# Supplementary material for: Novel Methods for Surface EMG Analysis and Exploration Based on Multi-Modal Gaussian Mixture Models
Source: PLoS One. 2016 Jun 30;11(6):e0157239. doi: 10.1371/journal.pone.0157239 (PMC4928879; doi:10.1371/journal.pone.0157239)
Supplement: S2 File — (ZIP) [file pone.0157239.s002.zip › Haf_horses_walk_data/Haf_h02_w1_emg.anc]

File_Type:	Analog R/C ASCII	Generation#:	2
Board_Type:	NI USB-6225	Polarity:	Bipolar
Trial_Name:	Giselew	Trial#:	1	Duration(Sec.):	9.999166	#Channels:	64
BitDepth:	16	PreciseRate:	1200.000000
Name	LDL	acc1x	acc1y	acc1z	GM1L	acc2x	acc2y	acc2z	GM2L	acc3x	acc3y	acc3z	GM3L	acc4x	acc4y	acc4z	LDR	acc5x	acc5y	acc5z	GM1R	acc6x	acc6y	acc6z	GM2R	acc7x	acc7y	acc7z	GM3R	acc8x	acc8y	acc8z	BLDL	acc9x	acc9y	acc9z	BGM1L	acc10x	acc10y	acc10z	BGM2L	acc11x	acc11y	acc11z	BGM3L	acc12x	acc12y	acc12z	BLDR
Rate	1200	1200	1200	1200	1200	1200	1200	1200	1200	1200	1200	1200	1200	1200	1200	1200	1200	1200	1200	1200	1200	1200	1200	1200	1200	1200	1200	1200	1200	1200	1200	1200	1200	1200	1200	1200	1200	1200	1200	1200	1200	1200	1200	1200	1200	1200	1200	1200	1200
Range	5000	5000	5000	5000	5000	5000	5000	5000	5000	5000	5000	5000	5000	5000	5000	5000	5000	5000	5000	5000	5000	5000	5000	5000	5000	5000	5000	5000	5000	5000	5000	5000	5000	5000	5000	5000	5000	5000	5000	5000	5000	5000	5000	5000	5000	5000	5000	5000	5000
0.000000	-24	42	88	-58	-109	-34	11	-15	-21	5	-73	-59	-98	-15	-26	-57	-100	35	-84	-31	-95	-19	-100	-70	-66	-10	-100	-11	-76	-68	-147	-75	-177	4675	-2167	-12803	416	-6096	-973	-9728	9801	-4723	-1868	-10541	-570	-6603	-1894	-11596	242
0.000833	-26	41	89	-60	-107	-31	15	-13	-19	5	-72	-70	-96	-13	-27	-67	-102	36	-83	-32	-105	-21	-99	-68	-62	0	-101	-11	-72	-68	-148	-73	-120	4557	-1823	-13083	622	-6287	-750	-9987	9867	-4807	-1666	-11199	-547	-6647	-1568	-11751	259
0.001667	-27	42	72	-58	-116	-32	10	-15	-17	5	-73	-61	-96	-13	-28	-56	-101	37	-87	-33	-107	-21	-100	-32	-63	-3	-98	-11	-72	-67	-147	-73	-139	4433	-1492	-13392	745	-6501	-549	-10245	9402	-4907	-1476	-11842	517	-6694	-1252	-11932	214
0.002500	-25	40	87	-58	-111	-24	18	-13	-18	5	-70	-62	-96	-23	-29	-57	-99	36	-84	-34	-107	-22	-100	-72	-63	-1	-97	-13	-76	-69	-151	-76	-171	4315	-1175	-13717	1104	-6725	-366	-10496	9637	-5016	-1283	-12485	2756	-6738	-966	-12138	728
0.003333	-26	38	86	-63	-111	-33	9	-14	-21	2	-73	-62	-95	-14	-29	-58	-103	35	-92	-26	-110	-24	-105	-70	-62	2	-100	-11	-75	-73	-153	-75	-120	4195	-884	-14065	-382	-6964	-207	-10743	8969	-5142	-1092	-13116	-742	-6776	-693	-12359	812
0.004167	-26	40	85	-60	-111	-24	8	-13	-19	3	-67	-70	-99	-19	-30	-58	-99	36	-82	-31	-110	-23	-100	-70	-63	-1	-99	-13	-77	-73	-150	-74	-90	4071	-619	-14413	-692	-7220	-78	-10990	7194	-5282	-912	-13726	-2158	-6816	-436	-12595	-924
0.005000	-13	45	85	-60	-111	-31	11	-12	-18	3	-73	-61	-96	-14	-28	-57	-98	36	-83	-31	-109	-19	-97	-70	-64	0	-97	-11	-73	-68	-146	-73	-126	3931	-393	-14764	145	-7448	33	-11243	6186	-5431	-737	-14303	-896	-6853	-197	-12845	170
0.005833	-21	43	87	-60	-110	-35	11	-14	-18	3	-83	-63	-93	-16	-29	-56	-99	37	-83	-33	-103	-22	-100	-67	-65	-1	-99	-11	-72	-68	-149	-73	-180	3781	-201	-15106	28	-7695	119	-11501	4939	-5591	-579	-14852	20	-6901	20	-13105	399
0.006667	-26	40	82	-60	-110	-32	10	-14	-22	1	-73	-64	-96	-16	-30	-60	-101	33	-86	-31	-109	-23	-101	-70	-64	-7	-101	-13	-74	-69	-150	-75	-104	3616	-59	-15438	-256	-7944	181	-11764	3851	-5763	-435	-15361	332	-6956	223	-13392	274
0.007500	-26	41	86	-63	-111	-35	8	-12	-22	1	-74	-73	-96	-16	-32	-60	-100	35	-85	-32	-105	-22	-101	-70	-64	-1	-98	-11	-73	-68	-149	-73	-44	3440	54	-15738	2	-8205	230	-12031	3076	-5941	-304	-15827	1178	-7015	407	-13652	18
0.008333	-27	41	87	-60	-109	-33	12	-14	-21	0	-74	-66	-99	-17	-31	-61	-107	30	-85	-34	-105	-22	-100	-79	-63	-4	-103	-13	-74	-69	-150	-75	-31	3244	114	-16024	-668	-8431	266	-12310	2370	-6123	-197	-16253	-1115	-7080	577	-13937	400
0.009167	-26	40	84	-49	-116	-39	8	-16	21	0	-75	-65	-97	-14	-32	-60	-104	33	-85	-33	-109	-25	-105	-72	-66	-3	-102	-13	-77	-74	-148	-78	-58	3034	140	-16269	-794	-8671	290	-12602	1869	-6313	-109	-16632	-2188	-7170	729	-14211	-1218
0.010000	-26	41	85	-60	-110	-35	9	-17	-21	1	-73	-66	-97	-17	-31	-64	-101	33	-87	-34	-104	-24	-101	-76	-61	-4	-102	-13	-74	-70	-152	-78	-146	2812	130	-16500	153	-8905	312	-12889	1475	-6501	-44	-16959	-237	-7266	860	-14488	-500
0.010833	-23	39	86	-63	-112	-38	7	-14	-21	2	-77	-67	-97	-4	-39	-61	-101	33	-88	-33	-107	-26	-104	-68	-64	-1	-101	-13	-73	-70	-150	-75	-130	2573	85	-16699	362	-9145	359	-13185	1059	-6695	0	-17240	1533	-7375	984	-14760	886
0.011667	-70	51	87	-61	-108	-35	10	-13	-19	3	-74	-68	-96	-17	-33	-60	-98	33	-86	-33	-104	-24	-99	-62	-66	0	-88	-14	-74	-73	-150	-74	-168	2323	16	-16870	-302	-9370	371	-13490	1135	-6879	18	-17470	1415	-7493	1091	-15025	5
0.012500	-23	43	85	-59	-107	-36	11	-13	-16	-8	-73	-64	-97	-13	-30	-59	-99	35	-85	-33	-109	-22	-97	-67	-62	0	-99	-14	-73	-70	-146	-72	-218	2065	-78	-17016	-806	-9601	411	-13792	1043	-7068	13	-17654	337	-7627	1183	-15283	41
0.013333	-23	41	88	-60	-112	-33	10	-14	-19	1	-73	-67	-97	-14	-30	-57	-100	36	-80	-14	-107	-22	-99	-69	-64	1	-102	-14	-72	-69	-147	-74	-180	1803	-191	-17135	-927	-9831	463	-14092	716	-7260	-14	-17795	-537	-7779	1258	-15533	172
0.014167	-25	42	89	-60	-113	-34	15	-13	-19	5	-78	-66	-96	-16	-30	-60	-102	32	-88	-32	-105	-24	-99	-69	-63	-3	-100	-13	-73	-69	-128	-77	-255	1531	-311	-17265	-1141	-10065	527	-14395	369	-7449	-56	-17894	-880	-7945	1328	-15769	70
0.015000	-25	39	81	-60	-114	-38	9	-16	-21	1	-77	-65	-96	-19	-31	-60	-104	32	-91	-32	-109	-24	-103	-73	-67	-6	-100	-14	-75	-72	-149	-77	-277	1269	-442	-17338	-1087	-10309	609	-14690	550	-7638	-127	-17961	-567	-8125	1382	-15997	75
0.015833	-26	38	82	-63	-113	-40	6	-15	-21	0	-78	-64	-99	-18	-31	-59	-103	28	-88	-33	-105	-23	-102	-72	-66	-5	-100	-16	-75	-74	-149	-77	-196	1007	-575	-17426	-43	-10557	709	-14973	1965	-7827	-208	-17996	1929	-8318	1429	-16211	183
0.016667	-27	40	82	-62	-116	-38	8	-15	-21	2	-75	-66	-96	-19	-32	-56	-101	29	-87	-34	-109	-28	-100	-69	-66	-3	-100	-15	-75	-73	-148	-79	-139	753	-708	-17511	-939	-10813	820	-15238	2993	-8016	-308	-18006	265	-8524	1470	-16403	817
0.017500	-25	38	84	-63	-112	-40	10	-13	3	1	-76	-66	-98	-23	-31	-60	-101	30	-90	-34	-109	-25	-100	-70	-63	-4	-100	-14	-77	-75	-163	-77	-196	506	-836	-17607	-1969	-11072	956	-15485	2362	-8205	-421	-17996	-2303	-8742	1505	-16578	-569
0.018333	-24	37	86	-61	-110	-32	9	-13	-18	4	-75	-63	-94	-18	-29	-55	-99	33	-86	-34	-108	-25	-102	-70	-62	0	-99	-13	-75	-75	-148	-76	-240	269	-961	-17684	-541	-11344	1103	-15715	2641	-8406	-534	-17967	-1634	-8967	1537	-16738	-249
0.019167	-23	80	88	-59	-104	-35	17	-12	-18	5	-75	-64	-97	-18	-27	-58	-98	33	-82	-30	-108	-19	-99	-67	-60	0	-98	-13	-76	-74	-147	-75	-201	51	-1133	-17776	-251	-11623	1262	-15920	2506	-8600	-671	-17937	-1946	-9204	1558	-16878	111
0.020000	-26	40	85	-59	-107	-33	12	-12	-17	5	-76	-64	-96	-17	-25	-58	-99	33	-83	-32	-100	-21	-99	-69	-63	1	-100	-13	-72	-72	-144	-74	-154	-161	-1196	-17890	-273	-11913	1428	-16107	2697	-8803	-803	-17899	-2062	-9444	1579	-16999	114
0.020833	-22	41	88	-58	-109	-34	13	-14	-23	6	-75	-51	-97	-17	-27	-57	-96	36	-84	-31	-103	-19	-101	-69	-66	-1	-98	-12	-74	-73	-146	-76	-187	-356	-1303	-18037	-273	-12219	1596	-16265	3204	-9015	-940	-17858	-2048	-9696	1591	-17102	-118
0.021667	-24	39	87	-87	-109	-33	13	-13	-12	5	-73	-63	-96	-14	-25	-59	-100	33	-88	-33	-104	-21	-98	-66	-64	1	-97	-13	-74	-70	-143	-77	-248	-542	-1407	-18139	-904	-12534	1766	-16401	3311	-9229	-1064	-17823	-4697	-9956	1593	-17167	317
0.022500	-23	39	87	-94	-111	-36	32	-12	-22	5	-73	-65	-98	-18	-27	-59	-101	32	-85	-34	-105	-22	-101	-72	-66	-1	-99	-15	-73	-69	-156	-76	-240	-705	-1519	-18278	-1047	-12854	1929	-16515	2855	-9454	-1184	-17787	-7303	-10205	1590	-17261	-875
0.023333	-26	38	86	-61	-110	-36	10	-16	-21	2	-75	-66	-101	-19	-31	-64	-93	30	-85	-34	-111	-10	-100	-69	-65	-6	-100	-15	-78	-74	-149	-80	-223	-865	-1614	-18432	553	-13182	2083	-16604	2355	-9690	-1286	-17747	-5975	-10462	1573	-17316	-954
0.024167	-24	36	84	-61	-116	-36	5	-21	-24	-5	-76	-65	-99	-16	-28	-60	-101	29	-84	-31	-110	-23	-98	-70	-65	2	-99	-11	-69	-77	-147	-76	-211	-996	-1705	-18587	1308	-13511	2224	-16676	2044	-9924	-1369	-17728	-4148	-10711	1550	-17355	716
0.025000	-22	39	87	-59	-111	-34	17	-15	-19	0	-73	-65	-97	-19	-26	-61	-103	24	-83	-33	-107	-25	-98	-68	-65	-3	-97	-12	-73	-72	-147	-77	-284	-1120	-1803	-18751	1034	-13848	2351	-16725	2545	-10166	-1434	-17702	-4286	-10963	1504	-17364	122
0.025833	-25	40	89	-59	-112	-35	12	-14	-14	6	-72	-69	-94	-15	-25	-57	-100	34	-84	-32	-108	-19	-99	-69	-62	0	-96	-10	-73	-69	-146	-70	-333	-1234	-1901	-18923	554	-14184	2441	-16754	2642	-10415	-1474	-17672	-5627	-11208	1446	-17397	-66
0.026667	-24	45	88	-57	-107	-31	15	-12	-18	10	-73	-62	-90	-15	-26	-52	-98	37	-80	-29	-102	-17	-91	-66	-85	0	-97	-13	-73	-72	-144	-75	-317	-1330	-1996	-19095	566	-14512	2538	-16774	2519	-10674	-1496	-17641	-6711	-11449	1368	-17402	88
0.027500	-21	42	89	-55	-104	-31	13	-17	-15	5	-48	-59	-92	-15	-25	-57	-96	37	-80	-28	-102	-21	-95	-65	-61	1	-94	-8	-70	-67	-139	-76	-216	-1417	-2113	-19266	623	-14825	2594	-16781	2299	-10931	-1487	-17602	-7480	-11690	1260	-17393	-76
0.028333	-22	44	90	-55	-109	-28	13	-11	-18	4	-70	-62	-95	-42	-26	-55	-95	38	-79	-30	-110	-21	-97	-67	-62	0	-96	-11	-73	-67	-146	-70	-141	-1492	-2202	-19439	857	-15133	2613	-16780	1970	-11209	-1460	-17550	-7592	-11934	1130	-17378	-70
0.029167	-16	59	87	-62	-111	-34	11	-13	-21	3	-70	-64	-96	-17	-23	-59	-99	33	-81	-33	-104	-22	-98	-70	-63	0	-113	-13	-75	-69	-145	-96	-121	-1562	-2304	-19606	1631	-15422	2609	-16768	2273	-11479	-1410	-17475	-5406	-12179	975	-17343	92
0.030000	-22	43	88	-61	-111	-32	11	-15	-18	4	-73	-63	-98	-18	-27	-58	-101	35	-82	-31	-109	-19	-102	-90	-65	1	-97	-11	-72	-66	-145	-75	-132	-1611	-2424	-19762	1201	-15685	2571	-16751	2635	-11756	-1338	-17373	-5206	-12418	796	-17296	694
0.030833	-27	41	88	-59	-108	-32	10	-16	-52	2	-72	-66	-91	-33	-28	-62	-101	33	-82	-33	-103	-22	-100	-70	-65	-1	-96	-14	-75	-69	-146	-79	-40	-1659	-2545	-19930	-24	-15928	2502	-16725	956	-12037	-1254	-17251	-8178	-12671	591	-17229	-617
0.031667	-32	42	87	-60	-111	-31	8	-14	-18	2	-70	-64	-97	-17	-27	-59	-101	33	-83	-24	-109	-25	-102	-70	-65	-7	-97	-13	-74	-68	-147	-77	66	-1695	-2670	-20057	1302	-16137	2398	-16698	245	-12322	-1166	-17091	-6750	-12928	364	-17141	-718
0.032500	-25	41	81	-60	-109	-32	11	-18	-16	0	-72	-66	-99	-19	-29	-62	-102	35	-83	-32	-108	-21	-99	-68	-62	0	-99	-14	-73	-70	-149	-65	25	-1723	-2800	-20186	1103	-16311	2271	-16656	-75	-12604	-1071	-16897	-6009	-13199	118	-17028	81
0.033333	-26	40	87	-61	-113	-30	11	-12	-19	4	-72	-65	-94	-19	-26	-57	-99	37	-77	-33	-109	-17	-99	-66	-64	0	-98	-14	-72	-66	-146	-70	-121	-1744	-2937	-20310	1025	-16447	2121	-16626	-486	-12888	-982	-16663	-5191	-13479	-146	-16887	-154
0.034167	-23	49	90	-57	-109	-34	13	-8	-18	3	-73	-65	-95	-15	-26	-61	-98	35	-82	-33	-105	-19	-100	-69	-63	-1	-100	-14	-78	-85	-145	-76	-107	-1763	-3105	-20415	1240	-16540	1929	-16553	-1094	-13167	-910	-16397	-4845	-13770	-426	-16725	-398
0.035000	-23	39	85	-60	-110	-33	11	-14	-15	3	-72	-64	-96	-14	-26	-58	-101	32	-86	-32	-108	-18	-100	-67	-69	0	-101	-13	-76	-69	-146	-76	-76	-1780	-3231	-20513	1140	-16597	1712	-16487	-1635	-13440	-855	-16103	-5830	-14077	-708	-16531	97
0.035833	-25	41	88	-59	-108	-32	11	-15	-19	5	-72	-64	-95	-17	-28	-59	-101	34	-83	-33	-108	-21	-101	-74	-65	-4	-100	-15	-82	-70	-147	-77	-66	-1766	-3376	-20597	270	-16609	1476	-16404	-2249	-13701	-824	-15757	-8291	-14399	-1012	-16307	-630
0.036667	-26	40	86	-62	-110	-33	9	-15	-19	2	-76	-65	-97	-18	-30	-63	-104	44	-86	-33	-102	-30	-102	-69	-64	0	-99	-13	-77	-73	-149	-77	-36	-1808	-3531	-20669	946	-16575	1221	-16303	-2234	-13943	-826	-15387	-6531	-14725	-1305	-16057	-1571
0.037500	-26	40	85	-62	-115	-35	19	-21	-18	3	-73	-64	-98	-18	-29	-59	-101	34	-84	-32	-109	-22	-101	-70	-66	0	-99	-14	-77	-70	-149	-76	22	-1824	-3687	-20723	1412	-16494	949	-16180	-2661	-14167	-862	-14993	-3306	-15076	-1594	-15773	283
0.038333	-22	43	87	-59	-110	-33	11	-16	-16	6	-69	-64	-98	-15	-27	-77	-100	36	-81	-31	-105	-17	-97	-66	-60	2	-97	-12	-73	-72	-146	-75	32	-1843	-3838	-20777	669	-16374	672	-16029	-3567	-14364	-937	-14578	-2312	-15425	-1875	-15462	149
0.039167	-25	45	91	-57	-110	-14	12	-14	-15	6	-68	-63	-92	-12	-26	-58	-96	39	-81	-32	-105	-19	-100	-66	-65	2	-100	-10	-72	-69	-147	-74	107	-1871	-3994	-20813	-190	-16220	369	-15855	-5301	-14548	-1062	-14142	-3301	-15780	-2141	-15131	-482
0.040000	-22	44	89	-61	-109	-30	11	-15	-18	5	-69	-67	-97	-16	-31	-61	-91	36	-85	-32	-108	-22	-102	-69	-64	-1	-102	-14	-76	-73	-147	-75	209	-1907	-4141	-20836	-432	-16030	63	-15650	-7532	-14692	-1226	-13708	-3680	-16137	-2396	-14788	-409
0.040833	-24	41	85	-64	-111	-38	11	-18	-31	3	-74	-66	-97	-15	-27	-60	-100	33	-86	-33	-105	-21	-101	-67	-63	-5	-100	-11	-73	-68	-147	-76	281	-1947	-4286	-20869	-528	-15808	-239	-15414	-9892	-14802	-1428	-13268	-3513	-16476	-2633	-14428	-425
0.041667	-22	41	89	-62	-107	-36	11	-15	-18	4	-72	-66	-95	-14	-27	-61	-100	33	-74	-34	-107	-21	-99	-72	-60	-3	-98	-13	-72	-67	-144	-77	302	-1994	-4427	-20840	-339	-15578	-544	-15150	-12190	-14878	-1679	-12841	-3029	-16807	-2853	-14067	-203
0.042500	-27	43	59	-59	-79	-31	13	-13	-26	4	-73	-65	-98	-12	-30	-60	-103	33	-87	-34	-107	-21	-100	-68	-63	0	-100	-17	-73	-69	-163	-75	262	-2047	-4562	-20823	253	-15332	-844	-14845	-13257	-14909	-1953	-12423	-788	-17118	-3059	-13694	131
0.043333	-24	43	88	-59	-107	-32	15	-17	-21	5	-72	-65	-95	-13	-30	-62	-99	35	-92	-34	-105	-21	-100	-67	-65	-1	-100	-11	-74	-72	-148	-76	210	-2105	-4685	-20789	521	-15087	-1128	-14511	-12544	-14900	-2263	-12036	799	-17404	-3240	-13331	728
0.044167	-25	43	80	-60	-109	-34	19	-14	-18	5	-72	-65	-97	-15	-27	-62	-100	34	-83	-35	-108	-19	-101	-67	-63	0	-98	-13	-66	-68	-146	-76	205	-2168	-4811	-20734	-1245	-14842	-1401	-14137	-12732	-14851	-2596	-11650	-2395	-17658	-3409	-12980	-418
0.045000	-23	45	90	-59	-110	-31	15	-14	-16	7	-73	-62	-96	-13	-26	-57	-100	38	-83	-31	-100	-17	-100	-64	-64	0	-99	-10	-73	-69	-146	-73	200	-2227	-4922	-20660	-213	-14614	-1655	-13735	-11897	-14765	-2941	-11304	-708	-17873	-3547	-12642	-959
0.045833	-24	43	89	-56	-112	-31	15	-12	-14	-3	-69	-65	-98	-13	-26	-59	-100	37	-82	-31	-108	-18	-99	-66	-63	2	-95	-12	-70	-72	-149	-74	215	-2291	-5031	-20572	-30	-14414	-1883	-13304	-10459	-14646	-3295	-10985	908	-18054	-3703	-12332	517
0.046667	-19	46	88	-57	-107	-31	15	-13	-16	8	-68	-62	-93	-12	-25	-59	-90	41	-80	-30	-105	-19	-99	-69	-63	1	-96	-9	-68	-66	-147	-72	235	-2353	-5132	-20465	-90	-14244	-2086	-12849	-9735	-14502	-3645	-10702	3101	-18193	-3833	-12040	518
0.047500	-19	45	94	-58	-107	-31	16	-9	-9	8	-68	-65	-94	-15	-27	-55	-97	36	-80	-28	-104	-17	-97	-64	-58	2	-95	-16	-70	-66	-145	-70	265	-2407	-5224	-20336	28	-14119	-2252	-12378	-9308	-14338	-3987	-10445	4828	-18297	-3948	-11770	516
0.048333	-19	45	88	-58	-108	-32	12	-12	-16	6	-70	-65	-99	-13	-28	-58	-98	37	-84	-32	-107	-22	-100	-70	-62	-1	-97	-12	-73	-67	-148	-73	265	-2467	-5314	-20200	303	-14047	-2384	-11901	-8853	-14172	-4319	-10230	5352	-18365	-4056	-11532	960
0.049167	-26	42	79	-64	-114	-38	9	-16	-18	0	-77	-70	-100	-15	-28	-60	-100	32	-85	-32	-109	-22	-103	-68	-65	-6	-114	-14	-74	-70	-147	-76	231	-2513	-5392	-20042	-731	-14018	-2479	-11407	-8956	-14010	-4624	-10024	1800	-18398	-4148	-11313	761
0.050000	-27	39	85	-62	-109	-34	11	-14	-19	1	-72	-64	-98	-14	-28	-58	-101	34	-81	-33	-107	-22	-101	-68	-66	-3	-99	-12	-76	-68	-147	-75	235	-2553	-5464	-19870	-288	-14047	-2529	-10912	-8626	-13870	-4893	-9843	1280	-18403	-4229	-11123	-555
0.050833	-27	44	88	-59	-107	-32	17	-14	-15	3	-74	-64	-95	-12	-27	-59	-102	37	-81	-31	-105	-23	-99	-70	-65	-4	-100	-12	-74	-67	-144	-76	211	-2593	-5522	-19682	695	-14121	-2535	-10421	-7903	-13741	-5130	-9679	3281	-18394	-4283	-10938	1473
0.051667	-26	43	86	-59	-109	-33	12	-12	-19	4	-72	-63	-95	-11	-27	-58	-104	36	-82	-30	-91	-23	-101	-66	-62	0	-95	-11	-73	-66	-148	-74	124	-2617	-5573	-19487	761	-14284	-2495	-9940	-6235	-13654	-5322	-9522	4341	-18373	-4328	-10790	2144
0.052500	-18	45	89	-58	-111	-31	13	-12	-17	5	-72	-59	-95	-14	-28	-55	-98	38	-83	-30	-107	-21	-99	-66	-62	-1	-98	-8	-72	-67	-169	-73	84	-2637	-5610	-19286	254	-14485	-2403	-9489	-4206	-13622	-5471	-9371	3084	-18346	-4345	-10619	1531
0.053333	-24	46	89	-57	-107	-33	15	-10	-19	8	-69	-88	-96	-12	-27	-55	-98	38	-79	-30	-110	-22	-98	-66	-64	0	-96	-11	-70	-69	-145	-75	137	-2659	-5633	-19080	154	-14738	-2270	-9059	-2107	-13648	-5568	-9215	1644	-18333	-4335	-10464	1665
0.054167	-11	42	88	-58	-110	-34	12	-11	-17	8	-68	-63	-96	-11	-25	-55	-97	39	-81	-33	-105	-21	-99	-76	-58	2	-95	-25	-73	-68	-144	-72	184	-2667	-5651	-18873	287	-15035	-2097	-8658	-102	-13732	-5614	-9053	561	-18331	-4293	-10309	1658
0.055000	-24	43	86	-60	-110	-32	13	-10	-19	5	-70	-65	-94	-14	-28	-57	-96	40	-100	-29	-105	-19	-98	-69	-63	1	-99	-11	-73	-70	-146	-72	131	-2684	-5658	-18663	567	-15372	-1882	-8294	1233	-13888	-5596	-8870	-165	-18357	-4216	-10149	1437
0.055833	-24	43	85	-62	-111	-33	12	-11	-17	4	-73	-61	-96	-14	-26	-58	-98	36	-85	-32	-109	-24	-100	-73	-63	-5	-96	-13	-74	-107	-143	-73	89	-2697	-5650	-18457	1059	-15743	-1633	-7980	2409	-14105	-5524	-8686	1317	-18410	-4099	-9980	1123
0.056667	-23	40	85	-62	-112	-35	12	-13	-25	2	-77	-64	-100	-15	-28	-62	-107	33	-107	-32	-111	-22	-101	-74	-70	-4	-101	-18	-80	-75	-149	-76	68	-2719	-5643	-18256	1545	-16127	-1354	-7709	4019	-14390	-5389	-8481	4065	-18504	-3944	-9790	1608
0.057500	-27	36	82	-72	-115	-46	6	-17	-25	2	-76	-64	-97	-16	-32	-59	-101	34	-85	-31	-109	-24	-100	-70	-66	0	-96	-13	-77	-73	-148	-75	116	-2739	-5618	-18059	-199	-16512	-1046	-7484	3729	-14721	-5183	-8247	1256	-18628	-3734	-9577	1341
0.058333	-24	40	86	-59	-110	-35	12	-11	-17	2	-75	-62	-97	-44	-27	-56	-99	36	-80	-28	-108	-22	-99	-69	-63	-1	-98	-12	-73	-74	-146	-72	159	-2769	-5599	-17865	73	-16903	-701	-7307	2682	-15104	-4916	-7992	1889	-18792	-3478	-9347	-335
0.059167	-23	40	88	-57	-109	-32	12	-10	-15	7	-72	-61	-95	-15	-25	-55	-84	36	-83	-28	-108	-18	-98	-64	-62	4	-94	-12	-73	-69	-145	-69	74	-2805	-5560	-17678	159	-17280	-380	-7180	2223	-15524	-4583	-7724	2993	-19002	-3181	-9111	554
0.060000	-25	41	90	-57	-107	-32	11	-14	-19	0	-74	-60	-93	-25	-23	-53	-98	35	-82	-28	-104	-19	-101	-67	-65	1	-98	-11	-72	-70	-148	-70	-15	-2853	-5532	-17497	-281	-17633	-33	-7101	1337	-15979	-4191	-7439	4311	-19228	-2843	-8835	266
0.060833	-24	40	88	-56	-109	-30	13	-11	-16	9	-73	-62	-96	-12	-27	-56	-100	35	-81	-32	-103	-18	-100	-67	-61	2	-97	-13	-73	-69	-147	-74	6	-2908	-5503	-17325	-545	-17972	315	-7066	308	-16433	-3747	-7153	5256	-19490	-2466	-8557	-28
0.061667	-22	38	88	-57	-110	-33	11	-13	-15	6	-73	-66	-96	-13	-26	-56	-67	38	-85	-29	-104	-18	-98	-68	-61	1	-97	-10	-70	-67	-145	-69	-15	-2974	-5483	-17151	-337	-18266	648	-7074	-821	-16891	-3259	-6857	6136	-19771	-2055	-8269	-90
0.062500	-24	40	89	-59	-111	-31	13	-12	-15	7	-72	-64	-95	-11	-28	-58	-101	37	-78	-29	-103	-19	-113	-69	-63	2	-99	-11	-72	-70	-149	-70	-42	-3048	-5468	-16989	-1178	-18515	971	-7111	-2191	-17330	-2728	-6570	3072	-20071	-1616	-7987	-53
0.063333	-22	43	87	-58	-109	-32	17	-13	-17	6	-67	-61	-94	-13	-25	-56	-99	35	-84	-29	-107	-21	-99	-68	-63	-1	-98	-11	-72	-70	-146	-70	58	-3127	-5463	-16831	-718	-18715	1273	-7181	-2721	-17737	-2162	-6293	2152	-20365	-1153	-7713	-1638
0.064167	-23	41	85	-57	-109	-32	11	-11	-19	6	-74	-65	-97	-17	-27	-57	-102	38	-83	-10	-107	-19	-99	-80	-65	1	-100	-14	-74	-70	-145	-72	74	-3211	-5470	-16678	414	-18864	1550	-7275	-2456	-18111	-1581	-6042	3971	-20649	-684	-7457	-25
0.065000	-27	40	87	-58	-109	-33	10	-11	-19	4	-73	-64	-96	-15	-25	-58	-101	33	-85	-33	-107	-21	-100	-68	-62	0	-101	-13	-73	-69	-147	-70	-1	-3297	-5489	-16530	727	-18962	1799	-7384	-1007	-18430	-992	-5820	5365	-20916	-211	-7228	1086
0.065833	-26	44	87	-60	-111	-34	9	-17	-23	3	-74	-64	-97	-16	-28	-59	-103	37	-82	-31	-105	-19	-99	-77	-62	-1	-98	-12	-72	-68	-148	-73	-77	-3383	-5518	-16379	594	-18998	2018	-7502	1497	-18691	-412	-5632	4903	-21157	259	-7039	-178
0.066667	-24	39	86	-59	-105	-31	11	-13	-16	6	-56	-61	-96	-15	-24	-56	-105	36	-83	-29	-107	-18	-99	-66	-62	1	-98	-9	-75	-66	-147	-70	-61	-3470	-5563	-16235	363	-18991	2200	-7626	3943	-18887	147	-5491	4830	-21356	710	-6890	-346
0.067500	-27	46	91	-58	-105	-31	17	-10	-17	5	-70	-60	-93	-14	-24	-55	-96	38	-81	-28	-107	-18	-98	-67	-63	2	-94	-8	-69	-66	-145	-72	-38	-3555	-5619	-16098	320	-18939	2347	-7755	6409	-19028	670	-5414	5800	-21516	1143	-6802	-397
0.068333	-23	44	90	-57	-108	-33	12	-13	-16	7	-69	-62	-97	-15	-25	-56	-101	36	-82	-31	-105	-19	-100	-66	-63	0	-97	-10	-69	-70	-145	-78	-56	-3642	-5692	-15968	527	-18849	2457	-7877	8683	-19104	1147	-5381	6832	-21631	1540	-6778	-562
0.069167	-26	43	87	-58	-114	-35	9	-16	-17	5	-70	-59	-99	-6	-28	-66	-101	38	-83	-34	-110	-23	-102	-69	-65	0	-101	-13	-76	-68	-150	-74	-67	-3724	-5779	-15842	504	-18730	2530	-7990	10640	-19128	1559	-5419	7946	-21699	1907	-6819	-359
0.070000	-24	40	87	-59	-110	-32	11	13	-18	6	-70	-66	-97	-18	-28	-60	-100	36	-82	-30	-108	-22	-101	-68	-63	3	-99	-13	-77	-69	-149	-74	-136	-3800	-5866	-15720	750	-18587	2565	-8105	12773	-19093	1901	-5519	9084	-21717	2235	-6936	150
0.070833	-24	41	89	-59	-112	-33	11	-13	-22	4	-69	-62	-94	-15	-26	-58	-98	36	-82	-30	-108	-23	-101	-68	-64	0	-96	2	-73	-69	-147	-76	-120	-3872	-5976	-15608	-876	-18434	2588	-8211	13063	-19012	2164	-5689	3394	-21685	2523	-7130	60
0.071667	-26	43	89	-57	-110	-32	17	-12	-19	15	-70	-64	-114	-16	-28	-84	-100	35	-80	-30	-107	-21	-99	-69	-63	1	-100	-12	-75	-66	-144	-67	-61	-3946	-6094	-15500	-1298	-18274	2574	-8305	11793	-18898	2338	-5927	-618	-21620	2772	-7396	-1555
0.072500	-25	43	88	-59	-113	-33	12	-12	-19	5	-70	-64	-96	-14	-28	-57	-94	57	-82	-32	-107	-23	-99	-69	-65	1	-98	-9	-74	-66	-146	-75	-28	-4018	-6219	-15407	-694	-18126	2536	-8400	11300	-18757	2422	-6231	-2002	-21515	2974	-7744	-496
0.073333	-24	64	90	-59	-112	-33	12	-17	-19	2	-73	-67	-96	-15	-31	-61	-103	32	-83	-32	-108	-26	-102	-69	-66	-4	-105	-15	-75	-69	-143	-76	-10	-4100	-6353	-15326	-973	-17992	2476	-8493	10460	-18605	2411	-6600	-3709	-21389	3127	-8163	-412
0.074167	-27	40	87	-62	-111	-40	9	-15	-21	3	-76	-67	-95	-17	-32	-59	-102	32	-85	-29	-108	-23	-104	-69	-61	-1	-100	-12	-73	-67	-148	-76	-79	-4172	-6493	-15255	-1163	-17873	2407	-8596	9963	-18434	2317	-7020	-5573	-21237	3246	-8655	-740
0.075000	-25	39	87	-60	-111	-34	13	-15	-22	2	-87	-63	-97	-17	-29	-59	-99	33	-85	-32	-104	-24	-102	-67	-65	-1	-104	-12	-72	-69	-148	-69	-132	-4253	-6639	-15198	-1111	-17782	2331	-8703	9942	-18262	2137	-7499	-6061	-21078	3327	-9209	-892
0.075833	-25	41	89	-61	-109	-36	12	-15	-16	3	-73	-64	-96	-19	-29	-62	-102	30	-78	-18	-104	-26	-107	-70	-48	-3	-100	-12	-72	-72	-148	-75	-142	-4346	-6790	-15147	-2172	-17715	2254	-8824	9961	-18091	1893	-8017	-9108	-20918	3365	-9822	-497
0.076667	-26	40	87	-62	-112	-36	-15	-18	-19	3	-88	-63	-97	-18	-31	-60	-101	32	-84	-33	-108	-27	-104	-73	-65	-4	-102	-12	-77	-72	-150	-80	-80	-4443	-6949	-15117	-2980	-17679	2178	-8963	10031	-17925	1582	-8578	-11011	-20762	3379	-10490	-2083
0.077500	-26	38	88	-61	-115	-34	11	-14	-23	5	-74	-63	-102	-18	-31	-61	-102	49	-84	-35	-109	-26	-101	-73	-64	-1	-99	-13	-74	-70	-145	-75	-130	-4545	-7105	-15097	-2333	-17666	2118	-9123	9932	-17762	1226	-9176	-9451	-20615	3358	-11205	-1496
0.078333	-24	42	90	-53	-110	-36	11	-14	-19	6	-74	-63	-97	-16	-27	-59	-93	33	-83	-33	-109	-24	-101	-69	-62	0	-100	-11	-68	-68	-142	-75	-207	-4662	-7267	-15085	-2181	-17683	2069	-9309	9531	-17611	836	-9789	-7188	-20487	3316	-11945	-82
0.079167	-22	45	91	-58	-108	-30	15	-10	-15	8	-74	-64	-93	-25	-26	-56	-96	35	-83	-31	-97	-19	-100	-68	-61	0	-98	-10	-73	-67	-146	-73	-236	-4789	-7428	-15086	-2864	-17720	2042	-9522	8784	-17471	436	-10417	-6120	-20383	3243	-12710	-715
0.080000	-21	43	88	-57	-108	-32	13	-10	-15	5	-70	-62	-93	-13	-27	-55	-97	33	-82	-33	-103	-21	-97	-68	-64	0	-97	-7	-70	-81	-144	-73	-179	-4928	-7588	-15123	-3180	-17784	2034	-9774	7091	-17335	28	-11057	-4609	-20303	3154	-13482	-749
0.080833	-25	39	92	-58	-110	-32	11	-13	-17	3	-74	-62	-94	-15	-28	-59	-100	37	-81	-31	-102	-22	-98	-67	-65	-1	-98	-11	-73	-66	-144	-73	-121	-5070	-7744	-15127	-3073	-17857	2047	-10058	4960	-17210	-365	-11687	-1999	-20248	3042	-14248	-496
0.081667	-25	39	86	-59	-109	-34	3	-14	-22	4	-100	-66	-56	-14	-29	-61	-103	30	-86	-33	-111	-23	-103	-73	-62	-5	-100	-13	-73	-68	-148	-77	-134	-5225	-7900	-15168	-2734	-17961	2056	-10379	2317	-17095	-729	-12304	656	-20217	2912	-14991	-403
0.082500	-27	41	84	-62	-110	-38	7	-21	-23	3	-78	-65	-98	-17	-30	-61	-83	39	-85	-34	-104	-14	-102	-72	-65	-7	-100	-14	-73	-70	-149	-77	-139	-5374	-8040	-15208	-1892	-18068	2131	-10731	-322	-16990	-1057	-12895	3329	-20209	2772	-15688	-388
0.083333	-26	41	93	-59	-110	-35	16	-16	-19	2	-76	-65	-95	-15	-31	-60	-101	33	-84	-35	-107	-22	-104	-69	-65	-8	-99	-12	-57	-73	-152	-77	-238	-5528	-8172	-15256	-302	-18194	2199	-11117	-1748	-16889	-1331	-13453	7168	-20224	2619	-16328	-117
0.084167	-25	41	88	-59	-110	-35	10	-17	-16	5	-74	-65	-93	-15	-29	-58	-99	35	-83	-33	-107	-22	-102	-69	-67	0	-100	-11	-72	-69	-146	-76	-296	-5679	-8288	-15319	-462	-18329	2280	-11546	-2954	-16807	-1554	-13970	6099	-20245	2456	-16889	403
0.085000	-25	44	88	-60	-113	-32	10	-13	-16	8	-83	-66	-95	-16	-30	-58	-96	37	-84	-33	-104	-22	-101	-66	-60	-1	-98	-14	-76	-72	-161	-76	-201	-5827	-8390	-15384	-797	-18482	2360	-12001	-4764	-16741	-1718	-14440	3613	-20283	2279	-17368	-1101
0.085833	-22	43	88	-61	-110	-35	13	-13	-18	4	-72	-63	-94	-13	-27	-53	-97	39	-96	-33	-146	-21	-101	-65	-59	0	-98	-14	-73	-69	-147	-74	-213	-5958	-8472	-15456	1017	-18649	2437	-12484	-4875	-16695	-1822	-14853	3785	-20324	2094	-17740	-482
0.086667	-23	44	86	-60	-111	-33	13	-12	-16	5	-87	-68	-94	-14	-29	-57	-98	38	-84	-29	-103	-17	-100	-66	-62	-4	-99	-16	-68	-69	-147	-70	-222	-6088	-8533	-15527	1821	-18839	2501	-12988	-4503	-16685	-1873	-15209	2567	-20370	1897	-18009	74
0.087500	-23	45	88	-57	-107	-32	16	-12	-14	8	-70	-63	-92	-14	-26	-57	-88	51	-84	-32	-101	-24	-100	-66	-61	0	-96	-12	-67	-68	-145	-77	-141	-6200	-8571	-15614	2692	-19057	2539	-13508	-3374	-16707	-1900	-15510	1154	-20418	1681	-18186	-128
0.088333	-19	61	85	-59	-107	-33	5	-13	-18	5	-73	-63	-93	-15	-30	-58	-97	39	-87	-32	-104	-21	-101	-69	-63	0	-97	-16	-72	-79	-148	-75	-164	-6299	-8591	-15707	3642	-19306	2537	-14028	-1610	-16789	-1854	-15759	283	-20466	1449	-18249	-324
0.089167	-25	41	86	-61	-109	-36	8	-14	-21	5	-74	-67	-96	-17	-34	-63	-101	39	-86	-33	-109	-21	-105	-70	-65	-4	-102	-16	-74	-74	-153	-79	-310	-6389	-8587	-15801	3354	-19599	2483	-14554	310	-16932	-1803	-15945	-2828	-20508	1198	-18228	246
0.090000	-25	42	85	-62	-110	-38	7	-18	-25	2	-75	-67	-98	-16	-33	-64	-99	33	-85	-33	-108	-25	-108	-74	-65	-6	-102	-16	-77	-79	-150	-81	-326	-6457	-8562	-15899	2459	-19942	2394	-15061	1972	-17146	-1744	-16080	-5930	-20545	925	-18125	-1072
0.090833	-28	39	84	-65	-113	-40	6	-17	-23	0	-74	-68	-99	-21	-33	-62	-102	35	-100	-34	-114	-25	-102	-72	-64	0	-98	-14	-75	-74	-151	-79	-311	-6509	-8513	-16005	3233	-20326	2239	-15537	3743	-17439	-1687	-16169	-4531	-20576	633	-17960	-1175
0.091667	-27	42	85	-61	-112	-39	18	-21	-21	2	-73	-64	-104	-16	-30	-59	-102	38	-88	-35	-108	-23	-101	-70	-63	-1	-99	-16	-74	-69	-149	-76	-314	-6553	-8445	-16120	3693	-20765	2010	-15982	5275	-17819	-1658	-16221	-2239	-20600	310	-17765	527
0.092500	-24	39	88	-61	-112	-35	11	-12	-19	3	-70	-67	-100	-18	-27	-60	-100	36	-86	-51	-107	-23	-101	-70	-62	-3	-96	-17	-77	-72	-148	-74	-179	-6587	-8369	-16240	2749	-21260	1716	-16381	7166	-18289	-1669	-16237	-1760	-20628	-42	-17546	-150
0.093333	-25	40	113	-65	-109	-32	11	-13	-17	3	-70	-64	-96	-16	-30	-58	-97	35	-88	-34	-108	-23	-99	-72	-61	-1	-95	-16	-73	-69	-166	-76	-144	-6610	-8275	-16367	1311	-21796	1353	-16723	8535	-18845	-1718	-16231	-1837	-20655	-420	-17335	-410
0.094167	-26	43	86	-60	-109	-31	13	-14	-17	3	-75	-65	-95	-14	-40	-58	-97	36	-84	-38	-107	-22	-99	-70	-65	-4	-100	-12	-74	-70	-148	-74	-266	-6626	-8169	-16495	458	-22378	925	-17011	9268	-19470	-1833	-16215	-1044	-20683	-822	-17144	-211
0.095000	-25	38	89	-59	-136	-32	13	-13	-17	2	-82	-66	-94	-15	-28	-58	-99	33	-86	-33	-104	-25	-98	-73	-63	-4	-97	-12	-72	-70	-148	-76	-382	-6643	-8053	-16637	-18	-22989	417	-17230	9755	-20147	-2006	-16190	232	-20715	-1247	-16993	-141
0.095833	-26	39	87	-62	-111	-32	12	-13	-21	2	-72	-65	-96	-15	-29	-58	-99	35	-88	-32	-108	-22	-101	-72	-67	-4	-99	-12	-75	-68	-149	-75	-496	-6639	-7926	-16785	-368	-23611	-131	-17375	9871	-20854	-2239	-16164	2042	-20752	-1688	-16888	-122
0.096667	-25	39	87	-62	-113	-33	12	12	-22	3	-73	-65	-99	-18	-31	-64	-101	35	-86	-33	-109	-23	-101	-75	-67	-5	-99	-13	-75	-78	-152	-79	-421	-6639	-7796	-16935	-78	-24229	-713	-17449	10335	-21563	-2557	-16148	5416	-20795	-2140	-16839	-80
0.097500	-31	40	84	-61	-110	-34	11	-17	-23	3	-73	-64	-99	-17	-31	-61	-100	34	-87	-38	-109	-30	-103	-76	-66	-6	-100	-13	-77	-74	-149	-76	-302	-6629	-7660	-17095	-914	-24818	-1322	-17451	11044	-22242	-2926	-16129	5705	-20834	-2585	-16838	623
0.098333	-26	40	89	-58	-111	-35	15	-15	-21	2	-73	-66	-102	-17	-31	-61	-100	35	-85	-34	-107	-25	-100	-72	-68	-4	-100	-13	-78	-68	-148	-74	-253	-6621	-7516	-17255	-2979	-25356	-1929	-17379	9708	-22856	-3350	-16152	2520	-20875	-3021	-16899	-487
0.099167	-25	42	86	-59	-113	-33	9	-14	-22	12	-72	-64	-105	-13	-31	-57	-99	36	-83	-32	-109	-23	-98	-69	-63	-1	-95	-10	-72	-67	-146	-75	-159	-6603	-7365	-17418	-2153	-25827	-2526	-17249	8304	-23382	-3817	-16199	3349	-20908	-3431	-17001	-662
0.100000	-23	41	89	-68	-110	-28	15	-13	-17	8	-68	-62	-97	-13	-26	-59	-98	37	-84	-33	-107	-21	-97	-70	-63	-1	-97	-15	-72	-70	-147	-73	-100	-6579	-7214	-17581	-2180	-26202	-3092	-17065	6572	-23773	-4311	-16211	2654	-20929	-3808	-17138	40
0.100833	-25	42	87	-59	-108	-31	17	-14	-18	7	-69	-63	-97	-15	-26	-60	-101	37	-82	-32	-105	-21	-98	-67	-60	-3	-96	-11	-72	-67	-145	-74	-126	-6549	-7044	-17743	-2142	-26474	-3603	-16841	4641	-24013	-4812	-16262	1829	-20924	-4141	-17298	-91
0.101667	-25	43	88	-57	-109	-35	16	-13	-21	5	-72	-48	-99	-13	-26	-58	-100	38	-83	-33	-108	-22	-97	-70	-65	-3	-98	-13	-69	-51	-147	-88	-67	-6502	-6867	-17906	-2078	-26623	-4043	-16590	2367	-24075	-5303	-16327	1135	-20886	-4421	-17468	-41
0.102500	-26	39	85	-57	-112	-32	12	-17	-21	6	-72	-65	-97	-11	-28	-61	-104	40	-87	-33	-108	-21	-98	-72	-67	-4	-98	-13	-73	-70	-148	-77	-93	-6447	-6680	-18056	-2317	-26639	-4390	-16321	-443	-23951	-5760	-16387	-593	-20796	-4634	-17624	575
0.103333	-25	40	89	-59	-111	-32	13	-13	-23	5	-72	-64	-96	-13	-26	-61	-99	37	-81	-31	-109	-22	-98	-74	-65	-3	-99	-17	-72	-67	-146	-76	-73	-6370	-6475	-18201	-2829	-26521	-4638	-16052	-3968	-23618	-6170	-16449	-3556	-20645	-4772	-17767	-194
0.104167	-24	41	86	-56	-105	-32	13	-14	-18	8	-70	-64	-108	-15	-27	-62	-101	36	-83	-31	-102	-19	-99	-67	-63	-3	-98	-13	-70	-69	-149	-76	-180	-6273	-6254	-18332	-1454	-26273	-4763	-15794	-7051	-23088	-6504	-16498	-2199	-20420	-4838	-17876	-1015
0.105000	-29	45	88	-57	-109	-34	13	-14	-16	10	-72	-63	-95	-11	-26	-60	-100	36	-81	-29	-108	-22	-101	-67	-64	-3	-97	-12	-74	-83	-143	-75	-289	-6158	-6016	-18442	-258	-25897	-4773	-15575	-9730	-22378	-6755	-16534	765	-20106	-4827	-17946	780
0.105833	-23	43	87	-56	-108	-30	12	-11	-15	8	-70	-64	-96	-15	-26	-33	-91	38	-80	-30	-115	-19	-98	-65	-62	0	-95	-11	-74	-66	-144	-72	19	-6018	-5759	-18547	-246	-25410	-4661	-15396	-11331	-21517	-6908	-16558	2445	-19694	-4742	-17970	730
0.106667	-23	43	89	-68	-113	-34	13	-17	-16	7	-69	-63	-96	-15	-26	-59	-100	37	-82	-31	-112	-22	-95	-67	-65	-1	-97	-15	-70	-66	-144	-74	246	-5857	-5486	-18636	-575	-24847	-4439	-15289	-12532	-20518	-6969	-16561	2737	-19201	-4589	-17963	150
0.107500	-23	42	87	-59	-111	-34	13	-13	-21	6	-72	-65	-95	-1	-27	-59	-98	38	-58	-29	-105	-19	-95	-67	-62	1	-98	-12	-69	-65	-144	-70	72	-5668	-5199	-18699	-14	-24218	-4121	-15259	-13405	-19423	-6939	-16543	3470	-18604	-4376	-17910	312
0.108333	-27	43	71	-59	-109	-32	15	-11	-19	9	-72	-61	-93	-13	-27	-60	-100	36	-85	-29	-105	-17	-97	-66	-66	2	-87	-10	-69	-66	-146	-73	17	-5464	-4896	-18744	481	-23564	-3727	-15328	-13801	-18275	-6820	-16509	4054	-17925	-4131	-17835	442
0.109167	-28	42	86	-60	-109	-35	15	-14	-22	3	-74	-66	-98	-13	-28	-58	-99	33	-83	-28	-105	-19	-101	-70	-66	-4	-98	-14	-74	-70	-148	-76	21	-5232	-4580	-18767	838	-22915	-3279	-15527	-14339	-17118	-6641	-16466	4171	-17176	-3862	-17748	504
0.110000	-28	46	74	-59	-108	-61	11	-13	-18	3	-72	-66	-96	-15	-28	-59	-101	36	-83	-28	-104	-18	-98	-68	-64	0	-98	-12	-72	-67	-147	-78	-1	-4976	-4256	-18781	1542	-22299	-2806	-15827	-14590	-15989	-6418	-16418	5456	-16371	-3591	-17659	712
0.110833	-26	43	90	-58	-112	-32	12	-13	-15	5	-69	-60	-95	-12	-26	-57	-98	38	-83	-26	-104	-21	-103	-68	-65	2	-96	-13	-72	-65	-145	-73	159	-4700	-3934	-18773	1916	-21760	-2347	-16273	-14274	-14942	-6184	-16378	5983	-15533	-3336	-17571	1350
0.111667	-26	42	88	-30	-110	-35	12	-3	-18	8	-69	-64	-98	-17	-28	-57	-97	38	-80	-29	-104	-18	-99	-68	-61	1	-96	-11	-73	-69	-153	-78	273	-4405	-3611	-18757	539	-21316	-1920	-16858	-15283	-14014	-5969	-16357	2047	-14698	-3129	-17533	424
0.112500	-23	45	90	-62	-110	-34	15	-11	-15	5	-70	-61	-117	-11	-25	-57	-96	35	-86	-29	-109	-21	-99	-65	-61	2	-95	-13	-72	-68	-146	-73	332	-4101	-3295	-18719	1606	-20998	-1571	-17584	-15860	-13231	-5797	-16362	3102	-13870	-2977	-17526	-341
0.113333	-25	45	89	-57	-108	-30	15	-9	-14	6	-68	-64	-95	-11	-26	-55	-96	40	-81	-29	-102	-17	-99	-66	-60	0	-107	-11	-69	-67	-146	-72	369	-3784	-2995	-18677	1800	-20823	-1315	-18442	-16395	-12638	-5694	-16411	3649	-13106	-2906	-17564	863
0.114167	-26	43	89	-58	-112	-33	11	-11	-19	5	-77	-62	-96	-13	-22	-56	-99	36	-83	-29	-107	-21	-100	-66	-61	5	-98	-10	-74	-69	-148	-74	334	-3463	-2708	-18637	1831	-20797	-1184	-19427	-16809	-12232	-5690	-16512	4797	-12426	-2928	-17649	763
0.115000	-24	41	88	-58	-109	-33	11	-10	-23	1	-74	-65	-99	-15	-26	-59	-103	32	-83	-32	-108	-23	-100	-70	-68	-5	-100	-13	-76	-72	-187	-78	285	-3147	-2442	-18594	1706	-20920	-1168	-20522	-16850	-12039	-5808	-16662	5582	-11861	-3049	-17775	398
0.115833	-29	39	85	-63	-113	-36	9	-16	-24	1	-76	-64	-98	-17	-30	-61	-65	34	-82	-30	-83	-22	-101	-70	-65	0	-98	-12	-76	-72	-150	-79	187	-2815	-2196	-18554	1413	-21178	-1308	-21692	-16683	-12046	-6043	-16883	5730	-11427	-3272	-17926	583
0.116667	-29	40	85	-60	-114	-35	-9	-15	-25	2	-76	-65	-100	-16	-29	-60	-103	36	-83	-33	-110	-24	-101	-70	-65	-1	-99	6	-74	-70	-148	-76	183	-2492	-1979	-18518	247	-21555	-1548	-22902	-16703	-12255	-6406	-17167	2499	-11164	-3603	-18084	362
0.117500	-25	43	86	-61	-112	-34	9	-15	-21	3	-74	-66	-90	-18	-53	-58	-103	34	-83	-33	-110	-25	-100	-68	-67	-1	-100	-11	-77	-73	-151	-77	108	-2182	-1781	-18489	621	-22021	-1917	-24120	-16065	-12646	-6894	-17521	2629	-11067	-4031	-18229	-1144
0.118333	-24	46	89	-60	-110	-34	11	-12	-18	6	-72	-66	-97	-15	-26	-53	-100	36	-80	-32	-109	-23	-100	-67	-64	0	-97	-10	-66	-66	-147	-75	-73	-1884	-1612	-18473	1072	-22551	-2382	-25314	-14948	-13202	-7493	-17940	4748	-11152	-4541	-18333	381
0.119167	-24	47	92	-57	-110	-29	12	-11	-17	13	-72	-50	-98	-28	-25	-53	-97	35	-81	-31	-105	-19	-97	-65	-60	0	-96	-12	-70	-68	-145	-73	-270	-1599	-1468	-18467	635	-23107	-2934	-26444	-12893	-13894	-8182	-18410	5331	-11424	-5131	-18387	678
0.120000	-25	45	94	-65	-107	-29	12	-12	-16	9	-72	-65	-96	-11	-25	-56	-100	37	-83	-30	-105	-21	-99	-67	-62	2	-97	-9	-69	-68	-145	-73	-452	-1337	-1349	-18473	-224	-23667	-3539	-27465	-10413	-14691	-8931	-18925	3801	-11869	-5780	-18354	-56
0.120833	-22	44	87	-58	-108	-29	13	-11	-18	4	-73	-63	-96	-11	-25	-61	-97	35	-80	-29	-103	-21	-97	-66	-63	-1	-97	-9	-72	-68	-145	-75	-531	-1095	-1244	-18491	-552	-24187	-4166	-28331	-7732	-15552	-9709	-19468	1974	-12486	-6471	-18232	107
0.121667	-25	42	91	-59	-116	-30	13	-9	-18	2	-70	-61	-93	-11	-28	-57	-104	34	-82	-31	-105	-19	-98	-67	-63	0	-97	5	-73	-69	-146	-77	-359	-877	-1153	-18522	-716	-24640	-4790	-29016	-4852	-16447	-10481	-20011	129	-13248	-7197	-17996	276
0.122500	-23	43	89	-57	-110	-32	13	-16	-21	6	-48	-65	-98	-13	-21	-60	-100	34	-85	-33	-105	-21	-102	-69	-65	-1	-99	-10	-73	-69	-150	-76	-198	-680	-1075	-18562	-888	-25010	-5389	-29476	-2049	-17348	-11222	-20541	-948	-14139	-7942	-17645	286
0.123333	-26	41	88	-61	-111	-33	10	-17	-19	5	-74	-66	-99	-16	-30	-61	-102	33	-85	-35	-110	-22	-103	-67	-64	-3	-102	-13	-78	-76	-151	-80	43	-513	-1003	-18606	-753	-25275	-5934	-29700	1060	-18222	-11879	-21038	163	-15122	-8684	-17196	215
0.124167	-30	39	87	-62	-113	-40	6	-17	-21	4	-77	-66	-101	-15	-30	-61	-107	34	-82	-35	-107	-23	-103	-69	-64	-1	-98	-14	-74	-74	-146	-77	282	-366	-925	-18646	-476	-25418	-6417	-29671	4530	-19032	-12429	-21465	2041	-16159	-9412	-16645	762
0.125000	-22	52	88	-61	-110	-32	10	-8	-18	5	-75	-65	-100	-15	-29	-57	-100	35	-86	-34	-104	-22	-101	-67	-60	0	-100	-14	-76	-74	-130	-74	195	-248	-844	-18685	-2273	-25446	-6827	-29350	6169	-19764	-12844	-21801	-1951	-17223	-10125	-16029	408
0.125833	-24	45	89	-61	-108	-31	15	-11	-16	8	-70	-62	-94	-7	-24	-73	-100	44	-82	-31	-107	-21	-98	-68	-63	0	-99	-10	-73	-68	-144	-73	106	-151	-757	-18723	-1798	-25365	-7161	-28779	7068	-20397	-13113	-22038	-1992	-18289	-10816	-15372	-894
0.126667	-24	44	87	-55	-116	-30	13	-12	-17	8	-73	-62	-97	-14	-25	-56	-97	37	-81	-29	-104	-18	-96	-67	-65	2	-98	-12	-58	-68	-146	-73	90	-78	-651	-18751	-1052	-25172	-7416	-27949	8150	-20921	-13215	-22148	-1218	-19316	-11489	-14703	356
0.127500	-19	42	88	-60	-104	-30	18	-10	-15	8	-70	-62	-100	-11	-21	-55	-97	39	-75	-30	-102	-16	-95	-64	-61	7	-96	-11	-67	-66	-144	-72	-8	-29	-534	-18768	-920	-24886	-7610	-26904	8621	-21326	-13155	-22122	-262	-20285	-12141	-14056	173
0.128333	-17	45	90	-80	-107	-28	16	-12	-17	7	-72	-63	-91	-11	-27	-55	-98	37	-80	-30	-101	-19	-86	-68	-62	2	-99	-12	-73	-67	-148	-75	81	-10	-400	-18770	-901	-24531	-7752	-25671	8925	-21611	-12948	-21960	524	-21165	-12776	-13490	68
0.129167	-25	38	87	-60	-111	-32	12	-6	-19	0	-58	-62	-95	-15	-28	-61	-102	34	-85	-31	-105	-19	-100	-72	-64	-1	-99	-13	-70	-70	-148	-77	248	-9	-253	-18764	-618	-24116	-7859	-24288	9137	-21766	-12598	-21650	1947	-21928	-13383	-13027	308
0.130000	-22	37	87	-59	-107	-32	9	-13	-22	2	-72	-62	-93	-13	-29	-58	-101	35	-82	-30	-108	-18	-100	-72	-72	1	-98	-13	-72	-69	-147	-43	231	-24	-91	-18737	-1525	-23647	-7939	-22818	8366	-21805	-12147	-21205	-39	-22549	-13964	-12706	666
0.130833	-23	44	86	-61	-109	-32	10	-13	-18	6	-73	-63	-96	-15	-36	-62	-102	34	-84	-30	-105	-19	-101	-70	-61	0	-99	-13	-72	-70	-152	-76	286	-63	85	-18698	-1193	-23153	-8022	-21325	7301	-21732	-11619	-20631	553	-23030	-14548	-12565	-828
0.131667	-23	42	88	-55	-113	-27	8	-15	-35	4	-74	-64	-96	-16	-28	-58	-100	32	-83	-34	-107	-25	-100	-73	-64	-1	-100	-17	-75	-73	-149	-78	379	-118	267	-18648	-205	-22632	-8122	-19866	5933	-21559	-11059	-19969	3782	-23350	-15085	-12616	73
0.132500	-26	40	86	-59	-111	-33	6	-15	-19	23	-73	-65	-97	-18	-59	-62	-101	32	-85	-34	-107	-23	-100	-69	-65	0	-99	-13	-75	-72	-149	-75	359	-158	456	-18585	-114	-22101	-8249	-18493	4684	-21296	-10514	-19217	5866	-23519	-15623	-12879	709
0.133333	-27	40	88	-62	-111	-32	13	-13	-19	7	-72	-65	-94	-14	-27	-58	-98	35	-84	-35	-107	-22	-100	-69	-63	2	-92	-15	-72	-70	-148	-74	284	-277	643	-18521	-603	-21576	-8432	-17278	3567	-20954	-10015	-18398	5464	-23531	-16142	-13353	-18
0.134167	-22	42	90	-60	-108	-31	15	-27	-17	4	-72	-66	-92	-17	-26	-58	-98	33	-85	-32	-105	-22	-101	-70	-62	-3	-102	-14	-74	-68	-148	-73	156	-384	820	-18450	-923	-21047	-8663	-16248	2294	-20553	-9616	-17550	4397	-23409	-16642	-14027	-27
0.135000	-26	42	86	-58	-105	-33	12	-13	-16	4	-75	-64	-96	-12	-28	-60	-102	32	-85	-33	-105	-22	-101	-69	-61	-1	-101	-18	-70	-70	-147	-75	136	-499	982	-18375	-649	-20521	-8961	-15447	1206	-20097	-9354	-16702	3352	-23156	-17119	-14882	-103
0.135833	-23	40	90	-58	-109	-28	12	-15	-23	2	-75	-61	-96	-13	-28	-59	-101	30	-86	-35	-103	-21	-101	-70	-68	-1	-102	-14	-73	-69	-148	-74	244	-626	1130	-18308	-419	-20000	-9319	-14898	204	-19609	-9272	-15885	2591	-22791	-17572	-15888	-23
0.136667	-45	41	89	-59	-111	-39	12	-14	-19	4	-72	-66	-98	-17	-28	-63	-100	33	-85	-33	-108	-23	-99	-72	-63	-1	-100	-13	-69	-68	-149	-77	235	-762	1257	-18245	-265	-19475	-9730	-14610	-391	-19091	-9381	-15124	2769	-22339	-17995	-17008	33
0.137500	-27	40	87	-58	-109	-34	11	-16	-21	4	-74	-64	-99	-16	-35	-61	-99	34	-85	-34	-110	-23	-102	-72	-64	-1	-100	-15	-73	-68	-152	-73	207	-904	1351	-18195	452	-18958	-10189	-14575	22	-18558	-9712	-14443	4294	-21813	-18375	-18194	331
0.138333	-25	44	89	-58	-110	-32	15	-13	-17	4	-70	-65	-94	-15	-28	-59	-98	36	-83	-33	-79	-21	-90	-67	-61	1	-98	-12	-78	-69	-145	-73	135	-1047	1419	-18153	-902	-18430	-10683	-14781	-462	-18008	-10281	-13854	-162	-21233	-18723	-19402	343
0.139167	-23	45	88	-57	-108	-34	15	5	-14	5	-70	-67	-94	-15	-28	-55	-97	35	-83	-33	-108	-19	-99	-66	-60	1	-95	-10	-70	-67	-144	-70	94	-1194	1454	-18127	-1114	-17904	-11209	-15206	-1667	-17455	-11088	-13399	-3100	-20639	-19025	-20565	-1268
0.140000	-23	44	87	-59	-107	-33	11	-11	-16	3	-73	-68	-97	-17	-31	-58	-100	35	-85	-34	-104	-21	-92	-70	-62	0	-101	-22	-76	-70	-147	-74	108	-1344	1451	-18119	-242	-17382	-11751	-15805	-1773	-16917	-12107	-13069	-3938	-20045	-19285	-21649	-257
0.140833	-25	41	86	-59	-110	-35	10	-15	-17	1	-74	-67	-98	-18	-27	-58	-98	33	-82	-38	-105	-25	-99	-70	-62	0	-97	-13	-72	-70	-145	-73	128	-1487	1417	-18126	-269	-16855	-12289	-16532	-2028	-16370	-13326	-12875	-4633	-19462	-19489	-22592	-249
0.141667	-21	44	89	-32	-108	-32	-13	-15	-18	5	-70	-64	-94	-14	-28	-58	-101	35	-87	-34	-107	-22	-100	-70	-66	-4	-98	-14	-83	-68	-146	-92	49	-1624	1344	-18142	-155	-16333	-12818	-17339	-1837	-15838	-14679	-12814	-4881	-18911	-19653	-23359	-360
0.142500	-26	42	86	-61	-110	-34	13	-14	-17	4	-72	-65	-98	-13	-39	-56	-101	33	-87	-35	-111	-22	-99	-68	-65	0	-96	-11	-76	-68	-146	-74	-1	-1757	1239	-18168	89	-15823	-13326	-18176	-1333	-15310	-16151	-12874	-4336	-18403	-19777	-23899	-286
0.143333	-25	42	88	-60	-111	-31	15	-16	-19	3	-73	-64	-96	-14	-27	-58	-98	36	-98	-33	-108	-22	-86	-72	-66	-3	-100	-10	-73	-68	-147	-76	0	-1877	1105	-18206	-620	-15320	-13812	-18993	-988	-14787	-17707	-13060	-6881	-17944	-19862	-24182	261
0.144167	-27	41	89	-59	-110	-31	12	-14	-17	27	-75	-65	-98	-15	-38	-61	-102	34	-85	-31	-107	-22	-102	-67	-64	0	-97	-9	-73	-68	-147	-74	-61	-2001	942	-18252	-506	-14843	-14251	-19751	-523	-14262	-19272	-13344	-8106	-17545	-19908	-24184	-1171
0.145000	-29	49	87	-58	-109	-33	12	-14	-22	4	-72	-64	-97	-15	-28	-56	-103	37	-85	-29	-108	-23	-102	-66	-63	1	-78	-9	-74	-73	-148	-70	-127	-2076	756	-18302	650	-14393	-14705	-20405	265	-13740	-20792	-13713	-6166	-17199	-19932	-23891	-699
0.145833	-23	45	89	-58	-108	-32	17	-10	-21	7	-94	-60	-98	-13	-27	-57	-91	37	-82	-31	-107	-18	-99	-67	-64	3	-93	-9	-73	-66	-143	-73	-132	-2152	545	-18370	1091	-13982	-15111	-20927	1225	-13219	-22198	-14145	-4352	-16910	-19934	-23306	366
0.146667	-21	45	87	-48	-111	-32	15	-10	-13	8	-65	-62	-96	-9	-24	-53	-97	37	-81	-30	-103	-19	-98	-63	-62	-1	-94	-9	-92	-67	-143	-68	-141	-2216	317	-18407	862	-13590	-15497	-21295	2440	-12703	-23498	-14618	-4604	-16670	-19919	-22427	-309
0.147500	-23	45	90	-58	-108	-31	16	-9	-13	8	-76	-61	-95	-13	-26	-51	-97	38	-82	-28	-103	-18	-97	-65	-59	4	-94	-10	-67	-66	-145	-67	-56	-2265	81	-18461	682	-13246	-15867	-21500	3540	-12194	-24586	-15113	-5582	-16474	-19893	-21282	-227
0.148333	-24	43	90	-58	-110	-31	12	-11	-19	6	-72	-63	-95	-14	-26	-58	-102	37	-69	-32	-108	-24	-100	-66	-60	11	-99	-13	-74	-68	-148	-75	10	-2298	-171	-18513	792	-12974	-16234	-21540	4720	-11691	-25454	-15606	-6045	-16311	-19863	-19914	-63
0.149167	-28	40	85	-63	-111	-36	9	-19	-26	-9	-76	-68	-101	-18	-30	-64	-99	33	-84	-33	-110	-23	-103	-72	-64	-1	-101	-14	-75	-72	-149	-76	-64	-2301	-423	-18556	811	-12729	-16593	-21419	5521	-11196	-26060	-16074	-6139	-16169	-19815	-18348	15
0.150000	-33	40	86	-57	-114	-35	9	-16	-21	2	-74	-65	-98	-14	-30	-60	-101	33	-87	-35	-107	-24	-104	-62	-65	0	-98	-24	-74	-72	-148	-77	-69	-2307	-676	-18594	793	-12542	-16952	-21150	6155	-10724	-26380	-16488	-5439	-16036	-19755	-16636	123
0.150833	-25	43	89	-61	-109	-35	10	-16	-19	2	-72	-63	-97	-15	-27	-57	-101	34	-85	-41	-104	-24	-100	-69	-68	-1	-99	-11	-76	-67	-147	-74	-115	-2283	-923	-18625	1405	-12383	-17315	-20767	7484	-10283	-26413	-16840	-2553	-15902	-19680	-14830	248
0.151667	-24	73	92	-58	-109	-35	-13	-13	-19	3	-69	-63	-96	-13	-29	-59	-101	33	-87	-30	-104	-23	-99	-68	-64	0	-97	-1	-70	-68	-145	-76	-181	-2249	-1165	-18658	345	-12271	-17682	-20280	8255	-9880	-26186	-17112	-3812	-15757	-19579	-12974	771
0.152500	-25	42	88	-60	-109	-33	34	-14	-19	4	-96	-62	-96	-14	-27	-57	-101	36	-84	-29	-105	-21	-101	-69	-66	0	-96	-13	-74	-67	-147	-76	-27	-2193	-1399	-18686	-596	-12194	-18053	-19739	7438	-9526	-25685	-17290	-5926	-15596	-19451	-11127	-608
0.153333	-23	44	89	-59	-105	-33	12	-12	-16	3	-69	-65	-96	-16	-27	-60	-98	33	-84	-26	-95	-23	-101	-69	-63	0	-96	-13	-74	-70	-148	-75	-7	-2122	-1617	-18718	826	-12140	-18423	-19167	7376	-9229	-24938	-17373	-4630	-15410	-19289	-9359	-257
0.154167	-23	42	90	-58	-109	-33	9	-8	-19	7	-67	-62	-97	-13	-28	-58	-99	37	-84	-31	-107	-22	-101	-69	-63	4	-97	-10	-73	-68	-146	-73	-98	-2038	-1825	-18753	1024	-12106	-18789	-18588	6782	-8998	-23986	-17343	-3905	-15199	-19084	-7706	-25
0.155000	-24	44	112	-59	-110	-33	9	-11	-19	7	-70	-65	-97	-15	-27	-56	-97	35	-84	-30	-107	-21	-101	-65	-63	21	-90	-12	-74	-67	-145	-75	-135	-1935	-2015	-18787	935	-12085	-19128	-18033	6064	-8831	-22880	-17214	-3066	-14967	-18839	-6219	-229
0.155833	-26	39	88	-61	-109	-35	10	-14	-19	4	-72	-92	-95	-18	-3	-59	-99	32	-87	-35	-107	-24	-100	-72	-66	0	-100	-14	-73	-73	-146	-76	-100	-1822	-2183	-18843	988	-12067	-19441	-17530	5501	-8744	-21662	-16973	-1843	-14710	-18545	-4940	-228
0.156667	-27	39	89	-62	-111	-38	8	-16	-22	4	-75	-68	-98	-18	-31	-60	-102	33	-90	-36	-109	-23	-103	-60	-65	2	-104	-18	-60	-74	-151	-78	-98	-1689	-2348	-18905	552	-12049	-19705	-17110	4711	-8727	-20382	-16645	-3166	-14443	-18210	-3879	514
0.157500	-32	37	84	-62	-116	-40	6	-18	-24	16	-73	-74	-99	-19	-33	-74	-104	33	-90	-38	-105	-25	-102	-73	-65	0	-101	-15	-74	-74	-149	-75	-92	-1540	-2492	-19024	-164	-12021	-19905	-16762	3481	-8777	-19080	-16211	-4897	-14159	-17823	-3081	-755
0.158333	-25	39	87	-61	-111	-35	10	-16	-23	2	-73	-65	-97	-17	-29	-60	-99	-14	-88	-34	-105	-23	-98	-74	-62	0	-101	-12	-72	-75	-148	-73	-170	-1373	-2609	-19061	543	-11983	-20027	-16501	2386	-8891	-17800	-15695	-2795	-13886	-17407	-2543	-1055
0.159167	-22	41	89	-63	-107	-34	10	-10	-19	3	-72	-64	-94	-14	-28	-59	-99	33	-84	-31	-102	-18	-97	-70	-59	0	-100	-11	-70	-68	-147	-75	-281	-1202	-2716	-19165	879	-11932	-20055	-16336	1155	-9060	-16593	-15110	-64	-13625	-16955	-2281	525
0.160000	-24	41	90	-56	-109	-32	12	-12	-17	6	-72	-64	-95	-15	-26	-58	-100	36	-83	-34	-105	-19	-100	-74	-62	6	-100	-12	-70	-68	-147	-75	-306	-991	-2813	-19289	422	-11876	-19986	-16258	453	-9284	-15506	-14477	551	-13390	-16491	-2274	45
0.160833	-25	42	94	-57	-107	-32	13	-13	-15	4	-70	-61	-97	-15	-28	-58	-97	28	-83	-33	-107	-19	-101	-70	-63	2	-98	-13	-74	-70	-150	-72	-291	-778	-2899	-19426	87	-11816	-19810	-16254	-313	-9538	-14559	-13805	-116	-13189	-16014	-2512	-189
0.161667	-21	58	110	-60	-105	-35	11	-11	-16	5	-70	-63	-96	-15	-29	-57	-98	35	-83	-34	-104	-25	-92	-72	-58	3	-98	-12	-74	-73	-147	-76	-385	-550	-2975	-19587	0	-11757	-19491	-16310	-1230	-9827	-13771	-13124	-737	-13031	-15517	-2981	-116
0.162500	-26	39	89	-59	-111	-34	16	-15	-18	3	-73	-67	-81	-15	-27	-57	-101	36	-84	-35	-107	-24	-100	-70	-61	0	-99	-16	-73	-69	-130	-76	-474	-305	-3044	-19762	-358	-11702	-19063	-16412	-2097	-10123	-13156	-12448	-1066	-12921	-15068	-3640	-8
0.163333	-26	39	90	-61	-108	-34	12	-11	-18	5	-73	-68	-96	-15	-28	-58	-99	33	-85	-27	-108	-23	-90	-72	-63	2	-100	-14	-74	-70	-149	-73	-436	-53	-3115	-19948	-428	-11662	-18520	-16542	-2786	-10428	-12707	-11785	-630	-12860	-14623	-4447	30
0.164167	-25	42	89	-62	-118	-33	12	-12	-19	3	-85	-66	-93	-16	-28	-58	-99	32	-87	-33	-103	-21	-101	-69	-63	-4	-102	-15	-73	-68	-148	-75	-383	211	-3176	-20146	433	-11656	-17858	-16679	-2788	-10727	-12431	-11182	1897	-12850	-14198	-5370	106
0.165000	-28	38	86	-59	-111	-33	11	-14	-23	1	-76	-66	-95	-15	-29	-60	-99	30	-86	-34	-107	-18	-103	-70	-65	0	-97	-15	-73	-75	-147	-76	-369	478	-3245	-20354	335	-11683	-17084	-16806	-2661	-11010	-12299	-10640	1786	-12892	-13802	-6360	869
0.165833	-24	41	88	-61	-111	-36	9	-15	1	3	-73	-66	-97	-16	-13	-59	-97	33	-85	-31	-107	-25	-102	-72	-64	0	-99	-14	-74	-70	-146	-74	-391	762	-3318	-20571	-1167	-11755	-16200	-16902	-4069	-11277	-12304	-10179	-1589	-12975	-13438	-7377	-436
0.166667	-23	42	89	-60	-109	-33	12	-10	-16	6	-72	-63	-94	-15	-29	-58	-99	33	-84	-28	-105	-23	-99	-67	-62	4	-97	-12	-74	-67	-149	-73	-327	1043	-3394	-20786	24	-11882	-15283	-16958	-4458	-11522	-12409	-9814	-483	-13095	-13102	-8399	-555
0.167500	-22	43	90	-60	-107	-32	13	-10	-12	7	-72	-56	-93	-13	-27	-57	-93	35	-83	-32	-103	-24	-102	-67	-59	1	-97	-13	-68	-68	-145	-73	-258	1333	-3484	-21011	230	-12075	-14294	-16969	-4621	-11752	-12589	-9556	-141	-13248	-12792	-9374	420
0.168333	-25	44	89	-60	-108	-32	13	-14	-14	5	-72	-64	-97	-16	-30	-59	-99	30	-84	-39	-104	-25	-103	-67	-47	0	-97	-15	-72	-73	-147	-76	-296	1597	-3582	-21229	401	-12334	-13270	-16924	-4462	-11968	-12814	-9411	946	-13426	-12510	-10281	254
0.169167	-27	40	85	-62	-117	-34	10	-16	-19	3	-73	-66	-98	-14	-30	-59	-102	30	-88	-36	-109	-25	-104	-70	-62	-1	-101	-16	-75	-73	-148	-76	-260	1860	-3689	-21448	614	-12660	-12230	-16827	-4011	-12163	-13040	-9386	2112	-13616	-12251	-11094	70
0.170000	-28	36	84	-61	-111	-32	10	-15	-17	4	-74	-67	-93	-16	-30	-62	-99	32	-86	-31	-102	-26	-105	-73	-62	-4	-100	-15	-72	-73	-147	-79	-258	2140	-3801	-21654	304	-13055	-11196	-16679	-3276	-12353	-13245	-9473	1352	-13815	-11997	-11825	623
0.170833	-26	39	87	-62	-108	-33	12	-15	-16	5	-79	-68	-98	-15	-26	-56	-97	29	-86	-32	-104	-23	-102	-73	-62	-1	-98	-13	-72	-72	-148	-75	-288	2405	-3926	-21857	-701	-13520	-10195	-16487	-2887	-12537	-13395	-9667	-1581	-14015	-11756	-12388	-172
0.171667	-18	43	96	-59	-110	-33	11	-13	-19	4	-72	-63	-96	-14	-29	-59	-97	33	-86	-29	-105	-23	-103	-72	-66	-3	-100	-13	-64	-70	-148	-75	-276	2667	-4053	-22050	173	-14041	-9254	-16268	-2135	-12728	-13470	-9966	-211	-14213	-11515	-12868	-1004
0.172500	-26	44	85	-59	-110	-24	13	-13	-30	5	-72	-74	-95	-14	-29	-62	-101	32	-86	-31	-104	-25	-98	-72	-63	-1	-98	-15	-70	-80	-164	-77	-301	2912	-4186	-22231	1005	-14612	-8381	-16032	-1272	-12929	-13453	-10355	2610	-14406	-11271	-13242	778
0.173333	-22	42	87	-61	-110	-36	9	-11	-21	3	-73	-66	-97	-16	-29	-61	-100	40	-87	-34	-111	-24	-102	-74	-67	-1	-102	-15	-73	-75	-149	-77	-229	3155	-4319	-22404	842	-15225	-7603	-15794	-9	-13148	-13332	-10818	3120	-14595	-11023	-13522	556
0.174167	-28	41	85	-82	-113	-34	7	-16	-23	5	-75	-64	-98	-14	-31	-62	-102	29	-85	-30	-105	-25	-102	-70	-63	-1	-100	-13	-77	-73	-147	-73	-164	3388	-4444	-22562	315	-15855	-6916	-15563	911	-13384	-13096	-11339	1659	-14774	-10762	-13723	-58
0.175000	-25	40	87	-61	-111	-38	9	-16	-19	4	-73	-64	-96	-14	-28	-60	-99	30	-84	-33	-108	-26	-99	-74	-66	-1	-98	-13	-74	-73	-148	-77	-172	3616	-4566	-22709	61	-16515	-6342	-15364	1660	-13647	-12759	-11894	276	-14946	-10495	-13871	41
0.175833	-28	41	85	-61	-109	-35	0	-16	-18	2	-73	-65	-97	-14	-33	-64	-101	30	-84	-33	-107	-25	-103	-74	-65	0	-101	-14	-76	-75	-145	-81	-223	3836	-4678	-22845	-122	-17161	-5877	-15196	2443	-13932	-12324	-12466	-499	-15118	-10222	-13984	52
0.176667	-26	44	84	-61	-111	-34	10	-16	-19	5	-74	-65	-96	-13	-31	-60	-102	29	-85	-34	-112	-15	-104	-73	-68	0	-98	-12	-75	-74	-150	-78	-242	4050	-4778	-22968	-77	-17787	-5528	-15076	2965	-14236	-11808	-13034	-453	-15283	-9943	-14102	2
0.177500	-24	41	86	-62	-113	-35	1	-39	-22	3	-76	-94	-95	-15	-31	-61	-100	32	-84	-34	-107	-25	-103	-73	-66	0	-101	-14	-74	-73	-148	-67	-268	4256	-4858	-23078	478	-18375	-5281	-15002	3773	-14557	-11231	-13581	1305	-15447	-9664	-14217	-217
0.178333	-26	39	86	-60	-110	-34	9	-14	-16	8	-73	-62	-95	-14	-28	-59	-100	32	-86	-30	-105	-27	-98	-73	-63	3	-98	-11	-72	-69	-145	-75	-264	4454	-4918	-23180	681	-18904	-5137	-14982	4771	-14894	-10614	-14085	1901	-15608	-9390	-14377	465
0.179167	-24	47	89	-59	-108	-31	15	-11	-17	8	-74	-61	-95	-12	-27	-57	-97	37	-83	-28	-101	-21	-101	-69	-61	1	-99	-9	-53	-69	-142	-73	-151	4655	-4952	-23268	-1393	-19371	-5082	-15017	3644	-15231	-9974	-14538	-2841	-15773	-9135	-14593	-321
0.180000	-24	44	90	-57	-107	-30	13	-12	-13	5	-70	-62	-96	-12	-27	-60	-102	35	-82	-28	-104	-18	-99	-68	-62	6	-98	-13	-70	-68	-143	-74	-166	4829	-4965	-23345	-769	-19764	-5108	-15099	2756	-15556	-9351	-14931	-2513	-15938	-8896	-14879	-1168
0.180833	-22	46	89	-58	-110	-32	12	-13	-16	0	-48	-61	-87	-14	-26	-57	-98	36	-82	-29	-104	-22	-101	-69	-64	2	-96	-11	-69	-67	-143	-72	-220	5000	-4954	-23417	-665	-20069	-5192	-15224	2052	-15862	-8761	-15252	-2228	-16105	-8682	-15237	-204
0.181667	-25	43	92	-60	-111	-33	9	-13	-19	3	-73	-66	-98	-16	-29	-59	-102	37	-87	-31	-111	-23	-102	-68	-62	0	-100	-15	-74	-67	-150	-75	-50	5159	-4921	-23484	-658	-20293	-5321	-15378	1117	-16168	-8226	-15502	-1499	-16278	-8486	-15673	-456
0.182500	-27	40	87	-53	-112	-34	9	-24	-10	3	-74	-63	-98	-15	-30	-62	-101	35	-84	-32	-104	-25	-101	-72	-64	0	-99	-13	-73	-77	-126	-77	-23	5306	-4862	-23530	-534	-20419	-5476	-15553	327	-16430	-7758	-15671	-1049	-16440	-8334	-16181	-545
0.183333	-26	41	87	-60	-112	-35	12	-14	-16	1	-75	-67	-98	-16	-7	-59	-101	27	-84	-32	-102	-24	-100	-68	-63	0	-102	-12	-74	-70	-143	-75	-94	5443	-4780	-23566	-321	-20454	-5639	-15728	-225	-16658	-7372	-15773	-1080	-16601	-8200	-16745	-147
0.184167	-26	43	89	-59	-110	-33	9	-12	-18	4	-72	-61	-96	-14	-27	-57	-96	34	-85	-35	-104	-24	-98	-69	-63	2	-98	-12	-72	-67	-144	-76	34	5556	-4674	-23602	-1292	-20407	-5793	-15904	-1270	-16834	-7077	-15808	-4105	-16752	-8089	-17361	-279
0.185000	-24	45	90	-59	-107	-31	13	-11	-17	5	-73	-66	-94	-15	-26	-57	-97	37	-83	-26	-104	-23	-114	-64	-64	0	-100	-13	-70	-66	-146	-75	38	5654	-4559	-23613	-685	-20283	-5926	-16054	-1950	-16958	-6874	-15791	-3306	-16903	-7999	-18004	-1660
0.185833	-23	40	88	-59	-108	-38	15	-10	-18	4	-72	-64	-99	-13	-25	-56	-101	34	-84	-29	-107	-19	-99	-68	-63	0	-93	-11	-73	-66	-152	-75	-83	5736	-4428	-23630	382	-20096	-6023	-16181	-2482	-17030	-6760	-15729	-518	-17023	-7927	-18659	-238
0.186667	-23	46	90	-58	-105	-32	16	-14	-19	6	-72	-63	-92	-14	-25	-52	-95	38	-79	-28	-99	-17	-97	-69	-52	1	-97	-11	-70	-65	-144	-76	-131	5800	-4292	-23615	487	-19853	-6074	-16267	-2469	-17047	-6727	-15637	908	-17131	-7865	-19284	166
0.187500	-25	45	91	-57	-104	-31	17	-14	-14	7	-69	-42	-93	-13	-26	-56	-95	40	-80	-27	-100	-17	-99	-65	-61	5	-96	-10	-72	-69	-144	-74	-115	5844	-4143	-23598	-73	-19576	-6073	-16308	-2286	-17012	-6764	-15532	213	-17227	-7802	-19904	-257
0.188333	-24	44	90	-57	-105	-33	12	-14	-17	7	-70	-63	-95	-16	-15	-57	-98	38	-81	-30	-119	-24	-99	-68	-66	2	-99	-11	-74	-69	-145	-76	17	5860	-4019	-23578	45	-19277	-6020	-16294	-2236	-16931	-6859	-15432	-472	-17306	-7735	-20457	-159
0.189167	-31	43	84	-49	-113	-35	11	-12	-19	5	-76	-66	-101	-18	-31	-60	-102	35	-82	-33	-105	-22	-101	-72	-63	0	-100	-13	-77	-70	-150	-75	127	5866	-3897	-23546	488	-18966	-5905	-16257	-1954	-16801	-6997	-15338	-769	-17359	-7656	-20930	-268
0.190000	-26	43	84	-66	-111	-38	12	-16	-22	3	-76	-67	-99	-19	-29	-62	-102	33	-88	-35	-111	-25	-105	-83	-68	-5	-104	-14	-76	-70	-150	-77	22	5840	-3776	-23500	639	-18650	-5734	-16166	-1768	-16633	-7144	-15261	-918	-17390	-7557	-21331	-153
0.190833	-29	38	81	-63	-112	-41	9	-16	-10	0	-78	-68	-91	-18	-38	-63	-104	33	-84	-34	-110	-22	-100	-69	-68	-3	-103	-16	-75	-70	-146	-76	24	5800	-3675	-23446	1117	-18341	-5506	-16038	-1233	-16435	-7290	-15225	495	-17397	-7429	-21594	10
0.191667	-8	40	82	-61	-112	-36	12	-13	-21	3	-75	-66	-101	-18	-30	-58	-102	34	-88	-10	-101	-21	-98	-72	-65	0	-101	-13	-74	-69	-147	-78	75	5743	-3592	-23388	1673	-18056	-5245	-15884	132	-16218	-7407	-15225	2619	-17390	-7280	-21762	542
0.192500	-24	44	90	-58	-111	-31	15	-13	-25	4	-75	-66	-96	-17	-28	-58	-99	35	-83	-31	-107	-21	-99	-72	-64	0	-102	-11	-77	-69	-145	-78	93	5668	-3524	-23317	-191	-17796	-4945	-15708	-130	-15978	-7527	-15272	-1307	-17360	-7100	-21817	183
0.193333	-26	42	88	-59	-109	-35	13	-12	-18	8	-72	-65	-96	-14	-26	-59	-97	34	-83	-31	-105	-17	-99	-69	-62	2	-98	-11	-70	-68	-148	-74	78	5568	-3481	-23244	-39	-17567	-4603	-15533	-787	-15735	-7593	-15363	-1514	-17319	-6889	-21760	-1050
0.194167	-25	44	88	-59	-112	-31	13	-14	-19	9	-73	-62	-98	-15	-27	-59	-97	36	-82	-31	-104	-17	-100	-70	-59	0	-130	-10	-73	-68	-144	-73	94	5460	-3460	-23170	456	-17364	-4282	-15360	-721	-15493	-7597	-15506	-914	-17261	-6656	-21596	138
0.195000	-26	41	89	-58	-111	-38	12	-13	-16	7	-73	-64	-93	-18	-28	-87	-102	36	-82	-31	-103	-36	-99	-72	-64	0	-98	-13	-69	-72	-148	-74	73	5333	-3462	-23092	588	-17188	-3941	-15208	-841	-15254	-7552	-15688	-188	-17197	-6408	-21340	52
0.195833	-24	40	88	-59	-111	-36	10	-14	-16	9	-74	-65	-94	-17	-28	-59	-97	34	-85	-32	-105	-22	-101	-69	-64	0	-101	-10	-73	-68	-147	-73	114	5191	-3483	-23019	421	-17039	-3606	-15088	-885	-15027	-7451	-15910	157	-17117	-6139	-20987	6
0.196667	-23	43	88	-59	-109	-35	9	-12	-18	7	-73	-65	-97	-19	-28	-64	-98	34	-86	-39	-104	-22	-99	-72	-60	1	-99	-13	-75	-72	-149	-75	176	5038	-3513	-22947	282	-16907	-3286	-15003	-817	-14810	-7290	-16160	326	-17035	-5867	-20562	191
0.197500	-29	39	90	-63	-112	-45	10	-16	-19	5	-74	-64	-97	-21	-29	-61	-100	32	-90	-35	-107	-23	-100	-74	-64	-1	-100	-18	-73	-69	-151	-51	111	4872	-3562	-22882	-765	-16780	-2992	-14969	-1231	-14610	-7081	-16429	-3253	-16935	-5590	-20076	465
0.198333	-25	41	88	-58	-108	-34	10	-12	-15	4	-75	-66	-98	-17	-25	-59	-98	30	-87	-32	-105	-23	-100	-69	-67	-1	-100	-15	-74	-72	-148	-77	54	4696	-3614	-22818	-561	-16658	-2730	-14995	-1422	-14418	-6825	-16713	-3900	-16825	-5326	-19545	-1119
0.199167	-23	42	87	-55	-108	-34	11	-13	-18	7	-74	-63	-95	-17	-26	-58	-99	33	-87	-32	-105	-16	-96	-67	-60	7	-98	-11	-70	-66	-142	-74	-6	4515	-3667	-22765	148	-16525	-2499	-15075	-1704	-14232	-6534	-16993	-1372	-16710	-5079	-18980	-58
0.200000	-22	44	94	-57	-110	-34	10	-13	-18	5	-72	-62	-95	-10	-27	-55	-75	38	-84	-30	-104	-19	-99	-68	-61	1	-98	-12	-72	-63	-146	-72	35	4325	-3720	-22717	175	-16376	-2314	-15216	-1692	-14060	-6227	-17263	619	-16583	-4857	-18404	748
0.200833	-22	41	92	-57	-113	-30	12	-11	-15	8	-72	-62	-94	-15	-26	-56	-98	35	-84	-30	-104	-17	-97	-65	-61	4	-99	-14	-70	-67	-145	-74	-8	4125	-3771	-22704	-602	-16211	-2162	-15416	-1331	-13891	-5900	-17504	111	-16448	-4666	-17824	-58
0.201667	-24	45	89	-58	-108	-33	11	-13	-16	8	-72	-61	-96	-13	-29	-56	-100	41	-84	-30	-105	-18	-100	-68	-63	1	-97	-12	-72	-69	-147	-73	-73	3914	-3808	-22663	-980	-16018	-2065	-15670	-1486	-13722	-5574	-17731	-1039	-16300	-4514	-17245	52
0.202500	-26	40	87	-58	-108	-32	12	-12	-17	4	-69	-63	-94	-16	-29	-55	-99	35	-85	-29	-104	-19	-103	-66	-61	5	-96	-13	-73	-69	-148	-74	-102	3704	-3829	-22648	-646	-15787	-1984	-15966	-1460	-13546	-5253	-17909	-1406	-16142	-4405	-16682	258
0.203333	-23	44	90	-58	-110	-32	16	-11	-19	-3	-69	-63	-94	-13	-29	-56	-98	36	-84	-31	-109	-21	-96	-68	-63	5	-97	-11	-68	-66	-148	-85	-180	3484	-3833	-22648	-595	-15524	-1943	-16295	-1281	-13363	-4943	-18045	-1280	-15968	-4334	-16139	280
0.204167	-23	43	90	-56	-110	-29	15	-12	-19	8	-69	-64	-95	-16	-27	-53	-93	37	-81	-29	-90	-18	-98	-67	-91	3	-96	-12	-73	-69	-146	-74	-166	3256	-3810	-22652	-623	-15227	-1921	-16656	-1063	-13165	-4657	-18131	-51	-15786	-4303	-15631	204
0.205000	-23	43	90	-57	-107	-29	15	-11	-35	10	-67	-60	-88	-13	-27	-53	-99	36	-84	-30	-105	-18	-98	-64	-61	4	-95	-11	-70	-66	-144	-70	-112	3026	-3769	-22664	188	-14891	-1920	-17029	11	-12956	-4399	-18160	2842	-15583	-4311	-15152	590
0.205833	-23	42	90	-56	-109	-32	15	-9	-17	5	-69	-60	-95	-12	-27	-53	-99	35	-83	-28	-104	-18	-93	-65	-63	2	-96	-9	-72	-66	-143	-73	-103	2784	-3699	-22682	-970	-14526	-1931	-17409	13	-12736	-4164	-18139	-49	-15375	-4356	-14712	921
0.206667	-23	42	89	-60	-107	-29	15	-12	-13	6	-69	-66	-96	-15	-45	-57	-102	32	-84	-31	-104	-21	-97	-68	-64	0	-96	-13	-75	-68	-146	-75	-118	2531	-3607	-22716	-1022	-14134	-1951	-17778	-937	-12495	-3956	-18060	-1205	-15155	-4435	-14307	-482
0.207500	-25	43	88	-41	-111	-35	11	-15	-21	6	-72	-64	-95	-14	-26	-57	-102	35	-82	-29	-107	-21	-99	-67	-63	0	-95	-10	-73	-66	-145	-72	-166	2285	-3487	-22726	235	-13721	-1963	-18123	-802	-12235	-3772	-17926	56	-14923	-4530	-13939	507
0.208333	-23	40	89	-55	-102	-32	15	-9	-42	7	-72	-66	-97	-15	-28	-58	-100	35	-81	-30	-108	-18	-99	-68	-66	2	-95	-12	-75	-69	-149	-78	-126	2031	-3348	-22747	218	-13297	-1970	-18440	-773	-11967	-3616	-17740	1188	-14689	-4641	-13622	710
0.209167	-26	41	87	-60	-114	-36	12	-14	-21	4	-72	-64	-98	-15	-27	-59	-108	35	-83	-34	-111	-23	-103	-70	-65	0	-98	-13	-78	-72	-147	-77	-31	1765	-3184	-22765	135	-12871	-1960	-18716	-405	-11688	-3479	-17499	1784	-14447	-4755	-13335	647
0.210000	-27	41	86	-59	-110	-33	15	-10	-19	6	-69	-66	-98	-12	-28	-59	-98	33	-82	-28	-103	-22	-99	-72	-64	0	-98	-13	-74	-66	-146	-77	51	1506	-3003	-22758	420	-12434	-1929	-18940	77	-11395	-3357	-17233	2698	-14204	-4863	-13089	491
0.210833	-25	41	85	-58	-108	-31	12	-14	-18	5	-73	-64	-96	-13	-28	-56	-98	35	-85	-32	-105	-23	-100	-70	-64	-1	-98	-12	-70	-63	-145	-74	28	1235	-2805	-22783	-284	-12015	-1879	-19107	13	-11102	-3251	-16920	199	-13958	-4953	-12883	918
0.211667	-24	42	86	-59	-108	-34	13	-12	-19	4	-70	-68	-95	-19	-27	-56	-101	33	-81	-32	-104	-18	-99	-70	-63	-5	-98	-11	-74	-70	-145	-74	-64	968	-2587	-22783	-402	-11612	-1804	-19215	-72	-10804	-3153	-16578	-911	-13714	-5019	-12720	-558
0.212500	-26	42	89	-58	-108	-32	16	-13	-17	8	-68	-65	-94	-12	-26	-57	-97	36	-87	-36	-105	-18	-100	-66	-63	1	-98	-11	-70	-66	-147	-70	-86	698	-2386	-22769	591	-11230	-1703	-19263	-24	-10512	-3064	-16202	1311	-13472	-5055	-12590	40
0.213333	-23	34	89	-60	-107	-30	15	-13	-15	7	-70	-62	-94	-10	-27	-57	-96	37	-79	-29	-101	-17	-101	-68	-61	1	-99	-4	-67	-69	-137	-57	19	437	-2165	-22747	905	-10879	-1578	-19249	-40	-10232	-2979	-15810	3296	-13234	-5048	-12504	1228
0.214167	-23	42	86	-56	-108	-32	13	-14	-18	7	-68	-62	-96	-13	-26	-77	-100	36	-81	-31	-107	-22	-99	-68	-62	0	-99	-11	-75	-67	-145	-73	33	175	-1951	-22722	522	-10559	-1435	-19173	295	-9955	-2902	-15397	3128	-13000	-5006	-12456	397
0.215000	-24	41	89	-58	-111	-31	13	-6	-22	4	-92	-65	-97	-13	-27	-60	-101	35	-84	-33	-105	-23	-103	-74	-65	-4	-102	-16	-74	-70	-148	-76	-5	-80	-1743	-22694	159	-10282	-1272	-19056	286	-9697	-2826	-14993	2111	-12778	-4913	-12443	326
0.215833	-29	38	86	-61	-113	-38	7	-17	-23	3	-75	-68	-98	-17	-31	-62	-100	32	-85	-36	-115	-22	-95	-74	-66	-13	-100	-15	-74	-73	-150	-75	-63	-318	-1540	-22658	114	-10039	-1089	-18854	42	-9456	-2756	-14576	1558	-12555	-4770	-12465	470
0.216667	-24	41	85	-60	-112	-39	10	-14	-22	-8	-73	-64	-90	-13	-28	-58	-101	33	-87	-34	-109	-23	-102	-73	-66	-3	-100	-13	-74	-69	-148	-67	-76	-555	-1336	-22615	-96	-9840	-896	-18615	-263	-9236	-2696	-14166	1285	-12342	-4588	-12513	453
0.217500	-46	35	86	-62	-111	-36	10	-15	-19	4	-72	-66	-96	-15	-30	-60	-102	47	-85	-77	-109	-23	-100	-51	-65	-1	-101	-15	-77	-74	-149	-76	-66	-769	-1170	-22574	-190	-9671	-697	-18340	-600	-9032	-2641	-13769	1628	-12135	-4359	-12590	551
0.218333	-26	39	86	-62	-111	-29	12	5	-22	5	-74	-64	-95	-13	-28	-60	-102	37	-83	-34	-108	-21	-100	-69	-64	0	-99	-12	-74	-68	-148	-75	-74	-968	-1010	-22534	661	-9545	-496	-18017	-410	-8848	-2597	-13380	3963	-11928	-4096	-12681	750
0.219167	-22	41	89	-58	-105	-31	13	-13	-18	6	-72	-66	-93	-13	-24	-57	-98	42	-83	-8	-104	-17	-98	-66	-62	2	-98	-14	-73	-66	-146	-74	-50	-1151	-870	-22493	-205	-9454	-296	-17666	-707	-8685	-2570	-13014	1730	-11727	-3806	-12791	995
0.220000	-25	41	87	-59	-118	-31	23	-13	-21	8	-81	-63	-93	-12	-24	-58	-99	36	-87	-31	-103	-19	-101	-66	-62	3	-96	-11	-70	-65	-146	-69	-30	-1317	-754	-22460	-1347	-9402	-103	-17292	-2219	-8549	-2554	-12673	-1313	-11532	-3498	-12911	-775
0.220833	-22	43	87	-55	-110	-33	11	-14	-19	5	-74	-64	-93	-14	-25	-59	-96	35	-84	-32	-104	-25	-109	-66	-63	0	-95	-13	-70	-69	-147	-74	-112	-1465	-655	-22431	-245	-9379	69	-16901	-2609	-8431	-2556	-12365	-696	-11340	-3183	-13028	-142
0.221667	-24	41	86	-60	-107	-32	13	-13	-10	36	-70	-63	-92	-15	-10	-58	-100	35	-85	-32	-103	-18	-98	-66	-63	0	-98	-12	-70	-67	-148	-76	-62	-1605	-576	-22412	-544	-9383	229	-16496	-3418	-8330	-2573	-12084	-694	-11153	-2867	-13149	359
0.222500	-24	42	88	-59	-110	-34	10	-13	-17	6	-70	-63	-96	-15	-28	-59	-113	38	-86	-31	-116	-18	-107	-68	-63	0	-100	-12	-73	-69	-152	-77	8	-1709	-518	-22399	-683	-9415	361	-16092	-3714	-8241	-2605	-11839	-360	-10955	-2561	-13258	181
0.223333	-22	37	86	-60	-110	-43	11	-14	-19	1	-75	-65	-99	-19	-30	-63	-99	33	-87	-35	-108	-23	-103	-69	-63	-4	-103	-10	-77	-74	-154	-98	34	-1809	-481	-22400	-183	-9467	476	-15688	-3495	-8178	-2651	-11622	564	-10788	-2275	-13354	159
0.224167	-28	38	86	-64	-117	-40	7	-17	-21	1	-74	-66	-100	-15	-28	-81	-101	34	-87	-34	-110	-16	-104	-68	-64	0	-100	-14	-73	-72	-149	-74	87	-1887	-460	-22401	-349	-9536	564	-15282	-3319	-8116	-2704	-11434	-1014	-10605	-2012	-13386	801
0.225000	-26	42	87	-57	-112	-33	1	-11	-21	5	-76	-63	-100	-14	-28	-58	-98	36	-84	-33	-105	-19	-102	-68	-61	1	-100	-15	-74	-70	-115	-75	12	-1956	-441	-22398	-866	-9610	624	-14888	-3296	-8069	-2766	-11283	-2779	-10432	-1787	-13473	-432
0.225833	-23	40	88	-63	-110	-33	12	-11	-17	4	-67	-62	-93	-14	-23	-59	-99	37	-100	-34	-107	-33	-109	-65	-63	0	-98	-11	-70	-66	-148	-72	-70	-2019	-447	-22427	29	-9700	661	-14508	-2924	-8030	-2823	-11161	-792	-10260	-1606	-13500	-733
0.226667	-22	43	89	-57	-104	-32	15	-9	-17	-4	-68	-61	-93	-13	-23	-56	-98	38	-82	-29	-104	-17	-99	-66	-62	0	-98	-12	-68	-66	-147	-72	10	-2068	-458	-22442	750	-9785	664	-14151	-2551	-7993	-2884	-11069	1579	-10094	-1467	-13502	840
0.227500	-23	42	90	-57	-105	-30	16	-9	-16	8	-67	-58	-93	-11	-24	-57	-100	43	-81	-27	-101	-18	-99	-66	-61	2	-96	-8	-68	-65	-149	-72	-5	-2116	-473	-22463	644	-9896	641	-13814	-1585	-7965	-2930	-11002	1836	-9942	-1376	-13478	273
0.228333	-24	44	88	-74	-110	-32	11	-12	-16	3	-70	-60	-96	-13	-26	-57	-99	36	-82	-30	-104	-21	-102	-69	-63	0	-96	-10	-69	-70	-151	-64	16	-2161	-491	-22486	235	-9998	590	-13508	-656	-7939	-2973	-10962	930	-9785	-1333	-13429	142
0.229167	-24	41	86	-61	-108	-35	12	-12	-18	2	-72	-86	-96	-18	-29	-58	-101	22	-84	-32	-108	-19	-102	-70	-63	0	-97	-14	-76	-69	-152	-75	97	-2206	-509	-22507	395	-10094	518	-13222	163	-7911	-2991	-10938	597	-9641	-1341	-13365	316
0.230000	-23	25	87	-62	-114	-31	11	-12	-24	5	-73	-58	-99	-13	-26	-57	-98	37	-83	-31	-107	-23	-104	-69	-62	1	-97	-11	-74	-67	-159	-73	13	-2248	-527	-22518	491	-10189	425	-12967	1006	-7885	-2995	-10925	589	-9504	-1376	-13274	123
0.230833	-24	41	86	-63	-109	-32	9	-13	-15	5	-76	-64	-96	-17	-28	-58	-98	35	-84	-26	-104	-23	-100	-70	-60	-1	-83	-13	-74	-70	-150	-75	-43	-2292	-547	-22529	628	-10271	318	-12751	1725	-7861	-2978	-10929	1064	-9373	-1453	-13193	67
0.231667	-24	42	85	-63	-111	-38	9	-53	-21	5	-76	-52	-97	7	-29	-59	-99	32	-85	-38	-109	-25	-103	-69	-65	-5	-98	-13	-75	-72	-150	-82	-35	-2338	-584	-22536	1373	-10344	195	-12564	2807	-7836	-2939	-10938	3509	-9240	-1559	-13057	188
0.232500	-24	42	85	-60	-110	-35	10	-15	-22	5	-75	-65	-96	-14	-15	-59	-100	24	-84	-32	-119	-24	-102	-68	-63	-1	-100	-12	-73	-68	-152	-74	-21	-2373	-568	-22532	1058	-10399	66	-12411	3792	-7803	-2881	-10950	3244	-9108	-1688	-12934	874
0.233333	-26	41	87	-61	-110	-33	10	-13	-17	5	-70	-63	-94	-16	-29	-59	-100	34	-84	-31	-105	-24	-104	-70	-64	-1	-98	-11	-73	-69	-148	-74	27	-2416	-580	-22525	-629	-10435	-65	-12290	2879	-7769	-2799	-10967	-245	-8991	-1829	-12807	-463
0.234167	-26	44	91	-60	-109	-32	16	-15	-19	4	-73	-60	-95	-12	-25	-59	-100	37	-82	-28	-116	-22	-101	-70	-64	-3	-101	-10	-73	-68	-150	-76	-121	-2446	-584	-22510	197	-10455	-202	-12206	2711	-7741	-2684	-10984	824	-8867	-1978	-12684	-515
0.235000	-24	44	89	-55	-111	-33	11	11	-18	6	-70	-60	-96	-14	-28	-61	-101	37	-83	-32	-107	-25	-103	-70	-64	2	-100	-11	-75	-73	-144	-78	-154	-2479	-596	-22479	184	-10458	-333	-12156	2382	-7705	-2606	-11001	712	-8739	-2124	-12562	456
0.235833	-28	43	90	-59	-111	-34	11	-18	-19	3	-73	-64	-97	-15	-28	-60	-102	15	-85	-34	-108	-26	-114	-72	-67	-3	-97	-12	-73	-70	-147	-76	-19	-2503	-601	-22476	212	-10430	-461	-12137	2122	-7669	-2491	-11010	1055	-8608	-2260	-12419	278
0.236667	-25	42	87	-59	-103	-33	37	-12	-27	1	-73	-64	-97	-14	-31	-61	-104	36	-84	-35	-108	-24	-101	-73	-63	0	-99	-12	-75	-67	-149	-79	3	-2514	-612	-22446	219	-10383	-576	-12148	2024	-7621	-2378	-11024	1664	-8475	-2389	-12333	89
0.237500	-25	40	86	-60	-113	-35	9	-14	-17	4	-75	-64	-96	-16	-28	-50	-100	32	-86	-34	-109	-34	-102	-73	-65	-3	-99	-11	-74	-69	-147	-76	0	-2521	-624	-22439	-144	-10318	-681	-12189	1739	-7590	-2257	-11029	616	-8330	-2493	-12228	431
0.238333	-23	43	86	-55	-111	-35	18	-13	-17	4	-75	-64	-97	-16	-28	-58	-96	33	-83	-30	-104	-23	-98	-70	-59	0	-97	-8	-74	-70	-144	-81	24	-2516	-634	-22421	-1110	-10223	-766	-12248	740	-7514	-2159	-11031	-2504	-8188	-2576	-12133	-516
0.239167	-22	45	85	-59	-109	-32	13	-10	-15	8	-75	-85	-93	-13	-25	-56	-105	34	-83	-30	-107	-22	-100	-67	-62	4	-96	-9	-68	-68	-142	-73	-23	-2497	-650	-22407	-227	-10116	-840	-12337	6	-7449	-2066	-11033	-1832	-8036	-2639	-12055	-1272
0.240000	-23	57	82	-56	-107	-31	11	-15	-13	4	-73	-65	-93	-13	-26	-58	-97	34	-87	-32	-104	-23	-99	-73	-63	1	-98	-13	-66	-70	-144	-78	-96	-2472	-669	-22411	552	-9990	-907	-12447	-550	-7384	-1989	-11037	342	-7882	-2681	-11987	483
0.240833	-25	40	82	-60	-110	-36	9	-16	-18	3	-74	-66	-94	-13	-27	-61	-98	36	-87	-32	-101	-23	-100	-53	-59	1	-98	-10	-72	-68	-146	-74	-17	-2450	-688	-22413	253	-9850	-946	-12566	-494	-7304	-1921	-11036	896	-7724	-2692	-11926	264
0.241667	-24	43	87	-58	-107	-32	11	-14	-19	33	-79	-61	-97	-14	-28	-57	-98	36	-87	-31	-107	-22	-100	-68	-65	-1	-98	-10	-76	-69	-146	-74	188	-2413	-705	-22420	-210	-9693	-977	-12699	-527	-7217	-1876	-11039	-406	-7557	-2682	-11879	-187
0.242500	-25	43	87	-58	-111	-34	10	-13	-21	4	-72	-62	-97	-15	-28	-61	-98	36	-85	-32	-107	-22	-99	-69	-62	1	-97	-13	-75	-68	-145	-77	299	-2372	-725	-22441	-239	-9537	-991	-12838	-613	-7119	-1858	-11053	-1192	-7395	-2654	-11842	-158
0.243333	-24	42	87	-57	-58	-34	12	-16	-17	4	-73	-66	-94	-14	-24	-59	-99	34	-83	-34	-105	-25	-101	-69	-62	1	-98	-1	-72	-70	-145	-74	310	-2333	-750	-22466	-370	-9366	-996	-12980	-600	-7010	-1836	-11065	-1107	-7231	-2611	-11813	-167
0.244167	-23	41	86	-59	-108	-33	13	-15	-18	5	-75	-65	-96	-13	-26	-58	-99	35	-97	-31	-104	-19	-100	-69	-61	1	-97	-10	-73	-69	-145	-75	284	-2296	-767	-22487	-260	-9195	-983	-13119	-534	-6897	-1838	-11073	-587	-7088	-2556	-11796	-100
0.245000	-22	41	82	-60	-92	-32	13	-10	-18	7	-73	-63	-93	-12	-25	-58	-99	35	-84	-31	-104	-23	-100	-67	-62	0	-95	-9	-70	-65	-143	-74	156	-2260	-790	-22517	420	-9026	-963	-13257	165	-6766	-1856	-11119	1568	-6920	-2489	-11788	-84
0.245833	-23	43	89	-57	-107	-30	16	-12	-18	5	-72	-62	-95	-12	-24	-57	-97	37	-81	-29	-103	-17	-98	-65	-62	2	-95	-11	-73	-68	-144	-72	22	-2233	-817	-22545	559	-8855	-931	-13386	1293	-6636	-1887	-11167	2351	-6775	-2422	-11789	674
0.246667	-21	44	87	-57	-109	-34	16	-16	-15	5	-70	-61	-94	-10	-25	-56	-98	37	-79	-31	-104	-17	-95	-65	-60	3	-94	-12	-69	-65	-139	-72	-87	-2215	-841	-22566	-1218	-8693	-894	-13502	683	-6494	-1928	-11213	-2247	-6637	-2354	-11802	-169
0.247500	-19	44	89	-56	-111	-34	15	-11	-16	6	-70	-61	-97	-13	-23	-55	-93	37	-80	-28	-97	-21	-98	-68	-63	1	-95	-10	-69	-66	-142	-70	-69	-2209	-868	-22577	-385	-8536	-851	-13606	541	-6360	-1974	-11281	-1643	-6532	-2291	-11819	-890
0.248333	-27	45	86	-59	-113	-60	12	-13	-19	4	-73	-65	-100	-13	-29	-60	-104	34	-85	-33	-111	-23	-99	-72	-62	0	-99	-17	-74	-83	-154	-76	-103	-2219	-910	-22587	28	-8394	-809	-13698	662	-6218	-2039	-11360	-1022	-6405	-2243	-11860	264
0.249167	-24	40	82	-64	-114	-39	9	-17	-22	0	-76	-77	-103	-13	-30	-60	-107	32	-86	-30	-109	-23	-99	-72	-66	-6	-99	-15	-76	-70	-147	-76	-138	-2234	-944	-22572	424	-8259	-758	-13770	797	-6075	-2096	-11449	59	-6309	-2194	-11899	-1
0.250000	-31	43	86	-59	-111	-33	13	-16	-24	4	-74	-64	-98	-16	-31	-61	-102	35	-84	-32	-108	-23	-99	-69	-65	0	-97	-15	-76	-61	-149	-77	-145	-2258	-988	-22539	515	-8127	-706	-13824	1096	-5937	-2153	-11546	630	-6216	-2161	-11948	-156
0.250833	-25	42	86	-59	-111	-36	11	-17	-17	2	-72	-62	-96	-14	-27	-59	-100	34	-77	-32	-109	-26	-99	-69	-79	-1	-97	-13	-76	-69	-149	-74	-114	-2298	-1042	-22490	618	-8010	-660	-13859	1653	-5808	-2210	-11654	672	-6143	-2139	-11999	371
0.251667	-26	43	86	-61	-111	-13	17	-14	-21	11	-121	-66	-97	-16	-29	-57	-102	36	-85	-35	-108	-22	-96	-67	-66	0	-97	-16	-74	-68	-163	-73	-47	-2337	-1109	-22422	-460	-7899	-607	-13880	1758	-5680	-2267	-11770	-2200	-6081	-2127	-12062	-49
0.252500	-26	45	86	-61	-109	-31	15	-12	-21	7	-73	-64	-97	-29	-27	-57	-98	20	-88	-31	-105	-23	-98	-69	-65	0	-96	-13	-73	-68	-148	-72	-32	-2392	-1170	-22333	139	-7802	-562	-13887	1978	-5560	-2312	-11889	-1620	-6027	-2130	-12121	-1528
0.253333	-23	52	87	-60	-108	-32	17	-13	-18	4	-74	-66	-94	-16	-27	-56	-101	34	-84	-30	-105	-22	-97	-82	-65	-3	-98	-15	-66	-69	-142	-70	-80	-2444	-1250	-22225	987	-7717	-524	-13880	2049	-5452	-2364	-12017	852	-5985	-2148	-12190	278
0.254167	-27	44	88	-58	-109	-32	16	-12	-19	7	-74	-93	-93	-12	-25	-59	-100	37	-82	-33	-104	-21	-98	-69	-61	0	-98	-11	-72	-66	-143	-72	10	-2498	-1344	-22100	719	-7641	-461	-13869	2312	-5354	-2407	-12143	1962	-5954	-2172	-12258	509
0.255000	-25	50	82	-56	-110	-32	13	-15	-19	7	-74	-64	-97	-14	-27	-58	-98	38	-83	-31	-105	-19	-100	-68	-66	0	-100	-13	-70	-67	-147	-72	69	-2547	-1443	-21964	24	-7574	-462	-13843	2510	-5269	-2450	-12272	883	-5932	-2209	-12322	-285
0.255833	-26	39	87	-60	-113	-33	10	-15	-21	5	-72	-65	-95	-19	-29	-29	-100	35	-84	-28	-107	-22	-101	-69	-63	0	-99	-13	-76	-69	-147	-73	29	-2591	-1548	-21813	-166	-7514	-439	-13806	2369	-5188	-2478	-12393	-1	-5911	-2252	-12382	9
0.256667	-25	38	86	-61	-115	-27	6	-18	-24	4	-73	-66	-100	-21	-31	-60	-104	38	-86	-31	-113	-24	-103	-74	-67	-1	-101	-16	-78	-68	-151	-76	2	-2621	-1655	-21658	-101	-7467	-434	-13785	2114	-5125	-2523	-12512	-479	-5900	-2296	-12444	-161
0.257500	-30	39	81	-62	-116	-38	7	-18	-25	2	-76	-67	-103	-21	-33	-52	-110	34	-84	-36	-112	-24	-102	-73	-66	-1	-103	-18	-75	-74	-150	-76	-29	-2636	-1775	-21491	22	-7422	-427	-13755	1610	-5065	-2557	-12612	-742	-5890	-2346	-12498	-325
0.258333	-26	42	88	-62	-116	-22	11	-15	-21	5	-75	-66	-96	-15	-29	-57	-101	35	-83	-33	-109	-22	-97	-70	-64	3	-100	-12	-73	-62	-147	-72	-14	-2634	-1887	-21323	343	-7383	-429	-13719	1376	-5018	-2583	-12698	357	-5883	-2391	-12540	-188
0.259167	-21	45	89	-55	-107	-31	13	-12	-16	8	-72	-51	-97	-14	-27	-53	-98	38	-84	-31	-104	-18	-96	-67	-62	1	-100	-11	-70	-68	-144	-72	30	-2618	-1991	-21157	810	-7376	-431	-13685	1825	-4973	-2609	-12768	2353	-5885	-2441	-12583	403
0.260000	-16	46	89	-56	-105	-14	15	-11	-16	10	-69	-60	-94	-12	-23	-58	-97	39	-82	-30	-103	-19	-97	-69	-60	2	-117	-10	-70	-63	-150	-72	21	-2584	-2090	-21000	-961	-7327	-444	-13665	936	-4945	-2637	-12822	-1366	-5885	-2492	-12619	-9
0.260833	-21	44	89	-55	-104	-31	17	-13	-16	7	-70	-63	-92	-14	-25	-57	-137	37	-82	-30	-113	-16	-97	-68	-66	1	-101	-14	-73	-68	-146	-74	-42	-2533	-2177	-20843	-733	-7307	-453	-13649	-65	-4923	-2658	-12850	-1752	-5911	-2533	-12651	-1197
0.261667	-29	42	85	-56	-109	-39	13	-18	-18	8	-74	-62	-95	-14	-27	-57	-100	36	-83	-31	-104	-18	-96	-68	-61	3	-98	-12	-70	-68	-147	-75	-102	-2460	-2249	-20695	-66	-7293	-469	-13638	-363	-4907	-2676	-12855	-1726	-5906	-2578	-12676	143
0.262500	-26	43	87	-56	-110	-30	12	-10	-19	4	-74	-62	-92	-12	-27	-56	-119	36	-85	-30	-104	-19	-99	-70	-64	0	-102	-12	-73	-68	-142	-72	-129	-2371	-2303	-20575	70	-7283	-480	-13637	-831	-4900	-2699	-12840	-1097	-5924	-2615	-12701	25
0.263333	-22	39	88	-58	-108	-31	11	-12	-19	6	-74	-62	-93	-16	-29	-57	-100	34	-83	-27	-103	-19	-108	-69	-62	1	-99	-12	-81	-68	-149	-79	-243	-2271	-2332	-20428	80	-7280	-496	-13633	-1069	-4896	-2705	-12795	-541	-5954	-2649	-12725	-87
0.264167	-27	41	82	-58	-111	-33	8	-15	-19	6	-73	-63	-98	-16	-29	-52	-100	-3	-88	-31	-107	-23	-101	-73	-65	0	-103	-12	-73	-70	-146	-74	-301	-2152	-2343	-20309	413	-7261	-506	-13633	-957	-4899	-2717	-12732	280	-5990	-2680	-12739	175
0.265000	-7	45	87	-58	-105	-33	12	-15	-21	5	-74	-64	-101	-18	-31	-58	-99	32	-83	-34	-109	-23	-103	-73	-67	0	-100	-16	-77	-73	-150	-75	-228	-2027	-2329	-20197	-591	-7290	-514	-13638	-996	-4912	-2725	-12646	-2446	-6037	-2713	-12752	385
0.265833	-24	40	86	-61	-113	-34	7	-15	-21	4	-73	-66	-99	-16	-26	-69	-100	35	-109	-35	-109	-22	-101	-69	-64	2	-100	-14	-70	-69	-145	-72	-185	-1892	-2284	-20085	-634	-7299	-521	-13641	-745	-4928	-2723	-12537	-2795	-6091	-2733	-12759	-1234
0.266667	-21	45	87	-58	-110	-32	10	-39	-19	5	-73	-63	-98	-16	-28	-52	-101	36	-84	-31	-107	-19	-98	-66	-63	0	-97	-13	-73	-66	-145	-74	-205	-1756	-2218	-19973	454	-7308	-523	-13647	-759	-4951	-2720	-12414	-647	-6146	-2759	-12768	13
0.267500	-21	39	89	-59	-107	-31	15	-12	-16	4	-67	-61	-93	-13	-3	-56	-101	35	-91	-32	-103	-21	-96	-68	-62	0	-95	-13	-69	-66	-143	-74	-206	-1618	-2127	-19866	935	-7326	-493	-13653	-697	-4984	-2722	-12278	931	-6216	-2781	-12774	803
0.268333	-25	39	91	-56	-110	-32	12	-13	-21	3	-74	-62	-99	-16	-28	-58	-99	35	-84	-34	-109	-26	-101	-70	-65	-4	-103	-16	-75	-76	-149	-76	-163	-1485	-2027	-19760	520	-7350	-529	-13656	-288	-5029	-2723	-12140	753	-6301	-2811	-12772	-118
0.269167	-28	38	85	-59	-110	-33	11	-10	-19	9	-75	-63	-101	-17	-30	-63	-102	32	-87	-35	-103	-25	-103	-74	-65	-3	-101	-14	-74	-74	-150	-76	-109	-1354	-1902	-19649	298	-7380	-530	-13654	-64	-5079	-2721	-11994	418	-6391	-2833	-12769	-66
0.270000	-23	38	88	-60	-111	-31	11	-17	-21	0	-74	-64	-97	-17	-29	-58	-100	38	-85	-32	-104	-23	-102	-72	-65	-1	-99	-14	-70	-68	-145	-77	-183	-1224	-1755	-19535	437	-7411	-531	-13646	251	-5141	-2719	-11848	316	-6490	-2855	-12752	17
0.270833	-23	37	87	-62	-112	-33	11	-14	-21	2	-74	-64	-98	-17	-29	-59	-101	35	-86	-34	-104	-23	-101	-72	-64	1	-99	-14	-73	-68	-149	-75	-144	-1106	-1603	-19417	488	-7452	-539	-13633	449	-5209	-2722	-11706	301	-6597	-2871	-12737	211
0.271667	-21	39	88	-68	-109	-35	5	-16	-17	5	-75	-62	-96	-18	-28	-58	-96	37	-87	-32	-105	-23	-101	-69	-59	0	-101	-13	-75	-74	-146	-75	-53	-987	-1438	-19298	608	-7502	-549	-13616	664	-5295	-2729	-11574	1178	-6714	-2908	-12713	240
0.272500	-25	43	87	-60	-107	-32	12	-12	-17	4	-74	-63	-98	-14	-30	-59	-99	36	-85	-32	-105	-23	-101	-67	-64	0	-100	-14	-72	-68	-145	-72	-32	-897	-1268	-19180	1308	-7545	-566	-13588	1690	-5382	-2746	-11455	3412	-6842	-2939	-12683	440
0.273333	-23	45	89	-62	-111	-33	10	-15	-17	3	-74	-63	-96	-19	-31	-58	-96	33	-84	-35	-115	-25	-102	-69	-62	-3	-99	-13	-73	-68	-148	-75	-26	-771	-1096	-19072	-48	-7636	-595	-13562	1571	-5485	-2767	-11356	-73	-6976	-2972	-12635	592
0.274167	-25	41	90	-62	-110	-32	8	-16	-11	3	-77	-62	-95	-19	-32	-59	-102	35	-84	-33	-105	-24	-98	-67	-64	1	-100	-12	-73	-68	-145	-73	-144	-665	-920	-18963	-510	-7718	-631	-13544	490	-5594	-2791	-11268	-1913	-7119	-3004	-12608	-1064
0.275000	-24	38	89	-62	-107	-32	11	-15	-18	1	-75	-64	-94	-18	-29	-62	-101	32	-88	-34	-104	-25	-103	-68	-62	-1	-99	-14	-72	-68	-146	-62	-314	-562	-754	-18869	63	-7812	-676	-13486	362	-5709	-2828	-11207	-1324	-7263	-3037	-12566	-135
0.275833	-24	44	89	-61	-110	-34	12	-14	-22	3	-76	-64	-95	-19	-30	-59	-96	35	-95	-34	-107	-22	-102	-69	-65	-3	-102	-16	-73	-69	-146	-73	-260	-451	-585	-18787	-124	-7921	-733	-13444	-101	-5838	-2870	-11155	-603	-7416	-3073	-12515	159
0.276667	-23	42	87	-61	-104	-34	12	-17	-18	4	-75	-66	-98	-21	-28	-62	-102	32	-86	-32	-108	-23	-103	-68	-64	0	-101	-17	-75	-70	-155	-77	-167	-341	-425	-18720	-183	-8047	-796	-13401	-176	-5968	-2919	-11137	44	-7575	-3109	-12463	150
0.277500	-22	41	86	-60	-111	-34	10	-17	-18	3	-73	-66	-103	-34	-32	-60	-95	34	-86	-34	-104	-23	-104	-69	-64	0	-102	-15	-72	-70	-148	-74	-173	-221	-273	-18671	-75	-8181	-870	-13356	-109	-6098	-2976	-11121	678	-7739	-3147	-12408	79
0.278333	-23	54	90	-60	-109	-32	13	-11	-19	3	-70	-63	-94	-14	-27	-58	-99	35	-86	-29	-104	-21	-100	-66	-63	3	-98	-7	-74	-68	-147	-73	-133	-96	-128	-18647	-809	-8327	-945	-13306	-499	-6241	-3036	-11119	-2647	-7902	-3180	-12347	352
0.279167	-25	44	90	-50	-109	-32	15	-9	-16	4	-68	-84	-92	-12	-24	-58	-98	39	-81	-27	-105	-21	-99	-67	-60	7	-98	-11	-69	-65	-143	-70	-136	36	2	-18649	-1189	-8484	-1030	-13268	-1079	-6386	-3107	-11131	-4702	-8067	-3215	-12294	-1267
0.280000	-23	28	78	-58	-105	-29	16	-9	-13	9	-68	-62	-93	-11	-26	-57	-98	40	-80	-26	-101	-19	-102	-65	-58	13	-97	-10	-69	-68	-145	-70	-177	176	116	-18668	-474	-8656	-1116	-13217	-1510	-6533	-3180	-11150	-2811	-8234	-3250	-12243	-553
0.280833	-23	45	88	-58	-109	-35	12	-11	-17	7	-70	-63	-97	-15	-48	-57	-99	37	-85	-29	-104	-22	-101	-66	-63	4	-98	-11	-70	-68	-144	-74	-182	313	219	-18720	-59	-8833	-1207	-13176	-1697	-6701	-3257	-11172	-607	-8394	-3283	-12200	863
0.281667	-25	45	89	-53	-108	-34	-41	-12	-21	6	-72	-67	-98	-16	-27	-55	-100	36	-88	-31	-107	-23	-103	-70	-65	1	-101	-14	-70	-67	-146	-77	-205	456	305	-18798	-362	-9016	-1301	-13137	-1418	-6841	-3340	-11191	-606	-8555	-3322	-12149	-67
0.282500	-24	41	86	-63	-111	-39	10	-16	-46	4	-73	-70	-97	-17	-39	-58	-101	32	-92	-34	-105	-23	-100	-67	-63	2	-101	-11	-70	-67	-147	-75	-172	604	363	-18887	-785	-9194	-1387	-13095	-1336	-6994	-3416	-11196	-1320	-8711	-3354	-12107	-180
0.283333	-26	44	84	-59	-108	-35	9	-13	-19	3	-74	-62	-97	-16	-28	-57	-101	34	-86	-32	-108	-23	-110	-52	-64	-1	-99	-12	-73	-69	-147	-75	-168	751	442	-18993	-734	-9376	-1472	-13056	-1028	-7153	-3495	-11196	-1800	-8866	-3388	-12073	-43
0.284167	-26	44	86	-57	-109	-32	12	-14	-15	5	-75	-63	-97	-15	-29	-60	-102	35	-86	-30	-105	-22	-101	-68	-64	3	-96	-13	-73	-67	-146	-78	-174	898	493	-19118	-469	-9555	-1554	-13015	-704	-7308	-3573	-11185	-1965	-9007	-3425	-12037	-111
0.285000	-25	44	90	-57	-113	-32	11	-15	-18	5	-72	-64	-92	-14	-27	-59	-100	36	-84	-30	-104	-23	-103	-70	-64	2	-98	-10	-82	-72	-147	-77	-135	1035	534	-19251	-292	-9735	-1634	-12967	-269	-7469	-3648	-11158	-1120	-9151	-3458	-12009	39
0.285833	-22	46	89	-57	-107	-32	11	-11	-19	8	-73	-66	-93	-14	-4	-59	-99	37	-87	-29	-104	-21	-102	-68	-61	3	-95	-10	-73	-69	-150	-74	-83	1163	568	-19391	355	-9913	-1704	-12912	863	-7634	-3721	-11118	1540	-9295	-3491	-11988	180
0.286667	-24	45	91	-60	-107	-35	12	-12	-18	8	-73	-65	-95	-15	-27	-57	-98	36	-85	-32	-104	-24	-102	-66	-61	12	-119	-13	-70	-66	-146	-67	-45	1285	594	-19538	-323	-10085	-1778	-12849	1255	-7801	-3794	-11057	-158	-9430	-3526	-11968	433
0.287500	-18	45	89	-60	-104	-33	15	-12	-16	7	-70	-65	-94	-9	-29	-57	-95	38	-86	-30	-101	-21	-99	-67	-62	3	-97	-12	-72	-69	-145	-73	-33	1390	626	-19678	-1244	-10249	-1840	-12784	270	-7980	-3860	-10988	-2339	-9573	-3567	-11952	-1080
0.288333	-24	44	88	-61	-112	-28	13	-12	-16	7	-74	-65	-95	-14	-30	-59	-99	36	-86	-34	-107	-29	-101	-69	-63	0	-99	-13	-74	-72	-150	-75	-42	1482	638	-19820	19	-10418	-1912	-12701	460	-8160	-3926	-10907	-873	-9713	-3609	-11944	-344
0.289167	-26	41	87	-63	-112	-22	10	-17	-26	0	-75	-68	-97	-18	-30	-62	-100	30	-86	-36	-108	-26	-105	-73	-64	-6	-100	-17	-70	-72	-151	-78	-8	1558	674	-19951	202	-10580	-1981	-12604	448	-8343	-3993	-10813	-46	-9862	-3650	-11935	110
0.290000	-28	35	82	-64	-112	-36	9	-15	-22	3	-75	-64	-101	-19	-32	-64	-104	34	-90	-36	-112	-27	-104	-75	-66	-4	-101	0	-74	-74	-151	-80	-1	1618	683	-20074	192	-10743	-2048	-12495	845	-8526	-4054	-10708	724	-10009	-3697	-11927	-105
0.290833	-26	37	85	-65	-112	-36	6	-19	-27	0	-77	-67	-99	-16	-32	-64	-103	29	-86	-36	-110	-25	-103	-72	-64	-7	-99	-13	-73	-70	-149	-77	-68	1666	717	-20177	527	-10897	-2117	-12351	1382	-8717	-4113	-10592	1636	-10158	-3736	-11913	-64
0.291667	-26	37	86	-60	-114	-33	9	-15	-21	6	-74	-66	-97	-17	-32	-65	-101	33	-83	-36	-103	-23	-102	-72	-56	-1	-96	-17	-74	-75	-151	-79	-77	1704	752	-20267	166	-11053	-2193	-12229	1731	-8900	-4173	-10482	-158	-10312	-3780	-11898	687
0.292500	-24	39	89	-62	-110	-33	10	-15	-14	-5	-75	-66	-95	-17	-26	-59	-101	37	-85	-33	-105	-24	-102	-72	-61	1	-100	-13	-70	-67	-147	-75	0	1720	790	-20335	-581	-11209	-2265	-12078	1690	-9091	-4233	-10367	-2358	-10470	-3820	-11874	-589
0.293333	-23	38	89	-62	-108	-32	9	-13	-19	4	-76	-64	-98	-14	-30	-60	-99	34	-85	-32	-110	-23	-100	-69	-65	-1	-99	-14	-72	-72	-148	-75	-22	1726	830	-20388	205	-11371	-2343	-11914	1897	-9274	-4297	-10256	-493	-10632	-3864	-11850	-960
0.294167	-21	39	89	-60	-110	-32	2	-12	-18	4	-76	-63	-95	-26	-28	-61	-100	35	-80	-33	-107	-24	-102	-70	-66	1	-99	-12	-72	-69	-147	-74	-61	1725	873	-20416	762	-11532	-2425	-11755	1927	-9452	-4363	-10140	1884	-10789	-3897	-11812	768
0.295000	-29	38	90	-58	-108	-34	11	-12	-18	2	-74	-66	-93	-15	-28	-59	-100	35	-84	-33	-105	-22	-100	-96	-61	1	-99	-14	-70	-73	-145	-78	-43	1707	913	-20431	439	-11696	-2509	-11562	2237	-9625	-4431	-10038	2090	-10948	-3932	-11768	442
0.295833	-27	39	87	-59	-110	-31	10	-15	-17	5	-80	-65	-95	-11	-30	-62	-98	34	-86	-35	-104	-21	-102	-70	-62	2	-98	-12	-70	-72	-148	-76	-25	1680	953	-20423	17	-11861	-2593	-11381	2331	-9787	-4503	-9935	1078	-11100	-3955	-11710	150
0.296667	-24	39	89	-58	-104	-34	9	-14	-19	3	-74	-63	-95	-16	-30	-60	-97	35	-83	-33	-104	-25	-101	-82	-63	1	-97	-12	-75	-70	-148	-75	-14	1648	997	-20392	-27	-12026	-2677	-11192	2224	-9938	-4579	-9842	114	-11246	-3976	-11644	167
0.297500	-24	37	87	-62	-109	-36	12	-16	-17	5	-73	-65	-97	-15	-23	-64	-99	30	-86	-35	-107	-24	-103	-72	-64	0	-100	-15	-75	-70	-149	-77	44	1609	1039	-20351	-115	-12189	-2761	-11012	2009	-10074	-4652	-9757	-508	-11386	-3987	-11568	161
0.298333	-25	42	87	-58	-113	-33	9	-15	-21	6	-76	-63	-99	-12	-29	-59	-99	33	-85	-34	-108	-23	-102	-70	-65	0	-97	-14	-72	-67	-148	-76	-24	1570	1063	-20287	-250	-12344	-2842	-10837	1680	-10198	-4726	-9681	-815	-11511	-3992	-11460	281
0.299167	-22	40	87	-60	-109	5	18	-14	-17	7	-61	-63	-98	-13	-27	-59	-96	34	-85	-31	-102	-19	-99	-65	-61	1	-100	-11	-70	-68	-178	-76	-76	1524	1091	-20209	244	-12491	-2918	-10662	1809	-10306	-4792	-9591	595	-11622	-3997	-11383	334
0.300000	-21	38	84	-58	-109	-33	10	-13	-16	7	-75	-62	-94	-13	-28	-57	-98	37	-83	-30	-105	-23	-103	-65	-61	1	-104	-9	-72	-66	-145	-70	-62	1477	1124	-20123	-31	-12638	-3001	-10501	1859	-10395	-4862	-9519	-475	-11724	-3994	-11277	865
0.300833	-22	43	92	-57	-109	-31	9	-12	-17	6	-72	-61	-88	-15	-28	-55	-100	43	-85	-31	-105	-22	-102	-69	-60	0	-98	-11	-75	-72	-146	-72	-100	1423	1144	-20027	-1551	-12768	-3073	-10353	113	-10476	-4927	-9453	-4418	-11808	-3979	-11169	-365
0.301667	-16	43	64	-35	-109	-35	13	-16	-17	6	-69	-62	-96	-13	-28	-62	-97	33	-85	-35	-108	-22	-102	-68	-63	-15	-101	-12	-70	-77	-147	-74	-146	1371	1157	-19928	-620	-12889	-3144	-10219	-678	-10539	-4983	-9387	-3401	-11877	-3978	-11059	-390
0.302500	-24	43	87	-56	-107	-34	11	-13	-17	6	-73	-61	-97	-15	-30	-57	-100	35	-85	-30	-105	-21	-102	-68	-63	2	-102	-12	-75	-69	-147	-72	-163	1311	1173	-19838	-596	-12983	-3211	-10093	-1399	-10591	-5031	-9327	-2748	-11929	-3973	-10945	469
0.303333	-26	40	86	-52	-109	-32	13	-16	-19	6	-70	-62	-97	-15	-29	-61	-103	30	-87	-32	-105	-25	-102	-70	-64	0	-100	-13	-68	-72	-146	-76	-114	1261	1184	-19716	-392	-13064	-3279	-9986	-1906	-10629	-5068	-9264	-1527	-11968	-3968	-10832	386
0.304167	-28	42	88	-57	-109	-28	11	-19	-24	2	-72	-62	-95	-14	-25	-59	-101	34	-85	-28	-102	-22	-100	-70	-68	0	-101	-11	-72	-67	-146	-72	-79	1200	1194	-19611	-290	-13130	-3342	-9876	-2307	-10659	-5096	-9205	-576	-11997	-3960	-10721	249
0.305000	-22	42	89	-57	-109	-32	12	-15	-16	5	-70	-63	-95	-16	-28	-59	-100	38	-86	-31	-104	-18	-101	-88	-62	4	-101	-12	-72	-67	-147	-73	-118	1145	1200	-19513	-274	-13174	-3401	-9799	-2582	-10677	-5115	-9146	-1322	-12015	-3960	-10619	685
0.305833	-22	46	89	-57	-113	-35	10	-15	-19	6	-66	-61	-96	-14	-26	-63	-98	37	-84	-33	-109	-21	-101	-67	-62	1	-97	-14	-72	-67	-145	-70	-95	1081	1207	-19431	-1060	-13200	-3463	-9724	-3032	-10689	-5125	-9087	-3728	-12021	-3966	-10518	-438
0.306667	-22	44	89	-51	-107	-32	15	-16	-16	5	-69	-64	-98	-18	-29	-60	-101	34	-88	-31	-104	-23	-101	-72	-64	0	-101	-12	-76	-72	-149	-74	-92	1007	1210	-19329	-270	-13208	-3525	-9660	-3069	-10697	-5127	-9034	-2046	-12032	-3982	-10427	-1438
0.307500	-24	42	84	-59	-111	-34	10	-16	-21	3	-73	-62	-97	-13	-31	-58	-102	37	-87	-31	-108	-22	-100	-66	-65	0	-99	-10	-70	-67	-147	-74	-113	933	1214	-19245	685	-13194	-3587	-9606	-3215	-10691	-5116	-8978	977	-12029	-4002	-10344	305
0.308333	-23	42	90	-56	-109	-32	12	-15	-23	5	-74	-64	-94	-17	-26	-58	-101	44	-85	-31	-108	-23	-111	-68	-73	-4	-102	-13	-73	-67	-147	-76	-125	851	1211	-19168	655	-13173	-3641	-9563	-2703	-10685	-5108	-8928	2244	-12030	-4035	-10273	74
0.309167	-24	41	87	-60	-104	-36	19	-19	-18	4	-73	-65	-96	-19	-30	-61	-102	33	-88	-34	-108	-23	-105	-69	-64	-6	-100	-14	-75	-69	-151	-78	-163	765	1201	-19092	200	-13140	-3696	-9521	-2230	-10671	-5093	-8870	1775	-12033	-4074	-10204	-449
0.310000	-23	42	89	-57	-101	-34	11	-21	-18	3	-74	-62	-94	-17	-29	-60	-98	35	-85	-34	-104	-24	-103	-72	-65	-5	-93	-13	-69	-70	-147	-75	-171	675	1200	-19030	145	-13095	-3743	-9486	-1873	-10656	-5079	-8822	1755	-12034	-4116	-10142	-294
0.310833	-24	42	88	-58	-112	-34	9	-15	-22	4	-67	-60	-78	-16	-30	-61	-100	45	-84	-32	-108	-21	-100	-69	-61	0	-97	-7	-73	-72	-148	-77	-112	579	1188	-18960	162	-13037	-3793	-9457	-1512	-10632	-5067	-8803	2133	-12039	-4169	-10091	-239
0.311667	-25	43	82	-99	-110	-34	13	-16	-17	4	-70	-63	-96	-17	-27	-60	-98	35	-83	-33	-105	-22	-102	-72	-61	0	-98	-12	-73	-68	-149	-75	-145	482	1172	-18894	127	-12981	-3833	-9429	-1251	-10601	-5062	-8730	2742	-12049	-4221	-10060	-289
0.312500	-22	46	89	-58	-110	-29	12	-12	-17	11	-72	-60	-95	-16	-30	-58	-98	37	-85	-32	-105	-17	-99	-69	-61	4	-99	-11	-69	-67	-149	-67	-205	381	1147	-18820	665	-12915	-3868	-9405	-478	-10575	-5061	-8685	4562	-12065	-4280	-10001	-324
0.313333	-21	46	89	-60	-110	-33	15	-12	-16	6	-70	-63	-95	-14	-27	-59	-96	37	-83	-30	-103	-21	-97	-67	-61	1	-95	-9	-72	-68	-148	-75	-210	283	1122	-18744	1026	-12854	-3897	-9387	459	-10530	-5072	-8645	4986	-12083	-4336	-9961	216
0.314167	-26	46	88	-58	-111	-28	13	10	-17	6	-69	-65	-99	-4	-28	-63	-100	35	-83	-31	-104	-21	-101	-70	-62	0	-98	-12	-73	-68	-149	-75	-241	184	1088	-18656	-739	-12791	-3914	-9374	-604	-10510	-5096	-8611	711	-12105	-4390	-9925	-852
0.315000	-22	42	87	-61	-112	-34	11	-15	-22	5	-73	-65	-97	-17	-30	-63	-104	35	-87	-35	-107	-22	-101	-70	-65	-5	-96	-11	-78	-68	-148	-76	-169	87	1044	-18561	-135	-12737	-3926	-9369	-1351	-10479	-5132	-8584	1414	-12131	-4438	-9896	-1578
0.315833	-27	41	84	-60	-109	-34	10	-22	-25	1	-74	-64	-100	-16	-30	-63	-100	36	-83	-33	-105	-19	-101	-70	-66	-1	-100	-12	-72	-69	-149	-76	-134	3	1008	-18447	-328	-12687	-3924	-9363	-1599	-10445	-5178	-8552	1758	-12160	-4480	-9862	-271
0.316667	-24	43	85	-60	-104	-36	12	-14	-22	3	-70	-63	-96	-14	-32	-59	-101	34	-85	-32	-110	-24	-103	-69	-61	0	-99	-10	-72	-67	-151	-77	-168	-77	956	-18319	-383	-12636	-3909	-9363	-1568	-10410	-5235	-8525	2509	-12183	-4513	-9828	-602
0.317500	-25	41	84	-58	-110	-34	13	-15	-23	4	-75	-63	-100	0	-28	-60	-102	33	-84	-33	-107	-22	-101	-72	-69	-3	-99	-14	-74	-68	-166	-81	-131	-145	906	-18177	-213	-12598	-3889	-9370	-1304	-10378	-5297	-8501	2574	-12212	-4537	-9796	-792
0.318333	-26	42	85	-56	-110	-31	13	-12	-19	4	-69	-62	-96	-15	-28	-58	-103	39	-82	-29	-104	-18	-97	-67	-63	1	-97	-11	-74	-68	-147	-75	-127	-202	857	-18019	-195	-12561	-3857	-9380	-1065	-10346	-5370	-8479	2174	-12233	-4547	-9766	-263
0.319167	-21	45	85	-59	-111	-36	13	-11	-18	5	-70	-62	-91	-14	-25	-53	-100	37	-80	-29	-108	-19	-98	-66	-64	1	-97	-10	-73	-65	-143	-73	-174	-250	804	-17850	-1320	-12528	-3816	-9397	-1541	-10321	-5450	-8458	-890	-12254	-4543	-9727	-491
0.320000	-23	44	88	-56	-105	-33	13	-10	-21	5	-70	-59	-96	-14	-26	-55	-97	38	-104	-29	-105	-19	-97	-66	-65	1	-100	-11	-72	-68	-145	-75	-168	-292	751	-17670	-751	-12504	-3770	-9425	-1629	-10301	-5530	-8443	-397	-12273	-4539	-9690	-1942
0.320833	-26	45	86	-60	-109	-33	13	-13	-16	6	-83	-63	-96	-11	-27	-58	-104	35	-83	-32	-104	-18	-98	-68	-63	0	-98	-11	-70	-67	-146	-74	-105	-328	697	-17482	332	-12495	-3721	-9454	-1784	-10286	-5609	-8427	1912	-12286	-4525	-9657	-385
0.321667	-24	38	104	-58	-109	-33	13	-13	-18	5	-69	-64	-96	-12	-27	-56	-99	36	-83	-31	-102	0	-97	-65	-64	0	-111	-11	-73	-68	-146	-75	-116	-354	644	-17288	367	-12465	-3666	-9487	-1750	-10277	-5685	-8414	2492	-12298	-4502	-9622	121
0.322500	-24	43	84	-57	-81	-32	26	-11	-17	7	-23	-60	-96	-13	-29	-56	-101	36	-86	-26	-109	-23	-98	-67	-62	0	-99	-12	-75	-68	-156	-74	-179	-373	585	-17094	-238	-12445	-3615	-9528	-1705	-10271	-5752	-8402	1216	-12301	-4472	-9589	-565
0.323333	-26	42	85	-60	-111	-35	10	-15	-23	3	-74	-67	-96	-17	-31	-59	-104	34	-85	-35	-110	-21	-102	-74	-64	-4	-101	-16	-75	-73	-147	-77	-111	-387	543	-16900	-276	-12433	-3566	-9575	-1735	-10275	-5816	-8375	480	-12307	-4443	-9548	-794
0.324167	-28	43	84	-62	-110	-39	9	-18	-24	6	-65	-66	-96	-17	-32	-59	-100	34	-88	-32	-109	-22	-102	-70	-64	-3	-100	-12	-74	-68	-147	-73	-18	-392	499	-16699	7	-12424	-3522	-9619	-1631	-10275	-5855	-8386	181	-12304	-4413	-9526	-1024
0.325000	-22	43	85	-59	-114	-36	8	-14	-13	3	-75	-62	-96	-12	-29	-57	-101	35	-86	-32	-107	-21	-103	-70	-66	-6	-101	-13	-73	-69	-145	-74	47	-395	453	-16507	154	-12405	-3483	-9676	-1545	-10286	-5880	-8381	218	-12302	-4379	-9496	-1146
0.325833	-23	45	88	-52	-109	-32	12	-12	-14	10	-69	-92	-97	-14	-26	-56	-98	39	-83	-30	-102	-18	-96	-67	-63	0	-99	-11	-72	-68	-144	-74	86	-390	403	-16314	458	-12392	-3454	-9730	-1145	-10303	-5896	-8382	1734	-12298	-4358	-9477	-1189
0.326667	-23	50	87	-57	-108	-33	13	-12	-18	6	-69	-61	-93	-13	-27	-58	-96	38	-84	-32	-104	-18	-98	-68	-57	1	-99	-10	-69	-66	-145	-73	80	-380	350	-16132	849	-12374	-3437	-9794	-27	-10327	-5897	-8388	3816	-12301	-4337	-9455	-548
0.327500	-22	49	89	-56	-110	-64	11	-10	-16	12	-72	-63	-98	-12	-28	-55	-98	39	-82	-31	-105	-17	-98	-68	-61	2	-99	-14	-72	-67	-142	-70	78	-372	292	-15945	-750	-12394	-3434	-9862	-309	-10353	-5884	-8404	208	-12303	-4327	-9450	-1013
0.328333	-23	43	88	-58	-107	-32	15	-15	-16	6	-70	-66	-96	-14	-29	-58	-100	15	-84	-35	-108	-19	-109	-72	-59	1	-98	-16	-73	-67	-144	-74	50	-348	219	-15764	-172	-12357	-3444	-9911	-705	-10383	-5855	-8423	350	-12313	-4333	-9453	-2227
0.329167	-25	42	85	-42	-111	-33	6	-15	-22	0	-75	-66	-100	-16	-31	-58	-105	35	-87	-34	-105	-22	-103	-74	-67	-3	-92	-13	-76	-69	-148	-77	-61	-317	141	-15591	495	-12348	-3466	-10018	-300	-10422	-5818	-8449	985	-12328	-4346	-9464	-758
0.330000	-26	41	87	-58	-111	-34	10	-13	-17	4	-70	-66	-99	-18	-27	-60	-98	36	-85	-33	-108	-13	-99	-67	-63	0	-97	-12	-74	-69	-147	-75	-35	-277	57	-15407	439	-12344	-3497	-10100	86	-10456	-5760	-8483	1692	-12348	-4371	-9486	-844
0.330833	-27	41	86	-59	-111	-35	9	-17	-18	4	-72	-64	-97	-17	-36	-62	-104	35	-87	-33	-109	-23	-102	-74	-64	-1	-99	-10	-74	-70	-147	-74	99	-224	-47	-15220	208	-12343	-3541	-10204	638	-10493	-5688	-8521	1998	-12370	-4403	-9517	-1143
0.331667	-26	43	87	-60	-113	-38	11	-15	-19	3	-74	-65	-104	-19	-34	-62	-103	34	-86	-34	-119	-22	-101	-67	-70	-5	-101	-11	-79	-72	-151	-77	57	-156	-164	-15033	311	-12349	-3595	-10303	1182	-10527	-5640	-8576	2516	-12399	-4447	-9568	-957
0.332500	-25	42	86	-60	-107	-36	9	-15	-19	4	-85	-65	-99	-13	-32	-59	-96	36	-85	-35	-108	-23	-103	-69	-66	0	-99	-11	-74	-69	-167	-74	-97	-68	-298	-14838	-704	-12355	-3653	-10411	1440	-10552	-5570	-8628	-770	-12426	-4490	-9622	-532
0.333333	-21	42	91	-59	-110	-33	11	-14	-17	6	-65	-65	-95	-16	-27	-59	-121	37	-84	-34	-105	-24	-99	-68	-66	1	-100	-12	-73	-70	-145	-73	-81	30	-449	-14643	-600	-12362	-3715	-10524	1825	-10574	-5502	-8710	-1658	-12457	-4542	-9696	-1908
0.334167	-25	13	89	-57	-112	-32	15	-13	-21	7	-72	-61	-97	-14	-29	-58	-100	36	-83	-34	-107	-21	-101	-67	-62	2	-98	-21	-73	-69	-146	-70	-145	142	-620	-14446	369	-12372	-3781	-10655	2130	-10589	-5437	-8770	162	-12486	-4591	-9782	-471
0.335000	-24	41	89	-60	-110	-31	15	-13	-22	3	-73	-61	-96	-15	-28	-61	-101	36	-83	-39	-108	-22	-63	-72	-65	-1	-101	-12	-74	-70	-147	-73	-86	292	-803	-14248	515	-12391	-3844	-10787	2564	-10597	-5382	-8849	1089	-12515	-4640	-9881	679
0.335833	-24	41	89	-50	-110	-32	13	-28	-21	0	-73	-62	-94	-13	-28	-59	-100	33	-87	-33	-107	-21	-101	-68	-64	1	-97	-11	-62	-70	-148	-72	-79	449	-1003	-14049	-48	-12408	-3906	-10926	3004	-10580	-5323	-8932	7	-12532	-4684	-9991	150
0.336667	-25	41	90	-59	-110	-30	12	-13	-21	4	-72	-65	-98	-11	-29	-53	-99	41	-85	-33	-107	-11	-100	-73	-65	0	-99	-11	-72	-69	-147	-78	-137	626	-1216	-13863	-260	-12419	-3959	-11078	3279	-10555	-5271	-9021	-1091	-12540	-4725	-10112	344
0.337500	-26	39	89	-82	-114	-32	11	-10	-18	4	-72	-66	-98	-16	-32	-63	-103	36	-87	-38	-109	-23	-101	-69	-65	1	-100	-12	-73	-72	-150	-96	-129	818	-1436	-13693	-320	-12432	-4005	-11217	3486	-10512	-5235	-9119	-1614	-12538	-4748	-10241	484
0.338333	-22	40	91	-58	-108	-35	12	-12	-15	7	-69	-62	-94	-14	-27	-58	-101	38	-82	-32	-105	-22	-100	-67	-63	3	-96	-11	-70	-69	-145	-70	-138	1026	-1658	-13546	-353	-12433	-4038	-11362	3151	-10446	-5199	-9220	-1988	-12516	-4755	-10370	766
0.339167	-23	45	93	-53	-107	-30	16	-8	-15	9	-69	-61	-97	-13	-26	-56	-99	39	-81	-30	-104	-18	-90	-66	-61	5	-96	-11	-75	-66	-145	-72	-108	1247	-1878	-13434	-234	-12432	-4059	-11506	2693	-10366	-5175	-9329	-1522	-12481	-4752	-10504	1002
0.340000	-22	43	89	-58	-109	-30	13	-12	-19	8	-68	-63	-111	-14	-26	-59	-98	38	-86	-36	-104	-21	-98	-69	-64	2	-98	-12	-70	-68	-144	-76	-66	1467	-2097	-13366	187	-12419	-4072	-11652	2919	-10271	-5157	-9444	433	-12424	-4736	-10641	1576
0.340833	-24	40	103	-59	-111	-34	9	-15	-19	5	-70	-66	-95	-13	-28	-61	-101	36	-82	-33	-105	-19	-100	-70	-65	1	-99	-10	-73	-66	-147	-73	-70	1700	-2266	-13341	-1388	-12388	-4072	-11780	2092	-10152	-5145	-9546	-3057	-12344	-4697	-10766	1814
0.341667	-27	40	85	-58	-109	-32	9	-13	-18	8	-68	-62	-96	-14	-24	-59	-104	34	-84	-31	-104	-18	-99	-67	-62	1	-94	-10	-73	-68	-145	-73	-79	1929	-2479	-13380	-1714	-12346	-4043	-11906	343	-10017	-5137	-9656	-4933	-12241	-4644	-10893	268
0.342500	-24	42	89	-58	-110	-32	12	-15	-19	5	-65	-62	-95	-13	-27	-58	-100	36	-83	-30	-107	-18	-101	-75	-64	1	-97	-7	-73	-70	-146	-72	-102	2164	-2639	-13476	-623	-12279	-4021	-12016	-313	-9867	-5132	-9766	-4380	-12114	-4570	-11001	1521
0.343333	-25	43	87	-55	-108	-32	13	-11	-16	6	-72	-62	-97	-16	-29	-59	-100	36	-82	-31	-107	-19	-99	-68	-64	4	-97	-12	-74	-67	-149	-75	-151	2387	-2773	-13639	-688	-12199	-3978	-12110	-1009	-9707	-5132	-9886	-3881	-11967	-4488	-11105	1839
0.344167	-24	42	85	-58	-111	-33	9	-14	-17	6	-70	-63	-94	-13	-27	-57	-98	34	-83	-32	-107	-14	-101	-69	-65	3	-97	-11	-72	-70	-144	-74	-208	2602	-2876	-13869	-866	-12095	-3923	-12193	-1301	-9534	-5136	-10000	-3719	-11795	-4386	-11190	1821
0.345000	-24	42	87	-57	-109	-32	11	-12	-19	5	-73	-64	-99	-16	-19	-57	-100	34	-83	-30	-105	-18	-96	-66	-63	2	-97	-11	-73	-69	-145	-70	-135	2805	-2949	-14164	-315	-11964	-3846	-12248	-1353	-9353	-5139	-10109	-2820	-11610	-4277	-11255	1735
0.345833	-51	44	63	-60	-109	-30	15	-11	-15	10	-67	-63	-96	-13	-22	-55	-99	36	-83	-31	-108	-17	-96	-65	-57	6	-94	-9	-75	-45	-142	-70	-67	2996	-2990	-14527	-720	-11819	-3781	-12291	-1559	-9168	-5140	-10217	-5003	-11407	-4164	-11308	2034
0.346667	-22	46	88	-55	-109	-28	16	-11	-17	9	-68	-61	-94	-5	-24	-52	-98	36	-83	-28	-102	-16	-93	-65	-62	5	-97	-9	-69	-68	-143	-72	-97	3172	-3002	-14934	-1071	-11654	-3644	-12313	-1822	-8984	-5147	-10318	-6008	-11193	-4051	-11342	339
0.347500	-30	44	87	-45	-108	-32	16	-11	-12	6	-69	-59	-95	-13	-24	-57	-98	34	-85	-30	-102	-33	-95	-66	-64	2	-93	-9	-68	-66	-142	-72	-143	3326	-2988	-15397	-55	-11475	-3612	-12322	-1928	-8798	-5149	-10412	-3432	-10973	-3941	-11363	1017
0.348333	-23	44	90	-57	-109	-30	12	-12	-19	-4	-73	-75	-99	-15	-28	-58	-102	36	-86	-31	-108	-21	-99	-72	-67	-1	-101	-14	-74	-70	-146	-76	-130	3458	-2954	-15896	690	-11288	-3525	-12321	-1741	-8625	-5161	-10508	-708	-10756	-3847	-11374	2331
0.349167	-29	39	84	-61	-112	-36	9	-17	-24	5	-75	-63	-99	-17	-30	-65	-101	27	-87	-33	-110	-21	-101	-69	-61	0	-99	-14	-73	-72	-146	-78	-51	3582	-2893	-16412	780	-11089	-3431	-12293	-1083	-8448	-5161	-10560	-189	-10529	-3751	-11363	1474
0.350000	-25	41	88	-62	-110	-38	9	-24	-22	5	-70	-60	-94	-15	-29	-61	-98	34	-84	-31	-109	-24	-102	-68	-64	1	-97	-13	-73	-70	-145	-74	-98	3687	-2828	-16931	614	-10882	-3338	-12252	-611	-8280	-5166	-10654	-769	-10318	-3674	-11346	1503
0.350833	-40	42	87	-57	-110	-38	13	-14	-17	4	-72	-63	-99	-17	-30	-61	-98	34	-85	-32	-109	-21	-101	-69	-64	-24	-98	-15	-76	-72	-146	-73	-133	3772	-2756	-17447	396	-10670	-3246	-12212	-110	-8126	-5166	-10715	-1138	-10112	-3615	-11320	1677
0.351667	-22	43	86	-58	-115	-34	12	-14	-21	4	-79	-72	-94	-15	-30	-58	-101	36	-86	-33	-108	-23	-101	-68	-62	0	-99	-14	-72	-69	-144	-73	-127	3840	-2699	-17943	423	-10465	-3165	-12160	285	-7985	-5169	-10762	-932	-9922	-3578	-11288	1606
0.352500	-19	43	88	-62	-109	-32	13	-13	-12	2	-72	-68	-97	-15	-28	-61	-100	35	-86	-33	-107	-25	-98	-82	-63	0	-101	-13	-72	-69	-146	-75	-105	3887	-2648	-18387	618	-10263	-3085	-12104	713	-7859	-5160	-10803	136	-9748	-3554	-11255	1362
0.353333	-24	44	82	-60	-107	-27	12	-12	-12	6	-74	-64	-97	-15	-28	-58	-101	34	-90	-34	-107	-21	-99	-69	-61	-3	-101	-12	-87	-66	-148	-75	-78	3921	-2621	-18786	1193	-10070	-3018	-12048	1752	-7745	-5169	-10829	2779	-9592	-3574	-11225	1404
0.354167	-26	43	86	-59	-110	-35	13	-13	-21	0	-74	-64	-94	-14	-29	-62	-98	35	-83	-31	-107	-23	-98	-68	-64	-5	-100	-14	-70	-70	-145	-75	-145	3945	-2628	-19123	216	-9895	-2963	-11992	2165	-7648	-5177	-10854	919	-9459	-3610	-11197	1646
0.355000	-26	41	82	-57	-110	-33	15	-14	-14	4	-73	-64	-97	-16	-30	-61	-103	33	-86	-31	-107	-26	-103	-68	-64	-1	-100	-14	-72	-70	-146	-76	-199	3947	-2671	-19386	-752	-9727	-2907	-11944	894	-7561	-5182	-10866	-1425	-9342	-3668	-11175	-304
0.355833	-23	42	82	-59	-112	-33	9	-16	-24	1	-74	-64	-98	-18	-31	-61	-101	35	-88	-32	-110	-25	-103	-70	-68	15	-101	-13	-74	-70	-148	-73	-213	3940	-2754	-19579	539	-9583	-2900	-11903	771	-7496	-5193	-10875	74	-9251	-3736	-11162	28
0.356667	-27	40	82	-62	-112	-40	6	-15	-22	2	-76	-67	-96	-25	-31	-66	-104	30	-88	-38	-111	-30	-105	-74	-66	-6	-101	-17	-78	-75	-159	-80	-176	3919	-2878	-19690	738	-9453	-2902	-11871	561	-7442	-5208	-10880	612	-9177	-3856	-11159	369
0.357500	-30	34	77	-66	-116	-41	5	-19	-25	-1	-79	-69	-99	-22	-34	-65	-105	29	-93	-31	-112	-21	-105	-74	-64	-4	-107	-17	-75	-70	-151	-77	-87	3893	-3052	-19730	861	-9337	-2905	-11849	442	-7399	-5222	-10879	940	-9117	-3965	-11151	45
0.358333	-28	39	84	-59	-112	-36	7	-16	-22	-11	-75	-67	-101	-21	-33	-62	-105	33	-85	-35	-108	-25	-102	-68	-61	-1	-99	-14	-67	-72	-151	-75	-76	3859	-3254	-19692	802	-9232	-2925	-11837	323	-7366	-5246	-10878	1312	-9071	-4095	-11155	-308
0.359167	-19	42	86	-58	-111	-31	12	-12	-15	5	-70	-63	-93	-14	-29	-57	-98	22	-81	-32	-104	-23	-99	-68	-60	-1	-98	-10	-68	-67	-146	-73	-164	3814	-3493	-19588	178	-9142	-2966	-11838	-265	-7337	-5274	-10892	-986	-9034	-4227	-11158	214
0.360000	-22	43	78	-58	-108	-32	13	-11	-11	15	-69	-65	-94	-14	-26	-59	-100	37	-82	-32	-104	-22	-98	-68	-61	0	-100	-15	-73	-68	-147	-75	-88	3765	-3783	-19432	-359	-9033	-3025	-11862	-1169	-7321	-5315	-10882	-3167	-9004	-4372	-11167	-1259
0.360833	-26	40	87	-58	-107	-32	11	-13	-17	5	-70	-63	-91	-14	-26	-61	-100	36	-85	-34	-103	-8	-100	-69	-60	30	-96	-13	-73	-65	-147	-73	-53	3711	-4058	-19229	618	-8982	-3089	-11898	-1675	-7304	-5356	-10887	-1295	-8981	-4512	-11171	-1480
0.361667	-24	43	87	-57	-109	-32	10	-14	-18	27	-74	-65	-95	-15	-28	-68	-99	36	-83	-34	-107	-23	-99	-68	-62	0	-97	-11	-72	-72	-148	-74	-28	3651	-4358	-18989	1101	-8906	-3170	-11952	-2075	-7293	-5410	-10899	1101	-8953	-4657	-11170	448
0.362500	-25	42	86	-58	-107	-33	11	-12	-18	3	-68	-65	-93	-17	-30	-59	-99	33	-83	-33	-108	-19	-100	-69	-61	0	-98	-12	-74	-66	-148	-76	-36	3595	-4665	-18731	675	-8826	-3255	-12022	-1853	-7269	-5465	-10915	1544	-8919	-4798	-11164	-31
0.363333	-15	44	98	-56	-110	-34	12	-12	-18	7	-73	-65	-96	-14	-29	-58	-98	37	-81	-33	-107	-19	-100	-70	-65	0	-98	-11	-70	-68	-148	-74	-14	3531	-4961	-18460	454	-8740	-3348	-12107	-1554	-7242	-5534	-10933	832	-8878	-4930	-11144	-378
0.364167	-24	44	86	-60	-111	-34	10	-12	-17	5	-73	-66	-97	-16	-30	-59	-100	35	-85	-34	-107	-22	-82	-70	-64	-1	-99	-13	-70	-69	-148	-74	20	3482	-5243	-18192	463	-8647	-3441	-12200	-1190	-7209	-5604	-10958	546	-8840	-5054	-11118	-76
0.365000	-23	42	88	-59	-111	-32	11	-13	-17	26	-72	-61	-96	-18	-30	-60	-98	33	-82	-33	-107	-23	-102	-70	-62	0	-98	-12	-73	-69	-147	-76	9	3436	-5493	-17934	453	-8545	-3536	-12311	-938	-7160	-5689	-10982	459	-8762	-5167	-11079	33
0.365833	-24	43	86	-58	-110	-32	11	-12	-18	3	-70	-64	-99	-16	-30	-57	-101	36	-81	-23	-105	-11	-99	-67	-62	2	-97	-12	-73	-67	-145	-72	-19	3392	-5709	-17687	485	-8423	-3626	-12424	-687	-7096	-5770	-11000	779	-8685	-5271	-11022	21
0.366667	-25	44	87	-56	-108	-27	17	-13	-22	7	-68	-63	-94	-15	-27	-59	-98	35	-83	-32	-104	-18	-99	-70	-63	-1	-97	-11	-70	-69	-146	-79	30	3353	-5889	-17468	1012	-8299	-3719	-12543	187	-7018	-5862	-11024	2923	-8592	-5373	-10956	244
0.367500	-21	45	90	-59	-110	-29	12	-14	-18	4	-69	-63	-94	-13	-27	-57	-96	9	-84	-28	-104	-19	-99	-69	-62	3	-97	-14	-72	-65	-144	-72	21	3328	-6026	-17273	803	-8158	-3808	-12657	1045	-6928	-5971	-11042	2355	-8490	-5464	-10884	1059
0.368333	-22	43	93	-59	-109	-31	9	-13	-11	5	-70	-64	-95	-14	-28	-59	-98	34	-86	-35	-107	-22	-99	-70	-63	0	-99	-34	-75	-73	-149	-75	3	3307	-6122	-17108	-542	-8013	-3896	-12774	339	-6822	-6063	-11051	-852	-8381	-5556	-10806	-111
0.369167	-25	44	88	-60	-109	-34	12	-15	-21	4	-74	-64	-98	-15	-40	-61	-101	49	-84	-33	-108	-23	-103	-72	-65	-3	-102	-12	-72	-72	-146	-75	4	3306	-6170	-16963	630	-7854	-3979	-12879	665	-6696	-6168	-11053	926	-8263	-5644	-10720	-179
0.370000	-26	44	88	-55	-108	-34	11	-14	-18	4	-75	-64	-97	-13	-28	-61	-101	32	-85	-32	-104	-23	-103	-72	-64	-3	-99	-13	-76	-74	-149	-76	32	3313	-6174	-16837	721	-7686	-4064	-12976	1153	-6550	-6271	-11044	1582	-8125	-5734	-10634	619
0.370833	-23	42	87	-57	-110	-34	9	-17	-23	5	-74	-64	-97	-13	-30	-59	-101	36	-84	-29	-109	-22	-104	-73	-66	11	-99	-13	-74	-69	-147	-75	43	3339	-6144	-16740	653	-7517	-4154	-13054	1629	-6388	-6378	-11022	2380	-7993	-5829	-10547	434
0.371667	-25	42	87	-59	-108	-33	11	-22	-21	5	-70	-75	-102	-16	-29	-62	-100	35	-83	-31	-105	-21	-102	-72	-64	1	-97	-11	-72	-72	-149	-75	62	3378	-6097	-16648	766	-7341	-4241	-13116	1760	-6217	-6485	-10984	2931	-7861	-5934	-10468	323
0.372500	-23	43	90	-60	-110	-36	16	-13	-16	5	-70	-62	-96	-14	-27	-60	-101	34	-78	-32	-109	-23	-103	-68	-64	3	-92	-11	-69	-69	-150	-74	104	3434	-5999	-16568	670	-7171	-4336	-13162	1731	-6029	-6595	-10948	1948	-7728	-6045	-10392	799
0.373333	-24	64	88	-57	-109	-35	22	-14	-18	6	-73	-63	-99	-16	-32	-60	-101	33	-83	-31	-108	-23	-101	-68	-63	0	-99	-16	-96	-72	-129	-74	128	3504	-5908	-16493	-452	-6988	-4434	-13188	1072	-5840	-6711	-10878	-878	-7604	-6176	-10330	-87
0.374167	-25	38	86	-62	-113	-36	12	-18	-19	4	-72	-67	-98	-16	-32	-62	-102	33	-85	-32	-107	-23	-102	-69	-64	1	-98	-11	-72	-72	-145	-75	131	3589	-5809	-16408	225	-6809	-4542	-13193	795	-5641	-6820	-10799	197	-7485	-6317	-10278	-1021
0.375000	-25	42	70	-60	-109	-34	12	-11	-36	2	-75	-65	-95	-14	-28	-59	-103	33	-85	-30	-107	-22	-101	-68	-62	-3	-100	-11	-70	-70	-144	-78	143	3668	-5715	-16312	954	-6628	-4667	-13183	509	-5434	-6936	-10715	2672	-7379	-6475	-10241	711
0.375833	-23	38	84	-59	-108	-33	15	-14	-21	2	-72	-63	-96	-13	-29	-59	-102	28	-84	-33	-141	-22	-102	-70	-64	-3	-98	-11	-73	-68	-147	-76	192	3816	-5636	-16206	624	-6449	-4797	-13155	570	-5228	-7048	-10623	3599	-7284	-6646	-10226	592
0.376667	-24	41	85	-59	-109	-35	13	-16	-21	9	-66	-63	-96	-15	-28	-61	-99	33	-83	-33	-108	-23	-103	-72	-63	-1	-98	-13	-73	-68	-150	-76	217	3951	-5574	-16090	23	-6273	-4945	-13116	300	-5025	-7163	-10524	2729	-7204	-6841	-10213	-15
0.377500	-26	41	84	-57	-109	-36	11	-18	-18	3	-73	-64	-96	-18	-33	-63	-98	33	-109	-34	-109	-24	-107	-70	-65	0	-100	-13	-75	-73	-151	-76	183	4111	-5544	-15952	-253	-6093	-5100	-13056	-262	-4826	-7276	-10424	1950	-7130	-7039	-10222	-108
0.378333	-23	40	86	-41	-109	-34	7	-14	-19	6	-69	-61	-95	-18	-29	-58	-100	35	-81	-29	-103	-25	-104	-68	-59	2	-96	-10	-70	-72	-133	-73	73	4281	-5540	-15802	-361	-5909	-5269	-12988	-802	-4630	-7398	-10323	1535	-7066	-7247	-10231	-142
0.379167	-22	44	89	-55	-105	-30	16	-10	-14	9	-68	-60	-92	-14	-28	-57	-96	37	-79	-29	-103	-21	-97	-66	-59	3	-92	-12	-72	-69	-145	-70	60	4468	-5575	-15640	-476	-5726	-5444	-12911	-1527	-4440	-7519	-10223	1343	-7018	-7469	-10259	-144
0.380000	-21	44	90	-74	-110	-31	10	-9	-16	9	-70	-60	-96	-14	-25	-55	-96	38	-80	-32	-108	-21	-100	-66	-61	3	-96	-10	-69	-42	-146	-69	79	4641	-5656	-15468	-219	-5542	-5638	-12833	-1881	-4268	-7648	-10131	2367	-6975	-7692	-10298	-150
0.380833	-28	45	87	-58	-108	-31	16	-13	-15	7	-74	-64	-94	-14	-27	-56	-98	36	-87	-31	-110	-21	-101	-67	-61	1	-96	-13	-69	-70	-145	-74	42	4867	-5766	-15293	63	-5363	-5843	-12756	-1761	-4104	-7785	-10048	2939	-6936	-7922	-10343	579
0.381667	-25	41	86	-56	-110	-32	13	-15	-46	6	-73	-70	-96	-17	-30	-59	-103	34	-86	-32	-105	-23	-102	-70	-64	0	-97	-13	-73	-72	-148	-76	73	5084	-5916	-15119	-1574	-5180	-6054	-12674	-3489	-3955	-7927	-9974	-837	-6911	-8150	-10398	-270
0.382500	-24	42	93	-59	-110	-28	13	-16	-19	4	-76	-62	-95	-16	-27	-61	-99	35	-85	-64	-107	-22	-101	-72	-63	-3	-96	-14	-70	-69	-145	-76	42	5312	-6103	-14951	-877	-5006	-6257	-12595	-4589	-3816	-8073	-9911	-303	-6876	-8366	-10453	-1110
0.383333	-27	43	92	-58	-128	-28	12	-16	-18	8	-75	-60	-92	-15	-29	-59	-101	35	-85	-30	-107	-22	-103	-68	-62	-4	-98	-13	-72	-72	-145	-81	19	5546	-6319	-14798	-564	-4834	-6470	-12525	-5019	-3689	-8223	-9860	-533	-6844	-8574	-10515	-11
0.384167	-23	43	90	-57	-109	-34	15	-14	-16	6	-73	-63	-95	-13	-32	-56	-100	34	-80	-26	-107	-23	-105	-70	-64	-3	-98	-14	-73	-73	-145	-75	54	5782	-6558	-14659	-414	-4671	-6683	-12458	-5305	-3576	-8378	-9823	-143	-6809	-8772	-10573	-113
0.385000	-23	43	91	-55	-110	-28	17	-11	-18	2	-74	-62	-96	-14	-24	-55	-100	35	-86	-29	-105	-18	-100	-66	-60	-1	-98	-12	-67	-73	-145	-74	-13	6015	-6820	-14548	-544	-4512	-6885	-12392	-5304	-3478	-8532	-9794	519	-6772	-8951	-10634	-221
0.385833	-21	46	90	-58	-110	-29	15	-10	-15	8	-73	-64	-94	-12	-24	-55	-83	35	-83	-31	-110	-19	-101	-69	-59	0	-96	-13	-70	-69	-144	-73	-138	6258	-7100	-14464	-441	-4375	-7079	-12338	-5156	-3390	-8687	-9763	637	-6728	-9108	-10692	19
0.386667	-24	46	90	-57	-104	-30	15	-10	-17	8	-72	-63	-94	-15	-22	-55	-96	36	-83	-29	-104	-21	-100	-67	-61	0	-97	-14	-74	-70	-148	-74	-233	6492	-7401	-14408	-1091	-4248	-7259	-12289	-5259	-3316	-8846	-9772	-2368	-6682	-9248	-10751	-183
0.387500	-19	44	90	-58	-108	-29	19	-9	-16	9	-72	-61	-93	-14	-24	-53	-98	54	-83	-30	-105	-17	-96	-65	-61	1	-97	-13	-70	-66	-146	-70	-184	6716	-7714	-14392	-269	-4142	-7423	-12248	-4979	-3260	-8979	-9773	-1839	-6635	-9369	-10811	-1600
0.388333	-22	46	95	-55	-105	-30	25	-10	-15	8	-74	-63	-96	-15	-25	-53	-98	36	-85	-31	-103	-18	-99	-69	-79	-3	-100	-15	-70	-69	-146	-74	-79	6928	-8031	-14405	529	-4058	-7570	-12220	-5045	-3218	-9141	-9784	435	-6589	-9471	-10874	-7
0.389167	-28	43	84	-59	-110	-32	15	-14	-21	9	-77	-64	-98	-19	-27	-63	-102	29	-87	-33	-107	-21	-102	-70	-65	-3	-100	-15	-76	-72	-147	-76	-86	7121	-8354	-14455	399	-3996	-7695	-12175	-4730	-3183	-9278	-9793	1533	-6540	-9550	-10929	408
0.390000	-27	36	86	-51	-113	-35	11	-15	-18	2	-77	-67	-98	-17	-28	-60	-107	29	-88	-33	-112	-24	-107	-75	-68	-4	-102	-16	-83	-74	-149	-69	-193	7307	-8691	-14541	-35	-3961	-7798	-12175	-3889	-3160	-9397	-9808	784	-6497	-9604	-10987	-213
0.390833	-31	37	81	-63	-113	-38	9	-17	-23	2	-74	-66	-98	-21	-30	-63	-102	30	-94	-33	-109	-24	-102	-73	-66	-1	-69	-14	-75	-73	-148	-79	-258	7471	-9008	-14648	62	-3945	-7870	-12155	-2706	-3146	-9500	-9812	212	-6453	-9645	-11036	-109
0.391667	-25	43	85	-61	-114	-35	11	-26	-34	3	-75	-63	-95	-14	-29	-59	-101	30	-88	-32	-111	-23	-105	-70	-65	0	-99	-12	-74	-70	-148	-76	-232	7614	-9340	-14776	267	-3958	-7930	-12140	-1512	-3148	-9587	-9815	114	-6417	-9662	-11082	-174
0.392500	-22	43	88	-59	-109	-32	12	-12	-15	5	-73	-64	-97	-21	-30	-58	-98	34	-84	-30	-105	-19	-100	-67	-65	0	-99	-12	-73	-72	-145	-74	-190	7732	-9666	-14931	262	-3988	-7951	-12130	-512	-3158	-9652	-9815	-91	-6388	-9662	-11123	10
0.393333	-25	44	93	-59	-109	-31	13	-10	-14	4	-72	-61	-93	-15	-26	-56	-95	35	-84	-33	-105	-21	-98	-68	-63	0	-105	-11	-73	-67	-144	-70	-184	7822	-9990	-15101	590	-4045	-7955	-12121	616	-3184	-9702	-9808	872	-6370	-9651	-11165	10
0.394167	-21	45	89	-57	-110	-33	16	-11	-19	6	-74	-64	-95	-12	-26	-58	-99	38	-94	-30	-107	-19	-101	-67	-63	3	-97	-16	-72	-66	-146	-72	-160	7888	-10311	-15273	1020	-4122	-7941	-12113	1994	-3220	-9732	-9787	2678	-6363	-9630	-11193	319
0.395000	-25	41	88	-58	-109	-31	16	-11	-23	2	-74	-61	-94	-12	-25	-58	-100	34	-83	-30	-105	-18	-100	-65	-66	2	-98	-11	-67	-66	-146	-73	-180	7922	-10646	-15448	-737	-4218	-7904	-12106	1591	-3267	-9740	-9758	-1245	-6364	-9600	-11217	-96
0.395833	-26	41	85	-58	-109	-32	11	-13	-18	3	-73	-63	-95	-12	-24	-53	-104	36	-81	-31	-107	-19	-101	-69	-65	1	-97	-11	-73	-68	-144	-73	-170	7931	-10939	-15621	-501	-4332	-7859	-12096	843	-3340	-9732	-9723	-1667	-6379	-9560	-11227	-1299
0.396667	-23	40	84	-64	-110	-35	13	-14	-21	0	-70	-65	-97	-15	-27	-62	-102	35	-81	-30	-104	-19	-99	-72	-66	1	-96	-12	-73	-66	-147	-80	-155	7913	-11248	-15789	122	-4460	-7796	-12087	697	-3393	-9709	-9676	-1696	-6412	-9526	-11228	44
0.397500	-28	41	84	-60	-114	-36	10	-14	-21	2	-74	-64	-99	-17	-27	-58	-97	34	-88	-29	-102	-24	-102	-70	-63	0	-102	-13	-74	-67	-147	-75	-229	7869	-11538	-15944	74	-4600	-7723	-12073	303	-3473	-9672	-9628	-1405	-6467	-9480	-11213	23
0.398333	-24	42	87	-59	-101	-34	10	-14	-19	4	-72	-59	-98	-17	-29	-60	-100	35	-84	-30	-107	-21	-102	-70	-65	0	-101	-13	-75	-69	-151	-76	-199	7798	-11814	-16080	-178	-4748	-7648	-12056	21	-3562	-9620	-9565	-1228	-6492	-9438	-11188	-191
0.399167	-23	43	87	-60	-110	-33	15	-13	-18	4	-70	-56	-97	-11	-21	-56	-98	38	-81	-30	-104	-17	-97	-64	-60	4	-94	-9	-70	-62	-142	-72	-103	7705	-12078	-16203	12	-4901	-7567	-12043	-181	-3663	-9558	-9492	-693	-6542	-9393	-11151	-61
0.400000	-21	44	87	-56	-111	-31	11	-14	-18	4	-72	-60	-91	-10	-27	-56	-99	38	-82	-27	-104	-18	-99	-68	-64	2	-95	-11	-73	-67	-147	-70	-81	7583	-12327	-16317	-1076	-5064	-7488	-12014	-855	-3772	-9497	-9426	-3836	-6602	-9354	-11103	140
0.400833	-22	42	89	-55	-108	-33	13	-11	-13	5	-68	-60	-93	-14	-24	-55	-101	35	-82	-30	-101	-22	-97	-69	-61	2	-95	-10	-72	-64	-146	-76	-66	7435	-12558	-16420	-1133	-5227	-7412	-11991	-1190	-3893	-9429	-9357	-4570	-6661	-9319	-11020	-1519
0.401667	-22	44	90	-56	-87	-32	11	-14	-40	8	-73	-61	-96	-13	-25	-53	-97	39	-81	-28	-103	-17	-98	-67	-62	0	-96	-13	-73	-65	-129	-69	-101	7271	-12767	-16499	-169	-5392	-7338	-11960	-1325	-4024	-9364	-9284	-2288	-6717	-9289	-10975	-116
0.402500	-22	46	87	-58	-107	-31	12	-12	-19	6	-70	-61	-97	-16	-26	-75	-103	37	-82	-29	-104	-19	-98	-68	-62	2	-98	-13	-73	-66	-147	-74	-189	7078	-12965	-16598	137	-5560	-7266	-11935	-1271	-4164	-9296	-9213	-596	-6779	-9260	-10898	838
0.403333	-24	44	94	-59	-108	-33	12	-16	-16	6	-70	-61	-96	-11	-25	-55	-100	36	-83	-29	-105	-21	-99	-70	-62	0	-99	-12	-72	-67	-148	-73	-183	6871	-13130	-16684	-201	-5726	-7205	-11899	-1061	-4309	-9230	-9144	-1111	-6838	-9239	-10817	-81
0.404167	-24	42	87	-57	-109	-31	13	-11	-17	4	-73	-59	-95	-10	-27	-50	-99	35	-82	-29	-107	-18	-96	-68	-66	1	-96	-9	-72	-68	-148	-72	-182	6649	-13276	-16765	-293	-5877	-7144	-11860	-1021	-4457	-9171	-9081	-2010	-6884	-9219	-10729	-82
0.405000	-24	46	92	-67	-110	-32	16	-11	-21	7	-68	-61	-96	-10	-25	-55	-97	38	-82	-29	-104	-18	-95	-69	-62	5	-96	-10	-70	-65	-129	-72	-112	6411	-13397	-16853	-25	-6058	-7091	-11826	-517	-4625	-9116	-9021	-2315	-6940	-9197	-10640	142
0.405833	-25	47	92	-59	-105	-29	15	-12	-17	7	-68	-63	-97	-10	-24	-73	-96	41	-81	-29	-100	-19	-97	-66	-61	2	-97	-11	-73	-69	-148	-70	-66	6158	-13502	-16945	-10	-6225	-7037	-11788	94	-4792	-9061	-8969	-2167	-6987	-9177	-10548	235
0.406667	-7	47	90	-57	-108	-56	12	-13	-15	8	-68	-60	-95	-9	-28	-56	-99	37	-85	-31	-105	-19	-101	-68	-63	2	-99	-12	-70	-86	-149	-72	-103	5885	-13591	-17044	161	-6386	-6993	-11751	694	-4960	-9015	-8923	-1144	-7029	-9158	-10460	136
0.407500	-25	44	88	-59	-113	-32	11	-13	-21	5	-72	-61	-98	-14	-28	-55	-100	37	-86	-31	-105	-17	-98	-68	-63	3	-95	-12	-73	-69	-145	-69	12	5614	-13648	-17145	1085	-6555	-6946	-11709	2178	-5130	-8968	-8888	1337	-7070	-9129	-10370	543
0.408333	-26	47	86	-61	-110	-34	12	-11	-17	5	-72	-60	-91	-13	-27	-57	-103	32	-85	-32	-103	-18	-99	-80	-63	0	-99	-14	-83	-73	-150	-75	35	5329	-13700	-17246	-117	-6689	-6902	-11676	2645	-5299	-8919	-8852	-1576	-7107	-9098	-10289	616
0.409167	-26	40	86	-60	-111	-33	11	-14	-26	5	-74	-64	-101	-15	-33	-58	-101	33	-86	-29	-107	-23	-102	-73	-66	0	-99	-16	-73	-72	-149	-74	-85	5045	-13731	-17339	-597	-6833	-6861	-11640	2265	-5465	-8870	-8824	-2815	-7142	-9052	-10200	-971
0.410000	-26	40	87	-59	-111	-36	9	-13	-23	1	-74	-64	-97	-14	-30	-59	-101	32	-83	-33	-108	-22	-102	-68	-67	1	-98	-14	-72	-74	-150	-79	-275	4758	-13749	-17448	258	-6967	-6815	-11605	3068	-5627	-8814	-8799	-1782	-7177	-8999	-10121	217
0.410833	-26	44	87	-61	-111	-35	11	-15	-18	5	-72	-61	-95	-14	-27	-57	-107	26	-84	-35	-108	-24	-102	-65	-64	0	-99	-14	-74	-72	-147	-73	-296	4469	-13757	-17535	295	-7094	-6764	-11565	3389	-5780	-8755	-8782	-1021	-7212	-8930	-10033	448
0.411667	-23	42	88	-60	-139	-44	13	-12	-21	4	-72	-63	-97	-17	-26	-56	-99	36	-83	-33	-107	-23	-99	-67	-65	2	-97	-14	-68	-74	-148	-68	-206	4186	-13750	-17621	244	-7208	-6716	-11528	3739	-5920	-8692	-8762	-437	-7256	-8849	-9949	288
0.412500	-26	43	87	-61	-109	-31	15	-10	-19	7	-65	-60	-97	-13	-25	-56	-98	37	-85	-32	-107	-18	-97	-67	-62	2	-97	-13	-72	-67	-145	-68	-282	3905	-13737	-17682	468	-7309	-6662	-11489	3940	-6047	-8618	-8742	791	-7297	-8751	-9867	135
0.413333	-24	43	88	-58	-107	-32	17	-12	-21	5	-72	-59	-93	-13	-25	-57	-99	37	-82	-29	-103	-18	-96	-68	-63	2	-98	-9	-72	-69	-145	-73	-320	3636	-13714	-17739	-337	-7394	-6611	-11457	3512	-6160	-8541	-8728	-1435	-7348	-8651	-9796	667
0.414167	-27	43	86	-59	-110	-34	16	-12	-19	4	-73	-62	-95	-14	-29	-57	-100	36	-81	-32	-107	-21	-101	-64	-63	3	-96	-11	-72	-69	-145	-73	-316	3369	-13683	-17768	-751	-7471	-6560	-11423	3216	-6263	-8456	-8714	-2876	-7410	-8534	-9709	-1217
0.415000	-24	69	86	-57	-111	-34	5	-15	-22	5	-74	-61	-97	-17	-30	-57	-103	34	-84	-31	-111	-26	-100	-69	-66	1	-100	-11	-76	-116	-131	-73	-322	3119	-13643	-17791	95	-7531	-6511	-11385	2918	-6345	-8370	-8706	-921	-7476	-8412	-9633	-768
0.415833	-26	40	87	-62	-113	-36	10	-17	-19	4	-72	-64	-80	-16	-27	-60	-121	35	-84	-31	-107	-23	-98	-68	-66	1	-97	-14	-72	-67	-147	-76	-284	2881	-13585	-17787	413	-7573	-6459	-11344	2588	-6415	-8277	-8694	1338	-7553	-8282	-9555	773
0.416667	-26	42	87	-62	-111	-36	9	-15	-22	6	-72	-63	-98	-16	-28	-59	-101	36	-85	-32	-108	-24	-102	-70	-65	0	-101	-12	-82	-67	-150	-74	-269	2665	-13520	-17759	1	-7604	-6417	-11307	2792	-6453	-8186	-8679	1624	-7638	-8152	-9480	-102
0.417500	-24	40	86	-62	-110	-33	11	-15	-18	2	-69	-64	-98	-16	-29	-59	-101	30	-87	-31	-109	-23	-97	-68	-68	-3	-100	-14	-76	-70	-148	-73	-234	2448	-13434	-17714	-215	-7617	-6369	-11264	2552	-6466	-8093	-8670	913	-7730	-8022	-9408	-496
0.418333	-23	42	88	-57	-112	-35	12	-15	-21	5	-72	-60	-97	-15	-28	-57	-101	35	-83	-32	-107	-22	-99	-68	-63	3	-112	-9	-70	-66	-144	-73	-170	2260	-13330	-17654	-267	-7613	-6338	-11212	2186	-6489	-8002	-8656	198	-7825	-7896	-9333	-635
0.419167	-23	45	89	-56	-108	-29	18	-12	-16	6	-70	-63	-95	-13	-28	-56	-98	37	-79	-25	-103	-19	-97	-63	-59	2	-98	-10	-72	-67	-144	-72	-173	2089	-13205	-17592	-373	-7604	-6308	-11160	1654	-6489	-7927	-8648	-426	-7931	-7777	-9270	-575
0.420000	-25	42	101	-57	-109	-31	11	-12	-17	7	-70	-62	-95	-14	-30	-57	-100	36	-82	-30	-103	-24	-100	-67	-63	2	-83	-11	-74	-69	-139	-72	-114	1933	-13065	-17507	-366	-7583	-6291	-11107	915	-6476	-7858	-8642	-67	-8033	-7672	-9212	-436
0.420833	-24	44	91	-56	-107	-32	15	-14	-17	4	-72	-62	-95	-14	-28	-67	-101	36	-86	-31	-105	-21	-99	-67	-63	0	-95	-13	-70	-69	-146	-70	-8	1802	-12892	-17427	230	-7556	-6284	-11052	586	-6453	-7803	-8638	2714	-8130	-7585	-9158	-410
0.421667	-25	44	89	-55	-95	-32	16	-13	0	8	-73	-61	-95	-13	-28	-56	-100	32	-84	-30	-104	-21	-98	-68	-66	2	-97	-13	-78	-67	-118	-73	5	1686	-12699	-17341	-651	-7523	-6284	-10992	-455	-6425	-7758	-8637	1289	-8234	-7514	-9118	-34
0.422500	-23	41	90	-57	-110	-33	12	-16	-22	3	-70	-45	-97	-13	-30	-30	-101	36	-84	-34	-109	-24	-100	-73	-65	0	-98	-11	-74	-68	-146	-76	82	1597	-12478	-17271	-1533	-7490	-6301	-10930	-2856	-6395	-7734	-8640	-1165	-8327	-7465	-9081	-1514
0.423333	-26	40	88	-59	-112	-36	10	-15	-23	1	-74	-65	-100	-17	-32	-63	-104	33	-85	-34	-101	-26	-101	-74	-65	-3	-101	-12	-77	-73	-152	-79	121	1521	-12236	-17195	-363	-7459	-6323	-10868	-3768	-6361	-7730	-8651	-206	-8414	-7436	-9055	-1031
0.424167	-28	38	85	-64	-116	-40	5	-21	-24	-25	-77	-66	-100	-19	-35	-63	-100	33	-86	-36	-110	-24	-107	-73	-64	-4	-101	-13	-75	-70	-148	-78	128	1472	-11966	-17111	-300	-7432	-6353	-10799	-4556	-6327	-7739	-8660	191	-8482	-7420	-9033	-641
0.425000	-19	41	86	-53	-108	-34	16	-15	-18	3	-76	-64	-98	-16	-32	-59	-100	32	-84	-34	-105	-21	-100	-70	-64	0	-101	-14	-74	-72	-145	-76	84	1444	-11677	-17077	-61	-7403	-6391	-10729	-4815	-6296	-7764	-8677	884	-8536	-7429	-9018	-727
0.425833	-22	41	90	-57	-108	-33	15	-13	-19	4	-70	-62	-99	-17	-24	-55	-99	28	-83	-30	-104	-24	-101	-69	-61	1	-96	-10	-70	-69	-143	-70	32	1438	-11365	-17037	62	-7380	-6435	-10659	-4424	-6266	-7813	-8694	1886	-8574	-7450	-9008	-731
0.426667	-19	43	91	-55	-104	-32	16	-12	-17	4	-70	-63	-94	-14	-27	-56	-99	35	-79	-33	-107	-22	-100	-68	-62	0	-99	-13	-72	-69	-141	-73	-5	1448	-11041	-17012	-350	-7363	-6485	-10591	-4322	-6248	-7864	-8726	379	-8596	-7485	-9014	-19
0.427500	-25	42	90	-56	-107	-32	13	-11	-16	7	-69	-61	-109	-13	-16	-57	-115	35	-84	-32	-102	-21	-99	-69	-59	1	-96	-11	-68	-68	-144	-72	-49	1480	-10713	-17003	-798	-7351	-6536	-10524	-4753	-6217	-7939	-8750	-1222	-8602	-7532	-9018	-1210
0.428333	-23	42	90	-60	-104	-35	12	-14	-21	2	-74	-64	-94	-17	-30	-60	-98	34	-80	-34	-102	-21	-103	-72	-62	-4	-99	-14	-70	-72	-147	-75	-49	1531	-10382	-16995	355	-7348	-6580	-10464	-4681	-6225	-8027	-8788	1146	-8593	-7585	-9031	-1323
0.429167	-24	40	87	-58	-109	-36	11	-13	-19	5	-76	-64	-96	-18	-32	-62	-101	30	-80	-34	-107	-26	-105	-72	-63	-1	-102	-15	-74	-74	-147	-77	43	1591	-10052	-16999	1177	-7343	-6629	-10404	-4256	-6214	-8122	-8825	3743	-8570	-7640	-9042	586
0.430000	-22	38	88	-52	-112	-38	8	-17	-18	3	-74	-66	-96	-22	-30	-59	-97	30	-80	-38	-103	-26	-104	-74	-62	-3	-97	-8	-73	-73	-145	-76	118	1682	-9731	-17010	753	-7342	-6659	-10349	-3204	-6209	-8226	-8865	3921	-8531	-7690	-9057	231
0.430833	-23	39	87	-64	-110	-35	8	-11	-18	4	-75	-67	-97	-18	-32	-60	-102	84	-86	-33	-107	-23	-103	-75	-62	-1	-103	-16	-74	-70	-149	-76	150	1776	-9417	-17020	332	-7338	-6683	-10292	-2311	-6204	-8333	-8898	3059	-8483	-7734	-9072	0
0.431667	-23	39	87	-63	-143	-38	7	-16	-17	1	-74	-66	-97	-22	-33	-60	-101	30	-88	-40	-109	-28	-104	-74	-66	-3	-102	-9	-75	-73	-147	-73	265	1893	-9116	-17032	487	-7342	-6697	-10250	-1276	-6205	-8437	-8940	2531	-8432	-7768	-9083	285
0.432500	-27	40	86	-61	-111	-39	8	-18	-22	9	-75	-76	-97	-21	-31	-62	-101	34	-85	-36	-107	-25	-102	-73	-64	-3	-103	-17	-73	-72	-148	-75	284	2022	-8836	-17034	645	-7335	-6695	-10206	-260	-6197	-8541	-8972	2276	-8375	-7785	-9078	477
0.433333	-25	36	87	-61	-108	-38	9	-16	-19	3	-73	-65	-94	-21	-31	-57	-102	33	-90	-39	-105	-19	-104	-72	-67	0	-100	-15	-73	-73	-149	-75	228	2157	-8573	-17030	731	-7329	-6682	-10170	351	-6190	-8636	-9002	2324	-8314	-7789	-9075	499
0.434167	-22	40	87	-60	-109	-38	12	1	-21	0	-65	-66	-97	-26	-31	-62	-101	33	-86	-34	-105	-23	-102	-72	-63	-1	-103	-17	-73	-69	-147	-76	314	2304	-8344	-17015	1218	-7318	-6661	-10143	1348	-6182	-8724	-9033	4043	-8260	-7783	-9056	511
0.435000	-26	38	88	-62	-112	-38	10	-16	-18	2	-73	-64	-95	-19	-31	-61	-98	30	-86	-36	-107	-24	-101	-72	-64	-23	-100	-15	-70	-70	-147	-77	371	2451	-8106	-16983	812	-7308	-6620	-10123	2230	-6170	-8800	-9047	3044	-8211	-7757	-9031	1117
0.435833	-19	39	87	-57	-109	-39	13	-16	-22	0	-73	-66	-91	-19	-34	-59	-76	32	-85	-33	-109	-24	-102	-70	-67	-5	-103	-15	-74	-68	-150	-75	220	2620	-7899	-16937	-848	-7294	-6583	-10116	1282	-6145	-8862	-9052	-1167	-8176	-7717	-8990	-78
0.436667	-27	37	86	-59	-109	-52	11	-16	-19	3	-75	-66	-99	-19	-31	-62	-104	30	-86	-36	-108	-27	-103	-72	-72	-5	-102	-17	-76	-69	-151	-79	111	2785	-7706	-16874	32	-7278	-6516	-10109	1196	-6146	-8904	-9057	-471	-8153	-7668	-8935	0
0.437500	-27	40	86	-61	-113	-36	10	-19	-24	1	-78	-65	-111	-36	-29	-61	-104	32	-86	-38	-109	-26	-103	-75	-66	-1	-100	-15	-73	-69	-152	-77	145	2958	-7522	-16791	98	-7264	-6452	-10115	894	-6127	-8929	-9047	-408	-8138	-7603	-8859	932
0.438333	-11	43	88	-61	-109	-36	13	-15	-19	5	-70	-66	-98	-19	-31	-57	-100	34	-83	-31	-104	-25	-101	-76	-60	1	-100	-12	-74	-70	-150	-72	159	3134	-7343	-16690	116	-7250	-6381	-10121	717	-6112	-8930	-9019	-8	-8142	-7531	-8774	714
0.439167	-25	43	89	-57	-107	-32	15	-13	-26	8	-69	-52	-93	-14	-28	-58	-98	36	-82	-30	-104	-24	-97	-69	-60	3	-95	-10	-67	-66	-147	-73	147	3324	-7163	-16582	-4	-7245	-6308	-10141	752	-6104	-8912	-8984	195	-8154	-7449	-8677	458
0.440000	-24	44	93	-57	-109	-33	15	-13	-16	4	-73	-65	-95	-15	-29	-58	-101	34	-83	-31	-108	-25	-100	-70	-64	1	-102	-14	-74	-70	-149	-77	72	3480	-7001	-16464	-131	-7249	-6240	-10173	680	-6101	-8880	-8944	-1199	-8183	-7372	-8569	949
0.440833	-26	42	85	-60	-111	-36	12	-16	-21	4	-72	-66	-98	-15	-29	-59	-102	11	-83	-33	-102	-23	-98	-68	-62	2	-99	-12	-69	-65	-147	-76	38	3647	-6819	-16332	-906	-7259	-6170	-10210	-4	-6101	-8813	-8875	-4336	-8219	-7283	-8454	147
0.441667	-23	63	88	-57	-108	-36	12	-14	-19	4	-73	-64	-95	-16	-29	-59	-96	33	-83	-29	-105	-24	-99	-70	-68	-1	-97	-11	-87	-65	-143	-74	-91	3814	-6631	-16197	-174	-7285	-6104	-10255	-277	-6111	-8728	-8808	-3480	-8264	-7206	-8343	-907
0.442500	-22	40	87	-58	-108	-33	12	-7	-18	4	-73	-63	-94	-12	-27	-60	-102	32	-83	-30	-107	-22	-98	-67	-64	0	-97	-12	-75	-68	-149	-75	-257	3973	-6436	-16063	552	-7325	-6043	-10309	-103	-6124	-8623	-8723	-1141	-8315	-7131	-8221	907
0.443333	-26	43	88	-56	-110	-34	15	-17	-21	6	-73	-63	-95	-12	-30	-60	-99	47	-86	-26	-103	-19	-98	-69	-62	1	-96	-7	-73	-65	-146	-77	-239	4124	-6233	-15929	241	-7381	-5992	-10370	745	-6150	-8500	-8628	-231	-8369	-7058	-8101	761
0.444167	-24	44	88	-57	-108	-31	13	-14	-15	5	-72	-66	-98	-12	-31	-59	-97	35	-82	-31	-104	-23	-97	-68	-65	0	-96	-12	-74	-69	-148	-75	-128	4260	-6020	-15807	-361	-7455	-5922	-10433	1342	-6185	-8354	-8525	-1123	-8419	-6988	-7991	69
0.445000	-25	46	59	-57	-110	-33	12	-12	-17	6	-70	-64	-96	-10	-27	-56	-97	38	-82	-30	-108	-23	-99	-65	-62	2	-93	-11	-74	-67	-145	-70	-170	4388	-5797	-15698	-253	-7543	-5899	-10502	1888	-6229	-8202	-8416	-1858	-8460	-6921	-7888	106
0.445833	-22	45	91	-58	-107	-30	17	-12	-16	15	-70	-66	-94	-13	-23	-56	-98	39	-82	-29	-102	-18	-98	-64	-60	5	-94	-10	-72	-65	-145	-69	-225	4501	-5564	-15599	-137	-7649	-5860	-10576	2395	-6285	-8031	-8302	-2334	-8504	-6862	-7802	94
0.446667	0	44	103	-60	-107	-29	17	-11	-17	8	-70	-65	-93	-10	-27	-59	-97	38	-85	-30	-105	-22	-98	-69	-61	-4	-95	-9	-70	-65	-145	-70	-177	4597	-5328	-15526	-12	-7769	-5823	-10650	2560	-6348	-7855	-8186	-2277	-8537	-6807	-7733	53
0.447500	-23	46	88	-57	-108	-31	17	-11	-11	6	-75	-66	-95	-11	-27	-62	-97	36	-84	-30	-101	-19	-98	-65	-61	0	-95	-11	-69	-64	-144	-73	-92	4675	-5083	-15462	691	-7897	-5788	-10731	3247	-6414	-7675	-8072	-637	-8558	-6755	-7686	94
0.448333	-28	41	88	-57	-109	-33	13	-14	-21	5	-73	-68	-97	-14	-29	-60	-103	32	-85	-33	-107	-22	-117	-68	-66	-4	-99	-13	-73	-69	-148	-80	-84	4737	-4849	-15431	902	-8041	-5759	-10804	4568	-6499	-7490	-7962	115	-8573	-6707	-7663	652
0.449167	-26	41	88	-58	-113	-38	6	-17	-24	17	-74	-68	-100	-18	-31	-62	-104	35	-85	-35	-109	-22	-104	-72	-65	1	-99	-15	-75	-68	-147	-83	-121	4787	-4624	-15408	-739	-8180	-5720	-10870	3974	-6577	-7307	-7859	-3693	-8588	-6654	-7653	-401
0.450000	-27	39	86	-62	-113	-35	8	-17	-24	3	-75	-68	-101	-17	-30	-63	-102	29	-84	-38	-109	-28	-103	-73	-63	1	-100	-13	-88	-70	-149	-78	-133	4816	-4372	-15403	113	-8323	-5673	-10929	3566	-6657	-7126	-7759	-2872	-8585	-6598	-7670	-1005
0.450833	-24	43	87	-61	-109	-36	10	-16	-22	6	-72	-67	-104	-14	-30	-60	-105	34	-82	-38	-110	-22	-103	-70	-62	1	-96	-15	-72	-69	-148	-75	-138	4835	-4147	-15411	206	-8460	-5621	-10964	3462	-6741	-6955	-7678	-2433	-8577	-6540	-7699	464
0.451667	-3	43	85	-60	-99	-35	9	-15	-19	4	-74	-66	-98	-18	-32	-59	-101	35	-86	-35	-107	-24	-102	-67	-62	3	-100	-16	-70	-69	-150	-75	-119	4834	-3932	-15433	105	-8591	-5560	-11019	3340	-6825	-6788	-7608	-1513	-8567	-6478	-7750	284
0.452500	-22	40	88	-61	-111	-33	22	-16	-18	7	-70	-64	-92	-16	-29	-58	-102	32	-84	-36	-108	-25	-101	-72	-64	0	-97	-13	-73	-66	-149	-76	-28	4829	-3735	-15465	15	-8716	-5490	-11048	3344	-6907	-6635	-7557	-801	-8555	-6403	-7820	-43
0.453333	-28	43	90	-59	-110	-31	10	-16	-23	4	-70	-65	-96	-15	-29	-62	-100	36	-82	-33	-109	-22	-101	-75	-66	1	-99	-14	-73	-68	-145	-77	13	4803	-3548	-15501	193	-8824	-5408	-11066	3275	-6988	-6495	-7532	-688	-8541	-6326	-7906	120
0.454167	-26	41	86	-60	-111	-31	13	-14	-22	3	-79	-64	-103	-15	-28	-59	-103	34	-85	-35	-109	-21	-101	-72	-63	1	-99	-14	-72	-66	-146	-77	-23	4775	-3398	-15542	-714	-8922	-5321	-11067	2340	-7066	-6368	-7515	-3600	-8529	-6244	-7997	-228
0.455000	-12	41	89	-60	-109	-31	12	-19	-18	2	-70	-65	-96	-15	-30	-59	-101	33	-83	-32	-108	-22	-121	-73	-56	0	-96	-13	-74	-69	-149	-77	-79	4737	-3248	-15571	-185	-9014	-5218	-11058	1491	-7141	-6258	-7532	-3453	-8525	-6153	-8100	-1594
0.455833	-25	41	86	-62	-110	-31	9	-17	-21	0	-66	-68	-97	-18	-31	-60	-102	33	-85	-35	-107	-24	-100	-69	-66	0	-100	-13	-75	-70	-147	-79	-92	4698	-3127	-15611	731	-9089	-5111	-11037	601	-7211	-6156	-7569	-1407	-8526	-6056	-8212	198
0.456667	-25	43	75	-63	-115	-41	7	-18	-22	1	-75	-67	-99	-19	-34	-63	-104	32	-88	-39	-113	-29	-104	-74	-67	-3	-110	-15	-79	-72	-153	-81	-103	4645	-3028	-15642	429	-9158	-5007	-11013	323	-7283	-6078	-7629	-185	-8539	-5958	-8330	465
0.457500	-30	38	84	-68	-115	-39	6	-23	-25	1	-76	-48	-97	-23	-36	-63	-103	30	-91	-39	-110	-25	-104	-74	-65	-1	-105	-17	-75	-73	-151	-78	-178	4596	-2952	-15656	-246	-9212	-4900	-10966	333	-7347	-6004	-7705	-893	-8556	-5854	-8441	-266
0.458333	-27	42	84	-63	-111	-36	10	-17	-19	1	-74	-63	-98	-15	-32	-62	-103	32	-83	-38	-109	-23	-101	-58	-58	-3	-100	-13	-72	-70	-147	-75	-99	4558	-2885	-15660	-299	-9261	-4775	-10913	136	-7408	-5940	-7802	-1721	-8575	-5741	-8554	-114
0.459167	-24	47	91	-60	-110	-28	16	-11	-21	6	-69	-62	-95	-13	-29	-56	-98	34	-81	-31	-105	-19	-98	-67	-63	2	-99	-12	-73	-68	-144	-73	103	4520	-2829	-15654	-344	-9308	-4664	-10858	-336	-7466	-5888	-7919	-2218	-8606	-5637	-8667	-139
0.460000	-25	42	89	-58	-108	-30	17	-11	-19	4	-69	-62	-92	-12	-28	-58	-101	35	-85	-34	-104	-21	-98	-69	-63	0	-96	-13	-75	-68	-145	-76	79	4472	-2809	-15645	-566	-9357	-4564	-10797	-1009	-7531	-5845	-8048	-2306	-8651	-5537	-8778	-166
0.460833	-21	43	92	-57	-110	-33	15	-14	-23	4	-67	-60	-95	-13	-24	-57	-99	35	-84	-32	-104	-19	-100	-70	-64	0	-99	-9	-72	-68	-149	-73	53	4432	-2787	-15619	-191	-9410	-4471	-10734	-1061	-7595	-5808	-8187	-1109	-8707	-5440	-8886	-165
0.461667	-25	38	88	-59	-109	-33	15	-12	-19	4	-70	-62	-96	-15	-32	-59	-99	33	-85	-32	-105	-22	-96	-64	-63	0	-98	-11	-77	-68	-148	-76	87	4383	-2774	-15587	518	-9465	-4387	-10668	-309	-7660	-5778	-8329	656	-8764	-5352	-8992	472
0.462500	-19	42	88	-58	-108	-36	20	-13	-3	3	-74	-63	-104	-13	-27	-58	-97	33	-87	-32	-105	-22	-99	-70	-60	0	-99	-12	-72	-52	-147	-75	0	4335	-2765	-15551	-1129	-9530	-4321	-10606	-1066	-7732	-5753	-8479	-3205	-8831	-5276	-9095	-15
0.463333	-22	41	86	-58	-109	-32	12	-12	-18	3	-73	-60	-98	-16	-31	-43	-101	32	-93	-30	-104	-21	-97	-70	-63	0	-99	-10	-73	-73	-148	-74	4	4277	-2757	-15512	-849	-9603	-4269	-10540	-1842	-7810	-5733	-8624	-3369	-8911	-5216	-9198	-1455
0.464167	-23	33	85	-60	-132	-34	13	-10	-16	0	-75	-66	-96	-17	-29	-58	-102	30	-85	-34	-107	-25	-99	-73	-66	-1	-100	-11	-73	-60	-146	-72	79	4221	-2744	-15472	-174	-9688	-4234	-10474	-1760	-7893	-5715	-8759	-2780	-8987	-5162	-9301	-114
0.465000	-22	39	88	-59	-110	-33	13	-14	-17	2	-76	-65	-95	-19	-29	-58	-99	33	-88	-32	-103	-23	-99	-73	-64	-1	-101	-15	-70	-69	-149	-75	70	4149	-2731	-15432	-151	-9790	-4220	-10413	-1910	-7987	-5706	-8875	-2054	-9076	-5134	-9408	-139
0.465833	-25	40	86	-59	-132	-36	11	-12	-16	-15	-74	-51	-96	-15	-29	-59	-98	30	-86	-33	-100	-17	-96	-69	-60	0	-96	-10	-68	-48	-145	-77	111	4070	-2704	-15389	-204	-9898	-4218	-10356	-1740	-8084	-5695	-9005	-1556	-9168	-5117	-9512	-250
0.466667	-22	43	85	-56	-105	-32	12	-14	-16	4	-73	-63	-93	-14	-29	-57	-98	35	-85	-32	-109	-19	-94	-68	-64	0	-99	-11	-72	-66	-146	-69	205	3982	-2671	-15352	232	-10019	-4243	-10296	-1298	-8195	-5698	-9107	-779	-9266	-5125	-9617	-70
0.467500	-21	42	90	-67	-109	-40	13	-12	-15	9	-70	-62	-95	-13	-30	-59	-98	37	-84	-33	-103	-19	-96	-62	-59	1	-96	-13	-68	-67	-148	-76	200	3847	-2629	-15321	-667	-10154	-4281	-10241	-1442	-8311	-5703	-9199	-3274	-9370	-5145	-9732	343
0.468333	-21	42	88	-57	-109	-33	15	-13	-14	6	-73	-66	-91	-14	-28	-59	-97	37	-84	-10	-105	-22	-100	-69	-61	0	-98	-13	-67	-68	-148	-77	204	3761	-2588	-15291	-549	-10306	-4340	-10191	-1524	-8441	-5718	-9283	-3197	-9487	-5190	-9853	-1237
0.469167	-21	42	108	-60	-119	-34	12	-15	-16	4	-76	-67	-96	-19	-32	-59	-96	32	-88	-36	-104	-18	-98	-69	-55	-5	-100	-13	-74	-74	-150	-74	178	3629	-2535	-15270	591	-10455	-4410	-10134	-1438	-8577	-5745	-9334	-291	-9609	-5250	-9978	-28
0.470000	-24	35	85	-61	-112	-38	9	-16	-16	2	-74	-66	-96	-17	-24	-62	-98	34	-86	-42	-107	-23	-101	-70	-63	-1	-100	-13	-70	-69	-147	-76	68	3496	-2473	-15253	846	-10613	-4492	-10083	-884	-8716	-5780	-9380	1958	-9723	-5309	-10105	861
0.470833	-25	37	85	-60	-116	-33	17	-15	-21	4	-75	-67	-96	-17	-30	-60	-96	35	-87	-34	-105	-23	-102	-70	-64	0	-100	-15	-70	-70	-147	-78	62	3350	-2409	-15239	116	-10757	-4589	-10028	55	-8864	-5829	-9415	1769	-9865	-5416	-10240	111
0.471667	-26	39	85	-61	-108	-33	11	-18	-16	4	-74	-68	-96	-16	-29	-62	-100	34	-86	-33	-104	-22	-103	-69	-61	-1	-99	-12	-70	-68	-150	-76	93	3196	-2348	-15230	-52	-10941	-4701	-9969	850	-9013	-5894	-9437	1102	-10021	-5518	-10379	258
0.472500	-23	41	87	-60	-114	-35	11	-16	-21	4	-75	-68	-96	-18	-29	-60	-99	36	-86	-34	-107	-23	-101	-83	-68	-3	-100	-10	-74	-69	-147	-75	36	3038	-2280	-15221	282	-11104	-4820	-9917	1755	-9170	-5974	-9453	625	-10148	-5636	-10508	245
0.473333	-25	42	85	-60	-110	-38	8	-17	-17	4	-74	-64	-98	-25	-31	-62	-103	32	-85	-34	-108	-23	-102	-72	-66	-3	-100	-17	-74	-70	-148	-80	46	2870	-2218	-15218	234	-11270	-4945	-9866	2410	-9324	-6072	-9465	188	-10303	-5767	-10671	240
0.474167	-26	62	84	-63	-115	-40	6	-22	-22	3	-74	-67	-98	-18	-31	-61	-100	34	-86	-36	-108	-23	-103	-72	-64	-36	-98	-15	-70	-67	-147	-75	44	2715	-2154	-15208	303	-11421	-5081	-9807	2875	-9472	-6184	-9466	1112	-10454	-5899	-10810	367
0.475000	-24	40	86	-63	-109	-35	8	-15	-17	5	-76	-69	-96	-19	-34	-65	-100	34	-88	-35	-108	-24	-101	-70	-62	-1	-102	-14	-72	-69	-149	-79	11	2556	-2098	-15198	931	-11569	-5217	-9707	3550	-9621	-6316	-9465	3945	-10610	-6039	-10946	689
0.475833	-27	43	85	-60	-105	-35	8	-17	-22	4	-74	-65	-95	-17	-29	-64	-100	35	-86	-35	-108	-24	-103	-73	-64	-3	-98	-19	-75	-69	-147	-86	-38	2402	-2041	-15186	-222	-11711	-5365	-9694	3005	-9756	-6460	-9463	1165	-10768	-6182	-11073	728
0.476667	-27	41	84	-61	-109	-33	10	-21	-19	2	-74	-67	-97	-30	-23	-62	-100	34	-86	-41	-105	-24	-105	-73	-63	0	-100	-17	-75	-75	-152	-77	-76	2256	-1991	-15172	-324	-11827	-5509	-9640	1745	-9877	-6623	-9457	-677	-10921	-6331	-11196	-990
0.477500	-18	39	87	-62	-112	-36	9	-22	-17	2	-78	-67	-98	-19	-32	-63	-105	30	-91	-39	-108	-25	-98	-73	-66	-1	-98	-18	-76	-75	-146	-79	-40	2112	-1941	-15153	574	-11953	-5656	-9590	1541	-10007	-6797	-9451	-471	-11071	-6472	-11300	29
0.478333	-26	40	85	-59	-108	-33	8	-17	-19	1	-74	-47	-97	-14	-30	-58	-100	35	-84	-32	-103	-22	-102	-72	-65	-3	-100	-14	-70	-69	-148	-77	-30	1983	-1887	-15118	261	-12047	-5801	-9511	992	-10112	-6981	-9434	-392	-11206	-6608	-11385	113
0.479167	-25	43	90	-57	-105	-31	12	-12	-15	6	-68	-60	-92	-16	-25	-57	-100	37	-83	-29	-103	-14	-98	-68	-62	2	-93	-12	-68	-69	-146	-75	-57	1858	-1832	-15095	-34	-12131	-5954	-9486	395	-10205	-7177	-9418	-73	-11345	-6745	-11458	-167
0.480000	-27	45	89	-56	-107	-29	11	-16	-19	3	-72	-62	-93	-12	-26	-56	-98	36	-83	-30	-104	-17	-99	-72	-63	-1	-97	-11	-69	-67	-142	-73	-45	1740	-1778	-15064	110	-12211	-6078	-9447	-116	-10291	-7377	-9403	1135	-11460	-6870	-11510	-437
0.480833	-25	50	86	-59	-109	-30	10	-14	-19	5	-73	-63	-95	-16	-32	-60	-100	35	-84	-33	-104	-21	-102	-68	-61	0	-101	-13	-70	-70	-146	-75	-45	1623	-1722	-15027	-738	-12277	-6246	-9413	-866	-10361	-7583	-9385	-941	-11571	-6990	-11538	224
0.481667	-25	44	88	-60	-111	-32	8	-17	-18	1	-70	-64	-117	4	-29	-59	-104	28	-84	-36	-110	-24	-104	-72	-64	0	-98	-14	-72	-68	-147	-76	-5	1511	-1658	-14990	-1003	-12336	-6392	-9393	-1574	-10420	-7787	-9367	-2033	-11666	-7101	-11548	-1343
0.482500	-26	44	87	-60	-109	-31	8	-17	-23	1	-72	-67	-97	-17	-31	-61	-101	37	-85	-32	-107	-24	-100	-69	-62	-19	-97	-15	-73	-68	-147	-76	-7	1404	-1583	-14949	195	-12382	-6531	-9373	-2014	-10468	-7980	-9344	222	-11746	-7192	-11524	-851
0.483333	-27	42	87	-66	-110	-31	8	-23	-17	4	-67	-64	-96	-17	-31	-59	-101	34	-86	-35	-105	-23	-104	-72	-64	-1	-99	-11	-73	-69	-150	-74	-42	1293	-1505	-14908	491	-12431	-6659	-9366	-2412	-10506	-8163	-9316	2343	-11819	-7269	-11484	568
0.484167	-23	42	88	-60	-110	-32	11	-15	-19	2	-73	-63	-95	-17	-27	-61	-99	34	-110	-32	-104	-22	-102	-70	-64	-1	-97	-10	-70	-68	-146	-73	-163	1178	-1414	-14860	32	-12470	-6782	-9370	-2296	-10536	-8332	-9290	2547	-11866	-7330	-11420	-66
0.485000	-24	44	88	-57	-113	-31	12	-13	0	1	-70	-60	-97	-13	-28	-59	-100	34	-84	-31	-105	-19	-101	-69	-63	1	-97	-12	-69	-67	-143	-75	-179	1055	-1320	-14805	24	-12511	-6891	-9385	-2167	-10563	-8483	-9259	2048	-11908	-7375	-11334	-56
0.485833	-19	45	87	-57	-109	-31	11	-15	-17	7	-70	-63	-94	-13	-25	-56	-99	43	-83	-33	-103	-21	-101	-66	-62	1	-105	-9	-68	-65	-144	-73	-103	924	-1221	-14776	-51	-12554	-6998	-9414	-1886	-10592	-8611	-9229	1709	-11940	-7400	-11231	-38
0.486667	-22	42	88	-58	-108	-31	12	-11	-13	6	-68	-61	-94	-41	-23	-57	-99	35	-83	-32	-107	-22	-100	-65	-62	2	-96	-10	-73	-69	-147	-72	-24	780	-1114	-14748	-108	-12601	-7085	-9446	-1638	-10615	-8719	-9206	1593	-11959	-7405	-11114	-44
0.487500	-6	43	91	-55	-107	-28	12	-9	-18	6	-69	-58	-94	-11	-25	-53	-98	38	-82	-32	-109	-27	-100	-66	-62	1	-94	-12	-72	-68	-145	-73	-95	628	-1010	-14708	180	-12656	-7162	-9505	-1359	-10639	-8800	-9184	2438	-11975	-7395	-10980	281
0.488333	-26	44	89	-57	-105	-32	15	-18	-16	4	-73	-62	-94	-14	-24	-61	-97	36	-81	-32	-104	-22	-101	-70	-60	0	-99	-14	-75	-70	-149	-75	-230	449	-911	-14684	934	-12715	-7222	-9565	-222	-10667	-8855	-9168	5406	-11978	-7366	-10838	639
0.489167	-29	40	84	-60	-114	-35	11	-16	-17	3	-75	-68	-97	-16	-35	-59	-103	33	-84	-38	-105	-23	-103	-72	-65	0	-101	-14	-74	-70	-147	-76	-240	261	-825	-14665	55	-12781	-7262	-9642	662	-10701	-8880	-9153	4288	-11984	-7317	-10687	1120
0.490000	-26	40	86	-60	-112	-8	9	-15	-24	3	-36	-66	-97	-15	-30	-61	-103	32	-90	-35	-109	-26	-104	-73	-68	-4	-107	-15	-78	-70	-148	-78	-151	73	-740	-14651	-929	-12853	-7284	-9721	86	-10739	-8881	-9144	2348	-11976	-7250	-10532	-494
0.490833	-26	41	85	-61	-116	-36	7	-15	-23	2	-76	-68	-97	-19	-31	-63	-103	29	-87	-35	-105	-24	-102	-61	-65	-1	-101	-16	-74	-72	-147	-75	-130	-159	-670	-14643	299	-12926	-7285	-9807	398	-10771	-8849	-9139	3867	-11967	-7166	-10372	139
0.491667	-27	44	85	-60	-111	-34	8	-16	-19	5	-72	-65	-94	-15	-27	-59	-100	35	-83	-31	-107	-24	-101	-69	-68	-1	-99	-13	-73	-69	-144	-74	-176	-384	-618	-14645	285	-13005	-7274	-9900	404	-10810	-8795	-9141	4383	-11959	-7069	-10212	795
0.492500	-25	46	85	-52	-111	-35	13	-13	-18	7	-73	-65	-98	-16	-30	-58	-100	34	-82	-32	-105	-24	-102	-65	-62	1	-99	-13	-75	-70	-149	-73	-168	-620	-590	-14654	73	-13089	-7235	-9993	638	-10851	-8714	-9144	4786	-11957	-6966	-10057	580
0.493333	-21	44	88	-60	-110	-33	12	-15	-22	7	-72	-67	-94	-15	-28	-59	-102	33	-84	-33	-108	-24	-100	-68	-64	1	-100	-12	-74	-73	-145	-74	-273	-869	-582	-14664	76	-13170	-7181	-10085	955	-10898	-8617	-9155	5573	-11952	-6848	-9904	229
0.494167	-27	45	90	-59	-108	-31	15	-13	-19	6	-73	-69	-99	-14	-27	-57	-99	35	-84	-31	-105	-18	-98	-66	-58	1	-100	-12	-76	-70	-145	-73	-276	-1115	-599	-14706	-145	-13248	-7114	-10178	1009	-10942	-8498	-9162	4248	-11947	-6725	-9764	827
0.495000	-26	42	88	-59	-109	-31	20	-12	-19	10	-72	-67	-96	-15	-26	-60	-101	36	-85	-31	-107	-19	-100	-68	-61	1	-101	-10	-69	-69	-147	-73	-217	-1367	-636	-14751	-737	-13327	-7023	-10265	530	-10987	-8363	-9170	2905	-11948	-6602	-9624	-455
0.495833	-23	45	86	-60	-110	-33	13	-15	-19	2	-75	-67	-96	-13	-27	-60	-100	32	-86	-33	-102	-21	-101	-65	-64	-1	-111	-12	-70	-70	-147	-74	-283	-1617	-699	-14802	35	-13401	-6939	-10347	335	-11032	-8219	-9172	3174	-11951	-6480	-9501	-484
0.496667	-24	40	87	-59	-112	-34	16	-13	-22	5	-77	-67	-96	-17	-29	-60	-103	32	-85	-33	-105	-22	-100	-72	-65	0	-100	-12	-72	-70	-147	-77	-354	-1860	-780	-14867	522	-13465	-6843	-10426	120	-11069	-8060	-9169	4181	-11954	-6363	-9380	1216
0.497500	-31	42	84	-61	-113	-35	9	-16	-24	4	-73	-67	-98	-19	-34	-63	-102	33	-86	-33	-109	-25	-104	-73	-63	-1	-104	-15	-72	-70	-150	-77	-350	-2093	-878	-14942	13	-13527	-6733	-10481	243	-11103	-7893	-9159	4897	-11962	-6241	-9266	600
0.498333	-24	41	86	-61	-108	-32	12	-15	-27	3	-73	-66	-96	-22	-33	-64	-100	33	-84	-33	-109	-26	-102	-70	-65	0	-100	-15	-75	-75	-152	-72	-317	-2312	-986	-15027	-624	-13571	-6621	-10524	383	-11128	-7720	-9134	3756	-11966	-6138	-9163	401
0.499167	-21	42	88	-61	-111	-38	12	-14	-19	5	-73	-63	-96	-15	-29	-58	-101	34	-80	-32	-110	-21	-101	-65	-59	1	-99	-14	-68	-66	-146	-74	-249	-2512	-1110	-15118	-727	-13611	-6506	-10557	556	-11144	-7540	-9093	2845	-11971	-6038	-9068	474
0.500000	-22	49	87	-61	-111	-30	12	-9	-16	7	-74	-64	-96	-16	-31	-57	-99	36	-83	-33	-104	-22	-102	-69	-63	1	-103	-14	-70	-70	-147	-74	-219	-2702	-1247	-15221	-725	-13633	-6403	-10580	727	-11165	-7358	-9040	2091	-11984	-5949	-8981	386
0.500833	-27	42	86	-61	-110	-34	12	-14	-16	4	-72	-65	-93	-17	-29	-61	-99	30	-85	-36	-105	-23	-88	-70	-63	0	-101	-14	-79	-73	-148	-74	-217	-2875	-1387	-15334	-776	-13652	-6282	-10586	740	-11169	-7178	-8973	1856	-11993	-5870	-8905	251
0.501667	-22	42	89	-60	-108	-33	12	-10	-18	24	-73	-63	-92	-18	-29	-53	-101	34	-84	-32	-107	-22	-99	-70	-64	0	-101	-16	-73	-68	-148	-74	-196	-3023	-1532	-15459	-111	-13658	-6168	-10593	1251	-11172	-7000	-8893	3669	-12003	-5795	-8844	256
0.502500	-28	40	85	-59	-108	-32	12	-11	-21	5	-72	-62	-94	-15	-31	-61	-100	33	-85	-31	-103	-22	-99	-68	-65	0	-98	-14	-73	-70	-149	-74	-200	-3152	-1682	-15579	-210	-13657	-6059	-10567	2037	-11161	-6826	-8793	3167	-12014	-5729	-8784	933
0.503333	-30	44	82	-57	-110	-36	11	-12	-23	3	-73	-63	-96	-18	-28	-61	-99	33	-82	-35	-108	-23	-102	-69	-63	-3	-99	-17	-74	-69	-147	-82	-250	-3266	-1832	-15713	-1486	-13651	-5954	-10542	1066	-11149	-6655	-8687	-441	-12026	-5666	-8736	-448
0.504167	-25	41	86	-59	-111	-34	11	-11	-18	7	-73	-60	-95	-15	-32	-61	-101	35	-83	-32	-112	-24	-100	-69	-63	0	-100	-14	-73	-69	-150	-75	-308	-3357	-1984	-15847	-279	-13634	-5844	-10507	831	-11130	-6484	-8566	123	-12038	-5610	-8699	-413
0.505000	-22	45	89	-60	-92	-33	11	-12	-17	5	-88	-63	-91	-14	-28	-56	-97	35	-83	-34	-104	-21	-100	-68	-57	0	-101	-14	-69	-68	-148	-73	-309	-3438	-2141	-15985	-168	-13617	-5752	-10464	682	-11105	-6326	-8440	-50	-12053	-5547	-8674	656
0.505833	-21	45	88	-59	-108	-31	11	-12	-15	6	-72	-63	-95	-17	-29	-61	-97	35	-84	-30	-101	-14	-104	-70	-63	0	-103	-11	-70	-68	-149	-73	-264	-3501	-2290	-16122	-25	-13595	-5625	-10421	652	-11080	-6175	-8303	305	-12071	-5492	-8655	371
0.506667	-19	44	86	-62	-107	-33	11	-14	-17	3	-73	-61	-96	-8	-29	-59	-99	36	-84	-34	-107	-23	-100	-68	-62	0	-100	-15	-70	-69	-150	-76	-122	-3557	-2428	-16265	-44	-13578	-5517	-10374	652	-11056	-6040	-8173	632	-12091	-5432	-8654	97
0.507500	-22	43	87	-60	-110	-33	11	-15	-21	2	-75	-64	-94	-16	-29	-59	-100	33	-87	-31	-102	-16	-97	-68	-63	0	-98	-13	-72	-67	-146	-72	-115	-3596	-2601	-16405	-265	-13552	-5402	-10319	682	-11033	-5906	-8043	-88	-12091	-5363	-8658	704
0.508333	-24	41	52	-60	-110	-34	38	-7	-15	3	-73	-64	-93	-16	-27	-59	-100	35	-85	-33	-105	-23	-99	-69	-60	0	-101	-13	-70	-65	-147	-65	-255	-3632	-2761	-16542	-1003	-13532	-5292	-10269	406	-11016	-5799	-7918	-2648	-12143	-5296	-8678	-257
0.509167	-24	41	85	-60	-108	-35	11	-17	-21	0	-78	-65	-95	-17	-33	-63	-105	41	-87	-23	-108	-24	-104	-74	-64	-4	-104	-15	-73	-70	-152	-74	-313	-3660	-2911	-16680	-97	-13519	-5175	-10215	684	-11002	-5703	-7814	-1382	-12179	-5219	-8707	-1251
0.510000	-24	41	86	-59	-109	-38	10	-11	-19	1	-87	-63	-93	-17	-28	-62	-102	33	-85	-32	-107	-25	-103	-72	-63	-3	-99	-15	-72	-70	-148	-75	-311	-3679	-3063	-16808	585	-13530	-5052	-10157	969	-10999	-5622	-7706	1056	-12213	-5146	-8743	755
0.510833	-22	42	88	-58	-108	-39	12	-14	-14	0	-67	-64	-95	-16	-26	-59	-99	35	-84	-32	-107	-22	-100	-55	-63	0	-100	-14	-73	-67	-147	-73	-370	-3695	-3213	-16934	449	-13494	-4928	-10095	1496	-11004	-5562	-7617	1623	-12255	-5061	-8790	566
0.511667	-22	44	89	-60	-110	-32	12	-12	-16	1	-51	-67	-96	-16	-27	-57	-101	37	-84	-31	-104	-21	-99	-68	-62	2	-100	-12	-70	-67	-148	-73	-465	-3710	-3362	-17020	70	-13490	-4831	-10030	1676	-11020	-5519	-7543	663	-12301	-4981	-8847	-14
0.512500	-22	42	88	-59	-109	-34	10	-12	-15	3	-73	-63	-97	-14	-26	-58	-98	26	-85	-31	-104	-22	-99	-67	-62	0	-99	-12	-72	-68	-147	-73	-584	-3719	-3497	-17173	69	-13486	-4677	-9961	1830	-11028	-5495	-7490	-59	-12353	-4889	-8908	163
0.513333	-21	43	89	-57	-114	-35	-7	-12	-17	4	-72	-64	-95	-16	-27	-56	-97	36	-81	-30	-104	-19	-98	-68	-63	10	-97	-11	-68	-69	-147	-73	-530	-3727	-3633	-17285	212	-13484	-4554	-9885	2089	-11082	-5490	-7454	-454	-12411	-4806	-8981	403
0.514167	-23	43	89	-56	-110	-30	16	-11	-19	4	-72	-60	-96	-15	-27	-57	-83	37	-81	-30	-107	-17	-98	-68	-61	4	-98	-12	-74	-66	-147	-75	-307	-3730	-3761	-17396	243	-13490	-4436	-9804	2122	-11108	-5505	-7437	-373	-12469	-4720	-9056	511
0.515000	-25	44	92	-58	-104	-31	11	-17	-17	2	-75	-69	-97	-16	-26	-60	-99	33	-82	-33	-104	-23	-101	-72	-63	0	-101	-15	-74	-73	-149	-76	-207	-3732	-3879	-17508	491	-13496	-4328	-9719	2486	-11192	-5532	-7442	1114	-12537	-4637	-9139	294
0.515833	-26	39	85	-64	-111	-35	7	-15	-22	2	-76	-65	-95	-17	-28	-59	-102	35	-83	-34	-104	-23	-100	-60	-62	2	-100	-12	-70	-67	-144	-74	-232	-3731	-3993	-17615	671	-13497	-4223	-9624	3371	-11256	-5572	-7458	1765	-12600	-4556	-9227	779
0.516667	-26	42	85	-61	-109	-33	13	-15	-22	3	-78	-74	-98	-16	-28	-58	-100	32	-87	-34	-109	-24	-100	-73	-66	-3	-100	-13	-73	-70	-148	-63	-205	-3720	-4094	-17723	-1134	-13502	-4129	-9528	2127	-11328	-5623	-7490	-2482	-12671	-4478	-9312	-380
0.517500	-27	40	87	-60	-112	-34	12	-14	-19	2	-76	-66	-93	-16	-28	-61	-100	43	-88	-35	-105	-23	-98	-73	-62	1	-98	-14	-72	-72	-148	-76	-164	-3703	-4187	-17835	-592	-13500	-4046	-9421	883	-11396	-5676	-7532	-2284	-12743	-4401	-9402	-1162
0.518333	-24	43	99	-57	-105	-33	12	-12	-17	1	-74	-63	-98	-9	-26	-58	-97	35	-82	-31	-105	-22	-101	-69	-62	0	-99	-3	-73	-69	-146	-72	-81	-3676	-4266	-17942	-368	-13496	-3982	-9314	-44	-11463	-5737	-7588	-2216	-12811	-4327	-9489	37
0.519167	-24	43	90	-56	-109	-29	15	-12	-21	2	-73	-69	-95	-14	-25	-56	-113	36	-81	-31	-104	-19	-97	-67	-62	4	-100	-11	-70	-67	-144	-74	-13	-3643	-4340	-18053	-267	-13490	-3925	-9194	-989	-11534	-5803	-7655	-1668	-12884	-4263	-9577	-275
0.520000	-21	45	91	-56	-110	-25	11	-10	-15	6	-68	-63	-90	-13	-26	-56	-97	37	-80	-30	-107	-23	-102	-69	-58	3	-97	-11	-72	-70	-147	-73	26	-3605	-4405	-18166	-358	-13478	-3896	-9083	-1651	-11598	-5869	-7725	-1585	-12956	-4202	-9657	-586
0.520833	-24	42	89	-57	-108	-30	15	-11	-16	6	-73	-65	-98	-13	-25	-57	-98	37	-80	-31	-105	-31	-118	-69	-60	4	-96	-12	-73	-69	-146	-70	-25	-3548	-4465	-18280	-204	-13469	-3870	-8964	-1952	-11658	-5934	-7802	-2012	-13028	-4139	-9726	-271
0.521667	-22	43	87	-61	-107	-31	16	-11	-13	6	-76	-62	-95	-12	-25	-58	-99	36	-82	-32	-107	-19	-99	-68	-63	0	-97	-10	-69	-68	-144	-73	-35	-3486	-4518	-18390	-1126	-13456	-3865	-8849	-2996	-11713	-5992	-7880	-5269	-13096	-4083	-9806	-583
0.522500	-22	41	86	-58	-110	-32	12	-12	-18	2	-72	-64	-96	-13	-24	-62	-99	35	-81	-32	-105	-22	-100	-70	-65	0	-100	-13	-74	-72	-147	-75	-4	-3407	-4552	-18499	-418	-13440	-3879	-8739	-3836	-11763	-6060	-7963	-5095	-13173	-4034	-9865	-2137
0.523333	-26	38	86	-61	-119	-32	11	-15	-19	2	-73	-65	-97	-11	-30	-64	-103	34	-84	-36	-110	-24	-102	-73	-67	5	-103	-13	-87	-72	-151	-79	8	-3305	-4585	-18605	614	-13426	-3909	-8634	-4383	-11806	-6109	-8045	-2766	-13239	-3986	-9921	-188
0.524167	-24	40	84	-62	-111	-38	7	-16	-23	2	-76	-64	-96	-16	-29	-69	-104	22	-82	-33	-107	-21	-103	-72	-64	-3	-98	-12	-75	-72	-149	-76	56	-3220	-4602	-18697	588	-13416	-3943	-8531	-4212	-11841	-6157	-8119	-1251	-13304	-3941	-9970	223
0.525000	-23	43	90	-59	-112	-34	12	-10	-16	4	-84	-62	-94	-16	-27	-61	-98	36	-81	-34	-107	-21	-99	-70	-62	1	-98	-14	-73	-69	-147	-76	78	-3109	-4608	-18807	168	-13397	-3991	-8433	-3666	-11865	-6202	-8192	-1376	-13363	-3902	-9984	-683
0.525833	-23	46	90	-58	-109	-28	12	-11	-12	7	-67	-62	-96	-11	-25	-56	-97	33	-80	-33	-104	-21	-101	-66	-62	5	-97	-13	-69	-67	-144	-72	-25	-2984	-4608	-18855	60	-13391	-4052	-8348	-3261	-11896	-6248	-8258	-1889	-13427	-3877	-9991	-598
0.526667	-19	46	89	-58	-115	-10	12	-11	-17	7	-82	-63	-97	-12	-28	-55	-98	38	-83	-32	-104	-21	-97	-67	-61	1	-99	-9	-70	-73	-145	-73	-102	-2856	-4634	-18912	177	-13379	-4125	-8269	-2876	-11924	-6290	-8320	-2282	-13490	-3850	-9987	-441
0.527500	-21	44	91	-59	-107	-30	16	-12	-15	7	-68	-60	-92	-10	-25	-55	-98	38	-83	-35	-104	-21	-96	-66	-58	2	-94	-9	-69	-68	-144	-72	-12	-2715	-4576	-18957	202	-13389	-4202	-8206	-2530	-11943	-6330	-8372	-2237	-13558	-3836	-9970	-179
0.528333	-24	44	88	-60	-107	-47	16	-8	-17	5	-70	-64	-94	-9	-28	-57	-99	35	-83	-32	-105	-18	-100	-68	-64	0	-126	-11	-74	-69	-147	-68	1	-2572	-4545	-18989	453	-13404	-4293	-8159	-1912	-11982	-6377	-8421	-890	-13618	-3839	-9946	-72
0.529167	-28	38	86	-61	-111	-35	11	-14	-21	5	-72	-72	-98	-13	-28	-62	-129	33	-87	-36	-109	-22	-100	-73	-65	-1	-101	-11	-72	-73	-146	-79	9	-2428	-4510	-19005	1050	-13425	-4388	-8119	-672	-12022	-6422	-8460	1066	-13687	-3853	-9898	386
0.530000	-26	45	89	-58	-109	-33	10	-22	-21	4	-73	-65	-96	-16	-29	-60	-100	37	-83	-33	-108	-23	-101	-68	-64	0	-99	-12	-73	-68	-145	-75	19	-2272	-4443	-19005	-612	-13451	-4492	-8092	-901	-12063	-6465	-8486	-2399	-13751	-3880	-9840	-40
0.530833	-22	40	88	-60	-113	-33	9	-13	-21	5	-70	-65	-101	-13	-29	-60	-99	36	-84	-33	-104	-22	-102	-62	-65	1	-97	-10	-75	-70	-149	-76	-7	-2127	-4394	-18991	-168	-13490	-4598	-8078	-1227	-12114	-6506	-8500	-2382	-13821	-3925	-9785	-1278
0.531667	-25	43	88	-58	-116	-35	7	-6	-23	6	-74	-69	-105	-14	-29	-58	-102	36	-86	-38	-111	-22	-100	-74	-64	0	-100	-12	-74	-72	-149	-73	-40	-1981	-4336	-18967	498	-13536	-4717	-8084	-899	-12171	-6556	-8507	-1523	-13895	-3989	-9700	78
0.532500	-23	40	88	-62	-113	-35	11	-15	-19	4	-74	-64	-96	-28	-31	-59	-105	35	-83	-25	-105	-21	-97	-66	-62	1	-97	-9	-69	-67	-148	-73	1	-1838	-4255	-18929	467	-13580	-4818	-8093	-778	-12230	-6596	-8499	-633	-13966	-4065	-9619	-65
0.533333	-23	41	89	-60	-82	-35	10	-15	-15	7	-74	-61	-95	-11	-29	-57	-96	36	-83	-33	-103	-22	-100	-69	-61	3	-98	-12	-74	-72	-148	-74	101	-1705	-4181	-18888	370	-13642	-4952	-8124	-414	-12304	-6641	-8484	-549	-14044	-4162	-9533	-136
0.534167	-21	42	90	-57	-107	-31	15	-12	-19	7	-73	-61	-96	-13	-28	-57	-99	18	-80	-31	-102	-18	-97	-66	-63	3	-99	-11	-76	-70	-145	-72	80	-1583	-4101	-18839	578	-13704	-5071	-8162	-147	-12380	-6686	-8456	-377	-14124	-4271	-9449	-28
0.535000	-19	42	92	-59	-109	-31	18	-26	-14	7	-70	-63	-96	-13	-25	-56	-96	37	-81	-34	-107	-19	-98	-67	-62	0	-98	-13	-68	-67	-145	-73	42	-1475	-4020	-18794	-678	-13770	-5197	-8220	-749	-12461	-6733	-8420	-3276	-14204	-4399	-9374	30
0.535833	-21	43	86	-60	-109	-31	9	-14	-21	4	-76	-61	-94	-14	-28	-56	-98	34	-84	-30	-105	-21	-99	-65	-64	-1	-100	-12	-74	-68	-146	-74	126	-1382	-3933	-18737	-650	-13842	-5318	-8284	-1135	-12540	-6782	-8378	-3639	-14285	-4544	-9302	-1774
0.536667	-26	38	84	-64	-110	-35	11	-24	-21	3	-74	-62	-94	-15	-27	-59	-100	30	-84	-34	-104	-19	-99	-67	-63	0	-96	-12	-75	-70	-148	-75	214	-1302	-3870	-18683	603	-13911	-5441	-8363	-1223	-12617	-6827	-8325	-1392	-14361	-4688	-9239	-257
0.537500	-29	41	87	-61	-110	-31	10	-17	-23	3	-74	-63	-97	-14	-30	-56	-99	32	-86	-16	-107	-19	-101	-72	-65	0	-99	-11	-74	-69	-147	-76	199	-1237	-3768	-18626	662	-13979	-5561	-8446	-979	-12692	-6894	-8271	179	-14440	-4843	-9184	717
0.538333	-23	43	89	-47	-116	-31	11	-14	-18	6	-73	-63	-92	-13	-28	-57	-100	35	-82	-30	-103	-19	-100	-65	-61	3	-98	-8	-72	-70	-147	-77	185	-1193	-3682	-18574	-93	-14046	-5671	-8531	-440	-12752	-6919	-8206	-326	-14514	-5002	-9141	-239
0.539167	-21	44	90	-57	-108	-31	11	-11	-16	10	-74	-63	-93	-12	-29	-56	-99	37	-81	-28	-107	-21	-99	-66	-59	5	-96	-11	-69	-64	-143	-73	247	-1165	-3609	-18527	-139	-14105	-5775	-8630	-239	-12802	-6970	-8145	-1087	-14582	-5160	-9112	-222
0.540000	-29	43	94	-57	-104	-33	15	-7	-19	7	-70	-63	-99	-16	-29	-58	-99	34	-84	-31	-109	-21	-101	-66	-61	0	-99	-14	-74	-70	-143	-75	245	-1159	-3532	-18487	12	-14168	-5873	-8733	-250	-12847	-7029	-8088	-1469	-14647	-5322	-9106	-166
0.540833	-25	43	86	-62	-114	-36	8	-14	-21	6	-73	-65	-97	-16	-31	-58	-96	35	-78	-33	-103	-21	-101	-66	-62	3	-99	-15	-70	-69	-144	-74	274	-1164	-3473	-18445	-136	-14221	-5961	-8835	-653	-12878	-7081	-8023	-1595	-14701	-5475	-9102	-97
0.541667	-23	42	87	-60	-109	-30	10	-52	-22	5	-73	-68	-97	-17	-27	-58	-99	36	-83	-31	-107	-21	-99	-66	-61	-1	-98	-14	-74	-68	-167	-74	311	-1192	-3406	-18400	-63	-14269	-6040	-8943	-1002	-12895	-7134	-7970	-871	-14745	-5624	-9113	-30
0.542500	-23	41	87	-60	-110	-31	12	-13	-18	7	-73	-65	-96	-23	-27	-56	-101	33	-91	-32	-107	-19	-102	-68	-62	0	-101	-11	-72	-66	-145	-74	270	-1233	-3350	-18373	685	-14308	-6108	-9052	-637	-12890	-7191	-7919	1342	-14783	-5767	-9140	377
0.543333	-23	26	102	-59	-110	-32	12	-16	-21	7	-73	-64	-94	-14	-30	-56	-96	35	-84	-31	-107	-19	-103	-73	-64	0	-101	-13	-72	-70	-148	-76	200	-1286	-3300	-18346	-529	-14349	-6173	-9161	-1467	-12878	-7241	-7875	-1452	-14813	-5902	-9178	460
0.544167	-24	43	85	-56	-108	-32	12	-11	-17	9	-70	-61	-95	-11	-31	-57	-99	35	-90	-30	-104	-22	-101	-67	-63	0	-97	-11	-73	-69	-145	-74	155	-1353	-3250	-18315	-688	-14379	-6222	-9264	-3095	-12847	-7292	-7834	-2998	-14826	-6030	-9223	-1462
0.545000	-25	46	56	-56	-107	-29	16	-12	-18	8	-67	-62	-96	-13	-28	-53	-99	38	-80	-30	-101	-18	-101	-67	-63	1	-96	-10	-68	-68	-145	-74	164	-1424	-3201	-18288	377	-14404	-6266	-9366	-3380	-12810	-7341	-7804	-2435	-14833	-6143	-9272	-248
0.545833	-23	47	89	-55	-107	-29	15	-7	-17	11	-69	-60	-96	-14	-29	-57	-99	39	-79	-28	-103	-16	-100	-66	-61	5	-98	-10	-69	-66	-146	-75	184	-1517	-3160	-18268	317	-14426	-6304	-9469	-3746	-12764	-7377	-7783	-1793	-14827	-6252	-9332	-49
0.546667	-21	45	90	-57	-104	-29	13	-9	-17	11	-69	-60	-94	-12	-25	-53	-94	40	-79	-30	-102	-19	-98	-65	-60	4	-95	-11	-67	-64	-143	-72	196	-1616	-3159	-18252	85	-14452	-6334	-9563	-3625	-12707	-7433	-7772	-1204	-14817	-6350	-9387	-268
0.547500	-22	47	90	-56	-107	-29	16	-13	-14	11	-69	-60	-96	-14	-27	-56	-85	41	-78	-27	-101	-19	-100	-68	-61	3	-95	-9	-72	-66	-144	-72	173	-1720	-3094	-18233	317	-14472	-6360	-9647	-3109	-12657	-7477	-7768	-87	-14795	-6443	-9447	-367
0.548333	-21	44	89	-60	-108	-22	16	-10	-17	6	-73	-62	-96	-14	-29	-58	-99	34	-83	-34	-108	-24	-92	-67	-66	-3	-100	-5	-73	-69	-147	-78	105	-1836	-3071	-18227	-336	-14502	-6383	-9731	-2850	-12607	-7514	-7777	-2073	-14773	-6531	-9509	234
0.549167	-25	38	85	-64	-112	-33	11	-12	-21	2	-77	-77	-98	-14	-32	-60	-104	32	-84	-34	-107	-24	-100	-72	-65	-1	-102	-14	-73	-69	-145	-78	5	-1954	-3045	-18214	-361	-14526	-6422	-9800	-2564	-12557	-7551	-7786	-2792	-14741	-6609	-9561	-1422
0.550000	-24	38	89	-62	-110	-33	12	-12	-18	4	-70	-65	-96	-14	-28	-61	-102	35	-85	-33	-103	-23	-100	-68	-63	-3	-101	-11	-70	-69	-155	-76	-35	-2078	-3027	-18206	760	-14554	-6404	-9854	-2068	-12518	-7568	-7804	-752	-14708	-6680	-9611	-711
0.550833	-24	42	87	-61	-109	-31	12	-13	-21	5	-73	-62	-95	-14	-29	-59	-94	36	-91	-65	-107	-23	-103	-69	-65	-5	-101	-12	-72	-70	-146	-74	-25	-2202	-3008	-18197	1058	-14586	-6404	-9900	-1467	-12486	-7591	-7824	545	-14670	-6738	-9656	783
0.551667	-25	42	87	-59	-109	-74	10	-11	-34	5	-67	-60	-95	-13	-30	-61	-98	34	-85	-31	-105	-23	-100	-69	-62	0	-98	-12	-66	-69	-147	-77	-74	-2335	-2995	-18196	560	-14621	-6403	-9928	-410	-12468	-7608	-7854	77	-14637	-6797	-9698	-178
0.552500	-22	42	89	-59	-110	-33	12	-13	-17	6	-36	-62	-97	-16	-22	-59	-98	36	-91	-33	-107	-22	-100	-70	-63	0	-96	-11	-73	-68	-145	-74	-110	-2469	-2981	-18197	220	-14664	-6398	-9949	594	-12467	-7622	-7889	-593	-14602	-6847	-9736	-439
0.553333	-35	41	87	-59	-111	-31	12	-9	-19	7	-72	-65	-97	-14	-30	-59	-100	34	-84	-33	-104	-22	-99	-69	-60	15	-99	-1	-73	-67	-148	-77	-146	-2608	-2976	-18193	196	-14710	-6383	-9949	1551	-12477	-7637	-7922	-912	-14575	-6894	-9766	-237
0.554167	-21	41	89	-60	-110	-32	12	-11	-17	7	-70	-105	-95	-14	-25	-33	-99	64	-83	-34	-105	-23	-100	-72	-62	-1	-100	-11	-70	-66	-147	-73	-134	-2754	-2973	-18200	-49	-14764	-6367	-9936	2400	-12506	-7640	-7956	-1197	-14548	-6931	-9791	70
0.555000	-22	42	91	-60	-111	-28	12	-7	-17	6	-74	-65	-97	-13	-27	-58	-100	35	-84	-32	-108	-21	-98	-68	-63	-3	-84	-12	-75	-65	-147	-48	-121	-2905	-2971	-18206	-90	-14825	-6337	-9910	3283	-12549	-7651	-7998	-1062	-14536	-6968	-9818	233
0.555833	-24	39	85	-62	-111	-38	7	-13	-17	3	-70	-63	-98	6	-27	-60	-102	33	-86	-36	-104	-24	-103	-73	-64	-1	-100	-13	-74	-68	-147	-76	-154	-3059	-2980	-18218	640	-14895	-6308	-9898	4692	-12613	-7661	-8040	1153	-14527	-6997	-9845	369
0.556667	-41	37	88	-66	-116	-36	-4	-14	-22	1	-75	-69	-98	-19	-29	-63	-102	32	-86	-36	-108	-27	-104	-75	-67	-5	-102	-16	-79	-77	-150	-76	-131	-3218	-2993	-18233	-377	-14972	-6276	-9832	5376	-12688	-7673	-8090	-546	-14528	-7022	-9863	865
0.557500	-31	36	79	-66	-116	-40	5	-16	-24	1	-77	-67	-101	-22	-31	-56	-103	29	-80	-34	-111	-25	-104	-74	-64	-1	-101	-14	-77	-72	-151	-74	17	-3385	-3013	-18248	-1296	-15001	-6198	-9776	4243	-12771	-7676	-8131	-2772	-14531	-7036	-9879	-1114
0.558333	-26	39	111	-65	-111	-34	9	-13	-24	1	-75	-64	-97	-17	-28	-60	-100	34	-83	-32	-110	-23	-101	-77	-65	-1	-98	-13	-75	-66	-147	-74	44	-3549	-3033	-18258	-171	-15126	-6181	-9712	4032	-12871	-7683	-8178	-1548	-14545	-7050	-9888	-660
0.559167	-23	43	89	-58	-109	-32	12	-8	-17	3	-73	-62	-94	-12	-22	-59	-98	35	-83	-33	-104	-19	-101	-66	-61	3	-98	-10	-70	-66	-145	-70	-11	-3722	-3066	-18272	-430	-15213	-6132	-9649	3432	-12975	-7688	-8222	-1411	-14563	-7058	-9914	22
0.560000	-22	41	90	-59	-109	-31	10	-12	-16	7	-70	-63	-96	-13	-26	-57	-101	37	-82	-30	-104	-21	-102	-69	-65	-1	-96	-9	-74	-70	-148	-73	-51	-3898	-3107	-18292	-428	-15307	-6080	-9577	2963	-13090	-7693	-8275	-1207	-14598	-7060	-9936	27
0.560833	-24	42	89	-60	-105	-31	11	-11	-18	7	-72	-62	-95	-13	-28	-61	-109	36	-86	-29	-108	-21	-101	-66	-64	1	-97	-10	-70	-69	-149	-73	-32	-4071	-3152	-18312	-198	-15398	-6028	-9504	2585	-13211	-7697	-8324	-259	-14635	-7066	-9959	-172
0.561667	-25	43	90	-64	-108	-32	9	-9	-16	7	-73	-66	-93	-15	-26	-59	-98	37	-83	-31	-107	-22	-102	-70	-63	0	-96	-11	-70	-60	-149	-73	4	-4247	-3208	-18336	-627	-15500	-5982	-9438	1848	-13332	-7708	-8382	-1505	-14684	-7061	-9981	323
0.562500	-24	42	90	-61	-110	-32	13	-12	-18	6	-73	-64	-100	-11	-28	-58	-99	36	-83	-30	-107	-21	-101	-67	-61	3	-99	-11	-74	-72	-147	-74	-35	-4422	-3271	-18350	-1358	-15598	-5930	-9375	1014	-13464	-7712	-8439	-3126	-14743	-7054	-10006	-1048
0.563333	9	41	86	-60	-110	-33	12	-13	-17	5	-73	-64	-98	-12	-26	-58	-100	35	-85	-31	-107	-21	-99	-58	-61	0	-98	-9	-73	-69	-145	-73	-144	-4593	-3340	-18367	-368	-15696	-5883	-9312	434	-13593	-7710	-8498	-1269	-14805	-7037	-10031	-1146
0.564167	-22	39	89	-60	-111	-33	16	-14	-19	0	-75	-66	-96	-22	-29	-63	-103	36	-84	-31	-109	-23	-99	-69	-64	3	-99	-12	-73	-68	-145	-73	-176	-4755	-3416	-18381	411	-15798	-5845	-9259	-202	-13726	-7709	-8564	661	-14877	-7017	-10055	794
0.565000	-30	40	89	-58	-108	-30	11	-12	-23	5	-76	-64	-95	-15	-28	-60	-105	35	-85	-30	-105	-21	-99	-70	-66	0	-99	-13	-72	-69	-147	-76	-314	-4910	-3503	-18393	-9	-15899	-5813	-9212	-117	-13858	-7706	-8625	701	-14960	-6991	-10077	248
0.565833	-24	41	94	-60	-109	-33	12	-14	-18	3	-74	-65	-95	-15	-27	-59	-119	37	-81	-29	-103	-17	-100	-67	-64	2	-95	-8	-70	-68	-145	-69	-481	-5050	-3588	-18396	-453	-16005	-5782	-9172	-198	-13989	-7695	-8684	118	-15047	-6954	-10097	-225
0.566667	-28	44	86	-58	-110	-31	13	-29	-15	6	-72	-61	-94	-14	-28	-58	-99	38	-82	-29	-104	-22	-96	-67	-60	3	-96	-10	-77	-68	-144	-78	-389	-5181	-3687	-18395	-283	-16103	-5760	-9138	-164	-14118	-7682	-8749	326	-15138	-6912	-10119	-143
0.567500	-22	44	92	-56	-109	-32	15	-13	-18	7	-68	-60	-96	-3	-28	-55	-90	40	-80	-28	-104	-23	-97	-65	-60	4	-97	-8	-72	-64	-143	-72	-288	-5289	-3787	-18392	-64	-16221	-5747	-9124	-288	-14248	-7666	-8808	666	-15240	-6860	-10132	15
0.568333	-24	43	92	-56	-108	-30	16	-11	-15	8	-72	-64	-96	-13	-29	-56	-101	40	-82	-32	-104	-21	-80	-66	-62	3	-99	-13	-76	-69	-147	-73	-272	-5382	-3897	-18386	145	-16301	-5744	-9096	-615	-14376	-7653	-8867	1040	-15351	-6802	-10145	320
0.569167	-24	40	89	-62	-111	-32	10	-15	-18	4	-79	-67	-98	-16	-27	-60	-100	36	-86	-34	-111	-24	-99	-70	-64	-3	-100	-13	-74	-66	-146	-74	-198	-5467	-4011	-18369	891	-16405	-5734	-9085	-222	-14503	-7628	-8917	2945	-15461	-6735	-10153	498
0.570000	-27	41	87	-44	-114	-31	12	-14	-19	5	-77	-61	-98	-13	-28	-58	-99	37	-81	-31	-108	-24	-99	-67	-45	-1	-100	-15	-69	-70	-146	-74	-234	-5508	-4125	-18342	716	-16504	-5754	-9081	425	-14621	-7602	-8962	2439	-15577	-6661	-10154	1089
0.570833	-26	42	87	-58	-112	-31	12	-15	-19	6	-70	-62	-98	-13	-29	-51	-97	32	-84	-32	-105	-21	-99	-68	-66	0	-99	-12	-75	-70	-145	-75	-159	-5536	-4251	-18317	-794	-16597	-5771	-9082	-686	-14735	-7574	-8995	-698	-15680	-6584	-10145	-250
0.571667	-26	43	73	-62	-110	-30	13	5	-24	4	-73	-61	-95	-12	-29	-58	-99	37	-83	-32	-105	-21	-98	-69	-63	0	-100	-16	-73	-69	-151	-78	-137	-5542	-4378	-18281	210	-16691	-5792	-9091	-866	-14843	-7550	-9017	624	-15809	-6502	-10135	-13
0.572500	-25	41	90	-56	-110	-30	16	-11	-16	2	-70	-60	-96	-14	-25	-57	-94	37	-83	-30	-105	-19	-96	-67	-59	1	-95	-13	-72	-68	-143	-73	-388	-5530	-4495	-18248	159	-16788	-5816	-9105	-1101	-14943	-7523	-9036	865	-15929	-6414	-10119	956
0.573333	-24	44	89	-59	-108	-31	15	-15	-19	5	-74	-63	-95	-13	-27	-58	-101	37	-86	-32	-98	-22	-99	-72	-66	-1	-98	-14	-72	-69	-146	-76	-525	-5494	-4654	-18210	246	-16887	-5845	-9126	-1436	-15040	-7504	-9044	1327	-16047	-6328	-10097	576
0.574167	-28	42	88	-58	-114	-32	10	-17	-15	4	-93	-62	-100	-12	-28	-60	-103	38	-83	-30	-107	-16	-99	-67	-62	2	-99	-14	-70	-66	-147	-77	-397	-5441	-4798	-18162	450	-16983	-5871	-9152	-1699	-15123	-7480	-9041	2074	-16162	-6242	-10066	320
0.575000	-23	42	88	-57	-125	-32	13	-13	-17	9	-72	-63	-96	-13	-26	-56	-100	35	-85	-33	-107	-22	-101	-68	-62	-1	-100	-12	-72	-69	-143	-76	-335	-5377	-4955	-18116	297	-17086	-5899	-9192	-1955	-15202	-7465	-9033	1589	-16275	-6154	-10031	864
0.575833	-25	42	88	-60	-110	-32	10	-13	-21	6	-72	-66	-95	-15	-28	-48	-100	37	-84	-31	-104	-19	-99	-70	-64	-3	-99	-15	-75	-73	-147	-77	-319	-5298	-5115	-18065	-507	-17192	-5923	-9237	-2642	-15273	-7449	-9025	-834	-16387	-6075	-9996	116
0.576667	-27	42	86	-59	-110	-33	10	-13	-22	5	-73	-65	-98	-15	-29	-60	-102	35	-87	-36	-111	-22	-101	-72	-73	-1	-100	-15	-76	-70	-150	-80	-279	-5213	-5292	-18020	475	-17294	-5946	-9293	-3079	-15339	-7438	-9022	165	-16487	-5999	-9951	-722
0.577500	-29	43	87	-56	-111	-30	9	-14	-22	4	-74	-66	-98	-16	-29	-61	-98	38	-84	-34	-108	-19	-100	-69	-64	0	-101	-17	-74	-73	-151	-77	-236	-5120	-5473	-17965	1423	-17410	-5955	-9345	-3709	-15401	-7432	-9020	2264	-16584	-5922	-9900	1316
0.578333	-25	40	91	-59	-108	-32	9	-13	-16	4	-69	-63	-93	-14	-28	-58	-98	37	-84	-34	-104	-18	-99	-66	-70	4	-96	-14	-73	-73	-147	-76	-124	-5028	-5667	-17910	1072	-17523	-5959	-9431	-3829	-15455	-7423	-9020	2862	-16672	-5858	-9846	1075
0.579167	-18	43	90	-56	-103	-30	13	-13	-15	5	-68	-63	-93	-10	-25	-56	-97	38	-80	-32	-102	-18	-98	-67	-60	3	-97	-14	-69	-66	-145	-75	-45	-4940	-5867	-17852	21	-17643	-5956	-9519	-4179	-15513	-7421	-9036	1956	-16759	-5794	-9793	259
0.580000	-23	44	89	-59	-108	-28	10	-10	-16	7	-72	-64	-93	-11	-27	-60	-99	37	-82	-31	-103	-18	-99	-67	-60	5	-96	-13	-70	-66	-147	-72	-1	-4857	-6086	-17802	-197	-17773	-5944	-9624	-4876	-15576	-7416	-9063	1156	-16842	-5746	-9739	418
0.580833	-26	43	86	-59	-109	-31	16	-13	-18	2	-75	-66	-95	-14	-51	-60	-98	37	-88	-33	-105	-21	-101	-69	-65	1	-97	-12	-68	-69	-147	-74	33	-4779	-6317	-17741	61	-17914	-5923	-9744	-5390	-15632	-7414	-9102	629	-16919	-5711	-9687	471
0.581667	-21	33	86	-59	-115	-31	10	0	-19	2	-74	-68	-98	-16	-29	-60	-102	35	-85	-34	-105	-23	-103	-70	-70	0	-99	-16	-68	-73	-150	-79	20	-4713	-6561	-17687	121	-18062	-5895	-9881	-5742	-15712	-7408	-9159	528	-16998	-5675	-9641	535
0.582500	-26	40	84	-62	-112	-35	5	-16	-21	2	-84	-66	-99	-15	-29	-61	-99	38	-83	-34	-107	-24	-103	-70	-62	2	-97	-15	-73	-70	-147	-75	33	-4649	-6816	-17626	600	-18220	-5874	-10026	-5371	-15790	-7395	-9225	2104	-17074	-5649	-9587	601
0.583333	-26	41	85	-63	-110	-34	9	-15	-18	3	-75	-69	-98	-17	-30	-63	-100	36	-85	-33	-107	-23	-112	-70	-63	1	-99	-15	-75	-73	-148	-75	54	-4600	-7088	-17563	792	-18379	-5806	-10186	-4285	-15877	-7371	-9306	2847	-17153	-5627	-9543	1344
0.584167	-25	43	86	-62	-113	-34	8	-14	-17	5	-75	-65	-95	-17	-31	-60	-99	37	-84	-35	-109	-23	-103	-69	-61	2	-98	-15	-73	-74	-147	-75	194	-4557	-7341	-17498	-1042	-18554	-5749	-10359	-4741	-15983	-7341	-9393	-863	-17230	-5612	-9502	495
0.585000	-24	36	88	-62	-110	-31	10	-12	-14	5	-75	-65	-99	-14	-27	-59	-99	36	-80	-31	-107	-22	-102	-67	-58	3	-114	-14	-101	-73	-145	-73	381	-4520	-7654	-17426	-341	-18732	-5693	-10548	-4626	-16100	-7298	-9488	-235	-17314	-5603	-9467	-562
0.585833	-21	42	87	-63	-108	-33	11	-14	-17	4	-72	-66	-102	-14	-26	-59	-100	34	-84	-36	-105	-23	-101	-67	-61	3	-95	-15	-70	-66	-144	-72	367	-4491	-7961	-17360	-102	-18918	-5626	-10746	-3957	-16235	-7234	-9582	-69	-17401	-5597	-9437	694
0.586667	-22	44	86	-56	-110	-32	11	-12	-21	6	-73	-61	-97	-12	-27	-59	-100	38	-84	-31	-103	-22	-100	-68	-65	4	-98	-13	-73	-68	-145	-74	273	-4464	-8271	-17273	-68	-19106	-5563	-10955	-3409	-16376	-7170	-9680	374	-17497	-5596	-9420	627
0.587500	-24	42	86	-60	-105	-33	13	-12	-17	7	-68	-65	-93	-4	-26	-59	-98	36	-85	-30	-100	-19	-100	-66	-60	5	-93	-11	-69	-67	-147	-72	277	-4442	-8586	-17180	-17	-19297	-5496	-11169	-2679	-16528	-7083	-9764	473	-17596	-5597	-9404	592
0.588333	-28	43	89	-60	-107	-31	15	-17	-18	4	-73	-64	-94	-15	-27	-59	-96	35	-83	-31	-103	-22	-100	-68	-63	10	-98	-13	-70	-70	-147	-74	344	-4423	-8908	-17104	239	-19483	-5434	-11393	-1750	-16694	-6988	-9846	483	-17705	-5597	-9403	1086
0.589167	-26	41	82	-62	-110	-43	10	-16	-19	1	-78	-67	-98	-12	-31	-62	-104	29	-87	-34	-109	-26	-102	-73	-66	-1	-99	-15	-73	-76	-150	-84	396	-4407	-9228	-17014	-735	-19662	-5373	-11617	-1102	-16850	-6880	-9908	-2263	-17816	-5599	-9404	694
0.590000	-25	39	82	-62	-112	-38	8	-21	-23	0	-78	-69	-98	-16	-29	-63	-101	32	-86	-36	-104	-27	-105	-76	-68	-1	-100	-14	-74	-75	-152	-79	436	-4390	-9542	-16920	-161	-19835	-5315	-11839	-65	-17007	-6766	-9950	-2180	-17931	-5599	-9403	-999
0.590833	-26	37	84	-63	-113	-39	6	-21	-21	1	-72	-68	-94	-22	-33	-62	-104	29	-84	-34	-110	-26	-104	-72	-65	0	-99	-13	-75	-74	-151	-78	392	-4380	-9843	-16821	748	-19985	-5254	-12055	963	-17168	-6641	-9967	-10	-18039	-5593	-9411	986
0.591667	-25	40	82	-63	-111	-35	8	-15	-22	5	-77	-63	-99	-18	-30	-61	-97	33	-85	-33	-111	-26	-103	-68	-64	0	-101	-11	-74	-72	-146	-75	288	-4368	-10134	-16719	657	-20115	-5194	-12270	2448	-17272	-6515	-9963	1402	-18143	-5588	-9405	1383
0.592500	-24	42	86	-60	-111	-35	13	-15	-16	6	-76	-64	-95	-15	-57	-58	-97	33	-83	-34	-104	-23	-99	-68	-61	1	-98	-15	-73	-69	-162	-73	261	-4366	-10412	-16612	86	-20217	-5133	-12474	3694	-17378	-6390	-9935	777	-18244	-5565	-9403	348
0.593333	-23	43	87	-61	-108	-31	13	-14	-17	6	-75	-64	-95	-14	-31	-55	-100	34	-86	-21	-107	-21	-98	-67	-62	4	-100	-10	-69	-67	-145	-73	310	-4370	-10661	-16508	-182	-20298	-5072	-12673	4369	-17461	-6266	-9883	-93	-18335	-5540	-9402	549
0.594167	-23	44	86	-55	-110	-31	15	-5	-18	8	-79	-62	-93	-11	-27	-55	-96	35	-83	-33	-105	-19	-96	-65	-62	-1	-99	-11	-72	-66	-145	-52	278	-4388	-10889	-16398	-271	-20348	-5014	-12864	4973	-17512	-6153	-9821	-633	-18413	-5503	-9397	620
0.595000	-25	40	88	-57	-110	-34	15	-13	-17	4	-74	-60	-92	-13	-27	-57	-102	33	-84	-31	-105	-5	-95	-67	-62	2	-97	-13	-68	-67	-145	-75	232	-4414	-11093	-16292	-340	-20370	-4939	-13053	5281	-17533	-6047	-9737	-634	-18477	-5458	-9412	615
0.595833	-24	42	87	-58	-110	-33	12	-29	-23	6	-75	-62	-98	-17	-28	-58	-98	36	-84	-31	-108	-21	-98	-68	-62	-1	-100	-12	-72	-67	-147	-75	192	-4449	-11264	-16183	20	-20358	-4858	-13232	5703	-17529	-5963	-9652	688	-18527	-5399	-9379	667
0.596667	-28	44	86	-55	-104	-33	12	-15	-18	5	-74	-61	-98	-13	-30	-63	-100	33	-97	-32	-107	-19	-96	-67	-63	1	-95	-13	-74	-70	-149	-76	132	-4503	-11408	-16070	749	-20333	-4759	-13411	6851	-17485	-5884	-9566	2681	-18559	-5319	-9363	1117
0.597500	-22	39	86	-59	-110	-34	12	-21	-13	4	-74	-67	-96	-16	-30	-59	-103	33	-84	-36	-109	-24	-98	-74	-63	0	-100	-15	-70	-69	-148	-78	74	-4570	-11504	-15904	-895	-20280	-4645	-13586	6346	-17423	-5826	-9488	-703	-18570	-5216	-9343	669
0.598333	-26	42	88	-59	-113	-32	12	-15	-19	6	-76	-66	-99	-16	-31	-58	-112	36	-84	-34	-109	-21	-101	-69	-65	1	-101	-15	-75	-70	-150	-75	-9	-4654	-11597	-15851	-665	-20203	-4510	-13760	5352	-17337	-5777	-9425	-848	-18565	-5096	-9326	-784
0.599167	-25	59	86	-58	-110	-36	12	-10	-22	6	-75	-61	-96	-14	-27	-56	-102	38	-84	-33	-108	-21	-98	-69	-69	4	-99	-9	-70	-66	-160	-70	-39	-4744	-11642	-15736	-237	-20110	-4350	-13937	4927	-17231	-5741	-9375	-291	-18536	-4954	-9306	621
0.600000	-25	42	88	-56	-113	-32	12	-14	-15	6	-73	-63	-98	-17	-26	-51	-81	38	-80	-31	-108	-22	-98	-66	-62	2	-98	-12	-73	-70	-145	-74	-5	-4852	-11662	-15625	-440	-20008	-4165	-14120	4129	-17120	-5715	-9378	388	-18490	-4790	-9309	365
0.600833	-23	41	88	-57	-109	-31	17	-12	-34	5	-72	-63	-95	-14	-26	-57	-97	37	-82	-32	-107	-22	-99	-68	-63	2	-101	-10	-70	-68	-143	-74	-18	-4969	-11666	-15514	-681	-19897	-3948	-14310	3402	-17005	-5691	-9378	485	-18434	-4603	-9284	-167
0.601667	-23	45	90	-56	-110	-30	10	-11	-21	5	-73	-64	-96	-15	-27	-57	-102	38	-82	-29	-109	-22	-107	-73	-63	0	-99	-12	-72	-69	-146	-76	-108	-5094	-11614	-15401	-437	-19796	-3710	-14507	2687	-16877	-5653	-9430	979	-18366	-4403	-9291	-61
0.602500	-23	44	86	-58	-108	-30	29	-12	-19	4	-70	-65	-94	-12	-25	-60	-102	34	-85	-30	-104	-21	-97	-70	-64	-6	-97	-12	-72	-66	-147	-90	-193	-5222	-11550	-15284	-1440	-19695	-3440	-14708	1569	-16801	-5628	-9516	-1237	-18282	-4178	-9309	367
0.603333	-25	43	90	-56	-108	-34	10	-16	-18	2	-72	-63	-95	-13	-43	-57	-99	36	-81	-29	-104	-19	-99	-67	-66	1	-98	-11	-73	-68	-144	-73	-216	-5343	-11463	-15173	-1203	-19609	-3141	-14917	675	-16731	-5574	-9644	-1120	-18194	-3937	-9346	-1309
0.604167	-26	44	87	-55	-108	-33	11	-12	-17	7	-70	-61	-97	-14	-29	-60	-98	37	-81	-30	-108	-23	-99	-67	-63	-5	-98	-11	-53	-69	-143	-75	-152	-5460	-11358	-15060	-5	-19539	-2815	-15123	-30	-16683	-5495	-9809	1212	-18097	-3689	-9399	-76
0.605000	-22	43	90	-56	-109	-32	15	-13	-17	4	-69	-61	-95	-13	-28	-57	-100	39	-86	-31	-102	-21	-100	-67	-60	5	-97	-11	-69	-68	-144	-70	-49	-5568	-11237	-14945	26	-19487	-2461	-15334	-344	-16666	-5391	-10006	2499	-18002	-3429	-9474	697
0.605833	-23	44	90	-58	-80	-31	13	-10	-16	6	-68	-61	-93	-14	-26	-57	-96	37	-83	-29	-101	-21	-99	-67	-63	3	-99	-11	-73	-69	-145	-72	-27	-5671	-11094	-14838	-888	-19459	-2099	-15542	-649	-16687	-5247	-10238	1863	-17913	-3174	-9576	-356
0.606667	-24	43	85	-60	-110	-32	10	-11	-17	2	-74	-63	-97	-16	-27	-68	-99	35	-83	-33	-107	-26	-97	-69	-65	-4	-100	-13	-70	-69	-146	-76	-53	-5756	-10946	-14734	-1067	-19455	-1723	-15750	-980	-16750	-5065	-10500	1219	-17826	-2918	-9705	-286
0.607500	-26	39	91	-61	-111	-35	11	-11	-21	1	-75	-66	-98	-16	-28	-60	-101	36	-84	-30	-104	-21	-98	-65	-62	2	-102	-14	-96	-65	-143	-74	8	-5816	-10781	-14624	-584	-19462	-1332	-15943	-931	-16842	-4839	-10770	1010	-17746	-2663	-9860	-223
0.608333	-27	38	87	-59	-110	-34	13	-12	-19	4	-53	-63	-99	-17	-28	-67	-100	33	-86	-35	-107	-23	-100	-69	-66	1	-102	-13	-73	-68	-147	-76	64	-5868	-10615	-14532	-465	-19514	-945	-16134	-838	-16973	-4572	-11065	970	-17686	-2422	-10040	-328
0.609167	-26	39	86	-59	-113	-34	9	-18	-25	0	-76	-66	-99	-19	-33	-64	-104	32	-86	-34	-107	-26	-100	-79	-66	-3	-103	-15	-77	-68	-149	-75	-7	-5894	-10433	-14440	-356	-19559	-561	-16311	-307	-17127	-4261	-11367	1419	-17638	-2192	-10252	-378
0.610000	-24	40	88	-61	-108	-36	7	-15	-21	2	-73	-66	-99	-18	-1	-66	-103	32	-85	-31	-110	-27	-103	-70	-65	-1	-101	-14	-74	-73	-150	-77	2	-5901	-10246	-14356	412	-19631	-177	-16475	1003	-17304	-3906	-11671	3201	-17610	-1974	-10480	52
0.610833	-26	43	88	-46	-112	-36	10	-15	-21	-1	-72	-67	-98	-16	-29	-59	-99	33	-86	-34	-110	-25	-102	-70	-64	2	-102	-15	-75	-69	-147	-77	15	-5890	-10048	-14282	-772	-19711	184	-16625	1054	-17500	-3523	-11972	408	-17602	-1769	-10730	170
0.611667	-23	41	89	-62	-111	-34	11	-14	-19	4	-75	-64	-97	-19	-32	-59	-95	33	-92	-32	-104	-26	-101	-68	-66	0	-99	-14	-75	-70	-144	-74	-33	-5865	-9857	-14219	-1031	-19799	525	-16758	199	-17705	-3114	-12263	-703	-17621	-1599	-11002	-1714
0.612500	-6	33	88	-61	-111	-36	13	-13	-16	3	-73	-65	-96	-17	-28	-55	-98	36	-84	-33	-103	-23	-98	-67	-61	2	-108	-11	-69	-66	-146	-72	-45	-5825	-9654	-14164	-176	-19894	836	-16879	432	-17898	-2686	-12554	170	-17663	-1416	-11302	-636
0.613333	-22	42	89	-58	-105	-33	13	-12	-3	4	-74	-62	-93	-8	-28	-57	-97	37	-84	-32	-104	-22	-98	-67	-61	1	-100	-15	-69	-68	-147	-69	146	-5769	-9460	-14125	-355	-19988	1119	-16995	107	-18086	-2250	-12838	228	-17737	-1265	-11604	-404
0.614167	-26	41	87	-62	-109	-33	10	-14	-21	3	-73	-62	-97	-17	-31	-60	-99	34	-86	-33	-109	-25	-99	-75	-63	-11	-98	-13	-73	-68	-147	-73	373	-5710	-9236	-14094	-655	-20081	1363	-17099	271	-18264	-1821	-13098	-306	-17837	-1131	-11920	-564
0.615000	-25	41	88	-60	-110	-33	16	-16	-22	4	-77	-63	-94	-16	-31	-61	-100	37	-86	-34	-108	-23	-102	-72	-67	-3	-103	-15	-76	-70	-149	-77	365	-5642	-9021	-14071	-636	-20167	1562	-17198	1001	-18425	-1417	-13354	88	-17954	-1022	-12246	-707
0.615833	-30	34	85	-62	-115	-36	7	-14	-22	0	-77	-66	-99	-19	-30	-60	-104	29	-88	-36	-107	-23	-100	-68	-63	-22	-100	-14	-74	-69	-164	-74	265	-5570	-8795	-14056	-1283	-20246	1727	-17294	1521	-18557	-1039	-13584	-2044	-18120	-922	-12567	-160
0.616667	-26	37	84	-60	-113	-35	8	-18	-24	0	-75	-65	-97	-16	-25	-62	-109	32	-87	-33	-110	-25	-103	-74	-67	-3	-100	-15	-74	-70	-148	-77	200	-5486	-8559	-14045	-1308	-20315	1844	-17396	2278	-18660	-703	-13804	-3217	-18302	-845	-12893	-2001
0.617500	-28	37	86	-62	-112	-34	11	-16	-23	4	-75	-65	-98	-18	-32	-58	-102	34	-87	-34	-108	-22	-102	-73	-67	-5	-101	-15	-76	-69	-152	-77	88	-5398	-8313	-14034	181	-20369	1914	-17485	2978	-18731	-423	-14002	-1367	-18509	-788	-13210	-1514
0.618333	-26	42	88	-60	-112	-35	10	-15	-21	3	-75	-55	-98	-13	-30	-52	-100	33	-85	-35	-107	-24	-102	-68	-64	-1	-99	-13	-70	-69	-148	-75	38	-5304	-8054	-14029	901	-20420	1944	-17569	3522	-18779	-200	-14192	197	-18733	-744	-13514	159
0.619167	-25	46	88	-56	-110	-32	11	-13	-18	8	-72	-64	-96	-14	-31	-59	-99	36	-83	-12	-103	-21	-100	-65	-63	0	-97	-14	-72	-72	-146	-69	45	-5207	-7780	-14008	273	-20449	1933	-17689	4419	-18800	-51	-14366	-510	-18976	-720	-13808	-610
0.620000	-24	42	89	-58	-109	-32	10	-13	-18	6	-78	-63	-95	-16	-24	-60	-98	36	-84	-34	-105	-22	-98	-66	-64	1	-99	-12	-74	-66	-146	-70	21	-5102	-7494	-13991	35	-20478	1882	-17789	4693	-18800	22	-14531	-1816	-19230	-720	-14088	-904
0.620833	-25	42	89	-55	-103	-32	9	-14	-17	7	-73	-65	-98	-14	-27	-58	-99	37	-79	-33	-105	-23	-97	-67	-63	-3	-97	-13	-73	-67	-153	-70	-33	-4994	-7201	-13968	217	-20492	1785	-17931	4674	-18782	19	-14683	-2409	-19491	-739	-14351	-963
0.621667	-27	42	87	-59	-105	-31	10	-13	-17	8	-73	-66	-93	-13	-26	-61	-98	29	-88	-35	-107	-19	-97	-67	-63	0	-99	-12	-70	-68	-146	-75	-92	-4880	-6881	-13932	170	-20505	1663	-18063	4346	-18751	-61	-14819	-2756	-19756	-789	-14598	-822
0.622500	-6	40	85	-60	-110	-30	9	-16	-21	7	-74	-64	-95	-12	-28	-61	-102	35	-87	-33	-107	-21	-100	-67	-66	-3	-101	-13	-66	-67	-148	-73	-79	-4758	-6547	-13889	277	-20511	1503	-18211	3646	-18718	-212	-14940	-2613	-20026	-861	-14825	-532
0.623333	-26	40	82	-59	-111	-32	12	-13	-22	5	-55	-66	-98	-15	-30	-62	-102	33	-87	-36	-109	-24	-99	-72	-66	-6	-100	-12	-75	-73	-148	-77	-27	-4628	-6204	-13838	1057	-20518	1320	-18363	3599	-18682	-434	-15057	-453	-20292	-969	-15041	-345
0.624167	-18	38	84	-62	-117	-38	7	-17	-21	4	-75	-67	-98	-19	-30	-61	-102	34	-85	-32	-107	-25	-100	-66	-64	0	-97	-10	-70	-70	-146	-75	-7	-4494	-5848	-13779	391	-20525	1114	-18521	3059	-18650	-715	-15155	-1951	-20543	-1100	-15230	311
0.625000	-25	43	87	-58	-107	-34	8	-12	-18	6	-75	-65	-98	-17	-15	-60	-104	36	-84	-30	-110	-23	-99	-68	-63	-1	-97	-10	-76	-72	-145	-74	-92	-4355	-5485	-13720	-678	-20552	899	-18685	1150	-18632	-1050	-15242	-3833	-20783	-1263	-15405	-1304
0.625833	-24	47	86	-60	-110	-31	-16	-10	-18	9	-70	-59	-95	-14	-27	-59	-99	38	-82	-32	-105	-23	-96	-61	-62	0	-96	-10	-73	-72	-139	-73	-121	-4214	-5117	-13654	-22	-20539	671	-18849	423	-18624	-1414	-15319	-2163	-21002	-1454	-15566	-835
0.626667	-23	44	88	-58	-108	-32	12	-11	-14	7	-70	-62	-97	-15	-26	-57	-97	29	-81	-30	-104	-19	-96	-65	-61	2	-94	-14	-74	-66	-144	-70	-102	-4071	-4750	-13597	-190	-20550	436	-19016	-926	-18636	-1808	-15368	-1617	-21202	-1674	-15720	-246
0.627500	-23	38	88	-58	-111	-31	15	-11	-19	8	-69	-59	-92	-12	-25	-59	-101	38	-84	-29	-102	-19	-95	-66	-64	3	-96	-8	-68	-77	-142	-72	-254	-3934	-4385	-13542	-173	-20572	206	-19178	-2042	-18669	-2218	-15433	-1396	-21385	-1918	-15859	-201
0.628333	-25	45	90	-57	-109	-30	11	-13	-22	12	-73	-62	-87	-12	-12	-60	-100	37	-84	-30	-105	-22	-99	-70	-64	0	-99	-13	-73	-70	-146	-70	-298	-3782	-4030	-13511	-156	-20604	-19	-19339	-2788	-18726	-2636	-15479	-821	-21547	-2186	-15994	-165
0.629167	-29	42	87	-60	-105	-32	11	-12	-22	6	-70	-63	-97	-11	-29	-63	-100	35	-85	-33	-109	-24	-99	-52	-63	0	-100	-13	-73	-69	-146	-75	-285	-3680	-3697	-13472	-526	-20641	-243	-19490	-3420	-18795	-3039	-15509	-1884	-21685	-2474	-16126	619
0.630000	-26	42	88	-57	-108	-32	10	-17	-18	6	-74	-60	-96	-13	-27	-77	-100	36	-85	-32	-103	-21	-102	-73	-62	1	-99	-13	-68	-67	-147	-73	-309	-3565	-3372	-13461	-1189	-20684	-451	-19630	-4056	-18886	-3419	-15534	-2799	-21802	-2757	-16242	-819
0.630833	-30	41	82	-57	-112	-34	8	-15	-16	4	-73	-65	-99	-18	-31	-60	-102	35	-85	-34	-107	-22	-101	-70	-63	3	-101	-12	-72	-72	-146	-95	-304	-3470	-3072	-13468	-327	-20737	-626	-19753	-4400	-18988	-3760	-15551	-516	-21904	-3047	-16362	-944
0.631667	-27	40	87	-60	-112	-34	8	-14	-22	5	-74	-65	-98	-17	-31	-60	-102	35	-88	-32	-110	-27	-102	-70	-65	-1	-101	-14	-75	-70	-149	-74	-362	-3387	-2802	-13500	486	-20799	-803	-19865	-4905	-19105	-4068	-15571	1763	-21989	-3329	-16477	1009
0.632500	-27	24	62	-60	-114	-36	9	-16	-21	4	-76	-63	-96	-21	-31	-59	-100	38	-87	-32	-107	-21	-83	-68	-61	2	-99	-31	-76	-68	-147	-70	-350	-3322	-2558	-13555	112	-20864	-906	-19962	-4993	-19225	-4328	-15583	1664	-22061	-3598	-16586	205
0.633333	-25	42	86	-61	-110	-33	27	-14	-16	5	-73	-57	-96	-16	-29	-57	-98	39	-86	-34	-108	-21	-99	-65	-62	2	-101	-13	-70	-67	-147	-70	-255	-3282	-2351	-13634	-362	-20938	-1000	-20043	-5282	-19352	-4538	-15592	318	-22121	-3849	-16694	-369
0.634167	-25	42	86	-58	-109	-31	16	-13	-18	4	-73	-62	-95	-15	-27	-57	-98	37	-85	-33	-108	-18	-99	-68	-65	-4	-102	-13	-65	-67	-146	-73	-336	-3263	-2180	-13736	-101	-21018	-1059	-20109	-5730	-19479	-4695	-15611	-163	-22176	-4071	-16798	-210
0.635000	-24	38	87	-57	-107	-32	13	-12	-16	3	-73	-62	-94	-16	-25	-57	-102	34	-85	-33	-102	-19	-99	-67	-66	0	-100	-14	-70	-66	-147	-74	-366	-3264	-2045	-13862	167	-21109	-1073	-20159	-6009	-19606	-4800	-15630	-156	-22231	-4260	-16901	-185
0.635833	-25	66	86	-61	-110	-32	11	-16	-24	3	-75	-63	-96	-17	-29	-60	-99	36	-84	-32	-105	-21	-101	-72	-66	-6	-100	-14	-72	-67	-148	-74	-233	-3283	-1951	-14011	649	-21205	-1068	-20199	-6218	-19724	-4858	-15660	430	-22282	-4411	-16987	-237
0.636667	-26	42	86	-61	-111	-35	13	-18	-21	5	-75	-64	-98	-12	-30	-62	-85	34	-85	-35	-107	-23	-102	-68	-65	-1	-100	-14	-67	-70	-154	-73	-235	-3317	-1898	-14175	1484	-21310	-1014	-20208	-5695	-19850	-4870	-15698	2734	-22338	-4525	-17068	-151
0.637500	-25	47	85	-60	-107	-36	9	-21	-22	4	-73	-61	-96	-16	-29	-58	-100	35	-88	-34	-107	-4	-101	-70	-64	-6	-100	-16	-73	-72	-149	-75	-413	-3367	-1881	-14360	1157	-21419	-921	-20217	-4717	-19936	-4846	-15749	2364	-22398	-4593	-17131	580
0.638333	-23	44	86	-58	-108	-32	16	-15	-16	5	-67	-65	-119	-17	-29	-58	-98	37	-83	-35	-104	-22	-99	-67	-62	1	-98	-17	-72	-72	-147	-74	-421	-3425	-1904	-14546	-391	-21511	-792	-20203	-5744	-20028	-4788	-15811	-1240	-22464	-4617	-17182	-1010
0.639167	-22	43	88	-59	-109	-34	15	-13	-16	6	-72	-63	-93	-16	-26	-57	-99	36	-103	-33	-90	-21	-97	-66	-60	2	-98	-13	-73	-67	-148	-72	-389	-3491	-1960	-14745	853	-21649	-631	-20176	-6103	-20111	-4702	-15889	-600	-22535	-4608	-17213	-1100
0.640000	-22	42	86	-60	-107	-31	12	-15	-21	5	-75	-65	-95	-16	-29	-114	-101	37	-85	-33	-107	-21	-102	-70	-63	-3	-104	-15	-72	-72	-150	-76	-308	-3571	-2059	-14944	1442	-21779	-445	-20143	-6285	-20194	-4606	-15982	-662	-22619	-4564	-17240	-18
0.640833	-27	40	93	-63	-113	-38	9	-19	-22	5	-76	-65	-96	-16	-29	-60	-97	33	-87	-36	-105	-24	-99	-69	-61	28	-99	-17	-70	-70	-122	-74	-191	-3638	-2188	-15139	1937	-21901	-238	-20090	-6284	-20259	-4494	-16077	-331	-22706	-4489	-17241	-263
0.641667	-25	43	84	-60	-112	-34	10	-18	-23	3	-73	-63	-93	-16	-30	-57	-100	36	-81	-33	-109	-25	-102	-72	-66	-1	-98	-15	-73	-69	-147	-74	-148	-3702	-2343	-15336	2171	-22025	-26	-20027	-6071	-20324	-4383	-16186	-51	-22800	-4394	-17224	-568
0.642500	-26	43	86	-58	-111	-35	10	-15	-21	5	-73	-64	-98	-17	-32	-62	-105	36	-85	-32	-107	-26	-101	-72	-55	0	-99	-9	-75	-73	-148	-79	-92	-3762	-2523	-15516	2197	-22153	199	-19952	-5838	-20384	-4271	-16299	-983	-22881	-4286	-17194	-104
0.643333	-27	43	88	-59	-112	-23	10	-16	-18	0	-72	-62	-96	-18	-29	-59	-100	35	-83	-34	-105	-24	-101	-74	-64	0	-100	-13	-73	-72	-146	-79	-59	-3810	-2733	-15685	1330	-22268	417	-19863	-6021	-20440	-4174	-16437	-3435	-23007	-4166	-17147	-961
0.644167	-22	42	89	-58	-108	-33	12	-12	-18	6	-70	-66	-99	-17	-30	-60	-100	35	-82	-35	-105	-10	-102	-72	-64	1	-98	-13	-70	-70	-146	-76	-45	-3841	-2958	-15836	1841	-22380	622	-19760	-5730	-20496	-4089	-16573	-2292	-23114	-4055	-17091	-2005
0.645000	-22	42	89	-58	-114	-33	10	-13	-24	5	-68	-64	-96	-13	-19	-57	-100	36	-81	-34	-107	-23	-101	-72	-61	1	-97	-10	-70	-68	-141	-74	-61	-3863	-3198	-15966	2535	-22483	796	-19644	-5424	-20556	-4015	-16707	314	-23219	-3950	-17027	-10
0.645833	-23	44	88	-57	-108	-32	13	-11	-18	7	-72	-65	-94	-15	-26	-57	-98	42	-85	-31	-100	-21	-97	-68	-65	2	-99	-11	-69	-67	-142	-73	-127	-3872	-3450	-16080	2324	-22566	937	-19512	-4440	-20616	-3969	-16848	1039	-23323	-3868	-16963	84
0.646667	-22	42	89	-59	-109	-33	11	-12	-15	10	-72	-61	-95	-15	-19	-61	-99	37	-85	-30	-103	-22	-99	-68	-61	2	-97	-10	-70	-64	-143	-74	-230	-3868	-3713	-16169	1709	-22634	1032	-19374	-3537	-20676	-3955	-16978	-205	-23414	-3807	-16905	-430
0.647500	-23	44	88	-57	-103	-31	12	-11	-18	4	-72	-61	-95	-16	-26	-59	-96	36	-82	-31	-102	-19	-110	-72	-62	1	-98	-12	-70	-68	-142	-75	-304	-3852	-3966	-16245	1546	-22687	1073	-19222	-2734	-20742	-3935	-17108	-611	-23502	-3780	-16845	-366
0.648333	-27	40	86	-59	-107	-38	11	-26	-22	4	-73	-64	-96	-17	-28	-64	-101	29	-85	-34	-105	-25	-103	-74	-66	-3	-100	-15	-74	-72	-146	-82	-265	-3833	-4230	-16299	1499	-22724	1050	-19071	-1865	-20807	-3952	-17227	-576	-23586	-3786	-16814	-309
0.649167	-27	35	80	-63	-115	-36	7	-18	-24	-1	-74	-65	-98	-19	-32	-47	-102	34	-87	-16	-107	-29	-107	-72	-64	0	-99	-13	-74	-72	-147	-77	-275	-3804	-4477	-16329	1303	-22730	974	-18901	-1101	-20870	-3986	-17334	-319	-23647	-3828	-16784	-136
0.650000	-26	38	86	-61	-113	-36	7	-16	-21	3	-74	-57	-98	-22	-32	-61	-103	35	-87	-32	-111	-26	-103	-73	-66	0	-98	-14	-76	-70	-149	-80	-231	-3774	-4714	-16341	1652	-22710	836	-18730	80	-20923	-4039	-17425	1381	-23681	-3905	-16784	34
0.650833	-24	37	86	-63	-111	-39	12	-13	-19	3	-73	-65	-98	-21	-29	-60	-102	34	-87	-31	-111	-26	-104	-72	-64	-13	-96	-12	-73	-69	-145	-77	-219	-3747	-4941	-16341	2357	-22669	631	-18560	1749	-20990	-4110	-17494	2344	-23699	-4015	-16801	954
0.651667	-24	39	85	-59	-109	-32	11	-15	-19	4	-74	-67	-117	-21	-18	-59	-101	30	-82	-32	-107	-22	-102	-70	-65	-1	-98	-15	-77	-73	-143	-77	-322	-3729	-5144	-16328	934	-22605	354	-18406	1444	-21044	-4198	-17550	-1084	-23696	-4159	-16854	226
0.652500	-24	38	97	-61	-110	-35	13	-12	-17	3	-70	-63	-97	-16	-29	-56	-98	34	-92	-33	-105	-21	-100	-69	-65	1	-99	-13	-74	-70	-145	-75	-263	-3722	-5324	-16307	1247	-22519	52	-18240	1287	-21086	-4301	-17579	-325	-23672	-4334	-16932	-676
0.653333	-23	39	87	-59	-109	-27	15	-12	-17	3	-73	-63	-94	-18	-28	-57	-100	36	-86	-33	-103	-19	-100	-67	-65	0	-100	-13	-70	-69	-132	-76	-238	-3726	-5478	-16275	1192	-22414	-314	-18097	1249	-21116	-4426	-17595	-159	-23607	-4534	-17043	669
0.654167	-23	39	85	-58	-108	-31	13	-6	-16	6	-72	-62	-92	-16	-28	-58	-99	35	-87	-32	-101	-21	-98	-65	-65	4	-98	-13	-70	-67	-144	-74	-256	-3749	-5614	-16243	979	-22291	-722	-17967	951	-21137	-4564	-17590	279	-23537	-4752	-17169	726
0.655000	-23	41	87	-55	-110	-33	12	-14	-25	3	-75	-62	-95	-15	-35	-58	-95	36	-84	-31	-104	-17	-102	-70	-62	0	-100	-12	-75	-68	-146	-77	-200	-3779	-5716	-16209	622	-22155	-1160	-17861	729	-21143	-4725	-17565	702	-23416	-4985	-17350	755
0.655833	-22	37	68	-61	-111	-38	10	-14	-18	2	-75	-65	-98	-19	-30	-62	-103	30	-91	-35	-107	-26	-103	-70	-63	0	-88	-15	-72	-68	-149	-76	-290	-3855	-5799	-16174	434	-22006	-1622	-17775	817	-21128	-4898	-17528	842	-23278	-5222	-17540	1491
0.656667	-26	37	84	-61	-113	-41	9	-17	-18	0	-66	-67	-103	4	-33	-61	-103	30	-90	-38	-110	-26	-107	-76	-67	-3	-107	-17	-76	-73	-152	-80	-423	-3940	-5856	-16149	-888	-21851	-2088	-17717	398	-21095	-5088	-17476	-1916	-23120	-5460	-17757	1408
0.657500	-28	34	82	-65	-114	-42	8	-17	-23	0	-76	-70	-98	-25	-35	-64	-103	28	-91	-39	-111	-29	-104	-72	-70	-5	-100	-16	-76	-72	-153	-81	-551	-4042	-5880	-16121	-736	-21689	-2545	-17675	243	-21041	-5291	-17419	-1679	-22957	-5693	-17992	-219
0.658333	-25	35	82	-63	-111	-51	10	-16	-21	-11	-73	-58	-94	-22	-31	-62	-101	32	-88	-35	-107	-25	-101	-69	-64	-4	-101	-13	-74	-68	-149	-53	-469	-4160	-5888	-16100	25	-21525	-2989	-17660	98	-20959	-5510	-17352	156	-22728	-5913	-18232	1766
0.659167	-22	42	88	-57	-107	-32	15	-13	-15	5	-73	-64	-93	-18	-28	-59	-95	35	-84	-31	-101	-22	-97	-69	-62	0	-100	-12	-70	-67	-147	-76	-258	-4288	-5880	-16087	-113	-21361	-3409	-17672	-6	-20860	-5735	-17288	976	-22506	-6120	-18486	2390
0.660000	-22	43	86	-59	-109	-33	24	-16	-15	5	-73	-67	-95	-17	-29	-57	-99	33	-84	-34	-102	-23	-102	-69	-62	0	-101	-14	-68	-69	-145	-74	-216	-4447	-5861	-16085	-807	-21207	-3815	-17701	-703	-20736	-6004	-17233	247	-22275	-6309	-18738	1555
0.660833	-67	39	86	-56	-109	-33	10	-15	-16	2	-74	-62	-94	-18	-29	-58	-95	36	-83	-34	-104	-23	-101	-69	-63	0	-101	-12	-67	-68	-147	-76	-182	-4582	-5828	-16084	-1189	-21050	-4163	-17759	-1569	-20595	-6287	-17190	-545	-22034	-6483	-18988	1590
0.661667	-25	38	86	-59	-107	-33	10	-15	-14	4	-94	-58	-95	-19	-28	-56	-109	37	-86	-33	-103	-26	-101	-69	-61	-1	-101	-12	-74	-67	-148	-75	-163	-4735	-5784	-16095	-1254	-20909	-4480	-17819	-2321	-20435	-6575	-17164	-861	-21794	-6638	-19232	1580
0.662500	-23	40	88	-58	-109	-34	10	-17	-21	2	-75	-63	-97	-18	-28	-61	-102	32	-84	-33	-109	-24	-101	-73	-75	-1	-100	-16	-73	-69	-147	-75	-238	-4873	-5735	-16115	-1076	-20779	-4755	-17924	-3056	-20253	-6876	-17156	-948	-21553	-6782	-19453	1655
0.663333	-23	41	89	-57	-109	-33	12	-14	-13	5	-73	-66	-92	-18	-28	-61	-96	33	-84	-35	-103	-24	-99	-68	-59	0	-101	-13	-72	-68	-148	-75	-237	-5008	-5680	-16134	-755	-20662	-4992	-18023	-2991	-20076	-7189	-17172	119	-21318	-6905	-19666	1816
0.664167	-19	42	88	-61	-111	-33	10	-17	-18	3	-75	-66	-94	-16	-31	-58	-111	32	-87	-35	-104	-24	-100	-72	-63	0	-102	-11	-67	-68	-147	-72	-113	-5122	-5618	-16165	-251	-20562	-5189	-18135	-1809	-19881	-7502	-17214	1831	-21101	-7019	-19851	2451
0.665000	-22	42	88	-58	-111	-32	8	-13	-19	5	-85	-65	-97	-18	-31	-64	-99	33	-86	-33	-105	-26	-102	-70	-62	-4	-102	-14	-74	-73	-151	-77	-60	-5210	-5550	-16187	-1864	-20482	-5353	-18250	-1730	-19686	-7826	-17286	-1663	-20898	-7136	-20011	1930
0.665833	-25	38	86	-61	-112	-38	7	-16	-19	4	-74	-65	-97	-17	-30	-58	-98	35	-85	-33	-117	-25	-100	-60	-59	2	-97	-13	-72	-68	-149	-74	-69	-5266	-5478	-16250	-1831	-20409	-5485	-18367	-1832	-19488	-8141	-17384	-1854	-20696	-7244	-20138	325
0.666667	-21	43	90	-57	-108	-33	12	-24	-16	5	-74	-66	-96	-14	-35	-59	-95	36	-83	-31	-103	-22	-101	-69	-61	1	-99	-11	-69	-67	-148	-82	-292	-5291	-5402	-16302	-1204	-20361	-5591	-18480	-1123	-19302	-8453	-17509	-1354	-20546	-7351	-20236	1631
0.667500	-50	43	90	-55	-108	-33	13	-11	-14	7	-67	-63	-93	-15	-27	-57	-95	36	-83	-32	-103	-22	-91	-70	-60	2	-97	-11	-69	-67	-145	-73	-612	-5283	-5320	-16368	-1079	-20329	-5702	-18599	-541	-19130	-8751	-17662	-695	-20408	-7484	-20307	1500
0.668333	-19	44	89	-60	-108	-31	11	-10	-19	8	-69	-65	-94	-15	-29	-58	-102	36	-83	-32	-103	-24	-100	-72	-66	0	-101	-14	-73	-74	-148	-75	-659	-5242	-5226	-16446	-1111	-20320	-5800	-18709	70	-18975	-9048	-17842	-446	-20303	-7619	-20348	1422
0.669167	-25	42	88	-58	-112	-34	9	-14	-22	5	-75	-66	-98	-17	-32	-65	-105	33	-86	-32	-109	-22	-102	-73	-64	0	-103	-15	-75	-70	-150	-74	-457	-5161	-5130	-16531	-930	-20326	-5901	-18814	995	-18839	-9324	-18037	170	-20226	-7743	-20362	1617
0.670000	-26	39	89	-59	-111	-33	11	-7	-19	2	-74	-65	-98	-17	-28	-58	-103	36	-84	-30	-108	-24	-99	-73	-64	0	-102	-12	-73	-68	-147	-73	-313	-5042	-5012	-16626	-1677	-20354	-6007	-18912	1421	-18723	-9582	-18239	-2715	-20176	-7951	-20344	1687
0.670833	-25	39	90	-57	-107	-31	11	-14	-19	4	-70	-65	-97	-16	-29	-61	-98	37	-83	-31	-105	-22	-95	-72	-65	4	-99	-18	-73	-69	-149	-74	-274	-4898	-4903	-16739	-1228	-20389	-6129	-19003	1925	-18636	-9824	-18456	-3412	-20164	-8154	-20305	-337
0.671667	-23	43	89	-58	-108	-30	11	-11	-17	7	-74	-62	-103	-15	-27	-53	-100	36	-82	-30	-105	-24	-99	-69	-65	2	-99	-10	-73	-68	-145	-70	-156	-4721	-4779	-16866	52	-20448	-6266	-19094	2648	-18572	-10047	-18671	-1289	-20169	-8378	-20243	911
0.672500	-24	43	90	-58	-112	-30	17	-11	-21	5	-74	-65	-99	-15	-28	-55	-104	38	-83	-30	-108	-21	-98	-72	-63	0	-100	-14	-77	-69	-145	-73	-91	-4528	-4650	-17009	416	-20520	-6424	-19164	3928	-18534	-10276	-18886	506	-20211	-8640	-20166	1711
0.673333	-23	42	90	-62	-110	-29	5	-8	-19	7	-73	-65	-93	-14	-27	-53	-101	35	-86	-33	-108	-21	-99	-68	-63	1	-103	-10	-73	-73	-148	-72	-51	-4321	-4525	-17168	-197	-20606	-6612	-19237	5608	-18532	-10454	-19088	569	-20278	-8916	-20081	594
0.674167	-25	43	85	-60	-110	-34	11	-13	-23	3	-78	-64	-98	-14	-28	-55	-100	36	-85	-27	-105	-19	-98	-66	-66	1	-99	-12	-73	-67	-146	-69	67	-4100	-4392	-17341	-579	-20701	-6818	-19303	6890	-18547	-10634	-19272	290	-20364	-9218	-19987	432
0.675000	-28	39	85	-53	-109	-31	7	-14	-19	3	-73	-62	-97	-14	-28	-56	-104	36	-81	-30	-105	-22	-100	-69	-64	2	-100	-9	-73	-67	-147	-68	88	-3888	-4269	-17529	-491	-20809	-7061	-19362	8342	-18582	-10804	-19438	-46	-20474	-9542	-19884	226
0.675833	-24	42	88	-59	-108	-32	10	-16	-19	5	-73	-62	-94	-13	-28	-56	-98	37	-83	-55	-105	-21	-102	-78	-58	2	-99	-9	-72	-67	-148	-70	218	-3674	-4149	-17730	-462	-20927	-7321	-19411	9693	-18642	-10966	-19576	-367	-20603	-9871	-19783	339
0.676667	-25	41	88	-59	-108	-32	10	-12	-18	9	-73	-65	-97	-17	-29	-57	-100	36	-82	-30	-107	-23	-99	-68	-63	1	-100	-10	-76	-69	-148	-77	382	-3474	-4042	-17942	-495	-21051	-7600	-19462	10640	-18719	-11124	-19682	259	-20745	-10225	-19684	214
0.677500	-26	42	86	-60	-110	-35	11	-14	-17	6	-73	-62	-96	-16	-27	-58	-101	36	-78	-36	-107	-22	-99	-70	-65	1	-99	-11	-72	-66	-146	-72	454	-3293	-3954	-18160	12	-21174	-7898	-19503	12298	-18804	-11286	-19761	2066	-20898	-10574	-19583	184
0.678333	-26	38	87	-56	-112	-38	16	-12	-19	-6	-73	-63	-99	-12	-28	-56	-101	37	-81	-27	-105	-16	-98	-65	-64	4	-98	-8	-72	-68	-143	-75	497	-3136	-3880	-18377	-1184	-21295	-8209	-19538	13149	-18901	-11442	-19788	-1201	-21058	-10925	-19490	149
0.679167	-23	44	89	-55	-108	-28	16	-10	-19	10	-68	-59	-107	-11	-25	-53	-95	41	-82	-26	-102	-16	-94	-64	-59	8	-95	-6	-67	-64	-144	-67	476	-3007	-3825	-18597	-1733	-21417	-8531	-19564	12911	-19008	-11603	-19786	-2560	-21223	-11263	-19404	-1836
0.680000	-23	35	89	-55	-108	-29	18	-26	-18	5	-72	-62	-94	-12	-25	-52	-96	39	-81	-28	-101	-17	-96	-64	-63	3	-99	-8	-69	-65	-144	-72	435	-2903	-3802	-18811	-961	-21536	-8864	-19581	13670	-19109	-11779	-19753	-1717	-21387	-11593	-19324	-873
0.680833	-25	41	88	-56	-109	-31	17	-13	-18	7	-70	-62	-94	-12	-27	-56	-100	38	-83	-29	-104	-16	-99	-65	-65	3	-96	-9	-70	-66	-145	-70	374	-2839	-3802	-19022	-937	-21647	-9204	-19593	13434	-19210	-11959	-19681	-1583	-21554	-11893	-19250	-786
0.681667	-25	43	87	-56	-109	-34	12	-13	-24	45	-75	-63	-97	-15	-27	-55	-102	36	-84	-31	-105	-21	-100	-70	-65	-1	-101	-12	-74	-68	-149	-76	262	-2792	-3829	-19198	-985	-21753	-9543	-19592	11224	-19315	-12154	-19588	-1763	-21714	-12193	-19178	-947
0.682500	-28	39	85	-59	-112	-36	11	-16	-21	2	-73	-65	-99	-17	-17	-58	-102	35	-91	-29	-105	-18	-100	-69	-65	2	-98	-12	-73	-67	-148	-75	162	-2781	-3875	-19402	-791	-21839	-9879	-19571	8880	-19400	-12344	-19445	-973	-21856	-12461	-19106	-1000
0.683333	-25	40	97	-57	-108	-34	11	-12	-19	3	-73	-62	-98	-16	-27	-56	-102	36	-84	-32	-108	-21	-100	-69	-66	0	-98	-12	-73	-68	-145	-73	47	-2792	-3949	-19572	-1456	-21917	-10213	-19543	6914	-19484	-12556	-19288	-3039	-21991	-12677	-19022	-410
0.684167	-24	43	86	-58	-109	-30	12	-10	-17	5	-73	-61	-98	-14	-27	-57	-100	37	-101	-32	-105	-22	-97	-68	-66	1	-97	-12	-72	-69	-146	-73	-101	-2817	-4045	-19727	-1655	-21976	-10540	-19493	4983	-19552	-12773	-19106	-4043	-22111	-12877	-18928	-2229
0.685000	-22	42	91	-61	-110	-30	13	-11	-22	5	-72	-58	-97	-14	-23	-59	-99	36	-84	-31	-104	-22	-101	-69	-63	0	-96	-11	-70	-68	-148	-75	-148	-2858	-4162	-19863	-574	-22023	-10870	-19425	3972	-19609	-12994	-18904	-1631	-22205	-13040	-18851	-1715
0.685833	-24	45	89	-58	-108	-29	12	-9	-13	8	-73	-58	-100	-14	-24	-58	-97	49	-84	-30	-104	-19	-102	-67	-65	0	-98	-12	-75	-70	-147	-73	25	-2904	-4295	-19985	60	-22054	-11186	-19340	3112	-19658	-13218	-18693	525	-22283	-13168	-18743	-257
0.686667	-24	45	86	-60	-102	-29	11	-13	-18	6	-70	-56	-93	-16	-28	-56	-98	36	-83	-31	-103	-22	-97	-67	-63	0	-97	-11	-73	-69	-141	-73	175	-2951	-4440	-20092	-163	-22050	-11499	-19228	3054	-19691	-13448	-18467	546	-22319	-13266	-18623	-1012
0.687500	-18	45	92	-58	-109	-31	13	-11	-16	5	-70	-62	-93	-15	-24	-57	-96	38	-83	-27	-108	-21	-63	-67	-59	0	-98	-12	-72	-67	-145	-72	146	-3001	-4595	-20196	-468	-22053	-11805	-19098	2739	-19711	-13682	-18257	-63	-22337	-13352	-18486	-1018
0.688333	-24	16	88	-61	-109	-30	10	-16	-18	7	-75	-62	-96	-13	-30	-62	-101	36	-87	-29	-107	-21	-101	-72	-61	-1	-96	-14	-77	-72	-150	-74	55	-3049	-4766	-20285	-247	-22032	-12106	-18952	2470	-19724	-13913	-18017	-215	-22329	-13375	-18327	-903
0.689167	-27	40	86	-64	-112	-36	8	-17	-25	3	-78	-65	-95	-16	-31	-62	-102	32	-90	-33	-110	-24	-107	-77	-67	-7	-101	-18	-76	-76	-150	-75	-125	-3084	-4928	-20365	-76	-21997	-12402	-18784	2489	-19722	-14145	-17780	-25	-22287	-13393	-18146	-1056
0.690000	-28	37	88	-50	-113	-33	7	-10	-18	0	-77	-69	-97	-19	-34	-64	-104	28	-87	-33	-108	-26	-107	-73	-67	-7	-105	-18	-76	-82	-153	-81	-414	-3107	-5116	-20439	190	-21938	-12691	-18593	2526	-19709	-14372	-17571	901	-22219	-13392	-17944	-1006
0.690833	-27	40	85	-63	-113	-38	5	-16	-25	2	-77	-68	-100	-17	-32	-64	-101	33	-87	-32	-92	-23	-107	-76	-64	-8	-102	-15	-72	-70	-150	-78	-578	-3116	-5263	-20510	1056	-21865	-12970	-18382	3352	-19682	-14594	-17351	3672	-22114	-13372	-17716	-489
0.691667	-27	38	87	-60	-111	-34	9	-14	-29	5	-72	-69	-99	-18	-30	-60	-99	38	-83	-31	-108	-24	-104	-73	-64	0	-99	-17	-78	-73	-149	-75	-269	-3119	-5427	-20583	185	-21780	-13236	-18158	3302	-19645	-14813	-17142	2495	-21990	-13338	-17463	-149
0.692500	-25	40	87	-64	-113	-34	11	-14	-21	4	-74	-65	-95	-15	-25	-40	-101	32	-84	-36	-109	-25	-104	-72	-63	-1	-101	-16	-74	-70	-149	-75	0	-3106	-5590	-20652	-873	-21681	-13494	-17922	1640	-19601	-15036	-16930	243	-21835	-13297	-17194	-2348
0.693333	-25	40	89	-59	-115	-34	10	-14	-18	4	-74	-66	-100	-15	-29	-62	-100	35	-82	-33	-108	-19	-101	-69	-61	-1	-102	-18	-73	-69	-148	-75	-428	-3089	-5741	-20724	368	-21572	-13742	-17676	983	-19549	-15252	-16737	1257	-21659	-13255	-16908	-1751
0.694167	-23	38	86	-62	-109	-31	12	-13	-17	6	-73	-64	-96	-11	-29	-59	-98	30	-82	-30	-105	-21	-101	-68	-62	0	-98	-12	-69	-68	-144	-74	-619	-3070	-5886	-20798	640	-21456	-13979	-17423	-277	-19485	-15438	-16549	1555	-21466	-13216	-16609	-930
0.695000	-23	41	90	-58	-110	17	12	-12	-39	3	-72	-65	-97	-11	-27	-58	-100	37	-82	-30	-108	-21	-103	-69	-64	0	-100	-13	-75	-66	-164	-74	-231	-3040	-6025	-20873	786	-21333	-14206	-17171	-1404	-19415	-15679	-16366	1886	-21262	-13183	-16303	-1023
0.695833	-25	39	88	-58	-110	-32	9	-14	-19	3	-68	-64	-96	-14	-29	-62	-102	33	-73	-29	-105	-19	-102	-70	-62	-1	-98	-14	-74	-69	-147	-79	181	-3016	-6156	-20955	794	-21201	-14414	-16921	-2268	-19331	-15878	-16181	2824	-21056	-13156	-15992	-1230
0.696667	-25	42	87	-57	-110	-34	37	-16	-21	5	-72	-64	-96	-14	-28	-60	-102	35	-85	-33	-107	-21	-103	-70	-65	0	-100	-15	-74	-67	-150	-75	383	-2988	-6278	-21029	253	-21068	-14610	-16676	-2928	-19239	-16096	-16000	1466	-20823	-13151	-15673	-557
0.697500	-28	38	86	-57	-111	-33	8	-15	-19	2	-73	-64	-100	-17	-34	-59	-102	32	-98	-33	-112	-22	-105	-68	-65	0	-101	-15	-75	-72	-150	-74	266	-2964	-6387	-21122	-387	-20931	-14782	-16437	-3653	-19162	-16300	-15820	-623	-20596	-13157	-15351	-1950
0.698333	-26	38	87	-62	-111	-34	2	-13	-24	0	-73	-66	-96	-16	-29	-61	-102	35	-85	-35	-109	-24	-103	-69	-65	-3	-99	-14	-84	-69	-148	-76	214	-2946	-6485	-21208	368	-20796	-14940	-16211	-4111	-19026	-16497	-15638	744	-20372	-13181	-15043	-2145
0.699167	-26	38	87	-60	-109	-34	10	-16	-19	2	-75	-66	-93	-9	-28	-59	-97	38	-82	-31	-104	-18	-102	-65	-59	1	-96	-12	-69	-66	-148	-72	270	-2928	-6564	-21284	979	-20647	-15075	-15992	-4673	-18894	-16690	-15447	2837	-20148	-13221	-14735	-199
0.700000	-23	39	92	-59	-109	-31	13	-16	-17	3	-72	-62	-94	-11	-28	-58	-96	35	-85	-28	-105	-22	-103	-66	-62	1	-98	-12	-72	-68	-145	-74	202	-2922	-6646	-21368	709	-20510	-15188	-15801	-4905	-18763	-16878	-15254	3295	-19933	-13285	-14440	-729
0.700833	-23	45	89	-55	-107	-32	15	-11	-19	5	-73	-63	-96	-14	-27	-56	-99	36	-99	-32	-108	-21	-102	-68	-62	0	-100	-12	-73	-68	-145	-73	45	-2914	-6707	-21449	220	-20367	-15286	-15623	-5405	-18619	-17060	-15060	2553	-19728	-13372	-14156	-1116
0.701667	-23	41	89	-57	-110	-31	19	-14	-16	5	-72	-75	-96	-15	-28	-60	-100	37	-84	-33	-104	-22	-100	-67	-62	0	-98	-13	-74	-69	-148	-75	3	-2912	-6760	-21527	290	-20231	-15371	-15465	-6004	-18460	-17234	-14854	2007	-19534	-13478	-13886	-871
0.702500	-25	41	88	-57	-110	-30	12	-13	-21	3	-73	-64	-97	-10	-28	-61	-99	35	-86	-28	-114	-21	-100	-68	-65	-3	-96	-12	-72	-69	-146	-72	-153	-2909	-6788	-21597	293	-20073	-15464	-15330	-6506	-18294	-17391	-14637	1717	-19352	-13605	-13624	-682
0.703333	-22	41	90	-64	-108	-30	15	-14	-18	3	-69	-64	-95	-14	-28	-59	-101	34	-84	-29	-104	-21	-99	-67	-58	0	-95	-12	-70	-44	-148	-74	-396	-2906	-6807	-21667	320	-19955	-15492	-15218	-6818	-18116	-17540	-14418	1682	-19182	-13758	-13381	-538
0.704167	-24	45	89	-57	-109	-33	13	-14	-17	7	-67	-63	-97	-4	-29	-60	-97	36	-83	-30	-105	-22	-102	-67	-62	0	-98	-12	-68	-68	-147	-73	-470	-2903	-6815	-21733	970	-19819	-15543	-15122	-6243	-17934	-17680	-14186	2882	-19025	-13932	-13145	-274
0.705000	-23	43	104	-57	-110	-31	16	-13	-18	6	-68	-64	-97	-14	-27	-57	-97	35	-84	-30	-103	-19	-100	-66	-60	2	-98	-15	-50	-72	-143	-72	-556	-2897	-6796	-21799	695	-19680	-15578	-15045	-5229	-17749	-17808	-13955	2388	-18883	-14122	-12919	514
0.705833	-23	45	90	-60	-107	-31	15	-9	-18	5	-70	-63	-96	-12	-26	-56	-82	43	-86	-32	-103	-31	-98	-66	-61	2	-97	-11	-70	-67	-144	-73	-648	-2890	-6785	-21856	-620	-19541	-15615	-14986	-6092	-17559	-17912	-13710	-336	-18746	-14330	-12706	-1021
0.706667	-21	43	91	-57	-107	-33	13	-13	-17	6	-73	-67	-98	-14	-22	-58	-101	37	-82	-32	-102	-21	-99	-69	-61	0	-101	-15	-74	-68	-145	-72	-498	-2877	-6759	-21913	385	-19403	-15655	-14946	-6090	-17364	-18027	-13466	946	-18627	-14561	-12503	-1096
0.707500	-28	42	86	-57	-110	-32	15	-11	-19	5	-74	-63	-97	-14	-25	-69	-98	32	-88	-19	-103	-22	-99	-68	-65	0	-97	-12	-69	-67	-145	-73	-386	-2861	-6719	-21969	283	-19263	-15694	-14925	-6025	-17166	-18115	-13215	1266	-18513	-14801	-12307	170
0.708333	-23	51	90	-59	-108	-34	10	-13	-21	4	-76	-65	-94	-16	-27	-58	-101	30	-86	-32	-104	-23	-101	-72	-68	-1	-102	-11	-73	-70	-145	-76	-294	-2838	-6674	-22022	330	-19124	-15742	-14915	-6052	-16978	-18201	-12960	2065	-18412	-15053	-12113	243
0.709167	-27	42	87	-60	-110	-34	10	-11	-22	12	-75	-64	-98	-10	-35	-60	-107	29	-85	-31	-105	-25	-101	-70	-68	-1	-101	-15	-73	-72	-148	-77	-184	-2812	-6622	-22073	606	-18980	-15797	-14916	-5628	-16784	-18279	-12701	2998	-18317	-15320	-11924	22
0.710000	-28	40	89	-52	-113	-34	10	-13	-21	3	-75	-65	-97	-17	-26	-60	-101	28	-84	-31	-108	-24	-102	-73	-66	-3	-101	-15	-69	-70	-158	-76	-268	-2781	-6574	-22125	697	-18835	-15854	-14932	-5037	-16598	-18342	-12443	2427	-18227	-15581	-11737	586
0.710833	-25	45	88	-60	-108	-33	12	-11	-19	6	-73	-65	-96	-18	-29	-62	-100	29	-81	-28	-118	-22	-101	-70	-64	0	-98	-15	-70	-70	-148	-74	-248	-2729	-6523	-22175	-332	-18682	-15910	-14951	-4818	-16407	-18402	-12178	77	-18140	-15846	-11554	-341
0.711667	-24	45	89	-61	-110	-33	11	-5	-11	6	-74	-59	-94	-14	-29	-59	-97	33	-84	-30	-107	-23	-101	-70	-65	1	-98	-13	-73	-61	-147	-74	-284	-2682	-6476	-22223	325	-18529	-15981	-14980	-4048	-16225	-18457	-11918	1344	-18053	-16109	-11368	-1383
0.712500	-21	43	89	-59	-109	-32	17	-14	-16	7	-73	-73	-93	-15	-27	-78	-96	33	-99	-30	-102	-21	-100	-68	-63	0	-100	-12	-72	-72	-145	-73	-362	-2625	-6434	-22273	1171	-18368	-16045	-15022	-3512	-16047	-18505	-11668	3540	-17971	-16358	-11190	710
0.713333	-19	44	90	-58	-107	-31	13	-9	-16	8	-72	-62	-93	-16	-28	-57	-98	34	-83	-30	-103	-22	-98	-60	-59	-5	-99	-12	-74	-70	-146	-73	-179	-2562	-6404	-22321	992	-18211	-16112	-15051	-2697	-15869	-18551	-11401	3880	-17885	-16603	-11013	579
0.714167	-22	41	91	-59	-108	-32	12	-14	-17	5	-74	-44	-94	-14	-29	-59	-99	37	-86	-28	-103	-18	-100	-68	-61	1	-101	-12	-70	-68	-146	-70	-64	-2491	-6383	-22367	450	-18046	-16179	-15097	-1915	-15698	-18599	-11144	2700	-17800	-16833	-10843	-67
0.715000	-31	42	87	-62	-108	-31	10	-13	-18	5	-73	-66	-96	-16	-29	-63	-101	33	-86	-32	-105	-24	-103	-72	-64	-3	-103	-17	-74	-73	-122	-75	184	-2421	-6377	-22418	160	-17883	-16239	-15149	-1456	-15529	-18634	-10899	1885	-17714	-17047	-10680	155
0.715833	-28	38	84	-62	-113	-34	7	-19	-23	0	-77	-68	-98	-17	-31	-65	-101	38	-84	-35	-105	-24	-102	-73	-65	-3	-99	-12	-73	-69	-146	-74	261	-2334	-6373	-22460	1	-17702	-16290	-15199	-1255	-15351	-18660	-10649	1586	-17623	-17231	-10524	237
0.716667	-26	37	84	-60	-113	-34	9	-3	-18	5	-75	-66	-99	-17	-32	-65	-104	35	-85	-33	-107	-24	-100	-73	-64	0	-107	-12	-73	-69	-150	-78	-30	-2257	-6392	-22505	108	-17520	-16326	-15253	-1149	-15181	-18682	-10413	1725	-17528	-17396	-10379	239
0.717500	-27	39	87	-60	-115	-36	9	-15	-22	3	-73	-67	-98	-17	-32	-64	-102	27	-84	-39	-104	-24	-102	-72	-65	-1	-102	-15	-72	-72	-151	-76	-310	-2161	-6428	-22550	467	-17331	-16348	-15306	-641	-15006	-18694	-10184	3040	-17428	-17526	-10240	396
0.718333	-24	39	88	-72	-107	-33	11	-14	-19	3	-74	-65	-96	-19	-33	-61	-98	37	-82	-32	-105	-22	-101	-61	-57	0	-101	-13	-72	-69	-148	-73	-435	-2066	-6472	-22587	520	-17125	-16352	-15354	399	-14827	-18690	-9962	3429	-17319	-17630	-10115	1083
0.719167	-21	43	90	-60	-108	-32	13	-12	-15	12	-63	-66	-95	-13	-27	-53	-98	39	-83	-31	-105	-21	-99	-67	-61	3	-100	-11	-68	-67	-144	-69	-292	-1971	-6545	-22623	-1259	-16912	-16337	-15406	-372	-14649	-18667	-9753	-695	-17200	-17696	-10004	24
0.720000	-21	42	88	-57	-94	-33	13	-13	-16	4	-70	-65	-97	-17	-28	-56	-100	37	-80	-35	-107	-22	-97	-68	-63	10	-99	-15	-72	-67	-146	-70	-137	-1878	-6611	-22659	-548	-16687	-16303	-15459	-690	-14455	-18631	-9560	-204	-17084	-17734	-9914	-810
0.720833	-26	44	86	-60	-103	-32	13	-11	-17	4	-73	-64	-96	-16	-28	-59	-97	36	-84	-31	-104	-9	-95	-66	-63	0	-99	-12	-72	-66	-144	-75	-161	-1790	-6698	-22691	-314	-16443	-16246	-15509	-478	-14256	-18572	-9376	-154	-16954	-17731	-9840	537
0.721667	-22	43	88	-60	-94	-31	12	-15	35	4	-73	-65	-97	-16	-27	-58	-96	38	-83	-32	-103	-23	-98	-68	-64	0	-99	-13	-74	-67	-152	-74	-161	-1702	-6797	-22718	-489	-16193	-16176	-15559	-609	-14059	-18496	-9211	4	-16827	-17702	-9777	395
0.722500	-30	41	86	-60	-108	-34	13	-15	-19	0	-76	-64	-84	-16	-28	-61	-101	30	-84	-34	-105	-21	-98	-67	-61	-1	-99	-14	-70	-67	-147	-78	-43	-1617	-6911	-22762	-493	-15920	-16084	-15606	-643	-13857	-18393	-9064	192	-16682	-17632	-9731	470
0.723333	-5	39	87	-59	-110	-35	10	-16	-24	0	-74	-66	-98	-16	-30	-63	-102	32	-90	-34	-110	-24	-101	-73	-66	-3	-100	-15	-76	-69	-145	-79	53	-1534	-7036	-22766	-321	-15640	-15976	-15650	-484	-13645	-18271	-8943	115	-16534	-17539	-9700	1137
0.724167	-24	37	81	-62	-111	-36	-6	-16	-19	-1	-75	-68	-100	-22	-33	-61	-103	34	-84	-38	-108	-24	-99	-72	-62	0	-99	-13	-73	-70	-149	-77	154	-1450	-7162	-22779	-1279	-15344	-15846	-15679	-815	-13424	-18123	-8817	-2869	-16376	-17412	-9670	899
0.725000	-21	42	88	-60	-111	-33	11	-11	-19	5	-75	-65	-94	-15	-30	-59	-99	35	-83	-35	-104	-24	-102	-68	-57	0	-99	-14	-73	-72	-144	-77	234	-1374	-7294	-22790	-761	-15041	-15703	-15706	-530	-13212	-17951	-8722	-2645	-16212	-17252	-9650	-678
0.725833	-21	45	91	-56	-110	-32	15	-10	-16	8	-72	-64	-96	-24	-29	-57	-96	19	-82	-30	-103	-22	-97	-66	-60	0	-97	-12	-70	-70	-145	-73	228	-1297	-7435	-22801	325	-14727	-15547	-15726	-168	-12996	-17762	-8646	-487	-16044	-17075	-9636	1299
0.726667	-58	40	88	-59	-107	-27	15	-13	-14	5	-72	-64	-95	-15	-27	-58	-97	37	-82	-34	-104	-21	-90	-65	-61	-4	-98	-13	-73	-57	-145	-69	281	-1221	-7582	-22786	16	-14412	-15379	-15736	550	-12781	-17560	-8586	604	-15866	-16874	-9622	1807
0.727500	-17	45	92	-58	-109	-30	16	-12	-14	18	-70	-66	-115	-9	-28	-57	-96	37	-82	-30	-103	-21	-97	-67	-62	0	-99	-12	-73	-68	-145	-73	280	-1151	-7725	-22773	-867	-14132	-15206	-15741	1223	-12575	-17343	-8547	180	-15687	-16656	-9606	990
0.728333	-11	40	87	-59	-109	-32	13	-12	-21	3	-74	-64	-92	-14	-29	-61	-104	32	-85	-33	-109	-22	-119	-70	-62	-1	-84	-11	-74	-69	-147	-74	182	-1078	-7873	-22755	-903	-13789	-15030	-15739	1497	-12370	-17114	-8519	-136	-15507	-16414	-9591	1098
0.729167	-26	40	88	-61	-109	-33	23	-15	-27	-15	-75	-66	-95	-16	-27	-63	-101	34	-85	-32	-107	-21	-103	-73	-65	0	-102	-13	-67	-72	-161	-77	215	-1000	-8019	-22727	-702	-13493	-14843	-15719	1956	-12173	-16877	-8504	-296	-15327	-16191	-9564	1238
0.730000	-23	41	88	-60	-108	-33	11	-13	-17	5	-74	-65	-99	-14	-29	-62	-100	30	-81	-34	-108	-22	-105	-67	-63	3	-100	-11	-70	-73	-148	-75	212	-922	-8162	-22684	-503	-13204	-14647	-15687	2296	-11983	-16630	-8504	-452	-15145	-15943	-9529	1310
0.730833	-25	41	89	-59	-111	-38	9	-15	-22	7	-73	-50	-96	-19	-28	-60	-105	30	-84	-34	-107	-24	-103	-69	-64	0	-98	-12	-76	-72	-147	-74	136	-844	-8307	-22641	-154	-12930	-14451	-15644	2793	-11804	-16388	-8518	595	-14967	-15692	-9484	1131
0.731667	-24	43	90	-58	-112	-36	9	-14	-22	5	-72	-64	-100	-21	-29	-59	-103	32	-85	-34	-112	-23	-102	-72	-66	0	-99	-5	-79	-74	-150	-77	144	-761	-8453	-22592	273	-12680	-14252	-15582	4001	-11639	-16148	-8539	2603	-14805	-15443	-9432	1583
0.732500	-26	38	85	-61	-114	-36	9	-14	-22	9	-116	-66	-97	-16	-26	-58	-101	35	-81	-33	-107	-19	-99	-65	-62	1	-95	-10	-70	-70	-145	-68	206	-676	-8603	-22527	-1158	-12444	-14044	-15505	3426	-11479	-15904	-8559	-737	-14640	-15185	-9361	1171
0.733333	-23	42	90	-58	-110	-31	15	-9	-17	6	-70	-62	-104	-17	-31	-58	-102	36	-80	-29	-107	-21	-96	-68	-64	1	-96	-12	-73	-70	-144	-72	199	-599	-8736	-22462	-895	-12234	-13840	-15405	2538	-11340	-15664	-8596	-1161	-14495	-14937	-9283	-357
0.734167	-24	34	91	-57	-110	-30	16	-33	-19	7	-70	-60	-96	-11	-25	-56	-103	36	-82	-29	-105	-18	-101	-68	-63	3	-96	-10	-74	-38	-141	-74	161	-512	-8878	-22393	-365	-12051	-13631	-15305	2523	-11209	-15433	-8634	-1037	-14360	-14698	-9202	985
0.735000	-24	44	90	-58	-111	-30	13	-10	-17	2	-72	-64	-94	-13	-25	-55	-99	36	-81	-30	-103	0	-99	-78	-63	0	-98	-12	-72	-69	-142	-72	147	-437	-9019	-22317	-461	-11895	-13417	-15182	1994	-11097	-15214	-8679	-581	-14247	-14461	-9115	749
0.735833	-25	41	87	-58	-112	-32	20	-9	-19	6	-79	-63	-96	-14	-26	-57	-104	33	-84	-26	-107	-21	-100	-69	-63	1	-97	-12	-74	-68	-148	-82	211	-365	-9161	-22240	-662	-11767	-13203	-15043	1555	-10997	-14991	-8720	-518	-14154	-14237	-9023	454
0.736667	-26	40	88	-58	-109	-31	11	-12	-23	6	-72	-63	-97	-13	-25	-55	-101	35	-61	-44	-108	-19	-102	-49	-66	-3	-96	-11	-77	-69	-146	-74	181	-293	-9304	-22159	-430	-11660	-12976	-14892	1354	-10915	-14779	-8767	-246	-14075	-14014	-8931	659
0.737500	-27	43	88	-60	-111	-30	33	-14	-19	5	-68	-63	-99	-13	-28	-60	-102	35	-82	-32	-108	-21	-100	-68	-67	1	-97	-11	-74	-70	-149	-75	41	-229	-9442	-22076	-1261	-11581	-12751	-14724	604	-10843	-14571	-8813	-3125	-14018	-13805	-8842	919
0.738333	-24	44	89	-58	-111	-31	13	-10	-22	5	-68	-61	-96	-10	-33	-52	-104	40	-64	-29	-104	-18	-97	-66	-64	2	-94	-8	-73	-66	-144	-69	-41	-166	-9583	-21987	-1349	-11519	-12515	-14550	-164	-10793	-14363	-8862	-3780	-13983	-13603	-8757	-1323
0.739167	-22	44	79	-55	-103	-27	17	-8	-18	9	-67	-62	-98	-13	-24	-51	-98	41	-79	-28	-102	-16	-95	-67	-59	5	-94	-13	-69	-66	-143	-69	-16	-122	-9723	-21903	-572	-11480	-12270	-14362	-926	-10740	-14157	-8914	-1898	-13969	-13411	-8679	-207
0.740000	-22	45	89	-59	-109	-30	12	-13	-21	8	-68	-62	-97	-13	-26	-57	-98	32	-83	-30	-109	-18	-102	-69	-62	2	-96	-10	-74	-66	-147	-69	-9	-88	-9868	-21820	-232	-11468	-12019	-14174	-1163	-10715	-13959	-8972	-548	-13976	-13228	-8615	861
0.740833	-26	41	88	-59	-111	-34	8	-13	-19	3	-72	-64	-98	-16	-27	-56	-102	37	-84	-29	-108	-21	-96	-67	-63	3	-95	-11	-74	-70	-145	-70	42	-58	-10008	-21736	-472	-11461	-11759	-13976	-1003	-10701	-13758	-9027	-1173	-13995	-13055	-8555	-200
0.741667	-27	42	87	-56	-111	-31	15	-12	-16	7	-69	-63	-100	-13	-26	-56	-103	36	-87	-33	-109	-19	-97	-64	-64	3	-96	-8	-73	-68	-146	-72	18	-42	-10156	-21655	-614	-11476	-11495	-13780	-1264	-10699	-13558	-9087	-2174	-14033	-12893	-8510	-301
0.742500	-19	45	88	-58	-86	-29	16	-13	-17	6	-70	-63	-94	-11	-25	-53	-100	40	-83	-32	-103	-18	-95	-69	-65	2	-99	-9	-91	-66	-145	-72	15	-38	-10297	-21570	-425	-11496	-11223	-13587	-1364	-10714	-13356	-9147	-2684	-14088	-12741	-8484	-167
0.743333	-23	41	89	-57	-110	-30	16	-10	-18	3	-64	-62	-93	-12	-26	-55	-103	36	-83	-31	-105	-19	-96	-67	-65	3	-98	-9	-73	-69	-145	-73	110	-44	-10436	-21503	-208	-11519	-10947	-13397	-1417	-10731	-13152	-9212	-2612	-14157	-12595	-8474	-105
0.744167	-23	43	88	-57	-107	-31	12	-13	-18	8	-69	-61	-96	-14	-26	-55	-101	39	-81	-29	-108	-18	-96	-72	-61	2	-98	-6	-73	-98	-144	-73	292	-57	-10574	-21415	-200	-11574	-10669	-13212	-1264	-10760	-12949	-9275	-1507	-14233	-12458	-8473	-184
0.745000	-23	44	88	-56	-105	-30	16	-14	-16	6	-68	-61	-96	-16	-26	-58	-97	40	-81	-31	-129	-19	-96	-68	-61	5	-95	-9	-72	-68	-148	-72	336	-79	-10710	-21335	404	-11626	-10391	-13032	-120	-10793	-12750	-9341	1031	-14314	-12313	-8491	318
0.745833	-23	45	90	-50	-110	-30	13	-10	-14	6	-68	-64	-94	-15	-26	-56	-97	39	-83	-31	-105	-21	-95	-67	-61	4	-98	-9	-53	-66	-144	-92	237	-117	-10841	-21264	-451	-11685	-10118	-12866	56	-10832	-12550	-9404	-1714	-14398	-12192	-8523	530
0.746667	-19	46	91	-55	-107	-27	16	-10	-15	9	-69	-62	-96	-13	-26	-53	-99	38	-83	-29	-104	-26	-95	-65	-60	2	-95	-11	-73	-68	-143	-70	175	-165	-10976	-21194	-562	-11742	-9850	-12713	-859	-10870	-12353	-9468	-3008	-14497	-12070	-8566	-1558
0.747500	-19	45	75	-58	-108	-30	5	-15	-15	7	-68	-61	-92	-14	-25	-57	-97	36	-83	-32	-102	-18	-93	-67	-58	3	-95	-9	-72	-67	-143	-70	124	-217	-11106	-21128	327	-11811	-9595	-12570	-888	-10906	-12165	-9523	-1722	-14575	-11950	-8624	-452
0.748333	-22	42	88	-59	-107	-31	15	-13	-19	3	-73	-64	-80	-17	-30	-60	-101	47	-86	-33	-107	-21	-99	-70	-64	-3	-103	-15	-76	-72	-148	-76	72	-284	-11236	-21069	261	-11905	-9360	-12450	-1239	-10949	-11983	-9583	-905	-14662	-11838	-8697	20
0.749167	-29	35	97	-60	-114	-35	7	-22	-22	1	-76	-69	-100	-21	-32	-63	-103	30	-91	-33	-107	-24	-99	-72	-64	-3	-98	-18	-75	-72	-146	-77	37	-351	-11354	-21009	515	-11955	-9132	-12325	-1268	-10973	-11807	-9623	-537	-14734	-11719	-8768	89
0.750000	-26	40	84	-61	-110	-31	8	-19	-19	2	-75	-62	-95	-21	-32	-64	-101	34	-85	-33	-107	-23	-100	-74	-66	-4	-102	-14	-74	-73	-148	-78	8	-422	-11466	-20956	803	-12027	-8927	-12217	-1175	-10997	-11639	-9657	280	-14803	-11601	-8846	-99
0.750833	-26	39	72	-61	-114	-32	10	-17	-16	4	-73	-62	-99	-21	-30	-63	-103	34	-87	-33	-109	-23	-102	-74	-64	-1	-101	-14	-74	-70	-147	-77	-86	-501	-11569	-20912	-35	-12097	-8738	-12119	-1250	-11005	-11482	-9684	-1938	-14852	-11479	-8928	468
0.751667	-23	40	85	-60	-112	-28	10	-17	-17	4	-70	-67	-98	-18	-28	-59	-97	37	-78	-36	-107	-24	-112	-74	-64	0	-101	-14	-70	-73	-148	-78	-100	-579	-11669	-20861	-156	-12168	-8575	-12036	-860	-10993	-11337	-9690	-3055	-14892	-11356	-9006	-1132
0.752500	-24	43	94	-59	-109	-32	11	-23	-18	4	-74	-64	-99	-16	-31	-59	-100	34	-85	-34	-107	-21	-99	-69	-58	1	-100	-15	-74	-69	-146	-75	-127	-659	-11756	-20818	664	-12227	-8429	-11957	-1067	-11001	-11196	-9685	-707	-14913	-11229	-9082	-613
0.753333	-21	41	86	-58	-109	-31	12	-13	-19	4	-72	-64	-79	-18	-30	-59	-99	37	-86	-33	-104	-23	-99	-72	-62	1	-100	-15	-72	-69	-145	-76	-136	-739	-11831	-20784	764	-12294	-8305	-11888	-1482	-10984	-11065	-9668	1385	-14915	-11097	-9149	727
0.754167	-25	44	89	-57	-105	-30	10	-15	-19	6	-73	-63	-94	-18	-30	-60	-97	38	-82	-32	-104	-23	-99	-72	-62	4	-124	-16	-73	-68	-145	-74	-27	-820	-11892	-20752	337	-12332	-8204	-11819	-742	-10958	-10955	-9635	1012	-14902	-10961	-9208	-137
0.755000	-25	42	87	-59	-107	-34	9	-16	-19	5	-75	-46	-97	-16	-25	-59	-143	33	-85	-30	-96	-23	-102	-72	-62	2	-100	-14	-74	-70	-147	-75	13	-895	-11943	-20728	45	-12372	-8126	-11761	-561	-10917	-10848	-9548	-30	-14869	-10820	-9258	-380
0.755833	-24	40	88	-59	-114	-36	9	7	-24	3	-76	-64	-99	-18	-30	-61	-102	33	-85	-34	-111	-24	-101	-72	-65	-5	-95	-18	-74	-88	-149	-76	-80	-972	-11978	-20708	445	-12397	-8044	-11709	-402	-10877	-10757	-9523	-374	-14817	-10678	-9300	-380
0.756667	-28	41	84	-59	-116	-34	7	-17	-22	3	-77	-66	-100	-17	-30	-65	-104	34	-87	-36	-109	-25	-105	-73	-66	-1	-104	-22	-77	-74	-151	-80	-74	-1049	-12000	-20688	607	-12409	-7985	-11659	-187	-10829	-10669	-9444	-515	-14738	-10539	-9330	-320
0.757500	-11	38	85	-64	-116	-15	5	-23	-22	-1	-80	-70	-100	-21	-33	-64	-102	30	-91	-35	-109	-25	-104	-75	-68	-4	-103	-18	-76	-75	-151	-77	-162	-1117	-11999	-20675	670	-12403	-7931	-11608	20	-10771	-10584	-9365	-114	-14664	-10387	-9342	-221
0.758333	-25	39	85	-60	-111	-35	9	-15	-21	3	-52	-64	-99	-17	-22	-62	-102	35	-84	-31	-108	-23	-99	-70	-63	-1	-101	-16	-75	-68	-148	-77	-217	-1183	-11987	-20660	1224	-12375	-7884	-11554	1131	-10707	-10503	-9265	2095	-14562	-10236	-9350	69
0.759167	-23	43	92	-58	-111	-32	11	-11	-17	7	-72	-60	-96	-14	-26	-58	-95	39	-81	-33	-113	-22	-94	-68	-60	1	-97	-11	-72	-67	-144	-73	-242	-1245	-11957	-20662	258	-12334	-7820	-11517	1677	-10641	-10432	-9162	292	-14448	-10080	-9329	543
0.760000	-23	43	89	-56	-108	-32	13	-12	-15	8	-72	-59	-99	-14	-32	-45	-98	37	-81	-31	-105	-18	-100	-70	-62	3	-97	-16	-74	-69	-146	-70	-303	-1314	-11922	-20666	-852	-12271	-7757	-11476	218	-10576	-10363	-9059	-2196	-14334	-9933	-9329	-1531
0.760833	-21	47	86	-58	-112	-32	15	-9	-23	8	-69	-61	-96	-13	-26	-57	-100	35	-83	-32	-107	-19	-99	-69	-62	2	-96	-14	-45	-67	-146	-72	-348	-1381	-11864	-20679	-7	-12189	-7697	-11441	-798	-10516	-10296	-8952	-1377	-14211	-9789	-9312	-1027
0.761667	-22	43	90	-59	-109	-33	15	-11	-18	4	-74	-64	-97	-13	-24	-58	-108	39	-83	-30	-104	0	-98	-67	-61	0	-98	-15	-72	-67	-143	-73	-313	-1454	-11807	-20694	-116	-12091	-7621	-11406	-2109	-10455	-10218	-8849	-1477	-14089	-9644	-9288	-311
0.762500	-3	44	89	-83	-107	-28	15	-11	-17	7	-73	-62	-96	-11	-25	-57	-101	37	-82	-29	-107	-18	-99	-67	-60	3	-95	-12	-73	-64	-146	-70	-285	-1526	-11738	-20719	-62	-11976	-7532	-11378	-2737	-10390	-10153	-8745	-1143	-13967	-9504	-9266	-378
0.763333	-23	43	90	-55	-105	-31	15	12	-34	6	-74	-62	-93	-8	-26	-57	-98	35	-78	-29	-103	-18	-98	-69	-63	0	-98	-12	-66	-66	-143	-74	-260	-1600	-11657	-20750	339	-11846	-7416	-11356	-2824	-10331	-10077	-8653	-383	-13847	-9368	-9240	-497
0.764167	-21	43	91	-56	-107	-33	13	-12	-16	7	-73	-63	-97	-12	-27	-59	-102	35	-82	-31	-104	-18	-100	-69	-62	0	-99	-14	-73	-66	-145	-75	-221	-1681	-11574	-20791	122	-11706	-7309	-11337	-2956	-10273	-9997	-8567	-1865	-13736	-9236	-9210	247
0.765000	-19	43	88	-53	-109	-33	10	-13	-17	7	-73	-65	-96	-14	-26	-57	-100	32	-82	-29	-107	-22	-100	-69	-63	0	-100	-14	-72	-69	-145	-74	-363	-1764	-11484	-20838	-638	-11553	-7176	-11341	-3437	-10221	-9908	-8490	-3674	-13633	-9101	-9186	-1192
0.765833	-26	41	89	-57	-105	-21	10	-13	-22	5	-70	-63	-95	-12	-27	-58	-101	38	-80	-27	-102	-17	-98	-65	-60	4	-87	-9	-69	-66	-143	-94	-343	-1844	-11389	-20890	9	-11392	-7024	-11311	-3565	-10167	-9806	-8424	-1892	-13534	-8968	-9156	-1244
0.766667	-22	44	92	-55	-108	-32	13	-12	-16	7	-69	-60	-92	-18	-13	-59	-98	38	-80	-31	-103	-19	-101	-67	-60	2	-95	-10	-70	-67	-147	-73	-196	-1929	-11294	-20952	729	-11231	-6862	-11308	-3734	-10120	-9694	-8371	613	-13449	-8827	-9126	851
0.767500	-19	27	92	-56	-105	-30	16	-9	-14	8	-70	-63	-92	-11	-27	-56	-96	37	-81	-29	-102	-19	-100	-64	-64	2	-97	-11	-73	-72	-145	-72	-263	-2017	-11196	-21016	332	-11069	-6689	-11308	-3489	-10075	-9572	-8331	1084	-13377	-8688	-9096	200
0.768333	-25	44	89	-57	-107	-30	12	-6	-22	5	-69	-62	-110	-14	-28	-58	-100	34	-84	-29	-108	-23	-97	-68	-64	2	-98	-11	-75	-70	-148	-75	-270	-2108	-11103	-21092	-391	-10915	-6512	-11314	-3191	-10035	-9436	-8302	283	-13309	-8544	-9069	-72
0.769167	-24	43	90	-61	-113	-35	11	-14	-22	2	-75	-66	-102	-16	-29	-59	-101	33	-85	-32	-97	-24	-96	-70	-64	-1	-103	-11	-75	-69	-148	-76	-247	-2194	-11009	-21170	-349	-10758	-6325	-11320	-2764	-9991	-9288	-8284	-214	-13254	-8392	-9032	136
0.770000	-25	41	87	-61	-109	-33	9	-13	-18	5	-73	-66	-83	-14	-29	-62	-100	35	-85	-33	-109	-23	-101	-67	-64	0	-100	-12	-74	-67	-146	-74	-205	-2278	-10918	-21242	-48	-10607	-6131	-11328	-2183	-9960	-9118	-8269	-456	-13203	-8229	-8990	-48
0.770833	-17	44	89	-59	-113	-34	11	-13	-14	7	-74	-63	-95	-13	-29	-60	-99	34	-84	-31	-107	-22	-102	-68	-65	-3	-104	-12	-74	-70	-125	-74	-177	-2358	-10816	-21320	-15	-10471	-5940	-11339	-1589	-9927	-8936	-8272	4	-13158	-8058	-8946	3
0.771667	-26	43	87	-59	-112	-32	11	-13	-21	5	-72	-64	-96	-14	-32	-62	-100	19	-84	-33	-103	-22	-101	-65	-66	0	-99	-12	-73	-69	-147	-76	-208	-2428	-10722	-21396	503	-10341	-5748	-11327	-219	-9894	-8742	-8275	2399	-13133	-7881	-8897	237
0.772500	-22	59	90	-47	-110	-32	15	-12	-19	6	-72	-63	-96	-14	-29	-59	-99	37	-81	-27	-107	-23	-100	-68	-62	2	-88	-15	-73	-69	-146	-74	-243	-2503	-10623	-21470	229	-10223	-5560	-11361	1590	-9853	-8530	-8285	2393	-13088	-7687	-8835	798
0.773333	-26	43	91	-58	-110	-34	13	-7	-18	7	-74	-65	-103	-17	-29	-59	-100	35	-84	-31	-108	-24	-100	-68	-64	0	-102	-13	-76	-72	-147	-74	-242	-2578	-10530	-21550	-1217	-10119	-5378	-11375	1324	-9825	-8311	-8305	-793	-13062	-7492	-8774	-755
0.774167	-25	42	87	-62	-113	-35	10	-13	-22	3	-74	-64	-95	-16	-32	-61	-101	35	-85	-33	-108	-25	-102	-68	-69	0	-97	-11	-74	-68	-146	-72	-250	-2642	-10426	-21624	-227	-10022	-5201	-11383	1615	-9792	-8078	-8318	-43	-13029	-7282	-8704	-836
0.775000	-27	43	88	-59	-114	-34	13	-11	-19	3	-75	-43	-101	-14	-29	-60	-99	20	-85	-35	-108	-22	-100	-67	-62	2	-103	-16	-74	-69	-145	-74	-234	-2708	-10325	-21694	-128	-9927	-5030	-11393	2017	-9767	-7803	-8338	-609	-13001	-7070	-8631	0
0.775833	-3	40	86	-63	-117	-34	12	-12	-18	4	-72	-65	-99	-14	-29	-59	-100	32	-86	-35	-110	-25	-100	-69	-62	0	-102	-13	-77	-72	-164	-75	-205	-2772	-10217	-21766	-103	-9853	-4865	-11398	2355	-9729	-7600	-8358	-583	-12969	-6853	-8552	-101
0.776667	-24	43	88	-60	-111	-33	13	-12	-17	2	-75	-66	-99	-15	-28	-59	-100	27	-84	-33	-109	-23	-99	-68	-65	-1	-103	-14	-76	-69	-149	-75	-199	-2836	-10103	-21825	-56	-9780	-4712	-11402	2730	-9705	-7355	-8383	-75	-12941	-6629	-8476	-148
0.777500	-21	39	86	-60	-103	-35	10	-14	-21	3	-75	-66	-97	-15	-31	-63	-103	30	-88	-32	-108	-24	-103	-59	-63	-6	-103	-14	-65	-69	-149	-75	-249	-2906	-9986	-21884	-247	-9720	-4560	-11406	3066	-9674	-7105	-8387	-669	-12907	-6404	-8402	418
0.778333	-25	44	88	-58	-110	-33	13	-16	-39	6	-75	-63	-96	-13	-28	-59	-99	33	-83	-29	-103	-23	-100	-70	-64	0	-101	-12	-70	-68	-145	-74	-372	-2967	-9857	-21934	-1173	-9658	-4419	-11401	2728	-9642	-6853	-8393	-2918	-12872	-6177	-8324	-639
0.779167	-22	43	90	-57	-107	-32	16	-10	-14	8	-72	-62	-93	-12	-27	-59	-97	34	-82	-33	-102	-21	-98	-63	-62	2	-98	-10	-70	-69	-143	-73	-389	-3037	-9726	-21977	-483	-9605	-4280	-11399	2800	-9609	-6607	-8401	-1885	-12832	-5959	-8258	-1561
0.780000	-22	46	89	-56	-109	-34	13	-11	-14	9	-72	-59	-81	-19	-28	-57	-97	37	-83	-31	-105	-22	-97	-65	-64	3	-98	-9	-74	-68	-141	-70	-240	-3114	-9593	-22024	336	-9557	-4150	-11398	2857	-9580	-6367	-8411	215	-12797	-5733	-8195	705
0.780833	-23	44	91	-58	-111	-31	15	-11	-18	7	-69	-65	-98	-14	-26	-59	-99	36	-85	-33	-107	-21	-98	-67	-61	1	-88	-12	-75	-70	-144	-70	-179	-3194	-9451	-22061	161	-9514	-4024	-11390	3089	-9548	-6137	-8410	935	-12759	-5520	-8146	659
0.781667	-25	44	88	-60	-108	-34	13	-13	-19	5	-72	-66	-94	-18	-9	-59	-100	34	-86	-32	-107	-24	-100	-69	-63	-3	-101	-15	-74	-73	-146	-73	-108	-3283	-9310	-22092	-320	-9485	-3907	-11391	3084	-9522	-5904	-8411	111	-12722	-5308	-8109	23
0.782500	-32	43	118	-57	-115	-32	10	-15	-22	5	-76	-64	-96	-14	-28	-59	-100	33	-85	-30	-105	-19	-99	-67	-63	4	-99	-13	-73	-69	-142	-70	-114	-3369	-9153	-22110	-231	-9448	-3785	-11385	2869	-9490	-5690	-8412	-503	-12686	-5102	-8075	-42
0.783333	-24	40	87	-59	-108	-48	13	-13	-24	5	-72	-64	-97	-14	-25	-58	-102	34	-85	-32	-104	-22	-97	-69	-64	1	-100	-13	-72	-69	-144	-75	-80	-3467	-9001	-22128	-13	-9426	-3670	-11375	2635	-9463	-5479	-8403	-602	-12652	-4907	-8070	-81
0.784167	-26	43	91	-57	-110	-31	13	-13	-19	5	-73	-62	-96	-13	-28	-58	-101	36	-82	-28	-105	-21	-101	-69	-66	0	-100	-14	-73	-72	-145	-73	-50	-3567	-8845	-22133	179	-9409	-3557	-11385	2556	-9436	-5281	-8403	-93	-12622	-4712	-8071	171
0.785000	-24	41	90	-56	-108	-30	13	-12	-18	3	-72	-63	-91	-10	-25	-55	-100	36	-82	-27	-104	-18	-98	-67	-61	3	-98	-10	-72	-70	-142	-72	-6	-3672	-8690	-22128	638	-9399	-3425	-11389	2964	-9415	-5087	-8402	2342	-12590	-4528	-8085	337
0.785833	-22	41	89	-57	-110	-29	15	-13	-17	5	-69	-61	-93	-13	-24	-56	-98	36	-81	-28	-105	-22	-99	-70	-58	10	-95	-11	-70	-68	-141	-70	88	-3774	-8535	-22123	833	-9402	-3314	-11399	3773	-9398	-4906	-8404	4028	-12570	-4350	-8108	1148
0.786667	-22	44	89	-55	-108	-29	15	-10	-13	19	-70	-60	-95	-8	-25	-55	-96	35	-82	-28	-104	-17	-98	-66	-62	4	-97	-9	-69	-68	-143	-73	160	-3885	-8382	-22107	-611	-9412	-3190	-11454	2703	-9378	-4713	-8415	908	-12551	-4177	-8146	453
0.787500	-19	42	90	-56	-108	-29	12	-10	-16	5	-68	-61	-96	-12	-25	-55	-98	36	-84	-28	-101	-19	-99	-74	-61	0	-95	-10	-84	-67	-142	-72	147	-3992	-8234	-22086	-16	-9438	-3063	-11435	1841	-9369	-4558	-8429	1903	-12542	-4008	-8210	53
0.788333	-19	40	89	-57	-108	-31	15	-1	-16	5	-82	-65	-96	-15	-32	-58	-101	36	-83	-28	-104	-21	-100	-69	-65	1	-97	-13	-76	-72	-146	-74	16	-4096	-8086	-22056	263	-9482	-2930	-11464	1195	-9369	-4402	-8456	2083	-12543	-3849	-8248	1919
0.789167	-25	41	82	-62	-111	-32	13	-14	-21	3	-76	-65	-98	-16	-28	-59	-103	35	-86	-34	-110	-23	-87	-69	-67	0	-101	-16	-74	-70	-148	-75	24	-4203	-7962	-22019	710	-9535	-2790	-11499	441	-9377	-4245	-8481	2273	-12546	-3689	-8306	1651
0.790000	-23	42	87	-61	-111	-35	11	-18	-19	2	-83	-67	-72	-17	-30	-65	-101	32	-86	-33	-108	-24	-104	-76	-65	-3	-103	-17	-76	-75	-149	-79	60	-4302	-7840	-21971	684	-9605	-2644	-11541	-64	-9393	-4093	-8513	2043	-12555	-3534	-8368	825
0.790833	-26	36	82	-64	-113	-33	8	-18	-22	0	-74	-67	-99	-19	-30	-62	-103	28	-90	-33	-108	-24	-104	-70	-64	-4	-101	-14	-76	-78	-148	-75	40	-4394	-7722	-21913	776	-9681	-2490	-11586	-612	-9419	-3941	-8542	1483	-12572	-3379	-8422	411
0.791667	-25	42	86	-63	-112	-30	9	-16	-22	2	-75	-68	-96	-12	-28	-60	-100	42	-93	-32	-107	-22	-101	-69	-66	-3	-104	-14	-73	-70	-147	-77	59	-4474	-7613	-21847	144	-9775	-2332	-11639	-1594	-9411	-3797	-8576	-1803	-12596	-3227	-8482	-856
0.792500	-23	43	86	-59	-107	-32	12	-14	-16	4	-73	-64	-93	-16	-28	-61	-99	34	-85	-31	-61	-19	-100	-69	-65	1	-102	-12	-70	-68	-145	-76	20	-4541	-7510	-21777	765	-9883	-2163	-11698	-1912	-9499	-3650	-8607	-1866	-12622	-3078	-8540	-2791
0.793333	-23	42	91	-59	-76	-33	12	-16	-12	6	-72	-64	-95	-15	-27	-62	-94	34	-83	-30	-103	-23	-99	-70	-64	2	-98	-12	-70	-69	-146	-87	-75	-4597	-7399	-21699	1524	-10000	-2003	-11761	-2535	-9561	-3509	-8640	-117	-12657	-2934	-8590	-801
0.794167	-22	44	89	-59	-108	-32	13	-13	-15	5	-67	-64	-93	-13	-29	-59	-98	36	-84	-30	-102	-21	-101	-74	-62	16	-100	-10	-73	-73	-147	-75	-75	-4644	-7338	-21616	1114	-10135	-1832	-11829	-3181	-9638	-3366	-8669	303	-12701	-2790	-8638	-734
0.795000	-23	45	88	-60	-109	-33	10	-12	-11	7	-70	-65	-90	-15	-29	-60	-98	37	-83	-30	-108	-26	-101	-67	-60	2	-100	-12	-73	-69	-146	-74	-62	-4674	-7266	-21538	208	-10277	-1662	-11899	-3788	-9730	-3234	-8692	-1056	-12739	-2648	-8678	-1333
0.795833	-24	47	86	-62	-107	-34	12	-14	-17	5	-72	-70	-96	-18	-28	-60	-101	36	-86	-33	-105	-24	-99	-45	-61	3	-99	-16	-69	-69	-146	-72	-86	-4689	-7200	-21446	124	-10427	-1496	-11971	-4753	-9838	-3105	-8706	-2462	-12784	-2511	-8743	-199
0.796667	-26	42	88	-64	-111	-34	11	-12	-19	5	-69	-81	-95	-17	-29	-58	-97	36	-87	-31	-105	-24	-102	-69	-62	0	-100	-12	-72	-70	-148	-74	-73	-4689	-7152	-21351	104	-10590	-1334	-12024	-5681	-9960	-2976	-8711	-3471	-12832	-2380	-8750	524
0.797500	-25	40	85	-52	-109	-35	12	-16	-21	0	-78	-68	-100	-18	-29	-63	-100	30	-86	-33	-105	-19	-102	-73	-67	0	-103	-17	-73	-72	-148	-76	-42	-4671	-7090	-21253	-456	-10760	-1179	-12121	-6492	-10097	-2855	-8708	-3742	-12883	-2251	-8786	1500
0.798333	-25	40	84	-61	-111	-33	11	-14	-22	5	-74	-66	-98	-16	-30	-62	-105	33	-86	-32	-108	-25	-101	-72	-66	0	-102	-14	-74	-72	-148	-87	-14	-4643	-7043	-21156	-954	-10934	-1032	-12194	-6869	-10243	-2745	-8694	-2317	-12938	-2134	-8805	2445
0.799167	-24	42	87	-57	-110	-35	12	-15	-19	5	-73	-67	-97	-15	-29	-63	-81	36	-57	-28	-101	-21	-100	-80	-60	2	-98	-9	-67	-66	-139	-73	-28	-4593	-7000	-21051	-637	-11108	-888	-12258	-6207	-10399	-2633	-8667	-228	-12990	-2013	-8819	3236
0.800000	-23	42	88	-61	-107	-32	11	-9	-18	10	-68	-64	-96	-13	-26	-61	-98	36	-81	-30	-102	-22	-100	-69	-61	2	-98	-12	-69	-69	-146	-74	-47	-4547	-6966	-20951	-2024	-11299	-758	-12319	-6872	-10571	-2549	-8634	-3803	-13049	-1911	-8842	1807
0.800833	-23	44	89	-60	-108	-33	11	-11	-16	7	-72	-64	-93	-13	-27	-59	-98	38	-83	-31	-103	-21	-101	-69	-63	1	-99	-12	-57	-68	-143	-72	80	-4478	-6931	-20849	-1612	-11493	-638	-12382	-7964	-10752	-2469	-8598	-4047	-13106	-1814	-8861	-1315
0.801667	-22	44	86	-61	-108	-34	11	-11	-16	6	-72	-58	-98	-15	-51	-57	-96	36	-85	-30	-107	-21	-100	-67	-60	2	-101	-11	-73	-69	-145	-72	77	-4409	-6904	-20777	-1015	-11690	-529	-12430	-8128	-10939	-2402	-8549	-3530	-13169	-1727	-8877	-534
0.802500	-22	42	88	-60	-110	-34	11	-11	-17	3	-68	-65	-93	-13	-26	-59	-101	35	-83	-40	-104	-22	-98	-61	-48	2	-98	-11	-72	-69	-143	-74	23	-4336	-6876	-20647	-1250	-11890	-429	-12474	-8222	-11126	-2353	-8503	-2727	-13229	-1649	-8897	-181
0.803333	-24	41	89	-52	-107	-33	15	-13	24	5	-74	-64	-94	-14	-27	-56	-103	37	-83	-30	-105	-21	-99	-68	-63	0	-99	-10	-75	-67	-145	-72	41	-4259	-6852	-20539	-1473	-12091	-341	-12501	-7959	-11323	-2320	-8443	-2248	-13303	-1578	-8919	-272
0.804167	-24	42	86	-58	-108	-32	15	-10	-16	6	-72	-64	-94	-14	-27	-58	-99	35	-63	-33	-109	-21	-99	-76	-62	1	-96	-11	-70	-70	-143	-73	45	-4177	-6829	-20447	-1012	-12298	-259	-12517	-7440	-11509	-2299	-8379	-1204	-13376	-1516	-8941	-556
0.805000	-22	44	90	-55	-105	-31	15	8	-17	4	-72	-63	-93	-12	-24	-57	-98	37	-78	-30	-102	-18	-99	-67	-63	2	-96	-9	-70	-70	-143	-70	7	-4097	-6803	-20346	-1540	-12511	-183	-12517	-7256	-11698	-2294	-8314	-3265	-13457	-1463	-8967	-247
0.805833	-27	42	90	-56	-107	-27	15	-9	-17	7	-68	-61	-97	-10	-27	-56	-100	38	-80	-29	-105	-17	-96	-66	-61	4	-84	-7	-73	-68	-142	-72	-30	-4011	-6776	-20248	-1169	-12721	-112	-12492	-6695	-11873	-2300	-8250	-3159	-13538	-1419	-9016	-1714
0.806667	-23	45	89	-55	-111	-35	11	-10	-17	6	-72	-64	-97	-9	-24	-56	-98	36	-83	-33	-107	-21	-100	-72	-64	0	-98	-13	-70	-69	-146	-74	-15	-3933	-6751	-20158	32	-12938	-46	-12457	-5943	-12043	-2324	-8181	-615	-13629	-1382	-9029	-8
0.807500	-27	39	87	-59	-114	-34	12	-12	-19	6	-68	-66	-96	-14	-29	-56	-98	35	-83	-34	-107	-30	-96	-66	-63	22	-96	-11	-74	-70	-147	-72	-3	-3851	-6722	-20049	459	-13147	23	-12384	-4694	-12196	-2348	-8102	1153	-13721	-1347	-9059	922
0.808333	-24	43	87	-57	-111	-35	7	-10	-17	5	-43	-63	-98	-13	-26	-57	-102	35	-84	-34	-109	-19	-99	-70	-64	-1	-99	-10	-73	-72	-142	-75	-87	-3773	-6674	-19961	144	-13364	89	-12295	-3002	-12341	-2387	-8023	1064	-13813	-1315	-9098	-262
0.809167	-27	41	85	-56	-113	-36	10	-13	-22	2	-74	-66	-99	-16	-28	-43	-103	35	-84	-34	-110	-21	-101	-69	-65	0	-100	-15	-74	-74	-147	-76	-94	-3691	-6645	-19868	118	-13568	156	-12178	-1538	-12464	-2425	-7941	852	-13911	-1290	-9126	74
0.810000	-24	39	87	-59	-108	-29	12	-13	-19	1	-84	-66	-94	-13	-26	-60	-101	35	-85	-36	-107	-19	-99	-72	-63	2	-97	-10	-73	-72	-148	-76	-74	-3607	-6622	-19773	507	-13770	227	-12032	-40	-12570	-2461	-7838	1014	-14007	-1264	-9149	627
0.810833	-27	42	88	-57	-110	-33	11	-15	-19	4	-75	-63	-98	-13	-28	-60	-102	36	-86	-32	-105	-17	-98	-72	-68	2	-98	-11	-75	-92	-148	-76	-91	-3520	-6550	-19678	638	-13962	294	-11862	1339	-12660	-2502	-7732	1453	-14098	-1240	-9168	932
0.811667	-26	42	85	-58	-108	-33	13	-13	-21	5	-73	-62	-98	-14	-27	-61	-101	67	-83	-33	-105	-21	-99	-67	-64	2	-96	-12	-70	-74	-149	-77	-99	-3423	-6490	-19586	786	-14114	363	-11667	2692	-12734	-2531	-7613	2654	-14189	-1221	-9176	750
0.812500	-24	45	90	-55	-108	-31	13	-11	-17	4	-73	-61	-96	-10	-26	-57	-97	29	-81	-31	-102	-18	-98	-67	-65	3	-95	-9	-73	-69	-146	-73	-50	-3341	-6430	-19495	1475	-14307	435	-11451	4333	-12789	-2559	-7467	5049	-14268	-1204	-9169	622
0.813333	-21	76	89	-56	-108	-28	20	-10	-16	7	-73	-61	-93	-13	-27	-57	-98	36	-81	-30	-105	-17	-97	-66	-61	0	-96	-10	-70	-65	-148	-74	-16	-3254	-6370	-19408	111	-14457	499	-11212	4621	-12839	-2578	-7345	2158	-14347	-1196	-9156	714
0.814167	-24	45	89	-58	-110	-33	12	-11	-18	2	-73	-62	-96	-14	-26	-57	-102	35	-81	-30	-107	-21	-98	-66	-63	3	-97	-11	-69	-67	-144	-70	-50	-3162	-6311	-19323	-321	-14590	551	-10962	3839	-12877	-2592	-7193	977	-14412	-1194	-9118	-563
0.815000	-25	44	89	-58	-108	-33	-18	-12	-16	1	-74	-63	-99	-16	-26	-59	-102	33	-87	-32	-105	-21	-102	-68	-64	0	-99	-16	-78	-72	-151	-77	-43	-3071	-6254	-19243	538	-14730	592	-10700	3757	-12909	-2597	-7036	1802	-14474	-1200	-9066	639
0.815833	-56	38	88	-63	-113	-39	9	-15	-22	1	-75	-65	-99	-15	-29	-60	-104	29	-86	-15	-105	-22	-100	-68	-62	0	-96	-13	-70	-68	-146	-75	20	-2979	-6194	-19161	571	-14787	619	-10427	3281	-12934	-2588	-6866	2189	-14513	-1209	-8988	607
0.816667	-25	43	88	-59	-111	-35	12	-12	-22	4	-72	-36	-96	-16	-28	-58	-103	33	-86	-33	-109	-23	-101	-70	-67	-1	-100	-15	-76	-70	-150	-78	-4	-2882	-6137	-19083	461	-14851	624	-10157	3081	-12964	-2571	-6698	2234	-14545	-1231	-8892	415
0.817500	-26	38	86	-61	-111	-35	12	-17	-18	2	-74	-66	-96	-16	-30	-60	-102	29	-90	-32	-107	-23	-96	-70	-66	0	-101	-14	-74	-70	-148	-76	68	-2800	-6084	-19010	620	-14890	611	-9882	2978	-12990	-2540	-6527	2789	-14564	-1256	-8736	282
0.818333	-25	42	89	-61	-101	-33	11	-8	-18	4	-63	-66	-96	-13	-27	-59	-99	35	-83	-31	-107	-21	-98	-72	-64	0	-96	-12	-69	-68	-152	-77	112	-2726	-6030	-18939	-373	-14911	578	-9617	2706	-13026	-2501	-6357	136	-14568	-1287	-8612	456
0.819167	-23	47	90	-59	-110	-30	15	-13	-15	7	-69	-64	-94	-14	3	-55	-98	35	-82	-13	-105	-18	-95	-66	-62	4	-96	-11	-70	-69	-146	-76	110	-2627	-5982	-18869	-807	-14903	516	-9361	2596	-13072	-2455	-6195	-1516	-14569	-1330	-8448	-1592
0.820000	-22	46	89	-67	-108	-32	13	-15	-13	6	-72	-62	-95	-13	-27	-53	-96	33	-83	-31	-104	-22	-99	-67	-62	1	-99	-11	-74	-68	-144	-72	138	-2553	-5938	-18799	398	-14881	425	-9123	2833	-13136	-2398	-6051	232	-14553	-1372	-8261	-1011
0.820833	-22	38	90	-58	-105	-32	13	-13	-16	5	-70	-62	-95	-15	-29	-56	-97	34	-83	-30	-104	-21	-102	-66	-62	1	-98	-14	-73	-73	-145	-73	139	-2481	-5891	-18737	508	-14837	310	-8903	3076	-13214	-2340	-5927	1800	-14542	-1419	-8061	392
0.821667	-23	44	87	-57	-110	-33	12	-13	-19	4	-50	-62	-93	-14	-51	-58	-99	33	-85	-32	-104	-22	-100	-68	-64	1	-97	-11	-74	-68	-145	-73	97	-2416	-5855	-18676	-359	-14785	166	-8705	3692	-13301	-2281	-5826	1216	-14524	-1463	-7850	-627
0.822500	-25	41	89	-60	-110	-33	16	-14	-21	1	-75	-66	-97	-16	-28	-57	-101	22	-86	-32	-107	-21	-102	-73	-62	0	-99	-13	-73	-66	-148	-76	75	-2361	-5802	-18616	-493	-14720	1	-8527	4149	-13405	-2221	-5750	257	-14500	-1508	-7629	-834
0.823333	-28	41	84	-60	-109	-33	12	-17	-17	3	-74	-67	-98	-15	-30	-60	-104	29	-87	-35	-108	-22	-102	-72	-65	-3	-98	-14	-82	-70	-149	-79	58	-2314	-5768	-18566	-131	-14658	-186	-8375	4540	-13541	-2163	-5712	-173	-14500	-1546	-7418	-1182
0.824167	-25	38	84	-62	-113	-38	8	-18	-22	2	-76	-68	-97	-19	-32	-61	-94	30	-87	-35	-107	-27	-101	-72	-65	-3	-102	-12	-74	-70	-146	-75	116	-2266	-5718	-18508	53	-14588	-386	-8240	4895	-13681	-2101	-5707	-444	-14496	-1575	-7216	-1571
0.825000	-26	41	88	-60	-112	-31	11	-13	-18	33	-73	-65	-98	-18	-29	-59	-100	35	-87	-31	-107	-22	-99	-69	-60	1	-100	-11	-74	-67	-148	-75	211	-2219	-5665	-18457	325	-14517	-578	-8131	5306	-13828	-2058	-5734	-294	-14508	-1590	-7037	-1430
0.825833	-22	45	89	-56	-111	-35	13	-12	-17	5	-67	-63	-94	-14	-24	-58	-97	36	-83	-30	-115	-14	-98	-69	-62	3	-84	-12	-72	-66	-142	-73	220	-2181	-5605	-18411	914	-14458	-818	-8042	6543	-13985	-2021	-5799	1302	-14536	-1596	-6872	-1137
0.826667	-21	46	88	-56	-105	-33	15	-9	-14	8	-67	-61	-95	-13	-25	-60	-99	38	-83	-31	-103	-18	-97	-67	-59	4	-98	-11	-68	-66	-147	-77	233	-2144	-5523	-18352	86	-14407	-1039	-7975	7467	-14148	-1992	-5904	-1060	-14589	-1588	-6785	-882
0.827500	-24	46	89	-58	-108	-31	13	-11	-18	8	-67	-60	-95	-13	-25	-57	-97	49	-83	-30	-109	-18	-98	-66	-59	5	-97	-10	-69	-65	-146	-72	306	-2099	-5478	-18322	-522	-14371	-1254	-7917	6633	-14307	-1978	-6046	-3697	-14663	-1562	-6728	-2713
0.828333	-22	45	93	-55	-105	-32	16	-15	-17	7	-68	-66	-94	-16	-27	-59	-98	35	-83	-32	-104	-18	-98	-68	-65	3	-98	-12	-76	-83	-149	-75	249	-2062	-5408	-18290	753	-14349	-1458	-7882	6648	-14465	-1985	-6228	-2490	-14766	-1522	-6736	-1636
0.829167	-26	43	86	-57	-110	-32	17	-10	-21	6	-73	-64	-98	-36	-28	-69	-103	32	-86	-35	-112	-22	-99	-70	-65	1	-100	-13	-73	-70	-149	-74	257	-2014	-5329	-18261	598	-14338	-1637	-7852	6285	-14606	-2009	-6437	-1878	-14880	-1472	-6808	-570
0.830000	-23	42	85	-58	-111	-33	17	-12	-18	7	-75	-64	-95	-15	-28	-58	-98	35	-86	-33	-105	-19	-97	-68	-63	2	-102	-14	-70	-68	-138	-75	217	-1957	-5231	-18237	482	-14341	-1810	-7826	5890	-14731	-2047	-6679	-1333	-15015	-1403	-6950	-766
0.830833	-26	59	80	-58	-109	-34	11	-11	-16	4	-70	-63	-96	-18	-29	-62	-101	32	-85	-32	-109	-22	-82	-69	-65	1	-96	-10	-69	-70	-145	-77	69	-1904	-5149	-18215	1000	-14361	-1953	-7807	5713	-14830	-2100	-6935	-632	-15165	-1328	-7165	-922
0.831667	-24	43	82	-59	-108	-31	10	-14	-42	0	-75	-66	-97	-13	-30	-60	-100	30	-85	-34	-104	-21	-98	-69	-67	-1	-99	-12	-73	-69	-150	-77	110	-1833	-5052	-18212	814	-14386	-2071	-7786	5184	-14904	-2172	-7217	-2331	-15322	-1248	-7456	176
0.832500	-18	41	85	-59	-111	-34	11	-14	-21	2	-73	-65	-96	-19	-30	-63	-104	34	-88	-32	-104	-21	-99	-68	-60	4	-98	-10	-69	-66	-149	-75	119	-1752	-4941	-18193	-92	-14417	-2140	-7743	4280	-14930	-2251	-7506	-4576	-15464	-1160	-7817	-725
0.833333	-23	43	85	-51	-107	-31	10	-12	-19	6	-72	-63	-93	-15	-29	-58	-99	36	-82	-29	-105	-21	-100	-68	-60	3	-96	-22	-68	-67	-146	-75	39	-1664	-4829	-18192	700	-14458	-2183	-7726	3531	-14931	-2349	-7810	-3040	-15628	-1077	-8246	-643
0.834167	-22	44	87	-57	-107	-32	11	-12	-18	7	-70	-58	-95	-18	-29	-62	-94	38	-81	-29	-110	-21	-97	-66	-63	2	-96	-12	-74	-63	-149	-75	33	-1561	-4708	-18197	1275	-14491	-2191	-7680	2561	-14888	-2450	-8120	-601	-15765	-1003	-8736	1266
0.835000	-24	41	87	-58	-125	-35	12	-11	-14	7	-70	-63	-97	-15	-29	-57	-100	35	-82	-30	-104	-25	-99	-67	-65	3	-99	-13	-68	-69	-170	-76	84	-1455	-4585	-18222	982	-14524	-2164	-7630	2049	-14805	-2557	-8427	-320	-15871	-934	-9274	677
0.835833	-24	43	88	-58	-110	-32	11	-11	-17	5	-73	-64	-97	-16	-24	-58	-99	41	-84	-38	-103	-23	-97	-63	-62	1	-101	-12	-72	-69	-147	-77	90	-1335	-4450	-18230	667	-14542	-2105	-7559	1284	-14675	-2658	-8726	-1368	-15944	-876	-9848	148
0.836667	-24	40	86	-59	-111	-33	11	-13	-18	0	-73	-63	-96	-16	-28	-58	-101	34	-86	-34	-105	-22	-98	-65	-66	1	-99	-13	-77	-67	-144	-90	24	-1214	-4316	-18255	653	-14550	-2015	-7480	475	-14502	-2759	-9017	-2029	-15975	-833	-10458	52
0.837500	-26	39	87	-59	-112	-33	12	-15	-22	1	-76	-64	-98	-17	-31	-59	-105	36	-80	-33	-108	-22	-103	-70	-67	0	-98	-13	-72	-70	-150	-80	-17	-1073	-4172	-18281	560	-14541	-1902	-7383	-270	-14294	-2843	-9295	-2295	-15957	-804	-11067	108
0.838333	-26	41	87	-63	-113	-30	12	-6	-17	7	-72	-62	-97	-13	-30	-60	-98	36	-79	-30	-103	-21	-96	-68	-61	3	-109	-10	-70	-68	-148	-53	-46	-929	-4024	-18312	510	-14508	-1763	-7267	-1155	-14037	-2915	-9553	-2239	-15883	-790	-11675	182
0.839167	-19	43	88	-55	-109	-30	12	-11	-17	9	-72	-64	-94	-15	-27	-53	-93	41	-79	-29	-105	-18	-98	-66	-61	5	-96	-7	-70	-67	-146	-74	-114	-782	-3879	-18347	963	-14461	-1612	-7136	-1428	-13750	-2968	-9791	-421	-15749	-783	-12263	125
0.840000	-23	44	89	-56	-108	-32	9	-11	-19	7	-72	-63	-94	-16	-30	-58	-100	39	-82	-31	-103	-21	-99	-68	-63	1	-98	-12	-74	-74	-151	-78	-165	-636	-3741	-18382	373	-14390	-1446	-7001	-1614	-13439	-3005	-10011	-1013	-15562	-803	-12823	743
0.840833	-24	40	85	-61	-115	-36	8	-13	-19	3	-75	-65	-95	-17	-28	-60	-99	34	-81	-33	-105	-21	-99	-67	-65	0	-97	-14	-70	-70	-145	-76	-160	-482	-3598	-18429	-1338	-14293	-1275	-6848	-3473	-13095	-3015	-10201	-4901	-15308	-820	-13333	-836
0.841667	-22	42	88	-58	-108	-32	10	-12	-16	7	-74	-66	-101	-10	-27	-57	-100	39	-83	-31	-107	-19	-100	-66	-62	0	-98	-13	-75	-68	-143	-73	-225	-325	-3454	-18477	-357	-14172	-1107	-6683	-4345	-12733	-3001	-10370	-3889	-15002	-848	-13791	-1134
0.842500	-23	39	86	-58	-109	-33	15	-13	-17	6	-69	-61	-97	-17	-29	-56	-102	36	-83	-35	-105	-19	-98	-69	-64	1	-98	-10	-69	-67	-144	-77	-169	-170	-3339	-18515	-315	-14031	-943	-6510	-5002	-12354	-2956	-10508	-3302	-14645	-877	-14185	-126
0.843333	-21	17	59	-59	-109	-33	13	-12	-19	5	-72	-63	-92	-14	-27	-58	-98	37	-82	-31	-104	-19	-97	-69	-65	9	-100	-11	-78	-70	-147	-74	-126	-14	-3222	-18555	-142	-13871	-796	-6343	-5168	-11969	-2892	-10626	-1975	-14243	-910	-14511	-178
0.844167	-24	46	90	-61	-105	-33	12	-12	-16	8	-72	-64	-97	-8	-28	-59	-101	40	-81	-31	-121	-21	-99	-70	-62	3	-99	-12	-73	-69	-147	-74	-143	140	-3116	-18595	137	-13692	-659	-6188	-4710	-11574	-2803	-10713	-506	-13818	-939	-14766	-170
0.845000	-21	44	90	-63	-111	-32	12	-13	-17	7	-70	-63	-94	-14	-27	-60	-96	38	-80	-31	-103	-19	-100	-69	-60	1	-97	-11	-70	-68	-145	-75	-194	295	-3020	-18632	82	-13490	-547	-6001	-3865	-11179	-2698	-10780	-302	-13348	-963	-14951	827
0.845833	-23	46	91	-56	-105	-31	15	-11	-16	8	-69	-60	-93	-11	-26	-56	-120	39	-80	-29	-102	-14	-100	-65	-62	5	-96	-9	-68	-67	-145	-74	-220	441	-2939	-18667	-766	-13268	-455	-5836	-3302	-10790	-2581	-10822	-2170	-12880	-992	-15069	611
0.846667	-21	45	90	-40	-109	-32	9	-12	-18	5	-72	-60	-94	-12	-25	-59	-96	39	-83	-34	-107	-21	-101	-66	-63	2	-98	-8	-73	-70	-149	-75	-198	585	-2869	-18679	163	-13035	-393	-5682	-2350	-10409	-2457	-10850	-400	-12408	-1005	-15116	447
0.847500	-22	45	92	-57	-108	-30	13	-13	-18	6	-70	-64	-94	-15	-26	-59	-99	38	-81	-27	-104	-19	-96	-67	-60	3	-97	-11	-72	-70	-148	-73	-305	725	-2809	-18738	1028	-12788	-352	-5547	-1369	-10039	-2333	-10864	2567	-11944	-1014	-15118	3065
0.848333	-25	41	88	-60	-107	-31	9	-13	-19	5	-74	-64	-97	-15	-30	-61	-101	33	-87	-33	-107	-24	-104	-70	-64	10	-102	-10	-75	-72	-151	-73	-367	853	-2768	-18775	769	-12529	-343	-5439	257	-9681	-2219	-10861	3896	-11499	-1025	-15075	3350
0.849167	-29	39	84	-64	-113	-39	7	-19	-26	-1	-97	-67	-62	-21	-32	-63	-91	33	-87	-34	-110	-25	-103	-72	-66	-3	-101	-15	-74	-73	-148	-75	-419	982	-2729	-18808	315	-12247	-353	-5348	1944	-9334	-2108	-10846	3501	-11078	-1028	-14984	3041
0.850000	-29	52	84	-68	-113	-15	8	-14	-21	1	-76	-66	-102	-15	-30	-63	-105	33	-88	-36	-107	-25	-102	-70	-63	1	-99	-15	-75	-74	-148	-78	-369	1105	-2704	-18838	301	-11952	-390	-5286	3478	-8999	-2013	-10824	3065	-10694	-1031	-14872	3400
0.850833	-23	39	88	-62	-114	-38	9	-15	-18	1	-73	-67	-97	-16	-29	-61	-102	35	-93	-35	-105	-23	-103	-69	-67	-3	-101	-13	-76	-72	-148	-75	-179	1217	-2684	-18870	213	-11644	-447	-5253	4919	-8681	-1939	-10796	3116	-10352	-1041	-14741	3661
0.851667	-25	40	86	-59	-111	-35	9	-16	-22	3	-72	-59	-99	-17	-28	-61	-103	34	-87	-31	-107	-22	-100	-68	-66	0	-100	-14	-75	-70	-129	-75	-117	1325	-2668	-18898	319	-11324	-512	-5252	6147	-8375	-1888	-10770	3709	-10055	-1055	-14607	3860
0.852500	-19	42	88	-57	-111	-35	11	-11	-19	3	-72	-61	-98	-14	-46	-59	-100	34	-85	-32	-108	-23	-99	-68	-62	2	-98	-12	-68	-70	-145	-75	-151	1425	-2660	-18937	713	-10984	-595	-5283	7367	-8081	-1856	-10740	5735	-9798	-1077	-14466	3829
0.853333	-24	43	92	-57	-107	-33	13	-13	-18	5	-72	-63	-97	-13	-28	-61	-96	37	-83	-30	-105	-22	-99	-69	-62	0	-100	-12	-74	-73	-146	-73	-180	1513	-2662	-18977	485	-10631	-675	-5348	8708	-7802	-1847	-10723	6712	-9594	-1113	-14338	4252
0.854167	-22	44	87	-60	-111	-33	10	-11	-17	5	-74	-60	-96	-13	-27	-57	-99	36	-86	-30	-108	-23	-99	-67	-62	3	-99	-14	-70	-70	-147	-74	-224	1595	-2668	-19024	-1271	-10261	-767	-5444	8274	-7540	-1864	-10708	2436	-9430	-1163	-14232	3064
0.855000	-24	40	89	-56	-108	-34	10	-13	-17	5	-73	-63	-95	-15	-27	-60	-99	35	-83	-29	-108	-25	-99	-69	-63	0	-102	-15	-74	-73	-147	-76	-246	1665	-2686	-19074	-380	-9873	-842	-5572	7945	-7289	-1906	-10702	2634	-9311	-1230	-14146	1782
0.855833	-27	39	84	-62	-112	-36	10	-14	-21	5	-75	-64	-97	-18	-30	-60	-103	30	-88	-56	-109	-23	-103	-70	-64	0	-99	-16	-75	-73	-148	-76	-148	1728	-2705	-19131	-152	-9469	-912	-5731	7146	-7051	-1959	-10695	2588	-9223	-1309	-14082	2316
0.856667	-27	38	85	-64	-112	-39	18	-17	-25	2	-78	-64	-102	-18	-33	-61	-105	30	-88	-34	-110	-24	-108	-74	-67	-4	-102	-16	-76	-74	-151	-82	-176	1778	-2731	-19196	-165	-9056	-976	-5923	5911	-6819	-2032	-10704	2921	-9168	-1418	-14050	1394
0.857500	-29	35	80	-65	-112	-40	5	-19	-21	-1	-114	-70	-99	-19	-36	-65	-101	28	-87	-34	-108	-25	-104	-73	-66	-4	-100	-15	-74	-74	-151	-82	-113	1825	-2759	-19268	-369	-8603	-1014	-6116	5074	-6595	-2095	-10712	2830	-9128	-1531	-14038	615
0.858333	-27	39	78	-60	-112	-36	6	-15	-18	1	-74	-65	-98	-15	-30	-60	-98	32	-88	-31	-109	-19	-104	-70	-53	0	-101	-12	-76	-68	-149	-76	-51	1855	-2790	-19348	-349	-8190	-1041	-6337	3819	-6379	-2200	-10724	2272	-9112	-1659	-14046	403
0.859167	-19	41	88	-60	-107	-32	12	-12	-14	3	-73	-63	-84	-16	-28	-59	-96	36	-84	-28	-101	-18	-98	-67	-61	0	-97	-11	-70	-72	-164	-72	-181	1872	-2825	-19441	-1282	-7746	-1049	-6568	1907	-6163	-2295	-10742	-1388	-9078	-1800	-14083	-558
0.860000	-21	35	88	-60	-108	-32	11	-11	-16	5	-72	-62	-93	-12	-28	-58	-97	34	-83	-31	-103	-22	-100	-67	-64	0	-97	-11	-74	-69	-147	-74	-229	1895	-2872	-19543	-831	-7308	-1043	-6816	119	-5958	-2398	-10761	-1603	-9054	-1952	-14149	-2516
0.860833	-21	43	91	-59	-107	-33	10	-15	-19	5	-72	-66	-100	-11	-19	-60	-97	53	-82	-31	-105	-19	-100	-67	-63	0	-100	-14	-73	-68	-147	-75	-143	1903	-2915	-19652	232	-6868	-1027	-7062	-2317	-5757	-2499	-10776	261	-9026	-2114	-14225	-1054
0.861667	-22	32	88	-58	-115	-32	9	-14	-15	7	-65	-63	-94	-11	-26	-57	-99	34	-84	-32	-102	-18	-99	-49	-61	1	-98	-12	-69	-75	-147	-74	-105	1892	-2958	-19776	267	-6442	-995	-7307	-4225	-5559	-2604	-10792	1012	-8980	-2268	-14324	-865
0.862500	-23	45	90	-57	-108	-33	10	-13	-18	6	-65	-62	-95	6	-29	-56	-99	35	-82	-28	-105	-22	-97	-69	-61	0	-98	-11	-75	-69	-147	-77	-57	1880	-2996	-19901	-481	-6027	-960	-7551	-6144	-5365	-2713	-10803	102	-8911	-2426	-14433	-1705
0.863333	-26	43	89	-59	-110	-33	11	-13	-19	7	-70	-64	-93	-13	-31	-59	-117	35	-81	-10	-104	-18	-99	-67	-62	2	-98	-13	-73	-70	-149	-76	35	1853	-3032	-20037	-514	-5640	-923	-7785	-8178	-5172	-2824	-10810	-804	-8822	-2581	-14551	-1475
0.864167	-25	44	88	-39	-109	-43	12	-16	9	5	-73	-65	-95	-13	-28	-58	-99	34	-83	-32	-103	-22	-102	-72	-62	-1	-100	-14	-69	-70	-145	-76	27	1815	-3058	-20167	-270	-5283	-891	-8019	-9746	-4987	-2934	-10811	-1632	-8710	-2728	-14675	-1434
0.865000	-22	41	88	-58	-110	-33	11	-15	-17	3	-72	-66	-97	-16	-30	-58	-100	33	-87	-34	-103	-19	-101	-69	-81	-3	-100	-15	-74	-70	-149	-77	-97	1777	-3079	-20302	-114	-4954	-867	-8240	-11090	-4806	-3054	-10809	-2156	-8578	-2878	-14804	-1788
0.865833	-24	41	87	-61	-111	-36	7	-13	-23	5	-72	-65	-115	-12	-27	-58	-99	37	-83	-32	-108	-19	-97	-67	-60	3	-97	-10	-69	-63	-144	-75	-298	1735	-3089	-20433	290	-4660	-855	-8449	-11987	-4629	-3177	-10800	-1170	-8414	-2996	-14930	-2288
0.866667	-21	42	87	-56	-103	-33	12	-11	-18	9	-70	-66	-92	-16	-26	-59	-100	36	-81	-32	-130	-17	-99	-68	-61	-7	-98	-13	-74	-67	-150	-75	-308	1683	-3079	-20557	842	-4413	-862	-8653	-12185	-4472	-3316	-10797	614	-8239	-3116	-15053	-2074
0.867500	-22	51	87	-58	-105	-31	15	-11	-18	8	-67	-63	-92	0	-25	-53	-96	37	-81	-32	-100	-17	-96	-68	-59	2	-99	-11	-67	-67	-145	-70	-34	1636	-3064	-20669	-667	-4213	-896	-8845	-13571	-4322	-3465	-10792	-3198	-8038	-3231	-15174	-2475
0.868333	-23	46	88	-58	-108	-33	12	-12	-19	6	-74	-65	-97	-15	-30	-56	-99	37	-81	-32	-103	-34	-100	-68	-65	-1	-102	-13	-69	-65	-148	-75	-133	1582	-3029	-20766	-241	-4064	-957	-9040	-15009	-4193	-3605	-10798	-3335	-7829	-3338	-15295	-3952
0.869167	-25	40	87	-61	-119	-34	12	-15	-17	4	-74	-67	-94	-17	-30	-60	-98	34	-86	-34	-105	-21	-101	-69	-63	-4	-103	-13	-66	-70	-149	-78	-267	1533	-2978	-20849	480	-3965	-1045	-9226	-15285	-4078	-3810	-10804	-2439	-7610	-3442	-15416	-2878
0.870000	-23	39	87	-59	-109	-36	10	-15	-19	4	-73	-65	-98	-18	-28	-59	-100	35	-87	-32	-104	-22	-100	-72	-74	0	-105	-10	-73	-67	-147	-75	-178	1490	-2914	-20904	623	-3914	-1169	-9417	-15354	-3977	-4004	-10827	-1337	-7383	-3547	-15528	-2849
0.870833	-24	42	88	-59	-109	-33	10	-12	-14	5	-72	-64	-98	-18	-31	-76	-100	36	-83	-31	-108	-18	-99	-69	-62	1	-99	-12	-69	-68	-149	-75	-174	1450	-2825	-20936	657	-3916	-1309	-9609	-14967	-3900	-4215	-10855	-476	-7158	-3660	-15635	-2891
0.871667	-25	45	87	-56	-99	-31	12	-11	-18	7	-73	-62	-95	-13	-26	-57	-98	37	-85	-32	-109	-22	-99	-66	-68	1	-103	-11	-70	-67	-145	-73	-121	1420	-2734	-20936	1011	-3971	-1508	-9805	-14012	-3841	-4443	-10900	744	-6928	-3776	-15721	-2600
0.872500	-24	43	90	-57	-110	-27	15	-16	-18	7	-69	-63	-97	-15	-28	-57	-98	38	-82	-30	-105	-21	-98	-67	-64	4	-102	-12	-74	-69	-144	-69	-93	1396	-2619	-20917	72	-4071	-1726	-10007	-13063	-3804	-4686	-10968	-1763	-6707	-3904	-15821	-2187
0.873333	-24	44	87	-61	-111	-32	12	-10	-18	5	-75	-64	-92	-15	-28	-47	-104	37	-90	-40	-107	-22	-100	-69	-63	0	-104	-10	-75	-67	-146	-75	-41	1372	-2496	-20852	17	-4219	-1962	-10224	-11730	-3798	-4951	-11038	-2374	-6491	-4056	-15918	-3849
0.874167	-24	40	87	-83	-111	-35	9	-14	-23	1	-77	-65	-99	-17	-26	-60	-103	36	-85	-33	-107	-21	-100	-72	-64	-1	-101	-11	-73	-64	-150	-76	0	1372	-2353	-20759	1078	-4404	-2245	-10444	-10030	-3782	-5227	-11154	-383	-6278	-4224	-15999	-2443
0.875000	-30	40	87	-60	-111	-32	10	-14	-21	3	-73	-63	-97	-14	-27	-69	-102	35	-80	-32	-107	-21	-102	-78	-62	0	-101	-11	-72	-68	-146	-76	-90	1371	-2205	-20636	1206	-4632	-2545	-10677	-7835	-3793	-5511	-11275	976	-6079	-4417	-16080	-1093
0.875833	-26	43	88	-58	-110	-30	18	-14	-19	7	-76	-62	-97	-13	-30	-53	-99	36	-85	-32	-107	-21	-105	-69	-65	0	-101	-10	-72	-69	-146	-66	-376	1385	-2037	-20478	528	-4907	-2865	-10925	-5628	-3810	-5804	-11414	472	-5889	-4633	-16156	-1390
0.876667	-23	41	87	-59	-108	-33	10	-15	-19	3	-72	-67	-99	-21	-28	-61	-101	35	-86	-30	-105	-24	-103	-72	-60	0	-100	-15	-76	-74	-148	-78	-625	1405	-1870	-20295	252	-5180	-3194	-11177	-3789	-3836	-6103	-11573	-201	-5707	-4881	-16236	-1132
0.877500	-25	39	86	-61	-116	-32	7	-13	-21	11	-73	-75	-98	-16	-27	-61	-100	35	-87	-35	-109	-24	-103	-69	-64	1	-103	-15	-74	-70	-130	-77	-582	1440	-1692	-20088	264	-5486	-3536	-11443	-2119	-3857	-6402	-11721	-710	-5530	-5151	-16311	-1035
0.878333	-27	41	88	-61	-111	-31	11	-13	-16	6	-74	-65	-96	-15	-26	-55	-102	35	-86	-34	-103	-18	-97	-69	-62	1	-101	-13	-72	-70	-145	-75	-607	1482	-1495	-19845	112	-5798	-3875	-11711	-904	-3877	-6693	-11888	-1229	-5362	-5444	-16381	-893
0.879167	-17	43	90	-59	-107	-34	15	-11	-14	8	-72	-62	-96	-13	-25	-56	-98	37	-85	-34	-104	-17	-98	-66	-62	2	-101	-11	-69	-68	-142	-75	-527	1534	-1292	-19589	301	-6118	-4215	-11988	483	-3891	-6985	-12048	-826	-5198	-5762	-16462	-935
0.880000	-23	42	91	-56	-108	-29	12	-12	-17	4	-73	-62	-95	-14	-26	-53	-88	37	-76	-29	-102	-17	-96	-65	-64	0	-100	-11	-70	-68	-142	-70	-324	1593	-1080	-19318	1215	-6439	-4551	-12273	2678	-3893	-7277	-12210	1287	-5051	-6104	-16543	-727
0.880833	-24	42	88	-58	-107	-30	15	-15	-18	5	-53	-64	-93	-15	-28	-59	-100	36	-85	-31	-103	-18	-100	-69	-62	1	-99	-12	-67	-69	-147	-73	-318	1657	-862	-19036	-170	-6747	-4871	-12565	3840	-3877	-7535	-12364	-1870	-4909	-6459	-16630	-354
0.881667	0	44	87	-60	-105	-32	9	-14	-18	4	-73	-65	-93	-15	-28	-58	-101	36	-84	-33	-117	-24	-102	-70	-63	0	-98	-13	-73	-70	-148	-76	-245	1732	-624	-18743	-752	-7050	-5180	-12857	4221	-3850	-7791	-12505	-3543	-4780	-6831	-16722	-1719
0.882500	-25	39	85	-63	-114	-40	8	-17	-29	5	-73	-65	-97	-18	-31	-62	-101	36	-85	-33	-109	-22	-102	-67	-63	1	-96	-11	-62	-72	-146	-84	-55	1828	-376	-18445	177	-7316	-5456	-13146	5459	-3794	-8024	-12623	-3140	-4652	-7200	-16818	-598
0.883333	-22	42	85	-59	-110	-35	10	-14	-18	4	-73	-68	-98	-15	-27	-57	-87	38	-82	-35	-108	-22	-101	-68	-63	1	-99	-14	-70	-72	-146	-76	32	1913	-125	-18164	103	-7561	-5711	-13442	6041	-3727	-8241	-12729	-2928	-4543	-7571	-16920	-55
0.884167	-14	42	87	-61	-117	-36	9	-12	-17	2	-73	-65	-97	-16	-30	-59	-102	37	-84	-32	-104	-23	-99	-70	-63	1	-98	-15	-73	-72	-147	-76	51	2017	113	-17862	-110	-7771	-5929	-13728	6770	-3640	-8438	-12809	-2732	-4450	-7934	-17028	-93
0.885000	-23	43	89	-60	-111	-31	12	-12	-17	7	-68	-63	-95	-9	-25	-55	-101	36	-92	-29	-108	-23	-98	-67	-62	2	-101	-13	-72	-69	-145	-72	27	2124	406	-17582	112	-7946	-6114	-14015	7599	-3538	-8612	-12866	-1985	-4366	-8289	-17135	-3
0.885833	-23	44	90	-58	-111	-27	13	-15	-21	6	-67	-63	-96	-13	-26	-56	-99	38	-82	-31	-107	-21	-99	-68	-62	2	-98	-14	-72	-68	-149	-72	75	2257	702	-17305	-591	-8084	-6259	-14300	7990	-3426	-8780	-12904	-4307	-4304	-8606	-17248	813
0.886667	-23	43	90	-58	-110	-34	13	-14	-15	6	-69	-64	-96	-15	-25	-58	-98	37	-84	-33	-105	-19	-96	-67	-62	3	-99	-14	-68	-69	-146	-74	105	2371	968	-17045	-873	-8181	-6361	-14584	8152	-3313	-8922	-12916	-5192	-4259	-8903	-17365	-688
0.887500	-24	44	89	-57	-109	-30	32	-13	-17	6	-75	-62	-95	-13	-27	-55	-100	42	-83	-31	-103	-18	-96	-66	-63	0	-99	-12	-70	-70	-147	-72	-66	2509	1259	-16797	239	-8239	-6421	-14861	8450	-3200	-9050	-12924	-2570	-4238	-9169	-17477	319
0.888333	-23	44	90	-59	-109	-32	12	-12	-19	5	-73	-63	-90	-14	-29	-77	-94	37	-83	-31	-105	-22	-98	-67	-64	0	-98	-13	-76	-69	-148	-77	-101	2655	1542	-16574	671	-8261	-6439	-15138	9104	-3092	-9168	-12914	202	-4244	-9400	-17592	2209
0.889167	-28	39	79	-62	-113	-41	8	-18	-26	2	-74	-67	-100	-18	-29	-61	-105	36	-86	-35	-109	-24	-102	-72	-63	-4	-103	-17	-72	-72	-152	-78	62	2809	1821	-16366	95	-8248	-6420	-15411	10260	-2997	-9274	-12899	803	-4267	-9583	-17688	1609
0.890000	-27	41	87	-57	-111	-36	8	-18	-21	2	-75	-65	-98	-18	-35	-62	-103	33	-87	-39	-110	-25	-104	-72	-68	-4	-102	-18	-78	-79	-153	-78	209	2971	2095	-16178	-276	-8204	-6353	-15681	10974	-2924	-9369	-12885	127	-4317	-9720	-17780	1657
0.890833	-28	38	85	-77	-115	-40	13	-18	-23	1	-75	-39	-99	-19	-29	-58	-102	32	-86	-36	-109	-25	-102	-70	-64	-1	-99	-15	-76	-75	-149	-69	340	3139	2365	-16009	-164	-8129	-6248	-15945	11713	-2869	-9451	-12878	-150	-4374	-9806	-17853	1952
0.891667	-25	43	88	-59	-111	-34	10	-12	-21	5	-72	-65	-99	-18	-28	-58	-100	37	-86	-30	-107	-21	-100	-78	-66	0	-99	-16	-74	-70	-148	-74	353	3315	2619	-15857	-246	-8018	-6111	-16203	12424	-2847	-9537	-12883	159	-4455	-9846	-17905	2039
0.892500	-23	41	90	-52	-111	-32	0	-13	-11	6	-72	-65	-97	-14	-28	-57	-101	37	-85	-32	-107	-19	-100	-69	-64	1	-114	-11	-73	-68	-146	-80	277	3490	2850	-15730	-403	-7896	-5949	-16460	12870	-2854	-9609	-12905	1385	-4548	-9836	-17942	1953
0.893333	-23	44	91	-60	-110	-33	12	-13	-17	6	-77	-61	-97	-14	-28	-57	-95	37	-86	-32	-107	-16	-100	-69	-64	0	-101	-12	-70	-69	-146	-72	336	3670	3068	-15622	287	-7768	-5767	-16713	13616	-2904	-9677	-12958	4452	-4656	-9784	-17950	1885
0.894167	-25	41	89	-59	-120	-32	18	-12	-18	7	-70	-60	-94	-13	-27	-58	-99	37	-81	-32	-107	-16	-100	-69	-62	2	-94	-9	-69	-68	-158	-79	454	3848	3270	-15531	-402	-7621	-5572	-16964	13900	-2987	-9742	-13044	3244	-4767	-9693	-17937	2143
0.895000	-22	44	91	-57	-112	-30	10	-11	-17	6	-70	-59	-96	-13	-27	-56	-99	37	-82	-31	-131	-18	-103	-70	-64	1	-98	-10	-65	-69	-148	-74	518	4021	3445	-15464	-1481	-7475	-5374	-17212	12970	-3096	-9801	-13169	846	-4884	-9563	-17894	660
0.895833	-18	41	89	-59	-109	-31	11	6	-36	6	-70	-63	-95	-16	-28	-57	-98	34	-81	-32	-104	-17	-100	-70	-61	0	-98	-9	-73	-67	-148	-76	569	4192	3600	-15416	-365	-7325	-5175	-17455	12940	-3263	-9854	-13332	2008	-4996	-9406	-17818	1007
0.896667	-24	41	87	-61	-109	-35	10	-14	-18	4	-70	-60	-94	-15	-28	-57	-93	30	-85	-33	-122	-21	-102	-70	-64	-3	-99	-11	-73	-69	-148	-76	649	4355	3722	-15388	-644	-7186	-4986	-17692	12680	-3449	-9902	-13538	2553	-5098	-9221	-17713	1076
0.897500	-23	40	89	-44	-110	-39	9	-13	-18	2	-74	-62	-98	-16	-31	-58	-100	35	-84	-34	-107	-24	-102	-70	-66	-3	-111	-14	-76	-67	-147	-75	661	4513	3828	-15372	-988	-7053	-4815	-17923	12385	-3656	-9943	-13790	3429	-5193	-9021	-17576	971
0.898333	-26	38	86	-60	-111	-35	11	-14	-18	4	-72	-63	-120	-17	-29	-57	-103	30	-85	-38	-108	-22	-102	-69	-66	-5	-100	-12	-72	-73	-146	-77	516	4658	3904	-15376	-723	-6924	-4671	-18148	11917	-3882	-9969	-14083	4599	-5267	-8813	-17406	936
0.899167	-23	49	81	-60	-110	-34	12	-13	-19	1	-72	-65	-97	-15	-29	-58	-100	35	-82	-32	-105	-21	-99	-67	-74	0	-99	-8	-73	-41	-143	-70	387	4808	3972	-15385	-973	-6810	-4549	-18368	11161	-4106	-9987	-14418	3140	-5322	-8601	-17206	1304
0.900000	-22	42	89	-58	-108	-30	12	-10	-14	7	-70	-62	-95	-14	-29	-40	-97	37	-85	-38	-104	-22	-102	-69	-62	1	-99	-8	-69	-72	-146	-73	416	4943	4006	-15413	-1408	-6716	-4465	-18590	9958	-4335	-10002	-14791	1258	-5361	-8400	-16976	-309
0.900833	-21	43	87	-58	-109	-34	11	-13	-17	5	-60	-64	-92	-14	-27	-56	-95	35	-86	-29	-103	-22	-102	-70	-60	0	-97	-11	-68	-88	-147	-72	429	5075	4016	-15449	-329	-6635	-4419	-18782	8941	-4545	-10002	-15195	2974	-5371	-8214	-16717	-778
0.901667	-22	40	88	-57	-105	-34	12	-12	-15	3	-72	-63	-94	-16	-28	-59	-100	40	-84	-32	-85	-22	-101	-67	-62	0	-98	-11	-69	-73	-147	-72	422	5205	4023	-15494	112	-6568	-4407	-18977	7773	-4738	-9984	-15630	5167	-5365	-8050	-16432	994
0.902500	-3	39	88	-58	-101	-33	10	-8	-16	5	-70	-64	-97	-15	-28	-56	-101	33	-86	-34	-107	-22	-99	-68	-63	1	-96	-11	-79	-72	-145	-72	363	5331	4005	-15545	-284	-6514	-4434	-19163	6928	-4898	-9981	-16083	5496	-5329	-7910	-16117	521
0.903333	-24	44	90	-56	-108	-33	12	-13	-18	4	-61	-65	-68	-15	-27	-68	-95	34	-86	-30	-107	-22	-99	-70	-63	-1	-100	-11	-73	-69	-149	-74	278	5461	3973	-15605	-465	-6472	-4506	-19331	6158	-5019	-9963	-16550	4858	-5274	-7802	-15778	157
0.904167	-28	39	87	-56	-108	-35	21	-16	-17	5	-72	-63	-97	-14	-29	-59	-100	34	-86	-29	-104	-21	-102	-67	-61	1	-81	-10	-72	-67	-150	-73	271	5596	3925	-15652	-359	-6443	-4607	-19494	5458	-5092	-9935	-17015	4431	-5195	-7730	-15421	438
0.905000	-21	47	91	-52	-104	-35	15	-9	-19	6	-73	-60	-92	-5	-27	-62	-100	36	-82	-27	-103	-22	-102	-68	-61	2	-95	-9	-69	-70	-144	-72	224	5733	3871	-15705	-329	-6420	-4747	-19649	4774	-5113	-9908	-17465	3986	-5095	-7706	-15045	648
0.905833	-22	41	90	-52	-104	-33	16	-9	-17	7	-70	-61	-98	-13	-26	-58	-98	36	-82	-30	-105	-18	-100	-67	-62	4	-96	-10	-62	-69	-145	-67	145	5883	3798	-15767	-154	-6399	-4918	-19787	3915	-5081	-9878	-17920	3999	-4981	-7698	-14653	543
0.906667	-21	43	89	-56	-110	-36	12	-12	-19	5	-73	-63	-97	-15	-27	-58	-99	35	-86	-41	-108	-22	-102	-68	-62	1	-100	-11	-69	-70	-150	-75	101	6040	3719	-15825	696	-6383	-5125	-19918	3502	-4999	-9858	-18334	6326	-4855	-7737	-14248	254
0.907500	-22	54	87	-57	-110	-33	9	-4	-19	6	-73	-67	-98	-16	-26	-60	-98	35	-84	-30	-104	-18	-101	-69	-61	-9	-95	-13	-75	-66	-144	-83	-41	6208	3630	-15878	762	-6356	-5346	-20038	3365	-4854	-9831	-18712	6693	-4714	-7810	-13831	821
0.908333	-24	42	88	-57	-110	-35	17	-13	-15	6	-75	-64	-97	-13	-28	-62	-111	34	-87	-34	-107	-21	-102	-69	-62	1	-100	-10	-70	-69	-149	-77	-109	6390	3526	-15936	-526	-6331	-5593	-20143	1618	-4656	-9818	-19044	3949	-4565	-7918	-13409	-387
0.909167	-27	39	87	-59	-109	-36	13	-13	-22	2	-76	-65	-98	-17	-29	-61	-101	35	-86	-32	-107	-21	-90	-72	-67	7	-104	-17	-73	-69	-148	-77	-174	6588	3419	-15985	378	-6290	-5858	-20236	764	-4421	-9808	-19325	5036	-4410	-8054	-12986	-434
0.910000	-25	41	84	-58	-111	-34	11	-15	-19	5	-74	-62	-98	-19	-28	-62	-105	16	-86	-32	-107	-23	-102	-73	-65	0	-99	-12	-70	-73	-147	-76	-222	6794	3306	-16039	334	-6234	-6137	-20307	288	-4135	-9799	-19541	4487	-4252	-8214	-12563	428
0.910833	-21	23	87	-57	-111	-34	43	-16	-18	6	-72	-62	-97	-17	-29	-63	-100	36	-84	-31	-107	-22	-102	-73	-66	0	-99	-12	-72	-65	-139	-76	-208	7021	3184	-16080	311	-6157	-6416	-20396	-83	-3817	-9798	-19682	4467	-4099	-8385	-12139	273
0.911667	-23	41	88	-60	-103	-32	13	-14	-18	6	-72	-64	-95	-17	-29	-57	-97	23	-82	-33	-104	-19	-99	-94	-64	2	-99	-15	-72	-69	-148	-74	-133	7256	3055	-16142	384	-6062	-6705	-20455	-412	-3475	-9799	-19759	5149	-3954	-8578	-11725	305
0.912500	-22	34	85	-60	-110	-33	11	-10	-15	9	-72	-60	-93	-14	-30	-60	-98	35	-80	-33	-107	-21	-100	-68	-61	3	-97	-6	-70	-67	-145	-73	-167	7497	2920	-16197	481	-5946	-7002	-20509	-931	-3121	-9808	-19753	4737	-3803	-8780	-11315	691
0.913333	-22	44	89	-57	-107	-32	13	-14	-16	7	-70	-63	-94	-17	-28	-58	-97	36	-81	-32	-103	-16	-99	-67	-63	4	-100	-12	-73	-68	-146	-73	-259	7740	2779	-16255	-370	-5799	-7296	-20546	-1718	-2763	-9818	-19673	2145	-3673	-8991	-10915	-458
0.914167	-49	27	87	-59	-107	-32	12	-13	-18	8	-72	-62	-95	-17	-29	-61	-102	34	-83	-32	-109	-21	-98	-66	-75	4	-98	-10	-76	-67	-144	-76	-220	7986	2637	-16321	314	-5631	-7596	-20576	-2165	-2409	-9830	-19512	2909	-3548	-9207	-10529	-1392
0.915000	-24	44	87	-61	-110	-33	10	-14	-23	4	-74	-64	-96	-30	-28	-57	-100	30	-83	-40	-109	-23	-100	-72	-65	-1	-100	-16	-76	-68	-148	-74	-199	8226	2487	-16394	1078	-5436	-7898	-20598	-3011	-2076	-9856	-19280	4361	-3444	-9427	-10160	391
0.915833	-25	43	81	-63	-113	-35	8	-1	-23	3	-78	-69	-99	-17	-31	-63	-99	32	-84	-35	-107	-21	-100	-68	-64	-1	-115	-13	-72	-67	-146	-75	-241	8467	2344	-16471	970	-5212	-8190	-20600	-3557	-1758	-9838	-18969	4078	-3352	-9637	-9800	242
0.916667	-27	42	82	-61	-112	-35	7	-17	-21	2	-77	-63	-97	-15	-29	-61	-98	47	-83	-36	-110	-25	-104	-72	-67	0	-100	-15	-74	-69	-148	-77	-164	8694	2195	-16555	363	-4971	-8482	-20602	-4031	-1474	-9836	-18596	2635	-3286	-9846	-9461	-274
0.917500	-24	40	81	-62	-110	-33	22	-17	-21	3	-74	-67	-97	-19	-31	-62	-102	33	-83	-38	-107	-23	-101	-72	-65	0	-100	-14	-78	-70	-150	-77	-167	8913	2052	-16644	58	-4702	-8764	-20566	-4482	-1220	-9823	-18155	1899	-3229	-10054	-9130	-242
0.918333	-24	42	86	-60	-105	-33	10	-17	-18	6	-72	-46	-101	-17	-30	-60	-97	27	-81	-35	-107	-21	-100	-68	-62	-1	-99	-11	-72	-70	-149	-76	-148	9112	1906	-16735	-23	-4423	-9033	-20524	-5116	-1000	-9798	-17662	1355	-3187	-10247	-8819	-281
0.919167	-24	89	88	-58	-107	-30	11	-12	-18	7	-73	-61	-94	-15	-28	-59	-98	36	-82	-31	-103	-18	-100	-68	-62	-1	-97	-10	-70	-69	-144	-74	-132	9299	1769	-16836	-119	-4133	-9292	-20462	-5960	-837	-9769	-17118	893	-3164	-10443	-8530	-184
0.920000	-25	44	86	-57	-109	-33	13	-13	-18	8	-67	-60	-78	-15	-24	-57	-98	36	-81	-30	-104	-18	-99	-67	-62	1	-95	-10	-69	-66	-144	-75	-217	9458	1624	-16939	384	-3830	-9543	-20376	-6362	-704	-9727	-16538	2208	-3160	-10636	-8259	-238
0.920833	-23	47	87	-59	-111	-32	11	-16	-18	5	-70	-64	-95	-16	-25	-57	-100	36	-80	-34	-103	-19	-102	-69	-64	0	-97	-10	-67	-65	-146	-74	-196	9597	1455	-17039	471	-3527	-9773	-20276	-6369	-620	-9673	-15925	2788	-3165	-10818	-8009	285
0.921667	-23	43	88	-57	-102	-33	12	-12	-23	6	-69	-64	-95	-16	-27	-64	-99	37	-82	-52	-104	-21	-97	-70	-63	0	-95	-10	-73	-66	-147	-77	-210	9717	1334	-17138	-1532	-3230	-9982	-20143	-7897	-577	-9621	-15289	-1691	-3186	-11012	-7775	-542
0.922500	-24	41	96	-59	-112	-30	10	-13	-19	5	-69	-63	-97	-15	-27	-59	-102	35	-83	-36	-107	-22	-100	-73	-61	-1	-97	-8	-72	-68	-146	-75	-161	9811	1187	-17234	-755	-2949	-10173	-19988	-9066	-568	-9563	-14641	-1399	-3219	-11196	-7558	-1102
0.923333	-28	44	89	-59	-108	-35	16	7	-19	4	-75	-65	-103	-19	-28	-62	-102	35	-83	-35	-108	-23	-101	-72	-64	-5	-101	-18	-76	-73	-150	-79	-168	9885	1034	-17326	-395	-2681	-10334	-19804	-9784	-598	-9508	-13984	-1037	-3263	-11386	-7369	243
0.924167	-27	39	82	-60	-114	-35	7	-16	-26	2	-77	-66	-99	-16	-29	-60	-105	34	-86	-35	-107	-23	-99	-69	-64	-3	-100	-14	-76	-73	-148	-76	-194	9939	881	-17406	-345	-2429	-10463	-19589	-10488	-650	-9450	-13318	18	-3297	-11571	-7189	110
0.925000	-25	42	88	-57	-112	-33	11	-15	-23	0	-73	-66	-95	-15	-28	-58	-104	36	-80	-32	-109	-22	-98	-69	-66	0	-99	-11	-73	-70	-143	-74	-188	9979	727	-17472	-378	-2202	-10555	-19370	-10932	-732	-9402	-12657	932	-3336	-11751	-7031	58
0.925833	-24	46	88	-56	-128	-30	12	-11	-19	7	-72	-61	-95	-14	-25	-57	-100	39	-82	-31	-107	-17	-97	-65	-60	4	-111	-12	-73	-67	-143	-75	-173	9997	563	-17533	-286	-2005	-10618	-19077	-11132	-826	-9367	-12004	1263	-3373	-11932	-6894	656
0.926667	-24	45	88	-58	-110	-33	11	-12	-19	8	-74	-60	-93	-15	-38	-56	-101	38	-77	-28	-108	-21	-100	-67	-65	1	-95	-10	-72	-67	-145	-75	-165	10001	395	-17583	-1302	-1846	-10643	-18784	-11775	-943	-9358	-11365	-1800	-3406	-12112	-6772	475
0.927500	-23	46	103	-58	-107	-30	18	-13	-14	7	-70	-63	-96	-14	-27	-57	-99	38	-81	-29	-105	-18	-99	-59	-60	3	-96	-19	-76	-69	-147	-74	-169	9990	217	-17623	-610	-1711	-10628	-18464	-12008	-1066	-9363	-10738	-1520	-3436	-12289	-6670	-1041
0.928333	-24	46	89	-60	-111	-32	15	-12	-27	6	-74	-63	-94	-11	-27	-57	-100	34	-85	-30	-108	-21	-100	-67	-65	0	-99	-12	-73	-68	-148	-75	-182	9967	42	-17659	514	-1618	-10577	-18125	-11878	-1195	-9396	-10121	1256	-3454	-12459	-6589	757
0.929167	-25	41	89	-58	-114	-33	17	-11	-21	7	-76	-66	-97	-15	-27	-57	-103	34	-80	-32	-98	-19	-101	-70	-66	-5	-100	-14	-74	-68	-147	-77	-146	9936	-138	-17684	663	-1556	-10486	-17766	-11100	-1328	-9461	-9528	2947	-3463	-12619	-6528	1222
0.930000	-26	40	87	-60	-110	-32	15	-13	-22	0	-73	-66	-109	-13	-27	-59	-102	30	-85	-31	-104	-23	-100	-69	-61	1	-98	-13	-74	-67	-147	-75	-133	9896	-314	-17701	237	-1526	-10360	-17385	-10202	-1459	-9551	-8941	2519	-3461	-12759	-6477	377
0.930833	-18	41	88	-60	-112	-33	12	-14	-23	2	-74	-65	-97	-14	-30	-61	-101	34	-84	-32	-107	-23	-103	-69	-66	-3	-98	-15	-74	-67	-149	-77	-213	9851	-493	-17721	135	-1534	-10193	-16992	-9617	-1585	-9670	-8382	1863	-3451	-12879	-6446	583
0.931667	-26	43	89	-58	-109	-33	10	-16	-18	3	-75	-65	-99	-29	-31	-63	-101	35	-84	-31	-110	-27	-103	-68	-65	-1	-99	-16	-77	-73	-149	-80	-253	9790	-666	-17738	166	-1575	-10008	-16590	-9030	-1704	-9829	-7842	1289	-3426	-12984	-6440	681
0.932500	-28	42	79	-60	-115	-36	10	-16	-22	3	-73	-64	-98	-15	-30	-60	-101	36	-84	-30	-110	-24	-103	-73	-62	5	-98	-8	-74	-63	-144	-73	-233	9731	-828	-17758	175	-1632	-9779	-16174	-8367	-1809	-9998	-7317	566	-3388	-13057	-6438	664
0.933333	-22	44	91	-59	-112	-32	13	-12	-17	1	-73	-66	-95	-14	-27	-58	-101	36	-83	-31	-107	-22	-102	-70	-63	0	-97	-15	-75	-68	-147	-75	-160	9654	-987	-17768	452	-1711	-9536	-15759	-7645	-1913	-10205	-6817	1096	-3345	-13104	-6468	556
0.934167	-25	57	90	-59	-110	-31	17	-11	-16	7	-73	-65	-95	-14	-26	-60	-98	34	-86	-35	-102	-21	-101	-62	-61	0	-101	-11	-68	-68	-146	-74	-187	9574	-1134	-17815	963	-1834	-9277	-15340	-6462	-2004	-10425	-6337	2863	-3289	-13120	-6501	1028
0.935000	-26	42	88	-57	-108	-31	15	-14	-21	5	-69	-64	-98	-18	-26	-67	-96	35	-83	-31	-105	-22	-102	-70	-63	0	-100	-13	-74	-68	-148	-75	-236	9480	-1263	-17852	-593	-1947	-9008	-14924	-6788	-2083	-10671	-5892	-887	-3225	-13101	-6585	594
0.935833	-24	39	88	-38	-107	-31	13	-15	-18	2	-73	-66	-96	-16	-28	-63	-99	34	-86	-33	-104	-23	-100	-73	-74	0	-99	-10	-63	-70	-139	-78	-132	9376	-1381	-17902	-150	-2110	-8724	-14502	-7459	-2144	-10900	-5471	-1234	-3156	-13043	-6677	-710
0.936667	-28	38	88	-61	-112	-33	10	-16	-19	1	-75	-72	-96	-16	-28	-58	-97	39	-85	-34	-107	-24	-104	-75	-65	-3	-101	-12	-73	-69	-152	-76	-213	9264	-1487	-17960	445	-2269	-8453	-14085	-7375	-2192	-11147	-5081	-1038	-3081	-12946	-6787	667
0.937500	-24	38	87	-62	-105	-34	12	-18	-21	1	-74	-69	-97	-19	-30	-63	-103	32	-86	-34	-105	-23	-102	-83	-68	-3	-100	-13	-70	-72	-153	-78	-265	9136	-1572	-18025	184	-2438	-8178	-13672	-7560	-2225	-11377	-4730	-1086	-3003	-12819	-6927	470
0.938333	-26	40	87	-61	-111	-35	12	-15	-19	4	-73	-64	-96	-16	-27	-59	-98	33	-83	-33	-108	-22	-100	-70	-62	1	-101	-10	-70	-70	-148	-53	-169	9004	-1642	-18096	-229	-2608	-7939	-13261	-7721	-2244	-11596	-4409	-1644	-2910	-12646	-7083	578
0.939167	-21	43	89	-58	-107	-31	13	-15	-17	4	-70	-68	-94	-16	-27	-58	-97	35	-87	-34	-103	-22	-99	-72	-62	0	-98	-14	-69	-69	-147	-74	-97	8864	-1698	-18174	-165	-2774	-7665	-12857	-7764	-2243	-11790	-4137	-1648	-2825	-12444	-7265	888
0.940000	-22	37	86	-60	-109	-34	11	-26	-21	1	-73	-68	-97	-13	-28	-61	-102	30	-86	-34	-108	-24	-101	-72	-66	0	-103	-13	-73	-70	-148	-77	-121	8708	-1748	-18257	-1221	-2945	-7441	-12459	-8122	-2234	-11960	-3906	-4818	-2742	-12216	-7470	761
0.940833	-26	37	86	-62	-113	-36	6	-15	-24	0	-78	-68	-98	-17	-30	-60	-102	32	-85	-32	-108	-21	-102	-72	-66	3	-100	-14	-72	-69	-149	-73	-79	8550	-1781	-18334	-1233	-3109	-7231	-12065	-8199	-2205	-12091	-3722	-5647	-2659	-11953	-7697	-1028
0.941667	-23	38	87	-59	-109	-33	11	-16	-17	1	-72	-66	-93	-18	-28	-57	-100	33	-85	-32	-108	-22	-101	-73	-60	1	-97	-13	-73	-72	-147	-76	-111	8381	-1808	-18409	-308	-3256	-7049	-11681	-8144	-2165	-12174	-3584	-3694	-2574	-11675	-7949	114
0.942500	-23	41	106	-58	-109	-38	12	-19	-16	1	-74	-64	-97	-18	-28	-59	-100	34	-85	-32	-112	-23	-101	-73	-65	8	-98	-13	-74	-70	-147	-76	-110	8214	-1830	-18476	144	-3399	-6895	-11307	-7549	-2109	-12219	-3493	-2166	-2495	-11377	-8222	852
0.943333	-25	40	87	-59	-110	-35	11	-16	-12	-5	-75	-67	-96	-18	-30	-60	-100	33	-87	-34	-107	-24	-100	-69	-62	0	-102	-15	-75	-73	-151	-77	-90	8043	-1853	-18534	-111	-3523	-6758	-10934	-6476	-2049	-12216	-3452	-2848	-2424	-11069	-8503	-30
0.944167	-22	39	88	-60	-110	-38	10	-15	-17	2	-77	-67	-93	-16	-26	-59	-98	33	-83	-33	-107	-26	-100	-83	-61	-4	-100	-29	-74	-73	-146	-77	-100	7872	-1871	-18581	-372	-3632	-6654	-10573	-5501	-1972	-12155	-3457	-4269	-2351	-10752	-8799	-93
0.945000	-22	40	88	-57	-109	-34	11	-14	-17	3	-75	-60	-95	-16	-22	-57	-100	38	-84	-31	-103	-21	-99	-66	-65	1	-98	-12	-74	-72	-146	-75	-149	7708	-1868	-18608	-545	-3719	-6566	-10230	-4041	-1890	-12047	-3507	-5459	-2300	-10437	-9107	-156
0.945833	-43	42	86	-75	-103	-32	13	-14	-16	6	-72	-64	-93	-13	-26	-59	-97	35	-84	-30	-101	-19	-98	-76	-60	7	-97	-12	-65	-69	-145	-78	-63	7544	-1920	-18622	-661	-3790	-6502	-9888	-2413	-1805	-11885	-3597	-6426	-2251	-10127	-9413	-273
0.946667	-21	43	91	-57	-107	-32	13	-14	-15	3	-73	-65	-90	-10	-23	-56	-93	36	-82	-30	-99	-19	-98	-67	-63	-1	-99	-9	-69	-72	-146	-76	258	7385	-1953	-18619	-377	-3850	-6458	-9566	-729	-1720	-11679	-3727	-5355	-2215	-9826	-9726	-322
0.947500	-29	44	92	-55	-108	-31	12	-13	-14	7	-72	-62	-91	-14	-29	-56	-98	37	-83	-27	-100	-19	-96	-63	-62	3	-98	-10	-72	-75	-145	-75	635	7228	-1996	-18601	562	-3885	-6421	-9255	1828	-1632	-11424	-3892	-1713	-2174	-9535	-10035	223
0.948333	-21	42	87	-60	-108	-34	10	-15	-8	4	-77	-59	-94	-14	-27	-60	-99	35	-87	-33	-105	-24	-101	-70	-62	-6	-103	-13	-73	-75	-148	-76	642	7074	-2054	-18580	-344	-3910	-6398	-8970	3582	-1559	-11131	-4096	-3893	-2181	-9267	-10340	366
0.949167	-27	37	82	-61	-112	-38	8	-18	-22	1	-80	-68	-102	-17	-33	-63	-91	32	-88	-30	-104	-16	-102	-68	-64	-4	-103	-15	-75	-73	-149	-74	553	6932	-2115	-18533	-165	-3925	-6377	-8691	4470	-1482	-10796	-4316	-5193	-2178	-9017	-10624	-1406
0.950000	-26	39	88	-61	-111	-49	10	-15	-5	4	-78	-66	-95	-15	-48	-60	-101	30	-86	-34	-108	-24	-102	-68	-66	-5	-102	-13	-73	-72	-147	-77	475	6789	-2191	-18482	805	-3932	-6355	-8436	6143	-1422	-10431	-4560	-4311	-2192	-8776	-10891	-768
0.950833	-23	38	90	-59	-113	-29	9	-16	-19	3	-77	-65	-98	-13	-28	-60	-102	35	-87	-33	-107	-23	-100	-67	-63	-3	-108	-14	-60	-68	-146	-76	339	6649	-2272	-18423	477	-3924	-6329	-8202	6969	-1374	-10045	-4822	-3507	-2214	-8560	-11139	-656
0.951667	-25	37	85	-58	-112	-34	11	-16	-21	5	-76	-67	-95	-12	-27	-60	-101	33	-91	-34	-107	-21	-99	-66	-63	0	-99	-13	-74	-68	-146	-76	236	6513	-2367	-18366	274	-3918	-6298	-7991	7789	-1339	-9639	-5096	-2697	-2253	-8363	-11364	-552
0.952500	-25	32	89	-57	-109	-33	12	-14	-19	5	-73	-63	-97	-14	-27	-60	-99	35	-85	-28	-101	-23	-100	-68	-62	-1	-97	-10	-74	-69	-145	-75	108	6372	-2462	-18302	587	-3917	-6252	-7804	8776	-1327	-9216	-5378	-1653	-2312	-8186	-11570	-874
0.953333	-24	44	88	-56	-85	-32	13	-12	-18	7	-72	-61	-96	-12	-28	-62	-100	36	-84	-32	-107	-19	-101	-66	-62	1	-97	-14	-69	-68	-148	-77	-46	6231	-2575	-18250	-1	-3921	-6197	-7642	8938	-1332	-8790	-5677	-4101	-2380	-8026	-11754	-507
0.954167	-24	43	89	-59	-112	-34	12	-12	-15	7	-72	-65	-96	-13	-29	-60	-101	24	-86	-32	-105	-24	-102	-68	-64	6	-100	-12	-72	-67	-147	-74	-42	6082	-2691	-18197	-220	-3932	-6131	-7507	8888	-1360	-8361	-5977	-5120	-2470	-7875	-11911	-1884
0.955000	-24	41	89	-57	-111	-31	12	-12	-17	21	-73	-64	-97	2	-32	-59	-101	36	-86	-33	-107	-22	-101	-67	-63	0	-99	-14	-74	-68	-146	-75	-109	5932	-2805	-18162	642	-3957	-6037	-7391	8991	-1413	-7939	-6284	-2708	-2565	-7741	-12052	-1244
0.955833	-22	34	87	-61	-112	-33	8	-13	-19	4	-73	-66	-97	-16	-28	-61	-100	35	-86	-34	-110	-24	-104	-69	-65	-1	-99	-15	-69	-67	-148	-77	-180	5776	-2930	-18127	800	-4002	-5936	-7309	8691	-1482	-7532	-6592	-424	-2680	-7613	-12156	67
0.956667	-24	36	86	-62	-112	-36	9	-17	-16	1	-69	-72	-100	-21	-22	-65	-104	34	-87	-36	-110	-26	-104	-74	-66	-3	-104	-19	-74	-70	-152	-80	-180	5611	-3066	-18109	0	-4062	-5832	-7247	8651	-1582	-7139	-6907	-352	-2813	-7491	-12279	-687
0.957500	-32	35	80	-57	-116	-38	4	-17	-26	1	-77	-68	-100	-18	-33	-64	-104	30	-91	-36	-112	-27	-105	-72	-67	-3	-102	-16	-76	-73	-150	-76	-232	5449	-3179	-18093	-393	-4144	-5680	-7210	8293	-1692	-6759	-7217	-1103	-2958	-7359	-12359	-639
0.958333	-24	39	85	-62	-109	-35	8	-16	-19	3	-73	-64	-98	-17	-30	-62	-102	34	-85	-34	-107	-22	-100	-70	-66	0	-98	-15	-74	-67	-143	-75	-263	5282	-3294	-18089	-253	-4228	-5528	-7196	7339	-1830	-6400	-7536	-1468	-3116	-7228	-12442	-508
0.959167	-24	42	89	-61	-109	-36	12	-12	-18	5	-70	-63	-97	-16	-26	-60	-101	37	-87	-32	-104	-21	-100	-67	-61	3	-99	-14	-69	-65	-147	-75	-252	5114	-3405	-18097	96	-4365	-5362	-7209	6210	-1986	-6072	-7858	-1434	-3298	-7090	-12516	-526
0.960000	-24	43	88	-60	-111	-34	9	-13	-25	7	-74	-65	-95	-13	-38	-57	-102	36	-84	-33	-108	-23	-101	-70	-63	0	-100	-15	-72	-67	-147	-75	-313	4937	-3515	-18116	314	-4517	-5188	-7250	5130	-2170	-5759	-8189	-616	-3483	-6943	-12578	-483
0.960833	-25	44	85	-59	-112	-34	10	-13	-17	6	-72	-64	-98	-16	-28	-60	-98	34	-82	-32	-108	-22	-98	-68	-66	0	-97	-15	-86	-67	-145	-74	-386	4761	-3609	-18140	700	-4684	-4999	-7309	4568	-2367	-5475	-8527	2038	-3686	-6784	-12637	-276
0.961667	-22	43	86	-61	-109	-35	9	-12	-17	8	-69	-60	-95	-14	-26	-57	-96	36	-84	-32	-109	-21	-100	-67	-61	2	-95	-13	-73	-65	-148	-74	-394	4591	-3696	-18169	-538	-4887	-4805	-7394	3835	-2590	-5212	-8876	251	-3910	-6612	-12692	417
0.962500	-24	43	89	-59	-108	-32	9	-12	-17	5	-72	-66	-95	-15	-30	-60	-98	35	-84	-33	-107	-22	-110	-66	-64	0	-99	-16	-70	-68	-147	-75	-403	4422	-3763	-18203	-1392	-5092	-4602	-7500	1882	-2830	-4988	-9185	-2515	-4146	-6422	-12750	-831
0.963333	-25	39	86	-86	-109	-59	9	-15	-19	9	-72	-66	-94	-16	-28	-60	-101	33	-85	-33	-105	-21	-102	-70	-63	3	-98	-13	-72	-68	-148	-70	-429	4255	-3825	-18245	-83	-5326	-4394	-7630	920	-3084	-4781	-9599	-1487	-4396	-6214	-12805	-324
0.964167	-23	45	87	-59	-111	-36	10	-16	-22	5	-75	-64	-96	-19	-30	-60	-102	34	-109	-32	-109	-23	-100	-72	-81	-1	-100	-13	-72	-70	-147	-74	-465	4094	-3864	-18283	-199	-5576	-4184	-7783	-168	-3363	-4597	-9981	-1032	-4664	-5991	-12859	32
0.965000	-28	42	86	-57	-110	-34	11	-14	12	6	-74	-67	-97	-17	-32	-60	-105	34	-82	-33	-107	-22	-101	-70	-63	-1	-100	-16	-72	-72	-148	-78	-429	3935	-3885	-18323	-266	-5842	-3973	-7962	-1034	-3651	-4433	-10372	-361	-4941	-5751	-12915	-56
0.965833	-24	41	89	-61	-113	-36	9	-17	-19	5	-70	-68	-97	-18	-30	-61	-99	34	-83	-33	-108	-38	-100	-74	-62	0	-98	-22	-75	-69	-145	-75	-389	3791	-3888	-18354	-274	-6124	-3758	-8158	-1288	-3955	-4280	-10770	669	-5226	-5490	-12977	-63
0.966667	-24	42	90	-58	-111	-33	11	-14	-18	6	-72	-62	-95	-15	-32	-63	-97	36	-85	-30	-104	-21	-99	-72	-61	2	-101	-13	-73	-70	-145	-77	-471	3647	-3872	-18389	-868	-6409	-3548	-8382	-1358	-4270	-4147	-11175	-1051	-5519	-5217	-13030	572
0.967500	-35	41	87	-58	-109	-32	12	-12	-19	6	-70	-62	-86	-14	-28	-61	-98	36	-85	-30	-105	-21	-101	-72	-61	5	-100	-12	-69	-70	-145	-77	-322	3515	-3851	-18419	-1562	-6710	-3334	-8619	-1770	-4594	-4019	-11598	-3404	-5820	-4927	-13085	-511
0.968333	-22	41	88	-59	-109	-19	10	-13	-18	5	-72	-67	-96	-19	-30	-61	-100	32	-85	-29	-108	-24	-102	-73	-64	-3	-102	-17	-72	-77	-148	-76	-297	3382	-3811	-18461	-377	-7019	-3128	-8886	-1577	-4933	-3903	-12030	-1814	-6126	-4624	-13158	-572
0.969167	-28	37	84	-60	-112	-36	8	-17	-22	0	-75	-66	-100	-21	-31	-62	-86	37	-92	-36	-107	-24	-102	-75	-64	-3	-103	-17	-74	-74	-148	-78	-308	3255	-3759	-18471	501	-7324	-2922	-9172	-1189	-5274	-3759	-12465	783	-6430	-4312	-13232	1137
0.970000	-27	39	87	-60	-117	-34	8	-9	-23	1	-77	-66	-101	-19	-30	-62	-100	32	-88	-34	-108	-24	-103	-74	-63	-4	-104	-17	-76	-75	-147	-77	-207	3162	-3692	-18482	-154	-7629	-2721	-9478	-269	-5616	-3681	-12901	1342	-6730	-3990	-13308	763
0.970833	-16	54	84	-60	-107	-35	11	-13	-21	2	-74	-66	-97	-18	-29	-63	-100	30	-88	-34	-107	-23	-103	-73	-64	2	-101	-15	-94	-74	-148	-76	-216	3016	-3618	-18490	-903	-7944	-2524	-9798	870	-5957	-3562	-13337	641	-7024	-3667	-13394	415
0.971667	-25	42	86	-57	-109	-35	16	-15	-14	4	-73	-63	-91	-17	-28	-59	-97	30	-85	-32	-108	-22	-102	-72	-64	-4	-99	-13	-68	-74	-147	-75	-264	2918	-3536	-18490	-904	-8254	-2331	-10142	2213	-6293	-3446	-13773	384	-7307	-3342	-13500	422
0.972500	-26	41	86	-58	-111	-34	11	-12	-22	2	-74	-64	-98	-17	-33	-59	-95	29	-85	-31	-105	-26	-103	-73	-62	0	-100	-13	-75	-73	-149	-75	-305	2799	-3449	-18479	-927	-8562	-2162	-10499	3663	-6621	-3325	-14202	275	-7585	-3030	-13618	611
0.973333	-22	40	87	-60	-97	-39	10	-17	-19	2	-74	-66	-94	-19	-32	-62	-103	30	-87	-35	-110	-25	-107	-74	-65	-1	-104	-13	-73	-73	-139	-77	-349	2691	-3368	-18463	-882	-8869	-2002	-10874	4897	-6946	-3207	-14631	604	-7847	-2721	-13753	538
0.974167	-24	42	86	-62	-112	-35	8	-16	-22	3	-75	-68	-96	-18	-31	-60	-122	32	-87	-36	-105	-25	-101	-69	-67	-3	-102	-13	-74	-73	-146	-74	-289	2588	-3260	-18432	-88	-9168	-1838	-11262	6451	-7256	-3083	-15046	2555	-8094	-2422	-13906	592
0.975000	-26	42	86	-59	-110	-35	40	-16	-22	0	-74	-64	-101	-15	-29	-61	-100	30	-87	-33	-105	-21	-102	-69	-63	-4	-101	-12	-74	-72	-147	-74	-222	2484	-3164	-18387	-319	-9448	-1698	-11662	7843	-7553	-2958	-15448	1524	-8323	-2147	-14088	1300
0.975833	-21	44	87	-59	-108	-34	12	-15	-19	2	-77	-64	-97	-16	-30	-61	-101	32	-90	-43	-109	-25	-104	-63	-65	-6	-103	-13	-73	-70	-148	-74	-203	2380	-3057	-18331	-1737	-9760	-1568	-12072	7101	-7838	-2836	-15839	-2714	-8534	-1898	-14293	-137
0.976667	-24	42	85	-63	-111	-35	8	-17	-18	6	-78	-65	-99	-15	-31	-60	-101	29	-88	-33	-107	-23	-102	-69	-62	-1	-103	-13	-74	-70	-149	-77	-185	2274	-2950	-18262	-247	-10051	-1454	-12488	7066	-8103	-2712	-16212	-2193	-8731	-1676	-14530	-654
0.977500	-22	40	84	-61	-111	-36	9	-17	-21	2	-79	-64	-95	-17	-31	-60	-102	35	-91	-34	-108	-25	-105	-73	-64	0	-101	-12	-75	-70	-150	-75	-182	2185	-2833	-18169	-223	-10329	-1342	-12906	6667	-8345	-2589	-16564	-2640	-8905	-1481	-14793	-1463
0.978333	-24	41	88	-63	-109	-33	12	-14	-15	13	-76	-65	-99	-17	-29	-57	-98	35	-83	-31	-105	-22	-99	-66	-58	0	-98	-11	-75	-72	-142	-74	-194	2092	-2702	-18068	-315	-10604	-1253	-13319	5969	-8568	-2472	-16879	-2566	-9072	-1318	-15074	-3005
0.979167	-24	46	88	-59	-110	-33	13	-11	-18	7	-73	-60	-97	-34	-26	-56	-97	21	-80	-30	-104	-21	-99	-63	-63	1	-94	-9	-69	-67	-145	-72	-159	1999	-2581	-17946	-252	-10868	-1171	-13731	5328	-8767	-2361	-17179	-2407	-9218	-1189	-15388	-2205
0.980000	-19	46	89	-44	-105	-27	15	-10	-15	8	-87	-64	-93	-10	-28	-56	-98	38	-81	-31	-103	-18	-99	-65	-60	2	-97	-13	-74	-67	-161	-69	-181	1907	-2450	-17814	-408	-11119	-1100	-14140	4529	-8972	-2269	-17446	-3666	-9358	-1102	-15717	-938
0.980833	-16	43	88	-60	-109	-33	13	-14	-17	6	-73	-60	-93	-12	-26	-56	-98	37	-83	-31	-104	-24	-100	-65	-62	1	-93	-12	-72	-68	-147	-74	-185	1815	-2309	-17666	-1270	-11372	-1038	-14530	3049	-9141	-2187	-17678	-6722	-9492	-1048	-16070	-1736
0.981667	-25	45	90	-60	-112	-31	13	-11	-22	6	-75	-59	-98	-28	-27	-58	-102	35	-84	-31	-109	-22	-101	-69	-65	0	-103	-15	-74	-70	-146	-74	-173	1739	-2160	-17507	-308	-11604	-987	-14920	1794	-9300	-2122	-17873	-5717	-9624	-1034	-16443	-2340
0.982500	-27	40	82	-64	-110	-34	11	-15	-19	3	-79	-62	-96	-15	-29	-62	-97	33	-64	-30	-104	-19	-102	-68	-61	0	-96	-12	-72	-68	-147	-74	-178	1639	-2011	-17337	727	-11821	-917	-15279	499	-9432	-2063	-18024	-3199	-9753	-1062	-16827	-368
0.983333	-29	33	88	-59	-112	-32	8	-13	-16	3	-74	-60	-96	-12	-29	-57	-98	37	-83	-30	-102	-22	-102	-66	-66	0	-97	-12	-72	-66	-146	-70	-198	1551	-1857	-17160	282	-12026	-859	-15628	-267	-9556	-2025	-18132	-2347	-9888	-1099	-17213	-284
0.984167	-25	44	89	-57	-112	-30	15	-12	-19	6	-74	-62	-98	-13	-16	-60	-103	37	-82	-31	-105	-19	-101	-68	-66	2	-97	-11	-74	-68	-150	-75	-211	1460	-1697	-16981	-551	-12211	-800	-15941	-1032	-9663	-1999	-18204	-2940	-10031	-1177	-17594	-633
0.985000	-21	45	93	-58	-109	-36	12	-11	-16	-7	-66	-61	-95	-11	-27	-55	-97	39	-81	-30	-104	-22	-99	-67	-63	3	-96	-9	-73	-67	-145	-72	-197	1371	-1538	-16799	-471	-12362	-725	-16229	-1877	-9761	-1992	-18223	-2976	-10178	-1270	-17973	-400
0.985833	-22	46	91	-58	-109	-31	13	-8	-14	7	-70	-60	-96	-11	-26	-55	-99	40	-81	-30	-96	-22	-98	-45	-60	3	-96	-13	-76	-67	-145	-72	-201	1282	-1379	-16619	-206	-12532	-644	-16489	-2859	-9850	-1999	-18205	-2902	-10342	-1387	-18332	-104
0.986667	-24	45	89	-56	-109	-27	15	-57	-16	8	-68	-61	-97	-8	-24	-53	-98	41	-81	-30	-107	-18	-95	-64	-61	5	-95	-11	-70	-64	-145	-69	-238	1192	-1229	-16443	-81	-12668	-557	-16716	-3836	-9932	-2019	-18132	-2647	-10519	-1516	-18668	387
0.987500	-19	47	89	-57	-107	-30	15	-12	-16	5	-68	-61	-96	-8	-25	-51	-103	41	-82	-27	-95	-19	-96	-66	-61	1	-98	-8	-69	-64	-142	-72	-263	1101	-1084	-16282	608	-12788	-463	-16912	-4202	-10013	-2046	-18023	-788	-10706	-1644	-18978	481
0.988333	-23	41	85	-59	-108	-25	16	-7	-16	5	-68	-62	-96	-10	-27	-56	-99	34	-83	-31	-107	-21	-99	-67	-62	3	-99	-14	-67	-66	-147	-76	-199	1006	-932	-16127	1153	-12901	-359	-17074	-3987	-10090	-2086	-17877	284	-10931	-1797	-19257	1046
0.989167	-25	42	86	-60	-111	-33	8	-15	-22	4	-70	-65	-95	-14	-14	-59	-103	35	-93	-31	-109	-24	-103	-74	-64	1	-98	-15	-78	-72	-147	-78	-124	915	-834	-15953	-376	-13003	-252	-17209	-5205	-10175	-2129	-17693	-3365	-11164	-1930	-19483	325
0.990000	-26	40	85	-61	-114	-33	10	-43	-21	3	-73	-66	-98	-17	-32	-59	-104	34	-86	-35	-112	-24	-104	-73	-65	-1	-104	-16	-76	-59	-152	-79	-120	827	-731	-15861	487	-13096	-134	-17291	-5785	-10261	-2183	-17489	-2597	-11414	-2062	-19666	-299
0.990833	-28	39	84	-61	-114	-38	9	-15	-21	2	-72	-65	-98	-15	-30	-58	-102	35	-84	-33	-113	-24	-101	-68	-64	2	-100	-13	-75	-68	-144	-75	-130	743	-635	-15754	729	-13180	-10	-17343	-5753	-10348	-2229	-17254	-2702	-11667	-2182	-19781	962
0.991667	-24	43	87	-57	-99	-32	10	-11	-17	-21	-69	-63	-98	-13	-29	-57	-98	35	-85	-32	-104	-22	-100	-72	-62	4	-99	-15	-74	-69	-136	-77	-108	660	-563	-15654	1021	-13261	110	-17364	-5683	-10450	-2280	-16999	-2148	-11941	-2273	-19850	820
0.992500	-23	40	86	-58	-110	-31	15	-12	-16	3	-68	-65	-95	-12	-28	-57	-98	34	-72	-33	-104	-21	-99	-68	-62	1	-98	-11	-73	-66	-144	-74	-86	577	-508	-15577	1184	-13345	223	-17348	-5513	-10565	-2335	-16736	-1629	-12226	-2361	-19856	807
0.993333	-21	42	58	-56	-109	-32	15	-11	-21	4	-72	-62	-96	-13	-26	-55	-101	33	-86	-34	-105	-19	-94	-69	-64	-1	-100	-12	-73	-68	-145	-72	-91	503	-465	-15512	1299	-13439	340	-17303	-5305	-10693	-2389	-16465	-1575	-12523	-2435	-19795	1264
0.994167	-23	43	88	-58	-107	-32	17	-14	-18	8	-70	-58	-95	-12	-29	-53	-102	34	-83	-33	-103	-22	-100	-67	-60	2	-97	-14	-74	-69	-144	-74	-102	430	-440	-15462	260	-13534	442	-17221	-5389	-10835	-2449	-16200	-4600	-12825	-2487	-19678	995
0.995000	-19	42	88	-60	-110	-34	13	-15	-18	5	-70	-64	-96	-12	-27	-56	-98	35	-83	-33	-103	-22	-99	-70	-64	1	-100	-6	-70	-69	-144	-75	-116	362	-431	-15430	763	-13639	526	-17118	-5113	-10995	-2511	-15941	-4165	-13131	-2531	-19495	-170
0.995833	-24	42	85	-59	-111	-34	12	-14	-17	3	-72	-66	-96	-18	-30	-58	-101	19	-87	-36	-105	-23	-99	-69	-64	-3	-101	-15	-73	-70	-145	-75	-112	292	-429	-15411	1945	-13756	602	-16982	-4630	-11173	-2580	-15674	-1753	-13441	-2564	-19259	1160
0.996667	-26	41	85	-61	-133	-34	11	-12	-21	2	-73	-67	-97	-14	-27	-59	-99	33	-85	-33	-109	-25	-99	-72	-65	0	-102	-15	-72	-70	-147	-74	-53	230	-439	-15406	1932	-13881	659	-16834	-3591	-11365	-2664	-15467	-606	-13743	-2588	-18963	1242
0.997500	-26	41	88	-61	-112	-36	11	-17	-23	0	-74	-69	-99	-17	-29	-62	-102	34	-86	-40	-107	-24	-98	-74	-64	-3	-102	-17	-75	-73	-149	-78	-12	166	-455	-15409	1169	-14018	695	-16662	-2652	-11572	-2753	-15260	-1469	-14048	-2609	-18613	579
0.998333	-29	40	82	-60	-110	-34	11	-16	-19	4	-74	-65	-97	-16	-32	-62	-103	33	-85	-34	-108	-24	-102	-70	-63	0	-99	-16	-75	-72	-150	-77	23	101	-477	-15425	897	-14158	717	-16475	-2204	-11791	-2854	-15070	-2268	-14346	-2631	-18219	605
0.999167	-21	39	87	-59	-111	-34	10	-15	-38	0	-74	-48	-97	-16	-27	-60	-100	35	-80	-32	-105	-25	-100	-72	-63	0	-98	-10	-73	-69	-145	-69	50	39	-489	-15443	727	-14270	718	-16271	-2029	-12021	-2969	-14903	-2291	-14631	-2647	-17789	574
1.000000	-28	42	89	-57	-111	-32	13	-10	-19	5	-70	-63	-98	-13	-26	-59	-100	36	-82	-32	-108	-24	-103	-68	-64	0	-99	-14	-78	-68	-148	-76	133	-32	-521	-15480	627	-14466	690	-16063	-2335	-12261	-3102	-14766	-1781	-14917	-2685	-17335	486
1.000833	-19	44	89	-58	-112	-33	12	-11	-18	7	-70	-63	-94	-13	-27	-60	-99	34	-82	-32	-105	-23	-99	-69	-60	1	-98	-12	-73	-65	-147	-76	198	-108	-544	-15522	893	-14630	646	-15847	-2548	-12512	-3240	-14635	93	-15190	-2728	-16853	402
1.001667	-23	45	82	-57	-109	-40	13	-10	-16	6	-74	-64	-97	-15	-26	-61	-99	35	-83	-33	-105	-22	-98	-73	-61	-1	-101	-15	-67	-68	-147	-75	230	-193	-568	-15575	1431	-14796	584	-15636	-2059	-12760	-3394	-14551	2278	-15456	-2786	-16357	774
1.002500	-22	39	87	-58	-110	-33	15	-27	-18	6	-53	-69	-96	-15	-28	-60	-99	35	-82	-34	-107	-23	-103	-68	-63	0	-99	-12	-70	-68	-148	-76	298	-289	-596	-15637	-369	-14963	504	-15430	-3228	-13011	-3557	-14476	-1430	-15719	-2860	-15854	412
1.003333	-24	44	86	-56	-111	-33	11	-11	-21	3	-75	-63	-96	-14	-28	-59	-102	26	-81	-33	-105	-28	-102	-69	-65	0	-101	-11	-72	-67	-149	-78	248	-384	-620	-15705	36	-15131	404	-15231	-4744	-13268	-3733	-14416	-1408	-15961	-2953	-15358	-557
1.004167	-22	41	87	-57	-107	-29	12	-11	-16	5	-73	-70	-95	-15	-28	-59	-102	35	-83	-32	-107	-24	-101	-70	-63	0	-98	-13	-75	-69	-150	-77	125	-499	-649	-15782	630	-15303	288	-15038	-5495	-13503	-3899	-14364	-313	-16219	-3055	-14872	498
1.005000	-18	46	88	-57	-108	-31	13	-14	-17	5	-73	-63	-95	-12	-26	-60	-99	36	-81	-32	-104	-7	-103	-69	-48	2	-97	-10	-72	-68	-147	-75	124	-613	-682	-15869	820	-15466	163	-14865	-6655	-13742	-4065	-14320	1129	-16464	-3171	-14399	199
1.005833	-26	43	88	-57	-112	-33	13	-3	-18	6	-80	-63	-99	-14	-28	-59	-102	35	-81	-31	-109	-22	-100	-66	-65	2	-96	-12	-73	-68	-147	-76	73	-746	-723	-15971	968	-15634	27	-14679	-7579	-13979	-4227	-14283	1707	-16710	-3303	-13950	-19
1.006667	-22	36	89	-59	-115	-33	11	-12	-19	4	-74	-66	-102	-16	-28	-59	-100	37	-84	-36	-111	-23	-102	-68	-63	1	-98	-14	-75	-68	-148	-77	74	-886	-771	-16078	1295	-15803	-118	-14571	-8364	-14210	-4374	-14239	2099	-16957	-3441	-13529	308
1.007500	-25	43	87	-58	-109	-33	9	-12	-15	0	-75	-51	-99	-18	-29	-57	-102	37	-83	-30	-107	-23	-101	-66	-63	0	-97	-12	-75	-69	-148	-77	99	-1024	-822	-16197	380	-15967	-263	-14459	-9573	-14438	-4500	-14192	-1214	-17211	-3577	-13135	683
1.008333	-27	40	85	-58	-107	-35	11	-12	-19	5	-74	-65	-99	-16	-28	-57	-103	27	-86	-40	-110	-23	-102	-70	-65	-1	-98	-14	-78	-69	-149	-77	73	-1183	-893	-16333	688	-16142	-411	-14374	-9847	-14669	-4607	-14133	-1735	-17487	-3712	-12780	-834
1.009167	-28	39	87	-61	-114	-34	10	-22	-25	0	-76	-69	-99	-17	-30	-63	-107	32	-86	-35	-108	-24	-104	-73	-67	-4	-103	-22	-75	-74	-150	-82	155	-1316	-970	-16470	1932	-16317	-558	-14310	-9522	-14905	-4683	-14058	1000	-17743	-3838	-12458	174
1.010000	-29	37	85	-59	-113	-34	8	-16	-19	3	-76	-68	-99	-15	-33	-61	-104	32	-87	-34	-108	-22	-105	-70	-69	-4	-101	-16	-77	-73	-151	-80	94	-1488	-1055	-16619	1983	-16493	-698	-14277	-8875	-15139	-4715	-13964	3138	-18017	-3941	-12168	910
1.010833	-24	41	84	-59	-112	-35	9	-14	-18	6	-74	-68	-98	-13	-21	-59	-104	33	-84	-33	-105	-23	-102	-68	-65	-1	-97	-13	-73	-68	-147	-75	15	-1634	-1150	-16769	1139	-16676	-828	-14268	-7901	-15381	-4720	-13849	2730	-18308	-4027	-11910	375
1.011667	-28	39	88	-58	-117	-32	12	-13	-19	4	-75	-68	-97	-13	-28	-58	-100	35	-84	-32	-104	-21	-98	-93	-64	2	-96	-16	-73	-69	-150	-76	-26	-1781	-1259	-16948	833	-16867	-946	-14282	-7035	-15636	-4676	-13710	1175	-18607	-4086	-11681	692
1.012500	-24	42	87	-60	-108	-30	15	-7	-16	6	-70	-85	-93	-10	-30	-55	-98	37	-84	-31	-104	-18	-100	-66	-62	2	-97	-11	-70	-68	-149	-73	-50	-1919	-1384	-17132	835	-17067	-1050	-14316	-5949	-15904	-4599	-13547	-172	-18917	-4106	-11479	851
1.013333	-23	43	88	-56	-109	-31	15	-13	-15	8	-73	-65	-93	-13	-26	-56	-96	35	-77	-15	-103	-18	-96	-66	-62	1	-98	-11	-72	-72	-145	-74	44	-2050	-1515	-17313	604	-17271	-1136	-14377	-4864	-16167	-4487	-13363	-828	-19214	-4090	-11302	937
1.014167	-24	43	87	-59	-110	-33	15	-13	-15	8	-74	-62	-98	-17	-26	-56	-99	38	-85	-32	-105	-21	-97	-66	-61	1	-99	-12	-72	-69	-144	-73	35	-2174	-1659	-17556	655	-17482	-1207	-14449	-3686	-16472	-4336	-13153	-366	-19542	-4030	-11139	810
1.015000	-24	41	89	-59	-109	-32	12	-15	-21	5	-74	-69	-97	-16	-29	-59	-101	34	-84	-33	-85	-23	-101	-72	-70	-3	-101	-16	-75	-73	-147	-75	51	-2281	-1809	-17714	1142	-17711	-1256	-14538	-1837	-16776	-4155	-12918	1619	-19856	-3928	-10990	1206
1.015833	-28	38	84	-63	-115	-36	9	-18	-28	5	-77	-67	-97	-25	-30	-61	-102	34	-87	-35	-109	-22	-99	-70	-66	0	-99	-15	-72	-72	-149	-96	21	-2381	-1963	-17921	-678	-17940	-1276	-14635	-1205	-17076	-3940	-12657	-2098	-20159	-3783	-10846	1506
1.016667	-25	37	93	-61	-111	-30	13	-17	-16	5	-74	-65	-97	-15	-29	-62	-101	33	-85	-33	-109	-24	-102	-78	-61	-3	-101	-16	-70	-73	-150	-78	-78	-2467	-2125	-18131	-925	-18176	-1276	-14741	-1445	-17378	-3705	-12378	-4316	-20448	-3578	-10701	34
1.017500	-29	38	85	-61	-113	-36	9	-16	-19	4	-62	-68	-100	-17	-31	-62	-102	33	-87	-34	-109	-23	-102	-72	-66	0	-103	-17	-76	-74	-151	-64	-84	-2553	-2289	-18344	-17	-18385	-1246	-14836	-497	-17678	-3448	-12080	-4134	-20721	-3336	-10546	793
1.018333	-25	40	86	-60	-109	-34	10	-14	-19	3	-73	-65	-94	-14	-30	-59	-100	34	-92	-30	-107	-19	-95	-72	-61	0	-101	-14	-73	-67	-146	-76	1	-2600	-2455	-18560	-165	-18629	-1183	-14923	99	-17957	-3175	-11758	-3992	-20949	-3044	-10381	808
1.019167	-19	54	92	-56	-107	-31	12	-16	-21	7	-73	-64	-94	-14	-28	-58	-98	37	-83	-29	-103	-21	-96	-64	-63	-1	-97	-11	-70	-65	-142	-76	19	-2647	-2621	-18768	-279	-18846	-1094	-15002	822	-18222	-2894	-11429	-3816	-21162	-2719	-10203	484
1.020000	-24	41	92	-58	-108	-29	13	-11	-17	7	-72	-62	-97	-13	-27	-58	-100	33	-83	-32	-105	-23	-97	-66	-62	1	-100	-12	-72	-68	-144	-74	-30	-2694	-2796	-18980	-191	-19056	-976	-15063	1820	-18459	-2618	-11090	-2987	-21335	-2351	-10012	298
1.020833	-22	43	89	-59	-109	-35	-6	-14	-15	5	-67	-62	-96	-22	-27	-59	-100	33	-83	-32	-107	-24	-99	-67	-61	1	-97	-12	-69	-69	-139	-75	-69	-2710	-2959	-19184	-1137	-19245	-831	-15104	2428	-18662	-2332	-10748	-5845	-21457	-1979	-9794	597
1.021667	-26	43	84	-55	-109	-32	13	-13	-17	6	-69	-64	-99	-16	-29	-58	-100	37	-84	-33	-107	-23	-99	-67	-62	5	-97	-28	-73	-70	-147	-75	-102	-2765	-3133	-19381	-1580	-19412	-653	-15098	2838	-18826	-2063	-10404	-7601	-21525	-1578	-9558	-885
1.022500	-27	44	87	-60	-108	-34	13	-8	-24	5	-75	-72	-99	-18	-30	-59	-101	33	-87	-38	-108	-25	-100	-68	-63	-1	-98	-14	-73	-68	-146	-76	-16	-2799	-3330	-19565	-460	-19555	-455	-15065	3320	-18944	-1799	-10066	-5000	-21555	-1154	-9297	-282
1.023333	-25	40	87	-59	-109	-34	9	-15	-23	0	-75	-66	-94	-18	-31	-60	-104	33	-94	-35	-111	-26	-102	-73	-69	-1	-101	-16	-77	-72	-148	-78	-14	-2833	-3479	-19736	66	-19660	-230	-15032	3816	-19015	-1551	-9733	-1670	-21526	-739	-9020	790
1.024167	-30	36	84	-66	-113	-39	11	-22	-24	2	-75	-66	-98	-18	-31	-63	-103	29	-88	-34	-109	-24	-102	-69	-64	1	-97	-12	-88	-70	-147	-77	-59	-2869	-3651	-19890	-481	-19726	18	-14877	4642	-19026	-1309	-9396	-180	-21441	-323	-8717	-38
1.025000	-24	41	86	-60	-109	-33	9	-15	-23	3	-73	-64	-96	-17	-29	-59	-80	34	-86	-33	-108	-24	-101	-69	-63	0	-97	-10	-72	-70	-146	-76	-76	-2907	-3816	-20031	-739	-19751	287	-14719	5217	-18983	-1084	-9078	320	-21300	81	-8401	-288
1.025833	-22	40	88	-60	-109	-28	13	-13	-16	11	-72	-64	-99	-17	-28	-63	-99	32	-85	-34	-105	-23	-99	-68	-61	1	-95	-12	-73	-68	-144	-78	-127	-2954	-3983	-20150	-650	-19731	569	-14507	5792	-18882	-878	-8772	709	-21104	464	-8081	-380
1.026667	-22	43	89	-60	-109	-34	10	-13	-17	6	-73	-63	-95	-16	-28	-58	-97	36	-97	-3	-103	-22	-101	-69	-62	1	-96	-9	-72	-67	-145	-73	-62	-3005	-4154	-20252	-664	-19668	857	-14251	6265	-18728	-684	-8484	1062	-20860	825	-7752	-159
1.027500	-22	43	89	-60	-108	-46	21	-14	-16	6	-72	-61	-95	-17	-30	-58	-97	35	-83	-30	-104	-22	-99	-66	-62	1	-95	-11	-70	-68	-143	-75	0	-3061	-4302	-20335	-463	-19549	1152	-13948	6768	-18518	-509	-8196	1814	-20570	1155	-7430	-60
1.028333	-19	40	88	-61	-109	-35	11	-15	-16	3	-73	-63	-96	-15	-28	-59	-97	34	-84	-21	-107	-26	-100	-69	-63	1	-98	-13	-72	-70	-145	-77	-36	-3129	-4473	-20406	638	-19391	1437	-13599	8097	-18256	-345	-7932	4965	-20247	1446	-7120	74
1.029167	-25	37	86	-62	-111	-48	9	-16	-22	3	-75	-68	-96	-17	-30	-60	-102	32	-86	-33	-108	-25	-101	-70	-66	-7	-103	-17	-76	-73	-146	-82	-68	-3198	-4623	-20454	-57	-19180	1715	-13209	9277	-17953	-195	-7682	4666	-19867	1703	-6827	480
1.030000	-29	36	85	-65	-115	-34	10	-16	-22	4	-75	-67	-96	-16	-30	-63	-100	34	-87	-35	-104	-27	-102	-70	-63	0	-99	-15	-73	-69	-145	-78	-59	-3274	-4768	-20489	-1281	-18919	1989	-12775	9227	-17603	-40	-7432	3352	-19462	1935	-6558	-695
1.030833	-23	37	84	-62	-110	-36	10	-18	-12	1	-75	-67	-98	-40	-29	-60	-98	34	-87	-34	-108	-24	-102	-74	-63	-1	-99	-17	-73	-69	-147	-78	-1	-3347	-4892	-20508	-302	-18615	2239	-12309	9591	-17224	73	-7196	5492	-19035	2111	-6320	-84
1.031667	-25	41	57	-61	-110	-34	10	-15	-16	4	-74	-66	-97	-15	-30	-61	-101	34	-88	-30	-105	-23	-102	-65	-68	-3	-101	-16	-73	-72	-146	-79	40	-3429	-5022	-20512	-403	-18278	2476	-11813	9141	-16817	194	-6969	5903	-18600	2255	-6145	339
1.032500	-26	40	84	-41	-111	-36	-6	-17	-51	1	-72	-67	-98	-17	-32	-60	-100	36	-86	-34	-104	-25	-104	-73	-64	1	-97	-13	-72	-74	-158	-77	17	-3471	-5122	-20509	-345	-17901	2690	-11291	8543	-16381	319	-6743	5898	-18123	2378	-5965	207
1.033333	-23	41	88	-59	-112	-33	11	-11	-15	5	-70	-66	-98	-30	-31	-58	-99	39	-84	-31	-105	-22	-100	-72	-61	2	-100	-15	-75	-69	-148	-76	-53	-3563	-5219	-20490	-160	-17496	2877	-10751	7820	-15941	439	-6520	6534	-17655	2465	-5848	-128
1.034167	-24	37	87	-62	-108	-33	11	-14	-27	4	-70	-64	-96	-15	-27	-59	-100	39	-84	-31	-102	-21	-97	-70	-62	2	-99	-14	-57	-68	-144	-74	-99	-3592	-5298	-20467	-759	-17076	3050	-10196	7086	-15487	560	-6304	5189	-17185	2544	-5785	285
1.035000	-25	42	89	-58	-110	-32	12	-14	-22	2	-72	-64	-96	-14	-27	-58	-103	36	-129	-32	-87	-21	-98	-70	-67	0	-100	-14	-73	-69	-146	-76	-24	-3670	-5364	-20433	-1512	-16642	3194	-9643	6257	-15037	685	-6091	3112	-16724	2601	-5763	-688
1.035833	-25	41	81	-62	-110	-34	11	-16	-18	3	-74	-66	-96	-16	-30	-59	-102	34	-86	-33	-107	-23	-102	-72	-65	0	-100	-14	-73	-70	-145	-79	-49	-3694	-5418	-20392	-459	-16200	3324	-9085	5917	-14594	826	-5885	4407	-16282	2647	-5784	-959
1.036667	-24	43	86	-60	-111	-32	9	-16	-19	2	-73	-63	-96	-15	-31	-58	-102	26	-87	-33	-108	-23	-100	-62	-65	0	-102	-14	-76	-69	-146	-76	-80	-3733	-5460	-20339	306	-15760	3440	-8537	5668	-14169	972	-5687	5841	-15856	2697	-5849	310
1.037500	-26	41	88	-62	-109	-19	10	-16	-22	3	-78	-65	-96	-21	-29	-61	-102	35	-86	-34	-108	-24	-98	-70	-65	0	-96	-14	-92	-68	-147	-76	-91	-3744	-5493	-20281	-104	-15333	3548	-8001	5865	-13762	1134	-5492	4796	-15450	2755	-5949	-342
1.038333	-24	44	89	-61	-111	-33	12	-13	-18	5	-72	-62	-97	-14	-29	-57	-98	40	-83	-32	-113	-21	-99	-67	-61	4	-99	-13	-69	-66	-144	-69	-158	-3736	-5512	-20204	-866	-14924	3652	-7481	5774	-13380	1312	-5317	2730	-15068	2830	-6074	-613
1.039167	-17	46	92	-57	-99	-30	16	-12	-17	6	-70	-63	-97	-15	-27	-55	-98	39	-82	-29	-104	-17	-97	-64	-61	4	-96	-11	-77	-92	-144	-72	-208	-3720	-5522	-20124	-1075	-14545	3764	-6984	5674	-13029	1516	-5139	1860	-14725	2919	-6226	-500
1.040000	-23	42	88	-60	-109	-31	13	-14	-18	2	-73	-63	-94	-16	-39	-56	-102	34	-84	-36	-105	-21	-99	-69	-66	2	-99	-12	-74	-69	-145	-74	-188	-3695	-5536	-20031	-919	-14197	3877	-6520	5840	-12711	1738	-5016	2123	-14413	3034	-6400	-644
1.040833	-24	43	88	-61	-110	-58	12	-15	-19	-4	-65	-66	-98	-15	-27	-58	-100	36	-82	-32	-104	-17	-97	-68	-61	2	-98	-11	-72	-66	-146	-75	-129	-3660	-5540	-19923	-830	-13884	4007	-6078	6416	-12433	1985	-4856	3214	-14136	3181	-6569	-468
1.041667	-42	42	88	-59	-111	-30	12	-12	-19	6	-72	-63	-95	-14	-27	-57	-99	35	-82	-26	-108	-18	-99	-67	-63	11	-98	-9	-70	-68	-145	-74	-118	-3615	-5554	-19806	-340	-13623	4156	-5673	7987	-12199	2255	-4740	6083	-13898	3364	-6744	-359
1.042500	-23	47	90	-10	-108	-32	15	-14	-34	6	-70	-64	-95	-14	-27	-58	-100	36	-83	-30	-108	-19	-100	-68	-64	-3	-99	-11	-87	-67	-151	-91	-145	-3569	-5571	-19678	-785	-13405	4325	-5305	9648	-12009	2548	-4667	5553	-13688	3587	-6915	-115
1.043333	-24	45	90	-58	-111	-32	16	-13	-17	6	-74	-65	-97	-14	-30	-60	-102	34	-83	-30	-105	-19	-99	-66	-63	0	-99	-12	-74	-68	-148	-74	-88	-3525	-5590	-19537	-2437	-13238	4520	-4974	8765	-11854	2871	-4622	966	-13514	3847	-7077	-1337
1.044167	-43	46	89	-60	-82	-32	15	-15	-18	8	-70	-64	-93	-14	-28	-56	-99	37	-84	-31	-103	-19	-100	-66	-61	2	-101	-11	-70	-68	-145	-73	-82	-3484	-5618	-19383	-1103	-13124	4735	-4681	7463	-11744	3220	-4602	1221	-13374	4146	-7217	-1276
1.045000	-22	43	91	-57	-111	-30	15	-12	-17	5	-70	-61	-97	-15	-15	-55	-97	37	-82	-31	-104	-15	-98	-67	-62	4	-97	-11	-74	-65	-146	-73	-50	-3440	-5655	-19219	-682	-13061	4978	-4431	5511	-11683	3584	-4615	1292	-13276	4477	-7344	-567
1.045833	-21	45	89	-60	-121	-33	17	-12	-15	9	-73	-60	-92	-13	-27	-53	-99	37	-86	-33	-103	-19	-97	-65	-61	3	-96	-13	-69	-67	-144	-72	-43	-3415	-5707	-19053	-483	-13052	5243	-4226	3298	-11645	3961	-4664	2514	-13171	4847	-7446	-728
1.046667	-22	47	90	-56	-108	-30	13	-12	-16	7	-70	-62	-94	-10	-27	-50	-97	38	-88	-29	-105	-16	-98	-65	-62	4	-99	-11	-70	-65	-145	-75	-131	-3398	-5762	-18871	-409	-13089	5521	-4066	1248	-11652	4349	-4771	4131	-13102	5236	-7527	-660
1.047500	-24	44	74	-55	-109	-30	22	-5	-16	6	-68	-62	-93	-11	-27	-55	-101	34	-83	-31	-103	-18	-99	-64	-62	2	-99	-11	-69	-62	-146	-72	-120	-3398	-5832	-18687	-407	-13168	5808	-3949	-731	-11691	4738	-4854	4122	-13053	5648	-7594	-46
1.048333	-24	45	89	-58	-109	-31	13	-14	-18	3	-73	-64	-93	-13	-35	-58	-99	33	-87	-33	-102	-24	-102	-70	-64	-4	-101	-13	-75	-69	-150	-78	-47	-3409	-5903	-18504	-1190	-13295	6097	-3891	-3360	-11758	5126	-5019	1618	-13025	6067	-7653	-706
1.049167	-29	39	81	-61	-126	-38	8	-17	-24	1	-76	-67	-101	-17	-31	-65	-102	33	-90	-34	-110	-24	-97	-72	-64	0	-102	-15	-75	-69	-153	-78	-117	-3428	-5981	-18316	-257	-13451	6385	-3875	-5527	-11838	5507	-5154	2929	-12999	6491	-7694	-1662
1.050000	-27	42	87	-58	-110	-35	11	-17	-19	3	-72	-64	-86	-14	-30	-59	-100	35	-86	-33	-108	-22	-105	-69	-63	0	-99	-14	-73	-70	-150	-75	-404	-3456	-6056	-18127	381	-13639	6667	-3910	-7517	-11931	5866	-5315	5328	-12981	6911	-7729	-259
1.050833	-25	43	85	-27	-110	-34	11	-13	-22	4	-72	-65	-99	-18	-30	-58	-100	36	-87	-31	-107	-25	-103	-70	-66	2	-98	-13	-76	-72	-151	-77	-618	-3492	-6135	-17943	44	-13842	6930	-3999	-8817	-12037	6200	-5524	5538	-12966	7311	-7764	-351
1.051667	-24	42	84	-58	-112	-33	12	-12	-16	3	-70	-62	-94	-14	-25	-57	-100	37	-83	-29	-109	-24	-97	-68	-57	2	-98	-11	-72	-66	-147	-76	-544	-3547	-6207	-17759	-337	-14063	7155	-4139	-9967	-12143	6496	-5724	3880	-12948	7685	-7809	-754
1.052500	-22	46	89	-57	-109	-33	13	-11	-14	5	-67	-64	-92	-13	-25	-57	-98	38	-83	-31	-104	-18	-98	-64	-64	1	-100	-11	-72	-66	-144	-74	-518	-3608	-6273	-17580	-407	-14290	7352	-4334	-11175	-12250	6743	-5934	2688	-12927	8022	-7867	-599
1.053333	-18	46	85	-55	-110	-30	15	-9	-16	7	-65	-59	-97	-14	-27	-56	-102	35	-83	-31	-107	-18	-99	-65	-62	0	-98	-13	-70	-65	-145	-74	-476	-3675	-6331	-17410	-379	-14517	7504	-4572	-12234	-12342	6946	-6143	2206	-12900	8313	-7947	-589
1.054167	-25	43	87	-53	-108	-38	16	-13	-14	4	-68	-60	-93	-11	-24	-58	-100	39	-79	-30	-104	-19	-98	-70	-48	1	-96	-12	-59	-64	-142	-75	-348	-3741	-6371	-17247	-156	-14739	7608	-4879	-13015	-12425	7088	-6355	2617	-12864	8549	-8050	-497
1.055000	-23	45	87	-53	-109	-30	12	-13	-18	7	-69	-61	-97	-12	-29	-57	-99	39	-85	-28	-108	-18	-100	-67	-63	3	-97	-10	-72	-67	-148	-73	-286	-3816	-6401	-17092	370	-14947	7657	-5219	-13026	-12488	7170	-6568	4872	-12821	8723	-8178	-404
1.055833	-23	41	85	-62	-109	-50	9	-14	2	4	-70	-64	-95	-14	-29	-57	-100	35	-84	-35	-108	-24	-104	-72	-62	0	-99	-12	-70	-70	-146	-75	-282	-3901	-6416	-16945	797	-15137	7653	-5611	-11834	-12535	7185	-6784	5806	-12760	8835	-8337	101
1.056667	-27	42	85	-60	-113	-33	7	-14	-22	4	-75	-72	-98	-17	-33	-62	-104	33	-90	-36	-111	-22	-102	-72	-67	-3	-103	-19	-78	-74	-151	-78	-206	-3986	-6413	-16811	-889	-15303	7595	-6042	-11186	-12568	7129	-6993	993	-12704	8874	-8532	-752
1.057500	-32	37	79	-65	-117	-36	-13	-19	-24	0	-77	-70	-101	-16	-32	-62	-103	32	-88	-38	-111	-27	-102	-70	-63	0	-100	-16	-70	-70	-154	-77	-162	-4072	-6386	-16679	-187	-15434	7481	-6501	-9047	-12577	7015	-7199	321	-12595	8852	-8751	-1360
1.058333	-27	41	84	-59	-111	-33	13	-13	-23	3	-78	-65	-100	-14	-27	-36	-100	35	-88	-33	-108	-23	-100	-69	-66	-3	-102	-12	-73	-69	-145	-74	-94	-4170	-6336	-16562	64	-15525	7319	-6985	-5764	-12566	6839	-7410	-1830	-12485	8757	-8999	-342
1.059167	-23	42	87	-56	-110	-31	13	-11	-15	8	-70	-65	-93	-13	-27	-57	-97	37	-81	-31	-108	-21	-99	-72	-58	3	-98	-9	-72	-68	-144	-75	0	-4271	-6270	-16443	24	-15602	7105	-7493	-1959	-12536	6600	-7626	-4076	-12364	8589	-9277	-535
1.060000	-22	42	93	-57	-108	-32	11	-14	-17	9	-72	-66	-83	-11	-31	-60	-98	35	-84	-34	-104	-24	-102	-69	-62	2	-98	-10	-70	-70	-145	-75	-61	-4381	-6192	-16337	-75	-15642	6860	-8021	2557	-12494	6300	-7846	-6430	-12228	8362	-9572	-597
1.060833	-22	43	88	-55	-109	-32	13	-11	-17	10	-73	-66	-95	-14	-31	-57	-102	40	-85	-31	-104	-19	-99	-68	-60	1	-97	-12	-63	-73	-146	-73	-25	-4504	-6095	-16241	-52	-15648	6561	-8539	7174	-12443	5962	-8086	-8736	-12081	8072	-9883	-191
1.061667	-25	44	89	-57	-111	-35	15	-10	-18	9	-69	-64	-98	-13	-26	-57	-98	44	-83	-34	-126	-22	-99	-66	-62	4	-99	-13	-70	-72	-144	-75	39	-4623	-5983	-16152	-1196	-15625	6244	-9064	10646	-12381	5576	-8302	-14480	-11916	7732	-10204	-456
1.062500	-23	43	88	-69	-110	-32	21	-12	-18	5	-72	-68	-96	-12	-27	-58	-99	38	-85	-32	-104	-22	-99	-69	-64	13	-101	1	-73	-72	-150	-75	59	-4759	-5849	-16071	-479	-15578	5914	-9574	14093	-12312	5175	-8606	-17598	-11748	7340	-10531	-1369
1.063333	-26	40	87	-59	-112	-34	11	-13	-21	5	-73	-65	-95	-12	-27	-60	-103	30	-85	-32	-103	-22	-99	-69	-63	-3	-99	-12	-72	-70	-147	-77	51	-4896	-5708	-15997	244	-15509	5570	-10060	16684	-12241	4744	-8896	-18669	-11571	6912	-10858	278
1.064167	-23	40	87	-59	-110	-35	11	-15	-23	4	-72	-67	-97	-13	-28	-61	-97	35	-86	-33	-107	-22	-107	-72	-66	0	-100	-14	-73	-69	-144	-77	59	-5036	-5553	-15932	-190	-15420	5239	-10535	17910	-12170	4301	-9209	-20109	-11391	6454	-11173	580
1.065000	-26	43	88	-60	-110	-35	12	-14	-17	4	-74	-61	-98	-15	-31	-62	-116	37	-84	-35	-108	-22	-103	-70	-63	2	-101	-13	-74	-75	-152	-79	89	-5184	-5389	-15876	-710	-15326	4913	-10972	18037	-12102	3862	-9558	-21633	-11191	5976	-11485	123
1.065833	-24	39	86	-33	-111	-36	8	-15	-21	7	-74	-65	-97	-15	-32	-58	-100	37	-84	-31	-107	-22	-104	-68	-62	3	-98	-9	-70	-69	-143	-75	37	-5330	-5211	-15822	-440	-15213	4608	-11371	17696	-12031	3440	-9916	-21547	-11033	5493	-11780	151
1.066667	-22	43	89	-57	-107	-34	15	-11	-18	6	-70	-65	-78	-14	-27	-56	-97	38	-80	-31	-113	-21	-98	-66	-61	3	-97	-11	-76	-70	-149	-76	-15	-5479	-5024	-15780	-262	-15097	4333	-11739	17586	-11969	3020	-10316	-19639	-10865	5002	-12082	41
1.067500	-23	40	89	-60	-108	-29	15	-10	-17	8	-72	-63	-97	-12	-27	-55	-99	40	-83	-32	-107	-17	-98	-67	-61	5	-97	-7	-67	-67	-148	-75	-52	-5631	-4835	-15743	-252	-14981	4090	-12062	17402	-11911	2664	-10730	-16155	-10707	4520	-12391	197
1.068333	-22	44	86	-60	-110	-33	12	-12	-21	6	-65	-66	-94	-14	-10	-58	-102	36	-85	-33	-105	-18	-100	-69	-62	1	-101	-13	-73	-70	-148	-78	-124	-5783	-4634	-15720	131	-14868	3890	-12374	17274	-11861	2336	-11182	-10648	-10565	4050	-12715	515
1.069167	-25	38	82	-62	-110	-36	11	-13	-17	5	-77	-66	-96	-16	-29	-60	-104	32	-90	-34	-108	-21	-102	-70	-65	18	-99	-15	-74	-72	-148	-80	-102	-5936	-4426	-15705	544	-14756	3727	-12620	17173	-11806	2059	-11654	-3845	-10439	3610	-13056	1108
1.070000	-23	40	86	-59	-113	-33	9	-18	-21	5	-76	-64	-99	-15	-30	-44	-115	38	-85	-32	-109	-21	-104	-72	-67	0	-100	-12	-74	-70	-150	-77	-26	-6073	-4208	-15696	-1043	-14644	3622	-12853	14501	-11756	1837	-12151	-3078	-10331	3202	-13431	876
1.070833	-27	42	87	-59	-109	-34	11	-9	-19	6	-72	-64	-94	-15	-27	-60	-101	37	-83	-31	-105	-21	-101	-68	-63	1	-97	-11	-73	-100	-151	-78	-63	-6215	-3979	-15696	-185	-14538	3553	-13059	10458	-11706	1671	-12643	746	-10244	2829	-13854	-136
1.071667	-22	45	88	-58	-109	-34	10	-13	-17	9	-70	-61	-95	-11	-26	-57	-91	39	-86	-30	-130	-22	-100	-67	-62	1	-97	-11	-75	-70	-146	-74	-61	-6349	-3746	-15709	951	-14443	3531	-13240	7230	-11670	1567	-13154	5239	-10184	2504	-14323	936
1.072500	-28	46	88	-59	-112	-8	15	-14	-18	9	-73	-61	-97	-15	-28	-58	-102	36	-83	-31	-108	-21	-90	-67	-61	4	-99	-14	-64	-73	-148	-75	41	-6483	-3504	-15731	1376	-14355	3550	-13408	5212	-11610	1511	-13672	9898	-10151	2218	-14855	847
1.073333	-25	42	85	-57	-113	-31	13	-19	-18	6	-74	-64	-97	-12	-27	-58	-103	35	-85	-34	-107	-19	-100	-69	-64	3	-102	-14	-74	-70	-147	-74	45	-6615	-3273	-15770	1378	-14280	3603	-13560	3635	-11570	1502	-14185	13338	-10146	1981	-15441	689
1.074167	-16	40	88	-60	-111	-36	12	-15	-19	3	-74	-63	-97	-17	-27	-60	-100	37	-82	-32	-107	-19	-99	-64	-57	1	-99	-13	-73	-69	-148	-73	111	-6736	-3000	-15808	1815	-14224	3684	-13702	2413	-11533	1537	-14681	16043	-10175	1789	-16085	755
1.075000	-26	42	87	-60	-110	-33	13	-11	-19	7	-73	-63	-95	-22	-28	-60	-102	37	-129	-31	-107	-17	-100	-68	-64	2	-100	-14	-73	-69	-147	-73	113	-6859	-2746	-15863	1042	-14200	3785	-13836	1261	-11499	1603	-15154	13622	-10234	1635	-16782	848
1.075833	-25	43	86	-56	-112	-35	7	-16	-22	5	-72	-63	-98	-14	-28	-61	-101	38	-83	-32	-108	-19	-101	-70	-65	-9	-102	-15	-77	-67	-147	-73	156	-6970	-2481	-15930	1033	-14199	3890	-13963	494	-11490	1677	-15596	11834	-10328	1521	-17517	-426
1.076667	-24	41	86	-59	-112	-35	13	-15	-18	5	-79	-62	-97	-16	-29	-60	-99	37	-79	-34	-110	-19	-99	-68	-63	0	-100	-15	-72	-73	-150	-77	281	-7076	-2215	-16002	1800	-14235	3995	-14080	70	-11500	1752	-16001	11882	-10455	1433	-18286	538
1.077500	-27	40	94	-63	-109	-35	11	-14	-18	7	-74	-65	-99	-14	-29	-59	-101	36	-86	-35	-110	-23	-99	-68	-63	0	-101	-15	-73	-70	-148	-76	163	-7177	-1953	-16084	1429	-14324	4087	-14188	-198	-11531	1816	-16353	10556	-10627	1379	-19061	1140
1.078333	-24	43	88	-60	-110	-32	15	-12	-18	7	-75	-65	-97	-16	-27	-58	-100	38	-84	-31	-104	-17	-96	-68	-64	0	-100	-12	-73	-66	-146	-72	102	-7273	-1686	-16167	269	-14459	4137	-14289	-630	-11598	1848	-16661	6831	-10834	1342	-19827	424
1.079167	-3	43	89	-56	-104	-32	20	-10	-14	11	-69	-61	-94	-13	-25	-55	-98	39	-82	-27	-102	-15	-91	-68	-58	3	-96	-11	-70	-63	-142	-70	150	-7354	-1428	-16259	299	-14657	4184	-14382	-1783	-11709	1834	-16915	3279	-11087	1309	-20566	508
1.080000	-23	44	89	-56	-108	-29	13	-17	-19	7	-72	-56	-97	-10	-25	-53	-87	41	-81	-31	-107	-18	-95	-68	-60	2	-97	-11	-68	-63	-143	-72	59	-7425	-1167	-16354	773	-14936	4163	-14463	-3130	-11889	1758	-17128	975	-11389	1276	-21257	474
1.080833	-24	44	88	-56	-108	-7	12	-15	-18	8	-68	-63	-91	-14	-28	-60	-102	37	-81	-33	-104	-19	-98	-68	-64	3	-96	-12	-69	-69	-145	-62	73	-7492	-889	-16450	700	-15291	4101	-14540	-4770	-12113	1625	-17299	93	-11741	1239	-21881	251
1.081667	-21	42	89	-57	-108	-32	10	-14	-19	4	-70	-65	-94	-17	-30	-58	-83	37	-81	-32	-121	-23	-97	-70	-66	0	-98	-11	-75	-69	-145	-73	185	-7548	-681	-16552	661	-15730	3942	-14606	-6639	-12425	1411	-17437	988	-12147	1186	-22424	149
1.082500	-25	42	85	-68	-112	-36	7	-15	-22	3	-74	-65	-101	-18	-31	-59	-101	35	-85	-32	-109	-21	-98	-51	-63	1	-97	0	-76	-70	-148	-74	174	-7589	-443	-16649	1339	-16247	3779	-14659	-7756	-12816	1123	-17552	4244	-12614	1114	-22871	538
1.083333	-24	41	88	-60	-110	-34	12	-12	-21	6	-72	-62	-95	-16	-28	-58	-100	36	-83	-36	-107	-25	-98	-67	-67	0	-97	-11	-70	-67	-145	-74	105	-7616	-214	-16729	-97	-16850	3541	-14704	-9327	-13300	756	-17661	2489	-13137	1018	-23208	595
1.084167	-23	42	102	-59	-109	-33	12	-10	-21	5	-73	-64	-98	-14	-27	-56	-102	39	-82	-32	-98	-21	-98	-68	-63	0	-99	2	-74	-69	-144	-74	129	-7629	10	-16826	-611	-17532	3210	-14753	-11319	-13875	315	-17779	2993	-13721	900	-23435	-689
1.085000	-24	41	88	-59	-105	-30	11	-12	-16	6	-73	-64	-92	-13	-42	-56	-97	38	-83	-34	-101	-22	-96	-67	-62	1	-97	-8	-69	-69	-143	-76	233	-7628	230	-16907	139	-18299	2822	-14793	-11927	-14544	-189	-17895	6013	-14359	751	-23550	86
1.085833	-23	43	90	-58	-109	-32	11	-15	-15	4	-73	-64	-91	-14	-27	-58	-100	39	-80	-30	-102	-22	-97	-67	-79	0	-100	-9	-69	-68	-145	-73	300	-7610	445	-16980	-100	-19130	2379	-14842	-12459	-15294	-749	-18081	8272	-15042	581	-23559	21
1.086667	-22	43	89	-58	-108	-32	12	-12	-16	7	-70	-63	-93	-13	-28	-58	-98	36	-82	-31	-105	-23	-98	-68	-62	0	-96	-8	-70	-69	-145	-75	202	-7575	660	-17047	-269	-20010	1889	-14900	-12603	-16103	-1338	-18286	9596	-15760	394	-23471	-153
1.087500	-26	45	95	-57	-109	-33	13	-12	-16	5	-72	-65	-91	-12	-28	-56	-96	36	-81	-30	-105	-21	-100	-66	-70	1	-97	-10	-73	-69	-144	-73	183	-7526	870	-17102	85	-20920	1356	-14972	-12193	-16964	-1943	-18543	11120	-16493	191	-23294	-133
1.088333	-22	43	89	-62	-109	-32	12	-13	-21	6	-72	-65	-105	-15	-31	-60	-98	37	-81	-35	-105	-23	-100	-69	-59	1	-99	-13	-75	-72	-148	-76	71	-7462	1075	-17158	-520	-21842	797	-15065	-11895	-17854	-2553	-18856	9015	-17237	-19	-23059	308
1.089167	-24	41	87	-64	-114	-38	7	-14	-21	2	-77	-70	-96	-17	-32	-60	-103	35	-90	-36	-113	-27	-103	-70	-50	0	-105	-15	-74	-70	-150	-78	-99	-7383	1277	-17201	-827	-22750	220	-15181	-11329	-18744	-3131	-19217	7756	-17951	-217	-22772	-813
1.090000	-24	40	85	-62	-113	-38	8	-16	-26	1	-81	-72	-97	-19	-30	-64	-102	34	-87	-36	-108	-27	-103	-73	-66	-7	-105	-19	-77	-75	-149	-78	-94	-7296	1483	-17254	217	-23623	-356	-15321	-10296	-19605	-3665	-19622	9600	-18623	-402	-22455	-152
1.090833	-30	37	82	-63	-115	-34	9	-17	-23	1	-76	-68	-99	-18	-32	-62	-103	33	-90	-36	-105	-24	-102	-69	-64	5	-101	-14	-74	-77	-147	-72	2	-7183	1686	-17263	662	-24439	-920	-15503	-9074	-20397	-4129	-20056	10689	-19224	-559	-22128	886
1.091667	-24	38	86	-60	-110	-33	9	-18	-21	4	-78	-65	-96	0	-31	-60	-83	41	-85	-34	-105	-25	-103	-70	-64	-1	-102	-14	-72	-70	-145	-76	37	-7062	1889	-17284	249	-25178	-1453	-15703	-7531	-21110	-4519	-20517	9072	-19746	-697	-21808	206
1.092500	-27	40	86	-59	-111	-33	9	-17	-19	5	-75	-66	-95	-14	-30	-64	-102	34	-86	-30	-104	-23	-102	-69	-34	1	-100	-7	-73	-70	-150	-76	-29	-6934	2088	-17298	-18	-25824	-1954	-15961	-6666	-21702	-4819	-20979	6095	-20175	-802	-21519	348
1.093333	-23	40	87	-59	-111	-33	9	-32	-19	4	-75	-93	-95	-17	-31	-61	-98	35	-86	-33	-108	-25	-102	-70	-64	0	-100	-12	-75	-73	-133	-74	-49	-6795	2276	-17304	275	-26367	-2398	-16252	-6401	-22184	-5034	-21433	3655	-20499	-890	-21282	482
1.094167	-14	44	89	-56	-108	-32	10	-12	-18	6	-75	-62	-96	-17	-31	-59	-99	35	-85	-30	-108	-10	-100	-70	-63	1	-79	-13	-74	-67	-147	-75	-113	-6646	2468	-17307	318	-26785	-2772	-16574	-6431	-22527	-5164	-21849	2090	-20716	-966	-21107	477
1.095000	-23	43	89	-59	-111	-35	9	-15	-16	17	-74	-66	-97	-16	-24	-61	-98	36	-84	-36	-110	-25	-104	-70	-61	0	-99	-13	-73	-69	-147	-73	-172	-6495	2645	-17303	176	-27096	-3088	-16924	-6795	-22734	-5226	-22207	2008	-20834	-1043	-21000	550
1.095833	-26	39	87	-63	-109	-33	10	-14	-18	6	-75	-68	-98	-18	-30	-61	-99	35	-88	-34	-108	-23	-103	-69	-63	1	-99	-15	-76	-87	-148	-73	-122	-6342	2812	-17289	753	-27292	-3321	-17332	-6927	-22813	-5228	-22493	4545	-20870	-1143	-20973	522
1.096667	-24	41	84	-60	-108	-32	8	-15	-19	13	-75	-65	-94	-16	-30	-63	-103	39	-88	-35	-107	-22	-101	-73	-65	0	-100	-13	-72	-67	-148	-75	-90	-6181	2977	-17265	-345	-27384	-3472	-17761	-7521	-22768	-5190	-22680	2564	-20833	-1288	-21032	705
1.097500	-41	37	87	-67	-110	-36	10	-18	-22	1	-79	-69	-97	-18	-31	-65	-101	32	-87	-34	-109	-24	-102	-82	-65	-4	-102	-19	-74	-69	-149	-75	-104	-6021	3123	-17231	-1677	-27392	-3543	-18213	-9136	-22628	-5145	-22762	-276	-20746	-1494	-21162	-565
1.098333	-26	35	84	-60	-110	-34	10	-25	-23	6	-76	-65	-97	-17	-33	-63	-101	30	-90	-34	-107	-22	-104	-74	-65	-1	-98	-15	-74	-68	-149	-76	-213	-5863	3253	-17185	-854	-27331	-3538	-18688	-9636	-22408	-5110	-22727	791	-20640	-1787	-21370	-300
1.099167	-24	42	85	-60	-112	-32	10	-19	-18	4	-76	-65	-96	-17	-30	-56	-101	34	-77	-32	-105	-18	-102	-70	-64	0	-98	-12	-69	-66	-146	-75	-196	-5706	3375	-17124	-958	-27207	-3457	-19187	-10206	-22138	-5111	-22572	1149	-20536	-2181	-21627	-99
1.100000	-22	44	90	-56	-108	-29	9	-13	-14	6	-73	-62	-92	9	-29	-59	-95	35	-85	-33	-103	-21	-100	-72	-63	0	-100	-12	-69	-67	-145	-76	-151	-5555	3475	-17050	-1041	-27056	-3320	-19700	-10080	-21847	-5184	-22310	1480	-20458	-2702	-21920	-186
1.100833	-23	42	89	-60	-113	-30	12	-12	-14	7	-73	-63	-92	-13	-27	-58	-96	38	-85	-32	-105	-19	-102	-68	-58	0	-88	-13	-70	-67	-144	-70	-208	-5406	3557	-16959	-1068	-26900	-3139	-20231	-9473	-21563	-5343	-21951	2262	-20432	-3357	-22225	-264
1.101667	-22	42	88	-60	-108	-30	15	-13	-17	6	-74	-64	-94	-16	-31	-55	-96	38	-90	-32	-103	-21	-102	-70	-60	-1	-98	-11	-70	-70	-147	-74	-327	-5268	3624	-16861	-1715	-26754	-2925	-20777	-8878	-21311	-5609	-21505	473	-20476	-4162	-22520	190
1.102500	-21	42	88	-57	-108	-31	15	-15	-15	5	-74	-65	-93	-12	-28	-60	-96	36	-84	-30	-103	-21	-102	-69	-44	0	-97	-11	-70	-69	-145	-73	-206	-5136	3670	-16745	-2351	-26639	-2699	-21330	-8364	-21120	-5988	-21000	-1427	-20594	-5109	-22772	-627
1.103333	-24	42	88	-64	-108	-32	13	-14	-7	3	-76	-59	-97	-12	-29	-58	-100	36	-84	-31	-107	-18	-101	-69	-63	0	-100	-10	-75	-68	-139	-73	-130	-5008	3692	-16617	-1216	-26562	-2475	-21895	-7414	-20996	-6500	-20467	1004	-20799	-6200	-22954	-766
1.104167	-23	41	87	-58	-109	-30	16	-12	-17	7	-72	-65	-94	-12	-28	-60	-100	36	-84	-32	-103	-19	-101	-69	-61	0	-98	-10	-68	-68	-144	-75	-260	-4896	3698	-16477	-447	-26536	-2299	-22471	-6399	-20955	-7127	-19918	3808	-21097	-7411	-23040	400
1.105000	-18	43	90	-58	-109	-30	12	-12	-17	25	-73	-66	-92	-12	-24	-60	-95	36	-83	-31	-102	-17	-99	-70	-60	-1	-99	-9	-69	-67	-146	-72	-249	-4790	3685	-16326	-931	-26568	-2161	-23054	-4953	-21002	-7872	-19393	4033	-21461	-8723	-23009	-114
1.105833	-23	43	91	-45	-107	-28	13	-10	-17	7	-70	-62	-95	-10	-26	-59	-100	40	-83	-29	-104	-17	-100	-67	-63	1	-108	-9	-72	-68	-145	-74	-206	-4689	3661	-16174	-1403	-26657	-2091	-23641	-3796	-21133	-8716	-18920	2923	-21900	-10115	-22845	-289
1.106667	-23	42	89	-56	-108	-32	11	-22	-19	6	-72	-64	-100	-13	-26	-68	-99	36	-83	-31	-105	-22	-101	-70	-63	0	-97	-12	-70	-67	-149	-73	-233	-4605	3617	-16022	-1310	-26795	-2108	-24224	-2622	-21344	-9643	-18519	2532	-22401	-11551	-22519	-88
1.107500	-19	40	87	-59	-109	-33	8	-13	-19	3	-72	-66	-98	-15	-30	-59	-101	38	-82	-31	-105	-21	-94	-68	-63	0	-99	-10	-73	-70	-147	-74	-147	-4523	3560	-15870	-1138	-26969	-2232	-24794	-1323	-21616	-10619	-18200	2586	-22946	-13002	-22037	-171
1.108333	-25	42	88	-62	-110	-34	24	-12	-21	6	-73	-64	-99	-16	-27	-59	-103	36	-86	-33	-109	-23	-101	-70	-65	-3	-101	-13	-77	-70	-167	-76	-63	-4455	3487	-15741	-720	-27165	-2475	-25359	-12	-21947	-11632	-17981	3120	-23514	-14437	-21403	-220
1.109167	-25	41	86	-61	-112	-35	11	-14	-21	3	-76	-66	-99	-18	-28	-59	-109	34	-86	-40	-109	-24	-102	-73	-66	-6	-103	-16	-73	-70	-148	-78	15	-4392	3408	-15605	142	-27367	-2846	-25898	1927	-22310	-12646	-17862	5669	-24090	-15804	-20617	-7
1.110000	-26	42	88	-59	-111	-28	12	-13	-19	6	-72	-64	-98	-14	-27	-60	-102	34	-86	-32	-108	-24	-102	-72	-63	-4	-99	-12	-73	-69	-146	-75	-7	-4337	3325	-15489	-258	-27549	-3354	-26405	3863	-22684	-13620	-17836	5044	-24662	-17080	-19698	504
1.110833	-24	44	89	-57	-111	-31	12	-15	-22	5	-70	-59	-98	-11	-28	-61	-100	38	-86	-30	-107	-24	-101	-73	-78	-1	-99	-11	-77	-68	-128	-76	25	-4286	3234	-15397	-1607	-27705	-4006	-26872	4038	-23051	-14538	-17905	466	-25211	-18232	-18667	-541
1.111667	-25	44	90	-59	-109	-30	11	-11	-21	5	-69	-64	-96	-13	-26	-59	-110	35	-84	-29	-105	-21	-99	-72	-62	-1	-97	-11	-74	-66	-147	-78	138	-4243	3144	-15336	-203	-27786	-4787	-27286	4983	-23398	-15378	-18050	482	-25734	-19247	-17555	-518
1.112500	-25	33	91	-59	-110	-31	9	-15	-17	4	-69	-63	-94	-14	-27	-61	-99	38	-85	-31	-107	-17	-102	-67	-64	-1	-99	-9	-70	-67	-147	-73	42	-4203	3054	-15302	-172	-27843	-5708	-27641	5886	-23695	-16122	-18239	-228	-26220	-20123	-16387	210
1.113333	-22	45	89	-67	-93	-28	12	-10	-18	6	-72	-63	-98	-13	-28	-56	-101	38	-84	-28	-103	-21	-100	-66	-61	0	-100	-11	-72	-67	-147	-70	-53	-4172	2960	-15296	79	-27795	-6740	-27938	6520	-23947	-16775	-18504	-165	-26666	-20793	-15220	72
1.114167	-23	43	88	-60	-109	-32	15	-13	-16	5	-73	-64	-95	-14	-26	-28	-95	38	-82	-29	-98	-25	-99	-68	-60	-1	-98	-11	-70	-68	-143	-74	-8	-4139	2870	-15327	245	-27667	-7889	-28168	6979	-24136	-17292	-18781	71	-27064	-21329	-14099	28
1.115000	-24	42	89	-60	-90	-32	11	-13	-24	34	-75	-63	-96	-13	-28	-60	-102	36	-84	-32	-107	-24	-103	-70	-66	-3	-104	-12	-74	-67	-147	-75	114	-4114	2779	-15388	-53	-27445	-9144	-28330	7232	-24264	-17768	-19049	-1069	-27422	-21719	-13035	481
1.115833	-28	37	81	-63	-115	-36	7	-16	-25	4	-75	-67	-98	-16	-30	-63	-105	34	-85	-17	-108	-24	-102	-70	-64	-1	-101	-13	-73	-69	-147	-77	224	-4087	2691	-15481	-968	-27132	-10472	-28424	6713	-24311	-18130	-19284	-3700	-27733	-21977	-12103	-190
1.116667	-27	43	88	-59	-102	-31	10	-18	-21	6	-74	-65	-66	-14	-27	-63	-103	35	-86	-32	-108	-24	-104	-74	-67	-3	-100	-12	-75	-70	-152	-79	173	-4063	2605	-15603	-170	-26741	-11860	-28448	6254	-24295	-18435	-19518	-2117	-28013	-22139	-11330	-900
1.117500	-27	39	85	-61	-112	-33	10	-17	-22	3	-74	-67	-99	-16	-32	-61	-101	39	-84	-33	-100	-23	-102	-72	-65	0	-100	-14	-77	-72	-150	-76	132	-4032	2515	-15744	676	-26270	-13274	-28409	5197	-24212	-18699	-19694	672	-28258	-22223	-10748	454
1.118333	-13	42	87	-59	-113	-60	9	-14	-18	7	-72	-63	-99	-14	-27	-57	-100	38	-83	-31	-108	-22	-98	-67	-63	3	-98	-11	-73	-65	-147	-74	182	-4004	2422	-15911	537	-25746	-14702	-28310	4120	-24070	-18946	-19821	1246	-28471	-22269	-10376	303
1.119167	-22	44	89	-57	-113	-33	12	-11	-15	9	-69	-65	-95	-12	-27	-64	-99	39	-81	-30	-105	-17	-97	-66	-61	3	-98	-10	-74	-67	-146	-73	125	-3976	2320	-16079	-59	-25176	-16125	-28180	2757	-23876	-19219	-19891	-301	-28663	-22305	-10237	-176
1.120000	-26	42	88	-61	-108	-30	13	-22	-18	10	-72	-61	-96	-12	-25	-56	-99	39	-83	-29	-105	-18	-98	-65	-61	12	-97	-12	-74	-65	-145	-74	160	-3953	2208	-16289	-145	-24582	-17516	-27975	999	-23646	-19529	-19913	-1563	-28827	-22365	-10326	-298
1.120833	-23	44	85	-57	-108	-29	13	-10	-21	6	-73	-61	-97	-10	-26	-55	-78	38	-79	-27	-104	-17	-92	-65	-62	2	-97	-11	-69	-64	-145	-73	269	-3920	2086	-16492	-110	-23977	-18855	-27757	-686	-23374	-19909	-19888	-2311	-28964	-22473	-10638	-211
1.121667	-26	40	86	-56	-109	-23	13	-7	-25	7	-69	-62	-95	-10	-25	-56	-101	36	-79	-28	-104	-18	-96	-67	-64	2	-94	-11	-72	-77	-146	-76	178	-3898	1944	-16679	-132	-23385	-20121	-27512	-2357	-23078	-20372	-19825	-2599	-29070	-22649	-11149	247
1.122500	-26	41	88	-57	-111	-29	12	-13	-19	3	-72	-62	-98	-8	-30	-79	-101	38	-84	-30	-104	-18	-100	-69	-65	3	-97	-12	-72	-64	-150	-75	34	-3864	1782	-16906	501	-22824	-21294	-27241	-3423	-22762	-20934	-19738	-956	-29147	-22905	-11834	614
1.123333	-25	40	107	-61	-110	-31	9	-13	-22	4	-74	-65	-99	-16	-33	-59	-102	34	-85	-33	-111	-23	-110	-69	-66	-1	-98	-16	-75	-69	-149	-78	-119	-3839	1597	-17114	678	-22303	-22347	-26967	-3655	-22434	-21606	-19633	-489	-29177	-23244	-12655	1108
1.124167	-28	39	85	-63	-117	-35	7	-15	-22	2	-77	-63	-100	-15	-32	-60	-102	34	-84	-32	-109	-21	-101	-66	-66	0	-97	-13	-73	-66	-147	-75	-206	-3801	1394	-17303	-1022	-21829	-23281	-26675	-5243	-22102	-22380	-19530	-5595	-29143	-23658	-13564	357
1.125000	-19	42	85	-57	-109	-33	11	-12	-18	5	-75	-65	-99	-14	-29	-56	-100	36	-85	-30	-105	-18	-99	-66	-62	4	-101	-14	-76	-69	-147	-59	-152	-3767	1166	-17482	181	-21405	-24085	-26380	-6107	-21731	-23244	-19433	-5429	-29049	-24149	-14513	-212
1.125833	-23	43	87	-58	-107	-28	13	-12	-17	6	-69	-61	-110	-13	-27	-53	-101	35	-81	-16	-105	-17	-96	-63	-62	0	-94	-10	-72	-65	-145	-73	-142	-3729	912	-17657	563	-21044	-24740	-26084	-6360	-21365	-24189	-19362	-5154	-28881	-24698	-15463	832
1.126667	-25	38	90	-57	-110	-22	12	-12	-18	9	-73	-62	-94	-14	-26	-55	-96	37	-82	-29	-105	-21	-97	-64	-64	4	-94	-11	-73	-67	-146	-66	-215	-3689	636	-17814	631	-20746	-25284	-25783	-6445	-20993	-25187	-19310	-3844	-28640	-25280	-16363	767
1.127500	-23	42	92	-58	-103	-29	13	-11	-15	6	-72	-59	-92	-13	-25	-57	-99	33	-84	-28	-101	-18	-96	-62	-61	3	-93	-9	-69	-66	-145	-72	-251	-3647	337	-17957	669	-20491	-25678	-25488	-6138	-20619	-26194	-19285	-2926	-28306	-25882	-17183	653
1.128333	-24	42	89	-58	-110	-30	11	-14	-18	8	-74	-61	-95	-14	-29	-59	-99	34	-83	-30	-105	-19	-99	-57	-63	0	-97	-15	-72	-67	-147	-74	-170	-3595	16	-18091	813	-20293	-25949	-25197	-5660	-20234	-27208	-19313	-2615	-27890	-26468	-17871	1021
1.129167	-26	39	87	-61	-111	-32	13	-16	-19	4	-74	-65	-98	-25	-32	-59	-99	33	-85	-34	-107	-23	-99	-68	-65	-1	-100	-15	-77	-70	-150	-77	-160	-3548	-319	-18212	-217	-20118	-26098	-24898	-5481	-19847	-28162	-19360	-5457	-27390	-27013	-18403	787
1.130000	-12	42	89	-62	-110	-33	8	-12	-17	5	-75	-61	-96	-15	-28	-58	-102	35	-86	-30	-107	-23	-101	-70	-67	1	-99	-10	-72	-70	-147	-73	-183	-3475	-661	-18320	439	-19969	-26138	-24601	-4799	-19449	-29016	-19436	-4993	-26808	-27480	-18761	-435
1.130833	-23	42	87	-59	-112	-34	7	-13	-18	6	-76	-62	-98	-10	-29	-59	-101	35	-90	-32	-108	-24	-100	-70	-64	-1	-100	-14	-75	-68	-147	-73	-208	-3404	-1015	-18423	1527	-19818	-26095	-24307	-4074	-19062	-29749	-19534	-2193	-26147	-27865	-18939	662
1.131667	-26	39	86	-60	-111	-38	11	-16	-19	5	-75	-66	-100	-21	-29	-63	-103	32	-91	-34	-110	-24	-100	-70	-66	-3	-109	-16	-76	-72	-151	-76	-194	-3322	-1374	-18521	1510	-19668	-25972	-24018	-2795	-18676	-30320	-19631	-737	-25431	-28138	-18938	865
1.132500	-27	39	87	-60	-112	-35	9	-16	-22	4	-81	-66	-98	0	-31	-61	-100	37	-88	-31	-105	-24	-100	-70	-65	0	-102	-12	-70	-68	-148	-73	-48	-3220	-1723	-18600	865	-19496	-25787	-23731	-1242	-18291	-30709	-19730	-1851	-24658	-28285	-18749	17
1.133333	-23	43	88	-55	-108	-33	13	-13	-14	4	-73	-63	-93	-17	-29	-62	-100	38	-87	-16	-108	-23	-98	-68	-66	15	-97	-10	-72	-69	-146	-74	97	-3108	-2060	-18696	742	-19300	-25558	-23449	-99	-17911	-30902	-19817	-3325	-23851	-28303	-18417	-340
1.134167	-25	39	89	-57	-110	-33	12	-12	-12	4	-68	-64	-95	-13	-28	-59	-101	38	-85	-30	-107	-23	-98	-72	-64	0	-100	-12	-75	-69	-146	-73	586	-2984	-2381	-18721	672	-19072	-25298	-23172	839	-17539	-30878	-19874	-4413	-23028	-28183	-17933	-501
1.135000	-22	43	91	-57	-109	-33	11	-15	-22	5	-74	-64	-99	-15	-28	-59	-100	37	-87	-31	-104	-27	-101	-67	-46	-1	-101	-12	-72	-72	-151	-74	920	-2850	-2690	-18870	520	-18803	-25011	-22899	1763	-17180	-30646	-19894	-4771	-22209	-27927	-17348	-540
1.135833	-24	41	87	-59	-109	-36	11	-14	-16	4	-73	-65	-96	-26	-27	-59	-101	35	-90	-34	-105	-25	-100	-70	-63	-3	-99	-14	-72	-72	-148	-77	709	-2703	-2971	-18962	1037	-18489	-24728	-22635	3085	-16828	-30205	-19859	-3420	-21391	-27538	-16685	-577
1.136667	-25	41	79	-62	-110	-38	12	-13	-21	2	-73	-64	-99	-19	-29	-61	-100	36	-87	-34	-110	-25	-100	-70	-65	-4	-102	-13	-73	-70	-149	-76	586	-2543	-3215	-19058	1571	-18143	-24392	-22383	5025	-16493	-29560	-19768	-1326	-20604	-27034	-15977	-276
1.137500	-26	39	84	-57	-109	-34	10	-12	-22	2	-75	-64	-98	-11	-31	-62	-108	33	-87	-34	-107	-24	-101	-70	-66	-1	-100	-13	-74	-73	-150	-77	584	-2377	-3428	-19153	-486	-17759	-24066	-22141	5456	-16157	-28737	-19610	-5677	-19847	-26418	-15249	-619
1.138333	-25	41	86	-57	-108	-33	13	-14	-19	5	-72	-65	-95	-16	-26	-58	-101	37	-84	-33	-103	-23	-101	-69	-69	1	-98	-9	-69	-67	-148	-72	460	-2200	-3606	-19254	-440	-17351	-23726	-21902	5720	-15837	-27757	-19374	-6660	-19135	-25725	-14530	-1405
1.139167	-19	43	88	-58	-116	-32	16	-12	-18	6	-74	-63	-95	-17	-29	-57	-100	38	-83	-31	-105	-19	-99	-68	-62	0	-96	-11	-69	-60	-148	-76	239	-2016	-3743	-19364	-14	-16934	-23368	-21678	6390	-15516	-26658	-19074	-6732	-18484	-24960	-13862	-349
1.140000	-19	46	86	-57	-110	-32	12	-12	-17	6	-73	-64	-97	-14	-29	-58	-97	35	-85	-33	-108	-25	-103	-66	-62	1	-96	-11	-72	-69	-149	-77	116	-1840	-3839	-19477	21	-16506	-22987	-21461	6579	-15205	-25472	-18703	-6173	-17892	-24149	-13252	-717
1.140833	-25	43	84	-59	-111	-34	10	-15	-21	4	-72	-68	-96	-12	-32	-58	-96	37	-86	-31	-107	-23	-103	-67	-63	2	-100	-11	-73	-69	-150	-74	-15	-1655	-3891	-19594	-242	-16086	-22575	-21241	6826	-14895	-24242	-18264	-5896	-17352	-23314	-12713	-903
1.141667	-26	49	85	-60	-109	-25	15	-4	-18	6	-70	-65	-97	-13	-27	-60	-103	37	-86	-32	-109	-22	-101	-69	-65	-6	-105	-9	-74	-69	-151	-77	-80	-1472	-3908	-19721	-130	-15677	-22119	-21032	7042	-14592	-22995	-17767	-5285	-16900	-22465	-12271	-624
1.142500	-23	44	84	-59	-110	-32	15	-12	-19	-16	-76	-66	-97	-13	-26	-58	-99	36	-85	-31	-104	-22	-102	-65	-65	0	-101	-10	-70	-68	-148	-74	-67	-1287	-3875	-19838	-1073	-15302	-21624	-20813	6651	-14299	-21769	-17215	-8203	-16496	-21622	-11915	-331
1.143333	-26	43	85	-58	-109	-31	13	-13	-17	4	-73	-62	-97	-14	-30	-60	-102	33	-83	-32	-119	-24	-102	-56	-65	2	-99	-12	-73	-70	-147	-74	-221	-1107	-3821	-19975	-806	-14967	-21050	-20587	6374	-14001	-20553	-16622	-7956	-16159	-20801	-11661	-1547
1.144167	-22	41	87	-57	-112	-30	13	-15	-19	6	-73	-63	-95	-14	-29	-58	-104	36	-81	-31	-105	-23	-102	-67	-63	3	-99	-9	-73	-72	-147	-76	-308	-924	-3718	-20107	485	-14675	-20420	-20350	5863	-13722	-19471	-16001	-4422	-15884	-20011	-11495	-716
1.145000	4	45	88	-57	-109	-28	12	-12	-22	8	-70	-63	-97	-11	-31	-58	-100	37	-82	-30	-108	-21	-101	-66	-63	4	-86	-10	-74	-70	-149	-76	-281	-748	-3591	-20240	804	-14439	-19713	-20083	5417	-13450	-18452	-15361	-1594	-15666	-19263	-11413	-275
1.145833	-21	45	90	-58	-110	-30	10	-11	-18	7	-72	-63	-91	-13	-27	-55	-98	37	-82	-32	-107	-23	-101	-65	-63	4	-96	-8	-70	-72	-146	-73	-285	-573	-3436	-20374	129	-14265	-18934	-19802	5355	-13200	-17534	-14722	-1547	-15497	-18547	-11407	-811
1.146667	-19	49	64	-58	-108	-28	12	-8	-15	9	-70	-64	-93	-11	-26	-52	-96	39	-83	-30	-107	-15	-100	-62	-60	5	-97	-12	-70	-67	-146	-72	-300	-398	-3260	-20507	19	-14138	-18082	-19497	5080	-12974	-16724	-14098	-2302	-15380	-17879	-11470	-472
1.147500	-23	44	88	-58	-111	-29	13	-10	-22	8	-68	-62	-99	-6	-25	-56	-97	37	-82	-30	-104	-21	-99	-63	-60	6	-95	-11	-67	-68	-145	-73	-344	-215	-3073	-20641	295	-14077	-17165	-19173	4712	-12780	-16024	-13493	-2623	-15303	-17249	-11590	-322
1.148333	-19	45	88	-59	-109	-30	11	-13	-18	5	-73	-66	-94	-15	-27	-59	-100	35	-84	-35	-111	-23	-102	-68	-62	0	-102	-14	-73	-72	-149	-75	-415	-60	-2880	-20774	394	-14082	-16194	-18826	4383	-12629	-15419	-12958	-2373	-15270	-16668	-11764	-291
1.149167	-29	41	82	-48	-113	-36	6	-21	-23	5	-77	-69	-99	-18	-33	-64	-104	32	-88	-31	-109	-25	-104	-67	-65	0	-101	-11	-76	-70	-149	-76	-442	108	-2679	-20897	702	-14138	-15166	-18455	4277	-12513	-14887	-12416	-860	-15267	-16091	-11982	-441
1.150000	-25	44	87	-59	-109	-33	10	-13	-18	6	-72	-63	-95	-16	-29	-60	-99	34	-84	-32	-109	-25	-107	-80	-63	0	-97	-13	-67	-69	-147	-70	-456	280	-2480	-21016	1335	-14247	-14096	-18076	4633	-12444	-14423	-11963	2103	-15293	-15544	-12237	-206
1.150833	-24	44	87	-59	-109	-32	7	-13	-15	5	-72	-65	-95	-17	-30	-59	-97	34	-83	-30	-109	-24	-102	-68	-65	3	-99	-13	-76	-70	-149	-72	-497	446	-2300	-21157	-24	-14403	-13008	-17681	3875	-12430	-14006	-11587	-885	-15345	-15014	-12520	194
1.151667	-24	44	88	-49	-112	-32	10	-12	-19	7	-72	-61	-97	-14	-29	-57	-97	34	-83	-33	-109	-24	-101	-66	-78	2	-98	-13	-73	-69	-152	-76	-466	610	-2135	-21240	-128	-14607	-11913	-17288	2360	-12480	-13617	-11291	-2215	-15415	-14480	-12845	-842
1.152500	-22	44	90	-59	-109	-34	10	-12	-22	5	-73	-63	-94	-15	-28	-58	-97	33	-81	-30	-105	-17	-99	-67	-58	1	-99	-13	-70	-67	-148	-75	-473	776	-1993	-21342	847	-14843	-10825	-16906	1939	-12585	-13233	-11085	-1190	-15501	-13937	-13193	63
1.153333	-25	42	88	-60	-109	-33	11	-11	-17	5	-70	-64	-96	-15	-29	-62	-96	33	-84	-32	-107	-19	-100	-68	-60	1	-97	-11	-73	-66	-148	-74	-476	934	-1882	-21436	775	-15118	-9759	-16542	1370	-12755	-12830	-10967	-561	-15591	-13376	-13581	312
1.154167	-27	45	87	-58	-107	-36	11	-16	-27	6	-72	-64	-96	-14	-31	-59	-99	36	-83	-31	-108	-22	-97	-70	-63	1	-97	-11	-70	-68	-147	-57	-439	1101	-1803	-21524	566	-15419	-8733	-16202	1097	-12970	-12395	-10955	-585	-15713	-12798	-14002	36
1.155000	-24	44	87	-60	-109	-31	10	-14	-11	6	-73	-63	-96	-16	-31	-62	-99	35	-84	-47	-105	-23	-102	-72	-65	4	-99	-14	-73	-69	-152	-77	-436	1242	-1768	-21607	659	-15741	-7757	-15901	913	-13244	-11926	-11045	-255	-15832	-12205	-14451	-88
1.155833	-23	38	86	-63	-111	-35	8	-14	-17	0	-74	-67	-93	2	-29	-62	-100	30	-90	-34	-110	-24	-102	-70	-64	0	-102	-14	-73	-70	-149	-78	-390	1398	-1770	-21685	-150	-16091	-6813	-15642	291	-13568	-11407	-11237	-3219	-15955	-11581	-14939	439
1.156667	-23	43	85	-62	-111	-35	5	-16	-24	0	-78	-69	-99	-21	-34	-64	-104	32	-90	-35	-111	-27	-122	-78	-64	-3	-103	-22	-79	-76	-153	-83	-325	1535	-1819	-21761	-492	-16450	-6002	-15439	-318	-13924	-10842	-11531	-4786	-16082	-10936	-15458	-924
1.157500	-31	36	82	-68	-115	-40	4	-21	-23	-5	-80	-69	-99	-28	-33	-67	-105	30	-91	-35	-110	-25	-104	-77	-66	-3	-101	-15	-74	-73	-154	-79	-308	1684	-1906	-21828	477	-16805	-5242	-15285	-783	-14304	-10225	-11912	-2407	-16203	-10263	-16004	-688
1.158333	-24	38	87	-61	-109	-35	8	-16	-19	0	-77	-65	-95	-18	-31	-60	-99	33	-81	-30	-113	-24	-103	-77	-64	-1	-100	-13	-70	-72	-148	-78	-277	1828	-2030	-21882	917	-17198	-4551	-15192	-1033	-14707	-9541	-12387	-137	-16323	-9572	-16567	343
1.159167	-21	45	90	-57	-108	-31	9	-39	-15	9	-73	-65	-93	-15	-28	-60	-100	35	-82	-29	-104	-22	-99	-70	-61	1	-98	-12	-69	-67	-146	-77	-269	1965	-2195	-21942	400	-17575	-3953	-15162	-617	-15117	-8865	-12959	-604	-16442	-8879	-17151	-307
1.160000	-23	44	91	-57	-113	-31	10	-13	-17	6	-73	-65	-96	-13	-27	-59	-99	38	-83	-43	-104	-22	-102	-72	-63	0	-99	-13	-68	-68	-146	-74	-246	2109	-2400	-22000	-92	-17959	-3434	-15199	-584	-15526	-8160	-13595	-1832	-16560	-8183	-17738	-275
1.160833	-24	43	92	-59	-108	-31	10	-10	-52	6	-76	-64	-97	-14	-29	-60	-98	38	-87	-29	-103	-17	-100	-68	-59	1	-99	-12	-72	-69	-147	-73	-222	2246	-2628	-22053	-218	-18341	-2986	-15292	-732	-15923	-7448	-14287	-2335	-16672	-7502	-18324	-200
1.161667	-17	45	89	-60	-83	-33	11	-13	-18	3	-73	-65	-96	-13	-28	-58	-98	36	-86	-32	-108	-22	-100	-69	-65	0	-102	-14	-68	-68	-146	-75	-255	2381	-2873	-22113	-229	-18721	-2611	-15446	-966	-16294	-6753	-15028	-2486	-16779	-6834	-18898	-256
1.162500	-24	41	90	-58	-107	-30	11	-13	-19	3	-70	-69	-95	-13	-28	-57	-101	37	-84	-31	-108	-19	-101	-70	-62	-1	-99	-15	-74	-70	-147	-76	-169	2521	-3134	-22170	-40	-19083	-2301	-15649	-1199	-16633	-6089	-15793	-1833	-16883	-6191	-19438	9
1.163333	-26	40	88	-58	-108	-30	12	-13	-19	7	-74	-66	-93	-11	-28	-58	-99	35	-84	-30	-103	-31	-102	-67	-62	2	-97	-11	-74	-67	-148	-74	-154	2643	-3402	-22228	620	-19441	-2040	-15899	-787	-16938	-5468	-16574	884	-16975	-5580	-19944	109
1.164167	-26	41	90	-60	-109	-26	10	-13	-18	11	-76	-69	-96	-14	-29	-58	-97	38	-84	-33	-105	-23	-100	-73	-62	0	-102	-12	-70	-70	-147	-74	-281	2767	-3674	-22292	-423	-19778	-1820	-16195	-809	-17205	-4900	-17359	-910	-17078	-5011	-20397	123
1.165000	-23	41	90	-60	-110	-32	15	-12	-17	2	-76	-68	-97	-14	-29	-62	-101	32	-86	-32	-108	-22	-102	-70	-62	-5	-101	-12	-73	-69	-150	-78	-253	2882	-3907	-22355	-1357	-20099	-1635	-16518	-2050	-17421	-4406	-18113	-3429	-17169	-4496	-20787	-1050
1.165833	-24	40	86	-61	-112	-61	8	-18	-21	2	-75	-68	-97	-14	-28	-56	-98	35	-85	-31	-107	-22	-102	-69	-63	0	-99	-10	-72	-66	-145	-75	-181	2993	-4132	-22425	-58	-20395	-1474	-16870	-2244	-17591	-3980	-18825	-1977	-17251	-4024	-21107	-534
1.166667	-21	42	85	-57	-108	-29	12	-11	-17	6	-72	-64	-97	-13	-26	-55	-99	35	-83	-31	-108	-21	-98	-68	-63	0	-102	-12	-72	-69	-149	-76	-116	3094	-4325	-22502	8	-20652	-1332	-17234	-2756	-17711	-3636	-19465	-1416	-17331	-3612	-21353	-97
1.167500	-24	41	89	-63	-112	-32	16	-33	-16	5	-74	-66	-96	-18	-25	-55	-100	36	-83	-32	-109	-23	-98	-68	-62	0	-97	-11	-74	-66	-134	-74	-114	3185	-4482	-22584	19	-20877	-1199	-17606	-2888	-17786	-3368	-20065	-759	-17403	-3253	-21517	-199
1.168333	-24	42	90	-59	-110	-31	13	-13	-22	5	-74	-66	-96	-13	-27	-59	-111	37	-82	-31	-108	-27	-99	-72	-65	-1	-100	-14	-72	-67	-149	-76	-110	3260	-4602	-22668	309	-21069	-1066	-17990	-2674	-17821	-3178	-20573	408	-17464	-2952	-21608	-361
1.169167	-29	41	81	-56	-113	-33	11	-14	-21	4	-77	-70	-100	-13	-28	-60	-104	32	-85	-34	-109	-23	-100	-69	-65	-4	-96	-17	-75	-67	-155	-76	-111	3311	-4678	-22758	149	-21215	-932	-18365	-2590	-17808	-3033	-20985	-1176	-17512	-2705	-21614	153
1.170000	-28	39	88	-59	-111	-36	11	-16	-19	3	-73	-66	-97	-15	-26	-57	-101	35	-78	-31	-108	-17	-101	-69	-64	-3	-98	-13	-73	-69	-149	-73	-65	3376	-4709	-22850	-292	-21312	-786	-18735	-2717	-17762	-2943	-21303	-3269	-17544	-2499	-21549	-809
1.170833	-25	39	86	-59	-111	-32	11	12	-21	3	-59	-66	-99	-14	-26	-57	-105	34	-82	-32	-110	-23	-101	-67	-64	1	-97	-12	-76	-70	-152	-74	-110	3411	-4693	-22956	681	-21357	-626	-19085	-2505	-17711	-2891	-21521	-1247	-17563	-2351	-21419	-847
1.171667	-26	40	78	-59	-109	-32	11	-12	-22	3	-72	-64	-96	-13	-25	-59	-100	35	-85	-34	-108	-23	-103	-70	-63	0	-96	-13	-74	-66	-150	-75	-146	3442	-4638	-23048	1200	-21350	-457	-19423	-2339	-17575	-2866	-21636	1769	-17560	-2235	-21226	470
1.172500	-24	42	89	-59	-108	-24	13	-13	-18	5	-50	-64	-97	-11	-26	-59	-99	36	-83	-30	-108	-21	-100	-65	-62	0	-98	-11	-72	-68	-144	-73	-119	3470	-4540	-23146	515	-21287	-267	-19732	-1852	-17443	-2853	-21657	2255	-17532	-2160	-20987	-153
1.173333	-26	43	87	-57	-110	-31	11	-8	-19	8	-73	-58	-88	-14	-28	-58	-99	35	-82	-30	-107	-24	-99	-66	-65	1	-99	-12	-73	-67	-149	-74	-90	3466	-4416	-23252	-128	-21171	-67	-20028	-1510	-17292	-2835	-21585	771	-17483	-2116	-20715	-293
1.174167	-26	41	87	-57	-115	-35	-8	-15	-21	2	-69	-66	-99	-15	-25	-58	-98	37	-81	-31	-105	-23	-97	-67	-64	-1	-97	-12	-73	-69	-146	-72	-5	3470	-4276	-23359	-66	-20993	148	-20283	-1175	-17120	-2799	-21427	-198	-17400	-2092	-20414	43
1.175000	-26	41	90	-60	-111	-32	10	-12	-23	5	-73	-65	-97	-14	-29	-61	-94	36	-84	-29	-110	-22	-99	-72	-63	0	-101	-12	-75	-68	-149	-74	38	3465	-4089	-23463	-254	-20761	374	-20508	-964	-16931	-2742	-21197	-738	-17292	-2089	-20104	173
1.175833	-26	42	87	-59	-113	-32	10	-14	-22	5	-73	-63	-100	-13	-27	-57	-99	34	-85	-32	-108	-24	-102	-68	-62	-3	-98	-12	-73	-68	-147	-72	-40	3461	-3903	-23557	-287	-20481	607	-20699	-811	-16724	-2651	-20903	-477	-17156	-2098	-19785	234
1.176667	-27	41	85	-59	-109	-34	12	-13	-21	4	-73	-66	-97	-14	-27	-61	-102	33	-83	-30	-104	-34	-103	-70	-66	-5	-100	-15	-76	-69	-150	-74	-76	3456	-3717	-23679	448	-20147	845	-20852	-220	-16504	-2525	-20560	2284	-16994	-2119	-19468	309
1.177500	-28	39	87	-60	-103	-33	13	-14	-23	20	-70	-67	-98	-14	-30	-60	-102	33	-87	-33	-105	-23	-99	-68	-67	-1	-97	-13	-76	-68	-147	-75	12	3453	-3540	-23786	32	-19762	1083	-20960	315	-16264	-2359	-20179	1914	-16802	-2139	-19163	957
1.178333	-26	44	90	-56	-112	-33	12	-12	-21	6	-70	-62	-96	-11	-27	-60	-100	61	-77	-30	-107	-22	-98	-66	-63	-1	-98	-11	-73	-65	-145	-73	109	3457	-3368	-23893	-1638	-19354	1316	-21018	-759	-16008	-2161	-19752	-2518	-16586	-2156	-18872	-19
1.179167	-24	47	92	-51	-107	-31	16	-5	-17	9	-65	-60	-94	-12	-28	-59	-99	38	-79	-27	-105	-18	-95	-64	-61	4	-92	-9	-72	-64	-149	-70	168	3467	-3222	-23999	-623	-18903	1545	-21038	-1202	-15728	-1930	-19335	-2005	-16350	-2177	-18600	-39
1.180000	-24	46	93	-58	-109	-33	15	-10	-15	9	-68	-64	-92	-12	-27	-58	-96	37	-79	-29	-109	-19	-98	-65	-61	1	-97	-9	-69	-64	-144	-72	104	3475	-3101	-24102	-876	-18428	1762	-21004	-1703	-15439	-1682	-18904	-1915	-16102	-2191	-18352	799
1.180833	-21	45	89	-55	-108	-40	16	-9	-17	8	-69	-55	-96	-14	-29	-57	-97	37	-81	-31	-104	-21	-100	-66	-61	1	-96	-11	-70	-68	-145	-73	69	3494	-3011	-24211	-852	-17927	1966	-20919	-1980	-15122	-1411	-18482	-1096	-15839	-2200	-18122	442
1.181667	-22	42	90	-57	-108	-32	12	-10	-17	5	-70	-63	-96	-16	-29	-61	-100	36	-84	-32	-105	-7	-100	-68	-64	0	-105	-11	-74	-70	-147	-76	122	3514	-2960	-24321	-848	-17413	2143	-20782	-2199	-14799	-1152	-18074	-421	-15574	-2199	-17912	175
1.182500	-27	42	89	-59	-110	-31	11	-14	-24	2	-74	-66	-97	-16	-28	-62	-101	36	-83	-29	-107	-22	-100	-69	-64	-1	-99	-12	-69	-67	-146	-90	108	3548	-2932	-24421	-914	-16885	2310	-20591	-2273	-14452	-895	-17682	-1205	-15294	-2204	-17714	688
1.183333	-26	42	90	-58	-107	-30	16	-11	-19	7	-69	-63	-75	-13	-27	-62	-100	35	-76	-31	-107	-22	-98	-69	-61	0	-97	-10	-67	-67	-145	-77	162	3583	-2936	-24521	-1603	-16359	2470	-20349	-2556	-14102	-655	-17313	-3976	-15024	-2200	-17527	68
1.184167	-25	45	90	-63	-109	-32	10	-12	-17	6	-73	-64	-96	-14	-30	-58	-97	35	-83	-29	-108	-24	-103	-68	-63	1	-96	-9	-75	-70	-146	-75	108	3623	-2971	-24614	-857	-15839	2568	-20053	-2516	-13706	-449	-16977	-2486	-14757	-2193	-17348	-618
1.185000	-25	42	91	-57	-108	-32	11	-11	-16	7	-70	-62	-95	-17	-29	-57	-101	37	-82	-26	-94	-23	-114	-66	-61	1	-97	-9	-75	-68	-144	-73	132	3667	-3032	-24702	254	-15316	2662	-19710	-2392	-13317	-289	-16672	598	-14502	-2185	-17170	834
1.185833	-21	44	97	-61	-109	-29	15	-16	-15	7	-69	-63	-93	-13	-27	-58	-95	37	-82	-33	-104	-23	-99	-68	-60	3	-96	-12	-70	-68	-139	-70	202	3711	-3116	-24790	455	-14810	2732	-19321	-1752	-12917	-178	-16398	1645	-14256	-2174	-16987	630
1.186667	-21	44	91	-59	-105	-29	15	-9	-18	6	-72	-62	-94	-14	-27	-58	-98	41	-83	-28	-103	-18	-99	-66	-65	0	-95	-10	-73	-67	-144	-69	198	3757	-3211	-24855	-22	-14316	2772	-18902	-1280	-12517	-118	-16156	830	-14025	-2171	-16813	398
1.187500	-27	45	90	-59	-109	-30	15	-9	-17	20	-69	-61	-93	-11	-27	-57	-99	34	-82	-29	-103	-18	-99	-67	-64	3	-94	-9	-69	-80	-145	-75	371	3794	-3316	-24918	-187	-13843	2786	-18455	-982	-12117	-112	-15944	475	-13811	-2175	-16607	661
1.188333	-25	51	89	-57	-109	-30	13	-14	-16	8	-73	-62	-97	-11	-28	-59	-100	34	-77	-31	-104	-24	-103	-69	-64	0	-98	-11	-73	-69	-146	-73	323	3830	-3427	-24960	-164	-13392	2771	-17992	-614	-11728	-165	-15753	698	-13617	-2186	-16395	673
1.189167	-26	41	89	-61	-111	-34	9	-16	-19	2	-75	-68	-98	-17	-33	-63	-105	34	-86	-32	-109	-28	-100	-72	-67	-3	-99	-11	-77	-79	-146	-74	160	3852	-3537	-24994	165	-12959	2733	-17506	-386	-11344	-270	-15582	1292	-13432	-2204	-16172	721
1.190000	-26	43	86	-63	-116	-39	8	-13	-23	5	-76	-68	-99	-18	-27	-64	-101	35	-91	-35	-111	-28	-105	-73	-66	-4	-99	-15	-76	-70	-147	-75	207	3862	-3636	-25011	941	-12549	2673	-17016	216	-10968	-423	-15425	3489	-13258	-2225	-15932	826
1.190833	-28	38	85	-65	-109	-35	6	-15	-22	3	-108	-67	-96	-16	-30	-60	-97	34	-88	-34	-110	-23	-104	-72	-64	0	-101	-13	-76	-73	-146	-80	81	3864	-3719	-25003	1372	-12150	2583	-16527	1345	-10610	-608	-15268	4701	-13097	-2252	-15672	1429
1.191667	-29	24	82	-60	-110	-34	12	-15	-17	5	-75	-65	-94	-13	-30	-63	-103	32	-90	-31	-107	-23	-103	-95	-63	0	-99	-12	-70	-70	-149	-74	-75	3840	-3788	-24982	-374	-11778	2470	-16059	712	-10276	-817	-15115	497	-12931	-2284	-15398	694
1.192500	-25	42	88	-57	-110	-31	11	7	-15	7	-72	-64	-94	-13	-28	-57	-100	36	-84	-29	-102	-21	-101	-72	-62	1	-97	-10	-74	-67	-163	-73	-114	3804	-3834	-24938	213	-11426	2337	-15613	512	-9960	-1042	-14956	1343	-12798	-2321	-15111	50
1.193333	-23	42	89	-58	-105	-32	13	-9	-15	6	-72	-57	-93	-27	-28	-59	-98	27	-83	-30	-104	-22	-99	-69	-63	3	-96	-8	-73	-69	-148	-70	-99	3741	-3860	-24880	390	-11089	2181	-15197	601	-9662	-1272	-14785	1665	-12654	-2360	-14816	946
1.194167	-19	43	88	-59	-107	-32	38	-12	-16	8	-70	-64	-96	-14	-24	-60	-99	36	-81	-31	-110	-21	-100	-72	-65	-1	-95	-8	-73	-75	-148	-73	-93	3651	-3863	-24806	429	-10780	2006	-14819	475	-9399	-1498	-14600	2424	-12513	-2400	-14513	417
1.195000	-25	45	87	-59	-111	-29	12	-9	-22	7	-72	-64	-102	-13	-49	-57	-101	36	-85	-33	-104	-19	-98	-68	-63	1	-98	-14	-74	-69	-146	-72	50	3540	-3844	-24714	160	-10485	1813	-14484	628	-9156	-1696	-14402	2857	-12370	-2440	-14181	264
1.195833	-24	41	86	-49	-109	-35	12	-43	-18	6	-72	-62	-97	-15	-25	-59	-103	32	-84	-33	-105	-22	-99	-68	-61	1	-97	-11	-72	-69	-147	-75	349	3399	-3801	-24605	168	-10208	1604	-14196	683	-8935	-1891	-14173	2773	-12226	-2473	-13898	779
1.196667	-27	41	84	-58	-109	-32	10	-15	-24	5	-73	-64	-97	-12	-29	-53	-102	36	-84	-31	-103	-21	-112	-68	-64	0	-99	-11	-73	-68	-150	-73	394	3237	-3729	-24482	-672	-9942	1379	-13959	24	-8727	-2050	-13930	-977	-12078	-2499	-13593	533
1.197500	-28	40	87	-60	-110	-34	6	-14	-21	10	-75	-66	-98	-16	-29	-60	-104	33	-84	-32	-105	-22	-100	-70	-67	-1	-100	-13	-76	-69	-164	-77	316	3051	-3634	-24349	-98	-9697	1154	-13768	-65	-8559	-2170	-13663	-952	-11917	-2519	-13290	-626
1.198333	-24	40	90	-58	-110	-31	11	-15	-18	6	-73	-65	-95	-12	-27	-58	-99	43	-81	-33	-108	-22	-101	-70	-63	1	-98	-14	-72	-69	-147	-75	195	2833	-3523	-24207	594	-9468	918	-13631	-305	-8400	-2257	-13375	1542	-11754	-2523	-12996	862
1.199167	-24	42	88	-59	-98	-33	9	-13	-21	7	-73	-64	-99	-14	-28	-55	-99	37	-82	-29	-107	-19	-101	-64	-60	1	-99	-10	-108	-69	-143	-73	22	2599	-3388	-24055	418	-9254	685	-13527	-203	-8259	-2305	-13066	2635	-11582	-2516	-12707	1163
1.200000	-22	43	86	-55	-108	-27	13	-10	-16	8	-72	-61	-93	-12	-33	-56	-97	38	-81	-29	-100	-21	-97	-67	-62	0	-95	-10	-70	-68	-144	-73	-119	2343	-3235	-23904	-225	-9053	451	-13475	69	-8130	-2322	-12747	1560	-11406	-2503	-12440	411
1.200833	-24	44	91	-65	-105	-30	16	-11	-7	9	-68	-63	-88	-13	-24	-57	-97	38	-80	-28	-102	-18	-97	-66	-63	2	-98	-11	-73	-65	-145	-76	-211	2070	-3070	-23749	-389	-8870	222	-13453	19	-8016	-2315	-12426	467	-11229	-2480	-12183	454
1.201667	-23	44	86	-56	-107	-29	12	-10	-18	9	-72	-64	-96	-15	-28	-57	-100	38	-83	-34	-97	-22	-100	-91	-64	0	-96	-11	-74	-68	-146	-76	-220	1770	-2891	-23610	-385	-8709	-1	-13467	-134	-7915	-2283	-12100	-260	-11050	-2442	-11938	440
1.202500	-21	44	82	-85	-109	-32	10	-13	-25	8	-72	-61	-96	-15	-28	-57	-98	38	-81	-31	-108	-23	-97	-66	-63	-8	-95	-11	-72	-68	-161	-79	-191	1464	-2700	-23472	-331	-8560	-208	-13501	-370	-7823	-2236	-11778	-380	-10865	-2398	-11722	431
1.203333	-21	42	89	-58	-111	-34	12	-13	-16	8	-74	-63	-96	-16	5	-56	-99	38	-83	-30	-108	-22	-99	-66	-61	1	-96	-13	-74	-69	-146	-76	-242	1142	-2502	-23348	77	-8428	-397	-13547	-109	-7748	-2184	-11469	1431	-10686	-2349	-11514	495
1.204167	-23	42	87	-59	-110	-29	11	-12	-17	9	-72	-63	-93	-13	-29	-55	-99	41	-84	-31	-107	-22	-99	-66	-63	0	-101	-12	-73	-68	-145	-72	-320	807	-2298	-23235	607	-8326	-574	-13605	922	-7664	-2131	-11175	3909	-10510	-2294	-11325	986
1.205000	-24	42	89	-57	-107	-29	13	-14	-16	6	-72	-65	-94	-15	-25	-52	-96	39	-81	-28	-100	-19	-97	-68	-60	1	-96	-12	-70	-66	-146	-73	-322	465	-2092	-23137	-860	-8232	-728	-13660	543	-7591	-2085	-10904	-126	-10332	-2238	-11155	715
1.205833	-23	43	88	-57	-85	-31	16	-14	-19	8	-70	-62	-92	-14	-26	-58	-99	37	-84	-27	-104	-19	-99	-69	-62	0	-95	-12	-69	-64	-144	-75	-407	110	-1885	-23062	-462	-8162	-862	-13716	-77	-7530	-2051	-10661	-504	-10168	-2186	-11005	-412
1.206667	-24	43	87	-58	-111	-31	11	-19	-22	4	-73	-63	-96	-15	-29	-61	-100	37	-85	-31	-104	-23	-104	-72	-65	-3	-97	-14	-72	-73	-146	-77	-424	-253	-1678	-23013	-5	-8119	-976	-13761	60	-7474	-2029	-10455	108	-10014	-2136	-10879	517
1.207500	-23	38	85	-60	-113	-28	22	-16	-18	5	-72	-65	-97	-13	-31	-59	-99	35	-85	-30	-103	-25	-100	-68	-62	0	-98	-13	-73	-73	-144	-79	-382	-610	-1476	-22980	77	-8085	-1065	-13783	52	-7418	-2039	-10276	1338	-9859	-2096	-10764	434
1.208333	-25	41	87	-61	-113	-35	8	-11	-19	3	-74	-66	-94	-16	-45	-57	-103	35	-85	-30	-109	-25	-102	-69	-64	-3	-103	-15	-75	-70	-147	-78	-448	-994	-1282	-22984	82	-8075	-1133	-13792	389	-7373	-2070	-10136	1890	-9720	-2059	-10671	521
1.209167	-23	36	85	-61	-118	-39	9	-14	-22	2	-78	-69	-101	-17	-32	-61	-104	34	-88	-32	-111	-29	-102	-72	-76	-3	-102	-12	-78	-75	-148	-77	-462	-1369	-1093	-22995	450	-8081	-1176	-13780	981	-7326	-2114	-10032	2382	-9589	-2036	-10599	815
1.210000	-26	37	86	-60	-111	-34	12	-17	-22	3	-75	-72	-95	-14	-27	-62	-101	30	-68	-32	-104	-24	-102	-74	-63	-1	-100	-14	-67	-72	-149	-80	-444	-1743	-916	-23037	-357	-8101	-1203	-13749	1024	-7283	-2178	-9972	-1392	-9454	-2021	-10546	1422
1.210833	-23	39	95	-60	-109	-32	29	-14	-21	2	-76	-65	-95	-15	-30	-53	-102	34	-83	-31	-105	-25	-103	-70	-64	-3	-100	-13	-74	-73	-145	-99	-393	-2114	-749	-23100	-316	-8145	-1206	-13697	1233	-7249	-2261	-9926	-2089	-9350	-2012	-10513	1570
1.211667	-24	41	87	-57	-114	-33	10	-12	-18	5	-73	-66	-98	-16	-32	-59	-100	36	-81	-32	-109	-21	-116	-69	-64	1	-100	-13	-74	-70	-149	-80	-442	-2489	-590	-23191	748	-8182	-1194	-13623	1626	-7215	-2352	-9919	1215	-9245	-1999	-10502	3862
1.212500	-23	38	88	-60	-110	-29	11	-7	-18	5	-69	-67	-96	-13	-28	-59	-98	37	-84	-30	-105	-24	-102	-70	-61	3	-101	-10	-73	-53	-145	-75	-360	-2852	-452	-23299	1049	-8242	-1169	-13538	2100	-7179	-2460	-9936	3976	-9149	-2020	-10508	3954
1.213333	-21	43	90	-57	-107	-31	17	-11	-16	6	-59	-64	-95	-15	-29	-58	-97	38	-85	-28	-103	-22	-99	-68	-62	0	-98	-11	-73	-69	-147	-75	-344	-3212	-321	-23421	350	-8311	-1147	-13443	2672	-7148	-2558	-9979	3758	-9063	-2034	-10538	2545
1.214167	-19	42	80	-56	-109	-30	13	-13	-16	2	-73	-64	-92	-14	-27	-59	-97	32	-86	-33	-105	-24	-101	-69	-64	0	-98	-11	-69	-67	-143	-76	-398	-3561	-212	-23571	69	-8388	-1082	-13345	2916	-7125	-2668	-10038	2346	-8983	-2053	-10587	2166
1.215000	-23	43	87	-56	-111	-31	11	-16	-22	4	-74	-68	-96	-14	-29	-62	-101	38	-104	-30	-107	-26	-103	-74	-66	-3	-103	-12	-73	-70	-151	-80	-331	-3899	-118	-23728	172	-8469	-1034	-13253	2910	-7105	-2769	-10115	1058	-8913	-2081	-10653	1731
1.215833	-29	40	89	-62	-113	-44	7	-18	-23	2	-75	-67	-99	-17	-34	-64	-103	32	-91	-32	-108	-24	-103	-69	-63	1	-92	-12	-70	-69	-151	-79	-358	-4223	-34	-23896	106	-8555	-971	-13147	2749	-7081	-2848	-10194	538	-8846	-2100	-10736	1485
1.216667	-24	41	87	-59	-112	-32	8	-17	-21	4	-72	-65	-97	-14	-31	-60	-101	33	-85	-49	-108	-26	-104	-72	-64	2	-98	-13	-75	-69	-150	-79	-322	-4529	35	-24068	129	-8639	-908	-13062	2634	-7062	-2917	-10278	1425	-8781	-2125	-10825	906
1.217500	-25	44	86	-62	-114	-34	12	-22	-22	2	-74	-67	-100	-18	-33	-63	-102	33	-85	-36	-111	-26	-103	-69	-64	0	-99	-14	-73	-69	-153	-76	-300	-4819	90	-24254	794	-8721	-848	-12980	3196	-7045	-2962	-10367	4014	-8728	-2148	-10927	849
1.218333	-26	41	85	-59	-111	-32	11	-16	-16	3	-73	-64	-94	-12	-29	-56	-95	35	-84	-34	-108	-24	-99	-69	-65	2	-98	-12	-69	-68	-147	-76	-329	-5095	131	-24433	-527	-8797	-783	-12917	2646	-7025	-2981	-10445	654	-8672	-2166	-11035	885
1.219167	-24	53	88	-56	-109	-27	15	-12	-18	8	-70	-62	-96	-10	-27	-58	-100	38	-84	-29	-104	-15	-96	-70	-63	2	-90	-10	-68	-64	-147	-78	-289	-5352	166	-24614	-1061	-8871	-730	-12868	985	-7008	-2983	-10524	-1300	-8622	-2185	-11143	-783
1.220000	-25	41	87	-57	-104	-29	13	-12	-19	5	-69	-72	-92	-11	-25	-59	-100	36	-92	-31	-103	-19	-98	-69	-62	3	-95	-10	-67	-64	-146	-77	-299	-5597	185	-24795	-255	-8945	-683	-12836	491	-6996	-2974	-10600	-822	-8575	-2211	-11259	-231
1.220833	-10	45	91	-49	-105	-30	15	-7	-17	7	-69	-60	-92	-12	-25	-58	-94	38	-82	-30	-103	-19	-99	-69	-63	1	-94	-11	-73	-64	-147	-75	-279	-5817	202	-24973	-579	-9013	-638	-12828	-393	-6981	-2925	-10670	-580	-8532	-2227	-11367	-349
1.221667	-22	46	90	-55	-107	-31	16	-14	-16	7	-72	-63	-97	-13	-27	-57	-113	36	-80	-30	-105	-21	-100	-67	-59	3	-95	-11	-70	-68	-147	-75	-264	-6032	210	-25145	-897	-9071	-608	-12830	-976	-6964	-2860	-10732	-635	-8489	-2250	-11471	-628
1.222500	-22	43	151	-58	-114	-33	12	-17	-23	5	-72	-64	-96	-16	-28	-60	-101	35	-84	-33	-108	-24	-98	-68	-61	2	-100	-13	-67	-66	-156	-75	-267	-6225	214	-25312	-644	-9121	-582	-12854	-1249	-6949	-2799	-10799	263	-8443	-2267	-11574	-840
1.223333	-21	44	84	-60	-109	-30	12	-14	-28	5	-75	-67	-98	-17	-28	-60	-99	35	-85	-36	-108	-26	-99	-72	-65	-1	-101	-19	-73	-69	-147	-78	-230	-6396	216	-25472	-1226	-9161	-566	-12889	-1844	-6932	-2720	-10864	-2089	-8399	-2290	-11662	-628
1.224167	-25	38	82	-69	-112	-32	10	-19	-22	3	-78	-64	-95	-17	-28	-62	-99	29	-87	-34	-108	-23	-103	-70	-64	-3	-100	-15	-73	-69	-148	-76	-164	-6560	226	-25620	-1479	-9185	-558	-12929	-2307	-6907	-2628	-10924	-3475	-8347	-2313	-11741	-2142
1.225000	-25	42	87	-60	-109	-31	15	-15	-22	1	-76	-56	-96	-15	-13	-55	-98	33	-82	-33	-104	-21	-101	-72	-66	-3	-99	-13	-72	-68	-146	-77	-152	-6694	239	-25753	-362	-9198	-560	-12984	-2381	-6880	-2536	-10986	-1013	-8280	-2338	-11811	-1704
1.225833	-24	45	90	-57	-108	-18	13	-15	-16	4	-73	-62	-96	-15	-27	-59	-99	34	-83	-31	-104	-17	-100	-70	-63	3	-93	-10	-69	-72	-146	-76	-184	-6810	258	-25875	205	-9196	-574	-13036	-2202	-6847	-2444	-11055	1496	-8237	-2363	-11866	-770
1.226667	-24	47	90	-57	-108	-30	13	-15	-14	5	-72	-62	-91	-7	-27	-56	-141	35	-81	-29	-104	-21	-100	-68	-60	2	-93	-9	-70	-66	-145	-73	-191	-6908	282	-25985	-324	-9181	-604	-13101	-1686	-6809	-2365	-11116	1363	-8172	-2384	-11913	-1882
1.227500	-23	42	93	-53	-109	-30	-12	-14	-14	7	-72	-62	-94	-17	-29	-57	-96	38	-83	-31	-105	-19	-99	-67	-74	2	-101	-12	-74	-67	-150	-72	-223	-6987	317	-26086	-589	-9146	-610	-13145	-1445	-6766	-2294	-11224	483	-8101	-2409	-11959	-2046
1.228333	-24	45	89	-60	-109	-30	13	-12	-15	5	-74	-76	-94	-17	-31	-57	-99	34	-84	-34	-105	-22	-101	-68	-61	2	-98	-14	-70	-70	-146	-76	-236	-7045	354	-26173	-246	-9104	-646	-13198	-1081	-6721	-2238	-11316	310	-8026	-2432	-11997	-1687
1.229167	-22	45	87	-59	-109	-32	13	-15	-18	3	-79	-67	-94	-16	-30	-60	-99	33	-85	-33	-107	-22	-103	-67	-63	-1	-102	-14	-72	-69	-147	-75	-160	-7077	406	-26227	-99	-9039	-667	-13235	-705	-6666	-2193	-11424	458	-7942	-2454	-12032	-1275
1.230000	-24	40	87	-59	-107	-33	12	-14	-16	7	-77	-64	-93	-17	-28	-58	-99	33	-84	-31	-105	-21	-98	-69	-61	-1	-98	-12	-72	-69	-147	-76	-84	-7086	470	-26267	13	-8949	-695	-13271	-443	-6602	-2160	-11541	1123	-7853	-2470	-12068	-1096
1.230833	-21	41	89	-59	-110	-14	19	-14	-18	4	-74	-66	-97	-18	-28	-59	-100	34	-87	-31	-107	-25	-101	-73	-65	0	-97	-14	-50	-66	-147	-77	-49	-7065	540	-26282	919	-8874	-723	-13301	446	-6536	-2147	-11655	3694	-7760	-2481	-12104	-1060
1.231667	-24	42	87	-61	-112	-36	9	-16	-18	2	-75	-67	-100	-22	-32	-22	-96	33	-86	-33	-105	-26	-102	-72	-64	-1	-98	-14	-77	-74	-150	-75	-146	-7021	619	-26273	339	-8773	-746	-13292	993	-6466	-2151	-11782	1747	-7670	-2491	-12143	-681
1.232500	-27	41	91	-63	-114	-38	9	-18	-19	0	-75	-64	-99	-19	-32	-60	-100	33	-85	-33	-111	-26	-102	-69	-66	0	-98	-14	-73	-72	-149	-75	-101	-6949	706	-26232	-729	-8667	-759	-13315	251	-6394	-2164	-11906	-1080	-7570	-2481	-12186	-2061
1.233333	-24	45	87	-58	-109	-32	15	-11	1	4	-72	-61	-98	-17	-29	-57	-97	35	-82	-29	-103	-21	-99	-66	-61	0	-99	-14	-69	-72	-147	-74	-65	-6849	799	-26156	267	-8551	-769	-13307	487	-6322	-2191	-12029	-122	-7475	-2470	-12237	-1643
1.234167	-25	63	87	-57	-112	-32	13	-13	-13	5	-74	-65	-95	-15	-31	-58	-100	35	-85	-32	-108	-28	-112	-69	-62	0	-98	-29	-75	-67	-148	-75	-80	-6728	891	-26040	317	-8437	-771	-13297	331	-6245	-2226	-12143	209	-7384	-2452	-12302	-1331
1.235000	-23	41	89	-58	-108	-33	11	-15	-19	0	-73	-63	-98	-14	-28	-57	-94	30	-86	-30	-105	-23	-101	-72	-65	-6	-98	-11	-74	-69	-150	-73	-221	-6583	987	-25894	366	-8321	-765	-13281	365	-6180	-2270	-12252	529	-7300	-2423	-12360	-1512
1.235833	-29	41	89	-59	-108	-50	13	-15	-16	5	-72	-63	-95	-17	-30	-61	-97	33	-84	-30	-105	-24	-100	-69	-57	-3	-97	-12	-72	-47	-149	-74	-462	-6409	1084	-25704	447	-8210	-742	-13258	563	-6110	-2312	-12347	1205	-7224	-2389	-12430	-1589
1.236667	-25	41	87	-59	-110	-35	9	-16	-19	3	-73	-62	-98	-16	-28	-40	-98	33	-85	-33	-107	-27	-103	-70	-64	0	-98	-13	-73	-70	-148	-73	-448	-6216	1174	-25469	-93	-8106	-715	-13229	440	-6051	-2356	-12430	-863	-7154	-2344	-12503	-995
1.237500	-27	41	42	-61	-111	-33	10	-16	-19	3	-75	-66	-101	-16	-32	-59	-102	33	-86	-33	-105	-25	-103	-70	-62	-4	-105	-16	-74	-73	-148	-76	-338	-6004	1261	-25199	-651	-8009	-680	-13199	91	-5994	-2399	-12489	-3498	-7098	-2295	-12577	-2407
1.238333	-24	37	86	-57	-110	-34	13	-14	-18	10	-72	-72	-97	-15	-38	-59	-101	34	-82	-31	-108	-25	-100	-70	-63	0	-97	-13	-74	-66	-146	-74	-228	-5773	1342	-24883	284	-7931	-637	-13165	-146	-5946	-2433	-12527	-1907	-7051	-2240	-12649	-2735
1.239167	-19	46	90	-56	-110	-30	18	-11	-17	4	-69	-61	-91	-12	-26	-55	-94	47	-80	-29	-103	-21	-98	-105	-61	1	-100	-10	-69	-65	-145	-72	-104	-5521	1416	-24525	793	-7850	-586	-13134	-618	-5908	-2461	-12540	563	-7021	-2182	-12713	-900
1.240000	-22	45	89	-57	-107	-31	15	-10	-16	4	-69	-62	-93	-3	-29	-58	-98	35	-83	-30	-105	-23	-101	-69	-64	0	-101	-12	-69	-67	-149	-76	-27	-5268	1485	-24140	274	-7795	-539	-13108	-479	-5881	-2476	-12532	881	-7009	-2133	-12788	-1339
1.240833	-25	41	108	-60	-109	-34	10	-16	-17	3	-72	-65	-96	-13	-28	-60	-102	34	-83	-30	-105	-25	-100	-67	-64	0	-110	-10	-72	-65	-169	-75	114	-4993	1548	-23709	-426	-7751	-487	-13084	-532	-5860	-2478	-12504	-303	-7004	-2080	-12843	-1649
1.241667	-24	43	88	-58	-109	-34	11	-12	-18	6	-70	-65	-94	-13	-36	-59	-100	36	-85	-56	-107	-22	-99	-68	-64	0	-99	-13	-74	-67	-150	-74	144	-4720	1603	-23255	-562	-7711	-434	-13059	-719	-5850	-2469	-12451	-1405	-7020	-2030	-12891	-1504
1.242500	-22	43	87	-32	-108	-32	12	-14	-18	7	-70	-63	-96	-12	-30	-59	-99	35	-84	-31	-107	-15	-102	-67	-58	0	-98	-10	-72	-66	-147	-74	110	-4439	1658	-22781	-470	-7721	-380	-13036	-614	-5850	-2445	-12378	-2066	-7042	-1991	-12926	-1387
1.243333	-21	44	88	-57	-107	-33	16	-11	-15	5	-59	-64	-94	-16	-27	-58	-97	36	-81	-30	-105	-24	-99	-67	-62	0	-100	-10	-70	-68	-145	-76	182	-4158	1713	-22292	-231	-7725	-328	-13017	-530	-5860	-2412	-12291	-1780	-7076	-1958	-12948	-1189
1.244167	-26	42	86	-56	-110	-30	13	-14	-16	7	-70	-64	-96	-11	-28	-60	-101	40	-83	-31	-104	-19	-118	-67	-65	2	-100	-10	-73	-67	-148	-77	202	-3884	1766	-21793	626	-7749	-281	-12999	-41	-5877	-2366	-12184	825	-7114	-1935	-12961	-927
1.245000	-21	42	91	-60	-109	-29	-1	-15	-18	6	-68	-65	-108	-11	-28	-56	-99	38	-83	-29	-104	-19	-101	-70	-62	1	-99	-12	-72	-67	-145	-77	183	-3620	1826	-21300	489	-7790	-238	-12987	740	-5903	-2305	-12065	866	-7176	-1920	-12957	-107
1.245833	-42	44	90	-56	-108	-30	16	-14	-17	9	-69	-63	-96	-14	-27	-58	-97	39	-81	-28	-117	-18	-97	-68	-61	3	-96	-11	-70	-66	-147	-76	213	-3357	1905	-20810	-923	-7846	-188	-12970	-41	-5935	-2243	-11937	-2765	-7245	-1918	-12949	-1081
1.246667	-23	43	91	-57	-111	-29	17	-11	-16	10	-70	-61	-95	-14	-26	-55	-100	41	-84	-29	-103	-18	-98	-70	-62	3	-96	-8	-70	-64	-148	-73	145	-3114	1987	-20340	378	-7914	-143	-12960	-22	-5973	-2172	-11804	-1426	-7304	-1922	-12926	-1068
1.247500	-24	44	87	-58	-109	-31	16	-15	-17	5	-72	-64	-94	-12	-28	-57	-98	39	-83	-30	-103	-18	-99	-74	-62	1	-96	-11	-68	-68	-144	-75	103	-2887	2086	-19889	541	-7999	-98	-12948	-11	-6025	-2101	-11674	-948	-7377	-1937	-12895	-73
1.248333	-25	38	85	-77	-109	-31	13	-16	-18	20	-86	-66	-99	-13	-32	-60	-101	33	-91	-34	-108	-21	-101	-74	-65	-1	-102	-16	-75	-72	-172	-80	94	-2685	2187	-19481	697	-8095	-58	-12940	188	-6079	-2034	-11549	77	-7455	-1962	-12864	-50
1.249167	-29	39	86	-64	-114	-36	7	-19	-23	2	-77	-69	-97	-19	-33	-55	-100	34	-88	-33	-109	-23	-104	-74	-66	-1	-100	-13	-78	-69	-152	-76	199	-2491	2316	-19098	1000	-8198	-13	-12927	688	-6138	-1962	-11420	1325	-7530	-1986	-12821	-35
1.250000	-27	42	88	-60	-112	-31	12	-14	-21	3	-70	-66	-96	-16	-29	-58	-100	34	-83	-31	-107	-18	-100	-72	-63	-4	-98	-13	-84	-69	-148	-78	213	-2326	2454	-18759	835	-8313	41	-12902	1016	-6202	-1894	-11296	596	-7608	-2012	-12778	554
1.250833	-23	44	87	-60	-110	-34	11	-15	-21	3	-74	-63	-99	-16	-28	-60	-102	34	-85	-30	-108	-24	-102	-69	-64	-1	-99	-13	-74	-69	-148	-74	9	-2174	2609	-18462	15	-8435	90	-12880	796	-6270	-1832	-11185	-2315	-7683	-2038	-12736	-143
1.251667	-26	43	89	-61	-110	-34	15	-14	-19	4	-79	-58	-99	-16	-31	-61	-101	36	-85	-33	-107	-21	-102	-66	-65	0	-97	-15	-72	-72	-149	-77	-117	-2033	2761	-18214	839	-8564	143	-12848	1086	-6349	-1777	-11086	-905	-7762	-2059	-12693	-932
1.252500	-25	42	87	-58	-110	-31	12	-14	-18	4	-72	-63	-95	-13	-31	-60	-98	15	-84	-32	-105	-25	-98	-67	-61	0	-97	-10	-75	-72	-148	-75	-152	-1943	2948	-18012	1405	-8692	208	-12809	1180	-6454	-1729	-10996	1986	-7835	-2073	-12653	744
1.253333	-19	61	90	-57	-82	-32	16	-13	-18	6	-72	-61	-96	-15	-26	-59	-101	38	-83	-30	-109	-21	-100	-68	-62	1	-97	-11	-90	-67	-146	-73	-41	-1856	3122	-17858	1075	-8827	259	-12764	1620	-6518	-1685	-10921	2924	-7913	-2078	-12616	571
1.254167	-24	44	91	-61	-110	-30	18	-12	-18	4	-63	-63	-95	-15	-23	-61	-104	36	-85	-30	-104	-21	-99	-68	-61	1	-99	-12	-72	-68	-149	-75	10	-1786	3293	-17754	750	-8971	320	-12704	1952	-6614	-1651	-10859	1593	-7992	-2075	-12587	-42
1.255000	-24	46	89	-56	-109	-33	15	-11	-17	4	-73	-63	-96	-13	-28	-58	-97	35	-84	-32	-107	-22	-100	-67	-64	-1	-98	-11	-73	-75	-147	-73	-27	-1732	3460	-17693	831	-9111	378	-12646	1991	-6714	-1625	-10809	342	-8071	-2061	-12560	-14
1.255833	-22	41	88	-62	-113	-33	12	-13	-19	1	-73	-65	-97	-15	-29	-61	-103	32	-86	-34	-107	-22	-99	-70	-68	-1	-100	-14	-76	-70	-147	-76	-97	-1691	3618	-17677	715	-9250	435	-12590	1968	-6829	-1608	-10779	-237	-8153	-2037	-12543	205
1.256667	-30	39	85	-50	-112	-33	10	-15	-16	4	-76	-63	-98	-17	-30	-64	-105	29	-92	-35	-110	-23	-103	-75	-67	-4	-104	-15	-77	-70	-162	-82	-14	-1658	3757	-17703	530	-9392	483	-12499	1776	-6950	-1593	-10754	-95	-8234	-1998	-12522	598
1.257500	-31	36	85	-67	-114	-36	9	-21	-24	0	-78	-69	-101	-21	-45	-65	-87	29	-90	-38	-94	-26	-105	-74	-68	-5	-103	-15	-76	-73	-151	-76	171	-1622	3885	-17766	750	-9534	509	-12410	1884	-7071	-1577	-10737	1661	-8317	-1942	-12504	581
1.258333	-26	36	87	-62	-108	-36	3	-15	-19	4	-74	-65	-99	-17	-30	-61	-100	34	-84	-33	-107	-23	-102	-70	-64	-26	-100	-12	-57	-70	-150	-76	200	-1583	3992	-17861	535	-9664	581	-12312	2258	-7196	-1566	-10735	2030	-8402	-1881	-12485	947
1.259167	-22	45	88	-59	-108	-32	13	-11	-12	7	-72	-60	-94	-12	-28	-52	-97	37	-83	-30	-101	-21	-99	-68	-59	2	-97	-9	-68	-66	-144	-70	198	-1546	4067	-17994	-1429	-9799	621	-12213	650	-7332	-1556	-10743	-2859	-8490	-1810	-12467	315
1.260000	-21	43	46	-67	-107	-32	13	-9	-13	4	-72	-63	-91	-12	-26	-59	-98	39	-84	-30	-101	-19	-99	-65	-61	-6	-98	-14	-68	-65	-146	-79	232	-1500	4133	-18154	-586	-9932	646	-12114	-500	-7473	-1557	-10762	-2478	-8582	-1738	-12453	-315
1.260833	-21	40	88	-59	-108	-32	13	-8	-17	4	-69	-63	-92	-11	-26	-58	-101	15	-86	-31	-103	-19	-98	-67	-62	1	-98	-10	-68	-65	-145	-72	227	-1443	4162	-18347	-211	-10064	665	-12018	-1125	-7614	-1548	-10782	-2337	-8676	-1664	-12436	612
1.261667	-26	42	89	-62	-108	-32	13	-12	-30	3	-72	-62	-94	-13	-23	-59	-100	35	-82	-30	-103	-18	-98	-70	-64	-1	-97	-10	-67	-67	-147	-43	224	-1376	4171	-18562	-218	-10194	672	-11928	-1649	-7767	-1544	-10813	-1713	-8772	-1589	-12417	534
1.262500	-22	45	90	-57	-109	-34	13	-11	-16	6	-70	-62	-93	-14	-36	-58	-97	37	-83	-31	-104	-21	-99	-67	-59	3	-96	-13	-70	-67	-146	-73	233	-1291	4151	-18799	-491	-10322	674	-11837	-1982	-7918	-1537	-10848	-1504	-8867	-1516	-12394	666
1.263333	-21	43	90	-61	-110	-34	13	-12	-14	4	-69	-63	-94	-11	-25	-57	-99	36	-81	-33	-105	-22	-99	-66	-59	1	-97	-10	-70	-65	-146	-72	234	-1200	4115	-19054	-398	-10449	663	-11755	-2162	-8064	-1526	-10886	-1531	-8967	-1446	-12372	882
1.264167	-22	40	87	-59	-108	-34	13	-11	-13	3	-73	-65	-98	-15	-27	-59	-100	34	-83	-32	-105	-22	-101	-70	-65	1	-101	-16	-70	-69	-147	-75	208	-1098	4078	-19321	-1116	-10574	647	-11682	-2667	-8211	-1516	-10925	-4331	-9066	-1379	-12342	663
1.265000	-25	41	87	-39	-108	-33	12	-11	-16	5	-73	-66	-94	-14	-26	-59	-102	33	-86	-33	-105	-21	-98	-72	-62	0	-111	-15	-72	-70	-148	-75	176	-987	3969	-19596	-627	-10699	625	-11617	-2751	-8354	-1504	-10956	-3257	-9163	-1321	-12313	-387
1.265833	-23	42	86	-60	-109	-35	11	-16	-21	18	-73	-67	-96	-6	-28	-85	-98	34	-84	-30	-107	-22	-99	-68	-63	0	-98	-10	-67	-69	-145	-74	196	-863	3882	-19873	369	-10823	592	-11557	-2705	-8491	-1496	-10985	-222	-9255	-1262	-12275	1203
1.266667	1	45	81	-56	-107	-29	16	-10	-15	6	-70	-61	-92	-13	-27	-57	-96	36	-82	-28	-103	-18	-98	-65	-62	-1	-94	-11	-72	-68	-146	-75	226	-736	3775	-20157	474	-10944	579	-11513	-2177	-8613	-1451	-11011	1025	-9348	-1214	-12241	1434
1.267500	-21	41	89	-59	-109	-30	15	-10	-16	3	-67	-65	-91	-9	-26	-58	-101	33	-83	-30	-104	-22	-98	-68	-63	4	-96	-10	-72	-67	-146	-77	147	-612	3660	-20433	-5	-11065	550	-11477	-1500	-8722	-1422	-11030	88	-9439	-1167	-12199	776
1.268333	-23	43	95	-59	-109	-31	13	-12	-19	7	-73	-66	-94	-13	-28	-56	-101	36	-84	-28	-104	-19	-90	-68	-64	0	-101	-12	-73	-70	-151	-76	97	-490	3535	-20705	-50	-11193	523	-11450	-934	-8835	-1392	-11038	-339	-9534	-1125	-12165	1009
1.269167	-25	39	84	-61	-146	-35	11	-12	-19	5	-70	-64	-95	-16	-30	-62	-101	30	-88	-32	-105	-25	-100	-72	-62	0	-100	-13	-74	-72	-145	-78	164	-372	3410	-20967	2	-11273	503	-11429	-205	-8930	-1358	-11034	-189	-9610	-1085	-12122	991
1.270000	-23	42	86	-58	-108	-35	10	-15	-18	5	-72	-64	-95	-17	-28	-60	-96	35	-84	-30	-104	-27	-98	-70	-66	1	-99	-10	-73	-69	-145	-75	130	-260	3283	-21215	224	-11425	482	-11412	384	-9010	-1325	-11024	-67	-9692	-1048	-12080	968
1.270833	-24	41	86	-56	-111	-31	11	-13	-21	8	-72	-65	-99	0	-33	-60	-101	37	-93	-32	-105	-21	-102	-66	-65	3	-97	-14	-70	-70	-147	-75	160	-159	3161	-21454	722	-11534	461	-11398	1163	-9078	-1297	-11002	1423	-9771	-1015	-12039	882
1.271667	-24	36	88	-59	-110	-46	11	-11	-39	5	-69	-65	-93	-15	-28	-61	-99	37	-87	-31	-107	-24	-103	-68	-61	4	-102	-11	-72	-70	-147	-76	273	-67	3033	-21673	1179	-11642	448	-11386	2686	-9136	-1267	-10968	3706	-9846	-979	-12002	1341
1.272500	-26	42	89	-57	-107	-30	13	-14	-17	8	-76	-65	-94	-13	-29	-62	-100	35	-86	-30	-104	-21	-101	-68	-60	1	-99	-12	-72	-70	-147	-72	231	11	2914	-21904	-654	-11741	424	-11379	2572	-9185	-1247	-10927	-265	-9919	-948	-11960	1003
1.273333	-24	42	86	-57	-108	-30	12	-11	-19	7	-73	-63	-94	-13	-31	-60	-101	34	-85	-31	-107	-18	-104	-67	-60	0	-99	-13	-72	-67	-148	-78	202	76	2800	-22072	-346	-11829	414	-11372	2083	-9226	-1233	-10878	-532	-9991	-923	-11928	-452
1.274167	-27	42	86	-60	-111	-35	8	-17	-22	-17	-74	-45	-97	-16	-32	-60	-100	34	-84	-34	-107	-25	-103	-73	-64	0	-99	-13	-74	-72	-146	-76	274	135	2695	-22251	357	-11909	401	-11358	2060	-9258	-1231	-10817	-107	-10064	-895	-11891	609
1.275000	-25	42	86	-59	-113	-33	10	-13	-18	6	-72	-62	-99	-18	-30	-60	-100	36	-86	-34	-109	-25	-100	-69	-63	1	-103	-12	-73	-72	-148	-75	296	183	2594	-22413	211	-11975	372	-11340	1659	-9285	-1241	-10758	458	-10137	-878	-11834	518
1.275833	-26	41	90	-60	-112	-35	10	-12	-19	15	-75	-64	-99	-17	-30	-60	-103	34	-86	-35	-111	-25	-103	-68	-64	-3	-99	-13	-75	-69	-147	-73	325	223	2499	-22572	63	-12032	348	-11320	1540	-9315	-1265	-10696	743	-10209	-857	-11828	413
1.276667	-24	50	86	-59	-114	-38	12	-13	-21	5	-75	-67	-99	-18	-30	-63	-101	35	-85	-33	-109	-23	-101	-68	-64	-3	-112	-8	-74	-72	-148	-74	372	262	2414	-22721	223	-12078	318	-11298	1503	-9335	-1296	-10633	1250	-10282	-848	-11804	491
1.277500	-29	40	84	-59	-112	-34	9	-14	-21	0	-77	-64	-100	-15	-29	-61	-103	33	-88	-32	-108	-21	-104	-70	-65	0	-100	-12	-74	-67	-149	-74	300	294	2328	-22858	-679	-12113	281	-11271	726	-9360	-1337	-10569	-2129	-10361	-850	-11778	478
1.278333	-22	43	88	-58	-110	-34	9	-14	-21	6	-73	-63	-95	-15	-29	-59	-99	35	-83	-36	-105	-21	-102	-68	-67	-1	-97	-10	-68	-67	-145	-72	279	336	2255	-22989	-667	-12133	245	-11238	350	-9386	-1389	-10505	-2808	-10433	-852	-11754	-1258
1.279167	-23	45	88	-56	-109	-31	0	-8	-15	9	-69	-58	-96	-16	-27	-58	-100	39	-79	-27	-108	-17	-97	-66	-61	2	-95	-10	-73	-65	-144	-69	261	381	2178	-23116	130	-12144	202	-11197	12	-9412	-1452	-10450	-441	-10507	-868	-11734	-257
1.280000	-23	44	90	-59	-111	-31	12	-10	-19	10	-72	-61	-95	-10	-27	-58	-98	38	-83	-34	-107	-16	-99	-65	-59	4	-98	-8	-70	-65	-144	-69	137	430	2097	-23241	86	-12155	153	-11159	-392	-9448	-1530	-10396	1289	-10589	-894	-11717	299
1.280833	-22	45	87	-58	-109	-32	12	-13	-19	33	-72	-67	-95	-12	-27	-60	-100	36	-83	-31	-104	-18	-98	-67	-64	0	-101	-12	-73	-67	-144	-70	-40	480	2020	-23358	-704	-12161	98	-11123	-521	-9487	-1608	-10349	898	-10665	-930	-11702	-484
1.281667	-23	41	84	-58	-116	-38	12	-10	-16	6	-70	-64	-96	-14	-29	-58	-103	33	-87	-33	-103	-19	-101	-69	-67	0	-100	-12	-72	-67	-160	-76	-94	543	1934	-23471	-799	-12160	41	-11087	-1003	-9532	-1694	-10317	39	-10752	-983	-11689	-354
1.282500	-27	42	86	-62	-112	-36	6	-18	-22	20	-73	-61	-97	-15	-29	-62	-98	35	-85	-33	-105	-23	-102	-73	-63	-1	-100	-12	-70	-65	-148	-74	-107	619	1854	-23575	-654	-12158	-12	-11045	-1433	-9576	-1773	-10282	-329	-10831	-1041	-11670	-479
1.283333	-25	43	88	-58	-111	-34	12	-13	-16	10	-70	-65	-94	-14	-42	-59	-101	36	-81	-31	-104	-19	-85	-68	-59	0	-96	-11	-70	-68	-146	-73	-172	701	1763	-23662	-598	-12155	-62	-11002	-1601	-9636	-1860	-10257	-189	-10902	-1108	-11653	-510
1.284167	-24	43	87	-59	-110	-42	11	-13	-29	10	-70	-63	-95	-16	-29	-59	-99	36	-77	-30	-109	-23	-100	-69	-63	1	-99	-12	-74	-69	-146	-73	-198	763	1671	-23738	-427	-12151	-116	-10963	-1436	-9675	-1946	-10239	1043	-10978	-1183	-11629	-539
1.285000	-27	44	88	-58	-111	-34	12	-13	-19	6	-72	-65	-98	-14	-28	-59	-97	38	-80	-51	-103	-19	-101	-69	-63	0	-101	-13	-72	-69	-145	-73	-217	874	1578	-23794	223	-12154	-165	-10931	-547	-9730	-2029	-10234	3947	-11049	-1271	-11599	-169
1.285833	-21	42	85	-58	-108	-32	12	-12	4	7	-69	-60	-111	-13	-25	-60	-100	35	-81	-29	-104	-18	-97	-69	-64	0	-96	-11	-68	-68	-145	-73	-213	982	1476	-23824	-1076	-12163	-211	-10894	-523	-9788	-2106	-10223	816	-11117	-1367	-11573	-327
1.286667	-24	58	87	-56	-109	-32	13	-12	-17	8	-68	-62	-92	-12	-26	-58	-101	38	-84	-28	-103	-23	-98	-68	-62	-5	-98	-11	-73	-65	-145	-73	-136	1048	1377	-23825	-1184	-12174	-254	-10875	-1172	-9842	-2182	-10222	-977	-11173	-1464	-11530	-2331
1.287500	-21	40	89	-58	-108	-33	12	-10	-11	-7	-70	-61	-95	-14	-26	-58	-102	37	-83	-30	-104	-18	-97	-66	-62	1	-97	-10	-72	-67	-148	-74	-147	1125	1278	-23796	-153	-12194	-291	-10852	-893	-9899	-2253	-10228	-535	-11235	-1580	-11484	-1303
1.288333	-27	42	87	-62	-109	-35	11	-15	-15	6	-70	-63	-96	-14	-29	-61	-97	34	-82	-33	-110	-24	-101	-69	-62	0	-98	-15	-69	-70	-149	-73	-128	1189	1180	-23729	-289	-12220	-333	-10837	-891	-9956	-2322	-10224	145	-11288	-1693	-11443	-913
1.289167	-25	38	86	-61	-113	-35	10	-15	-21	-4	-75	-66	-98	-18	-30	-62	-98	32	-83	-32	-109	-24	-102	-69	-65	-3	-104	-18	-73	-73	-148	-75	-62	1241	1088	-23628	-102	-12248	-366	-10827	-491	-10014	-2391	-10250	928	-11332	-1804	-11359	-992
1.290000	-24	39	84	-63	-110	-38	8	-13	-21	3	-76	-66	-99	-19	-32	-63	-104	30	-78	-35	-110	-26	-104	-72	-66	-4	-102	-18	-75	-75	-152	-77	-78	1272	1002	-23482	452	-12287	-402	-10820	17	-10072	-2449	-10263	2130	-11374	-1922	-11285	-1185
1.290833	-26	39	85	-63	-111	-36	5	-18	-24	3	-66	-51	-91	-18	-29	-61	-102	33	-86	-32	-107	-25	-102	-72	-67	-3	-99	-16	-73	-70	-147	-74	-66	1296	933	-23299	-348	-12316	-427	-10826	47	-10128	-2502	-10269	-269	-11400	-2033	-11195	-642
1.291667	-24	41	89	-61	-105	-34	15	-13	-21	6	-72	-64	-96	-17	-30	-63	-101	34	-83	-31	-105	-23	-93	-68	-61	0	-98	-16	-65	-72	-149	-77	-170	1303	877	-23051	-613	-12357	-454	-10826	75	-10175	-2557	-10274	-1386	-11428	-2146	-11101	-2098
1.292500	-23	43	87	-62	-109	-33	12	-11	-18	8	-72	-100	-99	-15	-29	-58	-98	34	-83	-33	-105	-24	-100	-68	-62	0	-99	-13	-70	-73	-145	-76	-257	1289	835	-22765	355	-12398	-477	-10838	208	-10226	-2602	-10271	817	-11447	-2250	-10997	-1707
1.293333	-19	41	89	-59	-107	-34	15	-11	-17	6	-73	-63	-95	-16	-25	-58	-99	35	-82	-30	-104	-12	-99	-69	-62	-1	-99	-15	-74	-69	-146	-76	-60	1261	812	-22448	769	-12432	-504	-10851	514	-10274	-2653	-10269	2593	-11462	-2355	-10892	-405
1.294167	-24	40	88	-60	-108	0	15	-12	-16	6	-70	-63	-96	-17	-27	-57	-99	33	-84	-31	-105	-19	-100	-68	-62	0	-97	-14	-69	-68	-144	-73	64	1233	808	-22090	330	-12461	-528	-10873	1171	-10319	-2694	-10247	2120	-11472	-2443	-10781	-991
1.295000	-28	43	89	-59	-107	-31	12	-14	-19	6	-73	-62	-96	-15	-28	-58	-96	34	-83	-32	-104	-22	-100	-66	-64	-4	-99	-13	-72	-68	-143	-74	12	1164	825	-21698	81	-12502	-552	-10900	1320	-10365	-2730	-10228	1109	-11482	-2525	-10658	-962
1.295833	-25	41	88	-58	-107	-31	11	-13	-18	4	-68	-60	-100	-17	-29	-60	-100	34	-84	-31	-105	-21	-102	-68	-64	0	-97	-13	-73	-68	-146	-75	-87	1110	857	-21264	-23	-12531	-579	-10928	1345	-10407	-2764	-10192	750	-11488	-2601	-10572	-925
1.296667	-27	41	88	-61	-111	-32	17	-14	-19	7	-70	-62	-96	-16	-27	-60	-101	34	-84	-33	-107	-23	-98	-74	-63	1	-90	-14	-70	-68	-146	-79	-141	1042	905	-20839	-360	-12560	-609	-10960	1102	-10445	-2786	-10156	419	-11497	-2659	-10469	-776
1.297500	-26	40	85	-61	-112	-33	9	-11	-21	1	-74	-63	-96	-41	-33	-60	-103	33	-87	-34	-107	-24	-105	-70	-66	-5	-101	-18	-75	-72	-149	-75	-117	971	957	-20389	-173	-12585	-638	-10995	843	-10480	-2809	-10100	730	-11503	-2699	-10375	-747
1.298333	-23	37	86	-60	-111	-35	10	-14	-18	4	-72	-66	-100	-16	-29	-62	-101	7	-87	-31	-109	-23	-103	-73	-64	-1	-97	-13	-74	-67	-146	-75	-115	902	1028	-19936	472	-12603	-671	-11029	1299	-10508	-2815	-10039	3005	-11509	-2727	-10294	-692
1.299167	-22	41	87	-49	-110	-31	11	-17	-22	7	-73	-62	-94	-14	-28	-58	-100	34	-83	-30	-104	-19	-98	-66	-65	2	-97	-7	-70	-65	-133	-74	-206	834	1102	-19480	-501	-12619	-703	-11073	1128	-10536	-2818	-9965	688	-11519	-2736	-10224	-128
1.300000	-24	43	90	-56	-108	-32	15	-10	-16	8	-68	-61	-96	-13	-27	-58	-101	36	-81	-24	-122	-21	-98	-63	-61	2	-96	-11	-67	-67	-145	-78	-291	778	1167	-19041	-1392	-12637	-744	-11118	-612	-10563	-2812	-9878	-2546	-11532	-2739	-10169	-1440
1.300833	-23	41	89	-56	-110	-32	13	-11	-19	8	-67	-77	-90	-3	-26	-58	-98	38	-80	-29	-104	-22	-99	-69	-60	2	-98	-9	-70	-67	-144	-77	-325	721	1224	-18618	-359	-12659	-789	-11165	-1371	-10583	-2797	-9816	-2057	-11552	-2712	-10127	-780
1.301667	-25	43	89	-58	-114	-29	15	-13	-19	8	-72	-64	-97	-13	-28	-57	-98	36	-82	-28	-107	-23	-103	-62	-62	2	-99	-13	-74	-66	-146	-74	-225	661	1260	-18217	-420	-12683	-833	-11212	-2231	-10601	-2774	-9741	-2124	-11578	-2673	-10102	81
1.302500	-25	40	88	-56	-108	-43	17	-10	-34	10	-69	-55	-96	-12	-26	-56	-101	34	-81	-28	-107	-19	-97	-68	-63	0	-97	-9	-69	-64	-147	-76	-168	610	1293	-17847	-266	-12700	-883	-11264	-2590	-10616	-2744	-9661	-1886	-11598	-2619	-10093	408
1.303333	-21	43	89	-55	-110	-31	17	-14	-21	8	-70	-63	-96	-13	-30	-57	-98	38	-79	-28	-107	-21	-98	-68	-65	0	-99	-11	-73	-65	-147	-75	-252	566	1264	-17498	196	-12736	-939	-11317	-2637	-10631	-2705	-9590	-1072	-11629	-2556	-10100	579
1.304167	-25	42	87	-56	-101	-31	17	-15	-16	9	-69	-63	-97	-14	-28	-59	-99	37	-78	-30	-103	-22	-96	-67	-62	2	-97	-10	-70	-40	-144	-76	-299	522	1223	-17186	-94	-12772	-993	-11373	-2721	-10634	-2663	-9523	-3028	-11659	-2482	-10124	1450
1.305000	-22	44	87	-56	-110	-31	13	-11	-16	7	-70	-62	-93	-14	-26	-58	-96	50	-77	-31	-104	-22	-97	-65	-60	2	-97	-10	-70	-65	-145	-74	-243	472	1135	-16905	-732	-12819	-1055	-11427	-2947	-10635	-2618	-9461	-5320	-11704	-2395	-10154	550
1.305833	-22	47	88	-55	-107	-31	-8	-4	-19	8	-70	-64	-99	-15	-25	-55	-97	38	-78	-27	-102	-19	-97	-66	-59	2	-96	-10	-73	-65	-144	-73	-263	424	1008	-16648	293	-12867	-1115	-11480	-2851	-10645	-2577	-9410	-3469	-11718	-2307	-10195	714
1.306667	-23	45	86	-53	-107	-30	15	-11	-17	8	-72	-61	-97	-13	-25	-59	-100	36	-79	-34	-105	-21	-97	-65	-62	2	-98	-12	-70	-65	-145	-74	-202	367	837	-16427	864	-12929	-1173	-11537	-2833	-10652	-2539	-9371	-638	-11746	-2217	-10248	2670
1.307500	-26	45	87	-55	-109	-33	16	-13	-18	3	-75	-62	-98	-13	-26	-57	-101	36	-80	-29	-105	-22	-97	-66	-63	0	-98	-11	-73	-64	-149	-74	-185	309	628	-16220	450	-12992	-1233	-11590	-2178	-10657	-2507	-9334	153	-11763	-2125	-10303	2196
1.308333	-22	45	86	-53	-109	-30	15	-12	-19	8	-73	-63	-95	-11	-27	-56	-101	49	-80	-31	-95	-21	-96	-67	-63	4	-101	-9	-73	-65	-148	-73	-286	242	382	-16041	91	-13067	-1286	-11640	-1630	-10662	-2479	-9315	-372	-11778	-2039	-10365	1938
1.309167	-25	43	77	-59	-113	-33	10	-14	-18	0	-73	-66	-99	-14	-27	-58	-103	34	-83	-30	-107	-24	-97	-66	-67	-1	-101	-10	-72	-45	-145	-74	-242	167	101	-15878	312	-13141	-1338	-11691	-1137	-10661	-2464	-9307	-583	-11776	-1955	-10427	2182
1.310000	-26	45	88	-59	-109	-32	13	-13	-19	4	-73	-63	-98	-15	-24	-57	-90	36	-90	-31	-105	-28	-97	-68	-64	-1	-101	-13	-75	-67	-148	-73	-164	90	-204	-15737	487	-13212	-1377	-11736	-671	-10660	-2461	-9327	-764	-11751	-1884	-10485	2297
1.310833	-25	46	89	-59	-109	-31	19	-16	-19	-11	-90	-64	-96	-13	-27	-55	-99	34	-81	-29	-108	-21	-98	-66	-64	0	-98	-10	-69	-67	-147	-73	-211	7	-535	-15617	622	-13281	-1400	-11780	-109	-10657	-2464	-9317	-52	-11731	-1813	-10544	2370
1.311667	-26	45	91	-56	-105	-28	11	-14	-19	6	-70	-63	-96	-15	-26	-55	-98	35	-80	-27	-108	-16	-97	-67	-69	-3	-97	-18	-76	-70	-145	-73	-229	-75	-875	-15510	1329	-13337	-1418	-11814	1192	-10639	-2476	-9333	2843	-11688	-1763	-10596	2455
1.312500	-22	43	90	-58	-110	-31	21	-13	-14	7	-67	-85	-96	-13	-27	-55	-98	38	-80	-27	-105	-19	-96	-65	-64	1	-97	-8	-76	-64	-146	-70	-195	-156	-1212	-15427	1042	-13377	-1421	-11845	2436	-10614	-2505	-9364	2713	-11614	-1720	-10648	3036
1.313333	-23	44	90	-56	-107	-30	15	-11	-18	7	-68	-62	-82	-12	-30	-56	-98	37	-81	-27	-102	-22	-97	-66	-66	0	-96	-9	-72	-68	-145	-74	-148	-240	-1542	-15372	-560	-13403	-1411	-11878	1697	-10583	-2544	-9399	-990	-11537	-1696	-10690	1769
1.314167	-25	29	87	-40	-110	-30	8	-14	-18	3	-69	-63	-98	-15	-25	-58	-97	34	-80	-25	-104	-21	-97	-65	-62	0	-97	-12	-64	-72	-125	-75	-150	-310	-1853	-15354	261	-13401	-1383	-11900	1501	-10533	-2584	-9446	247	-11424	-1683	-10728	1469
1.315000	-26	43	87	-61	-110	-33	12	-16	-24	5	-72	-65	-99	-14	-29	-58	-102	33	-85	-32	-109	-24	-103	-59	-64	-1	-99	-13	-70	-70	-149	-75	-272	-377	-2143	-15343	113	-13381	-1350	-11916	1058	-10470	-2632	-9474	417	-11302	-1687	-10764	2328
1.315833	-28	38	82	-62	-113	-34	13	-17	-64	0	-76	-109	-99	-17	-29	-59	-103	34	-88	-34	-107	-23	-101	-72	-65	-4	-99	-15	-73	-72	-147	-82	-273	-421	-2393	-15396	-22	-13324	-1291	-11926	632	-10391	-2680	-9556	1025	-11158	-1694	-10794	2034
1.316667	-27	39	86	-61	-110	-33	9	-13	-19	3	-69	-64	-99	-17	-29	-60	-103	33	-110	-32	-108	-24	-103	-49	-65	-3	-99	-14	-75	-73	-151	-77	-135	-451	-2606	-15425	-59	-13237	-1227	-11931	223	-10286	-2730	-9615	1720	-11006	-1716	-10817	1841
1.317500	-27	38	87	-62	-97	-35	11	-16	-24	2	-76	-64	-98	-18	-30	-64	-105	32	-88	-34	-108	-24	-102	-72	-67	-3	-101	-16	-74	-73	-142	-77	-186	-468	-2772	-15501	-299	-13119	-1146	-11933	-180	-10167	-2766	-9681	741	-10834	-1740	-10841	2551
1.318333	-18	38	85	-60	-111	-33	11	-14	-18	1	-70	-64	-99	-16	-27	-60	-107	35	-81	-31	-104	-22	-97	-68	-66	1	-96	-14	-74	-72	-146	-77	-181	-430	-2890	-15617	-1339	-12967	-1055	-11928	-1006	-10019	-2797	-9753	-2289	-10659	-1775	-10860	1809
1.319167	-21	42	89	-59	-111	-30	15	-12	-17	4	-69	-62	-97	-13	-27	-60	-98	36	-84	-33	-107	-19	-98	-67	-74	2	-97	-11	-69	-69	-153	-73	-111	-383	-2968	-15751	-549	-12789	-957	-11913	-1378	-9857	-2819	-9829	-1220	-10476	-1806	-10877	573
1.320000	-22	44	89	-57	-108	-30	10	-11	-19	3	-72	-61	-94	-14	-27	-58	-102	37	-84	-30	-105	-18	-102	-67	-64	1	-100	-12	-70	-70	-146	-75	-46	-311	-3005	-15901	210	-12581	-853	-11899	-1733	-9679	-2837	-9915	1450	-10298	-1840	-10893	2146
1.320833	-27	39	88	-57	-107	-33	-7	-11	-18	6	-68	-62	-95	-16	-26	-61	-101	35	-85	-31	-108	-23	-99	-68	-62	3	-92	-13	-72	-70	-146	-76	11	-214	-3003	-16061	-63	-12351	-746	-11884	-1779	-9483	-2837	-10000	2274	-10119	-1874	-10919	2071
1.321667	-24	41	89	-61	-108	-32	12	-15	-16	2	-69	-65	-97	-14	-26	-60	-97	35	-84	-34	-111	-23	-102	-73	-60	19	-98	-12	-72	-72	-144	-74	-98	-87	-2973	-16223	-512	-12098	-644	-11864	-2049	-9274	-2830	-10094	901	-9966	-1903	-10941	1584
1.322500	-23	41	86	-61	-102	-33	11	-13	-17	4	-70	-68	-97	-15	-29	-60	-94	37	-85	-29	-107	-23	-100	-72	-62	1	-99	-14	-72	-88	-146	-72	-111	53	-2915	-16375	-340	-11831	-539	-11840	-2501	-9055	-2802	-10190	-13	-9789	-1930	-10966	1765
1.323333	-24	41	81	-62	-113	-32	10	-12	-19	0	-75	-66	-92	6	-31	-60	-102	27	-87	-41	-109	-27	-103	-75	-66	-5	-99	-17	-75	-72	-150	-79	-59	215	-2854	-16518	-99	-11566	-443	-11820	-2922	-8852	-2762	-10292	-129	-9635	-1953	-10999	1545
1.324167	-26	42	80	-60	-111	-35	8	-16	-23	0	-78	-66	-98	-17	-29	-63	-100	35	-87	-34	-108	-22	-101	-72	-64	-3	-80	-13	-73	-69	-147	-72	-127	394	-2785	-16624	-93	-11274	-351	-11792	-3315	-8596	-2728	-10383	-8	-9491	-1971	-11028	1457
1.325000	-25	45	86	-59	-108	-32	11	-14	-14	7	-73	-62	-96	-15	-33	-61	-100	33	-85	-32	-104	-22	-103	-69	-62	1	-97	-14	-70	-69	-144	-74	-78	579	-2725	-16700	396	-10989	-263	-11771	-2688	-8364	-2678	-10478	1690	-9359	-1985	-11063	1431
1.325833	-23	44	88	-55	-110	-32	10	-14	-19	7	-70	-61	-94	-14	-27	-59	-98	39	-83	-33	-105	-24	-102	-70	-60	1	-94	-11	-73	-69	-143	-72	80	764	-2680	-16731	652	-10699	-191	-11746	-1347	-8136	-2624	-10569	2476	-9230	-1997	-11098	1782
1.326667	-19	45	89	-60	-108	-29	15	-11	-15	6	-70	-62	-96	-12	-26	-55	-102	38	-82	-31	-93	-18	-98	-70	-61	1	-95	-14	-73	-68	-146	-69	85	948	-2663	-16717	-1074	-10410	-129	-11729	-1836	-7914	-2576	-10655	-2083	-9120	-2013	-11141	481
1.327500	-22	50	89	-58	-101	-30	46	-7	-17	6	-76	-62	-94	-13	-24	-53	-98	39	-84	-31	-104	-22	-98	-67	-59	4	-94	-14	-73	-65	-144	-68	-11	1121	-2680	-16651	-266	-10126	-82	-11717	-1777	-7693	-2532	-10728	-1440	-9005	-2031	-11188	-566
1.328333	-22	46	89	-57	-110	-31	15	-13	-16	6	-73	-63	-95	-12	-23	-57	-98	36	-83	-31	-104	-19	-99	-70	-62	-3	-96	-13	-73	-68	-146	-70	-23	1273	-2728	-16535	43	-9847	-44	-11711	-1414	-7489	-2514	-10799	-673	-8900	-2060	-11240	420
1.329167	-11	42	88	-61	-108	-33	13	-16	-17	5	-72	-67	-97	-14	-26	-60	-103	37	-82	-33	-109	-23	-99	-64	-64	1	-95	-10	-75	-74	-146	-73	59	1414	-2812	-16368	143	-9574	-26	-11711	-1119	-7287	-2476	-10856	403	-8794	-2095	-11289	-412
1.330000	-27	45	91	-55	-109	-32	13	-13	-22	7	-70	-63	-95	-12	-16	-56	-121	38	-81	-31	-105	-28	-100	-68	-65	1	-95	-12	-73	-69	-145	-70	-72	1532	-2929	-16157	103	-9302	-18	-11721	-751	-7100	-2467	-10910	738	-8681	-2135	-11335	-1633
1.330833	-22	44	87	-58	-108	-31	11	-12	-17	8	-70	-65	-95	-15	-24	-58	-98	41	-82	-32	-107	-22	-99	-72	-62	2	-94	-15	-73	-68	-147	-72	-274	1615	-3077	-15909	396	-9046	-19	-11733	-160	-6916	-2473	-10936	657	-8569	-2187	-11379	-2301
1.331667	-15	42	86	-60	-110	-33	10	-13	-18	5	-70	-64	-97	-16	-24	-60	-101	37	-83	-29	-110	-19	-99	-70	-62	0	-95	-14	-75	-69	-148	-70	-245	1698	-3250	-15633	-398	-8765	-38	-11760	42	-6743	-2503	-10960	-2294	-8448	-2251	-11420	-3026
1.332500	-26	41	58	-63	-112	-36	11	-24	-22	5	-74	-66	-98	-13	-25	-56	-100	38	-82	-29	-104	-21	-97	-67	-63	2	-96	-11	-69	-68	-146	-82	-144	1750	-3425	-15335	81	-8498	-63	-11794	346	-6574	-2547	-10964	-1787	-8320	-2317	-11452	-4543
1.333333	-25	46	86	-55	-110	-30	13	-10	-17	6	-64	-62	-94	-10	-23	-51	-102	38	-82	-28	-107	-18	-97	-65	-65	0	-97	-11	-72	-65	-147	-75	-122	1780	-3609	-15040	1002	-8233	-98	-11840	407	-6403	-2611	-10961	812	-8185	-2399	-11480	-3060
1.334167	-12	43	82	-55	-109	-29	11	-13	-23	8	-68	-61	-96	-11	-25	-52	-103	42	-82	-27	-105	-22	-98	-68	-65	3	-97	-9	-72	-65	-147	-74	-135	1798	-3784	-14752	972	-7964	-155	-11894	746	-6232	-2697	-10952	2049	-8040	-2485	-11494	-2715
1.335000	-26	45	86	-56	-110	-33	10	-11	-19	7	-69	-58	-95	-13	-27	-56	-101	40	-83	-26	-119	-19	-100	-68	-63	1	-97	-13	-75	-67	-151	-72	-108	1800	-3939	-14488	302	-7700	-216	-11952	1127	-6060	-2795	-10936	1090	-7895	-2566	-11495	-3540
1.335833	-24	43	86	-60	-117	-33	10	-13	-22	6	-69	-62	-95	-14	-27	-58	-102	36	-85	-31	-108	-22	-103	-67	-62	0	-96	-14	-52	-67	-148	-74	-182	1814	-4069	-14258	-49	-7433	-285	-12024	1221	-5884	-2908	-10919	283	-7735	-2673	-11483	-3341
1.336667	-25	42	86	-58	-109	-35	11	-15	-21	6	-73	-64	-98	-15	-29	-62	-97	38	-84	-25	-112	-23	-99	-67	-64	-1	-100	-14	-74	-69	-150	-73	-236	1778	-4161	-14064	-30	-7160	-368	-12103	1241	-5706	-3022	-10906	-124	-7578	-2769	-11461	-3115
1.337500	-29	22	81	-60	-109	-31	0	-15	-21	5	-72	-65	-96	-13	-28	-59	-101	35	-87	-32	-109	-21	-99	-68	-65	-1	-99	-13	-72	-66	-149	-76	-162	1747	-4218	-13927	93	-6887	-457	-12186	1330	-5521	-3160	-10883	-283	-7419	-2869	-11426	-3030
1.338333	-25	45	88	-59	-110	-30	13	-12	-17	9	-70	-64	-94	-10	-15	-56	-99	39	-84	-30	-105	-18	-100	-67	-62	0	-99	-10	-69	-63	-146	-73	-120	1746	-4227	-13844	395	-6614	-556	-12270	1590	-5322	-3293	-10866	881	-7259	-2961	-11378	-2875
1.339167	-19	44	90	-57	-108	-29	16	-9	-16	10	-67	-59	-95	-12	-25	-52	-100	41	-83	-28	-102	-16	-104	-64	-61	2	-97	-9	-70	-64	-147	-70	-188	1740	-4197	-13817	761	-6344	-665	-12356	2503	-5130	-3426	-10859	2479	-7107	-3059	-11320	-2324
1.340000	-23	45	88	-57	-110	-33	11	-11	-15	10	-69	-66	-96	-13	-27	-62	-99	37	-104	-32	-108	-23	-100	-68	-63	0	-99	-11	-73	-68	-148	-76	-214	1733	-4134	-13856	-956	-6075	-785	-12449	1959	-4933	-3554	-10872	-1963	-6964	-3155	-11256	-2450
1.340833	-25	42	87	-60	-111	-38	56	-1	-21	5	-73	-66	-96	-15	-27	-60	-99	36	-81	-30	-107	-21	-100	-69	-61	2	-100	-13	-69	-68	-147	-73	-117	1739	-4040	-13946	-637	-5801	-918	-12534	1189	-4737	-3670	-10865	-2576	-6824	-3243	-11189	-3148
1.341667	-23	41	88	-58	-110	-34	15	-15	-17	6	-70	-64	-97	-13	-29	-60	-102	36	-85	-32	-107	-12	-101	-70	-63	1	-97	-13	-72	-66	-149	-75	-144	1752	-3923	-14095	-248	-5534	-1056	-12616	1023	-4540	-3780	-10879	-2298	-6690	-3328	-11120	-1500
1.342500	-26	44	88	-40	-111	-33	13	-8	-21	5	-72	-63	-97	-15	-26	-60	-100	36	-85	-33	-107	-21	-100	-64	-61	-1	-100	-12	-73	-69	-147	-76	-180	1777	-3794	-14285	-422	-5272	-1205	-12693	389	-4351	-3868	-10895	-1479	-6579	-3414	-11052	-1324
1.343333	-24	43	89	-57	-111	-33	13	-13	-29	3	-72	-67	-96	-33	-29	-61	-99	30	-87	-33	-107	-21	-101	-69	-63	1	-102	-13	-72	-68	-149	-75	-162	1819	-3673	-14516	-313	-5023	-1359	-12767	124	-4156	-3946	-10918	-941	-6469	-3494	-10990	-1129
1.344167	-24	42	88	-59	-112	-36	13	-12	-18	5	-72	-63	-97	-12	-27	-62	-101	35	-82	-33	-108	-22	-100	-68	-62	1	-100	-12	-72	-70	-144	-75	-160	1868	-3554	-14776	234	-4757	-1523	-12821	61	-3987	-4000	-10942	39	-6370	-3569	-10932	-676
1.345000	-24	45	88	-55	-108	-30	13	-13	-19	6	-70	-64	-97	-14	-27	-61	-99	39	-82	-33	-131	-18	-100	-69	-62	3	-99	-13	-74	-69	-147	-75	-67	1932	-3468	-15057	-475	-4501	-1691	-12853	-444	-3817	-4045	-10967	-2273	-6277	-3644	-10882	-138
1.345833	-23	44	89	-55	-109	-30	16	-4	-17	5	-70	-63	-94	-13	-25	-58	-100	36	-85	-32	-105	-19	-98	-66	-62	3	-97	-7	-69	-67	-146	-70	-26	1999	-3417	-15355	-432	-4253	-1859	-12906	-552	-3655	-4070	-10983	-2281	-6187	-3714	-10846	-1529
1.346667	-23	46	90	-56	-107	-33	15	-12	-18	6	-70	-63	-96	-15	-27	-17	-95	38	-82	-32	-109	-19	-98	-65	-62	2	-96	-10	-72	-66	-145	-70	-77	2100	-3415	-15660	621	-4013	-2029	-12923	-504	-3505	-4083	-10997	147	-6101	-3782	-10823	-51
1.347500	-27	38	89	-56	-101	-30	17	-12	-16	7	-69	-64	-92	-13	-26	-60	-100	34	-81	-33	-105	-19	-98	-65	-60	5	-99	-12	-66	-66	-147	-69	-57	2203	-3471	-15966	966	-3783	-2197	-12942	-63	-3366	-4091	-10997	1917	-6011	-3847	-10814	1174
1.348333	-19	44	90	-57	-107	-34	13	-14	-17	5	-73	-48	-94	-17	-29	-61	-119	34	-83	-36	-109	-24	-102	-72	-63	0	-102	-13	-75	-72	-149	-77	-112	2314	-3579	-16267	292	-3562	-2370	-12950	728	-3237	-4084	-10993	1963	-5923	-3909	-10821	606
1.349167	-25	33	84	-61	-111	-35	10	-17	-22	-1	-76	-67	-99	-21	-31	-60	-102	33	-84	-36	-108	-29	-99	-70	-66	1	-96	-14	-76	-73	-147	-77	-147	2445	-3744	-16552	292	-3345	-2524	-12933	1336	-3111	-4074	-10968	1745	-5829	-3968	-10837	715
1.350000	-27	42	87	-61	-108	-32	12	-13	-21	5	-70	-66	-96	-14	-24	-61	-102	34	-75	-33	-105	-22	-100	-72	-64	1	-96	-11	-73	-68	-145	-77	-138	2591	-3969	-16827	700	-3133	-2674	-12906	1873	-2987	-4061	-10919	1541	-5723	-4021	-10863	898
1.350833	-24	43	86	-38	-108	-34	12	-16	-25	2	-77	-66	-95	-16	-27	-61	-101	35	-83	-34	-104	-22	-102	-70	-66	0	-100	-12	-73	-61	-147	-74	-138	2747	-4236	-17084	645	-2935	-2813	-12867	2033	-2867	-4052	-10872	1597	-5616	-4065	-10900	1140
1.351667	-27	43	86	-60	-108	-32	11	-13	-16	7	-73	-64	-95	-15	-30	-59	-93	30	-83	-33	-99	-23	-102	-68	-62	2	-97	-11	-70	-72	-144	-76	-136	2917	-4560	-17335	863	-2746	-2938	-12813	2189	-2745	-4052	-10798	2766	-5494	-4112	-10944	1244
1.352500	-32	44	90	-56	-105	-35	11	-15	-16	7	-70	-65	-96	-17	-29	-57	-98	34	-83	-31	-107	-25	-101	-66	-66	3	-114	-9	-72	-67	-144	-73	-84	3104	-4912	-17567	1391	-2562	-3049	-12743	3061	-2617	-4046	-10719	5305	-5371	-4152	-10998	1553
1.353333	-19	43	90	-59	-105	-33	15	-12	-16	6	-73	-66	-95	-18	-34	-57	-98	33	-83	-32	-104	-22	-100	-68	-61	2	-98	-11	-75	-69	-145	-70	34	3295	-5296	-17793	-161	-2393	-3160	-12659	2814	-2488	-4059	-10625	1999	-5246	-4190	-11055	1716
1.354167	-24	44	88	-59	-108	-33	12	-11	-19	6	-72	-63	-94	-15	-26	-56	-100	35	-82	-32	-108	-21	-97	-66	-65	2	-83	-10	-75	-67	-143	-73	28	3499	-5658	-18005	-573	-2236	-3217	-12564	1603	-2350	-4087	-10521	135	-5112	-4225	-11117	-29
1.355000	-23	41	88	-60	-107	-33	13	-14	-19	5	-74	-61	-96	-16	-27	-53	-99	39	-81	-34	-108	-22	-100	-68	-66	0	-99	-13	-69	-68	-145	-75	-30	3711	-6029	-18206	212	-2090	-3279	-12458	1410	-2196	-4130	-10417	532	-4968	-4261	-11178	783
1.355833	-27	40	64	-58	-109	-25	12	-13	-21	7	-74	-65	-94	-16	-29	-62	-100	34	-86	-34	-104	-23	-102	-72	-66	1	-100	-12	-68	-70	-145	-78	-44	3933	-6383	-18400	5	-1955	-3323	-12333	966	-2061	-4182	-10307	822	-4852	-4299	-11234	874
1.356667	-27	40	82	-62	-115	-35	9	-17	-25	3	-75	-68	-99	-19	-34	-61	-104	34	-86	-38	-109	-26	-103	-74	-69	-4	-99	-12	-75	-73	-149	-79	-33	4150	-6711	-18582	-197	-1834	-3356	-12203	665	-1908	-4255	-10206	648	-4733	-4341	-11290	627
1.357500	-27	37	82	-63	-112	-39	9	-17	-24	1	-77	-70	-99	-21	-30	-64	-103	32	-86	-35	-111	-24	-102	-74	-67	-1	-98	-12	-74	-66	-150	-76	16	4381	-6994	-18748	25	-1724	-3364	-12055	549	-1746	-4334	-10098	779	-4617	-4385	-11338	506
1.358333	-23	42	86	-62	-105	-34	12	-12	-19	20	-72	-52	-94	-15	-25	-58	-98	37	-84	-33	-110	-23	-101	-69	-62	0	-100	-10	-72	-66	-145	-73	-10	4618	-7230	-18898	-839	-1630	-3380	-11900	85	-1584	-4424	-10002	-2314	-4507	-4431	-11380	1011
1.359167	-21	45	87	-59	-108	-30	15	-8	-17	8	-73	-62	-95	-13	-23	-53	-96	37	-80	-30	-103	-19	-95	-65	-60	0	-104	-9	-68	-66	-142	-72	-17	4853	-7412	-19018	-1291	-1548	-3342	-11739	-560	-1420	-4526	-9918	-4027	-4411	-4492	-11420	-787
1.360000	-24	42	88	-56	-105	-29	13	-10	-17	5	-70	-61	-93	-13	-23	-53	-109	38	-82	-31	-103	-19	-98	-67	-62	2	-96	-10	-68	-65	-144	-73	-31	5094	-7548	-19116	-383	-1487	-3318	-11578	-1059	-1263	-4638	-9842	-2061	-4332	-4568	-11457	-424
1.360833	-19	42	90	-57	-110	-50	12	-33	-21	6	-72	-61	-93	-16	-26	-59	-101	39	-82	-29	-103	-21	-99	-69	-63	1	-98	-10	-64	-64	-146	-72	-94	5338	-7623	-19178	51	-1428	-3290	-11411	-1594	-1115	-4759	-9783	-238	-4261	-4656	-11483	1022
1.361667	-23	42	89	-57	-105	-30	12	-11	-18	5	-72	-62	-94	-15	-26	-60	-103	36	-82	-30	-105	-18	-99	-69	-62	0	-96	-10	-70	-68	-147	-73	-145	5584	-7649	-19201	-406	-1395	-3257	-11247	-1891	-977	-4880	-9743	-993	-4208	-4755	-11510	98
1.362500	-24	46	88	-57	-117	-34	11	-11	-18	7	-70	-59	-95	-14	-27	-58	-99	37	-82	-29	-105	-21	-114	-67	-61	1	-95	-10	-74	-70	-146	-70	-194	5834	-7632	-19178	-736	-1381	-3220	-11088	-2314	-857	-5001	-9698	-2090	-4166	-4868	-11513	-360
1.363333	-22	47	86	-57	-108	-32	11	-10	-21	11	-73	-63	-104	-14	-29	-56	-101	36	-82	-29	-104	-22	-100	-67	-62	0	-98	-11	-75	-68	-151	-74	-210	6085	-7578	-19110	-700	-1372	-3182	-10937	-2447	-752	-5121	-9680	-2496	-4137	-4998	-11536	-431
1.364167	-22	49	86	-58	-107	-32	11	-12	-18	4	-73	-62	-95	-16	-28	-57	-96	36	-80	-31	-105	-25	-98	-67	-65	-7	-98	-13	-72	-67	-144	-73	-153	6339	-7500	-18994	-670	-1383	-3153	-10796	-2485	-677	-5244	-9663	-2636	-4117	-5134	-11544	-356
1.365000	-22	46	88	-60	-110	-32	11	-11	-19	3	-57	-65	-97	-15	-15	-58	-100	34	-84	-32	-107	-22	-99	-69	-65	-3	-101	-15	-75	-69	-147	-76	-170	6596	-7406	-18830	-518	-1408	-3130	-10672	-2320	-629	-5365	-9660	-1726	-4115	-5289	-11547	-288
1.365833	-27	42	82	-59	-114	-33	11	-14	-21	2	-74	-63	-96	-17	-29	-60	-102	33	-84	-30	-107	-19	-100	-66	-61	-3	-97	-15	-69	-67	-143	-74	-97	6857	-7296	-18617	45	-1452	-3113	-10557	-1226	-599	-5473	-9660	1282	-4118	-5446	-11538	-75
1.366667	-24	47	88	-55	-109	-32	11	-12	-14	5	-73	-61	-94	18	-24	-58	-96	35	-81	-28	-103	-22	-103	-66	-62	1	-97	-12	-72	-67	-144	-72	-55	7126	-7203	-18368	-651	-1510	-3116	-10464	-707	-597	-5578	-9664	-57	-4134	-5607	-11520	443
1.367500	-24	49	87	-56	-109	-31	12	-13	-18	7	-72	-64	-97	-16	-30	-53	-98	35	-83	-28	-105	-22	-98	-99	-63	1	-97	-1	-74	-69	-146	-73	-44	7397	-7121	-18088	-1281	-1575	-3131	-10387	-1685	-626	-5678	-9677	-2300	-4167	-5776	-11498	-1107
1.368333	-24	44	88	-58	-111	-31	13	-14	-19	22	-74	-64	-94	-13	-30	-57	-101	35	-84	-31	-111	-24	-99	-69	-64	1	-97	-11	-74	-70	-148	-74	12	7668	-7056	-17783	222	-1661	-3167	-10334	-1186	-684	-5780	-9688	-867	-4206	-5940	-11462	-493
1.369167	-18	42	87	-57	-110	-35	8	-16	-21	4	-75	-67	-99	-16	-29	-60	-103	30	-84	-18	-107	-24	-103	-70	-63	-1	-99	-13	-75	-69	-148	-73	87	7941	-7035	-17474	442	-1755	-3221	-10298	-889	-766	-5878	-9700	-76	-4254	-6101	-11419	118
1.370000	-28	41	82	-57	-111	-32	11	-42	-7	1	-76	-66	-97	-14	-29	-59	-101	29	-88	-31	-105	-23	-102	-67	-64	-3	-102	-11	-76	-68	-144	-73	72	8214	-7044	-17166	365	-1866	-3296	-10280	-492	-871	-5969	-9696	704	-4311	-6252	-11357	-50
1.370833	-25	41	87	-58	-113	-36	11	-18	-21	4	-73	-65	-99	-16	-28	-59	-102	33	-83	-30	-107	-23	-137	-70	-66	-10	-97	1	-76	-70	-145	-74	-58	8478	-7083	-16860	503	-1988	-3392	-10289	47	-997	-6058	-9692	1605	-4378	-6394	-11283	84
1.371667	-28	41	88	-58	-109	-33	11	-15	-18	10	-72	-64	-85	-14	-28	-60	-100	34	-82	-33	-107	-22	-101	-68	-64	0	-99	-12	-73	-69	-148	-76	-151	8737	-7165	-16583	225	-2117	-3510	-10306	330	-1138	-6147	-9685	163	-4457	-6526	-11203	856
1.372500	-26	41	88	-57	-109	-36	9	-10	-17	8	-70	-66	-93	-13	-26	-59	-108	34	-107	-35	-105	-22	-90	-69	-61	0	-99	-12	-74	-69	-147	-73	-95	8981	-7286	-16341	-389	-2270	-3648	-10342	122	-1297	-6242	-9666	-1850	-4542	-6659	-11100	-487
1.373333	-24	41	86	-64	-109	-34	8	-14	-22	4	-76	-69	-98	-18	-29	-59	-102	32	-86	-33	-107	-24	-102	-69	-65	-3	-102	-18	-76	-74	-145	-78	-9	9204	-7445	-16150	542	-2426	-3805	-10395	189	-1469	-6345	-9645	-167	-4634	-6751	-10992	-840
1.374167	-28	38	85	-60	-109	-39	9	-17	-22	2	-75	-66	-100	-17	-31	-61	-102	36	-85	-41	-108	-19	-102	-69	-64	0	-97	-14	-72	-68	-150	-76	66	9408	-7630	-16007	1048	-2590	-3978	-10458	316	-1642	-6442	-9610	2345	-4730	-6846	-10868	1016
1.375000	-25	42	89	-56	-112	-33	12	-14	-21	3	-75	-66	-98	-13	-28	-57	-101	34	-84	-35	-107	-19	-103	-69	-66	-3	-102	-14	-73	-70	-149	-76	99	9579	-7840	-15920	600	-2768	-4169	-10532	752	-1830	-6552	-9568	2811	-4832	-6930	-10738	627
1.375833	-26	38	87	-61	-112	-35	10	-15	-18	2	-75	-66	-97	-16	-29	-61	-110	32	-93	-33	-107	-22	-102	-70	-60	-5	-100	-13	-67	-70	-150	-76	96	9719	-8069	-15895	192	-2953	-4372	-10609	867	-2002	-6669	-9516	1751	-4937	-7003	-10602	120
1.376667	-22	37	88	-63	-115	-39	0	-16	-17	3	-75	-67	-96	-15	-28	-59	-101	32	-84	-35	-111	-22	-104	-70	-66	0	-100	-14	-72	-70	-147	-78	21	9824	-8316	-15938	165	-3149	-4586	-10702	832	-2196	-6788	-9457	1024	-5047	-7068	-10461	275
1.377500	-29	40	86	-60	-112	-35	10	-15	-25	3	-74	-66	-101	-17	-32	-61	-88	34	-83	-34	-109	-19	-102	-73	-66	-1	-99	-15	-74	-73	-152	-79	-80	9887	-8557	-16027	-64	-3348	-4807	-10788	566	-2380	-6913	-9395	566	-5157	-7127	-10311	264
1.378333	-24	32	88	-60	-109	-33	10	-33	-21	5	-73	-64	-96	-13	-27	-59	-97	36	-81	-33	-105	-17	-101	-69	-60	3	-96	-17	-68	-69	-147	-75	-109	9906	-8799	-16166	-135	-3548	-5028	-10877	146	-2556	-7034	-9320	526	-5266	-7177	-10163	303
1.379167	-21	44	91	-58	-105	-30	13	-11	-15	5	-73	-61	-91	-5	-26	-55	-104	38	-79	-28	-104	-16	-99	-67	-65	3	-98	-7	-69	-67	-146	-73	-147	9882	-9035	-16348	501	-3760	-5253	-10967	264	-2735	-7157	-9247	2223	-5377	-7228	-10020	562
1.380000	-23	45	92	-58	-109	-32	21	-10	-15	10	-70	-61	-94	-11	-27	-59	-102	37	-81	-29	-104	-17	-98	-67	-60	-5	-97	-7	-69	-70	-147	-75	-142	9802	-9267	-16563	96	-3969	-5485	-11065	321	-2910	-7281	-9173	776	-5489	-7281	-9890	1106
1.380833	-21	46	89	-57	-105	-33	12	-13	-16	7	-72	-62	-94	-11	-24	-56	-97	61	-83	-28	-103	-12	-101	-67	-61	0	-97	-9	-72	-67	-145	-74	-110	9680	-9483	-16802	-1659	-4183	-5715	-11165	-1327	-3081	-7406	-9103	-4111	-5602	-7336	-9761	-351
1.381667	-19	46	89	-61	-107	-32	16	-14	-18	7	-70	-64	-98	-15	-29	-57	-99	38	-83	-32	-105	-19	-102	-68	-63	1	-100	-12	-74	-70	-149	-76	-93	9523	-9692	-17045	-641	-4393	-5944	-11262	-1857	-3247	-7521	-9035	-3567	-5719	-7396	-9651	-533
1.382500	-24	42	87	-63	-113	-34	9	-14	-19	3	-74	-66	-95	-14	-29	-57	-99	34	-85	-33	-104	-21	-98	-68	-63	3	-97	-10	-68	-68	-146	-74	-70	9305	-9859	-17283	-448	-4599	-6145	-11358	-2294	-3408	-7624	-8971	-3132	-5833	-7452	-9550	361
1.383333	-24	50	92	-61	-124	-34	15	-12	-17	4	-69	-68	-95	-12	-27	-56	-102	39	-81	-31	-108	-19	-98	-68	-62	0	-99	0	-75	-67	-145	-73	-41	9058	-10017	-17503	-207	-4796	-6374	-11451	-2533	-3566	-7712	-8917	-2055	-5951	-7515	-9459	102
1.384167	-25	42	89	-61	-113	-33	15	-14	-19	6	-75	-66	-99	-13	-27	-56	-100	35	-85	-32	-111	-21	-100	-70	-65	1	-97	-12	-75	-68	-146	-75	-23	8777	-10160	-17697	42	-4985	-6576	-11549	-2615	-3721	-7787	-8866	-1306	-6066	-7585	-9385	-110
1.385000	-23	25	90	-47	-110	-13	13	-11	-19	5	-74	-62	-97	-9	-26	-56	-99	37	-81	-30	-109	-19	-98	-67	-62	1	-99	-12	-72	-67	-143	-73	-17	8470	-10278	-17855	45	-5165	-6772	-11643	-2526	-3873	-7855	-8829	-2179	-6183	-7652	-9326	506
1.385833	-25	46	90	-61	-109	-32	15	-12	-17	5	-68	-64	-96	-11	-27	-58	-102	38	-80	-30	-103	-18	-100	-65	-63	2	-97	-12	-70	-67	-146	-74	-78	8143	-10377	-17967	-920	-5333	-6953	-11736	-2927	-4017	-7901	-8798	-4782	-6300	-7729	-9281	-291
1.386667	-21	45	93	-59	-110	-32	13	-8	-18	5	-68	-64	-93	-10	-26	-55	-100	38	-80	-30	-107	-21	-100	-67	-65	3	-96	-11	-72	-64	-142	-77	-158	7798	-10477	-18036	-376	-5489	-7122	-11826	-2929	-4151	-7936	-8777	-3229	-6415	-7803	-9246	-1143
1.387500	-23	45	92	-58	-108	-30	13	-10	-18	8	-67	-63	-97	-11	-27	-62	-99	39	-78	-28	-107	-19	-98	-68	-62	3	-94	-12	-70	-66	-144	-73	-110	7445	-10525	-18053	474	-5629	-7273	-11915	-2847	-4281	-7962	-8767	-210	-6535	-7880	-9224	811
1.388333	-24	45	89	-61	-104	-30	16	-16	-17	9	-69	-62	-94	-12	-28	-60	-99	34	-79	-31	-104	-19	-99	-70	-62	1	-99	-12	-68	-66	-148	-95	-90	7087	-10576	-18027	680	-5761	-7408	-12003	-2198	-4400	-7976	-8771	975	-6650	-7964	-9211	693
1.389167	-24	41	87	-63	-111	-32	11	-16	-23	3	-78	-66	-96	-15	-33	-60	-101	36	-82	-32	-107	-23	-100	-69	-68	0	-100	-13	-76	-72	-149	-76	-136	6735	-10607	-17950	309	-5880	-7522	-12088	-1671	-4508	-7982	-8779	336	-6760	-8044	-9205	304
1.390000	-27	42	90	-60	-122	-35	8	-16	-25	2	-75	-64	-100	-16	-32	-63	-105	32	-84	-34	-109	-24	-101	-73	-60	0	-95	-17	-77	-73	-151	-80	-136	6392	-10624	-17836	-48	-5975	-7624	-12163	-1321	-4604	-7985	-8796	-127	-6865	-8127	-9206	586
1.390833	-27	37	87	-63	-116	-38	6	-16	-23	2	-75	-66	-99	-15	-30	-59	-102	34	-87	-32	-109	-18	-101	-72	-68	0	-100	-16	-74	-67	-149	-76	-70	6068	-10621	-17683	-171	-6057	-7704	-12233	-736	-4682	-7984	-8810	-75	-6960	-8199	-9205	553
1.391667	-26	42	90	-62	-112	-33	20	-7	-18	6	-72	-66	-97	-18	-31	-58	-100	34	-83	-32	-107	-22	-98	-68	-63	3	-99	-14	-76	-68	-149	-72	-31	5759	-10601	-17511	-25	-6120	-7756	-12285	-41	-4753	-7984	-8833	624	-7050	-8277	-9210	632
1.392500	-26	45	88	-61	-108	-32	13	-13	-17	8	-73	-64	-96	-13	-28	-58	-98	35	-84	-26	-110	-23	-96	-67	-62	1	-98	-12	-70	-67	-141	-70	115	5470	-10558	-17310	596	-6174	-7776	-12328	895	-4815	-7988	-8855	2561	-7126	-8349	-9213	645
1.393333	-24	55	88	-70	-109	-30	13	-12	-16	3	-70	-65	-95	-14	-29	-59	-102	35	-81	-30	-102	-21	-103	-66	-65	0	-103	-32	-69	-68	-147	-73	140	5207	-10496	-17111	836	-6212	-7820	-12365	1988	-4862	-8008	-8886	3377	-7194	-8420	-9216	1155
1.394167	-23	42	87	-58	-110	-30	12	-11	-15	6	-73	-58	-91	-15	-29	-58	-98	34	-82	-29	-105	-22	-97	-67	-62	4	-99	-13	-73	-65	-146	-74	149	4965	-10407	-16917	-849	-6241	-7794	-12384	1077	-4903	-8056	-8915	-814	-7245	-8491	-9225	180
1.395000	-32	45	88	-57	-108	-34	9	-13	-22	8	-73	-63	-94	-17	-29	-57	-99	35	-81	-28	-101	-22	-101	-70	-65	1	-97	-13	-70	-69	-146	-74	118	4753	-10296	-16735	-74	-6257	-7824	-12396	301	-4935	-8081	-8943	-528	-7287	-8560	-9225	-638
1.395833	-23	43	88	-57	-105	-32	13	-12	-17	6	-72	-62	-99	7	-27	-59	-96	33	-87	-26	-109	-22	-100	-68	-63	1	-98	-13	-72	-69	-149	-74	32	4568	-10159	-16579	242	-6260	-7802	-12389	-222	-4954	-8146	-8969	-303	-7318	-8633	-9241	794
1.396667	-26	43	86	-59	-112	-30	10	-10	-18	6	-73	-63	-99	-14	-31	-58	-104	33	-83	-31	-108	-23	-104	-69	-63	3	-99	-13	-74	-72	-149	-77	129	4401	-9993	-16445	265	-6260	-7779	-12374	-706	-4998	-8221	-8997	364	-7336	-8703	-9231	725
1.397500	-26	39	82	-59	-112	-33	9	-15	-21	5	-77	-66	-97	-16	-34	-80	-105	26	-81	-31	-108	-19	-103	-73	-64	-1	-102	-15	-76	-70	-149	-77	140	4264	-9799	-16350	29	-6245	-7741	-12343	-1129	-5023	-8316	-9022	450	-7344	-8767	-9230	480
1.398333	-11	39	85	-60	-111	-32	12	-7	-18	3	-76	-66	-96	-16	-31	-59	-103	30	-87	-31	-105	-23	-100	-70	-65	0	-102	-21	-75	-66	-149	-74	46	4137	-9578	-16293	-50	-6229	-7696	-12297	-1666	-5048	-8419	-9041	188	-7341	-8832	-9226	840
1.399167	-23	42	87	-61	-109	-33	12	-14	-21	-5	-77	-64	-95	4	-27	-57	-99	35	-84	-29	-103	-19	-97	-69	-63	0	-103	-10	-69	-65	-146	-69	-57	4042	-9332	-16280	-1064	-6201	-7643	-12247	-2805	-5079	-8536	-9057	-2678	-7332	-8891	-9220	709
1.400000	-23	45	115	-58	-109	-31	13	-10	-17	9	-72	-61	-94	-13	-27	-59	-99	35	-83	-27	-103	-18	-97	-68	-60	-4	-99	-9	-76	-68	-146	-77	-91	3957	-9059	-16309	-616	-6185	-7592	-12189	-3553	-5109	-8664	-9074	-2234	-7324	-8955	-9215	-1107
1.400833	-22	42	88	-57	-111	-32	13	-9	-18	4	-72	-63	-94	-12	-28	-58	-113	38	-86	-30	-105	-22	-118	-72	-64	1	-101	-11	-70	-67	-147	-73	-80	3890	-8767	-16384	303	-6165	-7539	-12132	-4118	-5136	-8789	-9092	-203	-7315	-9007	-9208	425
1.401667	-23	44	88	-56	-109	-31	13	-10	-21	7	-65	-64	-91	-15	-28	-58	-100	37	-85	-30	-104	-21	-99	-69	-60	0	-101	-14	-75	-52	-150	-75	-74	3834	-8460	-16499	381	-6144	-7481	-12070	-4113	-5186	-8920	-9107	409	-7310	-9060	-9193	1128
1.402500	-23	42	93	-59	-111	-32	15	-13	-16	6	-74	-62	-95	-16	-28	-61	-100	36	-94	-30	-108	-22	-99	-70	-62	1	-97	-12	-74	-66	-150	-70	36	3790	-8142	-16651	-35	-6131	-7422	-12010	-3896	-5225	-9050	-9115	-680	-7313	-9103	-9178	402
1.403333	-23	42	86	-58	-108	-35	12	-13	-19	2	-75	-62	-94	-16	-29	-60	-96	34	-84	-31	-108	-17	-100	-72	-52	0	-100	-19	-73	-70	-148	-73	38	3758	-7812	-16833	-85	-6120	-7362	-11952	-3780	-5271	-9169	-9130	-1115	-7322	-9141	-9135	378
1.404167	-26	43	84	-57	-111	-36	15	-13	-19	5	-73	-63	-99	-19	-30	-60	-92	34	-87	-32	-107	-22	-100	-72	-62	1	-100	-14	-69	-69	-148	-75	-188	3731	-7486	-17040	-52	-6109	-7307	-11902	-3388	-5315	-9270	-9136	-775	-7346	-9173	-9136	364
1.405000	-22	44	86	-59	-108	-19	13	-11	-12	6	-72	-64	-95	-12	-28	-57	-98	38	-85	-31	-104	-21	-99	-70	-62	15	-99	-8	-72	-67	-148	-73	-230	3713	-7161	-17261	55	-6118	-7247	-11859	-3119	-5366	-9359	-9142	-139	-7382	-9201	-9110	365
1.405833	-22	43	89	-57	-110	-33	15	-9	-15	4	-73	-64	-94	-14	-27	-57	-98	36	-85	-29	-124	-21	-100	-72	-63	0	-99	-11	-72	-69	-150	-74	-152	3696	-6846	-17496	331	-6132	-7191	-11827	-3129	-5413	-9429	-9150	1430	-7436	-9224	-9087	418
1.406667	-22	55	79	-60	-112	-42	11	-11	-21	4	-73	-64	-95	-14	-29	-60	-99	33	-85	-33	-104	-23	-101	-75	-61	0	-98	-13	-80	-60	-147	-77	-134	3682	-6552	-17737	988	-6159	-7139	-11798	-2463	-5463	-9482	-9156	3342	-7507	-9242	-9053	1024
1.407500	-28	44	86	-61	-113	-38	10	-14	-21	1	-75	-66	-99	-17	-31	-60	-100	34	-82	-15	-108	-21	-99	-72	-65	0	-100	-14	-69	-68	-146	-73	-155	3680	-6275	-17965	-351	-6187	-7085	-11780	-2694	-5505	-9519	-9152	-283	-7591	-9258	-9020	608
1.408333	-26	41	86	-60	-101	-34	12	-12	-18	4	-75	-67	-96	-15	-30	-61	-103	30	-87	-35	-107	-24	-102	-76	-77	0	-101	-14	-76	-69	-148	-76	-111	3668	-6024	-18185	-45	-6227	-7049	-11775	-2853	-5552	-9530	-9161	-59	-7695	-9276	-8988	-822
1.409167	-24	40	88	-61	-110	-38	11	-11	-27	-14	-75	-69	-99	7	-32	-61	-100	32	-87	-36	-107	-27	-102	-74	-63	-3	-103	-16	-74	-73	-148	-77	-118	3662	-5801	-18385	486	-6279	-7008	-11770	-2077	-5603	-9532	-9164	829	-7810	-9290	-8954	557
1.410000	-23	42	78	-62	-111	-35	10	-12	-18	3	-77	-66	-99	-17	-31	-61	-101	33	-86	-34	-108	-24	-102	-67	-63	0	-100	-15	-80	-73	-148	-77	-122	3656	-5610	-18557	501	-6337	-6983	-11785	-1359	-5646	-9513	-9162	1601	-7942	-9310	-8926	333
[truncated: 10,307 more rows]
[truncated: 15 more columns]
