# Supplementary material for: Novel Methods for Surface EMG Analysis and Exploration Based on Multi-Modal Gaussian Mixture Models
Source: PLoS One. 2016 Jun 30;11(6):e0157239. doi: 10.1371/journal.pone.0157239 (PMC4928879; doi:10.1371/journal.pone.0157239)
Supplement: S2 File — (ZIP) [file pone.0157239.s002.zip › Haf_horses_walk_data/Haf_h02_w1_kin.trc]

PathFileType	4	(X/Y/Z)	D:\Users\zsoldosr\Desktop\HaflingerProjektEMGBiopsy\RawData\13.11.12\Giselew1r.trc
DataRate	CameraRate	NumFrames	NumMarkers	Units	OrigDataRate	OrigDataStartFrame	OrigNumFrames
120.00	120.00	1200	7	mm	120.00	1	1200
Frame#	Time	Head			Withers			Sacrum			HFL			HFR			HHL			HHR
		X1	Y1	Z1	X2	Y2	Z2	X3	Y3	Z3	X4	Y4	Z4	X5	Y5	Z5	X6	Y6	Z6	X7	Y7	Z7
1	0.000	715.19122	-255.29251	1561.50989	-332.10602	128.88705	1249.60193	-1015.89130	76.66992	1273.59570	-87.85583	210.40695	54.45844	123.34225	-92.81302	-3.99012	-626.09247	301.20752	-9.79957	-1235.58057	-66.89985	-10.15350
2	0.008	716.13477	-255.20831	1560.93738	-333.14206	128.95528	1249.43237	-1016.75922	77.22546	1270.99561	-60.05175	210.47575	54.31347	110.03381	-92.89264	-4.02597	-640.61981	300.04773	-10.45935	-1248.90125	-67.13976	-10.25528
3	0.017	717.02051	-255.08548	1560.43909	-334.07919	129.03763	1249.21826	-1017.38068	77.91821	1268.61768	-32.06520	210.60382	54.34159	96.70094	-93.00854	-4.07418	-654.65765	299.29617	-10.78203	-1262.15271	-67.39815	-10.29030
4	0.025	717.79584	-254.88509	1560.07104	-334.84799	129.14543	1248.92688	-1017.62823	78.80474	1266.65002	-3.73183	210.82680	54.58265	83.33473	-93.19531	-4.14079	-668.09332	298.91595	-10.90922	-1275.28760	-67.69023	-10.20537
5	0.033	718.41833	-254.57195	1559.86523	-335.42078	129.27681	1248.53931	-1017.52148	79.84732	1265.21851	25.03276	211.20787	54.97268	69.96976	-93.45938	-4.22142	-681.17700	298.66980	-11.14975	-1288.25256	-68.00511	-9.99971
6	0.042	718.85724	-254.12167	1559.83313	-335.80338	129.40959	1248.04980	-1017.17053	80.95863	1264.36938	54.21186	211.82573	55.42813	56.65872	-93.76038	-4.31886	-694.22382	298.46970	-11.55284	-1300.96912	-68.32922	-9.69126
7	0.050	719.09589	-253.52272	1559.97278	-336.01825	129.50400	1247.46704	-1016.71539	82.04562	1264.07434	83.74065	212.71170	55.88702	43.41396	-94.04103	-4.45523	-707.36627	298.32141	-11.98211	-1313.37537	-68.65505	-9.23144
8	0.058	719.13214	-252.77319	1560.27417	-336.09537	129.51677	1246.81641	-1016.29041	83.03091	1264.26392	113.56658	213.82965	56.31960	30.20798	-94.27351	-4.64246	-720.56665	298.20374	-12.31760	-1325.46606	-68.94125	-8.48626
9	0.067	718.97211	-251.87158	1560.72424	-336.07318	129.42149	1246.13428	-1015.99725	83.85974	1264.86157	143.68536	215.10159	56.68034	17.01189	-94.47476	-4.84497	-733.76727	298.07806	-12.51559	-1337.26917	-69.12732	-7.31803
10	0.075	718.62048	-250.80501	1561.30762	-335.99872	129.22037	1245.45789	-1015.88947	84.50013	1265.80371	174.14056	216.46477	56.85531	3.81183	-94.68498	-4.99581	-746.95630	297.91339	-12.61203	-1348.79260	-69.18494	-5.68530
11	0.083	718.07825	-249.55367	1562.00684	-335.92224	128.94653	1244.81799	-1015.97473	84.95232	1267.05042	204.97104	217.93443	56.73429	-9.39466	-94.92363	-5.06568	-760.16144	297.73361	-12.66958	-1359.98730	-69.12876	-3.63450
12	0.092	717.35345	-248.10948	1562.80701	-335.89243	128.66342	1244.23804	-1016.22394	85.25795	1268.58252	236.14963	219.58998	56.31874	-22.60838	-95.17973	-5.09053	-773.40680	297.60129	-12.74155	-1370.72949	-68.99325	-1.22865
13	0.100	716.46844	-246.47971	1563.69714	-335.94879	128.44884	1243.73730	-1016.58466	85.48267	1270.37830	267.54520	221.47391	55.71157	-35.82207	-95.45034	-5.12073	-786.65796	297.49622	-12.88213	-1380.83374	-68.80563	1.47032
14	0.108	715.45129	-244.67355	1564.66382	-336.11145	128.36270	1243.33386	-1016.99664	85.68429	1272.38672	298.87280	223.57002	55.04916	-49.01217	-95.74167	-5.18520	-799.84583	297.30969	-13.10490	-1390.08960	-68.57240	4.40838
15	0.117	714.32678	-242.70149	1565.68555	-336.37915	128.42514	1243.04346	-1017.40930	85.90500	1274.53674	329.65488	225.88490	54.43958	-62.17048	-96.02944	-5.29267	-812.94513	296.98926	-13.35269	-1398.26868	-68.27124	7.57098
16	0.125	713.11890	-240.58434	1566.73511	-336.73874	128.62505	1242.87573	-1017.79596	86.18919	1276.76843	359.28793	228.48669	53.89775	-75.33312	-96.26958	-5.42832	-826.01373	296.60522	-13.55388	-1405.04712	-67.84891	10.99007
17	0.133	711.85535	-238.34714	1567.78418	-337.17462	128.94792	1242.83252	-1018.15558	86.59059	1279.04468	387.21848	231.51672	53.31240	-88.55155	-96.46475	-5.56593	-839.14270	296.26846	-13.68589	-1409.90967	-67.22751	14.75513
18	0.142	710.56671	-236.01024	1568.80774	-337.67050	129.39212	1242.90942	-1018.50409	87.15623	1281.33838	413.09406	235.17761	52.45360	-101.84910	-96.67844	-5.69170	-852.38818	296.03476	-13.76328	-1412.20361	-66.28728	19.04521
19	0.150	709.28516	-233.59386	1569.78516	-338.20828	129.96085	1243.10010	-1018.86517	87.91582	1283.61938	436.72412	239.59383	51.00653	-115.22053	-96.94966	-5.81139	-865.76605	295.85251	-13.79531	-1411.37085	-64.82277	23.97191
20	0.158	708.04224	-231.12019	1570.69885	-338.76883	130.65488	1243.40088	-1019.26123	88.89099	1285.85168	457.86945	244.65292	48.66437	-128.65750	-97.25493	-5.93387	-879.25677	295.57980	-13.79728	-1407.12793	-62.56742	29.20915
21	0.167	706.86481	-228.60475	1571.53296	-339.33368	131.48184	1243.81018	-1019.70502	90.10434	1288.00720	476.14777	250.05501	45.28246	-142.15356	-97.58822	-6.04036	-892.81396	295.12418	-13.80442	-1399.40625	-59.39073	33.97271
22	0.175	705.77142	-226.05090	1572.26843	-339.88416	132.46234	1244.32251	-1020.19904	91.57872	1290.08813	491.24152	255.53281	40.97041	-155.69299	-97.98907	-6.09151	-906.39288	294.55075	-13.83666	-1388.19592	-55.53645	37.57879
23	0.183	704.77136	-223.45602	1572.88000	-340.40204	133.61873	1244.92517	-1020.74615	93.33252	1292.13879	503.13940	260.96564	36.01349	-169.25568	-98.45811	-6.08834	-919.95532	293.98004	-13.89253	-1373.55884	-51.54805	39.84616
24	0.192	703.86670	-220.81818	1573.34119	-340.87302	134.96162	1245.60071	-1021.36102	95.36169	1294.22119	512.04700	266.29727	30.71148	-182.84052	-98.93144	-6.08853	-933.48755	293.45013	-13.98611	-1355.71667	-47.85671	40.85474
25	0.200	703.05432	-218.13947	1573.63013	-341.28809	136.48804	1246.33142	-1022.05762	97.60934	1296.34863	518.03241	271.47940	25.27004	-196.46927	-99.37006	-6.12725	-947.03198	292.95004	-14.12807	-1334.93018	-44.51641	40.60928
26	0.208	702.32843	-215.42929	1573.72876	-341.63995	138.18901	1247.09717	-1022.81464	99.95540	1298.43652	520.77411	276.50571	19.81532	-210.14700	-99.79350	-6.17189	-960.64661	292.48602	-14.27109	-1311.32520	-41.34283	39.12759
27	0.217	701.68494	-212.70264	1573.62061	-341.92035	140.05983	1247.87122	-1023.56702	102.25172	1300.34314	519.66980	281.28275	14.56786	-223.82870	-100.20664	-6.18373	-974.33057	292.05371	-14.34325	-1284.96802	-38.17543	36.68800
28	0.225	701.12457	-209.97324	1573.29370	-342.12042	142.10149	1248.62598	-1024.23792	104.38786	1301.97388	514.30634	285.36789	10.02288	-237.45261	-100.57919	-6.16608	-988.02710	291.62814	-14.33663	-1256.05054	-35.00295	33.84931
29	0.233	700.65515	-207.24908	1572.74585	-342.23169	144.31021	1249.34534	-1024.77319	106.34267	1303.34973	504.98157	288.09564	6.79313	-251.00238	-100.92484	-6.12671	-1001.69238	291.20789	-14.30641	-1224.93909	-31.92999	31.25483
30	0.242	700.29449	-204.53490	1571.98840	-342.24985	146.66666	1250.02942	-1025.14990	108.17157	1304.57532	492.79529	289.19250	5.09650	-264.50626	-101.35357	-6.02512	-1015.33118	290.80948	-14.29269	-1192.09521	-29.06520	29.40398
31	0.250	700.07758	-201.84113	1571.04272	-342.18329	149.13432	1250.68628	-1025.37402	109.93289	1305.74854	479.15540	289.10229	4.52337	-277.95673	-101.99740	-5.76944	-1028.95593	290.42288	-14.29610	-1157.98047	-26.44694	28.53353
32	0.258	700.05975	-199.18980	1569.92932	-342.05777	151.66931	1251.31897	-1025.47351	111.62999	1306.89990	465.15771	288.55032	4.43382	-291.22583	-102.85036	-5.25741	-1042.54468	290.01324	-14.31582	-1123.02576	-24.04831	28.65706
33	0.267	700.30829	-196.60997	1568.65808	-341.91467	154.23058	1251.92346	-1025.49585	113.21339	1307.99512	451.33691	287.97861	4.40229	-304.08389	-103.76416	-4.40574	-1056.06458	289.56168	-14.35566	-1087.63916	-21.87437	29.69548
34	0.275	700.88196	-194.12868	1567.22632	-341.81049	156.77542	1252.49890	-1025.50916	114.62009	1308.96582	437.78296	287.48651	4.26488	-316.33640	-104.70709	-3.13643	-1069.51685	289.09421	-14.39051	-1052.24304	-20.05322	31.57219
35	0.283	701.80884	-191.77063	1565.62549	-341.81384	159.25301	1253.05554	-1025.59875	115.81889	1309.74414	424.37689	287.05789	4.00209	-327.91794	-105.88400	-1.39242	-1082.92761	288.64926	-14.38465	-1017.39209	-18.72485	34.17459
36	0.292	703.07306	-189.56274	1563.84253	-341.99298	161.60950	1253.61536	-1025.85999	116.83127	1310.28613	410.99417	286.68781	3.67408	-338.86105	-107.48386	0.80791	-1096.30396	288.23550	-14.36147	-983.82959	-17.84878	37.19790
37	0.300	704.62836	-187.52863	1561.86353	-342.39944	163.78780	1254.20386	-1026.38928	117.71149	1310.57556	397.61270	286.37839	3.37165	-349.26111	-109.44135	3.40800	-1109.61963	287.86096	-14.40050	-952.29639	-17.22796	40.09317
38	0.308	706.42944	-185.67409	1559.68225	-343.06091	165.72147	1254.84058	-1027.27051	118.50580	1310.61523	384.30362	286.12793	3.16012	-359.24820	-111.47284	6.43522	-1122.84399	287.51846	-14.55148	-923.17749	-16.71446	42.31316
39	0.317	708.44751	-183.98067	1557.30481	-343.98392	167.34161	1255.53003	-1028.56042	119.22807	1310.41699	371.14105	285.94299	3.04951	-368.85397	-113.27609	10.07107	-1135.98206	287.13361	-14.79816	-896.23383	-16.31403	43.61673
40	0.325	710.66095	-182.41689	1554.74561	-345.15976	168.60211	1256.26025	-1030.28381	119.87589	1309.99548	358.11292	285.80304	2.99208	-377.81445	-114.70047	14.63672	-1149.08228	286.65823	-15.09262	-870.67773	-16.11042	44.08630
41	0.333	713.04535	-180.95529	1552.01965	-346.57013	169.51074	1257.00732	-1032.43433	120.46442	1309.35938	345.12396	285.65228	2.91460	-385.44812	-115.74384	20.50155	-1162.18774	286.17712	-15.36818	-845.56885	-16.18349	43.95618
42	0.342	715.57843	-179.58031	1549.13599	-348.19327	170.13383	1257.73962	-1034.97046	121.04728	1308.50195	332.09448	285.47507	2.77375	-390.68265	-116.44366	27.89589	-1175.30701	285.82663	-15.54320	-820.20190	-16.58309	43.50002
43	0.350	718.25061	-178.29129	1546.09705	-350.00833	170.56100	1258.42065	-1037.81604	121.71007	1307.40308	319.01743	285.30066	2.57624	-392.27621	-116.81142	36.71281	-1188.44360	285.66534	-15.56569	-794.28363	-17.29520	42.96886
44	0.358	721.06311	-177.10379	1542.90259	-351.99628	170.86963	1259.01404	-1040.87720	122.51197	1306.04163	305.90833	285.15268	2.35640	-389.19345	-116.85155	46.45622	-1201.61523	285.62006	-15.46294	-767.91687	-18.22007	42.52295
45	0.367	724.01569	-176.03763	1539.56042	-354.13959	171.11670	1259.48987	-1044.07007	123.41185	1304.40857	292.76880	285.06009	2.14547	-380.98724	-116.61635	56.38048	-1214.82935	285.55377	-15.32957	-741.47009	-19.18664	42.20341
46	0.375	727.09668	-175.10236	1536.09290	-356.42245	171.34055	1259.82947	-1047.32190	124.29100	1302.51013	279.62146	285.02054	1.94051	-368.04111	-116.18778	65.72092	-1228.07507	285.44565	-15.23706	-715.44897	-19.97695	41.93790
47	0.383	730.28052	-174.29648	1532.53296	-358.83154	171.56003	1260.02771	-1050.54590	125.05721	1300.36462	266.50339	284.94189	1.71339	-351.53238	-115.55914	73.88290	-1241.32837	285.36633	-15.19823	-690.43817	-20.34786	41.54025
48	0.392	733.53113	-173.61212	1528.91431	-361.35739	171.77919	1260.09265	-1053.64624	125.68265	1298.00000	253.41318	284.73999	1.46159	-333.01971	-114.56982	80.52959	-1254.55127	285.26752	-15.22954	-667.07245	-20.04772	40.73209
49	0.400	736.80817	-173.03745	1525.26636	-363.99255	171.99350	1260.04016	-1056.55701	126.15207	1295.45081	240.31812	284.42944	1.20910	-313.76968	-112.98514	85.54108	-1267.72803	285.03925	-15.34564	-645.96771	-18.84275	39.22544
50	0.408	740.07477	-172.55627	1521.61523	-366.72522	172.19135	1259.88977	-1059.25537	126.43344	1292.75269	227.19238	284.08545	0.98100	-294.23657	-110.59814	88.89970	-1280.90527	284.70532	-15.50947	-627.55743	-16.57580	36.85098
51	0.417	743.30359	-172.14363	1517.98413	-369.53397	172.36029	1259.66345	-1061.74072	126.50745	1289.93555	214.02585	283.80151	0.80518	-274.17859	-107.25517	90.68457	-1294.14844	284.36816	-15.65322	-611.95416	-13.22134	33.65866
52	0.425	746.47937	-171.77483	1514.39026	-372.38794	172.50096	1259.38708	-1064.01929	126.39188	1287.01636	200.81778	283.61530	0.69206	-253.28214	-102.85915	91.16558	-1307.46143	284.07306	-15.71315	-599.04761	-8.90596	29.91112
53	0.433	749.59680	-171.44742	1510.84570	-375.25000	172.63971	1259.08704	-1066.10608	126.11801	1283.99646	187.57327	283.47287	0.62855	-231.53830	-97.39957	90.76979	-1320.79993	283.80612	-15.66471	-588.74237	-3.89214	25.95284
54	0.442	752.65314	-171.17726	1507.35669	-378.07764	172.82838	1258.77856	-1068.02173	125.69708	1280.87170	174.29678	283.32925	0.60586	-209.07187	-90.98386	89.89821	-1334.15625	283.53986	-15.56314	-581.08923	1.51096	22.00888
55	0.450	755.64148	-170.97208	1503.92285	-380.82080	173.12964	1258.46118	-1069.77515	125.13417	1277.64355	160.98349	283.19751	0.61264	-185.90698	-83.82603	88.78949	-1347.55859	283.26031	-15.50079	-576.31897	7.05825	18.04438
56	0.458	758.54858	-170.82642	1500.54236	-383.42038	173.60167	1258.12598	-1071.35522	124.45209	1274.32446	147.63120	283.08282	0.63108	-162.00989	-76.18391	87.51774	-1361.01587	282.97699	-15.50977	-574.81488	12.56387	13.83644
57	0.467	761.35767	-170.73608	1497.22083	-385.81369	174.28210	1257.76709	-1072.73682	123.67185	1270.93494	134.24899	282.94980	0.65450	-137.42709	-68.29120	86.06241	-1374.53467	282.70688	-15.54603	-576.87054	17.79340	9.25351
58	0.475	764.05267	-170.69604	1493.97717	-387.95496	175.15474	1257.39124	-1073.89307	122.78903	1267.50415	120.82989	282.75058	0.66455	-112.31377	-60.32742	84.39505	-1388.11865	282.42511	-15.57417	-582.37964	22.36898	4.51589
59	0.483	766.62238	-170.68674	1490.84253	-389.83951	176.11751	1257.02283	-1074.80591	121.78354	1264.07922	107.35357	282.47217	0.61229	-86.86127	-52.40753	82.54720	-1401.70422	282.07852	-15.61493	-590.87463	25.78935	0.20307
60	0.492	769.05835	-170.67496	1487.85144	-391.49509	177.01160	1256.69141	-1075.46997	120.64590	1260.73657	93.82920	282.16882	0.46867	-61.21278	-44.58294	80.61423	-1415.19568	281.67999	-15.69305	-601.77954	27.69883	-3.03643
61	0.500	771.34998	-170.62360	1485.03223	-392.94519	177.70313	1256.40417	-1075.88367	119.39870	1257.58118	80.29717	281.91235	0.27495	-35.44421	-36.89563	78.70802	-1428.56763	281.30249	-15.80361	-614.41852	28.24833	-4.92816
62	0.508	773.48242	-170.49979	1482.40466	-394.19043	178.12895	1256.13562	-1076.05273	118.10603	1254.73328	66.80331	281.71576	0.10767	-9.59295	-29.44470	76.90778	-1441.83862	281.00763	-15.89828	-627.96533	28.04823	-5.76560
63	0.517	775.43658	-170.28677	1479.98499	-395.21692	178.28596	1255.83997	-1076.01184	116.87103	1252.31091	53.37980	281.54684	-0.00501	16.31499	-22.36706	75.23192	-1454.94690	280.83173	-15.84153	-641.70490	27.67954	-6.08598
64	0.525	777.18878	-169.98935	1477.79211	-396.00839	178.20784	1255.46521	-1075.83411	115.82257	1250.41321	40.03510	281.35236	-0.11198	42.25324	-15.75134	73.62543	-1467.75391	280.80768	-15.39286	-655.32227	27.36287	-6.26782
65	0.533	778.71429	-169.62198	1475.84851	-396.55594	177.94699	1254.96252	-1075.61218	115.08755	1249.10376	26.75173	281.05850	-0.26970	68.20867	-9.59267	71.96677	-1480.21472	281.02817	-14.23811	-668.81720	27.06985	-6.48467
66	0.542	779.99084	-169.19705	1474.17407	-396.86557	177.55978	1254.29456	-1075.42688	114.76231	1248.39966	13.49048	280.65070	-0.46321	94.17441	-3.87788	70.13542	-1492.40479	281.57135	-12.20137	-682.21991	26.74040	-6.79508
67	0.550	780.99774	-168.72160	1472.77966	-396.96155	177.09814	1253.44458	-1075.33154	114.91005	1248.26526	0.22672	280.23077	-0.62696	120.13398	1.28686	68.09542	-1504.31348	282.25626	-9.51852	-695.49445	26.35136	-7.16367
68	0.558	781.71631	-168.18919	1471.66650	-396.88397	176.60747	1252.41992	-1075.35486	115.56782	1248.62012	-13.02547	279.90961	-0.71140	146.10332	5.70645	65.87918	-1515.80151	282.68451	-6.64374	-708.61646	25.90605	-7.50439
69	0.567	782.13416	-167.57532	1470.82788	-396.68170	176.11853	1251.25073	-1075.51575	116.72729	1249.37305	-26.23728	279.66937	-0.71119	172.14792	9.22465	63.51463	-1526.81567	282.61469	-3.76404	-721.61487	25.40830	-7.76012
70	0.575	782.24847	-166.85159	1470.25439	-396.40454	175.63101	1249.97974	-1075.84094	118.31581	1250.47363	-39.37909	279.35556	-0.68591	198.31851	11.77407	61.02045	-1537.47400	282.14792	-0.71911	-734.55530	24.83961	-7.93966
71	0.583	782.06378	-166.00223	1469.93628	-396.09778	175.11029	1248.64844	-1076.35828	120.21405	1251.93213	-52.44537	278.82535	-0.72974	224.58188	13.37783	58.44724	-1547.86011	281.55698	2.71597	-747.50513	24.17508	-8.09105
72	0.592	781.58838	-165.02840	1469.86328	-395.80182	174.50455	1247.29163	-1077.03943	122.27675	1253.76990	-65.49051	278.11044	-0.86750	250.76578	14.13068	55.86951	-1557.76343	281.06976	6.63306	-760.49756	23.42885	-8.25112
73	0.600	780.83502	-163.95667	1470.02466	-395.55865	173.75842	1245.94214	-1077.75525	124.33439	1255.95886	-78.58699	277.35916	-1.03865	276.51819	14.13551	53.31512	-1566.73486	280.79440	11.00254	-773.52740	22.66431	-8.42122
74	0.608	779.82324	-162.84009	1470.40466	-395.41846	172.81647	1244.63623	-1078.32727	126.20113	1258.42517	-91.74582	276.65677	-1.19365	301.33218	13.45233	50.72424	-1574.31030	280.65100	15.75150	-786.57959	21.94406	-8.57513
75	0.617	778.58105	-161.72690	1470.97290	-395.42932	171.63756	1243.40942	-1078.63049	127.69600	1261.08472	-104.91806	275.99628	-1.33762	324.66824	12.09396	47.99162	-1579.94287	280.38666	20.73612	-799.65515	21.29214	-8.67828
76	0.625	777.14246	-160.63358	1471.68762	-395.60880	170.23189	1242.28577	-1078.64038	128.67805	1263.86218	-118.06803	275.34470	-1.49733	346.10852	10.07027	45.00861	-1582.83008	279.87595	25.70622	-812.76819	20.71004	-8.71583
77	0.633	775.54260	-159.55632	1472.50549	-395.92371	168.68958	1241.27161	-1078.41089	129.08536	1266.70325	-131.20331	274.65042	-1.70249	365.42242	7.45452	41.65089	-1582.12708	279.25970	30.43370	-825.93182	20.20277	-8.71332
78	0.642	773.81580	-158.49409	1473.38452	-396.31094	167.14058	1240.36377	-1078.02844	128.94473	1269.58032	-144.35794	273.91266	-1.95689	382.51971	4.41032	37.77160	-1577.54443	278.51990	34.78741	-839.15002	19.77679	-8.71985
79	0.650	771.99646	-157.45349	1474.28650	-396.71991	165.66541	1239.57007	-1077.57556	128.34213	1272.48181	-157.59909	273.30106	-2.19331	397.38177	1.15849	33.25954	-1569.63306	277.30606	38.68668	-852.41077	19.41870	-8.76686
80	0.658	770.12000	-156.44373	1475.18176	-397.12424	164.25711	1238.91357	-1077.11890	127.38390	1275.39160	-170.96909	272.97458	-2.34079	410.04163	-2.09395	28.13634	-1559.25549	275.47025	42.20756	-865.69867	19.09163	-8.84702
81	0.667	768.22144	-155.47522	1476.04968	-397.50491	162.85687	1238.41931	-1076.71533	126.17659	1278.27783	-184.40817	272.82156	-2.42375	420.58508	-5.20106	22.60622	-1546.91455	273.29974	45.56961	-879.02246	18.76321	-8.92519
82	0.675	766.33246	-154.56032	1476.87476	-397.84134	161.40051	1238.10242	-1076.41528	124.81822	1281.09668	-197.85056	272.64233	-2.49712	429.09393	-8.06990	17.03725	-1532.65613	271.12430	48.71257	-892.40161	18.43406	-8.96762
83	0.683	764.47852	-153.71378	1477.64038	-398.11224	159.84210	1237.96753	-1076.26074	123.38945	1283.79907	-211.32129	272.39322	-2.56570	435.51819	-10.61766	11.88051	-1516.31250	269.09857	51.08678	-905.83636	18.12634	-8.97869
84	0.692	762.68164	-152.94299	1478.32446	-398.29572	158.15579	1238.00732	-1076.26990	121.95654	1286.33984	-224.86371	272.10403	-2.63023	439.59164	-12.72036	7.49959	-1497.68079	267.35147	52.09044	-919.31006	17.84031	-8.99607
85	0.700	760.96381	-152.22714	1478.89575	-398.36871	156.32715	1238.20337	-1076.42041	120.58055	1288.68384	-238.47299	271.79318	-2.70086	440.88910	-14.23003	4.02664	-1476.57788	266.02768	51.54993	-932.81580	17.54393	-9.03408
86	0.708	759.34827	-151.51787	1479.32068	-398.30981	154.34668	1238.53223	-1076.65259	119.30637	1290.80188	-252.10535	271.47034	-2.75783	439.00305	-15.08681	1.45476	-1452.88623	265.12723	49.71719	-946.37170	17.20689	-9.06138
87	0.717	757.86115	-150.77808	1479.57690	-398.10199	152.21233	1238.96973	-1076.89429	118.14433	1292.67859	-265.70990	271.11652	-2.77800	433.76578	-15.39379	-0.17514	-1426.62402	264.51077	47.04956	-959.99237	16.82433	-9.04821
88	0.725	756.53357	-150.02136	1479.65625	-397.73233	149.93758	1239.49390	-1077.08008	117.06935	1294.33057	-279.27609	270.73145	-2.77201	425.36298	-15.35635	-0.90127	-1397.96753	264.06894	44.08431	-973.65430	16.42189	-9.01324
89	0.733	755.39868	-149.30548	1479.56091	-397.19278	147.55133	1240.08472	-1077.15308	116.02985	1295.80334	-292.82550	270.37189	-2.76316	414.28683	-15.19106	-1.08671	-1367.22034	263.79083	41.35743	-987.31201	16.03923	-9.00082
90	0.742	754.48981	-148.68636	1479.29993	-396.48239	145.08409	1240.72656	-1077.06641	114.97069	1297.14771	-306.34055	270.08353	-2.75557	401.31494	-15.08748	-1.21634	-1334.75903	263.76196	39.27420	-1000.92682	15.69503	-9.02395
91	0.750	753.84650	-148.18274	1478.88086	-395.60806	142.56027	1241.40991	-1076.79761	113.86400	1298.40332	-319.73669	269.84030	-2.71402	387.41287	-15.15063	-1.49196	-1300.96216	264.09735	37.95617	-1014.48071	15.37910	-9.06128
92	0.758	753.51648	-147.77969	1478.29944	-394.58966	140.01030	1242.13318	-1076.37134	112.71098	1299.59961	-332.90958	269.59155	-2.53196	373.36835	-15.35920	-1.81608	-1266.13989	264.84979	37.26841	-1027.98901	15.06140	-9.09191
93	0.767	753.54163	-147.45677	1477.53601	-393.46555	137.48445	1242.90320	-1075.85376	111.53300	1300.74426	-345.79303	269.36874	-2.04833	359.53052	-15.62627	-2.06593	-1230.49805	266.07809	37.06533	-1041.49084	14.70661	-9.10179
94	0.775	753.94116	-147.20908	1476.56433	-392.29202	135.04823	1243.72913	-1075.32019	110.36925	1301.79907	-358.34985	269.26062	-1.17254	345.91156	-15.89001	-2.26074	-1194.16577	267.86850	37.30965	-1055.01221	14.30548	-9.07880
95	0.783	754.70593	-147.04424	1475.36450	-391.14017	132.76314	1244.61633	-1074.83972	109.24388	1302.69214	-370.53299	269.28479	0.03700	332.41190	-16.15019	-2.49428	-1157.32520	270.16605	38.01768	-1068.53760	13.87337	-9.02668
96	0.792	755.80573	-146.96674	1473.92871	-390.09180	130.67480	1245.56104	-1074.47144	108.13841	1303.36414	-382.30820	269.38141	1.46767	318.97446	-16.44506	-2.78790	-1120.39526	272.72049	39.20615	-1082.00403	13.39618	-8.96848
97	0.800	757.20544	-146.97134	1472.26038	-389.22678	128.81696	1246.54395	-1074.26001	107.02510	1303.78857	-393.67740	269.49454	3.08981	305.59879	-16.81464	-3.07641	-1084.06921	275.18930	40.74219	-1095.32983	12.81401	-8.92013
98	0.808	758.87659	-147.04796	1470.36670	-388.60562	127.21362	1247.53564	-1074.24146	105.90013	1303.96411	-404.62680	269.62939	5.01234	292.27335	-17.28760	-3.30213	-1049.09631	277.24963	42.23717	-1108.45593	12.07659	-8.86170
99	0.817	760.79541	-147.17444	1468.25110	-388.26212	125.87121	1248.51587	-1074.45581	104.77519	1303.90759	-415.05893	269.83240	7.44141	278.97232	-17.86333	-3.46753	-1015.91107	278.77655	43.26067	-1121.38867	11.22546	-8.76447
100	0.825	762.94171	-147.29826	1465.91284	-388.21213	124.77186	1249.48145	-1074.94836	103.67145	1303.64636	-424.75177	270.11484	10.58141	265.69357	-18.49609	-3.61637	-984.38458	279.96609	43.61391	-1134.27759	10.45696	-8.67177
101	0.833	765.30432	-147.34671	1463.34790	-388.46411	123.87388	1250.43799	-1075.76318	102.62246	1303.20520	-433.31274	270.45880	14.57757	252.45541	-19.12311	-3.78775	-953.93134	281.18900	43.31576	-1147.33435	9.97124	-8.67547
102	0.842	767.88074	-147.26495	1460.54443	-389.01987	123.11677	1251.38611	-1076.93140	101.66832	1302.59741	-440.14340	270.80856	19.47240	239.27740	-19.70316	-3.97948	-923.87964	282.75620	42.46613	-1160.59167	9.71276	-8.78638
103	0.850	770.66791	-147.03357	1457.48254	-389.87018	122.43105	1252.31506	-1078.45923	100.83708	1301.82153	-444.46140	270.92947	25.10165	226.16159	-20.23084	-4.14663	-893.79724	284.83856	41.22146	-1173.92090	9.46353	-8.93270
104	0.858	773.65088	-146.65906	1454.15393	-390.99524	121.75745	1253.20520	-1080.32593	100.11882	1300.85974	-445.35754	270.50537	31.14787	213.07556	-20.73505	-4.24529	-863.58405	287.49094	39.78141	-1187.23376	9.11797	-9.05197
105	0.867	776.79248	-146.16583	1450.58008	-392.37152	121.06711	1254.03381	-1082.48462	99.47002	1299.68408	-441.93729	269.60403	37.45626	199.97485	-21.24432	-4.28716	-833.37500	290.67136	38.28944	-1200.51001	8.69503	-9.11221
106	0.875	780.03461	-145.58664	1446.80884	-393.97818	120.36068	1254.77905	-1084.86096	98.85374	1298.27686	-433.66742	268.73480	44.06539	186.85092	-21.74418	-4.33432	-803.45349	294.23947	36.74051	-1213.74072	8.22367	-9.11928
107	0.883	783.31018	-144.94501	1442.89294	-395.79736	119.65082	1255.42236	-1087.35327	98.26734	1296.63660	-420.75656	268.27875	50.73363	173.73291	-22.19063	-4.43082	-774.27979	297.95709	34.99845	-1226.93274	7.72895	-9.12475
108	0.892	786.55780	-144.25243	1438.87903	-397.81125	118.95698	1255.95056	-1089.85181	97.74557	1294.76379	-404.11493	268.19220	56.75804	160.63461	-22.57087	-4.55095	-746.52307	301.51099	32.88603	-1240.11499	7.24996	-9.17788
109	0.900	789.73151	-143.52246	1434.80786	-399.99658	118.30634	1256.36023	-1092.26660	97.34615	1292.64551	-384.80334	268.21484	61.45199	147.52377	-22.93176	-4.62069	-720.98517	304.64420	30.23286	-1253.31885	6.81622	-9.27916
110	0.908	792.80664	-142.77538	1430.71375	-402.31833	117.71481	1256.65955	-1094.54663	97.10824	1290.27234	-363.49893	268.10010	64.63814	134.35770	-23.32399	-4.59976	-698.43011	307.32635	26.91932	-1266.56140	6.42635	-9.38692
111	0.917	795.77881	-142.02908	1426.62341	-404.73071	117.16745	1256.86511	-1096.68530	97.01517	1287.68152	-340.46313	267.72778	66.67525	121.13742	-23.73888	-4.53325	-679.40088	309.64941	22.98233	-1279.84106	6.04861	-9.45252
112	0.925	798.65399	-141.29254	1422.55908	-407.18561	116.62372	1256.99768	-1098.70264	97.01341	1284.95935	-315.88049	267.08545	68.09884	107.89925	-24.12805	-4.50366	-664.13068	311.53589	18.66626	-1293.15088	5.63986	-9.45808
113	0.933	801.43860	-140.56525	1418.54834	-409.63663	116.03130	1257.07898	-1100.60388	97.05930	1282.18481	-290.07510	266.14618	69.22119	94.64896	-24.46865	-4.54965	-652.62292	312.70175	14.30158	-1306.49036	5.18410	-9.42970
114	0.942	804.13513	-139.84225	1414.62915	-412.03680	115.33958	1257.13208	-1102.36621	97.12706	1279.38562	-263.40680	264.81467	70.03545	81.34637	-24.79647	-4.63663	-644.81567	312.88434	10.08158	-1319.86682	4.70505	-9.41004
115	0.950	806.74072	-139.12778	1410.84729	-414.33481	114.51501	1257.17859	-1103.95227	97.20186	1276.54248	-236.12088	262.99356	70.41392	67.95765	-25.15863	-4.70570	-640.69550	312.01382	5.94921	-1333.29517	4.23961	-9.42216
116	0.958	809.24792	-138.43658	1407.24487	-416.47137	113.54697	1257.23438	-1105.31738	97.29582	1273.62048	-208.38803	260.66904	70.32814	54.49168	-25.54727	-4.75134	-640.29773	310.23306	1.75924	-1346.78455	3.81033	-9.45751
117	0.967	811.64514	-137.77057	1403.85327	-418.37878	112.44246	1257.30725	-1106.40674	97.44943	1270.60596	-180.37396	257.93231	69.90939	40.99722	-25.93288	-4.81007	-643.57269	307.89801	-2.41702	-1360.31396	3.40548	-9.49651
118	0.975	813.91699	-137.10910	1400.69678	-419.98907	111.22163	1257.39429	-1107.16382	97.70502	1267.53418	-152.17786	254.92340	69.36137	27.52636	-26.33349	-4.87872	-650.25720	305.56583	-6.17784	-1373.82434	2.98789	-9.54363
119	0.983	816.04968	-136.43604	1397.79688	-421.24829	109.91876	1257.47729	-1107.54297	98.09050	1264.49475	-123.76595	251.77356	68.85301	14.08605	-26.78391	-4.92220	-659.91284	303.79272	-8.99623	-1387.24390	2.53362	-9.63146
120	0.992	818.03253	-135.76071	1395.17712	-422.12598	108.58268	1257.52148	-1107.52380	98.62047	1261.61145	-95.02992	248.59651	68.45490	0.64255	-27.26971	-4.95346	-671.91345	302.79092	-10.63001	-1400.52600	2.03867	-9.77929
121	1.000	819.84863	-135.10150	1392.86499	-422.61655	107.26601	1257.47937	-1107.12451	99.28848	1259.01428	-65.89920	245.45699	68.12180	-12.82821	-27.74155	-5.01286	-685.33588	302.33243	-11.34452	-1413.65552	1.50110	-9.94165
122	1.008	821.46606	-134.45847	1390.88843	-422.73492	106.00600	1257.29846	-1106.40198	100.05106	1256.81458	-36.38349	242.32484	67.75164	-26.32218	-28.15916	-5.09424	-699.20502	302.06412	-11.64028	-1426.60889	0.93369	-10.00091
123	1.017	822.84290	-133.80811	1389.27148	-422.51257	104.81492	1256.93079	-1105.44067	100.83442	1255.09607	-6.54482	239.13182	67.28042	-39.81821	-28.49601	-5.17196	-712.94635	301.82843	-11.88773	-1439.32690	0.37681	-9.82904
124	1.025	823.93896	-133.12161	1388.03247	-421.99646	103.68376	1256.34436	-1104.34424	101.55505	1253.91931	23.52878	235.86972	66.70269	-53.28973	-28.73087	-5.25678	-726.45184	301.63095	-12.23423	-1451.73914	-0.11826	-9.36381
125	1.033	824.72424	-132.38470	1387.18408	-421.24408	102.58827	1255.53638	-1103.22705	102.11301	1253.32605	53.74523	232.54663	65.99034	-66.72895	-28.85997	-5.37803	-739.82086	301.48709	-12.64779	-1463.82813	-0.50014	-8.61073
126	1.042	825.18079	-131.59868	1386.73389	-420.31409	101.49771	1254.53992	-1102.20374	102.37715	1253.33240	84.04580	229.09868	65.02618	-80.14938	-28.92036	-5.54135	-753.13867	301.40479	-13.03076	-1475.66663	-0.72803	-7.56754
127	1.050	825.30115	-130.77042	1386.68262	-419.26041	100.38683	1253.41467	-1101.36389	102.21445	1253.91956	114.43020	225.46019	63.65473	-93.55882	-28.97169	-5.71811	-766.42395	301.37167	-13.34493	-1487.35022	-0.79627	-6.15767
128	1.058	825.08313	-129.90668	1387.02380	-418.13077	99.24591	1252.22498	-1100.73621	101.54861	1255.02686	144.93915	221.68686	61.77745	-106.94419	-29.04052	-5.87312	-779.68915	301.32111	-13.61349	-1498.83374	-0.72361	-4.25613
129	1.067	824.53015	-129.01294	1387.74487	-416.96991	98.08720	1251.02356	-1100.27332	100.40347	1256.55554	175.59381	217.95251	59.40452	-120.28083	-29.12630	-5.99694	-792.95166	301.21628	-13.83507	-1509.81885	-0.51122	-1.80258
130	1.075	823.65784	-128.09180	1388.82422	-415.82526	96.94325	1249.84705	-1099.87927	98.90768	1258.40210	206.32053	214.43248	56.69735	-133.56332	-29.24280	-6.11000	-806.20026	301.12000	-13.96653	-1519.84839	-0.15157	1.13432
131	1.083	822.49524	-127.13930	1390.22852	-414.74915	95.85579	1248.72510	-1099.45996	97.24986	1260.49829	236.90103	211.20827	53.98196	-146.82285	-29.39296	-6.24802	-819.42847	301.09149	-13.99310	-1528.52039	0.30994	4.43610
132	1.092	821.07819	-126.14539	1391.91479	-413.79388	94.86279	1247.68665	-1098.95850	95.61109	1262.81067	266.95053	208.29482	51.61848	-160.09433	-29.55048	-6.43320	-832.66187	301.08392	-13.94848	-1535.51880	0.78172	8.06927
133	1.100	819.44647	-125.10223	1393.83630	-412.99994	93.98563	1246.75720	-1098.37512	94.12389	1265.31006	295.91278	205.68517	49.75003	-173.37302	-29.69437	-6.65397	-845.91528	300.98898	-13.88649	-1540.44324	1.27303	12.17316
134	1.108	817.64697	-124.00945	1395.94360	-412.38675	93.22260	1245.95239	-1097.76819	92.87209	1267.95776	323.07816	203.29967	48.12489	-186.62244	-29.83135	-6.87414	-859.17761	300.72992	-13.88937	-1542.80017	2.09485	17.03004
135	1.117	815.73346	-122.86961	1398.18701	-411.95111	92.55518	1245.27747	-1097.22791	91.90684	1270.70654	347.69263	200.97717	46.17862	-199.82892	-29.99439	-7.04949	-872.45227	300.33722	-14.02092	-1542.18213	3.84055	22.78719
136	1.125	813.75977	-121.68416	1400.52002	-411.66937	91.95954	1244.73108	-1096.82935	91.25089	1273.50317	369.21085	198.59245	43.37653	-213.03354	-30.21394	-7.15696	-885.76563	299.94940	-14.22754	-1538.27820	7.00938	29.06086
137	1.133	811.77393	-120.45396	1402.90222	-411.49960	91.41706	1244.30762	-1096.59998	90.89668	1276.29333	387.52213	196.12805	39.53555	-226.29980	-30.48927	-7.21778	-899.12463	299.67334	-14.39332	-1530.78955	11.66405	34.94011
138	1.142	809.81592	-119.17760	1405.30115	-411.38660	90.92296	1244.00378	-1096.52112	90.81068	1279.03113	402.93076	193.64818	34.84203	-239.65567	-30.80183	-7.27111	-912.51337	299.46844	-14.48703	-1519.51794	17.38410	39.57383
139	1.150	807.91614	-117.84607	1407.69043	-411.27087	90.48814	1243.82397	-1096.54785	90.93745	1281.68750	415.92853	191.26228	29.64093	-253.08542	-31.14050	-7.33316	-925.92554	299.21591	-14.55196	-1504.48743	23.37579	42.70220
140	1.158	806.09369	-116.44612	1410.04553	-411.09875	90.13555	1243.78040	-1096.62341	91.20965	1284.24561	426.92542	189.02185	24.25018	-266.55734	-31.50599	-7.38935	-939.35718	298.86533	-14.59705	-1485.92310	28.83569	44.45701
141	1.167	804.35846	-114.97733	1412.34314	-410.82971	89.89904	1243.88586	-1096.67749	91.57442	1286.68689	436.04535	186.82260	18.88881	-280.03745	-31.90202	-7.41310	-952.81458	298.46848	-14.59044	-1464.08325	33.45147	44.79361
142	1.175	802.71753	-113.46259	1414.56091	-410.43738	89.82364	1244.14661	-1096.62439	92.01618	1288.99194	442.97864	184.52383	13.74862	-293.50400	-32.32237	-7.39518	-966.32751	298.06207	-14.53487	-1439.08826	37.47027	43.43547
143	1.183	801.17957	-111.93604	1416.67505	-409.90454	89.95663	1244.56128	-1096.37524	92.54474	1291.14697	446.90698	182.14192	9.17859	-306.95871	-32.74318	-7.35371	-979.88843	297.60663	-14.47984	-1410.95984	41.24928	40.35914
144	1.192	799.75513	-110.42607	1418.66089	-409.21832	90.32791	1245.11890	-1095.85791	93.15937	1293.15234	446.70721	179.83382	5.67042	-320.41995	-33.13913	-7.30907	-993.43842	297.10641	-14.45616	-1379.85449	44.86561	36.08577
145	1.200	798.45917	-108.95827	1420.49597	-408.37039	90.93561	1245.80066	-1095.03003	93.83627	1295.04395	441.59937	177.75867	3.49557	-333.90976	-33.52184	-7.27489	-1006.95801	296.66577	-14.45246	-1346.18945	48.17003	31.43631
146	1.208	797.31519	-107.56313	1422.15979	-407.35941	91.74935	1246.58411	-1093.88416	94.55016	1296.91040	431.91418	176.06326	2.43272	-347.42834	-33.95841	-7.25389	-1020.50256	296.34323	-14.45194	-1310.50183	50.99947	27.12893
147	1.217	796.35394	-106.26350	1423.63306	-406.19128	92.72151	1247.44763	-1092.45361	95.28395	1298.85754	419.17548	174.90623	1.98479	-360.92282	-34.52903	-7.19426	-1034.12134	296.05212	-14.45451	-1273.27112	53.21745	23.61055
148	1.225	795.61499	-105.06845	1424.89331	-404.88031	93.79674	1248.36719	-1090.81372	96.00587	1300.92395	405.20566	174.29929	1.78775	-374.28024	-35.28510	-6.97570	-1047.78784	295.66583	-14.47369	-1234.89832	54.67617	21.11798
149	1.233	795.14880	-103.99271	1425.91309	-403.45447	94.92009	1249.31030	-1089.05945	96.65877	1303.03210	391.16373	173.99193	1.71332	-387.34714	-36.26895	-6.45410	-1061.44067	295.16177	-14.51336	-1195.75830	55.20756	19.80833
150	1.242	795.00488	-103.05598	1426.66467	-401.96097	96.03834	1250.24255	-1087.28333	97.19507	1305.03503	377.38742	173.68901	1.69723	-399.97275	-37.53326	-5.50929	-1075.05933	294.61963	-14.55333	-1156.29089	54.64945	19.80127
151	1.250	795.21423	-102.25679	1427.12891	-400.46667	97.09579	1251.14111	-1085.59058	97.61617	1306.80420	363.79059	173.30087	1.63072	-412.06540	-39.13756	-4.08032	-1088.65637	294.12579	-14.57248	-1117.09973	52.95416	21.06233
152	1.258	795.78271	-101.57092	1427.29932	-399.05133	98.03634	1252.00378	-1084.09839	97.96581	1308.26477	350.23944	172.89624	1.42154	-423.60641	-41.12854	-2.19414	-1102.22131	293.72430	-14.57005	-1078.92285	50.33823	23.21425
153	1.267	796.69177	-100.96881	1427.17981	-397.79642	98.81158	1252.84595	-1082.90356	98.29584	1309.37097	336.70905	172.51967	1.08116	-434.61081	-43.49020	0.04921	-1115.72705	293.41705	-14.56367	-1042.47192	47.27548	25.51209
154	1.275	797.90204	-100.42642	1426.77710	-396.77213	99.37812	1253.68933	-1082.07153	98.64489	1310.07764	323.23749	172.14394	0.72019	-445.08176	-46.12899	2.57773	-1129.17419	293.18399	-14.57433	-1008.20728	44.19083	27.19292
155	1.283	799.36621	-99.93161	1426.09509	-396.02798	99.68118	1254.54919	-1081.64673	99.03107	1310.33557	309.82550	171.76611	0.45906	-454.97580	-48.90182	5.46293	-1142.57324	292.99570	-14.61309	-976.10309	41.12590	27.94123
156	1.292	801.04260	-99.48155	1425.13452	-395.59146	99.66181	1255.42981	-1081.65747	99.45299	1310.11047	296.43433	171.43384	0.32650	-464.14633	-51.62972	8.94123	-1155.91187	292.79248	-14.69323	-945.59473	37.74895	27.93673
157	1.300	802.90051	-99.08104	1423.89380	-395.47244	99.29401	1256.32874	-1082.11584	99.89645	1309.42090	283.05899	171.14883	0.24210	-472.24533	-54.13734	13.33390	-1169.18665	292.52209	-14.81733	-915.82617	33.60979	27.51897
158	1.308	804.91907	-98.75078	1422.36621	-395.66824	98.60266	1257.24036	-1083.01489	100.34735	1308.35645	269.72525	170.86240	0.10852	-478.61392	-56.34797	18.93214	-1182.43970	292.22739	-14.92489	-886.05029	28.36652	26.96086
159	1.317	807.08069	-98.52051	1420.54565	-396.16299	97.64923	1258.15466	-1084.31567	100.80525	1307.03979	256.42389	170.56386	-0.09039	-482.27011	-58.36753	25.92418	-1195.72388	292.00720	-14.93452	-855.96472	21.91074	26.44681
160	1.325	809.36517	-98.40431	1418.43250	-396.92386	96.50860	1259.05444	-1085.94519	101.26558	1305.55566	243.13232	170.27393	-0.29910	-482.07156	-60.46521	34.35734	-1209.06641	291.87427	-14.86282	-825.82690	14.38187	26.02620
161	1.333	811.75415	-98.39909	1416.03418	-397.90445	95.24837	1259.91626	-1087.81836	101.69347	1303.91541	229.85202	170.01108	-0.47340	-476.98801	-62.93249	44.04980	-1222.48071	291.71161	-14.82292	-796.29419	6.09892	25.57137
162	1.342	814.23907	-98.50436	1413.36292	-399.05670	93.91924	1260.71338	-1089.85754	102.04089	1302.07898	216.58777	169.81041	-0.61473	-466.45871	-65.94237	54.39928	-1235.95825	291.35455	-14.91629	-768.10840	-2.50724	24.85462
163	1.350	816.81793	-98.71895	1410.43604	-400.34149	92.55591	1261.41785	-1091.99768	102.27373	1299.99524	203.36380	169.68402	-0.74738	-450.88339	-69.50586	64.25974	-1249.45044	290.74182	-15.14128	-741.87506	-10.98052	23.67156
164	1.358	819.48462	-99.02728	1407.27380	-401.73358	91.17682	1262.00635	-1094.18481	102.37788	1297.63269	190.21960	169.57304	-0.88866	-431.74521	-73.47007	72.28745	-1262.86768	290.05460	-15.37671	-718.07104	-18.97158	21.92683
165	1.367	822.22565	-99.40982	1403.90320	-403.21982	89.78085	1262.46716	-1096.36609	102.36794	1295.00061	177.14114	169.41360	-1.01822	-410.75381	-77.53525	77.71808	-1276.13745	289.57700	-15.51056	-697.13379	-26.27058	19.66365
166	1.375	825.02423	-99.85814	1400.36060	-404.79016	88.35072	1262.80237	-1098.48462	102.28182	1292.15210	164.05963	169.20032	-1.08822	-388.77719	-81.34713	80.80598	-1289.30933	289.37070	-15.55105	-679.43927	-32.70844	17.03971
167	1.383	827.86359	-100.36993	1396.69434	-406.42786	86.86492	1263.02246	-1100.48743	102.14122	1289.15588	150.92294	168.95815	-1.08024	-365.80627	-84.63168	82.45406	-1302.53198	289.24554	-15.56368	-665.20178	-38.11037	14.23951
168	1.392	830.72296	-100.93942	1392.95911	-408.10617	85.30836	1263.13977	-1102.31873	101.92395	1286.05481	137.72128	168.69673	-1.02983	-341.63489	-87.29462	83.49875	-1315.88525	289.00882	-15.60602	-654.46753	-42.34137	11.33225
169	1.400	833.57178	-101.55617	1389.20801	-409.79028	83.68030	1263.16602	-1103.91321	101.57673	1282.85718	124.45267	168.39671	-1.00373	-316.22009	-89.42925	84.30471	-1329.32190	288.63345	-15.68720	-647.27161	-45.34531	8.20296
170	1.408	836.37109	-102.19795	1385.49097	-411.43906	82.01163	1263.11377	-1105.21350	101.03682	1279.56567	111.10139	168.05893	-1.05346	-289.60394	-91.21088	84.82317	-1342.77319	288.20975	-15.74634	-643.83600	-47.17661	4.67936
171	1.417	839.08026	-102.82101	1381.85706	-413.00732	80.38181	1262.99402	-1106.18262	100.24995	1276.20740	97.66291	167.73430	-1.17271	-261.83792	-92.78697	84.88172	-1356.21313	287.81750	-15.75889	-644.54614	-48.04501	0.83636
172	1.425	841.66040	-103.36386	1378.35425	-414.44476	78.90179	1262.81042	-1106.79272	99.18860	1272.84473	84.16587	167.45604	-1.31110	-233.06604	-94.25226	84.43681	-1369.64038	287.49216	-15.78951	-649.62964	-48.29971	-2.78193
173	1.433	844.07422	-103.77084	1375.03357	-415.69113	77.67055	1262.55200	-1107.01770	97.85553	1269.57141	70.65510	167.20032	-1.42703	-203.56265	-95.65805	83.63931	-1383.07178	287.22516	-15.89401	-658.77069	-48.31089	-5.46150
174	1.442	846.28778	-104.04263	1371.96057	-416.67728	76.74503	1262.18762	-1106.83862	96.26875	1266.50781	57.17493	166.92926	-1.51965	-173.61176	-97.04276	82.70617	-1396.52283	286.96945	-16.05100	-670.90649	-48.34325	-6.93628
175	1.450	848.27283	-104.26967	1369.22229	-417.33856	76.12737	1261.67090	-1106.25623	94.45198	1263.79651	43.74386	166.64890	-1.61295	-143.37479	-98.46755	81.75391	-1409.93262	286.69775	-16.15549	-684.51434	-48.51247	-7.51982
176	1.458	850.00281	-104.57977	1366.90662	-417.64294	75.74729	1260.95972	-1105.30347	92.45298	1261.58276	30.32593	166.39682	-1.72126	-112.86613	-99.97826	80.75873	-1423.13403	286.42264	-16.03291	-698.36664	-48.80876	-7.70025
177	1.467	851.45013	-105.04254	1365.07068	-417.62158	75.45084	1260.03552	-1104.05078	90.36056	1259.98547	16.89359	166.14069	-1.85273	-82.01743	-101.56012	79.63490	-1435.96301	286.17722	-15.48678	-711.97290	-49.15623	-7.82081
178	1.475	852.58887	-105.63974	1363.73657	-417.35693	75.04681	1258.89929	-1102.60242	88.27842	1259.07739	3.49768	165.76346	-2.03328	-50.76310	-103.18955	78.32385	-1448.40771	286.00653	-14.36220	-725.35559	-49.49083	-8.04430
179	1.483	853.39502	-106.30643	1362.90698	-416.92621	74.40105	1257.55798	-1101.08923	86.29643	1258.87329	-9.80628	165.19659	-2.29187	-19.10480	-104.89215	76.83482	-1460.57544	285.91681	-12.61598	-738.66833	-49.80848	-8.40243
180	1.492	853.84509	-106.97623	1362.57471	-416.36615	73.48412	1256.03809	-1099.65051	84.50944	1259.32422	-23.05041	164.52539	-2.60135	12.86944	-106.70596	75.22598	-1472.51270	285.82822	-10.33511	-751.99451	-50.15688	-8.82331
181	1.500	853.92004	-107.60608	1362.72388	-415.68774	72.34023	1254.39893	-1098.39343	83.03921	1260.33801	-36.30872	163.92686	-2.86267	45.03030	-108.60673	73.52654	-1484.12830	285.62845	-7.60579	-765.31653	-50.60479	-9.17690
182	1.508	853.61365	-108.17999	1363.32874	-414.90314	71.03597	1252.71387	-1097.35327	82.00677	1261.81323	-49.61278	163.47783	-2.99428	77.27188	-110.50212	71.66681	-1495.21948	285.26392	-4.38237	-778.57324	-51.20838	-9.36543
183	1.517	852.93750	-108.69211	1364.35535	-414.03662	69.63249	1251.04712	-1096.48608	81.47387	1263.65771	-62.94654	163.07405	-3.02475	109.54240	-112.31924	69.51228	-1505.50793	284.73914	-0.59551	-791.70624	-51.98064	-9.39089
184	1.525	851.91693	-109.12836	1365.76514	-413.11304	68.19424	1249.44397	-1095.71021	81.40025	1265.79114	-76.27713	162.58842	-3.06631	141.84947	-114.07530	66.96336	-1514.65674	284.06866	3.70353	-804.70660	-52.88383	-9.32975
185	1.533	850.58276	-109.46646	1367.52063	-412.13843	66.81345	1247.93066	-1094.96094	81.64447	1268.14221	-89.58474	162.04271	-3.19334	174.23383	-115.86425	64.01571	-1522.20996	283.33401	8.43382	-817.65552	-53.82095	-9.26594
186	1.542	848.96948	-109.69104	1369.58472	-411.10645	65.59042	1246.52100	-1094.21570	82.00955	1270.65808	-102.87535	161.54556	-3.37391	206.67688	-117.83210	60.78149	-1527.57227	282.73239	13.61946	-830.66553	-54.65804	-9.25061
187	1.550	847.12024	-109.80771	1371.91650	-410.03049	64.57236	1245.22766	-1093.49023	82.32038	1273.32483	-116.15312	161.10472	-3.53928	238.97769	-120.11766	57.47073	-1530.11670	282.41165	19.43478	-843.78845	-55.32078	-9.28393
188	1.558	845.08704	-109.83733	1374.46753	-408.96027	63.72838	1244.06494	-1092.82068	82.46636	1276.16113	-129.41216	160.60585	-3.68130	270.66959	-122.72189	54.29041	-1529.36426	282.20853	26.18117	-857.01733	-55.83819	-9.33606
189	1.567	842.92560	-109.79800	1377.18518	-407.96722	62.97850	1243.04089	-1092.21667	82.35367	1279.16907	-142.66663	159.98936	-3.83564	300.99252	-125.46260	51.31611	-1525.19556	281.60330	33.98343	-870.32227	-56.27923	-9.39497
190	1.575	840.69067	-109.70421	1380.02063	-407.11871	62.23026	1242.15869	-1091.64819	81.88908	1282.29639	-155.95076	159.35165	-3.99883	328.99554	-128.06705	48.41692	-1517.90930	279.99835	42.29546	-883.65942	-56.69365	-9.46712
191	1.583	838.43481	-109.57892	1382.92896	-406.45935	61.40226	1241.42480	-1091.10266	81.04489	1285.45007	-169.28767	158.82262	-4.12322	353.84460	-130.28546	45.27012	-1507.90015	277.06616	49.88953	-896.99768	-57.09901	-9.54550
192	1.592	836.20874	-109.45428	1385.86646	-406.00208	60.43507	1240.85144	-1090.60266	79.85738	1288.53894	-182.67886	158.42584	-4.18016	375.14441	-131.99078	41.50719	-1495.27429	272.93842	55.59785	-910.34534	-57.49620	-9.60568
193	1.600	834.05957	-109.36369	1388.79468	-405.72705	59.29034	1240.45435	-1090.15674	78.38998	1291.49915	-196.10629	158.08762	-4.19601	393.00241	-133.22528	36.90630	-1479.89917	268.10416	59.00176	-923.71918	-57.88379	-9.62296
194	1.608	832.02527	-109.33322	1391.68481	-405.58527	57.94398	1240.24854	-1089.73596	76.74275	1294.28760	-209.53537	157.71635	-4.23224	407.82669	-134.14476	31.45418	-1461.72363	263.03345	60.30557	-937.11548	-58.25124	-9.59364
195	1.617	830.12817	-109.36971	1394.51575	-405.50632	56.37558	1240.24670	-1089.28528	75.00640	1296.86389	-222.94687	157.28091	-4.31813	420.04617	-134.92531	25.31324	-1440.84082	257.91330	59.79435	-950.53278	-58.58358	-9.54335
196	1.625	828.37549	-109.45586	1397.26636	-405.41052	54.56026	1240.45630	-1088.73242	73.17908	1299.18811	-236.36356	156.83318	-4.41555	429.87796	-135.67316	18.82859	-1417.26563	252.69843	57.62681	-963.98181	-58.88395	-9.50274
197	1.633	826.76642	-109.55971	1399.91101	-405.22311	52.47163	1240.87830	-1088.00562	71.20187	1301.23462	-249.81616	156.43217	-4.47808	437.17892	-136.35623	12.52267	-1390.85828	247.32375	54.04784	-977.46082	-59.18208	-9.48276
198	1.642	825.29980	-109.65297	1402.41797	-404.88544	50.09032	1241.50525	-1087.06311	69.05297	1303.01123	-263.30075	156.06143	-4.50524	441.45154	-136.85506	7.00489	-1361.54492	241.81822	49.58915	-990.93182	-59.50974	-9.47380
199	1.650	823.97925	-109.72388	1404.75635	-404.35837	47.41310	1242.31494	-1085.92090	66.74709	1304.58667	-276.78671	155.65143	-4.52056	442.05289	-137.11307	2.80491	-1329.52466	236.19690	44.94299	-1004.35059	-59.86956	-9.45485
200	1.658	822.81531	-109.77499	1406.90381	-403.62000	44.46649	1243.26636	-1084.65613	64.31928	1306.06458	-290.24365	155.18910	-4.52979	438.54068	-137.19037	0.14258	-1295.26245	230.44171	40.68113	-1017.73254	-60.23344	-9.41465
201	1.667	821.82568	-109.82150	1408.84595	-402.66293	41.31487	1244.30847	-1083.34961	61.85279	1307.50598	-303.64847	154.77316	-4.51432	430.99985	-137.17621	-1.19027	-1259.37317	224.67967	37.11401	-1031.11975	-60.56593	-9.36479
202	1.675	821.03320	-109.89136	1410.57495	-401.49329	38.04457	1245.39270	-1082.01563	59.45191	1308.90820	-316.97006	154.49805	-4.46419	420.16876	-137.14896	-1.67814	-1222.44177	219.18121	34.31031	-1044.48621	-60.86759	-9.32018
203	1.683	820.46411	-110.01057	1412.08582	-400.12979	34.73278	1246.48071	-1080.62671	57.18846	1310.24207	-330.12781	154.32510	-4.37897	407.27103	-137.21069	-1.82831	-1184.85059	214.17680	32.22824	-1057.76709	-61.19533	-9.28087
204	1.692	820.14874	-110.18930	1413.36975	-398.60263	31.43217	1247.54431	-1079.18152	55.09109	1311.46716	-342.96277	154.19571	-4.19239	393.57996	-137.42914	-1.97957	-1146.82568	209.83929	30.94290	-1070.92944	-61.61488	-9.23627
205	1.700	820.12109	-110.42723	1414.40930	-396.95090	28.17919	1248.56250	-1077.71240	53.14159	1312.53503	-355.27756	154.20938	-3.73409	379.97119	-137.75592	-2.21281	-1108.63452	206.36646	30.74513	-1083.96729	-62.12829	-9.18469
206	1.708	820.41388	-110.71793	1415.17871	-395.21887	25.00887	1249.52136	-1076.26782	51.28032	1313.40479	-366.92188	154.53534	-2.83490	366.78387	-138.08936	-2.45654	-1070.67163	203.90541	31.82846	-1096.94092	-62.61544	-9.16768
207	1.717	821.04639	-111.04378	1415.64893	-393.45395	21.96355	1250.41833	-1074.92078	49.44603	1314.05518	-377.85672	155.21515	-1.46548	353.95926	-138.39130	-2.68007	-1033.44714	202.35977	33.79790	-1109.99646	-62.89034	-9.25374
208	1.725	822.01410	-111.38223	1415.79443	-391.70850	19.09317	1251.25977	-1073.77295	47.60575	1314.47632	-388.15393	156.13936	0.26891	341.27948	-138.70166	-2.92614	-997.58875	201.33054	35.67730	-1123.16199	-62.94282	-9.43213
209	1.733	823.28937	-111.71536	1415.60144	-390.04266	16.45091	1252.05383	-1072.92126	45.75365	1314.64307	-397.92896	157.13412	2.25607	328.59006	-139.06113	-3.21200	-963.71606	200.36432	36.55949	-1136.21826	-63.04504	-9.57877
210	1.742	824.83240	-112.02594	1415.06885	-388.52344	14.08543	1252.80396	-1072.41223	43.91165	1314.50537	-407.22742	158.04726	4.49672	315.87000	-139.47147	-3.48711	-932.05872	199.32916	36.20388	-1148.96326	-63.45327	-9.59765
211	1.750	826.60223	-112.30038	1414.20496	-387.21576	12.03040	1253.51465	-1072.24121	42.12396	1314.01636	-415.91498	158.82245	7.15054	303.16187	-139.92517	-3.68298	-902.11462	198.49762	35.00034	-1161.46606	-64.09909	-9.53372
212	1.758	828.56335	-112.54251	1413.02185	-386.17032	10.29727	1254.20251	-1072.40479	40.42326	1313.15869	-423.61874	159.51552	10.47693	290.49786	-140.39792	-3.78424	-872.84259	198.19763	33.47573	-1173.92285	-64.72554	-9.49117
213	1.767	830.69012	-112.77328	1411.52991	-385.41635	8.87360	1254.89612	-1072.92725	38.79556	1311.93738	-429.72589	160.23260	14.71196	277.88364	-140.84294	-3.85347	-843.27551	198.47874	31.91989	-1186.43457	-65.22362	-9.50002
214	1.775	832.97083	-113.01181	1409.73010	-384.96310	7.72290	1255.62292	-1073.83252	37.19016	1310.36340	-433.49152	160.97540	19.95053	265.31335	-141.26733	-3.96272	-812.91394	199.19424	30.42297	-1198.99524	-65.67937	-9.51829
215	1.783	835.40674	-113.25394	1407.61462	-384.80823	6.78839	1256.39319	-1075.11206	35.56640	1308.45459	-434.24384	161.46127	26.09074	252.77411	-141.74390	-4.10824	-781.79041	200.16586	29.07273	-1211.56006	-66.18751	-9.52234
216	1.792	838.00439	-113.47215	1405.17493	-384.94669	6.00651	1257.19104	-1076.71411	33.91988	1306.24084	-431.45123	161.30298	33.00642	240.25060	-142.30269	-4.23654	-750.48792	201.15042	27.98271	-1224.09021	-66.75081	-9.53468
217	1.800	840.76813	-113.63538	1402.41272	-385.37408	5.32561	1257.97742	-1078.55090	32.27842	1303.76221	-424.62280	160.53802	40.72577	227.73862	-142.89655	-4.32524	-719.97626	201.84665	27.14846	-1236.58618	-67.30246	-9.58637
218	1.808	843.69482	-113.72159	1399.34192	-386.08203	4.71367	1258.69849	-1080.51501	30.69607	1301.06177	-413.47589	159.67789	49.05903	215.24814	-143.47647	-4.39757	-691.25079	202.01936	26.34209	-1249.07800	-67.78043	-9.68831
219	1.817	846.77362	-113.72260	1395.98450	-387.05054	4.15042	1259.29858	-1082.50208	29.24331	1298.17371	-398.34677	159.11868	57.13835	202.78964	-144.02927	-4.48443	-665.09332	201.59222	25.20796	-1261.59448	-68.19772	-9.81330
220	1.825	849.98938	-113.64296	1392.36829	-388.24463	3.62361	1259.73523	-1084.42419	27.98658	1295.11206	-380.12137	158.79773	63.83068	190.35373	-144.55667	-4.58517	-641.99005	200.60219	23.50282	-1274.15356	-68.62186	-9.91088
221	1.833	853.32581	-113.48886	1388.52783	-389.61780	3.13302	1259.99121	-1086.20886	26.96458	1291.86584	-359.63290	158.42603	68.60949	177.90230	-145.04736	-4.66368	-622.15564	199.08749	21.25666	-1286.77307	-69.08439	-9.96355
222	1.842	856.76306	-113.26230	1384.50598	-391.12112	2.67907	1260.07361	-1087.79382	26.17645	1288.40491	-337.32965	157.79376	71.78249	165.38904	-145.47055	-4.68854	-605.70026	197.09625	18.70140	-1299.48047	-69.54651	-9.99441
223	1.850	860.26965	-112.96069	1380.35388	-392.71060	2.23856	1260.00391	-1089.13293	25.59549	1284.71448	-313.47949	156.82922	74.00478	152.79419	-145.80827	-4.66577	-592.81128	194.77579	16.05893	-1312.29041	-69.96201	-10.02165
224	1.858	863.80402	-112.57584	1376.12744	-394.34808	1.75970	1259.81018	-1090.22156	25.18900	1280.84094	-288.40738	155.53879	75.77090	140.12166	-146.08456	-4.62475	-583.83228	192.35023	13.36586	-1325.18250	-70.33331	-10.04332
225	1.867	867.32477	-112.10370	1371.88440	-395.99628	1.18365	1259.52454	-1091.09290	24.92487	1276.87610	-262.45413	153.93608	77.24036	127.35648	-146.35614	-4.57953	-579.21259	189.95738	10.41006	-1338.12439	-70.67969	-10.05303
226	1.875	870.79651	-111.55591	1367.68665	-397.60876	0.46782	1259.18457	-1091.76074	24.77679	1272.89392	-235.84433	151.99109	78.31931	114.46329	-146.67523	-4.52749	-579.23792	187.54013	6.86512	-1351.10205	-70.99635	-10.05278
227	1.883	874.18750	-110.95511	1363.60022	-399.12360	-0.40216	1258.82910	-1092.18762	24.72846	1268.93250	-208.67868	149.68132	78.85429	101.44196	-147.05566	-4.48424	-583.57343	184.93443	2.64718	-1364.11743	-71.28701	-10.05412
228	1.892	877.46533	-110.31818	1359.68896	-400.46802	-1.40707	1258.48926	-1092.31653	24.77063	1265.02063	-181.02371	147.05515	78.77522	88.34494	-147.47720	-4.48132	-591.02472	182.07996	-1.86573	-1377.16479	-71.59535	-10.06941
229	1.900	880.59619	-109.63438	1356.00891	-401.56943	-2.49857	1258.18018	-1092.10608	24.89640	1261.19421	-152.97116	144.20180	78.12752	75.23698	-147.91325	-4.53228	-600.06226	179.20285	-6.06338	-1390.21704	-71.97047	-10.10902
230	1.908	883.54950	-108.85982	1352.60864	-402.36652	-3.61490	1257.89685	-1091.54578	25.09543	1257.50098	-124.60421	141.21335	77.05685	62.15791	-148.34972	-4.63059	-609.87286	176.76172	-9.41800	-1403.22681	-72.44292	-10.18201
231	1.917	886.30066	-107.94829	1349.52954	-402.81610	-4.69275	1257.61279	-1090.65527	25.34595	1254.00879	-95.95322	138.18701	75.73608	49.10166	-148.78844	-4.77107	-620.65875	175.11504	-11.64142	-1416.13110	-73.04222	-10.27492
232	1.925	888.82648	-106.88953	1346.80591	-402.89456	-5.67752	1257.28638	-1089.46399	25.60686	1250.81531	-66.99573	135.23761	74.25731	36.03545	-149.24062	-4.94936	-632.73193	174.24875	-12.83575	-1428.85181	-73.79070	-10.32552
233	1.933	891.10034	-105.71147	1344.46753	-402.59717	-6.54234	1256.87036	-1087.99463	25.81403	1248.05310	-37.64984	132.47122	72.62236	22.95794	-149.71332	-5.14526	-645.75787	173.85419	-13.40056	-1441.29480	-74.68127	-10.23230
234	1.942	893.09570	-104.45879	1342.54163	-401.93900	-7.29929	1256.31982	-1086.26904	25.88104	1245.88367	-7.81998	129.91397	70.81654	9.90807	-150.18674	-5.32461	-659.06042	173.60851	-13.70415	-1453.35986	-75.67776	-9.88298
235	1.950	894.79077	-103.18050	1341.05371	-400.95529	-7.98836	1255.60144	-1084.32629	25.70295	1244.46362	22.48562	127.51389	68.83848	-3.08199	-150.61526	-5.46895	-672.22083	173.35684	-13.95431	-1464.97498	-76.73266	-9.17769
236	1.958	896.16821	-101.92314	1340.02734	-399.69586	-8.66193	1254.70288	-1082.24487	25.16665	1243.89014	53.14632	125.22119	66.68005	-16.00849	-150.97372	-5.59536	-685.18274	173.11154	-14.23876	-1476.12561	-77.81083	-8.06633
237	1.967	897.21423	-100.71965	1339.48389	-398.21298	-9.37888	1253.63940	-1080.14514	24.17144	1244.15930	84.05135	122.99698	64.29623	-28.88343	-151.26955	-5.72500	-698.01276	172.94447	-14.54132	-1486.83142	-78.87271	-6.57953
238	1.975	897.91980	-99.58005	1339.43494	-396.55194	-10.19424	1252.44836	-1078.14087	22.66627	1245.16321	115.16259	120.78942	61.60433	-41.71610	-151.49161	-5.85308	-710.73370	172.88397	-14.79510	-1497.08972	-79.84587	-4.78360
239	1.983	898.28247	-98.49619	1339.87622	-394.75299	-11.14221	1251.17932	-1076.28467	20.68752	1246.72705	146.46875	118.60680	58.55304	-54.49818	-151.61493	-5.97725	-723.34668	172.89452	-14.97834	-1506.83081	-80.66927	-2.68986
240	1.992	898.30811	-97.45981	1340.78577	-392.86093	-12.23225	1249.88489	-1074.57263	18.36006	1248.68335	177.93484	116.56658	55.17799	-67.20777	-151.66641	-6.11564	-735.88153	172.89738	-15.13562	-1515.92700	-81.34406	-0.25083
241	2.000	898.00848	-96.47205	1342.12939	-390.92999	-13.45468	1248.61084	-1072.99158	15.86087	1250.93811	209.48380	114.80116	51.58237	-79.83587	-151.71942	-6.27002	-748.38519	172.82582	-15.30631	-1524.24268	-81.90502	2.56186
242	2.008	897.39606	-95.53217	1343.86621	-389.01880	-14.78040	1247.38940	-1071.54492	13.38283	1253.46716	240.98566	113.38405	47.93416	-92.40888	-151.82341	-6.40842	-760.90143	172.71310	-15.46269	-1531.61890	-82.36100	5.71790
243	2.017	896.48462	-94.62709	1345.94995	-387.18250	-16.15694	1246.24194	-1070.23853	11.11134	1256.25781	272.25174	112.36483	44.47702	-104.97874	-151.97400	-6.50395	-773.46155	172.64781	-15.54378	-1537.75293	-82.67318	9.13157
244	2.025	895.29718	-93.74126	1348.33020	-385.46948	-17.51204	1245.18713	-1069.06360	9.18461	1259.26733	303.02240	111.78358	41.44431	-117.58829	-152.14406	-6.57024	-786.06866	172.62431	-15.55442	-1542.11255	-82.77949	12.69643
245	2.033	893.87079	-92.86867	1350.95654	-383.92035	-18.77094	1244.24597	-1067.99805	7.65009	1262.42993	332.91522	111.63919	38.90987	-130.24542	-152.31628	-6.64890	-798.68982	172.52869	-15.56956	-1544.06689	-82.62229	16.42472
246	2.042	892.25500	-92.00912	1353.77808	-382.56168	-19.87744	1243.43958	-1067.01453	6.47336	1265.68567	361.35309	111.86433	36.68585	-142.92218	-152.49069	-6.76468	-811.28979	172.25700	-15.63412	-1543.20483	-82.10297	20.54149
247	2.050	890.50623	-91.16899	1356.74390	-381.39468	-20.80325	1242.78625	-1066.07764	5.58546	1268.99463	387.61182	112.27187	34.33122	-155.57986	-152.68622	-6.89575	-823.88635	171.82805	-15.72754	-1539.46741	-81.00783	25.22840
248	2.058	888.68127	-90.36342	1359.80627	-380.39194	-21.53920	1242.30493	-1065.14124	4.92025	1272.33472	411.07727	112.54086	31.34598	-168.20773	-152.91226	-7.01241	-836.54382	171.39140	-15.79738	-1532.90137	-79.12609	30.25860
249	2.067	886.82855	-89.60263	1362.92004	-379.50565	-22.08009	1242.01575	-1064.16333	4.43535	1275.69556	431.51056	112.41118	27.49589	-180.83719	-153.13736	-7.12576	-849.30444	171.07433	-15.82324	-1523.39990	-76.54431	35.06852
250	2.075	884.98315	-88.88132	1366.04138	-378.67822	-22.42252	1241.93494	-1063.12976	4.11648	1279.07642	449.06824	111.93823	22.98842	-193.50946	-153.33655	-7.24824	-862.14624	170.85297	-15.84770	-1510.78125	-73.70252	39.13512
251	2.083	883.16919	-88.17924	1369.12817	-377.85049	-22.57127	1242.06824	-1062.05701	3.96194	1282.46667	464.10065	111.46278	18.33006	-206.24158	-153.54242	-7.35307	-875.00610	170.63666	-15.88391	-1495.01892	-71.04814	42.13270
252	2.092	881.40485	-87.47061	1372.14221	-376.96793	-22.53485	1242.40991	-1060.96484	3.95883	1285.81750	476.90033	111.32086	14.02802	-219.03128	-153.81055	-7.41230	-887.84534	170.37782	-15.89645	-1476.26038	-68.72931	43.82272
253	2.100	879.70880	-86.74643	1375.04761	-375.98346	-22.31071	1242.94238	-1059.85107	4.07589	1289.04114	487.44128	111.63920	10.42256	-231.87936	-154.16119	-7.42800	-900.68256	170.05798	-15.90263	-1454.64966	-66.68125	44.01753
254	2.108	878.10162	-86.02434	1377.81104	-374.85803	-21.87939	1243.64258	-1058.68848	4.27722	1292.04504	495.15173	112.34076	7.69703	-244.80145	-154.56192	-7.41336	-913.55261	169.68637	-15.94671	-1430.24146	-64.87773	42.75538
255	2.117	876.60107	-85.33484	1380.40674	-373.56342	-21.21429	1244.48755	-1057.43335	4.52882	1294.77100	499.00714	113.15766	5.83917	-257.81113	-154.95338	-7.37114	-926.47986	169.31290	-16.01940	-1403.10767	-63.41155	40.42989
256	2.125	875.22205	-84.70605	1382.81799	-372.08618	-20.29724	1245.45496	-1056.04224	4.79527	1297.22559	498.09595	113.68518	4.58391	-270.89337	-155.29454	-7.30103	-939.48767	168.96187	-16.09340	-1373.44690	-62.39307	37.63567
257	2.133	873.98120	-84.15002	1385.03394	-370.43076	-19.13112	1246.51904	-1054.50037	5.05431	1299.48254	492.26642	113.63551	3.62099	-284.00134	-155.58987	-7.21887	-952.58295	168.60703	-16.16144	-1341.57495	-61.86808	34.87863
258	2.142	872.90063	-83.65417	1387.04358	-368.61832	-17.74330	1247.65271	-1052.82874	5.30585	1301.63940	482.37219	113.06850	2.85604	-297.07629	-155.88045	-7.14223	-965.74695	168.24721	-16.20382	-1307.86133	-61.85677	32.43871
259	2.150	872.01355	-83.19261	1388.83191	-366.68158	-16.17725	1248.83362	-1051.04834	5.54265	1303.75806	469.95380	112.34429	2.34851	-310.06775	-156.22295	-7.04064	-978.94269	167.90234	-16.19121	-1272.63525	-62.39159	30.43552
260	2.158	871.36639	-82.73999	1390.37512	-364.65884	-14.48158	1250.04712	-1049.15991	5.73801	1305.83716	456.51788	111.80310	2.10873	-322.91605	-156.67996	-6.80227	-992.11597	167.53372	-16.12533	-1236.13098	-63.48075	28.95162
261	2.167	871.00549	-82.27045	1391.64136	-362.59332	-12.70433	1251.28479	-1047.17200	5.87762	1307.82361	442.95404	111.48357	2.02956	-335.51892	-157.32770	-6.23955	-1005.22571	167.09341	-16.03354	-1198.57129	-65.10616	28.09924
262	2.175	870.95874	-81.76010	1392.59863	-360.53571	-10.88966	1252.54419	-1045.14404	5.96703	1309.64355	429.53546	111.19317	1.94975	-347.73715	-158.25037	-5.15231	-1018.28540	166.63072	-15.95403	-1160.29480	-67.25688	28.01048
263	2.183	871.22729	-81.19824	1393.22424	-358.54587	-9.07834	1253.82544	-1043.19421	6.01382	1311.22681	416.26886	110.79214	1.77399	-359.44614	-159.50470	-3.45002	-1031.33875	166.25365	-15.91737	-1121.79846	-69.88695	28.75719
264	2.192	871.78662	-80.58949	1393.50818	-356.68881	-7.32278	1255.12769	-1041.46509	6.03940	1312.51746	403.13766	110.35106	1.53274	-370.58194	-161.12105	-1.21684	-1044.41736	165.99168	-15.90792	-1083.70923	-72.85480	30.21168
265	2.200	872.59631	-79.94553	1393.45471	-355.02768	-5.71040	1256.44678	-1040.07739	6.08905	1313.47620	390.13412	109.98463	1.28776	-381.13046	-163.13303	1.38192	-1057.52856	165.73930	-15.92845	-1046.70825	-75.94862	31.95920
266	2.208	873.61426	-79.27881	1393.08008	-353.61728	-4.35556	1257.77637	-1039.09814	6.20801	1314.07556	377.21210	109.62775	1.02874	-391.08676	-165.54813	4.27978	-1070.63403	165.37556	-16.05835	-1011.38086	-78.95922	33.44945
267	2.217	874.80719	-78.60162	1392.40222	-352.49545	-3.35455	1259.10913	-1038.53357	6.41777	1314.29272	364.30698	109.17148	0.75050	-400.39359	-168.28702	7.61288	-1083.65857	164.94305	-16.28680	-978.00342	-81.76654	34.32874
268	2.225	876.15570	-77.92975	1391.43140	-351.67480	-2.75598	1260.43628	-1038.35352	6.70681	1314.10889	351.39984	108.68446	0.52666	-408.83768	-171.18752	11.66721	-1096.56299	164.64551	-16.42546	-946.34143	-84.44924	34.57187
269	2.233	877.65118	-77.28157	1390.16821	-351.14639	-2.56334	1261.74255	-1038.53284	7.03268	1313.52295	338.50314	108.30915	0.39866	-415.93655	-174.08064	16.73428	-1109.36670	164.64583	-16.32164	-915.67609	-87.28543	34.28865
270	2.242	879.28796	-76.67374	1388.60876	-350.89108	-2.73888	1263.00256	-1039.06213	7.34686	1312.57458	325.63544	108.10227	0.31759	-420.86655	-176.86591	22.97459	-1122.10828	164.89423	-16.03014	-885.20471	-90.55480	33.57037
271	2.250	881.06018	-76.12581	1386.75415	-350.88736	-3.20845	1264.18237	-1039.92273	7.62090	1311.33826	312.83539	108.03495	0.23133	-422.53177	-179.54721	30.33958	-1134.83154	165.17868	-15.75308	-854.49438	-94.38007	32.55568
272	2.258	882.96277	-75.66457	1384.61365	-351.10965	-3.88448	1265.24902	-1041.06335	7.84705	1309.87878	300.11993	107.99280	0.11992	-419.86948	-182.22957	38.60202	-1147.56567	165.31604	-15.66815	-823.57074	-98.77921	31.45902
273	2.267	884.99188	-75.31647	1382.19775	-351.52225	-4.69662	1266.18176	-1042.40808	8.02962	1308.22021	287.44376	107.85203	-0.02340	-412.23618	-185.06424	47.46956	-1160.29224	165.21124	-15.80175	-792.73779	-103.72701	30.43948
274	2.275	887.14258	-75.09875	1379.51587	-352.08514	-5.60777	1266.97253	-1043.88965	8.17157	1306.35779	274.76080	107.63181	-0.19265	-399.64560	-188.16806	56.58884	-1172.99182	164.80482	-16.06077	-762.43970	-109.09900	29.47828
275	2.283	889.40564	-75.01726	1376.58301	-352.76840	-6.60155	1267.61536	-1045.47021	8.24936	1304.28674	262.07483	107.45737	-0.36974	-382.85367	-191.55870	65.36994	-1185.70923	164.11342	-16.34959	-733.21802	-114.65778	28.37757
276	2.292	891.76855	-75.07120	1373.42810	-353.55524	-7.65469	1268.10352	-1047.12439	8.20905	1302.01123	249.40927	107.36275	-0.54411	-363.21030	-195.10727	72.91845	-1198.49316	163.32091	-16.60268	-705.67682	-120.16968	26.85759
277	2.300	894.21759	-75.25949	1370.09094	-354.43335	-8.73080	1268.43591	-1048.81824	8.00108	1299.53882	236.78821	107.23308	-0.73117	-342.03961	-198.52203	78.37959	-1211.29773	162.71159	-16.76486	-680.41925	-125.51592	24.69336
278	2.308	896.73633	-75.57391	1366.61584	-355.38889	-9.80217	1268.62207	-1050.49609	7.61217	1296.88135	224.21686	106.98018	-0.92704	-319.93307	-201.41864	81.51892	-1224.05444	162.38989	-16.83569	-657.96069	-130.68890	21.82910
279	2.317	899.30347	-75.98192	1363.04358	-356.40448	-10.86792	1268.67834	-1052.07898	7.04913	1294.05530	211.65289	106.66675	-1.07305	-296.79236	-203.48682	82.92248	-1236.79480	162.17212	-16.86170	-638.64923	-135.72592	18.44019
280	2.325	901.89429	-76.42996	1359.40991	-357.45810	-11.95273	1268.62329	-1053.49817	6.30313	1291.06616	199.04694	106.39038	-1.13131	-272.47601	-204.63324	83.51873	-1249.56946	161.88043	-16.85506	-622.66296	-140.64859	14.89154
281	2.333	904.48621	-76.87357	1355.75537	-358.52585	-13.09229	1268.47473	-1054.72131	5.36249	1287.90857	186.39572	106.15316	-1.14719	-247.09073	-204.96011	83.92825	-1262.34717	161.55351	-16.82316	-610.12543	-145.41284	11.52895
282	2.342	907.06110	-77.30203	1352.13647	-359.58798	-14.30241	1268.24792	-1055.72571	4.25208	1284.58569	173.73260	105.90546	-1.18890	-220.79398	-204.62201	84.25419	-1275.10034	161.27563	-16.82358	-601.25580	-149.85333	8.40432
283	2.350	909.59998	-77.73401	1348.62549	-360.63144	-15.54874	1267.95508	-1056.47607	3.02371	1281.11365	161.08307	105.63224	-1.26927	-193.66415	-203.72348	84.30627	-1287.87732	161.00465	-16.90529	-596.42261	-153.65741	5.21665
284	2.358	912.07782	-78.19635	1345.29504	-361.64188	-16.76320	1267.60144	-1056.93433	1.70929	1277.51526	148.42581	105.34612	-1.35310	-165.77615	-202.32169	83.90987	-1300.73364	160.66440	-17.05787	-596.02155	-156.47910	1.69136
285	2.367	914.46582	-78.71175	1342.20276	-362.58975	-17.89388	1267.18115	-1057.07373	0.29657	1273.83496	135.70099	105.06220	-1.40405	-137.28098	-200.48123	83.07789	-1313.65332	160.28398	-17.23592	-600.22241	-158.17242	-1.89435
286	2.375	916.74078	-79.29785	1339.38574	-363.42810	-18.92564	1266.67761	-1056.88782	-1.25129	1270.16516	122.86454	104.80457	-1.42021	-108.37846	-198.31073	81.98773	-1326.56470	159.95401	-17.39399	-608.68091	-158.92371	-4.79167
287	2.383	918.89050	-79.96725	1336.86768	-364.10471	-19.86578	1266.06628	-1056.39526	-2.95090	1266.65503	109.93925	104.56450	-1.46222	-79.22175	-195.95367	80.83535	-1339.42920	159.68132	-17.50368	-620.30579	-159.14626	-6.48969
288	2.392	920.90723	-80.72629	1334.66907	-364.57086	-20.72989	1265.31970	-1055.62549	-4.77510	1263.49011	97.01528	104.27460	-1.60397	-49.86927	-193.54356	79.71974	-1352.24097	159.36023	-17.54421	-633.47882	-159.23950	-7.12923
289	2.400	922.77319	-81.57198	1332.81348	-364.78217	-21.53641	1264.41248	-1054.59692	-6.67085	1260.85266	84.16392	103.90637	-1.81994	-20.32150	-191.15405	78.62743	-1364.92126	158.91071	-17.46201	-646.86841	-159.41699	-7.24059
290	2.408	924.45184	-82.48366	1331.32837	-364.70319	-22.30103	1263.32642	-1053.32129	-8.58846	1258.88135	71.36684	103.52498	-2.00980	9.42812	-188.79384	77.48373	-1377.33423	158.41415	-17.14070	-659.96582	-159.70966	-7.30377
291	2.417	925.89471	-83.42337	1330.24219	-364.31702	-23.03204	1262.05591	-1051.83618	-10.49323	1257.64575	58.57075	103.17094	-2.14597	39.37350	-186.44513	76.22391	-1389.38672	158.08850	-16.42167	-672.81250	-160.07751	-7.54491
292	2.425	927.05566	-84.35260	1329.58093	-363.63126	-23.72986	1260.61133	-1050.22351	-12.34158	1257.13672	45.75690	102.76630	-2.29292	69.47978	-184.09637	74.82914	-1401.06494	158.08066	-15.16505	-685.54395	-160.48959	-7.97149
293	2.433	927.90100	-85.24287	1329.36304	-362.67444	-24.38800	1259.02185	-1048.57861	-14.04071	1257.26868	32.93492	102.21044	-2.49705	99.66527	-181.75131	73.29601	-1412.45825	158.23169	-13.32987	-698.22894	-160.93593	-8.46890
294	2.442	928.41394	-86.07899	1329.59705	-361.48657	-24.99661	1257.33228	-1046.96631	-15.46411	1257.90686	20.12403	101.52320	-2.74197	129.83015	-179.44064	71.59232	-1423.68872	158.15085	-11.00350	-710.88147	-161.42303	-8.88795
295	2.450	928.59589	-86.86674	1330.27905	-360.11047	-25.55003	1255.59473	-1045.42090	-16.52313	1258.92529	7.34779	100.83696	-2.98326	159.92764	-177.24605	69.66879	-1434.68970	157.61731	-8.28394	-723.49884	-161.96992	-9.14536
296	2.458	928.45935	-87.62515	1331.39099	-358.58844	-26.05339	1253.85742	-1043.97351	-17.19123	1260.25513	-5.38445	100.28206	-3.17080	190.00058	-175.28020	67.49281	-1445.14771	156.77734	-5.14587	-736.09265	-162.59329	-9.26513
297	2.467	928.01807	-88.36655	1332.90356	-356.96426	-26.51715	1252.16016	-1042.64587	-17.46389	1261.88196	-18.09126	99.91525	-3.26318	220.15010	-173.64301	65.05713	-1454.66406	155.90390	-1.51304	-748.69336	-163.27542	-9.32780
298	2.475	927.28363	-89.09332	1334.78296	-355.28693	-26.94363	1250.53760	-1041.42981	-17.36101	1263.81348	-30.80307	99.68442	-3.27345	250.46317	-172.42842	62.38396	-1462.84033	155.15353	2.59351	-761.33099	-163.95560	-9.39781
299	2.483	926.27356	-89.80426	1336.99109	-353.60992	-27.32898	1249.02283	-1040.29187	-16.98225	1266.05359	-43.53277	99.44482	-3.28006	280.90405	-171.72971	59.53400	-1469.24121	154.62549	7.12531	-774.01318	-164.58023	-9.48123
300	2.492	925.02191	-90.49944	1339.48230	-351.98615	-27.67944	1247.64783	-1039.18811	-16.51999	1268.58630	-56.26215	99.07835	-3.34685	311.19220	-171.59479	56.59924	-1473.36206	154.49071	12.28140	-786.71875	-165.13455	-9.54669
301	2.500	923.58142	-91.18759	1342.20544	-350.46683	-28.02051	1246.43713	-1038.07593	-16.21223	1271.36658	-68.97305	98.57435	-3.46397	340.74329	-171.96692	53.63180	-1474.65088	154.83536	18.61610	-799.42053	-165.60831	-9.58590
302	2.508	922.01489	-91.88356	1345.10669	-349.09912	-28.39484	1245.40369	-1036.92468	-16.27174	1274.32141	-81.68706	97.99016	-3.58941	368.74814	-172.67950	50.54503	-1472.61646	155.35922	26.60695	-812.12085	-165.97888	-9.63427
303	2.517	920.38049	-92.59727	1348.13281	-347.91495	-28.85184	1244.55298	-1035.73401	-16.79711	1277.36707	-94.44594	97.39229	-3.70861	394.41034	-173.54486	47.11887	-1467.02881	155.40880	35.85909	-824.84729	-166.26250	-9.72399
304	2.525	918.72205	-93.33618	1351.23560	-346.92114	-29.43274	1243.88867	-1034.54761	-17.72511	1280.42297	-107.27055	96.85101	-3.82470	417.22565	-174.43710	43.11539	-1457.99609	154.28732	44.77448	-837.61169	-166.54617	-9.82474
305	2.533	917.07031	-94.11060	1354.37244	-346.09982	-30.16206	1243.41431	-1033.42017	-18.91298	1283.41626	-120.15849	96.42963	-3.92142	437.08414	-175.31633	38.38693	-1445.72583	151.57898	51.36852	-850.39886	-166.89664	-9.86225
306	2.542	915.44769	-94.92549	1357.50525	-345.41074	-31.05420	1243.13184	-1032.36194	-20.27963	1286.29224	-133.09396	96.11262	-3.98085	454.14261	-176.25261	32.90487	-1430.29492	147.45721	54.64890	-863.20624	-167.26871	-9.80729
307	2.550	913.87170	-95.77827	1360.60107	-344.79434	-32.12801	1243.04260	-1031.32983	-21.85144	1289.03198	-146.05640	95.79927	-4.01379	468.66751	-177.39740	26.73602	-1411.78540	142.59770	55.06487	-876.07336	-167.58832	-9.71021
308	2.558	912.36078	-96.66269	1363.63232	-344.18094	-33.41431	1243.14868	-1030.25500	-23.69058	1291.65186	-159.04413	95.42204	-4.04425	480.92664	-178.88544	20.04721	-1390.42249	137.62691	53.65765	-889.04498	-167.86197	-9.63983
309	2.567	910.93561	-97.56158	1366.57202	-343.50079	-34.95259	1243.45264	-1029.06750	-25.79958	1294.17725	-172.07291	95.02954	-4.07852	490.99417	-180.78722	13.19140	-1366.39893	132.76909	51.12096	-902.12024	-168.13675	-9.61386
310	2.575	909.61768	-98.44505	1369.38916	-342.69034	-36.78149	1243.95349	-1027.73694	-28.09858	1296.62463	-185.14694	94.70593	-4.10348	498.48483	-183.12128	6.83747	-1339.73547	127.96971	47.69122	-915.25952	-168.43192	-9.59801
311	2.583	908.42798	-99.28476	1372.05334	-341.69849	-38.92395	1244.64197	-1026.30396	-30.48209	1298.98792	-198.25204	94.43587	-4.11625	502.47873	-185.79788	1.91879	-1310.41895	123.22076	43.54574	-928.41809	-168.75185	-9.55894
312	2.592	907.38666	-100.06554	1374.54004	-340.49423	-41.37424	1245.50037	-1024.80603	-32.89996	1301.20520	-211.36406	94.13020	-4.13279	501.93707	-188.44099	-0.91429	-1278.56653	118.65210	39.03201	-941.56458	-169.10181	-9.49564
313	2.600	906.51404	-100.78403	1376.83105	-339.07422	-44.09653	1246.50317	-1023.18848	-35.37492	1303.18323	-224.46902	93.74653	-4.16293	496.49420	-190.41022	-1.96297	-1244.44666	114.30081	34.59988	-954.68781	-169.46654	-9.43589
314	2.608	905.83411	-101.44592	1378.91211	-337.46475	-47.02672	1247.61963	-1021.37689	-37.91118	1304.90771	-237.58020	93.30751	-4.19849	486.90976	-191.33266	-2.22268	-1208.48083	110.11548	30.69709	-967.78741	-169.82889	-9.42072
315	2.617	905.37781	-102.06856	1380.77209	-335.71191	-50.07645	1248.81677	-1019.38177	-40.44121	1306.47375	-250.67929	92.87220	-4.21440	474.71030	-191.54373	-2.39736	-1171.18750	106.16142	27.66903	-980.86169	-170.20004	-9.46864
316	2.625	905.17932	-102.67862	1382.40002	-333.86279	-53.15010	1250.06152	-1017.27576	-42.89057	1307.97534	-263.63538	92.53178	-4.14507	461.38406	-191.70686	-2.56823	-1132.99011	102.56483	25.68210	-993.91290	-170.57486	-9.55261
317	2.633	905.26581	-103.30284	1383.77722	-331.95303	-56.16386	1251.32605	-1015.15112	-45.22626	1309.42175	-276.24252	92.36909	-3.85562	447.83545	-192.13962	-2.63631	-1094.17236	99.45473	24.82523	-1006.94434	-170.91875	-9.62039
318	2.642	905.64880	-103.96344	1384.87683	-330.01071	-59.05278	1252.59229	-1013.11304	-47.44688	1310.76953	-288.32343	92.41739	-3.17951	434.42099	-192.71698	-2.63667	-1055.12305	96.98447	25.22036	-1019.93451	-171.23947	-9.62671
319	2.650	906.32373	-104.67310	1385.67346	-328.06955	-61.76903	1253.85059	-1011.26965	-49.56928	1311.97339	-299.77521	92.68938	-2.02169	421.22144	-193.22406	-2.70067	-1016.52704	95.22383	26.88341	-1032.85291	-171.57687	-9.57068
320	2.658	907.27258	-105.41716	1386.15222	-326.17627	-64.27261	1255.09363	-1009.72729	-51.61162	1312.99695	-310.56445	93.23495	-0.41642	408.19580	-193.60208	-2.91891	-979.27759	94.06140	29.41795	-1045.71887	-171.91444	-9.52575
321	2.667	908.46771	-106.15045	1386.30884	-324.38690	-66.52286	1256.30969	-1008.57813	-53.58101	1313.80261	-320.69968	94.12090	1.53861	395.28647	-193.93066	-3.26473	-944.20746	93.22974	31.94198	-1058.58447	-172.19611	-9.58497
322	2.675	909.87659	-106.82884	1386.14526	-322.75598	-68.48141	1257.48486	-1007.86163	-55.47798	1314.32349	-330.19547	95.31291	3.80011	382.48413	-194.28990	-3.62478	-911.74536	92.48996	33.56112	-1071.45313	-172.43042	-9.75205
323	2.683	911.46515	-107.43701	1385.66748	-321.32825	-70.12244	1258.60913	-1007.54065	-57.29918	1314.45044	-339.01596	96.64620	6.44322	369.78699	-194.67250	-3.88939	-881.65845	91.87540	33.96359	-1084.27515	-172.70691	-9.93200
324	2.692	913.20361	-107.98016	1384.88306	-320.13727	-71.44171	1259.68066	-1007.55115	-59.03421	1314.09009	-346.97705	97.97911	9.66288	357.15564	-195.03915	-4.02623	-853.12927	91.67538	33.46475	-1097.02368	-173.08621	-10.02789
325	2.700	915.07672	-108.46442	1383.79443	-319.20792	-72.45883	1260.70850	-1007.88013	-60.67677	1313.24976	-353.66586	99.29848	13.70210	344.54019	-195.42073	-4.08361	-825.13879	92.13919	32.57851	-1109.71875	-173.53990	-10.01104
326	2.708	917.08722	-108.89409	1382.39453	-318.55893	-73.21419	1261.70886	-1008.55695	-62.24260	1312.01904	-358.46912	100.59504	18.68258	331.91998	-195.87869	-4.13333	-796.82330	93.29935	31.65303	-1122.38574	-174.03418	-9.92316
327	2.717	919.24994	-109.27943	1380.66943	-318.20346	-73.76138	1262.69421	-1009.58392	-63.76320	1310.47620	-360.72250	101.65612	24.46265	319.29767	-196.40445	-4.20548	-767.64966	95.06360	30.81168	-1135.03381	-174.58656	-9.84244
328	2.725	921.58362	-109.63779	1378.60828	-318.14798	-74.15224	1263.66089	-1010.90057	-65.25439	1308.64722	-359.85724	102.16344	30.81204	306.67789	-196.94009	-4.26959	-737.50098	97.29254	30.07629	-1147.64685	-175.21342	-9.82858
329	2.733	924.10229	-109.97772	1376.21045	-318.38815	-74.42812	1264.58569	-1012.39471	-66.70013	1306.52869	-355.39874	102.13354	37.81119	294.05792	-197.44980	-4.30378	-706.75226	99.74312	29.46277	-1160.16968	-175.91238	-9.87005
330	2.742	926.80426	-110.28098	1373.48462	-318.90341	-74.62402	1265.43042	-1013.94958	-68.08517	1304.12048	-346.97449	101.99023	45.71129	281.41409	-197.94246	-4.36214	-676.25842	102.05307	28.94039	-1172.55884	-176.67883	-9.89087
331	2.750	929.67249	-110.51329	1370.44312	-319.65677	-74.76880	1266.15125	-1015.48462	-69.41534	1301.44446	-334.56107	102.07599	54.19429	268.70975	-198.45737	-4.50812	-647.06622	103.85844	28.34118	-1184.89795	-177.45633	-9.84057
332	2.758	932.68323	-110.65308	1367.10120	-320.60208	-74.88005	1266.70935	-1016.94305	-70.66966	1298.53296	-318.66290	102.37354	62.18582	255.93832	-199.00610	-4.71408	-620.01337	104.94096	27.36393	-1197.36279	-178.14224	-9.75350
333	2.767	935.81390	-110.69516	1363.47827	-321.69336	-74.96744	1267.07605	-1018.27527	-71.77290	1295.39355	-300.03668	102.66376	68.62193	243.13197	-199.52690	-4.89202	-595.65405	105.26561	25.66703	-1210.03650	-178.69412	-9.70293
334	2.775	939.04352	-110.63513	1359.60254	-322.88943	-75.03702	1267.23755	-1019.46173	-72.64766	1291.99744	-279.28027	102.72372	73.21664	230.32529	-199.94594	-4.99223	-574.40479	104.91531	23.02864	-1222.86755	-179.14464	-9.74201
335	2.783	942.34686	-110.46977	1355.51587	-324.15439	-75.09059	1267.19824	-1020.52814	-73.26877	1288.32251	-256.76987	102.42122	76.45179	217.53659	-200.27641	-5.02694	-556.53101	104.04675	19.53721	-1235.76282	-179.53427	-9.86508
336	2.792	945.68829	-110.21159	1351.27368	-325.45496	-75.13109	1266.98071	-1021.50891	-73.66945	1284.41016	-232.83383	101.72537	78.98790	204.76758	-200.60886	-5.02059	-542.12891	102.88068	15.57422	-1248.63989	-179.89867	-9.99644
337	2.800	949.02228	-109.88904	1346.94189	-326.75803	-75.17278	1266.62048	-1022.38586	-73.90318	1280.35693	-207.82068	100.66228	81.17641	192.01135	-201.00964	-4.97749	-531.33337	101.62970	11.53330	-1261.46082	-180.27386	-10.05529
338	2.808	952.30341	-109.52567	1342.59558	-328.02661	-75.25044	1266.16150	-1023.07385	-73.99255	1276.25061	-182.01132	99.25697	83.00388	179.26700	-201.46692	-4.90073	-524.50787	100.38815	7.58413	-1274.25415	-180.68356	-10.02557
339	2.817	955.49365	-109.11969	1338.31836	-329.21683	-75.41898	1265.65112	-1023.47815	-73.93089	1272.13660	-155.53607	97.48623	84.27608	166.52908	-201.92343	-4.81470	-522.10999	99.10686	3.65701	-1287.07983	-181.11920	-9.95495
340	2.825	958.55811	-108.64220	1334.19714	-330.27628	-75.72679	1265.13452	-1023.55908	-73.72760	1268.03967	-128.42352	95.30232	84.79420	153.77066	-202.33360	-4.74926	-524.24585	97.68379	-0.38785	-1299.97607	-181.52654	-9.90664
341	2.833	961.46301	-108.05161	1330.31299	-331.14362	-76.18143	1264.64221	-1023.32990	-73.41940	1263.99292	-100.72099	92.71384	84.45926	140.96465	-202.69608	-4.71930	-530.26178	96.08926	-4.47397	-1312.93225	-181.86282	-9.90709
342	2.842	964.18036	-107.31146	1326.73682	-331.75302	-76.74731	1264.17664	-1022.80914	-73.04076	1260.05090	-72.53389	89.82242	83.33532	128.10553	-203.04103	-4.73595	-538.95032	94.44092	-8.13129	-1325.89197	-182.17215	-9.93420
343	2.850	966.69049	-106.40314	1323.52917	-332.04691	-77.37201	1263.70801	-1022.00708	-72.60312	1256.29541	-43.95901	86.79900	81.66443	115.18360	-203.39597	-4.81563	-549.35980	92.98442	-10.75443	-1338.77649	-182.55313	-9.94389
344	2.858	968.98224	-105.33594	1320.73962	-331.98941	-78.00491	1263.18030	-1020.94348	-72.10844	1252.84326	-15.02238	83.80490	79.74475	102.18029	-203.77271	-4.96269	-561.12317	91.92972	-12.16364	-1351.50159	-183.07999	-9.89439
345	2.867	971.05035	-104.14240	1318.40894	-331.57062	-78.59821	1262.52588	-1019.62787	-71.57834	1249.83325	14.31217	80.91637	77.73541	89.11473	-204.17975	-5.15143	-573.89441	91.26392	-12.75344	-1363.96692	-183.79758	-9.73675
346	2.875	972.88440	-102.85582	1316.57324	-330.80127	-79.10913	1261.68188	-1018.01910	-71.06927	1247.39661	44.10349	78.15703	75.61728	76.04817	-204.62859	-5.33204	-587.05450	90.81976	-13.06886	-1376.05005	-184.74521	-9.38409
347	2.883	974.46106	-101.50317	1315.26575	-329.70697	-79.51158	1260.60486	-1016.05817	-70.67047	1245.63989	74.40000	75.54466	73.29187	63.03739	-205.10942	-5.46468	-600.13123	90.48698	-13.43570	-1387.64429	-185.92764	-8.73078
348	2.892	975.74860	-100.11682	1314.51550	-328.32504	-79.80681	1259.28284	-1013.75922	-70.49306	1244.63684	105.21548	73.06732	70.64911	50.11869	-205.57367	-5.56881	-613.04004	90.23242	-13.89469	-1398.70520	-187.28947	-7.71326
349	2.900	976.71484	-98.73633	1314.34436	-326.70087	-80.02354	1257.73730	-1011.23950	-70.65594	1244.40308	136.52173	70.69569	67.62080	37.31174	-205.97563	-5.71297	-625.84424	90.03003	-14.31153	-1409.23743	-188.73782	-6.32718
350	2.908	977.33484	-97.39624	1314.76514	-324.88208	-80.20909	1256.01892	-1008.66650	-71.26184	1244.88000	168.26752	68.44846	64.22929	24.60695	-206.31718	-5.92212	-638.54559	89.87918	-14.58358	-1419.23804	-190.15317	-4.59568
351	2.917	977.59473	-96.11765	1315.77625	-322.91406	-80.41809	1254.19080	-1006.19171	-72.36067	1245.95239	200.41559	66.40840	60.56443	11.97108	-206.60397	-6.15014	-651.12469	89.79773	-14.75243	-1428.66638	-191.40585	-2.52879
352	2.925	977.48608	-94.90359	1317.35498	-320.84052	-80.69897	1252.31238	-1003.91254	-73.93120	1247.48621	232.94214	64.65851	56.72782	-0.62880	-206.80295	-6.35484	-663.61938	89.76390	-14.92223	-1437.44092	-192.42502	-0.10167
353	2.933	976.99860	-93.73134	1319.46008	-318.70990	-81.07819	1250.43213	-1001.86523	-75.88930	1249.36743	265.78217	63.21796	52.82806	-13.21574	-206.89561	-6.53362	-676.09515	89.72908	-15.14200	-1445.41309	-193.24597	2.72612
354	2.942	976.12708	-92.56148	1322.04138	-316.57907	-81.55357	1248.58972	-1000.03870	-78.09308	1251.52161	298.79105	62.05557	49.02587	-25.80441	-206.92229	-6.69576	-688.59631	89.68315	-15.39811	-1452.30481	-193.96967	5.96917
355	2.950	974.88477	-91.37128	1325.04614	-314.50790	-82.09970	1246.82153	-998.39600	-80.35168	1253.91504	331.71896	61.13332	45.52209	-38.40705	-206.95462	-6.84324	-701.14282	89.64758	-15.65022	-1457.62317	-194.67090	9.57783
356	2.958	973.30554	-90.16992	1328.42163	-312.54959	-82.67545	1245.16528	-996.89801	-82.46548	1256.54370	364.15579	60.42911	42.45701	-51.03129	-207.04718	-6.97680	-713.73596	89.61349	-15.84152	-1460.68677	-195.27985	13.43907
357	2.967	971.43591	-88.98163	1332.11133	-310.74539	-83.23195	1243.65784	-995.51508	-84.27237	1259.41382	395.50085	59.94847	39.81445	-63.67197	-207.20860	-7.09724	-726.35095	89.53865	-15.94656	-1460.93945	-195.45886	17.48516
358	2.975	969.32935	-87.83221	1336.05164	-309.12152	-83.72289	1242.32910	-994.21509	-85.66658	1262.51440	425.03284	59.68045	37.35100	-76.32313	-207.41373	-7.19795	-738.95154	89.38756	-16.00645	-1458.24377	-194.70547	21.82495
359	2.983	967.04474	-86.74850	1340.17163	-307.68338	-84.10909	1241.20032	-992.95355	-86.60277	1265.79761	452.07892	59.53731	34.62161	-88.98997	-207.63522	-7.28139	-751.54553	89.14043	-16.06648	-1452.67615	-192.76260	26.65789
360	2.992	964.64063	-85.75201	1344.39636	-306.41321	-84.35555	1240.28857	-991.68927	-87.09688	1269.17603	476.20227	59.37480	31.20988	-101.68024	-207.86316	-7.37046	-764.18915	88.80791	-16.11279	-1444.15063	-189.82465	31.94509
361	3.000	962.16760	-84.83922	1348.65723	-305.27469	-84.42996	1239.61060	-990.40210	-87.21558	1272.54907	497.32043	59.10049	27.00668	-114.39750	-208.10689	-7.47860	-776.91455	88.44380	-16.10318	-1432.41455	-186.30664	37.20426
362	3.008	959.66571	-83.96609	1352.90039	-304.21783	-84.30292	1239.18213	-989.09314	-87.05223	1275.84912	515.67310	58.83955	22.31285	-127.14547	-208.37772	-7.59269	-789.71143	88.07669	-16.03713	-1417.28369	-182.59149	41.68797
363	3.017	957.17346	-83.06540	1357.08582	-303.18643	-83.94620	1239.01550	-987.77679	-86.70522	1279.06567	531.63214	58.89326	17.68722	-139.93808	-208.67505	-7.69137	-802.56989	87.68961	-15.96390	-1398.80151	-178.90121	44.66555
364	3.025	954.73145	-82.08282	1361.17896	-302.12637	-83.33432	1239.11499	-986.46399	-86.26306	1282.21399	545.45972	59.41026	13.63565	-152.80627	-208.99211	-7.76118	-815.47760	87.30928	-15.92971	-1377.16809	-175.24113	45.59096
365	3.033	952.37543	-80.99695	1365.14636	-300.98755	-82.44675	1239.47388	-985.13885	-85.77953	1285.27588	557.08777	60.23578	10.43127	-165.77792	-209.31662	-7.79975	-828.40515	86.97212	-15.94547	-1352.52197	-171.52734	44.31762
366	3.042	950.13416	-79.82651	1368.95508	-299.72293	-81.26563	1240.07434	-983.75519	-85.25859	1288.18640	566.00549	61.11765	8.15733	-178.84055	-209.63541	-7.80664	-841.34644	86.63115	-15.99998	-1324.90283	-167.78094	41.25251
367	3.050	948.03381	-78.62479	1372.57324	-298.29266	-79.77789	1240.88867	-982.26074	-84.67635	1290.88611	571.40417	61.92810	6.72220	-191.94653	-209.94727	-7.78173	-854.34222	86.23322	-16.08012	-1294.44446	-164.15706	37.19164
368	3.058	946.10034	-77.44809	1375.96924	-296.67010	-77.98982	1241.87988	-980.62317	-84.01427	1293.37744	572.56549	62.63582	5.78617	-205.05521	-210.25406	-7.73788	-867.42847	85.79800	-16.16860	-1261.49048	-160.83600	32.96510
369	3.067	944.35657	-76.32420	1379.11035	-294.84277	-75.93895	1243.00354	-978.83514	-83.28156	1295.71863	569.27924	63.12895	4.92057	-218.12680	-210.56956	-7.67204	-880.58325	85.37079	-16.23280	-1226.50977	-157.93233	29.16231
370	3.075	942.81677	-75.24655	1381.96948	-292.80893	-73.68791	1244.21509	-976.90161	-82.52098	1297.96704	562.01312	63.21353	3.97440	-231.08542	-210.95914	-7.50856	-893.73767	84.98096	-16.24091	-1189.93689	-155.49384	26.06885
371	3.083	941.48499	-74.19571	1384.53088	-290.57541	-71.30968	1245.48071	-974.83142	-81.79082	1300.13708	551.73035	62.84677	3.11183	-243.82449	-211.53746	-7.11090	-906.84082	84.64532	-16.19755	-1152.08130	-153.55869	23.76995
372	3.092	940.36194	-73.16913	1386.79077	-288.15842	-68.87918	1246.77942	-972.64600	-81.13527	1302.20776	539.56012	62.24734	2.50470	-256.22318	-212.43050	-6.35406	-919.91779	84.34404	-16.15771	-1113.18079	-152.18661	22.28156
373	3.100	939.44971	-72.17883	1388.74817	-285.58640	-66.46964	1248.09326	-970.39172	-80.56920	1304.15271	526.51196	61.67877	2.16583	-268.15460	-213.74179	-5.17328	-933.03735	83.99806	-16.19174	-1073.52588	-151.45538	21.66407
374	3.108	938.75159	-71.22154	1390.39832	-282.90909	-64.14914	1249.39563	-968.13843	-80.08371	1305.95007	513.26550	61.20096	1.98239	-279.52109	-215.51434	-3.55915	-946.20520	83.55568	-16.31742	-1033.56531	-151.44995	22.04791
375	3.117	938.27686	-70.27133	1391.73218	-280.20657	-61.97989	1250.65381	-965.96429	-79.65770	1307.57227	500.12750	60.68771	1.77619	-290.28677	-217.71609	-1.52163	-959.30774	83.07320	-16.46841	-993.97717	-152.16405	23.41253
376	3.125	938.04529	-69.30164	1392.74170	-277.58731	-60.01753	1251.84583	-963.94275	-79.26369	1308.98193	487.15320	60.07283	1.43621	-300.47006	-220.25674	0.93249	-972.22278	82.64899	-16.53463	-955.67004	-153.32993	25.30154
377	3.133	938.08307	-68.30994	1393.42297	-275.17419	-58.30713	1252.97339	-962.13812	-78.86520	1310.14282	474.27753	59.53012	1.05846	-310.09842	-222.99426	3.80804	-984.97876	82.34589	-16.44975	-919.57117	-154.48050	26.96368
378	3.142	938.41357	-67.32437	1393.77368	-273.08435	-56.87929	1254.06250	-960.60156	-78.41432	1311.02856	461.41449	59.26425	0.83491	-319.12888	-225.74377	7.16645	-997.69421	82.19624	-16.26205	-886.14044	-155.33441	27.87382
379	3.150	939.04675	-66.37668	1393.78516	-271.40549	-55.75414	1255.14966	-959.37714	-77.86719	1311.62268	448.54425	59.19786	0.80381	-327.34286	-228.32855	11.20117	-1010.40417	82.18486	-16.10802	-854.96735	-156.05173	27.98356
380	3.158	939.97253	-65.46591	1393.44360	-270.17566	-54.95485	1256.26318	-958.52618	-77.21460	1311.90930	435.71228	59.08873	0.83464	-334.23416	-230.65691	16.25194	-1023.08282	82.19766	-16.08892	-824.97119	-157.03384	27.48830
381	3.167	941.15997	-64.56606	1392.73535	-269.37817	-54.51289	1257.40833	-958.13068	-76.48282	1311.86719	422.94867	58.82079	0.79238	-338.93774	-232.75824	22.66948	-1035.74524	82.11176	-16.15616	-795.08270	-158.55965	26.59145
382	3.175	942.56384	-63.67087	1391.65381	-268.96237	-54.44461	1258.56323	-958.25299	-75.69777	1311.47021	410.24817	58.40317	0.61812	-340.30618	-234.74966	30.57942	-1048.43628	81.94495	-16.16197	-764.72180	-160.69333	25.52601
383	3.183	944.13519	-62.81363	1390.20227	-268.87698	-54.72018	1259.68799	-958.90515	-74.88110	1310.69226	397.59766	57.91447	0.34628	-337.19757	-236.79021	39.74709	-1061.16187	81.77658	-16.06909	-733.80554	-163.42616	24.56511
384	3.192	945.83179	-62.04709	1388.39282	-269.08667	-55.26819	1260.73608	-960.06036	-74.08305	1309.51733	384.97705	57.55862	0.09940	-328.84543	-239.04770	49.64249	-1073.86609	81.58420	-16.01998	-702.59888	-166.73024	23.89122
385	3.200	947.62744	-61.41711	1386.24451	-269.56927	-56.00658	1261.66589	-961.66687	-73.37082	1307.95117	372.35788	57.48506	-0.02526	-315.19156	-241.63950	59.51595	-1086.53638	81.26982	-16.14978	-671.59790	-170.50519	23.52549
386	3.208	949.51599	-60.94118	1383.78198	-270.30801	-56.86264	1262.45056	-963.64301	-72.77589	1306.02344	359.70404	57.56453	-0.06258	-297.13925	-244.56638	68.39793	-1099.27490	80.77747	-16.44840	-641.42206	-174.55664	23.36578
387	3.217	951.50830	-60.60323	1381.03125	-271.28339	-57.77713	1263.07739	-965.88361	-72.28484	1303.77979	346.97916	57.55901	-0.12479	-276.34512	-247.68394	75.31001	-1112.17395	80.15137	-16.80621	-612.72943	-178.61525	23.20519
388	3.225	953.62476	-60.37671	1378.01587	-272.46854	-58.70821	1263.53967	-968.28125	-71.87245	1301.26770	334.17334	57.37302	-0.28108	-254.29276	-250.70656	79.76041	-1125.20557	79.51186	-17.09251	-586.16089	-182.42465	22.76410
389	3.233	955.88232	-60.24211	1374.76196	-273.83066	-59.63860	1263.83643	-970.73145	-71.52048	1298.52380	321.30283	57.07126	-0.49507	-231.48819	-253.27200	82.05264	-1138.28125	78.99095	-17.23546	-562.28137	-185.85289	21.81615
390	3.242	958.27832	-60.17430	1371.30786	-275.33350	-60.57721	1263.97693	-973.12073	-71.22186	1295.57007	308.36255	56.77148	-0.67930	-207.70581	-255.08334	83.02498	-1151.34534	78.68610	-17.27290	-541.49646	-188.89023	20.32554
391	3.250	960.78333	-60.13499	1367.70544	-276.94025	-61.54790	1263.97900	-975.32898	-70.98419	1292.42249	295.31494	56.52429	-0.80521	-182.73050	-256.03430	83.45902	-1164.38660	78.58981	-17.29105	-523.98615	-191.56439	18.46005
392	3.258	963.34869	-60.09419	1364.02075	-278.62109	-62.56494	1263.86694	-977.25201	-70.83295	1289.09656	282.15179	56.29875	-0.90237	-156.60098	-256.20605	83.69341	-1177.43701	78.55054	-17.33419	-509.79089	-193.89590	16.45487
393	3.267	965.91602	-60.04483	1360.33960	-280.36047	-63.60864	1263.67029	-978.81885	-70.81332	1285.60876	268.91568	56.05807	-0.99605	-129.42914	-255.74724	83.68037	-1190.58936	78.38989	-17.39576	-499.03516	-195.88422	14.42618
394	3.275	968.41956	-59.99425	1356.75769	-282.14413	-64.62723	1263.41797	-979.99609	-70.97028	1281.98254	255.65149	55.77376	-1.11057	-101.34016	-254.77151	83.28575	-1203.92786	78.04588	-17.46049	-492.04028	-197.47379	12.23657
395	3.283	970.78906	-59.94464	1353.36255	-283.93448	-65.56613	1263.12683	-980.78314	-71.32060	1278.25049	242.38382	55.42282	-1.25951	-72.56989	-253.33415	82.50724	-1217.41492	77.60028	-17.51316	-489.18115	-198.55444	9.50735
396	3.292	972.95782	-59.87000	1350.22339	-285.66306	-66.38916	1262.79871	-981.19861	-71.85423	1274.45264	229.10846	55.03468	-1.41278	-43.44848	-251.45638	81.48238	-1230.89429	77.21210	-17.51422	-490.59448	-199.07983	5.89729
397	3.300	974.87708	-59.72232	1347.39575	-287.24500	-67.07727	1262.42456	-981.26343	-72.55853	1270.64233	215.79169	54.67320	-1.54369	-14.25286	-249.16901	80.37577	-1244.24854	76.96887	-17.45485	-495.93854	-199.18939	1.59397
398	3.308	976.53564	-59.48688	1344.93652	-288.59747	-67.62305	1261.98547	-980.98853	-73.42984	1266.89392	202.41516	54.37733	-1.67321	14.88971	-246.52582	79.27454	-1257.53760	76.77716	-17.43289	-504.47913	-199.13107	-2.48654
399	3.317	977.96814	-59.23196	1342.91614	-289.64978	-68.03375	1261.45166	-980.37018	-74.44994	1263.31567	189.00613	54.14709	-1.82616	43.98322	-243.57758	78.15772	-1270.88672	76.49893	-17.54312	-515.44611	-199.08908	-5.32897
400	3.325	979.23065	-59.07703	1341.40479	-290.34787	-68.33836	1260.78613	-979.39362	-75.55991	1260.05811	175.62054	53.93227	-1.98674	73.08138	-240.35107	76.94138	-1284.28516	76.15565	-17.72992	-528.10205	-199.13962	-6.68888
401	3.333	980.35852	-59.10196	1340.43799	-290.66104	-68.58427	1259.94983	-978.04675	-76.67847	1257.29822	162.29477	53.63948	-2.11407	102.21712	-236.85641	75.55856	-1297.58655	75.84645	-17.81899	-541.60840	-199.30188	-7.09652
402	3.342	981.34924	-59.30975	1340.01343	-290.58740	-68.81865	1258.91211	-976.33826	-77.73039	1255.20825	149.00323	53.18016	-2.19344	131.37994	-233.11519	74.00112	-1310.62158	75.59004	-17.59978	-555.24963	-199.57629	-7.20663
403	3.350	982.17108	-59.66425	1340.11890	-290.14996	-69.07001	1257.65833	-974.31726	-78.64578	1253.92041	135.69394	52.56177	-2.25606	160.52902	-229.19290	72.28834	-1323.26855	75.39381	-16.86480	-568.71204	-199.94778	-7.39003
404	3.358	982.77661	-60.12436	1340.75305	-289.38708	-69.33745	1256.19165	-972.08929	-79.35368	1253.50427	122.35645	51.93256	-2.33747	189.63699	-225.21098	70.41632	-1335.48120	75.30386	-15.48359	-581.98798	-200.37509	-7.72609
405	3.367	983.11096	-60.64304	1341.92249	-288.34479	-69.58731	1254.53040	-969.80389	-79.78241	1253.95691	109.02120	51.43639	-2.44878	218.72525	-221.28429	68.33064	-1347.32117	75.25439	-13.50825	-595.16089	-200.80972	-8.13884
406	3.375	983.12097	-61.16513	1343.62964	-287.07391	-69.76459	1252.70837	-967.60370	-79.86653	1255.20032	95.71760	51.05475	-2.58351	247.84770	-217.43561	65.93419	-1358.90137	75.04442	-11.11505	-608.29639	-201.24768	-8.52477
407	3.383	982.76587	-61.64749	1345.86572	-285.62836	-69.81461	1250.77539	-965.58191	-79.56319	1257.10669	82.46708	50.67693	-2.71436	277.05731	-213.65282	63.15084	-1370.18042	74.58109	-8.37256	-621.41968	-201.74390	-8.82467
408	3.392	982.02234	-62.08307	1348.61072	-284.06253	-69.70193	1248.79272	-963.77075	-78.86201	1259.54224	69.29345	50.24492	-2.81651	306.38980	-210.01254	59.98890	-1380.87720	73.96838	-5.18383	-634.52087	-202.35593	-9.03986
409	3.400	980.88232	-62.50336	1351.83057	-282.42804	-69.42136	1246.82324	-962.14880	-77.78290	1262.38147	56.21181	49.75168	-2.91977	335.82901	-206.65134	56.53884	-1390.62073	73.34666	-1.48210	-647.56128	-203.07986	-9.20072
410	3.408	979.35168	-62.95007	1355.47693	-280.77457	-68.99800	1244.92493	-960.67688	-76.37222	1265.48608	43.21754	49.18810	-3.07673	365.26791	-203.64714	52.92463	-1399.05847	72.82469	2.62725	-660.52344	-203.84277	-9.32695
411	3.417	977.45313	-63.44275	1359.49097	-279.15433	-68.47914	1243.14624	-959.34015	-74.71037	1268.69202	30.27489	48.58423	-3.26943	394.51126	-200.97830	49.25244	-1405.79858	72.53903	6.98316	-673.45068	-204.56100	-9.42677
412	3.425	975.22583	-63.97610	1363.80896	-277.62262	-67.92773	1241.52576	-958.15253	-72.95398	1271.83105	17.31438	48.02464	-3.42329	423.27011	-198.55685	45.59884	-1410.35449	72.66730	11.63383	-686.38110	-205.22171	-9.50270
413	3.433	972.71765	-64.53633	1368.36487	-276.23175	-67.41785	1240.09558	-957.12592	-71.36775	1274.79211	4.28724	47.55452	-3.50724	451.14160	-196.28174	42.01947	-1412.25671	73.24733	16.94934	-699.28516	-205.89874	-9.53302
414	3.442	969.97607	-65.11212	1373.09094	-275.02505	-67.02168	1238.88538	-956.23999	-70.23206	1277.57544	-8.79154	47.12202	-3.56170	477.63354	-194.07698	38.50771	-1411.23242	73.96443	23.38498	-712.13495	-206.65076	-9.49267
415	3.450	967.04828	-65.70407	1377.92236	-274.03140	-66.78769	1237.92151	-955.44269	-69.67697	1280.29028	-21.88938	46.63341	-3.64359	502.22968	-191.90305	34.94540	-1407.24829	74.30772	30.95108	-724.99396	-207.40717	-9.41104
416	3.458	963.98157	-66.32829	1382.80225	-273.25696	-66.73175	1237.22278	-954.68652	-69.63976	1283.06958	-35.00282	46.04626	-3.77586	524.50946	-189.77466	31.14391	-1400.39478	73.87299	38.80944	-737.97101	-208.02408	-9.35607
417	3.467	960.81921	-66.99435	1387.68237	-272.67996	-66.85574	1236.79541	-953.95959	-69.97021	1285.96960	-48.15363	45.41608	-3.93016	544.31128	-187.75554	26.95419	-1390.72437	72.42513	45.55653	-751.09723	-208.44302	-9.35621
418	3.475	957.59424	-67.68246	1392.51892	-272.25388	-67.16943	1236.63538	-953.27826	-70.52353	1288.95313	-61.38297	44.86668	-4.03607	561.73425	-185.92856	22.38226	-1378.16943	69.92004	50.06063	-764.30603	-208.72726	-9.38208
419	3.483	954.33289	-68.36038	1397.26855	-271.91373	-67.69412	1236.73218	-952.65668	-71.17464	1291.94666	-74.71967	44.48190	-4.03933	576.88159	-184.42065	17.65839	-1362.66626	66.54745	52.03995	-777.52185	-208.98141	-9.38934
420	3.492	951.06512	-69.01733	1401.89026	-271.58215	-68.45958	1237.07178	-952.08160	-71.81964	1294.88770	-88.13314	44.21828	-3.96699	589.64056	-183.36945	13.17702	-1344.32153	62.60214	51.92095	-790.72974	-209.27795	-9.35249
421	3.500	947.82904	-69.67126	1406.34766	-271.17700	-69.50246	1237.63904	-951.50720	-72.39305	1297.73450	-101.56281	43.95918	-3.90296	599.69696	-182.75858	9.31686	-1323.35645	58.34949	50.32155	-803.98376	-209.61862	-9.28340
422	3.508	944.66614	-70.35509	1410.60620	-270.62463	-70.85342	1238.41846	-950.85645	-72.89957	1300.45813	-114.97671	43.60442	-3.90951	606.61481	-182.36261	6.26133	-1299.97144	54.09705	47.75908	-817.35608	-209.94669	-9.22499
423	3.517	941.61407	-71.10031	1414.63318	-269.87341	-72.51489	1239.38977	-950.01349	-73.46550	1303.01501	-128.36752	43.08958	-3.99344	609.89551	-181.93982	3.91894	-1274.28760	50.12297	44.60040	-830.86353	-210.21170	-9.20790
424	3.525	938.70068	-71.91142	1418.40393	-268.89813	-74.45407	1240.52075	-948.83954	-74.35088	1305.30615	-141.76413	42.47118	-4.10960	609.17206	-181.44690	2.06158	-1246.31323	46.35428	41.02100	-844.45953	-210.42200	-9.22217
425	3.533	935.94043	-72.75119	1421.90515	-267.69595	-76.61642	1241.76575	-947.27057	-75.80692	1307.22888	-155.24991	42.00418	-4.17933	604.54474	-180.99789	0.61634	-1216.07471	42.51151	37.16507	-858.08997	-210.63379	-9.23130
426	3.542	933.34265	-73.56519	1425.13037	-266.28036	-78.93861	1243.07288	-945.44153	-77.82132	1308.82825	-168.85150	41.88602	-4.15987	596.62000	-180.67368	-0.32301	-1183.82495	38.69382	33.40797	-871.72266	-210.89120	-9.20427
427	3.550	930.92493	-74.31516	1428.07324	-264.67535	-81.35126	1244.39539	-943.62219	-80.08562	1310.28857	-182.44202	41.99908	-4.08294	586.09473	-180.48932	-0.80351	-1149.94788	35.46832	30.25101	-885.33484	-211.18234	-9.14177
428	3.558	928.71924	-74.99126	1430.72632	-262.91132	-83.78250	1245.69934	-941.98364	-82.27979	1311.72766	-195.83969	42.13924	-3.96922	573.60736	-180.46391	-1.07833	-1114.72693	33.34894	27.97278	-898.91296	-211.47653	-9.07590
429	3.567	926.77075	-75.60861	1433.07996	-261.02466	-86.16891	1246.96313	-940.51514	-84.27104	1313.11536	-208.90927	42.28041	-3.74865	559.98523	-180.56714	-1.37158	-1078.42639	32.31641	26.51198	-912.45880	-211.77707	-9.04317
430	3.575	925.13147	-76.18806	1435.12073	-259.06262	-88.46474	1248.17432	-939.15234	-86.05606	1314.38013	-221.54068	42.52731	-3.28382	546.08325	-180.68741	-1.73983	-1041.46460	31.97003	25.73879	-925.97327	-212.09427	-9.05415
431	3.583	923.84949	-76.73816	1436.83179	-257.08954	-90.63493	1249.32593	-937.88947	-87.67136	1315.48657	-233.64291	43.01830	-2.45662	532.36469	-180.77301	-2.11033	-1004.35413	32.16183	25.77550	-939.46350	-212.39615	-9.10320
432	3.592	922.96271	-77.25781	1438.19934	-255.18475	-92.63829	1250.41650	-936.79126	-89.16855	1316.43250	-245.17944	43.85208	-1.24277	518.89435	-180.88666	-2.41792	-967.67334	33.08090	26.82009	-952.98474	-212.60544	-9.20773
433	3.600	922.49597	-77.74109	1439.21118	-253.42975	-94.42380	1251.44971	-935.95544	-90.60544	1317.21765	-256.16483	45.02246	0.31840	505.58322	-181.07919	-2.69854	-932.10480	34.71387	28.64544	-966.58899	-212.66620	-9.38905
434	3.608	922.45416	-78.17413	1439.85425	-251.89493	-95.94370	1252.43237	-935.45166	-92.03447	1317.79102	-266.62567	46.39607	2.19956	492.34741	-181.33156	-3.00444	-898.24670	36.71826	30.50527	-980.18597	-212.66281	-9.60889
435	3.617	922.82062	-78.53784	1440.11877	-250.63712	-97.16501	1253.36987	-935.27930	-93.49844	1318.02124	-276.55215	47.74902	4.42334	479.14096	-181.62392	-3.28476	-866.31232	38.82312	31.61597	-993.57166	-212.81711	-9.77796
436	3.625	923.56573	-78.82220	1440.00110	-249.70427	-98.07181	1254.26526	-935.40289	-95.02455	1317.77112	-285.81296	48.87553	7.10472	465.90860	-182.01373	-3.41640	-836.00446	41.09436	31.70132	-1006.65405	-213.26096	-9.84368
437	3.633	924.65515	-79.03876	1439.50256	-249.13660	-98.66330	1255.12158	-935.82971	-96.60187	1317.01001	-294.06860	49.66605	10.44697	452.59085	-182.60414	-3.34837	-806.64307	43.86029	31.05233	-1019.57837	-213.86157	-9.84262
438	3.642	926.05225	-79.20895	1438.62878	-248.95901	-98.94867	1255.94250	-936.62488	-98.17560	1315.81531	-300.75571	50.13298	14.64178	439.20987	-183.37666	-3.19422	-777.49609	47.42041	30.10774	-1032.57251	-214.40305	-9.83886
439	3.650	927.72058	-79.34235	1437.38513	-249.17279	-98.94379	1256.73096	-937.85278	-99.68188	1314.28259	-305.13821	50.46278	19.80394	425.86313	-184.16347	-3.12984	-748.12732	51.71927	29.07112	-1045.70117	-214.86359	-9.83712
440	3.658	929.63092	-79.43625	1435.77502	-249.75858	-98.67757	1257.48157	-939.52698	-101.08401	1312.46899	-306.40826	51.01636	26.03259	412.60147	-184.85542	-3.19992	-718.48474	56.38330	27.92409	-1058.85913	-215.34955	-9.81457
441	3.667	931.76532	-79.48761	1433.79871	-250.69034	-98.19846	1258.17224	-941.60345	-102.37096	1310.39502	-303.77890	52.14413	33.44794	399.40872	-185.46284	-3.32020	-688.71149	61.18159	26.64937	-1071.96667	-215.88147	-9.80858
442	3.675	934.11377	-79.50061	1431.45459	-251.94392	-97.56764	1258.76697	-943.99121	-103.53429	1308.06030	-296.59052	53.92775	41.92599	386.27676	-185.99316	-3.43418	-659.02844	66.23624	25.30245	-1085.04639	-216.40790	-9.89698
443	3.683	936.66833	-79.48726	1428.74487	-253.49039	-96.84291	1259.22717	-946.57196	-104.56070	1305.45654	-284.65311	56.15923	50.67013	373.19675	-186.46628	-3.54521	-629.84381	71.61836	23.91402	-1098.15417	-216.90717	-10.09539
444	3.692	939.41418	-79.45416	1425.68201	-255.28500	-96.06339	1259.52588	-949.23004	-105.44293	1302.57617	-268.55396	58.56154	58.32641	360.13501	-186.96271	-3.65648	-601.77576	76.96382	22.40388	-1111.31958	-217.39038	-10.31905
445	3.700	942.32422	-79.39087	1422.28870	-257.26965	-95.24754	1259.65430	-951.87219	-106.18713	1299.42029	-249.32281	60.94724	63.84338	347.08109	-187.52136	-3.77593	-575.51154	81.67696	20.57020	-1124.52063	-217.87601	-10.45973
446	3.708	945.36530	-79.27788	1418.59460	-259.38815	-94.40497	1259.62048	-954.42889	-106.80692	1296.01245	-227.80786	63.27811	67.21195	334.05423	-188.07904	-3.91946	-551.72156	85.39160	18.19929	-1137.70715	-218.37271	-10.49287
447	3.717	948.50763	-79.10269	1414.64075	-261.59836	-93.55223	1259.44324	-956.83704	-107.30164	1292.40125	-204.52972	65.66867	69.30448	321.03760	-188.56386	-4.06145	-530.95972	88.11066	15.26615	-1150.86792	-218.86929	-10.49404
448	3.725	951.72424	-78.86319	1410.48010	-263.87228	-92.72400	1259.14905	-959.02313	-107.64380	1288.64404	-179.89352	68.22223	71.06126	307.96173	-188.98061	-4.14446	-513.55457	89.99242	12.00106	-1164.04565	-219.34875	-10.54210
449	3.733	954.97931	-78.55304	1406.17224	-266.18857	-91.96814	1258.76880	-960.91394	-107.79269	1284.79944	-154.25760	70.82637	72.83069	294.78180	-189.38019	-4.15891	-499.69138	91.16895	8.71508	-1177.27307	-219.80457	-10.64008
450	3.742	958.22156	-78.15118	1401.78052	-268.52338	-91.32684	1258.33374	-962.46350	-107.71457	1280.92920	-127.82275	73.19185	74.34637	281.53772	-189.78403	-4.16163	-489.64957	91.74152	5.55462	-1190.53418	-220.24182	-10.74663
451	3.750	961.39197	-77.63792	1397.37634	-270.84436	-90.82683	1257.87268	-963.67773	-107.41368	1277.08496	-100.61982	75.12271	75.17932	268.30383	-190.18361	-4.20640	-483.96118	91.78946	2.41416	-1203.79211	-220.67374	-10.83069
452	3.758	964.43549	-77.01315	1393.04492	-273.10962	-90.48192	1257.41260	-964.61694	-106.95192	1273.28821	-72.68076	76.67162	75.15504	255.10437	-190.59729	-4.28810	-483.20428	91.37361	-0.91307	-1217.02148	-221.11673	-10.87625
453	3.767	967.30444	-76.28571	1388.87878	-275.26892	-90.29265	1256.97913	-965.35376	-106.41006	1269.53821	-44.17748	77.99178	74.42445	241.92184	-191.06192	-4.36671	-487.36859	90.58636	-4.44921	-1230.20764	-221.57291	-10.88333
454	3.775	969.95844	-75.45703	1384.96619	-277.26572	-90.24223	1256.59277	-965.91974	-105.83443	1265.82910	-15.37753	79.15123	73.29589	228.76926	-191.57428	-4.42477	-495.45999	89.57999	-7.80942	-1243.33362	-222.02344	-10.88150
455	3.783	972.36475	-74.52748	1381.38159	-279.03998	-90.29587	1256.26086	-966.29700	-105.23090	1262.16638	13.48881	80.14900	72.06105	215.69029	-192.09128	-4.48045	-506.07687	88.56367	-10.36933	-1256.36914	-222.45660	-10.91010
456	3.792	974.49677	-73.51060	1378.18408	-280.53256	-90.40347	1255.96765	-966.44299	-104.58530	1258.59900	42.32526	81.03708	70.90028	202.69386	-192.57339	-4.55259	-518.21637	87.74284	-11.82128	-1269.27454	-222.89502	-10.96702
457	3.800	976.33447	-72.43680	1375.41772	-281.69113	-90.50742	1255.67041	-966.30579	-103.88283	1255.24646	71.17393	81.92706	69.83993	189.75717	-193.00601	-4.63236	-531.21881	87.17535	-12.41776	-1282.01843	-223.38132	-10.98936
458	3.808	977.86511	-71.34885	1373.11768	-282.47812	-90.55539	1255.30872	-965.83289	-103.13341	1252.29822	100.12696	82.85191	68.76664	176.88025	-193.39496	-4.69463	-544.45935	86.75177	-12.62820	-1294.55957	-223.94073	-10.88477
459	3.817	979.07867	-70.29085	1371.31433	-282.87772	-90.51111	1254.82068	-964.99298	-102.39104	1249.98535	129.24100	83.71642	67.52325	164.08423	-193.74271	-4.72695	-557.52283	86.36188	-12.79916	-1306.79626	-224.57999	-10.55994
460	3.825	979.96118	-69.28973	1370.03284	-282.89709	-90.35873	1254.16016	-963.80127	-101.74857	1248.51453	158.51331	84.41685	66.02743	151.37823	-194.04285	-4.74276	-570.36060	86.00427	-13.08162	-1318.58398	-225.30524	-9.93636
461	3.833	980.49329	-68.34305	1369.29211	-282.56363	-90.10634	1253.31128	-962.32855	-101.32254	1247.99072	187.88422	84.98636	64.33093	138.75783	-194.30128	-4.76641	-583.07861	85.73871	-13.45904	-1329.82886	-226.11014	-8.97626
462	3.842	980.65723	-67.42932	1369.10657	-281.92014	-89.79100	1252.29675	-960.69897	-101.23537	1248.38135	217.26422	85.57855	62.54596	126.21333	-194.53214	-4.81198	-595.69684	85.58537	-13.84691	-1340.53760	-226.96133	-7.68897
463	3.850	980.44720	-66.53659	1369.47998	-281.01874	-89.47292	1251.17383	-959.07300	-101.58101	1249.53564	246.60242	86.26617	60.68673	113.72202	-194.73418	-4.89244	-608.17401	85.49097	-14.20129	-1350.78186	-227.80139	-6.10305
464	3.858	979.87024	-65.67667	1370.39966	-279.91589	-89.21712	1250.01489	-957.59753	-102.39020	1251.23987	275.95148	87.02135	58.67294	101.24730	-194.89374	-5.02467	-620.53253	85.40149	-14.51735	-1360.61169	-228.56491	-4.22359
465	3.867	978.93817	-64.87244	1371.83801	-278.66876	-89.07748	1248.88635	-956.34705	-103.61774	1253.28442	305.43555	87.88771	56.47044	88.75169	-195.01447	-5.19593	-632.84436	85.32509	-14.77172	-1369.97412	-229.20721	-2.00523
466	3.875	977.66150	-64.13956	1373.76172	-277.33237	-89.08388	1247.83716	-955.30829	-105.14783	1255.51868	335.11234	88.92049	54.09939	76.21378	-195.12122	-5.36191	-645.17548	85.28323	-14.93580	-1378.72607	-229.71558	0.61279
467	3.883	976.05096	-63.47308	1376.13513	-275.96072	-89.23508	1246.89722	-954.42523	-106.82660	1257.88220	364.88675	90.07813	51.58331	63.63987	-195.22694	-5.50249	-657.57721	85.26672	-15.02550	-1386.68420	-230.10126	3.64170
468	3.892	974.12195	-62.84229	1378.91699	-274.61261	-89.50691	1246.08118	-953.65869	-108.51738	1260.40161	394.54974	91.34792	49.00132	51.04282	-195.32576	-5.64497	-670.06702	85.26044	-15.07791	-1393.54565	-230.40674	7.02095
469	3.900	971.89734	-62.20096	1382.05701	-273.35138	-89.86032	1245.39807	-953.00330	-110.11882	1263.13562	423.81775	92.81351	46.51415	38.41101	-195.41835	-5.82029	-682.63867	85.21997	-15.11250	-1398.77039	-230.64832	10.62062
470	3.908	969.40967	-61.50504	1385.49731	-272.23322	-90.23624	1244.85620	-952.46429	-111.53680	1266.09546	452.33179	94.52796	44.26310	25.72073	-195.52657	-6.01791	-695.30017	85.06569	-15.16965	-1401.70239	-230.66547	14.30551
471	3.917	966.70203	-60.72905	1389.17749	-271.29645	-90.55492	1244.46069	-952.03320	-112.67850	1269.21106	479.69287	96.40485	42.27160	12.96445	-195.68369	-6.19341	-708.06512	84.78651	-15.30304	-1401.87134	-230.14117	18.12101
472	3.925	963.82593	-59.87665	1393.03577	-270.55664	-90.73430	1244.21289	-951.68585	-113.48552	1272.37048	505.50537	98.24960	40.44638	0.14407	-195.90683	-6.31684	-720.92761	84.47369	-15.49007	-1399.12708	-228.82385	22.34839
473	3.933	960.83533	-58.97873	1397.01111	-270.00418	-90.71465	1244.11218	-951.39917	-113.95966	1275.49219	529.36841	99.87053	38.59044	-12.74976	-196.18040	-6.39866	-733.86322	84.21297	-15.64688	-1393.50452	-226.59756	27.17387
474	3.942	957.78137	-58.08032	1401.05005	-269.60623	-90.46712	1244.15637	-951.16425	-114.14951	1278.56201	550.87018	101.16834	36.42570	-25.73670	-196.47984	-6.46944	-746.85126	83.99780	-15.71618	-1384.98218	-223.45245	32.32599
475	3.950	954.70813	-57.22821	1405.11011	-269.31689	-89.98355	1244.34424	-950.97876	-114.11115	1281.59412	569.65472	102.17880	33.74999	-38.83102	-196.80872	-6.54239	-759.89697	83.73798	-15.69537	-1373.37109	-219.58215	37.15129
476	3.958	951.64868	-56.45384	1409.15796	-269.08948	-89.26343	1244.67883	-950.83459	-113.88463	1284.56421	585.53809	103.03220	30.63297	-52.02578	-197.19006	-6.59458	-773.01648	83.34648	-15.64244	-1358.47449	-215.34219	40.92012
477	3.967	948.61902	-55.74988	1413.16602	-268.88202	-88.30553	1245.16895	-950.71576	-113.49744	1287.40430	598.53894	103.84161	27.42508	-65.29111	-197.61423	-6.60279	-786.20557	82.84668	-15.64331	-1340.28809	-210.95633	42.99216
478	3.975	945.61792	-55.07394	1417.11121	-268.65771	-87.10452	1245.82520	-950.60175	-112.97662	1290.06116	608.69604	104.62793	24.54255	-78.59447	-198.02528	-6.58700	-799.45062	82.35258	-15.72312	-1318.94141	-206.41013	42.96356
479	3.983	942.64215	-54.38690	1420.96838	-268.38525	-85.65326	1246.65112	-950.46936	-112.36124	1292.53296	615.82684	105.29285	22.17039	-91.92146	-198.37952	-6.58243	-812.75977	81.93564	-15.82171	-1294.54004	-201.68103	40.89946
480	3.992	939.70349	-53.67648	1424.70178	-268.03888	-83.95084	1247.64063	-950.28882	-111.70134	1294.84424	619.52533	105.64957	20.09326	-105.27244	-198.70090	-6.58808	-826.15216	81.57761	-15.87110	-1267.18945	-196.89792	37.39103
481	4.000	936.83179	-52.94093	1428.26624	-267.59717	-82.00986	1248.78088	-950.02051	-111.03642	1297.00635	619.42377	105.52003	17.79036	-118.64121	-199.05525	-6.57265	-839.62048	81.22437	-15.86307	-1237.11157	-192.25427	33.29629
482	4.008	934.06409	-52.16876	1431.61523	-267.04324	-79.85329	1250.05249	-949.62109	-110.37880	1299.01611	615.55151	104.82278	14.79984	-132.00308	-199.47188	-6.51813	-853.11853	80.81744	-15.84470	-1204.65894	-187.90475	29.37991
483	4.017	931.43048	-51.33780	1434.70703	-266.36682	-77.50418	1251.42407	-949.05121	-109.71838	1300.87573	608.59882	103.65765	11.21321	-145.32840	-199.92801	-6.43892	-866.58728	80.33337	-15.86494	-1170.24536	-183.92776	26.10670
484	4.025	928.94586	-50.42459	1437.50598	-265.56174	-74.98262	1252.85229	-948.28320	-109.03806	1302.60193	599.72455	102.31675	7.79371	-158.59665	-200.41167	-6.35603	-879.98651	79.83134	-15.92249	-1134.26831	-180.31163	23.64500
485	4.033	926.61377	-49.41624	1439.98682	-264.61908	-72.31178	1254.28503	-947.31750	-108.33273	1304.21399	589.82184	101.10957	5.34061	-171.77396	-200.94469	-6.26055	-893.29736	79.38141	-15.98283	-1097.03894	-177.04349	22.00043
486	4.042	924.43536	-48.31981	1442.13879	-263.52625	-69.52567	1255.66370	-946.19159	-107.62250	1305.71582	579.04022	100.18736	4.01040	-184.78104	-201.55200	-6.10155	-906.51465	78.96474	-16.03225	-1058.79077	-174.23297	21.15723
487	4.050	922.41992	-47.16599	1443.96436	-262.27661	-66.67502	1256.92969	-944.96710	-106.94362	1307.09021	567.21826	99.53139	3.43203	-197.50333	-202.26140	-5.78831	-919.64404	78.53047	-16.07993	-1019.83075	-172.04430	21.15669
488	4.058	920.59448	-45.99945	1445.47852	-260.88232	-63.82573	1258.03320	-943.71100	-106.33160	1308.30774	554.51996	99.03271	3.19299	-209.82324	-203.11475	-5.20386	-932.70410	78.08597	-16.13336	-980.72278	-170.49644	22.06894
489	4.067	919.00146	-44.85257	1446.70313	-259.38239	-61.04977	1258.94421	-942.48938	-105.81416	1309.33801	541.41956	98.60678	3.03234	-221.65060	-204.16138	-4.24287	-945.71179	77.66528	-16.19207	-942.32971	-169.41064	23.78199
490	4.075	917.68994	-43.72589	1447.65100	-257.84091	-58.42015	1259.66138	-941.36450	-105.39789	1310.15747	528.31854	98.24243	2.81911	-232.95480	-205.44893	-2.85586	-958.64563	77.28438	-16.25291	-905.66846	-168.54443	25.81612
491	4.083	916.71179	-42.59203	1448.31494	-256.33951	-56.00665	1260.21265	-940.38586	-105.05511	1310.75171	515.36896	97.94247	2.54002	-243.77573	-206.98535	-1.06332	-971.45313	76.95679	-16.32210	-871.56921	-167.74292	27.51622
492	4.092	916.11401	-41.41721	1448.66577	-254.96765	-53.86755	1260.64990	-939.58905	-104.73764	1311.11853	502.55011	97.68105	2.26441	-254.18884	-208.70230	1.09779	-984.10925	76.71637	-16.39307	-840.20551	-167.00572	28.44419
493	4.100	915.92944	-40.18713	1448.66284	-253.81230	-52.04768	1261.03247	-939.01056	-104.40039	1311.26538	489.80762	97.40720	2.03650	-264.22501	-210.47801	3.65083	-996.64185	76.61530	-16.41470	-810.90045	-166.45917	28.52456
494	4.108	916.17206	-38.92033	1448.27173	-252.94702	-50.57964	1261.40796	-938.70642	-104.00839	1311.19592	477.12494	97.06758	1.82685	-273.79123	-212.17966	6.70482	-1009.12097	76.64690	-16.35116	-782.49927	-166.29495	27.92195
495	4.117	916.83618	-37.65778	1447.47510	-252.42554	-49.47859	1261.80273	-938.75714	-103.53471	1310.89600	464.50256	96.66370	1.61276	-282.62677	-213.69508	10.47107	-1021.62140	76.70328	-16.24999	-753.96619	-166.71307	26.90379
496	4.125	917.89044	-36.43611	1446.27332	-252.28040	-48.73886	1262.22559	-939.25159	-102.96735	1310.33362	451.91583	96.28592	1.42709	-290.24573	-214.96744	15.27473	-1034.17334	76.70325	-16.18494	-724.76147	-167.86130	25.76759
497	4.133	919.28088	-35.26447	1444.67859	-252.52100	-48.33725	1262.67175	-940.25464	-102.31552	1309.46936	439.33118	96.03373	1.29075	-295.83780	-216.01097	21.45971	-1046.76611	76.63618	-16.19043	-694.90479	-169.79776	24.76567
498	4.142	920.94904	-34.13052	1442.70764	-253.13245	-48.24005	1263.12280	-941.78015	-101.60284	1308.26794	426.73407	95.90303	1.17430	-298.24789	-216.89609	29.18821	-1059.40112	76.44740	-16.27443	-664.81879	-172.46777	24.03308
499	4.150	922.84784	-33.03372	1440.37463	-254.08208	-48.41383	1263.54968	-943.79120	-100.86507	1306.70911	414.12103	95.80892	1.06141	-296.20261	-217.73660	38.28133	-1072.12170	76.03804	-16.42150	-635.13074	-175.68170	23.56392
500	4.158	924.94458	-32.00299	1437.68933	-255.32945	-48.83073	1263.92249	-946.21777	-100.15384	1304.79138	401.49463	95.68366	0.96538	-288.75385	-218.68805	48.21454	-1084.96802	75.37502	-16.60211	-606.56116	-179.14520	23.22145
501	4.167	927.21899	-31.07559	1434.66260	-256.83246	-49.46097	1264.21753	-948.95923	-99.52296	1302.53345	388.84033	95.50959	0.87501	-275.74142	-219.91296	58.18948	-1097.89990	74.60680	-16.79638	-579.86389	-182.53099	22.76466
502	4.175	929.65991	-30.26320	1431.31152	-258.55115	-50.26414	1264.41699	-951.88379	-99.00526	1299.97424	376.12421	95.30880	0.76003	-258.08786	-221.49260	67.20116	-1110.82080	74.02820	-16.97500	-555.73468	-185.55389	21.91463
503	4.183	932.26056	-29.54816	1427.66125	-260.45044	-51.19118	1264.50769	-954.85059	-98.60471	1297.15991	363.35333	95.11955	0.60395	-237.56250	-223.33008	74.26797	-1123.69409	73.78552	-17.10364	-534.70166	-188.04529	20.47384
504	4.192	935.01563	-28.92088	1423.74109	-262.49677	-52.18921	1264.48132	-957.73956	-98.31120	1294.12402	350.57077	94.95308	0.40749	-215.81161	-225.12979	78.89335	-1136.56787	73.71887	-17.18218	-517.07111	-189.96558	18.42968
505	4.200	937.91913	-28.40408	1419.58203	-264.65121	-53.20120	1264.33386	-960.46826	-98.12502	1290.88464	337.78485	94.77991	0.19560	-193.47211	-226.51408	81.36355	-1149.49072	73.59575	-17.24186	-502.96265	-191.35051	15.93138
506	4.208	940.95886	-28.02437	1415.21924	-266.86914	-54.16879	1264.06433	-962.98914	-98.06201	1287.45789	324.96344	94.56354	0.00326	-170.34836	-227.20175	82.49859	-1162.46704	73.33777	-17.33269	-492.42798	-192.26456	13.13902
507	4.217	944.10638	-27.78137	1410.69995	-269.10623	-55.04370	1263.67822	-965.27063	-98.13885	1283.87036	312.09576	94.29520	-0.15051	-146.17615	-227.09729	83.06734	-1175.46472	72.97800	-17.49483	-485.60638	-192.76074	10.07049
508	4.225	947.31421	-27.65738	1406.08911	-271.32407	-55.79912	1263.19116	-967.27582	-98.36934	1280.17078	299.22513	94.00214	-0.26554	-120.93446	-226.24654	83.39132	-1188.42505	72.60265	-17.67515	-482.78052	-192.86543	6.61213
509	4.233	950.52429	-27.63644	1401.47070	-273.49283	-56.43320	1262.62671	-968.94916	-98.76524	1276.44031	286.38663	93.72351	-0.37269	-94.70667	-224.74884	83.40917	-1201.30493	72.33157	-17.75898	-484.19836	-192.63187	2.76384
510	4.242	953.67566	-27.71085	1396.94275	-275.58954	-56.96030	1262.00549	-970.22028	-99.32465	1272.78296	273.55627	93.46854	-0.52320	-67.61932	-222.71667	83.02116	-1214.12842	72.17130	-17.73734	-489.74255	-192.20789	-1.07598
511	4.250	956.70557	-27.88235	1392.60608	-277.58908	-57.39914	1261.33765	-971.02966	-100.03804	1269.30066	260.69763	93.21185	-0.72905	-39.91627	-220.26112	82.30512	-1226.98889	71.96854	-17.73092	-498.77917	-191.82806	-4.17750
512	4.258	959.55249	-28.15187	1388.55225	-279.45349	-57.76968	1260.62463	-971.35748	-100.91624	1266.08423	247.80481	92.93789	-0.94548	-11.94027	-217.46393	81.45601	-1239.97632	71.59801	-17.85680	-510.29065	-191.69513	-6.01688
513	4.267	962.16229	-28.50464	1384.85229	-281.12964	-58.09209	1259.86450	-971.23065	-101.98563	1263.22778	234.89908	92.65805	-1.12465	16.01653	-214.37161	80.63686	-1253.08362	71.10039	-18.12276	-523.08618	-191.86566	-6.71257
514	4.275	964.49475	-28.91983	1381.55383	-282.55914	-58.38422	1259.05322	-970.70490	-103.23816	1260.84314	222.02060	92.38001	-1.25734	43.84302	-211.02127	79.90144	-1266.18384	70.62416	-18.40248	-536.14838	-192.26660	-6.81186
515	4.283	966.52551	-29.39038	1378.68164	-283.69104	-58.66319	1258.18457	-969.83472	-104.60011	1259.05273	209.20047	92.10484	-1.35854	71.59554	-207.44879	79.20055	-1279.12000	70.28560	-18.51793	-549.01135	-192.75447	-6.80202
516	4.292	968.24255	-29.90970	1376.24158	-284.49237	-58.95036	1257.24902	-968.65997	-105.95079	1257.96838	196.43381	91.83448	-1.44258	99.36440	-203.68314	78.44160	-1291.75598	70.10254	-18.32381	-561.69922	-193.17447	-6.90379
517	4.300	969.63989	-30.45491	1374.23096	-284.95343	-59.27084	1256.23767	-967.22253	-107.14880	1257.66138	183.71146	91.55537	-1.53270	127.16859	-199.75537	77.55328	-1303.98645	70.00647	-17.69110	-574.35059	-193.46530	-7.12623
518	4.308	970.71692	-31.01184	1372.65515	-285.08441	-59.64012	1255.14868	-965.58862	-108.04689	1258.13696	171.05981	91.23929	-1.66512	154.97107	-195.70430	76.51006	-1315.80884	69.85498	-16.52179	-587.02051	-193.70050	-7.39845
519	4.317	971.47461	-31.58774	1371.53137	-284.91006	-60.04654	1253.99585	-963.85645	-108.51825	1259.33179	158.47928	90.84277	-1.83810	182.74402	-191.57971	75.31392	-1327.31543	69.53627	-14.80300	-599.69629	-194.00220	-7.66780
520	4.325	971.90619	-32.17685	1370.87695	-284.46466	-60.44640	1252.81018	-962.15015	-108.48491	1261.12939	145.86786	90.32805	-1.98574	210.48950	-187.44873	73.95556	-1338.58276	69.12666	-12.56853	-612.35681	-194.43857	-7.90837
521	4.333	971.99817	-32.74503	1370.69910	-283.78595	-60.77902	1251.63342	-960.59912	-107.92010	1263.38086	133.13644	89.73862	-2.07138	238.22186	-183.39211	72.39249	-1349.63330	68.75169	-9.85418	-624.99615	-194.99896	-8.10532
522	4.342	971.74097	-33.26152	1370.99463	-282.91391	-60.98975	1250.50806	-959.31097	-106.84361	1265.92822	120.33376	89.20193	-2.13668	265.94943	-179.49698	70.55821	-1360.40662	68.31584	-6.73444	-637.60773	-195.63034	-8.26613
523	4.350	971.13678	-33.73233	1371.75269	-281.89624	-61.04358	1249.47095	-958.35651	-105.33009	1268.63135	107.54786	88.79987	-2.20096	293.65594	-175.84262	68.37116	-1370.68042	67.68478	-3.28344	-650.19336	-196.27612	-8.42434
524	4.358	970.20105	-34.19983	1372.94897	-280.79184	-60.92805	1248.54736	-957.77008	-103.52020	1271.38489	94.81214	88.47694	-2.23550	321.29004	-172.48099	65.74296	-1380.09192	67.00427	0.51367	-662.78052	-196.89597	-8.61366
525	4.367	968.95801	-34.70879	1374.54175	-279.66785	-60.65611	1247.75159	-957.53857	-101.60170	1274.11877	82.11895	88.11729	-2.25006	348.77472	-169.44264	62.60766	-1388.25903	66.56224	4.69305	-675.39465	-197.46622	-8.83112
526	4.375	967.43591	-35.26978	1376.48267	-278.59290	-60.27068	1247.09241	-957.57593	-99.73434	1276.80884	69.43769	87.66769	-2.30664	376.00662	-166.76941	58.96728	-1394.81104	66.54292	9.25082	-688.02869	-197.97937	-9.03034
527	4.383	965.66699	-35.86174	1378.72546	-277.62711	-59.84009	1246.57922	-957.73914	-98.00658	1279.48291	56.75399	87.15614	-2.44403	402.83420	-164.54829	54.93318	-1399.38672	67.05046	14.26955	-700.66113	-198.46033	-9.15898
528	4.392	963.69092	-36.46231	1381.22729	-276.81161	-59.43633	1246.22314	-957.89697	-96.49380	1282.17651	44.07403	86.64360	-2.61806	429.05627	-162.92119	50.71463	-1401.77905	68.07399	19.97017	-713.28870	-198.94727	-9.20910
529	4.400	961.55420	-37.07011	1383.94678	-276.16330	-59.10925	1246.03418	-957.97107	-95.30507	1284.89478	31.39268	86.18149	-2.75201	454.43192	-162.02698	46.53255	-1402.03809	69.20683	26.47688	-725.92413	-199.43506	-9.23396
530	4.408	959.30420	-37.70776	1386.84106	-275.67911	-58.88222	1246.01465	-957.93274	-94.53818	1287.62781	18.70188	85.78323	-2.83298	478.63858	-161.88617	42.51075	-1400.27051	69.67538	33.54871	-738.58221	-199.88196	-9.29271
531	4.417	956.98175	-38.40723	1389.86658	-275.34418	-58.76802	1246.15698	-957.80078	-94.21640	1290.36035	5.99710	85.42101	-2.89508	501.22574	-162.31842	38.59399	-1396.36951	68.95853	40.52332	-751.27344	-200.26352	-9.37642
532	4.425	954.61322	-39.19234	1392.98145	-275.13696	-58.78372	1246.44751	-957.63116	-94.28558	1293.06348	-6.73895	85.05673	-2.94469	521.69672	-162.98767	34.54551	-1389.99194	67.17351	46.45309	-764.00165	-200.58505	-9.42040
533	4.433	952.20966	-40.06720	1396.14709	-275.03101	-58.95300	1246.87244	-957.48059	-94.66238	1295.69727	-19.52167	84.66922	-2.97221	539.70673	-163.62938	30.09750	-1380.75256	64.75417	50.51764	-776.76636	-200.87039	-9.38540
534	4.442	949.77374	-41.01132	1399.33118	-274.99487	-59.30148	1247.41956	-957.37524	-95.27585	1298.21606	-32.33231	84.25117	-2.98991	555.18958	-164.28143	25.17523	-1368.50122	62.07796	52.54070	-789.56085	-201.15134	-9.29559
535	4.450	947.30933	-41.99287	1402.50659	-274.99261	-59.85460	1248.07776	-957.30450	-96.07680	1300.56519	-45.15629	83.82339	-3.01097	568.29193	-165.18971	19.94755	-1353.42566	59.41844	53.01791	-802.37543	-201.44632	-9.20668
536	4.458	944.82892	-42.98413	1405.64600	-274.98703	-60.64050	1248.83704	-957.22791	-97.03003	1302.68140	-58.03419	83.43422	-3.03102	579.11237	-166.52515	14.69354	-1335.83032	56.97546	52.58110	-815.21912	-201.74609	-9.16883
537	4.467	942.35596	-43.96469	1408.71838	-274.94388	-61.69189	1249.68677	-957.09363	-98.10449	1304.51782	-71.00935	83.10059	-3.04451	587.39233	-168.35123	9.74702	-1315.84985	54.81943	51.53049	-828.12207	-202.03052	-9.20203
538	4.475	939.91687	-44.92346	1411.69299	-274.83463	-63.03748	1250.61523	-956.87262	-99.26550	1306.08069	-84.07102	82.79733	-3.05239	592.49902	-170.71651	5.51672	-1293.40833	52.83975	49.86002	-841.10309	-202.29959	-9.27030
539	4.483	937.53131	-45.85620	1414.54480	-274.63763	-64.68704	1251.60510	-956.58209	-100.47530	1307.44739	-97.17225	82.48720	-3.05816	593.79004	-173.53537	2.35685	-1268.42126	50.87129	47.52641	-854.15955	-202.56430	-9.30547
540	4.492	935.21515	-46.75543	1417.25024	-274.34073	-66.61992	1252.62903	-956.28235	-101.70865	1308.73572	-110.25692	82.12735	-3.06375	590.99695	-176.45175	0.35194	-1240.95410	48.95845	44.65261	-867.28003	-202.81296	-9.28615
541	4.500	932.98920	-47.61414	1419.78198	-273.94189	-68.78186	1253.65417	-956.02771	-102.96344	1310.02368	-123.29469	81.71008	-3.06610	584.43335	-178.94115	-0.70232	-1211.24609	47.51669	41.63312	-880.42737	-203.04074	-9.26010
542	4.508	930.88367	-48.43929	1422.11169	-273.44513	-71.09787	1254.64966	-955.79211	-104.24062	1311.28870	-136.30884	81.28860	-3.06804	574.96191	-180.57362	-1.11751	-1179.67676	47.05244	38.95589	-893.54065	-203.30014	-9.27445
543	4.517	928.94080	-49.24220	1424.21790	-272.85416	-73.49380	1255.59167	-955.47705	-105.52249	1312.43616	-149.33182	80.91660	-3.08600	563.58716	-181.29533	-1.21375	-1146.63330	47.61990	36.85938	-906.59583	-203.65646	-9.32166
544	4.525	927.21149	-50.02237	1426.08862	-272.17105	-75.91121	1256.46472	-955.01111	-106.78487	1313.38757	-162.34094	80.57846	-3.13239	551.08893	-181.48680	-1.28883	-1112.44019	48.77109	35.31202	-919.63037	-204.11053	-9.36300
545	4.533	925.74884	-50.77115	1427.71973	-271.40176	-78.30959	1257.26428	-954.40283	-108.01291	1314.12207	-175.26111	80.21829	-3.18536	538.03473	-181.62437	-1.48595	-1077.44336	49.99203	34.22532	-932.67664	-204.59662	-9.38355
546	4.542	924.59961	-51.47385	1429.10413	-270.56387	-80.65686	1257.99622	-953.70825	-109.19817	1314.64807	-188.00952	79.83824	-3.15834	524.83801	-181.86975	-1.77486	-1042.02063	51.06178	33.56857	-945.71808	-205.02551	-9.41463
547	4.550	923.79773	-52.10533	1430.22241	-269.68927	-82.91969	1258.67322	-952.99969	-110.34203	1314.97192	-200.51086	79.50993	-2.90444	511.74829	-182.07883	-2.10213	-1006.50049	52.15976	33.41206	-958.73578	-205.34183	-9.49407
548	4.558	923.35962	-52.64288	1431.04236	-268.82010	-85.06320	1259.31238	-952.36554	-111.45895	1315.09290	-212.67712	79.31195	-2.27923	498.84427	-182.17213	-2.43864	-971.18396	53.66252	33.91827	-971.75537	-205.55664	-9.62605
549	4.567	923.28253	-53.08380	1431.52930	-268.00247	-87.05156	1259.92883	-951.89893	-112.56026	1315.00452	-224.41452	79.32121	-1.21600	486.03741	-182.31537	-2.73050	-936.46790	55.75140	35.13590	-984.81189	-205.70898	-9.80085
550	4.575	923.54358	-53.44388	1431.66187	-267.28369	-88.84766	1260.52747	-951.66968	-113.64035	1314.69739	-235.66425	79.61134	0.25262	473.20401	-182.70018	-2.91713	-902.91388	58.21851	36.71445	-997.85309	-205.86139	-9.99614
551	4.583	924.10303	-53.74100	1431.44336	-266.71240	-90.41640	1261.09851	-951.71387	-114.68033	1314.16785	-246.40613	80.18262	2.05046	460.33102	-183.32024	-2.99174	-871.08252	60.67807	37.97780	-1010.72638	-206.13071	-10.14349
552	4.592	924.91125	-53.98746	1430.89587	-266.33661	-91.72876	1261.62341	-952.04779	-115.65009	1313.42114	-256.62808	80.90964	4.12988	447.48010	-184.03227	-2.99344	-841.15131	62.97632	38.40069	-1023.32965	-206.60217	-10.17983
553	4.600	925.92651	-54.20264	1430.04382	-266.19815	-92.76361	1262.08838	-952.68201	-116.50681	1312.45984	-266.28925	81.62006	6.51937	434.69656	-184.71873	-2.96061	-812.74731	65.30501	37.95317	-1035.73804	-207.21686	-10.13710
554	4.608	927.13226	-54.41660	1428.90198	-266.32867	-93.50903	1262.49255	-953.62158	-117.21317	1311.27771	-275.24869	82.21925	9.35199	422.00174	-185.34508	-2.93198	-785.25500	67.91669	36.95220	-1048.13391	-207.82791	-10.10486
555	4.617	928.53467	-54.64316	1427.47144	-266.74707	-93.97078	1262.84631	-954.86133	-117.76749	1309.86267	-283.18546	82.69733	12.81521	409.39529	-185.93541	-2.94955	-758.16675	70.90671	35.69054	-1060.63623	-208.35184	-10.12617
556	4.625	930.14758	-54.86142	1425.74072	-267.45923	-94.18040	1263.16321	-956.38025	-118.20683	1308.20068	-289.56622	83.07623	17.04465	396.84143	-186.50696	-3.03267	-731.08203	74.27225	34.30869	-1073.23486	-208.81412	-10.18388
557	4.633	931.98413	-55.03137	1423.69092	-268.45660	-94.18633	1263.45032	-958.13721	-118.57402	1306.28088	-293.68835	83.42870	22.09874	384.28091	-187.03487	-3.15923	-703.64221	77.99184	32.91522	-1085.87817	-209.27036	-10.25096
558	4.642	934.05035	-55.11838	1421.30676	-269.71661	-94.03555	1263.70239	-960.07867	-118.88855	1304.10205	-294.80609	83.88257	28.01492	371.67468	-187.51248	-3.27665	-675.72961	81.93796	31.64696	-1098.55383	-209.74130	-10.32106
559	4.650	936.34253	-55.10872	1418.58362	-271.20636	-93.76663	1263.90466	-962.15240	-119.14845	1301.67542	-292.28430	84.51657	34.82090	359.03772	-187.98486	-3.35595	-647.68103	85.78662	30.60478	-1111.26294	-210.22342	-10.40146
560	4.658	938.84973	-55.01236	1415.52686	-272.88669	-93.41173	1264.03943	-964.31152	-119.34064	1299.02136	-285.73416	85.33826	42.41225	346.40860	-188.47183	-3.43780	-620.19275	89.13858	29.78013	-1123.98047	-210.70218	-10.48969
561	4.667	941.55072	-54.84402	1412.14880	-274.71408	-92.99706	1264.09094	-966.51123	-119.45090	1296.16565	-275.16940	86.38341	50.32858	333.80353	-188.92476	-3.59155	-594.06964	91.68346	28.98687	-1136.67981	-211.14832	-10.57721
562	4.675	944.40833	-54.59781	1408.46936	-276.64236	-92.54855	1264.04480	-968.70404	-119.48180	1293.13855	-261.08310	87.67456	57.70956	321.20944	-189.31017	-3.81760	-570.07776	93.23315	27.84166	-1149.37292	-211.56427	-10.66265
563	4.683	947.37921	-54.25255	1404.51538	-278.62439	-92.10364	1263.88916	-970.84375	-119.45331	1289.97363	-244.22366	89.10391	63.69353	308.58792	-189.66745	-4.02855	-548.85376	93.78522	25.94522	-1162.09631	-212.00778	-10.74074
564	4.692	950.43024	-53.79753	1400.31702	-280.61728	-91.70801	1263.62280	-972.88904	-119.38121	1286.70349	-225.20935	90.47478	67.96007	295.89072	-190.05719	-4.14184	-530.79761	93.54866	23.17533	-1174.86450	-212.50357	-10.80468
565	4.700	953.54016	-53.23390	1395.90918	-282.58994	-91.39769	1263.26428	-974.79901	-119.25714	1283.35596	-204.41486	91.62749	70.84792	283.09735	-190.51031	-4.15878	-516.07410	92.75330	19.73344	-1187.66357	-212.99521	-10.86344
566	4.708	956.68658	-52.56363	1391.33606	-284.52481	-91.19194	1262.84863	-976.53247	-119.05067	1279.95386	-182.16516	92.49229	72.97445	270.22687	-191.00815	-4.15483	-504.75821	91.48566	15.90277	-1200.49316	-213.44110	-10.93037
567	4.717	959.83936	-51.79723	1386.65015	-286.40982	-91.09950	1262.41284	-978.05347	-118.73245	1276.51697	-158.84421	93.04601	74.77749	257.31116	-191.49179	-4.20760	-496.98080	89.75479	11.85016	-1213.37915	-213.86432	-11.00115
568	4.725	962.96179	-50.95956	1381.90576	-288.22980	-91.12437	1261.98657	-979.33173	-118.27908	1273.05591	-134.76608	93.25164	76.31863	244.38474	-191.91890	-4.33084	-492.97992	87.61620	7.62645	-1226.32739	-214.27783	-11.05742
569	4.733	966.01453	-50.07443	1377.15466	-289.96188	-91.26465	1261.59314	-980.34015	-117.65944	1269.57019	-110.06565	93.06152	77.39109	231.48425	-192.29701	-4.48075	-492.98639	85.19427	3.25649	-1239.29004	-214.65997	-11.08020
570	4.742	968.96167	-49.14590	1372.44995	-291.57513	-91.50241	1261.25183	-981.05927	-116.84605	1266.06567	-84.77665	92.47514	77.78702	218.62112	-192.67024	-4.60323	-496.88965	82.65569	-1.16165	-1252.21191	-215.00909	-11.05772
571	4.750	971.77472	-48.15778	1367.85010	-293.03375	-91.79504	1260.97449	-981.48163	-115.83742	1262.57361	-58.96293	91.56978	77.48317	205.77307	-193.08698	-4.66476	-503.98984	80.20973	-5.33950	-1265.08801	-215.36017	-10.99968
572	4.758	974.42957	-47.09155	1363.42249	-294.29819	-92.08490	1260.75891	-981.60583	-114.65738	1259.15601	-32.77499	90.46223	76.64333	192.92072	-193.56537	-4.67127	-513.32581	78.10217	-8.76756	-1277.94165	-215.75516	-10.94623
573	4.767	976.89819	-45.93723	1359.24170	-295.32538	-92.31750	1260.58228	-981.42865	-113.34241	1255.90308	-6.40965	89.26302	75.51499	180.06924	-194.09157	-4.66398	-524.26636	76.54810	-11.02155	-1290.75513	-216.23376	-10.93794
574	4.775	979.14771	-44.69189	1355.38086	-296.07553	-92.44937	1260.40076	-980.95154	-111.93748	1252.92969	19.99574	88.07770	74.30865	167.23370	-194.63281	-4.68212	-536.46918	75.59624	-12.16499	-1303.45203	-216.84329	-10.95814
575	4.783	981.14764	-43.36215	1351.90002	-296.52200	-92.44957	1260.15625	-980.19348	-110.50342	1250.36389	46.43473	87.00420	73.11882	154.42291	-195.14435	-4.72647	-549.43024	75.07162	-12.64555	-1315.93848	-217.61093	-10.91760
576	4.792	982.87390	-41.96114	1348.84387	-296.65393	-92.30418	1259.79102	-979.19556	-109.12367	1248.32410	73.00321	86.08998	71.90721	141.63696	-195.58890	-4.75799	-562.55151	74.74715	-12.87484	-1328.12939	-218.49600	-10.70064
577	4.800	984.30200	-40.49969	1346.24963	-296.47321	-92.02138	1259.26245	-978.01764	-107.90387	1246.89697	99.80854	85.32439	70.55251	128.87192	-195.96225	-4.74607	-575.52478	74.52328	-13.06613	-1339.94019	-219.41946	-10.20640
578	4.808	985.40375	-38.98438	1344.15735	-295.99042	-91.63342	1258.54980	-976.73547	-106.96861	1246.12817	126.88352	84.68196	68.94554	116.11864	-196.28680	-4.72638	-588.34888	74.37265	-13.30719	-1351.31018	-220.34286	-9.37267
579	4.817	986.15332	-37.42334	1342.61255	-295.22278	-91.19394	1257.65710	-975.43256	-106.44678	1246.01929	154.18289	84.14794	67.04993	103.35343	-196.57776	-4.77716	-601.09418	74.23059	-13.62975	-1362.24133	-221.26474	-8.19541
580	4.825	986.53772	-35.83807	1341.65552	-294.19473	-90.76755	1256.61548	-974.18518	-106.44019	1246.52466	181.64972	83.73730	64.88752	90.55326	-196.84065	-4.92395	-613.78070	74.05066	-14.01786	-1372.75073	-222.16315	-6.70497
581	4.833	986.55896	-34.26602	1341.30579	-292.94058	-90.40800	1255.48169	-973.04749	-106.99551	1247.56055	209.25385	83.49723	62.48599	77.74275	-197.08676	-5.11177	-626.39087	73.87712	-14.40557	-1382.79468	-222.99954	-4.92837
582	4.842	986.22913	-32.75186	1341.55872	-291.50479	-90.13884	1254.32007	-972.04156	-108.09354	1249.03418	237.00500	83.45949	59.83768	64.99543	-197.31694	-5.28467	-638.91449	73.77512	-14.72819	-1392.28979	-223.73157	-2.87321
583	4.850	985.56171	-31.33253	1342.39185	-289.93961	-89.95804	1253.18311	-971.15204	-109.64977	1250.87756	264.95502	83.63570	56.91423	52.35493	-197.51575	-5.43776	-651.38843	73.76805	-14.97193	-1401.15454	-224.29834	-0.49807
584	4.858	984.56671	-30.01291	1343.76978	-288.30408	-89.85406	1252.10242	-970.33228	-111.51443	1253.05725	293.14929	84.06802	53.72242	39.78188	-197.68509	-5.57993	-663.86517	73.85381	-15.14089	-1409.28040	-224.65338	2.27275
585	4.867	983.25244	-28.75458	1345.64941	-286.66391	-89.80702	1251.09351	-969.52484	-113.47653	1255.55823	321.56610	84.82201	50.34324	27.21263	-197.85014	-5.71125	-676.33423	73.97078	-15.23952	-1416.48010	-224.77847	5.45487
586	4.875	981.63293	-27.50557	1347.98584	-285.08749	-89.78407	1250.16479	-968.68561	-115.28677	1258.35242	350.09534	85.93886	46.93689	14.63601	-198.02179	-5.84750	-688.75830	73.96979	-15.32133	-1422.40698	-224.61319	8.95443
587	4.883	979.73505	-26.24738	1350.73230	-283.63940	-89.74269	1249.32385	-967.79834	-116.70294	1261.37915	378.53601	87.41376	43.69794	2.07702	-198.19347	-6.01414	-701.16681	73.74438	-15.45367	-1426.48572	-224.04712	12.63464
588	4.892	977.60016	-25.00290	1353.83337	-282.37299	-89.63693	1248.58264	-966.88428	-117.56096	1264.55896	406.56485	89.16980	40.75085	-10.46577	-198.37859	-6.20793	-713.63562	73.35678	-15.62461	-1428.11218	-222.98236	16.46549
589	4.900	975.27795	-23.80011	1357.22107	-281.32230	-89.42773	1247.95850	-966.00085	-117.84311	1267.82703	433.66864	91.04752	38.05700	-23.03410	-198.61050	-6.38191	-726.21332	72.94228	-15.75833	-1427.02222	-221.30603	20.60674
590	4.908	972.81683	-22.64941	1360.82227	-280.49658	-89.09360	1247.47278	-965.20953	-117.66995	1271.14453	459.15985	92.85724	35.40208	-35.67246	-198.90210	-6.47680	-738.89282	72.57103	-15.80563	-1423.31128	-218.83060	25.20784
591	4.917	970.25623	-21.55664	1364.56860	-279.88049	-88.62466	1247.14636	-964.53418	-117.20181	1274.47461	482.42310	94.42496	32.44759	-48.40139	-199.23778	-6.48571	-751.63483	72.26007	-15.79395	-1417.07593	-215.37137	30.08547
592	4.925	967.62683	-20.53195	1368.39990	-279.43988	-88.00812	1246.99719	-963.95459	-116.54636	1277.76514	503.19873	95.65705	28.89827	-61.21928	-199.59027	-6.47807	-764.42352	72.00052	-15.79169	-1408.16187	-210.97464	34.73940
593	4.933	964.95520	-19.58020	1372.26624	-279.12781	-87.22566	1247.03662	-963.43243	-115.74646	1280.95923	521.53729	96.65493	24.77782	-74.10271	-199.91931	-6.52649	-777.27692	71.72324	-15.83790	-1396.27893	-206.06369	38.69429
594	4.942	962.26288	-18.68939	1376.12659	-278.88721	-86.26251	1247.26709	-962.93250	-114.81042	1284.00769	537.54071	97.65124	20.49299	-87.01319	-200.19113	-6.63283	-790.19397	71.34723	-15.92014	-1381.28418	-201.19998	41.65740
595	4.950	959.56305	-17.83139	1379.94189	-278.65710	-85.11252	1247.68018	-962.42627	-113.73668	1286.87451	551.24701	98.75344	16.54709	-99.92576	-200.42027	-6.74941	-803.14404	70.90063	-15.99167	-1363.27588	-196.66794	43.38109
596	4.958	956.87024	-16.97150	1383.67090	-278.38318	-83.77072	1248.25745	-961.89001	-112.53531	1289.54492	562.60449	99.84710	13.23414	-112.84284	-200.66618	-6.82565	-816.11664	70.50244	-16.01167	-1342.41797	-192.43332	43.63716
597	4.967	954.21228	-16.07339	1387.27478	-278.02676	-82.22177	1248.97620	-961.30591	-111.24031	1292.03491	571.36499	100.77706	10.59978	-125.78194	-200.97218	-6.83293	-829.14032	70.19850	-15.99220	-1318.76514	-188.41760	42.40907
598	4.975	951.62866	-15.10449	1390.72021	-277.56573	-80.44135	1249.81396	-960.66553	-109.90021	1294.37573	577.00946	101.52299	8.57825	-138.77673	-201.32108	-6.79060	-842.24219	69.90256	-15.98723	-1292.31128	-184.63554	40.00995
599	4.983	949.15625	-14.04886	1393.97522	-276.98819	-78.41020	1250.74829	-959.96851	-108.56226	1296.58667	578.90338	102.11511	7.03728	-151.87729	-201.66940	-6.75081	-855.40985	69.52057	-16.03155	-1263.17334	-181.15616	36.96549
600	4.992	946.82190	-12.91647	1397.00745	-276.28275	-76.12592	1251.75305	-959.21417	-107.26160	1298.66895	576.66461	102.46930	5.75160	-165.11478	-202.00580	-6.73444	-868.62689	69.04733	-16.11003	-1231.67297	-178.05167	33.77861
601	5.000	944.64728	-11.73946	1399.79126	-275.43347	-73.60553	1252.79785	-958.39374	-106.01248	1300.61560	570.46747	102.43355	4.54307	-178.45822	-202.35420	-6.70451	-881.92334	68.55042	-16.18642	-1198.24451	-175.36325	30.78661
602	5.008	942.65466	-10.54913	1402.31641	-274.42261	-70.88052	1253.85486	-957.49438	-104.80960	1302.41931	560.99878	101.98543	3.45734	-191.80710	-202.74556	-6.60828	-895.33118	68.11249	-16.23588	-1163.28918	-173.11351	28.18083
603	5.017	940.86584	-9.35666	1404.58093	-273.23779	-67.99515	1254.90649	-956.51440	-103.64474	1304.07666	549.19086	101.34100	2.65517	-205.02634	-203.23099	-6.39105	-908.81567	67.74593	-16.24328	-1127.08667	-171.34233	26.09610
604	5.025	939.30280	-8.16728	1406.57983	-271.88016	-65.01234	1255.94739	-955.47626	-102.51555	1305.58252	536.02283	100.79217	2.16580	-217.97775	-203.90082	-5.94904	-922.30438	67.37547	-16.22503	-1089.82080	-170.08162	24.66845
605	5.033	937.98877	-7.00027	1408.30200	-270.36929	-62.01288	1256.97754	-954.41992	-101.41608	1306.92529	522.33618	100.42751	1.87293	-230.53195	-204.83821	-5.13620	-935.76257	66.95015	-16.25642	-1051.71948	-169.34106	24.04326
606	5.042	936.94495	-5.88142	1409.73096	-268.74841	-59.07976	1257.99023	-953.38873	-100.33047	1308.08777	508.62659	100.12816	1.66658	-242.60138	-206.08713	-3.83734	-949.22070	66.52426	-16.39023	-1013.19745	-169.15860	24.33883
607	5.050	936.19067	-4.82559	1410.84961	-267.08990	-56.27730	1258.96594	-952.42651	-99.23572	1309.04858	495.04181	99.77597	1.48369	-254.16550	-207.66937	-2.01783	-962.71259	66.18546	-16.56596	-974.89435	-169.54643	25.50747
608	5.058	935.74438	-3.82852	1411.64392	-265.49152	-53.64005	1259.88086	-951.58301	-98.10611	1309.78333	481.56921	99.35362	1.26135	-265.25192	-209.56976	0.27077	-976.18640	65.94501	-16.67464	-937.58716	-170.34338	27.17336
609	5.067	935.61859	-2.86996	1412.10498	-264.06180	-51.18217	1260.72485	-950.91284	-96.92398	1310.27319	468.16302	98.91332	0.97304	-275.89761	-211.70215	2.94559	-989.56726	65.74066	-16.67819	-901.98022	-171.24133	28.72264
610	5.075	935.81665	-1.92175	1412.22607	-262.90353	-48.92168	1261.51038	-950.46777	-95.68938	1310.50879	454.77795	98.49022	0.68418	-286.09286	-213.91435	6.00764	-1002.89893	65.53041	-16.61986	-868.42871	-171.99966	29.65451
611	5.083	936.33228	-0.95863	1411.99731	-262.09711	-46.90216	1262.26331	-950.29218	-94.41298	1310.48718	441.39380	98.05530	0.47799	-295.72900	-216.03046	9.62331	-1016.28345	65.33936	-16.54621	-836.77356	-172.59555	29.82019
612	5.092	937.15088	0.02405	1411.40649	-261.68713	-45.19305	1263.00891	-950.42285	-93.10417	1310.21228	428.00891	97.61897	0.36982	-304.53891	-217.88649	14.08495	-1029.70288	65.21811	-16.47145	-806.46338	-173.16751	29.33353
613	5.100	938.25525	0.99966	1410.44580	-261.67993	-43.85858	1263.76453	-950.89343	-91.77469	1309.69128	414.61432	97.32191	0.34264	-311.96094	-219.38045	19.69578	-1043.02881	65.20932	-16.37990	-776.85291	-173.86578	28.36510
614	5.108	939.62524	1.92697	1409.11743	-262.05402	-42.91846	1264.53137	-951.74194	-90.45038	1308.91980	401.21545	97.31792	0.38851	-317.01169	-220.54764	26.65060	-1056.22961	65.32941	-16.20941	-747.42023	-174.80780	27.09222
615	5.117	941.23035	2.77829	1407.43066	-262.77255	-42.33374	1265.28577	-953.00635	-89.17574	1307.87219	387.83725	97.60271	0.48193	-318.37350	-221.54842	34.90948	-1069.45190	65.45374	-15.96663	-717.86511	-176.09544	25.75202
616	5.125	943.03088	3.54916	1405.39343	-263.79248	-42.02716	1265.98315	-954.69922	-88.00377	1306.51355	374.48438	97.97662	0.55875	-314.76883	-222.57802	44.11719	-1082.85571	65.25681	-15.88146	-688.14648	-177.76129	24.60830
617	5.133	944.98975	4.24661	1403.00684	-265.07147	-41.91525	1266.57324	-956.78516	-86.96405	1304.82263	361.15866	98.15250	0.54510	-305.49451	-223.80573	53.62993	-1096.47595	64.53525	-16.18213	-658.45044	-179.71722	23.85916
618	5.142	947.07910	4.87473	1400.27148	-266.57428	-41.92332	1267.01770	-959.19061	-86.03925	1302.80017	347.87659	97.92083	0.38646	-290.90329	-225.33350	62.59334	-1110.19971	63.57373	-16.74149	-629.15961	-181.77954	23.58724
619	5.150	949.28284	5.42792	1397.20105	-268.27429	-41.98540	1267.29749	-961.83014	-85.18018	1300.46619	334.61206	97.27989	0.06150	-272.46921	-227.13718	70.07706	-1123.82861	62.85030	-17.23101	-600.86804	-183.71161	23.72173
620	5.158	951.59760	5.89426	1393.82129	-270.14963	-42.05453	1267.41113	-964.61853	-84.33990	1297.86023	321.30682	96.47760	-0.36415	-252.05014	-229.00934	75.37319	-1137.25952	62.47754	-17.50702	-574.32642	-185.26913	24.01257
621	5.167	954.02850	6.27115	1390.15991	-272.17795	-42.11371	1267.36877	-967.46692	-83.49265	1295.03455	307.96942	95.85258	-0.73122	-230.76462	-230.58603	78.36324	-1150.57422	62.23245	-17.63024	-550.25433	-186.29083	24.10476
622	5.175	956.57806	6.57501	1386.24292	-274.33292	-42.16516	1267.18701	-970.27435	-82.63466	1292.04077	294.66312	95.58591	-0.90232	-208.66891	-231.49907	79.59798	-1163.90015	61.94589	-17.68859	-529.17078	-186.74384	23.68830
623	5.183	959.23547	6.82800	1382.10144	-276.58301	-42.21278	1266.88538	-972.93207	-81.78889	1288.92090	281.39966	95.62709	-0.87310	-185.46097	-231.53224	79.91520	-1177.25684	61.63367	-17.74273	-511.39807	-186.64203	22.60705
624	5.192	961.97314	7.03644	1377.77979	-278.89383	-42.25793	1266.48450	-975.34375	-81.00327	1285.70105	268.12280	95.76492	-0.77420	-161.10208	-230.64963	79.91935	-1190.58374	61.33078	-17.82249	-497.14136	-186.00095	20.88833
625	5.200	964.74854	7.18478	1373.34155	-281.23209	-42.30138	1266.01086	-977.43927	-80.33185	1282.38635	254.78476	95.79185	-0.75216	-135.75824	-228.94478	79.77959	-1203.84253	60.96898	-17.90538	-486.52661	-184.89771	18.66996
626	5.208	967.50806	7.25137	1368.86938	-283.56552	-42.33728	1265.49829	-979.17194	-79.82501	1278.97168	241.40768	95.66145	-0.84932	-109.57290	-226.58723	79.40376	-1217.04004	60.49557	-17.93431	-479.66431	-183.46217	16.02258
627	5.217	970.19336	7.22629	1364.45691	-285.85730	-42.34410	1264.97949	-980.51263	-79.52423	1275.46851	228.05536	95.42296	-1.02504	-82.68143	-223.74518	78.70488	-1230.23145	59.99319	-17.88008	-476.69348	-181.79211	12.83998
628	5.225	972.75146	7.11255	1360.19751	-288.06009	-42.28873	1264.47437	-981.44843	-79.45392	1271.91406	214.75214	95.10387	-1.21782	-55.30209	-220.52322	77.73054	-1243.52368	59.58319	-17.77919	-477.65381	-179.94391	8.97613
629	5.233	975.14160	6.91898	1356.17395	-290.11526	-42.14450	1263.98792	-981.98706	-79.62415	1268.35095	201.47382	94.73640	-1.36523	-27.70753	-216.97957	76.63033	-1257.01196	59.29507	-17.71008	-482.27148	-178.03638	4.56110
630	5.242	977.33453	6.65805	1352.45251	-291.95773	-41.90706	1263.51233	-982.15625	-80.03049	1264.81934	188.19724	94.37456	-1.45132	-0.11171	-213.15494	75.54443	-1270.65698	59.09232	-17.72569	-489.96375	-176.36507	0.20286
631	5.250	979.31055	6.34482	1349.08435	-293.52444	-41.59439	1263.02673	-981.99042	-80.65015	1261.38220	174.91031	94.04552	-1.52666	27.42103	-209.07584	74.51878	-1284.25659	58.94798	-17.81834	-500.11755	-175.29639	-3.24578
632	5.258	981.05933	5.99594	1346.10461	-294.76068	-41.23680	1262.49316	-981.51343	-81.45125	1258.14551	161.59695	93.71007	-1.64926	54.96278	-204.78772	73.51847	-1297.63306	58.84364	-17.94581	-512.16431	-174.94516	-5.29514
633	5.267	982.57959	5.62924	1343.53162	-295.62454	-40.87514	1261.86047	-980.72925	-82.39066	1255.26465	148.24652	93.30358	-1.83181	82.61413	-200.37500	72.49564	-1310.75122	58.77130	-17.98960	-525.37610	-175.08492	-6.16530
634	5.275	983.87720	5.25388	1341.37439	-296.09424	-40.55905	1261.07544	-979.63281	-83.38945	1252.93701	134.86899	92.85858	-2.02981	110.40682	-195.91826	71.42469	-1323.61206	58.74518	-17.71473	-538.97974	-175.42749	-6.46615
635	5.283	984.95587	4.85907	1339.64429	-296.17416	-40.32626	1260.09680	-978.23395	-84.32623	1251.36047	121.47727	92.46381	-2.18887	138.29373	-191.47025	70.29723	-1336.26294	58.71332	-16.93792	-552.52002	-175.82567	-6.68249
636	5.292	985.80286	4.42572	1338.36206	-295.89389	-40.17935	1258.90454	-976.58344	-85.05800	1250.67126	108.08167	92.07236	-2.32965	166.22485	-187.06937	69.09873	-1348.84265	58.53558	-15.69213	-565.88538	-176.21921	-6.99104
637	5.300	986.38196	3.94904	1337.55493	-295.30118	-40.08212	1257.50378	-974.79620	-85.44452	1250.90991	94.72147	91.56244	-2.51774	194.21552	-182.73080	67.78815	-1361.36523	58.15015	-14.09348	-579.08929	-176.58443	-7.35597
638	5.308	986.64172	3.44424	1337.25208	-294.45303	-39.97777	1255.92566	-973.05078	-85.36281	1252.03088	81.44254	90.96892	-2.74045	222.31186	-178.44092	66.30655	-1373.57898	57.62355	-12.11895	-592.17065	-176.96338	-7.68824
639	5.317	986.53613	2.93680	1337.47388	-293.40704	-39.81282	1254.22327	-971.54608	-84.71320	1253.92139	68.23826	90.47263	-2.90502	250.52350	-174.19479	64.59821	-1385.16833	57.03526	-9.61404	-605.18970	-177.43239	-7.95394
640	5.325	986.03882	2.45108	1338.22217	-292.21667	-39.55019	1252.46204	-970.42377	-83.43793	1256.41101	55.07679	90.18170	-2.95958	278.81982	-170.02692	62.62589	-1395.94763	56.44862	-6.46607	-618.20593	-178.02164	-8.17828
641	5.333	985.14417	1.99796	1339.47510	-290.93158	-39.17410	1250.70728	-969.70337	-81.57106	1259.28784	41.95603	89.99968	-2.95142	307.15872	-165.98837	60.38665	-1405.78809	55.91689	-2.73149	-631.25122	-178.69443	-8.38657
642	5.342	983.86011	1.56842	1341.19336	-289.60019	-38.68869	1249.01355	-969.28534	-79.28488	1262.34033	28.87765	89.72505	-2.96643	335.50220	-162.12910	57.91574	-1414.44019	55.48737	1.37075	-644.32507	-179.39172	-8.57397
643	5.350	982.20801	1.14304	1343.32837	-288.27011	-38.11162	1247.42151	-969.01288	-76.86716	1265.40857	15.81538	89.25143	-3.04753	363.78976	-158.51350	55.27535	-1421.48267	55.29520	5.65603	-657.41010	-180.08160	-8.72626
644	5.358	980.22675	0.69868	1345.82678	-286.98767	-37.47403	1245.96582	-968.73578	-74.60716	1268.42090	2.72790	88.62808	-3.17593	391.85526	-155.20331	52.53916	-1426.43262	55.60349	10.27136	-670.50110	-180.76782	-8.84556
645	5.367	977.97198	0.20416	1348.63257	-285.79749	-36.82208	1244.67798	-968.36475	-72.65959	1271.39624	-10.42442	87.96824	-3.31025	419.35071	-152.20764	49.75286	-1428.91919	56.59036	15.73801	-683.61475	-181.44699	-8.94777
646	5.375	975.50580	-0.37759	1351.69165	-284.74271	-36.21161	1243.58044	-967.89508	-71.03276	1274.40503	-23.65121	87.36501	-3.42375	445.74509	-149.46426	46.88245	-1428.75513	57.99698	22.56054	-696.76733	-182.07416	-9.04352
647	5.383	972.88922	-1.07567	1354.95300	-283.86368	-35.70190	1242.68359	-967.37579	-69.70592	1277.50159	-36.92036	86.85435	-3.51461	470.43137	-146.87375	43.80311	-1425.85596	59.08957	30.65718	-709.96301	-182.60072	-9.13552
648	5.392	970.17944	-1.90112	1358.36841	-283.19250	-35.34792	1241.99182	-966.86316	-68.69238	1280.68323	-50.20092	86.39777	-3.59625	492.94626	-144.36670	40.33578	-1420.18408	59.13959	39.05716	-723.20685	-183.02867	-9.22665
649	5.400	967.42548	-2.84621	1361.88855	-282.74091	-35.18674	1241.51123	-966.39612	-68.00850	1283.90430	-63.49784	85.94241	-3.66823	513.16650	-141.92078	36.31702	-1411.73071	57.91217	46.24635	-736.50293	-183.39273	-9.31368
650	5.408	964.66620	-3.88271	1365.46179	-282.49091	-35.23416	1241.25012	-965.98895	-67.65836	1287.10913	-76.83334	85.48631	-3.72008	531.27600	-139.51355	31.67902	-1400.44995	55.66064	51.06403	-749.83582	-183.71454	-9.37844
651	5.417	961.93579	-4.96625	1369.03748	-282.39502	-35.49966	1241.21509	-965.63092	-67.64293	1290.24976	-90.22123	85.04372	-3.76787	547.49097	-137.17950	26.51351	-1386.33704	52.88312	53.39152	-763.18787	-184.00284	-9.39872
652	5.425	959.26526	-6.05991	1372.57458	-282.38455	-35.99866	1241.40723	-965.28412	-67.95377	1293.28857	-103.67233	84.62123	-3.83290	561.77026	-135.13757	21.11277	-1369.57104	50.10896	53.90613	-776.57129	-184.27158	-9.37562
653	5.433	956.68079	-7.14996	1376.04297	-282.38046	-36.74834	1241.82227	-964.88708	-68.55757	1296.20068	-117.19363	84.22943	-3.89677	573.76660	-133.69255	15.93336	-1350.40039	47.59171	53.22588	-790.01678	-184.53970	-9.34130
654	5.442	954.20331	-8.22427	1379.41589	-282.30447	-37.76163	1242.45276	-964.36371	-69.38904	1298.96667	-130.76263	83.85954	-3.92113	582.99561	-132.97343	11.42731	-1328.92334	45.18713	51.49271	-803.53876	-184.82764	-9.32278
655	5.450	951.84705	-9.24814	1382.66064	-282.08820	-39.04977	1243.28577	-963.63007	-70.36511	1301.55933	-144.33859	83.49583	-3.89120	588.97101	-132.84744	7.81318	-1305.08716	42.72809	48.69146	-817.12030	-185.15060	-9.30772
656	5.458	949.61755	-10.18449	1385.74072	-281.68027	-40.61784	1244.29626	-962.61542	-71.41502	1303.94861	-157.91205	83.16026	-3.82967	591.26190	-133.04120	4.98363	-1278.85376	40.39731	45.06294	-830.72363	-185.50116	-9.26701
657	5.467	947.51691	-11.02603	1388.61987	-281.05023	-42.44742	1245.44543	-961.30328	-72.50244	1306.13953	-171.50671	82.88715	-3.77527	589.63385	-133.29648	2.71130	-1250.32910	38.56857	41.09258	-844.32544	-185.85460	-9.20279
658	5.475	945.54822	-11.78836	1391.26416	-280.18604	-44.48737	1246.68469	-959.78485	-73.62337	1308.20374	-185.12000	82.66496	-3.73973	584.34125	-133.43738	0.95353	-1219.76892	37.45380	37.22516	-857.93311	-186.20267	-9.14905
659	5.483	943.71484	-12.48886	1393.64526	-279.08774	-46.66595	1247.96216	-958.26111	-74.77260	1310.21606	-198.68591	82.43756	-3.69997	576.18115	-133.35793	-0.18724	-1187.47119	37.10022	33.72798	-871.54199	-186.54938	-9.12876
660	5.492	942.02081	-13.14703	1395.74951	-277.76346	-48.91269	1249.23083	-956.91125	-75.93051	1312.14050	-212.09778	82.16797	-3.62391	565.95520	-133.06270	-0.78455	-1153.70337	37.58411	30.79982	-885.11914	-186.88046	-9.13734
661	5.500	940.47632	-13.79034	1397.58105	-276.22931	-51.17096	1250.45435	-955.74890	-77.09322	1313.86169	-225.24295	81.92035	-3.45224	554.09601	-132.73013	-1.13701	-1118.79736	38.92139	28.64157	-898.65540	-187.18044	-9.16409
662	5.508	939.10193	-14.44292	1399.15186	-274.50909	-53.39560	1251.60938	-954.64832	-78.25558	1315.33459	-238.02548	81.86591	-3.06313	540.99524	-132.61833	-1.46391	-1083.24243	40.91681	27.38056	-912.18030	-187.47119	-9.20198
663	5.517	937.93372	-15.11032	1400.46912	-272.63675	-55.54291	1252.68176	-953.46790	-79.36131	1316.61707	-250.37732	82.15100	-2.32656	527.19318	-132.87915	-1.73633	-1047.59119	43.41614	27.09892	-925.71472	-187.80554	-9.24190
664	5.525	937.02643	-15.78253	1401.52954	-270.66595	-57.56570	1253.66150	-952.14325	-80.34009	1317.76807	-262.23636	82.79729	-1.20641	513.17267	-133.46091	-1.87040	-1012.33246	46.51825	27.87500	-939.24500	-188.21288	-9.27689
665	5.533	936.44305	-16.44945	1402.31494	-268.67664	-59.41530	1254.54126	-950.73993	-81.21437	1318.75513	-273.54135	83.77577	0.24250	499.28024	-134.13318	-1.94621	-977.90173	50.28302	29.52128	-952.73450	-188.65305	-9.30540
666	5.542	936.23077	-17.10413	1402.79102	-266.76831	-61.04102	1255.32043	-949.43396	-82.12381	1319.45325	-284.27219	85.07074	1.98196	485.69101	-134.67050	-2.11150	-944.72314	54.43869	31.33772	-966.14941	-189.05734	-9.33057
667	5.550	936.40442	-17.72375	1402.91602	-265.04858	-62.39316	1256.00989	-948.40631	-83.19830	1319.75269	-294.43900	86.59906	4.05532	472.36417	-135.04382	-2.37461	-913.13916	58.57353	32.45296	-979.49884	-189.39386	-9.37454
668	5.558	936.94556	-18.26343	1402.65625	-263.62497	-63.44124	1256.63586	-947.76678	-84.44034	1319.65051	-304.00232	88.14104	6.56791	459.16257	-135.37123	-2.62433	-883.24890	62.52202	32.48016	-992.83667	-189.63965	-9.48507
669	5.567	937.81201	-18.67929	1401.99976	-262.59344	-64.18872	1257.23657	-947.57709	-85.75427	1319.21094	-312.79895	89.42874	9.65765	446.00497	-135.74344	-2.78572	-854.77069	66.47725	31.66019	-1006.16333	-189.81311	-9.67414
670	5.575	938.95166	-18.94550	1400.95459	-262.01984	-64.66350	1257.84961	-947.88379	-87.02942	1318.48584	-320.47314	90.32336	13.47551	432.88663	-136.16077	-2.88077	-827.07788	70.76175	30.44033	-1019.38104	-190.06796	-9.85240
671	5.583	940.31897	-19.05627	1399.54004	-261.92490	-64.89571	1258.49756	-948.71008	-88.18338	1317.49072	-326.43436	90.88873	18.14987	419.81454	-136.59605	-2.97060	-799.46735	75.55316	29.11024	-1032.43372	-190.53757	-9.91614
672	5.592	941.88611	-19.02573	1397.77722	-262.28662	-64.90433	1259.18823	-950.04474	-89.17731	1316.20557	-329.93417	91.31828	23.78616	406.77621	-137.05701	-3.08260	-771.44788	80.86261	27.76790	-1045.40930	-191.14745	-9.87866
673	5.600	943.64136	-18.87593	1395.67957	-263.05740	-64.70297	1259.91687	-951.84021	-90.01105	1314.59656	-330.16257	91.89184	30.53530	393.74487	-137.57155	-3.20673	-742.82214	86.67924	26.46314	-1058.44336	-191.75232	-9.83859
674	5.608	945.57892	-18.62564	1393.24463	-264.18405	-64.31480	1260.65942	-954.02380	-90.70700	1312.64978	-326.25677	92.95847	38.48101	380.68246	-138.14117	-3.33867	-713.67456	92.97479	25.28763	-1071.59045	-192.30939	-9.87015
675	5.617	947.69525	-18.28693	1390.45789	-265.62177	-63.77609	1261.37231	-956.51746	-91.29433	1310.38281	-317.53778	94.77165	47.17463	367.55762	-138.73581	-3.47720	-684.39526	99.54111	24.31196	-1084.80872	-192.84528	-9.98129
676	5.625	949.99091	-17.85568	1387.30579	-267.33960	-63.12146	1262.00208	-959.24896	-91.79333	1307.82715	-304.06561	97.30874	55.40469	354.36246	-139.31880	-3.59792	-655.63989	105.91182	23.46464	-1098.03894	-193.37384	-10.13500
677	5.633	952.46814	-17.31339	1383.78955	-269.31619	-62.36841	1262.50012	-962.15570	-92.20892	1305.01050	-286.77557	100.29565	61.82896	341.12387	-139.85207	-3.68546	-628.17981	111.53424	22.49825	-1111.26550	-193.87500	-10.28747
678	5.642	955.12158	-16.65349	1379.93054	-271.53043	-61.52454	1262.83423	-965.17938	-92.53340	1301.95337	-266.84131	103.40392	65.93857	327.90097	-140.31161	-3.76361	-602.75574	116.06494	21.09843	-1124.49951	-194.32239	-10.41393
679	5.650	957.92426	-15.88766	1375.76770	-273.95456	-60.60873	1262.99658	-968.25287	-92.74934	1298.67456	-245.04837	106.46529	68.31943	314.73059	-140.71558	-3.85550	-579.99255	119.47919	19.04941	-1137.73267	-194.73593	-10.50809
680	5.658	960.82642	-15.02274	1371.35217	-276.55316	-59.66156	1263.00378	-971.29419	-92.83189	1295.20044	-221.77325	109.48415	70.01295	301.58258	-141.09894	-3.95409	-560.31805	121.94177	16.33725	-1150.94250	-195.17908	-10.57247
681	5.667	963.77301	-14.05940	1366.75000	-279.28632	-58.74004	1262.88782	-974.20819	-92.75342	1291.57568	-197.25037	112.45094	71.67903	288.39032	-141.47464	-4.04845	-543.92163	123.66586	13.15016	-1164.14856	-195.66193	-10.62746
682	5.675	966.71460	-13.01175	1362.04163	-282.11349	-57.90482	1262.68237	-976.89838	-92.49046	1287.86499	-171.69949	115.25543	73.29851	275.10739	-141.85535	-4.13068	-530.88342	124.81696	9.77325	-1177.41626	-196.11435	-10.69903
683	5.683	969.59851	-11.90773	1357.31580	-284.99139	-57.20886	1262.41724	-979.28522	-92.03230	1284.13257	-145.28082	117.76892	74.45734	261.73984	-142.27551	-4.18616	-521.41034	125.47314	6.42568	-1190.77441	-196.50067	-10.77432
684	5.692	972.36316	-10.77432	1352.66394	-287.86481	-56.69133	1262.12256	-981.31500	-91.38618	1280.41370	-118.08251	119.91019	74.76593	248.33951	-142.74677	-4.22572	-515.94275	125.69728	3.12921	-1204.18420	-196.87021	-10.81675
685	5.700	974.94714	-9.62572	1348.18042	-290.65860	-56.36726	1261.83289	-982.95605	-90.57271	1276.70715	-90.22828	121.65832	74.12707	234.94241	-143.23660	-4.28873	-514.98499	125.56000	-0.28325	-1217.60767	-197.27457	-10.82466
686	5.708	977.29840	-8.45963	1343.95508	-293.28079	-56.21719	1261.58240	-984.19800	-89.61429	1272.99719	-61.94076	123.08080	72.80333	221.52927	-143.72154	-4.38172	-518.66779	125.08705	-3.91547	-1231.03882	-197.71329	-10.82590
687	5.717	979.37927	-7.26518	1340.06091	-295.63657	-56.19374	1261.39050	-985.05341	-88.53116	1269.29065	-33.45908	124.30717	71.24797	208.09036	-144.19754	-4.46890	-526.37036	124.31027	-7.46537	-1244.46985	-198.16049	-10.83692
688	5.725	981.17285	-6.03383	1336.54858	-297.64459	-56.23868	1261.25012	-985.55261	-87.34988	1265.64014	-4.93172	125.44219	69.80234	194.67258	-144.63429	-4.53281	-536.95642	123.36182	-10.27249	-1257.88367	-198.60266	-10.86554
689	5.733	982.68103	-4.75964	1333.45093	-299.24872	-56.29187	1261.12671	-985.73395	-86.11171	1262.15320	23.60841	126.55072	68.54263	181.31097	-145.00174	-4.59376	-549.37555	122.45886	-11.91518	-1271.24316	-199.06085	-10.91769
690	5.742	983.91040	-3.43390	1330.79187	-300.42218	-56.29756	1260.96741	-985.62805	-84.86729	1258.99390	52.21320	127.66975	67.36333	167.98361	-145.33430	-4.66686	-562.80762	121.76591	-12.60919	-1284.46582	-199.58371	-10.97222
691	5.750	984.86108	-2.05109	1328.59570	-301.16504	-56.21344	1260.71301	-985.23987	-83.65985	1256.37073	80.96372	128.79790	66.12119	154.66281	-145.69398	-4.73129	-576.55518	121.27628	-12.85907	-1297.46704	-200.20319	-10.97543
692	5.758	985.52637	-0.61978	1326.89038	-301.49768	-56.01736	1260.30713	-984.54602	-82.51599	1254.48511	109.89896	129.89960	64.70354	141.35028	-146.09180	-4.74858	-590.18701	120.87766	-13.01691	-1310.21094	-200.91422	-10.83950
693	5.767	985.89606	0.84549	1325.70630	-301.45245	-55.71152	1259.70898	-983.52472	-81.45602	1253.45642	138.97620	130.88965	63.04451	128.04834	-146.49768	-4.71342	-603.60022	120.49872	-13.24705	-1322.67261	-201.69901	-10.43411
694	5.775	985.95795	2.33231	1325.07532	-301.06735	-55.32263	1258.90588	-982.20892	-80.52048	1253.27319	168.11447	131.69270	61.15243	114.74131	-146.88678	-4.68948	-616.84369	120.15710	-13.59224	-1334.78638	-202.52258	-9.64958
695	5.783	985.69666	3.81879	1325.02747	-300.38239	-54.89812	1257.91895	-980.71582	-79.79343	1253.80566	197.27548	132.34877	59.09937	101.42522	-147.24138	-4.75897	-629.98383	119.91422	-13.99496	-1346.47534	-203.30713	-8.47307
696	5.792	985.09448	5.27756	1325.57739	-299.43945	-54.49918	1256.79675	-979.21350	-79.39189	1254.86816	226.47540	132.98260	56.95652	88.12437	-147.53690	-4.92511	-643.08484	119.78203	-14.36821	-1357.69873	-203.96445	-6.96276
697	5.800	984.13861	6.69449	1326.71509	-298.28326	-54.18604	1255.60425	-977.85022	-79.43222	1256.29468	255.75641	133.74133	54.76797	74.86990	-147.74718	-5.11242	-656.19714	119.68030	-14.67557	-1368.42944	-204.46051	-5.16933
698	5.808	982.83032	8.06635	1328.40979	-296.96240	-54.00027	1254.40649	-976.70355	-79.98932	1257.98474	285.17188	134.73149	52.53711	61.68765	-147.86716	-5.26207	-669.31586	119.54428	-14.92702	-1378.61133	-204.82062	-3.09182
699	5.817	981.18164	9.39444	1330.62109	-295.53275	-53.95541	1253.25317	-975.77753	-81.05042	1259.89502	314.73712	135.92436	50.22156	48.58645	-147.92191	-5.38175	-682.38269	119.42651	-15.13411	-1388.13745	-205.07562	-0.68442
700	5.825	979.20508	10.68820	1333.30396	-294.06351	-54.03607	1252.17310	-975.03436	-82.49042	1262.00842	344.36639	137.23114	47.82384	35.53611	-147.94873	-5.50494	-695.37042	119.42395	-15.30190	-1396.83289	-205.22934	2.10132
701	5.833	976.91309	11.95651	1336.40674	-292.63614	-54.19974	1251.18213	-974.42834	-84.09036	1264.31104	373.85715	138.64645	45.46058	22.48909	-147.98116	-5.64049	-708.32825	119.55194	-15.42891	-1404.43506	-205.25735	5.27852
702	5.842	974.32886	13.19363	1339.86975	-291.33154	-54.38885	1250.28918	-973.92676	-85.60196	1266.78503	402.91260	140.21291	43.28746	9.42442	-148.04434	-5.78044	-721.30774	119.70871	-15.50653	-1410.56042	-205.08978	8.82347
703	5.850	971.49164	14.37766	1343.62903	-290.21698	-54.55249	1249.50159	-973.51581	-86.83081	1269.41040	431.14380	141.95464	41.39892	-3.66312	-148.16165	-5.92791	-734.31592	119.74567	-15.52673	-1414.69226	-204.60275	12.71049
704	5.858	968.45020	15.47641	1347.62195	-289.34085	-54.65567	1248.82996	-973.19568	-87.67577	1272.16016	458.05267	143.86163	39.75618	-16.79772	-148.35406	-6.08363	-747.37482	119.59073	-15.48534	-1416.30835	-203.65067	16.99430
705	5.867	965.25220	16.46652	1351.79346	-288.72998	-54.67108	1248.28833	-972.96985	-88.11166	1274.99353	483.08374	145.79747	38.10120	-30.00750	-148.61145	-6.22596	-760.53186	119.29449	-15.41430	-1415.09814	-202.08282	21.84032
706	5.875	961.93915	17.35886	1356.09314	-288.38477	-54.57397	1247.88855	-972.83850	-88.15799	1277.86243	505.74597	147.46242	36.00432	-43.28445	-148.88788	-6.33563	-773.78461	118.94293	-15.40330	-1411.00256	-199.70419	27.28218
707	5.883	958.54712	18.19269	1360.47278	-288.27899	-54.34560	1247.63843	-972.79633	-87.86234	1280.72266	525.73102	148.56174	33.15656	-56.59161	-149.15050	-6.41722	-787.07294	118.57559	-15.51022	-1404.00342	-196.31693	32.90386
708	5.892	955.10608	19.00531	1364.88953	-288.36618	-53.97397	1247.54419	-972.83167	-87.28952	1283.53540	542.99182	149.02383	29.66698	-69.90159	-149.41246	-6.48217	-800.35840	118.21510	-15.66955	-1393.95972	-191.95114	37.97440
709	5.900	951.63916	19.82034	1369.30530	-288.58780	-53.44998	1247.61340	-972.92444	-86.50351	1286.26685	557.70782	149.02573	26.03843	-83.20718	-149.70306	-6.54143	-813.66437	117.88953	-15.77386	-1380.70190	-186.97989	41.89172
710	5.908	948.16858	20.65402	1373.68359	-288.88153	-52.76474	1247.85193	-973.04596	-85.55267	1288.89014	570.09509	148.76778	22.83763	-96.52184	-150.02849	-6.60130	-827.02844	117.58385	-15.79848	-1364.20544	-181.82549	44.30979
711	5.917	944.72314	21.51340	1377.98767	-289.18738	-51.90399	1248.26147	-973.16406	-84.46747	1291.38123	580.14069	148.26813	20.38151	-109.87653	-150.38136	-6.64086	-840.44989	117.23845	-15.79152	-1344.59863	-176.63785	44.99815
712	5.925	941.33508	22.39417	1382.17969	-289.45193	-50.84088	1248.83643	-973.24982	-83.26328	1293.71484	587.43793	147.38382	18.61707	-123.28596	-150.76047	-6.63306	-853.89081	116.81143	-15.81307	-1322.01843	-171.36752	43.89408
713	5.933	938.02936	23.29111	1386.21899	-289.63147	-49.53952	1249.56396	-973.28082	-81.94493	1295.86804	591.31702	145.93713	17.14695	-136.72559	-151.15820	-6.59776	-867.31268	116.32367	-15.89495	-1296.53333	-166.00021	41.28008
714	5.942	934.82422	24.20944	1390.06433	-289.69296	-47.97157	1250.42480	-973.24042	-80.51607	1297.82690	591.27185	143.84116	15.39395	-150.14813	-151.55193	-6.58336	-880.71423	115.85822	-16.00427	-1268.24121	-160.65067	37.76038
715	5.950	931.74091	25.16010	1393.67725	-289.61301	-46.13474	1251.39197	-973.11755	-78.99188	1299.59180	587.40710	141.21004	12.96496	-163.50955	-151.93021	-6.59809	-894.12146	115.47810	-16.07644	-1237.39075	-155.52139	34.01956
716	5.958	928.80701	26.14285	1397.02930	-289.37674	-44.05812	1252.42993	-972.90216	-77.40697	1301.17712	580.53699	138.40704	10.04015	-176.78915	-152.31639	-6.60454	-907.53137	115.13281	-16.10313	-1204.37061	-150.78171	30.57738
717	5.967	926.05115	27.13763	1400.10522	-288.97525	-41.78847	1253.50061	-972.57678	-75.81839	1302.60657	571.73669	135.92844	7.27890	-189.98737	-152.74791	-6.57176	-920.89087	114.70795	-16.13883	-1169.61072	-146.48267	27.71436
718	5.975	923.49524	28.12338	1402.89966	-288.40143	-39.37073	1254.57300	-972.11890	-74.29971	1303.90637	561.65759	134.12997	5.23581	-203.09464	-153.24008	-6.48891	-934.14990	114.16754	-16.21693	-1133.50269	-142.60608	25.54785
719	5.983	921.14856	29.10049	1405.41040	-287.65192	-36.84415	1255.62732	-971.51379	-72.91635	1305.09790	550.39557	133.05527	4.00661	-216.06076	-153.79120	-6.32957	-947.31287	113.60745	-16.30589	-1096.36853	-139.17888	24.13093
720	5.992	919.01202	30.08475	1407.63831	-286.73416	-34.25415	1256.65002	-970.76831	-71.70065	1306.18982	538.02911	132.49022	3.36932	-228.78525	-154.43213	-6.02092	-960.41638	113.14990	-16.36374	-1058.48462	-136.31157	23.51326
721	6.000	917.09119	31.09103	1409.58521	-285.67181	-31.65900	1257.62244	-969.91718	-70.64871	1307.17065	524.96881	132.13506	3.04865	-241.13821	-155.24997	-5.44383	-973.48248	112.81157	-16.39685	-1020.19751	-134.11450	23.76192
722	6.008	915.40735	32.12662	1411.24878	-284.51077	-29.11966	1258.51636	-969.01550	-69.73001	1308.01050	511.75610	131.78668	2.84841	-253.01251	-156.32947	-4.47253	-986.51025	112.51242	-16.44085	-982.07153	-132.59531	24.89771
723	6.017	913.99951	33.18436	1412.62109	-283.32385	-26.68884	1259.30334	-968.12781	-68.89566	1308.67578	498.73798	131.38254	2.64159	-264.37094	-157.68875	-3.03423	-999.47864	112.17386	-16.51331	-944.91431	-131.60986	26.69587
724	6.025	912.91486	34.24463	1413.68909	-282.20102	-24.41641	1259.97107	-967.32776	-68.09412	1309.14417	485.93878	130.94890	2.35719	-275.25296	-159.27867	-1.14274	-1012.34375	111.79828	-16.59384	-909.56824	-130.90311	28.56945
725	6.033	912.19568	35.29269	1414.43286	-281.23001	-22.35678	1260.53516	-966.69873	-67.29443	1309.40723	473.18457	130.57959	2.03087	-285.72559	-160.99393	1.13522	-1025.07166	111.48114	-16.64101	-876.54236	-130.27106	29.85900
726	6.042	911.86615	36.33167	1414.82910	-280.48187	-20.56459	1261.03979	-966.32471	-66.48918	1309.45923	460.35474	130.34761	1.77711	-295.79922	-162.69002	3.78974	-1037.68335	111.32758	-16.63342	-845.70923	-129.71561	30.27433
727	6.050	911.92560	37.37314	1414.85925	-280.00424	-19.08582	1261.53821	-966.28058	-65.67291	1309.28418	447.49438	130.21075	1.66874	-305.35425	-164.25049	6.97672	-1050.25464	111.33121	-16.59502	-816.30896	-129.43977	29.94018
728	6.058	912.35004	38.41516	1414.50977	-279.82172	-17.94702	1262.06677	-966.62817	-64.82663	1308.85596	434.69122	130.07788	1.67965	-314.07156	-165.63461	11.02485	-1062.86084	111.36691	-16.56938	-787.33228	-129.70427	29.13355
729	6.067	913.10376	39.43387	1413.77124	-279.94116	-17.14659	1262.63379	-967.41528	-63.92809	1308.14795	421.95209	129.91663	1.72358	-321.32858	-166.84009	16.31654	-1075.52148	111.33412	-16.56014	-758.03113	-130.67461	28.13894
730	6.075	914.15149	40.39890	1412.64087	-280.35809	-16.66104	1263.22351	-968.66803	-62.97765	1307.13904	409.24896	129.74109	1.71684	-326.11630	-167.88177	23.10202	-1088.22473	111.20087	-16.53330	-728.19983	-132.36172	27.22352
731	6.083	915.45959	41.28708	1411.12268	-281.05975	-16.45813	1263.80371	-970.37170	-62.01089	1305.81653	396.58167	129.54401	1.62437	-327.14786	-168.84918	31.35611	-1100.98584	110.89548	-16.49574	-698.14099	-134.62654	26.55840
732	6.092	916.99207	42.07870	1409.22583	-282.02469	-16.49695	1264.33606	-972.46051	-61.07983	1304.18347	383.95688	129.30502	1.46825	-323.21283	-169.93007	40.74500	-1113.82422	110.34196	-16.51531	-668.46838	-137.21301	26.14103
733	6.100	918.71198	42.75266	1406.96704	-283.22284	-16.72479	1264.78809	-974.83618	-60.21832	1302.26575	371.36456	129.04892	1.28875	-313.61349	-171.33083	50.67215	-1126.70667	109.64307	-16.63475	-639.91345	-139.83090	25.80448
734	6.108	920.58862	43.29254	1404.36938	-284.61987	-17.08978	1265.14001	-977.39325	-59.42619	1300.10510	358.77271	128.83856	1.10518	-298.52805	-173.16504	60.31652	-1139.57813	109.05542	-16.81362	-613.21539	-142.23532	25.27259
735	6.117	922.60620	43.68808	1401.45654	-286.18134	-17.55438	1265.37830	-980.03345	-58.68658	1297.74731	346.14740	128.68359	0.91431	-279.19156	-175.38794	68.67945	-1152.41919	108.71364	-16.97772	-589.07666	-144.24298	24.24329
736	6.125	924.76868	43.93124	1398.24902	-287.87448	-18.09570	1265.49023	-982.67792	-57.99487	1295.22754	333.47937	128.50513	0.70757	-257.49191	-177.77872	74.86045	-1165.23389	108.52541	-17.09025	-568.07666	-145.73886	22.52056
737	6.133	927.09302	44.02332	1394.76221	-289.67041	-18.69989	1265.46582	-985.26917	-57.36476	1292.55676	320.76715	128.24777	0.49935	-234.87332	-179.98523	78.56429	-1178.02759	108.35699	-17.17066	-550.53516	-146.71207	20.12497
738	6.142	929.59125	43.98825	1391.00708	-291.54282	-19.35202	1265.30371	-987.75732	-56.80817	1289.71936	308.00308	127.96312	0.32499	-211.63843	-181.64578	80.31339	-1190.80469	108.15269	-17.26360	-536.50977	-147.24399	17.26987
739	6.150	932.25342	43.86954	1387.00037	-293.46472	-20.02739	1265.01233	-990.08551	-56.33057	1286.69250	295.18451	127.72755	0.19021	-187.45810	-182.51907	81.03004	-1203.57422	107.87772	-17.39638	-525.99133	-147.42075	14.19729
740	6.158	935.04419	43.70438	1382.77881	-295.40723	-20.69418	1264.60596	-992.18823	-55.95093	1283.47351	282.30621	127.54077	0.06318	-162.16675	-182.54695	81.41631	-1216.37427	107.51929	-17.54603	-519.10144	-147.27727	10.99041
741	6.167	937.91284	43.49942	1378.40759	-297.34119	-21.32394	1264.10046	-993.99866	-55.71021	1280.10168	269.36926	127.34724	-0.08111	-135.87668	-181.81522	81.68797	-1229.25781	107.15851	-17.63736	-516.11694	-146.83780	7.53099
742	6.175	940.80316	43.23666	1373.97925	-299.23865	-21.90056	1263.51172	-995.45630	-55.66281	1276.65649	256.40848	127.12077	-0.24161	-108.74763	-180.45898	81.73353	-1242.24048	106.87842	-17.62319	-517.27734	-146.19977	3.70564
743	6.183	943.65399	42.89709	1369.60925	-301.07248	-22.41510	1262.85657	-996.51624	-55.86453	1273.22815	243.46445	126.87685	-0.40277	-80.94198	-178.60333	81.43163	-1255.29456	106.62073	-17.55141	-522.47467	-145.56555	-0.24104
744	6.192	946.39905	42.47238	1365.42285	-302.81317	-22.85492	1262.14929	-997.15997	-56.35164	1269.89758	230.54932	126.60635	-0.55673	-52.69041	-176.35304	80.83825	-1268.39111	106.28769	-17.50525	-531.11877	-145.14258	-3.61471
745	6.200	948.97455	41.96625	1361.53479	-304.42468	-23.20547	1261.39978	-997.39532	-57.11192	1266.75562	217.67047	126.26636	-0.71003	-24.25724	-173.81877	80.14806	-1281.49390	105.91534	-17.52656	-542.28778	-144.99149	-5.79029
746	6.208	951.33032	41.39273	1358.03027	-305.86383	-23.45642	1260.61597	-997.23785	-58.07352	1263.92505	204.83853	125.85778	-0.86679	4.16894	-171.12555	79.53864	-1294.51343	105.60785	-17.61686	-554.92529	-145.04091	-6.78709
747	6.217	953.43585	40.76541	1354.96106	-307.08447	-23.60565	1259.79895	-996.69653	-59.13260	1261.54395	192.03571	125.47093	-1.01225	32.53372	-168.34889	79.04353	-1307.33203	105.35851	-17.73456	-568.06403	-145.24156	-7.09877
748	6.225	955.27246	40.08920	1352.34778	-308.04517	-23.67126	1258.93860	-995.77972	-60.19534	1259.73035	179.21704	125.20877	-1.11593	60.88503	-165.48183	78.54626	-1319.87866	105.06879	-17.74622	-581.10571	-145.60422	-7.16576
749	6.233	956.82654	39.37061	1350.18848	-308.71503	-23.69824	1258.01660	-994.51013	-61.19028	1258.56396	166.36368	125.03912	-1.17464	89.29188	-162.50974	77.88667	-1332.14307	104.73172	-17.44318	-593.88916	-146.11154	-7.21025
750	6.242	958.09088	38.63058	1348.47266	-309.07608	-23.73871	1257.01538	-992.93402	-62.04849	1258.08264	153.50671	124.79793	-1.23006	117.76978	-159.48325	76.98267	-1344.15186	104.47366	-16.63142	-606.51929	-146.68106	-7.33504
751	6.250	959.06628	37.89728	1347.19507	-309.12491	-23.82086	1255.92603	-991.12866	-62.68410	1258.27417	140.67850	124.37833	-1.31366	146.27188	-156.49480	75.85762	-1355.92822	104.37993	-15.17683	-619.15057	-147.21170	-7.57801
752	6.258	959.75732	37.18594	1346.35938	-308.87360	-23.93518	1254.75439	-989.20605	-62.99783	1259.08130	127.87620	123.82195	-1.42499	174.74808	-153.61426	74.53536	-1367.43970	104.36624	-13.05619	-631.83655	-147.65872	-7.91088
753	6.267	960.16925	36.48779	1345.97461	-308.35065	-24.04044	1253.52148	-987.30768	-62.90067	1260.43066	115.09231	123.22258	-1.57095	203.19446	-150.86633	72.94270	-1378.61743	104.31493	-10.39306	-644.53271	-148.07211	-8.26158
754	6.275	960.30243	35.78122	1346.04956	-307.59998	-24.08159	1252.25659	-985.58954	-62.34305	1262.26318	102.34251	122.63731	-1.75080	231.65170	-148.25072	70.95443	-1389.36401	104.22183	-7.32126	-657.17908	-148.54480	-8.55546
755	6.283	960.14868	35.04996	1346.58545	-306.67538	-24.01569	1250.99084	-984.19122	-61.33632	1264.52502	89.64393	122.10667	-1.90656	260.16721	-145.78720	68.48443	-1399.46143	104.10400	-3.86687	-669.74408	-149.12085	-8.75592
756	6.292	959.69513	34.28537	1347.57324	-305.63455	-23.82773	1249.75488	-983.19495	-59.96323	1267.12671	76.99595	121.66924	-1.98422	288.73920	-143.54279	65.51588	-1408.58350	103.96426	-0.07641	-682.24268	-149.75938	-8.89316
757	6.300	958.93250	33.47830	1348.99768	-304.53824	-23.52194	1248.58020	-982.59857	-58.35757	1269.93408	64.39448	121.29390	-2.03064	317.28998	-141.59003	62.10502	-1416.42090	103.89975	3.87410	-694.72711	-150.38670	-9.02523
758	6.308	957.86218	32.62259	1350.83728	-303.45068	-23.10861	1247.49915	-982.31519	-56.65004	1272.81018	51.83112	120.88941	-2.12981	345.68793	-139.95972	58.38146	-1422.69336	104.09116	7.85356	-707.24426	-150.97714	-9.15482
759	6.317	956.49933	31.72433	1353.05872	-302.43500	-22.60860	1246.54260	-982.20807	-54.95477	1275.66980	39.27111	120.43999	-2.27858	373.76111	-138.65759	54.52922	-1427.13013	104.71640	12.04807	-719.80005	-151.55463	-9.23132
760	6.325	954.87726	30.79520	1355.61182	-301.54370	-22.05884	1245.73718	-982.14813	-53.39532	1278.49377	26.67123	120.02443	-2.40879	401.25610	-137.71094	50.73832	-1429.53418	105.88745	17.00366	-732.38116	-152.12183	-9.24492
761	6.333	953.04791	29.83847	1358.43481	-300.80899	-21.50119	1245.10315	-982.05078	-52.08868	1281.30090	14.02900	119.66272	-2.48307	427.78427	-137.17529	47.12798	-1429.77344	107.49725	23.28932	-744.99084	-152.64359	-9.25745
762	6.342	951.07104	28.84772	1361.46765	-300.23914	-20.97032	1244.65112	-981.88361	-51.11545	1284.11096	1.37702	119.25328	-2.52202	452.84222	-137.06863	43.67058	-1427.70215	109.05563	30.90976	-757.63208	-153.09518	-9.32031
763	6.350	948.99603	27.81354	1364.66248	-299.82578	-20.49585	1244.38159	-981.66064	-50.52142	1286.92847	-11.27901	118.72533	-2.57725	475.91284	-137.30904	40.17446	-1423.17261	109.78558	38.90775	-770.29883	-153.48041	-9.41233
764	6.358	946.85522	26.73373	1367.98340	-299.55386	-20.11169	1244.29138	-981.42365	-50.31665	1289.74097	-23.97839	118.15791	-2.67839	496.59024	-137.74760	36.37723	-1415.99854	109.05576	45.68442	-782.98987	-153.80447	-9.47504
765	6.367	944.67059	25.61508	1371.39917	-299.40302	-19.86247	1244.38037	-981.21710	-50.46414	1292.52332	-36.75016	117.66432	-2.79597	514.70917	-138.24673	32.08968	-1405.89209	106.91141	49.99646	-795.71228	-154.05634	-9.48256
766	6.375	942.45856	24.45737	1374.87756	-299.34366	-19.80167	1244.64905	-981.06433	-50.89066	1295.23328	-49.59063	117.26620	-2.87688	530.38135	-138.74228	27.27670	-1392.69312	104.09189	51.70290	-808.49188	-154.23520	-9.46412
767	6.383	940.22894	23.24597	1378.38623	-299.33597	-19.98291	1245.09619	-980.95160	-51.51790	1297.81067	-62.49258	116.93013	-2.89978	543.78998	-139.31555	22.07150	-1376.58838	101.39063	51.55740	-821.36078	-154.39410	-9.45674
768	6.392	937.98505	21.96997	1381.89526	-299.33228	-20.45216	1245.71899	-980.82880	-52.28506	1300.18958	-75.44090	116.63017	-2.88792	554.88342	-140.22330	16.77252	-1357.89819	99.14441	50.43942	-834.32227	-154.62326	-9.45420
769	6.400	935.72662	20.64160	1385.37646	-299.28113	-21.24385	1246.51282	-980.63507	-53.15314	1302.31592	-88.41418	116.35440	-2.89054	563.32373	-141.74066	11.78446	-1336.77185	97.24817	48.76875	-847.35156	-154.96423	-9.43039
770	6.408	933.45612	19.29184	1388.79980	-299.13373	-22.37526	1247.46631	-980.34399	-54.09148	1304.16077	-101.42312	116.07536	-2.94320	568.67511	-143.91512	7.47532	-1313.16772	95.40869	46.49507	-860.41516	-155.35469	-9.39004
771	6.417	931.18494	17.94995	1392.13062	-298.85358	-23.83853	1248.55750	-979.99396	-55.07059	1305.73108	-114.49889	115.74694	-3.02856	570.52405	-146.56374	4.06577	-1287.03613	93.36272	43.49274	-873.48560	-155.69624	-9.35344
772	6.425	928.93481	16.62955	1395.33105	-298.42249	-25.59998	1249.75281	-979.65906	-56.08192	1307.07471	-127.64886	115.34866	-3.09330	568.58356	-149.42921	1.61076	-1258.49292	91.08661	39.91076	-886.56659	-155.97006	-9.32045
773	6.433	926.73535	15.32761	1398.36157	-297.83563	-27.60982	1251.01062	-979.38586	-57.13730	1308.26099	-140.84738	114.89992	-3.11200	563.02576	-152.13188	0.01915	-1227.85059	89.02928	36.26324	-899.69330	-156.24344	-9.29106
774	6.442	924.62024	14.04123	1401.18018	-297.09521	-29.80850	1252.28662	-979.16541	-58.22752	1309.35779	-154.04999	114.44012	-3.11330	554.64362	-154.17070	-0.87553	-1195.49170	87.82449	33.16624	-912.88660	-156.58197	-9.28660
775	6.450	922.62708	12.79218	1403.74597	-296.21140	-32.12436	1253.54321	-978.94080	-59.29251	1310.42786	-167.21994	114.00552	-3.13966	544.32922	-155.29147	-1.26709	-1161.71484	87.63321	30.95977	-926.12042	-156.98776	-9.32420
776	6.458	920.79834	11.62390	1406.02832	-295.20383	-34.48315	1254.75562	-978.62573	-60.24121	1311.51416	-180.35150	113.60672	-3.19291	532.56982	-155.71814	-1.41955	-1126.73438	88.12268	29.64749	-939.34161	-157.40668	-9.39560
777	6.467	919.18494	10.56421	1408.01160	-294.09808	-36.83096	1255.91333	-978.15247	-61.01944	1312.60645	-193.45602	113.23999	-3.22045	519.71771	-155.89096	-1.58448	-1090.84229	88.93329	29.07685	-952.50635	-157.79630	-9.47259
778	6.475	917.84747	9.59955	1409.68970	-292.92239	-39.14090	1257.01697	-977.52142	-61.65134	1313.63745	-206.50699	112.91547	-3.13783	506.29056	-156.13939	-1.80933	-1054.52319	89.92168	29.14879	-965.59216	-158.18881	-9.51905
779	6.483	916.84369	8.69327	1411.05664	-291.70975	-41.39680	1258.07312	-976.79510	-62.19684	1314.51685	-219.38351	112.65155	-2.85821	492.73276	-156.59984	-1.98016	-1018.37891	91.11032	29.93060	-978.60266	-158.64526	-9.51682
780	6.492	916.20972	7.81583	1412.10303	-290.50281	-43.57634	1259.08984	-976.06702	-62.70026	1315.17065	-231.89310	112.45531	-2.31776	479.24234	-157.23538	-2.04431	-983.00867	92.51688	31.46230	-991.60712	-159.10754	-9.50721
781	6.500	915.94849	6.95187	1412.81799	-289.35498	-45.64627	1260.07581	-975.44012	-63.18822	1315.55286	-243.90869	112.35611	-1.46485	465.90430	-157.89041	-2.08366	-949.00153	94.08263	33.43587	-1004.73254	-159.39752	-9.56866
782	6.508	916.03198	6.09290	1413.19385	-288.32498	-47.56738	1261.03638	-975.00867	-63.68398	1315.63831	-255.43475	112.43704	-0.24477	452.75912	-158.43828	-2.18941	-916.88873	95.71765	35.20697	-1017.99725	-159.48892	-9.70866
783	6.517	916.40881	5.23361	1413.23169	-287.47052	-49.29987	1261.96899	-974.84772	-64.21507	1315.41846	-266.49573	112.74924	1.35055	439.76834	-158.87802	-2.35157	-886.89917	97.38055	36.19330	-1031.21729	-159.61847	-9.84110
784	6.525	917.01636	4.37247	1412.94397	-286.84372	-50.80487	1262.86145	-975.00684	-64.80714	1314.89624	-277.06311	113.23882	3.27211	426.85574	-159.27521	-2.50165	-858.74310	99.14948	36.24815	-1044.20703	-159.97736	-9.90172
785	6.533	917.79962	3.51065	1412.34814	-286.48834	-52.04518	1263.69897	-975.50018	-65.46184	1314.08081	-287.08997	113.82298	5.52110	413.98679	-159.69376	-2.60668	-831.73193	101.17667	35.65003	-1056.98779	-160.47205	-9.91761
786	6.542	918.72876	2.65063	1411.45947	-286.43884	-52.99109	1264.47278	-976.31207	-66.14537	1312.98938	-296.47977	114.47370	8.21511	401.18256	-160.16171	-2.69834	-805.08838	103.64166	34.77662	-1069.70654	-160.91690	-9.94565
787	6.550	919.80273	1.79764	1410.28491	-286.71909	-53.63333	1265.18530	-977.42487	-66.80855	1311.64441	-305.00095	115.21175	11.53945	388.47452	-160.64282	-2.83698	-778.15680	106.75525	33.83420	-1082.42090	-161.31393	-9.98430
788	6.558	921.03967	0.96201	1408.82019	-287.33914	-53.99110	1265.84338	-978.83734	-67.40942	1310.05994	-312.25076	116.03297	15.65489	375.85410	-161.09100	-3.04340	-750.54376	110.64987	32.86340	-1095.08228	-161.77765	-9.99331
789	6.567	922.46472	0.15941	1407.05090	-288.29657	-54.10629	1266.44409	-980.55005	-67.92038	1308.23279	-317.66278	116.74718	20.55269	363.27213	-161.52292	-3.25852	-722.23822	115.24600	31.87527	-1107.69019	-162.31633	-9.98096
790	6.575	924.09753	-0.58734	1404.95874	-289.57870	-54.03105	1266.96606	-982.53961	-68.33466	1306.15271	-320.55298	117.00853	26.03438	350.68170	-161.98235	-3.39413	-693.59607	120.26535	30.93133	-1120.32129	-162.85901	-9.99712
791	6.583	925.94165	-1.25314	1402.52966	-291.16064	-53.81689	1267.37805	-984.75482	-68.65952	1303.82178	-320.19507	116.80313	32.02458	338.07523	-162.47198	-3.43240	-665.18304	125.39249	30.13431	-1133.02576	-163.36658	-10.06081
792	6.592	927.98633	-1.83145	1399.76062	-293.00357	-53.50620	1267.65417	-987.13196	-68.89801	1301.25208	-315.94016	116.66359	38.72504	325.46854	-162.96045	-3.44534	-637.61798	130.40408	29.51338	-1145.79431	-163.82974	-10.15345
793	6.600	930.21149	-2.34528	1396.66077	-295.05844	-53.12799	1267.78027	-989.60309	-69.04553	1298.44995	-307.46301	117.06103	46.14291	312.83667	-163.41513	-3.51784	-611.49908	135.05746	28.88507	-1158.60657	-164.25534	-10.25719
794	6.608	932.58600	-2.82362	1393.25500	-297.27164	-52.70404	1267.75171	-992.09033	-69.09366	1295.41541	-295.02005	117.92267	53.63640	300.08551	-163.81987	-3.67466	-587.42847	139.01331	27.88552	-1171.45825	-164.67377	-10.36732
795	6.617	935.07068	-3.27655	1389.58716	-299.58847	-52.26016	1267.57153	-994.50476	-69.02698	1292.16345	-279.35849	118.90576	60.19976	287.12677	-164.20935	-3.86138	-566.03076	142.06566	26.19254	-1184.36072	-165.10883	-10.47824
796	6.625	937.62830	-3.69643	1385.71399	-301.95660	-51.82990	1267.25378	-996.75964	-68.81929	1288.74084	-261.27359	119.78358	65.16541	273.98151	-164.64871	-3.99479	-547.81458	144.27197	23.71311	-1197.33606	-165.55751	-10.56673
797	6.633	940.22803	-4.06665	1381.68872	-304.32867	-51.45084	1266.82593	-998.78613	-68.44150	1285.21472	-241.29562	120.51089	68.59416	260.76938	-165.14169	-4.05626	-533.02368	145.74515	20.56387	-1210.40503	-166.02487	-10.60442
798	6.642	942.84528	-4.36780	1377.55505	-306.66183	-51.16129	1266.32544	-1000.54254	-67.87900	1281.64612	-219.74011	121.14141	71.06384	247.58304	-165.61864	-4.11037	-521.71387	146.48926	16.93791	-1223.58252	-166.52237	-10.59711
799	6.650	945.46277	-4.59186	1373.35303	-308.91571	-50.98796	1265.78845	-1002.02313	-67.14626	1278.07861	-196.87854	121.70702	73.12495	234.40048	-166.03001	-4.21283	-513.95410	146.47966	13.02548	-1236.87659	-167.02939	-10.58755
800	6.658	948.06494	-4.74997	1369.12732	-311.05371	-50.92992	1265.24573	-1003.25311	-66.28824	1274.52771	-172.98703	122.10800	74.93440	221.12720	-166.42000	-4.33791	-509.93173	145.75365	8.94484	-1250.28223	-167.51215	-10.61045
801	6.667	950.62555	-4.85176	1364.93359	-313.04626	-50.96300	1264.72375	-1004.24512	-65.35184	1270.96130	-148.28909	122.18893	76.32860	207.70285	-166.87628	-4.42373	-509.86847	144.37358	4.67902	-1263.78516	-167.96136	-10.65727
802	6.675	953.10706	-4.88989	1360.83899	-314.86819	-51.05960	1264.24438	-1004.96887	-64.34697	1267.32007	-122.91555	121.93193	77.11864	194.13956	-167.42053	-4.45312	-513.72339	142.45731	0.21220	-1277.37109	-168.38960	-10.69147
803	6.683	955.47131	-4.85992	1356.91357	-316.49057	-51.19131	1263.81628	-1005.38861	-63.25249	1263.58191	-96.94650	121.46462	77.25134	180.47906	-168.00888	-4.44694	-520.90747	140.32132	-4.19532	-1291.01526	-168.82120	-10.69196
804	6.692	957.68738	-4.77538	1353.21838	-317.87747	-51.32033	1263.43042	-1005.50366	-62.05591	1259.79504	-70.49105	120.91675	76.79619	166.77460	-168.60043	-4.41704	-530.50244	138.42929	-7.95964	-1304.66541	-169.29251	-10.66438
805	6.700	959.72931	-4.65111	1349.80444	-318.98895	-51.40868	1263.06274	-1005.33368	-60.76814	1256.06726	-43.69915	120.37294	75.91768	153.10303	-169.16821	-4.37734	-541.83789	137.09308	-10.54621	-1318.24585	-169.83832	-10.62212
806	6.708	961.57208	-4.48755	1346.72083	-319.78998	-51.42987	1262.67749	-1004.88580	-59.40915	1252.54907	-16.69694	119.90957	74.82964	139.53369	-169.69116	-4.35994	-554.53564	136.29483	-11.92053	-1331.66174	-170.46637	-10.56336
807	6.717	963.19482	-4.27469	1344.01904	-320.26193	-51.36252	1262.22729	-1004.15460	-58.00858	1249.41309	10.46758	119.59454	73.68163	126.07368	-170.16805	-4.38446	-568.07690	135.80855	-12.50888	-1344.80310	-171.14960	-10.43909
808	6.725	964.58301	-4.00461	1341.74829	-320.40579	-51.18550	1261.65991	-1003.15161	-56.62575	1246.82483	37.83219	119.48090	72.49142	112.68612	-170.60715	-4.45094	-581.82123	135.42953	-12.77874	-1357.57642	-171.85239	-10.14610
809	6.733	965.72162	-3.67604	1339.94958	-320.23465	-50.88745	1260.92749	-1001.92737	-55.35484	1244.91040	65.48774	119.62355	71.19585	99.37220	-170.99609	-4.56016	-595.36401	135.09447	-13.00799	-1369.91846	-172.56497	-9.58067
810	6.742	966.58923	-3.28935	1338.65649	-319.76553	-50.47607	1260.00000	-1000.57043	-54.31125	1243.73425	93.51118	120.06767	69.73032	86.19242	-171.32614	-4.70126	-608.58649	134.82257	-13.30931	-1381.76880	-173.29575	-8.69475
811	6.750	967.15936	-2.85187	1337.89673	-319.01831	-49.97923	1258.87830	-999.18878	-53.61934	1243.29663	121.91280	120.82140	68.06129	73.19808	-171.61903	-4.84458	-621.50616	134.59930	-13.67004	-1393.07751	-174.03531	-7.49180
812	6.758	967.40436	-2.38919	1337.68994	-318.01840	-49.43759	1257.60181	-997.88129	-53.39233	1243.53979	150.65292	121.87410	66.18439	60.37255	-171.88368	-4.97482	-634.20917	134.38544	-14.00505	-1403.84131	-174.74068	-5.98769
813	6.767	967.30249	-1.93983	1338.04724	-316.79858	-48.89401	1256.23523	-996.71240	-53.68582	1244.36572	179.67767	123.21864	64.10923	47.64843	-172.10013	-5.11440	-646.80579	134.21968	-14.26377	-1414.07849	-175.34865	-4.18113
814	6.775	966.84491	-1.53363	1338.96838	-315.39972	-48.38565	1254.84473	-995.70068	-54.45767	1245.67065	208.91864	124.82143	61.83890	34.97449	-172.26045	-5.29386	-659.35236	134.19868	-14.47513	-1423.77795	-175.80368	-2.04730
815	6.783	966.03717	-1.17152	1340.43591	-313.87045	-47.93578	1253.47900	-994.82471	-55.57919	1247.37805	238.32086	126.64409	59.37656	22.35108	-172.38496	-5.50103	-671.83679	134.33189	-14.68229	-1432.86829	-176.08566	0.46168
816	6.792	964.89520	-0.83266	1342.41162	-312.26755	-47.54848	1252.16687	-994.04156	-56.88431	1249.44714	267.88544	128.73578	56.75788	9.79577	-172.49919	-5.69294	-684.25818	134.51479	-14.87607	-1441.20691	-176.20407	3.40075
817	6.800	963.43927	-0.50568	1344.84155	-310.65863	-47.21518	1250.92773	-993.30664	-58.20779	1251.85449	297.62750	131.22751	54.06139	-2.70044	-172.60344	-5.86181	-696.65680	134.63208	-15.02453	-1448.57629	-176.15802	6.75322
818	6.808	961.69263	-0.20105	1347.66443	-309.12012	-46.91876	1249.78040	-992.58801	-59.38742	1254.56750	327.48798	134.18443	51.38914	-15.17011	-172.68816	-6.03593	-709.05359	134.61700	-15.14156	-1454.61548	-175.92163	10.37013
819	6.817	959.69067	0.06381	1350.81812	-307.72620	-46.62779	1248.74585	-991.87579	-60.26843	1257.53857	357.25668	137.54547	48.87750	-27.62998	-172.78418	-6.21625	-721.44202	134.46422	-15.25585	-1458.77295	-175.43488	14.07475
820	6.825	957.48578	0.27399	1354.24072	-306.53400	-46.29578	1247.84680	-991.18042	-60.75414	1260.72449	386.49939	141.26849	46.70118	-40.05828	-172.95045	-6.37064	-733.83533	134.21161	-15.34871	-1460.46716	-174.55946	17.86177
821	6.833	955.13660	0.41901	1357.86938	-305.57532	-45.87096	1247.10510	-990.51599	-60.84241	1264.09229	414.55792	145.33606	44.90790	-52.43337	-173.20709	-6.48779	-746.25391	133.88480	-15.40313	-1459.33740	-173.06404	21.93173
822	6.842	952.69537	0.50323	1361.64319	-304.85614	-45.30923	1246.53735	-989.88019	-60.59430	1267.59253	440.68726	149.55307	43.21263	-64.78912	-173.52397	-6.58717	-758.69714	133.50089	-15.45140	-1455.30542	-170.68988	26.43096
823	6.850	950.20123	0.55106	1365.50720	-304.35709	-44.58298	1246.15088	-989.25787	-60.09587	1271.15601	464.27051	153.55014	41.07070	-77.19984	-173.86703	-6.67978	-771.17255	133.11465	-15.51369	-1448.39648	-167.28983	31.15217
824	6.858	947.67932	0.59094	1369.41296	-304.03275	-43.67905	1245.94775	-988.64117	-59.43909	1274.72546	485.01929	156.98880	38.00739	-89.71564	-174.21664	-6.75874	-783.71527	132.76630	-15.56644	-1438.55396	-162.96759	35.58681
825	6.867	945.14978	0.63484	1373.31836	-303.81702	-42.59250	1245.92798	-988.02972	-58.68185	1278.25659	503.01282	159.70313	33.94141	-102.34451	-174.56459	-6.82213	-796.35748	132.41933	-15.59624	-1425.66284	-158.09448	39.25014
826	6.875	942.63568	0.67610	1377.18860	-303.63617	-41.32410	1246.09033	-987.42035	-57.82527	1281.69507	518.51599	161.74191	29.24534	-115.07876	-174.91455	-6.87184	-809.09851	132.03676	-15.61332	-1409.68018	-153.11902	41.82260
827	6.883	940.16058	0.70441	1380.99365	-303.42163	-39.87784	1246.43262	-986.81244	-56.85234	1284.98828	531.75867	163.32149	24.49402	-127.89820	-175.26436	-6.89947	-821.91467	131.62856	-15.63452	-1390.65906	-148.29987	43.03991
828	6.892	937.74573	0.71939	1384.70178	-303.11624	-38.25229	1246.95007	-986.21033	-55.77071	1288.10730	542.82074	164.65955	20.14774	-140.77261	-175.60150	-6.90685	-834.79968	131.19514	-15.67980	-1368.66919	-143.66241	42.70092
829	6.900	935.41199	0.72504	1388.28149	-302.67871	-36.43170	1247.63147	-985.60748	-54.61142	1291.03210	551.55371	165.77850	16.40190	-153.69687	-175.92471	-6.91798	-847.78369	130.73154	-15.74700	-1343.77185	-139.16541	40.86917
830	6.908	933.18420	0.71555	1391.70288	-302.08624	-34.38950	1248.45886	-984.97357	-53.40736	1293.73865	557.50970	166.51028	13.25196	-166.69696	-176.24750	-6.93314	-860.88367	130.26790	-15.80885	-1316.07788	-134.82855	37.95740
831	6.917	931.09241	0.67998	1394.93066	-301.33124	-32.10321	1249.41003	-984.26343	-52.18417	1296.22266	560.05457	166.69655	10.62524	-179.77701	-176.58652	-6.91203	-874.03662	129.85300	-15.83240	-1285.78784	-130.76691	34.56190
832	6.925	929.16638	0.61908	1397.92480	-300.41382	-29.56796	1250.45752	-983.43506	-50.96880	1298.51013	558.75208	166.31296	8.40918	-192.88809	-176.96011	-6.83029	-887.14911	129.51036	-15.79062	-1253.22095	-127.12403	31.22524
833	6.933	927.42535	0.54898	1400.65088	-299.33582	-26.79889	1251.56873	-982.46539	-49.79599	1300.63098	553.72668	165.48389	6.49474	-205.96829	-177.37404	-6.70251	-900.20538	129.21442	-15.69458	-1218.79895	-123.96112	28.30656
834	6.942	925.87378	0.48193	1403.09070	-298.09619	-23.82684	1252.70911	-981.35779	-48.69659	1302.60364	545.59644	164.49838	4.91652	-218.97379	-177.81284	-6.52768	-913.26001	128.91991	-15.60407	-1182.91956	-121.26531	25.97221
835	6.950	924.51031	0.40750	1405.24036	-296.69162	-20.69539	1253.85010	-980.13904	-47.68155	1304.43933	535.09241	163.69243	3.80280	-231.85376	-178.29129	-6.24169	-926.35944	128.60156	-15.57346	-1145.85327	-119.04181	24.27122
836	6.958	923.33673	0.30698	1407.10303	-295.12335	-17.45631	1254.97046	-978.85004	-46.73637	1306.14148	522.92749	163.19258	3.13109	-244.52805	-178.88760	-5.72499	-939.50757	128.24767	-15.60240	-1107.80713	-117.35995	23.26409
837	6.967	922.36035	0.18031	1408.68311	-293.40387	-14.16348	1256.05273	-977.53467	-45.82361	1307.70117	509.85278	162.89078	2.72947	-256.88748	-179.69096	-4.83772	-952.67371	127.85811	-15.65855	-1069.08899	-116.31628	23.07889
838	6.975	921.59766	0.04330	1409.98376	-291.56320	-10.87328	1257.07813	-976.22955	-44.90628	1309.10168	496.48657	162.66203	2.47422	-268.80972	-180.75192	-3.47125	-965.82239	127.45624	-15.72725	-1030.25488	-115.91779	23.80903
839	6.983	921.07928	-0.09042	1411.00012	-289.65985	-7.65057	1258.02832	-974.96667	-43.97797	1310.31873	483.14441	162.45935	2.29982	-280.20560	-182.08131	-1.60198	-978.93469	127.07211	-15.80839	-992.12695	-115.99152	25.32300
840	6.992	920.84662	-0.21049	1411.71619	-287.78351	-4.56772	1258.89111	-973.78131	-43.05595	1311.31946	469.92590	162.25298	2.11182	-291.04581	-183.65970	0.70901	-992.00500	126.72717	-15.88379	-955.58594	-116.25819	27.14460
841	7.000	920.93774	-0.30289	1412.10681	-286.04163	-1.69615	1259.66980	-972.71381	-42.15462	1312.06812	456.84314	161.97325	1.82534	-301.33447	-185.43533	3.39681	-1005.03674	126.44324	-15.93503	-921.23846	-116.48048	28.61950
842	7.008	921.37244	-0.35249	1412.14478	-284.53986	0.90040	1260.38977	-971.81232	-41.27588	1312.53503	443.87579	161.57088	1.46814	-311.07336	-187.30325	6.48934	-1018.00464	126.26837	-15.96473	-889.17102	-116.53406	29.31043
843	7.017	922.14832	-0.35208	1411.80688	-283.36627	3.17215	1261.09058	-971.13849	-40.41025	1312.69922	431.00519	161.11940	1.17148	-320.21713	-189.09174	10.14235	-1030.83887	126.25720	-15.96081	-858.89099	-116.48117	29.18175
844	7.025	923.24487	-0.30688	1411.07788	-282.58118	5.08690	1261.80774	-970.76666	-39.54467	1312.54675	418.21118	160.74257	1.02062	-328.55197	-190.61180	14.62540	-1043.52698	126.35352	-15.90887	-829.52588	-116.59928	28.43013
845	7.033	924.62805	-0.23676	1409.95264	-282.21146	6.63037	1262.55908	-970.77771	-38.67619	1312.06799	405.43829	160.48380	0.97157	-335.50089	-191.75208	20.26559	-1056.17554	126.35349	-15.85707	-800.24115	-117.17673	27.29788
846	7.042	926.25745	-0.17722	1408.43445	-282.25085	7.81209	1263.34155	-971.24646	-37.82043	1311.25391	392.62994	160.32642	0.93391	-340.00131	-192.51579	27.29767	-1068.90417	126.10840	-15.87378	-770.57410	-118.29892	26.02996
847	7.050	928.09387	-0.16855	1406.53040	-282.66656	8.67145	1264.13245	-972.21649	-37.00919	1310.09595	379.80084	160.27347	0.87307	-340.65585	-192.97461	35.65527	-1081.73352	125.68420	-15.96274	-740.47046	-119.91304	24.85657
848	7.058	930.10205	-0.24065	1404.24792	-283.40991	9.27281	1264.89355	-973.67474	-36.26962	1308.58984	367.01318	160.33537	0.82044	-336.19772	-193.24496	44.86607	-1094.62537	125.18852	-16.11447	-710.14185	-121.95982	23.95855
849	7.067	932.25378	-0.41501	1401.60071	-284.42752	9.68876	1265.58252	-975.55682	-35.60211	1306.74426	354.29535	160.41876	0.78238	-326.05557	-193.49919	54.17031	-1107.59229	124.60712	-16.37394	-679.95270	-124.34172	23.42839
850	7.075	934.53638	-0.70752	1398.60962	-285.67203	9.97736	1266.16541	-977.77423	-34.98831	1304.59070	341.62628	160.34225	0.68311	-310.70557	-193.89569	62.76456	-1120.68286	123.95297	-16.77173	-650.40710	-126.87033	23.22894
851	7.083	936.95520	-1.11497	1395.29028	-287.10913	10.17149	1266.61890	-980.23102	-34.40946	1302.18152	328.97916	160.10538	0.49628	-291.58444	-194.45572	69.97768	-1133.83569	123.36295	-17.22663	-622.16711	-129.31229	23.16242
852	7.092	939.52478	-1.61499	1391.64905	-288.71564	10.28894	1266.92664	-982.82867	-33.85489	1299.56982	316.33987	159.93515	0.32584	-270.46463	-195.00024	75.34833	-1146.82507	122.96063	-17.53863	-596.00073	-131.46582	22.88409
853	7.100	942.25824	-2.18912	1387.69507	-290.47195	10.34731	1267.07690	-985.47229	-33.33084	1296.78699	303.68680	159.89549	0.23252	-248.55289	-195.18091	78.71342	-1159.46704	122.74841	-17.54949	-572.63007	-133.23041	22.02895
854	7.108	945.15906	-2.83850	1383.45544	-292.35617	10.37048	1267.06897	-988.07031	-32.85882	1293.83435	290.99072	159.79086	0.14717	-226.06378	-194.62085	80.31365	-1171.87671	122.60596	-17.35900	-552.55737	-134.64566	20.41412
855	7.117	948.21039	-3.58350	1378.98145	-294.34064	10.38687	1266.92029	-990.53497	-32.46338	1290.70166	278.24939	159.54083	0.01979	-202.68869	-193.09534	80.73539	-1184.37781	122.38531	-17.24075	-536.00037	-135.83780	18.13288
856	7.125	951.37006	-4.45319	1374.34985	-296.39120	10.42228	1266.66638	-992.78766	-32.17465	1287.39514	265.49463	159.28131	-0.11031	-178.28815	-190.59581	80.59858	-1197.14697	122.06860	-17.31255	-523.01154	-136.90607	15.43727
857	7.133	954.57703	-5.45903	1369.64758	-298.47092	10.49570	1266.34741	-994.75208	-32.03612	1283.93884	252.74371	159.12930	-0.19352	-152.99487	-187.23987	80.23333	-1210.06812	121.76971	-17.43659	-513.69019	-137.86304	12.51139
858	7.142	957.75854	-6.57275	1364.94922	-300.54227	10.62068	1265.99463	-996.34753	-32.09428	1280.36658	239.97610	159.05960	-0.23483	-126.92612	-183.17992	79.65191	-1222.94116	121.55276	-17.43806	-508.29675	-138.65796	9.32591
859	7.150	960.83746	-7.73743	1360.31885	-302.56427	10.80629	1265.62463	-997.50928	-32.37907	1276.72681	227.17252	158.93443	-0.30238	-100.09507	-178.60008	78.77094	-1235.73145	121.36185	-17.30443	-507.14075	-139.23294	5.72688
860	7.158	963.74261	-8.90005	1355.83728	-304.48807	11.05630	1265.24304	-998.21460	-32.89596	1273.08484	214.33334	158.60718	-0.46991	-72.55659	-173.68488	77.59800	-1248.55322	121.14984	-17.16172	-510.25714	-139.57700	1.78449
861	7.167	966.42291	-10.03992	1351.60815	-306.25620	11.36869	1264.85059	-998.47900	-33.62715	1269.52246	201.46609	158.06833	-0.71840	-44.49036	-168.54669	76.24770	-1261.44995	120.94296	-17.12518	-517.17474	-139.75433	-1.93363
862	7.175	968.85797	-11.17844	1347.73022	-307.80679	11.73845	1264.44434	-998.33447	-34.52951	1266.14441	188.60217	157.51120	-0.93373	-16.12904	-163.24397	74.86083	-1274.32983	120.75525	-17.22638	-527.08502	-139.87863	-4.68173
863	7.183	971.05310	-12.35208	1344.26904	-309.08035	12.15643	1264.01196	-997.81738	-35.53668	1263.07959	175.79672	157.16901	-1.04253	12.35673	-157.84262	73.53930	-1287.15771	120.52213	-17.44706	-539.05322	-140.03281	-6.18606
864	7.192	973.02209	-13.57281	1341.25085	-310.02670	12.59958	1263.52710	-996.96307	-36.57762	1260.46802	163.07166	157.08727	-1.07527	40.91352	-152.39993	72.32114	-1300.02710	120.17113	-17.71209	-552.04327	-140.22321	-6.77955
865	7.200	974.77222	-14.83151	1338.67480	-310.61102	13.02654	1262.95325	-995.79877	-37.59372	1258.43774	150.37982	157.12657	-1.06632	69.57163	-146.93637	71.17414	-1312.91992	119.79842	-17.84846	-565.19092	-140.42084	-6.98322
866	7.208	976.29559	-16.12109	1336.53442	-310.81671	13.39297	1262.25488	-994.34485	-38.53207	1257.07520	137.65155	157.09650	-1.02636	98.36883	-141.46475	70.02024	-1325.61646	119.64571	-17.64509	-578.14709	-140.61127	-7.14812
867	7.217	977.56738	-17.42932	1334.82935	-310.64606	13.67843	1261.40918	-992.63287	-39.32263	1256.41577	124.86309	156.84909	-1.03424	127.29668	-136.02353	68.78484	-1337.93896	119.79366	-16.95592	-590.95313	-140.81790	-7.40041
868	7.225	978.55542	-18.72894	1333.57080	-310.11899	13.90114	1260.41187	-990.73602	-39.86340	1256.46350	112.03283	156.35922	-1.19772	156.30038	-130.68436	67.43649	-1349.89746	120.02396	-15.71521	-603.70148	-141.08676	-7.73369
869	7.233	979.23083	-19.99506	1332.78137	-309.27084	14.10994	1259.27893	-988.78442	-40.03178	1257.20789	99.19474	155.76041	-1.49855	185.32153	-125.50730	65.97031	-1361.59912	119.98933	-13.91309	-616.40204	-141.42831	-8.08847
870	7.242	979.57263	-21.22055	1332.48364	-308.15106	14.36253	1258.04468	-986.94800	-39.71953	1258.61206	86.40134	155.23874	-1.80011	214.32883	-120.49104	64.34796	-1373.13574	119.46889	-11.60429	-629.01843	-141.83051	-8.39125
871	7.250	979.57056	-22.40845	1332.68762	-306.81870	14.70569	1256.75439	-985.40118	-38.87537	1260.59131	73.69422	154.87752	-1.99081	243.31689	-115.64055	62.49752	-1384.47754	118.55469	-8.88154	-641.51672	-142.34174	-8.58482
872	7.258	979.22412	-23.55237	1333.38770	-305.33405	15.17133	1255.45459	-984.28107	-37.53363	1263.01306	61.06651	154.62354	-2.05223	272.30121	-111.04576	60.36604	-1395.39453	117.56030	-5.77883	-653.91174	-143.04367	-8.66417
873	7.267	978.53833	-24.63376	1334.56372	-303.75476	15.78163	1254.18799	-983.63275	-35.80406	1265.71033	48.47839	154.33099	-2.06298	301.28345	-106.82253	57.92798	-1405.51904	116.73399	-2.23709	-666.29138	-143.90576	-8.69285
874	7.275	977.52307	-25.64496	1336.18298	-302.13757	16.54354	1252.98987	-983.36346	-33.82983	1268.50610	35.88148	153.86960	-2.13137	330.20023	-103.04488	55.17908	-1414.48120	116.13809	1.77225	-678.74139	-144.75940	-8.76181
875	7.283	976.19659	-26.60408	1338.20447	-300.53940	17.43851	1251.88391	-983.26575	-31.75853	1271.27686	23.24960	153.26959	-2.27013	358.91418	-99.78236	52.18689	-1421.98010	115.74350	6.14563	-691.26654	-145.46979	-8.91022
876	7.292	974.58594	-27.54395	1340.58203	-299.01788	18.42281	1250.88232	-983.11719	-29.73674	1274.01941	10.59846	152.65614	-2.41803	387.20218	-97.12143	49.11007	-1427.72607	115.53821	10.79695	-703.82837	-146.05173	-9.09059
877	7.300	972.72791	-28.49387	1343.26270	-297.62836	19.43055	1249.99316	-982.76788	-27.90283	1276.82288	-2.05340	152.08789	-2.54333	414.70773	-95.10306	46.09371	-1431.38354	115.55338	15.92966	-716.40833	-146.58524	-9.22318
878	7.308	970.66901	-29.46707	1346.18555	-296.41544	20.37447	1249.22656	-982.16852	-26.36520	1279.76294	-14.71516	151.58800	-2.62650	440.93497	-93.69249	43.15389	-1432.64673	115.88354	22.09055	-729.01794	-147.10355	-9.27492
879	7.317	968.46167	-30.46179	1349.28906	-295.40363	21.16091	1248.59375	-981.36584	-25.17583	1282.83484	-27.41166	151.17783	-2.65335	465.33658	-92.79284	40.15393	-1431.30591	116.57028	29.70465	-741.68219	-147.58981	-9.27221
880	7.325	966.15820	-31.47443	1352.52051	-294.59445	21.72044	1248.10608	-980.47180	-24.33478	1285.96826	-40.16189	150.82230	-2.66341	487.48181	-92.24347	36.86060	-1427.24304	117.20300	38.24969	-754.40717	-148.02940	-9.25657
881	7.333	963.80304	-32.50443	1355.83972	-293.97342	22.02679	1247.77673	-979.60822	-23.82802	1289.07349	-52.96658	150.46039	-2.70619	507.21902	-91.87083	33.08453	-1420.39795	116.96017	46.13918	-767.17584	-148.42918	-9.25269
882	7.342	961.42938	-33.54831	1359.21643	-293.51785	22.08684	1247.61743	-978.85535	-23.64569	1292.07031	-65.81948	150.07431	-2.77540	524.67841	-91.59303	28.83134	-1410.66992	115.43585	51.82647	-779.99023	-148.79620	-9.26276
883	7.350	959.05957	-34.59729	1362.62378	-293.19785	21.91756	1247.63293	-978.22748	-23.77307	1294.90149	-78.72457	149.69896	-2.83110	540.07257	-91.44047	24.30834	-1397.99561	113.09305	54.92075	-792.87341	-149.13339	-9.26984
884	7.358	956.70532	-35.63834	1366.03223	-292.97205	21.52941	1247.82104	-977.67822	-24.18147	1297.52881	-91.68273	149.36928	-2.85875	553.45715	-91.45020	19.78139	-1382.53638	110.69635	56.10772	-805.82336	-149.45227	-9.25913
885	7.367	954.37006	-36.66075	1369.40918	-292.78699	20.91566	1248.17590	-977.12598	-24.80766	1299.91992	-104.66903	149.05264	-2.88556	564.59558	-91.59187	15.46862	-1364.55688	108.62701	56.20499	-818.81262	-149.76392	-9.23817
886	7.375	952.05811	-37.66248	1372.72046	-292.58340	20.04861	1248.68872	-976.48602	-25.54015	1302.04602	-117.65423	148.66016	-2.94191	572.94495	-91.85863	11.56869	-1344.15381	106.87744	55.50844	-831.83130	-150.07771	-9.22114
887	7.383	949.78137	-38.63751	1375.93384	-292.30582	18.89143	1249.34595	-975.70264	-26.26488	1303.91663	-130.64471	148.15790	-3.02353	577.81128	-92.37325	8.25386	-1321.21533	105.34239	53.90268	-844.88477	-150.41324	-9.20461
888	7.392	947.56128	-39.56314	1379.02185	-291.91003	17.42522	1250.12500	-974.76294	-26.93964	1305.62744	-143.67828	147.63165	-3.08452	578.70496	-93.27523	5.51911	-1295.59399	103.92572	51.28571	-857.96344	-150.77319	-9.17720
889	7.400	945.42926	-40.41634	1381.95642	-291.36719	15.67362	1250.99683	-973.68225	-27.61128	1307.33276	-156.78329	147.19113	-3.07670	575.67682	-94.50884	3.18584	-1267.31763	102.58832	47.82567	-871.05127	-151.11154	-9.14778
890	7.408	943.42212	-41.19337	1384.70544	-290.66351	13.70243	1251.92737	-972.48761	-28.36050	1309.11169	-169.93961	146.84760	-3.01598	569.34833	-95.82691	1.25267	-1236.65698	101.44612	43.97073	-884.14319	-151.37799	-9.14932
891	7.417	941.57056	-41.90172	1387.23621	-289.79474	11.59398	1252.88037	-971.22223	-29.23878	1310.87207	-183.09189	146.52257	-2.97472	560.59253	-96.97324	0.00491	-1204.02100	100.85582	40.31411	-897.23456	-151.60100	-9.19857
892	7.425	939.89459	-42.54495	1389.52478	-288.76126	9.42216	1253.82019	-969.94031	-30.24322	1312.42786	-196.19818	146.15454	-2.99324	550.06122	-97.79159	-0.48256	-1169.78223	101.25418	37.36192	-910.31970	-151.88376	-9.26068
893	7.433	938.41089	-43.12801	1391.56165	-287.56683	7.24347	1254.71985	-968.68109	-31.32333	1313.65930	-209.20987	145.77350	-3.02084	538.08459	-98.25631	-0.59921	-1134.22925	102.74979	35.34804	-923.41217	-152.29321	-9.28868
894	7.442	937.14252	-43.67023	1393.34814	-286.21884	5.09818	1255.56421	-967.45300	-32.41164	1314.56580	-222.03021	145.46844	-2.93115	525.06512	-98.48072	-0.75530	-1097.72925	104.96106	34.24166	-936.53949	-152.78883	-9.28422
895	7.450	936.11646	-44.20189	1394.88696	-284.73120	3.01635	1256.34802	-966.24982	-33.46260	1315.19983	-234.54910	145.33798	-2.57292	511.61008	-98.63260	-1.03547	-1060.79688	107.36462	33.89172	-949.69470	-153.28165	-9.28016
896	7.458	935.35413	-44.74664	1396.17444	-283.12915	1.02674	1257.06958	-965.07520	-34.46530	1315.61011	-246.67307	145.49878	-1.82170	498.20987	-98.80919	-1.34260	-1023.96289	109.77902	34.21848	-962.82739	-153.70621	-9.29714
897	7.467	934.86676	-45.30843	1397.20142	-281.45615	-0.83534	1257.72693	-963.95062	-35.42053	1315.83557	-258.30896	146.03064	-0.63532	485.05362	-99.00839	-1.61895	-987.73883	112.35938	35.24657	-975.92566	-154.01593	-9.35198
898	7.475	934.65686	-45.87711	1397.95618	-279.78055	-2.52574	1258.31775	-962.91302	-36.31993	1315.90100	-269.37570	146.89233	0.92397	472.10931	-99.20245	-1.87928	-952.64221	115.18407	36.83347	-989.04877	-154.18887	-9.46733
899	7.483	934.71869	-46.44916	1398.42395	-278.19058	-3.99835	1258.84460	-962.01849	-37.15004	1315.80530	-279.83615	147.99136	2.76065	459.26068	-99.41494	-2.13056	-919.12146	118.11569	38.44636	-1002.21423	-154.27072	-9.64559
900	7.492	935.03796	-47.03276	1398.58923	-276.77563	-5.21512	1259.31934	-961.35046	-37.90039	1315.53552	-289.69589	149.24736	4.84015	446.41464	-99.71220	-2.33947	-887.46295	121.04306	39.41649	-1015.32526	-154.37448	-9.84499
901	7.500	935.59210	-47.62665	1398.44043	-275.60803	-6.14711	1259.76257	-961.00970	-38.56607	1315.08521	-298.96570	150.51508	7.22795	433.54172	-100.12955	-2.48613	-857.70111	124.05466	39.43805	-1028.25818	-154.64908	-9.99055
902	7.508	936.35321	-48.20645	1397.97253	-274.73666	-6.77086	1260.19763	-961.07501	-39.14690	1314.43860	-307.56985	151.60561	10.09890	420.66183	-100.62997	-2.60532	-829.47815	127.38135	38.69526	-1040.97852	-155.20044	-10.02220
903	7.517	937.29456	-48.74158	1397.19141	-274.19089	-7.07553	1260.64600	-961.56946	-39.63988	1313.55212	-315.21182	152.43010	13.67374	407.79651	-101.15297	-2.74683	-802.03857	131.27037	37.53808	-1053.58252	-155.95290	-9.94464
904	7.525	938.40161	-49.21111	1396.11206	-273.98682	-7.07478	1261.11963	-962.47101	-40.04079	1312.37695	-321.29800	153.03281	18.08397	394.94449	-101.68211	-2.90663	-774.53595	135.88062	36.18401	-1066.22888	-156.68277	-9.82756
905	7.533	939.67749	-49.59717	1394.74866	-274.13055	-6.80602	1261.61401	-963.74622	-40.36072	1310.89148	-325.03430	153.52864	23.34349	382.11356	-102.22157	-3.04078	-746.40979	141.22897	34.71426	-1079.00281	-157.25833	-9.75045
906	7.542	941.13574	-49.87938	1393.10352	-274.61896	-6.32068	1262.10803	-965.35754	-40.63103	1309.09863	-325.60846	154.08163	29.48191	369.33353	-102.74347	-3.14249	-717.57837	147.18275	33.19673	-1091.85449	-157.73364	-9.75445
907	7.550	942.78790	-50.03831	1391.17188	-275.44052	-5.67546	1262.56775	-967.25476	-40.88468	1307.01050	-322.27536	154.89883	36.60337	356.61880	-103.22181	-3.24939	-688.42371	153.46613	31.71455	-1104.68018	-158.20157	-9.84257
908	7.558	944.63611	-50.05605	1388.95361	-276.57727	-4.92197	1262.95129	-969.37518	-41.13191	1304.64246	-314.46835	156.14691	44.58956	343.94543	-103.69049	-3.38194	-659.61169	159.71463	30.29124	-1117.43774	-158.68069	-9.98847
909	7.567	946.67249	-49.91949	1386.45935	-278.00415	-4.09518	1263.21582	-971.64130	-41.34676	1302.00183	-302.13843	157.80179	52.66628	331.26865	-104.21007	-3.52087	-631.91205	165.54465	28.81380	-1130.16931	-159.15585	-10.13972
910	7.575	948.88147	-49.63655	1383.70825	-279.68246	-3.21022	1263.32996	-973.95490	-41.46931	1299.07727	-285.95197	159.65196	59.59001	318.54831	-104.79285	-3.64197	-606.09625	170.54120	27.01285	-1142.92993	-159.63043	-10.25129
911	7.583	951.24219	-49.23981	1380.72717	-281.55887	-2.27252	1263.28174	-976.20593	-41.42593	1295.85254	-266.89780	161.52539	64.52978	305.77216	-105.38793	-3.73987	-582.82336	174.29962	24.56430	-1155.72607	-160.11942	-10.31857
912	7.592	953.72876	-48.75700	1377.55322	-283.57544	-1.29659	1263.07996	-978.29535	-41.15658	1292.34131	-245.73618	163.39493	67.62453	292.96301	-105.91355	-3.82504	-562.54596	176.63336	21.31472	-1168.53674	-160.62445	-10.36712
913	7.600	956.31067	-48.19452	1374.23523	-285.67871	-0.31854	1262.74902	-980.15692	-40.63507	1288.62000	-222.90744	165.23744	69.63622	280.14673	-106.31034	-3.91879	-545.49481	177.67432	17.42442	-1181.36035	-161.10925	-10.42556
914	7.608	958.95337	-47.55437	1370.82764	-287.82156	0.61032	1262.32446	-981.76221	-39.87666	1284.81360	-198.73376	166.95509	71.25622	267.32568	-106.58797	-4.04182	-531.73706	177.69792	13.25792	-1194.20874	-161.52237	-10.50774
915	7.617	961.61646	-46.84038	1367.38281	-289.96170	1.44160	1261.84790	-983.10876	-38.92358	1281.03601	-173.51584	168.46838	72.74224	254.48691	-106.81526	-4.19662	-521.34668	176.86740	9.12689	-1207.08142	-161.86166	-10.60545
916	7.625	964.25397	-46.05324	1363.94873	-292.05835	2.14292	1261.36011	-984.21655	-37.82217	1277.34521	-147.48697	169.76692	73.97278	241.61765	-107.08257	-4.35580	-514.58508	175.18008	5.12385	-1219.97632	-162.18307	-10.69533
917	7.633	966.82062	-45.19540	1360.57532	-294.06927	2.70174	1260.89307	-985.12311	-36.61774	1273.74207	-120.76479	170.83597	74.66164	228.71277	-107.45200	-4.48183	-511.87958	172.69110	1.19131	-1232.90112	-162.54211	-10.75241
918	7.642	969.27856	-44.27016	1357.32092	-295.94800	3.12598	1260.46509	-985.85211	-35.35329	1270.18713	-93.39779	171.63113	74.58125	215.77545	-107.90308	-4.56464	-513.51477	169.73734	-2.68506	-1245.86035	-162.94849	-10.76108
919	7.650	971.59882	-43.27780	1354.25012	-297.64093	3.44196	1260.08264	-986.37714	-34.05496	1266.63184	-65.48016	172.16505	73.73839	202.82608	-108.35854	-4.61378	-519.21600	166.90376	-6.30661	-1258.83252	-163.37473	-10.72654
920	7.658	973.75720	-42.21896	1351.42615	-299.08725	3.68652	1259.74255	-986.63666	-32.72369	1263.06287	-37.19259	172.55087	72.37744	189.90237	-108.77083	-4.63510	-528.16229	164.74251	-9.21742	-1271.76648	-163.80463	-10.67595
921	7.667	975.73358	-41.09746	1348.90161	-300.22504	3.90298	1259.43164	-986.58392	-31.34464	1259.53833	-8.73124	172.92303	70.80531	177.02652	-109.15947	-4.63944	-539.42273	163.47173	-11.04524	-1284.61719	-164.26566	-10.63631
922	7.675	977.51282	-39.92581	1346.71484	-301.00302	4.14414	1259.12280	-986.20306	-29.90149	1256.19580	19.77168	173.35916	69.22194	164.18622	-109.57835	-4.64071	-552.10492	162.90665	-11.91315	-1297.35693	-164.79166	-10.60421
923	7.683	979.08203	-38.72516	1344.89502	-301.39230	4.46448	1258.77612	-985.48224	-28.38637	1253.23010	48.28857	173.90076	67.68861	151.36261	-110.05029	-4.63743	-565.34308	162.64619	-12.27147	-1309.93750	-165.37372	-10.52384
924	7.692	980.42480	-37.51027	1343.46851	-301.39093	4.89729	1258.34497	-984.39514	-26.81044	1250.84656	76.88769	174.58112	66.17481	138.55066	-110.53804	-4.61938	-578.55957	162.36009	-12.49277	-1322.24719	-166.00021	-10.27696
925	7.700	981.51978	-36.28070	1342.46301	-301.02109	5.43681	1257.78625	-982.93005	-25.23041	1249.21423	105.65546	175.42596	64.60696	125.74084	-110.98887	-4.58855	-591.57434	161.95685	-12.76421	-1334.13135	-166.70569	-9.72008
926	7.708	982.34302	-35.03009	1341.90454	-300.31989	6.04083	1257.07092	-981.14801	-23.77925	1248.43164	134.63120	176.45998	62.92125	112.91183	-111.37888	-4.57065	-604.40216	161.54326	-13.12629	-1345.48621	-167.51321	-8.77120
927	7.717	982.87311	-33.75320	1341.81860	-299.32785	6.64839	1256.19360	-979.19995	-22.64938	1248.49719	163.81802	177.67215	61.09028	100.05344	-111.70656	-4.60712	-617.09753	161.27609	-13.52235	-1356.31812	-168.37573	-7.44277
928	7.725	983.09503	-32.44287	1342.22559	-298.07968	7.19824	1255.17651	-977.26868	-22.02444	1249.30432	193.20374	178.99586	59.10683	87.19529	-111.96808	-4.72324	-629.71332	161.21368	-13.88762	-1366.68420	-169.21759	-5.78831
929	7.733	982.99902	-31.09271	1343.13281	-296.60657	7.63947	1254.06128	-975.48987	-22.01782	1250.67969	222.75272	180.36807	56.97150	74.40366	-112.14439	-4.90039	-642.28815	161.27512	-14.20422	-1376.60449	-169.98346	-3.84964
930	7.742	982.57654	-29.70732	1344.52783	-294.94873	7.93977	1252.89709	-973.91327	-22.64549	1252.45264	252.40860	181.79599	54.70764	61.72135	-112.21622	-5.08789	-654.83191	161.34833	-14.47015	-1386.03467	-170.63513	-1.62063
931	7.750	981.82080	-28.30290	1346.38501	-293.16159	8.09285	1251.72852	-972.51508	-23.82284	1254.51440	282.13327	183.36818	52.37569	49.12690	-112.19712	-5.24638	-667.32935	161.40063	-14.67432	-1394.86255	-171.13513	0.96403
932	7.758	980.73322	-26.89505	1348.67285	-291.31088	8.11681	1250.59119	-971.23505	-25.37416	1256.82764	311.93109	185.19817	50.05818	36.57352	-112.14503	-5.37315	-679.77966	161.45114	-14.83276	-1402.90369	-171.43611	3.96236
933	7.767	979.32690	-25.48792	1351.35815	-289.46722	8.04628	1249.51648	-970.01764	-27.04977	1259.38611	341.80643	187.33350	47.82477	24.02847	-112.13113	-5.48461	-692.21863	161.47693	-14.99264	-1409.85107	-171.50577	7.34263
934	7.775	977.62610	-24.07533	1354.40149	-287.70267	7.92384	1248.53662	-968.84351	-28.57465	1262.17102	371.66205	189.71231	45.70877	11.46644	-112.19278	-5.59794	-704.69568	161.41396	-15.16777	-1415.19922	-171.32620	10.96389
935	7.783	975.66394	-22.65030	1357.75073	-286.08282	7.79327	1247.68408	-967.73560	-29.73608	1265.15100	401.17853	192.24516	43.72327	-1.13255	-112.32593	-5.72423	-717.24158	161.23833	-15.30623	-1418.37134	-170.74957	14.62321
936	7.792	973.47833	-21.20883	1361.34253	-284.65924	7.69691	1246.98901	-966.73474	-30.44005	1268.30786	429.76373	194.93053	41.88737	-13.77050	-112.51820	-5.85619	-729.85449	160.97189	-15.34463	-1419.05103	-169.42996	18.20554
937	7.800	971.10663	-19.74930	1365.11218	-283.46442	7.67578	1246.47449	-965.86816	-30.68991	1271.63232	456.67883	197.78717	40.14706	-26.44120	-112.76929	-5.97592	-742.52209	160.63994	-15.27648	-1417.27917	-167.06519	21.83532
938	7.808	968.58630	-18.28294	1369.00098	-282.50467	7.77069	1246.15503	-965.13214	-30.53479	1275.09155	481.27795	200.66939	38.21585	-39.14550	-113.08092	-6.07516	-755.23871	160.28549	-15.17283	-1413.19690	-163.61627	25.76323
939	7.817	965.95764	-16.84103	1372.95715	-281.75485	8.02010	1246.03564	-964.49402	-30.02515	1278.61377	503.17200	203.26141	35.62809	-51.88230	-113.44580	-6.15604	-767.98486	159.95444	-15.13449	-1406.79517	-159.23666	30.04369
940	7.825	963.26038	-15.46149	1376.93286	-281.16510	8.45322	1246.11340	-963.91022	-29.19156	1282.10852	522.27582	205.31503	32.10221	-64.64722	-113.84055	-6.21992	-780.74103	159.62823	-15.19098	-1397.86792	-154.16599	34.39334
941	7.833	960.52740	-14.16684	1380.88147	-280.67459	9.08769	1246.38110	-963.34790	-28.05648	1285.50220	538.75732	206.86330	27.82703	-77.44929	-114.22172	-6.26118	-793.51849	159.23322	-15.29189	-1386.15662	-148.68945	38.30165
942	7.842	957.78516	-12.94492	1384.75574	-280.22009	9.93456	1246.83228	-962.79419	-26.65532	1288.74915	552.87134	208.14371	23.34542	-90.30766	-114.56029	-6.27912	-806.33392	158.74133	-15.41019	-1371.51611	-143.01190	41.15540
943	7.850	955.05554	-11.74849	1388.51001	-279.74139	11.00438	1247.46191	-962.25092	-25.04575	1291.81677	564.79150	209.32361	19.20008	-103.22980	-114.87479	-6.29353	-819.20636	158.22400	-15.53820	-1353.91650	-137.16885	42.39912
944	7.858	952.35303	-10.52412	1392.10645	-279.18814	12.31323	1248.25903	-961.71973	-23.29808	1294.67505	574.53528	210.36057	15.69668	-116.21316	-115.20360	-6.32375	-832.18781	157.78619	-15.60987	-1333.35352	-131.15192	41.82673
945	7.867	949.68713	-9.24533	1395.51550	-278.52667	13.88330	1249.20325	-961.18738	-21.47640	1297.29907	581.86450	211.12161	12.91103	-129.26886	-115.57010	-6.35913	-845.31702	157.46655	-15.56088	-1309.85400	-125.06462	39.74622
946	7.875	947.07404	-7.92500	1398.71472	-277.74399	15.73096	1250.26563	-960.62793	-19.63229	1299.67957	586.17401	211.53093	10.76805	-142.41089	-115.97336	-6.37866	-858.55347	157.20895	-15.43580	-1283.56323	-119.10185	36.80029
947	7.883	944.54266	-6.60403	1401.68848	-276.84448	17.85674	1251.40979	-960.01892	-17.80733	1301.83630	586.65991	211.58926	9.05201	-155.61246	-116.39131	-6.37892	-871.80566	156.94003	-15.35696	-1254.76489	-113.44028	33.63251
948	7.892	942.12854	-5.32410	1404.42444	-275.83881	20.24765	1252.59509	-959.34308	-16.03497	1303.81470	582.85071	211.35999	7.50242	-168.80615	-116.80569	-6.35938	-885.01019	156.64621	-15.39069	-1223.81006	-108.17088	30.66401
949	7.900	939.86401	-4.10245	1406.90894	-274.73422	22.87950	1253.78418	-958.57770	-14.34357	1305.65833	575.04840	210.93474	6.04457	-181.93536	-117.21635	-6.31212	-898.16785	156.33255	-15.49809	-1191.01929	-103.31900	28.07351
950	7.908	937.77631	-2.92737	1409.12683	-273.53152	25.71619	1254.95239	-957.69727	-12.75710	1307.38782	564.25366	210.38911	4.82027	-194.97263	-117.63539	-6.22618	-911.30627	155.96043	-15.62048	-1156.63184	-98.91672	25.92206
951	7.917	935.89252	-1.77637	1411.06372	-272.22705	28.71045	1256.09106	-956.69647	-11.29258	1309.00134	551.72333	209.78894	3.94410	-207.87897	-118.09035	-6.04975	-924.43237	155.50122	-15.72566	-1120.85291	-95.01317	24.26263
952	7.925	934.24524	-0.63586	1412.70654	-270.82062	31.80504	1257.20117	-955.60529	-9.95403	1310.48779	538.49780	209.20067	3.38237	-220.56784	-118.62149	-5.64800	-937.54401	155.02063	-15.78632	-1083.92432	-91.63568	23.18010
953	7.933	932.87024	0.49615	1414.04211	-269.32803	34.93198	1258.28247	-954.48145	-8.72345	1311.83203	525.15692	208.68755	3.04821	-232.91833	-119.28428	-4.84187	-950.65552	154.62503	-15.80099	-1046.17981	-88.80737	22.81050
954	7.942	931.79675	1.62137	1415.05896	-267.79483	38.01109	1259.32715	-953.39410	-7.56596	1313.00916	511.91589	208.31050	2.85417	-244.82797	-120.15099	-3.51077	-963.76648	154.33408	-15.80024	-1008.12585	-86.58259	23.29177
955	7.950	931.04272	2.74905	1415.74963	-266.30099	40.95856	1260.32495	-952.41187	-6.44659	1313.98145	498.82745	208.13049	2.71323	-256.26288	-121.26147	-1.66566	-976.83765	154.07480	-15.78835	-970.48969	-84.99165	24.60316
956	7.958	930.62061	3.88583	1416.11072	-264.94940	43.70447	1261.27588	-951.59277	-5.33214	1314.70972	485.86841	208.14914	2.57215	-267.23853	-122.57726	0.58631	-989.82788	153.80833	-15.71961	-934.11572	-83.91137	26.39812
957	7.967	930.53979	5.01889	1416.14209	-263.84650	46.19601	1262.19800	-950.98529	-4.19066	1315.16235	472.98285	208.18697	2.40997	-277.75583	-123.99482	3.16091	-1002.71729	153.62820	-15.56437	-899.69550	-83.06381	28.05086
958	7.975	930.79791	6.11765	1415.84558	-263.08273	48.38925	1263.11963	-950.64508	-3.00832	1315.31042	460.13672	207.98938	2.23676	-287.77606	-125.39265	6.10806	-1015.50830	153.63120	-15.40627	-867.45447	-82.23308	29.00985
959	7.983	931.37329	7.15231	1415.22278	-262.71396	50.24935	1264.06519	-950.64240	-1.79385	1315.12439	447.32690	207.53000	2.10436	-297.20090	-126.69365	9.65640	-1028.23694	153.68880	-15.41039	-837.03247	-81.43571	29.12657
960	7.992	932.23212	8.10999	1414.27234	-262.75140	51.75478	1265.04407	-951.04559	-0.56506	1314.58020	434.55902	206.98160	2.01684	-305.75577	-127.88078	14.14502	-1040.93457	153.58624	-15.60473	-807.67767	-80.87167	28.59909
961	8.000	933.34106	8.99637	1412.99390	-263.16867	52.90344	1266.04700	-951.89703	0.65253	1313.66882	421.84308	206.46402	1.88151	-312.81241	-128.94885	19.86596	-1053.59253	153.33360	-15.80716	-778.62012	-80.79041	27.71139
962	8.008	934.67188	9.81961	1411.39160	-263.92053	53.72226	1267.04492	-953.19739	1.82227	1312.39844	409.16940	206.06342	1.64614	-317.31787	-129.89685	26.93199	-1066.23376	153.05315	-15.88430	-749.36584	-81.36908	26.70002
963	8.017	936.20087	10.57574	1409.47168	-264.95883	54.26605	1267.99231	-954.91003	2.91065	1310.79370	396.49048	205.92313	1.40376	-317.93900	-130.76889	35.20789	-1078.96680	152.73045	-15.92374	-719.76300	-82.63784	25.74191
964	8.025	937.90857	11.25397	1407.23950	-266.23807	54.60220	1268.83472	-956.98364	3.90845	1308.89246	383.76721	206.08411	1.28386	-313.43283	-131.64856	44.28131	-1091.87842	152.29327	-16.06220	-689.92780	-84.49847	24.95273
965	8.033	939.77643	11.84363	1404.69641	-267.71494	54.79201	1269.51990	-959.36212	4.83454	1306.73596	370.98801	206.31786	1.27945	-303.18362	-132.62675	53.51837	-1104.92212	151.78769	-16.29127	-660.19928	-86.78398	24.37870
966	8.042	941.78833	12.32462	1401.84460	-269.35141	54.88309	1270.00732	-961.97717	5.72137	1304.35645	358.13550	206.33582	1.26979	-287.64783	-133.77693	62.19084	-1118.00085	151.33786	-16.50587	-631.11682	-89.27779	23.97856
967	8.050	943.93152	12.67218	1398.69727	-271.11972	54.91663	1270.27502	-964.74438	6.59377	1301.76648	345.19873	206.11734	1.18166	-268.30075	-135.08368	69.57077	-1131.09204	150.98535	-16.64043	-603.34308	-91.71385	23.60886
968	8.058	946.19073	12.88101	1395.28369	-273.00140	54.92767	1270.32520	-967.57086	7.45079	1298.95752	332.20200	205.82655	1.01740	-246.92911	-136.36462	75.03880	-1144.20825	150.68085	-16.70098	-577.55493	-93.83125	23.05228
969	8.067	948.54535	12.96225	1391.64502	-274.98181	54.93338	1270.18115	-970.36542	8.26488	1295.92896	319.17542	205.56476	0.80587	-224.68579	-137.29210	78.32018	-1157.34070	150.36261	-16.74631	-554.34485	-95.48544	22.10674
970	8.075	950.97345	12.92142	1387.82642	-277.04364	54.93243	1269.87866	-973.03931	8.99876	1292.72180	306.09406	205.32916	0.59736	-201.73697	-137.51700	79.69724	-1170.50366	149.97346	-16.84535	-534.15985	-96.66965	20.68648
971	8.083	953.45093	12.76578	1383.87476	-279.16275	54.91756	1269.45898	-975.50226	9.62019	1289.40430	292.88672	205.06390	0.42497	-177.78983	-136.80530	79.87961	-1183.77014	149.49316	-17.01546	-517.29333	-97.37997	18.84269
972	8.092	955.94867	12.52502	1379.84192	-281.30759	54.88712	1268.96240	-977.66577	10.09659	1286.02844	279.53012	204.78070	0.29710	-152.73346	-135.09702	79.55402	-1197.23389	148.96356	-17.22716	-503.92517	-97.54677	16.69217
973	8.100	958.43237	12.23969	1375.78638	-283.44193	54.85004	1268.42151	-979.45990	10.37388	1282.61011	266.07977	204.58322	0.22342	-126.70681	-132.48280	79.05676	-1210.88208	148.47504	-17.41978	-494.22095	-97.12411	14.30281
974	8.108	960.86536	11.92413	1371.77551	-285.52713	54.82901	1267.85730	-980.85187	10.39066	1279.13940	252.59073	204.45255	0.15789	-99.85787	-129.14346	78.41291	-1224.54614	148.12711	-17.51922	-488.44135	-96.15929	11.58572
975	8.117	963.21033	11.55771	1367.88525	-287.52475	54.86396	1267.28137	-981.83813	10.13878	1275.60693	239.07129	204.23067	0.01125	-72.27967	-125.28482	77.54383	-1238.08521	147.95056	-17.51232	-486.90094	-94.79314	8.32619
976	8.125	965.42993	11.12234	1364.19275	-289.39621	55.00053	1266.69983	-982.42712	9.67600	1272.01770	225.51971	203.88855	-0.21107	-44.11646	-121.08418	76.41725	-1251.51953	147.90080	-17.42629	-489.69568	-93.25625	4.45386
977	8.133	967.48761	10.62781	1360.76697	-291.09885	55.26354	1266.11340	-982.63721	9.06348	1268.38831	211.95773	203.56488	-0.40527	-15.59470	-116.64392	75.08923	-1264.95105	147.89206	-17.28536	-496.42889	-91.87838	0.38338
978	8.142	969.35541	10.09549	1357.66626	-292.58701	55.64695	1265.51331	-982.49121	8.32986	1264.76892	198.42297	203.37067	-0.50478	13.06590	-111.98750	73.67536	-1278.45435	147.78485	-17.17875	-506.28210	-91.00043	-3.03464
979	8.150	971.02502	9.53284	1354.93787	-293.82031	56.12918	1264.87781	-982.00793	7.49546	1261.29053	184.94211	203.29442	-0.53532	41.74056	-107.12720	72.28840	-1292.00610	147.47939	-17.20372	-518.31952	-90.73173	-5.15494
980	8.158	972.50281	8.91830	1352.61572	-294.76779	56.68070	1264.16980	-981.21033	6.58891	1258.16516	171.51227	203.24568	-0.56561	70.41933	-102.13562	70.97480	-1305.50598	147.05154	-17.32728	-531.62976	-90.87296	-6.06695
981	8.167	973.78961	8.21075	1350.71790	-295.40607	57.25749	1263.34290	-980.13440	5.63218	1255.62170	158.13892	203.13878	-0.64360	99.15421	-97.12662	69.70794	-1318.84790	146.66797	-17.38037	-545.41101	-91.16963	-6.34077
982	8.175	974.86786	7.38654	1349.25330	-295.72092	57.80747	1262.35632	-978.82623	4.63523	1253.84387	144.86191	202.89568	-0.78698	127.97369	-92.16668	68.43214	-1331.93457	146.38106	-17.11177	-559.15674	-91.50586	-6.47162
983	8.183	975.70490	6.47214	1348.23535	-295.71329	58.29111	1261.18860	-977.34357	3.62474	1252.94568	131.64630	202.44592	-0.98796	156.85333	-87.26179	67.09703	-1344.70874	146.13840	-16.28358	-572.69604	-91.84491	-6.67180
984	8.192	976.26294	5.52957	1347.68774	-295.40131	58.69966	1259.84460	-975.75946	2.70144	1252.95166	118.32265	201.83029	-1.18880	185.75644	-82.42031	65.67665	-1357.16528	145.95439	-14.79127	-586.05054	-92.16430	-6.95319
985	8.200	976.50562	4.60410	1347.64001	-294.81677	59.05745	1258.35583	-974.15723	2.10213	1253.77588	104.80679	201.20303	-1.33220	214.66031	-77.65675	64.16762	-1369.30029	145.85400	-12.69633	-599.30164	-92.48506	-7.25911
986	8.208	976.40149	3.70282	1348.12134	-293.99838	59.40575	1256.77356	-972.63159	2.14910	1255.24316	91.25954	200.68147	-1.42916	243.54697	-72.99699	62.54347	-1381.10144	145.71675	-10.13415	-612.51611	-92.87109	-7.54982
987	8.217	975.92816	2.82547	1349.15039	-292.98361	59.78889	1255.15723	-971.28180	3.02342	1257.16895	77.86956	200.29355	-1.50097	272.39722	-68.53415	60.72288	-1392.54395	145.39503	-7.18634	-625.71191	-93.36777	-7.81871
988	8.225	975.07581	1.98972	1350.72131	-291.80811	60.24464	1253.56104	-970.17767	4.61436	1259.42480	64.64506	200.03223	-1.54277	301.20737	-64.39423	58.61947	-1403.47522	144.90598	-3.86043	-638.87628	-93.95750	-8.07051
989	8.233	973.84625	1.21649	1352.79517	-290.51282	60.78691	1252.02734	-969.33582	6.63133	1261.93030	51.49526	199.82713	-1.58474	330.00320	-60.64581	56.21135	-1413.54248	144.41472	-0.17492	-651.99756	-94.58578	-8.30411
990	8.242	972.25446	0.50706	1355.31128	-289.14777	61.40265	1250.58496	-968.72333	8.77161	1264.60718	38.36272	199.52890	-1.68184	358.78415	-57.30777	53.55407	-1422.30444	144.07800	3.79882	-665.07867	-95.22270	-8.51002
991	8.250	970.33130	-0.15897	1358.20972	-287.77365	62.07062	1249.25037	-968.27344	10.79482	1267.35767	25.24140	199.03365	-1.84168	387.41238	-54.39410	50.75523	-1429.34692	143.95062	8.03809	-678.15088	-95.86523	-8.68331
992	8.258	968.11877	-0.80652	1361.44202	-286.46298	62.76711	1248.03088	-967.90985	12.54720	1270.09460	12.13189	198.38080	-2.01771	415.55316	-51.88919	47.92374	-1434.24426	144.03204	12.69326	-691.24438	-96.49741	-8.83255
993	8.267	965.66077	-1.44882	1364.96289	-285.29410	63.45271	1246.93164	-967.57001	13.94844	1272.79248	-0.98766	197.68719	-2.16431	442.70844	-49.72345	45.10340	-1436.54614	144.34512	18.11865	-704.33392	-97.09241	-8.96074
994	8.275	963.00403	-2.08504	1368.71875	-284.33627	64.06360	1245.96204	-967.20703	14.97498	1275.49817	-14.13909	197.03094	-2.28056	468.30881	-47.81123	42.23364	-1435.90234	144.94949	24.75536	-717.38934	-97.63173	-9.05778
995	8.283	960.20337	-2.70926	1372.65247	-283.63306	64.52406	1245.13586	-966.78735	15.65540	1278.28479	-27.31966	196.44070	-2.38687	491.84109	-46.09352	39.15687	-1432.17847	145.75732	32.65574	-730.44580	-98.10471	-9.11826
996	8.292	957.31610	-3.32469	1376.71289	-283.18860	64.77834	1244.46960	-966.30182	16.03994	1281.18884	-40.52752	195.94498	-2.48088	512.96753	-44.55892	35.68674	-1425.42261	146.27460	40.94191	-743.55493	-98.50717	-9.14457
997	8.300	954.38715	-3.94772	1380.85437	-282.96429	64.80431	1243.97705	-965.77197	16.16679	1284.18677	-53.78042	195.55075	-2.55143	531.58832	-43.23662	31.71434	-1415.70264	145.78299	48.02952	-756.74359	-98.84607	-9.14758
998	8.308	951.44543	-4.59148	1385.03162	-282.89026	64.59044	1243.66467	-965.23346	16.06335	1287.21716	-67.09707	195.18529	-2.61203	547.80219	-42.17289	27.25831	-1403.00073	144.02525	52.68124	-770.03564	-99.14040	-9.14659
999	8.317	948.50714	-5.25139	1389.20178	-282.88483	64.11191	1243.53284	-964.70862	15.75496	1290.21338	-80.48080	194.76340	-2.67729	561.72015	-41.46520	22.46328	-1387.32300	141.56425	54.81676	-783.43018	-99.41466	-9.15164
1000	8.325	945.58276	-5.91940	1393.32727	-282.86835	63.33289	1243.58154	-964.18457	15.26136	1293.12122	-93.91528	194.32550	-2.72176	573.27087	-41.28739	17.62804	-1368.82666	139.16364	55.14182	-796.88257	-99.69621	-9.15999
1001	8.333	942.68451	-6.60051	1397.37573	-282.76697	62.22380	1243.81738	-963.61151	14.59377	1295.89978	-107.38476	193.98218	-2.70965	582.17285	-41.77932	13.19979	-1347.73169	137.05389	54.19715	-810.36328	-100.00833	-9.16808
1002	8.342	939.82874	-7.29898	1401.31970	-282.51489	60.77557	1244.25244	-962.91711	13.76318	1298.52051	-120.90343	193.74190	-2.65190	588.01740	-42.90990	9.59456	-1324.14844	135.13806	52.09270	-823.88885	-100.34909	-9.17609
1003	8.350	937.03357	-8.00171	1405.13550	-282.06201	59.00247	1244.89233	-962.02905	12.80893	1300.96802	-134.49390	193.51625	-2.59917	590.37811	-44.44786	6.89548	-1298.06274	133.46063	48.89690	-837.47595	-100.69381	-9.18815
1004	8.358	934.31750	-8.69090	1408.79834	-281.38135	56.93976	1245.72107	-960.90662	11.81248	1303.23572	-148.14496	193.24554	-2.58563	588.97626	-46.02107	4.77279	-1269.47339	132.11299	44.89413	-851.11914	-101.02514	-9.20315
1005	8.367	931.70398	-9.36478	1412.28027	-280.46896	54.64274	1246.69714	-959.57727	10.84012	1305.30957	-161.81686	192.92595	-2.59855	583.91644	-47.25011	2.88527	-1238.49414	131.07024	40.54987	-864.81268	-101.33799	-9.21064
1006	8.375	929.22430	-10.03403	1415.55054	-279.33777	52.18266	1247.76477	-958.13501	9.87276	1307.14807	-175.45987	192.54079	-2.60998	575.79895	-47.90475	1.31197	-1205.37427	130.35901	36.35575	-878.54468	-101.63504	-9.20574
1007	8.383	926.91357	-10.70569	1418.57764	-278.00937	49.63597	1248.86682	-956.67975	8.83783	1308.70520	-189.00430	192.05685	-2.60735	565.40472	-47.99997	0.33482	-1170.48535	130.22702	32.69523	-892.27142	-101.94120	-9.19606
1008	8.392	924.80249	-11.37846	1421.33496	-276.50711	47.07336	1249.95825	-955.25897	7.70222	1309.99158	-202.34482	191.50505	-2.55471	553.29169	-47.80844	-0.08252	-1134.23804	131.01599	29.84013	-905.95117	-102.29807	-9.18993
1009	8.400	922.91534	-12.04771	1423.80823	-274.85263	44.55468	1251.01074	-953.87317	6.49688	1311.08228	-215.38724	191.04495	-2.33598	539.95331	-47.69825	-0.27330	-1097.01294	132.83261	27.97421	-919.58911	-102.73050	-9.19103
1010	8.408	921.27753	-12.70633	1425.99719	-273.06830	42.12864	1252.00647	-952.51208	5.27786	1312.05615	-228.12119	190.93604	-1.78530	526.05664	-47.83370	-0.47302	-1059.21619	135.46355	27.18428	-933.20264	-103.21452	-9.20608
1011	8.417	919.91882	-13.33833	1427.90881	-271.18735	39.83551	1252.92944	-951.15820	4.11056	1312.95203	-240.54883	191.32701	-0.80338	512.15228	-48.09471	-0.72176	-1021.35022	138.64145	27.48885	-946.78302	-103.68062	-9.23794
1012	8.425	918.86810	-13.92496	1429.54639	-269.26511	37.71244	1253.76318	-949.78174	3.05981	1313.76123	-252.56732	192.09598	0.59274	498.43781	-48.31933	-1.01303	-984.03351	142.19034	28.79123	-960.33356	-104.07233	-9.26867
1013	8.433	918.14667	-14.46024	1430.90271	-267.37878	35.80170	1254.49402	-948.39441	2.13088	1314.41589	-264.02963	193.03000	2.35288	484.89017	-48.49612	-1.33981	-947.96606	145.90887	30.68123	-973.87756	-104.40144	-9.27323
1014	8.442	917.76575	-14.94556	1431.95959	-265.61563	34.15388	1255.11719	-947.10211	1.24258	1314.79871	-274.85989	194.02838	4.47377	471.43411	-48.70393	-1.65670	-913.74750	149.56384	32.40155	-987.41431	-104.70213	-9.25990
1015	8.450	917.72687	-15.37735	1432.69434	-264.05743	32.81996	1255.64282	-946.07385	0.30502	1314.84033	-285.03171	195.04669	7.01566	458.03662	-48.99641	-1.90321	-881.61499	153.09813	33.27885	-1000.92505	-104.95644	-9.28202
1016	8.458	918.02429	-15.75677	1433.08740	-262.76974	31.83658	1256.09668	-945.47284	-0.71405	1314.58667	-294.43140	196.03644	10.13280	444.72119	-49.37909	-2.05945	-851.31006	156.73312	33.20631	-1014.35864	-105.18151	-9.37523
1017	8.467	918.64661	-16.10072	1433.12964	-261.79727	31.21199	1256.51501	-945.39423	-1.80470	1314.10474	-302.71735	196.96606	14.06235	431.50644	-49.83209	-2.15090	-822.12634	160.78519	32.53170	-1027.63965	-105.49019	-9.50725
1018	8.475	919.57379	-16.42680	1432.82214	-261.16541	30.92192	1256.93372	-945.83594	-2.93217	1313.37708	-309.27292	197.71249	18.94947	418.36185	-50.32798	-2.22619	-793.13403	165.45132	31.58591	-1040.79553	-105.92229	-9.62827
1019	8.483	920.77539	-16.72568	1432.17200	-260.88428	30.91701	1257.37720	-946.74701	-4.04613	1312.33423	-313.26804	198.07991	24.73568	405.23325	-50.84396	-2.33787	-763.58875	170.80154	30.51845	-1053.95300	-106.41542	-9.70821
1020	8.492	922.22034	-16.96054	1431.18945	-260.95096	31.13559	1257.85156	-948.08435	-5.10497	1310.92932	-313.79352	198.20050	31.39158	392.08502	-51.37670	-2.50114	-733.32507	176.80460	29.43530	-1067.15649	-106.97275	-9.72706
1021	8.500	923.89349	-17.10246	1429.88562	-261.35352	31.51630	1258.34180	-949.81042	-6.08327	1309.15515	-310.02765	198.64009	39.06721	378.90887	-51.93524	-2.67987	-702.80487	183.24599	28.43211	-1080.33862	-107.61786	-9.71133
1022	8.508	925.79883	-17.15419	1428.27002	-262.07471	32.00760	1258.81177	-951.87390	-6.96593	1307.02527	-301.45779	199.86464	47.66302	365.72385	-52.51339	-2.84052	-672.80554	189.70644	27.44315	-1093.45740	-108.27836	-9.73544
1023	8.517	927.94336	-17.13487	1426.34912	-263.09387	32.57430	1259.21082	-954.19452	-7.74493	1304.55713	-288.18118	201.87260	56.34916	352.57333	-53.09126	-2.98819	-644.09167	195.67802	26.17725	-1106.55750	-108.87701	-9.83745
1024	8.525	930.32306	-17.05632	1424.12708	-264.39026	33.19910	1259.48816	-956.65613	-8.40472	1301.76477	-271.00012	204.38127	63.85886	339.48492	-53.64848	-3.13918	-617.30017	200.73608	24.30203	-1119.70020	-109.40822	-9.98261
1025	8.533	932.92334	-16.91344	1421.61621	-265.94781	33.87440	1259.60999	-959.13501	-8.90379	1298.65710	-251.00143	207.11717	69.38047	326.43219	-54.16570	-3.28963	-592.95203	204.70074	21.65737	-1132.87683	-109.88605	-10.10711
1026	8.542	935.72205	-16.68860	1418.84619	-267.75031	34.58962	1259.56934	-961.54169	-9.19035	1295.25427	-228.98526	209.92043	73.06596	313.36380	-54.63149	-3.42227	-571.44714	207.65273	18.30025	-1146.03979	-110.32912	-10.17259
1027	8.550	938.68414	-16.36688	1415.86670	-269.77020	35.32199	1259.38489	-963.82941	-9.24730	1291.61902	-205.34882	212.69138	75.65570	300.24753	-55.04628	-3.52803	-553.05396	209.76968	14.46394	-1159.19299	-110.77605	-10.20459
1028	8.558	941.75238	-15.95488	1412.74316	-271.96637	36.03253	1259.09570	-965.96277	-9.09378	1287.85620	-180.34406	215.30316	77.76955	287.06802	-55.43122	-3.60502	-537.98743	211.17688	10.45652	-1172.38513	-111.24648	-10.27016
1029	8.567	944.84949	-15.48471	1409.55896	-274.28845	36.67084	1258.75281	-967.88696	-8.74403	1284.06909	-154.24500	217.59827	79.58316	273.82037	-55.83064	-3.66170	-526.56934	211.94202	6.49224	-1185.64502	-111.70886	-10.39559
1030	8.575	947.89215	-14.99457	1406.41650	-276.67719	37.18554	1258.41052	-969.53625	-8.20137	1280.31946	-127.29195	219.45328	80.95487	260.52170	-56.26874	-3.72891	-519.33350	212.15057	2.62122	-1198.97046	-112.11449	-10.53450
1031	8.583	950.80530	-14.50769	1403.42322	-279.06113	37.53313	1258.11401	-970.86560	-7.47895	1276.61597	-99.61971	220.80884	81.67999	247.20132	-56.70934	-3.83356	-516.90039	211.92865	-1.16912	-1212.34265	-112.46330	-10.62621
1032	8.592	953.52740	-14.02536	1400.67542	-281.35638	37.68826	1257.88879	-971.86566	-6.60211	1272.93628	-71.32912	221.64449	81.67216	233.86972	-57.10147	-3.96296	-519.53918	211.40741	-4.77658	-1225.72925	-112.82198	-10.65557
1033	8.600	956.00867	-13.53253	1398.25403	-283.47443	37.65621	1257.73462	-972.55829	-5.60255	1269.27698	-42.59292	221.97159	81.03709	220.52524	-57.46181	-4.06741	-526.75110	210.72408	-7.86772	-1239.09668	-113.24699	-10.65450
1034	8.608	958.21191	-13.01172	1396.22485	-285.33618	37.47753	1257.62708	-972.97827	-4.51666	1265.68701	-13.62817	221.85977	80.03265	207.18396	-57.85979	-4.10838	-537.40881	210.01262	-10.04423	-1252.40869	-113.72571	-10.66435
1035	8.617	960.11591	-12.45399	1394.63452	-286.88318	37.22145	1257.52478	-973.15143	-3.38248	1262.26367	15.42078	221.45145	78.94723	193.86420	-58.31984	-4.11062	-550.21222	209.33978	-11.22069	-1265.63208	-114.23221	-10.69838
1036	8.625	961.71387	-11.86156	1393.50879	-288.07825	36.96912	1257.37622	-973.07544	-2.22836	1259.12939	44.53133	220.89998	77.95351	180.56216	-58.79672	-4.12426	-563.95703	208.71169	-11.70879	-1278.73804	-114.78835	-10.71789
1037	8.633	963.00427	-11.24356	1392.85974	-288.90497	36.78855	1257.12585	-972.71863	-1.06200	1256.41528	73.75288	220.25327	77.02734	167.27298	-59.24487	-4.14069	-577.78687	208.14781	-11.91866	-1291.65674	-115.44121	-10.62214
1038	8.642	963.98059	-10.60631	1392.69446	-289.37036	36.71409	1256.72083	-972.04547	0.10671	1254.26831	103.14260	219.45749	76.02435	154.00058	-59.64377	-4.12164	-591.37610	207.67487	-12.11917	-1304.25244	-116.20114	-10.27956
1039	8.650	964.62793	-9.94467	1393.02332	-289.49814	36.74202	1256.12219	-971.05249	1.21011	1252.85205	132.73096	218.47021	74.82019	140.73724	-59.97330	-4.08787	-604.74939	207.28244	-12.41940	-1316.39258	-117.01369	-9.59822
1040	8.658	964.92651	-9.24524	1393.86145	-289.31509	36.83887	1255.32153	-969.78369	2.10658	1252.30127	162.50049	217.27829	73.35674	127.46832	-60.22803	-4.09812	-618.00012	206.95496	-12.81297	-1328.02527	-117.79605	-8.56516
1041	8.667	964.85632	-8.50209	1395.21851	-288.84576	36.95315	1254.34924	-968.32495	2.64006	1252.65649	192.38568	215.84961	71.61706	114.19744	-60.42979	-4.17599	-631.18445	206.71072	-13.21928	-1339.18018	-118.49680	-7.20711
1042	8.675	964.39880	-7.72693	1397.08936	-288.11716	37.02415	1253.26575	-966.79431	2.70755	1253.83276	222.31537	214.15201	69.59694	100.95663	-60.60157	-4.30845	-644.32477	206.58374	-13.54964	-1349.90259	-119.11517	-5.51999
1043	8.683	963.53967	-6.93967	1399.45374	-287.16534	36.99181	1252.13953	-965.32068	2.28172	1255.64307	252.26309	212.22665	67.28392	87.78446	-60.74765	-4.46841	-657.41431	206.58240	-13.77270	-1360.15625	-119.66962	-3.45343
1044	8.692	962.27277	-6.15781	1402.28125	-286.03812	36.81098	1251.02966	-963.99457	1.40611	1257.86523	282.26340	210.25821	64.67857	74.68774	-60.85806	-4.61988	-670.41943	206.63855	-13.93556	-1369.78052	-120.16832	-0.97352
1045	8.700	960.60425	-5.39792	1405.53552	-284.79382	36.46599	1249.97937	-962.82776	0.17689	1260.32043	312.37695	208.52756	61.83720	61.63781	-60.92977	-4.73909	-683.32996	206.63631	-14.11519	-1378.53613	-120.61247	1.88012
1046	8.708	958.55389	-4.67404	1409.17090	-283.50134	35.97551	1249.02124	-961.76880	-1.28174	1262.92334	342.61581	207.19757	58.84573	48.60668	-60.97772	-4.83051	-696.20618	206.55080	-14.31197	-1386.10498	-121.00208	5.01930
1047	8.717	956.15247	-3.98767	1413.13062	-282.23859	35.37962	1248.18628	-960.75775	-2.82805	1265.66919	372.88458	206.19801	55.78457	35.58329	-61.02282	-4.91824	-709.13647	206.46906	-14.41445	-1391.98853	-121.33241	8.35929
1048	8.725	953.43738	-3.33127	1417.35193	-281.08215	34.72144	1247.50623	-959.77191	-4.30302	1268.57092	402.96481	205.38535	52.77819	22.55933	-61.08524	-5.02642	-722.16357	206.43021	-14.33679	-1395.51587	-121.56441	11.86941
1049	8.733	950.45087	-2.70358	1421.77368	-280.09155	34.04784	1247.00793	-958.83868	-5.54916	1271.61108	432.51324	204.71034	50.00713	9.53139	-61.18420	-5.15270	-735.26123	206.35901	-14.17807	-1396.15942	-121.51787	15.67789
1050	8.742	947.23859	-2.10977	1426.33594	-279.29639	33.41893	1246.70850	-958.02136	-6.45120	1274.73682	461.05829	204.18828	47.57095	-3.49821	-61.33257	-5.27074	-748.37830	206.17108	-14.14997	-1393.87183	-120.77626	20.06630
1051	8.750	943.84570	-1.54765	1430.97864	-278.69290	32.89566	1246.61328	-957.39197	-6.96571	1277.87744	488.01013	203.75284	45.30488	-16.54533	-61.54311	-5.36196	-761.49170	205.85660	-14.32833	-1388.90601	-118.84726	25.14837
1052	8.758	940.31512	-1.00269	1435.64270	-278.25253	32.51668	1246.71619	-957.00433	-7.11364	1280.96643	512.73865	203.18434	42.76791	-29.64045	-61.82723	-5.42575	-774.60303	205.46687	-14.57800	-1381.24390	-115.57370	30.54131
1053	8.767	936.69061	-0.46387	1440.27502	-277.93503	32.29551	1247.00525	-956.87128	-6.94601	1283.95667	534.75159	202.29034	39.52961	-42.78980	-62.17355	-5.46689	-787.72156	205.05966	-14.74343	-1370.43567	-111.31992	35.47012
1054	8.775	933.01660	0.05518	1444.83240	-277.69589	32.23712	1247.47119	-956.95984	-6.51285	1286.82056	553.84344	201.12070	35.55196	-55.97086	-62.55336	-5.48253	-800.86395	204.64816	-14.80919	-1356.06299	-106.63813	39.15105
1055	8.783	929.33594	0.52876	1449.28235	-277.48782	32.35097	1248.10962	-957.21082	-5.85109	1289.54260	570.08997	199.87662	31.28392	-69.16485	-62.94173	-5.47089	-814.04089	204.21924	-14.83589	-1338.12036	-101.81933	41.03018
1056	8.792	925.68866	0.95181	1453.59705	-277.26422	32.65318	1248.91565	-957.56433	-4.99121	1292.11890	583.69214	198.67215	27.38198	-82.35847	-63.31384	-5.44722	-827.25012	203.80243	-14.83621	-1316.86340	-96.83805	40.84836
1057	8.800	922.11249	1.33719	1457.74487	-276.98608	33.16665	1249.88123	-957.96820	-3.97465	1294.55249	594.69531	197.41895	24.31937	-95.53681	-63.64750	-5.42767	-840.48334	203.43439	-14.80057	-1292.48767	-91.63103	38.74005
1058	8.808	918.64111	1.69077	1461.68750	-276.62674	33.91747	1250.99585	-958.37000	-2.85500	1296.83752	602.75354	195.87012	22.13206	-108.70910	-63.95118	-5.41507	-853.72302	203.09561	-14.76320	-1265.11060	-86.26830	35.28890
1059	8.817	915.30151	2.01480	1465.38562	-276.17212	34.92305	1252.24487	-958.71088	-1.67097	1298.95410	607.19299	193.79910	20.36408	-121.90519	-64.26438	-5.41468	-866.94196	202.76846	-14.75631	-1234.95654	-80.90877	31.33232
1060	8.825	912.11566	2.32626	1468.80493	-275.61676	36.18098	1253.60706	-958.93335	-0.43676	1300.88245	607.37927	191.15610	18.24038	-135.13126	-64.61913	-5.43283	-880.12598	202.45172	-14.78048	-1202.40002	-75.74419	27.61967
1061	8.833	909.10443	2.64920	1471.91956	-274.95807	37.66483	1255.05310	-958.99646	0.82688	1302.62500	603.22876	188.06543	15.15573	-148.36444	-65.03011	-5.45666	-893.29590	202.11411	-14.84048	-1167.85071	-70.93063	24.58637
1062	8.842	906.28528	2.99280	1474.71045	-274.19318	39.32767	1256.54553	-958.87561	2.07913	1304.21045	595.58740	184.80154	11.31009	-161.58002	-65.50610	-5.46579	-906.48816	201.74347	-14.92422	-1131.67029	-66.52275	22.36257
1063	8.850	903.67029	3.35120	1477.16125	-273.31711	41.11662	1258.03748	-958.55450	3.28596	1305.67798	585.98328	181.75116	7.72751	-174.74570	-66.04034	-5.45581	-919.71429	201.37946	-14.97022	-1094.16907	-62.53080	20.94493
1064	8.858	901.26978	3.72031	1479.26013	-272.32166	42.99453	1259.47046	-958.02808	4.43592	1307.05420	575.62708	179.24313	5.31250	-187.80161	-66.62094	-5.41608	-932.94873	201.03568	-14.94051	-1055.63770	-59.04145	20.36223
1065	8.867	899.09760	4.10965	1481.00244	-271.19958	44.94731	1260.78015	-957.30890	5.52782	1308.33850	564.68414	177.44638	4.10229	-200.66193	-67.28018	-5.28741	-946.15381	200.66122	-14.90184	-1016.43207	-56.23607	20.74346
1066	8.875	897.17224	4.53952	1482.38989	-269.95309	46.96526	1261.91138	-956.42700	6.55350	1309.50330	552.78778	176.39099	3.59599	-213.23096	-68.12751	-4.95907	-959.31213	200.21007	-14.94656	-977.13556	-54.22956	22.23489
1067	8.883	895.51721	5.02719	1483.42773	-268.59979	49.02155	1262.83545	-955.42157	7.49075	1310.50623	539.95361	175.91045	3.35421	-225.41653	-69.30458	-4.30830	-972.41919	199.68777	-15.06940	-938.63538	-52.91040	24.72466
1068	8.892	894.16473	5.58023	1484.12354	-267.17825	51.06862	1263.55579	-954.33478	8.31197	1311.30676	526.67065	175.67444	3.16107	-237.14236	-70.87762	-3.26435	-985.45514	199.16339	-15.19806	-901.94470	-51.99712	27.62234
1069	8.900	893.15924	6.19290	1484.47925	-265.75360	53.04362	1264.09937	-953.22327	9.00549	1311.87549	513.41663	175.43419	2.95223	-248.38638	-72.79446	-1.85030	-998.38544	198.77737	-15.28234	-867.82617	-51.24138	30.09251
1070	8.908	892.55286	6.83539	1484.48730	-264.41403	54.87666	1264.50549	-952.17688	9.58751	1312.19995	500.37451	175.13895	2.72461	-259.19510	-74.93251	-0.13013	-1011.18909	198.61490	-15.31160	-836.39709	-50.60597	31.60800
1071	8.917	892.39172	7.46152	1484.13635	-263.25491	56.50435	1264.81836	-951.31500	10.09074	1312.28625	487.51660	174.81647	2.48667	-269.61063	-77.13856	1.88590	-1023.89984	198.58240	-15.29240	-807.02527	-50.28912	32.17658
1072	8.925	892.69928	8.03546	1483.41797	-262.36243	57.88461	1265.08093	-950.75513	10.55673	1312.14905	474.76721	174.47134	2.24661	-279.59641	-79.28207	4.27763	-1036.59753	198.56799	-15.20742	-778.66382	-50.57672	32.07419
1073	8.933	893.46832	8.54388	1482.32385	-261.80225	59.00148	1265.32874	-950.58435	11.04410	1311.79016	462.05811	174.10095	2.01052	-289.02026	-81.31013	7.21955	-1049.32007	198.59261	-15.03347	-750.31641	-51.68597	31.58911
1074	8.942	894.66479	8.99335	1480.84521	-261.61423	59.85290	1265.58740	-950.86322	11.61959	1311.18811	449.34143	173.73611	1.79785	-297.59540	-83.20560	10.98367	-1062.04346	198.59164	-14.87717	-721.35358	-53.69568	30.99685
1075	8.950	896.23987	9.40585	1478.97791	-261.81293	60.43457	1265.87195	-951.64435	12.32578	1310.30078	436.60931	173.41928	1.63712	-304.74149	-84.93988	15.89414	-1074.78906	198.29036	-14.94954	-691.66730	-56.51790	30.53249
1076	8.958	898.14319	9.80450	1476.72168	-262.38922	60.73558	1266.18164	-952.96368	13.15500	1309.08093	423.90091	173.17603	1.53244	-309.52237	-86.50743	22.20695	-1087.64417	197.56253	-15.27703	-661.65192	-59.92361	30.31541
1077	8.967	900.32990	10.19138	1474.07935	-263.31354	60.74597	1266.49536	-954.80573	14.05299	1307.49316	411.26071	173.01086	1.45533	-310.79526	-87.97458	29.98338	-1100.60486	196.66992	-15.63396	-632.04620	-63.62919	30.33613
1078	8.975	902.76031	10.53778	1471.06152	-264.54407	60.46924	1266.77502	-957.09204	14.95499	1305.53015	398.67648	172.86786	1.36422	-307.49246	-89.51306	39.06253	-1113.51416	195.96057	-15.83502	-603.74487	-67.35565	30.45933
1079	8.983	905.39886	10.79895	1467.68896	-266.03687	59.93117	1266.97742	-959.69812	15.82786	1303.22266	386.09976	172.65781	1.23748	-298.88040	-91.36546	49.06250	-1126.23315	195.53415	-15.91332	-577.58569	-70.84557	30.42207
1080	8.992	908.21509	10.94620	1463.98926	-267.75201	59.18091	1267.06628	-962.47339	16.68026	1300.63037	373.50290	172.37247	1.09143	-284.87143	-93.70810	59.24540	-1138.78760	195.29384	-16.00299	-554.15027	-73.90398	29.92932
1081	9.000	911.18640	10.98090	1459.99109	-269.65128	58.28445	1267.01721	-965.27173	17.53989	1297.82239	360.87677	172.10376	0.94213	-266.42871	-96.53572	68.42414	-1151.31616	195.14740	-16.16107	-533.72461	-76.42221	28.81251
1082	9.008	914.30127	10.91235	1455.72620	-271.69196	57.30745	1266.82117	-967.98621	18.42168	1294.85657	348.21692	171.93794	0.76684	-245.39270	-99.63799	75.35245	-1163.93652	195.04131	-16.32218	-516.42365	-78.33428	27.09139
1083	9.017	917.55847	10.73453	1451.23547	-273.82614	56.30070	1266.48303	-970.55841	19.29769	1291.76794	335.52502	171.84778	0.53745	-223.33383	-102.65116	79.51972	-1176.68250	194.90628	-16.40527	-502.30878	-79.59723	24.92308
1084	9.025	920.95563	10.42569	1446.57507	-276.00552	55.30075	1266.01648	-972.95862	20.08855	1288.56934	322.81021	171.71045	0.28360	-200.67310	-105.21606	81.53008	-1189.51843	194.68158	-16.42689	-491.45831	-80.22108	22.49050
1085	9.033	924.47467	9.96417	1441.81299	-278.18820	54.33448	1265.43823	-975.15356	20.68559	1285.25549	310.08408	171.44716	0.07739	-177.11066	-107.15220	82.55411	-1202.37524	194.34805	-16.48236	-484.05676	-80.25031	19.83625
1086	9.042	928.07727	9.34717	1437.02161	-280.34271	53.42096	1264.76880	-977.08820	20.98525	1281.81738	297.32977	171.10555	-0.04815	-152.42990	-108.47378	83.43120	-1215.21216	193.91669	-16.62761	-480.40247	-79.72008	16.76245
1087	9.050	931.70959	8.59076	1432.27490	-282.44373	52.57336	1264.03162	-978.69354	20.91772	1278.26440	284.49750	170.77786	-0.12620	-126.66209	-109.27915	84.29671	-1228.06714	193.44246	-16.79988	-480.69177	-78.67818	12.96754
1088	9.058	935.30872	7.71756	1427.65088	-284.46414	51.80083	1263.24866	-979.91077	20.45786	1274.63049	271.58206	170.48788	-0.21484	-99.92922	-109.66867	84.87183	-1240.98474	193.01669	-16.89061	-484.68823	-77.23384	8.38265
1089	9.067	938.80585	6.75305	1423.23108	-286.37204	51.10715	1262.43811	-980.71393	19.62252	1270.96704	258.65439	170.20656	-0.35431	-72.41892	-109.72887	84.94307	-1253.92261	192.69928	-16.87195	-491.62061	-75.58327	3.46169
1090	9.075	942.13190	5.71973	1419.09399	-288.12915	50.48325	1261.61523	-981.11853	18.46472	1267.35059	245.77173	169.92050	-0.54084	-44.39881	-109.53286	84.59412	-1266.82324	192.47534	-16.80417	-500.57849	-74.03009	-0.89204
1091	9.083	945.22479	4.62885	1415.31055	-289.68994	49.90224	1260.79175	-981.16541	17.06676	1263.89917	232.93051	169.63959	-0.72821	-16.15696	-109.13583	84.09576	-1279.70728	192.27844	-16.77421	-511.05035	-72.92784	-3.88568
1092	9.092	948.03790	3.48395	1411.94067	-291.00876	49.33025	1259.97290	-980.88892	15.52771	1260.77246	220.10754	169.38742	-0.88079	12.08051	-108.56730	83.65840	-1292.62073	192.08707	-16.83009	-522.83405	-72.46018	-5.40932
1093	9.100	950.54669	2.28616	1409.02734	-292.04852	48.74178	1259.15247	-980.29712	13.94090	1258.14136	207.27673	169.18921	-1.00322	40.20919	-107.83291	83.30320	-1305.50903	191.95332	-16.90831	-535.54071	-72.49165	-5.97259
1094	9.108	952.74524	1.04028	1406.59399	-292.78101	48.11758	1258.30859	-979.37561	12.38320	1256.13708	194.42261	169.04378	-1.09513	68.25072	-106.94860	82.92603	-1318.19824	191.88919	-16.82482	-548.60236	-72.74423	-6.17270
1095	9.117	954.63269	-0.23697	1404.64917	-293.18649	47.43310	1257.40735	-978.09912	10.93892	1254.82507	181.57724	168.90588	-1.14948	96.28863	-105.96095	82.42886	-1330.54077	191.86465	-16.33165	-561.64038	-73.05405	-6.34972
1096	9.125	956.20325	-1.51985	1403.19580	-293.26138	46.66479	1256.41589	-976.45807	9.71928	1254.22949	168.79126	168.70325	-1.19749	124.36941	-104.91598	81.76955	-1342.51379	191.88782	-15.20764	-574.54175	-73.39412	-6.59489
1097	9.133	957.44348	-2.78377	1402.23865	-293.02240	45.81579	1255.31714	-974.53943	8.82313	1254.36487	156.07089	168.40425	-1.26551	152.44565	-103.84767	80.93513	-1354.14990	191.93695	-13.39136	-587.30865	-73.76816	-6.88638
1098	9.142	958.33423	-4.01015	1401.78821	-292.49890	44.93349	1254.11938	-972.57306	8.29733	1255.22974	143.39304	168.05124	-1.32438	180.43661	-102.80543	79.91370	-1365.40869	191.96078	-11.00658	-599.96252	-74.17093	-7.18623
1099	9.150	958.85547	-5.18703	1401.85498	-291.72409	44.09732	1252.85498	-970.81329	8.17159	1256.77441	130.75040	167.68713	-1.35666	208.32813	-101.84423	78.66824	-1376.13672	191.99983	-8.18588	-612.52924	-74.60689	-7.45720
1100	9.158	958.98975	-6.30501	1402.44165	-290.73550	43.38690	1251.56897	-969.38544	8.49896	1258.87756	118.15134	167.29448	-1.41366	236.16644	-100.98962	77.12845	-1386.19800	192.08630	-4.98115	-625.05396	-75.08891	-7.66751
1101	9.167	958.72412	-7.34674	1403.53784	-289.58017	42.85480	1250.30591	-968.28009	9.32111	1261.37048	105.60096	166.83577	-1.54570	263.98602	-100.26414	75.23034	-1395.58838	192.06555	-1.47414	-637.56604	-75.62252	-7.82649
1102	9.175	958.05609	-8.29079	1405.12073	-288.31693	42.51862	1249.10217	-967.44006	10.60043	1264.08667	93.08794	166.29700	-1.72653	291.78082	-99.72914	72.94978	-1404.30652	191.74577	2.24212	-650.04004	-76.20898	-7.98405
1103	9.183	956.99683	-9.13672	1407.15942	-287.01331	42.36995	1247.98413	-966.81024	12.20096	1266.89587	80.57603	165.69031	-1.88713	319.50247	-99.43639	70.28258	-1412.08032	191.21310	6.20265	-662.45660	-76.84352	-8.17281
1104	9.192	955.56946	-9.91000	1409.61646	-285.73889	42.38163	1246.97021	-966.33630	13.91876	1269.71985	68.03007	165.05330	-1.99622	347.05157	-99.38358	67.22472	-1418.29761	190.84042	10.51550	-674.86432	-77.49557	-8.37048
1105	9.200	953.80902	-10.63712	1412.44312	-284.55814	42.50322	1246.07556	-965.95715	15.52395	1272.52966	55.46516	164.43326	-2.08044	374.27203	-99.58228	63.80871	-1422.32178	190.95079	15.23226	-687.32263	-78.11491	-8.52472
1106	9.208	951.76270	-11.33716	1415.57520	-283.52365	42.65919	1245.31653	-965.60675	16.82290	1275.33459	42.92005	163.86888	-2.17769	400.95255	-100.12416	60.14384	-1423.83545	191.53711	20.41566	-699.82953	-78.66614	-8.60720
1107	9.217	949.48608	-12.02956	1418.94055	-282.66867	42.76431	1244.71008	-965.22559	17.71659	1278.17871	30.38633	163.36401	-2.29709	426.84695	-101.14247	56.39067	-1422.86963	192.25266	26.23002	-712.35364	-79.14594	-8.64280
1108	9.225	947.03204	-12.72763	1422.47437	-282.00375	42.74974	1244.27063	-964.78912	18.19925	1281.11279	17.82218	162.88228	-2.41084	451.68417	-102.71736	52.68374	-1419.67554	192.58096	32.72688	-724.89349	-79.56734	-8.67894
1109	9.233	944.44275	-13.43394	1426.12659	-281.52295	42.57869	1244.00623	-964.32849	18.31138	1284.14844	5.19147	162.41266	-2.47689	475.12604	-104.79112	49.04297	-1414.48901	192.00928	39.43801	-737.47510	-79.94380	-8.73261
1110	9.242	941.75293	-14.15291	1429.85718	-281.20883	42.24039	1243.91882	-963.90735	18.10094	1287.24878	-7.52258	161.98727	-2.50093	496.75360	-107.15044	45.31268	-1407.18811	190.18179	45.34855	-750.12305	-80.29076	-8.78399
1111	9.250	938.99377	-14.90288	1433.62842	-281.03033	41.73656	1244.00781	-963.57080	17.61685	1290.35303	-20.28240	161.60551	-2.54809	516.16553	-109.53458	41.21735	-1397.28857	187.16245	49.50567	-762.83960	-80.61435	-8.81404
1112	9.258	936.18774	-15.71436	1437.40381	-280.94312	41.07268	1244.27344	-963.31995	16.92095	1293.39575	-33.02987	161.23033	-2.65687	533.13770	-111.80341	36.55230	-1384.43164	183.48369	51.63866	-775.60083	-80.90956	-8.82761
1113	9.267	933.35028	-16.61569	1441.14795	-280.89618	40.24551	1244.71594	-963.12256	16.08257	1296.32227	-45.77819	160.85104	-2.78256	547.70007	-113.98943	31.32001	-1368.74146	179.74496	52.11457	-788.38892	-81.19110	-8.83354
1114	9.275	930.49988	-17.62007	1444.82629	-280.83826	39.22298	1245.33081	-962.93262	15.15388	1299.10278	-58.59472	160.47133	-2.85561	560.00757	-116.21190	25.69346	-1350.58936	176.28149	51.43197	-801.22522	-81.49559	-8.82881
1115	9.283	927.66321	-18.72302	1448.40479	-280.72195	37.93797	1246.10791	-962.70166	14.15600	1301.72876	-71.52917	160.09070	-2.86188	570.06628	-118.61037	19.96975	-1330.15491	173.14978	49.87532	-814.15356	-81.84779	-8.81839
1116	9.292	924.86792	-19.90129	1451.84827	-280.50601	36.31695	1247.03442	-962.37781	13.08658	1304.19617	-84.59554	159.73737	-2.83270	577.58142	-121.32239	14.56563	-1307.34668	170.22707	47.55231	-827.19299	-82.23585	-8.81883
1117	9.300	922.13770	-21.11690	1455.11975	-280.15637	34.32547	1248.09375	-961.90649	11.95856	1306.48682	-97.75985	159.43118	-2.79588	582.09644	-124.37029	9.88113	-1282.06616	167.39543	44.58610	-840.31036	-82.61144	-8.83383
1118	9.308	919.49799	-22.33578	1458.18506	-279.64679	31.98923	1249.26062	-961.25092	10.83637	1308.56018	-110.95641	159.12292	-2.76929	583.20337	-127.56426	6.11319	-1254.40039	164.65610	41.19886	-853.45837	-82.93678	-8.85292
1119	9.317	916.97723	-23.54158	1461.01880	-278.95969	29.37801	1250.49695	-960.40814	9.79172	1310.36926	-124.14028	158.75621	-2.76266	580.64160	-130.60896	3.28048	-1224.55420	162.04703	37.68241	-866.62225	-83.23653	-8.86839
1120	9.325	914.59662	-24.72902	1463.60364	-278.08691	26.57658	1251.75562	-959.40918	8.82524	1311.88574	-137.29538	158.34274	-2.77919	574.53821	-133.20212	1.36376	-1192.78625	159.65541	34.34983	-879.80963	-83.56987	-8.87780
1121	9.333	912.36938	-25.89542	1465.92761	-277.02676	23.66463	1252.98999	-958.31006	7.87846	1313.11267	-150.41507	157.92378	-2.82502	565.65619	-135.03978	0.28365	-1159.47021	157.74837	31.48298	-893.01294	-83.95699	-8.88394
1122	9.342	910.31274	-27.04842	1467.98315	-275.78207	20.70848	1254.16260	-957.16315	6.90498	1314.07788	-163.49731	157.52885	-2.88905	555.00037	-136.01138	-0.20322	-1125.06116	156.61853	29.28461	-906.20532	-84.36200	-8.89598
1123	9.350	908.45868	-28.20874	1469.76392	-274.36432	17.75499	1255.24805	-955.99670	5.89563	1314.81287	-176.53802	157.19064	-2.91995	543.15576	-136.40022	-0.42675	-1089.93652	156.28255	27.85979	-919.36426	-84.74403	-8.91747
1124	9.358	906.85400	-29.38899	1471.26294	-272.80090	14.82922	1256.23218	-954.82318	4.85806	1315.33142	-189.51413	156.91434	-2.84825	530.38129	-136.64960	-0.61955	-1054.38098	156.50568	27.24705	-932.48352	-85.09456	-8.94651
1125	9.367	905.55298	-30.57698	1472.47595	-271.13623	11.94725	1257.11292	-953.65723	3.78967	1315.63220	-202.35043	156.63730	-2.61136	517.06256	-136.99767	-0.85250	-1018.76331	157.06094	27.46675	-945.56976	-85.42628	-8.99367
1126	9.375	904.60687	-31.73936	1473.39893	-269.42645	9.13712	1257.89795	-952.54163	2.66992	1315.71448	-214.92120	156.30017	-2.14318	503.62607	-137.47061	-1.09853	-983.60925	157.83838	28.47813	-958.63379	-85.76563	-9.06670
1127	9.383	904.05432	-32.83255	1474.01953	-267.73364	6.44763	1258.60168	-951.56476	1.48318	1315.59033	-227.11572	155.95258	-1.37812	490.28748	-138.00780	-1.34052	-949.46289	158.74417	29.99447	-971.66638	-86.15776	-9.13587
1128	9.392	903.91412	-33.82486	1474.31836	-266.12436	3.93527	1259.24231	-950.83716	0.23401	1315.28113	-238.88361	155.74182	-0.27939	477.10742	-138.50320	-1.60396	-916.76672	159.66158	31.42201	-984.64484	-86.60974	-9.17402
1129	9.400	904.18835	-34.71796	1474.27893	-264.67191	1.64452	1259.83655	-950.45129	-1.07005	1314.80127	-250.22281	155.78009	1.15360	464.08783	-138.90831	-1.87997	-885.78754	160.55496	32.20654	-997.59686	-87.03117	-9.22932
1130	9.408	904.86829	-35.53799	1473.89001	-263.45502	-0.39645	1260.39514	-950.46362	-2.43170	1314.16016	-261.13828	156.04007	2.89567	451.18350	-139.28201	-2.10455	-856.47278	161.51410	32.20801	-1010.55823	-87.36314	-9.34538
1131	9.417	905.93372	-36.30611	1473.14490	-262.54816	-2.16757	1260.91919	-950.88739	-3.84230	1313.37036	-271.60144	156.40381	4.94231	438.33737	-139.69217	-2.23469	-828.35425	162.72546	31.62305	-1023.48328	-87.70448	-9.45042
1132	9.425	907.35028	-37.02380	1472.04224	-262.00702	-3.65166	1261.40466	-951.66357	-5.24869	1312.42957	-281.50891	156.78615	7.40016	425.52686	-140.14761	-2.30266	-800.67578	164.41551	30.70534	-1036.32959	-88.14275	-9.47552
1133	9.433	909.07941	-37.68425	1470.58472	-261.85663	-4.83734	1261.85303	-952.64740	-6.55412	1311.30322	-290.61819	157.18094	10.50654	412.76440	-140.62177	-2.39690	-772.73724	166.72038	29.64162	-1049.13721	-88.62200	-9.46592
1134	9.442	911.09290	-38.28696	1468.77673	-262.08926	-5.72624	1262.27625	-953.70453	-7.67227	1309.94934	-298.50034	157.58618	14.49703	400.05997	-141.09605	-2.57809	-744.18237	169.62878	28.54340	-1061.94873	-89.08237	-9.47527
1135	9.450	913.37854	-38.83980	1466.62170	-262.67465	-6.33685	1262.68909	-954.84747	-8.59136	1308.34167	-304.53961	157.85774	19.40733	387.39438	-141.57169	-2.81780	-715.00842	173.07840	27.48713	-1074.75781	-89.53352	-9.49994
1136	9.458	915.93390	-39.35562	1464.11963	-263.57529	-6.70087	1263.09363	-956.21466	-9.37911	1306.44775	-307.97534	157.72589	25.02445	374.72629	-142.06024	-3.03237	-685.43091	176.99442	26.56327	-1087.55005	-89.97911	-9.54026
1137	9.467	918.75739	-39.84679	1461.26416	-264.75424	-6.85661	1263.46997	-957.91449	-10.11551	1304.21716	-307.98483	157.17635	31.14793	362.01111	-142.58595	-3.15546	-655.82434	181.16850	25.83673	-1100.32690	-90.40280	-9.62404
1138	9.475	921.84033	-40.31822	1458.04602	-266.17386	-6.84602	1263.78015	-959.91998	-10.80450	1301.63635	-303.83255	156.64336	37.81612	349.22522	-143.16132	-3.19080	-626.73608	185.21719	25.24592	-1113.10327	-90.81021	-9.75906
1139	9.483	925.16339	-40.76450	1454.46570	-267.79361	-6.71202	1263.97974	-962.08881	-11.36873	1298.74780	-295.14676	156.53413	45.02245	336.39175	-143.74608	-3.21538	-598.84918	188.74213	24.56680	-1125.90051	-91.23137	-9.89758
1140	9.492	928.69476	-41.16512	1450.54041	-269.56952	-6.49402	1264.02942	-964.25378	-11.74242	1295.58972	-282.19910	156.81377	52.27922	323.58112	-144.28116	-3.30093	-572.88245	191.45758	23.49811	-1138.72742	-91.68672	-9.98651
1141	9.500	932.39038	-41.48407	1446.30310	-271.45526	-6.23071	1263.90393	-966.28943	-11.91843	1292.17090	-265.81628	157.17815	58.72472	310.85370	-144.74504	-3.44160	-549.46204	193.24605	21.81709	-1151.56592	-92.17534	-10.03634
1142	9.508	936.19934	-41.69072	1441.80237	-273.40646	-5.96945	1263.60059	-968.13409	-11.91204	1288.51978	-246.89090	157.36594	63.71145	298.19345	-145.14410	-3.58820	-529.00659	194.20227	19.48716	-1164.37549	-92.69733	-10.08606
1143	9.517	940.06879	-41.78510	1437.10229	-275.38641	-5.76834	1263.14404	-969.79541	-11.74403	1284.72351	-226.00259	157.26471	67.20869	285.52158	-145.49803	-3.70585	-511.69971	194.50891	16.65692	-1177.12378	-93.24719	-10.13328
1144	9.525	943.94543	-41.79282	1432.27661	-277.36810	-5.68494	1262.58228	-971.31110	-11.44341	1280.89563	-203.45981	156.85469	69.67133	272.76700	-145.84567	-3.78161	-497.57846	194.25383	13.57411	-1189.83301	-93.77893	-10.16381
1145	9.533	947.77612	-41.73535	1427.40125	-279.32968	-5.75816	1261.97400	-972.68597	-11.02752	1277.10535	-179.51947	156.11816	71.61588	259.90445	-146.23190	-3.83372	-486.73758	193.43254	10.42827	-1202.58020	-94.22262	-10.20683
1146	9.542	951.50891	-41.61435	1422.55273	-281.24503	-6.00029	1261.37939	-973.89087	-10.49205	1273.35083	-154.49200	154.98737	73.27028	246.94897	-146.67827	-3.91592	-479.53568	192.06073	7.19626	-1215.44385	-94.56505	-10.28870
1147	9.550	955.09167	-41.42142	1417.80981	-283.07675	-6.40114	1260.84888	-974.89136	-9.82271	1269.59998	-128.70328	153.35107	74.53189	233.94418	-147.17276	-4.05961	-476.54745	190.24084	3.67382	-1228.44165	-94.88959	-10.37309
1148	9.558	958.46838	-41.15276	1413.25476	-284.77792	-6.93149	1260.41211	-975.64447	-9.00649	1265.84070	-102.39254	151.13011	75.20123	220.94403	-147.69965	-4.22070	-478.11795	188.18246	-0.25924	-1241.48901	-95.29224	-10.40886
1149	9.567	961.57971	-40.81752	1408.97522	-286.30017	-7.54680	1260.07031	-976.10559	-8.04217	1262.10217	-75.66497	148.36197	75.21153	207.98083	-148.24391	-4.32703	-483.84729	186.18542	-4.33116	-1254.47473	-95.77470	-10.39607
1150	9.575	964.37433	-40.43095	1405.05774	-287.59875	-8.19696	1259.80090	-976.26233	-6.94766	1258.46008	-48.56628	145.20439	74.66942	195.05215	-148.76801	-4.35771	-492.70404	184.51160	-7.85279	-1267.38647	-96.26612	-10.36938
1151	9.583	966.82361	-39.99796	1401.57800	-288.63394	-8.83749	1259.56262	-976.14838	-5.76666	1255.03638	-21.16628	141.85422	73.77026	182.13260	-149.24869	-4.34502	-503.70825	183.24664	-10.21039	-1280.26538	-96.72740	-10.36170
1152	9.592	968.93011	-39.51898	1398.59058	-289.37384	-9.43423	1259.30054	-975.81036	-4.56606	1251.97827	6.46543	138.46436	72.70806	169.20285	-149.71524	-4.32928	-516.15247	182.35010	-11.39208	-1293.09888	-97.19380	-10.38838
1153	9.600	970.71533	-39.00659	1396.12463	-289.79822	-9.96001	1258.95471	-975.24683	-3.40804	1249.41504	34.30824	135.13562	71.60582	156.27835	-150.19556	-4.33359	-529.30621	181.77071	-11.85234	-1305.80688	-97.73899	-10.40946
1154	9.608	972.19031	-38.47197	1394.19153	-289.90012	-10.39180	1258.47229	-974.40625	-2.33756	1247.43469	62.37136	131.96231	70.48920	143.39221	-150.66464	-4.36214	-542.52625	181.43637	-12.05090	-1318.27344	-98.41979	-10.30341
1155	9.617	973.33899	-37.90611	1392.79871	-289.68396	-10.71698	1257.81714	-973.26239	-1.40901	1246.09949	90.67225	129.02365	69.31081	130.55679	-151.07423	-4.40926	-555.55713	181.24231	-12.25693	-1330.40381	-99.22499	-9.91630
1156	9.625	974.12946	-37.29454	1391.95520	-289.16412	-10.94844	1256.97571	-971.86823	-0.70443	1245.45190	119.24586	126.32679	67.97820	117.75924	-151.38864	-4.47704	-568.41089	181.11044	-12.55274	-1342.15332	-100.05593	-9.15072
1157	9.633	974.53271	-36.64282	1391.67297	-288.36481	-11.13339	1255.96423	-970.33942	-0.32407	1245.49683	148.11688	123.83133	66.38719	104.97878	-151.60127	-4.58036	-581.13721	180.98264	-12.90209	-1353.50122	-100.78098	-8.00539
1158	9.642	974.53149	-35.97807	1391.96411	-287.31625	-11.33659	1254.82922	-968.80658	-0.36907	1246.19434	177.26651	121.52057	64.45823	92.20504	-151.74780	-4.72275	-593.77258	180.80748	-13.24742	-1364.43701	-101.32921	-6.52257
1159	9.650	974.12091	-35.33043	1392.83289	-286.05054	-11.61311	1253.63770	-967.36865	-0.91874	1247.46655	206.67340	119.43478	62.15785	79.45181	-151.87415	-4.88229	-606.35370	180.61905	-13.55795	-1374.93237	-101.70891	-4.70892
1160	9.658	973.30621	-34.72192	1394.26672	-284.60400	-11.99742	1252.46094	-966.06506	-1.99533	1249.21191	236.36719	117.70083	59.51212	66.74377	-151.99144	-5.03869	-618.91119	180.54778	-13.83849	-1384.90430	-101.93869	-2.53785
1161	9.667	972.10046	-34.16316	1396.23315	-283.02151	-12.50150	1251.35852	-964.87823	-3.53451	1251.32788	266.40915	116.50179	56.58157	54.08540	-152.09293	-5.19182	-631.45966	180.66922	-14.10546	-1394.23682	-102.01316	-0.00942
1162	9.675	970.51953	-33.64240	1398.67957	-281.35611	-13.10883	1250.37024	-963.76239	-5.39462	1253.73376	296.82159	115.96426	53.42694	41.45634	-152.19354	-5.34335	-644.00488	180.88383	-14.34555	-1402.78772	-101.95520	2.85388
1163	9.683	968.58124	-33.12843	1401.54163	-279.66907	-13.77316	1249.51453	-962.67731	-7.39285	1256.38245	327.53970	116.09789	50.13859	28.83939	-152.32037	-5.49059	-656.53009	181.00201	-14.53955	-1410.34082	-101.85687	6.07019
1164	9.692	966.31165	-32.59743	1404.75549	-278.02908	-14.42657	1248.79504	-961.60706	-9.34180	1259.25464	358.41043	116.84172	46.87796	16.24187	-152.48286	-5.63518	-668.99792	180.92191	-14.69982	-1416.56592	-101.81953	9.67690
1165	9.700	963.74731	-32.04761	1408.26270	-276.50433	-14.98990	1248.21155	-960.56586	-11.08311	1262.33972	389.17874	118.12818	43.85051	3.68015	-152.67813	-5.77200	-681.42920	180.69151	-14.83058	-1421.03564	-101.80312	13.61936
1166	9.708	960.93207	-31.49408	1412.00745	-275.15350	-15.38962	1247.76685	-959.59448	-12.49557	1265.61121	419.42010	119.85516	41.20113	-8.85145	-152.90974	-5.87849	-693.91174	180.41754	-14.90073	-1423.36841	-101.47220	17.76826
1167	9.717	957.91516	-30.95699	1415.93774	-274.01801	-15.58388	1247.46777	-958.73505	-13.48460	1269.01099	448.50568	121.82642	38.88073	-21.38700	-153.17841	-5.93694	-706.49023	180.14703	-14.90373	-1423.36670	-100.29410	22.06964
1168	9.725	954.75110	-30.44208	1420.00098	-273.11423	-15.57370	1247.32324	-957.99487	-13.99678	1272.45068	475.71167	123.80743	36.59404	-33.96513	-153.46243	-5.97369	-719.12262	179.84006	-14.90469	-1420.88159	-97.94990	26.50036
1169	9.733	951.49670	-29.93279	1424.13733	-272.42987	-15.38455	1247.33850	-957.33960	-14.04662	1275.83984	500.42230	125.62570	33.91649	-46.60395	-153.73511	-6.04597	-731.76221	179.45219	-14.97135	-1415.64258	-94.54459	30.81480
1170	9.742	948.20422	-29.40819	1428.28503	-271.92630	-15.04114	1247.51172	-956.72321	-13.71240	1279.12292	522.28113	127.19709	30.54427	-59.30236	-154.00476	-6.17139	-744.42554	179.03563	-15.07594	-1407.36060	-90.42558	34.54934
1171	9.750	944.91498	-28.86569	1432.39624	-271.54718	-14.55693	1247.83130	-956.12103	-13.10656	1282.29028	541.20795	128.54282	26.50542	-72.05671	-154.31323	-6.30109	-757.16663	178.69208	-15.13516	-1395.93530	-86.04031	37.39889
1172	9.758	941.65967	-28.32634	1436.43823	-271.23126	-13.93257	1248.27820	-955.54077	-12.35323	1285.36414	557.30609	129.81525	22.17162	-84.86555	-154.68793	-6.36478	-770.01056	178.42236	-15.13731	-1381.52051	-81.83614	39.36748
1173	9.767	938.46472	-27.82014	1440.38086	-270.92422	-13.15625	1248.83398	-955.00226	-11.56175	1288.36804	570.72498	131.23019	18.06649	-97.72796	-155.10089	-6.32837	-782.93005	178.12933	-15.15125	-1364.36670	-78.05817	40.45015
1174	9.775	935.35248	-27.36505	1444.18787	-270.58328	-12.21469	1249.48755	-954.50433	-10.77959	1291.29114	581.49841	132.89316	14.57993	-110.65189	-155.48743	-6.22622	-795.88135	177.75024	-15.21145	-1344.58862	-74.72306	40.45798
1175	9.783	932.33948	-26.95958	1447.82312	-270.17514	-11.10336	1250.23169	-954.01544	-9.97422	1294.07715	589.37549	134.68304	11.79580	-123.65092	-155.81422	-6.13811	-808.85400	177.30489	-15.26775	-1322.12769	-71.78398	39.27381
1176	9.792	929.44012	-26.59547	1451.25549	-269.67090	-9.81683	1251.05505	-953.49707	-9.08319	1296.66040	593.77197	136.39778	9.58313	-136.71420	-156.09958	-6.11832	-821.87146	176.84865	-15.26406	-1296.91345	-69.23312	37.08242
1177	9.800	926.67334	-26.27170	1454.45837	-269.04669	-8.34341	1251.94019	-952.92627	-8.08615	1299.02051	594.04309	137.93953	7.75131	-149.79504	-156.37350	-6.14897	-834.94861	176.41620	-15.22053	-1269.02759	-67.10768	34.29495
1178	9.808	924.05981	-25.99507	1457.41125	-268.28952	-6.68048	1252.86401	-952.28986	-7.02594	1301.19067	590.01965	139.17729	6.10855	-162.84540	-156.66328	-6.16928	-848.06384	176.01848	-15.20966	-1238.72998	-65.45239	31.34169
1179	9.817	921.61700	-25.77177	1460.10278	-267.39615	-4.84077	1253.80090	-951.56549	-5.97124	1303.21777	582.29211	139.84149	4.60829	-175.84299	-157.00180	-6.13309	-861.17255	175.66866	-15.26771	-1206.37231	-64.29984	28.55042
1180	9.825	919.35913	-25.59914	1462.52649	-266.36627	-2.84273	1254.72766	-950.72369	-4.97163	1305.13110	571.88751	139.81746	3.43619	-188.76587	-157.42889	-6.00671	-874.25415	175.35123	-15.36880	-1172.30078	-63.70495	26.15186
1181	9.833	917.30005	-25.46666	1464.67407	-265.20135	-0.70811	1255.62952	-949.75293	-4.04630	1306.93909	559.81091	139.36502	2.74835	-201.55048	-157.99023	-5.72718	-887.33295	175.00995	-15.46686	-1136.81982	-63.72544	24.29970
1182	9.842	915.45715	-25.36290	1466.53516	-263.90805	1.53239	1256.50244	-948.68237	-3.19909	1308.63232	546.89734	138.86169	2.44070	-214.08109	-158.72998	-5.19025	-900.43811	174.62421	-15.52028	-1100.21143	-64.35001	23.08288
1183	9.850	913.85516	-25.27798	1468.10303	-262.50201	3.83502	1257.34924	-947.57275	-2.42688	1310.18494	533.71674	138.45355	2.29203	-226.22766	-159.69682	-4.27802	-913.58142	174.24005	-15.51740	-1062.77637	-65.55400	22.61271
1184	9.858	912.52673	-25.20551	1469.37854	-261.01480	6.14179	1258.17175	-946.48242	-1.71869	1311.56506	520.50977	138.04453	2.15376	-237.89792	-160.95233	-2.91646	-926.75879	173.90106	-15.49885	-1024.91614	-67.40182	23.06940
1185	9.867	911.50757	-25.14600	1470.36487	-259.50177	8.38615	1258.96948	-945.45575	-1.06579	1312.74402	507.36188	137.53038	1.95012	-249.04092	-162.53589	-1.11749	-939.92554	173.58813	-15.51684	-987.23792	-69.94765	24.52925
1186	9.875	910.82996	-25.10364	1471.05859	-258.04141	10.50069	1259.74353	-944.54248	-0.47546	1313.69836	494.34473	136.99643	1.66402	-259.64554	-164.42465	1.05367	-953.01367	173.24721	-15.57694	-950.51978	-73.03235	26.69993
1187	9.883	910.51733	-25.08017	1471.44507	-256.72244	12.41918	1260.50146	-943.80859	0.03283	1314.40320	481.47046	136.67361	1.37996	-269.75137	-166.52831	3.56252	-965.99902	172.87761	-15.64195	-915.46875	-76.28503	28.91014
1188	9.892	910.58331	-25.07028	1471.50427	-255.62848	14.07872	1261.25891	-943.32288	0.44989	1314.83264	468.69653	136.66644	1.23345	-279.40192	-168.68289	6.45825	-978.89612	172.56020	-15.67716	-882.45630	-79.37656	30.48641
1189	9.900	911.03021	-25.05914	1471.22083	-254.82668	15.42798	1262.03223	-943.13965	0.79360	1314.96423	455.97998	136.79074	1.26152	-288.55484	-170.69052	9.90276	-991.70532	172.38864	-15.65832	-851.39191	-82.25474	31.16284
1190	9.908	911.84729	-25.02783	1470.58691	-254.35728	16.43848	1262.82800	-943.29315	1.10125	1314.78052	443.25952	136.77213	1.36504	-296.96350	-172.42244	14.19266	-1004.42206	172.39049	-15.57682	-821.75946	-85.13794	31.07359
1191	9.917	913.01257	-24.96501	1469.59741	-254.23120	17.11633	1263.64075	-943.80115	1.40906	1314.26514	430.46790	136.53477	1.41831	-304.02417	-173.85204	19.67741	-1017.07141	172.48114	-15.49074	-792.85876	-88.31612	30.44730
1192	9.925	914.49774	-24.87663	1468.24927	-254.43951	17.50838	1264.45349	-944.67029	1.73340	1313.40222	417.61084	136.19019	1.33943	-308.68674	-175.00801	26.57171	-1029.69727	172.52263	-15.49098	-764.11737	-91.96415	29.45750
1193	9.933	916.27509	-24.78920	1466.54114	-254.96481	17.69082	1265.23413	-945.89612	2.06076	1312.18457	404.76062	135.83348	1.10521	-309.58820	-175.96542	34.79734	-1042.33154	172.46117	-15.59094	-735.21375	-96.12553	28.28042
1194	9.942	918.32141	-24.74428	1464.47046	-255.78442	17.74060	1265.93811	-947.44769	2.36227	1310.62756	391.97006	135.53239	0.80591	-305.48849	-176.86079	43.93242	-1054.98584	172.32910	-15.73561	-706.06201	-100.77597	27.11583
1195	9.950	920.62183	-24.78224	1462.03503	-256.86810	17.71161	1266.52148	-949.25757	2.62401	1308.77136	379.25061	135.42592	0.61809	-295.81845	-177.85802	53.29473	-1067.68164	172.15417	-15.86701	-676.82977	-105.80634	26.12704
1196	9.958	923.16797	-24.92458	1459.24194	-258.17719	17.63380	1266.95459	-951.24451	2.85405	1306.66174	366.58722	135.55444	0.60798	-281.01691	-179.07925	62.10145	-1080.46082	171.94673	-15.93597	-647.97046	-110.97185	25.38747
1197	9.967	925.94873	-25.16560	1456.11365	-259.66760	17.52829	1267.23083	-953.34406	3.06242	1304.33655	353.94000	135.68515	0.64151	-262.47751	-180.51947	69.58407	-1093.35229	171.66426	-15.95212	-620.18250	-115.90277	24.83537
1198	9.975	928.93921	-25.47699	1452.69055	-261.29248	17.41559	1267.36902	-955.51489	3.25177	1301.83154	341.27588	135.48166	0.53220	-242.00476	-181.99525	75.12601	-1106.33496	171.20609	-16.00321	-594.19409	-120.19957	24.26264
1199	9.983	932.09351	-25.82533	1449.03723	-263.00485	17.31081	1267.40723	-957.72845	3.42605	1299.19214	328.59302	134.74380	0.18116	-220.98190	-183.26529	78.59085	-1119.33350	170.58267	-16.13584	-570.29565	-123.64430	23.44555
1200	9.992	935.33972	-26.18779	1445.25378	-264.76001	17.21615	1267.39392	-959.96112	3.59317	1296.47900	315.90109	133.57657	-0.36338	-199.95645	-184.29295	80.66651	-1132.29407	169.91792	-16.30793	-547.85675	-126.45323	22.37502
