# Supplementary material for: Novel Methods for Surface EMG Analysis and Exploration Based on Multi-Modal Gaussian Mixture Models
Source: PLoS One. 2016 Jun 30;11(6):e0157239. doi: 10.1371/journal.pone.0157239 (PMC4928879; doi:10.1371/journal.pone.0157239)
Supplement: S2 File — (ZIP) [file pone.0157239.s002.zip › Haf_horses_walk_data/Haf_h02_w2_emg.anc]

File_Type:	Analog R/C ASCII	Generation#:	2
Board_Type:	NI USB-6225	Polarity:	Bipolar
Trial_Name:	Giselew	Trial#:	2	Duration(Sec.):	9.999166	#Channels:	64
BitDepth:	16	PreciseRate:	1200.000000
Name	LDL	acc1x	acc1y	acc1z	GM1L	acc2x	acc2y	acc2z	GM2L	acc3x	acc3y	acc3z	GM3L	acc4x	acc4y	acc4z	LDR	acc5x	acc5y	acc5z	GM1R	acc6x	acc6y	acc6z	GM2R	acc7x	acc7y	acc7z	GM3R	acc8x	acc8y	acc8z	BLDL	acc9x	acc9y	acc9z	BGM1L	acc10x	acc10y	acc10z	BGM2L	acc11x	acc11y	acc11z	BGM3L	acc12x	acc12y	acc12z	BLDR
Rate	1200	1200	1200	1200	1200	1200	1200	1200	1200	1200	1200	1200	1200	1200	1200	1200	1200	1200	1200	1200	1200	1200	1200	1200	1200	1200	1200	1200	1200	1200	1200	1200	1200	1200	1200	1200	1200	1200	1200	1200	1200	1200	1200	1200	1200	1200	1200	1200	1200
Range	5000	5000	5000	5000	5000	5000	5000	5000	5000	5000	5000	5000	5000	5000	5000	5000	5000	5000	5000	5000	5000	5000	5000	5000	5000	5000	5000	5000	5000	5000	5000	5000	5000	5000	5000	5000	5000	5000	5000	5000	5000	5000	5000	5000	5000	5000	5000	5000	5000
0.000000	-28	32	82	-61	-113	-38	-10	-14	-18	6	-76	-67	-97	-16	-26	-62	-103	34	-83	-35	-109	-22	-102	-68	-64	-4	-99	-16	-73	-69	-149	-77	-324	-2289	-1244	-16356	208	-22378	1327	-15534	-18131	-18444	-2383	-20934	8155	-17713	-606	-25000	-1682
0.000833	-27	39	87	-56	-111	-36	9	-15	-22	8	-72	-65	-95	-15	-26	-58	-97	45	-82	-33	-108	-23	-104	-69	-67	0	-99	-15	-72	-70	-147	-75	-221	-2420	-1170	-16392	785	-23325	797	-15960	-17074	-19191	-2945	-21394	8623	-18402	-762	-24793	-2962
0.001667	-27	42	86	-67	-111	-35	-5	-8	-17	3	-72	-65	-97	-14	-25	-61	-101	37	-81	-33	-104	-22	-100	-72	-62	1	-99	-15	-72	-70	-146	-97	-203	-2554	-1104	-16428	1621	-24228	248	-16439	-15323	-19934	-3543	-21874	10953	-19078	-924	-24501	-1816
0.002500	-26	43	87	-60	-110	-33	8	-13	-18	6	-73	-64	-98	-15	-27	-59	-103	35	-84	-35	-110	-23	-102	-69	-64	-1	-97	-15	-73	-72	-149	-76	-124	-2692	-1058	-16473	1273	-25155	-321	-16982	-12984	-20656	-4107	-22370	11463	-19716	-1107	-24133	-1483
0.003333	-25	25	87	-59	-79	-34	12	-10	-22	2	-75	-67	-99	-18	-28	-62	-100	36	-84	-36	-108	-25	-100	-72	-66	-19	-100	-17	-83	-73	-147	-77	-121	-2825	-1020	-16521	579	-25994	-893	-17580	-10616	-21342	-4648	-22890	9313	-20303	-1291	-23714	-2005
0.004167	-27	42	85	-56	-111	-39	9	-14	-23	5	-74	-69	-93	-21	-27	-62	-102	33	-82	-36	-107	-21	-100	-69	-66	0	-99	-16	-78	-70	-149	-75	-237	-2962	-995	-16565	438	-26762	-1456	-18195	-8562	-21967	-5156	-23418	6727	-20824	-1494	-23271	-1614
0.005000	-18	44	86	-60	-112	-33	8	-14	-22	5	-73	-65	-100	-16	-29	-58	-102	35	-85	-36	-108	-24	-110	-72	-67	0	-103	-16	-76	-73	-146	-74	-248	-3092	-980	-16618	342	-27442	-1999	-18895	-6827	-22528	-5626	-23939	4721	-21263	-1712	-22818	-1523
0.005833	-24	40	84	-60	-111	-36	9	-16	-22	1	-74	-68	-98	-8	-28	-62	-100	50	-84	-36	-110	-26	-101	-73	-66	-5	-101	-16	-76	-74	-151	-77	-167	-3216	-970	-16671	133	-28028	-2518	-19598	-5697	-22940	-6050	-24445	3030	-21612	-1954	-22373	-1427
0.006667	-22	40	84	-60	-112	-35	6	-13	-21	3	-72	-66	-96	-16	-28	-61	-102	32	-85	-35	-109	-25	-102	-70	-67	-3	-98	-14	-85	-77	-150	-75	-141	-3345	-965	-16722	368	-28512	-3001	-20313	-4912	-23365	-6432	-24905	1952	-21865	-2217	-21957	-1206
0.007500	-30	41	85	-60	-112	-33	11	-12	-22	4	-74	-67	-95	-15	-51	-59	-105	34	-82	-31	-105	-19	-98	-72	-67	-1	-99	-13	-72	-72	-148	-76	-113	-3473	-957	-16773	1036	-28869	-3439	-21024	-4008	-23629	-6769	-25305	2049	-22020	-2508	-21576	-705
0.008333	-24	40	63	-33	-110	-34	15	-14	-19	4	-69	-66	-96	-16	-25	-59	-100	33	-84	-33	-105	-23	-98	-70	-63	3	-99	-12	-73	-70	-147	-64	-170	-3598	-949	-16835	-609	-29150	-3833	-21717	-4777	-23789	-7060	-25620	-3288	-22086	-2839	-21253	-783
0.009167	-25	42	88	-56	-111	-33	11	-13	-22	3	-73	-64	-101	-14	-26	-58	-101	34	-83	-35	-105	-23	-100	-72	-64	0	-102	-13	-73	-69	-147	-73	-217	-3724	-928	-16885	-629	-29325	-4177	-22326	-6171	-23845	-7316	-25823	-5405	-22068	-3202	-20987	-1923
0.010000	-24	35	88	-58	-112	-33	11	-13	-17	5	-73	-67	-97	-17	-26	-62	-100	34	-82	-38	-109	-25	-100	-72	-61	-24	-101	-11	-73	-70	-143	-75	-268	-3846	-902	-16944	-60	-29400	-4469	-23016	-6704	-23801	-7543	-25894	-5206	-21981	-3610	-20777	-767
0.010833	-24	42	88	-59	-110	-36	10	-25	-14	-17	-74	-65	-98	-16	-25	-58	-99	30	-81	-33	-108	-23	-101	-73	-64	1	-101	-12	-73	-70	-146	-74	-313	-3968	-859	-17001	-237	-29403	-4710	-23611	-7648	-23675	-7744	-25822	-4322	-21842	-4057	-20617	-555
0.011667	-22	44	88	-74	-110	-31	11	-14	-19	5	-74	-65	-101	-17	-30	-60	-99	34	-82	-32	-105	-23	-102	-72	-63	3	-93	-10	-73	-78	-143	-70	-332	-4083	-793	-17058	-398	-29335	-4898	-24138	-8368	-23482	-7930	-25595	-3558	-21676	-4554	-20505	-471
0.012500	-23	44	86	-58	-112	-35	12	-13	-16	4	-72	-63	-95	-16	-26	-59	-99	34	-85	-36	-104	-28	-103	-70	-64	2	-98	-12	-73	-72	-145	-74	-327	-4198	-715	-17114	-203	-29220	-5039	-24615	-8784	-23235	-8116	-25204	-2381	-21503	-5102	-20426	-108
0.013333	-18	41	87	-58	-142	-34	11	-13	-16	4	-73	-65	-95	-14	-28	-57	-98	34	-85	-29	-103	-24	-102	-68	-62	2	-100	-11	-73	-65	-146	-72	-374	-4309	-618	-17161	-1079	-29064	-5131	-25039	-9676	-22961	-8308	-24659	-4947	-21354	-5702	-20375	426
0.014167	-22	41	88	-57	-108	-32	11	-14	-13	-1	-70	-62	-94	7	-29	-58	-98	32	-83	-31	-103	-26	-100	-69	-61	2	-97	-11	-72	-70	-145	-73	-390	-4415	-505	-17204	-1039	-28877	-5177	-25414	-10455	-22682	-8513	-23967	-5718	-21251	-6353	-20335	-946
0.015000	-23	45	93	-56	-109	-30	13	-16	-13	5	-72	-63	-96	-13	-27	-59	-99	32	-83	-43	-104	-25	-103	-72	-58	0	-100	-14	-73	-72	-144	-74	-316	-4508	-376	-17249	-72	-28684	-5185	-25742	-10895	-22417	-8748	-23154	-3128	-21223	-7053	-20292	-117
0.015833	-25	39	86	-62	-109	-34	9	-16	-19	1	-73	-65	-95	-14	-29	-60	-99	34	-87	-32	-104	-23	-102	-69	-63	2	-102	-12	-72	-69	-148	-75	-173	-4597	-234	-17278	2	-28484	-5165	-26028	-10845	-22188	-9006	-22235	-627	-21282	-7800	-20231	878
0.016667	-23	40	86	-64	-110	-36	11	-14	-21	2	-74	-67	-94	-16	-28	-59	-102	28	-90	-34	-107	-28	-107	-74	-64	-3	-90	-14	-73	-73	-148	-74	-182	-4678	-82	-17303	-678	-28284	-5092	-26284	-9936	-22010	-9301	-21256	-393	-21444	-8588	-20140	308
0.017500	-26	37	87	-60	-111	-36	10	-16	-21	2	-72	-68	-92	-18	-29	-58	-102	30	-86	-41	-109	-24	-102	-73	-65	0	-101	-15	-75	-72	-149	-75	-213	-4741	72	-17309	-919	-28084	-4999	-26514	-8754	-21898	-9628	-20236	-854	-21712	-9410	-20000	522
0.018333	-30	25	86	-60	-102	-35	16	-16	-18	7	-70	-63	-95	-15	-26	-59	-98	34	-86	-33	-105	-23	-102	-70	-63	0	-90	-12	-70	-70	-144	-77	-218	-4790	229	-17319	-797	-27913	-4892	-26723	-7127	-21856	-9989	-19229	-1113	-22091	-10271	-19796	657
0.019167	-26	41	86	-59	-110	-34	11	-17	-22	0	-76	-65	-96	-16	-34	-61	-99	30	-87	-35	-104	-25	-104	-73	-63	3	-103	-16	-72	-74	-150	-75	-161	-4826	387	-17316	-686	-27759	-4773	-26919	-5098	-21902	-10389	-18265	-1047	-22569	-11144	-19521	695
0.020000	-26	39	85	-60	-109	-34	11	-15	-17	5	-73	-65	-95	-17	-29	-60	-100	33	-85	-31	-105	-43	-104	-70	-61	1	-100	-13	-69	-72	-147	-78	-88	-4841	526	-17305	-392	-27624	-4658	-27104	-2791	-22020	-10794	-17378	121	-23128	-12031	-19162	811
0.020833	-26	40	88	-58	-108	-35	10	-16	-18	7	-69	-65	-85	-15	-26	-57	-100	37	-84	-32	-107	-26	-107	-72	-62	1	-101	-13	-74	-72	-147	-76	-113	-4838	655	-17293	88	-27513	-4555	-27291	453	-22213	-11251	-16617	3182	-23749	-12906	-18711	1004
0.021667	-25	39	87	-70	-108	-33	10	-15	-18	5	-74	-66	-96	-17	-28	-59	-98	33	-87	-33	-105	-22	-101	-70	-63	1	-100	-14	-72	-72	-136	-76	-85	-4817	771	-17278	-1439	-27416	-4478	-27455	2978	-22465	-11701	-16001	1309	-24413	-13773	-18170	1264
0.022500	-25	39	87	-62	-112	-35	10	-14	-16	5	-73	-67	-96	-16	-28	-61	-100	38	-90	-8	-108	-25	-104	-67	-65	0	-101	-12	-74	-69	-147	-74	20	-4776	864	-17263	-2348	-27344	-4444	-27618	3977	-22769	-12174	-15552	-378	-25086	-14620	-17524	92
0.023333	-26	40	84	-62	-113	-34	9	-16	-21	1	-76	-69	-100	-18	-31	-61	-102	32	-92	-39	-109	-26	-105	-69	-69	16	-107	-18	-65	-74	-150	-80	99	-4718	939	-17259	-1430	-27291	-4462	-27770	5790	-23112	-12613	-15290	743	-25757	-15440	-16790	693
0.024167	-28	36	79	-64	-113	-40	9	-18	-22	0	-76	-69	-100	-31	-32	-63	-104	28	-91	-35	-109	-25	-102	-70	-67	-5	-104	-15	-74	-74	-150	-77	93	-4631	990	-17257	-1377	-27246	-4545	-27894	7407	-23467	-13052	-15206	1194	-26383	-16216	-15974	980
0.025000	-26	39	85	-62	-110	-36	7	-18	-24	2	-77	-68	-99	-18	-29	-60	-103	33	-90	-33	-92	-24	-105	-70	-65	-1	-101	-14	-76	-69	-150	-78	193	-4528	1029	-17269	-1327	-27208	-4713	-28000	9060	-23827	-13474	-15302	1091	-26953	-16944	-15109	1015
0.025833	-26	39	85	-60	-113	-33	8	-15	-26	1	-79	-66	-100	-18	-29	-62	-104	33	-87	-38	-107	-25	-102	-69	-66	0	-102	-15	-70	-72	-149	-78	343	-4409	1048	-17289	-1240	-27174	-4973	-28069	10444	-24167	-13868	-15570	971	-27445	-17612	-14205	917
0.026667	-25	41	85	-61	-113	-38	9	-15	-21	5	-74	-65	-96	-18	-28	-57	-99	36	-84	-32	-107	-25	-102	-57	-65	0	-99	-16	-97	-72	-147	-76	308	-4279	1053	-17343	-1805	-27133	-5349	-28099	11205	-24480	-14227	-15978	-2458	-27852	-18218	-13301	1376
0.027500	-18	42	89	-60	-108	-33	11	-11	-19	4	-72	-65	-96	-41	-29	-45	-102	38	-83	-32	-105	-23	-99	-66	-63	2	-100	-11	-73	-68	-145	-74	270	-4135	1048	-17416	-2102	-27079	-5833	-28088	11473	-24752	-14562	-16509	-5527	-28170	-18757	-12430	271
0.028333	-25	42	89	-59	-109	-30	13	-12	-18	5	-73	-64	-98	-16	-27	-56	-99	37	-82	-32	-105	-21	-98	-64	-63	0	-97	-12	-72	-61	-145	-74	293	-3990	1033	-17522	-949	-27007	-6443	-28034	11649	-24969	-14867	-17127	-4425	-28403	-19232	-11637	349
0.029167	-23	45	86	-59	-110	-31	12	-11	-22	5	-76	-65	-95	-15	-45	-57	-98	36	-84	-31	-105	-21	-100	-69	-65	-1	-101	-10	-72	-67	-145	-75	437	-3844	1012	-17646	-513	-26919	-7183	-27927	11555	-25135	-15148	-17797	-3023	-28554	-19645	-10951	1250
0.030000	-22	42	89	-55	-107	-32	15	-11	-17	7	-73	-67	-96	-14	-29	-56	-101	40	-83	-31	-104	-14	-99	-68	-64	0	-100	-9	-70	-66	-145	-77	549	-3694	1001	-17802	-1044	-26780	-8045	-27768	11688	-25229	-15406	-18478	-3452	-28637	-19991	-10414	546
0.030833	-24	43	87	-57	-110	-29	16	-13	-21	1	-74	-65	-96	-14	-29	-56	-101	33	-81	-32	-107	-23	-100	-69	-65	-4	-99	-10	-72	-69	-143	-76	581	-3553	990	-17987	-1215	-26612	-9034	-27566	11480	-25260	-15655	-19141	-4253	-28666	-20277	-10049	553
0.031667	-27	41	87	-58	-112	-32	10	-12	-21	5	-76	-68	-99	-17	-32	-60	-102	34	-85	-33	-110	-21	-100	-70	-69	1	-101	-12	-76	-70	-143	-76	618	-3418	990	-18201	-856	-26398	-10126	-27307	11014	-25215	-15911	-19750	-4362	-28654	-20517	-9871	802
0.032500	-27	41	85	-61	-113	-35	10	-17	-21	3	-75	-65	-98	-16	-29	-65	-97	35	-84	-32	-109	-21	-101	-68	-64	0	-98	-12	-73	-67	-148	-74	566	-3300	1001	-18439	-671	-26122	-11304	-27000	10315	-25079	-16180	-20275	-3837	-28608	-20700	-9898	910
0.033333	-28	44	89	-59	-111	-32	12	-12	-17	4	-73	-65	-96	-15	-28	-56	-98	37	-81	-31	-105	-23	-101	-85	-61	-12	-100	-11	-70	-72	-146	-74	534	-3194	1019	-18700	-886	-25833	-12547	-26656	9190	-24925	-16487	-20701	-2813	-28547	-20851	-10140	816
0.034167	-26	43	88	-55	-114	-32	12	-11	-14	44	-70	-63	-98	-13	-28	-57	-101	37	-79	-28	-105	-16	-99	-67	-62	1	-98	-10	-73	-66	-143	-66	504	-3111	1046	-18978	-563	-25471	-13835	-26273	8190	-24672	-16839	-21013	-305	-28460	-20972	-10585	923
0.035000	-22	49	90	-53	-109	-30	15	-12	-17	8	-69	-60	-92	-9	-23	-52	-96	40	-78	-24	-104	-15	-97	-67	-48	3	-96	-7	-67	-65	-141	-67	483	-3048	1081	-19273	-1045	-25065	-15140	-25856	6618	-24354	-17264	-21201	-1431	-28376	-21094	-11218	1506
0.035833	-22	44	92	-55	-108	-30	16	-8	-17	5	-67	-62	-93	-13	-25	-73	-94	37	-79	-28	-105	-16	-97	-66	-62	0	-96	-9	-70	-67	-142	-73	526	-3008	1117	-19582	-2036	-24610	-16429	-25417	3346	-23973	-17771	-21265	-4347	-28291	-21179	-12017	568
0.036667	-21	44	86	-61	-111	-33	11	-12	-17	7	-70	-62	-95	-15	-28	-56	-94	38	-85	-25	-107	-22	-98	-69	-68	-3	-100	-11	-73	-70	-147	-73	457	-2997	1147	-19898	-558	-24113	-17694	-24961	1060	-23536	-18360	-21212	-2742	-28190	-21272	-12935	957
0.037500	-26	41	86	-56	-112	-33	10	-12	-24	5	-77	-63	-98	-15	-30	-60	-101	38	-82	-30	-105	-19	-98	-68	-64	0	-99	-14	-72	-70	-146	-75	355	-3005	1178	-20212	-407	-23577	-18868	-24497	-1292	-23024	-19041	-21053	-2435	-28076	-21374	-13949	1552
0.038333	-24	49	85	-60	-110	-34	13	-14	-18	3	-72	-63	-96	-16	-25	-58	-100	36	-84	-30	-105	-22	-96	-68	-64	0	-99	-11	-52	-70	-146	-74	316	-3036	1192	-20522	-202	-23009	-19950	-24024	-3337	-22493	-19798	-20801	-2334	-27940	-21500	-15018	1410
0.039167	-25	39	88	-61	-114	-36	9	-14	-24	-7	-73	-66	-96	-14	-30	-59	-102	33	-84	-31	-107	-23	-98	-72	-67	-5	-101	-13	-74	-72	-147	-76	310	-3092	1193	-20824	433	-22419	-20908	-23561	-4899	-21917	-20646	-20482	-1611	-27773	-21624	-16087	1219
0.040000	-26	42	87	-58	-112	-35	10	-11	-19	4	-76	-64	-100	-18	-29	-62	-100	34	-86	-32	-109	-43	-101	-70	-65	-3	-102	-15	-76	-72	-150	-78	291	-3158	1171	-21107	355	-21813	-21733	-23102	-6109	-21294	-21554	-20110	-2606	-27572	-21785	-17128	1590
0.040833	-27	39	85	-62	-115	-35	7	-15	-22	2	-76	-68	-98	-16	-29	-63	-101	35	-81	-33	-109	-27	-102	-69	-64	0	-100	-15	-74	-70	-149	-76	297	-3233	1123	-21371	-236	-21192	-22411	-22654	-7469	-20650	-22498	-19715	-4716	-27319	-21962	-18088	645
0.041667	-16	42	86	-60	-110	-34	10	-14	-17	5	-75	-68	-98	-17	-29	-60	-99	34	-87	-35	-104	-25	-101	-72	-62	-1	-102	-16	-70	-74	-147	-75	363	-3324	1049	-21615	885	-20570	-22929	-22225	-8291	-20004	-23452	-19318	-2704	-27022	-22166	-18945	200
0.042500	-22	43	85	-63	-111	-34	9	-13	-17	4	-75	-64	-92	-16	-30	-60	-96	35	-90	-36	-104	-23	-99	-68	-63	-3	-102	-13	-70	-70	-148	-75	339	-3421	946	-21834	1377	-19965	-23297	-21820	-8761	-19323	-24394	-18936	-124	-26670	-22395	-19677	1545
0.043333	-21	39	85	-67	-111	-38	10	-15	-15	0	-77	-67	-94	-17	-29	-60	-96	33	-88	-33	-107	-26	-101	-69	-62	-5	-105	-17	-70	-69	-149	-74	207	-3519	813	-22022	739	-19364	-23510	-21443	-8509	-18714	-25288	-18588	143	-26259	-22640	-20255	977
0.044167	-26	37	82	-64	-111	-38	0	-13	-21	-11	-75	-64	-98	-16	-30	-64	-103	32	-86	-35	-107	-25	-101	-73	-63	-5	-100	-15	-67	-72	-150	-78	177	-3611	648	-22186	387	-18791	-23584	-21105	-8176	-18096	-26104	-18288	-924	-25795	-22892	-20667	563
0.045000	-25	39	86	-61	-111	-39	10	-15	-19	2	-75	-67	-97	-18	-29	-65	-104	33	-86	-34	-107	-26	-104	-74	-65	-3	-100	-15	-74	-65	-149	-75	118	-3696	461	-22314	666	-18253	-23541	-20791	-7644	-17509	-26813	-18050	-1598	-25282	-23150	-20901	514
0.045833	-24	39	85	-60	-108	-35	8	-18	-22	1	-77	-60	-97	-19	-31	-63	-101	34	-86	-32	-105	-25	-103	-73	-62	-3	-100	-14	-73	-73	-150	-76	33	-3799	253	-22429	672	-17738	-23381	-20509	-7138	-16968	-27377	-17874	-2220	-24728	-23388	-20967	230
0.046667	-22	43	85	-60	-108	-34	8	-11	-16	5	-73	-62	-93	-16	-26	-60	-99	36	-83	-30	-105	-27	-98	-79	-62	0	-97	-8	-64	-70	-143	-73	-27	-3835	26	-22490	664	-17268	-23131	-20269	-6594	-16475	-27775	-17766	-2747	-24133	-23595	-20872	116
0.047500	-21	45	85	-59	-109	-33	10	-12	-17	7	-76	-65	-93	-16	-24	-59	-97	35	-83	-30	-107	-22	-100	-66	-61	0	-99	-9	-72	-66	-145	-73	-90	-3888	-215	-22539	1276	-16831	-22828	-20071	-5495	-16045	-28001	-17729	-1399	-23507	-23776	-20628	38
0.048333	-19	42	88	-61	-109	-36	11	-13	-16	5	-75	-66	-97	-17	-29	-62	-100	32	-86	-31	-104	-26	-104	-70	-63	-3	-100	-13	-74	-70	-147	-77	-184	-3932	-464	-22566	1196	-16446	-22468	-19908	-4069	-15682	-28033	-17753	-1406	-22860	-23902	-20254	299
0.049167	-26	40	80	-62	-110	-81	7	-16	-23	0	-79	-66	-99	-19	-31	-61	-102	34	-86	-33	-103	-25	-103	-70	-65	-3	-98	-12	-72	-66	-143	-75	-212	-3958	-707	-22570	-434	-16095	-22087	-19785	-4320	-15371	-27863	-17833	-5648	-22197	-23957	-19769	-907
0.050000	-23	41	82	-60	-111	-33	11	-11	-15	3	-77	-66	-95	-16	-29	-65	-97	36	-97	-32	-105	-24	-101	-69	-65	-1	-101	-11	-75	-72	-148	-75	-137	-3976	-946	-22558	675	-15792	-21698	-19702	-4022	-15122	-27501	-17929	-4886	-21533	-23937	-19198	-1384
0.050833	-23	38	86	-59	-110	-39	9	-13	-18	35	-74	-67	-96	-17	-27	-60	-103	35	-87	-32	-108	-25	-102	-70	-66	0	-100	-14	-74	-69	-150	-76	-84	-3972	-1175	-22537	626	-15535	-21313	-19640	-3489	-14929	-26964	-18109	-4664	-20868	-23830	-18564	-287
0.051667	-21	42	85	-59	-110	-34	13	-14	-18	4	-74	-68	-96	-16	-25	-57	-97	34	-85	-31	-103	-24	-99	-68	-53	3	-96	-14	-72	-70	-145	-73	-139	-3982	-1386	-22501	625	-15311	-20934	-19605	-2908	-14781	-26262	-18275	-3886	-20218	-23630	-17888	-190
0.052500	-27	41	85	-57	-109	-35	11	-14	-17	5	-74	-62	-98	-15	-29	-64	-102	35	-86	-31	-107	-21	-100	-70	-64	2	-97	-11	-75	-68	-146	-76	-180	-3978	-1585	-22459	874	-15131	-20583	-19603	-2308	-14679	-25426	-18438	-3130	-19583	-23336	-17194	-482
0.053333	-31	42	85	-58	-110	-35	17	-12	-18	5	-76	-64	-98	-16	-29	-58	-102	38	-84	-31	-119	-19	-100	-72	-66	0	-99	-12	-73	-69	-145	-74	-77	-3970	-1756	-22411	950	-14991	-20244	-19609	-1629	-14601	-24484	-18580	-3100	-18966	-22949	-16494	-493
0.054167	-25	44	88	-55	-109	-34	12	-11	-17	8	-72	-64	-98	-16	-27	-57	-97	38	-82	-29	-102	-17	-97	-70	-63	2	-95	-7	-68	-67	-150	-76	-81	-3961	-1906	-22361	-103	-14887	-19924	-19627	-1197	-14534	-23455	-18678	-5909	-18372	-22479	-15815	-891
0.055000	-19	44	90	-58	-108	-34	10	-10	-15	8	-69	-60	-94	-14	-27	-56	-98	30	-83	-28	-105	-18	-107	-67	-61	3	-97	-8	-72	-65	-144	-73	-173	-3956	-2039	-22308	463	-14820	-19611	-19649	-184	-14480	-22385	-18721	-5104	-17809	-21934	-15156	-1660
0.055833	-24	43	86	-56	-111	-33	11	-7	-15	4	-73	-63	-98	-15	-30	-59	-101	38	-84	-28	-107	-21	-99	-70	-62	0	-97	-12	-75	-69	-143	-75	-111	-3956	-2153	-22255	1337	-14787	-19297	-19668	655	-14420	-21311	-18700	-1557	-17282	-21331	-14546	-251
0.056667	-25	38	84	-60	-111	-36	10	-15	-24	0	-72	-66	-99	-15	-31	-61	-105	30	-88	-35	-112	-24	-102	-75	-72	-5	-103	-15	-77	-74	-148	-78	-116	-3963	-2254	-22209	1244	-14787	-18975	-19682	1750	-14352	-20253	-18595	664	-16788	-20689	-13983	-386
0.057500	-29	36	82	-62	-116	-39	3	-18	-26	0	-76	-92	-98	-16	-33	-63	-100	34	-88	-33	-108	-21	-99	-76	-66	0	-102	-15	-75	-69	-148	-77	-133	-3983	-2335	-22150	621	-14809	-18625	-19672	2898	-14257	-19240	-18394	371	-16325	-20006	-13451	-801
0.058333	-29	42	86	-61	-112	-33	10	-13	-21	5	-73	-66	-97	-17	-31	-60	-102	36	-87	-32	-104	-16	-100	-72	-66	0	-99	-13	-72	-69	-151	-76	-49	-3995	-2413	-22096	502	-14864	-18240	-19635	3882	-14144	-18294	-18098	7	-15901	-19308	-12977	-562
0.059167	-25	41	88	-58	-110	-36	11	-18	-9	4	-73	-65	-96	-15	-31	-60	-99	36	-85	-33	-109	-24	-102	-73	-65	1	-101	-14	-72	-73	-150	-74	-91	-4019	-2467	-22042	607	-14941	-17808	-19578	4764	-14001	-17423	-17697	183	-15518	-18617	-12551	-520
0.060000	-25	42	88	-57	-113	-35	10	-13	-16	4	-72	-64	-96	-17	-33	-60	-100	32	-84	-28	-107	-22	-101	-70	-64	2	-98	-16	-74	-74	-148	-72	-211	-4055	-2560	-21985	687	-15038	-17325	-19486	5333	-13847	-16646	-17214	662	-15181	-17952	-12181	-455
0.060833	-22	41	89	-55	-113	-16	15	-13	-17	5	-70	-63	-96	-18	-28	-58	-99	38	-86	-33	-110	-24	-98	-70	-62	3	-98	-13	-76	-70	-148	-72	-188	-4095	-2641	-21928	1240	-15160	-16782	-19365	6110	-13671	-15968	-16642	2490	-14892	-17314	-11858	-452
0.061667	-24	40	90	-59	-107	-34	13	-12	-19	4	-70	-66	-97	-17	-29	-58	-101	37	-85	-30	-105	-22	-104	-69	-62	2	-100	-14	-72	-69	-149	-74	-155	-4144	-2729	-21869	1739	-15296	-16179	-19217	7371	-13494	-15387	-15998	4175	-14654	-16722	-11589	200
0.062500	-23	42	84	-58	-108	-32	11	-10	-16	6	-73	-62	-94	13	-29	-56	-95	33	-86	-29	-103	-19	-98	-69	-64	0	-98	-12	-73	-69	-150	-73	-160	-4198	-2816	-21815	-205	-15458	-15520	-19036	6801	-13327	-14891	-15290	-228	-14476	-16186	-11367	-152
0.063333	-26	40	87	-61	-108	-33	15	-16	-16	2	-74	-67	-96	-16	-29	-60	-100	17	-84	-31	-81	-24	-99	-70	-66	-4	-100	-16	-72	-70	-148	-75	-115	-4256	-2958	-21751	199	-15617	-14809	-18836	6112	-13176	-14467	-14560	-349	-14349	-15700	-11192	-1284
0.064167	-25	47	81	-61	-111	-31	-4	-12	-21	2	-73	-66	-100	-18	-30	-61	-101	32	-85	-32	-109	-25	-101	-72	-67	0	-100	-15	-69	-70	-149	-76	-107	-4318	-3096	-21692	689	-15791	-14044	-18613	5896	-13052	-14105	-13772	-58	-14284	-15274	-11073	-252
0.065000	-29	41	87	-63	-114	-36	9	-15	-22	3	-75	-67	-100	-18	-33	-63	-103	32	-88	-33	-114	-29	-104	-75	-69	-1	-101	-16	-76	-72	-152	-79	-183	-4385	-3251	-21632	652	-15981	-13249	-18377	5406	-12974	-13793	-13029	743	-14273	-14904	-11005	-49
0.065833	-31	38	84	-66	-115	-29	-4	-15	-23	3	-76	-73	-105	-19	-32	-61	-103	33	-86	-33	-110	-26	-103	-70	-67	0	-101	-16	-78	-72	-147	-75	-262	-4451	-3416	-21569	302	-16171	-12414	-18131	4951	-12938	-13508	-12261	608	-14313	-14575	-10995	-235
0.066667	-25	41	85	-62	-109	-34	13	-14	-19	6	-72	-65	-97	-16	-30	-60	-100	33	-81	-33	-104	-18	-101	-69	-63	0	-99	-12	-69	-66	-146	-75	-204	-4503	-3607	-21509	384	-16373	-11573	-17888	4696	-12962	-13236	-11572	78	-14400	-14289	-11052	-331
0.067500	-23	44	88	-56	-111	-30	16	-12	-18	7	-72	-62	-93	-13	-27	-57	-99	34	-83	-30	-103	-22	-99	-69	-63	-1	-99	-12	-69	-67	-145	-72	-104	-4557	-3787	-21451	-620	-16563	-10739	-17658	3746	-13053	-12970	-10967	-3702	-14535	-14034	-11185	-408
0.068333	-26	43	88	-58	-110	-30	16	-13	-15	6	-68	-61	-95	-14	-29	-62	-97	36	-82	-30	-101	-21	-93	-66	-66	3	-98	-13	-69	-66	-150	-76	-142	-4611	-4007	-21398	-386	-16811	-9928	-17440	2999	-13206	-12713	-10459	-4058	-14710	-13797	-11396	-1572
0.069167	-21	45	89	-56	-109	-45	22	-13	-21	13	-69	-61	-96	-15	-25	-59	-100	36	-83	-29	-107	-24	-101	-70	-63	3	-99	-26	-75	-68	-142	-72	-213	-4652	-4210	-21347	257	-17047	-9153	-17253	2289	-13421	-12402	-10068	-1615	-14908	-13566	-11690	-267
0.070000	-26	44	88	-58	-109	-32	12	-13	-19	6	-72	-62	-100	-13	-17	-58	-99	36	-97	-31	-108	-22	-101	-68	-65	0	-97	-15	-76	-68	-147	-73	-185	-4686	-4415	-21303	192	-17289	-8418	-17081	1826	-13694	-12097	-9817	-105	-15127	-13337	-12070	154
0.070833	-24	44	87	-59	-113	-33	35	-15	-18	5	-73	-64	-96	-16	-29	-61	-99	33	-83	-33	-105	-23	-101	-70	-62	1	-101	-16	-72	-67	-146	-73	-158	-4712	-4608	-21274	-59	-17550	-7748	-16973	1722	-14020	-11763	-9712	-834	-15348	-13090	-12540	-654
0.071667	-21	44	89	-60	-108	-31	12	-15	-17	3	-74	-67	-94	-15	-28	-59	-98	35	-86	-36	-105	-22	-101	-72	-57	0	-104	-14	-69	-68	-147	-74	-174	-4727	-4796	-21226	36	-17823	-7147	-16889	1410	-14385	-11412	-9767	-1783	-15569	-12824	-13097	-744
0.072500	-23	41	85	-60	-109	-33	10	-15	-17	6	-74	-64	-97	-17	-25	-60	-101	30	-90	-34	-107	-23	-101	-73	-62	-3	-100	-14	-73	-67	-146	-77	-194	-4735	-4948	-21199	40	-18108	-6613	-16844	1123	-14772	-11053	-9971	-2199	-15781	-12529	-13733	-717
0.073333	-21	41	88	-59	-107	-33	11	-16	-18	3	-74	-67	-96	-17	-30	-60	-108	30	-86	-31	-107	-23	-101	-73	-70	-4	-101	-13	-75	-67	-147	-76	-167	-4719	-5098	-21176	-22	-18404	-6178	-16850	1032	-15165	-10693	-10338	-2068	-15977	-12200	-14450	-397
0.074167	-28	34	88	-59	-110	-35	-18	-16	-19	3	-76	-66	-97	-18	-32	-62	-100	35	-83	-30	-105	-19	-100	-70	-61	-1	-96	-11	-90	-67	-147	-75	-163	-4690	-5215	-21159	206	-18709	-5816	-16878	1144	-15558	-10332	-10844	-690	-16143	-11840	-15222	-73
0.075000	-21	43	89	-57	-109	-32	13	-15	-13	8	-70	-62	-94	-27	-30	-60	-95	37	-93	-31	-103	-21	-103	-67	-60	2	-98	-10	-68	-66	-145	-69	-153	-4652	-5299	-21150	804	-19020	-5532	-16952	2086	-15935	-9985	-11490	1830	-16281	-11444	-16048	387
0.075833	-23	44	92	-58	-111	-32	11	-14	-17	5	-69	-67	-92	-15	-27	-58	-98	37	-79	-32	-105	-19	-99	-69	-64	2	-101	-14	-70	-67	-161	-73	-146	-4600	-5362	-21153	-695	-19334	-5326	-17057	2030	-16280	-9672	-12256	-1567	-16395	-11019	-16906	274
0.076667	-24	40	88	-60	-112	-32	9	-13	-21	5	-73	-67	-95	-17	-30	-59	-103	34	-88	-35	-102	-23	-103	-73	-63	0	-103	-15	-75	-68	-147	-76	-159	-4538	-5386	-21168	-496	-19647	-5193	-17197	1322	-16583	-9385	-13112	-1770	-16481	-10573	-17786	-871
0.077500	-23	42	88	-57	-114	-31	-5	-18	-21	3	-74	-65	-95	-16	-29	-61	-100	34	-84	-35	-103	-22	-101	-73	-65	-1	-103	-14	-75	-73	-148	-74	-174	-4457	-5368	-21181	477	-19945	-5116	-17349	1546	-16831	-9146	-14033	-690	-16531	-10105	-18649	-100
0.078333	-26	42	87	-60	-107	-33	12	-13	-16	5	-72	-67	-96	-14	-28	-60	-108	34	-83	-33	-110	-21	-101	-70	-65	0	-100	-13	-74	-67	-146	-74	-234	-4358	-5346	-21207	463	-20230	-5089	-17513	1558	-17017	-8940	-15000	-55	-16564	-9625	-19460	-125
0.079167	-25	41	86	-59	-111	-30	35	-15	-19	5	-72	-66	-95	-14	-27	-56	-100	34	-81	-33	-102	-21	-101	-72	-64	0	-101	-11	-48	-66	-145	-73	-304	-4247	-5286	-21245	277	-20491	-5097	-17689	1793	-17146	-8781	-15995	97	-16573	-9145	-20299	-35
0.080000	-24	41	89	-57	-109	-33	12	-12	-16	5	-72	-64	-96	4	-33	-57	-98	36	-82	-35	-107	-19	-100	-69	-63	1	-98	-11	-75	-66	-146	-74	-273	-4124	-5201	-21289	449	-20724	-5137	-17862	2271	-17207	-8665	-16980	714	-16570	-8675	-21040	-60
0.080833	-26	42	96	-58	-107	-32	11	-17	-19	6	-72	-63	-95	-15	-27	-57	-99	36	-83	-31	-108	-23	-100	-73	-63	1	-97	-10	-60	-67	-145	-75	-259	-3983	-5103	-21345	-361	-20924	-5193	-18036	2135	-17215	-8589	-17936	-2425	-16560	-8215	-21700	-51
0.081667	-24	42	89	-59	-107	-30	12	-14	-17	5	-72	-67	-96	-17	-28	-58	-100	36	-85	-34	-105	-25	-102	-72	-63	0	-102	-16	-73	-72	-149	-76	-255	-3829	-4989	-21412	-406	-21089	-5246	-18206	1877	-17170	-8549	-18837	-3283	-16555	-7786	-22274	-1245
0.082500	-27	39	82	-60	-112	-35	9	-11	-19	8	-77	-68	-98	-12	-31	-58	-100	33	-87	-33	-107	-23	-99	-70	-64	0	-101	-13	-74	-69	-145	-76	-213	-3662	-4867	-21453	423	-21198	-5289	-18335	1515	-17076	-8525	-19656	-960	-16543	-7378	-22744	-237
0.083333	-25	42	86	-58	-111	-34	12	-13	-18	6	-68	-64	-94	-17	-31	-57	-112	39	-86	-38	-108	-25	-102	-72	-64	0	-101	-11	-72	-70	-146	-75	-207	-3469	-4735	-21569	636	-21265	-5319	-18497	1142	-16946	-8516	-20396	591	-16546	-7009	-23104	631
0.084167	-26	46	124	-58	-108	-50	11	-14	-19	5	-74	-64	-97	-15	-28	-60	-100	38	-84	-30	-108	-24	-101	-73	-61	1	-96	-12	-74	-67	-148	-75	-241	-3265	-4605	-21662	124	-21286	-5321	-18623	1044	-16783	-8509	-21027	32	-16561	-6674	-23358	51
0.085000	-25	41	88	-61	-113	-34	12	-15	-19	5	-73	-61	-95	-19	-30	-60	-100	36	-83	-61	-110	-24	-103	-74	-60	1	-101	-10	-73	-67	-147	-75	-308	-3043	-4474	-21762	-139	-21257	-5291	-18737	520	-16607	-8493	-21545	-1177	-16594	-6382	-23492	198
0.085833	-25	42	59	-62	-112	-34	11	-11	-19	6	-75	-66	-96	-16	-31	-60	-103	35	-85	-32	-108	-25	-101	-72	-62	0	-102	-15	-76	-50	-147	-83	-325	-2809	-4345	-21871	-267	-21176	-5218	-18835	4	-16425	-8447	-21949	-2048	-16638	-6125	-23524	250
0.086667	-23	43	84	-59	-109	-32	12	-10	-16	6	-70	-62	-96	-12	-29	-56	-101	35	-82	-28	-107	-23	-98	-72	-64	1	-97	-11	-72	-68	-144	-73	-315	-2553	-4221	-21982	-641	-21048	-5106	-18920	-626	-16245	-8368	-22230	-2624	-16691	-5906	-23452	425
0.087500	-22	46	102	-58	-109	-29	15	-8	-17	20	-69	-62	-93	-12	-30	-55	-101	40	-82	-28	-101	-21	-95	-66	-62	3	-99	-21	-74	-56	-145	-74	-319	-2278	-4106	-22101	-407	-20883	-4951	-18998	-1278	-16075	-8258	-22403	-2333	-16757	-5707	-23292	684
0.088333	-23	44	89	-61	-109	-31	13	-12	-18	7	-69	-63	-93	-14	-27	-59	-99	36	-87	-30	-105	-23	-99	-72	-63	1	-98	-11	-68	-66	-145	-75	-180	-1993	-3993	-22230	525	-20680	-4752	-19070	-1081	-15924	-8094	-22466	93	-16833	-5543	-23051	932
0.089167	-22	45	85	-62	-109	-36	10	-13	-15	4	-73	-65	-98	-18	-30	-61	-99	35	-84	-32	-108	-24	-100	-69	-63	0	-104	-14	-70	-66	-143	-74	0	-1689	-3887	-22353	-659	-20450	-4511	-19136	-1574	-15795	-7877	-22447	-2605	-16904	-5389	-22745	958
0.090000	-26	43	86	-61	-110	-33	8	-16	-18	4	-72	-65	-97	-12	-32	-58	-103	32	-86	-34	-108	-25	-102	-73	-66	0	-102	-16	-76	-72	-148	-79	37	-1376	-3789	-22481	-1543	-20196	-4229	-19205	-3227	-15684	-7600	-22334	-5163	-16976	-5253	-22390	-517
0.090833	-30	42	126	-58	-116	-38	4	-17	-22	4	-75	-70	-96	-17	-33	-62	-102	33	-87	-34	-108	-29	-103	-74	-62	0	-100	-12	-69	-69	-147	-76	30	-1040	-3682	-22609	-604	-19915	-3910	-19269	-3636	-15603	-7267	-22154	-4130	-17030	-5113	-21992	105
0.091667	-27	42	87	-62	-109	-34	7	-15	-17	6	-74	-68	-97	-19	-33	-62	-99	8	-91	-25	-111	-25	-102	-83	-62	0	-101	-16	-76	-73	-149	-73	26	-696	-3574	-22735	-834	-19620	-3557	-19337	-4338	-15534	-6880	-21913	-3461	-17074	-4976	-21574	453
0.092500	-26	42	86	-57	-112	-34	7	-35	-25	6	-67	-65	-97	-14	-14	-62	-101	37	-87	-31	-111	-26	-107	-73	-63	0	-99	-11	-73	-72	-151	-75	-66	-338	-3469	-22863	-731	-19319	-3175	-19407	-4616	-15482	-6445	-21641	-2858	-17095	-4828	-21134	327
0.093333	-25	44	88	-60	-108	-32	11	-14	-15	6	-70	-67	-97	-18	-33	-61	-98	35	-85	-27	-105	-23	-100	-70	-60	2	-98	-12	-72	-69	-145	-76	-105	27	-3357	-22980	-193	-19007	-2770	-19476	-4405	-15418	-5972	-21340	-1683	-17086	-4666	-20696	105
0.094167	-23	41	73	-58	-107	-31	12	-11	-17	5	-69	-64	-94	-18	-29	-58	-99	32	-85	-33	-104	-22	-99	-57	-60	-5	-100	-10	-69	-72	-139	-74	-67	396	-3246	-23097	-689	-18692	-2346	-19543	-4293	-15392	-5464	-21017	-3485	-17055	-4488	-20258	446
0.095000	-22	45	89	-57	-107	-30	12	-10	-18	4	-72	-62	-94	-16	-34	-60	-99	36	-88	-29	-101	-23	-99	-68	-63	0	-100	-10	-69	-65	-144	-73	-53	766	-3125	-23214	-1189	-18373	-1915	-19612	-4175	-15336	-4955	-20694	-4793	-16995	-4296	-19846	-658
0.095833	-23	47	89	-101	-109	-31	18	-11	-16	5	-69	-65	-92	-15	-28	-59	-99	34	-83	-29	-103	-22	-100	-70	-62	2	-97	-11	-68	-66	-134	-75	-62	1136	-3004	-23327	-165	-18064	-1476	-19672	-3578	-15260	-4404	-20372	-1979	-16910	-4099	-19446	-234
0.096667	-23	43	89	-59	-109	-34	8	-17	-17	4	-69	-65	-93	-17	-32	-58	-101	33	-102	-32	-108	-23	-107	-72	-63	-5	-100	-12	-73	-69	-147	-75	-63	1499	-2881	-23440	526	-17751	-1041	-19722	-2876	-15167	-3875	-20058	1281	-16799	-3883	-19063	999
0.097500	-24	42	85	-60	-113	-50	7	-17	-21	6	-73	-67	-99	-22	-33	-61	-100	30	-86	-35	-104	-27	-104	-73	-62	-3	-100	-14	-72	-73	-146	-70	-43	1854	-2761	-23551	309	-17430	-604	-19753	-1735	-15033	-3357	-19752	2017	-16660	-3660	-18709	175
0.098333	-26	41	86	-61	-114	-38	4	-15	-19	4	-75	-65	-99	-23	-33	-62	-105	30	-88	-38	-112	-31	-103	-70	-67	-5	-103	-14	-77	-70	-149	-76	-41	2200	-2636	-23655	-33	-17112	-185	-19766	-689	-14868	-2872	-19468	1253	-16497	-3431	-18364	110
0.099167	-32	38	84	-62	-108	-40	4	-16	-22	3	-77	-68	-102	-23	-34	-62	-103	34	-86	-35	-110	-23	-102	-83	-64	-1	-120	-15	-79	-69	-149	-52	-26	2533	-2514	-23747	-74	-16781	225	-19752	319	-14656	-2412	-19179	1142	-16321	-3197	-18038	359
0.100000	-26	40	86	-60	-113	-33	11	-14	-22	4	-81	-65	-99	-25	-27	-60	-99	35	-86	-40	-105	-24	-99	-73	-63	-3	-99	-15	-74	-70	-147	-74	-17	2845	-2400	-23847	-18	-16428	610	-19714	1165	-14408	-2002	-18903	1420	-16130	-2977	-17726	290
0.100833	-30	45	87	-62	-110	-34	11	-13	-21	4	-69	-66	-97	-15	-28	-61	-99	33	-84	-34	-103	-23	-102	-72	-57	0	-100	-11	-72	-70	-146	-73	-12	3139	-2286	-23927	190	-16100	977	-19643	1934	-14117	-1640	-18627	2056	-15932	-2769	-17420	249
0.101667	-24	42	84	-60	-111	-33	9	-12	-19	4	-74	-65	-97	-15	-47	-59	-103	33	-87	-32	-105	-17	-100	-68	-63	1	-99	-9	-72	-68	-147	-74	-15	3408	-2178	-24006	800	-15740	1316	-19540	3127	-13792	-1328	-18355	4844	-15738	-2579	-17142	630
0.102500	-23	40	85	-59	-111	-35	11	-15	-21	5	-72	-65	-96	-17	-28	-59	-100	33	-85	-33	-108	-24	-101	-73	-66	-1	-99	-11	-73	-68	-151	-91	-112	3659	-2075	-24074	118	-15373	1621	-19409	3744	-13434	-1078	-18076	3884	-15533	-2415	-16826	1088
0.103333	-24	40	87	-60	-108	-34	10	-13	-19	4	-72	-65	-98	-26	-28	-56	-100	36	-82	11	-107	-19	-103	-72	-61	0	-98	-12	-74	-70	-150	-74	-56	3878	-1981	-24129	-1079	-14991	1898	-19242	2553	-13055	-876	-17795	389	-15335	-2277	-16529	-353
0.104167	-28	42	86	-43	-112	-34	10	-14	-21	4	-72	-64	-98	-14	-28	-59	-100	35	-83	-34	-109	-27	-102	-72	-65	-1	-102	-10	-70	-70	-149	-75	-61	4073	-1894	-24170	118	-14599	2133	-19045	2235	-12664	-737	-17488	1442	-15143	-2165	-16224	130
0.105000	-27	41	85	-59	-110	-33	11	-13	-19	4	-72	-65	-97	-17	-28	-53	-100	33	-82	-33	-107	-25	-102	-69	-65	0	-100	-12	-76	-73	-146	-75	-78	4240	-1813	-24196	-9	-14193	2342	-18820	1778	-12265	-658	-17172	1533	-14962	-2091	-15916	844
0.105833	-25	37	81	-63	-107	-35	11	-13	-19	2	-75	-65	-93	-14	-29	-58	-103	34	-86	-36	-110	-25	-101	-69	-64	2	-101	-17	-75	-68	-147	-70	-100	4382	-1732	-24206	-112	-13775	2507	-18565	1385	-11869	-595	-16836	1740	-14786	-2032	-15600	606
0.106667	-24	42	86	-60	-110	-31	11	-12	-21	5	-74	-65	-95	-14	-28	-59	-96	34	-82	-31	-109	-25	-100	-69	-66	-3	-101	-14	-73	-68	-147	-75	-44	4484	-1655	-24193	-164	-13361	2631	-18297	920	-11494	-587	-16481	2233	-14626	-2010	-15284	344
0.107500	-28	40	81	-62	-110	-33	12	-5	-23	2	-73	-63	-96	-14	-27	-59	-102	33	-84	-31	-107	-23	-98	-67	-61	-3	-100	-11	-73	-66	-137	-84	-25	4565	-1583	-24162	-508	-12944	2728	-18009	407	-11133	-604	-16105	677	-14472	-2002	-14961	546
0.108333	-25	46	85	-56	-112	-33	12	-15	-17	5	-72	-63	-99	-22	-29	-58	-102	35	-83	-31	-104	-23	-100	-68	-64	0	-98	-9	-73	-67	-145	-72	-61	4618	-1508	-24112	-1344	-12534	2780	-17714	-507	-10805	-642	-15716	-1945	-14333	-2014	-14641	-40
0.109167	-25	17	85	-58	-117	-33	13	-15	-19	4	-72	-64	-95	-11	-27	-60	-100	37	-84	-32	-105	-22	-97	-72	-64	0	-100	-13	-73	-69	-144	-76	-55	4640	-1430	-24048	-418	-12135	2800	-17408	-1263	-10508	-695	-15307	-499	-14192	-2038	-14327	-148
0.110000	-25	46	88	-59	-111	-35	12	-15	-18	4	-72	-59	-96	-13	-28	-60	-101	35	-82	-32	-107	-22	-100	-69	-61	0	-100	-11	-73	-68	-148	-75	-46	4635	-1358	-23967	397	-11754	2779	-17098	-2183	-10250	-756	-14890	2022	-14062	-2060	-14019	924
0.110833	-24	44	88	-60	-108	-34	13	-15	-18	5	-73	-66	-96	-14	-29	-58	-100	36	-83	-31	-108	-21	-99	-68	-61	1	-97	-12	-73	-69	-149	-75	-62	4597	-1281	-23868	102	-11386	2738	-16786	-2409	-10032	-814	-14465	2610	-13932	-2078	-13726	542
0.111667	-23	41	87	-62	-108	-36	11	-14	-19	3	-73	-64	-95	-15	-25	-59	-98	44	-84	-34	-107	-25	-97	-69	-60	0	-98	-11	-72	-72	-144	-74	-186	4532	-1202	-23759	-507	-11042	2664	-16482	-2621	-9854	-868	-14047	1479	-13803	-2086	-13456	381
0.112500	-24	43	88	-58	-110	-32	13	-14	-16	-5	-72	-64	-96	-16	-29	-58	-95	37	-83	-33	-108	-22	-99	-69	-60	1	-100	-15	-72	-67	-144	-74	-156	4444	-1125	-23640	-331	-10728	2567	-16188	-2718	-9716	-911	-13630	921	-13669	-2083	-13198	405
0.113333	-23	42	87	-59	-107	-27	15	-11	-16	6	-72	-63	-95	-13	-29	-56	-96	39	-87	-33	-104	-23	-96	-67	-60	4	-99	-10	-67	-65	-144	-73	-44	4326	-1048	-23513	35	-10451	2451	-15905	-2682	-9612	-935	-13212	818	-13533	-2057	-12968	369
0.114167	-24	45	74	-59	-109	-32	13	-12	-15	9	-72	-64	-92	-14	-26	-59	-97	36	-81	-29	-109	-23	-97	-73	-62	-1	-101	-10	-70	-66	-145	-74	-77	4187	-966	-23385	141	-10210	2317	-15635	-2599	-9540	-955	-12823	951	-13393	-2010	-12769	449
0.115000	-24	44	88	-60	-108	-32	16	-14	-13	6	-74	-69	-93	-16	-34	-59	-96	33	-84	-31	-103	-19	-100	-67	-59	-1	-100	-9	-72	-68	-147	-77	-143	4023	-901	-23256	679	-10008	2176	-15377	-1988	-9489	-975	-12451	2975	-13248	-1943	-12607	640
0.115833	-24	41	87	-59	-110	-43	9	-15	-16	1	-76	-64	-96	-15	-33	-60	-100	30	-84	-32	-105	-24	-102	-69	-62	1	-98	-11	-73	-77	-156	-74	-73	3847	-834	-23128	805	-9848	2024	-15133	-1190	-9462	-954	-12104	3465	-13094	-1849	-12470	1122
0.116667	-24	41	86	-59	-112	-36	7	-16	-18	3	-73	-67	-97	-21	-34	-62	-85	33	-87	-33	-104	-25	-102	-67	-62	0	-100	-13	-74	-73	-147	-77	-46	3647	-779	-23008	-739	-9722	1882	-14905	-1848	-9447	-946	-11782	-246	-12932	-1738	-12364	69
0.117500	-32	38	86	-60	-122	-38	11	-14	-17	1	-74	-64	-96	-18	-31	-63	-102	33	-86	-35	-108	-26	-102	-73	-82	-3	-105	-14	-70	-69	-149	-77	3	3440	-727	-22898	373	-9643	1741	-14684	-1879	-9442	-932	-11505	970	-12761	-1601	-12293	-410
0.118333	-25	42	85	-61	-113	-36	8	-14	-19	0	-76	-65	-97	-16	-30	-62	-99	18	-86	-31	-104	-24	-100	-70	-60	0	-99	-14	-74	-69	-146	-73	3	3220	-686	-22797	583	-9591	1617	-14475	-1856	-9432	-920	-11258	1129	-12583	-1454	-12245	453
0.119167	-27	41	84	-65	-109	-36	11	-14	-18	1	-75	-64	-95	-15	-29	-61	-103	26	-86	-32	-104	-22	-98	-70	-64	-4	-104	-18	-72	-70	-147	-76	-32	2988	-664	-22710	528	-9581	1499	-14277	-1597	-9429	-913	-11039	1886	-12394	-1297	-12227	262
0.120000	-26	42	88	-57	-110	-35	8	-13	-19	-12	-76	-64	-109	-15	-30	-58	-99	33	-85	-32	-105	-22	-101	-70	-67	0	-102	-12	-70	-69	-147	-74	-10	2771	-639	-22636	537	-9591	1398	-14087	-944	-9417	-909	-10858	2397	-12199	-1136	-12224	232
0.120833	-9	47	87	-58	-107	-33	9	-15	-18	1	-74	-63	-94	-16	-30	-60	-104	28	-84	-32	-103	-22	-101	-65	-64	0	-96	-11	-65	-68	-145	-75	-72	2512	-626	-22585	512	-9645	1317	-13903	-315	-9395	-917	-10712	1850	-12001	-979	-12242	516
0.121667	-25	40	87	-58	-110	-36	9	-16	-17	3	-73	-63	-92	-15	-29	-57	-99	30	-114	-30	-104	-21	-100	-74	-62	-3	-98	-12	-74	-70	-146	-74	-93	2274	-625	-22553	-451	-9721	1255	-13725	-249	-9358	-936	-10607	-1378	-11799	-828	-12276	-92
0.122500	-27	41	85	-60	-93	-36	6	-15	-18	2	-88	-64	-98	-17	-30	-62	-103	32	-87	-32	-107	-22	-102	-74	-65	-1	-101	-13	-74	-72	-155	-80	-73	2024	-629	-22546	369	-9816	1207	-13554	67	-9311	-969	-10536	-805	-11596	-699	-12320	-894
0.123333	-27	40	86	-60	-113	-36	6	-17	-19	2	-76	-65	-98	-16	-32	-67	-100	29	-87	-36	-112	-26	-105	-73	-66	-5	-103	-16	-75	-73	-149	-79	-112	1773	-642	-22560	977	-9929	1176	-13384	61	-9254	-1021	-10498	1609	-11393	-585	-12365	648
0.124167	-27	37	84	-62	-112	-39	4	-21	-22	1	-78	-72	-99	-19	-34	-60	-102	29	-87	-34	-114	-34	-104	-72	-64	-1	-101	-15	-76	-74	-149	-76	-104	1526	-648	-22596	719	-10047	1164	-13217	450	-9181	-1068	-10486	2593	-11182	-493	-12410	665
0.125000	-27	39	84	-61	-110	-39	7	-15	-21	2	-49	-67	-96	-18	-32	-59	-103	29	-90	-35	-107	-26	-104	-73	-65	-3	-100	-15	-78	-76	-149	-77	0	1273	-658	-22661	388	-10191	1160	-13055	849	-9103	-1126	-10502	1487	-10971	-430	-12457	109
0.125833	-26	38	85	-60	-110	-38	8	-17	-24	0	-77	-68	-99	-17	-28	-59	-99	34	-85	-34	-105	-25	-103	-73	-67	-3	-110	-15	-76	-73	-147	-76	56	1033	-654	-22748	44	-10294	1171	-12894	893	-9013	-1192	-10541	298	-10765	-393	-12495	266
0.126667	-26	39	85	-60	-113	-36	9	-16	-15	5	-72	-65	-88	-15	-26	-52	-101	30	-84	-33	-103	-19	-101	-70	-64	0	-96	-13	-72	-69	-146	-75	-72	786	-647	-22858	-207	-10414	1179	-12743	832	-8914	-1256	-10591	-600	-10559	-383	-12528	258
0.127500	-23	54	88	-57	-134	-34	12	-12	-16	7	-70	-67	-96	-12	-26	-55	-99	39	-83	-32	-104	-19	-99	-69	-62	1	-97	-12	-73	-68	-145	-73	-116	541	-629	-22985	-315	-10528	1189	-12602	751	-8816	-1317	-10662	-762	-10361	-402	-12554	147
0.128333	-23	43	89	-58	-108	-32	11	-10	-15	8	-70	-65	-96	-6	-18	-56	-97	36	-85	-32	-104	-17	-99	-68	-62	0	-98	-10	-72	-67	-147	-75	-95	300	-593	-23145	58	-10625	1194	-12470	945	-8717	-1376	-10743	972	-10161	-448	-12578	-51
0.129167	-17	44	87	-52	-108	-34	10	-11	-16	6	-69	-65	-96	-14	-27	-56	-98	35	-83	-30	-108	-13	-93	-70	-63	0	-97	-11	-70	-67	-146	-72	-80	63	-542	-23321	346	-10718	1191	-12354	1557	-8612	-1429	-10831	2437	-9967	-514	-12588	405
0.130000	-24	45	87	-59	-109	-32	22	-14	-29	7	-73	-69	-95	-15	-28	-58	-97	36	-81	-29	-105	-23	-100	-68	-62	0	-98	-12	-70	-69	-145	-96	-60	-167	-447	-23513	-1413	-10778	1179	-12252	661	-8512	-1474	-10924	-2168	-9777	-597	-12598	113
0.130833	-25	43	85	-60	-111	-34	8	-15	-17	6	-73	-65	-95	-16	-29	-58	-98	35	-84	-32	-103	-24	-97	-69	-63	7	-95	-11	-76	-67	-146	-75	-73	-389	-380	-23720	-728	-10844	1147	-12171	-83	-8416	-1509	-11010	-1981	-9588	-694	-12599	-600
0.131667	-25	42	85	-58	-111	-34	6	-15	-18	3	-74	-64	-113	-17	-30	-59	-98	36	-87	-34	-108	-25	-100	-70	-65	-1	-101	-12	-77	-73	-147	-75	-77	-606	-269	-23936	-202	-10880	1104	-12118	-237	-8327	-1536	-11100	-1482	-9402	-797	-12599	192
0.132500	-27	40	80	-76	-111	-35	-8	-18	-22	3	-74	-66	-97	-15	-30	-61	-104	34	-86	-30	-108	-23	-97	-67	-63	1	-99	-11	-72	-66	-147	-72	-96	-809	-138	-24159	59	-10889	1048	-12086	-239	-8232	-1551	-11170	-287	-9215	-903	-12588	-7
0.133333	-27	44	89	-58	-108	-32	11	-14	-21	6	-70	-59	-94	-11	-26	-52	-97	40	-81	-28	-104	-23	-99	-68	-64	1	-95	-10	-70	-65	-146	-72	-69	-993	9	-24387	39	-10886	971	-12081	-144	-8145	-1559	-11231	377	-9034	-1010	-12578	75
0.134167	-22	43	92	-57	-107	-29	17	-11	-15	8	-69	-60	-94	-10	-26	-56	-97	37	-79	-19	-105	-21	-94	-70	-60	0	-96	-8	-69	-67	-144	-74	-40	-1170	170	-24615	204	-10867	889	-12102	58	-8060	-1562	-11288	587	-8860	-1115	-12562	228
0.135000	-21	49	90	-57	-110	-31	16	-10	-16	11	-67	-62	-83	15	-23	-51	-97	40	-81	-30	-105	-23	-97	-65	-59	5	-96	-9	-69	-65	-141	-72	-62	-1328	348	-24846	-1012	-10830	827	-12157	-256	-7981	-1568	-11333	-2591	-8685	-1215	-12542	87
0.135833	-22	46	89	-56	-108	-28	17	-8	-17	9	-68	-61	-93	-10	-26	-55	-98	41	-82	-25	-104	-21	-96	-65	-60	3	-96	-13	-73	-68	-145	-73	-103	-1475	516	-25075	-850	-10780	682	-12239	-187	-7898	-1572	-11367	-2002	-8523	-1313	-12523	-1062
0.136667	-23	40	87	-59	-110	-31	15	-10	-21	6	-53	-75	-96	-13	-27	-57	-91	36	-86	-28	-108	-22	-98	-69	-66	0	-97	-9	-74	-67	-147	-73	-97	-1599	696	-25308	321	-10727	573	-12354	119	-7821	-1577	-11392	1356	-8364	-1402	-12500	98
0.137500	-27	44	87	-82	-112	-33	13	-12	-19	4	-73	-64	-97	-12	-27	-60	-99	36	-84	-27	-105	-23	-97	-73	-68	0	-100	-12	-68	-65	-146	-78	-69	-1704	876	-25531	446	-10661	461	-12491	567	-7744	-1597	-11406	3315	-8207	-1483	-12471	402
0.138333	-28	43	86	-59	-111	-31	16	-13	-17	6	-70	-55	-97	-12	-27	-61	-98	36	-85	-28	-105	-22	-98	-67	-63	4	-97	-11	-70	-65	-146	-74	-86	-1792	1046	-25743	-196	-10599	353	-12643	1095	-7660	-1614	-11413	2565	-8060	-1561	-12433	-100
0.139167	-23	44	87	-59	-110	-33	11	-15	-19	4	-70	-62	-95	-14	-29	-58	-97	36	-82	-29	-105	-24	-101	-64	-63	0	-99	-11	-72	-70	-141	-76	-115	-1858	1213	-25953	-311	-10528	252	-12821	1335	-7582	-1648	-11418	1548	-7923	-1632	-12388	-14
0.140000	-24	43	88	-58	-108	-34	12	-13	-41	6	-73	-63	-100	-15	-29	-62	-102	36	-84	-29	-112	-25	-101	-70	-65	0	-100	-14	-78	-70	-147	-77	-155	-1908	1350	-26154	-85	-10458	159	-13013	1536	-7496	-1689	-11430	1062	-7798	-1701	-12342	-181
0.140833	-28	40	86	-63	-116	-39	9	-16	-23	3	-75	-64	-98	-15	-31	-61	-101	24	-85	-29	-110	-15	-104	-68	-64	1	-99	-13	-73	-67	-146	-74	-191	-1934	1487	-26337	-19	-10390	78	-13212	1474	-7406	-1738	-11433	1130	-7679	-1762	-12281	-72
0.141667	-25	44	89	-61	-112	-32	12	-11	-19	5	-74	-64	-98	-15	-29	-60	-100	35	-84	-31	-104	-22	-100	-70	-63	1	-99	-15	-72	-69	-143	-75	-116	-1944	1602	-26509	242	-10322	15	-13406	1521	-7316	-1798	-11450	2417	-7575	-1822	-12217	162
0.142500	-23	38	86	-64	-108	-32	11	-14	-22	5	-75	-63	-98	-13	-28	-57	-100	35	-88	-32	-108	-23	-100	-53	-67	0	-98	-14	-79	-70	-146	-76	-109	-1941	1692	-26669	744	-10250	-34	-13621	2461	-7224	-1856	-11467	4564	-7483	-1881	-12149	508
0.143333	-28	41	87	-58	-111	-31	10	-14	-21	4	-75	-62	-97	-14	-29	-59	-100	35	-84	-29	-107	-21	-101	-70	-64	0	-102	-13	-75	-67	-147	-77	-122	-1915	1767	-26805	-874	-10178	-72	-13822	1978	-7124	-1926	-11506	640	-7405	-1942	-12079	248
0.144167	-28	41	87	-59	-110	-32	10	-14	-19	4	-75	-62	-98	-14	-32	-59	-102	42	-84	-30	-109	-21	-101	-70	-64	0	-99	-14	-74	-69	-152	-78	-145	-1874	1820	-26922	-681	-10103	-95	-14004	830	-7017	-1996	-11554	-366	-7334	-1999	-12006	-1079
0.145000	-25	41	86	-46	-109	-33	10	-19	-22	2	-74	-63	-99	-15	-29	-60	-101	35	-85	-31	-108	-23	-104	-72	-66	-3	-100	-23	-75	-70	-150	-75	-299	-1818	1853	-27015	189	-10029	-104	-14184	600	-6922	-2064	-11619	150	-7283	-2055	-11932	-426
0.145833	-27	41	86	-60	-109	-36	9	-16	-19	4	-73	-64	-99	-16	-31	-61	-99	36	-82	-38	-107	-23	-100	-70	-64	0	-98	-14	-75	-68	-148	-79	-296	-1745	1871	-27087	-133	-9935	-103	-14339	-52	-6817	-2103	-11698	500	-7236	-2109	-11864	-583
0.146667	-25	44	87	-60	-110	-33	11	-12	-15	7	-76	-81	-96	-12	-27	-56	-98	37	-82	-30	-108	-22	-100	-65	-61	2	-95	-11	-72	-64	-172	-74	-252	-1658	1878	-27128	-448	-9835	-100	-14469	-663	-6712	-2178	-11791	127	-7200	-2160	-11796	-503
0.147500	-23	46	90	-57	-108	-32	11	-13	-17	9	-73	-63	-95	-12	-27	-57	-98	38	-93	-27	-92	-18	-98	-67	-59	1	-98	-11	-72	-66	-145	-73	-324	-1565	1863	-27141	-243	-9725	-93	-14582	-1083	-6609	-2230	-11901	443	-7173	-2211	-11743	123
0.148333	-23	40	86	-59	-109	-30	11	-13	-17	7	-75	-58	-95	-16	-27	-58	-100	35	-86	-33	-103	-22	-101	-68	-64	-3	-101	-16	-74	-72	-146	-75	-229	-1471	1841	-27130	-1059	-9604	-90	-14670	-1871	-6518	-2273	-12023	-2598	-7155	-2261	-11710	654
0.149167	-25	40	82	-58	-111	-36	8	-18	-21	1	-77	-66	-98	-15	-30	-59	-110	34	-81	-30	-104	-23	-99	-68	-65	-1	-100	-13	-73	-68	-144	-74	-168	-1356	1819	-27079	-1080	-9461	-87	-14727	-2572	-6412	-2323	-12153	-3829	-7128	-2301	-11691	-1185
0.150000	-26	38	85	-56	-91	-34	11	-13	-21	4	-75	-65	-98	-16	-27	-56	-103	35	-84	-31	-105	-21	-100	-69	-65	-1	-58	-12	-73	-68	-148	-78	-115	-1247	1793	-27003	126	-9309	-98	-14760	-3012	-6319	-2329	-12290	-1664	-7109	-2340	-11685	-798
0.150833	-26	42	88	-56	-112	-32	8	-18	-21	4	-73	-64	-96	-14	-27	-59	-100	36	-82	-28	-104	-23	-102	-75	-65	-1	-100	-12	-74	-69	-146	-75	-34	-1128	1772	-26893	525	-9139	-120	-14766	-2953	-6229	-2344	-12426	274	-7088	-2373	-11701	92
0.151667	-22	43	87	-59	-109	-36	6	-15	-17	5	-78	-65	-99	-19	-30	-60	-101	34	-84	-31	-108	-23	-100	-72	-62	1	-98	-12	-74	-70	-148	-82	-105	-1012	1750	-26760	45	-8954	-142	-14745	-2501	-6141	-2353	-12558	-81	-7057	-2404	-11739	-486
0.152500	-26	43	84	-59	-111	-36	8	-13	-19	4	-74	-63	-101	-17	-27	-57	-99	34	-83	-30	-107	-24	-104	-66	-62	-3	-97	-15	-69	-69	-147	-76	-105	-894	1734	-26587	-58	-8758	-183	-14705	-2292	-6055	-2363	-12686	-770	-7019	-2428	-11786	-449
0.153333	-22	44	87	-57	-110	-30	-25	-13	-15	6	-72	-67	-98	-16	-28	-55	-97	35	-81	-32	-104	-21	-99	-68	-62	3	-99	-15	-75	-69	-146	-74	-44	-781	1729	-26390	153	-8545	-237	-14640	-1908	-5972	-2369	-12801	-917	-6971	-2451	-11867	-397
0.154167	-22	42	87	-58	-105	-31	10	-10	-12	8	-72	-68	-85	-15	-27	-61	-96	36	-84	-33	-103	-21	-98	-67	-60	2	-100	-12	-72	-66	-144	-73	-128	-673	1729	-26171	104	-8328	-303	-14559	-1680	-5890	-2381	-12899	-920	-6916	-2477	-11958	-334
0.155000	-22	45	86	-57	-105	-30	12	-10	-17	6	-69	-62	-93	-13	-24	-55	-96	36	-82	-27	-104	-23	-98	-68	-60	15	-98	-9	-70	-67	-143	-69	216	-563	1749	-25931	251	-8114	-377	-14466	-1510	-5812	-2399	-12981	-196	-6855	-2501	-12066	-406
0.155833	-22	42	86	-57	-109	-31	11	-11	-17	5	-78	-64	-94	-14	-15	-65	-99	34	-82	-32	-107	-22	-99	-69	-62	-1	-100	-10	-70	-70	-146	-75	742	-462	1767	-25671	1222	-7897	-463	-14383	-481	-5727	-2423	-13042	2570	-6791	-2532	-12186	-179
0.156667	-19	42	86	-61	-113	-39	9	-15	-19	4	-75	-67	-98	-17	-33	-61	-100	33	-88	-33	-111	-29	-104	-73	-66	-3	-103	-11	-77	-73	-148	-78	585	-363	1792	-25396	525	-7687	-565	-14260	-109	-5648	-2463	-13082	275	-6724	-2573	-12311	137
0.157500	-27	37	81	-62	-113	-38	5	-18	-22	3	-74	-67	-99	-21	-29	-59	-95	34	-88	-16	-109	-25	-102	-70	-64	-1	-100	-13	-78	-75	-149	-77	455	-270	1833	-25105	-95	-7472	-673	-14139	-823	-5556	-2511	-13084	-1734	-6652	-2616	-12436	-1504
0.158333	-26	39	86	-62	-126	-36	8	-15	-22	3	-73	-68	-98	-17	-30	-62	-102	36	-87	-32	-109	-29	-102	-70	-70	0	-99	-10	-79	-74	-147	-82	448	-179	1877	-24801	729	-7275	-754	-14027	-411	-5467	-2573	-13077	-506	-6574	-2664	-12561	-869
0.159167	-27	40	86	-56	-112	-36	10	-13	-18	9	-74	-48	-95	-26	-28	-41	-99	36	-87	-32	-109	-24	-102	-70	-66	0	-101	-17	-76	-72	-149	-75	458	-90	1925	-24496	689	-7086	-852	-13914	-340	-5350	-2652	-13038	449	-6508	-2722	-12684	-748
0.160000	-28	47	87	-59	-113	-35	9	-11	-22	7	-73	-63	-99	-13	-28	-59	-102	35	-86	-32	-108	-24	-101	-68	-66	-1	-100	-12	-75	-72	-148	-74	401	-10	1978	-24179	646	-6912	-941	-13805	10	-5265	-2744	-12977	1149	-6442	-2792	-12795	-1167
0.160833	-22	42	87	-62	-108	-35	12	-12	-18	4	-74	-65	-100	-13	-27	-58	-98	36	-84	-31	-105	-23	-100	-69	-65	0	-101	-13	-73	-72	-147	-74	342	75	2030	-23857	695	-6772	-1026	-13700	515	-5161	-2849	-12897	2018	-6382	-2872	-12904	-955
0.161667	-21	46	47	-60	-108	-34	12	-11	-16	6	-74	-63	-96	-16	-28	-61	-100	36	-86	-34	-102	-21	-98	-67	-61	0	-100	-13	-73	-70	-145	-78	368	149	2092	-23533	166	-6608	-1104	-13603	673	-5043	-2964	-12801	-228	-6336	-2962	-13002	-305
0.162500	-23	40	88	-62	-110	-34	9	-11	-19	6	-73	-63	-96	-14	-28	-58	-99	38	-98	-30	-107	-24	-102	-70	-61	-3	-98	-12	-72	-70	-147	-75	327	220	2147	-23210	-484	-6484	-1176	-13514	485	-4925	-3088	-12687	-2426	-6283	-3054	-13086	-1331
0.163333	-23	41	86	-61	-108	-34	9	-11	-19	3	-75	-64	-97	-15	-30	-59	-98	34	-86	-30	-105	-21	-100	-68	-66	-3	-99	-13	-73	-68	-149	-76	273	285	2200	-22882	234	-6377	-1235	-13430	264	-4809	-3216	-12564	-834	-6268	-3159	-13162	-1014
0.164167	-24	39	85	-62	-112	-36	11	-14	-22	10	-76	-61	-80	3	-27	-60	-100	35	-86	-33	-108	-24	-101	-73	-62	0	-100	-13	-73	-68	-147	-78	223	340	2252	-22562	727	-6292	-1296	-13355	241	-4695	-3351	-12434	1422	-6245	-3263	-13224	419
0.165000	-17	36	85	-62	-112	-36	10	-16	-23	1	-79	-68	-98	-18	-32	-62	-103	34	-88	-36	-107	-24	-102	-75	-65	-6	-105	-17	-81	-68	-151	-83	161	381	2304	-22243	185	-6219	-1343	-13283	663	-4583	-3488	-12302	1401	-6232	-3371	-13278	49
0.165833	-28	35	82	-60	-111	-39	7	-18	-21	2	-77	-60	-98	-17	-30	-70	-102	32	-88	-34	-107	-24	-102	-70	-63	-3	-101	-14	-75	-72	-149	-78	91	419	2352	-21923	-211	-6159	-1379	-13210	630	-4458	-3611	-12163	187	-6222	-3466	-13322	-107
0.166667	-30	42	86	-58	-111	-26	10	-14	-19	7	-76	-60	-94	-12	-29	-59	-95	37	-84	-29	-108	-18	-99	-69	-63	1	-98	-11	-69	-78	-145	-74	-5	446	2403	-21605	-167	-6112	-1412	-13145	526	-4372	-3733	-12027	-675	-6215	-3562	-13358	-25
0.167500	-22	44	87	-57	-105	-33	15	-12	-18	7	-72	-60	-95	-14	-22	-60	-91	39	-82	-31	-101	-18	-101	-69	-62	0	-97	-14	-69	-68	-146	-76	-22	458	2445	-21296	-309	-6080	-1448	-13079	160	-4278	-3844	-11902	-1295	-6217	-3660	-13392	27
0.168333	-24	49	85	-58	-120	-32	11	-14	-16	6	-73	-63	-94	-13	-28	-57	-99	35	-83	-33	-105	-21	-102	-68	-66	0	-107	-13	-72	-68	-145	-75	-24	455	2479	-20990	-243	-6061	-1486	-13021	-262	-4202	-3942	-11779	-939	-6218	-3745	-13418	116
0.169167	-22	44	88	-59	-110	-32	17	-11	-18	11	-70	-64	-93	-13	-29	-56	-98	37	-81	-31	-105	-16	-99	-68	-60	0	-99	-12	-70	-67	-148	-75	-131	433	2510	-20699	325	-6033	-1522	-12954	280	-4140	-4029	-11668	1396	-6221	-3822	-13445	438
0.170000	-21	42	106	-59	-110	-31	12	-13	-16	7	-70	-62	-90	-16	-28	-58	-99	33	-85	-33	-103	-22	-103	-62	-62	0	-99	-12	-73	-68	-147	-75	-251	400	2537	-20409	-214	-6046	-1564	-12896	725	-4090	-4103	-11563	224	-6225	-3898	-13466	1571
0.170833	-24	44	86	-58	-108	-31	12	-15	-18	4	-74	-62	-98	-15	-30	-58	-99	36	-83	-31	-104	-19	-101	-68	-64	-1	-99	-12	-69	-67	-147	-73	-268	354	2556	-20127	-1356	-6056	-1609	-12835	-577	-4061	-4159	-11471	-2916	-6223	-3951	-13484	2127
0.171667	-28	42	82	-46	-110	-31	12	-13	-19	6	-73	-61	-96	-14	-28	-62	-102	33	-84	-27	-103	-19	-103	-69	-64	-1	-98	-11	-69	-48	-148	-76	-214	298	2565	-19859	-348	-6062	-1668	-12774	-903	-4043	-4199	-11384	-1665	-6225	-4005	-13495	3366
0.172500	-21	41	84	-58	-109	-33	9	-16	-18	4	-72	-65	-94	-15	-33	-58	-101	16	-79	-33	-105	-23	-117	-72	-65	-3	-99	-12	-72	-67	-147	-75	-275	227	2569	-19604	-211	-6074	-1728	-12711	-1087	-4041	-4227	-11298	-1272	-6222	-4051	-13503	3208
0.173333	-22	42	64	-57	-108	-15	17	-13	-22	4	-72	-63	-98	-15	-29	-60	-102	33	-84	-30	-107	-21	-99	-68	-66	-4	-101	-12	-68	-66	-148	-78	-396	143	2562	-19364	39	-6095	-1793	-12656	-1014	-4059	-4249	-11247	-661	-6225	-4094	-13525	2470
0.174167	-24	43	87	-59	-112	-34	8	-15	-21	27	-75	-63	-95	-17	-30	-60	-99	35	-82	-32	-107	-23	-100	-68	-61	0	-97	-10	-72	-67	-145	-75	-410	60	2552	-19140	-90	-6122	-1875	-12594	-797	-4084	-4252	-11186	118	-6229	-4125	-13497	2078
0.175000	-22	42	89	-57	-107	-31	13	-15	-16	3	-72	-64	-94	-13	-28	-57	-99	34	-81	-28	-101	-11	-100	-66	-64	0	-98	-11	-69	-65	-145	-73	-388	-32	2533	-18934	-503	-6146	-1940	-12539	-581	-4127	-4254	-11136	-838	-6235	-4159	-13476	2446
0.175833	-22	42	90	-58	-104	-28	15	-12	-16	7	-66	-62	-91	-16	-26	-61	-98	36	-81	-30	-99	-17	-99	-66	-63	2	-98	-12	-69	-65	-143	-74	-305	-128	2502	-18755	-939	-6176	-2017	-12491	-611	-4178	-4253	-11091	-2717	-6252	-4196	-13453	1557
0.176667	-24	43	71	-58	-109	-22	11	-15	-18	3	-74	-65	-93	-14	-28	-59	-99	35	-83	-31	-103	-19	-100	-72	-63	-3	-100	-12	-72	-59	-147	-77	-429	-224	2469	-18595	212	-6214	-2099	-12440	0	-4243	-4260	-11050	-592	-6280	-4232	-13416	869
0.177500	-26	39	86	-61	-111	-31	10	-15	-19	4	-73	-61	-98	-17	-29	-60	-107	33	-85	-31	-105	-22	-102	-69	-63	0	-97	-11	-72	-69	-150	-76	-360	-322	2431	-18458	885	-6253	-2174	-12396	547	-4307	-4247	-11010	2252	-6317	-4268	-13369	2086
0.178333	-25	42	86	-59	-105	-30	9	-15	-21	4	-72	-65	-95	-17	-28	-59	-97	35	-85	-30	-107	-23	-102	-68	-62	0	-98	-11	-70	-70	-149	-75	-254	-412	2392	-18352	734	-6299	-2241	-12353	1336	-4379	-4268	-10973	2921	-6360	-4309	-13305	1551
0.179167	-21	42	89	-57	-112	-33	13	-14	-15	4	-86	-64	-94	-13	-28	-59	-97	37	-82	-29	-108	-21	-99	-68	-62	4	-97	-12	-76	-67	-147	-75	-362	-503	2345	-18268	414	-6344	-2301	-12310	1996	-4452	-4286	-10936	2312	-6420	-4355	-13229	1094
0.180000	-27	43	90	-60	-109	-31	12	-12	-15	6	-72	-62	-96	-15	-26	-57	-100	38	-83	-31	-107	-24	-101	-63	-60	2	-99	-12	-70	-62	-147	-73	-397	-577	2308	-18217	311	-6398	-2354	-12275	2620	-4530	-4314	-10900	2065	-6491	-4380	-13145	785
0.180833	-23	44	88	-58	-110	-30	10	-35	-17	7	-75	-68	-95	-16	-27	-57	-98	39	-84	-30	-105	-22	-99	-66	-62	-3	-100	-14	-75	-69	-147	-73	-417	-650	2263	-18193	91	-6459	-2400	-12198	3105	-4608	-4346	-10866	1784	-6574	-4452	-13055	344
0.181667	-23	37	86	-61	-133	-31	11	-15	-19	2	-73	-65	-97	-18	-29	-61	-103	33	-85	-33	-109	-23	-101	-73	-65	-1	-100	-13	-77	-70	-149	-76	-359	-717	2231	-18205	-44	-6516	-2435	-12213	3259	-4686	-4392	-10834	1706	-6672	-4510	-12958	229
0.182500	-30	40	86	-63	-114	-33	8	-19	-23	4	-78	-65	-98	-18	-31	-61	-77	35	-85	-31	-108	-21	-100	-68	-65	-1	-102	-13	-73	-66	-150	-74	-377	-774	2208	-18236	424	-6576	-2464	-12184	3699	-4764	-4439	-10796	3364	-6770	-4564	-12847	293
0.183333	-27	40	87	-73	-114	-33	9	-15	-19	7	-72	-64	-97	-17	-31	-62	-103	35	-84	-34	-107	-24	-103	-68	-66	-5	-101	-12	-74	-70	-149	-76	-490	-825	2185	-18306	392	-6641	-2479	-12153	4194	-4836	-4494	-10756	3221	-6879	-4612	-12736	598
0.184167	-26	42	88	-61	-113	-34	10	-12	-15	7	-74	-66	-97	-28	-29	-58	-101	36	-84	-33	-104	-24	-101	-69	-65	0	-101	-15	-72	-60	-147	-74	-487	-863	2169	-18400	-1250	-6711	-2496	-12123	2835	-4914	-4553	-10725	-1146	-6993	-4662	-12624	-695
0.185000	-26	43	87	-62	-111	-31	11	-17	-21	9	-75	-65	-98	-18	-31	-59	-101	36	-85	-41	-109	-24	-97	-75	-63	0	-100	-15	-74	-70	-151	-75	-396	-894	2168	-18519	-314	-6780	-2505	-12090	2275	-4987	-4612	-10689	-346	-7112	-4707	-12516	-1190
0.185833	-24	43	87	-62	-113	-33	2	-14	-18	8	-76	-65	-87	-18	-29	-59	-100	37	-83	-33	-109	-24	-100	-68	-63	0	-100	-15	-74	-70	-147	-75	-358	-920	2173	-18661	-149	-6853	-2511	-12052	1923	-5065	-4665	-10655	-493	-7214	-4738	-12405	-423
0.186667	-10	47	89	-57	-109	-32	15	-10	-16	11	-70	-64	-95	-13	-27	-53	-97	38	-80	-30	-103	-21	-95	-46	-62	1	-97	-14	-48	-69	-145	-72	-308	-937	2188	-18824	-213	-6924	-2518	-12010	1532	-5138	-4716	-10619	-238	-7321	-4762	-12302	-719
0.187500	-22	44	86	-57	-109	-30	15	-9	-18	11	-68	-61	-96	-11	-28	-56	-101	39	-82	-30	-104	-22	-96	-67	-64	3	-96	-11	-72	-69	-147	-72	-179	-954	2200	-19013	-304	-7002	-2529	-11970	1326	-5215	-4764	-10586	321	-7420	-4778	-12205	-834
0.188333	-30	42	89	-56	-107	-32	13	-11	-21	8	-70	-64	-94	-13	-25	-56	-101	37	-81	-29	-104	-21	-98	-68	-65	1	-98	-10	-72	-69	-146	-72	-177	-964	2225	-19213	-182	-7078	-2543	-11915	899	-5296	-4800	-10557	-105	-7510	-4777	-12116	-488
0.189167	-21	43	86	-58	-110	-35	13	-11	-12	7	-77	-61	-98	-7	-28	-58	-103	33	-83	-32	-107	-21	-99	-69	-65	1	-98	-12	-74	-70	-149	-74	-229	-976	2245	-19424	-1141	-7151	-2557	-11858	-269	-5377	-4830	-10531	-3470	-7593	-4763	-12038	-1098
0.190000	-26	41	85	-58	-110	-36	10	-14	-21	6	-74	-65	-94	-16	-30	-60	-103	32	-86	-33	-109	-25	-105	-74	-68	0	-99	-15	-75	-73	-149	-78	-231	-986	2268	-19643	-675	-7242	-2580	-11803	-852	-5465	-4846	-10508	-2933	-7669	-4737	-11958	-2162
0.190833	-28	39	82	-63	-113	-35	8	-17	-21	3	-75	-68	-101	-18	-34	-63	-102	32	-84	-34	-105	-22	-101	-72	-65	0	-101	-14	-74	-75	-152	-76	-146	-995	2282	-19863	217	-7326	-2602	-11728	-1305	-5553	-4847	-10483	-549	-7728	-4696	-11898	-532
0.191667	-25	39	86	-61	-111	-34	9	-13	-18	5	-74	-64	-99	-15	-33	-59	-101	34	-86	-33	-105	-23	-104	-70	-63	4	-100	-13	-69	-72	-151	-74	-60	-1012	2308	-20086	209	-7416	-2625	-11649	-1315	-5645	-4836	-10465	219	-7778	-4635	-11838	-524
0.192500	-24	43	86	-60	-109	-35	9	-15	-17	4	-72	-68	-94	-16	-30	-60	-75	34	-85	-32	-103	-23	-100	-72	-63	0	-99	-14	-75	-72	-149	-73	-46	-1031	2319	-20302	-188	-7531	-2642	-11566	-1038	-5739	-4814	-10419	-614	-7820	-4565	-11784	-1063
0.193333	-24	44	85	-48	-110	-36	12	-13	-17	7	-72	-63	-96	-15	-30	-59	-99	35	-84	-30	-104	-22	-97	-68	-61	-13	-105	-12	-73	-70	-149	-73	25	-1057	2319	-20513	-171	-7600	-2661	-11478	-719	-5833	-4788	-10433	-1138	-7858	-4483	-11734	-889
0.194167	-25	44	88	-56	-109	-38	15	-13	-18	8	-74	-64	-93	-13	-31	-60	-100	36	-78	-32	-104	-19	-101	-70	-61	3	-97	-10	-73	-64	-148	-70	97	-1086	2334	-20718	-82	-7701	-2680	-11389	-436	-5933	-4752	-10418	-1513	-7894	-4392	-11689	-912
0.195000	-23	45	88	-57	-110	-31	15	-7	-15	5	-68	-63	-95	-14	-29	-59	-100	37	-84	-42	-103	-17	-99	-74	-60	4	-98	-11	-70	-70	-146	-73	56	-1132	2290	-20915	84	-7811	-2694	-11291	-423	-6037	-4702	-10425	-1612	-7931	-4302	-11648	-949
0.195833	-21	44	88	-58	-108	-33	11	5	-11	5	-70	-63	-93	-11	-26	-56	-100	36	-83	-31	-104	-21	-101	-68	-61	0	-100	-10	-70	-70	-148	-72	62	-1180	2255	-21107	657	-7929	-2749	-11201	-234	-6138	-4655	-10401	-15	-7969	-4201	-11607	-868
0.196667	-23	57	88	-57	-110	-32	12	-10	-17	1	-72	-66	-100	-16	-31	-58	-99	32	-83	-33	-105	-21	-113	-72	-63	0	-81	-14	-76	-73	-148	-74	120	-1250	2199	-21299	1225	-8052	-2710	-11105	799	-6245	-4604	-10396	1712	-8019	-4104	-11573	-324
0.197500	-24	40	84	-60	-112	-35	8	-17	-18	-1	-72	-66	-96	-7	-28	-60	-102	29	-87	-36	-108	-26	-105	-74	-64	0	-101	-14	-73	-76	-148	-75	125	-1324	2139	-21482	-348	-8182	-2709	-11012	775	-6347	-4545	-10389	-2082	-8067	-4004	-11532	-944
0.198333	-39	41	84	-59	-110	-33	9	-17	-22	-1	-74	-67	-94	-19	-36	-57	-102	33	-85	-33	-109	-25	-107	-79	-67	-3	-102	-17	-75	-72	-152	-77	188	-1406	2062	-21659	299	-8316	-2703	-10917	941	-6454	-4492	-10384	-1457	-8126	-3897	-11496	-1839
0.199167	-26	37	82	-61	-114	-35	9	-18	-12	-3	-75	-87	-95	-21	-35	-64	-102	29	-87	-35	-109	-26	-103	-72	-64	-3	-100	-14	-74	-72	-142	-77	131	-1502	1978	-21828	697	-8456	-2686	-10825	1452	-6553	-4426	-10373	-728	-8190	-3818	-11452	-539
0.200000	-25	40	87	-61	-109	-34	10	-19	-22	1	-73	-66	-96	-18	-33	-66	-108	33	-84	-33	-104	-21	-105	-75	-65	-3	-100	-13	-72	-70	-149	-75	118	-1597	1883	-22008	735	-8600	-2669	-10738	1752	-6654	-4366	-10364	295	-8268	-3736	-11415	-689
0.200833	-23	40	88	-60	-109	-32	13	-15	-14	-17	-72	-66	-95	-17	-31	-61	-97	34	-84	-33	-108	-23	-104	-69	-63	-3	-100	-13	-73	-72	-147	-77	190	-1705	1789	-22184	535	-8751	-2649	-10651	1983	-6757	-4304	-10341	490	-8357	-3660	-11378	-625
0.201667	-23	42	86	-58	-111	-35	12	-17	-15	4	-74	-65	-93	-16	-31	-60	-98	33	-86	-34	-104	-25	-105	-70	-57	11	-100	-5	-68	-70	-145	-74	201	-1816	1665	-22356	480	-8901	-2622	-10573	2157	-6852	-4246	-10321	350	-8453	-3597	-11333	-257
0.202500	-22	40	87	-59	-108	-34	12	-15	-15	3	-73	-66	-96	-22	-31	-60	-95	35	-85	-31	-112	-22	-103	-68	-63	0	-100	-13	-73	-69	-148	-73	174	-1929	1543	-22523	-552	-9051	-2593	-10499	1672	-6985	-4192	-10298	-3050	-8560	-3545	-11295	-425
0.203333	-22	39	88	-61	-111	-35	12	-13	-16	4	-74	-65	-94	-18	-30	-60	-99	33	-86	-6	-103	-23	-107	-68	-62	-1	-99	-16	-73	-70	-146	-75	165	-2050	1416	-22688	-262	-9205	-2562	-10426	1166	-7046	-4142	-10267	-2918	-8669	-3501	-11261	-1876
0.204167	-22	39	91	-61	-107	-34	12	-16	-18	2	-76	-66	-92	-17	-29	-61	-97	32	-87	-33	-104	-23	-102	-69	-57	-5	-104	-13	-68	-68	-144	-77	229	-2160	1287	-22831	777	-9351	-2524	-10360	629	-7145	-4095	-10231	-338	-8788	-3465	-11226	-421
0.205000	-28	37	84	-59	-109	-38	11	-16	-16	2	-77	-65	-97	-19	-31	-62	-100	25	-87	-34	-107	-25	-104	-78	-65	-5	-101	-15	-73	-68	-147	-76	165	-2274	1164	-22963	899	-9491	-2489	-10296	591	-7238	-4055	-10189	904	-8902	-3436	-11196	105
0.205833	-24	35	84	-59	-113	-36	-4	-23	-21	3	-77	-35	-96	-18	-32	-61	-103	32	-88	-35	-108	-26	-107	-73	-66	-4	-101	-14	-76	-73	-148	-77	88	-2375	1035	-23073	71	-9669	-2453	-10236	837	-7329	-4015	-10142	-102	-9015	-3416	-11167	-704
0.206667	-22	39	88	-59	-109	-34	10	-17	-16	4	-74	-65	-95	-21	-30	-63	-100	29	-88	-34	-104	-30	-103	-70	-63	-1	-98	-14	-73	-72	-151	-78	106	-2467	910	-23160	-340	-9754	-2412	-10179	544	-7421	-3985	-10088	-1235	-9128	-3399	-11142	-667
0.207500	-22	38	86	-62	-108	-38	7	-24	-15	3	-74	-65	-93	-21	-38	-61	-100	36	-88	-34	-104	-28	-102	-69	-62	-1	-99	-11	-74	-68	-148	-75	93	-2544	792	-23216	-178	-9873	-2389	-10128	281	-7516	-3958	-10028	-1948	-9230	-3383	-11115	-444
0.208333	-25	40	86	-59	-110	-40	11	-14	-14	7	-77	-66	-95	-21	-30	-59	-96	34	-86	-34	-104	-24	-102	-68	-60	0	-85	-13	-72	-68	-147	-74	60	-2609	672	-23239	-92	-9982	-2323	-10077	70	-7612	-3941	-9967	-2084	-9329	-3372	-11086	-284
0.209167	-26	38	87	-57	-109	-36	11	-12	-16	7	-100	-63	-97	-17	-30	-56	-98	33	-88	-34	-103	-23	-102	-69	-60	0	-100	-14	-72	-68	-125	-75	60	-2654	555	-23225	-7	-10081	-2278	-10029	-44	-7711	-3928	-9894	-963	-9415	-3360	-11067	-504
0.210000	-22	41	86	-61	-109	-34	10	-14	-17	5	-77	-65	-95	-16	-30	-68	-103	35	-88	-35	-105	-34	-101	-69	-65	-3	-104	-14	-73	-69	-148	-76	74	-2687	449	-23168	500	-10181	-2234	-9986	546	-7836	-3918	-9830	1233	-9499	-3350	-11042	-191
0.210833	-27	39	87	-66	-109	-32	9	-15	-43	4	-75	-65	-96	-14	-29	-63	-99	34	-86	-33	-104	-24	-103	-72	-63	0	-99	-13	-70	-68	-151	-78	130	-2694	350	-23092	-753	-10271	-2194	-9944	-127	-7913	-3908	-9744	-2120	-9580	-3336	-11014	-168
0.211667	-24	42	87	-59	-108	-33	8	-14	-17	5	-73	-63	-95	-15	-31	-61	-95	34	-85	-29	-108	-22	-103	-73	-65	-4	-99	-13	-73	-68	-152	-75	70	-2676	257	-22934	-629	-10355	-2157	-9910	-1564	-8020	-3903	-9660	-2408	-9649	-3319	-10977	-1343
0.212500	-23	42	86	-58	-109	-32	9	-15	-18	5	-74	-63	-100	-18	-31	-61	-102	36	-84	-31	-105	-23	-102	-69	-62	1	-99	-12	-72	-73	-150	-76	-98	-2642	177	-22758	54	-10442	-2116	-9873	-1951	-8127	-3894	-9575	-1309	-9721	-3298	-10928	-70
0.213333	-18	43	86	-58	-111	-31	12	-11	-15	5	-69	-61	-96	-13	-26	-59	-100	38	-83	-33	-101	-22	-98	-70	-62	2	-95	-10	-68	-65	-144	-74	17	-2584	105	-22543	194	-10520	-2080	-9844	-2284	-8238	-3888	-9503	-306	-9785	-3269	-10882	-65
0.214167	-19	45	89	-45	-108	-30	12	-10	-16	4	-73	-63	-94	-12	-27	-59	-100	37	-83	-28	-108	-21	-99	-68	-64	1	-100	-9	-67	-66	-147	-73	106	-2508	46	-22296	251	-10603	-2055	-9818	-2260	-8353	-3881	-9394	-17	-9857	-3242	-10812	-78
0.215000	-23	41	85	-61	-110	-31	10	-12	-17	6	-73	-63	-95	-13	-29	-62	-101	35	-69	-30	-105	-21	-100	-73	-63	0	-100	-11	-73	-68	-146	-75	121	-2420	-8	-22022	521	-10702	-2034	-9802	-1987	-8478	-3869	-9304	586	-9936	-3216	-10742	131
0.215833	-25	43	86	-61	-93	-33	9	-16	-18	4	-74	-66	-96	-15	-28	-62	-99	35	-80	-31	-104	-21	-100	-72	-64	1	-98	-11	-72	-68	-146	-73	155	-2317	-42	-21715	-103	-10803	-2036	-9791	-2044	-8605	-3856	-9209	-1915	-10016	-3183	-10662	607
0.216667	-25	42	85	-59	-112	-31	11	-11	-19	3	-73	-64	-96	-14	-31	-62	-105	35	-85	-33	-108	-19	-104	-73	-66	1	-100	-16	-73	-70	-148	-76	119	-2189	-66	-21390	-64	-10913	-2011	-9788	-1835	-8736	-3841	-9116	-2312	-10110	-3155	-10576	-945
0.217500	-26	40	84	-60	-110	-33	22	-12	-17	3	-58	-66	-124	-14	-32	-59	-102	36	-85	-32	-109	-25	-104	-73	-64	1	-99	-14	-73	-69	-149	-78	91	-2059	-82	-21047	870	-11041	-2008	-9789	-1367	-8871	-3825	-9020	415	-10209	-3124	-10477	-186
0.218333	-48	41	88	-61	-110	-28	11	-16	-19	3	-72	-67	-98	-15	-30	-63	-101	35	-85	-38	-107	-25	-92	-75	-63	0	-97	-13	-73	-69	-148	-77	85	-1919	-66	-20694	1106	-11177	-2002	-9793	-835	-9004	-3805	-8921	2544	-10327	-3105	-10375	894
0.219167	-23	42	82	-61	-99	-29	13	-13	-19	5	-87	-66	-96	-14	-30	-61	-98	33	-84	-33	-107	-23	-103	-69	-61	1	-98	-12	-69	-74	-150	-76	133	-1775	-47	-20340	624	-11330	-2002	-9806	-213	-9152	-3785	-8824	2296	-10451	-3061	-10265	95
0.220000	-25	43	87	-58	-109	-31	13	-11	-18	4	-75	-65	-96	-15	-29	-47	-102	22	-82	-32	-110	-24	-102	-69	-65	0	-100	-12	-73	-70	-148	-76	115	-1636	-17	-19977	364	-11494	-2002	-9826	-86	-9299	-3767	-8731	1626	-10585	-3039	-10156	137
0.220833	-24	41	85	-58	-110	-34	12	-12	-16	5	-70	-66	-100	-15	-31	-60	-101	35	-85	-32	-103	-23	-101	-70	-64	0	-99	-11	-80	-70	-147	-84	46	-1499	21	-19617	344	-11673	-2003	-9847	77	-9450	-3747	-8637	1186	-10730	-3022	-10048	245
0.221667	-23	41	87	-60	-111	-32	11	-12	-19	4	-66	-66	-98	-15	-28	-59	-100	37	-83	-33	-126	-23	-102	-69	-62	-7	-100	-11	-72	-68	-147	-75	-9	-1360	68	-19269	253	-11861	-2001	-9879	256	-9604	-3729	-8545	926	-10890	-3008	-9943	244
0.222500	-23	40	88	-62	-109	-34	11	-14	-15	5	-72	-66	-102	-17	-31	-56	-98	35	-84	-34	-108	-24	-97	-70	-65	0	-98	-11	-75	-70	-150	-78	-53	-1238	113	-18915	308	-12061	-1992	-9911	181	-9760	-3712	-8454	1544	-11057	-3003	-9843	225
0.223333	-27	39	85	-62	-113	-38	9	-15	-17	4	-76	-66	-98	-18	-32	-62	-102	32	-91	-36	-112	-26	-103	-45	-66	-3	-101	-14	-75	-74	-149	-78	-12	-1128	163	-18596	983	-12268	-1982	-9950	819	-9935	-3702	-8371	3859	-11233	-3005	-9750	400
0.224167	-28	40	80	-62	-114	-30	6	-21	-25	2	-76	-68	-100	-18	-33	-61	-103	32	-86	-35	-109	-25	-102	-72	-65	-1	-109	-4	-76	-70	-150	-79	-18	-1021	206	-18280	-134	-12467	-1961	-9990	792	-10082	-3680	-8291	1278	-11414	-3021	-9663	831
0.225000	-28	36	85	-63	-113	-34	10	-17	-22	2	-74	-67	-99	-17	-27	-58	-103	29	-86	-36	-115	-24	-101	-72	-66	-3	-100	-15	-74	-73	-150	-77	-75	-931	239	-17985	-969	-12672	-1930	-10028	-861	-10242	-3665	-8211	-704	-11595	-3028	-9595	-747
0.225833	-25	37	86	-61	-102	-33	9	-18	-24	4	-69	-67	-96	-16	-29	-61	-101	33	-86	-33	-105	-24	-102	-72	-70	-3	-100	-12	-75	-70	-146	-76	-79	-856	262	-17701	-1	-12873	-1890	-10071	-1516	-10404	-3653	-8140	66	-11777	-3057	-9523	-158
0.226667	-24	41	86	-59	-108	-31	12	-13	-17	8	-70	-63	-94	-13	-29	-59	-99	34	-83	-31	-94	-31	-101	-67	-63	0	-97	-10	-68	-67	-145	-75	-39	-794	263	-17434	-222	-13061	-1832	-10111	-2350	-10558	-3632	-8071	-147	-11932	-3085	-9466	45
0.227500	-21	41	89	-57	-110	-29	13	-15	-16	6	-69	-75	-97	-13	-27	-57	-97	37	-83	-32	-105	-23	-99	-68	-64	1	-100	-9	-72	-66	-145	-70	-142	-754	240	-17186	-421	-13236	-1773	-10153	-2943	-10714	-3614	-8014	-302	-12124	-3123	-9420	-210
0.228333	-25	39	88	-58	-110	-34	13	-14	-19	6	-69	-61	-98	-15	-30	-57	-101	49	-83	-32	-107	-22	-97	-36	-64	2	-97	-10	-75	-69	-147	-73	-197	-728	196	-16959	-428	-13409	-1702	-10188	-3319	-10870	-3595	-7959	226	-12295	-3164	-9398	-406
0.229167	-24	41	80	-58	-111	-49	13	-14	-29	6	-69	-64	-93	-13	-27	-57	-101	36	-84	-32	-105	-23	-98	-68	-63	1	-98	-3	-70	-67	-145	-74	-132	-724	126	-16753	-1162	-13566	-1625	-10224	-3993	-11013	-3571	-7915	-2222	-12452	-3199	-9353	213
0.230000	-23	41	90	-59	-107	-32	12	-12	-16	5	-74	-64	-92	-15	-27	-58	-111	21	-82	-32	-105	-22	-98	-67	-64	0	-99	-13	-73	-66	-142	-69	-138	-739	30	-16561	-1506	-13702	-1538	-10253	-4988	-11150	-3544	-7883	-4064	-12597	-3237	-9335	-1031
0.230833	-24	37	87	-59	-111	-33	11	-15	-19	4	-72	-61	-99	-14	-29	-57	-103	32	-85	-33	-109	-24	-101	-68	-65	3	-98	-12	-70	-68	-145	-90	-156	-745	-92	-16389	-429	-13828	-1454	-10290	-5766	-11279	-3513	-7852	-1666	-12726	-3276	-9317	-879
0.231667	-26	39	85	-59	-112	-33	10	-19	-21	3	-74	-65	-97	-17	-31	-59	-101	32	-85	-34	-109	-25	-102	-74	-66	0	-99	-13	-73	-69	-148	-77	-208	-838	-240	-16229	138	-13933	-1365	-10314	-6441	-11398	-3478	-7830	1036	-12841	-3301	-9307	640
0.232500	-23	38	86	-61	-112	-36	9	-18	-19	-8	-72	-65	-96	-14	-30	-64	-101	32	-86	-33	-107	-23	-100	-68	-61	3	-96	-10	-72	-67	-148	-76	-235	-917	-408	-16078	-263	-14008	-1269	-10331	-6376	-11494	-3436	-7812	1405	-12936	-3312	-9297	15
0.233333	-23	43	88	-58	-110	-35	10	-13	-17	7	-72	-62	-96	-17	-27	-56	-98	37	-84	-38	-102	-24	-98	-69	-62	3	-95	-10	-73	-65	-145	-72	-228	-1012	-594	-15941	-553	-14106	-1182	-10348	-6071	-11582	-3389	-7802	270	-13011	-3312	-9311	-346
0.234167	-17	44	90	-57	-117	-33	13	-11	-16	10	-72	-62	-98	-16	-26	-55	-96	38	-81	-28	-104	-18	-96	-64	-61	3	-93	-5	-69	-67	-139	-70	-292	-1128	-802	-15811	-354	-14170	-1097	-10362	-5494	-11654	-3347	-7801	-850	-13067	-3301	-9282	-371
0.235000	-22	45	91	-57	-109	-33	15	-14	-15	8	-69	-63	-76	-12	-26	-55	-96	38	-87	-32	-101	-18	-96	-64	-61	6	-96	-9	-68	-62	-144	-67	-174	-1258	-1027	-15682	-205	-14220	-1021	-10368	-5030	-11709	-3306	-7799	-1059	-13099	-3271	-9283	-449
0.235833	-19	45	90	-53	-108	-31	25	-11	-15	5	-73	-61	-94	-13	-27	-56	-95	36	-84	-28	-102	-17	-98	-67	-59	2	-97	-11	-72	-66	-144	-69	-143	-1406	-1262	-15557	92	-14262	-954	-10372	-4408	-11755	-3260	-7811	-3	-13115	-3231	-9276	-457
0.236667	-25	42	86	-56	-109	-34	12	-13	-15	4	-73	-64	-93	-15	-26	-59	-98	30	-84	-28	-100	-43	-100	-69	-63	0	-97	-12	-72	-67	-146	-75	-200	-1559	-1511	-15424	912	-14290	-899	-10385	-2928	-11781	-3219	-7821	3016	-13115	-3178	-9288	-201
0.237500	-25	40	86	-57	-107	-32	-10	-15	-21	6	-73	-63	-97	-15	-29	-60	-101	33	-85	-28	-108	-22	-101	-70	-64	0	-100	-12	-72	-69	-151	-76	-184	-1710	-1777	-15283	409	-14305	-856	-10392	-1584	-11796	-3183	-7836	2120	-13088	-3109	-9283	474
0.238333	-23	40	87	-56	-110	-38	13	-14	-18	4	-72	-63	-99	-17	-28	-61	-97	37	-84	-31	-108	-23	-116	-70	-61	0	-98	-10	-75	-72	-149	-76	-208	-1862	-2034	-15130	-719	-14306	-821	-10399	-1870	-11795	-3150	-7861	-834	-13042	-3030	-9293	-827
0.239167	-23	40	86	-56	-111	-36	10	-51	-19	1	-72	-63	-96	-15	-30	-57	-97	34	-85	-31	-105	-25	-102	-70	-63	1	-99	-21	-80	-73	-149	-76	-179	-2005	-2302	-14964	448	-14294	-800	-10405	-848	-11781	-3124	-7876	890	-12978	-2940	-9304	-590
0.240000	-21	43	90	-53	-110	-36	10	-13	-17	4	-74	-63	-113	-10	-28	-57	-102	34	-64	-30	-109	-23	-101	-72	-63	0	-102	-15	-77	-69	-152	-75	-217	-2134	-2574	-14785	228	-14268	-789	-10416	74	-11752	-3108	-7903	1539	-12904	-2847	-9325	-72
0.240833	-9	38	95	-53	-110	-38	9	-15	-23	-3	-76	-67	-95	-17	-28	-59	-101	30	-90	-34	-105	-22	-99	-70	-63	0	-88	-12	-73	-69	-146	-76	-262	-2244	-2845	-14595	54	-14225	-782	-10426	855	-11728	-3098	-7928	1813	-12805	-2746	-9348	-417
0.241667	-23	41	91	-58	-110	-38	11	-15	-18	1	-72	-65	-96	-15	-30	-59	-100	23	-86	-32	-105	-22	-101	-75	-63	-1	-100	-12	-73	-69	-151	-76	-230	-2322	-3112	-14388	106	-14170	-791	-10438	1636	-11691	-3095	-7956	2157	-12700	-2644	-9383	-398
0.242500	-22	40	84	-55	-108	-33	12	-18	-16	4	-73	-61	-95	-17	-29	-59	-98	30	-87	-32	-104	-22	-100	-68	-64	-4	-102	-10	-73	-70	-149	-77	-182	-2363	-3374	-14174	-57	-14100	-804	-10458	2130	-11644	-3092	-7983	674	-12582	-2545	-9419	329
0.243333	-22	43	86	-55	-108	-33	11	-16	-21	2	-70	-64	-93	-16	-31	-57	-97	32	-88	-35	-105	-24	-101	-72	-65	0	-102	-12	-74	-70	-150	-75	-142	-2388	-3628	-13964	-763	-14018	-825	-10495	2010	-11591	-3094	-8013	-1761	-12460	-2454	-9466	-631
0.244167	-24	42	88	-58	-110	-36	13	-17	-21	4	-74	-62	-96	-17	-30	-62	-102	33	-87	-33	-109	-25	-101	-75	-65	1	-100	-25	-74	-74	-154	-77	-218	-2364	-3868	-13761	8	-13922	-850	-10505	2212	-11528	-3097	-8045	-85	-12336	-2371	-9514	-1037
0.245000	-26	40	87	-59	-112	-38	11	-16	-21	3	-91	-66	-96	-16	-32	-66	-99	30	-88	-35	-107	-25	-103	-73	-64	-3	-103	-15	-73	-70	-151	-79	-223	-2302	-4088	-13569	688	-13813	-882	-10535	2251	-11462	-3097	-8078	2389	-12206	-2294	-9564	654
0.245833	-28	43	88	-57	-104	-35	16	-17	-17	4	-75	-66	-100	-16	-32	-62	-101	33	-85	-31	-107	-25	-103	-69	-64	-1	-104	-17	-73	-72	-145	-75	-133	-2198	-4283	-13399	233	-13689	-905	-10565	2555	-11382	-3096	-8109	2598	-12086	-2227	-9609	334
0.246667	-25	43	88	-58	-108	-33	13	-13	-14	7	-70	-62	-95	-14	-30	-57	-98	34	-111	-33	-104	-22	-101	-67	-62	0	-101	-12	-67	-69	-145	-72	-102	-2050	-4461	-13258	-562	-13549	-934	-10599	2353	-11299	-3083	-8139	1166	-11960	-2174	-9660	44
0.247500	-21	45	90	-77	-107	-34	25	-11	-16	5	-70	-63	-93	-14	-30	-57	-96	35	-85	-31	-105	-24	-99	-69	-61	-3	-102	-13	-69	-68	-146	-73	-165	-1867	-4606	-13155	-699	-13407	-962	-10643	1962	-11208	-3072	-8179	349	-11846	-2133	-9697	69
0.248333	-22	42	88	-59	-108	-34	12	-15	-14	3	-73	-66	-92	-16	-31	-63	-108	30	-65	-38	-105	-24	-102	-74	-63	-1	-101	-17	-72	-72	-149	-76	-178	-1654	-4725	-13100	-583	-13263	-989	-10693	1875	-11111	-3048	-8217	187	-11744	-2106	-9738	80
0.249167	-26	41	87	-60	-109	-36	9	-18	-22	2	-76	-66	-97	-17	-32	-60	-101	33	-87	-33	-108	-23	-104	-72	-61	-1	-97	-14	-73	-60	-148	-73	-196	-1401	-4801	-13085	-537	-13112	-1008	-10743	1703	-11005	-3009	-8250	303	-11645	-2084	-9767	50
0.250000	-22	43	88	-61	-108	-35	11	-13	-16	5	-76	-62	-79	-15	-30	-55	-69	34	-87	-34	-102	-23	-102	-70	-62	-1	-100	-16	-72	-70	-147	-76	-193	-1131	-4841	-13146	-219	-12960	-1021	-10825	1929	-10890	-2957	-8288	1858	-11564	-2072	-9789	-38
0.250833	-18	41	72	-58	-109	-22	12	-15	-17	2	-75	-65	-94	-17	-31	-61	-99	33	-86	-35	-105	-25	-104	-70	-61	-3	-98	-15	-78	-73	-148	-76	-179	-843	-4846	-13217	-359	-12807	-1030	-10866	2554	-10768	-2899	-8328	1764	-11492	-2059	-9800	626
0.251667	-23	43	86	-59	-109	-33	8	-13	-21	5	-77	-64	-97	-17	-30	-59	-97	36	-90	-33	-108	-25	-103	-69	-63	-4	-102	-16	-74	-73	-149	-75	-154	-546	-4814	-13361	-1765	-12661	-1021	-10937	1329	-10640	-2828	-8370	-2351	-11425	-2049	-9801	-165
0.252500	-21	43	88	-59	-108	-33	10	-11	-15	9	-69	-62	-96	-14	-29	-59	-99	34	-85	-33	-104	-22	-101	-73	-58	0	-98	-12	-69	-69	-150	-74	-104	-239	-4746	-13552	-524	-12510	-1005	-11016	835	-10510	-2748	-8414	-1381	-11368	-2040	-9795	-269
0.253333	-21	43	87	-57	-105	-33	13	-11	-16	5	-72	-63	-93	-16	-29	-57	-93	34	-83	-32	-104	-24	-101	-68	-62	-1	-100	-13	-74	-68	-147	-74	-165	56	-4647	-13782	-256	-12378	-993	-11124	738	-10378	-2664	-8463	-902	-11319	-2027	-9780	1131
0.254167	-23	43	86	-38	-108	-31	12	-12	-18	8	-72	-61	-96	-14	-30	-57	-101	36	-83	-33	-104	-21	-98	-63	-61	0	-97	-14	-68	-69	-145	-74	-132	343	-4520	-14051	6	-12247	-943	-11204	597	-10242	-2572	-8513	-199	-11277	-2004	-9760	969
0.255000	-19	46	90	-58	-109	-30	13	-13	-16	9	-72	-61	-94	-12	-26	-58	-80	39	-81	-31	-100	-22	-100	-69	-60	2	-98	-11	-69	-65	-144	-73	-65	618	-4372	-14337	57	-12126	-893	-11309	682	-10105	-2480	-8562	56	-11238	-1976	-9733	904
0.255833	-29	32	89	-58	-105	-31	16	-9	-15	6	-72	-63	-96	-14	-27	-53	-97	38	-84	-30	-104	-19	-101	-65	-58	1	-100	-12	-76	-68	-148	-76	-64	870	-4213	-14644	104	-12015	-844	-11414	1102	-9977	-2391	-8620	-357	-11202	-1946	-9705	1510
0.256667	-27	41	86	-63	-116	-35	10	-13	-21	2	-75	-67	-97	-17	-30	-43	-101	34	-86	-62	-112	-26	-107	-72	-65	-4	-103	-16	-74	-73	-150	-74	49	1090	-4042	-14960	-623	-11919	-785	-11537	935	-9862	-2305	-8682	-2956	-11165	-1908	-9678	1115
0.257500	-29	38	58	-63	-118	-41	6	-4	-24	0	-79	-67	-102	-22	-31	-60	-107	30	-86	-36	-111	-27	-105	-73	-67	-1	-104	-17	-88	-73	-149	-79	93	1294	-3860	-15264	30	-11815	-713	-11656	1104	-9735	-2226	-8742	-1713	-11113	-1856	-9646	450
0.258333	-29	39	81	-61	-114	-33	11	-15	-21	2	-73	-64	-98	-17	-28	-62	-111	32	-86	-36	-109	-22	-101	-73	-65	0	-101	-14	-76	-69	-151	-77	-21	1474	-3689	-15548	894	-11725	-638	-11770	1302	-9620	-2154	-8805	950	-11054	-1799	-9616	2441
0.259167	-24	37	79	-61	-112	-33	5	-14	-24	3	-75	-66	-98	-19	-30	-59	-100	36	-83	-32	-108	-26	-104	-73	-69	-3	-103	-13	-74	-66	-152	-75	-50	1629	-3517	-15805	950	-11642	-558	-11888	2125	-9516	-2100	-8869	1756	-10984	-1734	-9590	2542
0.260000	-24	44	85	-60	-113	-36	13	-14	-19	2	-74	-64	-99	-17	-32	-59	-102	33	-83	-33	-109	-23	-101	-69	-66	1	-102	-11	-72	-69	-149	-78	-70	1759	-3364	-16029	352	-11556	-475	-12000	2886	-9414	-2060	-8936	545	-10897	-1671	-9574	1987
0.260833	-14	51	86	-61	-114	-36	9	-14	-18	4	-75	-68	-97	-16	-28	-59	-101	32	-84	-36	-108	-25	-103	-70	-65	-10	-99	-13	-73	-70	-147	-76	-30	1867	-3229	-16214	-73	-11480	-400	-12107	3134	-9324	-2029	-9008	-391	-10794	-1603	-9558	2112
0.261667	-23	43	89	-61	-110	-35	13	-16	-17	2	-74	-68	-97	-19	-30	-58	-95	29	-91	-33	-105	-25	-104	-70	-64	-4	-101	-12	-75	-72	-148	-76	-45	1954	-3108	-16356	70	-11396	-324	-12199	3482	-9235	-2016	-9087	-753	-10676	-1539	-9553	2325
0.262500	-21	42	86	-61	-109	-34	11	-34	-11	3	-72	-64	-92	-18	-28	-58	-101	36	-86	-35	-107	-25	-99	-69	-63	0	-100	-13	-75	-69	-126	-79	-110	2039	-3040	-16455	298	-11314	-256	-12280	3640	-9152	-2016	-9164	-914	-10533	-1473	-9558	2479
0.263333	-26	42	87	-59	-107	-33	12	-15	-21	3	-76	-68	-72	-18	-27	-59	-100	33	-85	-36	-105	-24	-101	-74	-63	0	-102	-13	-73	-70	-149	-79	-79	2111	-2934	-16510	788	-11231	-201	-12343	3814	-9067	-2032	-9251	377	-10378	-1410	-9566	2277
0.264167	-25	62	85	-59	-109	-35	11	-19	-19	1	-78	-66	-96	-18	-33	-65	-102	30	-86	-35	-108	-27	-103	-73	-63	0	-103	-17	-74	-72	-151	-79	-109	2180	-2872	-16524	1127	-11143	-152	-12389	4553	-8979	-2057	-9340	1733	-10201	-1350	-9585	2753
0.265000	-25	40	85	-60	-115	-38	9	-19	-24	1	-72	-69	-99	-21	-34	-61	-102	42	-86	-38	-111	-29	-109	-75	-70	-5	-104	-18	-77	-75	-152	-81	-70	2256	-2839	-16509	-783	-11053	-118	-12417	3588	-8879	-2092	-9435	-2467	-10015	-1297	-9616	2255
0.265833	-27	37	55	-64	-115	-40	10	-19	-25	1	-79	-72	-101	-22	-36	-63	-103	30	-88	-38	-108	-27	-103	-72	-66	-1	-104	-13	-76	-73	-150	-78	19	2338	-2801	-16457	-323	-10948	-90	-12418	2668	-8783	-2129	-9537	-2313	-9811	-1242	-9647	1079
0.266667	-24	39	87	-60	-112	-38	10	-16	-18	4	-74	-69	-97	-15	-14	-69	-100	33	-86	-35	-108	-27	-102	-73	-61	-3	-101	-13	-74	-69	-148	-75	-125	2430	-2780	-16390	29	-10842	-77	-12403	2187	-8669	-2169	-9659	-2192	-9597	-1185	-9686	2007
0.267500	-24	56	82	-57	-110	-36	11	-12	-17	8	-72	-65	-98	-18	-29	-61	-95	36	-83	-30	-104	-24	-102	-69	-60	-1	-100	-16	-72	-70	-150	-75	-153	2538	-2761	-16310	1	-10723	-74	-12363	1528	-8547	-2214	-9756	-1687	-9383	-1143	-9741	1569
0.268333	-22	43	86	-57	-109	-32	12	-12	-16	6	-74	-63	-96	-14	-28	-60	-97	42	-86	-36	-101	-26	-98	-65	-62	0	-99	-14	-69	-70	-146	-74	-148	2646	-2746	-16234	-115	-10600	-80	-12296	1070	-8406	-2251	-9878	-1428	-9162	-1097	-9797	1058
0.269167	-19	43	90	-56	-103	-36	13	-13	-18	4	-73	-66	-95	-15	-28	-58	-100	33	-84	-29	-107	-24	-99	-53	-51	-1	-101	-11	-73	-69	-147	-74	-238	2775	-2729	-16157	68	-10466	-99	-12228	671	-8255	-2292	-10011	-1276	-8949	-1057	-9866	1242
0.270000	-27	38	89	-58	-111	-35	13	-13	-21	16	-75	-66	-96	17	-29	-59	-103	34	-86	-30	-105	-23	-100	-72	-62	-1	-100	-14	-72	-70	-150	-77	-224	2908	-2709	-16101	-866	-10324	-125	-12144	-203	-8088	-2324	-10149	-4369	-8737	-1017	-9942	1364
0.270833	-23	43	88	-59	-109	-36	9	-15	-18	5	-74	-65	-92	-16	-29	-59	-100	33	-86	-31	-102	-24	-101	-72	-63	-5	-99	-14	-74	-73	-147	-75	-223	3054	-2684	-16066	-522	-10169	-151	-12040	-771	-7910	-2347	-10297	-4150	-8537	-980	-10028	-448
0.271667	-24	41	87	-59	-110	-36	10	-14	-16	5	-77	-64	-99	-15	-27	-60	-102	34	-87	-40	-108	-23	-101	-66	-62	-1	-100	-14	-75	-73	-149	-77	-311	3209	-2661	-16058	383	-10001	-180	-11930	-1213	-7714	-2358	-10462	-1376	-8347	-948	-10124	585
0.272500	-26	43	87	-59	-109	-45	9	-12	-17	44	-76	-66	-95	-14	-32	-59	-99	36	-86	-33	-105	-23	-102	-68	-62	0	-101	-13	-72	-72	-145	-73	-334	3363	-2636	-16087	498	-9826	-215	-11814	-1040	-7513	-2363	-10606	483	-8174	-914	-10220	1246
0.273333	-24	41	90	-59	-110	-33	9	-15	-17	6	-75	-67	-95	-17	-23	-63	-101	35	-87	-35	-105	-23	-101	-69	-64	-1	-102	-14	-76	-74	-150	-76	-257	3506	-2607	-16132	222	-9637	-243	-11699	-783	-7307	-2355	-10766	94	-8023	-890	-10331	468
0.274167	-25	40	84	-64	-110	-35	15	-16	-21	5	-78	-65	-96	-16	-29	-60	-102	30	-86	-33	-108	-22	-99	-68	-62	-1	-98	-11	-69	-70	-148	-75	-165	3655	-2587	-16215	77	-9439	-267	-11588	-1091	-7093	-2337	-10929	-464	-7885	-863	-10450	183
0.275000	-25	44	88	-58	-109	-40	11	-11	-19	7	-16	-62	-96	-15	-27	-59	-99	34	-83	-30	-104	-18	-100	-68	-65	0	-98	-10	-69	-69	-146	-75	-111	3789	-2577	-16318	27	-9229	-283	-11490	-1338	-6881	-2315	-11089	-565	-7767	-851	-10583	-67
0.275833	-48	43	88	-57	-108	-33	10	-14	-14	7	-73	-63	-94	-15	-28	-61	-96	35	-85	-32	-102	-18	-93	-66	-46	2	-98	-11	-70	-83	-150	-74	-62	3904	-2587	-16445	124	-9013	-302	-11375	-1419	-6675	-2284	-11245	-172	-7674	-847	-10724	-208
0.276667	-24	44	90	-58	-109	-33	8	-19	-21	4	-73	-67	-97	-14	-28	-60	-94	36	-85	-33	-107	-23	-102	-69	-67	-1	-101	-15	-73	-74	-150	-76	-88	4002	-2618	-16599	691	-8790	-313	-11286	-1187	-6483	-2255	-11400	1453	-7602	-851	-10877	-373
0.277500	-49	43	87	-52	-110	-36	7	-14	-19	5	-73	-64	-96	-19	-30	-62	-101	33	-83	-32	-107	-25	-103	-70	-62	0	-97	-13	-78	-76	-147	-77	-107	4083	-2673	-16734	1347	-8556	-311	-11222	-409	-6294	-2219	-11539	3967	-7546	-866	-11036	6
0.278333	-24	44	87	-63	-110	-35	9	-15	-15	18	-74	-63	-91	-13	-27	-60	-99	35	-85	-34	-107	-22	-101	-69	-62	0	-101	-12	-72	-70	-148	-76	-24	4139	-2761	-16871	-318	-8318	-306	-11160	-752	-6121	-2185	-11659	734	-7506	-889	-11209	-269
0.279167	-22	47	86	-58	-108	-33	11	-12	-16	7	-77	-66	-97	-15	-28	-61	-99	33	-82	-32	-107	-21	-100	-62	-65	13	-101	-13	-69	-70	-148	-73	-19	4175	-2889	-16990	-335	-8078	-299	-11116	-1350	-5963	-2158	-11776	226	-7484	-930	-11384	-1970
0.280000	-21	43	85	-60	-92	-32	12	-12	-24	5	-72	-64	-96	-15	-25	-60	-99	33	-83	-34	-107	-21	-102	-67	-63	0	-99	-13	-73	-63	-144	-73	-81	4244	-3050	-17091	447	-7841	-289	-11092	-1184	-5820	-2130	-11869	989	-7473	-982	-11580	-929
0.280833	-24	43	88	-58	-108	-31	11	-12	-18	1	-73	-65	-93	-14	-25	-59	-97	35	-83	-32	-104	-21	-100	-66	-62	2	-103	-12	-68	-68	-144	-73	-131	4176	-3251	-17153	180	-7604	-280	-11081	-1226	-5700	-2122	-11947	1362	-7475	-1050	-11773	-1097
0.281667	-23	43	87	-61	-110	-36	7	-14	-15	5	-67	-67	-93	-15	-29	-61	-102	34	-90	-33	-103	-22	-104	-69	-63	0	-100	-12	-72	-70	-146	-77	-249	4143	-3488	-17181	-120	-7375	-274	-11088	-859	-5586	-2117	-12000	1497	-7491	-1136	-11978	-1444
0.282500	-24	41	85	-63	-111	-41	7	-21	-22	2	-76	-66	-96	-16	-30	-62	-99	34	-86	-32	-103	-5	-101	-72	-62	1	-99	-12	-69	-72	-148	-74	-161	4099	-3755	-17161	270	-7151	-271	-11108	-498	-5512	-2130	-12034	1994	-7510	-1240	-12171	-1990
0.283333	-25	41	87	-60	-109	-33	11	-13	-19	-11	-72	-76	-98	-18	-29	-63	-97	35	-84	-31	-107	-22	-101	-70	-62	4	-98	-12	-75	-72	-146	-73	-92	4036	-4037	-17098	-541	-6937	-275	-11140	-572	-5447	-2158	-12053	-894	-7538	-1355	-12370	-2923
0.284167	-23	42	86	-62	-113	-35	10	-16	-18	5	-75	-69	-97	-17	-25	-67	-98	37	-59	-35	-107	-26	-102	-73	-67	0	-100	-13	-70	-74	-149	-76	-120	3957	-4337	-16990	-960	-6733	-288	-11189	-526	-5399	-2203	-12048	-1780	-7573	-1490	-12558	-4933
0.285000	-27	40	86	-60	-110	-35	3	-13	-16	1	-76	-70	-97	-17	-28	-61	-100	34	-86	-33	-104	-25	-100	-72	-64	-4	-101	-19	-68	-73	-147	-72	-73	3870	-4634	-16834	-3	-6543	-307	-11243	-460	-5358	-2268	-12033	234	-7608	-1638	-12736	-3565
0.285833	-26	40	85	-60	-111	-34	10	-15	-19	6	-72	-65	-96	-17	-28	-47	-101	36	-86	-32	-107	-18	-102	-65	-62	0	-100	-13	-72	-69	-147	-75	-64	3779	-4926	-16648	468	-6364	-345	-11305	-414	-5329	-2352	-12001	1691	-7644	-1807	-12899	-1882
0.286667	-25	42	87	-58	-104	-38	11	-16	-18	5	-70	-64	-94	-14	-30	-62	-97	38	-82	-30	-107	-21	-102	-68	-64	1	-99	-11	-69	-68	-144	-77	-32	3687	-5195	-16427	-161	-6205	-391	-11376	-82	-5312	-2458	-11959	1010	-7687	-1986	-13044	-2237
0.287500	-23	43	85	-58	-105	-31	12	-13	-18	6	-66	-65	-94	-16	-31	-61	-100	35	-82	-30	-104	-24	-99	-33	-60	1	-96	-11	-70	-72	-146	-75	17	3589	-5435	-16177	-615	-6059	-453	-11448	-190	-5298	-2578	-11910	-56	-7731	-2185	-13168	-2039
0.288333	-23	43	87	-58	-108	-33	12	-12	-17	6	-83	-64	-96	-16	-30	-59	-101	36	-86	-29	-107	-23	-103	-68	-61	1	-98	-11	-72	-61	-144	-75	-1	3497	-5637	-15926	-561	-5929	-535	-11530	-437	-5291	-2715	-11862	-525	-7775	-2398	-13267	-1864
0.289167	-23	45	85	-60	-109	-34	10	-13	-18	4	-73	-68	-98	-18	-32	-62	-103	34	-82	-34	-110	-24	-100	-69	-62	-1	-100	-15	-72	-74	-148	-75	19	3410	-5794	-15674	-494	-5813	-627	-11612	-561	-5287	-2881	-11803	-966	-7825	-2621	-13364	-1924
0.290000	-23	43	87	-62	-119	-36	9	-15	-18	4	-75	-69	-97	-18	-31	-63	-101	32	-87	-39	-111	-24	-103	-70	-65	-4	-104	-19	-73	-74	-148	-56	3	3332	-5906	-15431	-383	-5725	-736	-11701	-741	-5293	-3048	-11755	-446	-7875	-2854	-13381	-1768
0.290833	-30	40	80	-60	-113	-38	6	-17	-22	4	-79	-69	-97	-15	-33	-60	-100	34	-93	-31	-104	-24	-102	-69	-65	-3	-105	-15	-74	-72	-146	-78	-17	3264	-5957	-15207	360	-5640	-860	-11789	-211	-5298	-3224	-11710	2247	-7926	-3089	-13382	-1150
0.291667	-23	44	82	-60	-104	-35	9	-14	-17	3	-72	-68	-96	-17	-31	-65	-100	29	-91	-35	-105	-24	-104	-72	-65	-1	-99	-14	-73	-67	-149	-78	8	3215	-5958	-15005	-618	-5573	-998	-11872	-267	-5299	-3404	-11661	17	-7982	-3332	-13361	-461
0.292500	-26	61	87	-60	-110	-34	8	-13	-21	6	-75	-66	-96	-15	-33	-59	-100	34	-88	-30	-93	-23	-101	-63	-65	18	-96	-13	-73	-70	-149	-75	44	3182	-5912	-14863	-1254	-5523	-1150	-11960	-1664	-5309	-3593	-11619	-1912	-8037	-3575	-13303	-1785
0.293333	-25	44	87	-58	-107	-31	13	-15	-19	8	-70	-64	-96	-16	-31	-59	-98	36	-85	-31	-105	-22	-101	-68	-62	0	-98	-13	-72	-74	-149	-57	32	3167	-5843	-14762	-304	-5485	-1315	-12052	-1670	-5319	-3783	-11586	-1162	-8096	-3819	-13216	-806
0.294167	-24	45	89	-59	-112	-35	11	-11	-17	8	-72	-62	-95	-13	-29	-56	-99	35	-85	-31	-108	-24	-102	-68	-60	1	-97	-11	-69	-70	-148	-75	30	3169	-5694	-14709	-334	-5461	-1469	-12143	-1748	-5332	-3973	-11555	-1013	-8156	-4057	-13093	-287
0.295000	-24	45	90	-57	-108	-32	17	-12	-17	8	-72	-66	-94	-13	-26	-59	-99	36	-85	-31	-102	-21	-100	-67	-61	2	-99	-7	-65	-74	-145	-75	-25	3191	-5569	-14713	-199	-5446	-1678	-12241	-1600	-5356	-4159	-11536	-755	-8221	-4285	-12945	-203
0.295833	-25	45	89	-55	-110	-29	15	-10	-17	8	-73	-62	-93	-8	-27	-59	-101	35	-83	-30	-120	-21	-101	-68	-61	2	-97	-12	-70	-68	-146	-73	-94	3232	-5422	-14767	219	-5441	-1873	-12340	-1127	-5386	-4338	-11507	192	-8283	-4508	-12780	-94
0.296667	-21	42	85	-59	-109	-14	15	-11	-43	2	-73	-65	-98	-16	-25	-59	-103	33	-84	-32	-108	-22	-102	-72	-65	-4	-99	-14	-73	-70	-162	-74	-84	3296	-5275	-14863	-52	-5457	-2079	-12448	-807	-5426	-4516	-11495	-1625	-8360	-4720	-12591	602
0.297500	-28	41	86	-59	-111	-34	12	-13	-22	5	-75	-67	-99	-15	-29	-61	-107	33	-87	-39	-108	-18	-102	-70	-64	-1	-100	-13	-74	-69	-151	-79	-21	3382	-5144	-15013	-335	-5484	-2287	-12556	-786	-5470	-4678	-11476	-3249	-8428	-4920	-12389	-940
0.298333	-25	41	87	-48	-112	-34	9	-22	-19	3	-73	-65	-98	-16	-29	-62	-101	32	-87	-35	-108	-23	-105	-74	-65	-4	-100	-16	-90	-73	-150	-78	-52	3486	-5041	-15193	492	-5524	-2497	-12665	-544	-5524	-4837	-11450	-1355	-8500	-5100	-12173	-624
0.299167	-27	42	86	-60	-114	-35	8	-16	-23	2	-74	-67	-100	-21	-22	-62	-101	37	-85	-61	-107	-22	-101	-67	-65	2	-98	-13	-76	-70	-149	-75	-90	3615	-4966	-15397	987	-5565	-2704	-12771	-317	-5581	-4983	-11420	906	-8570	-5264	-11951	1236
0.300000	2	42	90	-61	-107	-34	12	-14	-19	5	-69	-64	-97	-16	-26	-61	-100	36	-84	-35	-107	-23	-103	-69	-63	4	-100	-15	-73	-69	-149	-75	-21	3754	-4938	-15620	669	-5627	-2916	-12882	516	-5651	-5126	-11386	783	-8638	-5405	-11727	505
0.300833	-23	43	89	-61	-110	-30	12	-12	-17	5	-75	-66	-97	-15	-27	-61	-108	19	-82	-31	-107	-22	-103	-69	-63	0	-101	-14	-74	-69	-148	-73	-49	3908	-4951	-15844	273	-5694	-3124	-12990	1166	-5728	-5259	-11342	-376	-8710	-5533	-11509	187
0.301667	-25	38	87	-62	-107	-33	22	-16	-17	3	-73	-63	-94	-14	-26	-61	-100	32	-87	-30	-104	-23	-103	-68	-64	0	-98	-14	-73	-66	-152	-73	-127	4075	-5020	-16062	370	-5774	-3323	-13094	1789	-5806	-5383	-11283	-945	-8763	-5642	-11294	429
0.302500	-21	43	91	-61	-108	-30	12	-15	-19	5	-73	-63	-96	-14	-26	-59	-102	36	-82	-44	-102	-24	-97	-72	-65	2	-102	-10	-72	-67	-145	-76	-16	4248	-5133	-16272	212	-5861	-3522	-13199	2242	-5892	-5503	-11219	-1418	-8820	-5736	-11094	451
0.303333	-28	40	90	-60	-116	-33	11	-15	-17	-26	-73	-64	-95	-15	-28	-63	-101	35	-85	-32	-105	-22	-100	-72	-61	0	-99	-12	-85	-67	-149	-77	29	4422	-5295	-16454	104	-5958	-3720	-13285	2106	-5976	-5619	-11142	-1348	-8872	-5819	-10903	453
0.304167	-27	41	90	-61	-110	-33	8	-17	-18	5	-73	-69	-96	-15	-31	-65	-99	36	-86	-32	-109	-23	-104	-70	-64	0	-100	-12	-76	-67	-148	-76	12	4594	-5494	-16605	688	-6062	-3905	-13364	2202	-6059	-5727	-11054	584	-8913	-5884	-10734	424
0.305000	-51	40	88	-61	-109	-33	10	-16	-21	5	-75	-63	-99	-17	-29	-62	-104	33	-84	-32	-107	-24	-101	-70	-64	1	-107	-15	-76	-69	-148	-80	61	4765	-5726	-16718	18	-6171	-4083	-13425	2163	-6135	-5836	-10955	-608	-8943	-5941	-10576	910
0.305833	-25	40	86	-61	-110	-35	9	-17	-18	2	-75	-66	-96	-12	-28	-60	-107	32	-86	-34	-88	-25	-101	-69	-66	-3	-100	-14	-74	-67	-146	-75	133	4927	-5978	-16792	-1316	-6281	-4259	-13475	554	-6199	-5961	-10845	-3650	-8956	-5984	-10435	-400
0.306667	-19	43	87	-60	-93	-33	8	-13	-66	5	-74	-65	-96	-14	-26	-58	-103	36	-85	-27	-108	-24	-99	-68	-65	-1	-102	-14	-75	-66	-146	-52	172	5075	-6245	-16824	-230	-6391	-4430	-13493	-52	-6256	-6033	-10729	-2578	-8965	-6024	-10313	-84
0.307500	-26	38	85	-61	-111	-35	8	-14	-21	3	-72	-64	-98	-16	-27	-67	-104	35	-84	-35	-105	-24	-99	-70	-62	1	-98	-12	-73	-66	-144	-75	124	5208	-6515	-16815	-317	-6503	-4598	-13494	-766	-6297	-6116	-10602	-2496	-8953	-6062	-10210	610
0.308333	-25	47	84	-60	-103	-34	10	-21	-18	4	-75	-63	-96	-14	-27	-58	-100	35	-85	-34	-104	-23	-100	-69	-64	-1	-98	-12	-69	-65	-146	-76	33	5325	-6772	-16760	-293	-6608	-4754	-13473	-1473	-6327	-6207	-10474	-2188	-8929	-6095	-10115	200
0.309167	-24	44	86	-57	-105	-32	9	-11	-14	8	-74	-61	-94	-13	-32	-46	-98	35	-83	-70	-102	-19	-101	-67	-63	1	-99	-12	-69	-67	-146	-77	89	5421	-7014	-16685	-353	-6717	-4910	-13419	-2434	-6335	-6291	-10342	-1668	-8888	-6132	-10045	40
0.310000	-22	23	87	-57	-103	-34	10	-14	-14	4	-72	-62	-93	-14	-27	-58	-98	34	-83	-31	-105	-25	-74	-70	-51	4	-99	2	-70	-69	-148	-76	52	5498	-7227	-16582	-800	-6809	-5060	-13353	-3376	-6328	-6361	-10212	-2696	-8839	-6171	-9973	932
0.310833	-23	45	87	-59	-109	-32	8	-12	-21	7	-70	-73	-94	-16	-32	-53	-97	35	-87	-32	-104	-24	-100	-67	-62	1	-101	-12	-77	-72	-147	-76	20	5554	-7410	-16460	-1433	-6889	-5199	-13246	-4142	-6305	-6429	-10084	-4422	-8772	-6211	-9933	-34
0.311667	-25	44	87	-56	-111	-36	39	-14	-22	7	-73	-65	-97	-15	-27	-60	-99	34	-87	-38	-104	-24	-101	-69	-63	1	-99	-12	-74	-59	-146	-76	114	5596	-7554	-16329	-255	-6966	-5329	-13131	-4304	-6266	-6491	-9957	-2529	-8692	-6254	-9888	-701
0.312500	-23	44	89	-62	-107	-32	13	-12	-17	4	-72	-66	-92	-13	-28	-59	-97	36	-80	-30	-103	-22	-99	-65	-61	1	-100	-11	-70	-68	-143	-73	104	5621	-7655	-16193	717	-7029	-5453	-12986	-4605	-6217	-6546	-9846	-26	-8604	-6303	-9854	1021
0.313333	-21	46	85	-29	-107	-30	12	-10	-14	7	-72	-61	-86	-11	-28	-51	-98	36	-84	-29	-103	-18	-100	-64	-58	1	-98	-8	-67	-67	-141	-75	115	5633	-7722	-16065	342	-7076	-5567	-12828	-4330	-6149	-6594	-9729	636	-8506	-6361	-9826	547
0.314167	-19	45	88	-57	-108	-31	13	-13	-17	5	-86	-64	-93	-13	-28	-56	-95	37	-84	-32	-101	-22	-98	-68	-61	0	-99	-11	-69	-67	-144	-75	72	5637	-7745	-15957	-77	-7115	-5681	-12660	-4121	-6081	-6641	-9626	-206	-8409	-6423	-9800	204
0.315000	-23	40	88	-56	-108	-32	12	-13	-21	7	-70	-64	-97	-13	-28	-59	-98	36	-84	-31	-107	-24	-102	-68	-60	1	-104	-12	-73	-72	-152	-75	0	5630	-7741	-15870	57	-7143	-5758	-12473	-4097	-6004	-6690	-9537	-570	-8309	-6493	-9773	635
0.315833	-25	43	88	-58	-113	-36	8	-14	-18	6	-73	-52	-96	-15	-28	-57	-98	50	-85	-33	-107	-26	-104	-64	-62	1	-98	-10	-67	-70	-147	-74	-29	5619	-7705	-15805	140	-7155	-5842	-12281	-3638	-5923	-6731	-9453	-273	-8203	-6563	-9743	786
0.316667	-24	42	88	-59	-110	-38	10	-16	-18	6	-70	-63	-99	-17	-27	-58	-98	34	-86	-35	-104	-25	-103	-68	-65	0	-101	-30	-75	-75	-148	-70	-112	5602	-7649	-15776	401	-7152	-5902	-12085	-3261	-5845	-6778	-9380	556	-8106	-6641	-9710	838
0.317500	-23	38	85	-63	-112	-33	12	-16	-18	2	-72	-67	-99	-9	-39	-60	-100	33	-86	-40	-120	-25	-102	-70	-64	-1	-101	-11	-74	-74	-149	-76	-103	5586	-7585	-15771	889	-7141	-5951	-11890	-2571	-5773	-6819	-9306	2847	-8009	-6714	-9669	1008
0.318333	-25	42	81	-61	-109	-30	11	-13	-17	4	-75	-66	-97	-15	-28	-53	-100	35	-87	-31	-108	-24	-102	-70	-66	-1	-101	-15	-74	-72	-151	-60	-105	5571	-7506	-15793	556	-7118	-5987	-11698	-1568	-5698	-6862	-9228	3560	-7921	-6792	-9622	1689
0.319167	-24	40	86	-62	-109	-31	11	-13	-21	4	-74	-65	-92	-15	-30	-61	-97	35	-84	-33	-108	-25	-100	-70	-62	-1	-99	-12	-73	-70	-147	-78	-185	5550	-7441	-15841	-1083	-7087	-6009	-11512	-2684	-5632	-6905	-9153	322	-7842	-6871	-9571	468
0.320000	-25	58	87	-59	-108	-32	11	-14	-23	5	-72	-63	-96	-14	-26	-57	-101	35	-83	-29	-105	-28	-102	-67	-63	-3	-99	-11	-72	-73	-146	-76	-197	5533	-7376	-15910	156	-7046	-6026	-11332	-2907	-5575	-6955	-9075	1351	-7769	-6947	-9508	6
0.320833	-23	42	88	-59	-108	-30	11	-15	-18	7	-70	-62	-99	-15	-29	-59	-100	37	-84	-30	-103	-22	-100	-68	-62	2	-99	-11	-69	-70	-148	-78	-144	5512	-7331	-15998	396	-6999	-6035	-11160	-2415	-5529	-7003	-8991	999	-7710	-7024	-9434	1066
0.321667	-21	40	85	-58	-110	-31	11	-11	-17	6	-72	-63	-94	-14	-29	-59	-99	38	-86	-33	-105	-24	-100	-67	-63	0	-114	-13	-72	-68	-146	-96	-134	5487	-7312	-16102	305	-6948	-6032	-11002	-1721	-5486	-7061	-8902	1441	-7660	-7092	-9352	748
0.322500	-24	43	87	-61	-111	-33	11	-13	-19	6	-73	-66	-97	-16	-30	-58	-100	38	-86	-30	-107	-13	-100	-66	-63	0	-99	-12	-73	-67	-149	-74	-170	5458	-7316	-16206	219	-6895	-6032	-10861	-884	-5456	-7122	-8797	2353	-7622	-7161	-9261	508
0.323333	-23	44	86	-62	-111	-21	13	-13	-19	2	-74	-64	-98	-16	-29	-60	-101	35	-91	-32	-108	-24	-99	-69	-64	-4	-100	-13	-80	-72	-146	-79	-162	5418	-7352	-16323	315	-6845	-6026	-10735	-237	-5438	-7188	-8690	2358	-7594	-7228	-9178	931
0.324167	-29	38	82	-65	-116	-35	8	-18	-23	7	-76	-69	-79	-15	-32	-87	-104	34	-88	-32	-109	-22	-101	-70	-65	0	-104	-14	-73	-69	-151	-78	-78	5380	-7404	-16422	-603	-6792	-6020	-10620	-387	-5424	-7249	-8561	-596	-7572	-7289	-9077	383
0.325000	-28	38	57	-63	-114	-34	10	-15	-21	1	-74	-65	-101	-17	-31	-62	-105	35	-90	-32	-108	-26	-101	-70	-95	-1	-101	-6	-73	-72	-149	-81	-40	5333	-7479	-16522	-132	-6740	-6019	-10520	-350	-5414	-7316	-8429	-391	-7561	-7346	-8987	-944
0.325833	-26	41	87	-62	-112	-36	10	-16	-21	4	-73	-70	-95	8	-29	-61	-100	40	-84	-34	-107	-22	-100	-72	-64	0	-99	-14	-74	-70	-149	-78	-23	5281	-7571	-16609	585	-6698	-6023	-10429	-566	-5419	-7388	-8288	1227	-7554	-7393	-8885	555
0.326667	-25	42	89	-65	-107	-23	12	-14	-18	6	-73	-63	-95	-14	-30	-58	-97	40	-84	-30	-110	-21	-101	-67	-60	1	-98	-13	-74	-53	-149	-76	-222	5223	-7680	-16682	329	-6658	-6027	-10349	-550	-5409	-7459	-8133	1594	-7553	-7440	-8795	500
0.327500	-22	43	88	-60	-107	-31	12	-13	-18	4	-72	-61	-93	-13	-30	-58	-101	39	-82	-31	-104	-22	-97	-68	-61	1	-96	-11	-69	-69	-148	-74	-276	5154	-7797	-16748	-320	-6636	-6057	-10288	-639	-5416	-7531	-7981	1002	-7554	-7484	-8709	-304
0.328333	-23	42	88	-58	-108	-18	10	-13	-15	5	-72	-61	-97	-15	-28	-52	-96	37	-85	-32	-105	-22	-98	-68	-64	1	-100	1	-73	-69	-147	-74	-221	5082	-7911	-16797	-446	-6612	-6054	-10232	-668	-5426	-7604	-7828	860	-7559	-7525	-8633	-379
0.329167	-25	41	86	-58	-109	-32	13	-12	-18	5	-75	-61	-97	-14	-29	-58	-87	37	-85	-32	-109	-19	-96	-66	-63	1	-98	-12	-72	-67	-150	-76	-325	5002	-8024	-16843	-427	-6605	-6081	-10195	-624	-5434	-7679	-7676	460	-7568	-7562	-8567	-558
0.330000	-24	39	89	-61	-110	-32	12	-12	-17	6	-68	-64	-97	-13	-28	-60	-99	38	-85	-34	-104	-18	-98	-68	-49	8	-99	-13	-70	-68	-148	-74	-360	4926	-8125	-16879	-268	-6609	-6111	-10155	-617	-5450	-7752	-7534	43	-7580	-7594	-8510	-486
0.330833	-24	43	86	-62	-110	-32	11	-15	-38	3	-76	-62	-86	-19	-39	-60	-98	37	-86	-34	-105	-24	-100	-69	-63	-1	-102	-15	-70	-73	-150	-77	-370	4849	-8209	-16909	218	-6630	-6144	-10123	-128	-5468	-7823	-7402	1427	-7599	-7630	-8475	-422
0.331667	-25	43	84	-29	-113	-34	7	-15	-21	3	-76	-64	-97	-14	-31	-62	-101	32	-87	-32	-110	-27	-107	-72	-67	0	-100	-16	-75	-68	-150	-76	-346	4779	-8272	-16948	526	-6663	-6194	-10105	876	-5488	-7888	-7285	3209	-7620	-7660	-8446	-128
0.332500	-24	38	84	-61	-114	-34	6	-18	-22	3	-75	-66	-100	-17	-34	-61	-100	27	-90	-32	-107	-23	-101	-69	-64	0	-98	-12	-73	-73	-152	-76	-332	4709	-8302	-16983	-1255	-6705	-6233	-10085	344	-5511	-7952	-7184	-545	-7636	-7686	-8428	-665
0.333333	-25	43	84	-59	-109	-31	11	-14	-17	4	-70	-63	-93	-13	-29	-60	-97	35	-85	-32	-104	-23	-100	-67	-59	1	-98	-11	-72	-70	-149	-75	-396	4654	-8312	-17028	-678	-6755	-6282	-10071	27	-5538	-8017	-7102	-361	-7664	-7712	-8426	-1454
0.334167	-24	44	90	-56	-104	-30	10	-9	-17	6	-72	-60	-92	-13	-29	-59	-98	39	-82	-28	-102	-19	-98	-65	-62	1	-100	-9	-72	-68	-145	-70	-340	4611	-8277	-17081	-138	-6820	-6327	-10062	281	-5575	-8077	-7041	-201	-7688	-7734	-8428	-269
0.335000	-23	46	90	-55	-107	-31	13	-12	-16	9	-70	-62	-94	-11	-29	-59	-99	37	-82	-30	-104	-18	-99	-81	-59	2	-96	-5	-67	-68	-145	-75	-187	4576	-8243	-17151	-27	-6901	-6367	-10056	409	-5619	-8129	-7000	274	-7722	-7757	-8444	-349
0.335833	-18	46	88	-55	-105	-30	15	-13	-15	7	-69	-64	-86	-10	-28	-57	-109	36	-81	-32	-100	-18	-99	-67	-62	3	-98	-12	-69	-68	-146	-70	-112	4562	-8176	-17234	-25	-6990	-6412	-10062	389	-5677	-8187	-6989	618	-7763	-7779	-8466	-171
0.336667	-16	43	86	-57	-108	-40	9	-10	-17	4	-70	-65	-97	-19	-30	-60	-102	34	-86	-31	-108	-22	-101	-72	-63	0	-97	-8	-73	-80	-150	-76	-55	4555	-8087	-17330	287	-7095	-6451	-10059	349	-5737	-8237	-6994	1363	-7817	-7801	-8500	-29
0.337500	-25	41	87	-60	-108	-34	8	-14	-19	5	-70	-64	-95	-15	-27	-61	-99	34	-84	-31	-108	-22	-102	-73	-63	0	-97	-13	-72	-70	-151	-76	-51	4577	-7978	-17434	-590	-7200	-6484	-10067	99	-5808	-8279	-6993	-1072	-7872	-7812	-8531	-199
0.338333	-26	34	89	-60	-101	-32	10	-13	-19	3	-74	-66	-96	-16	-29	-58	-101	34	-85	-31	-104	-18	-100	-66	-50	0	-100	-14	-74	-74	-149	-67	-32	4612	-7860	-17544	-304	-7311	-6501	-10072	347	-5885	-8315	-7068	-952	-7935	-7815	-8567	-1749
0.339167	-24	40	86	-59	-111	-34	10	-16	-19	5	-76	-65	-88	-16	-31	-84	-99	34	-86	-32	-107	-22	-102	-68	-61	0	-99	-10	-74	-69	-147	-74	53	4665	-7738	-17658	739	-7428	-6514	-10085	555	-5972	-8340	-7125	1421	-8009	-7811	-8600	-231
0.340000	-23	39	87	-60	-111	-34	10	-16	-15	2	-77	-70	-95	-16	-29	-61	-100	34	-86	-32	-107	-40	-104	-69	-66	-1	-105	-15	-74	-74	-148	-79	74	4734	-7608	-17779	817	-7553	-6522	-10100	1051	-6075	-8366	-7201	2637	-8091	-7803	-8652	530
0.340833	-26	38	85	-63	-112	-36	7	-19	-19	0	-79	-68	-95	-16	-32	-59	-102	33	-87	-32	-108	-23	-104	-70	-64	0	-103	-11	-74	-72	-147	-78	29	4817	-7479	-17872	120	-7673	-6514	-10117	1894	-6176	-8369	-7282	1709	-8185	-7783	-8673	-130
0.341667	-24	41	87	-61	-104	-35	9	-15	-21	3	-75	-66	-93	-16	-29	-59	-102	34	-86	-32	-105	-24	-103	-70	-64	-1	-98	-12	-72	-73	-146	-76	49	4917	-7356	-17990	-201	-7799	-6499	-10142	2299	-6280	-8366	-7372	637	-8284	-7752	-8709	19
0.342500	-24	43	87	-59	-111	-36	11	-13	-18	4	-74	-67	-96	-16	-32	-61	-98	39	-87	-33	-107	-11	-104	-69	-62	0	-98	-13	-70	-70	-151	-76	10	5029	-7251	-18079	-357	-7923	-6480	-10176	2439	-6414	-8357	-7468	-539	-8388	-7722	-8734	69
0.343333	-22	67	86	-62	-137	-34	10	-17	-18	4	-74	-65	-97	-15	-31	-60	-100	33	-86	-33	-109	-25	-117	-70	-61	1	-100	-13	-73	-80	-150	-76	5	5145	-7157	-18159	-287	-8050	-6453	-10202	2224	-6511	-8336	-7569	-1284	-8498	-7672	-8762	119
0.344167	-25	40	85	-60	-110	-34	9	-16	-24	0	-75	-67	-90	-17	-34	-61	-101	35	-86	-33	-107	-26	-103	-69	-64	0	-101	-16	-74	-73	-148	-77	104	5263	-7076	-18220	53	-8162	-6423	-10241	2070	-6623	-8307	-7674	-326	-8608	-7614	-8786	5
0.345000	-26	38	85	-62	-107	-35	10	-13	-21	1	-76	-66	-97	-18	-32	-61	-100	33	-87	-33	-111	-23	-104	-70	-43	-1	-99	-13	-76	-69	-150	-78	112	5383	-7018	-18262	478	-8268	-6394	-10289	2688	-6742	-8265	-7772	1818	-8719	-7555	-8800	350
0.345833	-24	41	85	-61	-109	-36	11	-14	-19	-5	-79	-69	-95	1	-27	-61	-98	33	-87	-35	-108	-24	-103	-67	-64	-5	-102	-13	-73	-69	-147	-77	109	5501	-6966	-18279	-1129	-8367	-6364	-10343	1932	-6861	-8207	-7871	-2223	-8819	-7488	-8832	137
0.346667	-23	44	88	-60	-105	-34	13	-11	-16	4	-73	-64	-94	-13	-28	-59	-101	35	-83	-30	-102	-21	-101	-65	-69	0	-97	-12	-87	-67	-144	-76	130	5614	-6930	-18277	-1117	-8455	-6340	-10407	429	-6969	-8161	-7970	-3924	-8919	-7423	-8851	-1268
0.347500	-19	42	86	-58	-109	-34	15	-11	-14	4	-73	-66	-93	-12	-28	-62	-97	35	-83	-31	-104	-22	-100	-67	-64	1	-97	-11	-72	-67	-145	-75	84	5718	-6914	-18261	-363	-8535	-6327	-10480	-57	-7075	-8108	-8070	-3612	-9014	-7355	-8875	-5
0.348333	-26	43	87	-59	-109	-30	12	-13	-21	4	-75	-66	-98	-15	-32	-59	-101	34	-84	-32	-108	-24	-101	-70	-63	1	-100	-14	-77	-73	-148	-78	54	5800	-6910	-18233	-325	-8607	-6319	-10562	-635	-7179	-8050	-8173	-3115	-9103	-7297	-8901	49
0.349167	-26	39	84	-63	-111	-36	11	-13	-21	-3	-77	-55	-97	-15	-31	-60	-99	34	-87	-33	-107	-23	-101	-67	-60	3	-97	-15	-72	-69	-148	-75	25	5881	-6911	-18189	-444	-8664	-6323	-10648	-899	-7274	-7990	-8272	-2676	-9178	-7236	-8920	22
0.350000	-24	40	87	-59	-108	-35	12	-15	-17	3	-77	-66	-95	-14	-28	-58	-96	33	-85	-33	-103	-22	-102	-67	-65	1	-101	-14	-73	-72	-148	-77	9	5938	-6924	-18133	-406	-8709	-6338	-10736	-904	-7368	-7935	-8377	-1593	-9245	-7192	-8939	227
0.350833	-27	40	85	-59	-103	-31	12	-26	-19	5	-73	-63	-95	-16	-28	-57	-97	32	-86	-32	-104	-24	-100	-66	-63	0	-99	-14	-75	-72	-147	-78	73	5971	-6946	-18093	-1164	-8754	-6364	-10832	-1392	-7452	-7889	-8478	-4012	-9306	-7151	-8975	684
0.351667	-23	40	88	-59	-104	-29	15	-11	-18	5	-73	-62	-95	-12	-29	-59	-98	36	-84	-31	-107	-22	-100	-72	-62	0	-99	-13	-56	-70	-148	-79	95	6017	-6966	-18005	-956	-8773	-6399	-10925	-1967	-7526	-7847	-8582	-4738	-9361	-7119	-9001	-1149
0.352500	-22	43	90	-57	-104	-28	12	-9	-18	7	-72	-61	-95	-12	-29	-56	-99	36	-85	-30	-102	-21	-98	-66	-61	1	-94	-10	-72	-73	-147	-74	103	6036	-6987	-17935	313	-8796	-6439	-11021	-2287	-7591	-7813	-8690	-2003	-9427	-7098	-9033	-166
0.353333	-18	46	89	-52	-103	-31	15	-10	-17	7	-69	-60	-93	-15	-26	-56	-97	36	-82	-30	-105	-19	-99	-63	-60	1	-93	-11	-70	-69	-144	-74	137	6045	-7015	-17869	716	-8812	-6488	-11114	-2027	-7647	-7795	-8803	218	-9461	-7092	-9063	1243
0.354167	-22	45	90	-51	-109	-30	18	-9	-28	9	-68	-63	-96	-12	-28	-53	-95	38	-82	-31	-101	-16	-98	-65	-60	5	-94	-12	-70	-69	-160	-72	116	6064	-7042	-17802	194	-8820	-6539	-11195	-1379	-7697	-7787	-8918	-291	-9512	-7096	-9096	359
0.355000	-25	46	88	-56	-107	-28	13	-9	-14	9	-69	-58	-92	-6	-26	-53	-99	32	-83	-30	-104	-18	-97	-63	-61	4	-94	-10	-69	-68	-142	-69	89	6034	-7067	-17735	-235	-8834	-6588	-11276	-1095	-7740	-7785	-9034	-971	-9566	-7111	-9130	173
0.355833	-19	43	91	-56	-108	-29	15	-9	-19	7	-74	-63	-92	-12	-25	-56	-98	36	-81	-28	-103	-21	-97	-66	-63	1	-97	-9	-69	-69	-145	-72	90	6018	-7093	-17682	-174	-8852	-6639	-11354	-597	-7778	-7808	-9156	-681	-9632	-7140	-9165	303
0.356667	-25	63	87	-57	-110	-31	12	-12	-21	4	-72	-63	-98	-14	-31	-62	-103	33	-88	-31	-110	-21	-104	-67	-64	-5	-98	-13	-73	-65	-153	-77	37	5997	-7122	-17629	97	-8880	-6689	-11418	-8	-7809	-7833	-9276	234	-9707	-7180	-9208	499
0.357500	-26	41	82	-63	-112	-35	6	-18	-23	-16	-75	-64	-99	-38	-35	-52	-102	30	-87	-31	-104	-23	-104	-73	-63	-3	-97	-14	-72	-73	-148	-76	36	5979	-7139	-17573	354	-8909	-6719	-11471	566	-7835	-7865	-9391	1622	-9784	-7216	-9238	655
0.358333	-16	42	80	-62	-111	-33	9	-14	-19	6	-72	-65	-98	-19	-31	-58	-100	35	-88	-32	-107	-24	-111	-66	-58	0	-96	-10	-75	-73	-150	-76	4	5958	-7158	-17524	986	-8936	-6744	-11509	1777	-7859	-7898	-9498	4151	-9871	-7264	-9272	865
0.359167	-24	47	88	-62	-111	-36	10	-7	-16	-5	-73	-56	-95	-16	-30	-59	-98	33	-86	-32	-107	-24	-101	-69	-64	0	-99	-14	-73	-72	-146	-74	-35	5934	-7171	-17475	-83	-8985	-6774	-11539	2291	-7883	-7940	-9601	1980	-9969	-7307	-9300	1062
0.360000	-26	44	87	-58	-105	-31	12	-11	-18	5	-72	-64	-94	-18	-31	-56	-105	35	-85	-31	-105	-21	-95	-74	-66	0	-100	-14	-73	-73	-147	-76	-32	5913	-7179	-17422	-745	-9039	-6750	-11562	1492	-7910	-7981	-9693	50	-10075	-7353	-9327	-426
0.360833	-22	41	87	-61	-105	-33	16	-5	-19	4	-73	-75	-96	-16	-29	-58	-103	29	-86	-31	-102	-22	-101	-69	-65	-1	-98	-13	-72	-70	-145	-76	-92	5889	-7163	-17370	275	-9104	-6740	-11576	1639	-7937	-8013	-9769	1002	-10186	-7398	-9346	501
0.361667	-25	22	86	-59	-107	-31	11	-14	-19	4	-70	-63	-93	-13	-29	-57	-99	34	-87	-30	-104	-40	-104	-70	-63	0	-98	-11	-73	-70	-147	-75	-136	5867	-7182	-17307	260	-9181	-6717	-11582	1429	-7973	-8040	-9832	1170	-10300	-7436	-9364	761
0.362500	-18	43	86	-60	-107	-31	11	-13	-18	4	-72	-64	-92	-17	-58	-59	-98	33	-87	-28	-104	-23	-99	-69	-63	0	-98	-11	-72	-73	-147	-77	-126	5835	-7175	-17244	192	-9279	-6675	-11585	1555	-8015	-8064	-9886	1140	-10418	-7467	-9380	542
0.363333	-28	44	93	-57	-111	-34	9	-14	-18	7	-69	-65	-95	-17	-33	-59	-99	36	-86	-32	-104	-28	-103	-69	-63	-7	-98	-12	-72	-70	-149	-75	-211	5798	-7159	-17172	162	-9374	-6640	-11588	1888	-8065	-8067	-9915	1572	-10534	-7477	-9388	477
0.364167	-21	40	89	-62	-92	-35	12	-12	-22	0	-73	-67	-98	-22	-33	-60	-100	30	-86	-34	-104	-22	-101	-70	-64	-4	-101	-16	-73	-75	-149	-75	-195	5753	-7139	-17095	-389	-9486	-6583	-11595	2027	-8125	-8061	-9932	-713	-10643	-7505	-9399	998
0.365000	-26	40	86	-63	-112	-39	10	-17	-23	3	-72	-70	-97	-15	-33	-62	-104	29	-76	-38	-112	-27	-104	-73	-67	-4	-105	-17	-75	-75	-148	-79	-173	5696	-7113	-17009	-732	-9607	-6534	-11609	1848	-8196	-8041	-9932	-2712	-10743	-7517	-9413	-653
0.365833	-30	38	85	-65	-114	-40	7	-21	-13	0	-77	-70	-99	-21	-33	-64	-102	30	-86	-35	-108	-24	-104	-74	-67	-1	-104	-15	-72	-73	-148	-75	-182	5635	-7075	-16919	419	-9731	-6474	-11620	1453	-8273	-8004	-9911	-965	-10827	-7509	-9400	-430
0.366667	-24	42	64	-61	-109	-35	9	-14	-19	4	-73	-65	-95	-16	-30	-61	-100	35	-87	-31	-116	-25	-99	-70	-61	1	-113	-12	-72	-73	-146	-73	-95	5552	-7034	-16819	1077	-9863	-6414	-11641	641	-8359	-7951	-9877	1255	-10895	-7494	-9394	1119
0.367500	-21	45	90	-55	-108	-36	17	-14	-16	7	-70	-64	-113	-13	-27	-58	-99	35	-83	-31	-103	-22	-99	-72	-61	0	-99	-14	-70	-69	-142	-73	-31	5464	-6982	-16715	415	-10004	-6363	-11674	337	-8453	-7890	-9833	1672	-10950	-7477	-9391	392
0.368333	-25	43	86	-58	-109	-33	12	-13	-17	7	-70	-63	-95	-13	-29	-60	-101	34	-83	-32	-107	-21	-100	-68	-61	0	-101	-15	-70	-69	-148	-74	-14	5344	-6929	-16609	-40	-10149	-6313	-11719	-43	-8555	-7815	-9777	1106	-10990	-7451	-9387	162
0.369167	-19	45	88	-55	-110	-34	39	-11	-15	27	-73	-62	-94	-12	-26	-57	-96	34	-83	-29	-103	-23	-98	-70	-62	0	-100	-13	-73	-52	-145	-74	-125	5257	-6867	-16499	43	-10294	-6271	-11772	-397	-8661	-7737	-9720	417	-11014	-7417	-9381	198
0.370000	-21	42	88	-57	-109	-34	13	-11	-17	5	-70	-65	-95	-16	-28	-58	-102	34	-83	-33	-102	-19	-98	-69	-62	0	-99	-13	-74	-68	-144	-74	-186	5067	-6801	-16392	-19	-10444	-6229	-11832	-830	-8774	-7663	-9657	-124	-11021	-7386	-9382	198
0.370833	-24	43	89	-61	-103	-33	10	-39	-21	9	-74	-63	-98	-13	-26	-58	-101	34	-87	-31	-108	-22	-99	-72	-62	1	-98	-12	-73	-67	-149	-73	-131	4906	-6734	-16302	222	-10591	-6196	-11894	-1254	-8888	-7569	-9598	188	-11018	-7339	-9382	137
0.371667	-24	47	88	-59	-108	-33	12	-14	-18	6	-73	-62	-95	-12	-26	-58	-97	36	-84	-31	-104	-21	-101	-67	-60	1	-98	-13	-65	-68	-147	-72	-64	4731	-6657	-16189	920	-10738	-6160	-11964	-731	-8998	-7488	-9541	2573	-11001	-7293	-9383	256
0.372500	-25	41	85	-57	-107	-33	11	-14	-17	6	-73	-64	-95	-11	-27	-65	-102	38	-84	-29	-105	-22	-99	-68	-62	3	-100	-12	-70	-67	-145	-74	-69	4540	-6578	-16095	662	-10874	-6129	-12029	189	-9111	-7408	-9487	1873	-10976	-7247	-9390	732
0.373333	-25	42	87	-55	-108	-32	12	-14	-21	6	-72	-64	-96	-12	-28	-58	-99	36	-87	-31	-104	-23	-99	-70	-66	-3	-100	-11	-73	-70	-144	-75	13	4344	-6491	-16014	-148	-11011	-6101	-12096	-374	-9222	-7343	-9448	-1134	-10952	-7204	-9405	-828
0.374167	-23	43	87	-61	-113	-24	9	-13	-19	24	-74	-66	-95	-15	-25	-58	-99	37	-86	-30	-103	-19	-99	-69	-61	2	-99	-3	-75	-68	-148	-73	159	4137	-6396	-15940	896	-11134	-6063	-12148	-134	-9320	-7283	-9413	66	-10925	-7157	-9423	-439
0.375000	-21	42	87	-59	-110	-34	11	-10	-17	7	-72	-62	-95	-12	-26	-56	-87	38	-83	-29	-107	-35	-100	-65	-64	3	-97	-9	-70	-65	-144	-72	217	3939	-6293	-15878	673	-11253	-6024	-12194	35	-9417	-7241	-9390	697	-10898	-7108	-9445	270
0.375833	-24	46	90	-56	-109	-33	13	-10	-15	9	-73	-59	-98	-11	-28	-55	-95	39	-82	-29	-102	-19	-101	-67	-62	4	-96	-12	-70	-69	-145	-75	217	3731	-6187	-15834	855	-11358	-5972	-12229	288	-9507	-7206	-9385	1728	-10885	-7067	-9479	-14
0.376667	-29	39	86	-58	-108	-36	11	-11	-15	5	-69	-64	-99	-13	-29	-56	-100	30	-86	-33	-104	-22	-104	-70	-64	-4	-100	-14	-73	-69	-149	-77	290	3535	-6075	-15805	1131	-11454	-5929	-12244	455	-9597	-7195	-9392	2678	-10880	-7021	-9509	-248
0.377500	-24	43	86	-57	-111	-36	10	-13	-13	3	-74	-61	-94	-16	-27	-58	-100	36	-87	-32	-108	-24	-102	-69	-66	0	-102	-13	-73	-72	-147	-76	338	3344	-5946	-15784	1000	-11539	-5869	-12244	579	-9675	-7189	-9408	1543	-10887	-6970	-9545	413
0.378333	-22	42	87	-55	-109	-34	12	-11	-18	9	-73	-63	-95	-14	-28	-58	-97	33	-88	-29	-105	-22	-102	-68	-67	0	-96	-13	-72	-70	-147	-76	388	3160	-5815	-15777	214	-11604	-5799	-12225	411	-9743	-7196	-9427	-813	-10914	-6920	-9583	-551
0.379167	-22	45	89	-58	-129	-38	12	-12	-19	30	-73	-63	-96	-15	-28	-56	-99	37	-86	-31	-107	-23	-101	-69	-61	4	-100	-13	-65	-67	-145	-73	463	3000	-5675	-15789	963	-11657	-5722	-12184	585	-9812	-7215	-9455	716	-10934	-6857	-9616	-1066
0.380000	-25	44	88	-56	-108	-34	13	-11	-17	8	-73	-64	-98	-14	-29	-57	-100	42	-85	-30	-108	-25	-101	-67	-65	2	-98	-12	-75	-69	-148	-74	505	2841	-5523	-15794	1626	-11696	-5637	-12124	743	-9881	-7233	-9492	3118	-10984	-6793	-9646	559
0.380833	-23	43	86	-57	-129	-34	11	-9	-18	8	-72	-65	-96	-14	-30	-55	-100	37	-86	-31	-108	-25	-100	-68	-63	0	-98	-9	-74	-70	-147	-74	543	2703	-5371	-15817	1113	-11725	-5547	-12049	1374	-9938	-7261	-9535	3591	-11038	-6719	-9672	157
0.381667	-23	42	89	-58	-111	-33	12	-13	-19	2	-74	-68	-95	-16	-28	-57	-103	33	-86	-29	-108	-23	-100	-64	-66	-3	-100	-15	-75	-73	-148	-77	519	2577	-5210	-15854	452	-11739	-5461	-11960	1954	-10002	-7291	-9577	2443	-11113	-6641	-9696	-170
0.382500	-30	41	84	-60	-113	-34	7	-15	-23	5	-76	-66	-100	-16	-19	-31	-102	35	-90	-29	-109	-19	-100	-69	-64	0	-98	-12	-72	-69	-149	-76	421	2465	-5043	-15889	445	-11721	-5373	-11851	2319	-10058	-7312	-9615	1489	-11191	-6551	-9708	-227
0.383333	-28	43	88	-58	-112	-31	12	-16	-19	3	-73	-65	-96	-15	-31	-58	-100	36	-85	-32	-107	-25	-88	-70	-65	-1	-99	-14	-70	-74	-148	-75	266	2365	-4871	-15925	188	-11733	-5287	-11734	2431	-10122	-7329	-9651	907	-11278	-6447	-9709	-317
0.384167	-28	42	87	-66	-111	-39	8	-17	30	6	-69	-66	-98	-18	-32	-57	-100	36	-85	-31	-105	-24	-101	-69	-65	1	-102	-15	-75	-66	-144	-78	164	2279	-4697	-15966	56	-11717	-5205	-11608	2429	-10181	-7342	-9683	1169	-11371	-6335	-9720	-127
0.385000	-26	40	86	-59	-112	-33	9	-16	-19	3	-72	-66	-98	-17	-9	-58	-103	36	-85	-21	-109	-24	-103	-72	-64	1	-97	-16	-73	-66	-148	-78	94	2197	-4518	-16012	657	-11696	-5134	-11472	2928	-10232	-7347	-9707	3283	-11463	-6210	-9711	-55
0.385833	-24	41	92	-57	-112	-32	10	-13	-17	5	-72	-70	-97	-17	-29	-58	-100	36	-85	-29	-108	-22	-99	-67	-64	0	-98	-15	-73	-73	-146	-87	35	2122	-4342	-16040	542	-11666	-5070	-11331	3629	-10288	-7316	-9713	3697	-11553	-6079	-9704	401
0.386667	-25	41	89	-59	-108	-31	13	-13	-18	6	-68	-64	-92	-11	-27	-56	-99	36	-84	-28	-108	-17	-96	-67	-63	0	-96	-11	-70	-69	-143	-75	21	2045	-4167	-16070	-1267	-11638	-5019	-11191	2416	-10339	-7280	-9718	-247	-11636	-5943	-9695	-740
0.387500	-25	44	89	-53	-109	-30	15	-10	-19	4	-72	-63	-92	-13	-27	-56	-98	38	-80	-26	-102	-18	-96	-66	-64	0	-99	-13	-69	-66	-151	-73	-22	1965	-3992	-16092	-311	-11609	-4962	-11051	1795	-10389	-7231	-9714	389	-11717	-5803	-9687	-859
0.388333	-25	42	87	-58	-108	-30	17	-12	-19	6	-66	-61	-94	-13	-25	-58	-102	38	-81	-33	-103	-19	-95	-56	-63	1	-95	-10	-70	-66	-144	-76	-166	1877	-3820	-16105	-74	-11585	-4967	-10909	1507	-10426	-7163	-9696	351	-11796	-5658	-9679	316
0.389167	-19	42	88	-57	-110	-30	-9	-14	-15	5	-69	-60	-96	-13	-27	-56	-100	37	-83	-27	-105	-21	-98	-69	-64	0	-100	-12	-72	-86	-145	-75	-176	1785	-3652	-16114	-99	-11571	-4962	-10775	1137	-10462	-7084	-9677	730	-11860	-5520	-9677	-160
0.390000	-23	41	88	-58	-108	-30	11	-14	-19	6	-69	-62	-97	-15	-30	-58	-100	35	-81	-48	-109	-19	-101	-70	-67	-1	-99	-14	-74	-70	-149	-78	-220	1676	-3492	-16112	-404	-11565	-4970	-10648	997	-10495	-6990	-9645	992	-11917	-5389	-9691	-490
0.390833	-27	36	85	-62	-114	-36	-16	-12	-22	2	-76	-65	-97	-15	-29	-60	-101	36	-87	-31	-103	-21	-101	-66	-65	1	-100	-12	-74	-61	-147	-73	-308	1567	-3338	-16095	-229	-11562	-4988	-10510	1566	-10516	-6888	-9603	485	-11966	-5261	-9701	16
0.391667	-25	40	86	-58	-114	-31	12	-15	-21	5	-72	-66	-98	-15	-28	-58	-99	37	-83	-45	-103	-21	-100	-68	-63	2	-98	-13	-76	-69	-144	-75	-280	1446	-3181	-16068	-903	-11570	-5016	-10382	1608	-10532	-6778	-9555	-2398	-12011	-5145	-9737	-411
0.392500	-18	41	87	-60	-110	-31	15	-12	-17	25	-86	-63	-95	-12	-27	-58	-99	38	-86	-31	-104	-17	-96	-66	-61	2	-101	-10	-75	-68	-145	-74	-377	1313	-3036	-16035	-262	-11589	-4990	-10252	1434	-10537	-6667	-9500	-1338	-12044	-5042	-9754	-1489
0.393333	-22	45	89	-56	-108	-30	15	-13	-17	4	-70	-61	-95	-12	-25	-57	-97	38	-63	-29	-105	-17	-95	-63	-65	0	-97	-9	-70	-68	-143	-73	-393	1179	-2888	-15988	743	-11616	-5082	-10122	1284	-10542	-6564	-9440	1334	-12074	-4954	-9798	133
0.394167	-26	43	91	-53	-107	-23	27	-8	-17	8	-72	-59	-96	-12	-27	-57	-98	35	-82	-29	-107	-18	-97	-65	-62	-3	-87	-8	-70	-66	-125	-72	-391	1042	-2756	-15937	587	-11657	-5116	-9994	1724	-10539	-6457	-9380	2212	-12100	-4883	-9846	194
0.395000	-21	40	90	-55	-107	-31	16	-12	-16	7	-70	-61	-94	-28	-27	-51	-98	38	-80	-29	-91	-19	-99	-68	-61	3	-94	-8	-69	-65	-143	-72	-440	905	-2626	-15878	84	-11707	-5151	-9868	2171	-10530	-6365	-9319	1230	-12125	-4832	-9893	-139
0.395833	-21	42	90	-55	-97	-27	16	-10	-14	7	-76	-62	-94	-13	-27	-58	-96	39	-83	-29	-104	-16	-100	-67	-62	3	-95	-7	-70	-88	-148	-73	-390	763	-2499	-15813	192	-11767	-5182	-9735	2313	-10524	-6287	-9258	698	-12153	-4801	-9954	-29
0.396667	-23	42	89	-58	-112	-33	10	-12	-22	6	-73	-62	-96	-16	-28	-59	-101	33	-88	-34	-102	-25	-100	-67	-64	0	-98	-9	-73	-69	-149	-74	-362	639	-2380	-15754	277	-11842	-5198	-9603	2484	-10520	-6226	-9197	767	-12175	-4781	-10012	-155
0.397500	-25	38	87	-63	-109	-33	10	27	-18	5	-76	-67	-99	-21	-31	-61	-101	34	-84	-31	-107	-24	-102	-69	-63	-3	-99	-13	-74	-73	-149	-72	-389	519	-2264	-15684	278	-11924	-5200	-9468	2731	-10518	-6178	-9135	1369	-12201	-4773	-10071	49
0.398333	-26	39	85	-58	-110	-34	9	-14	-18	6	-72	-64	-99	-17	-31	-62	-102	33	-88	-46	-110	-27	-104	-72	-68	-1	-99	-12	-76	-76	-152	-76	-395	408	-2148	-15616	551	-11989	-5192	-9330	3236	-10521	-6149	-9080	3368	-12218	-4776	-10128	109
0.399167	-28	40	85	-62	-113	-39	9	-17	-21	2	-76	-67	-98	-19	-31	-61	-101	30	-83	-34	-110	-26	-102	-70	-66	-1	-98	-11	-76	-67	-147	-76	-445	313	-2034	-15544	940	-12067	-5165	-9193	4254	-10528	-6130	-9018	5204	-12238	-4785	-10180	653
0.400000	-25	42	85	-58	-108	-33	11	-12	-17	5	-76	-59	-96	-24	-30	-59	-117	29	-83	-31	-108	-25	-99	-69	-66	0	-98	-11	-75	-69	-149	-75	-410	232	-1906	-15477	-735	-12144	-5123	-9025	3547	-10538	-6127	-8960	1353	-12257	-4798	-10225	44
0.400833	-30	41	72	-59	-93	-32	10	-15	-21	4	-75	-63	-95	-15	-30	-60	-101	29	-85	-32	-109	-24	-101	-68	-63	0	-97	-11	-73	-70	-147	-78	-332	161	-1783	-15415	-302	-12228	-5061	-8910	2501	-10559	-6135	-8912	1296	-12271	-4806	-10260	-1033
0.401667	-24	45	85	-59	-109	-32	15	-13	-16	5	-74	-62	-97	-17	-30	-58	-99	34	-92	-31	-105	-24	-96	-67	-63	0	-98	-12	-73	-72	-148	-74	-300	104	-1651	-15355	12	-12307	-4983	-8773	2084	-10585	-6153	-8864	1485	-12282	-4815	-10294	267
0.402500	-21	46	87	-58	-107	-32	15	-13	-15	7	-74	-60	-94	-15	-28	-46	-96	34	-84	-31	-104	-24	-100	-65	-60	1	-98	-10	-70	-70	-147	-73	-316	57	-1520	-15300	-66	-12387	-4892	-8639	1595	-10624	-6177	-8827	1845	-12287	-4813	-10323	173
0.403333	-22	44	86	-58	-108	-35	12	-14	-16	5	-75	-65	-94	-16	-32	-59	-98	36	-92	-32	-130	-23	-101	-69	-62	0	-102	-12	-72	-70	-148	-75	-282	13	-1375	-15258	-141	-12461	-4793	-8512	1229	-10670	-6202	-8790	1733	-12289	-4812	-10342	143
0.404167	-29	42	87	-60	-111	-33	15	-12	-21	6	-75	-66	-94	-16	-27	-59	-102	32	-87	-33	-108	-25	-99	-67	-66	0	-101	-11	-72	-69	-186	-76	-279	-26	-1232	-15220	72	-12531	-4675	-8396	1141	-10722	-6225	-8759	1838	-12281	-4766	-10358	348
0.405000	-25	43	87	-60	-112	-35	12	-16	-22	6	-75	-63	-96	-9	-28	-61	-101	50	-85	-31	-105	-22	-101	-70	-64	0	-101	-14	-69	-70	-149	-75	-274	-53	-1079	-15184	-841	-12597	-4553	-8295	475	-10772	-6242	-8734	-1257	-12270	-4719	-10368	191
0.405833	-25	42	86	-58	-109	-35	7	-16	-13	7	-76	-65	-98	-17	-30	-62	-98	32	-87	-32	-105	-24	-101	-69	-64	-1	-99	-14	-75	-76	-148	-76	-247	-107	-921	-15167	-504	-12654	-4421	-8188	-129	-10829	-6246	-8720	-1434	-12247	-4650	-10372	-1475
0.406667	-22	43	84	-58	-109	-33	10	-13	-16	4	-72	-64	-93	-15	-27	-57	-125	26	-84	-33	-109	-25	-102	-94	-65	0	-101	-12	-73	-68	-150	-76	-245	-128	-757	-15149	482	-12710	-4294	-8103	-750	-10889	-6243	-8712	683	-12219	-4562	-10373	-34
0.407500	-26	42	87	-59	-113	-36	9	-15	-22	8	-76	-68	-95	-16	-28	-60	-101	35	-83	-30	-104	-23	-100	-69	-60	1	-99	-12	-70	-68	-133	-77	-264	-170	-586	-15140	633	-12759	-4160	-8033	-1167	-10934	-6224	-8714	1752	-12187	-4455	-10372	709
0.408333	-24	42	85	-56	-108	-31	10	-12	-16	8	-73	-65	-94	-12	-26	-59	-98	37	-84	-31	-105	-21	-104	-67	-61	3	-96	-10	-70	-67	-150	-74	-350	-235	-421	-15143	-31	-12806	-4035	-7972	-1430	-10981	-6185	-8715	630	-12152	-4332	-10366	-158
0.409167	-40	44	89	-57	-103	-33	11	-15	-22	5	-70	-61	-95	-16	-28	-57	-101	36	-83	-31	-108	-24	-100	-67	-67	3	-100	-18	-70	-70	-146	-74	-304	-304	-254	-15151	-464	-12846	-3916	-7929	-1801	-11019	-6139	-8736	-570	-12114	-4191	-10365	-187
0.410000	-26	44	86	-55	-110	-35	11	-11	-17	6	-72	-63	-96	-34	-27	-59	-80	36	-82	-30	-105	-23	-99	-68	-64	1	-99	-13	-74	-68	-146	-78	-221	-396	-92	-15170	-537	-12904	-3807	-7903	-2142	-11052	-6074	-8761	-1217	-12081	-4043	-10365	-82
0.410833	-23	44	87	-59	-110	-34	9	-14	-16	6	-72	-64	-94	-14	-28	-59	-98	37	-82	-33	-107	-23	-102	-68	-63	1	-98	-12	-72	-67	-145	-76	-133	-495	66	-15193	-441	-12921	-3710	-7888	-2481	-11074	-5997	-8791	-1395	-12046	-3884	-10360	128
0.411667	-25	44	87	-59	-111	-32	9	-13	-17	7	-70	-63	-96	-16	-28	-58	-104	38	-82	-30	-102	-22	-101	-65	-64	0	-98	-12	-72	-64	-147	-73	-72	-617	215	-15223	-116	-12956	-3625	-7888	-2645	-11088	-5907	-8824	-374	-12018	-3724	-10360	225
0.412500	-25	45	89	-59	-110	-32	11	0	-18	7	-69	-73	-90	-11	-26	-56	-98	40	-85	-32	-105	-19	-98	-68	-61	3	-98	-8	-69	-66	-145	-73	-83	-758	344	-15258	543	-12995	-3556	-7900	-1988	-11102	-5809	-8859	1882	-11996	-3561	-10361	470
0.413333	-24	47	90	-57	-109	-31	16	-14	-14	6	-68	-63	-93	-11	-25	-60	-96	39	-101	-30	-103	-26	-98	-66	-61	2	-97	-11	-69	-65	-144	-73	-129	-921	482	-15300	-1082	-13025	-3506	-7924	-2309	-11102	-5703	-8899	-1564	-11985	-3407	-10364	465
0.414167	-21	44	63	-56	-109	-41	21	-11	-14	9	-69	-59	-95	-11	-28	-52	-98	38	-83	-28	-103	-17	-99	-68	-61	2	-88	-7	-68	-65	-146	-72	-112	-1102	593	-15350	-998	-13059	-3469	-7962	-3082	-11102	-5602	-8936	-2396	-11982	-3264	-10370	-903
0.415000	-22	44	90	-59	-107	-32	15	-14	-15	7	-69	-41	-92	-11	-27	-51	-93	40	-81	-29	-105	-18	-101	-67	-63	0	-97	-9	-72	-67	-144	-74	-153	-1297	693	-15403	40	-13103	-3441	-8011	-3010	-11107	-5500	-8971	-1614	-11999	-3141	-10375	170
0.415833	-30	41	88	-50	-107	-33	28	-13	-18	6	-72	-61	-97	-15	-27	-61	-100	38	-80	-30	-102	-17	-100	-68	-61	1	-95	-9	-69	-66	-145	-60	-139	-1540	773	-15462	245	-13148	-3439	-8068	-3165	-11106	-5404	-9002	-996	-12027	-3035	-10386	266
0.416667	-25	44	85	-60	-112	-33	10	-12	-23	5	-73	-63	-99	-14	-29	-59	-102	34	-83	-34	-108	-18	-104	-68	-67	0	-97	-12	-73	-69	-147	-75	-53	-1737	837	-15525	294	-13202	-3451	-8130	-2852	-11105	-5316	-9029	-479	-12072	-2947	-10394	172
0.417500	-25	43	88	-57	-113	-33	10	-13	-21	9	-72	-64	-100	-15	-31	-58	-99	36	-83	-33	-107	-23	-101	-67	-64	0	-98	-14	-80	-69	-147	-79	-66	-1972	882	-15593	483	-13252	-3465	-8196	-2271	-11124	-5237	-9048	542	-12132	-2889	-10403	250
0.418333	-24	40	85	-63	-112	-32	11	-12	-17	4	-69	-62	-95	-11	-30	-57	-100	38	-87	-35	-107	-19	-101	-67	-64	1	-97	-11	-72	-69	-146	-75	-9	-2223	912	-15663	-415	-13314	-3487	-8269	-2444	-11145	-5166	-9054	-2001	-12184	-2850	-10418	640
0.419167	-24	42	88	-63	-108	-25	9	-11	-19	5	-70	-62	-99	-13	-27	-57	-100	37	-82	-33	-108	-19	-99	-67	-63	3	-98	-12	-72	-75	-144	-78	46	-2472	923	-15735	-324	-13381	-3518	-8348	-2618	-11184	-5119	-9053	-2668	-12305	-2838	-10434	-1069
0.420000	-26	43	86	-58	-110	-31	13	-12	-16	5	-70	-63	-96	-24	-27	-32	-100	34	-87	-33	-108	-19	-100	-68	-64	1	-98	-12	-74	-68	-147	-75	60	-2732	914	-15808	756	-13462	-3550	-8429	-2719	-11233	-5073	-9037	-353	-12422	-2856	-10454	-134
0.420833	-24	44	88	-58	-119	-31	12	-11	-16	3	-74	-62	-97	-12	-27	-58	-99	38	-85	-32	-107	-19	-101	-67	-64	-15	-99	-7	-68	-67	-183	-75	57	-2985	895	-15883	914	-13543	-3581	-8515	-2829	-11297	-5043	-9014	1244	-12552	-2891	-10476	1063
0.421667	-23	45	85	-57	-111	-30	12	-11	-18	3	-70	-63	-98	-13	-27	-56	-101	35	-86	-31	-105	-17	-97	-67	-66	1	-95	-9	-73	-68	-145	-72	-40	-3237	852	-15966	308	-13633	-3609	-8598	-2454	-11377	-5028	-8983	644	-12703	-2954	-10507	181
0.422500	-25	42	89	-59	-114	-32	10	-14	-22	4	-70	-65	-96	-15	-28	-60	-102	35	-83	-32	-109	-22	-101	-70	-63	1	-96	-12	-72	-67	-145	-75	-81	-3487	787	-16051	-216	-13735	-3642	-8686	-2256	-11468	-5025	-8948	-457	-12866	-3033	-10536	-101
0.423333	-26	43	89	-59	-109	-31	12	-16	-19	3	-74	-66	-97	-13	-31	-65	-100	34	-84	-31	-108	-24	-104	-73	-65	0	-100	-15	-77	-76	-147	-77	-82	-3736	731	-16136	-329	-13846	-3664	-8774	-2058	-11584	-5037	-8910	-1080	-13052	-3127	-10579	-99
0.424167	-28	40	80	-61	-115	-34	5	-18	-23	0	-76	-66	-100	-19	-34	-64	-100	32	-87	-34	-110	-25	-111	-82	-65	1	-99	-14	-74	-73	-147	-76	-61	-3972	654	-16220	-401	-13958	-3673	-8864	-1821	-11707	-5051	-8860	-1268	-13236	-3232	-10618	175
0.425000	-27	40	86	-59	-112	-35	11	-18	-24	0	-75	-66	-98	-75	-33	-61	-103	33	-85	-35	-110	-25	-105	-73	-67	0	-102	-15	-76	-73	-149	-77	-100	-4201	568	-16306	-241	-14071	-3684	-8955	-1619	-11845	-5075	-8813	-582	-13434	-3342	-10663	250
0.425833	-24	41	87	-59	-118	-32	11	-14	-18	3	-74	-65	-97	-16	-31	-63	-100	34	-83	-33	-107	-23	-101	-69	-63	0	-100	-4	-75	-73	-150	-77	-70	-4422	483	-16390	521	-14194	-3681	-9042	-869	-11989	-5099	-8763	1404	-13636	-3455	-10715	338
0.426667	-23	45	88	-56	-107	-31	12	-13	-22	5	-93	-65	-95	-13	-26	-55	-101	36	-83	-31	-105	-22	-100	-72	-59	3	-97	-10	-70	-68	-146	-73	-35	-4634	387	-16465	-937	-14314	-3679	-9135	-851	-12143	-5131	-8696	-1724	-13838	-3569	-10772	509
0.427500	-23	70	93	-60	-109	-30	15	-14	-17	5	-73	-64	-96	-17	-28	-60	-98	37	-83	-33	-105	-17	-99	-72	-61	1	-101	0	-73	-72	-149	-74	-18	-4843	286	-16545	-2071	-14441	-3668	-9215	-2222	-12307	-5165	-8669	-4190	-14043	-3680	-10834	-1273
0.428333	-24	42	89	-56	-110	-32	11	-13	-18	4	-75	-63	-97	-13	-23	-58	-99	37	-83	-32	-107	-23	-100	-74	-65	2	-99	-12	-73	-70	-145	-75	-43	-5044	187	-16620	-942	-14569	-3659	-9262	-2326	-12477	-5199	-8633	-3143	-14243	-3784	-10896	-383
0.429167	-25	44	88	-43	-111	-30	13	-13	-17	3	-76	-66	-96	-14	-29	-57	-96	37	-81	-31	-112	-21	-101	-81	-63	0	-108	-15	-72	-70	-147	-74	-66	-5237	85	-16690	-998	-14693	-3646	-9380	-2381	-12643	-5237	-8602	-2897	-14438	-3879	-10966	-40
0.430000	-23	40	89	-59	-109	-32	35	-16	-19	2	-47	-64	-96	-16	-27	-58	-101	34	-85	-33	-105	-22	-101	-73	-63	0	-100	-14	-72	-73	-148	-76	-66	-5426	-16	-16750	-1112	-14823	-3636	-9457	-2285	-12811	-5277	-8576	-2685	-14621	-3966	-11040	-222
0.430833	-27	40	86	-59	-110	-31	10	-17	-23	1	-76	-65	-100	-17	-29	-61	-102	35	-83	-32	-105	-21	-103	-72	-69	-1	-91	-15	-73	-73	-147	-76	-83	-5606	-110	-16814	-870	-14934	-3628	-9533	-1853	-12976	-5314	-8564	-1768	-14799	-4039	-11115	-428
0.431667	-26	42	85	-62	-111	-34	10	-15	-23	2	-78	-61	-99	-34	-10	-61	-103	34	-87	-35	-111	-25	-105	-73	-67	-3	-103	-18	-75	-75	-152	-79	-79	-5781	-213	-16869	-1456	-15049	-3639	-9605	-1650	-13131	-5385	-8558	-3872	-14948	-4110	-11190	-23
0.432500	-24	52	84	-59	-116	-38	8	-24	-23	2	-76	-69	-100	-18	-32	-61	-101	33	-86	-36	-109	-24	-105	-57	-66	-4	-105	-16	-73	-69	-148	-76	-76	-5951	-308	-16910	-1662	-15158	-3635	-9669	-1626	-13278	-5401	-8556	-5374	-15082	-4161	-11279	-1280
0.433333	-25	39	86	-60	-109	-33	12	-12	-21	-23	-73	-64	-99	-17	-31	-59	-99	33	-84	-31	-107	-23	-101	-68	-65	-1	-102	-15	-73	-74	-145	-76	-128	-6109	-383	-16952	-432	-15263	-3645	-9731	-1207	-13414	-5448	-8567	-3194	-15202	-4209	-11339	-938
0.434167	-24	40	89	-59	-109	-31	13	-14	-18	5	-74	-62	-94	-13	-27	-58	-110	36	-82	-29	-105	-22	-99	-69	-61	1	-100	-14	-72	-68	-146	-74	-137	-6258	-499	-16984	192	-15360	-3670	-9785	-630	-13538	-5502	-8581	-935	-15301	-4254	-11411	534
0.435000	-23	41	88	-57	-107	-25	17	-12	-4	2	-73	-62	-95	-15	-27	-58	-101	36	-82	-29	-105	-21	-101	-68	-61	0	-102	-24	-69	-41	-145	-74	-124	-6397	-591	-17012	-46	-15458	-3702	-9838	463	-13652	-5561	-8605	-482	-15378	-4294	-11477	-346
0.435833	-24	43	88	-56	-105	-31	13	-11	-15	6	-70	-61	-92	-11	-27	-59	-101	30	-81	-28	-102	-21	-117	-67	-61	0	-100	-13	-69	-70	-149	-76	-72	-6527	-698	-17035	-173	-15556	-3744	-9884	1167	-13753	-5625	-8636	-900	-15441	-4335	-11547	-594
0.436667	-24	42	87	-58	-108	-33	6	-19	-19	3	-72	-53	-92	-15	-29	-60	-100	36	-84	-32	-109	-23	-102	-69	-64	-1	-101	-14	-76	-70	-149	-112	35	-6645	-804	-17057	-15	-15642	-3801	-9929	1773	-13840	-5705	-8673	-727	-15482	-4379	-11608	-243
0.437500	-22	41	87	-60	-109	-36	11	-16	-18	1	-72	-67	-98	-17	-30	-62	-99	34	-86	-30	-107	-25	-103	-78	-59	1	-100	-15	-74	-70	-151	-77	51	-6751	-913	-17078	80	-15739	-3864	-9962	2310	-13912	-5787	-8711	-539	-15515	-4425	-11668	-218
0.438333	-24	43	88	-63	-112	-34	10	-23	-17	5	-76	-65	-98	-17	-27	-59	-94	35	-86	-34	-108	-23	-101	-68	-63	0	-98	-17	-70	-70	-148	-75	1	-6842	-1025	-17096	148	-15838	-3934	-9995	2637	-13976	-5880	-8753	-222	-15523	-4477	-11716	-289
0.439167	-25	40	87	-61	-110	-34	10	-15	-19	3	-74	-66	-101	-15	-29	-60	-98	77	-82	-32	-104	-21	-111	-66	-65	-4	-102	-16	-74	-69	-148	-75	3	-6925	-1143	-17108	708	-15925	-4010	-10022	3559	-14034	-5981	-8799	2215	-15523	-4535	-11757	-220
0.440000	-23	42	87	-61	-109	-32	11	-15	-19	2	-72	-65	-98	-19	-30	-60	-101	30	-86	-35	-109	-24	-104	-70	-65	-3	-103	-14	-73	-77	-121	-76	-63	-6992	-1263	-17123	442	-16025	-4098	-10043	4371	-14083	-6080	-8848	1539	-15519	-4608	-11791	355
0.440833	-24	40	88	-59	-110	-35	5	-14	-22	0	-75	-67	-95	-16	-35	-60	-101	18	-104	-32	-105	-24	-102	-69	-65	0	-100	-12	-72	-68	-145	-76	-44	-7043	-1376	-17128	-576	-16125	-4186	-10057	3632	-14124	-6187	-8886	-1394	-15501	-4679	-11812	-992
0.441667	-25	41	89	-60	-108	-32	9	-13	-21	3	-72	-63	-95	-14	-31	-63	-101	34	-84	-31	-107	-22	-101	-69	-61	0	-99	-12	-73	-68	-148	-76	-81	-7088	-1471	-17141	391	-16236	-4277	-10073	3615	-14163	-6293	-8946	-46	-15488	-4765	-11824	-612
0.442500	-23	43	90	-60	-108	-34	11	-13	-18	6	-70	-62	-96	-16	-28	-59	-100	36	-83	-30	-109	-23	-100	-70	-65	1	-98	-14	-73	-45	-146	-76	-86	-7123	-1613	-17150	340	-16351	-4372	-10087	3241	-14208	-6403	-8996	234	-15477	-4855	-11829	57
0.443333	-25	40	88	-59	-109	-33	11	-14	-19	0	-73	-63	-98	-18	-30	-61	-99	36	-86	-31	-107	-24	-100	-69	-65	0	-100	-15	-73	-67	-122	-75	-74	-7145	-1729	-17155	549	-16472	-4467	-10091	2973	-14254	-6512	-9046	518	-15467	-4952	-11820	-194
0.444167	-18	41	88	-62	-110	-38	8	-13	-18	3	-72	-64	-95	3	-27	-62	-122	37	-83	-35	-109	-24	-100	-70	-63	0	-98	-14	-74	-70	-148	-76	-87	-7166	-1838	-17166	755	-16607	-4559	-10094	2661	-14309	-6612	-9094	1086	-15466	-5046	-11800	-395
0.445000	-24	43	97	-61	-110	-33	9	-12	-17	5	-74	-68	-96	-17	-29	-62	-102	35	-86	-31	-103	-22	-101	-73	-63	0	-102	-17	-74	-73	-148	-75	-136	-7187	-1937	-17173	480	-16740	-4650	-10097	2168	-14371	-6709	-9143	-279	-15475	-5138	-11772	199
0.445833	-22	41	87	-63	-108	-33	9	-10	-16	7	-72	-63	-94	-15	-27	-60	-109	35	-87	-34	-105	-21	-100	-70	-61	2	-99	-13	-72	-69	-147	-73	-136	-7181	-2031	-17176	-407	-16885	-4733	-10095	1402	-14443	-6797	-9180	-3148	-15494	-5220	-11734	-848
0.446667	-21	42	89	-60	-109	-30	12	-14	7	6	-75	-62	-96	-13	-25	-58	-97	35	-81	-30	-101	-19	-98	-68	-64	0	-95	-11	-67	-67	-125	-70	-100	-7177	-2103	-17169	182	-17031	-4810	-10092	787	-14526	-6871	-9218	-2234	-15525	-5296	-11693	-1376
0.447500	-24	43	88	-56	-108	-29	11	-9	-16	7	-70	-62	-91	-13	-24	-58	-95	35	-81	-29	-110	-21	-100	-67	-65	4	-96	-9	-69	-67	-147	-74	-174	-7166	-2174	-17168	742	-17185	-4884	-10091	23	-14622	-6938	-9250	-311	-15575	-5360	-11649	459
0.448333	-24	43	90	-60	-109	-23	11	-14	-17	4	-70	-60	-95	-16	-28	-55	-99	36	-84	-33	-107	-21	-101	-74	-63	1	-99	-12	-72	-68	-149	-76	-194	-7151	-2245	-17163	465	-17345	-4954	-10094	-169	-14737	-6990	-9283	-149	-15644	-5413	-11602	45
0.449167	-25	40	87	-59	-111	-34	8	-14	-21	6	-75	-66	-98	-14	-31	-59	-99	61	-83	-28	-107	-23	-102	-68	-62	1	-98	-12	-70	-70	-151	-68	-142	-7123	-2275	-17155	7	-17507	-5003	-10090	-436	-14871	-7028	-9307	-1370	-15721	-5447	-11555	-508
0.450000	-23	39	90	-60	-67	-36	11	-12	-21	5	-73	-64	-97	-21	-28	-57	-98	38	-82	-34	-109	-28	-102	-70	-64	1	-96	-13	-75	-68	-141	-74	-132	-7087	-2308	-17147	154	-17666	-5050	-10091	-826	-14997	-7056	-9328	-2182	-15817	-5447	-11512	-298
0.450833	-24	43	87	-59	-110	-32	11	-12	-21	5	-72	-66	-98	2	-24	-56	-101	36	-82	-27	-105	-23	-102	-69	-63	2	-101	-15	-73	-69	-147	-72	-191	-7038	-2331	-17131	167	-17822	-5085	-10090	-1226	-15129	-7068	-9345	-2333	-15927	-5433	-11469	-40
0.451667	-23	41	87	-63	-115	-33	11	-13	-16	5	-57	-65	-95	-16	-28	-59	-101	36	-86	-32	-109	-24	-101	-68	-63	0	-100	-12	-73	-70	-144	-75	-253	-6982	-2341	-17120	57	-17985	-5112	-10101	-1764	-15303	-7060	-9358	-1855	-16049	-5398	-11436	279
0.452500	1	45	88	-58	-107	-31	13	-11	-16	6	-72	-63	-92	-15	-26	-57	-99	37	-84	-29	-104	-22	-102	-68	-63	-1	-101	-7	-69	-66	-146	-73	-204	-6911	-2348	-17100	752	-18129	-5136	-10111	-1825	-15462	-7044	-9369	494	-16179	-5343	-11413	464
0.453333	-19	41	89	-60	-107	-31	17	-11	-17	4	-69	-58	-94	-14	-27	-60	-98	35	-84	-30	-105	-22	-98	-66	-61	1	-96	-9	-72	-70	-147	-74	-154	-6818	-2348	-17065	881	-18280	-5147	-10128	-1271	-15629	-7011	-9385	1354	-16331	-5271	-11406	1113
0.454167	-21	47	89	-57	-107	-33	11	-11	-13	6	-70	-61	-93	-16	-11	-56	-97	37	-76	-29	-104	-19	-99	-67	-63	1	-95	-10	-73	-72	-142	-72	-144	-6715	-2347	-17078	-932	-18420	-5156	-10151	-2388	-15807	-6968	-9402	-1920	-16483	-5182	-11400	-124
0.455000	-19	68	91	-56	-107	-30	12	-7	-13	6	-69	-61	-94	-15	-28	-57	-97	38	-78	-30	-103	-17	-99	-64	-63	12	-96	-8	-72	-50	-145	-70	-145	-6595	-2350	-17070	-124	-18555	-5159	-10184	-2711	-15970	-6910	-9427	-917	-16646	-5083	-11415	-405
0.455833	-18	44	91	-59	-110	-34	12	-11	-15	5	-70	-63	-95	-17	-26	-60	-98	35	-82	-33	-107	-22	-101	-67	-59	1	-98	-12	-70	-69	-144	-74	-133	-6467	-2357	-17076	-17	-18693	-5165	-10230	-2525	-16137	-6851	-9465	-645	-16813	-4974	-11442	1042
0.456667	-22	43	86	-56	-110	-36	9	-12	-5	3	-75	-68	-99	-17	-29	-63	-102	33	-86	-36	-105	-24	-104	-72	-67	-5	-103	-17	-76	-74	-148	-77	-77	-6323	-2374	-17087	79	-18826	-5174	-10288	-2253	-16316	-6786	-9514	471	-16988	-4868	-11483	918
0.457500	-29	39	79	-65	-116	-40	6	-18	-24	1	-77	-68	-101	-19	-31	-66	-105	29	-88	-30	-110	-25	-103	-64	-66	-1	-102	-13	-74	-73	-150	-79	-81	-6159	-2395	-17087	346	-18956	-5175	-10353	-1955	-16476	-6708	-9563	1493	-17142	-4754	-11535	697
0.458333	-26	42	85	-60	-112	-38	-18	-15	-21	2	-73	-67	-97	-18	-29	-62	-102	34	-86	-35	-108	-26	-102	-70	-67	-1	-103	-13	-78	-74	-146	-76	-107	-5980	-2425	-17100	388	-19084	-5180	-10426	-1545	-16638	-6624	-9629	1559	-17335	-4648	-11593	1258
0.459167	-25	43	87	-58	-113	-34	12	-12	-17	3	-73	-67	-99	-15	-29	-62	-101	34	-99	-33	-104	-22	-101	-68	-64	0	-101	-12	-74	-73	-148	-76	-52	-5794	-2467	-17112	-770	-19212	-5192	-10511	-1731	-16774	-6541	-9706	-624	-17514	-4554	-11668	831
0.460000	-22	46	73	-58	-111	-36	8	-13	-19	5	-74	-65	-98	-16	-27	-62	-100	33	-86	-35	-109	-27	-105	-70	-65	-4	-102	-12	-78	-74	-173	-77	-17	-5605	-2521	-17130	-129	-19350	-5202	-10613	-1634	-16946	-6456	-9804	642	-17696	-4470	-11751	-452
0.460833	-25	42	84	-60	-112	-33	11	-11	-22	1	-74	-64	-94	-18	-28	-72	-99	32	-86	-56	-105	-24	-101	-66	-65	-4	-99	-14	-73	-75	-149	-75	60	-5401	-2589	-17142	533	-19486	-5215	-10724	-1583	-17096	-6356	-9910	2953	-17879	-4406	-11840	1165
0.461667	-27	42	86	-60	-102	-32	15	-12	0	5	-73	-64	-99	-14	-27	-62	-101	33	-87	-32	-107	-23	-100	-69	-67	0	-100	-11	-74	-72	-146	-76	81	-5201	-2674	-17127	391	-19632	-5241	-10847	-1214	-17241	-6292	-10025	3554	-18058	-4363	-11932	1032
0.462500	-22	44	85	-60	-109	-32	11	-15	-16	2	-75	-65	-97	-16	-28	-62	-99	33	-86	-34	-108	-23	-103	-70	-62	0	-105	-11	-72	-73	-147	-78	36	-4998	-2767	-17164	78	-19787	-5264	-10979	-952	-17388	-6216	-10159	2125	-18247	-4342	-12029	246
0.463333	-24	42	86	-59	-104	-32	9	-15	-19	25	-73	-66	-98	-15	-29	-63	-102	32	-88	-34	-109	-26	-104	-69	-62	-1	-98	-11	-72	-74	-152	-72	74	-4821	-2874	-17168	-159	-19944	-5292	-11121	-855	-17528	-6146	-10293	925	-18432	-4342	-12132	370
0.464167	-23	42	87	-60	-111	-35	7	-19	-23	0	-76	-65	-103	-21	-30	-63	-124	32	-86	-34	-111	-29	-103	-73	-65	-4	-100	-13	-76	-75	-151	-80	155	-4604	-2991	-17167	-189	-20112	-5319	-11276	-570	-17676	-6082	-10432	212	-18618	-4367	-12232	316
0.465000	-27	64	82	-61	-112	-36	7	-17	-23	1	-77	-67	-102	-22	-33	-66	-102	28	-87	-39	-111	-30	-107	-73	-65	-3	-103	-24	-78	-77	-142	-82	178	-4416	-3117	-17169	-188	-20283	-5347	-11440	-401	-17814	-6036	-10579	-277	-18806	-4421	-12333	105
0.465833	-29	36	82	-65	-114	-39	4	-22	-23	-1	-76	-69	-99	-19	-25	-58	-100	30	-86	-38	-104	-29	-107	-73	-64	0	-104	-13	-76	-74	-151	-78	75	-4234	-3242	-17155	-33	-20454	-5372	-11604	-158	-17953	-5988	-10708	342	-18978	-4490	-12423	-245
0.466667	-26	41	84	-51	-104	-33	9	-14	-3	3	-76	-64	-96	-16	-30	-61	-99	33	-87	-33	-104	-25	-101	-68	-60	0	-102	-11	-73	-70	-146	-78	-3	-4062	-3369	-17150	180	-20627	-5386	-11776	520	-18088	-5952	-10835	833	-19166	-4585	-12515	316
0.467500	-25	42	88	-59	-108	-30	11	-14	-18	6	-72	-63	-94	-13	-29	-61	-102	36	-85	-32	-102	-23	-102	-67	-61	2	-97	-9	-73	-68	-149	-75	53	-3907	-3496	-17144	-1505	-20798	-5399	-11955	-392	-18224	-5930	-10949	-3556	-19336	-4699	-12597	-203
0.468333	-22	42	91	-57	-105	-32	13	-31	-18	4	-72	-61	-95	-15	-28	-60	-98	35	-83	-30	-104	-23	-102	-68	-63	-1	-101	-10	-72	-82	-145	-77	44	-3761	-3616	-17137	-1008	-20964	-5403	-12140	-1143	-18342	-5922	-11054	-3598	-19500	-4830	-12674	-1270
0.469167	-22	43	89	-55	-109	-29	16	-12	-14	8	-72	-59	-92	-11	-35	-52	-100	36	-81	-28	-102	-23	-100	-66	-61	2	-99	-9	-70	-67	-148	-75	-56	-3630	-3742	-17141	-748	-21125	-5393	-12327	-1291	-18461	-5921	-11142	-3579	-19658	-4984	-12746	3
0.470000	-18	42	89	-57	-108	-32	12	-18	-19	3	-73	-62	-94	-13	-27	-64	-99	34	-83	-34	-104	-23	-102	-70	-65	0	-99	-12	-72	-69	-145	-74	-69	-3512	-3852	-17152	-722	-21266	-5373	-12522	-1923	-18576	-5934	-11217	-3231	-19805	-5144	-12806	-12
0.470833	-23	43	92	-56	-111	-33	13	-14	-18	5	-68	-60	-96	-16	-26	-57	-100	35	-83	-31	-105	-25	-103	-67	-62	0	-100	-12	-75	-72	-149	-74	-76	-3404	-3953	-17177	-620	-21399	-5339	-12720	-2673	-18671	-5961	-11273	-3006	-19945	-5313	-12859	57
0.471667	-27	42	88	-57	-109	-29	2	-13	-19	6	-69	-61	-95	-14	-27	-59	-98	36	-83	-33	-105	-23	-102	-68	-62	0	-99	-10	-70	-68	-144	-76	-31	-3308	-4040	-17203	-304	-21513	-5293	-12922	-2957	-18764	-5997	-11315	-2650	-20062	-5477	-12899	196
0.472500	-26	42	88	-60	-109	-33	12	-14	-18	3	-73	-65	-91	-14	-27	-58	-100	35	-84	-33	-97	-22	-115	-68	-67	-1	-124	-13	-74	-70	-147	-73	-29	-3230	-4112	-17256	-1233	-21607	-5231	-13131	-2858	-18842	-6041	-11346	-5071	-20173	-5647	-12932	195
0.473333	-26	39	85	-59	-107	-40	13	-16	-17	1	-72	-61	-97	-16	-30	-57	-103	29	-86	-34	-107	-22	-103	-68	-65	0	-98	-14	-73	-72	-151	-74	-65	-3159	-4173	-17318	-936	-21682	-5162	-13346	-2280	-18905	-6110	-11368	-4407	-20268	-5811	-12959	-1433
0.474167	-25	40	85	-59	-113	-34	11	-19	-24	0	-73	-63	-94	-7	-32	-36	-102	35	-83	-32	-104	-19	-104	-68	-63	-1	-98	-11	-70	-68	-147	-75	-46	-3099	-4202	-17383	325	-21735	-5078	-13562	-1755	-18954	-6189	-11385	-1764	-20350	-5957	-12968	-13
0.475000	-23	38	89	-64	-110	-32	13	-13	-13	5	-72	-61	-95	-16	-29	-57	-99	36	-80	-30	-104	-23	-101	-67	-62	0	-97	-8	-72	-69	-144	-70	-51	-3050	-4225	-17449	611	-21773	-4987	-13786	-968	-18987	-6270	-11400	-437	-20421	-6094	-12975	774
0.475833	-22	43	90	-56	-107	-35	12	-14	-16	6	-69	-61	-95	-16	-24	-57	-91	36	-85	-32	-103	-24	-102	-69	-63	-3	-98	-12	-73	-72	-146	-72	-40	-3012	-4233	-17529	-5	-21792	-4886	-14023	-293	-19014	-6366	-11421	-993	-20482	-6214	-12975	242
0.476667	-24	41	84	-58	-111	-32	11	-15	-17	3	-73	-64	-97	-19	-31	-61	-99	35	-84	-36	-108	-23	-105	-68	-62	-1	-112	-16	-73	-73	-149	-76	-22	-2987	-4226	-17609	-73	-21796	-4786	-14265	89	-19029	-6471	-11449	-1414	-20530	-6318	-12967	389
0.477500	-24	41	86	-62	-113	-36	11	-18	-17	5	-73	-66	-98	-16	-32	-53	-98	33	-85	-36	-102	-25	-105	-68	-61	0	-101	-13	-72	-73	-149	-73	49	-2964	-4203	-17680	-84	-21784	-4682	-14507	697	-19032	-6580	-11482	-1503	-20566	-6392	-12948	460
0.478333	-26	44	88	-60	-107	-33	12	-16	-17	4	-73	-65	-96	-15	-30	-59	-99	33	-85	-32	-103	-23	-102	-68	-62	-4	-99	-14	-41	-72	-141	-75	56	-2956	-4160	-17745	-265	-21763	-4575	-14756	1179	-19030	-6690	-11531	-1340	-20599	-6450	-12930	472
0.479167	-27	39	84	-61	-108	-34	12	-15	-19	5	-74	-64	-95	-16	-28	-59	-99	32	-86	-32	-103	-18	-103	-70	-62	-5	-99	-12	-68	-72	-147	-72	-21	-2953	-4116	-17797	127	-21732	-4474	-15007	1493	-19021	-6801	-11583	-32	-20622	-6488	-12906	598
0.480000	-23	32	87	-56	-107	-35	15	-15	-21	0	-73	-64	-95	-13	-29	-59	-99	30	-84	-32	-105	-19	-96	-70	-64	-6	-99	-10	-69	-72	-148	-73	2	-2956	-4062	-17836	942	-21702	-4373	-15263	2383	-19019	-6907	-11658	2462	-20640	-6509	-12883	1318
0.480833	-28	43	87	-57	-108	-34	11	-15	-16	7	-49	-63	-96	-13	-31	-61	-98	33	-84	-31	-102	-21	-105	-70	-61	-3	-99	-13	-72	-72	-148	-75	-45	-2970	-4004	-17858	-549	-21673	-4286	-15519	2066	-19026	-7003	-11744	-393	-20652	-6516	-12862	1273
0.481667	-22	38	88	-62	-101	-38	7	-18	-17	3	-72	-64	-93	-16	-30	-61	-101	32	-84	-34	-105	-24	-108	-74	-65	-4	-99	-12	-70	-72	-150	-76	5	-2992	-3944	-17865	-758	-21644	-4203	-15770	1140	-19018	-7088	-11846	-663	-20660	-6508	-12844	-322
0.482500	-26	39	85	-62	-111	-38	7	-19	-18	5	-75	-67	-98	-19	-33	-62	-101	32	-87	-31	-105	-21	-103	-70	-62	-3	-98	-13	-74	-73	-151	-73	21	-3020	-3884	-17845	-431	-21624	-4121	-16009	918	-19029	-7144	-11959	218	-20666	-6494	-12824	844
0.483333	-27	43	85	-61	-112	-38	-7	-17	-19	3	-72	-65	-96	-15	-29	-62	-99	33	-85	-32	-107	-23	-102	-73	-63	-1	-127	-8	-74	-69	-145	-73	24	-3054	-3831	-17813	-817	-21611	-4049	-16241	161	-19050	-7204	-12060	865	-20661	-6471	-12809	945
0.484167	-26	43	87	-59	-108	-35	11	-19	-19	7	-75	-67	-95	-17	-29	-62	-79	32	-84	-31	-107	-22	-102	-72	-66	-4	-99	-16	-77	-73	-148	-74	-22	-3109	-3782	-17759	-1033	-21605	-3987	-16464	-307	-19088	-7232	-12177	1299	-20656	-6446	-12795	763
0.485000	-28	40	76	-61	-113	-33	10	-17	-18	5	-75	-66	-93	-16	-29	-60	-101	33	-86	-33	-105	-24	-102	-72	-65	-1	-100	-16	-76	-70	-149	-77	-118	-3141	-3750	-17693	-745	-21611	-3932	-16662	-667	-19132	-7236	-12291	2128	-20648	-6421	-12786	831
0.485833	-24	43	86	-62	-109	-32	11	-16	-17	3	-74	-66	-96	-16	-28	-61	-97	33	-84	-34	-103	-24	-101	-70	-63	-1	-101	-13	-73	-72	-146	-77	-95	-3185	-3727	-17604	-1619	-21629	-3875	-16868	-1497	-19193	-7217	-12403	-520	-20633	-6394	-12780	1265
0.486667	-25	44	87	-58	-102	-31	12	-14	-19	6	-69	-60	-96	-13	-28	-61	-94	35	-83	-29	-103	-18	-100	-67	-63	0	-97	-10	-52	-68	-147	-75	-72	-3233	-3711	-17504	-1916	-21658	-3831	-17001	-1903	-19259	-7169	-12511	-1171	-20615	-6368	-12772	-727
0.487500	-24	46	86	-57	-108	-31	13	-14	-16	8	-68	-61	-93	-11	-26	-58	-102	34	-90	-29	-103	-19	-99	-70	-61	0	-95	-10	-70	-67	-145	-75	-152	-3277	-3713	-17394	-716	-21701	-3797	-17142	-1893	-19339	-7100	-12628	1285	-20596	-6345	-12768	-1
0.488333	-25	46	89	-60	-109	-27	15	-13	-8	6	-68	-63	-98	-14	-28	-57	-100	37	-81	-29	-102	-19	-98	-66	-61	0	-96	-11	-72	-68	-170	-76	-170	-3319	-3735	-17280	-96	-21751	-3756	-17253	-1787	-19427	-7014	-12708	3036	-20575	-6330	-12756	1032
0.489167	-24	42	88	-60	-109	-30	15	-14	-19	4	-69	-60	-94	5	-29	-60	-101	34	-84	-31	-105	-21	-100	-69	-60	0	-99	-12	-73	-66	-148	-76	-152	-3357	-3772	-17166	-534	-21791	-3716	-17337	-1453	-19527	-6908	-12795	2654	-20552	-6311	-12742	301
0.490000	-25	21	86	-60	-112	-31	11	-14	-21	3	-74	-66	-95	-15	-30	-61	-101	33	-86	-31	-108	-25	-105	-70	-67	-5	-102	-16	-74	-73	-150	-78	-114	-3395	-3825	-17055	-1037	-21891	-3696	-17404	-1447	-19634	-6791	-12881	1845	-20530	-6292	-12728	856
0.490833	-26	39	85	-60	-110	-36	9	-17	-19	1	-69	-64	-98	-18	-30	-63	-101	46	-83	-32	-108	-24	-99	-69	-62	0	-99	-14	-73	-72	-148	-77	-101	-3423	-3888	-16939	-1071	-21976	-3666	-17439	-1315	-19736	-6660	-12953	1620	-20506	-6268	-12703	911
0.491667	-27	43	86	-76	-113	-34	13	-14	-19	4	-73	-63	-98	-14	-28	-59	-100	36	-83	-32	-107	-22	-102	-69	-64	0	-98	-15	-84	-66	-149	-78	-166	-3441	-3960	-16835	-1018	-22058	-3633	-17456	-982	-19841	-6523	-13022	1733	-20488	-6242	-12671	510
0.492500	-22	43	87	-58	-111	-29	13	-11	-16	6	-70	-62	-96	-14	-27	-59	-101	49	-102	-30	-105	-23	-97	-68	-65	0	-99	-12	-72	-67	-149	-76	-142	-3458	-4044	-16738	-572	-22155	-3601	-17448	-198	-19930	-6384	-13086	2801	-20475	-6213	-12637	450
0.493333	-22	45	88	-55	-109	-32	11	-10	-14	5	-68	-64	-94	-14	-23	-59	-98	36	-82	-31	-105	-23	-98	-68	-62	-1	-98	-11	-59	-67	-147	-72	-62	-3476	-4135	-16658	663	-22262	-3571	-17428	1376	-20048	-6248	-13153	5420	-20473	-6172	-12597	766
0.494167	-25	43	89	-56	-107	-32	13	-11	-18	-3	-73	-48	-93	-14	-23	-58	-96	36	-81	-29	-105	-21	-101	-67	-62	0	-99	-12	-73	-66	-147	-72	-52	-3486	-4224	-16590	-290	-22373	-3538	-17399	1934	-20145	-6116	-13221	2898	-20486	-6126	-12552	900
0.495000	-26	46	87	-57	-107	-30	13	-11	-17	5	-70	-59	-93	-10	-27	-59	-97	35	-82	-30	-103	-24	-99	-65	-59	1	-96	-10	-69	-67	-147	-72	-39	-3496	-4323	-16540	-1009	-22497	-3502	-17358	1240	-20241	-5994	-13288	692	-20510	-6072	-12511	-927
0.495833	-25	44	89	-56	-105	-28	16	-12	-16	3	-70	-62	-95	-13	-26	-61	-97	53	-79	-31	-103	-22	-101	-69	-64	0	-98	-10	-73	-69	-148	-74	-84	-3507	-4418	-16510	430	-22632	-3472	-17315	1814	-20334	-5894	-13369	2033	-20558	-6012	-12468	-206
0.496667	-25	44	87	-18	-109	-32	10	-11	-18	5	-70	-61	-98	-15	-30	-60	-101	36	-84	-32	-107	-22	-102	-72	-64	0	-99	-5	-76	-69	-149	-77	-103	-3527	-4506	-16496	1094	-22775	-3437	-17275	2195	-20425	-5798	-13451	2935	-20620	-5946	-12434	-129
0.497500	-26	40	85	-60	-110	-35	9	-15	-22	5	-70	-64	-91	-19	-27	-63	-101	34	-86	-32	-109	-25	-103	-73	-63	-1	-97	-14	-74	-72	-147	-74	-96	-3545	-4588	-16507	1451	-22932	-3415	-17236	2924	-20512	-5724	-13561	3442	-20705	-5872	-12401	-459
0.498333	-28	40	84	-70	-108	-34	8	-17	-22	3	-73	-65	-99	-19	-32	-62	-100	32	-85	-35	-110	-23	-102	-74	-66	-9	-100	-15	-76	-75	-172	-80	-70	-3572	-4660	-16530	1572	-23097	-3368	-17204	3868	-20600	-5663	-13632	4035	-20814	-5799	-12384	-687
0.499167	-28	37	80	-62	-113	-41	9	-16	-22	1	-75	-87	-100	-17	-28	-63	-101	30	-87	-34	-108	-25	-102	-72	-66	0	-101	-14	-73	-73	-148	-75	-64	-3599	-4717	-16579	798	-23275	-3332	-17177	4484	-20691	-5615	-13729	1895	-20939	-5716	-12372	-177
0.500000	-23	40	84	-57	-112	-35	12	-12	-17	2	-74	-65	-97	-17	-29	-60	-100	30	-83	-34	-103	-23	-102	-69	-67	10	-101	-15	-72	-73	-146	-75	67	-3634	-4759	-16635	165	-23461	-3299	-17162	4697	-20783	-5588	-13834	-22	-21088	-5638	-12378	-1913
0.500833	-26	36	86	-58	-109	-32	16	-12	-18	3	-68	-62	-94	-16	-27	-60	-100	33	-83	-31	-105	-21	-101	-68	-64	1	-98	-13	-70	-69	-144	-77	298	-3677	-4786	-16714	1155	-23659	-3263	-17165	4779	-20879	-5571	-13935	1297	-21254	-5572	-12408	-2025
0.501667	-26	41	84	-56	-109	-32	11	-16	-18	4	-72	-61	-94	-15	-25	-62	-100	36	-82	-31	-105	-19	-102	-73	-62	-3	-92	-14	-69	-69	-144	-77	323	-3722	-4795	-16808	1588	-23867	-3230	-17178	4889	-20987	-5567	-14034	2806	-21438	-5507	-12453	-477
0.502500	-19	42	88	-58	-108	-33	12	-13	-15	6	-69	-61	-93	-13	-26	-60	-99	7	-84	-31	-103	-15	-103	-67	-63	0	-96	-10	-70	-72	-147	-74	209	-3772	-4792	-16911	1017	-24084	-3195	-17202	5313	-21102	-5572	-14104	2227	-21636	-5453	-12526	-1246
0.503333	-23	41	99	-58	-110	-34	8	-13	-17	5	-70	-63	-94	-16	-27	-59	-101	33	-84	-33	-104	-24	-110	-70	-64	-1	-97	-10	-58	-72	-148	-73	215	-3829	-4772	-17029	663	-24298	-3164	-17242	5370	-21227	-5586	-14227	610	-21842	-5409	-12618	-1602
0.504167	-26	40	89	-59	-112	-34	9	-10	-17	5	-72	-72	-101	-21	-28	-62	-101	34	-84	-34	-108	-21	-99	-70	-64	0	-98	-14	-76	-73	-144	-75	127	-3885	-4733	-17156	718	-24517	-3133	-17286	5356	-21364	-5609	-14316	-294	-22055	-5379	-12730	-1514
0.505000	-27	40	87	-59	-111	-32	9	-14	-18	6	-72	-66	-98	-17	-28	-58	-100	34	-86	-36	-109	-19	-102	-69	-63	0	-100	-14	-76	-73	-145	-75	40	-3937	-4700	-17289	619	-24736	-3104	-17344	5220	-21509	-5640	-14393	-757	-22261	-5363	-12865	-1541
0.505833	-27	40	87	-62	-110	-34	8	-17	-22	9	-78	-65	-97	-18	-29	-62	-105	34	-86	-34	-108	-21	-103	-72	-66	-4	-101	-14	-73	-74	-146	-76	86	-3990	-4641	-17423	489	-24948	-3076	-17417	4995	-21667	-5666	-14462	-1000	-22479	-5353	-13014	-1408
0.506667	-25	59	86	-57	-113	-33	11	-13	-19	6	-70	-64	-93	-14	-26	-59	-103	33	-83	-32	-101	-19	-101	-67	-64	0	-95	-14	-52	-70	-144	-76	55	-4039	-4575	-17558	988	-25154	-3048	-17482	5040	-21821	-5695	-14528	326	-22684	-5363	-13188	-1231
0.507500	-24	38	88	-59	-113	-34	7	-17	-18	6	-69	-67	-98	-10	-26	-58	-101	27	-82	-32	-105	-21	-101	-70	-61	0	-93	-10	-70	-69	-145	-76	132	-4080	-4504	-17694	629	-25348	-3028	-17557	4638	-21990	-5728	-14584	-1204	-22881	-5380	-13366	-668
0.508333	-25	33	88	-45	-110	-33	11	-11	-19	7	-73	-63	-98	-19	-27	-56	-98	39	-82	-30	-107	-22	-100	-69	-70	0	-95	-12	-74	-74	-147	-75	127	-4122	-4428	-17831	-660	-25528	-3003	-17635	2310	-22160	-5761	-14638	-4873	-23071	-5408	-13568	-2157
0.509167	-22	42	89	-59	-107	-30	13	-12	-17	7	-70	-62	-96	-16	-27	-56	-95	39	-83	-32	-103	-21	-100	-68	-63	0	-95	-10	-70	-72	-147	-74	-27	-4151	-4354	-17965	217	-25694	-2980	-17715	518	-22327	-5793	-14688	-4401	-23242	-5437	-13772	-1833
0.510000	-21	43	90	-59	-107	-34	11	-14	-16	5	-74	-64	-95	-15	-27	-52	-98	39	-82	-30	-121	-19	-102	-68	-64	3	-99	-15	-73	-67	-147	-76	26	-4182	-4278	-18091	428	-25831	-2959	-17800	-1551	-22488	-5829	-14748	-4182	-23401	-5467	-13987	-840
0.510833	-24	42	86	-58	-108	-29	24	-13	-17	7	-74	-48	-94	-15	-23	-56	-101	36	-83	-30	-102	-21	-99	-67	-65	0	-96	-11	-72	-68	-145	-77	66	-4210	-4190	-18216	1228	-25950	-2932	-17883	-3202	-22638	-5854	-14793	-3642	-23537	-5494	-14207	-679
0.511667	-24	52	92	-56	-110	-28	11	-14	-16	6	-69	-61	-97	-15	-27	-53	-97	40	-83	-29	-103	-23	-100	-68	-60	0	-97	-9	-73	-58	-145	-77	-8	-4224	-4125	-18331	1627	-26038	-2906	-17962	-4452	-22765	-5882	-14855	-3222	-23655	-5511	-14427	-545
0.512500	-24	45	90	-58	-108	-27	11	-11	-22	8	-70	-62	-95	-15	-28	-56	-98	40	-82	-30	-100	-18	-98	-66	-58	2	-94	-10	-73	-67	-147	-76	-101	-4241	-4055	-18439	1503	-26097	-2864	-18042	-5459	-22875	-5906	-14912	-4533	-23747	-5510	-14654	309
0.513333	-28	44	66	-79	-107	-29	16	-11	-18	7	-69	-60	-93	-12	-24	-55	-97	37	-79	-30	-103	-21	-99	-74	-62	2	-95	-23	-68	-66	-146	-76	-130	-4256	-3982	-18543	795	-26124	-2817	-18125	-6165	-22954	-5924	-15006	-6482	-23815	-5499	-14877	-806
0.514167	-23	46	89	-56	-107	-29	17	-12	-16	7	-70	-62	-93	-11	-25	-53	-95	40	-80	-25	-100	-18	-98	-63	-59	3	-97	-11	-69	-66	-145	-76	-167	-4273	-3911	-18635	1223	-26113	-2756	-18198	-6379	-23008	-5937	-15101	-4400	-23867	-5442	-15097	-1167
0.515000	-24	45	88	-56	-108	-27	15	-11	-14	9	-68	-62	-92	-11	-27	-56	-98	55	-82	-32	-101	-21	-97	-64	-59	3	-97	-10	-69	-68	-145	-74	-155	-4295	-3841	-18736	1865	-26072	-2676	-18275	-7366	-23026	-5948	-15216	-1679	-23888	-5369	-15322	998
0.515833	-24	42	89	-58	-109	-32	10	-8	-19	3	-72	-88	-87	-15	-27	-57	-98	37	-82	-29	-104	-22	-101	-66	-61	1	-98	-11	-73	-65	-145	-75	-167	-4317	-3766	-18822	1924	-25969	-2575	-18353	-7919	-23004	-5946	-15346	-1288	-23883	-5255	-15543	718
0.516667	-32	29	87	-59	-110	-32	12	-14	-19	5	-69	-63	-98	-15	-28	-60	-99	33	-85	-32	-109	-23	-102	-68	-61	15	-98	-13	-75	-72	-151	-76	-136	-4341	-3685	-18911	1549	-25866	-2445	-18425	-8434	-22941	-5931	-15497	-2164	-23856	-5123	-15770	404
0.517500	-26	43	86	-56	-112	-32	10	-13	-21	5	-70	-61	-75	-12	-30	-57	-97	36	-83	-33	-108	-22	-102	-70	-62	0	-99	-14	-73	-70	-147	-75	-61	-4373	-3606	-18987	1460	-25704	-2299	-18504	-8908	-22837	-5903	-15656	-2205	-23799	-4925	-15993	656
0.518333	-24	44	86	-64	-110	-32	15	-13	-16	5	-69	-65	-97	-16	-29	-58	-101	35	-80	-33	-104	-21	-115	-69	-63	0	-99	-12	-74	-72	-147	-77	-93	-4407	-3519	-19071	1351	-25500	-2113	-18570	-8997	-22696	-5856	-15835	-1868	-23720	-4708	-16219	708
0.519167	-23	44	86	-57	-109	-31	13	-21	-17	7	-68	-24	-96	-12	-27	-57	-98	35	-84	-30	-107	-21	-99	-66	-65	0	-99	-9	-72	-65	-145	-69	-142	-4465	-3426	-19190	1200	-25255	-1896	-18636	-8763	-22508	-5788	-16031	-1165	-23611	-4448	-16452	888
0.520000	-23	44	86	-55	-109	-30	12	-11	-18	4	-69	-63	-95	-13	-27	-58	-101	34	-83	-28	-107	-23	-98	-67	-52	0	-98	-11	-74	-67	-143	-73	-196	-4484	-3325	-19220	1308	-24971	-1646	-18703	-7519	-22282	-5691	-16239	855	-23481	-4151	-16687	953
0.520833	-27	40	85	-56	-108	-31	15	-13	-16	6	-67	-62	-94	-14	-27	-58	-101	32	-81	-28	-103	-18	-98	-68	-61	2	-97	-10	-70	-65	-143	-73	-230	-4529	-3228	-19288	797	-24656	-1362	-18764	-5783	-22021	-5594	-16457	1084	-23332	-3845	-16930	1519
0.521667	-23	44	86	-30	-108	-34	15	-15	-17	5	-66	-59	-94	-14	-27	-55	-96	36	-81	-27	-103	-24	-98	-68	-44	3	-95	-8	-73	-68	-138	-73	-199	-4570	-3127	-19358	-941	-24291	-1045	-18825	-6070	-21732	-5460	-16683	-2425	-23164	-3509	-17179	314
0.522500	-22	43	88	-56	-112	-32	12	-11	-18	6	-68	-62	-97	-15	-31	-58	-104	36	-87	-28	-102	-18	-101	-68	-63	2	-96	-9	-75	-68	-144	-72	-232	-4610	-3030	-19427	64	-23902	-702	-18880	-5937	-21418	-5304	-16883	-1392	-22982	-3163	-17437	-90
0.523333	0	40	88	-60	-113	-36	11	-14	-18	3	-70	-65	-98	-16	-29	-62	-102	35	-86	-33	-110	-25	-95	-73	-64	-11	-99	-8	-77	-69	-149	-74	-187	-4651	-2938	-19498	42	-23486	-333	-18933	-5812	-21086	-5128	-17154	-1180	-22787	-2806	-17704	1038
0.524167	-26	43	85	-60	-110	-34	8	-16	-24	1	-75	-53	-98	-16	-31	-64	-101	33	-86	-33	-108	-22	-101	-76	-63	-1	-100	-13	-73	-70	-145	-73	-206	-4684	-2845	-19552	-149	-23036	69	-18975	-5675	-20730	-4915	-17379	-685	-22575	-2447	-17976	635
0.525000	-29	39	84	-61	-113	-35	10	-14	-17	2	-73	-68	-97	-15	-30	-64	-104	33	-88	-32	-98	-24	-101	-74	-65	0	-101	-13	-70	-68	-146	-75	-265	-4711	-2765	-19608	-229	-22568	482	-19012	-5332	-20368	-4679	-17610	-296	-22359	-2105	-18255	249
0.525833	-26	37	85	-57	-111	-33	2	-17	-36	0	-75	-64	-99	-12	-30	-60	-103	34	-86	-31	-108	-21	-103	-73	-69	0	-101	-10	-74	-68	-147	-73	-383	-4729	-2683	-19653	-219	-22073	913	-19040	-5001	-20001	-4418	-17822	-805	-22136	-1771	-18538	476
0.526667	-24	43	87	-56	-109	-33	12	-11	-16	2	-72	-63	-97	-14	-29	-59	-101	34	-85	-26	-102	-18	-98	-68	-62	-1	-125	-8	-72	-67	-145	-72	-429	-4742	-2617	-19692	-1104	-21570	1358	-19056	-5415	-19628	-4135	-18026	-3631	-21909	-1464	-18830	-124
0.527500	-21	43	90	-57	-108	-34	13	-11	-15	4	-72	-63	-92	-12	-28	-59	-95	35	-84	-30	-104	-21	-101	-69	-63	-1	-97	-9	-72	-67	-145	-73	-397	-4747	-2558	-19719	-434	-21062	1793	-19069	-5601	-19262	-3837	-18214	-2884	-21683	-1187	-19129	-1134
0.528333	-24	22	88	-55	-109	-30	13	-10	-19	5	-74	-64	-98	-13	-28	-57	-101	37	-85	-30	-108	-12	-100	-70	-63	0	-97	-11	-70	-67	-146	-76	-383	-4748	-2507	-19747	392	-20550	2225	-19070	-5703	-18904	-3523	-18386	-701	-21460	-951	-19427	681
0.529167	-29	43	90	-57	-108	-33	12	-13	-10	8	-72	-42	-96	-12	-26	-58	-98	37	-86	-32	-103	-19	-100	-70	-62	2	-98	-11	-70	-66	-145	-75	-255	-4744	-2470	-19770	8	-20041	2637	-19054	-5364	-18555	-3194	-18533	-107	-21241	-747	-19730	598
0.530000	-22	43	92	-57	-109	-31	15	-13	-19	3	-75	-63	-96	-14	-29	-57	-86	37	-84	-18	-104	-21	-103	-69	-62	1	-98	-12	-72	-69	-145	-74	-65	-4731	-2436	-19766	-713	-19545	3035	-19031	-4974	-18220	-2847	-18661	-1017	-21022	-589	-20034	-156
0.530833	-24	41	90	-56	-116	-32	12	-10	-22	6	-74	-65	-96	-16	-26	-58	-102	35	-85	-29	-109	-24	-100	-70	-62	1	-98	-13	-75	-70	-147	-74	66	-4730	-2411	-19768	-796	-19063	3401	-19000	-4703	-17895	-2519	-18771	-1390	-20812	-473	-20329	-95
0.531667	-17	43	89	-57	-113	-34	10	-17	-19	3	-76	-66	-96	-16	-30	-60	-100	36	-86	-34	-109	-28	-107	-65	-68	0	-101	-15	-74	-70	-150	-76	130	-4704	-2398	-19759	-643	-18602	3728	-18969	-4299	-17594	-2192	-18850	-1434	-20608	-405	-20617	-145
0.532500	-28	42	90	-61	-113	-35	11	-16	-21	3	-76	-69	-96	-15	-38	-59	-102	36	-87	-27	-107	-22	-102	-68	-65	2	-99	-11	-75	-72	-149	-75	135	-4689	-2382	-19737	-475	-18193	4021	-18922	-3893	-17305	-1865	-18906	-1247	-20405	-384	-20896	111
0.533333	-22	45	77	-59	-110	-31	12	-11	-17	5	-74	-65	-95	-14	-26	-55	-100	36	-88	-36	-109	-24	-99	-64	-64	-27	-100	-10	-72	-68	-145	-73	130	-4673	-2369	-19714	53	-17757	4265	-18881	-3015	-17033	-1555	-18938	357	-20203	-403	-21158	433
0.534167	-24	44	91	-56	-112	-31	16	-11	-26	6	-72	-66	-95	-12	-24	-55	-98	41	-82	-28	-103	-21	-97	-66	-62	3	-97	-11	-70	-66	-145	-72	144	-4651	-2360	-19684	451	-17383	4459	-18838	-1491	-16775	-1266	-18953	2049	-20008	-465	-21403	995
0.535000	-24	46	91	-53	-105	-28	17	-9	-13	11	-69	-61	-92	-11	-24	-52	-96	41	-81	-26	-101	-18	-97	-63	-61	5	-95	-8	-70	-64	-145	-68	87	-4628	-2357	-19655	-1239	-17051	4596	-18807	-1585	-16538	-1005	-18940	-1503	-19815	-572	-21629	287
0.535833	-18	47	93	-55	-107	-29	35	-12	-17	10	-69	-61	-75	-9	-23	-56	-96	41	-78	-28	-104	-19	-99	-66	-63	3	-96	-8	-72	-68	-145	-72	62	-4612	-2351	-19628	-669	-16760	4675	-18792	-1557	-16318	-776	-18917	-1119	-19627	-716	-21831	-678
0.536667	-25	46	85	-58	-111	-32	13	-13	-18	8	-70	-65	-97	-12	-27	-58	-101	37	-82	-30	-102	-19	-101	-70	-63	19	-98	-11	-73	-67	-146	-75	39	-4592	-2349	-19595	-88	-16500	4697	-18796	-664	-16112	-585	-18885	-421	-19436	-894	-22008	860
0.537500	-25	44	90	-59	-111	-30	10	-12	-15	8	-59	-67	-90	-11	-27	-56	-100	38	-83	-32	-108	-23	-100	-66	-63	4	-99	-10	-76	-68	-146	-72	49	-4572	-2341	-19562	59	-16290	4657	-18814	49	-15924	-435	-18838	459	-19246	-1109	-22152	764
0.538333	-24	49	92	-56	-104	-32	13	-12	-16	8	-69	-68	-95	-14	-28	-57	-97	35	-82	-30	-103	-21	-98	-86	-60	0	-96	-17	-75	-67	-147	-73	106	-4551	-2338	-19532	124	-16109	4564	-18860	807	-15751	-326	-18786	925	-19043	-1349	-22268	509
0.539167	-25	43	90	-59	-109	-31	11	-13	-17	20	-72	-56	-96	-11	-27	-59	-98	37	-84	-34	-107	-19	-101	-66	-63	2	-98	-11	-73	-66	-147	-49	179	-4521	-2332	-19526	466	-15975	4409	-18937	1604	-15588	-266	-18736	1534	-18842	-1615	-22350	755
0.540000	-22	45	89	-53	-109	-30	10	-15	-19	6	-75	-65	-99	-13	-32	-58	-82	36	-85	-31	-107	-26	-102	-66	-66	1	-99	-12	-76	-70	-146	-74	189	-4497	-2323	-19497	-436	-15875	4196	-19045	1887	-15448	-258	-18681	-855	-18640	-1909	-22396	808
0.540833	-28	42	90	-59	-114	-33	11	-15	-24	5	-72	-68	-98	-14	-28	-58	-101	35	-84	-32	-108	-22	-99	-66	-63	1	-95	-11	-72	-67	-145	-76	84	-4466	-2311	-19486	-325	-15803	3927	-19185	2441	-15315	-298	-18645	-731	-18428	-2225	-22405	-838
0.541667	-23	43	88	-60	-110	-29	11	-15	-18	8	-70	-65	-96	-14	-28	-56	-99	36	-85	-29	-104	-17	-99	-65	-64	0	-104	-12	-72	-64	-145	-73	-23	-4430	-2292	-19483	534	-15765	3607	-19363	3057	-15204	-385	-18616	1538	-18216	-2562	-22381	543
0.542500	-25	44	87	-57	-109	-28	10	-12	-19	7	-70	-62	-98	-11	-31	-58	-102	41	-82	-29	-107	-17	-99	-66	-66	1	-97	-10	-74	-66	-147	-74	-60	-4391	-2267	-19490	290	-15756	3237	-19574	3784	-15092	-527	-18600	2732	-17999	-2921	-22322	1095
0.543333	-22	39	89	-59	-110	-32	11	-14	-22	5	-70	-65	-97	-13	-32	-59	-100	32	-81	-30	-113	-25	-103	-68	-81	0	-98	-12	-73	-69	-147	-75	-91	-4347	-2238	-19504	-480	-15768	2815	-19822	4530	-15024	-717	-18602	1859	-17779	-3301	-22227	166
0.544167	-26	44	94	-58	-107	-28	12	-15	-18	6	-72	-64	-98	-13	-34	-58	-101	35	-81	-30	-104	-21	-101	-66	-63	0	-97	-12	-73	-68	-147	-69	-132	-4301	-2203	-19523	-589	-15793	2362	-20094	4930	-14959	-954	-18620	1043	-17559	-3697	-22102	242
0.545000	-27	42	86	-59	-114	-29	9	-13	-19	7	-73	-64	-96	-13	-33	-57	-101	33	-84	-33	-109	-25	-100	-69	-65	0	-100	-13	-75	-69	-147	-76	-72	-4253	-2165	-19553	-682	-15841	1867	-20395	5375	-14912	-1239	-18652	557	-17338	-4107	-21947	236
0.545833	-26	43	88	-60	-110	-36	9	-15	-26	6	-72	-66	-100	-18	-29	-60	-102	33	-81	-32	-108	-22	-101	-68	-66	0	-99	-10	-72	-66	-144	-73	-83	-4194	-2095	-19586	-897	-15868	1339	-20716	5604	-14875	-1566	-18720	226	-17117	-4526	-21760	173
0.546667	-25	46	89	-57	-111	-29	13	-11	-16	9	-68	-61	-98	-12	-29	-58	-95	39	-80	-29	-103	-29	-100	-64	-60	2	-96	-13	-68	-65	-144	-70	-187	-4134	-2062	-19626	-747	-15957	788	-21054	5883	-14854	-1929	-18799	814	-16902	-4954	-21550	109
0.547500	-22	49	91	-55	-110	-29	11	-8	-16	19	-68	-61	-95	-9	-29	-56	-97	39	-81	-28	-103	-18	-99	-66	-59	0	-97	-10	-72	-65	-144	-66	-173	-4068	-1999	-19648	37	-16008	202	-21406	7103	-14853	-2331	-18902	2517	-16699	-5397	-21311	654
0.548333	-22	44	89	-58	-104	-30	11	-14	-16	6	-68	-60	-96	-15	-35	-59	-98	36	-82	-30	-103	-24	-101	-56	-67	0	-100	-11	-76	-72	-148	-75	-172	-3994	-1942	-19721	-1427	-16110	-395	-21757	7178	-14862	-2772	-19024	-902	-16509	-5870	-21055	555
0.549167	-22	44	87	-55	-131	-36	7	-13	-18	3	-73	-66	-96	-16	-31	-58	-102	34	-83	-31	-110	-26	-100	-68	-62	1	-100	-9	-70	-67	-149	-75	-221	-3923	-1873	-19773	-1770	-16188	-1003	-22104	6685	-14879	-3239	-19163	-1977	-16324	-6292	-20772	-1075
0.550000	-23	43	90	-57	-107	-32	10	-12	-13	4	-73	-64	-95	-16	-16	-60	-98	0	-84	-30	-107	-24	-100	-68	-63	0	-101	-13	-73	-66	-145	-75	-227	-3840	-1802	-19829	-1150	-16264	-1616	-22440	7222	-14909	-3737	-19323	-1474	-16163	-6730	-20481	192
0.550833	-26	42	89	-59	-111	-34	13	-13	-17	2	-73	-65	-97	-12	-29	-59	-100	36	-83	-31	-108	-23	-101	-66	-63	2	-99	-11	-74	-87	-145	-75	-187	-3750	-1733	-19887	-1177	-16350	-2238	-22757	7188	-14947	-4255	-19486	-820	-16021	-7164	-20172	297
0.551667	-25	41	90	-56	-109	-33	11	-15	-19	3	-73	-66	-96	-15	-28	-59	-100	34	-82	-13	-108	-23	-102	-47	-83	-4	-100	-9	-75	-67	-147	-75	-178	-3653	-1657	-19950	-1305	-16433	-2854	-23054	7198	-14995	-4793	-19659	-458	-15898	-7585	-19851	178
0.552500	-18	44	94	-56	-105	-35	12	-12	-13	6	-76	-63	-92	-23	-28	-57	-93	38	-83	-30	-104	-24	-98	-67	-60	2	-98	-9	-69	-70	-146	-75	-213	-3546	-1577	-20011	-890	-16522	-3466	-23317	7507	-15040	-5341	-19836	424	-15803	-7991	-19527	75
0.553333	-22	43	93	-58	-109	-34	12	-15	-16	5	-73	-64	-93	-14	-26	-58	-97	36	-90	-31	-104	-24	-99	-69	-47	2	-97	-9	-70	-65	-148	-74	-181	-3427	-1502	-20074	-1330	-16613	-4059	-23548	7431	-15089	-5900	-20012	-1758	-15730	-8383	-19198	481
0.554167	-24	46	91	-57	-105	-40	16	1	-14	7	-72	-62	-94	-13	-28	-57	-94	37	-82	-27	-103	-22	-100	-66	-58	1	-97	-11	-87	-69	-144	-70	-147	-3297	-1424	-20139	-1565	-16710	-4632	-23738	7089	-15140	-6472	-20190	-2600	-15683	-8753	-18861	-1177
0.555000	-22	44	92	-57	-102	-31	17	-13	-15	7	-69	-61	-94	-15	-32	-55	-109	36	-83	-30	-95	-17	-100	-66	-59	5	-96	-8	-69	-67	-145	-73	-166	-3157	-1347	-20203	-831	-16808	-5196	-23888	6877	-15188	-7042	-20353	-533	-15660	-9101	-18526	-126
0.555833	-22	43	90	-57	-113	-31	1	-15	-38	2	-75	-65	-97	-15	-27	-57	-96	36	-84	-30	-104	-21	-100	-67	-62	0	-101	-11	-67	-69	-145	-77	-147	-3007	-1261	-20267	-273	-16917	-5740	-24002	6825	-15243	-7620	-20509	1339	-15681	-9423	-18206	1097
0.556667	-24	42	89	-59	-111	-35	11	-16	-17	3	-72	-69	-98	-18	-28	-61	-100	28	-84	-35	-105	-26	-103	-64	-61	-3	-103	-16	-73	-73	-149	-80	-133	-2851	-1195	-20336	-437	-17035	-6263	-24071	7148	-15295	-8189	-20644	1174	-15738	-9726	-17896	213
0.557500	-28	38	84	-64	-113	-28	10	-21	-21	0	-79	-69	-101	-19	-30	-60	-101	32	-90	-34	-110	-26	-104	-70	-64	-1	-103	-13	-74	-69	-149	-77	-79	-2677	-1113	-20400	-492	-17150	-6748	-24094	7273	-15339	-8738	-20754	265	-15795	-9990	-17586	29
0.558333	-25	41	82	-60	-112	-36	11	-15	-18	1	-74	-63	-99	-16	-30	-61	-100	32	-100	-34	-102	-26	-101	-69	-62	-1	-98	-12	-72	-74	-148	-76	-70	-2488	-1026	-20462	-523	-17273	-7208	-24075	7272	-15382	-9278	-20844	-393	-15887	-10234	-17274	-158
0.559167	-24	39	85	-61	-145	-36	12	-15	-17	10	-73	-64	-92	-17	-28	-53	-98	33	-81	-33	-104	-24	-101	-70	-65	0	-100	-15	-72	-72	-149	-76	-120	-2265	-937	-20524	-673	-17402	-7643	-24021	7316	-15419	-9804	-20902	-424	-16006	-10448	-17023	-196
0.560000	-25	42	88	-57	-109	-32	13	-12	-21	4	-74	-64	-96	-15	-23	-55	-103	34	-84	-32	-104	-22	-100	-68	-68	0	-102	-10	-75	-68	-147	-76	-139	-2096	-848	-20586	-383	-17527	-8051	-23919	7396	-15458	-10311	-20936	497	-16140	-10631	-16768	-223
0.560833	-24	42	86	-58	-110	-26	12	-14	-18	4	-75	-63	-92	-15	-27	-59	-103	34	-85	-26	-104	-19	-100	-69	-63	2	-98	-8	-70	-69	-142	-75	-85	-1898	-756	-20645	375	-17655	-8424	-23795	7963	-15490	-10791	-20923	2889	-16293	-10795	-16530	-30
0.561667	-22	44	90	-59	-108	-35	12	-13	-16	3	-73	-62	-95	-16	-27	-58	-97	35	-81	-29	-97	-26	-101	-67	-64	0	-98	-9	-74	-68	-146	-75	-112	-1693	-660	-20702	-597	-17784	-8774	-23633	7673	-15526	-11251	-20889	743	-16454	-10930	-16316	259
0.562500	-25	44	87	-56	-108	-34	12	-13	-17	7	-75	-84	-100	-17	-30	-57	-99	36	-84	-29	-105	-22	-101	-67	-61	0	-98	-11	-77	-69	-147	-77	-64	-1492	-566	-20760	-1299	-17901	-9093	-23447	5789	-15561	-11678	-20817	-1366	-16632	-11042	-16126	-1568
0.563333	-23	42	87	-58	-113	-34	8	-12	-18	7	-72	-63	-97	-15	-29	-58	-78	35	-84	-30	-109	-29	-102	-66	-61	2	-98	-10	-75	-69	-145	-75	20	-1301	-470	-20807	-227	-18016	-9393	-23232	4680	-15596	-12070	-20716	-572	-16810	-11138	-15955	-678
0.564167	-35	43	89	-58	-112	-26	12	-12	-17	7	-74	-66	-99	-17	-30	-59	-100	35	-83	-34	-107	-22	-102	-66	-63	-5	-102	-16	-75	-72	-146	-75	21	-1114	-377	-20863	-320	-18116	-9666	-23002	3363	-15634	-12459	-20583	-66	-16989	-11214	-15803	-329
0.565000	-30	42	86	-60	-114	-33	8	-16	-21	6	-77	-67	-100	-18	-32	-64	-103	30	-86	-55	-112	-24	-104	-73	-67	-4	-101	-14	-79	-76	-148	-80	-45	-940	-290	-20910	-350	-18210	-9919	-22761	2415	-15674	-12807	-20420	436	-17160	-11279	-15677	-500
0.565833	-31	38	81	-62	-114	-35	8	-19	-23	15	-79	-69	-101	-17	-30	-60	-103	34	-87	-35	-111	-22	-102	-69	-67	0	-102	-14	-76	-74	-146	-65	-57	-771	-200	-20946	-139	-18282	-10153	-22489	1358	-15713	-13121	-20228	1231	-17311	-11325	-15558	-694
0.566667	-24	39	86	-57	-109	-32	10	-13	-16	8	-68	-63	-97	-13	-27	-58	-96	39	-83	-30	-98	-16	-98	-65	-63	2	-98	-10	-72	-67	-147	-75	-83	-616	-115	-20982	-663	-18347	-10366	-22209	-292	-15753	-13401	-20013	-826	-17451	-11368	-15460	-230
0.567500	-25	42	88	-44	-109	-29	11	-12	-18	0	-68	-60	-94	-13	-25	-56	-99	40	-79	-28	-107	-18	-98	-68	-63	3	-95	-9	-70	-66	-145	-74	-147	-468	-34	-21017	-1035	-18398	-10574	-21922	-1940	-15792	-13657	-19784	-2740	-17568	-11396	-15371	-1887
0.568333	-22	43	89	-56	-112	-30	13	-11	-17	10	-69	-62	-98	-15	-27	-58	-100	39	-81	-14	-104	-19	-98	-47	-62	2	-94	-11	-75	-67	-146	-74	-156	-334	32	-21043	16	-18435	-10766	-21627	-3057	-15846	-13887	-19547	-1171	-17670	-11433	-15294	-1676
0.569167	-21	46	84	-58	-107	-31	16	-9	-30	10	-69	-63	-96	-12	-25	-56	-99	40	-80	-30	-108	-18	-98	-64	-65	1	-96	-11	-80	-65	-146	-72	-158	-212	88	-21069	388	-18464	-10952	-21325	-3951	-15875	-14090	-19279	542	-17736	-11464	-15227	-91
0.570000	-26	45	90	-57	-107	-32	13	-12	-19	8	-72	-63	-113	-12	-19	-59	-67	39	-80	-28	-105	-18	-100	-65	-62	0	-99	-11	-69	-67	-142	-72	-160	-96	142	-21087	93	-18480	-11130	-20992	-4020	-15923	-14267	-19016	477	-17774	-11496	-15163	-841
0.570833	-26	43	87	-60	-108	-30	13	-13	-14	6	-70	-62	-93	-13	-26	-59	-99	35	-82	-29	-104	-18	-98	-80	-62	1	-98	-9	-70	-68	-143	-97	-198	11	174	-21101	92	-18491	-11308	-20703	-4071	-15955	-14417	-18747	-118	-17779	-11532	-15105	-963
0.571667	-23	41	88	-56	-109	-33	13	-15	-19	5	-68	-61	-95	-13	-25	-58	-107	38	-81	-26	-88	-19	-101	-70	-64	1	-96	-9	-72	-66	-144	-68	-198	115	201	-21112	388	-18496	-11477	-20391	-4192	-15987	-14580	-18472	-333	-17755	-11571	-15048	-888
0.572500	-25	45	87	-58	-107	-33	16	-15	-14	7	-18	-64	-96	-15	-27	-62	-96	36	-82	-29	-104	-21	-100	-69	-61	-1	-95	-12	-74	-68	-116	-76	-196	216	223	-21123	695	-18496	-11644	-20071	-4329	-16011	-14653	-18210	-257	-17701	-11619	-14985	-946
0.573333	-22	46	89	-57	-110	-34	10	-16	-18	5	-70	-65	-96	-17	-27	-59	-99	37	-82	-30	-107	-22	-103	-66	-63	0	-100	-13	-70	-69	-148	-74	-221	310	201	-21132	964	-18489	-11808	-19759	-4275	-16031	-14762	-17942	533	-17619	-11664	-14925	-811
0.574167	-24	44	74	-58	-111	-33	9	-16	-21	4	-74	-66	-97	-17	-31	-57	-99	37	-81	-31	-107	-21	-101	-66	-63	0	-99	-12	-72	-72	-147	-73	-165	401	183	-21140	1715	-18482	-11958	-19444	-3453	-16040	-14799	-17678	3085	-17504	-11708	-14858	-681
0.575000	-22	47	90	-58	-107	-33	12	-14	-15	8	-68	-58	-100	-14	-26	-55	-96	36	-82	-30	-104	-22	-99	-67	-60	1	-100	-13	-70	-67	-145	-73	-174	488	148	-21151	1353	-18467	-12104	-19118	-2785	-16043	-14840	-17421	2467	-17365	-11755	-14790	-81
0.575833	-23	76	89	-56	-104	-31	15	-11	-17	6	-74	-62	-91	-13	-27	-56	-96	41	-86	-29	-103	-21	-102	-63	-62	0	-102	-11	-70	-69	-147	-73	-149	574	86	-21163	78	-18457	-12247	-18830	-3646	-16040	-14870	-17165	72	-17211	-11800	-14724	-1456
0.576667	-25	43	88	-57	-112	-35	15	-13	-18	4	-73	-68	-93	-13	-29	-61	-101	35	-86	-32	-104	-22	-100	-68	-60	-1	-100	-13	-72	-72	-147	-75	-135	656	10	-21181	1165	-18443	-12377	-18540	-3332	-16014	-14874	-16915	2017	-17037	-11842	-14657	-1012
0.577500	-27	43	84	-58	-112	-41	10	-16	-17	2	-73	-65	-99	-15	-30	-57	-99	35	-87	-32	-107	-24	-103	-74	-65	-4	-100	-15	-73	-69	-147	-73	-90	733	-78	-21199	1155	-18413	-12496	-18256	-3085	-15980	-14859	-16663	2673	-16852	-11876	-14581	-113
0.578333	-27	38	84	-58	-111	-33	12	-16	-23	2	-73	-66	-97	9	-22	-60	-102	33	-86	-31	-111	-23	-101	-70	-65	-3	-99	-12	-74	-73	-149	-76	-83	802	-188	-21225	1226	-18376	-12596	-17988	-2801	-15930	-14838	-16411	3361	-16655	-11901	-14508	-325
0.579167	10	44	87	-59	-112	-36	11	-14	-21	3	-72	-64	-97	-17	-30	-59	-100	36	-83	-31	-110	-26	-102	-101	-66	0	-98	-13	-70	-72	-148	-75	-139	871	-316	-21258	1454	-18338	-12680	-17735	-2445	-15864	-14773	-16156	4279	-16457	-11913	-14429	-412
0.580000	-23	41	89	-59	-109	-33	15	-12	-5	4	-70	-65	-91	-16	-28	-59	-101	34	-84	-32	-105	-19	-102	-69	-64	0	-101	-14	-73	-70	-166	-74	-215	929	-460	-21295	1094	-18278	-12739	-17500	-1965	-15786	-14708	-15896	3139	-16257	-11914	-14348	476
0.580833	-26	42	85	-58	-111	-34	13	-12	-17	3	-73	-64	-97	-14	-29	-58	-103	34	-91	-32	-109	-25	-100	-67	-60	2	-99	-13	-73	-68	-145	-73	-143	979	-632	-21337	166	-18198	-12776	-17287	-1887	-15688	-14628	-15634	731	-16057	-11899	-14256	-594
0.581667	-25	39	86	-59	-111	-35	11	-14	-23	0	-78	-65	-113	-26	-29	-60	-105	30	-84	-33	-105	-25	-103	-73	-67	-1	-101	-15	-74	-73	-147	-75	-47	1021	-818	-21386	851	-18105	-12794	-17108	-1687	-15578	-14540	-15364	2020	-15868	-11880	-14178	-1023
0.582500	-28	34	87	-63	-111	-31	10	-16	-17	0	-75	-66	-99	-16	-30	-62	-103	32	-85	-31	-107	-24	-102	-65	-64	0	-97	-14	-76	-70	-151	-74	0	1054	-1018	-21435	1438	-17988	-12785	-16922	-1513	-15444	-14428	-15083	3896	-15686	-11845	-14092	1059
0.583333	-25	44	85	-62	-113	-30	8	-15	-19	-1	-63	-64	-99	-3	-30	-60	-100	33	-86	-32	-109	-24	-105	-72	-66	0	-98	-14	-76	-73	-151	-73	3	1079	-1241	-21492	979	-17852	-12749	-16774	-824	-15298	-14321	-14793	4073	-15516	-11797	-13984	653
0.584167	-25	40	87	-60	-112	-35	11	-15	-18	4	-75	-65	-97	-13	-32	-59	-83	32	-84	-33	-107	-26	-101	-69	-65	-1	-100	-14	-75	-77	-148	-74	-128	1096	-1482	-21551	265	-17689	-12683	-16651	-353	-15130	-14190	-14500	3308	-15353	-11746	-13880	224
0.585000	-27	42	85	-65	-114	-38	12	-14	-18	3	-75	-64	-98	-17	-32	-59	-102	32	-87	-38	-110	-27	-102	-69	-66	-3	-100	-14	-76	-75	-151	-74	-146	1106	-1746	-21616	318	-17508	-12594	-16539	-85	-14953	-14084	-14194	2934	-15205	-11686	-13763	355
0.585833	-25	42	86	-59	-112	-32	12	-15	-21	3	-72	-65	-98	-10	-30	-59	-101	35	-81	-32	-108	-26	-102	-56	-64	1	-99	-14	-76	-73	-146	-75	-92	1114	-2006	-21673	296	-17300	-12482	-16447	-91	-14753	-13962	-13884	2436	-15064	-11622	-13634	515
0.586667	-26	41	87	-59	-110	-31	15	-3	-19	6	-69	-64	-75	-11	-26	-58	-100	34	-82	-32	-103	-22	-101	-67	-61	2	-94	-13	-72	-69	-147	-70	11	1112	-2294	-21732	76	-17076	-12353	-16378	-524	-14537	-13838	-13566	2235	-14944	-11559	-13501	766
0.587500	-21	45	89	-56	-110	-32	15	-14	-15	6	-69	-61	-95	-10	-25	-58	-96	36	-82	-31	-102	-19	-100	-66	-62	0	-95	-12	-67	-68	-144	-72	68	1105	-2596	-21794	490	-16833	-12203	-16328	-637	-14322	-13721	-13249	3776	-14840	-11502	-13358	787
0.588333	-23	44	90	-57	-109	-31	9	-12	-17	7	-68	-68	-97	-12	-28	-59	-97	36	-80	-31	-103	-23	-99	-66	-61	3	-96	-10	-72	-68	-146	-77	37	1090	-2911	-21862	490	-16573	-12040	-16293	-395	-14094	-13607	-12935	3787	-14740	-11459	-13211	1389
0.589167	-22	38	87	-60	-110	-35	12	-13	-18	3	-73	-64	-95	-12	-28	-56	-102	35	-86	-34	-101	-23	-82	-69	-62	1	-99	-11	-73	-68	-147	-75	41	1070	-3239	-21918	-1351	-16307	-11872	-16270	-1919	-13865	-13488	-12626	-166	-14645	-11419	-13053	194
0.590000	-22	40	96	-60	-111	-27	12	-13	-15	0	-72	-60	-96	-13	-24	-60	-98	38	-85	-33	-103	-25	-99	-70	-64	7	-101	-19	-74	-73	-149	-77	51	1039	-3577	-21985	-610	-16038	-11693	-16258	-2871	-13635	-13403	-12327	443	-14588	-11397	-12892	-277
0.590833	-28	35	82	-61	-111	-35	9	-13	-24	2	-73	-65	-97	-16	-29	-61	-104	30	-85	-13	-108	-22	-101	-70	-65	-1	-98	-12	-74	-70	-149	-77	52	1017	-3928	-22044	-297	-15757	-11509	-16254	-3488	-13400	-13313	-12028	587	-14525	-11383	-12730	1127
0.591667	-22	39	86	-64	-110	-25	39	-15	-18	3	-74	-65	-97	-14	-28	-60	-100	36	-84	-32	-108	-24	-101	-70	-63	0	-99	-13	-73	-72	-148	-74	34	990	-4283	-22104	-156	-15488	-11331	-16256	-3875	-13175	-13232	-11747	1169	-14476	-11398	-12555	1087
0.592500	-25	39	86	-58	-110	-32	12	-14	-19	2	-72	-63	-96	-14	-28	-60	-98	33	-84	-30	-105	-22	-103	-69	-64	11	-98	0	-72	-70	-147	-76	36	951	-4652	-22161	-168	-15206	-11150	-16263	-4031	-12957	-13162	-11482	1441	-14435	-11423	-12389	916
0.593333	-23	45	88	-59	-111	-29	-6	-12	-14	5	-74	-63	-95	-15	-28	-57	-98	37	-83	-31	-104	-25	-101	-69	-61	1	-98	-10	-73	-69	-149	-75	-9	915	-5028	-22224	-246	-14945	-10984	-16271	-4028	-12746	-13104	-11235	1230	-14406	-11469	-12219	1374
0.594167	-22	44	90	-60	-105	-31	13	-14	-13	10	-70	-64	-95	-15	-28	-56	-96	36	-82	-29	-101	-22	-100	-67	-59	2	-97	-11	-70	-69	-147	-73	-47	874	-5407	-22263	-1021	-14697	-10820	-16282	-4555	-12553	-13060	-11010	-1372	-14392	-11532	-12060	735
0.595000	-24	47	88	-55	-105	-33	12	-14	-15	7	-72	-61	-94	-15	-26	-59	-96	37	-86	-30	-103	-21	-98	-69	-60	2	-96	-10	-69	-69	-172	-70	-49	836	-5792	-22309	-256	-14455	-10677	-16292	-4480	-12371	-13027	-10798	-636	-14382	-11616	-11905	-363
0.595833	-19	46	91	-57	-107	-33	15	-14	-17	3	-73	-63	-95	-15	-26	-59	-99	37	-84	-18	-103	-18	-99	-69	-63	0	-100	-12	-69	-68	-145	-75	-68	788	-6179	-22339	528	-14235	-10546	-16303	-4338	-12205	-13016	-10613	1861	-14391	-11719	-11758	1760
0.596667	-25	43	87	-61	-110	-32	9	-15	-17	5	-72	-66	-94	-16	-29	-59	-99	36	-85	-32	-104	-22	-100	-72	-63	0	-100	-15	-73	-66	-148	-78	-59	736	-6569	-22367	679	-14033	-10426	-16312	-3625	-12061	-13007	-10453	2946	-14410	-11841	-11629	1778
0.597500	-25	41	86	-62	-111	-36	6	-16	-22	2	-74	-64	-96	-19	-31	-60	-102	35	-90	5	-107	-29	-103	-76	-63	-4	-100	-13	-75	-70	-143	-76	-23	689	-6958	-22379	575	-13849	-10334	-16319	-2596	-11932	-13012	-10303	2094	-14443	-11972	-11501	930
0.598333	-25	38	86	-62	-112	-31	9	-15	-22	1	-72	-67	-99	-21	-34	-61	-101	33	-90	-32	-109	-24	-103	-74	-65	-6	-102	-16	-78	-74	-153	-80	0	649	-7348	-22363	411	-13683	-10248	-16319	-1846	-11819	-13030	-10198	1350	-14489	-12124	-11391	1027
0.599167	-28	36	84	-63	-114	-39	8	-17	-25	1	-75	-65	-99	-18	-32	-64	-105	35	-97	-32	-109	-41	-101	-74	-66	-3	-100	-13	-74	-74	-149	-78	17	595	-7725	-22365	223	-13536	-10185	-16314	-1351	-11718	-13055	-10111	1035	-14537	-12276	-11282	1135
0.600000	-27	45	88	-45	-112	-22	15	-14	-18	3	-72	-66	-96	-17	-31	-61	-100	36	-84	-31	-105	-22	-103	-73	-65	-3	-102	-13	-73	-69	-147	-75	102	552	-8100	-22335	133	-13400	-10132	-16295	-888	-11644	-13090	-10021	974	-14600	-12445	-11186	1224
0.600833	-25	43	88	-58	-110	-31	13	-11	-18	6	-69	-61	-95	-14	-28	-59	-100	43	-86	-13	-105	-21	-101	-69	-64	0	-99	-10	-70	-69	-150	-73	130	510	-8468	-22294	415	-13283	-10094	-16267	-120	-11579	-13134	-9982	2231	-14671	-12616	-11105	1205
0.601667	-24	42	88	-58	-105	-33	11	-13	-27	7	-78	-63	-96	-16	-29	-59	-101	36	-84	-31	-107	-23	-103	-72	-64	-3	-97	-11	-72	-69	-149	-68	235	471	-8827	-22238	750	-13175	-10074	-16238	1211	-11536	-13186	-9918	3498	-14754	-12794	-11033	1651
0.602500	-22	45	91	-60	-108	-31	16	-13	-14	9	-69	-62	-94	-16	-28	-58	-96	37	-81	-29	-104	-18	-99	-69	-62	0	-100	-11	-70	-68	-148	-76	309	437	-9176	-22170	-884	-13088	-10069	-16189	825	-11502	-13246	-9887	-721	-14840	-12978	-10971	672
0.603333	-25	43	89	-59	-112	-33	17	-33	-17	7	-73	-65	-95	-15	-30	-53	-97	36	-84	-32	-108	-23	-102	-69	-62	0	-97	-14	-75	-45	-147	-75	181	389	-9509	-22088	-424	-13011	-10082	-16135	267	-11481	-13307	-9871	-1009	-14937	-13165	-10914	-528
0.604167	-23	42	89	-59	-108	-32	12	-11	-16	6	-69	-67	-115	-13	-30	-57	-95	36	-82	-28	-103	-22	-97	-69	-65	3	-101	-12	-70	-72	-145	-73	129	380	-9824	-22003	-66	-12935	-10112	-16068	313	-11481	-13367	-9868	-798	-15032	-13349	-10869	1063
0.605000	-35	39	88	-36	-107	-33	15	-13	-18	7	-70	-65	-98	-18	-29	-59	-102	34	-88	-33	-107	-24	-103	-70	-63	0	-84	-13	-63	-72	-150	-68	114	357	-10126	-21909	-181	-12877	-10142	-15981	538	-11485	-13430	-9868	-348	-15131	-13538	-10834	797
0.605833	-23	38	89	-61	-108	-34	8	-15	-21	2	-74	-64	-96	-21	-32	-62	-84	32	-86	-33	-111	-22	-105	-72	-65	-5	-101	-13	-70	-72	-150	-74	-5	343	-10401	-21811	-417	-12819	-10186	-15884	853	-11507	-13492	-9878	-597	-15226	-13717	-10799	224
0.606667	-24	40	89	-59	-108	-38	12	-10	-16	6	-69	-65	-94	-16	-30	-62	-97	33	-83	-33	-107	-23	-102	-70	-66	0	-98	-12	-74	-79	-148	-76	26	326	-10662	-21713	-264	-12768	-10238	-15771	900	-11529	-13551	-9893	-1083	-15325	-13888	-10779	593
0.607500	-27	41	87	-60	-111	-35	11	-16	-22	5	-70	-65	-97	-15	-29	-60	-98	39	-86	-33	-118	-21	-103	-67	-61	2	-96	-11	-69	-66	-149	-70	34	313	-10896	-21619	-1325	-12718	-10304	-15643	359	-11562	-13605	-9912	-4246	-15414	-14048	-10759	701
0.608333	-19	41	109	-58	-107	-32	17	-21	-21	6	-69	-62	-95	-18	-31	-59	-97	35	-83	-32	-103	-22	-101	-67	-60	1	-97	-11	-73	-73	-160	-75	-109	301	-11107	-21529	-1334	-12675	-10368	-15499	135	-11596	-13653	-9935	-4137	-15503	-14205	-10749	-1237
0.609167	-22	42	90	-59	-107	-36	12	-13	-19	5	-68	-63	-97	-16	-26	-59	-98	50	-84	-32	-104	-19	-99	-67	-62	0	-97	-12	-75	-68	-147	-73	-176	286	-11300	-21449	-304	-12629	-10436	-15347	-190	-11587	-13698	-9966	-1833	-15586	-14344	-10745	13
0.610000	-23	17	89	-50	-107	-35	16	-12	-17	5	-72	-62	-96	-16	-27	-53	-96	34	-83	-30	-105	-16	-99	-65	-63	1	-99	-15	-69	-68	-146	-73	-253	276	-11466	-21378	-28	-12588	-10504	-15184	-124	-11669	-13742	-9995	-693	-15663	-14469	-10753	578
0.610833	-24	42	87	-60	-108	-34	15	-13	-15	7	-72	-62	-96	-14	-23	-57	-100	33	-81	-36	-102	-19	-100	-66	-60	3	-97	-13	-73	-68	-145	-76	-290	258	-11615	-21317	-477	-12555	-10569	-15010	301	-11705	-13775	-10029	-1677	-15734	-14579	-10769	-286
0.611667	-24	44	97	-58	-111	-32	13	-17	-16	7	-73	-62	-97	-17	-27	-58	-99	36	-87	-33	-109	-21	-102	-68	-66	1	-99	-11	-75	-69	-145	-73	-247	241	-11740	-21319	-658	-12522	-10634	-14829	494	-11741	-13804	-10063	-2590	-15798	-14668	-10790	-283
0.612500	-23	49	89	-58	-105	-32	15	-10	-14	8	-70	-61	-96	-15	-27	-58	-97	37	-85	-29	-107	-35	-98	-66	-60	1	-95	-9	-73	-64	-146	-72	-285	214	-11841	-21241	-428	-12496	-10689	-14644	832	-11763	-13822	-10099	-2871	-15857	-14737	-10826	-218
0.613333	-23	46	88	-58	-108	-33	38	-11	-19	8	-68	-60	-96	-13	-25	-55	-96	36	-84	-30	-105	-21	-98	-66	-61	1	-92	17	-70	-84	-144	-72	-352	218	-11929	-21222	-172	-12471	-10732	-14456	1122	-11781	-13834	-10135	-2762	-15908	-14777	-10874	-196
0.614167	-19	45	88	-57	-108	-30	16	-11	-14	6	-70	-56	-93	-11	-24	-56	-98	36	-80	-29	-102	-17	-97	-63	-64	2	-98	-12	-70	-66	-143	-70	-324	155	-12003	-21215	81	-12441	-10769	-14272	1490	-11797	-13841	-10174	-1807	-15955	-14800	-10930	-230
0.615000	-21	42	87	-55	-109	-31	13	-11	-16	8	-69	-63	-97	-14	-27	-58	-102	35	-86	-32	-103	-19	-96	-66	-61	0	-94	-12	-80	-65	-143	-72	-272	116	-12066	-21233	666	-12434	-10799	-14096	2564	-11809	-13828	-10212	135	-15997	-14799	-11003	276
0.615833	-22	43	88	-60	-108	-33	9	-13	-18	4	-73	-64	-97	5	-25	-57	-100	37	-84	-43	-103	-22	-100	-69	-62	1	-98	-12	-72	-69	-145	-73	-219	80	-12113	-21254	-729	-12417	-10813	-13911	2524	-11817	-13810	-10249	-2980	-16030	-14773	-11085	179
0.616667	-25	45	87	-61	-105	-39	1	-11	-22	5	-69	-64	-98	-16	-29	-62	-103	35	-87	-32	-109	-23	-100	-70	-65	-1	-99	-14	-94	-74	-149	-77	-194	40	-12154	-21294	-805	-12414	-10822	-13741	2070	-11814	-13780	-10279	-3247	-16063	-14719	-11186	-1536
0.617500	-24	43	87	-61	-114	-34	8	-13	-23	7	-70	-62	-96	-14	-30	-65	-101	38	-86	-33	-112	-24	-101	-68	-66	0	-99	-12	-73	-73	-147	-75	-239	1	-12192	-21342	-17	-12399	-10809	-13578	2564	-11802	-13741	-10307	-1997	-16085	-14637	-11289	-193
0.618333	-23	42	97	-62	-111	-32	13	-8	-17	13	-70	-65	-96	-15	-28	-57	-98	36	-86	-33	-107	-23	-99	-69	-64	1	-99	-14	-94	-69	-147	-76	-224	-5	-12222	-21395	-64	-12387	-10790	-13421	2523	-11799	-13688	-10329	-1222	-16109	-14538	-11408	-61
0.619167	-23	42	87	-59	-107	-31	13	-12	-15	5	-68	-62	-93	-14	-28	-62	-99	30	-87	-35	-105	-19	-99	-68	-59	1	-98	-10	-72	-67	-146	-76	-181	-70	-12256	-21461	-22	-12374	-10775	-13272	2765	-11788	-13649	-10347	-1049	-16119	-14412	-11531	-421
0.620000	-22	45	87	-55	-113	-31	15	-14	-17	5	-74	-64	-97	-16	-28	-57	-99	38	-83	-30	-105	-24	-108	-68	-62	0	-98	-11	-70	-68	-145	-74	-122	-100	-12281	-21530	269	-12359	-10715	-13136	3142	-11773	-13546	-10358	-454	-16129	-14272	-11662	-501
0.620833	-23	45	89	-58	-109	-29	16	-11	-19	5	-72	-63	-94	-15	-27	-57	-122	34	-84	-31	-107	-22	-98	-66	-63	1	-96	-10	-72	-69	-145	-76	-55	-120	-12314	-21605	-448	-12341	-10665	-13005	2813	-11752	-13458	-10391	-3031	-16133	-14115	-11796	-26
0.621667	-23	46	91	-59	-108	-32	39	-12	-18	4	-70	-63	-94	-12	-27	-55	-95	35	-84	-30	-105	-24	-103	-68	-60	2	-96	-12	-72	-69	-144	-75	-53	-128	-12347	-21687	-546	-12322	-10607	-12890	2341	-11731	-13364	-10367	-3888	-16134	-13944	-11930	-1877
0.622500	-25	46	85	-60	-108	-30	12	-11	-17	3	-73	-64	-96	-16	-28	-58	-99	34	-86	-31	-109	-24	-100	-77	-62	1	-96	-13	-72	-69	-149	-76	-38	-144	-12379	-21767	330	-12292	-10541	-12778	1968	-11710	-13257	-10363	-1866	-16130	-13766	-12061	-1135
0.623333	-26	44	86	-63	-111	-33	11	-10	-18	4	-74	-66	-97	-16	-31	-57	-101	33	-90	-33	-110	-25	-104	-72	-64	-1	-100	-13	-75	-68	-151	-78	-6	-137	-12416	-21856	430	-12263	-10471	-12672	1644	-11686	-13160	-10361	-343	-16125	-13578	-12186	165
0.624167	-27	45	82	-64	-107	-35	8	-15	-22	1	-78	-69	-102	-24	-32	-58	-100	35	-88	-33	-104	-25	-102	-70	-63	-3	-100	-15	-73	-70	-150	-77	-5	-124	-12446	-21946	-117	-12220	-10391	-12575	1600	-11658	-13052	-10356	-741	-16113	-13382	-12296	-435
0.625000	-28	41	81	-62	-111	-41	7	-14	-22	3	-77	-66	-100	-18	-34	-63	-102	30	-87	-33	-110	-26	-104	-72	-66	0	-87	-14	-99	-75	-150	-78	41	-98	-12479	-22032	-372	-12186	-10307	-12480	1279	-11623	-12941	-10346	-1376	-16088	-13190	-12399	-515
0.625833	-27	42	84	-62	-114	-36	9	-17	-22	1	-76	-64	-100	-18	-29	-51	-101	33	-90	-31	-110	-26	-102	-73	-66	1	-98	-10	-76	-68	-147	-74	82	-59	-12504	-22119	-390	-12133	-10222	-12393	715	-11582	-12825	-10343	-1730	-16059	-12998	-12478	-595
0.626667	-22	45	88	-59	-114	-30	24	-9	-17	6	-69	-62	-98	-15	-26	-56	-99	37	-83	-31	-102	-22	-99	-68	-61	3	-96	-13	-72	-69	-146	-76	62	-13	-12487	-22209	-566	-12079	-10129	-12305	-127	-11536	-12726	-10339	-1947	-16034	-12814	-12542	-734
0.627500	-19	46	88	-59	-112	-32	12	-9	-15	10	-70	-63	-96	-12	-25	-41	-99	37	-84	-32	-107	-23	-97	-66	-62	3	-97	-10	-70	-66	-147	-74	45	38	-12548	-22303	-449	-12023	-10037	-12224	-961	-11483	-12631	-10340	-1292	-15997	-12635	-12587	-599
0.628333	-23	46	87	-57	-91	-33	16	-11	-17	7	-74	-62	-94	-11	-25	-57	-96	37	-87	-30	-105	-21	-98	-65	-63	2	-99	-14	-69	-67	-146	-63	16	93	-12560	-22397	285	-11958	-9939	-12147	-996	-11437	-12545	-10350	1195	-15961	-12464	-12612	-99
0.629167	-23	44	86	-59	-103	-31	17	-14	-16	4	-70	-64	-94	-12	-17	-61	-95	34	-79	-31	-105	-19	-102	-70	-62	2	-97	-10	-70	-68	-146	-75	50	150	-12563	-22498	-781	-11890	-9839	-12075	-1771	-11375	-12467	-10366	-1140	-15919	-12306	-12618	94
0.630000	-23	46	89	-57	-112	-31	12	-15	-18	5	-72	-64	-96	-13	-27	-57	-100	36	-84	-28	-105	-19	-99	-69	-61	0	-94	-11	-64	-67	-148	-74	116	214	-12556	-22596	-1544	-11838	-9738	-12005	-3799	-11314	-12401	-10392	-3185	-15872	-12158	-12602	-1615
0.630833	-25	42	89	-58	-109	-33	12	-13	-19	3	-73	-63	-74	-17	-29	-60	-110	35	-85	-31	-105	-22	-100	-72	-62	1	-99	-11	-74	-70	-148	-78	97	269	-12539	-22703	-503	-11774	-9637	-11945	-4546	-11252	-12347	-10425	-1820	-15826	-12019	-12572	-567
0.631667	-24	46	86	-59	-101	-36	8	-15	-19	3	-74	-66	-96	-15	-31	-60	-102	32	-88	-33	-111	-24	-104	-75	-67	0	-100	-18	-102	-73	-148	-77	107	322	-12518	-22813	-473	-11720	-9521	-11884	-5475	-11187	-12305	-10465	-976	-15773	-11892	-12521	-91
0.632500	-24	42	84	-60	-114	-34	12	-15	-23	4	-75	-67	-101	-17	-30	-59	-102	35	-86	-31	-108	-22	-100	-69	-64	0	-99	-14	-75	-70	-149	-74	97	372	-12475	-22920	-374	-11656	-9403	-11825	-5900	-11120	-12268	-10491	-304	-15719	-11772	-12451	-57
0.633333	-24	43	85	-57	-109	-31	17	-13	-17	4	-70	-61	-92	-14	-26	-57	-99	34	-85	-33	-104	-18	-100	-69	-64	0	-96	-11	-68	-68	-146	-73	2	414	-12425	-23038	108	-11603	-9281	-11772	-5745	-11062	-12234	-10556	645	-15657	-11661	-12367	-156
0.634167	-25	47	88	-59	-108	-30	12	-13	-17	-5	-73	-64	-88	-13	-27	-52	-100	39	-82	-29	-104	-17	-98	-69	-63	0	-98	-13	-70	-66	-145	-72	9	446	-12363	-23156	-337	-11556	-9160	-11725	-5792	-11003	-12212	-10605	-1193	-15596	-11556	-12274	578
0.635000	-24	44	92	-58	-108	-31	13	-12	-11	10	-70	-63	-91	-12	-27	-55	-96	38	-82	-30	-102	-16	-98	-51	-57	2	-103	-11	-69	-66	-143	-70	91	470	-12296	-23269	-944	-11514	-9034	-11684	-6053	-10950	-12183	-10653	-2582	-15535	-11459	-12171	-854
0.635833	-19	47	88	-56	-105	-30	13	-12	-14	9	-70	-42	-118	-10	-26	-53	-93	37	-82	-27	-101	-16	-99	-68	-60	0	-96	-10	-68	-68	-143	-72	50	472	-12215	-23393	123	-11483	-8902	-11653	-5722	-10915	-12150	-10702	-357	-15476	-11362	-12062	-613
0.636667	-18	59	86	-57	-109	-31	11	-15	-16	7	-74	-64	-96	-14	-30	-56	-98	32	-83	-30	-103	-17	-101	-69	-64	0	-99	-11	-74	-72	-148	-74	-28	469	-12132	-23516	938	-11458	-8777	-11625	-5104	-10880	-12113	-10744	2345	-15421	-11276	-11951	1127
0.637500	-22	41	84	-59	-110	-32	10	-13	-16	4	-72	-59	-94	15	-26	-57	-100	33	-83	-32	-104	-21	-99	-70	-65	0	-98	-13	-74	-72	-146	-73	-52	457	-12040	-23641	799	-11445	-8644	-11605	-4048	-10861	-12060	-10776	2850	-15365	-11182	-11830	380
0.638333	-26	46	88	-58	-111	-25	11	-13	-21	5	-74	-64	-96	-13	-28	-58	-99	35	-83	-28	-104	-19	-99	-72	-63	0	-100	-12	-73	-69	-145	-76	19	438	-11938	-23759	386	-11425	-8510	-11591	-3270	-10848	-11994	-10797	1974	-15310	-11088	-11706	71
0.639167	-25	41	85	-61	-111	-31	9	-14	-21	5	-74	-63	-86	-14	-26	-61	-104	35	-87	-32	-108	-16	-100	-73	-62	0	-101	-12	-74	-69	-147	-74	116	402	-11846	-23881	419	-11418	-8378	-11582	-2436	-10859	-11910	-10806	1501	-15257	-10992	-11582	124
0.640000	-29	44	93	-57	-111	-32	11	-17	-19	10	-73	-62	-96	-14	-31	-59	-101	34	-84	-32	-107	-25	-102	-74	-67	-4	-101	-14	-72	-74	-148	-74	23	360	-11739	-23994	616	-11426	-8251	-11582	-1663	-10860	-11810	-10800	1385	-15214	-10887	-11453	103
0.640833	-25	43	87	-59	-111	-33	8	-17	-19	7	-69	-63	-107	-17	-31	-59	-101	33	-81	-31	-102	-22	-99	-68	-62	2	-98	-12	-72	-73	-146	-75	-1	312	-11632	-24104	712	-11430	-8122	-11588	-1021	-10879	-11681	-10782	1833	-15167	-10779	-11334	-59
0.641667	-23	43	85	-58	-111	-33	20	-15	-18	6	-72	-62	-99	-14	-29	-56	-100	36	-82	-32	-111	-24	-102	-72	-64	0	-100	-12	-74	-68	-145	-72	49	257	-11526	-24212	1249	-11447	-8004	-11596	298	-10908	-11537	-10754	3940	-15124	-10665	-11207	-241
0.642500	-22	47	88	-58	-111	-31	11	-13	-17	8	-73	-63	-96	-13	-28	-57	-102	36	-83	-30	-102	-23	-98	-90	-64	-1	-99	-15	-74	-69	-146	-70	-44	193	-11420	-24312	663	-11469	-7887	-11608	1349	-10950	-11374	-10701	2479	-15097	-10544	-11085	303
0.643333	-24	44	88	-59	-103	-31	15	-8	-18	5	-72	-63	-94	-13	-28	-57	-100	33	-84	-33	-107	-24	-99	-69	-69	2	-99	-12	-74	-70	-146	-73	-116	123	-11319	-24408	-513	-11496	-7778	-11629	538	-10993	-11192	-10646	-888	-15055	-10419	-10962	-1065
0.644167	-24	49	85	-57	-111	-31	11	-13	-29	7	-82	-63	-96	-13	-19	-58	-99	35	-83	-33	-105	-23	-100	-69	-66	-3	-102	-11	-73	-70	-146	-74	-233	45	-11214	-24490	510	-11529	-7665	-11653	735	-11045	-10994	-10575	287	-15024	-10289	-10840	-762
0.645000	-27	43	82	-59	-112	-30	12	-14	-22	5	-74	-64	-97	-15	-31	-56	-102	32	-85	-33	-108	-12	-101	-70	-68	10	-100	-10	-73	-70	-147	-78	-345	-31	-11114	-24569	367	-11567	-7591	-11679	863	-11093	-10779	-10494	557	-14995	-10153	-10721	-107
0.645833	-24	44	89	-59	-111	-33	11	-17	-18	3	-73	-68	-96	-14	-28	-43	-100	36	-83	-31	-105	-24	-100	-70	-62	1	-99	-12	-73	-68	-144	-74	-339	-109	-11014	-24638	413	-11612	-7522	-11709	1152	-11147	-10559	-10403	644	-14967	-10005	-10599	-405
0.646667	-22	49	88	-55	-108	2	15	-14	-13	9	-70	-62	-94	-11	-28	-57	-94	39	-82	-29	-102	-18	-98	-67	-60	-6	-96	-11	-75	-66	-147	-70	-409	-191	-10917	-24701	247	-11658	-7430	-11739	1348	-11199	-10329	-10307	577	-14937	-9858	-10482	-388
0.647500	-19	51	89	-57	-109	-31	15	-13	-14	8	-68	-65	-95	-12	-28	-56	-93	37	-82	-33	-102	-23	-97	-68	-61	1	-96	-11	-68	-65	-144	-73	-490	-283	-10822	-24759	-214	-11714	-7365	-11778	1295	-11251	-10102	-10210	-1109	-14909	-9703	-10366	381
0.648333	-24	45	88	-58	-111	-33	-17	-16	-15	5	-70	-67	-98	-15	-28	-58	-100	37	-83	-33	-108	-24	-101	-67	-60	2	-99	-14	-77	-63	-146	-76	-386	-376	-10734	-24807	-1061	-11772	-7307	-11821	767	-11304	-9878	-10118	-3523	-14880	-9547	-10258	-1171
0.649167	-26	41	80	-61	-114	-36	10	-16	-23	1	-73	-64	-96	-15	-29	-67	-100	37	-88	-34	-104	-22	-99	-68	-62	2	-98	-11	-74	-67	-147	-75	-273	-472	-10643	-24844	-545	-11826	-7230	-11865	473	-11348	-9655	-10009	-1999	-14851	-9375	-10149	-2014
0.650000	-26	45	88	-59	-110	-33	15	-14	-16	5	-70	-68	-94	-14	-27	-60	-98	36	-84	-33	-132	-19	-99	-72	-62	-27	-101	-11	-72	-66	-145	-75	-220	-575	-10552	-24872	-60	-11896	-7191	-11915	7	-11395	-9445	-9912	327	-14817	-9201	-10050	147
0.650833	-21	44	85	-56	-108	-32	16	-28	-18	6	-73	-64	-93	-13	23	-59	-101	36	-84	-33	-102	-19	-99	-67	-63	1	-101	-11	-72	-67	-146	-76	-246	-670	-10464	-24890	-146	-11962	-7138	-11972	79	-11432	-9243	-9814	786	-14778	-9020	-9956	-59
0.651667	-24	43	85	-58	-111	-34	11	-16	-16	2	-72	-66	-97	-13	-28	-59	-101	33	-85	-33	-105	-22	-104	-70	-65	-29	-98	-13	-72	-69	-149	-75	-250	-790	-10376	-24901	-354	-12032	-7080	-12035	343	-11465	-9054	-9720	-259	-14737	-8828	-9868	-546
0.652500	-18	44	87	-53	-105	-31	13	-13	-15	4	-67	-65	-94	-14	-28	-58	-99	37	-81	-32	-112	-19	-96	-67	-59	2	-97	-13	-70	-68	-144	-77	-206	-899	-10286	-24902	-147	-12095	-7016	-12093	650	-11494	-8874	-9633	-737	-14692	-8650	-9783	-412
0.653333	-22	45	86	-57	-109	-29	15	-13	-17	5	-69	-63	-92	-11	-28	-57	-100	37	-81	-30	-108	-21	-97	-66	-61	21	-96	-9	-73	-63	-144	-76	-225	-1017	-10204	-24892	114	-12164	-6949	-12157	1280	-11518	-8712	-9550	-417	-14643	-8420	-9690	-276
0.654167	-21	47	88	-56	-103	-30	18	-12	-17	9	-67	-63	-92	-11	-27	-59	-95	37	-80	-28	-102	-16	-99	-67	-59	0	-96	-11	-72	-68	-145	-76	-267	-1143	-10118	-24874	76	-12234	-6870	-12225	2023	-11546	-8558	-9470	638	-14586	-8206	-9630	-237
0.655000	-21	45	88	-57	-109	-29	17	-12	-14	7	-70	-60	-93	-11	-27	-57	-96	35	-83	-21	-103	-17	-100	-67	-52	2	-97	-9	-67	-65	-142	-72	-196	-1270	-10042	-24841	503	-12301	-6784	-12289	2929	-11566	-8410	-9393	3334	-14531	-7980	-9559	-430
0.655833	-22	46	89	-58	-108	-32	12	-15	-12	4	-70	-64	-97	-13	-24	-58	-96	35	-84	-30	-104	-19	-100	-67	-66	-3	-97	-11	-72	-69	-142	-73	-188	-1405	-9967	-24806	683	-12362	-6694	-12354	4021	-11592	-8273	-9327	4315	-14466	-7748	-9488	489
0.656667	-26	51	86	-76	-107	-33	11	-15	-18	2	-73	-68	-97	-16	-31	-63	-100	33	-87	-35	-103	-23	-103	-73	-65	-3	-100	-13	-76	-75	-143	-79	-228	-1547	-9901	-24763	-580	-12429	-6595	-12420	3354	-11619	-8143	-9264	529	-14407	-7518	-9425	-299
0.657500	-24	39	82	-68	-115	-41	6	-18	-21	1	-76	-73	-84	-19	-32	-65	-102	35	-85	-33	-112	-26	-103	-69	-64	0	-99	-14	-75	-70	-148	-76	-203	-1688	-9834	-24701	468	-12487	-6469	-12471	3320	-11637	-8003	-9193	329	-14336	-7268	-9349	-823
0.658333	-26	28	85	-65	-111	-55	12	-13	-21	4	-75	-70	-99	-17	-31	-62	-99	32	-85	-35	-108	-24	-103	-72	-64	-3	-100	-18	-74	-72	-147	-74	-172	-1840	-9773	-24635	542	-12538	-6364	-12521	3312	-11665	-7862	-9147	-826	-14267	-7017	-9275	506
0.659167	-27	42	82	-63	-108	-35	11	-14	-17	20	-75	-57	-97	-19	-29	-61	-101	32	-83	-35	-105	-22	-102	-73	-64	0	-98	-13	-74	-70	-146	-75	-187	-1989	-9716	-24557	567	-12595	-6237	-12560	3295	-11686	-7716	-9088	-1216	-14193	-6761	-9185	658
0.660000	-26	42	87	-60	-110	-33	12	-14	-22	5	-73	-65	-98	-16	-29	-61	-101	35	-82	-34	-104	-23	-113	-76	-68	1	-101	-14	-73	-70	-145	-76	-138	-2145	-9670	-24476	476	-12629	-6104	-12592	3463	-11712	-7566	-9040	-1510	-14120	-6500	-9093	374
0.660833	-24	43	86	-60	-111	-33	9	-10	-16	6	-75	-65	-101	-15	-29	-61	-101	34	-83	-34	-107	-23	-101	-72	-63	-1	-100	-13	-74	-70	-147	-76	-96	-2302	-9629	-24383	349	-12666	-5969	-12609	3297	-11738	-7402	-8992	-2605	-14046	-6237	-8991	1012
0.661667	-23	35	87	-62	-111	-35	11	-15	-18	4	-73	-64	-95	-16	-28	-61	-101	35	-85	-33	-108	-22	-101	-74	-66	-3	-96	-13	-74	-68	-146	-75	-25	-2462	-9586	-24282	-413	-12702	-5814	-12622	2349	-11769	-7235	-8946	-5952	-13974	-5973	-8879	1025
0.662500	-24	42	86	-63	-110	-32	11	-13	-18	6	-73	-66	-98	-16	-32	-59	-102	37	-85	-33	-109	-25	-101	-70	-65	-1	-103	-14	-77	-70	-148	-75	53	-2629	-9547	-24173	64	-12728	-5658	-12625	1594	-11804	-7058	-8903	-5699	-13903	-5706	-8757	-70
0.663333	-14	42	84	-62	-110	-33	11	-14	-19	2	-70	-65	-96	-14	-31	-59	-99	33	-87	-33	-109	-25	-101	-91	-63	-4	-99	-36	-74	-72	-146	-75	-5	-2796	-9506	-24063	840	-12753	-5493	-12611	579	-11834	-6867	-8857	-3979	-13832	-5432	-8626	1559
0.664167	-26	41	87	-63	-111	-34	11	2	-21	0	-78	-68	-94	-16	-31	-60	-102	32	-85	-35	-110	-25	-102	-72	-66	-6	-104	-15	-75	-70	-149	-70	-84	-2961	-9465	-23944	758	-12773	-5324	-12594	177	-11871	-6669	-8812	-3226	-13766	-5160	-8484	1342
0.665000	-29	40	81	-64	-113	-36	7	-18	-24	3	-77	-67	-100	-19	-31	-63	-104	32	-90	-38	-108	-27	-105	-76	-66	-7	-104	-16	-76	-70	-153	-80	10	-3132	-9423	-23825	147	-12788	-5148	-12564	80	-11907	-6467	-8766	-3812	-13704	-4889	-8337	570
0.665833	-28	40	81	-65	-113	-38	9	-22	-22	-9	-78	-69	-96	-11	-32	-61	-99	30	-86	-35	-109	-24	-102	-73	-65	-7	-103	-13	-70	-72	-147	-77	82	-3296	-9367	-23695	43	-12795	-4951	-12529	-380	-11940	-6257	-8712	-4088	-13635	-4609	-8179	620
0.666667	-27	47	86	-60	-105	-33	12	-14	-18	5	-72	-65	-95	-15	-29	-60	-100	35	-84	-31	-107	-24	-97	-68	-52	0	-98	-9	-74	-70	-146	-75	-85	-3459	-9307	-23559	-16	-12797	-4749	-12474	-1043	-11964	-6044	-8662	-4159	-13573	-4333	-8017	481
0.667500	-23	44	88	-56	-112	-35	13	-13	-19	5	-70	-64	-100	-12	-25	-58	-98	37	-83	-33	-107	-24	-98	-72	-62	0	-99	-11	-74	-68	-145	-75	15	-3625	-9240	-23430	95	-12805	-4543	-12416	-1821	-11976	-5843	-8609	-3804	-13515	-4061	-7854	384
0.668333	-22	45	90	-59	-109	-31	16	-12	-15	7	-68	-66	-95	-16	-27	-56	-98	37	-82	-31	-104	-22	-100	-70	-60	0	-98	-13	-69	-69	-149	-75	101	-3790	-9167	-23290	335	-12808	-4321	-12347	-2200	-12006	-5643	-8551	-1660	-13466	-3796	-7691	151
0.669167	-21	44	89	-59	-109	-31	15	-10	-18	0	-68	-64	-94	-5	-25	-57	-99	38	-82	-29	-104	-19	-99	-67	-61	1	-99	-10	-72	-65	-146	-73	-95	-3952	-9084	-23154	81	-12814	-4101	-12268	-1835	-12017	-5443	-8485	365	-13417	-3537	-7530	552
0.670000	-23	44	87	-57	-107	-31	13	-12	-17	7	-72	-64	-96	-12	-26	-61	-98	47	-82	-32	-102	-19	-100	-69	-60	0	-99	-11	-70	-67	-146	-74	-118	-4116	-8995	-23009	-1982	-12815	-3873	-12175	-2843	-12020	-5259	-8420	-3173	-13370	-3289	-7372	-102
0.670833	-25	42	85	-58	-107	-40	13	-13	32	10	-68	-63	-93	-13	-29	-60	-101	35	-86	-30	-103	-22	-100	-69	-62	2	-99	-12	-72	-67	-145	-76	0	-4278	-8904	-22849	-1765	-12816	-3632	-12070	-3564	-12011	-5081	-8346	-2480	-13331	-3055	-7221	-1201
0.671667	-13	42	86	-59	-110	-32	9	-16	-21	5	-70	-64	-95	-14	-29	-57	-101	36	-84	-30	-102	-22	-102	-68	-65	0	-97	-11	-70	-66	-165	-76	34	-4433	-8800	-22722	-2046	-12822	-3391	-11949	-3535	-11993	-4914	-8268	-1783	-13302	-2831	-7074	247
0.672500	-24	41	86	-58	-107	-32	10	-14	-21	7	-70	-65	-97	-18	-18	-60	-116	33	-84	-31	-107	-23	-99	-69	-63	-4	-97	-12	-74	-68	-146	-76	17	-4590	-8698	-22575	-2243	-12827	-3145	-11810	-3367	-11959	-4758	-8181	-616	-13272	-2627	-6935	73
0.673333	-39	45	88	-58	-109	-33	10	-12	-17	7	-72	-63	-96	-15	-30	-57	-98	37	-86	-31	-107	-33	-103	-23	-66	-3	-99	-12	-74	-72	-148	-74	-11	-4735	-8596	-22432	-1699	-12837	-2906	-11656	-2890	-11914	-4614	-8088	308	-13251	-2439	-6796	-208
0.674167	-24	41	85	-58	-110	-34	-1	-12	-17	4	-75	-67	-97	-17	-29	-58	-98	35	-85	-31	-105	-22	-99	-68	-62	0	-98	-14	-70	-74	-146	-74	168	-4883	-8492	-22266	-980	-12841	-2661	-11482	-2297	-11859	-4470	-7984	1061	-13233	-2278	-6666	244
0.675000	-22	41	86	-58	-105	-32	11	-14	-15	5	-70	-63	-91	-15	-29	-56	-98	36	-86	-31	-103	-21	-103	-69	-74	0	-98	-9	-68	-69	-144	-75	273	-5008	-8394	-22131	-1468	-12846	-2423	-11289	-2337	-11792	-4333	-7867	-1381	-13222	-2135	-6543	567
0.675833	-19	43	87	-55	-104	-30	13	-13	-23	7	-69	-61	-92	-8	-27	-55	-97	39	-84	-29	-102	-21	-99	-67	-64	0	-102	-10	-73	-70	-146	-72	125	-5131	-8302	-21983	-827	-12843	-2197	-11083	-2075	-11717	-4206	-7744	-711	-13215	-2013	-6426	-917
0.676667	-26	39	58	-59	-108	-35	11	-16	-22	6	-73	-63	-98	-15	-29	-59	-96	33	-86	-32	-107	-23	-112	-70	-62	0	-100	-13	-88	-77	-148	-76	120	-5246	-8219	-21834	595	-12845	-1973	-10861	-1462	-11633	-4075	-7605	2600	-13212	-1911	-6313	655
0.677500	-24	39	86	-59	-111	-36	8	-18	-14	3	-82	-63	-97	0	-28	-61	-101	36	-84	-34	-105	-24	-104	-73	-63	0	-100	-14	-73	-73	-148	-75	234	-5341	-8144	-21681	895	-12841	-1779	-10628	-585	-11543	-3939	-7457	4843	-13217	-1839	-6196	1342
0.678333	-6	40	85	-59	-111	-29	11	-15	-17	5	-69	-66	-96	-15	-31	-59	-100	36	-86	-34	-105	-22	-100	-72	-63	-7	-99	-4	-73	-75	-151	-74	137	-5425	-8075	-21537	-98	-12824	-1568	-10381	382	-11452	-3798	-7287	4772	-13223	-1782	-6085	550
0.679167	-23	42	87	-60	-114	-28	13	-12	-17	6	-75	-64	-66	-12	-27	-53	-101	38	-86	-34	-109	-23	-100	-69	-62	0	-98	-11	-69	-70	-143	-78	11	-5492	-8018	-21391	-676	-12804	-1388	-10125	1087	-11354	-3650	-7109	4385	-13226	-1738	-5969	490
0.680000	-24	42	89	-58	-109	-30	15	-11	-17	4	-70	-64	-96	-13	-25	-53	-99	37	-78	-30	-104	-16	-99	-68	-63	0	-96	-12	-73	-68	-144	-70	35	-5538	-7973	-21245	-667	-12771	-1218	-9868	1613	-11262	-3495	-6910	4338	-13234	-1718	-5851	379
0.680833	-25	43	87	-56	-101	-31	15	-13	-17	6	-73	-62	-94	-14	-26	-58	-100	38	-82	-32	-105	-21	-99	-69	-61	1	-97	-10	-73	-70	-149	-73	12	-5575	-7940	-21108	-462	-12727	-1090	-9609	1820	-11179	-3332	-6713	4565	-13244	-1702	-5729	269
0.681667	-27	42	88	-56	-109	-30	12	-16	-19	3	-69	-65	-95	-14	-29	-60	-99	38	-83	-29	-105	-23	-100	-73	-64	-3	-96	-13	-52	-74	-148	-76	17	-5595	-7918	-20970	55	-12694	-945	-9362	2021	-11109	-3157	-6507	5455	-13258	-1702	-5604	201
0.682500	-27	40	85	-58	-113	-31	9	-14	-22	3	-73	-63	-97	-9	-31	-60	-101	18	-86	-32	-104	-22	-99	-72	-66	0	-97	-9	-70	-73	-148	-73	-24	-5601	-7903	-20831	765	-12649	-833	-9113	2974	-11042	-2974	-6291	6948	-13264	-1711	-5472	773
0.683333	-25	45	87	-59	-113	-32	13	-12	-18	6	-69	-66	-97	-13	-28	-59	-101	39	-84	-17	-109	1	-101	-72	-62	1	-95	-11	-75	-70	-146	-75	-70	-5598	-7903	-20697	-565	-12596	-741	-8883	2401	-10997	-2783	-6074	2763	-13274	-1715	-5324	569
0.684167	-23	44	88	-58	-109	-32	20	-14	-16	5	-70	-64	-98	-17	-29	-59	-98	36	-84	-31	-108	-21	-99	-72	-64	-1	-99	-13	-72	-74	-146	-73	-31	-5584	-7906	-20570	-456	-12545	-662	-8671	1137	-10966	-2582	-5854	1423	-13288	-1730	-5174	-1268
0.685000	-25	43	87	-59	-113	-31	13	-10	-17	6	-74	-65	-99	-15	-29	-58	-108	37	-83	-36	-105	-17	-101	-70	-66	0	-99	-11	-75	-69	-144	-75	-80	-5561	-7921	-20444	360	-12497	-606	-8472	951	-10961	-2382	-5639	1812	-13294	-1744	-5016	-338
0.685833	-27	43	88	-58	-110	-25	13	-12	-18	5	-86	-64	-95	-14	-27	-57	-97	40	-81	-31	-108	-21	-97	-69	-63	0	-96	-9	-73	-72	-143	-72	-122	-5532	-7932	-20319	273	-12452	-561	-8294	411	-10968	-2166	-5430	1820	-13303	-1741	-4845	-476
0.686667	-19	44	89	-55	-109	-29	17	-11	-17	6	-66	-61	-92	-13	-25	-55	-99	36	-82	-30	-103	-21	-95	-67	-59	3	-96	-13	-72	-66	-141	-72	-156	-5502	-7953	-20195	52	-12412	-532	-8137	126	-10999	-1964	-5228	1074	-13310	-1735	-4678	-700
0.687500	-19	47	92	-53	-107	-29	13	-17	-17	9	-68	-61	-94	-14	-6	-55	-96	41	-81	-31	-104	-17	-95	-67	-61	0	-94	-9	-69	-66	-142	-70	-141	-5467	-7971	-20077	218	-12385	-516	-8008	175	-11058	-1765	-5044	610	-13325	-1724	-4506	-544
0.688333	5	49	93	-56	-109	-28	18	-9	-16	9	-67	-61	-94	-9	-27	-56	-97	40	-79	-27	-102	-18	-95	-43	-58	1	-92	-10	-72	-66	-143	-72	-103	-5430	-7992	-19961	-436	-12368	-516	-7904	-118	-11131	-1574	-4876	-2738	-13345	-1703	-4339	106
0.689167	-22	45	96	-58	-110	-26	17	-11	-13	12	-68	-63	-94	-12	-25	-56	-96	43	-81	-29	-102	-21	-95	-64	-61	2	-96	-9	-69	-65	-107	-69	-53	-5399	-8009	-19850	-425	-12371	-527	-7829	-387	-11233	-1392	-4729	-3653	-13374	-1660	-4178	-1385
0.690000	-23	44	90	-55	-110	-27	13	-9	-18	6	-72	-63	-96	-14	-29	-58	-98	36	-83	-25	-104	-34	-97	-67	-66	-1	-100	-11	-74	-68	-143	-74	-55	-5366	-8023	-19744	688	-12387	-547	-7778	-525	-11354	-1223	-4610	-1264	-13417	-1606	-4038	-195
0.690833	-26	41	89	-60	-110	-34	10	-15	-18	1	-74	-65	-92	-15	-27	-60	-101	32	-85	-31	-107	-22	-97	-70	-63	0	-97	-9	-74	-69	-142	-74	-76	-5332	-8032	-19643	1079	-12418	-570	-7750	-367	-11485	-1067	-4496	226	-13464	-1529	-3911	975
0.691667	-28	42	88	-56	-109	-31	15	-13	-22	5	-70	-62	-93	-12	-29	-61	-100	36	-85	-26	-107	-8	-95	-69	-68	0	-95	-11	-72	-68	-143	-76	-70	-5292	-8028	-19539	612	-12467	-601	-7744	25	-11637	-930	-4416	-922	-13525	-1431	-3812	70
0.692500	-26	43	89	-56	-109	-29	15	-11	-15	5	-72	-58	-98	-17	-30	-60	-99	37	-82	-28	-105	-22	-97	-68	-63	3	-97	-11	-72	-69	-143	-75	-117	-5255	-8014	-19443	544	-12535	-629	-7780	75	-11798	-813	-4358	-2049	-13608	-1316	-3742	217
0.693333	5	44	90	-53	-107	-31	15	-9	-15	7	-67	-64	-96	-15	-28	-56	-98	38	-91	-29	-107	-22	-97	-66	-64	4	-96	-7	-73	-69	-143	-73	-90	-5208	-7989	-19352	765	-12614	-661	-7790	113	-11972	-715	-4321	-2009	-13705	-1177	-3715	274
0.694167	-23	44	90	-50	-112	-31	15	-7	1	6	-70	-65	-99	-14	-28	-58	-96	39	-82	-26	-107	-19	-95	-66	-63	3	-98	-8	-73	-61	-144	-72	-31	-5156	-7952	-19268	745	-12709	-685	-7837	5	-12156	-644	-4325	-1662	-13825	-1022	-3738	226
0.695000	-22	44	90	-57	-108	-30	16	-9	-17	9	-68	-62	-93	-13	-27	-57	-93	39	-85	-28	-103	-19	-99	-67	-60	3	-96	-9	-69	-67	-141	-70	-99	-5097	-7901	-19190	847	-12822	-704	-7899	-64	-12354	-591	-4340	-1024	-13968	-849	-3820	381
0.695833	-21	45	90	-56	-101	-30	18	-10	-15	6	-77	-63	-93	-12	-27	-58	-97	38	-83	-27	-105	-18	-97	-65	-61	1	-99	-8	-69	-68	-143	-74	-137	-5025	-7831	-19112	1594	-12950	-721	-7971	535	-12555	-564	-4384	997	-14138	-668	-3955	580
0.696667	-27	39	84	-53	-109	-32	10	-14	-18	6	-70	-63	-96	-12	-30	-62	-102	33	-85	-28	-108	-24	-101	-68	-64	0	-98	-13	-73	-72	-146	-77	-118	-4941	-7748	-19043	667	-13088	-725	-8056	397	-12762	-556	-4455	-1607	-14335	-474	-4164	837
0.697500	-25	41	84	-57	-110	-59	5	-15	-21	4	-73	-62	-97	-14	-32	-60	-100	34	-85	-30	-108	-24	-102	-72	-65	-1	-99	-13	-77	-74	-149	-70	-57	-4840	-7638	-18974	146	-13232	-700	-8144	-1085	-12970	-573	-4540	-3488	-14551	-277	-4435	-768
0.698333	-25	37	86	-58	-110	-35	8	-18	-19	4	-74	-68	-99	-21	-33	-62	-102	30	-88	-33	-107	-15	-104	-73	-66	-4	-99	-14	-75	-76	-152	-78	-24	-4728	-7531	-18915	1260	-13386	-692	-8230	-1417	-13184	-607	-4648	-2058	-14793	-79	-4783	94
0.699167	-28	37	82	-66	-111	-41	25	-17	-22	4	-74	-74	-97	-18	-33	-60	-100	33	-87	-31	-111	-24	-102	-65	-65	0	-99	-11	-86	-74	-148	-77	-48	-4595	-7397	-18857	1468	-13543	-646	-8310	-1993	-13396	-658	-4772	-938	-15046	125	-5188	477
0.700000	-27	38	85	-58	-110	-34	11	-14	-22	3	-76	-65	-97	-16	-33	-61	-100	41	-84	-30	-104	-24	-101	-73	-65	0	-99	-13	-73	-74	-149	-77	-46	-4453	-7245	-18798	1770	-13704	-582	-8389	-2209	-13604	-728	-4916	-29	-15317	316	-5658	348
0.700833	-18	40	82	-58	-109	-30	12	-15	-23	5	-72	-64	-96	-14	-29	-57	-105	34	-84	-29	-105	-22	-100	-68	-62	1	-98	-10	-73	-72	-144	-79	-6	-4299	-7085	-18745	1776	-13865	-494	-8458	-2347	-13825	-811	-5065	831	-15592	500	-6188	314
0.701667	-22	42	88	-60	-107	-32	10	-15	-18	5	-72	-67	-97	-13	-29	-57	-97	35	-84	-29	-108	-16	-101	-104	-65	-1	-112	-9	-74	-72	-146	-75	37	-4135	-6905	-18693	987	-14035	-385	-8520	-2954	-14037	-903	-5231	-1062	-15870	665	-6761	973
0.702500	-22	42	88	-51	-109	-31	11	-14	-17	7	-70	-63	-95	-15	-29	-59	-98	39	-84	-31	-107	-21	-100	-68	-61	2	-98	-10	-72	-68	-150	-76	50	-3962	-6696	-18643	458	-14222	-267	-8566	-3667	-14239	-1004	-5393	-2763	-16143	805	-7378	-615
0.703333	-22	43	86	-64	-113	-35	11	-14	-16	5	-74	-64	-96	-13	-30	-59	-99	15	-86	-35	-129	-24	-98	-68	-63	-1	-100	-11	-72	-72	-149	-76	42	-3788	-6521	-18596	1356	-14388	-93	-8592	-4122	-14440	-1102	-5552	-816	-16395	931	-8014	-316
0.704167	-23	42	82	-55	-110	-34	12	-14	-18	3	-73	-65	-101	-15	-31	-57	-101	33	-83	-34	-105	-23	-101	-68	-68	-3	-101	-14	-75	-70	-155	-77	23	-3613	-6316	-18550	1637	-14564	90	-8609	-4450	-14627	-1207	-5745	1380	-16633	1021	-8671	1300
0.705000	-24	38	85	-63	-110	-38	12	-13	-16	2	-73	-65	-95	-17	-31	-60	-102	33	-85	-38	-108	-25	-100	-73	-64	-1	-101	-14	-75	-68	-147	-79	51	-3441	-6109	-18509	988	-14747	296	-8603	-4122	-14803	-1303	-5924	1178	-16836	1077	-9320	411
0.705833	-28	38	84	-62	-111	-51	10	-18	-22	17	-74	-65	-98	-18	-32	-61	-101	34	-86	-35	-109	-24	-102	-74	-68	-4	-102	-13	-76	-72	-168	-78	80	-3273	-5892	-18468	269	-14934	523	-8569	-3871	-14964	-1391	-6085	-321	-17003	1137	-9949	242
0.706667	-24	44	85	-59	-105	-33	11	-10	-19	5	-69	-62	-96	-16	-30	-59	-101	33	-85	-52	-105	-23	-103	-70	-80	1	-98	-12	-72	-70	-149	-78	32	-3116	-5677	-18419	-19	-15128	775	-8517	-3701	-15103	-1456	-6243	-1319	-17127	1154	-10549	379
0.707500	-23	42	82	-63	-112	-40	10	-16	-17	4	-74	-68	-97	-18	-29	-58	-101	35	-82	-33	-104	-24	-101	-69	-64	0	-98	-12	-75	-68	-147	-75	54	-2966	-5460	-18377	54	-15325	1034	-8438	-3650	-15222	-1514	-6397	-1507	-17203	1146	-11107	392
0.708333	-23	43	85	-58	-109	-33	12	-13	-16	6	-69	-63	-99	-17	-31	-57	-100	36	-82	-32	-107	-28	-100	-55	-66	1	-97	-12	-72	-70	-147	-74	64	-2832	-5247	-18335	157	-15517	1307	-8333	-3374	-15319	-1547	-6542	-916	-17240	1115	-11618	486
0.709167	-21	45	88	-59	-110	-33	12	-5	-18	7	-69	-64	-95	-14	-26	-57	-97	35	-83	-34	-105	-22	-99	-67	-61	1	-99	-12	-67	-69	-146	-73	7	-2705	-5028	-18291	655	-15722	1580	-8207	-2235	-15388	-1557	-6675	1479	-17225	1072	-12061	430
0.710000	-24	43	89	-60	-108	-31	12	-12	-19	8	-74	-64	-79	-13	-36	-57	-100	34	-83	-29	-105	-18	-100	-68	-62	-1	-100	-14	-75	-69	-145	-75	-36	-2588	-4830	-18247	-16	-15925	1855	-8047	-1114	-15433	-1540	-6803	827	-17172	1014	-12436	745
0.710833	-28	44	85	-69	-112	-32	12	-15	-18	7	-70	-62	-94	-14	-25	-59	-99	35	-84	-31	-105	-19	-99	-69	-63	1	-98	-14	-73	-69	-146	-74	-31	-2489	-4631	-18203	-1354	-16132	2119	-7877	-1603	-15448	-1490	-6916	-1805	-17083	948	-12735	-770
0.711667	-23	41	88	-58	-108	-32	12	-16	-18	2	-70	-63	-95	-10	-27	-56	-102	34	-83	-30	-102	-8	-101	-70	-66	1	-98	-13	-72	-70	-144	-74	0	-2391	-4431	-18159	-171	-16336	2372	-7678	-1060	-15432	-1413	-7005	-33	-16958	887	-12969	-512
0.712500	-24	41	88	-59	-110	-32	12	-13	-16	6	-70	-34	-94	-14	-29	-61	-99	36	-82	-32	-104	-18	-101	-67	-62	2	-97	-11	-73	-70	-147	-75	7	-2298	-4231	-18112	-82	-16538	2608	-7452	-560	-15384	-1307	-7125	713	-16814	821	-13128	271
0.713333	-25	43	94	-56	-109	-28	11	-10	-14	6	-68	-60	-91	-12	-25	-55	-97	38	-84	-29	-103	-19	-99	-67	-60	3	-95	-10	-72	-67	-145	-68	27	-2208	-4042	-18068	-56	-16730	2819	-7214	267	-15307	-1190	-7222	1544	-16641	767	-13216	-268
0.714167	-21	43	88	-56	-108	-39	17	-12	-18	8	-68	-60	-96	-17	-28	-57	-99	37	-82	-30	-104	-16	-100	-67	-63	-4	-99	-11	-72	-69	-148	-72	-108	-2120	-3853	-18020	-132	-16908	2990	-6960	1052	-15205	-1025	-7309	2508	-16463	716	-13243	-802
0.715000	-25	42	87	-55	-111	-32	13	-13	-19	4	-113	-64	-94	-13	-27	-57	-98	34	-84	-32	-104	-19	-100	-69	-63	0	-100	-11	-73	-70	-147	-72	-241	-2038	-3670	-17978	-434	-17064	3130	-6698	1600	-15082	-851	-7398	1546	-16289	694	-13218	-116
0.715833	-24	54	87	-58	-112	-34	10	-14	-24	2	-73	-66	-99	-14	-27	-58	-100	33	-85	-32	-104	-21	-99	-69	-66	34	-101	-13	-74	-70	-146	-72	-193	-1947	-3486	-17931	-1030	-17206	3236	-6421	1745	-14939	-664	-7485	-858	-16113	687	-13148	-1060
0.716667	-26	38	85	-58	-113	-33	10	-14	-22	3	-69	-65	-95	-18	-29	-61	-108	30	-85	-31	-107	-22	-101	-69	-68	0	-98	-12	-75	-69	-148	-73	-153	-1854	-3304	-17887	-48	-17310	3295	-6148	2228	-14770	-463	-7566	779	-15950	700	-13048	-1874
0.717500	-25	41	92	-59	-111	-33	10	-15	-22	3	-70	-65	-98	-16	-30	-61	-102	33	-84	-31	-107	-21	-101	-68	-67	-3	-95	-13	-82	-59	-149	-75	-99	-1753	-3117	-17843	604	-17386	3311	-5878	2739	-14589	-257	-7644	3465	-15807	735	-12914	-197
0.718333	-25	42	86	-58	-113	-31	13	-14	-19	5	-72	-64	-101	-16	-31	-62	-101	35	-79	-32	-108	-18	-99	-69	-66	-1	-95	-13	-73	-69	-149	-77	-143	-1653	-2936	-17800	131	-17412	3285	-5605	3671	-14402	-34	-7718	4177	-15681	790	-12768	-626
0.719167	-27	43	89	-57	-110	-33	11	-14	-16	7	-67	-64	-95	-13	-29	-57	-97	36	-83	-29	-105	-22	-99	-65	-64	1	-96	-10	-69	-70	-146	-72	-195	-1547	-2748	-17758	-432	-17397	3223	-5344	4325	-14203	145	-7789	3194	-15575	873	-12616	-1133
0.720000	-23	43	89	-57	-107	-32	12	-10	-16	5	-72	-69	-95	-27	-28	-57	-97	36	-83	-29	-104	-19	-96	-66	-61	1	-96	-11	-73	-69	-144	-73	-173	-1445	-2560	-17736	-335	-17323	3124	-5096	4683	-14003	329	-7865	2445	-15487	972	-12475	-1014
0.720833	-22	49	91	-57	-108	-32	13	-11	-15	7	-69	-61	-96	-16	-27	-56	-97	36	-83	-31	-98	-19	-96	-67	-61	2	-107	-11	-73	-65	-146	-72	-174	-1347	-2377	-17684	-270	-17197	2990	-4865	4945	-13802	497	-7938	1868	-15418	1081	-12344	-1022
0.721667	-22	45	90	-58	-110	-31	13	-15	-18	6	-70	-62	-96	-14	-27	-55	-95	41	-80	-31	-105	-18	-97	-66	-62	0	-96	-13	-69	-65	-146	-72	-116	-1247	-2187	-17643	-397	-17011	2835	-4657	4875	-13583	643	-8014	1701	-15362	1207	-12238	-736
0.722500	-28	42	92	-58	-112	-32	11	-11	-16	4	-70	-64	-94	-13	-28	-55	-97	33	-83	-31	-104	-19	-97	-67	-62	1	-95	-8	-70	-64	-146	-67	-138	-1158	-2002	-17599	-120	-16769	2660	-4471	4822	-13400	763	-8084	3164	-15318	1332	-12154	-595
0.723333	-22	43	88	-59	-110	-33	16	-17	-17	-25	-74	-66	-97	-15	-32	-59	-98	35	-85	-32	-109	-24	-101	-69	-64	-1	-99	-14	-75	-67	-151	-77	-136	-1075	-1815	-17555	-128	-16467	2467	-4316	5031	-13205	856	-8159	3023	-15275	1457	-12104	-77
0.724167	-30	38	86	-60	-113	-36	8	-19	-26	1	-76	-67	-99	-19	-32	-61	-103	50	-82	-32	-107	-52	-101	-68	-63	-4	-98	-14	-75	-69	-150	-77	-94	-1004	-1627	-17508	-1707	-16109	2280	-4185	3541	-13007	926	-8233	-1435	-15231	1585	-12087	-1075
0.725000	-28	39	85	-60	-121	-39	10	-17	-25	17	-74	-66	-95	-17	-31	-60	-102	32	-85	-34	-111	-26	-105	-70	-65	-3	-100	-16	-72	-69	-147	-77	-148	-945	-1446	-17449	-809	-15703	2095	-4081	2849	-12805	969	-8310	-939	-15170	1706	-12092	-1194
0.725833	-26	41	87	-60	-110	-36	13	-17	-16	2	-74	-65	-97	-16	-29	-62	-100	34	-85	-26	-103	-22	-100	-70	-62	0	-99	-15	-72	-69	-150	-74	-62	-899	-1261	-17380	-820	-15240	1920	-4002	2598	-12602	987	-8392	-1381	-15096	1810	-12130	-62
0.726667	-24	40	89	-58	-110	-33	15	-14	-14	4	-70	-63	-96	-13	-29	-59	-101	36	-81	-32	-104	-21	-101	-68	-60	1	-97	-10	-70	-66	-147	-74	12	-868	-1083	-17292	-724	-14735	1768	-3966	2478	-12398	985	-8474	-1485	-14998	1909	-12202	-499
0.727500	-21	41	90	-59	-105	-33	15	-13	-21	2	-74	-65	-94	-14	-28	-58	-99	37	-81	-32	-107	-22	-100	-68	-65	-1	-99	-12	-69	-68	-147	-74	-31	-848	-910	-17219	-582	-14210	1629	-3933	2565	-12194	958	-8572	-1672	-14877	1976	-12298	-650
0.728333	-25	41	87	-57	-109	-40	15	-36	-19	4	-48	-62	-96	-16	-30	-55	-100	35	-82	-30	-105	-22	-102	-68	-63	2	-99	-10	-70	-67	-149	-74	-94	-840	-746	-17118	-395	-13690	1510	-3943	2688	-11980	919	-8672	-2284	-14724	2026	-12425	63
0.729167	-36	41	89	-59	-109	-36	16	-15	-21	5	-74	-63	-95	-14	-25	-60	-100	35	-80	-28	-104	-22	-125	-73	-60	1	-97	-12	-70	-66	-148	-73	-62	-843	-597	-17008	-1331	-13105	1424	-3978	2204	-11762	867	-8786	-5611	-14535	2054	-12566	-336
0.730000	-23	42	89	-55	-107	-36	13	-13	-26	5	-70	-65	-97	-17	-29	-58	-102	34	-82	-30	-105	-24	-102	-70	-63	1	-98	-11	-74	-78	-148	-75	-38	-848	-451	-16886	-785	-12547	1359	-4040	1876	-11537	810	-8913	-5420	-14327	2052	-12729	-1418
0.730833	-23	42	86	-60	-110	-39	11	-13	-17	3	-73	-64	-95	-18	-28	-60	-111	37	-83	-35	-109	-26	-101	-69	-64	0	-100	-11	-76	-68	-146	-76	-23	-865	-328	-16755	128	-12000	1315	-4129	1519	-11312	739	-9053	-2996	-14081	2035	-12908	338
0.731667	-27	38	87	-61	-112	-36	10	-14	-18	19	-74	-69	-98	-21	-27	-62	-102	33	-84	-36	-108	-25	-102	-72	-64	-4	-102	-18	-74	-73	-148	-77	-38	-878	-212	-16616	-28	-11500	1300	-4242	1692	-11081	681	-9209	-1423	-13811	1991	-13096	429
0.732500	-23	34	84	-70	-113	-39	11	-16	-23	1	-75	-66	-97	-18	-29	-60	-101	34	-87	-31	-105	-23	-102	-72	-53	-5	-99	-13	-73	-69	-149	-74	-47	-883	-108	-16462	-396	-10985	1285	-4376	1737	-10845	629	-9367	-1558	-13513	1928	-13288	-82
0.733333	-23	42	85	-61	-107	-36	13	23	-19	0	-76	-60	-94	-17	-27	-58	-98	36	-82	-31	-107	-23	-100	-69	-66	-4	-99	-11	-70	-70	-145	-73	-46	-870	-14	-16306	-259	-10536	1284	-4539	1482	-10610	579	-9547	-1885	-13195	1844	-13487	-47
0.734167	-26	40	87	-56	-111	-34	16	-11	-19	2	-72	-64	-96	-13	-28	-59	-104	28	-81	-31	-107	-17	-99	-69	-64	0	-98	-11	-72	-70	-149	-77	-76	-879	62	-16147	-199	-10135	1290	-4721	1338	-10374	534	-9739	-2461	-12871	1738	-13689	-5
0.735000	-22	44	91	-58	-109	-35	20	-13	-16	7	-70	-62	-93	-13	-25	-59	-97	37	-82	-28	-102	-21	-102	-69	-62	0	-97	9	-70	-67	-148	-75	-75	-859	133	-15994	-95	-9793	1291	-4927	879	-10151	498	-9946	-2938	-12532	1614	-13889	142
0.735833	-21	45	90	-53	-104	-31	17	-9	-16	9	-68	-62	-95	-12	-26	-56	-96	39	-76	-28	-102	-16	-101	-67	-60	1	-96	-10	-72	-68	-146	-68	-27	-832	192	-15834	685	-9507	1290	-5157	847	-9931	458	-10167	-1550	-12186	1482	-14086	122
0.736667	-25	44	87	-60	-111	-35	12	-12	-16	3	-72	-61	-105	-15	-27	-58	-97	36	-82	-33	-109	-23	-100	-67	-62	0	-99	-11	-73	-70	-146	-74	10	-792	241	-15689	1354	-9290	1247	-5414	1745	-9727	414	-10400	366	-11868	1333	-14275	647
0.737500	-24	43	85	-61	-109	-33	15	-11	-17	3	-74	-67	-97	-14	-27	-57	-99	36	-85	-32	-103	-22	-100	-90	-65	0	-102	-13	-73	-69	-147	-73	-62	-740	284	-15546	-363	-9122	1240	-5687	976	-9539	371	-10644	-3485	-11548	1174	-14461	276
0.738333	-25	42	84	-58	-108	-32	13	-8	-18	2	-67	-82	-95	-8	-27	-59	-96	34	-86	-27	-105	-21	-95	-67	-62	3	-98	-12	-68	-67	-148	-75	-124	-680	326	-15420	188	-8971	1184	-5981	-120	-9361	316	-10887	-3269	-11243	1001	-14639	-316
0.739167	-22	43	89	-61	-110	-32	16	-11	-18	3	-72	-65	-94	-9	-26	-60	-101	36	-84	-31	-98	-16	-99	-69	-65	-3	-99	-11	-73	-67	-147	-72	-92	-601	368	-15298	620	-8984	1104	-6301	-965	-9205	247	-11143	-2395	-10955	820	-14806	1050
0.740000	-23	42	81	-52	-111	-33	15	-11	-21	4	-78	-64	-101	-14	-30	-58	-104	35	-87	-33	-109	-22	-103	-69	-66	0	-101	-15	-76	-70	-152	-77	-24	-520	405	-15199	674	-8998	1003	-6642	-2010	-9061	151	-11403	-1113	-10692	624	-14965	678
0.740833	-25	44	86	-61	-114	-38	10	-19	-18	3	-73	-66	-98	-16	-28	-60	-103	36	-80	-24	-107	-22	-101	-73	-63	2	-97	-13	-73	-70	-146	-75	24	-434	454	-15106	590	-9060	881	-7002	-3016	-8935	37	-11658	-547	-10451	428	-15112	420
0.741667	-24	44	87	-58	-111	-19	11	-13	-16	3	-74	-69	-98	-14	-28	-57	-100	35	-82	-31	-107	-21	-99	-64	-64	0	-98	-13	-75	-70	-147	-74	-63	-346	507	-15032	538	-9162	739	-7370	-4055	-8828	-104	-11909	-103	-10237	216	-15241	696
0.742500	-24	56	87	-60	-111	-34	12	-13	-19	4	-70	-65	-99	-16	-27	-58	-101	35	-84	-33	-107	-22	-101	-68	-63	-1	-96	-13	-70	-67	-177	-73	-126	-252	561	-14979	-537	-9295	579	-7758	-5509	-8730	-280	-12150	-3235	-10041	-5	-15369	485
0.743333	-23	42	88	-60	-107	-32	13	-15	-17	2	-72	-66	-95	-22	-27	-58	-99	36	-84	-31	-105	-23	-99	-69	-63	-1	-99	-12	-73	-72	-144	-75	-294	-162	632	-14937	-253	-9451	409	-8155	-6847	-8648	-489	-12389	-3290	-9877	-240	-15488	-1353
0.744167	-26	39	86	-59	-111	-33	11	-15	-23	3	-73	-63	-100	5	-29	-60	-105	33	-77	-12	-109	-22	-101	-70	-64	0	-100	-14	-75	-69	-149	-78	-521	-74	706	-14915	850	-9621	230	-8561	-8208	-8576	-731	-12608	-453	-9732	-460	-15595	175
0.745000	-25	40	87	-60	-114	-34	9	-18	-23	2	-74	-69	-98	-17	-29	-61	-101	32	-85	-34	-105	-24	-102	-73	-66	-1	-100	-14	-75	-72	-141	-79	-370	0	790	-14908	1090	-9795	44	-8969	-9134	-8497	-1002	-12814	1472	-9611	-741	-15694	796
0.745833	-24	42	87	-60	-111	-32	8	-17	-19	3	-72	-66	-96	-17	-31	-63	-100	34	-85	4	-108	-24	-102	-72	-64	0	-99	-13	-74	-72	-151	-76	-276	96	880	-14914	363	-9962	-126	-9371	-9695	-8419	-1304	-12999	596	-9509	-991	-15784	-417
0.746667	-22	44	91	-57	-109	-33	9	11	0	8	-70	-62	-128	-16	-27	-57	-97	38	-82	-29	-104	-24	-101	-66	-60	3	-96	-11	-72	-69	-154	-70	-253	183	979	-14937	-121	-10116	-291	-9769	-10432	-8335	-1628	-13166	-821	-9418	-1274	-15870	-630
0.747500	-11	41	89	-57	-109	-32	13	-11	-16	6	-70	-66	-96	-16	-25	-58	-96	35	-83	-32	-101	-22	-97	-67	-50	1	-97	-14	-70	-72	-148	-74	-286	263	1074	-14972	-101	-10254	-447	-10162	-11039	-8250	-1975	-13317	-1580	-9349	-1557	-15956	-87
0.748333	-24	41	86	-61	-109	-40	12	-13	-17	3	-63	-68	-95	-18	-29	-62	-99	32	-87	-35	-105	-25	-102	-69	-62	-1	-102	-11	-73	-75	-149	-77	-337	337	1172	-15020	-107	-10365	-586	-10541	-11720	-8154	-2334	-13442	-1574	-9290	-1848	-16041	583
0.749167	-22	42	86	-60	-112	-33	10	-15	-23	0	-78	-68	-97	-16	-30	-62	-102	34	-94	-41	-105	-23	-100	-67	-65	-4	-100	-10	-72	-70	-147	-75	-143	417	1265	-15075	-60	-10443	-712	-10901	-12127	-8034	-2697	-13548	-308	-9235	-2144	-16129	377
0.750000	-25	40	92	-59	-109	-33	11	-11	-18	1	-73	-66	-96	-17	-29	-62	-102	30	-85	-32	-102	-24	-101	-67	-63	-4	-100	-10	-69	-72	-147	-58	-82	500	1353	-15139	452	-10487	-815	-11246	-11398	-7897	-3064	-13638	1949	-9187	-2432	-16220	385
0.750833	-22	41	88	-59	-107	-36	9	-14	-17	4	-73	-65	-94	-18	-30	-61	-98	33	-85	-23	-104	-25	-104	-72	-61	-3	-99	-10	-73	-70	-148	-75	-77	591	1431	-15210	-875	-10494	-903	-11570	-11452	-7742	-3411	-13704	-1271	-9143	-2721	-16315	343
0.751667	-23	40	87	-59	-114	-38	11	-11	-18	4	-73	-64	-102	-19	-30	-61	-103	32	-84	-31	-109	-24	-102	-68	-64	-4	-98	-11	-73	-76	-149	-76	-5	681	1498	-15288	-833	-10459	-974	-11869	-11906	-7572	-3763	-13765	-1915	-9095	-3004	-16413	-884
0.752500	-14	40	87	-57	-109	-34	10	-11	-18	6	-72	-63	-94	-14	-29	-59	-98	35	-84	-32	-108	-25	-100	-66	-62	18	-96	-10	-74	-68	-146	-75	-31	784	1550	-15365	-5	-10392	-1025	-12142	-10977	-7378	-4081	-13806	-1052	-9046	-3256	-16525	349
0.753333	-19	41	89	-59	-108	-33	12	-11	-13	4	-69	-79	-94	-18	-29	-60	-97	35	-84	-30	-103	-24	-100	-67	-61	-1	-98	-11	-70	-67	-146	-73	-24	893	1583	-15440	-80	-10286	-1069	-12399	-9737	-7167	-4375	-13845	-466	-8990	-3527	-16643	19
0.754167	-23	43	87	-58	-107	-32	12	-11	-17	7	-73	-65	-94	-28	-23	-59	-99	35	-84	-32	-108	-25	-100	-67	-60	-1	-94	-8	-73	-67	-146	-73	93	1004	1595	-15529	-183	-10145	-1100	-12629	-7933	-6941	-4639	-13870	-617	-8931	-3768	-16766	-1620
0.755000	-30	44	95	-57	-107	-27	15	-14	-15	5	-73	-61	-92	-15	-27	-59	-96	36	-83	-29	-103	-23	-101	-67	-61	-3	-96	-9	-67	-66	-152	-74	189	1129	1590	-15611	64	-9972	-1148	-12843	-5773	-6704	-4879	-13897	-303	-8860	-3992	-16900	-2262
0.755833	-26	44	86	-57	-108	-33	12	-14	-16	4	-74	-62	-97	-17	-29	-53	-99	34	-84	-31	-113	-34	-101	-67	-62	0	-99	-11	-70	-66	-144	-76	133	1251	1557	-15692	-315	-9781	-1194	-13043	-3697	-6458	-5100	-13927	-2785	-8780	-4197	-17044	-786
0.756667	-26	40	86	-59	-111	-40	7	-18	-24	3	-75	-65	-98	-22	-30	-62	-102	32	-86	-35	-110	-28	-107	-72	-64	-5	-100	-16	-77	-73	-148	-86	-62	1376	1503	-15777	93	-9572	-1250	-13232	-1569	-6210	-5267	-13966	-2996	-8692	-4379	-17193	-1735
0.757500	-28	38	82	-63	-115	-39	5	-19	-25	0	-79	-70	-101	-22	-34	-63	-105	32	-86	-34	-108	-28	-113	-70	-64	-4	-99	-15	-78	-72	-150	-77	-215	1509	1434	-15859	1077	-9335	-1308	-13405	802	-5954	-5419	-13999	-166	-8582	-4537	-17352	-796
0.758333	-25	38	82	-58	-112	-23	9	-16	-19	2	-76	-66	-99	-19	-31	-61	-104	32	-87	-36	-111	-27	-102	-69	-64	-4	-98	-13	-76	-69	-149	-77	-208	1641	1339	-15937	1164	-9088	-1383	-13572	3421	-5709	-5547	-14044	1867	-8448	-4669	-17498	811
0.759167	-25	42	86	-61	-109	-38	13	-15	-18	4	-75	-64	-98	-17	-52	-58	-99	33	-73	-33	-109	-25	-101	-69	-64	-5	-98	-13	-73	-69	-145	-76	-219	1763	1238	-16010	673	-8833	-1479	-13738	6231	-5454	-5654	-14098	1215	-8301	-4786	-17650	801
0.760000	-52	40	87	-59	-96	-31	20	-14	-17	9	-73	-64	-97	-14	-29	-57	-100	35	-84	-32	-107	-22	-98	-68	-65	0	-128	-18	-72	-67	-145	-69	-281	1880	1117	-16083	674	-8575	-1597	-13901	8825	-5232	-5771	-14158	-210	-8134	-4886	-17802	964
0.760833	-24	43	88	-59	-111	-34	11	-15	-17	5	-74	-65	-96	-17	-52	-55	-100	38	-83	-32	-107	-36	-100	-69	-63	0	-99	-14	-67	-67	-144	-74	-322	1988	991	-16153	708	-8323	-1737	-14073	11465	-5016	-5879	-14227	-1187	-7947	-4970	-17944	964
0.761667	-25	43	91	-59	-99	-33	9	-12	-16	15	-72	-65	-98	-17	-29	-58	-97	35	-82	-32	-105	-21	-99	-70	-62	-3	-97	-13	-75	-70	-147	-72	-322	2099	857	-16228	438	-8073	-1899	-14247	13925	-4806	-5974	-14300	-1525	-7742	-5052	-18075	1113
0.762500	-24	43	87	-59	-110	-34	13	-14	-16	6	-74	-62	-94	-15	-27	-59	-99	36	-81	-34	-107	-24	-99	-88	-62	-3	-94	-10	-72	-69	-147	-75	-279	2163	718	-16288	505	-7832	-2081	-14433	16081	-4606	-6084	-14377	-866	-7508	-5121	-18195	1040
0.763333	-26	41	88	-56	-111	-33	19	-15	-21	3	-74	-64	-96	-14	-28	-57	-102	36	-82	-33	-104	-19	-99	-69	-68	0	-99	-13	-70	-69	-164	-87	-207	2226	586	-16343	1498	-7601	-2287	-14629	18330	-4420	-6204	-14461	1408	-7257	-5207	-18296	998
0.764167	-23	36	85	-59	-113	-38	15	-15	-21	4	-72	-66	-118	-17	-30	-62	-108	34	-86	-31	-105	-23	-99	-74	-64	-1	-99	-11	-77	-74	-145	-78	-172	2268	455	-16398	704	-7385	-2504	-14831	19492	-4232	-6340	-14540	-1044	-6984	-5289	-18369	1466
0.765000	-27	38	86	-60	-114	-39	6	-17	-25	3	-75	-65	-100	-21	-31	-63	-107	34	-85	-35	-111	-23	-103	-76	-68	-5	-100	-19	-77	-75	-150	-81	-176	2297	337	-16444	-171	-7184	-2752	-15045	19194	-4071	-6493	-14621	-3081	-6686	-5389	-18422	90
0.765833	-30	35	84	-60	-113	-40	7	-17	-24	1	-76	-68	-103	-15	-33	-65	-102	34	-85	-33	-111	-23	-101	-74	-67	-1	-100	-13	-74	-70	-151	-79	-166	2316	239	-16474	453	-6992	-2998	-15264	19478	-3896	-6663	-14686	-2021	-6368	-5502	-18423	573
0.766667	-21	41	89	-60	-138	-18	13	-32	-18	6	-70	-67	-93	-16	-26	-59	-99	35	-84	-33	-107	-22	-100	-70	-61	-1	-100	-12	-70	-68	-146	-79	-158	2313	150	-16488	22	-6817	-3260	-15495	19090	-3722	-6851	-14745	-1861	-6034	-5636	-18428	640
0.767500	-23	43	88	-53	-105	-32	12	-11	-19	8	-69	-63	-96	-13	-29	-57	-109	39	-82	-30	-108	-18	-98	-73	-61	2	-99	-14	-72	-69	-147	-77	-95	2299	82	-16504	-341	-6654	-3524	-15734	18436	-3555	-7065	-14800	-1826	-5689	-5797	-18389	509
0.768333	-24	42	86	-60	-108	-32	12	-55	-18	5	-70	-63	-95	-14	-28	-58	-99	37	-84	-32	-107	-21	-99	-68	-63	2	-98	-11	-73	-68	-132	-76	84	2252	29	-16501	-334	-6505	-3790	-15976	17625	-3372	-7285	-14846	-1055	-5327	-5987	-18310	730
0.769167	-22	43	90	-56	-105	-31	16	-9	-15	6	-70	-62	-92	-13	-25	-48	-98	15	-81	-29	-103	-15	-99	-67	-58	1	-97	-8	-73	-68	-146	-73	71	2242	8	-16484	-974	-6372	-4055	-16224	16533	-3201	-7524	-14891	-3083	-4961	-6200	-18203	1130
0.770000	-30	43	88	-55	-110	-42	13	-11	-19	7	-72	-61	-96	-15	-27	-60	-102	36	-82	-29	-108	-19	-100	-68	-66	0	-96	-12	-59	-68	-147	-79	-6	2203	0	-16464	-1360	-6251	-4319	-16483	15192	-3021	-7777	-14928	-4874	-4594	-6446	-18065	-533
0.770833	-23	43	87	-57	-112	-33	11	-14	-21	4	-72	-65	-97	-15	-28	-58	-98	35	-84	-32	-107	-21	-102	-70	-66	-1	-98	-14	-72	-70	-144	-75	13	2169	12	-16425	-402	-6136	-4576	-16738	13960	-2838	-8039	-14956	-2627	-4225	-6715	-17896	-421
0.771667	-24	40	86	-59	-110	-31	12	-12	-12	8	-74	-65	-98	-15	-29	-58	-98	36	-83	-33	-107	-22	-101	-68	-63	1	-99	-14	-72	-81	-147	-75	4	2135	45	-16375	-88	-6030	-4822	-16998	12646	-2659	-8305	-14991	78	-3870	-7005	-17704	766
0.772500	-23	39	86	-60	-111	-33	9	-12	-19	6	-75	-64	-98	-16	-28	-58	-99	36	-95	-32	-107	-24	-104	-69	-61	-3	-97	-13	-66	-70	-145	-74	70	2102	103	-16324	-402	-5932	-5056	-17257	11686	-2486	-8570	-15030	1349	-3517	-7311	-17477	212
0.773333	-23	41	85	-56	-108	-32	11	-14	-19	4	-74	-63	-96	-18	-30	-59	-98	33	-83	-32	-108	-24	-102	-72	-66	-3	-97	-5	-74	-73	-149	-73	252	2089	172	-16264	-569	-5833	-5276	-17517	10771	-2308	-8834	-15082	1905	-3184	-7636	-17249	90
0.774167	-28	36	84	-58	-110	-34	12	-14	-22	4	-75	-67	-98	-15	-30	-45	-102	32	-84	-34	-109	-21	-101	-72	-63	0	-97	-11	-70	-68	-145	-76	236	2086	260	-16198	-442	-5761	-5483	-17771	10065	-2142	-9116	-15144	2715	-2863	-7962	-16996	-61
0.775000	-23	32	87	-55	-111	-31	15	-13	-19	4	-74	-63	-97	-16	-29	-61	-98	35	-82	-32	-101	-21	-102	-70	-62	-4	-97	-7	-66	-67	-141	-74	218	2095	366	-16132	-332	-5638	-5676	-18025	9408	-1992	-9330	-15227	3462	-2567	-8290	-16734	-137
0.775833	-23	42	89	-56	-107	-31	12	-11	-14	5	-70	-61	-93	-18	-32	-59	-111	33	-83	-32	-122	-23	-103	-68	-61	1	-98	-11	-70	-67	-146	-75	294	2119	475	-16069	-79	-5535	-5851	-18270	8461	-1851	-9561	-15340	4591	-2302	-8609	-16471	-69
0.776667	-23	42	88	-57	-105	-27	11	-16	-22	3	-73	-64	-96	-19	-31	-60	-99	32	-84	-33	-110	-28	-105	-73	-64	-3	-98	-13	-73	-69	-147	-69	336	2157	595	-16012	828	-5431	-6017	-18534	8046	-1724	-9776	-15484	8332	-2067	-8914	-16201	56
0.777500	-25	39	84	-60	-110	-38	11	-14	-19	1	-73	-63	-96	-19	-31	-61	-101	29	-75	-35	-108	-29	-102	-72	-63	-1	-100	-15	-73	-67	-149	-78	367	2212	727	-15955	378	-5312	-6163	-18780	7503	-1616	-9969	-15658	8860	-1858	-9202	-15935	396
0.778333	-23	40	85	-58	-112	-36	12	-15	-19	1	-73	-63	-95	-14	-32	-58	-98	30	-86	-32	-104	-27	-102	-70	-62	0	-98	-13	-73	-67	-145	-78	429	2262	864	-15905	-1063	-5183	-6301	-19029	5360	-1515	-10138	-15867	6479	-1676	-9460	-15665	-877
0.779167	-23	44	87	-59	-110	-32	15	-11	-19	3	-73	-64	-93	-13	-39	-58	-103	35	-83	-32	-104	-23	-98	-69	-65	0	-101	-14	-72	-70	-144	-76	453	2369	1009	-15859	41	-5019	-6421	-19274	4149	-1436	-10289	-16115	8202	-1527	-9691	-15403	-406
0.780000	-23	40	74	-58	-80	-32	13	-13	-14	4	-72	-62	-92	-16	-28	-58	-100	32	-86	-32	-107	-26	-104	-67	-68	0	-98	-13	-72	-47	-143	-74	367	2463	1152	-15826	112	-4892	-6540	-19524	3016	-1354	-10413	-16393	9078	-1407	-9891	-15163	185
0.780833	-22	39	88	-60	-113	-35	11	-16	-19	3	-95	-62	-95	-19	-32	-36	-98	32	-84	-33	-105	-27	-102	-70	-65	0	-98	-14	-72	-72	-145	-74	377	2573	1295	-15800	120	-4727	-6636	-19772	2021	-1278	-10520	-16705	10178	-1315	-10057	-14909	-297
0.781667	-26	55	85	-61	-110	-40	11	-13	-19	2	-75	-66	-98	-18	-31	-64	-102	29	-86	-34	-107	-28	-102	-69	-67	-1	-100	-18	-73	-74	-147	-79	386	2678	1444	-15782	237	-4545	-6759	-20025	1129	-1221	-10607	-17046	11323	-1246	-10194	-14678	-444
0.782500	-22	39	86	-62	-114	-38	9	-16	-19	2	-74	-68	-98	-18	-31	-61	-100	33	-84	-30	-107	-27	-102	-70	-63	-4	-99	-15	-72	-70	-144	-76	333	2805	1584	-15767	35	-4344	-6870	-20273	281	-1148	-10673	-17392	10189	-1192	-10296	-14449	432
0.783333	-25	42	85	-60	-108	-33	15	-14	-21	2	-74	-67	-97	-18	-32	-57	-103	32	-80	-33	-104	-25	-102	-72	-66	0	-98	-16	-76	-92	-147	-77	241	2932	1725	-15755	-715	-4127	-6986	-20520	-949	-1066	-10727	-17756	7499	-1159	-10376	-14221	-329
0.784167	-27	39	84	-62	-111	-39	10	-17	-21	4	-75	-73	-95	-19	-32	-62	-84	30	-88	-38	-108	-22	-103	-73	-64	0	-99	-16	-73	-70	-149	-75	154	3057	1852	-15746	136	-3893	-7112	-20763	-2098	-970	-10770	-18114	8699	-1131	-10429	-14001	-882
0.785000	-24	43	90	-60	-113	-38	12	-21	-21	1	-76	-67	-98	-21	-32	-63	-100	30	-86	-36	-107	-25	-102	-75	-66	-5	-101	-18	-74	-69	-148	-77	71	3186	1989	-15735	773	-3648	-7241	-21007	-3471	-856	-10807	-18462	10583	-1106	-10464	-13789	633
0.785833	-26	41	84	-58	-111	-35	9	-15	-16	5	-74	-64	-95	-16	-32	-61	-101	23	-86	-34	-108	-24	-101	-69	-63	0	-98	-17	-74	-74	-146	-75	82	3315	2113	-15716	399	-3377	-7387	-21248	-4659	-715	-10831	-18783	10222	-1078	-10487	-13569	220
0.786667	-23	43	86	-56	-110	-34	8	-15	-17	5	-72	-65	-90	-16	-27	-60	-98	40	-83	-33	-102	-18	-99	-72	-62	2	-97	-15	-66	-70	-145	-75	189	3451	2234	-15701	7	-3101	-7555	-21484	-5777	-549	-10865	-19064	8224	-1052	-10507	-13345	-137
0.787500	-18	45	91	-56	-109	-31	13	-11	-16	6	-70	-64	-92	-15	-21	-45	-97	39	-83	-16	-103	-17	-98	-69	-63	1	-97	-11	-72	-69	-149	-73	144	3573	2348	-15677	87	-2816	-7743	-21710	-6931	-358	-10897	-19300	6624	-1024	-10534	-13121	30
0.788333	-22	46	88	-68	-110	-31	12	-68	-19	7	-72	-62	-93	-14	-27	-57	-97	37	-84	-32	-103	-17	-98	-69	-62	3	-97	-12	-68	-67	-142	-75	27	3702	2457	-15649	176	-2524	-7951	-21932	-8298	-148	-10937	-19472	5683	-980	-10570	-12883	115
0.789167	-21	44	88	-58	-105	-34	13	-13	-13	4	-68	-65	-94	-15	-27	-64	-110	36	-83	-32	-102	-22	-97	-68	-64	-1	-98	-12	-69	-68	-145	-75	-17	3826	2561	-15616	132	-2220	-8180	-22139	-9604	85	-10992	-19579	5191	-929	-10624	-12633	308
0.790000	0	16	84	-59	-110	-32	11	-15	-18	2	-74	-64	-95	-18	-30	-59	-101	33	-86	-35	-109	-22	-98	-70	-60	0	-101	-33	-75	-73	-147	-77	11	3954	2659	-15586	429	-1924	-8434	-22334	-10263	335	-11063	-19612	6240	-870	-10702	-12379	339
0.790833	-26	38	82	-60	-110	-35	8	-17	-23	0	-77	-58	-96	-16	-31	-59	-103	33	-84	-31	-108	-21	-99	-70	-64	-1	-101	-15	-73	-73	-146	-79	-49	4086	2764	-15546	311	-1628	-8711	-22504	-10588	596	-11141	-19554	5927	-799	-10806	-12095	820
0.791667	-25	46	85	-72	-108	-36	10	-10	-15	4	-73	-67	-97	-21	-28	-60	-98	33	-83	-30	-105	-23	-99	-70	-64	-5	-98	-13	-74	-73	-147	-78	-132	4219	2866	-15512	-1360	-1334	-9007	-22652	-12307	865	-11240	-19410	1569	-722	-10938	-11797	-113
0.792500	-19	45	87	-58	-108	-32	10	-16	-21	6	-72	-64	-96	-15	-30	-57	-99	36	-82	-29	-105	-23	-115	-72	-64	1	-98	-12	-73	-72	-147	-76	-68	4362	2972	-15481	-55	-1054	-9320	-22776	-13343	1124	-11351	-19157	2333	-642	-11105	-11478	-395
0.793333	-22	47	89	-57	-80	-32	17	-14	-17	7	-68	-63	-99	-17	-29	-56	-100	36	-83	-30	-104	-22	-97	-68	-62	0	-97	-14	-76	-72	-146	-77	-30	4508	3081	-15459	425	-785	-9649	-22868	-13949	1363	-11484	-18853	2373	-560	-11310	-11125	529
0.794167	-22	45	88	-60	-109	-31	12	-15	-16	5	-65	-63	-69	-15	-25	-57	-110	38	-82	-32	-102	-22	-98	-68	-64	0	-98	-10	-69	-68	-146	-74	-52	4662	3192	-15431	286	-555	-9988	-22924	-14417	1580	-11625	-18438	2367	-476	-11546	-10789	438
0.795000	-24	43	89	-58	-107	-28	16	-10	-22	6	-73	-64	-94	-15	-28	-57	-101	38	-82	-28	-103	-19	-91	-66	-61	-1	-99	-11	-70	-67	-143	-75	-3	4830	3310	-15446	-3	-299	-10331	-22945	-14619	1765	-11782	-17941	1929	-400	-11812	-10418	377
0.795833	-23	45	87	-60	-110	-31	16	-13	-16	4	-75	-64	-95	-13	-27	-59	-97	37	-83	-34	-104	-21	-100	-67	-61	0	-100	-12	-69	-68	-144	-75	12	5011	3423	-15472	123	-91	-10677	-22931	-14219	1922	-11945	-17364	1201	-334	-12108	-10040	622
0.796667	-22	45	86	-58	-110	-35	16	-13	-21	2	-68	-63	-97	-17	-29	-59	-100	35	-83	-32	-111	-22	-101	-68	-63	-1	-103	-15	-76	-70	-145	-115	-41	5204	3544	-15509	-672	96	-11019	-22873	-13912	2010	-12109	-16716	-1648	-277	-12431	-9657	145
0.797500	-26	41	87	-59	-113	-33	11	-13	-21	3	-72	-65	-99	-12	-26	-63	-105	45	-86	-36	-107	-24	-102	-70	-66	1	-102	-11	-74	-72	-149	-80	-23	5412	3668	-15567	140	259	-11347	-22773	-13142	2059	-12272	-16002	-635	-235	-12772	-9273	-688
0.798333	-24	40	89	-63	-117	-17	7	-14	-22	2	-74	-68	-99	-19	-31	-62	-100	33	-86	-35	-108	-25	-103	-74	-66	24	-104	-13	-76	-72	-148	-79	41	5635	3791	-15651	1107	392	-11660	-22629	-12031	2054	-12428	-15233	1955	-207	-13128	-8888	775
0.799167	-28	39	82	-61	-113	-36	9	-15	-23	0	-75	-68	-102	-21	-32	-57	-102	32	-86	-33	-110	-23	-102	-69	-65	-3	-102	-12	-76	-68	-147	-75	10	5875	3914	-15750	828	508	-11937	-22427	-10552	1999	-12572	-14416	3145	-190	-13488	-8516	683
0.800000	-24	44	88	-58	-111	-36	11	-12	-21	1	-73	-65	-96	-17	-29	-60	-101	35	-83	-34	-110	-47	-102	-69	-63	-18	-100	-10	-72	-67	-146	-76	-4	6134	4028	-15872	45	600	-12194	-22195	-9086	1894	-12703	-13566	2412	-187	-13843	-8158	170
0.800833	-22	42	89	-57	-107	-33	11	-16	-18	17	-73	-66	-128	-4	-30	-59	-97	35	-83	-32	-107	-21	-100	-70	-61	2	-100	-12	-74	-68	-146	-73	18	6402	4136	-16011	-82	663	-12411	-21909	-8057	1740	-12818	-12695	1324	-197	-14202	-7821	239
0.801667	-24	43	85	-57	-108	-32	10	-11	-19	3	-70	-63	-96	-17	-28	-58	-103	33	-85	-30	-107	-22	-101	-70	-64	2	-97	-11	-70	-64	-144	-75	15	6681	4232	-16165	-10	702	-12586	-21586	-7079	1550	-12913	-11808	552	-216	-14545	-7510	113
0.802500	-19	43	90	-57	-108	-34	12	-10	-16	4	-68	-63	-95	-16	-24	-57	-96	35	-82	-27	-104	-21	-100	-68	-62	1	-97	-11	-68	-65	-145	-72	25	6977	4313	-16335	-346	725	-12717	-21218	-6249	1331	-12997	-10927	276	-245	-14869	-7227	131
0.803333	-22	43	89	-59	-104	-33	12	-9	-15	3	-72	-66	-95	-17	-31	-60	-97	33	-85	-34	-107	-22	-100	-69	-64	1	-99	-13	-72	-72	-147	-76	9	7276	4379	-16512	-137	718	-12799	-20811	-5318	1089	-13055	-10047	1591	-274	-15170	-6975	171
0.804167	-25	43	86	-57	-111	-34	10	-11	-9	5	-75	-62	-99	-19	-30	-59	-99	34	-84	-32	-107	-25	-103	-66	-63	-1	-104	-13	-72	-69	-145	-73	-69	7581	4437	-16698	360	691	-12831	-20366	-3956	846	-13104	-9185	3194	-303	-15443	-6746	598
0.805000	-24	40	88	-59	-109	-33	10	-15	-21	2	-74	-68	-98	-19	-30	-60	-99	34	-83	-35	-107	-22	-108	-70	-63	1	-101	-14	-74	-68	-150	-75	-83	7882	4468	-16874	-1378	649	-12809	-19880	-4198	607	-13142	-8345	-1062	-349	-15681	-6551	-96
0.805833	-25	38	87	-62	-112	-33	8	-15	-18	2	-47	-66	-96	-18	-30	-61	-100	34	-88	-31	-108	-25	-102	-73	-65	-1	-102	-12	-73	-70	-147	-77	-65	8187	4489	-17055	-844	595	-12733	-19367	-4454	379	-13169	-7540	-1420	-338	-15874	-6385	-999
0.806667	-23	45	88	-60	-109	-32	11	-15	-21	2	-74	-66	-95	-16	-31	-56	-98	35	-84	-31	-107	-24	-102	-68	-65	11	-101	-12	-68	-73	-148	-76	-84	8487	4497	-17224	-729	511	-12606	-18817	-4310	181	-13194	-6779	-1858	-341	-16028	-6247	112
0.807500	-25	40	89	-61	-112	-38	10	-14	-17	3	-75	-62	-95	-19	-31	-64	-98	34	-85	-33	-102	-23	-101	-66	-62	2	-100	-11	-70	-67	-147	-77	-22	8779	4493	-17384	-878	421	-12429	-18245	-4538	23	-13212	-6063	-1973	-323	-16139	-6135	21
0.808333	-23	44	89	-57	-109	-23	15	-16	-16	4	-73	-65	-95	-15	-29	-58	-100	36	-85	-31	-108	-24	-100	-68	-64	1	-101	-16	-69	-66	-145	-60	18	9058	4477	-17534	-751	325	-12206	-17650	-4556	-94	-13233	-5402	-2230	-286	-16203	-6043	-152
0.809167	-23	44	89	-56	-111	-32	12	-10	-18	6	-74	-69	-98	-17	-28	-57	-96	37	-83	-31	-104	-25	-97	-66	-62	1	-100	-12	-73	-70	-147	-74	-78	9319	4483	-17667	-526	213	-11944	-17027	-4430	-163	-13255	-4792	-2346	-240	-16225	-5980	-139
0.810000	-23	38	89	-61	-108	-35	12	-13	-18	6	-74	-65	-93	-14	-26	-59	-98	35	-85	-5	-129	-24	-99	-68	-62	-15	-98	-12	-74	-68	-145	-73	-87	9563	4432	-17787	-1743	94	-11651	-16397	-4759	-176	-13281	-4242	-5935	-176	-16193	-5936	-220
0.810833	-24	41	91	-59	-109	-33	12	-5	-21	6	-75	-76	-94	-15	-27	-58	-102	36	-84	-32	-105	-22	-100	-67	-64	1	-101	-14	-68	-68	-146	-74	-32	9785	4409	-17884	-1158	-21	-11322	-15751	-4871	-141	-13313	-3760	-6355	-95	-16114	-5920	-1424
0.811667	-33	41	86	-59	-111	-33	11	-13	-19	6	-74	-63	-97	-13	-28	-58	-101	36	-84	-32	-104	-22	-100	-66	-63	1	-98	-12	-74	-75	-146	-80	-109	9989	4382	-17971	-22	-139	-10973	-15094	-4823	-47	-13340	-3340	-4024	0	-15982	-5920	3
0.812500	-21	41	90	-58	-107	-32	11	-13	-21	4	-74	-64	-96	-13	-25	-57	-96	38	-80	-45	-104	-24	-98	-66	-65	1	-99	-11	-68	-68	-147	-74	-155	10173	4367	-18038	-14	-256	-10609	-14431	-4265	92	-13364	-2991	-2567	101	-15805	-5947	441
0.813333	-23	44	69	-56	-108	-31	10	-11	-18	7	-72	-62	-94	-15	-25	-57	-101	38	-84	-29	-104	-22	-99	-63	-62	2	-97	-9	-70	-67	-146	-74	-38	10328	4359	-18090	-611	-359	-10238	-13769	-3494	283	-13380	-2713	-3198	213	-15579	-5999	-357
0.814167	-21	45	92	-56	-110	-33	13	-14	-5	9	-72	-63	-97	-14	-24	-57	-96	37	-82	-32	-104	-21	-98	-67	-59	2	-96	-12	-72	-65	-145	-73	306	10463	4368	-18131	-755	-456	-9867	-13105	-2749	503	-13387	-2495	-4049	318	-15307	-6077	-359
0.815000	-23	44	89	-60	-108	-32	15	-13	-15	8	-74	-62	-97	-13	-26	-57	-98	37	-84	-36	-108	-21	-99	-65	-63	0	-99	-13	-70	-68	-146	-74	642	10573	4366	-18155	-678	-538	-9500	-12448	-1867	742	-13371	-2353	-4539	414	-14988	-6187	-247
0.815833	-26	44	84	-59	-112	-33	8	-13	-17	0	-74	-62	-98	-14	-29	-59	-99	37	-84	-30	-108	-23	-99	-65	-63	0	-96	-11	-72	-70	-145	-73	475	10669	4385	-18174	-521	-600	-9145	-11796	-1268	1006	-13328	-2278	-4579	503	-14643	-6331	-59
0.816667	-23	43	90	-51	-110	-32	12	-13	-19	0	-73	-65	-96	-12	-26	-59	-100	34	-84	-33	-105	-24	-100	-70	-65	-5	-100	-15	-77	-91	-147	-75	442	10745	4409	-18183	-75	-649	-8808	-11155	-365	1269	-13257	-2271	-3164	572	-14254	-6507	-121
0.817500	-30	40	84	-59	-110	-32	11	-16	-22	6	-75	-63	-102	-14	-28	-62	-102	39	-86	-30	-108	-23	-101	-73	-64	0	-99	-13	-75	-72	-148	-75	500	10801	4441	-18180	597	-675	-8492	-10528	1250	1542	-13138	-2321	-404	620	-13826	-6725	190
0.818333	-22	45	86	-58	-104	-38	12	-15	-23	6	-74	-64	-97	-14	-27	-58	-96	36	-85	-31	-104	-22	-101	-69	-68	-3	-97	-28	-69	-69	-146	-75	281	10852	4476	-18181	-934	-680	-8192	-9913	1745	1769	-12981	-2434	-3624	641	-13372	-6981	101
0.819167	-24	44	90	-58	-111	-33	13	-13	-6	7	-70	-66	-99	-13	-26	-60	-97	41	-80	-31	-103	-21	-99	-67	-61	1	-97	-13	-69	-69	-145	-74	185	10888	4507	-18170	-602	-661	-7917	-9318	1877	1991	-12762	-2605	-4574	633	-12893	-7277	-1073
0.820000	-22	43	89	-56	-113	-32	9	-12	-17	7	-73	-64	-97	-15	-27	-55	-100	38	-81	-35	-105	-25	-101	-72	-64	1	-98	-14	-72	-70	-144	-74	99	10914	4539	-18153	482	-632	-7673	-8742	2876	2172	-12499	-2835	-3892	594	-12394	-7608	-53
0.820833	-24	44	88	-58	-109	-30	16	-8	-14	-6	-69	-68	-119	-15	-25	-59	-97	37	-81	-30	-107	-22	-100	-67	-63	0	-97	-13	-76	-74	-144	-72	45	10933	4568	-18134	597	-602	-7448	-8182	3610	2318	-12175	-3101	-3169	521	-11879	-7988	-103
0.821667	-21	42	87	-61	-109	-34	13	-12	-17	5	-70	-65	-98	-15	-25	-58	-98	36	-84	-32	-109	-21	-87	-68	-64	0	-96	-11	-73	-68	-134	-72	24	10954	4580	-18116	453	-511	-7245	-7648	4470	2419	-11800	-3412	-2963	423	-11356	-8402	-103
0.822500	-24	43	88	-57	-109	-32	11	-12	-18	5	-73	-64	-98	-15	-33	-58	-100	37	-84	-32	-107	-22	-102	-69	-65	0	-99	-14	-72	-67	-147	-73	9	10965	4581	-18094	471	-434	-7063	-7142	5067	2467	-11376	-3766	-2510	293	-10827	-8846	-14
0.823333	-27	36	79	-60	-111	-35	10	-15	-23	3	-73	-66	-97	-17	-30	-63	-107	32	-90	-36	-110	-25	-112	-73	-66	-5	-104	-16	-68	-75	-149	-81	-112	10966	4558	-18072	-552	-353	-6899	-6659	5024	2479	-10900	-4144	-5457	132	-10297	-9320	154
0.824167	-30	38	86	-62	-114	-36	11	-21	-25	2	-76	-67	-95	-18	-31	-65	-103	34	-86	-35	-112	-24	-103	-73	-65	-1	-100	-13	-78	-62	-149	-78	-227	10971	4530	-18041	-432	-264	-6744	-6198	4922	2448	-10379	-4548	-6411	-52	-9761	-9806	-1293
0.825000	-25	38	84	-62	-111	-34	9	-15	-21	2	-75	-68	-99	-22	-32	-64	-105	33	-81	-35	-107	-40	-103	-70	-66	-1	-97	-13	-77	-76	-153	-78	-282	10961	4471	-18009	626	-184	-6592	-5763	4662	2375	-9818	-4968	-4019	-254	-9245	-10308	-406
0.825833	-25	39	86	-61	-111	-39	8	-16	-18	2	-75	-64	-94	-18	-28	-61	-100	32	-86	-38	-110	-27	-105	-72	-64	-3	-101	-14	-74	-70	-151	-75	-356	10947	4398	-17987	687	-103	-6438	-5353	4364	2268	-9233	-5397	-2132	-459	-8731	-10807	529
0.826667	-24	42	88	-49	-108	-32	10	-14	-14	7	-70	-64	-94	-16	-27	-57	-96	36	-83	-30	-104	-21	-95	-68	-63	1	-98	-13	-74	-67	-145	-73	-412	10922	4300	-17928	-26	-32	-6293	-4966	4195	2134	-8631	-5832	-2728	-673	-8234	-11300	-223
0.827500	-22	41	87	-58	-112	-32	11	-14	-17	4	-70	-66	-97	-16	-25	-51	-96	35	-86	-35	-105	-22	-100	-69	-61	2	-97	-13	-72	-68	-146	-74	-445	10877	4179	-17898	-426	19	-6140	-4610	3569	1970	-8026	-6263	-3904	-896	-7755	-11785	-126
0.828333	-23	42	87	-61	-107	-31	15	-15	-19	5	-73	-66	-94	-16	-30	-57	-101	34	-86	-31	-105	-22	-92	-69	-77	1	-102	-12	-73	-70	-148	-74	-474	10825	4040	-17839	-689	44	-5978	-4284	3172	1790	-7425	-6687	-4456	-1114	-7287	-12246	-32
0.829167	-22	40	88	-61	-108	-30	13	-14	-22	-7	-74	-62	-84	-14	-31	-60	-99	34	-83	-31	-107	-22	-101	-70	-63	0	-99	-11	-73	-68	-147	-65	-483	10753	3894	-17788	-1119	33	-5796	-3990	2637	1596	-6825	-7097	-4699	-1327	-6841	-12677	-208
0.830000	-23	42	88	-59	-105	-33	13	-16	-14	5	-73	-63	-92	-17	-29	-57	-98	34	-82	-43	-104	-8	-104	-72	-63	0	-98	-12	-73	-72	-147	-76	-475	10667	3731	-17737	-1135	25	-5616	-3730	2050	1395	-6256	-7497	-4123	-1531	-6407	-13081	-272
0.830833	-25	41	86	-61	-111	-40	10	-17	-18	3	-57	-65	-94	-18	-33	-59	-100	33	-85	-32	-105	-24	-104	-73	-63	1	-101	-13	-73	-72	-146	-78	-456	10549	3552	-17687	-454	-24	-5409	-3503	2451	1187	-5700	-7875	-1543	-1723	-5998	-13416	84
0.831667	-24	44	84	-64	-113	-34	5	-17	-21	3	-73	-64	-100	-22	-33	-61	-99	32	-90	-38	-112	-27	-105	-73	-64	-3	-101	-14	-94	-69	-149	-77	-533	10442	3369	-17641	-1696	-107	-5191	-3312	2347	975	-5189	-8233	-4030	-1901	-5591	-13717	589
0.832500	-26	39	81	-63	-113	-38	7	-17	-21	0	-75	-67	-100	-23	-31	-56	-100	35	-85	-32	-108	-21	-103	-68	-62	0	-98	-14	-76	-66	-148	-75	-465	10310	3186	-17580	-2308	-212	-4951	-3153	1141	768	-4716	-8562	-6142	-2060	-5196	-13962	-611
0.833333	-28	38	84	-63	-111	-33	11	-16	-19	7	-72	-66	-95	-17	-29	-60	-98	33	-87	-32	-109	-21	-101	-66	-63	-26	-98	-15	-72	-67	-148	-76	-505	10162	3001	-17538	-1240	-354	-4697	-3041	1233	554	-4280	-8868	-4513	-2211	-4807	-14169	-4
0.834167	-24	42	88	-57	-95	-30	11	-15	-22	5	-72	-66	-97	-16	-27	-57	-97	36	-85	-31	-105	-19	-102	-69	-65	-1	-98	-11	-67	-66	-144	-72	-562	10000	2822	-17490	-1527	-520	-4428	-2971	988	339	-3883	-9153	-3409	-2349	-4421	-14307	254
0.835000	-22	43	89	-55	-107	-29	15	-13	-17	6	-70	-61	-92	-16	-27	-58	-97	37	-82	-30	-103	-22	-99	-66	-61	1	-97	-11	-66	-65	-144	-73	-486	9830	2646	-17454	-1761	-716	-4149	-2945	1084	126	-3524	-9418	-2285	-2481	-4043	-14407	174
0.835833	-19	42	89	-56	-102	-29	12	-12	-14	10	-68	-63	-88	-15	-23	-56	-99	37	-83	-29	-102	-19	-100	-65	-60	4	-96	-9	-68	-62	-142	-72	-481	9648	2475	-17410	-1320	-937	-3854	-2971	1705	-94	-3212	-9666	-496	-2608	-3662	-14457	222
0.836667	-22	41	88	-55	-109	-30	11	-13	-18	5	-75	-65	-96	-18	-30	-59	-94	35	-86	-34	-103	-25	-103	-70	-62	-3	-100	-17	-74	-68	-146	-76	-487	9461	2306	-17401	-1406	-1187	-3550	-3049	2326	-321	-2941	-9900	-1497	-2732	-3288	-14473	748
0.837500	-26	40	84	-60	-111	-33	11	-15	-24	5	-75	-67	-96	-24	-28	-58	-100	33	-88	-35	-105	-23	-102	-67	-65	0	-102	-14	-73	-68	-146	-73	-428	9258	2143	-17376	-1623	-1465	-3240	-3175	2643	-546	-2700	-10120	-2553	-2845	-2907	-14446	-457
0.838333	-24	42	85	-57	-107	-29	12	-14	-18	4	-75	-66	-97	-15	-29	-58	-99	34	-86	-32	-104	-22	-92	-68	-65	-5	-99	-25	-72	-65	-141	-74	-468	9058	1993	-17365	-382	-1750	-2923	-3354	3162	-803	-2484	-10335	-236	-2961	-2526	-14397	-183
0.839167	-24	39	88	-57	-110	-32	11	-13	-23	3	-69	-66	-100	-16	-29	-58	-101	34	-86	-32	-105	-22	-100	-70	-62	1	-97	-13	-72	-64	-142	-77	-397	8846	1845	-17360	431	-2063	-2605	-3586	3926	-1057	-2294	-10547	2206	-3084	-2144	-14328	1021
0.840000	-23	40	89	-60	-109	-30	11	-12	-23	3	-73	-67	-95	-16	-29	-78	-101	35	-105	-30	-109	-19	-103	-75	-65	-1	-99	-12	-75	-67	-148	-79	-372	8631	1701	-17359	38	-2398	-2291	-3873	5107	-1330	-2129	-10746	2355	-3209	-1772	-14239	455
0.840833	-27	42	86	-59	-111	-34	7	-14	-22	5	-77	-67	-100	-14	-32	-59	-100	38	-85	-30	-103	-18	-103	-66	-63	2	-97	-11	-70	-69	-150	-76	-213	8413	1563	-17370	-327	-2749	-1969	-4206	6078	-1612	-1975	-10969	1467	-3350	-1401	-14147	313
0.841667	-24	41	87	-59	-111	-35	9	-14	-16	5	-72	-65	-96	-16	-32	-58	-99	36	-86	-33	-107	-24	-103	-72	-63	-1	-100	-13	-67	-69	-145	-75	110	8188	1424	-17361	139	-3116	-1657	-4589	6829	-1906	-1831	-11187	1141	-3489	-1041	-14052	283
0.842500	-22	40	88	-56	-108	-33	11	-13	-17	5	-70	-67	-97	-16	-30	-56	-99	85	-83	-32	-107	-22	-100	-68	-65	0	-100	-15	-77	-68	-145	-75	30	7958	1286	-17366	298	-3501	-1347	-5020	7143	-2219	-1700	-11420	752	-3640	-693	-13965	128
0.843333	-36	38	90	-62	-113	-35	11	-12	-18	5	-73	-67	-96	-13	-31	-59	-100	36	-86	-43	-107	-18	-102	-69	-64	12	-99	-16	-73	-69	-148	-75	-66	7719	1145	-17371	185	-3900	-1052	-5492	7337	-2540	-1577	-11655	848	-3797	-367	-13895	9
0.844167	-23	41	88	-61	-107	-55	12	-15	-6	2	-74	-67	-96	-16	-30	-61	-98	36	-87	-33	-105	-22	-102	-72	-66	-4	-102	-14	-75	-70	-149	-77	-75	7474	1008	-17357	956	-4314	-764	-6003	7791	-2875	-1451	-11900	3326	-3969	-62	-13836	227
0.845000	-26	37	87	-62	-109	-36	12	-15	-17	4	-74	-66	-97	-17	-48	-62	-100	33	-68	-32	-104	-22	-104	-70	-65	0	-99	-15	-73	-70	-148	-80	-194	7236	871	-17338	507	-4742	-491	-6552	7831	-3212	-1322	-12158	2482	-4148	211	-13806	691
0.845833	-25	39	87	-73	-112	-38	10	-17	-32	2	-75	-67	-95	-15	-33	-61	-99	36	-87	-35	-103	-23	-104	-70	-62	1	-102	-12	-72	-53	-151	-75	-131	6987	740	-17311	-1043	-5186	-225	-7128	6181	-3560	-1200	-12425	-1195	-4333	456	-13792	-527
0.846667	-23	41	89	-61	-108	-35	13	-12	-21	3	-72	-68	-95	-14	-30	-57	-94	38	-79	-31	-101	-22	-101	-66	-59	2	-96	-7	-73	-72	-150	-72	-154	6740	608	-17264	-231	-5634	25	-7721	5314	-3904	-1074	-12694	-891	-4519	662	-13806	-132
0.847500	-22	41	88	-61	-108	-38	15	-11	-15	5	-67	-64	-93	-15	-29	-57	-96	37	-85	-33	-103	-23	-100	-69	-62	2	-96	-11	-70	-69	-146	-73	-181	6484	478	-17215	-254	-6101	254	-8336	4300	-4250	-954	-12970	-1004	-4713	828	-13849	340
0.848333	-25	43	88	-60	-107	-38	13	-15	-22	2	-74	-65	-96	-16	-31	-59	-102	34	-85	-31	-104	-23	-107	-69	-67	-1	-102	-13	-75	-72	-151	-77	-138	6229	357	-17142	22	-6569	461	-8961	3207	-4593	-838	-13245	-540	-4916	949	-13920	46
0.849167	-27	38	86	-67	-110	-40	12	-17	-22	1	-76	-67	-96	-16	-31	-60	-102	35	-86	-35	-103	-21	-102	-67	-63	3	-97	-13	-90	-72	-148	-77	-214	5984	247	-17058	297	-7037	657	-9584	2005	-4922	-717	-13519	32	-5115	1033	-14011	-25
0.850000	-24	42	89	-61	-109	-36	11	-17	-16	3	-74	-69	-95	-16	-28	-61	-100	36	-84	-28	-103	-24	-101	-70	-62	0	-99	-13	-74	-73	-148	-79	-191	5727	149	-16963	86	-7506	833	-10211	194	-5244	-609	-13788	-1384	-5320	1069	-14125	555
0.850833	-28	42	89	-60	-111	-34	12	-13	-18	4	-73	-64	-97	-17	-31	-61	-99	35	-84	-32	-103	-23	-102	-68	-66	0	-100	-18	-74	-92	-149	-74	-172	5486	64	-16856	-669	-7970	992	-10822	-1832	-5548	-505	-14036	-3959	-5527	1070	-14262	-165
0.851667	-25	43	87	-62	-110	-39	11	-13	-18	3	-73	-63	-99	-19	-29	-80	-101	36	-99	-32	-110	-25	-102	-68	-63	1	-99	-15	-73	-73	-145	-75	-207	5247	-8	-16742	162	-8429	1138	-11421	-3342	-5835	-410	-14269	-2421	-5740	1037	-14412	-480
0.852500	-22	44	90	-59	-108	-27	16	-12	39	4	-69	-75	-98	-16	-27	-58	-96	36	-81	-30	-103	-22	-98	-67	-59	2	-97	-14	-69	-70	-144	-73	-225	5017	-62	-16624	987	-8864	1270	-11994	-4611	-6097	-328	-14478	296	-5941	968	-14576	897
0.853333	-19	43	87	-63	-108	-32	15	-12	-15	4	-70	-64	-96	-16	-5	-57	-77	34	-85	-34	-105	-22	-98	-66	-61	2	-98	-11	-69	-68	-145	-74	-245	4796	-97	-16507	911	-9280	1389	-12543	-4819	-6339	-259	-14662	1049	-6150	868	-14752	414
0.854167	-22	42	95	-57	-110	-32	15	-10	-16	2	-72	-61	-93	-15	-28	-57	-100	37	-83	-29	-102	-19	-95	-86	-64	0	-99	-11	-67	-67	-144	-74	-248	4587	-112	-16393	346	-9671	1497	-13067	-4949	-6561	-204	-14820	-81	-6355	746	-14933	73
0.855000	-22	45	89	-58	-105	-30	16	-9	-14	0	-68	-59	-93	-24	-26	-59	-96	36	-82	-29	-102	-16	-96	-64	-59	1	-95	-11	-69	-67	-145	-72	-229	4394	-114	-16286	344	-10030	1594	-13547	-5459	-6756	-165	-14942	-1041	-6562	608	-15113	-31
0.855833	-32	45	89	-57	-105	-33	12	-15	-17	5	-70	-60	-94	-16	-31	-58	-99	36	-82	-28	-102	-22	-99	-66	-75	2	-100	-12	-70	-70	-145	-73	-135	4206	-103	-16199	595	-10362	1676	-13998	-6258	-6930	-144	-15037	-1470	-6762	456	-15286	-3898
0.856667	-25	43	85	-59	-111	-34	9	-15	-19	3	-74	-65	-87	-18	-31	-59	-100	34	-86	-38	-108	-24	-101	-68	-64	-1	-98	-17	-77	-74	-149	-79	-31	4026	-83	-16132	966	-10653	1747	-14415	-6544	-7087	-144	-15127	-1169	-6968	293	-15457	-10508
0.857500	-28	41	82	-65	-118	-18	6	-18	-25	1	-76	-66	-100	-18	-31	-60	-102	33	-88	-39	-111	-25	-99	-69	-62	2	-97	-14	-73	-69	-146	-76	-73	3865	-57	-16078	1721	-10904	1815	-14785	-5916	-7217	-161	-15133	722	-7153	136	-15609	-9661
0.858333	-25	42	86	-60	-111	-32	11	-13	-18	4	-75	-68	-91	-15	-29	-58	-101	19	-84	-30	-108	-23	-98	-67	-64	0	-98	-15	-75	-65	-148	-76	-172	3720	-18	-16044	1596	-11116	1869	-15118	-5346	-7330	-193	-15132	809	-7337	-25	-15750	-6370
0.859167	-26	45	86	-60	-109	-32	13	-14	-21	6	-74	-63	-94	-13	-29	-59	-99	34	-86	-32	-103	-19	-98	-66	-64	0	-95	-13	-69	-70	-148	-77	-158	3583	9	-16035	29	-11287	1913	-15413	-6796	-7440	-248	-15105	-3227	-7513	-183	-15878	-6349
0.860000	-24	45	87	-56	-109	-33	12	-17	-16	2	-72	-88	-95	0	-29	-58	-101	34	-83	-32	-107	-23	-99	-69	-65	-1	-96	-11	-72	-67	-145	-77	-94	3466	35	-16052	1305	-11433	1942	-15677	-7432	-7540	-318	-15059	-2140	-7675	-338	-15967	-5117
0.860833	-24	43	86	-57	-109	-33	12	-15	-16	6	-72	-64	-97	-9	-29	-58	-99	35	-84	-31	-104	-22	-100	-68	-62	1	-101	-10	-70	-69	-150	-75	-118	3341	47	-16090	1343	-11526	1964	-15902	-7740	-7632	-409	-14990	-1720	-7833	-487	-16046	-3828
0.861667	-25	42	86	-57	-111	-32	9	-14	-18	7	-70	-72	-92	-13	-28	-60	-99	38	-85	-31	-107	-23	-102	-70	-64	0	-96	-10	-70	-69	-148	-75	-179	3231	43	-16152	1466	-11595	1951	-16104	-8229	-7721	-522	-14909	-1169	-7973	-627	-16090	-2978
0.862500	-22	27	85	-57	-109	-30	13	-27	-19	5	-70	-66	-98	-13	-27	-57	-97	36	-85	-31	-104	-19	-97	-69	-64	2	-98	-13	-74	-69	-149	-104	-159	3128	18	-16235	1705	-11636	1964	-16276	-9036	-7816	-643	-14821	-1413	-8108	-766	-16111	-2030
0.863333	-26	41	86	-59	-111	-31	15	-14	-19	5	-73	-64	-102	-11	-24	-58	-101	36	-85	-32	-110	-22	-100	-69	-66	1	-97	-13	-73	-66	-148	-75	-189	3029	-31	-16339	1819	-11664	1941	-16428	-9838	-7918	-776	-14727	-2192	-8227	-905	-16103	-1021
0.864167	-23	40	85	-57	-110	-32	12	-15	-22	2	-73	-65	-97	-14	-30	-58	-84	37	-83	-34	-104	-23	-102	-73	-67	-3	-100	-12	-74	-70	-149	-77	-196	2929	-103	-16458	1093	-11673	1904	-16569	-10937	-8024	-923	-14635	-5040	-8341	-1055	-16061	-318
0.865000	-25	39	80	-61	-114	-34	8	-24	-23	3	-74	-78	-100	-16	-33	-62	-104	33	-87	-33	-110	-25	-108	-73	-67	-1	-102	-14	-78	-72	-152	-80	-207	2827	-205	-16608	1535	-11678	1860	-16689	-11464	-8144	-1079	-14549	-4370	-8450	-1206	-16004	405
0.865833	-19	36	82	-61	-115	-42	4	-22	-21	3	-76	-67	-100	-18	-30	-60	-101	34	-84	-32	-105	-29	-104	-70	-64	0	-99	-14	-77	-70	-149	-76	-247	2727	-328	-16731	1728	-11679	1808	-16798	-11585	-8267	-1231	-14467	-2272	-8544	-1365	-15913	1376
0.866667	-26	41	86	-57	-110	-35	10	-15	-19	7	-72	-62	-98	-12	-39	-58	-100	37	-81	-32	-104	-23	-101	-68	-62	3	-96	-14	-74	-70	-148	-75	-237	2627	-480	-16873	1318	-11683	1751	-16900	-11148	-8404	-1400	-14399	-2002	-8643	-1541	-15786	1449
0.867500	-43	35	88	-60	-109	-36	13	-13	-16	7	-70	-64	-95	-13	-26	-59	-97	37	-82	-32	-105	-21	-100	-76	-63	0	-99	-11	-70	-68	-147	-75	-205	2514	-659	-17025	654	-11699	1686	-16998	-10536	-8558	-1561	-14342	-2957	-8741	-1728	-15638	2034
0.868333	-22	44	86	-58	-108	-32	12	-12	-17	4	-72	-64	-97	-13	-27	-57	-98	37	-83	-29	-102	-21	-100	-67	-64	0	-97	-11	-72	-69	-148	-72	-168	2397	-841	-17178	551	-11729	1619	-17092	-9769	-8719	-1723	-14302	-3280	-8850	-1935	-15471	2706
0.869167	-19	41	118	-56	-105	-34	15	-13	-17	6	-69	-62	-93	-11	-24	-59	-97	37	-82	-24	-102	-21	-98	-67	-61	4	-98	-9	-69	-66	-147	-74	-137	2268	-1078	-17326	654	-11778	1554	-17187	-8837	-8886	-1877	-14274	-3626	-8970	-2162	-15282	2867
0.870000	-25	42	88	-58	-107	-39	13	-15	-19	15	-74	-62	-95	-13	-28	-62	-98	38	-83	-30	-109	-22	-103	-68	-63	0	-101	-10	-72	-69	-126	-72	-126	2134	-1308	-17465	575	-11850	1490	-17275	-8131	-9075	-2031	-14259	-3397	-9115	-2394	-15078	3054
0.870833	-25	41	90	-57	-109	-33	11	-11	-18	6	-72	-63	-96	-14	-29	-63	-96	43	-82	-30	-107	-16	-103	-67	-61	2	-99	-14	-73	-74	-149	-76	-133	1978	-1549	-17615	727	-11946	1434	-17362	-7246	-9265	-2172	-14256	-1371	-9277	-2641	-14858	3221
0.871667	-26	41	88	-59	-111	-38	13	-15	-5	8	-70	-78	-94	-15	-29	-62	-97	37	-81	-31	-105	-23	-104	-68	-61	3	-97	-14	-74	-69	-148	-75	-90	1814	-1802	-17755	966	-12047	1373	-17444	-5956	-9439	-2301	-14253	378	-9467	-2890	-14623	3405
0.872500	-22	41	89	-59	-112	-30	12	-10	-17	5	-74	-65	-98	-16	-30	-58	-101	36	-83	-30	-104	-22	-100	-68	-64	2	-98	-17	-75	-70	-148	-74	-147	1634	-2051	-17886	-768	-12206	1334	-17516	-6401	-9667	-2418	-14256	-3461	-9698	-3140	-14383	3034
0.873333	-23	38	86	-60	-107	-34	12	-12	-22	4	-75	-66	-97	-17	-28	-62	-101	33	-86	-34	-104	-24	-102	-70	-65	-3	-99	-15	-73	-73	-149	-73	-212	1438	-2325	-18016	141	-12370	1296	-17582	-6500	-9873	-2521	-14256	-3161	-9964	-3383	-14136	2764
0.874167	-25	40	87	-60	-108	-35	12	-14	-22	4	-76	-63	-95	-18	-29	-60	-110	37	-83	-31	-103	-19	-84	-69	-63	-1	-99	-13	-70	-68	-147	-75	-172	1243	-2535	-18131	605	-12554	1266	-17636	-5880	-10084	-2611	-14239	-3517	-10270	-3610	-13883	2989
0.875000	-25	41	87	-58	-107	-32	16	-11	-14	1	-73	-62	-96	-14	-27	-59	-101	35	-83	-31	-104	-19	-99	-66	-63	0	-97	-14	-68	-69	-144	-76	-205	1024	-2761	-18261	577	-12757	1248	-17678	-5595	-10303	-2681	-14228	-3830	-10616	-3805	-13636	2758
0.875833	-21	45	88	-55	-108	-31	12	-13	-18	5	-70	-62	-95	-15	-30	-60	-97	37	-82	-36	-96	-22	-102	-69	-62	0	-101	-13	-70	-72	-144	-72	-222	805	-2970	-18351	729	-12970	1227	-17711	-4903	-10523	-2736	-14196	-3918	-11004	-3974	-13394	2835
0.876667	-21	43	88	-58	-109	-35	10	-13	-18	5	-76	-66	-96	-23	-31	-61	-100	35	-85	-33	-104	-25	-104	-68	-62	-1	-101	-16	-74	-72	-151	-75	-216	574	-3171	-18456	1036	-13195	1207	-17727	-3045	-10748	-2778	-14142	-3493	-11434	-4103	-13166	2919
0.877500	-1	44	86	-59	-113	-34	9	-14	-23	2	-74	-64	-98	-16	-30	-61	-100	32	-86	-32	-108	-35	-105	-68	-63	-6	-97	-15	-73	-72	-147	-74	-272	339	-3339	-18547	112	-13423	1207	-17733	-855	-10977	-2800	-14065	-6449	-11891	-4178	-12938	2547
0.878333	-24	44	87	-58	-109	-36	12	-13	-18	7	-69	-64	-99	-15	-31	-59	-102	34	-84	-30	-110	-24	-100	-67	-64	0	-98	-15	-77	-73	-146	-72	-195	104	-3491	-18635	643	-13643	1201	-17721	1193	-11211	-2802	-13967	-6850	-12383	-4206	-12730	2089
0.879167	-22	44	87	-58	-111	-34	12	-12	-16	5	-67	-64	-98	-14	-29	-56	-99	35	-85	-32	-105	-22	-97	-67	-61	0	-100	-14	-70	-69	-146	-73	-135	-131	-3626	-18713	1666	-13860	1198	-17702	2849	-11454	-2794	-13844	-4972	-12896	-4174	-12521	2518
0.880000	-22	44	89	-58	-110	-32	7	-11	-17	11	-74	-65	-96	-14	-29	-57	-98	36	-83	-30	-107	-22	-98	-66	-62	-1	-103	-12	-74	-66	-144	-74	-168	-363	-3735	-18777	1487	-14064	1193	-17670	4722	-11707	-2766	-13687	-3772	-13424	-4084	-12368	2321
0.880833	-24	47	88	-58	-108	-32	15	-12	-15	3	-72	-64	-96	-14	-31	-59	-100	32	-86	-31	-104	-16	-98	-64	-62	-4	-98	-11	-73	-69	-146	-73	-153	-591	-3827	-18836	706	-14257	1188	-17634	5960	-11960	-2719	-13515	-5110	-13955	-3936	-12212	2050
0.881667	-24	44	87	-57	-110	-32	5	-14	-22	-5	-75	-63	-98	-14	-29	-58	-101	34	-86	-30	-108	-22	-102	-68	-63	-3	-99	-13	-74	-70	-148	-75	-156	-807	-3900	-18884	552	-14439	1174	-17594	6324	-12224	-2659	-13326	-6786	-14482	-3741	-12079	2043
0.882500	-28	42	72	-59	-112	-33	11	-16	-22	2	-70	-64	-97	-15	-30	-61	-100	34	-85	-33	-104	-23	-100	-68	-60	0	-98	-12	-75	-72	-151	-82	-149	-1012	-3950	-18917	332	-14599	1170	-17540	6420	-12487	-2576	-13117	-7869	-15000	-3489	-11954	1804
0.883333	-24	42	86	-60	-110	-34	9	-13	-19	4	-70	-56	-98	-13	-32	-31	-102	36	-85	-31	-107	-25	-102	-69	-65	0	-100	-11	-74	-70	-149	-74	-194	-1209	-3982	-18936	182	-14741	1166	-17487	6329	-12754	-2478	-12898	-8282	-15496	-3188	-11841	1689
0.884167	-26	43	88	-59	-111	-35	11	-12	-15	3	-74	-66	-97	-17	-30	-58	-98	34	-70	-34	-113	-25	-100	-66	-64	-1	-100	-13	-75	-70	-149	-77	-196	-1395	-3996	-18955	525	-14864	1163	-17433	6595	-13021	-2363	-12673	-6943	-15963	-2857	-11741	1841
0.885000	-23	39	74	-62	-111	-17	13	-9	-21	5	-74	-65	-98	-15	-30	-59	-99	34	-87	-34	-109	-25	-101	-68	-64	0	-101	-14	-73	-69	-151	-64	-206	-1569	-4002	-18960	928	-14974	1165	-17370	7873	-13285	-2228	-12447	-4162	-16386	-2502	-11638	2364
0.885833	-23	43	86	-60	-110	-33	11	-14	-23	3	-75	-64	-96	-13	-29	-60	-98	37	-83	-31	-101	-22	-100	-67	-63	0	-99	-9	-69	-67	-146	-77	-219	-1730	-3982	-18949	-1072	-15067	1177	-17302	7774	-13541	-2066	-12219	-7444	-16768	-2128	-11531	2333
0.886667	-27	45	88	-58	-111	-30	16	-14	-17	5	-59	-61	-95	-19	-27	-60	-100	35	-81	-30	-103	-21	-99	-68	-62	2	-97	-10	-69	-67	-147	-80	-96	-1887	-3953	-18928	-1073	-15153	1200	-17229	6828	-13780	-1889	-12005	-8359	-17102	-1738	-11427	1718
0.887500	-22	50	91	-59	-109	-30	15	-12	-15	7	-67	-59	-93	-11	-25	-58	-97	39	-81	-21	-103	-19	-92	-67	-61	0	-95	-8	-69	-65	-147	-73	-105	-2030	-3909	-18906	-423	-15229	1234	-17141	6805	-14002	-1688	-11802	-7268	-17389	-1359	-11304	2057
0.888333	-24	45	90	-59	-108	-30	-5	-18	-18	6	-69	-60	-95	1	-27	-57	-100	38	-80	-28	-102	-22	-97	-66	-62	2	-94	-10	-70	-68	-147	-74	-58	-2166	-3862	-18880	-534	-15299	1287	-17034	6632	-14209	-1470	-11622	-5725	-17621	-991	-11172	1876
0.889167	-19	42	89	-58	-108	-32	12	-12	-16	6	-70	-61	-93	-11	-26	-59	-100	37	-82	-31	-125	-22	-99	-68	-60	1	-100	-11	-68	-67	-145	-75	92	-2309	-3810	-18851	-624	-15365	1364	-16929	6820	-14387	-1234	-11467	-4210	-17798	-627	-11016	1473
0.890000	-21	42	89	-57	-110	-35	10	-13	-16	4	-74	-63	-94	-16	-28	-61	-100	36	-83	-32	-102	-26	-102	-70	-63	-3	-100	-25	-70	-74	-149	-76	97	-2450	-3759	-18820	-359	-15428	1454	-16794	7409	-14545	-980	-11326	-2404	-17923	-302	-10855	1294
0.890833	-26	37	84	-60	-111	-34	9	-14	-22	3	-75	-63	-96	-15	-27	-60	-104	35	-84	-31	-112	-23	-100	-68	-63	1	-99	-13	-74	-69	-144	-77	56	-2583	-3687	-18788	-1265	-15484	1578	-16628	7723	-14663	-706	-11209	-4212	-17991	11	-10670	1149
0.891667	-22	41	89	-61	-107	-34	9	-13	-16	4	-95	-62	-94	-15	-25	-60	-100	34	-84	-30	-104	-23	-102	-72	-60	0	-96	-13	-73	-68	-146	-76	58	-2715	-3622	-18755	-1063	-15540	1737	-16436	8245	-14748	-424	-11120	-4047	-18013	297	-10471	533
0.892500	-22	42	88	-65	-107	-30	12	-11	-15	6	-70	-62	-94	-14	-28	-60	-97	36	-82	-28	-104	-22	-100	-69	-60	1	-98	-11	-70	-70	-147	-75	1	-2850	-3562	-18727	296	-15588	1904	-16197	8864	-14795	-129	-11047	369	-17985	557	-10261	722
0.893333	-19	45	88	-58	-109	-36	10	-11	-13	5	-70	-62	-97	-14	-27	-58	-97	37	-82	-30	-107	-23	-100	-67	-61	2	-96	-12	-72	-68	-144	-74	36	-2983	-3509	-18701	538	-15633	2107	-15926	9079	-14812	171	-11003	4470	-17911	801	-10036	563
0.894167	-23	44	87	-60	-107	-32	12	-13	-15	5	-74	-65	-96	-15	-27	-68	-95	37	-82	-30	-103	-19	-97	-68	-61	2	-100	-13	-75	-69	-144	-73	133	-3121	-3470	-18683	17	-15663	2333	-15613	8941	-14794	472	-10969	5254	-17806	1023	-9815	212
0.895000	-32	42	88	-60	-107	-30	15	-10	-16	6	-70	-60	-93	-12	-25	-56	-98	36	-82	-29	-104	-22	-98	-65	-59	4	-96	-5	-70	-66	-144	-78	147	-3256	-3437	-18676	-150	-15687	2588	-15243	8252	-14741	781	-10951	5016	-17666	1232	-9604	404
0.895833	-22	42	87	-59	-104	-31	15	-11	-21	6	-73	-62	-93	-13	-23	-58	-97	35	-81	-28	-110	-23	-99	-68	-63	0	-99	-12	-72	-70	-144	-75	126	-3392	-3424	-18669	27	-15698	2857	-14835	7616	-14668	1079	-10947	5576	-17506	1427	-9398	293
0.896667	-25	42	85	-57	-109	-32	12	-13	-18	0	-74	-63	-95	-13	-28	-61	-101	35	-86	-31	-107	-23	-101	-69	-64	0	-97	-13	-73	-72	-150	-75	190	-3532	-3432	-18667	177	-15691	3144	-14381	6574	-14568	1378	-10939	6548	-17331	1629	-9215	243
0.897500	-24	43	84	-61	-112	-36	9	-15	-16	6	-74	-64	-97	-15	-28	-57	-99	34	-86	-32	-102	-23	-102	-69	-64	-18	-99	-13	-74	-73	-147	-75	206	-3666	-3449	-18670	443	-15666	3444	-13872	5489	-14450	1671	-10932	7922	-17137	1837	-9043	176
0.898333	-24	41	87	-61	-111	-35	11	-19	-21	3	-73	-66	-108	-23	-31	-63	-98	34	-86	-33	-109	-27	-100	-70	-66	-1	-99	-15	-75	-73	-151	-79	149	-3798	-3492	-18684	1095	-15626	3750	-13321	5933	-14322	1954	-10921	10513	-16944	2057	-8913	-14
0.899167	-28	38	84	-64	-115	-38	8	-15	-23	4	-77	-66	-97	-16	-29	-61	-104	40	-87	-3	-109	-27	-101	-70	-65	2	-100	-13	-74	-70	-147	-75	162	-3923	-3552	-18692	-291	-15569	4058	-12734	5787	-14184	2222	-10919	7652	-16749	2299	-8808	-39
0.900000	-69	39	85	-59	-111	-35	15	-14	-25	5	-74	-65	-96	-17	-29	-64	-98	35	-85	-33	-103	-22	-100	-69	-62	0	-114	-14	-70	-72	-149	-74	210	-4045	-3630	-18705	-1134	-15497	4363	-12103	4137	-14050	2508	-10844	4722	-16566	2560	-8736	-334
0.900833	-22	40	85	-60	-107	-33	15	-9	-15	5	-72	-63	-92	-16	-28	-62	-111	35	-85	-33	-102	-24	-98	-70	-62	1	-98	-13	-70	-70	-148	-74	129	-4167	-3731	-18717	-117	-15407	4662	-11437	3912	-13918	2779	-10777	5578	-16397	2852	-8699	-64
0.901667	-21	43	87	-58	-107	-32	12	-13	-17	-19	-72	-62	-99	-17	-28	-59	-100	34	-84	-31	-103	-19	-101	-66	-67	0	-98	-11	-72	-68	-147	-75	87	-4281	-3844	-18729	-16	-15307	4952	-10722	4009	-13803	3049	-10686	6517	-16238	3170	-8698	-127
0.902500	-24	43	108	-58	-110	-31	12	-11	-19	7	-72	-64	-96	-15	-26	-58	-99	36	-83	-31	-102	-21	-97	-72	-52	0	-96	-18	-70	-69	-146	-76	104	-4392	-3970	-18742	27	-15208	5227	-10035	4531	-13699	3319	-10569	7363	-16108	3521	-8729	-98
0.903333	-22	40	85	-59	-108	-38	11	-45	-26	5	-70	-63	-98	-16	-28	-60	-99	35	-85	-32	-107	-21	-101	-68	-63	0	-98	-11	-72	-69	-148	-73	144	-4499	-4114	-18747	129	-15113	5478	-9317	5096	-13618	3586	-10422	8431	-16002	3903	-8782	-32
0.904167	-24	40	85	-61	-109	-34	15	-13	-18	3	-73	-65	-98	-16	-15	-60	-102	16	-83	-32	-110	-19	-98	-68	-63	-1	-101	-14	-72	-70	-149	-75	195	-4599	-4264	-18749	-549	-15018	5716	-8595	5428	-13562	3864	-10247	6949	-15918	4316	-8862	-76
0.905000	-11	38	82	-60	-112	-35	8	-13	-18	3	-72	-63	-96	-15	-30	-60	-102	34	-82	-34	-108	-22	-101	-72	-62	0	-98	-14	-73	-72	-149	-78	142	-4689	-4414	-18748	-1082	-14937	5937	-7871	5270	-13528	4146	-10039	6014	-15855	4759	-8951	-610
0.905833	-28	40	86	-60	-111	-34	12	-15	-19	3	-74	-65	-96	-15	-28	-62	-99	34	-83	-32	-105	-23	-102	-70	-64	0	-102	-13	-73	-68	-148	-74	101	-4772	-4558	-18736	-354	-14875	6143	-7160	4939	-13521	4436	-9800	8510	-15818	5231	-9048	-529
0.906667	-24	41	86	-59	-108	-24	12	-12	-17	5	-72	-64	-98	-17	-27	-60	-104	34	-86	-30	-109	-25	-100	-70	-61	-3	-97	-11	-75	-72	-144	-76	118	-4853	-4700	-18718	-118	-14837	6334	-6474	4242	-13541	4738	-9533	10476	-15800	5721	-9145	-449
0.907500	-24	42	86	-58	-109	-34	10	-15	-21	3	-73	-65	-96	-16	-27	-57	-97	36	-83	-34	-107	-19	-99	-68	-63	-1	-96	-12	-70	-67	-144	-73	88	-4918	-4831	-18693	-769	-14826	6516	-5812	3884	-13587	5047	-9237	10480	-15793	6226	-9230	-654
0.908333	-21	43	87	-59	-107	-33	12	-11	-16	10	-64	-60	-96	-12	-28	-57	-97	41	-84	-30	-104	-21	-97	-67	-61	2	-100	-10	-69	-76	-147	-78	30	-4979	-4951	-18660	-1189	-14857	6687	-5196	3306	-13656	5367	-8920	9886	-15805	6745	-9302	-530
0.909167	-19	43	87	-57	-112	-32	10	-11	-15	5	-69	-64	-96	-13	-28	-55	-101	15	-82	-31	-105	-8	-96	-69	-65	1	-98	-12	-69	-68	-146	-72	-30	-5035	-5046	-18622	-1194	-14911	6848	-4628	2372	-13743	5692	-8581	9255	-15827	7271	-9353	-642
0.910000	-23	59	89	-102	-111	-30	21	-12	-19	3	-69	-63	-97	-16	-28	-57	-99	37	-82	-30	-104	-22	-97	-69	-63	0	-98	-14	-75	-68	-146	-76	-109	-5080	-5125	-18578	-1158	-15010	7004	-4111	1152	-13855	6019	-8239	8484	-15854	7787	-9373	-707
0.910833	-22	43	89	-59	-109	-31	10	-13	-18	8	-70	-63	-95	-13	-28	-61	-100	36	-82	-30	-107	-22	-98	-70	-61	-1	-99	-14	-73	-67	-149	-73	-75	-5120	-5180	-18530	-1023	-15153	7165	-3660	-45	-13975	6351	-7879	8251	-15884	8300	-9361	-700
0.911667	-23	44	88	-59	-109	-30	21	-13	-17	6	-72	-63	-96	-14	-28	-57	-98	36	-82	-29	-103	-23	-99	-67	-63	-1	-98	-12	-70	-69	-147	-58	-74	-5153	-5229	-18471	-428	-15335	7331	-3276	-759	-14115	6678	-7520	10149	-15906	8796	-9313	-679
0.912500	-24	43	86	-56	-109	-32	12	-12	-17	7	-67	-62	-95	-13	-27	-58	-101	34	-85	-30	-102	-22	-97	-62	-66	1	-98	-19	-72	-68	-145	-75	-147	-5186	-5216	-18413	-1162	-15550	7501	-2970	-2133	-14265	7001	-7163	9084	-15924	9275	-9232	-595
0.913333	-22	45	86	-53	-109	-32	40	-8	-15	4	-70	-61	-96	-13	-26	-56	-98	36	-84	-29	-100	-19	-96	-66	-62	0	-96	-14	-72	-67	-144	-73	-91	-5209	-5192	-18346	-2391	-15802	7676	-2740	-5640	-14412	7311	-6822	5752	-15937	9729	-9117	-1078
0.914167	-18	45	89	-58	-109	-31	13	-10	-19	8	-70	-61	-98	-10	-26	-57	-96	39	-83	-29	-108	-19	-95	-67	-62	-1	-97	-10	-70	-67	-147	-74	-42	-5230	-5151	-18289	-1227	-16085	7845	-2572	-8231	-14568	7601	-6494	6604	-15935	10144	-8972	-894
0.915000	-21	44	87	-53	-109	-33	13	-12	-18	5	-69	-62	-96	-15	-25	-57	-101	36	-81	-30	-108	-24	-98	-68	-64	2	-101	-12	-59	-66	-145	-76	-66	-5252	-5091	-18232	-1379	-16393	8029	-2538	-10639	-14725	7864	-6194	6475	-15925	10519	-8807	-861
0.915833	-22	44	85	-57	-109	-33	11	-11	-19	5	-74	-68	-98	-15	-45	-57	-101	36	-81	-31	-111	-22	-99	-67	-62	3	-97	-14	-76	-70	-145	-74	-109	-5270	-5008	-18172	-1071	-16717	8216	-2561	-12292	-14875	8102	-5920	7082	-15902	10856	-8575	-805
0.916667	-25	41	86	-60	-116	-32	12	-16	-17	5	-75	-64	-98	-14	-27	-60	-103	34	-85	-32	-109	-25	-99	-70	-64	4	-98	-16	-74	-69	-146	-75	-58	-5306	-4915	-18119	-428	-17049	8398	-2671	-12653	-15022	8302	-5692	8657	-15857	11139	-8424	-637
0.917500	-25	43	86	-62	-111	-33	12	-13	-21	5	-73	-67	-97	-15	-26	-59	-102	36	-84	-30	-104	-23	-98	-68	-64	1	-100	-13	-76	-69	-147	-76	-11	-5308	-4805	-18060	-346	-17384	8575	-2860	-11484	-15155	8463	-5504	7173	-15803	11375	-8238	-598
0.918333	-28	41	86	-57	-125	-33	11	-11	-17	6	-45	-62	-98	-15	-28	-60	-102	34	-83	-31	-105	-19	-99	-68	-62	4	-96	-15	-97	-70	-148	-76	-55	-5322	-4689	-18014	-887	-17704	8737	-3128	-9301	-15276	8581	-5362	2816	-15732	11557	-8065	-958
0.919167	-23	44	90	-60	-110	-33	15	-14	-21	6	-72	-64	-96	-12	-28	-44	-100	36	-82	-29	-98	-21	-100	-68	-62	4	-99	-10	-72	-68	-146	-74	-126	-5335	-4568	-17970	275	-18009	8879	-3475	-5538	-15385	8655	-5277	1871	-15644	11681	-7915	-587
0.920000	-24	42	88	-58	-103	-33	17	-13	-17	8	-69	-61	-95	-14	-28	-57	-96	35	-84	-29	-107	-19	-97	-67	-60	1	-95	-12	-72	-92	-146	-77	-130	-5352	-4443	-17934	1201	-18287	9004	-3881	-1221	-15475	8671	-5241	994	-15541	11741	-7812	-47
0.920833	-19	44	89	-58	-112	-31	16	-9	-16	6	-68	-61	-90	-13	-32	-53	-97	37	-81	-31	-105	-22	-98	-64	-63	2	-98	-9	-72	-66	-145	-74	-47	-5357	-4325	-17899	838	-18533	9095	-4356	3008	-15545	8636	-5267	-2944	-15415	11744	-7756	-437
0.921667	-22	40	91	-66	-104	-31	16	-4	-19	9	-68	-63	-95	-13	-25	-56	-99	38	-82	-27	-104	-18	-97	-68	-60	5	-94	-10	-70	-66	-146	-75	-45	-5363	-4206	-17867	327	-18736	9153	-4880	6058	-15595	8551	-5354	-8136	-15300	11679	-7752	-508
0.922500	-22	44	88	-58	-111	-30	15	-15	-19	9	-69	-62	-96	-12	-25	-60	-98	38	-83	-31	-104	-22	-100	-67	-62	4	-96	-10	-69	-67	-149	-74	-107	-5363	-4107	-17842	232	-18899	9170	-5454	8347	-15626	8414	-5505	-11309	-15157	11552	-7823	-383
0.923333	-23	43	87	-110	-112	-32	15	-14	-23	-7	-72	-63	-97	-15	-31	-59	-102	35	-84	-30	-105	-22	-100	-68	-68	2	-100	-14	-73	-67	-149	-78	-74	-5360	-4014	-17820	-7	-19007	9140	-6066	10227	-15636	8221	-5716	-11712	-15013	11360	-7961	-448
0.924167	-28	40	84	-63	-111	-39	11	-16	-22	3	-74	-62	-101	-17	-30	-62	-104	17	-86	-31	-110	-22	-99	-69	-67	1	-100	-11	-76	-67	-150	-78	-99	-5343	-3931	-17792	-58	-19056	9071	-6741	11816	-15615	7987	-5987	-10125	-14853	11105	-8172	-496
0.925000	-21	42	87	-58	-112	-40	11	-14	-22	4	-74	-64	-100	-14	-29	-58	-104	36	-85	-30	-111	-22	-91	-72	-65	1	-101	-13	-69	-70	-148	-78	-117	-5321	-3857	-17778	279	-19054	8946	-7363	13861	-15573	7706	-6315	-6749	-14689	10791	-8458	-568
0.925833	-24	43	90	-60	-111	-35	12	-13	-19	8	-73	-67	-115	-15	-29	-60	-100	42	-75	-30	-109	-21	-99	-67	-65	2	-101	-11	-75	-68	-150	-79	-158	-5288	-3797	-17749	-304	-18994	8777	-8031	15867	-15508	7412	-6692	-5981	-14518	10414	-8815	-538
0.926667	-24	44	98	-59	-111	-33	5	-13	-19	5	-72	-61	-95	-12	-26	-57	-100	38	-82	-29	-105	-18	-97	-67	-61	4	-97	-10	-72	-66	-144	-75	-99	-5250	-3749	-17731	-2264	-18885	8555	-8705	15796	-15422	7032	-7123	-11378	-14344	9985	-9239	-714
0.927500	-25	47	91	-57	-110	-28	16	-12	-19	8	-72	-64	-96	-12	-27	-55	-80	40	-82	-29	-105	-19	-100	-64	-62	3	-98	-10	-73	-69	-145	-75	-75	-5205	-3714	-17707	-1114	-18725	8295	-9362	16020	-15317	6652	-7605	-13118	-14175	9505	-9721	-630
0.928333	-24	45	92	-41	-109	-10	13	-14	-14	-19	-72	-62	-94	-13	-27	-59	-97	38	-85	-29	-104	-18	-97	-65	-62	2	-100	-6	-74	-67	-147	-53	-164	-5159	-3690	-17687	-993	-18528	7990	-10028	16089	-15193	6252	-8117	-15977	-14008	8976	-10277	-511
0.929167	-19	45	92	-58	-105	-31	15	-13	-18	8	-74	-62	-95	-31	-26	-59	-99	45	-83	-28	-105	-16	-98	-70	-62	1	-97	-10	-72	-67	-147	-73	-142	-5099	-3669	-17668	-1011	-18290	7653	-10670	15523	-15054	5832	-8676	-18077	-13851	8405	-10884	-696
0.930000	-19	45	91	-59	-127	-30	17	-11	-17	7	-73	-63	-96	-14	-29	-59	-101	37	-84	-33	-105	-19	-97	-34	-62	1	-84	-11	-72	-70	-138	-74	-59	-5036	-3659	-17652	-997	-18023	7289	-11281	13813	-14898	5412	-9264	-19636	-13700	7804	-11539	-636
0.930833	-24	43	90	-58	-108	-34	9	-16	-18	7	-74	-65	-96	-9	-30	-61	-98	29	-84	-31	-107	-21	-101	-72	-64	1	-99	-11	-74	-70	-147	-73	-63	-4969	-3650	-17632	-771	-17733	6896	-11878	11301	-14735	4989	-9878	-20717	-13567	7184	-12230	-309
0.931667	-25	40	88	-57	-112	-34	10	-15	-21	3	-74	-68	-99	-15	-34	-59	-105	34	-88	-34	-110	-23	-101	-72	-66	0	-102	-15	-67	-74	-147	-76	37	-4900	-3653	-17620	-1162	-17428	6512	-12433	7586	-14567	4584	-10514	-23008	-13453	6550	-12967	-477
0.932500	-27	39	85	-61	-115	-36	7	-15	-24	4	-75	-66	-100	-15	-29	-61	-103	35	-85	-33	-108	-24	-102	-73	-64	-3	-101	-11	-72	-70	-149	-75	84	-4821	-3626	-17611	-12	-17113	6116	-12949	3885	-14387	4196	-11154	-20884	-13353	5923	-13740	-384
0.933333	-24	42	90	-63	-111	-31	10	-11	-21	4	-74	-64	-95	-13	-30	-61	-101	35	-85	-31	-107	-22	-102	-69	-66	0	-100	-12	-57	-72	-150	-76	-11	-4738	-3605	-17608	871	-16802	5742	-13432	339	-14211	3832	-11810	-16525	-13285	5305	-14541	443
0.934167	-25	44	86	-58	-110	-32	11	-12	-21	5	-74	-72	-94	-14	-29	-61	-85	32	-87	-31	-108	-23	-100	-69	-63	1	-99	-9	-70	-69	-145	-73	4	-4654	-3580	-17615	648	-16498	5380	-13871	-2082	-14042	3498	-12466	-13327	-13234	4708	-15365	463
0.935000	-44	44	91	-50	-108	-31	13	-12	-16	5	-69	-60	-96	-15	-26	-56	-96	36	-83	-29	-105	-19	-99	-74	-64	4	-98	-8	-72	-72	-145	-69	94	-4565	-3537	-17630	425	-16211	5045	-14270	-3497	-13884	3191	-13121	-11352	-13220	4140	-16214	296
0.935833	-21	46	89	-59	-108	-30	17	-9	-16	9	-70	-63	-94	-42	-29	-58	-99	36	-82	-29	-100	-18	-98	-64	-59	4	-96	-11	-66	-66	-144	-73	27	-4477	-3487	-17660	1131	-15960	4741	-14629	-4095	-13744	2917	-13756	-8879	-13240	3612	-17076	425
0.936667	-25	50	87	-56	-109	-33	9	-6	-17	3	-74	-65	-94	-16	-27	-60	-100	33	-87	-31	-105	-24	-103	-72	-62	-1	-101	-11	-74	-73	-150	-83	-51	-4392	-3426	-17698	1674	-15753	4468	-14948	-3379	-13636	2671	-14389	-6055	-13295	3127	-17948	252
0.937500	-23	44	85	-61	-110	-33	12	-13	-18	4	-78	-64	-96	-16	-26	-59	-100	34	-87	-32	-104	-21	-103	-67	-63	0	-96	-11	-75	-72	-148	-72	-46	-4296	-3352	-17745	1765	-15597	4243	-15216	-1785	-13554	2454	-14985	-3056	-13383	2688	-18821	-104
0.938333	-21	43	87	-58	-110	-34	5	-14	-18	3	-74	-63	-95	-14	-25	-56	-100	30	-84	-33	-103	-22	-100	-67	-62	-1	-96	-9	-68	-69	-146	-73	-25	-4207	-3262	-17807	2078	-15510	4056	-15444	560	-13518	2262	-15550	1700	-13512	2302	-19690	-148
0.939167	-25	42	89	-60	-108	-34	13	-14	-17	3	-75	-66	-79	-15	-24	-59	-96	32	-79	-34	-104	-23	-99	-70	-64	0	-100	-12	-75	-70	-147	-75	-78	-4113	-3165	-17878	2263	-15502	3903	-15623	3651	-13520	2075	-16087	6971	-13677	1963	-20530	-15
0.940000	-24	41	86	-59	-111	-34	10	-12	-19	2	-76	-63	-100	-17	-28	-60	-105	32	-86	-34	-109	-24	-110	-72	-65	8	-99	-13	-75	-73	-149	-77	-129	-4024	-3062	-17963	471	-15585	3780	-15760	4610	-13614	1900	-16579	6538	-13884	1665	-21347	-302
0.940833	-26	40	86	-61	-113	-36	9	-17	-21	2	-70	-65	-97	-22	-27	-59	-103	32	-84	-32	-108	-22	-101	-72	-64	-1	-97	-9	-75	-74	-147	-76	-73	-3933	-2943	-18045	1041	-15767	3690	-15854	4804	-13760	1723	-17022	10093	-14127	1422	-22108	-493
0.941667	-25	44	87	-66	-111	-32	17	-15	-16	4	-74	-65	-99	-16	-27	-60	-101	34	-84	-34	-109	-23	-103	-69	-63	1	-95	-12	-72	-70	-149	-75	-33	-3848	-2803	-18142	928	-16059	3617	-15916	4373	-13979	1532	-17422	13416	-14409	1211	-22814	-309
0.942500	-24	42	84	-62	-113	-35	11	-14	-19	3	-73	-65	-98	-14	-26	-56	-100	35	-84	-35	-107	-24	-103	-68	-66	0	-96	-10	-76	-72	-147	-75	-43	-3770	-2708	-18238	793	-16466	3549	-15944	2417	-14279	1321	-17782	16573	-14732	1027	-23450	-503
0.943333	-27	41	87	-63	-112	-34	13	-12	-21	26	-73	-60	-99	-17	-28	-57	-102	32	-86	-34	-108	-23	-100	-73	-65	-6	-97	-11	-47	-72	-146	-78	-88	-3701	-2583	-18340	1022	-16984	3488	-15938	36	-14667	1085	-18095	18719	-15104	873	-23996	-499
0.944167	-27	39	82	-62	-111	-36	12	-12	-22	-1	-75	-64	-97	-15	-27	-60	-105	35	-84	-34	-110	-23	-102	-73	-64	0	-98	-12	-74	-69	-148	-80	-99	-3639	-2453	-18442	1129	-17618	3415	-15912	-2381	-15137	811	-18375	20264	-15518	738	-24448	-359
0.945000	-25	41	85	-60	-111	-35	11	-13	-19	0	-78	-64	-99	-17	-28	-59	-103	33	-83	-35	-109	-24	-101	-83	-65	1	-99	-13	-77	-72	-148	-79	-79	-3582	-2344	-18542	-128	-18360	3326	-15866	-5317	-15701	499	-18636	17854	-15973	614	-24779	-246
0.945833	-27	39	85	-60	-110	-35	11	-15	-19	0	-74	-63	-94	-16	-26	-56	-104	32	-86	-33	-105	-22	-103	-70	-64	0	-95	-13	-69	-68	-148	-80	-74	-3542	-2227	-18639	-293	-19208	3203	-15806	-7501	-16339	156	-18868	17912	-16484	503	-24991	1915
0.946667	-23	50	87	-55	-108	-32	13	-6	-15	5	-70	-61	-95	-13	-28	-55	-100	39	-81	-29	-104	-21	-99	-68	-64	2	-95	-11	-68	-66	-146	-74	-29	-3505	-2110	-18732	120	-20151	3046	-15754	-9168	-17060	-229	-19096	20249	-17041	399	-25082	7852
0.947500	-21	46	90	-56	-108	-30	12	-9	-14	6	-68	-61	-96	-15	-29	-57	-94	20	-81	-31	-105	-22	-97	-66	-60	3	-94	-8	-75	-67	-145	-76	15	-3485	-1998	-18828	-79	-21166	2847	-15713	-10079	-17851	-655	-19326	21414	-17649	292	-25048	8413
0.948333	-22	40	87	-57	-110	-61	13	-13	-17	5	-68	-61	-97	-17	-28	-57	-96	36	-84	-31	-108	-22	-100	-69	-64	2	-96	-16	-73	-68	-146	-75	58	-3475	-1888	-18921	-592	-22247	2596	-15688	-10554	-18699	-1113	-19579	19976	-18300	182	-24891	5293
0.949167	-26	43	85	-59	-112	-35	13	-14	-17	4	-73	-70	-97	-15	-30	-49	-100	34	-84	-32	-104	-19	-101	-68	-63	3	-101	-13	-73	-69	-146	-74	112	-3478	-1782	-19011	-839	-23354	2302	-15691	-10988	-19596	-1602	-19842	17865	-18992	70	-24616	4444
0.950000	-24	42	85	-59	-111	-32	15	-12	-17	5	-69	-63	-96	-14	-29	-58	-101	35	-85	-34	-104	-18	-95	-67	-62	2	-101	-9	-73	-65	-144	-74	43	-3495	-1675	-19091	-959	-24477	1959	-15734	-11290	-20511	-2097	-20133	16138	-19713	-52	-24249	3755
0.950833	-22	42	88	-58	-108	-31	16	-13	-19	-6	-73	-63	-94	-13	-25	-56	-93	35	-84	-32	-104	-18	-98	-69	-65	-3	-101	-11	-73	-66	-144	-73	33	-3522	-1567	-19174	-769	-25595	1570	-15823	-11740	-21434	-2608	-20450	14743	-20454	-186	-23792	2828
0.951667	-35	43	87	-57	-120	-32	13	-12	-16	5	-70	-63	-95	-15	-29	-56	-101	34	-86	-32	-105	-18	-102	-68	-65	0	-97	-13	-73	-68	-145	-74	45	-3556	-1463	-19253	-604	-26672	1141	-15967	-11839	-22337	-3114	-20796	14248	-21201	-341	-23280	2080
0.952500	-22	42	85	-60	-109	-33	13	-13	-17	5	-68	-64	-95	-15	-27	-57	-100	35	-84	-32	-104	-21	-101	-67	-59	3	-96	-11	-70	-65	-145	-74	-66	-3595	-1357	-19336	-35	-27681	679	-16173	-10861	-23194	-3604	-21167	14944	-21936	-509	-22724	1853
0.953333	-24	43	69	-57	-118	-31	24	-12	-15	6	-68	-64	-96	-16	-27	-55	-97	35	-82	-29	-107	-18	-98	-65	-61	-10	-95	-11	-70	-66	-145	-73	-185	-3646	-1257	-19422	-1367	-28593	200	-16438	-10854	-23992	-4082	-21554	9867	-22657	-711	-22158	1053
0.954167	-21	44	89	-56	-111	-29	17	-9	-16	7	-70	-60	-90	-13	-28	-52	-95	38	-82	-32	-103	-18	-98	-65	-58	2	-96	-11	-69	-65	-143	-74	-238	-3718	-1158	-19512	-1414	-29394	-297	-16770	-11200	-24708	-4534	-21948	7639	-23334	-938	-21609	-751
0.955000	-29	45	91	-58	-105	-31	17	-12	-16	5	-69	-64	-92	-13	-25	-53	-95	38	-81	-32	-102	-18	-99	-65	-55	3	-97	-9	-68	-65	-141	-69	-299	-3766	-1058	-19598	-610	-30066	-800	-17177	-10565	-25328	-4954	-22345	7364	-23957	-1197	-21102	-203
0.955833	-24	42	88	-59	-110	-30	15	-12	-18	3	-70	-64	-94	-9	-27	-49	-101	35	-86	-32	-109	-19	-100	-67	-65	1	-99	-12	-70	-66	-144	-74	-321	-3836	-961	-19691	-427	-30592	-1304	-17675	-10114	-25838	-5334	-22720	7481	-24517	-1496	-20664	-693
0.956667	-22	40	84	-59	-112	-35	10	-18	-18	1	-75	-65	-98	-16	-29	-62	-102	33	-87	-38	-110	-24	-105	-73	-69	-6	-110	-15	-74	-73	-147	-78	-534	-3913	-871	-19781	-494	-31001	-1800	-18202	-9414	-26237	-5683	-23064	7763	-24999	-1832	-20313	-1246
0.957500	-26	37	81	-63	-113	-36	9	-16	-23	0	-74	-70	-95	-18	-31	-55	-99	32	-86	-45	-108	-24	-102	-69	-63	-1	-101	-15	-73	-73	-148	-80	-966	-3980	-771	-19868	-231	-31258	-2269	-18806	-8759	-26483	-5988	-23355	8618	-25393	-2203	-20059	-1446
0.958333	-23	40	81	-60	-111	-29	7	-13	-14	4	-73	-64	-95	-13	-31	-61	-101	33	-83	-32	-108	-24	-107	-68	-64	0	-99	-12	-66	-69	-151	-77	-1097	-4055	-678	-19944	-1045	-31387	-2719	-19471	-8947	-26650	-6276	-23576	5542	-25703	-2611	-19923	-1477
0.959167	-22	41	86	-59	-108	-34	11	-12	-17	11	-74	-67	-96	-4	-35	-60	-99	33	-81	-32	-104	-21	-101	-69	-61	-4	-100	-14	-75	-72	-145	-76	-908	-4133	-581	-20016	-1096	-31386	-3127	-20184	-9284	-26695	-6536	-23722	4499	-25923	-3059	-19908	-3151
0.960000	-23	40	88	-62	-110	-35	11	-12	-17	5	-74	-65	-96	-12	-28	-59	-96	36	-82	-35	-105	-26	-103	-68	-63	-4	-99	-15	-73	-68	-144	-74	-794	-4211	-489	-20071	-32	-31297	-3528	-20950	-9679	-26642	-6786	-23775	7003	-26060	-3542	-20018	-2592
0.960833	-25	43	87	-56	-110	-33	10	-15	-17	5	-75	-61	-94	-13	-29	-51	-99	35	-86	-31	-103	-22	-103	-69	-65	0	-102	-13	-73	-70	-145	-74	-779	-4293	-385	-20106	119	-31117	-3891	-21758	-10033	-26519	-7032	-23732	9110	-26123	-4051	-20243	-1804
0.961667	-26	41	89	-58	-108	-33	13	-14	-15	5	-72	-63	-94	-14	-28	-61	-102	33	-83	-32	-104	-19	-101	-69	-62	11	-99	-11	-72	-70	-144	-76	-822	-4370	-282	-20123	-411	-30883	-4227	-22589	-9959	-26323	-7285	-23595	8788	-26135	-4595	-20564	-2583
0.962500	-28	43	86	-58	-110	-34	10	-16	-19	6	-73	-62	-94	-14	-28	-59	-100	34	-77	-31	-109	-22	-105	-73	-66	0	-98	-12	-75	-69	-148	-76	-874	-4448	-174	-20114	-788	-30611	-4543	-23439	-10277	-26104	-7559	-23372	6778	-26103	-5171	-20966	-2632
0.963333	-33	43	86	-74	-107	-34	11	-13	-21	5	-75	-65	-98	-17	-32	-59	-99	32	-86	-30	-107	-24	-103	-69	-63	0	-100	-15	-75	-69	-147	-76	-873	-4526	-59	-20083	-877	-30321	-4820	-24294	-10246	-25867	-7864	-23060	4326	-26048	-5777	-21417	-2649
0.964167	-26	43	85	-59	-112	-36	8	-15	-17	4	-74	-57	-97	-19	-29	-61	-100	32	-85	-34	-111	-26	-103	-68	-64	-1	-102	-15	-77	-73	-147	-85	-832	-4607	61	-20022	-704	-30034	-5079	-25145	-9778	-25639	-8211	-22693	2598	-25983	-6418	-21878	-2922
0.965000	-27	39	84	-62	-115	-38	8	-16	-19	0	-79	-68	-103	-17	-33	-63	-102	32	-86	-30	-110	-25	-102	-72	-66	-1	-108	-18	-75	-73	-151	-79	-712	-4685	184	-19941	-360	-29767	-5316	-25989	-8867	-25437	-8611	-22292	2475	-25951	-7098	-22321	-3063
0.965833	-29	36	80	-65	-115	-38	6	-17	-25	1	-77	-72	-101	-17	-22	-65	-102	30	-88	-35	-109	-25	-103	-70	-64	0	-101	-16	-75	-69	-146	-77	-575	-4759	319	-19821	428	-29528	-5520	-26810	-6853	-25270	-9063	-21869	4375	-25926	-7811	-22698	-2801
0.966667	-41	40	87	-60	-112	-34	9	-15	-21	4	-73	-64	-98	-14	-27	-59	-100	32	-84	-28	-107	-19	-101	-74	-66	3	-99	-18	-73	-70	-146	-74	-567	-4826	460	-19687	-685	-29331	-5716	-27597	-5412	-25161	-9569	-21467	767	-25964	-8578	-22976	-2601
0.967500	-25	47	89	-58	-105	-31	15	-11	-16	8	-72	-61	-93	-13	-27	-59	-109	38	-80	-27	-104	-18	-99	-68	-63	4	-97	-11	-72	-67	-148	-70	-478	-4886	607	-19535	-1356	-29186	-5895	-28336	-4958	-25117	-10158	-21116	-2725	-26068	-9399	-23133	-3776
0.968333	-23	46	116	-56	-110	-31	13	-8	-17	7	-69	-59	-93	-11	-27	-55	-99	39	-80	-28	-103	-18	-98	-68	-64	10	-97	-10	-72	-69	-146	-74	-266	-4945	753	-19366	-296	-29091	-6057	-29030	-3305	-25137	-10773	-20835	-2909	-26245	-10287	-23125	-2717
0.969167	-25	44	88	-57	-107	-31	13	-11	-17	11	-70	-62	-94	-16	-29	-50	-99	37	-80	-27	-103	-16	-96	-68	-61	4	-97	-10	-69	-66	-145	-70	-107	-5007	906	-19185	-412	-29041	-6205	-29660	-1968	-25227	-11462	-20639	-3636	-26502	-11230	-22944	-2142
0.970000	-44	45	88	-60	-104	-31	12	-10	-23	6	-69	-61	-94	-11	-25	-56	-101	37	-100	-25	-105	-17	-96	-68	-64	1	-98	-12	-72	-66	-145	-73	132	-5050	1049	-19018	-471	-29045	-6377	-30234	-417	-25382	-12202	-20553	-4283	-26827	-12245	-22577	-1825
0.970833	-26	46	88	-57	-117	-27	11	-10	-19	5	-73	-61	-98	-13	-27	-58	-100	37	-81	-28	-107	-15	-98	-67	-65	0	-99	-14	-72	-68	-147	-74	355	-5087	1194	-18842	-76	-29083	-6561	-30739	1371	-25593	-12978	-20574	-4301	-27241	-13324	-22026	-1536
0.971667	-35	43	87	-56	-110	-31	13	-10	-16	5	-73	-60	-95	-12	-27	-57	-100	36	-81	-29	-104	-17	-95	-68	-62	3	-94	-14	-68	-67	-148	-69	639	-5121	1339	-18680	-645	-29162	-6776	-31173	2759	-25850	-13775	-20706	-7346	-27714	-14468	-21295	-1244
0.972500	-22	43	87	-57	-114	-31	10	-13	-19	4	-72	-62	-97	-12	-29	-56	-100	45	-83	-29	-105	-29	-97	-70	-66	2	-97	-10	-72	-67	-145	-74	915	-5145	1473	-18537	-948	-29264	-7044	-31541	3773	-26143	-14590	-20936	-9749	-28232	-15672	-20406	-2227
0.973333	-34	44	87	-56	-109	-31	13	-10	-23	6	-70	-62	-98	-13	-29	-58	-104	38	-82	-29	-108	-17	-96	-69	-64	-1	-118	-12	-73	-69	-148	-76	881	-5165	1601	-18416	246	-29385	-7381	-31824	4655	-26457	-15405	-21247	-8228	-28800	-16938	-19384	-1739
0.974167	-28	42	88	-60	-110	-33	3	-15	-3	4	-73	-60	-98	-13	-28	-60	-98	39	-81	-29	-109	-19	-99	-69	-61	5	-96	-9	-73	-66	-148	-69	780	-5178	1723	-18317	767	-29527	-7792	-32037	5145	-26777	-16209	-21619	-6449	-29375	-18231	-18267	-395
0.975000	-26	44	89	-55	-108	-29	13	-9	-18	9	-72	-64	-97	-12	-27	-57	-98	41	-80	-28	-99	-18	-97	-65	-62	4	-97	-11	-76	-68	-145	-72	673	-5182	1832	-18251	293	-29666	-8300	-32179	5795	-27095	-17004	-22023	-6770	-29956	-19547	-17106	-896
0.975833	-22	44	90	-56	-104	-30	17	-5	-30	5	-69	-62	-97	-11	-25	-58	-97	38	-82	-28	-103	-18	-98	-66	-63	5	-96	-10	-70	-66	-145	-80	559	-5193	1925	-18223	-63	-29808	-8927	-32251	6169	-27391	-17753	-22432	-7579	-30508	-20863	-15929	-1011
0.976667	-24	43	90	-59	-110	-32	13	-10	-18	3	-72	-66	-96	-13	-27	-60	-100	39	-84	-34	-104	-30	-98	-72	-66	5	-99	-9	-72	-68	-147	-75	623	-5200	2009	-18222	188	-29946	-9670	-32255	6407	-27659	-18472	-22818	-7157	-31031	-22149	-14804	-942
0.977500	-25	42	87	-59	-112	-33	17	-11	-18	8	-72	-62	-95	-12	-29	-61	-98	37	-86	-30	-105	-18	-99	-70	-63	1	-98	-11	-73	-67	-147	-76	724	-5200	2071	-18250	370	-30065	-10521	-32178	6317	-27880	-19145	-23146	-6140	-31505	-23381	-13758	-955
0.978333	-23	43	89	-59	-109	-32	13	-12	-17	5	-69	-62	-95	-15	-28	-59	-98	38	-82	-30	-105	-18	-126	-69	-62	0	-98	-11	-74	-67	-148	-73	595	-5194	2129	-18313	542	-30158	-11489	-32046	5886	-28041	-19778	-23394	-4650	-31915	-24535	-12843	-349
0.979167	-23	41	91	-56	-99	-31	15	-10	-16	3	-52	-53	-96	-15	-28	-59	-100	36	-82	-28	-103	-18	-99	-67	-64	3	-98	-11	-74	-68	-146	-72	475	-5191	2161	-18401	1134	-30222	-12558	-31840	5595	-28145	-20374	-23550	-1129	-32259	-25575	-12102	394
0.980000	-25	43	88	-58	-109	-32	12	-11	-14	4	-70	-63	-97	-15	-29	-51	-97	36	-84	-35	-105	-22	-100	-68	-63	3	-96	-9	-75	-68	-145	-74	511	-5180	2173	-18518	457	-30247	-13721	-31564	4808	-28175	-20950	-23592	-1539	-32513	-26472	-11565	939
0.980833	-24	36	91	-57	-112	-34	21	-11	-17	4	-72	-66	-97	-15	-28	-60	-98	38	-84	-30	-107	-22	-100	-69	-64	0	-100	-14	-73	-68	-145	-74	661	-5173	2161	-18645	-699	-30225	-14958	-31230	2298	-28136	-21502	-23517	-4239	-32638	-27205	-11255	-283
0.981667	-27	42	87	-58	-110	-35	10	-14	-21	4	-72	-65	-99	-19	-31	-63	-101	34	-93	-33	-108	-21	-105	-88	-64	0	-98	-16	-75	-70	-146	-77	659	-5163	2120	-18795	551	-30161	-16236	-30833	688	-28024	-22032	-23325	-2631	-32713	-27762	-11178	-63
0.982500	-28	38	86	-63	-113	-38	8	-19	-23	0	-70	-69	-95	-6	-30	-63	-103	35	-87	-34	-107	-23	-102	-70	-68	-3	-99	-14	-72	-69	-148	-75	624	-5138	2057	-18944	691	-30035	-17526	-30371	-1359	-27841	-22550	-23022	-3135	-32720	-28124	-11331	521
0.983333	-24	39	88	-61	-110	-34	10	-16	-19	3	-72	-64	-99	-17	-33	-63	-101	32	-87	-36	-105	-31	-100	-70	-62	0	-100	-15	-73	-73	-149	-79	606	-5123	1973	-19100	1130	-29858	-18792	-29854	-3469	-27590	-23067	-22620	-3729	-32741	-28301	-11712	214
0.984167	-9	40	87	-58	-113	-35	12	-15	-19	4	-74	-65	-97	-18	-34	-63	-99	35	-86	-35	-107	-27	-105	-70	-66	-4	-101	-12	-77	-70	-147	-79	719	-5102	1860	-19255	1484	-29630	-20017	-29277	-5161	-27283	-23588	-22132	-3554	-32650	-28288	-12286	61
0.985000	-24	38	86	-60	-112	-35	9	-17	-21	1	-77	-68	-100	-23	-38	-62	-101	30	-87	-35	-110	-27	-103	-70	-66	-6	-101	-17	-77	-74	-149	-77	712	-5080	1721	-19401	1183	-29346	-21134	-28639	-6572	-26929	-24117	-21586	-5303	-32503	-28106	-13025	564
0.985833	-26	40	84	-63	-111	-34	9	-16	-22	3	-75	-65	-99	-17	-32	-62	-102	34	-91	-36	-107	-24	-101	-66	-62	-3	-99	1	-72	-69	-146	-74	594	-5047	1559	-19535	185	-29013	-22172	-27943	-7732	-26533	-24637	-20994	-8530	-32303	-27780	-13884	-408
0.986667	-21	40	89	-59	-110	-33	11	-13	-19	1	-72	-66	-95	-17	-4	-57	-115	37	-84	-34	-104	-24	-100	-69	-63	-1	-100	-12	-72	-67	-142	-74	539	-5010	1380	-19657	690	-28641	-23054	-27208	-8093	-26124	-25158	-20393	-7538	-32079	-27342	-14827	-1118
0.987500	-24	40	90	-48	-103	-30	13	-13	-23	7	-68	-63	-94	-14	-26	-60	-101	37	-84	-32	-102	-23	-97	-67	-59	2	-96	-11	-70	-67	-127	-75	536	-4983	1180	-19766	1221	-28248	-23780	-26403	-8187	-25708	-25669	-19804	-5286	-31839	-26819	-15806	265
0.988333	-24	42	90	-56	-109	-30	11	-14	-17	5	-69	-63	-94	-13	-30	-59	-97	43	-83	-38	-105	-25	-101	-70	-61	0	-96	-10	-69	-67	-146	-70	425	-4945	965	-19857	868	-27840	-24325	-25579	-7484	-25300	-26157	-19251	-4918	-31590	-26241	-16771	-50
0.989167	-25	42	89	-57	-111	-58	12	-14	-17	3	-72	-63	-97	-18	-31	-59	-98	35	-84	-33	-104	-24	-100	-72	-63	0	-86	-12	-73	-68	-147	-60	379	-4910	740	-19941	268	-27421	-24679	-24723	-6936	-24916	-26613	-18736	-6265	-31346	-25658	-17686	-462
0.990000	-22	41	88	-58	-111	-36	11	-15	-18	3	-75	-66	-135	-18	-31	-60	-118	33	-87	-36	-110	-27	-104	-72	-63	0	-101	-15	-72	-70	-151	-75	359	-4883	498	-20004	182	-26976	-24853	-23820	-6481	-24566	-27016	-18286	-7010	-31106	-25085	-18503	-156
0.990833	-26	38	88	-62	-112	-36	7	-16	-19	1	-77	-70	-98	-19	-31	-59	-94	34	-87	-36	-107	-24	-98	-70	-59	-1	-104	-16	-74	-72	-149	-76	347	-4851	264	-20053	89	-26601	-24835	-22958	-5695	-24261	-27337	-17917	-6886	-30873	-24549	-19187	3
0.991667	-24	39	81	-59	-108	-36	10	-12	-19	3	-72	-65	-96	-14	-30	-50	-102	30	-87	-38	-107	-24	-99	-70	-64	-3	-99	-13	-73	-68	-147	-75	333	-4826	24	-20090	43	-26219	-24644	-22081	-4693	-23999	-27572	-17625	-6319	-30649	-24071	-19722	-131
0.992500	-22	40	86	-58	-99	-34	10	-15	-16	3	-75	-64	-96	-17	-29	-58	-99	33	-86	-33	-108	-23	-101	-70	-66	0	-100	-12	-73	-69	-146	-77	114	-4829	-211	-20120	667	-25859	-24291	-21234	-2809	-23796	-27686	-17419	-3807	-30431	-23654	-20100	-540
0.993333	-25	39	87	-58	-108	-33	13	-14	-19	3	-70	-62	-96	-17	-33	-57	-102	69	-83	-32	-103	-21	-99	-69	-62	0	-98	-13	-73	-69	-149	-76	-24	-4785	-448	-20141	632	-25533	-23809	-20434	-811	-23643	-27675	-17290	-3047	-30218	-23310	-20296	-171
0.994167	-21	41	89	-53	-108	-36	11	-15	-16	4	-73	-62	-94	-17	-30	-58	-97	36	-82	-32	-104	-26	-103	-70	-61	0	-98	-11	-73	-69	-147	-73	12	-4776	-681	-20162	-1077	-25235	-23209	-19690	-1015	-23541	-27519	-17257	-7131	-29994	-23032	-20329	-745
0.995000	-21	42	88	-55	-108	-31	10	-12	-15	6	-73	-63	-94	-23	-32	-57	-100	37	-85	-30	-102	-21	-99	-69	-63	1	-96	-11	-70	-72	-149	-72	-50	-4776	-907	-20185	-128	-24963	-22507	-19022	-636	-23487	-27212	-17287	-6087	-29762	-22793	-20196	-851
0.995833	-21	43	89	-56	-107	-34	11	-13	-14	6	-73	-62	-94	-17	-26	-57	-99	36	-84	-32	-105	-25	-97	-72	-63	0	-96	-10	-73	-63	-145	-72	-18	-4781	-1133	-20215	-35	-24714	-21779	-18445	-29	-23465	-26753	-17382	-5442	-29496	-22592	-19928	80
0.996667	-23	41	87	-58	-109	-35	10	-14	-18	4	-74	-64	-95	-17	-26	-69	-99	36	-95	-34	-104	-23	-100	-73	-65	0	-100	-13	-75	-72	-147	-74	40	-4793	-1357	-20251	137	-24487	-20998	-17978	933	-23470	-26146	-17515	-4026	-29202	-22408	-19549	-21
0.997500	-25	39	82	-59	-110	-33	13	-15	-19	4	-75	-66	-95	-15	-29	-59	-100	32	-87	-35	-108	-24	-101	-70	-67	0	-94	-13	-72	-67	-147	-73	-78	-4818	-1583	-20298	75	-24268	-20213	-17616	2237	-23478	-25395	-17677	-2880	-28860	-22215	-19070	85
0.998333	-25	39	85	-60	-108	-35	12	-18	-22	0	-80	-64	-96	-17	-29	-61	-100	32	-87	-32	-105	-23	-101	-73	-67	-3	-102	-13	-74	-73	-149	-79	-170	-4846	-1808	-20348	53	-24057	-19436	-17380	3389	-23478	-24526	-17856	-2907	-28466	-21990	-18529	547
0.999167	-25	37	84	-62	-113	-24	10	-15	-24	2	-77	-66	-100	-17	-31	-63	-104	35	-87	-34	-107	-23	-100	-62	-63	0	-84	-12	-72	-70	-149	-77	-223	-4879	-2031	-20409	-1025	-23839	-18692	-17251	4126	-23444	-23543	-18027	-5836	-28006	-21713	-17951	151
1.000000	-23	39	87	-59	-107	-33	12	-15	-18	3	-73	-65	-92	-16	-30	-60	-100	35	-87	-32	-107	-24	-103	-70	-64	0	-100	-13	-74	-73	-147	-77	-248	-4920	-2262	-20524	-437	-23613	-17987	-17248	5225	-23367	-22485	-18184	-4966	-27483	-21367	-17359	-682
1.000833	-23	41	88	-55	-105	-33	15	-12	-15	6	-72	-63	-96	-17	-28	-60	-95	38	-83	-30	-103	-22	-98	-46	-61	2	-98	1	-75	-73	-147	-73	-231	-4958	-2502	-20559	441	-23363	-17320	-17349	6027	-23232	-21377	-18310	-2031	-26889	-20947	-16786	893
1.001667	-22	45	88	-55	-110	-32	16	-11	-16	8	-69	-62	-97	3	-29	-56	-95	38	-86	-32	-107	-21	-99	-65	-60	2	-97	-12	-74	-70	-144	-72	-237	-5004	-2751	-20648	279	-23116	-16714	-17552	7166	-23026	-20278	-18398	-517	-26234	-20439	-16246	750
1.002500	-22	44	90	-53	-109	-33	12	-26	-17	3	-72	-66	-96	-13	-27	-59	-97	39	-84	-31	-102	-22	-99	-63	-61	1	-100	-10	-70	-66	-145	-72	-300	-5062	-3011	-20743	-505	-22795	-16153	-17838	7848	-22743	-19151	-18425	-1118	-25517	-19851	-15749	28
1.003333	-25	40	84	-57	-109	-32	13	-13	-19	5	-73	-63	-97	-12	-27	-59	-102	44	-87	-29	-104	-22	-99	-66	-62	1	-97	-11	-73	-69	-148	-72	-375	-5099	-3286	-20840	-740	-22475	-15645	-18188	7969	-22368	-18083	-18394	-1480	-24749	-19186	-15319	174
1.004167	-51	38	86	-57	-109	-32	15	-14	-19	3	-74	-63	-95	-14	-28	-60	-102	34	-85	-31	-107	-19	-101	-70	-74	1	-102	-11	-73	-70	-147	-74	-333	-5145	-3567	-20944	-514	-22129	-15175	-18597	7964	-21914	-17076	-18302	-1256	-23937	-18460	-14945	47
1.005000	-26	44	87	-57	-109	-33	13	-16	-17	5	-69	-65	-98	-14	-14	-62	-100	36	-84	-32	-107	-21	-100	-65	-64	0	-98	-12	-74	-70	-150	-76	-323	-5193	-3864	-21045	-246	-21764	-14734	-19027	7674	-21374	-16152	-18144	-611	-23100	-17693	-14650	104
1.005833	-25	41	86	-58	-111	-34	11	-15	-18	5	-72	-63	-99	-14	-29	-61	-99	34	-88	-33	-108	-22	-101	-68	-67	0	-101	-4	-73	-70	-149	-72	-508	-5234	-4173	-21145	2	-21369	-14301	-19461	7421	-20762	-15332	-17914	1408	-22247	-16896	-14411	433
1.006667	-24	45	89	-56	-108	-34	8	-13	-17	6	-70	-81	-96	-17	-35	-58	-98	36	-84	-31	-108	-24	-101	-69	-65	1	-99	-11	-72	-74	-147	-72	-717	-5276	-4489	-21246	187	-20942	-13865	-19882	7405	-20099	-14616	-17624	3055	-21403	-16107	-14241	1107
1.007500	-26	38	87	-53	-110	-34	9	-14	-22	7	-73	-66	-95	-13	-27	-57	-99	36	-87	-33	-109	-21	-100	-67	-63	-1	-99	-10	-72	-68	-145	-67	-685	-5312	-4819	-21343	-1452	-20539	-13426	-20269	5970	-19380	-14016	-17275	-1388	-20574	-15337	-14127	712
1.008333	-24	44	87	-59	-110	-34	12	-12	-19	6	-75	-64	-97	-13	-24	-56	-99	37	-84	-32	-105	-22	-100	-67	-60	0	-99	-12	-72	-70	-144	-73	-501	-5347	-5148	-21435	-580	-20117	-12966	-20604	4762	-18647	-13524	-16878	-1344	-19779	-14615	-14062	-351
1.009167	-28	34	85	-62	-109	-33	11	-13	-18	7	-72	-65	-97	-13	-29	-56	-103	33	-86	-33	-105	-21	-100	-62	-50	1	-99	-6	-72	-70	-145	-74	-484	-5382	-5483	-21524	-111	-19705	-12477	-20902	3951	-17906	-13123	-16437	-1234	-19028	-13957	-14045	298
1.010000	-24	43	86	-58	-111	-32	9	-15	0	5	-73	-65	-99	-15	-33	-57	-100	36	-85	-32	-105	-24	-102	-72	-66	0	-100	-9	-73	-75	-148	-67	-383	-5410	-5813	-21611	-345	-19311	-11962	-21122	3085	-17171	-12814	-15980	-594	-18341	-13383	-14068	51
1.010833	-24	38	86	-58	-110	-32	11	-14	-22	4	-75	-63	-98	-15	-30	-57	-105	35	-87	-32	-105	-22	-101	-84	-63	0	-101	-11	-76	-73	-146	-75	-307	-5442	-6138	-21695	-901	-18925	-11394	-21267	2573	-16476	-12569	-15511	-243	-17722	-12888	-14127	20
1.011667	-25	44	88	-59	-110	-32	11	-15	-21	8	-66	-61	-98	-14	-25	-53	-104	35	-83	-33	-109	-22	-102	-69	-65	1	-97	-7	-74	-69	-146	-73	-333	-5468	-6450	-21781	-784	-18568	-10800	-21337	2220	-15835	-12373	-15053	140	-17165	-12492	-14217	405
1.012500	-23	41	87	-59	-109	-33	16	-15	-16	5	-72	-62	-98	-15	-28	-56	-99	36	-79	-30	-105	-21	-102	-67	-63	3	-99	-10	-76	-70	-149	-70	-252	-5495	-6748	-21867	-1519	-18238	-10167	-21335	1344	-15260	-12204	-14630	-3056	-16720	-12175	-14342	455
1.013333	-22	41	90	-59	-107	-31	12	-11	-17	8	-69	-61	-97	-16	-27	-55	-100	39	-83	-31	-104	-18	-97	-67	-62	3	-98	-8	-70	-68	-145	-74	-250	-5528	-7027	-21958	-907	-17945	-9513	-21271	868	-14768	-12044	-14250	-2781	-16333	-11937	-14507	-887
1.014167	-22	44	90	-58	-109	-31	15	-12	-18	6	-72	-63	-96	-16	-26	-57	-98	37	-83	-27	-104	-21	-99	-68	-67	0	-101	-10	-70	-68	-145	-70	-256	-5560	-7278	-22054	236	-17690	-8848	-21149	611	-14363	-11869	-13938	-78	-16026	-11764	-14710	249
1.015000	-25	42	89	-59	-101	-31	12	-14	-18	20	-60	-60	-95	-15	-29	-58	-99	35	-85	-28	-105	-21	-101	-68	-60	0	-99	-9	-75	-68	-147	-74	-206	-5596	-7511	-22153	419	-17481	-8178	-20985	732	-14054	-11670	-13715	1132	-15798	-11638	-14960	625
1.015833	-23	42	84	-59	-110	-35	8	-17	-18	4	-74	-63	-96	-15	-29	-58	-97	33	-83	-31	-105	-22	-102	-70	-74	0	-99	-11	-73	-69	-146	-75	-168	-5633	-7683	-22265	155	-17310	-7510	-20785	1150	-13837	-11431	-13590	268	-15632	-11531	-15252	-171
1.016667	-27	40	86	-59	-112	-34	10	-14	-19	5	-70	-75	-95	-17	-31	-62	-101	34	-70	-30	-104	-19	-102	-72	-63	1	-99	-10	-75	-72	-149	-78	-142	-5675	-7830	-22380	211	-17182	-6869	-20562	1406	-13710	-11149	-13580	-603	-15531	-11450	-15594	-115
1.017500	-23	41	86	-59	-112	-29	8	-15	-18	6	-72	-62	-96	-14	-31	-58	-99	34	-87	-31	-109	-23	-104	-66	-64	-11	-102	-26	-70	-70	-149	-74	-113	-5716	-7950	-22504	561	-17101	-6262	-20331	1756	-13674	-10820	-13685	-919	-15478	-11344	-15985	-182
1.018333	-22	43	90	-60	-108	-33	9	-13	-18	4	-72	-65	-96	-38	-28	-72	-99	34	-85	-31	-107	-24	-100	-70	-64	0	-101	-12	-72	-72	-147	-76	-21	-5758	-8022	-22634	839	-17074	-5696	-20107	2126	-13709	-10471	-13915	-861	-15462	-11208	-16432	-119
1.019167	-25	42	86	-61	-109	-34	11	-15	-19	5	-72	-63	-95	-16	-30	-60	-101	33	-86	-31	-107	-23	-99	-95	-64	0	-99	-10	-74	-70	-145	-75	133	-5798	-8059	-22769	1006	-17043	-5208	-19899	2742	-13805	-10038	-14270	446	-15482	-11030	-16925	171
1.020000	-23	43	88	-56	-113	-34	10	-14	-22	5	-70	-62	-96	-12	-30	-60	-101	36	-84	-31	-107	-22	-103	-70	-64	0	-99	-13	-75	-69	-150	-75	111	-5838	-8056	-22907	1532	-17074	-4787	-19718	4005	-13959	-9603	-14752	3121	-15532	-10807	-17465	471
1.020833	-24	41	88	-57	-107	-30	13	-14	-15	5	-68	-63	-96	-13	-27	-57	-97	33	-81	-30	-105	-10	-100	-83	-62	-1	-98	-11	-72	-70	-147	-78	-16	-5870	-8022	-23057	-9	-17134	-4435	-19566	3912	-14144	-9154	-15338	-541	-15597	-10527	-18045	282
1.021667	-23	41	90	-56	-112	-33	13	-27	-18	5	-91	-63	-94	-13	-25	-59	-75	35	-83	-29	-105	-23	-100	-70	-63	0	-99	-11	-73	-68	-145	-74	17	-5899	-7951	-23209	-51	-17222	-4166	-19456	3233	-14373	-8711	-16024	-1664	-15678	-10194	-18650	-708
1.022500	-23	11	86	-57	-110	-31	10	-12	-16	6	-72	-65	-98	-16	-29	-60	-97	35	-85	-30	-105	-24	-101	-69	-63	0	-100	-12	-70	-70	-151	-73	44	-5918	-7858	-23355	597	-17355	-3977	-19386	3303	-14567	-8285	-16784	-1290	-15764	-9808	-19285	439
1.023333	-26	40	86	-62	-109	-33	11	-14	-21	0	-76	-66	-84	-16	-23	-61	-101	32	-87	-36	-107	-27	-102	-72	-63	-5	-102	-12	-73	-73	-148	-76	-65	-5930	-7727	-23502	468	-17506	-3858	-19363	3000	-14784	-7894	-17607	-826	-15853	-9382	-19928	540
1.024167	-27	45	82	-61	-112	-38	10	-18	-23	0	-77	-69	-97	-16	-32	-62	-102	16	-87	-29	-109	-26	-99	-73	-68	-4	-105	-15	-75	-73	-151	-78	-130	-5923	-7599	-23639	304	-17657	-3828	-19374	2848	-14986	-7544	-18470	-436	-15944	-8917	-20562	348
1.025000	-30	38	82	-60	-110	-34	5	-16	-19	4	-76	-67	-99	-18	-30	-63	-103	30	-88	-30	-110	-28	-100	-75	-66	-4	-102	-14	-75	-75	-150	-79	-99	-5898	-7412	-23767	380	-17835	-3847	-19424	2636	-15166	-7241	-19340	587	-16035	-8443	-21187	676
1.025833	-27	40	87	-59	-111	-35	8	-16	-19	3	-74	-66	-100	-18	-31	-63	-103	34	-87	-30	-110	-27	-102	-75	-67	0	-88	-13	-76	-73	-148	-74	-181	-5867	-7268	-23885	-634	-18013	-3915	-19508	1763	-15320	-7004	-20199	-2505	-16117	-7959	-21777	1123
1.026667	-26	43	87	-57	-111	-30	12	-12	-16	-3	-75	-62	-96	-15	-28	-53	-97	38	-79	-30	-104	-19	-99	-68	-61	0	-99	-13	-69	-69	-147	-73	-185	-5809	-7087	-23996	-572	-18194	-4017	-19624	786	-15442	-6831	-21013	-3845	-16198	-7491	-22329	-285
1.027500	-19	29	86	-57	-111	-34	10	-13	-14	5	-74	-63	-95	-16	-27	-58	-97	36	-85	-31	-105	-24	-90	-69	-60	0	-101	-39	-70	-68	-144	-72	-170	-5746	-6889	-24082	497	-18372	-4146	-19765	-225	-15540	-6719	-21769	-1667	-16270	-7048	-22832	355
1.028333	-18	43	88	-58	-108	-32	12	-13	-16	36	-70	-64	-96	-16	-29	-56	-98	35	-84	-32	-107	-24	-98	-70	-63	-3	-99	-13	-74	-72	-144	-74	-214	-5657	-6688	-24157	588	-18541	-4278	-19936	-981	-15603	-6665	-22448	198	-16346	-6644	-23283	1074
1.029167	-25	25	85	-58	-109	-32	11	-12	-21	4	-74	-63	-95	-15	-30	-57	-102	35	-87	-31	-105	-28	-99	-72	-88	-3	-100	-13	-74	-68	-144	-75	-191	-5551	-6481	-24224	-136	-18698	-4403	-20103	-1564	-15637	-6663	-23032	-326	-16411	-6290	-23671	364
1.030000	-26	41	86	-57	-109	-33	12	-13	-19	3	-74	-64	-96	-16	-30	-59	-101	34	-85	-32	-105	-24	-100	-73	-63	-3	-100	-14	-74	-75	-168	-75	-155	-5424	-6265	-24267	-437	-18833	-4509	-20288	-2580	-15652	-6704	-23508	-1591	-16469	-5993	-23982	428
1.030833	-27	39	85	-58	-109	-33	12	-16	-17	6	-76	-63	-96	-13	-31	-62	-103	33	-88	-27	-107	-24	-102	-73	-63	0	-101	-14	-73	-70	-147	-77	-190	-5283	-6047	-24296	-42	-18946	-4582	-20478	-3331	-15643	-6764	-23859	-2247	-16519	-5757	-24224	590
1.031667	-25	40	85	-59	-111	-33	9	-16	-22	0	-90	-65	-98	-17	-33	-65	-103	30	-90	-34	-104	-27	-104	-76	-67	-6	-102	-14	-73	-75	-150	-76	-202	-5127	-5822	-24310	110	-19033	-4638	-20683	-3837	-15620	-6838	-24090	-2218	-16559	-5579	-24395	591
1.032500	-16	35	82	-63	-113	-61	6	-17	-22	0	-76	-69	-99	-23	-35	-62	-100	34	-88	-33	-105	-27	-103	-72	-62	-1	-97	-14	-26	-73	-147	-77	-198	-4949	-5584	-24302	180	-19081	-4583	-20858	-4143	-15577	-6904	-24196	-880	-16577	-5460	-24488	498
1.033333	-25	41	85	-60	-110	-38	9	-14	-23	6	-74	-66	-101	-18	-52	-58	-100	35	-87	-31	-105	-28	-102	-70	-61	0	-98	-12	-72	-72	-147	-73	-215	-4758	-5345	-24283	911	-19095	-4499	-21046	-3526	-15520	-6953	-24190	2285	-16585	-5390	-24509	631
1.034167	-29	44	88	-58	-110	-32	12	-12	-16	5	-73	-65	-95	-16	-30	-57	-97	34	-99	-46	-102	-21	-98	-62	-63	0	-99	-14	-72	-70	-148	-73	-252	-4553	-5102	-24248	-177	-19072	-4352	-21214	-3432	-15456	-6967	-24059	-537	-16577	-5370	-24461	952
1.035000	-19	41	88	-60	-104	-33	8	-12	-15	4	-72	-62	-96	-15	-28	-55	-97	34	-85	-32	-104	-23	-99	-68	-63	1	-97	-11	-73	-69	-150	-73	-88	-4332	-4859	-24204	-722	-19008	-4149	-21379	-4393	-15385	-6942	-23858	-3417	-16550	-5383	-24348	-163
1.035833	-23	45	90	-56	-108	-33	13	-9	-16	3	-74	-65	-95	-13	-27	-53	-99	36	-75	-30	-107	-27	-99	-70	-57	0	-100	-12	-70	-72	-145	-72	-48	-4101	-4606	-24147	630	-18907	-3882	-21534	-4091	-15306	-6867	-23567	-2401	-16506	-5433	-24179	416
1.036667	-24	38	86	-59	-109	-34	11	-12	-17	1	-63	-65	-95	-8	-27	-58	-100	33	-86	-30	-103	-23	-100	-72	-63	0	-98	-11	-73	-70	-149	-75	-108	-3863	-4356	-24072	645	-18766	-3565	-21675	-3719	-15217	-6736	-23206	-1323	-16442	-5490	-23952	670
1.037500	-23	40	86	-62	-111	-38	11	-15	-19	2	-74	-65	-98	-16	-27	-57	-101	34	-88	-32	-109	-24	-103	-72	-65	-1	-99	-12	-68	-72	-148	-75	-112	-3600	-4100	-24002	460	-18592	-3202	-21798	-3069	-15112	-6553	-22797	-385	-16356	-5556	-23673	588
1.038333	-27	42	86	-58	-110	-33	11	-13	-1	2	-73	-78	-99	-14	-30	-64	-103	33	-88	-30	-108	-22	-101	-67	-64	-1	-99	-10	-72	-70	-147	-78	-97	-3335	-3844	-23917	499	-18379	-2795	-21901	-2324	-14996	-6314	-22355	807	-16249	-5616	-23351	460
1.039167	-26	44	85	-62	-112	-32	9	-15	-22	3	-72	-66	-95	-15	-30	-59	-102	33	-84	-32	-104	-25	-102	-69	-68	0	-99	-13	-73	-68	-147	-77	-51	-3052	-3596	-23831	-25	-18134	-2384	-21984	-1785	-14857	-6033	-21890	-1102	-16123	-5661	-22982	970
1.040000	-26	43	88	-63	-107	-27	11	-13	-17	-5	-73	-68	-101	-17	-33	-58	-104	33	-86	-34	-108	-24	-102	-70	-65	0	-101	-15	-51	-72	-148	-77	-41	-2762	-3355	-23743	-306	-17862	-1946	-22038	-1366	-14701	-5716	-21425	-2712	-15985	-5701	-22584	-83
1.040833	-27	41	84	-65	-113	-36	8	-15	-21	8	-75	-65	-96	-15	-30	-60	-101	36	-85	-30	-108	-26	-101	-68	-62	-1	-99	-11	-74	-68	-146	-74	11	-2464	-3111	-23646	674	-17566	-1498	-22059	-603	-14525	-5368	-20962	-398	-15825	-5708	-22143	-146
1.041667	-26	43	86	-61	-107	-34	12	3	-21	5	-73	-66	-95	-17	-28	-60	-99	33	-85	-31	-108	-23	-101	-70	-64	0	-98	-13	-75	-69	-148	-74	20	-2150	-2882	-23557	916	-17247	-1061	-22050	89	-14320	-5016	-20525	2211	-15657	-5693	-21684	982
1.042500	-26	41	84	-60	-78	-32	12	-13	-21	6	-73	-64	-94	-11	-28	-56	-102	32	-86	-30	-105	-23	-101	-70	-68	2	-97	-12	-70	-69	-147	-63	-92	-1829	-2663	-23454	193	-16910	-651	-22006	856	-14093	-4660	-20108	2043	-15485	-5656	-21199	411
1.043333	-28	43	86	-61	-111	-28	11	-16	-18	6	-69	-63	-101	-19	-28	-59	-102	36	-83	-31	-107	-21	-99	-73	-67	0	-99	-11	-73	-70	-149	-78	-19	-1499	-2453	-23363	-285	-16561	-272	-21923	1097	-13842	-4324	-19720	595	-15307	-5597	-20684	240
1.044167	-25	40	89	-59	-109	-33	15	-14	-18	5	-72	-66	-95	-15	-29	-60	-102	37	-86	-30	-102	-24	-101	-73	-61	0	-100	-11	-74	-69	-151	-76	70	-1165	-2252	-23275	-143	-16206	71	-21801	1372	-13567	-4006	-19360	-61	-15112	-5508	-20160	311
1.045000	-26	43	87	-58	-111	-35	2	-15	-5	5	-74	-64	-98	-13	-32	-57	-101	36	-86	-31	-107	-23	-102	-73	-65	0	-98	-12	-78	-72	-148	-77	-19	-826	-2068	-23185	79	-15840	364	-21641	1732	-13273	-3732	-19032	-190	-14954	-5410	-19623	274
1.045833	-24	42	87	-58	-109	-38	11	-15	-16	7	-72	-64	-97	-19	-29	-58	-96	36	-83	-45	-120	-26	-100	-79	-63	1	-98	-11	-75	-70	-148	-75	-45	-484	-1899	-23107	87	-15465	609	-21437	1800	-12961	-3490	-18734	338	-14785	-5300	-19078	380
1.046667	-24	43	87	-57	-110	-32	13	-12	-18	7	-66	-62	-93	-12	-26	-55	-97	39	-83	-31	-107	-22	-98	-65	-60	5	-93	-9	-69	-67	-144	-72	-28	-141	-1736	-23027	422	-15087	804	-21199	2123	-12637	-3305	-18455	2783	-14628	-5177	-18525	220
1.047500	-19	37	89	-56	-110	-28	13	-9	-14	8	-72	-61	-94	-12	-28	-55	-98	39	-84	-32	-103	-19	-96	-69	-64	5	-98	-10	-72	-66	-145	-75	-51	200	-1591	-22951	-243	-14696	920	-20931	2126	-12314	-3165	-18202	1580	-14483	-5065	-17977	442
1.048333	-24	46	87	-56	-104	-32	15	-13	-17	6	-55	-64	-98	-13	-28	-59	-101	33	-86	-30	-105	-22	-98	-68	-63	0	-98	-10	-74	-68	-148	-78	28	511	-1460	-22893	-1695	-14308	992	-20638	523	-11994	-3078	-17960	-2093	-14357	-4955	-17431	-434
1.049167	-26	43	86	-58	-113	-33	9	-14	-22	2	-77	-64	-98	-15	-28	-57	-101	34	-83	-30	-113	-21	-99	-65	-68	2	-97	-11	-70	-68	-147	-74	21	867	-1334	-22821	-625	-13915	992	-20319	-32	-11676	-3028	-17724	-1178	-14240	-4848	-16895	-305
1.050000	-25	40	86	-58	-109	-32	7	-14	-21	11	-72	-62	-97	-15	-28	-59	-101	34	-85	-30	-104	-22	-99	-70	-63	2	-98	-17	-69	-67	-138	-78	-58	1181	-1224	-22762	-842	-13525	942	-19988	-763	-11369	-3016	-17492	-912	-14146	-4764	-16376	90
1.050833	-22	41	89	-56	-112	-32	10	-13	-16	5	-72	-62	-95	-14	-28	-56	-95	38	-81	-21	-108	-22	-100	-68	-63	2	-100	-12	-74	-70	-147	-75	-91	1487	-1123	-22709	-874	-13125	844	-19646	-1310	-11081	-3038	-17258	-33	-14069	-4684	-15877	-64
1.051667	-24	43	88	-56	-103	-30	12	-16	-19	26	-52	-63	-97	-16	-31	-59	-104	37	-86	-28	-108	-22	-101	-69	-66	0	-101	-13	-74	-70	-146	-76	-119	1773	-1032	-22656	-493	-12710	707	-19311	-1557	-10815	-3083	-17016	913	-13992	-4625	-15406	-18
1.052500	-26	41	87	-60	-111	-33	15	-15	-18	6	-72	-61	-97	-15	-27	-59	-98	36	-86	-33	-104	-22	-96	-68	-63	1	-98	-10	-69	-91	-143	-72	-111	2045	-947	-22612	-553	-12324	538	-18975	-1842	-10569	-3139	-16755	-193	-13921	-4571	-14957	521
1.053333	-21	45	90	-52	-105	-31	16	-13	-32	3	-67	-62	-96	-12	-28	-58	-100	37	-83	-29	-105	-19	-97	-66	-66	0	-99	-8	-73	-67	-145	-55	-170	2296	-857	-22565	-1221	-11926	340	-18662	-2263	-10347	-3199	-16486	-2237	-13857	-4534	-14543	-259
1.054167	-22	43	89	-53	-107	-30	15	-14	-17	5	-69	-61	-94	-13	-27	-56	-100	36	-85	-30	-105	-21	-98	-66	-60	2	-98	-9	-68	-67	-143	-76	-80	2518	-800	-22532	-305	-11532	119	-18366	-2182	-10148	-3254	-16203	-461	-13789	-4506	-14165	-755
1.055000	-22	50	93	-55	-118	-29	21	-14	-17	4	-68	-62	-94	-11	-26	-57	-98	38	-82	-28	-100	-19	-97	-67	-61	2	-98	-8	-42	-68	-142	-78	-42	2717	-733	-22501	469	-11147	-91	-18093	-2117	-9971	-3301	-15886	1853	-13721	-4475	-13827	586
1.055833	-25	42	91	-56	-108	-32	11	-11	-16	6	-69	-61	-95	-15	-29	-61	-91	38	-82	-28	-107	-8	-98	-68	-61	3	-98	-8	-72	-72	-138	-70	-178	2887	-677	-22480	295	-10770	-308	-17854	-1685	-9812	-3336	-15563	2677	-13647	-4455	-13533	282
1.056667	-24	44	88	-58	-113	-35	16	-16	-16	3	-69	-67	-97	-15	-28	-61	-100	34	-87	-35	-107	-26	-104	-72	-62	-1	-102	-15	-76	-74	-148	-76	-193	3038	-628	-22469	61	-10415	-524	-17647	-1405	-9675	-3357	-15232	2139	-13547	-4425	-13278	-149
1.057500	-28	39	84	-63	-115	-38	7	-18	-22	1	-75	-69	-101	-17	-32	-60	-102	33	-88	-35	-105	-25	-103	-62	-67	0	-101	-12	-77	-73	-149	-76	-136	3142	-579	-22457	481	-10065	-715	-17461	-1034	-9541	-3347	-14880	1797	-13430	-4384	-13061	-79
1.058333	-25	41	85	-61	-112	-35	11	-8	-19	3	-72	-66	-97	-13	-31	-57	-103	34	-90	-33	-107	-19	-99	-69	-63	0	-100	-11	-73	-72	-147	-77	-168	3224	-537	-22455	641	-9744	-880	-17307	-451	-9416	-3324	-14525	1686	-13289	-4331	-12884	-57
1.059167	-25	42	85	-59	-109	-33	10	-13	-18	3	-69	-66	-97	-14	-27	-56	-104	32	-84	-31	-104	-23	-95	-69	-65	-1	-97	-11	-72	-69	-144	-74	-178	3278	-499	-22459	615	-9451	-1017	-17178	-32	-9294	-3282	-14165	2241	-13128	-4262	-12747	-60
1.060000	-25	51	89	-59	-108	-30	8	-14	-18	4	-69	-63	-96	-13	-29	-59	-102	35	-88	-31	-109	-22	-99	-69	-63	1	-99	2	-72	-69	-148	-94	-130	3300	-478	-22472	1127	-9186	-1129	-17065	804	-9171	-3230	-13806	4446	-12941	-4178	-12644	-75
1.060833	-24	44	87	-58	-108	-28	11	-15	-18	3	-70	-63	-96	-13	-28	-59	-99	35	-82	-29	-88	-24	-99	-69	-66	0	-100	-9	-72	-70	-145	-75	-98	3292	-455	-22493	854	-8956	-1203	-16965	1896	-9052	-3165	-13466	4666	-12734	-4077	-12569	297
1.061667	-25	44	87	-60	-109	-33	3	-15	-17	4	-68	-58	-98	-14	-30	-60	-97	34	-84	-31	-105	-22	-99	-69	-64	2	-96	-11	-73	-72	-147	-77	-126	3253	-446	-22525	-953	-8759	-1247	-16870	1125	-8921	-3100	-13136	122	-12508	-3953	-12523	-406
1.062500	-23	44	88	-60	-114	-34	10	-12	-19	6	-68	-62	-97	-14	-30	-58	-103	36	-85	-29	-109	-7	-102	-70	-65	1	-97	-7	-75	-69	-145	-75	-124	3185	-447	-22554	222	-8599	-1257	-16771	871	-8795	-3037	-12831	486	-12262	-3814	-12496	-692
1.063333	-23	46	88	-62	-111	-34	22	-13	-17	2	-69	-66	-95	-15	-29	-56	-99	35	-84	-32	-107	-21	-100	-70	-62	1	-99	-13	-74	-74	-148	-76	5	3085	-458	-22593	399	-8478	-1234	-16661	659	-8668	-2975	-12550	283	-12004	-3664	-12491	87
1.064167	-26	45	84	-65	-113	-36	10	-14	-19	4	-72	-67	-99	-15	-32	-62	-95	36	-85	-35	-111	-24	-101	-70	-65	0	-98	-11	-76	-73	-148	-77	5	2967	-473	-22637	498	-8392	-1187	-16535	375	-8527	-2925	-12297	1200	-11733	-3504	-12495	-268
1.065000	-25	38	95	-57	-113	-39	6	-19	-25	0	-78	-66	-99	-18	-33	-64	-109	29	-88	-35	-112	-25	-104	-73	-70	0	-103	-17	-75	-74	-148	-83	-45	2819	-496	-22691	351	-8342	-1123	-16388	443	-8394	-2888	-12089	1602	-11457	-3334	-12512	-481
1.065833	-30	38	77	-63	-116	-40	7	-17	-25	2	-78	-69	-100	-19	-40	-66	-108	15	-92	-36	-110	-26	-105	-73	-68	0	-104	-15	-76	-72	-148	-78	-109	2659	-524	-22744	135	-8319	-1037	-16211	641	-8249	-2855	-11906	554	-11178	-3159	-12530	-90
1.066667	-22	41	89	-61	-112	-36	9	-13	-15	23	-73	-63	-97	-16	-27	-60	-100	37	-86	-29	-107	-23	-101	-72	-63	2	-98	-12	-74	-67	-141	-73	-204	2483	-552	-22803	-857	-8334	-936	-16004	187	-8110	-2837	-11767	-3515	-10901	-2983	-12549	-447
1.067500	-23	45	89	-60	-105	-32	13	-10	-16	7	-70	-65	-94	-13	-28	-62	-97	34	-85	-29	-105	-22	-98	-72	-59	1	-100	-10	-72	-70	-148	-76	-138	2291	-587	-22869	-195	-8368	-836	-15771	-131	-7984	-2832	-11667	-3011	-10642	-2816	-12572	-1251
1.068333	-23	43	82	-57	-108	-36	10	-11	-14	6	-74	-46	-95	-13	-29	-60	-96	35	-85	-31	-102	-23	-100	-72	-59	1	-101	-9	-72	-85	-150	-75	-161	2090	-623	-22940	638	-8429	-740	-15514	-439	-7861	-2833	-11604	-170	-10392	-2657	-12596	159
1.069167	-21	42	86	-58	-105	-31	12	-10	-17	3	-74	-68	-95	-16	-29	-76	-102	35	-79	-45	-102	-21	-98	-69	-65	3	-101	-10	-70	-69	-147	-73	-198	1887	-652	-23017	335	-8505	-646	-15230	-146	-7752	-2839	-11575	801	-10160	-2508	-12614	56
1.070000	-23	41	88	-59	-105	-38	11	-11	-19	5	-73	-65	-96	-16	-29	-60	-101	35	-86	-32	-105	-24	-99	-74	-61	1	-94	-10	-70	-74	-148	-77	-121	1674	-680	-23106	-377	-8603	-572	-14932	145	-7653	-2846	-11583	-451	-9940	-2376	-12631	-546
1.070833	-23	41	87	-59	-104	-33	10	-13	-21	3	-78	-67	-95	-17	-28	-64	-97	37	-83	-33	-105	-22	-101	-73	-63	0	-101	-12	-73	-70	-149	-74	-116	1465	-699	-23194	-365	-8711	-507	-14614	127	-7569	-2837	-11615	-1521	-9749	-2256	-12646	-349
1.071667	-26	40	85	-60	-103	-33	10	-10	-10	8	-76	-65	-98	-16	-31	-62	-101	33	-85	-32	-108	-26	-101	-72	-65	1	-101	-11	-70	-70	-148	-33	-98	1259	-711	-23290	-246	-8820	-461	-14303	104	-7497	-2849	-11667	-1807	-9573	-2160	-12661	-385
1.072500	-21	42	84	-59	-114	-38	9	-14	-19	4	-76	-67	-97	-18	-31	-63	-101	33	-86	-34	-105	-28	-104	-73	-62	0	-101	-12	-73	-70	-149	-76	-56	1063	-715	-23400	-88	-8930	-432	-13995	187	-7440	-2834	-11739	-1349	-9420	-2077	-12673	-211
1.073333	-22	41	87	-60	-110	-32	7	-12	-18	3	-75	-73	-96	-19	-33	-65	-100	35	-85	-36	-107	-25	-101	-74	-64	-1	-100	-16	-75	-72	-154	-78	-7	871	-706	-23509	446	-9041	-424	-13705	716	-7400	-2812	-11816	538	-9289	-2016	-12694	-216
1.074167	-26	40	84	-65	-114	-38	9	-14	-19	3	-76	-69	-97	-19	-28	-61	-99	30	-85	-36	-105	-25	-99	-67	-61	0	-100	-13	-70	-69	-149	-74	-81	694	-695	-23625	887	-9146	-428	-13438	1628	-7353	-2765	-11894	2241	-9171	-1969	-12715	9
1.075000	-25	40	106	-56	-110	-33	15	-12	-21	4	-74	-67	-94	-19	-28	-63	-99	37	-83	-32	-105	-22	-100	-70	-60	9	-104	-15	-73	-70	-149	-75	-133	529	-673	-23754	-895	-9233	-446	-13210	943	-7349	-2706	-11971	-2164	-9069	-1936	-12740	-293
1.075833	-25	41	86	-58	-107	-34	12	-15	-18	5	-74	-64	-96	-13	-29	-62	-100	33	-85	-33	-103	-17	-101	-73	-63	0	-98	-13	-73	-68	-148	-76	7	373	-653	-23892	-387	-9317	-476	-13026	554	-7333	-2634	-12046	-1703	-8979	-1921	-12776	-839
1.076667	-23	40	85	-58	-110	-29	13	-16	-22	3	-73	-66	-98	-18	-32	-64	-100	35	-86	-33	-103	-24	-103	-73	-66	-3	-103	-15	-74	-72	-156	-77	22	240	-624	-24035	302	-9390	-512	-12890	842	-7341	-2550	-12107	-770	-8910	-1913	-12820	76
1.077500	-29	38	87	-61	-112	-36	11	-14	-21	1	-74	-67	-97	-21	-30	-63	-109	30	-87	-33	-118	-23	-100	-70	-67	-5	-99	-13	-75	-68	-151	-76	53	110	-589	-24178	551	-9443	-543	-12804	837	-7336	-2453	-12148	495	-8835	-1913	-12860	-154
1.078333	-22	39	86	-60	-107	-35	11	-15	-17	4	-72	-65	-94	-19	-28	-60	-98	30	-85	-32	-105	-22	-99	-73	-64	-4	-99	-16	-72	-69	-152	-73	42	9	-555	-24331	26	-9485	-567	-12779	990	-7339	-2346	-12181	1054	-8773	-1919	-12917	-38
1.079167	-25	41	86	-59	-112	-34	15	-12	-18	4	-73	-65	-96	-17	-31	-61	-86	36	-80	-31	-82	-21	-99	-69	-63	-1	-98	-14	-75	-70	-150	-75	-44	-75	-520	-24484	-81	-9512	-582	-12805	1407	-7339	-2236	-12196	1683	-8707	-1928	-12976	257
1.080000	-23	42	84	-57	-107	-32	16	-14	-16	5	-70	-63	-92	-14	-30	-58	-100	36	-83	-30	-104	-25	-100	-102	-63	1	-98	-12	-70	-68	-141	-74	-51	-146	-482	-24636	-991	-9525	-587	-12880	1186	-7334	-2114	-12187	-1327	-8646	-1937	-13031	227
1.080833	-19	43	90	-58	-107	-33	10	-12	-18	3	-70	-46	-96	-17	-30	-59	-100	34	-84	-31	-104	-26	-99	-69	-61	0	-98	-16	-75	-72	-148	-75	-74	-204	-453	-24793	-525	-9528	-567	-13008	1049	-7335	-2006	-12177	-1303	-8582	-1941	-13088	-983
1.081667	-26	40	69	-61	-105	-33	33	-14	-21	3	-69	-66	-97	-17	-28	-59	-102	33	-86	-36	-108	-26	-100	-72	-63	0	-98	-17	-73	-70	-149	-75	-63	-247	-418	-24954	340	-9522	-533	-13177	902	-7319	-1907	-12151	1427	-8516	-1945	-13145	338
1.082500	-25	40	85	-62	-113	-35	13	-15	-23	0	-74	-69	-95	-18	-28	-58	-100	36	-87	-33	-131	-24	-99	-77	-64	0	-99	-14	-74	-70	-151	-74	9	-270	-389	-25098	-21	-9507	-469	-13373	738	-7301	-1816	-12117	3102	-8445	-1937	-13189	975
1.083333	-26	41	86	-60	-112	-30	17	-10	-14	3	-79	-62	-96	-15	-30	-58	-102	33	-90	-30	-105	-23	-99	-70	-64	1	-99	-13	-66	-70	-141	-75	264	-285	-354	-25242	-775	-9487	-387	-13599	574	-7280	-1732	-12081	2207	-8376	-1925	-13225	251
1.084167	-21	41	85	-59	-111	-32	12	-14	-19	1	-74	-49	-95	-14	-30	-57	-100	35	-85	-31	-109	-26	-98	-74	-67	-6	-100	-12	-72	-69	-147	-76	317	-280	-317	-25377	-673	-9462	-282	-13834	353	-7250	-1666	-12047	1098	-8302	-1906	-13252	237
1.085000	-26	37	88	-58	-112	-31	12	-12	-19	1	-73	-65	-96	-16	-32	-61	-102	36	-84	-32	-105	-25	-99	-66	-66	0	-100	-14	-76	-74	-149	-87	96	-266	-276	-25505	-249	-9436	-155	-14081	271	-7218	-1615	-12023	576	-8228	-1883	-13266	308
1.085833	-29	41	86	-61	-111	-33	11	-15	-18	3	-72	-63	-98	-15	-27	-59	-103	35	-84	-32	-105	-24	-98	-75	-62	1	-96	-13	-72	-69	-146	-76	91	-233	-225	-25618	-224	-9413	-11	-14317	-43	-7180	-1576	-12003	231	-8152	-1847	-13252	331
1.086667	-25	47	91	-58	-103	-28	-8	-15	-9	6	-69	-61	-96	-14	-29	-58	-98	38	-81	-29	-102	-19	-98	-67	-60	2	-97	-12	-84	-65	-144	-70	96	-194	-173	-25713	-177	-9386	147	-14537	-248	-7142	-1547	-11999	912	-8081	-1813	-13229	132
1.087500	-19	45	92	-56	-108	-26	15	-11	-14	7	-65	-61	-95	-12	-28	-55	-112	39	-80	-28	-104	-24	-99	-69	-59	3	-97	-9	-68	-67	-144	-72	-3	-146	-112	-25813	308	-9369	316	-14743	312	-7114	-1529	-12016	3091	-8008	-1777	-13198	471
1.088333	-21	44	68	-48	-107	-26	19	-5	-13	6	-68	-63	-92	-12	-28	-55	-95	40	-83	-29	-101	-22	-95	-69	-59	2	-96	-11	-70	-67	-142	-78	-56	-95	-35	-25893	-1142	-9350	486	-14922	-439	-7079	-1522	-12052	-843	-7948	-1736	-13145	354
1.089167	-22	43	86	-59	-107	-29	16	-11	-16	6	-72	-64	-95	-13	-30	-58	-101	40	-93	-30	-104	-22	-97	-68	-64	0	-99	-12	-72	-66	-146	-73	15	-38	42	-25962	-1034	-9339	652	-15072	-1825	-7046	-1521	-12110	-2134	-7887	-1706	-13085	-851
1.090000	-24	45	87	-59	-105	-30	12	-15	-21	4	-75	-62	-98	-17	-30	-58	-101	35	-85	-31	-108	-25	-98	-72	-67	-4	-100	-15	-73	-69	-147	-76	-34	24	136	-26013	-342	-9332	811	-15190	-2290	-7024	-1516	-12184	-1580	-7840	-1679	-13022	104
1.090833	-25	40	86	-62	-112	-35	10	-16	-23	0	-73	-65	-101	-17	-31	-62	-84	35	-85	-31	-103	-23	-99	-68	-63	2	-99	-15	-73	-70	-145	-75	-99	87	244	-26050	-385	-9319	972	-15269	-2856	-7003	-1514	-12280	-686	-7799	-1660	-12951	217
1.091667	-24	38	86	-49	-110	-33	8	-35	-18	5	-73	-64	-96	-15	-30	-56	-98	37	-83	-31	-105	-23	-102	-72	-62	3	-98	-21	-69	-69	-146	-75	-61	153	366	-26073	-174	-9314	1093	-15318	-3070	-6988	-1507	-12388	-82	-7766	-1650	-12879	196
1.092500	-23	41	87	-58	-109	-30	11	-12	-19	5	-72	-64	-95	-15	-30	-58	-99	35	-79	-28	-103	-21	-98	-59	-63	2	-99	-13	-72	-70	-147	-73	-138	206	493	-26083	195	-9305	1208	-15332	-2927	-6976	-1498	-12506	1290	-7747	-1646	-12811	189
1.093333	-22	44	89	-47	-109	-31	16	-13	-16	5	-70	-62	-97	-14	-28	-58	-99	37	-85	-31	-109	-22	-99	-70	-61	4	-95	-3	-73	-68	-147	-73	-201	268	638	-26082	-587	-9294	1293	-15316	-2953	-6965	-1485	-12635	-1239	-7730	-1654	-12749	387
1.094167	-23	45	90	-58	-104	-29	13	-12	-12	8	-74	-62	-92	-19	-26	-55	-95	35	-82	-30	-102	-17	-96	-64	-60	5	-99	-14	-69	-67	-142	-73	-131	304	785	-26067	-698	-9273	1346	-15278	-2907	-6962	-1463	-12772	-2172	-7722	-1674	-12699	-776
1.095000	-23	44	86	-72	-105	-28	16	-11	-13	8	-70	-63	-93	-12	-27	-55	-98	37	-84	-30	-101	-19	-97	-63	-60	6	-111	-12	-74	-69	-142	-72	-25	340	952	-26045	627	-9245	1374	-15216	-2671	-6949	-1443	-12905	287	-7724	-1699	-12658	247
1.095833	-21	42	90	-58	-104	-32	13	-13	-19	4	-72	-64	-92	-14	-29	-80	-100	55	-83	-29	-102	-21	-99	-68	-64	2	-97	-12	-75	-68	-144	-75	-23	367	1121	-26011	1216	-9208	1362	-15133	-2031	-6938	-1448	-13033	2818	-7723	-1741	-12633	1026
1.096667	-26	46	87	-59	-110	-23	10	-14	-21	6	-75	-66	-94	-15	-32	-61	-97	37	-84	-30	-107	-21	-102	-68	-64	1	-96	-11	-72	-67	-147	-78	-155	380	1292	-25969	665	-9161	1316	-15048	-1045	-6915	-1407	-13149	3104	-7750	-1787	-12624	146
1.097500	-24	43	87	-60	-113	-34	9	-15	-18	6	-74	-64	-96	-14	-33	-58	-98	36	-83	-28	-117	-25	-103	-68	-63	1	-99	-14	-75	-72	-147	-76	-215	387	1472	-25915	459	-9094	1243	-14954	-373	-6884	-1388	-13248	2352	-7765	-1835	-12625	275
1.098333	-27	41	85	-61	-111	-27	9	-17	-18	3	-75	-68	-102	-18	-32	-61	-104	35	-86	-31	-110	-24	-99	-70	-65	0	-98	-18	-76	-74	-152	-56	-250	374	1649	-25860	569	-9014	1137	-14853	226	-6844	-1394	-13339	2067	-7779	-1895	-12646	337
1.099167	-27	40	80	-65	-116	-39	9	-16	-23	2	-76	-65	-98	-15	-31	-58	-99	35	-84	-34	-107	-23	-99	-69	-66	0	-97	-15	-73	-69	-146	-74	-269	356	1828	-25792	488	-8914	1010	-14744	590	-6783	-1404	-13391	2238	-7784	-1946	-12676	400
1.100000	-25	44	87	-63	-111	-31	10	-13	-18	4	-76	-69	-98	-15	-28	-53	-101	37	-82	-32	-108	-21	-103	-67	-64	0	-99	-15	-73	-68	-146	-73	-223	327	1999	-25711	612	-8797	859	-14644	1004	-6719	-1430	-13425	3099	-7790	-2004	-12723	304
1.100833	-26	40	86	-60	-109	-31	12	-13	-17	5	-73	-64	-97	-13	-27	-53	-97	37	-87	-30	-108	-18	-101	-66	-63	0	-97	-13	-72	-66	-146	-72	-118	282	2160	-25633	1215	-8670	694	-14542	1949	-6633	-1470	-13428	5599	-7789	-2060	-12770	301
1.101667	-24	45	88	-57	-110	-33	6	-15	-21	5	-76	-63	-97	-12	-29	-59	-100	37	-86	-30	-107	-22	-103	-70	-64	-1	-95	-15	-67	-53	-146	-72	-145	232	2315	-25538	39	-8530	506	-14447	2120	-6535	-1531	-13407	2587	-7782	-2116	-12825	642
1.102500	-23	43	88	-60	-108	-32	11	-14	-14	4	-73	-65	-93	-13	-30	-59	-100	36	-86	-30	-110	-24	-100	-64	-65	1	-97	-12	-75	-69	-148	-76	-146	170	2454	-25440	-816	-8372	326	-14351	1038	-6418	-1613	-13361	-366	-7763	-2165	-12895	-499
1.103333	-24	43	88	-62	-110	-33	9	20	-18	5	-74	-62	-99	-13	-31	-58	-101	36	-87	-29	-108	-24	-101	-69	-79	2	-98	-12	-73	-69	-149	-86	-72	98	2581	-25332	240	-8216	136	-14265	898	-6294	-1715	-13280	194	-7730	-2231	-12953	75
1.104167	-23	42	87	-55	-110	-34	12	-12	-17	7	-74	-63	-103	-5	-29	-55	-99	39	-83	-33	-108	-22	-100	-69	-65	0	-98	-14	-74	-70	-148	-75	-99	22	2685	-25221	172	-8042	-43	-14173	639	-6153	-1837	-13176	502	-7689	-2290	-13015	170
1.105000	-30	49	88	-63	-109	-33	13	-15	-21	5	-73	-63	-96	-15	-29	-59	-101	36	-85	-34	-108	-22	-99	-76	-67	-1	-98	-12	-73	-67	-149	-74	-160	-62	2781	-25092	-95	-7877	-212	-14083	724	-6007	-1974	-13053	745	-7630	-2349	-13071	62
1.105833	-25	44	86	-60	-111	-32	10	-15	-22	5	-75	-65	-102	-15	-31	-59	-95	36	-87	-32	-109	-22	-100	-70	-65	0	-99	-13	-77	-70	-145	-74	-151	-142	2857	-24952	-53	-7706	-375	-13992	734	-5849	-2124	-12905	1428	-7556	-2405	-13116	-64
1.106667	-26	22	87	-60	-104	-29	26	-15	-18	7	-69	-62	-92	-14	-27	-59	-100	37	-85	-34	-107	-22	-97	-70	-63	1	-95	-11	-76	-68	-164	-79	-82	-230	2917	-24809	-630	-7536	-521	-13899	329	-5687	-2279	-12750	-805	-7472	-2474	-13152	236
1.107500	-24	41	89	-61	-110	-31	11	-14	-22	6	-72	-64	-97	-15	-29	-56	-99	29	-84	-30	-103	-21	-99	-68	-64	1	-97	-9	-70	-67	-144	-73	-108	-313	2966	-24649	-1061	-7378	-647	-13798	-248	-5525	-2434	-12578	-2283	-7367	-2543	-13176	-986
1.108333	-23	45	91	-39	-122	-30	13	-11	-16	9	-72	-62	-96	-13	-29	-56	-99	40	-85	-30	-105	-22	-96	-65	-62	3	-97	-10	-76	-67	-146	-74	-202	-395	3002	-24483	-150	-7224	-755	-13698	-646	-5366	-2593	-12397	-1924	-7262	-2624	-13190	-821
1.109167	-25	45	92	-58	-110	-33	13	-13	-15	9	-69	-65	-97	-13	-32	-55	-97	25	-83	-32	-110	-22	-97	-67	-64	2	-97	-11	-74	-67	-146	-74	-177	-471	3027	-24309	150	-7081	-895	-13593	-1091	-5209	-2746	-12215	-447	-7137	-2705	-13184	656
1.110000	-23	44	89	-59	-111	-29	12	-12	-19	7	-72	-66	-99	-12	-29	-58	-98	38	-81	-33	-102	-22	-97	-92	-65	2	-100	-14	-73	-72	-147	-74	-194	-539	3042	-24121	-363	-6946	-924	-13477	-1005	-5053	-2891	-12031	282	-7005	-2796	-13166	132
1.110833	-25	43	88	-63	-108	-30	13	-14	-25	7	-72	-74	-95	-11	-27	-57	-98	37	-84	-32	-104	-22	-98	-70	-62	2	-98	-9	-73	-70	-145	-75	-147	-602	3059	-23931	-424	-6824	-989	-13353	-1054	-4903	-3015	-11853	-494	-6862	-2890	-13133	-144
1.111667	-23	35	85	-61	-110	-33	13	-15	-19	5	-74	-63	-97	-14	-26	-57	-101	35	-84	-29	-104	-19	-99	-67	-65	-11	-98	-11	-72	-69	-150	-74	-155	-650	3078	-23726	-150	-6711	-1037	-13231	-1010	-4765	-3125	-11682	-643	-6714	-2991	-13090	25
1.112500	-26	43	88	-61	-110	-28	16	-12	-21	5	-69	-63	-95	-10	-27	-60	-107	34	-81	-28	-118	-19	-99	-68	-64	3	-97	-9	-70	-68	-147	-75	-160	-689	3095	-23519	-304	-6611	-1077	-13101	-697	-4632	-3207	-11517	-798	-6563	-3097	-13033	198
1.113333	-22	44	102	-59	-109	-30	16	-16	-15	7	-68	-63	-94	-11	-26	-58	-98	37	-80	-29	-103	-19	-98	-81	-64	2	-96	-24	-70	-68	-146	-74	-93	-717	3119	-23312	-229	-6520	-1109	-12967	-384	-4511	-3273	-11368	-439	-6409	-3202	-12963	429
1.114167	-19	45	91	-57	-107	-30	15	-12	-10	-27	-69	-62	-94	-13	-29	-58	-101	39	-80	-29	-103	-19	-98	-66	-61	2	-99	-7	-70	-70	-148	-73	-49	-730	3113	-23106	532	-6440	-1127	-12835	311	-4394	-3316	-11231	2218	-6259	-3304	-12896	455
1.115000	-21	46	89	-59	-110	-31	11	-14	-17	5	-72	-63	-96	-12	-27	-64	-97	38	-82	-30	-110	-33	-100	-67	-63	2	-97	-11	-69	-69	-145	-72	88	-738	3163	-22904	-14	-6369	-1145	-12706	798	-4290	-3343	-11098	1347	-6110	-3400	-12820	602
1.115833	-21	43	89	-61	-109	-32	12	-14	-21	3	-74	-64	-99	-14	-27	-59	-99	38	-82	-30	-104	-22	-99	-65	-61	3	-100	-13	-70	-70	-145	-73	707	-735	3195	-22707	-1125	-6307	-1152	-12578	-239	-4196	-3345	-11010	-1886	-5969	-3484	-12752	-747
1.116667	-26	42	85	-60	-113	-32	13	-13	-21	6	-69	-63	-97	-12	-28	-60	-98	36	-85	-21	-105	-22	-101	-67	-64	3	-100	-13	-75	-70	-147	-75	849	-717	3223	-22519	294	-6242	-1162	-12458	-260	-4110	-3334	-10925	-264	-5823	-3559	-12684	-683
1.117500	-22	42	84	-60	-110	-32	21	-14	-23	5	-74	-66	-96	-12	-29	-59	-97	35	-83	-28	-107	-21	-100	-66	-61	0	-99	-11	-69	-69	-145	-74	453	-687	3264	-22328	394	-6183	-1161	-12342	-207	-4027	-3307	-10852	259	-5707	-3618	-12623	-29
1.118333	-24	43	88	-61	-109	-31	15	-14	-15	4	-70	-65	-97	-15	-27	-61	-99	36	-83	-30	-115	-22	-100	-70	-61	1	-96	-13	-75	-68	-146	-77	480	-656	3298	-22153	431	-6126	-1158	-12235	161	-3953	-3265	-10791	878	-5593	-3661	-12573	-172
1.119167	-30	44	89	-58	-110	-31	18	-16	-23	4	-73	-63	-100	-14	-28	-59	-100	39	-82	-29	-109	-22	-101	-70	-66	1	-96	-12	-73	-68	-147	-73	517	-611	3337	-21984	566	-6070	-1148	-12137	658	-3886	-3217	-10744	1729	-5490	-3684	-12531	-345
1.120000	-22	44	86	-59	-110	-31	16	-13	-18	5	-72	-60	-95	-13	-27	-17	-94	39	-82	-29	-107	-16	-98	-66	-62	4	-98	-11	-70	-68	-146	-73	355	-557	3367	-21829	420	-6017	-1136	-12043	965	-3821	-3168	-10713	594	-5401	-3691	-12503	47
1.120833	-48	45	90	-60	-109	-31	13	-13	-17	5	-68	-62	-93	-12	-26	-56	-98	38	-82	-30	-105	-21	-99	-65	-60	5	-96	-11	-70	-66	-144	-75	220	-506	3406	-21681	-307	-5965	-1123	-11965	716	-3774	-3117	-10690	-2193	-5328	-3676	-12486	-900
1.121667	-22	45	86	-58	-111	-30	13	-10	-17	5	-69	-63	-97	-16	-28	-56	-100	37	-85	-28	-108	-22	-102	-66	-66	3	-95	-12	-75	-68	-145	-75	91	-445	3433	-21537	395	-5908	-1101	-11893	610	-3726	-3073	-10678	-711	-5268	-3643	-12488	-1636
1.122500	-22	41	86	-59	-108	-32	12	-14	-15	1	-70	-62	-97	-55	-27	-58	-104	35	-85	-31	-109	-24	-99	-72	-62	3	-96	-12	-75	-68	-148	-74	-53	-379	3457	-21400	910	-5860	-1081	-11827	325	-3683	-3035	-10672	1728	-5223	-3601	-12496	-368
1.123333	-25	43	88	-59	-105	-32	12	-15	-22	5	-74	-63	-97	-14	-30	-58	-101	37	-75	-32	-107	-23	-103	-70	-66	0	-98	-15	-73	-69	-151	-76	4	-308	3482	-21265	564	-5814	-1058	-11778	429	-3643	-3007	-10676	2106	-5195	-3541	-12521	-744
1.124167	-29	38	84	-58	-113	-55	8	-17	-25	4	-77	-64	-99	-19	-31	-61	-103	33	-88	-32	-110	-24	-100	-72	-64	2	-96	-14	-77	-68	-149	-76	41	-237	3506	-21128	16	-5763	-1031	-11724	383	-3620	-2977	-10679	1062	-5169	-3469	-12550	-1025
1.125000	-22	41	88	-58	-111	-32	11	-17	-17	2	-73	-61	-99	-18	-45	-61	-101	36	-85	-32	-107	-23	-102	-72	-67	0	-98	-13	-76	-68	-150	-78	-63	-162	3527	-20989	60	-5717	-1000	-11695	459	-3600	-2966	-10690	220	-5167	-3392	-12583	-757
1.125833	-24	36	86	-59	-112	-32	9	-13	-21	6	-73	-65	-99	-18	-30	-60	-103	34	-87	-32	-105	-22	-100	-67	-66	0	-99	-17	-75	-62	-152	-91	-205	-87	3556	-20847	122	-5674	-976	-11637	711	-3584	-2955	-10687	-386	-5173	-3307	-12620	-591
1.126667	-21	44	89	-55	-111	-32	13	-10	-17	13	-70	-62	-94	-13	-24	-55	-90	38	-83	-31	-105	-19	-99	-66	-63	0	-94	-9	-70	-64	-145	-72	-317	-13	3588	-20698	-121	-5638	-952	-11598	583	-3574	-2958	-10704	-618	-5182	-3218	-12656	-423
1.127500	-22	44	88	-52	-105	-30	16	-9	-12	7	-69	-62	-94	-12	-25	-52	-95	36	-81	-30	-104	-17	-96	-64	-61	2	-95	-11	-73	-67	-146	-70	-400	66	3620	-20550	91	-5604	-934	-11564	348	-3574	-2969	-10701	1218	-5214	-3138	-12699	-298
1.128333	-24	40	88	-56	-108	-31	13	-12	-21	5	-68	-62	-95	-13	-26	-52	-96	34	-83	-34	-104	-21	-96	-67	-61	2	-96	-10	-74	-64	-149	-70	-484	131	3655	-20400	293	-5588	-921	-11531	367	-3580	-2985	-10705	1661	-5255	-3056	-12733	96
1.129167	-21	43	89	-46	-108	5	15	-12	-16	4	-73	-62	-93	-14	-27	-57	-96	35	-81	-31	-105	-23	-96	-67	-60	0	-99	-10	-93	-69	-147	-74	-495	195	3703	-20248	-1213	-5576	-918	-11498	-1126	-3604	-3006	-10715	-3109	-5306	-2989	-12762	-633
1.130000	-22	40	87	-55	-105	-33	11	-11	-16	8	-72	-63	-91	-15	-31	-55	-107	34	-83	-32	-102	-21	-98	-67	-64	0	-95	-9	-69	-66	-149	-72	-473	256	3753	-20095	-247	-5573	-923	-11471	-1741	-3628	-3027	-10717	-2803	-5370	-2928	-12788	326
1.130833	-24	43	75	-53	-108	-29	12	-11	-19	5	-73	-62	-97	-18	-28	-53	-98	35	-82	-32	-107	-23	-100	-70	-73	-3	-98	-10	-59	-65	-151	-75	-380	311	3811	-19945	-19	-5581	-936	-11447	-2098	-3666	-3056	-10720	-2601	-5438	-2876	-12805	3190
1.131667	-24	41	85	-56	-110	-39	8	-15	-19	3	-75	-68	-101	-19	-29	-63	-101	33	-84	-59	-108	-25	-104	-72	-65	0	-99	-13	-74	-68	-153	-78	-166	356	3877	-19798	-111	-5598	-958	-11423	-2287	-3720	-3080	-10718	-1579	-5511	-2837	-12818	3300
1.132500	-24	39	84	-63	-84	-38	7	-17	-21	1	-78	-68	-96	-19	-30	-59	-100	34	-87	-36	-107	-26	-102	-68	-64	0	-99	-13	-72	-68	-148	-75	-115	398	3948	-19689	38	-5636	-987	-11397	-2118	-3758	-3101	-10715	-476	-5597	-2801	-12811	2466
1.133333	-24	42	86	-56	-111	-36	10	-11	-19	4	-75	-68	-98	-18	-31	-59	-96	33	-83	-31	-105	-25	-102	-68	-64	-1	-99	-11	-73	-69	-149	-75	-197	430	4033	-19529	235	-5670	-1022	-11374	-1961	-3814	-3122	-10709	-398	-5684	-2780	-12801	2566
1.134167	-25	42	88	-73	-111	-35	13	-14	-16	5	-73	-67	-95	-15	-26	-60	-98	33	-83	-34	-105	-23	-103	-81	-63	0	-99	-12	-72	-64	-149	-72	-63	447	4107	-19411	-848	-5722	-1061	-11356	-2538	-3881	-3139	-10699	-3397	-5773	-2760	-12783	1742
1.135000	-24	44	89	-56	-107	-31	12	-12	-19	5	-66	-64	-94	-15	-26	-56	-98	36	-82	-30	-105	-24	-101	-66	-62	0	-99	-14	-74	-67	-147	-73	-28	459	4188	-19306	-188	-5760	-1103	-11329	-2636	-3950	-3155	-10692	-2446	-5857	-2751	-12757	627
1.135833	-24	43	88	-48	-112	-32	12	-13	-19	6	-72	-65	-97	-14	-26	-57	-100	32	-85	-31	-105	-22	-101	-68	-61	1	-97	-13	-72	-43	-144	-70	-171	458	4260	-19215	1029	-5849	-1152	-11331	-2553	-4032	-3166	-10675	741	-5939	-2751	-12723	2177
1.136667	-22	45	89	-59	-111	-34	11	-14	-18	3	-74	-72	-96	-18	-31	-61	-101	32	-88	-32	-105	-25	-102	-70	-66	-3	-103	-14	-72	-68	-146	-76	-177	451	4328	-19142	1191	-5924	-1199	-11326	-1712	-4125	-3173	-10668	2606	-6022	-2759	-12687	1786
1.137500	-25	43	90	-58	-111	-30	9	-16	-21	2	-75	-69	-97	-18	-30	-61	-103	28	-87	-38	-108	-23	-102	-69	-65	-1	-99	-21	-72	-70	-146	-84	-162	430	4392	-19084	691	-6004	-1238	-11326	-656	-4206	-3182	-10652	1989	-6087	-2764	-12642	807
1.138333	-26	40	88	-59	-113	-36	9	-18	-22	2	-72	-69	-95	-14	-30	-68	-103	29	-86	-41	-108	-23	-102	-72	-65	0	-102	-14	-73	-70	-147	-77	-216	403	4438	-19040	671	-6088	-1283	-11312	190	-4293	-3190	-10635	1052	-6146	-2775	-12589	725
1.139167	-18	41	95	-57	-111	-36	4	-17	-19	3	-75	-67	-99	-19	-32	-66	-99	30	-87	-36	-104	-22	-103	-72	-67	0	-103	-16	-73	-72	-147	-79	-239	369	4476	-19010	807	-6173	-1315	-11326	1068	-4384	-3193	-10621	702	-6200	-2786	-12532	584
1.140000	-25	43	87	-61	-111	-33	9	-17	-18	6	-75	-69	-97	-17	-26	-64	-100	30	-90	-39	-109	-24	-105	-75	-65	-1	-103	-17	-73	-76	-149	-79	-290	325	4494	-19002	693	-6253	-1338	-11333	1763	-4474	-3196	-10604	998	-6237	-2796	-12471	386
1.140833	-27	40	86	-61	-110	-36	5	-18	-22	-1	-77	-70	-96	-19	-29	-63	-102	30	-88	-35	-107	-15	-102	-74	-62	1	-105	-16	-74	-79	-146	-78	-336	277	4497	-18992	751	-6339	-1357	-11340	2517	-4556	-3196	-10585	2440	-6259	-2804	-12403	257
1.141667	-25	38	85	-62	-111	-38	7	-17	-18	1	-76	-68	-97	-19	-21	-65	-99	28	-96	-34	-111	-24	-101	-74	-62	0	-101	-17	-75	-74	-147	-78	-309	220	4482	-19009	981	-6419	-1362	-11349	3653	-4641	-3232	-10570	3747	-6273	-2815	-12338	728
1.142500	-23	42	84	-75	-108	-36	12	-17	-18	-1	-76	-68	-98	-19	-29	-61	-98	33	-90	-39	-103	-23	-103	-72	-65	-4	-98	-16	-74	-68	-144	-76	-159	130	4450	-19027	-821	-6495	-1365	-11360	3154	-4717	-3188	-10555	-1072	-6277	-2825	-12261	-108
1.143333	-25	41	85	-60	-108	-33	10	-16	-18	-1	-73	-66	-99	-19	-33	-64	-104	27	-87	-38	-105	-23	-103	-74	-64	-4	-104	-16	-74	-73	-148	-78	-22	92	4396	-19058	-477	-6572	-1364	-11365	2685	-4795	-3185	-10541	-1366	-6270	-2836	-12189	-1379
1.144167	-24	40	86	-85	-111	-38	9	-17	-19	0	-76	-68	-96	-21	-31	-62	-101	29	-85	-38	-107	-32	-104	-75	-66	-1	-101	-13	-73	-70	-147	-78	-75	20	4328	-19100	-110	-6645	-1356	-11380	2820	-4848	-3174	-10538	-1149	-6264	-2846	-12110	-189
1.145000	-27	40	87	-62	-111	-36	10	-17	-23	6	-75	-68	-98	20	-32	-61	-103	28	-88	-38	-110	-24	-103	-74	-67	-5	-103	-19	-76	-74	-147	-77	-84	-52	4243	-19145	-66	-6702	-1339	-11383	2720	-4901	-3160	-10531	-592	-6250	-2854	-12026	-547
1.145833	-26	62	87	-74	-112	-38	8	-15	-21	2	-75	-63	-97	-17	-30	-61	-100	30	-87	-35	-108	-24	-104	-68	-63	1	-102	-15	-72	-72	-141	-75	-32	-119	4151	-19201	-202	-6770	-1323	-11390	2848	-4942	-3140	-10521	-703	-6231	-2861	-11937	-976
1.146667	-26	43	90	-60	-108	-33	10	-16	-13	4	-72	-63	-95	-18	-30	-66	-95	35	-85	-32	-104	-22	-99	-69	-59	2	-99	-14	-72	-69	-141	-70	132	-186	4047	-19264	-178	-6828	-1301	-11391	3006	-4982	-3112	-10519	-1142	-6218	-2866	-11853	-797
1.147500	-24	41	90	-59	-159	-32	12	-15	-14	3	-69	-62	-92	-14	-30	-59	-99	34	-83	-33	-103	-22	-101	-70	-60	-8	-98	-11	-72	-70	-144	-69	224	-257	3922	-19331	-1057	-6885	-1288	-11394	2644	-5011	-3088	-10512	-5056	-6210	-2871	-11765	-765
1.148333	-23	41	90	-58	-112	-36	11	-17	-19	4	-73	-66	-94	-18	-30	-60	-101	12	-101	-35	-105	-24	-103	-75	-64	0	-100	-13	-73	-72	-149	-75	243	-318	3796	-19418	-625	-6949	-1272	-11398	2584	-5037	-3060	-10510	-5262	-6219	-2875	-11677	-2158
1.149167	-23	41	89	-59	-109	-35	8	-17	-21	1	-74	-64	-97	-18	-32	-60	-96	33	-85	-35	-105	-23	-100	-73	-50	20	-98	-48	-68	-68	-147	-74	262	-370	3666	-19501	311	-7003	-1258	-11399	2233	-5058	-3028	-10496	-2449	-6219	-2874	-11588	-919
1.150000	-23	43	90	-61	-110	-36	11	-14	-16	20	-74	-57	-97	-15	-29	-60	-99	34	-83	-35	-104	-23	-102	-72	-62	2	-101	-11	-68	-69	-148	-73	214	-407	3530	-19592	449	-7057	-1267	-11397	1982	-5077	-2992	-10483	-716	-6233	-2873	-11498	-538
1.150833	-23	61	88	-56	-108	-33	11	-13	-15	3	-73	-63	-98	-15	-30	-58	-99	33	-86	-13	-107	-23	-100	-73	-62	0	-80	-12	-73	-69	-148	-73	99	-452	3400	-19692	-48	-7112	-1242	-11392	1802	-5096	-2957	-10466	-1416	-6265	-2865	-11411	-1433
1.151667	-23	38	87	-58	-111	-34	11	-12	-18	3	-70	-63	-77	-17	-30	-80	-102	32	-84	-36	-105	-25	-100	-74	-61	0	-99	-14	-70	-67	-149	-77	101	-470	3270	-19804	-213	-7170	-1236	-11391	1359	-5115	-2923	-10436	-2531	-6300	-2851	-11326	-1271
1.152500	-23	41	89	-55	-107	-32	-3	-13	-21	3	-73	-61	-96	-14	-29	-58	-101	36	-83	-32	-105	-22	-99	-70	-64	0	-100	-12	-70	-67	-151	-72	187	-469	3150	-19915	-38	-7227	-1234	-11380	1008	-5138	-2894	-10408	-3470	-6349	-2831	-11236	-1131
1.153333	-24	42	88	-55	-107	-31	13	-12	-18	4	-70	-60	-97	-14	-29	-51	-97	36	-83	-31	-102	-21	-99	-68	-61	3	-96	-12	-69	-68	-149	-73	162	-459	3037	-20034	9	-7290	-1231	-11380	680	-5169	-2868	-10366	-3664	-6412	-2808	-11151	-928
1.154167	-22	30	91	-56	-104	-30	15	-14	-16	3	-72	-62	-91	-12	-26	-57	-96	35	-79	-31	-102	-23	-99	-78	-60	3	-95	-9	-70	-67	-147	-73	191	-429	2938	-20151	157	-7359	-1234	-11364	678	-5209	-2850	-10317	-2147	-6484	-2782	-11071	-1044
1.155000	-19	43	89	-55	-105	-28	13	-11	-15	6	-57	-61	-93	-13	-27	-56	-99	38	-81	-29	-103	-21	-98	-66	-62	3	-95	-9	-70	-65	-148	-73	111	-380	2854	-20281	744	-7423	-1234	-11351	1329	-5255	-2840	-10265	755	-6566	-2752	-10989	-658
1.155833	-22	38	88	-56	-109	-31	11	-11	-16	4	-73	-61	-95	-13	-27	-56	-98	36	-82	-33	-104	-23	-100	-65	-63	0	-99	-9	-69	-69	-146	-72	19	-320	2788	-20397	-601	-7499	-1241	-11344	745	-5315	-2847	-10203	-2172	-6657	-2717	-10912	-341
1.156667	-22	38	88	-58	-109	-31	12	-15	-17	1	-75	-65	-98	4	-22	-61	-100	39	-85	-34	-105	-24	-102	-75	-66	-3	-101	-16	-76	-75	-151	-76	85	-242	2736	-20514	-545	-7571	-1250	-11333	33	-5388	-2866	-10138	-2222	-6757	-2685	-10837	-1729
1.157500	-23	36	89	-61	-113	-34	8	-15	-22	0	-79	-66	-99	-16	-33	-60	-103	33	-87	-34	-108	-23	-102	-72	-65	0	-114	-12	-74	-69	-154	-77	43	-149	2706	-20621	184	-7658	-1258	-11319	498	-5471	-2890	-10067	-942	-6852	-2647	-10761	-626
1.158333	-27	42	87	-59	-110	-32	11	-18	-19	1	-76	-68	-98	-17	-31	-62	-96	34	-86	-34	-105	-24	-102	-73	-64	-1	-100	-14	-73	-70	-149	-79	-36	-44	2703	-20720	112	-7744	-1246	-11300	568	-5563	-2971	-9998	-77	-6953	-2608	-10682	-508
1.159167	-26	39	99	-60	-110	-33	12	-13	-18	4	-74	-65	-94	-16	-30	-62	-102	34	-88	-34	-107	-24	-100	-72	-63	-13	-99	-12	-67	-69	-147	-76	1	68	2714	-20811	149	-7828	-1280	-11277	872	-5667	-2978	-9924	539	-7056	-2583	-10607	-645
1.160000	-24	42	88	-56	-109	-30	15	-8	-22	5	-73	-59	-97	-15	-29	-61	-99	37	-84	-30	-105	-21	-99	-72	-64	-1	-100	-11	-72	-68	-145	-70	7	193	2747	-20884	476	-7917	-1296	-11256	1302	-5776	-3041	-9849	1759	-7155	-2539	-10535	-345
1.160833	-22	44	89	-56	-108	-32	16	-13	-16	3	-73	-59	-96	-16	-29	-61	-99	35	-84	-30	-107	-23	-98	-67	-61	-1	-99	-13	-69	-69	-146	-75	-127	312	2788	-20949	-280	-8008	-1310	-11224	960	-5900	-3111	-9787	-722	-7250	-2515	-10461	295
1.161667	-23	42	85	-57	-112	-32	12	-14	-22	18	-75	-63	-94	-15	-30	-59	-101	32	-86	-32	-105	-24	-102	-70	-65	0	-99	-12	-73	-69	-147	-74	-149	433	2842	-21000	-382	-8105	-1333	-11197	535	-6023	-3164	-9727	-1603	-7345	-2497	-10389	-1239
1.162500	-24	45	88	-57	-112	-30	10	-13	-19	5	-72	-63	-99	-17	-31	-61	-101	38	-86	-31	-107	-22	-101	-73	-62	1	-100	-12	-59	-68	-150	-78	-163	551	2900	-21040	245	-8202	-1364	-11162	35	-6149	-3267	-9675	256	-7433	-2488	-10319	-660
1.163333	-25	40	91	-60	-112	-32	12	-14	-19	2	-72	-65	-95	-16	-32	-42	-100	34	-86	-33	-105	-25	-102	-70	-63	0	-98	-14	-73	-69	-150	-75	-180	648	2955	-21071	285	-8305	-1374	-11127	-458	-6275	-3349	-9629	1882	-7514	-2481	-10249	423
1.164167	10	39	86	-59	-111	-34	11	-17	-19	3	-75	-65	-99	-17	-32	-60	-100	33	-88	-34	-108	-25	-101	-69	-64	3	-103	-17	-76	-72	-149	-75	-219	742	3001	-21081	-6	-8405	-1428	-11079	-566	-6400	-3427	-9612	1438	-7589	-2485	-10183	-135
1.165000	-27	39	81	-59	-110	-36	22	-17	-23	3	-75	-67	-110	-18	-35	-62	-105	32	-90	-36	-112	-28	-103	-72	-67	-3	-103	-19	-81	-74	-150	-78	-215	814	3029	-21082	63	-8507	-1470	-11033	-1008	-6524	-3502	-9571	394	-7659	-2499	-10121	-119
1.165833	-28	37	84	-62	-112	-36	6	-18	-24	-1	-76	-68	-100	-18	-32	-62	-101	34	-86	-35	-104	-25	-104	-73	-65	-3	-100	-16	-73	-66	-148	-77	-237	867	3050	-21059	-47	-8608	-1516	-10976	-1259	-6638	-3566	-9547	-358	-7720	-2515	-10051	-205
1.166667	-26	42	86	-58	-113	-30	12	-13	-19	4	-70	-66	-91	-14	-29	-59	-101	34	-85	-31	-104	-23	-98	-67	-63	2	-98	-12	-72	-67	-147	-77	-392	900	3041	-21005	-417	-8721	-1561	-10917	-1516	-6746	-3617	-9530	-994	-7780	-2541	-9986	-199
1.167500	-17	17	86	-59	-108	-31	12	-10	-16	7	-70	-62	-96	-12	-28	-57	-96	36	-85	-30	-108	-18	-96	-67	-50	2	-100	-10	-73	-67	-146	-75	-369	903	3004	-20938	-282	-8825	-1610	-10857	-1755	-6853	-3655	-9517	-702	-7840	-2574	-9921	-35
1.168333	-21	44	87	-57	-105	-31	16	-11	-15	6	-70	-64	-88	-14	-29	-58	-56	35	-84	-32	-104	-19	-98	-66	-62	0	-95	-12	-72	-69	-146	-75	-229	882	2931	-20832	489	-8938	-1654	-10792	-976	-6952	-3679	-9505	2205	-7904	-2617	-9863	249
1.169167	-24	45	68	-59	-108	-34	12	-11	-16	7	-70	-59	-96	-12	-28	-56	-99	37	-84	-32	-105	-21	-100	-68	-62	0	-98	-11	-72	-72	-145	-74	-268	839	2819	-20691	-457	-9058	-1698	-10728	-935	-7050	-3685	-9489	160	-7967	-2658	-9798	541
1.170000	-22	47	89	-57	-79	-29	13	-9	-14	5	-70	-62	-94	-13	-28	-55	-97	36	-80	-30	-105	-23	-99	-68	-62	0	-99	-11	-76	-68	-146	-90	-296	769	2686	-20508	-1259	-9163	-1741	-10659	-2225	-7149	-3683	-9470	-2198	-8042	-2705	-9731	-990
1.170833	-24	42	87	-58	-107	-32	10	-15	-18	7	-72	-63	-100	-14	-28	-58	-101	35	-83	-32	-97	-22	-101	-70	-64	0	-95	-9	-74	-67	-146	-74	-204	681	2502	-20278	-281	-9317	-1782	-10591	-2183	-7246	-3661	-9444	-1528	-8126	-2752	-9664	-273
1.171667	-21	44	86	-56	-115	-30	13	-13	-22	27	-74	-61	-95	-12	-28	-57	-99	38	-82	-32	-107	-22	-102	-70	-66	-3	-95	-12	-74	-70	-147	-75	-126	570	2299	-19988	-235	-9462	-1810	-10521	-2315	-7350	-3621	-9403	-1154	-8224	-2800	-9595	205
1.172500	-27	45	81	-58	-110	-32	11	-13	-19	4	-70	-61	-96	-13	-29	-62	-100	33	-84	-31	-108	-22	-101	-69	-63	0	-95	-10	-101	-70	-148	-70	-115	439	2072	-19650	20	-9610	-1833	-10448	-2126	-7458	-3584	-9350	-41	-8330	-2850	-9522	-18
1.173333	-22	44	88	-59	-110	-33	15	-14	-22	6	-72	-62	-137	-15	-32	-84	-100	37	-84	-33	-112	-25	-102	-72	-64	1	-98	-12	-76	-69	-150	-73	-99	297	1834	-19266	224	-9776	-1846	-10383	-1769	-7576	-3527	-9284	1681	-8455	-2898	-9445	-182
1.174167	-18	45	92	-61	-115	-33	11	-15	-17	4	-70	-66	-100	-15	-30	-61	-98	37	-100	-33	-102	-23	-100	-69	-69	2	-97	-13	-74	-70	-148	-75	-153	145	1599	-18830	-465	-9944	-1839	-10312	-1709	-7705	-3466	-9205	-158	-8596	-2949	-9363	511
1.175000	-25	44	89	-59	-108	-33	17	-13	-19	7	-70	-55	-94	-14	-29	-59	-99	35	-85	-31	-107	-24	-100	-69	-64	0	-96	-9	-74	-67	-148	-72	-94	-9	1373	-18355	-772	-10133	-1830	-10247	-1968	-7848	-3397	-9106	-2251	-8751	-2980	-9282	-816
1.175833	-21	46	90	-57	-109	-33	13	-11	-19	7	-74	-60	-97	-13	-26	-61	-102	37	-83	-31	-142	-15	-99	-67	-64	2	-98	-11	-74	-67	-144	-73	-28	-164	1173	-17853	368	-10329	-1806	-10187	-1861	-8013	-3334	-8998	-30	-8921	-3019	-9205	-918
1.176667	-26	40	87	-60	-112	-34	13	-13	-18	2	-80	-65	-97	-16	-28	-63	-102	33	-82	-38	-109	-23	-102	-72	-66	-1	-100	-17	-75	-70	-149	-77	-86	-323	1000	-17331	920	-10538	-1779	-10132	-1600	-8193	-3274	-8872	3032	-9108	-3055	-9126	553
1.177500	-23	53	91	-60	-111	-36	12	-16	-22	3	-74	-64	-96	-17	-28	-61	-100	34	-85	-35	-107	-24	-102	-77	-65	-6	-99	-14	-74	-69	-148	-74	-174	-473	883	-16791	560	-10758	-1724	-10077	-1016	-8393	-3215	-8740	3714	-9304	-3081	-9051	-68
1.178333	-25	42	87	-57	-110	-30	11	-13	-19	3	-74	-64	-96	-24	-31	-60	-103	33	-86	-33	-105	-25	-101	-73	-65	-1	-100	-14	-74	-72	-149	-77	-145	-603	824	-16259	216	-10985	-1668	-10028	-827	-8604	-3166	-8594	2970	-9504	-3109	-8984	-248
1.179167	-25	38	87	-58	-112	-34	10	-17	-22	5	-74	-63	-99	-16	-28	-63	-100	36	-85	-34	-137	-32	-103	-72	-62	-4	-99	-13	-74	-70	-150	-77	-59	-722	810	-15751	226	-11220	-1603	-9982	-837	-8817	-3124	-8440	2491	-9687	-3121	-8921	-207
1.180000	-23	44	89	-58	-109	-33	3	-15	-17	-19	-73	-64	-96	-16	-30	-60	-100	34	-83	-33	-105	-26	-103	-69	-61	0	-99	-13	-72	-74	-126	-74	-159	-824	856	-15265	313	-11460	-1521	-9944	-927	-9049	-3087	-8286	2352	-9916	-3130	-8874	-441
1.180833	-23	44	84	-59	-111	-35	7	-14	-15	5	-75	-62	-98	-19	-29	-59	-102	35	-83	-36	-109	-24	-101	-69	-63	-3	-100	-13	-72	-72	-150	-77	-212	-907	969	-14851	495	-11698	-1438	-9912	-1039	-9285	-3060	-8134	2595	-10111	-3129	-8840	-523
1.181667	-22	40	87	-61	-109	-35	7	-23	-23	1	-76	-68	-95	-22	-30	-62	-101	32	-88	-35	-110	-27	-103	-73	-64	-4	-103	-18	-79	-74	-150	-79	-119	-977	1127	-14485	1071	-11935	-1351	-9888	-324	-9523	-3046	-7985	4831	-10291	-3119	-8827	-474
1.182500	-27	38	84	-62	-113	-36	6	-17	-23	2	-76	-66	-99	-21	-30	-63	-102	30	-91	-34	-107	-26	-102	-73	-63	-1	-102	-13	-60	-74	-149	-76	-148	-1013	1324	-14182	202	-12161	-1250	-9871	282	-9745	-3025	-7834	3605	-10451	-3091	-8827	4
1.183333	-26	42	85	-62	-109	-36	9	-19	-21	4	-76	-70	-99	-19	-31	-62	-98	28	-86	-33	-104	-26	-102	-75	-65	-1	-100	-14	-69	-73	-150	-77	-216	-1032	1551	-13956	-1227	-12383	-1143	-9860	-796	-9957	-3009	-7696	-173	-10591	-3054	-8845	-1178
1.184167	-27	39	85	-62	-109	-36	8	-19	-17	4	-76	-67	-98	-21	-31	-61	-107	27	-88	-36	-107	-30	-103	-73	-65	-5	-102	-15	-74	-75	-150	-78	-240	-1035	1790	-13811	-85	-12581	-1042	-9854	-813	-10145	-2985	-7568	661	-10705	-2996	-8886	-889
1.185000	-31	41	84	-57	-113	-39	6	-26	-21	2	-74	-66	-98	-17	-32	-64	-99	33	-87	-34	-108	-27	-105	-74	-66	-4	-103	-15	-73	-75	-153	-82	-150	-1021	2034	-13744	-130	-12757	-940	-9856	-1171	-10307	-2968	-7455	820	-10789	-2922	-8939	-301
1.185833	-27	40	85	-59	-108	-35	7	-16	-22	5	-74	-65	-99	-18	-32	-61	-99	35	-87	-25	-107	-25	-102	-72	-64	-5	-100	-13	-73	-72	-149	-76	-65	-983	2248	-13753	-262	-12924	-821	-9853	-1384	-10431	-2935	-7348	1164	-10831	-2825	-9004	-538
1.186667	-23	45	89	-61	-107	-32	12	-14	-9	7	-73	-76	-92	-15	-26	-61	-96	38	-86	-32	-103	-24	-99	-67	-61	0	-99	-12	-68	-70	-148	-72	-101	-942	2432	-13839	-479	-13046	-722	-9862	-1344	-10525	-2897	-7263	1468	-10844	-2716	-9088	-597
1.187500	-22	-3	88	-55	-105	-33	11	-13	-16	6	-70	-62	-94	-14	-24	-53	-95	38	-82	-31	-99	-24	-98	-67	-77	3	-98	-13	-69	-68	-144	-73	-168	-880	2573	-13985	-781	-13167	-600	-9868	-1361	-10585	-2840	-7195	-260	-10828	-2590	-9187	-30
1.188333	-24	44	89	-57	-108	-32	13	-11	-16	7	-73	-62	-96	-12	-38	-56	-97	38	-86	-31	-104	-21	-97	-68	-63	4	-97	-9	-70	-67	-145	-75	-141	-810	2645	-14194	-1439	-13248	-495	-9874	-1860	-10603	-2779	-7139	-3392	-10778	-2445	-9288	-934
1.189167	-24	44	90	-59	-110	-33	11	-16	-21	3	-74	-62	-97	-13	-29	-59	-100	38	-83	-31	-92	-23	-102	-70	-60	-3	-98	-11	-73	-67	-148	-74	-165	-739	2654	-14446	-707	-13294	-385	-9879	-1866	-10586	-2700	-7111	-2417	-10708	-2289	-9409	-1390
1.190000	-26	42	88	-109	-109	-32	11	-13	-26	4	-77	-63	-96	-16	-30	-62	-102	36	-85	-32	-110	-26	-100	-72	-62	0	-97	-15	-75	-72	-162	-79	-146	-663	2586	-14733	-118	-13312	-280	-9883	-2003	-10532	-2609	-7081	-36	-10613	-2127	-9502	499
1.190833	-25	40	87	-62	-111	-41	8	-17	-19	2	-76	-66	-98	-14	-31	-61	-84	34	-85	-32	-109	-24	-101	-66	-64	0	-98	-14	-73	-69	-148	-76	-86	-579	2438	-15037	-239	-13298	-178	-9881	-1855	-10443	-2506	-7070	901	-10495	-1950	-9595	453
1.191667	-24	41	87	-62	-112	-33	10	-9	-18	6	-66	-68	-100	-15	-30	-58	-100	37	-83	-32	-105	-22	-101	-70	-65	0	-98	-14	-73	-72	-146	-76	-150	-509	2218	-15354	-697	-13255	-79	-9864	-1713	-10330	-2392	-7077	429	-10370	-1771	-9691	138
1.192500	-25	43	86	-64	-111	-33	12	-12	-16	4	-74	-65	-94	-12	-28	-57	-97	37	-83	-34	-107	-23	-98	-70	-46	2	-98	-11	-73	-78	-142	-74	-132	-418	1932	-15666	-779	-13178	20	-9842	-1447	-10193	-2269	-7095	209	-10229	-1586	-9770	480
1.193333	-23	45	89	-58	-108	-32	12	-14	-16	-8	-70	-64	-97	-14	-29	-57	-98	37	-82	-28	-103	-19	-98	-67	-62	2	-97	-10	-69	-66	-144	-72	-138	-333	1594	-15964	-716	-13088	113	-9811	-1115	-10037	-2140	-7128	-83	-10088	-1409	-9836	794
1.194167	-22	44	85	-59	-105	-28	15	-14	-17	5	-72	-62	-95	-13	-28	-59	-88	27	-82	-30	-102	-24	-97	-68	-62	1	-96	-11	-70	-66	-143	-74	-85	-256	1173	-16243	-404	-12976	207	-9778	-926	-9874	-2010	-7174	-198	-9960	-1241	-9890	926
1.195000	-26	44	87	-59	-109	-30	15	-15	-36	2	-72	-62	-93	-10	-28	-57	-100	36	-79	-27	-103	-18	-98	-70	-64	2	-96	-9	-76	-65	-143	-75	-11	-172	738	-16484	378	-12845	293	-9735	-283	-9705	-1883	-7234	1945	-9832	-1082	-9922	1043
1.195833	-18	44	90	-58	-109	-29	15	-17	-17	8	-69	-61	-92	-10	-28	-59	-98	33	-82	-29	-102	-18	-97	-67	-62	1	-96	-11	-73	-66	-144	-73	-26	-122	276	-16700	507	-12703	379	-9684	670	-9534	-1758	-7309	2813	-9731	-940	-9947	1648
1.196667	-21	45	87	-59	-112	-34	11	-18	-16	8	-68	-62	-99	-14	-29	-58	-101	36	-82	-32	-103	-22	-99	-70	-63	1	-95	-14	-72	-68	-143	-75	-15	-65	-182	-16872	-1153	-12553	467	-9638	19	-9371	-1646	-7395	-780	-9630	-814	-9961	654
1.197500	-23	43	88	-62	-111	-32	10	-15	-18	6	-70	-63	-97	-15	-33	-60	-100	36	-83	-29	-107	-23	-101	-70	-63	1	-101	-14	-76	-68	-147	-76	-9	-19	-654	-16997	-259	-12397	547	-9585	143	-9214	-1539	-7499	237	-9554	-705	-9964	503
1.198333	-25	43	87	-64	-116	-35	11	-19	-15	12	-74	-65	-97	-9	-38	-62	-100	34	-83	-33	-109	-24	-103	-69	-66	0	-98	-15	-75	-72	-148	-73	-58	20	-1096	-17078	-33	-12243	630	-9538	214	-9072	-1443	-7608	225	-9500	-617	-9960	1974
1.199167	-28	43	82	-65	-113	-35	10	-19	-24	4	-75	-69	-99	-16	-30	-61	-103	33	-79	-33	-119	-23	-102	-69	-65	0	-97	-15	-76	-69	-145	-75	-128	55	-1499	-17107	224	-12080	726	-9492	223	-8940	-1354	-7732	940	-9462	-542	-9950	1885
1.200000	-26	49	88	-61	-113	-21	11	-15	-15	7	-69	-65	-94	-14	-29	-59	-102	36	-85	-32	-109	-22	-99	-68	-63	2	-99	-12	-65	-66	-137	-75	-154	84	-1842	-17096	374	-11923	813	-9454	379	-8818	-1280	-7867	1479	-9434	-484	-9942	1610
1.200833	-23	45	88	-61	-110	-30	13	-17	-21	5	-69	-66	-96	-13	-28	-61	-99	11	-83	-31	-108	-28	-101	-73	-64	0	-99	-14	-74	-67	-147	-74	-164	108	-2171	-17038	354	-11772	906	-9431	478	-8717	-1216	-8019	767	-9428	-447	-9936	1935
1.201667	-27	45	87	-57	-110	-32	12	-15	-19	4	-72	-62	-99	-21	-27	-61	-103	36	-84	-32	-111	-22	-100	-68	-66	1	-96	-13	-75	-68	-149	-62	-165	129	-2426	-16915	-773	-11623	1003	-9417	-59	-8621	-1159	-8178	-2829	-9434	-412	-9938	1344
1.202500	-24	44	88	-51	-109	-32	15	-12	-18	6	-65	-61	-99	-11	-27	-58	-101	35	-83	-32	-107	-23	-103	-72	-67	3	-112	-12	-74	-65	-148	-76	-198	153	-2628	-16788	-304	-11472	1088	-9425	-331	-8540	-1109	-8342	-2639	-9451	-386	-9944	194
1.203333	-23	46	88	-58	-109	-31	16	-15	-18	6	-73	-65	-101	-15	-30	-60	-101	38	-85	-33	-107	-22	-100	-70	-64	1	-100	-13	-74	-69	-148	-78	-215	183	-2769	-16603	423	-11329	1179	-9444	-706	-8471	-1064	-8517	-527	-9475	-362	-9974	1803
1.204167	-27	43	86	-57	-113	-34	12	-15	-16	5	-73	-63	-99	-17	-28	-60	-104	35	-65	-32	-108	-29	-104	-68	-66	0	-102	-12	-75	-66	-149	-76	-193	208	-2856	-16390	230	-11187	1264	-9482	-549	-8403	-1018	-8696	583	-9503	-336	-10003	1861
1.205000	-23	36	87	-58	-113	-32	13	-14	-38	0	-75	-64	-99	-18	-29	-60	-102	35	-85	-32	-109	-25	-103	-69	-67	1	-102	-15	-75	-69	-163	-77	-172	250	-2892	-16144	-134	-11041	1349	-9538	-365	-8342	-973	-8880	-382	-9528	-303	-10053	1425
1.205833	-25	41	84	-59	-111	-34	13	-16	-22	3	-73	-64	-96	-16	-29	-61	-103	39	-91	-35	-112	-25	-98	-72	-66	0	-100	-13	-72	-69	-146	-79	-80	294	-2883	-15873	-235	-10894	1429	-9611	-372	-8278	-920	-9064	-1831	-9543	-262	-10106	1622
1.206667	-25	45	86	-56	-110	-31	13	-17	-18	3	-73	-64	-85	-13	-30	-57	-102	35	-82	-33	-107	-23	-102	-68	-66	0	-100	-13	-73	-68	-150	-78	-40	351	-2836	-15576	-490	-10725	1493	-9702	-451	-8217	-870	-9249	-2902	-9563	-210	-10175	1526
1.207500	-26	43	85	-59	-112	-31	10	-15	-18	2	-72	-63	-96	-16	-29	-59	-102	35	-84	-35	-107	-24	-98	-67	-45	2	-96	-13	-73	-67	-149	-77	-33	421	-2755	-15273	-578	-10588	1561	-9800	-752	-8154	-802	-9428	-3115	-9558	-141	-10253	1382
1.208333	-22	44	89	-59	-108	-34	29	-14	-16	6	-72	-69	-94	-15	-24	-56	-96	36	-82	-30	-104	-23	-99	-69	-62	1	-96	-14	-73	-67	-145	-74	-27	494	-2653	-14966	-17	-10433	1608	-9921	-549	-8085	-735	-9610	-1479	-9558	-58	-10340	984
1.209167	-22	43	87	-59	-110	-31	13	-12	-16	7	-74	-65	-98	-14	-30	-58	-100	54	-82	-31	-105	-21	-99	-67	-63	2	-100	-13	-72	-67	-147	-74	-41	587	-2535	-14662	383	-10269	1640	-10051	380	-8010	-656	-9792	-79	-9540	28	-10441	1160
1.210000	-24	54	98	-58	-111	-33	11	-10	-21	5	-74	-63	-95	-13	-29	-58	-98	37	-82	-32	-107	-23	-98	-73	-62	1	-98	-14	-69	-68	-147	-74	-75	676	-2405	-14375	-1087	-10106	1656	-10192	-240	-7936	-575	-9969	-4462	-9508	141	-10528	742
1.210833	-28	44	87	-59	-107	-33	12	-16	-16	4	-74	-66	-94	-14	-26	-62	-92	37	-80	-32	-105	-23	-99	-73	-60	1	-101	-16	-72	-69	-146	-75	10	774	-2271	-14107	-294	-9938	1657	-10340	-660	-7855	-490	-10149	-4144	-9465	260	-10623	-185
1.211667	-17	42	86	-59	-109	-32	10	-14	-21	7	-74	-63	-94	-13	-26	-62	-101	35	-87	-31	-105	-23	-101	-72	-62	0	-100	-14	-73	-67	-146	-75	29	872	-2134	-13873	158	-9769	1640	-10493	-464	-7769	-400	-10321	-3405	-9415	384	-10719	867
1.212500	-27	42	87	-57	-108	-34	12	-13	-23	2	-75	-63	-95	-15	-23	-58	-102	34	-84	-34	-103	-19	-100	-70	-53	-3	-101	-14	-75	-68	-146	-72	-22	970	-2002	-13671	334	-9598	1609	-10654	-311	-7680	-311	-10493	-2335	-9344	511	-10810	650
1.213333	-24	43	88	-58	-110	-33	16	-14	-16	8	-70	-63	-94	-16	-24	-62	-98	37	-80	-31	-105	-21	-99	-70	-62	2	-97	-12	-68	-67	-144	-76	-7	1055	-1871	-13517	438	-9428	1559	-10818	47	-7580	-222	-10659	-1734	-9267	632	-10906	610
1.214167	-22	44	85	-57	-112	-33	9	-11	-17	2	-74	-65	-95	-10	-27	-57	-128	36	-83	-32	-104	-24	-101	-66	-62	1	-99	-11	-70	-66	-145	-73	4	1147	-1756	-13419	691	-9261	1490	-10983	407	-7485	-141	-10828	-1233	-9178	745	-10993	981
1.215000	-31	43	88	-83	-109	-35	10	-12	-17	5	-75	-66	-97	-15	-28	-59	-99	38	-82	-32	-102	-24	-101	-70	-62	2	-100	0	-70	-66	-146	-73	-13	1230	-1649	-13379	-116	-9092	1415	-11149	46	-7378	-73	-10997	-4158	-9081	839	-11076	990
1.215833	-23	40	88	-62	-108	-38	11	-14	-18	3	-76	-64	-97	-16	-26	-61	-98	34	-83	-33	-108	-23	-100	-70	-60	0	-98	-14	-72	-67	-145	-74	-23	1283	-1556	-13406	214	-8925	1320	-11322	105	-7278	-14	-11160	-3851	-8971	916	-11159	-561
1.216667	-22	42	86	-61	-111	-29	9	-13	-19	3	-78	-68	-98	-15	-29	-62	-100	35	-83	-35	-107	-24	-101	-70	-64	-1	-102	-17	-70	-70	-148	-75	79	1337	-1473	-13494	1015	-8757	1221	-11490	383	-7159	29	-11322	-798	-8854	968	-11242	749
1.217500	-26	39	84	-61	-108	-36	9	-15	-15	6	-76	-66	-98	-16	-28	-62	-98	32	-85	-33	-104	-21	-102	-72	-65	-4	-104	-16	-72	-70	-145	-77	69	1376	-1406	-13641	1091	-8586	1115	-11660	822	-7041	63	-11471	1195	-8729	988	-11321	1213
1.218333	-24	41	84	-59	-96	-36	-6	-15	-17	0	-72	-61	-95	-16	-29	-60	-97	36	-83	-33	-107	-26	-101	-73	-67	-1	-100	-14	-73	-69	-146	-77	121	1422	-1350	-13852	692	-8417	1008	-11831	1209	-6917	85	-11616	857	-8595	991	-11400	400
1.219167	-24	40	87	-59	-107	-36	8	-15	-23	3	-75	-64	-96	-18	-30	-56	-100	37	-84	-19	-105	-27	-100	-73	-61	1	-99	-14	-73	-70	-146	-77	197	1434	-1308	-14113	541	-8242	903	-11996	1404	-6782	88	-11746	92	-8453	953	-11472	607
1.220000	-22	59	82	-64	-108	-35	12	-33	-14	3	-70	-61	-95	-16	-26	-64	-100	36	-84	-32	-109	-27	-103	-70	-64	-4	-98	-11	-72	-69	-148	-74	147	1449	-1289	-14416	502	-8068	798	-12166	1919	-6645	71	-11868	-247	-8309	885	-11550	417
1.220833	-23	44	86	-58	-110	-35	9	-14	-18	4	-76	-67	-97	-24	-33	-60	-97	37	-84	-38	-105	-25	-101	-69	-64	0	-100	-14	-72	-73	-147	-75	130	1460	-1285	-14749	267	-7885	700	-12330	2298	-6502	37	-11974	-153	-8158	791	-11630	104
1.221667	-22	42	87	-73	-109	-31	8	-14	-19	7	-70	-64	-97	-18	-28	-62	-99	35	-86	-33	-104	-26	-99	-70	-62	1	-100	-13	-69	-73	-145	-62	126	1469	-1313	-15106	421	-7683	614	-12494	2712	-6350	-10	-12057	968	-7999	665	-11706	30
1.222500	-23	42	87	-58	-110	-36	10	-17	-21	2	-75	-67	-98	-21	-28	-61	-99	35	-85	-31	-108	-27	-104	-69	-63	-1	-105	-12	-73	-72	-147	-75	56	1487	-1342	-15471	911	-7502	539	-12648	3754	-6193	-80	-12124	2927	-7842	514	-11781	551
1.223333	-24	40	82	-60	-108	-45	8	-17	-21	0	-74	-63	-97	-19	-29	-62	-103	29	-90	-35	-108	-26	-102	-74	-69	-4	-101	-16	-75	-72	-151	-81	27	1507	-1404	-15825	-643	-7311	475	-12799	3435	-6033	-163	-12167	-784	-7675	342	-11861	448
1.224167	-28	37	80	-64	-114	-41	5	-21	-26	0	-77	-70	-97	-15	-31	-66	-105	30	-88	-35	-112	-28	-103	-73	-69	-1	-102	-16	-74	-74	-151	-77	-6	1541	-1483	-16148	-675	-7110	426	-12935	2589	-5863	-257	-12183	-1649	-7505	157	-11926	-1063
1.225000	-27	42	81	-61	-115	-40	10	-16	-23	0	-75	-68	-102	-21	-32	-60	-103	33	-87	-35	-111	-26	-102	-69	-67	-3	-103	-16	-74	-56	-150	-78	-51	1590	-1588	-16436	69	-6902	394	-13063	2501	-5683	-369	-12177	-1100	-7342	-40	-11989	-47
1.225833	-27	40	85	-62	-113	-33	10	-16	-23	7	-73	-68	-95	-17	-58	-63	-101	35	-86	-36	-101	-23	-100	-68	-65	-3	-101	-12	-73	-72	-146	-76	-56	1649	-1706	-16677	-44	-6699	378	-13173	1979	-5502	-512	-12143	-872	-7176	-238	-12041	-509
1.226667	-21	42	87	-57	-105	-30	13	-10	-15	16	-70	-65	-91	-15	-25	-58	-95	39	-84	-29	-102	-22	-97	-66	-60	1	-98	-12	-68	-74	-148	-70	-77	1728	-1846	-16857	-377	-6492	373	-13268	1576	-5323	-620	-12092	-1118	-7016	-435	-12090	-916
1.227500	-22	42	87	-58	-107	-31	15	-11	-15	8	-68	-61	-94	-13	-26	-58	-99	39	-93	-32	-108	-19	-115	-67	-62	2	-97	-9	-72	-69	-148	-74	-121	1815	-2003	-16977	-454	-6293	377	-13346	1235	-5146	-754	-12017	-375	-6867	-624	-12134	-719
1.228333	-26	44	86	-56	-104	-29	13	-13	-17	6	-72	-64	-95	-12	-27	-57	-100	40	-81	-32	-104	-19	-97	-69	-63	2	-98	-11	-68	-66	-146	-75	-144	1945	-2170	-17031	-1377	-6094	387	-13408	562	-4972	-897	-11928	-2604	-6717	-817	-12164	-291
1.229167	-21	41	88	-59	-109	-31	12	-10	-14	6	-69	-64	-95	-14	-30	-57	-97	28	-68	-30	-103	-21	-96	-67	-62	2	-98	-9	-72	-74	-148	-75	-128	2035	-2343	-17017	-1473	-5907	408	-13447	108	-4797	-1048	-11825	-3246	-6579	-995	-12191	-2016
1.230000	-24	46	89	-55	-109	-32	11	-9	-17	6	-72	-62	-93	-15	-27	-56	-99	38	-82	-29	-108	-21	-99	-68	-62	-5	-100	-10	-72	-67	-144	-75	-129	2154	-2525	-16943	-429	-5729	429	-13469	-408	-4630	-1197	-11717	-813	-6458	-1160	-12211	-1442
1.230833	-23	43	88	-60	-110	-33	11	-11	-17	5	-72	-66	-99	-13	-28	-58	-97	37	-83	-32	-103	-22	-98	-69	-62	0	-99	-12	-75	-72	-148	-75	-152	2277	-2703	-16814	-60	-5562	448	-13467	-639	-4473	-1369	-11606	1194	-6348	-1308	-12225	-455
1.231667	-24	41	88	-66	-110	-3	10	-14	-18	5	-75	-65	-97	-15	-29	-59	-100	34	-87	-35	-110	-25	-102	-69	-65	-3	-103	-12	-74	-72	-149	-75	-169	2399	-2882	-16631	-366	-5408	467	-13448	-631	-4327	-1498	-11492	782	-6251	-1441	-12237	-1025
1.232500	-27	40	82	-64	-113	-34	9	-13	-25	3	-78	-64	-99	-16	-30	-55	-103	35	-87	-72	-108	-22	-98	-72	-65	-1	-100	-13	-75	-72	-148	-72	-194	2523	-3033	-16405	-285	-5263	476	-13403	-847	-4186	-1638	-11386	168	-6164	-1563	-12229	-1054
1.233333	-23	40	82	-45	-109	-31	13	-63	-15	2	-73	-62	-94	-14	-27	-57	-102	32	-86	-30	-104	-22	-98	-68	-62	1	-98	-9	-53	-67	-145	-52	-285	2612	-3181	-16161	-53	-5136	475	-13341	-627	-4058	-1773	-11285	-53	-6095	-1672	-12253	-1115
1.234167	-23	43	87	-59	-104	-32	13	-12	-19	8	-70	-62	-98	-12	-26	-64	-98	40	-80	-28	-104	-17	-97	-70	-64	2	-93	-8	-72	-66	-146	-74	-220	2749	-3310	-15901	23	-5021	464	-13270	-528	-3943	-1909	-11202	-229	-6042	-1777	-12265	-1165
1.235000	-24	45	86	-39	-110	-30	16	-9	-15	8	-73	-62	-93	-11	-26	-56	-97	38	-81	-28	-104	-17	-98	-56	-59	5	-96	-7	-69	-66	-151	-74	-113	2847	-3420	-15645	240	-4924	431	-13174	-425	-3842	-2042	-11136	639	-6006	-1876	-12286	-1216
1.235833	-18	45	90	-58	-107	-32	11	-10	-15	7	-69	-61	-92	-11	-25	-52	-94	36	-79	-29	-104	-23	-99	-66	-60	4	-98	-9	-69	-66	-143	-73	-181	2933	-3515	-15407	1134	-4839	382	-13070	535	-3754	-2169	-11090	3494	-5984	-1975	-12310	-836
1.236667	-24	44	86	-39	-105	-26	13	-70	-16	4	-72	-64	-96	-14	-26	-56	-99	37	-84	-31	-105	-21	-99	-69	-62	2	-99	-11	-75	-69	-147	-74	-214	3007	-3594	-15195	412	-4767	317	-12968	1008	-3690	-2296	-11071	1614	-5973	-2080	-12347	-370
1.237500	-25	40	82	-62	-111	-32	11	-12	-16	4	-75	-64	-95	-27	-28	-56	-101	34	-84	-26	-99	-22	-102	-67	-62	2	-99	-11	-72	-68	-145	-74	-159	3076	-3665	-15017	-236	-4704	232	-12857	-51	-3627	-2419	-11068	-99	-5974	-2187	-12392	-2084
1.238333	-21	42	86	-58	-105	-33	16	7	-18	4	-74	-65	-96	-14	-27	-58	-97	34	-83	-30	-107	-21	-98	-68	-64	-1	-98	-12	-72	-68	-134	-73	-191	3140	-3714	-14881	677	-4657	128	-12745	-118	-3589	-2542	-11083	1166	-5987	-2316	-12449	-1417
1.239167	-29	40	84	-62	-112	-34	11	-13	-19	5	-75	-64	-96	-39	-29	-60	-100	35	-85	-29	-105	-22	-100	-68	-65	0	-97	-13	-73	-67	-147	-75	-241	3194	-3764	-14793	774	-4616	3	-12633	-183	-3560	-2664	-11119	1884	-6010	-2455	-12510	-882
1.240000	-24	43	86	-60	-102	-30	12	-17	-21	2	-74	-64	-98	-17	-27	-60	-100	33	-84	-32	-104	-27	-101	-70	-64	0	-101	-14	-73	-72	-149	-78	-136	3254	-3814	-14761	835	-4592	-143	-12533	-47	-3546	-2786	-11173	2309	-6045	-2615	-12584	-1066
1.240833	-26	38	85	-61	-112	-35	7	-15	-21	1	-75	-65	-93	-24	-29	-61	-101	36	-86	-31	-107	-24	-100	-67	-63	0	-100	-11	-72	-67	-147	-72	-73	3319	-3859	-14771	906	-4561	-301	-12429	322	-3555	-2918	-11235	2975	-6090	-2784	-12659	-1270
1.241667	-24	41	86	-56	-114	-33	11	-14	-18	6	-72	-65	-95	-16	-27	-61	-101	36	-85	-31	-110	-24	-102	-69	-63	1	-103	-13	-73	-68	-146	-75	-120	3394	-3917	-14831	474	-4549	-483	-12340	452	-3552	-3046	-11304	781	-6140	-2969	-12732	-611
1.242500	-25	44	87	-61	-108	-33	12	-12	-21	5	-73	-66	-97	-17	-26	-64	-100	36	-59	-32	-108	-23	-99	-75	-65	-3	-102	-16	-74	-70	-145	-74	-60	3484	-3988	-14932	42	-4537	-680	-12262	232	-3573	-3186	-11385	-1240	-6199	-3167	-12808	-1901
1.243333	-25	41	84	-64	-111	-34	8	-14	-19	4	-73	-65	-96	-16	-28	-62	-101	34	-86	-34	-109	-24	-101	-70	-66	0	-99	-31	-74	-67	-148	-75	-103	3587	-4083	-15065	762	-4530	-896	-12199	123	-3615	-3337	-11450	550	-6267	-3383	-12877	-1651
1.244167	-24	44	88	-60	-111	-34	10	-22	-18	4	-73	-67	-97	-15	-29	-60	-104	35	-85	-33	-108	-25	-100	-69	-64	-3	-102	-12	-73	-72	-148	-74	-160	3713	-4229	-15213	1150	-4529	-1126	-12146	46	-3665	-3488	-11514	2797	-6339	-3603	-12938	-96
1.245000	-25	40	88	-62	-112	-34	11	-14	-21	3	-75	-65	-97	-17	-29	-63	-102	34	-85	-32	-107	-28	-100	-68	-59	-1	-99	-12	-69	-70	-148	-75	-77	3865	-4319	-15385	758	-4531	-1366	-12104	552	-3721	-3650	-11570	2723	-6418	-3828	-12999	-768
1.245833	-25	41	89	-59	-111	-36	11	-13	-22	5	-73	-62	-97	-27	-26	-60	-100	36	-84	-30	-107	-23	-100	-69	-64	0	-99	-9	-72	-69	-146	-74	-49	4046	-4471	-15553	260	-4537	-1616	-12078	671	-3790	-3820	-11609	1305	-6501	-4053	-13013	-885
1.246667	-24	45	91	-58	-109	-31	16	-11	-15	8	-72	-62	-98	-13	-24	-58	-98	39	-79	-29	-104	-18	-98	-65	-55	1	-97	-5	-70	-66	-144	-70	-34	4244	-4644	-15720	103	-4542	-1891	-12055	340	-3866	-3999	-11635	398	-6591	-4276	-13028	-627
1.247500	-22	45	92	-57	-103	-31	16	-13	-11	8	-66	-64	-97	-10	-25	-58	-97	36	-82	-30	-103	-21	-99	-66	-60	2	-96	-8	-67	-69	-144	-73	3	4468	-4843	-15885	-95	-4562	-2165	-12047	-126	-3954	-4185	-11643	146	-6684	-4490	-13012	-668
1.248333	-28	44	89	-56	-109	-34	11	-12	-19	6	-75	-62	-92	-14	-30	-55	-101	38	-84	-29	-108	-24	-100	-84	-66	-1	-99	-10	-73	-72	-146	-74	17	4710	-5054	-16027	-6	-4579	-2451	-12051	-475	-4045	-4384	-11639	441	-6780	-4703	-12984	-645
1.249167	-27	40	89	-57	-110	-35	11	-3	-21	5	-74	-63	-94	-35	-32	-60	-102	36	-84	-29	-105	-21	-99	-70	-62	3	-97	-10	-74	-69	-146	-73	-23	4973	-5267	-16143	690	-4604	-2737	-12058	-102	-4132	-4585	-11609	2475	-6877	-4898	-12925	-539
1.250000	-27	42	90	-57	-112	-36	13	-15	-16	6	-72	-65	-97	-14	-28	-59	-99	50	-84	-30	-105	-23	-100	-70	-63	0	-98	-10	-69	-69	-147	-74	-137	5251	-5492	-16241	5	-4626	-3030	-12077	120	-4223	-4793	-11566	1285	-6975	-5080	-12842	-13
1.250833	-26	53	86	-57	-93	-33	13	-11	-15	3	-72	-62	-99	-15	-28	-58	-99	34	-86	-30	-107	-24	-100	-68	-65	0	-97	-10	-76	-70	-138	-73	-138	5547	-5710	-16309	-1287	-4649	-3322	-12093	-1221	-4310	-5008	-11511	-1731	-7075	-5253	-12749	-1354
1.251667	-23	43	86	-60	-111	-32	12	-11	-17	7	-72	-63	-93	-13	-27	-58	-100	37	-83	-32	-105	-22	-100	-68	-66	-7	-100	-10	-73	-70	-147	-72	-161	5828	-5920	-16352	-190	-4683	-3615	-12109	-1374	-4387	-5224	-11443	-141	-7164	-5408	-12628	-1197
1.252500	-22	42	90	-59	-107	-33	13	-10	-17	4	-70	-66	-80	-12	-50	-57	-98	39	-82	-28	-102	-22	-100	-72	-64	2	-97	-10	-70	-67	-145	-75	-220	6121	-6115	-16368	-125	-4719	-3904	-12130	-1613	-4457	-5440	-11364	533	-7248	-5552	-12492	-148
1.253333	-23	43	86	-55	-109	-30	17	-8	-14	8	-69	-64	-93	-12	-25	-57	-98	36	-102	-15	-102	-18	-99	-70	-61	3	-95	-10	-74	-68	-145	-70	-242	6411	-6288	-16371	-93	-4759	-4178	-12148	-1761	-4517	-5657	-11278	1053	-7333	-5688	-12351	-9
1.254167	-22	44	86	-57	-104	-31	17	-12	-13	8	-70	-61	-92	-11	-25	-57	-96	37	-84	-27	-101	-21	-98	-69	-61	2	-98	-10	-70	-68	-151	-77	-281	6693	-6435	-16349	-75	-4795	-4450	-12164	-1836	-4563	-5877	-11191	1690	-7398	-5816	-12190	-297
1.255000	-19	42	90	-58	-105	-30	16	-11	-12	8	-68	-63	-91	-9	-24	-56	-81	39	-77	-30	-100	-18	-97	-65	-57	4	-95	-9	-67	-68	-144	-74	-205	6961	-6551	-16317	-246	-4836	-4710	-12171	-2072	-4596	-6090	-11105	576	-7459	-5941	-12030	210
1.255833	-22	44	91	-58	-109	-33	23	-12	-10	8	-69	-63	-93	-14	-27	-57	-97	37	-83	-31	-102	-23	-101	-69	-59	3	-97	-9	-57	-73	-145	-74	-229	7218	-6641	-16275	-936	-4886	-4967	-12185	-2697	-4619	-6307	-11021	-1705	-7508	-6059	-11869	-566
1.256667	-22	41	86	-61	-109	-33	12	-15	-17	4	-72	-68	-96	-18	-29	-59	-102	42	-90	-34	-104	-21	-102	-72	-60	-5	-101	-15	-76	-72	-149	-76	-199	7449	-6705	-16229	35	-4937	-5208	-12194	-2674	-4628	-6515	-10947	146	-7549	-6183	-11714	-1223
1.257500	-26	38	81	-64	-113	-39	5	-18	-22	0	-79	-66	-97	-17	-30	-61	-102	30	-88	-35	-107	-23	-100	-69	-62	-1	-98	-12	-69	-72	-146	-79	-77	7682	-6730	-16177	819	-4983	-5425	-12199	-2415	-4616	-6714	-10869	2934	-7558	-6303	-11570	251
1.258333	-26	40	87	-58	-110	-34	12	-17	-21	1	-74	-65	-99	-16	-29	-59	-99	34	-86	-34	-108	-7	-99	-66	-68	-1	-101	-15	-70	-70	-146	-77	-185	7884	-6731	-16121	581	-5030	-5639	-12199	-1661	-4602	-6916	-10801	3444	-7560	-6433	-11430	-508
1.259167	-22	51	87	-58	-110	-32	15	3	-21	5	-70	-63	-96	-16	-30	-62	-100	35	-86	-32	-107	-22	-101	-67	-62	3	-100	-13	-73	-68	-143	-77	-225	8079	-6713	-16064	232	-5082	-5833	-12190	-1066	-4572	-7094	-10739	2417	-7550	-6566	-11300	-852
1.260000	-23	41	89	-58	-109	-32	11	-15	-18	5	-73	-62	-94	-16	-29	-59	-100	37	-63	-31	-109	-26	-102	-72	-63	0	-96	-14	-75	-67	-147	-76	-126	8260	-6671	-16012	245	-5137	-6010	-12192	-643	-4543	-7278	-10686	1727	-7524	-6704	-11186	-118
1.260833	-26	41	89	-58	-107	-35	2	-14	-21	5	-73	-63	-98	-18	-28	-60	-99	35	-82	-31	-107	-22	-100	-69	-62	0	-97	-13	-72	-69	-121	-76	-43	8434	-6619	-15968	237	-5183	-6178	-12182	-246	-4506	-7441	-10633	1403	-7485	-6854	-11087	92
1.261667	-23	44	87	-60	-111	-38	11	-12	-17	6	-72	-60	-99	-13	-26	-57	-99	33	-83	-31	-104	-23	-102	-66	-66	2	-98	-14	-73	-66	-145	-75	-150	8599	-6566	-15925	215	-5231	-6328	-12179	189	-4469	-7606	-10584	1808	-7429	-7009	-11004	318
1.262500	-24	43	90	-61	-112	-12	12	-14	9	7	-72	-64	-101	-14	-26	-60	-97	35	-83	-33	-107	-23	-99	-67	-64	0	-99	-17	-75	-69	-145	-76	-232	8759	-6510	-15886	349	-5272	-6466	-12148	688	-4436	-7764	-10541	3590	-7373	-7171	-10933	540
1.263333	-27	41	87	-60	-112	-33	12	-14	-17	9	-73	-62	-97	-16	-28	-58	-101	35	-83	-34	-87	-22	-99	-66	-67	0	-100	-12	-73	-67	-147	-77	-128	8918	-6460	-15846	64	-5315	-6586	-12174	1209	-4401	-7915	-10489	3436	-7304	-7343	-10872	1140
1.264167	-28	43	72	-60	-116	-33	20	-16	-21	5	-76	-63	-98	-16	-29	-60	-103	36	-84	-31	-108	-21	-103	-69	-68	-6	-101	-5	-73	-72	-148	-78	-51	9079	-6421	-15813	-1382	-5351	-6696	-12175	-144	-4385	-8064	-10445	-700	-7233	-7519	-10834	198
1.265000	-26	42	86	-63	-111	-35	11	-17	-22	3	-75	-62	-99	-25	-30	-62	-119	33	-83	-34	-112	-27	-102	-69	-70	-4	-102	-16	-74	-72	-150	-83	-24	9242	-6401	-15786	-176	-5383	-6795	-12178	-856	-4369	-8211	-10392	-187	-7167	-7700	-10804	-60
1.265833	-31	39	89	-65	-115	-39	7	-21	-22	4	-74	-67	-100	-15	-30	-63	-101	35	-83	-32	-108	-25	-105	-69	-64	0	-99	-18	-72	-69	-146	-69	-61	9414	-6392	-15755	-47	-5406	-6879	-12184	-1435	-4355	-8347	-10330	-619	-7086	-7873	-10772	912
1.266667	-25	44	88	-60	-109	-31	10	-11	-16	9	-72	-62	-98	-14	-27	-56	-99	62	-80	-28	-104	-22	-99	-66	-63	2	-96	-12	-75	-65	-145	-74	-70	9588	-6407	-15732	-296	-5419	-6947	-12190	-2308	-4345	-8489	-10275	-457	-7011	-8051	-10743	576
1.267500	-23	44	89	-55	-109	-31	-6	-12	-18	49	-68	-63	-94	-12	-26	-57	-102	38	-82	-31	-107	-23	-100	-66	-63	3	-98	-10	-75	-75	-143	-72	34	9765	-6455	-15714	-431	-5426	-7011	-12199	-2791	-4357	-8628	-10189	-331	-6941	-8227	-10722	604
1.268333	-24	45	91	-58	-110	-34	15	-12	-21	8	-72	-62	-95	-12	-29	-48	-110	39	-81	-28	-104	-19	-102	-66	-64	1	-94	-10	-72	-65	-147	-73	-32	9938	-6512	-15700	-481	-5429	-7066	-12211	-3023	-4397	-8768	-10107	-1093	-6878	-8398	-10693	1158
1.269167	-28	43	73	-59	-111	-30	16	-12	-17	9	-69	-61	-98	-10	-28	-59	-103	37	-83	-29	-107	-22	-99	-66	-63	1	-96	-10	-70	-66	-146	-74	-96	10104	-6598	-15691	-1571	-5423	-7113	-12220	-3970	-4393	-8904	-10011	-4460	-6822	-8574	-10667	736
1.270000	-22	44	91	-56	-109	-30	15	-13	-18	10	-70	-62	-96	-11	-27	-57	-92	23	-82	-29	-107	-24	-101	-72	-65	2	-96	-10	-75	-72	-146	-72	-101	10271	-6706	-15691	-998	-5419	-7156	-12226	-4455	-4414	-9040	-9897	-3966	-6775	-8740	-10631	-323
1.270833	-23	43	64	-57	-114	-33	15	-12	-18	7	-69	-61	-97	-13	-26	-58	-101	39	-80	-29	-103	-19	-97	-66	-64	4	-90	-11	-76	-68	-138	-72	-160	10420	-6825	-15704	23	-5393	-7190	-12225	-4648	-4434	-9171	-9807	-1353	-6732	-8898	-10581	1351
1.271667	-26	43	89	-58	-111	-34	15	-9	-19	10	-67	-60	-96	-10	-24	-60	-99	28	-83	-30	-104	-25	-99	-66	-63	2	-94	-10	-69	-67	-147	-72	-142	10551	-6966	-15724	-78	-5371	-7227	-12221	-4254	-4440	-9298	-9689	-155	-6696	-9048	-10518	1365
1.272500	-26	43	90	-59	-111	-33	16	-10	-21	6	-73	-35	-97	-10	-24	-58	-100	37	-83	-30	-104	-19	-100	-67	-63	3	-100	-13	-74	-69	-147	-73	-117	10662	-7120	-15750	-463	-5352	-7261	-12208	-3863	-4467	-9419	-9568	-974	-6670	-9191	-10441	878
1.273333	-25	43	87	-58	-108	-32	16	-9	-16	8	-72	-61	-98	-10	-26	-61	-101	36	-87	-30	-83	-22	-98	-68	-64	1	-100	-12	-72	-69	-148	-74	-112	10733	-7279	-15800	-279	-5324	-7297	-12190	-3644	-4480	-9536	-9445	-1862	-6649	-9330	-10351	1069
1.274167	-23	44	87	-50	-110	-33	12	-13	-19	4	-74	-64	-97	-14	-26	-57	-99	37	-82	-30	-108	-21	-97	-67	-67	2	-116	-9	-72	-66	-146	-68	-21	10785	-7439	-15857	-322	-5302	-7335	-12154	-3181	-4479	-9624	-9312	-2416	-6632	-9454	-10252	1134
1.275000	-23	44	88	-55	-108	-28	17	-8	-15	8	-72	-58	-94	-13	-25	-56	-99	41	-83	-28	-104	-18	-96	-66	-61	5	-95	-9	-72	-65	-146	-72	5	10793	-7604	-15902	-238	-5282	-7377	-12113	-2867	-4471	-9709	-9182	-2260	-6626	-9574	-10133	1381
1.275833	-15	46	88	-57	-108	-9	18	-9	-15	8	-68	-59	-94	-9	-21	-55	-102	39	-81	-27	-104	-21	-99	-67	-62	5	-93	-9	-70	-72	-142	-70	-48	10762	-7772	-16023	217	-5272	-7425	-12063	-2299	-4456	-9785	-9052	-166	-6626	-9690	-9998	1408
1.276667	-26	43	87	-58	-107	-31	15	-13	-17	6	-72	-64	-94	-13	-10	-58	-100	36	-84	-28	-111	-22	-101	-72	-65	3	-97	-13	-74	-72	-148	-77	-66	10684	-7938	-16135	631	-5272	-7479	-12002	-1008	-4439	-9850	-8932	2234	-6633	-9797	-9861	1761
1.277500	-24	43	86	-56	-112	-36	13	-8	-19	5	-70	-63	-100	-12	-27	-56	-100	37	-84	-31	-109	-22	-101	-70	-63	1	-100	-12	-73	-67	-153	-75	-4	10565	-8092	-16266	-801	-5276	-7535	-11935	-1263	-4411	-9891	-8809	-1017	-6640	-9894	-9715	1277
1.278333	-23	44	88	-59	-111	-31	12	-11	-16	6	-73	-63	-96	-10	-25	-98	-100	39	-101	-28	-105	-21	-100	-69	-63	4	-99	-11	-76	-67	-146	-73	30	10401	-8250	-16404	-166	-5293	-7597	-11860	-1496	-4379	-9922	-8697	-513	-6662	-9986	-9563	428
1.279167	-26	44	88	-58	-116	-32	15	-11	-14	6	-70	-62	-94	-12	-26	-59	-102	36	-84	-30	-104	-21	-101	-69	-63	4	-96	-11	-70	-67	-149	-74	106	10196	-8400	-16563	330	-5319	-7665	-11781	-1104	-4346	-9942	-8585	-41	-6671	-10069	-9411	1580
1.280000	-23	47	87	-57	-110	-31	13	-13	-19	5	-72	-60	-67	-9	-27	-59	-118	35	-81	-26	-104	-22	-99	-65	-63	2	-98	-8	-67	-68	-145	-74	218	9955	-8538	-16730	436	-5357	-7740	-11695	-1167	-4327	-9943	-8488	747	-6695	-10142	-9261	1234
1.280833	-24	46	88	-58	-108	-34	12	-13	-13	7	-69	-60	-93	-12	-28	-59	-96	38	-83	-27	-103	-22	-101	-67	-59	4	-98	-9	-70	-68	-149	-76	207	9674	-8672	-16909	278	-5406	-7818	-11621	-955	-4280	-9936	-8397	1377	-6724	-10208	-9116	1088
1.281667	-24	40	88	-61	-112	-35	11	-13	-16	5	-73	-64	-93	-14	-28	-62	-102	34	-82	-31	-103	-25	-103	-70	-62	2	-101	-11	-75	-70	-146	-77	156	9363	-8796	-17095	329	-5466	-7897	-11548	-426	-4250	-9914	-8320	2327	-6750	-10257	-8980	1349
1.282500	-23	42	87	-62	-110	-38	10	-15	-8	2	-70	-69	-97	-17	-27	-58	-99	32	-87	-30	-104	-23	-101	-68	-61	1	-101	-11	-73	-72	-145	-76	160	9057	-8910	-17282	-860	-5524	-7973	-11472	-566	-4229	-9891	-8252	-170	-6783	-10293	-8850	1277
1.283333	-25	37	84	-58	-110	-35	12	-15	-22	2	-73	-64	-94	-14	-30	-59	-101	12	-88	-32	-109	-22	-101	-68	-64	1	-99	-11	-69	-70	-146	-76	158	8665	-9017	-17468	-800	-5586	-8045	-11409	-787	-4207	-9854	-8192	-276	-6814	-10315	-8736	-291
1.284167	-25	41	86	-59	-115	-34	12	-17	-21	1	-76	-63	-98	-12	-29	-63	-99	33	-84	-30	-105	-23	-105	-72	-68	-3	-103	-11	-69	-72	-149	-79	177	8292	-9110	-17636	197	-5649	-8112	-11346	-934	-4196	-9815	-8150	1774	-6844	-10312	-8630	1123
1.285000	-25	41	86	-60	-109	-34	10	-15	-18	5	-74	-63	-94	-16	-31	-55	-99	32	-85	-30	-105	-26	-102	-69	-64	0	-101	-10	-74	-70	-148	-79	257	7908	-9190	-17800	626	-5700	-8165	-11294	-494	-4187	-9766	-8112	3022	-6871	-10292	-8547	1557
1.285833	-21	42	88	-76	-110	-39	12	-14	-19	4	-73	-63	-96	-16	-27	-59	-99	35	-83	-31	-105	-23	-102	-69	-63	0	-102	-11	-74	-86	-144	-73	204	7528	-9255	-17945	110	-5753	-8207	-11249	75	-4180	-9714	-8083	2380	-6894	-10243	-8468	537
1.286667	-22	44	90	-60	-105	-31	13	-11	-15	8	-70	-62	-97	-14	-27	-52	-94	38	-82	-27	-113	-21	-98	-65	-61	1	-99	-6	-70	-68	-144	-70	166	7150	-9308	-18064	-281	-5796	-8250	-11210	275	-4184	-9657	-8067	1464	-6917	-10178	-8411	430
1.287500	-22	47	73	-58	-110	-33	15	-11	-17	8	-72	-62	-95	-11	-25	-58	-96	37	-81	-30	-108	-24	-100	-65	-59	0	-101	-8	-68	-68	-121	-68	132	6774	-9342	-18164	-142	-5827	-8239	-11186	432	-4190	-9594	-8061	613	-6931	-10087	-8367	447
1.288333	-21	42	89	-56	-105	-32	16	-10	-17	4	-70	-62	-84	-13	-27	-53	-97	36	-79	-28	-103	-17	-98	-65	-62	1	-97	-9	-70	-66	-143	-72	63	6410	-9361	-18234	-120	-5837	-8231	-11172	502	-4221	-9536	-8066	-14	-6943	-9977	-8342	491
1.289167	-25	42	86	-56	-109	-31	13	-10	-16	6	-69	-62	-93	-13	-29	-59	-102	36	-83	-30	-103	-23	-98	-68	-63	1	-105	-7	-70	-68	-144	-74	6	6060	-9360	-18280	57	-5843	-8203	-11167	778	-4220	-9471	-8078	566	-6954	-9850	-8331	237
1.290000	-23	42	87	-58	-105	-36	11	-15	-19	2	-73	-67	-96	-21	-28	-64	-102	33	-83	-32	-104	-23	-99	-73	-66	-5	-100	-11	-72	-69	-149	-76	-58	5727	-9339	-18299	712	-5823	-8143	-11170	1683	-4249	-9410	-8105	2410	-6962	-9705	-8331	361
1.290833	-26	40	84	-60	-113	-38	7	-15	-19	2	-76	-66	-101	-17	-30	-61	-102	34	-84	-32	-110	-22	-98	-68	-63	12	-97	-10	-73	-72	-148	-74	-14	5419	-9295	-18287	-782	-5798	-8081	-11179	1135	-4270	-9340	-8137	-1276	-6963	-9542	-8340	285
1.291667	-25	42	85	-61	-114	-36	8	-16	-19	4	-63	-63	-97	-18	-29	-55	-100	37	-87	-35	-108	-25	-100	-70	-59	0	-96	-10	-67	-68	-146	-73	112	5134	-9231	-18249	-899	-5754	-7989	-11199	-107	-4286	-9267	-8175	-2549	-6959	-9370	-8360	-1192
1.292500	-22	43	87	-57	-109	-36	12	-14	-23	3	-68	-61	-97	-16	-28	-56	-99	39	-82	-31	-107	-23	-96	-67	-63	0	-96	-11	-72	-69	-148	-72	128	4893	-9146	-18188	149	-5699	-7872	-11220	-415	-4340	-9194	-8228	-1967	-6957	-9195	-8392	-163
1.293333	-23	45	89	-57	-108	-30	12	-12	-18	7	-72	-61	-92	-14	-27	-74	-102	35	-85	-31	-107	-26	-97	-66	-62	0	-98	-11	-73	-66	-145	-73	69	4621	-9046	-18109	367	-5636	-7744	-11252	-551	-4380	-9121	-8269	-1095	-6952	-9018	-8433	-275
1.294167	-19	44	89	-16	-103	-32	11	-13	-17	4	-72	-62	-91	-14	-28	-57	-96	37	-82	-30	-102	-21	-100	-79	-61	-1	-94	-10	-69	-68	-145	-74	23	4398	-8919	-18010	-9	-5568	-7599	-11294	-92	-4427	-9048	-8349	-854	-6952	-8842	-8484	-528
1.295000	-21	40	87	-57	-105	-30	15	-14	-13	4	-66	-59	-93	-8	-27	-58	-96	37	-83	-31	-103	-21	-97	-65	-58	1	-96	-10	-67	-66	-144	-73	45	4195	-8788	-17912	122	-5493	-7444	-11335	521	-4472	-8975	-8424	-310	-6952	-8679	-8539	-527
1.295833	-21	45	86	-56	-105	-29	13	-15	-17	6	-70	-59	-93	-11	-28	-55	-97	39	-81	-28	-103	-22	-100	-64	-63	1	-95	-10	-69	-73	-146	-73	8	4008	-8633	-17782	-395	-5432	-7281	-11388	573	-4526	-8894	-8505	-2644	-6959	-8527	-8601	30
1.296667	-22	43	89	-59	-108	-32	12	-13	-16	5	-72	-64	-93	-13	-29	-59	-99	33	-91	-32	-101	-25	-100	-67	-64	0	-97	-14	-74	-68	-149	-76	-46	3835	-8471	-17658	-168	-5370	-7115	-11444	372	-4578	-8824	-8581	-2966	-6974	-8396	-8674	-1598
1.297500	-25	20	87	-63	-113	-32	9	-16	-18	3	-75	-66	-97	-15	-31	-59	-98	36	-88	-35	-112	-25	-103	-68	-63	4	-98	-17	-70	-69	-138	-74	-113	3676	-8305	-17530	898	-5314	-6947	-11504	330	-4637	-8753	-8693	-211	-6993	-8277	-8746	-873
1.298333	-24	42	86	-63	-112	-30	11	-16	-18	4	-77	-67	-95	-17	-33	-60	-102	33	-91	-12	-109	-26	-103	-70	-64	-1	-103	-17	-75	-74	-152	-78	-43	3531	-8133	-17403	1117	-5269	-6773	-11566	331	-4692	-8670	-8790	1914	-7024	-8183	-8827	206
1.299167	-12	36	86	-65	-111	-36	10	-19	-21	2	-76	-66	-98	-17	-32	-59	-99	33	-86	-36	-108	-26	-101	-69	-63	-3	-93	-15	-83	-70	-147	-76	103	3391	-7948	-17274	605	-5236	-6615	-11632	835	-4746	-8621	-8892	1698	-7053	-8103	-8904	-608
1.300000	-25	41	87	-59	-110	-34	9	-18	-38	2	-75	-66	-95	-23	-32	-60	-103	32	-87	-33	-108	-25	-102	-70	-69	0	-103	-16	-75	-70	-147	-79	72	3282	-7773	-17148	237	-5219	-6462	-11700	1262	-4798	-8564	-8999	775	-7098	-8047	-8995	-484
1.300833	-25	44	86	-59	-109	-32	11	-17	-21	5	-73	-64	-96	-13	-30	-63	-103	33	-88	-32	-86	-22	-101	-69	-62	0	-99	-11	-73	-69	-147	-80	89	3144	-7601	-17028	175	-5218	-6315	-11772	1477	-4847	-8504	-9103	123	-7151	-8010	-9082	-423
1.301667	-23	44	88	-59	-109	-34	12	-21	-17	5	-74	-63	-90	-18	-31	-62	-95	34	-86	-34	-103	-23	-103	-73	-64	-1	-98	-13	-69	-69	-147	-76	70	3027	-7433	-16911	161	-5236	-6183	-11848	1567	-4898	-8460	-9205	-96	-7212	-7988	-9174	-489
1.302500	-22	44	94	-59	-109	-33	11	-16	-15	4	-72	-63	-96	-15	-33	-62	-102	34	-88	-32	-108	-22	-104	-69	-62	1	-102	-14	-74	-77	-146	-77	23	2915	-7294	-16798	363	-5269	-6060	-11919	1786	-4953	-8419	-9313	442	-7278	-7980	-9271	-461
1.303333	-24	43	89	-58	-109	-35	10	-16	-18	3	-70	-64	-96	0	-32	-59	-99	32	-86	-34	-105	-24	-103	-70	-62	0	-101	-14	-72	-73	-145	-77	26	2806	-7127	-16693	994	-5324	-5950	-11997	2801	-5002	-8383	-9418	2766	-7355	-7980	-9365	-272
1.304167	-40	40	90	-60	-111	-36	10	-17	-19	1	-76	-66	-97	-19	-33	-60	-101	30	-87	-35	-107	-25	-96	-72	-64	-1	-102	-12	-77	-70	-148	-76	36	2697	-6989	-16590	-284	-5393	-5869	-12074	3099	-5052	-8347	-9517	516	-7439	-7984	-9464	12
1.305000	-25	41	87	-61	-112	-36	10	-17	-28	2	-74	-65	-98	-17	-29	-58	-104	30	-91	-36	-109	-23	-102	-72	-67	0	-100	-13	-72	-69	-145	-76	93	2600	-6870	-16447	-1147	-5499	-5793	-12155	1959	-5105	-8313	-9610	-1894	-7524	-7988	-9563	-1429
1.305833	-24	40	85	-61	-111	-36	10	-16	-19	-1	-76	-65	-96	-18	-30	-61	-99	29	-86	-36	-107	-27	-101	-72	-65	3	-101	-17	-72	-70	-144	-76	78	2504	-6743	-16394	-187	-5579	-5727	-12238	1762	-5157	-8278	-9700	-1603	-7609	-7990	-9660	-690
1.306667	-26	40	87	-58	-108	-34	11	-16	-15	2	-73	-77	-95	-17	-33	-62	-103	32	-90	-34	-107	-22	-100	-70	-63	-1	-100	-13	-73	-69	-145	-76	88	2409	-6638	-16300	-279	-5694	-5677	-12332	1045	-5216	-8244	-9759	-2148	-7700	-7982	-9758	-491
1.307500	-23	44	84	-57	-110	-35	9	-17	-21	1	-74	-65	-98	-18	-30	-58	-101	34	-86	-32	-109	-23	-97	-70	-64	1	-99	-8	-73	-70	-144	-74	93	2330	-6535	-16208	-293	-5820	-5638	-12403	534	-5276	-8203	-9862	-2312	-7790	-7964	-9857	-489
1.308333	-23	43	87	-58	-108	-34	16	-14	-19	4	-69	-65	-98	-15	-38	-59	-102	33	-86	-33	-105	-22	-97	-72	-64	1	-98	-11	-72	-67	-145	-74	-8	2252	-6446	-16118	-286	-5951	-5607	-12489	181	-5332	-8159	-9932	-1677	-7876	-7928	-9955	-483
1.309167	-40	42	90	-103	-109	-32	13	-13	-16	4	-69	-61	-94	-13	-26	-56	-98	36	-82	-31	-107	-23	-98	-75	-58	2	-108	-9	-68	-68	-142	-74	-52	2188	-6364	-16033	-968	-6092	-5588	-12581	-738	-5405	-8109	-9999	-3936	-7956	-7878	-10054	-22
1.310000	-26	42	87	-58	-110	-31	28	-15	4	6	-73	-63	-98	-15	-29	-58	-98	35	-83	-32	-107	-21	-98	-70	-60	1	-97	-10	-74	-69	-147	-72	-18	2130	-6287	-15954	-1453	-6234	-5584	-12670	-2047	-5478	-8054	-10063	-5970	-8033	-7808	-10146	-1470
1.310833	-24	39	85	-59	-110	-33	12	-11	-17	5	-68	-64	-96	-14	-29	-58	-95	34	-83	-29	-105	-19	-97	-69	-62	3	-98	-7	-74	-70	-146	-75	20	2086	-6215	-15876	-230	-6370	-5567	-12761	-2698	-5548	-7990	-10115	-4178	-8092	-7716	-10235	-1196
1.311667	-21	41	90	-59	-109	-32	15	-15	-19	5	-82	-64	-95	-14	-30	-57	-76	37	-83	-30	-108	-22	-98	-69	-64	0	-98	-8	-72	-68	-145	-74	28	2054	-6143	-15807	527	-6505	-5550	-12856	-2792	-5625	-7924	-10169	-1943	-8146	-7607	-10324	315
1.312500	-27	42	87	-57	-110	-32	12	-15	-17	7	-67	-63	-96	-15	-27	-57	-101	36	-82	-32	-104	-19	-96	-67	-60	1	-97	-10	-68	-66	-144	-75	-28	2037	-6090	-15739	234	-6635	-5555	-12949	-2023	-5696	-7844	-10208	-1574	-8183	-7481	-10408	-390
1.313333	-22	47	91	-58	-107	-31	16	-13	-15	9	-67	-61	-121	-9	-26	-55	-107	41	-84	-28	-103	-21	-97	-67	-63	3	-98	-8	-68	-65	-142	-70	-68	2035	-6007	-15682	54	-6758	-5550	-13045	-1292	-5776	-7760	-10245	-2296	-8209	-7338	-10485	-489
1.314167	-23	43	89	-58	-105	-31	17	-13	-11	8	-67	-62	-94	-13	-28	-55	-96	37	-81	-30	-103	-21	-95	-62	-62	8	-97	-8	-72	-68	-143	-72	-117	2051	-5934	-15639	102	-6866	-5542	-13134	-532	-5839	-7669	-10280	-3008	-8226	-7183	-10558	-435
1.315000	-19	42	91	-57	-108	-14	18	-14	-16	0	-67	-61	-92	-11	-26	-57	-100	38	-83	-31	-105	-23	-95	-67	-62	2	-97	-8	-70	-67	-142	-73	-124	2076	-5857	-15606	101	-6974	-5546	-13225	-33	-5912	-7577	-10316	-3257	-8231	-7021	-10620	-545
1.315833	-25	43	89	-59	-111	-33	12	-16	-19	6	-72	-64	-97	-14	-23	-58	-101	38	-81	-28	-103	-21	-109	-69	-60	0	-98	-9	-70	-66	-142	-73	-91	2119	-5771	-15585	217	-7068	-5517	-13310	257	-5977	-7474	-10345	-2422	-8228	-6846	-10671	-359
1.316667	-24	42	87	-60	-108	-28	12	-17	-21	6	-73	-61	-97	-13	-28	-72	-101	33	-85	-29	-104	-24	-101	-68	-63	1	-98	-10	-70	-70	-148	-74	-69	2172	-5688	-15583	989	-7163	-5492	-13393	1307	-6043	-7366	-10368	162	-8217	-6677	-10712	-87
1.317500	-22	43	88	-59	-108	-34	15	-18	-18	3	-73	-65	-96	-13	-26	-58	-98	35	-84	-30	-105	-24	-100	-70	-65	-1	-99	-11	-73	-69	-146	-74	-78	2241	-5585	-15586	664	-7238	-5458	-13467	2210	-6109	-7266	-10384	-802	-8199	-6507	-10743	309
1.318333	-25	43	89	-59	-110	-33	13	-14	-17	8	-59	-62	-97	-11	-28	-55	-100	37	-83	-32	-104	-19	-100	-68	-61	3	-99	-9	-72	-68	-146	-75	-90	2321	-5473	-15609	-548	-7316	-5409	-13530	1304	-6172	-7147	-10410	-4316	-8181	-6344	-10759	-1228
1.319167	-17	54	90	-58	-115	-32	15	-15	-19	6	-72	-63	-97	-12	-28	-55	-99	39	-82	-30	-105	-22	-94	-73	-63	4	-100	-9	-70	-67	-145	-75	-48	2411	-5345	-15642	551	-7388	-5351	-13580	1562	-6231	-7031	-10420	-3087	-8168	-6189	-10757	-861
1.320000	-21	44	90	-59	-108	-31	16	-10	-15	9	-70	-62	-101	-11	-25	-55	-99	37	-82	-28	-104	-21	-99	-66	-61	1	-96	-10	-73	-68	-131	-72	26	2501	-5207	-15690	447	-7470	-5277	-13619	1799	-6297	-6914	-10435	-2608	-8166	-6052	-10747	-202
1.320833	-19	46	93	-58	-112	-33	13	-13	-16	7	-72	-60	-94	-10	-27	-56	-100	38	-81	-30	-105	-23	-86	-68	-62	2	-96	-11	-73	-68	-147	-75	23	2604	-5057	-15750	257	-7557	-5192	-13643	2127	-6369	-6793	-10446	-2252	-8170	-5933	-10721	-471
1.321667	-21	45	89	-56	-108	-33	15	-13	-24	3	-73	-62	-98	-35	-25	-56	-98	36	-82	-30	-107	-24	-103	-67	-64	0	-98	-13	-75	-68	-145	-73	-31	2702	-4895	-15815	206	-7648	-5091	-13648	2368	-6452	-6677	-10451	-1884	-8195	-5823	-10676	-525
1.322500	-24	43	86	-60	-111	-35	18	-14	-17	4	-72	-63	-97	-16	-26	-58	-100	36	-84	-30	-107	-25	-102	-67	-62	2	-86	-10	-74	-70	-148	-74	-19	2786	-4719	-15895	-191	-7759	-4982	-13641	2357	-6547	-6556	-10463	-3302	-8243	-5743	-10625	208
1.323333	-26	45	88	-59	-110	-34	12	-13	-23	5	-75	-63	-100	-13	-29	-58	-105	33	-86	-32	-109	-25	-104	-72	-68	-4	-99	-13	-78	-70	-149	-78	-63	2877	-4531	-15979	-1126	-7882	-4900	-13618	1936	-6658	-6448	-10468	-5786	-8315	-5688	-10564	-731
1.324167	-31	37	86	-63	-117	-39	12	-17	-22	1	-79	-69	-102	-19	-30	-64	-104	16	-84	-35	-103	-26	-103	-72	-62	0	-97	-16	-75	-70	-149	-78	-48	2960	-4335	-16058	-257	-8018	-4729	-13567	1763	-6782	-6335	-10466	-4038	-8407	-5646	-10488	-1416
1.325000	-26	43	88	-62	-116	-34	11	-12	-26	2	-78	-66	-99	-16	-30	-60	-102	35	-86	-34	-108	-26	-104	-73	-67	-1	-100	-14	-75	-70	-145	-77	56	3024	-4146	-16134	533	-8177	-4592	-13502	1517	-6932	-6233	-10468	-1232	-8532	-5634	-10405	215
1.325833	-24	44	86	-59	-111	-31	10	-14	-22	3	-76	-63	-99	-16	-29	-59	-101	35	-86	-33	-114	-24	-104	-72	-50	0	-98	-12	-73	-72	-147	-76	-5	3083	-3927	-16200	88	-8354	-4447	-13414	1770	-7092	-6133	-10465	-500	-8685	-5641	-10318	-247
1.326667	-22	42	89	-58	-109	-34	15	-12	-21	-5	-74	-62	-94	2	-27	-65	-100	35	-83	-34	-104	-23	-103	-67	-62	1	-94	-10	-72	-67	-143	-75	-31	3122	-3719	-16275	-498	-8558	-4306	-13310	1651	-7274	-6050	-10456	-1523	-8863	-5675	-10229	-627
1.327500	-24	47	105	-58	-108	-32	15	-11	-18	6	-70	-64	-95	-13	-25	-60	-95	38	-82	-32	-104	-19	-104	-70	-58	0	-85	-13	-70	-68	-147	-78	9	3144	-3512	-16308	-337	-8768	-4167	-13191	1407	-7482	-5980	-10450	-2103	-9069	-5723	-10134	-382
1.328333	-22	43	87	-59	-110	-33	13	-13	-16	8	-72	-66	-94	-14	-28	-60	-98	36	-84	-33	-105	-19	-101	-66	-60	0	-94	-12	-67	-69	-146	-75	13	3147	-3314	-16344	-214	-9005	-4038	-13045	1469	-7703	-5917	-10434	-2258	-9297	-5785	-10049	-591
1.329167	-22	37	88	-56	-107	-27	13	-12	-18	5	-72	-61	-95	-14	-27	-58	-98	38	-82	-32	-104	-24	-99	-69	-66	0	-98	-12	-72	-67	-145	-74	-61	3137	-3121	-16354	-187	-9254	-3923	-12909	1388	-7944	-5878	-10418	-1999	-9539	-5861	-9965	-742
1.330000	-25	44	87	-59	-109	-34	13	-13	-17	-7	-108	-65	-96	-19	-29	-61	-100	36	-83	-33	-105	-25	-99	-70	-62	-1	-99	-12	-74	-68	-147	-69	-100	3106	-2940	-16349	150	-9524	-3825	-12750	1509	-8195	-5853	-10397	111	-9804	-5949	-9879	-644
1.330833	-23	42	89	-60	-110	-35	11	-16	-19	5	-72	-66	-94	-18	-26	-60	-99	34	-82	-29	-109	-26	-101	-70	-59	0	-97	-14	-72	-69	-148	-76	-91	3060	-2778	-16331	113	-9806	-3750	-12582	2059	-8454	-5847	-10366	859	-10069	-6035	-9800	73
1.331667	-28	42	85	-59	-113	-34	11	-15	-23	8	-66	-67	-96	-21	-31	-63	-103	34	-86	-34	-111	-24	-102	-72	-64	-4	-100	-16	-76	-70	-151	-79	-126	3005	-2630	-16286	-1295	-10095	-3697	-12403	1027	-8720	-5862	-10334	-2684	-10339	-6131	-9721	-836
1.332500	-32	40	80	-64	-112	-38	8	-18	-23	3	-75	-66	-98	-21	-30	-61	-103	35	-87	-34	-111	-24	-100	-67	-66	-18	-98	-14	-73	-70	-146	-77	-28	2940	-2494	-16222	-119	-10392	-3673	-12224	729	-8978	-5890	-10284	-1268	-10598	-6215	-9641	-1192
1.333333	-21	42	85	-56	-109	-33	12	-16	-18	3	-73	-63	-96	-18	-25	-63	-99	36	-83	-31	-103	-21	-98	-67	-63	0	-98	-11	-73	-68	-148	-74	123	2871	-2373	-16140	478	-10692	-3673	-12033	722	-9233	-5938	-10228	-386	-10851	-6299	-9567	86
1.334167	-24	41	85	-58	-105	-33	15	-13	-15	4	-70	-62	-94	-17	-25	-57	-100	34	-84	-22	-103	-19	-96	-67	-64	1	-99	-11	-68	-65	-145	-70	97	2794	-2283	-16047	639	-10986	-3704	-11854	658	-9478	-6000	-10162	574	-11085	-6370	-9491	53
1.335000	-21	45	88	-57	-109	-29	12	-12	-18	6	-72	-62	-91	-13	-26	-57	-98	38	-82	-29	-105	-19	-99	-66	-63	1	-96	-9	-70	-63	-148	-70	-67	2739	-2201	-15941	332	-11283	-3770	-11672	524	-9714	-6082	-10085	1469	-11310	-6440	-9419	-78
1.335833	-24	44	88	-58	-107	-33	16	-12	-18	5	-72	-61	-92	-14	-26	-60	-99	34	-81	-28	-105	-17	-96	-65	-58	0	-98	-8	-67	-64	-145	-73	-275	2645	-2143	-15829	510	-11573	-3859	-11490	637	-9935	-6181	-10000	1931	-11512	-6500	-9358	538
1.336667	-19	44	90	-59	-108	-33	11	1	-16	6	-70	-16	-92	-14	-27	-60	-97	37	-84	-29	-107	-24	-101	-66	-63	-1	-99	-12	-72	-69	-148	-76	-256	2571	-2092	-15719	-156	-11861	-3983	-11322	596	-10144	-6287	-9910	-188	-11696	-6547	-9289	346
1.337500	-23	41	86	-59	-110	-32	10	-12	-21	5	-74	-65	-95	-17	-28	-60	-101	35	-83	-32	-107	-22	-99	-70	-66	0	-101	-14	-88	-68	-149	-75	-96	2512	-2058	-15609	385	-12131	-4127	-11150	1046	-10338	-6405	-9809	1142	-11859	-6589	-9226	-613
1.338333	-26	43	87	-62	-107	-32	12	-15	-19	9	-70	-64	-95	-15	-21	-58	-99	37	-85	-32	-104	-19	-99	-67	-64	3	-97	-11	-70	-63	-149	-73	-61	2471	-2034	-15482	986	-12389	-4266	-10984	1506	-10511	-6534	-9701	4084	-11996	-6617	-9164	1253
1.339167	-30	42	86	-61	-109	-34	12	-15	-18	2	-75	-63	-97	-16	-27	-60	-100	35	-84	-30	-107	-23	-105	-73	-64	0	-98	-9	-74	-69	-148	-73	-142	2416	-2013	-15410	924	-12631	-4468	-10832	2416	-10672	-6671	-9593	5690	-12119	-6640	-9115	1472
1.340000	-28	39	84	-79	-113	-36	9	-15	-18	0	-74	-65	-98	-16	-30	-64	-101	30	-87	-34	-107	-24	-100	-70	-66	-1	-101	-16	-74	-69	-151	-79	-234	2375	-2005	-15335	709	-12856	-4662	-10686	3027	-10825	-6811	-9483	5196	-12232	-6661	-9067	893
1.340833	-24	38	84	-64	-114	-36	9	-18	-21	2	-76	-68	-99	-19	-29	-61	-105	35	-88	-33	-108	-23	-101	-52	-65	1	-101	-15	-73	-69	-148	-76	-172	2353	-1994	-15274	684	-13062	-4859	-10544	3071	-10971	-6949	-9369	4495	-12330	-6677	-9029	813
1.341667	-25	40	82	-59	-110	-32	11	-17	-19	3	-73	-69	-99	-11	-27	-59	-102	34	-88	-28	-105	-22	-98	-66	-65	0	-101	-13	-70	-68	-149	-77	6	2335	-1989	-15235	608	-13251	-5059	-10402	2988	-11101	-7089	-9261	4171	-12427	-6701	-9005	766
1.342500	-26	37	113	-62	-113	-36	10	-13	-17	3	-70	-65	-96	-15	-28	-60	-100	34	-85	-32	-107	-25	-101	-70	-69	1	-101	-14	-73	-67	-151	-76	37	2321	-1978	-15221	485	-13424	-5265	-10283	2872	-11234	-7228	-9158	4249	-12519	-6726	-8991	988
1.343333	-26	39	86	-61	-113	-35	11	-17	-26	7	-69	-63	-97	-16	-56	-62	-101	36	-85	-33	-109	-22	-101	-70	-65	0	-100	-16	-76	-73	-152	-78	-88	2308	-1971	-15227	690	-13583	-5484	-10166	3037	-11368	-7368	-9067	5868	-12621	-6759	-8997	977
1.344167	-29	37	82	-62	-112	-33	8	-16	-21	3	-73	-64	-98	-17	-30	-60	-102	32	-87	-35	-86	-24	-101	-72	-65	0	-99	-15	-75	-72	-149	-79	-156	2299	-1969	-15259	1022	-13718	-5655	-10053	3684	-11497	-7497	-8975	7589	-12721	-6798	-9015	1335
1.345000	-25	38	85	-60	-107	-21	11	-13	-11	2	-77	-65	-97	-14	-30	-59	-98	34	-87	-32	-109	-24	-102	-68	-63	-4	-103	-14	-57	-70	-143	-79	-153	2283	-1962	-15306	-766	-13841	-5840	-9947	2616	-11639	-7629	-8899	3603	-12837	-6850	-9059	803
1.345833	-27	35	81	-60	-111	-34	9	-13	-18	5	-74	-65	-98	-14	-28	-60	-103	33	-80	-34	-104	-22	-101	-69	-62	0	-100	-14	-73	-70	-148	-76	56	2263	-1961	-15376	-394	-13961	-6019	-9848	1623	-11779	-7745	-8826	3239	-12947	-6912	-9117	-177
1.346667	-23	42	86	-56	-107	-32	13	-27	-14	4	-69	-63	-88	-13	-24	-56	-97	36	-80	-32	-104	-21	-100	-69	-65	3	-96	-13	-67	-69	-145	-74	139	2238	-1960	-15472	-137	-14059	-6185	-9755	1093	-11923	-7862	-8768	3036	-13096	-6987	-9202	1089
1.347500	-23	45	87	-52	-105	-29	12	-12	-14	8	-69	-60	-96	-8	-27	-57	-97	39	-85	-32	-102	-19	-98	-67	-62	4	-100	-12	-70	-68	-146	-74	-34	2199	-1970	-15554	-181	-14168	-6349	-9663	521	-12075	-7971	-8723	3484	-13246	-7075	-9302	787
1.348333	-21	44	87	-60	-110	-32	10	-14	-16	4	-74	-62	-94	-12	-28	-58	-100	36	-85	-35	-108	-23	-100	-69	-62	1	-102	-13	-70	-73	-146	-73	-154	2146	-1975	-15666	-342	-14269	-6500	-9578	382	-12232	-8079	-8690	3788	-13410	-7175	-9427	428
1.349167	-25	41	86	-59	-111	-36	9	-16	-19	4	-75	-66	-99	-17	-30	-58	-99	35	-83	-18	-103	-23	-100	-68	-66	0	-100	-13	-70	-73	-148	-75	-206	2083	-1996	-15770	-217	-14360	-6649	-9491	242	-12365	-8178	-8658	4041	-13581	-7274	-9565	655
1.350000	-25	40	85	-62	-82	-34	11	-16	-17	4	-72	-64	-96	-14	-29	-61	-99	35	-85	-35	-107	-22	-103	-72	-64	0	-96	-14	-72	-69	-156	-75	-255	2005	-2021	-15883	-1275	-14456	-6788	-9405	-606	-12539	-8274	-8638	850	-13754	-7395	-9721	820
1.350833	-24	45	87	-57	-107	-32	10	-16	-16	4	-74	-63	-94	-13	-29	-65	-100	36	-83	-38	-107	-23	-102	-70	-63	-3	-101	-14	-73	-73	-145	-77	-353	1915	-2046	-15992	-1060	-14553	-6922	-9317	-1140	-12693	-8367	-8635	587	-13925	-7506	-9890	-568
1.351667	-26	44	86	-58	-111	-39	9	-15	-16	3	-76	-62	-98	-12	-29	-60	-99	35	-84	-33	-104	-23	-102	-70	-63	2	-97	-12	-74	-68	-147	-75	-407	1816	-2076	-16108	-40	-14641	-7051	-9221	-1508	-12832	-8453	-8622	3035	-14093	-7619	-10068	903
1.352500	-23	43	87	-59	-111	-31	11	-16	-14	6	-72	-64	-95	-12	-27	-59	-100	37	-83	-33	-103	-22	-103	-72	-63	2	-107	-11	-70	-68	-148	-74	-367	1711	-2103	-16198	124	-14740	-7170	-9122	-1425	-12963	-8538	-8619	4812	-14251	-7723	-10255	1493
1.353333	-23	45	90	-57	-107	-30	13	-11	16	7	-70	-63	-94	-11	-24	-57	-96	39	-85	-29	-103	-19	-99	-69	-59	1	-99	-13	-72	-69	-150	-52	-302	1587	-2125	-16283	-466	-14841	-7283	-9010	-913	-13081	-8621	-8619	4218	-14400	-7823	-10449	526
1.354167	-21	43	89	-58	-105	-36	13	-12	-17	7	-72	-63	-95	-12	-25	-62	-96	44	-83	-30	-108	-22	-98	-69	-60	2	-99	-10	-69	-67	-144	-73	-290	1473	-2148	-16373	-738	-14941	-7387	-8898	-613	-13187	-8700	-8622	3091	-14526	-7905	-10643	442
1.355000	-25	42	93	-53	-105	-31	16	-13	-18	6	-72	-62	-94	-8	-24	-57	-94	39	-81	-29	-101	-19	-98	-68	-59	3	-98	-13	-68	-66	-145	-69	-282	1348	-2161	-16447	-619	-15047	-7485	-8772	-362	-13262	-8780	-8633	2889	-14636	-7974	-10833	750
1.355833	-24	44	87	-55	-105	-29	12	-13	-17	7	-73	-60	-93	-12	-27	-57	-99	37	-79	-40	-103	-23	-102	-55	-63	3	-97	-11	-72	-68	-146	-73	-264	1227	-2167	-16516	-267	-15152	-7579	-8640	-125	-13330	-8858	-8638	3508	-14724	-8028	-11025	966
1.356667	-23	41	87	-60	-110	-35	12	-22	-19	-25	-76	-67	-99	-18	-28	-60	-103	34	-88	-32	-109	-27	-102	-75	-66	-3	-102	-13	-76	-73	-152	-77	-268	1093	-2157	-16582	163	-15261	-7662	-8507	261	-13380	-8934	-8662	4848	-14793	-8065	-11219	769
1.357500	-26	37	79	-61	-113	-38	7	-17	-23	2	-77	-65	-100	-17	-32	-63	-103	33	-87	-26	-111	-24	-104	-67	-65	0	-99	-15	-70	-70	-147	-78	-358	974	-2129	-16636	819	-15361	-7733	-8362	1359	-13404	-9000	-8676	6787	-14836	-8072	-11384	1142
1.358333	-26	41	84	-59	-108	-38	15	-13	-18	4	-73	-67	-95	-16	-26	-59	-103	34	-84	-30	-107	-23	-101	-73	-64	0	-100	-12	-72	-69	-145	-77	-405	853	-2082	-16686	-494	-15462	-7795	-8216	1144	-13410	-9058	-8691	2912	-14851	-8055	-11576	958
1.359167	-24	42	87	-58	-110	-33	13	-14	-21	4	-73	-65	-100	-17	-29	-58	-99	39	-85	-31	-108	-8	-101	-73	-64	1	-100	-13	-74	-72	-149	-76	-440	735	-2016	-16740	-565	-15563	-7836	-8070	367	-13423	-9109	-8712	1651	-14854	-8016	-11744	-670
1.360000	-18	28	89	-58	-110	-33	16	-14	-10	4	-74	-63	-95	-15	-29	-58	-100	39	-85	-32	-107	-26	-101	-72	-62	2	-101	3	-69	-67	-146	-51	-440	619	-1930	-16793	174	-15655	-7871	-7923	718	-13387	-9152	-8733	2044	-14831	-7952	-11901	442
1.360833	-25	41	88	-60	-105	-32	11	-16	-19	5	-74	-66	-96	-16	-47	-60	-100	35	-85	-31	-103	-22	-103	-72	-62	0	-100	-13	-73	-66	-147	-77	-320	502	-1830	-16848	204	-15749	-7882	-7784	827	-13366	-9186	-8760	2392	-14802	-7861	-12052	433
1.361667	-27	41	85	-61	-96	-31	12	-14	-19	5	-74	-62	-95	-15	-30	-60	-100	36	-87	-30	-102	-23	-103	-68	-59	2	-100	-13	-72	-70	-147	-74	-208	384	-1714	-16906	92	-15834	-7879	-7649	984	-13325	-9207	-8786	2407	-14760	-7752	-12192	241
1.362500	-24	42	87	-59	-105	-34	12	-16	-16	3	-73	-64	-90	-18	-25	-60	-95	37	-85	-32	-99	-23	-104	-75	-63	-3	-100	-13	-70	-72	-149	-76	-102	262	-1576	-16965	234	-15921	-7863	-7531	1214	-13296	-9211	-8816	2480	-14715	-7626	-12320	91
1.363333	-27	39	89	-60	-108	-32	12	-14	-19	3	-70	-66	-95	-18	-31	-62	-100	36	-86	-32	-105	-24	-101	-69	-62	-1	-100	-14	-70	-73	-148	-78	-103	135	-1429	-17031	-705	-16001	-7823	-7424	1001	-13264	-9199	-8845	-807	-14668	-7472	-12440	399
1.364167	-25	42	87	-60	-112	-33	12	-15	-19	1	-75	-65	-95	-18	-40	-62	-101	36	-88	-32	-105	-25	-110	-72	-64	0	-100	-13	-73	-72	-152	-76	-217	2	-1279	-17102	-652	-16084	-7772	-7333	827	-13246	-9174	-8870	-2122	-14623	-7299	-12542	-1142
1.365000	-25	38	86	-62	-115	-36	10	-17	-21	0	-75	-69	-98	-24	-35	-64	-99	30	-90	-38	-107	-28	-104	-78	-64	-5	-103	-16	-84	-75	-152	-77	-178	-136	-1128	-17178	540	-16162	-7692	-7260	719	-13232	-9133	-8898	-212	-14586	-7118	-12632	-193
1.365833	-28	37	81	-65	-113	-41	8	-17	-19	0	-75	-67	-97	-32	-32	-63	-101	32	-86	-35	-110	-28	-104	-69	-62	0	-100	-14	-74	-70	-149	-75	-62	-281	-974	-17252	712	-16238	-7592	-7203	690	-13232	-9054	-8920	1077	-14551	-6912	-12702	656
1.366667	-21	36	85	-56	-109	-31	15	-28	-17	5	-72	-65	-98	-17	-28	-59	-98	35	-85	-31	-108	-23	-100	-66	-60	1	-97	-14	-74	-70	-151	-73	6	-439	-824	-17327	21	-16317	-7477	-7165	937	-13244	-8990	-8938	174	-14528	-6695	-12753	-349
1.367500	-24	40	88	-58	-107	-29	16	-9	-16	6	-67	-65	-95	-15	-30	-68	-98	37	-94	-31	-107	-22	-99	-68	-60	2	-98	-12	-72	-68	-145	-72	46	-608	-687	-17403	-384	-16400	-7345	-7146	1089	-13276	-8896	-8946	-985	-14519	-6470	-12790	-423
1.368333	-23	42	88	-60	-107	-39	13	-11	-8	7	-72	-61	-94	-14	-27	-57	-101	37	-85	-29	-103	-21	-99	-68	-62	0	-94	-15	-70	-69	-145	-72	39	-785	-561	-17475	-385	-16487	-7197	-7152	1091	-13327	-8785	-8950	-1578	-14526	-6240	-12805	-401
1.369167	-19	42	88	-56	-108	-31	13	-11	-15	6	-70	-63	-52	-15	-27	-61	-117	37	-82	-29	-101	-22	-99	-67	-63	0	-94	-10	-72	-68	-148	-73	62	-972	-462	-17545	-434	-16578	-7023	-7177	564	-13394	-8659	-8949	-1874	-14546	-6003	-12802	-470
1.370000	-22	41	92	-57	-108	-33	15	-11	-16	7	-69	-60	-93	-13	-27	-58	-99	37	-84	-31	-102	-22	-97	-68	-42	2	-100	-11	-91	-68	-145	-73	58	-1169	-378	-17612	-452	-16677	-6865	-7217	-63	-13483	-8518	-8938	-1343	-14579	-5764	-12770	-601
1.370833	-25	43	86	-56	-108	-32	12	-14	-17	8	-70	-97	-98	-16	-26	-59	-99	36	-85	-32	-104	-19	-98	-66	-63	1	-96	-12	-74	-70	-148	-73	1	-1376	-314	-17671	306	-16760	-6675	-7269	239	-13588	-8365	-8926	1016	-14630	-5526	-12716	-273
1.371667	-22	41	99	-59	-125	-35	13	-11	-15	9	-69	-66	-95	-15	-27	-58	-98	36	-83	-35	-107	-23	-97	-67	-60	17	-97	-13	-94	-68	-142	-70	1	-1588	-280	-17730	-556	-16887	-6486	-7337	-19	-13707	-8198	-8905	-1101	-14680	-5286	-12642	153
1.372500	-23	41	89	-59	-109	-34	12	-12	-19	6	-73	-66	-94	-14	-29	-58	-88	35	-91	-31	-107	-33	-98	-67	-63	1	-101	-14	-69	-67	-145	-70	0	-1807	-266	-17776	-1197	-16996	-6291	-7415	-1362	-13846	-8022	-8917	-3098	-14747	-5054	-12543	-1468
1.373333	-24	43	89	-57	-111	-34	13	-13	-15	8	-72	-65	-95	-13	-28	-62	-102	32	-85	-34	-105	-23	-102	-72	-63	0	-98	-16	-69	-72	-149	-76	-65	-2033	-279	-17823	-163	-17111	-6092	-7508	-1357	-13984	-7835	-8857	-2332	-14817	-4832	-12420	-713
1.374167	-25	41	85	-60	-113	-36	9	-17	-33	4	-75	-70	-99	-11	-30	-57	-99	35	-86	-31	-102	-19	-97	-67	-62	1	-96	-10	-68	-68	-145	-74	33	-2256	-298	-17850	-235	-17217	-5891	-7602	-1735	-14135	-7636	-8825	-2240	-14888	-4610	-12278	-344
1.375000	-22	43	90	-57	-107	-31	11	-12	-16	9	-72	-60	-94	-13	-29	-58	-100	38	-92	-31	-102	-19	-98	-58	-60	5	-97	-10	-70	-66	-144	-75	96	-2482	-343	-17877	-284	-17328	-5697	-7706	-1757	-14288	-7430	-8795	-1985	-14965	-4402	-12122	-230
1.375833	-22	46	89	-57	-108	-31	12	-15	-15	11	-70	-63	-91	-11	-24	-57	-98	37	-80	-31	-104	-23	-100	-68	-60	1	-97	-12	-73	-69	-145	-72	37	-2703	-400	-17902	34	-17437	-5508	-7819	-1192	-14445	-7224	-8770	-1087	-15045	-4208	-11951	-390
1.376667	-21	40	85	-58	-109	-35	11	-13	-18	7	-73	-62	-96	-14	-30	-58	-100	36	-83	-32	-109	-22	-102	-68	-65	0	-99	-9	-75	-72	-152	-75	25	-2929	-472	-17919	-470	-17537	-5327	-7936	-722	-14598	-7014	-8744	-2888	-15126	-4032	-11770	199
1.377500	-25	42	89	-60	-112	-34	11	-16	-18	7	-67	-64	-96	-13	-42	-58	-99	36	-82	-35	-107	-25	-102	-69	-62	1	-99	-14	-72	-75	-145	-73	91	-3147	-547	-17937	-837	-17623	-5139	-8057	-655	-14740	-6796	-8720	-4575	-15197	-3857	-11579	-1090
1.378333	-24	39	84	-57	-107	-34	12	-15	-18	6	-73	-64	-95	-14	-28	-57	-99	37	-81	-31	-104	-23	-101	-70	-63	0	-99	-12	-77	-72	-146	-73	57	-3351	-619	-17950	242	-17692	-4974	-8180	-337	-14868	-6580	-8702	-2800	-15263	-3699	-11377	-934
1.379167	-23	41	88	-59	-111	-34	15	-16	-17	8	-36	-61	-96	-14	-32	-57	-101	36	-82	-32	-105	-21	-99	-69	-62	1	-98	-12	-75	-69	-147	-74	24	-3553	-694	-17968	863	-17750	-4813	-8307	222	-14988	-6362	-8686	-818	-15324	-3555	-11193	632
1.380000	-19	44	87	-59	-111	-31	11	-13	-21	6	-75	-63	-99	-14	-29	-58	-100	38	-83	-33	-107	-18	-99	-68	-65	0	-100	-11	-70	-68	-147	-74	59	-3744	-761	-17977	611	-17788	-4663	-8446	1213	-15091	-6153	-8671	-946	-15382	-3428	-11003	-135
1.380833	-24	42	88	-61	-110	-33	21	-15	-19	6	-76	-64	-93	-14	-28	-61	-99	34	-84	-33	-104	-22	-100	-69	-64	1	-101	-11	-72	-68	-144	-77	142	-3941	-817	-17992	228	-17810	-4521	-8586	1728	-15172	-5937	-8648	-2088	-15428	-3314	-10828	-243
1.381667	-24	41	85	-62	-112	-34	8	-17	-19	4	-74	-67	-100	-17	-29	-59	-102	34	-86	-32	-110	-24	-102	-90	-66	-1	-101	-11	-74	-68	-146	-75	111	-4099	-858	-18013	269	-17815	-4393	-8734	2037	-15236	-5730	-8637	-2512	-15473	-3214	-10663	-36
1.382500	-24	36	87	-62	-110	-34	9	-17	-21	2	-75	-68	-96	-17	-34	-60	-100	36	-85	-31	-107	-23	-99	-70	-63	0	-100	-13	-75	-70	-148	-78	94	-4263	-894	-18033	188	-17798	-4268	-8888	2223	-15275	-5525	-8627	-2637	-15507	-3130	-10507	-203
1.383333	-29	40	87	-62	-111	-34	11	-16	-21	5	-74	-66	-96	-17	-29	-61	-101	35	-86	-29	-111	-22	-101	-75	-66	1	-102	-11	-77	-68	-149	-78	135	-4418	-914	-18057	-90	-17773	-4161	-9035	2133	-15296	-5340	-8615	-2477	-15536	-3057	-10364	-183
1.384167	-27	39	88	-64	-131	-31	13	9	-22	3	-75	-66	-96	-15	-31	-62	-101	36	-86	-32	-107	-21	-102	-70	-66	0	-102	-14	-73	-69	-148	-74	99	-4566	-920	-18080	388	-17734	-4057	-9191	2428	-15302	-5157	-8607	-217	-15562	-2995	-10240	-45
1.385000	-26	38	85	-60	-111	-32	12	-18	-23	3	-75	-66	-99	-15	-29	-63	-101	33	-93	-33	-107	-23	-100	-69	-61	0	-102	-14	-72	-70	-147	-76	-40	-4712	-921	-18108	-353	-17685	-3961	-9347	2489	-15287	-4986	-8596	-1043	-15579	-2947	-10131	357
1.385833	-25	42	88	-63	-110	-32	12	-21	-44	2	-73	-68	-97	-16	-29	-60	-101	36	-84	-34	-104	-21	-100	-70	-65	-1	-100	-14	-72	-67	-146	-75	-84	-4849	-902	-18129	-1723	-17633	-3872	-9506	928	-15258	-4826	-8589	-4306	-15593	-2915	-10038	-1199
1.386667	-21	45	92	-57	-109	-30	15	-13	-17	9	-67	-59	-97	-13	-25	-58	-98	40	-82	-33	-103	-19	-98	-66	-59	5	-96	-11	-72	-66	-146	-74	-77	-4985	-877	-18157	-582	-17580	-3793	-9660	450	-15216	-4678	-8587	-3225	-15603	-2894	-9961	-987
1.387500	-19	46	92	-60	-109	-30	19	-14	-16	9	-69	-65	-95	-12	-25	-57	-97	39	-84	-30	-103	-19	-98	-66	-59	3	-96	-10	-68	-66	-144	-69	-83	-5130	-848	-18178	-764	-17531	-3719	-9811	-198	-15170	-4545	-8585	-2772	-15609	-2884	-9893	-174
1.388333	-23	44	90	-58	-105	-31	16	-13	-13	8	-65	-64	-96	-12	-27	-57	-97	38	-82	-27	-93	-19	-97	-64	-61	8	-95	-10	-72	-72	-146	-73	-75	-5258	-818	-18199	-602	-17495	-3656	-9956	-675	-15120	-4431	-8591	-1957	-15619	-2897	-9843	-545
1.389167	-23	42	89	-58	-110	-30	15	-8	-15	2	-80	-64	-98	-13	-28	-57	-100	36	-84	-32	-108	-21	-99	-68	-64	0	-98	-12	-73	-68	-146	-64	-93	-5401	-789	-18241	-427	-17468	-3594	-10095	-1054	-15075	-4334	-8601	-1086	-15628	-2905	-9800	-910
1.390000	-22	42	91	-58	-109	-32	12	-18	-16	2	-72	-67	-94	-17	3	-53	-98	37	-83	-31	-108	-32	-98	-70	-65	1	-100	-14	-76	-73	-146	-77	-90	-5541	-761	-18238	-787	-17456	-3542	-10226	-1669	-15025	-4258	-8621	-2019	-15645	-2930	-9770	-237
1.390833	-40	45	84	-61	-112	-38	22	-15	-24	1	-74	-66	-99	-17	-28	-62	-103	33	-88	-32	-108	-22	-100	-72	-64	0	-97	-12	-67	-69	-146	-57	-12	-5680	-733	-18248	-1345	-17444	-3486	-10343	-2563	-14979	-4192	-8633	-3858	-15655	-2959	-9744	-1149
1.391667	-25	42	86	-60	-112	-33	13	-18	-19	3	-73	-66	-98	-16	-29	-60	-97	36	-81	-34	-107	-23	-86	-73	-64	-3	-98	-13	-73	-69	-145	-75	-8	-5815	-704	-18250	-256	-17454	-3433	-10446	-3177	-14942	-4144	-8656	-2057	-15677	-2992	-9723	-1676
1.392500	-26	44	88	-59	-109	-32	13	-16	-16	0	-70	-65	-95	16	-29	-60	-99	36	-83	-30	-105	-23	-99	-68	-60	1	-99	-11	-70	-72	-146	-74	19	-5952	-683	-18247	616	-17468	-3382	-10532	-3976	-14912	-4108	-8686	365	-15700	-3030	-9702	237
1.393333	-24	41	88	-58	-108	-32	11	-13	-17	4	-73	-63	-93	-14	-28	-59	-97	37	-85	-30	-100	-23	-99	-66	-61	-4	-96	-11	-73	-69	-146	-74	8	-6087	-661	-18236	490	-17499	-3329	-10606	-4270	-14890	-4092	-8715	681	-15734	-3063	-9688	20
1.394167	-24	44	88	-56	-101	-33	16	-13	-26	5	-72	-63	-98	-15	-27	-56	-99	36	-82	-27	-104	-21	-97	-67	-62	1	-96	-13	-74	-68	-145	-72	-81	-6211	-643	-18220	164	-17526	-3273	-10659	-4575	-14876	-4083	-8746	-246	-15782	-3100	-9674	-371
1.395000	-23	44	89	-57	-107	-30	16	-14	-17	6	-73	-63	-97	-12	-26	-59	-98	27	-80	-31	-104	-19	-95	-68	-61	1	-96	-8	-67	-66	-146	-69	-122	-6331	-628	-18200	407	-17563	-3222	-10697	-4724	-14873	-4088	-8776	-607	-15830	-3135	-9662	-251
1.395833	-19	45	103	-52	-108	-43	15	-13	-16	6	-73	-61	-94	-11	-28	-58	-98	39	-82	-29	-104	-18	-99	-67	-62	0	-98	-11	-69	-67	-144	-78	-139	-6446	-600	-18172	609	-17601	-3162	-10719	-4530	-14885	-4103	-8808	-875	-15893	-3162	-9662	-150
1.396667	-26	40	85	-56	-111	-33	11	-14	-18	4	-73	-61	-97	-14	-31	-58	-98	35	-85	-34	-99	-24	-99	-69	-65	0	-100	-11	-72	-70	-148	-75	-96	-6553	-603	-18144	833	-17636	-3105	-10725	-4206	-14904	-4124	-8830	-607	-15966	-3185	-9663	-31
1.397500	-24	39	86	-57	-111	-39	9	-17	-12	1	-77	-64	-101	-19	-31	-60	-101	34	-86	-32	-108	-26	-100	-73	-66	-4	-100	-12	-76	-72	-149	-76	-68	-6662	-584	-18073	1295	-17664	-3048	-10722	-3581	-14932	-4147	-8853	1442	-16049	-3201	-9666	46
1.398333	-27	40	85	-58	-114	-35	9	-17	-24	2	-75	-66	-101	-18	-33	-63	-101	34	-84	-34	-111	-26	-100	-68	-67	-5	-99	-13	-75	-73	-152	-79	-56	-6740	-570	-18074	1067	-17689	-2989	-10701	-2662	-14966	-4173	-8865	1868	-16147	-3216	-9684	716
1.399167	-27	35	85	-62	-114	-41	8	-30	-25	1	-76	-64	-98	-16	-33	-63	-104	34	-84	-34	-111	-26	-101	-72	-65	-4	-100	-12	-75	-69	-151	-99	-51	-6819	-551	-18027	-407	-17705	-2933	-10668	-3554	-15003	-4194	-8869	-1607	-16245	-3221	-9694	-236
1.400000	-27	38	85	-58	-111	-33	12	-15	-19	3	-73	-65	-98	-16	-29	-47	-100	15	-87	-17	-107	-22	-97	-69	-65	-1	-100	-12	-75	-72	-147	-77	-142	-6897	-529	-17986	784	-17711	-2871	-10626	-3797	-15047	-4210	-8878	-355	-16360	-3220	-9723	-680
1.400833	-43	41	85	-58	-110	-31	8	-14	-19	5	-72	-61	-95	-12	-28	-58	-98	37	-83	-32	-102	-21	-98	-69	-63	0	-90	-9	-64	-68	-148	-49	-242	-6965	-508	-17943	859	-17710	-2820	-10572	-3750	-15099	-4224	-8855	-321	-16477	-3221	-9760	432
1.401667	-23	36	86	-57	-108	-32	12	-15	-18	4	-74	-64	-95	-15	-29	-59	-109	34	-83	-31	-105	-22	-97	-68	-62	-4	-101	-13	-69	-69	-147	-74	-204	-7033	-488	-17901	659	-17704	-2767	-10523	-3700	-15155	-4231	-8846	-61	-16605	-3218	-9785	355
1.402500	-23	41	85	-58	-107	-32	15	-15	-16	15	-74	-62	-98	-13	-29	-57	-100	36	-85	-30	-108	-22	-100	-66	-63	0	-99	-10	-70	-69	-148	-73	-145	-7095	-469	-17853	477	-17702	-2729	-10472	-3659	-15213	-4232	-8820	44	-16737	-3222	-9874	274
1.403333	-25	41	89	-58	-109	-33	16	-15	-21	5	-72	-64	-95	-14	-28	-57	-99	34	-84	-31	-108	-23	-82	-68	-65	0	-100	-11	-73	-69	-146	-74	-200	-7157	-457	-17814	425	-17689	-2690	-10433	-3617	-15277	-4228	-8802	-396	-16876	-3228	-9952	771
1.404167	-25	40	87	-39	-113	-35	12	-14	-4	9	-72	-64	-96	-15	-31	-57	-102	38	-86	-31	-109	-24	-102	-67	-64	1	-94	-10	-73	-70	-149	-75	-174	-7213	-445	-17769	-598	-17680	-2664	-10393	-3955	-15345	-4221	-8783	-3041	-17024	-3245	-10046	242
1.405000	-24	41	86	-58	-113	-35	11	-16	-18	7	-74	-64	-98	-36	-30	-60	-101	36	-87	-32	-109	-27	-103	-68	-64	-1	-101	-14	-73	-70	-147	-74	-109	-7270	-439	-17730	-138	-17678	-2646	-10369	-4048	-15420	-4227	-8775	-2037	-17165	-3265	-10156	-890
1.405833	-23	37	81	-56	-113	-36	33	-15	-17	4	-75	-67	-99	-18	-30	-61	-101	34	-87	-32	-107	-25	-100	-68	-66	-5	-102	-3	-76	-70	-147	-75	-186	-7311	-447	-17688	458	-17677	-2636	-10362	-4388	-15496	-4209	-8776	308	-17318	-3299	-10280	937
1.406667	-24	37	85	-62	-109	-33	15	-16	-18	4	-74	-63	-98	-14	-31	-61	-101	43	-87	-32	-108	-22	-101	-65	-66	-1	-101	-9	-72	-69	-147	-74	-286	-7371	-462	-17646	300	-17684	-2640	-10374	-4193	-15581	-4209	-8795	799	-17468	-3349	-10420	856
1.407500	-26	37	86	-61	-110	-31	8	-18	-23	17	-75	-63	-96	-14	-28	-60	-102	35	-86	-31	-103	-24	-99	-69	-64	1	-99	-11	-67	-69	-146	-67	-301	-7416	-510	-17601	-162	-17702	-2654	-10408	-3791	-15671	-4215	-8828	-390	-17620	-3415	-10572	101
1.408333	-22	39	87	-61	-109	-33	11	-16	-13	7	-74	-65	-94	-14	-31	-63	-100	37	-86	-30	-107	-23	-100	-69	-59	1	-100	-10	-68	-65	-150	-78	-337	-7454	-529	-17555	-215	-17733	-2683	-10463	-3618	-15765	-4217	-8883	-1295	-17775	-3497	-10738	220
1.409167	-21	44	88	-61	-109	-32	13	-15	-18	6	-65	-64	-95	-14	-30	-60	-100	36	-85	-31	-104	-25	-102	-69	-62	0	-100	-19	-70	-68	-152	-83	-279	-7490	-584	-17513	-254	-17787	-2716	-10547	-3382	-15869	-4269	-8966	-1875	-17934	-3596	-10920	213
1.410000	-24	41	89	-58	-109	-33	12	-15	-13	4	-73	-63	-105	-17	-32	-60	-122	34	-82	-31	-105	-24	-99	-68	-63	0	-98	-14	-70	-73	-148	-76	-133	-7518	-655	-17466	-163	-17845	-2744	-10652	-3212	-15982	-4324	-9043	-1816	-18088	-3720	-11113	377
1.410833	-23	40	87	-57	-112	-38	11	-15	-17	4	-74	-63	-96	-18	-31	-60	-99	34	-84	-32	-107	-26	-100	-68	-63	-7	-99	-17	-74	-70	-148	-76	-121	-7535	-740	-17419	399	-17927	-2814	-10777	-2661	-16099	-4394	-9199	-205	-18239	-3856	-11313	399
1.411667	-24	44	87	-59	-108	-36	12	-15	-21	4	-76	-66	-98	-18	-31	-60	-101	54	-85	-30	-107	-24	-102	-68	-62	0	-101	-14	-75	-70	-146	-77	-163	-7552	-839	-17368	755	-18024	-2875	-10929	-1506	-16226	-4486	-9356	770	-18394	-4001	-11524	893
1.412500	-22	40	86	-62	-109	-32	15	-12	-15	4	-73	-65	-103	-16	-29	-60	-97	34	-86	-31	-107	-24	-97	-70	-62	0	-99	-14	-69	-67	-147	-74	-53	-7561	-956	-17321	-1050	-18149	-2945	-11092	-1965	-16362	-4598	-9515	-3300	-18548	-4192	-11745	207
1.413333	-27	42	88	-59	-107	-34	16	-15	-17	2	-74	-64	-93	-16	-29	-60	-97	35	-87	-31	-79	-22	-99	-68	-63	0	-99	-11	-68	-67	-148	-75	74	-7549	-1084	-17272	-417	-18269	-3026	-11278	-2028	-16507	-4734	-9697	-2398	-18706	-4390	-11974	-1005
[truncated: 10,303 more rows]
[truncated: 15 more columns]
