# Supplementary material for: Novel Methods for Surface EMG Analysis and Exploration Based on Multi-Modal Gaussian Mixture Models
Source: PLoS One. 2016 Jun 30;11(6):e0157239. doi: 10.1371/journal.pone.0157239 (PMC4928879; doi:10.1371/journal.pone.0157239)
Supplement: S2 File — (ZIP) [file pone.0157239.s002.zip › Haf_horses_walk_data/Haf_h02_w2_kin.trc]

PathFileType	4	(X/Y/Z)	D:\Users\zsoldosr\Desktop\HaflingerProjektEMGBiopsy\RawData\13.11.12\Giselew2r.trc
DataRate	CameraRate	NumFrames	NumMarkers	Units	OrigDataRate	OrigDataStartFrame	OrigNumFrames
120.00	120.00	1200	7	mm	120.00	1	1200
Frame#	Time	Head			Withers			Sacrum			HFL			HFR			HHL			HHR
		X1	Y1	Z1	X2	Y2	Z2	X3	Y3	Z3	X4	Y4	Z4	X5	Y5	Z5	X6	Y6	Z6	X7	Y7	Z7
1	0.000	975.12213	-63.92173	1408.92664	-265.40570	-32.17720	1253.46167	-948.52960	-27.05361	1261.18884	337.71387	116.85318	48.54315	88.64382	-168.03036	-4.75068	-664.58356	174.52582	-14.42029	-1366.23083	-150.64899	4.46423
2	0.008	973.33508	-63.11133	1411.21387	-264.12689	-32.21647	1253.15125	-948.11298	-28.25173	1263.63831	367.66183	117.56227	46.26417	76.22539	-168.17453	-4.91354	-676.78864	174.32265	-14.64233	-1373.31030	-150.70700	8.07185
3	0.017	971.46716	-62.29411	1413.58826	-262.95023	-32.25334	1252.88611	-947.66052	-29.35267	1266.17712	397.45261	118.70103	44.28106	63.84460	-168.34315	-5.06807	-688.96851	174.13690	-14.76473	-1378.95117	-150.83524	11.80440
4	0.025	969.46613	-61.47655	1416.11450	-261.95813	-32.26873	1252.70471	-947.16370	-30.25518	1268.86584	426.79489	120.47517	42.74131	51.48807	-168.54276	-5.22020	-701.17316	173.92810	-14.79811	-1382.07593	-150.98824	15.74448
5	0.033	967.31738	-60.67469	1418.81860	-261.19647	-32.22182	1252.63562	-946.65100	-30.87108	1271.71558	455.18195	122.73914	41.51276	39.09977	-168.76286	-5.36191	-713.50470	173.65942	-14.81847	-1382.24854	-150.77888	19.91373
6	0.042	965.03345	-59.89930	1421.68811	-260.67178	-32.06321	1252.69543	-946.16718	-31.15086	1274.68774	481.94843	125.11746	40.21226	26.63208	-169.00670	-5.47124	-725.99353	173.34544	-14.87565	-1379.51660	-149.60399	24.25720
7	0.050	962.63727	-59.14504	1424.68848	-260.36111	-31.75488	1252.88660	-945.74225	-31.09977	1277.71887	506.47092	127.25972	38.40447	14.09177	-169.29112	-5.55438	-738.55603	173.02130	-14.96812	-1373.90918	-147.16617	28.60553
8	0.058	960.15057	-58.39616	1427.77563	-260.22321	-31.27708	1253.20093	-945.38306	-30.77436	1280.75220	528.35364	129.01315	35.82530	1.52007	-169.61058	-5.64295	-751.11115	172.70505	-15.05358	-1365.19202	-143.70589	32.64287
9	0.067	957.59113	-57.64184	1430.90222	-260.20773	-30.62307	1253.62646	-945.08783	-30.25234	1283.74854	547.47949	130.50632	32.51154	-11.07597	-169.94891	-5.74315	-763.67908	172.37927	-15.09257	-1353.08301	-139.77579	36.00885
10	0.075	954.97302	-56.88591	1434.02271	-260.26184	-29.79242	1254.15247	-944.85889	-29.59427	1286.67480	563.96130	132.07059	28.76526	-23.73336	-170.30692	-5.82786	-776.33118	172.01953	-15.09899	-1337.55151	-135.93442	38.43637
11	0.083	952.31250	-56.14407	1437.10144	-260.33389	-28.78553	1254.76904	-944.70575	-28.83437	1289.48999	578.03156	133.92685	24.96861	-36.47716	-170.68289	-5.87963	-789.09338	171.63126	-15.12205	-1318.83130	-132.47688	39.68061
12	0.092	949.63940	-55.42558	1440.11096	-260.37753	-27.60545	1255.46899	-944.64197	-27.99752	1292.14355	589.87341	135.96896	21.40172	-49.29417	-171.06784	-5.91114	-801.94629	171.23524	-15.18756	-1297.16309	-129.35722	39.46534
13	0.100	946.99658	-54.72395	1443.02295	-260.35327	-26.26477	1256.25354	-944.67291	-27.11008	1294.58923	599.41785	137.93834	18.20266	-62.16845	-171.46388	-5.94237	-814.88171	170.84393	-15.27402	-1272.61157	-126.42463	37.72856
14	0.108	944.42548	-54.03527	1445.80164	-260.22711	-24.77904	1257.12976	-944.77753	-26.20098	1296.80493	606.23035	139.70285	15.41665	-75.11007	-171.86981	-5.97538	-827.89984	170.44464	-15.34100	-1245.18396	-123.65092	34.83883
15	0.117	941.95593	-53.36580	1448.40955	-259.97055	-23.15032	1258.09985	-944.90527	-25.29797	1298.79980	609.65967	141.27994	12.98866	-88.12658	-172.26904	-5.99483	-840.97296	170.00600	-15.37660	-1215.03992	-121.11272	31.44718
16	0.125	939.60797	-52.71194	1450.81726	-259.56595	-21.36653	1259.15295	-944.99146	-24.41862	1300.60425	609.22729	142.67412	10.72681	-101.20144	-172.65500	-5.98297	-854.07751	169.52707	-15.40094	-1182.54358	-118.88256	28.19803
17	0.133	937.40021	-52.05584	1453.00647	-259.01263	-19.41562	1260.26611	-944.97754	-23.56734	1302.25586	604.98560	143.76244	8.45283	-114.31742	-173.03622	-5.94295	-867.23938	169.05554	-15.43161	-1148.16101	-116.99764	25.56541
18	0.142	935.35547	-51.38252	1454.96411	-258.32547	-17.29757	1261.40906	-944.82025	-22.73966	1303.79053	597.56964	144.37289	6.28548	-127.46221	-173.40131	-5.91052	-880.48157	168.64040	-15.47462	-1112.31641	-115.48630	23.79473
19	0.150	933.50122	-50.68465	1456.67578	-257.52466	-15.02960	1262.55505	-944.49298	-21.93390	1305.23486	587.84894	144.48074	4.59670	-140.61661	-173.72293	-5.91712	-893.76135	168.27301	-15.53026	-1075.31860	-114.36678	22.94523
20	0.158	931.86658	-49.95885	1458.12842	-256.62665	-12.64480	1263.68677	-943.98926	-21.16569	1306.60107	576.51062	144.26701	3.58901	-153.76459	-174.02133	-5.94831	-907.00983	167.90211	-15.58292	-1037.43127	-113.64690	23.02304
21	0.167	930.47906	-49.20961	1459.31274	-255.64331	-10.18542	1264.79028	-943.32910	-20.45984	1307.88257	564.07001	143.97995	3.10608	-166.88812	-174.37686	-5.95533	-920.20428	167.51662	-15.60661	-999.02649	-113.35254	24.05481
22	0.175	929.36578	-48.44924	1460.22168	-254.58835	-7.69664	1265.84534	-942.55225	-19.82514	1309.04834	551.06226	143.75240	2.87801	-179.92538	-174.86034	-5.86163	-933.36737	167.14868	-15.59636	-960.69550	-113.49240	26.01712
23	0.183	928.55573	-47.68875	1460.84753	-253.48569	-5.22776	1266.82544	-941.70459	-19.24953	1310.04993	537.90906	143.50496	2.72039	-192.74094	-175.49744	-5.52520	-946.50940	166.79929	-15.59124	-923.25928	-113.97775	28.66799
24	0.192	928.07861	-46.93812	1461.18127	-252.37335	-2.83796	1267.70740	-940.83472	-18.71691	1310.83936	524.76532	143.07478	2.52253	-205.15836	-176.30159	-4.75113	-959.61639	166.45239	-15.65091	-887.63965	-114.63570	31.45806
25	0.200	927.95947	-46.21676	1461.21155	-251.30194	-0.59602	1268.47986	-940.00531	-18.21902	1311.38159	511.66272	142.48444	2.25145	-217.03448	-177.29880	-3.40627	-972.68726	166.14597	-15.77627	-854.54041	-115.29882	33.74231
26	0.208	928.21027	-45.54949	1460.92664	-250.33096	1.42828	1269.14490	-939.30341	-17.75562	1311.65601	498.63043	141.95627	1.96590	-228.30472	-178.54457	-1.50628	-985.71973	165.93797	-15.88925	-824.06000	-115.87230	35.13371
27	0.217	928.82477	-44.94892	1460.31384	-249.52602	3.18238	1269.71484	-938.83228	-17.32638	1311.65540	485.66696	141.67249	1.76036	-238.97211	-180.11078	0.83035	-998.66443	165.84280	-15.92568	-795.56909	-116.40547	35.60499
28	0.225	929.78009	-44.41001	1459.35864	-248.95387	4.64727	1270.20935	-938.68555	-16.92039	1311.38318	472.75525	141.62901	1.68814	-249.07288	-181.97871	3.50420	-1011.46332	165.85498	-15.89126	-768.03156	-117.13040	35.34622
29	0.233	931.04443	-43.91957	1458.04944	-248.67059	5.82802	1270.65247	-938.92889	-16.51666	1310.84192	459.89444	141.63580	1.69296	-258.62766	-183.97940	6.55896	-1024.14282	165.91444	-15.85346	-740.51642	-118.33379	34.62583
30	0.242	932.58722	-43.46055	1456.38330	-248.70973	6.73204	1271.06726	-939.59973	-16.09095	1310.02087	447.06937	141.46989	1.62290	-267.55090	-185.90735	10.22558	-1036.79419	165.87642	-15.90049	-712.52130	-120.17471	33.70308
31	0.250	934.38599	-43.01490	1454.36560	-249.07942	7.36460	1271.47083	-940.70435	-15.62106	1308.89905	434.25946	141.08585	1.37614	-275.52136	-187.65086	14.83344	-1049.46973	165.67740	-16.02667	-684.01758	-122.66602	32.77847
32	0.258	936.42694	-42.58012	1452.00208	-249.76608	7.73414	1271.86865	-942.20197	-15.09755	1307.46851	421.48773	140.61134	1.00919	-281.86307	-189.17986	20.66087	-1062.16785	165.42302	-16.10980	-655.34131	-125.75716	32.00154
33	0.267	938.70038	-42.17882	1449.29529	-250.73846	7.85746	1272.25525	-944.00238	-14.53493	1305.75061	408.78799	140.23685	0.68201	-285.52588	-190.47337	27.80745	-1074.89197	165.23361	-16.06403	-627.04474	-129.33073	31.45261
34	0.275	941.19562	-41.84413	1446.24512	-251.95273	7.77021	1272.61670	-945.99860	-13.98041	1303.77991	396.14029	140.09872	0.52979	-285.26309	-191.53198	36.12749	-1087.67468	165.10989	-15.93223	-599.81274	-133.14978	31.04376
35	0.283	943.89667	-41.60334	1442.85376	-253.36073	7.52982	1272.93066	-948.10175	-13.50670	1301.58167	383.49033	140.14447	0.56673	-280.01254	-192.43282	45.23497	-1100.56116	164.90477	-15.84199	-574.45801	-136.92337	30.47480
36	0.292	946.78113	-41.47622	1439.13062	-254.91551	7.19674	1273.16882	-950.23907	-13.17288	1299.17737	370.80359	140.22046	0.69032	-269.36398	-193.30605	54.55642	-1113.56335	164.42081	-15.92659	-551.84094	-140.44417	29.35155
37	0.300	949.82056	-41.47633	1435.09497	-256.57144	6.81460	1273.30457	-952.34448	-12.99554	1296.59143	358.07880	140.23164	0.76232	-253.87500	-194.24524	63.39402	-1126.61462	163.67932	-16.20641	-532.62677	-143.61504	27.37282
38	0.308	952.98376	-41.60498	1430.77527	-258.28391	6.41022	1273.31995	-954.36609	-12.96699	1293.83899	345.33185	140.11589	0.68402	-234.94681	-195.23618	70.98972	-1139.59937	162.97539	-16.54807	-517.08606	-146.35857	24.47242
39	0.317	956.24109	-41.84843	1426.21021	-260.01114	6.00312	1273.20642	-956.27240	-13.07927	1290.91821	332.55612	139.81602	0.44495	-214.16342	-196.12581	76.67949	-1152.45386	162.52216	-16.81597	-505.15308	-148.53105	20.86733
40	0.325	959.56873	-42.18436	1421.45117	-261.71518	5.60955	1272.96191	-958.04315	-13.31840	1287.82056	319.71451	139.34216	0.12674	-192.48807	-196.63467	80.19147	-1165.23547	162.23683	-16.99579	-496.64191	-149.90689	16.92929
41	0.333	962.94702	-42.58762	1416.55884	-263.36145	5.24228	1272.58826	-959.65424	-13.66068	1284.54773	306.81516	138.86002	-0.13445	-170.04355	-196.44260	81.84754	-1178.05225	161.94403	-17.12601	-491.40753	-150.24940	12.92155
42	0.342	966.35229	-43.03304	1411.59900	-264.92200	4.91198	1272.09143	-961.07294	-14.09810	1281.12451	293.92084	138.59537	-0.24289	-146.61884	-195.31532	82.34687	-1190.92798	161.59106	-17.21228	-489.39362	-149.46202	8.87709
43	0.350	969.74927	-43.49474	1406.64124	-266.37973	4.62807	1271.48352	-962.26532	-14.66407	1277.59827	281.04318	138.52669	-0.25826	-122.16932	-193.20818	82.29851	-1203.82410	161.22182	-17.26378	-490.61115	-147.75360	4.75930
44	0.358	973.09161	-43.94862	1401.75745	-267.72610	4.39501	1270.78271	-963.19916	-15.43364	1274.02710	268.14844	138.42320	-0.32769	-96.81690	-190.29007	81.97066	-1216.74109	160.90578	-17.31458	-495.11884	-145.69327	0.76406
45	0.367	976.32678	-44.38522	1397.02527	-268.95255	4.20886	1270.00745	-963.83441	-16.48639	1270.48462	255.24976	138.21939	-0.49943	-70.64365	-186.82164	81.36398	-1229.69165	160.71918	-17.35717	-502.91339	-144.00952	-2.54740
46	0.375	979.40259	-44.81626	1392.52942	-270.04523	4.05658	1269.17090	-964.10620	-17.83955	1267.07983	242.36966	138.00456	-0.72084	-43.66080	-182.98415	80.40481	-1242.65332	160.64952	-17.34974	-513.60315	-143.15808	-4.64837
47	0.383	982.27350	-45.26488	1388.35413	-270.98447	3.91499	1268.27966	-963.94025	-19.41989	1263.95251	229.49687	137.80167	-0.93404	-15.94096	-178.85202	79.08009	-1255.59717	160.57069	-17.30722	-526.20270	-143.07594	-5.59425
48	0.392	984.90222	-45.75272	1384.57153	-271.74405	3.75282	1267.33411	-963.30499	-21.11067	1261.24536	216.64902	137.64098	-1.07664	12.29243	-174.48526	77.46127	-1268.48096	160.39082	-17.29709	-539.51624	-143.39815	-5.89998
49	0.400	987.25623	-46.29407	1381.23193	-272.29242	3.54133	1266.33203	-962.24908	-22.81410	1259.07886	203.85410	137.55659	-1.11927	40.73957	-169.97943	75.67117	-1281.19641	160.11604	-17.31516	-552.76978	-143.80225	-6.02641
50	0.408	989.30798	-46.89082	1378.36133	-272.59967	3.26449	1265.27026	-960.88531	-24.45978	1257.54785	191.07887	137.43176	-1.13020	69.19604	-165.44244	73.83241	-1293.61621	159.80194	-17.18050	-565.76611	-144.15556	-6.19225
51	0.417	991.03979	-47.52982	1375.96863	-272.64609	2.91927	1264.14685	-959.33429	-25.96201	1256.72461	178.27795	137.10896	-1.20577	97.64941	-160.97200	72.01591	-1305.71362	159.53941	-16.57376	-578.59186	-144.48087	-6.45273
52	0.425	992.44214	-48.19631	1374.05994	-272.42639	2.51373	1262.96143	-957.68158	-27.19273	1256.64551	165.46631	136.57999	-1.37069	126.21593	-156.64307	70.22555	-1317.56982	159.39943	-15.23404	-591.34430	-144.84192	-6.78008
53	0.433	993.50427	-48.88787	1372.64893	-271.94992	2.06812	1261.71826	-955.99713	-28.01257	1257.28430	152.68776	135.94601	-1.57971	155.00113	-152.48413	68.40864	-1329.22375	159.32933	-13.15569	-604.04523	-145.27737	-7.11851
54	0.442	994.21191	-49.60673	1371.75439	-271.23984	1.61381	1260.42664	-954.39349	-28.32677	1258.54236	139.95738	135.28079	-1.77267	184.03036	-148.50343	66.48994	-1340.55005	159.18568	-10.55692	-616.68274	-145.80109	-7.42258
55	0.450	994.55286	-50.35081	1371.39197	-270.33154	1.18744	1259.09875	-953.01385	-28.10506	1260.27100	127.26064	134.63757	-1.90498	213.27554	-144.74554	64.43332	-1351.33594	158.90111	-7.61201	-629.25885	-146.39302	-7.67231
56	0.458	994.52264	-51.11817	1371.56848	-269.27118	0.82522	1257.74829	-951.93097	-27.36898	1262.31323	114.57538	134.11223	-1.96445	242.68506	-141.26511	62.25791	-1361.47095	158.51605	-4.29104	-641.79474	-147.01852	-7.87162
57	0.467	994.12323	-51.90795	1372.27710	-268.11572	0.56112	1256.39404	-951.10297	-26.20859	1264.54089	101.88338	133.75389	-1.99095	272.19321	-138.08070	59.99537	-1370.97205	158.03488	-0.50687	-654.33331	-147.67599	-8.04520
58	0.475	993.35693	-52.71407	1373.49402	-266.93085	0.42065	1255.06372	-950.43793	-24.81118	1266.88025	89.18068	133.51230	-2.02677	301.75656	-135.21875	57.67443	-1379.76990	157.38933	3.71700	-666.91803	-148.36261	-8.22526
59	0.483	992.22736	-53.52461	1375.17712	-265.78000	0.40728	1253.79138	-949.85577	-23.41687	1269.30920	76.47842	133.30798	-2.06979	331.38327	-132.76118	55.34074	-1387.47607	156.57394	8.26375	-679.54608	-149.01668	-8.41217
60	0.492	990.75049	-54.32624	1377.27161	-264.71008	0.49365	1252.61108	-949.30151	-22.22477	1271.81750	63.79446	133.04659	-2.11971	361.08575	-130.78983	53.04576	-1393.38110	155.78032	13.08089	-692.17719	-149.56999	-8.55974
61	0.500	988.96045	-55.10436	1379.72119	-263.74860	0.62637	1251.55078	-948.74396	-21.35244	1274.37439	51.14151	132.64914	-2.19952	390.76920	-129.29094	50.79542	-1396.75610	155.30772	18.38448	-704.79309	-150.02139	-8.62580
62	0.508	986.90552	-55.84822	1382.47290	-262.91269	0.74266	1250.62939	-948.17297	-20.85512	1276.94324	38.50104	132.11700	-2.32687	420.11517	-128.15540	48.53098	-1397.26904	155.18417	24.60789	-717.42383	-150.41481	-8.62837
63	0.517	984.64417	-56.56835	1385.47620	-262.21722	0.78796	1249.85864	-947.59113	-20.74438	1279.51306	25.82230	131.52286	-2.50358	448.52487	-127.27330	46.16419	-1395.05273	154.93413	31.95646	-730.10583	-150.78555	-8.63941
64	0.525	982.23877	-57.29461	1388.68115	-261.67395	0.72553	1249.24878	-947.00922	-21.00479	1282.09900	13.06967	130.97618	-2.70636	475.22427	-126.59528	43.57861	-1390.32495	153.81963	39.95213	-742.83716	-151.14108	-8.71774
65	0.533	979.74347	-58.04883	1392.04028	-261.28409	0.53554	1248.81409	-946.44946	-21.61050	1284.71338	0.24936	130.57175	-2.87330	499.54523	-126.10884	40.60833	-1383.08179	151.40002	47.47160	-755.59680	-151.47714	-8.84912
66	0.542	977.19653	-58.83973	1395.51233	-261.03412	0.20545	1248.57043	-945.94818	-22.50496	1287.34509	-12.61130	130.29778	-2.93516	521.18225	-125.79495	37.09129	-1373.14600	147.98698	53.37366	-768.37402	-151.80957	-8.96651
67	0.550	974.62170	-59.67323	1399.06226	-260.89731	-0.28330	1248.52917	-945.54730	-23.57795	1289.95447	-25.49268	130.03186	-2.88850	540.20618	-125.63484	32.94488	-1360.29468	144.30460	57.15391	-781.17578	-152.16968	-9.01901
68	0.558	972.03546	-60.54057	1402.65735	-260.83511	-0.96332	1248.69312	-945.27576	-24.71041	1292.47888	-38.40192	129.67816	-2.80936	556.85541	-125.65955	28.19707	-1344.36255	140.68240	59.04096	-794.03491	-152.55995	-9.00647
69	0.567	969.45294	-61.41380	1406.26331	-260.79922	-1.87699	1249.05542	-945.12622	-25.84128	1294.85327	-51.36423	129.25546	-2.77493	571.30475	-125.96165	23.01498	-1325.35425	136.98404	59.57907	-806.98730	-152.93269	-8.97115
70	0.575	966.88867	-62.26619	1409.84375	-260.73514	-3.06360	1249.60315	-945.04321	-26.96459	1297.03308	-64.38770	128.83881	-2.79157	583.53375	-126.65463	17.73370	-1303.40881	133.07999	59.06223	-820.03192	-153.24472	-8.96253
71	0.583	964.35559	-63.08109	1413.35986	-260.58813	-4.54822	1250.31750	-944.92645	-28.07996	1298.99915	-77.45285	128.47484	-2.81781	593.24811	-127.86935	12.84187	-1278.67371	129.00209	57.33498	-833.13812	-153.52985	-8.98980
72	0.592	961.86743	-63.84629	1416.77039	-260.31134	-6.33341	1251.17285	-944.64844	-29.18520	1300.74707	-90.54453	128.14137	-2.84004	599.90015	-129.71994	8.81975	-1251.25171	124.90944	54.22919	-846.28119	-153.85583	-9.01676
73	0.600	959.44025	-64.55569	1420.03735	-259.87332	-8.39331	1252.13635	-944.10547	-30.30920	1302.28064	-103.67496	127.78474	-2.86639	602.94415	-132.12012	5.82325	-1221.21350	121.09300	50.03958	-859.44513	-154.22218	-9.01001
74	0.608	957.09454	-65.21497	1423.13196	-259.25943	-10.67588	1253.16919	-943.29132	-31.50615	1303.61096	-116.86612	127.39280	-2.87389	602.13239	-134.70390	3.59599	-1188.71167	117.85323	45.42023	-872.61639	-154.57410	-8.96925
75	0.617	954.85706	-65.84208	1426.03540	-258.46680	-13.11201	1254.22937	-942.29688	-32.81018	1304.75208	-130.11658	126.98711	-2.83662	597.62939	-137.02859	1.84161	-1154.11755	115.34895	41.01767	-885.79083	-154.88995	-8.91879
76	0.625	952.75714	-66.45531	1428.72925	-257.49747	-15.62871	1255.27612	-941.21802	-34.21457	1305.71729	-143.37491	126.59309	-2.77238	590.03766	-138.77118	0.55281	-1117.93921	113.59878	37.29572	-898.96887	-155.20181	-8.89578
77	0.633	950.81732	-67.05572	1431.19128	-256.35599	-18.16394	1256.27478	-940.09857	-35.68566	1306.52271	-156.54044	126.23206	-2.72346	580.19293	-139.77774	-0.20346	-1080.64014	112.49242	34.46423	-912.13873	-155.54834	-8.92276
78	0.642	949.05084	-67.63287	1433.40491	-255.05186	-20.67366	1257.20032	-938.95288	-37.18613	1307.19507	-169.51056	125.89761	-2.69193	568.74017	-140.12408	-0.62490	-1042.62878	111.79219	32.48971	-925.28162	-155.93213	-8.98316
79	0.650	947.46765	-68.18979	1435.36902	-253.60312	-23.12790	1258.03748	-937.79932	-38.69608	1307.77441	-182.21741	125.60480	-2.56979	556.11096	-140.13495	-1.00707	-1004.32544	111.34919	31.33226	-938.40735	-156.33636	-9.04994
80	0.658	946.08270	-68.75166	1437.09338	-252.03903	-25.50267	1258.77893	-936.66748	-40.21033	1308.30139	-194.58923	125.46475	-2.14492	542.82593	-140.16852	-1.42040	-966.16699	111.31167	31.15057	-951.55444	-156.75101	-9.12047
81	0.667	944.91962	-69.34612	1438.58533	-250.40263	-27.76936	1259.42236	-935.58252	-41.70965	1308.78381	-206.50092	125.62306	-1.23966	529.42291	-140.37273	-1.77624	-928.61890	111.89554	32.08250	-964.71277	-157.16417	-9.19968
82	0.675	944.01208	-69.97394	1439.84058	-248.75052	-29.88771	1259.96863	-934.55316	-43.16055	1309.16675	-217.82300	126.13830	0.13941	516.15210	-140.75058	-2.01360	-892.20166	113.00063	33.79182	-977.80756	-157.55980	-9.27951
83	0.683	943.40070	-70.59866	1440.84070	-247.14949	-31.80976	1260.41956	-933.59485	-44.54326	1309.35754	-228.53003	126.97779	1.85710	502.96384	-141.30649	-2.13029	-857.44000	114.24959	35.42675	-990.80115	-157.91998	-9.35496
84	0.692	943.12494	-71.16232	1441.55798	-245.67374	-33.49138	1260.77820	-932.75726	-45.85669	1309.28955	-238.68488	128.07913	3.85234	489.77914	-141.97609	-2.18550	-824.68335	115.38319	36.20322	-1003.69885	-158.27937	-9.41331
85	0.700	943.21643	-71.61603	1441.96143	-244.40025	-34.90347	1261.05371	-932.12201	-47.11787	1308.94434	-248.29858	129.32014	6.20745	476.65903	-142.60753	-2.26513	-793.89429	116.45978	35.95023	-1016.47534	-158.72575	-9.43361
86	0.708	943.69348	-71.95151	1442.02393	-243.39844	-36.03473	1261.26099	-931.78375	-48.36598	1308.32532	-257.24048	130.49118	9.06351	463.71222	-143.12254	-2.38885	-764.60675	117.66928	34.96747	-1029.13916	-159.24007	-9.44692
87	0.717	944.55304	-72.20592	1441.72803	-242.71744	-36.88383	1261.41748	-931.82330	-49.63884	1307.43542	-265.21033	131.39153	12.57320	450.97910	-143.55589	-2.51472	-736.02374	119.20358	33.58323	-1041.78564	-159.69601	-9.51465
88	0.725	945.77063	-72.42393	1441.06677	-242.38028	-37.45284	1261.53882	-932.27307	-50.93582	1306.26697	-271.68854	131.93805	16.91214	438.41263	-143.96559	-2.62200	-707.21606	121.29406	32.02084	-1054.49121	-160.05431	-9.63618
89	0.733	947.31104	-72.61889	1440.03857	-242.38744	-37.75339	1261.63489	-933.10980	-52.21562	1304.80029	-275.91296	132.21156	22.24342	425.90002	-144.39720	-2.72673	-677.58282	124.05770	30.43179	-1067.23853	-160.39253	-9.74499
90	0.742	949.14099	-72.77692	1438.64514	-242.72511	-37.81578	1261.70496	-934.28503	-53.43453	1303.01477	-276.97681	132.43526	28.67504	413.33499	-144.88455	-2.84056	-647.28546	127.37534	28.91156	-1079.97961	-160.78882	-9.79185
91	0.750	951.23309	-72.87864	1436.89185	-243.37143	-37.68440	1261.73157	-935.74750	-54.57112	1300.89844	-273.99713	132.84831	36.24860	400.68143	-145.44998	-2.94901	-617.15924	131.02190	27.51315	-1092.70654	-161.26862	-9.81401
92	0.758	953.56464	-72.90437	1434.78503	-244.29913	-37.40607	1261.68372	-937.43109	-55.60468	1298.44495	-266.32361	133.56209	44.75914	387.97516	-146.07281	-3.04103	-588.27264	134.70317	26.14214	-1105.42554	-161.81650	-9.88871
93	0.767	956.12006	-72.83291	1432.32861	-245.47829	-37.02745	1261.52905	-939.23840	-56.48388	1295.64954	-253.86804	134.56772	53.45623	375.28290	-146.66719	-3.13918	-561.60199	138.06082	24.47938	-1118.12012	-162.39429	-10.03037
94	0.775	958.89142	-72.64778	1429.53027	-246.87665	-36.59615	1261.24658	-941.05585	-57.13559	1292.51355	-237.28052	135.81548	61.16551	362.63965	-147.17657	-3.26386	-537.94092	140.83447	22.16097	-1130.79321	-162.96523	-10.18948
95	0.783	961.87592	-72.35000	1426.40491	-248.45558	-36.15453	1260.83276	-942.79474	-57.51181	1289.05969	-217.59619	137.19357	66.97966	350.01700	-147.65532	-3.39800	-517.86279	142.96233	19.03613	-1143.49219	-163.49509	-10.32057
96	0.792	965.07019	-71.96265	1422.97144	-250.16922	-35.73358	1260.29834	-944.41595	-57.62342	1285.34717	-195.67596	138.51735	70.83384	337.36813	-148.17020	-3.52219	-501.62308	144.52284	15.25636	-1156.25024	-163.95062	-10.41135
97	0.800	968.46179	-71.51613	1419.25244	-251.97150	-35.35538	1259.66394	-945.90814	-57.52296	1281.45313	-172.01712	139.60156	73.34369	324.68506	-148.68494	-3.64366	-489.21393	145.54668	11.14527	-1169.04871	-164.33875	-10.47508
98	0.808	972.02344	-71.02930	1415.28101	-253.82077	-35.03732	1258.95776	-947.24939	-57.26453	1277.43506	-146.93179	140.31468	75.17506	311.97540	-149.11794	-3.76581	-480.64362	145.84686	6.95337	-1181.86157	-164.71414	-10.53050
99	0.817	975.71460	-70.49939	1411.10425	-255.67642	-34.79570	1258.21240	-948.40057	-56.88733	1273.32458	-120.72720	140.58423	76.63037	299.21628	-149.45564	-3.86661	-476.11981	145.15080	2.74462	-1194.68579	-165.12518	-10.57987
100	0.825	979.48383	-69.90327	1406.78540	-257.49301	-34.64813	1257.46204	-949.32556	-56.41296	1269.15674	-93.71506	140.35217	77.66267	286.38419	-149.76746	-3.92870	-475.91095	143.45818	-1.46014	-1207.51953	-165.56151	-10.61364
101	0.833	983.26892	-69.21340	1402.39929	-259.21790	-34.60829	1256.73743	-949.99872	-55.84005	1264.98669	-66.14230	139.53862	78.09064	273.49088	-150.15213	-3.96593	-479.97946	141.20836	-5.42823	-1220.37598	-165.97659	-10.63375
102	0.842	986.99988	-68.41624	1398.02637	-260.79358	-34.67904	1256.06335	-950.38635	-55.15340	1260.87781	-38.16226	138.07303	77.80733	260.55115	-150.66571	-3.99977	-487.78220	139.05481	-8.67038	-1233.28687	-166.37144	-10.65853
103	0.850	990.60706	-67.51994	1393.75085	-262.16278	-34.84636	1255.45667	-950.44330	-54.35088	1256.89258	-9.89594	135.97627	76.88998	247.56253	-151.27141	-4.03493	-498.45596	137.47662	-10.81395	-1246.24207	-166.79982	-10.71099
104	0.858	994.03357	-66.55544	1389.66443	-263.27151	-35.07307	1254.92053	-950.14258	-53.46223	1253.11938	18.50027	133.41992	75.56639	234.53833	-151.86987	-4.07775	-510.98087	136.56400	-11.95852	-1259.17090	-167.29158	-10.79248
105	0.867	997.24432	-65.58094	1385.86267	-264.07312	-35.30598	1254.44238	-949.49091	-52.54623	1249.70435	46.90091	130.64859	74.06609	221.53156	-152.37532	-4.14440	-524.26727	136.10699	-12.48731	-1271.98206	-167.83754	-10.84897
106	0.875	1000.22327	-64.68184	1382.43079	-264.53525	-35.49435	1253.99365	-948.51111	-51.68595	1246.84326	75.30850	127.84415	72.49844	208.60977	-152.76553	-4.23651	-537.52649	135.84372	-12.71179	-1284.57983	-168.43953	-10.78140
107	0.883	1002.95642	-63.94159	1379.43311	-264.64279	-35.60015	1253.53394	-947.22394	-50.97962	1244.72424	103.82344	125.09233	70.85369	195.80621	-153.08101	-4.33586	-550.53278	135.60719	-12.82512	-1296.85095	-169.12126	-10.49886
108	0.892	1005.41040	-63.37414	1376.91199	-264.39270	-35.59959	1253.01807	-945.64362	-50.51206	1243.45313	132.56165	122.42549	69.06757	183.09212	-153.37276	-4.42105	-563.38348	135.34001	-12.96944	-1308.68213	-169.90103	-9.94042
109	0.900	1007.52618	-62.87640	1374.89282	-263.78821	-35.49105	1252.40942	-943.79230	-50.33818	1243.01416	161.60147	119.85891	67.07810	170.40044	-153.64798	-4.47644	-576.17474	135.07236	-13.22249	-1320.01184	-170.77386	-9.05755
110	0.908	1009.23877	-62.29248	1373.39404	-262.83859	-35.31099	1251.69666	-941.72485	-50.48622	1243.29297	190.95413	117.41283	64.85551	157.69254	-153.88454	-4.50299	-588.92371	134.86572	-13.57432	-1330.84937	-171.68640	-7.81058
111	0.917	1010.50940	-61.53730	1372.43726	-261.55975	-35.13356	1250.89990	-939.53943	-50.96163	1244.14246	220.57790	115.13254	62.39577	144.99532	-154.07988	-4.52458	-601.61658	134.75398	-13.95992	-1341.22791	-172.53473	-6.17615
112	0.925	1011.33582	-60.62901	1372.04248	-259.97546	-35.04173	1250.06323	-937.36176	-51.76209	1245.45190	250.42981	113.08382	59.68831	132.34760	-154.24959	-4.56435	-614.25537	134.72879	-14.31071	-1351.14307	-173.22282	-4.14387
113	0.933	1011.73694	-59.62814	1372.21729	-258.12256	-35.09727	1249.23645	-935.29926	-52.88014	1247.16956	280.48694	111.32494	56.70506	119.73380	-154.39201	-4.62632	-626.86859	134.76189	-14.57881	-1360.52698	-173.71396	-1.72196
114	0.942	1011.73444	-58.58556	1372.95081	-256.05463	-35.33318	1248.46277	-933.39642	-54.27357	1249.27686	310.73096	109.88379	53.43454	107.09898	-154.49754	-4.70649	-639.47437	134.82018	-14.76763	-1369.24207	-174.03275	1.05227
115	0.950	1011.34625	-57.52687	1374.21484	-253.83911	-35.75620	1247.77454	-931.64240	-55.84586	1251.75879	341.13818	108.77819	49.92749	94.41019	-154.58682	-4.80072	-652.05969	134.86177	-14.93111	-1377.06653	-174.23969	4.12579
116	0.958	1010.58795	-56.45188	1375.96667	-251.55345	-36.34533	1247.19397	-930.01825	-57.45723	1254.58850	371.65289	108.07610	46.31761	81.68556	-154.69499	-4.91130	-664.61041	134.84850	-15.09578	-1383.67737	-174.37315	7.45650
117	0.967	1009.47620	-55.34820	1378.15247	-249.28198	-37.04883	1246.73596	-928.52393	-58.95088	1257.71375	402.15167	107.88568	42.80048	68.96662	-154.83057	-5.04913	-677.13983	134.74933	-15.22211	-1388.63538	-174.38376	11.01806
118	0.975	1008.03491	-54.20649	1380.71167	-247.11053	-37.78972	1246.41235	-927.17114	-60.18497	1261.05542	432.43994	108.25583	39.57574	56.27973	-154.99023	-5.21026	-689.69727	134.53723	-15.27056	-1391.44507	-174.10782	14.79918
119	0.983	1006.29968	-53.01693	1383.58337	-245.11472	-38.48428	1246.23547	-925.96606	-61.06847	1264.52942	462.21896	109.14703	36.78581	43.62717	-155.19131	-5.37541	-702.33118	134.21463	-15.25987	-1391.77258	-173.24123	18.85383
120	0.992	1004.31604	-51.77255	1386.71008	-243.34357	-39.06240	1246.21948	-924.90131	-61.58901	1268.07617	491.01581	110.51035	34.44537	30.99017	-155.44012	-5.54672	-715.02222	133.81256	-15.26196	-1389.55615	-171.39528	23.30631
121	1.000	1002.13782	-50.49647	1390.03833	-241.80740	-39.47794	1246.37354	-923.95233	-61.78999	1271.65906	518.19366	112.27488	32.33990	18.33591	-155.70709	-5.73181	-727.70770	133.37796	-15.35078	-1384.73621	-168.35928	28.14955
122	1.008	999.82397	-49.25219	1393.52014	-240.48213	-39.70583	1246.69470	-923.07690	-61.70598	1275.22693	543.09314	114.23419	30.03374	5.63781	-155.99463	-5.89215	-740.37646	132.97931	-15.50772	-1376.98486	-164.27560	33.02490
123	1.017	997.42810	-48.10548	1397.11646	-239.32698	-39.73006	1247.16528	-922.23712	-61.35235	1278.70886	565.23083	116.11686	27.14598	-7.11887	-156.34961	-5.97838	-753.07788	132.66551	-15.61312	-1365.87073	-159.51987	37.33526
124	1.025	994.98456	-47.07655	1400.79016	-238.29839	-39.53646	1247.76416	-921.43048	-60.77698	1282.05737	584.42395	117.81842	23.68470	-19.95105	-156.76317	-5.99554	-765.85968	132.41019	-15.58003	-1351.19690	-154.54276	40.57320
125	1.033	992.51276	-46.13682	1404.49731	-237.35464	-39.11299	1248.47803	-920.68353	-60.06789	1285.26135	600.73218	119.49595	20.09564	-32.86742	-157.16043	-5.98266	-778.74127	132.13164	-15.45486	-1333.08289	-149.71172	42.43929
126	1.042	990.03088	-45.23409	1408.18750	-236.45670	-38.45043	1249.30005	-920.01288	-59.30072	1288.31421	614.26331	121.43115	16.99672	-45.84899	-157.49120	-5.97606	-791.70825	131.79025	-15.37068	-1311.77039	-145.13768	42.75418
127	1.050	987.55969	-44.31318	1411.81262	-235.56726	-37.54252	1250.22412	-919.40649	-58.50914	1291.19788	624.96509	123.72736	14.78291	-58.86320	-157.76100	-6.00445	-804.71564	131.45093	-15.40281	-1287.41443	-140.75020	41.49304
128	1.058	985.12079	-43.33429	1415.33020	-234.65125	-36.38531	1251.24292	-918.83868	-57.70103	1293.89099	632.48535	126.14758	13.36422	-71.88377	-158.01196	-6.06481	-817.73358	131.17833	-15.49985	-1260.09106	-136.53348	38.91987
129	1.067	982.73346	-42.28011	1418.70056	-233.68053	-34.97676	1252.34814	-918.28503	-56.87856	1296.37524	636.27026	128.33145	12.22929	-84.89214	-158.30048	-6.11213	-830.77600	130.89937	-15.58133	-1229.96790	-132.56023	35.54641
130	1.075	980.41119	-41.14357	1421.88904	-232.64052	-33.32001	1253.52661	-917.72229	-56.04389	1298.64136	635.95154	130.01617	10.76507	-97.88499	-158.65608	-6.10142	-843.87103	130.49208	-15.62262	-1197.38159	-128.89204	31.92258
131	1.083	978.16516	-39.91594	1424.87195	-231.53079	-31.42937	1254.75574	-917.11969	-55.19826	1300.69189	631.73230	131.03040	8.70220	-110.88499	-159.06100	-6.03269	-857.02454	129.97682	-15.61887	-1162.73694	-125.59007	28.48054
132	1.092	976.01117	-38.59245	1427.63550	-230.35764	-29.33137	1256.00354	-916.43597	-54.33424	1302.54089	624.38135	131.32915	6.40068	-123.91763	-159.47978	-5.94628	-870.21118	129.49261	-15.56880	-1126.37280	-122.75708	25.50123
133	1.100	973.96863	-37.18225	1430.17053	-229.12332	-27.05472	1257.23035	-915.62671	-53.43179	1304.20850	614.77783	131.08514	4.54793	-136.96582	-159.90118	-5.85878	-883.39532	129.11368	-15.51921	-1088.53662	-120.49605	23.13653
134	1.108	972.05695	-35.70459	1432.46802	-227.82214	-24.62476	1258.39600	-914.66095	-52.47412	1305.71045	603.52008	130.62161	3.50278	-149.95193	-160.36458	-5.70177	-896.56677	128.78508	-15.54209	-1049.46838	-118.85229	21.46483
135	1.117	970.29639	-34.18137	1434.51746	-226.44604	-22.07869	1259.46741	-913.54047	-51.47013	1307.04895	591.03821	130.18848	3.07872	-162.74435	-160.96277	-5.33375	-909.74414	128.41866	-15.65351	-1009.49884	-117.84460	20.58545
136	1.125	968.71185	-32.63515	1436.30615	-224.99535	-19.48249	1260.42468	-912.30743	-50.45911	1308.20789	577.82800	129.83714	2.91539	-175.16934	-161.81577	-4.59589	-922.92810	128.00281	-15.79469	-969.11115	-117.55382	20.66288
137	1.133	967.33478	-31.08741	1437.82178	-223.48984	-16.92632	1261.26099	-911.03113	-49.49112	1309.15137	564.38904	129.49895	2.79583	-187.05563	-163.01472	-3.37118	-936.08435	127.60010	-15.90047	-928.98657	-118.05360	21.77326
138	1.142	966.20111	-29.55493	1439.05334	-221.97540	-14.50202	1261.98108	-909.78467	-48.60001	1309.83411	551.06104	129.10181	2.60852	-198.31049	-164.57719	-1.63457	-949.18262	127.24156	-15.97285	-889.97345	-119.19624	23.62218
139	1.150	965.34503	-28.04218	1439.99109	-220.52286	-12.27919	1262.60205	-908.63312	-47.79403	1310.21802	537.98560	128.68336	2.30711	-208.95184	-166.45699	0.56528	-962.21472	126.90855	-16.04534	-852.87262	-120.62222	25.50939
140	1.158	964.79376	-26.53895	1440.62292	-219.22018	-10.29656	1263.15137	-907.63348	-47.06563	1310.28503	525.13013	128.37312	1.97924	-219.04810	-168.55759	3.20422	-975.17023	126.63579	-16.08939	-818.09338	-122.07661	26.75066
141	1.167	964.56836	-25.03410	1440.93005	-218.15900	-8.57483	1263.65845	-906.83624	-46.40013	1310.04053	512.35620	128.17265	1.76365	-228.60788	-170.71365	6.36748	-988.03345	126.51483	-16.03381	-785.40662	-123.60567	27.13220
142	1.175	964.68158	-23.52210	1440.88733	-217.41605	-7.13275	1264.14465	-906.29224	-45.77643	1309.50391	499.56403	127.92519	1.68002	-237.47049	-172.71896	10.26206	-1000.81506	126.57256	-15.86615	-754.01288	-125.42351	26.87345
143	1.183	965.12927	-21.99420	1440.47144	-217.03543	-5.99159	1264.62122	-906.06555	-45.17461	1308.69299	486.76514	127.55527	1.63771	-245.19684	-174.41205	15.17836	-1013.56238	126.69544	-15.68982	-722.94702	-127.71672	26.29436
144	1.192	965.88654	-20.43832	1439.66870	-217.02164	-5.17079	1265.08765	-906.23517	-44.58002	1307.61377	474.00470	127.17789	1.56549	-250.96268	-175.74490	21.41624	-1026.33252	126.67234	-15.67821	-691.57495	-130.56462	25.65795
145	1.200	966.91302	-18.84554	1438.47266	-217.34854	-4.67936	1265.52869	-906.87549	-43.96775	1306.25537	461.29523	126.96126	1.46593	-253.56235	-176.81198	29.15009	-1039.16821	126.34361	-15.90260	-659.83118	-133.94647	25.17940
146	1.208	968.16016	-17.20342	1436.87366	-217.97540	-4.50723	1265.91589	-908.02753	-43.30428	1304.59473	448.60803	126.92601	1.36291	-251.67120	-177.80005	38.25527	-1052.07471	125.72618	-16.23423	-628.11682	-137.76027	24.97899
147	1.217	969.57446	-15.48629	1434.85413	-218.85941	-4.61995	1266.21289	-909.68427	-42.57822	1302.61047	435.88391	126.93359	1.25245	-244.30463	-178.88188	48.23113	-1065.00342	125.00135	-16.49606	-597.07678	-141.77922	24.99242
148	1.225	971.10889	-13.67653	1432.39917	-219.96495	-4.96168	1266.38306	-911.79089	-41.80777	1300.29370	423.09033	126.86934	1.12745	-231.24576	-180.17824	58.27476	-1077.89966	124.38963	-16.65154	-567.43060	-145.64014	24.97334
149	1.233	972.74487	-11.80953	1429.52283	-221.26921	-5.46777	1266.39844	-914.25372	-41.01321	1297.65479	410.25500	126.70885	0.99279	-213.31445	-181.75555	67.40138	-1090.76245	123.98779	-16.79091	-539.87177	-148.98630	24.60679
150	1.242	974.50415	-9.98098	1426.28882	-222.75937	-6.07641	1266.24512	-916.95270	-40.20118	1294.73474	397.43073	126.47333	0.85009	-192.19730	-183.55853	74.64404	-1103.62964	123.73177	-16.97657	-514.99872	-151.64392	23.66334
151	1.250	976.42737	-8.29292	1422.79004	-224.42137	-6.73571	1265.92261	-919.75220	-39.38481	1291.59619	384.65311	126.23026	0.70105	-169.55814	-185.33517	79.41889	-1116.53577	123.49353	-17.19221	-493.25549	-153.61557	22.10144
152	1.258	978.53699	-6.78844	1419.10010	-226.22922	-7.40933	1265.44019	-922.50946	-38.60772	1288.29724	371.90002	126.01370	0.54135	-146.12350	-186.70050	81.83672	-1129.48462	123.17960	-17.41042	-474.89630	-154.93375	20.05424
153	1.267	980.81818	-5.43141	1415.25610	-228.14359	-8.07303	1264.81519	-925.08264	-37.94795	1284.87427	359.09445	125.73398	0.35699	-121.77358	-187.34464	82.61548	-1142.40674	122.81042	-17.58360	-460.02869	-155.59383	17.72461
154	1.275	983.22571	-4.14590	1411.28101	-230.11954	-8.70377	1264.07251	-927.33893	-37.51038	1281.33643	346.20120	125.30582	0.14920	-96.28933	-187.16331	82.58032	-1155.21240	122.48907	-17.64130	-448.72913	-155.58109	15.23196
155	1.283	985.70386	-2.87919	1407.20667	-232.11522	-9.27906	1263.24341	-929.17279	-37.39959	1277.67822	333.28745	124.83554	-0.03890	-69.69877	-186.21460	82.19419	-1167.92957	122.27368	-17.57016	-441.14899	-154.89896	12.47459
156	1.292	988.20062	-1.63148	1403.08557	-234.09389	-9.78546	1262.35913	-930.52600	-37.67934	1273.91345	320.43414	124.53447	-0.15244	-42.13093	-184.64198	81.53123	-1180.67822	122.15192	-17.40757	-437.52936	-153.61967	9.17703
157	1.300	990.66827	-0.43852	1398.99255	-236.01892	-10.21773	1261.44385	-931.38373	-38.34793	1270.09888	307.63611	124.44273	-0.20614	-13.69807	-182.62143	80.53876	-1193.52344	122.07031	-17.21613	-438.05768	-151.97180	5.20949
158	1.308	993.05762	0.65950	1395.02405	-237.84848	-10.57419	1260.51318	-931.75397	-39.34428	1266.32727	294.82852	124.39120	-0.27010	15.44053	-180.30237	79.20815	-1206.44702	121.91440	-17.11319	-442.63904	-150.38057	0.95475
159	1.317	995.31696	1.63685	1391.28516	-239.53363	-10.86177	1259.57739	-931.66809	-40.58878	1262.71033	281.95935	124.23869	-0.37616	45.00658	-177.75720	77.59974	-1219.41797	121.58287	-17.18326	-450.81311	-149.30563	-2.71469
160	1.325	997.39978	2.48962	1387.87354	-241.02196	-11.09804	1258.64063	-931.19342	-42.02986	1259.37524	269.01337	123.97215	-0.52282	74.66737	-174.98759	75.82450	-1232.40771	121.14548	-17.37344	-461.78717	-148.92075	-5.06468
161	1.333	999.27252	3.23646	1384.86938	-242.26578	-11.30352	1257.69824	-930.41931	-43.64610	1256.45947	256.02094	123.60185	-0.72812	104.20018	-171.98694	73.98902	-1245.36060	120.81372	-17.55625	-474.45801	-149.03374	-6.10096
162	1.342	1000.91418	3.90726	1382.33228	-243.22910	-11.50123	1256.73303	-929.41486	-45.39233	1254.08545	243.06918	123.16254	-0.99157	133.57605	-168.77386	72.13377	-1258.21082	120.71111	-17.62181	-487.67267	-149.37442	-6.36839
163	1.350	1002.31281	4.52120	1380.29968	-243.89171	-11.72690	1255.71338	-928.19452	-47.15139	1252.33081	230.24298	122.78905	-1.24418	162.86951	-165.38055	70.24110	-1270.92139	120.73576	-17.48333	-500.71191	-149.82094	-6.37977
164	1.358	1003.45837	5.06732	1378.79077	-244.25050	-12.02514	1254.60132	-926.74084	-48.76260	1251.24341	217.53981	122.56235	-1.43097	192.12653	-161.85237	68.29221	-1283.46509	120.66405	-17.02545	-513.43976	-150.33301	-6.41900
165	1.367	1004.33008	5.50894	1377.81750	-244.31558	-12.42142	1253.36804	-925.06683	-50.08442	1250.88281	204.89162	122.33141	-1.59537	221.34705	-158.24203	66.28381	-1295.73438	120.37602	-16.06877	-526.00311	-150.85086	-6.60130
166	1.375	1004.89081	5.81989	1377.39233	-244.10446	-12.90206	1252.01111	-923.24591	-51.01290	1251.29761	192.23779	121.90050	-1.78697	250.53445	-154.59584	64.19824	-1307.51611	119.97331	-14.45156	-538.53516	-151.33176	-6.91347
167	1.383	1005.09662	6.01364	1377.52722	-243.64012	-13.42343	1250.56116	-921.39349	-51.47785	1252.45691	179.55241	121.29141	-1.96907	279.70642	-150.96469	61.99397	-1318.68286	119.61931	-12.16575	-551.08740	-151.79807	-7.26582
168	1.392	1004.91028	6.12634	1378.22510	-242.95161	-13.93190	1249.07227	-919.63861	-51.45366	1254.23291	166.85973	120.69357	-2.06908	308.88168	-147.41653	59.64125	-1329.33447	119.32524	-9.35857	-563.65735	-152.30382	-7.57173
169	1.400	1004.30975	6.17896	1379.47754	-242.07764	-14.37426	1247.60474	-918.10175	-50.95432	1256.44995	154.22530	120.25375	-2.06384	338.07834	-144.04112	57.15822	-1339.58301	119.02081	-6.17106	-576.21576	-152.88252	-7.79462
170	1.408	1003.28986	6.17464	1381.26465	-241.07010	-14.69994	1246.21106	-916.86859	-50.00218	1258.95483	141.68665	119.95566	-2.00853	367.32333	-140.92958	54.59270	-1349.31934	118.68298	-2.59154	-588.74347	-153.53156	-7.94569
171	1.417	1001.86285	6.12066	1383.55286	-239.98933	-14.86658	1244.92969	-915.96649	-48.62668	1261.64392	129.20247	119.65575	-1.97917	396.63440	-138.12303	51.98036	-1358.27478	118.28228	1.46343	-601.24835	-154.21533	-8.05951
172	1.425	1000.05981	6.02535	1386.29504	-238.89417	-14.85438	1243.78479	-915.36163	-46.90653	1264.44946	116.69437	119.22646	-2.01018	425.92310	-135.60980	49.35033	-1366.10681	117.76169	5.92732	-613.73993	-154.87949	-8.16501
173	1.433	997.92578	5.88979	1389.43396	-237.83698	-14.67931	1242.79102	-914.97546	-44.99210	1267.33350	104.11122	118.67049	-2.10345	454.89023	-133.37466	46.74065	-1372.32666	117.11398	10.60042	-626.22095	-155.48624	-8.26625
174	1.442	995.50635	5.72533	1392.90833	-236.86493	-14.39171	1241.95996	-914.71234	-43.08665	1270.28699	91.44591	118.09348	-2.24207	483.05991	-131.42903	44.16119	-1376.33667	116.39236	15.43167	-638.71075	-156.03525	-8.35294
175	1.450	992.84338	5.56069	1396.65674	-236.01997	-14.06297	1241.30444	-914.48871	-41.41370	1273.30750	78.72031	117.58070	-2.38511	509.94901	-129.81155	41.56261	-1377.66968	115.67575	20.71200	-651.24670	-156.54088	-8.42488
176	1.458	989.98242	5.41695	1400.61731	-235.33540	-13.76814	1240.84253	-914.25214	-40.16857	1276.38232	65.96753	117.12701	-2.49165	535.20258	-128.56445	38.87786	-1376.16602	115.08815	26.92628	-663.85480	-157.00285	-8.49976
177	1.467	986.97583	5.28767	1404.72742	-234.83119	-13.56578	1240.59473	-913.98615	-39.46339	1279.48584	53.21826	116.67863	-2.56115	558.57422	-127.68053	36.05982	-1371.95776	114.59555	34.14886	-676.53772	-157.40862	-8.60297
178	1.475	983.87299	5.15041	1408.92468	-234.50955	-13.48577	1240.57703	-913.69995	-39.30922	1282.58545	40.47693	116.21156	-2.62178	579.82251	-127.07945	33.03107	-1365.26489	113.64249	41.46608	-689.30054	-157.75365	-8.74190
179	1.483	980.70886	4.98492	1413.15613	-234.35379	-13.53902	1240.79456	-913.41003	-39.64018	1285.65027	27.71954	115.76173	-2.67606	598.68433	-126.67377	29.66722	-1356.09741	111.56229	47.42049	-702.15430	-158.04672	-8.88035
180	1.492	977.50226	4.78079	1417.38501	-234.32976	-13.74184	1241.24170	-913.12903	-40.34698	1288.65527	14.91364	115.37896	-2.70732	614.95654	-126.45180	25.94783	-1344.22974	108.43405	51.18265	-715.08038	-158.30020	-8.95852
181	1.500	974.25897	4.54670	1421.59033	-234.38600	-14.13133	1241.90820	-912.86688	-41.30997	1291.57397	2.02267	115.06370	-2.72342	628.53967	-126.46835	22.10286	-1329.49182	104.80258	52.88351	-728.03040	-158.54199	-8.95571
182	1.508	970.97455	4.30968	1425.75806	-234.45699	-14.76268	1242.78247	-912.62860	-42.42781	1294.37280	-10.96347	114.76675	-2.73709	639.37439	-126.75443	18.50977	-1311.96851	100.92869	52.97232	-740.97662	-158.82016	-8.91346
183	1.517	967.64117	4.09100	1429.86914	-234.47397	-15.69694	1243.84912	-912.40094	-43.63558	1297.02002	-24.00607	114.43336	-2.73920	647.31958	-127.30101	15.44846	-1291.90295	97.04813	51.81476	-753.93945	-159.15919	-8.88409
184	1.525	964.26056	3.89717	1433.89746	-234.37628	-16.98278	1245.08923	-912.14960	-44.90634	1299.49463	-37.07098	114.04927	-2.71858	652.05933	-128.11905	12.94483	-1269.44849	93.60032	49.70403	-766.96466	-159.54005	-8.88226
185	1.533	960.84674	3.74863	1437.81201	-234.11902	-18.63286	1246.47937	-911.84375	-46.21892	1301.78052	-50.16412	113.66080	-2.67696	653.20764	-129.14932	10.71660	-1244.55444	90.67271	46.81472	-780.07623	-159.92752	-8.89590
186	1.542	957.41815	3.68996	1441.57434	-233.67892	-20.61102	1247.98694	-911.48126	-47.52758	1303.85828	-63.30072	113.33160	-2.62433	650.59656	-130.16975	8.30010	-1217.11938	87.91212	43.22327	-793.24786	-160.28728	-8.91510
187	1.550	953.99939	3.74280	1445.14026	-233.05435	-22.84325	1249.56482	-911.07703	-48.78748	1305.70874	-76.48645	113.06564	-2.56803	644.51617	-130.99884	5.51376	-1187.19971	85.15969	39.13535	-806.42664	-160.60670	-8.92803
188	1.558	950.62848	3.87081	1448.47168	-232.25623	-25.24199	1251.15967	-910.63318	-49.99313	1307.33618	-89.70697	112.79575	-2.51279	635.77344	-131.68033	2.85188	-1155.04712	82.68656	35.02818	-819.58801	-160.90834	-8.91532
189	1.567	947.34973	4.01728	1451.54749	-231.29712	-27.73018	1252.72583	-910.13080	-51.17054	1308.77930	-102.92084	112.45631	-2.47927	625.38287	-132.28990	1.04729	-1121.03003	80.88590	31.49463	-832.75104	-161.21442	-8.87377
190	1.575	944.20441	4.15259	1454.36108	-230.18704	-30.25469	1254.23218	-909.55121	-52.34174	1310.08801	-116.09357	112.04654	-2.49526	613.98401	-132.72643	0.20138	-1085.57251	79.96616	28.94169	-845.92358	-161.52563	-8.82328
191	1.583	941.23474	4.27123	1456.91199	-228.93620	-32.77957	1255.66064	-908.89917	-53.50218	1311.29285	-129.19263	111.63355	-2.54172	601.71857	-132.89627	-0.20420	-1049.14075	79.76180	27.41638	-859.06531	-161.84392	-8.79242
192	1.592	938.48895	4.37554	1459.19849	-227.55991	-35.27272	1257.00183	-908.19751	-54.62568	1312.39355	-142.12885	111.30872	-2.51650	588.70514	-132.94801	-0.56346	-1012.21143	79.91759	26.73596	-872.15198	-162.17224	-8.81022
193	1.600	936.01892	4.47300	1461.21375	-226.08417	-37.70354	1258.24792	-907.46771	-55.68820	1313.35498	-154.76999	111.13473	-2.27374	575.30334	-133.10364	-0.90487	-975.19568	80.34989	26.81776	-885.22791	-162.49881	-8.88970
194	1.608	933.87299	4.56743	1462.94519	-224.55287	-40.04168	1259.38574	-906.72858	-56.68933	1314.10986	-167.00415	111.12923	-1.71098	561.94513	-133.36151	-1.19474	-938.46570	81.27460	27.77851	-898.34070	-162.80688	-9.01520
195	1.617	932.09021	4.64631	1464.37634	-223.03143	-42.25174	1260.39709	-906.01392	-57.65793	1314.59033	-178.77081	111.30222	-0.82231	548.87646	-133.59348	-1.47038	-902.50275	82.79015	29.57153	-911.46619	-163.08722	-9.15588
196	1.625	930.69568	4.69068	1465.48792	-221.60187	-44.29259	1261.26611	-905.37805	-58.64193	1314.76563	-190.07098	111.70896	0.33825	536.01654	-133.84644	-1.72814	-867.92371	84.64746	31.63713	-924.53015	-163.34151	-9.28643
197	1.633	929.69830	4.69991	1466.25830	-220.35071	-46.12043	1261.98877	-904.88538	-59.68462	1314.64307	-200.94238	112.41536	1.74038	523.13788	-134.27484	-1.90945	-835.26086	86.45727	33.16491	-937.48358	-163.59393	-9.39429
198	1.642	929.08942	4.69798	1466.66870	-219.35457	-47.69374	1262.57666	-904.60217	-60.80228	1314.24695	-211.38940	113.38111	3.40866	510.16776	-134.86588	-2.00943	-804.66583	88.02631	33.71327	-950.30188	-163.90733	-9.47207
199	1.650	928.84711	4.72160	1466.70996	-218.66956	-48.98102	1263.05432	-904.59546	-61.98457	1313.60449	-221.34222	114.43810	5.40013	497.20224	-135.47926	-2.08676	-775.78925	89.48769	33.41410	-962.95557	-164.34756	-9.51995
200	1.658	928.94592	4.80671	1466.38354	-218.32716	-49.96671	1263.45313	-904.92743	-63.21115	1312.73718	-230.67511	115.40646	7.80312	484.34033	-136.05556	-2.19257	-747.87701	91.21403	32.63872	-975.49445	-164.89017	-9.56107
201	1.667	929.36432	4.97692	1465.69421	-218.33734	-50.65285	1263.80505	-905.64349	-64.45710	1311.65320	-239.20380	116.18542	10.76365	471.60519	-136.62160	-2.34094	-720.03943	93.56181	31.65759	-988.05127	-165.42833	-9.62010
202	1.675	930.08423	5.23833	1464.64563	-218.69650	-51.05802	1264.13843	-906.75598	-65.68578	1310.33997	-246.60364	116.75224	14.45499	458.97183	-137.17336	-2.50409	-691.62531	96.63489	30.58039	-1000.68976	-165.90518	-9.68981
203	1.683	931.08905	5.58807	1463.24182	-219.39336	-51.21365	1264.47192	-908.23425	-66.84550	1308.76538	-252.33514	117.16129	18.98175	446.40604	-137.65714	-2.63476	-662.46863	100.30892	29.44423	-1013.38635	-166.35063	-9.75276
204	1.692	932.36694	6.02840	1461.48828	-220.40984	-51.15911	1264.80884	-910.00922	-67.87167	1306.89294	-255.70270	117.56579	24.37727	433.85776	-138.06018	-2.71739	-632.86597	104.37820	28.31935	-1026.11987	-166.80136	-9.81209
205	1.700	933.91406	6.56580	1459.38940	-221.72066	-50.93494	1265.13403	-911.98212	-68.69912	1304.69934	-255.98157	118.16444	30.70892	421.27066	-138.46060	-2.77642	-603.41248	108.62776	27.33790	-1038.86865	-167.26375	-9.88230
206	1.708	935.72504	7.20417	1456.94751	-223.29424	-50.57691	1265.41504	-914.04315	-69.28979	1302.18079	-252.47028	119.09090	38.03489	408.62018	-138.93680	-2.84651	-574.85968	112.81439	26.53404	-1051.60620	-167.73035	-9.97628
207	1.717	937.78107	7.94478	1454.16785	-225.09332	-50.11999	1265.61011	-916.11627	-69.66039	1299.36157	-244.64111	120.38896	46.09034	395.91272	-139.47281	-2.95857	-548.00610	116.63215	25.66690	-1064.34644	-168.18704	-10.10012
208	1.725	940.05176	8.77869	1451.06726	-227.07462	-49.60515	1265.68091	-918.19122	-69.87646	1296.30469	-232.51611	122.05565	54.03450	383.16388	-140.00394	-3.11876	-523.58710	119.78625	24.31819	-1077.13086	-168.61703	-10.23944
209	1.733	942.50146	9.67950	1447.68127	-229.18825	-49.07885	1265.60425	-920.29193	-70.00633	1293.09912	-216.79059	124.04176	60.75465	370.39212	-140.50024	-3.28916	-502.16516	122.15082	22.18762	-1089.96228	-169.01825	-10.36542
210	1.742	945.09583	10.61877	1444.05933	-231.38077	-48.58976	1265.37610	-922.41888	-70.08347	1289.81836	-198.36798	126.22681	65.60152	357.61221	-140.96544	-3.41917	-484.03906	123.81963	19.29794	-1102.81177	-169.41171	-10.46431
211	1.750	947.80408	11.59080	1440.25305	-233.60138	-48.18388	1265.00684	-924.52527	-70.10328	1286.49292	-177.89740	128.42451	68.79345	344.82013	-141.39885	-3.49182	-469.27756	124.94968	15.95741	-1115.68506	-169.82692	-10.54069
212	1.758	950.59601	12.60689	1436.31128	-235.80504	-47.89906	1264.51648	-926.52649	-70.03690	1283.12463	-155.82379	130.44896	71.10640	331.98364	-141.79807	-3.53316	-457.91443	125.56960	12.51922	-1128.61621	-170.27441	-10.60197
213	1.767	953.43958	13.66759	1432.28247	-237.94804	-47.75987	1263.93311	-928.32361	-69.84743	1279.70996	-132.57993	132.22659	73.22466	319.06482	-142.16824	-3.58619	-450.14902	125.55796	9.12270	-1141.61377	-170.73111	-10.65857
214	1.775	956.30121	14.76663	1428.21912	-239.98288	-47.77006	1263.29248	-929.83148	-69.50229	1276.24609	-108.53442	133.81229	75.32511	306.05920	-142.51324	-3.67835	-446.34753	124.75644	5.63207	-1154.66565	-171.16695	-10.72190
215	1.783	959.14410	15.90842	1424.17920	-241.86328	-47.91216	1262.63306	-930.99487	-68.98334	1272.73279	-83.85635	135.22264	77.12659	292.99396	-142.85333	-3.80814	-446.76450	123.11241	1.84864	-1167.76013	-171.57063	-10.79157
216	1.792	961.92877	17.08884	1420.22144	-243.55486	-48.16050	1261.98792	-931.79443	-68.29721	1269.18567	-58.54092	136.32321	78.22702	279.89108	-143.23886	-3.94050	-451.15964	120.80508	-2.20108	-1180.87622	-171.94072	-10.85147
217	1.800	964.61279	18.27551	1416.39844	-245.03757	-48.48974	1261.37939	-932.24701	-67.47169	1265.64746	-32.59842	136.95819	78.43890	266.76440	-143.72363	-4.02948	-458.71472	118.26698	-6.13468	-1193.98157	-172.30244	-10.88103
218	1.808	967.15009	19.43157	1412.75952	-246.29999	-48.86921	1260.81482	-932.39417	-66.53370	1262.19189	-6.19458	137.11021	77.91380	253.64160	-144.30516	-4.07899	-468.49481	116.04224	-9.30182	-1207.04688	-172.72256	-10.87983
219	1.817	969.49634	20.54594	1409.36194	-247.33183	-49.25980	1260.28394	-932.27502	-65.49821	1258.92859	20.42014	136.90520	77.00920	240.55209	-144.89191	-4.14955	-479.91599	114.52773	-11.21915	-1220.05701	-173.24873	-10.87992
220	1.825	971.61438	21.62952	1406.27075	-248.12157	-49.62008	1259.76343	-931.89935	-64.38405	1255.99072	47.08221	136.50911	76.05198	227.49982	-145.38940	-4.28823	-492.55179	113.74066	-12.02735	-1232.99829	-173.86188	-10.90677
221	1.833	973.47144	22.70569	1403.54565	-248.66116	-49.91562	1259.22363	-931.25256	-63.23139	1253.50439	73.76990	136.02194	75.18930	214.47223	-145.79596	-4.48306	-505.80411	113.36469	-12.28926	-1245.82825	-174.51424	-10.92676
222	1.842	975.03387	23.81721	1401.23633	-248.95003	-50.12817	1258.63208	-930.33044	-62.10284	1251.56628	100.52614	135.45155	74.37708	201.46600	-146.17398	-4.67300	-519.11230	113.07198	-12.46145	-1258.46387	-175.18597	-10.84948
223	1.850	976.26727	25.01144	1399.38733	-248.99057	-50.25898	1257.95435	-929.16882	-61.08007	1250.23889	127.40730	134.75356	73.45831	188.50064	-146.57919	-4.78619	-532.23944	112.74081	-12.72309	-1270.78760	-175.89407	-10.56862
224	1.858	977.14178	26.29912	1398.04333	-248.78145	-50.32203	1257.16174	-927.84857	-60.26789	1249.54871	154.45731	133.88103	72.29478	175.60965	-147.01707	-4.79598	-545.18988	112.39943	-13.06846	-1282.67212	-176.65575	-9.99278
225	1.867	977.63617	27.65179	1397.24426	-248.31737	-50.33440	1256.23999	-926.47662	-59.79541	1249.48022	181.65358	132.80469	70.85708	162.81319	-147.43771	-4.74742	-558.01965	112.09424	-13.42326	-1294.03711	-177.45830	-9.06282
226	1.875	977.73883	29.04741	1397.01599	-247.59619	-50.31790	1255.19556	-925.14758	-59.79263	1249.98083	208.93419	131.52551	69.17461	150.11124	-147.79135	-4.71256	-570.75928	111.84198	-13.71809	-1304.88916	-178.25922	-7.76701
227	1.883	977.44690	30.48477	1397.36560	-246.62872	-50.30933	1254.06055	-923.91449	-60.34564	1250.97510	236.29073	130.12106	67.25629	137.49673	-148.06902	-4.72855	-583.41064	111.66283	-13.92074	-1315.28296	-178.99963	-6.12082
228	1.892	976.76471	31.95042	1398.28491	-245.44400	-50.35966	1252.88904	-922.79651	-61.46242	1252.37817	263.76682	128.74907	65.10553	124.94521	-148.26750	-4.78661	-595.97211	111.61507	-14.06360	-1325.21362	-179.61288	-4.11729
229	1.900	975.70264	33.40937	1399.75366	-244.08504	-50.51938	1251.74109	-921.79688	-63.06294	1254.11218	291.39349	127.54906	62.73777	112.40554	-148.37267	-4.86281	-608.46558	111.74638	-14.22003	-1334.56067	-180.03688	-1.72871
230	1.908	974.27655	34.82880	1401.73901	-242.60242	-50.81988	1250.66626	-920.90399	-64.98955	1256.12598	319.17090	126.58331	60.16026	99.83603	-148.39017	-4.95135	-620.93115	112.00368	-14.42031	-1343.14697	-180.24692	1.05200
231	1.917	972.50677	36.18122	1404.19849	-241.05603	-51.25489	1249.69812	-920.09131	-67.03984	1258.40198	347.08774	125.90960	57.39539	87.24039	-148.35173	-5.06954	-633.39081	112.24023	-14.62344	-1350.82629	-180.25732	4.20208
232	1.925	970.41632	37.43226	1407.08630	-239.51677	-51.77302	1248.85400	-919.33252	-69.01212	1260.94043	375.13498	125.63248	54.52580	74.64643	-148.30536	-5.22823	-645.83911	112.31985	-14.79836	-1357.42310	-180.07925	7.66594
233	1.933	968.03290	38.56233	1410.35461	-238.05856	-52.29417	1248.13989	-918.62030	-70.74498	1263.73621	403.28467	125.82090	51.67726	62.06557	-148.30695	-5.41496	-658.28656	112.19443	-14.96767	-1362.54810	-179.70807	11.35114
234	1.942	965.39124	39.60060	1413.94897	-236.74709	-52.73856	1247.56104	-917.97180	-72.13418	1266.75415	431.40887	126.41800	48.94207	49.48568	-148.40002	-5.60251	-670.77838	111.91304	-15.14087	-1365.65161	-179.11389	15.23624
235	1.950	962.53571	40.61019	1417.80615	-235.63138	-53.04613	1247.13000	-917.41229	-73.12540	1269.91321	459.16476	127.32127	46.33567	36.88758	-148.60724	-5.75051	-683.34412	111.58189	-15.28597	-1366.35742	-178.16991	19.51247
236	1.958	959.51782	41.63754	1421.85864	-234.73770	-53.18486	1246.86340	-916.95306	-73.71024	1273.10596	485.96927	128.51239	43.79548	24.25454	-148.92032	-5.83221	-695.97235	111.27661	-15.38561	-1364.59595	-176.59840	24.42817
237	1.967	956.38983	42.68081	1426.04114	-234.06763	-53.15403	1246.77283	-916.58307	-73.92729	1276.24707	511.11902	129.99284	41.15190	11.56310	-149.28786	-5.87635	-708.66003	110.98901	-15.44868	-1360.38049	-174.06097	29.88050
238	1.975	953.19690	43.69667	1430.29517	-233.60138	-52.97333	1246.85693	-916.27679	-73.84379	1279.29688	533.95654	131.64513	38.12455	-1.21738	-149.65710	-5.93932	-721.43030	110.67738	-15.47180	-1353.55542	-170.40067	35.27669
239	1.983	949.97180	44.63488	1434.57227	-233.30367	-52.65985	1247.10254	-916.00708	-73.52300	1282.24255	554.03119	133.22215	34.41309	-14.09599	-150.02039	-6.03873	-734.29858	110.32562	-15.46312	-1343.79895	-165.85077	39.89027
240	1.992	946.73712	45.47591	1438.83081	-233.12976	-52.21674	1247.49304	-915.75348	-73.00623	1285.07288	571.20349	134.51233	29.89162	-27.04864	-150.38394	-6.13995	-747.26917	109.94638	-15.47670	-1330.85681	-160.96532	43.29845
241	2.000	943.51337	46.24394	1443.03088	-233.02913	-51.63655	1248.01440	-915.50238	-72.31692	1287.76819	585.58862	135.57108	24.80715	-40.04627	-150.72911	-6.19733	-760.33081	109.56255	-15.54893	-1314.70996	-156.28111	45.40333
242	2.008	940.32581	46.98847	1447.13098	-232.94815	-50.90340	1248.65454	-915.24744	-71.47150	1290.30896	597.37378	136.67192	19.70184	-53.07760	-151.04739	-6.19828	-773.43402	109.18182	-15.64342	-1295.47388	-152.03233	46.14818
243	2.017	937.20233	47.75389	1451.08765	-232.83688	-49.99125	1249.40405	-914.99255	-70.49368	1292.69189	606.60815	137.97906	15.07663	-66.15147	-151.37505	-6.16685	-786.53131	108.78802	-15.71285	-1273.20862	-148.17952	45.44382
244	2.025	934.16522	48.56309	1454.85669	-232.65665	-48.86857	1250.25427	-914.74658	-69.42342	1294.92419	613.02112	139.38448	11.20206	-79.28486	-151.74841	-6.12733	-799.63959	108.37333	-15.75354	-1247.91516	-144.63425	43.37451
245	2.033	931.22461	49.42036	1458.39722	-232.38055	-47.51250	1251.18970	-914.50720	-68.30384	1297.00232	615.96912	140.61351	8.17743	-92.48133	-152.15315	-6.07596	-812.82410	107.94963	-15.77970	-1219.70056	-141.38974	40.30823
246	2.042	928.38202	50.32176	1461.67651	-231.99054	-45.92304	1252.18567	-914.25177	-67.16560	1298.90771	614.71411	141.40456	5.99429	-105.71738	-152.55310	-5.99702	-826.11096	107.49796	-15.80927	-1188.87476	-138.50795	36.77660
247	2.050	925.64197	51.26290	1464.67261	-231.47601	-44.12561	1253.21301	-913.94525	-66.02905	1300.63013	609.02655	141.66606	4.53813	-118.93993	-152.94913	-5.89469	-839.43835	106.99137	-15.84437	-1155.87915	-136.07280	33.28438
248	2.058	923.01929	52.23845	1467.37061	-230.83200	-42.16172	1254.24561	-913.55249	-64.90598	1302.18311	599.58484	141.48981	3.62426	-132.08228	-153.37650	-5.78672	-852.73816	106.48387	-15.85171	-1121.14771	-134.13197	30.17625
249	2.067	920.53937	53.23588	1469.75964	-230.05325	-40.07949	1255.26489	-913.04944	-63.79877	1303.59692	587.70807	141.03998	3.04526	-145.07922	-153.86568	-5.65558	-866.00519	106.04535	-15.81963	-1085.02881	-132.67879	27.62112
250	2.075	918.23718	54.23523	1471.83459	-229.13217	-37.92857	1256.26013	-912.43689	-62.71700	1304.89905	574.69629	140.51610	2.63264	-157.84436	-154.45511	-5.40631	-879.23145	105.66019	-15.79384	-1047.81201	-131.73230	25.71801
251	2.083	916.15179	55.22236	1473.59412	-228.06978	-35.75684	1257.22412	-911.74725	-61.69136	1306.09937	561.37708	140.10526	2.33951	-170.26813	-155.21423	-4.89498	-892.36987	105.30978	-15.83046	-1009.81085	-131.40099	24.61767
252	2.092	914.32062	56.20446	1475.03320	-226.89116	-33.60828	1258.15137	-911.03137	-60.75626	1307.18738	548.08191	139.84697	2.18925	-182.27417	-156.20206	-4.01156	-905.40985	105.04752	-15.93751	-971.42938	-131.82573	24.52134
253	2.100	912.78088	57.20334	1476.13623	-225.65018	-31.52081	1259.03723	-910.34143	-59.92672	1308.13745	534.87860	139.64244	2.14023	-193.85513	-157.41920	-2.71940	-918.41559	104.89028	-16.06808	-933.18726	-133.06482	25.51743
254	2.108	911.57025	58.22907	1476.88098	-224.42322	-29.53007	1259.87549	-909.72522	-59.19510	1308.91357	521.77844	139.37007	2.06473	-205.05453	-158.82002	-1.02975	-931.44360	104.73935	-16.17942	-895.69897	-134.99504	27.35058
255	2.117	910.72375	59.26927	1477.24854	-223.29958	-27.68274	1260.65771	-909.22882	-58.53674	1309.47656	508.77826	138.94632	1.84678	-215.91913	-160.32970	1.03158	-944.46832	104.51491	-16.25096	-859.59851	-137.29430	29.37258
256	2.125	910.26721	60.30613	1477.22803	-222.36728	-26.04499	1261.38452	-908.89789	-57.92271	1309.79895	495.82983	138.40530	1.50225	-226.43240	-161.82840	3.47237	-957.41632	104.28415	-16.25740	-825.38892	-139.60538	30.87868
257	2.133	910.21216	61.32848	1476.81519	-221.69545	-24.68913	1262.07202	-908.77710	-57.33730	1309.87573	482.88574	137.89252	1.17006	-236.47852	-163.19220	6.41640	-970.23627	104.16557	-16.19776	-793.19592	-141.79547	31.54720
258	2.142	910.55829	62.32227	1476.01111	-221.32458	-23.66483	1262.74438	-908.91309	-56.78051	1309.71912	469.97525	137.52249	0.96933	-245.81476	-164.37453	10.13081	-982.94519	104.17332	-16.11457	-762.59625	-144.02419	31.48568
259	2.150	911.29761	63.26806	1474.81958	-221.26866	-22.98209	1263.41919	-909.35681	-56.25025	1309.34192	457.15344	137.31732	0.90422	-253.94693	-165.40132	14.94110	-995.62341	104.20145	-16.05844	-732.79657	-146.56071	30.94468
260	2.158	912.41357	64.15398	1473.24243	-221.52133	-22.61306	1264.09717	-910.15338	-55.72735	1308.74036	444.40173	137.23235	0.88455	-259.98260	-166.30898	21.10248	-1008.33649	104.12636	-16.06172	-703.08435	-149.60258	30.13385
261	2.167	913.88007	64.97967	1471.28271	-222.06203	-22.50421	1264.75610	-911.32257	-55.18736	1307.89075	431.66501	137.17477	0.81532	-262.66748	-167.13554	28.67700	-1021.07458	103.92124	-16.12157	-673.17273	-153.22951	29.22795
262	2.175	915.66388	65.74955	1468.94861	-222.86241	-22.59743	1265.35535	-912.84717	-54.62530	1306.76233	418.93234	137.04117	0.66885	-260.67206	-167.96484	37.44063	-1033.80518	103.64543	-16.20080	-643.25433	-157.39876	28.36537
263	2.183	917.73029	66.46566	1466.25024	-223.89177	-22.84904	1265.85034	-914.67999	-54.05841	1305.32776	406.22589	136.79285	0.48709	-253.03113	-168.92424	46.89450	-1046.56445	103.28364	-16.29333	-613.86383	-161.92468	27.58442
264	2.192	920.04572	67.12016	1463.20093	-225.11957	-23.22825	1266.20593	-916.75806	-53.51321	1303.57056	393.55496	136.50652	0.33543	-239.58603	-170.11098	56.35902	-1059.42993	102.73290	-16.45445	-585.70679	-166.48798	26.78322
265	2.200	922.57813	67.69654	1459.82336	-226.51915	-23.70301	1266.39917	-919.01105	-53.02014	1301.49463	380.88824	136.28220	0.22396	-221.27759	-171.53731	65.01926	-1072.40234	102.02290	-16.69774	-559.52155	-170.70901	25.74887
266	2.208	925.29749	68.18186	1456.15381	-228.07245	-24.23897	1266.41626	-921.37244	-52.60484	1299.13318	368.17685	136.12262	0.09769	-199.94327	-173.09621	72.00842	-1085.39063	101.35622	-16.94263	-535.98749	-174.24307	24.24188
267	2.217	928.17358	68.56635	1452.23914	-229.76491	-24.81048	1266.25525	-923.78033	-52.27046	1296.54541	355.42505	135.96732	-0.05957	-177.34689	-174.52182	76.73656	-1098.29138	100.88930	-17.12610	-515.69031	-176.86005	22.11168
268	2.225	931.16962	68.83601	1448.13892	-231.57509	-25.40078	1265.92969	-926.15692	-51.99466	1293.79150	342.68866	135.78558	-0.19107	-154.20065	-175.46265	79.26411	-1111.05286	100.60818	-17.26537	-499.05817	-178.48680	19.39141
269	2.233	934.24109	68.97796	1443.92419	-233.47475	-25.98820	1265.46936	-928.39752	-51.76157	1290.90698	329.98343	135.59882	-0.25576	-130.29984	-175.65633	80.25704	-1123.71655	100.40727	-17.38524	-486.23572	-179.15141	16.27270
270	2.242	937.33740	68.98507	1439.67273	-235.43291	-26.53883	1264.91541	-930.39618	-51.60953	1287.90295	317.25842	135.42244	-0.27732	-105.37749	-175.02719	80.50520	-1136.39514	100.20731	-17.48155	-477.11774	-178.88940	12.93478
271	2.250	940.40466	68.85795	1435.46460	-237.41373	-27.01742	1264.30872	-932.07562	-51.63370	1284.78271	304.47607	135.25522	-0.29822	-79.46682	-173.66476	80.48388	-1149.18677	99.96889	-17.55295	-471.61877	-177.77394	9.39437
272	2.258	943.39276	68.61462	1431.38184	-239.37428	-27.39900	1263.68066	-933.38928	-51.93162	1281.55859	291.65768	135.12556	-0.33584	-52.68974	-171.73309	80.28804	-1162.12585	99.64056	-17.60450	-469.86658	-176.03877	5.57591
273	2.267	946.26160	68.28550	1427.50769	-241.26689	-27.66585	1263.05115	-934.31445	-52.55499	1278.28052	278.83691	135.04208	-0.38930	-25.13459	-169.38708	79.83303	-1175.16724	99.19921	-17.62624	-472.07568	-174.12715	1.61724
274	2.275	948.97681	67.89101	1423.92261	-243.04161	-27.80571	1262.42834	-934.85211	-53.50698	1275.05298	266.02075	134.99159	-0.44315	3.04160	-166.75191	79.07054	-1188.19153	98.74076	-17.60074	-478.24573	-172.56396	-1.90985
275	2.283	951.50311	67.43819	1420.70142	-244.64839	-27.82227	1261.80420	-935.00897	-54.76731	1272.00818	253.20053	134.98495	-0.48886	31.57823	-163.91519	78.06242	-1201.10767	98.41114	-17.56359	-487.91675	-171.67690	-4.33671
276	2.292	953.80524	66.93752	1417.90576	-246.04115	-27.74402	1261.15527	-934.77905	-56.30847	1269.25879	240.35785	134.97961	-0.55238	60.22852	-160.92862	76.92528	-1213.93921	98.25974	-17.59191	-500.05798	-171.43512	-5.52291
277	2.300	955.85657	66.40017	1415.57361	-247.17999	-27.62064	1260.44995	-934.15808	-58.07636	1266.89331	227.47296	134.88809	-0.64745	88.88155	-157.84518	75.75967	-1226.71948	98.23484	-17.65776	-513.32141	-171.59406	-5.91565
278	2.308	957.64606	65.82525	1413.71619	-248.03075	-27.51155	1259.65723	-933.16309	-59.96696	1265.01062	214.55977	134.68388	-0.75200	117.57822	-154.73193	74.59991	-1239.40967	98.25176	-17.60784	-526.67401	-171.93188	-6.05883
279	2.317	959.17352	65.21285	1412.32983	-248.56798	-27.47306	1258.75256	-931.83063	-61.84549	1263.73169	201.65712	134.37627	-0.86180	146.42058	-151.63522	73.39495	-1251.98218	98.21432	-17.31279	-539.74347	-172.33989	-6.24893
280	2.325	960.43365	64.57632	1411.41284	-248.78259	-27.54307	1257.72473	-930.21600	-63.58301	1263.16602	188.77150	133.92827	-1.01204	175.45224	-148.56125	72.05474	-1264.40527	98.04582	-16.70390	-552.58325	-172.78311	-6.54282
281	2.333	961.40790	63.92437	1410.97290	-248.68634	-27.72672	1256.57751	-928.40015	-65.07246	1263.36023	175.88638	133.28946	-1.23206	204.61493	-145.49654	70.50927	-1276.52905	97.74297	-15.69166	-565.32959	-173.24690	-6.89654
282	2.342	962.06934	63.24406	1411.02234	-248.30887	-27.99291	1255.33142	-926.48914	-66.22798	1264.26587	163.02821	132.51405	-1.48993	233.80627	-142.42715	68.72710	-1288.17578	97.36105	-14.13774	-578.05511	-173.72374	-7.25771
283	2.350	962.39221	62.51536	1411.56653	-247.69144	-28.28801	1254.02100	-924.60583	-66.98109	1265.74414	150.26224	131.75754	-1.71739	262.94910	-139.34834	66.70428	-1299.32715	96.95605	-11.92646	-590.76373	-174.21989	-7.58131
284	2.358	962.35620	61.73657	1412.59839	-246.88129	-28.55647	1252.69006	-922.88275	-67.28933	1267.61084	137.61743	131.14088	-1.88182	292.01669	-136.27478	64.42071	-1310.05750	96.56562	-9.07696	-603.43304	-174.75798	-7.83455
285	2.367	961.94891	60.92616	1414.09985	-245.92905	-28.75084	1251.38586	-921.44482	-67.15788	1269.70483	125.03976	130.68022	-1.97925	321.04105	-133.25085	61.79813	-1320.28857	96.21259	-5.72422	-616.05542	-175.36124	-8.01803
286	2.375	961.16858	60.09663	1416.04285	-244.88835	-28.83110	1250.14978	-920.36969	-66.64253	1271.93652	112.42552	130.28139	-2.01729	350.08829	-130.35951	58.73792	-1329.69873	95.91257	-1.97110	-628.65240	-176.01801	-8.16802
287	2.383	960.02557	59.23199	1418.39124	-243.81180	-28.76797	1249.01355	-919.65149	-65.82502	1274.28735	99.71184	129.79892	-2.04007	379.18475	-127.70141	55.22743	-1337.83057	95.69935	2.13484	-641.25073	-176.67192	-8.32857
288	2.392	958.54224	58.30225	1421.10413	-242.74615	-28.55561	1247.99878	-919.21002	-64.79607	1276.76453	86.93852	129.24341	-2.07714	408.24741	-125.34084	51.40377	-1344.25928	95.67717	6.57400	-653.85596	-177.26683	-8.51709
289	2.400	956.75287	57.29268	1424.13538	-241.73239	-28.22254	1247.11646	-918.94318	-63.66557	1279.35278	74.19580	128.82462	-2.09294	437.04630	-123.27434	47.50314	-1348.68018	96.02017	11.52964	-666.45581	-177.79265	-8.70872
290	2.408	954.70557	56.20370	1427.43384	-240.80927	-27.82796	1246.37073	-918.77478	-62.58338	1282.00415	61.51004	128.62611	-2.06456	465.20209	-121.47505	43.73447	-1350.87634	96.79127	17.50113	-679.05200	-178.27248	-8.85803
291	2.417	952.45795	55.03560	1430.94556	-240.01373	-27.44571	1245.76697	-918.66010	-61.73007	1284.66431	48.83011	128.47017	-2.03150	492.23727	-119.96411	40.17840	-1350.71716	97.70409	24.98379	-691.68054	-178.72047	-8.94281
292	2.425	950.06604	53.78802	1434.61572	-239.37688	-27.14778	1245.31958	-918.56659	-61.25731	1287.30017	36.11560	128.20451	-2.03451	517.66193	-118.82259	36.79305	-1348.23340	98.18034	33.89195	-704.38086	-179.13361	-8.98413
293	2.433	947.57794	52.46665	1438.38879	-238.91811	-26.99222	1245.05005	-918.47015	-61.23386	1289.89844	23.36700	127.85020	-2.08536	541.04901	-118.15836	33.49229	-1343.53052	97.74944	43.22551	-717.15851	-179.51131	-9.02681
294	2.442	945.03271	51.08417	1442.21240	-238.63803	-27.01818	1244.97778	-918.36676	-61.64876	1292.44958	10.59128	127.45788	-2.18272	562.10229	-118.05870	30.16746	-1336.47437	96.28214	51.34885	-729.98676	-179.86661	-9.09272
295	2.450	942.45813	49.65495	1446.04016	-238.51337	-27.25272	1245.11365	-918.26727	-62.44528	1294.94653	-2.21021	127.03498	-2.29819	580.69653	-118.55966	26.66921	-1326.59302	93.80070	56.84275	-742.83496	-180.22209	-9.15192
296	2.458	939.87372	48.18664	1449.83276	-238.49672	-27.72310	1245.45862	-918.17102	-63.54760	1297.38672	-15.05527	126.60342	-2.36875	596.78644	-119.68164	22.89150	-1313.45630	90.39429	59.37791	-755.70630	-180.58763	-9.16259
297	2.467	937.29700	46.68489	1453.55688	-238.52106	-28.46266	1246.00146	-918.04865	-64.86771	1299.75635	-27.98468	126.20201	-2.35096	610.25195	-121.46013	18.90554	-1297.00659	86.38783	59.78542	-768.64093	-180.93234	-9.12935
298	2.475	934.74622	45.16756	1457.18091	-238.51105	-29.50978	1246.72009	-917.84686	-66.29925	1302.00964	-41.01822	125.84925	-2.26931	620.89148	-123.87482	14.96178	-1277.47803	82.22475	59.12929	-781.65771	-181.21463	-9.09981
299	2.483	932.23846	43.65775	1460.66821	-238.39798	-30.89990	1247.58728	-917.50580	-67.73891	1304.07935	-54.13815	125.54752	-2.18229	628.48901	-126.78700	11.35826	-1255.23706	78.23775	57.81951	-794.73004	-181.45703	-9.11029
300	2.492	929.78876	42.16447	1463.97839	-238.12955	-32.64817	1248.57507	-916.99646	-69.14307	1305.91565	-67.32944	125.28123	-2.12771	632.77142	-130.03566	8.29046	-1230.64612	74.72048	55.69684	-807.84253	-181.72803	-9.14777
301	2.500	927.41162	40.68633	1467.07507	-237.67343	-34.73118	1249.65356	-916.35352	-70.53999	1307.52112	-80.59256	125.01019	-2.10965	633.41797	-133.50987	5.75552	-1203.79688	71.84066	52.60627	-821.02686	-182.04605	-9.16923
302	2.508	925.12201	39.22668	1469.93018	-237.01958	-37.08299	1250.78796	-915.64917	-71.96901	1308.96130	-93.92313	124.69424	-2.10872	630.31042	-136.97589	3.64075	-1174.50964	69.33962	48.64949	-834.32617	-182.36194	-9.15155
303	2.517	922.93427	37.79558	1472.52185	-236.17773	-39.61449	1251.93933	-914.93817	-73.43538	1310.33472	-107.31427	124.31828	-2.10696	623.77832	-139.96207	1.96831	-1142.74243	66.82697	44.21211	-847.75232	-182.63416	-9.11823
304	2.525	920.86310	36.40968	1474.83044	-235.16745	-42.24168	1253.06970	-914.23718	-74.93001	1311.70313	-120.75891	123.89151	-2.11368	614.48486	-142.02989	0.87060	-1108.81396	64.49453	39.99371	-861.27490	-182.89413	-9.10509
305	2.533	918.93134	35.08984	1476.84290	-234.00909	-44.89719	1254.14880	-913.51971	-76.45491	1313.03625	-134.22556	123.45092	-2.14104	603.08813	-143.12926	0.26624	-1073.27271	62.93578	36.69260	-874.83423	-183.21880	-9.10911
306	2.542	917.17999	33.84306	1478.55676	-232.72470	-47.52527	1255.15698	-912.72559	-78.00900	1314.23901	-147.63895	123.08092	-2.14186	590.18256	-143.58527	-0.13913	-1036.71411	62.22722	34.52311	-888.38000	-183.62990	-9.11255
307	2.550	915.67181	32.65051	1479.97607	-231.34427	-50.07670	1256.08435	-911.81433	-79.56968	1315.22632	-160.87973	122.88441	-1.99998	576.45697	-143.76590	-0.52891	-999.67920	61.95129	33.31852	-901.91388	-184.05319	-9.13491
308	2.558	914.47955	31.48759	1481.09766	-229.90805	-52.50731	1256.92542	-910.80890	-81.10516	1315.95898	-173.79794	122.92024	-1.57985	562.56567	-143.84398	-0.91628	-962.66443	62.01373	33.02959	-915.48718	-184.39198	-9.21564
309	2.567	913.66589	30.35331	1481.90344	-228.46603	-54.77669	1257.67444	-909.78687	-82.60011	1316.42395	-186.25000	123.21590	-0.76427	548.86603	-143.85051	-1.30318	-926.15588	62.73585	33.83718	-929.13458	-184.62602	-9.35892
310	2.575	913.26984	29.27157	1482.36597	-227.07837	-56.84736	1258.32605	-908.85248	-84.06339	1316.61365	-198.14398	123.82097	0.50302	535.36475	-143.87021	-1.69384	-890.60229	64.32049	35.73743	-942.80457	-184.83588	-9.50910
311	2.583	913.30444	28.27420	1482.45691	-225.81261	-58.68872	1258.88098	-908.10693	-85.51353	1316.52014	-209.44885	124.78868	2.16666	521.85748	-144.08739	-2.02807	-856.44598	66.53735	38.10717	-956.39929	-185.12314	-9.59543
312	2.592	913.75897	27.39269	1482.15454	-224.73557	-60.27923	1259.34888	-907.62518	-86.96322	1316.13684	-220.16614	126.08809	4.10946	508.21249	-144.57695	-2.23287	-824.15778	68.82710	39.91360	-969.86353	-185.51584	-9.61328
313	2.600	914.60632	26.64962	1481.44739	-223.90433	-61.60014	1259.74756	-907.45544	-88.41340	1315.46021	-230.28412	127.56477	6.29586	494.52612	-145.21216	-2.31058	-793.99377	70.82975	40.51249	-983.19855	-185.95110	-9.63387
314	2.608	915.81323	26.03703	1480.33411	-223.36201	-62.63428	1260.09900	-907.63031	-89.84702	1314.49243	-239.74316	129.04547	8.86102	480.97946	-145.85403	-2.32471	-765.72046	72.75459	40.03558	-996.43817	-186.34418	-9.71638
315	2.617	917.34851	25.50892	1478.82373	-223.13731	-63.37545	1260.42859	-908.17474	-91.22202	1313.23962	-248.40356	130.45555	12.06276	467.67001	-146.45129	-2.34695	-738.72314	75.04410	38.95444	-1009.60132	-186.70572	-9.83940
316	2.625	919.18781	25.01086	1476.93677	-223.24399	-63.83489	1260.76221	-909.10791	-92.48030	1311.70422	-255.96735	131.76453	16.12325	454.57819	-146.98534	-2.42561	-712.25928	77.98155	37.60116	-1022.67145	-187.13815	-9.94171
317	2.633	921.31464	24.51754	1474.69739	-223.68100	-64.03892	1261.11597	-910.43481	-93.57430	1309.87976	-261.89227	132.79512	21.03820	441.61469	-147.47371	-2.55630	-685.63489	81.69848	36.12553	-1035.65527	-187.67636	-9.99598
318	2.642	923.71539	24.04337	1472.11682	-224.43610	-64.02353	1261.48755	-912.13892	-94.49038	1307.75549	-265.40759	133.25650	26.56904	428.70184	-147.97171	-2.69280	-658.39441	86.20407	34.60806	-1048.59277	-188.24115	-10.02255
319	2.650	926.37701	23.62804	1469.18689	-225.49168	-63.83107	1261.85864	-914.18219	-95.25060	1305.33154	-265.66492	133.19534	32.57923	415.81949	-148.49928	-2.80913	-630.45764	91.35345	33.13217	-1061.50085	-188.77255	-10.06276
320	2.658	929.29059	23.30923	1465.89172	-226.82645	-63.50679	1262.20239	-916.49823	-95.88905	1302.62634	-261.93628	133.12872	39.22691	402.99802	-149.02272	-2.92214	-602.13623	96.89594	31.80471	-1074.35815	-189.28912	-10.14783
321	2.667	932.44867	23.10400	1462.22241	-228.41096	-63.09220	1262.48669	-918.99188	-96.42316	1299.67053	-253.83557	133.52110	46.55058	390.28189	-149.51802	-3.05006	-574.08142	102.54322	30.68405	-1087.13574	-189.80560	-10.27874
322	2.675	935.83783	23.00913	1458.18457	-230.20496	-62.61913	1262.67444	-921.56195	-96.84937	1296.49902	-241.55847	134.44907	53.99726	377.67474	-149.98674	-3.18781	-547.14752	107.94640	29.64691	-1099.84180	-190.30498	-10.42887
323	2.683	939.43445	23.00510	1453.79651	-232.15929	-62.10787	1262.72937	-924.12286	-97.15386	1293.15222	-225.83691	135.72015	60.56964	365.12576	-150.43829	-3.31906	-522.20099	112.66000	28.36033	-1112.51794	-190.78841	-10.56767
324	2.692	943.20020	23.06535	1449.08813	-234.22304	-61.57260	1262.62524	-926.60675	-97.31983	1289.67554	-207.49823	137.05168	65.48997	352.57684	-150.90077	-3.43010	-499.96161	116.30906	26.46127	-1125.19360	-191.27245	-10.68257
325	2.700	947.08105	23.17079	1444.10693	-236.35440	-61.03323	1262.35486	-928.95386	-97.33687	1286.11487	-187.12830	138.19427	68.72697	340.00601	-151.39426	-3.52076	-480.87537	118.81279	23.79204	-1137.87036	-191.75662	-10.77830
326	2.708	951.01495	23.31502	1438.92078	-238.52510	-60.51892	1261.93298	-931.10651	-97.20451	1282.50391	-165.11627	138.97548	70.85062	327.42325	-151.89119	-3.59890	-465.12018	120.32523	20.48087	-1150.53430	-192.21797	-10.86495
327	2.717	954.93866	23.50544	1433.60815	-240.71283	-60.06028	1261.39429	-933.01971	-96.92260	1278.85205	-141.80234	139.28133	72.45065	314.83817	-152.35539	-3.65730	-452.79016	120.98494	16.81852	-1163.17664	-192.63953	-10.94620
328	2.725	958.78827	23.76307	1428.24951	-242.89050	-59.68290	1260.78625	-934.67535	-96.49443	1275.14795	-117.50357	139.02634	73.74928	302.23880	-152.78606	-3.68945	-444.06042	120.79773	13.03087	-1175.82129	-193.04089	-11.01016
329	2.733	962.50195	24.10584	1422.92822	-245.02197	-59.40638	1260.16064	-936.07349	-95.94114	1271.37561	-92.46149	138.14709	74.63762	289.59970	-153.19806	-3.72764	-439.23138	119.73719	9.13359	-1188.50220	-193.45021	-11.04479
330	2.742	966.02661	24.52701	1417.73291	-247.06491	-59.24570	1259.56970	-937.20575	-95.28895	1267.52844	-66.82114	136.65961	74.93268	276.89981	-153.61789	-3.80604	-438.60718	117.89452	5.01206	-1201.22937	-193.87636	-11.05906
331	2.750	969.31952	25.00497	1412.75403	-248.97461	-59.21064	1259.05872	-938.05133	-94.53783	1263.61890	-40.67685	134.68222	74.57182	264.13013	-154.09683	-3.90401	-442.11981	115.51891	0.64388	-1214.01038	-194.32724	-11.06296
332	2.758	972.34467	25.53664	1408.07642	-250.70526	-59.30016	1258.65515	-938.59772	-93.65658	1259.68677	-14.12451	132.35970	73.64999	251.29755	-154.66151	-3.98685	-449.01895	112.98505	-3.72722	-1226.83618	-194.80896	-11.05059
333	2.767	975.06903	26.13976	1403.76990	-252.21100	-59.49204	1258.35913	-938.85339	-92.61176	1255.80151	12.72055	129.79752	72.35935	238.42377	-155.26163	-4.06828	-458.19870	110.75598	-7.53088	-1239.65649	-195.31595	-11.02665
334	2.775	977.46387	26.81864	1399.88770	-253.45049	-59.73630	1258.13965	-938.83972	-91.40032	1252.06689	39.75104	127.03092	70.87833	225.53354	-155.81299	-4.18974	-468.89621	109.22364	-10.13375	-1252.42578	-195.85382	-11.01753
335	2.783	979.51324	27.54732	1396.47400	-254.39407	-59.96827	1257.93640	-938.57196	-90.05971	1248.62183	66.91348	124.05328	69.30593	212.64749	-156.27750	-4.36671	-480.78754	108.43389	-11.41093	-1265.11060	-196.45174	-11.03160
336	2.792	981.22040	28.28879	1393.56592	-255.02650	-60.13145	1257.67346	-938.04126	-88.65710	1245.63403	94.21864	120.93003	67.69453	199.78702	-156.68689	-4.55954	-493.50711	108.08568	-11.86310	-1277.62036	-197.13573	-11.01291
337	2.800	982.59784	29.01968	1391.18970	-255.34355	-60.18642	1257.27625	-937.22156	-87.28307	1243.28308	121.72012	117.84175	66.08932	186.96768	-157.10735	-4.68689	-506.53476	107.86488	-12.08107	-1289.82007	-197.91028	-10.84348
338	2.808	983.65088	29.73612	1389.36450	-255.34953	-60.11696	1256.68884	-936.10803	-86.05671	1241.71997	149.47885	114.98836	64.52455	174.18997	-157.57338	-4.70310	-519.50787	107.64694	-12.35614	-1301.62756	-198.76704	-10.40387
339	2.817	984.36774	30.44468	1388.11023	-255.05646	-59.94192	1255.88660	-934.75983	-85.11749	1241.01733	177.50623	112.43374	62.98042	161.45554	-158.04338	-4.66048	-532.34296	107.43974	-12.72669	-1313.02759	-199.67513	-9.62554
340	2.825	984.72388	31.16067	1387.44592	-254.48170	-59.71226	1254.87878	-933.30530	-84.59576	1241.15100	205.73808	110.03509	61.33914	148.77676	-158.43436	-4.66296	-545.10028	107.27053	-13.12217	-1324.01404	-200.56496	-8.47740
341	2.833	984.69659	31.90268	1387.38306	-253.64751	-59.49007	1253.70544	-931.89990	-84.58498	1242.01563	234.09088	107.61192	59.44710	136.15266	-158.70753	-4.75557	-557.83435	107.13239	-13.45623	-1334.57532	-201.35626	-6.93640
342	2.842	984.27893	32.66734	1387.92249	-252.58508	-59.32918	1252.42786	-930.66418	-85.12643	1243.46265	262.53055	105.19646	57.26278	123.54927	-158.89313	-4.88986	-570.53668	107.02219	-13.68367	-1344.69092	-201.99675	-4.99457
343	2.850	983.47839	33.42447	1389.05090	-251.33824	-59.26478	1251.11499	-929.64685	-86.20063	1245.34534	291.08157	103.02415	54.89323	110.92254	-159.02472	-5.00827	-583.18079	106.95969	-13.82928	-1354.29236	-202.46043	-2.67737
344	2.858	982.30328	34.14570	1390.73682	-249.96196	-59.31104	1249.82947	-928.83112	-87.72077	1247.55200	319.79471	101.28580	52.46029	98.25785	-159.10159	-5.11275	-595.76404	106.95279	-13.96685	-1363.21118	-202.74930	-0.03350
345	2.867	980.75903	34.82200	1392.92969	-248.51926	-59.46671	1248.62122	-928.16852	-89.53371	1250.00916	348.71786	100.02092	50.00700	85.57677	-159.12291	-5.24267	-608.28107	106.98779	-14.14352	-1371.16736	-202.92880	2.90042
346	2.875	978.85809	35.45933	1395.56787	-247.08058	-59.72053	1247.52710	-927.60889	-91.43739	1252.66492	377.85867	99.23633	47.54399	72.91185	-159.10699	-5.42297	-620.72571	107.01765	-14.35279	-1377.81323	-203.09900	6.10227
347	2.883	976.62598	36.07218	1398.59143	-245.72321	-60.04946	1246.57324	-927.11743	-93.21735	1255.47437	407.09448	98.95771	45.10292	60.28606	-159.08971	-5.63019	-633.14093	106.98664	-14.57164	-1382.75549	-203.28873	9.53034
348	2.892	974.09802	36.67817	1401.94653	-244.52484	-60.41588	1245.78040	-926.68555	-94.69711	1258.41492	436.08304	99.18124	42.74945	47.69805	-159.13179	-5.81342	-645.59326	106.90901	-14.75717	-1385.55750	-203.37828	13.15623
349	2.900	971.31537	37.29166	1405.57922	-243.55066	-60.76954	1245.16589	-926.32813	-95.77341	1261.48987	464.26001	99.84958	40.54690	35.12080	-159.27769	-5.95342	-658.10864	106.82716	-14.84360	-1385.89001	-203.05197	17.08310
350	2.908	968.32526	37.92195	1409.43054	-242.83878	-61.05324	1244.74084	-926.05396	-96.40375	1264.68518	490.92059	100.82382	38.43699	22.52676	-159.50072	-6.07379	-670.67957	106.68851	-14.82120	-1383.66589	-201.86679	21.51651
351	2.917	965.18134	38.57844	1413.43616	-242.39320	-61.21251	1244.50366	-925.84161	-96.57201	1267.93921	515.36810	101.89990	36.15506	9.90212	-159.75020	-6.19569	-683.29236	106.40260	-14.77317	-1378.82813	-199.52232	26.43317
352	2.925	961.94214	39.26911	1417.53064	-242.18744	-61.20660	1244.44385	-925.65698	-96.29359	1271.17883	537.10443	102.89091	33.32708	-2.76379	-160.01964	-6.30460	-695.93774	105.99596	-14.78449	-1371.10120	-196.04341	31.32739
353	2.933	958.66577	39.98239	1421.65649	-242.17442	-61.01545	1244.55200	-925.48792	-95.65182	1274.37268	555.95996	103.71793	29.73236	-15.47768	-160.31587	-6.36813	-708.62067	105.58373	-14.87195	-1360.14783	-191.72198	35.47310
354	2.942	955.40125	40.68040	1425.76807	-242.29747	-60.63684	1244.82800	-925.34998	-94.78268	1277.53101	572.04736	104.47938	25.51358	-28.23579	-160.62357	-6.37921	-721.35577	105.20976	-14.99875	-1345.87610	-186.99380	38.37458
355	2.950	952.17896	41.32524	1429.82788	-242.49873	-60.07385	1245.27844	-925.26233	-93.80286	1280.66467	585.56848	105.37534	21.10059	-41.03753	-160.92564	-6.36810	-734.15704	104.82057	-15.11325	-1328.48071	-182.23285	39.82745
356	2.958	949.00922	41.91054	1433.80115	-242.72299	-59.32097	1245.90527	-925.22516	-92.77054	1283.75964	596.64343	106.53514	16.95237	-53.89143	-161.21246	-6.37105	-747.03198	104.40647	-15.20111	-1308.22546	-177.54854	39.75304
357	2.967	945.89441	42.46464	1437.65222	-242.91989	-58.35804	1246.69873	-925.21405	-91.70660	1286.77222	605.23315	107.96745	13.38924	-66.79899	-161.48528	-6.39384	-759.98401	104.02804	-15.28330	-1285.24133	-172.86983	38.22724
358	2.975	942.84473	43.02660	1441.34180	-243.04816	-57.15429	1247.64258	-925.18744	-90.62537	1289.62842	611.06836	109.57687	10.55006	-79.74807	-161.77339	-6.40884	-773.01685	103.68146	-15.36489	-1259.57983	-168.17761	35.59399
359	2.983	939.88513	43.62328	1444.82935	-243.07651	-55.67880	1248.72070	-925.10205	-89.53564	1292.24951	613.63293	111.14986	8.39370	-92.71885	-162.11745	-6.38299	-786.11401	103.30718	-15.43587	-1231.38672	-163.56776	32.40353
360	2.992	937.04730	44.26807	1448.07935	-242.97868	-53.91683	1249.91333	-924.92737	-88.42704	1294.59888	612.43066	112.39150	6.72438	-105.69013	-162.52451	-6.29920	-799.22919	102.90665	-15.49113	-1200.93726	-159.18240	29.20758
361	3.000	934.35052	44.97015	1451.06079	-242.73196	-51.89132	1251.19189	-924.65125	-87.27856	1296.70276	607.46814	113.02493	5.29977	-118.65575	-162.97147	-6.16343	-812.32117	102.53502	-15.51874	-1168.55786	-155.14761	26.40438
362	3.008	931.79510	45.73106	1453.74622	-242.32114	-49.66315	1252.52258	-924.27777	-86.08786	1298.62280	599.41187	112.91856	4.03655	-131.62088	-163.43982	-6.00366	-825.39191	102.24269	-15.49305	-1134.56360	-151.54002	24.22024
363	3.017	929.38000	46.53355	1456.11450	-241.73798	-47.29951	1253.87500	-923.81934	-84.88517	1300.40979	589.14789	112.22216	3.06302	-144.55682	-163.92331	-5.82992	-838.47864	102.01583	-15.41228	-1099.23511	-148.41757	22.76672
364	3.025	927.12097	47.34694	1458.15601	-240.97455	-44.85239	1255.23047	-923.28351	-83.71883	1302.08447	577.37286	111.35575	2.49272	-157.36609	-164.46996	-5.57069	-851.60657	101.73959	-15.33879	-1062.85620	-145.88533	22.13241
365	3.033	925.04602	48.15008	1459.86926	-240.02332	-42.36761	1256.58276	-922.66693	-82.63280	1303.64685	564.66040	110.68958	2.24496	-169.89078	-165.23170	-5.07319	-864.75134	101.32594	-15.34299	-1025.83008	-144.06313	22.44328
366	3.042	923.18335	48.94372	1461.25525	-238.88855	-39.89656	1257.92712	-921.97076	-81.64912	1305.08887	551.51892	110.25616	2.13163	-181.97461	-166.37027	-4.20028	-877.85919	100.84576	-15.41905	-988.79797	-142.96631	23.77964
367	3.050	921.55774	49.73542	1462.31604	-237.60126	-37.49446	1259.24536	-921.22339	-80.76450	1306.39490	538.26672	109.89184	2.01961	-193.55505	-167.90807	-2.93094	-890.89954	100.42497	-15.51714	-952.62451	-142.44783	25.96823
368	3.058	920.19489	50.52265	1463.05127	-236.22682	-35.21381	1260.50415	-920.48322	-79.96355	1307.54224	525.06030	109.46766	1.84666	-204.67731	-169.73100	-1.32830	-903.87335	100.08006	-15.61689	-918.21265	-142.24312	28.45880
369	3.067	919.12378	51.29917	1463.45276	-234.85747	-33.10166	1261.66785	-919.81732	-79.23083	1308.51392	511.99969	108.92582	1.55663	-215.40952	-171.68027	0.57193	-916.79242	99.74216	-15.71946	-886.17871	-142.09325	30.54588
370	3.075	918.37250	52.06580	1463.50537	-233.59329	-31.19974	1262.71802	-919.28320	-78.54890	1309.30371	499.10712	108.31863	1.14843	-225.77371	-173.60181	2.79538	-929.67749	99.39789	-15.81191	-856.53149	-141.91425	31.80909
371	3.083	917.95990	52.82529	1463.18994	-232.52490	-29.54298	1263.66492	-918.92987	-77.88773	1309.90759	486.30292	107.80095	0.76064	-235.73917	-175.37617	5.42617	-942.53052	99.12518	-15.88455	-828.64789	-141.84775	32.25626
372	3.092	917.89484	53.57428	1462.48877	-231.72321	-28.15999	1264.54041	-918.80841	-77.20379	1310.31555	473.49609	107.48096	0.56831	-245.20560	-176.92810	8.64272	-955.30676	99.00578	-15.96524	-801.63232	-142.11536	32.08232
373	3.100	918.17975	54.30637	1461.38892	-231.23309	-27.07855	1265.37854	-918.97858	-76.46395	1310.51355	460.68835	107.32993	0.58874	-253.88541	-178.21347	12.73146	-967.97168	99.03395	-16.08639	-774.71033	-142.89821	31.46454
374	3.108	918.81177	55.01965	1459.87976	-231.07289	-26.32482	1266.19788	-919.50543	-75.67042	1310.48193	447.93930	107.28226	0.69212	-261.14142	-179.23747	18.02192	-980.57324	99.09268	-16.21327	-747.38916	-144.33588	30.55636
375	3.117	919.77905	55.71784	1457.95142	-231.24330	-25.90615	1266.99561	-920.44348	-74.85621	1310.18689	435.24323	107.31081	0.75990	-265.94998	-180.07002	24.73104	-993.20551	99.09096	-16.24494	-719.48401	-146.50423	29.53347
376	3.125	921.05963	56.40074	1455.59888	-231.73967	-25.79321	1267.74927	-921.81683	-74.06308	1309.58435	422.53101	107.28669	0.71454	-267.06512	-180.83205	32.79665	-1005.89862	99.10811	-16.09807	-691.07043	-149.38295	28.58667
377	3.133	922.63049	57.05317	1452.82886	-232.55641	-25.92265	1268.42395	-923.60797	-73.32778	1308.63867	409.77792	106.98949	0.50761	-263.36502	-181.70502	41.85456	-1018.60419	99.20686	-15.81536	-662.35748	-152.87621	27.86809
378	3.142	924.47644	57.64856	1449.65942	-233.68211	-26.21809	1268.98450	-925.75830	-72.67933	1307.34070	397.01761	106.40568	0.18874	-254.27600	-182.92175	51.32916	-1031.30640	99.19555	-15.59526	-633.62891	-156.82176	27.45327
379	3.150	926.58966	58.16018	1446.10864	-235.09523	-26.61333	1269.40796	-928.18268	-72.13719	1305.71082	384.28247	105.80101	-0.11753	-240.10672	-184.67018	60.45483	-1044.07166	98.80936	-15.63925	-605.30341	-160.97420	27.30694
380	3.158	928.96289	58.56812	1442.18970	-236.76581	-27.06470	1269.68640	-930.79034	-71.70378	1303.78918	371.58636	105.47534	-0.31276	-222.12503	-186.96320	68.29157	-1056.96387	98.01228	-15.95808	-577.95276	-165.04135	27.24846
381	3.167	931.58600	58.86457	1437.91467	-238.65900	-27.55278	1269.81970	-933.50250	-71.36347	1301.61731	358.92993	105.53552	-0.36304	-202.07639	-189.56209	74.00725	-1069.95142	97.02884	-16.37593	-552.19971	-168.76614	27.00362
382	3.175	934.44653	59.05028	1433.29810	-240.73749	-28.07844	1269.80884	-936.26416	-71.09740	1299.22266	346.29382	105.83878	-0.30586	-181.19727	-192.02663	77.36014	-1082.91968	96.17507	-16.70682	-528.58325	-171.95830	26.33617
383	3.183	937.52643	59.12594	1428.35913	-242.96489	-28.64707	1269.65552	-939.03851	-70.89182	1296.62012	333.64029	106.12062	-0.22581	-159.69690	-193.91743	78.89341	-1095.78699	95.63938	-16.87740	-507.47156	-174.48651	25.16249
384	3.192	940.79144	59.09062	1423.12854	-245.30908	-29.24690	1269.36694	-941.78522	-70.73132	1293.82092	320.93417	106.18666	-0.18684	-137.28040	-195.00714	79.54751	-1108.58008	95.39312	-16.90609	-489.03760	-176.29086	23.58752
385	3.200	944.18616	58.93758	1417.65710	-247.74055	-29.84609	1268.96118	-944.44366	-70.59871	1290.83972	308.15909	106.00723	-0.20212	-113.82725	-195.31352	80.01901	-1121.39197	95.28266	-16.86650	-473.31470	-177.38608	21.84010
386	3.208	947.64099	58.65630	1412.01819	-250.22775	-30.41085	1268.46875	-946.93500	-70.48875	1287.69946	295.30942	105.67285	-0.26579	-89.44765	-194.98441	80.46310	-1134.30542	95.13010	-16.87379	-460.35059	-177.84857	20.14361
387	3.217	951.08820	58.24868	1406.30103	-252.73532	-30.92256	1267.92639	-949.17755	-70.41663	1284.43091	282.39139	105.29460	-0.38484	-64.28522	-194.18037	80.70671	-1147.32959	94.80650	-17.00136	-450.37378	-177.79315	18.57842
388	3.225	954.47241	57.73248	1400.60559	-255.22476	-31.37737	1267.36926	-951.10577	-70.41262	1281.07251	269.42285	104.92747	-0.57080	-38.48623	-193.00726	80.61608	-1160.40283	94.34027	-17.21157	-443.81104	-177.30389	16.95038
389	3.233	957.74194	57.13203	1395.03638	-257.65533	-31.77502	1266.82629	-952.68530	-70.51382	1277.66968	256.40390	104.52828	-0.81563	-12.24904	-191.51137	80.27280	-1173.50317	93.89787	-17.43263	-441.11060	-176.39438	14.77814
390	3.242	960.84253	56.47565	1389.68982	-259.98212	-32.11265	1266.31665	-953.91083	-70.74828	1274.27209	243.32550	104.03824	-1.08585	14.18084	-189.72958	79.89852	-1186.68921	93.57536	-17.64699	-442.44812	-175.08551	11.58638
391	3.250	963.72968	55.79680	1384.64038	-262.15057	-32.38868	1265.84570	-954.78638	-71.12171	1270.92944	230.21307	103.52904	-1.33184	40.58704	-187.72183	79.66055	-1199.94946	93.31013	-17.83687	-447.41803	-173.50980	7.35143
392	3.258	966.38440	55.13174	1379.93164	-264.09610	-32.61146	1265.40698	-955.30725	-71.63395	1267.69031	217.11591	103.15591	-1.51296	66.86765	-185.54135	79.55453	-1213.10840	93.03954	-17.90865	-454.99841	-171.94196	2.67829
393	3.267	968.81232	54.50829	1375.58057	-265.75198	-32.79919	1264.98792	-955.46252	-72.30692	1264.61475	204.07372	102.99365	-1.62255	93.04131	-183.19099	79.45272	-1226.01855	92.80669	-17.78482	-464.13013	-170.73271	-1.45857
394	3.275	971.02795	53.93111	1371.59912	-267.05975	-32.96785	1264.56995	-955.25037	-73.17878	1261.79041	191.09703	102.93707	-1.70033	119.17208	-180.65144	79.23692	-1238.75488	92.66685	-17.54283	-474.41553	-170.12190	-4.28706
395	3.283	973.04138	53.38416	1368.00977	-267.97641	-33.12341	1264.12146	-954.68524	-74.26835	1259.33008	178.15384	102.74786	-1.81175	145.28262	-177.95081	78.88042	-1251.50659	92.59943	-17.34591	-485.94495	-170.07448	-5.71588
396	3.292	974.85413	52.84402	1364.84253	-268.47925	-33.26675	1263.59570	-953.79767	-75.55056	1257.35242	165.21417	102.32345	-1.96026	171.32635	-175.15216	78.40889	-1264.37256	92.51547	-17.26284	-498.55432	-170.35745	-6.23853
397	3.300	976.45557	52.28457	1362.12671	-268.57208	-33.40100	1262.94250	-952.63605	-76.95162	1255.95874	152.28101	101.79579	-2.06877	197.24899	-172.28838	77.81230	-1277.29614	92.31393	-17.17943	-511.69208	-170.75293	-6.42355
398	3.308	977.81940	51.68079	1359.89246	-268.28906	-33.52850	1262.12488	-951.27161	-78.34625	1255.21313	139.34283	101.28004	-2.10000	223.06619	-169.36305	77.02792	-1290.07788	91.97618	-16.83274	-524.85303	-171.15404	-6.58516
399	3.317	978.90997	51.01963	1358.17188	-267.68762	-33.63741	1261.12622	-949.79797	-79.56081	1255.13159	126.37387	100.78703	-2.10037	248.85651	-166.41299	75.98022	-1302.47900	91.59150	-15.97203	-537.81329	-171.53743	-6.80669
400	3.325	979.69470	50.30611	1356.99170	-266.83301	-33.69207	1259.95178	-948.32629	-80.40130	1255.68506	113.39352	100.36849	-2.10742	274.69669	-163.52940	74.58983	-1314.41797	91.24155	-14.51676	-550.58411	-171.91689	-7.07788
401	3.333	980.15222	49.55228	1356.36340	-265.78592	-33.63851	1258.63037	-946.97626	-80.70200	1256.82312	100.47220	100.11674	-2.10396	300.60968	-160.79401	72.77794	-1326.00342	90.88731	-12.55627	-563.27344	-172.31537	-7.36880
402	3.342	980.27228	48.75726	1356.28223	-264.59824	-33.41953	1257.20837	-945.85553	-80.36282	1258.49622	87.67993	100.01122	-2.08101	326.54495	-158.23120	70.50703	-1337.32471	90.42011	-10.21185	-575.93445	-172.76526	-7.64666
403	3.350	980.05194	47.90475	1356.72729	-263.31665	-32.99237	1255.73743	-945.03119	-79.36564	1260.65088	75.03287	99.88645	-2.07969	352.40796	-155.83421	67.79090	-1348.26843	89.80939	-7.46758	-588.54089	-173.29691	-7.89239
404	3.358	979.49274	46.98280	1357.66382	-261.98944	-32.34610	1254.26404	-944.51001	-77.78746	1263.20752	62.48566	99.60690	-2.13419	378.10773	-153.59366	64.66975	-1358.56641	89.13714	-4.16167	-601.06683	-173.90259	-8.11238
405	3.367	978.60028	45.99863	1359.04700	-260.67172	-31.51201	1252.82568	-944.24261	-75.79911	1266.05688	49.96704	99.16032	-2.24181	403.54379	-151.51418	61.21500	-1367.94312	88.48182	-0.21094	-613.52844	-174.55234	-8.31952
406	3.375	977.38647	44.97052	1360.82837	-259.42722	-30.56025	1251.45227	-944.13379	-73.62178	1269.07825	37.40936	98.55729	-2.40536	428.55627	-149.63762	57.54126	-1376.13721	87.85258	4.21735	-625.97180	-175.23521	-8.51625
407	3.383	975.87665	43.91499	1362.95923	-258.32294	-29.58179	1250.16919	-944.05994	-71.46817	1272.16199	24.78110	97.82365	-2.62129	452.92117	-148.01015	53.77180	-1382.82910	87.26149	8.86865	-638.45013	-175.93733	-8.69733
408	3.392	974.10663	42.84275	1365.39282	-257.41690	-28.66231	1248.99976	-943.92474	-69.51149	1275.22852	12.10757	97.08100	-2.83640	476.38254	-146.61969	49.98028	-1387.63733	86.80257	13.73530	-651.00488	-176.60912	-8.85011
409	3.400	972.11090	41.75320	1368.09119	-256.75137	-27.86638	1247.96655	-943.71033	-67.87069	1278.23743	-0.57275	96.46355	-2.98907	498.66141	-145.40445	46.15603	-1390.23132	86.59235	19.15434	-663.65149	-177.19669	-8.96300
410	3.408	969.92065	40.63605	1371.02161	-256.35110	-27.23819	1247.09033	-943.46155	-66.59486	1281.17761	-13.26196	95.99419	-3.07544	519.45282	-144.27582	42.18931	-1390.48975	86.53528	25.53801	-676.37555	-177.69261	-9.03908
411	3.417	967.56879	39.48916	1374.14209	-256.21927	-26.80366	1246.38574	-943.23438	-65.67190	1284.04016	-25.99533	95.61835	-3.13606	538.49878	-143.10243	37.90147	-1388.50586	86.18327	32.92221	-689.15271	-178.13091	-9.09410
412	3.425	965.09064	38.33215	1377.39453	-256.33453	-26.57178	1245.85889	-943.07135	-65.06801	1286.79895	-38.79962	95.28716	-3.20116	555.70514	-141.75061	33.16732	-1384.37988	84.92600	40.60785	-701.96289	-178.54643	-9.14535
413	3.433	962.52112	37.19638	1380.71472	-256.65375	-26.54623	1245.50854	-943.00244	-64.76151	1289.41663	-51.67050	94.97292	-3.26325	571.12256	-140.22067	28.04393	-1378.01294	82.34035	47.29034	-714.79071	-178.95108	-9.20633
414	3.442	959.89539	36.10233	1384.04736	-257.11902	-26.74000	1245.32874	-943.03668	-64.74397	1291.87488	-64.58383	94.63919	-3.29869	584.79187	-138.70107	22.76058	-1369.14209	78.46789	51.83354	-727.64380	-179.32906	-9.28830
415	3.450	957.25226	35.05123	1387.35022	-257.66519	-27.17864	1245.31287	-943.14038	-64.99260	1294.20593	-77.52463	94.24228	-3.30463	596.62866	-137.41693	17.61740	-1357.56738	73.78578	54.02857	-740.55927	-179.65778	-9.39103
416	3.458	954.62769	34.03260	1390.58496	-258.22726	-27.89794	1245.45483	-943.23602	-65.45963	1296.47607	-90.51465	93.78134	-3.29964	606.34290	-136.52922	12.95534	-1343.30542	68.86070	54.51826	-753.55945	-179.94167	-9.49209
417	3.467	952.04431	33.03134	1393.71143	-258.74545	-28.93996	1245.74878	-943.23682	-66.10721	1298.72754	-103.59207	93.31305	-3.30608	613.38727	-136.19815	9.13299	-1326.54028	64.09244	54.06190	-766.62231	-180.21552	-9.55869
418	3.475	949.51495	32.03696	1396.69287	-259.16644	-30.33327	1246.18762	-943.07916	-66.92587	1300.95337	-116.74945	92.89540	-3.32966	617.13025	-136.50870	6.33395	-1307.40698	59.69999	53.01251	-779.71729	-180.51181	-9.57210
419	3.483	947.05548	31.04998	1399.50195	-259.44064	-32.06530	1246.76306	-942.72394	-67.89015	1303.11475	-129.93735	92.53632	-3.34989	617.20490	-137.27058	4.36406	-1285.84009	55.79698	51.35674	-792.84546	-180.83150	-9.54309
420	3.492	944.68939	30.07252	1402.12036	-259.52097	-34.07880	1247.46082	-942.14148	-68.92679	1305.16309	-143.13092	92.21146	-3.35226	613.71289	-138.06285	2.82302	-1261.69360	52.43057	48.95446	-806.02472	-181.15503	-9.50009
421	3.500	942.44360	29.10280	1404.53259	-259.37009	-36.29615	1248.25574	-941.31573	-69.97701	1307.07703	-156.33337	91.88994	-3.35020	607.17853	-138.52660	1.53884	-1234.94604	49.53779	45.73900	-819.25146	-181.47083	-9.45544
422	3.508	940.34271	28.14252	1406.72278	-258.97144	-38.64474	1249.10999	-940.28705	-71.06816	1308.88037	-169.53424	91.55640	-3.35558	598.24701	-138.60191	0.61923	-1205.79407	47.03391	41.90487	-832.48932	-181.78035	-9.40059
423	3.517	938.40967	27.19653	1408.67517	-258.33051	-41.06774	1249.97961	-939.17102	-72.27408	1310.57739	-182.70404	91.26569	-3.35043	587.34296	-138.52338	0.08275	-1174.61914	45.03342	37.94329	-845.70728	-182.09273	-9.34040
424	3.525	936.67090	26.26665	1410.37598	-257.46716	-43.52148	1250.82422	-938.08600	-73.61935	1312.09973	-195.78644	91.09775	-3.29174	574.85291	-138.55811	-0.25139	-1141.83276	43.80232	34.40842	-858.90747	-182.42088	-9.29914
425	3.533	935.15906	25.34894	1411.81116	-256.41122	-45.96509	1251.61438	-937.07745	-75.04504	1313.37158	-208.68231	91.05081	-3.12195	561.49420	-138.73396	-0.55306	-1107.80518	43.46786	31.63199	-872.08905	-182.76135	-9.29343
426	3.542	933.91144	24.43056	1412.96765	-255.20601	-48.35315	1252.33826	-936.14368	-76.46183	1314.38184	-221.26569	91.08914	-2.76225	548.04620	-138.89156	-0.89372	-1072.92664	43.91661	29.69872	-885.22333	-183.08408	-9.32308
427	3.550	932.96600	23.49633	1413.83765	-253.91272	-50.63465	1253.00476	-935.30438	-77.82783	1315.16455	-233.42371	91.24058	-2.11771	534.86578	-138.97897	-1.26646	-1037.59705	44.98145	28.64272	-898.29089	-183.37097	-9.37926
428	3.558	932.35236	22.54424	1414.41553	-252.60912	-52.75499	1253.63416	-934.60577	-79.16730	1315.75232	-245.10370	91.57381	-1.12227	521.89386	-139.14520	-1.61455	-1002.22546	46.64159	28.55144	-911.31311	-183.63509	-9.45510
429	3.567	932.08282	21.59148	1414.68860	-251.38113	-54.66267	1254.24731	-934.07770	-80.52216	1316.15894	-256.31396	92.11945	0.21048	508.94513	-139.53404	-1.90550	-967.29797	48.99681	29.46960	-924.33643	-183.87849	-9.55082
430	3.575	932.15430	20.66904	1414.63879	-250.31079	-56.31491	1254.86267	-933.72168	-81.89041	1316.39233	-267.07123	92.83998	1.80057	495.91806	-140.13626	-2.13318	-933.30774	52.04328	31.18433	-937.38306	-184.08847	-9.66980
431	3.583	932.55292	19.81461	1414.25244	-249.46707	-57.67793	1255.49133	-933.53784	-83.20749	1316.46777	-277.38440	93.68324	3.60742	482.85556	-140.83368	-2.27510	-900.60925	55.49655	33.07159	-950.41479	-184.27827	-9.80878
432	3.592	933.25372	19.06660	1413.52039	-248.90225	-58.72830	1256.13306	-933.55951	-84.39642	1316.40417	-287.25421	94.59378	5.70458	469.87054	-141.49371	-2.32967	-869.39941	58.93920	34.33421	-963.36389	-184.49191	-9.94726
433	3.600	934.22009	18.45351	1412.44067	-248.65030	-59.45827	1256.77844	-933.86621	-85.43201	1316.20129	-296.61047	95.43275	8.22656	457.03406	-142.03717	-2.34987	-839.70532	62.19214	34.55459	-976.18384	-184.79938	-10.04899
434	3.608	935.41498	17.98121	1411.02307	-248.72781	-59.87812	1257.41711	-934.55426	-86.34518	1315.81799	-305.22699	96.01049	11.30797	444.33932	-142.46094	-2.40788	-811.31238	65.43644	33.90823	-988.86591	-185.25008	-10.08795
435	3.617	936.81519	17.63017	1409.28406	-249.13930	-60.01315	1258.04504	-935.68018	-87.18161	1315.17627	-312.68066	96.29011	15.09740	431.72751	-142.83087	-2.53937	-783.79504	68.98840	32.78938	-1001.45789	-185.77400	-10.08682
436	3.625	938.41241	17.36240	1407.23315	-249.88196	-59.90546	1258.66431	-937.23193	-87.96480	1314.19800	-318.34021	96.52005	19.75072	419.13095	-143.23399	-2.71451	-756.62610	73.07652	31.43927	-1014.04010	-186.24352	-10.10897
437	3.633	940.20502	17.13436	1404.86755	-250.94495	-59.61861	1259.27808	-939.14551	-88.68031	1312.84375	-321.37390	97.02596	25.30477	406.50778	-143.69727	-2.87070	-729.30127	77.78429	29.99424	-1026.64404	-186.66086	-10.19468
438	3.642	942.18933	16.92104	1402.18042	-252.30612	-59.22448	1259.88159	-941.33734	-89.28956	1311.12097	-320.85962	97.90933	31.61480	393.85031	-144.17883	-2.97727	-701.54907	83.06233	28.62015	-1039.26489	-187.13196	-10.32613
439	3.650	944.35175	16.73208	1399.16699	-253.93346	-58.77535	1260.45837	-943.71747	-89.75913	1309.06335	-316.03278	99.13287	38.50669	381.17828	-144.65222	-3.05808	-673.49243	88.71414	27.44563	-1051.92053	-187.69330	-10.45089
440	3.658	946.66534	16.59937	1395.82617	-255.79155	-58.29173	1260.98315	-946.19543	-90.07457	1306.71448	-306.58459	100.72053	45.75104	368.51340	-145.14244	-3.16002	-645.58167	94.37707	26.45143	-1064.61938	-188.28732	-10.52283
441	3.667	949.09912	16.55796	1392.16443	-257.84378	-57.77613	1261.42773	-948.70477	-90.24391	1304.12097	-292.88623	102.69222	52.78109	355.84613	-145.64696	-3.31535	-618.42139	99.59017	25.46519	-1077.33704	-188.83713	-10.53895
442	3.675	951.62891	16.63334	1388.20215	-260.04968	-57.22885	1261.76697	-951.23035	-90.30215	1301.33875	-275.86157	104.97365	58.77660	343.14456	-146.10674	-3.51089	-592.69269	103.96083	24.24217	-1090.07251	-189.30612	-10.54664
443	3.683	954.23834	16.82629	1383.97449	-262.36536	-56.64864	1261.98511	-953.79346	-90.29243	1298.44409	-256.43347	107.44063	63.20950	330.40622	-146.51469	-3.67568	-569.12048	107.31269	22.56028	-1102.86377	-189.71724	-10.60805
444	3.692	956.91132	17.11469	1379.52771	-264.74567	-56.03595	1262.08154	-956.38391	-90.22739	1295.51514	-235.12897	109.95668	66.19550	317.65988	-146.94945	-3.74263	-548.36407	109.69583	20.29301	-1115.73254	-190.11292	-10.74598
445	3.700	959.62585	17.47478	1374.91296	-267.14600	-55.40650	1262.07153	-958.92444	-90.08326	1292.60400	-212.23907	112.35613	68.27362	304.89993	-147.45012	-3.73572	-530.88184	111.27008	17.45801	-1128.66064	-190.52277	-10.91231
446	3.708	962.35138	17.89613	1370.18115	-269.52356	-54.79423	1261.97986	-961.31451	-89.84023	1289.72681	-188.09796	114.46198	69.93564	292.08069	-147.95059	-3.75819	-516.89673	112.17549	14.20419	-1141.62195	-190.95676	-11.02879
447	3.717	965.05115	18.38158	1365.37793	-271.83746	-54.24030	1261.83435	-963.46570	-89.50813	1286.85498	-163.06009	116.16206	71.37374	279.18552	-148.37311	-3.88205	-506.51373	112.49007	10.71963	-1154.59106	-191.39795	-11.06849
448	3.725	967.69312	18.92825	1360.54272	-274.05084	-53.78512	1261.66113	-965.28644	-89.08027	1283.93323	-137.33655	117.45402	72.50727	266.24197	-148.72992	-4.06665	-499.89691	112.25134	7.11225	-1167.53076	-191.83029	-11.06760
449	3.733	970.25476	19.51173	1355.71582	-276.13312	-53.46352	1261.48462	-966.68475	-88.49279	1280.92322	-111.00873	118.39295	73.13753	253.26938	-149.10274	-4.21175	-497.29941	111.46522	3.37041	-1180.42908	-192.26605	-11.06718
450	3.742	972.71521	20.10244	1350.95203	-278.05774	-53.29505	1261.32532	-967.63379	-87.69444	1277.81738	-84.19165	119.00864	73.14265	240.25366	-149.55350	-4.28058	-498.84961	110.13136	-0.50048	-1193.34070	-192.70903	-11.08373
451	3.750	975.04956	20.68752	1346.32410	-279.79654	-53.27272	1261.19690	-968.22235	-86.72922	1274.63013	-57.05930	119.29683	72.58914	227.18359	-150.08521	-4.32373	-504.22702	108.34491	-4.29442	-1206.33105	-193.13225	-11.11614
452	3.758	977.23431	21.27691	1341.90759	-281.31647	-53.36378	1261.10522	-968.59552	-85.69766	1271.39478	-29.72134	119.28603	71.69029	214.10056	-150.66515	-4.39114	-512.58813	106.38820	-7.60931	-1219.38782	-193.53307	-11.14884
453	3.767	979.25146	21.90093	1337.76392	-282.58218	-53.52322	1261.04797	-968.82959	-84.64711	1268.18835	-2.19592	119.11697	70.69060	201.07932	-151.24971	-4.47481	-523.00940	104.67848	-10.04761	-1232.42651	-193.95682	-11.16410
454	3.775	981.08844	22.59127	1333.93921	-283.56348	-53.70296	1261.01001	-968.87921	-83.53336	1265.15601	25.51947	119.00353	69.74413	188.14767	-151.79211	-4.54054	-534.89661	103.55630	-11.49592	-1245.36646	-194.44475	-11.15837
455	3.783	982.73492	23.35217	1330.47192	-284.24072	-53.85192	1260.95728	-968.64526	-82.30000	1262.48389	53.42709	119.03918	68.84208	175.26340	-152.26514	-4.57064	-547.76428	103.04088	-12.21622	-1258.16980	-195.00674	-11.13905
456	3.792	984.17584	24.15606	1327.39417	-284.60486	-53.92079	1260.83936	-968.06909	-80.95757	1260.33862	81.54059	119.11510	67.85460	162.38263	-152.67799	-4.56599	-561.00787	102.84022	-12.58110	-1270.79749	-195.65005	-11.09763
457	3.800	985.38397	24.96699	1324.73352	-284.65601	-53.87410	1260.60071	-967.16846	-79.58675	1258.82336	109.86572	119.10465	66.66316	149.51007	-153.04674	-4.53929	-574.16772	102.64890	-12.82894	-1283.16272	-196.38959	-10.97548
458	3.808	986.32788	25.76321	1322.51855	-284.40244	-53.70127	1260.19568	-966.02155	-78.31795	1257.97314	138.36716	119.03564	65.25140	136.67310	-153.37779	-4.51827	-587.11346	102.34628	-13.07646	-1295.15833	-197.21686	-10.66721
459	3.817	986.98602	26.55115	1320.78259	-283.85950	-53.42412	1259.60156	-964.73187	-77.31022	1257.76855	166.96962	118.99223	63.64226	123.87379	-153.68269	-4.53835	-599.89600	101.96642	-13.37079	-1306.71106	-198.08337	-10.06109
460	3.825	987.35034	27.36524	1319.55481	-283.04871	-53.09494	1258.82422	-963.40857	-76.71940	1258.14453	195.62698	118.96548	61.81397	111.08273	-153.96811	-4.61839	-612.59015	101.61664	-13.71052	-1317.80640	-198.91757	-9.07310
461	3.833	987.41962	28.23639	1318.85168	-281.99966	-52.78095	1257.89575	-962.15485	-76.66286	1259.00549	224.37151	118.95871	59.75811	98.27467	-154.21439	-4.75181	-625.24707	101.39080	-14.07737	-1328.48242	-199.66017	-7.66432
462	3.842	987.19513	29.15633	1318.67773	-280.75327	-52.54448	1256.86182	-961.04181	-77.19476	1260.25281	253.25706	119.11415	57.52406	85.46146	-154.38574	-4.92347	-637.89191	101.30338	-14.43787	-1338.77148	-200.28572	-5.84380
463	3.850	986.67737	30.09061	1319.02905	-279.36121	-52.42871	1255.77063	-960.08911	-78.29810	1261.80530	282.28336	119.58498	55.14241	72.68561	-154.48312	-5.10868	-650.52863	101.30228	-14.74102	-1348.61218	-200.78175	-3.64961
464	3.858	985.86469	31.01986	1319.89587	-277.88086	-52.45325	1254.66821	-959.26855	-79.87186	1263.61218	311.39990	120.41655	52.59752	59.97560	-154.57443	-5.26375	-663.13586	101.33305	-14.94926	-1357.82141	-201.12469	-1.12386
465	3.867	984.75793	31.94431	1321.26501	-276.37210	-52.61794	1253.59656	-958.52240	-81.72634	1265.65503	340.54785	121.59543	49.90356	47.31864	-154.71584	-5.37143	-675.68231	101.38937	-15.06139	-1366.14453	-201.29884	1.70366
466	3.875	983.36407	32.85514	1323.11694	-274.89529	-52.89883	1252.58984	-957.79633	-83.63339	1267.92810	369.63773	123.08875	47.17433	34.68037	-154.87460	-5.48147	-688.18719	101.48772	-15.11025	-1373.30005	-201.33813	4.83529
467	3.883	981.69769	33.72673	1325.41394	-273.50739	-53.24277	1251.67346	-957.07294	-85.38888	1270.41638	398.44730	124.86453	44.60767	22.03616	-155.00307	-5.64276	-700.73602	101.58371	-15.14412	-1378.99158	-201.30481	8.27703
468	3.892	979.78369	34.54047	1328.09827	-272.25958	-53.58145	1250.86560	-956.37585	-86.82084	1273.08594	426.55237	126.93628	42.35856	9.38928	-155.12704	-5.82980	-713.38391	101.56906	-15.20352	-1382.93115	-201.18024	11.98548
469	3.900	977.65649	35.30372	1331.10608	-271.19659	-53.85219	1250.17786	-955.74182	-87.78884	1275.88208	453.38577	129.31297	40.38868	-3.24780	-155.30684	-5.98045	-726.08875	101.37543	-15.30157	-1384.89673	-200.80539	15.98185
470	3.908	975.35266	36.04083	1334.37646	-270.34824	-54.01009	1249.61731	-955.19452	-88.23103	1278.74231	478.38220	131.83499	38.41504	-15.89633	-155.56717	-6.06540	-738.78711	101.02371	-15.41298	-1384.74658	-199.95354	20.48307
471	3.917	972.90619	36.77566	1337.84949	-269.71890	-54.03159	1249.19153	-954.74066	-88.19866	1281.61865	501.09821	134.15372	36.00682	-28.60995	-155.88512	-6.11177	-751.48425	100.57896	-15.50406	-1382.35156	-198.39575	25.65305
472	3.925	970.35022	37.52547	1341.46777	-269.28748	-53.90417	1248.90771	-954.37317	-87.80035	1284.47253	521.26471	135.99483	32.82497	-41.42643	-156.21671	-6.17581	-764.23267	100.11452	-15.57006	-1377.52148	-195.90793	31.19166
473	3.933	967.71710	38.29869	1345.18372	-269.01779	-53.61288	1248.76904	-954.07556	-87.12001	1287.25610	538.81970	137.39294	28.86395	-54.33778	-156.52316	-6.29086	-777.07312	99.68581	-15.63335	-1369.96362	-192.38992	36.37241
474	3.942	965.03662	39.09765	1348.95898	-268.86871	-53.13719	1248.77112	-953.83893	-86.20554	1289.92432	553.89923	138.63434	24.47686	-67.31098	-156.79924	-6.43717	-790.00775	99.29941	-15.71805	-1359.36072	-188.04378	40.51011
475	3.950	962.33606	39.92646	1352.75793	-268.79736	-52.45406	1248.90381	-953.66852	-85.09741	1292.45508	566.70844	140.01083	20.16182	-80.32163	-157.08665	-6.55761	-803.00922	98.92656	-15.82162	-1345.57629	-183.30673	43.25995
476	3.958	959.64185	40.78999	1356.54187	-268.75943	-51.53831	1249.15186	-953.56647	-83.84602	1294.84485	577.35876	141.61935	16.33199	-93.35929	-157.41925	-6.61368	-816.05707	98.53292	-15.91626	-1328.71130	-178.56091	44.52396
477	3.967	956.97797	41.68616	1360.26685	-268.71167	-50.36330	1249.49805	-953.51459	-82.51060	1297.08386	585.74390	143.35114	13.21376	-106.42524	-157.77646	-6.61316	-829.14807	98.11458	-15.96341	-1308.90198	-173.96848	44.30080
478	3.975	954.36609	42.59999	1363.88843	-268.61584	-48.90720	1249.92859	-953.47644	-81.14005	1299.14563	591.44910	144.98730	10.81387	-119.52714	-158.12202	-6.58192	-842.28119	97.71187	-15.94372	-1286.17554	-169.55481	42.71125
479	3.983	951.82843	43.50780	1367.36401	-268.43958	-47.15862	1250.43494	-953.41492	-79.76731	1301.01392	593.83569	146.30637	8.95341	-132.65891	-158.44174	-6.54955	-855.45544	97.32688	-15.91542	-1260.56494	-165.34454	40.07656
480	3.992	949.38708	44.40162	1370.65430	-268.15521	-45.11988	1251.01221	-953.30127	-78.41702	1302.70264	592.39606	147.14594	7.38345	-145.79968	-158.74303	-6.54479	-868.66241	96.91406	-15.95923	-1232.26257	-161.39743	36.87349
481	4.000	947.06104	45.30360	1373.72668	-267.74448	-42.81253	1251.65186	-953.10358	-77.09186	1304.23767	587.17090	147.36014	5.91793	-158.93253	-159.05771	-6.56705	-881.87714	96.49558	-16.05229	-1201.62256	-157.77524	33.57734
482	4.008	944.86737	46.24143	1376.56042	-267.20319	-40.27628	1252.33850	-952.77228	-75.76595	1305.64148	578.79968	146.88614	4.55846	-172.04105	-159.44003	-6.57278	-895.06500	96.13466	-16.11420	-1169.08142	-154.51205	30.53081
483	4.017	942.82269	47.22755	1379.14966	-266.53235	-37.56201	1253.05371	-952.24811	-74.41914	1306.93579	568.12012	145.97218	3.46928	-185.08536	-159.94620	-6.49816	-908.19989	95.81015	-16.12726	-1135.05579	-151.62428	27.91652
484	4.025	940.94531	48.27129	1381.49634	-265.72748	-34.73267	1253.78430	-951.49384	-73.07256	1308.14258	555.89038	145.09517	2.75278	-197.98904	-160.61606	-6.28414	-921.28699	95.45277	-16.12124	-1099.84875	-149.14790	25.81779
485	4.033	939.25580	49.37913	1383.59778	-264.78210	-31.86277	1254.52429	-950.52454	-71.77345	1309.27332	542.82294	144.52547	2.34135	-210.63095	-161.46945	-5.86126	-934.36560	95.06263	-16.12483	-1063.67371	-147.16512	24.31950
486	4.042	937.77838	50.53501	1385.44055	-263.70282	-29.02747	1255.27222	-949.40747	-70.55143	1310.31738	529.50409	144.18138	2.10971	-222.86258	-162.50749	-5.12793	-947.46777	94.68896	-16.17572	-1026.80627	-145.79930	23.57368
487	4.050	936.54291	51.71073	1387.00427	-262.52518	-26.29649	1256.02563	-948.23547	-69.40781	1311.24084	516.25232	143.87183	1.95445	-234.58054	-163.73093	-3.98443	-960.56549	94.33231	-16.28712	-989.71478	-145.15964	23.76172
488	4.058	935.57855	52.89354	1388.26563	-261.31989	-23.73302	1256.77673	-947.10516	-68.33832	1312.00085	503.16187	143.48888	1.78762	-245.77142	-165.14761	-2.39364	-973.59717	93.96296	-16.40121	-953.04327	-145.24883	24.92178
489	4.067	934.90527	54.07675	1389.20227	-260.18054	-21.38622	1257.51428	-946.10852	-67.34048	1312.56055	490.22223	143.05951	1.56210	-256.47910	-166.73337	-0.39441	-986.53284	93.62550	-16.44040	-917.47827	-145.90617	26.70982
490	4.075	934.53235	55.23717	1389.79932	-259.20337	-19.28744	1258.22986	-945.32684	-66.39977	1312.89563	477.40485	142.68341	1.30756	-266.76355	-168.41815	1.96898	-999.36395	93.44279	-16.38134	-883.60596	-146.86586	28.41862
491	4.083	934.45972	56.35366	1390.05176	-258.46915	-17.46026	1258.92749	-944.83136	-65.48852	1312.99207	464.67957	142.39606	1.10486	-276.66843	-170.10097	4.74427	-1012.08398	93.47829	-16.27665	-851.76129	-147.91180	29.42456
492	4.092	934.67676	57.43847	1389.95789	-258.03101	-15.93058	1259.62891	-944.68628	-64.57653	1312.83997	451.99033	142.13712	0.99449	-286.16016	-171.63910	8.09821	-1024.72461	93.61243	-16.22879	-821.83655	-148.99205	29.56700
493	4.100	935.16467	58.52358	1389.51233	-257.91156	-14.72392	1260.36658	-944.94781	-63.64278	1312.43103	439.27875	141.84613	0.92494	-295.00577	-172.87526	12.27818	-1037.35828	93.62431	-16.29729	-793.24292	-150.21463	29.03400
494	4.108	935.90405	59.61575	1388.70947	-258.10947	-13.85629	1261.16492	-945.66034	-62.69696	1311.75732	426.52673	141.55783	0.83105	-302.60754	-173.72478	17.56065	-1050.03711	93.43381	-16.41102	-765.18823	-151.75386	28.07954
495	4.117	936.88153	60.67935	1387.55029	-258.61105	-13.32117	1262.02148	-946.84772	-61.78047	1310.80737	413.74774	141.35245	0.70696	-307.91470	-174.23953	24.15601	-1062.75366	93.16718	-16.42840	-737.04187	-153.74605	26.95615
496	4.125	938.08881	61.66178	1386.04004	-259.39917	-13.07859	1262.90515	-948.49921	-60.93186	1309.56165	400.96686	141.22061	0.57676	-309.55389	-174.60583	32.05424	-1075.47998	92.95724	-16.30890	-708.52228	-156.24547	25.94977
497	4.133	939.51691	62.52940	1384.18164	-260.45242	-13.06283	1263.76855	-950.55658	-60.16480	1308.00098	388.20642	141.07538	0.45715	-306.21152	-175.05708	40.92942	-1088.21997	92.79615	-16.17709	-679.70721	-159.19193	25.31033
498	4.142	941.15527	63.28146	1381.97510	-261.74258	-13.20569	1264.56311	-952.92249	-59.47002	1306.12842	375.45361	140.88828	0.35983	-297.13306	-175.75693	50.20486	-1101.02478	92.54992	-16.21227	-650.96252	-162.36578	25.13320
499	4.150	942.99402	63.93185	1379.42188	-263.23816	-13.45536	1265.25000	-955.49518	-58.81750	1303.97546	362.68182	140.73370	0.29354	-282.51865	-176.78004	59.16802	-1113.95239	92.06643	-16.48610	-622.85046	-165.43271	25.33175
500	4.158	945.02490	64.48348	1376.52563	-264.90878	-13.77974	1265.80469	-958.19617	-58.16753	1301.58960	349.90488	140.65866	0.23082	-263.63071	-178.12192	67.00691	-1126.96655	91.38868	-16.86187	-596.02844	-168.07407	25.67696
501	4.167	947.24127	64.92405	1373.29395	-266.72513	-14.15735	1266.21252	-960.96722	-57.49336	1299.01917	337.14407	140.57922	0.10736	-242.33710	-179.62614	72.94030	-1139.92920	90.77954	-17.10360	-571.15753	-170.07904	25.84416
502	4.175	949.63000	65.24140	1369.74573	-268.65994	-14.56719	1266.46387	-963.75354	-56.79409	1296.30420	324.38367	140.39140	-0.09342	-220.08224	-180.96854	76.58811	-1152.77441	90.39735	-17.14224	-548.85291	-171.36882	25.52266
503	4.183	952.16479	65.43874	1365.91211	-270.68817	-14.98472	1266.55554	-966.49811	-56.08715	1293.46887	311.60397	140.10274	-0.30452	-197.21793	-181.79337	78.25040	-1165.59619	90.12536	-17.13128	-529.62695	-171.96562	24.54113
504	4.192	954.81024	65.53184	1361.83240	-272.78513	-15.38480	1266.49524	-969.14288	-55.39557	1290.52148	298.79639	139.79929	-0.45320	-173.44244	-181.86722	78.71770	-1178.51807	89.79647	-17.21545	-513.79443	-171.93866	22.89425
505	4.200	957.53235	65.53353	1357.54980	-274.92618	-15.74607	1266.30359	-971.62671	-54.74999	1287.46655	285.92926	139.54597	-0.53025	-148.58517	-181.12799	78.75152	-1191.55518	89.40807	-17.36171	-501.45905	-171.39984	20.69678
506	4.208	960.29797	65.44530	1353.11536	-277.08633	-16.05276	1266.00964	-973.88397	-54.19689	1284.31775	272.97110	139.33545	-0.59107	-122.77139	-179.63322	78.69984	-1204.59814	89.07584	-17.43671	-492.67047	-170.48499	18.07651
507	4.217	963.06268	65.26580	1348.59485	-279.23761	-16.29330	1265.64685	-975.84601	-53.79484	1281.09546	259.95288	139.10669	-0.71259	-96.16912	-177.49980	78.52058	-1217.53467	88.85513	-17.36049	-487.57941	-169.27620	15.02622
508	4.225	965.76721	65.00488	1344.06824	-281.34564	-16.45675	1265.24866	-977.44922	-53.60632	1277.81567	246.94373	138.80965	-0.92144	-68.88786	-174.88016	78.06854	-1230.39673	88.64385	-17.19265	-486.37451	-167.80603	11.38366
509	4.233	968.35376	64.68737	1339.62195	-283.36890	-16.53390	1264.84290	-978.65479	-53.69477	1274.48340	233.98203	138.48172	-1.14797	-41.06965	-171.92245	77.33382	-1243.31470	88.29141	-17.11859	-489.02930	-166.16626	7.06195
510	4.242	970.78015	64.34359	1335.34460	-285.25989	-16.52436	1264.44580	-979.46185	-54.11681	1271.10620	221.07254	138.27350	-1.26510	-12.93375	-168.73149	76.47063	-1256.36768	87.76584	-17.27600	-495.11597	-164.57831	2.41294
511	4.250	973.02209	63.99064	1331.31982	-286.96759	-16.44021	1264.05981	-979.89252	-54.89634	1267.72595	208.20175	138.31270	-1.20680	15.28590	-165.38631	75.67050	-1269.54126	87.17023	-17.59722	-503.94531	-163.33830	-1.70175
512	4.258	975.07306	63.61768	1327.61169	-288.44150	-16.30534	1263.67212	-979.96344	-56.00803	1264.43982	195.33688	138.49580	-1.06237	43.43456	-161.97362	75.02931	-1282.73828	86.68597	-17.90260	-514.86230	-162.65546	-4.47324
513	4.267	976.93726	63.19302	1324.26074	-289.63806	-16.15231	1263.25488	-979.67572	-57.38525	1261.39600	182.44797	138.54782	-0.99814	71.49808	-158.57823	74.50370	-1295.80139	86.49188	-18.06312	-527.22778	-162.52118	-5.80552
514	4.275	978.61719	62.69817	1321.29211	-290.52386	-16.00875	1262.77039	-979.02063	-58.91856	1258.76611	169.54066	138.35251	-1.06481	99.56586	-155.24789	73.96849	-1308.61157	86.60793	-18.00542	-540.29248	-162.73718	-6.24322
515	4.283	980.10791	62.15119	1318.72119	-291.07538	-15.88227	1262.17786	-977.99902	-60.45970	1256.70959	156.65414	138.05664	-1.16212	127.71160	-151.99280	73.31320	-1321.15015	86.84818	-17.64581	-553.43207	-163.06496	-6.39358
516	4.292	981.39856	61.58024	1316.56250	-291.28360	-15.76410	1261.44055	-976.65759	-61.86089	1255.34766	143.80734	137.75183	-1.21835	155.92740	-148.80785	72.48758	-1333.40894	86.99167	-16.86901	-566.40149	-163.36967	-6.58604
517	4.300	982.47180	60.99641	1314.83948	-291.16312	-15.63996	1260.53308	-975.11273	-63.00533	1254.75366	130.96655	137.30438	-1.28577	184.16277	-145.67943	71.48547	-1345.33789	86.94831	-15.58880	-579.23022	-163.65302	-6.89535
518	4.308	983.30377	60.40784	1313.57959	-290.75113	-15.48848	1259.45203	-973.53864	-63.80025	1254.94849	118.09497	136.64919	-1.42305	212.37341	-142.61873	70.31294	-1356.91760	86.75323	-13.83953	-591.99841	-163.97649	-7.26806
519	4.317	983.86707	59.82581	1312.80481	-290.09418	-15.27627	1258.22046	-972.12604	-64.15858	1255.88721	105.20575	135.95193	-1.61032	240.53207	-139.70007	68.95161	-1368.18604	86.47186	-11.72128	-604.72119	-164.38481	-7.61587
520	4.325	984.13623	59.24809	1312.52673	-289.23639	-14.96415	1256.88428	-971.01294	-63.99178	1257.45105	92.36349	135.41385	-1.78779	268.63873	-137.01067	67.32777	-1379.18140	86.12326	-9.28182	-617.36719	-164.89694	-7.87767
521	4.333	984.09509	58.66244	1312.74756	-288.21994	-14.52257	1255.49829	-970.23029	-63.24338	1259.47156	79.63394	135.09918	-1.90237	296.72342	-134.57364	65.33512	-1389.84863	85.68223	-6.51572	-629.93170	-165.50658	-8.05722
522	4.342	983.74011	58.06495	1313.46155	-287.09164	-13.94288	1254.11218	-969.72040	-61.95584	1261.77173	67.01718	134.90462	-1.94217	324.80215	-132.35432	62.89878	-1399.94727	85.15666	-3.33320	-642.45203	-166.16447	-8.20983
523	4.350	983.07819	57.46415	1314.65552	-285.90649	-13.23375	1252.76208	-969.39197	-60.30085	1264.19812	54.46161	134.68376	-1.93124	352.79913	-130.31171	60.02117	-1409.08997	84.62826	0.39565	-654.96844	-166.81754	-8.38172
524	4.358	982.11951	56.87095	1316.30798	-284.72699	-12.41599	1251.47156	-969.14594	-58.53677	1266.65308	41.90344	134.37544	-1.90825	380.49698	-128.45564	56.80943	-1416.88464	84.24739	4.60546	-667.50702	-167.45305	-8.57409
525	4.367	980.87769	56.28557	1318.38892	-283.61853	-11.52683	1250.25732	-968.88770	-56.90593	1269.11743	29.27335	133.95410	-1.93980	407.55634	-126.86829	53.46276	-1422.97046	84.23465	9.10229	-680.09033	-168.06625	-8.76593
526	4.375	979.37897	55.69379	1320.86060	-282.64151	-10.61822	1249.13586	-968.55383	-55.53567	1271.63379	16.54489	133.37726	-2.08974	433.57913	-125.62631	50.17537	-1426.97998	84.79082	13.97586	-692.74005	-168.63947	-8.93401
527	4.383	977.66534	55.08256	1323.67542	-281.84592	-9.74578	1248.12390	-968.13104	-54.45515	1274.25513	3.75577	132.65350	-2.34993	458.15775	-124.73283	47.01227	-1428.56812	85.84248	19.67351	-705.46106	-169.15396	-9.05599
528	4.392	975.78522	54.45573	1326.77881	-281.26898	-8.96116	1247.23450	-967.64758	-53.68513	1276.99475	-9.04865	131.90623	-2.63139	480.90683	-124.13467	43.86078	-1427.47534	86.87464	26.55368	-718.23096	-169.59256	-9.13305
529	4.400	973.78296	53.82612	1330.11340	-280.92920	-8.30806	1246.47595	-967.15021	-53.25215	1279.81604	-21.85422	131.29910	-2.82825	501.52988	-123.72705	40.48830	-1423.63525	87.20972	34.38608	-731.02777	-169.96626	-9.19380
530	4.408	971.69403	53.19832	1333.62268	-280.81891	-7.81871	1245.85498	-966.68274	-53.15264	1282.66162	-34.68808	130.91284	-2.89093	519.89484	-123.36463	36.66761	-1417.17236	86.38525	42.16922	-743.86975	-170.32195	-9.25114
531	4.417	969.54297	52.56582	1337.25562	-280.90527	-7.51696	1245.37805	-966.27313	-53.35854	1285.48132	-47.60611	130.70538	-2.84991	536.04071	-122.94711	32.30680	-1408.09009	84.19480	48.48579	-756.80176	-170.69527	-9.28157
532	4.425	967.34302	51.91933	1340.96851	-281.13821	-7.42963	1245.05237	-965.92944	-53.84019	1288.24146	-60.64432	130.54117	-2.78703	550.10968	-122.49643	27.49752	-1396.14941	80.85663	52.39867	-769.84857	-171.08170	-9.27043
533	4.433	965.10284	51.25553	1344.72253	-281.45505	-7.59670	1244.88770	-965.64417	-54.55963	1290.91821	-73.80093	130.30502	-2.76378	562.21338	-122.13483	22.46509	-1381.24780	77.12904	54.04157	-782.99908	-171.45271	-9.24481
534	4.442	962.83661	50.58244	1348.47949	-281.78354	-8.07052	1244.89734	-965.40082	-55.44265	1293.48511	-87.06979	129.96687	-2.78165	572.27209	-121.99976	17.53205	-1363.60327	73.64296	54.09411	-796.23450	-171.78322	-9.23287
535	4.450	960.56512	49.91650	1352.20081	-282.05109	-8.90084	1245.09509	-965.17297	-56.37021	1295.90735	-100.45285	129.48550	-2.84142	579.95184	-122.20626	13.09889	-1343.44580	70.38445	52.93838	-809.56238	-172.07437	-9.22781
536	4.458	958.31000	49.26725	1355.84570	-282.19595	-10.11469	1245.48975	-964.90991	-57.22821	1298.14771	-113.94089	128.83620	-2.95656	584.73706	-122.85794	9.49972	-1320.79541	67.19632	50.61938	-823.00452	-172.36339	-9.21300
537	4.467	956.09210	48.62505	1359.37085	-282.17145	-11.70793	1246.07788	-964.52289	-57.98083	1300.19104	-127.49826	128.18953	-3.07133	586.12109	-123.95602	6.76813	-1295.56128	64.19999	47.26605	-836.56323	-172.69362	-9.19407
538	4.475	953.93359	47.96999	1362.73462	-281.94696	-13.64766	1246.83984	-963.90173	-58.67756	1302.07080	-141.09738	127.76684	-3.11115	583.88721	-125.24923	4.59473	-1267.74121	61.52005	43.20736	-850.21417	-173.06931	-9.18971
539	4.483	951.85858	47.28590	1365.90210	-281.50925	-15.87106	1247.73950	-962.96588	-59.40168	1303.85254	-154.76727	127.53297	-3.09750	578.25787	-126.33585	2.68448	-1237.53955	59.13071	38.84044	-863.91650	-173.45746	-9.20304
540	4.492	949.89325	46.55903	1368.84412	-280.85834	-18.28952	1248.72913	-961.71948	-60.23184	1305.57678	-168.52942	127.33084	-3.06934	569.78577	-126.99121	1.11850	-1205.33350	57.08764	34.57975	-877.62891	-173.82819	-9.21567
541	4.500	948.06665	45.77410	1371.53894	-280.00113	-20.81111	1249.75977	-960.26141	-61.22459	1307.20569	-182.30585	127.12939	-3.01148	559.12274	-127.28561	0.10223	-1171.50940	55.61529	30.81302	-891.33313	-174.18230	-9.20729
542	4.508	946.40790	44.92619	1373.97900	-278.95013	-23.36412	1250.79309	-958.73254	-62.39565	1308.64636	-195.97009	126.93556	-2.92805	546.83862	-127.43962	-0.46264	-1136.34937	54.98082	27.80259	-905.03271	-174.53516	-9.18479
543	4.517	944.94104	44.03554	1376.17395	-277.72412	-25.89946	1251.80676	-957.24884	-63.69585	1309.84363	-209.43237	126.71356	-2.80820	533.43054	-127.70021	-0.81555	-1100.11548	55.35611	25.69547	-918.71924	-174.87784	-9.18507
544	4.525	943.68561	43.13757	1378.14258	-276.34833	-28.37690	1252.79272	-955.86157	-65.01378	1310.81824	-222.62231	126.47639	-2.52761	519.42371	-128.20090	-1.04282	-1063.20703	56.65057	24.57312	-932.37561	-175.18298	-9.23590
545	4.533	942.66302	42.25602	1379.89783	-274.85782	-30.75232	1253.75073	-954.57037	-66.24144	1311.60950	-235.44373	126.33045	-1.91952	505.32169	-128.83202	-1.19005	-1026.17725	58.58335	24.48707	-946.00684	-175.45430	-9.33380
546	4.542	941.90088	41.39960	1381.43677	-273.30334	-32.97274	1254.67957	-953.39618	-67.35249	1312.22925	-247.79138	126.41850	-0.91097	491.43665	-129.38951	-1.36675	-989.61414	60.98495	25.46272	-959.61267	-175.75905	-9.44774
547	4.550	941.42761	40.58640	1382.74170	-271.75504	-34.98292	1255.56958	-952.41553	-68.40066	1312.67029	-259.59998	126.85369	0.47643	477.81320	-129.81241	-1.62727	-954.07996	63.77163	27.25186	-973.14453	-176.21623	-9.51090
548	4.558	941.26074	39.85414	1383.78210	-270.29651	-36.74425	1256.40540	-951.70532	-69.44559	1312.93689	-270.85132	127.68949	2.20711	464.35019	-130.17345	-1.92011	-920.09924	66.69627	29.11131	-986.56726	-176.84618	-9.48208
549	4.567	941.40186	39.23085	1384.52100	-269.00949	-38.24522	1257.17627	-951.30396	-70.50336	1313.05420	-281.54370	128.87427	4.26874	450.97131	-130.55351	-2.16510	-888.01715	69.42544	30.17382	-999.94672	-177.41898	-9.45044
550	4.575	941.84143	38.70223	1384.92529	-267.96133	-39.48624	1257.88245	-951.23700	-71.56176	1313.04370	-291.65857	130.22929	6.69594	437.65479	-130.98514	-2.31359	-857.82379	71.88147	30.11693	-1013.34497	-177.73022	-9.52914
551	4.583	942.56165	38.22315	1384.97400	-267.19852	-40.45864	1258.53601	-951.53870	-72.62650	1312.87366	-301.10913	131.56129	9.61771	424.38516	-131.45508	-2.37839	-829.09662	74.36450	29.29400	-1026.70313	-177.92664	-9.67557
552	4.592	943.53638	37.75086	1384.66272	-266.74646	-41.14580	1259.15417	-952.24176	-73.75144	1312.42480	-309.65100	132.76736	13.25209	411.14969	-131.93884	-2.44289	-801.05804	77.31361	28.22930	-1039.97510	-178.24330	-9.78583
553	4.600	944.73779	37.26119	1384.00073	-266.61697	-41.54422	1259.75073	-953.35382	-74.98672	1311.55396	-316.78638	133.70540	17.74243	397.94971	-132.43114	-2.59303	-772.83264	81.02291	27.17626	-1053.21692	-178.69823	-9.84241
554	4.608	946.14410	36.75758	1383.00061	-266.81616	-41.68266	1260.32849	-954.83777	-76.27863	1310.22034	-321.74078	134.16983	23.01668	384.78616	-132.94031	-2.83137	-743.87091	85.52612	26.16257	-1066.47095	-179.20660	-9.87903
555	4.617	947.74158	36.27466	1381.66675	-267.34482	-41.61958	1260.87549	-956.62000	-77.48901	1308.50134	-323.59155	134.28630	28.98202	371.64539	-133.46336	-3.08600	-714.19275	90.63242	25.22891	-1079.71106	-179.71509	-9.93060
556	4.625	949.52008	35.85590	1379.99414	-268.19284	-41.41704	1261.36792	-958.62268	-78.52406	1306.48853	-321.50946	134.56891	35.71622	358.51187	-133.98563	-3.27921	-684.29272	96.05125	24.44611	-1092.90942	-180.20384	-10.02706
557	4.633	951.46991	35.52061	1377.97644	-269.33609	-41.11811	1261.77539	-960.78259	-79.36914	1304.21790	-314.98798	135.35617	43.21770	345.37537	-134.50369	-3.38140	-654.93030	101.44687	23.74856	-1106.09521	-180.68025	-10.17128
558	4.642	953.58130	35.26027	1375.61108	-270.74081	-40.74952	1262.06995	-963.04364	-80.01963	1301.67993	-304.00909	136.58844	51.08047	332.22498	-135.02011	-3.42788	-626.96533	106.44344	22.87992	-1119.33459	-181.16653	-10.32605
559	4.650	955.84412	35.06175	1372.90100	-272.37061	-40.33480	1262.23401	-965.33893	-80.45260	1298.84583	-289.10486	138.08319	58.53143	319.05704	-135.53033	-3.47937	-601.20105	110.74977	21.50544	-1132.65088	-181.67886	-10.44146
560	4.658	958.24487	34.92313	1369.85901	-274.18973	-39.89562	1262.26501	-967.58344	-80.65206	1295.68982	-271.13727	139.69485	64.79045	305.86798	-136.03452	-3.55987	-578.27228	114.27498	19.34508	-1146.00049	-182.21049	-10.49440
561	4.667	960.76331	34.85024	1366.51086	-276.16202	-39.44699	1262.17542	-969.70172	-80.63207	1292.22021	-250.86255	141.28804	69.48499	292.63104	-136.53462	-3.65298	-558.62073	117.07222	16.28809	-1159.33875	-182.72729	-10.50549
562	4.675	963.36768	34.84368	1362.89734	-278.24741	-38.99937	1261.98975	-971.66541	-80.44095	1288.50720	-228.72650	142.70216	72.78740	279.31461	-137.02155	-3.74951	-542.50317	119.21670	12.46836	-1172.67126	-183.19092	-10.53175
563	4.683	966.01678	34.88865	1359.07983	-280.40021	-38.56554	1261.74158	-973.47229	-80.12732	1284.67017	-205.02594	143.78809	75.17075	265.92328	-137.48738	-3.85727	-530.07227	120.73730	8.18775	-1186.03296	-183.59293	-10.61827
564	4.692	968.66663	34.95875	1355.13953	-282.57169	-38.16489	1261.46594	-975.09692	-79.69637	1280.82104	-180.07745	144.46402	77.02903	252.49744	-137.94278	-3.97284	-521.56976	121.61058	3.74814	-1199.43921	-183.97250	-10.73804
565	4.700	971.27478	35.03011	1351.17004	-284.71118	-37.82245	1261.19312	-976.49084	-79.11858	1277.01685	-154.18906	144.70148	78.47327	239.07974	-138.40894	-4.08032	-517.44604	121.82394	-0.60103	-1212.86255	-184.39995	-10.81024
566	4.708	973.80054	35.08596	1347.27161	-286.76453	-37.56343	1260.94531	-977.60535	-78.37461	1273.25598	-127.58298	144.50404	79.40159	225.68829	-138.89085	-4.17007	-518.14075	121.45705	-4.61292	-1226.26648	-184.91211	-10.78546
567	4.717	976.20746	35.11079	1343.54309	-288.67206	-37.40545	1260.73462	-978.39917	-77.47809	1269.51563	-100.39456	143.91797	79.70467	212.31061	-139.36900	-4.24857	-523.61053	120.68828	-7.99866	-1239.65747	-185.45621	-10.70402
568	4.725	978.46576	35.09182	1340.07275	-290.37079	-37.35184	1260.55811	-978.85095	-76.45950	1265.80554	-72.70795	143.02383	79.39934	198.92001	-139.82489	-4.32826	-533.10614	119.74641	-10.46287	-1253.07495	-185.94205	-10.67033
569	4.733	980.54968	35.03101	1336.92871	-291.80441	-37.38842	1260.39575	-978.96729	-75.34473	1262.19666	-44.58658	141.91457	78.60902	185.49481	-140.25923	-4.40740	-545.38196	118.84517	-11.91549	-1266.50549	-186.37096	-10.74551
570	4.742	982.43494	34.95332	1334.15894	-292.93314	-37.48005	1260.21045	-978.77295	-74.16442	1258.81897	-16.08932	140.68758	77.47198	172.02989	-140.68329	-4.47378	-559.05573	118.11726	-12.59153	-1279.85510	-186.84523	-10.87467
571	4.750	984.09473	34.89786	1331.80249	-293.73499	-37.57307	1259.95300	-978.29852	-72.97487	1255.84998	12.74109	139.43230	76.09518	158.55266	-141.11220	-4.51384	-573.02344	117.59094	-12.84106	-1293.02271	-187.43776	-10.92082
572	4.758	985.49615	34.90385	1329.89966	-294.20212	-37.61375	1259.56689	-977.57184	-71.85824	1253.48865	41.89798	138.24075	74.56207	145.11542	-141.54633	-4.51542	-586.76459	117.20410	-12.94818	-1305.92236	-188.14529	-10.72975
573	4.767	986.60602	35.00117	1328.48962	-294.33762	-37.56651	1258.99878	-976.60413	-70.90630	1251.90210	71.40930	137.25150	72.92880	131.74915	-141.95665	-4.48892	-600.23309	116.85503	-13.12978	-1318.43799	-188.93408	-10.19266
574	4.775	987.40045	35.19332	1327.60376	-294.15265	-37.41565	1258.21631	-975.38593	-70.19400	1251.16602	101.32379	136.59538	71.19769	118.43222	-142.31825	-4.47969	-613.54169	116.48302	-13.49243	-1330.45093	-189.74704	-9.27908
575	4.783	987.86578	35.44645	1327.26172	-293.66241	-37.16167	1257.22131	-973.92169	-69.75977	1251.23560	131.68649	136.27284	69.31222	105.12325	-142.64230	-4.53847	-626.77771	116.09931	-13.97995	-1341.91943	-190.52481	-8.00339
576	4.792	987.99481	35.71214	1327.47034	-292.88565	-36.82170	1256.04761	-972.27362	-69.61826	1251.97498	162.51135	136.19705	67.21099	91.82861	-142.94968	-4.67710	-639.97156	115.76939	-14.41732	-1352.87476	-191.24712	-6.38217
577	4.800	987.78571	35.95618	1328.22583	-291.84955	-36.42945	1254.74670	-970.55865	-69.78548	1253.22388	193.78740	136.33244	64.87268	78.61598	-143.21153	-4.86601	-653.11780	115.57689	-14.64593	-1363.32153	-191.90619	-4.42044
578	4.808	987.24310	36.16109	1329.51733	-290.59433	-36.02681	1253.37195	-968.90082	-70.28303	1254.86365	225.48318	136.68054	62.27211	65.55019	-143.36118	-5.07111	-666.16675	115.53747	-14.67902	-1373.14001	-192.46762	-2.12281
579	4.817	986.37561	36.32493	1331.32385	-289.17365	-35.65332	1251.97241	-967.37512	-71.11440	1256.84021	257.52295	137.21420	59.36880	52.63322	-143.39796	-5.27064	-679.04138	115.57317	-14.68857	-1382.10034	-192.90109	0.47641
580	4.825	985.18982	36.46207	1333.60901	-287.65189	-35.34654	1250.59692	-965.98865	-72.23097	1259.13623	289.80945	137.95166	56.21101	39.81668	-143.41443	-5.44956	-691.73462	115.61479	-14.81780	-1389.93530	-193.23003	3.31442
581	4.833	983.69250	36.58978	1336.32178	-286.09839	-35.14400	1249.29663	-964.72198	-73.52650	1261.73792	322.25967	139.00858	52.98364	27.06126	-143.50186	-5.60410	-704.34326	115.65963	-15.06592	-1396.35059	-193.50981	6.35136
582	4.842	981.89929	36.72372	1339.39978	-284.58206	-35.06991	1248.11987	-963.57349	-74.86177	1264.61768	354.73694	140.48354	49.92505	14.36523	-143.68211	-5.74213	-716.96094	115.70758	-15.33010	-1400.99805	-193.73531	9.60184
583	4.850	979.84045	36.88554	1342.77588	-283.16748	-35.11525	1247.10669	-962.55780	-76.08945	1267.72754	386.93915	142.37538	47.23664	1.73275	-143.91891	-5.86961	-729.59314	115.68965	-15.51136	-1403.48450	-193.80803	13.15316
584	4.858	977.56134	37.08773	1346.38574	-281.90744	-35.22893	1246.28796	-961.68671	-77.07452	1270.99939	418.33426	144.62651	44.99928	-10.86098	-144.16788	-5.98729	-742.21173	115.51351	-15.58787	-1403.43835	-193.60074	17.23539
585	4.867	975.11603	37.31220	1350.17371	-280.83319	-35.32784	1245.68433	-960.95966	-77.70876	1274.34534	448.14624	147.13528	43.05656	-23.45469	-144.41673	-6.09482	-754.82129	115.17416	-15.60615	-1400.61475	-192.95248	22.11702
586	4.875	972.55609	37.52303	1354.09216	-279.95050	-35.32648	1245.30164	-960.36426	-77.92422	1277.66907	475.50330	149.70532	40.97452	-36.06753	-144.68176	-6.18714	-767.43994	114.75737	-15.63360	-1394.90332	-191.59583	27.66913
587	4.883	969.92200	37.70264	1358.09485	-279.24365	-35.16766	1245.13098	-959.88513	-77.71290	1280.89209	499.77698	152.09036	38.22975	-48.69775	-144.97653	-6.26446	-780.07330	114.36304	-15.69765	-1386.16260	-189.26152	33.14460
588	4.892	967.24603	37.86039	1362.13257	-278.68106	-34.82616	1245.15442	-959.50562	-77.11840	1283.96240	520.80396	154.18436	34.55615	-61.34609	-145.29068	-6.34118	-792.72107	114.03937	-15.74956	-1374.13782	-185.94281	37.59781
589	4.900	964.55890	38.00777	1366.15588	-278.21640	-34.28761	1245.35425	-959.19946	-76.19941	1286.84497	538.79126	156.12640	30.12927	-74.02805	-145.59854	-6.42237	-805.39331	113.74495	-15.72956	-1358.66187	-181.95517	40.42000
590	4.908	961.89032	38.14178	1370.12134	-277.79077	-33.53110	1245.71570	-958.93457	-75.02764	1289.52698	554.08826	158.16422	25.43559	-86.76922	-145.88657	-6.49285	-818.12543	113.39605	-15.65704	-1339.85217	-177.68306	41.42427
591	4.917	959.27155	38.24577	1373.99231	-277.34390	-32.52965	1246.22473	-958.68909	-73.71242	1292.02856	566.99146	160.45464	21.00504	-99.59940	-146.17119	-6.54080	-830.95483	112.95337	-15.60862	-1317.98096	-173.32195	40.66449
592	4.925	956.73871	38.29974	1377.73303	-276.82681	-31.26117	1246.86841	-958.45270	-72.37543	1294.38843	577.55823	162.97124	17.19017	-112.53934	-146.48842	-6.56619	-843.88397	112.45226	-15.62772	-1293.21558	-168.87651	38.38223
593	4.933	954.32605	38.29675	1381.30725	-276.20554	-29.71436	1247.63513	-958.21301	-71.09353	1296.63416	585.44781	165.54578	14.09280	-125.58204	-146.86159	-6.56873	-856.89453	111.97670	-15.69011	-1265.60632	-164.35394	35.06856
594	4.942	952.05627	38.25413	1384.68323	-275.45844	-27.88485	1248.51306	-957.94812	-69.89102	1298.76770	589.96808	167.98770	11.62802	-138.69202	-147.28107	-6.55015	-869.97876	111.58627	-15.72467	-1235.28711	-159.88092	31.38046
595	4.950	949.94025	38.20599	1387.83215	-274.57422	-25.77495	1249.48645	-957.62665	-68.76398	1300.77722	590.48022	170.09683	9.59085	-151.82306	-147.71519	-6.52002	-883.13916	111.25716	-15.67176	-1202.59290	-155.63498	27.90399
596	4.958	947.98462	38.17884	1390.72534	-273.55432	-23.40111	1250.53259	-957.20697	-67.68521	1302.65125	586.95050	171.58078	7.73997	-164.94305	-148.14087	-6.48212	-896.37585	110.91652	-15.57493	-1167.97681	-151.74313	25.00406
597	4.967	946.19672	38.18148	1393.33484	-272.41275	-20.79609	1251.62427	-956.64539	-66.61572	1304.38342	580.09650	172.15076	5.97931	-178.03833	-148.56085	-6.42739	-909.66882	110.52340	-15.55240	-1131.84961	-148.24452	22.83734
598	4.975	944.58234	38.21231	1395.64136	-271.16693	-18.00689	1252.73584	-955.91132	-65.53691	1305.96960	570.87280	171.81406	4.46178	-191.07370	-149.00258	-6.32821	-922.96765	110.09515	-15.64266	-1094.51672	-145.11801	21.43300
599	4.983	943.14508	38.26254	1397.64075	-269.82678	-15.09326	1253.84717	-955.00055	-64.46202	1307.40234	559.90991	170.99655	3.39835	-203.95804	-149.53394	-6.10209	-936.22144	109.65729	-15.78871	-1056.27649	-142.35500	20.79499
600	4.992	941.89166	38.32218	1399.33960	-268.39667	-12.11856	1254.94104	-953.93402	-63.41466	1308.67529	547.60211	170.23608	2.78859	-216.55292	-150.26816	-5.59938	-949.42188	109.21225	-15.94952	-1017.56653	-140.00403	20.98011
601	5.000	940.83459	38.38620	1400.74353	-266.89215	-9.13998	1255.99231	-952.74249	-62.40816	1309.78955	534.45813	169.76703	2.45626	-228.70972	-151.31087	-4.67025	-962.60168	108.78420	-16.10299	-978.99237	-138.14745	22.04592
602	5.008	939.99329	38.44733	1401.85071	-265.35477	-6.21174	1256.96606	-951.46606	-61.44630	1310.74585	521.04584	169.50224	2.26026	-240.32697	-152.69212	-3.25561	-975.77112	108.44032	-16.19860	-941.29968	-136.81758	23.85368
603	5.017	939.39880	38.48834	1402.65271	-263.85190	-3.39555	1257.83105	-950.17035	-60.53632	1311.53052	507.72287	169.28040	2.12921	-251.37900	-154.35310	-1.40162	-988.87097	108.24390	-16.19206	-905.36414	-135.92543	25.92347
604	5.025	939.09521	38.48561	1403.13745	-262.46631	-0.76309	1258.58069	-948.94458	-59.69643	1312.11816	494.58298	168.99500	1.98791	-261.88431	-156.19154	0.82721	-1001.82678	108.22053	-16.07746	-871.95099	-135.31454	27.58694
605	5.033	939.12463	38.42033	1403.28796	-261.28470	1.61342	1259.24512	-947.88428	-58.94244	1312.48450	481.58881	168.62914	1.78596	-271.86679	-158.11308	3.45515	-1014.64258	108.32189	-15.89963	-841.21631	-134.89429	28.37552
606	5.042	939.50812	38.28857	1403.07666	-260.38660	3.67356	1259.88098	-947.09253	-58.26741	1312.61182	468.68024	168.26038	1.56441	-281.31403	-160.02937	6.62495	-1027.41003	108.37151	-15.77931	-812.47845	-134.71919	28.24846
607	5.050	940.23907	38.09924	1402.46680	-259.83362	5.37891	1260.54626	-946.68433	-57.63901	1312.48291	455.81543	167.97025	1.41078	-290.07758	-161.80550	10.55670	-1040.20728	108.18272	-15.82979	-784.58765	-134.97696	27.47242
608	5.058	941.29126	37.86452	1401.42944	-259.66086	6.71959	1261.27722	-946.76666	-57.01007	1312.07129	442.99698	167.72125	1.33335	-297.71988	-163.25516	15.51994	-1053.02429	107.79053	-16.02463	-756.52356	-135.87666	26.39668
609	5.067	942.62927	37.59391	1399.95630	-259.87579	7.70860	1262.07739	-947.41339	-56.33293	1311.34094	430.24741	167.41727	1.24703	-303.39655	-164.24483	21.79529	-1065.81616	107.41045	-16.23232	-727.75854	-137.48248	25.31812
610	5.075	944.21179	37.28701	1398.05591	-260.46417	8.37154	1262.91870	-948.64728	-55.58049	1310.25659	417.55045	167.09665	1.09958	-305.88757	-164.80167	29.52905	-1078.57825	107.16288	-16.34311	-698.34369	-139.66222	24.42251
611	5.083	945.99512	36.93105	1395.74597	-261.39819	8.74609	1263.75146	-950.43091	-54.75915	1308.80554	404.86325	166.87830	0.91433	-303.86533	-165.10069	38.56089	-1091.35291	106.94112	-16.34448	-668.80817	-142.20181	23.78359
612	5.092	947.94153	36.51302	1393.04968	-262.64453	8.88358	1264.52051	-952.68256	-53.89664	1307.01233	392.16092	166.76138	0.72848	-296.36920	-165.36038	48.39273	-1104.19556	106.56096	-16.32880	-639.92212	-144.88684	23.37327
613	5.100	950.02850	36.02412	1389.99084	-264.17087	8.84486	1265.17786	-955.30786	-53.01991	1304.92615	379.42395	166.65863	0.56914	-283.28464	-165.75569	58.26881	-1117.11426	106.01813	-16.40187	-612.45117	-147.47031	23.05071
614	5.108	952.25244	35.45306	1386.58887	-265.94592	8.69156	1265.68701	-958.20874	-52.14673	1302.59241	366.63745	166.51270	0.43346	-265.58954	-166.37482	67.25597	-1130.04749	105.50166	-16.57946	-587.03015	-149.69388	22.58610
615	5.117	954.62402	34.79656	1382.85742	-267.93192	8.47549	1266.02466	-961.27222	-51.29189	1300.03943	353.83969	166.31601	0.28831	-245.05295	-167.14832	74.41991	-1142.93579	105.13985	-16.79845	-564.14777	-151.36566	21.74656
616	5.125	957.15808	34.07278	1378.80774	-270.07919	8.23820	1266.18298	-964.37384	-50.47452	1297.28796	341.10077	166.13361	0.14520	-223.27441	-167.78624	79.20431	-1155.78369	104.88356	-16.98768	-544.15894	-152.34229	20.40414
617	5.133	959.86652	33.30459	1374.44812	-272.32904	8.02067	1266.16943	-967.39569	-49.71432	1294.36462	328.43359	166.08566	0.07304	-200.86984	-167.89441	81.75323	-1168.62915	104.62617	-17.11667	-527.27893	-152.49034	18.61317
618	5.142	962.74701	32.49577	1369.78943	-274.62161	7.86384	1266.00159	-970.23413	-49.02407	1291.29871	315.78433	166.21164	0.09246	-177.67151	-167.22160	82.79751	-1181.48767	104.31281	-17.20895	-513.59924	-151.73570	16.57190
619	5.150	965.77435	31.63317	1364.86279	-276.90540	7.79622	1265.70251	-972.79840	-48.41518	1288.10913	303.09692	166.35585	0.12478	-153.44101	-165.74274	83.14336	-1194.34009	103.96716	-17.29937	-503.18689	-150.10167	14.44057
620	5.158	968.90192	30.70186	1359.73108	-279.14267	7.82355	1265.29846	-975.01941	-47.90868	1284.81091	290.34818	166.32623	0.09786	-128.16327	-163.54562	83.22610	-1207.16455	103.65485	-17.37586	-496.20605	-147.69243	12.17704
621	5.167	972.07190	29.69337	1354.48022	-281.30835	7.93024	1264.81787	-976.85510	-47.54493	1281.43091	277.53879	166.16049	0.04742	-101.92756	-160.76895	83.09176	-1219.97620	103.40813	-17.38624	-492.91602	-144.67911	9.55334
622	5.175	975.22144	28.61337	1349.20715	-283.38297	8.09007	1264.28528	-978.27789	-47.38885	1278.00232	264.67499	166.00839	0.03024	-74.82229	-157.60544	82.66341	-1232.82104	103.21896	-17.29236	-493.48773	-141.33163	6.33415
623	5.183	978.28265	27.48200	1344.01892	-285.34534	8.27666	1263.71936	-979.26642	-47.50998	1274.56018	251.76575	165.83919	0.00041	-46.97944	-154.23282	81.93337	-1245.71631	103.06480	-17.13228	-497.76001	-138.08922	2.57795
624	5.192	981.19263	26.31222	1339.02820	-287.17053	8.46713	1263.13318	-979.82227	-47.94888	1271.15381	238.82120	165.49371	-0.13621	-18.64513	-150.74799	80.98202	-1258.63574	102.88555	-17.04175	-505.22827	-135.51547	-1.12292
625	5.200	983.91174	25.08967	1334.33923	-288.82867	8.64305	1262.53528	-979.97943	-48.70471	1267.86328	225.84102	164.95618	-0.38237	9.87193	-147.18474	79.91807	-1271.56531	102.61142	-17.14328	-515.29236	-134.02979	-3.93973
626	5.208	986.43066	23.78429	1330.03259	-290.28271	8.79029	1261.92859	-979.78265	-49.73401	1264.80676	212.82541	164.45297	-0.61871	38.34771	-143.55235	78.82436	-1284.53882	102.24602	-17.40993	-527.31763	-133.62241	-5.51320
627	5.217	988.75641	22.38625	1326.15710	-291.49112	8.89342	1261.30847	-979.25488	-50.93742	1262.13245	199.79446	164.22327	-0.72975	66.72946	-139.89401	77.74721	-1297.58289	101.88971	-17.67886	-540.48401	-133.88115	-6.15735
628	5.225	990.89545	20.93087	1322.73022	-292.41443	8.93562	1260.65906	-978.38635	-52.16610	1259.99084	186.77820	164.27048	-0.71160	95.08902	-136.33359	76.69263	-1310.63452	101.66525	-17.74684	-553.96301	-134.32985	-6.39767
629	5.233	992.84723	19.47451	1319.74854	-293.02200	8.90783	1259.95374	-977.16333	-53.27203	1258.50098	173.77991	164.36797	-0.65048	123.51247	-133.02605	75.61297	-1323.57239	101.58884	-17.44504	-567.29736	-134.71109	-6.57714
630	5.242	994.60303	18.04212	1317.20593	-293.29596	8.81170	1259.16211	-975.60895	-54.14672	1257.73315	160.75293	164.19231	-0.67194	152.03513	-130.07318	74.43067	-1336.31812	101.55817	-16.67040	-580.43567	-134.99608	-6.82763
631	5.250	996.14459	16.61471	1315.10229	-293.23102	8.65581	1258.26208	-973.78552	-54.70719	1257.69861	147.64615	163.57834	-0.84929	180.65416	-127.47977	73.07659	-1348.82373	101.47193	-15.37488	-593.48828	-135.27087	-7.15984
632	5.258	997.44586	15.16171	1313.44519	-292.83350	8.45786	1257.25208	-971.78357	-54.87524	1258.35291	134.46069	162.70520	-1.12132	209.36154	-125.17542	71.50787	-1360.99854	101.26810	-13.54899	-606.54224	-135.63780	-7.52408
633	5.267	998.47693	13.67009	1312.24841	-292.12054	8.25372	1256.15283	-969.75098	-54.59037	1259.62952	121.22903	161.88406	-1.37359	238.14371	-123.11960	69.71810	-1372.73462	100.90832	-11.20377	-619.62268	-136.13716	-7.85514
634	5.275	999.20490	12.15594	1311.52966	-291.12198	8.10063	1255.00098	-967.89240	-53.83395	1261.45044	107.97281	161.26314	-1.55432	266.96658	-121.35631	67.71736	-1383.95435	100.43370	-8.34937	-632.72003	-136.73845	-8.11379
635	5.283	999.59863	10.65621	1311.30347	-289.88358	8.06514	1253.83545	-966.37317	-52.63539	1263.69690	94.71162	160.82724	-1.67062	295.78525	-119.94170	65.49842	-1394.57764	99.97081	-4.98166	-645.81274	-137.39638	-8.30936
636	5.292	999.64130	9.19958	1311.57263	-288.46930	8.19886	1252.68860	-965.23358	-51.06831	1266.22668	81.47366	160.52544	-1.73946	324.54874	-118.88254	63.04823	-1404.46924	99.61211	-1.08458	-658.89172	-138.07771	-8.47993
637	5.300	999.33569	7.78556	1312.32312	-286.95801	8.51254	1251.58350	-964.41241	-49.24827	1268.93201	68.26416	160.32773	-1.75699	353.16858	-118.14488	60.38538	-1413.40063	99.35017	3.28997	-671.97791	-138.75606	-8.64863
638	5.308	998.69763	6.39197	1313.52527	-285.43405	8.97248	1250.53748	-963.81866	-47.31815	1271.75269	55.04910	160.17819	-1.72365	381.48199	-117.68885	57.57292	-1421.01392	99.17206	7.94441	-685.10413	-139.41219	-8.80576
639	5.317	997.75177	4.99776	1315.13477	-283.97806	9.52219	1249.57019	-963.36676	-45.42097	1274.65503	41.80286	159.95901	-1.69343	409.20639	-117.49707	54.68814	-1426.82764	99.19467	12.72139	-698.28339	-140.03017	-8.93058
640	5.325	996.53357	3.59895	1317.09314	-282.66132	10.09952	1248.70764	-962.97211	-43.68279	1277.62244	28.55255	159.59315	-1.72807	435.91635	-117.58450	51.77753	-1430.37012	99.65503	17.81864	-711.49493	-140.59451	-9.02184
641	5.333	995.08691	2.20368	1319.33545	-281.53696	10.64227	1247.97656	-962.55530	-42.20737	1280.64685	15.32950	159.11005	-1.82613	461.12991	-117.99593	48.84274	-1431.35303	100.58358	23.70904	-724.70343	-141.09242	-9.09911
642	5.342	993.45483	0.81795	1321.79919	-280.63235	11.09233	1247.39746	-962.07269	-41.06510	1283.71118	2.09830	158.56000	-1.95168	484.44339	-118.75622	45.83096	-1429.68823	101.48282	30.62060	-737.91003	-141.50986	-9.18229
643	5.350	991.67517	-0.56305	1324.43127	-279.95032	11.40086	1246.98083	-961.54254	-40.28400	1286.77722	-11.20462	157.94489	-2.09351	505.59937	-119.80788	42.60527	-1425.39087	101.62405	38.12006	-751.16492	-141.83838	-9.27505
644	5.358	989.78125	-1.95725	1327.18909	-279.47208	11.53624	1246.72681	-961.03204	-39.86681	1289.79041	-24.58313	157.27267	-2.26217	524.48199	-121.05012	38.98107	-1418.45605	100.62711	45.20144	-764.50281	-142.09787	-9.35681
645	5.367	987.80200	-3.38654	1330.03894	-279.15845	11.48414	1246.63123	-960.61719	-39.81385	1292.68945	-37.98526	156.61305	-2.45791	541.10962	-122.43298	34.84661	-1408.76953	98.62404	50.82483	-777.89984	-142.33781	-9.39728
646	5.375	985.75861	-4.85735	1332.94836	-278.95428	11.23154	1246.69128	-960.34894	-40.10980	1295.43079	-51.39075	156.03648	-2.66074	555.63635	-123.97896	30.23740	-1396.22375	96.09633	54.50938	-791.31201	-142.60674	-9.38801
647	5.383	983.66589	-6.35858	1335.88135	-278.79559	10.75141	1246.90637	-960.22754	-40.68892	1298.02063	-64.83359	155.59961	-2.80974	568.25293	-125.74895	25.33170	-1380.87646	93.57417	56.46712	-804.72260	-142.92564	-9.35281
648	5.392	981.53900	-7.87338	1338.79907	-278.61853	9.99856	1247.27649	-960.19086	-41.43391	1300.50232	-78.32208	155.36069	-2.82668	579.00812	-127.79369	20.43631	-1362.87598	91.30738	57.15066	-818.14368	-143.28674	-9.32911
649	5.400	979.39972	-9.37988	1341.66321	-278.36877	8.91741	1247.80078	-960.13947	-42.21788	1302.90198	-91.82098	155.25751	-2.72720	587.71283	-130.10405	15.93675	-1342.29248	89.24345	56.75859	-831.59760	-143.66043	-9.33695
650	5.408	977.27728	-10.85536	1344.44031	-278.00476	7.46300	1248.47607	-959.97467	-42.95158	1305.20459	-105.31464	155.12448	-2.61585	593.94727	-132.61708	12.14490	-1319.10864	87.32502	55.27985	-845.10345	-144.01303	-9.36031
651	5.417	975.20477	-12.29058	1347.10193	-277.49838	5.62189	1249.29443	-959.61499	-43.60704	1307.37036	-118.81906	154.89226	-2.54263	597.18262	-135.19742	9.08828	-1293.34277	85.69046	52.85366	-858.65619	-144.34465	-9.36947
652	5.425	973.21545	-13.69246	1349.62305	-276.83722	3.42076	1250.23767	-959.01416	-44.21110	1309.34277	-132.35968	154.60294	-2.47950	596.99780	-137.56833	6.48497	-1265.14221	84.50330	49.82285	-872.21252	-144.68753	-9.35076
653	5.433	971.34296	-15.07732	1351.98291	-276.02228	0.92371	1251.27734	-958.18665	-44.83401	1311.04578	-145.96567	154.30243	-2.41475	593.26215	-139.38918	4.09260	-1234.72998	83.68575	46.49976	-885.73926	-145.06076	-9.30158
654	5.442	969.62018	-16.46415	1354.16443	-275.05988	-1.78363	1252.37756	-957.19531	-45.57112	1312.41138	-159.63412	154.00128	-2.37524	586.26025	-140.48305	2.05017	-1202.35010	83.03326	43.10154	-899.26898	-145.45505	-9.23207
655	5.450	968.07416	-17.86330	1356.14612	-273.95743	-4.61529	1253.49707	-956.10425	-46.48327	1313.42273	-173.29214	153.65680	-2.38526	576.62457	-140.98526	0.64905	-1168.35010	82.61852	39.87742	-912.85730	-145.85435	-9.18350
656	5.458	966.72296	-19.26146	1357.89282	-272.72464	-7.49472	1254.59619	-954.95630	-47.54636	1314.12598	-186.85236	153.21245	-2.44647	565.02521	-141.23669	-0.13049	-1133.16797	82.84825	37.09835	-926.50061	-146.25490	-9.20075
657	5.467	965.58167	-20.61861	1359.36389	-271.37830	-10.35514	1255.64661	-953.79492	-48.67689	1314.60242	-200.25171	152.66826	-2.51425	552.04218	-141.52075	-0.57686	-1097.16455	84.06136	34.92414	-940.13513	-146.66454	-9.27796
658	5.475	964.67114	-21.89032	1360.53247	-269.94843	-13.14286	1256.63232	-952.68707	-49.79770	1314.93604	-213.37537	152.06744	-2.46226	538.27765	-141.94533	-0.89538	-1060.61572	86.27541	33.43307	-953.67383	-147.09250	-9.36549
659	5.483	964.01941	-23.05679	1361.39038	-268.47964	-15.82009	1257.54175	-951.71606	-50.87499	1315.18567	-226.08929	151.53394	-2.09323	524.28772	-142.50978	-1.12458	-1023.86145	89.28876	32.74994	-967.04053	-147.54639	-9.42327
660	5.492	963.65295	-24.13481	1361.93457	-267.02457	-18.35760	1258.36572	-950.94891	-51.91696	1315.35315	-238.37109	151.35321	-1.21308	510.40768	-143.16388	-1.27827	-987.36066	92.84031	32.97992	-980.28900	-148.01201	-9.44839
661	5.500	963.58557	-25.16881	1362.15808	-265.63870	-20.72301	1259.09814	-950.41656	-52.96009	1315.38464	-250.21863	151.76640	0.24354	496.73077	-143.84113	-1.40994	-951.58539	96.67720	33.92595	-993.65100	-148.42480	-9.46902
662	5.508	963.81281	-26.19892	1362.05298	-264.38159	-22.87829	1259.73792	-950.13654	-54.04552	1315.20715	-261.50446	152.69841	2.15585	483.22287	-144.48657	-1.55571	-916.89038	100.57342	34.96677	-1007.24951	-148.75385	-9.49806
663	5.517	964.31506	-27.22762	1361.61536	-263.31824	-24.78418	1260.29211	-950.12109	-55.18598	1314.75134	-272.10522	153.88242	4.36275	469.85242	-145.04504	-1.70730	-883.51416	104.36565	35.40997	-1020.85962	-149.09525	-9.51544
664	5.525	965.06567	-28.22784	1360.84753	-262.51105	-26.40618	1260.77686	-950.35358	-56.35068	1313.96436	-282.03900	155.09904	6.86850	456.60748	-145.49203	-1.85025	-851.59857	108.02966	34.97772	-1034.18311	-149.53522	-9.54432
665	5.533	966.03638	-29.17723	1359.75647	-262.00601	-27.72269	1261.21265	-950.80115	-57.48479	1312.83716	-291.32678	156.20358	9.88296	443.44656	-145.88782	-1.98694	-820.99072	111.77484	33.86678	-1047.22986	-150.02194	-9.64270
666	5.542	967.19946	-30.06726	1358.34802	-261.82904	-28.72919	1261.61438	-951.45905	-58.53751	1311.40063	-299.74438	157.09338	13.67307	430.30676	-146.32526	-2.12861	-791.05878	115.98634	32.41184	-1060.24609	-150.48531	-9.79335
667	5.550	968.52966	-30.89198	1356.62585	-261.99420	-29.44031	1261.98389	-952.35797	-59.47344	1309.68518	-306.67975	157.71568	18.38065	417.14484	-146.83234	-2.28146	-761.02094	120.90267	30.81647	-1073.38806	-150.93988	-9.92517
668	5.558	970.00977	-31.64645	1354.59290	-262.50885	-29.89144	1262.31201	-953.53931	-60.27917	1307.69971	-311.18842	158.08405	23.97787	403.95193	-147.37492	-2.43772	-730.56860	126.38930	29.17520	-1086.63281	-151.42284	-10.01105
669	5.567	971.63269	-32.32901	1352.25024	-263.37000	-30.12830	1262.58118	-955.03186	-60.97222	1305.44434	-312.25201	158.29979	30.36765	390.74866	-147.92407	-2.57911	-700.05823	132.08627	27.55705	-1099.90723	-151.93001	-10.07155
670	5.575	973.39728	-32.93590	1349.59485	-264.56000	-30.19069	1262.76648	-956.84515	-61.59583	1302.93640	-309.07178	158.53525	37.49248	377.58017	-148.46767	-2.69487	-670.20398	137.61801	25.93098	-1113.14624	-152.44289	-10.13695
671	5.583	975.30109	-33.45755	1346.62158	-266.04883	-30.11166	1262.83972	-958.96588	-62.18639	1300.21313	-301.24280	158.92972	45.26095	364.48788	-148.99792	-2.79080	-641.76715	142.65175	24.09269	-1126.28931	-152.97247	-10.23380
672	5.592	977.33490	-33.88190	1343.33069	-267.80139	-29.92735	1262.77734	-961.34851	-62.73714	1297.30225	-288.87677	159.50066	53.29422	351.46515	-149.52158	-2.88258	-615.43958	146.92783	21.77981	-1139.30591	-153.53314	-10.36794
673	5.600	979.47870	-34.20097	1339.73413	-269.78180	-29.67437	1262.56519	-963.91357	-63.20218	1294.20337	-272.64136	160.16144	60.83815	338.47110	-150.04703	-2.99149	-591.82758	150.31058	18.84247	-1152.21753	-154.08736	-10.51528
674	5.608	981.70428	-34.41918	1335.85669	-271.95190	-29.37930	1262.20361	-966.56012	-63.52551	1290.90588	-253.48938	160.76352	67.07220	325.48398	-150.57669	-3.13253	-571.43445	152.81891	15.30421	-1165.07422	-154.58415	-10.63595
675	5.617	983.98212	-34.55708	1331.73413	-274.26926	-29.05960	1261.71228	-969.17859	-63.64648	1287.41565	-232.20044	161.13074	71.57301	312.51056	-151.11830	-3.29686	-554.61383	154.58124	11.33105	-1177.91675	-155.04651	-10.69574
676	5.625	986.28381	-34.64357	1327.41003	-276.68756	-28.73066	1261.13220	-971.65826	-63.49870	1283.76379	-209.18274	161.10663	74.49275	299.56467	-151.66032	-3.45825	-541.61694	155.72054	7.14137	-1190.77026	-155.53746	-10.69175
677	5.633	988.58087	-34.70097	1322.93604	-279.15707	-28.41331	1260.51709	-973.89801	-63.03601	1280.00403	-184.64423	160.56439	76.30597	286.64685	-152.16298	-3.59848	-532.77435	156.27042	2.90396	-1203.64771	-156.06001	-10.65491
678	5.642	990.84729	-34.74128	1318.37634	-281.62238	-28.13870	1259.91553	-975.81622	-62.25497	1276.20374	-158.84088	159.39594	77.42632	273.74316	-152.59943	-3.71929	-528.58850	156.21797	-1.25580	-1216.53723	-156.56047	-10.62396
679	5.650	993.06500	-34.77736	1313.80493	-284.02054	-27.93821	1259.36035	-977.35278	-61.18632	1272.42053	-132.13422	157.54195	78.03049	260.85651	-152.97910	-3.83051	-529.47559	155.64905	-5.11707	-1229.39453	-157.01569	-10.61975
680	5.658	995.22363	-34.82304	1309.29114	-286.28430	-27.82917	1258.86292	-978.47974	-59.87924	1268.69153	-104.84814	155.02255	78.10855	248.01666	-153.33867	-3.93767	-535.27100	154.81018	-8.29616	-1242.19482	-157.45877	-10.64383
681	5.667	997.31097	-34.88200	1304.89038	-288.35101	-27.81278	1258.41382	-979.21191	-58.39619	1265.06323	-77.14444	151.90619	77.58131	235.24548	-153.72090	-4.04144	-545.01599	153.98152	-10.47045	-1254.97327	-157.91106	-10.70121
682	5.675	999.30615	-34.94889	1300.65210	-290.17136	-27.87593	1257.99182	-979.59088	-56.80831	1261.62170	-49.06287	148.27419	76.40736	222.53134	-154.15161	-4.14317	-557.22986	153.31818	-11.66771	-1267.73425	-158.35626	-10.79079
683	5.683	1001.18042	-35.01842	1296.62610	-291.71109	-27.98622	1257.57117	-979.65643	-55.18218	1258.48596	-20.63132	144.24013	74.66843	209.85672	-154.62408	-4.24690	-570.42944	152.81950	-12.20342	-1280.39880	-158.78288	-10.87079
684	5.692	1002.90765	-35.09587	1292.86108	-292.94977	-28.09168	1257.12109	-979.43665	-53.57067	1255.78906	8.10440	139.96629	72.56577	197.23337	-155.10408	-4.33655	-583.63763	152.39410	-12.42620	-1292.89844	-159.19673	-10.87274
685	5.700	1004.46704	-35.20144	1289.40295	-293.88107	-28.13863	1256.60498	-978.94745	-52.02621	1253.66724	37.12173	135.67218	70.33252	184.68192	-155.56001	-4.37465	-596.52417	151.95422	-12.61068	-1305.19824	-159.62140	-10.74030
686	5.708	1005.83044	-35.34955	1286.29761	-294.50793	-28.09536	1255.99023	-978.19775	-50.62197	1252.24377	66.43665	131.61169	68.13417	172.19269	-155.97046	-4.36492	-609.13251	151.51329	-12.90434	-1317.23425	-160.09753	-10.43218
687	5.717	1006.95654	-35.52483	1283.59448	-294.83292	-27.96133	1255.26208	-977.20709	-49.45439	1251.59546	96.09174	127.92409	65.97992	159.73004	-156.30862	-4.37024	-621.61725	151.18256	-13.29518	-1328.92725	-160.64348	-9.89412
688	5.725	1007.80463	-35.69236	1281.34448	-294.85870	-27.75891	1254.43030	-976.03076	-48.62683	1251.71960	126.15137	124.53555	63.73934	147.26192	-156.56133	-4.43198	-634.12384	151.02649	-13.68753	-1340.22119	-161.22847	-9.04041
689	5.733	1008.34778	-35.82293	1279.58936	-294.59698	-27.52008	1253.52600	-974.76990	-48.22200	1252.52759	156.68410	121.29852	61.28976	134.77370	-156.75607	-4.51716	-646.69360	150.98691	-13.99033	-1351.06689	-161.79466	-7.77784
690	5.742	1008.57477	-35.89696	1278.35083	-294.07083	-27.27619	1252.59216	-973.54285	-48.27399	1253.87537	187.71205	118.16280	58.61682	122.26535	-156.92941	-4.57140	-659.24963	150.97797	-14.17343	-1361.41284	-162.28899	-6.05298
691	5.750	1008.48932	-35.89951	1277.62671	-293.31110	-27.05239	1251.67529	-972.43286	-48.75798	1255.61646	219.17059	115.20631	55.79158	109.73769	-157.08432	-4.59902	-671.69714	150.96991	-14.28546	-1371.19604	-162.68115	-3.86948
692	5.758	1008.10712	-35.82927	1277.39832	-292.35989	-26.87428	1250.81677	-971.46838	-49.60280	1257.64954	250.94943	112.58575	52.91062	97.18082	-157.20866	-4.65574	-684.04242	150.96436	-14.39894	-1380.31311	-162.95923	-1.27905
693	5.767	1007.45062	-35.71286	1277.63818	-291.27701	-26.77749	1250.04993	-970.64380	-50.71021	1259.92725	282.96204	110.43076	50.04126	84.58817	-157.29521	-4.77318	-696.40332	150.94179	-14.56213	-1388.58594	-163.11726	1.62676
694	5.775	1006.54736	-35.60191	1278.31482	-290.13495	-26.79434	1249.40320	-969.94641	-51.96432	1262.42981	315.13568	108.75598	47.19529	71.98267	-157.34479	-4.93430	-708.88550	150.86172	-14.78431	-1395.72974	-163.19080	4.75739
695	5.783	1005.43036	-35.54259	1279.39417	-289.00482	-26.92696	1248.90527	-969.36987	-53.23447	1265.13586	347.34198	107.52016	44.38860	59.40476	-157.39317	-5.10676	-721.48535	150.71007	-15.00591	-1401.33228	-163.28262	8.08820
696	5.792	1004.13293	-35.54243	1280.83496	-287.94818	-27.14156	1248.58411	-968.91290	-54.38535	1268.00842	379.34344	106.75708	41.73962	46.86175	-157.49695	-5.26603	-734.12671	150.50856	-15.12837	-1404.90784	-163.43306	11.70278
697	5.800	1002.68530	-35.57228	1282.58728	-287.01312	-27.38845	1248.46252	-968.57062	-55.29662	1270.99890	410.77710	106.62854	39.46245	34.30887	-157.67706	-5.40218	-746.73877	150.27713	-15.12653	-1406.08093	-163.41713	15.83480
698	5.808	1001.11798	-35.60443	1284.60107	-286.22757	-27.62143	1248.55127	-968.33228	-55.88514	1274.05945	441.13556	107.32352	37.71041	21.68902	-157.91843	-5.51732	-759.30310	150.02104	-15.08518	-1404.66956	-162.76944	20.77821
699	5.817	999.46686	-35.64169	1286.83569	-285.59592	-27.79773	1248.84546	-968.18512	-56.12130	1277.14697	469.75165	108.83094	36.35892	8.97868	-158.20615	-5.61468	-771.85754	149.74699	-15.09868	-1400.48218	-161.07635	26.50538
700	5.825	997.76660	-35.70191	1289.25427	-285.10077	-27.87130	1249.32410	-968.11749	-56.02825	1280.21887	495.89706	110.83212	34.92395	-3.80367	-158.52620	-5.70099	-784.46021	149.47853	-15.17037	-1393.17065	-158.19435	32.36356
701	5.833	996.04230	-35.78550	1291.81665	-284.70761	-27.79650	1249.95703	-968.11987	-55.65176	1283.23645	519.01056	112.90079	32.81466	-16.62437	-158.85959	-5.78542	-797.15497	149.23767	-15.23163	-1382.38428	-154.28247	37.35809
702	5.842	994.30670	-35.86953	1294.47827	-284.37216	-27.53761	1250.71484	-968.17950	-55.01569	1286.16235	538.89154	114.79666	29.78279	-29.46720	-159.19746	-5.85539	-809.96118	149.00160	-15.23804	-1367.98193	-149.77440	40.75479
703	5.850	992.56128	-35.92654	1297.19934	-284.05005	-27.07570	1251.57544	-968.27295	-54.11167	1288.95361	555.70453	116.53224	26.13267	-42.34121	-159.53145	-5.88712	-822.86554	148.71033	-15.21427	-1350.08557	-145.16774	42.29953
704	5.858	990.80225	-35.94272	1299.95154	-283.70502	-26.40790	1252.52625	-968.36554	-52.93329	1291.56982	569.79034	118.20708	22.48828	-55.25835	-159.84116	-5.89583	-835.83276	148.31967	-15.20810	-1328.93408	-140.70084	42.00853
705	5.867	989.03070	-35.92148	1302.71313	-283.31174	-25.53551	1253.56128	-968.41779	-51.50760	1293.98657	581.39355	119.85188	19.36690	-68.21439	-160.13550	-5.92626	-848.85101	147.84657	-15.23643	-1304.68567	-136.30867	40.02771
706	5.875	987.25726	-35.87762	1305.46021	-282.85385	-24.45114	1254.67590	-968.40057	-49.90079	1296.20020	590.42596	121.43064	16.91763	-81.20325	-160.47345	-5.98196	-861.93365	147.35646	-15.29408	-1277.42236	-131.87753	36.71864
707	5.883	985.49725	-35.82846	1308.16309	-282.32007	-23.14063	1255.86255	-968.30743	-48.21285	1298.23608	596.39307	122.90657	14.94093	-94.23400	-160.89326	-6.01951	-875.06720	146.88882	-15.37572	-1247.30444	-127.45003	32.71859
708	5.892	983.76367	-35.78314	1310.78662	-281.70135	-21.59957	1257.10950	-968.14203	-46.55585	1300.14185	598.61511	124.26918	13.07207	-107.31384	-161.36023	-6.01470	-888.21057	146.44574	-15.45819	-1214.66150	-123.20101	28.77600
709	5.900	982.07007	-35.73883	1313.29761	-280.99387	-19.84514	1258.39709	-967.89313	-45.01553	1301.95764	596.72229	125.48952	10.96717	-120.43098	-161.82693	-5.97886	-901.34814	146.03766	-15.51074	-1179.94824	-119.30429	25.46318
710	5.908	980.43903	-35.69166	1315.67053	-280.20486	-17.90859	1259.69690	-967.53082	-43.63158	1303.69604	591.10065	126.40952	8.51050	-133.56314	-162.27980	-5.93420	-914.49933	145.67026	-15.53195	-1143.63000	-115.84438	23.02356
711	5.917	978.89954	-35.64751	1317.88489	-279.35193	-15.81920	1260.97339	-967.02814	-42.40388	1305.34570	582.81055	126.76680	6.01122	-146.68195	-162.69519	-5.90626	-927.67920	145.32083	-15.54213	-1106.09546	-112.83316	21.44995
712	5.925	977.47784	-35.61200	1319.91870	-278.45294	-13.59732	1262.18811	-966.38293	-41.30518	1306.88086	572.92358	126.47100	4.02662	-159.74850	-163.04933	-5.89932	-940.86346	144.95039	-15.56920	-1067.65601	-110.31323	20.68361
713	5.933	976.19507	-35.57525	1321.75256	-277.51779	-11.26056	1263.30701	-965.61688	-40.29670	1308.27063	561.96448	125.82424	2.86943	-172.72406	-163.38535	-5.88788	-953.99713	144.53589	-15.63093	-1028.66077	-108.40973	20.78662
714	5.942	975.06885	-35.52151	1323.37463	-276.54858	-8.84012	1264.30688	-964.75275	-39.34035	1309.48572	550.05627	125.29044	2.41435	-185.57986	-163.79767	-5.84054	-967.04352	144.10622	-15.69988	-989.66229	-107.22444	21.93459
715	5.950	974.11383	-35.44881	1324.77783	-275.54657	-6.39108	1265.17578	-963.79858	-38.40194	1310.50439	537.39319	124.98108	2.31544	-198.26596	-164.36208	-5.68765	-980.00159	143.70352	-15.73479	-951.47766	-106.69073	24.10763
716	5.958	973.34357	-35.37216	1325.95178	-274.52103	-3.98020	1265.90979	-962.76221	-37.45918	1311.31409	524.35620	124.63281	2.29113	-210.67282	-165.11505	-5.27670	-992.87946	143.33394	-15.73671	-915.06952	-106.56380	26.75075
717	5.967	972.77240	-35.31512	1326.88269	-273.49744	-1.66831	1266.51282	-961.68402	-36.51675	1311.90759	511.29468	124.14087	2.24967	-222.65530	-166.09021	-4.43313	-1005.68701	143.02144	-15.72761	-881.23785	-106.56039	28.96600
718	5.975	972.41254	-35.29580	1327.55566	-272.52258	0.49512	1266.99744	-960.65466	-35.60651	1312.28027	498.36163	123.67865	2.16933	-234.09290	-167.35138	-3.06392	-1018.43201	142.85059	-15.71373	-850.18848	-106.55773	30.15268
719	5.983	972.26959	-35.31427	1327.95386	-271.66101	2.47294	1267.38696	-959.79639	-34.76251	1312.42798	485.54575	123.30256	1.97708	-244.91412	-168.96892	-1.18935	-1031.12097	142.87790	-15.69359	-821.31982	-106.67909	30.32335
720	5.992	972.34009	-35.35588	1328.05859	-270.97998	4.23776	1267.71350	-959.22375	-33.98666	1312.34436	472.80737	122.84318	1.63934	-255.10110	-170.94452	1.10857	-1043.78174	143.00896	-15.67801	-793.53296	-107.14986	29.82923
721	6.000	972.61194	-35.40134	1327.85522	-270.53415	5.76535	1268.01270	-959.01678	-33.23639	1312.01892	460.12369	122.19885	1.25534	-264.69861	-173.15796	3.79937	-1056.45361	143.03804	-15.69491	-765.80499	-108.11347	29.01012
722	6.008	973.06787	-35.43122	1327.33704	-270.36340	7.03467	1268.31421	-959.22089	-32.44414	1311.43604	447.43787	121.56570	0.99727	-273.76099	-175.39328	6.99917	-1069.15894	142.83162	-15.76991	-737.55365	-109.61024	28.11840
723	6.017	973.69043	-35.43786	1326.50305	-270.49631	8.03280	1268.63269	-959.85773	-31.55400	1310.57019	434.69885	121.23587	0.94840	-282.19022	-177.41029	10.96192	-1081.91089	142.40982	-15.90151	-708.69476	-111.63220	27.37477
724	6.025	974.46411	-35.43840	1325.36023	-270.94708	8.75402	1268.96594	-960.93103	-30.55949	1309.38892	421.93549	121.21445	0.99907	-289.53934	-179.02509	15.99678	-1094.71973	141.85159	-16.06163	-679.56262	-114.11960	26.96451
725	6.033	975.37396	-35.46654	1323.92310	-271.71094	9.19909	1269.29932	-962.42285	-29.50383	1307.87598	409.20706	121.24409	0.97251	-294.91513	-180.19939	22.37110	-1107.57300	141.23029	-16.21657	-650.80627	-116.91440	26.94122
726	6.042	976.40375	-35.55675	1322.20850	-272.76596	9.38325	1269.61157	-964.29114	-28.43275	1306.04626	396.53220	121.13635	0.82878	-297.09296	-181.08174	30.22900	-1120.43311	140.66275	-16.33854	-623.25061	-119.76498	27.14449
727	6.050	977.53583	-35.73462	1320.23340	-274.07791	9.33980	1269.87939	-966.47211	-27.36922	1303.93188	383.89023	120.93153	0.66710	-294.85544	-181.92197	39.49957	-1133.27209	140.25510	-16.40852	-597.71606	-122.39863	27.23805
728	6.058	978.75385	-36.00658	1318.01599	-275.60287	9.11590	1270.07971	-968.88837	-26.33200	1301.56213	371.23752	120.76335	0.56360	-287.41318	-182.93150	49.76104	-1146.09253	139.98291	-16.43201	-574.85107	-124.59525	26.84262
729	6.067	980.04620	-36.36296	1315.57837	-277.28857	8.77348	1270.19128	-971.45490	-25.33872	1298.96411	358.54639	120.66108	0.48691	-274.76184	-184.22859	60.15627	-1158.89648	139.75563	-16.44229	-555.03473	-126.24729	25.71340
730	6.075	981.40912	-36.79443	1312.94812	-279.07840	8.38572	1270.19604	-974.07739	-24.39180	1296.16394	345.83823	120.55328	0.36321	-257.85474	-185.82124	69.51295	-1171.67578	139.51288	-16.46543	-538.42175	-127.38182	23.86691
731	6.083	982.84589	-37.29437	1310.15405	-280.91623	8.02340	1270.08508	-976.65814	-23.49162	1293.17786	333.12802	120.36765	0.15829	-238.28830	-187.55153	76.76134	-1184.44995	139.21704	-16.49918	-525.09680	-128.06151	21.51160
732	6.092	984.36230	-37.85463	1307.22510	-282.75146	7.74040	1269.86072	-979.11267	-22.65888	1290.01428	320.36728	120.05302	-0.10875	-217.43341	-189.10385	81.47541	-1197.26270	138.88008	-16.54007	-515.15393	-128.27083	18.85972
733	6.100	985.96313	-38.47087	1304.19019	-284.54498	7.55894	1269.53381	-981.38116	-21.93040	1286.69836	307.50012	119.59688	-0.39453	-195.79019	-190.13640	84.05608	-1210.13989	138.56055	-16.60039	-508.69873	-127.94971	16.00073
734	6.108	987.65179	-39.14071	1301.08228	-286.27170	7.46554	1269.11487	-983.42511	-21.34101	1283.28381	294.54932	119.08569	-0.64714	-173.24896	-190.41971	85.34324	-1223.07080	138.27031	-16.69722	-505.85901	-127.05510	12.85165
735	6.117	989.43024	-39.85650	1297.94434	-287.92010	7.42756	1268.61157	-985.21191	-20.91777	1279.82776	281.59418	118.68555	-0.81585	-149.69989	-189.87894	86.02987	-1236.01709	137.97704	-16.84464	-506.68018	-125.56686	9.23313
736	6.125	991.29297	-40.60987	1294.82983	-289.48831	7.41166	1268.03027	-986.70148	-20.69151	1276.36035	268.68896	118.47291	-0.89678	-125.18848	-188.55737	86.37298	-1248.94141	137.67996	-17.02156	-510.90295	-123.59537	5.11671
737	6.133	993.21631	-41.39684	1291.79712	-290.97797	7.38572	1267.37695	-987.84937	-20.70305	1272.89014	255.84093	118.33575	-0.95360	-99.75600	-186.57652	86.32392	-1261.84839	137.38623	-17.15891	-517.95746	-121.54404	0.88778
738	6.142	995.15558	-42.21376	1288.90613	-292.38715	7.31708	1266.65601	-988.61646	-20.99236	1269.43542	243.04410	118.12065	-1.05317	-73.42661	-184.10858	85.82105	-1274.78027	137.06992	-17.21813	-527.27515	-119.98576	-2.67010
739	6.150	997.05469	-43.05274	1286.21960	-293.70605	7.18356	1265.87109	-988.98145	-21.59061	1266.05310	230.30261	117.82816	-1.19685	-46.34664	-181.31528	84.94028	-1287.74268	136.70500	-17.24519	-538.43005	-119.25098	-4.90429
740	6.158	998.86145	-43.90757	1283.80042	-294.91821	6.98315	1265.02454	-988.95441	-22.49884	1262.85779	217.60301	117.56346	-1.34377	-18.82606	-178.28157	83.84469	-1300.65405	136.30646	-17.30330	-550.87854	-119.21453	-5.86256
741	6.167	1000.53876	-44.78392	1281.70032	-296.00058	6.73022	1264.11304	-988.57355	-23.64538	1260.02527	204.89948	117.35648	-1.46735	8.79701	-175.02675	82.68432	-1313.37817	135.94612	-17.37195	-563.89294	-119.50995	-6.12650
742	6.175	1002.06415	-45.69714	1279.94958	-296.92270	6.44800	1263.12622	-987.88782	-24.88377	1257.75293	192.17285	117.17358	-1.54829	36.32764	-171.57846	81.54253	-1325.80042	135.71812	-17.31718	-576.92285	-119.86003	-6.22187
743	6.183	1003.41943	-46.66389	1278.55615	-297.65308	6.16058	1262.04944	-986.94727	-26.03978	1256.20142	179.45828	116.99888	-1.56003	63.76927	-168.01309	80.42348	-1337.86670	135.68204	-16.95772	-589.79285	-120.18583	-6.38088
744	6.192	1004.58264	-47.69600	1277.52222	-298.16913	5.88570	1260.87097	-985.80896	-26.94555	1255.46033	166.78604	116.80865	-1.50529	91.23312	-164.42003	79.28201	-1349.61353	135.86821	-16.14884	-602.53101	-120.50829	-6.64669
745	6.200	1005.52649	-48.79315	1276.86267	-298.46375	5.63627	1259.59021	-984.55048	-27.45804	1255.53613	154.13092	116.56223	-1.43769	118.78982	-160.85669	78.07163	-1361.16467	136.24976	-14.78991	-615.19183	-120.85379	-6.98652
746	6.208	1006.22113	-49.94522	1276.60791	-298.54633	5.42441	1258.22327	-983.27014	-27.47675	1256.35083	141.43929	116.19856	-1.43007	146.40472	-157.34595	76.76389	-1372.59277	136.63002	-12.82555	-627.80524	-121.23616	-7.33882
747	6.217	1006.64001	-51.14405	1276.79199	-298.43784	5.25872	1256.79980	-982.05981	-26.94377	1257.75659	128.71329	115.62357	-1.53883	173.99884	-153.88338	75.33724	-1383.80273	136.72023	-10.32912	-640.37018	-121.66195	-7.64655
748	6.225	1006.76550	-52.38205	1277.44360	-298.16669	5.14018	1255.35400	-980.97577	-25.85221	1259.57886	116.01569	114.83301	-1.76836	201.52242	-150.45697	73.76984	-1394.60522	136.44199	-7.50290	-652.88043	-122.14487	-7.88454
749	6.233	1006.59198	-53.63917	1278.57764	-297.76962	5.06502	1253.91663	-980.04413	-24.27994	1261.66626	103.38046	114.02948	-2.03958	228.95273	-147.08446	72.04405	-1404.83545	135.99844	-4.49222	-665.35864	-122.70943	-8.06686
750	6.242	1006.12323	-54.88604	1280.18811	-297.29248	5.03070	1252.51306	-979.27905	-22.38490	1263.91724	90.79111	113.45352	-2.24027	256.26608	-143.80809	70.13160	-1414.35547	135.61917	-1.24224	-677.84393	-123.35516	-8.23336
751	6.250	1005.36786	-56.10336	1282.25024	-296.78555	5.03721	1251.16833	-978.68066	-20.35050	1266.26892	78.21045	113.13669	-2.32504	283.45242	-140.66069	67.96756	-1422.93652	135.39732	2.40087	-690.35449	-124.03184	-8.41184
752	6.258	1004.33832	-57.29025	1284.72693	-296.29724	5.08577	1249.91199	-978.23248	-18.35471	1268.67847	65.60614	112.90671	-2.34791	310.53485	-137.67998	65.47861	-1430.17871	135.36317	6.46285	-702.89325	-124.67908	-8.58697
753	6.267	1003.05347	-58.45776	1287.57166	-295.86884	5.17766	1248.77661	-977.91541	-16.55672	1271.12463	52.98444	112.57370	-2.40088	337.51929	-134.94078	62.63969	-1435.58423	135.61456	10.81685	-715.46484	-125.26584	-8.71497
754	6.275	1001.54083	-59.62317	1290.73193	-295.52982	5.31004	1247.79102	-977.71002	-15.05829	1273.61572	40.36203	112.08456	-2.52221	364.31381	-132.52847	59.46863	-1438.72021	136.30798	15.44420	-728.06409	-125.77932	-8.77096
755	6.283	999.83533	-60.80377	1294.15198	-295.29471	5.47089	1246.97742	-977.58521	-13.89779	1276.17847	27.72229	111.51482	-2.67788	390.71100	-130.49210	56.00137	-1439.37378	137.39868	20.62861	-740.68677	-126.21982	-8.78602
756	6.292	997.97626	-62.00464	1297.77417	-295.16541	5.63858	1246.35071	-977.50299	-13.09296	1278.83179	15.03928	110.95334	-2.81889	416.42328	-128.83722	52.31312	-1437.57642	138.43311	26.76019	-753.34595	-126.60647	-8.82407
757	6.300	996.00073	-63.21189	1301.54114	-295.13699	5.78357	1245.91687	-977.43774	-12.65483	1281.57117	2.29822	110.44958	-2.91935	441.10648	-127.52685	48.50972	-1433.46948	138.78876	33.86353	-766.06519	-126.96242	-8.91502
758	6.308	993.93878	-64.39930	1305.40173	-295.20020	5.87169	1245.67590	-977.38171	-12.57126	1284.36902	-10.50555	110.02754	-2.97820	464.35342	-126.48322	44.64138	-1427.10571	138.11107	41.27592	-778.86304	-127.30136	-9.03099
759	6.317	991.81390	-65.53671	1309.31543	-295.33661	5.87204	1245.62744	-977.33801	-12.80803	1287.18127	-23.35376	109.67406	-3.01624	485.71814	-125.61069	40.62902	-1418.25806	136.43623	47.83441	-791.72278	-127.63258	-9.11519
760	6.325	989.64203	-66.59188	1313.25122	-295.51154	5.76012	1245.77307	-977.31378	-13.32816	1289.95654	-36.22659	109.32968	-3.05774	504.82999	-124.81337	36.30095	-1406.51807	134.01665	52.51911	-804.60266	-127.97936	-9.12242
761	6.333	987.43054	-67.53760	1317.18225	-295.67581	5.50769	1246.11707	-977.31622	-14.10220	1292.64197	-49.13736	108.93517	-3.10930	521.51581	-124.02406	31.52971	-1391.69580	131.19606	55.00428	-817.49493	-128.36580	-9.06305
762	6.342	985.18427	-68.37106	1321.08301	-295.77661	5.07260	1246.66187	-977.34760	-15.08584	1295.19165	-62.11096	108.49464	-3.15908	535.79095	-123.24158	26.33991	-1373.96021	128.30559	55.60211	-830.43182	-128.77386	-9.00875
763	6.350	982.91382	-69.12524	1324.92847	-295.76807	4.40526	1247.40186	-977.39874	-16.19463	1297.58142	-75.15442	108.07813	-3.17673	547.73120	-122.51264	20.88604	-1353.56299	125.48466	54.76788	-843.44141	-129.15694	-9.02290
764	6.358	980.63666	-69.85195	1328.68994	-295.61594	3.46292	1248.32214	-977.44409	-17.33070	1299.80811	-88.26385	107.73763	-3.13953	557.31372	-121.89543	15.40817	-1330.59155	122.70001	52.78535	-856.52423	-129.49271	-9.08730
765	6.367	978.37262	-70.58781	1332.33484	-295.29752	2.22070	1249.39978	-977.45154	-18.43972	1301.87573	-101.43112	107.44730	-3.08081	564.26947	-121.46852	10.27626	-1305.02148	119.97504	49.86551	-869.66327	-129.79338	-9.12451
766	6.375	976.13916	-71.33704	1335.83130	-294.80011	0.68092	1250.60449	-977.39636	-19.53175	1303.78674	-114.63815	107.14705	-3.06137	568.07080	-121.33020	5.95992	-1276.92480	117.49268	46.31752	-882.84399	-130.07990	-9.09132
767	6.383	973.94843	-72.08238	1339.15210	-294.11987	-1.12517	1251.89783	-977.24292	-20.64705	1305.53955	-127.84348	106.78087	-3.09939	568.19592	-121.52074	2.79711	-1246.56836	115.38249	42.49953	-896.04376	-130.36055	-9.02443
768	6.392	971.80975	-72.80136	1342.27405	-293.25983	-3.14632	1253.23499	-976.91504	-21.79847	1307.11182	-140.98019	106.29332	-3.18108	564.52783	-121.93069	0.80698	-1214.31567	113.55014	38.72380	-909.21704	-130.63239	-8.99532
769	6.400	969.73517	-73.47353	1345.17896	-292.22733	-5.31933	1254.57153	-976.32471	-22.94185	1308.44250	-154.03653	105.72124	-3.28742	557.51605	-122.36383	-0.21797	-1180.49463	111.98546	35.30381	-922.33704	-130.90166	-9.03708
770	6.408	967.74762	-74.08772	1347.85425	-291.03220	-7.57769	1255.86865	-975.43463	-24.00938	1309.46362	-167.11844	105.26430	-3.36571	547.90735	-122.71733	-0.55978	-1145.38623	110.94900	32.52775	-935.42218	-131.20364	-9.11696
771	6.417	965.88544	-74.65150	1350.29370	-289.68787	-9.86457	1257.09705	-974.27686	-24.97547	1310.16077	-180.29358	105.06232	-3.36065	536.36084	-123.04515	-0.57028	-1109.28650	110.59708	30.51367	-948.49585	-131.58478	-9.18043
772	6.425	964.19916	-75.19005	1352.49146	-288.21695	-12.13689	1258.23779	-972.94342	-25.89036	1310.59082	-193.44574	104.99255	-3.28652	523.47388	-123.45485	-0.58217	-1072.55713	110.79520	29.23402	-961.56891	-132.03888	-9.21169
773	6.433	962.74133	-75.72977	1354.43408	-286.65543	-14.35687	1259.27917	-971.56616	-26.85035	1310.84009	-206.39307	104.88556	-3.16806	509.97214	-123.94855	-0.72658	-1035.63818	111.36727	28.70005	-974.65186	-132.47757	-9.24560
774	6.442	961.55389	-76.28204	1356.09741	-285.04980	-16.48407	1260.21118	-970.27136	-27.92252	1310.96106	-219.00494	104.76565	-2.92919	496.49130	-124.39053	-0.95709	-999.00641	112.24342	28.99657	-987.75171	-132.80115	-9.32977
775	6.450	960.66174	-76.84305	1357.45508	-283.44986	-18.47245	1261.02661	-969.15515	-29.09773	1310.95166	-231.18768	104.75867	-2.41545	483.29410	-124.67843	-1.21142	-963.11951	113.38402	30.02316	-1000.86871	-132.99707	-9.47186
776	6.458	960.07507	-77.40495	1358.48572	-281.90781	-20.27135	1261.72437	-968.29285	-30.31709	1310.79785	-242.88837	104.95934	-1.51170	470.34879	-124.86331	-1.48110	-928.41162	114.70335	31.28214	-1013.96997	-133.14709	-9.62168
777	6.467	959.78918	-77.96420	1359.17432	-280.48508	-21.83432	1262.30847	-967.74371	-31.51781	1310.51343	-254.10059	105.43668	-0.21305	457.53604	-125.06860	-1.77357	-895.31732	116.08865	32.12492	-1026.95544	-133.37390	-9.70126
778	6.475	959.78143	-78.52281	1359.51440	-279.25330	-23.13557	1262.78479	-967.52582	-32.64960	1310.12598	-264.83191	106.20914	1.40991	444.77890	-125.38253	-2.05713	-864.14990	117.49786	32.18484	-1039.73608	-133.78151	-9.66575
779	6.483	960.01532	-79.08579	1359.51501	-278.28284	-24.17603	1263.16125	-967.58807	-33.68283	1309.63147	-275.06897	107.17989	3.30781	432.05954	-125.82147	-2.27314	-834.75183	119.08203	31.50279	-1052.36621	-134.34486	-9.57366
780	6.492	960.45239	-79.65358	1359.19751	-277.62891	-24.96452	1263.45496	-967.84766	-34.63662	1308.97388	-284.76404	108.16618	5.53371	419.36108	-126.33210	-2.39999	-806.31775	121.17484	30.35140	-1064.98926	-134.89520	-9.55100
781	6.500	961.06256	-80.21480	1358.58276	-277.32462	-25.49968	1263.69690	-968.27460	-35.58963	1308.07288	-293.79761	109.00514	8.25211	406.65524	-126.83372	-2.48570	-777.79529	124.04533	29.00330	-1077.67041	-135.32190	-9.63633
782	6.508	961.82965	-80.75362	1357.68115	-277.37830	-25.78054	1263.92578	-968.91425	-36.62809	1306.87244	-301.86072	109.64603	11.65521	393.94122	-127.27922	-2.60481	-748.51990	127.65408	27.63752	-1090.39636	-135.68788	-9.74383
783	6.517	962.74969	-81.26086	1356.48999	-277.77545	-25.82223	1264.17163	-969.83380	-37.78208	1305.36670	-308.37305	110.17168	15.83794	381.23889	-127.68584	-2.78175	-718.50311	131.70625	26.38820	-1103.16260	-136.09810	-9.79428
784	6.525	963.82526	-81.72707	1354.99634	-278.48752	-25.64806	1264.44080	-971.07410	-39.01769	1303.58130	-312.56616	110.74339	20.76665	368.53839	-128.10858	-2.97537	-688.30792	135.92142	25.35546	-1115.97070	-136.58420	-9.80009
785	6.533	965.06189	-82.13316	1353.18555	-279.48328	-25.27429	1264.71448	-972.63660	-40.26299	1301.53210	-313.66431	111.56937	26.42604	355.79282	-128.58209	-3.13043	-658.75616	140.16876	24.51558	-1128.80481	-137.11357	-9.83661
786	6.542	966.46729	-82.45914	1351.05090	-280.73523	-24.71226	1264.95642	-974.48041	-41.42572	1299.20996	-311.01282	112.89100	32.96315	342.96149	-129.10211	-3.21984	-630.68054	144.29103	23.63708	-1141.64673	-137.62869	-9.96290
787	6.550	968.04529	-82.69446	1348.59583	-282.21857	-23.98355	1265.12341	-976.52405	-42.41474	1296.59839	-304.14636	114.83080	40.48312	330.05118	-129.65286	-3.25561	-604.81995	147.96396	22.34974	-1154.48413	-138.09869	-10.14978
788	6.558	969.78717	-82.83638	1345.83411	-283.90448	-23.12991	1265.17493	-978.65961	-43.17085	1293.68958	-292.97845	117.26855	48.57722	317.11554	-130.22610	-3.28086	-581.77930	150.88472	20.37358	-1167.31946	-138.54437	-10.30198
789	6.567	971.67175	-82.88650	1342.78821	-285.75479	-22.21257	1265.08276	-980.77380	-43.67730	1290.48303	-278.00415	119.99423	56.23766	304.20132	-130.80550	-3.33891	-561.96637	153.00870	17.68456	-1180.17212	-138.99506	-10.37028
790	6.575	973.67316	-82.85399	1339.48608	-287.72220	-21.30683	1264.84106	-982.77753	-43.94067	1286.98291	-260.07867	122.85297	62.44096	291.30673	-131.33456	-3.44425	-545.57104	154.52034	14.47248	-1193.05225	-139.44911	-10.39594
791	6.583	975.76349	-82.75433	1335.96021	-289.75229	-20.49311	1264.46838	-984.62506	-43.97350	1283.22095	-239.91022	125.67862	66.80858	278.40952	-131.73273	-3.58423	-532.68005	155.57019	10.98711	-1205.95886	-139.90530	-10.42218
792	6.592	977.91028	-82.59473	1332.24890	-291.78876	-19.84408	1264.00073	-986.30408	-43.80470	1279.28418	-217.89282	128.29520	69.71942	265.50992	-131.98395	-3.73594	-523.45679	156.09653	7.39300	-1218.89172	-140.38397	-10.43611
793	6.600	980.08118	-82.37128	1328.39917	-293.78387	-19.41044	1263.47644	-987.80005	-43.47774	1275.28821	-194.32019	130.62805	71.87195	252.61810	-132.18968	-3.87646	-518.20306	155.94516	3.69490	-1231.83276	-140.87137	-10.43044
794	6.608	982.24933	-82.08577	1324.46777	-295.70313	-19.20877	1262.92236	-989.07831	-43.01191	1271.31799	-169.53726	132.69695	73.74793	239.72446	-132.49286	-3.98603	-517.20715	155.06485	-0.16599	-1244.75256	-141.31281	-10.43362
795	6.617	984.39117	-81.74611	1320.51917	-297.51764	-19.21657	1262.35266	-990.10583	-42.38952	1267.41565	-143.89041	134.50746	75.40964	226.81509	-132.95212	-4.06117	-520.45270	153.58566	-4.06224	-1257.65332	-141.69948	-10.45451
796	6.625	986.48254	-81.35249	1316.61670	-299.19592	-19.37709	1261.77600	-990.86285	-41.59282	1263.61157	-117.61676	136.01057	76.65725	213.89923	-133.51773	-4.12465	-527.44775	151.84348	-7.55461	-1270.55884	-142.08688	-10.47602
797	6.633	988.50189	-80.90424	1312.81689	-300.70294	-19.61750	1261.19775	-991.32446	-40.63404	1259.94788	-90.79962	137.14941	77.27974	200.99876	-134.11037	-4.20075	-537.38989	150.30411	-10.11926	-1283.46863	-142.51056	-10.49851
798	6.642	990.43384	-80.41772	1309.17078	-302.00403	-19.87417	1260.61719	-991.45587	-39.55322	1256.48523	-63.47125	137.90451	77.20500	188.12396	-134.65741	-4.29451	-549.37756	149.30173	-11.56671	-1296.35986	-142.95660	-10.54229
799	6.650	992.26770	-79.93420	1305.72986	-303.07095	-20.09946	1260.02600	-991.23291	-38.41564	1253.30811	-35.75586	138.31879	76.53387	175.28156	-135.07977	-4.39955	-562.43054	148.82245	-12.17462	-1309.17944	-143.43077	-10.60510
800	6.658	993.99493	-79.51746	1302.55078	-303.88312	-20.24920	1259.40869	-990.66162	-37.31607	1250.52783	-7.83789	138.49458	75.47407	162.48984	-135.34036	-4.49077	-575.68506	148.60564	-12.39355	-1321.81787	-143.98102	-10.61647
801	6.667	995.60791	-79.23689	1299.69263	-304.42371	-20.28094	1258.74548	-989.77319	-36.35229	1248.27393	20.18265	138.57103	74.22073	149.75565	-135.51224	-4.51820	-588.72205	148.40509	-12.55465	-1334.15393	-144.62837	-10.45876
802	6.675	997.08905	-79.11734	1297.20776	-304.67847	-20.17076	1258.01343	-988.61145	-35.59023	1246.66357	48.33820	138.70767	72.88983	137.05130	-135.73283	-4.45396	-601.53400	148.11847	-12.80919	-1346.11011	-145.34363	-10.05274
803	6.683	998.39587	-79.07518	1295.12805	-304.63916	-19.92928	1257.18921	-987.24103	-35.07996	1245.76465	76.73145	139.01457	71.49058	124.33844	-136.06985	-4.34692	-614.22681	147.78319	-13.16858	-1357.64697	-146.10919	-9.38677
804	6.692	999.46838	-78.94447	1293.46289	-304.30725	-19.60009	1256.26062	-985.75562	-34.88269	1245.57178	105.46533	139.48906	69.92385	111.60826	-136.46223	-4.29714	-626.85254	147.51450	-13.57704	-1368.75220	-146.93706	-8.45147
805	6.700	1000.25525	-78.60164	1292.22070	-303.69427	-19.24323	1255.23645	-984.26294	-35.05284	1246.01355	134.59741	140.06738	68.07959	98.88969	-136.79228	-4.37122	-639.42200	147.37769	-13.97392	-1379.43115	-147.79187	-7.19523
806	6.708	1000.72937	-78.03191	1291.42065	-302.82068	-18.92031	1254.14819	-982.86194	-35.61562	1246.98621	164.11554	140.69540	65.92875	86.21806	-136.99039	-4.55380	-651.96100	147.31837	-14.31071	-1389.68359	-148.55428	-5.57349
807	6.717	1000.88562	-77.28876	1291.08398	-301.71268	-18.68613	1253.04138	-981.61993	-36.56678	1248.38635	193.94557	141.34738	63.48698	73.60114	-137.07181	-4.77714	-664.50574	147.26340	-14.55779	-1399.47827	-149.11066	-3.59725
808	6.725	1000.73492	-76.44607	1291.22205	-300.40512	-18.58121	1251.96289	-980.55939	-37.85335	1250.12854	223.99121	142.02003	60.74074	61.01912	-137.10054	-4.98513	-677.05249	147.21875	-14.71993	-1408.71191	-149.44904	-1.29192
809	6.733	1000.29718	-75.58008	1291.83081	-298.94965	-18.62561	1250.95105	-979.65808	-39.34216	1252.15735	254.19289	142.74431	57.65687	48.44364	-137.14099	-5.16504	-689.56970	147.21642	-14.82772	-1417.17993	-149.65768	1.34200
810	6.742	999.59369	-74.74675	1292.89038	-297.41455	-18.81142	1250.03259	-978.85791	-40.84193	1254.45374	284.54819	143.63654	54.27272	35.85431	-137.23181	-5.33223	-702.06812	147.22383	-14.91323	-1424.61060	-149.83437	4.28212
811	6.750	998.64246	-73.95351	1294.36877	-295.87613	-19.09530	1249.22681	-978.09308	-42.17277	1257.02612	315.05402	144.85072	50.74513	23.25705	-137.38092	-5.49537	-714.58783	147.15714	-15.00997	-1430.71143	-149.95007	7.45627
812	6.758	997.46130	-73.16354	1296.22473	-294.41016	-19.40763	1248.54993	-977.33118	-43.21519	1259.88416	345.64169	146.44006	47.30061	10.67682	-137.57243	-5.64018	-727.12689	146.97232	-15.12227	-1435.15845	-149.82066	10.81116
813	6.767	996.07922	-72.34492	1298.40869	-293.07925	-19.67836	1248.01880	-976.58856	-43.92371	1263.01208	376.13602	148.34694	44.16837	-1.88535	-137.78322	-5.75214	-739.65814	146.70700	-15.20905	-1437.56189	-149.25076	14.40836
814	6.775	994.54126	-71.50865	1300.87061	-291.91943	-19.85457	1247.65051	-975.90027	-44.32402	1266.36292	406.21100	150.45528	41.50096	-14.46560	-138.01511	-5.83782	-752.17517	146.42496	-15.26987	-1437.50757	-148.13681	18.45877
815	6.783	992.89746	-70.68816	1303.56470	-290.93741	-19.90334	1247.45837	-975.28143	-44.48213	1269.86584	435.36237	152.58008	39.24745	-27.09841	-138.29651	-5.91507	-764.70325	146.14014	-15.36230	-1434.70496	-146.38745	23.14054
816	6.792	991.18878	-69.90482	1306.45032	-290.11920	-19.80992	1247.44653	-974.70862	-44.44520	1273.43311	462.91669	154.49609	37.08509	-39.78632	-138.63841	-6.00507	-777.29718	145.82231	-15.50571	-1429.03174	-143.84993	28.23942
817	6.800	989.44519	-69.16615	1309.48853	-289.44028	-19.56902	1247.60791	-974.13092	-44.20871	1276.97168	488.14240	156.04994	34.55650	-52.51139	-139.01999	-6.12115	-790.00403	145.45923	-15.65810	-1420.37598	-140.46165	33.10668
818	6.808	987.68768	-68.46722	1312.63989	-288.86758	-19.17067	1247.92859	-973.50323	-43.74187	1280.40503	510.48755	157.26193	31.36569	-65.26354	-139.41331	-6.23763	-802.82025	145.05919	-15.76826	-1408.56006	-136.46617	37.09083
819	6.817	985.92572	-67.78577	1315.86499	-288.35770	-18.59447	1248.39563	-972.81622	-43.02526	1283.67957	529.77295	158.26707	27.55264	-78.05575	-139.79478	-6.29954	-815.70575	144.63010	-15.80879	-1393.52295	-132.31892	39.85128
820	6.825	984.16168	-67.09882	1319.12134	-287.86279	-17.81905	1248.99866	-972.09808	-42.06682	1286.76196	546.15753	159.15738	23.41974	-90.91611	-140.14490	-6.28697	-828.63452	144.21898	-15.78183	-1375.43042	-128.32899	41.23695
821	6.833	982.40070	-66.40030	1322.36841	-287.34238	-16.83637	1249.72766	-971.39386	-40.91375	1289.64075	559.91333	159.95941	19.37606	-103.85993	-140.46234	-6.23579	-841.61169	143.88747	-15.71565	-1354.48486	-124.51228	41.13727
822	6.842	980.65479	-65.69187	1325.56982	-286.76779	-15.65002	1250.57056	-970.74249	-39.65899	1292.32410	571.15564	160.70065	15.79993	-116.87403	-140.78209	-6.19078	-854.63971	143.59560	-15.65618	-1330.73950	-120.78598	39.60018
823	6.850	978.94055	-64.97137	1328.69226	-286.11710	-14.25702	1251.51477	-970.15649	-38.40777	1294.81873	579.64075	161.40088	12.91172	-129.93784	-141.14418	-6.17297	-867.70398	143.22963	-15.64534	-1304.20313	-117.17097	36.96903
824	6.858	977.27533	-64.23830	1331.70483	-285.36761	-12.63943	1252.54919	-969.61115	-37.22006	1297.11011	584.78864	162.02565	10.68762	-143.04248	-141.54428	-6.17594	-880.80286	142.77321	-15.69143	-1275.04272	-113.79494	33.77245
825	6.867	975.67358	-63.49804	1334.58264	-284.49515	-10.77978	1253.66321	-969.05640	-36.09665	1299.18298	585.99847	162.49013	8.89261	-156.18359	-141.94980	-6.17637	-893.95245	142.32504	-15.76215	-1243.61060	-110.77065	30.48596
826	6.875	974.14673	-62.75320	1337.30164	-283.47925	-8.68042	1254.84375	-968.43719	-35.00943	1301.05493	583.06635	162.67723	7.26753	-169.34793	-142.33884	-6.16549	-907.15295	141.93266	-15.82294	-1210.30530	-108.13109	27.42101
827	6.883	972.70618	-61.99614	1339.83545	-282.30872	-6.36710	1256.06995	-967.70135	-33.92455	1302.76563	576.39362	162.48253	5.74965	-182.50351	-142.72321	-6.15011	-920.37585	141.54590	-15.87335	-1175.44165	-105.88997	24.77338
828	6.892	971.36340	-61.21203	1342.16260	-280.98294	-3.88246	1257.31348	-966.80475	-32.81711	1304.34656	566.80334	161.92935	4.49113	-195.60815	-143.15375	-6.11517	-933.58270	141.14801	-15.91785	-1139.24512	-104.10860	22.69596
829	6.900	970.13037	-60.38753	1344.27271	-279.51065	-1.27345	1258.54187	-965.72412	-31.68837	1305.81665	555.21899	161.18835	3.60955	-208.62439	-143.67267	-6.00800	-946.74677	140.78380	-15.93502	-1101.94690	-102.89105	21.33238
830	6.908	969.02435	-59.51922	1346.16345	-277.90948	1.42174	1259.72107	-964.46399	-30.56458	1307.18640	542.50165	160.45645	3.03364	-221.48727	-144.28116	-5.73680	-959.87012	140.45920	-15.92061	-1063.88257	-102.34668	20.82862
831	6.917	968.07391	-58.61706	1347.83264	-276.20837	4.17268	1260.81580	-963.05103	-29.47569	1308.45044	529.31836	159.85660	2.65722	-234.06042	-144.98323	-5.16638	-972.97931	140.13039	-15.91408	-1025.57483	-102.54353	21.30392
832	6.925	967.31848	-57.69910	1349.27039	-274.45450	6.94491	1261.79187	-961.53558	-28.44268	1309.57800	516.05878	159.42444	2.45222	-246.17868	-145.83365	-4.15422	-986.09717	139.78233	-15.95010	-987.75085	-103.42932	22.71434
833	6.933	966.80017	-56.77947	1350.45483	-272.71838	9.68715	1262.62329	-959.99774	-27.48052	1310.51843	502.92059	159.16873	2.38175	-257.73593	-146.93680	-2.62092	-999.21851	139.44208	-16.02656	-951.20081	-104.77965	24.67455
834	6.942	966.55536	-55.86268	1351.35498	-271.08835	12.32399	1263.30457	-958.53961	-26.59482	1311.21533	489.97119	159.09752	2.35156	-268.70578	-148.38692	-0.58474	-1012.30804	139.11813	-16.11648	-916.52106	-106.29279	26.50948
835	6.950	966.60870	-54.94992	1351.93909	-269.65649	14.76678	1263.85828	-957.27386	-25.76695	1311.61523	477.15817	159.14563	2.27331	-279.10480	-150.18137	1.87434	-1025.29773	138.82343	-16.17220	-883.88062	-107.78088	27.63302
836	6.958	966.96973	-54.04896	1352.18445	-268.50360	16.93893	1264.32898	-956.31458	-24.94938	1311.68005	464.40961	159.13705	2.11798	-288.95801	-152.19078	4.70621	-1038.10962	138.64078	-16.14462	-852.94464	-109.27640	27.88796
837	6.967	967.63098	-53.17848	1352.07922	-267.68732	18.78939	1264.76733	-955.75635	-24.08852	1311.40234	451.69739	158.91144	1.91438	-298.25986	-154.20218	7.98523	-1050.74951	138.62225	-16.04333	-823.05566	-110.97467	27.48470
838	6.975	968.56824	-52.36016	1351.62109	-267.23807	20.28788	1265.21082	-955.65674	-23.15847	1310.80054	439.00253	158.48987	1.72019	-306.88663	-155.98875	11.94155	-1063.33691	138.64061	-15.97748	-793.53705	-113.07033	26.70282
839	6.983	969.74390	-51.60474	1350.81482	-267.16302	21.42664	1265.67249	-956.03784	-22.17635	1309.89465	426.30002	158.01279	1.56294	-314.44717	-157.40005	16.89891	-1075.98120	138.47507	-16.07778	-763.89862	-115.61879	25.74366
840	6.992	971.11371	-50.90749	1349.67004	-267.44980	22.23116	1266.14368	-956.89001	-21.18790	1308.69104	413.56552	157.51057	1.38218	-320.12283	-158.42146	23.13152	-1088.69409	138.04337	-16.32973	-733.91895	-118.52550	24.78444
841	7.000	972.63641	-50.25384	1348.19702	-268.06696	22.75229	1266.60303	-958.17316	-20.23308	1307.19202	400.79440	156.92090	1.09713	-322.65976	-159.14107	30.69222	-1101.47559	137.42345	-16.58285	-703.67426	-121.63477	24.01545
842	7.008	974.28204	-49.63222	1346.40332	-268.96863	23.04360	1267.02563	-959.82825	-19.32440	1305.41187	388.01483	156.35252	0.76809	-320.68564	-159.68658	39.31292	-1114.36780	136.71506	-16.74723	-673.53979	-124.78934	23.56146
843	7.017	976.03107	-49.04656	1344.29578	-270.10458	23.15089	1267.38733	-961.78876	-18.45607	1303.37317	375.25513	156.10187	0.58659	-313.24442	-160.19853	48.46633	-1127.34753	136.06593	-16.82124	-644.13898	-127.80004	23.37577
844	7.025	977.86865	-48.50878	1341.88354	-271.42819	23.11810	1267.66455	-963.98236	-17.62540	1301.08362	362.52588	156.31567	0.65270	-300.23166	-160.81863	57.49477	-1140.27832	135.66106	-16.80385	-616.22034	-130.41754	23.21183
845	7.033	979.78516	-48.02171	1339.17688	-272.89838	22.99507	1267.83386	-966.33044	-16.84554	1298.53406	349.83130	156.74927	0.83479	-282.56360	-161.64467	65.65334	-1153.06726	135.52248	-16.74350	-590.52374	-132.39191	22.70817
846	7.042	981.78235	-47.58414	1336.18860	-274.47842	22.82987	1267.87646	-968.74982	-16.13877	1295.73743	337.17221	157.00769	0.91179	-261.91391	-162.63986	72.18258	-1165.78845	135.48953	-16.74361	-567.68518	-133.57352	21.56018
847	7.050	983.87384	-47.20386	1332.93713	-276.13556	22.65416	1267.78320	-971.15509	-15.52166	1292.75146	324.54367	156.94582	0.80678	-239.86331	-163.56848	76.57357	-1178.56506	135.40361	-16.84406	-548.12354	-133.98238	19.67746
848	7.058	986.07196	-46.88989	1329.44873	-277.84137	22.48702	1267.55615	-973.46307	-15.00972	1289.64624	311.91470	156.63751	0.58855	-217.06281	-164.06271	78.86765	-1191.40283	135.20714	-16.99640	-531.98035	-133.80627	17.19791
849	7.067	988.37402	-46.63541	1325.75562	-279.57007	22.34808	1267.20776	-975.59607	-14.64089	1286.45862	299.21609	156.13268	0.31980	-193.33359	-163.81647	79.66612	-1204.23828	134.92430	-17.14641	-519.26593	-133.29460	14.34497
850	7.075	990.75598	-46.41351	1321.90063	-281.29611	22.25644	1266.75684	-977.48541	-14.47966	1283.17981	286.39487	155.49182	0.03183	-168.42300	-162.73679	79.75224	-1217.07129	134.59813	-17.27664	-510.10120	-132.62018	11.25651
851	7.083	993.17621	-46.19409	1317.94385	-282.99786	22.21994	1266.22595	-979.07037	-14.58517	1279.77979	273.47876	154.91745	-0.21675	-142.38022	-160.91406	79.62809	-1229.95203	134.24890	-17.38670	-504.81476	-131.85645	7.91884
852	7.092	995.58667	-45.96445	1313.96448	-284.66055	22.23297	1265.63770	-980.29364	-14.98301	1276.25220	260.53815	154.59561	-0.37877	-115.39805	-158.49924	79.37081	-1242.88062	133.88419	-17.45988	-503.79364	-131.07408	4.26305
853	7.100	997.93939	-45.72403	1310.05127	-286.26828	22.28230	1265.00964	-981.10327	-15.66771	1272.64099	247.61227	154.47244	-0.48637	-87.63099	-155.64529	78.84925	-1255.78833	133.51569	-17.46263	-507.17212	-130.42975	0.46009
854	7.108	1000.18652	-45.46945	1306.29224	-287.79462	22.34958	1264.35107	-981.47052	-16.61709	1269.02844	234.71324	154.38126	-0.59807	-59.19152	-152.49046	77.99032	-1268.64258	133.16312	-17.41459	-514.61108	-130.10739	-2.85398
855	7.117	1002.28510	-45.19758	1302.76685	-289.20099	22.41610	1263.66382	-981.40674	-17.79985	1265.51758	221.83466	154.22827	-0.73091	-30.22370	-149.11517	76.87138	-1281.51587	132.82901	-17.41339	-525.27148	-130.14015	-4.99416
856	7.125	1004.20398	-44.91623	1299.53992	-290.43890	22.47215	1262.94275	-980.95428	-19.17184	1262.23572	208.95892	154.00067	-0.86511	-0.94073	-145.54295	75.66514	-1294.48804	132.49570	-17.50651	-537.91876	-130.37715	-5.91672
857	7.133	1005.92615	-44.64970	1296.65930	-291.45547	22.51445	1262.17712	-980.16034	-20.66618	1259.34058	196.10300	153.80188	-0.93801	28.43751	-141.80774	74.53654	-1307.50513	132.20566	-17.57803	-551.27789	-130.64867	-6.16200
858	7.142	1007.44525	-44.43233	1294.15918	-292.20404	22.53327	1261.34875	-979.06525	-22.19004	1257.00647	183.30487	153.72910	-0.91304	57.80417	-137.98781	73.55567	-1320.36584	132.02647	-17.42314	-564.53729	-130.88310	-6.26113
859	7.150	1008.75818	-44.29299	1292.06726	-292.65268	22.50905	1260.43237	-977.70612	-23.62874	1255.39368	170.58044	153.67383	-0.87732	87.20383	-134.19330	72.67063	-1332.88782	131.90538	-16.88359	-577.48798	-131.10138	-6.45067
860	7.158	1009.85388	-44.24429	1290.41089	-292.78568	22.42472	1259.40576	-976.12872	-24.85104	1254.60938	157.91476	153.46696	-0.93441	116.73271	-130.54724	71.77847	-1345.05957	131.72958	-15.86378	-590.24133	-131.36096	-6.75877
861	7.167	1010.70557	-44.28253	1289.21912	-292.60382	22.28320	1258.26184	-974.41016	-25.73462	1254.67786	145.24562	153.06360	-1.07697	146.42911	-127.13358	70.82180	-1356.93872	131.47716	-14.32432	-602.93213	-131.68954	-7.14403
862	7.175	1011.27924	-44.39786	1288.51929	-292.12341	22.11732	1257.01428	-972.66986	-26.20817	1255.54919	132.49994	152.49106	-1.25166	176.27397	-123.95591	69.79028	-1368.46118	131.20465	-12.30192	-615.61499	-132.07443	-7.53983
863	7.183	1011.54852	-44.58367	1288.32971	-291.37030	21.98154	1255.69348	-971.04041	-26.25350	1257.12524	119.68440	151.82990	-1.43027	206.23862	-120.99062	68.67670	-1379.49976	130.94188	-9.83001	-628.28473	-132.50975	-7.86111
864	7.192	1011.50067	-44.83223	1288.65771	-290.37650	21.92618	1254.33862	-969.61548	-25.87350	1259.25842	106.88666	151.22006	-1.59691	236.28400	-118.25449	67.47021	-1390.03845	130.61884	-6.87327	-640.91516	-133.01910	-8.06405
865	7.200	1011.13342	-45.12617	1289.50012	-289.18582	21.97534	1252.99048	-968.42773	-25.09555	1261.75000	94.18219	150.77188	-1.72697	266.34796	-115.78030	66.14842	-1400.06592	130.13414	-3.39017	-653.49469	-133.62791	-8.19467
866	7.208	1010.45422	-45.44519	1290.84082	-287.85629	22.12549	1251.68848	-967.46967	-24.00178	1264.39160	81.56970	150.48007	-1.79781	296.38248	-113.57951	64.65726	-1409.33154	129.48056	0.60072	-666.04480	-134.32375	-8.33775
867	7.217	1009.47833	-45.78347	1292.65137	-286.45401	22.35715	1250.46814	-966.72064	-22.72278	1267.03870	68.98840	150.21674	-1.82466	326.38303	-111.67103	62.92162	-1417.36206	128.75365	5.01996	-678.59570	-135.03879	-8.52675
868	7.225	1008.22144	-46.14775	1294.89563	-285.04898	22.64303	1249.35864	-966.14478	-21.39052	1269.66565	56.37805	149.84685	-1.85375	356.32574	-110.09814	60.89912	-1423.59839	128.16940	9.81691	-691.15753	-135.69006	-8.72015
869	7.233	1006.69550	-46.52768	1297.52881	-283.71335	22.95191	1248.37915	-965.68158	-20.09660	1272.34387	43.71942	149.33487	-1.93182	386.04141	-108.88091	58.62952	-1427.47827	128.04364	15.13644	-703.72455	-136.25034	-8.85861
870	7.242	1004.91809	-46.88519	1300.49341	-282.51324	23.25592	1247.54016	-965.26385	-18.89357	1275.14539	31.02390	148.69073	-2.09741	415.14966	-107.97862	56.21103	-1428.66895	128.46100	21.33741	-716.30078	-136.74802	-8.92949
871	7.250	1002.92468	-47.18777	1303.72388	-281.49997	23.53152	1246.84875	-964.84570	-17.84013	1278.07971	18.30508	147.94708	-2.34215	443.10812	-107.31340	53.72285	-1427.24121	128.97223	28.69166	-728.90527	-137.20523	-8.96589
872	7.258	1000.76477	-47.42908	1307.15442	-280.70612	23.75296	1246.31091	-964.41138	-17.03498	1281.10608	5.57458	147.24649	-2.57489	469.31473	-106.79721	51.15279	-1423.37500	128.84103	36.94233	-741.56140	-137.61847	-9.00558
873	7.267	998.48907	-47.61423	1310.72888	-280.14334	23.89529	1245.93176	-963.97150	-16.58225	1284.16309	-7.17401	146.76707	-2.69128	493.24506	-106.32571	48.35287	-1416.99512	127.52319	45.06033	-754.29303	-137.99001	-9.06074
874	7.275	996.14337	-47.75169	1314.40540	-279.80103	23.94257	1245.71619	-963.55664	-16.53128	1287.18616	-19.97913	146.51421	-2.68613	514.59943	-105.80525	45.08974	-1407.84790	124.90114	51.61549	-767.11230	-138.33839	-9.10745
875	7.283	993.76636	-47.85093	1318.15430	-279.64874	23.88325	1245.67004	-963.20404	-16.86616	1290.12012	-32.86676	146.33026	-2.64856	533.33765	-105.22559	41.20020	-1395.76758	121.34831	55.75198	-780.01154	-138.67241	-9.11469
876	7.292	991.38672	-47.91894	1321.95105	-279.64035	23.69472	1245.79956	-962.94116	-17.52588	1292.92786	-45.82126	146.10583	-2.65004	549.58282	-104.67429	36.70033	-1380.79993	117.49590	57.71822	-792.96936	-138.98340	-9.08534
877	7.300	989.02258	-47.96490	1325.77026	-279.71927	23.33479	1246.10803	-962.78009	-18.41426	1295.58618	-58.81540	145.84447	-2.67892	563.50421	-104.25864	31.75374	-1363.13965	113.72569	58.27087	-805.95081	-139.26820	-9.04938
878	7.308	986.68060	-48.00024	1329.58142	-279.82385	22.74616	1246.59570	-962.70868	-19.42204	1298.06958	-71.83823	145.55463	-2.68222	575.21265	-104.01894	26.60822	-1342.93933	110.10875	57.84693	-818.93555	-139.53960	-9.03543
879	7.317	984.36127	-48.03481	1333.34827	-279.89276	21.86767	1247.25830	-962.66827	-20.46730	1300.34338	-84.90018	145.22675	-2.63322	584.64685	-103.92710	21.60545	-1320.18945	106.75201	56.42760	-831.95068	-139.82210	-9.05045
880	7.325	982.06836	-48.07454	1337.03101	-279.86990	20.65025	1248.08643	-962.55176	-21.50999	1302.37048	-98.01208	144.87216	-2.56542	591.46326	-103.96310	17.14134	-1294.76587	103.79244	53.88105	-845.03784	-140.13936	-9.06681
881	7.333	979.81311	-48.11645	1340.59216	-279.70978	19.07638	1249.06140	-962.24316	-22.51995	1304.12622	-111.15762	144.49416	-2.54795	595.05133	-104.14629	13.43710	-1266.56860	101.17785	50.25622	-858.20026	-140.49115	-9.04917
882	7.342	977.61316	-48.15291	1344.00098	-279.38113	17.17568	1250.15332	-961.67975	-23.45375	1305.62805	-124.31952	144.08929	-2.59589	594.82697	-104.48617	10.30764	-1235.69873	98.74020	45.85533	-871.40985	-140.85896	-8.99590
883	7.350	975.48950	-48.18047	1347.22974	-278.86621	15.02623	1251.32227	-960.89301	-24.29505	1306.96594	-137.51669	143.68359	-2.64553	590.70276	-104.93114	7.29983	-1202.58154	96.46799	41.16822	-884.63562	-141.23294	-8.93125
884	7.358	973.45923	-48.19297	1350.25012	-278.15692	12.73167	1252.52136	-959.97888	-25.09650	1308.24426	-150.76233	143.29999	-2.65459	583.36963	-105.32466	4.26808	-1167.85181	94.66165	36.75311	-897.83716	-141.60959	-8.88006
885	7.367	971.53070	-48.17081	1353.03357	-277.25034	10.38384	1253.70178	-959.01862	-25.94895	1309.46106	-164.00964	142.91934	-2.65615	574.01868	-105.45024	1.71434	-1132.03699	93.70498	33.04861	-910.97375	-141.98343	-8.87340
886	7.375	969.70551	-48.08998	1355.55688	-276.14542	8.04064	1254.82092	-958.03345	-26.90544	1310.51794	-177.17877	142.52213	-2.68258	563.54846	-105.24302	0.17184	-1095.42847	93.73308	30.24883	-924.05554	-142.35312	-8.94513
887	7.383	967.98273	-47.94176	1357.80603	-274.84372	5.73022	1255.84998	-956.98792	-27.93570	1311.34607	-190.20068	142.14775	-2.67955	552.12207	-104.89610	-0.53087	-1058.27588	94.70924	28.42186	-937.15118	-142.71750	-9.09180
888	7.392	966.36554	-47.73899	1359.77747	-273.35559	3.46485	1256.77319	-955.82117	-28.96005	1311.95361	-202.99866	141.87862	-2.50531	539.64404	-104.72731	-0.91047	-1020.99670	96.56469	27.65912	-950.31348	-143.07388	-9.25583
889	7.400	964.87189	-47.50936	1361.47656	-271.70795	1.25278	1257.58301	-954.51013	-29.92904	1312.38171	-215.44824	141.78981	-2.01407	526.33380	-104.98933	-1.15982	-984.15222	99.10471	27.97207	-963.52930	-143.39886	-9.37973
890	7.408	963.54218	-47.28452	1362.91077	-269.94452	-0.88895	1258.27258	-953.13214	-30.86543	1312.66675	-227.40735	141.94449	-1.14279	512.69855	-105.65053	-1.26067	-948.23303	102.00201	29.03937	-976.75378	-143.63495	-9.47003
891	7.417	962.43280	-47.08297	1364.07874	-268.12097	-2.92579	1258.83301	-951.83752	-31.82843	1312.82080	-238.81256	142.39307	0.10331	499.21661	-106.37865	-1.31549	-913.53229	104.89673	30.12925	-989.93634	-143.79301	-9.56588
892	7.425	961.60223	-46.90255	1364.96216	-266.30402	-4.80653	1259.25769	-950.74524	-32.84285	1312.81787	-249.69678	143.13185	1.72152	486.08478	-106.89712	-1.46262	-880.23328	107.53880	30.45778	-1002.99597	-144.02220	-9.64947
893	7.433	961.09790	-46.73648	1365.52856	-264.57373	-6.47252	1259.55347	-949.88861	-33.87070	1312.60205	-260.08551	144.07108	3.71500	473.22202	-107.21139	-1.69970	-848.46167	109.97579	29.75109	-1015.85339	-144.43118	-9.66866
894	7.442	960.94720	-46.58347	1365.74133	-263.01920	-7.87420	1259.74744	-949.25488	-34.84415	1312.12866	-269.92407	145.05859	6.09802	460.47177	-107.45953	-1.93635	-818.08514	112.53487	28.33616	-1028.54773	-144.91331	-9.65845
895	7.450	961.15454	-46.43442	1365.56860	-261.72342	-8.98569	1259.88013	-948.84906	-35.72285	1311.39563	-279.06189	145.94043	8.99825	447.73532	-107.75339	-2.12254	-788.51489	115.56316	26.67240	-1041.23267	-145.30354	-9.71475
896	7.458	961.70465	-46.26530	1364.99170	-260.74796	-9.80359	1259.99231	-948.71539	-36.52432	1310.42310	-287.17725	146.58427	12.67985	434.98358	-108.16312	-2.26589	-758.93500	119.22816	25.02056	-1053.98999	-145.63538	-9.83149
897	7.467	962.56757	-46.04945	1364.00940	-260.12772	-10.33752	1260.11389	-948.91815	-37.30777	1309.21545	-293.66187	146.91344	17.38824	422.22678	-108.69957	-2.37600	-728.83484	123.50359	23.52439	-1066.76514	-146.06470	-9.91203
898	7.475	963.70526	-45.76709	1362.63513	-259.87332	-10.60739	1260.25586	-949.51624	-38.13709	1307.75708	-297.61157	147.03757	23.23046	409.48700	-109.28880	-2.45084	-698.30243	128.22456	22.29059	-1079.50671	-146.62563	-9.91976
899	7.483	965.08069	-45.40493	1360.88538	-259.97610	-10.64300	1260.40918	-950.54517	-39.04324	1306.03040	-298.01819	147.23907	30.19629	396.77969	-109.84249	-2.51599	-667.92273	133.12067	21.29526	-1092.23669	-147.23904	-9.88825
900	7.492	966.66486	-44.95861	1358.77222	-260.41653	-10.48122	1260.54700	-952.00244	-40.00388	1304.02307	-294.04712	147.74825	38.19530	384.09573	-110.35287	-2.61952	-638.54297	137.84262	20.32913	-1104.98914	-147.83600	-9.86038
901	7.500	968.43750	-44.43156	1356.30408	-261.17508	-10.16676	1260.62939	-953.83655	-40.95106	1301.71765	-285.25873	148.68903	46.96043	371.40198	-110.86001	-2.77471	-611.07050	142.04939	19.08626	-1117.76624	-148.37576	-9.89523
902	7.508	970.38531	-43.82097	1353.49146	-262.23633	-9.75047	1260.61243	-955.94391	-41.79400	1299.08630	-271.82544	150.14435	55.83379	358.67523	-111.35989	-2.95757	-586.29199	145.54089	17.30401	-1130.55933	-148.85358	-10.04141
903	7.517	972.50220	-43.11586	1350.34937	-263.58099	-9.27508	1260.46277	-958.18903	-42.44521	1296.09521	-254.57892	152.06844	63.82589	345.93057	-111.83820	-3.14287	-564.72925	148.30927	14.85658	-1143.37402	-149.29665	-10.26488
904	7.525	974.78760	-42.31860	1346.89917	-265.17804	-8.76516	1260.16968	-960.44281	-42.83480	1292.71448	-234.59052	154.26208	70.15041	333.18503	-112.33762	-3.30700	-546.62683	150.43913	11.80821	-1156.21814	-149.73102	-10.46047
905	7.533	977.23822	-41.44805	1343.16382	-266.98956	-8.23865	1259.74573	-962.61157	-42.91576	1288.94543	-212.60938	156.51038	74.68634	320.40924	-112.88092	-3.43735	-532.10248	151.98189	8.39164	-1169.09082	-150.17252	-10.55323
906	7.542	979.83649	-40.51131	1339.16614	-268.97742	-7.72269	1259.21606	-964.64038	-42.68474	1284.86182	-188.95337	158.63315	77.85408	307.55792	-113.40773	-3.54868	-521.33252	152.94467	4.84262	-1181.99170	-150.62317	-10.56412
907	7.550	982.55023	-39.49685	1334.93677	-271.09998	-7.25574	1258.60962	-966.48981	-42.18600	1280.60608	-163.80334	160.44838	80.14513	294.63330	-113.85722	-3.66114	-514.64337	153.33875	1.24849	-1194.91992	-151.07765	-10.56641
908	7.558	985.33777	-38.40079	1330.52710	-273.30542	-6.87928	1257.95813	-968.11060	-41.46864	1276.33337	-137.43860	161.81046	81.81580	281.68036	-114.23082	-3.78389	-512.45740	153.20995	-2.36627	-1207.86963	-151.53387	-10.60604
909	7.567	988.14874	-37.24129	1326.01575	-275.53015	-6.62410	1257.29736	-969.44495	-40.55241	1272.17151	-110.22083	162.65126	82.89926	268.73801	-114.56349	-3.92642	-514.99451	152.65096	-5.82265	-1220.83203	-151.98340	-10.67962
910	7.575	990.92407	-36.04912	1321.50366	-277.70178	-6.49751	1256.66077	-970.43872	-39.43799	1268.21741	-82.45868	162.96559	83.36333	255.81766	-114.90030	-4.08855	-521.87170	151.79376	-8.75440	-1233.78271	-152.41902	-10.75509
911	7.583	993.60559	-34.85206	1317.10266	-279.74445	-6.48103	1256.07227	-971.05115	-38.13953	1264.53662	-54.35138	162.82722	83.24451	242.90286	-115.28896	-4.24506	-532.10089	150.80392	-10.84909	-1246.68848	-152.85863	-10.80286
912	7.592	996.14624	-33.65848	1312.92139	-281.58521	-6.53818	1255.53955	-971.27075	-36.71223	1261.16235	-26.03668	162.37766	82.67709	229.96350	-115.75056	-4.36567	-544.44836	149.87042	-12.08016	-1259.54663	-153.33977	-10.82463
913	7.600	998.51050	-32.45226	1309.04932	-283.15820	-6.62323	1255.05420	-971.12097	-35.25069	1258.11584	2.38293	161.71355	81.80490	217.00385	-116.25433	-4.43889	-557.73279	149.12888	-12.66288	-1272.36987	-153.88712	-10.83216
914	7.608	1000.66974	-31.20687	1305.55042	-284.41022	-6.68813	1254.59631	-970.64032	-33.86127	1255.44702	30.86157	160.85387	80.69746	204.08228	-116.74525	-4.46589	-571.10767	148.57915	-12.88929	-1285.11255	-154.49698	-10.79052
915	7.617	1002.59460	-29.89375	1302.46594	-285.30862	-6.69257	1254.13513	-969.85919	-32.62948	1253.25464	59.41913	159.88550	79.37857	191.25043	-117.20052	-4.44921	-584.24219	148.13013	-13.03900	-1297.64502	-155.15515	-10.61730
916	7.625	1004.24786	-28.47309	1299.82092	-285.84332	-6.61602	1253.63477	-968.79706	-31.60560	1251.66321	88.12862	159.01532	77.87855	178.50226	-117.63312	-4.40913	-597.16443	147.71245	-13.27704	-1309.82080	-155.85487	-10.23388
917	7.633	1005.58685	-26.89481	1297.63196	-286.01987	-6.46285	1253.06519	-967.48175	-30.83583	1250.78247	117.08353	158.38782	76.20432	165.79030	-118.05579	-4.38926	-609.99048	147.31599	-13.59232	-1321.55566	-156.58957	-9.58880
918	7.642	1006.57916	-25.12678	1295.91663	-285.84921	-6.25731	1252.41602	-965.97064	-30.40639	1250.66907	146.35736	157.98114	74.31126	153.07065	-118.46075	-4.41269	-622.78052	146.95377	-13.92087	-1332.83789	-157.33907	-8.64252
919	7.650	1007.22021	-23.19889	1294.70313	-285.34131	-6.03581	1251.69910	-964.35278	-30.42714	1251.30188	175.97751	157.74918	72.17253	140.34512	-118.80780	-4.45541	-635.51892	146.64435	-14.26873	-1343.68384	-158.07025	-7.35406
920	7.658	1007.54077	-21.22703	1294.03235	-284.50882	-5.84578	1250.94629	-962.73578	-30.96103	1252.58118	205.90308	157.71457	69.82513	127.65504	-119.04381	-4.48668	-648.17334	146.43651	-14.63454	-1354.08875	-158.74576	-5.69320
921	7.667	1007.59302	-19.36396	1293.93945	-283.37802	-5.74354	1250.20068	-961.22302	-31.97825	1254.36353	236.03708	157.89647	67.30174	115.02074	-119.15817	-4.51413	-660.74622	146.39285	-14.92412	-1363.99707	-159.33109	-3.65779
922	7.675	1007.42285	-17.71061	1294.43323	-281.99545	-5.77686	1249.50488	-959.88293	-33.37808	1256.52087	266.30301	158.29608	64.57877	102.41077	-119.20140	-4.57246	-673.25464	146.50644	-15.05666	-1373.29419	-159.79947	-1.26488
923	7.683	1007.05493	-16.29185	1295.49194	-280.42740	-5.96162	1248.89050	-958.72491	-35.03699	1258.98926	296.68301	158.92294	61.60833	89.78516	-119.24452	-4.68264	-685.71100	146.67203	-15.07047	-1381.81201	-160.15318	1.45979
924	7.692	1006.49390	-15.09037	1297.07629	-278.75674	-6.27814	1248.37634	-957.69568	-36.82445	1261.75476	327.15479	159.76833	58.38068	77.14548	-119.32118	-4.83775	-698.15063	146.75903	-15.05723	-1389.32776	-160.43469	4.47034
925	7.700	1005.73065	-14.06647	1299.13843	-277.07739	-6.68631	1247.97351	-956.71271	-38.58248	1264.78821	357.62524	160.83997	54.98658	64.52352	-119.41988	-5.01285	-710.62659	146.69174	-15.07195	-1395.54639	-160.67545	7.70153
926	7.708	1004.75409	-13.16158	1301.62476	-275.48206	-7.14100	1247.68958	-955.73108	-40.11597	1268.00928	387.91559	162.21077	51.62502	51.93593	-119.54075	-5.17438	-723.16284	146.49376	-15.12639	-1400.08154	-160.84218	11.09773
927	7.717	1003.56171	-12.30621	1304.47644	-274.04620	-7.60234	1247.53418	-954.78229	-41.24851	1271.31055	417.74579	163.95261	48.53162	39.37366	-119.70894	-5.29827	-735.75269	146.25566	-15.20451	-1402.50391	-160.81306	14.67657
928	7.725	1002.16418	-11.43858	1307.63086	-272.81662	-8.04126	1247.52148	-953.94458	-41.90321	1274.59656	446.69440	166.03716	45.86147	26.81461	-119.92888	-5.38796	-748.37952	146.02710	-15.28747	-1402.51636	-160.32346	18.61676
929	7.733	1000.58490	-10.52552	1311.02478	-271.80859	-8.43518	1247.66162	-953.28540	-42.10897	1277.80420	474.14087	168.31952	43.55584	14.22266	-120.19434	-5.46851	-761.01910	145.77080	-15.38224	-1400.03662	-159.02060	23.18438
930	7.742	998.85376	-9.56177	1314.59766	-271.00864	-8.75770	1247.95178	-952.83301	-41.94231	1280.90125	499.30225	170.59456	41.26823	1.55853	-120.51358	-5.56490	-773.66901	145.43575	-15.49409	-1394.95776	-156.72559	28.38372
931	7.750	997.00128	-8.56021	1318.29382	-270.38190	-8.97318	1248.37817	-952.58264	-41.48029	1283.87805	521.48767	172.66173	38.48602	-11.19106	-120.87421	-5.67794	-786.37964	145.04828	-15.58948	-1386.92200	-153.58043	33.71949
932	7.758	995.05389	-7.55253	1322.06665	-269.88440	-9.03929	1248.92603	-952.51538	-40.79167	1286.73792	540.38336	174.38341	34.86455	-24.01226	-121.23186	-5.77925	-799.20325	144.68788	-15.62176	-1375.53564	-149.91566	38.43098
933	7.767	993.03223	-6.57693	1325.87695	-269.47525	-8.91383	1249.58289	-952.61298	-39.94853	1289.49365	556.08966	175.76154	30.50262	-36.88927	-121.56117	-5.84124	-812.12659	144.36513	-15.58191	-1360.69934	-146.05792	41.86709
934	7.775	990.95422	-5.65276	1329.68848	-269.12207	-8.56155	1250.33972	-952.85620	-39.02065	1292.15576	568.91455	176.96857	25.87805	-49.80750	-121.89037	-5.86011	-825.09167	143.99286	-15.51711	-1342.59082	-142.17946	43.61757
935	7.783	988.83954	-4.77584	1333.46448	-268.80029	-7.95727	1251.19348	-953.20575	-38.05248	1294.70337	579.11169	178.20844	21.51758	-62.75303	-122.25967	-5.85238	-838.06372	143.51018	-15.49319	-1321.43140	-138.25717	43.54650
936	7.792	986.70990	-3.93111	1337.16638	-268.49142	-7.08475	1252.14893	-953.58875	-37.05177	1297.07483	586.70239	179.50293	17.69097	-75.73066	-122.65526	-5.84873	-851.05438	142.99069	-15.52784	-1297.35522	-134.22871	41.85574
937	7.800	984.58746	-3.09948	1340.75378	-268.17960	-5.93644	1253.21069	-953.92004	-36.00138	1299.20508	591.38135	180.67503	14.35460	-88.76632	-123.02219	-5.86898	-864.10071	142.56631	-15.57684	-1270.44946	-130.17146	39.05571
938	7.808	982.49481	-2.26854	1344.18420	-267.84537	-4.51402	1254.37341	-954.14508	-34.89835	1301.07520	592.56897	181.51851	11.34291	-101.88752	-123.33536	-5.89257	-877.22662	142.24860	-15.60111	-1240.87817	-126.27448	35.79609
939	7.817	980.45215	-1.44614	1347.42017	-267.46396	-2.82671	1255.61975	-954.25012	-33.77157	1302.71179	589.77820	181.91658	8.60993	-115.09600	-123.62885	-5.88665	-890.41779	141.93069	-15.61331	-1208.96545	-122.67126	32.63628
940	7.825	978.47809	-0.64832	1350.43542	-267.01160	-0.89388	1256.92615	-954.22931	-32.65096	1304.14807	583.11450	181.86258	6.33242	-128.35257	-123.96265	-5.85651	-903.64502	141.54239	-15.64329	-1175.13220	-119.37560	29.90616
941	7.833	976.59265	0.12361	1353.21631	-266.47079	1.24861	1258.26868	-954.06012	-31.55780	1305.40955	573.38257	181.45297	4.74986	-141.59467	-124.36574	-5.83728	-916.88806	141.08249	-15.70936	-1139.76025	-116.37019	27.74384
942	7.842	974.82050	0.87945	1355.75342	-265.82941	3.55149	1259.62573	-953.71069	-30.52479	1306.52002	561.66992	180.85312	3.86591	-154.76508	-124.82733	-5.84675	-930.13037	140.57451	-15.81536	-1103.15356	-113.67699	26.20589
943	7.850	973.19324	1.62348	1358.03430	-265.08200	5.96352	1260.97754	-953.16345	-29.58709	1307.49475	548.91052	180.21382	3.41129	-167.82605	-125.35231	-5.84787	-943.36517	140.06973	-15.92930	-1065.57690	-111.32462	25.32420
944	7.858	971.75061	2.35373	1360.04016	-264.23438	8.44140	1262.30139	-952.43671	-28.75746	1308.32642	535.75220	179.60202	3.11221	-180.73886	-125.95605	-5.74095	-956.58563	139.62692	-15.99922	-1027.30005	-109.33469	25.13226
945	7.867	970.53546	3.07160	1361.74426	-263.30627	10.95252	1263.56555	-951.58551	-28.02711	1308.98584	522.54553	179.06155	2.88263	-193.42545	-126.62228	-5.39497	-969.76422	139.27074	-16.01054	-988.67279	-107.76035	25.68219
946	7.875	969.57910	3.78862	1363.11548	-262.33554	13.46349	1264.73071	-950.68048	-27.37826	1309.44006	509.39664	178.66934	2.74902	-205.77051	-127.37323	-4.68053	-982.87439	138.97588	-16.00031	-950.21930	-106.64510	26.95611
947	7.883	968.88733	4.52850	1364.12732	-261.37970	15.92153	1265.76318	-949.78662	-26.78805	1309.67383	496.31073	178.42503	2.65775	-217.67136	-128.31743	-3.50437	-995.90350	138.70181	-16.02364	-912.69720	-105.92345	28.69045
948	7.892	968.44415	5.31525	1364.76318	-260.50818	18.24901	1266.65344	-948.96240	-26.23472	1309.69727	483.28845	178.20290	2.45459	-229.07849	-129.55144	-1.86411	-1008.83868	138.46356	-16.10505	-876.98254	-105.43163	30.36737
949	7.900	968.23041	6.14748	1365.02039	-259.79147	20.35879	1267.41907	-948.27625	-25.70385	1309.53247	470.33771	177.91403	2.09538	-239.98599	-131.08434	0.16814	-1021.68024	138.31972	-16.20528	-843.63635	-105.06534	31.49319
950	7.908	968.23602	6.99067	1364.90759	-259.29355	22.17352	1268.09314	-947.82068	-25.18495	1309.19055	457.46225	177.64212	1.75332	-250.40479	-132.84438	2.56177	-1034.46362	138.27148	-16.26670	-812.45020	-104.91066	31.87759
951	7.917	968.45837	7.79662	1364.43750	-259.06470	23.63382	1268.70703	-947.70300	-24.65984	1308.65906	444.65421	177.54291	1.62784	-260.32791	-134.68681	5.41827	-1047.24475	138.24124	-16.28427	-782.51141	-105.19145	31.62765
952	7.925	968.89807	8.52470	1363.62061	-259.13617	24.70879	1269.28088	-948.01440	-24.09713	1307.90845	431.89301	177.60963	1.71324	-269.63495	-136.42632	8.96981	-1060.06152	138.17058	-16.27878	-752.78070	-106.11977	30.97276
953	7.933	969.55774	9.15769	1362.46265	-259.52008	25.41125	1269.82288	-948.80298	-23.47245	1306.90442	419.15457	177.65137	1.82353	-277.96127	-137.91861	13.51510	-1072.92297	138.04712	-16.25223	-722.65735	-107.82503	30.14710
954	7.942	970.43530	9.70695	1360.96448	-260.21375	25.78981	1270.32800	-950.06757	-22.79106	1305.61377	406.40805	177.53091	1.80053	-284.59305	-139.12907	19.31440	-1085.83301	137.78946	-16.23271	-692.16553	-110.36635	29.33629
955	7.950	971.51379	10.19727	1359.12463	-261.20114	25.90002	1270.77942	-951.76440	-22.07820	1304.01501	393.61105	177.27716	1.62747	-288.43521	-140.11475	26.46233	-1098.78577	137.26263	-16.29457	-661.78162	-113.70197	28.61934
956	7.958	972.76019	10.65241	1356.94373	-262.45221	25.78558	1271.15247	-953.82007	-21.35822	1302.11621	380.77588	176.99767	1.39375	-288.18045	-140.95718	34.79765	-1111.73425	136.50558	-16.47717	-632.15643	-117.60687	27.92149
957	7.967	974.13855	11.08907	1354.42615	-263.92508	25.47760	1271.41882	-956.14691	-20.64697	1299.95581	367.99081	176.79799	1.20502	-282.72632	-141.75687	43.93597	-1124.62524	135.76422	-16.72590	-603.96808	-121.69796	27.03522
958	7.975	975.62421	11.50060	1351.58179	-265.57150	25.00133	1271.55261	-958.65674	-19.95299	1297.57556	355.28973	176.70367	1.08464	-271.64047	-142.64240	53.36674	-1137.45459	135.21593	-16.95018	-577.88330	-125.59403	25.73460
959	7.983	977.20532	11.85564	1348.42480	-267.34143	24.38745	1271.53748	-961.27032	-19.29057	1294.99207	342.60535	176.60243	0.95351	-255.44568	-143.69063	62.42427	-1150.24573	134.84375	-17.11469	-554.48865	-129.02092	23.91038
960	7.992	978.87360	12.13013	1344.97290	-269.18408	23.68415	1271.36951	-963.91290	-18.69318	1292.19666	329.88141	176.31535	0.71342	-235.57712	-144.84650	70.22673	-1163.01697	134.58540	-17.24629	-534.22821	-131.79901	21.61360
961	8.000	980.61981	12.32540	1341.24683	-271.04959	22.95876	1271.05481	-966.49902	-18.20456	1289.17773	317.10300	175.76303	0.34549	-213.77798	-145.91074	75.92403	-1175.78552	134.41258	-17.37379	-517.40979	-133.80963	18.99665
962	8.008	982.43866	12.45834	1337.26807	-272.89703	22.28329	1270.60876	-968.93097	-17.86205	1285.94971	304.26001	175.08055	-0.05027	-191.14212	-146.56616	79.19259	-1188.58276	134.29340	-17.48796	-504.19061	-134.95778	16.21466
963	8.017	984.32941	12.54903	1333.06458	-274.69867	21.71182	1270.05273	-971.11377	-17.69927	1282.56152	291.36371	174.52979	-0.31734	-167.77789	-146.49490	80.45586	-1201.44934	134.18173	-17.56588	-494.59521	-135.14729	13.31711
964	8.025	986.28809	12.60804	1328.67908	-276.43600	21.26310	1269.40771	-972.97235	-17.75686	1279.07434	278.44281	174.26292	-0.38192	-143.41019	-145.52875	80.55476	-1214.38770	134.02005	-17.60294	-488.67261	-134.34924	10.18570
965	8.033	988.30377	12.63100	1324.17200	-278.09744	20.92222	1268.68909	-974.46265	-18.06703	1275.53552	265.52948	174.21597	-0.32961	-117.97576	-143.68675	80.20353	-1227.32666	133.75635	-17.58808	-486.61182	-132.74501	6.63117
966	8.042	990.35846	12.60510	1319.61487	-279.67786	20.66134	1267.90491	-975.56885	-18.62421	1271.98340	252.66266	174.20842	-0.32442	-91.59949	-141.11925	79.71569	-1240.17444	133.38248	-17.51088	-488.59967	-130.79332	2.69579
967	8.050	992.42596	12.52206	1315.08264	-281.17255	20.45700	1267.05579	-976.29419	-19.39331	1268.46814	239.86127	174.07764	-0.46253	-64.35645	-138.03236	79.08828	-1252.90405	132.96606	-17.42069	-494.54437	-129.09254	-1.08020
968	8.058	994.46820	12.38785	1310.65430	-282.57043	20.29121	1266.13623	-976.65259	-20.35030	1265.06958	227.10201	173.80597	-0.69649	-36.27004	-134.61681	78.21980	-1265.57300	132.61743	-17.40653	-503.92896	-128.07713	-3.92870
969	8.067	996.43750	12.21576	1306.41333	-283.84979	20.15174	1265.13843	-976.65704	-21.49608	1261.90527	214.34538	173.54060	-0.90708	-7.46743	-130.99942	77.06927	-1278.27417	132.35413	-17.50684	-515.79169	-127.80065	-5.51779
970	8.075	998.28656	12.01509	1302.44275	-284.97733	20.03632	1264.05554	-976.31311	-22.82087	1259.12097	201.58003	173.40157	-1.03624	21.78420	-127.25380	75.70656	-1291.05737	132.07324	-17.64698	-528.88885	-128.01396	-6.14885
971	8.083	999.97357	11.78915	1298.81604	-285.91614	19.94616	1262.88196	-975.62622	-24.26158	1256.86316	188.83127	173.38092	-1.07532	51.20847	-123.46593	74.27034	-1303.84839	131.73569	-17.65570	-542.17969	-128.40376	-6.35041
972	8.092	1001.46161	11.53740	1295.58948	-286.63712	19.87086	1261.61450	-974.61328	-25.70797	1255.24768	176.11604	173.40976	-1.02560	80.65768	-119.75867	72.87347	-1316.46167	131.44205	-17.35515	-555.20258	-128.76401	-6.49950
973	8.100	1002.72314	11.25935	1292.79944	-287.12308	19.78498	1260.25439	-973.31213	-27.04877	1254.33630	163.41098	173.35406	-0.97286	110.14833	-116.22993	71.53429	-1328.73804	131.27803	-16.60926	-567.95605	-129.05530	-6.74308
974	8.108	1003.74207	10.95129	1290.46741	-287.36697	19.66862	1258.80908	-971.78644	-28.18348	1254.13513	150.68716	173.04953	-1.05259	139.79462	-112.89960	70.18700	-1340.62805	131.20674	-15.28629	-580.57996	-129.35081	-7.08260
975	8.117	1004.50677	10.59794	1288.60925	-287.37015	19.53077	1257.29810	-970.12982	-28.98805	1254.61780	137.94962	172.45557	-1.29411	169.69165	-109.74311	68.74883	-1352.17725	131.14137	-13.26548	-593.16998	-129.71553	-7.46353
976	8.125	1005.00452	10.17483	1287.24451	-287.14255	19.40731	1255.75598	-968.47076	-29.31566	1255.75098	125.22447	171.71823	-1.58875	199.83728	-106.75677	67.18532	-1363.42725	131.04070	-10.54168	-605.75623	-130.15768	-7.81048
977	8.133	1005.22089	9.66518	1286.39563	-286.70200	19.34029	1254.22681	-966.95581	-29.06208	1257.49194	112.52267	171.04626	-1.80820	230.14465	-103.95929	65.50875	-1374.23438	130.92270	-7.24741	-618.34247	-130.66553	-8.06349
978	8.142	1005.14447	9.07637	1286.08044	-286.07370	19.36094	1252.75183	-965.70984	-28.23550	1259.75708	99.82716	170.57869	-1.90234	260.50916	-101.35001	63.70569	-1384.28369	130.86111	-3.52172	-630.92633	-131.22580	-8.22992
979	8.150	1004.77332	8.42936	1286.29980	-285.29492	19.48234	1251.36218	-964.79956	-26.96974	1262.41748	87.12067	170.33160	-1.89019	290.86371	-98.91978	61.70085	-1393.33423	130.90045	0.55454	-643.52161	-131.81944	-8.37212
980	8.158	1004.11383	7.73412	1287.03162	-284.42270	19.69745	1250.08362	-964.21100	-25.46551	1265.33521	74.40619	170.15689	-1.84301	321.17807	-96.68560	59.41924	-1401.27686	130.94708	4.88808	-656.16290	-132.42986	-8.53739
981	8.167	1003.17920	6.99783	1288.24011	-283.52914	19.98194	1248.94214	-963.85724	-23.90258	1268.39160	61.67294	169.85939	-1.85836	351.41495	-94.67233	56.85385	-1407.92188	130.95143	9.37120	-668.88147	-133.04544	-8.71976
982	8.175	1001.99036	6.24755	1289.88452	-282.68188	20.30386	1247.96204	-963.62964	-22.39717	1271.49414	48.87280	169.39966	-1.97372	381.47195	-92.90501	54.08409	-1412.82422	131.17137	14.07832	-681.69427	-133.65735	-8.87350
983	8.183	1000.57800	5.51426	1291.91797	-281.92953	20.63461	1247.16382	-963.45117	-21.02660	1274.58679	35.95349	168.83629	-2.15086	411.09842	-91.45410	51.27683	-1415.44836	131.92389	19.38608	-694.60486	-134.25204	-8.96253
984	8.192	998.98218	4.80640	1294.28784	-281.30484	20.95019	1246.56396	-963.28784	-19.86419	1277.66003	22.89395	168.16931	-2.34806	439.82904	-90.42270	48.61992	-1415.53516	133.04417	25.68713	-707.61285	-134.80251	-9.00450
985	8.200	997.25018	4.11642	1296.93896	-280.83279	21.22522	1246.17517	-963.13550	-18.98007	1280.73462	9.71411	167.41365	-2.53349	467.03024	-89.84525	46.17274	-1413.16260	133.88683	32.95486	-720.71954	-135.28955	-9.04326
986	8.208	995.43378	3.43661	1299.81323	-280.52686	21.43564	1246.00549	-963.00769	-18.42614	1283.83154	-3.54282	166.71365	-2.65650	492.04996	-89.63134	43.77882	-1408.46936	133.80406	40.48711	-733.91309	-135.71161	-9.09804
987	8.217	993.58240	2.76215	1302.85095	-280.37994	21.56511	1246.05579	-962.91284	-18.22540	1286.96118	-16.84619	166.24580	-2.67737	514.38129	-89.64312	41.15027	-1401.39478	132.49036	47.02837	-747.16907	-136.06189	-9.16272
988	8.225	991.72784	2.08816	1306.00134	-280.36234	21.59980	1246.32190	-962.83508	-18.36954	1290.12695	-30.19101	166.03561	-2.61295	533.79736	-89.83549	38.05235	-1391.63501	130.20735	51.49087	-760.47974	-136.34793	-9.22128
989	8.233	989.87769	1.40375	1309.22852	-280.42615	21.51610	1246.79553	-962.74261	-18.82865	1293.32129	-43.58197	165.91620	-2.52980	550.40350	-90.28592	34.40822	-1378.89014	127.65678	53.63263	-773.87024	-136.60991	-9.25184
990	8.242	988.02594	0.68871	1312.50598	-280.51111	21.27195	1247.46497	-962.60321	-19.56013	1296.51367	-57.02911	165.69327	-2.49442	564.51721	-91.07013	30.25358	-1363.16040	125.29996	53.87525	-787.37341	-136.87570	-9.23546
991	8.250	986.16290	-0.07847	1315.81042	-280.55014	20.80632	1248.31628	-962.38745	-20.51067	1299.64246	-70.56729	165.31714	-2.51680	576.40356	-92.17184	25.67728	-1344.70837	123.07340	52.73399	-800.98657	-137.14629	-9.17784
992	8.258	984.27844	-0.90559	1319.11768	-280.47733	20.05119	1249.33362	-962.08044	-21.61894	1302.61853	-84.23318	164.86658	-2.55610	586.06451	-93.55078	20.86594	-1323.74658	120.92372	50.61345	-814.66913	-137.42630	-9.11803
993	8.267	982.36621	-1.77779	1322.40283	-280.23874	18.95400	1250.49792	-961.69000	-22.80789	1305.34790	-97.99319	164.45284	-2.58028	593.20233	-95.26778	16.16088	-1300.27393	119.13150	47.83493	-828.38037	-137.72183	-9.09235
994	8.275	980.42938	-2.66264	1325.64026	-279.80066	17.50106	1251.78784	-961.22400	-23.97796	1307.76196	-111.75385	164.13824	-2.58471	597.33014	-97.47069	11.94075	-1274.22998	117.90518	44.60609	-842.10150	-138.03156	-9.09441
995	8.283	978.48151	-3.52567	1328.79932	-279.14951	15.72523	1253.17590	-960.67969	-25.04619	1309.84033	-125.46851	163.88295	-2.56449	598.00421	-100.19386	8.35378	-1245.73413	117.04921	41.04180	-855.82373	-138.36371	-9.08608
996	8.292	976.53937	-4.34318	1331.83960	-278.28815	13.68861	1254.62402	-960.06244	-26.00727	1311.61243	-139.16501	163.60535	-2.51551	595.05975	-103.21835	5.26620	-1215.11145	116.25247	37.31499	-869.53607	-138.73112	-9.04224
997	8.300	974.62103	-5.10880	1334.71826	-277.23141	11.45891	1256.08667	-959.37909	-26.92335	1313.13000	-152.86093	163.25992	-2.47057	588.74841	-106.12309	2.63720	-1182.72058	115.52553	33.77379	-883.22522	-139.12486	-8.98021
998	8.308	972.74939	-5.83084	1337.40149	-275.99924	9.10068	1257.51587	-958.61273	-27.84031	1314.44031	-166.50418	162.80791	-2.48570	579.77173	-108.40478	0.75637	-1148.87292	115.24729	30.85937	-896.87268	-139.51692	-8.94507
999	8.317	970.95038	-6.51524	1339.86694	-274.61090	6.67302	1258.86731	-957.72101	-28.73956	1315.58997	-180.00580	162.21489	-2.57350	568.99554	-109.72569	-0.21417	-1113.89136	115.77763	28.89549	-910.46381	-139.88724	-8.96480
1000	8.325	969.25446	-7.15538	1342.09717	-273.08688	4.22474	1260.10718	-956.66083	-29.56563	1316.63293	-193.33685	161.56602	-2.65643	556.98059	-110.20352	-0.64401	-1078.15820	117.05832	27.94713	-924.00537	-140.24896	-9.02159
1001	8.333	967.70154	-7.74391	1344.07764	-271.45267	1.79505	1261.21533	-955.43744	-30.28012	1317.61328	-206.54498	161.10352	-2.56861	543.96625	-110.35539	-0.97952	-1042.16016	118.72058	27.89969	-937.51709	-140.64090	-9.06824
1002	8.342	966.33612	-8.27992	1345.79724	-269.73978	-0.57902	1262.18018	-954.15430	-30.91016	1318.54272	-219.59576	161.00223	-2.15694	530.22906	-110.69302	-1.25768	-1006.48553	120.52844	28.69373	-951.01331	-141.06316	-9.08384
1003	8.350	965.19861	-8.76622	1347.24365	-267.98718	-2.85544	1262.99597	-952.98425	-31.55354	1319.38025	-232.29449	161.19958	-1.37940	516.21405	-111.33000	-1.37325	-971.71521	122.50651	30.28092	-964.51270	-141.44206	-9.11758
1004	8.358	964.32587	-9.21606	1348.40039	-266.24622	-4.98664	1263.66357	-952.05194	-32.30759	1320.03589	-244.45374	161.57915	-0.24581	502.34439	-111.98698	-1.41894	-938.34314	124.68530	32.27196	-978.02612	-141.72232	-9.23044
1005	8.367	963.75195	-9.65240	1349.24744	-264.58456	-6.92651	1264.19568	-951.37988	-33.19459	1320.40991	-256.03918	162.12106	1.22910	488.78119	-112.41839	-1.55261	-906.75116	126.93741	33.94765	-991.52319	-141.96030	-9.40121
1006	8.375	963.49982	-10.08903	1349.76123	-263.08453	-8.63533	1264.61804	-950.96356	-34.17440	1320.43921	-267.12750	162.80785	2.98070	475.42880	-112.66927	-1.79586	-877.10876	129.11714	34.75210	-1004.96759	-142.25653	-9.55601
1007	8.383	963.56848	-10.52100	1349.91626	-261.83691	-10.08154	1264.96484	-950.83398	-35.20555	1320.10889	-277.78802	163.57339	4.94743	462.16104	-112.90189	-2.06127	-849.22009	131.28018	34.63695	-1018.32794	-142.66199	-9.64223
1008	8.392	963.92926	-10.93621	1349.69250	-260.93164	-11.24728	1265.27087	-951.03510	-36.26852	1319.42578	-287.99371	164.34659	7.19123	448.94531	-113.20718	-2.26553	-822.51343	133.68817	33.93907	-1031.55139	-143.17815	-9.64851
1009	8.400	964.53625	-11.33057	1349.08423	-260.44659	-12.13235	1265.56909	-951.58691	-37.34178	1318.38684	-297.59412	165.06897	9.90643	435.79095	-113.60649	-2.39095	-796.23792	136.65135	33.02401	-1044.63367	-143.75075	-9.62103
1010	8.408	965.34595	-11.71091	1348.10144	-260.43579	-12.75180	1265.88586	-952.48633	-38.37793	1316.97717	-306.28687	165.69067	13.30161	422.69205	-114.10158	-2.47524	-769.70038	140.41837	32.06825	-1057.66541	-144.28575	-9.62891
1011	8.417	966.33228	-12.08767	1346.76196	-260.91846	-13.13048	1266.23157	-953.73090	-39.30335	1315.18103	-313.53326	166.18201	17.47819	409.62076	-114.66864	-2.57154	-742.44269	145.09653	31.10203	-1070.74695	-144.74326	-9.68607
1012	8.425	967.48944	-12.45898	1345.08325	-261.87729	-13.29538	1266.59534	-955.32813	-40.03115	1312.98584	-318.57800	166.57256	22.41724	396.52664	-115.23802	-2.71614	-714.36157	150.59473	30.13864	-1083.92334	-145.18338	-9.76134
1013	8.433	968.82001	-12.79932	1343.07690	-263.27118	-13.27007	1266.94775	-957.28149	-40.49491	1310.39331	-320.65448	166.96483	28.05291	383.35992	-115.75668	-2.90150	-685.71246	156.67050	29.24085	-1097.18335	-145.68588	-9.84143
1014	8.442	970.32318	-13.07383	1340.74634	-265.05286	-13.07597	1267.25134	-959.57739	-40.69058	1307.43994	-319.14758	167.47441	34.35682	370.10800	-116.25577	-3.07613	-656.98779	163.04073	28.50026	-1110.47461	-146.24785	-9.93122
1015	8.450	971.99646	-13.26329	1338.08740	-267.17392	-12.73446	1267.46631	-962.17639	-40.67495	1304.19067	-313.62622	168.17793	41.34708	356.79575	-116.79459	-3.19248	-628.77606	169.43706	27.92882	-1123.75208	-146.80830	-10.02586
1016	8.458	973.83820	-13.36818	1335.09790	-269.57922	-12.26643	1267.55530	-965.01154	-40.51867	1300.70544	-303.96954	169.12738	48.88288	343.46317	-117.37912	-3.25695	-601.67798	175.56538	27.34420	-1137.01758	-147.34232	-10.11305
1017	8.467	975.84302	-13.39866	1331.78760	-272.20694	-11.69419	1267.48926	-967.99725	-40.26430	1297.01697	-290.55090	170.32314	56.37172	330.14142	-117.96384	-3.32298	-576.27448	181.09668	26.41873	-1150.30505	-147.86290	-10.19116
1018	8.475	977.99664	-13.36816	1328.17700	-274.99402	-11.04450	1267.25146	-971.03589	-39.91109	1293.13684	-274.11145	171.63568	62.88459	316.84177	-118.49374	-3.42923	-553.10541	185.75543	24.89359	-1163.63818	-148.36993	-10.28191
1019	8.483	980.27325	-13.28571	1324.29321	-277.87610	-10.34862	1266.84229	-974.01575	-39.42570	1289.08240	-255.33881	172.84776	67.76566	303.56024	-118.95039	-3.55174	-532.63312	189.39641	22.73886	-1177.00879	-148.84369	-10.40799
1020	8.492	982.63635	-13.15047	1320.17188	-280.79022	-9.64404	1266.28308	-976.82062	-38.77533	1284.90515	-234.64380	173.79063	71.07130	290.27249	-119.37177	-3.63753	-515.19452	192.01767	20.12128	-1190.38586	-149.27078	-10.55044
1021	8.500	985.04578	-12.96152	1315.86206	-283.68179	-8.98023	1265.61060	-979.34869	-37.95207	1280.68335	-212.30530	174.39880	73.36973	276.93851	-119.81342	-3.67786	-501.00262	193.69960	17.26120	-1203.75342	-149.66917	-10.66131
1022	8.508	987.46167	-12.72759	1311.42908	-286.50601	-8.41434	1264.86633	-981.53455	-36.96831	1276.48975	-188.65137	174.66829	75.21182	263.54788	-120.28881	-3.72534	-490.22668	194.48106	14.29286	-1217.14099	-150.07439	-10.72263
1023	8.517	989.84528	-12.46212	1306.95215	-289.22433	-7.99278	1264.08875	-983.36292	-35.84885	1272.36597	-164.05133	174.58067	76.78752	250.13135	-120.75800	-3.83399	-483.09546	194.28395	11.15638	-1230.59070	-150.50304	-10.75728
1024	8.525	992.15643	-12.17373	1302.51892	-291.79962	-7.73876	1263.31189	-984.85596	-34.62890	1268.32385	-138.78125	174.06873	77.95952	236.70319	-121.18195	-3.99008	-479.91467	193.01315	7.61590	-1244.10986	-150.95285	-10.78218
1025	8.533	994.35193	-11.85917	1298.21741	-294.19083	-7.65515	1262.56506	-986.03656	-33.33539	1264.35645	-112.95575	173.08340	78.53402	223.25070	-121.57097	-4.12974	-480.87378	190.80710	3.52439	-1257.67725	-151.42191	-10.78605
1026	8.542	996.39130	-11.50510	1294.12988	-296.35193	-7.72790	1261.87219	-986.89966	-31.96317	1260.44653	-86.63953	171.68077	78.47461	209.78894	-121.97247	-4.21135	-485.69006	188.16711	-0.88848	-1271.25940	-151.91240	-10.75888
1027	8.550	998.24750	-11.09801	1290.32764	-298.23758	-7.92175	1261.24719	-987.41473	-30.48717	1256.58838	-59.97144	170.01428	77.90823	196.35352	-122.43797	-4.23034	-493.51404	185.75516	-5.05104	-1284.81116	-152.42203	-10.72136
1028	8.558	999.91046	-10.62663	1286.86792	-299.80811	-8.17714	1260.68640	-987.55566	-28.90160	1252.82568	-33.11584	168.25598	77.02139	182.95633	-122.98705	-4.20619	-503.42944	184.03981	-8.32591	-1298.28564	-152.93648	-10.70443
1029	8.567	1001.38116	-10.07567	1283.78992	-301.03302	-8.41916	1260.16272	-987.32690	-27.23415	1249.27124	-6.16089	166.51556	75.96876	169.59497	-123.57195	-4.19144	-514.94598	183.08121	-10.37256	-1311.63745	-153.44855	-10.70407
1030	8.575	1002.66309	-9.42889	1281.11829	-301.89407	-8.57956	1259.62988	-986.75885	-25.52320	1246.08435	20.88849	164.81891	74.82566	156.27806	-124.11278	-4.23575	-527.74719	182.58334	-11.38848	-1324.81116	-153.98344	-10.67349
1031	8.583	1003.75769	-8.68658	1278.87183	-302.38602	-8.61190	1259.03259	-985.89014	-23.80311	1243.42053	48.07452	163.19025	73.59277	143.01541	-124.57404	-4.32470	-541.27625	182.19719	-11.86912	-1337.73682	-154.57376	-10.53217
1032	8.592	1004.66437	-7.87362	1277.07129	-302.51456	-8.49362	1258.31860	-984.77484	-22.13179	1241.39502	75.45270	161.74268	72.24406	129.78557	-124.97873	-4.39831	-554.91986	181.78821	-12.19703	-1350.33887	-155.21609	-10.16478
1033	8.600	1005.37842	-7.02168	1275.74219	-302.29553	-8.23448	1257.44983	-983.50018	-20.62557	1240.07373	103.06586	160.64323	70.77130	116.53767	-125.36597	-4.42388	-568.36407	181.39972	-12.54448	-1362.54834	-155.88898	-9.46177
1034	8.608	1005.88776	-6.15170	1274.91211	-301.75400	-7.88588	1256.41577	-982.17542	-19.44966	1239.47412	130.93724	159.99084	69.17569	103.24500	-125.74225	-4.43432	-581.60162	181.09514	-12.94019	-1374.31665	-156.58954	-8.38050
1035	8.617	1006.17529	-5.27480	1274.60620	-300.92072	-7.53065	1255.23706	-980.90417	-18.77569	1239.56714	159.05365	159.74632	67.42018	89.93491	-126.06765	-4.50227	-594.72888	180.90239	-13.33554	-1385.63049	-157.30168	-6.94582
1036	8.625	1006.22449	-4.39686	1274.84497	-299.83368	-7.25680	1253.95825	-979.76666	-18.73475	1240.28247	187.35873	159.76282	65.41559	76.66252	-126.28970	-4.67146	-607.81238	180.80386	-13.67167	-1396.49292	-157.95444	-5.20087
1037	8.633	1006.01990	-3.52296	1275.63855	-298.54150	-7.12972	1252.63477	-978.81201	-19.36968	1241.51758	215.79297	159.88908	63.07487	63.47295	-126.38969	-4.91551	-620.88416	180.74728	-13.91438	-1406.88049	-158.46045	-3.14882
1038	8.642	1005.54907	-2.65976	1276.97766	-297.10226	-7.17405	1251.31860	-978.05841	-20.61609	1243.16406	244.33377	160.09174	60.38744	50.37984	-126.40517	-5.16148	-633.95123	180.70932	-14.07365	-1416.72119	-158.77426	-0.72877
1039	8.650	1004.80542	-1.80597	1278.83252	-295.58160	-7.37265	1250.04773	-977.49139	-22.33114	1245.14648	272.99503	160.49725	57.45440	37.35676	-126.40615	-5.34796	-646.98334	180.72755	-14.20785	-1425.90161	-158.88402	2.13649
1040	8.658	1003.78864	-0.94702	1281.16052	-294.05353	-7.67674	1248.84729	-977.05286	-24.32263	1247.43774	301.80695	161.29367	54.44429	24.35358	-126.44495	-5.47241	-659.94940	180.82906	-14.37884	-1434.25610	-158.77289	5.46948
1041	8.667	1002.50415	-0.07307	1283.91602	-292.59628	-8.01763	1247.73511	-976.64764	-26.35615	1250.03979	330.77106	162.57773	51.50211	11.33794	-126.52753	-5.58404	-672.86481	180.95444	-14.59506	-1441.47729	-158.39743	9.17462
1042	8.675	1000.96509	0.80283	1287.05127	-291.28177	-8.32328	1246.72913	-976.18170	-28.17334	1252.94507	359.76477	164.30101	48.71001	-1.70251	-126.62055	-5.73221	-685.78271	180.99196	-14.81677	-1447.00598	-157.66650	13.01696
1043	8.683	999.19373	1.65234	1290.51196	-290.16302	-8.53614	1245.85327	-975.60303	-29.53283	1256.10388	388.45917	166.31152	46.09344	-14.79443	-126.69157	-5.91975	-698.74738	180.86681	-15.00272	-1450.15405	-156.40526	16.76980
1044	8.692	997.21875	2.45921	1294.23352	-289.26514	-8.61790	1245.13562	-974.91565	-30.27232	1259.43457	416.31970	168.40608	43.61062	-27.96478	-126.75975	-6.09842	-711.77930	180.58865	-15.12860	-1450.47070	-154.32903	20.44612
1045	8.700	995.07355	3.23954	1298.14478	-288.58200	-8.54315	1244.60229	-974.17017	-30.37000	1262.86902	442.67255	170.41312	41.12707	-41.20428	-126.90558	-6.21681	-724.89575	180.23282	-15.18127	-1447.94116	-151.11478	24.27800
1046	8.708	992.79541	4.02488	1302.17981	-288.08130	-8.29585	1244.27258	-973.43982	-29.94556	1266.37134	466.84753	172.25128	38.39886	-54.48020	-127.20669	-6.26901	-738.10858	179.86272	-15.17268	-1442.77039	-146.58708	28.40347
1047	8.717	990.42200	4.82807	1306.28650	-287.71579	-7.87128	1244.15662	-972.79419	-29.19828	1269.92004	488.39429	173.86426	35.12820	-67.77296	-127.64617	-6.29453	-751.40015	179.47949	-15.14837	-1435.02454	-140.87718	32.65532
1048	8.725	987.98657	5.63910	1310.42517	-287.43646	-7.27594	1244.25574	-972.28046	-28.32646	1273.48889	507.19019	175.16550	31.13663	-81.09226	-128.12164	-6.33803	-764.73456	179.06468	-15.15075	-1424.53271	-134.41434	36.66657
1049	8.733	985.51703	6.44119	1314.55835	-287.20273	-6.52104	1244.56506	-971.91016	-27.44641	1277.02637	523.32867	176.10907	26.51920	-94.46297	-128.54655	-6.41145	-778.09991	178.62599	-15.18782	-1411.09741	-127.70892	40.02367
1050	8.742	983.04059	7.21321	1318.64832	-286.98462	-5.61284	1245.07703	-971.65991	-26.56552	1280.45789	536.94592	176.73705	21.61382	-107.90307	-128.89667	-6.49444	-791.51801	178.19725	-15.23842	-1394.66150	-121.08385	42.27115
1051	8.750	980.58240	7.93231	1322.65771	-286.75696	-4.54572	1245.78113	-971.49438	-25.65172	1283.72278	548.11902	177.13002	16.85201	-121.41297	-129.19839	-6.55590	-805.00458	177.82065	-15.27171	-1375.23328	-114.61880	42.97824
1052	8.758	978.16138	8.59779	1326.54919	-286.49475	-3.30138	1246.66187	-971.38562	-24.70700	1286.79993	556.78748	177.35242	12.63519	-134.97235	-129.50034	-6.57809	-818.56641	177.48450	-15.28569	-1352.80347	-108.31189	41.98823
1053	8.767	975.79388	9.24261	1330.28369	-286.17203	-1.85547	1247.69910	-971.30457	-23.73856	1289.68335	562.62769	177.44034	9.27322	-148.56082	-129.83032	-6.57237	-832.22974	177.09921	-15.32498	-1327.43176	-102.22050	39.59083
1054	8.775	973.50024	9.90594	1333.82178	-285.76401	-0.18751	1248.86670	-971.20258	-22.69586	1292.34985	565.00269	177.41544	6.91251	-162.17761	-130.18494	-6.56232	-845.98370	176.63539	-15.41337	-1299.32739	-96.46101	36.39725
1055	8.783	971.30408	10.60223	1337.12524	-285.25168	1.71161	1250.13513	-971.01196	-21.49194	1294.77441	563.21967	177.27002	5.42831	-175.80685	-130.55228	-6.55500	-859.72485	176.20807	-15.49104	-1268.79932	-91.14012	33.03424
1056	8.792	969.22675	11.31310	1340.16113	-284.62277	3.83461	1251.47375	-970.67090	-20.09151	1296.96667	557.01074	176.94417	4.49545	-189.39453	-130.94090	-6.53417	-873.34961	175.89958	-15.48105	-1236.17017	-86.32116	29.92029
1057	8.800	967.28558	12.00051	1342.90588	-283.86938	6.15727	1252.85669	-970.15308	-18.57484	1298.98145	546.90143	176.40652	3.83211	-202.88797	-131.38423	-6.46619	-886.87537	175.62563	-15.38051	-1201.72705	-82.04825	27.24502
1058	8.808	965.49622	12.63766	1345.34998	-282.98795	8.64092	1254.26648	-969.47119	-17.10395	1300.88904	534.18799	175.77081	3.30450	-216.24866	-131.90379	-6.29452	-900.40283	175.27335	-15.25086	-1165.72461	-78.37120	25.07462
1059	8.817	963.87280	13.22171	1347.49353	-281.98047	11.23520	1255.69092	-968.66180	-15.81328	1302.72693	520.38318	175.22238	2.89458	-229.40854	-132.50401	-5.92165	-913.97327	174.83675	-15.17998	-1128.44055	-75.36342	23.50319
1060	8.825	962.42682	13.75508	1349.33313	-280.85986	13.88293	1257.11414	-967.78186	-14.74319	1304.48413	506.51627	174.84795	2.64219	-242.25555	-133.20869	-5.20956	-927.52747	174.36989	-15.24262	-1090.23767	-73.14301	22.75747
1061	8.833	961.16693	14.23654	1350.85535	-279.66010	16.52411	1258.51282	-966.90533	-13.85926	1306.12659	492.92236	174.59995	2.52053	-254.67743	-134.06746	-4.03458	-941.00519	173.92531	-15.42979	-1051.63574	-71.81919	23.09213
1062	8.842	960.10144	14.67134	1352.04504	-278.44629	19.09690	1259.86206	-966.10553	-13.09720	1307.61768	479.51849	174.35503	2.38111	-266.61307	-135.14473	-2.36704	-954.41882	173.53448	-15.64995	-1013.37170	-71.35202	24.51776
1063	8.850	959.24036	15.07262	1352.89392	-277.31387	21.53616	1261.14709	-965.44122	-12.39420	1308.91895	466.14755	174.02193	2.10658	-278.06253	-136.48486	-0.28171	-967.82581	173.17049	-15.82271	-976.30945	-71.45905	26.61982
1064	8.858	958.59753	15.45454	1353.39856	-276.37134	23.77219	1262.37085	-964.95679	-11.70307	1309.99280	452.76648	173.62323	1.74512	-289.05753	-138.04205	2.12668	-981.25085	172.80002	-15.91887	-941.16321	-71.71084	28.67821
1065	8.867	958.18878	15.83057	1353.55359	-275.71451	25.73774	1263.55603	-964.68909	-10.98808	1310.80981	439.42630	173.23407	1.42624	-299.62616	-139.68146	4.85815	-994.64191	172.48300	-15.93222	-908.21960	-71.79409	30.08263
1066	8.875	958.02313	16.20919	1353.35022	-275.40717	27.38387	1264.73438	-964.68231	-10.21680	1311.34961	426.14932	172.92429	1.24004	-309.74860	-141.25771	8.07381	-1007.93018	172.31602	-15.88492	-877.22241	-71.72101	30.65459
1067	8.883	958.09973	16.57745	1352.77893	-275.47833	28.68786	1265.92700	-965.00165	-9.36687	1311.59729	412.88647	172.79753	1.21753	-319.25809	-142.66994	12.06987	-1021.11145	172.29591	-15.84260	-847.49347	-71.77380	30.52014
1068	8.892	958.41083	16.89577	1351.83093	-275.93207	29.64528	1267.13232	-965.72705	-8.44031	1311.53894	399.57721	172.87819	1.29441	-327.67609	-143.89552	17.18923	-1034.25842	172.30376	-15.86590	-818.26904	-72.26344	29.83243
1069	8.900	958.94116	17.12396	1350.49878	-276.75449	30.26741	1268.32666	-966.92426	-7.46637	1311.15613	386.20398	172.91064	1.28820	-334.06570	-144.98761	23.68568	-1047.46582	172.24658	-15.92700	-789.00812	-73.39481	28.73948
1070	8.908	959.66650	17.24693	1348.78076	-277.91510	30.59372	1269.47144	-968.61792	-6.48578	1310.43335	372.79254	172.60297	1.06465	-337.07620	-146.00583	31.55010	-1060.76172	172.14041	-15.93467	-759.46619	-75.28297	27.44635
1071	8.917	960.55933	17.27547	1346.68542	-279.36957	30.69355	1270.52222	-970.78424	-5.52806	1309.36963	359.38098	172.06625	0.71815	-335.30515	-146.99373	40.43479	-1074.12231	171.97150	-15.89311	-729.65540	-77.95123	26.16464
1072	8.925	961.59515	17.23689	1344.22644	-281.06741	30.64294	1271.43372	-973.35571	-4.60283	1307.97925	346.00009	171.62891	0.43660	-327.85388	-148.02917	49.75478	-1087.56616	171.63437	-15.93219	-699.82666	-81.29800	25.02967
1073	8.933	962.75293	17.16161	1341.41870	-282.96188	30.50129	1272.16528	-976.23444	-3.70730	1306.28528	332.67831	171.36545	0.25412	-314.77454	-149.20258	58.83577	-1101.11328	171.09338	-16.12968	-670.46021	-85.08066	24.05808
1074	8.942	964.01538	17.06239	1338.27954	-285.01608	30.31096	1272.69092	-979.30841	-2.83675	1304.31018	319.42853	171.16367	0.09243	-297.17563	-150.54140	66.99575	-1114.66650	170.46754	-16.39410	-642.24365	-88.94346	23.12568
1075	8.950	965.37213	16.92542	1334.83337	-287.20157	30.10513	1273.00562	-982.46576	-1.98691	1302.06995	306.23407	171.02692	-0.06181	-276.82748	-151.96317	73.59861	-1128.06030	169.92365	-16.55972	-615.99200	-92.52673	21.98989
1076	8.958	966.82202	16.72906	1331.11145	-289.49182	29.90971	1273.12219	-985.60107	-1.14349	1299.58203	293.06345	171.01273	-0.16027	-255.28595	-153.23184	78.19205	-1141.26587	169.54630	-16.57270	-592.48242	-95.58741	20.39791
1077	8.967	968.36780	16.46297	1327.14697	-291.85635	29.74754	1273.06470	-988.61688	-0.28444	1296.87842	279.85660	171.00627	-0.20766	-233.14941	-153.98949	80.74104	-1154.44385	169.29927	-16.54559	-572.27136	-98.03172	18.24045
1078	8.975	970.00604	16.12279	1322.97437	-294.26132	29.64095	1272.86499	-991.42773	0.58806	1294.00476	266.54663	170.82368	-0.26667	-210.20743	-153.92096	81.72350	-1167.77380	169.06929	-16.62684	-555.61487	-99.86830	15.63763
1079	8.983	971.71991	15.70841	1318.63428	-296.67377	29.60665	1272.55750	-993.96692	1.42392	1291.00378	253.15370	170.54109	-0.33991	-186.19205	-152.91187	81.87526	-1181.31213	168.77260	-16.85577	-542.55823	-101.12657	12.85478
1080	8.992	973.47900	15.23824	1314.17981	-299.06284	29.64860	1272.17432	-996.18835	2.13251	1287.90308	239.76677	170.41844	-0.36435	-161.14618	-151.05159	81.76535	-1194.96069	168.43275	-17.12446	-533.12122	-101.78251	10.08260
1081	9.000	975.24359	14.74011	1309.68311	-301.39877	29.75268	1271.74170	-998.06665	2.60945	1284.71667	226.43132	170.49460	-0.34810	-135.22971	-148.51550	81.57922	-1208.50659	168.13113	-17.26002	-527.45129	-101.77028	7.28984
1082	9.008	976.97174	14.22677	1305.23279	-303.65250	29.89338	1271.27307	-999.59106	2.78698	1281.45886	213.13916	170.55821	-0.37337	-108.53674	-145.47215	81.23022	-1221.80005	167.90163	-17.20511	-525.83057	-101.10893	4.30047
1083	9.017	978.62628	13.70444	1300.92200	-305.79291	30.05113	1270.77063	-1000.75397	2.67241	1278.15967	199.87672	170.44357	-0.46698	-81.15339	-142.06905	80.61230	-1234.91602	167.67458	-17.09659	-528.45099	-100.02589	1.06944
1084	9.025	980.17792	13.19142	1296.83740	-307.78082	30.22110	1270.23108	-1001.54907	2.32171	1274.88025	186.61252	170.13759	-0.58391	-53.23804	-138.43562	79.75170	-1248.04590	167.33812	-17.08800	-535.12787	-98.92564	-2.04626
1085	9.033	981.60699	12.70110	1293.05554	-309.56708	30.40636	1269.64954	-1001.97821	1.78490	1271.71411	173.28279	169.68854	-0.70466	-25.00043	-134.67444	78.78481	-1261.29053	166.86484	-17.19837	-545.22974	-98.19827	-4.43477
1086	9.042	982.90240	12.21848	1289.63342	-311.09894	30.60406	1269.01147	-1002.04810	1.08597	1268.77051	159.85696	169.16151	-0.85535	3.37770	-130.87082	77.85441	-1274.65747	166.32930	-17.38316	-557.71686	-98.01004	-5.77438
1087	9.050	984.05725	11.70625	1286.60107	-312.33252	30.79878	1268.28723	-1001.76489	0.24610	1266.17480	146.40195	168.66531	-1.02361	31.82867	-127.09592	77.01435	-1288.15918	165.84502	-17.57418	-571.29285	-98.26527	-6.27574
1088	9.058	985.06488	11.12877	1283.97266	-313.24246	30.97057	1267.43872	-1001.13770	-0.68147	1264.08032	133.02538	168.28494	-1.16151	60.40600	-123.38551	76.20554	-1301.74854	165.51328	-17.64528	-584.92004	-98.76070	-6.38340
1089	9.067	985.91534	10.46997	1281.76611	-313.82123	31.10681	1266.43359	-1000.18994	-1.60660	1262.64014	119.75165	167.96979	-1.28056	89.17749	-119.76809	75.33270	-1315.20337	165.33617	-17.48918	-598.25256	-99.32156	-6.44480
1090	9.075	986.58905	9.73644	1280.00854	-314.07266	31.20383	1265.25830	-998.97858	-2.42732	1261.95190	106.49248	167.62204	-1.41974	118.12721	-116.29832	74.34486	-1328.24219	165.22395	-17.03888	-611.42706	-99.83592	-6.62769
1091	9.083	987.05591	8.94809	1278.72729	-314.01141	31.26299	1263.92664	-997.60797	-3.05044	1262.02905	93.15208	167.23055	-1.56206	147.17569	-112.99913	73.22054	-1340.75146	165.15646	-16.11948	-624.60559	-100.26575	-6.95994
1092	9.092	987.28400	8.12296	1277.94214	-313.66504	31.29422	1262.47754	-996.22217	-3.38965	1262.81482	79.74857	166.82138	-1.68575	176.25375	-109.83477	71.91965	-1352.82385	165.18282	-14.48422	-637.81500	-100.63375	-7.38966
1093	9.100	987.24811	7.27580	1277.66345	-313.06924	31.32262	1260.96252	-994.97467	-3.35248	1264.21191	66.40573	166.40445	-1.81860	205.32768	-106.78477	70.38264	-1364.59851	165.20970	-12.10427	-651.00623	-100.99269	-7.82807
1094	9.108	986.92920	6.43219	1277.89612	-312.26044	31.38630	1259.43335	-993.98999	-2.84726	1266.09692	53.21564	166.02379	-1.97165	234.38177	-103.87306	68.54018	-1376.08826	165.02335	-9.19509	-664.12433	-101.40587	-8.17710
1095	9.117	986.31573	5.62033	1278.63696	-311.27670	31.52857	1257.93115	-993.33276	-1.82088	1268.31775	40.13998	165.73079	-2.09288	263.41101	-101.12929	66.30128	-1387.10864	164.58240	-5.91057	-677.16382	-101.92972	-8.38680
1096	9.125	985.41040	4.84405	1279.86902	-310.16486	31.78671	1256.48254	-992.99146	-0.29365	1270.71045	27.06885	165.46127	-2.14725	292.43130	-98.57799	63.57073	-1397.32031	164.04288	-2.22891	-690.17047	-102.58701	-8.49448
1097	9.133	984.22888	4.08566	1281.56238	-308.98132	32.17719	1255.09900	-992.88324	1.62808	1273.14233	13.94104	165.07571	-2.17768	321.44907	-96.25665	60.32644	-1406.31299	163.53087	1.88477	-703.18842	-103.33630	-8.57781
1098	9.142	982.79053	3.32916	1283.68005	-307.78625	32.68655	1253.78479	-992.88568	3.76458	1275.54834	0.76813	164.52928	-2.24072	350.36377	-94.22997	56.68591	-1413.62646	163.14807	6.38027	-716.23743	-104.08414	-8.68273
1099	9.150	981.11487	2.56219	1286.18005	-306.64001	33.26878	1252.54407	-992.87976	5.91016	1277.94592	-12.41708	163.88898	-2.34460	378.89246	-92.57134	52.87692	-1418.77979	163.09863	11.25390	-729.32928	-104.75066	-8.80290
1100	9.158	979.22943	1.76800	1289.01685	-305.60229	33.85058	1251.38672	-992.78052	7.87856	1280.40027	-25.59705	163.24185	-2.47068	406.58539	-91.30316	49.12564	-1421.41333	163.61235	16.79294	-742.47485	-105.32081	-8.90275
1101	9.167	977.17358	0.92829	1292.14355	-304.72772	34.35040	1250.32568	-992.54840	9.51377	1282.95605	-38.79245	162.65883	-2.59371	432.89890	-90.35687	45.53930	-1421.39172	164.67249	23.56884	-755.68469	-105.83505	-8.95829
1102	9.175	974.99176	0.03127	1295.51050	-304.05768	34.69992	1249.37354	-992.18799	10.69456	1285.60364	-52.04834	162.18771	-2.68003	457.28174	-89.59900	42.04032	-1418.72778	165.71790	31.85559	-768.96674	-106.33339	-8.98517
1103	9.183	972.72437	-0.92226	1299.06555	-303.61172	34.85809	1248.54272	-991.74768	11.35427	1288.29590	-65.38223	161.82285	-2.72747	479.27246	-88.88810	38.38803	-1413.47070	165.83228	40.93837	-782.30762	-106.79562	-9.01600
1104	9.192	970.40417	-1.91858	1302.76208	-303.38220	34.81317	1247.84839	-991.30487	11.50379	1290.97119	-78.77374	161.50543	-2.77076	498.61472	-88.13516	34.31393	-1405.63013	164.54971	49.30266	-795.67352	-107.15964	-9.05456
1105	9.200	968.05841	-2.93161	1306.56030	-303.33673	34.56837	1247.30994	-990.92462	11.23151	1293.57690	-92.19894	161.17979	-2.81359	515.31055	-87.37847	29.70850	-1395.08569	162.25061	55.61705	-809.04956	-107.42309	-9.07320
1106	9.208	965.71191	-3.93084	1310.42407	-303.42725	34.12465	1246.94885	-990.62903	10.65612	1296.08643	-105.65735	160.81262	-2.83936	529.51819	-86.80197	24.70390	-1381.62817	159.57269	59.40916	-822.46558	-107.66562	-9.05771
1107	9.217	963.38922	-4.90705	1314.31689	-303.59662	33.47618	1246.78296	-990.39478	9.87093	1298.49817	-119.17407	160.39328	-2.86979	541.35730	-86.61337	19.59286	-1365.17676	156.81038	60.95737	-835.97021	-107.94628	-9.03679
1108	9.225	961.11365	-5.88095	1318.19775	-303.78165	32.61142	1246.82166	-990.16119	8.95345	1300.81824	-132.77319	159.96916	-2.92848	550.75452	-86.89310	14.71163	-1345.81128	154.03009	60.78662	-849.58270	-108.25943	-9.05179
1109	9.233	958.90753	-6.87392	1322.02014	-303.91983	31.50829	1247.06335	-989.84198	8.00358	1303.03271	-146.45093	159.59560	-2.99731	557.40454	-87.56036	10.37472	-1323.55957	151.32349	59.25532	-863.27698	-108.58737	-9.10291
1110	9.242	956.79004	-7.87931	1325.73682	-303.95917	30.13301	1247.49829	-989.34680	7.11102	1305.09705	-160.18512	159.24934	-3.04306	560.88116	-88.42064	6.77495	-1298.36475	148.75130	56.49842	-877.00793	-108.92278	-9.14906
1111	9.250	954.77362	-8.86484	1329.30200	-303.86218	28.45742	1248.10901	-988.61450	6.28483	1306.95801	-173.94531	158.88176	-3.05457	560.80713	-89.27398	3.91070	-1270.29883	146.28601	52.66715	-890.74640	-109.25816	-9.15958
1112	9.258	952.86530	-9.79776	1332.67566	-303.60013	26.48242	1248.86694	-987.64722	5.45788	1308.59253	-187.69342	158.50259	-3.05001	557.02112	-90.06307	1.74986	-1239.65503	143.88995	48.12938	-904.48444	-109.59466	-9.13717
1113	9.267	951.07056	-10.66193	1335.83154	-303.14780	24.24835	1249.73303	-986.50256	4.56160	1310.02771	-201.40741	158.13385	-3.04549	549.82507	-90.82149	0.38321	-1206.81396	141.64709	43.46910	-918.20520	-109.94897	-9.09672
1114	9.275	949.39392	-11.45129	1338.75745	-302.48459	21.82780	1250.65979	-985.25488	3.56857	1311.29834	-215.07379	157.74582	-3.03193	539.98834	-91.47179	-0.20844	-1172.16638	139.89471	39.35655	-931.87244	-110.33073	-9.05009
1115	9.283	947.84180	-12.16204	1341.44971	-301.59967	19.30938	1251.59900	-983.98059	2.48570	1312.40173	-228.63806	157.32410	-2.99197	528.26837	-91.89285	-0.37720	-1136.18396	138.96597	36.22905	-945.46906	-110.71609	-9.01184
1116	9.292	946.42737	-12.79330	1343.90564	-300.49680	16.78257	1252.51111	-982.74280	1.34833	1313.33044	-241.99872	156.95471	-2.89120	515.21857	-92.13528	-0.54840	-1099.40454	138.74153	34.04447	-959.02271	-111.06427	-9.00899
1117	9.300	945.17206	-13.34929	1346.11816	-299.19958	14.32226	1253.36841	-981.56396	0.19676	1314.09998	-255.05365	156.78271	-2.62042	501.45425	-92.35742	-0.87363	-1062.28833	138.89963	32.61372	-972.60046	-111.36200	-9.06834
1118	9.308	944.10730	-13.84663	1348.07275	-297.75272	11.98034	1254.14893	-980.44727	-0.96582	1314.71045	-267.72565	156.93411	-2.00335	487.56537	-92.61802	-1.26177	-1025.19910	139.46790	32.08202	-986.27594	-111.62856	-9.18940
1119	9.317	943.27496	-14.31489	1349.74792	-296.21683	9.79562	1254.83716	-979.42108	-2.15908	1315.13049	-279.93353	157.48199	-0.92852	473.84076	-92.86630	-1.60347	-988.52350	140.71915	32.74059	-1000.04193	-111.88096	-9.34451
1120	9.325	942.71472	-14.77460	1351.11816	-294.66141	7.81007	1255.42871	-978.52063	-3.36464	1315.33472	-291.57056	158.42232	0.55973	460.30698	-93.08350	-1.87744	-952.71802	142.72359	34.40124	-1013.77924	-112.13823	-9.48766
1121	9.333	942.44775	-15.21627	1352.15540	-293.16119	6.07259	1255.93103	-977.74524	-4.51503	1315.33569	-302.55200	159.66327	2.34143	446.88419	-93.33130	-2.10840	-918.26636	145.20845	36.20726	-1027.34351	-112.46374	-9.55814
1122	9.342	942.46887	-15.61066	1352.83215	-291.79553	4.62832	1256.35901	-977.09503	-5.54238	1315.14343	-312.86896	161.04346	4.35933	433.50287	-93.66962	-2.29940	-885.63000	147.79169	37.17854	-1040.66479	-112.93889	-9.52358
1123	9.350	942.75043	-15.93840	1353.12915	-290.64218	3.50319	1256.73547	-976.63849	-6.42000	1314.71704	-322.55884	162.37589	6.68494	420.16522	-94.08893	-2.43834	-855.05603	150.33208	36.92149	-1053.81042	-113.55208	-9.43207
1124	9.358	943.25549	-16.20480	1353.04175	-289.76505	2.69445	1257.09412	-976.49292	-7.16551	1314.00146	-331.59979	163.50693	9.50513	406.90451	-94.54020	-2.54122	-826.28442	153.03131	35.75386	-1066.94116	-114.16061	-9.38238
1125	9.367	943.95447	-16.42778	1352.57581	-289.20859	2.17493	1257.47522	-976.76385	-7.81603	1312.97229	-339.76605	164.34042	13.03332	393.71271	-95.00091	-2.64636	-798.55615	156.20120	34.20522	-1080.14087	-114.62680	-9.41480
1126	9.375	944.83044	-16.61308	1351.74133	-288.99969	1.90514	1257.91211	-977.52063	-8.40655	1311.62317	-346.50201	164.83563	17.37904	380.54800	-95.46581	-2.78771	-770.96509	160.04048	32.58598	-1093.36572	-114.97184	-9.46535
1127	9.383	945.87720	-16.74200	1350.54468	-289.14697	1.84172	1258.41687	-978.79303	-8.96720	1309.95557	-350.94366	165.07083	22.51697	367.39041	-95.91904	-2.97841	-742.80371	164.60536	31.02483	-1106.57080	-115.33070	-9.47250
1128	9.392	947.09772	-16.78770	1348.98401	-289.64236	1.94263	1258.97388	-980.56934	-9.52659	1307.98340	-352.14038	165.30309	28.42157	354.24081	-96.37306	-3.18771	-713.82178	169.78220	29.64030	-1119.77148	-115.77135	-9.47090
1129	9.400	948.50159	-16.73688	1347.04968	-290.47073	2.17490	1259.54468	-982.78625	-10.10154	1305.72058	-349.30109	165.84502	35.17008	341.08612	-96.86879	-3.35832	-684.34424	175.23639	28.53841	-1132.99023	-116.25609	-9.53003
1130	9.408	950.09613	-16.58898	1344.73083	-291.61801	2.52048	1260.07849	-985.32806	-10.67403	1303.17664	-341.92957	166.85782	42.73746	327.90869	-97.41435	-3.47176	-655.12225	180.48769	27.70937	-1146.22888	-116.75599	-9.66939
1131	9.417	951.88080	-16.34598	1342.02258	-293.06726	2.97026	1260.52515	-988.05365	-11.19129	1300.36792	-330.00604	168.27757	50.59641	314.71045	-97.97882	-3.57102	-627.07587	185.08299	26.94169	-1159.48706	-117.27075	-9.85515
1132	9.425	953.84515	-16.00620	1338.93213	-294.79150	3.51195	1260.84387	-990.83008	-11.59416	1297.30774	-314.13342	169.89587	57.71173	301.49905	-98.53131	-3.70703	-601.09918	188.74275	25.84422	-1172.77112	-117.77286	-10.02026
1133	9.433	955.96832	-15.56033	1335.48022	-296.75409	4.12421	1261.01062	-993.55304	-11.83062	1293.98694	-295.25995	171.50076	63.16855	288.27512	-99.05052	-3.88863	-577.92133	191.41449	24.04281	-1186.07312	-118.23948	-10.10369
1134	9.442	958.22388	-15.00289	1331.69812	-298.91296	4.77518	1261.02209	-996.14697	-11.84998	1290.38562	-274.16730	172.95120	66.81045	275.04230	-99.51484	-4.09338	-558.01013	193.19626	21.41718	-1199.37549	-118.68467	-10.11778
1135	9.450	960.58331	-14.35000	1327.62842	-301.22354	5.42238	1260.89453	-998.55737	-11.62384	1286.51245	-251.30658	174.18663	69.21648	261.80316	-99.92481	-4.28363	-541.58966	194.20395	18.14723	-1212.68323	-119.12290	-10.14634
1136	9.458	963.01349	-13.63533	1323.32617	-303.63766	6.01478	1260.65845	-1000.75049	-11.18805	1282.44287	-226.98962	175.21140	71.11084	248.53790	-100.32471	-4.41175	-528.79871	194.53462	14.53698	-1226.01917	-119.55589	-10.23978
1137	9.467	965.47668	-12.89503	1318.86084	-306.10223	6.50185	1260.34985	-1002.70007	-10.62918	1278.30249	-201.53564	176.00650	72.83165	235.21246	-100.75699	-4.46136	-519.85925	194.27359	10.78733	-1239.39478	-119.98103	-10.34824
1138	9.475	967.93414	-12.15755	1314.31641	-308.56088	6.85068	1260.00500	-1004.36481	-10.00828	1274.19421	-175.22711	176.46915	74.26767	221.82053	-101.21646	-4.47250	-515.10999	193.46101	6.90087	-1252.80444	-120.39174	-10.39386
1139	9.483	970.34473	-11.43362	1309.78784	-310.95798	7.05433	1259.65833	-1005.69092	-9.30962	1270.15112	-148.24426	176.48466	75.12270	208.39111	-101.67297	-4.49728	-514.85980	192.13289	2.79470	-1266.25244	-120.79414	-10.36893
1140	9.492	972.66418	-10.71299	1305.37561	-313.23755	7.12595	1259.33911	-1006.63721	-8.47064	1266.16174	-120.71637	176.02386	75.20471	194.94009	-102.11367	-4.53604	-519.02722	190.44044	-1.48450	-1279.76208	-121.21054	-10.32548
1141	9.500	974.85205	-9.97457	1301.17627	-315.34073	7.09537	1259.06653	-1007.19684	-7.45185	1262.21826	-92.80316	175.15662	74.58267	181.45145	-102.56026	-4.53613	-526.82977	188.68988	-5.60213	-1293.32935	-121.66162	-10.30579
1142	9.508	976.87915	-9.20100	1297.27466	-317.20847	7.00877	1258.84546	-1007.40277	-6.27109	1258.34485	-64.67581	174.01331	73.55125	167.92941	-103.03547	-4.47560	-537.11176	187.23706	-8.95932	-1306.89185	-122.16572	-10.31344
1143	9.517	978.72961	-8.38035	1293.74146	-318.78564	6.92035	1258.66431	-1007.31262	-4.98261	1254.60962	-36.42523	172.75180	72.43460	154.41965	-103.51404	-4.41713	-549.03888	186.27235	-11.09491	-1320.36157	-122.72939	-10.32609
1144	9.525	980.39154	-7.49669	1290.62817	-320.02289	6.87913	1258.49438	-1006.97821	-3.63427	1251.12646	-8.03094	171.50529	71.38519	140.95279	-103.95618	-4.43019	-562.11469	185.69836	-12.10640	-1333.66284	-123.34093	-10.30453
1145	9.533	981.84705	-6.53652	1287.96692	-320.88239	6.91787	1258.28979	-1006.41772	-2.25411	1248.05688	20.58575	170.33136	70.36137	127.52215	-104.36688	-4.49831	-575.77612	185.29306	-12.45053	-1346.72681	-124.00195	-10.17914
1146	9.542	983.07159	-5.50546	1285.77844	-321.34650	7.05014	1257.99780	-1005.61743	-0.88684	1245.60181	49.50314	169.24339	69.26221	114.12236	-104.77268	-4.55677	-589.48346	184.91431	-12.53100	-1359.46729	-124.72158	-9.84054
1147	9.550	984.04114	-4.43187	1284.08350	-321.41901	7.27596	1257.57104	-1004.56470	0.36913	1243.96094	78.75519	168.26547	68.01869	100.75999	-105.17763	-4.58772	-602.98706	184.52884	-12.62289	-1371.78406	-125.48524	-9.17462
1148	9.558	984.73792	-3.36259	1282.90601	-321.11725	7.58251	1256.97815	-1003.28314	1.37199	1243.26453	108.30621	167.40804	66.57462	87.44180	-105.55422	-4.63547	-616.27234	184.18829	-12.87873	-1383.60254	-126.28187	-8.12918
1149	9.567	985.15100	-2.34521	1282.26904	-320.46368	7.93620	1256.21338	-1001.84351	1.98362	1243.52222	138.07616	166.63271	64.87398	74.17516	-105.85687	-4.74697	-629.39990	183.95346	-13.29080	-1394.90186	-127.11388	-6.73064
1150	9.575	985.27625	-1.40153	1282.18518	-319.48557	8.27876	1255.30261	-1000.34619	2.11200	1244.61633	167.98366	165.91174	62.90839	60.95521	-106.06557	-4.92318	-642.42609	183.80539	-13.74964	-1405.68372	-127.94499	-5.01243
1151	9.583	985.11554	-0.52379	1282.65161	-318.21979	8.53767	1254.29968	-998.88171	1.72700	1246.34204	197.98630	165.29645	60.72426	47.76515	-106.21162	-5.11930	-655.38843	183.70694	-14.14335	-1415.91626	-128.68686	-2.95692
1152	9.592	984.67468	0.30412	1283.65100	-316.71390	8.64687	1253.26770	-997.49164	0.86177	1248.49023	228.11667	164.86047	58.34336	34.60743	-106.33981	-5.28326	-668.32233	183.68584	-14.41644	-1425.52295	-129.26028	-0.52421
1153	9.600	983.96008	1.08699	1285.15979	-315.02676	8.56508	1252.25879	-996.16833	-0.39563	1250.92517	258.43820	164.63237	55.73261	21.50282	-106.45900	-5.40419	-681.26495	183.75612	-14.58705	-1434.39624	-129.65164	2.30606
1154	9.608	982.97607	1.81695	1287.15002	-313.23190	8.28495	1251.30725	-994.89752	-1.91703	1253.59790	288.96054	164.63487	52.89579	8.45485	-106.54655	-5.51408	-694.24280	183.83636	-14.71856	-1442.35352	-129.89693	5.51776
1155	9.617	981.72736	2.48414	1289.58313	-311.41626	7.83630	1250.42871	-993.69641	-3.54239	1256.50562	319.62378	164.91005	49.95874	-4.56201	-106.60385	-5.64224	-707.26678	183.82593	-14.88216	-1449.03015	-130.04379	9.03764
1156	9.625	980.22919	3.08989	1292.40710	-309.67383	7.28130	1249.62463	-992.61371	-5.08401	1259.63672	350.29834	165.48932	47.13394	-17.58250	-106.68150	-5.79600	-720.34174	183.69572	-15.10529	-1453.82324	-130.11444	12.74325
1157	9.633	978.51276	3.65774	1295.56201	-308.09537	6.69880	1248.89392	-991.69733	-6.34194	1262.93970	380.74323	166.37410	44.60501	-30.62968	-106.83491	-5.96663	-733.45251	183.45946	-15.32071	-1456.10791	-129.95284	16.55023
1158	9.642	976.61847	4.22724	1298.98438	-306.75027	6.16585	1248.24915	-990.96570	-7.15645	1266.34363	410.53992	167.54710	42.44631	-43.71394	-107.07784	-6.12530	-746.57202	183.12221	-15.43668	-1455.66357	-129.07809	20.50527
1159	9.650	974.58966	4.82971	1302.61060	-305.67047	5.74314	1247.71973	-990.40167	-7.47904	1269.79797	439.05090	168.97926	40.58473	-56.84284	-107.38310	-6.23644	-759.71167	182.70712	-15.45319	-1452.69238	-126.91635	24.71782
1160	9.658	972.47064	5.47042	1306.38159	-304.85089	5.46700	1247.33655	-989.96655	-7.38115	1273.27625	465.52298	170.56616	38.74556	-70.02860	-107.71288	-6.28788	-772.91144	182.27774	-15.44323	-1447.28650	-123.31862	29.15329
1161	9.667	970.30237	6.13572	1310.24463	-304.25943	5.35112	1247.11890	-989.61707	-6.98634	1276.75415	489.34006	172.11336	36.49460	-83.29142	-108.04086	-6.30301	-786.17712	181.88574	-15.45499	-1439.12720	-118.72325	33.51924
1162	9.675	968.11542	6.81728	1314.15271	-303.84485	5.39952	1247.07373	-989.30981	-6.39483	1280.20276	510.22104	173.47221	33.48817	-96.64046	-108.35815	-6.32715	-799.48334	181.53735	-15.47582	-1427.80664	-113.76045	37.36665
1163	9.683	965.92798	7.52268	1318.06396	-303.54327	5.62141	1247.20264	-989.00006	-5.65056	1283.59119	528.19397	174.64835	29.74170	-110.04853	-108.67199	-6.38973	-812.81775	181.22452	-15.48030	-1413.18896	-108.84138	40.25128
1164	9.692	963.75366	8.25149	1321.93726	-303.28156	6.03803	1247.50708	-988.64594	-4.76130	1286.88525	543.41760	175.76686	25.64458	-123.48367	-108.98933	-6.47313	-826.19580	180.94786	-15.47301	-1395.38354	-104.07669	41.76707
1165	9.700	961.61200	8.97208	1325.73218	-302.98029	6.68167	1247.98901	-988.21478	-3.73320	1290.04700	556.02881	176.94818	21.70437	-136.95322	-109.31245	-6.53168	-839.64246	180.67964	-15.47296	-1374.54761	-99.39079	41.59566
1166	9.708	959.52869	9.64500	1329.41113	-302.56558	7.58820	1248.64746	-987.68903	-2.57781	1293.03699	566.01990	178.18207	18.22947	-150.47809	-109.65045	-6.54366	-853.16235	180.33315	-15.49917	-1350.79309	-94.68906	39.72555
1167	9.717	957.52515	10.25927	1332.93970	-301.98682	8.78206	1249.47302	-987.07050	-1.31424	1295.82532	573.08954	179.36334	15.20839	-164.05063	-110.00214	-6.53695	-866.74030	179.84564	-15.56085	-1324.23267	-89.98122	36.59053
1168	9.725	955.61121	10.83019	1336.28882	-301.22250	10.26472	1250.44800	-986.37750	0.01889	1298.40771	576.63525	180.45715	12.46716	-177.64725	-110.34588	-6.55151	-880.37494	179.27777	-15.63803	-1295.08569	-85.39976	32.89431
1169	9.733	953.79163	11.37560	1339.43762	-300.26923	12.01988	1251.54590	-985.62671	1.37706	1300.80566	576.08093	181.46231	9.89211	-191.26044	-110.67084	-6.58242	-894.07483	178.76682	-15.69711	-1263.70752	-81.13181	29.28198
1170	9.742	952.07672	11.90018	1342.36890	-299.13074	14.02101	1252.73132	-984.80609	2.73602	1303.04333	571.38843	182.21532	7.52492	-204.88693	-110.99566	-6.58739	-907.81091	178.40352	-15.71734	-1230.49341	-77.32135	26.14410
1171	9.750	950.48376	12.39551	1345.06274	-297.81760	16.22763	1253.96143	-983.87073	4.08084	1305.13062	563.25098	182.44209	5.53711	-218.49402	-111.36236	-6.53092	-921.52588	178.17073	-15.69436	-1195.75562	-74.03267	23.62887
1172	9.758	949.03345	12.85769	1347.49658	-296.34802	18.58878	1255.19275	-982.76807	5.37679	1307.06970	552.64819	182.04358	4.09543	-232.02081	-111.81911	-6.38501	-935.19873	177.96074	-15.64200	-1159.69238	-71.30125	21.76501
1173	9.767	947.74902	13.29741	1349.65015	-294.74429	21.05595	1256.38892	-981.46161	6.57619	1308.86499	540.35669	181.23572	3.19491	-245.38779	-112.40305	-6.09356	-948.85516	177.65381	-15.59863	-1122.49316	-69.18629	20.59511
1174	9.775	946.65552	13.72063	1351.51062	-293.03180	23.58714	1257.52014	-979.94769	7.65518	1310.51880	527.02356	180.38187	2.67158	-258.48819	-113.15547	-5.54708	-962.49829	177.21097	-15.61647	-1084.49805	-67.76934	20.24965
1175	9.783	945.77710	14.11530	1353.07043	-291.24411	26.14475	1258.56067	-978.27228	8.62751	1312.01843	513.29443	179.74115	2.37005	-271.19528	-114.12842	-4.61314	-976.09094	176.69359	-15.70944	-1046.27246	-67.10501	20.89634
1176	9.792	945.13989	14.47105	1354.31909	-289.42905	28.69126	1259.48950	-976.53070	9.52184	1313.33240	499.61166	179.37975	2.19741	-283.39682	-115.35672	-3.21771	-989.62561	176.21017	-15.82166	-1008.56647	-67.11495	22.51342
1177	9.800	944.77570	14.79951	1355.23682	-287.65179	31.17554	1260.29736	-974.84180	10.36535	1314.41760	486.10101	179.19806	2.05156	-295.03958	-116.85492	-1.38162	-1003.14124	175.84116	-15.89148	-972.17914	-67.52392	24.65636
1178	9.808	944.71698	15.13224	1355.80017	-285.99347	33.52460	1260.99402	-973.32080	11.18616	1315.22449	472.70102	179.01202	1.82775	-306.14005	-118.61871	0.83248	-1016.63977	175.60609	-15.91412	-937.74451	-68.00075	26.59530
1179	9.817	944.98560	15.50529	1355.98730	-284.54358	35.65939	1261.60962	-972.07483	12.00224	1315.70044	459.32343	178.72226	1.51120	-316.72974	-120.59207	3.39753	-1030.04077	175.50961	-15.90565	-905.48737	-68.40445	27.80440
1180	9.825	945.58588	15.93665	1355.78076	-283.38867	37.51763	1262.18823	-971.20782	12.81093	1315.79688	445.94540	178.41890	1.21066	-326.79404	-122.64738	6.37176	-1043.26538	175.53824	-15.86575	-875.05121	-68.86888	28.23636
1181	9.833	946.50800	16.40710	1355.16992	-282.59854	39.05998	1262.77332	-970.81293	13.60632	1315.48071	432.61444	178.27420	1.07888	-336.23550	-124.60893	9.91616	-1056.35706	175.57460	-15.81927	-845.60712	-69.67351	28.11510
1182	9.842	947.73462	16.87025	1354.15100	-282.21463	40.26665	1263.39282	-970.95813	14.39421	1314.74573	419.38193	178.33376	1.16059	-344.78940	-126.31525	14.28137	-1069.45203	175.46375	-15.81271	-816.27722	-71.06421	27.65764
1183	9.850	949.23853	17.28984	1352.72339	-282.24597	41.13606	1264.05090	-971.67267	15.18279	1313.61450	406.23987	178.40965	1.29821	-351.87283	-127.69894	19.74736	-1082.64001	175.23738	-15.80810	-786.52844	-73.17709	27.04843
1184	9.858	950.98083	17.66022	1350.88574	-282.67224	41.68510	1264.73059	-972.93427	15.97125	1312.13635	393.12567	178.26775	1.27859	-356.45938	-128.82155	26.48862	-1095.92444	175.08810	-15.69573	-756.25720	-76.04260	26.49171
1185	9.867	952.92181	17.99303	1348.63965	-283.45056	41.95084	1265.40161	-974.67163	16.75392	1310.37122	379.97961	177.90427	1.06989	-357.17294	-129.82495	34.41174	-1109.29004	175.00369	-15.50225	-725.69574	-79.56583	26.16027
1186	9.875	955.02991	18.29487	1345.99292	-284.52563	41.98695	1266.03064	-976.79065	17.52966	1308.36267	366.78674	177.45160	0.78565	-352.73160	-130.84801	43.10804	-1122.72754	174.67787	-15.45056	-695.31042	-83.51547	26.10463
1187	9.883	957.28430	18.55687	1342.96008	-285.84109	41.84687	1266.58777	-979.19525	18.29956	1306.12598	353.58624	177.00412	0.51654	-342.53729	-131.98784	51.97491	-1136.17432	173.97060	-15.69875	-665.69336	-87.56058	26.20491
1188	9.892	959.67761	18.76013	1339.55640	-287.34546	41.56783	1267.04675	-981.78436	19.06047	1303.65186	340.43637	176.69331	0.31845	-327.05380	-133.30476	60.34282	-1149.49658	173.15395	-16.14693	-637.47540	-91.32634	26.18333
1189	9.900	962.21210	18.88418	1335.79175	-288.99207	41.17368	1267.38281	-984.45245	19.80320	1300.91711	327.33899	176.59549	0.21579	-307.73386	-134.78600	67.49541	-1162.59851	172.55861	-16.56490	-611.28033	-94.48190	25.70459
1190	9.908	964.88324	18.91106	1331.67419	-290.74063	40.69009	1267.57727	-987.11151	20.51200	1297.91248	314.23975	176.58760	0.17029	-286.32355	-136.25604	72.77069	-1175.54834	172.24429	-16.80917	-587.65906	-96.82881	24.53564
1191	9.917	967.67053	18.83208	1327.22424	-292.56082	40.15130	1267.62207	-989.70032	21.17565	1294.66797	301.10284	176.55124	0.14552	-263.88962	-137.38490	75.88728	-1188.53882	172.04115	-16.90783	-567.00543	-98.33503	22.65524
1192	9.925	970.54266	18.65858	1322.48279	-294.43182	39.59309	1267.52161	-992.16486	21.79106	1291.25098	287.92188	176.50601	0.14743	-240.53799	-137.86247	77.20179	-1201.71655	171.76318	-16.98318	-549.54523	-99.10243	20.23091
1193	9.933	973.45917	18.41988	1317.51416	-296.33478	39.04691	1267.29321	-994.43665	22.33471	1287.73267	274.70483	176.46063	0.15822	-216.03223	-137.53976	77.50090	-1215.09106	171.36093	-17.12412	-535.42212	-99.27794	17.49150
1194	9.942	976.36682	18.14160	1312.40430	-298.24469	38.53953	1266.96399	-996.43024	22.73916	1284.14941	261.47339	176.35875	0.12271	-190.34796	-136.42227	77.46848	-1228.58887	170.91760	-17.32232	-524.79236	-98.97560	14.58680
1195	9.950	979.20410	17.82765	1307.25635	-300.12952	38.09133	1266.56519	-998.06653	22.90656	1280.50159	248.22476	176.14032	0.00711	-163.61761	-134.61729	77.35902	-1242.10938	170.56746	-17.47704	-517.86951	-98.27194	11.50360
1196	9.958	981.91351	17.46804	1302.18311	-301.95709	37.71516	1266.12244	-999.30585	22.74695	1276.78760	234.93288	175.77850	-0.18835	-135.93216	-132.27301	77.09789	-1255.53442	170.38934	-17.47875	-514.94122	-97.24982	8.10869
1197	9.967	984.45264	17.06529	1297.29150	-303.70395	37.41962	1265.65173	-1000.15704	22.22211	1273.02832	221.60495	175.32449	-0.43749	-107.38621	-129.53059	76.56893	-1268.83435	170.30800	-17.34213	-516.27380	-96.04939	4.36526
1198	9.975	986.80304	16.64898	1292.65161	-305.36255	37.21157	1265.16223	-1000.67236	21.36243	1269.25525	208.29041	174.87460	-0.68871	-78.17776	-126.53010	75.78284	-1282.13306	170.13718	-17.21318	-521.81415	-94.92756	0.58555
1199	9.983	988.98468	16.25505	1288.25916	-306.94501	37.08698	1264.66248	-1000.94769	20.24700	1265.48816	195.03593	174.43658	-0.91671	-48.56106	-123.39824	74.84573	-1295.52734	169.75755	-17.20434	-530.87701	-94.18647	-2.69157
1200	9.992	991.06512	15.88991	1284.02063	-308.48297	37.01575	1264.15918	-1001.10358	18.98916	1261.72913	181.83835	173.95938	-1.13962	-18.75912	-120.21513	73.85517	-1308.98206	169.21692	-17.29469	-542.00238	-93.84793	-5.35083
