# Supplementary material for: Novel Methods for Surface EMG Analysis and Exploration Based on Multi-Modal Gaussian Mixture Models
Source: PLoS One. 2016 Jun 30;11(6):e0157239. doi: 10.1371/journal.pone.0157239 (PMC4928879; doi:10.1371/journal.pone.0157239)
Supplement: S2 File — (ZIP) [file pone.0157239.s002.zip › Haf_horses_walk_data/Haf_h02_w3_emg.anc]

File_Type:	Analog R/C ASCII	Generation#:	2
Board_Type:	NI USB-6225	Polarity:	Bipolar
Trial_Name:	Giselew	Trial#:	3	Duration(Sec.):	9.999166	#Channels:	64
BitDepth:	16	PreciseRate:	1200.000000
Name	LDL	acc1x	acc1y	acc1z	GM1L	acc2x	acc2y	acc2z	GM2L	acc3x	acc3y	acc3z	GM3L	acc4x	acc4y	acc4z	LDR	acc5x	acc5y	acc5z	GM1R	acc6x	acc6y	acc6z	GM2R	acc7x	acc7y	acc7z	GM3R	acc8x	acc8y	acc8z	BLDL	acc9x	acc9y	acc9z	BGM1L	acc10x	acc10y	acc10z	BGM2L	acc11x	acc11y	acc11z	BGM3L	acc12x	acc12y	acc12z	BLDR
Rate	1200	1200	1200	1200	1200	1200	1200	1200	1200	1200	1200	1200	1200	1200	1200	1200	1200	1200	1200	1200	1200	1200	1200	1200	1200	1200	1200	1200	1200	1200	1200	1200	1200	1200	1200	1200	1200	1200	1200	1200	1200	1200	1200	1200	1200	1200	1200	1200	1200
Range	5000	5000	5000	5000	5000	5000	5000	5000	5000	5000	5000	5000	5000	5000	5000	5000	5000	5000	5000	5000	5000	5000	5000	5000	5000	5000	5000	5000	5000	5000	5000	5000	5000	5000	5000	5000	5000	5000	5000	5000	5000	5000	5000	5000	5000	5000	5000	5000	5000
0.000000	-25	40	87	-61	-111	-43	9	-15	-18	5	-72	-68	-101	-19	-30	-62	-100	35	-84	-33	-108	-25	-101	-72	-63	0	-98	-15	-76	-70	-151	-75	239	405	4189	-18616	-340	-8324	-753	-11583	-929	-6364	-2324	-10364	-955	-7199	-2406	-11834	246
0.000833	-28	40	84	-61	-116	-36	9	-14	-21	5	-72	-68	-98	-16	-30	-61	-101	35	-86	-35	-109	-25	-102	-73	-64	0	-102	-15	-73	-70	-148	-75	137	405	4118	-18646	-359	-8357	-789	-11549	-773	-6402	-2322	-10378	-1648	-7294	-2378	-11847	253
0.001667	-24	41	87	-61	-110	-41	12	-13	-19	7	-74	-73	-98	-17	-30	-62	-100	34	-86	-33	-107	-24	-100	-73	-65	-5	-103	-16	-79	-69	-147	-76	112	401	4057	-18685	-273	-8393	-824	-11512	-716	-6437	-2323	-10394	-1913	-7397	-2358	-11851	300
0.002500	-22	38	86	-60	-111	-33	11	-12	-19	6	-70	-68	-80	-14	-27	-59	-102	36	-86	-33	-104	-23	-99	-70	-65	-1	-101	-13	-73	-68	-146	-75	104	400	3998	-18737	197	-8436	-865	-11474	-463	-6467	-2326	-10410	-1027	-7505	-2341	-11876	353
0.003333	-25	41	90	-40	-110	-34	12	-14	-22	5	-72	-68	-95	-15	-27	-60	-99	37	-84	-32	-104	-22	-99	-74	-63	-1	-100	-11	-70	-67	-146	-75	25	387	3954	-18795	924	-8486	-906	-11429	615	-6502	-2336	-10419	1728	-7617	-2329	-11898	626
0.004167	-26	42	90	-56	-108	-32	12	-13	-15	8	-69	-68	-95	-14	-28	-60	-100	36	-82	-30	-103	-21	-103	-73	-62	2	-100	-14	-70	-69	-145	-76	-16	399	3920	-18865	46	-8540	-943	-11379	1035	-6527	-2355	-10432	-65	-7728	-2314	-11926	1080
0.005000	-19	43	91	-59	-108	-30	13	-11	-17	8	-58	-66	-92	12	-28	-55	-97	39	-83	-31	-104	-22	-99	-70	-61	2	-99	-10	-70	-67	-147	-75	-98	397	3897	-18942	-918	-8596	-982	-11327	-148	-6564	-2375	-10435	-2628	-7843	-2323	-11954	-76
0.005833	-24	40	89	-57	-114	-33	12	-12	-18	6	-72	-68	-98	-17	11	-58	-101	61	-87	-31	-103	-24	-102	-70	-65	0	-103	-16	-75	-75	-150	-76	-119	392	3877	-19036	423	-8657	-1021	-11280	-131	-6608	-2411	-10438	-1014	-7956	-2331	-11984	552
0.006667	-24	39	85	-63	-116	-39	9	-17	-21	3	-78	-70	-100	-19	-31	-61	-103	30	-90	-36	-110	-27	-119	-74	-69	-5	-96	-18	-73	-74	-150	-78	-79	388	3870	-19138	525	-8716	-1060	-11219	-285	-6630	-2453	-10430	-326	-8066	-2342	-12019	739
0.007500	-29	36	82	-62	-116	-39	11	-18	-24	1	-79	-70	-100	-17	-25	-60	-101	33	-86	-34	-109	-27	-107	-70	-64	-4	-102	-16	-74	-73	-149	-77	-75	390	3874	-19242	469	-8780	-1096	-11159	-297	-6664	-2497	-10419	400	-8160	-2346	-12047	441
0.008333	-24	41	84	-51	-110	-36	10	-16	-17	2	-72	-67	-95	-16	-29	-58	-102	30	-87	-34	-105	-26	-101	-70	-63	-3	-95	-15	-73	-53	-147	-76	-118	386	3869	-19362	609	-8837	-1131	-11090	-149	-6700	-2547	-10397	1486	-8248	-2356	-12064	347
0.009167	-24	43	86	-59	-110	-32	10	-14	-19	6	-73	-67	-95	-16	-28	-52	-100	32	-86	-33	-107	-23	-102	-69	-65	0	-100	-15	-74	-69	-146	-75	-124	383	3874	-19486	347	-8897	-1135	-11029	-96	-6736	-2606	-10372	-19	-8326	-2370	-12079	783
0.010000	-22	42	87	-58	-112	0	13	-13	-19	7	-73	-64	-98	-15	-23	-57	-101	35	-85	-34	-104	-23	-98	-67	-63	0	-98	-12	-73	-44	-148	-75	-86	375	3865	-19620	-264	-8954	-1192	-10966	-406	-6786	-2664	-10338	-1998	-8397	-2386	-12090	-199
0.010833	-23	42	87	-58	-111	-34	13	-13	-15	6	-70	-64	-103	-12	-27	-56	-74	19	-84	-31	-105	-25	-99	-68	-64	0	-97	-12	-73	-69	-147	-72	-5	367	3853	-19761	598	-8983	-1220	-10903	-509	-6830	-2726	-10295	-129	-8452	-2399	-12087	-260
0.011667	-24	40	87	-39	-108	-30	17	-12	-18	5	-73	-63	-97	-13	-27	-56	-99	37	-83	-29	-105	-21	-98	-66	-64	3	-97	-13	-72	-72	-146	-73	111	360	3824	-19908	1119	-9061	-1240	-10854	-711	-6881	-2787	-10258	2032	-8505	-2440	-12077	969
0.012500	-23	43	87	-58	-110	-33	15	-14	-18	5	-69	-64	-94	-13	-25	-57	-98	35	-83	-33	-107	-23	-98	-67	-63	4	-95	-10	-74	-70	-146	-72	138	347	3780	-20063	537	-9096	-1262	-10800	-669	-6937	-2847	-10213	1801	-8551	-2434	-12056	465
0.013333	-24	40	84	-59	-112	-32	11	-14	-19	3	-73	-65	-96	-17	-29	-57	-100	36	-84	-31	-97	-25	-102	-66	-66	5	-99	-14	-76	-73	-142	-73	210	331	3718	-20217	127	-9162	-1274	-10754	-916	-6998	-2900	-10170	662	-8586	-2452	-12024	176
0.014167	-27	40	82	-58	-111	-34	11	-14	-21	3	-73	-62	-99	-16	-29	-51	-105	32	-87	-33	-110	-22	-100	-69	-65	1	-97	-14	-75	-70	-147	-73	159	316	3633	-20381	277	-9208	-1285	-10710	-1269	-7060	-2947	-10120	397	-8617	-2473	-11982	109
0.015000	-25	40	81	-65	-112	-35	21	-18	-21	0	-73	-68	-98	-17	-30	-61	-101	33	-87	-36	-108	-22	-103	-73	-68	0	-98	-16	-73	-73	-149	-61	107	295	3531	-20534	197	-9250	-1293	-10684	-1728	-7134	-2987	-10075	215	-8648	-2497	-11927	-143
0.015833	-25	40	79	-61	-113	-33	12	-17	-19	2	-102	-65	-99	-15	-7	-58	-102	33	-83	-31	-105	-21	-101	-65	-65	1	-97	-13	-75	-69	-149	-73	77	284	3414	-20684	-131	-9283	-1290	-10652	-2292	-7193	-3013	-10022	123	-8672	-2515	-11860	-184
0.016667	-22	43	89	-58	-111	-34	15	-11	-16	5	-68	-63	-95	-11	-25	-43	-99	37	-80	-14	-105	-17	-96	-67	-64	2	-96	-11	-69	-65	-143	-72	87	268	3278	-20831	344	-9324	-1286	-10626	-2114	-7258	-3035	-9972	1947	-8696	-2535	-11779	32
0.017500	-24	44	101	-57	-105	-31	17	-12	-19	4	-70	-64	-95	-13	-24	-55	-97	38	-81	-31	-104	-18	-100	-68	-61	4	-96	-12	-75	-65	-146	-75	37	251	3119	-20970	104	-9354	-1274	-10607	-1681	-7324	-3043	-9928	1205	-8725	-2557	-11687	446
0.018333	-25	45	87	-59	-108	-32	16	-13	-16	8	-68	-60	-96	-11	-25	-53	-99	37	-79	-30	-101	-17	-98	-67	-61	1	-96	-12	-72	-67	-145	-72	-98	231	2953	-21108	-1438	-9390	-1263	-10597	-3023	-7390	-3047	-9881	-2860	-8751	-2579	-11593	-751
0.019167	-25	44	89	-56	-110	-32	15	-13	-16	-15	-68	-61	-98	-13	-22	-56	-98	37	-81	-29	-102	-21	-98	-68	-63	2	-98	-12	-74	-64	-144	-72	-75	216	2784	-21223	-407	-9416	-1249	-10591	-3508	-7453	-3047	-9833	-1984	-8791	-2600	-11490	-748
0.020000	-23	42	81	-58	-110	-32	15	-15	-19	6	-69	-64	-99	-13	-26	-59	-101	38	-82	-42	-104	-19	-99	-64	-63	2	-101	-15	-73	-67	-150	-76	-1	187	2593	-21334	-390	-9450	-1230	-10585	-3893	-7515	-3037	-9789	-1810	-8828	-2616	-11385	226
0.020833	-21	42	88	-58	-111	-34	11	-10	-17	0	-70	-63	-101	-16	-26	-58	-101	37	-83	-30	-104	-23	-101	-73	-62	-1	-101	-12	-70	-66	-150	-76	-46	172	2414	-21423	-355	-9481	-1217	-10608	-3906	-7565	-3029	-9744	-1370	-8867	-2633	-11273	132
0.021667	-24	43	85	-58	-108	-32	13	-14	-17	5	-73	-63	-96	-15	-26	-59	-98	38	-97	-30	-103	-28	-101	-70	-70	0	-101	-12	-72	-66	-150	-75	-36	130	2239	-21497	-155	-9507	-1195	-10583	-3531	-7613	-3018	-9694	-1065	-8913	-2645	-11158	-30
0.022500	-24	42	87	-68	-111	-34	6	-15	-16	5	-76	-63	-96	-11	-27	-58	-100	36	-81	-35	-109	-22	-102	-69	-63	1	-101	-14	-63	-67	-137	-77	4	92	2075	-21554	-32	-9540	-1179	-10586	-3006	-7657	-3012	-9651	-1860	-8957	-2653	-11042	715
0.023333	-22	43	87	-58	-110	-32	8	-15	-17	4	-73	-66	-98	-17	-28	-49	-101	36	-83	-32	-107	-26	-102	-70	-64	0	-103	-17	-74	-72	-150	-77	-24	45	1917	-21593	-847	-9565	-1164	-10589	-2778	-7696	-3013	-9611	-4314	-9003	-2664	-10933	1540
0.024167	-25	38	85	-62	-114	-35	13	-15	-26	3	-73	-63	-93	-15	-28	-60	-98	35	-84	-35	-107	-23	-102	-68	-59	2	-101	-13	-70	-66	-148	-77	0	-3	1795	-21610	-237	-9590	-1152	-10590	-2188	-7722	-3016	-9557	-2613	-9048	-2660	-10825	2768
0.025000	-23	41	85	-61	-107	-31	11	-14	-17	5	-74	-65	-94	-12	-28	-57	-100	37	-84	-31	-105	-21	-101	-69	-63	-11	-102	-12	-68	-62	-147	-75	45	-68	1653	-21605	561	-9621	-1147	-10592	-1787	-7749	-3027	-9508	552	-9093	-2662	-10722	4015
0.025833	-25	41	86	-61	-105	-33	13	-19	-18	2	-74	-64	-98	-13	-28	-58	-102	33	-82	-32	-103	-24	-101	-69	-67	-1	-101	-15	-74	-69	-151	-79	69	-144	1541	-21585	487	-9653	-1150	-10600	-633	-7765	-3047	-9462	1777	-9142	-2665	-10634	2784
0.026667	-25	36	86	-60	-113	-34	9	-16	-22	3	-76	-65	-97	-13	-30	-65	-93	35	-85	-36	-110	-17	-103	-75	-68	0	-101	-13	-75	-68	-150	-81	-6	-223	1449	-21544	173	-9685	-1161	-10604	700	-7777	-3077	-9417	1023	-9187	-2669	-10539	2143
0.027500	-24	39	90	-61	-110	-32	8	-19	-15	5	-73	-66	-97	-15	-30	-61	-102	35	-83	-36	-104	-23	-102	-72	-64	0	-102	-13	-75	-70	-151	-81	-64	-324	1377	-21482	194	-9714	-1169	-10604	1816	-7786	-3110	-9369	429	-9231	-2668	-10454	2090
0.028333	-24	37	87	-62	-111	-34	8	-13	-18	6	-74	-66	-94	-17	-30	-59	-100	36	-83	-34	-108	-25	-102	-68	-64	1	-102	-12	-75	-70	-148	-75	-81	-414	1318	-21400	95	-9744	-1192	-10605	2630	-7786	-3158	-9319	436	-9263	-2668	-10377	1604
0.029167	-22	38	90	-59	-108	-32	12	-27	-16	5	-74	-63	-100	-17	-28	-59	-97	38	-83	-31	-105	-23	-99	-69	-62	1	-100	-13	-72	-66	-146	-66	-51	-521	1276	-21298	207	-9775	-1218	-10605	3294	-7789	-3207	-9288	1026	-9301	-2674	-10308	1160
0.030000	-25	38	88	-60	-111	-29	11	-13	-12	8	-72	-64	-98	-15	-30	-59	-109	35	-84	-33	-105	-24	-100	-69	-63	21	-101	-13	-70	-67	-146	-75	18	-638	1242	-21182	602	-9807	-1250	-10603	4229	-7790	-3262	-9247	3099	-9335	-2685	-10242	688
0.030833	-21	40	89	-59	-110	-32	11	-15	-19	3	-74	-66	-94	-27	-29	-59	-100	34	-84	-35	-103	-24	-100	-70	-66	0	-101	-13	-72	-67	-145	-74	-32	-756	1222	-21032	502	-9843	-1296	-10604	5351	-7793	-3319	-9213	4158	-9365	-2702	-10185	867
0.031667	-26	39	89	-58	-112	-31	9	-13	-22	6	-75	-64	-95	-16	-32	-63	-127	34	-86	-34	-126	-24	-100	-73	-64	0	-103	-13	-75	-70	-148	-79	-42	-880	1206	-20880	-1154	-9876	-1340	-10606	4579	-7792	-3374	-9181	-266	-9399	-2729	-10131	-35
0.032500	-28	38	87	-64	-112	-44	7	-22	-21	4	-76	-67	-97	-19	-31	-64	-101	33	-88	-35	-105	-24	-102	-73	-65	-1	-102	-14	-75	-77	-147	-76	0	-998	1201	-20705	-138	-9910	-1390	-10606	3982	-7794	-3425	-9153	182	-9422	-2759	-10076	-711
0.033333	-25	39	88	-60	-110	-34	8	-17	-22	6	-77	-66	-100	-5	-32	-60	-100	34	-82	-32	-109	-22	-99	-68	-63	0	-102	-14	-76	-72	-149	-76	3	-1115	1203	-20507	24	-9946	-1441	-10601	3671	-7795	-3471	-9129	449	-9431	-2788	-10025	162
0.034167	-25	39	88	-60	-111	-28	8	-15	-11	5	-74	-67	-95	-16	-31	-62	-100	34	-87	-36	-103	-26	-103	-69	-65	0	-98	-14	-73	-70	-147	-79	5	-1228	1206	-20299	-137	-9982	-1496	-10600	3376	-7804	-3509	-9110	1253	-9469	-2830	-9976	-345
0.035000	-25	52	87	-62	-110	-33	11	-17	-26	2	-74	-68	-97	-17	-31	-61	-104	33	-87	-38	-108	-24	-100	-72	-65	-22	-102	-16	-58	-72	-147	-77	-96	-1330	1217	-20076	-134	-10017	-1548	-10594	3366	-7824	-3538	-9093	1481	-9492	-2872	-9927	-730
0.035833	-26	40	85	-60	-112	-13	13	-13	-21	6	-68	-64	-97	-14	-29	-58	-104	33	-86	-31	-105	-22	-97	-68	-66	0	-99	-10	-73	-68	-145	-77	-296	-1422	1234	-19836	-250	-10055	-1597	-10591	3119	-7840	-3555	-9073	812	-9515	-2916	-9876	-707
0.036667	-22	42	90	-57	-108	-31	16	-15	-18	6	-73	-62	-97	-9	-9	-59	-94	35	-80	-26	-113	-21	-95	-67	-62	3	-97	-12	-67	-70	-144	-70	-299	-1497	1250	-19593	-1288	-10095	-1643	-10592	2173	-7863	-3561	-9057	-2794	-9538	-2963	-9828	-1014
0.037500	-44	43	90	-56	-105	-30	17	-15	-21	7	-72	-61	-96	-13	-27	-57	-104	36	-81	-28	-105	-17	-96	-66	-64	5	-83	-11	-73	-91	-144	-74	-176	-1555	1274	-19341	-690	-10140	-1680	-10593	1580	-7899	-3557	-9033	-2490	-9566	-3010	-9780	-2065
0.038333	-22	45	90	-55	-110	-31	15	-14	-17	8	-70	-62	-98	-10	-26	-57	-99	39	-74	-30	-103	-36	-98	-67	-61	6	-96	-9	-69	-68	-143	-73	-142	-1607	1307	-19094	130	-10188	-1712	-10592	954	-7937	-3542	-9032	-36	-9592	-3054	-9728	-782
0.039167	-23	45	89	-56	-108	-31	13	-15	-19	6	-72	-64	-102	-13	-29	-58	-101	38	-79	-30	-105	-21	-98	-68	-61	4	-97	-14	-74	-72	-115	-73	-151	-1636	1339	-18842	-15	-10244	-1726	-10589	606	-7982	-3525	-8991	1074	-9626	-3087	-9679	-818
0.040000	-24	41	85	-59	-110	-38	13	-16	-19	5	-70	-65	-97	-16	-30	-59	-100	35	-85	-40	-110	-25	-95	-70	-65	2	-98	-10	-76	-70	-148	-74	-162	-1649	1381	-18616	-681	-10300	-1733	-10596	263	-8035	-3498	-8963	325	-9657	-3114	-9635	-1522
0.040833	-27	40	84	-62	-115	-38	5	-17	-21	2	-78	-66	-97	-15	-31	-62	-100	36	-84	-33	-108	-23	-97	-68	-62	3	-98	-15	-70	-69	-145	-83	-165	-1638	1437	-18390	-676	-10359	-1722	-10591	-42	-8092	-3469	-8927	-506	-9685	-3125	-9585	-1565
0.041667	-26	41	85	-60	-110	-35	15	-14	-18	4	-72	-64	-91	-13	-30	-59	-100	38	-83	-30	-105	-22	-99	-67	-63	1	-96	-11	-72	-67	-144	-74	-187	-1614	1501	-18178	-365	-10424	-1703	-10591	-167	-8154	-3431	-8881	-1008	-9718	-3131	-9538	-1514
0.042500	-23	44	86	-58	-107	-33	37	-15	-13	5	-73	-61	-97	-13	-27	-57	-98	38	-82	-27	-105	-21	-101	-68	-67	0	-97	-10	-72	-67	-121	-73	-210	-1564	1574	-17994	43	-10489	-1670	-10596	-273	-8217	-3391	-8830	-632	-9753	-3123	-9500	-1197
0.043333	-23	44	89	-58	-110	-32	16	-11	-21	7	-72	-57	-94	-12	-25	-58	-101	37	-79	-7	-104	-19	-98	-67	-63	1	-95	-9	-70	-66	-145	-74	-148	-1503	1651	-17835	564	-10557	-1629	-10597	-105	-8281	-3356	-8777	1215	-9793	-3110	-9465	-1381
0.044167	-22	47	89	-59	-109	-33	17	-7	-23	6	-68	-61	-93	-10	-25	-58	-95	39	-81	-28	-103	-18	-100	-67	-60	4	-97	-7	-68	-66	-137	-68	-158	-1403	1734	-17700	799	-10638	-1576	-10596	700	-8349	-3323	-8716	3198	-9826	-3077	-9429	-1141
0.045000	-21	47	90	-58	-105	-31	18	-11	-13	8	-68	-63	-96	-11	-26	-56	-95	39	-80	-30	-103	-16	-96	-66	-59	5	-98	-11	-70	-59	-141	-69	-189	-1332	1816	-17599	-924	-10696	-1515	-10596	-77	-8424	-3296	-8651	-793	-9865	-3043	-9406	-1338
0.045833	-24	45	87	-61	-109	-31	17	-10	-13	7	-66	-63	-93	-12	-26	-57	-97	39	-84	-27	-103	-19	-95	-66	-61	4	-99	-11	-73	-69	-143	-73	-173	-1256	1898	-17535	-184	-10765	-1459	-10597	-1080	-8496	-3273	-8596	-508	-9901	-3002	-9391	-2435
0.046667	-23	44	90	-59	-113	-32	15	-15	-18	3	-75	-68	-95	-14	-29	-60	-98	17	-86	-30	-108	-22	-100	-68	-64	-1	-107	-11	-74	-68	-147	-69	-150	-1119	1970	-17500	482	-10832	-1399	-10599	-1033	-8572	-3260	-8540	382	-9939	-2954	-9382	-1307
0.047500	-24	44	45	-62	-109	-33	12	-14	-18	4	-72	-65	-99	-13	-28	-59	-98	35	-82	-31	-107	-23	-101	-69	-62	0	-100	-10	-62	-68	-146	-75	-151	-1032	2036	-17497	336	-10899	-1338	-10601	-944	-8640	-3242	-8474	1244	-9976	-2904	-9383	-1416
0.048333	-25	45	87	-60	-113	-33	12	-16	-22	2	-75	-65	-96	-13	-30	-59	-100	27	-81	-29	-108	-25	-103	-69	-65	0	-102	-12	-73	-69	-148	-75	-182	-876	2074	-17517	317	-10953	-1283	-10606	-668	-8704	-3237	-8433	1584	-10011	-2850	-9392	-1835
0.049167	-26	40	84	-62	-104	-35	10	-13	-22	0	-74	-61	-97	-15	-30	-59	-104	34	-81	-31	-105	-23	-103	-70	-65	0	-99	-11	-100	-72	-148	-76	-117	-749	2088	-17558	502	-11005	-1229	-10606	-284	-8776	-3219	-8393	2148	-10051	-2800	-9387	-1917
0.050000	-28	43	87	-59	-114	-34	11	-13	-22	2	-72	-65	-97	-14	-30	-58	-105	36	-83	-14	-110	-24	-100	-68	-64	1	-99	-11	-74	-67	-148	-76	-80	-621	2075	-17616	-396	-11054	-1181	-10607	-384	-8841	-3215	-8367	-936	-10084	-2739	-9390	-1626
0.050833	-24	42	88	-60	-118	-29	11	-12	-18	-13	-74	-65	-96	-16	-29	-58	-99	36	-83	-29	-105	-24	-99	-67	-61	3	-99	-11	-73	-67	-145	-74	-141	-497	2015	-17676	-141	-11101	-1135	-10614	-299	-8899	-3207	-8361	-1404	-10122	-2692	-9399	-2808
0.051667	-22	42	88	-58	-108	-31	13	-12	-18	5	-72	-63	-96	-17	-27	-57	-96	37	-86	-31	-56	-23	-98	-70	-61	0	-99	-12	-75	-67	-147	-76	-129	-384	1901	-17738	639	-11145	-1094	-10624	-370	-8956	-3187	-8367	1056	-10160	-2647	-9404	-1439
0.052500	3	45	92	-41	-111	-32	27	-15	-23	3	-76	-67	-99	-15	-29	-59	-103	34	-84	-34	-107	-23	-102	-70	-66	0	-103	-16	-77	-70	-149	-76	-116	-273	1733	-17785	482	-11192	-1057	-10635	-466	-9014	-3174	-8392	2450	-10203	-2605	-9403	-790
0.053333	-24	40	85	-60	-110	-32	9	-17	-17	5	-75	-49	-101	-19	-30	-62	-101	33	-85	-34	-108	-25	-101	-72	-63	-1	-101	-14	-72	-69	-150	-79	-132	-177	1515	-17812	-72	-11242	-1024	-10645	-298	-9063	-3136	-8438	1534	-10243	-2564	-9402	-1475
0.054167	-25	38	98	-60	-111	-30	7	-17	-22	1	-74	-67	-94	-19	-29	-61	-102	32	-85	-33	-107	-26	-103	-75	-65	0	-101	-15	-74	-70	-149	-81	-44	-84	1242	-17812	-117	-11287	-988	-10662	-455	-9107	-3092	-8497	308	-10283	-2523	-9391	-1087
0.055000	-29	38	85	-60	-111	-34	9	-15	-18	4	-75	-67	-99	-21	-31	-62	-103	34	-87	-34	-109	-24	-102	-74	-64	-39	-99	-14	-76	-72	-152	-79	-75	-5	901	-17769	-131	-11337	-949	-10682	-670	-9145	-3036	-8572	-470	-10321	-2487	-9369	-716
0.055833	-25	40	85	-59	-114	-34	9	-15	-21	4	-74	-66	-97	-18	-31	-60	-100	32	-86	-36	-108	-25	-103	-72	-63	-1	-99	-15	-79	-68	-150	-77	-118	60	515	-17683	-398	-11392	-906	-10704	-1097	-9182	-2963	-8660	-1021	-10361	-2440	-9343	-205
0.056667	-24	42	88	-58	-110	-31	10	-16	-19	4	-76	-69	-90	-17	-32	-61	-100	33	-87	-35	-107	-28	-102	-75	-65	-1	-104	-17	-74	-72	-146	-78	-57	111	77	-17554	-334	-11441	-860	-10731	-1552	-9215	-2881	-8763	-650	-10393	-2393	-9312	385
0.057500	-25	38	86	-59	-113	-35	6	-15	-17	4	-76	-66	-94	-18	-30	-62	-101	33	-88	-34	-104	-25	-100	-68	-63	0	-100	-13	-74	-67	-141	-76	-130	155	-391	-17375	432	-11485	-807	-10761	-1108	-9242	-2782	-8870	1380	-10421	-2339	-9273	968
0.058333	-22	41	86	-58	-110	-32	10	-13	-21	5	-76	-63	-95	-14	-29	-60	-102	33	-85	-35	-105	-22	-100	-72	-64	-4	-99	-14	-73	-66	-146	-74	-110	185	-887	-17141	-734	-11538	-751	-10801	-1534	-9263	-2673	-8982	-2046	-10443	-2277	-9239	880
0.059167	-24	40	81	-57	-110	-32	10	-19	-16	5	-73	-65	-94	-16	-28	-62	-101	33	-85	-34	-102	-22	-99	-70	-64	0	-99	-14	-72	-69	-119	-78	-29	206	-1400	-16852	-1033	-11580	-690	-10842	-3087	-9281	-2553	-9095	-3784	-10461	-2204	-9197	-408
0.060000	-25	40	86	-59	-111	-33	10	-15	-19	1	-73	-65	-93	-15	-30	-62	-100	44	-87	-33	-108	-22	-94	-73	-65	1	-102	-15	-75	-69	-145	-78	-32	216	-1911	-16519	-96	-11616	-631	-10895	-3540	-9295	-2427	-9205	-3153	-10468	-2120	-9162	886
0.060833	-24	43	85	-60	-119	-31	11	-16	-17	4	-74	-60	-97	-17	-33	-62	-101	34	-88	-34	-104	-23	-102	-73	-65	0	-101	-15	-74	-70	-146	-75	2	242	-2406	-16147	-152	-11637	-563	-10943	-4090	-9300	-2297	-9302	-2851	-10462	-2027	-9134	1062
0.061667	-21	41	88	-60	-110	-32	13	-14	-17	2	-73	-65	-95	-15	-26	-62	-99	30	-84	-34	-107	-25	-100	-69	-63	0	-100	-15	-73	-66	-142	-74	5	227	-2874	-15742	-253	-11650	-495	-10997	-4245	-9302	-2163	-9396	-2532	-10463	-1920	-9118	1050
0.062500	-23	42	89	-57	-105	-29	13	-14	-18	4	-73	-63	-93	-11	-27	-60	-102	37	-84	-30	-104	-22	-100	-69	-64	25	-99	-13	-73	-68	-144	-72	-1	231	-3298	-15312	180	-11642	-422	-11065	-3801	-9294	-2033	-9478	-1641	-10422	-1804	-9123	1181
0.063333	-24	43	85	-58	-108	-33	13	-13	-15	6	-80	-63	-94	-11	-25	-61	-99	33	-86	-35	-100	-22	-98	-65	-60	2	-99	-13	-72	-68	-144	-76	-63	235	-3676	-14869	-349	-11619	-353	-11134	-3614	-9281	-1908	-9533	-4441	-10385	-1679	-9133	1557
0.064167	-23	43	87	-69	-91	-31	16	-13	-18	4	-72	-65	-94	-12	-26	-61	-99	35	-86	-33	-103	-21	-100	-68	-62	-1	-99	-11	-74	-63	-143	-76	-133	246	-3986	-14420	-679	-11580	-283	-11211	-3510	-9262	-1792	-9599	-5913	-10343	-1551	-9174	107
0.065000	-27	42	87	-57	-110	-31	15	-12	-21	4	-73	-66	-99	-13	-30	-61	-107	33	-87	-34	-103	-22	-99	-65	-64	0	-99	-13	-73	-69	-146	-78	-73	266	-4220	-13983	456	-11518	-214	-11297	-3059	-9231	-1689	-9644	-3467	-10295	-1410	-9245	811
0.065833	-27	38	84	-58	-115	-34	9	-16	-16	4	-74	-66	-98	-16	-29	-63	-102	33	-86	-34	-111	-24	-101	-72	-65	0	-99	-11	-73	-68	-151	-77	37	299	-4385	-13569	1109	-11440	-147	-11384	-2532	-9189	-1599	-9674	-955	-10244	-1284	-9330	2138
0.066667	-28	42	85	-59	-111	-35	13	-18	-22	4	-74	-70	-98	-17	-28	-64	-102	30	-85	-35	-108	-24	-103	-72	-64	0	-101	-16	-76	-73	-149	-77	154	343	-4475	-13184	786	-11341	-73	-11486	-1580	-9136	-1521	-9701	-859	-10190	-1157	-9446	1223
0.067500	-32	44	81	-60	-117	-36	12	-13	-19	4	-73	-65	-95	-17	-27	-61	-98	33	-84	-34	-108	-25	-100	-74	-62	0	-98	-14	-73	-73	-143	-73	254	404	-4488	-12840	521	-11221	0	-11571	-839	-9070	-1459	-9719	-1622	-10128	-1034	-9586	1003
0.068333	-23	42	86	-57	-109	-36	13	-13	-18	2	-73	-63	-96	-15	-24	-59	-99	36	-83	-32	-107	-22	-101	-70	-65	0	-100	-12	-76	-70	-147	-76	224	482	-4436	-12544	556	-11085	71	-11668	-225	-8995	-1424	-9735	-1502	-10074	-919	-9749	1179
0.069167	-26	42	91	-58	-109	-34	12	-11	-38	8	-70	-62	-100	-14	-27	-60	-101	34	-84	-31	-99	-21	-101	-68	-62	1	-97	-12	-70	-68	-147	-77	151	551	-4322	-12303	592	-10938	149	-11769	197	-8908	-1394	-9742	-1020	-10022	-830	-9930	1272
0.070000	-21	42	87	-60	-109	-34	13	-14	-17	6	-72	-64	-95	-15	-26	-60	-98	4	-86	-33	-98	-21	-99	-69	-64	0	-97	-12	-70	-68	-144	-73	95	685	-4159	-12122	610	-10781	227	-11865	609	-8818	-1381	-9756	-234	-9972	-751	-10131	1345
0.070833	-22	46	86	-57	-107	-33	17	-11	-15	8	-70	-61	-93	-15	-27	-60	-96	35	-83	-29	-103	-19	-97	-66	-62	1	-100	-9	-70	-68	-144	-75	62	805	-3957	-12001	1020	-10621	309	-11954	1641	-8716	-1388	-9781	2202	-9927	-694	-10345	1491
0.071667	-22	46	86	-58	-111	-33	11	-11	-13	9	-69	-62	-96	5	-26	-57	-98	57	-80	-31	-105	-19	-101	-70	-62	2	-96	-9	-70	-67	-144	-74	21	943	-3729	-11948	204	-10453	387	-12040	1983	-8600	-1399	-9810	237	-9883	-661	-10562	1799
0.072500	-22	42	89	-56	-110	-32	10	-15	-16	5	-68	-64	-97	-17	-31	-63	-100	34	-82	-32	-105	-23	-101	-70	-63	-1	-96	-13	-74	-70	-148	-77	-39	1088	-3494	-11958	-745	-10288	472	-12114	743	-8496	-1450	-9850	-2623	-9845	-648	-10784	318
0.073333	-27	40	85	-59	-111	-33	10	-10	-18	9	-74	-66	-91	-17	-30	-61	-102	32	-86	-36	-108	-24	-105	-70	-66	-1	-102	-14	-77	-73	-152	-77	-91	1234	-3265	-12026	219	-10120	554	-12185	591	-8381	-1500	-9904	-1298	-9802	-667	-11005	939
0.074167	-35	41	82	-62	-111	-38	5	-19	-23	0	-76	-67	-100	-21	-29	-62	-100	32	-84	-35	-108	-26	-103	-72	-66	-3	-97	-15	-74	-75	-148	-74	-60	1393	-3045	-12139	200	-9950	641	-12233	118	-8262	-1558	-9971	-556	-9756	-700	-11208	1327
0.075000	-26	38	85	-60	-109	-35	9	-16	-18	4	-75	-66	-99	-14	-32	-63	-102	30	-87	-34	-105	-29	-103	-72	-52	0	-100	-11	-75	-70	-148	-77	-61	1546	-2857	-12295	211	-9783	724	-12264	-19	-8145	-1613	-10041	175	-9705	-762	-11407	857
0.075833	-28	41	89	-52	-111	-26	10	-17	-25	3	-72	-65	-97	-13	-30	-58	-100	33	-85	-33	-107	-23	-101	-72	-66	-1	-99	-12	-72	-68	-144	-74	-77	1705	-2703	-12493	-10	-9625	802	-12286	42	-8024	-1679	-10132	1004	-9653	-825	-11586	702
0.076667	-25	42	89	-58	-108	-32	13	-14	0	7	-70	-62	-94	-8	-35	-60	-100	37	-83	-31	-103	-22	-101	-68	-62	1	-98	-11	-73	-70	-147	-77	-56	1858	-2605	-12716	-676	-9474	872	-12287	-56	-7901	-1749	-10231	-939	-9590	-920	-11751	1408
0.077500	-22	37	92	-57	-107	-31	12	-14	-16	8	-70	-62	-96	-11	-27	-57	-102	37	-83	-32	-108	-21	-94	-66	-61	2	-96	-9	-73	-88	-143	-72	-28	2005	-2540	-12957	-1187	-9315	938	-12279	-472	-7780	-1815	-10344	-2984	-9519	-1008	-11888	162
0.078333	-24	41	90	-56	-110	-32	13	-14	-15	7	-72	-65	-98	-10	-22	-57	-100	37	-58	-31	-104	-23	-100	-66	-64	0	-99	-11	-70	-72	-143	-74	-93	2142	-2537	-13210	-265	-9157	986	-12261	-713	-7666	-1883	-10459	-1144	-9442	-1117	-12005	-118
0.079167	-19	40	88	-57	-98	-29	16	-13	-10	7	-67	-63	-95	-11	-26	-57	-99	38	-82	-32	-105	-19	-98	-66	-61	2	-99	-9	-73	-67	-152	-75	-205	2276	-2592	-13469	39	-8998	1024	-12232	-1101	-7530	-1939	-10589	873	-9352	-1228	-12106	1363
0.080000	-23	41	90	-58	-110	-30	13	-14	-19	4	-73	-62	-96	6	-30	-59	-91	38	-57	-31	-104	-22	-99	-68	-62	0	-100	-11	-70	-67	-145	-74	-201	2395	-2697	-13723	-384	-8836	1044	-12198	-936	-7403	-2002	-10721	777	-9256	-1340	-12189	1068
0.080833	-27	39	87	-59	-112	-17	13	-13	-19	5	-74	-68	-95	-13	-29	-61	-101	34	-86	-35	-108	-22	-100	-68	-63	0	-100	-11	-70	-69	-166	-77	-168	2506	-2850	-13963	-544	-8671	1042	-12159	-946	-7268	-2042	-10852	-385	-9147	-1448	-12251	764
0.081667	-23	40	87	-60	-110	-34	13	-16	-18	4	-74	-26	-97	-14	-32	-58	-102	38	-86	-33	-107	-24	-101	-72	-64	-3	-104	-11	-73	-70	-147	-77	-180	2605	-3039	-14194	-341	-8493	1033	-12127	-699	-7130	-2084	-10988	-731	-9030	-1554	-12298	365
0.082500	-46	38	78	-59	-114	-35	9	-17	-22	1	-75	-67	-100	-17	-33	-59	-102	30	-83	-32	-109	-27	-99	-62	-67	3	-99	-13	-73	-69	-146	-74	-144	2703	-3259	-14405	-196	-8294	986	-12088	-225	-6968	-2120	-11116	-302	-8911	-1649	-12331	436
0.083333	-23	39	89	-58	-109	-34	12	-13	-14	6	-87	-65	-96	-13	-29	-58	-110	36	-83	-32	-105	-23	-97	-68	-62	2	-99	-13	-72	-67	-142	-75	-191	2785	-3501	-14580	-191	-8090	924	-12060	110	-6803	-2153	-11237	500	-8761	-1735	-12354	396
0.084167	-18	40	90	-58	-92	-30	13	-12	-18	5	-70	-64	-94	-14	-28	-57	-98	38	-83	-29	-101	-19	-97	-68	-59	4	-100	-12	-72	-66	-145	-64	-277	2861	-3758	-14783	91	-7863	838	-12038	952	-6626	-2182	-11349	2539	-8618	-1815	-12366	-10
0.085000	-25	41	87	-57	-107	-32	16	-14	-16	6	-70	-63	-92	-14	-27	-56	-95	33	-85	-27	-104	-13	-96	-68	-62	3	-97	-12	-72	-66	-145	-74	-293	2922	-4015	-14953	-331	-7629	734	-12032	1787	-6438	-2212	-11455	2001	-8468	-1888	-12371	844
0.085833	-22	66	91	-59	-110	-14	16	-18	-18	3	-74	-65	-98	-16	-30	-62	-98	35	-84	-33	-108	-23	-99	-69	-64	-1	-99	-14	-73	-96	-146	-76	-338	2971	-4264	-15112	-1437	-7376	604	-12040	1072	-6244	-2247	-11543	-1303	-8310	-1958	-12384	261
0.086667	-25	39	87	-60	-114	-36	10	-18	-18	-1	-75	-67	-98	-18	-32	-61	-102	30	-87	-32	-108	-24	-102	-72	-65	0	-102	-16	-76	-73	-149	-79	-407	3012	-4494	-15260	-30	-7131	457	-12062	1456	-6030	-2284	-11615	47	-8144	-2024	-12391	57
0.087500	-25	42	89	-60	-110	-38	11	-15	-21	5	-72	-68	-95	-16	-30	-55	-99	35	-83	-34	-105	-26	-101	-70	-63	0	-104	-15	-72	-70	-146	-77	-331	3039	-4698	-15406	-23	-6817	293	-12095	1744	-5809	-2325	-11669	225	-7969	-2083	-12384	607
0.088333	-25	41	90	-59	-108	-34	12	-15	-19	5	-90	-69	-99	-17	-34	-60	-100	35	-84	-32	-108	-22	-99	-69	-60	1	-99	-14	-75	-70	-148	-76	-332	3061	-4869	-15548	-9	-6515	108	-12136	1988	-5575	-2384	-11708	1020	-7793	-2150	-12397	105
0.089167	-23	42	88	-68	-112	-35	12	-17	-21	5	-72	-66	-96	-14	-28	-60	-100	32	-88	-35	-108	-23	-100	-69	-66	-1	-99	-21	-72	-69	-146	-79	-292	3073	-5006	-15709	62	-6206	-79	-12199	2377	-5338	-2452	-11734	1988	-7608	-2219	-12403	-287
0.090000	-26	40	84	-58	-108	-38	9	-16	-22	4	-74	-70	-97	-15	-32	-57	-102	34	-88	-28	-107	-23	-101	-69	-65	0	-104	-18	-75	-70	-149	-79	-196	3072	-5107	-15875	-15	-5884	-291	-12265	2742	-5094	-2528	-11745	1384	-7428	-2301	-12410	177
0.090833	-28	39	86	-62	-111	-39	11	-18	-21	2	-74	-69	-96	-17	-29	-62	-103	33	-87	-31	-104	-22	-100	-67	-61	-1	-100	-13	-72	-79	-150	-76	-181	3062	-5160	-16047	-744	-5567	-510	-12338	2375	-4849	-2641	-11739	-1226	-7238	-2382	-12413	-468
0.091667	-26	42	87	-57	-108	-32	12	-14	-21	-6	-75	-66	-94	2	9	-58	-99	35	-87	-31	-102	-19	-101	-69	-65	-3	-100	-14	-72	-67	-148	-76	-207	3056	-5177	-16233	18	-5244	-737	-12417	2060	-4602	-2762	-11721	-32	-7049	-2480	-12419	-1307
0.092500	-26	44	90	-57	-108	-38	12	-15	-21	5	-72	-66	-95	-16	-28	-62	-101	35	-84	-32	-103	-22	-100	-73	-62	0	-100	-14	-70	-68	-148	-80	-191	3041	-5163	-16432	491	-4936	-972	-12502	1435	-4355	-2903	-11696	2106	-6861	-2598	-12425	121
0.093333	-25	43	88	-60	-112	-40	9	-17	-18	2	-73	-72	-98	-15	-46	-61	-99	35	-86	-33	-107	-22	-104	-70	-63	1	-99	-15	-73	-68	-151	-77	-200	3026	-5115	-16643	-7	-4630	-1215	-12587	1480	-4118	-3065	-11662	2578	-6679	-2720	-12426	-47
0.094167	-27	39	84	-58	-110	-25	10	-17	-17	6	-70	-66	-100	-17	-33	-59	-100	36	-87	-33	-108	-21	-104	-68	-63	-3	-100	-26	-78	-72	-148	-55	-147	3013	-5048	-16858	-363	-4336	-1456	-12666	1543	-3886	-3239	-11623	1881	-6500	-2854	-12425	-449
0.095000	-27	40	85	-61	-114	-38	10	-15	-19	5	-72	-67	-99	-18	-30	-26	-102	35	-83	-33	-111	-23	-100	-69	-64	2	-98	-16	-76	-67	-149	-75	-39	3007	-4966	-17081	-199	-4056	-1697	-12738	1372	-3660	-3433	-11582	1424	-6320	-3003	-12419	-476
0.095833	-24	42	84	-60	-60	-33	11	-14	-19	5	-70	-66	-91	-13	-28	-56	-96	38	-85	-30	-103	-17	-99	-67	-63	-4	-100	-13	-72	-66	-153	-72	-56	3013	-4873	-17288	-363	-3796	-1937	-12803	1210	-3445	-3636	-11535	898	-6152	-3162	-12413	-557
0.096667	-24	44	87	-60	-107	-32	16	-22	-18	7	-70	-62	-101	-11	-27	-58	-99	37	-83	-28	-105	-17	-99	-67	-62	2	-96	-11	-66	-65	-147	-59	-15	3024	-4787	-17493	-334	-3560	-2172	-12862	811	-3244	-3849	-11492	674	-5995	-3337	-12400	-537
0.097500	-6	43	87	-57	-107	-33	12	-14	-16	6	-72	-63	-94	-13	-28	-55	-100	35	-85	-42	-104	-18	-100	-66	-67	1	-98	-12	-70	-64	-146	-73	30	3056	-4714	-17677	433	-3343	-2404	-12915	690	-3052	-4072	-11449	2410	-5849	-3519	-12388	-504
0.098333	-23	43	89	-57	-111	-33	10	-13	-19	3	-68	-79	-94	-16	-31	-61	-101	34	-83	-31	-105	-19	-100	-69	-62	2	-97	-12	-69	-66	-148	-76	-14	3103	-4667	-17838	623	-3155	-2631	-12954	1117	-2860	-4299	-11419	3353	-5719	-3712	-12375	62
0.099167	-25	45	87	-59	-113	-35	6	-14	-18	6	-72	-64	-100	-17	-29	-58	-103	37	-84	-31	-109	-22	-103	-69	-78	3	-97	-14	-70	-75	-147	-73	-70	3171	-4650	-17963	-1233	-2988	-2847	-12982	-289	-2711	-4523	-11385	-1068	-5597	-3904	-12357	-713
0.100000	-23	44	87	-61	-114	-33	10	-13	-17	6	-72	-64	-102	-17	-31	-63	-99	24	-84	-28	-108	-19	-100	-67	-64	1	-100	-14	-74	-70	-149	-75	-49	3259	-4672	-18046	-264	-2848	-3046	-12997	-1128	-2561	-4741	-11357	-541	-5495	-4105	-12343	-1416
0.100833	-26	42	85	-60	-113	-36	9	-16	-18	8	-74	-62	-98	-19	-32	-60	-102	34	-86	-34	-110	-24	-101	-70	-73	0	-100	-16	-74	-69	-147	-76	-25	3369	-4741	-18092	-6	-2733	-3230	-13005	-1482	-2428	-4953	-11332	-4	-5406	-4300	-12325	-468
0.101667	-24	44	86	-59	-111	-32	10	-15	-18	3	-68	-66	-100	-15	-30	-59	-102	35	-85	-32	-109	-22	-99	-67	-65	0	-102	-13	-76	-70	-147	-76	-118	3504	-4868	-18081	-18	-2640	-3393	-13002	-1929	-2308	-5151	-11319	914	-5336	-4494	-12309	-629
0.102500	-26	41	87	-58	-112	-31	8	-14	-19	2	-74	-63	-95	-17	-29	-58	-102	33	-82	-30	-104	-23	-101	-68	-62	0	-100	-13	-75	-68	-146	-74	-147	3658	-5010	-18026	329	-2574	-3547	-12988	-1928	-2205	-5335	-11302	1634	-5271	-4682	-12296	-704
0.103333	-23	45	88	-60	-108	-39	9	-13	-17	17	-72	-65	-100	-16	-26	-58	-96	35	-83	-31	-107	-22	-99	-67	-63	0	-98	-11	-74	-67	-146	-73	-135	3844	-5189	-17920	660	-2524	-3678	-12964	-1761	-2119	-5503	-11288	1658	-5238	-4862	-12280	-394
0.104167	-22	46	91	-59	-107	-30	12	-13	-14	6	-73	-63	-95	-16	-28	-58	-98	36	-83	-31	-104	-22	-99	-66	-62	-4	-84	-10	-74	-67	-144	-76	-284	4050	-5452	-17767	-376	-2499	-3783	-12934	-2169	-2040	-5648	-11275	-1411	-5211	-5033	-12272	-637
0.105000	-25	45	88	-56	-111	-30	11	-12	-16	7	-70	-60	-96	-12	-27	-55	-94	40	-84	-29	-102	-22	-100	-66	-60	3	-97	-14	-72	-68	-145	-74	-216	4280	-5729	-17579	23	-2502	-3871	-12895	-2086	-1981	-5783	-11279	-531	-5197	-5188	-12256	-1846
0.105833	-25	44	88	-60	-110	-26	10	-14	-18	4	-75	-67	-98	-16	-30	-57	-99	35	-85	-33	-104	-23	-100	-69	-67	-3	-95	-14	-77	-70	-149	-75	-121	4523	-6033	-17357	1148	-2522	-3935	-12847	-2193	-1942	-5895	-11252	2710	-5201	-5333	-12245	-436
0.106667	-25	42	86	-65	-113	-40	7	-18	-22	4	-77	-69	-101	-19	-31	-61	-104	30	-91	-39	-113	-28	-103	-74	-67	-6	-104	-17	-79	-73	-153	-79	-262	4810	-6355	-17112	1277	-2566	-3983	-12795	-1922	-1920	-5987	-11238	4248	-5214	-5458	-12232	-320
0.107500	-29	39	82	-63	-114	-34	6	-16	-24	0	-79	-68	-100	-16	-30	-61	-103	35	-87	-33	-108	-24	-104	-69	-67	-6	-105	-15	-74	-69	-146	-78	-266	5079	-6678	-16845	653	-2619	-3997	-12725	-1457	-1904	-6062	-11216	3201	-5240	-5564	-12207	-1132
0.108333	-27	37	86	-58	-111	-35	9	-14	-17	4	-96	-66	-97	-15	-34	-59	-99	34	-87	-35	-108	-24	-99	-70	-64	-3	-100	-15	-73	-67	-145	-77	-207	5376	-7028	-16576	488	-2696	-3995	-12657	-1071	-1909	-6113	-11194	2063	-5257	-5651	-12183	-918
0.109167	-25	46	86	-55	-113	-25	10	-13	-24	4	-73	-63	-99	-14	-27	-57	-98	38	-84	-29	-105	-22	-94	-70	-65	6	-100	-12	-73	-66	-146	-73	-188	5691	-7317	-16301	801	-2785	-3978	-12572	-562	-1931	-6161	-11171	1761	-5294	-5723	-12147	-762
0.110000	-25	44	89	-56	-107	-28	11	-15	-18	5	-69	-39	-96	-13	-27	-59	-101	36	-83	-29	-103	-24	-101	-68	-63	0	-98	-11	-72	-67	-150	-76	-185	6012	-7616	-16044	740	-2897	-3942	-12486	-293	-1965	-6189	-11145	2022	-5338	-5779	-12107	-776
0.110833	-24	49	84	-56	-109	-33	9	-15	-17	5	-70	-62	-95	-15	-28	-59	-99	38	-80	-29	-104	-23	-99	-67	-60	1	-96	-6	-73	-73	-144	-70	-178	6339	-7887	-15804	886	-3015	-3898	-12400	265	-2017	-6206	-11107	3253	-5385	-5816	-12055	-835
0.111667	-23	47	88	-55	-110	-32	12	-9	-16	8	-69	-60	-93	-13	-28	-55	-101	38	-80	-28	-104	-21	-98	-67	-62	2	-95	-11	-72	-67	-146	-73	-219	6666	-8135	-15596	1253	-3142	-3870	-12305	1351	-2088	-6222	-11070	4665	-5438	-5848	-12000	-537
0.112500	-23	43	89	-57	-110	-33	13	-11	-16	4	-68	-63	-95	-12	-26	-55	-100	37	-78	-30	-108	-24	-95	-65	-65	1	-97	-10	-73	-66	-144	-72	-223	6983	-8345	-15420	-504	-3279	-3787	-12212	670	-2176	-6231	-11036	327	-5495	-5861	-11932	-1024
0.113333	-23	43	87	-57	-112	-36	13	-10	-19	2	-68	-66	-129	-11	-29	-58	-103	38	-82	-30	-107	-23	-100	-69	-64	0	-99	-13	-75	-67	-144	-72	-47	7292	-8530	-15284	-117	-3420	-3730	-12119	-464	-2280	-6235	-10994	-341	-5558	-5874	-11859	-2191
0.114167	-24	38	85	-59	-110	-32	10	-13	-21	1	-69	-65	-97	-15	-29	-60	-104	35	-87	-29	-104	-23	-99	-69	-63	1	-104	-11	-75	-68	-153	-75	121	7596	-8682	-15185	528	-3571	-3679	-12028	-920	-2391	-6245	-10949	-141	-5622	-5885	-11779	-1165
0.115000	-24	42	88	-60	-108	-38	10	-17	-23	1	-70	-68	-96	-34	-30	-62	-102	36	-84	-31	-107	-24	-104	-74	-66	-5	-100	-13	-76	-72	-150	-77	104	7888	-8806	-15132	399	-3724	-3633	-11940	-1601	-2521	-6253	-10873	103	-5691	-5894	-11695	-1281
0.115833	-22	41	81	-60	-111	-36	9	-15	-21	4	-74	-66	-96	-17	-29	-60	-101	36	-86	-31	-105	-23	-99	-66	-64	0	-96	-4	-70	-66	-146	-75	-33	8166	-8904	-15114	-30	-3860	-3593	-11849	-1743	-2647	-6263	-10846	-122	-5756	-5907	-11598	-1337
0.116667	-23	45	89	-56	-107	-35	-13	-13	-16	5	-69	-62	-94	-15	-25	-58	-98	39	-82	-29	-103	-23	-99	-66	-61	1	-95	-9	-65	-68	-145	-70	-43	8424	-8982	-15138	-46	-4001	-3578	-11771	-1150	-2795	-6277	-10784	34	-5823	-5930	-11499	-1204
0.117500	-21	45	91	-56	-105	-30	13	-10	-15	6	-68	-62	-93	-13	-25	-58	-100	41	-96	-28	-102	-19	-103	-64	-58	3	-96	-10	-72	-66	-146	-72	-35	8664	-9051	-15203	-825	-4125	-3577	-11698	-936	-2942	-6301	-10722	-3024	-5894	-5966	-11420	-963
0.118333	-24	44	90	-58	-108	-32	23	-10	-15	7	-75	-93	-93	-15	-28	-57	-98	40	-84	-32	-103	-22	-99	-67	-61	1	-97	-10	-73	-68	-144	-72	-42	8881	-9111	-15305	-928	-4247	-3595	-11637	-1045	-3095	-6333	-10648	-3738	-5953	-6013	-11306	-2186
0.119167	1	47	89	-55	-109	-34	13	-13	-16	5	-70	-66	-95	-16	-27	-58	-99	42	-83	-31	-108	-22	-100	-65	-65	1	-101	-13	-83	-70	-146	-74	-17	9079	-9186	-15438	-83	-4361	-3638	-11582	-1377	-3248	-6374	-10566	-1705	-6013	-6082	-11208	-922
0.120000	-26	42	86	-58	-110	-30	12	-13	-16	5	-70	-64	-98	-15	-28	-60	-105	36	-86	-34	-103	-21	-100	-68	-62	0	-99	-12	-72	-70	-147	-74	16	9255	-9262	-15597	231	-4459	-3699	-11538	-1219	-3393	-6419	-10470	-113	-6067	-6167	-11110	-180
0.120833	-25	43	90	-59	-109	-25	13	-12	-18	3	-74	-65	-93	-14	-29	-60	-101	39	-86	-31	-107	-23	-99	-68	-64	-3	-104	-8	-74	-67	-147	-75	53	9413	-9342	-15774	-390	-4538	-3788	-11496	-419	-3532	-6469	-10360	-735	-6118	-6271	-11010	-988
0.121667	-24	42	87	-60	-103	-31	13	-10	-19	3	-75	-91	-98	-16	-28	-60	-102	35	-86	-30	-107	-21	-97	-68	-63	0	-98	-10	-74	-68	-147	-75	9	9548	-9447	-15967	-659	-4607	-3892	-11465	13	-3662	-6531	-10237	-1677	-6160	-6397	-10921	-656
0.122500	-26	41	87	-61	-109	-32	12	-14	-18	3	-75	-65	-98	-16	-27	-61	-103	35	-84	-32	-108	-23	-100	-66	-60	0	-97	-10	-70	-68	-146	-76	47	9665	-9555	-16177	-431	-4659	-4023	-11445	185	-3776	-6598	-10101	-1867	-6191	-6536	-10831	-214
0.123333	-25	43	88	-60	-109	-29	12	-14	-15	4	-75	-60	-97	-18	-30	-63	-97	34	-86	-34	-105	-23	-101	-69	-64	0	-99	-14	-74	-68	-151	-76	29	9755	-9716	-16387	-263	-4700	-4176	-11419	-42	-3882	-6678	-9953	-1611	-6223	-6695	-10742	-109
0.124167	-25	23	85	-62	-111	-32	10	-17	-19	4	-73	-66	-97	-18	-31	-61	-100	36	-85	-34	-105	-26	-98	-68	-62	4	-97	-11	-72	-68	-144	-74	5	9825	-9841	-16599	54	-4723	-4336	-11398	-95	-3960	-6760	-9791	-597	-6233	-6855	-10652	-50
0.125000	-25	42	88	-59	-110	-32	16	-12	-19	5	-74	-66	-100	-19	-28	-62	-97	43	-84	-32	-105	-27	-99	-69	-62	1	-100	-14	-75	-69	-146	-74	21	9871	-10013	-16808	655	-4723	-4511	-11377	1194	-4024	-6863	-9628	1851	-6247	-7032	-10565	489
0.125833	-24	38	82	-61	-109	-31	13	-13	-17	6	-76	-64	-95	-18	-30	-63	-100	29	-87	-33	-99	-24	-101	-72	-65	0	-93	-14	-72	-69	-149	-73	36	9887	-10200	-17009	-437	-4726	-4702	-11360	1725	-4066	-6959	-9448	-708	-6254	-7210	-10477	699
0.126667	-25	38	84	-59	-100	-32	12	-16	-21	1	-67	-65	-97	-16	-31	-63	-101	29	-85	-36	-107	-26	-102	-72	-69	-3	-101	-16	-79	-72	-156	-79	56	9878	-10391	-17197	-429	-4710	-4901	-11339	1436	-4090	-7072	-9268	-1481	-6261	-7387	-10397	-613
0.127500	-28	40	85	-59	-113	-34	13	-13	-18	3	-77	-67	-97	-16	-17	-64	-113	28	-86	-34	-128	-26	-102	-70	-65	0	-101	-13	-74	-70	-146	-75	120	9850	-10585	-17367	371	-4679	-5103	-11311	2142	-4080	-7191	-9082	-168	-6261	-7559	-10313	623
0.128333	-25	38	87	-58	-108	-28	15	-15	-18	8	-73	-67	-95	-16	-29	-61	-102	32	-83	-33	-104	-25	-104	-72	-64	-1	-100	-12	-73	-68	-146	-75	189	9783	-10780	-17502	88	-4642	-5314	-11281	2280	-4058	-7318	-8901	491	-6263	-7721	-10230	882
0.129167	-27	39	87	-58	-109	-31	15	-13	-19	5	-74	-65	-96	-15	-28	-60	-101	33	-80	-31	-105	-24	-99	-49	-63	0	-97	-13	-73	-69	-147	-75	164	9688	-10965	-17658	-116	-4598	-5517	-11240	2778	-4014	-7454	-8727	897	-6269	-7870	-10143	947
0.130000	-26	44	88	-59	-111	-4	13	-13	-19	7	-73	-62	-98	-13	-28	-60	-100	33	-82	-36	-110	-24	-100	-68	-63	2	-97	-14	-74	-68	-145	-74	105	9563	-11137	-17776	-50	-4547	-5718	-11193	3320	-3951	-7599	-8566	1668	-6270	-7999	-10057	986
0.130833	-24	41	87	-57	-113	-34	15	-14	-18	5	-75	-68	-101	-15	-28	-58	-102	35	-84	-29	-105	-24	-101	-68	-35	3	-99	-17	-76	-70	-146	-75	87	9399	-11290	-17873	-680	-4488	-5915	-11143	3140	-3879	-7748	-8420	-542	-6277	-8113	-9977	1477
0.131667	-26	40	87	-60	-111	-33	13	-16	-19	1	-75	-68	-95	-17	-29	-61	-102	32	-87	-34	-103	-24	-101	-70	-64	-1	-100	-12	-76	-73	-148	-91	113	9201	-11413	-17954	-887	-4434	-6105	-11087	2581	-3793	-7900	-8289	-1599	-6287	-8200	-9893	108
0.132500	-25	39	84	-61	-113	-36	10	-18	-24	1	-79	-66	-95	-17	-30	-60	-104	51	-86	-33	-105	-23	-102	-73	-66	-3	-101	-14	-73	-72	-147	-75	54	8981	-11499	-18008	250	-4370	-6285	-11040	1941	-3696	-8054	-8175	322	-6299	-8271	-9814	779
0.133333	-23	61	86	-60	-111	-33	12	-15	-22	3	-76	-67	-96	-16	-30	-61	-105	30	-84	-34	-105	-21	-99	-70	-66	-3	-100	-1	-73	-72	-149	-77	53	8727	-11551	-18050	759	-4312	-6452	-10959	1557	-3594	-8203	-8082	2116	-6315	-8316	-9740	2196
0.134167	-24	39	88	-59	-111	-35	10	-18	-21	4	-75	-66	-98	-17	-29	-59	-100	30	-84	-38	-109	-24	-103	-74	-67	-1	-100	-14	-73	-70	-148	-77	73	8445	-11557	-18077	52	-4249	-6611	-10891	1894	-3495	-8349	-8009	1724	-6338	-8343	-9666	1563
0.135000	-26	41	86	-60	-110	-34	12	-16	-16	4	-74	-66	-100	-16	-31	-60	-100	32	-84	-36	-107	-23	-101	-72	-64	-3	-100	-15	-74	-75	-156	-77	62	8130	-11531	-18089	-517	-4194	-6751	-10814	1814	-3400	-8489	-7963	451	-6350	-8347	-9595	1407
0.135833	-25	42	87	-60	-112	-35	9	-13	-19	5	-70	-63	-99	-14	-30	-56	-97	37	-81	-26	-105	-22	-101	-70	-59	1	-97	-10	-73	-69	-147	-73	55	7815	-11434	-18090	-671	-4141	-6895	-10736	1469	-3305	-8616	-7935	-307	-6362	-8332	-9528	1334
0.136667	-11	42	91	-61	-105	-32	18	-12	-14	6	-69	-66	-94	-17	-24	-55	-98	37	-78	-29	-103	-19	-95	-66	-57	5	-97	-10	-74	-67	-144	-70	160	7476	-11302	-18084	-608	-4083	-6982	-10661	1096	-3222	-8734	-7935	-632	-6369	-8306	-9464	1310
0.137500	-21	42	89	-57	-107	-31	17	-11	-16	10	-70	-45	-94	-34	-25	-56	-96	36	-80	-30	-107	-18	-99	-67	-61	3	-95	-9	-73	-66	-145	-72	232	7129	-11128	-18078	-293	-4040	-7076	-10589	658	-3170	-8841	-7954	-282	-6394	-8275	-9417	1358
0.138333	0	45	89	-56	-122	-33	15	-11	-17	5	-72	-62	-93	-12	-25	-53	-96	37	-79	-30	-100	-17	-80	-67	-63	0	-95	-12	-67	-67	-145	-72	135	6779	-10908	-18069	210	-4002	-7155	-10522	658	-3099	-8929	-7997	1987	-6406	-8241	-9368	1532
0.139167	-23	41	86	-59	-110	-33	15	-14	-17	2	-70	-66	-121	-16	-28	-58	-100	30	-77	-30	-107	-21	-99	-67	-66	-3	-97	-12	-70	-67	-147	-75	109	6429	-10648	-18059	-664	-3970	-7215	-10460	147	-3056	-8999	-8055	157	-6420	-8208	-9332	1723
0.140000	-22	32	89	-60	-109	-34	10	-13	-19	1	-73	-64	-98	-14	-29	-58	-104	33	-85	-32	-108	-22	-102	-72	-65	-3	-100	-13	-73	-87	-148	-75	130	6089	-10356	-18056	-1546	-3946	-7260	-10415	-1781	-3032	-9053	-8135	-2698	-6432	-8180	-9301	-246
0.140833	-28	40	81	-64	-114	-38	10	-16	-17	0	-74	-67	-98	-27	-34	-59	-95	32	-85	-32	-107	-23	-101	-70	-62	-5	-100	-13	-74	-69	-148	-75	98	5764	-10024	-18053	-422	-3925	-7272	-10363	-2327	-3018	-9087	-8220	-1799	-6439	-8158	-9273	-719
0.141667	-25	46	87	-59	-131	-36	11	-15	-19	1	-74	-65	-97	-14	-29	-61	-101	33	-83	-35	-108	-24	-103	-84	-66	-1	-100	-15	-68	-68	-145	-76	121	5460	-9674	-18057	-449	-3916	-7292	-10326	-2971	-3027	-9104	-8332	-1629	-6443	-8148	-9245	-602
0.142500	-24	43	88	-59	-110	-33	10	-15	-16	-1	-74	-65	-92	-14	-48	-58	-102	35	-82	-33	-103	-22	-100	-72	-63	0	-100	-16	-74	-68	-143	-75	84	5179	-9300	-18063	-319	-3902	-7281	-10296	-3144	-3042	-9105	-8449	-1205	-6451	-8148	-9224	-258
0.143333	-18	40	87	-61	-111	-34	12	-12	-17	1	-72	-66	-99	-14	-27	-60	-100	32	-84	-34	-110	-22	-99	-72	-64	0	-99	-14	-74	-65	-144	-73	-56	4922	-8918	-18079	36	-3903	-7260	-10279	-2908	-3072	-9088	-8573	-357	-6462	-8168	-9209	-230
0.144167	-23	43	88	-59	-109	-32	12	-12	-18	2	-75	-60	-94	-13	-29	-57	-105	37	-83	-30	-104	-19	-101	-70	-65	3	-97	-13	-72	-65	-144	-75	-104	4697	-8524	-18090	-376	-3906	-7240	-10277	-2974	-3116	-9061	-8696	-2050	-6475	-8203	-9202	301
0.145000	-27	45	75	-57	-110	-34	15	-13	-18	5	-73	-62	-95	-14	-28	-62	-103	32	-80	-32	-102	-19	-100	-69	-62	0	-98	-13	-58	-67	-149	-73	-125	4499	-8137	-18105	-1066	-3918	-7175	-10277	-3484	-3166	-9026	-8825	-4179	-6495	-8248	-9191	-852
0.145833	-24	42	86	-59	-108	-36	9	-15	-17	4	-70	-64	-92	-15	-28	-56	-99	-11	-84	-32	-107	-24	-103	-72	-64	1	-99	-15	-74	-70	-146	-73	-166	4331	-7761	-18114	204	-3929	-7125	-10294	-3528	-3226	-8984	-8955	-2119	-6517	-8308	-9187	-1008
0.146667	-24	34	84	-59	-110	-38	10	-15	-19	1	-74	-65	-99	-18	-32	-62	-102	33	-84	-38	-104	-24	-99	-73	-60	0	-102	-18	-73	-70	-148	-75	-105	4192	-7390	-18123	955	-3951	-7061	-10316	-3259	-3291	-8937	-9080	483	-6556	-8378	-9189	524
0.147500	-22	41	86	-58	-111	-34	9	-14	-33	28	-73	-65	-97	-17	-28	-61	-100	33	-88	-35	-108	-24	-103	-73	-62	-1	-102	-13	-73	-68	-146	-60	-34	4073	-7051	-18114	472	-3972	-6993	-10352	-2184	-3362	-8888	-9188	606	-6591	-8451	-9188	-195
0.148333	-22	39	84	-61	-109	-35	11	-13	-18	0	-75	-67	-96	-17	-28	-60	-102	30	-86	-33	-108	-26	-119	-69	-63	-6	-104	-17	-73	-72	-147	-77	-22	3991	-6732	-18096	230	-4001	-6922	-10403	-1245	-3438	-8843	-9291	-429	-6643	-8529	-9202	-461
0.149167	-28	37	80	-63	-111	-39	6	-17	-23	3	-78	-121	-98	-17	-29	-63	-101	11	-90	-35	-104	-26	-103	-74	-63	0	-101	-15	-68	-72	-148	-78	23	3925	-6450	-18056	493	-4029	-6852	-10451	-543	-3508	-8793	-9374	-902	-6698	-8607	-9209	-193
0.150000	-22	40	85	-61	-109	-32	9	-18	-17	2	-74	-64	-95	-17	-30	-61	-97	34	-87	-32	-105	-28	-102	-73	-49	-1	-102	-13	-72	-70	-147	-76	86	3881	-6177	-18008	452	-4068	-6785	-10514	-143	-3583	-8755	-9443	-1387	-6764	-8677	-9226	-159
0.150833	-25	44	87	-59	-110	-32	9	-13	-17	6	-68	-62	-98	-17	-28	-59	-97	35	-83	-29	-104	-25	-100	-70	-62	0	-102	-13	-74	-70	-146	-75	67	3853	-5944	-17942	335	-4113	-6723	-10590	3	-3658	-8715	-9499	-1282	-6834	-8743	-9249	-160
0.151667	-24	46	86	-56	-113	-33	10	-12	-17	8	-73	-63	-97	-17	-27	-60	-98	36	-83	-32	-107	-25	-102	-67	-62	0	-98	-17	-72	-70	-146	-75	60	3835	-5747	-17861	692	-4173	-6666	-10674	611	-3731	-8699	-9537	639	-6911	-8800	-9277	-142
0.152500	-23	42	86	-62	-107	-33	4	-15	6	6	-75	-69	-100	-19	-28	-60	-101	33	-83	-33	-107	-24	-104	-70	-65	0	-102	-16	-74	-72	-147	-79	61	3832	-5573	-17761	193	-4235	-6615	-10764	1138	-3807	-8682	-9556	4	-6991	-8848	-9317	609
0.153333	-26	41	84	-60	-114	-33	9	-13	-21	8	-74	-66	-97	-14	-29	-62	-102	37	-84	-30	-109	-25	-103	-73	-65	-3	-99	-14	-74	-70	-147	-79	101	3833	-5438	-17651	-1368	-4310	-6579	-10864	-723	-3883	-8673	-9559	-3684	-7070	-8883	-9359	-444
0.154167	-25	41	84	-60	-111	-32	11	-15	-15	4	-75	-68	-94	-7	-28	-61	-102	32	-84	-33	-104	-25	-100	-73	-64	-4	-101	-15	-73	-72	-147	-79	103	3843	-5321	-17525	-439	-4400	-6547	-10971	-2073	-3959	-8675	-9548	-2412	-7146	-8902	-9411	-449
0.155000	-25	40	85	-60	-130	-33	10	-15	-22	6	-73	-68	-97	-15	-29	-63	-107	33	-85	-30	-108	-23	-103	-72	-63	-1	-101	-15	-75	-57	-151	-75	29	3858	-5226	-17392	-639	-4507	-6527	-11078	-3210	-4031	-8678	-9519	-1905	-7220	-8911	-9467	254
0.155833	-25	38	85	-59	-111	-33	10	-15	-21	-11	-73	-65	-97	-14	-18	-62	-102	32	-84	-30	-107	-22	-101	-72	-65	-5	-100	-14	-70	-69	-148	-75	61	3879	-5160	-17256	-740	-4619	-6514	-11200	-3727	-4110	-8694	-9479	-1545	-7286	-8903	-9528	-119
0.156667	-27	42	87	-58	-110	-34	12	-14	-21	6	-73	-69	-101	-17	-29	-62	-100	35	-82	-44	-105	-25	-94	-72	-64	0	-98	-13	-77	-74	-148	-76	161	3903	-5082	-17123	-787	-4746	-6519	-11320	-3831	-4194	-8709	-9431	-1554	-7353	-8893	-9595	-196
0.157500	-27	39	84	-58	-129	-34	7	-15	-22	-26	-76	-67	-99	-15	-28	-58	-105	35	-83	-33	-108	-22	-101	-69	-65	0	-98	-11	-74	-52	-148	-72	146	3933	-5026	-17004	-929	-4881	-6533	-11443	-4002	-4279	-8728	-9377	-2458	-7405	-8869	-9658	352
0.158333	-22	42	88	-57	-109	-32	11	-11	-18	6	-72	-67	-98	-14	-25	-58	-103	36	-82	-32	-88	-22	-97	-73	-63	0	-104	-15	-74	-68	-147	-74	129	3967	-4976	-16868	-1903	-5033	-6554	-11567	-4608	-4372	-8755	-9320	-4571	-7453	-8836	-9725	-439
0.159167	-24	43	86	-62	-110	-34	12	-12	-18	5	-72	-69	-95	-18	-15	-61	-102	34	-85	-33	-104	-21	-99	-67	-63	0	-99	-13	-73	-69	-147	-75	25	4007	-4921	-16764	-1265	-5192	-6590	-11690	-5091	-4471	-8782	-9258	-3006	-7499	-8812	-9791	-1050
0.160000	-23	43	84	-60	-109	-29	13	-12	-18	3	-75	-65	-92	-11	-28	-56	-100	37	-84	-31	-98	-21	-98	-66	-64	0	-97	-11	-67	-70	-146	-73	-180	4053	-4887	-16648	-307	-5354	-6639	-11806	-5673	-4578	-8811	-9196	-596	-7537	-8780	-9850	574
0.160833	-24	42	84	-59	-109	-33	13	-13	-16	0	-70	-68	-96	-13	-28	-59	-101	32	-84	-32	-104	-23	-98	-68	-62	0	-96	-11	-70	-69	-148	-75	-317	4109	-4839	-16563	-307	-5518	-6688	-11914	-5361	-4689	-8832	-9136	-105	-7569	-8749	-9900	198
0.161667	-24	13	88	-59	-110	-33	12	-11	-18	5	-72	-64	-95	-12	-27	-59	-102	36	-81	-32	-105	-21	-99	-49	-66	0	-99	-9	-74	-68	-148	-76	-355	4172	-4793	-16491	-560	-5685	-6767	-12019	-5069	-4810	-8858	-9083	-927	-7604	-8710	-9937	-199
0.162500	-27	45	86	-58	-113	-30	12	-11	-19	5	-69	-65	-97	-14	-27	-58	-100	37	-81	-28	-103	-18	-98	-67	-62	1	-95	-10	-70	-68	-148	-86	-329	4246	-4738	-16436	-369	-5851	-6842	-12102	-4870	-4932	-8883	-9034	-1136	-7639	-8697	-9963	7
0.163333	-21	44	89	-60	-109	-32	13	-10	-16	5	-69	-63	-96	-17	-26	-57	-97	36	-83	-31	-104	-22	-96	-66	-60	1	-95	-10	-73	-69	-146	-72	-287	4327	-4684	-16392	-236	-6013	-6923	-12177	-4358	-5061	-8906	-8991	-1340	-7666	-8681	-9977	136
0.164167	-23	46	88	-56	-108	-32	13	-10	-16	4	-86	-63	-98	-19	-27	-55	-99	38	-81	-29	-107	-22	-98	-66	-61	3	-99	-13	-72	-66	-144	-73	-245	4417	-4626	-16369	-62	-6166	-7009	-12237	-3871	-5195	-8931	-8955	-1325	-7700	-8670	-9973	246
0.165000	-11	43	87	-60	-107	-30	13	-11	-14	3	-69	-66	-93	-15	-28	-57	-96	35	-83	-33	-108	-22	-99	-67	-60	0	-95	-11	-73	-61	-147	-75	-234	4510	-4573	-16357	481	-6316	-7102	-12284	-2920	-5330	-8958	-8925	591	-7740	-8670	-9961	362
0.165833	-25	41	85	-62	-111	-36	9	-15	-22	-1	-75	-61	-94	-18	-29	-57	-102	33	-84	-32	-108	-22	-98	-69	-66	-1	-100	-12	-76	-68	-148	-75	-237	4610	-4513	-16353	1034	-6460	-7175	-12314	-1270	-5456	-8980	-8900	2118	-7784	-8678	-9932	1148
0.166667	-27	40	85	-62	-113	-32	10	-12	-21	3	-75	-65	-99	-19	-31	-60	-101	34	-79	-44	-109	-26	-97	-69	-65	0	-99	-14	-75	-72	-150	-79	-245	4715	-4459	-16356	-219	-6591	-7275	-12331	-1386	-5579	-9004	-8883	-1098	-7830	-8689	-9891	470
0.167500	-25	41	87	-59	-110	-38	27	-16	-17	20	-73	-65	-97	-21	-28	-58	-99	34	-82	-32	-104	-24	-101	-69	-64	2	-96	-14	-74	-70	-149	-74	-258	4821	-4408	-16369	593	-6706	-7354	-12337	-1251	-5697	-9026	-8870	70	-7872	-8708	-9834	-72
0.168333	-22	43	88	-58	-111	-34	17	-13	-15	8	-69	-65	-99	-19	-29	-58	-99	37	-80	-31	-107	-23	-102	-70	-64	0	-98	-17	-77	-72	-148	-75	-264	4925	-4372	-16389	880	-6824	-7425	-12330	-861	-5803	-9055	-8869	657	-7922	-8738	-9774	1147
0.169167	-24	44	85	-61	-109	-36	10	-17	-14	5	-69	-65	-98	13	-29	-58	-100	36	-85	-36	-108	-24	-100	-69	-64	0	-99	-14	-72	-70	-147	-77	-245	5017	-4344	-16407	1286	-6913	-7490	-12311	-771	-5899	-9081	-8865	1506	-7968	-8762	-9704	993
0.170000	-23	42	88	-60	-105	-34	11	-15	-17	3	-72	-66	-90	-17	-26	-61	-97	36	-84	5	-102	-23	-99	-72	-63	2	-96	-13	-70	-69	-147	-74	-183	5118	-4321	-16424	1355	-7033	-7531	-12284	-357	-5981	-9108	-8865	1836	-8018	-8795	-9632	1012
0.170833	-23	45	87	-58	-105	-33	15	-12	-15	13	-32	-59	-95	-19	-23	-59	-101	35	-86	-29	-101	-21	-99	-66	-61	1	-96	-12	-69	-67	-146	-74	-131	5205	-4315	-16442	1327	-7123	-7561	-12255	584	-6051	-9135	-8872	2211	-8068	-8828	-9560	1507
0.171667	-19	44	87	-56	-109	-32	12	-13	-16	5	-67	-63	-94	-15	-27	-58	-97	35	-120	-31	-102	-22	-99	-73	-64	0	-97	-12	-69	-69	-145	-75	-142	5281	-4321	-16458	234	-7214	-7580	-12224	648	-6113	-9167	-8874	-233	-8122	-8865	-9483	1123
0.172500	-21	41	87	-59	-104	-32	10	-15	-19	4	-72	-66	-95	-19	-28	-60	-98	35	-84	-32	-104	-24	-100	-72	-61	0	-98	-15	-74	-72	-149	-66	-114	5355	-4345	-16478	650	-7302	-7588	-12189	611	-6163	-9202	-8896	23	-8178	-8904	-9417	-253
0.173333	-24	43	85	-59	-113	-36	6	-15	-18	3	-74	-67	-98	-18	-30	-62	-102	33	-87	-33	-109	-11	-105	-72	-64	-3	-101	-16	-74	-73	-151	-77	-127	5398	-4376	-16493	1710	-7394	-7580	-12161	595	-6209	-9240	-8920	2297	-8234	-8937	-9354	1194
0.174167	-24	39	81	-63	-112	-41	5	-18	-23	0	-75	-63	-98	-23	-29	-64	-100	32	-87	-36	-107	-27	-103	-74	-63	-4	-99	-16	-76	-75	-145	-77	-203	5442	-4406	-16504	1506	-7477	-7550	-12131	771	-6242	-9271	-8932	3531	-8286	-8965	-9295	1285
0.175000	-25	39	78	-57	-110	-36	9	-16	-19	2	-74	-67	-103	-17	-28	-62	-102	30	-87	-36	-107	-24	-103	-72	-64	-11	-100	-16	-73	-70	-152	-77	-259	5478	-4479	-16510	591	-7562	-7513	-12106	767	-6276	-9305	-8948	2751	-8340	-8991	-9244	505
0.175833	-24	42	86	-59	-110	-31	11	-12	-16	0	-76	-67	-98	-15	-8	-59	-101	32	-85	-33	-104	-23	-100	-70	-66	-4	-101	-13	-72	-72	-148	-72	-185	5496	-4549	-16512	275	-7649	-7457	-12086	594	-6313	-9330	-8966	1811	-8396	-9007	-9203	450
0.176667	-22	43	87	-57	-108	-32	12	-11	-13	5	-70	-64	-94	-15	-25	-65	-99	35	-74	-35	-105	-21	-97	-68	-64	1	-98	-11	-70	-69	-147	-73	-148	5502	-4598	-16512	354	-7742	-7396	-12064	744	-6349	-9360	-8987	1006	-8449	-9022	-9170	184
0.177500	-19	43	89	-56	-108	-33	35	-13	-21	5	-70	-62	-93	-14	-26	-55	-99	42	-82	-29	-103	-22	-99	-70	-63	1	-96	-11	-70	-67	-154	-74	-118	5502	-4665	-16508	423	-7844	-7325	-12050	1055	-6401	-9373	-9010	522	-8526	-9034	-9152	211
0.178333	-24	46	88	-57	-105	-32	11	-13	-15	4	-68	-62	-94	-15	-25	-61	-98	36	-81	-31	-105	-21	-99	-59	-59	0	-95	-11	-70	-69	-147	-73	-153	5488	-4730	-16504	626	-7954	-7242	-12029	1679	-6470	-9385	-9036	1346	-8604	-9036	-9141	86
0.179167	-24	44	88	-57	-111	-34	8	-9	-7	5	-70	-61	-93	-14	-26	-60	-96	38	-83	-31	-103	-22	-103	-65	-61	3	-95	-9	-69	-69	-159	-69	-75	5461	-4788	-16494	1049	-8077	-7153	-12011	2742	-6554	-9381	-9060	2696	-8681	-9029	-9137	271
0.180000	-25	44	87	-61	-108	-32	9	-13	-15	5	-70	-66	-94	-14	-27	-61	-97	37	-82	-32	-102	-28	-99	-68	-63	1	-100	-14	-73	-72	-144	-73	103	5419	-4837	-16473	-541	-8207	-7057	-11987	2237	-6667	-9370	-9093	-1530	-8781	-9018	-9149	-57
0.180833	-27	43	85	-61	-111	-33	12	-13	-15	6	-47	-64	-98	-15	-26	-60	-102	33	-91	-32	-105	-23	-100	-68	-66	0	-101	-12	-74	-70	-146	-72	146	5367	-4895	-16449	-348	-8354	-6941	-11960	1286	-6794	-9345	-9122	-2153	-8878	-9000	-9163	-1125
0.181667	-25	43	87	-61	-112	-35	9	-15	-24	2	-78	-64	-98	-18	-29	-62	-100	30	-90	-31	-127	-24	-101	-76	-66	-4	-102	-13	-74	-75	-150	-73	151	5299	-4893	-16417	450	-8519	-6850	-11928	1032	-6963	-9302	-9184	-1848	-8994	-8978	-9191	29
0.182500	-28	41	82	-64	-121	-36	7	-21	-21	0	-76	-68	-93	-17	-27	-62	-103	33	-85	-35	-105	-23	-100	-72	-64	0	-99	-14	-73	-65	-139	-75	213	5226	-4892	-16371	667	-8696	-6733	-11881	815	-7138	-9236	-9186	-1502	-9117	-8943	-9216	-211
0.183333	-18	44	87	-58	-109	-34	9	-17	-17	5	-70	-63	-101	-14	-27	-19	-99	36	-85	-31	-102	-23	-102	-72	-64	1	-98	-9	-73	-69	-145	-72	236	5141	-4876	-16315	390	-8895	-6618	-11824	1091	-7347	-9156	-9215	-1870	-9248	-8897	-9248	-391
0.184167	-22	44	88	-59	-109	-32	11	1	-13	5	-70	-63	-95	-13	-29	-60	-98	37	-85	-31	-103	-21	-102	-69	-58	2	-98	-10	-73	-72	-147	-73	233	5044	-4838	-16253	312	-9111	-6500	-11757	1605	-7579	-9050	-9249	-1613	-9394	-8845	-9285	-403
0.185000	-24	44	91	-59	-108	-35	9	-13	-16	7	-70	-62	-94	-14	-28	-59	-96	38	-84	-32	-104	-25	-102	-69	-59	0	-78	-11	-72	-80	-147	-73	120	4933	-4787	-16183	-677	-9350	-6366	-11684	1848	-7834	-8934	-9278	-3970	-9545	-8766	-9316	-78
0.185833	-22	43	89	-60	-112	-32	28	-13	-16	3	-73	-92	-117	-16	-25	-60	-98	37	-85	-34	-105	-23	-103	-70	-63	0	-99	-15	-75	-72	-147	-74	72	4820	-4720	-16101	-334	-9603	-6236	-11602	2315	-8110	-8802	-9311	-3618	-9712	-8694	-9349	-1345
0.186667	-27	43	85	-60	-111	-35	12	-15	-18	4	-76	-64	-99	-15	-29	-61	-98	32	-101	-36	-105	-23	-104	-72	-64	-3	-100	-14	-73	-70	-145	-73	160	4692	-4638	-16021	763	-9870	-6096	-11512	2705	-8400	-8645	-9332	-782	-9879	-8592	-9373	-150
0.187500	-27	58	92	-58	-109	-35	9	-17	-21	4	-74	-65	-97	-16	-28	-59	-100	35	-82	-34	-107	-25	-102	-72	-66	-3	-101	-14	-72	-70	-145	-75	112	4569	-4538	-15928	920	-10152	-5963	-11416	3465	-8692	-8476	-9365	759	-10051	-8470	-9391	494
0.188333	-27	38	89	-57	-110	-34	12	-13	-22	6	-73	-64	-96	-14	-27	-63	-104	35	-93	-30	-101	-31	-103	-72	-63	0	-99	-13	-72	-70	-149	-75	53	4443	-4431	-15836	521	-10451	-5818	-11314	4401	-8991	-8301	-9378	226	-10229	-8331	-9395	-483
0.189167	-26	41	88	-58	-111	-35	11	-16	-21	4	-70	-58	-98	-18	-29	-62	-100	35	-84	-33	-108	-26	-103	-72	-65	-1	-96	-13	-75	-73	-148	-70	8	4317	-4315	-15741	256	-10757	-5676	-11216	5057	-9289	-8119	-9405	-458	-10399	-8168	-9391	-369
0.190000	-28	39	88	-61	-111	-38	13	-16	-19	3	-73	-65	-100	-19	-31	-63	-102	33	-79	-35	-111	-25	-104	-74	-73	-3	-99	-16	-74	-74	-150	-77	16	4186	-4196	-15657	146	-11068	-5533	-11120	5564	-9580	-7928	-9427	-857	-10571	-7989	-9378	-163
0.190833	-24	40	86	-60	-119	-34	9	-22	-21	6	-75	-94	-97	-16	-31	-59	-99	39	-85	-32	-107	-25	-102	-70	-64	0	-98	-12	-70	-70	-152	-73	33	4059	-4060	-15567	384	-11381	-5390	-11027	5706	-9858	-7732	-9434	-752	-10734	-7773	-9349	28
0.191667	-23	41	89	-59	-108	-34	13	-14	-16	4	-77	-68	-98	-18	-29	-58	-97	35	-86	-28	-101	-25	-101	-72	-63	-3	-102	-14	-73	-73	-148	-70	-102	3930	-3944	-15490	770	-11691	-5248	-10941	5873	-10122	-7516	-9444	103	-10890	-7542	-9314	2
0.192500	-21	40	88	-60	-81	-34	13	-13	-19	3	-74	-65	-96	-17	-28	-59	-103	32	-87	-35	-105	-23	-102	-73	-65	0	-99	-15	-72	-70	-164	-76	-80	3806	-3824	-15427	1290	-12003	-5107	-10867	6640	-10365	-7344	-9447	2116	-11031	-7290	-9275	137
0.193333	-26	40	86	-58	-110	-34	10	-15	-19	4	-75	-66	-94	-18	-31	-73	-101	33	-85	-33	-107	-24	-100	-72	-65	-3	-100	-13	-73	-74	-148	-75	108	3686	-3695	-15367	-98	-12311	-4973	-10796	6453	-10587	-7155	-9422	-940	-11156	-7018	-9224	276
0.194167	-27	39	88	-60	-110	-52	7	-16	-18	3	-96	-67	-96	-21	-29	-62	-100	30	-84	-34	-109	-27	-100	-72	-64	0	-99	-16	-75	-70	-147	-68	72	3515	-3570	-15318	-409	-12606	-4840	-10741	5269	-10781	-6966	-9449	-2192	-11268	-6727	-9172	-1013
0.195000	-26	42	96	-59	-112	-36	9	-15	-18	1	-74	-65	-97	-19	-31	-61	-103	35	-85	-31	-109	-27	-88	-72	-65	0	-134	-13	-75	-72	-147	-73	-11	3438	-3438	-15284	457	-12888	-4714	-10697	5139	-10948	-6785	-9446	-1098	-11352	-6423	-9118	-24
0.195833	-25	43	88	-59	-109	-33	12	-15	-16	5	-72	-68	-99	-18	-29	-59	-97	36	-82	-28	-105	-25	-98	-69	-64	0	-96	-10	-72	-70	-142	-73	257	3315	-3310	-15255	72	-13152	-4588	-10659	4757	-11089	-6604	-9435	-754	-11423	-6105	-9068	30
0.196667	-22	44	90	-56	-108	-33	16	-13	-17	7	-72	-61	-91	-12	-31	-60	-96	38	-83	-26	-108	-23	-99	-67	-61	4	-98	-11	-70	-68	-146	-70	426	3189	-3182	-15246	-262	-13400	-4458	-10635	4643	-11205	-6438	-9429	-757	-11472	-5779	-9024	-30
0.197500	-23	46	93	-48	-105	-33	34	-13	-16	5	-70	-64	-94	-13	-28	-61	-98	37	-80	-30	-105	-23	-101	-70	-59	9	-100	-12	-70	-68	-146	-75	286	3054	-3057	-15240	102	-13630	-4351	-10622	4805	-11299	-6261	-9423	174	-11505	-5452	-8987	-76
0.198333	-21	42	91	-59	-109	-32	13	-14	-15	2	-72	-64	-95	-16	-28	-61	-104	35	-86	-25	-103	-25	-98	-68	-61	3	-102	-12	-73	-72	-148	-73	212	2911	-2933	-15247	-348	-13838	-4236	-10614	4369	-11375	-6068	-9416	-1692	-11521	-5128	-8964	325
0.199167	-26	42	88	-59	-126	-34	10	-15	-22	0	-76	-58	-94	-16	-30	-60	-101	36	-84	-30	-105	-23	-100	-69	-67	1	-97	-10	-72	-70	-146	-73	194	2774	-2803	-15252	-717	-14017	-4121	-10608	3482	-11424	-5917	-9408	-2668	-11519	-4804	-8952	-1059
0.200000	-28	43	91	-58	-112	-35	11	-13	-19	2	-72	-66	-93	-15	-30	-61	-102	21	-84	-31	-111	-22	-98	-64	-64	3	-97	-13	-70	-69	-148	-75	84	2612	-2676	-15266	116	-14172	-4002	-10614	2731	-11461	-5751	-9400	-443	-11505	-4491	-8958	-407
0.200833	-27	44	91	-58	-113	-40	-1	-14	-19	4	-74	-64	-96	-14	-28	-59	-100	37	-78	-32	-107	-22	-101	-68	-62	3	-97	-10	-72	-61	-138	-70	78	2459	-2556	-15270	501	-14300	-3886	-10613	2331	-11480	-5556	-9391	1682	-11486	-4185	-8972	756
0.201667	-26	44	91	-56	-110	-35	11	-14	-18	5	-72	-65	-98	-14	-31	-62	-100	39	-83	-31	-107	-22	-101	-66	-63	4	-99	-11	-73	-72	-149	-75	115	2285	-2437	-15291	69	-14397	-3760	-10615	2601	-11496	-5354	-9387	1845	-11454	-3894	-9006	114
0.202500	-22	40	89	-57	-110	-32	13	-9	-15	8	-69	-61	-94	-14	-28	-51	-98	39	-78	-31	-108	-22	-100	-66	-61	4	-98	2	-70	-67	-161	-72	153	2112	-2323	-15308	-135	-14465	-3632	-10616	2551	-11500	-5165	-9385	1845	-11430	-3617	-9050	129
0.203333	-23	44	94	-58	-107	-30	16	-10	-17	6	-70	-87	-93	-13	-27	-56	-99	42	-80	-29	-103	-19	-97	-66	-61	4	-100	-11	-70	-67	-146	-69	150	1934	-2219	-15313	-18	-14507	-3498	-10609	2357	-11506	-4958	-9381	2156	-11407	-3359	-9108	231
0.204167	-23	45	88	-51	-105	-30	17	-14	-1	6	-73	-60	-94	-10	-25	-56	-99	38	-82	-27	-104	-19	-97	-63	-60	5	-94	-8	-70	-59	-146	-65	25	1752	-2124	-15322	-283	-14524	-3358	-10605	2293	-11505	-4742	-9375	2050	-11395	-3125	-9180	201
0.205000	-19	46	91	-56	-103	-30	17	-10	-15	5	-70	-60	-93	-10	-25	-57	-100	40	-77	-28	-102	-18	-97	-63	-63	3	-87	-7	-70	-65	-144	-74	-88	1565	-2040	-15322	-419	-14514	-3216	-10596	2438	-11511	-4523	-9373	2651	-11394	-2914	-9263	122
0.205833	-24	46	89	-58	-100	-30	12	-22	-15	6	-74	-65	-99	-14	-31	-60	-100	35	-83	-33	-105	-19	-100	-69	-64	1	-99	-13	-73	-68	-150	-78	-208	1373	-1974	-15337	384	-14485	-3077	-10573	3400	-11523	-4309	-9370	5572	-11421	-2731	-9354	412
0.206667	-27	40	89	-61	-113	-34	7	-10	-19	4	-77	-48	-98	-14	-30	-74	-98	35	-84	-31	-112	-26	-104	-70	-64	0	-101	-16	-76	-69	-149	-79	-301	1186	-1922	-15345	-177	-14440	-2933	-10540	3832	-11537	-4082	-9370	4576	-11461	-2563	-9448	824
0.207500	-23	41	88	-66	-112	-33	9	-16	-21	4	-76	-70	-99	-22	-31	-61	-101	36	-83	-38	-107	-21	-100	-72	-64	1	-102	-15	-74	-72	-150	-75	-297	1003	-1883	-15348	-1061	-14374	-2775	-10499	2486	-11557	-3882	-9363	2263	-11526	-2424	-9540	-616
0.208333	-25	42	86	-62	-111	-32	10	-14	-19	8	-76	-64	-100	-15	-29	-58	-133	36	-82	-35	-107	-23	-100	-72	-63	0	-98	-15	-73	-68	-147	-75	-513	820	-1856	-15363	29	-14300	-2631	-10447	2117	-11582	-3683	-9353	3461	-11610	-2321	-9634	-4
0.209167	-26	44	93	-60	-110	-30	-11	-13	-18	6	-74	-66	-95	-14	-28	-57	-98	37	-83	-32	-105	-21	-101	-73	-64	0	-101	-14	-73	-68	-145	-74	-572	641	-1842	-15376	-176	-14214	-2489	-10378	1453	-11609	-3497	-9346	3693	-11723	-2217	-9724	490
0.210000	-22	41	87	-61	-111	-32	11	-13	-16	8	-73	-67	-94	-15	-29	-61	-100	35	-94	-36	-104	-21	-97	-68	-62	1	-97	-12	-70	-66	-145	-75	-501	468	-1843	-15392	-259	-14131	-2355	-10298	1113	-11644	-3328	-9327	3912	-11860	-2152	-9800	234
0.210833	-21	45	89	-61	-109	-30	16	-13	-16	10	-72	-64	-93	-12	-28	-56	-98	40	-82	-30	-101	-19	-98	-70	-60	2	-96	-12	-68	-67	-148	-72	-476	302	-1842	-15422	-65	-14047	-2233	-10212	818	-11684	-3194	-9309	4501	-12024	-2112	-9900	-108
0.211667	-24	43	89	-60	-107	-32	16	-11	-15	5	-72	-64	-94	-15	-28	-60	-96	52	-83	-32	-100	-22	-98	-72	-63	0	-97	-11	-73	-68	-149	-75	-391	144	-1855	-15455	-482	-13969	-2129	-10107	57	-11726	-3065	-9288	2697	-12210	-2099	-9979	383
0.212500	-25	43	95	-58	-107	-34	10	-14	-17	7	-74	-66	-96	-14	-29	-57	-97	38	-81	-33	-104	-22	-101	-65	-61	-4	-97	-12	-69	-73	-144	-73	-264	-9	-1869	-15494	-1283	-13903	-2024	-9996	-1192	-11770	-3003	-9264	364	-12406	-2098	-10039	-705
0.213333	-24	41	88	-58	-109	-34	12	-14	-17	6	-72	-66	-100	-16	-28	-58	-53	38	-81	-32	-104	-23	-100	-70	-62	1	-98	-14	-75	-72	-146	-75	-163	-158	-1873	-15546	-513	-13842	-1944	-9876	-2113	-11815	-2975	-9240	1816	-12621	-2123	-10119	-736
0.214167	-23	38	93	-63	-110	-35	11	-10	-17	4	-74	-66	-97	-16	-28	-61	-99	36	-84	-35	-104	-22	-103	-72	-63	2	-99	-14	-73	-72	-148	-75	-184	-293	-1871	-15617	102	-13798	-1881	-9748	-2842	-11860	-2949	-9208	3913	-12840	-2164	-10180	787
0.215000	-26	38	85	-58	-110	-35	11	-16	-22	3	-77	-67	-98	-17	-31	-60	-103	33	-87	-39	-108	-25	-103	-75	-67	0	-102	-15	-74	-74	-148	-76	-243	-443	-1856	-15655	-248	-13771	-1832	-9614	-2760	-11911	-2970	-9176	3784	-13069	-2222	-10242	29
0.215833	-27	40	82	-63	-113	-39	9	-16	-19	8	-78	-68	-100	-17	-31	-62	-105	35	-88	-33	-105	-22	-100	-68	-60	0	-98	-17	-73	-67	-146	-76	-269	-577	-1814	-15709	-876	-13751	-1797	-9470	-3037	-11949	-3015	-9138	2354	-13281	-2290	-10296	-308
0.216667	-21	44	86	-58	-109	-34	12	-12	-14	6	-70	-66	-99	-12	-26	-55	-98	36	-81	-31	-105	-22	-100	-67	-61	0	-96	-11	-72	-67	-146	-72	-234	-705	-1755	-15773	-754	-13750	-1782	-9329	-3527	-11989	-3094	-9100	1497	-13491	-2370	-10348	-130
0.217500	-22	44	91	-58	-104	-32	13	-9	-17	7	-70	-64	-96	-15	-29	-56	-100	39	-80	-33	-104	-22	-99	-67	-62	1	-97	-12	-58	-63	-143	-73	-160	-840	-1677	-15837	-533	-13767	-1780	-9185	-3842	-12024	-3198	-9068	1087	-13691	-2459	-10409	-129
0.218333	-23	44	90	-58	-107	-32	11	-8	-18	8	-69	-64	-93	-16	-28	-59	-96	40	-83	-34	-105	-21	-99	-68	-63	0	-97	-14	-75	-68	-145	-73	-243	-978	-1579	-15902	-628	-13803	-1799	-9038	-4318	-12060	-3326	-9033	960	-13874	-2553	-10467	-167
0.219167	-25	46	87	-60	-108	-34	15	-8	-18	5	-72	-63	-94	-14	-28	-60	-98	37	-82	-31	-100	-22	-102	-67	-64	0	-97	-18	-62	-68	-150	-73	-227	-1152	-1451	-15966	-235	-13851	-1826	-8898	-4353	-12093	-3466	-9007	2569	-14039	-2646	-10538	-213
0.220000	-26	43	82	-58	-111	-32	10	-10	-16	6	-70	-63	-93	-11	-31	-62	-101	32	-84	-33	-105	-21	-99	-67	-65	0	-99	-14	-74	-68	-146	-74	-101	-1268	-1304	-16031	-505	-13908	-1867	-8781	-3983	-12123	-3612	-8979	2289	-14175	-2736	-10616	549
0.220833	-23	41	85	-61	-111	-38	13	-12	-30	7	-69	-66	-96	-14	-28	-58	-102	37	-84	-34	-104	-25	-101	-67	-63	1	-100	-14	-68	-69	-147	-75	-67	-1422	-1133	-16092	-1818	-13978	-1919	-8626	-5196	-12154	-3762	-8960	-1228	-14293	-2822	-10702	-444
0.221667	-23	41	87	-59	-109	-35	12	-12	-16	7	-68	-69	-98	-14	-27	-67	-100	34	-83	-32	-105	-23	-100	-68	-65	0	-99	-14	-74	-69	-148	-76	-118	-1589	-943	-16156	-704	-14059	-1978	-8527	-5544	-12178	-3908	-8945	-255	-14387	-2905	-10808	-491
0.222500	-22	40	82	-58	-113	-36	8	-12	-19	7	-72	-63	-96	-16	-27	-56	-99	36	-84	-33	-110	-24	-101	-69	-66	5	-99	-12	-73	-68	-147	-73	-115	-1765	-742	-16221	-430	-14147	-2045	-8382	-5454	-12205	-4045	-8935	-151	-14460	-2972	-10921	246
0.223333	-23	41	88	-56	-109	-36	12	-12	-17	5	-73	-68	-105	-15	-28	-58	-101	27	-84	-35	-111	-23	-101	-67	-65	0	-99	-16	-76	-72	-149	-76	-109	-1952	-535	-16288	-169	-14236	-2119	-8273	-4926	-12230	-4172	-8933	228	-14502	-3032	-11052	23
0.224167	-26	40	70	-62	-104	-35	9	-15	-19	3	-70	-64	-97	-14	-28	-58	-102	35	-85	-34	-107	-19	-98	-66	-64	3	-98	-11	-72	-66	-154	-73	-169	-2150	-316	-16361	75	-14337	-2194	-8170	-4313	-12268	-4278	-8931	635	-14521	-3075	-11191	-138
0.225000	-18	42	88	-59	-110	-31	15	-13	-17	5	-72	-62	-95	-15	-24	-58	-100	37	-82	-33	-105	-33	-113	-67	-63	1	-97	-12	-73	-66	-146	-75	-150	-2360	-99	-16436	85	-14433	-2273	-8078	-3507	-12303	-4371	-8948	-38	-14529	-3107	-11356	414
0.225833	-27	39	87	-59	-112	-33	12	-12	-21	8	-68	-64	-97	-17	-29	-58	-103	35	-85	-34	-110	-23	-100	-66	-64	1	-99	-8	-76	-70	-147	-75	-68	-2585	104	-16518	-641	-14546	-2354	-8003	-2822	-12342	-4440	-8946	-2380	-14524	-3121	-11532	-194
0.226667	-25	40	87	-60	-109	-34	11	-15	-22	3	-73	-65	-100	-19	-30	-59	-101	36	-83	-35	-108	-22	-102	-69	-67	0	-100	-14	-75	-70	-150	-77	-33	-2814	301	-16608	312	-14649	-2430	-7937	-1718	-12391	-4489	-8951	-1137	-14507	-3122	-11717	-912
0.227500	-34	39	89	-58	-111	-34	12	-13	-17	5	-66	-65	-98	-16	-28	-59	-101	34	-81	-36	-105	-23	-99	-70	-64	1	-100	-13	-73	-68	-150	-76	-66	-3052	484	-16697	1145	-14750	-2502	-7880	-874	-12447	-4509	-8957	1148	-14482	-3110	-11915	726
0.228333	-25	41	88	-59	-114	-32	9	-12	-16	5	-74	-55	-97	-13	-52	-57	-101	27	-85	-35	-109	-23	-101	-69	-64	3	-102	-12	-73	-67	-147	-74	-33	-3296	652	-16798	1131	-14853	-2571	-7853	369	-12511	-4514	-8975	1713	-14457	-3080	-12118	360
0.229167	-19	16	90	-59	-112	-33	12	-11	-17	3	-70	-65	-97	-18	-25	-58	-99	34	-82	-33	-107	-22	-98	-68	-61	4	-96	-10	-70	-68	-145	-75	0	-3538	799	-16903	715	-14949	-2627	-7808	1304	-12579	-4502	-8964	761	-14430	-3039	-12332	-289
0.230000	-24	39	89	-60	-109	-30	12	-12	-21	7	-72	-61	-96	-16	-27	-57	-103	43	-84	-35	-104	-21	-99	-67	-61	4	-97	-9	-72	-66	-149	-75	-24	-3780	922	-17015	632	-15048	-2684	-7790	1756	-12658	-4474	-8960	60	-14409	-2991	-12540	-171
0.230833	-25	40	91	-57	-103	-22	15	-13	-17	4	-73	-63	-95	-15	-28	-59	-100	35	-81	-34	-104	-22	-98	-69	-62	3	-91	-9	-70	-70	-148	-74	-10	-4021	1022	-17129	535	-15146	-2733	-7786	2109	-12747	-4438	-8955	-232	-14397	-2933	-12751	-280
0.231667	-26	37	86	-59	-109	-32	10	-13	-17	3	-58	-64	-102	-16	-28	-60	-102	15	-86	-34	-110	-25	-102	-70	-64	2	-100	-10	-76	-70	-151	-77	-25	-4258	1093	-17248	298	-15238	-2782	-7796	2233	-12854	-4388	-8943	-139	-14392	-2875	-12956	-501
0.232500	-25	38	86	-62	-112	-38	7	-17	-24	2	-78	-65	-98	-22	-30	-58	-103	33	-86	-36	-109	-27	-102	-70	-67	0	-79	-11	-73	-70	-149	-76	-50	-4479	1143	-17368	540	-15323	-2816	-7818	2623	-12931	-4336	-8925	1295	-14400	-2808	-13148	-370
0.233333	-24	41	89	-62	-110	-34	8	-16	-19	5	-77	-68	-96	-46	-30	-61	-101	33	-86	-36	-109	-24	-102	-68	-62	0	-98	-10	-75	-72	-151	-77	-83	-4697	1171	-17486	752	-15405	-2852	-7850	3507	-13027	-4284	-8901	1892	-14417	-2750	-13332	398
0.234167	-26	42	87	-49	-108	-34	9	-17	-18	4	-73	-65	-95	-19	-26	-62	-100	33	-84	-35	-109	-25	-103	-74	-64	0	-99	-15	-75	-73	-152	-76	-134	-4899	1171	-17608	-923	-15484	-2886	-7896	2412	-13124	-4234	-8878	-2378	-14448	-2696	-13490	-543
0.235000	-26	42	85	-61	-111	-33	8	-17	-19	3	-77	-64	-99	-19	-29	-63	-102	35	-85	-30	-108	-25	-102	-72	-67	-3	-101	-14	-75	-73	-151	-78	-159	-5089	1153	-17722	-240	-15554	-2917	-7945	1634	-13217	-4195	-8854	-1960	-14488	-2646	-13631	-1248
0.235833	-25	41	84	-66	-112	-34	12	-19	-14	3	-73	-64	-94	-17	-28	-61	-99	32	-86	-36	-102	-24	-100	-72	-63	-4	-98	-10	-72	-69	-151	-75	-227	-5259	1114	-17835	-256	-15622	-2946	-7999	1236	-13300	-4156	-8826	-2102	-14540	-2599	-13743	-107
0.236667	-22	45	92	-60	-107	-32	12	-13	-17	6	-73	-58	-99	-15	-27	-60	-99	37	-83	-31	-104	-22	-100	-67	-63	0	-100	-9	-72	-65	-149	-72	-202	-5414	1061	-17929	-532	-15679	-2981	-8067	783	-13377	-4138	-8806	-1986	-14594	-2571	-13836	-199
0.237500	-24	42	91	-58	-110	-32	15	-12	-19	6	-72	-59	-95	-14	-26	-60	-101	35	-83	-31	-105	-22	-100	-72	-62	-1	-98	-10	-57	-68	-149	-74	-150	-5552	992	-18044	-558	-15734	-3020	-8137	562	-13447	-4131	-8788	-1892	-14658	-2555	-13899	-222
0.238333	-23	46	90	-56	-112	-36	13	-14	-18	7	-72	-60	-95	-15	-26	-60	-100	40	-82	-30	-105	-23	-102	-69	-62	-1	-97	-10	-70	-72	-147	-72	-187	-5672	915	-18139	-471	-15784	-3066	-8224	230	-13504	-4143	-8779	-2217	-14727	-2553	-13935	-67
0.239167	-24	45	89	-62	-111	-35	13	-5	-14	4	-73	-66	-96	-18	-28	-61	-103	36	-86	-33	-107	-24	-102	-70	-56	-3	-100	-12	-70	-73	-145	-73	-232	-5779	824	-18228	-1650	-15822	-3114	-8294	-405	-13553	-4172	-8781	-5276	-14790	-2565	-13944	-362
0.240000	-25	45	88	-60	-115	-38	9	-15	-21	1	-75	-66	-97	-16	-22	-65	-103	33	-87	-33	-110	-26	-102	-73	-64	-4	-98	-15	-76	-74	-149	-77	-208	-5867	730	-18317	-1094	-15859	-3170	-8381	-464	-13598	-4219	-8799	-4681	-14848	-2588	-13923	-1444
0.240833	-26	32	87	-62	-110	-41	8	-18	-22	2	-77	-70	-96	-18	-28	-61	-101	33	-88	-36	-103	-21	-101	-74	-63	-3	-99	-16	-68	-70	-149	-74	-129	-5937	635	-18387	158	-15881	-3232	-8464	-579	-13618	-4279	-8819	-2246	-14900	-2626	-13870	199
0.241667	-24	41	86	-63	-109	-35	11	-15	-14	4	-65	-68	-97	-15	-29	-63	-101	33	-88	-36	-105	-23	-103	-72	-63	-3	-101	-13	-69	-73	-148	-73	-218	-5991	540	-18439	237	-15902	-3295	-8561	-88	-13635	-4353	-8857	-1381	-14943	-2675	-13793	466
0.242500	-22	44	86	-59	-109	-35	13	-14	-17	3	-75	-64	-96	-14	-26	-59	-101	34	-86	-32	-107	-40	-101	-70	-64	-13	-104	-14	-73	-72	-146	-73	-241	-6034	455	-18509	-273	-15913	-3363	-8639	774	-13646	-4441	-8908	-2282	-14971	-2736	-13692	-171
0.243333	-22	41	89	-57	-108	-35	13	-12	-16	4	-72	-63	-94	-16	-26	-60	-102	36	-86	-33	-101	-22	-99	-72	-64	0	-98	-14	-70	-68	-145	-74	-194	-6059	371	-18546	-358	-15925	-3432	-8725	1423	-13648	-4542	-8975	-3090	-14984	-2806	-13573	-147
0.244167	-21	44	90	-63	-108	-31	12	-13	-19	6	-69	-62	-95	-14	-25	-57	-98	38	-84	-31	-103	-22	-101	-74	-60	0	-96	-13	-69	-67	-147	-68	-245	-6070	293	-18602	-334	-15930	-3507	-8815	2075	-13649	-4655	-9051	-3418	-14989	-2880	-13431	-230
0.245000	-24	44	90	-57	-103	-32	13	-14	-16	7	-69	-60	-94	-13	-27	-60	-99	39	-82	-29	-104	-18	-101	-72	-59	1	-93	-12	-72	-67	-148	-73	-241	-6073	220	-18637	-335	-15938	-3577	-8904	2461	-13653	-4773	-9143	-2960	-14979	-2962	-13275	-44
0.245833	-24	41	87	-69	-109	-36	-6	-13	-16	6	-73	-63	-96	-14	-28	-58	-99	38	-83	-32	-105	-24	-102	-69	-57	0	-95	-11	-73	-72	-147	-70	-219	-6072	153	-18664	196	-15942	-3657	-8997	2917	-13645	-4900	-9246	-1041	-14958	-3050	-13104	7
0.246667	-24	43	84	-58	-109	-35	13	-31	-29	4	-72	-65	-98	-22	-30	-57	-100	35	-83	-33	-108	-24	-100	-72	-63	0	-99	-17	-76	-74	-149	-69	-208	-6069	88	-18690	1018	-15957	-3736	-9088	4171	-13652	-5026	-9361	1232	-14929	-3145	-12927	397
0.247500	-23	40	86	-62	-111	-34	12	-13	-21	3	-72	-64	-95	-16	-28	-60	-98	37	-85	-33	-104	-22	-102	-70	-69	0	-116	-15	-74	-69	-147	-74	-202	-6056	32	-18704	-615	-15954	-3815	-9180	3902	-13663	-5154	-9482	-2073	-14889	-3233	-12747	-97
0.248333	-24	43	88	-60	-107	-33	11	-14	-22	-8	-74	-66	-98	-17	-30	-60	-104	36	-86	-33	-105	-24	-102	-73	-66	-1	-103	-18	-69	-73	-149	-76	-160	-6050	-23	-18712	-564	-15988	-3894	-9275	3182	-13689	-5278	-9614	-1938	-14850	-3324	-12562	-1297
0.249167	-25	39	84	-63	-113	-38	8	-17	-23	2	-76	-66	-98	-16	-31	-62	-104	34	-86	-34	-109	-23	-102	-73	-65	0	-103	-16	-69	-69	-149	-76	-174	-6039	-72	-18709	90	-15982	-3974	-9366	3285	-13705	-5391	-9739	-917	-14802	-3417	-12372	168
0.250000	-25	44	86	-60	-110	-34	11	-14	-19	4	-73	-65	-96	20	-27	-56	-100	36	-47	-29	-105	-21	-100	-70	-67	2	-100	-14	-72	-67	-147	-73	-126	-6033	-117	-18712	383	-16006	-4054	-9457	2902	-13740	-5499	-9867	-50	-14764	-3502	-12185	7
0.250833	-24	44	87	-60	-131	-29	12	-12	-17	5	-70	-62	-95	-12	-29	-58	-102	36	-84	-30	-104	-22	-95	-76	-61	2	-97	-25	-68	-67	-147	-75	-58	-6030	-167	-18686	352	-16040	-4138	-9555	2300	-13789	-5591	-9999	433	-14732	-3587	-12008	-372
0.251667	-22	43	88	-57	-111	-32	10	-13	4	7	-72	-64	-97	2	-29	-59	-100	36	-84	-27	-103	-21	-100	-70	-64	0	-100	-13	-68	-66	-149	-73	-80	-6028	-217	-18673	490	-16081	-4221	-9657	1656	-13844	-5679	-10122	1011	-14707	-3672	-11839	-313
0.252500	-22	39	86	-60	-108	-32	12	-14	-16	5	-75	-66	-95	-15	-32	-61	-101	34	-85	-26	-107	-22	-98	-68	-64	7	-100	-14	-74	-70	-150	-78	-144	-6029	-268	-18644	-445	-16135	-4310	-9761	374	-13910	-5751	-10237	-2055	-14704	-3733	-11679	-45
0.253333	-25	42	86	-60	-112	-35	-7	-15	-17	5	-82	-66	-94	-23	-30	-59	-100	35	-81	-33	-107	-24	-103	-70	-63	1	-101	-14	-73	-73	-148	-76	-166	-6035	-322	-18615	-216	-16203	-4383	-9863	-956	-13985	-5804	-10349	-2591	-14709	-3820	-11530	-1367
0.254167	-32	42	86	-61	-109	-32	9	-14	-18	5	-73	-68	-101	-21	-32	-59	-100	35	-85	-32	-108	-27	-100	-70	-65	1	-101	-13	-78	-73	-141	-77	-188	-6039	-376	-18582	779	-16274	-4482	-9970	-2320	-14070	-5850	-10444	-373	-14738	-3886	-11394	-174
0.255000	-22	40	87	-63	-114	-34	11	-14	-21	4	-74	-66	-97	-15	-31	-63	-101	35	-85	-38	-110	-25	-100	-70	-65	1	-99	-16	-74	-70	-149	-76	-187	-6043	-428	-18551	879	-16362	-4566	-10086	-3444	-14159	-5870	-10537	785	-14783	-3945	-11273	381
0.255833	-22	37	86	-65	-110	-30	9	-13	-15	5	-75	-69	-96	-17	-29	-60	-97	35	-85	-32	-105	-22	-99	-66	-63	1	-101	-9	-80	-72	-149	-75	-311	-6044	-479	-18507	200	-16456	-4648	-10189	-4126	-14256	-5878	-10590	-283	-14845	-3999	-11169	-478
0.256667	-22	38	82	-62	-109	-33	16	-4	-16	6	-74	-65	-98	-16	-28	-59	-102	30	-87	-30	-109	-23	-100	-67	-65	-1	-100	-12	-73	-62	-148	-76	-384	-6041	-537	-18470	-87	-16570	-4733	-10307	-4847	-14359	-5871	-10642	-1371	-14937	-4049	-11076	-389
0.257500	-25	36	85	-61	-110	-38	12	-15	-21	0	-79	-63	-98	-18	-30	-60	-102	28	-83	-41	-102	-3	-100	-72	-68	0	-100	-13	-70	-68	-148	-77	-316	-6029	-586	-18426	182	-16687	-4812	-10428	-5203	-14468	-5851	-10685	-1797	-15043	-4097	-11010	-274
0.258333	-25	38	86	-60	-111	-34	13	-13	-21	4	-74	-36	-95	-16	-28	-60	-101	34	-83	-32	-103	-23	-102	-73	-63	1	-100	-9	-73	-67	-150	-91	-294	-6015	-641	-18389	92	-16822	-4889	-10553	-5505	-14578	-5818	-10691	-1982	-15173	-4145	-10946	-154
0.259167	-19	39	88	-62	-109	-34	11	-15	-21	5	-74	-65	-97	-15	-28	-58	-100	34	-85	-32	-107	-21	-103	-73	-70	30	-97	-12	-74	-70	-147	-76	-256	-5990	-693	-18351	119	-16970	-4964	-10683	-5723	-14691	-5777	-10691	-1382	-15323	-4187	-10908	-134
0.260000	-23	40	86	-62	-110	-33	11	-13	-14	6	-72	-65	-97	-16	-29	-62	-100	34	-83	-34	-107	-24	-100	-69	-65	0	-99	-11	-73	-73	-149	-79	-242	-5963	-748	-18318	827	-17126	-5034	-10826	-5181	-14808	-5730	-10678	743	-15490	-4239	-10881	251
0.260833	-14	39	85	-62	-110	-33	12	-14	-17	5	-75	-65	-97	-17	-28	-59	-101	33	-81	-32	-116	-24	-101	-69	-64	1	-105	-12	-75	-69	-146	-76	-269	-5918	-801	-18282	-439	-17298	-5105	-10949	-5780	-14927	-5683	-10653	-2286	-15670	-4292	-10861	295
0.261667	-22	43	85	-61	-109	-32	29	-15	-19	4	-75	-67	-99	-19	-29	-57	-102	34	-81	-32	-108	-24	-98	-70	-64	3	-101	-11	-74	-69	-148	-73	-279	-5869	-869	-18254	-791	-17474	-5165	-11090	-7404	-15051	-5632	-10614	-3681	-15874	-4354	-10861	-1240
0.262500	-25	42	87	-61	-109	-33	12	-14	-15	3	-72	-65	-95	-14	-43	-58	-99	36	-79	-30	-108	-23	-98	-68	-64	3	-97	-8	-70	-67	-143	-74	-246	-5816	-917	-18229	312	-17664	-5227	-11237	-7483	-15177	-5589	-10565	-2314	-16073	-4426	-10878	58
0.263333	-50	40	89	-60	-109	-16	16	-11	-18	6	-73	-65	-96	-14	-26	-57	-100	37	-81	-29	-103	-22	-96	-68	-64	2	-99	-10	-79	-73	-145	-72	-203	-5806	-980	-18204	158	-17867	-5288	-11388	-7525	-15313	-5555	-10516	-1493	-16309	-4513	-10901	382
0.264167	-22	42	87	-60	-110	-31	13	-10	-19	5	-68	-62	-97	-13	-26	-57	-100	38	-81	-30	-94	-21	-100	-67	-49	4	-96	-8	-73	-70	-145	-74	-238	-5694	-1055	-18182	-150	-18076	-5350	-11544	-7190	-15447	-5534	-10464	-1062	-16544	-4616	-10935	116
0.265000	-23	42	87	-57	-108	-32	16	-13	-19	2	-66	-65	-96	-14	-25	-42	-99	35	-81	-30	-107	-24	-99	-70	-66	2	-100	-10	-73	-70	-148	-75	-183	-5632	-1135	-18164	96	-18296	-5406	-11708	-6655	-15601	-5533	-10424	-1	-16794	-4737	-10982	85
0.265833	-27	40	84	-60	-115	-35	9	-16	-23	5	-74	-69	-98	-17	-29	-63	-107	36	-88	-33	-107	-23	-99	-69	-65	4	-99	-13	-75	-69	-146	-75	-76	-5563	-1227	-18145	-421	-18526	-5458	-11879	-6378	-15771	-5548	-10390	-1682	-17049	-4871	-11039	718
0.266667	-26	40	86	-61	-103	-34	10	-16	-22	4	-73	-68	-99	-17	-28	-60	-104	36	-85	-30	-109	-24	-101	-72	-68	4	-91	-10	-73	-70	-150	-73	-45	-5494	-1330	-18118	-610	-18759	-5511	-12060	-5987	-15924	-5584	-10356	-2031	-17315	-5031	-11101	-834
0.267500	-24	41	87	-59	-113	-36	11	-14	-23	2	-74	-66	-98	-16	-27	-62	-122	35	-85	-32	-104	-23	-101	-68	-65	1	-100	-12	-73	-72	-148	-76	54	-5420	-1435	-18092	336	-18992	-5556	-12272	-5515	-16100	-5655	-10341	518	-17585	-5206	-11183	-223
0.268333	-24	43	87	-51	-112	-35	8	-13	-21	5	-72	-64	-98	-12	-24	-60	-102	35	-82	-33	-108	-25	-99	-67	-64	5	-100	-15	-77	-69	-145	-76	142	-5344	-1572	-18060	877	-19234	-5603	-12452	-4768	-16293	-5734	-10345	2636	-17862	-5397	-11265	1078
0.269167	-25	44	88	-56	-111	-32	12	-14	-17	5	-66	-65	-97	-14	-26	-52	-100	81	-81	-45	-105	-23	-100	-67	-62	4	-99	-13	-75	-70	-147	-74	189	-5263	-1713	-18020	627	-19470	-5638	-12653	-3400	-16496	-5845	-10369	2629	-18148	-5605	-11358	396
0.270000	-31	45	89	-58	-115	-31	11	-12	-18	5	-70	-64	-95	-13	-26	-57	-101	36	-81	-28	-104	-24	-98	-64	-61	6	-97	-10	-73	-69	-144	-73	234	-5198	-1864	-17972	146	-19703	-5672	-12872	-2326	-16710	-5992	-10416	1825	-18425	-5827	-11462	274
0.270833	-24	46	88	-56	-109	-32	13	-10	-17	6	-70	-62	-97	-12	-23	-57	-94	40	-78	-25	-104	-18	-98	-65	-61	6	-96	-12	-73	-67	-145	-72	130	-5090	-2027	-17913	338	-19937	-5701	-13094	-1400	-16938	-6180	-10482	1562	-18721	-6064	-11576	229
0.271667	-24	42	86	-56	-105	-30	13	-6	-14	6	-70	-65	-93	-12	-24	-58	-98	35	-82	-30	-103	-22	-100	-64	-60	4	-98	-22	-72	-67	-149	-72	44	-4998	-2203	-17848	443	-20164	-5730	-13327	-1097	-17175	-6355	-10563	1338	-19000	-6314	-11703	174
0.272500	-23	44	87	-59	-108	-31	11	-12	-19	2	-51	-69	-95	-13	-26	-59	-101	33	-82	-33	-107	-23	-100	-69	-66	2	-102	-13	-70	-68	-146	-76	41	-4904	-2382	-17772	312	-20383	-5756	-13570	-1035	-17425	-6566	-10667	1289	-19283	-6573	-11837	195
0.273333	-23	40	86	-60	-111	-31	10	-11	-18	4	-75	-66	-95	-15	-30	-62	-103	32	-87	-33	-108	-27	-102	-69	-67	0	-103	-11	-79	-72	-151	-78	110	-4805	-2568	-17693	988	-20599	-5781	-13809	-17	-17676	-6797	-10784	2816	-19555	-6843	-11984	252
0.274167	-26	40	84	-65	-113	-36	5	-16	-21	1	-76	-67	-100	-25	-30	-62	-102	32	-83	-53	-109	-25	-107	-70	-64	0	-99	-12	-72	-73	-149	-75	316	-4698	-2754	-17602	292	-20805	-5803	-14048	681	-17923	-7056	-10912	413	-19818	-7107	-12133	666
0.275000	-29	43	84	-61	-112	-35	7	-12	-15	0	-76	-65	-100	-19	-31	-60	-102	30	-85	-31	-109	-25	-103	-69	-65	0	-100	-14	-76	-74	-151	-79	503	-4590	-2937	-17526	-768	-20999	-5828	-14280	-148	-18171	-7290	-11048	-2812	-20062	-7382	-12292	-676
0.275833	-25	42	87	-61	-111	-34	12	-12	-16	9	-72	-63	-96	-11	-26	-56	-97	33	-82	-33	-97	-23	-102	-67	-65	0	-96	-11	-75	-69	-148	-73	539	-4473	-3111	-17411	41	-21177	-5855	-14503	271	-18408	-7534	-11187	-2430	-20288	-7648	-12448	-176
0.276667	-21	46	113	-56	-108	-31	15	-10	-18	7	-69	-61	-100	-12	-27	-56	-97	36	-82	-25	-108	-21	-99	-62	-62	2	-94	-11	-78	-68	-147	-73	612	-4365	-3282	-17317	-199	-21352	-5886	-14719	764	-18640	-7792	-11325	-2918	-20505	-7917	-12613	295
0.277500	-21	43	89	-59	-104	-30	13	-9	-19	4	-70	-61	-91	-13	-24	-58	-97	33	-83	-30	-103	-22	-99	-67	-58	0	-96	-10	-69	-67	-146	-74	664	-4253	-3440	-17231	-287	-21512	-5924	-14925	1584	-18860	-8041	-11457	-3141	-20689	-8176	-12774	188
0.278333	-24	37	93	-58	-110	-31	13	-11	-18	6	-74	-63	-96	-15	-26	-60	-96	36	-84	-29	-102	-22	-100	-68	-61	-3	-99	-9	-70	-69	-128	-73	619	-4155	-3584	-17151	-141	-21663	-5974	-15118	2214	-19057	-8283	-11589	-2804	-20858	-8424	-12930	-100
0.279167	-26	43	89	-59	-111	-32	13	-13	-15	8	-70	-63	-94	-14	-27	-62	-99	34	-84	-59	-103	-21	-97	-68	-59	2	-96	-9	-68	-67	-146	-74	490	-4057	-3715	-17083	-618	-21796	-6029	-15296	2578	-19231	-8505	-11707	-4280	-20999	-8659	-13078	581
0.280000	-12	40	90	-59	-109	-30	16	-13	-16	6	-70	-62	-95	-15	-27	-61	-100	34	-83	-30	-101	-21	-99	-93	-63	0	-97	-11	-68	-68	-148	-73	460	-3969	-3822	-17032	-1336	-21917	-6090	-15462	2621	-19390	-8725	-11820	-5631	-21124	-8878	-13209	-466
0.280833	-24	43	88	-59	-109	-31	10	-11	-19	8	-70	-63	-88	-17	-31	-41	-88	36	-87	-31	-104	-22	-99	-68	-65	0	-101	-11	-73	-69	-147	-75	463	-3893	-3913	-16999	-445	-22024	-6158	-15604	2936	-19517	-8926	-11920	-3520	-21226	-9073	-13336	-522
0.281667	-25	34	90	-67	-114	-35	9	-14	-19	6	-75	-64	-97	-19	-30	-61	-103	33	-88	-34	-110	-26	-103	-72	-65	33	-101	-14	-76	-38	-150	-76	436	-3833	-3984	-16990	78	-22121	-6229	-15749	3244	-19622	-9115	-12017	-1232	-21311	-9241	-13427	1200
0.282500	-27	41	87	-62	-115	-36	9	-17	16	5	-73	-69	-102	-21	-29	-67	-102	34	-84	-33	-109	-23	-100	-69	-63	0	-100	-14	-73	-69	-146	-74	398	-3781	-4028	-16991	-296	-22196	-6294	-15870	3870	-19695	-9287	-12101	-912	-21375	-9380	-13516	563
0.283333	-27	42	88	-63	-110	-33	13	-13	-17	9	-70	-63	-94	-14	-28	-59	-104	35	-88	-57	-105	-22	-101	-52	-61	10	-101	-12	-73	-67	-145	-72	381	-3748	-4063	-17021	-865	-22260	-6370	-15988	4055	-19747	-9443	-12181	-1454	-21422	-9484	-13560	166
0.284167	-21	43	91	-59	-110	-29	15	-13	-15	8	-72	-64	-81	-13	-27	-58	-98	35	-82	-32	-104	-21	-99	-69	-64	0	-99	-13	-73	-67	-142	-72	481	-3734	-4066	-17062	-1011	-22313	-6440	-16086	4248	-19772	-9588	-12262	-1443	-21460	-9557	-13593	355
0.285000	-19	43	84	-57	-104	-29	12	-11	-15	9	-69	-59	-95	-12	-26	-58	-103	33	-87	-30	-103	-21	-98	-69	-61	2	-99	-12	-72	-66	-147	-74	463	-3734	-4063	-17120	-928	-22356	-6510	-16215	4419	-19779	-9721	-12348	-1166	-21488	-9601	-13601	573
0.285833	-25	44	88	-62	-108	-31	13	-15	-19	5	-73	-63	-95	-13	-28	-60	-104	36	-86	-32	-107	-19	-100	-75	-63	-3	-100	-11	-72	-67	-144	-75	286	-3751	-4044	-17195	-590	-22394	-6574	-16333	4741	-19759	-9846	-12446	-176	-21508	-9611	-13581	783
0.286667	-29	41	71	-61	-112	-33	13	-17	-17	3	-70	-62	-95	-15	-29	-62	-101	30	-85	-35	-105	-22	-101	-72	-65	0	-105	-14	-75	-69	-149	-77	189	-3791	-4011	-17269	209	-22425	-6626	-16449	5635	-19751	-9961	-12556	2467	-21518	-9586	-13536	874
0.287500	-22	44	87	-61	-110	-34	10	-4	-18	5	-72	-61	-94	-16	-30	-60	-103	33	-86	-33	-108	-23	-102	-70	-65	1	-101	-12	-73	-67	-147	-74	-60	-3835	-3973	-17349	2	-22451	-6667	-16579	6150	-19726	-10079	-12684	2338	-21525	-9534	-13472	1193
0.288333	-23	43	95	-62	-108	-31	12	-13	-15	6	-72	-65	-96	-16	-28	-58	-100	36	-84	-33	-107	-24	-101	-70	-63	1	-85	-13	-58	-69	-148	-76	-355	-3903	-3924	-17416	-1312	-22489	-6700	-16715	4599	-19699	-10183	-12838	-621	-21523	-9454	-13394	-279
0.289167	-25	43	88	-62	-112	-34	9	-13	-18	5	-70	-62	-107	-17	-27	-58	-100	51	-86	-34	-108	-25	-101	-73	-63	0	-98	-13	-72	-70	-144	-73	-466	-3977	-3880	-17477	-163	-22533	-6723	-16868	3776	-19676	-10289	-13013	923	-21517	-9357	-13301	-121
0.290000	-24	45	73	-62	-109	-42	12	-15	-17	6	-75	-65	-98	-16	-29	-59	-100	34	-90	-33	-105	-25	-104	-65	-65	-3	-101	-15	-75	-73	-149	-73	-526	-4071	-3829	-17519	-181	-22587	-6734	-17031	2882	-19672	-10385	-13219	1319	-21508	-9241	-13201	889
0.290833	-25	42	84	-61	-112	-35	8	-15	-19	3	-70	-65	-97	-18	-33	-60	-101	33	-85	-35	-108	-24	-101	-73	-65	0	-99	-12	-73	-70	-147	-79	-537	-4164	-3777	-17535	-258	-22657	-6734	-17207	2091	-19657	-10472	-13448	2037	-21491	-9111	-13100	501
0.291667	-22	43	85	-69	-110	-30	12	-14	-19	5	-76	-64	-96	-16	-30	-58	-99	36	-80	-31	-105	-28	-100	-68	-61	0	-103	-10	-72	-68	-149	-76	-391	-4266	-3729	-17528	-339	-22745	-6728	-17387	1604	-19697	-10563	-13714	2729	-21472	-8979	-12997	233
0.292500	-27	42	84	-60	-110	-34	16	-13	-19	7	-72	-64	-94	-14	-29	-58	-102	34	-86	-31	-109	-23	-103	-68	-65	1	-100	-13	-74	-70	-151	-76	-277	-4385	-3682	-17495	-325	-22856	-6717	-17584	1325	-19749	-10637	-13999	2128	-21456	-8846	-12907	876
0.293333	-24	43	85	-62	-111	-32	10	-15	-19	3	-75	-63	-95	-16	-29	-62	-100	35	-83	-31	-104	-24	-90	-70	-63	-1	-113	-14	-70	-72	-148	-76	-167	-4499	-3638	-17428	-1159	-22998	-6692	-17787	669	-19832	-10700	-14306	-90	-21439	-8713	-12828	90
0.294167	-26	43	86	-58	-111	-31	11	-15	-17	5	-57	-65	-92	-17	-32	-61	-102	35	-85	-32	-107	-25	-103	-66	-63	1	-100	-15	-74	-72	-149	-76	-57	-4623	-3594	-17334	-398	-23156	-6670	-17987	415	-19941	-10752	-14637	1344	-21416	-8592	-12766	-672
0.295000	-28	42	79	-60	-112	-35	32	-19	-19	5	-73	-64	-99	-17	-31	-60	-101	34	-85	-33	-109	-25	-103	-70	-64	1	-99	-16	-75	-68	-149	-70	-65	-4749	-3552	-17215	344	-23360	-6642	-18189	-137	-20091	-10775	-14979	3857	-21401	-8479	-12716	910
0.295833	-24	43	88	-60	-110	-33	15	-13	-17	7	-74	-63	-94	-16	-30	-60	-97	32	-83	-32	-103	-21	-99	-66	-58	4	-94	-13	-66	-68	-149	-70	-99	-4875	-3502	-17067	-147	-23578	-6614	-18376	-567	-20267	-10781	-15324	4399	-21386	-8379	-12689	290
0.296667	-24	46	90	-58	-109	-31	13	-12	-15	9	-70	-61	-94	-11	-27	-57	-98	38	-82	-30	-105	-17	-102	-65	-61	-5	-94	-10	-72	-68	-146	-70	-46	-5009	-3453	-16899	-744	-23830	-6583	-18564	-1154	-20485	-10758	-15677	3221	-21385	-8294	-12683	-324
0.297500	-21	44	87	-56	-108	-27	16	-14	-17	6	-73	-63	-96	-14	-27	-58	-98	35	-83	-29	-103	-22	-100	-65	-62	1	-97	-13	-73	-72	-146	-66	-32	-5140	-3401	-16712	-469	-24103	-6559	-18743	-1557	-20732	-10709	-16031	2544	-21396	-8222	-12708	-115
0.298333	-23	21	85	-59	-109	-35	16	-14	-21	4	-73	-63	-96	-15	-28	-58	-104	34	-83	-31	-101	-22	-103	-67	-68	-1	-100	-15	-72	-69	-148	-73	35	-5269	-3339	-16529	-310	-24402	-6536	-18904	-1650	-21006	-10633	-16368	2241	-21422	-8163	-12752	-179
0.299167	-28	43	85	-60	-111	-36	11	-17	-25	0	-84	-67	-94	-18	-31	-61	-96	35	-85	-31	-108	-19	-101	-70	-64	0	-99	-12	-72	-69	-148	-76	5	-5398	-3276	-16327	-576	-24720	-6517	-19050	-1874	-21303	-10525	-16687	2269	-21465	-8114	-12819	-298
0.300000	-27	41	89	-59	-111	-35	12	-15	-18	5	-73	-66	-97	-16	-29	-60	-101	35	-87	-32	-104	-22	-102	-67	-64	0	-99	-12	-74	-66	-147	-74	-155	-5527	-3203	-16131	-233	-25053	-6491	-19175	-1681	-21613	-10387	-16984	3883	-21528	-8067	-12905	-315
0.300833	-24	41	87	-60	-109	-36	10	-17	-21	3	-72	-78	-94	-27	-30	-63	-99	34	-86	-33	-107	-22	-104	-72	-63	0	-100	-14	-72	-69	-149	-75	-126	-5645	-3119	-15937	3	-25396	-6476	-19289	-935	-21926	-10226	-17262	4543	-21619	-8024	-13015	409
0.301667	-26	50	88	-61	-109	-33	12	-13	-18	6	-74	-62	-96	-16	-27	-60	-101	39	-85	-33	-107	-22	-100	-68	-63	0	-96	-13	-72	-72	-147	-76	45	-5758	-3035	-15753	-1781	-25743	-6446	-19389	-1835	-22267	-10033	-17505	630	-21732	-7982	-13143	-533
0.302500	-27	42	86	-60	-111	-35	7	-15	4	5	-73	-97	-97	-17	-28	-60	-101	35	-85	-34	-105	-23	-101	-68	-65	0	-96	-12	-70	-65	-133	-73	42	-5855	-2941	-15577	-870	-26096	-6415	-19476	-2054	-22593	-9816	-17719	1464	-21874	-7926	-13283	-1407
0.303333	-25	43	87	-60	-108	-33	11	-11	-18	5	-73	-66	-97	-16	-31	-56	-101	36	-94	-30	-108	-22	-99	-76	-64	0	-99	-12	-74	-70	-146	-73	-63	-5950	-2831	-15425	-449	-26442	-6380	-19552	-1784	-22913	-9578	-17898	1871	-22044	-7853	-13446	-557
0.304167	-21	42	88	-61	-109	-35	12	-10	-14	4	-69	-65	-94	-14	-53	-58	-97	39	-86	-32	-104	-23	-99	-67	-59	0	-98	-11	-72	-69	-144	-70	-110	-6024	-2722	-15288	-400	-26791	-6339	-19623	-1732	-23220	-9333	-18044	2418	-22239	-7791	-13610	-821
0.305000	-23	45	89	-57	-105	-33	15	-13	-14	6	-70	-65	-95	-14	-28	-59	-100	36	-83	-31	-108	-19	-98	-68	-63	1	-98	-11	-64	-68	-147	-74	-139	-6085	-2610	-15161	-543	-27126	-6287	-19694	-1434	-23509	-9072	-18158	2017	-22465	-7703	-13794	-308
0.305833	-23	42	84	-62	-111	-35	15	-13	-18	5	-72	-87	-95	-16	-30	-61	-102	33	-87	-34	-107	-23	-99	-70	-62	1	-102	-14	-74	-73	-145	-74	-206	-6127	-2484	-15061	-395	-27457	-6223	-19736	-970	-23781	-8808	-18246	1829	-22714	-7602	-13984	387
0.306667	-18	40	86	-61	-112	-39	10	-15	-19	2	-76	-68	-100	-19	-32	-62	-103	33	-98	-35	-107	-25	-104	-72	-64	-3	-105	-15	-72	-75	-149	-77	-229	-6149	-2374	-14972	-1150	-27773	-6145	-19834	-1125	-24032	-8542	-18299	-501	-22982	-7486	-14181	-105
0.307500	-29	38	80	-67	-112	-40	10	-17	9	4	-74	-67	-100	-18	-30	-63	-103	30	-90	-35	-108	-24	-102	-69	-64	-3	-102	-14	-74	-72	-146	-74	-194	-6148	-2251	-14897	-526	-28090	-6043	-19911	-970	-24258	-8274	-18335	118	-23264	-7351	-14379	-1532
0.308333	-25	42	82	-61	-111	-35	11	-16	-21	4	-75	-62	-95	-18	-28	-62	-102	34	-86	-32	-104	-8	-102	-66	-66	-3	-101	-10	-70	-69	-147	-74	-166	-6122	-2114	-14836	497	-28365	-5927	-20000	-814	-24463	-8018	-18348	2359	-23558	-7213	-14581	190
0.309167	-25	42	87	-59	-107	-31	15	-16	-17	5	-70	-55	-93	-18	-28	-63	-108	33	-84	-30	-104	-22	-98	-72	-62	0	-99	-10	-68	-72	-145	-78	-203	-6074	-1988	-14783	607	-28644	-5793	-20096	-51	-24641	-7769	-18342	3246	-23863	-7059	-14783	619
0.310000	-22	42	101	-59	-109	-32	12	-16	-17	6	-68	-61	-95	-14	-27	-61	-101	34	-85	-31	-105	-16	-103	-70	-78	1	-112	-11	-70	-70	-147	-76	-267	-6002	-1853	-14738	98	-28908	-5646	-20198	913	-24804	-7540	-18327	1988	-24171	-6902	-14986	-16
0.310833	-24	44	89	-58	-104	-30	12	-13	-15	8	-69	-62	-126	-19	-27	-59	-100	35	-83	-31	-104	-21	-99	-70	-62	1	-99	-10	-72	-72	-147	-76	-305	-5907	-1716	-14705	142	-29161	-5470	-20313	1274	-24955	-7329	-18302	678	-24478	-6747	-15191	159
0.311667	-24	45	89	-58	-109	-29	12	-12	-16	8	-72	-62	-93	-15	-25	-57	-99	35	-84	-33	-105	-22	-100	-67	-62	2	-100	-7	-73	-69	-147	-75	-318	-5792	-1574	-14676	476	-29387	-5287	-20441	1414	-25088	-7138	-18266	-80	-24769	-6594	-15394	337
0.312500	-24	45	88	-56	-111	-30	26	-11	-23	6	-73	-62	-98	-15	-26	-59	-99	36	-82	-30	-107	-22	-99	-67	-59	1	-100	-10	-75	-70	-144	-75	-300	-5655	-1433	-14653	687	-29600	-5085	-20577	1405	-25213	-6967	-18243	-489	-25055	-6453	-15596	612
0.313333	-26	42	88	-59	-110	-31	15	-15	-14	6	-69	-63	-96	-15	-24	-40	-98	33	-82	-36	-108	-22	-100	-53	-60	1	-99	-11	-73	-69	-145	-75	-314	-5506	-1284	-14638	1040	-29800	-4874	-20724	1279	-25339	-6822	-18210	374	-25323	-6330	-15798	767
0.314167	-24	42	88	-59	-112	-29	24	-14	-19	3	-68	-63	-96	-15	-27	-61	-103	34	-84	-32	-107	-23	-101	-70	-66	0	-103	-12	-75	-69	-147	-76	-302	-5343	-1134	-14623	1665	-29975	-4658	-20877	1809	-25461	-6698	-18184	1862	-25578	-6221	-15997	1256
0.315000	-13	38	84	-48	-113	-31	10	-17	-19	3	-75	-67	-95	-17	-28	-64	-105	28	-87	-33	-108	-27	-104	-76	-65	-3	-102	-16	-75	-70	-152	-79	-276	-5168	-980	-14623	285	-30147	-4439	-21030	977	-25584	-6601	-18154	-2046	-25812	-6135	-16193	929
0.315833	-29	42	84	-61	-112	-33	11	-16	-36	2	-75	-64	-98	-16	-26	-59	-102	36	-84	-30	-105	-24	-102	-72	-64	0	-97	-11	-73	-67	-147	-75	-269	-4974	-822	-14619	507	-30282	-4203	-21181	-172	-25697	-6522	-18124	-2699	-26012	-6062	-16383	-324
0.316667	-25	45	88	-55	-108	-30	16	-14	-13	6	-72	-59	-94	-14	-26	-59	-97	36	-79	-30	-103	-16	-99	-69	-60	4	-97	-9	-70	-68	-147	-73	-361	-4782	-663	-14636	1491	-30399	-3973	-21336	-572	-25809	-6463	-18103	-2691	-26201	-6010	-16572	948
0.317500	-17	46	82	-56	-109	-31	11	-11	-13	4	-72	-63	-92	-14	-25	-58	-97	36	-79	-31	-103	-23	-103	-70	-58	4	-96	-11	-72	-67	-145	-75	-346	-4588	-510	-14641	1996	-30487	-3751	-21491	-1123	-25935	-6429	-18085	-2535	-26353	-5987	-16758	741
0.318333	-19	42	88	-58	-107	-31	13	-13	-15	4	-74	-63	-94	-16	-23	-57	-98	34	-84	-43	-101	-24	-99	-73	-67	4	-98	-13	-72	-69	-146	-74	-273	-4393	-358	-14717	2091	-30544	-3524	-21635	-1390	-26050	-6414	-18076	-2696	-26506	-5981	-16927	539
0.319167	-24	43	86	-58	-111	-33	10	-9	-15	17	-74	-61	-95	-23	-27	-58	-99	34	-85	-31	-109	-25	-99	-69	-62	1	-97	-9	-75	-67	-145	-75	-292	-4179	-212	-14782	2403	-30573	-3301	-21776	-1744	-26155	-6407	-18063	-2705	-26592	-5985	-17123	751
0.320000	-28	42	87	-55	-108	-32	13	-11	-17	3	-73	-64	-93	-15	-25	-62	-99	34	-81	-31	-102	-25	-98	-73	-64	0	-96	-15	-73	-70	-146	-75	-306	-4026	-74	-14869	1603	-30559	-3084	-21908	-2575	-26245	-6416	-18057	-5450	-26667	-6000	-17292	1073
0.320833	-26	41	85	-58	-111	-31	10	-12	-22	15	-70	-64	-73	-16	-29	-58	-102	33	-87	-31	-105	-25	-101	-70	-62	2	-99	-11	-74	-72	-146	-74	-229	-3855	57	-14978	1489	-30505	-2871	-22033	-2990	-26315	-6426	-18047	-5400	-26713	-6020	-17469	-679
0.321667	-24	41	87	-57	-112	-32	13	-13	-16	5	-73	-65	-96	-17	-27	-61	-99	34	-83	-32	-108	-24	-100	-18	-62	0	-98	-14	-73	-69	-145	-74	-184	-3692	174	-15113	2246	-30416	-2654	-22147	-3261	-26360	-6448	-18042	-2817	-26730	-6037	-17633	370
0.322500	-24	40	88	-59	-109	-29	11	-1	-15	6	-72	-65	-93	-17	-30	-62	-100	34	-87	-32	-105	-23	-99	-70	-63	2	-100	-13	-73	-79	-151	-74	-202	-3538	271	-15264	2462	-30283	-2439	-22250	-3170	-26370	-6466	-18033	-999	-26718	-6046	-17788	1248
0.323333	-22	43	88	-60	-109	-33	9	-15	-18	7	-74	-65	-96	-17	-28	-62	-97	27	-90	-32	-107	-25	-101	-74	-65	-3	-99	-15	-72	-73	-146	-77	-185	-3407	363	-15442	1863	-30102	-2221	-22352	-2747	-26354	-6475	-18028	-1350	-26680	-6045	-17938	208
0.324167	-26	42	84	-58	-111	-34	9	-7	-19	-3	-74	-66	-97	-17	-30	-62	-101	32	-86	-33	-105	-21	-97	-68	-63	0	-96	-12	-73	-69	-146	-73	-162	-3278	425	-15636	1531	-29873	-1992	-22430	-2694	-26268	-6474	-18016	-2013	-26605	-6025	-18077	111
0.325000	-25	43	88	-58	-126	-32	9	-13	-17	7	-70	-64	-98	-17	-28	-61	-98	35	-86	-32	-105	-22	-99	-69	-62	5	-97	-12	-73	-69	-147	-77	-227	-3167	486	-15853	1577	-29605	-1760	-22509	-2740	-26153	-6460	-18013	-2179	-26502	-5984	-18208	294
0.325833	-24	43	88	-57	-107	-33	16	-19	-14	7	-74	-68	-98	-18	-27	-61	-98	35	-85	-32	-105	-22	-99	-72	-62	0	-98	-15	-74	-74	-150	-75	-260	-3075	520	-16086	1491	-29297	-1514	-22576	-2814	-25989	-6431	-18013	-1887	-26366	-5913	-18326	182
0.326667	-26	40	88	-61	-109	-35	11	-15	-17	6	-74	-66	-97	-21	-31	-61	-99	39	-94	-35	-107	-22	-113	-73	-62	0	-100	-14	-75	-72	-147	-74	-166	-2989	532	-16324	1660	-28943	-1254	-22624	-2497	-25773	-6374	-18013	-799	-26191	-5812	-18435	111
0.327500	-23	41	78	-60	-84	-36	9	-16	-19	5	-73	-64	-98	-18	-29	-61	-100	34	-86	-34	-108	-24	-99	-70	-63	0	-101	-15	-78	-73	-148	-68	-44	-2920	523	-16566	2496	-28548	-979	-22678	-1304	-25507	-6294	-18023	1435	-25983	-5679	-18534	580
0.328333	-29	39	80	-60	-113	-36	10	-15	-17	5	-75	-67	-96	-16	-27	-60	-102	28	-102	-33	-107	-23	-100	-67	-66	0	-99	-14	-73	-72	-148	-74	-55	-2869	500	-16813	1432	-28114	-690	-22718	-1012	-25189	-6177	-18031	-1160	-25741	-5517	-18619	568
0.329167	-23	41	85	-58	-109	-34	2	-15	-16	4	-70	-65	-97	-16	-28	-58	-102	34	-86	-31	-107	-19	-99	-69	-65	-1	-97	-12	-70	-68	-144	-60	-78	-2822	464	-17052	1370	-27651	-383	-22751	-1681	-24835	-6022	-18048	-2150	-25466	-5317	-18693	-1197
0.330000	-26	46	86	-56	-109	-31	12	-11	-17	8	-73	-63	-96	-15	-29	-59	-100	34	-85	-29	-105	-21	-100	-68	-63	0	-96	-12	-75	-69	-147	-72	-117	-2796	403	-17283	2055	-27166	-64	-22779	-1402	-24439	-5839	-18077	-1182	-25159	-5087	-18761	-142
0.330833	-22	42	89	-58	-110	-34	13	-15	-17	0	-72	-64	-96	-16	-28	-62	-99	32	-85	-32	-105	-22	-100	-72	-63	0	-98	-12	-72	-70	-148	-74	-102	-2783	327	-17504	1403	-26648	264	-22803	-1569	-24021	-5621	-18114	-865	-24823	-4856	-18819	9
0.331667	-24	43	87	-58	-114	-33	11	-16	-18	5	-75	-63	-102	-17	-33	-58	-104	29	-88	-32	-110	-23	-100	-92	-65	-1	-100	-12	-75	-75	-150	-75	-68	-2784	235	-17705	1255	-26143	596	-22818	-1684	-23572	-5367	-18165	-792	-24468	-4599	-18872	-352
0.332500	-28	38	84	-60	-112	-36	8	-29	-24	1	-75	-66	-96	-16	-29	-61	-103	32	-86	-35	-108	-24	-99	-69	-63	-1	-98	-9	-74	-73	-147	-61	11	-2801	128	-17887	1211	-25611	939	-22826	-1935	-23107	-5078	-18220	-59	-24078	-4319	-18916	-539
0.333333	-26	39	88	-63	-111	-35	9	-15	-17	5	-74	-68	-100	-16	-28	-57	-101	38	-87	-36	-107	-13	-101	-69	-63	0	-101	-14	-80	-73	-149	-74	-9	-2826	9	-18049	77	-25069	1280	-22834	-2511	-22609	-4765	-18283	-2318	-23677	-4042	-18960	9
0.334167	-29	40	85	-61	-113	-33	10	-13	-21	7	-65	-65	-92	-12	-28	-60	-104	36	-87	-34	-108	-22	-102	-72	-63	0	-101	-13	-75	-74	-147	-74	-31	-2857	-126	-18185	-475	-24503	1613	-22836	-3018	-22162	-4425	-18356	-3406	-23267	-3767	-19002	-1566
0.335000	-29	40	84	-62	-113	-36	12	-15	-19	1	-77	-66	-98	-15	-28	-62	-100	32	-85	-34	-107	-24	-101	-73	-69	-1	-102	-13	-75	-62	-147	-74	34	-2930	-282	-18300	113	-23994	1929	-22839	-3364	-21696	-4071	-18433	-1446	-22850	-3501	-19035	-1005
0.335833	-24	42	88	-59	-110	-31	11	-12	-12	6	-68	-64	-97	-14	-28	-59	-100	38	-85	-31	-105	-22	-98	-68	-63	1	-99	-10	-72	-69	-143	-82	120	-3003	-442	-18392	312	-23458	2229	-22838	-3648	-21241	-3695	-18509	-116	-22432	-3253	-19094	174
0.336667	-22	45	92	-53	-105	-28	13	-9	-16	10	-68	-60	-94	-11	-25	-45	-97	42	-80	-7	-103	-19	-97	-67	-60	4	-97	-10	-67	-64	-144	-70	137	-3087	-616	-18467	-194	-22942	2502	-22831	-3614	-20806	-3323	-18591	-647	-22015	-3035	-19142	-626
0.337500	-21	44	92	-55	-82	-30	13	-13	-14	11	-68	-62	-95	-13	-26	-59	-96	40	-79	-29	-101	-19	-99	-65	-60	2	-97	-10	-68	-69	-146	-72	59	-3185	-793	-18526	-706	-22439	2747	-22825	-3918	-20396	-2955	-18674	-1258	-21638	-2849	-19202	-626
0.338333	-14	44	89	-57	-109	-32	12	-9	-18	10	-72	-61	-92	-14	-27	-58	-99	41	-77	-34	-104	-24	-102	-65	-62	3	-98	-8	-69	-69	-146	-68	64	-3295	-1002	-18572	-779	-21948	2953	-22820	-3920	-20011	-2601	-18753	-1224	-21267	-2699	-19267	-470
0.339167	-24	43	88	-56	-109	-33	-5	-12	-16	11	-72	-64	-98	-15	-26	-60	-100	37	-81	-33	-105	-23	-99	-68	-61	3	-99	-15	-72	-72	-146	-72	119	-3416	-1207	-18609	-890	-21495	3118	-22815	-3850	-19656	-2272	-18833	-1307	-20924	-2595	-19335	-472
0.340000	-21	42	85	-61	-113	-32	13	-12	-18	6	-72	-64	-98	-13	-29	-60	-103	35	-92	-35	-107	-25	-98	-69	-65	0	-103	-12	-75	-72	-149	-74	42	-3548	-1426	-18640	-975	-21022	3234	-22812	-3742	-19332	-1978	-18901	-892	-20610	-2531	-19416	-561
0.340833	-25	38	84	-62	-113	-36	5	-15	-26	16	-79	-72	-99	-17	-29	-60	-101	35	-85	-32	-108	-25	-100	-70	-65	-1	-104	-14	-74	-73	-148	-74	5	-3681	-1625	-18665	-538	-20593	3306	-22806	-3030	-19030	-1723	-18961	1324	-20323	-2529	-19491	-324
0.341667	-26	39	84	-61	-110	-33	13	-14	-19	5	-72	-65	-95	-17	-29	-86	-101	33	-85	-32	-104	-24	-115	-69	-66	0	-99	-13	-73	-74	-147	-73	6	-3815	-1859	-18690	-1257	-20184	3330	-22801	-2675	-18766	-1511	-19009	-361	-20074	-2572	-19572	204
0.342500	-25	43	86	-67	-109	-32	11	-28	-19	6	-75	-64	-96	-15	-28	-58	-101	35	-82	-32	-109	-25	-102	-70	-65	7	-101	-12	-74	-73	-147	-73	16	-3945	-2077	-18711	-2251	-19796	3302	-22794	-3693	-18493	-1356	-19048	-2679	-19849	-2661	-19644	-1322
0.343333	-24	42	87	-58	-107	-31	12	-14	-17	7	-70	-63	-93	-19	-28	-60	-108	35	-81	-31	-102	-24	-99	-69	-61	0	-96	-12	-73	-68	-147	-75	-30	-4074	-2288	-18742	-1413	-19432	3224	-22789	-3545	-18252	-1259	-19076	-1189	-19662	-2800	-19716	-620
0.344167	-17	45	90	-55	-105	-34	12	-14	-16	7	-60	-64	-94	-14	-24	-57	-97	42	-82	-29	-103	-23	-101	-68	-59	3	-97	-12	-70	-66	-144	-73	-82	-4192	-2493	-18771	-1584	-19090	3099	-22783	-3200	-18028	-1229	-19097	-541	-19500	-2977	-19771	-130
0.345000	-69	43	88	-57	-108	-32	11	-14	-17	8	-69	-65	-96	-14	-26	-58	-99	38	-85	-29	-105	-22	-99	-66	-62	1	-93	-11	-68	-69	-147	-75	-121	-4300	-2687	-18825	-1688	-18774	2928	-22776	-2510	-17814	-1259	-19101	230	-19365	-3201	-19824	-231
0.345833	-19	43	87	-61	-111	-34	16	-14	-16	5	-78	-63	-94	-16	-22	-59	-97	38	-85	-36	-107	-25	-100	-67	-62	1	-97	-14	-72	-69	-144	-73	-174	-4398	-2845	-18881	-1427	-18480	2713	-22774	-1611	-17609	-1359	-19105	1279	-19251	-3461	-19854	-88
0.346667	-22	43	87	-58	-112	-35	11	-15	-16	4	-72	-68	-97	-17	-33	-41	-102	36	-85	-30	-103	-24	-102	-67	-65	0	-100	-13	-74	-72	-148	-74	-159	-4476	-3029	-18941	-1615	-18203	2456	-22766	-766	-17407	-1524	-19088	43	-19157	-3751	-19863	551
0.347500	-28	67	86	-58	-111	-34	9	-15	-19	6	-70	-66	-99	-17	-28	-60	-103	35	-85	-32	-107	-24	-100	-69	-63	1	-97	-10	-74	-74	-150	-77	-174	-4539	-3163	-19015	-2315	-17952	2171	-22758	-418	-17201	-1747	-19076	-1549	-19067	-4056	-19852	-747
0.348333	-26	42	87	-61	-112	-35	12	-16	-23	3	-74	-67	-100	-17	-27	-58	-104	34	-84	-35	-119	-8	-103	-73	-67	-4	-102	-15	-76	-73	-151	-79	-217	-4578	-3277	-19094	-1524	-17713	1848	-22749	42	-16996	-2036	-19056	433	-18993	-4384	-19814	-666
0.349167	-29	40	84	-64	-113	-35	11	-16	-24	-18	-75	-67	-99	-18	-29	-61	-101	33	-90	-32	-108	-22	-98	-69	-65	0	-100	-10	-72	-69	-182	-78	-177	-4598	-3357	-19176	-883	-17463	1513	-22729	539	-16781	-2356	-19020	2691	-18908	-4713	-19743	1008
0.350000	-23	43	86	-62	-110	-36	12	-16	-19	4	-70	-63	-97	-15	-27	-58	-97	32	-80	-32	-104	-19	-109	-69	-62	-3	-97	-10	-70	-68	-146	-75	-164	-4600	-3409	-19266	-1104	-17280	1150	-22711	1475	-16563	-2731	-18988	2849	-18823	-5051	-19669	141
0.350833	-24	43	88	-60	-111	-33	12	-15	-22	5	-68	-62	-98	-15	-30	-60	-98	34	-82	-32	-102	-21	-97	-70	-64	0	-98	-10	-72	-66	-147	-80	-179	-4582	-3436	-19368	-1366	-17080	773	-22680	1801	-16343	-3143	-18953	2015	-18732	-5389	-19527	-42
0.351667	-25	45	90	-58	-110	-33	12	-14	-18	6	-70	-62	-96	-15	-22	-60	-100	35	-82	-16	-105	-23	-101	-67	-60	1	-98	-10	-70	-70	-149	-75	-178	-4547	-3426	-19467	-1299	-16901	390	-22643	1974	-16116	-3571	-18919	1467	-18635	-5711	-19377	281
0.352500	-16	43	93	-64	-107	-34	13	-14	-17	6	-73	-66	-97	-18	-29	-60	-99	33	-81	-30	-104	-23	-98	-69	-62	0	-100	-18	-74	-75	-145	-76	-188	-4501	-3387	-19570	-1409	-16721	6	-22601	2230	-15886	-4041	-18884	999	-18522	-6023	-19204	165
0.353333	-26	43	88	-60	-110	-38	12	-15	-19	5	-73	-64	-98	-18	-14	-60	-99	32	-83	-7	-109	-23	-100	-69	-66	0	-98	-12	-76	-72	-147	-76	-187	-4438	-3322	-19677	-1562	-16555	-380	-22544	2446	-15657	-4510	-18841	1015	-18393	-6320	-19012	237
0.354167	-26	43	87	-59	-112	-33	18	-15	-21	3	-74	-65	-95	-16	-29	-59	-102	32	-84	-33	-108	-22	-99	-68	-64	0	-102	-12	-74	-70	-146	-78	-171	-4365	-3227	-19785	-887	-16394	-761	-22482	3173	-15431	-4984	-18815	2987	-18260	-6601	-18804	328
0.355000	-26	41	88	-62	-113	-36	11	-14	-17	5	-75	-68	-96	-15	-29	-61	-102	30	-86	-34	-107	-21	-99	-72	-62	-1	-103	-10	-73	-72	-146	-78	-116	-4286	-3106	-19893	-914	-16238	-1130	-22404	3998	-15204	-5440	-18779	2498	-18105	-6854	-18585	896
0.355833	-26	42	88	-60	-95	-34	11	-16	-21	3	-76	-65	-95	-15	-29	-60	-102	33	-83	-30	-105	-21	-98	-69	-66	0	-100	-9	-75	-68	-144	-73	-24	-4202	-2962	-19994	-2424	-16087	-1489	-22316	3053	-14988	-5889	-18743	-1371	-17942	-7098	-18355	-466
0.356667	-24	45	90	-58	-108	-31	15	-14	-19	5	-74	-64	-95	-14	-8	-57	-104	34	-64	-32	-104	-21	-99	-68	-63	1	-97	-12	-73	-72	-147	-76	-31	-4118	-2771	-20112	-1379	-15950	-1831	-22214	2937	-14781	-6312	-18713	-734	-17770	-7315	-18132	-474
0.357500	-26	43	82	-58	-110	-35	5	-17	-21	4	-74	-64	-94	-16	-30	-58	-100	35	-83	-30	-108	-22	-99	-68	-67	3	-100	-28	-73	-69	-150	-74	-110	-4034	-2619	-20220	-1227	-15811	-2153	-22102	2887	-14579	-6723	-18680	-841	-17588	-7510	-17905	378
0.358333	-24	43	89	-58	-108	-30	13	-11	-19	4	-69	-62	-94	-14	-26	-57	-94	34	-82	-30	-109	-21	-98	-67	-63	1	-100	-10	-72	-70	-147	-75	-107	-3954	-2433	-20334	-1261	-15680	-2461	-21974	2730	-14395	-7100	-18649	-546	-17401	-7689	-17696	-110
0.359167	-23	45	93	-57	-110	-1	12	-11	-15	5	-72	-62	-94	-13	-26	-56	-97	35	-83	-28	-107	-23	-99	-68	-60	1	-98	-9	-72	-70	-147	-75	-18	-3871	-2230	-20449	-1180	-15556	-2755	-21831	2572	-14221	-7435	-18615	-479	-17216	-7845	-17491	-205
0.360000	-23	41	89	-59	-109	-32	11	-13	-21	5	-73	-64	-96	-14	-29	-58	-100	34	-83	-29	-103	-15	-99	-67	-63	1	-97	-11	-73	-70	-148	-74	-46	-3804	-2028	-20566	-1124	-15431	-3024	-21673	2619	-14066	-7744	-18581	-1534	-17032	-7986	-17298	463
0.360833	-23	40	84	-59	-108	-33	12	-14	-21	5	-76	-64	-100	-13	-29	-56	-101	34	-84	-32	-107	-21	-98	-69	-64	0	-100	-11	-50	-69	-170	-76	-169	-3731	-1831	-20688	-1534	-15312	-3280	-21506	2375	-13921	-8007	-18542	-3956	-16848	-8112	-17143	-377
0.361667	-27	42	87	-57	-104	-31	13	-13	-17	4	-73	-65	-96	-15	-25	-81	-100	35	-81	-34	-107	-22	-100	-69	-65	0	-101	-13	-73	-69	-148	-75	-139	-3663	-1627	-20806	-561	-15198	-3526	-21321	2139	-13794	-8243	-18501	-2489	-16676	-8222	-17007	-1218
0.362500	-11	42	85	-57	-111	-36	10	-11	-19	8	-70	-64	-93	-12	-28	-56	-101	34	-83	-27	-105	-19	-101	-66	-60	3	-96	-11	-69	-66	-143	-73	-57	-3600	-1435	-20926	271	-15087	-3754	-21122	1668	-13673	-8435	-18451	-145	-16505	-8318	-16890	663
0.363333	-23	44	87	-56	-109	-32	13	-11	-18	7	-69	-63	-99	-12	-23	-56	-109	47	-82	-29	-107	-18	-98	-69	-64	1	-96	-10	-74	-65	-142	-72	-76	-3536	-1251	-21056	207	-14978	-3978	-20925	1897	-13567	-8603	-18402	187	-16353	-8404	-16802	357
0.364167	-24	42	89	-60	-109	-30	15	-24	-15	6	-72	-65	-94	-13	-27	-57	-99	35	-83	-30	-105	-19	-97	-66	-61	3	-98	-9	-70	-68	-143	-73	-169	-3469	-1082	-21181	-73	-14870	-4198	-20696	2214	-13475	-8740	-18339	-802	-16209	-8487	-16738	-210
0.365000	-22	43	86	-58	-108	-32	10	-14	-15	5	-73	-62	-97	-12	-28	-57	-98	30	-84	-35	-91	-22	-101	-67	-64	0	-92	-12	-70	-67	-145	-74	-171	-3402	-923	-21313	155	-14767	-4415	-20476	2793	-13388	-8849	-18277	-1241	-16079	-8558	-16698	16
0.365833	-28	41	82	-62	-108	-32	9	-15	-19	5	-79	-66	-100	-15	-30	-60	-101	32	-85	-34	-103	-22	-98	-67	-63	0	-99	-11	-65	-70	-145	-67	-116	-3329	-788	-21442	374	-14662	-4634	-20236	3597	-13304	-8939	-18204	-1041	-15961	-8627	-16674	-21
0.366667	-25	41	86	-61	-113	-32	11	-17	-18	4	-72	-57	-97	-14	-19	-62	-100	33	-87	-33	-109	-27	-102	-68	-65	1	-100	-12	-73	-68	-146	-75	-136	-3251	-666	-21564	471	-14558	-4851	-19993	4247	-13226	-9012	-18127	-437	-15850	-8681	-16672	-132
0.367500	-24	40	82	-59	-110	-33	9	-14	-19	6	-72	-65	-94	-15	-28	-60	-98	36	-84	-31	-107	-25	-100	-69	-66	0	-100	-14	-74	-70	-143	-87	-180	-3167	-561	-21705	854	-14459	-5071	-19747	5039	-13152	-9075	-18042	1449	-15750	-8734	-16686	26
0.368333	-25	40	86	-59	-111	-31	12	-14	-18	7	-69	-66	-95	-12	-27	-60	-100	34	-86	-36	-118	-24	-100	-68	-62	1	-99	-15	-73	-72	-146	-76	-210	-3077	-477	-21832	970	-14356	-5308	-19503	5913	-13076	-9134	-17954	2462	-15658	-8786	-16707	770
0.369167	-26	41	88	-65	-112	-23	16	-13	-22	7	-70	-63	-95	-10	-28	-57	-101	35	-83	-30	-103	-24	-98	-68	-63	0	-95	-11	-68	-69	-144	-78	-134	-2961	-404	-21956	-525	-14254	-5543	-19252	4949	-13000	-9189	-17849	-1137	-15571	-8841	-16739	-121
0.370000	-26	43	87	-55	-109	-30	15	-13	-19	9	-68	-64	-94	-11	-28	-57	-101	35	-83	-61	-105	-19	-97	-65	-61	1	-99	-11	-70	-65	-144	-73	-75	-2874	-350	-22081	429	-14154	-5795	-19005	4490	-12917	-9246	-17744	-229	-15493	-8895	-16776	-667
0.370833	-26	38	90	-55	-113	-30	17	-15	-17	8	-68	-64	-95	-9	-27	-58	-102	38	-82	-30	-103	-22	-100	-72	-61	0	-97	-13	-63	-66	-147	-81	-23	-2763	-315	-22204	766	-14058	-6056	-18763	4569	-12832	-9320	-17641	104	-15418	-8947	-16813	579
0.371667	-25	43	87	-55	-110	-30	17	-12	-18	10	-69	-63	-96	-11	-31	-80	-99	38	-82	-4	-104	-22	-98	-67	-59	3	-97	-12	-73	-67	-146	-73	-60	-2647	-294	-22315	721	-13963	-6322	-18526	4573	-12738	-9400	-17533	564	-15337	-9007	-16853	113
0.372500	-23	58	89	-59	-111	-32	15	-16	-19	6	-70	-64	-95	-11	-27	-59	-101	35	-82	-33	-107	-24	-101	-69	-78	2	-100	-15	-84	-69	-147	-75	-98	-2529	-291	-22429	488	-13866	-6602	-18299	4396	-12641	-9499	-17425	574	-15252	-9069	-16884	-112
0.373333	-24	43	84	-58	-111	-34	12	-14	-19	6	-69	-62	-79	-15	-30	-60	-103	34	-87	-35	-108	-24	-102	-70	-66	0	-102	-18	-77	-72	-149	-76	-41	-2415	-304	-22533	561	-13769	-6895	-18079	4170	-12532	-9619	-17319	478	-15172	-9139	-16913	267
0.374167	-28	33	66	-61	-114	-38	12	-16	-22	1	-73	-68	-99	-17	-29	-60	-105	32	-86	-36	-109	-25	-102	-70	-65	0	-100	-15	-75	-69	-147	-77	-39	-2297	-327	-22630	-145	-13670	-7184	-17867	3477	-12414	-9749	-17203	-1874	-15066	-9210	-16929	-44
0.375000	-25	40	82	-62	-112	-34	11	-14	-21	4	-73	-67	-99	-14	-31	-61	-101	32	-86	-32	-108	-23	-100	-82	-68	-5	-101	-17	-76	-70	-150	-74	-67	-2179	-360	-22714	299	-13566	-7480	-17663	2895	-12284	-9902	-17094	-1187	-14953	-9284	-16929	-1383
0.375833	-25	40	82	-58	-116	-44	13	-12	-17	13	-72	-63	-96	-11	-28	-58	-102	33	-82	-29	-108	-21	-98	-69	-64	-1	-97	-13	-70	-66	-145	-72	-45	-2066	-408	-22793	1115	-13459	-7777	-17469	1982	-12140	-10072	-16975	831	-14821	-9365	-16938	224
0.376667	-25	42	87	-55	-111	-29	16	-11	-21	7	-68	-61	-94	-9	-26	-55	-101	39	-80	-28	-104	-19	-98	-67	-65	3	-98	-10	-69	-65	-144	-74	10	-1953	-468	-22863	930	-13345	-8081	-17288	1454	-11983	-10266	-16861	1590	-14678	-9454	-16926	361
0.377500	-24	44	71	-57	-109	-31	16	-11	-15	7	-69	-62	-93	-12	-27	-61	-97	35	-82	-29	-102	-18	-98	-66	-61	4	-97	-11	-70	-66	-146	-74	23	-1859	-540	-22925	270	-13233	-8386	-17113	1414	-11814	-10473	-16750	775	-14524	-9551	-16906	-248
0.378333	-21	45	90	-58	-107	-32	10	-12	-16	9	-72	-60	-103	-13	-28	-56	-99	39	-84	-28	-105	-24	-102	-67	-61	3	-97	-9	-69	-66	-145	-73	37	-1764	-621	-22981	323	-13107	-8691	-16946	1373	-11636	-10699	-16625	165	-14342	-9647	-16878	-12
0.379167	-24	49	89	-57	-109	-34	11	-13	-16	9	-72	-61	-97	-14	-27	-59	-98	37	-80	-28	-109	-22	-98	-66	-62	3	-96	-13	-67	-70	-144	-72	-8	-1692	-716	-23032	397	-12974	-8989	-16791	1449	-11442	-10934	-16529	-36	-14151	-9753	-16844	22
0.380000	-25	44	90	-60	-110	-35	12	-13	-19	7	-72	-64	-92	-14	-26	-57	-99	36	-83	-31	-108	-23	-102	-67	-62	3	-99	-12	-72	-67	-147	-73	-3	-1591	-827	-23076	384	-12835	-9290	-16642	1303	-11244	-11179	-16421	78	-13940	-9861	-16804	213
0.380833	-24	42	88	-60	-110	-34	12	-15	-16	7	-75	-65	-98	-15	-30	-59	-101	35	-87	-29	-105	-23	-101	-69	-63	-4	-99	-13	-74	-73	-146	-82	16	-1513	-942	-23113	692	-12684	-9583	-16497	1371	-11036	-11430	-16314	1481	-13719	-9973	-16757	229
0.381667	-22	40	85	-63	-108	-35	10	-15	-18	5	-75	-33	-96	-17	-29	-90	-104	29	-88	-34	-105	-27	-102	-74	-65	-3	-101	-15	-76	-73	-148	-77	-25	-1436	-1078	-23150	1037	-12529	-9871	-16364	2280	-10821	-11684	-16213	3337	-13481	-10089	-16708	732
0.382500	-27	40	86	-63	-111	-36	7	-16	-21	2	-77	-65	-97	-17	-29	-60	-99	35	-86	-30	-107	-21	-103	-70	-65	-1	-101	-13	-45	-73	-148	-72	19	-1352	-1213	-23173	-297	-12363	-10146	-16223	1916	-10605	-11927	-16099	-19	-13228	-10204	-16650	353
0.383333	-26	43	87	-59	-111	-32	10	-13	-18	6	-74	-61	-85	-12	-28	-61	-102	34	-84	-29	-108	-23	-102	-69	-61	0	-98	-13	-69	-70	-148	-75	108	-1274	-1366	-23195	140	-12184	-10425	-16091	1463	-10363	-12166	-15996	191	-12973	-10325	-16593	-1029
0.384167	-23	49	90	-59	-104	-31	12	-21	-17	5	-69	-63	-92	-13	-26	-59	-98	36	-83	-29	-105	-24	-102	-73	-64	1	-94	-12	-73	-70	-131	-74	121	-1188	-1526	-23216	616	-12010	-10695	-15958	1692	-10176	-12395	-15894	705	-12715	-10442	-16534	352
0.385000	-22	44	90	-59	-109	-29	13	-14	-16	6	-72	-61	-94	-12	-26	-59	-98	40	-83	-30	-103	-23	-99	-70	-61	3	-95	-10	-69	-67	-147	-75	145	-1100	-1697	-23237	562	-11829	-10952	-15827	1601	-9971	-12606	-15793	1311	-12459	-10565	-16475	299
0.385833	-21	49	89	-61	-105	-32	19	-14	-17	5	-72	-64	-95	-16	-26	-60	-97	36	-84	-32	-109	-27	-101	-73	-62	0	-96	-13	-85	-73	-147	-80	176	-1008	-1881	-23257	669	-11655	-11206	-15705	1816	-9776	-12816	-15696	2035	-12205	-10693	-16415	154
0.386667	-24	42	87	-62	-111	-32	11	-14	-19	4	-74	-65	-76	-19	-28	-51	-98	36	-83	-34	-107	-23	-101	-70	-62	0	-99	-14	-74	-70	-150	-77	120	-907	-2074	-23272	1094	-11474	-11445	-15563	2284	-9599	-13010	-15601	3027	-11961	-10823	-16355	438
0.387500	-26	43	85	-60	-112	-38	10	-13	-19	4	-73	-61	-97	-17	-27	-61	-98	36	-84	-39	-111	-26	-108	-73	-66	0	-98	-14	-72	-69	-146	-76	40	-801	-2269	-23295	281	-11299	-11681	-15457	2092	-9437	-13181	-15498	725	-11733	-10954	-16280	605
0.388333	-24	42	86	-61	-109	-38	11	-14	-21	4	-81	-67	-94	-16	-16	-60	-100	37	-84	-33	-107	-23	-99	-70	-61	0	-97	-13	-73	-72	-147	-74	62	-689	-2494	-23312	275	-11133	-11894	-15336	1841	-9294	-13343	-15398	726	-11524	-11092	-16234	-1050
0.389167	-6	39	62	-62	-111	-33	12	-12	-22	5	-74	-63	-94	-13	-26	-57	-103	35	-86	-35	-104	-24	-100	-74	-65	0	-96	-24	-70	-73	-147	-79	76	-577	-2684	-23332	1194	-10979	-12101	-15224	1839	-9178	-13485	-15292	3030	-11341	-11233	-16170	290
0.390000	-26	42	86	-60	-112	-35	10	-16	-22	4	-76	-96	-98	-22	-31	-64	-98	35	-86	-36	-107	-25	-102	-74	-67	-5	-100	-13	-74	-70	-152	-78	26	-460	-2904	-23349	1379	-10843	-12295	-15111	1963	-9104	-13625	-15184	4068	-11184	-11386	-16110	906
0.390833	-27	39	79	-62	-112	-36	9	-17	-23	4	-75	-65	-100	-16	-31	-64	-103	34	-83	-34	-109	-25	-99	-72	-64	2	-96	-12	-70	-69	-150	-76	86	-344	-3128	-23363	799	-10714	-12464	-15005	2114	-9020	-13748	-15066	3287	-11052	-11536	-16046	71
0.391667	-24	46	85	-58	-108	-35	10	-11	-18	5	-65	-64	-99	-21	-28	-60	-101	36	-82	-34	-108	-26	-101	-75	-64	0	-98	-13	-75	-72	-146	-74	87	-228	-3347	-23382	439	-10597	-12621	-14906	1656	-8977	-13861	-14942	2547	-10956	-11696	-15982	191
0.392500	-26	42	86	-61	-111	-32	11	-13	-18	6	-70	-66	-99	-15	-29	-61	-100	34	-83	-34	-104	-25	-100	-72	-62	0	-100	-14	-73	-72	-148	-77	15	-116	-3583	-23398	371	-10517	-12752	-14814	1131	-8961	-13970	-14810	1979	-10898	-11861	-15919	155
0.393333	-25	43	86	-62	-113	-34	7	-42	-13	5	-76	-66	-98	-16	-29	-60	-103	35	-83	-34	-108	-25	-103	-72	-65	0	-99	-13	-75	-70	-149	-67	-24	-14	-3816	-23410	386	-10451	-12871	-14734	524	-8964	-14070	-14669	1592	-10873	-12031	-15852	210
0.394167	-25	42	81	-61	-112	-34	9	-14	-22	1	-76	-68	-99	-18	-29	-60	-100	30	-83	-35	-107	-25	-101	-70	-65	-5	-103	-15	-76	-74	-147	-77	-25	89	-4055	-23424	557	-10402	-12954	-14662	-48	-8994	-14162	-14516	2140	-10884	-12209	-15791	211
0.395000	-28	41	81	-63	-112	-36	8	-16	-19	3	-76	-72	-95	-15	-27	-59	-102	33	-84	-38	-104	-25	-100	-73	-65	0	-100	-13	-73	-70	-148	-77	-22	188	-4298	-23416	1037	-10370	-13021	-14603	248	-9040	-14242	-14357	4132	-10926	-12390	-15714	576
0.395833	2	42	85	-59	-112	-35	10	-13	-19	5	-74	-64	-95	-16	-28	-57	-102	37	-83	-33	-107	-23	-99	-67	-60	2	-98	-13	-75	-70	-145	-72	-34	280	-4538	-23436	-291	-10358	-13055	-14537	-495	-9101	-14316	-14192	1020	-11009	-12569	-15635	637
0.396667	-22	47	87	-56	-108	-33	24	-12	-14	9	-69	-63	-90	-13	-24	-58	-100	37	-81	-31	-103	-22	-96	-67	-60	4	-96	-12	-86	-69	-143	-72	-7	368	-4785	-23441	-761	-10366	-13071	-14494	-2418	-9181	-14380	-14016	-553	-11121	-12756	-15560	-831
0.397500	-21	43	88	-58	-107	-34	12	-13	-19	5	-76	-63	-98	-14	-26	-65	-102	47	-82	-31	-105	-22	-99	-67	-61	2	-97	-10	-73	-68	-145	-72	-13	443	-5035	-23444	73	-10393	-13070	-14460	-3113	-9280	-14445	-13832	352	-11264	-12941	-15481	339
0.398333	-24	47	90	-60	-99	-30	12	-14	-17	5	-78	-65	-96	-15	-28	-59	-99	34	-83	-33	-109	-25	-102	-68	-63	2	-100	-12	-70	-74	-148	-76	-8	534	-5285	-23445	-114	-10441	-13037	-14439	-4097	-9382	-14486	-13650	467	-11441	-13132	-15404	256
0.399167	-26	41	86	-60	-111	-34	9	-17	-21	3	-74	-65	-96	-15	-29	-58	-99	35	-83	-33	-102	-24	-88	-68	-63	2	-98	-12	-69	-72	-146	-74	-26	590	-5543	-23441	-241	-10495	-12980	-14425	-4829	-9488	-14517	-13461	75	-11636	-13308	-15311	59
0.400000	-25	41	88	-56	-109	-32	12	-17	-16	5	-70	-63	-96	-16	-29	-58	-102	38	-84	-31	-107	-23	-100	-69	-62	1	-99	-14	-73	-72	-147	-70	-59	661	-5798	-23438	61	-10557	-12906	-14415	-5169	-9601	-14537	-13279	442	-11851	-13486	-15224	133
0.400833	-25	40	85	-61	-113	-34	11	-12	-17	6	-72	-62	-95	-15	-29	-57	-98	37	-97	-31	-107	-24	-101	-68	-66	2	-99	-14	-72	-70	-146	-73	-78	736	-6056	-23436	-477	-10638	-12812	-14418	-5732	-9716	-14543	-13091	-1611	-12087	-13659	-15130	670
0.401667	-25	41	87	-59	-105	-34	6	-12	-16	4	-70	-65	-97	-17	-26	-57	-96	38	-81	-31	-105	-22	-100	-67	-60	0	-98	-14	-68	-69	-129	-74	-63	813	-6309	-23430	-759	-10718	-12706	-14426	-6308	-9832	-14541	-12912	-2496	-12337	-13821	-15032	-928
0.402500	-22	43	87	-59	-111	-31	16	-12	-16	6	-73	-61	-92	-12	-16	-53	-98	37	-82	-12	-105	-21	-99	-65	-60	3	-99	-14	-70	-68	-145	-73	-174	890	-6560	-23424	153	-10806	-12563	-14443	-6347	-9951	-14525	-12734	-422	-12595	-13977	-14925	-324
0.403333	-21	39	89	-52	-108	-29	17	-10	-12	5	-70	-64	-90	-11	-25	-55	-96	38	-81	-30	-101	-22	-97	-67	-63	1	-98	-12	-69	-67	-143	-73	-188	968	-6804	-23414	459	-10900	-12451	-14461	-6089	-10057	-14495	-12565	1260	-12859	-14122	-14820	992
0.404167	-23	43	90	-57	-108	-31	16	-10	-15	9	-67	-61	-96	-12	-23	-53	-100	37	-82	-30	-101	-27	-97	-65	-62	3	-99	-10	-67	-65	-143	-72	-126	1046	-7048	-23407	22	-10994	-12311	-14486	-5364	-10162	-14458	-12395	690	-13149	-14263	-14714	-55
0.405000	-22	44	88	-57	-108	-32	17	-6	-11	8	-66	-60	-93	-11	-18	-52	-98	38	-78	-26	-103	-18	-96	-64	-63	1	-96	-9	-69	-64	-142	-70	-141	1135	-7276	-23400	-159	-11089	-12164	-14519	-4840	-10262	-14413	-12245	-179	-13394	-14389	-14604	-206
0.405833	-24	42	90	-59	-108	-33	16	-12	-16	5	-69	-61	-95	-15	-27	-57	-98	30	-79	-30	-104	-19	-102	-67	-61	2	-97	-13	-72	-69	-147	-79	-153	1211	-7511	-23399	66	-11189	-12022	-14532	-4252	-10362	-14369	-12107	-114	-13666	-14518	-14495	74
0.406667	-26	44	85	-58	-111	-38	13	-13	-21	5	-70	-64	-99	-15	-30	-61	-100	36	-83	-33	-110	-24	-103	-69	-65	15	-102	-13	-73	-75	-149	-76	-220	1291	-7735	-23399	20	-11292	-11883	-14590	-3643	-10458	-14324	-11977	-12	-13930	-14626	-14383	-70
0.407500	-27	40	84	-62	-112	-38	6	-14	-23	3	-73	-61	-98	-18	-33	-78	-100	35	-82	-31	-108	-23	-103	-69	-63	0	-99	-15	-75	-72	-151	-78	-127	1366	-7946	-23392	88	-11394	-11730	-14627	-3054	-10545	-14272	-11854	330	-14182	-14724	-14273	-104
0.408333	-25	42	85	-62	-95	-35	9	-13	-18	5	-72	-64	-96	-15	-26	-61	-100	36	-84	-32	-107	-22	-102	-68	-64	2	-91	-11	-79	-67	-147	-80	-78	1436	-8158	-23387	732	-11475	-11592	-14668	-1815	-10628	-14225	-11739	2383	-14417	-14817	-14167	335
0.409167	-23	46	86	-57	-110	-33	10	-11	-22	7	-68	-64	-97	-13	-27	-61	-92	38	-83	-30	-104	-18	-100	-66	-63	0	-99	-13	-74	-68	-145	-73	-132	1497	-8364	-23378	-59	-11563	-11454	-14708	-1085	-10707	-14186	-11632	692	-14615	-14905	-14067	827
0.410000	-21	42	92	-63	-104	-32	11	-29	-13	7	-68	-60	-93	-14	-24	-59	-100	35	-83	-32	-103	-22	-99	-67	-62	0	-96	-12	-72	-69	-147	-75	-70	1545	-8571	-23369	-988	-11648	-11323	-14756	-2005	-10784	-14151	-11534	-1781	-14854	-14991	-13976	-953
0.410833	-22	46	87	-58	-105	-31	11	-12	-16	8	-69	-62	-94	-14	-27	-60	-99	39	-81	-35	-102	-19	-99	-66	-64	0	-98	-12	-72	-66	-146	-72	-76	1584	-8772	-23360	111	-11728	-11202	-14799	-1842	-10860	-14128	-11450	-677	-15046	-15068	-13892	-297
0.411667	-23	43	88	-55	-80	-30	11	-9	-21	9	-68	-62	-96	-15	-27	-61	-101	39	-83	-30	-104	-21	-99	-69	-61	3	-95	-9	-70	-66	-147	-75	-83	1605	-8979	-23348	-129	-11806	-11090	-14841	-1935	-10931	-14106	-11367	-606	-15224	-15146	-13823	170
0.412500	-21	44	88	-60	-109	-32	11	-13	-14	7	-67	-58	-94	-12	-25	-58	-100	37	-86	-34	-107	-22	-102	-68	-62	2	-97	-11	-74	-66	-146	-70	-56	1612	-9205	-23335	-507	-11880	-10979	-14864	-1967	-10998	-14096	-11292	-600	-15382	-15214	-13757	-174
0.413333	-25	67	90	-57	-109	-30	11	-12	-16	9	-69	-65	-97	-16	-27	-58	-100	41	-82	-33	-105	-22	-107	-69	-63	3	-98	0	-75	-70	-147	-75	-63	1601	-9396	-23324	-516	-11948	-10889	-14925	-1908	-11067	-14094	-11233	-77	-15527	-15285	-13713	-282
0.414167	-26	42	85	-60	-109	-33	9	-14	-19	6	-70	-64	-97	-18	-31	-59	-92	36	-87	-33	-108	-26	-103	-72	-64	3	-97	-12	-73	-70	-151	-75	-125	1577	-9615	-23307	-725	-12013	-10807	-14959	-1842	-11127	-14100	-11173	-1679	-15653	-15352	-13714	445
0.415000	-25	41	88	-60	-112	-35	-6	-16	-22	2	-72	-69	-100	-18	-30	-61	-102	35	-88	-35	-110	-26	-102	-69	-68	0	-101	-17	-79	-73	-150	-76	-227	1535	-9836	-23289	-1338	-12072	-10729	-14986	-1864	-11195	-14114	-11124	-3796	-15760	-15406	-13660	-1016
0.415833	-27	38	80	-61	-110	-34	8	-15	-23	3	-72	-67	-98	-16	-29	-60	-103	37	-67	-32	-107	-21	-98	-69	-60	3	-96	-13	-73	-68	-145	-73	-143	1490	-10059	-23268	-664	-12120	-10649	-15000	-1606	-11245	-14123	-11074	-2408	-15854	-15451	-13648	-1101
0.416667	-24	43	85	-59	-110	-23	12	-12	-22	6	-70	-63	-95	-13	-27	-58	-99	39	-83	-32	-104	-21	-97	-64	-64	3	-98	-11	-73	-65	-145	-72	16	1432	-10288	-23244	-242	-12165	-10597	-15009	-1619	-11308	-14147	-11029	-529	-15931	-15495	-13652	674
0.417500	-23	44	89	-59	-110	-33	13	-12	-17	8	-69	-34	-96	-18	-28	-59	-100	37	-85	-31	-107	-22	-99	-67	-63	4	-99	-11	-69	-67	-145	-74	-26	1358	-10512	-23215	-580	-12202	-10547	-15008	-1159	-11361	-14163	-10997	-474	-16004	-15525	-13668	-151
0.418333	-22	43	86	-57	-109	-38	12	-11	-18	2	-70	-63	-94	-13	-27	-59	-100	36	-86	-32	-104	-21	-99	-69	-63	0	-97	-12	-93	-66	-144	-70	-67	1285	-10738	-23204	-875	-12238	-10512	-14986	-825	-11412	-14187	-10968	-1513	-16062	-15544	-13691	-402
0.419167	-22	40	89	-57	-107	-32	16	-11	-19	7	-68	-65	-95	-16	-27	-73	-88	35	-84	-30	-90	-23	-98	-69	-63	4	-98	-13	-72	-65	-147	-74	-6	1209	-10960	-23186	-919	-12260	-10483	-14949	-592	-11461	-14205	-10946	-2115	-16109	-15550	-13722	-104
0.420000	-25	42	87	-60	-112	-39	11	-33	-16	6	-72	-63	-97	-15	-29	-60	-100	37	-85	-32	-109	-25	-101	-68	-61	1	-100	-11	-75	-67	-148	-73	-7	1135	-11174	-23172	-965	-12284	-10469	-14904	-333	-11507	-14221	-10928	-2183	-16163	-15532	-13749	-117
0.420833	-24	40	88	-59	-111	-33	13	-17	-15	3	-69	-65	-93	-17	-35	-57	-98	36	-108	-33	-105	-24	-102	-68	-63	1	-99	-15	-73	-69	-147	-74	-9	1060	-11373	-23159	-823	-12294	-10468	-14840	-170	-11552	-14234	-10916	-1856	-16203	-15501	-13775	-59
0.421667	-25	40	86	-59	-83	-32	11	-14	-18	5	-73	-64	-95	-16	-32	-57	-102	36	-86	-31	-107	-26	-101	-64	-63	3	-96	-12	-75	-68	-143	-77	44	992	-11557	-23151	-181	-12294	-10481	-14762	511	-11592	-14240	-10908	234	-16240	-15447	-13794	179
0.422500	-23	43	87	-60	-110	-34	12	-15	-19	3	-81	-64	-97	-16	-26	-56	-97	35	-86	-30	-108	-25	-99	-68	-67	-3	-101	-14	-74	-68	-147	-75	71	935	-11722	-23161	-73	-12291	-10488	-14671	1458	-11638	-14241	-10904	139	-16276	-15370	-13807	788
0.423333	-24	43	86	-58	-110	-32	10	-15	-19	4	-75	-66	-95	-17	-28	-60	-104	34	-88	-30	-110	-24	-102	-69	-64	-1	-104	-28	-77	-70	-149	-76	-39	883	-11860	-23151	-1307	-12282	-10551	-14571	594	-11678	-14239	-10908	-3053	-16314	-15272	-13806	-649
0.424167	-22	41	85	-61	-111	-34	9	-17	-22	5	-76	-68	-88	-15	-28	-58	-100	37	-87	-30	-105	-23	-102	-67	-65	2	-101	-13	-75	-67	-144	-72	-13	849	-11972	-23150	-343	-12264	-10608	-14461	561	-11713	-14223	-10909	-1851	-16346	-15149	-13788	-518
0.425000	-19	44	92	-53	-104	-28	17	-11	-15	5	-73	-62	-93	-16	-27	-53	-96	36	-84	-28	-101	-21	-95	-65	-60	2	-97	-12	-70	-69	-146	-80	53	825	-12062	-23159	-104	-12244	-10679	-14345	629	-11752	-14203	-10919	-1498	-16376	-15008	-13754	428
0.425833	-22	41	88	-59	-109	-34	12	-13	-15	6	-72	-65	-95	-15	-34	-56	-99	37	-86	-26	-108	-25	-101	-69	-62	1	-99	-12	-73	-68	-146	-74	32	809	-12124	-23187	198	-12225	-10766	-14207	1026	-11792	-14183	-10932	-669	-16408	-14843	-13697	195
0.426667	-23	42	78	-61	-111	-35	12	-15	-18	5	-76	-68	-97	-16	-29	-60	-97	34	-88	-31	-108	-22	-100	-70	-66	-3	-103	-16	-74	-74	-149	-76	84	800	-12157	-23215	463	-12196	-10862	-14111	1553	-11833	-14157	-10950	91	-16448	-14662	-13620	0
0.427500	-21	39	84	-63	-111	-34	12	-13	-18	4	-77	-62	-96	-16	-36	-59	-102	33	-87	-34	-108	-23	-100	-69	-64	-1	-97	-16	-70	-70	-147	-76	90	793	-12163	-23249	235	-12167	-10946	-13993	2026	-11862	-14124	-10968	-412	-16455	-14463	-13521	609
0.428333	-23	42	85	-58	-103	-30	12	-16	-16	4	-77	-66	-99	-15	-28	-59	-98	35	-84	-31	-109	-23	-102	-65	-65	0	-101	-15	-70	-70	-147	-75	86	831	-12147	-23280	-723	-12139	-11074	-13881	1955	-11897	-14097	-10994	-2428	-16471	-14253	-13398	-126
0.429167	-25	39	87	-57	-110	-32	12	-14	-18	4	-75	-66	-96	-17	-27	-61	-99	36	-85	-35	-104	-23	-101	-72	-62	0	-99	-12	-70	-69	-148	-75	51	857	-12106	-23320	25	-12114	-11176	-13775	2079	-11919	-14061	-11020	-851	-16472	-14036	-13262	-1151
0.430000	-23	44	88	-41	-117	-32	12	-13	-21	6	-75	-68	-94	-14	-27	-61	-99	37	-85	-29	-107	-22	-101	-70	-64	7	-101	-11	-42	-67	-149	-75	10	891	-12043	-23368	769	-12090	-11291	-13681	2118	-11948	-14026	-11054	1507	-16474	-13818	-13107	615
0.430833	-22	41	86	-60	-110	-34	13	-12	-17	5	-76	-66	-97	-15	-28	-60	-105	34	-86	-33	-108	-23	-102	-68	-63	-3	-100	-13	-70	-68	-150	-76	-59	931	-11967	-23424	566	-12074	-11381	-13593	2533	-11968	-13995	-11094	2099	-16460	-13597	-12945	524
0.431667	-25	41	86	-59	-110	-35	9	-11	-21	2	-77	-66	-98	-16	-31	-61	-102	34	-84	-33	-109	-25	-108	-72	-63	-1	-104	-15	-72	-50	-150	-78	-108	981	-11877	-23480	-53	-12064	-11476	-13519	2815	-11978	-13968	-11139	1042	-16429	-13382	-12756	-122
0.432500	-27	36	82	-61	-113	-36	9	-15	-10	3	-76	-45	-84	-19	-29	-64	-102	30	-83	-36	-107	-25	-103	-72	-65	-3	-101	-15	-74	-73	-149	-78	-77	1033	-11769	-23537	-200	-12051	-11555	-13446	2940	-11977	-13939	-11187	281	-16391	-13171	-12579	-119
0.433333	-26	38	82	-60	-112	-34	9	-13	-19	4	-76	-67	-96	-17	-31	-63	-102	32	-85	-36	-103	-25	-103	-73	-63	-3	-101	-11	-74	-68	-152	-78	-92	1084	-11679	-23602	-199	-12054	-11596	-13383	3008	-11972	-13909	-11242	141	-16337	-12969	-12401	-154
0.434167	-23	39	85	-61	-109	-34	8	-14	-23	1	-70	-66	-96	-17	-31	-63	-94	21	-87	-34	-104	-26	-105	-75	-64	-6	-101	-15	-74	-73	-151	-79	-107	1139	-11571	-23667	44	-12066	-11621	-13325	2944	-11951	-13879	-11303	468	-16275	-12784	-12192	-81
0.435000	-26	40	67	-60	-109	-34	16	-22	-22	2	-75	-66	-95	-16	-30	-61	-104	29	-87	-34	-110	-25	-105	-70	-64	-4	-100	-13	-75	-68	-152	-82	-42	1192	-11523	-23738	406	-12079	-11620	-13274	3197	-11932	-13845	-11361	2009	-16198	-12604	-11992	-159
0.435833	-19	42	87	-52	-110	-34	13	-13	-16	6	-73	-63	-96	-14	-21	-59	-99	34	-83	-33	-104	-23	-102	-69	-61	-1	-98	-13	-67	-69	-148	-74	-15	1246	-11352	-23803	253	-12098	-11591	-13222	3563	-11902	-13807	-11421	2378	-16115	-12434	-11786	182
0.436667	-16	45	89	-55	-107	-30	17	-11	-12	5	-70	-61	-93	-14	-27	-57	-100	35	-81	-31	-102	4	-97	-67	-61	-1	-97	-10	-70	-67	-148	-75	-98	1296	-11256	-23877	-1472	-12125	-11540	-13170	1869	-11865	-13759	-11484	-1910	-16033	-12277	-11582	-607
0.437500	-22	43	89	-58	-109	-32	12	-10	-17	4	-73	-73	-92	-12	-27	-58	-98	34	-82	-29	-107	-24	-99	-67	-62	0	-100	-12	-67	-65	-147	-73	-92	1338	-11153	-23953	-807	-12165	-11466	-13122	775	-11826	-13709	-11547	-1403	-15944	-12136	-11376	-1184
0.438333	-22	39	89	-58	-108	-30	15	-12	-16	3	-72	-63	-96	-14	-27	-59	-100	34	-81	-31	-102	-24	-100	-59	-61	0	-97	-13	-74	-66	-145	-75	-26	1379	-11066	-24033	-445	-12201	-11362	-13071	153	-11782	-13645	-11602	-1440	-15864	-12003	-11165	-88
0.439167	-23	43	84	-62	-110	-31	15	-13	-17	3	-75	-64	-94	-11	-25	-58	-99	32	-84	-35	-104	-25	-102	-70	-60	0	-99	-14	-73	-67	-149	-72	-25	1408	-10982	-24111	-396	-12245	-11245	-13013	-654	-11735	-13567	-11653	-1152	-15787	-11875	-10950	-531
0.440000	-22	42	86	-59	-110	-32	12	-17	-17	1	-75	-64	-96	-15	-30	-62	-101	29	-86	-35	-107	-26	-104	-70	-63	-4	-103	-17	-75	-70	-149	-76	-31	1429	-10904	-24197	-279	-12292	-11102	-12952	-1074	-11703	-13476	-11700	-694	-15719	-11747	-10736	-580
0.440833	-28	39	81	-62	-116	-35	9	-16	-19	2	-76	-64	-97	-16	-34	-70	-100	29	-87	-32	-107	-28	-103	-70	-61	1	-99	-13	-75	-70	-148	-75	3	1448	-10827	-24277	64	-12338	-10943	-12880	-1041	-11658	-13357	-11719	-486	-15654	-11619	-10506	208
0.441667	-51	41	87	-61	-108	-35	13	-17	-16	2	-76	-67	-93	-15	-28	-60	-97	33	-84	-31	-104	-26	-102	-70	-63	-8	-100	-14	-57	-70	-146	-73	62	1454	-10753	-24357	-837	-12379	-10768	-12814	-1336	-11622	-13221	-11740	-3042	-15596	-11482	-10277	-74
0.442500	-26	41	88	-59	-111	-33	13	-13	-16	29	-73	-63	-95	-16	-28	-62	-100	35	-82	-29	-107	-24	-100	-66	-62	1	-99	-14	-73	-69	-147	-76	8	1453	-10680	-24438	-315	-12419	-10581	-12737	-1196	-11587	-13065	-11744	-2188	-15544	-11347	-10038	-1654
0.443333	-24	43	87	-59	-111	-33	13	-13	-16	5	-72	-63	-95	-12	-26	-59	-96	32	-82	-33	-104	-23	-99	-69	-62	11	-96	-13	-70	-67	-146	-73	-16	1442	-10614	-24517	730	-12453	-10389	-12661	-1008	-11564	-12884	-11723	337	-15499	-11190	-9792	140
0.444167	-19	42	88	-60	-110	-30	16	-13	-15	-7	-73	-66	-74	-13	-30	-61	-99	39	-84	-31	-104	-23	-98	-68	-63	4	-97	-10	-69	-69	-147	-70	16	1421	-10542	-24590	731	-12485	-10194	-12579	-472	-11553	-12681	-11695	1283	-15461	-11044	-9545	461
0.445000	13	43	87	-63	-111	-31	9	-10	-15	8	-68	-62	-92	-10	-25	-56	-98	35	-82	-29	-104	-23	-99	-67	-60	3	-96	-11	-72	-63	-143	-60	-180	1389	-10478	-24662	281	-12517	-9993	-12500	116	-11537	-12457	-11636	501	-15421	-10869	-9292	-271
0.445833	-23	43	88	-57	-107	-33	15	-13	-16	7	-70	-64	-93	-15	-27	-62	-98	39	-85	-30	-102	-22	-98	-70	-61	2	-97	-15	-73	-69	-148	-73	-199	1346	-10414	-24721	408	-12538	-9800	-12425	645	-11536	-12215	-11568	288	-15382	-10687	-9035	-43
0.446667	-27	26	85	-58	-107	-32	15	-15	-18	6	-74	-61	-96	-13	-30	-59	-100	37	-81	-19	-107	-19	-103	-70	-63	1	-99	-12	-73	-69	-148	-74	-130	1296	-10352	-24796	503	-12562	-9605	-12356	1316	-11545	-11955	-11479	628	-15345	-10499	-8779	47
0.447500	-26	40	88	-60	-109	-39	12	-15	-23	3	-57	-64	-95	-16	-29	-61	-100	36	-82	-31	-104	-24	-102	-70	-63	0	-99	-13	-70	-73	-144	-73	-203	1233	-10287	-24850	257	-12587	-9410	-12288	1832	-11558	-11676	-11373	1241	-15293	-10276	-8522	-75
0.448333	-25	38	86	-61	-112	-35	10	-14	-21	3	-73	-65	-98	-15	-31	-62	-103	35	-85	-34	-109	-24	-104	-72	-65	10	-98	-14	-93	-69	-147	-76	-165	1163	-10226	-24900	439	-12592	-9225	-12236	2421	-11579	-11388	-11251	2859	-15243	-10054	-8272	-202
0.449167	-24	39	86	-64	-115	-39	8	-17	-19	3	-73	-68	-124	-18	-31	-61	-101	34	-84	-34	-105	-22	-102	-72	-62	-1	-97	-13	-70	-68	-143	-73	-155	1085	-10168	-24939	1251	-12602	-9038	-12189	3573	-11603	-11082	-11105	4611	-15181	-9814	-8025	567
0.450000	-26	41	92	-78	-109	-35	11	-13	-18	6	-70	-64	-96	-17	-30	-62	-98	36	-83	-33	-105	-21	-102	-68	-72	-3	-96	-11	-51	-69	-148	-75	-99	1001	-10109	-24970	-130	-12612	-8859	-12153	2932	-11633	-10780	-10954	212	-15103	-9572	-7786	330
0.450833	-25	42	91	-60	-109	-34	11	-14	-17	6	-55	-61	-93	-13	-28	-61	-94	36	-81	-32	-104	-23	-103	-70	-63	0	-98	-13	-69	-69	-144	-76	-16	905	-10057	-24996	-124	-12624	-8681	-12132	1672	-11673	-10474	-10793	-1060	-15018	-9312	-7558	-856
0.451667	-25	45	88	-60	-109	-32	12	-14	-17	6	-72	-64	-97	-13	-30	-61	-99	36	-80	-32	-94	-22	-102	-69	-61	0	-98	-16	-74	-75	-146	-77	-104	802	-10013	-25010	247	-12641	-8512	-12117	1153	-11713	-10167	-10628	-1760	-14928	-9050	-7342	497
0.452500	-19	40	89	-62	-110	-34	13	-16	-21	9	-75	-64	-95	-15	-27	-63	-100	34	-83	-34	-108	-24	-102	-72	-62	0	-100	-12	-72	-72	-145	-81	-147	691	-9978	-25021	-97	-12657	-8343	-12119	213	-11754	-9863	-10450	-2627	-14818	-8782	-7138	264
0.453333	-23	41	88	-59	-110	-34	10	-14	-19	5	-76	-64	-96	-16	-29	-61	-99	35	-92	-30	-104	-24	-103	-69	-65	-4	-100	-15	-73	-70	-146	-76	-183	576	-9952	-25017	-421	-12674	-8176	-12123	-592	-11800	-9568	-10272	-3245	-14705	-8517	-6950	5
0.454167	-27	36	86	-62	-110	-36	11	-14	-19	2	-72	-64	-95	-16	-29	-64	-105	30	-85	-34	-108	-25	-104	-72	-64	-5	-101	-13	-69	-72	-147	-78	-178	447	-9932	-25006	-104	-12685	-8007	-12136	-1130	-11840	-9276	-10085	-3026	-14582	-8248	-6772	251
0.455000	-4	41	85	-62	-111	-36	27	-16	-19	4	-73	-66	-98	-16	-31	-61	-99	34	-83	-34	-107	-23	-103	-72	-65	-1	-101	-16	-74	-70	-147	-74	-154	318	-9922	-24986	-934	-12718	-7838	-12153	-2047	-11878	-8996	-9898	-5927	-14456	-7982	-6606	637
0.455833	-22	41	87	-62	-110	-35	10	-7	-17	6	-75	-67	-95	-16	-28	-62	-102	34	-83	-31	-103	-23	-101	-67	-64	0	-100	-11	-70	-69	-147	-77	-172	180	-9919	-24958	-1016	-12739	-7659	-12170	-2968	-11906	-8724	-9704	-6656	-14326	-7716	-6454	-1137
0.456667	-21	42	89	-58	-108	-36	10	-14	-15	3	-72	-66	-94	-18	-29	-60	-100	32	-82	-34	-107	-24	-100	-70	-63	0	-100	-12	-73	-72	-147	-77	-138	36	-9931	-24916	-149	-12767	-7489	-12191	-3948	-11929	-8464	-9515	-4905	-14199	-7456	-6317	-11
0.457500	-24	40	87	-59	-112	-38	10	-32	-21	4	-74	-65	-96	-16	-31	-61	-100	34	-80	-30	-105	-21	-99	-69	-63	0	-99	-12	-68	-69	-153	-77	-163	-115	-9952	-24863	69	-12784	-7304	-12199	-4544	-11940	-8222	-9323	-3651	-14068	-7208	-6183	679
0.458333	-32	43	89	-59	-111	-32	9	-14	-16	6	-75	-64	-95	-15	-28	-61	-98	33	-82	-34	-100	-25	-80	-69	-61	2	-97	-11	-70	-69	-144	-75	-243	-271	-9982	-24800	-478	-12804	-7113	-12199	-4952	-11942	-7985	-9130	-4121	-13947	-6960	-6058	-354
0.459167	-19	42	89	-56	-108	-32	9	-12	8	7	-72	-63	-94	-17	-31	-59	-99	35	-84	-30	-108	-24	-101	-68	-63	0	-99	-13	-74	-72	-147	-76	-152	-434	-10029	-24727	-631	-12812	-6915	-12185	-5533	-11929	-7757	-8936	-4651	-13826	-6724	-5943	-274
0.460000	-25	39	85	-60	-111	-35	12	-14	-19	6	-73	-64	-96	-17	-25	-60	-104	33	-86	-33	-107	-23	-100	-68	-62	1	-98	-15	-61	-69	-149	-76	-84	-606	-10069	-24650	-471	-12820	-6710	-12172	-5810	-11907	-7550	-8744	-4500	-13717	-6494	-5836	-87
0.460833	-25	41	88	-59	-114	-34	12	-14	-21	3	-81	-66	-105	-17	-30	-84	-101	32	-86	-33	-104	-22	-101	-70	-63	-1	-100	-13	-72	-68	-148	-75	-113	-775	-10120	-24546	-408	-12813	-6501	-12141	-6094	-11872	-7349	-8542	-4004	-13614	-6275	-5729	-83
0.461667	-25	39	92	-63	-112	-34	13	-14	-14	4	-73	-65	-99	-17	-29	-60	-100	32	-86	-34	-108	-21	-99	-68	-65	0	-107	-13	-72	-69	-147	-75	-136	-954	-10174	-24442	-238	-12797	-6286	-12088	-6057	-11817	-7147	-8341	-2423	-13519	-6062	-5626	-217
0.462500	-24	41	86	-58	-110	-32	42	-13	-21	7	-73	-63	-97	-16	-28	-57	-99	32	-86	-31	-107	-23	-102	-66	-67	-1	-97	-12	-73	-68	-144	-65	-86	-1128	-10226	-24348	493	-12777	-6064	-12026	-4849	-11753	-6955	-8133	648	-13431	-5858	-5526	95
0.463333	-25	44	90	-57	-108	-30	13	-13	-15	7	-70	-63	-93	-15	-30	-58	-101	37	-84	-30	-107	-23	-99	-68	-62	4	-96	-12	-69	-70	-147	-74	-69	-1300	-10276	-24197	-537	-12745	-5848	-11942	-4341	-11677	-6776	-7923	-1503	-13359	-5667	-5434	202
0.464167	-23	42	89	-58	-107	-33	10	5	-14	7	-73	-62	-95	-19	-34	-57	-95	35	-84	-28	-108	-25	-103	-68	-63	3	-96	-13	-73	-66	-146	-73	-93	-1477	-10324	-24059	-796	-12703	-5629	-11853	-4814	-11592	-6601	-7709	-2355	-13293	-5481	-5336	-1435
0.465000	-23	44	93	-58	-104	-30	13	-10	-15	6	-72	-60	-94	-18	-29	-57	-98	34	-84	-31	-105	-24	-99	-67	-62	1	-85	-14	-73	-70	-149	-74	-183	-1653	-10366	-23915	200	-12656	-5415	-11748	-4079	-11500	-6435	-7496	-958	-13237	-5312	-5244	-122
0.465833	-25	40	86	-62	-116	-36	11	-16	-19	-26	-70	-67	-97	-17	-28	-61	-100	34	-87	-34	-108	-25	-102	-68	-62	3	-97	-17	-75	-68	-147	-74	-188	-1821	-10404	-23763	348	-12601	-5205	-11637	-3495	-11403	-6275	-7272	168	-13188	-5145	-5150	97
0.466667	-27	41	86	-61	-113	-34	10	-14	-21	1	-74	-67	-97	-16	-31	-61	-100	34	-87	-38	-112	-24	-104	-72	-62	0	-101	-17	-74	-69	-147	-76	-114	-1997	-10429	-23602	420	-12540	-5002	-11512	-2661	-11306	-6120	-7044	1158	-13148	-4990	-5062	-285
0.467500	-22	40	86	-62	-110	-32	15	-9	-15	13	-74	-63	-95	-16	-29	-58	-100	33	-88	-34	-108	-24	-101	-68	-62	1	-100	-15	-73	-67	-146	-70	-115	-2163	-10452	-23436	678	-12475	-4806	-11379	-1588	-11201	-5975	-6805	2665	-13113	-4839	-4968	-313
0.468333	-23	43	89	-60	-110	-33	18	-11	-18	2	-73	-64	-99	-16	-26	-60	-99	35	-83	-33	-110	-25	-101	-69	-70	0	-97	-14	-72	-68	-146	-73	-224	-2321	-10456	-23264	465	-12408	-4616	-11248	-925	-11101	-5835	-6567	1128	-13085	-4699	-4892	348
0.469167	-25	46	89	-58	-109	-32	15	-16	-16	7	-74	-64	-95	-13	-28	-59	-96	35	-84	-31	-103	-22	-102	-66	-59	3	-97	-12	-70	-66	-145	-75	-429	-2481	-10462	-23086	430	-12339	-4436	-11118	-355	-11001	-5703	-6316	596	-13063	-4568	-4786	-1090
0.470000	-23	45	94	-59	-108	-33	16	-12	-15	4	-70	-63	-93	-15	-25	-57	-97	35	-83	-30	-90	-24	-100	-68	-62	-9	-97	-11	-70	-67	-144	-73	-323	-2636	-10451	-22911	1318	-12268	-4265	-10975	411	-10908	-5576	-6066	3133	-13045	-4441	-4689	-386
0.470833	-23	45	92	-55	-109	-29	16	-9	-16	4	-70	-62	-97	-13	-28	-55	-100	36	-79	-28	-102	-21	-100	-66	-61	2	-96	-10	-72	-66	-146	-74	-66	-2790	-10441	-22733	1795	-12201	-4101	-10840	1009	-10818	-5460	-5814	5039	-13029	-4329	-4603	902
0.471667	-23	44	90	-58	-108	-33	15	-11	-18	6	-65	-64	-93	-13	-25	-58	-97	35	-82	-31	-105	-23	-101	-70	-61	3	-87	-11	-73	-66	-147	-75	-49	-2944	-10429	-22562	1182	-12140	-3950	-10708	1784	-10740	-5357	-5552	4512	-13018	-4219	-4504	166
0.472500	-24	44	89	-59	-107	-33	35	-13	-17	5	-76	-66	-97	-15	-29	-60	-101	35	-83	-32	-104	-22	-104	-67	-66	1	-100	-14	-58	-72	-147	-75	3	-3094	-10414	-22388	693	-12077	-3799	-10575	2003	-10666	-5260	-5294	3423	-13008	-4114	-4406	205
0.473333	-25	43	88	-60	-110	-33	12	-13	-18	4	-73	-67	-98	-18	-30	-63	-102	32	-85	-9	-109	-34	-102	-72	-65	0	-101	-16	-76	-72	-147	-79	19	-3250	-10402	-22223	674	-12020	-3656	-10448	1782	-10601	-5168	-5033	3271	-12999	-4020	-4320	-222
0.474167	-27	41	84	-62	-115	-29	9	-17	-18	1	-75	-70	-117	-18	-32	-62	-101	33	-86	-36	-108	-26	-101	-70	-66	0	-102	-16	-75	-69	-146	-78	-62	-3399	-10383	-22061	436	-11963	-3512	-10314	1399	-10545	-5086	-4773	3432	-12984	-3924	-4194	-828
0.475000	-31	39	85	-52	-110	-31	10	-15	-21	7	-73	-68	-98	-17	-30	-62	-104	33	-83	-34	-109	-26	-102	-70	-64	0	-99	-14	-55	-67	-148	-78	-124	-3547	-10375	-21888	-104	-11911	-3376	-10183	1276	-10493	-5006	-4510	3976	-12970	-3833	-4076	-759
0.475833	-24	44	86	-60	-111	-32	13	-14	-7	6	-73	-63	-97	-13	-28	-61	-100	33	-84	-31	-104	-21	-100	-70	-62	0	-98	-11	-73	-67	-144	-73	-85	-3694	-10368	-21726	-394	-11863	-3231	-10048	1790	-10449	-4925	-4253	5883	-12950	-3744	-3946	-629
0.476667	-24	43	90	-56	-109	-31	18	-10	-14	12	-69	-64	-91	-14	-27	-56	-103	35	-81	-64	-104	-23	-97	-69	-62	3	-96	-11	-74	-68	-148	-75	-29	-3838	-10360	-21570	-2135	-11814	-3107	-9909	1756	-10409	-4852	-3999	3705	-12932	-3666	-3808	20
0.477500	-21	44	89	-57	-108	-31	11	-12	-16	9	-70	-63	-94	-13	-27	-58	-97	36	-81	-30	-104	-22	-100	-66	-62	3	-98	-10	-59	-69	-145	-68	29	-3973	-10361	-21419	-3255	-11777	-2977	-9767	241	-10380	-4776	-3762	788	-12905	-3583	-3663	-610
0.478333	-24	43	90	-59	-109	-30	15	-14	-18	6	-70	-65	-96	-15	-26	-58	-97	37	-99	-31	-102	-18	-98	-68	-62	0	-98	-11	-73	-70	-145	-72	37	-4114	-10365	-21276	-1721	-11733	-2849	-9616	-267	-10358	-4699	-3532	1565	-12868	-3506	-3504	519
0.479167	-23	43	88	-59	-107	-30	46	-11	-16	9	-70	-63	-94	-15	-25	-56	-98	36	-83	-31	-105	-23	-97	-67	-58	3	-97	-12	-73	-68	-145	-72	-12	-4232	-10379	-21140	-1551	-11696	-2722	-9467	-919	-10342	-4619	-3320	1289	-12832	-3428	-3341	1169
0.480000	-22	45	89	-59	-108	-31	15	-14	-18	8	-75	-63	-97	-13	-24	-59	-101	34	-82	-32	-104	-23	-97	-68	-65	-8	-98	-13	-69	-68	-147	-74	-3	-4363	-10392	-21005	-1356	-11666	-2604	-9301	-848	-10334	-4536	-3131	1284	-12791	-3350	-3173	1270
0.480833	-25	42	85	-61	-110	-33	13	-18	-15	7	-72	-65	-96	-17	-28	-59	-102	36	-84	-31	-107	-24	-99	-68	-63	1	-98	-14	-74	-72	-148	-76	95	-4473	-10414	-20881	-1090	-11637	-2487	-9135	-460	-10332	-4441	-2954	1966	-12745	-3273	-2996	1592
0.481667	-25	45	88	-61	-109	-34	13	-17	-18	4	-73	-66	-96	-16	-28	-62	-100	30	-85	-34	-107	-24	-80	-73	-64	-3	-101	-14	-76	-69	-149	-79	139	-4568	-10430	-20762	-1224	-11607	-2376	-8970	-372	-10340	-4340	-2809	384	-12697	-3188	-2823	2698
0.482500	-26	39	85	-40	-110	-34	10	-18	-26	4	-75	-64	-97	-18	-27	-61	-103	35	-83	-31	-103	-21	-98	-69	-61	0	-98	-11	-75	-66	-147	-77	164	-4642	-10445	-20647	-1149	-11581	-2265	-8791	-469	-10346	-4224	-2670	-1778	-12649	-3100	-2645	1757
0.483333	-23	41	89	-60	-110	-34	11	-15	-15	6	-73	-63	-93	-16	-25	-62	-97	37	-80	-31	-104	-10	-101	-67	-59	1	-97	-11	-68	-67	-147	-73	166	-4706	-10458	-20541	258	-11565	-2153	-8618	-150	-10365	-4096	-2565	-463	-12606	-2998	-2475	1438
0.484167	-23	43	89	-57	-108	-35	15	-12	-16	5	-72	-65	-92	-14	-26	-58	-98	38	-83	-30	-103	-22	-99	-66	-60	4	-97	-12	-72	-67	-144	-74	122	-4750	-10467	-20445	1165	-11526	-2039	-8447	160	-10393	-3958	-2492	1513	-12568	-2886	-2320	2703
0.485000	-18	44	88	-57	-113	-30	18	-10	-14	7	-67	-62	-94	-16	-24	-55	-98	37	-82	-33	-105	-22	-95	-66	-59	3	-98	-13	-73	-66	-145	-75	51	-4777	-10473	-20363	1138	-11533	-1935	-8284	827	-10429	-3816	-2440	1562	-12539	-2767	-2184	1879
0.485833	-19	41	90	-58	-108	-32	13	-12	-16	5	-76	-79	-95	-16	-26	-57	-100	38	-83	-29	-105	-23	-99	-67	-63	0	-102	-13	-75	-68	-148	-76	18	-4789	-10461	-20283	788	-11530	-1835	-8138	1236	-10479	-3661	-2423	641	-12526	-2634	-2076	1230
0.486667	-26	41	84	-58	-111	-32	12	-13	-18	5	-74	-63	-98	-17	-29	-60	-101	36	-88	-32	-62	-23	-100	-69	-65	0	-102	-14	-70	-69	-148	-77	-13	-4779	-10455	-20215	808	-11533	-1715	-8005	1605	-10538	-3494	-2423	308	-12525	-2489	-2003	880
0.487500	-23	40	86	-60	-126	-34	12	-15	-22	-5	-73	-64	-95	-15	-28	-60	-101	32	-83	-31	-105	-23	-100	-70	-66	-1	-101	-13	-74	-68	-147	-77	13	-4744	-10428	-20154	625	-11540	-1614	-7887	1889	-10593	-3316	-2458	99	-12543	-2333	-1960	373
0.488333	-23	39	88	-59	-110	-34	12	-16	-19	4	-73	-65	-94	-15	-27	-62	-101	33	-84	-79	-108	-21	-101	-70	-64	1	-101	-10	-69	-69	-147	-78	6	-4710	-10390	-20103	229	-11551	-1507	-7791	1780	-10662	-3135	-2519	264	-12581	-2168	-1970	251
0.489167	-24	40	87	-61	-119	-36	9	-14	-32	2	-73	-64	-100	-17	-30	-59	-101	34	-86	-34	-102	-25	-101	-72	-65	0	-100	-13	-72	-67	-154	-76	16	-4662	-10332	-20065	511	-11576	-1395	-7720	2275	-10740	-2954	-2601	2244	-12641	-1980	-2028	264
0.490000	-22	45	88	-59	-108	-38	9	-14	-18	4	-72	-66	-97	-18	-31	-64	-101	33	-86	-34	-77	-24	-114	-73	-64	-4	-101	-14	-76	-74	-150	-76	9	-4603	-10264	-20032	277	-11600	-1281	-7672	3061	-10827	-2775	-2714	1551	-12723	-1793	-2150	351
0.490833	-27	40	84	-64	-116	-39	10	-12	-22	4	-76	-66	-84	-18	-30	-62	-104	32	-88	-34	-109	-24	-100	-68	-65	0	-100	-12	-69	-68	-148	-76	-13	-4539	-10170	-20008	-876	-11632	-1169	-7648	1755	-10914	-2595	-2842	-2315	-12824	-1588	-2335	-1220
0.491667	-26	40	87	-61	-112	-34	13	-14	-16	5	-74	-70	-97	-19	-28	-60	-96	28	-83	-39	-107	-23	-99	-70	-61	0	-102	-14	-69	-70	-146	-75	-92	-4468	-10064	-19992	111	-11666	-1055	-7655	1106	-11007	-2422	-2995	-1470	-12946	-1386	-2583	-1468
0.492500	-24	38	81	-62	-113	-34	12	-15	-17	4	-75	-67	-95	-17	-29	-62	-102	28	-88	-35	-107	-24	-100	-69	-66	-3	-100	-19	-76	-72	-150	-90	-85	-4400	-9940	-19985	-68	-11708	-940	-7681	483	-11099	-2254	-3163	-1502	-13087	-1178	-2900	-721
0.493333	-24	41	88	-63	-110	-35	10	-14	-22	5	-73	-64	-98	-18	-29	-60	-101	35	-82	-32	-107	-25	-103	-70	-67	-1	-100	-11	-73	-73	-149	-76	-43	-4331	-9793	-19979	-15	-11755	-830	-7734	-62	-11194	-2096	-3345	-1111	-13241	-977	-3284	-710
0.494167	-23	37	87	-62	-110	-35	15	-15	-18	21	-76	-64	-97	-19	-30	-64	-100	28	-86	-35	-104	-24	-102	-70	-62	-1	-98	-12	-69	-73	-146	-75	-52	-4272	-9630	-19978	254	-11796	-712	-7803	-461	-11288	-1953	-3532	-594	-13403	-779	-3710	-528
0.495000	-27	46	88	-65	-114	-38	10	-16	-17	5	-73	-64	-98	-21	-30	-63	-99	32	-87	-34	-109	-22	-102	-70	-64	-1	-98	-11	-74	-74	-143	-76	-69	-4208	-9450	-19980	339	-11856	-599	-7886	-830	-11377	-1823	-3731	-1458	-13564	-587	-4196	-200
0.495833	-24	42	87	-59	-110	-32	13	-14	-18	8	-72	-76	-95	-18	-32	-58	-100	36	-84	-32	-103	-23	-100	-66	-59	1	-97	-11	-70	-70	-146	-88	-196	-4156	-9264	-19980	-469	-11905	-479	-7976	-1944	-11461	-1701	-3929	-4465	-13719	-406	-4726	-1252
0.496667	-22	47	92	-58	-107	-33	18	-9	-15	8	-70	-63	-95	-15	-28	-72	-98	36	-86	-32	-105	-23	-96	-66	-58	6	-96	-11	-68	-66	-143	-70	-137	-4106	-9040	-19987	167	-11961	-388	-8075	-2673	-11545	-1603	-4135	-3374	-13866	-242	-5286	-1834
0.497500	-22	44	88	-59	-105	-36	19	-12	-17	9	-73	-67	-96	-14	-27	-59	-95	36	-83	-31	-104	-19	-100	-67	-60	1	-98	-17	-72	-68	-145	-72	-29	-4057	-8830	-19990	992	-12023	-242	-8173	-3380	-11625	-1520	-4328	-616	-13995	-98	-5865	37
0.498333	-23	44	87	-62	-107	-34	16	-13	-16	8	-73	-66	-94	-16	-27	-61	-112	33	-87	-34	-102	-24	-102	-68	-61	-1	-99	-12	-70	-68	-145	-74	-110	-4026	-8604	-19990	1207	-12090	-124	-8269	-3609	-11698	-1445	-4505	228	-14101	21	-6455	-340
0.499167	-24	41	86	-62	-105	-34	16	-15	-24	0	-76	-74	-98	-16	-29	-60	-102	33	-85	-33	-103	-19	-102	-69	-67	0	-97	-11	-72	-64	-144	-73	-198	-3980	-8370	-19983	797	-12156	1	-8354	-3913	-11768	-1386	-4690	-671	-14179	124	-7027	-931
0.500000	-27	41	85	-61	-111	-34	15	-15	-18	6	-72	-65	-95	-15	-29	-63	-101	32	-85	-33	-129	-25	-102	-70	-63	0	-98	-11	-74	-69	-148	-76	-202	-3940	-8131	-19972	526	-12229	128	-8427	-4282	-11825	-1336	-4850	-1108	-14238	207	-7586	-419
0.500833	-24	42	86	-61	-114	-34	12	-15	-17	7	-75	-65	-97	-16	-29	-58	-102	35	-85	-31	-104	-26	-104	-69	-62	0	-99	-12	-74	-70	-148	-67	-303	-3892	-7901	-19957	284	-12304	259	-8485	-4565	-11875	-1295	-4996	-1212	-14241	275	-8110	1
0.501667	-25	42	87	-58	-110	-35	13	-14	-18	4	-74	-64	-99	-19	-31	-60	-102	35	-91	-31	-110	-25	-102	-72	-62	0	-97	-10	-76	-68	-148	-73	-285	-3836	-7672	-19934	351	-12387	395	-8526	-5022	-11924	-1265	-5130	-1048	-14216	322	-8591	368
0.502500	-22	45	85	-85	-112	-35	9	-15	-17	6	-73	-62	-96	-15	-27	-58	-98	36	-82	-33	-108	-24	-102	-69	-64	-4	-95	-16	-74	-68	-144	-70	-177	-3769	-7451	-19904	1131	-12476	532	-8547	-4813	-11957	-1227	-5240	849	-14175	361	-9013	653
0.503333	-21	46	88	-60	-108	-31	16	-12	-15	6	-70	-66	-95	-15	-26	-72	-97	37	-76	-28	-104	-19	-99	-67	-64	2	-98	-13	-73	-67	-144	-70	-215	-3691	-7239	-19861	1287	-12564	671	-8549	-3756	-11987	-1189	-5335	2140	-14104	385	-9359	1285
0.504167	-23	45	86	-59	-108	-49	18	-14	-24	6	-72	-63	-94	-13	-27	-59	-97	37	-84	-30	-104	-21	-99	-66	-60	4	-96	-8	-69	-66	-142	-72	-273	-3583	-7032	-19816	-477	-12639	813	-8538	-4538	-12002	-1151	-5410	-1704	-14011	407	-9675	605
0.505000	-22	44	87	-56	-107	-32	13	-14	-15	7	-72	-63	-94	-14	-25	-58	-99	38	-81	-28	-101	-17	-97	-68	-62	-3	-96	-9	-80	-66	-142	-73	-100	-3491	-6842	-19758	240	-12762	951	-8514	-5060	-12013	-1109	-5473	-1009	-13905	419	-9911	151
0.505833	-24	45	86	-59	-108	-34	26	-14	-7	6	-73	-68	-94	-17	-28	-58	-102	32	-84	-29	-102	-21	-100	-67	-63	0	-98	-10	-73	-90	-146	-74	-48	-3372	-6656	-19698	547	-12875	1086	-8481	-5072	-12015	-1060	-5528	-324	-13788	438	-10085	1298
0.506667	-25	43	84	-60	-110	-36	6	-21	-21	2	-77	-67	-100	-12	-21	-63	-103	37	-86	-33	-110	-23	-103	-76	-66	-3	-102	-13	-75	-74	-146	-77	-117	-3240	-6502	-19630	649	-12987	1215	-8436	-5130	-12016	-997	-5574	747	-13674	461	-10194	998
0.507500	-25	42	82	-64	-111	-38	12	-21	-23	2	-76	-66	-101	-18	-30	-62	-103	35	-85	-35	-110	-22	-101	-72	-63	11	-101	-12	-78	-63	-147	-77	-68	-3090	-6343	-19555	566	-13105	1342	-8376	-4713	-11994	-924	-5608	998	-13563	494	-10247	740
0.508333	-26	41	88	-59	-110	-36	8	-16	-21	6	-73	-64	-95	-16	-26	-58	-103	35	-86	-35	-103	-23	-101	-73	-66	0	-100	-11	-73	-69	-145	-75	-40	-2933	-6192	-19475	850	-13227	1460	-8317	-3855	-11972	-848	-5637	698	-13441	545	-10252	1054
0.509167	-26	46	85	-43	-109	-32	10	-14	-38	8	-81	-62	-98	-15	-28	-57	-103	35	-83	-29	-107	-21	-98	-69	-65	2	-99	-12	-73	-73	-145	-74	-49	-2765	-6053	-19394	-46	-13352	1574	-8246	-3349	-11947	-745	-5670	-2412	-13394	598	-10221	553
0.510000	-24	45	89	-60	-112	-34	11	-17	-16	8	-73	-64	-95	-13	-26	-58	-98	26	-87	-32	-109	-25	-100	-69	-63	0	-99	-11	-72	-69	-146	-75	-87	-2595	-5914	-19314	176	-13480	1677	-8174	-2536	-11923	-639	-5701	-2076	-13346	671	-10161	-1199
0.510833	-22	46	88	-59	-108	-29	11	-14	-16	-15	-73	-64	-98	-15	-26	-55	-99	36	-82	-30	-103	-24	-98	-66	-63	0	-100	-13	-72	-73	-143	-73	-62	-2424	-5775	-19233	798	-13603	1775	-8102	-1951	-11897	-525	-5741	197	-13326	756	-10086	-87
0.511667	-24	43	87	-58	-111	-32	13	-12	-18	10	-70	-61	-98	-13	-32	-58	-100	36	-83	-31	-108	-21	-97	-68	-61	1	-98	-13	-68	-67	-144	-74	-21	-2261	-5642	-19164	583	-13725	1865	-8031	-1051	-11874	-402	-5787	985	-13339	850	-10006	-91
0.512500	-16	40	89	-70	-108	-34	13	-14	-17	5	-73	-66	-94	-13	-28	-58	-98	36	-84	-30	-103	-21	-99	-69	-62	0	-101	-12	-73	-74	-145	-76	20	-2106	-5499	-19093	0	-13846	1950	-7947	-185	-11854	-275	-5839	-392	-13380	952	-9932	-713
0.513333	-23	45	86	-56	-108	-30	15	-11	-21	15	-75	-60	-95	0	-26	-57	-100	33	-70	-28	-104	-21	-101	-68	-62	0	-99	-12	-72	-68	-146	-75	-18	-1960	-5351	-19028	9	-13960	2028	-7868	136	-11842	-149	-5905	-1632	-13455	1056	-9878	-832
0.514167	-27	46	87	-58	-112	-30	11	-15	-19	12	-73	-64	-97	-13	-26	-58	-105	34	-82	-30	-107	-21	-102	-69	-66	0	-99	-14	-73	-67	-145	-75	7	-1826	-5188	-18972	128	-14069	2103	-7786	477	-11841	-16	-5982	-2261	-13554	1166	-9838	-992
0.515000	-26	43	87	-60	-113	-33	11	-15	-21	4	-73	-64	-101	-15	-29	-60	-102	34	-86	-28	-109	-24	-104	-70	-69	6	-100	-16	-77	-69	-152	-80	35	-1710	-5036	-18920	-227	-14167	2172	-7689	682	-11849	107	-6070	-2436	-13673	1269	-9815	-619
0.515833	-28	41	87	-63	-116	-35	7	-17	-26	6	-74	-65	-97	-15	-27	-59	-101	36	-83	-31	-108	-22	-103	-68	-61	0	-97	-12	-69	-58	-147	-70	19	-1606	-4856	-18876	-264	-14252	2256	-7582	1094	-11863	230	-6166	-1433	-13807	1383	-9848	-452
0.516667	-21	43	90	-55	-108	-32	16	-15	-15	7	-72	-64	-98	-14	-26	-52	-98	32	-80	-29	-105	-19	-100	-66	-60	3	-96	-12	-70	-68	-142	-73	72	-1519	-4672	-18821	103	-14321	2359	-7465	2308	-11892	344	-6277	446	-13946	1483	-9907	-99
0.517500	-24	45	99	-60	-107	-29	13	-13	-15	10	-70	-62	-95	-10	-27	-55	-98	36	-83	-31	-107	-19	-99	-65	-64	0	-94	-14	-72	-65	-143	-70	92	-1451	-4485	-18787	-1395	-14373	2424	-7335	2136	-11935	451	-6400	-3285	-14090	1571	-9999	-413
0.518333	-22	45	89	-58	-108	-29	17	-12	-17	7	-70	-64	-94	-10	-41	-50	-98	37	-79	-28	-104	-19	-99	-66	-63	-1	-98	-13	-70	-65	-145	-75	76	-1390	-4286	-18746	-980	-14409	2517	-7188	1631	-11983	537	-6537	-3489	-14228	1646	-10127	-1224
0.519167	-23	44	96	-59	-107	-22	15	-11	-10	8	-70	-57	-93	-12	-22	-55	-102	39	-83	-29	-105	-19	-99	-64	-65	-1	-99	-11	-72	-66	-145	-77	74	-1343	-4082	-18704	-529	-14425	2614	-7025	1936	-12043	623	-6674	-2780	-14354	1709	-10290	275
0.520000	-23	42	86	-59	-110	-31	12	-13	-21	6	-72	-64	-97	-12	-42	-68	-101	36	-90	-30	-108	-18	-100	-68	-66	-3	-98	-14	-70	-66	-146	-73	104	-1304	-3876	-18663	-515	-14416	2722	-6848	2050	-12110	694	-6839	-2088	-14461	1757	-10479	76
0.520833	-24	44	87	-60	-108	-29	13	-16	-17	8	-68	-63	-95	-15	-29	-63	-100	37	-80	-29	-105	-22	-101	-68	-62	-1	-97	-13	-72	-67	-147	-74	89	-1268	-3670	-18607	-509	-14390	2837	-6652	2297	-12174	756	-6986	-1990	-14544	1790	-10696	-251
0.521667	-22	42	85	-58	-112	-31	13	-15	-17	5	-68	-66	-95	-9	-29	-57	-96	36	-81	-32	-105	-22	-102	-66	-62	0	-96	-12	-75	-68	-146	-72	76	-1237	-3470	-18551	-154	-14334	2955	-6441	2792	-12248	810	-7156	-1302	-14598	1812	-10925	-103
0.522500	-21	42	86	-60	-109	-32	13	-16	-17	7	-68	-63	-97	-16	-28	-59	-100	38	-81	-31	-85	-21	-102	-67	-63	-19	-99	-12	-74	-70	-148	-74	68	-1201	-3272	-18487	-501	-14257	3082	-6214	2867	-12308	853	-7334	-3704	-14618	1819	-11170	-126
0.523333	-24	44	88	-61	-116	-32	12	-15	-18	7	-72	-70	-98	-15	-27	-59	-100	39	-84	-35	-109	-25	-101	-69	-66	-1	-99	-14	-74	-67	-149	-73	69	-1159	-3091	-18411	-256	-14161	3204	-5980	2919	-12363	887	-7519	-3694	-14612	1817	-11429	-1754
0.524167	-23	37	85	-64	-113	-34	13	-16	-19	5	-74	-65	-96	-15	-27	-59	-99	38	-84	-31	-105	-18	-99	-67	-62	-9	-99	-12	-76	-68	-143	-69	98	-1117	-2911	-18337	-55	-14026	3335	-5735	2999	-12408	925	-7712	-1205	-14566	1810	-11686	-717
0.525000	-25	42	84	-58	-109	-32	17	-13	-14	5	-69	-63	-95	-25	-24	-58	-102	35	-83	-32	-104	-17	-98	-67	-63	0	-96	-11	-72	-68	-144	-72	69	-1069	-2745	-18256	388	-13873	3453	-5491	3370	-12432	959	-7914	575	-14491	1795	-11946	-17
0.525833	-24	41	85	-58	-111	-31	15	-14	-22	3	-70	-62	-96	-14	-28	-59	-102	37	-83	-32	-109	-19	-69	-68	-66	-16	-96	-13	-73	-69	-147	-75	16	-1013	-2592	-18166	474	-13710	3558	-5251	4233	-12447	992	-8124	604	-14383	1772	-12208	-509
0.526667	-28	39	84	-62	-120	-31	12	-16	-21	3	-76	-65	-99	-18	-29	-64	-105	34	-84	-32	-107	-24	-102	-73	-65	-1	-99	-13	-73	-70	-150	-77	37	-949	-2449	-18078	399	-13525	3653	-5014	4997	-12433	1029	-8346	244	-14255	1754	-12463	-307
0.527500	-27	40	87	-60	-108	-33	9	-17	-19	5	-73	-65	-97	-16	-28	-62	-102	34	-83	-33	-111	-23	-103	-73	-64	-1	-100	-12	-75	-72	-149	-74	19	-874	-2318	-17981	519	-13326	3732	-4793	5849	-12399	1068	-8573	335	-14101	1738	-12706	-288
0.528333	-23	40	81	-61	-108	-34	9	-13	-22	5	-70	-65	-96	-18	-30	-60	-100	35	-82	-33	-107	-24	-100	-69	-63	-1	-101	-12	-73	-69	-147	-75	-14	-799	-2187	-17887	433	-13107	3792	-4588	6670	-12345	1112	-8814	821	-13929	1722	-12945	-90
0.529167	-23	43	88	-59	-113	-35	11	-12	-17	6	-72	-63	-96	-17	-27	-57	-98	36	-83	-34	-107	-26	-102	-69	-65	1	-99	-13	-74	-70	-146	-74	-15	-716	-2085	-17791	619	-12885	3821	-4404	7641	-12264	1154	-9064	2094	-13744	1708	-13168	330
0.530000	-21	44	88	-57	-112	-33	13	-11	-15	7	-69	-61	-96	-17	-27	-58	-100	38	-80	-29	-108	-21	-97	-68	-62	0	-98	-14	-74	-69	-146	-73	-55	-631	-1976	-17692	1120	-12654	3824	-4253	9154	-12171	1195	-9329	4584	-13564	1695	-13391	957
0.530833	-24	41	87	-60	-112	-33	16	-11	-17	6	-72	-60	-97	-15	-28	-58	-100	37	-83	-32	-108	-23	-98	-72	-62	1	-98	-13	-72	-65	-146	-73	-78	-547	-1876	-17596	-199	-12427	3793	-4138	9636	-12061	1239	-9603	1602	-13384	1688	-13607	249
0.531667	-23	39	89	-60	-111	-33	13	-14	-23	4	-75	-65	-95	-16	-27	-60	-100	34	-82	-34	-105	-23	-100	-70	-65	-1	-102	-15	-72	-75	-148	-77	-92	-472	-1770	-17497	-573	-12201	3725	-4062	8769	-11934	1276	-9892	-201	-13200	1678	-13814	-3661
0.532500	-28	38	84	-59	-113	-36	10	-17	-24	2	-76	-64	-97	-17	-28	-63	-104	32	-88	-34	-105	-21	-99	-69	-66	0	-101	-14	-72	-67	-145	-75	-113	-388	-1664	-17399	111	-11976	3625	-4024	8640	-11788	1310	-10187	400	-13030	1670	-14011	-3072
0.533333	-22	41	87	-58	-111	-33	7	-17	-21	2	-73	-64	-97	-15	-28	-63	-105	32	-82	-34	-104	-24	-102	-73	-66	-4	-97	-14	-74	-68	-167	-91	-149	-326	-1548	-17298	-36	-11762	3491	-4030	8066	-11650	1331	-10495	840	-12877	1657	-14209	-1373
0.534167	-25	41	87	-59	-112	-34	10	-15	-17	4	-74	-63	-95	-18	-27	-62	-103	32	-83	-44	-107	-25	-119	-73	-64	6	-100	-13	-73	-70	-149	-77	-238	-246	-1427	-17194	-88	-11557	3320	-4081	7438	-11493	1344	-10805	1347	-12739	1639	-14406	-1075
0.535000	-27	39	87	-59	-111	-36	8	-16	-17	6	-74	-62	-96	-24	-27	-60	-77	33	-84	-34	-105	-23	-101	-72	-63	0	-100	-15	-75	-70	-147	-76	-254	-185	-1296	-17091	69	-11371	3128	-4183	6756	-11340	1339	-11128	2092	-12620	1617	-14595	-1482
0.535833	-21	44	88	-58	-111	-31	13	-12	-18	8	-73	-61	-101	-15	-28	-59	-96	36	-80	-19	-104	-17	-98	-61	-61	4	-94	-11	-73	-70	-147	-73	-220	-124	-1155	-16977	-779	-11201	2906	-4328	5669	-11182	1320	-11448	-952	-12515	1584	-14779	-1615
0.536667	-24	54	92	-57	-111	-32	13	-12	-13	9	-72	-62	-92	-14	-24	-56	-95	37	-80	-32	-104	-21	-97	-67	-59	7	-96	-3	-65	-66	-146	-72	-87	-70	-1008	-16868	-1134	-11049	2658	-4521	4375	-11032	1274	-11774	-2997	-12429	1538	-14963	-2424
0.537500	-22	45	91	-60	-105	-30	13	-12	-14	8	-73	-65	-86	-14	-25	-56	-75	37	-76	-35	-101	-22	-98	-68	-61	3	-98	-15	-70	-64	-144	-72	-87	-25	-854	-16752	-125	-10920	2393	-4750	3157	-10891	1201	-12097	-1132	-12361	1481	-15146	-1283
0.538333	-24	41	95	-59	-104	-31	10	-6	-14	8	-73	-64	-91	-12	-24	-56	-96	36	-83	-31	-101	-22	-99	-66	-59	4	-98	-10	-63	-65	-144	-73	-139	19	-694	-16636	342	-10814	2113	-5051	1902	-10749	1108	-12408	682	-12308	1404	-15322	-276
0.539167	-21	42	91	-60	-103	-33	13	-16	-17	5	-76	-64	-93	-14	-28	-58	-101	37	-75	-32	-105	-24	-116	-68	-66	0	-99	-14	-73	-66	-149	-74	-72	61	-523	-16518	-25	-10730	1824	-5380	886	-10623	990	-12713	-165	-12265	1311	-15477	-822
0.540000	-24	40	85	-58	-109	-30	12	-13	-18	5	-75	-65	-96	-15	-30	-61	-102	30	-84	-32	-109	-24	-102	-69	-63	0	-98	-14	-75	-70	-151	-79	-51	107	-352	-16394	-346	-10666	1526	-5750	-342	-10490	838	-13009	-1575	-12233	1196	-15669	-420
0.540833	-29	35	84	-63	-113	-36	9	-19	-24	2	-76	-68	-97	-17	-30	-60	-103	37	-86	-38	-107	-26	-105	-72	-65	0	-97	-10	-73	-68	-148	-75	-52	158	-177	-16278	-297	-10617	1235	-6146	-1477	-10364	666	-13305	-2284	-12198	1066	-15832	352
0.541667	-26	41	88	-61	-119	-32	11	-6	-16	6	-75	-67	-97	-17	-31	-60	-103	35	-85	-31	-105	-24	-104	-72	-64	0	-100	-12	-73	-62	-152	-77	-27	216	10	-16161	-116	-10577	949	-6568	-2661	-10234	464	-13545	-2309	-12164	916	-15985	544
0.542500	-25	42	88	-59	-111	-35	11	-15	-18	8	-73	-67	-95	-14	-33	-59	-99	34	-84	-33	-102	-26	-101	-68	-63	-1	-97	-14	-70	-69	-148	-75	-142	281	157	-16050	279	-10553	675	-7014	-4004	-10100	246	-13784	-1127	-12120	756	-16137	745
0.543333	-23	44	89	-58	-109	-33	10	-13	-18	6	-74	-65	-98	-13	-28	-58	-99	36	-83	-29	-109	-24	-102	-67	-73	-1	-98	-13	-72	-76	-147	-73	-156	355	312	-15941	986	-10521	406	-7476	-4480	-9959	-12	-14013	1637	-12066	571	-16285	1752
0.544167	-24	43	87	-57	-109	-31	13	-11	-17	8	-68	-63	-93	-12	-26	-56	-100	32	-62	-30	-103	-12	-99	-67	-62	-1	-94	-10	-66	-68	-146	-73	-124	442	461	-15844	87	-10490	156	-7948	-5266	-9799	-281	-14216	-151	-12000	370	-16427	2369
0.545000	-21	42	90	-56	-109	-31	13	-12	-16	21	-70	-65	-91	-10	-28	-57	-99	34	-82	-29	-104	-21	-97	-67	-64	-1	-97	-10	-70	-66	-145	-74	-169	544	598	-15755	-917	-10448	-84	-8427	-7618	-9626	-575	-14404	-2822	-11912	151	-16574	1012
0.545833	-23	42	90	-57	-105	-32	16	-13	-13	9	-70	-64	-98	-16	-27	-59	-101	35	-81	-31	-107	-24	-99	-67	-83	-4	-96	-12	-73	-68	-149	-76	-256	652	717	-15682	447	-10396	-310	-8936	-8535	-9429	-885	-14561	-1547	-11808	-87	-16740	1758
0.546667	-24	38	88	-58	-122	-32	11	-41	-22	5	-73	-64	-97	-16	-29	-60	-98	37	-85	-31	-109	-24	-101	-70	-63	-1	-94	-5	-73	-72	-149	-77	-495	775	827	-15618	532	-10318	-525	-9364	-9277	-9207	-1210	-14732	-899	-11677	-338	-16875	1989
0.547500	-22	42	86	-57	-108	-34	11	-16	-18	5	-69	-65	-96	-17	-30	-62	-101	56	-83	-33	-103	-23	-101	-69	-64	-3	-97	-12	-73	-72	-147	-74	-586	907	915	-15569	383	-10198	-722	-9813	-9799	-8962	-1549	-14874	71	-11524	-606	-17029	1476
0.548333	-29	44	57	-63	-110	-11	10	-15	-17	4	-74	-67	-96	-17	-31	-62	-100	35	-85	-36	-107	-25	-101	-72	-66	-1	-99	-23	-75	-72	-149	-77	-512	1043	985	-15540	603	-10080	-918	-10248	-10148	-8680	-1904	-15003	1305	-11346	-885	-17194	1266
0.549167	-26	39	84	-61	-111	-33	7	-19	-21	2	-75	-69	-96	-19	-30	-63	-100	34	-90	-33	-107	-24	-101	-72	-61	-4	-100	-16	-73	-70	-146	-76	-537	1188	1048	-15520	511	-9910	-1098	-10659	-10424	-8357	-2265	-15102	74	-11134	-1164	-17368	1513
0.550000	-25	41	82	-48	-109	-32	11	-15	-15	3	-72	-65	-94	-15	-30	-61	-101	33	-86	-32	-103	-22	-101	-67	-63	-3	-97	-12	-73	-49	-145	-74	-566	1336	1086	-15515	-130	-9708	-1280	-11040	-10979	-8039	-2633	-15216	-1731	-10903	-1478	-17561	282
0.550833	-18	45	87	-57	-108	-31	9	-16	-17	4	-74	-64	-96	-17	-28	-73	-98	21	-84	-30	-104	-26	-99	-68	-64	-4	-99	-11	-70	-70	-143	-72	-573	1484	1110	-15526	652	-9473	-1460	-11399	-11092	-7683	-3012	-15312	345	-10640	-1798	-17748	135
0.551667	-25	42	112	-29	-110	-31	35	-14	-15	3	-70	-64	-96	-15	-29	-61	-101	33	-82	-32	-103	-23	-99	-69	-61	0	-96	-14	-69	-67	-144	-74	-545	1625	1118	-15557	1249	-9209	-1643	-11726	-10921	-7304	-3398	-15395	2661	-10360	-2125	-17986	1363
0.552500	-23	42	88	-58	-109	-32	11	-15	-22	5	-72	-67	-107	-15	-29	-68	-101	36	-81	-32	-104	-25	-103	-70	-64	0	-100	-13	-73	-69	-147	-74	-498	1761	1112	-15594	790	-8932	-1832	-12030	-9970	-6938	-3793	-15470	2611	-10056	-2468	-18219	918
0.553333	-23	41	86	-65	-109	-31	12	-15	-18	5	-74	-68	-95	-18	-30	-63	-98	33	-85	-30	-105	-25	-101	-72	-83	-4	-100	-16	-75	-73	-150	-76	-475	1884	1095	-15645	121	-8610	-2027	-12306	-8909	-6503	-4189	-15537	1389	-9741	-2824	-18469	129
0.554167	-23	40	86	-61	-114	-34	12	-14	-19	1	-76	-67	-95	-16	-28	-60	-104	33	-85	-32	-108	-26	-103	-70	-66	0	-99	-13	-73	-70	-148	-77	-542	2000	1063	-15701	328	-8284	-2229	-12556	-7694	-6093	-4583	-15598	783	-9402	-3182	-18719	-5999
0.555000	-29	43	88	-66	-113	-32	12	-22	-17	3	-75	-46	-98	-18	-29	-62	-99	34	-85	-32	-107	-24	-104	-70	-64	0	-100	-17	-73	-72	-150	-75	-613	2099	1025	-15766	503	-7954	-2442	-12784	-6278	-5690	-4986	-15652	311	-9058	-3559	-18984	-15052
0.555833	-26	43	85	-62	-112	-32	12	-17	-17	4	-72	-68	-97	-16	-31	-62	-104	36	-84	-36	-108	-25	-102	-69	-61	0	-99	-13	-70	-69	-148	-74	-570	2173	975	-15837	121	-7627	-2654	-12987	-4588	-5296	-5385	-15698	-163	-8695	-3938	-19245	-13070
0.556667	-22	43	88	-27	-116	-33	11	-13	-19	3	-73	-67	-97	-18	-30	-53	-101	36	-82	-31	-109	-26	-101	-69	-65	-1	-100	-14	-73	-105	-147	-75	-411	2228	921	-15909	521	-7303	-2881	-13186	-2348	-4922	-5788	-15747	1004	-8331	-4333	-19501	-8726
0.557500	-28	39	81	-60	-115	-33	10	-15	-22	-4	-75	-66	-98	-17	-32	-62	-103	34	-78	-32	-104	-23	-100	-70	-65	1	-99	-15	-73	-68	-147	-74	-335	2264	866	-15979	489	-7001	-3109	-13365	64	-4566	-6183	-15782	60	-7963	-4732	-19767	-7814
0.558333	-11	42	94	-57	-108	-11	13	-15	-17	3	-70	-66	-96	-15	-27	-60	-100	35	-82	-32	-105	-24	-99	-69	-67	-5	-99	-12	-70	-84	-155	-75	-398	2284	807	-16050	-1108	-6721	-3341	-13549	945	-4247	-6575	-15820	-3805	-7599	-5143	-20008	-6528
0.559167	-27	41	87	-58	-109	-32	13	-13	-18	4	-72	-66	-97	-16	-53	-59	-98	33	-97	-10	-105	-24	-100	-67	-64	2	-99	-14	-72	-70	-145	-77	-440	2281	742	-16116	-74	-6474	-3578	-13727	2221	-3965	-6956	-15857	-2939	-7240	-5560	-20234	-4886
0.560000	-28	43	87	-59	-112	-34	8	-13	-22	4	-70	-65	-97	-14	-29	-61	-103	34	-85	-32	-105	-25	-102	-73	-65	0	-100	-14	-76	-72	-148	-77	-318	2256	688	-16183	242	-6267	-3817	-13907	3777	-3707	-7333	-15895	-2876	-6882	-5982	-20434	-3159
0.560833	-22	42	86	-60	-108	-35	16	-15	-17	3	-73	-68	-96	-18	-28	-55	-102	34	-88	-31	-103	-15	-97	-69	-64	1	-101	-14	-73	-72	-149	-75	-141	2221	623	-16239	256	-6092	-4043	-14089	5517	-3490	-7693	-15932	-2359	-6533	-6405	-20606	-1925
0.561667	-23	43	87	-55	-109	-36	13	-14	-17	5	-72	-63	-95	-15	-28	-57	-102	33	-84	-31	-105	-25	-99	-67	-62	2	-99	-12	-70	-75	-145	-69	-15	2169	573	-16286	331	-5960	-4267	-14290	7216	-3311	-8044	-15963	-1686	-6193	-6829	-20749	-974
0.562500	-24	43	89	-58	-108	-32	13	-11	-17	3	-70	-60	-96	-42	-25	-76	-98	33	-81	-31	-102	-23	-98	-68	-61	-1	-98	-15	-73	-70	-142	-73	26	2106	529	-16325	229	-5853	-4482	-14507	9126	-3170	-8376	-15999	-2132	-5861	-7249	-20856	348
0.563333	-23	45	88	-55	-107	-30	15	-9	-14	5	-70	-62	-92	-12	-25	-55	-99	36	-83	-29	-102	-22	-96	-62	-62	3	-98	-11	-69	-67	-145	-73	68	2039	487	-16357	-847	-5794	-4694	-14732	10521	-3040	-8695	-16031	-4880	-5544	-7665	-20937	1163
0.564167	-19	44	90	-56	-105	-29	15	-9	-18	5	-69	-63	-90	-21	-23	-57	-96	22	-82	-27	-102	-23	-96	-69	-65	1	-95	-10	-69	-68	-141	-73	160	1968	457	-16380	-63	-5764	-4896	-14981	11852	-2947	-8995	-16067	-4064	-5241	-8074	-20982	1699
0.565000	-23	46	90	-60	-101	-32	15	-11	-17	9	-75	-60	-95	-14	-25	-55	-97	36	-82	-30	-103	-19	-98	-65	-62	1	-96	-9	-74	-68	-147	-75	260	1910	432	-16395	835	-5761	-5097	-15246	12967	-2868	-9276	-16084	-1499	-4956	-8475	-20993	2435
0.565833	-25	43	88	-60	-109	-34	9	-16	-19	3	-74	-64	-96	-14	-28	-57	-98	37	-84	-32	-105	-24	-98	-67	-62	2	-99	-13	-69	-69	-146	-75	320	1819	419	-16400	610	-5774	-5283	-15532	14468	-2803	-9536	-16104	45	-4675	-8858	-20973	2691
0.566667	-30	41	86	-59	-92	-31	11	-13	-17	7	-73	-66	-100	-16	-28	-58	-102	34	-85	-33	-108	-25	-95	-68	-53	2	-107	-11	-76	-70	-148	-74	388	1752	418	-16397	126	-5794	-5467	-15835	15858	-2738	-9779	-16116	16	-4416	-9228	-20936	3112
0.567500	-24	42	90	-60	-114	-34	12	-12	-18	7	-72	-63	-97	-17	-26	-58	-99	34	-84	-33	-111	-25	-96	-69	-64	1	-100	-12	-75	-69	-146	-73	391	1699	429	-16389	-69	-5819	-5642	-16150	16933	-2682	-10003	-16122	38	-4166	-9572	-20845	3685
0.568333	-25	45	92	-57	-108	-29	13	-13	-18	7	-74	-64	-97	-13	-24	-56	-100	41	-82	-31	-104	-22	-97	-68	-60	4	-98	-13	-74	-65	-147	-83	293	1656	453	-16372	-164	-5851	-5817	-16484	17822	-2610	-10210	-16121	297	-3932	-9897	-20742	4016
0.569167	-25	43	88	-58	-108	-30	13	-11	-17	9	-72	-63	-96	-11	-23	-34	-99	36	-87	-34	-108	-22	-98	-67	-63	1	-100	-11	-72	-67	-147	-73	264	1624	482	-16345	-121	-5875	-5989	-16813	18205	-2531	-10399	-16105	935	-3711	-10200	-20610	4124
0.570000	-22	45	74	-55	-109	-30	18	-13	-28	6	-68	-62	-94	-7	-23	-57	-99	38	-85	-30	-103	-18	-95	-68	-62	4	-99	-8	-70	-64	-145	-74	223	1611	535	-16318	218	-5885	-6159	-17183	18501	-2450	-10575	-16090	3043	-3504	-10477	-20455	4231
0.570833	-22	45	87	-55	-109	-28	17	-9	-17	8	-67	-60	-96	-8	-24	-56	-100	62	-82	-29	-103	-21	-95	-66	-63	2	-98	-7	-69	-66	-146	-74	128	1615	601	-16288	175	-5880	-6326	-17544	19034	-2357	-10743	-16067	4556	-3303	-10734	-20278	4446
0.571667	-22	44	91	-55	-104	-31	12	-13	-17	9	-68	-61	-96	-15	-22	-58	-97	38	-78	-30	-103	-22	-97	-68	-60	8	-96	-9	-73	-65	-147	-73	131	1636	682	-16255	-1541	-5863	-6499	-17911	17831	-2264	-10904	-16050	1199	-3130	-10959	-20081	4193
0.572500	-25	44	87	-56	-112	-32	11	-13	-19	7	-73	-68	-99	-17	-27	-60	-107	38	-84	-29	-105	-24	-100	-69	-66	2	-98	-14	-75	-70	-150	-74	191	1672	769	-16228	-659	-5837	-6648	-18278	16421	-2162	-11063	-16035	2575	-2968	-11165	-19862	4166
0.573333	-26	62	87	-57	-113	-36	10	-16	-19	4	-74	-66	-99	-17	-27	-61	-100	33	-84	-38	-109	-28	-102	-74	-64	-3	-100	-16	-74	-72	-150	-78	264	1717	880	-16206	-580	-5778	-6836	-18645	15061	-2063	-11222	-16025	3891	-2813	-11346	-19622	4295
0.574167	-26	43	85	-59	-115	-33	10	-18	-22	3	-75	-68	-100	-16	-28	-65	-105	35	-82	-33	-108	-25	-99	-70	-63	2	-100	-15	-79	-70	-148	-76	353	1790	1004	-16173	-687	-5705	-7005	-19004	13421	-1967	-11345	-16027	5669	-2669	-11509	-19360	4136
0.575000	-24	41	80	-61	-114	-36	19	-14	-18	8	-70	-67	-97	-14	-28	-58	-102	34	-86	-34	-107	-26	-99	-72	-64	1	-98	-13	-74	-68	-148	-77	452	1875	1143	-16151	-741	-5618	-7172	-19352	11767	-1869	-11523	-16044	6722	-2535	-11635	-19073	4087
0.575833	-24	45	87	-57	-108	-31	12	-14	-17	5	-70	-62	-95	-14	-24	-58	-100	63	-80	-28	-107	-23	-100	-70	-64	1	-98	-10	-73	-68	-149	-73	517	1976	1296	-16121	-700	-5518	-7336	-19677	10016	-1785	-11687	-16070	6863	-2406	-11750	-18762	4020
0.576667	-24	30	91	-57	-97	-29	19	-14	-16	7	-68	-59	-93	-11	-24	-59	-96	38	-78	-27	-103	-17	-96	-68	-62	4	-97	-11	-74	-66	-148	-76	492	2089	1460	-16102	-1435	-5412	-7506	-20034	7657	-1709	-11845	-16148	4156	-2285	-11848	-18429	3738
0.577500	-23	47	89	-53	-109	-30	13	-12	-15	9	-72	-61	-96	-26	-24	-56	-99	38	-79	-28	-102	-21	-101	-67	-62	3	-98	-9	-70	-68	-145	-74	491	2214	1627	-16092	-1024	-5299	-7673	-20357	5537	-1647	-12005	-16245	5130	-2171	-11928	-18088	3397
0.578333	-22	46	91	-57	-109	-32	16	-8	-15	8	-63	-62	-92	-16	-26	-56	-95	38	-78	-28	-101	-23	-98	-66	-60	2	-97	-14	-72	-68	-153	-73	544	2350	1806	-16071	-793	-5176	-7838	-20669	3385	-1596	-12169	-16381	8148	-2062	-11996	-17721	3543
0.579167	-19	45	88	-57	-110	-32	12	-12	-18	9	-68	-62	-94	-13	-21	-55	-98	39	-80	-23	-109	-24	-100	-65	-60	2	-95	-11	-73	-66	-147	-74	600	2497	1984	-16061	-437	-5053	-8004	-20943	1568	-1552	-12331	-16548	9802	-1952	-12048	-17339	3112
0.580000	-22	46	88	-58	-105	-30	13	-12	-16	7	-67	-64	-94	-13	-26	-57	-97	36	-80	-33	-103	-23	-97	-67	-60	1	-98	-13	-72	-68	-146	-75	825	2653	2165	-16047	-604	-4919	-8177	-21262	67	-1525	-12492	-16746	9482	-1844	-12092	-16942	2894
0.580833	-24	42	86	-61	-110	-32	12	-13	-17	7	-72	-65	-97	-17	-10	-58	-100	27	-88	-31	-107	-23	-100	-68	-64	3	-100	-11	-74	-68	-147	-73	1600	2812	2343	-16039	-608	-4786	-8349	-21536	-1347	-1489	-12643	-16978	9001	-1732	-12132	-16530	2872
0.581667	-24	42	85	-60	-109	-33	13	-14	-19	2	-76	-66	-96	-17	-29	-58	-102	33	-83	-35	-104	-24	-104	-73	-68	-4	-101	-15	-70	-70	-146	-77	1493	2981	2518	-16025	-134	-4649	-8522	-21802	-2511	-1468	-12789	-17240	8458	-1620	-12164	-16112	2695
0.582500	-27	40	84	-60	-115	-34	9	-15	-24	3	-74	-66	-96	-15	-29	-62	-107	34	-84	-32	-104	-22	-99	-70	-63	0	-100	-12	-72	-67	-146	-78	561	3160	2686	-16010	92	-4504	-8682	-22051	-3461	-1422	-12921	-17523	8418	-1498	-12192	-15682	2561
0.583333	-23	43	88	-58	-109	-34	12	-15	-18	7	-70	-64	-95	-14	-28	-60	-98	36	-83	-31	-97	-17	-100	-72	-63	0	-126	-11	-72	-68	-148	-74	447	3333	2842	-15983	457	-4355	-8878	-22287	-4177	-1368	-13046	-17817	9617	-1379	-12215	-15248	2304
0.584167	-24	45	90	-58	-107	-30	13	-11	-16	6	-70	-57	-95	-15	-31	-58	-98	38	-83	-31	-103	-22	-99	-67	-62	2	-94	-12	-74	-70	-145	-72	370	3513	2988	-15962	1051	-4195	-9064	-22507	-4419	-1293	-13153	-18129	11042	-1253	-12245	-14816	2268
0.585000	-22	46	89	-55	-111	-33	16	-11	-15	9	-72	-62	-93	-14	-26	-57	-98	37	-81	-30	-104	-21	-99	-68	-62	0	-97	-11	-69	-67	-156	-72	154	3662	3117	-15933	-352	-4025	-9259	-22711	-5941	-1196	-13252	-18409	6761	-1125	-12277	-14375	1942
0.585833	-22	41	87	-57	-111	-31	15	-11	-16	6	-74	-64	-105	-15	-29	-57	-102	45	-83	-30	-105	-23	-100	-69	-63	0	-98	-15	-76	-70	-148	-75	81	3865	3229	-15898	356	-3849	-9460	-22897	-7567	-1065	-13339	-18690	6035	-999	-12319	-13943	1661
0.586667	-43	42	85	-61	-111	-33	12	-12	-18	4	-76	-64	-97	-15	-27	-58	-100	34	-82	-32	-107	-24	-87	-74	-63	0	-96	-10	-70	-69	-145	-74	29	4041	3326	-15857	1020	-3656	-9670	-23072	-8221	-900	-13408	-18937	6034	-866	-12366	-13496	1807
0.587500	-24	41	88	-60	-111	-35	-6	-13	-18	10	-76	-66	-96	-15	-32	-58	-99	34	-83	-32	-107	-23	-101	-68	-64	0	-100	-14	-72	-68	-145	-73	-22	4212	3401	-15807	872	-3453	-9886	-23225	-8887	-701	-13469	-19146	6039	-737	-12426	-13080	1335
0.588333	-25	41	86	-53	-109	-34	11	-15	-19	7	-75	-62	-96	-14	-28	-60	-104	35	-82	-29	-107	-23	-93	-69	-65	2	-95	-14	-70	-67	-146	-73	-82	4376	3465	-15740	865	-3230	-10118	-23358	-9325	-470	-13516	-19299	5734	-610	-12500	-12656	1172
0.589167	-24	41	86	-60	-110	-32	10	-16	-21	5	-74	-51	-100	-17	-29	-56	-101	37	-85	-31	-107	-25	-101	-74	-62	0	-98	-14	-69	-70	-145	-77	-52	4540	3506	-15669	1120	-2997	-10352	-23463	-9412	-207	-13559	-19391	5863	-488	-12588	-12237	1177
0.590000	-23	40	89	-60	-111	-36	10	-16	-19	4	-75	-65	-96	-18	-30	-63	-103	35	-86	-32	-107	-26	-101	-70	-61	0	-99	0	-74	-70	-149	-80	-83	4696	3531	-15584	162	-2754	-10600	-23538	-9765	81	-13593	-19415	2435	-375	-12695	-11814	884
0.590833	-26	39	85	-61	-113	-35	9	-18	-21	4	-77	-64	-95	-17	-31	-60	-102	37	-87	-30	-105	-24	-102	-72	-61	2	-98	-12	-73	-69	-148	-74	-90	4858	3542	-15484	227	-2510	-10850	-23601	-9985	391	-13617	-19355	1457	-265	-12813	-11391	455
0.591667	-21	46	87	-63	-103	-33	13	-16	-16	6	-74	-66	-94	-17	-29	-59	-102	36	-83	-32	-104	-23	-100	-67	-63	0	-99	-13	-73	-75	-148	-76	-74	5008	3538	-15369	1197	-2237	-11102	-23599	-10104	719	-13641	-19212	3066	-166	-12938	-10967	847
0.592500	-26	42	86	-60	-110	-36	10	-14	-17	60	-74	-63	-96	-17	-28	-57	-102	35	-85	-32	-109	-27	-101	-66	-64	0	-100	-13	-74	-70	-146	-76	-169	5160	3518	-15242	1367	-1946	-11364	-23579	-10159	1046	-13662	-18985	3684	-78	-13105	-10541	669
0.593333	-26	40	87	-60	-111	-38	10	-15	-18	5	-76	-67	-97	-19	-29	-60	-101	35	-84	-32	-107	-26	-100	-84	-67	-1	-102	-15	-77	-73	-147	-78	-228	5310	3489	-15101	689	-1700	-11629	-23525	-10101	1367	-13684	-18671	2370	0	-13271	-10110	311
0.594167	-28	38	85	-63	-112	-34	10	-16	-23	7	-70	-64	-96	-18	-33	-62	-101	33	-91	-31	-109	-26	-98	-69	-64	0	-102	-13	-76	-72	-148	-76	-120	5465	3448	-14941	545	-1430	-11892	-23429	-10091	1673	-13682	-18265	1016	64	-13458	-9677	264
0.595000	-24	40	79	-63	-105	-35	11	-25	-23	4	-78	-67	-97	-16	-28	-61	-101	35	-88	-32	-107	-25	-100	-69	-67	-6	-100	-15	-75	-98	-149	-77	-73	5611	3409	-14768	722	-1166	-12144	-23298	-9667	1952	-13716	-17779	88	114	-13655	-9238	105
0.595833	-24	38	86	-58	-110	-34	13	-14	-15	6	-75	-64	-93	-15	-30	-61	-103	34	-84	-29	-102	-21	-98	-67	-65	0	-98	-11	-70	-70	-147	-77	-86	5793	3364	-14579	443	-907	-12394	-23127	-9182	2204	-13722	-17205	-771	155	-13862	-8792	144
0.596667	-30	45	93	-57	-107	-30	16	-15	-14	8	-69	-60	-93	-13	-28	-58	-98	38	-83	-31	-104	-15	-114	-69	-62	1	-97	-7	-69	-65	-146	-74	-142	5970	3319	-14391	316	-659	-12633	-22920	-8796	2405	-13729	-16562	-663	181	-14082	-8349	244
0.597500	-23	43	88	-58	-110	-33	12	-15	-16	6	-72	-59	-96	-18	-29	-59	-100	36	-84	-29	-104	-22	-100	-68	-62	0	-99	-11	-72	-69	-148	-77	-150	6156	3277	-14198	893	-423	-12858	-22674	-7771	2559	-13735	-15855	1205	192	-14303	-7910	218
0.598333	-18	41	88	-60	-110	-38	12	-15	-16	6	-74	-67	-93	-17	-28	-59	-98	37	-87	-30	-108	-17	-100	-69	-61	0	-102	-11	-72	-69	-147	-75	-95	6355	3234	-14004	-300	-203	-13053	-22400	-7638	2655	-13729	-15094	-2032	190	-14526	-7474	-28
0.599167	-23	41	84	-61	-110	-33	11	-15	-19	5	-78	-69	-99	-17	-32	-63	-101	34	-88	-28	-107	-21	-98	-68	-65	-3	-97	-14	-74	-69	-146	-74	-76	6569	3212	-13810	-692	10	-13228	-22092	-8513	2699	-13713	-14278	-3748	177	-14748	-7049	-403
0.600000	-26	40	85	-61	-81	-31	11	-15	-16	5	-73	-67	-97	-15	-29	-60	-100	34	-86	-32	-103	-22	-87	-70	-63	-3	-96	-10	-72	-68	-145	-73	-141	6803	3198	-13633	55	207	-13374	-21759	-8260	2685	-13677	-13429	-2993	157	-14965	-6627	-147
0.600833	-22	40	88	-59	-110	-33	12	-14	-24	4	-64	-64	-95	-16	-27	-62	-100	37	-86	-30	-103	-22	-99	-73	-65	-1	-101	-10	-73	-66	-147	-74	-211	7054	3198	-13460	-260	399	-13501	-21400	-8334	2625	-13636	-12547	-2510	128	-15175	-6233	-316
0.601667	-24	40	87	-58	-108	-32	13	-12	-19	6	-68	-64	-93	-15	-28	-61	-100	34	-84	-33	-103	-21	-98	-72	-65	-1	-97	-12	-73	-64	-148	-75	-195	7322	3217	-13311	-465	543	-13566	-21021	-8273	2498	-13574	-11642	-2115	89	-15374	-5856	-369
0.602500	-23	44	87	-57	-110	-32	13	-15	-23	26	-68	-60	-94	-17	-27	-61	-100	37	-81	-29	-104	-21	-98	-72	-63	-1	-96	-9	-72	-65	-147	-70	-193	7613	3239	-13175	-124	689	-13603	-20621	-7825	2333	-13500	-10725	-1075	51	-15551	-5500	-275
0.603333	-22	41	89	-57	-108	-31	15	-11	-16	5	-69	-62	-97	-16	-28	-59	-99	36	-84	-30	-104	-21	-97	-70	-65	1	-96	-9	-73	-66	-145	-69	-284	7916	3305	-13070	-850	811	-13595	-20196	-7715	2129	-13412	-9816	-3403	9	-15711	-5169	-271
0.604167	-22	43	87	-56	-108	-31	15	-11	-22	5	-66	-61	-102	-14	-26	-49	-101	38	-80	-30	-104	-19	-96	-68	-62	4	-94	-7	-69	-65	-139	-72	-265	8240	3378	-12993	-1186	908	-13544	-19759	-7944	1902	-13308	-8913	-4802	-28	-15849	-4862	-675
0.605000	-9	46	90	-57	-108	-29	17	-12	-14	7	-68	-62	-94	-13	-28	-58	-99	37	-81	-30	-102	-18	-96	-67	-61	2	-94	-8	-84	-64	-141	-68	-248	8579	3466	-12945	-250	981	-13447	-19307	-8026	1654	-13197	-8032	-2162	-75	-15965	-4589	-379
0.605833	-22	44	87	-60	-110	-31	15	-12	-19	4	-80	-63	-94	-16	-28	-59	-101	33	-84	-33	-105	-23	-99	-70	-62	0	-97	-11	-75	-67	-147	-75	-254	8929	3571	-12931	192	1027	-13304	-18853	-7638	1394	-13083	-7173	738	-108	-16049	-4349	-291
0.606667	-27	42	87	-59	-112	-32	11	-14	-18	2	-74	-66	-98	-17	-33	-64	-103	32	-86	-36	-111	-15	-109	-75	-67	-3	-101	-15	-76	-68	-150	-76	-237	9293	3679	-12943	-206	1049	-13115	-18371	-6755	1137	-12969	-6348	908	-135	-16091	-4139	-487
0.607500	-28	38	84	-64	-113	-34	-12	-17	-22	1	-74	-70	-103	-18	-31	-64	-101	33	-84	-35	-107	-23	-100	-72	-65	0	-100	-15	-70	-66	-146	-72	-255	9667	3805	-12987	-580	1043	-12882	-17869	-6250	898	-12840	-5556	-230	-150	-16114	-3959	-537
0.608333	-27	42	86	-60	-111	-32	10	-13	-22	4	-74	-64	-96	-18	-30	-61	-97	34	-82	-31	-105	-23	-104	-73	-61	-1	-97	-12	-73	-61	-143	-72	-273	10043	3944	-13054	-582	1006	-12601	-17355	-5659	675	-12716	-4815	-830	-162	-16093	-3811	-614
0.609167	-22	42	87	-60	-107	-32	15	-13	-17	5	-67	-65	-96	-15	-28	-58	-98	32	-82	-31	-107	-24	-100	-72	-63	0	-97	-11	-69	-66	-145	-75	-230	10426	4087	-13152	-551	967	-12282	-16827	-5080	488	-12598	-4124	-1043	-160	-16032	-3705	-619
0.610000	-25	45	88	-57	-109	-32	12	-14	-19	5	-73	-63	-96	-13	-28	-60	-100	35	-82	-31	-108	-24	-100	-73	-63	0	-96	0	-74	-67	-144	-75	-86	10802	4225	-13272	-466	848	-11941	-16277	-4575	331	-12495	-3500	-835	-153	-15929	-3629	-678
0.610833	-26	44	85	-60	-109	-30	15	-12	-16	5	-72	-86	-95	-16	-52	-59	-97	34	-82	-31	-104	-23	-102	-70	-63	3	-96	-12	-72	-69	-146	-74	18	11167	4362	-13411	292	729	-11561	-15715	-3565	213	-12396	-2941	1352	-143	-15780	-3596	-600
0.611667	-19	43	89	-58	-109	-34	16	-12	-17	6	-73	-64	-94	-15	-30	-60	-96	35	-82	-38	-105	-24	-100	-69	-60	-6	-100	-10	-69	-68	-143	-73	-36	11521	4489	-13576	-500	592	-11165	-15132	-2916	137	-12315	-2455	-697	-125	-15585	-3604	-638
0.612500	-19	45	89	-59	-109	-30	15	-11	-14	8	-78	-66	-95	-16	-28	-60	-99	34	-85	-31	-105	-23	-100	-70	-62	-1	-102	-13	-69	-68	-141	-87	-73	11856	4609	-13751	-1734	430	-10752	-14530	-3668	105	-12244	-2047	-4151	-102	-15345	-3657	-953
0.613333	-24	41	90	-61	-109	-33	17	-12	-14	5	-73	-67	-95	-17	-27	-61	-98	32	-94	-34	-107	-24	-101	-66	-64	-1	-101	-12	-73	-70	-145	-74	-49	12173	4712	-13941	-472	254	-10327	-13909	-3462	114	-12187	-1716	-3610	-84	-15064	-3755	-708
0.614167	-25	44	86	-61	-109	-36	12	-15	-18	0	-78	-65	-97	-16	-29	-62	-99	30	-85	-33	-105	-24	-102	-73	-65	-7	-103	-15	-73	-69	-145	-74	-56	12468	4800	-14145	-397	68	-9904	-13269	-3302	164	-12141	-1473	-3936	-70	-14736	-3904	-805
0.615000	-40	41	85	-61	-114	-35	9	-16	-21	3	-77	-67	-100	-21	-32	-67	-107	27	-90	-35	-109	-27	-104	-77	-66	1	-104	-15	-76	-75	-148	-82	-104	12734	4876	-14351	-501	-122	-9483	-12619	-2968	249	-12092	-1309	-4340	-64	-14366	-4104	-828
0.615833	-25	37	85	-63	-113	-40	6	-17	-19	0	-77	-70	-99	-22	-34	-64	-104	29	-88	-35	-108	-25	-103	-74	-63	-3	-102	-16	-72	-68	-147	-75	5	12973	4939	-14586	-545	-306	-9070	-11943	-2677	366	-12046	-1231	-4641	-63	-13949	-4352	-888
0.616667	-21	44	89	-58	-108	-34	11	-11	-16	6	-74	-63	-98	-18	-32	-63	-99	35	-85	-28	-103	-22	-102	-74	-62	-1	-100	-13	-72	-67	-150	-73	61	13176	4981	-14779	-1003	-486	-8674	-11272	-2330	505	-11998	-1235	-6856	-88	-13499	-4660	-866
0.617500	-18	44	89	-49	-110	-35	12	-8	-17	3	-73	-65	-92	-17	-30	-63	-98	33	-83	-32	-107	-24	-101	-72	-61	0	-99	-13	-82	-68	-146	-75	89	13352	5008	-14993	-1781	-651	-8299	-10590	-2002	659	-11934	-1324	-9207	-111	-13018	-5019	-1099
0.618333	-19	43	90	-58	-107	-36	13	-12	-14	3	-73	-65	-99	-16	-28	-61	-100	32	-85	-31	-103	-23	-97	-72	-61	-1	-99	-16	-73	-69	-145	-77	97	13486	5020	-15217	-1062	-798	-7944	-9902	-1421	820	-11856	-1488	-7682	-164	-12517	-5438	-865
0.619167	-18	44	87	-61	-110	-33	-3	-11	-18	5	-74	-93	-96	-12	-30	-58	-100	32	-88	-36	-108	-23	-101	-70	-64	0	-104	-12	-70	-68	-145	-75	91	13588	5045	-15432	-481	-924	-7619	-9214	-844	982	-11752	-1721	-5532	-231	-11988	-5905	-680
0.620000	-24	41	86	-60	-111	-35	8	-14	-18	1	-75	-67	-97	-17	-28	-62	-100	30	-88	-34	-103	-25	-116	-73	-62	-6	-102	-21	-76	-70	-149	-76	54	13657	5011	-15650	-633	-1023	-7321	-8539	297	1137	-11618	-2022	-5154	-316	-11449	-6431	-908
0.620833	-26	37	82	-60	-109	-35	9	-13	-18	6	-67	-65	-97	-17	-30	-47	-104	32	-87	-35	-107	-25	-103	-72	-66	-3	-102	-15	-75	-72	-148	-77	-44	13694	4993	-15864	-779	-1096	-7066	-7877	1153	1282	-11448	-2377	-5985	-423	-10903	-6998	-731
0.621667	-25	42	86	-58	-108	-34	10	-17	-22	1	-78	-66	-97	-16	-29	-61	-98	33	-107	-33	-105	-22	-104	-73	-64	-1	-101	-14	-70	-68	-149	-77	-110	13701	4976	-16070	-582	-1143	-6820	-7228	1711	1407	-11238	-2780	-5985	-546	-10357	-7596	-632
0.622500	-24	41	87	-18	-109	-34	8	-16	-18	1	-73	-66	-96	-16	-31	-61	-101	32	-86	-35	-104	-25	-103	-73	-62	-1	-102	-14	-73	-72	-146	-85	-116	13675	4968	-16276	-348	-1163	-6609	-6603	2491	1516	-10985	-3224	-5472	-687	-9814	-8248	-671
0.623333	-23	41	87	-60	-108	-35	7	-16	-17	2	-75	-66	-98	-17	-32	-61	-97	35	-87	-34	-109	-21	-102	-73	-64	-3	-103	-14	-75	-70	-148	-77	-44	13615	4920	-16481	-19	-1160	-6430	-6006	3430	1594	-10697	-3695	-4689	-840	-9292	-8918	-544
0.624167	-23	41	86	-63	-112	-36	9	-12	-18	3	-76	-66	-99	-24	-32	-62	-99	35	-87	-35	-104	-21	-101	-72	-60	0	-98	-15	-70	-70	-146	-76	42	13530	4897	-16685	1059	-1134	-6263	-5436	4646	1646	-10365	-4179	-2154	-1004	-8788	-9602	-455
0.625000	-30	43	87	-56	-109	-33	10	-12	-15	7	-74	-65	-95	-17	-29	-61	-96	38	-83	-34	-107	-24	-102	-70	-48	0	-100	-13	-74	-69	-150	-73	-6	13411	4856	-16884	1146	-1097	-6128	-4900	5868	1668	-9996	-4673	-1724	-1177	-8307	-10304	-388
0.625833	-27	40	86	-60	-110	-35	11	-16	-17	7	-75	-69	-100	5	-31	-60	-101	36	-86	-33	-104	-25	-104	-74	-64	-3	-103	-17	-76	-72	-149	-77	4	13260	4815	-17085	-440	-1037	-6005	-4414	5602	1654	-9594	-5179	-4250	-1357	-7854	-11002	-710
0.626667	-26	38	87	-63	-112	-34	12	-17	-21	3	-73	-68	-96	-19	-30	-64	-99	47	-85	-38	-109	-33	-103	-75	-64	-5	-102	-15	-74	-76	-149	-77	-12	13079	4777	-17287	475	-1009	-5897	-3968	6291	1614	-9163	-5673	-2105	-1537	-7437	-11690	-514
0.627500	-23	30	87	-61	-109	-34	11	-3	-22	4	-76	-65	-97	-21	-29	-61	-100	36	-84	-32	-109	-24	-103	-73	-66	-3	-103	-14	-76	-62	-149	-76	-100	12873	4730	-17482	19	-965	-5792	-3562	6881	1544	-8711	-6150	-1291	-1713	-7052	-12350	-356
0.628333	-25	41	89	-59	-111	-33	11	-12	-16	5	-73	-63	-95	-15	-29	-62	-100	34	-86	-29	-105	-24	-103	-73	-53	-3	-101	-13	-73	-69	-148	-79	-81	12637	4673	-17676	-369	-932	-5689	-3209	7277	1444	-8244	-6608	-230	-1885	-6701	-12982	-225
0.629167	-19	42	87	-60	-109	-34	5	-18	-8	8	-73	-64	-95	-23	-27	-59	-98	36	-85	-31	-102	-24	-102	-73	-61	1	-101	-12	-69	-69	-147	-74	-44	12377	4607	-17868	-237	-918	-5585	-2903	7598	1319	-7771	-7043	604	-2049	-6376	-13571	-238
0.630000	-19	42	89	-56	-110	-31	19	-12	-15	8	-70	-62	-93	-17	-30	-58	-100	38	-84	-31	-102	-22	-101	-64	-57	1	-98	-12	-72	-70	-151	-75	-180	12085	4530	-18054	-506	-923	-5475	-2643	7436	1169	-7294	-7450	-230	-2206	-6086	-14120	-363
0.630833	-21	43	87	-59	-112	-33	16	-14	-16	8	-72	-63	-95	-17	-28	-57	-98	35	-85	-31	-107	-26	-102	-69	-62	0	-97	-13	-73	-72	-143	-74	-236	11769	4425	-18235	-1724	-959	-5352	-2435	6208	992	-6829	-7831	-2917	-2352	-5802	-14605	-542
0.631667	-22	41	87	-57	-112	-34	13	-14	-18	4	-74	-65	-98	-19	-31	-59	-99	33	-86	-38	-98	-24	-103	-72	-67	0	-101	-15	-76	-72	-150	-74	-217	11428	4321	-18408	-1030	-1023	-5217	-2273	5195	795	-6373	-8187	-1513	-2493	-5546	-15034	-431
0.632500	-26	39	82	-65	-129	-26	13	-15	-22	26	-75	-65	-93	-16	-29	-57	-101	34	-87	-35	-107	-24	-102	-70	-63	0	-100	-13	-74	-72	-148	-74	-204	11067	4193	-18565	-260	-1116	-5064	-2159	3848	577	-5927	-8504	1369	-2605	-5291	-15393	-172
0.633333	-23	41	81	-62	-110	-34	13	-16	-21	2	-75	-63	-97	-17	-29	-58	-98	43	-87	-33	-96	-23	-100	-72	-63	-1	-103	-12	-72	-70	-147	-74	-237	10690	4048	-18708	-472	-1239	-4893	-2091	2845	340	-5507	-8799	2373	-2715	-5039	-15688	-478
0.634167	-26	38	81	-59	-113	-19	12	-12	-21	3	-69	-86	-97	-15	-28	-58	-104	32	-87	-32	-108	-23	-102	-68	-66	0	-100	-11	-76	-70	-148	-76	-257	10293	3890	-18833	-857	-1399	-4702	-2066	2235	95	-5110	-9072	1561	-2812	-4786	-15914	-377
0.635000	-30	37	86	-58	-110	-34	12	-15	-21	6	-68	-62	-95	-16	-26	-59	-102	33	-86	-32	-107	-23	-101	-74	-61	-5	-93	-13	-73	-69	-151	-76	-203	9881	3703	-18938	-791	-1589	-4492	-2090	1594	-171	-4737	-9322	835	-2901	-4525	-16064	-190
0.635833	-26	43	86	-59	-110	-31	16	-13	-14	7	-69	-62	-96	-27	-29	-59	-100	35	-83	-29	-107	-21	-100	-66	-61	0	-98	-9	-73	-69	-148	-72	-179	9438	3508	-19002	-890	-1803	-4256	-2148	1052	-442	-4389	-9550	132	-2977	-4242	-16149	-99
0.636667	-22	43	89	-56	-105	-33	13	-11	-17	6	-69	-60	-93	-14	-26	-57	-97	36	-79	-31	-107	-22	-100	-65	-61	4	-95	-8	-70	-67	-145	-69	-276	9033	3301	-19069	-862	-2045	-4007	-2261	536	-728	-4064	-9773	-200	-3054	-3941	-16165	30
0.637500	-21	46	80	-57	-108	-30	16	-11	-23	6	-67	-62	-95	-14	-26	-58	-97	37	-80	-30	-102	-21	-98	-66	-62	2	-95	-6	-72	-68	-146	-70	-334	8592	3076	-19095	-352	-2307	-3741	-2399	630	-1026	-3765	-9984	1150	-3130	-3630	-16117	97
0.638333	-18	46	88	-61	-109	-31	15	-9	-14	7	-70	-62	-93	-13	-23	-55	-97	36	-84	-15	-102	-23	-100	-63	-62	2	-98	-11	-70	-67	-146	-73	-305	8150	2862	-19087	-222	-2593	-3460	-2589	1432	-1333	-3487	-10193	1819	-3207	-3302	-16014	330
0.639167	-23	43	88	-59	-108	-59	10	-15	-17	4	-74	-64	-108	-15	-26	-61	-99	34	-84	-31	-104	-22	-101	-67	-63	0	-99	-12	-72	-72	-149	-67	-341	7705	2638	-19045	-1893	-2892	-3170	-2819	437	-1646	-3231	-10402	-2264	-3293	-2952	-15860	11
0.640000	-28	41	84	-61	-109	-33	9	-14	-17	4	-73	-64	-96	-17	-28	-63	-100	33	-86	-57	-109	-24	-100	-72	-70	0	-99	-13	-74	-72	-147	-79	-448	7251	2407	-18974	-1073	-3202	-2876	-3090	-276	-1960	-2990	-10614	-1659	-3382	-2588	-15645	161
0.640833	-27	39	85	-63	-115	-36	2	-19	-22	2	-75	-59	-98	-18	-32	-62	-100	34	-86	-31	-109	-23	-102	-69	-68	0	-100	-13	-72	-72	-146	-76	-377	6808	2195	-18865	-723	-3489	-2571	-3394	-279	-2274	-2761	-10829	-1576	-3475	-2211	-15414	510
0.641667	-26	42	88	-59	-111	-34	10	-13	-23	3	-73	-64	-98	-15	-27	-63	-104	29	-83	-35	-109	-22	-93	-67	-65	-1	-101	-11	-72	-69	-148	-79	-316	6359	1988	-18730	-408	-3847	-2267	-3737	-94	-2593	-2527	-11054	-1136	-3584	-1830	-15147	323
0.642500	-24	43	91	-65	-112	-35	10	-13	-18	7	-70	-65	-97	-17	-27	-60	-100	35	-83	-33	-109	-25	-102	-67	-63	1	-98	2	-73	-68	-145	-53	-290	5926	1796	-18562	-197	-4178	-1971	-4127	254	-2898	-2335	-11288	-910	-3704	-1451	-14856	283
0.643333	-21	44	89	-56	-110	-30	10	-11	-16	7	-72	-63	-93	-13	-28	-63	-100	37	-82	-31	-105	-14	-99	-67	-62	3	-98	-12	-68	-68	-145	-75	-248	5494	1617	-18368	96	-4507	-1677	-4548	738	-3204	-2132	-11533	-1186	-3832	-1084	-14561	419
0.644167	-19	47	93	-53	-109	-33	11	-11	-14	7	-70	-63	-95	-14	-25	-59	-100	35	-81	-31	-102	-19	-97	-65	-63	7	-97	-11	-68	-65	-143	-86	-355	5074	1454	-18151	-755	-4847	-1395	-5006	623	-3498	-1939	-11785	-4470	-3965	-732	-14256	287
0.645000	-18	45	95	-56	-108	-31	15	-13	-14	7	-70	-65	-94	-13	-27	-58	-98	37	-81	-32	-100	-23	-99	-67	-62	3	-100	-12	-73	-66	-145	-72	-265	4660	1310	-17913	79	-5190	-1128	-5495	1045	-3787	-1751	-12045	-4306	-4114	-392	-13966	79
0.645833	-19	43	89	-57	-109	-30	10	-12	-16	6	-66	-65	-94	-17	-27	-60	-100	34	-82	-32	-104	-23	-100	-68	-60	1	-98	-13	-73	-72	-144	-66	-170	4255	1181	-17666	1118	-5530	-877	-6022	1749	-4065	-1567	-12315	-1761	-4266	-98	-13698	385
0.646667	-22	47	89	-56	-109	-32	12	-15	-18	5	-73	-66	-97	-13	-28	-56	-96	32	-81	-38	-108	-23	-100	-72	-64	1	-101	-16	-72	-70	-147	-73	-281	3877	1076	-17406	1051	-5867	-643	-6572	2771	-4329	-1393	-12587	-352	-4419	166	-13452	217
0.647500	-27	43	87	-60	-108	-34	11	-14	-18	6	-74	-64	-95	-14	-29	-62	-102	32	-82	-32	-109	-19	-95	-68	-62	2	-103	-24	-73	-78	-147	-75	-297	3512	986	-17139	519	-6224	-423	-7152	3496	-4582	-1217	-12856	-1394	-4576	392	-13241	73
0.648333	-24	43	86	-60	-110	-33	10	-18	-22	1	-75	-67	-99	-16	-30	-62	-92	47	-84	-34	-107	-23	-102	-74	-67	-3	-102	-16	-76	-74	-148	-78	-290	3174	915	-16877	411	-6580	-228	-7756	3664	-4822	-1055	-13126	-2369	-4729	571	-13081	29
0.649167	-28	40	86	-62	-112	-57	-22	-19	-24	0	-76	-68	-97	-18	-31	-63	-105	34	-83	-35	-107	-21	-101	-72	-65	0	-98	-14	-76	-70	-147	-75	-319	2860	864	-16616	506	-6933	-33	-8369	3864	-5040	-896	-13376	-2467	-4876	705	-12951	1
0.650000	-26	40	89	-59	-112	-34	10	-16	-18	7	-73	-63	-92	-16	-28	-60	-101	35	-86	-31	-104	-24	-102	-68	-62	1	-98	-12	-70	-68	-147	-74	-309	2572	828	-16366	489	-7293	131	-8994	3912	-5244	-753	-13623	-2341	-5018	793	-12877	16
0.650833	-23	50	87	-57	-105	-31	11	-15	-23	5	-69	-65	-95	-16	-29	-60	-96	35	-82	-32	-107	-21	-101	-69	-61	1	-98	-14	-75	-67	-149	-75	-383	2311	814	-16134	831	-7645	290	-9623	4022	-5434	-621	-13851	-1224	-5154	826	-12858	74
0.651667	-24	43	91	-60	-109	-32	16	-14	-14	5	-72	-63	-95	-12	-27	-58	-99	42	-83	-32	-107	-22	-99	-68	-61	0	-97	-13	-73	-69	-146	-73	-389	2083	805	-15918	1289	-7997	430	-10249	4567	-5607	-503	-14061	365	-5279	815	-12894	124
0.652500	-22	67	86	-57	-109	-29	16	-14	-18	5	-75	-65	-97	-15	-29	-59	-99	34	-85	-30	-104	-21	-95	-69	-65	-1	-100	-12	-69	-66	-147	-75	-303	1881	816	-15726	-653	-8343	555	-10872	3188	-5771	-408	-14242	-3474	-5401	753	-12982	-188
0.653333	-23	39	86	-61	-110	-32	16	-16	-17	2	-73	-66	-94	-14	-30	-61	-100	29	-83	-31	-107	-23	-100	-69	-65	-3	-99	-12	-72	-72	-147	-75	-187	1715	839	-15556	-194	-8685	663	-11495	1211	-5917	-329	-14394	-3614	-5515	647	-13118	-202
0.654167	-24	41	81	-60	-102	-32	12	-12	-21	2	-74	-64	-95	-15	-27	-60	-101	33	-84	-31	-104	-21	-101	-72	-67	0	-105	-11	-73	-68	-148	-91	-45	1584	882	-15424	532	-9013	777	-12083	-80	-6053	-269	-14517	-2945	-5628	501	-13306	108
0.655000	-25	38	86	-61	-111	-35	13	-16	-17	3	-75	-65	-95	-16	-29	-62	-109	33	-91	-32	-105	-22	-102	-68	-62	-1	-102	-11	-72	-70	-149	-78	-8	1476	934	-15317	263	-9326	874	-12653	-1786	-6181	-230	-14612	-2378	-5743	315	-13533	-158
0.655833	-21	42	86	-61	-111	-43	11	-17	-18	4	-69	-64	-98	-17	-30	-61	-102	34	-83	-34	-108	-23	-101	-70	-59	2	-98	-12	-68	-67	-147	-77	-58	1406	1006	-15237	-61	-9618	962	-13197	-3440	-6299	-212	-14664	-2235	-5852	103	-13788	-66
0.656667	-23	41	89	-58	-108	-33	12	-19	-17	5	-72	-62	-88	-17	-31	-60	-99	35	-83	-34	-109	-24	-102	-69	-62	0	-101	-13	-74	-70	-151	-76	-113	1360	1087	-15193	182	-9891	1044	-13714	-5062	-6418	-224	-14691	-1631	-5974	-137	-14073	73
0.657500	-26	40	82	-62	-111	-35	11	-16	-22	3	-73	-65	-97	-16	-28	-58	-100	33	-76	-32	-108	-21	-99	-70	-63	0	-98	-11	-73	-66	-148	-74	-166	1345	1183	-15180	-535	-10138	1125	-14191	-6977	-6534	-252	-14665	-4273	-6097	-392	-14373	116
0.658333	-25	43	88	-60	-108	-33	11	-13	-17	3	-74	-63	-75	-13	-28	-58	-99	37	-84	-32	-104	-23	-103	-67	-62	0	-100	-11	-73	-67	-149	-73	-137	1351	1291	-15196	-137	-10359	1194	-14646	-8598	-6653	-316	-14639	-4431	-6240	-664	-14679	226
0.659167	-24	38	103	-60	-108	-36	12	-14	-19	3	-72	-61	-95	-17	-27	-59	-99	34	-86	-29	-105	-30	-100	-70	-63	0	-87	-13	-70	-68	-148	-75	-178	1379	1414	-15248	714	-10547	1260	-15060	-10149	-6779	-391	-14570	-1912	-6394	-944	-14981	950
0.660000	-26	42	84	-59	-114	-38	10	-18	-17	1	-74	-66	-87	-16	-18	-58	-100	35	-86	-34	-103	-23	-99	-68	-65	-4	-99	-13	-70	-67	-150	-77	-200	1434	1548	-15320	957	-10725	1317	-15436	-11210	-6943	-497	-14469	-447	-6568	-1227	-15273	1294
0.660833	-24	37	86	-63	-111	-36	10	-14	-16	3	-72	-66	-94	-18	-30	-60	-100	34	-88	-36	-104	-25	-99	-70	-65	-1	-101	-12	-73	-79	-150	-78	-144	1501	1690	-15415	877	-10841	1369	-15777	-11588	-7061	-615	-14352	-1066	-6763	-1506	-15548	1064
0.661667	-24	43	84	-60	-111	-36	9	-16	-17	1	-73	-48	-97	-16	-31	-60	-100	32	-85	-33	-107	-24	-100	-69	-64	-3	-99	-12	-73	-70	-144	-76	-113	1589	1842	-15540	827	-10949	1415	-16084	-11976	-7217	-754	-14215	-1896	-6976	-1770	-15780	949
0.662500	-26	40	86	-59	-109	-36	11	-13	-17	5	-73	-63	-96	-16	-30	-61	-101	39	-84	-31	-102	-23	-99	-73	-63	0	-99	-13	-75	-68	-149	-75	-202	1686	1991	-15679	1068	-11031	1447	-16350	-12146	-7388	-912	-14047	-2790	-7212	-2029	-15973	763
0.663333	-22	58	89	-58	-110	-30	11	-14	-15	-1	-68	-61	-92	-14	-26	-59	-97	36	-83	-31	-102	-24	-99	-69	-63	1	-97	-10	-70	-66	-147	-74	-118	1786	2146	-15841	1190	-11100	1473	-16586	-12330	-7574	-1079	-13915	-3532	-7470	-2261	-16126	460
0.664167	-23	45	90	-58	-108	-30	10	-10	-17	5	-72	-64	-95	-14	-27	-59	-94	34	-83	-32	-102	-24	-98	-68	-74	0	-96	-10	-31	-69	-147	-74	-87	1901	2291	-16019	1139	-11149	1491	-16787	-12349	-7771	-1258	-13765	-2633	-7743	-2478	-16228	291
0.665000	-22	42	87	-59	-107	-35	12	-13	-15	5	-70	-64	-96	-14	-27	-64	-99	26	-85	-32	-108	-22	-98	-69	-62	-1	-98	-12	-74	-68	-150	-78	-145	2008	2421	-16217	1793	-11192	1494	-16945	-11276	-7984	-1452	-13631	-77	-8042	-2675	-16282	260
0.665833	-29	45	85	-32	-112	-36	9	-15	-25	-1	-78	-67	-100	-18	-30	-62	-105	32	-84	-33	-104	-23	-101	-70	-67	-5	-103	-11	-73	-72	-149	-76	-74	2114	2544	-16420	710	-11230	1487	-17115	-11061	-8207	-1643	-13494	-2997	-8355	-2842	-16281	-9
0.666667	-29	38	90	-61	-99	-34	10	-17	-24	2	-75	-44	-98	-17	-31	-63	-107	30	-86	-33	-108	-23	-102	-74	-65	-3	-102	-11	-73	-73	-151	-79	-36	2215	2643	-16632	872	-11272	1473	-17233	-11849	-8432	-1834	-13377	-4841	-8679	-2994	-16220	-530
0.667500	-23	43	87	-59	-110	-32	11	-15	-22	1	-72	-65	-94	-16	-29	-60	-102	30	-84	-33	-103	-23	-100	-75	-67	-3	-100	-11	-73	-70	-148	-77	-15	2308	2721	-16857	1871	-11320	1444	-17321	-11244	-8665	-2022	-13284	-4458	-9019	-3113	-16112	-349
0.668333	-29	43	88	-58	-117	-35	9	-16	-19	12	-76	-65	-97	-15	-28	-61	-99	35	-84	-32	-107	-23	-103	-72	-63	-1	-99	-11	-76	-70	-159	-76	66	2384	2771	-17087	1589	-11384	1407	-17386	-10806	-8896	-2209	-13218	-4008	-9365	-3214	-15948	-733
0.669167	-14	40	90	-59	-109	-35	11	-14	-15	6	-72	-65	-96	-15	-26	-60	-99	35	-85	-32	-99	-19	-98	-70	-62	-12	-97	-12	-72	-68	-148	-74	26	2450	2786	-17326	1568	-11464	1369	-17429	-10081	-9127	-2386	-13178	-4062	-9716	-3282	-15733	-840
0.670000	-26	44	86	-56	-110	-32	11	-8	-22	6	-74	-65	-99	-13	-30	-61	-99	36	-83	-28	-105	-22	-99	-67	-65	1	-97	-11	-74	-73	-148	-72	-19	2487	2766	-17563	1766	-11570	1313	-17451	-8638	-9356	-2558	-13160	-4073	-10080	-3340	-15483	-707
0.670833	-12	43	88	-58	-110	-32	15	-16	-19	5	-69	-65	-95	-13	-26	-62	-103	35	-83	-30	-104	-22	-98	-69	-67	-1	-96	-9	-72	-67	-146	-75	0	2510	2707	-17809	868	-11695	1266	-17454	-7063	-9578	-2717	-13171	-7073	-10445	-3371	-15195	-873
0.671667	-24	44	91	-56	-109	-31	15	-15	-17	7	-72	-61	-97	-13	-26	-58	-99	38	-82	-29	-105	-22	-100	-67	-64	0	-99	-11	-74	-67	-147	-72	0	2505	2604	-18054	567	-11853	1214	-17428	-5783	-9798	-2871	-13203	-8977	-10818	-3401	-14873	-1183
0.672500	-26	42	86	-56	-111	-35	10	-16	-19	5	-74	-63	-98	-18	-28	-56	-128	35	-86	-30	-109	-14	-101	-69	-63	0	-99	-12	-77	-68	-146	-75	45	2470	2452	-18303	1425	-12031	1160	-17389	-4512	-10005	-3014	-13257	-7502	-11155	-3410	-14524	-837
0.673333	-25	41	89	-60	-111	-34	11	-17	-23	2	-74	-65	-97	-17	-27	-60	-103	34	-86	-35	-108	-23	-103	-73	-68	-4	-99	-16	-77	-67	-148	-78	80	2413	2257	-18553	1528	-12243	1109	-17333	-3205	-10221	-3148	-13322	-5665	-11579	-3417	-14162	-810
0.674167	-28	40	84	-60	-114	-36	9	-14	-22	0	-77	-67	-100	-15	-30	-62	-105	33	-87	-31	-108	-24	-99	-73	-63	0	-99	-14	-73	-73	-149	-73	28	2319	2019	-18795	1026	-12474	1062	-17254	-1475	-10419	-3264	-13392	-5560	-11962	-3409	-13788	-958
0.675000	-26	41	85	-60	-113	-36	9	-18	10	3	-74	-65	-95	-16	-25	-59	-96	36	-87	-32	-105	-25	-103	-70	-64	-3	-96	-15	-74	-70	-147	-76	-12	2197	1737	-19039	770	-12730	1021	-17170	-60	-10611	-3367	-13465	-6346	-12354	-3398	-13380	-840
0.675833	-21	32	84	-60	-110	-33	12	-14	-19	4	-74	-64	-96	-15	-27	-59	-102	36	-83	-28	-104	-22	-102	-63	-66	0	-95	-11	-73	-68	-147	-72	47	2053	1414	-19272	589	-12998	997	-17061	1330	-10806	-3454	-13531	-7113	-12749	-3381	-12985	-907
0.676667	-24	46	89	-56	-111	-36	0	-12	-18	8	-73	-61	-93	-12	-27	-57	-98	39	-83	-28	-105	-22	-103	-64	-61	2	-95	-9	-73	-68	-147	-73	-4	1869	1049	-19507	485	-13287	968	-16953	2745	-11006	-3531	-13585	-7695	-13149	-3356	-12590	-895
0.677500	-22	47	91	-58	-107	-31	16	-12	-14	8	-72	-63	-95	-13	-28	-56	-101	38	-81	-47	-103	-22	-101	-66	-62	1	-96	-12	-74	-70	-142	-72	-19	1661	643	-19731	606	-13578	956	-16840	4243	-11224	-3586	-13621	-7109	-13551	-3325	-12213	-863
0.678333	-22	42	90	-56	-105	-32	13	-12	-19	8	-65	-61	-94	-14	-25	-52	-99	39	-83	-31	-108	-24	-99	-65	-63	1	-95	-11	-69	-67	-143	-73	-9	1427	204	-19953	1093	-13872	949	-16731	6365	-11432	-3620	-13633	-4344	-13951	-3287	-11844	-902
0.679167	-25	46	90	-57	-109	-28	12	-14	-17	7	-73	-63	-92	-12	-26	-55	-99	39	-84	-28	-105	-22	-99	-66	-64	0	-98	-12	-69	-68	-146	-75	-58	1164	-266	-20163	58	-14162	943	-16626	7715	-11664	-3629	-13614	-5769	-14348	-3236	-11507	-734
0.680000	-22	39	89	-58	-104	-31	20	-12	-18	19	-69	-63	-94	-9	-25	-56	-99	38	-84	-27	-101	-21	-99	-66	-64	1	-96	-11	-73	-68	-147	-93	-45	874	-764	-20365	-693	-14443	941	-16538	7140	-11908	-3608	-13561	-8325	-14741	-3178	-11186	-814
0.680833	-21	46	86	-58	-104	-32	13	-12	-24	4	-69	-62	-98	-12	-27	-56	-100	38	-76	-31	-132	-23	-99	-69	-65	-3	-94	-11	-73	-69	-145	-76	39	566	-1285	-20551	530	-14719	947	-16464	7676	-12176	-3556	-13477	-6704	-15126	-3098	-10893	-566
0.681667	-24	42	87	-60	-111	-36	67	-16	11	4	-70	-65	-96	-18	-30	-59	-100	36	-85	-32	-107	-25	-102	-69	-65	-1	-99	-12	-73	-73	-167	-78	22	234	-1826	-20730	431	-14977	951	-16408	7985	-12462	-3468	-13358	-5558	-15513	-3005	-10636	-585
0.682500	-25	39	82	-61	-114	-35	9	-17	-23	5	-75	-64	-96	-16	-29	-55	-101	39	-87	-33	-107	-21	-99	-69	-65	1	-99	-11	-70	-70	-148	-75	-26	-108	-2375	-20889	384	-15212	956	-16371	8477	-12767	-3342	-13203	-3985	-15879	-2882	-10399	-789
0.683333	-27	43	89	-104	-115	-31	13	-21	-18	7	-68	-63	-98	-15	-26	-58	-99	40	-83	-30	-109	-26	-96	-68	-63	1	-95	-14	-73	-67	-148	-45	-90	-463	-2933	-21040	394	-15433	964	-16356	9187	-13093	-3170	-13019	-2078	-16231	-2745	-10196	-714
0.684167	-25	43	90	-59	-112	-33	16	-14	-14	10	-67	-59	-97	-15	-22	-58	-102	40	-84	-30	-108	-21	-96	-28	-60	1	-93	-10	-69	-67	-144	-73	-73	-828	-3493	-21174	-229	-15630	972	-16381	9553	-13440	-2973	-12810	-2522	-16564	-2581	-10019	-389
0.685000	-21	43	90	-53	-108	-29	15	-12	-13	11	-68	-63	-95	-11	-23	-53	-98	40	-83	-28	-102	-19	-97	-67	-62	2	-95	-10	-70	-68	-143	-72	19	-1197	-4056	-21292	-741	-15812	975	-16425	9327	-13821	-2735	-12586	-3280	-16878	-2396	-9865	-613
0.685833	-23	40	88	-58	-109	-34	12	-17	-17	7	-69	-64	-98	-16	-26	-59	-98	35	-86	-33	-105	-24	-96	-76	-64	-3	-97	-12	-74	-69	-146	-76	0	-1579	-4611	-21402	344	-15979	977	-16496	9458	-14168	-2459	-12338	288	-17179	-2196	-9733	-411
0.686667	-24	40	87	-59	-108	-34	11	-23	-42	2	-74	-69	-98	-15	-28	-60	-102	36	-85	-38	-108	-24	-99	-72	-68	0	-102	-17	-70	-67	-147	-69	-8	-1947	-5148	-21493	922	-16133	983	-16583	9777	-14541	-2158	-12107	4438	-17453	-1971	-9617	-187
0.687500	-24	39	86	-60	-110	-33	11	-17	-19	6	-70	-67	-99	-16	-24	-60	-102	39	-88	-55	-107	-23	-100	-68	-64	-1	-100	-14	-70	-67	-148	-74	0	-2313	-5663	-21560	487	-16275	993	-16674	10751	-14914	-1820	-11860	6099	-17690	-1730	-9505	-425
0.688333	-22	44	85	-59	-114	-39	12	-17	-9	2	-73	-66	-96	-15	-28	-61	-101	36	-82	-35	-104	-26	-101	-72	-64	-3	-97	-14	-73	-73	-145	-75	0	-2667	-6152	-21616	-55	-16412	1008	-16806	11544	-15274	-1467	-11636	5908	-17938	-1476	-9403	-350
0.689167	-26	38	84	-57	-113	-33	11	-16	-22	3	-72	-66	-97	-16	-30	-59	-103	34	-84	-33	-108	-25	-82	-72	-63	0	-99	-15	-75	-68	-150	-78	-27	-3002	-6611	-21653	-85	-16543	1032	-16920	12223	-15621	-1099	-11420	5762	-18143	-1216	-9297	-133
0.690000	-21	41	87	-44	-112	-34	9	-16	-18	-6	-70	-68	-95	-17	-29	-62	-101	33	-86	-36	-109	-28	-105	-75	-65	-3	-101	-14	-74	-69	-150	-77	-34	-3328	-7029	-21680	-110	-16679	1067	-17031	12489	-15948	-728	-11236	6223	-18337	-940	-9192	-182
0.690833	-25	39	84	-62	-111	-38	8	-16	-21	1	-76	-69	-100	-19	-31	-60	-104	33	-84	-36	-107	-25	-101	-72	-62	1	-97	-14	-77	-73	-147	-74	8	-3628	-7419	-21684	-75	-16802	1124	-17119	12275	-16237	-357	-11094	7410	-18498	-658	-9081	-137
0.691667	-24	40	86	-77	-112	-35	43	-12	-19	4	-74	-41	-97	-18	-28	-60	-99	34	-90	-35	-107	-26	-100	-70	-63	-3	-99	-1	-75	-67	-146	-75	60	-3909	-7752	-21679	482	-16928	1200	-17184	12383	-16498	3	-10954	10493	-18633	-372	-8967	15
0.692500	-25	41	84	-59	-112	-35	13	-13	-17	4	-77	-67	-98	-18	-33	-61	-95	41	-84	-35	-108	-24	-101	-72	-67	-3	-102	-15	-73	-70	-146	-75	13	-4172	-8039	-21657	-164	-17054	1298	-17215	12202	-16722	347	-10863	10913	-18745	-80	-8848	21
0.693333	-24	36	80	-50	-112	-32	12	-14	-17	3	-75	-70	-97	-17	-30	-60	-104	30	-85	-34	-105	-26	-100	-73	-64	0	-98	-14	-75	-79	-145	-77	-33	-4404	-8272	-21621	-1711	-17179	1419	-17203	9703	-16896	665	-10814	7850	-18831	208	-8730	-259
0.694167	-25	37	85	-61	-111	-33	11	-15	-22	1	-77	-67	-96	-15	-32	-61	-102	33	-87	-34	-104	-24	-102	-64	-68	-4	-101	-13	-75	-70	-147	-77	-40	-4614	-8447	-21573	-268	-17301	1567	-17141	7925	-17027	958	-10799	9392	-18894	503	-8615	18
0.695000	-27	39	85	-63	-114	-34	10	-29	-24	1	-75	-63	-96	-11	-30	-66	-100	33	-86	-32	-109	-26	-102	-75	-65	-4	-101	-15	-73	-69	-150	-80	-43	-4803	-8566	-21519	-178	-17423	1741	-17016	6338	-17107	1223	-10815	9615	-18929	799	-8502	127
0.695833	-17	39	87	-61	-111	-34	11	-16	-21	5	-74	-66	-95	-15	-30	-59	-99	6	-84	-31	-100	-23	-102	-68	-64	0	-99	-12	-70	-66	-144	-74	-26	-4964	-8626	-21433	-403	-17524	1953	-16829	4960	-17111	1458	-10861	9765	-18930	1107	-8400	-5
0.696667	-22	43	88	-60	-98	-31	17	-13	-15	6	-67	-64	-93	-14	-31	-57	-95	38	-81	-31	-101	-21	-99	-68	-59	3	-96	-15	-73	-72	-148	-60	35	-5103	-8633	-21348	-544	-17620	2192	-16573	3721	-17133	1666	-10934	9667	-18914	1417	-8318	-3
0.697500	-21	42	88	-62	-110	-32	15	-14	-17	6	-70	-64	-95	-13	-29	-60	-92	37	-84	-33	-103	-23	-101	-70	-62	2	-98	-12	-72	-66	-144	-75	68	-5219	-8592	-21256	-782	-17706	2463	-16251	2880	-17081	1853	-11025	8358	-18869	1743	-8264	213
0.698333	-24	38	87	-62	-109	-29	12	-12	-18	2	-74	-67	-101	-15	-29	-60	-101	36	-83	-33	-107	-24	-100	-72	-64	-4	-101	-16	-87	-68	-126	-78	23	-5320	-8507	-21153	-1735	-17782	2755	-15863	1850	-17004	2021	-11128	5110	-18806	2077	-8238	17
0.699167	-29	38	85	-63	-112	-35	10	-17	-22	3	-75	-66	-100	-15	-31	-63	-103	35	-90	-33	-111	-64	-102	-68	-62	1	-101	-14	-73	-70	-147	-75	64	-5399	-8378	-21042	-969	-17837	3082	-15397	1320	-16892	2183	-11229	5458	-18720	2437	-8242	23
0.700000	-25	41	87	-51	-108	-32	12	-16	-21	3	-72	-66	-95	-14	-31	-60	-100	36	-84	-33	-105	-24	-103	-69	-64	0	-99	-13	-64	-70	-147	-75	119	-5458	-8229	-20913	-276	-17879	3434	-14871	1118	-16759	2358	-11328	7272	-18618	2816	-8284	285
0.700833	-25	40	88	-62	-112	-38	11	-13	-18	5	-72	-63	-94	-15	-31	-61	-101	49	-84	-33	-107	-42	-101	-69	-60	0	-98	-14	-76	-70	-148	-73	-58	-5501	-8017	-20787	-386	-17904	3806	-14282	1759	-16609	2539	-11414	7957	-18501	3220	-8379	32
0.701667	-24	41	90	-46	-112	-36	12	1	-18	3	-69	-62	-94	-14	-28	-60	-101	35	-83	-32	-104	-24	-100	-73	-64	0	-99	-16	-74	-70	-147	-75	-207	-5528	-7800	-20655	-895	-17914	4196	-13646	2290	-16449	2742	-11484	7481	-18374	3651	-8493	86
0.702500	-21	43	90	-60	-109	-32	15	-12	-16	6	-70	-64	-98	0	-30	-58	-98	38	-83	-30	-103	-21	-99	-68	-63	0	-99	-15	-75	-67	-147	-74	-233	-5537	-7575	-20509	-969	-17908	4609	-12956	2670	-16288	2974	-11518	7367	-18236	4108	-8657	212
0.703333	-22	44	98	-62	-109	-31	15	-10	-15	8	-70	-64	-96	-10	-26	-56	-95	39	-83	-29	-105	-22	-97	-66	-39	2	-100	-12	-69	-64	-145	-70	-298	-5540	-7343	-20358	-892	-17887	5032	-12236	3132	-16132	3239	-11523	7421	-18091	4597	-8854	447
0.704167	-21	46	89	-57	-104	-30	16	-10	-16	6	-69	-63	-94	-10	-24	-53	-98	37	-84	-30	-96	-19	-95	-66	-62	1	-96	-12	-70	-65	-142	-70	-333	-5529	-7102	-20200	-804	-17857	5460	-11485	3442	-15984	3546	-11493	7669	-17944	5105	-9086	647
0.705000	-19	45	89	-57	-105	-29	21	-10	-15	9	-46	-59	-93	-11	-25	-52	-98	38	-84	-29	-102	-18	-96	-65	-61	2	-95	-10	-73	-63	-144	-70	-264	-5508	-6874	-20039	-437	-17824	5888	-10726	4048	-15843	3880	-11416	9450	-17795	5644	-9348	544
0.705833	-25	41	90	-57	-107	-31	15	-13	-19	3	-70	-62	-97	-16	-28	-56	-99	38	-83	-29	-105	-23	-97	-70	-65	0	-99	-13	-73	-72	-148	-73	-197	-5482	-6652	-19876	-389	-17790	6307	-9971	5217	-15723	4255	-11321	10591	-17645	6198	-9628	505
0.706667	-27	44	104	-50	-108	-33	13	-19	-24	4	-75	-64	-98	-18	-31	-61	-101	34	-84	-31	-108	-25	-101	-70	-75	0	-99	10	-77	-73	-150	-77	-267	-5449	-6448	-19705	-2078	-17751	6719	-9223	4403	-15613	4665	-11152	6757	-17488	6770	-9917	240
0.707500	-25	41	87	-59	-113	-36	13	-19	-19	3	-78	-65	-98	-11	-29	-60	-100	36	-82	-30	-109	-23	-99	-68	-62	1	-99	-11	-72	-68	-149	-73	-281	-5405	-6253	-19529	-986	-17712	7120	-8487	3673	-15517	5105	-10947	7210	-17323	7361	-10208	258
0.708333	-23	42	81	-58	-112	-33	20	-15	-16	4	-70	-65	-99	-17	-30	-59	-100	37	-82	-30	-108	-19	-99	-68	-63	1	-100	-26	-76	-72	-148	-74	-287	-5362	-6081	-19352	-716	-17671	7507	-7776	3431	-15431	5564	-10703	7155	-17163	7946	-10496	351
0.709167	-23	44	89	-60	-114	-33	15	-13	-18	6	-69	-62	-98	-14	-27	-56	-101	49	-79	-30	-110	-21	-102	-68	-63	5	-99	-11	-72	-66	-147	-75	-417	-5316	-5925	-19167	-534	-17638	7870	-7106	3054	-15360	6032	-10417	7101	-16999	8537	-10769	124
0.710000	-19	43	88	-58	-109	-30	18	-13	-25	5	-72	-66	-93	-14	-25	-57	-94	39	-82	-28	-104	-19	-99	-68	-64	2	-100	-12	-70	-68	-145	-74	-464	-5272	-5793	-18984	-533	-17615	8207	-6484	2712	-15304	6494	-10106	6448	-16822	9114	-11018	-43
0.710833	-23	45	86	-56	-108	-30	19	-12	-15	4	-68	-62	-94	-12	-33	-58	-100	34	-82	-29	-104	-7	-99	-69	-64	3	-98	-9	-72	-67	-145	-75	-398	-5218	-5671	-18794	-533	-17595	8512	-5918	2144	-15244	6942	-9761	5631	-16641	9677	-11243	-225
0.711667	-22	45	87	-57	-109	-6	17	-13	-18	2	-73	-65	-97	-14	-28	-55	-103	38	-79	-28	-104	-19	-97	-69	-64	1	-98	1	-70	-66	-143	-74	-420	-5172	-5570	-18608	-1393	-17584	8790	-5415	378	-15205	7364	-9402	1877	-16459	10207	-11435	-533
0.712500	-25	41	89	-57	-108	-30	16	-14	-22	4	-72	-62	-94	-13	-28	-59	-107	36	-81	-29	-109	-22	-99	-72	-65	2	-99	-10	-73	-68	-147	-76	-384	-5126	-5484	-18434	-848	-17584	9025	-4973	-1738	-15164	7748	-9029	1613	-16273	10700	-11586	-395
0.713333	-24	44	89	-58	-110	-31	15	-15	-19	5	-69	-63	-97	-12	-26	-58	-101	39	-82	-29	-105	-19	-102	-77	-65	-4	-96	-9	-73	-78	-147	-74	-314	-5080	-5412	-18233	85	-17586	9228	-4599	-3968	-15112	8084	-8652	3478	-16084	11150	-11698	-79
0.714167	-24	44	86	-60	-111	-32	12	-14	-23	3	-72	-65	-99	-17	-28	-64	-105	37	-84	-29	-112	-21	-102	-70	-66	0	-98	-11	-73	-73	-149	-75	-293	-5038	-5349	-18046	265	-17600	9399	-4300	-5328	-15064	8359	-8277	3825	-15897	11545	-11770	-374
0.715000	-23	42	82	-62	-111	-35	10	-15	-22	1	-73	-65	-97	-16	-31	-59	-103	34	-86	-30	-110	-28	-104	-73	-66	-1	-102	-14	-75	-72	-147	-78	-238	-4999	-5296	-17867	-396	-17596	9525	-4073	-6235	-15012	8568	-7930	1683	-15700	11880	-11798	-415
0.715833	-25	40	84	-62	-113	-38	11	-16	-16	1	-75	-68	-98	-15	-29	-59	-107	36	-83	-32	-107	-26	-99	-70	-63	1	-99	-13	-74	-69	-145	-76	-104	-4955	-5243	-17684	-579	-17623	9620	-3914	-7053	-14956	8713	-7594	-573	-15501	12156	-11789	-338
0.716667	-10	43	87	-59	-111	-27	15	-11	-14	5	-70	-62	-92	-13	-24	-55	-98	41	-84	-30	-103	-19	-99	-68	-56	4	-101	-9	-72	-68	-145	-74	-58	-4916	-5197	-17510	-340	-17641	9672	-3822	-7266	-14890	8779	-7284	-2314	-15306	12356	-11746	-274
0.717500	-22	45	89	-59	-108	-30	17	-13	-17	13	-76	-61	-94	-12	-23	-62	-95	38	-81	-29	-101	-21	-98	-70	-61	0	-99	-10	-72	-67	-144	-74	-110	-4875	-5146	-17344	-307	-17653	9686	-3804	-6912	-14839	8777	-7017	-3521	-15116	12476	-11678	-210
0.718333	-23	45	86	-56	-74	-27	15	-12	-12	5	-73	-61	-93	-10	-26	-57	-101	34	-83	-29	-104	-22	-101	-69	-62	1	-108	-9	-70	-68	-122	-75	-39	-4835	-5097	-17186	-24	-17666	9660	-3850	-5853	-14751	8708	-6790	-3136	-14934	12517	-11595	-207
0.719167	-24	42	86	-60	-110	-32	12	-16	-18	3	-70	-62	-96	-13	-27	-62	-100	34	-95	-32	-104	-22	-100	-70	-67	0	-98	-11	-70	-69	-144	-76	11	-4789	-5039	-17039	157	-17668	9592	-3958	-3402	-14668	8564	-6610	-2549	-14756	12471	-11489	-69
0.720000	-23	51	84	-58	-116	-32	18	-12	-18	5	-72	-64	-95	-15	-30	-59	-99	37	-83	-32	-104	-23	-101	-68	-62	3	-100	-11	-72	-69	-146	-77	-44	-4738	-4971	-16905	-1685	-17669	9490	-4121	-1766	-14593	8369	-6485	-9180	-14586	12341	-11389	-212
0.720833	-25	45	88	-58	-109	-33	9	-13	-18	7	-73	-64	-96	-14	-27	-56	-101	41	-84	-31	-105	-24	-101	-67	-61	1	-99	-10	-75	-69	-147	-73	-5	-4683	-4902	-16784	-1109	-17655	9350	-4340	-392	-14507	8120	-6415	-12866	-14420	12128	-11287	-250
0.721667	-25	44	88	-59	-108	-32	13	-21	-15	5	-73	-64	-97	-13	-27	-57	-97	37	-82	-31	-105	-22	-101	-68	-62	1	-100	-13	-80	-65	-145	-76	46	-4625	-4816	-16673	-333	-17633	9180	-4598	1668	-14422	7827	-6400	-14779	-14262	11842	-11197	18
0.722500	-23	44	86	-59	-112	-33	13	-16	-16	7	-75	-64	-97	-12	-27	-56	-100	36	-84	-33	-103	-21	-100	-69	-62	3	-99	-12	-70	-67	-143	-74	34	-4554	-4715	-16582	-119	-17588	8978	-4904	3544	-14338	7498	-6448	-15157	-14108	11477	-11134	-150
0.723333	1	45	86	-57	-110	-30	13	-12	-21	6	-74	-64	-95	-12	-27	-56	-101	38	-84	-33	-107	-22	-99	-69	-64	-16	-102	-15	-75	-76	-143	-76	33	-4480	-4604	-16507	-326	-17545	8742	-5249	5468	-14252	7138	-6559	-14566	-13965	11045	-11102	-177
0.724167	-24	40	85	-59	-109	-35	10	-14	-17	5	-70	-63	-94	-14	-24	-35	-101	36	-84	-57	-103	-23	-98	-67	-59	2	-97	-9	-69	-67	-145	-74	139	-4400	-4470	-16440	-224	-17476	8484	-5628	6624	-14155	6775	-6718	-12090	-13827	10557	-11107	-102
0.725000	-22	50	89	-56	-109	-30	13	-17	-19	7	-70	-66	-95	-14	-25	-56	-99	38	-82	-30	-108	-19	-99	-69	-64	0	-96	-13	-72	-67	-143	-72	112	-4310	-4320	-16393	-919	-17392	8205	-6039	6402	-14076	6393	-6946	-10942	-13693	10012	-11156	-162
0.725833	-22	44	87	-59	-109	-33	13	-13	-13	7	-72	-65	-97	-13	-27	-77	-94	36	-83	-11	-107	-22	-100	-68	-65	1	-100	-15	-72	-68	-146	-76	44	-4221	-4155	-16358	-384	-17291	7906	-6482	5988	-13990	6019	-7227	-6076	-13566	9417	-11265	-378
0.726667	-21	39	86	-56	-108	-34	9	-15	-14	4	-72	-64	-95	-14	-29	-57	-99	34	-86	-34	-108	-25	-102	-68	-63	-1	-102	-13	-77	-72	-146	-75	80	-4135	-3967	-16337	695	-17172	7594	-6938	5452	-13906	5648	-7563	807	-13441	8801	-11437	-80
0.727500	-22	44	87	-57	-113	-33	9	-12	-22	6	-73	-63	-97	-10	-30	-53	-98	35	-83	-32	-107	-24	-100	-67	-65	0	-101	-14	-75	-69	-147	-74	78	-4044	-3755	-16306	667	-17031	7277	-7419	4898	-13809	5292	-7954	4606	-13319	8155	-11638	-236
0.728333	-21	33	88	-61	-120	-36	10	-12	-16	5	-72	-64	-96	-16	-29	-58	-98	36	-84	-35	-108	-24	-99	-69	-65	-4	-98	-12	-67	-72	-147	-74	97	-3957	-3528	-16321	-229	-16870	6950	-7921	4077	-13713	4954	-8392	3817	-13193	7507	-11916	-374
0.729167	-24	42	87	-61	-109	-30	12	-12	-22	2	-74	-65	-96	-13	-26	-47	-104	54	-83	-30	-105	-22	-103	-68	-65	1	-99	-15	-73	-70	-146	-75	102	-3871	-3280	-16328	-593	-16691	6624	-8434	2723	-13616	4639	-8868	646	-13077	6857	-12247	-262
0.730000	-44	43	88	-57	-109	-30	37	-12	-16	8	-68	-61	-93	-12	-27	-58	-100	37	-82	-29	-101	-22	-99	-67	-62	1	-104	-13	-68	-68	-151	-74	109	-3794	-3019	-16338	-462	-16498	6302	-8954	791	-13513	4351	-9379	-3880	-12966	6211	-12637	-283
0.730833	-22	42	88	-60	-107	-31	11	-14	-17	2	-75	-64	-91	-13	-27	-59	-98	58	-84	-35	-105	-24	-101	-70	-64	-1	-99	-13	-70	-68	-148	-72	119	-3726	-2743	-16354	-142	-16301	5993	-9473	-1785	-13412	4081	-9912	-8812	-12865	5589	-13084	-484
0.731667	-22	43	90	-62	-108	-34	8	-15	-18	5	-74	-65	-96	-17	-30	-63	-103	33	-85	-32	-107	-28	-101	-69	-66	-3	-99	-14	-76	-78	-146	-77	85	-3665	-2456	-16379	475	-16099	5697	-10006	-4206	-13308	3840	-10481	-13053	-12770	4990	-13583	-509
0.732500	-27	40	87	-61	-113	-35	7	-18	-21	30	-74	-67	-97	-19	-27	-61	-102	34	-88	-35	-111	-26	-103	-72	-64	-3	-98	-12	-72	-70	-146	-69	56	-3606	-2163	-16409	1084	-15879	5416	-10530	-6016	-13202	3624	-11051	-14807	-12684	4435	-14111	-199
0.733333	-26	40	88	-62	-109	-33	10	-17	-15	3	-77	-66	-97	-18	-32	-62	-102	33	-85	-33	-97	-24	-102	-68	-63	-1	-99	-21	-73	-73	-149	-73	60	-3561	-1867	-16424	-203	-15692	5156	-11038	-8565	-13098	3433	-11621	-20098	-12617	3919	-14676	-109
0.734167	-23	39	85	-61	-114	-32	10	-16	-18	2	-76	-67	-99	-18	-30	-62	-77	32	-87	-34	-107	-26	-103	-70	-62	-3	-98	-16	-73	-73	-146	-74	17	-3518	-1569	-16452	-247	-15508	4911	-11538	-11386	-13003	3259	-12185	-23069	-12573	3452	-15259	-34
0.735000	-24	40	86	-45	-109	-34	11	-41	-16	2	-78	-70	-95	-18	-30	-60	-100	33	-87	-31	-105	-24	-103	-70	-63	-3	-100	-14	-74	-70	-148	-80	-59	-3478	-1274	-16477	798	-15357	4689	-12013	-12390	-12922	3111	-12727	-22387	-12548	3034	-15868	584
0.735833	-24	38	89	-63	-109	-31	12	-13	-18	3	-72	-64	-96	-17	-13	-63	-87	37	-86	-31	-104	-23	-99	-69	-63	0	-95	-11	-70	-68	-147	-74	-76	-3440	-988	-16504	711	-15223	4489	-12468	-13046	-12858	2978	-13240	-20435	-12554	2660	-16474	239
0.736667	-17	44	90	-60	-110	-28	16	-13	-16	5	-73	-65	-94	-13	-28	-60	-97	37	-82	-30	-103	-24	-101	-68	-67	-3	-98	-11	-69	-68	-145	-72	7	-3402	-713	-16528	632	-15153	4302	-12891	-12719	-12827	2847	-13732	-17373	-12600	2333	-17069	-122
0.737500	-23	42	90	-57	-108	-32	17	-16	-17	5	-73	-102	-91	-14	-26	-57	-102	32	-85	-31	-104	-23	-101	-67	-62	0	-97	-12	-70	-68	-147	-68	84	-3373	-466	-16560	798	-15123	4128	-13286	-11180	-12837	2722	-14176	-12798	-12689	2054	-17647	28
0.738333	-26	43	90	-60	-113	-31	12	-12	-16	3	-72	-64	-97	-18	-27	-59	-97	37	-84	-31	-104	-23	-101	-70	-55	-3	-88	-11	-73	-68	-145	-72	35	-3338	-211	-16593	-286	-15182	3967	-13650	-9265	-12895	2590	-14580	-10738	-12830	1815	-18195	148
0.739167	-25	41	89	-60	-112	-32	13	-11	-18	6	-72	-66	-100	-18	-29	-62	-101	34	-86	-40	-107	-25	-103	-72	-64	0	-99	-15	-75	-69	-149	-69	16	-3301	6	-16632	-634	-15309	3807	-13977	-6787	-13036	2450	-14933	-7213	-13021	1603	-18698	30
0.740000	-41	42	98	-63	-110	-34	12	-14	-21	1	-73	-67	-98	-17	-30	-61	-102	32	-87	-34	-107	-26	-105	-73	-64	-9	-100	-15	-66	-74	-150	-75	15	-3267	206	-16670	741	-15530	3650	-14274	-3790	-13200	2290	-15237	446	-13278	1416	-19152	321
0.740833	-25	39	84	-65	-115	-39	9	-16	-23	1	-79	-68	-102	-19	-18	-64	-102	32	-91	-32	-107	-25	-103	-74	-65	-4	-100	-14	-74	-70	-151	-77	-39	-3226	386	-16714	1139	-15834	3494	-14525	-857	-13461	2111	-15488	7936	-13595	1253	-19544	222
0.741667	-26	35	85	-48	-110	-36	12	-15	-14	3	-75	-68	-97	-18	-27	-59	-101	33	-85	-33	-108	-25	-107	-70	-64	-5	-99	-14	-70	-51	-148	-76	6	-3184	547	-16763	306	-16237	3326	-14747	2042	-13804	1905	-15703	12311	-13974	1109	-19874	160
0.742500	-25	40	88	-59	-111	-33	12	-12	-19	2	-76	-46	-96	-23	-27	-58	-101	35	-84	-30	-107	-22	-100	-70	-64	-3	-100	-14	-75	-68	-146	-75	39	-3131	671	-16820	-28	-16730	3150	-14947	3697	-14231	1663	-15878	14909	-14414	971	-20132	314
0.743333	-24	41	90	-60	-105	-31	13	-12	-18	5	-70	-63	-95	-15	-25	-59	-98	36	-84	-28	-107	-21	-98	-73	-58	1	-96	-12	-70	-68	-146	-73	25	-3090	807	-16883	160	-17327	2951	-15115	4367	-14747	1390	-16021	16654	-14916	833	-20302	252
0.744167	-23	44	89	-57	-105	-29	15	-9	-17	7	-69	-63	-93	11	-25	-59	-84	37	-82	-28	-104	-21	-98	-68	-62	1	-97	-9	-67	-67	-147	-72	54	-3041	908	-16952	167	-18009	2740	-15268	4736	-15342	1080	-16151	17854	-15472	697	-20430	230
0.745000	-24	44	93	-56	-107	-28	13	-11	-12	8	-68	-62	-94	-11	-25	-59	-101	35	-82	-29	-103	-21	-98	-68	-64	1	-96	-8	-70	-65	-147	-75	-41	-2983	997	-17027	183	-18770	2508	-15408	4987	-16007	738	-16270	19461	-16074	555	-20486	247
0.745833	-24	44	88	-57	-107	-32	12	-12	-18	6	-70	-64	-94	-18	-26	-58	-95	37	-79	-30	-107	-24	-98	-70	-63	0	-97	-9	-73	-73	-146	-69	-81	-2952	1061	-17109	783	-19593	2260	-15546	5618	-16737	359	-16404	22771	-16722	405	-20484	258
0.746667	-23	35	89	-57	-109	-33	15	-11	-18	6	-69	-63	-90	-12	-29	-58	-99	39	-84	-27	-105	-28	-79	-23	-61	1	-98	-8	-74	-69	-147	-74	-80	-2911	1119	-17195	70	-20456	1996	-15683	5690	-17513	-50	-16556	21637	-17396	250	-20428	278
0.747500	-23	45	86	-60	-108	-34	17	-12	-18	6	-72	-64	-95	-10	-32	-58	-96	37	-85	-27	-105	-23	-98	-68	-63	-1	-100	-10	-70	-72	-145	-75	-139	-2870	1165	-17284	-646	-21361	1735	-15835	4507	-18322	-488	-16742	19324	-18082	87	-20338	27
0.748333	-35	45	87	-59	-111	-35	10	-14	-17	3	-73	-69	-97	-14	-29	-62	-102	36	-87	-33	-107	-24	-101	-56	-66	0	-100	-12	-77	-73	-150	-75	-162	-2832	1198	-17375	380	-22285	1417	-16000	4370	-19146	-948	-16977	20575	-18777	-88	-20226	239
0.749167	-25	39	82	-63	-115	-36	8	-16	-22	1	-74	-69	-97	-13	-28	-87	-103	34	-86	-35	-105	-23	-100	-69	-64	0	-99	-8	-74	-70	-147	-74	-85	-2787	1229	-17466	253	-23193	1129	-16184	3682	-19957	-1422	-17257	20776	-19448	-268	-20095	230
0.750000	-23	44	87	-61	-108	-32	11	-12	-16	4	-69	-68	-95	-11	-25	-57	-96	37	-83	-31	-103	-21	-101	-66	-61	-11	-98	-11	-73	-70	-145	-65	-69	-2753	1258	-17551	150	-24084	804	-16404	2986	-20744	-1916	-17591	20494	-20100	-468	-19969	261
0.750833	-22	41	87	-63	-110	-30	13	-11	-17	8	-70	-66	-95	-6	-24	-57	-99	26	-86	-34	-104	-18	-97	-64	-64	2	-96	-11	-74	-68	-148	-70	-137	-2717	1273	-17640	210	-24930	484	-16658	2415	-21489	-2421	-17984	20741	-20718	-698	-19857	277
0.751667	-42	43	89	-61	-107	-32	16	-12	-17	4	-73	-64	-97	-10	-25	-59	-97	37	-84	-33	-103	-25	-98	-67	-68	-3	-99	-10	-73	-70	-147	-73	-215	-2692	1285	-17711	-231	-25716	160	-16952	1835	-22177	-2949	-18428	18894	-21286	-958	-19776	309
0.752500	-25	41	85	-57	-112	-33	-7	-13	-18	5	-83	-63	-97	-13	-26	-59	-101	34	-83	-32	-107	-22	-99	-68	-66	0	-97	-11	-73	-68	-141	-73	-239	-2643	1290	-17783	-922	-26425	-167	-17291	983	-22781	-3483	-18919	16730	-21793	-1264	-19741	64
0.753333	-27	41	86	-58	-109	-31	12	-15	-22	6	-75	-64	-96	-12	-28	-56	-101	38	-84	-36	-107	-23	-116	-73	-68	0	-101	-8	-75	-69	-147	-74	-240	-2635	1280	-17840	37	-27053	-508	-17678	260	-23307	-4036	-19444	18468	-22235	-1616	-19751	167
0.754167	-24	42	87	-59	-110	-34	10	-16	-21	4	-74	-65	-95	-19	-30	-64	-99	35	-84	-35	-107	-23	-101	-72	-65	0	-99	-9	-73	-69	-149	-76	-236	-2616	1263	-17890	746	-27596	-847	-18115	-525	-23727	-4603	-19991	20055	-22606	-2028	-19827	429
0.755000	-27	43	84	-65	-114	-36	8	-6	-18	5	-74	-66	-96	-15	-29	-62	-99	34	-84	-34	-108	-24	-103	-70	-65	-3	-116	-11	-70	-70	-162	-74	-255	-2604	1240	-17925	274	-28030	-1195	-18598	-936	-24048	-5184	-20544	18165	-22895	-2499	-19959	229
0.755833	-24	42	86	-58	-109	-35	9	-15	-18	5	-73	-69	-98	-18	-32	-62	-98	36	-83	-34	-102	-24	-101	-68	-64	0	-99	-11	-75	-73	-146	-75	-283	-2589	1204	-17944	-351	-28362	-1547	-19123	-1649	-24272	-5781	-21092	14461	-23114	-3046	-20159	226
0.756667	-22	44	87	-59	-111	-36	11	-14	-17	5	-73	-65	-96	-18	-29	-60	-99	34	-83	-33	-111	-24	-97	-68	-64	4	-102	-13	-77	-70	-147	-74	-322	-2582	1155	-17955	-401	-28611	-1916	-19704	-2488	-24398	-6405	-21624	11710	-23258	-3662	-20425	356
0.757500	-27	40	85	-62	-115	-30	9	-15	-19	9	-78	-69	-97	-16	-30	-62	-103	32	-84	-32	-110	-26	-102	-68	-62	-3	-102	-14	-75	-68	-146	-74	-387	-2566	1097	-17951	-232	-28768	-2297	-20333	-3143	-24436	-7040	-22117	10115	-23357	-4330	-20742	403
0.758333	-28	39	82	-61	-109	-36	8	-15	-15	5	-76	-65	-96	-16	-29	-60	-101	32	-90	-35	-107	-26	-104	-66	-63	0	-100	-19	-75	-70	-144	-74	-520	-2591	1026	-17934	-171	-28849	-2695	-21006	-3752	-24398	-7683	-22560	9386	-23397	-5054	-21111	328
0.759167	-23	41	85	-60	-111	-36	11	-16	-18	5	-75	-66	-91	-15	-31	-65	-101	32	-84	-34	-107	-24	-105	-72	-65	-1	-102	-14	-76	-72	-146	-72	-566	-2606	951	-17893	202	-28863	-3114	-21721	-3958	-24308	-8334	-22947	10217	-23399	-5817	-21516	330
0.760000	-28	39	82	-61	-109	-38	13	-15	-19	5	-74	-67	-94	-16	-30	-60	-102	29	-86	-32	-107	-23	-103	-68	-66	0	-100	-26	-78	-72	-146	-77	-531	-2629	869	-17850	-195	-28828	-3550	-22476	-4228	-24160	-8975	-23274	8293	-23382	-6606	-21951	445
0.760833	-27	40	85	-58	-111	-36	11	-17	-22	3	-73	-66	-96	-17	-31	-63	-102	32	-85	-32	-107	-23	-105	-73	-63	-1	-100	-13	-73	-70	-145	-77	-505	-2659	784	-17788	-1522	-28759	-4012	-23265	-6174	-23988	-9612	-23534	2784	-23360	-7399	-22393	148
0.761667	-27	41	88	-58	-110	-35	13	-14	-17	2	-74	-66	-97	-16	-32	-61	-99	29	-84	-31	-103	-19	-104	-72	-65	-1	-97	-12	-74	-73	-146	-75	-445	-2697	696	-17722	-473	-28658	-4488	-24073	-7336	-23807	-10237	-23734	2258	-23348	-8178	-22834	310
0.762500	-25	42	87	-58	-109	-35	12	-17	-22	3	-79	-64	-96	-13	-29	-57	-101	35	-82	-32	-109	-21	-104	-67	-65	0	-98	-11	-74	-68	-144	-75	-432	-2742	611	-17654	-562	-28553	-4988	-24913	-8364	-23635	-10832	-23876	1480	-23359	-8925	-23246	380
0.763333	-23	43	88	-55	-107	-31	15	-12	-16	8	-72	-62	-94	-12	-27	-57	-97	36	-99	-29	-103	-18	-104	-64	-60	4	-96	-12	-70	-67	-144	-73	-348	-2797	534	-17565	-565	-28445	-5494	-25761	-9314	-23487	-11401	-23984	1206	-23407	-9627	-23621	405
0.764167	-19	42	87	-59	-105	-32	13	-12	-15	5	-67	-65	-95	-12	-36	-57	-97	36	-83	-31	-105	-18	-101	-67	-62	3	-96	-9	-68	-67	-145	-73	-120	-2861	464	-17478	-521	-28356	-6013	-26622	-10064	-23382	-11953	-24057	879	-23512	-10283	-23938	455
0.765000	-25	45	86	-55	-107	-32	13	-12	-23	6	-73	-64	-99	-14	-30	-57	-104	34	-86	-27	-108	-22	-101	-69	-67	-1	-102	-10	-78	-73	-147	-77	-91	-2942	400	-17395	-623	-28287	-6534	-27470	-10481	-23330	-12429	-24123	-778	-23682	-10891	-24184	694
0.765833	-29	38	84	-60	-114	-36	10	-15	-23	1	-73	-67	-103	-16	-30	-59	-103	37	-86	-34	-107	-23	-100	-70	-65	1	-97	-15	-73	-70	-148	-76	-76	-3019	343	-17318	-1305	-28238	-7037	-28295	-10863	-23333	-12878	-24188	-4051	-23920	-11443	-24344	564
0.766667	-18	44	86	-62	-111	-33	10	-14	-22	3	-74	-66	-99	-14	-30	-59	-102	34	-85	-31	-97	-23	-99	-73	-67	-1	-101	-13	-74	-73	-149	-77	18	-3114	325	-17233	-256	-28231	-7533	-29093	-10591	-23403	-13288	-24280	-3450	-24227	-11951	-24400	348
0.767500	-23	43	86	-62	-111	-32	12	-21	-18	8	-72	-65	-96	-14	-28	-58	-104	33	-85	-32	-107	-24	-102	-70	-65	1	-101	-13	-73	-73	-147	-78	0	-3217	309	-17163	489	-28239	-8000	-29845	-10132	-23537	-13658	-24409	-1849	-24609	-12430	-24354	546
0.768333	-25	43	86	-60	-112	-34	9	-12	-17	4	-72	-65	-97	-13	-27	-55	-101	33	-84	-30	-109	-22	-108	-74	-65	0	-76	-11	-73	-66	-147	-76	-11	-3324	314	-17099	78	-28285	-8440	-30542	-8946	-23736	-13999	-24586	-2132	-25054	-12888	-24191	480
0.769167	-25	43	88	-60	-110	-30	12	-9	-22	1	-69	-65	-98	-18	-29	-61	-102	35	-85	-28	-107	-19	-99	-69	-64	4	-97	-11	-76	-69	-147	-77	-1	-3437	352	-17048	-380	-28338	-8844	-31175	-7674	-23987	-14314	-24816	-3827	-25555	-13357	-23919	507
0.770000	-23	46	89	-38	-111	-31	11	-12	-17	7	-69	-63	-93	-15	-26	-57	-98	36	-80	-30	-104	-22	-100	-69	-70	1	-97	-11	-68	-69	-148	-75	-122	-3561	377	-17012	-325	-28428	-9222	-31722	-6574	-24289	-14615	-25108	-5026	-26098	-13853	-23522	361
0.770833	-25	51	89	-56	-109	-30	15	-12	-18	8	-66	-63	-98	-12	-24	-53	-99	37	-83	-28	-102	-19	-99	-67	-64	5	-97	-13	-76	-68	-147	-72	-34	-3690	432	-16984	-214	-28492	-9567	-32198	-5393	-24619	-14911	-25447	-5662	-26678	-14403	-23021	23
0.771667	-16	46	88	-58	-109	-29	13	-13	-21	5	-70	-63	-94	-11	-28	-55	-99	35	-82	-31	-105	-23	-100	-69	-62	3	-97	-12	-73	-70	-146	-73	114	-3824	502	-16995	-242	-28605	-9897	-32493	-4154	-24970	-15219	-25833	-5724	-27260	-15026	-22419	55
0.772500	-25	45	88	-59	-109	-34	16	-12	-16	7	-75	-65	-100	-12	-27	-55	-100	34	-82	-29	-105	-24	-102	-68	-62	1	-99	-12	-94	-72	-147	-75	76	-3961	585	-16988	319	-28689	-10220	-32629	-2469	-25320	-15549	-26237	-4001	-27832	-15749	-21728	282
0.773333	-29	42	86	-62	-110	-34	11	-14	-21	6	-75	-63	-99	-15	-27	-58	-105	16	-90	-31	-111	-24	-107	-70	-65	0	-101	-13	-75	-70	-149	-76	121	-4098	673	-17056	1138	-28756	-10555	-32672	-335	-25652	-15909	-26642	-2736	-28371	-16579	-20962	394
0.774167	-27	41	82	-64	-114	-36	10	-18	-25	8	-79	-67	-98	-22	-28	-61	-102	29	-88	-34	-109	-24	-101	-72	-65	-4	-100	-12	-73	-73	-147	-75	239	-4235	775	-17114	-94	-28799	-10894	-32710	175	-25952	-16307	-27018	-6567	-28860	-17521	-20135	172
0.775000	-18	43	85	-63	-116	-35	10	-15	-19	3	-76	-66	-99	-14	-28	-61	-102	30	-88	-34	-108	-23	-101	-70	-66	0	-101	-14	-79	-73	-150	-73	222	-4365	879	-17193	692	-28816	-11306	-32703	932	-26190	-16750	-27340	-6095	-29281	-18585	-19268	244
0.775833	-24	45	88	-63	-112	-34	10	-16	-19	3	-75	-64	-97	-12	-27	-56	-99	33	-82	-31	-105	-25	-100	-68	-64	0	-102	-12	-74	-69	-147	-72	145	-4492	995	-17285	653	-28783	-11753	-32711	1600	-26371	-17246	-27580	-6403	-29622	-19758	-18372	202
0.776667	-25	46	88	-58	-108	-31	16	-13	-18	5	-75	-63	-93	-12	-26	-58	-102	34	-78	-35	-104	-23	-95	-69	-62	0	-97	-14	-73	-70	-146	-73	85	-4609	1098	-17407	361	-28748	-12273	-32710	1897	-26475	-17812	-27719	-6465	-29882	-21021	-17488	133
0.777500	-22	47	89	-80	-111	-34	13	-13	-17	4	-72	-61	-95	-11	-25	-59	-100	35	-82	-32	-111	-23	-100	-67	-63	2	-100	-11	-73	-67	-146	-74	118	-4707	1200	-17537	398	-28655	-12880	-32695	2103	-26501	-18437	-27725	-6459	-30047	-22363	-16622	826
0.778333	-22	44	87	-57	-108	-33	16	-10	-15	7	-74	-64	-96	-14	-25	-58	-99	35	-83	-23	-102	-24	-98	-66	-60	2	-99	-15	-73	-72	-146	-74	141	-4812	1293	-17689	653	-28533	-13577	-32594	2388	-26445	-19124	-27597	-6713	-30130	-23732	-15802	1331
0.779167	-24	44	87	-60	-110	-34	12	-13	-15	3	-73	-64	-97	-17	-28	-57	-100	34	-83	-33	-109	-25	-99	-68	-64	4	-98	-12	-69	-69	-145	-73	240	-4899	1376	-17848	-596	-28370	-14371	-32344	2215	-26305	-19869	-27300	-9932	-30125	-25086	-15054	764
0.780000	-22	45	88	-59	-108	-33	12	-12	-19	6	-73	-65	-98	-15	-27	-58	-99	34	-82	-41	-107	-24	-107	-66	-62	0	-104	-16	-75	-68	-146	-72	391	-4964	1453	-18020	-164	-28170	-15254	-32020	2218	-26087	-20672	-26846	-9570	-30051	-26397	-14393	457
0.780833	-26	40	84	-62	-112	-35	12	-15	-19	3	-74	-65	-95	-19	-29	-65	-101	32	-87	-36	-105	-26	-101	-68	-64	0	-102	-14	-73	-73	-147	-65	420	-5020	1507	-18200	621	-27942	-16223	-31642	2186	-25807	-21512	-26234	-7526	-29915	-27617	-13826	607
0.781667	-28	39	85	-61	-112	-36	9	-17	-23	0	-77	-67	-98	-17	-32	-64	-102	30	-103	-35	-112	-29	-107	-70	-67	-5	-102	-15	-77	-73	-149	-76	425	-5062	1552	-18378	516	-27694	-17268	-31230	2660	-25469	-22401	-25473	-6732	-29739	-28703	-13379	108
0.782500	-29	39	80	-62	-116	-35	20	-36	-18	1	-76	-65	-93	-18	-31	-62	-103	32	-87	-34	-103	-25	-100	-67	-64	0	-101	-13	-92	-69	-144	-83	421	-5086	1549	-18562	166	-27412	-18363	-30770	3151	-25077	-23297	-24573	-7501	-29530	-29607	-13055	-74
0.783333	-22	41	86	-59	-109	-34	12	-16	-17	3	-72	-66	-93	-16	-27	-58	-98	33	-82	-33	-105	-26	-100	-69	-61	-1	-99	-12	-70	-70	-143	-73	379	-5095	1589	-18746	-75	-27118	-19493	-30283	3315	-24662	-24202	-23568	-8041	-29312	-30310	-12862	45
0.784167	-23	41	87	-57	-110	-32	12	-4	-21	3	-72	-65	-95	-15	-30	-60	-96	35	-83	-32	-103	-21	-99	-66	-63	0	-98	-11	-70	-69	-144	-66	372	-5091	1591	-18930	-153	-26810	-20622	-29762	3420	-24235	-25093	-22479	-8079	-29100	-30803	-12794	-147
0.785000	-4	45	87	-57	-109	-34	11	-14	-17	6	-70	-65	-96	-15	-27	-60	-99	35	-82	-33	-105	-26	-101	-68	-61	-19	-101	-13	-69	-68	-145	-74	281	-5079	1536	-19113	256	-26499	-21722	-29212	3374	-23809	-25949	-21343	-7518	-28901	-31064	-12841	-129
0.785833	-24	40	85	-58	-110	-40	12	-17	-22	4	-77	-67	-97	-18	-31	-62	-99	32	-84	-35	-104	-25	-100	-69	-63	0	-99	-16	-72	-73	-146	-63	13	-5062	1477	-19290	1134	-26178	-22747	-28616	3346	-23397	-26745	-20185	-5452	-28730	-31106	-12997	-78
0.786667	-26	39	84	-60	-114	-35	8	-17	-18	3	-75	-65	-103	-17	-32	-64	-100	44	-85	-29	-108	-27	-102	-70	-65	-1	-102	-15	-72	-73	-149	-74	-3	-5041	1397	-19469	1663	-25866	-23676	-27974	3703	-23002	-27469	-19035	-2938	-28584	-30915	-13241	-234
0.787500	-26	39	84	-61	-113	-34	9	-15	-19	4	-76	-72	-100	-18	-30	-63	-99	32	-86	-34	-105	-27	-101	-72	-65	-1	-115	-19	-74	-74	-147	-75	130	-5017	1295	-19638	-403	-25548	-24472	-27285	2641	-22640	-28096	-17924	-6538	-28477	-30525	-13562	-260
0.788333	-25	37	85	-61	-112	-34	12	-15	-19	5	-74	-68	-72	-17	-59	-65	-99	11	-87	-34	-105	-25	-102	-72	-63	0	-97	-15	-73	-70	-145	-73	166	-4994	1171	-19801	-61	-25229	-25116	-26539	1575	-22312	-28595	-16880	-6224	-28395	-29959	-13926	-178
0.789167	-24	38	85	-60	-110	-36	8	-10	-19	3	-77	-67	-98	-16	-30	-60	-100	36	-86	-34	-105	-25	-103	-73	-61	0	-99	-16	-72	-70	-146	-83	108	-4975	1025	-19961	845	-24915	-25563	-25737	1327	-22029	-28962	-15938	-5051	-28342	-29248	-14321	-116
0.790000	-25	36	84	-60	-110	-36	10	-15	-18	3	-72	-68	-96	-21	-30	-67	-103	23	-90	-45	-111	-27	-103	-73	-63	-1	-100	-17	-74	-70	-148	-76	110	-4959	856	-20120	608	-24606	-25824	-24881	715	-21786	-29183	-15103	-4111	-28308	-28424	-14728	-426
0.790833	-25	37	82	-62	-110	-38	10	-18	-18	4	-76	-66	-95	-19	-32	-64	-102	36	-86	-33	-104	-26	-101	-75	-66	-1	-99	-3	-91	-68	-147	-78	182	-4944	680	-20266	279	-24292	-25873	-23969	299	-21580	-29236	-14388	-3589	-28278	-27515	-15120	-376
0.791667	-26	38	84	-59	-108	-32	9	-13	-18	3	-74	-66	-95	7	-31	-61	-98	32	-82	-31	-104	-24	-102	-72	-65	-3	-100	-13	-70	-70	-150	-77	249	-4943	484	-20415	503	-23974	-25723	-23002	-206	-21404	-29131	-13810	-2729	-28244	-26574	-15479	-345
0.792500	-25	41	87	-60	-109	-36	12	-17	-17	4	-70	-60	-95	-16	-27	-62	-100	35	-83	-33	-107	-25	-109	-74	-65	0	-97	-15	-74	-68	-149	-73	306	-4945	274	-20560	-634	-23651	-25379	-21995	-1496	-21260	-28860	-13362	-5563	-28195	-25627	-15794	-493
0.793333	-24	41	86	-53	-111	-36	11	-12	-16	10	-75	-64	-98	-13	-32	-56	-101	35	-86	-31	-107	-23	-101	-72	-66	0	-99	-13	-75	-70	-150	-75	235	-4951	53	-20703	-700	-23305	-24853	-20951	-2381	-21134	-28432	-13051	-5657	-28118	-24715	-16056	-748
0.794167	-23	41	87	-53	-114	-35	9	-14	-17	3	-73	-64	-97	-16	-29	-58	-99	37	-87	-35	-111	-27	-102	-72	-62	0	-105	-17	-74	-70	-147	-77	121	-4962	-177	-20848	366	-22947	-24178	-19885	-2987	-21028	-27852	-12859	-2721	-28002	-23850	-16249	-378
0.795000	-26	42	89	-62	-111	-35	10	-15	-18	4	-75	-66	-96	-18	-30	-60	-102	35	-92	-35	-109	-25	-101	-55	-65	0	-100	-15	-75	-69	-148	-73	181	-4971	-414	-20988	459	-22559	-23377	-18822	-3263	-20926	-27137	-12780	-1000	-27842	-23055	-16377	-403
0.795833	-28	42	63	-64	-112	-32	19	-12	-18	5	-73	-64	-94	-14	-30	-57	-97	39	-85	-32	-108	-22	-99	-80	-64	3	-97	-3	-73	-65	-145	-72	205	-4974	-654	-21124	-512	-22153	-22482	-17770	-3373	-20820	-26303	-12784	-2086	-27621	-22337	-16436	-573
0.796667	-22	46	94	-57	-105	-29	18	-11	-13	7	-72	-58	-91	-12	-27	-55	-95	38	-80	-28	-102	-19	-96	-66	-61	3	-96	-9	-70	-65	-143	-70	146	-4976	-890	-21258	-662	-21746	-21537	-16760	-3874	-20712	-25366	-12878	-3311	-27348	-21709	-16440	-524
0.797500	-22	43	89	-60	-111	-32	13	-10	-17	6	-72	-63	-97	-12	-29	-55	-102	38	-85	-28	-103	-21	-99	-67	-65	8	-99	-8	-70	-67	-146	-74	124	-4976	-1132	-21394	-531	-21271	-20571	-15805	-4062	-20587	-24357	-13033	-3882	-27018	-21164	-16396	-451
0.798333	-22	44	92	-59	-110	-26	12	-13	-4	3	-76	-61	-95	-8	-28	-58	-98	36	-83	-31	-105	-22	-101	-70	-65	-4	-101	-11	-73	-68	-147	-77	88	-4962	-1369	-21525	-800	-20800	-19609	-14930	-4100	-20443	-23318	-13236	-4268	-26628	-20691	-16306	-349
0.799167	-24	28	85	-60	-114	-34	9	-15	-19	2	-74	-63	-93	-16	-28	-59	-101	35	-82	-33	-102	-19	-90	-68	-63	2	-96	-6	-70	-66	-145	-75	-58	-4937	-1603	-21649	-420	-20312	-18682	-14150	-3935	-20268	-22250	-13466	-3730	-26172	-20270	-16196	-491
0.800000	-22	44	90	-59	-111	-32	10	-11	-32	6	-70	-60	-98	-14	-31	-55	-102	36	-83	-32	-108	-19	-98	-68	-65	2	-99	-11	-73	-65	-146	-75	-26	-4897	-1833	-21770	530	-19814	-17804	-13487	-2888	-20085	-21194	-13716	-1529	-25666	-19886	-16063	-632
0.800833	-24	50	90	-58	-103	-32	11	-10	-17	6	-69	-63	-97	-16	-30	-59	-99	36	-81	-31	-104	-21	-98	-72	-64	9	-98	-12	-72	-68	-145	-74	45	-4847	-2062	-21881	-833	-19322	-17042	-12944	-2599	-19833	-20164	-13968	-4681	-25108	-19522	-15928	-606
0.801667	-22	45	91	-59	-110	-31	12	-11	-19	5	-72	-62	-95	-14	-29	-56	-98	38	-80	-32	-107	-24	-98	-68	-66	2	-98	-10	-74	-68	-148	-74	3	-4782	-2285	-21987	-1057	-18842	-16351	-12547	-3149	-19571	-19184	-14223	-5946	-24509	-19152	-15803	-844
0.802500	-21	46	90	-56	-108	-29	13	-11	-17	7	-72	-61	-98	-14	-28	-58	-100	42	-80	-28	-104	-17	-97	-67	-60	4	-96	-9	-73	-68	-147	-68	-4	-4710	-2503	-22080	-39	-18382	-15750	-12284	-2526	-19267	-18273	-14462	-4472	-23875	-18767	-15699	-672
0.803333	-21	46	91	-53	-103	-53	16	-10	-16	10	-68	-59	-91	-15	-24	-56	-96	40	-80	-28	-103	-19	-96	-66	-60	5	-95	-8	-68	-67	-143	-72	27	-4625	-2727	-22165	-69	-17958	-15241	-12172	-1970	-18937	-17444	-14688	-3365	-23211	-18347	-15619	-551
0.804167	-22	46	90	-53	-105	-29	16	-10	-15	6	-70	-61	-95	-12	-24	-56	-97	38	-81	-28	-103	-15	-96	-65	-61	8	-97	-9	-68	-65	-142	-69	24	-4535	-2935	-22238	-15	-17556	-14820	-12201	-1023	-18577	-16703	-14899	-2969	-22536	-17881	-15587	-249
0.805000	-21	46	89	-53	-107	-31	17	-11	-13	8	-66	-59	-94	-14	-26	-31	-95	55	-80	-28	-101	-21	-94	-67	-60	6	-96	-9	-67	-68	-144	-70	110	-4443	-3144	-22303	406	-17214	-14471	-12346	67	-18195	-16048	-15085	-1989	-21850	-17368	-15554	-255
0.805833	-23	43	69	-59	-78	-30	12	-12	-19	2	-73	-61	-95	-13	-27	-58	-101	38	-83	-30	-105	-21	-99	-74	-65	0	-100	-11	-59	-67	-147	-75	151	-4347	-3353	-22354	38	-16922	-14172	-12652	886	-17795	-15488	-15256	-4068	-21159	-16803	-15566	-444
0.806667	-26	40	86	-59	-107	-33	15	-10	-22	4	-73	-63	-95	-17	-28	-66	-101	32	-81	-33	-108	-25	-99	-74	-62	-1	-100	-15	-75	-73	-148	-94	73	-4252	-3547	-22394	398	-16693	-13910	-13053	1620	-17372	-14996	-15406	-4815	-20482	-16198	-15601	-687
0.807500	-25	40	84	-62	-112	-39	7	-19	-21	1	-77	-67	-99	-17	-30	-63	-100	32	-88	-32	-86	-45	-103	-73	-66	-1	-99	-12	-70	-72	-147	-76	-25	-4157	-3751	-22423	1752	-16516	-13657	-13548	2345	-16934	-14569	-15516	-1927	-19813	-15547	-15646	-367
0.808333	-24	41	84	-61	-110	-33	4	-15	-16	3	-46	-64	-97	-18	-30	-62	-97	37	-83	-32	-105	-25	-102	-68	-63	0	-100	-13	-73	-72	-147	-75	-117	-4071	-3941	-22439	2266	-16389	-13376	-14119	3176	-16492	-14197	-15637	688	-19163	-14878	-15701	-281
0.809167	-26	41	84	-59	-110	-36	7	-13	-21	4	-70	-64	-93	-17	-29	-61	-98	36	-84	-31	-108	-25	-115	-69	-63	0	-99	-11	-72	-70	-143	-73	-145	-3989	-4120	-22453	1773	-16321	-13101	-14745	4429	-16052	-13865	-15724	924	-18534	-14193	-15755	-420
0.810000	-22	41	87	-60	-109	-35	12	-12	-17	2	-73	-66	-97	-18	-28	-49	-97	37	-82	-32	-105	-22	-101	-68	-61	0	-99	-16	-77	-72	-147	-70	-137	-3896	-4290	-22462	1188	-16297	-12763	-15411	5058	-15621	-13563	-15792	192	-17943	-13515	-15789	-322
0.810833	-22	43	87	-62	-109	-32	13	-13	-18	6	-72	-64	-95	-15	-28	-61	-98	38	-85	-31	-116	-22	-100	-67	-67	3	-98	-13	-70	-70	-144	-74	-161	-3852	-4448	-22462	1192	-16315	-12368	-16095	5599	-15204	-13261	-15837	-99	-17373	-12850	-15804	-242
0.811667	-25	43	86	-60	-111	-33	11	-13	-17	5	-96	-64	-93	-14	-28	-60	-97	37	-82	-31	-104	-21	-100	-68	-63	-1	-98	-13	-72	-73	-143	-74	-137	-3802	-4588	-22458	1158	-16360	-11914	-16806	5976	-14799	-12959	-15866	200	-16844	-12227	-15791	-286
0.812500	-22	39	81	-59	-108	-34	12	-13	-17	5	-74	-64	-94	-13	-27	-57	-100	36	-80	-32	-104	-23	-101	-73	-61	-1	-100	-11	-72	-69	-146	-73	-84	-3762	-4715	-22460	1049	-16422	-11389	-17453	6061	-14417	-12631	-15871	982	-16338	-11650	-15748	-251
0.813333	-21	42	88	-57	-105	-28	13	-11	-17	-3	-73	-64	-93	-12	-26	-56	-99	38	-82	-30	-103	-22	-99	-68	-65	-3	-100	-9	-65	-69	-144	-75	-165	-3735	-4814	-22464	1404	-16490	-10789	-18097	6658	-14067	-12299	-15858	3678	-15907	-11130	-15667	-135
0.814167	-32	41	82	-61	-110	-35	10	-14	-19	4	-72	-65	-99	-16	-30	-64	-103	35	-86	-32	-108	-25	-101	-72	-63	-3	-99	-11	-74	-73	-149	-76	-271	-3716	-4898	-22477	172	-16558	-10131	-18694	6687	-13750	-11935	-15823	1951	-15499	-10671	-15543	-91
0.815000	-28	41	86	-62	-112	-39	8	-18	-21	4	-55	-66	-99	-22	-30	-70	-104	35	-87	-34	-112	-26	-103	-73	-65	-1	-104	-15	-76	-73	-151	-79	-155	-3705	-4956	-22501	-1179	-16615	-9422	-19227	5068	-13472	-11546	-15774	-940	-15132	-10271	-15396	-341
0.815833	-24	38	78	-62	-113	-34	7	-16	-22	4	-73	-65	-98	-19	-32	-62	-101	36	-85	-33	-108	-24	-99	-73	-66	0	-99	-4	-73	-72	-146	-76	-102	-3698	-4982	-22527	-690	-16643	-8667	-19728	4266	-13222	-11119	-15697	-93	-14796	-9930	-15215	-36
0.816667	-23	44	89	-59	-116	-32	15	-9	-18	8	-72	-63	-81	-10	-26	-56	-97	42	-82	-30	-105	-22	-99	-65	-60	1	-101	-8	-99	-68	-145	-62	-165	-3702	-5001	-22566	-1374	-16653	-7892	-20148	3201	-13018	-10678	-15606	-186	-14513	-9652	-15014	-160
0.817500	-22	45	89	-59	-104	-32	12	-10	-17	9	-70	-64	-96	-15	-25	-60	-112	41	-82	-32	-93	-21	-98	-69	-59	0	-97	-11	-74	-69	-145	-77	-187	-3712	-4974	-22620	-1508	-16638	-7102	-20519	2422	-12857	-10218	-15513	-7	-14268	-9426	-14818	-277
0.818333	-22	44	84	-60	-109	-33	35	-9	-13	8	-75	-63	-92	-14	-25	-59	-96	39	-84	-33	-107	-24	-99	-66	-61	1	-99	-12	-69	-67	-146	-74	-161	-3725	-4940	-22682	-1532	-16603	-6317	-20818	1965	-12739	-9747	-15416	594	-14056	-9240	-14630	-203
0.819167	-13	44	87	-58	-107	-33	12	-11	-17	5	-75	-65	-94	-15	-28	-58	-97	36	-83	-35	-104	-21	-105	-66	-64	0	-105	-13	-70	-69	-148	-75	-200	-3743	-4879	-22748	-1931	-16547	-5570	-21062	1342	-12669	-9278	-15324	-1319	-13888	-9100	-14467	84
0.820000	-26	40	85	-60	-111	-32	10	-13	-27	6	-58	-64	-95	0	-30	-61	-102	36	-83	-34	-104	-22	-100	-68	-62	0	-100	-11	-74	-70	-149	-76	-194	-3765	-4809	-22826	-2108	-16486	-4858	-21250	477	-12641	-8813	-15244	-3325	-13753	-8945	-14351	98
0.820833	-23	43	88	-62	-109	-34	11	-13	-23	3	-74	-65	-100	-17	-27	-59	-100	38	-84	-32	-118	-24	-97	-70	-66	0	-96	-11	-77	-68	-147	-74	-181	-3781	-4712	-22901	-919	-16419	-4204	-21389	-29	-12656	-8365	-15189	-1407	-13651	-8814	-14297	178
0.821667	-28	41	87	-59	-112	-34	12	-11	-23	5	-92	-64	-99	-13	-27	-60	-98	35	-84	-33	-110	-22	-99	-69	-64	-1	-99	-14	-72	-66	-147	-75	-187	-3800	-4615	-22976	-286	-16364	-3617	-21498	-401	-12711	-7933	-15161	1016	-13583	-8682	-14314	382
0.822500	-25	43	87	-61	-110	-33	12	-13	-17	7	-72	-67	-97	-14	-26	-65	-100	36	-82	-35	-107	-11	-98	-70	-66	-1	-99	-14	-70	-68	-145	-74	-177	-3819	-4513	-23045	-606	-16334	-3110	-21569	-45	-12811	-7526	-15177	1580	-13545	-8535	-14417	249
0.823333	-25	46	87	-57	-109	-32	15	-11	-17	7	-72	-66	-98	-16	-29	-57	-100	34	-83	-34	-105	-24	-99	-69	-66	0	-102	-12	-74	-57	-147	-77	-121	-3840	-4403	-23109	-1004	-16333	-2684	-21618	126	-12947	-7152	-15243	713	-13538	-8376	-14618	241
0.824167	-25	42	86	-61	-114	-34	10	-13	-17	3	-73	-66	-96	-17	-28	-57	-100	35	-81	-33	-102	-23	-101	-69	-63	2	-97	-11	-69	-64	-143	-75	-107	-3849	-4301	-23160	-880	-16373	-2341	-21650	329	-13113	-6807	-15360	-7	-13553	-8188	-14911	316
0.825000	-25	43	87	-58	-105	-31	16	-10	-16	6	-70	-45	-98	-17	-26	-56	-88	35	-80	-30	-104	-21	-98	-69	-65	4	-96	-13	-70	-67	-145	-73	-212	-3862	-4209	-23199	-620	-16455	-2084	-21672	587	-13308	-6497	-15535	-129	-13600	-7976	-15305	325
0.825833	-26	43	87	-63	-111	-33	12	-13	-21	6	-69	-64	-98	-16	-28	-60	-100	36	-84	-36	-94	-23	-101	-31	-70	0	-98	-13	-73	-67	-145	-76	-255	-3871	-4129	-23224	-335	-16605	-1913	-21692	1014	-13536	-6219	-15785	597	-13670	-7743	-15802	445
0.826667	-25	43	85	-57	-113	-35	11	-15	-18	9	-74	-65	-96	-16	-31	-61	-103	34	-82	-33	-107	-23	-102	-73	-64	0	-99	-16	-69	-72	-159	-76	-185	-3875	-4061	-23217	488	-16797	-1809	-21712	2148	-13790	-5973	-16101	3247	-13767	-7484	-16372	428
0.827500	-25	43	85	-59	-111	-35	11	-13	-18	5	-70	-62	-95	-15	-28	-59	-101	43	-88	-35	-101	-23	-101	-67	-64	-3	-101	-14	-73	-67	-147	-76	-163	-3871	-4014	-23209	463	-17032	-1774	-21730	3102	-14060	-5756	-16472	2863	-13878	-7205	-17016	417
0.828333	-24	42	87	-60	-112	-34	-8	-15	-19	3	-76	-65	-96	-16	-26	-59	-100	33	-84	-32	-104	-23	-101	-70	-65	-1	-102	-14	-73	-65	-145	-74	-218	-3874	-3976	-23172	-855	-17322	-1789	-21757	2297	-14337	-5562	-16910	-1012	-14010	-6910	-17720	265
0.829167	-27	41	81	-59	-109	-33	11	-14	-19	4	-73	-65	-96	-15	-27	-59	-100	37	-84	-38	-105	-23	-91	-46	-60	0	-98	-14	-70	-66	-146	-74	-190	-3846	-3965	-23118	423	-17647	-1852	-21785	2660	-14622	-5389	-17392	368	-14157	-6604	-18467	340
0.830000	-21	42	90	-58	-105	-31	17	-13	-16	-1	-64	-63	-92	-8	-25	-55	-97	37	-81	-31	-102	-18	-99	-69	-64	1	-97	-12	-67	-65	-143	-73	-149	-3815	-3968	-23049	552	-17993	-1944	-21818	3002	-14910	-5237	-17923	804	-14324	-6302	-19227	282
0.830833	-21	42	85	-57	-110	-32	10	-15	-17	4	-72	-64	-96	-14	-30	-58	-101	36	-84	-33	-105	-21	-104	-69	-67	1	-98	-14	-72	-67	-148	-75	-161	-3781	-3993	-22968	481	-18354	-2056	-21843	3147	-15188	-5097	-18493	1622	-14506	-5994	-19996	170
0.831667	-24	41	88	-60	-114	-36	7	-17	-15	2	-66	-66	-96	-15	-32	-60	-102	34	-84	-33	-109	-24	-105	-73	-67	0	-101	-14	-74	-69	-149	-76	-182	-3739	-4032	-22875	506	-18710	-2175	-21866	3111	-15456	-4981	-19081	2306	-14701	-5700	-20744	279
0.832500	-27	38	84	-62	-111	-38	7	-17	-22	1	-75	-66	-99	-17	-32	-59	-128	32	-86	-33	-107	-23	-103	-69	-63	-3	-99	-14	-75	-68	-149	-75	-164	-3686	-4080	-22770	360	-19048	-2281	-21868	2993	-15701	-4865	-19675	1236	-14903	-5412	-21451	466
0.833333	-22	41	86	-84	-113	-38	8	-17	-21	6	-73	-65	-96	-15	-30	-59	-102	34	-83	-33	-110	-26	-104	-70	-64	0	-101	-7	-75	-70	-148	-76	-84	-3622	-4139	-22665	-739	-19359	-2372	-21862	2524	-15919	-4758	-20263	-1878	-15111	-5143	-22104	2849
0.834167	-27	40	86	-61	-110	-34	9	-17	-22	2	-75	-68	-98	-14	-29	-60	-100	42	-85	-33	-107	-25	-87	-72	-66	0	-104	-15	-76	-74	-148	-77	-155	-3550	-4202	-22558	101	-19616	-2435	-21825	2343	-16098	-4655	-20827	-978	-15326	-4887	-22687	9960
0.835000	-27	42	85	-61	-113	-35	8	-61	-18	6	-75	-66	-116	-15	-46	-56	-101	35	-87	-34	-108	-27	-102	-70	-66	0	-102	-12	-74	-75	-148	-74	-181	-3471	-4267	-22452	936	-19819	-2462	-21753	1938	-16237	-4560	-21349	776	-15537	-4650	-23195	11880
0.835833	-22	39	90	-62	-110	-36	11	-16	-17	5	-70	-67	-95	-16	-26	-58	-99	37	-82	-31	-107	-36	-99	-85	-61	1	-101	-12	-70	-70	-145	-72	-134	-3386	-4328	-22349	475	-19953	-2441	-21647	1807	-16326	-4470	-21830	549	-15749	-4425	-23615	7517
0.836667	-25	43	93	-64	-109	-33	15	-11	-14	58	-68	-63	-93	-11	-27	-58	-97	36	-85	-33	-104	-21	-98	-65	-61	5	-87	-9	-69	-68	-146	-68	-110	-3291	-4387	-22253	-174	-20016	-2380	-21507	1394	-16368	-4385	-22239	-978	-15954	-4221	-23946	6016
0.837500	-22	44	88	-56	-107	-33	15	-15	-17	5	-74	-61	-127	-12	-22	-56	-97	35	-98	-30	-103	-22	-100	-68	-63	0	-101	-12	-72	-70	-144	-73	-193	-3198	-4427	-22164	-90	-20003	-2267	-21319	607	-16357	-4301	-22583	-1916	-16149	-4030	-24177	5437
0.838333	-23	51	90	-56	-107	-32	12	-8	-15	5	-70	-63	-94	-10	-26	-58	-102	34	-82	-33	-101	-21	-100	-67	-63	2	-99	-10	-73	-69	-148	-82	-207	-3094	-4459	-22087	-127	-19908	-2107	-21095	-318	-16287	-4218	-22845	-2725	-16328	-3858	-24326	4175
0.839167	-24	44	88	-59	-108	-35	11	-14	-17	3	-73	-67	-96	-13	-26	-60	-98	36	-84	-32	-128	-27	-100	-73	-73	0	-99	-11	-75	-69	-149	-75	-177	-2988	-4475	-22018	-445	-19746	-1904	-20827	-1324	-16164	-4129	-23025	-3127	-16491	-3692	-24379	3173
0.840000	-23	43	89	-59	-108	-32	11	-9	-19	2	-73	-65	-95	-22	-27	-63	-100	37	-86	-36	-104	-24	-103	-70	-63	-3	-101	-12	-64	-73	-152	-79	-121	-2878	-4473	-21965	-52	-19514	-1649	-20521	-1820	-15993	-4064	-23120	-1580	-16634	-3538	-24368	2215
0.840833	-26	41	84	-63	-114	-41	6	-15	-22	0	-76	-67	-97	-18	-30	-61	-100	33	-87	-35	-107	-22	-113	-70	-61	0	-102	-13	-72	-69	-151	-76	-98	-2759	-4450	-21915	115	-19216	-1358	-20180	-1796	-15772	-3985	-23122	-717	-16734	-3387	-24267	1501
0.841667	-24	44	85	-61	-112	-36	11	-13	-17	3	-75	-66	-100	-18	-29	-60	-99	33	-87	-35	-107	-24	-98	-69	-63	0	-100	-13	-73	-74	-147	-72	-200	-2637	-4405	-21871	-1529	-18868	-1026	-19807	-3337	-15508	-3900	-23042	-5009	-16821	-3245	-24108	241
0.842500	-25	44	85	-59	-109	-35	15	-12	-17	3	-75	-65	-93	-14	-29	-58	-97	38	-87	-65	-107	-24	-99	-69	-65	1	-99	-15	-70	-69	-143	-73	-314	-2503	-4344	-21855	-369	-18478	-678	-19414	-4254	-15206	-3808	-22876	-4246	-16860	-3107	-23891	-679
0.843333	-19	23	88	-57	-110	-33	21	-12	-16	3	-75	-66	-94	-14	-25	-57	-100	34	-83	-33	-103	-22	-98	-67	-62	3	-97	-13	-70	-66	-180	-72	-325	-2364	-4259	-21835	206	-18051	-301	-19004	-4582	-14867	-3713	-22640	-3929	-16867	-2974	-23633	-532
0.844167	-22	44	85	-55	-107	-34	15	-11	-16	5	-74	-62	-91	-12	-25	-59	-98	35	-87	-33	-109	-19	-90	-64	-59	1	-96	-13	-69	-66	-144	-72	-324	-2217	-4161	-21830	276	-17608	87	-18592	-4750	-14510	-3603	-22344	-3333	-16835	-2853	-23333	-1266
0.845000	-17	46	94	-55	-103	-31	13	-14	-13	21	-72	-62	-98	-13	-26	-60	-97	35	-84	-32	-100	-21	-98	-68	-63	1	-97	-11	-69	-67	-145	-72	-196	-2059	-4045	-21825	349	-17148	475	-18183	-4593	-14144	-3489	-21984	-3001	-16764	-2737	-23005	-1719
0.845833	-19	44	85	-58	-108	-33	11	-11	-14	5	-72	-64	-95	-14	-27	-60	-100	34	-86	-33	-102	-24	-99	-68	-61	0	-98	-14	-72	-68	-146	-76	-94	-1899	-3920	-21830	613	-16688	863	-17787	-4233	-13767	-3351	-21584	-2788	-16656	-2623	-22651	-1726
0.846667	-22	44	82	-57	-108	-18	10	-15	-27	3	-74	-65	-87	-15	-27	-58	-97	33	-85	-32	-104	-24	-99	-72	-62	-1	-83	-14	-80	-67	-144	-75	-199	-1721	-3782	-21838	-406	-16228	1233	-17418	-4254	-13383	-3199	-21140	-5902	-16509	-2513	-22278	-2144
0.847500	-21	41	85	-61	-111	-38	10	-15	-19	4	-76	-72	-97	-17	-30	-63	-98	34	-80	-38	-104	-23	-100	-73	-63	-1	-101	-16	-73	-72	-148	-76	-144	-1542	-3645	-21849	4	-15774	1586	-17072	-3940	-13009	-3047	-20673	-5121	-16320	-2407	-21889	-3425
0.848333	-31	45	86	-56	-110	-38	7	-23	-22	1	-78	-65	-97	-16	-29	-61	-99	32	-88	-35	-108	-25	-107	-72	-62	-6	-100	-15	-74	-74	-146	-73	-112	-1353	-3502	-21865	972	-15332	1911	-16765	-3636	-12642	-2837	-20194	-1697	-16112	-2306	-21494	-2393
0.849167	-27	38	81	-61	-111	-40	8	-18	-24	0	-75	-69	-98	-19	-30	-63	-99	32	-88	-34	-101	-22	-102	-69	-65	-1	-98	-14	-75	-73	-147	-76	-158	-1157	-3350	-21881	1110	-14890	2211	-16495	-2874	-12281	-2628	-19699	492	-15869	-2210	-21082	-2406
0.850000	-26	42	84	-60	-112	-34	10	-17	-22	19	-76	-67	-97	-15	-32	-63	-100	34	-88	-36	-108	-25	-102	-72	-63	0	-99	-12	-72	-72	-149	-69	-17	-956	-3203	-21899	656	-14464	2465	-16271	-2034	-11949	-2398	-19219	275	-15602	-2111	-20658	-3249
0.850833	-23	45	86	-58	-109	-33	9	-13	-19	7	-74	-66	-93	-15	-29	-61	-102	33	-86	-34	-105	-25	-128	-70	-64	-3	-99	-13	-75	-76	-147	-74	47	-755	-3063	-21922	512	-14047	2683	-16099	-1241	-11627	-2158	-18743	5	-15313	-2005	-20220	-3168
0.851667	-25	41	85	-47	-109	-35	11	-14	-12	6	-74	-64	-96	-17	-29	-61	-102	33	-88	-35	-108	-22	-100	-68	-64	0	-99	-13	-73	-70	-147	-73	-38	-549	-2935	-21949	379	-13635	2860	-15975	-234	-11324	-1907	-18278	-211	-15015	-1921	-19776	-3221
0.852500	-23	43	87	-57	-113	-32	10	-15	-19	4	-77	-63	-98	10	-31	-61	-101	33	-87	-34	-108	-23	-102	-68	-64	-1	-102	-16	-73	-73	-146	-75	12	-354	-2816	-21972	92	-13228	2988	-15899	453	-11040	-1663	-17830	-241	-14706	-1827	-19314	-3290
0.853333	-25	39	87	-62	-110	-33	9	-17	-18	3	-75	-68	-96	-16	-30	-63	-100	32	-90	-38	-107	-23	-100	-70	-62	-4	-103	-16	-72	-72	-147	-72	54	-166	-2709	-22000	293	-12822	3068	-15867	745	-10766	-1390	-17401	1605	-14397	-1738	-18833	-3476
0.854167	-26	40	85	-61	-111	-36	8	-17	-21	3	-74	-66	-98	-14	-29	-62	-111	33	-90	-35	-108	-26	-104	-74	-65	-5	-101	-15	-73	-70	-147	-76	26	16	-2602	-22028	1053	-12417	3105	-15876	1192	-10507	-1140	-16998	4295	-14086	-1651	-18335	-3229
0.855000	-25	38	85	-60	-113	-33	6	-19	-28	4	-74	-65	-98	-16	-33	-62	-102	33	-88	-34	-105	-23	-104	-72	-62	-3	-100	-14	-73	-73	-150	-79	95	196	-2516	-22058	-496	-12013	3104	-15919	298	-10260	-890	-16602	281	-13783	-1562	-17810	-3301
0.855833	-22	42	86	-60	-109	-35	9	-15	-19	3	-70	-67	-95	-17	-31	-61	-77	36	-85	-35	-94	-28	-103	-70	-65	-1	-98	-13	-70	-70	-149	-75	3	362	-2439	-22087	-549	-11603	3048	-15994	-596	-10047	-666	-16241	-418	-13476	-1482	-17257	-4163
0.856667	-21	42	87	-58	-108	-31	10	-14	-18	3	-73	-66	-99	-17	-32	-59	-102	35	-85	-33	-107	-24	-102	-70	-63	-1	-96	-17	-76	-74	-150	-76	16	509	-2374	-22122	-96	-11202	2964	-16084	-704	-9792	-460	-15888	116	-13189	-1408	-16687	-3158
0.857500	-24	36	84	-64	-112	-39	6	-17	-21	1	-76	-64	-96	-28	-33	-59	-98	35	-80	-36	-107	-25	-103	-72	-61	-1	-101	-11	-72	-68	-148	-76	111	649	-2317	-22156	-25	-10795	2840	-16200	-1148	-9565	-289	-15546	1203	-12908	-1340	-16097	-3179
0.858333	-19	37	106	-61	-103	-33	11	-15	-17	3	-75	-66	-93	-16	-28	-58	-102	36	-87	-33	-102	-25	-101	-70	-62	-4	-98	-13	-70	-70	-168	-75	56	769	-2273	-22191	-311	-10396	2687	-16320	-1361	-9349	-151	-15230	1522	-12642	-1284	-15485	-3356
0.859167	-24	41	84	-59	-110	-32	13	-14	-17	4	-73	-62	-95	-15	-27	-57	-100	26	-86	-33	-105	-24	-118	-72	-60	-4	-98	-12	-75	-69	-147	-75	9	878	-2228	-22229	-248	-10007	2507	-16445	-1286	-9136	-45	-14912	1974	-12391	-1244	-14864	-3145
0.860000	-25	41	106	-59	-109	-29	11	-21	-23	0	-75	-64	-95	-16	-29	-61	-100	34	-84	-33	-104	-24	-102	-74	-64	-3	-101	-12	-72	-72	-147	-81	63	975	-2188	-22272	-985	-9625	2302	-16568	-1576	-8936	12	-14605	-1065	-12149	-1217	-14228	-2865
0.860833	-23	41	84	-61	-110	-32	10	-17	-18	4	-73	-65	-96	-16	-30	-59	-95	36	-82	-33	-107	-24	-95	-70	-65	-3	-101	-12	-73	-73	-149	-75	45	1051	-2148	-22309	-708	-9264	2084	-16686	-1694	-8751	34	-14305	-1387	-11917	-1202	-13590	-3720
0.861667	-27	41	88	-59	-95	-34	12	-17	8	3	-72	-64	-94	-17	-28	-60	-97	36	-85	-33	-108	-22	-100	-73	-63	-6	-98	-11	-70	-70	-148	-75	-111	1121	-2105	-22353	337	-8920	1854	-16787	-1682	-8556	13	-13987	1561	-11695	-1205	-12950	-2590
0.862500	-22	42	89	-59	-108	-31	15	-16	-17	4	-70	-67	-94	-15	-27	-60	-97	37	-82	-31	-102	-22	-100	-73	-60	1	-96	-9	-72	-69	-145	-73	-197	1179	-2062	-22398	560	-8606	1635	-16877	-1212	-8382	-46	-13675	3704	-11483	-1230	-12331	-1928
0.863333	-8	45	88	-56	-110	-31	13	-14	-17	8	-69	-60	-91	-9	-26	-56	-97	39	-83	-28	-103	-19	-101	-68	-59	0	-93	-14	-69	-67	-145	-70	-313	1228	-2009	-22441	28	-8312	1371	-16948	-516	-8223	-142	-13361	3238	-11280	-1268	-11730	-2182
0.864167	-22	42	87	-58	-110	-32	13	-15	-16	4	-66	-64	-95	-13	-28	-59	-100	35	-83	-31	-103	-18	-99	-70	-63	1	-96	-11	-70	-67	-146	-73	-264	1264	-1952	-22497	-316	-8050	1134	-17003	-160	-8082	-272	-13065	2363	-11083	-1327	-11159	-1883
0.865000	-23	45	90	-56	-109	-33	5	-14	-18	3	-69	-52	-95	-13	-27	-61	-98	37	-86	-32	-108	-24	-101	-72	-64	0	-99	-10	-73	-67	-149	-73	-164	1291	-1888	-22554	-164	-7830	893	-17035	219	-7959	-425	-12737	2228	-10894	-1396	-10624	-1792
0.865833	-25	41	86	-60	-111	-34	10	-18	-21	2	-74	-68	-96	-16	-30	-59	-103	35	-86	-31	-105	-22	-102	-69	-64	0	-99	-13	-74	-70	-148	-67	-185	1313	-1812	-22614	56	-7644	680	-17045	596	-7855	-599	-12409	2703	-10706	-1485	-10131	-1497
0.866667	-12	41	84	-60	-109	-29	11	-19	-18	2	-74	-66	-96	-16	-30	-61	-101	33	-86	-35	-108	-27	-102	-72	-63	0	-102	-11	-73	-68	-147	-75	-105	1326	-1738	-22681	173	-7497	482	-17031	1206	-7769	-783	-12103	3996	-10516	-1552	-9691	-1262
0.867500	-25	42	87	-58	-112	-36	11	-17	-22	3	-75	-65	-96	-17	-27	-64	-98	36	-84	-32	-110	-24	-102	-72	-64	-3	-99	-13	-76	-69	-145	-72	-49	1335	-1651	-22746	775	-7383	310	-16988	2568	-7696	-963	-11792	6520	-10330	-1631	-9308	-848
0.868333	-26	37	84	-59	-110	-33	11	-15	-18	4	-75	-66	-98	-14	-29	-61	-99	33	-86	-33	-107	-23	-101	-70	-64	-4	-102	-15	-70	-68	-145	-61	-36	1330	-1562	-22823	-385	-7311	160	-16920	2912	-7638	-1140	-11480	3535	-10143	-1705	-8984	-597
0.869167	-23	41	86	-58	-109	-34	11	-15	-19	2	-73	-66	-95	-13	-26	-60	-102	35	-86	-31	-103	-24	-95	-70	-65	-4	-100	-13	-74	-69	-144	-74	45	1326	-1471	-22902	-649	-7272	59	-16827	2268	-7589	-1299	-11177	2212	-9959	-1766	-8726	-1496
0.870000	-25	45	89	-56	-111	-33	11	-11	-13	6	-74	-64	-94	-14	-29	-62	-99	35	-85	-30	-105	-23	-100	-69	-62	-3	-97	-13	-69	-67	-146	-77	49	1314	-1379	-22992	317	-7270	-33	-16704	2482	-7550	-1437	-10886	2985	-9774	-1814	-8538	-548
0.870833	-22	44	89	-56	-103	-33	13	-10	-15	7	-72	-64	-93	-28	-28	-58	-99	35	-104	-32	-104	-23	-100	-69	-60	-3	-98	-12	-69	-67	-144	-72	24	1293	-1295	-23084	355	-7295	-77	-16555	2383	-7528	-1546	-10606	3360	-9585	-1837	-8411	-407
0.871667	-4	43	88	-56	-88	-32	12	-13	-14	5	-73	-64	-95	-12	-29	-59	-97	36	-84	-30	-103	-21	-97	-68	-60	-4	-99	-12	-67	-69	-143	-73	54	1266	-1206	-23186	144	-7348	-80	-16377	2332	-7483	-1633	-10348	3300	-9402	-1844	-8348	-551
0.872500	-25	42	86	-58	-110	-35	9	-13	-17	6	-73	-35	-92	-15	-29	-61	-98	36	-85	-32	-105	-25	-102	-70	-59	-1	-98	-12	-70	-69	-145	-74	102	1228	-1133	-23289	205	-7425	-46	-16171	2085	-7449	-1682	-10104	3681	-9221	-1820	-8349	-453
0.873333	-26	34	88	-59	-108	-35	9	-14	-17	2	-73	-68	-98	-16	-31	-62	-100	33	-88	-33	-109	-25	-104	-73	-62	-7	-98	-15	-50	-75	-146	-78	53	1181	-1061	-23399	-427	-7516	12	-15940	1490	-7411	-1703	-9891	948	-9042	-1768	-8410	79
0.874167	-27	38	82	-64	-113	-39	5	-19	-23	1	-74	-69	-97	-18	-32	-65	-101	39	-98	-36	-105	-25	-104	-73	-63	-4	-99	-14	-72	-72	-148	-77	120	1131	-994	-23510	-596	-7612	115	-15682	998	-7358	-1686	-9695	-534	-8861	-1689	-8517	-837
0.875000	-27	38	85	-60	-114	-36	9	-10	-21	15	-73	-68	-97	-15	-30	-62	-97	34	-86	-34	-104	-23	-103	-73	-61	-5	-101	-15	-72	-72	-146	-73	157	1064	-927	-23624	343	-7730	244	-15404	615	-7310	-1644	-9533	1428	-8690	-1578	-8670	-130
0.875833	-23	37	86	-58	-109	-33	11	-14	-18	5	-69	-64	-94	-17	-29	-65	-100	35	-86	-33	-107	-25	-99	-68	-61	2	-96	-11	-70	-72	-143	-75	113	998	-872	-23734	544	-7821	389	-15102	51	-7240	-1571	-9397	2999	-8520	-1448	-8862	661
0.876667	-21	42	80	-55	-111	-29	15	-11	-19	6	-72	-60	-95	-11	-28	-58	-100	35	-82	-32	-101	-21	-99	-67	-63	22	-98	-11	-70	-67	-144	-73	116	920	-813	-23848	-43	-7922	558	-14787	-96	-7165	-1489	-9297	2251	-8361	-1297	-9091	25
0.877500	-25	41	88	-58	-107	-31	12	0	-16	6	-68	-65	-95	-13	-28	-62	-99	33	-83	-31	-102	-23	-98	-69	-60	2	-97	-10	-68	-70	-143	-76	95	831	-752	-23953	-387	-8016	739	-14455	-367	-7061	-1387	-9223	939	-8211	-1146	-9345	15
0.878333	-13	43	88	-58	-105	-32	12	-13	-17	6	-72	-61	-93	-12	-27	-59	-96	34	-82	-30	-103	-23	-99	-68	-63	-7	-98	-11	-74	-56	-141	-75	113	739	-692	-24058	-245	-8095	917	-14118	-510	-6993	-1284	-9186	144	-8071	-983	-9620	54
0.879167	-23	41	86	-58	-109	-30	13	-11	-17	6	-70	-62	-96	-16	-29	-61	-101	35	-82	-17	-102	-22	-100	-70	-62	1	-96	-11	-68	-69	-144	-80	99	639	-623	-24159	-195	-8163	1094	-13777	-713	-6901	-1185	-9180	-343	-7931	-826	-9914	315
0.880000	-24	45	90	-57	-112	-32	13	-12	-13	7	-70	-61	-93	-14	-26	-57	-98	36	-82	-31	-107	-24	-99	-70	-57	1	-98	-9	-64	-67	-145	-74	27	533	-547	-24255	-95	-8217	1252	-13436	-1116	-6804	-1099	-9203	20	-7826	-672	-10210	487
0.880833	-23	47	88	-59	-105	-32	10	-15	-18	6	-70	-64	-97	-17	-32	-56	-100	35	-84	-33	-110	-24	-103	-69	-61	0	-96	-10	-73	-72	-148	-75	-44	418	-460	-24344	450	-8254	1401	-13084	-847	-6709	-1042	-9257	2448	-7718	-538	-10516	622
0.881667	-23	44	87	-60	-110	-17	11	-12	-19	4	-73	-64	-95	-15	-28	-58	-98	30	-84	-35	-107	-26	-100	-68	-64	-1	-98	-13	-74	-51	-146	-76	-191	303	-358	-24428	-289	-8276	1521	-12777	-756	-6623	-977	-9336	530	-7619	-421	-10821	950
0.882500	-23	40	84	-59	-112	-35	10	-14	-17	3	-62	-65	-97	-47	-28	-60	-97	32	-83	-33	-103	-23	-99	-67	-63	0	-97	-10	-74	-69	-143	-72	-207	190	-242	-24495	-1055	-8274	1618	-12466	-2058	-6534	-949	-9436	-2317	-7530	-329	-11118	-104
0.883333	-24	46	88	-63	-110	-30	13	-11	-15	8	-73	-63	-90	-12	-27	-56	-100	35	-81	-33	-102	-23	-99	-65	-64	0	-98	-9	-70	-69	-142	-73	-180	69	-109	-24563	163	-8274	1679	-12172	-2186	-6458	-952	-9556	-1129	-7450	-273	-11413	507
0.884167	-25	44	91	-57	-109	-29	13	-11	-21	7	-70	-63	-94	-13	-27	-55	-99	37	-97	-31	-103	-19	-97	-68	-62	1	-97	-10	-69	-67	-143	-70	-213	-47	40	-24622	175	-8251	1708	-11899	-2423	-6392	-989	-9689	-766	-7380	-248	-11695	870
0.885000	-23	46	89	-58	-109	-40	18	-10	-15	10	-69	-61	-93	-12	-23	-56	-96	36	-82	-31	-107	-18	-96	-64	-61	1	-95	-10	-70	-65	-142	-69	-205	-171	201	-24676	251	-8226	1704	-11666	-2423	-6337	-1040	-9832	-294	-7324	-257	-11971	624
0.885833	-23	44	87	-58	-110	-32	16	-13	-19	6	-75	-64	-97	-11	-25	-58	-101	25	-84	-34	-107	-21	-100	-66	-65	-1	-100	-11	-70	-68	-142	-74	-178	-274	378	-24733	493	-8198	1658	-11450	-1911	-6297	-1129	-9990	811	-7267	-305	-12232	666
0.886667	-27	41	86	-58	-112	-33	12	-15	-23	5	-74	-64	-99	-16	-29	-62	-107	29	-84	-35	-107	-24	-101	-68	-70	-1	-100	-15	-75	-72	-149	-76	-174	-384	571	-24782	145	-8165	1583	-11278	-1504	-6263	-1232	-10144	-618	-7223	-385	-12476	1155
0.887500	-24	43	90	-59	-113	-35	12	-12	-22	6	-75	-68	-97	-15	-28	-57	-100	33	-83	-33	-107	-25	-102	-70	-64	-3	-99	-10	-76	-70	-146	-76	-204	-486	779	-24834	-625	-8125	1476	-11138	-1343	-6241	-1355	-10308	-2646	-7176	-483	-12698	153
0.888333	-25	43	88	-57	-116	-33	10	-12	-21	6	-75	-65	-97	-14	-28	-60	-103	35	-84	-34	-105	-23	-99	-67	-65	0	-98	-13	-64	-68	-145	-75	-238	-568	994	-24880	267	-8099	1344	-11020	-842	-6222	-1490	-10459	-609	-7135	-611	-12899	164
0.889167	-24	44	87	-61	-111	-34	11	-13	-21	6	-76	-64	-97	-12	-26	-59	-101	45	-85	-32	-107	-24	-104	-67	-67	-1	-98	-12	-76	-69	-147	-72	-183	-646	1219	-24927	1007	-8071	1190	-10946	-255	-6206	-1617	-10606	2268	-7096	-754	-13077	1274
0.890000	-24	42	77	-59	-111	-35	10	-13	-19	5	-76	-64	-103	-14	-29	-57	-103	33	-86	-33	-105	-22	-103	-67	-65	-4	-98	-14	-73	-74	-148	-77	-170	-704	1450	-24977	603	-8049	1005	-10908	731	-6194	-1764	-10751	2482	-7062	-914	-13233	672
0.890833	-27	39	84	-63	-116	-36	9	-17	-23	3	-75	-66	-97	-11	-28	-61	-102	33	-102	-34	-109	-24	-102	-70	-65	-1	-98	-12	-74	-70	-145	-77	-165	-750	1683	-25028	-52	-8049	813	-10896	1219	-6181	-1901	-10881	1281	-7024	-1081	-13355	568
0.891667	-26	43	63	-58	-108	-31	12	-14	-15	5	-74	-64	-96	-14	-27	-58	-100	36	-85	-30	-109	-19	-100	-68	-62	1	-100	-11	-75	-68	-147	-74	-92	-776	1917	-25081	-107	-8020	616	-10918	1334	-6164	-2015	-11004	574	-6991	-1240	-13450	825
0.892500	-25	41	85	-59	-109	-34	12	-28	-18	6	-65	-62	-96	-14	-26	-57	-100	36	-83	-34	-108	-25	-101	-67	-63	0	-100	-10	-72	-72	-146	-75	-35	-788	2171	-25139	-167	-8044	413	-10970	1273	-6143	-2120	-11120	-83	-6953	-1402	-13518	928
0.893333	-28	42	86	-56	-111	-32	11	-14	-18	5	-76	-66	-96	-15	-26	-58	-101	37	-82	-34	-108	-23	-103	-68	-50	0	-100	-12	-77	-69	-147	-76	54	-784	2370	-25203	-80	-8031	208	-11048	1138	-6120	-2215	-11222	91	-6919	-1558	-13549	784
0.894167	-28	39	84	-62	-113	-31	10	-14	-19	4	-74	-64	-99	-16	-26	-59	-102	33	-87	-34	-108	-23	-102	-67	-65	0	-101	-11	-74	-70	-147	-78	106	-770	2588	-25263	398	-8047	16	-11154	1594	-6091	-2283	-11311	2611	-6883	-1700	-13564	658
0.895000	-28	40	90	-61	-110	-30	9	-15	-23	3	-75	-65	-99	-15	-26	-57	-101	37	-86	-32	-109	-25	-102	-70	-64	-3	-101	-11	-77	-73	-148	-77	70	-736	2798	-25328	-194	-8068	-170	-11275	2138	-6055	-2338	-11395	2371	-6849	-1830	-13544	1085
0.895833	-23	39	84	-60	-110	-28	13	-14	-16	6	-72	-64	-91	-16	-26	-57	-97	36	-77	-31	-104	-21	-99	-68	-61	4	-97	-9	-68	-67	-150	-72	50	-693	2993	-25391	-2009	-8095	-327	-11410	677	-6008	-2371	-11467	-2020	-6812	-1947	-13498	113
0.896667	-22	44	90	-55	-108	-28	15	-14	-15	7	-68	-61	-92	-12	-23	-55	-96	40	-80	-27	-100	-18	-98	-67	-60	1	-97	-8	-68	-65	-146	-73	3	-641	3178	-25455	-1124	-8134	-473	-11566	113	-5969	-2388	-11535	-1452	-6781	-2051	-13431	147
0.897500	-25	42	89	-57	-109	-31	9	-12	-16	6	-69	-39	-94	-13	-27	-56	-98	39	-83	-29	-105	-23	-99	-68	-62	3	-97	-9	-74	-70	-147	-74	0	-584	3339	-25528	-908	-8171	-593	-11729	-227	-5921	-2398	-11599	-1381	-6741	-2147	-13348	1012
0.898333	-24	42	88	-57	-108	-34	10	-15	-18	4	-69	-64	-97	-17	-29	-56	-98	38	-85	-32	-104	-26	-102	-60	-67	1	-99	-11	-74	-69	-149	-77	-5	-527	3490	-25598	-680	-8219	-695	-11907	-683	-5879	-2394	-11661	-970	-6711	-2233	-13253	846
0.899167	-25	39	85	-59	-113	-34	7	-15	-22	1	-74	-64	-98	-39	-29	-59	-102	34	-94	-31	-107	-25	-101	-68	-63	0	-97	-10	-76	-70	-149	-75	-40	-470	3624	-25660	-883	-8259	-761	-12084	-1214	-5838	-2384	-11717	-748	-6678	-2305	-13139	596
0.900000	-29	42	87	-61	-113	-32	8	-14	-18	5	-69	-62	-97	-18	-27	-58	-100	37	-87	-34	-109	-24	-103	-69	-64	0	-98	-9	-72	-69	-151	-73	-40	-405	3742	-25729	-798	-8301	-807	-12267	-1403	-5793	-2372	-11769	-1626	-6642	-2371	-13021	885
0.900833	-25	41	86	-60	-110	-33	12	-15	-21	3	-79	-64	-98	-29	-29	-59	-84	36	-85	-31	-105	-25	-102	-70	-65	0	-99	-14	-73	-73	-150	-75	-119	-351	3842	-25789	-1286	-8328	-822	-12478	-1746	-5759	-2355	-11825	-4350	-6618	-2436	-12899	466
0.901667	-26	46	87	-59	-112	-31	10	-13	-18	6	-70	-63	-97	-17	-27	-58	-101	35	-85	-35	-109	-23	-74	-79	-65	0	-100	-13	-75	-46	-150	-74	-281	-296	3922	-25847	-481	-8370	-810	-12638	-1699	-5726	-2342	-11880	-2922	-6579	-2494	-12780	86
0.902500	-23	43	90	-57	-110	-32	13	-11	-18	3	-69	-64	-98	-14	-25	-57	-99	38	-83	-31	-105	-22	-97	-68	-62	1	-100	-14	-73	-69	-147	-66	-275	-246	3991	-25896	460	-8388	-776	-12824	-1623	-5695	-2331	-11936	38	-6547	-2548	-12667	1415
0.903333	-25	43	88	-57	-111	-31	12	-11	-19	10	-70	-62	-96	-13	-24	-57	-100	38	-84	-34	-108	-13	-97	-68	-60	8	-98	-14	-73	-68	-147	-74	-292	-202	4040	-25937	208	-8401	-719	-13008	-926	-5671	-2325	-11989	947	-6518	-2606	-12571	1377
0.904167	-22	45	90	-58	-105	-30	17	-11	-17	6	-72	-62	-91	3	-22	-55	-98	37	-86	-29	-102	-22	-95	-65	-63	0	-98	-10	-69	-67	-145	-70	-338	-164	4077	-25964	-370	-8398	-648	-13208	-366	-5650	-2321	-12037	-219	-6486	-2659	-12477	1207
0.905000	-22	22	90	-56	-107	-30	16	-8	-14	4	-65	-61	-92	-12	-23	-56	-99	34	-85	-29	-102	-19	-97	-66	-64	2	-100	-13	-70	-68	-145	-58	-281	-134	4098	-25976	-206	-8384	-562	-13371	24	-5633	-2323	-12106	-803	-6458	-2716	-12408	1351
0.905833	-24	44	87	-58	-110	-32	11	-13	-23	4	-75	-65	-94	-16	-27	-58	-104	34	-87	-33	-104	-23	-100	-72	-66	-4	-100	-14	-73	-69	-148	-76	-179	-109	4103	-25991	49	-8361	-472	-13546	664	-5623	-2334	-12161	-524	-6434	-2772	-12348	1273
0.906667	-26	64	89	-60	-111	-35	10	-18	-19	3	-76	-67	-98	-19	-31	-63	-101	32	-88	-30	-108	-11	-102	-77	-63	-4	-100	-14	-75	-74	-153	-77	-166	-88	4095	-25979	299	-8327	-370	-13713	1188	-5603	-2347	-12233	20	-6411	-2823	-12310	1147
0.907500	-25	39	86	-63	-113	-39	7	-17	-22	1	-79	-68	-98	-18	-31	-62	-100	35	-88	-34	-109	-26	-102	-70	-63	-4	-99	-13	-73	-72	-149	-75	-141	-78	4075	-25945	717	-8274	-263	-13871	1925	-5585	-2358	-12269	1935	-6381	-2864	-12286	1048
0.908333	-26	42	86	-57	-112	-35	11	-15	-18	4	-76	-65	-99	-16	-29	-61	-100	34	-85	-34	-104	-23	-101	-69	-64	0	-100	-14	-74	-72	-152	-76	-74	-61	4040	-25886	1147	-8214	-156	-14013	3033	-5563	-2375	-12311	3124	-6352	-2904	-12254	1608
0.909167	-22	39	86	-60	-111	-35	9	-15	-16	1	-75	-65	-97	5	-28	-60	-101	32	-86	-34	-108	-23	-101	-70	-67	0	-97	-13	-75	-70	-148	-76	-48	-52	3996	-25804	-260	-8142	-63	-14151	2281	-5542	-2394	-12348	-924	-6333	-2932	-12281	1149
0.910000	-25	43	87	-60	-113	-33	13	-13	-19	2	-73	-64	-95	-17	-30	-59	-100	34	-85	-32	-104	-22	-99	-67	-58	-3	-100	-12	-70	-72	-149	-75	46	-52	3940	-25694	412	-8061	32	-14267	1917	-5512	-2413	-12376	-234	-6312	-2947	-12301	322
0.910833	-21	46	89	-59	-109	-33	12	4	-18	5	-74	-62	-92	-15	-30	-58	-99	37	-85	-33	-105	-22	-97	-67	-64	0	-97	-11	-72	-69	-146	-75	82	-57	3869	-25552	553	-7974	135	-14376	2047	-5475	-2427	-12383	71	-6291	-2959	-12319	767
0.911667	-22	43	89	-61	-110	-34	15	-14	-18	4	-75	-62	-95	-15	-28	-59	-99	36	-103	-33	-103	-19	-105	-67	-62	0	-100	-11	-70	-70	-146	-74	1	-64	3793	-25383	386	-7886	175	-14462	1846	-5437	-2443	-12396	579	-6270	-2952	-12351	591
0.912500	-23	40	87	-59	-109	-30	12	-14	-43	6	-70	-62	-98	-14	-29	-61	-101	35	-86	-33	-104	-19	-98	-69	-62	-3	-99	-15	-73	-69	-147	-76	16	-58	3704	-25179	166	-7793	227	-14537	1537	-5389	-2452	-12389	591	-6253	-2934	-12384	396
0.913333	-25	42	89	-60	-109	-31	15	-13	-19	5	-78	-62	-95	-14	-26	-60	-99	38	-85	-27	-105	-18	-98	-68	-63	0	-100	-7	-70	-68	-147	-74	248	-101	3610	-24949	381	-7698	261	-14590	1326	-5339	-2464	-12375	615	-6233	-2906	-12420	700
0.914167	-24	40	87	-60	-112	-34	11	-16	-21	6	-46	-66	-96	-16	-30	-62	-102	33	-87	-36	-107	-22	-100	-70	-62	-1	-98	-14	-74	-70	-151	-75	422	-130	3512	-24693	-413	-7604	283	-14628	641	-5280	-2468	-12356	-2279	-6213	-2864	-12454	233
0.915000	-24	46	89	-63	-110	-35	10	-18	-21	2	-72	-67	-98	-17	-31	-62	-102	33	-86	-39	-108	-24	-102	-76	-66	2	-85	-15	-74	-75	-150	-78	344	-159	3406	-24412	-243	-7509	285	-14651	269	-5220	-2468	-12321	-1851	-6192	-2812	-12487	-1234
0.915833	-25	43	84	-61	-112	-43	9	-18	9	2	-75	-67	-96	-16	-30	-61	-104	35	-88	-33	-104	-21	-100	-69	-63	0	-101	-10	-73	-69	-148	-79	228	-185	3306	-24094	302	-7403	282	-14648	-369	-5140	-2454	-12279	319	-6161	-2750	-12511	135
0.916667	-18	44	87	-59	-110	-35	12	-16	-19	5	-69	-63	-95	-14	-27	-67	-102	36	-85	-33	-104	-21	-99	-69	-64	1	-99	-8	-68	-67	-145	-74	174	-217	3206	-23777	213	-7301	260	-14634	-729	-5054	-2444	-12241	950	-6131	-2681	-12531	316
0.917500	-21	43	89	-50	-108	-34	15	-14	-19	6	-68	-66	-95	-16	-26	-57	-98	38	-83	-31	-104	-26	-99	-69	-62	-5	-97	-13	-53	-67	-147	-76	146	-251	3108	-23448	-178	-7194	228	-14606	-884	-4970	-2426	-12200	-365	-6095	-2614	-12548	-282
0.918333	-24	42	88	-60	-108	-34	11	-17	-17	8	-70	-68	-95	-14	-26	-62	-97	38	-84	-30	-104	-22	-100	-70	-65	0	-98	-11	-73	-69	-147	-76	108	-284	3017	-23106	-205	-7076	184	-14565	-1098	-4879	-2408	-12161	-1375	-6059	-2539	-12555	-188
0.919167	-24	44	86	-59	-103	-33	18	-17	-19	7	-69	-62	-98	-14	-28	-58	-97	41	-84	-30	-107	-21	-103	-70	-63	1	-99	-13	-75	-73	-150	-79	13	-300	2935	-22757	-229	-6976	136	-14509	-1137	-4787	-2378	-12122	-1714	-6019	-2469	-12560	-307
0.920000	-19	43	86	-61	-109	-33	10	-16	-18	3	-70	-66	-94	-15	-29	-60	-101	34	-84	-33	-109	-26	-99	-70	-64	1	-98	-14	-73	-70	-148	-76	-86	-339	2865	-22415	-155	-6860	81	-14441	-1257	-4686	-2350	-12083	-1498	-5953	-2401	-12564	-327
0.920833	-22	44	88	-62	-110	-34	26	-15	-17	5	-70	-66	-98	-16	-28	-58	-99	36	-85	-32	-108	-22	-98	-70	-64	0	-113	-13	-74	-81	-148	-77	-80	-360	2811	-22074	190	-6739	19	-14362	-1226	-4590	-2314	-12050	-133	-5921	-2337	-12567	-390
0.921667	-25	44	87	-59	-110	-31	12	-15	-17	8	-70	-65	-94	-15	-30	-57	-100	36	-90	-31	-107	-22	-97	-69	-63	1	-97	-12	-72	-70	-145	-74	-138	-376	2775	-21753	870	-6614	-38	-14274	-494	-4489	-2268	-12012	1972	-5873	-2282	-12573	-36
0.922500	-23	47	89	-48	-109	-31	13	-15	-16	5	-74	-63	-95	-14	-27	-58	-98	36	-83	-30	-104	-22	-99	-87	-64	-3	-100	-11	-69	-64	-146	-73	-309	-382	2755	-21440	-371	-6492	-105	-14173	-1080	-4392	-2250	-11979	-1481	-5825	-2234	-12575	-350
0.923333	-27	43	87	-58	-110	-30	12	-15	-13	6	-72	-63	-96	-17	-28	-51	-103	32	-85	-29	-108	-22	-103	-69	-63	-3	-100	-15	-74	-72	-146	-77	-440	-379	2742	-21149	-108	-6371	-206	-14067	-1739	-4299	-2222	-11942	-1356	-5786	-2201	-12592	-1427
0.924167	-24	43	87	-75	-110	-33	10	-19	-22	3	-73	-65	-95	-16	-27	-56	-100	35	-86	-29	-104	-21	-100	-69	-64	0	-97	-12	-66	-68	-143	-73	-366	-361	2765	-20874	454	-6250	-246	-13943	-1428	-4210	-2192	-11903	-758	-5748	-2174	-12611	-513
0.925000	-26	43	92	-58	-109	-30	16	-16	-17	6	-69	-63	-98	-13	-27	-58	-103	35	-85	-28	-102	-22	-100	-67	-62	0	-97	-11	-69	-68	-146	-73	-274	-341	2798	-20624	503	-6137	-316	-13817	-1502	-4126	-2186	-11861	-26	-5719	-2163	-12624	-539
0.925833	-24	43	88	-60	-114	-32	13	-34	-14	8	-68	-63	-96	-14	-27	-56	-96	33	-86	-31	-105	-23	-102	-70	-61	-3	-100	-10	-73	-72	-142	-76	-300	-309	2847	-20402	684	-6034	-388	-13683	-1286	-4054	-2169	-11814	664	-5705	-2160	-12670	-456
0.926667	-24	42	87	-59	-112	-35	11	-14	-19	6	-83	-63	-101	-18	-31	-61	-101	33	-85	-30	-109	-26	-101	-68	-65	-1	-100	-13	-78	-74	-147	-74	-323	-271	2902	-20198	888	-5941	-456	-13511	-664	-3989	-2168	-11759	1446	-5697	-2174	-12709	-348
0.927500	-28	42	87	-60	-114	-33	9	-16	-22	5	-73	-64	-99	-15	-28	-60	-104	34	-85	-33	-99	-26	-102	-72	-66	-1	-84	-11	-74	-72	-147	-76	-363	-228	2992	-20024	-113	-5858	-524	-13382	-524	-3934	-2180	-11693	-1473	-5699	-2196	-12750	-388
0.928333	-26	42	89	-57	-111	-33	11	-15	-18	1	-72	-64	-97	-16	-29	-58	-101	34	-83	-31	-105	-23	-102	-70	-62	-1	-100	-14	-75	-72	-147	-74	-315	-177	3083	-19873	133	-5788	-579	-13246	-189	-3892	-2205	-11618	-1519	-5710	-2222	-12791	-1650
0.929167	-44	43	86	-60	-109	-31	10	-15	-21	5	-70	-63	-97	-17	-28	-58	-103	34	-85	-30	-109	-23	-99	-68	-56	1	-96	-12	-69	-72	-145	-70	-311	-130	3176	-19746	1243	-5735	-634	-13046	279	-3858	-2245	-11531	1539	-5729	-2262	-12831	-478
0.930000	-24	43	88	-57	-113	-30	12	-13	-22	6	-73	-64	-98	-15	-26	-77	-100	36	-83	-31	-105	-21	-98	-67	-64	0	-97	-14	-73	-70	-142	-69	-270	-81	3278	-19642	1342	-5696	-683	-12866	795	-3842	-2298	-11436	3481	-5760	-2313	-12873	8
0.930833	-27	49	87	-59	-93	-31	12	-14	-17	4	-73	-64	-97	-15	-27	-57	-101	32	-88	-35	-105	-23	-98	-68	-65	-3	-95	-13	-67	-69	-145	-84	-333	-43	3370	-19561	818	-5676	-725	-12687	1440	-3840	-2365	-11329	2674	-5799	-2372	-12902	-774
0.931667	-22	42	86	-59	-108	-33	11	-14	-19	3	-76	-66	-97	-28	-31	-58	-101	44	-87	-35	-105	-24	-100	-69	-65	-7	-103	-13	-75	-70	-145	-74	-298	-9	3474	-19496	510	-5675	-768	-12505	1594	-3852	-2449	-11220	1251	-5846	-2436	-12926	-570
0.932500	-27	40	84	-63	-112	-33	8	-16	-24	1	-76	-66	-98	-19	-30	-59	-102	29	-86	-28	-105	-24	-99	-68	-65	-4	-101	-13	-73	-69	-143	-73	-167	15	3558	-19457	273	-5696	-792	-12320	1412	-3872	-2537	-11102	156	-5895	-2501	-12932	-633
0.933333	-25	41	85	-58	-110	-33	12	-17	-16	3	-112	-65	-97	-17	-29	-61	-101	33	-85	-31	-108	-25	-102	-72	-66	-8	-99	-12	-75	-69	-146	-72	-97	33	3635	-19443	170	-5733	-835	-12137	1120	-3906	-2639	-10980	-47	-5948	-2570	-12927	-577
0.934167	-27	40	99	-58	-108	-32	10	-14	-18	2	-73	-64	-95	-16	-32	-61	-102	32	-85	-33	-107	-25	-101	-57	-67	-3	-102	-13	-75	-69	-146	-76	30	30	3704	-19432	286	-5780	-840	-11958	930	-3952	-2740	-10861	1173	-6001	-2644	-12901	-532
0.935000	-26	42	87	-62	-114	-34	8	-17	-19	2	-72	-66	-95	-17	-31	-61	-101	32	-87	-35	-104	-27	-101	-74	-62	-3	-98	-12	-73	-72	-144	-76	122	15	3758	-19442	774	-5847	-859	-11780	1505	-4020	-2842	-10747	3257	-6054	-2720	-12852	-638
0.935833	-21	42	88	-66	-113	-32	12	-8	-21	3	-72	-64	-98	-18	-31	-59	-99	37	-85	-32	-105	-23	-98	-67	-61	-5	-98	2	-73	-77	-146	-70	154	-18	3801	-19470	-701	-5920	-869	-11607	880	-4074	-2945	-10628	-665	-6105	-2771	-12790	-655
0.936667	-21	44	90	-53	-110	-30	13	-11	-15	6	-78	-64	-95	-14	-8	-57	-99	36	-83	-35	-104	-22	-98	-70	-61	-3	-98	-13	-69	-67	-144	-70	184	-69	3826	-19508	-1042	-6018	-876	-11448	-744	-4150	-3043	-10519	-2331	-6153	-2826	-12712	-1589
0.937500	-22	47	90	-57	-109	-31	15	-11	-16	3	-69	-64	-95	-16	-26	-59	-94	37	-81	-21	-103	-22	-98	-83	-76	-4	-100	-14	-67	-67	-145	-73	-124	-138	3834	-19558	-155	-6112	-897	-11300	-1082	-4238	-3132	-10422	-956	-6193	-2876	-12602	-505
0.938333	-21	43	89	-53	-107	-32	15	-12	-16	5	-70	-66	-109	-14	-52	-58	-95	35	-88	-33	-103	-22	-100	-68	-61	-1	-100	-13	-69	-67	-144	-72	-283	-222	3826	-19625	-402	-6215	-912	-11161	-1610	-4339	-3207	-10331	-417	-6247	-2917	-12509	-476
0.939167	-19	45	114	-57	-109	-32	11	-16	-17	5	-70	-66	-93	-13	-29	-59	-99	35	-81	-32	-104	-19	-101	-72	-60	0	-104	-12	-69	-68	-145	-74	-149	-321	3802	-19687	-508	-6333	-938	-11033	-1826	-4442	-3270	-10253	-692	-6296	-2946	-12389	-474
0.940000	-21	41	88	-60	-112	-34	13	-16	-17	3	-72	-61	-85	-19	-30	-63	-100	32	-86	-36	-107	-26	-101	-74	-65	-6	-102	-14	-72	-72	-150	-78	-219	-435	3772	-19766	-248	-6450	-965	-10921	-1895	-4544	-3319	-10186	-86	-6349	-2971	-12267	-8
0.940833	-27	37	81	-63	-116	-48	6	-22	-22	-1	-76	-68	-95	-19	-33	-67	-100	32	-87	-35	-107	-26	-101	-74	-64	-4	-102	-13	-80	-70	-151	-78	-303	-548	3723	-19841	-904	-6569	-995	-10823	-2427	-4651	-3346	-10121	-2568	-6401	-2980	-12132	626
0.941667	-26	42	86	-61	-109	-31	10	-16	-14	3	-73	-67	-98	-32	-58	-63	-99	34	-85	-34	-107	-25	-102	-70	-63	-3	-103	-13	-73	-73	-146	-76	-105	-671	3659	-19919	-931	-6688	-1028	-10723	-2809	-4765	-3360	-10066	-3610	-6460	-2979	-12000	-144
0.942500	-24	40	87	-61	-110	-36	9	-15	-17	2	-68	-65	-96	-17	-31	-59	-98	36	-83	-41	-102	-27	-103	-70	-63	-1	-100	-10	-72	-70	-149	-73	124	-791	3600	-19992	300	-6801	-1064	-10638	-2639	-4875	-3358	-10015	-872	-6521	-2967	-11868	500
0.943333	-21	42	89	-59	-107	-19	11	-14	-14	5	-70	-67	-94	-17	-27	-58	-99	36	-83	-35	-105	-25	-100	-69	-62	-1	-99	-11	-75	-72	-148	-75	39	-916	3531	-20063	529	-6913	-1101	-10565	-2148	-4988	-3340	-9970	1298	-6596	-2949	-11745	1196
0.944167	-23	57	85	-58	-109	-33	13	-13	-16	6	-69	-65	-94	-15	-26	-57	-97	35	-84	-36	-107	-25	-99	-68	-58	0	-102	-12	-68	-70	-147	-75	-138	-1030	3448	-20128	-3	-7026	-1142	-10498	-1302	-5095	-3315	-9917	799	-6678	-2921	-11629	465
0.945000	-24	46	88	-60	-109	-33	13	-14	-17	6	-73	-67	-96	-21	-26	-59	-101	29	-85	-29	-102	-22	-98	-66	-61	0	-102	-12	-74	-69	-147	-74	-196	-1144	3368	-20177	-162	-7130	-1183	-10439	-693	-5206	-3254	-9868	-67	-6772	-2893	-11522	491
0.945833	15	43	81	-53	-110	-32	12	-17	-16	5	-74	-64	-95	-15	-28	-57	-99	32	-86	-33	-102	-25	-100	-69	-64	-3	-100	-14	-73	-72	-147	-75	-189	-1247	3279	-20228	201	-7235	-1219	-10391	128	-5311	-3234	-9815	85	-6879	-2866	-11428	541
0.946667	-21	40	84	-62	-110	-34	11	-17	-7	3	-86	-67	-92	-16	-31	-59	-99	34	-84	-33	-102	-24	-100	-68	-64	-6	-104	-14	-70	-69	-147	-77	-190	-1331	3199	-20260	419	-7332	-1253	-10346	958	-5412	-3187	-9755	304	-6993	-2831	-11344	518
0.947500	-27	40	85	-61	-112	-35	9	-15	-22	6	-76	-66	-98	-18	-29	-60	-105	37	-91	-33	-104	-24	-102	-62	-65	-3	-102	-15	-73	-72	-149	-78	-210	-1408	3111	-20285	386	-7432	-1286	-10308	1591	-5505	-3142	-9690	608	-7113	-2802	-11274	818
0.948333	-28	43	87	-63	-110	-35	-5	-21	-22	-26	-77	-68	-97	-19	-33	-62	-100	33	-88	-35	-107	-26	-105	-74	-68	-7	-104	-17	-75	-72	-151	-75	-194	-1489	3035	-20305	861	-7527	-1312	-10273	2785	-5605	-3100	-9618	2886	-7253	-2772	-11216	1276
0.949167	-26	43	84	-63	-115	-39	9	-22	-22	4	-78	-70	-94	-18	-31	-62	-101	33	-88	-34	-109	-24	-103	-68	-66	-6	-101	-16	-73	-72	-148	-78	-189	-1509	2955	-20310	94	-7628	-1326	-10239	3385	-5690	-3060	-9538	1262	-7385	-2745	-11164	1455
0.950000	-24	42	82	-64	-113	-34	9	-18	-21	7	-73	-67	-97	-12	-31	-31	-98	35	-87	-35	-105	-24	-102	-68	-63	0	-102	-11	-72	-72	-145	-75	-182	-1537	2885	-20312	-742	-7727	-1334	-10214	2422	-5780	-3019	-9454	-1524	-7523	-2722	-11120	60
0.950833	-48	43	89	-60	-114	-34	11	-15	-16	7	-73	-66	-98	-17	-30	-58	-100	35	-85	-32	-104	-24	-103	-70	-62	0	-100	-16	-70	-74	-148	-76	-271	-1552	2822	-20313	477	-7830	-1347	-10191	2755	-5865	-2997	-9367	-531	-7665	-2713	-11088	543
0.951667	-21	43	90	-62	-110	-34	9	-15	-18	6	-67	-64	-65	-15	-29	-58	-99	35	-86	-32	-105	-24	-102	-68	-61	-4	-100	-12	-73	-68	-147	-74	-389	-1556	2764	-20312	326	-7944	-1347	-10175	2751	-5954	-2977	-9277	-436	-7802	-2701	-11061	899
0.952500	-25	43	88	-62	-113	-35	11	-14	-18	7	-75	-66	-100	-15	-29	-56	-100	33	-83	-29	-108	-24	-103	-72	-63	-6	-99	-15	-76	-74	-146	-76	-211	-1550	2712	-20315	160	-8061	-1350	-10163	2745	-6045	-2972	-9172	-403	-7939	-2701	-11038	696
0.953333	-28	38	86	-61	-109	-38	10	-16	-24	-4	-77	-64	-99	-17	-32	-60	-105	35	-86	-33	-108	-26	-105	-69	-67	-6	-101	-15	-73	-72	-147	-80	-115	-1536	2661	-20327	170	-8189	-1353	-10152	2911	-6140	-2973	-9107	274	-8065	-2705	-11017	508
0.954167	-19	41	85	-62	-113	-35	7	-15	-21	4	-75	-69	-93	-16	-31	-60	-105	35	-86	-35	-98	-25	-101	-73	-67	-4	-100	-16	-87	-70	-148	-76	-130	-1508	2621	-20342	-161	-8323	-1355	-10145	2818	-6237	-2984	-9033	-1112	-8183	-2715	-10994	888
0.955000	-26	38	86	-60	-112	-36	9	-15	-18	5	-73	-66	-98	-10	-28	-59	-119	32	-86	-33	-107	-25	-101	-69	-65	-5	-98	-14	-74	-69	-146	-75	-110	-1480	2573	-20371	-904	-8465	-1357	-10143	2161	-6335	-3007	-8956	-3331	-8294	-2728	-10975	-108
0.955833	-34	41	88	-53	-110	-35	11	-17	-22	5	-77	-64	-96	-17	-29	-60	-101	36	-87	-30	-107	-23	-102	-49	-66	-4	-99	-11	-50	-68	-145	-73	1	-1446	2530	-20407	-375	-8611	-1366	-10141	1534	-6451	-3026	-8892	-1877	-8394	-2745	-10948	-197
0.956667	-24	45	87	-60	-109	-35	18	-14	-19	4	-76	-64	-111	-17	-31	-61	-102	30	-84	-32	-105	-23	-101	-70	-66	-4	-97	-12	-73	-73	-148	-86	122	-1414	2482	-20464	167	-8767	-1379	-10141	879	-6562	-3053	-8845	353	-8488	-2768	-10920	969
0.957500	-23	37	86	-62	-110	-38	11	-17	-19	0	-73	-68	-98	-16	-30	-72	-100	32	-107	-32	-104	-23	-101	-70	-68	-3	-97	-13	-73	-70	-146	-76	188	-1375	2431	-20534	-207	-8923	-1401	-10137	773	-6684	-3084	-8796	510	-8572	-2795	-10882	380
0.958333	-25	41	89	-59	-111	-33	11	-6	-16	5	-74	-51	-94	-17	-33	-61	-101	35	-85	-31	-105	-23	-101	-69	-63	0	-97	-12	-74	-69	-149	-76	326	-1340	2372	-20614	-712	-9070	-1431	-10128	384	-6811	-3118	-8777	-681	-8652	-2821	-10843	252
0.959167	-24	20	88	-61	-107	-32	7	-15	-15	5	-70	-65	-98	-14	-28	-58	-100	35	-84	-32	-108	-25	-100	-69	-63	-1	-97	-12	-74	-73	-146	-73	348	-1305	2301	-20717	-728	-9248	-1461	-10123	-173	-6948	-3150	-8760	-1245	-8725	-2846	-10794	396
0.960000	-24	43	89	-61	-109	-36	10	-15	-16	6	-72	-69	-97	-13	-31	-59	-99	36	-84	-33	-105	-26	-100	-70	-63	-1	-98	-12	-77	-73	-149	-84	388	-1270	2222	-20832	-694	-9397	-1497	-10110	-652	-7089	-3183	-8760	-1111	-8794	-2871	-10744	340
0.960833	-24	45	87	-59	-114	-35	11	-15	-19	6	-73	-66	-98	-15	-31	-55	-98	36	-86	-35	-109	-8	-101	-69	-65	0	-98	-12	-73	-70	-146	-75	550	-1234	2133	-20956	-495	-9551	-1531	-10091	-1002	-7233	-3209	-8766	-621	-8860	-2890	-10680	343
0.961667	-25	43	87	-60	-109	-33	12	-14	-23	6	-67	-67	-96	-15	-49	-58	-99	38	-82	-33	-105	-24	-100	-68	-62	2	-101	-15	-75	-70	-145	-74	503	-1197	2040	-21091	326	-9695	-1574	-10067	-629	-7384	-3234	-8781	1746	-8930	-2905	-10624	450
0.962500	-23	39	88	-59	-105	-31	12	-12	-15	8	-70	-66	-94	-14	-27	-56	-98	59	-83	-30	-87	-27	-100	-69	-62	1	-95	-11	-69	-67	-145	-75	417	-1159	1925	-21227	192	-9835	-1615	-10041	10	-7541	-3244	-8806	1570	-9004	-2918	-10563	896
0.963333	-23	7	87	-57	-110	-12	13	-17	-19	7	-73	-63	-96	-11	-26	-58	-97	40	-81	-30	-104	-19	-98	-67	-61	0	-98	-9	-69	-75	-142	-74	378	-1110	1817	-21365	-1221	-9970	-1643	-10012	-1525	-7704	-3252	-8835	-2055	-9084	-2920	-10502	-159
0.964167	-22	47	87	-55	-105	-31	13	-14	-16	9	-69	-65	-94	-14	-25	-57	-103	36	-82	-26	-101	-21	-98	-69	-65	3	-102	-11	-73	-66	-145	-74	283	-1071	1692	-21507	-180	-10095	-1671	-9980	-2255	-7863	-3250	-8871	-520	-9165	-2920	-10433	-49
0.965000	-16	45	88	-57	-105	-30	11	-15	-16	6	-70	-73	-97	-13	-42	-58	-96	41	-83	-29	-104	-22	-99	-68	-65	0	-97	-10	-70	-68	-147	-75	305	-1020	1570	-21646	-115	-10219	-1680	-9948	-2298	-8026	-3251	-8911	242	-9263	-2911	-10380	604
0.965833	-27	36	88	-53	-111	-33	7	-15	-24	2	-72	-67	-98	-14	-29	-61	-102	35	-83	-32	-105	-25	-101	-61	-61	0	-97	3	-72	-70	-150	-78	338	-964	1449	-21780	336	-10332	-1688	-9914	-2011	-8200	-3228	-8952	1272	-9367	-2893	-10326	195
0.966667	-26	39	84	-63	-109	-53	7	-10	-19	4	-80	-64	-97	-16	-28	-59	-100	35	-85	-33	-105	-24	-100	-72	-64	-4	-102	-13	-73	-68	-145	-74	267	-894	1334	-21901	683	-10436	-1676	-9881	-1618	-8367	-3204	-8992	1984	-9480	-2863	-10273	76
0.967500	-25	41	86	-59	-113	-34	11	-14	-16	10	-74	-65	-97	-18	-24	-60	-99	38	-83	-30	-108	-36	-100	-69	-63	-1	-100	-9	-76	-70	-147	-75	330	-825	1235	-21997	574	-10537	-1650	-9851	-1218	-8533	-3161	-9027	1167	-9601	-2825	-10246	607
0.968333	-25	43	85	-57	-109	-35	6	-15	-19	-7	-72	-64	-95	-15	-31	-56	-98	37	-83	-34	-108	-26	-101	-70	-63	0	-99	-13	-72	-73	-148	-85	249	-751	1141	-22081	-122	-10653	-1610	-9829	-1338	-8697	-3141	-9063	-1408	-9729	-2781	-10183	19
0.969167	-21	44	90	-56	-108	-33	10	-13	-17	5	-74	-62	-97	-15	-28	-58	-101	39	-83	-31	-105	-21	-94	-67	-65	6	-98	-14	-72	-68	-145	-75	96	-660	1070	-22142	580	-10729	-1558	-9806	-997	-8852	-3108	-9095	61	-9869	-2732	-10149	-667
0.970000	-19	45	87	-60	-110	-32	12	-11	-14	-5	-73	-61	-97	-9	-26	-55	-99	40	-84	-31	-105	-21	-96	-67	-61	0	-96	-11	-70	-66	-146	-73	106	-560	1011	-22175	1234	-10824	-1483	-9793	-818	-9007	-3073	-9121	2831	-10011	-2677	-10121	620
0.970833	-21	50	88	-58	-104	-32	13	-12	-16	6	-75	-62	-93	-11	-25	-56	-95	39	-83	-41	-104	-19	-93	-65	-63	-8	-99	-11	-69	-67	-144	-73	52	-471	981	-22182	889	-10917	-1412	-9790	-206	-9152	-3044	-9142	3429	-10163	-2619	-10109	276
0.971667	-24	43	86	-53	-107	-30	13	-14	-15	6	-81	-42	-93	-10	-26	-55	-102	36	-81	-28	-103	-18	-94	-66	-63	4	-97	-10	-68	-65	-144	-93	1	-370	967	-22160	248	-11012	-1331	-9795	196	-9287	-3019	-9156	1768	-10316	-2562	-10088	-196
0.972500	-26	44	89	-53	-110	-30	11	-10	-19	6	-76	-62	-94	-10	-27	-57	-99	18	-82	-30	-104	-5	-96	-69	-64	0	-100	-10	-73	-68	-146	-72	-41	-269	976	-22106	278	-11115	-1248	-9806	-5	-9431	-3007	-9171	598	-10480	-2505	-10077	-93
0.973333	-26	44	96	-60	-111	-32	11	-14	-22	3	-76	-61	-97	-14	-30	-62	-100	34	-86	-31	-109	-24	-101	-73	-65	-1	-100	-14	-73	-72	-149	-75	-66	-144	1001	-22023	339	-11220	-1163	-9830	-376	-9535	-3004	-9179	223	-10638	-2454	-10080	-205
0.974167	-27	38	86	-60	-112	-38	8	-18	-24	2	-78	-64	-98	-16	-28	-60	-103	35	-87	-31	-109	-24	-103	-78	-64	0	-97	-11	-76	-72	-144	-76	-70	-78	1048	-21904	173	-11327	-1077	-9859	-656	-9642	-3002	-9184	361	-10792	-2405	-10080	-243
0.975000	-26	43	86	-57	-112	-34	13	-13	-19	8	-74	-61	-99	-12	-30	-59	-100	36	-83	-32	-110	-22	-99	-69	-65	1	-97	-14	-73	-72	-147	-76	-114	-3	1104	-21750	578	-11440	-998	-9914	-329	-9738	-3019	-9188	1799	-10938	-2366	-10085	-243
0.975833	-27	44	90	-59	-112	-30	16	-13	-17	8	-70	-64	-96	-12	-29	-55	-96	38	-80	-30	-104	-22	-99	-67	-65	3	-95	-10	-72	-69	-145	-70	-99	70	1175	-21561	583	-11554	-929	-9931	323	-9824	-3036	-9176	2030	-11080	-2332	-10089	270
0.976667	-23	44	93	-55	-108	-29	18	-15	-17	10	-70	-60	-94	-12	-27	-58	-100	39	-79	-29	-102	-19	-95	-68	-60	4	-96	-9	-74	-68	-145	-75	-105	126	1250	-21347	-1298	-11681	-865	-9971	-1016	-9907	-3065	-9171	-2556	-11214	-2313	-10101	-395
0.977500	-23	43	92	-55	-109	-29	16	-14	-15	10	-70	-60	-85	-12	-26	-58	-97	37	-81	-30	-105	-22	-97	-69	-63	3	-95	-10	-74	-67	-142	-69	-117	159	1318	-21101	-557	-11816	-820	-10017	-1851	-9977	-3102	-9160	-2112	-11337	-2302	-10109	-880
0.978333	-23	44	93	-52	-107	-46	18	-14	-15	9	-70	-62	-97	-12	-27	-56	-99	40	-79	-28	-104	-21	-99	-66	-62	4	-96	-11	-74	-68	-144	-66	-78	174	1388	-20889	-235	-11959	-779	-10071	-2280	-10052	-3144	-9152	-2150	-11454	-2303	-10120	74
0.979167	-23	45	92	-55	-108	-32	17	-12	-16	8	-70	-61	-96	-12	-29	-56	-98	38	-81	-31	-107	-12	-99	-67	-62	9	-94	-10	-69	-68	-144	-72	-45	160	1431	-20531	-220	-12103	-754	-10125	-2878	-10120	-3185	-9140	-1943	-11553	-2317	-10124	-234
0.980000	-23	44	89	-55	-108	-31	17	-12	-15	8	-68	-65	-96	-23	-24	-56	-98	40	-80	-32	-101	-21	-95	-67	-63	4	-97	-11	-70	-68	-144	-73	-35	125	1465	-20208	-448	-12281	-745	-10175	-2971	-10187	-3230	-9123	-1623	-11644	-2346	-10135	-438
0.980833	-26	41	87	-57	-111	-32	13	-13	-19	6	-72	-63	-98	-15	-28	-60	-102	36	-84	-30	-83	-21	-99	-38	-63	1	-96	-12	-74	-68	-147	-74	-93	57	1469	-19866	-425	-12409	-749	-10231	-2634	-10255	-3263	-9103	-1339	-11725	-2381	-10145	-194
0.981667	-27	41	89	-59	-111	-30	-11	-14	-22	2	-72	-66	-100	-16	-29	-60	-105	36	-83	-32	-108	-23	-99	-74	-66	-1	-98	-14	-75	-67	-146	-75	-173	-32	1448	-19508	-971	-12564	-761	-10288	-2881	-10332	-3295	-9073	-4081	-11795	-2427	-10143	-111
0.982500	-27	40	89	-59	-112	-33	13	-16	-22	2	-73	-65	-98	-11	-29	-62	-105	33	-83	-38	-111	-21	-98	-70	-64	3	-97	-12	-73	-69	-146	-74	-164	-145	1396	-19130	-159	-12715	-785	-10336	-2563	-10390	-3311	-9036	-3270	-11856	-2476	-10136	-895
0.983333	-23	53	90	-58	-112	-25	11	-14	-19	5	-69	-62	-100	-12	-28	-58	-101	37	-80	-30	-104	-23	-102	-70	-65	1	-98	-12	-72	-66	-147	-72	-160	-285	1309	-18748	622	-12866	-815	-10394	-2272	-10485	-3314	-8992	-560	-11916	-2527	-10124	274
0.984167	-22	46	91	-61	-109	-28	15	-10	-17	5	-67	-64	-95	-15	-28	-57	-100	61	-79	-29	-105	-24	-101	-67	-63	-3	-97	-10	-73	-67	-146	-73	-240	-443	1188	-18352	365	-13009	-850	-10447	-1774	-10574	-3304	-8936	517	-11974	-2588	-10117	248
0.985000	-19	46	91	-60	-109	-32	12	-9	-15	5	-63	-63	-94	-39	-28	-56	-96	36	-83	-28	-102	-23	-99	-67	-61	3	-97	-10	-70	-66	-144	-72	-227	-620	1031	-17958	-138	-13142	-887	-10504	-914	-10669	-3282	-8877	-121	-12022	-2640	-10098	-299
0.985833	-22	46	90	-61	-110	-31	13	-13	-16	5	-70	-65	-97	-18	-28	-60	-98	35	-82	-32	-108	-25	-100	-67	-48	0	-100	-15	-75	-73	-149	-73	-223	-811	840	-17574	-8	-13263	-926	-10568	-102	-10776	-3262	-8810	-241	-12078	-2692	-10082	-183
0.986667	-25	42	88	-64	-113	-36	13	-14	-17	3	-74	-67	-98	-17	-30	-59	-100	34	-83	-36	-109	-26	-102	-72	-63	0	-100	-14	-74	-70	-146	-75	-257	-1006	618	-17194	133	-13381	-965	-10626	665	-10883	-3196	-8719	-1	-12132	-2731	-10055	-465
0.987500	-24	41	88	-62	-111	-31	13	-14	-21	3	-74	-69	-101	-17	-32	-59	-103	37	-84	-33	-108	-25	-101	-69	-63	-1	-101	-15	-75	-69	-146	-75	-238	-1198	374	-16831	39	-13477	-998	-10690	1163	-10993	-3138	-8624	345	-12190	-2763	-10023	-620
0.988333	-21	42	88	-63	-108	-31	13	-14	-19	3	-72	-67	-97	-15	-27	-61	-99	36	-87	-33	-108	-24	-102	-69	-63	1	-100	-12	-87	-69	-146	-74	-197	-1404	112	-16489	443	-13558	-1032	-10748	1814	-11105	-3067	-8520	1523	-12245	-2778	-9987	-644
0.989167	-23	41	87	-64	-113	-34	16	-16	-23	3	-74	-69	-97	-15	-27	-60	-100	35	-104	-33	-104	-17	-116	-70	-65	-4	-102	-13	-73	-70	-148	-77	-194	-1564	-153	-16171	948	-13625	-1051	-10811	3202	-11214	-2991	-8415	3474	-12301	-2771	-9950	-327
0.990000	-28	42	86	-55	-112	-34	12	-18	-36	3	-52	-66	-97	-16	-29	-64	-103	34	-90	-36	-109	-24	-103	-74	-65	-3	-102	-15	-74	-72	-144	-92	-206	-1723	-432	-15894	-833	-13679	-1069	-10875	2934	-11325	-2915	-8308	25	-12358	-2772	-9909	-678
0.990833	-28	41	85	-63	-111	-36	11	-22	-22	1	-74	-68	-98	-14	-29	-63	-101	35	-85	-38	-115	-22	-101	-73	-73	0	-101	-11	-73	-70	-146	-77	-239	-1857	-704	-15648	-508	-13717	-1069	-10931	2304	-11425	-2834	-8196	97	-12406	-2735	-9859	-1634
0.991667	-27	41	87	-60	-112	-31	12	-14	-21	6	-61	-66	-96	-14	-30	-61	-104	36	-87	-32	-107	-22	-101	-72	-63	-1	-102	-13	-70	-67	-147	-79	-307	-1967	-971	-15445	-93	-13741	-1064	-10985	2280	-11510	-2760	-8093	729	-12450	-2686	-9812	-600
0.992500	-25	43	88	-60	-113	-33	10	-16	-21	5	-74	-64	-97	-12	-24	-60	-102	35	-86	-36	-105	-23	-101	-72	-66	-1	-99	-13	-74	-69	-148	-76	-346	-2040	-1227	-15285	-424	-13756	-1046	-11034	1731	-11590	-2694	-7998	1106	-12491	-2615	-9760	-754
0.993333	-24	39	87	-62	-111	-36	11	-15	-19	3	-74	-66	-97	-17	-29	-60	-102	33	-87	-34	-109	-24	-101	-68	-64	0	-113	-16	-74	-87	-150	-77	-392	-2078	-1463	-15167	-497	-13760	-1014	-11074	1460	-11650	-2635	-7914	925	-12522	-2531	-9711	-889
0.994167	-25	41	85	-62	-114	-34	8	-18	-19	5	-74	-64	-97	-14	-30	-61	-84	37	-86	-35	-102	-23	-102	-72	-66	-1	-100	-14	-72	-70	-146	-78	-417	-2079	-1681	-15088	-134	-13748	-973	-11108	1434	-11695	-2590	-7847	1039	-12525	-2432	-9660	-792
0.995000	-23	40	87	-62	-110	-33	11	-14	-18	2	-73	-59	-98	8	-25	-61	-99	36	-84	-35	-104	-22	-100	-72	-60	0	-102	-15	-73	-72	-150	-77	-431	-2042	-1877	-15030	-885	-13727	-918	-11132	1080	-11720	-2551	-7793	-2364	-12551	-2320	-9610	-651
0.995833	-32	43	86	-60	-112	-33	12	-14	-17	6	-74	-62	-95	-14	-27	-57	-99	36	-83	-57	-108	-22	-98	-68	-57	1	-99	-13	-70	-67	-147	-73	-412	-1969	-2047	-15031	-927	-13699	-851	-11135	715	-11724	-2527	-7761	-3207	-12543	-2200	-9565	-1938
0.996667	-22	2	86	-98	-108	-31	13	-7	-15	7	-73	-60	-94	-12	-24	-57	-98	37	-81	-28	-103	-18	-96	-68	-61	2	-96	-11	-66	-61	-145	-72	-370	-1856	-2197	-15040	-116	-13657	-778	-11128	357	-11701	-2512	-7747	-1035	-12529	-2070	-9522	-837
0.997500	-23	40	89	-58	-105	-31	15	-13	-18	6	-73	-61	-93	-12	-24	-56	-97	34	-91	-34	-103	-22	-98	-67	-64	1	-97	-13	-70	-67	-145	-74	-388	-1720	-2335	-15066	37	-13615	-699	-11130	283	-11664	-2506	-7758	315	-12505	-1943	-9486	-276
0.998333	-23	42	87	-57	-109	-28	12	-14	-19	6	-75	-64	-97	-12	-28	-58	-102	35	-85	-32	-107	-21	-100	-68	-68	0	-100	-13	-61	-69	-148	-78	-373	-1559	-2453	-15098	-528	-13561	-612	-11084	392	-11606	-2510	-7796	-545	-12473	-1817	-9462	-861
0.999167	-27	39	82	-60	-115	-36	9	-17	-21	6	-74	-65	-96	-17	-28	-62	-102	32	-83	-31	-104	-19	-101	-69	-62	1	-99	-12	-72	-67	-149	-75	-277	-1370	-2561	-15128	-767	-13500	-523	-11032	6	-11523	-2514	-7844	-1603	-12430	-1693	-9437	-567
1.000000	-25	40	86	-61	-109	-28	10	-18	-22	5	-73	-63	-93	-16	-27	-60	-96	34	-85	-32	-108	-21	-102	-70	-62	-1	-99	-12	-75	-68	-147	-75	-265	-1166	-2659	-15181	-603	-13435	-424	-10979	-213	-11432	-2521	-7922	-2097	-12384	-1575	-9418	-564
1.000833	-27	42	86	-57	-110	-30	11	-15	-16	9	-75	-62	-98	-14	-29	-59	-101	36	-83	-30	-103	-18	-95	-66	-62	0	-98	-11	-73	-66	-148	-75	-276	-951	-2749	-15161	-531	-13356	-327	-10911	-307	-11319	-2527	-8016	-2133	-12332	-1471	-9409	-455
1.001667	-25	41	88	-53	-108	-32	12	-16	-22	7	-72	-65	-94	-15	-27	-56	-98	34	-82	-30	-104	-25	-102	-70	-63	4	-98	-11	-74	-74	-148	-74	-237	-735	-2838	-15157	-179	-13273	-236	-10841	-313	-11197	-2532	-8126	-1129	-12279	-1370	-9399	-207
1.002500	-21	42	87	-56	-109	-31	13	-11	-16	9	-72	-62	-92	-16	-24	-46	-99	36	-84	-32	-105	-22	-100	-67	-62	2	-96	-8	-73	-66	-147	-74	-213	-520	-2924	-15131	644	-13183	-146	-10758	688	-11067	-2536	-8247	1228	-12223	-1288	-9398	261
1.003333	-21	44	86	-58	-83	-30	13	-10	-17	9	-70	-65	-93	-14	-25	-57	-97	37	-87	-30	-103	-23	-100	-68	-61	2	-98	-9	-72	-51	-146	-70	-167	-313	-3015	-15085	-569	-13085	-60	-10682	746	-10931	-2536	-8382	-1850	-12165	-1218	-9397	710
1.004167	-18	45	89	-58	-107	-31	17	-9	-15	8	-70	-63	-97	-15	-31	-58	-90	36	-83	-5	-111	-19	-99	-66	-58	1	-97	-9	-69	-69	-146	-69	-151	-120	-3107	-15018	-889	-12986	17	-10604	-397	-10796	-2535	-8523	-3099	-12110	-1167	-9403	-189
1.005000	-21	47	88	-57	-109	-30	17	-6	-15	10	-52	-63	-92	-13	-28	-56	-93	39	-83	-28	-104	-19	-100	-67	-61	3	-96	-7	-69	-67	-145	-70	-100	54	-3201	-14937	64	-12889	80	-10536	-582	-10667	-2526	-8669	-1774	-12058	-1129	-9405	735
1.005833	-22	40	86	-58	-107	-34	15	-13	-17	4	-74	-68	-97	-17	-28	-58	-99	35	-87	-33	-105	-19	-101	-49	-64	-1	-99	-14	-73	-73	-147	-75	-95	206	-3297	-14845	195	-12786	133	-10478	-733	-10540	-2520	-8819	-663	-12009	-1107	-9411	1282
1.006667	-24	38	90	-62	-103	-38	11	-15	-19	4	-74	-68	-98	-19	-32	-62	-101	28	-91	-35	-107	-25	-105	-72	-64	-1	-100	10	-91	-75	-152	-76	-97	338	-3392	-14755	282	-12684	167	-10434	-349	-10422	-2510	-8970	102	-11962	-1108	-9415	1404
1.007500	-24	38	82	-60	-113	-38	8	-16	-23	2	-79	-69	-99	-17	-32	-60	-102	32	-88	-33	-107	-22	-103	-73	-63	-1	-101	-12	-73	-72	-146	-75	-1	453	-3479	-14654	618	-12581	196	-10398	80	-10308	-2496	-9116	1192	-11909	-1113	-9413	1296
1.008333	-12	37	85	-60	-122	-34	11	-13	-19	3	-74	-66	-97	-19	-30	-62	-102	32	-87	-33	-102	-23	-104	-72	-64	-1	-98	-13	-74	-73	-141	-74	10	540	-3558	-14569	3	-12481	200	-10379	104	-10204	-2474	-9254	-820	-11859	-1134	-9410	1662
1.009167	-23	42	86	-59	-112	-32	11	-14	-22	4	-73	-66	-97	-15	-30	-58	-128	32	-84	-26	-107	-12	-101	-72	-65	-3	-99	-13	-76	-69	-143	-73	59	620	-3625	-14504	-294	-12377	188	-10379	104	-10118	-2458	-9388	-1784	-11802	-1173	-9406	573
1.010000	-24	45	79	-56	-112	-34	10	-15	-21	33	-69	-63	-97	-17	-30	-59	-103	35	-85	-32	-110	-22	-99	-70	-64	-1	-97	-12	-83	-68	-143	-75	77	675	-3685	-14466	577	-12279	156	-10395	225	-10032	-2443	-9516	122	-11741	-1207	-9404	1572
1.010833	-24	44	89	-59	-108	-34	13	-14	-18	8	-67	-67	-94	-14	-28	-60	-100	36	-78	-32	-105	-22	-98	-70	-63	2	-98	-11	-70	-68	-144	-69	-3	725	-3730	-14457	960	-12182	105	-10428	499	-9960	-2419	-9637	1734	-11673	-1244	-9405	4348
1.011667	-23	47	108	-56	-107	-31	15	-15	-18	10	-70	-62	-95	-14	-30	-59	-99	34	-86	-30	-107	-19	-98	-66	-64	-13	-93	-10	-74	-69	-146	-72	-42	763	-3751	-14483	551	-12090	41	-10474	1070	-9893	-2410	-9753	937	-11598	-1316	-9411	4869
1.012500	-22	44	87	-56	-107	-32	12	-11	-15	6	-70	-63	-94	-8	-28	-59	-101	35	-82	-32	-102	-22	-98	-67	-63	2	-97	-11	-69	-68	-142	-74	-28	802	-3758	-14552	30	-12002	-46	-10542	972	-9835	-2402	-9863	-534	-11517	-1384	-9421	3899
1.013333	-23	43	109	-58	-111	-31	15	-14	-18	10	-72	-65	-98	-14	-30	-60	-100	38	-83	-31	-107	-19	-98	-68	-68	-1	-96	-12	-76	-72	-146	-75	11	842	-3743	-14661	-42	-11903	-158	-10615	850	-9782	-2392	-9966	-977	-11427	-1455	-9436	3423
1.014167	-23	44	87	-59	-114	-35	10	-12	-18	4	-73	-65	-96	-10	-31	-45	-99	33	-86	-36	-109	-26	-100	-69	-65	0	-98	-13	-75	-74	-145	-76	-75	883	-3711	-14808	-46	-11816	-276	-10707	868	-9711	-2391	-10060	-803	-11322	-1525	-9488	3203
1.015000	-24	45	85	-61	-112	-34	0	-13	-22	4	-76	-68	-100	-16	-31	-60	-100	33	-87	-34	-109	-26	-101	-70	-64	0	-100	-18	-78	-73	-148	-76	-127	933	-3658	-14991	-43	-11718	-405	-10804	937	-9673	-2394	-10155	-392	-11210	-1597	-9504	2763
1.015833	-29	41	81	-63	-111	-39	10	-17	-22	5	-75	-65	-100	-16	-30	-62	-103	35	-87	-35	-108	-24	-97	-66	-61	1	-98	-13	-76	-66	-145	-73	-112	1008	-3581	-15197	472	-11600	-542	-10904	1709	-9605	-2392	-10236	1369	-11076	-1666	-9550	2704
1.016667	-23	46	86	-70	-110	-33	15	-13	-18	7	-69	-62	-93	-13	-28	-58	-99	36	-81	-32	-104	-22	-96	-66	-63	0	-97	-12	-39	-65	-143	-74	-164	1087	-3488	-15423	-180	-11485	-683	-11013	1888	-9530	-2402	-10315	-830	-10943	-1723	-9611	2757
1.017500	-23	42	87	-57	-110	-30	17	-18	-18	7	-70	-62	-94	-11	-27	-59	-100	36	-85	-31	-103	-21	-95	-64	-65	3	-98	-11	-73	-66	-146	-73	-179	1179	-3390	-15667	-1142	-11355	-830	-11127	350	-9438	-2417	-10394	-3638	-10799	-1783	-9688	955
1.018333	-23	43	95	-60	-105	-31	16	-12	-19	6	-74	-62	-93	-13	-25	-56	-99	36	-83	-29	-105	-18	-100	-67	-66	1	-98	-13	-72	-67	-146	-72	-194	1284	-3276	-15918	-211	-11217	-975	-11242	130	-9335	-2434	-10469	-2505	-10651	-1836	-9778	1242
1.019167	-23	42	86	-60	-111	-32	15	-13	-18	6	-69	-62	-94	-17	-27	-60	-102	35	-64	-27	-103	-22	-98	-70	-64	0	-97	-14	-68	-67	-147	-78	-145	1403	-3157	-16162	-299	-11057	-1115	-11363	-342	-9209	-2454	-10537	-2311	-10493	-1877	-9875	1733
1.020000	-19	43	85	-61	-122	-30	15	-16	-23	5	-73	-63	-97	-13	-28	-57	-97	38	-85	-30	-107	-22	-101	-67	-65	1	-98	-13	-73	-68	-145	-73	-156	1532	-3040	-16393	-162	-10887	-1251	-11479	-595	-9072	-2479	-10608	-1876	-10330	-1912	-9978	1657
1.020833	-24	43	86	-61	-113	-30	13	-15	-21	6	-70	-62	-97	-12	-29	-60	-103	35	-84	-29	-105	-19	-98	-66	-65	2	-97	-13	-73	-68	-148	-78	-184	1662	-2929	-16601	8	-10696	-1371	-11592	-543	-8915	-2506	-10682	-1120	-10160	-1938	-10097	1399
1.021667	-24	18	87	-61	-109	-33	13	-31	-15	5	-73	-63	-95	-15	-27	-58	-99	37	-82	-32	-104	-19	-99	-68	-62	2	-97	-14	-70	-67	-146	-77	-80	1796	-2831	-16779	-373	-10495	-1480	-11708	-474	-8737	-2537	-10738	-2139	-9991	-1950	-10220	1460
1.022500	-24	43	88	-59	-113	-31	13	-12	-18	6	-72	-67	-100	-15	-19	-59	-99	38	-82	-30	-109	-18	-100	-66	-61	3	-99	-15	-76	-70	-150	-76	-64	1924	-2757	-16926	-861	-10301	-1566	-11821	-455	-8549	-2571	-10796	-2710	-9825	-1957	-10349	56
1.023333	-23	38	88	-61	-113	-33	9	-14	-19	5	-75	-63	-96	-13	-28	-58	-99	36	-85	-29	-108	-22	-103	-64	-63	0	-100	-13	-73	-95	-149	-77	-104	2040	-2712	-17028	-13	-10053	-1651	-11933	-69	-8348	-2602	-10855	-1899	-9658	-1955	-10480	-166
1.024167	-25	41	85	-63	-112	-33	11	-16	-17	4	-73	-66	-97	-15	-26	-56	-99	36	-82	-25	-102	-18	-99	-66	-63	2	-97	-14	-70	-69	-147	-75	-59	2142	-2696	-17084	558	-9810	-1710	-12039	142	-8134	-2618	-10906	-682	-9494	-1940	-10608	1122
1.025000	-24	43	85	-60	-111	-31	12	-12	-21	7	-85	-64	-91	-10	-26	-53	-102	36	-85	-30	-104	-17	-99	-66	-60	3	-98	-11	-70	-68	-143	-75	-13	2224	-2718	-17102	405	-9556	-1753	-12147	629	-7915	-2654	-10958	700	-9336	-1936	-10745	297
1.025833	-25	43	85	-58	-110	-32	12	-12	-16	4	-74	-64	-95	-14	-27	-47	-102	35	-84	-29	-101	-18	-98	-68	-66	0	-100	-15	-74	-70	-149	-77	-11	2290	-2785	-17082	206	-9318	-1779	-12255	1052	-7697	-2683	-11006	812	-9186	-1928	-10880	-211
1.026667	-45	38	81	-60	-105	-36	11	-11	-19	3	-75	-67	-97	-16	-28	-61	-103	30	-87	-33	-107	-21	-100	-72	-66	0	-88	-7	-72	-73	-150	-78	-96	2326	-2890	-17025	553	-9071	-1796	-12359	1421	-7480	-2703	-11051	1199	-9039	-1921	-11025	-210
1.027500	-26	40	86	-59	-110	-33	10	-18	-26	2	-73	-65	-97	-17	-45	-51	-98	34	-83	-30	-107	-21	-100	-72	-65	0	-101	-15	-73	-70	-149	-79	-145	2338	-3029	-16931	643	-8828	-1791	-12456	1506	-7270	-2719	-11091	1559	-8902	-1919	-11137	-328
1.028333	-28	41	73	-64	-112	-33	9	-15	-19	4	-73	-65	-94	-15	-29	-61	-102	32	-85	-32	-108	-19	-101	-74	-62	1	-99	-14	-75	-69	-161	-80	-105	2324	-3205	-16815	629	-8589	-1778	-12550	1396	-7067	-2728	-11126	2129	-8774	-1924	-11261	-560
1.029167	-25	41	84	-61	-111	-32	9	-16	-21	4	-72	-65	-94	-14	-26	-59	-100	33	-86	-29	-107	-21	-103	-73	-63	1	-100	-13	-72	-70	-150	-77	-147	2286	-3409	-16680	1213	-8362	-1747	-12640	1837	-6878	-2734	-11173	4394	-8650	-1937	-11380	-671
1.030000	-27	64	86	-61	-111	-32	9	-19	-19	6	-72	-64	-94	-16	-26	-61	-98	36	-83	-31	-102	-18	-100	-68	-62	1	-78	-12	-73	-69	-150	-74	-141	2228	-3634	-16536	787	-8141	-1700	-12725	2368	-6707	-2735	-11180	4041	-8540	-1967	-11497	-139
1.030833	-25	44	86	-63	-112	-32	13	-14	-13	6	-74	-67	-96	-13	-27	-58	-99	62	-86	-31	-105	-22	-102	-69	-62	3	-101	-15	-69	-70	-148	-75	-9	2145	-3877	-16386	-565	-7940	-1652	-12821	1008	-6555	-2736	-11204	547	-8433	-2013	-11608	-1345
1.031667	-22	43	92	-59	-110	-32	11	-15	-17	4	-74	-65	-99	-18	-28	-59	-100	33	-83	-34	-107	-23	-100	-73	-64	4	-102	-16	-74	-74	-150	-78	-76	2049	-4117	-16255	677	-7756	-1594	-12885	504	-6426	-2733	-11225	1677	-8343	-2078	-11722	-1626
1.032500	-27	41	84	-64	-113	-36	7	-17	-22	2	-75	-72	-97	-17	-31	-48	-103	33	-88	-39	-110	-26	-104	-72	-64	1	-102	-14	-73	-70	-148	-77	-75	1946	-4372	-16122	436	-7587	-1530	-12951	-425	-6312	-2732	-11239	1722	-8251	-2153	-11824	-917
1.033333	-25	40	84	-61	-114	-35	9	-16	-17	5	-76	-72	-98	-16	-31	-60	-101	34	-87	-35	-107	-24	-102	-73	-72	0	-111	-18	-75	-74	-150	-78	-12	1837	-4560	-16021	275	-7429	-1462	-13014	-1504	-6217	-2727	-11248	1996	-8174	-2249	-11927	-1176
1.034167	-29	41	84	-62	-114	-34	10	-17	-18	5	-76	-56	-96	-15	-31	-42	-100	41	-88	-39	-110	-25	-102	-74	-63	-1	-102	-14	-73	-72	-150	-77	-83	1729	-4750	-15929	223	-7287	-1391	-13069	-2145	-6146	-2733	-11256	2205	-8099	-2359	-12030	-1381
1.035000	-26	43	84	-61	-113	-36	10	-15	-14	3	-76	-67	-99	-14	-30	-59	-101	34	-86	-36	-111	-24	-101	-70	-64	0	-102	-14	-76	-72	-148	-78	-81	1626	-4905	-15857	34	-7170	-1323	-13114	-2371	-6086	-2742	-11262	932	-8032	-2485	-12124	-1087
1.035833	-24	39	86	-59	-109	-34	12	-16	-15	5	-73	-64	-95	-12	-29	-53	-101	30	-87	-34	-104	-23	-99	-73	-63	0	-100	-12	-72	-70	-147	-76	20	1542	-5021	-15810	-956	-7050	-1259	-13152	-3334	-6036	-2751	-11264	-2053	-7969	-2619	-12228	-2029
1.036667	2	47	90	-56	-108	-32	13	-14	-19	6	-74	-65	-95	-12	-27	-59	-98	35	-84	-33	-104	-22	-101	-78	-62	-5	-101	-12	-68	-67	-145	-72	94	1469	-5097	-15774	-417	-6949	-1200	-13183	-4010	-5998	-2787	-11269	-725	-7912	-2767	-12328	-2723
1.037500	-25	42	87	-58	-109	-32	37	-15	-16	8	-70	-55	-86	-12	-26	-60	-98	35	-85	-32	-104	-23	-99	-69	-62	0	-100	-12	-72	-68	-146	-67	158	1413	-5134	-15735	300	-6860	-1163	-13205	-4611	-5964	-2823	-11273	1765	-7863	-2915	-12432	-925
1.038333	-24	44	87	-56	-109	-33	12	-16	-19	6	-74	-61	-94	-12	-28	-60	-98	34	-84	-31	-110	-19	-102	-70	-60	0	-99	-1	-70	-68	-144	-73	171	1381	-5130	-15746	132	-6781	-1109	-13223	-4682	-5927	-2880	-11282	1836	-7817	-3066	-12533	-1284
1.039167	-23	42	87	-58	-111	-34	12	-15	-18	2	-68	-63	-97	-13	-29	-61	-96	29	-87	-35	-104	-24	-101	-72	-66	-3	-98	-12	-73	-70	-147	-76	148	1372	-5093	-15738	-431	-6684	-1084	-13235	-4706	-5892	-2951	-11290	222	-7778	-3220	-12644	-1872
1.040000	-25	42	90	-60	-111	-36	10	-18	-22	1	-73	-67	-96	-17	-30	-64	-103	32	-88	-35	-105	-27	-104	-80	-73	0	-102	-13	-76	-69	-150	-81	147	1384	-5028	-15735	-442	-6645	-1080	-13246	-4598	-5855	-3039	-11305	-546	-7745	-3373	-12750	-1479
1.040833	-29	40	84	-60	-110	-36	10	-19	-23	2	-76	-87	-98	-16	-33	-60	-99	33	-84	-33	-105	-24	-102	-72	-63	-1	-98	-13	-75	-72	-151	-75	95	1422	-4942	-15709	-98	-6584	-1082	-13241	-4438	-5803	-3134	-11319	-516	-7715	-3513	-12849	-1450
1.041667	-24	41	87	-60	-109	-36	12	-16	-18	5	-74	-63	-94	-16	-30	-59	-97	33	-86	-35	-104	-26	-99	-68	-62	-1	-98	-30	-74	-72	-147	-75	122	1483	-4847	-15700	-52	-6525	-1106	-13237	-4310	-5748	-3255	-11338	328	-7681	-3630	-12943	-1452
1.042500	-24	43	88	-56	-109	-34	16	-15	-17	5	-87	-62	-102	-16	-29	-58	-99	36	-83	-31	-107	-24	-99	-68	-62	1	-97	-13	-74	-72	-146	-80	119	1561	-4751	-15670	412	-6465	-1151	-13228	-3313	-5685	-3388	-11369	2430	-7659	-3783	-13042	-1237
1.043333	-23	44	86	-55	-110	-31	13	-12	-14	5	-69	-62	-94	-12	-26	-56	-95	39	-86	-33	-104	-24	-104	-66	-61	2	-95	-10	-70	-70	-145	-74	110	1656	-4666	-15634	800	-6412	-1223	-13221	-1744	-5615	-3538	-11396	3165	-7642	-3906	-13119	-694
1.044167	-18	42	90	-55	-107	-32	16	-11	-18	4	-70	-62	-91	-13	-24	-56	-99	36	-84	-29	-105	-19	-97	-66	-64	1	-95	-11	-69	-66	-142	-73	139	1773	-4613	-15585	-924	-6357	-1313	-13210	-2083	-5539	-3700	-11433	-936	-7628	-4026	-13199	-1422
1.045000	-25	41	67	-55	-108	-30	17	-6	-18	7	-68	-60	-93	-12	-26	-56	-98	35	-84	-28	-108	-18	-96	-65	-55	1	-95	-10	-68	-66	-149	-74	58	1896	-4566	-15532	-142	-6309	-1435	-13199	-2139	-5463	-3880	-11474	-184	-7623	-4142	-13266	-1892
1.045833	-21	42	88	-57	-108	-32	16	-13	-19	4	-73	-66	-95	-13	-25	-53	-100	35	-83	-31	-104	-22	-100	-67	-66	-1	-96	-11	-70	-67	-144	-76	-38	2032	-4568	-15480	339	-6263	-1574	-13198	-1732	-5386	-4071	-11522	387	-7624	-4268	-13312	-857
1.046667	-24	42	86	-59	-112	-34	12	-13	-17	4	-74	-64	-96	-15	-29	-58	-102	35	-84	-31	-107	-22	-103	-68	-61	0	-97	-11	-73	-67	-145	-77	-36	2174	-4607	-15428	425	-6216	-1746	-13189	-1098	-5308	-4267	-11583	1208	-7630	-4387	-13342	-1262
1.047500	-29	42	80	-57	-110	-32	11	-16	-18	5	-73	-64	-97	-16	-28	-59	-101	36	-85	-29	-109	-24	-100	-72	-64	-1	-97	-11	-74	-69	-144	-75	-22	2325	-4692	-15381	493	-6172	-1934	-13180	-119	-5238	-4474	-11617	1515	-7641	-4510	-13349	-1347
1.048333	-23	40	86	-53	-112	-35	13	-15	-18	2	-73	-66	-95	-19	-30	-67	-100	33	-87	-47	-105	-25	-100	-72	-66	0	-100	-15	-75	-70	-148	-76	-40	2479	-4822	-15352	619	-6135	-2143	-13173	776	-5178	-4689	-11665	1646	-7659	-4646	-13339	-838
1.049167	-27	41	85	-67	-119	-39	7	2	-23	10	-73	-67	-98	-18	-31	-62	-101	35	-85	-30	-108	-25	-102	-69	-63	0	-101	-13	-74	-68	-145	-74	-3	2650	-4996	-15334	-540	-6114	-2370	-13169	733	-5127	-4901	-11707	-818	-7679	-4782	-13295	-1033
1.050000	-24	43	86	-61	-114	-34	12	-15	-21	2	-72	-67	-98	-18	-29	-60	-103	33	-93	-31	-104	-21	-99	-69	-61	0	-99	-13	-74	-70	-146	-75	-30	2815	-5184	-15341	-227	-6056	-2613	-13164	878	-5090	-5102	-11739	-90	-7706	-4938	-13232	-2277
1.050833	-23	43	87	-60	-112	-26	13	-11	-17	5	-67	-39	-92	-15	-25	-56	-100	35	-82	-31	-107	-23	-99	-66	-65	0	-98	-12	-73	-67	-147	-72	-115	2996	-5413	-15370	502	-6020	-2868	-13165	999	-5070	-5314	-11770	2189	-7737	-5099	-13146	-838
1.051667	-22	41	88	-58	-110	-30	15	-10	-22	5	-72	-63	-97	-16	-25	-57	-98	25	-82	-29	-100	-18	-98	-69	-64	3	-99	-14	-74	-67	-147	-73	-91	3177	-5663	-15426	303	-5987	-3138	-13169	1390	-5070	-5538	-11789	2737	-7776	-5282	-13036	-880
1.052500	-27	42	109	-61	-107	-25	13	-15	-22	5	-70	-63	-95	-16	-29	-62	-99	32	-84	-33	-104	-23	-102	-70	-61	0	-104	-13	-74	-70	-148	-73	-136	3370	-5930	-15509	-264	-5963	-3414	-13168	1687	-5085	-5713	-11791	1310	-7813	-5470	-12905	-1778
1.053333	-25	40	88	-59	-109	-35	11	-14	-15	2	-73	-66	-95	-15	-27	-60	-98	34	-93	-33	-108	-24	-102	-69	-64	1	-101	-15	-74	-72	-146	-72	-151	3568	-6195	-15615	-368	-5934	-3699	-13162	1553	-5117	-5901	-11782	476	-7854	-5668	-12753	-1541
1.054167	-26	39	86	-63	-112	-34	12	-14	-12	2	-75	-63	-97	-15	-29	-59	-104	33	-87	-34	-110	-22	-103	-69	-64	0	-100	-16	-73	-81	-147	-76	-84	3771	-6465	-15747	-382	-5914	-3988	-13177	1296	-5164	-6072	-11751	301	-7896	-5880	-12585	-1488
1.055000	-23	38	87	-62	-112	-33	12	-17	-21	2	-74	-66	-96	-16	-28	-58	-101	34	-84	-33	-103	-22	-93	-69	-64	1	-102	-15	-72	-67	-148	-76	-116	3986	-6724	-15890	-361	-5894	-4270	-13180	742	-5229	-6229	-11701	501	-7937	-6096	-12400	-1476
1.055833	-27	38	84	-62	-99	-33	12	-13	-17	-4	-74	-64	-96	-16	-26	-59	-102	33	-87	-33	-107	-23	-101	-66	-63	0	-102	-13	-65	-67	-147	-85	-200	4202	-6967	-16049	-63	-5879	-4547	-13184	404	-5304	-6367	-11630	1770	-7979	-6317	-12205	-1493
1.056667	-23	43	85	-59	-108	-33	12	-14	-18	2	-74	-72	-96	-15	-28	-60	-105	34	-81	-32	-107	-23	-100	-69	-67	0	-99	-16	-72	-72	-147	-76	-221	4422	-7191	-16214	301	-5870	-4819	-13190	922	-5392	-6498	-11545	3031	-8022	-6539	-12008	-959
1.057500	-9	38	86	-58	-112	-34	10	-14	-17	1	-74	-65	-98	-16	-28	-60	-99	33	-84	-31	-110	-24	-98	-66	-65	3	-99	-13	-87	-70	-146	-76	-237	4643	-7398	-16375	-1342	-5867	-5079	-13190	-131	-5478	-6609	-11436	-1182	-8059	-6755	-11806	-1100
1.058333	-25	42	90	-59	-111	-33	11	-14	-21	5	-73	-55	-101	-14	-26	-58	-100	36	-82	-32	-108	-22	-101	-70	-65	1	-98	-13	-75	-70	-144	-73	-348	4860	-7579	-16532	-1013	-5874	-5328	-13193	-1418	-5570	-6698	-11307	-1840	-8100	-6964	-11602	-2299
1.059167	-25	40	87	-60	-110	-10	12	-13	-16	5	-72	-64	-100	-16	-27	-59	-98	33	-82	-33	-107	-23	-100	-70	-62	1	-105	-16	-74	-67	-146	-75	-393	5077	-7748	-16682	-469	-5880	-5555	-13192	-1659	-5665	-6788	-11161	-1413	-8134	-7163	-11407	-1131
1.060000	-25	39	86	-61	-111	-33	11	-14	-19	5	-75	-65	-98	-15	-26	-59	-102	22	-84	-38	-110	-23	-104	-70	-62	1	-99	-16	-73	-70	-145	-75	-358	5285	-7894	-16806	-608	-5897	-5765	-13188	-2038	-5740	-6860	-10999	-745	-8165	-7345	-11217	-821
1.060833	-22	44	86	-60	-97	-33	12	-17	-19	5	-74	-66	-97	-13	-29	-61	-100	33	-86	-32	-107	-23	-103	-70	-64	1	-95	-14	-90	-72	-146	-77	-314	5484	-8026	-16901	-540	-5916	-5954	-13177	-2144	-5843	-6923	-10825	-781	-8192	-7511	-11035	-842
1.061667	-26	41	86	-62	-111	-32	11	-15	-17	5	-73	-64	-97	-14	-48	-56	-99	35	-87	-35	-107	-23	-102	-72	-64	0	-99	-11	-72	-72	-145	-76	-210	5670	-8134	-16968	-80	-5940	-6119	-13177	-2203	-5913	-6981	-10641	-374	-8208	-7656	-10866	-463
1.062500	-25	43	89	-53	-113	-30	12	-13	-18	4	-73	-63	-96	-16	-26	-59	-98	36	-84	-30	-107	-21	-100	-69	-63	0	-80	-13	-75	-72	-143	-75	-66	5842	-8222	-16999	-833	-5969	-6258	-13139	-2812	-5975	-7031	-10453	-3009	-8220	-7776	-10712	197
1.063333	-25	42	87	-59	-109	-29	15	-11	-15	9	-70	-63	-94	-12	-24	-57	-98	35	-85	-30	-100	-18	-100	-68	-61	1	-96	-10	-69	-66	-142	-74	9	5996	-8302	-17003	-848	-6001	-6370	-13109	-3112	-6018	-7086	-10252	-3360	-8224	-7876	-10572	-1089
1.064167	-58	43	86	-51	-109	-32	15	-14	-19	5	-72	-64	-95	-12	-26	-58	-101	37	-85	-30	-104	-21	-100	-67	-65	1	-97	-11	-69	-45	-138	-75	-15	6138	-8371	-16963	204	-6034	-6459	-13067	-3105	-6043	-7142	-10059	-1056	-8220	-7950	-10451	80
1.065000	-26	42	89	-56	-108	-32	13	-15	-19	9	-69	-64	-98	-14	-24	-59	-102	42	-83	-30	-104	-14	-103	-70	-63	0	-99	-14	-72	-69	-146	-78	20	6256	-8429	-16900	677	-6069	-6526	-13016	-2560	-6051	-7205	-9877	570	-8211	-8010	-10344	1146
1.065833	-28	38	85	-61	-111	-34	8	-23	-21	2	-75	-64	-96	-18	-30	-64	-102	32	-87	-32	-105	-24	-105	-70	-66	-4	-99	-14	-72	-74	-149	-80	43	6364	-8473	-16799	428	-6104	-6561	-12952	-1299	-6037	-7278	-9696	155	-8189	-8036	-10248	587
1.066667	-26	39	85	-60	-112	-38	10	-16	-18	-9	-75	-75	-99	-19	-32	-63	-112	34	-88	-32	-109	-24	-103	-70	-66	-3	-101	-14	-74	-72	-149	-77	76	6451	-8503	-16677	299	-6132	-6572	-12871	-225	-5995	-7363	-9531	-689	-8157	-8048	-10171	774
1.067500	-25	42	88	-61	-114	-36	11	-17	-22	3	-72	-65	-98	-18	-29	-62	-102	32	-85	-33	-108	-24	-103	-93	-64	-3	-93	-16	-72	-72	-146	-77	37	6526	-8531	-16530	442	-6155	-6568	-12778	534	-5938	-7461	-9375	-1222	-8113	-8043	-10099	1003
1.068333	-25	42	87	-59	-110	-33	12	-15	-16	6	-74	-63	-97	-14	-44	-66	-100	34	-86	-30	-108	-23	-103	-68	-62	-5	-101	-13	-73	-72	-147	-77	-57	6586	-8540	-16388	488	-6168	-6539	-12669	768	-5864	-7565	-9232	-1027	-8065	-8021	-10041	1142
1.069167	-23	45	38	-60	-112	-34	11	-14	-17	5	-72	-62	-96	-14	-27	-58	-100	35	-84	-31	-108	-25	-102	-67	-66	-6	-100	3	-72	-68	-145	-75	-109	6631	-8535	-16207	352	-6181	-6499	-12542	682	-5763	-7682	-9125	363	-8005	-7985	-9990	1180
1.070000	-26	45	87	-59	-108	-33	15	-14	-21	5	-69	-63	-77	-18	-27	-58	-100	38	-83	-30	-105	-22	-101	-66	-65	1	-98	-12	-74	-69	-145	-75	-33	6667	-8517	-16044	817	-6189	-6440	-12405	1542	-5648	-7813	-9027	2707	-7942	-7947	-9946	1578
1.070833	9	45	90	-59	-110	-36	15	-8	-18	7	-69	-61	-95	-15	-26	-57	-97	37	-84	-28	-108	-23	-98	-66	-62	0	-95	-10	-74	-43	-145	-72	21	6689	-8490	-15891	-293	-6180	-6377	-12251	1948	-5525	-7949	-8960	-360	-7873	-7902	-9911	1964
1.071667	-19	46	88	-58	-109	-31	16	-12	-17	6	-68	-62	-96	-12	-27	-51	-99	37	-80	-30	-104	-21	-97	-66	-63	-3	-98	-14	-72	-69	-145	-74	-28	6700	-8451	-15758	-826	-6170	-6309	-12095	1406	-5396	-8091	-8915	-1995	-7806	-7861	-9878	660
1.072500	-23	45	84	-59	-110	-33	12	-13	-21	5	-72	-63	-97	-15	-29	-60	-99	33	-85	-32	-107	2	-101	-69	-61	-3	-110	-13	-72	-70	-148	-76	-13	6696	-8410	-15647	-80	-6155	-6244	-11927	1767	-5259	-8232	-8891	-1497	-7740	-7834	-9850	1488
1.073333	-19	44	88	-63	-110	-33	5	-14	-18	3	-74	-66	-102	-15	-30	-59	-98	33	-85	-32	-109	-26	-102	-70	-66	-7	-107	-14	-76	-72	-149	-76	-33	6686	-8350	-15564	75	-6138	-6176	-11755	1621	-5128	-8368	-8891	-1143	-7680	-7793	-9825	1613
1.074167	-28	39	82	-63	-112	-36	8	-18	-21	1	-74	-66	-94	-18	-31	-63	-100	33	-86	-28	-105	-25	-101	-70	-62	-4	-101	-11	-69	-73	-149	-77	-100	6670	-8290	-15513	84	-6112	-6123	-11579	1651	-4991	-8488	-8905	-711	-7621	-7768	-9798	1522
1.075000	-24	39	82	-62	-109	-34	10	-18	-18	4	-75	-66	-90	-16	-29	-60	-98	34	-88	-31	-107	-25	-101	-70	-65	0	-102	-12	-72	-72	-149	-76	-113	6651	-8232	-15496	188	-6089	-6075	-11401	1420	-4863	-8601	-8935	44	-7570	-7750	-9772	1321
1.075833	-23	42	87	-58	-111	-32	22	-14	-16	6	-69	-62	-99	-15	-30	-59	-99	37	-81	-29	-104	-24	-100	-67	-64	0	-99	0	-75	-70	-148	-85	-62	6621	-8162	-15516	-635	-6060	-6038	-11226	400	-4748	-8690	-8978	-2631	-7525	-7745	-9742	1345
1.076667	-22	44	89	-57	-110	-35	13	-13	-14	6	-65	-40	-96	-13	-29	-55	-116	37	-81	-33	-103	-24	-98	-67	-60	0	-99	-11	-67	-68	-145	-73	-4	6584	-8106	-15575	-927	-6073	-6022	-11063	-945	-4649	-8762	-9032	-4235	-7488	-7748	-9718	-12
1.077500	-24	41	90	-60	-108	-32	13	-14	-15	4	-73	-64	-91	-17	-28	-59	-99	36	-82	-32	-103	-24	-95	-67	-61	-1	-100	-11	-72	-70	-144	-73	-17	6544	-8051	-15667	12	-6013	-6013	-10906	-1879	-4571	-8809	-9091	-2219	-7468	-7759	-9693	628
1.078333	-24	42	86	-58	-109	-30	15	-12	-25	3	-72	-64	-93	-25	-27	-56	-97	35	-82	-32	-104	-22	-99	-68	-62	1	-97	-9	-72	-69	-148	-73	-29	6499	-8009	-15789	217	-5994	-6028	-10764	-2416	-4513	-8839	-9151	-361	-7452	-7782	-9672	1587
1.079167	-22	41	90	-62	-109	-33	16	-15	-21	3	-72	-65	-94	-13	-28	-60	-100	36	-82	-33	-104	-21	-99	-72	-61	-18	-115	-13	-72	-70	-148	-74	23	6449	-7976	-15940	-299	-5978	-6061	-10638	-2715	-4480	-8833	-9208	-702	-7448	-7812	-9649	681
1.080000	-23	39	86	-58	-110	-32	12	-16	-15	5	-70	-65	-93	-15	-23	-60	-101	35	-80	-31	-102	-19	-100	-69	-63	2	-96	-7	-69	-69	-148	-73	8	6394	-7957	-16114	-481	-5969	-6092	-10531	-3286	-4468	-8811	-9261	-1344	-7452	-7841	-9632	430
1.080833	-23	61	88	-58	-65	-31	10	-10	-19	2	-72	-63	-94	-19	-28	-59	-98	35	-83	-33	-105	-22	-101	-70	-63	11	-100	-11	-74	-77	-145	-75	56	6339	-7953	-16305	-346	-5960	-6171	-10444	-3408	-4487	-8758	-9311	-1482	-7464	-7875	-9615	151
1.081667	-23	40	88	-58	-109	-35	12	-14	-16	2	-70	-66	-92	-19	-29	-64	-103	30	-84	-35	-108	-22	-102	-70	-62	-3	-100	-15	-74	-68	-149	-75	237	6276	-7966	-16530	-305	-5977	-6244	-10379	-3105	-4512	-8694	-9346	-1596	-7485	-7910	-9605	-61
1.082500	-25	39	86	-62	-113	-39	9	-19	-21	1	-75	-66	-95	-21	-29	-62	-100	34	-83	-35	-103	-22	-102	-97	-64	0	-98	-15	-68	-68	-146	-72	217	6214	-7988	-16720	15	-5958	-6326	-10339	-2562	-4581	-8608	-9370	-1498	-7508	-7935	-9597	-35
1.083333	-25	42	86	-56	-107	-35	12	-14	-17	3	-75	-66	-94	-18	-30	-60	-97	33	-83	-34	-108	-24	-100	-69	-63	1	-97	-11	-72	-68	-146	-72	212	6170	-8019	-16928	894	-5960	-6412	-10321	-974	-4657	-8510	-9384	540	-7542	-7959	-9595	45
1.084167	-21	42	62	-57	-109	-32	12	-9	-14	6	-69	-61	-93	-15	-29	-57	-98	38	-81	-31	-103	-23	-103	-67	-59	3	-96	-11	-73	-69	-144	-72	133	6085	-8059	-17135	108	-5973	-6507	-10328	397	-4749	-8404	-9387	-315	-7580	-7975	-9591	236
1.085000	-18	43	88	-55	-107	-32	13	-11	-15	5	-68	-63	-91	-27	-36	-57	-97	38	-74	-32	-100	-22	-98	-67	-61	1	-96	-11	-70	-72	-144	-73	52	6009	-8104	-17338	-552	-5983	-6596	-10362	-280	-4862	-8299	-9390	-1713	-7620	-7993	-9603	-1321
1.085833	-23	43	86	-57	-107	-32	12	-17	-14	2	-69	-62	-96	-17	-29	-58	-99	34	-83	-36	-105	-24	-103	-72	-61	0	-97	-17	-73	-69	-134	-74	41	5931	-8159	-17531	864	-6001	-6684	-10420	-49	-4972	-8196	-9378	-57	-7663	-7996	-9615	-1377
1.086667	-24	41	85	-58	-112	-36	10	-33	-19	1	-75	-67	-98	32	-30	-59	-102	34	-86	-35	-105	-26	-103	-72	-64	-5	-100	-13	-74	-73	-149	-80	53	5852	-8205	-17703	627	-6011	-6759	-10501	37	-5089	-8102	-9365	-75	-7704	-7989	-9632	-1485
1.087500	-25	39	81	-60	-112	-33	10	-15	-18	1	-72	-67	-97	-18	-29	-60	-102	28	-85	-53	-107	-23	-101	-69	-59	0	-99	-13	-74	-69	-144	-75	126	5764	-8246	-17866	491	-6025	-6828	-10598	350	-5205	-8008	-9343	-113	-7746	-7969	-9643	-1641
1.088333	-25	38	85	-58	-110	-33	11	-17	-64	-4	-73	-65	-99	-17	-27	-62	-101	33	-83	-33	-105	-23	-99	-72	-67	-3	-98	-12	-74	-66	-145	-76	128	5678	-8274	-18009	798	-6034	-6881	-10707	884	-5317	-7934	-9324	715	-7787	-7945	-9658	-1500
1.089167	-27	41	82	-53	-110	-33	9	-15	-19	3	-73	-66	-99	-17	-30	-61	-101	35	-85	-35	-108	-23	-101	-55	-63	-3	-110	-11	-73	-68	-147	-76	96	5584	-8288	-18140	434	-6063	-6919	-10844	1408	-5419	-7873	-9309	-491	-7826	-7913	-9672	-907
1.090000	-23	45	84	-60	-112	-34	10	-17	-40	2	-73	-67	-99	-18	-42	-58	-102	34	-83	-36	-108	-25	-102	-68	-66	-1	-99	-15	-73	-69	-146	-75	68	5486	-8292	-18250	-442	-6087	-6936	-10985	1453	-5511	-7812	-9291	-2882	-7858	-7873	-9680	-2015
1.090833	-27	25	82	-59	-112	-34	12	-17	-21	1	-74	-67	-99	-16	-32	-59	-102	34	-83	-31	-104	-22	-100	-65	-64	2	-97	-10	-74	-68	-146	-72	84	5389	-8265	-18340	382	-6107	-6935	-11131	1526	-5585	-7800	-9280	-1998	-7883	-7826	-9679	-1933
1.091667	-22	43	85	-59	-112	-33	12	-15	-19	2	-74	-65	-101	-13	-26	-59	-99	34	-83	-32	-108	-25	-101	-67	-66	1	-96	-11	-72	-67	-145	-76	68	5289	-8221	-18422	929	-6142	-6921	-11285	1406	-5646	-7786	-9274	-439	-7904	-7777	-9671	-223
1.092500	-25	45	84	-59	-113	-31	13	-14	-21	4	-72	-65	-96	-15	-23	-58	-101	38	-83	-30	-105	-24	-101	-68	-64	0	-100	-14	-74	-68	-145	-77	42	5186	-8156	-18489	397	-6170	-6883	-11436	1521	-5690	-7791	-9275	-564	-7919	-7731	-9650	-715
1.093333	-26	43	84	-60	-105	-30	11	-15	-17	5	-72	-65	-96	-15	-29	-58	-102	34	-85	-33	-107	-24	-102	-66	-64	-3	-98	-13	-73	-69	-148	-70	73	5085	-8071	-18542	-164	-6207	-6830	-11587	1272	-5717	-7804	-9279	-1376	-7926	-7675	-9619	-928
1.094167	-24	46	86	-59	-111	-31	10	-14	-22	4	-73	-66	-98	-13	-28	-59	-100	34	-85	-30	-103	-24	-101	-68	-66	4	-101	-15	-75	-68	-145	-74	23	4985	-7964	-18593	56	-6249	-6762	-11727	993	-5730	-7833	-9290	-1657	-7918	-7628	-9573	-702
1.095000	-27	42	87	-59	-114	-33	11	-16	-22	6	-70	-63	-98	-16	-28	-55	-101	34	-83	-30	-105	-26	-101	-66	-66	0	-98	-13	-75	-69	-148	-75	-3	4890	-7836	-18635	109	-6290	-6684	-11862	793	-5722	-7865	-9304	-1841	-7904	-7580	-9508	-604
1.095833	-26	43	88	-63	-111	-38	13	-14	-18	7	-70	-65	-94	-13	-25	-57	-100	38	-85	-29	-107	-22	-98	-51	-62	2	-97	19	-74	-65	-145	-70	85	4807	-7696	-18665	-146	-6339	-6596	-11982	405	-5698	-7895	-9314	-1934	-7881	-7534	-9425	-494
1.096667	-23	45	91	-59	-105	-28	9	-13	-17	11	-70	-63	-94	-13	-23	-56	-96	38	-83	-26	-102	-18	-96	-63	-60	0	-93	-9	-70	-66	-146	-65	24	4724	-7578	-18692	362	-6384	-6504	-12092	621	-5663	-7924	-9330	-370	-7851	-7496	-9340	-463
1.097500	-22	45	90	-58	-108	-31	15	-13	-18	9	-69	-64	-95	-12	-24	-57	-97	37	-82	-28	-108	-16	-98	-65	-63	2	-97	-9	-75	-69	-146	-72	-43	4652	-7381	-18720	153	-6436	-6420	-12196	1152	-5630	-7958	-9342	-684	-7823	-7458	-9236	102
1.098333	-25	43	88	-55	-110	-30	11	-14	-18	8	-57	-66	-109	-16	-26	-57	-99	36	-83	-30	-107	-22	-101	-67	-62	1	-98	-13	-74	-74	-146	-74	164	4586	-7190	-18742	-1550	-6484	-6333	-12285	-285	-5584	-7983	-9363	-3965	-7785	-7444	-9123	-737
1.099167	-25	41	84	-62	-114	-32	9	-18	-19	5	-70	-65	-98	-13	-26	-59	-100	33	-82	-30	-107	-22	-102	-68	-68	1	-97	-10	-70	-70	-144	-73	279	4534	-7059	-18766	-670	-6526	-6257	-12367	-968	-5535	-8001	-9369	-2543	-7742	-7419	-9000	-486
1.100000	-25	43	88	-58	-112	-32	11	-13	-18	7	-77	-63	-98	-14	-26	-56	-101	39	-82	-26	-108	-19	-99	-64	-64	1	-98	-11	-78	-68	-146	-74	95	4496	-6903	-18786	-598	-6556	-6187	-12437	-1524	-5488	-8014	-9376	-2103	-7697	-7403	-8871	390
1.100833	-27	40	87	-58	-113	-31	13	-14	-18	8	-69	-62	-97	-14	-24	-58	-101	36	-85	-30	-109	-29	-100	-66	-60	0	-95	-19	-72	-70	-147	-74	2	4465	-6757	-18802	-514	-6580	-6127	-12496	-1957	-5442	-8009	-9374	-1487	-7656	-7395	-8745	160
1.101667	-22	44	88	-59	-109	-34	13	-14	-17	6	-72	-64	-98	-14	-26	-58	-98	35	-80	-30	-107	-21	-99	-66	-63	0	-98	-11	-73	-70	-146	-75	-83	4449	-6618	-18809	-464	-6586	-6082	-12547	-2205	-5404	-8000	-9362	-651	-7619	-7386	-8622	184
1.102500	-22	43	87	-56	-109	-28	11	-13	-17	8	-72	-62	-95	-12	-28	-57	-101	35	-82	-31	-105	-17	-102	-66	-63	2	-98	-9	-73	-67	-146	-76	-198	4445	-6503	-18813	-411	-6598	-6053	-12591	-2198	-5366	-7972	-9343	-911	-7583	-7387	-8507	777
1.103333	-24	41	93	-58	-110	-33	11	-12	-17	9	-68	-62	-95	-13	-24	-57	-100	38	-79	-27	-105	-18	-100	-67	-62	3	-97	-8	-72	-55	-143	-74	-183	4455	-6382	-18801	-1386	-6594	-6034	-12623	-2607	-5337	-7945	-9314	-2985	-7555	-7393	-8400	135
1.104167	-19	45	90	-57	-102	-30	15	-13	-13	8	-67	-63	-95	-13	-25	-55	-96	36	-81	-31	-102	-17	-99	-65	-63	8	-94	-9	-72	-68	-144	-72	-158	4471	-6309	-18783	-827	-6580	-6021	-12644	-2834	-5315	-7902	-9287	-1318	-7541	-7400	-8311	-518
1.105000	-19	46	89	-57	-109	-32	12	-11	-15	10	-72	-60	-94	-12	-26	-57	-98	41	-80	-29	-105	-22	-98	-65	-63	1	-97	-9	-68	-68	-145	-72	-163	4499	-6239	-18749	7	-6556	-6022	-12664	-3242	-5305	-7858	-9255	1445	-7531	-7410	-8245	1173
1.105833	-22	46	85	-60	-110	-36	11	-13	-16	6	-72	-66	-99	-19	-29	-57	-101	34	-83	-31	-103	-24	-100	-69	-66	2	-99	-14	-75	-74	-147	-75	-134	4533	-6187	-18697	-24	-6522	-6032	-12669	-2494	-5309	-7810	-9220	2437	-7538	-7420	-8198	1091
1.106667	-24	39	84	-60	-111	-35	8	-18	1	4	-75	-68	-100	-21	-30	-61	-103	33	-87	-34	-109	-24	-102	-70	-66	-1	-103	-15	-78	-69	-150	-77	-94	4580	-6149	-18630	-438	-6485	-6043	-12669	-1161	-5314	-7763	-9179	1920	-7539	-7431	-8176	1034
1.107500	-26	38	82	-63	-112	-38	8	-15	-21	0	-76	-70	-98	-19	-31	-57	-101	33	-79	-36	-104	-22	-103	-70	-64	-4	-102	-13	-74	-67	-147	-74	-136	4629	-6116	-18526	-413	-6445	-6054	-12648	49	-5329	-7708	-9140	1663	-7562	-7437	-8174	1494
1.108333	-25	38	82	-67	-110	-34	11	-4	-18	5	-93	-65	-93	-17	-29	-61	-103	29	-86	-33	-108	-23	-102	-69	-62	-4	-101	-12	-70	-68	-146	-76	-249	4685	-6094	-18413	16	-6400	-6042	-12623	1236	-5346	-7652	-9096	1692	-7580	-7446	-8205	1391
1.109167	-24	40	85	-59	-109	-33	12	-13	-18	2	-73	-66	-95	-14	-26	-60	-100	33	-83	-30	-105	-22	-100	-85	-64	-5	-98	-9	-70	-69	-144	-76	-52	4752	-6077	-18262	361	-6360	-6069	-12587	2079	-5371	-7602	-9063	2134	-7621	-7450	-8256	1263
1.110000	-25	40	84	-58	-111	-34	12	-14	-19	5	-72	-66	-97	-15	-28	-67	-100	34	-84	-32	-107	-23	-99	-70	-63	-1	-99	-11	-73	-69	-149	-78	-24	4815	-6063	-18090	494	-6325	-6090	-12533	2946	-5400	-7554	-9037	3884	-7652	-7461	-8330	1150
1.110833	-25	42	86	-58	-110	-34	11	-14	-18	5	-72	-63	-98	-14	-29	-62	-100	36	-85	-31	-96	-24	-109	-70	-61	0	-98	-10	-72	-72	-147	-74	-72	4885	-6044	-17903	423	-6300	-6064	-12468	4050	-5431	-7515	-9024	5029	-7696	-7459	-8432	1724
1.111667	-24	44	87	-56	-112	-31	33	-9	-15	8	-73	-69	-96	-14	-28	-58	-97	36	-83	-32	-104	-21	-98	-68	-60	0	-100	-13	-72	-69	-146	-73	70	4959	-6020	-17689	-1199	-6283	-6057	-12391	2973	-5467	-7484	-9023	1404	-7743	-7462	-8541	835
1.112500	-25	39	86	-60	-109	-34	13	-13	-18	4	-70	-67	-94	-15	-26	-58	-108	36	-83	-36	-105	-25	-103	-68	-61	0	-98	-12	-74	-67	-145	-74	132	5027	-5988	-17468	-391	-6277	-6030	-12304	2173	-5507	-7459	-9030	1755	-7791	-7466	-8672	163
1.113333	-23	41	85	-57	-111	-51	20	-15	-19	4	-76	-68	-98	-17	-27	-58	-100	34	-84	-33	-104	-21	-99	-70	-64	0	-101	-12	-67	-68	-146	-74	95	5100	-5948	-17223	-74	-6286	-6003	-12208	1791	-5553	-7439	-9063	1765	-7845	-7462	-8814	1346
1.114167	-23	38	81	-60	-113	-35	11	-12	-19	4	-74	-69	-97	-17	-28	-61	-102	32	-92	-28	-107	-22	-101	-70	-66	-3	-98	-14	-73	-70	-146	-76	26	5158	-5886	-16973	66	-6315	-5972	-12104	1255	-5599	-7427	-9105	2578	-7900	-7464	-8968	1006
1.115000	-24	38	84	-61	-112	-36	10	-16	-24	1	-92	-68	-102	-22	-30	-65	-104	32	-88	-36	-113	-26	-103	-74	-67	-5	-101	-15	-76	-74	-150	-77	-86	5224	-5818	-16717	-82	-6363	-5941	-11998	974	-5650	-7420	-9165	2978	-7961	-7470	-9121	660
1.115833	-28	38	81	-79	-114	-36	10	-18	-23	0	-75	-69	-102	-21	-31	-66	-102	34	-88	-35	-108	-33	-99	-69	-64	8	-107	-14	-72	-70	-147	-76	-76	5283	-5732	-16457	-78	-6416	-5898	-11878	933	-5699	-7418	-9231	2594	-8011	-7468	-9274	963
1.116667	-22	41	84	-58	-108	-27	15	-13	-16	-14	-76	-64	-96	-16	-27	-59	-100	33	-82	-33	-105	-22	-101	-69	-65	2	-95	-12	-67	-70	-144	-73	43	5334	-5629	-16205	-926	-6494	-5862	-11761	435	-5764	-7419	-9313	-569	-8064	-7471	-9418	907
1.117500	-23	38	86	-57	-105	-31	13	-12	-17	4	-70	-64	-97	-17	-30	-53	-100	37	-84	-33	-104	-18	-100	-70	-62	1	-99	-12	-73	-70	-146	-77	-81	5377	-5529	-15968	-453	-6591	-5827	-11643	195	-5836	-7428	-9408	200	-8127	-7455	-9555	-179
1.118333	-19	44	86	-59	-98	-32	10	-12	-18	5	-67	-63	-92	-15	-28	-59	-99	36	-82	-32	-107	-23	-104	-68	-61	2	-97	-11	-73	-69	-147	-75	-122	5410	-5414	-15742	323	-6708	-5791	-11528	-94	-5917	-7439	-9506	2824	-8188	-7490	-9677	1255
1.119167	2	43	86	-59	-108	-33	10	-12	-14	5	-74	-64	-95	-17	-27	-59	-99	35	-86	-31	-104	-22	-102	-76	-63	-1	-98	-15	-75	-69	-147	-76	53	5434	-5289	-15532	263	-6835	-5766	-11418	-151	-6008	-7452	-9607	3661	-8251	-7509	-9789	1400
1.120000	-22	41	84	-62	-110	-36	12	-12	-15	5	-74	-65	-97	-15	-29	-61	-100	33	-88	-35	-104	-19	-101	-65	-63	1	-100	-13	-72	-66	-146	-75	-34	5445	-5169	-15344	-154	-6979	-5742	-11307	-246	-6111	-7464	-9704	2788	-8323	-7530	-9879	799
1.120833	-22	44	85	-60	-109	-31	13	-14	-18	3	-74	-64	-97	-17	-31	-57	-99	32	-85	-33	-103	-24	-103	-67	-64	0	-103	-11	-66	-69	-145	-76	-139	5436	-5035	-15179	-445	-7139	-5729	-11216	-299	-6225	-7476	-9795	1985	-8400	-7557	-9950	830
1.121667	-23	41	85	-58	-110	-31	12	-11	-15	3	-72	-63	-97	-15	-28	-59	-101	32	-82	-32	-107	-19	-99	-65	-65	1	-100	-11	-72	-67	-149	-77	-85	5427	-4907	-15042	-418	-7313	-5722	-11127	38	-6343	-7488	-9885	1484	-8486	-7585	-10008	784
1.122500	-23	41	87	-58	-112	-32	9	-15	-19	3	-74	-63	-97	-17	-50	-60	-100	16	-83	-33	-112	-19	-101	-68	-64	0	-99	-11	-73	-68	-145	-76	-144	5392	-4779	-14928	-33	-7500	-5723	-11052	325	-6476	-7500	-9967	1586	-8581	-7616	-10041	1060
1.123333	-25	38	112	-60	-102	-30	12	-15	-19	3	-73	-63	-96	-16	-29	-61	-101	34	-86	-33	-104	-22	-101	-67	-65	1	-100	-13	-73	-70	-149	-78	-227	5346	-4660	-14840	541	-7704	-5733	-10984	796	-6625	-7513	-10035	2729	-8688	-7651	-10065	920
1.124167	-23	41	87	-61	-113	-35	10	-17	-17	3	-73	-64	-98	-14	-29	-60	-98	35	-83	-32	-103	-21	-103	-67	-63	11	-97	-10	-69	-67	-146	-73	-254	5292	-4538	-14773	1189	-7915	-5748	-10926	1883	-6777	-7521	-10091	4137	-8795	-7669	-10063	1103
1.125000	-21	43	88	-57	-109	-30	13	-13	-18	6	-65	-66	-100	-16	-28	-74	-99	39	-83	-32	-103	-19	-100	-65	-63	3	-98	-13	-72	-73	-145	-74	-335	5214	-4423	-14736	-230	-8133	-5767	-10881	1411	-6916	-7534	-10141	179	-8925	-7693	-10053	827
1.125833	-19	41	88	-51	-112	-33	12	-14	-17	3	-73	-66	-95	-14	-27	-59	-101	35	-86	-16	-107	-22	-94	-68	-75	0	-100	-16	-73	-70	-149	-75	-366	5123	-4312	-14717	197	-8377	-5793	-10845	731	-7111	-7543	-10179	26	-9058	-7709	-10030	-224
1.126667	-25	40	84	-61	-101	-35	8	-16	-24	-9	-76	-68	-100	-16	-30	-61	-100	33	-86	-36	-109	-23	-103	-68	-68	-3	-103	-15	-66	-69	-150	-66	-252	4982	-4208	-14713	901	-8620	-5820	-10820	1253	-7286	-7552	-10208	801	-9201	-7710	-10009	883
1.127500	-28	39	82	-62	-110	-35	11	-16	-19	1	-77	-50	-99	-14	-30	-62	-103	32	-85	-35	-110	-23	-102	-67	-64	-1	-104	-13	-73	-69	-148	-76	-158	4906	-4100	-14724	833	-8866	-5847	-10801	1896	-7464	-7557	-10225	1318	-9345	-7701	-9978	646
1.128333	-29	40	86	-61	-107	-35	11	-21	-22	1	-75	-65	-97	-15	-30	-59	-98	34	-83	-33	-108	-23	-104	-68	-65	0	-101	-14	-68	-68	-151	-81	-31	4781	-3990	-14750	897	-9122	-5887	-10790	2924	-7644	-7560	-10235	1331	-9494	-7676	-9938	528
1.129167	-24	39	87	-61	-111	-31	13	-14	-21	0	-74	-64	-95	-15	-29	-61	-101	39	-85	-36	-105	-24	-100	-66	-64	0	-101	-14	-72	-69	-150	-76	34	4644	-3882	-14785	1374	-9382	-5914	-10787	4117	-7854	-7561	-10239	1864	-9643	-7630	-9901	613
1.130000	-23	42	91	-62	-109	-36	15	-13	-15	3	-60	-62	-93	-16	-26	-59	-100	36	-82	-31	-107	-22	-100	-66	-61	2	-95	-12	-72	-67	-145	-72	-40	4507	-3768	-14833	468	-9642	-5938	-10783	4487	-7992	-7554	-10234	-675	-9787	-7561	-9873	654
1.130833	-23	44	90	-60	-107	-33	13	-13	-17	4	-74	-63	-97	-17	-31	-58	-99	36	-72	-36	-108	-31	-100	-66	-63	0	-100	-15	-74	-72	-148	-72	-132	4344	-3663	-14882	379	-9902	-5956	-10787	4652	-8171	-7528	-10227	-932	-9929	-7473	-9844	-735
1.131667	-23	42	84	-63	-109	-36	10	1	-17	3	-75	-65	-98	-16	-29	-61	-100	33	-86	-35	-107	-25	-101	-64	-62	-1	-100	-25	-73	-78	-150	-75	-183	4175	-3550	-14945	1260	-10162	-5972	-10790	4827	-8341	-7520	-10219	1216	-10058	-7367	-9826	268
1.132500	-22	37	86	-62	-111	-36	10	-18	-21	-1	-78	-72	-108	-17	-31	-62	-103	61	-87	-35	-105	-26	-102	-67	-65	-4	-101	-13	-73	-73	-149	-75	-250	4003	-3432	-15006	1571	-10416	-5976	-10787	4973	-8497	-7488	-10201	2434	-10175	-7235	-9810	719
1.133333	-27	38	63	-59	-114	-39	11	-14	-15	0	-75	-66	-98	-16	-28	-62	-102	29	-91	-33	-107	-25	-102	-69	-64	-4	-98	-12	-74	-72	-148	-75	-287	3822	-3316	-15077	1009	-10659	-5972	-10788	5441	-8652	-7445	-10178	1556	-10276	-7078	-9804	-142
1.134167	-25	38	88	-60	-109	-36	12	-15	-23	3	-74	-64	-97	-17	-28	-62	-104	33	-88	-35	-104	-23	-102	-73	-64	-5	-101	-14	-73	-72	-149	-75	-231	3640	-3196	-15145	696	-10894	-5956	-10788	5682	-8799	-7393	-10149	517	-10358	-6911	-9801	-45
1.135000	-28	42	86	-61	-111	-38	40	-16	-19	3	-69	-64	-97	-19	-30	-65	-103	32	-90	-35	-104	-24	-102	-70	-62	-3	-100	-15	-73	-72	-159	-77	-297	3447	-3077	-15195	712	-11122	-5929	-10776	5695	-8944	-7321	-10114	-43	-10426	-6718	-9809	6
1.135833	-24	43	89	-55	-110	-34	10	-18	-18	5	-72	-64	-94	27	-30	-59	-99	35	-84	-30	-104	-18	-102	-69	-61	1	-96	-8	-72	-72	-143	-72	-376	3260	-2954	-15292	512	-11331	-5883	-10756	5270	-9074	-7231	-10073	-395	-10468	-6506	-9816	-55
1.136667	-23	44	91	-57	-107	-31	13	-12	-15	5	-68	-63	-93	-16	-28	-59	-97	36	-85	-31	-109	-23	-99	-67	-62	3	-96	-10	-73	-73	-149	-72	-350	3060	-2840	-15362	478	-11531	-5830	-10736	4731	-9199	-7140	-10029	70	-10502	-6291	-9835	-101
1.137500	-22	43	92	-61	-115	-36	13	-13	-21	6	-73	-63	-93	-16	-27	-58	-100	37	-84	-32	-108	-22	-100	-67	-61	2	-96	-11	-73	-68	-146	-80	-281	2863	-2738	-15434	887	-11710	-5762	-10709	5024	-9323	-7033	-9977	2218	-10513	-6059	-9859	142
1.138333	-24	43	92	-56	-107	-32	13	-12	-16	5	-73	-65	-95	-16	-26	-58	-99	34	-83	-32	-102	-17	-99	-58	-64	-1	-98	-13	-73	-73	-144	-73	-238	2667	-2625	-15498	-733	-11880	-5676	-10676	4333	-9442	-6915	-9926	-732	-10514	-5820	-9893	57
1.139167	-22	42	89	-62	-111	-32	12	-15	-19	52	-73	-64	-93	-13	-28	-64	-101	33	-87	-33	-104	-22	-100	-70	-64	1	-99	-13	-72	-70	-146	-73	-119	2472	-2529	-15550	-1251	-12036	-5582	-10638	2558	-9548	-6791	-9868	-2399	-10504	-5604	-9926	-1205
1.140000	-22	23	87	-58	-107	-32	12	-16	-23	0	-72	-66	-95	-17	-28	-59	-99	32	-86	-34	-107	-22	-100	-68	-67	3	-99	-12	-53	-72	-146	-75	-39	2282	-2440	-15613	-48	-12181	-5476	-10589	1981	-9675	-6663	-9810	-1628	-10495	-5378	-9966	-143
1.140833	-30	44	85	-61	-112	-34	10	-19	-25	1	-75	-67	-98	-11	-33	-72	-104	30	-90	-33	-108	-23	-104	-70	-63	0	-99	-11	-70	-72	-149	-74	-110	2096	-2359	-15649	-104	-12306	-5355	-10534	1130	-9787	-6529	-9743	-1361	-10476	-5148	-10007	-133
1.141667	-25	42	86	-62	-108	-33	10	-15	-18	1	-75	-65	-96	-15	-28	-60	-98	36	-87	-34	-105	-22	-101	-70	-62	-1	-100	-10	-73	-70	-149	-74	-27	1925	-2281	-15687	-325	-12418	-5226	-10472	896	-9883	-6392	-9680	-1126	-10462	-4932	-10047	-184
1.142500	-26	43	86	-58	-110	-33	16	-16	-17	6	-74	-58	-94	-22	-28	-63	-100	34	-82	-33	-102	-19	-101	-69	-60	3	-99	-12	-70	-69	-144	-55	121	1752	-2233	-15705	84	-12516	-5085	-10407	946	-9986	-6257	-9612	-193	-10448	-4726	-10092	-228
1.143333	-21	41	89	-58	-110	-32	12	-14	-14	5	-72	-64	-93	-15	-27	-58	-96	9	-84	-26	-105	-22	-100	-69	-61	0	-101	-13	-72	-68	-145	-70	57	1591	-2145	-15717	-365	-12597	-4939	-10333	-69	-10085	-6128	-9549	-2387	-10444	-4530	-10127	87
1.144167	-21	42	90	-58	-107	-30	13	-11	-15	13	-72	-63	-95	-15	-27	-56	-99	34	-82	-31	-102	-19	-98	-66	-62	3	-97	-10	-72	-68	-144	-72	57	1439	-2079	-15715	-756	-12664	-4785	-10263	-1487	-10174	-6002	-9487	-3493	-10452	-4355	-10171	-1244
1.145000	-23	42	90	-59	-110	-32	11	-14	-16	6	-70	-63	-93	-14	-26	-59	-99	35	-81	-31	-102	-19	-100	-70	-58	1	-95	-9	-68	-68	-158	-75	40	1302	-2013	-15705	326	-12721	-4632	-10180	-1982	-10260	-5883	-9430	-890	-10474	-4196	-10206	-576
1.145833	-21	42	88	-58	-110	-33	13	-13	-17	6	-73	-74	-95	-15	-28	-58	-124	34	-84	-32	-105	-21	-100	-68	-63	0	-99	-14	-73	-73	-147	-74	-58	1172	-1945	-15688	1049	-12745	-4479	-10094	-1554	-10340	-5774	-9378	1556	-10510	-4052	-10242	706
1.146667	-17	39	86	-59	-111	-36	11	-13	-16	5	-72	-64	-96	-16	-31	-60	-101	32	-83	-16	-99	-23	-99	-69	-63	3	-98	-12	-73	-70	-144	-75	-117	1049	-1868	-15668	687	-12778	-4325	-10009	-411	-10405	-5634	-9330	1640	-10554	-3918	-10267	-91
1.147500	-28	40	86	-58	-132	-32	9	-15	-17	3	-74	-66	-99	-18	-30	-62	-101	34	-82	-35	-108	-23	-99	-70	-65	0	-101	-15	-73	-84	-147	-76	-170	945	-1780	-15639	244	-12785	-4184	-9920	111	-10464	-5573	-9294	922	-10616	-3803	-10289	-172
1.148333	-26	39	84	-62	-111	-36	10	-16	-21	4	-76	-70	-96	-21	-30	-63	-102	37	-88	-35	-107	-22	-99	-73	-64	-3	-104	-15	-76	-73	-147	-77	-132	825	-1682	-15611	189	-12779	-4042	-9830	279	-10506	-5483	-9261	798	-10693	-3707	-10315	-96
1.149167	-24	38	84	-66	-112	-36	16	-19	-22	1	-76	-43	-97	-21	-31	-64	-100	33	-86	-33	-107	-22	-100	-73	-63	-5	-99	-14	-73	-73	-147	-75	-64	721	-1561	-15581	263	-12750	-3908	-9738	213	-10535	-5396	-9232	902	-10776	-3623	-10324	-213
1.150000	1	41	85	-61	-109	-34	11	-13	-17	3	-74	-65	-97	-18	-30	-62	-101	33	-84	-35	-108	-21	-98	-78	-65	-3	-97	-13	-67	-72	-146	-76	-66	615	-1426	-15551	261	-12709	-3784	-9642	-184	-10548	-5320	-9213	1279	-10870	-3552	-10336	-262
1.150833	-21	41	87	-58	-107	-32	12	-13	-17	17	-69	-65	-96	-14	-28	-59	-98	36	-84	-31	-104	-19	-99	-70	-66	1	-98	-11	-70	-67	-145	-74	-53	516	-1272	-15529	802	-12653	-3676	-9555	-122	-10548	-5255	-9204	3484	-10973	-3500	-10348	-95
1.151667	-21	42	88	-59	-105	-30	13	-12	-15	6	-68	-65	-95	-21	-30	-58	-98	38	-81	-32	-99	-24	-87	-69	-43	1	-99	-13	-73	-73	-147	-75	-150	402	-1103	-15512	77	-12586	-3575	-9452	-452	-10535	-5199	-9206	1808	-11089	-3448	-10356	243
1.152500	-21	40	86	-66	-113	-36	10	-28	-18	5	-78	-66	-96	-18	-29	-59	-99	35	-84	-33	-109	-24	-98	-70	-64	0	-99	-12	-75	-68	-149	-72	-152	294	-919	-15488	-803	-12513	-3491	-9353	-2375	-10513	-5155	-9214	-904	-11206	-3434	-10369	-1171
1.153333	-25	40	86	-59	-109	-33	10	-15	-19	5	-73	-68	-98	-19	-30	-60	-100	34	-83	-33	-107	-24	-97	-74	-63	0	-100	-14	-77	-73	-148	-75	-119	163	-715	-15499	276	-12422	-3418	-9258	-2885	-10479	-5119	-9230	452	-11327	-3421	-10367	-648
1.154167	-26	38	85	-62	-111	-35	11	-16	-21	4	-72	-68	-95	-16	-29	-60	-99	34	-83	-36	-104	-22	-100	-70	-62	1	-98	-15	-73	-74	-148	-77	-77	32	-494	-15508	121	-12330	-3349	-9161	-3477	-10439	-5094	-9250	859	-11447	-3424	-10410	-307
1.155000	-27	39	85	-61	-113	-32	10	-17	-22	3	-73	-69	-98	-15	-29	-61	-103	37	-86	-35	-109	-23	-108	-73	-68	-1	-102	-15	-77	-73	-151	-76	-22	-114	-272	-15518	-30	-12236	-3317	-9063	-3916	-10392	-5083	-9278	834	-11568	-3442	-10444	-468
1.155833	-29	37	84	-60	-110	-32	10	-16	-21	8	-69	-67	-93	-16	-28	-64	-104	33	-87	-32	-107	-23	-101	-72	-65	0	-99	-11	-72	-70	-149	-76	-96	-270	-41	-15535	10	-12144	-3289	-8973	-4167	-10341	-5078	-9306	747	-11688	-3472	-10488	-521
1.156667	-22	41	87	-58	-108	-32	13	-15	-19	4	-73	-66	-96	-16	-27	-59	-101	35	-87	-33	-105	-22	-93	-73	-68	0	-103	-13	-74	-73	-151	-75	212	-428	190	-15564	-355	-12062	-3269	-8877	-4828	-10301	-5092	-9340	-1549	-11810	-3519	-10546	145
1.157500	-27	38	75	-61	-112	-34	10	11	-19	3	-73	-63	-99	-15	-31	-60	-100	37	-84	-34	-107	-21	-101	-70	-62	2	-101	-12	-74	-78	-147	-77	1592	-601	411	-15592	-956	-11983	-3261	-8782	-6000	-10258	-5104	-9365	-3797	-11928	-3580	-10622	-906
1.158333	-23	40	85	-59	-111	-33	11	-17	-18	2	-73	-66	-98	-15	-27	-59	-102	80	-62	-34	-105	-25	-102	-70	-65	0	-100	-12	-69	-69	-147	-76	1661	-776	643	-15629	-223	-11920	-3269	-8695	-6598	-10224	-5131	-9392	-1974	-12039	-3656	-10711	-1093
1.159167	-24	39	89	-59	-113	-36	10	-25	-19	3	-73	-56	-101	-17	-29	-59	-104	37	-85	-32	-110	-24	-102	-70	-65	2	-100	-13	-76	-72	-149	-76	211	-977	852	-15670	349	-11877	-3313	-8609	-6635	-10201	-5165	-9414	59	-12155	-3748	-10818	328
1.160000	-28	9	85	-58	-111	-33	10	-15	-21	6	-69	-65	-98	-15	-29	-60	-103	37	-86	-31	-105	-23	-101	-74	-63	7	-99	-12	-76	-69	-151	-77	-104	-1128	1052	-15718	263	-11848	-3324	-8521	-5806	-10196	-5206	-9426	107	-12264	-3849	-10943	-182
1.160833	-23	43	87	-58	-109	-33	12	-14	-19	3	-70	-66	-94	-16	-29	-58	-100	36	-83	-30	-101	-24	-101	-72	-63	1	-100	-14	-73	-70	-151	-74	-139	-1308	1230	-15764	-82	-11842	-3364	-8437	-5038	-10205	-5250	-9428	-682	-12371	-3966	-11086	-415
1.161667	-24	42	88	-58	-107	-34	10	-15	-18	7	-72	-62	-96	-14	-29	-57	-100	37	-85	-35	-107	-22	-104	-69	-64	3	-100	-11	-73	-67	-148	-75	-303	-1468	1384	-15812	-114	-11853	-3418	-8367	-4204	-10230	-5295	-9417	-750	-12473	-4092	-11243	-345
1.162500	-24	43	87	-56	-110	-18	12	-12	-19	5	-73	-60	-97	-15	-26	-55	-99	40	-85	-30	-101	-19	-99	-69	-65	0	-98	-10	-70	-65	-146	-73	-328	-1623	1519	-15862	-47	-11890	-3475	-8293	-3393	-10281	-5350	-9395	-417	-12570	-4228	-11416	-395
1.163333	-24	43	89	-58	-110	-33	15	-14	-15	8	-68	-65	-95	2	-24	-57	-100	39	-85	-33	-103	-18	-97	-66	-61	2	-96	-10	-66	-64	-144	-72	-306	-1772	1626	-15911	-30	-11949	-3540	-8227	-3052	-10347	-5418	-9357	104	-12668	-4365	-11599	-267
1.164167	-23	46	89	-58	-108	-29	12	-12	3	8	-72	-63	-94	-12	-26	-52	-97	40	-84	-28	-104	-17	-101	-68	-63	1	-98	-9	-69	-65	-145	-72	-236	-1905	1707	-15959	586	-12046	-3614	-8171	-2170	-10441	-5455	-9312	2259	-12766	-4508	-11793	0
1.165000	-24	42	87	-56	-103	-31	12	-14	-13	6	-74	-63	-97	-14	-29	-59	-99	36	-84	-32	-104	-23	-99	-69	-62	1	-98	-13	-72	-63	-149	-77	-182	-2041	1764	-16012	481	-12144	-3699	-8117	-783	-10550	-5516	-9258	2171	-12867	-4654	-11997	557
1.165833	-24	41	86	-60	-112	-35	8	-21	-22	3	-79	-58	-97	-16	-32	-57	-99	36	-87	-34	-105	-24	-103	-72	-65	0	-98	-11	-75	-69	-149	-76	-5	-2160	1794	-16064	-981	-12254	-3778	-8075	-1098	-10678	-5575	-9190	-952	-12963	-4794	-12200	-769
1.166667	-25	42	87	-60	-113	-32	11	-17	-23	4	-74	-66	-101	-16	-31	-58	-103	33	-87	-41	-107	-22	-97	-73	-64	0	-98	-13	-76	-74	-149	-77	92	-2274	1807	-16112	113	-12411	-3856	-8035	-472	-10821	-5637	-9119	879	-13059	-4926	-12402	-800
1.167500	-25	43	101	-62	-110	-33	11	-15	-19	6	-75	-66	-94	-15	-29	-57	-100	36	-86	-35	-109	-25	-102	-70	-64	-1	-97	-12	-75	-85	-148	-75	-66	-2377	1794	-16162	218	-12565	-3937	-8003	229	-10985	-5702	-9035	1466	-13151	-5046	-12605	144
1.168333	-26	42	88	-61	-109	-32	13	-15	-19	4	-76	-67	-96	-13	-28	-58	-108	34	-84	-32	-112	-22	-96	-69	-63	-4	-100	-13	-72	-70	-145	-76	-110	-2480	1768	-16203	333	-12729	-4013	-7978	1006	-11162	-5759	-8955	1976	-13239	-5153	-12812	-63
1.169167	-26	40	85	-59	-110	-32	11	-14	-14	4	-75	-60	-95	-15	-28	-57	-101	33	-86	-33	-105	-22	-101	-68	-63	-1	-98	-12	-70	-72	-145	-75	-137	-2581	1733	-16250	407	-12906	-4090	-7961	1910	-11340	-5838	-8869	2428	-13342	-5243	-12978	-116
1.170000	-31	44	87	-60	-109	-30	13	-14	-19	0	-73	-66	-92	-13	-28	-58	-97	36	-72	-31	-102	-21	-98	-68	-64	-6	-98	-10	-72	-67	-146	-74	-168	-2685	1676	-16292	22	-13084	-4163	-7949	2319	-11530	-5913	-8790	1648	-13440	-5319	-13146	471
1.170833	-24	43	87	-59	-109	-31	15	-14	-16	4	-73	-61	-95	-14	-28	-57	-100	35	-85	-31	-102	-19	-98	-66	-60	0	-97	-12	-69	-68	-145	-75	-102	-2797	1609	-16338	-1074	-13264	-4241	-7948	1769	-11712	-5985	-8714	-936	-13537	-5371	-13300	-349
1.171667	-21	44	89	-57	-107	-31	16	-11	-17	3	-72	-62	-94	-12	-28	-58	-99	37	-83	-24	-117	-22	-100	-72	-60	0	-96	-10	-70	-68	-146	-75	-153	-2914	1536	-16379	-405	-13447	-4298	-7956	1410	-11897	-6057	-8646	59	-13640	-5422	-13427	-1158
1.172500	-23	41	89	-61	-109	-32	17	-15	11	4	-74	-67	-96	-16	-30	-63	-98	33	-85	-32	-103	-19	-103	-70	-64	-1	-98	-13	-76	-68	-151	-77	-187	-3047	1455	-16424	82	-13625	-4365	-7967	719	-12078	-6135	-8583	2189	-13750	-5430	-13534	405
1.173333	-24	42	86	-63	-110	-32	10	-14	-17	2	-75	-68	-96	-11	-30	-61	-101	32	-85	-36	-108	-25	-104	-73	-66	-4	-100	-16	-74	-73	-149	-80	-221	-3188	1370	-16476	-396	-13805	-4426	-7988	454	-12253	-6218	-8531	2540	-13856	-5425	-13619	140
1.174167	-26	38	86	-56	-114	-38	7	-16	-23	21	-78	-72	-99	-22	-32	-63	-102	33	-90	-33	-109	-23	-102	-73	-63	-3	-100	-16	-79	-73	-149	-78	-221	-3340	1286	-16519	-805	-13967	-4485	-8009	364	-12410	-6284	-8486	1299	-13962	-5403	-13675	-355
1.175000	-27	38	84	-65	-115	-34	9	-15	-23	4	-76	-66	-99	-18	-29	-61	-102	36	-90	-34	-110	-27	-102	-73	-64	-5	-108	-16	-75	-70	-148	-76	-279	-3506	1198	-16575	-707	-14128	-4541	-8038	258	-12554	-6352	-8446	559	-14067	-5363	-13700	-196
1.175833	-26	42	87	-64	-113	-34	11	-15	-18	1	-78	-67	-97	-16	-28	-63	-98	35	-87	-31	-107	-22	-99	-69	-61	-4	-100	-14	-73	-69	-147	-78	-287	-3690	1120	-16619	-697	-14275	-4597	-8069	115	-12685	-6414	-8417	37	-14171	-5308	-13706	-200
1.176667	-24	43	86	-58	-105	-33	16	-13	-15	2	-73	-62	-93	-13	-25	-60	-91	33	-87	-29	-101	-18	-99	-67	-63	0	-95	-13	-72	-67	-142	-74	-206	-3882	1033	-16671	-618	-14415	-4652	-8105	-242	-12795	-6471	-8386	-325	-14274	-5242	-13686	-281
1.177500	-24	45	85	-57	-109	-30	15	-12	-21	3	-73	-63	-94	-13	-25	-57	-100	38	-84	-29	-103	-21	-101	-70	-64	1	-98	-11	-72	-66	-136	-75	-230	-4086	962	-16724	-217	-14552	-4711	-8150	-220	-12895	-6527	-8382	794	-14376	-5171	-13641	-224
1.178333	-25	42	88	-60	-108	-31	13	-14	-14	5	-73	-62	-96	-13	-24	-61	-101	34	-87	-40	-101	-18	-102	-69	-59	2	-98	-11	-68	-68	-142	-75	-240	-4304	879	-16782	-69	-14680	-4766	-8190	493	-12975	-6574	-8376	1252	-14471	-5091	-13577	524
1.179167	-25	45	88	-59	-104	-33	15	-13	-12	6	-69	-64	-94	-15	-23	-59	-98	38	-83	-31	-102	-21	-102	-70	-63	0	-97	-13	-70	-67	-143	-87	-197	-4521	808	-16843	-1793	-14803	-4817	-8242	-409	-13045	-6630	-8371	-3048	-14553	-5009	-13491	-237
1.180000	-22	44	87	-59	-105	-32	10	-10	-15	4	-73	-64	-95	-15	-26	-59	-96	38	-94	-30	-105	-21	-98	-67	-60	1	-95	-10	-73	-68	-143	-74	-230	-4748	739	-16906	-1104	-14919	-4867	-8288	-859	-13100	-6673	-8368	-2582	-14629	-4927	-13388	-883
1.180833	-21	44	87	-63	-110	-38	9	-16	-13	5	-72	-60	-95	-16	-27	-60	-98	36	-88	-32	-103	-24	-101	-72	-61	1	-100	-12	-70	-70	-144	-74	-259	-4984	671	-16968	-954	-15035	-4922	-8340	-631	-13153	-6714	-8375	-2389	-14692	-4849	-13277	222
1.181667	-23	42	87	-60	-109	-35	11	-14	-18	3	-74	-68	-97	-17	-28	-62	-101	35	-86	-32	-116	-27	-101	-72	-66	0	-100	-17	-77	-73	-147	-77	-153	-5218	612	-17034	-830	-15153	-4969	-8397	-40	-13191	-6759	-8387	-1866	-14752	-4778	-13156	120
1.182500	-28	39	84	-63	-113	-34	7	-14	-21	3	-74	-64	-96	-16	-29	-60	-101	36	-86	-31	-107	-24	-99	-69	-62	2	-99	-8	-73	-69	-144	-74	-60	-5442	560	-17098	-496	-15263	-5010	-8453	856	-13225	-6799	-8396	-1482	-14783	-4709	-13020	-33
1.183333	-23	44	87	-60	-110	-35	12	-16	-14	3	-73	-66	-93	-14	-28	-60	-100	38	-81	-30	-103	-22	-101	-66	-60	2	-99	-12	-74	-69	-143	-73	-33	-5663	516	-17160	-314	-15374	-5054	-8508	1603	-13262	-6837	-8406	-1661	-14802	-4650	-12876	108
1.184167	-19	45	89	-60	-108	-18	12	-22	-14	7	-67	-61	-93	-15	-25	-52	-98	38	-83	-30	-105	-19	-100	-68	-62	4	-96	-10	-62	-66	-142	-73	-73	-5877	475	-17219	-1258	-15491	-5088	-8570	1605	-13295	-6869	-8426	-4884	-14813	-4603	-12730	-28
1.185000	-24	44	89	-58	-111	-32	12	-13	-17	5	-70	-63	-96	-14	-27	-59	-100	38	-82	-31	-105	-23	-99	-70	-62	8	-98	-14	-72	-68	-143	-75	-173	-6084	438	-17290	-626	-15613	-5122	-8628	1777	-13335	-6908	-8444	-4359	-14810	-4563	-12585	-1102
1.185833	-28	43	89	-60	-113	-32	10	-13	-19	6	-72	-63	-98	-12	-29	-58	-103	34	-88	-30	-107	-21	-101	-70	-66	0	-99	-9	-75	-70	-147	-73	-41	-6278	382	-17352	564	-15740	-5159	-8693	2172	-13380	-6935	-8467	-1653	-14798	-4538	-12422	421
1.186667	-26	43	85	-60	-111	-34	10	-17	-24	4	-76	-65	-99	-17	-33	-59	-101	35	-88	-39	-109	-15	-100	-73	-66	-1	-101	-12	-75	-72	-147	-73	91	-6450	386	-17409	786	-15868	-5189	-8755	3109	-13432	-6958	-8513	-225	-14774	-4518	-12262	487
1.187500	-28	39	96	-34	-108	-32	13	-14	-19	3	-74	-64	-96	-14	-30	-61	-100	30	-83	-31	-107	-23	-100	-70	-65	-6	-96	-12	-72	-69	-148	-76	11	-6603	366	-17461	213	-16001	-5213	-8825	3897	-13490	-6973	-8530	-635	-14744	-4505	-12101	-257
1.188333	-26	42	88	-58	-105	-33	9	-15	-21	5	-73	-65	-95	-13	-26	-59	-93	37	-84	-34	-104	-21	-101	-73	-63	0	-100	-10	-74	-69	-145	-76	89	-6740	355	-17509	191	-16140	-5243	-8892	4404	-13560	-6976	-8571	-993	-14709	-4503	-11934	73
1.189167	-24	44	87	-64	-111	-33	9	-15	-19	28	-74	-65	-98	-16	-31	-61	-102	35	-84	-30	-108	-24	-103	-69	-62	0	-101	-12	-70	-78	-146	-75	175	-6852	365	-17556	434	-16286	-5263	-8957	5148	-13635	-6970	-8612	-946	-14679	-4494	-11765	90
1.190000	-23	44	89	-58	-109	-34	9	-14	-19	3	-75	-65	-95	-16	-31	-60	-98	36	-85	-31	-110	-35	-103	-69	-66	0	-100	-14	-73	-73	-147	-72	50	-6943	332	-17598	294	-16435	-5291	-9029	5510	-13721	-6951	-8656	-729	-14643	-4488	-11608	-32
1.190833	-24	41	87	-47	-110	-38	10	-17	-18	2	-73	-66	-101	-19	-33	-60	-101	35	-82	-31	-108	-21	-98	-69	-63	1	-99	-13	-76	-75	-144	-74	-96	-7014	328	-17634	590	-16582	-5305	-9098	5720	-13813	-6912	-8721	522	-14613	-4479	-11420	-179
1.191667	-24	43	87	-58	-113	-34	11	-14	-18	5	-73	-65	-99	-14	-31	-60	-102	35	-79	-33	-108	-19	-101	-72	-63	1	-99	-15	-72	-70	-148	-75	-136	-7055	315	-17664	1329	-16733	-5326	-9192	6427	-13913	-6853	-8774	2241	-14592	-4466	-11248	214
1.192500	-24	41	89	-65	-109	-31	11	-14	-45	3	-75	-68	-96	-15	-29	-61	-104	35	-85	-31	-105	-25	-99	-77	-65	0	-102	-14	-50	-69	-150	-77	-277	-7074	312	-17687	-287	-16882	-5343	-9245	5251	-14023	-6777	-8833	-1700	-14578	-4442	-11074	-202
1.193333	-25	39	86	-59	-109	-29	11	-15	-19	4	-74	-61	-96	-15	-29	-65	-102	35	-86	-31	-103	-23	-101	-74	-63	0	-101	-12	-74	-72	-144	-78	-389	-7072	294	-17711	71	-17031	-5348	-9328	3401	-14133	-6676	-8884	-2246	-14573	-4403	-10910	-1347
1.194167	-28	43	87	-59	-116	-38	10	-18	-23	3	-78	-67	-99	-15	-32	-62	-100	32	-85	-33	-109	-22	-103	-69	-66	-1	-101	-13	-74	-85	-149	-94	-349	-7040	276	-17716	722	-17175	-5354	-9396	2350	-14247	-6556	-8932	-1629	-14589	-4354	-10740	-219
1.195000	-22	41	85	-59	-112	-36	10	-16	-22	4	-76	-67	-97	-18	-31	-62	-101	32	-90	-33	-110	-19	-103	-72	-65	-13	-100	-13	-70	-73	-150	-76	-190	-6990	251	-17729	422	-17314	-5349	-9475	734	-14359	-6408	-8975	-1032	-14615	-4288	-10583	-648
1.195833	-24	41	85	-56	-112	-32	38	-17	-21	3	-75	-66	-96	-12	-29	-60	-100	36	-87	-30	-103	-21	-99	-69	-64	0	-99	-14	-70	-47	-146	-76	-134	-6915	234	-17732	253	-17444	-5331	-9552	-1221	-14473	-6246	-9007	-1395	-14651	-4206	-10422	-621
1.196667	-23	43	89	-56	-108	-31	13	-14	-18	5	-72	-65	-96	-5	-27	-48	-98	37	-66	-28	-105	-19	-97	-67	-61	5	-97	-7	-72	-69	-145	-74	-270	-6816	179	-17729	460	-17568	-5312	-9624	-2351	-14578	-6062	-9024	-1609	-14708	-4109	-10279	-201
1.197500	-31	41	82	-58	-108	-30	12	-11	-21	4	-73	-64	-97	-14	-30	-57	-102	36	-86	-28	-107	-21	-102	-73	-70	4	-95	-11	-72	-68	-145	-78	-246	-6707	125	-17729	-547	-17690	-5275	-9706	-3038	-14697	-5866	-9037	-4715	-14782	-3999	-10141	84
1.198333	-24	43	87	-58	-111	-31	10	-17	-18	5	-74	-68	-101	-3	-32	-58	-102	30	-77	-33	-109	-23	-103	-70	-66	2	-100	-12	-75	-75	-148	-78	-228	-6585	53	-17721	-463	-17805	-5227	-9781	-4158	-14798	-5659	-9032	-5027	-14870	-3882	-10021	-1373
1.199167	-27	39	61	-62	-118	-51	6	-19	-41	1	-73	-66	-102	-15	-30	-59	-100	34	-86	-33	-111	-23	-102	-69	-61	4	-99	-21	-72	-69	-141	-75	-380	-6445	-26	-17710	401	-17910	-5166	-9846	-5173	-14908	-5440	-9012	-2564	-14968	-3747	-9907	-166
1.200000	-24	43	87	-59	-112	-31	10	-13	-18	4	-73	-67	-101	-14	-28	-59	-95	36	-86	-33	-105	-7	-100	-69	-64	3	-101	-14	-73	-73	-147	-76	-476	-6295	-122	-17695	515	-18007	-5093	-9915	-5522	-15012	-5233	-8972	-1076	-15071	-3611	-9802	711
1.200833	-23	38	89	-63	-112	-31	10	-14	-32	4	-70	-66	-96	-15	-27	-60	-100	35	-87	-34	-105	-22	-98	-69	-63	3	-101	-10	-77	-69	-146	-76	-342	-6141	-229	-17677	-87	-18098	-5009	-9978	-5399	-15109	-5004	-8917	-1891	-15210	-3470	-9715	4
1.201667	-23	43	87	-59	-110	-31	11	-14	-18	2	-73	-65	-97	-13	-28	-58	-100	29	-85	-31	-104	-21	-100	-69	-65	0	-100	-9	-70	-69	-147	-75	-361	-5973	-352	-17660	-303	-18186	-4913	-10034	-5320	-15205	-4797	-8862	-2639	-15351	-3336	-9641	125
1.202500	-25	42	85	-57	-107	-39	13	-14	-18	5	-70	-65	-93	-15	-27	-59	-100	35	-85	-33	-105	-22	-99	-73	-74	2	-98	-9	-67	-68	-145	-79	-363	-5804	-489	-17641	-30	-18265	-4807	-10093	-5296	-15295	-4593	-8788	-2883	-15497	-3213	-9574	215
1.203333	-22	44	88	-58	-110	-30	10	-16	-19	0	-70	-65	-93	-13	-27	-51	-97	38	-84	-31	-102	-21	-100	-68	-62	2	-99	-7	-64	-67	-143	-74	-116	-5629	-635	-17617	-13	-18343	-4692	-10140	-5369	-15386	-4385	-8714	-2885	-15654	-3094	-9521	262
1.204167	-22	42	88	-56	-109	-32	9	-10	-15	8	-67	-60	-95	-14	-26	-56	-101	40	-83	-28	-103	-23	-97	-65	-61	4	-96	4	-68	-65	-145	-75	81	-5453	-803	-17602	-35	-18416	-4576	-10190	-5506	-15474	-4250	-8641	-1733	-15817	-2997	-9481	254
1.205000	-21	45	89	-57	-109	-31	11	-14	-16	6	-67	-61	-93	-14	-27	-58	-97	39	-87	-32	-103	-21	-98	-69	-59	1	-94	-10	-69	-65	-143	-74	148	-5278	-981	-17591	600	-18489	-4462	-10239	-5094	-15563	-4121	-8572	693	-15989	-2920	-9452	639
1.205833	-23	41	87	-57	-109	-30	13	-14	-14	1	-76	-64	-96	-16	-31	-59	-102	35	-86	-33	-109	-24	-101	-69	-65	-3	-100	-13	-75	-85	-149	-79	122	-5103	-1177	-17581	-669	-18559	-4350	-10292	-5260	-15653	-4015	-8517	-1795	-16166	-2869	-9437	818
1.206667	-22	40	85	-60	-113	-34	8	-17	-22	0	-75	-68	-99	-21	-31	-62	-107	33	-87	-36	-112	-29	-104	-73	-67	-5	-102	-15	-74	-70	-149	-80	197	-4922	-1381	-17585	-1000	-18626	-4246	-10328	-5822	-15744	-3942	-8473	-2690	-16351	-2845	-9426	-620
1.207500	-25	37	85	-63	-112	-39	9	-19	-24	-3	-77	-70	-97	-24	-32	-63	-104	33	-86	-35	-107	-28	-100	-70	-64	-3	-101	-14	-75	-72	-146	-77	263	-4736	-1588	-17576	92	-18684	-4143	-10410	-5179	-15829	-3898	-8449	-1087	-16532	-2845	-9423	400
1.208333	-30	38	84	-63	-110	-36	10	-16	-17	3	-75	-70	-93	-16	18	-61	-114	34	-88	-35	-107	-26	-105	-72	-66	-5	-100	-13	-73	-69	-146	-75	290	-4553	-1807	-17579	301	-18746	-4053	-10480	-4854	-15925	-3887	-8446	420	-16733	-2878	-9433	625
1.209167	-25	43	86	-60	-108	-4	12	-15	-21	2	-75	-64	-97	-17	-29	-61	-100	36	-84	-32	-104	-25	-101	-68	-62	-3	-100	-14	-62	-59	-145	-75	266	-4352	-2017	-17582	206	-18802	-3978	-10557	-4344	-16013	-3911	-8468	1280	-16905	-2943	-9451	608
1.210000	-23	39	88	-59	-107	-34	13	-17	-15	2	-70	-62	-92	-14	-30	-53	-103	32	-85	-32	-104	-24	-101	-69	-64	-3	-100	-15	-73	-69	-145	-76	217	-4161	-2258	-17597	315	-18859	-3915	-10652	-3868	-16108	-3977	-8519	1727	-17093	-3037	-9479	614
1.210833	-23	53	89	-58	-108	-32	13	-13	-14	3	-75	-62	-95	-14	-30	-58	-98	40	-82	-31	-105	-24	-101	-67	-64	-1	-107	-14	-72	-64	-148	-74	143	-3957	-2484	-17604	-339	-18914	-3871	-10761	-3687	-16202	-4051	-8600	-548	-17283	-3163	-9521	1032
1.211667	-25	43	88	-58	-109	-34	16	-13	-16	6	-72	-65	-95	-14	-21	-61	-94	38	-83	-34	-102	-25	-101	-69	-61	0	-101	-14	-70	-69	-146	-74	42	-3755	-2709	-17615	-716	-18969	-3847	-10890	-3755	-16292	-4165	-8702	-868	-17475	-3321	-9576	-446
1.212500	-15	43	88	-61	-104	-34	15	-15	-19	6	-74	-64	-95	-14	-31	-59	-98	39	-84	-34	-102	-25	-103	-72	-63	0	-105	-14	-69	-67	-146	-73	-31	-3554	-2924	-17618	101	-19025	-3836	-11035	-3965	-16392	-4299	-8831	1968	-17668	-3505	-9643	-63
1.213333	-22	43	87	-59	-110	-34	13	-14	-14	-14	-76	-65	-97	-15	-19	-59	-98	34	-84	-34	-105	-25	-100	-68	-62	0	-102	-14	-69	-70	-144	-76	-81	-3355	-3128	-17620	419	-19080	-3840	-11196	-3808	-16483	-4457	-8982	3768	-17858	-3714	-9726	918
1.214167	-23	43	81	-59	-112	-9	11	-16	-16	2	-73	-66	-96	-16	-31	-60	-102	34	-85	-36	-105	-28	-104	-70	-65	-1	-102	-29	-73	-70	-146	-74	11	-3153	-3324	-17607	-22	-19143	-3866	-11383	-3066	-16594	-4635	-9152	3096	-18048	-3942	-9828	171
1.215000	-27	41	87	-59	-112	-35	10	-16	-22	4	-78	-69	-102	-19	-35	-62	-105	53	-87	-36	-109	-29	-103	-73	-66	-3	-104	-17	-78	-72	-151	-78	118	-2961	-3506	-17588	-490	-19201	-3905	-11578	-2674	-16691	-4828	-9335	1655	-18238	-4198	-9939	12
1.215833	-25	39	86	-61	-113	-40	6	-19	-25	2	-77	-67	-98	-17	-32	-63	-98	35	-87	-36	-109	-27	-103	-69	-61	0	-98	-14	-70	-76	-143	-73	104	-2743	-3665	-17550	-618	-19263	-3948	-11784	-2185	-16784	-5025	-9516	493	-18412	-4459	-10063	-47
1.216667	-22	43	88	-57	-110	-36	15	-13	-18	6	-79	-67	-99	-15	-30	-60	-82	-3	-81	-32	-108	-23	-99	-67	-62	2	-94	-14	-73	-67	-145	-73	80	-2589	-3808	-17511	-483	-19321	-4004	-12006	-1679	-16876	-5233	-9710	-487	-18588	-4737	-10207	36
1.217500	-23	42	88	-57	-110	-32	15	-12	-17	8	-73	-61	-98	-12	-28	-58	-100	36	-85	-34	-108	-23	-99	-68	-63	3	-81	-13	-70	-67	-143	-72	-7	-2424	-3939	-17452	-307	-19384	-4074	-12243	-1206	-16968	-5447	-9898	-497	-18752	-5026	-10361	147
1.218333	-22	43	89	-58	-112	-33	15	-13	-18	-3	-74	-73	-95	-14	-27	-61	-68	38	-84	-35	-107	-23	-101	-68	-66	1	-100	-13	-73	-69	-145	-74	-111	-2275	-4049	-17387	369	-19440	-4148	-12485	-122	-17059	-5663	-10076	1137	-18909	-5320	-10538	147
1.219167	-25	41	87	-57	-111	-60	11	-13	-19	6	-73	-64	-97	-14	-30	-61	-104	35	-86	-30	-107	-22	-101	-68	-63	1	-97	-13	-72	-68	-148	-73	-293	-2146	-4143	-17319	-346	-19519	-4234	-12736	645	-17141	-5874	-10250	-1133	-19050	-5616	-10722	556
1.220000	-24	43	88	-56	-110	-34	13	-16	-17	5	-72	-63	-93	-6	-25	-59	-96	35	-83	-30	-103	-23	-100	-68	-64	0	-97	-11	-70	-72	-146	-73	-454	-2029	-4219	-17249	-1399	-19593	-4311	-12991	296	-17222	-6085	-10409	-3682	-19176	-5912	-10920	-907
1.220833	-35	42	88	-56	-110	-41	13	-16	-19	6	-73	-64	-96	-16	-30	-61	-100	35	-84	-31	-108	-22	-101	-67	-65	1	-97	-10	-77	-69	-147	-69	-241	-1937	-4284	-17177	-298	-19660	-4407	-13243	1261	-17289	-6294	-10550	-2423	-19285	-6204	-11123	-549
1.221667	-25	43	88	-57	-112	-35	12	-14	-21	6	-73	-65	-97	-11	-23	-58	-98	35	-74	-31	-109	-23	-99	-68	-66	3	-96	-10	-72	-73	-144	-74	-49	-1865	-4339	-17114	-322	-19729	-4499	-13499	1835	-17356	-6497	-10679	-2001	-19380	-6486	-11328	-63
1.222500	-29	39	92	-56	-110	-29	11	-12	-17	2	-70	-66	-97	-16	-29	-58	-101	33	-86	-30	-107	-23	-100	-66	-65	0	-98	-10	-76	-68	-147	-75	-124	-1814	-4383	-17056	-309	-19791	-4591	-13751	2473	-17413	-6695	-10793	-1148	-19452	-6758	-11537	-151
1.223333	-26	43	87	-59	-110	-33	12	-30	-21	6	-57	-75	-99	-16	-26	-59	-104	35	-86	-33	-109	-26	-101	-66	-66	0	-96	-13	-73	-70	-147	-74	-131	-1789	-4419	-17013	-260	-19839	-4683	-14006	3508	-17471	-6893	-10896	166	-19507	-7007	-11740	-248
1.224167	-25	43	74	-60	-112	-31	10	-17	-19	4	-75	-68	-99	-16	-27	-58	-99	35	-84	-32	-104	-22	-99	-65	-61	-1	-97	-10	-77	-70	-145	-73	49	-1783	-4451	-16978	-690	-19917	-4769	-14259	4428	-17516	-7080	-10992	-739	-19542	-7235	-11940	347
1.225000	-25	42	87	-59	-108	-31	15	-12	-17	7	-70	-66	-95	-14	-26	-41	-100	37	-86	-33	-104	-21	-100	-65	-64	3	-96	-8	-68	-69	-145	-73	109	-1803	-4478	-16958	-1160	-19977	-4855	-14512	5048	-17558	-7262	-11075	-2015	-19562	-7444	-12124	-955
1.225833	-24	43	85	-58	-137	-19	13	-14	-33	2	-73	-67	-98	-14	-29	-55	-102	34	-86	-34	-105	-21	-98	-67	-66	-1	-111	-11	-75	-60	-134	-74	-46	-1844	-4500	-16952	-137	-20038	-4938	-14765	6052	-17597	-7441	-11165	275	-19573	-7623	-12307	-947
1.226667	-27	40	86	-60	-110	-33	10	-13	-23	13	-73	-65	-127	-17	-28	-60	-102	32	-86	-34	-107	-22	-99	-68	-66	0	-98	-12	-73	-72	-146	-76	27	-1905	-4531	-16957	447	-20092	-5011	-15019	6756	-17626	-7613	-11258	2690	-19571	-7768	-12468	887
1.227500	-28	42	88	-59	-111	-34	13	-17	-19	3	-74	-64	-96	-16	-28	-59	-102	36	-85	-33	-107	-19	-101	-73	-61	0	-113	-11	-74	-72	-148	-69	108	-1975	-4530	-16971	71	-20145	-5075	-15276	7720	-17657	-7784	-11358	2838	-19560	-7880	-12604	351
1.228333	-26	43	88	-57	-110	-31	12	-16	-19	5	-75	-61	-95	-38	-31	-61	-98	38	-85	-28	-105	-19	-102	-67	-65	2	-99	-10	-73	-72	-148	-75	-11	-2064	-4536	-16991	-326	-20200	-5128	-15534	8357	-17685	-7947	-11472	2308	-19545	-7954	-12721	-19
1.229167	-24	45	87	-51	-102	-36	13	-15	-18	5	-70	-63	-97	-14	-27	-58	-98	36	-84	-31	-108	-23	-101	-68	-61	-7	-95	-7	-72	-69	-145	-77	55	-2171	-4535	-17017	-211	-20253	-5172	-15798	8985	-17713	-8101	-11604	2328	-19525	-7990	-12813	147
1.230000	-24	45	90	-58	-110	-32	15	-12	-17	5	-70	-63	-91	-13	-28	-57	-99	43	-82	-31	-104	-18	-98	-67	-59	4	-96	-9	-73	-67	-146	-70	94	-2288	-4530	-17039	-80	-20305	-5209	-16062	9457	-17744	-8244	-11745	2269	-19511	-7990	-12882	230
1.230833	-17	23	90	-62	-108	-33	15	-15	-18	7	-73	-61	-95	-12	-29	-58	-100	38	-87	-31	-107	-21	-100	-67	-70	3	-99	-10	-74	-73	-147	-70	-46	-2423	-4520	-17062	69	-20372	-5228	-16329	9256	-17785	-8382	-11931	2645	-19498	-7957	-12933	327
1.231667	-23	44	87	-58	-112	-36	15	-16	-19	2	-77	-67	-98	-14	-30	-58	-98	30	-84	-34	-105	-19	-101	-68	-66	0	-101	-14	-73	-69	-147	-77	-97	-2566	-4497	-17074	487	-20448	-5240	-16605	9099	-17836	-8509	-12133	4503	-19492	-7888	-12964	286
1.232500	-27	47	86	-62	-111	-36	12	-18	-22	0	-75	-66	-97	-18	-31	-60	-101	34	-87	-35	-108	-21	-100	-69	-62	3	-100	-12	-74	-69	-146	-74	-101	-2716	-4467	-17076	-132	-20518	-5241	-16884	8841	-17887	-8615	-12355	3617	-19486	-7797	-12973	786
1.233333	-26	43	87	-58	-113	-35	-8	-15	-14	4	-76	-68	-97	-16	-29	-60	-99	35	-86	-32	-108	-24	-100	-70	-66	0	-100	-14	-70	-68	-145	-77	-148	-2873	-4425	-17063	-2054	-20605	-5234	-17155	6936	-17960	-8705	-12601	-184	-19489	-7665	-12964	-387
1.234167	-21	43	90	-60	-110	-36	11	-14	-21	4	-74	-66	-95	-16	-31	-63	-103	34	-87	-33	-109	-25	-101	-73	-63	-1	-103	-14	-81	-69	-149	-77	-242	-3042	-4380	-17031	-924	-20708	-5214	-17429	5864	-18043	-8774	-12862	365	-19500	-7524	-12946	-268
1.235000	-26	42	86	-62	-111	-38	10	-17	-19	3	-74	-66	-98	-19	-30	-63	-100	23	-83	-32	-108	-23	-103	-72	-66	0	-99	-15	-75	-69	-148	-77	-280	-3204	-4322	-16981	-727	-20823	-5188	-17694	4622	-18143	-8814	-13141	-473	-19515	-7366	-12917	538
1.235833	-24	44	86	-60	-110	-21	12	-14	-21	5	-72	-64	-97	-16	-30	-64	-99	35	-83	-31	-105	-22	-99	-69	-62	1	-98	-24	-76	-69	-147	-74	-349	-3376	-4256	-16912	-1145	-20952	-5151	-17952	3564	-18262	-8828	-13429	-874	-19539	-7197	-12884	204
1.236667	-23	45	88	-60	-110	-35	11	-12	-18	6	-72	-62	-94	-13	-29	-60	-101	35	-85	-32	-107	-22	-101	-67	-63	3	-99	-12	-67	-69	-145	-81	-331	-3546	-4189	-16827	-1334	-21111	-5115	-18194	2491	-18401	-8816	-13734	-597	-19572	-7024	-12850	192
1.237500	-24	46	88	-58	-109	-32	12	-11	-17	8	-70	-65	-94	-15	-29	-59	-98	36	-87	-29	-104	-22	-102	-78	-63	2	-97	-12	-72	-72	-149	-74	-310	-3718	-4116	-16724	-1222	-21269	-5076	-18423	1321	-18566	-8776	-14044	-1414	-19618	-6865	-12822	787
1.238333	-22	46	88	-61	-107	-33	12	-12	-16	7	-70	-56	-94	-18	-25	-59	-98	35	-85	-34	-105	-24	-99	-67	-64	1	-97	-11	-72	-70	-147	-74	-370	-3888	-4044	-16604	-2019	-21441	-5027	-18639	-150	-18740	-8704	-14353	-4039	-19670	-6694	-12809	-91
1.239167	-31	44	81	-61	-108	-29	11	-13	-18	5	-73	-66	-96	-16	-29	-59	-101	33	-85	-32	-110	-22	-101	-68	-65	3	-99	-15	-78	-70	-148	-72	-333	-4058	-3973	-16471	-1181	-21664	-4981	-18833	-1142	-18967	-8599	-14668	-3146	-19738	-6541	-12805	-958
1.240000	-25	43	85	-61	-110	-32	11	-13	-18	5	-70	-67	-100	-15	-30	-60	-104	38	-84	-36	-109	-25	-103	-72	-64	0	-98	-12	-76	-69	-147	-75	-271	-4213	-3906	-16328	-64	-21894	-4931	-19003	-2089	-19205	-8471	-14977	-1037	-19819	-6401	-12819	959
1.240833	-22	40	85	-67	-104	-34	10	-16	-22	2	-76	-72	-96	-17	-33	-62	-99	33	-86	-34	-104	-24	-101	-70	-63	-3	-105	-12	-70	-97	-149	-77	-299	-4369	-3833	-16172	163	-22138	-4878	-19152	-2354	-19459	-8309	-15279	-493	-19917	-6275	-12850	862
1.241667	-25	41	82	-62	-112	-32	10	-12	-16	5	-75	-66	-99	-12	-15	-62	-103	28	-87	-30	-103	-23	-101	-70	-64	-4	-99	-10	-72	-70	-149	-75	-348	-4509	-3772	-16005	194	-22403	-4820	-19279	-2566	-19733	-8118	-15573	-1013	-20035	-6166	-12910	89
1.242500	-25	49	87	-59	-109	-32	13	-15	-18	7	-73	-65	-92	-15	-30	-59	-99	34	-83	-31	-105	-19	-101	-64	-66	-4	-96	-11	-70	-64	-147	-75	-240	-4635	-3714	-15841	680	-22683	-4767	-19383	-2839	-20032	-7909	-15856	-1034	-20174	-6077	-12984	-5
1.243333	-22	46	89	-59	-110	-31	15	-16	-19	7	-56	-64	-91	-13	-30	-59	-99	34	-82	-30	-101	-22	-102	-68	-62	0	-98	-11	-69	-68	-150	-74	-69	-4750	-3665	-15679	824	-22988	-4679	-19461	-2919	-20349	-7685	-16129	-1135	-20347	-6003	-13085	-151
1.244167	-21	47	88	-58	-108	-32	11	-13	-15	9	-69	-62	-94	-12	-30	-55	-97	36	-83	-29	-104	-22	-100	-65	-59	0	-97	-9	-58	-66	-146	-73	7	-4853	-3615	-15515	562	-23306	-4645	-19530	-3288	-20679	-7448	-16390	-1099	-20541	-5943	-13206	-171
1.245000	-24	45	92	-56	-105	-32	12	-11	-13	9	-65	-62	-92	-18	-28	-53	-96	36	-81	-27	-102	-22	-98	-66	-59	0	-95	-10	-73	-70	-145	-72	-22	-4941	-3569	-15357	897	-23636	-4582	-19574	-3317	-21022	-7211	-16642	379	-20774	-5899	-13354	-242
1.245833	-28	45	91	-59	-111	-36	11	-13	-19	5	-70	-62	-97	-16	-29	-58	-99	37	-84	-32	-105	-21	-99	-68	-62	0	-98	-10	-75	-116	-149	-72	-88	-5013	-3526	-15210	1455	-23982	-4519	-19613	-2771	-21379	-6973	-16877	1627	-21048	-5867	-13521	250
1.246667	-27	42	90	-58	-112	-31	10	-12	-17	4	-73	-64	-96	-9	-29	-60	-104	34	-84	-33	-103	-22	-100	-67	-63	-3	-100	-13	-75	-69	-145	-75	-60	-5072	-3474	-15067	-138	-24339	-4456	-19638	-4079	-21738	-6744	-17098	-1201	-21357	-5846	-13706	-585
1.247500	-29	40	88	-59	-112	-32	13	-15	-19	3	-70	-63	-95	-16	-28	-60	-98	40	-84	-33	-109	-21	-102	-68	-69	-6	-99	-10	-73	-70	-147	-75	23	-5115	-3424	-14942	515	-24708	-4393	-19664	-4937	-22103	-6526	-17307	97	-21708	-5833	-13904	-1274
1.248333	-28	41	88	-59	-113	-33	8	-15	-23	1	-75	-64	-97	-24	-32	-62	-103	32	-84	-35	-110	-22	-103	-73	-66	-5	-103	-11	-74	-70	-150	-77	0	-5147	-3353	-14825	872	-25092	-4327	-19682	-5419	-22470	-6331	-17504	571	-22101	-5825	-14114	-42
1.249167	-30	39	85	-66	-114	-32	8	-15	-22	2	-73	-65	-97	-17	-28	-59	-105	33	-86	-32	-105	-18	-99	-69	-66	-4	-97	-14	-75	-69	-147	-74	4	-5162	-3284	-14719	1051	-25478	-4268	-19702	-5839	-22824	-6158	-17674	1147	-22518	-5816	-14327	-149
1.250000	-27	42	90	-59	-110	-32	13	-15	-21	8	-72	-61	-96	-6	-45	-57	-98	36	-81	-29	-107	-18	-100	-67	-63	0	-97	-9	-74	-69	-147	-74	22	-5155	-3192	-14605	991	-25859	-4208	-19732	-5818	-23175	-6017	-17799	1296	-22975	-5815	-14557	-13
1.250833	-1	43	92	-56	-110	-28	13	-13	-16	7	-72	-58	-97	-14	-25	-59	-104	37	-80	-31	-105	-21	-99	-65	-70	4	-96	-10	-70	-67	-144	-75	15	-5145	-3087	-14563	1078	-26271	-4152	-19767	-5693	-23516	-5909	-17978	1556	-23460	-5816	-14792	499
1.251667	-24	43	89	-59	-110	-34	11	-14	-16	6	-73	-53	-98	-15	-18	-58	-99	35	-83	-32	-105	-19	-100	-65	-64	0	-96	-10	-73	-64	-145	-73	58	-5121	-2971	-14512	190	-26672	-4109	-19812	-6039	-23848	-5843	-18101	-870	-23965	-5821	-15029	104
1.252500	-26	41	89	-57	-110	-33	11	-13	-18	5	-74	-62	-99	-18	-28	-59	-102	35	-83	-31	-108	-19	-101	-61	-67	1	-98	-10	-76	-70	-148	-75	104	-5088	-2836	-14481	520	-27077	-4058	-19866	-6177	-24162	-5815	-18208	-435	-24499	-5836	-15272	-1186
1.253333	-29	41	88	-61	-107	-35	18	-4	-18	3	-73	-62	-98	-16	-28	-62	-101	34	-83	-33	-112	-22	-102	-69	-67	0	-96	-11	-72	-68	-146	-79	80	-5044	-2680	-14474	1355	-27485	-4023	-19933	-6657	-24469	-5825	-18292	1677	-25008	-5852	-15515	592
1.254167	-27	40	87	-60	-113	-35	10	-15	-18	4	-75	-65	-99	-16	-29	-63	-103	33	-83	-33	-108	-22	-108	-67	-81	-1	-99	-14	-82	-74	-144	-77	-39	-4992	-2524	-14479	1420	-27887	-3987	-20004	-6810	-24757	-5875	-18356	2309	-25529	-5875	-15759	857
1.255000	-27	40	82	-60	-112	-32	8	-15	-19	4	-74	-63	-95	-14	-17	-58	-101	34	-87	-58	-109	-24	-103	-67	-64	1	-100	-13	-74	-70	-147	-76	-96	-4932	-2351	-14512	759	-28281	-3957	-20089	-6626	-25024	-5973	-18395	1028	-26030	-5905	-16004	-44
1.255833	-41	39	87	-60	-109	-35	12	-13	-19	1	-74	-64	-97	-18	-29	-61	-101	36	-83	-32	-105	-23	-100	-62	-66	-1	-99	3	-74	-68	-141	-74	-25	-4865	-2167	-14565	529	-28665	-3932	-20175	-6741	-25273	-6077	-18417	-303	-26513	-5944	-16257	213
1.256667	-25	40	87	-56	-111	-38	28	-13	-23	6	-72	-63	-98	-18	-30	-61	-102	36	-85	-34	-108	-22	-101	-67	-63	0	-96	-13	-73	-64	-147	-77	5	-4796	-1980	-14643	639	-29033	-3916	-20270	-6860	-25510	-6227	-18418	-1193	-26971	-5999	-16497	461
1.257500	-28	41	86	-59	-115	-35	8	-17	-23	4	-75	-63	-98	-15	-30	-62	-98	35	-81	-31	-108	-22	-101	-70	-61	0	-100	-15	-72	-68	-147	-73	-65	-4714	-1792	-14744	569	-29386	-3894	-20366	-6931	-25729	-6423	-18394	-1590	-27391	-6060	-16738	436
1.258333	-26	41	86	-59	-111	-34	12	-14	-17	4	-80	-67	-102	-17	-30	-64	-101	33	-85	-35	-104	-24	-101	-68	-64	-1	-100	-15	-74	-69	-149	-77	-113	-4646	-1605	-14864	739	-29697	-3880	-20461	-6700	-25934	-6596	-18356	-756	-27774	-6138	-16981	276
1.259167	-24	40	87	-59	-110	-35	10	-14	-18	3	-73	-66	-90	-16	-30	-59	-98	36	-85	-32	-107	-14	-103	-68	-62	-3	-101	-13	-83	-67	-146	-76	-97	-4551	-1413	-15012	1280	-30021	-3863	-20556	-5673	-26126	-6804	-18304	619	-28115	-6219	-17216	775
1.260000	-26	43	88	-56	-110	-32	12	-15	-18	3	-114	-68	-95	-15	-32	-64	-100	34	-83	-32	-107	-21	-101	-70	-64	-4	-101	-14	-75	-70	-149	-74	-43	-4465	-1220	-15182	91	-30292	-3840	-20651	-5974	-26307	-7022	-18232	-2715	-28413	-6318	-17448	378
1.260833	-25	40	85	-60	-111	-36	10	-17	-17	5	-72	-67	-99	-17	-31	-62	-100	34	-85	-36	-107	-23	-108	-69	-66	-10	-99	0	-74	-70	-148	-75	3	-4378	-1056	-15373	977	-30535	-3806	-20727	-6404	-26479	-7243	-18151	-2820	-28663	-6416	-17675	-1005
1.261667	-28	44	86	-59	-111	-35	12	-16	-16	26	-91	-68	-97	-38	-30	-62	-99	34	-85	-33	-103	-23	-103	-69	-61	0	-100	-14	-74	-70	-147	-73	-100	-4292	-893	-15582	2112	-30733	-3752	-20798	-5838	-26639	-7454	-18064	-2557	-28873	-6522	-17889	449
1.262500	-26	41	86	-59	-111	-32	13	-13	-17	6	-69	-66	-95	-17	-30	-58	-104	33	-98	-33	-103	-24	-102	-59	-62	0	-100	-13	-70	-69	-144	-74	-60	-4208	-739	-15812	2014	-30893	-3716	-20863	-5473	-26786	-7660	-17972	-2266	-29036	-6633	-18093	389
1.263333	-23	42	85	-57	-108	-30	13	-12	-13	3	-73	-66	-91	-14	-27	-60	-99	34	-85	-29	-103	-21	-101	-68	-60	-1	-100	-12	-72	-66	-145	-67	-88	-4124	-597	-16053	1716	-31007	-3644	-20917	-4900	-26925	-7855	-17881	-2166	-29155	-6732	-18285	140
1.264167	-24	42	86	-58	-110	-32	12	-11	-16	4	-69	-64	-95	-14	-27	-61	-99	34	-84	-30	-105	-19	-85	-68	-63	-1	-97	-12	-72	-68	-141	-75	-128	-4052	-469	-16315	1811	-31083	-3563	-20971	-4273	-27047	-8023	-17793	-1596	-29251	-6838	-18465	266
1.265000	-23	44	88	-57	-108	-33	11	-5	-21	5	-72	-63	-88	-9	-27	-62	-100	35	-83	-32	-105	-23	-104	-73	-63	0	-98	-14	-70	-69	-151	-75	-47	-3978	-362	-16587	967	-31107	-3459	-21018	-4115	-27153	-8165	-17719	-3941	-29280	-6939	-18637	382
1.265833	-27	42	85	-61	-107	-38	7	-16	-19	1	-74	-68	-99	-19	-32	-61	-99	33	-86	-33	-104	-26	-103	-72	-63	-6	-101	-14	-73	-74	-149	-77	-28	-3915	-268	-16868	1176	-31082	-3350	-21057	-3668	-27238	-8319	-17654	-3877	-29278	-7025	-18800	-1175
1.266667	-26	39	84	-62	-117	-18	7	-15	-19	3	-77	-67	-97	-19	-33	-60	-103	33	-85	-36	-110	-28	-105	-70	-64	-1	-98	-14	-76	-72	-146	-78	-13	-3856	-193	-17153	2182	-31010	-3214	-21091	-3167	-27294	-8401	-17602	-1310	-29230	-7098	-18935	226
1.267500	-26	40	85	-62	-112	-35	11	-14	-17	3	-72	-68	-98	-17	-36	-59	-100	36	-84	-34	-108	-21	-102	-69	-62	0	-100	-16	-76	-70	-149	-73	13	-3805	-137	-17441	2158	-30890	-3057	-21123	-2386	-27322	-8471	-17572	127	-29142	-7158	-19058	1000
1.268333	-25	40	84	-62	-109	-34	10	-13	-19	2	-73	-65	-96	-17	-27	-59	-101	35	-85	-34	-108	-24	-102	-72	-64	-1	-101	-13	-43	-72	-147	-74	35	-3769	-108	-17727	1474	-30715	-2887	-21165	-1253	-27317	-8510	-17555	-379	-29009	-7199	-19171	99
1.269167	-23	43	84	-60	-108	-32	10	-13	-19	3	-74	-65	-94	-3	-28	-59	-98	34	-86	-38	-103	-22	-96	-69	-66	-5	-100	-15	-72	-70	-147	-74	138	-3741	-96	-18005	1187	-30498	-2699	-21207	-377	-27278	-8524	-17566	-803	-28830	-7230	-19273	89
1.270000	-21	41	85	-42	-109	-18	12	-11	-17	4	-73	-60	-95	-13	-26	-53	-99	36	-85	-31	-104	-21	-99	-68	-62	-1	-97	-9	-67	-67	-146	-74	149	-3712	-110	-18279	931	-30237	-2496	-21258	560	-27188	-8503	-17593	-779	-28614	-7246	-19369	137
1.270833	-19	47	87	-59	-107	-32	13	-11	-16	4	-73	-61	-92	-13	-26	-58	-99	38	-82	-34	-101	-21	-97	-68	-64	-1	-99	-10	-72	-66	-146	-75	127	-3719	-148	-18538	500	-29942	-2287	-21319	1445	-27067	-8464	-17652	-595	-28351	-7249	-19457	215
1.271667	-23	40	81	-60	-102	-33	17	-42	-17	5	-69	-62	-94	-14	-26	-58	-98	34	-82	-31	-105	-21	-97	-72	-61	2	-97	-10	-69	-67	-147	-75	90	-3737	-215	-18787	420	-29615	-2070	-21394	2179	-26902	-8393	-17728	90	-28049	-7247	-19545	231
1.272500	-27	40	87	-59	-110	-34	11	-15	-25	5	-74	-63	-95	-14	-27	-74	-103	35	-86	-30	-107	-24	-101	-70	-64	-3	-99	-12	-73	-68	-148	-76	99	-3761	-310	-19025	889	-29260	-1851	-21481	3448	-26697	-8299	-17832	2041	-27710	-7235	-19627	608
1.273333	-23	40	112	-59	-111	-35	9	-13	-17	4	-74	-65	-96	-18	-29	-60	-102	33	-81	-35	-107	-26	-101	-72	-63	0	-101	-17	-82	-73	-149	-79	106	-3810	-437	-19244	-386	-28884	-1633	-21583	3759	-26456	-8192	-17958	-259	-27342	-7221	-19713	679
1.274167	-27	35	84	-63	-116	-40	6	-21	-22	2	-76	-69	-87	-19	-29	-45	-117	32	-85	-35	-110	-27	-104	-74	-66	0	-101	-15	-77	-70	-147	-75	89	-3871	-585	-19449	-722	-28486	-1419	-21702	2884	-26178	-8057	-18100	-1051	-26946	-7201	-19798	-911
1.275000	-29	39	85	-64	-110	-36	8	-14	-22	32	-75	-66	-102	-17	-30	-60	-104	35	-86	-34	-110	-26	-102	-72	-65	0	-100	-17	-76	-72	-149	-76	101	-3951	-766	-19609	-142	-28077	-1207	-21836	2902	-25869	-7909	-18255	-185	-26527	-7188	-19889	167
1.275833	-25	41	86	-64	-112	-35	12	-13	-16	7	-73	-64	-96	-14	-25	-59	-100	35	-99	-26	-107	-24	-100	-67	-61	1	-97	-14	-70	-66	-147	-70	226	-4049	-961	-19798	-619	-27658	-1007	-21977	2541	-25534	-7745	-18447	-462	-26085	-7178	-19988	433
1.276667	-24	55	81	-58	-108	-32	15	-14	-13	8	-72	-63	-94	-13	-26	-59	-97	38	-80	-30	-105	-23	-79	-66	-62	4	-87	-14	-72	-69	-145	-70	195	-4168	-1187	-19941	-723	-27238	-831	-22146	2357	-25185	-7573	-18623	-833	-25638	-7177	-20093	415
1.277500	-26	41	86	-59	-109	-31	10	-11	-17	8	-99	-61	-97	-13	-27	-59	-101	36	-81	-32	-103	-22	-97	-67	-62	4	-98	-11	-68	-67	-143	-72	174	-4302	-1433	-20073	-586	-26816	-673	-22324	2486	-24814	-7394	-18822	-315	-25205	-7186	-20207	194
1.278333	-23	42	88	-56	-109	-34	12	-12	-22	6	-76	-61	-92	-13	-25	-58	-101	36	-83	-30	-108	-21	-99	-68	-64	4	-102	-12	-72	-67	-146	-69	175	-4450	-1694	-20178	-1405	-26407	-544	-22511	2452	-24444	-7214	-19036	-2325	-24778	-7206	-20317	590
1.279167	-25	41	88	-57	-108	-30	11	-11	-17	7	-73	-62	-96	7	-26	-60	-102	32	-83	-31	-107	-23	-99	-67	-64	0	-96	-13	-70	-67	-146	-72	123	-4616	-1971	-20272	-1995	-25997	-439	-22716	2276	-24069	-7031	-19250	-3409	-24375	-7226	-20435	-827
1.280000	-22	30	86	-56	-107	-31	12	-14	-22	4	-72	-64	-96	-13	-25	-58	-98	34	-82	-32	-103	-21	-99	-68	-63	3	-95	-15	-70	-66	-143	-72	76	-4784	-2256	-20339	-966	-25592	-370	-22919	2216	-23698	-6852	-19471	-1251	-23988	-7255	-20555	20
1.280833	-22	39	87	-57	-110	-33	11	-12	-23	6	-70	-62	-98	-16	-30	-61	-131	34	-85	-32	-108	-22	-100	-67	-65	1	-98	-14	-73	-67	-149	-76	28	-4966	-2548	-20392	-471	-25196	-337	-23138	2348	-23341	-6678	-19696	867	-23639	-7297	-20672	1263
1.281667	-23	37	85	-75	-110	-33	9	-14	-21	4	-74	-65	-98	-16	-31	-62	-103	34	-83	-33	-110	-24	-102	-72	-64	1	-98	-15	-74	-68	-149	-77	-88	-5150	-2837	-20430	-987	-24809	-344	-23348	3195	-22990	-6514	-19925	924	-23328	-7336	-20779	271
1.282500	-25	38	87	-59	-109	-57	9	-16	-21	3	-74	-67	-121	-17	-32	-62	-100	34	-83	-31	-107	-23	-101	-63	-60	1	-97	-12	-73	-68	-149	-72	-65	-5333	-3115	-20451	-1141	-24428	-376	-23562	3922	-22646	-6354	-20148	469	-23049	-7371	-20874	282
1.283333	-22	44	87	-59	-109	-33	10	-12	-15	6	-73	-62	-94	-13	-28	-58	-99	34	-96	-30	-113	-22	-101	-63	-66	0	-94	-11	-70	-64	-147	-73	-113	-5509	-3386	-20449	-1100	-24046	-459	-23777	4624	-22324	-6216	-20365	391	-22807	-7405	-20956	294
1.284167	-21	44	86	-56	-108	-33	13	-10	-13	7	-68	-62	-98	-15	-25	-57	-98	36	-82	-29	-102	-17	-100	-67	-61	1	-98	-14	-70	-64	-145	-72	-170	-5678	-3657	-20440	-1175	-23684	-577	-23988	5075	-22016	-6095	-20589	375	-22605	-7438	-21022	258
1.285000	-22	43	90	-59	-110	-31	32	-12	-15	6	-69	-61	-96	-13	-26	-57	-96	36	-85	-31	-108	-21	-99	-62	-60	2	-98	-11	-79	-67	-144	-78	-160	-5839	-3884	-20422	-1040	-23291	-734	-24190	5401	-21723	-6000	-20804	968	-22436	-7467	-21070	334
1.285833	-23	43	87	-58	-109	-33	12	-12	-18	5	-75	-66	-98	-16	-36	-59	-102	36	-85	-30	-109	-21	-101	-69	-63	0	-102	-14	-73	-67	-146	-76	-214	-5984	-4105	-20389	-127	-22918	-929	-24386	6397	-21446	-5934	-21013	3209	-22295	-7489	-21093	572
1.286667	-4	40	86	-58	-111	-33	9	-15	-17	6	-75	-66	-94	-14	-31	-62	-103	32	-85	-31	-107	-27	-102	-70	-66	-1	-98	-14	-73	-68	-150	-79	-235	-6106	-4299	-20353	-731	-22546	-1155	-24569	6931	-21168	-5885	-21217	1535	-22174	-7502	-21090	991
1.287500	-26	43	87	-60	-109	-38	13	-30	-19	3	-87	-65	-98	-12	-29	-62	-102	35	-84	-31	-108	-21	-103	-73	-67	-3	-101	-11	-73	-64	-148	-69	-205	-6200	-4461	-20311	-1976	-22163	-1420	-24743	5754	-20900	-5870	-21411	-1021	-22069	-7517	-21061	-690
1.288333	-24	43	85	-58	-107	-30	12	-15	-21	3	-72	-64	-95	-15	-28	-61	-100	36	-83	-33	-104	-21	-104	-69	-62	0	-98	-12	-74	-69	-148	-77	-257	-6278	-4599	-20273	-890	-21798	-1703	-24901	5588	-20636	-5887	-21595	212	-21969	-7525	-21003	47
1.289167	-25	43	87	-60	-110	-35	9	-15	-24	11	-72	-63	-96	-16	-30	-63	-100	35	-85	-33	-105	-21	-104	-72	-64	0	-97	-9	-72	-67	-148	-76	-281	-6322	-4707	-20235	-803	-21426	-2015	-25054	5366	-20370	-5939	-21768	459	-21869	-7528	-20922	566
1.290000	-27	43	96	-58	-107	-30	11	-15	-21	4	-72	-62	-98	-16	-30	-62	-102	40	-86	-31	-105	-21	-100	-69	-68	-1	-98	-21	-75	-70	-152	-74	-225	-6346	-4792	-20203	-880	-21053	-2346	-25174	5298	-20107	-6028	-21929	452	-21761	-7542	-20816	165
1.290833	-25	42	87	-64	-111	-34	10	-17	-23	3	-74	-66	-99	-32	-48	-58	-101	35	-85	-36	-107	-24	-103	-69	-63	0	-97	-11	-73	-70	-149	-73	-130	-6339	-4838	-20180	-828	-20689	-2691	-25286	5119	-19825	-6143	-22079	797	-21629	-7557	-20683	-113
1.291667	-22	47	92	-58	-110	-31	11	-15	-19	4	-69	-64	-96	-17	-32	-58	-102	37	-82	-32	-109	-21	-104	-68	-66	0	-98	-14	-75	-72	-147	-73	-94	-6309	-4874	-20164	-1197	-20323	-3043	-25383	4508	-19548	-6303	-22217	-939	-21481	-7587	-20531	598
1.292500	-25	43	88	-60	-112	-32	16	-17	-21	3	-70	-64	-115	-14	-29	-58	-100	36	-84	-36	-107	-22	-100	-69	-64	1	-98	-12	-73	-72	-147	-77	-86	-6257	-4885	-20155	-1974	-19968	-3402	-25465	3319	-19259	-6493	-22338	-3090	-21300	-7635	-20370	-652
1.293333	-25	42	88	-60	-109	-35	11	-16	-22	1	-74	-65	-95	-16	-30	-59	-80	37	-87	-32	-109	-19	-100	-69	-63	0	-102	-12	-73	-72	-145	-74	-135	-6184	-4866	-20165	-1312	-19617	-3766	-25532	2148	-18957	-6722	-22444	-1597	-21090	-7701	-20196	-854
1.294167	-26	40	82	-61	-111	-38	10	-27	-19	4	-73	-60	-98	-17	-27	-60	-103	34	-88	-35	-109	-22	-103	-68	-66	-3	-100	-12	-76	-70	-148	-73	-126	-6094	-4833	-20150	-788	-19278	-4122	-25579	672	-18650	-6973	-22532	258	-20846	-7791	-20011	649
1.295000	-29	42	88	-61	-113	-35	9	-16	-21	2	-75	-64	-99	-15	-31	-59	-100	35	-86	-31	-108	-23	-102	-69	-67	9	-109	-12	-73	-72	-148	-70	-97	-5982	-4777	-20220	-1171	-18951	-4469	-25614	-227	-18316	-7250	-22604	-40	-20569	-7905	-19825	-183
1.295833	-24	42	86	-58	-109	-34	12	-16	-17	0	-70	-62	-94	-15	-30	-60	-103	35	-83	-36	-105	-22	-99	-69	-64	0	-97	-10	-72	-69	-144	-74	-208	-5863	-4704	-20260	-1779	-18634	-4819	-25631	-1002	-17977	-7548	-22658	-1505	-20258	-8053	-19636	-464
1.296667	-25	50	89	-59	-109	-32	13	-13	-21	5	-70	-61	-93	-13	-27	-57	-101	38	-83	-34	-105	-21	-97	-74	-61	2	-96	-10	-69	-66	-144	-73	-277	-5731	-4619	-20323	-1887	-18335	-5130	-25631	-1757	-17634	-7868	-22694	-2507	-19921	-8224	-19455	-225
1.297500	-23	45	90	-56	-110	-32	12	-14	-19	5	-72	-63	-97	-16	-29	-59	-100	37	-83	-32	-104	-23	-101	-67	-64	0	-96	-10	-68	-70	-147	-79	-214	-5602	-4528	-20399	-1752	-18066	-5438	-25615	-2376	-17285	-8205	-22712	-2861	-19566	-8427	-19286	-340
1.298333	-24	42	90	-61	-110	-36	10	-15	-18	3	-67	-66	-98	-17	-30	-63	-100	34	-84	-39	-111	-26	-107	-68	-70	-1	-100	-13	-75	-73	-149	-75	-176	-5469	-4426	-20484	-1564	-17793	-5727	-25589	-2670	-16939	-8549	-22718	-2646	-19184	-8650	-19133	-500
1.299167	-27	42	87	-59	-109	-38	8	-16	-14	1	-76	-67	-98	-18	-32	-62	-98	37	-85	-35	-104	-25	-100	-68	-61	3	-99	-14	-73	-73	-145	-73	-197	-5332	-4311	-20575	-1145	-17540	-5993	-25541	-2066	-16590	-8892	-22700	-754	-18806	-8892	-18981	-365
1.300000	-26	42	87	-58	-110	-34	11	-14	-18	4	-74	-62	-94	-16	-29	-61	-97	36	-84	-35	-109	-25	-104	-68	-63	0	-69	-13	-72	-69	-147	-74	-204	-5200	-4192	-20681	-1438	-17309	-6243	-25481	-1520	-16249	-9238	-22665	-923	-18421	-9152	-18854	338
1.300833	-25	39	85	-61	-110	-35	12	-14	-22	1	-74	-68	-95	-19	-29	-61	-103	35	-88	-34	-108	-24	-100	-69	-63	0	-102	-16	-75	-69	-147	-74	-189	-5073	-4054	-20794	-2788	-17097	-6472	-25407	-3593	-15918	-9574	-22612	-4047	-18046	-9422	-18737	-1029
1.301667	-23	41	85	-61	-105	-34	13	-14	-21	3	-74	-63	-95	-15	-30	-62	-100	36	-86	-36	-107	-25	-99	-58	-63	1	-101	-15	-72	-72	-148	-76	-168	-4947	-3919	-20919	-1472	-16903	-6680	-25316	-4881	-15592	-9899	-22537	-2443	-17677	-9700	-18641	-1176
1.302500	-26	42	85	-58	-111	-36	10	-14	-19	5	-76	-43	-98	-14	-28	-61	-100	36	-85	-30	-104	-24	-100	-69	-62	-1	-100	-13	-69	-67	-145	-70	-179	-4822	-3763	-21041	-905	-16722	-6877	-25208	-5681	-15282	-10209	-22444	-1578	-17335	-9978	-18560	-358
1.303333	-24	41	87	-57	-107	-35	13	-12	-15	2	-72	-63	-92	-16	-28	-77	-105	37	-79	-30	-103	-6	-101	-68	-61	4	-98	-11	-70	-67	-149	-75	-199	-4708	-3617	-21176	-581	-16558	-7058	-25089	-5756	-14981	-10480	-22329	-548	-17022	-10248	-18501	-606
1.304167	-23	43	86	-57	-110	-30	12	-17	-17	1	-57	-61	-90	-15	-29	-60	-98	39	-82	-31	-102	-24	-100	-70	-61	0	-99	-11	-72	-67	-144	-76	-159	-4590	-3460	-21319	-483	-16408	-7217	-24951	-5276	-14710	-10762	-22201	-132	-16732	-10505	-18451	-654
1.305000	-23	42	84	-57	-109	-32	13	-12	-13	5	-70	-62	-93	-16	-29	-61	-98	39	-82	-30	-104	-23	-100	-56	-60	3	-97	-12	-73	-68	-145	-75	-108	-4488	-3297	-21466	-208	-16272	-7381	-24801	-4710	-14457	-10999	-22050	-1223	-16480	-10748	-18416	-101
1.305833	-22	42	85	-60	-112	-35	9	-16	-18	0	-55	-65	-97	-16	-29	-61	-111	32	-83	-32	-107	-26	-104	-70	-65	0	-99	-13	-75	-73	-148	-77	-119	-4389	-3140	-21630	-670	-16150	-7533	-24641	-4575	-14230	-11213	-21890	-3118	-16263	-10968	-18393	-789
1.306667	-33	37	82	-59	-115	-39	10	-18	-19	1	-76	-66	-103	-22	-36	-64	-104	30	-92	-41	-114	-29	-105	-73	-67	-3	-104	-18	-79	-73	-150	-79	-172	-4292	-2973	-21788	107	-16035	-7675	-24463	-4261	-14029	-11400	-21714	-1126	-16080	-11160	-18388	-1450
1.307500	-27	36	86	-64	-117	-39	8	-22	-26	0	-78	-68	-100	-18	-34	-63	-104	32	-86	-39	-111	-29	-103	-72	-66	1	-100	-15	-75	-70	-149	-78	-51	-4195	-2803	-21955	894	-15929	-7813	-24263	-4202	-13845	-11558	-21509	1498	-15925	-11327	-18367	292
1.308333	-30	43	81	-60	-113	-35	8	-18	-22	2	-75	-68	-99	-18	-31	-61	-102	30	-87	-35	-109	-27	-104	-75	-64	-1	-101	-17	-74	-70	-149	-78	-85	-4100	-2641	-22122	951	-15827	-7949	-24055	-3290	-13686	-11687	-21298	2282	-15803	-11459	-18357	-12
1.309167	-26	38	84	-62	-109	-33	12	-17	-18	4	-79	-66	-94	-15	-30	-60	-101	33	-87	-34	-109	-25	-103	-72	-66	2	-100	-13	-70	-68	-149	-75	-230	-3997	-2481	-22314	712	-15732	-8085	-23853	-1986	-13552	-11788	-21068	1583	-15709	-11568	-18348	-444
1.310000	-23	43	85	-59	-109	-33	11	-16	-15	5	-76	-64	-94	-13	-29	-58	-99	34	-86	-31	-103	-29	-104	-72	-64	0	-102	-19	-69	-69	-146	-76	-168	-3916	-2329	-22471	740	-15639	-8217	-23601	-885	-13438	-11864	-20828	1175	-15633	-11644	-18338	-269
1.310833	-24	43	82	-57	-108	-34	13	7	-17	2	-88	-64	-96	-14	-32	-58	-99	32	-87	-32	-105	-23	-100	-69	-62	-1	-98	-12	-69	-67	-146	-77	-90	-3830	-2188	-22654	863	-15559	-8357	-23358	57	-13339	-11924	-20578	985	-15579	-11699	-18329	-273
1.311667	-23	42	87	-59	-109	-32	12	-15	-16	2	-72	-62	-94	-16	-28	-55	-99	36	-67	-32	-104	-23	-101	-75	-65	0	-102	-11	-73	-66	-147	-76	-33	-3732	-2060	-22834	993	-15463	-8491	-23105	796	-13262	-11970	-20316	1009	-15537	-11728	-18314	-369
1.312500	-22	39	88	-58	-110	-33	11	-14	-49	4	-70	-63	-96	-17	-31	-60	-101	34	-84	-31	-98	-23	-100	-69	-63	1	-99	-13	-70	-73	-147	-78	-16	-3635	-1912	-23017	1469	-15378	-8623	-22841	1676	-13197	-12003	-20045	2417	-15500	-11739	-18292	-474
1.313333	-25	41	87	-58	-108	-34	9	-15	-19	6	-73	-63	-96	-16	9	-59	-101	40	-84	-33	-105	-22	-101	-73	-64	0	-99	-14	-70	-69	-147	-75	-111	-3534	-1846	-23195	1554	-15299	-8757	-22573	2992	-13141	-12023	-19763	3394	-15468	-11727	-18261	145
1.314167	-26	40	87	-60	-110	-38	9	-17	-21	-10	-70	-65	-101	-17	-32	-57	-101	34	-86	-32	-107	-24	-103	-70	-66	0	-99	-14	-77	-70	-150	-65	-66	-3428	-1764	-23355	73	-15216	-8884	-22293	2428	-13099	-12044	-19478	19	-15440	-11716	-18228	-606
1.315000	-23	41	73	-62	-114	-39	5	-16	-22	3	-73	-64	-99	-17	-31	-65	-100	34	-87	-38	-109	-28	-107	-73	-64	-5	-103	-15	-76	-72	-152	-80	-43	-3321	-1701	-23542	1252	-15144	-9007	-22011	1966	-13062	-12065	-19188	848	-15403	-11688	-18184	-1262
1.315833	-25	40	85	-63	-113	-38	7	-17	-21	3	-78	-77	-103	-19	-28	-64	-102	33	-86	-32	-109	-25	-99	-69	-62	1	-100	-14	-76	-69	-148	-74	-47	-3173	-1657	-23695	1575	-15052	-9120	-21712	1827	-13021	-12085	-18888	962	-15359	-11651	-18128	-208
1.316667	-26	42	87	-63	-109	-33	11	-13	-16	7	-70	-61	-93	-14	-27	-61	-98	35	-84	-33	-114	-23	-117	-70	-61	1	-98	-11	-70	-66	-148	-74	19	-3073	-1629	-23847	1260	-14973	-9219	-21437	1767	-12988	-12112	-18581	1303	-15308	-11619	-18068	-550
1.317500	-24	68	87	-59	-108	-36	12	-13	-16	7	-73	-66	-93	-12	-27	-58	-97	35	-81	-35	-101	-19	-99	-67	-61	0	-100	-12	-69	-67	-145	-75	-30	-2938	-1619	-23982	1180	-14894	-9316	-21148	2105	-12950	-12151	-18277	1576	-15252	-11591	-17994	-611
1.318333	-24	43	87	-59	-108	-33	11	-13	-15	6	-72	-62	-94	-14	-27	-60	-103	34	-84	-32	-103	-21	-101	-68	-61	1	-97	-10	-69	-69	-148	-74	-64	-2801	-1629	-24104	1313	-14813	-9405	-20850	2483	-12909	-12194	-17960	1742	-15186	-11570	-17919	-167
1.319167	-24	43	87	-60	-107	-18	-32	-17	-22	5	-72	-44	-94	-13	-27	-61	-101	35	-84	-31	-105	-22	-101	-69	-63	-1	-99	-12	-73	-66	-148	-86	6	-2654	-1647	-24218	314	-14733	-9482	-20562	2211	-12865	-12253	-17653	-499	-15116	-11548	-17823	-589
1.320000	-25	43	85	-61	-107	-33	9	-14	-21	7	-72	-64	-91	-16	-28	-62	-98	34	-82	-30	-104	-19	-93	-69	-61	-3	-97	-10	-70	-70	-148	-76	32	-2503	-1678	-24313	781	-14653	-9548	-20272	2410	-12809	-12316	-17344	829	-15042	-11540	-17721	-1946
1.320833	-24	44	86	-62	-109	-31	10	-14	-15	7	-70	-52	-97	-14	-26	-60	-98	36	-85	-32	-107	-21	-103	-69	-63	-1	-98	-8	-74	-66	-148	-72	9	-2337	-1720	-24393	1720	-14571	-9610	-19984	2480	-12750	-12396	-17034	3747	-14955	-11539	-17607	-253
1.321667	-23	44	88	-59	-112	-32	13	-15	-15	10	-69	-66	-99	-16	-27	-59	-99	34	-82	-31	-104	-21	-100	-78	-62	1	-96	-14	-73	-69	-148	-76	9	-2189	-1765	-24456	1831	-14482	-9662	-19692	2879	-12684	-12480	-16725	5072	-14871	-11563	-17468	176
1.322500	-24	45	86	-44	-127	-32	12	-14	-33	7	-73	-67	-94	-15	-27	-60	-100	36	-84	-33	-107	-24	-102	-66	-64	0	-100	-14	-72	-68	-146	-70	12	-2032	-1815	-24504	1415	-14394	-9713	-19400	3582	-12608	-12571	-16414	4566	-14785	-11566	-17338	-487
1.323333	-24	43	88	-60	-110	-32	11	-13	-19	6	-74	-68	-96	-23	-29	-60	-102	30	-82	-33	-105	-22	-102	-70	-64	-3	-99	-14	-75	-73	-148	-73	-17	-1877	-1868	-24539	1274	-14302	-9769	-19117	4051	-12519	-12673	-16119	4043	-14704	-11592	-17177	-471
1.324167	-26	40	82	-64	-112	-33	11	-16	-17	4	-75	-64	-95	-16	-27	-60	-97	32	-86	-33	-107	-21	-102	-67	-63	0	-96	-10	-69	-69	-146	-74	27	-1714	-1917	-24557	1231	-14205	-9818	-18829	4460	-12433	-12772	-15821	3871	-14620	-11624	-17024	-378
1.325000	-25	43	88	-59	-110	-32	15	-13	-18	5	-73	-65	-90	-13	-27	-59	-102	34	-82	-33	-104	-21	-101	-69	-61	-1	-98	-6	-70	-69	-146	-75	52	-1565	-1968	-24562	1174	-14101	-9877	-18546	4751	-12336	-12878	-15536	4150	-14545	-11667	-16845	-179
1.325833	-28	40	85	-60	-111	-30	11	-13	-22	7	-70	-62	-97	-14	-31	-69	-102	34	-87	-33	-105	-21	-103	-73	-64	-1	-99	-11	-73	-70	-148	-79	-9	-1421	-2025	-24556	1420	-13991	-9948	-18266	5329	-12234	-12983	-15263	5468	-14479	-11718	-16656	-32
1.326667	-26	41	86	-62	-113	-33	11	-18	-22	3	-75	-69	-96	-17	-32	-68	-103	32	-93	-34	-111	-23	-105	-72	-65	-7	-103	-13	-75	-72	-148	-76	-38	-1274	-2075	-24545	2079	-13883	-10024	-17989	6460	-12143	-13094	-14998	7174	-14411	-11768	-16457	301
1.327500	-25	40	86	-81	-110	-35	9	-16	-17	5	-75	-67	-99	-17	-30	-63	-103	33	-86	-34	-108	-19	-104	-70	-64	0	-104	-14	-74	-70	-149	-77	-56	-1133	-2129	-24522	696	-13765	-10111	-17710	5803	-12013	-13194	-14742	3623	-14365	-11820	-16248	-113
1.328333	-26	41	82	-62	-112	-36	9	-16	-21	5	-76	-65	-97	-17	-30	-63	-109	32	-85	-36	-107	-23	-105	-69	-63	0	-102	-13	-72	-70	-147	-77	-30	-990	-2178	-24494	744	-13640	-10215	-17439	4791	-11894	-13297	-14506	3666	-14321	-11877	-16033	-1109
1.329167	-25	40	84	-59	-110	-34	10	-17	-19	6	-74	-56	-98	-16	-30	-60	-103	29	-86	-33	-103	-21	-102	-69	-64	0	-99	-13	-68	-69	-148	-76	-31	-850	-2230	-24460	1169	-13509	-10338	-17163	4542	-11775	-13397	-14284	4463	-14285	-11938	-15815	116
1.330000	-23	39	85	-60	-111	-33	11	-16	-17	5	-73	-63	-94	-16	-29	-60	-100	34	-84	-18	-108	-22	-99	-69	-59	1	-101	-8	-68	-67	-147	-73	-55	-710	-2289	-24415	813	-13374	-10470	-16895	4098	-11650	-13497	-14072	4760	-14255	-11997	-15587	-96
1.330833	-19	42	87	-59	-104	-34	12	-16	-18	6	-74	-66	-96	-17	-28	-60	-99	34	-82	-31	-109	-23	-101	-69	-61	0	-99	-13	-75	-70	-147	-74	-45	-573	-2363	-24376	592	-13236	-10626	-16636	3829	-11531	-13590	-13889	4507	-14237	-12058	-15364	16
1.331667	-27	38	85	-62	-110	-35	11	-16	-19	5	-74	-66	-100	-17	-31	-63	-105	30	-94	-33	-110	-11	-101	-69	-65	0	-101	-13	-75	-67	-146	-73	-55	-436	-2444	-24333	866	-13094	-10798	-16384	3595	-11408	-13682	-13719	4560	-14216	-12124	-15146	362
1.332500	-25	38	87	-62	-114	-57	11	-17	-11	2	-77	-68	-98	-16	-29	-61	-104	32	-85	-35	-107	-24	-101	-67	-65	-3	-101	-11	-74	-65	-143	-75	15	-294	-2536	-24279	-147	-12946	-10984	-16137	2609	-11287	-13770	-13558	1617	-14204	-12189	-14930	472
1.333333	-27	37	82	-58	-110	-30	9	-15	-21	3	-75	-65	-105	-17	-28	-61	-104	29	-90	-31	-108	-24	-102	-69	-65	-1	-101	-13	-74	-69	-144	-77	26	-153	-2645	-24231	-241	-12794	-11186	-15895	1707	-11161	-13855	-13416	1160	-14190	-12258	-14721	-1188
1.334167	-26	38	78	-59	-110	-36	10	-23	-23	2	-76	-68	-97	-15	-30	-63	-102	33	-86	-32	-108	-24	-103	-74	-67	-4	-101	-11	-73	-68	-143	-78	-26	-10	-2755	-24176	540	-12637	-11400	-15671	1011	-11041	-13933	-13280	3155	-14175	-12328	-14523	185
1.335000	-24	37	85	-63	-111	-34	9	-16	-17	4	-74	-66	-96	-18	-31	-66	-101	30	-87	-46	-108	-25	-102	-72	-50	-3	-99	-12	-73	-70	-151	-80	40	132	-2910	-24121	525	-12480	-11625	-15449	554	-10924	-14004	-13157	3930	-14158	-12400	-14347	1075
1.335833	-24	42	87	-61	-111	-32	10	-13	-16	7	-73	-80	-96	-13	-30	-59	-96	35	-85	-30	-104	-24	-101	-68	-63	0	-98	-9	-73	-68	-145	-81	23	279	-3072	-24052	-18	-12318	-11854	-15244	296	-10808	-14070	-13042	2621	-14134	-12471	-14147	338
1.336667	-21	43	88	-59	-104	-32	15	-13	-15	7	-69	-63	-99	-14	-38	-65	-99	36	-83	-29	-115	-23	-98	-65	-60	0	-97	-11	-70	-68	-144	-74	-107	422	-3253	-23989	-325	-12156	-12082	-15048	-314	-10702	-14128	-12933	1444	-14111	-12555	-13979	552
1.337500	-21	43	90	-61	-126	-32	13	-12	-15	9	-72	-66	-91	-11	-26	-58	-96	38	-82	-31	-104	-24	-100	-68	-62	-4	-98	-10	-67	-61	-143	-74	-50	556	-3457	-23919	-423	-12001	-12316	-14872	-1021	-10603	-14185	-12839	923	-14082	-12639	-13827	773
1.338333	-21	42	88	-60	-107	-30	13	-11	-16	9	-73	-65	-93	-14	-24	-57	-97	34	-83	-28	-103	-21	-102	-66	-59	1	-98	-11	-72	-67	-144	-74	23	689	-3679	-23844	-600	-11846	-12547	-14706	-1907	-10512	-14242	-12742	431	-14058	-12735	-13691	784
1.339167	-22	40	87	-61	-110	-31	29	-17	-17	6	-73	-64	-96	-12	-27	-59	-100	33	-84	-31	-107	-21	-101	-67	-62	-1	-96	-10	-70	-69	-161	-70	-33	816	-3925	-23763	-349	-11700	-12769	-14565	-2528	-10433	-14276	-12642	709	-14034	-12835	-13566	625
1.340000	-26	40	85	-61	-109	-31	13	-14	-19	2	-75	-66	-94	-15	-28	-62	-99	33	-84	-35	-104	-22	-102	-73	-66	-4	-100	-13	-72	-69	-147	-76	-112	932	-4189	-23675	241	-11572	-12985	-14442	-2119	-10372	-14318	-12554	2660	-14026	-12949	-13450	1020
1.340833	-26	37	82	-62	-93	-38	-5	-13	-23	4	-72	-68	-99	-17	-29	-61	-103	33	-86	-32	-110	-21	-102	-68	-65	0	-98	-11	-76	-74	-147	-76	-134	1042	-4471	-23579	-1071	-11449	-13181	-14326	-2670	-10328	-14347	-12457	-264	-14010	-13068	-13356	1236
1.341667	-25	41	86	-61	-110	-35	12	-14	-22	5	-73	-66	-96	-14	-27	-65	-101	35	-96	-31	-113	-21	-102	-72	-64	-3	-98	-13	-74	-69	-148	-76	-90	1138	-4767	-23481	-1334	-11348	-13356	-14233	-4174	-10300	-14378	-12356	-1699	-14015	-13198	-13273	-229
1.342500	-24	42	88	-59	-110	-33	10	-12	-19	7	-70	-65	-99	-15	-27	-61	-98	37	-82	-31	-108	-19	-102	-68	-63	2	-105	-12	-61	-69	-150	-82	2	1224	-5080	-23370	-370	-11269	-13512	-14152	-4101	-10291	-14408	-12253	-807	-14041	-13338	-13204	901
1.343333	-22	44	89	-58	-108	-33	13	-13	-17	10	-70	-63	-129	-13	-27	-59	-99	49	-80	-31	-107	-21	-102	-67	-63	0	-95	-11	-73	-70	-145	-73	-32	1296	-5403	-23254	-635	-11217	-13647	-14086	-4132	-10307	-14433	-12150	-646	-14092	-13485	-13145	945
1.344167	-36	44	90	-57	-115	-32	15	-14	-16	8	-69	-63	-97	-13	-25	-58	-97	35	-81	-30	-103	-17	-99	-60	-61	0	-95	-10	-68	-69	-145	-73	-156	1350	-5743	-23134	-845	-11185	-13749	-14042	-3992	-10342	-14462	-12046	-871	-14158	-13648	-13095	930
1.345000	-19	45	89	-58	-110	-33	15	-12	-15	9	-69	-63	-94	-12	-26	-57	-98	39	-74	-30	-110	-19	-99	-64	-58	5	-95	-10	-74	-66	-146	-70	-194	1396	-6084	-23008	-509	-11191	-13825	-14010	-3514	-10403	-14494	-11938	-392	-14258	-13820	-13053	1093
1.345833	-23	44	88	-56	-109	-31	13	-7	-19	9	-73	-80	-95	-11	-26	-60	-100	37	-83	-31	-107	-18	-99	-67	-65	0	-96	-14	-73	-69	-138	-74	-112	1422	-6432	-22884	-912	-11228	-13869	-14000	-3325	-10488	-14533	-11839	-2261	-14388	-14006	-13038	1774
1.346667	-27	41	84	-58	-108	-33	12	-14	-21	9	-70	-62	-94	-13	-26	-60	-98	35	-83	-25	-105	-21	-100	-66	-64	2	-93	-12	-74	-66	-147	-74	-58	1435	-6784	-22757	-1038	-11282	-13881	-13994	-3274	-10589	-14575	-11726	-2992	-14547	-14203	-13014	70
1.347500	-25	45	89	-63	-107	-30	13	-15	-18	5	-72	-62	-97	-13	-26	-58	-97	37	-82	-30	-107	-22	-102	-66	-66	1	-111	-7	-77	-70	-148	-74	-50	1436	-7130	-22627	-86	-11402	-13861	-14007	-3009	-10720	-14624	-11634	-962	-14738	-14408	-13004	554
1.348333	-26	43	85	-58	-109	-32	8	-15	-17	7	-73	-61	-95	9	-27	-61	-102	34	-97	-31	-104	-24	-102	-69	-65	1	-99	-12	-74	-75	-147	-78	-14	1422	-7469	-22501	194	-11541	-13809	-14032	-2600	-10862	-14679	-11548	820	-14959	-14627	-13005	1973
1.349167	-26	43	86	-63	-112	-36	7	-47	-24	5	-70	-65	-98	-14	-25	-58	-101	37	-83	-29	-108	-21	-99	-66	-65	2	-92	-12	-73	-72	-146	-72	-24	1405	-7800	-22372	-228	-11703	-13724	-14066	-1682	-11018	-14741	-11445	665	-15188	-14844	-13009	965
1.350000	-23	44	89	-60	-109	-30	12	-14	-19	10	-69	-62	-96	-12	-27	-59	-99	39	-79	-30	-99	-16	-97	-65	-61	1	-96	-12	-72	-68	-146	-73	-31	1371	-8127	-22250	-444	-11895	-13605	-14110	-1154	-11190	-14813	-11354	-130	-15450	-15072	-13035	780
1.350833	-24	47	86	-61	-110	-32	11	-11	-15	11	-72	-64	-96	-10	-26	-57	-100	38	-82	-30	-109	-21	-100	-64	-64	2	-99	-12	-73	-74	-144	-70	-8	1327	-8437	-22135	-301	-12112	-13467	-14164	-721	-11374	-14892	-11273	-414	-15724	-15302	-13038	991
1.351667	-25	47	88	-59	-108	-30	13	-13	-18	9	-70	-62	-96	-13	-26	-53	-100	35	-82	-31	-113	-18	-97	-65	-64	1	-99	-12	-75	-70	-145	-72	-32	1286	-8737	-22025	-460	-12345	-13297	-14221	-514	-11563	-14983	-11195	-832	-16015	-15533	-13064	692
1.352500	-24	54	87	-59	-111	-34	12	-10	-17	9	-69	-62	-94	-13	-29	-58	-102	38	-84	-30	-105	-19	-98	-64	-74	3	-100	-12	-27	-66	-145	-72	-22	1243	-9019	-21928	-493	-12588	-13113	-14283	-528	-11756	-15078	-11132	-765	-16301	-15760	-13102	351
1.353333	-25	42	89	-59	-108	-31	12	-13	-19	3	-72	-65	-95	-16	-29	-62	-101	38	-83	-32	-104	-21	-99	-69	-63	0	-101	-16	-73	-69	-145	-74	-4	1197	-9284	-21838	95	-12842	-12894	-14343	129	-11949	-15180	-11066	1336	-16586	-15977	-13133	704
1.354167	-29	41	85	-62	-126	-38	11	-14	-22	6	-72	-67	-98	-16	-27	-60	-100	37	-86	-30	-111	-22	-99	-66	-64	0	-100	-16	-75	-68	-141	-73	0	1155	-9545	-21762	-575	-13095	-12698	-14402	453	-12141	-15285	-11017	-417	-16863	-16180	-13174	1011
1.355000	-27	42	85	-60	-112	-34	11	-15	-24	5	-74	-64	-99	-15	-28	-57	-101	47	-83	-33	-107	-22	-101	-69	-64	-3	-100	-15	-73	-70	-146	-72	99	1118	-9783	-21690	-1580	-13338	-12479	-14456	-745	-12330	-15394	-10966	-3033	-17127	-16368	-13217	-887
1.355833	-23	41	85	-59	-109	-36	10	-21	-21	5	-72	-69	-97	-17	-28	-60	-102	36	-84	-31	-110	-23	-98	-67	-64	3	-101	-13	-81	-69	-148	-72	64	1084	-10009	-21630	-963	-13570	-12255	-14499	-1003	-12510	-15499	-10920	-2209	-17368	-16535	-13266	-254
1.356667	-24	44	87	-59	-112	-33	11	-14	-21	7	-72	-65	-96	-14	-28	-72	-101	80	-82	-32	-108	-25	-101	-70	-64	0	-104	-14	-74	-68	-149	-74	30	1063	-10234	-21586	-1135	-13786	-12041	-14530	-1558	-12687	-15611	-10881	-2314	-17589	-16679	-13318	150
1.357500	-28	41	85	-61	-111	-40	8	-15	-22	4	-75	-65	-101	-22	-33	-62	-97	35	-86	-33	-107	-24	-99	-69	-62	7	-101	-15	-74	-74	-150	-74	77	1060	-10442	-21554	-874	-13979	-11829	-14561	-1750	-12847	-15712	-10852	-2199	-17778	-16794	-13369	-352
1.358333	-25	41	86	-60	-109	-35	11	-12	-15	6	-74	-63	-104	-15	-27	-77	-98	39	-87	-33	-104	-23	-98	-66	-61	0	-103	-12	-68	-69	-146	-70	112	1062	-10644	-21534	-684	-14152	-11631	-14569	-1703	-13005	-15808	-10843	-1939	-17936	-16876	-13417	-681
1.359167	1	44	87	-58	-110	-40	11	-7	-17	3	-72	-65	-95	-16	-26	-58	-98	35	-85	-31	-107	-25	-99	-68	-63	0	-100	-16	-74	-73	-138	-74	72	1073	-10835	-21532	-1196	-14295	-11462	-14563	-1860	-13145	-15891	-10798	-3841	-18066	-16925	-13467	211
1.360000	-22	42	86	-59	-108	-35	10	-13	-18	4	-73	-65	-95	-18	-28	-61	-99	37	-88	-32	-108	-27	-100	-69	-64	2	-100	-13	-73	-70	-148	-74	-39	1096	-11024	-21542	-1767	-14415	-11307	-14538	-2251	-13264	-15968	-10778	-5560	-18161	-16962	-13512	-1096
1.360833	-23	39	85	-59	-112	-34	7	-12	-23	3	-76	-66	-96	-16	-30	-60	-99	36	-86	-32	-109	-24	-101	-68	-64	1	-100	-14	-76	-69	-148	-61	-11	1130	-11203	-21564	-603	-14510	-11173	-14503	-2219	-13375	-16033	-10762	-3629	-18224	-16912	-13550	-1304
1.361667	-24	41	86	-59	-111	-33	11	-13	-17	5	-75	-63	-95	6	-28	-60	-101	36	-84	-55	-105	-23	-100	-68	-63	1	-99	-13	-74	-73	-149	-76	37	1166	-11379	-21594	-7	-14581	-11066	-14452	-2106	-13469	-16075	-10743	-1396	-18256	-16852	-13579	536
1.362500	-25	43	86	-60	-109	-32	11	-14	-17	5	-73	-67	-95	-14	-28	-59	-100	36	-85	-32	-103	-23	-101	-70	-57	2	-99	-12	-70	-66	-146	-73	12	1213	-11539	-21639	-308	-14631	-10988	-14390	-1475	-13545	-16098	-10728	-1078	-18263	-16753	-13597	-170
1.363333	-19	42	88	-57	-108	-30	13	-12	-18	4	-83	-65	-95	-17	-27	-58	-101	35	-82	-31	-102	-21	-99	-67	-64	2	-96	-9	-67	-70	-146	-73	21	1260	-11695	-21699	-570	-14662	-10928	-14310	-934	-13600	-16102	-10720	-2076	-18244	-16622	-13610	-595
1.364167	-21	35	89	-55	-104	-33	10	-10	-17	8	-73	-65	-94	-14	-27	-56	-96	37	-84	-32	-108	-24	-100	-68	-62	8	-95	-10	-70	-66	-146	-76	34	1309	-11843	-21767	-578	-14676	-10909	-14226	-538	-13642	-16092	-10715	-2452	-18202	-16464	-13599	-363
1.365000	-19	43	90	-58	-107	-28	11	-15	-17	6	-73	-67	-95	-18	-27	-61	-93	36	-86	-31	-107	-23	-107	-72	-62	0	-97	-12	-72	-69	-149	-73	-33	1350	-11983	-21849	-444	-14683	-10901	-14135	-256	-13673	-16059	-10717	-2271	-18149	-16275	-13579	-134
1.365833	-29	39	84	-59	-115	-23	8	-18	-9	4	-70	-68	-99	-17	-31	-60	-102	35	-88	-34	-110	-25	-104	-67	-62	0	-99	-12	-98	-73	-149	-74	-85	1374	-12110	-21941	-122	-14674	-10923	-14039	-33	-13685	-16002	-10720	-1716	-18075	-16065	-13535	-91
1.366667	-24	38	87	-57	-111	-35	11	-18	-19	0	-76	-68	-107	-17	-30	-63	-102	33	-86	-33	-107	-25	-103	-72	-66	-1	-99	-14	-77	-74	-149	-74	-92	1419	-12226	-22040	621	-14658	-10963	-13943	643	-13683	-15926	-10734	423	-17993	-15837	-13478	-167
1.367500	-35	36	85	-58	-113	-34	10	-14	-21	5	-75	-67	-98	-18	-30	-61	-101	34	-90	-31	-108	-24	-103	-73	-65	-1	-96	-13	-74	-67	-147	-75	-98	1436	-12334	-22147	605	-14637	-11016	-13844	1361	-13667	-15826	-10749	151	-17908	-15597	-13401	439
1.368333	-23	40	89	-57	-112	-33	11	-15	-21	1	-75	-67	-97	-19	-56	-61	-100	35	-84	-32	-103	-22	-102	-72	-64	-3	-99	-14	-73	-68	-148	-73	-78	1450	-12427	-22257	-662	-14612	-11085	-13723	87	-13647	-15711	-10772	-3128	-17820	-15353	-13304	-805
1.369167	-25	41	90	-56	-94	-34	12	-14	-15	4	-73	-65	-95	-14	-27	-61	-100	34	-85	-30	-105	-19	-102	-68	-65	-1	-96	-12	-73	-65	-147	-74	-23	1448	-12514	-22377	319	-14579	-11160	-13657	-228	-13612	-15570	-10803	-1568	-17733	-15101	-13188	-687
1.370000	-23	44	90	-55	-110	-32	11	-16	-17	6	-72	-63	-95	-10	-34	-58	-99	39	-82	-22	-107	-19	-100	-72	-65	0	-95	-12	-70	-68	-148	-73	-28	1433	-12588	-22498	400	-14564	-11246	-13578	-213	-13567	-15422	-10841	-1056	-17650	-14855	-13051	143
1.370833	-23	43	90	-51	-109	-30	13	-9	-18	5	-72	-62	-95	-12	-28	-59	-99	37	-84	-29	-103	-17	-98	-67	-61	3	-96	-14	-73	-58	-147	-74	-78	1406	-12656	-22626	456	-14511	-11328	-13491	-321	-13536	-15261	-10891	-448	-17573	-14614	-12895	-243
1.371667	-23	42	91	-58	-109	-34	11	-12	-19	7	-72	-78	-94	-11	-28	-57	-100	51	-81	-28	-107	-22	-99	-68	-64	1	-95	-12	-73	-68	-147	-72	-105	1366	-12712	-22758	280	-14478	-11411	-13418	-448	-13499	-15115	-10944	-87	-17507	-14376	-12726	-412
1.372500	-27	41	85	-57	-110	-32	12	-15	-23	4	-74	-64	-98	-13	-28	-60	-105	36	-83	-29	-107	-18	-99	-76	-66	1	-98	-14	-74	-75	-150	-75	-101	1316	-12766	-22895	-4	-14435	-11485	-13350	-651	-13460	-14908	-11002	-903	-17444	-14154	-12545	23
1.373333	-27	40	86	-59	-112	-36	9	-16	-22	-4	-72	-64	-99	-12	-31	-60	-105	32	-87	-34	-110	-23	-102	-73	-67	-1	-100	-17	-76	-73	-149	-77	-61	1256	-12820	-23034	-912	-14398	-11553	-13291	-1422	-13424	-14725	-11068	-3087	-17393	-13945	-12355	-757
1.374167	-28	34	82	-65	-114	-35	6	-15	-27	-3	-78	-68	-101	-15	-32	-61	-107	35	-86	-32	-110	-24	-102	-76	-66	-1	-100	-16	-74	-73	-139	-80	-92	1195	-12855	-23173	-236	-14353	-11601	-13236	-1718	-13390	-14533	-11133	-1558	-17348	-13744	-12151	-1364
1.375000	-27	36	84	-61	-113	-34	6	-15	-21	1	-74	-66	-98	-14	-27	-57	-105	30	-90	-32	-108	-18	-101	-73	-65	-3	-99	-14	-73	-74	-148	-80	-70	1126	-12888	-23316	451	-14313	-11640	-13180	-2086	-13356	-14335	-11190	481	-17308	-13551	-11937	484
1.375833	-24	40	87	-55	-82	-32	9	-15	-25	5	-73	-65	-96	-14	-27	-55	-100	36	-84	-30	-104	-21	-99	-70	-65	-1	-102	-14	-70	-70	-146	-72	-74	1063	-12909	-23454	216	-14263	-11655	-13130	-2175	-13329	-14141	-11248	342	-17268	-13365	-11724	-21
1.376667	-24	45	89	-57	-109	-32	12	-11	-17	7	-72	-80	-95	-13	-18	-58	-99	40	-80	-29	-108	-16	-97	-67	-62	1	-96	-12	-68	-68	-148	-77	-84	1001	-12945	-23601	-323	-14220	-11654	-13071	-2040	-13302	-13946	-11302	-941	-17232	-13190	-11506	-573
1.377500	-24	43	89	-58	-109	-33	9	-14	-16	7	-70	-67	-96	-13	-26	-53	-99	37	-81	-25	-103	-18	-103	-68	-60	2	-98	-14	-69	-68	-144	-75	-67	937	-12941	-23746	-273	-14180	-11636	-13034	-1806	-13286	-13754	-11341	-1396	-17201	-13015	-11273	-298
1.378333	-24	42	88	-57	-110	-29	11	-12	-16	8	-116	-65	-98	-12	-3	-53	-101	39	-83	-29	-105	-19	-98	-67	-61	0	-100	-11	-73	-69	-147	-75	-101	876	-12939	-23891	-305	-14137	-11591	-12982	-1596	-13251	-13562	-11375	-1352	-17168	-12846	-11070	-414
1.379167	-21	41	88	-59	-110	-40	8	-12	-16	8	-72	-64	-93	-12	-25	-57	-99	37	-84	-31	-105	-22	-99	-67	-61	-5	-96	-11	-69	-69	-142	-69	-143	819	-12928	-24037	-414	-14113	-11532	-12932	-1565	-13256	-13369	-11396	-1130	-17128	-12671	-10858	-334
1.380000	-22	41	87	-60	-107	-31	11	-13	-16	5	-74	-66	-96	-11	-27	-55	-96	28	-84	-29	-103	-18	-100	-67	-63	0	-98	-13	-70	-70	-147	-76	-145	768	-12908	-24179	114	-14078	-11501	-12884	-1218	-13244	-13176	-11403	352	-17087	-12496	-10652	-176
1.380833	-24	39	85	-59	-105	-32	12	-10	-19	7	-74	-66	-98	-13	-29	-58	-100	35	-86	-32	-104	-22	-100	-67	-65	5	-96	-11	-73	-70	-135	-77	-108	714	-12875	-24328	545	-14069	-11362	-12828	-292	-13237	-12986	-11396	1128	-17039	-12313	-10445	344
1.381667	-23	41	85	-59	-108	-35	10	-16	-19	2	-75	-46	-100	-19	-30	-60	-100	35	-84	-35	-108	-24	-103	-72	-67	-5	-103	-15	-77	-75	-148	-77	-131	657	-12824	-24466	-902	-14063	-11249	-12773	-1179	-13243	-12796	-11378	-2849	-16986	-12122	-10245	-583
1.382500	-25	39	79	-61	-112	-36	9	-16	-23	2	-74	-66	-97	-19	-30	-60	-103	35	-85	-31	-109	-22	-103	-69	-65	-24	-101	-11	-70	-69	-150	-76	-197	604	-12761	-24600	-158	-14067	-11123	-12711	-1496	-13223	-12595	-11338	-1990	-16918	-11927	-10050	-1332
1.383333	-25	42	87	-58	-112	-33	10	-12	-21	6	-77	-62	-97	-16	-28	-59	-101	36	-84	-30	-109	-22	-102	-69	-62	0	-100	-9	-73	-69	-144	-74	-178	550	-12678	-24739	96	-14080	-10984	-12643	-1029	-13219	-12397	-11288	-1489	-16845	-11707	-9859	5
1.384167	-23	43	90	-53	-110	-31	13	-13	-18	7	-69	-61	-94	-17	-27	-60	-100	36	-81	-31	-105	-21	-102	-65	-62	19	-99	-13	-70	-69	-145	-66	-136	484	-12586	-24856	-44	-14104	-10837	-12586	-718	-13214	-12194	-11225	-1061	-16764	-11484	-9674	-189
1.385000	-24	42	89	-58	-109	-33	10	-12	-19	9	-70	-63	-94	-13	-29	-56	-94	38	-84	-32	-102	-32	-104	-66	-61	2	-101	-12	-72	-73	-147	-74	-91	406	-12476	-24980	-4	-14148	-10683	-12525	-325	-13217	-11974	-11154	-734	-16683	-11246	-9495	-282
1.385833	-26	40	87	-62	-111	-33	12	-13	-18	4	-73	-67	-97	-18	-29	-61	-101	34	-85	-34	-105	-24	-101	-67	-64	1	-105	-13	-74	-72	-146	-79	-53	318	-12355	-25094	487	-14190	-10515	-12465	373	-13217	-11776	-11071	-397	-16578	-10993	-9322	227
1.386667	-25	40	85	-62	-112	-35	10	-15	-22	6	-75	-67	-107	-23	-31	-62	-102	34	-90	-35	-109	-26	-103	-69	-66	0	-105	-15	-77	-73	-148	-74	-75	220	-12219	-25212	-275	-14256	-10341	-12405	523	-13221	-11552	-10982	-2761	-16471	-10721	-9149	-47
1.387500	-26	38	86	-59	-112	-36	11	-14	-25	3	-76	-67	-100	-17	-30	-60	-101	33	-87	-36	-85	-24	-102	-69	-69	-4	-104	-17	-75	-69	-147	-75	-32	110	-12071	-25297	29	-14321	-10158	-12355	958	-13226	-11321	-10894	-2127	-16359	-10437	-8982	-1418
1.388333	-25	39	85	-58	-110	-35	11	-7	-12	5	-73	-63	-103	-16	-29	-64	-101	33	-86	-34	-104	-26	-102	-69	-63	0	-99	-16	-73	-69	-144	-73	-28	-13	-11924	-25383	895	-14398	-9966	-12305	1519	-13236	-11076	-10786	430	-16241	-10139	-8816	404
1.389167	-25	42	89	-58	-110	-32	11	-17	-19	4	-75	-64	-99	-16	-31	-62	-100	35	-88	-35	-111	-24	-109	-69	-65	0	-102	-15	-65	-72	-148	-72	-72	-143	-11763	-25460	1009	-14474	-9766	-12264	2603	-13251	-10830	-10683	1717	-16119	-9823	-8656	739
1.390000	-25	39	87	-58	-109	-38	9	-14	-17	30	-73	-67	-94	-12	-31	-64	-103	33	-87	-34	-108	-29	-104	-70	-65	-1	-101	-15	-77	-74	-149	-79	-31	-297	-11605	-25530	381	-14560	-9555	-12236	3851	-13269	-10571	-10585	1025	-15996	-9496	-8501	21
1.390833	-13	40	86	-60	-115	-39	8	-18	-23	0	-75	-72	-97	-19	-31	-63	-100	33	-88	-34	-107	-25	-110	-73	-64	0	-98	-12	-75	-69	-147	-74	-12	-452	-11451	-25585	150	-14643	-9329	-12212	4574	-13291	-10307	-10477	625	-15868	-9150	-8338	233
1.391667	-18	42	86	-59	-110	-35	19	-14	-21	3	-76	-65	-98	-18	-29	-64	-101	33	-87	-32	-108	-25	-102	-69	-63	-3	-101	-14	-73	-70	-148	-75	-43	-619	-11299	-25630	111	-14750	-9093	-12199	5270	-13320	-10024	-10377	367	-15738	-8793	-8193	180
1.392500	-21	41	86	-58	-113	-39	9	-14	-18	2	-73	-65	-97	-16	-32	-59	-99	33	-88	-34	-105	-27	-102	-68	-64	-3	-99	-16	-74	-69	-148	-75	-73	-801	-11158	-25664	-111	-14794	-8848	-12198	5728	-13345	-9721	-10277	274	-15609	-8426	-8041	313
1.393333	-27	38	69	-60	-108	-39	8	-15	-22	1	-76	-69	-99	-21	-31	-65	-102	33	-88	-36	-109	-27	-103	-73	-67	-3	-114	-18	-76	-72	-150	-75	-122	-988	-11027	-25689	84	-14858	-8579	-12205	5943	-13375	-9451	-10181	1607	-15484	-8051	-7905	547
1.394167	-27	39	85	-62	-112	-38	8	-17	-21	4	-75	-67	-97	-17	-31	-66	-101	43	-90	-35	-109	-26	-100	-75	-65	-3	-101	-16	-77	-70	-152	-76	-143	-1178	-10910	-25702	814	-14913	-8301	-12222	6656	-13398	-9153	-10087	3585	-15370	-7666	-7762	1148
1.395000	-27	40	86	-61	-114	-36	11	-17	-38	1	-76	-68	-100	-19	-38	-64	-100	34	-87	-34	-110	-25	-101	-72	-66	-3	-100	-22	-75	-70	-150	-76	-132	-1371	-10804	-25704	-690	-14949	-8000	-12240	5805	-13424	-8851	-9995	-55	-15233	-7278	-7627	696
1.395833	-34	39	86	-59	-113	-33	11	-15	-18	4	-72	-66	-97	-14	-29	-56	-101	36	-85	-33	-98	-22	-99	-66	-62	-3	-98	-15	-69	-65	-148	-74	-151	-1573	-10711	-25692	-869	-14968	-7690	-12261	4431	-13434	-8533	-9900	-832	-15113	-6883	-7490	-646
1.396667	-18	44	90	-52	-102	-31	16	-15	-18	5	-70	-64	-88	-13	-28	-58	-97	39	-81	-32	-100	-21	-97	-68	-62	0	-99	-12	-70	-66	-150	-113	-201	-1774	-10634	-25671	-464	-14971	-7362	-12289	3708	-13444	-8224	-9807	-1573	-14998	-6498	-7364	760
1.397500	-23	42	90	-58	-110	-30	13	-12	-18	5	-72	-63	-93	-14	-26	-61	-98	36	-81	-31	-104	-21	-99	-68	-63	1	-99	-12	-72	-66	-148	-76	-208	-1981	-10571	-25645	-452	-14955	-7035	-12320	2853	-13435	-7907	-9715	-2538	-14887	-6115	-7241	705
1.398333	-21	42	88	-44	-111	-33	10	-15	-17	4	-73	-63	-96	-15	-29	-62	-98	36	-82	-28	-105	-22	-101	-73	-64	0	-100	-13	-53	-68	-148	-77	-205	-2191	-10523	-25607	-314	-14925	-6665	-12356	1991	-13419	-7590	-9627	-3732	-14787	-5744	-7125	519
1.399167	-24	42	84	-61	-112	-36	11	-15	-16	3	-75	-63	-97	-16	-29	-65	-99	36	-80	-29	-104	-17	-101	-66	-62	0	-98	-12	-72	-67	-147	-75	-191	-2401	-10489	-25558	42	-14868	-6299	-12375	785	-13384	-7278	-9534	-4442	-14671	-5379	-7005	798
1.400000	-24	45	87	-62	-113	-11	11	-14	-21	5	-70	-63	-97	-14	-28	-59	-99	36	-82	-32	-107	-23	-103	-68	-64	0	-97	-9	-73	-66	-149	-75	-195	-2613	-10462	-25506	-736	-14796	-5931	-12397	-977	-13343	-6956	-9443	-7835	-14590	-5024	-6893	1183
1.400833	-24	43	87	-59	-112	-31	13	-13	-17	3	-72	-67	-97	-12	-27	-68	-98	38	-82	-13	-103	-16	-100	-69	-59	1	-98	-12	-74	-67	-146	-75	-178	-2828	-10445	-25445	-650	-14706	-5555	-12408	-2513	-13286	-6641	-9345	-8532	-14506	-4683	-6785	-1073
1.401667	-24	44	93	-60	-107	-28	13	-11	-31	6	-73	-63	-93	-11	-21	-57	-99	36	-85	-33	-105	-18	-99	-68	-63	1	-98	-10	-73	-66	-116	-73	-199	-3042	-10434	-25382	473	-14598	-5178	-12411	-3685	-13209	-6327	-9244	-6319	-14424	-4353	-6679	-886
1.402500	-23	45	90	-58	-109	-30	13	-12	-14	5	-72	-64	-93	-12	-25	-67	-100	37	-60	-30	-104	-16	-97	-62	-63	1	-97	-10	-73	-65	-146	-73	-199	-3250	-10426	-25308	749	-14478	-4801	-12401	-4264	-13119	-6016	-9139	-4710	-14352	-4043	-6581	-468
1.403333	-24	44	86	-57	-105	-31	15	-10	-15	7	-72	-62	-92	-12	-25	-56	-101	37	-80	-29	-102	-17	-94	-66	-60	4	-96	-11	-72	-63	-142	-75	-149	-3460	-10422	-25229	174	-14347	-4428	-12389	-4461	-13016	-5709	-9034	-5068	-14285	-3751	-6487	-1242
1.404167	-22	47	89	-56	-102	-29	16	-12	-16	7	-70	-62	-93	-1	-22	-56	-92	43	-79	-27	-102	-17	-99	-65	-62	5	-96	-7	-69	-64	-146	-70	-199	-3662	-10415	-25155	-253	-14207	-4076	-12358	-4932	-12909	-5408	-8934	-5535	-14225	-3479	-6398	-1161
1.405000	-22	45	91	-51	-102	-28	15	-9	-14	11	-48	-61	-90	-9	-25	-56	-99	39	-80	-28	-100	-17	-99	-60	-61	5	-93	-7	-70	-68	-143	-73	-237	-3870	-10409	-25098	-321	-14072	-3724	-12320	-5155	-12790	-5113	-8808	-5181	-14172	-3211	-6317	-925
1.405833	-24	44	88	-59	-109	-33	11	-15	-17	6	-72	-64	-97	-16	-27	-58	-95	36	-83	-33	-111	-23	-103	-72	-65	0	-97	-11	-75	-69	-147	-73	-223	-4073	-10407	-24998	-10	-13932	-3395	-12272	-5302	-12674	-4821	-8690	-4245	-14128	-2971	-6242	-612
1.406667	-24	47	87	-63	-113	-7	12	-16	-19	5	-77	-67	-99	-16	-31	-61	-101	35	-86	-33	-110	-22	-103	-69	-63	-1	-105	-15	-99	-72	-152	-78	-191	-4272	-10405	-24917	387	-13791	-3082	-12211	-5260	-12550	-4560	-8573	-2589	-14087	-2746	-6179	-644
1.407500	-30	40	82	-64	-119	-38	8	-15	-17	2	-76	-67	-104	-21	-34	-61	-103	35	-85	-33	-109	-23	-104	-69	-65	1	-99	-13	-76	-68	-147	-76	-179	-4468	-10384	-24829	1154	-13656	-2753	-12137	-4401	-12427	-4292	-8440	517	-14042	-2529	-6105	-273
1.408333	-28	44	105	-63	-110	-30	12	-9	-21	4	-74	-66	-99	-16	-28	-59	-99	38	-83	-32	-104	-19	-99	-68	-62	2	-98	-11	-84	-70	-146	-76	-166	-4659	-10382	-24742	316	-13525	-2496	-12057	-4363	-12306	-4030	-8311	-1227	-14007	-2336	-6046	9
1.409167	-22	44	87	-61	-109	-30	12	-12	-17	9	-72	-63	-96	-12	-29	-60	-99	18	-84	-30	-108	-21	-101	-69	-63	1	-97	-9	-72	-64	-145	-74	-135	-4847	-10373	-24651	179	-13404	-2236	-11964	-4897	-12188	-3787	-8177	-1761	-13967	-2152	-5992	-1385
[truncated: 10,308 more rows]
[truncated: 15 more columns]
