# Supplementary material for: Novel Methods for Surface EMG Analysis and Exploration Based on Multi-Modal Gaussian Mixture Models
Source: PLoS One. 2016 Jun 30;11(6):e0157239. doi: 10.1371/journal.pone.0157239 (PMC4928879; doi:10.1371/journal.pone.0157239)
Supplement: S2 File — (ZIP) [file pone.0157239.s002.zip › Haf_horses_walk_data/Haf_h02_w3_kin.trc]

PathFileType	4	(X/Y/Z)	D:\Users\zsoldosr\Desktop\HaflingerProjektEMGBiopsy\RawData\13.11.12\Giselew3r.trc
DataRate	CameraRate	NumFrames	NumMarkers	Units	OrigDataRate	OrigDataStartFrame	OrigNumFrames
120.00	120.00	1200	7	mm	120.00	1	1200
Frame#	Time	Head			Withers			Sacrum			HFL			HFR			HHL			HHR
		X1	Y1	Z1	X2	Y2	Z2	X3	Y3	Z3	X4	Y4	Z4	X5	Y5	Z5	X6	Y6	Z6	X7	Y7	Z7
1	0.000	968.70337	25.52283	1346.56372	-267.90201	17.23641	1261.20471	-954.89502	-9.29736	1314.54761	497.81931	146.14246	2.30706	-270.32339	-134.79066	0.22696	-977.58716	162.33359	-16.17191	-944.27612	-79.95207	24.59563
2	0.008	968.79047	26.18056	1346.67249	-266.61566	19.35802	1261.90906	-953.79620	-8.42932	1315.07373	484.20889	144.96092	1.73605	-280.85849	-137.07819	2.77164	-991.12097	162.18571	-16.06071	-911.96631	-80.45953	25.46603
3	0.017	969.01270	26.85334	1346.62903	-265.47702	21.31377	1262.62427	-952.85449	-7.60441	1315.48718	470.70435	144.06348	1.30267	-291.09998	-139.39493	5.54298	-1004.56512	162.12872	-15.87678	-880.78381	-80.92899	25.93087
4	0.025	969.46112	27.55221	1346.31165	-264.59958	22.97145	1263.36169	-952.20758	-6.84235	1315.67688	457.31604	143.49115	1.06714	-300.82388	-141.64755	8.77360	-1017.85480	162.20560	-15.64561	-850.92993	-81.53839	25.86886
5	0.033	970.16901	28.27519	1345.63745	-264.05026	24.24280	1264.12903	-951.96637	-6.12943	1315.54919	444.00302	143.14587	1.00121	-309.78720	-143.70009	12.73306	-1030.99548	162.25781	-15.53483	-821.75232	-82.59535	25.38282
6	0.042	971.12671	29.00746	1344.55591	-263.85956	25.08817	1264.92224	-952.21918	-5.42856	1315.04834	430.75671	142.94403	1.01609	-317.51282	-145.50407	17.72018	-1044.08484	162.08170	-15.66515	-792.44263	-84.35976	24.62571
7	0.050	972.30402	29.73417	1343.04358	-264.03592	25.52381	1265.71875	-953.02209	-4.70135	1314.15625	417.59335	142.82245	1.01688	-323.11642	-147.10544	23.97080	-1057.24146	161.70465	-15.93496	-762.58643	-86.96041	23.77851
8	0.058	973.66577	30.44854	1341.10620	-264.57227	25.61155	1266.48523	-954.38269	-3.93380	1312.87817	404.49084	142.75650	0.96959	-325.36176	-148.58044	31.52046	-1070.49561	161.26010	-16.16204	-732.28418	-90.36234	23.03646
9	0.067	975.18018	31.14542	1338.77087	-265.44769	25.43087	1267.18921	-956.26355	-3.14976	1311.24524	391.38239	142.69928	0.87335	-323.01385	-150.04202	40.14532	-1083.77893	160.81555	-16.27292	-701.96918	-94.37743	22.49641
10	0.075	976.82410	31.81409	1336.06702	-266.62970	25.05479	1267.80847	-958.58771	-2.38889	1309.31433	378.22421	142.50873	0.68688	-315.30151	-151.66402	49.40614	-1097.03674	160.39424	-16.32577	-672.20557	-98.70412	22.09305
11	0.083	978.58313	32.44171	1333.01501	-268.07709	24.53772	1268.33179	-961.24072	-1.67317	1307.13928	365.04132	142.13426	0.39354	-302.26712	-153.59949	58.64796	-1110.30396	159.94458	-16.44283	-643.59363	-102.97649	21.65204
12	0.092	980.45135	33.01802	1329.63196	-269.74545	23.91285	1268.75110	-964.09357	-1.01160	1304.73999	351.89435	141.76617	0.09795	-284.91867	-155.87492	66.97359	-1123.63330	159.42078	-16.66963	-616.73126	-106.84272	20.96527
13	0.100	982.42999	33.53375	1325.93115	-271.59286	23.20188	1269.05444	-967.03351	-0.42117	1302.10486	338.81549	141.61513	-0.06677	-264.91241	-158.34270	73.45164	-1136.99988	158.93552	-16.88858	-592.18774	-110.05305	19.84676
14	0.108	984.52393	33.97493	1321.91931	-273.57996	22.43135	1269.23071	-969.96729	0.08860	1299.23218	325.77283	141.62071	-0.10513	-243.64899	-160.68942	77.58991	-1150.31531	158.63159	-16.93772	-570.44958	-112.49384	18.21110
15	0.117	986.73438	34.32188	1317.60449	-275.66650	21.63530	1269.27673	-972.80676	0.53393	1296.15662	312.70236	141.56120	-0.11837	-221.57025	-162.54044	79.65782	-1163.53113	158.47891	-16.81547	-551.83826	-114.13651	16.13974
16	0.125	989.04938	34.55865	1313.00964	-277.81073	20.84643	1269.19629	-975.46771	0.93127	1292.92542	299.57617	141.40781	-0.13662	-198.45195	-163.64084	80.48261	-1176.72217	158.32230	-16.69341	-536.49194	-114.96767	13.83852
17	0.133	991.44293	34.67891	1308.17944	-279.97299	20.09462	1268.99939	-977.88672	1.26579	1289.57092	286.39053	141.28795	-0.13387	-174.13683	-163.96849	80.87828	-1190.02881	158.02850	-16.73193	-524.44794	-114.98576	11.49131
18	0.142	993.87573	34.69012	1303.18103	-282.11914	19.40737	1268.70227	-980.02344	1.48811	1286.10876	273.12354	141.18759	-0.14247	-148.73602	-163.65877	81.20525	-1203.50146	157.55371	-16.97669	-515.78046	-114.26054	9.11990
19	0.150	996.29523	34.61927	1298.10266	-284.22128	18.80228	1268.32593	-981.84186	1.53751	1282.54126	259.77023	140.97569	-0.22903	-122.39172	-162.85173	81.38340	-1217.01208	156.97462	-17.34179	-510.73679	-112.98993	6.56214
20	0.158	998.64380	34.49674	1293.04761	-286.25656	18.28059	1267.89111	-983.30096	1.37576	1278.87622	246.37080	140.58727	-0.41956	-95.18661	-161.63982	81.22690	-1230.36511	156.46436	-17.62271	-509.71527	-111.48197	3.60612
21	0.167	1000.87079	34.33561	1288.12598	-288.20102	17.82724	1267.41418	-984.36450	0.97963	1275.15649	232.97836	140.06451	-0.68493	-67.26462	-160.08566	80.71226	-1243.52539	156.16403	-17.67521	-512.99438	-110.07655	0.29666
22	0.175	1002.93848	34.14217	1283.44800	-290.02148	17.41554	1266.90466	-985.01501	0.30157	1271.46680	219.62137	139.53262	-0.95407	-38.90060	-158.23866	79.98724	-1256.64636	156.05571	-17.56735	-520.41882	-109.05965	-2.80134
23	0.183	1004.82495	33.93256	1279.11548	-291.67285	17.01802	1266.36389	-985.26373	-0.71373	1267.92261	206.29291	139.11653	-1.15895	-10.39835	-156.14369	79.23085	-1269.86902	155.97670	-17.47086	-531.25220	-108.55070	-4.96107
24	0.192	1006.52264	33.72641	1275.20850	-293.10107	16.61901	1265.78186	-985.13971	-2.06497	1264.66736	192.98712	138.84106	-1.28442	18.06619	-153.84000	78.53568	-1283.20605	155.80289	-17.47634	-544.24988	-108.46331	-6.01729
25	0.200	1008.03076	33.53663	1271.77588	-294.25186	16.21732	1265.13721	-984.66370	-3.66615	1261.87866	179.71951	138.63881	-1.35579	46.49014	-151.37233	77.87815	-1296.56738	155.58942	-17.51361	-558.07703	-108.63275	-6.39729
26	0.208	1009.34576	33.36520	1268.84290	-295.08267	15.81968	1264.39966	-983.83929	-5.36480	1259.75183	166.48560	138.43686	-1.39570	74.97165	-148.79759	77.15388	-1309.78650	155.46593	-17.37621	-571.87183	-108.93063	-6.57443
27	0.217	1010.45959	33.19588	1266.42383	-295.56995	15.43519	1263.53552	-982.67810	-6.98059	1258.44971	153.23969	138.19809	-1.41441	103.60284	-146.17628	76.25209	-1322.67725	155.45946	-16.82132	-585.39191	-109.27934	-6.78671
28	0.225	1011.36432	32.99341	1264.53247	-295.70969	15.07567	1262.51819	-981.24023	-8.35315	1258.05969	139.92618	137.89154	-1.43027	132.40549	-143.58029	75.11881	-1335.14917	155.46719	-15.68647	-598.72070	-109.65179	-7.07944
29	0.233	1012.05084	32.71529	1263.18567	-295.51523	14.75811	1261.33801	-979.63751	-9.35820	1258.58191	126.52176	137.47495	-1.48728	161.34720	-141.08113	73.75336	-1347.21692	155.37616	-13.95405	-611.97772	-110.05016	-7.40958
30	0.242	1012.50403	32.33150	1262.40198	-295.01538	14.49965	1260.00598	-977.98810	-9.88226	1259.92749	113.06839	136.92920	-1.63462	190.39352	-138.70078	72.15794	-1358.90527	155.18005	-11.72198	-625.21277	-110.47459	-7.72895
31	0.250	1012.70349	31.84531	1262.19507	-294.25464	14.30921	1258.55176	-976.38312	-9.82151	1261.93359	99.65756	136.30937	-1.87120	219.52969	-136.40732	70.29555	-1370.20691	154.94843	-9.06699	-638.41772	-110.93295	-8.00986
32	0.258	1012.62811	31.29529	1262.56274	-293.29208	14.19209	1257.01514	-974.89063	-9.13463	1264.41406	86.35336	135.72951	-2.12434	248.73337	-134.18365	68.09609	-1381.02454	154.72006	-5.93568	-651.57117	-111.46008	-8.23992
33	0.267	1012.26184	30.73364	1263.48645	-292.19556	14.16087	1255.43689	-973.56744	-7.89312	1267.21130	73.14917	135.29689	-2.28584	277.95322	-132.06311	65.50182	-1391.09106	154.47014	-2.25695	-664.67957	-112.08366	-8.42780
34	0.275	1011.59528	30.20496	1264.93970	-291.03470	14.22791	1253.85498	-972.45837	-6.27894	1270.20874	59.99823	135.02745	-2.30060	307.12766	-130.07973	62.50928	-1400.00977	154.19057	1.86795	-677.78296	-112.77013	-8.59799
35	0.283	1010.62512	29.72984	1266.89319	-289.87527	14.38834	1252.30615	-971.58521	-4.52860	1273.30420	46.84772	134.77132	-2.25673	336.18478	-128.25026	59.20575	-1407.31409	154.00507	6.22489	-690.91284	-113.45006	-8.76846
36	0.292	1009.35840	29.29598	1269.30444	-288.77380	14.62026	1250.82825	-970.93774	-2.85107	1276.37793	33.65677	134.33246	-2.31171	365.00076	-126.62832	55.77330	-1412.47656	154.18832	10.77158	-704.06836	-114.09473	-8.93087
37	0.300	1007.82141	28.87480	1272.11145	-287.77588	14.89361	1249.46191	-970.47394	-1.38063	1279.30725	20.42462	133.70226	-2.49725	393.33450	-125.29984	52.41105	-1415.05151	155.00719	15.82161	-717.24194	-114.71471	-9.05173
38	0.308	1006.05902	28.44476	1275.23975	-286.92050	15.17029	1248.24915	-970.13275	-0.19423	1282.03625	7.18906	133.06763	-2.68580	420.75955	-124.28953	49.21267	-1414.89441	156.37541	21.87915	-730.43048	-115.29158	-9.10829
39	0.317	1004.12305	27.99826	1278.61658	-286.24146	15.40338	1247.22620	-969.85822	0.65830	1284.62280	-6.04175	132.57623	-2.77398	446.68423	-123.48300	46.08353	-1412.15222	157.63362	29.15626	-743.62384	-115.78084	-9.11537
40	0.325	1002.05737	27.54110	1282.17834	-285.76202	15.54715	1246.41748	-969.62512	1.14595	1287.18665	-19.32285	132.19640	-2.80460	470.50870	-122.65794	42.77630	-1407.06409	157.92372	37.15649	-756.82562	-116.17307	-9.11703
41	0.333	999.89258	27.08492	1285.87610	-285.48907	15.56841	1245.83423	-969.44220	1.25024	1289.80835	-32.69217	131.84489	-2.85985	491.84103	-121.64096	39.05276	-1399.74109	156.83548	44.73441	-770.07617	-116.49239	-9.15948
42	0.342	997.65393	26.63084	1289.67371	-285.41046	15.44603	1245.47986	-969.32813	0.96592	1292.48718	-46.11002	131.49628	-2.94202	510.62796	-120.45548	34.82930	-1390.00256	154.50235	50.62669	-783.41333	-116.76520	-9.24366
43	0.350	995.36682	26.16396	1293.54102	-285.49570	15.16218	1245.35535	-969.29266	0.32900	1295.17163	-59.52432	131.12587	-3.01926	527.07263	-119.29570	30.17744	-1377.52966	151.23857	54.10987	-796.82263	-117.01842	-9.31263
44	0.358	993.05139	25.66754	1297.44763	-285.69867	14.69277	1245.46179	-969.33508	-0.57012	1297.79724	-72.93875	130.72745	-3.08271	541.40723	-118.35561	25.24794	-1362.23218	147.37631	55.30259	-810.26337	-117.27788	-9.32078
45	0.367	990.72162	25.12776	1301.36340	-285.96210	14.00269	1245.79858	-969.44141	-1.63166	1300.30945	-86.38168	130.36719	-3.11856	553.67346	-117.72169	20.26607	-1344.27161	143.30763	54.83992	-823.73065	-117.56518	-9.28963
46	0.375	988.39532	24.52122	1305.25806	-286.22397	13.05381	1246.35938	-969.58154	-2.79326	1302.67200	-99.86185	130.07016	-3.11446	563.59998	-117.40403	15.56691	-1323.75793	139.40527	53.29090	-837.24622	-117.88755	-9.26912
47	0.383	986.09460	23.82786	1309.09827	-286.42468	11.81751	1247.12854	-969.71759	-4.02281	1304.86340	-113.37552	129.76297	-3.09145	570.67847	-117.35513	11.49135	-1300.63184	135.84032	50.90193	-850.80890	-118.22641	-9.27490
48	0.392	983.83661	23.06254	1312.84607	-286.51480	10.27471	1248.08191	-969.81274	-5.29630	1306.86975	-126.92227	129.39973	-3.07368	574.34619	-117.49528	8.17809	-1274.83398	132.54840	47.78288	-864.39954	-118.56432	-9.28674
49	0.400	981.63214	22.26702	1316.46143	-286.45963	8.41656	1249.18872	-969.82776	-6.59491	1308.68127	-140.51743	128.99901	-3.06344	574.18030	-117.75596	5.48335	-1246.48401	129.38170	44.17325	-878.01086	-118.90655	-9.29140
50	0.408	979.49170	21.47404	1319.90515	-286.23914	6.26033	1250.41406	-969.70441	-7.89434	1310.29187	-154.18375	128.58850	-3.05121	570.19336	-118.00935	3.19346	-1215.87256	126.24432	40.45149	-891.63422	-119.25333	-9.30191
51	0.417	977.42480	20.69902	1323.14392	-285.84406	3.85937	1251.71802	-969.35907	-9.15938	1311.69836	-167.90359	128.19955	-3.02994	562.98792	-118.10043	1.36438	-1183.36133	123.27338	37.02365	-905.25214	-119.59118	-9.33207
52	0.425	975.44012	19.94974	1326.15454	-285.26971	1.29178	1253.05969	-968.73120	-10.37502	1312.89734	-181.61404	127.84300	-3.02036	553.40332	-118.04592	0.20789	-1149.32813	120.91957	34.23441	-918.87042	-119.91774	-9.37419
53	0.433	973.55328	19.22297	1328.92224	-284.51474	-1.36027	1254.40210	-967.86469	-11.56639	1313.88953	-195.25504	127.51276	-3.04463	541.99426	-118.05108	-0.34615	-1114.12976	119.52144	32.21630	-932.50659	-120.23902	-9.40616
54	0.442	971.78802	18.51014	1331.43433	-283.58505	-4.02634	1255.71387	-966.89618	-12.77379	1314.68359	-208.76547	127.25246	-3.04504	529.09680	-118.31699	-0.59448	-1078.10938	118.91171	30.87032	-946.14703	-120.56082	-9.40636
55	0.450	970.16870	17.82005	1333.67542	-282.49875	-6.65208	1256.97095	-965.95081	-14.02405	1315.28870	-222.04263	127.13475	-2.87672	515.27869	-118.83742	-0.73954	-1041.66064	118.72111	30.12047	-959.76263	-120.90068	-9.37222
56	0.458	968.71649	17.17747	1335.62988	-281.29022	-9.19500	1258.15356	-965.10864	-15.32952	1315.71179	-234.94522	127.18655	-2.39458	501.25809	-119.38768	-0.88558	-1005.22656	118.83841	30.07487	-973.33331	-121.28729	-9.33322
57	0.467	967.45404	16.59619	1337.28284	-280.01114	-11.62107	1259.24463	-964.44672	-16.69878	1315.96375	-247.34567	127.40788	-1.53108	487.45517	-119.77950	-1.10477	-969.25977	119.39481	30.80359	-986.82904	-121.75993	-9.31912
58	0.475	966.41040	16.06449	1338.61694	-278.72745	-13.90276	1260.23279	-964.03693	-18.13287	1316.05334	-259.19260	127.82968	-0.29257	473.90469	-120.03518	-1.40248	-934.22864	120.46217	32.00876	-1000.24878	-122.30888	-9.33479
59	0.483	965.61877	15.55727	1339.61462	-277.51559	-16.01215	1261.11731	-963.90967	-19.60918	1315.96838	-270.50125	128.50681	1.30566	460.47690	-120.28049	-1.72154	-900.61053	121.88983	33.03975	-1013.69037	-122.78423	-9.39656
60	0.492	965.10773	15.06389	1340.25635	-276.45837	-17.91594	1261.90759	-964.04858	-21.07067	1315.67615	-281.28024	129.45456	3.27134	447.06033	-120.59877	-1.99284	-868.75922	123.44760	33.30803	-1027.23254	-123.05986	-9.51073
61	0.500	964.89252	14.60256	1340.52136	-275.63797	-19.58295	1262.61914	-964.42169	-22.44336	1315.14673	-291.49759	130.60989	5.64308	433.62979	-120.99666	-2.18541	-838.63837	125.10378	32.69226	-1040.80249	-123.22607	-9.63648
62	0.508	964.96973	14.20160	1340.39417	-275.12619	-20.99397	1263.26782	-965.02570	-23.68437	1314.36768	-301.07138	131.86354	8.54507	420.22653	-121.43182	-2.31843	-809.68323	127.11123	31.51815	-1054.28650	-123.43156	-9.75248
63	0.517	965.31464	13.87189	1339.87231	-274.97287	-22.13701	1263.86597	-965.89941	-24.80857	1313.34033	-309.77896	133.08170	12.18102	406.89523	-121.86880	-2.42432	-781.05054	129.78360	30.16848	-1067.63855	-123.74753	-9.85146
64	0.525	965.88373	13.60571	1338.96301	-275.19852	-22.99978	1264.41943	-967.09424	-25.86402	1312.07031	-317.10696	134.04807	16.66616	393.64658	-122.32030	-2.51809	-752.05347	133.25154	28.81532	-1080.87512	-124.19888	-9.89367
65	0.533	966.62860	13.39711	1337.67310	-275.79749	-23.57585	1264.92188	-968.63898	-26.89913	1310.55933	-322.22067	134.55594	21.93135	380.45810	-122.81444	-2.61451	-722.46246	137.43501	27.49970	-1094.06531	-124.73863	-9.88580
66	0.542	967.51501	13.24849	1336.00867	-276.75049	-23.87645	1265.35278	-970.52533	-27.94978	1308.79797	-324.14310	134.76524	27.91755	367.29019	-123.33434	-2.73637	-692.65869	142.05725	26.22375	-1107.27527	-125.28036	-9.89643
67	0.550	968.53339	13.15934	1333.97974	-278.03632	-23.93326	1265.68091	-972.70667	-29.02467	1306.76270	-322.01376	135.20184	34.72398	354.10306	-123.83743	-2.88400	-663.55219	146.67860	24.87962	-1120.51538	-125.79054	-9.95415
68	0.558	969.68903	13.12810	1331.59729	-279.63235	-23.78425	1265.87585	-975.10229	-30.09267	1304.42053	-315.30130	136.22076	42.37509	340.86978	-124.33493	-3.03125	-636.16772	150.89702	23.23665	-1133.77014	-126.28331	-10.03740
69	0.567	970.98389	13.16292	1328.86755	-281.50876	-23.46049	1265.91772	-977.61041	-31.08925	1301.73621	-303.99960	137.77742	50.46916	327.60031	-124.88222	-3.16344	-611.27759	154.51186	21.06667	-1147.03491	-126.77070	-10.13526
70	0.575	972.41150	13.27607	1325.79639	-283.62781	-22.99536	1265.80237	-980.13190	-31.93488	1298.69055	-288.72458	139.66382	58.12971	314.34378	-125.48305	-3.29300	-589.39972	157.48730	18.25891	-1160.30823	-127.26208	-10.24294
71	0.583	973.96399	13.47194	1322.39746	-285.94681	-22.43698	1265.54041	-982.59619	-32.56678	1295.31335	-270.44748	141.66299	64.42750	301.13742	-126.08359	-3.43377	-570.89063	159.83614	14.86478	-1173.58264	-127.76512	-10.33880
72	0.592	975.63580	13.74167	1318.69299	-288.41855	-21.84638	1265.15601	-984.96210	-32.96302	1291.68506	-249.98318	143.57014	68.95518	287.96738	-126.63778	-3.58786	-555.91101	161.50392	11.09770	-1186.85327	-128.25630	-10.40622
73	0.600	977.41595	14.06721	1314.71094	-290.98953	-21.29192	1264.68457	-987.18591	-33.12532	1287.88574	-227.75217	145.22469	71.97161	274.78976	-127.11670	-3.75115	-544.49445	162.35092	7.24047	-1200.11780	-128.69791	-10.45812
74	0.608	979.28027	14.43571	1310.48682	-293.60110	-20.84165	1264.16797	-989.19720	-33.04943	1283.96997	-203.96823	146.52745	74.03946	261.57101	-127.51246	-3.90383	-536.80872	162.27698	3.48468	-1213.38550	-129.09952	-10.52273
75	0.617	981.19580	14.84648	1306.06812	-296.19705	-20.54926	1263.64282	-990.91980	-32.73373	1279.99280	-178.88730	147.42516	75.59441	248.30411	-127.86588	-4.02153	-533.29529	161.34531	-0.12454	-1226.68323	-129.50954	-10.60452
76	0.625	983.12872	15.30382	1301.51794	-298.72858	-20.43963	1263.12952	-992.31934	-32.20911	1276.02869	-152.83847	147.88406	76.77637	234.99796	-128.23785	-4.11572	-534.40186	159.80875	-3.58335	-1240.02197	-129.94098	-10.67119
77	0.633	985.04413	15.80878	1296.91663	-301.14996	-20.50142	1262.63037	-993.41821	-31.53843	1272.15894	-126.11295	147.86040	77.50306	221.67587	-128.64665	-4.22728	-540.05823	158.04878	-6.75893	-1253.36792	-130.36198	-10.68808
78	0.642	986.90515	16.35140	1292.35925	-303.41306	-20.69282	1262.13806	-994.25940	-30.79620	1268.45044	-98.89700	147.30963	77.63212	208.38028	-129.06131	-4.37111	-549.48505	156.45604	-9.30194	-1266.68152	-130.76849	-10.65862
79	0.650	988.67627	16.90810	1287.94373	-305.46567	-20.95674	1261.64661	-994.85687	-30.05379	1264.94763	-71.30478	146.27203	77.13577	195.13766	-129.45590	-4.51722	-561.53131	155.29089	-10.89904	-1279.96021	-131.21016	-10.62943
80	0.658	990.32452	17.45667	1283.75378	-307.25153	-21.23305	1261.15222	-995.18262	-29.35939	1261.69641	-43.42014	144.90996	76.18091	181.92288	-129.85289	-4.61731	-575.00220	154.58162	-11.64048	-1293.20850	-131.72423	-10.65216
81	0.667	991.82166	17.98820	1279.85315	-308.71710	-21.46707	1260.64441	-995.19208	-28.72595	1258.77722	-15.30197	143.42699	75.02262	168.68442	-130.30876	-4.63075	-588.85614	154.16133	-11.93547	-1306.37964	-132.30759	-10.70897
82	0.675	993.14832	18.49936	1276.28857	-309.82675	-21.61757	1260.09985	-994.85468	-28.15064	1256.31384	13.01132	141.98947	73.84427	155.39792	-130.85739	-4.54845	-602.50592	153.83894	-12.16600	-1319.36780	-132.96304	-10.67194
83	0.683	994.29022	19.00206	1273.09863	-310.57138	-21.66241	1259.48438	-994.17242	-27.65390	1254.45007	41.51031	140.68938	72.69873	142.08871	-131.44972	-4.41668	-615.88965	153.50992	-12.50959	-1332.04956	-133.69589	-10.38400
84	0.692	995.22528	19.54300	1270.31885	-310.96222	-21.60318	1258.76941	-993.19141	-27.30288	1253.30676	70.24149	139.54889	71.53555	128.79916	-131.97046	-4.32589	-629.15881	153.15428	-12.93941	-1344.34033	-134.47633	-9.77818
85	0.700	995.92004	20.17060	1267.98950	-311.01920	-21.46423	1257.94824	-992.00482	-27.19940	1252.93176	99.29169	138.56050	70.25521	115.54147	-132.35408	-4.34599	-642.39508	152.82646	-13.35966	-1356.20752	-135.26019	-8.86610
86	0.708	996.34106	20.87757	1266.15698	-310.76373	-21.27978	1257.03857	-990.74023	-27.44318	1253.27783	128.71173	137.67746	68.75716	102.30624	-132.63425	-4.47497	-655.57227	152.59869	-13.74314	-1367.63025	-136.02097	-7.64234
87	0.717	996.46985	21.59858	1264.86194	-310.21591	-21.08302	1256.07361	-989.52209	-28.09330	1254.22388	158.47058	136.82777	66.97973	89.11728	-132.86203	-4.66031	-668.63892	152.47617	-14.10919	-1378.56067	-136.74234	-6.06519
88	0.725	996.30719	22.26194	1264.12537	-309.39526	-20.90623	1255.09119	-988.42340	-29.14784	1255.62756	188.49408	136.03185	64.93098	76.03067	-133.05432	-4.84493	-681.57831	152.40770	-14.42674	-1388.92041	-137.40517	-4.09280
89	0.733	995.86884	22.83668	1263.94690	-308.32684	-20.78423	1254.12646	-987.44507	-30.54552	1257.37756	218.71207	135.40395	62.65345	63.06686	-133.21689	-4.99867	-694.42236	152.34735	-14.63379	-1398.59705	-137.98158	-1.70282
90	0.742	995.17822	23.33799	1264.30908	-307.05093	-20.75417	1253.20679	-986.54193	-32.18242	1259.41528	249.07558	134.98119	60.13815	50.19400	-133.35080	-5.13808	-707.22668	152.29506	-14.74539	-1407.42749	-138.43689	1.08684
91	0.750	994.25830	23.80451	1265.18225	-305.62894	-20.84225	1252.35193	-985.67584	-33.93600	1261.71973	279.55270	134.69939	57.33512	37.38779	-133.45599	-5.30150	-720.01318	152.29568	-14.82894	-1415.19617	-138.75308	4.20648
92	0.758	993.12866	24.27202	1266.52979	-304.13763	-21.04840	1251.57690	-984.85059	-35.67856	1264.27258	310.08063	134.57544	54.27682	24.66165	-133.56070	-5.49140	-732.74677	152.35306	-14.89069	-1421.58569	-138.94655	7.53961
93	0.767	991.81268	24.75292	1268.31128	-302.65848	-21.34611	1250.89355	-984.10645	-37.28082	1267.03271	340.53363	134.78290	51.15527	12.03293	-133.70593	-5.66964	-745.37012	152.36823	-14.91499	-1426.08813	-139.05400	10.96954
94	0.775	990.34052	25.23487	1270.47852	-301.26926	-21.68510	1250.31421	-983.49493	-38.62815	1269.95044	370.73480	135.49800	48.25698	-0.50803	-133.88647	-5.80736	-757.87451	152.23659	-14.94940	-1428.11011	-139.08441	14.55032
95	0.783	988.74109	25.69666	1272.97156	-300.03278	-21.99578	1249.85718	-983.05011	-39.64362	1272.98413	400.40717	136.71486	45.78870	-13.00058	-134.06393	-5.90346	-770.33185	151.95979	-15.03266	-1427.25903	-138.92781	18.63182
96	0.792	987.03802	26.11954	1275.72620	-298.98679	-22.20857	1249.54492	-982.76233	-40.29343	1276.08020	429.05212	138.25343	43.72526	-25.49869	-134.24667	-5.96989	-782.82275	151.60535	-15.13180	-1423.45264	-138.29379	23.57948
97	0.800	985.25269	26.49278	1278.68481	-298.14377	-22.27588	1249.39490	-982.57788	-40.57733	1279.16724	455.92258	139.91908	41.78532	-38.02876	-134.49065	-6.03499	-795.35883	151.22197	-15.21092	-1416.73340	-136.82492	29.23706
98	0.808	983.40552	26.82249	1281.79822	-297.49634	-22.18019	1249.41272	-982.42798	-40.52009	1282.18945	480.22906	141.53802	39.51735	-50.56401	-134.81943	-6.13086	-807.90204	150.83183	-15.27365	-1407.03284	-134.35739	34.81369
99	0.817	981.51801	27.13243	1285.02405	-297.01999	-21.92367	1249.59229	-982.26123	-40.16143	1285.12415	501.46198	142.88118	36.49281	-63.07796	-135.19843	-6.24675	-820.41058	150.45261	-15.32747	-1394.14490	-131.09158	39.38261
100	0.825	979.61694	27.44720	1288.32568	-296.67395	-21.50830	1249.91858	-982.06403	-39.54327	1287.95947	519.52789	143.78845	32.58017	-75.60179	-135.57625	-6.33271	-832.88379	150.10393	-15.35381	-1377.90625	-127.47192	42.33252
101	0.833	977.73248	27.77638	1291.66797	-296.40417	-20.92367	1250.37402	-981.85315	-38.71467	1290.66785	534.61206	144.38956	28.07380	-88.19455	-135.92267	-6.36283	-845.39764	149.78960	-15.32937	-1358.33069	-123.86293	43.36889
102	0.842	975.89087	28.11159	1295.01172	-296.15228	-20.14842	1250.94678	-981.64996	-37.74595	1293.20166	546.98682	145.03595	23.49298	-100.88959	-136.23407	-6.35819	-858.05371	149.46759	-15.27621	-1335.54187	-120.35460	42.42258
103	0.850	974.11078	28.42971	1298.31323	-295.86594	-19.16129	1251.63635	-981.46704	-36.70671	1295.51184	556.87262	145.97569	19.22747	-113.69571	-136.52451	-6.34841	-870.89172	149.08350	-15.24988	-1309.67212	-116.87936	39.73609
104	0.858	972.40839	28.70521	1301.52856	-295.50623	-17.95469	1252.44714	-981.30963	-35.62879	1297.57471	564.22198	147.12888	15.38260	-126.61656	-136.83029	-6.34966	-883.87561	148.65581	-15.27160	-1280.88037	-113.44319	35.91849
105	0.867	970.80200	28.92674	1304.61841	-295.05109	-16.53638	1253.37463	-981.17529	-34.51907	1299.40601	568.53235	148.18481	11.91741	-139.65154	-137.19377	-6.37358	-896.95349	148.24857	-15.31592	-1249.42566	-110.18040	31.75476
106	0.875	969.30438	29.10119	1307.55249	-294.49384	-14.91867	1254.40125	-981.04028	-33.39171	1301.04822	569.07391	148.86636	8.84350	-152.79367	-137.60603	-6.41908	-910.11975	147.85176	-15.36297	-1215.69617	-107.25415	27.91318
107	0.883	967.91418	29.24939	1310.30664	-293.83652	-13.11241	1255.50208	-980.84906	-32.26475	1302.54065	565.50482	149.05176	6.28283	-166.02896	-138.01076	-6.45961	-923.40338	147.40401	-15.42785	-1180.14551	-104.78056	24.79417
108	0.892	966.62256	29.40557	1312.85986	-293.08353	-11.13193	1256.65344	-980.52521	-31.14642	1303.90527	558.27258	148.73801	4.39580	-179.33231	-138.39363	-6.46226	-936.80981	146.91518	-15.52132	-1143.17688	-102.80154	22.53057
109	0.900	965.42780	29.61025	1315.19788	-292.23904	-9.00196	1257.83704	-979.99811	-30.04263	1305.15564	548.33350	148.03664	3.25177	-192.66312	-138.80838	-6.41421	-950.29614	146.46161	-15.61405	-1105.09509	-101.30162	21.08175
110	0.908	964.34265	29.88732	1317.31140	-291.30426	-6.76000	1259.03992	-979.22900	-28.98174	1306.30029	536.56018	147.20171	2.71107	-205.97401	-139.30618	-6.31330	-963.80414	146.08286	-15.67792	-1066.16394	-100.26908	20.39793
111	0.917	963.38995	30.22875	1319.18774	-290.27786	-4.45093	1260.24866	-978.22748	-28.01998	1307.33130	523.58191	146.50020	2.45395	-219.21382	-139.89085	-6.12067	-977.31372	145.73367	-15.72812	-1026.74316	-99.74274	20.55120
112	0.925	962.59119	30.60717	1320.80554	-289.16290	-2.11479	1261.43787	-977.04492	-27.20000	1308.22253	509.97144	145.98682	2.20166	-232.29556	-140.55130	-5.71396	-990.86340	145.34462	-15.79325	-987.42676	-99.78212	21.66703
113	0.933	961.96265	30.99845	1322.13818	-287.97672	0.21826	1262.56519	-975.75665	-26.51513	1308.93945	496.20987	145.56093	1.91137	-245.08694	-141.31636	-4.90649	-1004.49451	144.91602	-15.87008	-949.06067	-100.34221	23.61170
114	0.942	961.52142	31.38857	1323.16064	-286.75812	2.51653	1263.58130	-974.45581	-25.93170	1309.45142	482.53748	145.24092	1.71371	-257.45709	-142.26389	-3.55814	-1018.16388	144.53200	-15.91863	-912.58752	-101.20041	25.79162
115	0.950	961.29004	31.76726	1323.85437	-285.56696	4.72959	1264.45288	-973.24091	-25.42346	1309.74158	468.99713	145.13428	1.67024	-269.32486	-143.47652	-1.67375	-1031.75793	144.31689	-15.87948	-878.69354	-102.10101	27.45358
116	0.958	961.29047	32.12806	1324.20740	-284.47339	6.78289	1265.18091	-972.19409	-24.97522	1309.80566	455.53027	145.18791	1.68176	-280.67191	-144.96753	0.63083	-1045.22046	144.37648	-15.69540	-847.39771	-102.98821	28.18865
117	0.967	961.53790	32.47889	1324.20813	-283.54459	8.59133	1265.80029	-971.38275	-24.57744	1309.64172	442.03394	145.22276	1.64422	-291.51495	-146.64633	3.27368	-1058.61865	144.67960	-15.37054	-817.96960	-104.06047	28.05872
118	0.975	962.03979	32.84042	1323.83911	-282.83734	10.08029	1266.35901	-970.87964	-24.21570	1309.23853	428.45966	145.13054	1.55095	-301.85117	-148.36646	6.33933	-1072.06067	144.98601	-15.04969	-789.31580	-105.59154	27.34784
119	0.983	962.79688	33.22025	1323.08105	-282.39429	11.20218	1266.89685	-970.76428	-23.85087	1308.57043	414.86536	144.89951	1.42690	-311.56540	-149.96469	10.08491	-1085.59216	144.99876	-14.95508	-760.50177	-107.73141	26.35019
120	0.992	963.79974	33.60202	1321.92188	-282.24240	11.94474	1267.43604	-971.10077	-23.42268	1307.60767	401.34351	144.55219	1.26709	-320.27530	-151.29955	14.83124	-1099.19238	144.60422	-15.16418	-731.07074	-110.49445	25.34275
121	1.000	965.02350	33.97082	1320.36145	-282.39450	12.32972	1267.98083	-971.91986	-22.88661	1306.33972	387.91827	144.08893	1.02912	-327.19263	-152.35065	20.84086	-1112.81934	143.90527	-15.53872	-701.08740	-113.82890	24.57884
122	1.008	966.43109	34.32569	1318.40930	-282.84811	12.40492	1268.51831	-973.21423	-22.24668	1304.78540	374.52618	143.49088	0.67957	-331.13675	-153.24268	28.19401	-1126.41687	143.07567	-15.90236	-671.02332	-117.58043	24.20869
123	1.017	967.98315	34.66006	1316.08179	-283.58295	12.23028	1269.02527	-974.93677	-21.54889	1302.96997	361.10904	142.83224	0.28151	-330.77441	-154.12880	36.66980	-1139.91052	142.28680	-16.17364	-641.59387	-121.44527	24.20512
124	1.025	969.64899	34.95597	1313.39307	-284.56314	11.86605	1269.47620	-977.00024	-20.84829	1300.89063	347.68463	142.28535	-0.02598	-325.04971	-155.11124	45.77377	-1153.27185	141.67398	-16.35678	-613.59607	-125.03908	24.36561
125	1.033	971.41443	35.19716	1310.34717	-285.74414	11.37230	1269.84875	-979.28833	-20.18802	1298.51440	334.30130	141.95277	-0.17854	-313.64606	-156.28047	54.89122	-1166.56384	141.24217	-16.50347	-587.79150	-128.01620	24.37313
126	1.042	973.28290	35.37181	1306.94189	-287.07965	10.80760	1270.12061	-981.67664	-19.59019	1295.82007	320.97797	141.80045	-0.24756	-297.28979	-157.71939	63.33197	-1179.85852	140.93449	-16.63660	-564.81714	-130.16090	23.89433
127	1.050	975.27161	35.46630	1303.17896	-288.52594	10.22027	1270.27051	-984.05646	-19.05305	1292.83667	307.70190	141.75256	-0.32874	-277.61304	-159.39093	70.31080	-1193.17419	140.76407	-16.71405	-545.09222	-131.42145	22.71590
128	1.058	977.40369	35.46035	1299.06665	-290.04404	9.64371	1270.28149	-986.35364	-18.57380	1289.62817	294.45038	141.76695	-0.43902	-256.31366	-161.04816	75.17047	-1206.51782	140.68587	-16.72251	-528.80066	-131.89412	20.85147
129	1.067	979.69604	35.33587	1294.61499	-291.60303	9.10186	1270.14563	-988.52917	-18.17682	1286.24744	281.20432	141.79614	-0.54452	-234.16992	-162.31119	77.81247	-1219.89099	140.53305	-16.72253	-515.98816	-131.76216	18.49577
130	1.075	982.14874	35.09974	1289.83936	-293.17926	8.61867	1269.86365	-990.55927	-17.90754	1282.72852	267.95074	141.74362	-0.63197	-211.02036	-162.87555	78.84404	-1233.25818	140.23740	-16.76451	-506.70276	-131.19315	15.82355
131	1.083	984.73505	34.78680	1284.77344	-294.74994	8.21783	1269.44238	-992.41473	-17.80472	1279.10205	254.69588	141.58614	-0.68811	-186.58511	-162.66357	79.15909	-1246.59351	139.87691	-16.84446	-501.10254	-130.28134	12.82496
132	1.092	987.40259	34.43104	1279.47937	-296.29224	7.91257	1268.89197	-994.04657	-17.88499	1275.38672	241.46109	141.43767	-0.67575	-160.92534	-161.77243	79.34798	-1259.93250	139.50328	-16.94110	-499.38770	-129.09540	9.35807
133	1.100	990.08984	34.03869	1274.04614	-297.78937	7.70362	1268.22827	-995.37518	-18.14654	1271.58301	228.24695	141.34485	-0.62272	-134.24655	-160.31369	79.50083	-1273.30664	139.13435	-17.03532	-501.54919	-127.77131	5.36736
134	1.108	992.73950	33.59442	1268.58044	-299.22989	7.58171	1267.47168	-996.30829	-18.59211	1267.69360	215.03168	141.21019	-0.62436	-106.69678	-158.36427	79.45326	-1286.69458	138.79773	-17.10458	-507.24750	-126.55305	1.14353
135	1.117	995.30225	33.09124	1263.19568	-300.59634	7.52360	1266.64136	-996.79437	-19.25605	1263.76025	201.80136	140.97063	-0.71626	-78.41351	-156.01884	79.10921	-1300.07764	138.46513	-17.13320	-515.96729	-125.71771	-2.58089
136	1.125	997.73657	32.54773	1257.99902	-301.85663	7.49391	1265.75317	-996.84833	-20.19123	1259.89136	188.54410	140.65788	-0.85533	-49.59744	-153.38170	78.55369	-1313.45093	138.11075	-17.10806	-527.13110	-125.40734	-5.08426
137	1.133	1000.01111	31.99559	1253.08240	-302.97079	7.45904	1264.81592	-996.51501	-21.41619	1256.25769	175.24496	140.30623	-0.99445	-20.49594	-150.53258	77.96891	-1326.77283	137.81209	-16.99695	-539.97266	-125.52856	-6.29684
138	1.142	1002.10675	31.45469	1248.51782	-303.90204	7.40049	1263.82715	-995.83563	-22.87785	1253.06177	161.91574	139.90999	-1.11564	8.66864	-147.54816	77.50967	-1339.95605	137.65060	-16.75397	-553.55835	-125.85226	-6.72761
139	1.150	1004.01373	30.91754	1244.35632	-304.61813	7.31716	1262.77185	-994.85577	-24.45184	1250.50818	148.60025	139.49294	-1.21327	37.78412	-144.49805	77.21378	-1352.88586	137.62573	-16.30965	-567.17383	-126.19061	-6.90705
140	1.158	1005.72345	30.35174	1240.63147	-305.08875	7.21954	1261.62598	-993.63037	-25.96550	1248.77966	135.35406	139.15018	-1.28333	66.88278	-141.40134	76.98112	-1365.44934	137.71965	-15.52975	-580.56836	-126.48376	-7.10990
141	1.167	1007.22418	29.72254	1237.36792	-305.28922	7.12567	1260.36658	-992.21124	-27.23608	1248.00671	122.21707	138.88686	-1.38221	96.07751	-138.25400	76.66210	-1377.60449	137.87865	-14.24574	-593.78259	-126.78163	-7.39076
142	1.175	1008.50146	29.02047	1234.58936	-305.20831	7.06051	1258.98401	-990.65326	-28.11956	1248.22681	109.14438	138.51210	-1.61412	125.45038	-135.10097	76.17708	-1389.41382	137.92725	-12.37823	-606.90662	-127.15549	-7.71153
143	1.183	1009.54108	28.26505	1232.32166	-304.85199	7.05065	1257.48950	-989.03778	-28.54853	1249.36072	95.99078	137.88016	-1.96069	154.98755	-132.02635	75.52588	-1400.95251	137.68661	-9.98394	-619.99890	-127.61697	-8.03477
144	1.192	1010.33252	27.48285	1230.59082	-304.24188	7.11365	1255.91577	-987.46387	-28.52709	1251.22937	82.67545	137.12341	-2.25808	184.60635	-129.06911	74.70018	-1412.15381	137.17574	-7.14425	-633.07727	-128.13121	-8.32732
145	1.200	1010.86877	26.69082	1229.41833	-303.41129	7.25421	1254.30798	-986.00195	-28.09118	1253.60950	69.30423	136.50389	-2.40164	214.24353	-126.21121	73.62779	-1422.75928	136.58322	-3.85329	-646.13184	-128.68333	-8.55822
146	1.208	1011.14252	25.89667	1228.81152	-302.40213	7.46772	1252.71179	-984.67889	-27.28486	1256.29419	56.02872	136.13148	-2.43117	243.90543	-123.46959	72.18778	-1432.40735	136.08466	-0.05470	-659.16711	-129.28967	-8.73060
147	1.217	1011.14478	25.09948	1228.75928	-301.26685	7.74028	1251.16614	-983.51233	-26.17440	1259.13000	42.87613	135.91112	-2.42747	273.62503	-120.91102	70.24798	-1440.70068	135.72038	4.21407	-672.21088	-129.95334	-8.88211
148	1.225	1010.87054	24.28341	1229.23499	-300.06912	8.05143	1249.70178	-982.53027	-24.88039	1262.01904	29.76965	135.66673	-2.44293	303.38205	-118.57066	67.71175	-1447.18115	135.44649	8.81294	-685.28534	-130.64322	-9.04499
149	1.233	1010.32660	23.42733	1230.20093	-298.87646	8.38377	1248.34314	-981.75256	-23.57618	1264.92456	16.63834	135.24677	-2.51377	333.05173	-116.43364	64.58209	-1451.36475	135.32123	13.72237	-698.39795	-131.31377	-9.21738
150	1.242	1009.53033	22.53581	1231.61182	-297.75208	8.72230	1247.11011	-981.17047	-22.42524	1267.88074	3.47839	134.61792	-2.65238	362.38718	-114.47775	61.00887	-1452.88794	135.49017	19.21269	-711.53674	-131.92584	-9.36637
151	1.250	1008.50610	21.64233	1233.41980	-296.75235	9.04440	1246.02063	-980.74799	-21.52288	1270.95532	-9.67267	133.93005	-2.81112	391.02072	-112.71851	57.26855	-1451.61938	135.86041	25.71078	-724.67700	-132.45532	-9.45532
152	1.258	1007.29224	20.76602	1235.57300	-295.92429	9.32262	1245.09119	-980.44043	-20.90138	1274.18201	-22.80643	133.37576	-2.91926	418.48337	-111.20786	53.64605	-1447.64673	135.94858	33.35876	-737.82471	-132.90030	-9.47928
153	1.267	1005.94720	19.88420	1238.00818	-295.29929	9.53636	1244.33765	-980.20795	-20.57204	1277.54114	-35.97397	132.97610	-2.96456	444.24667	-109.94241	50.24452	-1441.12683	135.15077	41.53891	-751.02753	-133.28000	-9.47112
154	1.275	1004.53601	18.95790	1240.65613	-294.88889	9.67335	1243.77368	-980.01855	-20.55187	1280.99060	-49.24832	132.63406	-2.98444	467.77121	-108.81512	46.87076	-1432.06909	133.09064	48.94268	-764.31885	-133.61893	-9.46716
155	1.283	1003.10828	17.97111	1243.45764	-294.68347	9.72324	1243.40942	-979.84900	-20.84794	1284.48340	-62.66843	132.30084	-3.00694	488.58615	-107.70500	43.15300	-1420.26563	129.82436	54.34386	-777.68335	-133.93669	-9.47220
156	1.292	1001.69171	16.93920	1246.36987	-294.65039	9.67153	1243.25391	-979.68170	-21.43037	1287.96411	-76.21060	131.97337	-3.03922	506.43149	-106.58365	38.80784	-1405.51160	125.84000	57.34887	-791.08636	-134.24916	-9.46552
157	1.300	1000.29968	15.89202	1249.36072	-294.73309	9.49162	1243.32190	-979.50079	-22.24010	1291.36816	-89.79941	131.64256	-3.07868	521.35498	-105.55042	33.79092	-1387.84839	121.73555	58.36660	-804.51855	-134.55998	-9.44134
158	1.308	998.93970	14.85591	1252.39966	-294.85693	9.13579	1243.63562	-979.29034	-23.21536	1294.62537	-103.35733	131.28876	-3.11570	533.61365	-104.78275	28.23425	-1367.49036	117.84418	57.96895	-818.01581	-134.86060	-9.42563
159	1.317	997.61700	13.84145	1255.45410	-294.94092	8.53779	1244.21387	-979.02386	-24.30329	1297.66260	-116.86966	130.88821	-3.14323	543.44385	-104.43044	22.33693	-1344.56750	114.18430	56.42500	-831.61731	-135.14926	-9.43618
160	1.325	996.33374	12.84784	1258.49060	-294.90994	7.63106	1245.05811	-978.64252	-25.46465	1300.41638	-130.38144	130.44832	-3.16491	550.85498	-104.55013	16.35206	-1319.03064	110.63986	53.76759	-845.29834	-135.43210	-9.45420
161	1.333	995.09155	11.88335	1261.47388	-294.70483	6.36920	1246.14746	-978.05426	-26.68329	1302.86072	-143.93735	130.02596	-3.18062	555.50525	-105.17253	10.65014	-1290.81750	107.06757	50.07492	-858.98499	-135.71951	-9.45290
162	1.342	993.89594	10.96855	1264.36768	-294.28772	4.73736	1247.44250	-977.18616	-27.95998	1305.04053	-157.56339	129.67116	-3.17526	556.73950	-106.38945	5.74903	-1260.09143	103.35224	45.64352	-872.62537	-136.04147	-9.42172
163	1.350	992.75482	10.11969	1267.14246	-293.64227	2.75804	1248.89465	-976.04944	-29.29129	1307.07178	-171.25858	129.36595	-3.13590	553.97998	-108.17076	2.16715	-1227.31042	99.67403	41.02913	-886.21582	-136.42058	-9.36496
164	1.358	991.67212	9.33967	1269.77441	-292.77167	0.49205	1250.45032	-974.73822	-30.66014	1309.05249	-184.96542	129.04381	-3.07112	547.29077	-110.11534	0.13800	-1193.03162	96.62189	36.87631	-899.77698	-136.82275	-9.30400
165	1.367	990.64551	8.62430	1272.23792	-291.69461	-1.97168	1252.05591	-973.36676	-32.04821	1310.94946	-198.59549	128.66440	-3.01068	537.47473	-111.67245	-0.59557	-1157.61475	94.74072	33.57058	-913.32764	-137.19685	-9.26977
166	1.375	989.67328	7.97550	1274.50684	-290.43521	-4.53716	1253.66516	-972.01691	-33.45607	1312.62195	-212.07596	128.25252	-2.97071	525.56567	-112.60384	-0.68924	-1121.17444	94.14260	31.14256	-926.87189	-137.54373	-9.27923
167	1.383	988.76080	7.40112	1276.56470	-289.01370	-7.12109	1255.24109	-970.72815	-34.89619	1313.96680	-225.33047	127.88541	-2.88517	512.41528	-113.07072	-0.75348	-1083.89990	94.61485	29.56508	-940.40314	-137.90424	-9.31945
168	1.392	987.91925	6.89397	1278.40503	-287.44650	-9.65905	1256.75330	-969.51282	-36.36404	1314.98865	-238.25528	127.67256	-2.59000	498.69675	-113.35277	-0.98502	-1046.32324	95.90398	28.99086	-953.92267	-138.30435	-9.36439
169	1.400	987.16791	6.42457	1280.02222	-285.75708	-12.10248	1258.17236	-968.37738	-37.83516	1315.74890	-250.74258	127.73855	-1.91093	484.91208	-113.59999	-1.27891	-1009.18640	97.85513	29.55337	-967.44061	-138.72273	-9.41365
170	1.408	986.54144	5.96211	1281.40271	-283.98840	-14.41273	1259.47168	-967.34235	-39.28399	1316.29333	-262.68863	128.19972	-0.74889	471.30185	-113.83675	-1.53326	-973.12177	100.26952	30.93934	-980.94318	-139.12527	-9.48016
171	1.417	986.08917	5.48745	1282.52039	-282.20493	-16.54746	1260.63208	-966.44733	-40.69985	1316.62292	-274.00095	129.10834	0.90438	457.88925	-114.07246	-1.75508	-938.47980	102.78293	32.31996	-994.39478	-139.50833	-9.54951
172	1.425	985.85828	4.99253	1283.33984	-280.48523	-18.45354	1261.64905	-965.73773	-42.09951	1316.71228	-284.63510	130.39354	2.98530	444.61288	-114.31922	-1.99542	-905.37152	105.05270	32.84478	-1007.77936	-139.86827	-9.60552
173	1.433	985.87256	4.49148	1283.82581	-278.91296	-20.08104	1262.53345	-965.25415	-43.51348	1316.54419	-294.59207	131.88042	5.44687	431.41562	-114.58366	-2.26991	-873.75763	107.00993	32.20275	-1021.07117	-140.21989	-9.64885
174	1.442	986.12378	4.02702	1283.95215	-277.56885	-21.39991	1263.30676	-965.04095	-44.94944	1316.12793	-303.84512	133.37605	8.39821	418.25278	-114.88981	-2.53532	-843.38171	108.88604	30.68106	-1034.23792	-140.61349	-9.67698
175	1.450	986.57831	3.64778	1283.70337	-276.52344	-22.40479	1263.99561	-965.15515	-46.39224	1315.48425	-312.21658	134.72583	12.10161	405.07736	-115.26263	-2.73574	-813.65588	111.04549	28.75520	-1047.34082	-141.03430	-9.70787
176	1.458	987.19568	3.37844	1283.07349	-275.82883	-23.11238	1264.63000	-965.65155	-47.83969	1314.61975	-319.23862	135.73334	16.73474	391.87839	-115.70007	-2.86164	-783.82690	113.80374	26.73582	-1060.49695	-141.42395	-9.77498
177	1.467	987.94641	3.21116	1282.06531	-275.51105	-23.55515	1265.23889	-966.55579	-49.30271	1313.52136	-324.10269	136.15417	22.22015	378.70432	-116.18911	-2.94338	-753.39368	117.30914	24.77760	-1073.73108	-141.80798	-9.86931
178	1.475	988.81842	3.11724	1280.68945	-275.57431	-23.77462	1265.83765	-967.84772	-50.77129	1312.16492	-325.84122	136.09007	28.48275	365.58688	-116.73097	-3.01094	-722.41058	121.49686	23.00103	-1086.98438	-142.25455	-9.94923
179	1.483	989.81042	3.06960	1278.95984	-276.01035	-23.81495	1266.41638	-969.46863	-52.21197	1310.52246	-323.63608	136.18658	35.73140	352.47849	-117.33131	-3.08529	-691.48462	126.09424	21.45156	-1100.20862	-142.77103	-10.00397
180	1.492	990.92126	3.06712	1276.89001	-276.80112	-23.71800	1266.93787	-971.35046	-53.58635	1308.57007	-316.97568	137.05473	44.08984	339.32449	-117.97322	-3.17429	-661.52338	130.68230	20.00774	-1113.39478	-143.32086	-10.07552
181	1.500	992.14490	3.13940	1274.48962	-277.92191	-23.51781	1267.34973	-973.43365	-54.84663	1306.28442	-305.75375	138.75385	52.98055	326.13852	-118.61634	-3.26260	-633.45245	134.87170	18.40340	-1126.56494	-143.87306	-10.21464
182	1.508	993.47540	3.32092	1271.76477	-279.34814	-23.23596	1267.60522	-975.65387	-55.93170	1303.63428	-290.44009	140.97530	61.20118	312.96140	-119.20857	-3.34987	-608.07556	138.49046	16.36230	-1139.75842	-144.40219	-10.40744
183	1.517	994.90784	3.62446	1268.71924	-281.05566	-22.88575	1267.68030	-977.93457	-56.77980	1300.58472	-271.95590	143.39148	67.70276	299.81815	-119.70520	-3.47566	-586.00305	141.58154	13.77208	-1152.99414	-144.88708	-10.56878
184	1.525	996.43439	4.03771	1265.36060	-283.01529	-22.47937	1267.57837	-980.21112	-57.34418	1297.12256	-251.18454	145.76677	72.22324	286.71158	-120.11510	-3.65067	-567.59094	144.24341	10.75533	-1166.24622	-145.33008	-10.64169
185	1.533	998.04224	4.52797	1261.70996	-285.18845	-22.02940	1267.32446	-982.45465	-57.61895	1293.28711	-228.65494	147.95815	75.21970	273.60385	-120.50222	-3.81770	-552.99976	146.51294	7.57441	-1179.48279	-145.75415	-10.67429
186	1.542	999.71088	5.05779	1257.80786	-287.52631	-21.55039	1266.95825	-984.64948	-57.64156	1289.17529	-204.63632	149.89502	77.33876	260.43954	-120.91446	-3.92014	-542.38416	148.35675	4.45339	-1192.71375	-146.17854	-10.75113
187	1.550	1001.40723	5.61587	1253.71301	-289.97180	-21.06310	1266.52148	-986.74738	-57.44601	1284.90771	-179.36136	151.51894	78.96984	247.19894	-121.34207	-3.96749	-536.07806	149.71303	1.41728	-1205.97729	-146.60703	-10.87513
188	1.558	1003.08954	6.22435	1249.49915	-292.46228	-20.59617	1266.04895	-988.65900	-57.03539	1280.60181	-153.10580	152.74861	80.14981	233.89200	-121.75768	-4.01586	-534.56116	150.52766	-1.69160	-1219.28711	-147.02927	-10.97107
189	1.567	1004.72162	6.91067	1245.25793	-294.92834	-20.18407	1265.56360	-990.27887	-56.41364	1276.37085	-126.10715	153.52960	80.72652	220.53186	-122.16885	-4.09429	-537.97943	150.76352	-4.94248	-1232.60962	-147.43988	-10.97903
190	1.575	1006.27716	7.68519	1241.09851	-297.29166	-19.86040	1265.07751	-991.51605	-55.62201	1272.32397	-98.48050	153.89592	80.57075	207.14642	-122.59612	-4.17724	-545.61230	150.43584	-8.04583	-1245.89807	-147.85486	-10.91051
191	1.583	1007.73419	8.53935	1237.12939	-299.46991	-19.64438	1264.59106	-992.32452	-54.73298	1268.55322	-70.27237	153.93260	79.69655	193.78418	-123.02563	-4.23347	-556.15918	149.71191	-10.46466	-1259.14319	-148.29620	-10.84294
192	1.592	1009.07562	9.44696	1233.44043	-301.38928	-19.52788	1264.09033	-992.71167	-53.81485	1265.12244	-41.57431	153.67586	78.25658	180.48425	-123.43307	-4.26762	-568.50409	148.89558	-11.90664	-1272.35522	-148.77872	-10.85765
193	1.600	1010.28864	10.37265	1230.09790	-302.99518	-19.47244	1263.54626	-992.71484	-52.91159	1262.07654	-12.53458	153.11800	76.46321	167.25220	-123.83560	-4.30120	-581.84290	148.19943	-12.59128	-1285.50134	-149.31653	-10.94870
194	1.608	1011.35431	11.29586	1227.15137	-304.25330	-19.41986	1262.92090	-992.37299	-52.04961	1259.47437	16.73822	152.33284	74.50795	154.06378	-124.27999	-4.33053	-595.48700	147.63185	-12.94016	-1298.49231	-149.93715	-10.99669
195	1.617	1012.24164	12.22115	1224.64270	-305.14581	-19.31664	1262.17505	-991.71161	-51.25104	1257.41003	46.24991	151.49728	72.50175	140.88547	-124.77916	-4.32826	-609.01233	147.12891	-13.22807	-1311.21167	-150.66875	-10.83668
196	1.625	1012.91437	13.15736	1222.61377	-305.66949	-19.13629	1261.27979	-990.75171	-50.55508	1256.00000	76.08075	150.75394	70.43736	127.69342	-125.28363	-4.28795	-622.33752	146.65498	-13.56117	-1323.54590	-151.49594	-10.34650
197	1.633	1013.34467	14.10125	1221.10449	-305.83685	-18.88195	1260.22668	-989.53314	-50.03985	1255.34180	106.29178	150.15018	68.23159	114.47202	-125.71564	-4.25188	-635.53418	146.20924	-13.94677	-1335.42969	-152.36673	-9.48672
198	1.642	1013.52228	15.04574	1220.14331	-305.67258	-18.58039	1259.03625	-988.12970	-49.81222	1255.46265	136.88937	149.66809	65.82489	101.20782	-126.02601	-4.29129	-648.68469	145.82120	-14.34060	-1346.85962	-153.24438	-8.27177
199	1.650	1013.45032	15.98892	1219.74207	-305.20752	-18.27648	1257.75305	-986.64221	-49.96986	1256.29138	167.84995	149.22408	63.20821	87.91257	-126.23731	-4.44454	-661.82233	145.52155	-14.68888	-1357.82898	-154.12277	-6.71446
200	1.658	1013.13373	16.93064	1219.89746	-304.47690	-18.02028	1256.43494	-985.17310	-50.56338	1257.68420	199.13876	148.71783	60.38715	74.63663	-126.42101	-4.67015	-674.92078	145.31566	-14.95417	-1368.24878	-155.00473	-4.80596
201	1.667	1012.57465	17.86964	1220.59351	-303.52252	-17.84851	1255.13855	-983.79468	-51.57670	1259.48608	230.70245	148.11249	57.36528	61.42813	-126.60654	-4.88790	-687.96838	145.19749	-15.12656	-1377.96240	-155.87143	-2.54092
202	1.675	1011.77698	18.80832	1221.80542	-302.39487	-17.77406	1253.90808	-982.53156	-52.93476	1261.58313	262.45972	147.44153	54.13971	48.28720	-126.75977	-5.05822	-701.00940	145.15796	-15.22298	-1386.81396	-156.68771	0.03562
203	1.683	1010.75055	19.75385	1223.50488	-301.15253	-17.79056	1252.77039	-981.38074	-54.52298	1263.91357	294.30203	146.80458	50.74215	35.17969	-126.86894	-5.19523	-714.07587	145.16034	-15.29578	-1394.60950	-157.45627	2.81358
204	1.692	1009.50677	20.70967	1225.66174	-299.86234	-17.88631	1251.74194	-980.35889	-56.20566	1266.44678	326.08755	146.37372	47.33053	22.08527	-126.96210	-5.33159	-727.14563	145.15398	-15.39779	-1401.02173	-158.21756	5.68709
205	1.700	1008.05377	21.66751	1228.23767	-298.59885	-18.05184	1250.83716	-979.51941	-57.84919	1269.15454	357.62738	146.33284	44.19035	9.01141	-127.05400	-5.49009	-740.20190	145.12729	-15.50062	-1405.61206	-158.96475	8.64828
206	1.708	1006.40155	22.60995	1231.18164	-297.43393	-18.27508	1250.06946	-978.91681	-59.33179	1271.99036	388.65961	146.77116	41.56985	-4.03824	-127.15820	-5.66751	-753.26306	145.08171	-15.53296	-1407.92126	-159.60513	11.85097
207	1.717	1004.57263	23.52387	1234.43445	-296.42184	-18.53456	1249.45129	-978.56525	-60.53781	1274.88757	418.76434	147.59004	39.46302	-17.08997	-127.30499	-5.83777	-766.33484	144.96133	-15.51695	-1407.54663	-160.02264	15.67394
208	1.725	1002.60596	24.41081	1237.93665	-295.59464	-18.79351	1248.99304	-978.43097	-61.37558	1277.78101	447.28433	148.52100	37.53445	-30.18185	-127.51132	-5.97631	-779.39771	144.71948	-15.53624	-1404.21838	-160.12772	20.55911
209	1.733	1000.54620	25.28325	1241.63513	-294.96725	-18.99663	1248.70203	-978.45453	-61.80648	1280.63428	473.43967	149.30455	35.27356	-43.32523	-127.77238	-6.08363	-792.46680	144.39906	-15.59750	-1397.79797	-159.78268	26.44760
210	1.742	998.43121	26.15826	1245.48267	-294.54193	-19.08101	1248.58093	-978.57855	-61.84305	1283.43787	496.63327	149.83823	32.28321	-56.50034	-128.08073	-6.16911	-805.60333	144.03810	-15.65790	-1388.14966	-158.73773	32.43540
211	1.750	996.28839	27.05194	1249.43542	-294.30539	-18.99678	1248.62854	-978.76215	-61.53052	1286.18872	516.68048	150.18677	28.52789	-69.68961	-128.42720	-6.22211	-818.83789	143.61917	-15.71270	-1375.08179	-156.81659	37.24298
212	1.758	994.13892	27.96439	1253.44946	-294.22302	-18.71855	1248.84290	-978.97791	-60.92798	1288.87683	533.75769	150.53546	24.37108	-82.90939	-128.79211	-6.23854	-832.14648	143.15092	-15.77175	-1358.49536	-154.12885	39.96049
213	1.767	991.99945	28.87655	1257.48071	-294.23953	-18.24006	1249.22388	-979.20038	-60.08492	1291.47827	548.18066	151.05608	20.34828	-96.20445	-129.15742	-6.25065	-845.50226	142.67535	-15.82634	-1338.53418	-150.93497	40.31236
214	1.775	989.87866	29.77697	1261.48840	-294.28677	-17.56201	1249.77356	-979.39392	-59.03374	1293.95117	560.18982	151.71812	16.84274	-109.59770	-129.51601	-6.28598	-858.89282	142.21530	-15.87277	-1315.48413	-147.40338	38.53439
215	1.783	987.77881	30.66996	1265.43591	-294.29361	-16.67957	1250.49341	-979.51385	-57.80677	1296.24414	569.73242	152.30252	13.95518	-123.06522	-129.86748	-6.32756	-872.31189	141.77417	-15.93107	-1289.56982	-143.62178	35.23407
216	1.792	985.70789	31.54912	1269.28784	-294.19495	-15.57126	1251.37866	-979.52808	-56.44791	1298.32288	576.31641	152.63701	11.60700	-136.56967	-130.22620	-6.34932	-885.76428	141.35278	-16.01887	-1260.97156	-139.71437	31.22957
217	1.800	983.68665	32.39427	1273.00867	-293.93970	-14.20300	1252.41382	-979.42969	-55.00478	1300.19714	579.17902	152.70053	9.63361	-150.08641	-130.61823	-6.35733	-899.25848	140.95311	-16.10940	-1229.97107	-135.84125	27.30415
218	1.808	981.74176	33.19321	1276.56616	-293.49771	-12.55471	1253.57349	-979.21527	-53.51882	1301.91382	577.79883	152.47554	7.83191	-163.61484	-131.04657	-6.36665	-912.80072	140.59029	-16.14400	-1196.95581	-132.14819	24.00109
219	1.817	979.89349	33.94592	1279.93323	-292.86426	-10.64339	1254.82446	-978.86218	-52.03098	1303.51917	572.38849	151.86725	6.10174	-177.17319	-131.47864	-6.36443	-926.40344	140.28175	-16.10558	-1162.30811	-128.75049	21.57440
220	1.825	978.15656	34.66087	1283.08643	-292.05475	-8.52002	1256.13147	-978.33984	-50.60258	1305.03711	563.83301	150.89035	4.57853	-190.74098	-131.88879	-6.32492	-940.05212	140.00748	-16.04503	-1126.34265	-125.71690	20.08234
221	1.833	976.54877	35.35825	1286.00537	-291.09253	-6.25231	1257.46191	-977.63037	-49.31853	1306.47278	553.07013	149.82127	3.49701	-204.23138	-132.29327	-6.24320	-953.68146	139.71791	-16.02213	-1089.33020	-123.07405	19.50447
222	1.842	975.09106	36.06334	1288.67114	-290.00116	-3.90761	1258.78955	-976.72699	-48.24932	1307.82056	540.74762	148.99158	2.89235	-217.53909	-132.75177	-6.10112	-967.23462	139.37624	-16.06084	-1051.57947	-120.85005	19.79607
223	1.850	973.80377	36.79086	1291.06482	-288.80408	-1.53740	1260.09265	-975.62927	-47.40854	1309.05994	527.46191	148.47328	2.57297	-230.55605	-133.37451	-5.79487	-980.69763	138.98227	-16.14626	-1013.56183	-119.08338	20.91190
224	1.858	972.70599	37.54391	1293.16882	-287.53104	0.82362	1261.34656	-974.35919	-46.75312	1310.15430	513.84058	148.09894	2.35961	-243.14763	-134.29736	-5.15325	-994.06171	138.58200	-16.24056	-976.01306	-117.77982	22.76931
225	1.867	971.81384	38.32722	1294.96973	-286.22873	3.14056	1262.51343	-972.98279	-46.21484	1311.06348	500.31473	147.71605	2.18473	-255.18355	-135.61258	-4.04956	-1007.31323	138.22017	-16.32397	-939.89905	-116.87234	25.09390
226	1.875	971.13519	39.15203	1296.45508	-284.96539	5.36506	1263.55054	-971.60925	-45.72490	1311.75513	487.05609	147.28783	1.99364	-266.60068	-137.33282	-2.48310	-1020.45898	137.89993	-16.39278	-906.13373	-116.24074	27.35947
227	1.883	970.66840	40.02705	1297.61194	-283.82254	7.43423	1264.43494	-970.37170	-45.22534	1312.20557	474.05902	146.86327	1.72652	-277.41687	-139.41548	-0.55001	-1033.51172	137.66483	-16.41962	-875.10437	-115.81792	29.03707
228	1.892	970.40619	40.94675	1298.43018	-282.87927	9.27669	1265.18286	-969.40979	-44.67997	1312.39722	461.22382	146.59355	1.44106	-287.68256	-141.78984	1.66187	-1046.45996	137.60910	-16.38075	-846.38812	-115.67372	29.89892
229	1.900	970.34082	41.88855	1298.90613	-282.19806	10.82770	1265.84216	-968.85474	-44.07991	1312.31287	448.45782	146.61217	1.29759	-297.42102	-144.33730	4.15471	-1059.29346	137.70389	-16.31311	-818.98810	-115.96702	30.03598
230	1.908	970.46558	42.82813	1299.04150	-281.81979	12.04207	1266.46741	-968.80414	-43.43050	1311.92749	435.70264	146.78177	1.34251	-306.60788	-146.87521	7.04437	-1072.04810	137.76804	-16.29358	-791.86987	-116.86037	29.68044
231	1.917	970.77124	43.75497	1298.83813	-281.76758	12.89135	1267.09839	-969.30402	-42.73978	1311.21130	422.89856	146.76894	1.43315	-315.13824	-149.20854	10.54980	-1084.78687	137.65022	-16.36380	-764.33948	-118.49570	29.09089
232	1.925	971.24390	44.66257	1298.29333	-282.05115	13.36107	1267.75403	-970.35046	-42.03626	1310.13708	410.01074	146.41649	1.40359	-322.69653	-151.21376	14.94069	-1097.55322	137.28664	-16.50189	-736.11206	-120.98088	28.52106
233	1.933	971.86993	45.53101	1297.40247	-282.66852	13.45851	1268.43518	-971.90186	-41.37464	1308.69153	397.09094	145.85889	1.20034	-328.61902	-152.87683	20.44500	-1110.35791	136.66632	-16.64848	-707.23779	-124.33873	28.16610
234	1.942	972.64105	46.33533	1296.16638	-283.60461	13.21961	1269.12793	-973.88898	-40.79899	1306.88562	384.25873	145.30540	0.88030	-331.91089	-154.25914	27.16020	-1123.17737	135.90691	-16.74531	-678.03235	-128.45325	28.10163
235	1.950	973.55096	47.06409	1294.59192	-284.82883	12.70765	1269.80811	-976.22272	-40.32152	1304.75049	371.60107	144.86891	0.55570	-331.44238	-155.46883	35.00789	-1135.96082	135.25188	-16.78485	-649.01648	-133.05679	28.28598
236	1.958	974.59131	47.71817	1292.68652	-286.29596	11.99920	1270.44775	-978.80164	-39.93709	1302.32764	359.11301	144.60628	0.33354	-326.25476	-156.66957	43.73792	-1148.68237	134.85481	-16.82805	-620.82782	-137.77890	28.60074
237	1.967	975.75439	48.30033	1290.45703	-287.95172	11.16295	1271.01624	-981.52228	-39.62856	1299.66870	346.71185	144.53937	0.25012	-315.90826	-158.03259	52.90174	-1161.38245	134.65889	-16.93414	-594.11279	-142.24750	28.86218
238	1.975	977.03589	48.80969	1287.91357	-289.73907	10.25420	1271.48438	-984.28308	-39.36301	1296.82593	334.27875	144.57660	0.24121	-300.82489	-159.63985	61.74320	-1174.11182	134.53378	-17.08446	-569.43048	-146.17325	28.83273
239	1.983	978.43408	49.24118	1285.07227	-291.60455	9.32124	1271.82922	-986.98181	-39.10409	1293.82971	321.72864	144.59648	0.21149	-282.34460	-161.44370	69.23142	-1186.87109	134.39134	-17.21948	-547.18500	-149.36630	28.30492
240	1.992	979.95239	49.58569	1281.95105	-293.50302	8.40295	1272.03625	-989.53217	-38.83831	1290.68787	309.04651	144.53763	0.10844	-262.05786	-163.25217	74.48405	-1199.64294	134.17987	-17.31146	-527.60956	-151.70410	27.20490
241	2.000	981.59839	49.82961	1278.56604	-295.39423	7.52703	1272.09558	-991.88495	-38.58733	1287.41309	296.23895	144.33105	-0.06970	-240.83167	-164.73093	77.33184	-1212.43921	133.90018	-17.35812	-510.83368	-153.08258	25.61330
242	2.008	983.37219	49.96489	1274.93262	-297.23978	6.71861	1272.00195	-994.02612	-38.38827	1284.03784	283.29584	143.99458	-0.24814	-218.64813	-165.54568	78.44687	-1225.30164	133.61845	-17.36067	-496.96298	-153.41901	23.70876
243	2.017	985.25604	49.99799	1271.07556	-299.01077	6.00514	1271.75781	-995.95947	-38.26498	1280.60120	270.21759	143.68013	-0.33007	-195.28009	-165.56674	78.82938	-1238.26929	133.38391	-17.34376	-486.11685	-152.72586	21.65903
244	2.025	987.21710	49.93578	1267.03821	-300.69348	5.41000	1271.37500	-997.68994	-38.22509	1277.12622	257.03275	143.40514	-0.35955	-170.74284	-164.87906	79.12721	-1251.33789	133.13428	-17.35364	-478.49918	-151.14485	19.46452
245	2.033	989.21442	49.77717	1262.88293	-302.28326	4.94111	1270.87231	-999.21307	-38.28635	1273.60815	243.77879	143.03244	-0.47641	-145.18378	-163.61443	79.40449	-1264.48682	132.74765	-17.43504	-474.45618	-148.90955	16.86672
246	2.042	991.20349	49.52910	1258.68420	-303.77728	4.58564	1270.27112	-1000.51318	-38.49287	1270.01477	230.49887	142.59558	-0.67626	-118.73044	-161.85823	79.40900	-1277.76416	132.17435	-17.62651	-474.31311	-146.30835	13.48423
247	2.050	993.14075	49.21037	1254.52173	-305.17072	4.32060	1269.59204	-1001.56232	-38.89784	1266.30981	217.22815	142.28821	-0.81732	-91.53264	-159.68488	78.95091	-1291.24585	131.48416	-17.90648	-477.97961	-143.67078	9.14759
248	2.058	994.98920	48.84030	1250.47485	-306.45377	4.12585	1268.85327	-1002.31799	-39.54385	1262.48950	203.94998	142.15201	-0.85078	-63.82568	-157.18806	78.10552	-1304.87048	130.83286	-18.13795	-484.75616	-141.34128	4.21194
249	2.067	996.72113	48.43834	1246.62000	-307.60944	3.98168	1268.07239	-1002.73071	-40.45755	1258.60730	190.60855	142.05766	-0.85043	-35.89594	-154.46204	77.14799	-1318.44775	130.37637	-18.17394	-493.74857	-139.60437	-0.41399
250	2.075	998.31812	48.02393	1243.02808	-308.61133	3.86265	1267.26123	-1002.75885	-41.64830	1254.77539	177.17441	141.91188	-0.87141	-7.97397	-151.57796	76.32310	-1331.86597	130.15190	-18.01723	-504.44470	-138.60699	-3.76416
251	2.083	999.77002	47.60789	1239.76025	-309.42514	3.74325	1266.41870	-1002.38129	-43.09955	1251.16272	163.67508	141.71918	-0.91678	19.84232	-148.58516	75.69778	-1345.14368	130.05833	-17.77464	-516.61487	-138.31949	-5.53494
252	2.092	1001.07159	47.19305	1236.86328	-310.01746	3.60576	1265.52637	-1001.60394	-44.74846	1247.99146	150.17484	141.51810	-0.98093	47.57333	-145.52693	75.18992	-1358.30981	130.00870	-17.43759	-529.81439	-138.53537	-6.19431
253	2.100	1002.21533	46.78808	1234.36841	-310.36697	3.43883	1264.55420	-1000.46564	-46.48256	1245.49817	136.71631	141.30800	-1.06982	75.28714	-142.45201	74.67981	-1371.35327	130.05942	-16.78618	-543.42194	-138.97057	-6.42010
254	2.108	1003.18610	46.41233	1232.29773	-310.46771	3.23890	1263.46875	-999.04022	-48.15850	1243.86938	123.28397	141.01462	-1.20502	103.02469	-139.41687	74.10167	-1384.21497	130.28821	-15.55910	-557.03564	-139.41704	-6.62615
255	2.117	1003.96307	46.07580	1230.67334	-310.32452	3.02207	1262.24316	-997.43414	-49.61683	1243.19983	109.84219	140.54814	-1.40347	130.76590	-136.45714	73.44439	-1396.73474	130.60210	-13.68578	-570.53918	-139.79971	-6.91820
256	2.125	1004.52771	45.75631	1229.51770	-309.94925	2.83009	1260.86450	-995.78564	-50.70969	1243.47241	96.39368	139.92287	-1.63880	158.45938	-133.55753	72.69003	-1408.67969	130.81863	-11.31271	-583.91962	-140.13281	-7.26055
257	2.133	1004.86804	45.41381	1228.84485	-309.36191	2.71773	1259.34106	-994.24353	-51.32240	1244.56067	82.99649	139.29643	-1.83993	186.07761	-130.70502	71.79025	-1419.93750	130.85818	-8.62000	-597.16357	-140.47353	-7.60261
258	2.142	1004.97644	45.02435	1228.65845	-308.59274	2.72828	1257.70068	-992.91620	-51.35321	1246.27710	69.72144	138.82246	-1.95513	213.64279	-127.94863	70.67986	-1430.64551	130.74471	-5.64407	-610.26965	-140.89534	-7.90655
259	2.150	1004.84595	44.58594	1228.96301	-307.68103	2.87459	1255.98499	-991.84723	-50.72635	1248.44312	56.58218	138.49260	-2.00281	241.20316	-125.34451	69.28984	-1440.99353	130.49515	-2.29531	-623.27026	-141.44650	-8.15385
260	2.158	1004.47028	44.10577	1229.76453	-306.67191	3.13738	1254.24121	-991.03955	-49.47779	1250.92566	43.53372	138.16800	-2.05389	268.77847	-122.90166	67.57318	-1450.93628	130.01428	1.49123	-636.20490	-142.11389	-8.36381
261	2.167	1003.84418	43.59480	1231.05994	-305.61655	3.47612	1252.51221	-990.47473	-47.80439	1253.62268	30.52551	137.70987	-2.17809	296.32913	-120.62366	65.51644	-1460.12122	129.17189	5.67118	-649.09796	-142.84448	-8.57646
262	2.175	1002.96265	43.06596	1232.83154	-304.57574	3.84130	1250.83179	-990.10254	-46.01207	1256.43506	17.51950	137.09648	-2.37740	323.77036	-118.54800	63.12295	-1467.92212	128.07141	10.10979	-661.96631	-143.59689	-8.79792
263	2.183	1001.82550	42.52664	1235.04871	-303.61752	4.18502	1249.22620	-989.84070	-44.42150	1259.26587	4.49457	136.44449	-2.57443	350.97940	-116.72542	60.41243	-1473.56250	127.01665	14.68415	-674.82715	-144.34079	-8.99106
264	2.192	1000.44843	41.96627	1237.67114	-302.80295	4.47322	1247.72021	-989.60968	-43.26127	1262.07251	-8.54718	135.86829	-2.70377	377.76663	-115.19313	57.43762	-1476.42969	126.14460	19.40048	-687.70923	-145.02316	-9.13058
265	2.200	998.86719	41.35682	1240.65222	-302.17236	4.69314	1246.33887	-989.36011	-42.58302	1264.91626	-21.58884	135.37274	-2.78080	403.84903	-113.98998	54.27946	-1476.37036	125.34961	24.41460	-700.64691	-145.59317	-9.22766
266	2.208	997.12909	40.67111	1243.94189	-301.74301	4.84505	1245.10828	-989.06274	-42.29015	1267.90808	-34.60281	134.92979	-2.85450	428.87717	-113.15234	51.00414	-1473.66370	124.47359	29.92149	-713.64545	-146.05127	-9.30203
267	2.217	995.28027	39.89855	1247.48730	-301.51471	4.92787	1244.05518	-988.70233	-42.25381	1271.09351	-47.57767	134.53448	-2.94522	452.49307	-112.67046	47.61281	-1468.68213	123.19000	35.78819	-726.67761	-146.43604	-9.36273
268	2.225	993.35712	39.05065	1251.23462	-301.47403	4.93384	1243.20325	-988.28723	-42.40474	1274.43066	-60.56119	134.17288	-3.03665	474.35147	-112.49252	44.03429	-1461.55640	120.96637	41.29686	-739.72723	-146.78670	-9.40363
269	2.233	991.38422	38.15337	1255.13293	-301.59293	4.84872	1242.56885	-987.84644	-42.75694	1277.85535	-73.63315	133.82980	-3.10117	494.14438	-112.54222	40.14926	-1452.14246	117.62713	45.64494	-752.80670	-147.12897	-9.41075
270	2.242	989.37958	37.22762	1259.13745	-301.82642	4.65089	1242.16199	-987.41455	-43.35723	1281.31873	-86.82480	133.49051	-3.14069	511.68631	-112.71839	35.83766	-1440.27368	113.64158	48.58012	-765.93719	-147.46478	-9.38417
271	2.250	987.36096	36.28211	1263.21191	-302.11560	4.30601	1241.98926	-987.01105	-44.21024	1284.77161	-100.09329	133.12642	-3.18656	526.97021	-112.95586	31.05645	-1425.94592	109.55621	50.24653	-779.14026	-147.77568	-9.34540
272	2.258	985.34528	35.32184	1267.32764	-302.39545	3.75831	1242.05884	-986.62665	-45.25261	1288.14648	-113.39523	132.72035	-3.24566	540.09753	-113.28134	25.88540	-1409.23926	105.45612	50.71044	-792.42792	-148.05392	-9.31696
273	2.267	983.34454	34.35316	1271.45459	-302.60153	2.93248	1242.38049	-986.22467	-46.38161	1291.36487	-126.75406	132.27632	-3.28813	551.10120	-113.78217	20.52958	-1390.17651	101.16703	49.89978	-805.78461	-148.32297	-9.30389
274	2.275	981.36560	33.38100	1275.55542	-302.67444	1.75551	1242.95959	-985.74451	-47.51445	1294.35767	-140.21188	131.81538	-3.30266	559.79004	-114.56762	15.30900	-1368.74243	96.77560	47.85877	-819.18146	-148.62280	-9.30141
275	2.283	979.41754	32.40688	1279.58704	-302.56345	0.18819	1243.78784	-985.11115	-48.62357	1297.07617	-153.75192	131.37788	-3.31195	565.74463	-115.71338	10.58291	-1344.98730	92.68817	44.89296	-832.61755	-148.97726	-9.30584
276	2.292	977.51355	31.43208	1283.50586	-302.23114	-1.75345	1244.83984	-984.27875	-49.71066	1299.49890	-167.32376	130.98485	-3.32450	568.45068	-117.16211	6.61897	-1319.00781	89.15982	41.41389	-846.12817	-149.37582	-9.31532
277	2.300	975.66388	30.46194	1287.27393	-301.65741	-4.00234	1246.07629	-983.28925	-50.78545	1301.62720	-180.90366	130.61612	-3.31638	567.46631	-118.73356	3.54801	-1290.87671	86.03517	37.73005	-859.72876	-149.78229	-9.33342
278	2.308	973.87451	29.50643	1290.86267	-300.83786	-6.46333	1247.44934	-982.25812	-51.87779	1303.46436	-194.48715	130.25082	-3.26649	562.67981	-120.20912	1.42050	-1260.73022	83.13195	34.08286	-873.36975	-150.15729	-9.36265
279	2.317	972.15485	28.57795	1294.25012	-299.77673	-9.03749	1248.90784	-981.27930	-53.02376	1305.03674	-208.04788	129.87520	-3.20297	554.57483	-121.33873	0.18278	-1228.88818	80.64301	30.75632	-886.98181	-150.49162	-9.38986
280	2.325	970.51904	27.68728	1297.41528	-298.48389	-11.64333	1250.40173	-980.35315	-54.22952	1306.43274	-221.53757	129.47176	-3.18942	544.02319	-121.96819	-0.40297	-1195.75305	78.92964	27.99116	-900.54279	-150.82217	-9.39529
281	2.333	968.98297	26.83717	1300.33838	-296.97943	-14.23001	1251.88635	-979.39954	-55.47004	1307.75537	-234.92227	129.06946	-3.20785	531.75244	-122.27687	-0.66340	-1161.58484	78.16982	25.87973	-914.07825	-151.17819	-9.38375
282	2.342	967.56622	26.01804	1303.00500	-295.29709	-16.77531	1253.32446	-978.34729	-56.72336	1309.05164	-248.18155	128.74945	-3.09325	518.30945	-122.64276	-0.82306	-1126.51929	78.39920	24.48124	-927.62726	-151.53162	-9.39000
283	2.350	966.29449	25.21283	1305.40857	-293.48087	-19.26966	1254.68762	-977.21820	-57.99643	1310.32153	-261.24301	128.56332	-2.65540	504.31772	-123.21307	-0.97232	-1090.85620	79.59844	23.95605	-941.20313	-151.86353	-9.43661
284	2.358	965.19788	24.41599	1307.54114	-291.58038	-21.69366	1255.95740	-976.09650	-59.31752	1311.56250	-273.96469	128.52255	-1.82198	490.33682	-123.82451	-1.15307	-1055.18701	81.60336	24.44857	-954.74927	-152.23486	-9.50218
285	2.367	964.31122	23.64528	1309.38342	-289.65189	-24.00814	1257.12573	-975.05511	-60.71161	1312.78076	-286.22873	128.65410	-0.63550	476.61484	-124.30277	-1.39461	-1020.15454	84.11749	25.83425	-968.17352	-152.72021	-9.54345
286	2.375	963.67010	22.92311	1310.90552	-287.76553	-26.16645	1258.19324	-974.14703	-62.17751	1313.94751	-298.00211	128.98595	0.83080	463.13730	-124.65207	-1.69283	-986.18500	86.80360	27.61366	-981.49646	-153.27972	-9.54761
287	2.383	963.29846	22.25986	1312.07690	-286.01022	-28.12863	1259.16821	-973.41821	-63.67561	1314.94666	-309.28665	129.50858	2.54140	449.80569	-124.97945	-1.99847	-953.48395	89.32014	29.07212	-994.88208	-153.74155	-9.55953
288	2.392	963.20538	21.65801	1312.87390	-284.48697	-29.85969	1260.06372	-972.90985	-65.14938	1315.61389	-320.06589	130.19096	4.52481	436.54770	-125.33973	-2.25163	-922.13373	91.45614	29.65837	-1008.39972	-153.99872	-9.62917
289	2.400	963.39075	21.10873	1313.28210	-283.28918	-31.32380	1260.89282	-972.66229	-66.57202	1315.83777	-330.29208	130.99309	6.86948	423.32571	-125.72148	-2.42511	-892.04681	93.32085	29.32616	-1021.89337	-154.17957	-9.74830
290	2.408	963.84186	20.59155	1313.29382	-282.48178	-32.49126	1261.66675	-972.70917	-67.96113	1315.59192	-339.86490	131.87131	9.72339	410.11502	-126.14928	-2.53466	-862.86609	95.26611	28.45345	-1035.20935	-154.48834	-9.87251
291	2.417	964.52814	20.09056	1312.90649	-282.09552	-33.35148	1262.39661	-973.07086	-69.34105	1314.90234	-348.57596	132.81204	13.30550	396.91379	-126.66922	-2.63472	-834.05511	97.59050	27.40470	-1048.38403	-154.95947	-9.96631
292	2.425	965.41223	19.60082	1312.12549	-282.13602	-33.91753	1263.09375	-973.76770	-70.70018	1313.82642	-356.00504	133.75264	17.80055	383.74033	-127.25905	-2.77866	-805.12012	100.45332	26.29220	-1061.52844	-155.48956	-10.01343
293	2.433	966.47009	19.13158	1310.96326	-282.59488	-34.22218	1263.76611	-974.83167	-71.99139	1312.42993	-361.43869	134.41345	23.10397	370.60037	-127.83916	-2.96768	-775.75562	103.98643	25.12571	-1074.67944	-156.02631	-10.02026
294	2.442	967.69391	18.71680	1309.42883	-283.45480	-34.31281	1264.41077	-976.28662	-73.16083	1310.74890	-363.95145	134.50819	28.86325	357.46432	-128.34775	-3.16519	-745.92310	108.22327	23.97494	-1087.82349	-156.58873	-10.02569
295	2.450	969.08167	18.40096	1307.52209	-284.68866	-34.24530	1265.00684	-978.10675	-74.16403	1308.78027	-362.64780	134.28198	34.95155	344.29623	-128.80322	-3.33279	-715.85608	112.96402	22.94396	-1100.96289	-157.14587	-10.08382
296	2.458	970.63330	18.20816	1305.23682	-286.25781	-34.07411	1265.52014	-980.20587	-74.96855	1306.50256	-356.92422	134.43042	41.56219	331.10501	-129.28212	-3.44767	-685.96429	117.85231	22.09604	-1114.11206	-157.62910	-10.20145
297	2.467	972.35278	18.13387	1302.56958	-288.11276	-33.84328	1265.91589	-982.46912	-75.55095	1303.89502	-346.68716	135.34753	48.62329	317.92007	-129.82851	-3.52005	-656.76373	122.54840	21.40415	-1127.29272	-158.04448	-10.32014
298	2.475	974.24316	18.15284	1299.52393	-290.19458	-33.58041	1266.16968	-984.78369	-75.88725	1300.93982	-332.43863	136.85963	55.46045	304.73990	-130.42432	-3.58257	-628.85291	126.82823	20.73096	-1140.54407	-158.45961	-10.39790
299	2.483	976.29669	18.23212	1296.11133	-292.44049	-33.29822	1266.26843	-987.06384	-75.95773	1297.62866	-315.04056	138.63420	61.22715	291.55521	-131.00803	-3.66163	-602.85815	130.52393	19.85819	-1153.87061	-158.90288	-10.46666
300	2.492	978.49341	18.34635	1292.35107	-294.79288	-33.00842	1266.20654	-989.27148	-75.77217	1293.98633	-295.25504	140.43004	65.50661	278.38370	-131.50626	-3.76119	-579.38239	133.47636	18.54660	-1167.20337	-159.34637	-10.57155
301	2.500	980.80249	18.48168	1288.27234	-297.20395	-32.73471	1265.98608	-991.40765	-75.38271	1290.09534	-273.50534	142.03400	68.47195	265.23721	-131.90218	-3.85566	-558.95544	135.66011	16.61055	-1180.46765	-159.76353	-10.69932
302	2.508	983.18164	18.63449	1283.91956	-299.63489	-32.51177	1265.62292	-993.47644	-74.86195	1286.08435	-250.02957	143.27380	70.60016	252.07358	-132.25772	-3.92075	-541.97412	137.21916	14.03428	-1193.63757	-160.16930	-10.79649
303	2.517	985.58063	18.80626	1279.35205	-302.05255	-32.37359	1265.14783	-995.45154	-74.27058	1282.07629	-225.11124	144.10938	72.27063	238.82724	-132.63191	-3.98384	-528.71936	138.33112	11.03276	-1206.72485	-160.61539	-10.82935
304	2.525	987.94769	18.99181	1274.64246	-304.42325	-32.34319	1264.60144	-997.26642	-73.64455	1278.14441	-199.09482	144.58937	73.57440	225.48459	-133.01727	-4.09785	-519.47864	139.09607	7.86514	-1219.79456	-161.12859	-10.81633
305	2.533	990.23334	19.17978	1269.87305	-306.70633	-32.43382	1264.02722	-998.82336	-72.98930	1274.31177	-172.25491	144.73373	74.40810	212.08591	-133.39615	-4.25444	-514.63245	139.47894	4.55562	-1232.94421	-161.66138	-10.80076
306	2.542	992.39526	19.36173	1265.13354	-308.85306	-32.65605	1263.46558	-1000.02765	-72.27243	1270.57593	-144.75107	144.49954	74.65131	198.66644	-133.79919	-4.37379	-514.49573	139.35782	0.93642	-1246.21338	-162.16164	-10.79676
307	2.550	994.40631	19.53257	1260.51855	-310.81021	-33.01595	1262.94727	-1000.83392	-71.44206	1266.93225	-116.69473	143.82968	74.27831	185.23785	-134.24991	-4.39574	-518.89063	138.70789	-2.98306	-1259.55737	-162.64539	-10.79059
308	2.558	996.25671	19.69163	1256.11902	-312.52209	-33.50271	1262.48755	-1001.24847	-70.46523	1263.38672	-88.21506	142.71997	73.39960	171.80826	-134.70959	-4.34409	-526.90039	137.70238	-6.75736	-1272.92639	-163.14264	-10.78334
309	2.567	997.94806	19.84697	1252.01086	-313.93268	-34.07941	1262.08472	-1001.29193	-69.35033	1259.96301	-59.45505	141.24715	72.21390	158.38531	-135.13573	-4.28922	-537.33112	136.61528	-9.69501	-1286.31299	-163.64357	-10.78931
310	2.575	999.48602	20.01531	1248.24622	-314.99316	-34.68849	1261.72083	-1000.97504	-68.14268	1256.72375	-30.48978	139.55811	70.90681	144.96548	-135.54655	-4.27853	-549.37329	135.66986	-11.42399	-1299.72314	-164.12863	-10.80567
311	2.583	1000.87842	20.21856	1244.85315	-315.67276	-35.26963	1261.36096	-1000.30231	-66.89902	1253.78931	-1.28226	137.81911	69.57143	131.54044	-135.98264	-4.31988	-562.53003	134.94505	-12.18796	-1313.15063	-164.60898	-10.81285
312	2.592	1002.13116	20.47646	1241.84937	-315.96375	-35.77753	1260.95142	-999.28961	-65.65942	1251.31982	28.23251	136.11266	68.17779	118.11081	-136.44238	-4.40812	-576.23743	134.37228	-12.48660	-1326.52173	-165.14417	-10.76952
313	2.600	1003.23657	20.80663	1239.25732	-315.87665	-36.18811	1260.42969	-997.97760	-64.44870	1249.46118	58.07504	134.41377	66.61572	104.68079	-136.88565	-4.54352	-589.97546	133.84840	-12.68894	-1339.63025	-165.80579	-10.58593
314	2.608	1004.16669	21.23503	1237.11023	-315.43085	-36.49410	1259.74341	-996.43542	-63.31825	1248.30078	88.26761	132.69594	64.78422	91.24576	-137.28152	-4.72500	-603.50244	133.37311	-12.99647	-1352.25171	-166.60013	-10.14466
315	2.617	1004.88586	21.78886	1235.44873	-314.64883	-36.70469	1258.86841	-994.76453	-62.38710	1247.85767	118.86185	130.98381	62.63789	77.81131	-137.63620	-4.92954	-616.81396	133.03894	-13.44377	-1364.32581	-167.46501	-9.35907
316	2.625	1005.36975	22.46898	1234.31067	-313.55557	-36.85350	1257.81433	-993.08722	-61.82590	1248.09534	149.87894	129.32269	60.17147	64.42111	-137.96864	-5.11770	-630.00269	132.90433	-13.92748	-1375.90552	-168.32597	-8.19759
317	2.633	1005.60986	23.23497	1233.72107	-312.18030	-36.99807	1256.62012	-991.50665	-61.79125	1248.94019	181.29471	127.77918	57.39631	51.13013	-138.26598	-5.27378	-643.14166	132.93024	-14.33880	-1386.98914	-169.10675	-6.65859
318	2.642	1005.60608	24.02210	1233.68774	-310.56107	-37.20126	1255.33911	-990.07648	-62.36357	1250.29297	213.09006	126.40823	54.32812	37.95422	-138.48695	-5.41249	-656.23975	133.02420	-14.63980	-1397.49719	-169.72115	-4.73958
319	2.650	1005.35541	24.78033	1234.20044	-308.74997	-37.50797	1254.02368	-988.80664	-63.51517	1252.04163	245.25928	125.20424	51.00861	24.87186	-138.61012	-5.54279	-669.27234	133.10237	-14.85422	-1407.31384	-170.09254	-2.44378
320	2.658	1004.84882	25.49290	1235.23645	-306.81586	-37.93115	1252.71533	-987.67938	-65.11468	1254.08789	277.74185	124.15771	47.56035	11.84665	-138.65788	-5.65870	-682.23083	133.12656	-15.03045	-1416.27173	-170.20288	0.20634
321	2.667	1004.07971	26.15486	1236.76782	-304.84204	-38.44997	1251.44189	-986.65735	-66.96484	1256.37231	310.33759	123.29978	44.19088	-1.15881	-138.67480	-5.76265	-695.15039	133.12119	-15.19206	-1424.11987	-170.14633	3.18039
322	2.675	1003.05554	26.75742	1238.76355	-302.91827	-39.01440	1250.22461	-985.69788	-68.84736	1258.88037	342.72565	122.66248	41.12283	-14.16199	-138.69987	-5.87477	-708.08533	133.12167	-15.33234	-1430.48560	-170.08981	6.45381
323	2.683	1001.79810	27.30243	1241.17859	-301.12830	-39.55318	1249.08777	-984.77423	-70.55369	1261.62183	374.55713	122.27049	38.50190	-27.15921	-138.75809	-6.01948	-721.05969	133.10547	-15.44298	-1434.86975	-170.12485	10.04856
324	2.692	1000.33557	27.81321	1243.94739	-299.53687	-39.99189	1248.06360	-983.88190	-71.90724	1264.60010	405.41888	122.16621	36.32787	-40.14900	-138.86435	-6.20399	-734.06567	133.02429	-15.51133	-1436.83630	-170.10365	14.12061
325	2.700	998.70068	28.31745	1246.99829	-298.17932	-40.27543	1247.18750	-983.02539	-72.79230	1267.78857	434.73090	122.36946	34.42158	-53.14134	-139.03116	-6.39904	-747.09784	132.85297	-15.53517	-1436.27417	-169.56226	18.93315
326	2.708	996.92963	28.82267	1250.27148	-297.05890	-40.38091	1246.49023	-982.20435	-73.18153	1271.13086	461.83258	122.76024	32.41393	-66.15387	-139.26517	-6.55375	-760.15704	132.57973	-15.56069	-1433.28748	-167.90796	24.57104
327	2.717	995.05981	29.31608	1253.71631	-296.15396	-40.31757	1245.99170	-981.41632	-73.12978	1274.56152	486.21680	123.04147	29.85678	-79.21588	-139.54918	-6.64186	-773.24164	132.21713	-15.63600	-1427.77478	-164.81516	30.61832
328	2.725	993.12708	29.78282	1257.28442	-295.42825	-40.11549	1245.69958	-980.66766	-72.72675	1278.01660	507.67947	122.96429	26.52520	-92.36395	-139.84746	-6.67939	-786.36426	131.81180	-15.73373	-1419.29993	-160.41006	36.21920
329	2.733	991.16559	30.21735	1260.93115	-294.83813	-39.80643	1245.61194	-979.97760	-72.05369	1281.42773	526.29315	122.64104	22.66388	-105.61736	-140.14284	-6.69901	-799.55603	131.40831	-15.77914	-1407.43298	-155.16463	40.58077
330	2.742	989.20734	30.62355	1264.61487	-294.33636	-39.40251	1245.72327	-979.37311	-71.17688	1284.72681	542.26300	122.49670	18.87953	-118.96404	-140.45602	-6.72245	-812.83508	131.01694	-15.72325	-1392.08923	-149.70959	43.37698
331	2.750	987.28162	31.00804	1268.29346	-293.87372	-38.88368	1246.02625	-978.86957	-70.14505	1287.86157	555.74316	122.82149	15.74328	-132.37537	-140.82083	-6.75644	-826.19440	130.61185	-15.57868	-1373.48706	-144.52184	44.60101
332	2.758	985.41425	31.37640	1271.92224	-293.40036	-38.20401	1246.50928	-978.45013	-68.97690	1290.79407	566.63385	123.49092	13.45874	-145.83557	-141.23840	-6.80165	-839.61792	130.15764	-15.44296	-1351.86694	-139.67500	44.24837
333	2.767	983.62616	31.73677	1275.45667	-292.86884	-37.30953	1247.15515	-978.06909	-67.67884	1293.49255	574.48175	124.19835	11.83353	-159.34778	-141.66101	-6.85209	-853.09900	129.64975	-15.44021	-1327.32336	-135.00235	42.35970
334	2.775	981.93323	32.09915	1278.85596	-292.23941	-36.15501	1247.94446	-977.66931	-66.26646	1295.93567	578.65350	124.77702	10.45571	-172.89771	-142.04749	-6.88490	-866.64709	129.14053	-15.57284	-1299.89563	-130.43251	39.23176
335	2.783	980.34637	32.46744	1282.08667	-291.48334	-34.71490	1248.85864	-977.19537	-64.75029	1298.12952	578.71521	125.17353	8.92390	-186.44089	-142.42451	-6.86878	-880.27325	128.69443	-15.72092	-1269.73657	-126.08788	35.41577
336	2.792	978.87555	32.83736	1285.12329	-290.58167	-32.98842	1249.87634	-976.60095	-63.14239	1300.12097	574.78967	125.26215	7.09145	-199.94353	-142.84752	-6.79751	-893.96484	128.29935	-15.81463	-1237.16003	-122.15890	31.51231
337	2.800	977.53162	33.19942	1287.94678	-289.52234	-31.00084	1250.96814	-975.84576	-61.48982	1301.98279	567.59003	124.90854	5.19428	-213.39711	-143.32935	-6.68866	-907.67767	127.89056	-15.87718	-1202.57629	-118.76003	27.96416
338	2.808	976.31757	33.54317	1290.53821	-288.30011	-28.80013	1252.10193	-974.89240	-59.86832	1303.77356	557.97864	124.23099	3.68492	-226.77753	-143.87195	-6.52479	-921.35504	127.45064	-15.91417	-1166.39197	-115.90302	25.00603
339	2.817	975.21863	33.87172	1292.87952	-286.91898	-26.44881	1253.25195	-973.72516	-58.34832	1305.51270	546.56647	123.56108	2.83024	-240.00235	-144.54573	-6.21844	-934.96344	127.00791	-15.90406	-1128.93604	-113.58592	22.76722
340	2.825	974.20984	34.20575	1294.96191	-285.39441	-24.01882	1254.39954	-972.36859	-56.97586	1307.18372	533.83563	123.08281	2.48874	-252.91690	-145.47861	-5.64042	-948.51038	126.58434	-15.87916	-1090.47766	-111.89378	21.38630
341	2.833	973.28430	34.55957	1296.78174	-283.75916	-21.58783	1255.52625	-970.87695	-55.76752	1308.74841	520.34302	122.69168	2.33744	-265.33411	-146.76584	-4.66924	-962.01849	126.18709	-15.90674	-1051.35498	-111.00214	21.02526
342	2.842	972.47345	34.92533	1298.32800	-282.07065	-19.22566	1256.61035	-969.31989	-54.71391	1310.16028	506.61172	122.18768	2.16908	-277.13287	-148.43044	-3.23617	-975.49304	125.79967	-16.00220	-1012.15802	-111.02802	21.75621
343	2.850	971.84039	35.28080	1299.57751	-280.41138	-16.98448	1257.63074	-967.78119	-53.78426	1311.37488	492.97186	121.50578	1.92205	-288.31491	-150.46414	-1.34235	-988.93274	125.39496	-16.11650	-973.77484	-111.83561	23.37668
344	2.858	971.45721	35.59811	1300.49890	-278.87753	-14.91108	1258.57825	-966.35510	-52.93312	1312.35034	479.53320	120.81037	1.62525	-298.94745	-152.82149	0.97734	-1002.34528	124.99734	-16.18844	-937.15125	-113.03999	25.31834
345	2.867	971.37762	35.85175	1301.05823	-277.56290	-13.06301	1259.46350	-965.14471	-52.12033	1313.04663	466.24237	120.31804	1.35291	-309.07434	-155.35486	3.71423	-1015.72021	124.69772	-16.18739	-902.87732	-114.27762	26.86660
346	2.875	971.61835	36.02776	1301.22534	-276.54608	-11.50364	1260.31482	-964.25952	-51.31860	1313.43140	452.97858	120.02974	1.15875	-318.66992	-157.82455	6.93198	-1029.01892	124.57394	-16.12625	-870.90192	-115.46741	27.59560
347	2.883	972.15735	36.12420	1300.97852	-275.88281	-10.28314	1261.16699	-963.79523	-50.49508	1313.48438	439.64984	119.79947	1.07091	-327.58075	-159.98903	10.79986	-1042.23352	124.57953	-16.05945	-840.58551	-116.78836	27.53049
348	2.892	972.94629	36.14534	1300.30676	-275.60144	-9.42636	1262.04626	-963.81488	-49.61164	1313.19250	426.25439	119.56922	1.09118	-335.40042	-161.70218	15.59417	-1055.42432	124.54508	-16.05035	-811.05505	-118.47344	26.90537
349	2.900	973.92957	36.09547	1299.21252	-275.70300	-8.92839	1262.96130	-964.34955	-48.65340	1312.54321	412.86414	119.37008	1.15697	-341.33923	-162.97751	21.60887	-1068.65991	124.35046	-16.10322	-781.59753	-120.68324	25.95102
350	2.908	975.05908	35.97586	1297.71155	-276.16550	-8.74960	1263.89978	-965.40662	-47.64728	1311.52576	399.54630	119.19627	1.16713	-344.21933	-163.97499	28.99124	-1081.95435	124.02223	-16.16827	-751.85181	-123.51778	24.90694
351	2.917	976.29822	35.78564	1295.82507	-276.95032	-8.82119	1264.83252	-966.97009	-46.65182	1310.13977	386.31396	118.96712	1.04832	-342.70535	-164.93263	37.63670	-1095.28931	123.62688	-16.23612	-721.82935	-127.00826	24.02115
352	2.925	977.62280	35.52044	1293.57007	-278.01343	-9.06797	1265.71997	-968.99316	-45.72043	1308.40588	373.13263	118.59818	0.79701	-335.74930	-166.09702	47.17525	-1108.65894	123.16863	-16.36178	-691.86462	-131.02457	23.43411
353	2.933	979.02783	35.17563	1290.95984	-279.31921	-9.42841	1266.52087	-971.39191	-44.86593	1306.36707	359.94470	118.12043	0.49201	-323.10013	-167.65686	56.90497	-1122.04883	122.63971	-16.57035	-662.51917	-135.26111	23.08666
354	2.942	980.52826	34.75425	1288.00842	-280.84381	-9.85752	1267.20081	-974.05182	-44.06534	1304.07544	346.71463	117.69065	0.23293	-305.66269	-169.67326	65.73618	-1135.39783	122.14474	-16.78559	-634.48456	-139.36137	22.75249
355	2.950	982.14630	34.26106	1284.72839	-282.56201	-10.32487	1267.73853	-976.85162	-43.28817	1301.57690	333.46317	117.43037	0.04697	-285.23709	-172.02345	72.51834	-1148.67419	121.82903	-16.91253	-608.48480	-143.03717	22.14903
356	2.958	983.89899	33.69350	1281.12634	-284.43518	-10.81448	1268.12842	-979.68530	-42.50768	1298.90308	320.23547	117.33543	-0.08908	-263.43073	-174.40326	76.72152	-1161.97607	121.65127	-16.97103	-585.15527	-146.08853	21.04118
357	2.967	985.79492	33.04905	1277.20313	-286.41635	-11.31465	1268.37512	-982.47003	-41.70424	1296.06946	307.04211	117.33029	-0.17418	-240.77246	-176.43973	78.77029	-1175.43884	121.43204	-17.07524	-564.96436	-148.36835	19.32516
358	2.975	987.83124	32.33134	1272.96265	-288.46182	-11.80529	1268.48621	-985.14545	-40.88500	1293.07361	293.84119	117.28638	-0.21787	-217.03735	-177.87984	79.62023	-1189.03638	121.08881	-17.29006	-548.17334	-149.79047	17.08765
359	2.983	989.98584	31.54518	1268.42810	-290.53510	-12.26068	1268.46826	-987.66229	-40.09728	1289.90198	280.57782	117.09724	-0.27588	-192.05365	-178.68256	80.04569	-1202.56006	120.67657	-17.54096	-534.83374	-150.36855	14.55358
360	2.992	992.21625	30.69483	1263.65442	-292.60461	-12.65654	1268.33142	-989.96252	-39.40432	1286.55066	267.23306	116.79573	-0.38297	-165.91852	-178.93646	80.29760	-1215.85071	120.28303	-17.67989	-524.92047	-150.19633	11.89580
361	3.000	994.47058	29.78517	1258.73242	-294.64069	-12.97037	1268.09302	-991.97125	-38.84972	1283.04395	253.84175	116.47804	-0.51386	-138.78293	-178.75752	80.26723	-1228.97168	119.94926	-17.63814	-518.54388	-149.41151	9.07759
362	3.008	996.69672	28.82184	1253.77856	-296.61118	-13.18517	1267.77478	-993.61670	-38.46078	1279.43542	240.47089	116.16499	-0.63676	-110.75850	-178.25577	79.82396	-1242.08374	119.66699	-17.48391	-516.00916	-148.20319	5.91142
363	3.017	998.84406	27.81743	1248.91565	-298.47729	-13.29838	1267.39746	-994.85388	-38.28435	1275.79504	227.15323	115.81648	-0.75472	-82.00085	-177.51648	79.00072	-1255.28247	119.42294	-17.34460	-517.61426	-146.83244	2.35606
364	3.025	1000.87042	26.79447	1244.25366	-300.19513	-13.32603	1266.97620	-995.65924	-38.39563	1272.19104	213.84583	115.40901	-0.87551	-52.76059	-176.58997	77.96983	-1268.59070	119.19961	-17.31007	-523.37054	-145.63174	-1.17913
365	3.033	1002.75159	25.77220	1239.88110	-301.72095	-13.29559	1266.51807	-996.01331	-38.85495	1268.68799	200.48605	114.97580	-0.98537	-23.30856	-175.51598	76.92079	-1282.00085	118.94995	-17.39169	-532.84821	-144.90543	-3.98735
366	3.042	1004.48193	24.74925	1235.86072	-303.01273	-13.23254	1266.01831	-995.91028	-39.65865	1265.37073	187.07996	114.59866	-1.06984	6.18430	-174.34183	75.96236	-1295.47217	118.63551	-17.50924	-545.08203	-144.73801	-5.65526
367	3.050	1006.06665	23.70174	1232.23010	-304.03104	-13.15346	1265.45898	-995.37494	-40.72998	1262.36951	173.69931	114.31020	-1.13203	35.68860	-173.08961	75.08738	-1308.87061	118.26950	-17.53516	-558.71545	-144.95456	-6.36553
368	3.058	1007.51605	22.60030	1229.00610	-304.74298	-13.07128	1264.81335	-994.45813	-41.94799	1259.85339	160.38831	114.04614	-1.17844	65.23779	-171.74336	74.20473	-1322.00696	117.90164	-17.38276	-572.60156	-145.31870	-6.60643
369	3.067	1008.83984	21.43056	1226.19604	-305.12729	-13.00305	1264.05298	-993.22583	-43.17855	1257.99756	147.10971	113.74590	-1.20298	94.82047	-170.31094	73.23768	-1334.79736	117.62402	-16.95573	-586.25250	-145.69995	-6.76701
370	3.075	1010.03680	20.20029	1223.80896	-305.17819	-12.96780	1263.15576	-991.76160	-44.27560	1256.94592	133.79459	113.37264	-1.22817	124.36801	-168.86540	72.19954	-1347.26465	117.57564	-16.04386	-599.65039	-146.07037	-7.00674
371	3.083	1011.08527	18.93535	1221.86292	-304.90540	-12.97220	1262.11243	-990.16376	-45.06374	1256.77429	120.42215	112.86446	-1.34341	153.82797	-167.49135	71.14559	-1359.40649	117.82160	-14.46098	-612.89441	-146.44086	-7.33565
372	3.092	1011.94586	17.66785	1220.38501	-304.33191	-12.99920	1260.92822	-988.53479	-45.34085	1257.46179	107.04453	112.22478	-1.60933	183.19864	-166.20383	70.05811	-1371.21985	118.20081	-12.27064	-626.06433	-146.83064	-7.70742
373	3.100	1012.57941	16.41606	1219.40027	-303.49411	-13.01362	1259.62061	-986.98065	-44.92629	1258.89807	93.73325	111.57918	-1.94488	212.49911	-164.96440	68.83421	-1382.74670	118.39076	-9.69085	-639.19171	-147.27736	-8.05662
374	3.108	1012.96497	15.17262	1218.91992	-302.43982	-12.97606	1258.21545	-985.60254	-43.74133	1260.91370	80.51187	111.04640	-2.19822	241.75705	-163.77281	67.38828	-1393.90723	118.18323	-6.79256	-652.27344	-147.82846	-8.33147
375	3.117	1013.09955	13.91312	1218.94238	-301.22476	-12.85875	1256.74353	-984.46381	-41.89312	1263.30200	67.36002	110.63760	-2.29870	270.99930	-162.68036	65.70386	-1404.36279	117.67717	-3.45190	-665.32056	-148.49025	-8.53213
376	3.125	1012.98499	12.61583	1219.45850	-299.90970	-12.65884	1255.23914	-983.55676	-39.71960	1265.84753	54.25259	110.28471	-2.29399	300.20700	-161.73404	63.80055	-1413.68445	117.15989	0.40984	-678.36774	-149.21231	-8.69886
377	3.133	1012.61914	11.28090	1220.45007	-298.55737	-12.39670	1253.73755	-982.81097	-37.66532	1268.39233	41.15775	109.87793	-2.28326	329.30533	-160.95422	61.70778	-1421.52722	116.85786	4.65960	-691.43506	-149.93826	-8.86057
378	3.142	1011.99646	9.93157	1221.88757	-297.23041	-12.10190	1252.27563	-982.14990	-35.99033	1270.91028	28.03195	109.31230	-2.34783	358.17612	-160.33231	59.45478	-1427.51685	116.93692	9.12495	-704.52283	-150.63748	-9.00788
379	3.150	1011.11584	8.59516	1223.73364	-295.99179	-11.79900	1250.89453	-981.53174	-34.66525	1273.49512	14.85760	108.59499	-2.51099	386.60165	-159.83940	57.05826	-1431.20801	117.60480	13.96223	-717.63190	-151.27998	-9.11531
380	3.158	1009.99097	7.29231	1225.93970	-294.89935	-11.50235	1249.63721	-980.92957	-33.58420	1276.25427	1.65836	107.86530	-2.73247	414.19626	-159.46149	54.52416	-1432.30005	118.89675	19.72220	-730.76013	-151.83395	-9.18053
381	3.167	1008.64844	6.04153	1228.44507	-293.99475	-11.22440	1248.54541	-980.31708	-32.73374	1279.21985	-11.53934	107.24855	-2.95145	440.45895	-159.18152	51.84488	-1430.73987	120.36372	26.88440	-743.90045	-152.29866	-9.22733
382	3.175	1007.12018	4.85274	1231.18408	-293.29800	-10.98694	1247.65137	-979.69672	-32.16324	1282.34058	-24.73349	106.77832	-3.12267	464.91183	-158.89835	48.96133	-1426.62439	121.23183	35.24647	-757.06024	-152.69229	-9.27521
383	3.183	1005.44275	3.71081	1234.09436	-292.81036	-10.82207	1246.97498	-979.11768	-31.92198	1285.52295	-37.94870	106.42966	-3.22021	487.21567	-158.45016	45.73371	-1420.03613	120.90057	43.72598	-770.27051	-153.02228	-9.32367
384	3.192	1003.66144	2.57673	1237.11938	-292.51923	-10.76406	1246.52844	-978.65234	-32.02039	1288.67578	-51.22098	106.12796	-3.25128	507.24643	-157.74556	41.99470	-1410.84937	119.17244	50.82383	-783.56036	-153.30775	-9.35633
385	3.200	1001.82898	1.40514	1240.20935	-292.39984	-10.84431	1246.31946	-978.35211	-32.41291	1291.73682	-64.55313	105.80865	-3.25410	525.11340	-156.77884	37.66724	-1398.79565	116.20138	55.47613	-796.92633	-153.59311	-9.35615
386	3.208	999.99561	0.15849	1243.32629	-292.41650	-11.09804	1246.35132	-978.22296	-33.01244	1294.67053	-77.92093	105.46951	-3.26841	541.03040	-155.56210	32.84144	-1383.81592	112.49221	57.61223	-810.33984	-153.90428	-9.32986
387	3.217	998.19696	-1.18533	1246.44849	-292.52347	-11.57135	1246.62268	-978.24048	-33.72330	1297.45313	-91.32980	105.12485	-3.30755	555.10852	-154.14986	27.74092	-1366.11914	108.78560	57.91676	-823.77802	-154.22775	-9.30408
388	3.225	996.44788	-2.63760	1249.56177	-292.66470	-12.31300	1247.12793	-978.37152	-34.47626	1300.07068	-104.81082	104.77119	-3.34786	567.25781	-152.65567	22.65527	-1345.83923	105.53786	57.03614	-837.24231	-154.55136	-9.29251
389	3.233	994.74615	-4.20789	1252.65210	-292.77664	-13.35946	1247.85730	-978.57410	-35.23730	1302.52649	-118.38089	104.39474	-3.36225	577.13696	-151.22845	17.95637	-1322.88232	102.59056	55.14083	-850.75146	-154.88287	-9.28633
390	3.242	993.08307	-5.89752	1255.70178	-292.79803	-14.72810	1248.79626	-978.78857	-35.99121	1304.83582	-132.02042	103.99724	-3.36301	584.11719	-150.07130	14.04923	-1297.15564	99.63991	52.27380	-864.31799	-155.21176	-9.27705
391	3.250	991.45465	-7.68968	1258.68457	-292.68179	-16.41487	1249.92236	-978.94098	-36.73730	1307.01123	-145.67905	103.60622	-3.38729	587.49487	-149.34926	11.05123	-1268.77856	96.73024	48.73980	-877.93549	-155.50211	-9.27552
392	3.258	989.86377	-9.55968	1261.56299	-292.39981	-18.38936	1251.20007	-978.94763	-37.50360	1309.04858	-159.32797	103.23486	-3.44238	586.89612	-149.02396	8.54739	-1238.03052	94.06949	44.94545	-891.57892	-155.74777	-9.28901
393	3.267	988.31622	-11.49219	1264.29541	-291.94101	-20.59213	1252.58276	-978.71759	-38.33322	1310.91772	-172.97995	102.86557	-3.48712	582.50305	-148.89322	5.97582	-1205.21912	91.75515	41.19040	-905.20721	-155.99590	-9.28781
394	3.275	986.81989	-13.48199	1266.84167	-291.30634	-22.94922	1254.01868	-978.17511	-39.24509	1312.57031	-186.63620	102.49843	-3.47642	575.05310	-148.75131	3.34791	-1170.68506	89.89803	37.81908	-918.80212	-156.29117	-9.24388
395	3.283	985.38220	-15.52515	1269.16663	-290.50226	-25.40222	1255.45715	-977.31146	-40.24278	1313.96191	-200.25949	102.17552	-3.41316	565.55078	-148.49716	1.25892	-1134.85352	88.68114	35.22277	-932.40094	-156.63193	-9.18629
396	3.292	984.00452	-17.61198	1271.24316	-289.53653	-27.92113	1256.85437	-976.22974	-41.35285	1315.06750	-213.80661	101.93709	-3.33827	554.65881	-148.21248	0.07205	-1098.19775	88.08009	33.49970	-946.03809	-157.00421	-9.16515
397	3.300	982.68365	-19.71626	1273.05652	-288.41937	-30.48296	1258.17493	-975.09955	-42.60470	1315.90051	-227.23642	101.78574	-3.25136	542.52344	-148.07191	-0.48450	-1061.15613	87.85153	32.45959	-959.67676	-157.41022	-9.18901
398	3.308	981.42346	-21.79000	1274.60413	-287.16635	-33.04813	1259.39075	-974.03833	-43.96788	1316.52502	-240.46927	101.71985	-3.05115	529.34204	-148.12373	-0.85995	-1024.08850	87.96362	32.05169	-973.25397	-157.83408	-9.23442
399	3.317	980.24530	-23.78465	1275.88965	-285.80148	-35.55924	1260.48059	-973.06030	-45.33923	1317.01746	-253.36295	101.77232	-2.58326	515.62878	-148.30794	-1.24936	-987.34430	88.69030	32.43892	-986.79254	-158.20044	-9.30324
400	3.325	979.18958	-25.68677	1276.91223	-284.36209	-37.95043	1261.43237	-972.12976	-46.60715	1317.40234	-265.75369	101.98652	-1.74416	501.83627	-148.63409	-1.60602	-951.39258	90.16357	33.54361	-1000.41144	-158.41956	-9.43957
401	3.333	978.31250	-27.52669	1277.65869	-282.90454	-40.15520	1262.24731	-971.23206	-47.72904	1317.63293	-277.53439	102.41759	-0.51567	488.10654	-149.17618	-1.82608	-916.84869	92.09507	34.76262	-1014.14288	-158.53548	-9.64721
402	3.342	977.67645	-29.35737	1278.10693	-281.50598	-42.11487	1262.93994	-970.40826	-48.74995	1317.62866	-288.69766	103.15161	1.07669	474.42856	-149.90318	-1.91497	-884.25208	94.04797	35.33261	-1027.80811	-158.75374	-9.81905
403	3.350	977.33252	-31.22838	1278.23132	-280.25891	-43.78840	1263.53723	-969.74896	-49.75169	1317.32813	-299.29361	104.21376	3.00878	460.84616	-150.62238	-1.99153	-853.66089	95.90192	34.95308	-1041.21729	-159.22171	-9.84208
404	3.358	977.30194	-33.16562	1278.00452	-279.26147	-45.15877	1264.07349	-969.36523	-50.79386	1316.70972	-309.33951	105.47304	5.29946	447.42868	-151.17947	-2.12534	-824.46265	97.95797	33.90051	-1054.39722	-159.85547	-9.75782
405	3.367	977.57013	-35.16661	1277.40393	-278.60165	-46.22981	1264.57849	-969.35925	-51.91451	1315.78137	-318.74649	106.68033	8.03955	434.15854	-151.60361	-2.27866	-795.67859	100.60361	32.59189	-1067.51257	-160.46388	-9.70973
406	3.375	978.09167	-37.20181	1276.41919	-278.33740	-47.01168	1265.06799	-969.79822	-53.15301	1314.56128	-327.26474	107.59918	11.37498	420.96439	-151.99599	-2.41526	-766.48035	103.96621	31.27655	-1080.66687	-160.97305	-9.75153
407	3.383	978.79919	-39.20786	1275.04968	-278.48654	-47.50687	1265.54346	-970.69720	-54.52073	1313.06567	-334.42905	108.16165	15.45849	407.80624	-152.42546	-2.54484	-736.53162	107.85488	30.08452	-1093.85950	-161.42677	-9.82030
408	3.392	979.62262	-41.10485	1273.30017	-279.03531	-47.71283	1265.99756	-972.03076	-55.96320	1311.30505	-339.55307	108.51669	20.40470	394.68808	-152.91675	-2.68224	-706.08502	111.92167	29.09752	-1107.05786	-161.85550	-9.85771
409	3.400	980.51355	-42.84407	1271.18579	-279.95782	-47.64008	1266.41284	-973.76062	-57.38523	1309.27686	-341.83347	108.91338	26.28085	381.60837	-153.44682	-2.83240	-675.88818	115.82625	28.30915	-1120.24988	-162.27432	-9.86465
410	3.408	981.45679	-44.42766	1268.73047	-281.22824	-47.32594	1266.75854	-975.84412	-58.70797	1306.95374	-340.46597	109.58557	33.13775	368.52975	-153.98656	-2.98304	-646.92993	119.27223	27.57456	-1133.43848	-162.71735	-9.88683
411	3.417	982.46143	-45.88117	1265.95374	-282.81790	-46.82671	1266.99768	-978.21655	-59.89437	1304.28503	-334.74258	110.71366	40.93539	355.40732	-154.53407	-3.11216	-620.10480	121.97414	26.60275	-1146.61938	-163.19696	-9.98488
412	3.425	983.54797	-47.22386	1262.86597	-284.68570	-46.19518	1267.09863	-980.77606	-60.92337	1301.22363	-324.34116	112.35081	49.23612	342.22861	-155.08578	-3.22360	-595.98755	123.73142	25.05705	-1159.78845	-163.69193	-10.17164
413	3.433	984.73981	-48.46380	1259.47546	-286.77722	-45.46862	1267.04199	-983.39410	-61.74624	1297.75012	-309.67007	114.34457	57.05055	329.02451	-155.62439	-3.34468	-574.84827	124.58783	22.75867	-1172.96021	-164.17911	-10.38485
414	3.442	986.05811	-49.60783	1255.79858	-289.03455	-44.67643	1266.82251	-985.95251	-62.29064	1293.88354	-291.70963	116.41569	63.32860	315.84653	-156.13190	-3.49017	-556.79993	124.79351	19.76807	-1186.16211	-164.65140	-10.54689
415	3.450	987.51776	-50.67007	1251.85986	-291.40381	-43.85381	1266.44946	-988.38556	-62.52391	1289.69031	-271.39456	118.35766	67.69508	302.71848	-156.59445	-3.64782	-541.92212	124.58843	16.27137	-1199.41064	-165.12035	-10.62738
416	3.458	989.12030	-51.66959	1247.68982	-293.83463	-43.04673	1265.94470	-990.67786	-62.47756	1285.28589	-249.25998	120.10446	70.58009	289.59714	-157.01956	-3.78624	-530.37793	124.13553	12.45223	-1212.70581	-165.59872	-10.64796
417	3.467	990.84711	-52.61858	1243.32544	-296.27771	-42.30134	1265.33557	-992.81262	-62.19099	1280.80322	-225.59305	121.62090	72.69316	276.39987	-157.44666	-3.87301	-522.51416	123.57771	8.40468	-1226.04370	-166.08081	-10.65351
418	3.475	992.66235	-53.51864	1238.81470	-298.68631	-41.64738	1264.64832	-994.73962	-61.67982	1276.35291	-200.66617	122.83047	74.46976	263.08237	-157.91118	-3.90540	-518.79504	122.98167	4.11737	-1239.41687	-166.55148	-10.67757
419	3.483	994.52179	-54.37228	1234.22083	-301.01736	-41.09456	1263.90393	-996.39746	-60.96337	1272.01392	-174.76059	123.63224	75.90975	249.66782	-158.40338	-3.92874	-519.52698	122.27132	-0.35215	-1252.80847	-166.99998	-10.71646
420	3.492	996.37775	-55.18323	1229.61841	-303.22684	-40.63779	1263.11926	-997.74860	-60.08286	1267.83813	-148.07596	123.93507	76.77898	236.20248	-158.89059	-3.99624	-524.50610	121.33223	-4.65296	-1266.20142	-167.42017	-10.73431
421	3.500	998.18402	-55.94415	1225.08508	-305.26654	-40.25845	1262.31262	-998.78186	-59.09113	1263.86096	-120.73166	123.69403	76.89445	222.72702	-159.36050	-4.10618	-532.94745	120.17622	-8.21401	-1279.59180	-167.81985	-10.71254
422	3.508	999.90674	-56.65230	1220.69397	-307.08798	-39.92547	1261.50500	-999.46875	-58.01458	1260.11633	-92.88150	122.95488	76.27528	209.27451	-159.81360	-4.21109	-543.90918	118.98483	-10.62234	-1292.97217	-168.23399	-10.68837
423	3.517	1001.52887	-57.33832	1216.50623	-308.64880	-39.60197	1260.71655	-999.73584	-56.82813	1256.64124	-64.73880	121.86829	75.14016	195.87051	-160.24529	-4.28270	-556.59991	117.97832	-11.91474	-1306.29700	-168.72052	-10.71031
424	3.525	1003.04614	-58.06115	1212.56470	-309.91797	-39.25532	1259.95630	-999.52734	-55.51428	1253.48730	-36.45547	120.60354	73.77559	182.53348	-160.66670	-4.32624	-570.22601	117.23685	-12.48750	-1319.48413	-169.33162	-10.75031
425	3.533	1004.46307	-58.88201	1208.89380	-310.87875	-38.86160	1259.21594	-998.88000	-54.13498	1250.75269	-8.06238	119.26854	72.38477	169.25180	-161.11288	-4.34389	-584.04883	116.68253	-12.75937	-1332.44556	-170.06763	-10.68814
426	3.542	1005.78918	-59.84897	1205.50696	-311.52783	-38.40029	1258.47180	-997.88562	-52.81045	1248.58276	20.46469	117.93931	71.05019	155.98257	-161.60345	-4.33351	-597.68542	116.21111	-12.97521	-1345.10913	-170.87419	-10.38606
427	3.550	1007.02875	-60.98697	1202.41650	-311.86972	-37.85664	1257.69141	-996.61987	-51.66331	1247.11475	49.16400	116.69849	69.75698	142.70407	-162.10934	-4.31777	-611.08264	115.80457	-13.24561	-1357.43054	-171.70648	-9.76078
428	3.558	1008.16644	-62.26928	1199.63611	-311.91144	-37.23879	1256.84485	-995.14746	-50.80576	1246.41675	78.09753	115.62563	68.41634	129.43066	-162.56790	-4.33538	-624.30798	115.51850	-13.60074	-1369.38269	-172.57230	-8.80516
429	3.567	1009.16241	-63.58659	1197.17395	-311.65991	-36.58811	1255.91736	-993.56238	-50.34291	1246.46143	107.32565	114.75208	66.90874	116.16962	-162.94185	-4.39640	-637.44971	115.35950	-13.99997	-1380.92505	-173.49069	-7.55785
430	3.575	1009.96881	-64.78876	1195.02783	-311.12292	-35.96609	1254.91772	-991.98248	-50.35626	1247.14807	136.85764	114.04093	65.15246	102.90750	-163.24641	-4.48312	-650.58435	115.23659	-14.37296	-1391.99976	-174.42368	-6.04011
431	3.583	1010.55884	-65.78181	1193.19531	-310.31491	-35.42981	1253.87366	-990.50653	-50.88187	1248.35083	166.65524	113.47411	63.16782	89.64307	-163.49213	-4.59364	-663.73938	115.07817	-14.66748	-1402.56079	-175.27222	-4.23728
432	3.592	1010.93713	-66.55701	1191.67957	-309.26605	-35.01295	1252.81763	-989.18726	-51.90400	1249.95752	196.67245	113.12157	61.04137	76.39331	-163.66595	-4.73271	-676.86951	114.92430	-14.86425	-1412.56750	-175.95148	-2.13768
433	3.600	1011.12604	-67.14429	1190.48438	-308.02594	-34.71606	1251.77795	-988.04010	-53.36126	1251.88745	226.85962	113.06995	58.80831	63.16751	-163.78761	-4.88754	-689.92310	114.85598	-14.97944	-1421.94263	-176.47098	0.24689
434	3.608	1011.14862	-67.57823	1189.60791	-306.66031	-34.50932	1250.77917	-987.06409	-55.14950	1254.09717	257.15930	113.34053	56.41630	49.96719	-163.91234	-5.05104	-702.92273	114.88665	-15.07306	-1430.54907	-176.90778	2.90020
435	3.617	1011.02014	-67.89660	1189.04700	-305.24536	-34.34448	1249.84631	-986.25336	-57.11079	1256.57361	287.53134	113.91518	53.79642	36.79745	-164.07437	-5.22954	-715.93518	114.95313	-15.21769	-1438.18140	-177.27399	5.81272
436	3.625	1010.74707	-68.14258	1188.79907	-303.85901	-34.16639	1249.00842	-985.59857	-59.02691	1259.30994	317.95206	114.81777	50.96420	23.66595	-164.25983	-5.42280	-728.99377	114.96191	-15.43593	-1444.51611	-177.45740	8.94274
437	3.633	1010.33282	-68.36155	1188.85803	-302.56946	-33.92776	1248.29822	-985.08136	-60.65666	1262.27307	348.34537	116.12595	48.08297	10.57816	-164.44803	-5.61589	-742.07458	114.82716	-15.68097	-1449.04907	-177.32774	12.18725
438	3.642	1009.78387	-68.59427	1189.20898	-301.42551	-33.60722	1247.75024	-984.67426	-61.82562	1265.39563	378.48917	117.90939	45.40045	-2.48483	-164.66306	-5.78310	-755.14111	114.51900	-15.87049	-1451.20044	-176.83258	15.49687
439	3.650	1009.11292	-68.86765	1189.82935	-300.45062	-33.21262	1247.39893	-984.34436	-62.49126	1268.60718	407.97266	120.17828	43.06985	-15.57281	-164.94745	-5.91104	-768.20490	114.09126	-15.95598	-1450.59680	-175.92273	19.00889
440	3.658	1008.33905	-69.19604	1190.69019	-299.64374	-32.76384	1247.26990	-984.05042	-62.70943	1271.86621	436.21747	122.83224	40.99777	-28.72316	-165.30312	-6.01658	-781.32513	113.64071	-15.95837	-1447.17969	-174.45044	22.87692
441	3.667	1007.48413	-69.59126	1191.75720	-298.98734	-32.26936	1247.37085	-983.74969	-62.56164	1275.15454	462.53525	125.68037	38.84210	-41.93176	-165.69124	-6.12306	-794.53925	113.22456	-15.91979	-1440.96045	-172.24371	26.94184
442	3.675	1006.56665	-70.05396	1192.99023	-298.45590	-31.71597	1247.68909	-983.42017	-62.12754	1278.45068	486.26074	128.51646	36.15210	-55.18140	-166.06636	-6.23821	-807.82227	112.81889	-15.85295	-1431.77673	-169.28514	30.71954
443	3.683	1005.59650	-70.55659	1194.34546	-298.01971	-31.07570	1248.19885	-983.07159	-61.48684	1281.71399	506.96542	131.12691	32.58884	-68.47232	-166.40414	-6.35789	-821.13495	112.37454	-15.77909	-1419.41284	-165.79532	33.70259
444	3.692	1004.58051	-71.05460	1195.78027	-297.64551	-30.31452	1248.87256	-982.73566	-60.70868	1284.89038	524.61072	133.40369	28.16431	-81.81151	-166.72955	-6.46170	-834.48212	111.89868	-15.76384	-1403.85291	-162.12064	35.56650
445	3.700	1003.52820	-71.51081	1197.25708	-297.29639	-29.39358	1249.68811	-982.44904	-59.83600	1287.92700	539.47668	135.52872	23.30804	-95.19667	-167.10292	-6.52177	-847.89417	111.45236	-15.83154	-1385.28320	-158.51079	36.14231
446	3.708	1002.44983	-71.90311	1198.74609	-296.93457	-28.27238	1250.62842	-982.24323	-58.89401	1290.78870	551.87085	137.84145	18.61517	-108.62616	-167.54709	-6.53580	-861.37396	111.07202	-15.91882	-1363.90088	-155.02609	35.39684
447	3.717	1001.35425	-72.22277	1200.22205	-296.52747	-26.92083	1251.67993	-982.13519	-57.90960	1293.47131	561.80328	140.51630	14.50168	-122.10603	-168.01358	-6.53582	-874.90088	110.73817	-15.95711	-1339.81311	-151.64790	33.52843
448	3.725	1000.25262	-72.47359	1201.65991	-296.05093	-25.32789	1252.83020	-982.11108	-56.91206	1295.99622	568.81934	143.48787	11.09464	-135.64212	-168.43883	-6.55902	-888.46643	110.42248	-15.92571	-1313.11377	-148.40063	30.96549
449	3.733	999.15845	-72.67247	1203.03259	-295.48923	-23.49505	1254.06653	-982.11444	-55.92096	1298.38171	572.12457	146.54247	8.33992	-149.23215	-168.81088	-6.61076	-902.06348	110.09602	-15.86602	-1283.98438	-145.36351	28.18315
450	3.742	998.08911	-72.85388	1204.31494	-294.83530	-21.42764	1255.37415	-982.05920	-54.94389	1300.62427	571.03857	149.30461	6.11558	-162.85364	-169.16309	-6.66338	-915.66290	109.70878	-15.87361	-1252.70630	-142.62361	25.53052
451	3.750	997.07153	-73.06703	1205.49048	-294.08832	-19.13494	1256.73352	-981.85974	-53.99092	1302.70557	565.54333	151.25806	4.33081	-176.46680	-169.52039	-6.69608	-929.24377	109.24921	-15.99574	-1219.60168	-140.22147	23.19978
452	3.758	996.13855	-73.35012	1206.54980	-293.24884	-16.63197	1258.12109	-981.45569	-53.08434	1304.61658	556.41931	152.04488	3.02891	-190.04680	-169.88071	-6.70907	-942.83167	108.78958	-16.15673	-1184.94836	-138.15190	21.30028
453	3.767	995.31531	-73.70229	1207.48242	-292.31729	-13.93943	1259.50989	-980.81891	-52.24327	1306.37256	544.80432	151.82962	2.27195	-203.58936	-170.24808	-6.68927	-956.47327	108.40211	-16.24650	-1148.94922	-136.44220	19.94110
454	3.775	994.61469	-74.09086	1208.27222	-291.29974	-11.08487	1260.87158	-979.95099	-51.46638	1307.99731	531.73651	151.21075	1.91677	-217.06905	-170.65695	-6.57918	-970.17896	108.07726	-16.24271	-1111.80151	-135.17645	19.24469
455	3.783	994.04456	-74.48533	1208.89856	-290.21503	-8.10880	1262.17810	-978.88422	-50.74023	1309.49158	518.02441	150.67740	1.70890	-230.40390	-171.14735	-6.27273	-983.90173	107.76534	-16.21030	-1073.80518	-134.45229	19.31865
456	3.792	993.61340	-74.87803	1209.33740	-289.10046	-5.06932	1263.40259	-977.68903	-50.05562	1310.82458	504.18781	150.28931	1.51762	-243.45395	-171.74240	-5.62627	-997.56653	107.44871	-16.21167	-1035.44495	-134.34283	20.22683
457	3.800	993.32874	-75.27562	1209.56409	-288.01471	-2.03546	1264.52649	-976.47052	-49.39935	1311.94568	490.44980	149.90469	1.34288	-256.05695	-172.47685	-4.49478	-1011.11987	107.13318	-16.25170	-997.42169	-134.79929	21.90029
458	3.808	993.19135	-75.68135	1209.56128	-287.03464	0.92038	1265.54773	-975.34778	-48.73664	1312.80127	476.86755	149.48221	1.19842	-268.08649	-173.41370	-2.80694	-1024.57422	106.81244	-16.29761	-960.57312	-135.58472	24.00760
459	3.817	993.19073	-76.09131	1209.32690	-286.24579	3.72056	1266.48352	-974.43787	-48.02103	1313.35022	463.43152	149.08617	1.06473	-279.49762	-174.60309	-0.61164	-1037.98792	106.48958	-16.32270	-925.60492	-136.41217	25.99416
460	3.825	993.30353	-76.49953	1208.87256	-285.72787	6.28326	1267.36304	-973.85034	-47.21719	1313.57178	450.08990	148.76967	0.92395	-290.32568	-176.04514	1.99736	-1051.36865	106.23617	-16.32247	-892.74921	-137.13904	27.38288
461	3.833	993.49622	-76.90035	1208.21362	-285.54108	8.53568	1268.21680	-973.68091	-46.31172	1313.45544	436.78705	148.52229	0.78196	-300.62436	-177.66830	5.00330	-1064.65173	106.16885	-16.30108	-861.67847	-137.80502	28.04275
462	3.842	993.73169	-77.29044	1207.35986	-285.72049	10.42913	1269.06726	-973.99902	-45.32324	1312.98206	423.50873	148.27284	0.63506	-310.39325	-179.31065	8.49643	-1077.81763	106.27252	-16.27291	-831.73615	-138.57149	28.12342
463	3.850	993.97687	-77.67240	1206.31433	-286.27667	11.94332	1269.92383	-974.83582	-44.29896	1312.12610	410.28024	147.95963	0.46564	-319.51282	-180.76402	12.64858	-1090.96497	106.31487	-16.27422	-802.23328	-139.64122	27.81990
464	3.858	994.20929	-78.05766	1205.07544	-287.19846	13.08640	1270.78467	-976.17761	-43.27822	1310.88196	397.10663	147.60794	0.28618	-327.62915	-181.87524	17.68893	-1104.22791	106.04713	-16.33887	-772.66461	-141.14185	27.27982
465	3.867	994.42035	-78.46232	1203.64111	-288.45917	13.90070	1271.64075	-977.97455	-42.26411	1309.28259	383.93463	147.29730	0.13047	-334.03922	-182.61301	23.82791	-1117.65308	105.42255	-16.45906	-742.82031	-143.06821	26.65714
466	3.875	994.61285	-78.89606	1202.00916	-290.02173	14.46399	1272.47510	-980.16467	-41.24113	1307.38635	370.70532	147.09145	0.00615	-337.70941	-183.04495	31.12414	-1131.15051	104.63503	-16.58621	-712.77612	-145.33289	26.13874
467	3.883	994.79639	-79.35866	1200.17456	-291.83755	14.87537	1273.25830	-982.69507	-40.20899	1305.24927	357.42609	147.00014	-0.09806	-337.48578	-183.26761	39.39559	-1144.55847	104.00970	-16.66866	-682.81860	-147.80881	25.87617
468	3.892	994.98425	-79.84833	1198.12817	-293.84833	15.23167	1273.95374	-985.51556	-39.18597	1302.90747	344.15845	146.94751	-0.18437	-332.46765	-183.37094	48.24217	-1157.79663	103.71037	-16.71071	-653.38428	-150.35406	25.89868
469	3.900	995.19226	-80.36963	1195.86365	-295.99506	15.60719	1274.52661	-988.55859	-38.18921	1300.37463	330.94257	146.83044	-0.25398	-322.43240	-183.44078	57.10411	-1170.96326	103.56512	-16.80141	-625.03491	-152.85327	26.07711
470	3.908	995.43628	-80.93063	1193.38403	-298.22806	16.04530	1274.94531	-991.73743	-37.23033	1297.65442	317.75803	146.61888	-0.33887	-308.08502	-183.56918	65.28300	-1184.24219	103.32388	-17.02757	-598.45007	-155.18854	26.14061
471	3.917	995.73193	-81.53871	1190.70386	-300.50894	16.56186	1275.18274	-994.96301	-36.32700	1294.75122	304.56070	146.33243	-0.49962	-290.82327	-183.80074	72.01691	-1197.71936	102.92249	-17.36413	-574.36096	-157.19046	25.76166
472	3.925	996.09583	-82.21002	1187.84155	-302.80524	17.15623	1275.22644	-998.14746	-35.50435	1291.67163	291.32617	146.00583	-0.73554	-271.95813	-184.00003	76.73457	-1211.28979	102.44753	-17.68612	-553.35370	-158.73833	24.71904
473	3.933	996.54614	-82.97885	1184.81689	-305.08716	17.82119	1275.08496	-1001.20111	-34.78280	1288.42212	278.03967	145.68686	-0.94884	-252.02460	-183.84851	79.39895	-1224.74780	102.04543	-17.85958	-535.70117	-159.88878	23.03578
474	3.942	997.09656	-83.88757	1181.65442	-307.33173	18.54303	1274.78271	-1004.04761	-34.17669	1285.01013	264.69464	145.36421	-1.06955	-230.90845	-183.04330	80.58350	-1238.02441	101.80296	-17.84829	-521.47168	-160.78821	20.94508
475	3.950	997.74554	-84.95259	1178.37854	-309.52570	19.30112	1274.34863	-1006.64008	-33.70758	1281.44519	251.31728	144.98656	-1.12832	-208.47160	-181.46823	81.08047	-1251.27295	101.64104	-17.74668	-510.78766	-161.47678	18.68988
476	3.958	998.46893	-86.12542	1175.00537	-311.66162	20.07390	1273.81299	-1008.95459	-33.40245	1277.74402	237.94235	144.58771	-1.18087	-184.81972	-179.20261	81.39842	-1264.65161	101.42415	-17.66433	-503.90582	-161.82556	16.27617
477	3.967	999.22687	-87.30315	1171.54761	-313.73544	20.84003	1273.20398	-1010.96423	-33.27153	1273.93665	224.57553	144.28395	-1.23671	-160.11743	-176.41882	81.61536	-1278.14600	101.11575	-17.62895	-501.05566	-161.61426	13.36520
478	3.975	999.98193	-88.39559	1168.03174	-315.74548	21.57375	1272.53967	-1012.62811	-33.30289	1270.06042	211.21323	144.16541	-1.25403	-134.44933	-173.27109	81.58077	-1291.66418	100.76790	-17.61007	-502.19742	-160.70029	9.53034
479	3.983	1000.71167	-89.37389	1164.50146	-317.68414	22.24894	1271.82654	-1013.91022	-33.48793	1266.15759	197.86020	144.22313	-1.19897	-107.91602	-169.87122	81.16811	-1305.18433	100.41899	-17.58659	-506.92108	-159.23938	4.81002
480	3.992	1001.40674	-90.26326	1161.00366	-319.52826	22.85109	1271.06580	-1014.79358	-33.83237	1262.28748	184.50702	144.31404	-1.12217	-80.73836	-166.30717	80.38883	-1318.75659	100.02431	-17.61369	-514.64075	-157.74368	0.02988
481	4.000	1002.06207	-91.10941	1157.57532	-321.24124	23.38206	1270.25659	-1015.27496	-34.33390	1258.53345	171.12686	144.26546	-1.11059	-53.21191	-162.61806	79.36722	-1332.39771	99.52670	-17.78140	-524.85535	-156.78162	-3.65378
482	4.008	1002.67139	-91.95242	1154.24158	-322.78549	23.85135	1269.39429	-1015.36908	-34.96487	1255.00952	157.70761	144.08347	-1.16295	-25.59721	-158.77795	78.25056	-1346.02649	98.98662	-18.08214	-537.03967	-156.54413	-5.68076
483	4.017	1003.22717	-92.81787	1151.02148	-324.13062	24.26580	1268.46887	-1015.12408	-35.67477	1251.87097	144.27454	143.86903	-1.21342	1.96088	-154.74054	77.11741	-1359.52490	98.53666	-18.38933	-550.39825	-156.77528	-6.40794
484	4.025	1003.72009	-93.71387	1147.93347	-325.25165	24.63284	1267.46545	-1014.62012	-36.39813	1249.30139	130.87067	143.63647	-1.23301	29.45148	-150.49609	75.94195	-1372.83728	98.22444	-18.52083	-564.09143	-157.12674	-6.56025
485	4.033	1004.13739	-94.63159	1145.00610	-326.12848	24.97125	1266.36438	-1013.94019	-37.05555	1247.46277	117.51971	143.42601	-1.23210	56.93741	-146.09377	74.65125	-1385.96814	97.99960	-18.26626	-577.66022	-157.44922	-6.65137
486	4.042	1004.46271	-95.55793	1142.28040	-326.75259	25.31227	1265.14551	-1013.14899	-37.54967	1246.44031	104.21304	143.25388	-1.26717	84.47256	-141.63177	73.21481	-1398.89893	97.80302	-17.43868	-591.04016	-157.76349	-6.86966
487	4.050	1004.67664	-96.48926	1139.80164	-327.12933	25.69163	1263.79614	-1012.29987	-37.77190	1246.21741	90.91602	142.92322	-1.42773	112.06992	-137.22598	71.65886	-1411.54639	97.58630	-15.96167	-604.29626	-158.12146	-7.20180
488	4.058	1004.75549	-97.42702	1137.61108	-327.27359	26.14475	1262.31763	-1011.44696	-37.62177	1246.68689	77.59238	142.26881	-1.70949	139.73669	-132.96207	70.00471	-1423.82642	97.30207	-13.93415	-617.46631	-158.54877	-7.55999
489	4.067	1004.67377	-98.36456	1135.74475	-327.20804	26.70049	1260.72668	-1010.65100	-37.03687	1247.68811	64.26169	141.41364	-2.00735	167.52240	-128.86980	68.22256	-1435.75452	96.93850	-11.57416	-630.56995	-159.05948	-7.87663
490	4.075	1004.41290	-99.28806	1134.23230	-326.96405	27.36204	1259.05054	-1009.98969	-36.02343	1249.05042	50.99878	140.58192	-2.26721	195.50278	-124.96288	66.25972	-1447.37305	96.47653	-8.99210	-643.63373	-159.66794	-8.14303
491	4.083	1003.96948	-100.18757	1133.09314	-326.58163	28.09325	1257.31934	-1009.55127	-34.63654	1250.63660	37.83841	139.89641	-2.51133	223.72198	-121.31071	64.11074	-1458.59033	95.81788	-6.07340	-656.66125	-160.35620	-8.38303
492	4.092	1003.35565	-101.06115	1132.33215	-326.10526	28.83350	1255.56238	-1009.38580	-32.92491	1252.38977	24.74948	139.41258	-2.72317	252.17459	-118.02749	61.83543	-1469.19641	94.92493	-2.63602	-669.64148	-161.05736	-8.61227
493	4.100	1002.58752	-101.91092	1131.94141	-325.57797	29.52517	1253.81189	-1009.45636	-30.94685	1254.34131	11.69391	139.14957	-2.81937	280.82053	-115.16125	59.49524	-1478.89551	93.95567	1.39834	-682.60034	-161.71660	-8.82072
494	4.108	1001.67462	-102.74097	1131.90613	-325.03955	30.12912	1252.10571	-1009.65601	-28.81832	1256.54382	-1.36923	138.99765	-2.78524	309.57358	-112.64835	57.09758	-1487.26025	93.15691	5.98125	-695.58789	-162.33696	-8.98358
495	4.117	1000.62433	-103.56210	1132.20752	-324.52997	30.62851	1250.48669	-1009.86627	-26.69655	1259.00952	-14.47867	138.74634	-2.74029	338.25180	-110.39819	54.63010	-1493.77869	92.69211	11.00503	-708.62067	-162.93428	-9.09327
496	4.125	999.45068	-104.38979	1132.82141	-324.09064	31.02506	1248.99915	-1009.99603	-24.75626	1261.71533	-27.61752	138.30527	-2.78337	366.53574	-108.38287	52.13353	-1497.95508	92.44567	16.42905	-721.68506	-163.49734	-9.16681
497	4.133	998.17535	-105.22894	1133.71924	-323.75848	31.33140	1247.68640	-1009.99493	-23.16307	1264.62439	-40.73758	137.75558	-2.88984	393.96786	-106.64301	49.68414	-1499.39941	91.99313	22.39216	-734.78259	-164.01477	-9.22024
498	4.142	996.82703	-106.07120	1134.86926	-323.55829	31.56588	1246.58508	-1009.85962	-22.01089	1267.68323	-53.84750	137.19980	-3.00008	419.97885	-105.22540	47.28184	-1497.86133	90.90997	29.05490	-747.92676	-164.49814	-9.26438
499	4.150	995.43585	-106.90764	1136.23840	-323.50024	31.74469	1245.72107	-1009.62329	-21.30341	1270.82397	-67.00705	136.69569	-3.09832	443.94064	-104.12653	44.78314	-1493.24512	88.97281	36.14629	-761.11243	-164.95854	-9.31422
500	4.158	994.02820	-107.73462	1137.79187	-323.58008	31.86972	1245.10718	-1009.33264	-20.99738	1273.98438	-80.23721	136.26587	-3.19376	465.28476	-103.28259	41.94118	-1485.64880	86.18381	42.85838	-774.32452	-165.38454	-9.37191
501	4.167	992.62836	-108.55281	1139.49292	-323.77808	31.92776	1244.74585	-1009.03137	-21.03802	1277.11646	-93.50565	135.90002	-3.28612	483.69125	-102.58601	38.51989	-1475.25098	82.80251	48.38557	-787.56464	-165.75571	-9.41493
502	4.175	991.25928	-109.36659	1141.30676	-324.05969	31.90213	1244.63574	-1008.75244	-21.36244	1280.18140	-106.80643	135.55844	-3.36697	499.21432	-101.92583	34.41680	-1462.11377	79.13041	52.39410	-800.84784	-166.06230	-9.42838
503	4.183	989.93811	-110.18282	1143.20361	-324.37851	31.77780	1244.77490	-1008.51105	-21.88889	1283.14868	-120.18277	135.18909	-3.42197	512.16467	-101.24339	29.70658	-1446.23547	75.32522	54.92707	-814.18994	-166.32259	-9.42551
504	4.192	988.67371	-111.00600	1145.15857	-324.67990	31.53787	1245.15955	-1008.30505	-22.52074	1285.99890	-133.65720	134.76738	-3.44389	522.83044	-100.54422	24.62348	-1427.67822	71.49065	56.00688	-827.60675	-166.58838	-9.41609
505	4.200	987.46667	-111.82666	1147.15125	-324.90576	31.16144	1245.78210	-1008.11957	-23.17497	1288.71887	-147.21115	134.28288	-3.46969	531.29602	-99.83480	19.53730	-1406.44946	67.76184	55.45716	-841.09894	-166.90648	-9.39378
506	4.208	986.31067	-112.61467	1149.16504	-325.00003	30.62155	1246.63086	-1007.93085	-23.81036	1291.29443	-160.83505	133.72539	-3.54055	537.40601	-99.07549	14.88094	-1382.42175	64.37927	53.18540	-854.64398	-167.27478	-9.36283
507	4.217	985.19287	-113.32813	1151.18359	-324.91287	29.88824	1247.68872	-1007.71014	-24.43810	1293.71191	-174.53555	133.16876	-3.61874	540.80908	-98.21840	10.98547	-1355.51855	61.56855	49.43966	-868.22571	-167.65518	-9.34543
508	4.225	984.09534	-113.92529	1153.18787	-324.60577	28.94396	1248.93054	-1007.43304	-25.09487	1295.96167	-188.29373	132.75089	-3.62568	541.10376	-97.23367	7.87906	-1325.88794	59.28368	44.69171	-881.86023	-168.01425	-9.36278
509	4.233	983.00012	-114.37521	1155.15784	-324.05597	27.79535	1250.32153	-1007.08783	-25.79090	1298.04114	-202.03763	132.50833	-3.55173	538.07886	-96.10558	5.31639	-1293.86694	57.38201	39.50437	-895.56708	-168.34500	-9.41378
510	4.242	981.90247	-114.68381	1157.07739	-323.25467	26.46970	1251.81580	-1006.66699	-26.50941	1299.96375	-215.68210	132.32526	-3.48192	531.89124	-94.90264	3.17682	-1259.84766	55.96163	34.48578	-909.31323	-168.65950	-9.47654
511	4.250	980.82220	-114.92165	1158.93445	-322.20285	25.00495	1253.35828	-1006.15027	-27.24667	1301.75842	-229.20169	132.07361	-3.50183	523.02844	-93.83517	1.64774	-1224.21265	55.28819	30.13449	-923.01538	-168.96979	-9.53310
512	4.258	979.79810	-115.19832	1160.71851	-320.91180	23.44592	1254.89014	-1005.50598	-28.00838	1303.45264	-242.62296	131.77916	-3.57725	512.07703	-93.15134	0.78938	-1187.32263	55.56515	26.71779	-936.62415	-169.28954	-9.57733
513	4.267	978.86493	-115.59241	1162.41577	-319.40442	21.85080	1256.35718	-1004.70599	-28.78013	1305.06030	-255.94986	131.57657	-3.57230	499.58139	-92.96882	0.29177	-1149.47205	56.88041	24.36179	-950.18701	-169.63486	-9.60910
514	4.275	978.03967	-116.11702	1164.00635	-317.71426	20.29246	1257.71655	-1003.73865	-29.52892	1306.58496	-269.11368	131.54524	-3.36730	486.11612	-93.20829	-0.13303	-1110.94324	59.29470	23.22744	-963.77771	-169.99687	-9.63739
515	4.283	977.32507	-116.74091	1165.46521	-315.88773	18.84629	1258.93884	-1002.62048	-30.22778	1308.02039	-281.99155	131.71536	-2.88688	472.26498	-93.66278	-0.51295	-1072.17554	62.88056	23.51970	-977.39288	-170.35568	-9.67544
516	4.292	976.72003	-117.42381	1166.76746	-313.98798	17.58030	1260.00854	-1001.40240	-30.88253	1309.33459	-294.48148	132.13716	-2.06335	458.43710	-94.13888	-0.80616	-1033.80566	67.49325	25.19786	-990.97479	-170.73271	-9.72496
517	4.300	976.22522	-118.13736	1167.89026	-312.09570	16.55290	1260.92505	-1000.15558	-31.53012	1310.45300	-306.52280	132.82158	-0.86196	444.79544	-94.54900	-1.04562	-996.48419	72.57887	27.66488	-1004.48047	-171.16156	-9.77539
518	4.308	975.83984	-118.86626	1168.81519	-310.30475	15.80675	1261.70618	-998.95343	-32.19643	1311.26855	-318.05569	133.67863	0.66138	431.33554	-94.90575	-1.29566	-960.70276	77.48136	29.94003	-1017.90161	-171.60362	-9.82656
519	4.317	975.55469	-119.60310	1169.52942	-308.71719	15.35751	1262.38916	-997.86902	-32.89151	1311.69629	-329.04337	134.60413	2.40440	417.97971	-95.26299	-1.56904	-926.77576	81.93733	31.27069	-1031.27136	-171.96515	-9.90485
520	4.325	975.35156	-120.34340	1170.02527	-307.43323	15.19516	1263.02612	-996.98706	-33.65261	1311.72864	-339.50430	135.58540	4.36478	404.65024	-95.65630	-1.82389	-894.76782	86.19814	31.52420	-1044.62036	-172.23584	-10.02939
521	4.333	975.20734	-121.08261	1170.30164	-306.53094	15.30329	1263.67163	-996.40637	-34.53634	1311.42529	-349.42502	136.63162	6.69363	391.31772	-96.09341	-2.02779	-864.31287	90.74967	30.98843	-1057.92334	-172.52896	-10.16992
522	4.342	975.09845	-121.81595	1170.36658	-306.04724	15.67185	1264.37000	-996.21289	-35.56794	1310.85449	-358.62369	137.65329	9.59161	378.00180	-96.56975	-2.19028	-834.61554	96.00058	29.98924	-1071.16113	-172.91345	-10.28503
523	4.350	975.00568	-122.53604	1170.23181	-305.97717	16.29148	1265.14246	-996.44769	-36.72136	1310.04980	-366.69937	138.49799	13.21092	364.73288	-97.07335	-2.33824	-804.84198	102.18407	28.76748	-1084.36865	-173.34563	-10.35939
524	4.358	974.91968	-123.23149	1169.90564	-306.29266	17.14318	1265.97742	-997.11047	-37.93045	1309.01379	-373.04813	139.12669	17.62950	351.51840	-97.59897	-2.49239	-774.65723	109.34314	27.48066	-1097.56677	-173.81107	-10.37034
525	4.367	974.84338	-123.88940	1169.38940	-306.96793	18.19496	1266.82874	-998.19446	-39.11144	1307.73755	-376.86783	139.78249	22.84325	338.32907	-98.14537	-2.66589	-744.39355	117.31519	26.15458	-1110.75171	-174.34853	-10.31433
526	4.375	974.78986	-124.49657	1168.67957	-307.99307	19.40775	1267.62695	-999.70038	-40.18007	1306.20520	-377.25381	140.90701	28.81786	325.11996	-98.69047	-2.85037	-714.79358	125.81341	24.67782	-1123.95435	-174.95229	-10.25721
527	4.383	974.77271	-125.03654	1167.77136	-309.36633	20.74142	1268.30127	-1001.60754	-41.05128	1304.39417	-373.45010	142.80440	35.55434	311.87680	-99.21031	-3.01344	-686.72394	134.52092	22.85825	-1137.20605	-175.58833	-10.26838
528	4.392	974.79706	-125.48753	1166.66235	-311.07477	22.15009	1268.79944	-1003.85400	-41.64217	1302.28735	-365.08707	145.44092	42.93959	298.62247	-99.72713	-3.13444	-660.98340	143.08632	20.45706	-1150.47803	-176.23511	-10.35021
529	4.400	974.86127	-125.82597	1165.35657	-313.08243	23.57314	1269.09558	-1006.35016	-41.89200	1299.87732	-352.34964	148.56480	50.46135	285.37704	-100.28062	-3.23683	-638.15369	151.16905	17.29207	-1163.71716	-176.86707	-10.45837
530	4.408	974.96301	-126.03604	1163.86719	-315.33405	24.93852	1269.18665	-1008.99030	-41.78968	1297.14526	-335.98703	151.92595	57.26033	272.13412	-100.85103	-3.37139	-618.60284	158.59923	13.43949	-1176.90845	-177.46025	-10.54538
531	4.417	975.10126	-126.11966	1162.21777	-317.76260	26.17998	1269.08508	-1011.65240	-41.37526	1294.04871	-316.92081	155.35324	62.61958	258.87759	-101.37464	-3.55386	-602.58514	165.39857	9.24121	-1190.10742	-177.99545	-10.60309
532	4.425	975.27515	-126.09547	1160.43811	-320.29260	27.25177	1268.81287	-1014.21759	-40.69820	1290.56055	-295.76663	158.69817	66.37431	245.60214	-101.82700	-3.73431	-590.31665	171.58142	5.05828	-1203.41675	-178.45448	-10.67298
533	4.433	975.48395	-125.98889	1158.55811	-322.84418	28.13342	1268.39417	-1016.60425	-39.79514	1286.73755	-272.83707	161.80978	68.87077	232.30075	-102.25075	-3.84375	-582.13464	177.02209	1.08629	-1216.88647	-178.84985	-10.77610
534	4.442	975.72827	-125.83038	1156.60742	-325.34174	28.83342	1267.85205	-1018.77045	-38.71037	1282.72351	-248.43472	164.56729	70.62948	218.96594	-102.69741	-3.87078	-578.61847	181.48862	-2.63042	-1230.44153	-179.23303	-10.86652
535	4.450	976.00842	-125.65559	1154.62256	-327.72058	29.38791	1267.20544	-1020.67548	-37.49186	1278.67004	-222.92984	166.90172	72.01864	205.62091	-103.15099	-3.88410	-580.25977	184.70627	-6.04256	-1243.94934	-179.64838	-10.90221
536	4.458	976.31866	-125.49434	1152.64673	-329.92642	29.84715	1266.46887	-1022.25641	-36.16453	1274.67773	-196.62381	168.80034	73.12885	192.30222	-103.54173	-3.94157	-586.83142	186.47391	-8.93340	-1257.33191	-180.09390	-10.90495
537	4.467	976.64624	-125.36337	1150.72217	-331.91534	30.25815	1265.65259	-1023.44666	-34.73019	1270.81116	-169.67783	170.27933	73.84987	179.00125	-103.84427	-4.00501	-597.22137	186.87326	-11.01719	-1270.60156	-180.53329	-10.91842
538	4.475	976.97656	-125.27255	1148.88843	-333.65631	30.65295	1264.76355	-1024.21326	-33.18507	1267.14575	-142.18900	171.36130	74.03954	165.67957	-104.12025	-4.01277	-609.91449	186.36435	-12.22545	-1283.81873	-180.93910	-10.95853
539	4.483	977.29718	-125.22601	1147.18445	-335.13345	31.05002	1263.80603	-1024.57385	-31.54087	1263.78955	-114.28445	172.11801	73.70074	152.34265	-104.43626	-3.98066	-623.55005	185.55579	-12.76933	-1297.00562	-181.33075	-11.00085
540	4.492	977.59491	-125.21245	1145.64795	-336.34381	31.46456	1262.78223	-1024.57214	-29.84446	1260.86951	-86.10330	172.70149	73.02253	139.04178	-104.78783	-3.95972	-637.26172	184.83745	-12.96673	-1310.11670	-181.75916	-10.98416
541	4.500	977.84979	-125.20699	1144.31409	-337.29285	31.91080	1261.69202	-1024.24524	-28.17039	1258.51221	-57.71793	173.30373	72.22542	125.80298	-105.14600	-3.96090	-650.74713	184.27124	-13.10394	-1323.08093	-182.25681	-10.83699
542	4.508	978.03369	-125.18523	1143.21582	-337.98895	32.39140	1260.53735	-1023.62231	-26.59195	1256.82385	-29.10831	174.07292	71.39790	112.59268	-105.51356	-3.98616	-664.03308	183.77376	-13.35997	-1335.80054	-182.82645	-10.50411
543	4.517	978.11707	-125.12997	1142.38342	-338.44031	32.89011	1259.32874	-1022.74658	-25.16490	1255.86243	-0.20398	175.04608	70.49192	99.36002	-105.89505	-4.06576	-677.20734	183.30458	-13.76157	-1348.17200	-183.45059	-9.94030
544	4.525	978.07831	-125.03181	1141.84204	-338.65640	33.37897	1258.08862	-1021.69556	-23.92844	1255.62537	29.06149	176.18742	69.42290	86.09528	-106.26307	-4.20840	-690.32642	182.91307	-14.21615	-1360.14709	-184.10208	-9.08768
545	4.533	977.90472	-124.89044	1141.61084	-338.65186	33.83005	1256.84753	-1020.58691	-22.92119	1256.05225	58.73590	177.47687	68.12842	72.83829	-106.58102	-4.37334	-703.40765	182.67969	-14.59919	-1371.71338	-184.75040	-7.89331
546	4.542	977.58887	-124.71730	1141.69678	-338.44666	34.22053	1255.63770	-1019.55524	-22.20782	1257.03015	88.85361	178.95406	66.56803	59.63959	-106.84444	-4.51948	-716.44757	182.61566	-14.84141	-1382.85010	-185.34412	-6.35118
547	4.550	977.12878	-124.53499	1142.09290	-338.06531	34.53278	1254.48938	-1018.71039	-21.87006	1258.41016	119.41272	180.69461	64.72136	46.52243	-107.07947	-4.63846	-729.44672	182.63622	-14.96128	-1393.53101	-185.80917	-4.48313
548	4.558	976.53052	-124.36653	1142.78174	-337.53851	34.75321	1253.42834	-1018.10754	-21.94543	1260.04639	150.35931	182.69096	62.56741	33.47302	-107.29977	-4.74421	-742.41406	182.65607	-15.02002	-1403.71375	-186.08777	-2.29049
549	4.567	975.80396	-124.22249	1143.74121	-336.90387	34.87933	1252.47693	-1017.74329	-22.37978	1261.84521	181.62610	184.79655	60.05650	20.45016	-107.49298	-4.86105	-755.36823	182.65033	-15.07450	-1413.30103	-186.18857	0.24553
550	4.575	974.95532	-124.09685	1144.95178	-336.20447	34.93773	1251.65442	-1017.56342	-23.04145	1263.78638	213.17691	186.88760	57.14822	7.41272	-107.64673	-5.00876	-768.33228	182.60944	-15.16008	-1422.08289	-186.19565	3.12930
551	4.583	973.98914	-123.97189	1146.39771	-335.48743	34.98721	1250.97778	-1017.48608	-23.77138	1265.89807	244.99892	189.03761	53.88269	-5.64456	-107.76317	-5.18262	-781.31989	182.50870	-15.27657	-1429.69507	-186.19554	6.32546
552	4.592	972.91785	-123.83157	1148.05872	-334.80072	35.09024	1250.46008	-1017.44067	-24.42325	1268.21448	277.05267	191.46060	50.39405	-18.70020	-107.86744	-5.35740	-794.34436	182.33635	-15.39736	-1435.67798	-186.17772	9.76646
553	4.600	971.76508	-123.67293	1149.90723	-334.18558	35.28079	1250.11084	-1017.39429	-24.87702	1270.74280	309.22488	194.31351	46.90102	-31.75490	-108.00986	-5.51232	-807.42236	182.11160	-15.48884	-1439.59595	-185.98708	13.37779
554	4.608	970.55890	-123.50281	1151.91150	-333.66943	35.56046	1249.93713	-1017.34766	-25.03822	1273.45679	341.29901	197.58545	43.70250	-44.83423	-108.23068	-5.64503	-820.55322	181.84128	-15.52425	-1441.15234	-185.34024	17.14565
555	4.617	969.32385	-123.32416	1154.03809	-333.26553	35.92102	1249.94458	-1017.31561	-24.83577	1276.30920	372.90469	201.13464	41.09047	-57.95911	-108.52638	-5.76676	-833.72864	181.49384	-15.51426	-1440.31152	-183.86900	21.21276
556	4.625	968.07953	-123.13058	1156.25000	-332.97485	36.37206	1250.13208	-1017.31476	-24.23516	1279.24817	403.42529	204.77893	39.15734	-71.15335	-108.86009	-5.88758	-846.96002	181.05034	-15.51612	-1437.22095	-181.23900	25.76527
557	4.633	966.84174	-122.91660	1158.51147	-332.78851	36.94781	1250.48792	-1017.36005	-23.26110	1282.22449	431.94879	208.34341	37.63184	-84.44942	-109.19635	-5.99637	-860.27380	180.52588	-15.57945	-1431.81445	-177.38257	30.69293
558	4.642	965.61920	-122.68594	1160.79675	-332.69122	37.68846	1250.99060	-1017.46112	-21.99315	1285.19226	457.43616	211.66077	35.93643	-97.85126	-109.53099	-6.06385	-873.69751	179.96887	-15.68267	-1423.63037	-172.57828	35.46490
559	4.650	964.40851	-122.44699	1163.09265	-332.66330	38.62371	1251.61597	-1017.62012	-20.53480	1288.10583	479.10138	214.58755	33.50083	-111.32425	-109.88284	-6.08112	-887.23999	179.48026	-15.73756	-1412.16467	-167.24409	39.41725
560	4.658	963.19794	-122.20551	1165.39136	-332.68213	39.77457	1252.34351	-1017.82825	-18.97521	1290.92249	496.67188	217.11826	30.12630	-124.84337	-110.25814	-6.07555	-900.87073	179.13416	-15.66961	-1397.24268	-161.69403	42.06721
561	4.667	961.97766	-121.96434	1167.68030	-332.72516	41.15735	1253.16223	-1018.06348	-17.35983	1293.61011	510.32840	219.49155	26.09949	-138.41356	-110.65465	-6.07773	-914.53821	178.86990	-15.50998	-1379.01123	-156.00468	43.15374
562	4.675	960.74762	-121.73013	1169.94250	-332.77127	42.77956	1254.07080	-1018.30170	-15.69938	1296.14539	520.45575	221.98958	21.90218	-152.03372	-111.08202	-6.10229	-928.19269	178.54584	-15.39832	-1357.69263	-150.07504	42.60727
563	4.683	959.51904	-121.51665	1172.15735	-332.79932	44.63607	1255.07056	-1018.52551	-13.99764	1298.50964	527.31549	224.62045	17.82137	-165.68216	-111.54077	-6.15426	-941.79468	178.08081	-15.45202	-1333.40637	-143.85458	40.62956
564	4.692	958.30762	-121.33841	1174.29797	-332.78537	46.71089	1256.15808	-1018.71698	-12.26709	1300.69653	530.78760	227.16684	13.92225	-179.34277	-112.01479	-6.21659	-955.35364	177.51567	-15.63664	-1306.24744	-137.46231	37.71244
565	4.700	957.12677	-121.20551	1176.33716	-332.70197	48.98024	1257.32227	-1018.84833	-10.54418	1302.71533	530.44214	229.40176	10.30768	-193.01694	-112.48203	-6.24904	-968.93689	176.95479	-15.81411	-1276.45752	-131.10400	34.47392
566	4.708	955.98535	-121.12398	1178.25830	-332.52130	51.41240	1258.54492	-1018.88483	-8.89072	1304.58289	525.96997	231.10165	7.25797	-206.70294	-112.91071	-6.22832	-982.61554	176.47214	-15.89868	-1244.42505	-124.94902	31.44688
567	4.717	954.89099	-121.09406	1180.05505	-332.22226	53.97086	1259.79956	-1018.79022	-7.36222	1306.31555	517.63562	232.05632	5.08033	-220.38016	-113.29691	-6.17069	-996.40137	176.07588	-15.91127	-1210.54736	-119.07906	28.96926
568	4.725	953.85352	-121.10794	1181.72107	-331.79337	56.62739	1261.04797	-1018.52637	-5.97319	1307.92468	506.33096	232.25183	3.81827	-234.01978	-113.69253	-6.10912	-1010.23047	175.71379	-15.90621	-1175.14917	-113.52676	27.17541
569	4.733	952.88599	-121.15271	1183.24341	-331.22949	59.36713	1262.24548	-1018.05359	-4.69471	1309.42053	493.23615	231.95279	3.18449	-247.58707	-114.14992	-6.05829	-1024.01636	175.30481	-15.91443	-1138.54590	-108.33272	26.05919
570	4.742	952.00293	-121.21303	1184.60376	-330.53049	62.17563	1263.35168	-1017.34204	-3.48118	1310.81848	479.41931	231.50433	2.83464	-261.01303	-114.69025	-5.95558	-1037.70776	174.81467	-15.95364	-1101.14490	-103.56841	25.60005
571	4.750	951.21930	-121.27460	1185.78088	-329.70526	65.02593	1264.33850	-1016.39453	-2.30620	1312.12805	465.56085	231.10359	2.60215	-274.17480	-115.33047	-5.61183	-1051.29700	174.29651	-16.01838	-1063.41931	-99.35391	25.86894
572	4.758	950.55005	-121.33627	1186.75232	-328.77972	67.87361	1265.19629	-1015.26544	-1.18367	1313.32800	451.92154	230.76741	2.44112	-286.90942	-116.08238	-4.80163	-1064.80640	173.82185	-16.06234	-1025.88672	-95.80684	26.98643
573	4.767	950.00909	-121.41434	1187.49805	-327.80371	70.65855	1265.93872	-1014.05420	-0.14919	1314.36023	438.50974	230.43547	2.29761	-299.06403	-116.95847	-3.42471	-1078.26343	173.41966	-16.05177	-989.19135	-92.89880	28.87222
574	4.775	949.60443	-121.52507	1188.00427	-326.85123	73.31323	1266.59814	-1012.88165	0.78510	1315.14734	425.22955	230.05992	2.10441	-310.56323	-118.01563	-1.52523	-1091.65588	173.10986	-16.02249	-954.06598	-90.42921	31.01835
575	4.783	949.33301	-121.66742	1188.26709	-326.01205	75.77391	1267.21204	-1011.88184	1.64819	1315.61633	411.98685	229.64117	1.84643	-321.42526	-119.33091	0.80542	-1104.92749	172.89778	-16.06207	-921.06866	-88.19699	32.68919
576	4.792	949.17987	-121.82362	1188.29199	-325.37860	77.98982	1267.81311	-1011.20215	2.48277	1315.71448	398.75656	229.24271	1.58081	-331.72018	-120.90121	3.52289	-1118.05469	172.72478	-16.23535	-890.26111	-86.15315	33.43271
577	4.800	949.12354	-121.97136	1188.08923	-325.03021	79.92580	1268.42542	-1010.98291	3.32339	1315.41772	385.56177	228.93210	1.36755	-341.50064	-122.60044	6.71043	-1131.10205	172.50970	-16.50956	-861.08093	-84.38615	33.30407
578	4.808	949.14404	-122.09515	1187.66821	-325.02261	81.55776	1269.06287	-1011.32031	4.20911	1314.73486	372.42267	228.71562	1.21720	-350.68219	-124.23119	10.59885	-1144.15137	172.21849	-16.77770	-832.59204	-83.00569	32.61394
579	4.817	949.22723	-122.18695	1187.03357	-325.38828	82.86916	1269.72583	-1012.24799	5.18486	1313.69910	359.33417	228.58063	1.10828	-358.89749	-125.58870	15.47805	-1157.22266	171.86803	-16.94878	-803.95551	-82.06335	31.63016
580	4.825	949.36267	-122.24243	1186.18286	-326.14059	83.85711	1270.39771	-1013.74994	6.26449	1312.34558	346.26819	228.51266	1.00604	-365.40921	-126.50777	21.56877	-1170.31287	171.50475	-16.97836	-774.79932	-81.57069	30.54792
581	4.833	949.54120	-122.26723	1185.11084	-327.27289	84.54492	1271.04871	-1015.77795	7.40276	1310.69263	333.19754	228.45840	0.88814	-369.16119	-126.91794	28.93136	-1183.44067	171.18571	-16.88138	-745.30750	-81.51698	29.54202
582	4.842	949.75488	-122.28638	1183.81567	-328.75577	84.98267	1271.64233	-1018.25482	8.52015	1308.74329	320.11707	228.34830	0.76180	-369.00220	-126.86479	37.41202	-1196.60254	170.94994	-16.75314	-716.03455	-81.82950	28.69984
583	4.850	949.99780	-122.33904	1182.30396	-330.54120	85.23020	1272.14648	-1021.08368	9.56022	1306.50452	307.02753	228.13779	0.63164	-364.02530	-126.47427	46.64362	-1209.76379	170.78033	-16.70791	-687.64655	-82.36362	27.93902
584	4.858	950.26666	-122.45799	1180.58899	-332.57013	85.34260	1272.53918	-1024.16199	10.51772	1303.99805	293.91541	227.84149	0.48307	-353.92520	-125.90779	56.09986	-1222.92834	170.60783	-16.78039	-660.78687	-82.93168	27.02502
585	4.867	950.56195	-122.65529	1178.68689	-334.77737	85.37054	1272.80627	-1027.38647	11.41225	1301.24902	280.76016	227.54269	0.30268	-339.24796	-125.29665	65.11247	-1236.14673	170.37787	-16.90273	-636.07574	-83.33049	25.67764
586	4.875	950.88898	-122.92580	1176.61511	-337.09662	85.36790	1272.93579	-1030.64917	12.25750	1298.27148	267.54306	227.31128	0.08963	-321.30170	-124.65246	72.88725	-1249.45020	170.09528	-16.96507	-614.11572	-83.38396	23.71175
587	4.883	951.25836	-123.25566	1174.38831	-339.46393	85.39335	1272.91980	-1033.82642	13.05566	1295.06750	254.25699	227.12097	-0.13604	-301.56750	-123.83152	78.71558	-1262.82373	169.79651	-16.91194	-595.36804	-82.99190	21.14301
588	4.892	951.68469	-123.62834	1172.01807	-341.82040	85.50089	1272.75928	-1036.79431	13.77970	1291.64319	240.91727	226.88998	-0.33155	-280.93893	-122.58498	82.34339	-1276.23779	169.49525	-16.80890	-580.00830	-82.14382	18.19668
589	4.900	952.18298	-124.03407	1169.52051	-344.11823	85.72778	1272.46594	-1039.47070	14.35490	1288.02356	227.55679	226.58585	-0.45876	-259.52356	-120.67741	84.13129	-1289.67407	169.18054	-16.79530	-568.01849	-80.87283	15.17417
590	4.908	952.76294	-124.47641	1166.92407	-346.32501	86.08916	1272.05847	-1041.81958	14.69477	1284.24097	214.20935	226.26520	-0.51684	-237.14264	-118.00046	84.78584	-1303.12573	168.84923	-16.92142	-559.45941	-79.21693	12.23129
591	4.917	953.42389	-124.96814	1164.26611	-348.42178	86.57755	1271.55750	-1043.81140	14.75837	1280.31543	200.88821	226.02402	-0.53494	-213.76062	-114.57712	84.90565	-1316.58997	168.50388	-17.07667	-554.62756	-77.24767	9.24187
592	4.925	954.15326	-125.52078	1161.58630	-350.39868	87.16304	1270.97815	-1045.41187	14.55768	1276.26514	187.58105	225.92775	-0.52625	-189.42444	-110.51556	84.74598	-1330.05737	168.13878	-17.13904	-553.91760	-75.11560	5.90517
593	4.933	954.92798	-126.13449	1158.92444	-352.25250	87.79834	1270.32703	-1046.59961	14.12614	1272.13867	174.25839	225.92834	-0.49001	-164.11633	-106.00201	84.30422	-1343.50793	167.73441	-17.10991	-557.43372	-73.07633	2.14673
594	4.942	955.71771	-126.79713	1156.31763	-353.98328	88.42693	1269.60669	-1047.37671	13.48835	1268.02881	160.89038	225.84872	-0.46481	-137.80984	-101.27359	83.52654	-1356.92542	167.28862	-17.07277	-564.75031	-71.44919	-1.51425
595	4.950	956.48883	-127.49443	1153.80151	-355.58752	88.99158	1268.81860	-1047.76709	12.65727	1264.06396	147.48331	225.58456	-0.48587	-110.59972	-96.55061	82.44439	-1370.30164	166.87137	-17.11740	-575.09583	-70.46295	-4.26908
596	4.958	957.20898	-128.22314	1151.41064	-357.05243	89.44851	1267.96252	-1047.80200	11.67324	1260.38953	134.08990	225.26669	-0.50958	-82.74341	-91.97632	81.18002	-1383.62036	166.59683	-17.26587	-587.54462	-70.10729	-5.78650
597	4.967	957.85059	-128.99680	1149.18140	-358.35840	89.77664	1267.03467	-1047.50476	10.63394	1257.15674	120.76022	225.09862	-0.48026	-54.56824	-87.59506	79.86045	-1396.86633	166.53998	-17.38124	-601.06848	-70.15698	-6.40829
598	4.975	958.39026	-129.83589	1147.15100	-359.48444	89.97551	1266.02698	-1046.89636	9.66716	1254.51501	107.48511	225.12527	-0.41349	-26.31827	-83.40997	78.55483	-1410.01978	166.71054	-17.19124	-614.82312	-70.35712	-6.66704
599	4.983	958.80603	-130.75447	1145.35339	-360.41196	90.06454	1264.92944	-1046.01978	8.89313	1252.59351	94.20166	225.17540	-0.38378	1.92780	-79.46958	77.28059	-1423.01794	167.04500	-16.46624	-628.42041	-70.58667	-6.89256
600	4.992	959.07385	-131.75867	1143.81396	-361.12799	90.08272	1263.73486	-1044.95593	8.42032	1251.48169	80.84811	225.02081	-0.46547	30.22552	-75.88228	76.01765	-1435.76025	167.37032	-15.17955	-641.81207	-70.85777	-7.18929
601	5.000	959.16840	-132.84738	1142.55225	-361.62753	90.07976	1262.44165	-1043.82776	8.34697	1251.21301	67.41901	224.63354	-0.65582	58.68100	-72.76608	74.71400	-1448.18860	167.48460	-13.43892	-655.05505	-71.20055	-7.54955
602	5.008	959.06885	-134.00674	1141.58630	-361.91504	90.10152	1261.05615	-1042.79541	8.74834	1251.75073	53.99442	224.15515	-0.88892	87.38083	-70.20556	73.30712	-1460.33276	167.35748	-11.28256	-668.20593	-71.59482	-7.91754
603	5.017	958.76282	-135.20897	1140.93420	-362.00378	90.17800	1259.59265	-1042.02869	9.65837	1252.98267	40.69736	223.66525	-1.12051	116.35608	-68.26620	71.75311	-1472.18237	167.13809	-8.67565	-681.30261	-72.01881	-8.22701
604	5.025	958.24420	-136.42300	1140.61060	-361.91391	90.32364	1258.07263	-1041.65527	11.04128	1254.73706	27.58603	223.16751	-1.33047	145.58273	-67.02251	70.04541	-1483.53674	166.92068	-5.65886	-694.35815	-72.49980	-8.45581
605	5.033	957.51349	-137.63034	1140.62280	-361.67398	90.54455	1256.52466	-1041.70862	12.76951	1256.82227	14.59863	222.70053	-1.48849	175.00992	-66.52493	68.20876	-1494.08716	166.66490	-2.31121	-707.35297	-73.06813	-8.63540
606	5.042	956.58002	-138.83145	1140.96997	-361.32657	90.83629	1254.98303	-1042.10022	14.65386	1259.08032	1.62546	222.34048	-1.56651	204.59619	-66.75658	66.27341	-1503.64441	166.37434	1.39776	-720.26831	-73.70567	-8.80396
607	5.050	955.45996	-140.03712	1141.64575	-360.92728	91.17434	1253.48254	-1042.65649	16.52079	1261.43335	-11.38571	222.12357	-1.56887	234.30551	-67.65659	64.26052	-1512.18140	166.15717	5.55390	-733.14331	-74.37329	-8.97379
608	5.058	954.17151	-141.26016	1142.63757	-360.53540	91.51117	1252.05261	-1043.21240	18.27719	1263.90051	-24.41965	221.95587	-1.55155	264.00864	-69.15170	62.18351	-1519.58740	166.05133	10.13293	-746.06055	-75.04692	-9.12308
609	5.067	952.73004	-142.51259	1143.92712	-360.20709	91.78386	1250.71899	-1043.66748	19.90488	1266.55298	-37.45609	221.62584	-1.60084	293.33139	-71.12669	60.04108	-1525.42151	165.94606	15.00083	-759.06586	-75.70097	-9.20843
610	5.075	951.14783	-143.80121	1145.48950	-359.99289	91.93150	1249.50574	-1043.97571	21.39071	1269.43127	-50.51089	220.99338	-1.76590	321.60397	-73.42510	57.80932	-1528.98547	165.73790	20.02730	-772.12903	-76.28968	-9.21217
611	5.083	949.43982	-145.12700	1147.29260	-359.92987	91.91686	1248.43286	-1044.13000	22.68819	1272.50635	-63.61252	220.13770	-2.01559	348.03806	-75.93987	55.43976	-1529.68665	165.46059	25.18918	-785.19983	-76.77249	-9.17239
612	5.092	947.62744	-146.48965	1149.29834	-360.03329	91.73697	1247.51367	-1044.16357	23.74199	1275.70752	-76.74216	219.31943	-2.25987	372.03769	-78.66751	52.84233	-1527.33923	165.18048	30.60730	-798.27753	-77.15271	-9.14988
613	5.100	945.73535	-147.88550	1151.46594	-360.29568	91.41505	1246.75610	-1044.13977	24.50888	1278.95618	-89.85501	218.81537	-2.40957	393.37265	-81.65112	49.88105	-1522.13879	164.73665	36.28070	-811.38696	-77.47384	-9.16896
614	5.108	943.78986	-149.30037	1153.75757	-360.69202	90.98370	1246.16663	-1044.12903	24.96583	1282.18347	-102.97177	218.65924	-2.44583	412.10013	-84.88857	46.41731	-1514.38391	163.71242	41.76519	-824.53210	-77.77768	-9.20164
615	5.117	941.82001	-150.71178	1156.13721	-361.18719	90.46861	1245.75317	-1044.18408	25.12547	1285.33960	-116.15567	218.59616	-2.42566	428.38651	-88.30296	42.37078	-1504.21960	161.89244	46.45227	-837.71912	-78.08229	-9.21396
616	5.125	939.85400	-152.10266	1158.57056	-361.74377	89.87554	1245.52979	-1044.32935	25.03836	1288.38843	-129.41776	218.37735	-2.42084	442.41092	-91.79703	37.74238	-1491.64636	159.57590	50.05007	-850.96631	-78.39044	-9.20441
617	5.133	937.91626	-153.46838	1161.02515	-362.32339	89.18385	1245.51697	-1044.56079	24.77355	1291.29761	-142.74527	217.92230	-2.48515	454.36325	-95.30447	32.60070	-1476.66687	157.16481	52.43772	-864.27112	-78.70253	-9.19622
618	5.142	936.02881	-154.80902	1163.47217	-362.88248	88.34945	1245.73413	-1044.84290	24.40155	1294.03613	-156.16013	217.27411	-2.62195	464.42538	-98.77563	27.11059	-1459.30042	154.78445	53.35922	-877.62762	-79.02858	-9.21749
619	5.150	934.21210	-156.12241	1165.88611	-363.36929	87.31667	1246.18896	-1045.10925	23.98758	1296.57300	-169.66226	216.62207	-2.75562	472.67221	-102.13463	21.59586	-1439.50964	152.45863	52.60543	-891.05786	-79.37395	-9.27872
620	5.158	932.48285	-157.40564	1168.24402	-363.72849	86.03565	1246.87488	-1045.28345	23.58283	1298.86304	-183.19852	216.18372	-2.81224	478.93436	-105.26507	16.48171	-1417.20508	150.25946	50.26905	-904.57440	-79.71043	-9.36305
621	5.167	930.84833	-158.66280	1170.52271	-363.91235	84.47763	1247.77368	-1045.31091	23.21984	1300.84216	-196.75101	215.96214	-2.79843	482.76303	-108.04288	12.07143	-1392.34973	148.36140	46.78267	-918.14606	-80.01421	-9.43948
622	5.175	929.29907	-159.91428	1172.69666	-363.88934	82.63835	1248.85571	-1045.17725	22.91632	1302.45129	-210.37076	215.81302	-2.74524	483.60379	-110.37134	8.38190	-1365.03711	147.03735	42.81009	-931.73450	-80.32205	-9.47633
623	5.183	927.81049	-161.19843	1174.74390	-363.64362	80.53477	1250.07971	-1044.90735	22.67292	1303.68958	-224.08890	215.65463	-2.66863	481.07077	-112.18703	5.28563	-1335.47046	146.34608	38.92422	-945.33673	-80.68829	-9.46189
624	5.192	926.35449	-162.56445	1176.65234	-363.17120	78.20854	1251.39868	-1044.53894	22.45934	1304.67212	-237.85226	215.44855	-2.61247	475.14755	-113.48645	2.82299	-1303.94165	146.03670	35.39236	-958.97241	-81.11353	-9.41912
625	5.200	924.90942	-164.06392	1178.42175	-362.47699	75.72615	1252.77063	-1044.09485	22.22112	1305.60718	-251.57205	215.13354	-2.62224	466.24472	-114.35635	1.17940	-1270.82605	145.98782	32.34623	-972.64130	-81.54671	-9.37748
626	5.208	923.46472	-165.74384	1180.05957	-361.57321	73.16090	1254.16345	-1043.58252	21.92400	1306.68213	-265.19858	214.68489	-2.66851	455.05746	-114.93974	0.30386	-1236.49780	146.47464	29.96246	-986.30872	-81.94598	-9.34167
627	5.217	922.02435	-167.64072	1181.57434	-360.47974	70.57501	1255.55225	-1043.00818	21.58189	1307.97424	-278.70950	214.16220	-2.66478	442.32162	-115.37889	-0.15245	-1201.24805	147.87444	28.41099	-999.92798	-82.32547	-9.30613
628	5.225	920.60547	-169.77443	1182.96484	-359.22757	68.01938	1256.91272	-1042.37756	21.22812	1309.42664	-292.04733	213.66861	-2.53393	428.72665	-115.77488	-0.48897	-1165.33252	150.33202	27.81451	-1013.46509	-82.71616	-9.28057
629	5.233	919.22937	-172.14474	1184.21411	-357.86014	65.53649	1258.21375	-1041.69324	20.86341	1310.84668	-305.09134	213.28912	-2.20034	414.88803	-116.16919	-0.80316	-1129.10059	153.73856	28.28127	-1026.91968	-83.12018	-9.28999
630	5.242	917.91345	-174.71750	1185.28979	-356.43024	63.16090	1259.41895	-1040.96167	20.44933	1311.98132	-317.69913	213.08673	-1.55602	401.18863	-116.56790	-1.10610	-1093.08582	157.78955	29.79176	-1040.31567	-83.55353	-9.34433
631	5.250	916.66510	-177.40616	1186.14917	-354.99664	60.92787	1260.49817	-1040.21704	19.95459	1312.66272	-329.79703	213.12027	-0.50763	387.71811	-116.96545	-1.40230	-1057.92981	162.00630	31.94662	-1053.64417	-84.07118	-9.39031
632	5.258	915.48016	-180.10139	1186.75220	-353.62296	58.88110	1261.43689	-1039.53870	19.38193	1312.88086	-341.40494	213.41785	0.95369	374.41739	-117.35579	-1.69330	-1024.22327	165.89647	33.97285	-1066.84692	-84.71469	-9.32650
633	5.267	914.35156	-182.73239	1187.08105	-352.37802	57.06829	1262.24011	-1039.04443	18.74889	1312.74121	-352.54929	213.94635	2.77373	361.22263	-117.75354	-1.96608	-992.38379	169.24582	35.20898	-1079.90955	-85.41824	-9.14812
634	5.275	913.27759	-185.28052	1187.14465	-351.33380	55.53672	1262.92932	-1038.85327	18.06614	1312.38623	-363.19150	214.61319	4.90741	348.11209	-118.19598	-2.17922	-962.42188	172.25337	35.53303	-1092.92200	-85.97219	-9.02922
635	5.283	912.26025	-187.74982	1186.96362	-350.55725	54.33191	1263.53577	-1039.03308	17.33852	1311.92395	-373.25821	215.29932	7.36728	335.10275	-118.71355	-2.28799	-933.74683	175.37497	35.20759	-1105.92676	-86.26614	-9.11692
636	5.292	911.29865	-190.14645	1186.55566	-350.09680	53.48711	1264.09167	-1039.57471	16.57580	1311.38477	-382.67764	215.92345	10.26772	322.22177	-119.29064	-2.31869	-905.40192	179.04707	34.49667	-1118.82678	-86.47633	-9.34094
637	5.300	910.38672	-192.47276	1185.93140	-349.97418	53.00854	1264.62439	-1040.42419	15.79239	1310.72510	-391.27554	216.46704	13.82962	309.47531	-119.87549	-2.37855	-876.58917	183.53197	33.54798	-1131.58154	-86.77157	-9.56150
638	5.308	909.51654	-194.72546	1185.09607	-350.19067	52.87350	1265.14978	-1041.54114	15.00064	1309.87537	-398.56290	216.86043	18.23311	296.84720	-120.44353	-2.55108	-847.09460	188.91054	32.44323	-1144.27368	-87.12723	-9.72412
639	5.317	908.68768	-196.89891	1184.05286	-350.74170	53.03769	1265.66211	-1042.92053	14.21614	1308.79065	-403.64737	216.94510	23.44144	284.31314	-121.00923	-2.81359	-817.38452	195.06604	31.18093	-1156.93066	-87.54485	-9.80834
640	5.325	907.91052	-198.99158	1182.80786	-351.62390	53.43974	1266.13123	-1044.57190	13.47248	1307.46399	-405.42465	216.75009	29.28033	271.84482	-121.58141	-3.07826	-788.30920	201.67801	29.61700	-1169.50867	-88.09479	-9.81909
641	5.333	907.19751	-201.00572	1181.37781	-352.83167	54.00828	1266.51123	-1046.49353	12.83261	1305.90186	-402.95999	216.56732	35.61702	259.41367	-122.15686	-3.28159	-760.67480	208.32445	27.48422	-1182.00293	-88.75082	-9.82515
642	5.342	906.55182	-202.93939	1179.78772	-354.35150	54.67735	1266.75696	-1048.65479	12.38882	1304.09546	-395.85330	216.58011	42.34118	246.99167	-122.73817	-3.42020	-735.06512	214.65419	24.53883	-1194.46008	-89.39799	-9.88983
643	5.350	905.96381	-204.78072	1178.06091	-356.15778	55.39443	1266.83752	-1050.99048	12.24029	1302.01392	-384.37332	216.72440	49.27617	234.54987	-123.31173	-3.53343	-711.92090	220.51601	20.73662	-1206.94629	-89.95584	-9.99633
644	5.358	905.41309	-206.51231	1176.21716	-358.21109	56.11310	1266.74402	-1053.42078	12.45983	1299.61938	-369.26425	216.88600	56.13401	222.07309	-123.83684	-3.66401	-691.60748	225.90421	16.27471	-1219.50940	-90.42143	-10.08584
645	5.367	904.87543	-208.12816	1174.27844	-360.46060	56.79025	1266.48816	-1055.88232	13.07122	1296.89697	-351.39066	216.96335	62.48841	209.57074	-124.29300	-3.81649	-674.35925	230.77969	11.49361	-1232.15332	-90.82459	-10.13604
646	5.375	904.33142	-209.65239	1172.26904	-362.84760	57.39201	1266.09692	-1058.34180	14.04053	1293.88391	-331.43607	216.79031	67.87068	197.05844	-124.70002	-3.95177	-660.30164	234.99089	6.73253	-1244.83923	-91.18728	-10.16961
647	5.383	903.77234	-211.13599	1170.21472	-365.30878	57.89504	1265.60449	-1060.76331	15.30071	1290.66382	-309.75931	216.13850	71.99799	184.54160	-125.08356	-4.03181	-649.71735	238.32761	2.20625	-1257.48669	-91.54953	-10.19929
648	5.392	903.20148	-212.62953	1168.14648	-367.78036	58.28745	1265.04248	-1063.07043	16.79657	1287.32336	-286.49747	214.85709	74.92548	172.01981	-125.45926	-4.06578	-643.29468	240.61929	-1.98053	-1270.02466	-91.97136	-10.20731
649	5.400	902.63434	-214.15933	1166.10083	-370.20288	58.57313	1264.43103	-1065.15906	18.48975	1283.92834	-261.81900	212.96216	76.94650	159.49377	-125.83850	-4.09229	-641.90369	241.84152	-5.68367	-1282.46631	-92.46159	-10.18398
650	5.408	902.08966	-215.72519	1164.11487	-372.52313	58.77103	1263.77100	-1066.94470	20.32953	1280.53857	-236.03488	210.54584	78.35265	146.95990	-126.22271	-4.11954	-645.91241	242.16287	-8.64909	-1294.91138	-92.97092	-10.15192
651	5.417	901.57220	-217.31949	1162.22363	-374.69452	58.90839	1263.04761	-1068.38354	22.24131	1277.22595	-209.47281	207.67331	79.30938	134.38596	-126.60809	-4.12600	-654.65479	241.87601	-10.65347	-1307.48022	-93.45115	-10.14250
652	5.425	901.06152	-218.95529	1160.45935	-376.68015	59.01460	1262.24207	-1069.46008	24.13828	1274.07654	-182.32596	204.35764	79.86069	121.71112	-127.01075	-4.12075	-666.55536	241.28000	-11.72190	-1320.23877	-93.87598	-10.16756
653	5.433	900.51746	-220.67503	1158.84863	-378.45667	59.12043	1261.34021	-1070.17871	25.93580	1271.18457	-154.66415	200.59258	79.96258	108.90170	-127.45602	-4.14732	-679.82117	240.59964	-12.13715	-1333.13977	-94.25885	-10.21488
654	5.442	899.88928	-222.52505	1157.41382	-380.01563	59.25738	1260.33533	-1070.57080	27.57050	1268.64758	-126.53439	196.45438	79.58199	95.98929	-127.94038	-4.21570	-693.19824	239.94872	-12.24108	-1346.01196	-94.66344	-10.24348
655	5.450	899.12292	-224.51074	1156.17603	-381.36172	59.44789	1259.22473	-1070.68274	29.01875	1266.57068	-97.99777	192.15649	78.79151	83.03922	-128.43701	-4.27947	-706.24414	239.37376	-12.29225	-1358.66321	-95.14196	-10.18876
656	5.458	898.16931	-226.56386	1155.14868	-382.50665	59.69547	1258.00891	-1070.55005	30.29063	1265.05786	-69.08676	187.97588	77.72417	70.11002	-128.91309	-4.31297	-719.03491	238.93440	-12.41718	-1371.02502	-95.67731	-9.99241
657	5.467	897.00946	-228.56213	1154.33167	-383.46161	59.99279	1256.69690	-1070.18872	31.40905	1264.18518	-39.76761	184.15100	76.47054	57.23917	-129.32939	-4.37270	-731.74133	238.65796	-12.62851	-1383.12830	-96.21428	-9.60708
658	5.475	895.68201	-230.39912	1153.71191	-384.23428	60.33479	1255.31152	-1069.61877	32.38482	1263.97729	-9.95712	180.81351	75.03018	44.44394	-129.66959	-4.52630	-744.41833	238.46910	-12.90071	-1394.97412	-96.71362	-8.97517
659	5.483	894.27051	-232.05090	1153.27014	-384.83032	60.71673	1253.88782	-1068.90344	33.18144	1264.39294	20.43854	177.96428	73.32000	31.73654	-129.96381	-4.74698	-757.02307	238.25993	-13.21268	-1406.49341	-97.16374	-8.02654
660	5.492	892.84894	-233.59076	1152.98828	-385.25629	61.12783	1252.46228	-1068.16553	33.70213	1265.32300	51.49213	175.55977	71.23421	19.12274	-130.24454	-4.93822	-769.54004	237.98387	-13.54942	-1417.57178	-97.56715	-6.69710
661	5.500	891.44806	-235.12540	1152.84888	-385.52393	61.55347	1251.06848	-1067.54211	33.83581	1266.61462	83.22922	173.66090	68.72947	6.57141	-130.50697	-5.04374	-782.04608	237.68605	-13.86972	-1428.10742	-97.92062	-4.96043
662	5.508	890.06561	-236.70001	1152.83374	-385.65433	61.97862	1249.73694	-1067.11841	33.52797	1268.12073	115.62881	172.43298	65.86259	-5.98190	-130.73618	-5.09243	-794.62061	237.45901	-14.11033	-1438.06763	-98.22095	-2.84796
663	5.517	888.68634	-238.28107	1152.92224	-385.68161	62.38242	1248.49512	-1066.92053	32.80999	1269.73999	148.64111	171.97638	62.73676	-18.57475	-130.94077	-5.15420	-807.24658	237.33855	-14.25774	-1447.45251	-98.49420	-0.42951
664	5.525	887.29419	-239.81702	1153.09497	-385.65262	62.73648	1247.36731	-1066.94861	31.78132	1271.42590	182.18399	172.23471	59.44698	-31.18230	-131.15030	-5.27310	-819.86414	237.26591	-14.35182	-1456.16174	-98.79644	2.22729
665	5.533	885.87579	-241.28207	1153.33691	-385.62073	63.02159	1246.37610	-1067.18237	30.58150	1273.17053	216.10373	173.07867	56.10979	-43.75415	-131.38770	-5.43609	-832.44733	237.15070	-14.42616	-1463.90942	-99.18153	5.08215
666	5.542	884.42126	-242.67456	1153.63879	-385.63596	63.24630	1245.54211	-1067.56970	29.36381	1274.97974	250.10519	174.39691	52.88855	-56.26375	-131.64430	-5.59889	-844.99438	236.94604	-14.48588	-1470.26501	-99.65071	8.12515
667	5.550	882.92657	-244.00388	1153.99622	-385.73795	63.44630	1244.88318	-1068.03687	28.27182	1276.85352	283.70935	176.07378	49.96090	-68.73593	-131.90070	-5.73252	-857.52136	236.67073	-14.51822	-1474.74695	-100.11191	11.36222
668	5.558	881.39630	-245.28159	1154.40527	-385.95331	63.66962	1244.41211	-1068.52661	27.42355	1278.78308	316.28302	177.97661	47.49296	-81.24603	-132.17024	-5.83906	-870.08112	236.36685	-14.52346	-1476.92944	-100.36166	14.82665
669	5.567	879.84277	-246.51270	1154.85608	-386.29465	63.96193	1244.13977	-1069.02930	26.89835	1280.75708	347.11221	180.03017	45.58038	-93.85626	-132.48431	-5.93958	-882.72302	236.05467	-14.53571	-1476.62317	-100.04573	18.62597
670	5.575	878.28174	-247.69095	1155.32813	-386.76129	64.35935	1244.07678	-1069.57556	26.72045	1282.76526	375.48529	182.21378	44.08397	-106.54819	-132.84111	-6.05446	-895.41882	235.72813	-14.58985	-1473.91357	-98.73876	22.86985
671	5.583	876.72986	-248.80118	1155.79370	-387.34216	64.88424	1244.22998	-1070.20288	26.84858	1284.79065	400.76639	184.44429	42.51101	-119.25546	-133.21690	-6.18294	-908.10205	235.37300	-14.68008	-1468.79175	-96.25699	27.43904
672	5.592	875.20422	-249.82391	1156.21948	-388.01776	65.54237	1244.59692	-1070.93018	27.19956	1286.80627	422.45026	186.53647	40.19854	-131.94492	-133.60625	-6.30492	-920.76965	234.98010	-14.77001	-1460.86719	-92.81273	31.87637
673	5.600	873.72174	-250.74164	1156.56897	-388.76270	66.33214	1245.16736	-1071.75391	27.70155	1288.78223	440.25653	188.31503	36.74014	-144.63577	-134.00595	-6.40184	-933.46631	234.54118	-14.84133	-1449.67969	-88.80665	35.59764
674	5.608	872.29639	-251.54715	1156.80725	-389.54773	67.25986	1245.92566	-1072.66370	28.31734	1290.69177	454.27383	189.77386	32.24471	-157.37711	-134.39267	-6.47218	-946.21985	234.06421	-14.91549	-1435.10608	-84.61404	38.18190
675	5.617	870.93280	-252.24683	1156.90491	-390.34241	68.34428	1246.85059	-1073.66223	29.02110	1292.50854	465.00162	191.08575	27.18193	-170.21164	-134.75169	-6.53337	-959.04346	233.60098	-15.00887	-1417.32922	-80.47463	39.43076
676	5.625	869.62573	-252.85391	1156.84045	-391.11908	69.60893	1247.91895	-1074.76709	29.77789	1294.20703	473.13861	192.38904	22.02521	-183.12936	-135.10220	-6.59621	-971.94281	233.20804	-15.09574	-1396.59229	-76.42553	39.31561
677	5.633	868.37012	-253.37915	1156.59961	-391.85507	71.06758	1249.10742	-1075.98645	30.55414	1295.77063	479.17438	193.66553	17.09672	-196.07507	-135.47400	-6.64708	-984.89703	232.87476	-15.15194	-1373.06116	-72.39947	38.02077
678	5.642	867.16614	-253.83066	1156.17175	-392.52856	72.71484	1250.39233	-1077.28760	31.33665	1297.20593	483.07080	194.90201	12.69749	-209.01038	-135.87035	-6.67949	-997.86316	232.54410	-15.19519	-1346.85535	-68.41253	35.97175
679	5.650	866.01147	-254.22437	1155.54993	-393.11337	74.53532	1251.74878	-1078.59106	32.12941	1298.54700	484.31747	196.18634	9.17147	-221.94183	-136.25841	-6.70917	-1010.81927	232.20868	-15.24265	-1318.16565	-64.60201	33.71709
680	5.658	864.89685	-254.58832	1154.73328	-393.57831	76.52137	1253.15002	-1079.80249	32.92934	1299.83691	482.34900	197.52271	6.68802	-234.89725	-136.60948	-6.74014	-1023.79242	231.91980	-15.27202	-1287.31738	-61.10177	31.74166
681	5.667	863.80896	-254.95279	1153.72668	-393.89026	78.67898	1254.56458	-1080.85034	33.69744	1301.10559	477.05112	198.66751	5.06204	-247.88858	-136.93840	-6.75813	-1036.81934	231.68503	-15.25318	-1254.71277	-57.95941	30.35576
682	5.675	862.73572	-255.33456	1152.53125	-394.01819	81.02036	1255.95435	-1081.69092	34.35686	1302.36633	468.90567	199.30937	3.97030	-260.88977	-137.27766	-6.75464	-1049.88843	231.43686	-15.18739	-1220.75122	-55.19108	29.70158
683	5.683	861.67395	-255.72119	1151.13281	-393.93927	83.54892	1257.27979	-1082.28931	34.83867	1303.62085	458.60999	199.39841	3.23127	-273.85565	-137.63681	-6.73000	-1062.94690	231.10483	-15.11528	-1185.82776	-52.85746	29.83608
684	5.692	860.63550	-256.06735	1149.49194	-393.64859	86.24604	1258.50989	-1082.60681	35.13204	1304.85730	446.77789	199.13641	2.75121	-286.76208	-138.00504	-6.69469	-1075.96423	230.66748	-15.09333	-1150.38208	-51.07839	30.83573
685	5.700	859.64795	-256.30835	1147.54163	-393.17065	89.07230	1259.62598	-1082.61487	35.28325	1306.05542	434.01682	198.71490	2.43700	-299.60303	-138.37787	-6.65146	-1088.95154	230.16934	-15.13968	-1114.97144	-49.97124	32.77158
686	5.708	858.74219	-256.38446	1145.19360	-392.56448	91.97407	1260.62061	-1082.31860	35.34984	1307.19348	420.89069	198.23680	2.24805	-312.32663	-138.78845	-6.51720	-1101.90686	229.68634	-15.22221	-1080.36072	-49.49102	35.47259
687	5.717	857.92456	-256.26740	1142.37854	-391.91553	94.88226	1261.49683	-1081.77026	35.37076	1308.25159	407.73566	197.76521	2.15822	-324.78207	-139.34192	-6.07685	-1114.79980	229.25917	-15.31022	-1047.48352	-49.34821	38.37304
688	5.725	857.16003	-255.98703	1139.10645	-391.32153	97.71764	1262.27026	-1081.07373	35.37723	1309.21204	394.65613	197.27269	2.05587	-336.76740	-140.19205	-5.09724	-1127.62463	228.89554	-15.38013	-1017.09741	-49.21491	40.78290
689	5.733	856.40155	-255.64355	1135.47583	-390.88354	100.40803	1262.96667	-1080.38293	35.40466	1310.05249	381.66153	196.66806	1.80119	-348.15042	-141.43214	-3.51302	-1140.40210	228.58844	-15.38649	-989.32178	-49.00988	42.31881
690	5.742	855.63544	-255.35126	1131.59485	-390.69870	102.89523	1263.60986	-1079.87866	35.48949	1310.74011	368.76950	196.01102	1.40381	-358.92099	-143.05014	-1.42497	-1153.12256	228.31323	-15.31423	-963.51904	-48.91375	42.96837
691	5.750	854.88666	-255.11191	1127.53296	-390.84717	105.12703	1264.21228	-1079.73303	35.66878	1311.23865	356.00076	195.49835	1.03023	-369.11716	-144.97250	1.10843	-1165.75476	228.02280	-15.25898	-938.64130	-49.19363	42.88058
692	5.758	854.19165	-254.73709	1123.36316	-391.37659	107.05653	1264.77246	-1080.09082	35.97789	1311.52002	343.35034	195.19716	0.81706	-378.71231	-147.04916	4.21804	-1178.32104	227.63876	-15.37858	-913.73248	-50.10239	42.28216
693	5.767	853.58807	-253.93530	1119.17554	-392.29730	108.65122	1265.28125	-1081.06226	36.43871	1311.57275	330.79715	195.03311	0.75202	-387.52243	-149.03578	8.21268	-1190.87756	227.14304	-15.70965	-888.28949	-51.85412	41.46206
694	5.775	853.11670	-252.50604	1115.01685	-393.59293	109.89842	1265.72400	-1082.70325	37.04764	1311.39282	318.29950	194.94592	0.71693	-395.11368	-150.70035	13.50493	-1203.43127	226.66237	-16.08871	-862.35876	-54.59072	40.64752
695	5.783	852.79144	-250.47379	1110.86377	-395.23792	110.80860	1266.07886	-1084.99866	37.76916	1310.96753	305.80963	194.87820	0.60620	-400.73203	-151.95215	20.47462	-1215.96008	226.34396	-16.32512	-836.38776	-58.34445	39.87506
696	5.792	852.54883	-248.10086	1106.65198	-397.21027	111.41404	1266.31750	-1087.86340	38.54340	1310.27295	293.31039	194.70746	0.38861	-403.37180	-152.85347	29.28077	-1228.48706	226.19812	-16.39091	-810.98822	-63.02858	38.97389
697	5.800	852.23120	-245.82382	1102.30652	-399.49008	111.76205	1266.41418	-1091.15308	39.30921	1309.28052	280.80017	194.37726	0.10380	-402.06638	-153.55998	39.73907	-1241.07227	226.10924	-16.40188	-786.75952	-68.47684	37.64725
698	5.808	851.62463	-244.13763	1097.76221	-402.05194	111.91804	1266.35278	-1094.69543	40.01420	1307.96082	268.27658	194.08475	-0.15557	-396.23880	-154.25700	51.34668	-1253.75793	225.94119	-16.48374	-764.19458	-74.48766	35.60819
699	5.817	850.53320	-243.43817	1092.98950	-404.86258	111.96485	1266.12720	-1098.34595	40.60314	1306.29443	255.75093	194.08621	-0.33013	-385.83646	-155.08310	63.37471	-1266.53040	225.61797	-16.68636	-743.65076	-80.83997	32.74333
700	5.825	848.86292	-243.85596	1088.02686	-407.88062	111.97624	1265.73755	-1102.02454	41.02064	1304.28564	243.23048	194.34636	-0.46362	-371.33774	-156.07977	74.89568	-1279.30725	225.19452	-16.92741	-725.36792	-87.28696	29.22010
701	5.833	846.68512	-245.13788	1083.00159	-411.05762	111.99621	1265.19177	-1105.69629	41.24109	1301.96667	230.71396	194.58685	-0.63443	-353.82803	-157.17386	84.89557	-1291.98511	224.86948	-17.00766	-709.46295	-93.54776	25.42697
702	5.842	844.24469	-246.65271	1078.12488	-414.34259	112.05152	1264.51099	-1109.33093	41.28061	1299.38818	218.21936	194.60590	-0.85445	-334.78561	-158.15730	92.65618	-1304.53516	224.79156	-16.82334	-695.93030	-99.32260	21.78257
703	5.850	841.89111	-247.56958	1073.64319	-417.68689	112.16418	1263.73071	-1112.89258	41.15645	1296.60278	205.75735	194.42606	-1.06268	-315.34665	-158.72571	98.06108	-1317.01904	224.86212	-16.51283	-684.74402	-104.30677	18.54560
704	5.858	839.94171	-247.19269	1069.75098	-421.04611	112.34201	1262.89429	-1116.34412	40.85258	1293.65735	193.30099	194.18190	-1.19786	-295.79330	-158.59702	101.44542	-1329.53027	224.84674	-16.29122	-675.96118	-108.20367	15.71017
705	5.867	838.51245	-245.36771	1066.48450	-424.37894	112.57290	1262.04590	-1119.62524	40.35487	1290.60010	180.82199	193.96259	-1.25235	-275.83530	-157.59819	103.25761	-1342.16431	224.63412	-16.24839	-669.70496	-110.76987	13.02750
706	5.875	837.37726	-242.80896	1063.63696	-427.64676	112.83562	1261.22375	-1122.64978	39.69029	1287.48352	168.31369	193.77011	-1.26048	-255.15250	-155.67982	103.91669	-1354.98083	224.29068	-16.34139	-666.11609	-111.88145	10.14303
707	5.883	835.95728	-241.08734	1060.76733	-430.81647	113.11349	1260.45325	-1125.35767	38.90509	1284.34802	155.77182	193.54950	-1.27908	-233.61954	-152.91847	103.81210	-1367.93970	223.92398	-16.49358	-665.35852	-111.62589	6.79142
708	5.892	833.57410	-241.93686	1057.39722	-433.86517	113.39942	1259.74390	-1127.75073	38.02090	1281.21143	143.18964	193.20525	-1.37403	-211.24893	-149.48474	103.27548	-1380.89368	223.58453	-16.66297	-667.60620	-110.41208	2.98821
709	5.900	829.96179	-245.92328	1053.38330	-436.78308	113.69459	1259.09338	-1129.87024	37.01766	1278.08191	130.55887	192.68175	-1.55846	-188.07751	-145.55470	102.53051	-1393.68884	223.25816	-16.83210	-672.96088	-108.94275	-0.84120
710	5.908	825.59900	-251.65506	1049.12671	-439.56818	114.00842	1258.49304	-1131.76233	35.86795	1274.97192	117.86169	192.13094	-1.73196	-164.17352	-141.26314	101.67799	-1406.29675	222.94318	-16.97503	-681.31970	-107.88956	-3.95496
711	5.917	821.37225	-256.79199	1045.27588	-442.21701	114.35392	1257.92993	-1133.46143	34.58538	1271.90991	105.09354	191.83893	-1.75873	-139.74252	-136.73389	100.70853	-1418.82288	222.69228	-17.06688	-692.21216	-107.51105	-5.78746
712	5.925	817.91040	-259.83829	1042.22729	-444.72421	114.73429	1257.38599	-1134.98328	33.21937	1268.95349	92.29807	191.85924	-1.64211	-115.10095	-132.09377	99.53500	-1431.38147	222.48685	-17.12102	-704.72644	-107.64323	-6.42553
713	5.933	815.33881	-260.70276	1039.99536	-447.08789	115.14004	1256.84082	-1136.33032	31.81948	1266.18140	79.53885	191.94283	-1.52281	-90.47943	-127.43758	98.07684	-1444.00757	222.23709	-17.16158	-717.79730	-108.00391	-6.44030
714	5.942	813.48077	-260.05231	1038.40491	-449.31171	115.55930	1256.28027	-1137.49927	30.42889	1263.67017	66.83466	191.88326	-1.48480	-65.90222	-122.80213	96.34541	-1456.70898	221.95871	-17.17397	-730.73999	-108.41349	-6.36794
715	5.950	812.08435	-258.64322	1037.25452	-451.40524	115.98330	1255.70142	-1138.48950	29.10167	1261.47961	54.14764	191.68224	-1.49871	-41.27248	-118.18996	94.42442	-1469.50293	221.75868	-17.13842	-743.42932	-108.80684	-6.46332
716	5.958	810.92871	-257.02338	1036.37756	-453.38730	116.40537	1255.10608	-1139.33679	27.90169	1259.65100	41.43655	191.41086	-1.53580	-16.53546	-113.62405	92.39139	-1482.34448	221.66208	-17.07165	-756.00385	-109.17316	-6.74644
717	5.967	809.85852	-255.47470	1035.66492	-455.28497	116.82343	1254.49756	-1140.14368	26.88016	1258.20117	28.70984	191.10550	-1.60712	8.24142	-109.16119	90.28403	-1495.09839	221.53496	-17.01481	-768.58142	-109.52025	-7.12063
718	5.975	808.78174	-254.07312	1035.06860	-457.12634	117.24522	1253.88464	-1141.05005	26.08087	1257.11694	16.01047	190.75090	-1.72458	32.91705	-104.85059	88.09373	-1507.65027	221.22546	-16.94244	-781.19299	-109.86640	-7.46666
719	5.983	807.65216	-252.77740	1034.58228	-458.93747	117.68646	1253.28357	-1142.17224	25.57231	1256.35071	3.34549	190.28447	-1.89389	57.38364	-100.72741	85.75886	-1520.02563	220.79257	-16.65039	-793.81171	-110.23935	-7.70523
720	5.992	806.45154	-251.50436	1034.21484	-460.74442	118.15893	1252.71216	-1143.59106	25.43594	1255.81201	-9.33572	189.66539	-2.10587	81.62103	-96.87498	83.19033	-1532.33032	220.42567	-15.88048	-806.40356	-110.65118	-7.82728
721	6.000	805.17529	-250.20270	1033.97900	-462.57043	118.65439	1252.17969	-1145.37085	25.70944	1255.36646	-22.08139	188.96204	-2.30760	105.67252	-93.44928	80.32935	-1544.59412	220.11461	-14.58620	-818.97589	-111.09074	-7.88468
722	6.008	803.82434	-248.89658	1033.89404	-464.43430	119.13863	1251.68250	-1147.52869	26.35478	1254.88501	-34.88382	188.31659	-2.43453	129.58664	-90.59995	77.18597	-1556.75342	219.62598	-12.92454	-831.56989	-111.56058	-7.95292
723	6.017	802.40582	-247.67200	1033.98425	-466.35101	119.56200	1251.21240	-1149.99561	27.27297	1254.33435	-47.67801	187.79820	-2.49469	153.35687	-88.40393	73.84956	-1568.70483	218.84393	-11.01958	-844.20154	-112.07026	-8.07664
724	6.025	800.93604	-246.65088	1034.27124	-468.32849	119.87326	1250.76599	-1152.64063	28.33124	1253.80615	-60.38754	187.37662	-2.55762	176.89175	-86.87209	70.49362	-1580.31543	217.95950	-8.86398	-856.84387	-112.59924	-8.24401
725	6.033	799.44550	-245.93661	1034.77222	-470.36157	120.02754	1250.34241	-1155.32471	29.37679	1253.44250	-72.98953	187.03302	-2.65344	199.99469	-85.92078	67.33642	-1591.50708	217.24300	-6.43920	-869.46948	-113.11295	-8.42690
726	6.042	797.98633	-245.47577	1035.50452	-472.42963	119.99169	1249.93811	-1157.92236	30.25930	1253.35742	-85.53116	186.75757	-2.75681	222.31781	-85.33897	64.53352	-1602.36572	216.71582	-3.81250	-882.07495	-113.60533	-8.61840
727	6.050	796.63928	-244.95291	1036.50049	-474.50226	119.74838	1249.54749	-1160.33533	30.86672	1253.61682	-98.09695	186.47360	-2.85160	243.36722	-84.86599	62.07475	-1613.06323	216.15575	-1.06760	-894.67328	-114.10564	-8.81288
728	6.058	795.51953	-243.88397	1037.83594	-476.54990	119.30003	1249.16821	-1162.50586	31.13493	1254.24048	-110.77988	186.09763	-2.95158	262.63205	-84.29190	59.76252	-1623.65771	215.38901	1.81801	-907.29181	-114.63321	-8.98443
729	6.067	794.77588	-241.76563	1039.66003	-478.55103	118.67049	1248.80457	-1164.41919	31.03719	1255.20081	-123.62442	185.63654	-3.07387	279.77579	-83.49651	57.29303	-1633.98206	214.49065	5.03526	-919.96521	-115.16251	-9.10458
730	6.075	794.55505	-238.12418	1042.17578	-480.49353	117.89687	1248.46545	-1166.09619	30.58506	1256.43701	-136.57278	185.12848	-3.23009	294.73544	-82.48695	54.41154	-1643.64539	213.67130	8.83528	-932.70776	-115.65635	-9.16661
731	6.083	794.89575	-232.71994	1045.52686	-482.37296	117.01273	1248.16443	-1167.58911	29.83882	1257.87903	-149.53751	184.56873	-3.43036	307.63937	-81.42326	51.03427	-1652.09058	213.02083	13.29427	-945.51129	-116.11119	-9.18822
732	6.092	795.58875	-225.97714	1049.61475	-484.18921	116.03286	1247.91919	-1168.97290	28.89874	1259.45996	-162.51321	183.98088	-3.66014	318.66080	-80.57112	47.25265	-1658.60620	212.48572	18.24435	-958.38629	-116.55049	-9.20122
733	6.100	796.19299	-219.05220	1054.05090	-485.94489	114.94611	1247.74976	-1170.32520	27.86552	1261.11902	-175.55667	183.43988	-3.87516	327.95029	-80.17847	43.28479	-1662.20850	212.09483	23.44824	-971.36536	-116.99338	-9.23868
734	6.108	796.28894	-213.17287	1058.38440	-487.64929	113.72292	1247.67456	-1171.71179	26.80969	1262.80432	-188.69754	182.97574	-4.03444	335.59579	-80.34746	39.42282	-1661.73706	211.97298	28.74376	-984.45117	-117.44270	-9.31906
735	6.117	795.72418	-208.88394	1062.37976	-489.32056	112.33891	1247.70728	-1173.18433	25.77273	1264.46753	-201.91458	182.56398	-4.12507	341.56961	-81.02391	35.92944	-1656.52209	211.91547	33.92513	-997.60101	-117.88454	-9.43346
736	6.125	794.61401	-205.95056	1066.05029	-490.97568	110.79752	1247.85254	-1174.77954	24.76917	1266.05750	-215.18680	182.19980	-4.17533	345.76230	-82.05758	32.86839	-1646.94922	211.34433	38.64876	-1010.78998	-118.29305	-9.55116
737	6.133	793.18579	-203.77255	1069.51575	-492.61938	109.12738	1248.11072	-1176.51709	23.78183	1267.52783	-228.53671	181.90051	-4.23597	348.11496	-83.21332	29.97753	-1634.02478	210.05173	42.69556	-1024.05432	-118.65102	-9.64421
738	6.142	791.64526	-201.78694	1072.89783	-494.24469	107.35585	1248.48279	-1178.40625	22.77643	1268.85034	-242.00717	181.66718	-4.32292	348.70224	-84.22385	26.81232	-1618.49292	208.40546	46.08081	-1037.43213	-118.96951	-9.70384
739	6.150	790.11621	-199.67807	1076.29285	-495.84094	105.48885	1248.96814	-1180.45313	21.73061	1270.01611	-255.59012	181.45790	-4.40293	347.70847	-84.90784	23.13162	-1600.58643	206.67233	48.67256	-1050.90552	-119.29237	-9.73677
740	6.158	788.63617	-197.40927	1079.76501	-497.40100	103.51343	1249.56091	-1182.65308	20.64095	1271.02527	-269.19876	181.16449	-4.45639	345.39847	-85.21438	19.10263	-1580.32837	204.85541	50.02339	-1064.43616	-119.66214	-9.76030
741	6.167	787.18201	-195.12215	1083.34753	-498.92313	101.41420	1250.24548	-1184.97717	19.51100	1271.87903	-282.76224	180.69812	-4.51486	342.12039	-85.20020	15.09092	-1557.71777	203.08693	49.76539	-1078.00916	-120.06779	-9.79824
742	6.175	785.70508	-193.00937	1087.04480	-500.40558	99.19292	1250.99646	-1187.36768	18.34669	1272.58496	-296.30081	180.11481	-4.61431	338.23569	-84.98888	11.31355	-1532.72278	201.48479	47.95085	-1091.62183	-120.45970	-9.87146
743	6.183	784.18256	-191.18929	1090.83203	-501.83963	96.87791	1251.78223	-1189.74561	17.15645	1273.16956	-309.85324	179.54959	-4.74663	333.90591	-84.71617	7.78384	-1505.35181	199.85472	45.03672	-1105.26257	-120.81728	-9.97619
744	6.192	782.65588	-189.59416	1094.66675	-503.21027	94.50894	1252.56995	-1192.02783	15.95025	1273.68176	-323.42117	179.07693	-4.86201	328.83670	-84.50221	4.60145	-1475.73962	197.97862	41.75605	-1118.90015	-121.17907	-10.06568
745	6.200	781.20660	-187.98573	1098.51953	-504.50635	92.10852	1253.33081	-1194.15112	14.73936	1274.17749	-337.00394	178.69243	-4.91735	322.21536	-84.43424	2.10887	-1444.16846	195.90424	38.88659	-1132.47937	-121.60306	-10.08397
746	6.208	779.89465	-186.10831	1102.40015	-505.72964	89.67220	1254.04468	-1196.08765	13.53725	1274.70251	-350.59903	178.34531	-4.94214	313.12137	-84.54210	0.56605	-1411.08936	193.93364	36.98856	-1145.95508	-122.09575	-10.02610
747	6.217	778.73212	-183.82495	1106.34961	-506.89502	87.18875	1254.70264	-1197.83740	12.36296	1275.28748	-364.19418	177.99539	-5.01182	301.32541	-84.80203	-0.18133	-1377.01270	192.47751	36.30092	-1159.34766	-122.59061	-9.95266
748	6.225	777.69678	-181.14738	1110.40771	-508.02475	84.66534	1255.30457	-1199.40356	11.24218	1275.94446	-377.80215	177.69334	-5.12895	287.66653	-85.16585	-0.52002	-1342.31213	191.68707	36.76309	-1172.71667	-123.01122	-9.94703
749	6.233	776.75427	-178.19693	1114.58838	-509.14496	82.13499	1255.85840	-1200.79211	10.19844	1276.65735	-391.44632	177.54288	-5.19739	273.44388	-85.59372	-0.73275	-1307.26440	191.29987	38.15879	-1186.10132	-123.34383	-10.04679
750	6.242	775.87421	-175.15077	1118.87366	-510.28601	79.64731	1256.38013	-1202.03491	9.23590	1277.38477	-405.08609	177.52744	-5.14522	259.51566	-86.07263	-0.94797	-1272.19055	190.94641	40.23490	-1199.54028	-123.63568	-10.20017
751	6.250	775.03021	-172.17336	1123.22888	-511.48422	77.25480	1256.89075	-1203.19751	8.33424	1278.07983	-418.60538	177.43069	-5.02827	246.02255	-86.59680	-1.22046	-1237.46545	190.40930	42.64734	-1213.07715	-123.94603	-10.30136
752	6.258	774.18701	-169.34395	1127.62488	-512.77771	75.00246	1257.41113	-1204.36426	7.46228	1278.71436	-431.89493	177.03909	-4.96035	232.71246	-87.14539	-1.54508	-1203.51147	189.59718	44.95501	-1226.69080	-124.30364	-10.29993
753	6.267	773.30298	-166.64322	1132.05334	-514.19543	72.92274	1257.95605	-1205.62256	6.58424	1279.28381	-444.93399	176.41362	-4.94206	219.35910	-87.68996	-1.87409	-1170.74451	188.47299	46.78044	-1240.26453	-124.71256	-10.25221
754	6.275	772.35083	-164.00650	1136.52258	-515.75037	71.03671	1258.52783	-1207.04260	5.65548	1279.79041	-457.76590	175.84262	-4.81314	205.93307	-88.20181	-2.17782	-1139.33093	187.10008	47.93016	-1253.66260	-125.19450	-10.23425
755	6.283	771.32727	-161.37854	1141.04089	-517.44421	69.35899	1259.11462	-1208.65344	4.63512	1280.22388	-470.39688	175.57559	-4.37104	192.51376	-88.66466	-2.44560	-1108.97412	185.69691	48.36061	-1266.87036	-125.76173	-10.25299
756	6.292	770.24457	-158.73219	1145.60913	-519.27686	67.90070	1259.69580	-1210.43408	3.51403	1280.55396	-482.74234	175.68637	-3.49984	179.15591	-89.09502	-2.64788	-1079.08069	184.54942	48.13611	-1280.00439	-126.38268	-10.24632
757	6.300	769.11487	-156.05397	1150.22705	-521.25201	66.66365	1260.24695	-1212.32495	2.32438	1280.73669	-494.65891	176.06902	-2.22121	165.85620	-89.52779	-2.77144	-1049.17017	183.88982	47.43231	-1293.13721	-127.03317	-10.14920
758	6.308	767.94342	-153.32545	1154.88831	-523.37744	65.62872	1260.74377	-1214.26953	1.10548	1280.73633	-506.04617	176.52806	-0.63252	152.59320	-89.97932	-2.86060	-1019.07031	183.89964	46.47439	-1306.24292	-127.69155	-9.98758
759	6.317	766.73523	-150.54033	1159.57312	-525.66199	64.75569	1261.16553	-1216.27283	-0.13812	1280.54736	-516.91309	176.96405	1.25512	139.35312	-90.43499	-2.97212	-988.87701	184.73689	45.43891	-1319.32324	-128.29417	-9.86819
760	6.325	765.50189	-147.73209	1164.25562	-528.10742	63.99937	1261.49878	-1218.39392	-1.41628	1280.18958	-527.26636	177.45023	3.61605	126.11209	-90.87493	-3.11829	-958.90942	186.51865	44.41808	-1332.45166	-128.78630	-9.85505
761	6.333	764.25751	-144.95595	1168.91821	-530.70154	63.32288	1261.74634	-1220.66846	-2.69379	1279.68237	-536.89685	178.09315	6.72802	112.82489	-91.30917	-3.27024	-929.67554	189.32762	43.41393	-1345.70483	-129.18773	-9.91366
762	6.342	763.00867	-142.24939	1173.55432	-533.41797	62.69427	1261.93066	-1223.06934	-3.88200	1279.03186	-545.26758	178.85835	10.78813	99.45908	-91.76392	-3.39393	-901.82373	193.24857	42.29387	-1359.09985	-129.57651	-9.97227
763	6.350	761.74780	-139.62100	1178.16309	-536.22351	62.07433	1262.08691	-1225.53333	-4.87703	1278.23975	-551.53650	179.61589	15.78767	86.03833	-92.24136	-3.48075	-876.06750	198.39719	40.75916	-1372.58154	-130.00104	-9.99654
764	6.358	760.45422	-137.06033	1182.74548	-539.08136	61.42142	1262.24805	-1228.00317	-5.58777	1277.31921	-554.70911	180.35138	21.57357	72.62497	-92.72684	-3.54835	-853.03088	204.90675	38.42656	-1386.07471	-130.43951	-10.00723
765	6.367	759.10162	-134.54440	1187.30530	-541.95056	60.71633	1262.42883	-1230.46057	-5.96240	1276.28760	-553.89905	181.23288	28.05992	59.25595	-93.21050	-3.62242	-833.07239	212.88322	35.01960	-1399.54211	-130.87596	-10.04506
766	6.375	757.66797	-132.04335	1191.84583	-544.79016	59.97525	1262.61902	-1232.91980	-6.01142	1275.13147	-548.52881	182.56421	35.33411	45.91235	-93.67573	-3.73092	-816.25690	222.36673	30.59603	-1412.98132	-131.33533	-10.13002
767	6.383	756.14581	-129.53459	1196.36340	-547.56555	59.23822	1262.78979	-1235.39600	-5.78756	1273.79456	-538.47278	184.69867	43.39291	32.54889	-94.10095	-3.89648	-802.52063	233.27728	25.64472	-1426.39978	-131.82996	-10.25405
768	6.392	754.54895	-127.01668	1200.84436	-550.24707	58.54713	1262.90588	-1237.88965	-5.35145	1272.20862	-524.25684	187.69916	51.68287	19.14383	-94.49858	-4.10789	-791.86798	245.27103	20.78651	-1439.82019	-132.34749	-10.38990
769	6.400	752.91150	-124.50955	1205.26929	-552.80774	57.92560	1262.93591	-1240.38843	-4.76016	1270.32813	-506.95462	191.12555	59.13284	5.71030	-94.92625	-4.30635	-784.45172	257.60754	16.25263	-1453.27917	-132.87769	-10.49819
770	6.408	751.27881	-122.03903	1209.62012	-555.22675	57.37398	1262.85583	-1242.86511	-4.05051	1268.14136	-487.58078	194.41980	64.85210	-7.73923	-95.43573	-4.43152	-780.50983	269.27008	11.73840	-1466.80127	-133.42642	-10.55798
771	6.417	749.69690	-119.62019	1213.88037	-557.49365	56.87775	1262.64929	-1245.27124	-3.22083	1265.66931	-466.66531	197.30011	68.68824	-21.21378	-96.01752	-4.48568	-780.21008	279.30408	6.76262	-1480.37024	-133.99577	-10.59630
772	6.425	748.20374	-117.25780	1218.03308	-559.61047	56.41413	1262.30591	-1247.54663	-2.24707	1262.96130	-444.42819	199.67819	71.09835	-34.71472	-96.59751	-4.52972	-783.53778	287.07965	1.18816	-1493.92847	-134.54196	-10.66047
773	6.433	746.81604	-114.95459	1222.06470	-561.58728	55.95644	1261.81726	-1249.64087	-1.11332	1260.07971	-421.09244	201.49989	72.66750	-48.21045	-97.09063	-4.62249	-790.22131	292.31622	-4.41789	-1507.42505	-134.99504	-10.76452
774	6.442	745.52307	-112.70825	1225.97632	-563.43970	55.47930	1261.17566	-1251.52771	0.17222	1257.08960	-396.93997	202.75830	73.75875	-61.67133	-97.46034	-4.77909	-799.69385	295.07584	-8.97957	-1520.85645	-135.32111	-10.88754
775	6.450	744.29388	-110.50368	1229.78699	-565.18988	54.96200	1260.37683	-1253.21069	1.56253	1254.06653	-372.18661	203.48579	74.43384	-75.10727	-97.71718	-4.97448	-811.25592	295.86041	-11.75816	-1534.24231	-135.55539	-11.01189
776	6.458	743.08691	-108.32031	1233.52795	-566.86462	54.39510	1259.42712	-1254.72046	2.96741	1251.10474	-346.90543	203.72159	74.57264	-88.53900	-97.89141	-5.17021	-824.19556	295.52408	-12.92937	-1547.59021	-135.79379	-11.12565
777	6.467	741.85217	-106.14709	1237.23340	-568.49109	53.78951	1258.34912	-1256.10754	4.28234	1248.30273	-321.09244	203.55602	74.07466	-101.96167	-98.03570	-5.33588	-837.75641	294.89639	-13.19672	-1560.88794	-136.12132	-11.19881
778	6.475	740.53424	-103.98047	1240.93738	-570.09558	53.17691	1257.17615	-1257.42847	5.43024	1245.74170	-294.77011	203.14017	72.99351	-115.36685	-98.21075	-5.46013	-851.34601	294.44791	-13.18130	-1574.08618	-136.54335	-11.18363
779	6.483	739.08606	-101.81401	1244.67688	-571.69934	52.60291	1255.94104	-1258.72498	6.38948	1243.48621	-268.01077	202.63713	71.51665	-128.76764	-98.43566	-5.57128	-864.76880	294.27252	-13.23713	-1587.09497	-137.01865	-11.02882
780	6.492	737.48181	-99.64243	1248.48962	-573.30988	52.11320	1254.66992	-1260.01147	7.19526	1241.59778	-240.88522	202.19177	69.85849	-142.17511	-98.68776	-5.72552	-878.09827	294.25543	-13.47727	-1599.82690	-137.52991	-10.69255
781	6.500	735.71912	-97.46721	1252.40137	-574.91821	51.73476	1253.38416	-1261.28308	7.90241	1240.13647	-213.40549	201.91571	68.18103	-155.57196	-98.96130	-5.93319	-891.42883	294.21985	-13.83541	-1612.23950	-138.08218	-10.15415
782	6.508	733.81415	-95.29065	1256.41724	-576.50049	51.46510	1252.10876	-1262.53198	8.53485	1239.14856	-185.52341	201.88461	66.55759	-168.92978	-99.26328	-6.14275	-904.77197	294.06693	-14.16491	-1624.34766	-138.65837	-9.41127
783	6.517	731.79175	-93.11644	1260.53259	-578.02240	51.26764	1250.88013	-1263.76245	9.06659	1238.65356	-157.17477	202.14804	64.97680	-182.24069	-99.55350	-6.31523	-918.09430	293.82928	-14.36152	-1636.22058	-139.20474	-8.46298
784	6.525	729.67413	-90.95715	1264.74658	-579.44934	51.07633	1249.74084	-1264.98584	9.44475	1238.63696	-128.31583	202.75568	63.40236	-195.50937	-99.77284	-6.46057	-931.37714	293.58081	-14.44615	-1647.95142	-139.65834	-7.28897
785	6.533	727.47205	-88.83257	1269.06323	-580.76154	50.82436	1248.72620	-1266.19690	9.63149	1239.05371	-98.91684	203.76765	61.82539	-208.73361	-99.92658	-6.61006	-944.62506	293.34921	-14.52647	-1659.56042	-140.00015	-5.84698
786	6.542	725.18353	-86.76298	1273.48877	-581.96155	50.47672	1247.85754	-1267.36316	9.63127	1239.84973	-68.94022	205.18393	60.25813	-221.92242	-100.07631	-6.78297	-957.85193	293.11121	-14.69331	-1670.91284	-140.26376	-4.11907
787	6.550	722.79968	-84.76361	1278.03137	-583.06647	50.03261	1247.14221	-1268.44910	9.49155	1240.98181	-38.39383	206.84912	58.70926	-235.09903	-100.26791	-6.97422	-971.06433	292.84851	-14.95860	-1681.79517	-140.48396	-2.15814
788	6.558	720.31274	-82.84367	1282.70044	-584.09607	49.50628	1246.57849	-1269.44226	9.28309	1242.41565	-7.45740	208.46805	57.18899	-248.26868	-100.50571	-7.16574	-984.25922	292.59433	-15.22790	-1692.07300	-140.67882	-0.05650
789	6.567	717.72168	-81.00737	1287.50134	-585.06830	48.91407	1246.16052	-1270.34338	9.07561	1244.12244	23.47476	209.72005	55.72672	-261.42487	-100.76718	-7.33964	-997.44940	292.39633	-15.35069	-1701.71338	-140.86609	2.12171
790	6.575	715.03241	-79.25258	1292.43091	-585.99628	48.27502	1245.88318	-1271.13501	8.93502	1246.09460	53.90762	210.37390	54.35508	-274.58502	-101.02011	-7.49028	-1010.67725	292.23645	-15.28849	-1710.68237	-141.05588	4.35970
791	6.583	712.25256	-77.57558	1297.47644	-586.88574	47.61700	1245.74768	-1271.78589	8.91612	1248.33862	83.36694	210.37102	53.08511	-287.78430	-101.25319	-7.62459	-1023.97559	292.02600	-15.17146	-1718.88220	-141.26172	6.68683
792	6.592	709.38647	-75.97527	1302.61963	-587.73938	46.97665	1245.76062	-1272.29443	9.02643	1250.83240	111.38998	209.80350	51.88065	-301.03613	-101.49913	-7.73955	-1037.33167	291.70782	-15.13485	-1726.10071	-141.54932	9.20296
793	6.600	706.43311	-74.44750	1307.84009	-588.56390	46.38935	1245.92664	-1272.70959	9.21614	1253.50037	137.47867	208.78578	50.60063	-314.32562	-101.80998	-7.81693	-1050.70642	291.32062	-15.18894	-1731.90479	-141.98157	12.06969
794	6.608	703.38562	-72.98457	1313.11670	-589.36572	45.87730	1246.24109	-1273.11401	9.41101	1256.24219	161.14911	207.37991	48.98754	-327.63525	-102.19728	-7.84853	-1064.07178	290.93726	-15.25302	-1735.70374	-142.41551	15.42940
795	6.617	700.22815	-71.57684	1318.42676	-590.14172	45.44616	1246.68896	-1273.60132	9.54734	1258.98389	182.05328	205.62645	46.76707	-340.95709	-102.59889	-7.86590	-1077.43481	290.58197	-15.25686	-1736.96973	-142.49229	19.25173
796	6.625	696.93958	-70.20387	1323.74829	-590.87793	45.09637	1247.25098	-1274.24622	9.60241	1261.70178	200.07489	203.55017	43.76849	-354.30179	-102.93562	-7.93256	-1090.83618	290.21640	-15.21021	-1735.21814	-141.97128	23.15478
797	6.633	693.50989	-68.83681	1329.06494	-591.55627	44.83715	1247.90906	-1275.07080	9.60972	1264.40564	215.32791	201.09047	39.97657	-367.70230	-103.20967	-8.06930	-1104.30908	289.79865	-15.18068	-1729.91663	-140.90912	26.46560
798	6.642	689.95258	-67.45343	1334.35986	-592.15991	44.68436	1248.64929	-1276.04297	9.62738	1267.10474	228.06754	198.17004	35.57254	-381.17673	-103.50081	-8.21749	-1117.84119	289.35266	-15.21544	-1720.70972	-139.50165	28.66089
799	6.650	686.29651	-66.04205	1339.60742	-592.67432	44.64845	1249.46179	-1277.10388	9.70415	1269.79346	238.58936	194.87389	30.93791	-394.70853	-103.86882	-8.32057	-1131.40588	288.93420	-15.30017	-1707.69458	-137.98019	29.73836
800	6.658	682.57202	-64.60184	1344.77454	-593.08728	44.73034	1250.33765	-1278.17517	9.89939	1272.45435	247.11525	191.35204	26.46961	-408.27878	-104.31290	-8.38278	-1145.01917	288.55228	-15.38394	-1691.36353	-136.55643	30.04184
801	6.667	678.80676	-63.14556	1349.83057	-593.39319	44.92623	1251.26575	-1279.17456	10.28418	1275.06409	253.66049	187.59474	22.35123	-421.88004	-104.79698	-8.42915	-1158.70337	288.17261	-15.43233	-1672.25366	-135.30902	29.83138
802	6.675	675.02753	-61.69054	1354.75159	-593.59656	45.23581	1252.23108	-1280.06116	10.87927	1277.60095	257.97095	183.46182	18.52491	-435.50577	-105.27385	-8.47578	-1172.42139	287.74133	-15.45320	-1650.63184	-134.21530	29.16159
803	6.683	671.26172	-60.24831	1359.51880	-593.70898	45.66713	1253.21301	-1280.84949	11.62872	1280.06140	259.59476	178.83878	14.79469	-449.15189	-105.72006	-8.53792	-1186.11719	287.22229	-15.46165	-1626.49365	-133.26004	28.05832
804	6.692	667.54199	-58.82898	1364.11475	-593.73914	46.23069	1254.18567	-1281.57629	12.44986	1282.46252	258.08337	173.78549	11.00135	-462.81430	-106.15706	-8.62667	-1199.79224	286.64838	-15.45295	-1599.81079	-132.42537	26.65379
805	6.700	663.91003	-57.44671	1368.52075	-593.68890	46.92947	1255.12146	-1282.26160	13.27311	1284.81860	253.22760	168.61557	7.27979	-476.48196	-106.61491	-8.73814	-1213.50830	286.09515	-15.43439	-1570.71594	-131.64568	25.16183
806	6.708	660.40906	-56.11340	1372.71765	-593.55743	47.75480	1255.99451	-1282.88171	14.03062	1287.11121	245.21609	163.84050	4.12651	-490.13486	-107.10094	-8.84568	-1227.31189	285.62521	-15.42435	-1539.49646	-130.83783	23.80256
807	6.717	657.07080	-54.83406	1376.68542	-593.34875	48.68364	1256.78662	-1283.38110	14.64815	1289.29773	234.63992	160.05464	2.02555	-503.74149	-107.62634	-8.90120	-1241.16821	285.23233	-15.41917	-1506.50781	-129.95215	22.76046
808	6.725	653.91351	-53.60880	1380.40625	-593.07324	49.67720	1257.49231	-1283.71851	15.06580	1291.34924	222.29953	157.65192	0.99677	-517.26758	-108.22194	-8.87574	-1254.98047	284.81406	-15.41567	-1472.09985	-128.98582	22.15741
809	6.733	650.95276	-52.43507	1383.86816	-592.74402	50.69237	1258.11841	-1283.89307	15.26199	1293.26099	208.96893	156.50589	0.64100	-530.69849	-108.89751	-8.80735	-1268.67236	284.28229	-15.43586	-1436.56555	-127.98685	22.05326
810	6.742	648.21204	-51.31459	1387.06738	-592.37640	51.69804	1258.68005	-1283.92871	15.27046	1295.03430	195.26266	156.08243	0.54953	-544.02515	-109.62701	-8.74703	-1282.25366	283.68124	-15.49125	-1400.11694	-127.05235	22.49421
811	6.750	645.72693	-50.25768	1390.00781	-591.99426	52.67450	1259.19336	-1283.84937	15.17589	1296.66431	181.52670	155.85037	0.52323	-557.19214	-110.41007	-8.63776	-1295.77478	283.14270	-15.55178	-1362.95386	-126.25098	23.53198
812	6.758	643.54260	-49.27395	1392.69714	-591.63806	53.60025	1259.67078	-1283.68262	15.07248	1298.13525	167.83286	155.52408	0.49545	-570.07922	-111.31670	-8.30807	-1309.25220	282.74573	-15.58711	-1325.43140	-125.53140	25.17231
813	6.767	641.70233	-48.36136	1395.14063	-591.36719	54.44505	1260.12439	-1283.47791	15.01693	1299.41260	154.17172	155.06396	0.41201	-582.54565	-112.44063	-7.59782	-1322.69800	282.43964	-15.61202	-1288.11938	-124.78042	27.30958
814	6.775	640.22852	-47.50820	1397.33667	-591.25201	55.17139	1260.56726	-1283.31152	15.02074	1300.44812	140.58203	154.56882	0.22083	-594.51013	-113.82149	-6.45505	-1336.15833	282.13287	-15.63580	-1251.68677	-123.90802	29.68516
815	6.783	639.11279	-46.70300	1399.27625	-591.36060	55.73640	1261.01050	-1283.27271	15.08150	1301.20996	127.08176	154.14731	-0.05854	-605.98596	-115.42799	-4.92381	-1349.66650	281.80487	-15.60897	-1216.69971	-122.83621	31.93472
816	6.792	638.32050	-45.94086	1400.94800	-591.74780	56.09505	1261.45740	-1283.45349	15.21701	1301.69995	113.63705	153.81628	-0.33479	-617.01233	-117.19949	-3.07329	-1363.20496	281.47278	-15.50465	-1183.31458	-121.57489	33.76126
817	6.800	637.80408	-45.22528	1402.34192	-592.45099	56.21334	1261.90137	-1283.94861	15.46312	1301.93481	100.23575	153.50940	-0.54331	-627.56799	-119.06800	-0.91652	-1376.71619	281.14017	-15.39659	-1151.14502	-120.33459	35.06670
818	6.808	637.51270	-44.56654	1403.45020	-593.49036	56.08154	1262.32959	-1284.84521	15.83174	1301.91565	86.89368	153.18121	-0.68523	-637.56738	-120.94644	1.64936	-1390.14526	280.79968	-15.37947	-1119.57410	-119.44003	35.91279
819	6.817	637.39880	-43.97687	1404.26563	-594.86975	55.70755	1262.72632	-1286.18677	16.28407	1301.62170	73.60294	152.85184	-0.78397	-646.86597	-122.71397	4.84433	-1403.50000	280.43750	-15.47166	-1088.19592	-119.17708	36.40633
820	6.825	637.42273	-43.47369	1404.78442	-596.57458	55.10677	1263.07410	-1287.95227	16.75389	1301.03088	60.34338	152.56035	-0.86533	-655.18262	-124.19494	8.96149	-1416.83484	280.06915	-15.61644	-1057.00439	-119.76010	36.59932
821	6.833	637.55731	-43.08629	1405.00940	-598.57117	54.30783	1263.35657	-1290.08069	17.17656	1300.13660	47.11353	152.31174	-0.95673	-661.97913	-125.20558	14.33147	-1430.15173	279.73187	-15.74391	-1026.34058	-121.32335	36.43067
822	6.842	637.78735	-42.84698	1404.94910	-600.80896	53.35410	1263.56409	-1292.50134	17.49265	1298.93274	33.91602	152.07883	-1.07008	-666.42883	-125.68761	21.28742	-1443.40625	279.41492	-15.85684	-996.73511	-123.89796	35.74389
823	6.850	638.10388	-42.77232	1404.61670	-603.22766	52.29179	1263.69641	-1295.14294	17.64931	1297.39429	20.73770	151.85356	-1.19595	-667.54321	-125.74579	30.06955	-1456.60767	279.08505	-16.04093	-968.74976	-127.42033	34.35926
824	6.858	638.49976	-42.86015	1404.02747	-605.76099	51.16026	1263.76270	-1297.93030	17.60909	1295.49524	7.55438	151.65910	-1.31981	-664.33337	-125.55779	40.64404	-1469.81763	278.78143	-16.32899	-942.89398	-131.72075	32.15012
825	6.867	638.97156	-43.10303	1403.19702	-608.34119	49.98524	1263.78015	-1300.78076	17.35300	1293.24182	-5.64746	151.49725	-1.43869	-656.02417	-125.29534	52.40406	-1483.07678	278.56586	-16.63359	-919.63843	-136.50069	29.12137
826	6.875	639.51959	-43.49464	1402.14612	-610.90784	48.77631	1263.76672	-1303.60449	16.87755	1290.67139	-18.85324	151.33041	-1.56179	-642.58130	-125.09283	63.94801	-1496.39709	278.37018	-16.91405	-899.46356	-141.36130	25.45179
827	6.883	640.14606	-44.03024	1400.90332	-613.41504	47.53969	1263.73389	-1306.30872	16.19942	1287.82947	-32.04459	151.13589	-1.69486	-625.13660	-125.02956	73.50985	-1509.75256	278.04968	-17.25080	-882.80811	-145.83662	21.40585
828	6.892	640.85535	-44.70723	1399.50146	-615.82758	46.29182	1263.68457	-1308.81787	15.35675	1284.76160	-45.22940	150.92664	-1.83769	-605.39941	-125.08023	80.05733	-1523.06226	277.57437	-17.68555	-869.93103	-149.39598	17.15126
829	6.900	641.65576	-45.51395	1397.97107	-618.11658	45.05463	1263.61768	-1311.09229	14.38277	1281.51062	-58.41574	150.70865	-1.99319	-584.52234	-125.09541	83.96911	-1536.28455	277.02301	-18.14388	-860.88660	-151.52863	12.65212
830	6.908	642.55438	-46.42067	1396.34253	-620.26062	43.84396	1263.52747	-1313.11938	13.27641	1278.10986	-71.59128	150.48453	-2.14871	-562.79089	-124.90390	86.49866	-1549.46655	276.43823	-18.50435	-855.66071	-151.98383	7.78105
831	6.917	643.54932	-47.39352	1394.65051	-622.25037	42.66169	1263.40076	-1314.89844	12.00375	1274.58838	-84.75381	150.28893	-2.25978	-540.12085	-124.43896	88.68449	-1562.63208	275.83963	-18.68222	-854.35693	-151.03314	2.64980
832	6.925	644.62299	-48.41739	1392.93420	-624.08954	41.49400	1263.21655	-1316.43884	10.51934	1270.98596	-97.90341	150.13812	-2.30610	-516.43970	-123.76186	90.79843	-1575.73596	275.36578	-18.69834	-857.26318	-149.48344	-2.12350
833	6.933	645.73993	-49.50526	1391.23425	-625.78943	40.32309	1262.94873	-1317.74927	8.79272	1267.36340	-111.01431	149.96950	-2.35336	-491.71414	-123.00693	92.56423	-1588.75586	275.20160	-18.66592	-864.52313	-148.24956	-5.65147
834	6.942	646.85352	-50.68548	1389.58594	-627.36145	39.13967	1262.57043	-1318.81909	6.82403	1263.80994	-124.06125	149.71851	-2.48380	-465.91049	-122.32772	93.66037	-1601.76404	275.34021	-18.64135	-875.48212	-147.78281	-7.49189
835	6.950	647.91614	-51.98143	1388.01123	-628.81238	37.93834	1262.05994	-1319.62024	4.64254	1260.44019	-137.04666	149.40182	-2.68814	-439.06070	-121.86090	94.02971	-1614.87329	275.60620	-18.51759	-888.56146	-147.95068	-8.03748
836	6.958	648.88403	-53.40508	1386.52307	-630.14050	36.70581	1261.40820	-1320.13013	2.30099	1257.38013	-149.98569	149.06506	-2.89761	-411.34641	-121.69878	93.87144	-1628.07446	275.97137	-18.05888	-902.12866	-148.39801	-8.07750
837	6.967	649.71753	-54.95843	1385.13770	-631.33594	35.41967	1260.61951	-1320.34851	-0.14596	1254.75330	-162.89047	148.73239	-3.07284	-383.04141	-121.88879	93.47003	-1641.17029	276.62585	-17.01229	-915.36969	-148.88425	-8.15800
838	6.975	650.38019	-56.62904	1383.88208	-632.38074	34.06061	1259.70679	-1320.29663	-2.65962	1252.66895	-175.77200	148.41542	-3.22180	-354.37546	-122.46261	93.03865	-1653.87549	277.55774	-15.34988	-928.23889	-149.34796	-8.42397
839	6.983	650.84119	-58.38487	1382.78809	-633.25220	32.62424	1258.68640	-1320.01636	-5.17984	1251.20215	-188.63626	148.10059	-3.38077	-325.46011	-123.46713	92.63659	-1665.94336	278.38416	-13.34197	-940.93750	-149.81299	-8.80784
840	6.992	651.07947	-60.17926	1381.88208	-633.92773	31.12476	1257.57642	-1319.57434	-7.57908	1250.37952	-201.45407	147.71094	-3.58936	-296.28891	-124.96420	92.16283	-1677.27173	278.81854	-11.22182	-953.60339	-150.30199	-9.19566
841	7.000	651.08380	-61.96468	1381.18323	-634.38708	29.59583	1256.39648	-1319.05457	-9.68596	1250.18445	-214.14322	147.07860	-3.86753	-266.77939	-127.00754	91.43579	-1687.94019	278.99310	-8.93070	-966.26221	-150.83289	-9.49643
842	7.008	650.84564	-63.70351	1380.70618	-634.61444	28.08667	1255.17163	-1318.54358	-11.34419	1250.57129	-226.64432	146.11244	-4.18704	-236.85800	-129.62988	90.31622	-1698.11865	279.25537	-6.24923	-978.88129	-151.42535	-9.68934
843	7.017	650.35669	-65.37100	1380.46167	-634.60754	26.65461	1253.93298	-1318.10864	-12.44921	1251.47205	-239.07669	145.09343	-4.43638	-206.55307	-132.82611	88.76879	-1707.95703	279.82825	-3.07436	-991.44025	-152.07027	-9.82945
844	7.025	649.61292	-66.95415	1380.45667	-634.38562	25.35654	1252.71545	-1317.77905	-12.97377	1252.79895	-251.69119	144.47495	-4.50695	-175.99756	-136.53004	86.82745	-1717.58044	280.54391	0.44468	-1003.96436	-152.73830	-9.97784
845	7.033	648.61768	-68.44923	1380.69556	-633.98877	24.23345	1251.55249	-1317.54138	-12.98997	1254.46521	-264.56076	144.30269	-4.45452	-145.34177	-140.63026	84.52215	-1727.13281	280.77002	4.02633	-1016.50439	-153.41194	-10.14231
846	7.042	647.38123	-69.85577	1381.17871	-633.47522	23.29348	1250.47095	-1317.34900	-12.65725	1256.40686	-277.50882	144.22688	-4.43341	-114.69345	-145.02019	81.81691	-1736.72168	279.79993	7.53910	-1029.10022	-154.07191	-10.28748
847	7.050	645.91919	-71.17178	1381.89868	-632.91589	22.50880	1249.48621	-1317.14624	-12.17535	1258.58374	-290.38486	143.99767	-4.49445	-84.11746	-149.62700	78.62289	-1746.21948	277.53729	11.23012	-1041.75879	-154.68964	-10.37669
848	7.058	644.25171	-72.39857	1382.83875	-632.38110	21.83316	1248.60254	-1316.89819	-11.73670	1260.96997	-303.19522	143.59424	-4.59744	-53.64877	-154.39343	74.91340	-1755.05542	274.62927	15.59262	-1054.45654	-155.25208	-10.40880
849	7.067	642.40100	-73.54714	1383.97717	-631.92487	21.22234	1247.81738	-1316.60962	-11.48894	1263.54175	-315.98502	143.06401	-4.74202	-23.36954	-159.24861	70.82666	-1762.24390	271.77759	20.93201	-1067.16174	-155.76099	-10.41854
850	7.075	640.39227	-74.63152	1385.29053	-631.57971	20.63910	1247.12903	-1316.31384	-11.50789	1266.25952	-328.76358	142.46487	-4.95665	6.44876	-164.10364	66.64035	-1766.68677	269.16931	27.07378	-1079.86182	-156.22049	-10.44671
851	7.083	638.25592	-75.65514	1386.75635	-631.35913	20.05315	1246.53918	-1316.03552	-11.81249	1269.05090	-341.52664	141.86411	-5.21006	35.27820	-168.84439	62.61782	-1767.58289	266.54688	33.34777	-1092.57007	-156.64038	-10.50899
852	7.092	636.02734	-76.61322	1388.35425	-631.26086	19.44399	1246.05115	-1315.76038	-12.42209	1271.80591	-354.28000	141.32829	-5.41864	62.40634	-173.31317	58.82370	-1764.81616	263.42374	38.94027	-1105.30334	-157.03131	-10.57463
853	7.100	633.74329	-77.51010	1390.06433	-631.27142	18.79511	1245.66748	-1315.43774	-13.38305	1274.39722	-367.05301	140.90356	-5.53517	87.10049	-177.33974	55.05981	-1758.96838	259.30316	43.49197	-1118.07458	-157.40411	-10.60147
854	7.108	631.43976	-78.36203	1391.86658	-631.37012	18.08184	1245.38953	-1315.02722	-14.71849	1276.74072	-379.89273	140.57207	-5.59784	108.78851	-180.82265	50.98598	-1750.82129	253.99881	47.27250	-1130.90369	-157.77335	-10.59143
855	7.117	629.15173	-79.17812	1393.73669	-631.52954	17.27012	1245.21973	-1314.56689	-16.34843	1278.86658	-392.81967	140.25966	-5.68226	127.18460	-183.77950	46.32888	-1740.85498	247.74591	50.83554	-1143.80029	-158.15140	-10.56773
856	7.125	626.91125	-79.94590	1395.64502	-631.71497	16.33017	1245.16565	-1314.17957	-18.05597	1280.91077	-405.81070	139.90137	-5.81337	142.32224	-186.32666	41.00838	-1729.05994	240.94687	54.55670	-1156.74634	-158.54694	-10.53677
857	7.133	624.74475	-80.64101	1397.55774	-631.88849	15.24569	1245.24219	-1313.99402	-19.53281	1283.02490	-418.82986	139.47984	-5.95113	154.48337	-188.61507	35.11308	-1715.07910	233.89560	58.21621	-1169.72009	-158.94902	-10.50296
858	7.142	622.67480	-81.25507	1399.44299	-632.01416	14.00859	1245.46704	-1314.05359	-20.51835	1285.29590	-431.85690	139.03566	-6.04454	164.05209	-190.76266	28.83617	-1698.54224	226.85333	60.99649	-1182.72266	-159.32486	-10.47712
859	7.150	620.72107	-81.81059	1401.27429	-632.05774	12.60972	1245.85400	-1314.28137	-20.97998	1287.71240	-444.91428	138.65030	-6.06721	171.31189	-192.81857	22.46291	-1679.20618	220.18970	62.03671	-1195.76941	-159.65794	-10.46352
860	7.158	618.89636	-82.34447	1403.03394	-631.98621	11.03395	1246.40869	-1314.52039	-21.16059	1290.17480	-458.05222	138.36569	-6.02931	176.23877	-194.76956	16.33657	-1656.92041	214.17502	60.98435	-1208.85779	-159.96376	-10.45378
861	7.167	617.20441	-82.88327	1404.71130	-631.77222	9.26446	1247.12402	-1314.61804	-21.40521	1292.54846	-471.27713	138.12582	-5.96704	178.45050	-196.55429	10.76504	-1631.68848	208.77078	58.11697	-1221.96289	-160.27187	-10.43469
862	7.175	615.64856	-83.43742	1406.29395	-631.39911	7.29613	1247.97827	-1314.48669	-21.92839	1294.72925	-484.52377	137.85263	-5.91216	177.39572	-198.05998	5.98671	-1603.73120	203.75406	54.10402	-1235.06543	-160.61044	-10.40009
863	7.183	614.24060	-84.01377	1407.76062	-630.86194	5.14697	1248.93823	-1314.10815	-22.73009	1296.67480	-497.70010	137.52769	-5.88323	172.66660	-199.16116	2.25055	-1573.40991	198.90851	49.65711	-1248.17297	-160.98801	-10.34791
864	7.192	612.99738	-84.62850	1409.08228	-630.16168	2.85864	1249.96594	-1313.50476	-23.68197	1298.39771	-510.76627	137.12117	-5.89979	164.29532	-199.83331	-0.22164	-1541.08044	194.11542	45.30558	-1261.30554	-161.37912	-10.27480
865	7.200	611.93567	-85.30246	1410.23071	-629.30139	0.48605	1251.02429	-1312.71057	-24.66114	1299.93811	-523.77161	136.56433	-5.97614	152.96274	-200.20865	-1.50903	-1507.02759	189.49976	41.42261	-1274.46753	-161.74631	-10.18497
866	7.208	611.07483	-86.04530	1411.18481	-628.28870	-1.91571	1252.07922	-1311.76123	-25.61130	1301.32971	-536.77686	135.90256	-6.07678	139.89056	-200.47385	-2.04433	-1471.53149	185.50157	38.33146	-1287.64185	-162.08575	-10.09516
867	7.217	610.43860	-86.84579	1411.93103	-627.13965	-4.29939	1253.09949	-1310.70093	-26.51593	1302.57642	-549.75427	135.32521	-6.09514	126.25357	-200.74271	-2.26488	-1434.91321	182.51431	36.18381	-1300.80139	-162.43118	-10.02556
868	7.225	610.05090	-87.67480	1412.45728	-625.88031	-6.63157	1254.05676	-1309.59399	-27.36858	1303.65613	-562.59277	134.98560	-5.89537	112.66064	-201.05417	-2.40207	-1397.49976	180.45190	34.84008	-1313.93433	-162.80960	-9.99213
869	7.233	609.92920	-88.50087	1412.74902	-624.54523	-8.89261	1254.92932	-1308.52527	-28.17562	1304.53796	-575.16406	134.90363	-5.36344	99.25671	-201.42621	-2.56577	-1359.59204	178.91356	34.14479	-1327.05688	-163.22488	-9.99128
870	7.242	610.08337	-89.30478	1412.79395	-623.17627	-11.06395	1255.70544	-1307.58350	-28.94699	1305.18872	-587.33496	135.00032	-4.43661	86.05209	-201.86749	-2.80965	-1321.44470	177.65034	34.20650	-1340.19312	-163.65886	-9.98968
871	7.250	610.51953	-90.08498	1412.58728	-621.82568	-13.11420	1256.38318	-1306.83655	-29.67641	1305.56750	-598.96106	135.15451	-3.11975	73.00937	-202.38306	-3.11795	-1283.30762	176.65315	35.18449	-1353.36157	-164.05072	-9.97435
872	7.258	611.24011	-90.85371	1412.13281	-620.55762	-14.99948	1256.96826	-1306.31921	-30.34436	1305.63623	-609.96167	135.29407	-1.46099	60.03665	-202.97229	-3.41824	-1245.59839	175.89706	36.85686	-1366.56543	-164.34735	-9.99802
873	7.267	612.23706	-91.62076	1411.43750	-619.44055	-16.67847	1257.47058	-1306.04346	-30.93470	1305.38513	-620.38330	135.45813	0.53096	47.05856	-203.59946	-3.65481	-1209.00195	175.18802	38.54531	-1379.76172	-164.60294	-10.11473
874	7.275	613.48792	-92.38028	1410.50208	-618.53455	-18.12865	1257.90283	-1306.01245	-31.43895	1304.83838	-630.29663	135.70239	2.94384	34.08148	-204.20613	-3.84630	-1174.26025	174.27484	39.54493	-1392.85742	-164.94102	-10.28849
875	7.283	614.96130	-93.11598	1409.31689	-617.88025	-19.34863	1258.28271	-1306.22559	-31.84543	1304.03052	-639.59961	135.96281	5.93581	21.17722	-204.76590	-4.03972	-1141.69702	173.09622	39.57871	-1405.75854	-165.42921	-10.41186
876	7.292	616.62793	-93.81285	1407.86768	-617.49402	-20.35263	1258.63281	-1306.67761	-32.13591	1302.98608	-647.87500	136.10338	9.70478	8.40341	-205.30400	-4.24087	-1110.85669	171.92023	38.79081	-1418.45703	-166.04900	-10.42509
877	7.300	618.46643	-94.46523	1406.14795	-617.36926	-21.17329	1258.97510	-1307.36121	-32.30279	1301.71326	-654.35144	136.06479	14.44228	-4.25742	-205.86069	-4.43115	-1080.73792	171.18515	37.44027	-1431.06812	-166.73026	-10.38253
878	7.308	620.46295	-95.07411	1404.16248	-617.48511	-21.86238	1259.31775	-1308.26672	-32.36624	1300.20923	-657.97632	135.87798	20.21071	-16.86942	-206.44872	-4.61140	-1050.51501	171.19580	35.70694	-1443.71167	-167.38770	-10.37125
879	7.317	622.60486	-95.63551	1401.92151	-617.82092	-22.47229	1259.64783	-1309.37573	-32.36985	1298.46765	-657.65820	135.53703	26.87915	-29.47992	-207.05504	-4.78976	-1020.07623	171.97517	33.67061	-1456.40869	-167.97614	-10.41384
880	7.325	624.87451	-96.13573	1399.43359	-618.36212	-23.03137	1259.93298	-1310.65100	-32.35637	1296.48718	-652.61670	134.92899	34.21952	-42.10800	-207.65646	-4.96391	-989.99512	173.33069	31.31127	-1469.14099	-168.51443	-10.48806
881	7.333	627.24890	-96.55647	1396.70215	-619.09619	-23.53772	1260.13245	-1312.03699	-32.33732	1294.28186	-642.66577	133.95128	42.00343	-54.76297	-208.22723	-5.13532	-961.14514	174.98212	28.50890	-1481.90674	-169.02695	-10.58919
882	7.342	629.70477	-96.88367	1393.73401	-620.00671	-23.97799	1260.20837	-1313.47131	-32.28121	1291.87048	-628.28857	132.64288	49.95417	-67.43842	-208.76015	-5.30297	-934.34515	176.62521	25.09118	-1494.69312	-169.49878	-10.72533
883	7.350	632.22266	-97.11260	1390.54871	-621.06799	-24.34966	1260.13574	-1314.89368	-32.13379	1289.25513	-610.43774	131.11530	57.66967	-80.10403	-209.26347	-5.45264	-910.25647	178.02338	20.94158	-1507.47607	-169.92886	-10.87662
884	7.358	634.79016	-97.24834	1387.17932	-622.24451	-24.66158	1259.90869	-1316.24609	-31.83976	1286.41907	-590.11865	129.38628	64.64941	-92.73965	-209.74516	-5.58322	-889.49402	179.14557	16.15112	-1520.24548	-170.36688	-11.00427
885	7.367	637.40430	-97.30650	1383.66602	-623.49445	-24.92158	1259.54297	-1317.47498	-31.34057	1283.34326	-567.99402	127.31245	70.41851	-105.36679	-210.22916	-5.72000	-872.69012	180.11736	11.04217	-1533.02039	-170.85019	-11.09929
886	7.375	640.06726	-97.31133	1380.05103	-624.77484	-25.13603	1259.07043	-1318.53650	-30.57491	1280.02710	-544.30859	124.68906	74.72212	-118.02130	-210.74689	-5.88091	-860.40582	181.00665	5.95026	-1545.83813	-171.35980	-11.18903
887	7.383	642.77588	-97.28973	1376.38086	-626.04565	-25.32210	1258.52576	-1319.39514	-29.50402	1276.49658	-519.14307	121.41802	77.63717	-130.72015	-211.30238	-6.03943	-853.08313	181.73337	1.02059	-1558.69849	-171.87662	-11.28741
888	7.392	645.51660	-97.26157	1372.71362	-627.27026	-25.51241	1257.93457	-1320.02368	-28.13750	1272.79993	-492.66721	117.54108	79.45267	-143.46848	-211.86856	-6.15563	-851.01318	182.15540	-3.70445	-1571.52905	-172.41629	-11.36830
889	7.400	648.26367	-97.22557	1369.11829	-628.41174	-25.74014	1257.30798	-1320.40552	-26.52803	1269.00745	-465.17203	113.11886	80.45657	-156.27658	-212.40002	-6.24507	-854.05707	182.17250	-8.01492	-1584.25183	-172.96559	-11.40875
890	7.408	650.97809	-97.15372	1365.66394	-629.42896	-26.02237	1256.64722	-1320.53467	-24.74057	1265.20215	-436.94485	108.18262	80.83807	-169.15176	-212.86514	-6.36416	-861.37952	181.76595	-11.44474	-1596.89038	-173.46765	-11.44279
891	7.417	653.61047	-96.99901	1362.40857	-630.27667	-26.35982	1255.94690	-1320.40833	-22.82759	1261.47449	-408.13339	102.84814	80.70757	-182.06821	-213.28056	-6.53922	-871.74146	181.03448	-13.60759	-1609.58374	-173.89781	-11.53824
892	7.425	656.10803	-96.70728	1359.39893	-630.91205	-26.74037	1255.19739	-1320.01880	-20.82575	1257.93726	-378.71384	97.34883	80.12325	-194.96951	-213.68912	-6.75381	-883.97601	180.21379	-14.60463	-1622.43494	-174.27789	-11.70612
893	7.433	658.42004	-96.22878	1356.67322	-631.29944	-27.13877	1254.38403	-1319.34766	-18.77060	1254.73267	-348.54550	91.89236	79.09985	-207.81967	-214.11084	-6.97059	-897.07422	179.54590	-14.92094	-1635.33789	-174.64514	-11.84594
894	7.442	660.49982	-95.52372	1354.25732	-631.41254	-27.51934	1253.48474	-1318.36890	-16.71769	1252.00684	-317.45120	86.58340	77.62289	-220.62808	-214.53412	-7.14245	-910.25952	179.10068	-15.01629	-1648.02881	-175.04755	-11.79183
895	7.450	662.30634	-94.56427	1352.16370	-631.23706	-27.84173	1252.47144	-1317.07092	-14.75330	1249.88110	-285.34183	81.48733	75.65542	-233.41147	-214.93713	-7.24685	-923.19092	178.79814	-15.15721	-1660.29468	-175.51761	-11.40840
896	7.458	663.80933	-93.36864	1350.41101	-630.77118	-28.07121	1251.32312	-1315.47595	-12.98522	1248.43823	-252.30435	76.69622	73.16053	-246.16269	-215.30241	-7.32058	-935.90088	178.56181	-15.44839	-1672.06519	-176.05472	-10.64065
897	7.467	664.99872	-92.04847	1349.04639	-630.02490	-28.19509	1250.04004	-1313.64478	-11.51691	1247.71655	-218.53726	72.36556	70.17840	-258.87143	-215.62981	-7.42987	-948.53107	178.37857	-15.85365	-1683.38171	-176.62311	-9.48720
898	7.475	665.88452	-90.76962	1348.13293	-629.02039	-28.23382	1248.65161	-1311.67188	-10.42010	1247.70020	-184.20010	68.70026	66.85520	-271.53281	-215.93237	-7.61063	-961.15723	178.25615	-16.24679	-1694.31763	-177.12381	-7.94681
899	7.483	666.48340	-89.64301	1347.70642	-627.78552	-28.23393	1247.21509	-1309.66907	-9.72458	1248.31384	-149.32266	65.86760	63.33856	-284.14108	-216.20216	-7.84462	-973.77869	178.16905	-16.52619	-1704.87195	-177.44528	-5.99008
900	7.492	666.80811	-88.67998	1347.75696	-626.34668	-28.24968	1245.79749	-1307.73352	-9.42439	1249.45056	-113.83633	63.91409	59.70106	-296.71286	-216.42319	-8.06763	-986.37402	178.06007	-16.69352	-1714.93494	-177.56931	-3.57074
901	7.500	666.86450	-87.83288	1348.24463	-624.73029	-28.32724	1244.45422	-1305.92261	-9.47412	1251.01367	-77.69437	62.77108	56.00413	-309.29807	-216.61768	-8.21789	-998.93811	177.89929	-16.82007	-1724.36279	-177.54445	-0.67772
902	7.508	666.65369	-87.04361	1349.12122	-622.97095	-28.49760	1243.22021	-1304.24780	-9.77794	1252.93555	-40.98929	62.38264	52.38926	-321.93509	-216.81766	-8.30152	-1011.49597	177.70699	-16.95791	-1733.06079	-177.40663	2.65031
903	7.517	666.17938	-86.26628	1350.33911	-621.11597	-28.77556	1242.11316	-1302.69116	-10.20745	1255.17737	-4.00912	62.78412	49.07432	-334.60568	-217.01440	-8.37940	-1024.06763	177.51332	-17.10147	-1740.93726	-177.17787	6.39597
904	7.525	665.45636	-85.47411	1351.85364	-619.22229	-29.15249	1241.14307	-1301.22852	-10.63213	1257.72449	32.75345	63.97912	46.24485	-347.26175	-217.17581	-8.49401	-1036.64014	177.32838	-17.21442	-1747.68652	-176.85994	10.56008
905	7.533	664.51294	-84.66293	1353.62073	-617.34961	-29.58713	1240.31714	-1299.84473	-10.93913	1260.56738	68.63293	65.85928	43.95034	-359.88181	-217.29285	-8.64278	-1049.21289	177.14754	-17.26008	-1752.63623	-176.37036	15.03676
906	7.542	663.38873	-83.84712	1355.59717	-615.55133	-30.01437	1239.64075	-1298.53674	-11.07797	1263.66064	102.88168	68.30938	42.07629	-372.48599	-217.40588	-8.79665	-1061.82300	176.94603	-17.22685	-1755.03638	-175.38281	19.58287
907	7.550	662.13141	-83.04326	1357.73950	-613.86548	-30.36645	1239.11597	-1297.30273	-11.07472	1266.90125	134.76736	71.26607	40.34667	-385.11740	-217.58353	-8.91983	-1074.50452	176.67218	-17.14404	-1754.53198	-173.30746	23.96894
908	7.558	660.79028	-82.25578	1360.00073	-612.30719	-30.58805	1238.74158	-1296.11475	-10.92771	1270.18982	163.62894	74.64417	38.36464	-397.80246	-217.85269	-9.00168	-1087.25452	176.28981	-17.05872	-1751.12988	-169.75516	28.12137
909	7.567	659.41174	-81.47864	1362.33301	-610.86755	-30.64239	1238.51648	-1294.91870	-10.54768	1273.52222	188.92432	78.25725	35.75270	-410.52872	-218.16937	-9.07317	-1100.04602	175.82375	-16.99586	-1744.81982	-164.93062	32.03760
910	7.575	658.03967	-80.70094	1364.69397	-609.51624	-30.51085	1238.44165	-1293.67126	-9.86643	1276.96448	210.30682	81.87856	32.35927	-423.27945	-218.48276	-9.16568	-1112.85120	175.36623	-16.94044	-1735.47876	-159.40628	35.61853
911	7.583	656.71301	-79.91165	1367.04858	-608.20923	-30.18986	1238.52014	-1292.34436	-8.92321	1280.53210	227.75278	85.43959	28.33738	-436.06461	-218.79221	-9.26617	-1125.64966	175.02060	-16.88685	-1723.01050	-153.78862	38.70736
912	7.592	655.46429	-79.11127	1369.36743	-606.89862	-29.68044	1238.75500	-1290.92212	-7.84653	1284.12988	241.62186	89.08417	23.97649	-448.90335	-219.12828	-9.33051	-1138.44250	174.77361	-16.88059	-1707.42749	-148.56058	41.12366
913	7.600	654.32330	-78.31670	1371.62463	-605.53198	-28.96457	1239.15039	-1289.43091	-6.81450	1287.59521	252.42880	92.96690	19.47782	-461.79373	-219.50818	-9.34004	-1151.26636	174.49681	-16.93949	-1688.80859	-143.90451	42.50464
914	7.608	653.31647	-77.55203	1373.79590	-604.05286	-27.99104	1239.70874	-1287.92725	-5.95437	1290.79138	260.43027	97.07817	14.92120	-474.71701	-219.90674	-9.33206	-1164.18005	174.12343	-17.00975	-1667.18677	-139.69217	42.35403
915	7.617	652.46313	-76.83720	1375.85608	-602.40808	-26.69380	1240.42334	-1286.43347	-5.21730	1293.69177	265.38660	101.28880	10.44746	-487.67593	-220.27405	-9.34659	-1177.22339	173.71008	-17.04355	-1642.53052	-135.73741	40.45589
916	7.625	651.77869	-76.17650	1377.77942	-600.55603	-25.02936	1241.26917	-1284.91675	-4.41359	1296.37341	266.66171	105.41429	6.42658	-500.69388	-220.58301	-9.36518	-1190.37317	173.32889	-17.02872	-1614.88928	-131.98927	37.17268
917	7.633	651.27814	-75.55559	1379.54041	-598.48425	-23.02138	1242.20215	-1283.32397	-3.39162	1298.92578	263.67917	109.08443	3.34555	-513.75598	-220.83667	-9.33115	-1203.56384	172.99356	-16.96527	-1584.52344	-128.53598	33.27615
918	7.642	650.97577	-74.95883	1381.11548	-596.22919	-20.78769	1243.18237	-1281.60864	-2.14366	1301.39160	256.51642	111.75809	1.47411	-526.80310	-221.04913	-9.20787	-1216.74561	172.68286	-16.86591	-1551.88110	-125.52420	29.50444
919	7.650	650.88397	-74.39134	1382.48755	-593.86230	-18.48758	1244.20874	-1279.73608	-0.77085	1303.77808	246.06882	113.15446	0.64160	-539.78760	-221.25992	-9.00080	-1229.89795	172.37057	-16.75454	-1517.45532	-123.02168	26.25929
920	7.658	651.01514	-73.87899	1383.64575	-591.44629	-16.22317	1245.31287	-1277.68530	0.59550	1306.08008	233.64566	113.49767	0.37287	-552.67432	-221.55029	-8.69863	-1243.00916	172.03685	-16.66616	-1481.62732	-120.97010	23.65518
921	7.667	651.37909	-73.44821	1384.57983	-589.01483	-14.01706	1246.51221	-1275.46179	1.86103	1308.28381	220.43381	113.20594	0.25534	-565.38269	-222.00484	-8.18242	-1256.08972	171.69679	-16.64069	-1444.62891	-119.32229	21.73956
922	7.675	651.97717	-73.11087	1385.27783	-586.58655	-11.86199	1247.78296	-1273.10852	3.00726	1310.36414	207.14993	112.61272	0.13602	-577.76648	-222.66238	-7.24089	-1269.20386	171.38284	-16.70359	-1406.64355	-118.13882	20.60609
923	7.683	652.80029	-72.86071	1385.72815	-584.18243	-9.75662	1249.07532	-1270.70435	4.06493	1312.28137	194.02933	111.99940	0.01859	-589.65869	-223.53552	-5.70059	-1282.42041	171.08067	-16.84943	-1367.91565	-117.52145	20.37302
924	7.692	653.83228	-72.67958	1385.92529	-581.83936	-7.71911	1250.34131	-1268.35168	5.05840	1313.97327	181.05743	111.56367	-0.09823	-600.94714	-224.66838	-3.52911	-1295.68298	170.74342	-17.00607	-1328.84216	-117.49574	21.11386
925	7.700	655.05853	-72.55368	1385.87000	-579.61572	-5.79404	1251.55408	-1266.16199	5.99598	1315.35840	168.16916	111.31819	-0.24182	-611.62073	-226.11409	-0.83478	-1308.81262	170.38007	-17.04370	-1290.06384	-117.91374	22.74949
926	7.708	656.47510	-72.47839	1385.55994	-577.58173	-4.04454	1252.71252	-1264.23560	6.88082	1316.35754	155.32077	111.13770	-0.41400	-621.73279	-227.84036	2.21860	-1321.71313	170.04727	-16.91642	-1252.41711	-118.45833	24.90468
927	7.717	658.08923	-72.43995	1384.98535	-575.80200	-2.53297	1253.83276	-1262.64673	7.70468	1316.91833	142.46463	110.86556	-0.59650	-631.31799	-229.71753	5.54107	-1334.47266	169.73163	-16.73804	-1216.66919	-118.82900	26.93001
928	7.725	659.90729	-72.40388	1384.13281	-574.32422	-1.30415	1254.93176	-1261.44873	8.45020	1317.02051	129.53970	110.45612	-0.75271	-640.33923	-231.59190	9.21788	-1347.22852	169.34315	-16.63312	-1183.21057	-118.95221	28.24786
929	7.733	661.92377	-72.33449	1382.99023	-573.17664	-0.37564	1256.01184	-1260.67969	9.10863	1316.66064	116.53912	110.04422	-0.84098	-648.66431	-233.30908	13.51755	-1360.04590	168.84351	-16.62195	-1151.89954	-118.98590	28.67646
930	7.742	664.12115	-72.21884	1381.55347	-572.36670	0.26775	1257.05676	-1260.35779	9.69143	1315.84131	103.52472	109.75956	-0.90293	-655.96960	-234.70551	18.78609	-1372.92212	168.31584	-16.68546	-1122.10254	-119.16446	28.38312
931	7.750	666.47644	-72.06634	1379.82788	-571.88025	0.67143	1258.04077	-1260.48340	10.22982	1314.57227	90.54599	109.60922	-1.02616	-661.53784	-235.67242	25.27449	-1385.83362	167.92072	-16.81643	-1092.93701	-119.69119	27.66572
932	7.758	668.96765	-71.89314	1377.82312	-571.68677	0.89725	1258.94324	-1261.04150	10.76255	1312.87390	77.58264	109.58409	-1.19843	-664.15857	-236.24249	32.98609	-1398.78857	167.80429	-16.97136	-1063.62964	-120.72041	26.82160
933	7.767	671.57971	-71.71280	1375.54846	-571.74738	1.00596	1259.75537	-1261.99756	11.31002	1310.78137	64.56326	109.63149	-1.34377	-662.41528	-236.56975	41.60170	-1411.82874	167.97026	-17.07024	-1033.76477	-122.32913	26.09298
934	7.775	674.30487	-71.54152	1373.01379	-572.02075	1.04516	1260.47717	-1263.29370	11.86325	1308.33984	51.43188	109.60795	-1.44339	-655.34338	-236.80930	50.52224	-1424.99512	168.17171	-17.13433	-1003.33392	-124.46935	25.64792
935	7.783	677.13757	-71.40668	1370.23022	-572.46722	1.04631	1261.10718	-1264.84888	12.40986	1305.59241	38.20987	109.43665	-1.52995	-643.02209	-237.02518	59.02505	-1438.31372	168.03925	-17.31052	-972.65533	-126.97559	25.60054
936	7.792	680.06970	-71.33876	1367.20923	-573.05310	1.02872	1261.63696	-1266.55762	12.95621	1302.58362	24.97003	109.17571	-1.63675	-626.57556	-237.19733	66.46612	-1451.75952	167.45583	-17.63452	-942.25177	-129.60306	26.00063
937	7.800	683.09320	-71.35381	1363.96545	-573.75208	1.00275	1262.05457	-1268.29529	13.50946	1299.37268	11.74210	108.90655	-1.77581	-607.53662	-237.24719	72.43253	-1465.21338	166.71555	-17.94674	-912.73901	-132.02750	26.75207
938	7.808	686.20355	-71.45430	1360.52051	-574.54321	0.96923	1262.34827	-1269.94080	14.06276	1296.02795	-1.50046	108.66168	-1.93325	-587.03601	-236.99939	76.77470	-1478.54907	166.17577	-18.12869	-884.74097	-133.89920	27.57987
939	7.817	689.40222	-71.64471	1356.90381	-575.40759	0.92154	1262.50928	-1271.42065	14.61367	1292.58887	-14.77481	108.44036	-2.07928	-565.41919	-236.17363	79.59087	-1491.77258	165.89287	-18.21502	-858.82324	-134.99738	28.12289
940	7.825	692.68762	-71.93315	1353.15503	-576.32678	0.85401	1262.53528	-1272.73157	15.16341	1289.04077	-28.08243	108.23115	-2.18109	-542.54541	-234.51221	81.22388	-1504.99829	165.70587	-18.26188	-835.44330	-135.26720	28.05606
941	7.833	696.04089	-72.31464	1349.32458	-577.28271	0.76873	1262.43579	-1273.90332	15.68693	1285.35205	-41.43240	108.00506	-2.23098	-518.32922	-231.92834	82.13195	-1518.32520	165.49770	-18.27816	-814.96466	-134.68192	27.15622
942	7.842	699.42139	-72.76292	1345.46973	-578.25464	0.67652	1262.23096	-1274.94373	16.13495	1281.50354	-54.82913	107.70283	-2.28165	-492.89285	-228.51514	82.64153	-1531.77979	165.28197	-18.27445	-797.68890	-133.21291	25.35447
943	7.850	702.77649	-73.24778	1341.65112	-579.21649	0.59622	1261.94446	-1275.82214	16.46592	1277.48083	-68.26743	107.30762	-2.39392	-466.38620	-224.44786	82.84449	-1545.33325	165.10281	-18.28965	-783.83081	-130.94876	22.76207
944	7.858	706.05054	-73.75819	1337.93152	-580.14026	0.55297	1261.59595	-1276.47766	16.65848	1273.29932	-81.74722	106.92908	-2.53741	-438.89676	-219.90073	82.71490	-1558.92334	164.93546	-18.36266	-773.53412	-128.09988	19.55554
945	7.867	709.19434	-74.30200	1334.37622	-580.99518	0.57368	1261.19800	-1276.82922	16.68837	1269.02075	-95.26840	106.67586	-2.63114	-410.53452	-215.00671	82.26217	-1572.47656	164.71606	-18.51031	-766.95593	-124.89073	15.79126
946	7.875	712.17285	-74.88792	1331.05066	-581.74188	0.68516	1260.75476	-1276.78174	16.48495	1264.67627	-108.81070	106.51462	-2.65627	-381.50467	-209.83803	81.58012	-1585.96997	164.40994	-18.72541	-764.27045	-121.53254	11.36954
947	7.883	714.96924	-75.51787	1328.01685	-582.32690	0.91347	1260.25769	-1276.24121	15.93140	1260.20618	-122.33353	106.36359	-2.66519	-352.06021	-204.42834	80.79300	-1599.43823	164.06670	-18.92979	-765.50671	-118.30702	6.24583
948	7.892	717.58264	-76.18927	1325.32788	-582.68762	1.26909	1259.68250	-1275.15417	14.94789	1255.55017	-135.80765	106.18010	-2.72675	-322.39505	-198.84842	79.98715	-1612.85132	163.80414	-18.96111	-770.37360	-115.63599	0.81784
949	7.900	720.01807	-76.88812	1323.02441	-582.77014	1.72341	1258.98975	-1273.56836	13.57932	1250.78650	-149.23611	105.93355	-2.88803	-292.58255	-193.25272	79.19625	-1626.09375	163.70760	-18.68282	-778.35822	-113.92677	-3.93031
950	7.908	722.27325	-77.57854	1321.13440	-582.54333	2.20628	1258.13196	-1271.64600	12.00144	1246.18042	-162.63681	105.61331	-3.16535	-262.59158	-187.82422	78.40593	-1639.14258	163.81754	-18.06357	-788.93018	-113.25424	-7.05530
951	7.917	724.33295	-78.21248	1319.67773	-581.99744	2.63390	1257.06128	-1269.56421	10.43458	1242.09351	-176.01895	105.25240	-3.52995	-232.35745	-182.68188	77.55625	-1652.05237	164.13113	-17.16228	-801.41467	-113.31467	-8.47687
952	7.925	726.17188	-78.75563	1318.67090	-581.13782	2.94740	1255.73828	-1267.39478	9.03536	1238.82263	-189.36996	104.89095	-3.90398	-201.85312	-177.85992	76.57651	-1664.70020	164.54851	-16.05521	-814.87970	-113.72069	-8.86810
953	7.933	727.75989	-79.20044	1318.13098	-579.98346	3.13358	1254.14014	-1265.13892	7.89470	1236.54248	-202.68167	104.51544	-4.21915	-171.12442	-173.34752	75.41329	-1676.81958	164.96178	-14.72734	-828.51721	-114.21146	-8.93729
954	7.942	729.06287	-79.55638	1318.07654	-578.56519	3.21988	1252.26599	-1262.85840	7.11875	1235.35632	-215.97830	104.06676	-4.45372	-140.26324	-169.11823	74.00822	-1688.29272	165.35551	-13.09914	-841.98932	-114.65622	-9.06215
955	7.950	730.04633	-79.83871	1318.52368	-576.91833	3.25817	1250.14197	-1260.65747	6.80932	1235.27429	-229.27042	103.54195	-4.60794	-109.32956	-165.16631	72.29066	-1699.18079	165.75195	-11.10984	-855.29102	-115.04300	-9.32647
956	7.958	730.68433	-80.06708	1319.47778	-575.07593	3.30299	1247.81885	-1258.55750	6.95148	1236.12488	-242.52286	103.04414	-4.70685	-78.31042	-161.53865	70.20667	-1709.55396	166.18617	-8.66267	-868.48553	-115.44350	-9.66407
957	7.967	730.96484	-80.26377	1320.92859	-573.07214	3.38120	1245.35999	-1256.50342	7.42012	1237.60596	-255.69485	102.65900	-4.81685	-47.15878	-158.29816	67.71474	-1719.39221	166.68893	-5.64031	-881.59735	-115.92180	-9.98640
958	7.975	730.88562	-80.44942	1322.85010	-570.95117	3.47189	1242.82935	-1254.46924	8.12014	1239.47339	-268.78439	102.32819	-5.00826	-15.85132	-155.48247	64.77194	-1728.51099	167.18057	-2.04216	-894.62189	-116.49367	-10.23559
959	7.983	730.45093	-80.63863	1325.20007	-568.76599	3.52244	1240.28552	-1252.48633	9.04939	1241.63306	-281.83609	101.91693	-5.28681	15.58688	-153.12074	61.37422	-1736.54346	167.51053	1.99874	-907.56885	-117.14067	-10.39386
960	7.992	729.67377	-80.83348	1327.91968	-566.56921	3.48545	1237.78528	-1250.59363	10.22834	1244.07336	-294.90707	101.38730	-5.56791	47.09445	-151.23804	57.58640	-1742.95947	167.68750	6.33067	-920.48181	-117.81815	-10.49165
961	8.000	728.57776	-81.02589	1330.94104	-564.40552	3.34254	1235.38721	-1248.78882	11.61485	1246.78870	-308.01981	100.83630	-5.74530	78.57260	-149.83130	53.52139	-1746.99585	167.93896	10.92824	-933.41992	-118.47942	-10.58774
962	8.008	727.19666	-81.20978	1334.20093	-562.30670	3.10884	1233.15039	-1247.01563	13.07433	1249.76746	-321.15860	100.32553	-5.80040	109.81729	-148.87939	49.31980	-1747.75989	168.48264	15.99655	-946.42224	-119.11592	-10.70741
963	8.017	725.57556	-81.38667	1337.64587	-560.28943	2.81906	1231.12366	-1245.19800	14.43789	1252.99829	-334.30521	99.79193	-5.81904	140.43027	-148.35764	45.11429	-1744.66711	169.27963	21.89263	-959.48901	-119.74994	-10.80529
964	8.025	723.77142	-81.56285	1341.22717	-558.35962	2.49634	1229.33997	-1243.28723	15.58118	1256.46399	-347.46213	99.18950	-5.89210	169.80093	-148.21220	40.94908	-1737.75452	169.92532	28.73033	-972.60754	-120.38223	-10.82170
965	8.033	721.84717	-81.74406	1344.89478	-556.52130	2.13017	1227.82141	-1241.27698	16.40987	1260.13806	-360.65506	98.56606	-6.03806	197.20380	-148.34715	36.72207	-1727.46265	169.73050	35.89598	-985.78723	-120.97052	-10.77469
966	8.042	719.86597	-81.93336	1348.59924	-554.77814	1.68590	1226.58630	-1239.19177	16.83178	1263.98096	-373.94492	97.98389	-6.23095	221.99939	-148.66133	32.22495	-1714.15845	168.08832	42.14688	-999.04395	-121.46330	-10.74939
967	8.050	717.89069	-82.13652	1352.29272	-553.12439	1.12739	1225.65369	-1237.07568	16.80482	1267.92627	-387.39365	97.48956	-6.43226	243.83670	-149.12292	27.27079	-1697.96753	164.90749	46.40181	-1012.37207	-121.84637	-10.78515
968	8.058	715.98743	-82.36337	1355.92896	-551.53381	0.42353	1225.04309	-1234.97131	16.36752	1271.88696	-400.98929	97.13403	-6.57471	262.70041	-149.83302	21.82062	-1678.99573	160.66516	48.31730	-1025.75525	-122.15784	-10.82528
969	8.067	714.22308	-82.61911	1359.46204	-549.95886	-0.46030	1224.77014	-1232.89575	15.59737	1275.78870	-414.64078	96.93076	-6.59560	278.75095	-150.97266	16.02258	-1657.45093	155.98135	48.09491	-1039.18933	-122.44632	-10.79693
970	8.075	712.65802	-82.90137	1362.85071	-548.34167	-1.56659	1224.84241	-1230.83252	14.56021	1279.59094	-428.23752	96.78305	-6.51727	292.03439	-152.63593	10.20251	-1633.49585	151.14722	46.02668	-1052.69543	-122.71336	-10.70165
971	8.083	711.33673	-83.20186	1366.06091	-546.62823	-2.93536	1225.25781	-1228.74023	13.29647	1283.28271	-441.74185	96.51504	-6.44097	302.20047	-154.70911	4.90400	-1607.15918	146.13249	42.41175	-1066.30261	-122.93817	-10.60317
972	8.092	710.28113	-83.50281	1369.06580	-544.77606	-4.58929	1226.00037	-1226.57007	11.84298	1286.86682	-455.24387	96.04543	-6.43569	308.43820	-156.86928	0.82419	-1578.41455	140.95967	37.77660	-1080.00146	-123.15140	-10.53938
973	8.100	709.49048	-83.78082	1371.84656	-542.75415	-6.52692	1227.03894	-1224.27881	10.25325	1290.34558	-468.84329	95.49901	-6.46726	309.79160	-158.66971	-1.58529	-1547.28918	135.87949	32.89538	-1093.73999	-123.41989	-10.48100
974	8.108	708.94983	-84.01840	1374.39172	-540.54321	-8.72070	1228.33203	-1221.82349	8.58544	1293.70557	-482.49722	95.04942	-6.44495	305.74588	-159.75114	-2.50883	-1513.98926	131.17348	28.45341	-1107.46497	-123.76229	-10.38388
975	8.117	708.64740	-84.20915	1376.69336	-538.13794	-11.11525	1229.83496	-1219.16772	6.88426	1296.90930	-496.01077	94.70887	-6.29315	296.74387	-160.12856	-2.61967	-1478.92505	126.94174	24.73854	-1121.14539	-124.13313	-10.24545
976	8.125	708.58838	-84.35980	1378.74084	-535.54553	-13.62938	1231.49719	-1216.30591	5.18138	1299.90222	-509.10690	94.40284	-5.96274	284.27390	-160.20541	-2.60893	-1442.48254	123.21317	21.72934	-1134.77319	-124.50356	-10.10170
977	8.133	708.79810	-84.48878	1380.51648	-532.77844	-16.16260	1233.25671	-1213.28699	3.51338	1302.64587	-521.57019	94.23248	-5.37847	270.26083	-160.38274	-2.85279	-1404.78931	120.13894	19.42490	-1148.35571	-124.90173	-9.99748
978	8.142	709.31580	-84.61693	1381.99536	-529.85046	-18.60355	1235.04138	-1210.22815	1.94147	1305.15430	-533.38013	94.54372	-4.41117	256.11136	-160.74023	-3.32549	-1365.88892	117.93194	18.03697	-1161.89404	-125.34192	-9.95885
979	8.150	710.18054	-84.75578	1383.15125	-526.78516	-20.84690	1236.78894	-1207.28589	0.53694	1307.48193	-544.61047	95.62122	-2.98246	242.32974	-161.14455	-3.81275	-1326.14111	116.70824	17.91166	-1175.36841	-125.79803	-9.96178
980	8.158	711.41418	-84.90071	1383.96094	-523.63220	-22.81427	1238.46582	-1204.58765	-0.66474	1309.66174	-555.25757	97.38957	-1.15387	228.86050	-161.51123	-4.22081	-1286.31433	116.42529	19.24950	-1188.75793	-126.26866	-9.93204
981	8.167	713.01123	-85.03734	1384.40649	-520.47241	-24.46087	1240.07068	-1202.19714	-1.70040	1311.66077	-565.26782	99.51622	0.96223	215.52802	-161.87022	-4.59050	-1247.31079	116.87254	21.76375	-1202.06946	-126.76146	-9.82238
982	8.175	714.94189	-85.15411	1384.47583	-517.40759	-25.76848	1241.62170	-1200.12341	-2.70113	1313.38013	-574.63977	101.64341	3.31146	202.25613	-162.27116	-4.92414	-1209.82300	117.71405	24.57883	-1215.35864	-127.21302	-9.69368
983	8.183	717.16327	-85.24439	1384.16296	-514.54504	-26.73741	1243.14368	-1198.34216	-3.86376	1314.69507	-583.39221	103.46828	5.93411	189.07504	-162.73082	-5.15419	-1174.17102	118.64535	26.68927	-1228.70654	-127.52451	-9.67218
984	8.192	719.63000	-85.30386	1383.46533	-511.98334	-27.38137	1244.65784	-1196.84692	-5.31718	1315.51123	-591.39502	104.79848	8.98864	176.00955	-163.24939	-5.23944	-1140.28613	119.57140	27.67532	-1242.11011	-127.69690	-9.80552
985	8.200	722.29834	-85.33089	1382.38196	-509.79761	-27.72408	1246.17688	-1195.69421	-7.01434	1315.79480	-598.21411	105.62361	12.68759	163.03574	-163.80663	-5.21917	-1107.68445	120.63852	27.85800	-1255.42725	-127.88167	-9.98445
986	8.208	725.12659	-85.32448	1380.91394	-508.02893	-27.79827	1247.70508	-1194.97620	-8.79484	1315.55566	-603.11243	106.08465	17.15374	150.12228	-164.35524	-5.17224	-1075.60547	122.10457	27.74309	-1268.51978	-128.25278	-10.04677
987	8.217	728.08203	-85.27843	1379.06628	-506.68524	-27.64721	1249.24207	-1194.76111	-10.50465	1314.82056	-605.21375	106.38052	22.39527	137.24030	-164.86969	-5.15037	-1043.38660	124.20826	27.53030	-1281.41052	-128.82903	-9.96598
988	8.225	731.14978	-85.17410	1376.84521	-505.75366	-27.32313	1250.78235	-1195.06372	-12.04481	1313.62610	-603.67297	106.70967	28.42253	124.35397	-165.37845	-5.16401	-1010.70313	127.13284	27.18711	-1294.22290	-129.48138	-9.86704
989	8.233	734.33508	-84.98488	1374.25500	-505.21255	-26.87694	1252.30957	-1195.83777	-13.37822	1312.02722	-597.77551	107.18073	35.22363	111.44931	-165.91620	-5.20750	-977.53735	130.98293	26.72675	-1307.02026	-130.10681	-9.84570
990	8.242	737.65546	-84.69072	1371.30005	-505.03467	-26.34581	1253.79163	-1196.98169	-14.51464	1310.09351	-587.17761	107.75494	42.47068	98.56000	-166.47278	-5.27387	-944.09607	135.77396	26.26570	-1319.78613	-130.68857	-9.88459
991	8.250	741.12671	-84.28223	1367.98730	-505.18643	-25.75048	1255.18689	-1198.36707	-15.47357	1307.88440	-572.24268	108.35449	49.35044	85.73856	-167.00394	-5.35116	-910.76886	141.42093	25.87959	-1332.50879	-131.22722	-9.93694
992	8.258	744.75323	-83.75592	1364.32507	-505.63074	-25.10363	1256.45361	-1199.87549	-16.26106	1305.42908	-553.90161	108.93137	54.92731	73.00525	-167.47903	-5.41765	-878.07935	147.65913	25.46022	-1345.20850	-131.73312	-9.98569
993	8.267	748.52625	-83.11629	1360.32764	-506.33020	-24.42039	1257.55969	-1201.41895	-16.86798	1302.72449	-533.02112	109.38765	58.77179	60.33676	-167.91003	-5.45316	-846.60272	154.05562	24.74619	-1357.91382	-132.24002	-10.03590
994	8.275	752.42670	-82.37595	1356.02136	-507.24561	-23.72354	1258.48926	-1202.93164	-17.27060	1299.74744	-510.07626	109.60368	61.21324	47.69678	-168.32967	-5.45871	-816.88196	160.18198	23.49986	-1370.62463	-132.76625	-10.09638
995	8.283	756.42737	-81.54810	1351.44739	-508.33722	-23.04072	1259.24316	-1204.35742	-17.43965	1296.47351	-485.36099	109.57396	62.98998	35.05981	-168.75607	-5.45769	-789.40265	165.78734	21.65083	-1383.29590	-133.28716	-10.17363
996	8.292	760.49170	-80.64699	1346.66064	-509.56747	-22.39631	1259.83228	-1205.65149	-17.36573	1292.90442	-459.20389	109.37032	64.65488	22.41318	-169.19098	-5.47474	-764.59766	170.84975	19.32544	-1395.89404	-133.76596	-10.27456
997	8.300	764.57605	-79.69067	1341.73157	-510.89658	-21.80803	1260.27393	-1206.78296	-17.08405	1289.09229	-431.92661	108.98234	66.27198	9.76364	-169.63336	-5.51355	-742.83081	175.44711	16.76366	-1408.46497	-134.20856	-10.38475
998	8.308	768.63214	-78.69116	1336.74194	-512.27460	-21.29593	1260.59314	-1207.71582	-16.66756	1285.13098	-403.74600	108.32079	67.59158	-2.86450	-170.08624	-5.55292	-724.42542	179.60960	14.19684	-1421.09644	-134.65843	-10.45805
999	8.317	772.60974	-77.64403	1331.77063	-513.63867	-20.89294	1260.82104	-1208.38293	-16.18966	1281.11414	-374.79611	107.33064	68.38384	-15.47073	-170.54691	-5.57241	-709.76062	183.35725	11.77006	-1433.81885	-135.13521	-10.47211
1000	8.325	776.46191	-76.52586	1326.88770	-514.91461	-20.64008	1260.98560	-1208.71436	-15.69197	1277.09460	-345.20547	106.01284	68.59042	-28.10333	-170.98898	-5.58564	-699.32312	186.76808	9.42758	-1446.60083	-135.60648	-10.47696
1001	8.333	780.14685	-75.30119	1322.15991	-516.02002	-20.56849	1261.10498	-1208.70313	-15.17796	1273.07983	-315.10818	104.44576	68.32187	-40.81863	-171.37910	-5.62991	-693.63904	189.87842	6.79677	-1459.43237	-136.02229	-10.54455
1002	8.342	783.62671	-73.94435	1317.65527	-516.87201	-20.68412	1261.18323	-1208.40466	-14.62759	1269.05786	-284.59903	102.81437	67.80904	-53.63199	-171.71341	-5.71876	-693.04645	192.53212	3.36626	-1472.35168	-136.36407	-10.68531
1003	8.350	786.87360	-72.45970	1313.43970	-517.40143	-20.96383	1261.20776	-1207.86621	-14.01214	1265.02844	-253.70450	101.30769	67.28613	-66.53647	-172.01877	-5.83069	-697.25812	194.40973	-1.01860	-1485.38281	-136.66931	-10.84581
1004	8.358	789.88147	-70.87424	1309.57104	-517.56171	-21.36439	1261.14636	-1207.07910	-13.30783	1261.01782	-222.40884	100.01059	66.86008	-79.54288	-172.33029	-5.94772	-705.04663	195.25848	-5.80467	-1498.47876	-137.01811	-10.97116
1005	8.367	792.66565	-69.21619	1306.09021	-517.32654	-21.83342	1260.95154	-1205.99805	-12.51758	1257.09143	-190.70181	98.92557	66.48228	-92.64658	-172.67960	-6.07629	-714.80579	195.14468	-9.95132	-1511.55298	-137.45456	-11.05265
1006	8.375	795.24835	-67.50902	1303.02026	-516.68854	-22.31074	1260.57214	-1204.57959	-11.66571	1253.36511	-158.59537	98.06056	66.03192	-105.80917	-173.08426	-6.23137	-725.66931	194.50821	-12.66029	-1524.55469	-137.93375	-11.10022
1007	8.383	797.64099	-65.77168	1300.37280	-515.66150	-22.73137	1259.96558	-1202.79492	-10.76804	1249.99390	-126.11057	97.45816	65.40012	-119.02142	-173.52139	-6.41991	-737.61157	193.86633	-13.96108	-1537.44568	-138.40387	-11.05531
1008	8.392	799.83496	-64.01563	1298.15662	-514.27448	-23.04492	1259.10645	-1200.63306	-9.83775	1247.15173	-93.26547	97.13686	64.49570	-132.30515	-173.92340	-6.63182	-750.52747	193.42989	-14.47737	-1550.13257	-138.87863	-10.77469
1009	8.400	801.80444	-62.25343	1296.38477	-512.56091	-23.23725	1257.98987	-1198.11035	-8.90453	1245.00757	-60.08072	97.09113	63.23899	-145.65427	-174.24052	-6.85006	-763.93713	193.09586	-14.74095	-1562.50513	-139.38817	-10.12271
1010	8.408	803.51624	-60.50659	1295.07849	-510.55707	-23.33111	1256.63086	-1195.28149	-8.00247	1243.68555	-26.58194	97.34514	61.57350	-159.03433	-174.49898	-7.06826	-777.43646	192.73782	-14.92598	-1574.50708	-139.92137	-9.04075
1011	8.417	804.93994	-58.79332	1294.26172	-508.30310	-23.36723	1255.05872	-1192.24634	-7.17430	1243.22900	7.21863	97.94506	59.46420	-172.40781	-174.76978	-7.27653	-790.86597	192.37860	-15.03677	-1586.12524	-140.42384	-7.52863
1012	8.425	806.05249	-57.12222	1293.94897	-505.84073	-23.38765	1253.31140	-1189.13916	-6.50636	1243.59497	41.32816	98.95448	56.92419	-185.74155	-175.08710	-7.46274	-804.16986	192.10002	-15.12694	-1597.31348	-140.83594	-5.61093
1013	8.433	806.84033	-55.50443	1294.13953	-503.21368	-23.42383	1251.43250	-1186.10620	-6.12996	1244.67468	75.74802	100.47588	54.07186	-199.01413	-175.41196	-7.64872	-817.34802	191.89914	-15.32730	-1607.95581	-141.13159	-3.31887
1014	8.442	807.30151	-53.95405	1294.81665	-500.47299	-23.48071	1249.47009	-1183.28101	-6.16619	1246.33032	110.45203	102.63658	51.14899	-212.21585	-175.68924	-7.86596	-830.44897	191.71970	-15.68028	-1617.89551	-141.32332	-0.64700
1015	8.450	807.44537	-52.47044	1295.94543	-497.68115	-23.53339	1247.47400	-1180.75989	-6.65552	1248.42981	145.32901	105.53445	48.47024	-225.34128	-175.90646	-8.09719	-843.51447	191.55537	-16.06360	-1626.96924	-141.45523	2.45280
1016	8.458	807.28937	-51.03558	1297.47510	-494.91077	-23.55039	1245.49011	-1178.57373	-7.53034	1250.85754	180.04095	109.16930	46.31366	-238.39090	-176.06857	-8.29828	-856.54791	191.43439	-16.33850	-1634.98145	-141.56174	5.98847
1017	8.467	806.85803	-49.63585	1299.34888	-492.23544	-23.51503	1243.55884	-1176.66943	-8.65123	1253.51575	213.95996	113.41203	44.77749	-251.37747	-176.17667	-8.45723	-869.52692	191.35056	-16.48345	-1641.54480	-141.60776	9.86786
1018	8.475	806.18549	-48.27278	1301.51062	-489.71869	-23.41812	1241.71704	-1174.92102	-9.85299	1256.34729	246.30405	118.01385	43.65773	-264.31931	-176.24542	-8.60213	-882.43799	191.27493	-16.56898	-1645.96216	-141.44795	13.92988
1019	8.483	805.31665	-46.94719	1303.90369	-487.40540	-23.23853	1239.99878	-1173.19299	-10.96766	1259.34875	276.32635	122.66309	42.46327	-277.22153	-176.31094	-8.75999	-895.30981	191.20648	-16.66050	-1647.52954	-140.74075	18.03897
1020	8.492	804.30200	-45.63989	1306.47095	-485.31259	-22.94086	1238.43237	-1171.40454	-11.84879	1262.53674	303.44864	127.11674	40.65036	-290.07498	-176.42885	-8.91239	-908.17700	191.15233	-16.75544	-1645.94897	-138.99976	22.18557
1021	8.500	803.19196	-44.31447	1309.15527	-483.42300	-22.49153	1237.04248	-1169.54761	-12.39533	1265.90063	327.37717	131.30432	37.93004	-302.86246	-176.62727	-9.02094	-921.00635	191.06125	-16.81376	-1641.21802	-135.94704	26.43358
1022	8.508	802.03595	-42.94221	1311.89978	-481.68726	-21.86977	1235.85754	-1167.65515	-12.57020	1269.39685	348.16861	135.28748	34.37284	-315.55820	-176.86813	-9.08799	-933.72778	190.84181	-16.82747	-1633.26733	-131.75754	30.70171
1023	8.517	800.88202	-41.51958	1314.64746	-480.03461	-21.06473	1234.90955	-1165.74731	-12.39990	1272.97546	366.13300	139.12988	30.25142	-328.15829	-177.11530	-9.14261	-946.32947	190.46341	-16.82456	-1621.93799	-126.93211	34.67090
1024	8.525	799.77783	-40.05963	1317.34546	-478.38782	-20.07099	1234.22839	-1163.80322	-11.93349	1276.60498	381.61594	142.82240	25.82843	-340.71738	-177.38759	-9.19429	-958.86975	189.97667	-16.82692	-1607.18640	-122.02920	37.89323
1025	8.533	798.77173	-38.58113	1319.95007	-476.67831	-18.88185	1233.83459	-1161.78516	-11.21292	1280.26257	394.80380	146.30585	21.28106	-353.30991	-177.69977	-9.23319	-971.41846	189.46001	-16.82745	-1589.16125	-117.40439	39.87524
1026	8.542	797.90924	-37.11273	1322.42822	-474.85989	-17.48246	1233.73462	-1159.68005	-10.28538	1283.90771	405.57864	149.55046	16.77025	-365.96530	-178.02359	-9.25077	-984.01880	188.99036	-16.80825	-1568.07104	-113.08881	40.18034
1027	8.550	797.22711	-35.69654	1324.75696	-472.91330	-15.85620	1233.92078	-1157.49768	-9.20415	1287.48181	413.47067	152.58763	12.53235	-378.66861	-178.34853	-9.24139	-996.68719	188.59842	-16.77163	-1544.04590	-108.93622	38.67683
1028	8.558	796.75134	-34.37498	1326.91772	-470.83682	-13.99423	1234.37622	-1155.23267	-8.01455	1290.93665	417.78012	155.37621	8.87948	-391.39621	-178.71301	-9.18841	-1009.41876	188.25745	-16.72003	-1517.18115	-104.85767	35.69582
1029	8.567	796.49951	-33.17089	1328.88708	-468.63144	-11.89388	1235.07593	-1152.86084	-6.76312	1294.24866	417.83841	157.68968	6.07735	-404.13065	-179.11951	-9.07995	-1022.18640	187.92647	-16.64634	-1487.66602	-100.89427	31.89374
1030	8.575	796.48462	-32.08215	1330.63672	-466.29340	-9.55526	1235.98535	-1150.37085	-5.49923	1297.41040	413.38968	159.28397	4.19531	-416.85391	-179.49194	-8.94055	-1034.96631	187.55742	-16.57366	-1455.80811	-97.16118	27.97447
1031	8.583	796.71924	-31.09389	1332.14001	-463.81494	-6.98529	1237.06482	-1147.76819	-4.25423	1300.42590	404.91678	160.10135	3.08588	-429.53683	-179.79486	-8.79225	-1047.75989	187.13608	-16.52665	-1421.95508	-93.78817	24.48430
1032	8.592	797.21710	-30.19181	1333.37512	-461.18674	-4.20865	1238.27466	-1145.05383	-3.05146	1303.31567	393.58768	160.20695	2.47737	-442.10928	-180.14330	-8.55621	-1060.57776	186.72972	-16.48526	-1386.43042	-90.86766	21.73400
1033	8.600	797.99170	-29.36538	1334.32080	-458.40472	-1.28029	1239.57678	-1142.22253	-1.93278	1306.11023	380.78171	159.74623	2.10503	-454.42862	-180.73871	-8.02142	-1073.43286	186.39030	-16.43814	-1349.52197	-88.43642	19.82682
1034	8.608	799.05139	-28.60430	1334.95386	-455.48181	1.71220	1240.93347	-1139.28125	-0.94401	1308.81787	367.53632	159.06137	1.84157	-466.30960	-181.72672	-6.94454	-1086.33032	186.07182	-16.41191	-1311.50061	-86.51479	18.74866
1035	8.617	800.39905	-27.89246	1335.25195	-452.45847	4.66177	1242.31140	-1136.25977	-0.10488	1311.39246	354.33716	158.58473	1.68689	-477.60202	-183.15959	-5.18822	-1099.24854	185.72092	-16.40767	-1272.64209	-85.14751	18.47725
1036	8.625	802.03107	-27.20621	1335.19580	-449.40549	7.46431	1243.68787	-1133.21887	0.59731	1313.74890	341.29315	158.53687	1.63042	-488.24075	-185.06587	-2.77619	-1112.17188	185.35332	-16.38040	-1233.26587	-84.37791	19.04732
1037	8.633	803.93219	-26.52205	1334.77258	-446.41724	10.03517	1245.05798	-1130.27112	1.19451	1315.81555	328.36893	158.78445	1.58076	-498.22879	-187.46159	0.14813	-1125.13367	185.01680	-16.30430	-1193.86328	-84.14590	20.46739
1038	8.642	806.07373	-25.82457	1333.98132	-443.59576	12.31050	1246.44080	-1127.58984	1.70947	1317.56726	315.46817	158.96227	1.42461	-507.57120	-190.28265	3.44045	-1138.17249	184.73032	-16.22279	-1155.23755	-84.22055	22.50545
1039	8.650	808.41870	-25.11117	1332.83118	-441.03192	14.24047	1247.87573	-1125.37061	2.14610	1319.01489	302.47067	158.76250	1.12047	-516.22070	-193.36324	7.09968	-1151.27454	184.44794	-16.20775	-1118.34607	-84.30264	24.60040
1040	8.658	810.92822	-24.39644	1331.33508	-438.79266	15.78359	1249.40210	-1123.74329	2.52695	1320.15784	289.32031	158.15329	0.72614	-524.04187	-196.46954	11.30563	-1164.40125	184.12476	-16.26931	-1083.78735	-84.24118	26.13461
1041	8.667	813.56445	-23.70347	1329.50269	-436.91992	16.90927	1251.03503	-1122.72620	2.91021	1320.94019	276.06317	157.36552	0.34740	-530.72107	-199.34300	16.33030	-1177.55298	183.81271	-16.33605	-1051.39722	-84.15987	26.84817
1042	8.675	816.29340	-23.04327	1327.33362	-435.43500	17.61113	1252.75330	-1122.28088	3.33815	1321.25012	262.78824	156.69264	0.04903	-535.61157	-201.75516	22.42302	-1190.74573	183.59885	-16.33346	-1020.34778	-84.39034	26.90694
1043	8.683	819.08899	-22.40729	1324.82104	-434.33936	17.92293	1254.50671	-1122.36719	3.78637	1320.94678	249.54935	156.28693	-0.18813	-537.66931	-203.55873	29.69776	-1203.93787	183.47676	-16.26004	-989.63104	-85.25005	26.61081
1044	8.692	821.93738	-21.78163	1321.96216	-433.61523	17.92475	1256.23389	-1122.94214	4.19043	1319.94434	236.33496	156.12070	-0.41045	-535.66760	-204.71164	38.05284	-1217.07483	183.34160	-16.19650	-958.51758	-86.86488	26.17937
1045	8.700	824.83600	-21.16532	1318.76416	-433.23123	17.72235	1257.88086	-1123.94763	4.52466	1318.31470	223.12094	156.07910	-0.62277	-528.64807	-205.26753	47.16885	-1230.19824	183.08661	-16.25446	-926.74170	-89.22057	25.75353
1046	8.708	827.79102	-20.57291	1315.24268	-433.15085	17.40435	1259.41296	-1125.30969	4.82272	1316.25464	209.92157	156.05328	-0.80388	-516.35071	-205.33942	56.51078	-1243.39246	182.68924	-16.48454	-894.49658	-92.27754	25.41252
1047	8.717	830.81494	-20.02078	1311.41675	-433.33887	17.01580	1260.81445	-1126.94678	5.11146	1313.94250	196.75687	155.99039	-0.94574	-499.42673	-205.06694	65.29179	-1256.64551	182.27597	-16.78926	-862.33014	-95.96475	25.13966
1048	8.725	833.92261	-19.51620	1307.30664	-433.76263	16.56858	1262.08020	-1128.77173	5.37417	1311.46082	183.61609	155.89413	-1.05498	-479.25302	-204.55402	72.57306	-1269.90356	182.05438	-16.96533	-830.93616	-100.12563	24.80590
1049	8.733	837.12341	-19.06459	1302.93433	-434.39011	16.06713	1263.20593	-1130.69067	5.57761	1308.82300	170.46896	155.75696	-1.15335	-457.23691	-203.74736	77.64819	-1283.21863	182.02274	-16.92775	-800.95203	-104.50051	24.19931
1050	8.742	840.41431	-18.68270	1298.32776	-435.18988	15.52307	1264.18469	-1132.60681	5.69442	1306.02380	157.29099	155.56656	-1.24401	-434.08676	-202.39532	80.47875	-1296.69263	181.93622	-16.82106	-772.87640	-108.77490	23.11098
1051	8.750	843.78046	-18.39453	1293.52234	-436.13150	14.95403	1265.00879	-1134.42126	5.72743	1303.06458	144.08078	155.38083	-1.27986	-409.80588	-200.18623	81.72173	-1310.29810	181.67912	-16.81090	-747.07880	-112.66515	21.46161
1052	8.758	847.19775	-18.21293	1288.56140	-437.18222	14.37718	1265.67969	-1136.04456	5.72914	1299.94666	130.85690	155.29532	-1.21430	-384.28543	-196.95552	82.25023	-1323.87903	181.35359	-16.89804	-723.83984	-115.96664	19.37905
1053	8.767	850.63342	-18.12737	1283.49719	-438.30518	13.80516	1266.21594	-1137.42737	5.74412	1296.65601	117.63882	155.37187	-1.05119	-357.64230	-192.77155	82.61097	-1337.32910	181.03346	-17.00672	-703.38947	-118.55505	17.14580
1054	8.775	854.04865	-18.11208	1278.39319	-439.46503	13.24632	1266.64795	-1138.56970	5.72897	1293.16772	104.43387	155.55087	-0.86377	-330.07156	-187.82234	82.86531	-1350.65344	180.72617	-17.10547	-685.93793	-120.37344	15.03831
1055	8.783	857.40363	-18.15305	1273.32458	-440.63147	12.70874	1267.00110	-1139.48206	5.57863	1289.46875	91.23575	155.64783	-0.75755	-301.68539	-182.26570	82.80915	-1363.88770	180.45267	-17.18798	-671.73071	-121.42065	13.14429
1056	8.792	860.66046	-18.26559	1268.37549	-441.77054	12.20712	1267.28601	-1140.15479	5.20311	1285.57544	78.02380	155.55490	-0.76422	-272.56143	-176.20274	82.28458	-1377.05811	180.20895	-17.24591	-661.12726	-121.74034	11.25588
1057	8.800	863.78424	-18.47921	1263.63159	-442.83255	11.77011	1267.49976	-1140.56812	4.55582	1281.53577	64.77219	155.32941	-0.82468	-242.82944	-169.72908	81.34937	-1390.20007	179.92900	-17.30366	-654.62946	-121.41871	8.92270
1058	8.808	866.74689	-18.80765	1259.16785	-443.75269	11.43981	1267.62939	-1140.67822	3.66652	1277.42627	51.48636	155.04848	-0.88252	-212.66415	-162.98431	80.24026	-1403.37842	179.52341	-17.41889	-652.70508	-120.61184	5.71245
1059	8.817	869.53406	-19.23802	1255.04565	-444.46298	11.25231	1267.65320	-1140.41260	2.64546	1273.33948	38.22250	154.73099	-0.94151	-182.21829	-156.13918	79.19482	-1416.65088	178.97699	-17.60667	-655.37616	-119.55505	1.64798
1060	8.825	872.14648	-19.74541	1251.31604	-444.90884	11.21223	1267.53625	-1139.73901	1.58267	1269.36145	25.03088	154.39410	-1.04070	-151.57816	-149.32112	78.28744	-1429.98193	178.41702	-17.77585	-662.02148	-118.52086	-2.52152
1061	8.833	874.59033	-20.30826	1248.02209	-445.05905	11.29047	1267.23096	-1138.69519	0.48197	1265.57532	11.88669	154.06670	-1.20245	-120.76645	-142.59549	77.43204	-1443.22974	178.03053	-17.76555	-671.73145	-117.77458	-5.75314
1062	8.842	876.86639	-20.91083	1245.19934	-444.90335	11.44255	1266.68567	-1137.33997	-0.68198	1262.09387	-1.28012	153.73250	-1.41919	-89.75693	-136.01875	76.51260	-1456.24170	177.90065	-17.47272	-683.61975	-117.47902	-7.56485
1063	8.850	878.96521	-21.54328	1242.87390	-444.44424	11.62353	1265.85876	-1135.72827	-1.90179	1259.07532	-14.50143	153.31688	-1.67916	-58.50607	-129.64960	75.45992	-1468.94836	177.96524	-16.89589	-696.74237	-117.58798	-8.27426
1064	8.858	880.86377	-22.20001	1241.06506	-443.69385	11.79764	1264.73010	-1133.90735	-3.11223	1256.70764	-27.75174	152.76801	-1.97029	-27.02618	-123.52309	74.24484	-1481.36060	178.13852	-15.97670	-710.21423	-117.93927	-8.47863
1065	8.867	882.52832	-22.86919	1239.78918	-442.67365	11.95388	1263.30554	-1131.90796	-4.18081	1255.16736	-40.97971	152.12534	-2.27425	4.57941	-117.66341	72.87121	-1493.52319	178.35640	-14.56903	-723.52502	-118.44574	-8.56865
1066	8.875	883.92267	-23.52589	1239.05957	-441.41028	12.11787	1261.61365	-1129.78271	-4.95961	1254.56030	-54.13382	151.47205	-2.58219	36.19299	-112.11227	71.34444	-1505.45752	178.49355	-12.66864	-736.55371	-119.08812	-8.66321
1067	8.883	885.01135	-24.14000	1238.88623	-439.92920	12.34318	1259.69739	-1127.64966	-5.36324	1254.87634	-67.19290	150.89771	-2.87101	67.77551	-106.93732	69.61667	-1517.08545	178.42104	-10.42300	-749.39441	-119.78727	-8.77388
1068	8.892	885.76855	-24.69361	1239.27502	-438.25345	12.68964	1257.60962	-1125.64893	-5.38433	1255.98206	-80.19168	150.51758	-3.07950	99.35587	-102.21786	67.60081	-1528.21143	178.12569	-7.85587	-762.21228	-120.43168	-8.92306
1069	8.900	886.18835	-25.19436	1240.22205	-436.41254	13.19925	1255.40723	-1123.85229	-5.05053	1257.66296	-93.19321	150.37132	-3.18072	130.96634	-98.02254	65.24323	-1538.59265	177.68018	-4.78020	-775.12219	-120.99345	-9.12376
1070	8.908	886.27698	-25.67010	1241.70752	-434.45407	13.87080	1253.14587	-1122.23169	-4.37330	1259.71716	-106.22708	150.28226	-3.24603	162.62964	-94.43117	62.56101	-1548.00879	177.21284	-1.00439	-788.12738	-121.51758	-9.34056
1071	8.917	886.03870	-26.15162	1243.69580	-432.44199	14.65410	1250.87695	-1120.71179	-3.35066	1262.02954	-119.28641	149.95949	-3.38724	194.36600	-91.54959	59.61982	-1556.16357	176.90929	3.46768	-801.15051	-122.05006	-9.52609
1072	8.925	885.47601	-26.66165	1246.13745	-430.44284	15.47335	1248.64709	-1119.22815	-2.02922	1264.56152	-132.37204	149.30557	-3.63530	226.12750	-89.42404	56.49641	-1562.44006	176.97823	8.46961	-814.13080	-122.62215	-9.66289
1073	8.933	884.60223	-27.21082	1248.97375	-428.51648	16.24909	1246.49915	-1117.74036	-0.53154	1267.29871	-145.48715	148.54448	-3.89503	257.68008	-87.98764	53.27051	-1565.90955	177.62035	13.92007	-827.09125	-123.24339	-9.75242
1074	8.942	883.44751	-27.79592	1252.14380	-426.71515	16.90855	1244.47412	-1116.21875	0.98276	1270.22351	-158.61630	147.94449	-4.06464	288.53421	-87.14980	50.02602	-1565.74854	178.82680	20.01876	-840.09747	-123.87708	-9.80898
1075	8.950	882.05542	-28.40406	1255.58691	-425.08252	17.40041	1242.61230	-1114.64807	2.36597	1273.30945	-171.74557	147.52516	-4.14881	318.00034	-86.86800	46.79318	-1561.65637	180.10968	27.09451	-853.17462	-124.47089	-9.86028
1076	8.958	880.47632	-29.02674	1259.23804	-423.65112	17.70876	1240.95325	-1113.04370	3.51820	1276.51172	-184.88486	147.15485	-4.20492	345.36765	-87.09850	43.45955	-1553.91919	180.70119	35.14164	-866.29712	-125.02167	-9.91562
1077	8.967	878.76416	-29.66910	1263.02820	-422.43604	17.84553	1239.53210	-1111.44971	4.40245	1279.75964	-198.05270	146.75394	-4.27229	370.11905	-87.73750	39.77898	-1543.09753	180.03889	43.40852	-879.43262	-125.55138	-9.95630
1078	8.975	876.97424	-30.33790	1266.89417	-421.42551	17.82411	1238.37756	-1109.90857	5.00021	1282.97742	-211.24832	146.31006	-4.36978	392.06393	-88.64830	35.50817	-1529.56262	177.93906	50.52904	-892.56213	-126.05124	-9.96167
1079	8.983	875.15845	-31.02470	1270.78577	-420.57773	17.64079	1237.51160	-1108.44470	5.24356	1286.12158	-224.45676	145.84837	-4.48999	411.31064	-89.74013	30.54994	-1513.35156	174.55624	55.27353	-905.68793	-126.50244	-9.92607
1080	8.992	873.36493	-31.71010	1274.65894	-419.83014	17.27295	1236.95178	-1107.07092	5.04551	1289.19055	-237.67703	145.40576	-4.60048	428.11118	-91.01089	25.01254	-1494.42151	170.26923	57.15102	-918.84558	-126.89695	-9.86649
1081	9.000	871.64001	-32.38379	1278.46948	-419.11273	16.68304	1236.71130	-1105.78223	4.40894	1292.19458	-250.92886	144.96756	-4.67536	442.67068	-92.49136	19.19784	-1472.81519	165.48203	56.34383	-932.07483	-127.22630	-9.81302
1082	9.008	870.02753	-33.05056	1282.17786	-418.35626	15.82442	1236.79602	-1104.53162	3.47398	1295.12793	-264.23868	144.49689	-4.71455	454.97665	-94.14653	13.54060	-1448.60840	160.50911	53.38581	-945.37012	-127.49443	-9.78575
1083	9.017	868.56537	-33.71244	1285.75500	-417.49365	14.65049	1237.19971	-1103.22876	2.45278	1297.96436	-277.62875	144.04420	-4.71509	464.69949	-95.86760	8.50874	-1421.86572	155.54169	48.95191	-958.69519	-127.74269	-9.78774
1084	9.025	867.28387	-34.35054	1289.17798	-416.46283	13.12740	1237.90479	-1101.76697	1.49382	1300.65942	-291.10184	143.69557	-4.66234	471.24368	-97.55415	4.50064	-1392.61243	150.66289	43.76696	-972.05206	-128.03406	-9.80497
1085	9.033	866.20526	-34.93137	1292.42004	-415.21402	11.25262	1238.88293	-1100.04736	0.58823	1303.16345	-304.62497	143.40622	-4.57549	473.97366	-99.13786	1.73684	-1360.88293	145.88800	38.55091	-985.48413	-128.38589	-9.81010
1086	9.042	865.34027	-35.43198	1295.44910	-413.71539	9.07001	1240.09753	-1098.00378	-0.37869	1305.45007	-318.14236	143.04013	-4.49501	472.54947	-100.48948	0.14012	-1326.93164	141.24011	33.88572	-999.00116	-128.74940	-9.78942
1087	9.050	864.68719	-35.85782	1298.23047	-411.95386	6.66197	1241.50403	-1095.62854	-1.51894	1307.51733	-331.59653	142.57353	-4.42363	467.19583	-101.40096	-0.62714	-1291.35034	136.88214	30.04010	-1012.54059	-129.09161	-9.75402
1088	9.058	864.23865	-36.23656	1300.73279	-409.93158	4.12382	1243.04907	-1092.96497	-2.91204	1309.33862	-344.92856	142.12306	-4.33445	458.59628	-101.77834	-0.93896	-1254.82922	133.09839	26.98594	-1026.01758	-129.44432	-9.70876
1089	9.067	863.99084	-36.60014	1302.93408	-407.65939	1.54256	1244.67395	-1090.09326	-4.58731	1310.87659	-358.07742	141.79596	-4.17688	447.50894	-101.80658	-1.08884	-1217.80322	130.13715	24.72023	-1039.40796	-129.84160	-9.64526
1090	9.075	863.94788	-36.97117	1304.82617	-405.15137	-1.01180	1246.31958	-1087.15796	-6.44942	1312.19531	-370.97812	141.65689	-3.82660	434.71396	-101.82004	-1.29030	-1180.43311	128.16721	23.51330	-1052.76465	-130.26401	-9.57086
1091	9.083	864.12128	-37.35477	1306.41150	-402.42810	-3.48477	1247.93237	-1084.37158	-8.28412	1313.46338	-383.53720	141.80191	-3.10875	421.10056	-102.01243	-1.61088	-1142.89880	127.28423	23.69478	-1066.15930	-130.65720	-9.51437
1092	9.092	864.52765	-37.74234	1307.69373	-399.52658	-5.82768	1249.46692	-1081.91138	-9.91191	1314.79614	-395.61234	142.30397	-1.92362	407.35257	-102.34814	-1.96530	-1105.65222	127.38972	25.19165	-1079.64526	-130.96243	-9.51719
1093	9.100	865.18420	-38.12796	1308.66858	-396.50610	-7.98465	1250.89038	-1079.81360	-11.30831	1316.14978	-407.05344	143.13953	-0.30449	393.73276	-102.72254	-2.24526	-1069.41821	128.08424	27.30616	-1093.23657	-131.15443	-9.60598
1094	9.108	866.09814	-38.51872	1309.32166	-393.44623	-9.88901	1252.18787	-1078.00037	-12.55511	1317.34595	-417.78098	144.24980	1.65910	380.25839	-103.07561	-2.43729	-1034.91443	128.82234	29.01015	-1106.86548	-131.29356	-9.73466
1095	9.117	867.26111	-38.92858	1309.63452	-390.44235	-11.47465	1253.36499	-1076.38538	-13.73046	1318.17603	-427.80093	145.57463	3.91765	366.88083	-103.37848	-2.61715	-1002.47595	129.29948	29.57588	-1120.40637	-131.50708	-9.79398
1096	9.125	868.65369	-39.36711	1309.59131	-387.60254	-12.69337	1254.44434	-1074.94348	-14.87809	1318.51318	-437.13248	147.03409	6.53031	353.57730	-103.63937	-2.84302	-971.87244	129.72543	28.97670	-1133.75635	-131.90100	-9.72791
1097	9.133	870.25116	-39.83451	1309.17944	-385.04233	-13.52877	1255.45776	-1073.73010	-16.03038	1318.33667	-445.67795	148.55908	9.69300	340.35782	-103.91510	-3.09011	-942.44238	130.64003	27.69728	-1146.89124	-132.46950	-9.61378
1098	9.142	872.02661	-40.32316	1308.38806	-382.86899	-13.99809	1256.43835	-1072.85217	-17.20668	1317.68420	-453.09708	150.09297	13.65452	327.19797	-104.26425	-3.30154	-913.40283	132.44603	26.22465	-1159.90247	-133.06166	-9.57835
1099	9.150	873.95361	-40.81968	1307.20898	-381.16077	-14.14031	1257.41248	-1072.40259	-18.39762	1316.61316	-458.79117	151.46344	18.51146	314.04959	-104.70670	-3.46167	-884.08539	135.21538	24.77787	-1172.93298	-133.53432	-9.64849
1100	9.158	876.00958	-41.30667	1305.63904	-379.95551	-14.00281	1258.39514	-1072.41516	-19.57156	1315.18445	-462.00430	152.37170	24.11957	300.90622	-105.23402	-3.60808	-854.04395	138.85452	23.43888	-1186.03149	-133.93988	-9.73892
1101	9.167	878.17548	-41.76471	1303.67798	-379.25409	-13.63601	1259.38391	-1072.86621	-20.70083	1313.43811	-461.94778	152.80122	30.39343	287.79208	-105.82787	-3.78877	-823.15222	143.22774	22.31451	-1199.15442	-134.43076	-9.77385
1102	9.175	880.43652	-42.17521	1301.32751	-379.03229	-13.08838	1260.35339	-1073.70483	-21.77769	1311.37292	-457.89395	153.26076	37.54350	274.70706	-106.46735	-4.00455	-791.68469	148.13649	21.48442	-1212.27393	-135.04825	-9.77108
1103	9.183	882.78772	-42.52558	1298.59717	-379.25244	-12.39985	1261.25696	-1074.88159	-22.79318	1308.96155	-449.33371	154.29556	45.61282	261.62363	-107.13309	-4.20778	-760.27161	153.32822	20.91245	-1225.38928	-135.71677	-9.80465
1104	9.192	885.23859	-42.81033	1295.50903	-379.86987	-11.59868	1262.03931	-1076.35010	-23.70077	1306.18774	-436.28238	155.98714	53.86847	248.53043	-107.79851	-4.36614	-729.73193	158.50049	20.44201	-1238.49500	-136.35202	-9.91323
1105	9.200	887.80334	-43.01961	1292.09204	-380.83771	-10.69845	1262.65100	-1078.04858	-24.41444	1303.06836	-419.41190	158.05344	61.05426	235.43771	-108.42892	-4.49132	-700.89087	163.27753	19.83128	-1251.59619	-136.91647	-10.06090
1106	9.208	890.48645	-43.13435	1288.37451	-382.11053	-9.70070	1263.06079	-1079.90088	-24.85322	1299.64514	-399.66489	160.17339	66.32266	222.33359	-108.99699	-4.60529	-674.42499	167.32040	18.83324	-1264.72437	-137.42810	-10.17637
1107	9.217	893.27856	-43.14293	1284.37830	-383.64441	-8.60991	1263.26099	-1081.84009	-24.99472	1295.96204	-377.75266	162.14709	69.77312	209.18948	-109.48750	-4.70651	-650.74860	170.50217	17.32874	-1277.91284	-137.91756	-10.22460
1108	9.225	896.16309	-43.04712	1280.12244	-385.39304	-7.45053	1263.26367	-1083.82520	-24.89432	1292.05432	-354.07870	163.85207	72.12098	196.00717	-109.90134	-4.76880	-630.02063	172.89178	15.44750	-1291.16626	-138.38597	-10.23827
1109	9.233	899.12067	-42.84338	1275.63281	-387.30334	-6.27744	1263.09399	-1085.82202	-24.65644	1287.94617	-328.94632	165.14499	74.03390	182.81470	-110.26682	-4.77766	-612.29962	174.59352	13.52832	-1304.46362	-138.83971	-10.26235
1110	9.242	902.12610	-42.51733	1270.95813	-389.31393	-5.17481	1262.78540	-1087.76904	-24.37277	1283.65503	-302.67850	165.90349	75.76351	169.63657	-110.63046	-4.75597	-597.74548	175.67294	11.84503	-1317.78296	-139.30093	-10.29239
1111	9.250	905.14398	-42.06431	1266.17529	-391.35794	-4.23900	1262.37854	-1089.56055	-24.07234	1279.21143	-275.55289	166.11917	77.18240	156.47934	-111.02469	-4.73168	-586.76563	176.16304	10.30973	-1331.12256	-139.75385	-10.30948
1112	9.258	908.13000	-41.50293	1261.37671	-393.36575	-3.55346	1261.91760	-1091.05859	-23.73362	1274.67078	-247.71774	165.83391	78.02603	143.31927	-111.44878	-4.70121	-579.98517	176.06395	8.45531	-1344.50232	-140.15672	-10.33376
1113	9.267	911.03473	-40.86340	1256.65674	-395.26245	-3.16714	1261.44336	-1092.12915	-23.33964	1270.09888	-219.26529	165.05562	78.13924	130.10715	-111.88361	-4.64218	-577.94232	175.36757	5.74353	-1357.93225	-140.50754	-10.39062
1114	9.275	913.80896	-40.16893	1252.10437	-396.96716	-3.08193	1260.98572	-1092.69897	-22.90790	1265.54419	-190.36111	163.85420	77.62566	116.79846	-112.31774	-4.55603	-580.60547	174.10037	1.98619	-1371.38013	-140.84579	-10.46828
1115	9.283	916.41028	-39.43236	1247.80261	-398.40088	-3.25161	1260.56116	-1092.78723	-22.47097	1261.03149	-161.21866	162.42218	76.79776	103.38828	-112.74680	-4.49152	-587.04834	172.37494	-2.44413	-1384.79089	-141.21022	-10.54529
1116	9.292	918.80945	-38.66420	1243.82581	-399.49872	-3.59472	1260.17041	-1092.46021	-22.03360	1256.59668	-131.95779	160.93434	75.95212	89.91592	-113.16635	-4.50745	-595.80457	170.46011	-6.77374	-1398.12354	-141.62787	-10.61769
1117	9.300	920.99548	-37.87711	1240.23572	-400.22086	-4.01935	1259.79272	-1091.76111	-21.55423	1252.32629	-102.56314	159.48373	75.22444	76.43155	-113.58814	-4.61226	-605.87598	168.75040	-10.19696	-1411.33521	-142.12541	-10.68124
1118	9.308	922.96954	-37.07922	1237.07959	-400.55853	-4.44691	1259.38611	-1090.70813	-20.98196	1248.36548	-72.98209	158.15508	74.60204	62.96817	-114.03259	-4.76285	-617.16711	167.54788	-12.29450	-1424.36475	-142.72716	-10.70557
1119	9.317	924.73218	-36.26267	1234.39124	-400.52893	-4.82051	1258.89441	-1089.32935	-20.29845	1244.89893	-43.19101	157.00789	73.95372	49.54855	-114.49405	-4.91715	-629.72345	166.86870	-13.25613	-1437.16016	-143.45084	-10.61531
1120	9.325	926.27490	-35.40690	1232.19592	-400.16162	-5.10357	1258.25647	-1087.65674	-19.52330	1242.11353	-13.16553	156.03690	73.09500	36.19476	-114.93274	-5.06525	-643.09100	166.51073	-13.60952	-1449.65991	-144.30345	-10.29078
1121	9.333	927.58215	-34.50149	1230.51465	-399.48654	-5.28518	1257.42163	-1085.72192	-18.72863	1240.14075	17.12177	155.21416	71.91566	22.91119	-115.30016	-5.21686	-656.65466	166.25291	-13.78113	-1461.77209	-145.26418	-9.61868
1122	9.342	928.63959	-33.55967	1229.36865	-398.52777	-5.39074	1256.37109	-1083.59229	-18.05125	1239.02087	47.63983	154.51378	70.42387	9.67752	-115.58160	-5.37948	-670.09235	165.96123	-13.98693	-1473.42688	-146.27246	-8.57189
1123	9.350	929.43689	-32.60071	1228.77771	-397.30484	-5.47860	1255.12512	-1081.38977	-17.65350	1238.71741	78.29166	153.89636	68.66211	-3.52988	-115.81004	-5.54651	-683.35565	165.60168	-14.31327	-1484.61865	-147.25400	-7.21594
1124	9.358	929.96588	-31.62642	1228.75354	-395.84134	-5.61740	1253.73181	-1079.25879	-17.67899	1239.14868	109.01501	153.34572	66.64626	-16.72379	-116.02444	-5.70592	-696.49402	165.22214	-14.71838	-1495.36841	-148.16867	-5.60371
1125	9.367	930.22119	-30.62808	1229.29480	-394.17401	-5.86148	1252.24854	-1077.32056	-18.23400	1240.20190	139.83878	152.92484	64.38716	-29.90408	-116.23554	-5.86024	-709.55640	164.92184	-15.06709	-1505.65649	-149.00009	-3.69972
1126	9.375	930.20288	-29.61259	1230.39014	-392.35834	-6.23847	1250.72644	-1075.64966	-19.35499	1241.74719	170.80359	152.71791	61.88909	-43.05490	-116.44131	-6.01777	-722.56433	164.79941	-15.28523	-1515.39673	-149.70450	-1.43336
1127	9.383	929.91302	-28.60716	1232.02222	-390.46832	-6.74717	1249.20532	-1074.26758	-20.97614	1243.66541	201.89764	152.77377	59.14387	-56.15808	-116.64290	-6.16935	-735.53625	164.86990	-15.43064	-1524.45435	-150.23312	1.21708
1128	9.392	929.35431	-27.64078	1234.16199	-388.58630	-7.35353	1247.71814	-1073.13818	-22.93726	1245.88135	233.06143	153.16631	56.19662	-69.22220	-116.82475	-6.30098	-748.51013	165.04617	-15.58539	-1532.64648	-150.58315	4.21199
1129	9.400	928.53784	-26.72595	1236.76123	-386.78821	-7.98848	1246.29468	-1072.17383	-25.01706	1248.37390	264.17612	153.99527	53.17765	-82.28317	-116.94759	-6.41845	-761.51855	165.23199	-15.74546	-1539.71924	-150.74220	7.47398
1130	9.408	927.48431	-25.84698	1239.75488	-385.13516	-8.56620	1244.96448	-1071.27429	-26.97736	1251.15503	295.04709	155.26398	50.24736	-95.36789	-116.98835	-6.54325	-774.56213	165.38266	-15.84926	-1545.23389	-150.60098	10.87859
1131	9.417	926.22034	-24.96914	1243.07104	-383.66779	-9.01081	1243.75610	-1070.37402	-28.62086	1254.23474	325.38235	156.83063	47.54010	-108.47580	-116.97362	-6.69457	-787.62695	165.46477	-15.87184	-1548.42639	-149.97195	14.26383
1132	9.425	924.77954	-24.07511	1246.64282	-382.40063	-9.27024	1242.69641	-1069.45203	-29.83472	1257.59558	354.74551	158.54414	45.10946	-121.59671	-116.96616	-6.86901	-800.70544	165.42372	-15.83955	-1548.46094	-148.63596	17.56938
1133	9.433	923.20068	-23.18566	1250.41455	-381.32062	-9.31911	1241.80933	-1068.50549	-30.59828	1261.18738	382.53000	160.33264	42.82993	-134.73795	-117.02933	-7.03332	-813.78851	165.20178	-15.80619	-1544.97070	-146.39136	20.97510
1134	9.442	921.51837	-22.33674	1254.33643	-380.39236	-9.15529	1241.11597	-1067.53613	-30.97231	1264.95081	408.03043	162.06555	40.33303	-147.92123	-117.20326	-7.15330	-826.87189	164.79793	-15.84383	-1538.10864	-143.19246	24.73245
1135	9.450	919.76221	-21.54333	1258.35767	-379.56653	-8.79724	1240.63403	-1066.55505	-31.05944	1268.82788	430.64090	163.47858	37.16012	-161.14560	-117.50034	-7.22943	-839.98914	164.32787	-15.94419	-1528.08997	-139.23413	28.79864
1136	9.458	917.96283	-20.78675	1262.42688	-378.78986	-8.27889	1240.37610	-1065.57922	-30.93472	1272.73462	450.06955	164.39156	33.10817	-174.37808	-117.90016	-7.29162	-853.20496	163.92406	-15.96806	-1514.94043	-134.83247	32.70260
1137	9.467	916.15088	-20.03253	1266.49402	-378.01636	-7.62871	1240.35046	-1064.62097	-30.61157	1276.55237	466.39310	164.89345	28.41122	-187.60019	-118.34653	-7.35878	-866.54370	163.55544	-15.83771	-1498.63660	-130.21657	35.71171
1138	9.475	914.35284	-19.25855	1270.51147	-377.21475	-6.84422	1240.56360	-1063.67908	-30.06689	1280.17603	479.88730	165.18491	23.54710	-200.83353	-118.77375	-7.42269	-879.94873	163.08856	-15.69375	-1479.25366	-125.42983	37.12549
1139	9.483	912.59320	-18.46777	1274.43701	-376.36804	-5.88705	1241.02002	-1062.73755	-29.28303	1283.56482	490.75101	165.37486	18.93008	-214.10422	-119.14579	-7.47637	-893.35962	162.51299	-15.72616	-1456.91577	-120.42939	36.61169
1140	9.492	910.89746	-17.67988	1278.23376	-375.46579	-4.70352	1241.71973	-1061.76770	-28.28020	1286.74854	498.90591	165.51855	14.79945	-227.41580	-119.46699	-7.52599	-906.76971	161.97401	-15.92024	-1431.73547	-115.25563	34.40305
1141	9.500	909.29218	-16.91300	1281.86511	-374.49469	-3.24934	1242.65576	-1060.73547	-27.11930	1289.78430	503.96799	165.68828	11.27906	-240.76285	-119.76598	-7.56422	-920.16498	161.58467	-16.10264	-1403.87463	-110.07811	31.16718
1142	9.508	907.80060	-16.17006	1285.29333	-373.43451	-1.49826	1243.81250	-1059.60889	-25.87873	1292.70313	505.39291	165.89857	8.43481	-254.14114	-120.08669	-7.55912	-933.52606	161.28877	-16.17776	-1373.60278	-105.12367	27.66705
1143	9.517	906.43640	-15.44122	1288.48645	-372.26385	0.55552	1245.16199	-1058.35938	-24.64199	1295.49731	502.79239	166.00510	6.25676	-267.55411	-120.46844	-7.48738	-946.89246	160.94798	-16.17650	-1341.26123	-100.56872	24.45989
1144	9.525	905.20404	-14.71509	1291.42090	-370.96997	2.89043	1246.66455	-1056.95935	-23.49257	1298.14563	496.27591	165.78918	4.65095	-281.00632	-120.91393	-7.36401	-960.31958	160.51013	-16.15127	-1307.17322	-96.45535	21.79074
1145	9.533	904.10461	-13.98340	1294.07544	-369.55121	5.45764	1248.27686	-1055.38501	-22.48314	1300.63635	486.49704	165.20280	3.51947	-294.45908	-121.40718	-7.21433	-973.81836	160.03259	-16.13771	-1271.57776	-92.74675	19.70569
1146	9.542	903.14111	-13.24384	1296.42908	-368.01212	8.19254	1249.96191	-1053.63074	-21.60144	1302.97253	474.42868	164.44493	2.78076	-307.81155	-121.96253	-7.01483	-987.36700	159.57349	-16.15964	-1234.64648	-89.49893	18.24342
1147	9.550	902.32446	-12.50899	1298.46411	-366.35748	11.02412	1251.68408	-1051.72546	-20.78995	1305.15991	461.13412	163.74771	2.30600	-320.92746	-122.64354	-6.64896	-1000.93750	159.12915	-16.21828	-1196.57861	-86.91928	17.55692
1148	9.558	901.67450	-11.80593	1300.16968	-364.59457	13.87543	1253.40063	-1049.73364	-20.00429	1307.19299	447.48599	163.18274	1.97218	-333.64255	-123.55072	-5.91348	-1014.51733	158.68877	-16.28176	-1157.74609	-85.20937	17.87945
1149	9.567	901.21576	-11.15690	1301.53857	-362.74463	16.66382	1255.06372	-1047.73950	-19.23915	1309.05322	433.90280	162.74348	1.74663	-345.79648	-124.79457	-4.61645	-1028.09534	158.27229	-16.30210	-1118.82056	-84.36982	19.29750
1150	9.575	900.97076	-10.55799	1302.56104	-360.85501	19.30923	1256.63489	-1045.83362	-18.50470	1310.71362	420.41721	162.49759	1.63436	-357.30692	-126.45926	-2.70638	-1041.62183	157.88493	-16.26295	-1080.73376	-84.15178	21.49935
1151	9.583	900.95337	-9.97737	1303.22583	-359.00064	21.74288	1258.10046	-1044.10901	-17.79408	1312.14014	406.99771	162.50385	1.59625	-368.17014	-128.54904	-0.28829	-1055.03979	157.50159	-16.21063	-1044.39575	-84.16286	23.80345
1152	9.592	901.16467	-9.37441	1303.52649	-357.27148	23.90854	1259.47437	-1042.66479	-17.07640	1313.29114	393.70499	162.63405	1.54975	-378.39566	-130.95810	2.50665	-1068.33557	157.12616	-16.21510	-1010.30548	-84.06714	25.53965
1153	9.600	901.59265	-8.71851	1303.46118	-355.75504	25.75989	1260.78491	-1041.60327	-16.30566	1314.12305	380.55356	162.63116	1.43603	-387.97391	-133.50395	5.68243	-1081.51465	156.81252	-16.28608	-978.30133	-83.78673	26.44112
1154	9.608	902.21161	-7.99728	1303.02771	-354.52380	27.25979	1262.05981	-1041.01660	-15.42536	1314.59619	367.42941	162.32797	1.26642	-396.82144	-135.96725	9.44510	-1094.60193	156.59987	-16.36858	-947.65802	-83.54382	26.64021
1155	9.617	902.98492	-7.22517	1302.22168	-353.62915	28.38421	1263.31592	-1040.96851	-14.39404	1314.67847	354.24307	161.73245	1.06995	-404.62881	-138.13329	14.13574	-1107.66296	156.49718	-16.40578	-917.48389	-83.68655	26.37110
1156	9.625	903.87439	-6.44605	1301.04138	-353.09772	29.12863	1264.55627	-1041.47852	-13.22981	1314.35498	341.03659	161.02258	0.84592	-410.70218	-139.88538	20.08290	-1120.75732	156.49208	-16.36671	-887.10321	-84.48657	25.81367
1157	9.633	904.85132	-5.70985	1299.49194	-352.93033	29.51275	1265.76929	-1042.51294	-12.00722	1313.63708	327.89853	160.48631	0.61734	-413.97403	-141.26743	27.44719	-1133.88855	156.52312	-16.25007	-856.19775	-86.05961	25.13860
1158	9.642	905.90149	-5.04628	1297.58752	-353.10529	29.58243	1266.93054	-1043.99133	-10.80366	1312.56360	314.84402	160.26273	0.43464	-413.25864	-142.43924	36.12867	-1147.02026	156.53511	-16.07021	-824.77911	-88.36492	24.51521
1159	9.650	907.02222	-4.46817	1295.34961	-353.58578	29.40628	1268.00928	-1045.80957	-9.66499	1311.19763	301.79446	160.20586	0.29344	-407.63052	-143.58807	45.77671	-1160.15356	156.49626	-15.86454	-793.11774	-91.25049	24.05430
1160	9.658	908.21875	-3.98253	1292.80200	-354.32925	29.06403	1268.97449	-1047.87512	-8.60885	1309.60547	288.68274	160.16737	0.16655	-396.74759	-144.86856	55.79920	-1173.33301	156.28709	-15.75233	-761.67151	-94.50300	23.77416
1161	9.667	909.50256	-3.58865	1289.96484	-355.29782	28.62411	1269.79968	-1050.11743	-7.63752	1307.82019	275.53955	160.16878	0.07998	-381.10471	-146.37952	65.31239	-1186.55188	155.76408	-15.89243	-731.02344	-97.85880	23.58789
1162	9.675	910.88849	-3.28110	1286.85132	-356.46466	28.12399	1270.46069	-1052.47803	-6.75042	1305.83240	262.42023	160.18579	0.02945	-362.06137	-148.12637	73.27021	-1199.74854	155.02313	-16.28133	-701.81079	-101.02856	23.32172
1163	9.683	912.39044	-3.06034	1283.46851	-357.80771	27.57777	1270.93835	-1054.91003	-5.95189	1303.61414	249.32559	160.11192	-0.06559	-341.22006	-149.93655	78.94138	-1212.91162	154.36803	-16.68818	-674.63916	-103.75890	22.78632
1164	9.692	914.01733	-2.93763	1279.82507	-359.29852	26.99859	1271.22437	-1057.38037	-5.24655	1301.14136	236.24185	159.96611	-0.22842	-319.48282	-151.45529	82.36403	-1226.09766	153.93753	-16.90108	-650.01904	-105.89993	21.86953
1165	9.700	915.76617	-2.92946	1275.93604	-360.90118	26.40771	1271.32544	-1059.84875	-4.62685	1298.41016	223.15875	159.84207	-0.38827	-296.86325	-152.33958	84.27258	-1239.33447	153.62245	-16.93896	-628.32788	-107.45135	20.60737
1166	9.708	917.61963	-3.04607	1271.82788	-362.58078	25.83191	1271.26196	-1062.24365	-4.07488	1295.44678	210.04532	159.71230	-0.50141	-273.12173	-152.46457	85.53528	-1252.59924	153.32616	-16.96265	-609.80005	-108.54434	19.18257
1167	9.717	919.54706	-3.28649	1267.54309	-364.31207	25.29732	1271.06433	-1064.47083	-3.59123	1292.29504	196.87686	159.47612	-0.57912	-248.22952	-151.90123	86.61311	-1265.91260	153.02516	-17.08356	-594.58948	-109.35324	17.80308
1168	9.725	921.50659	-3.63978	1263.14380	-366.07935	24.82371	1270.76770	-1066.44153	-3.21922	1288.99341	183.66031	159.12834	-0.62790	-222.31546	-150.76888	87.47810	-1279.33948	152.67212	-17.28007	-582.92004	-110.00500	16.49900
1169	9.733	923.45105	-4.08483	1258.71216	-367.86908	24.42166	1270.40088	-1068.09619	-3.02851	1285.57312	170.41849	158.75208	-0.65211	-195.52377	-149.17119	87.94225	-1292.87451	152.23943	-17.43285	-575.22070	-110.55113	14.97234
1170	9.742	925.33521	-4.59316	1254.34631	-369.66058	24.08789	1269.98108	-1069.41382	-3.07597	1282.06262	157.16736	158.40247	-0.66884	-168.01810	-147.19701	87.97298	-1306.43127	151.76512	-17.44502	-572.02649	-110.98164	12.67204
1171	9.750	927.12067	-5.14207	1250.14722	-371.42084	23.80609	1269.51648	-1070.39539	-3.37391	1278.47998	143.90820	158.08205	-0.69547	-140.02109	-144.91861	87.73529	-1319.92798	151.32848	-17.34319	-573.53363	-111.22267	9.18399
1172	9.758	928.78772	-5.73295	1246.19946	-373.10785	23.55783	1269.01025	-1071.04016	-3.88606	1274.83618	130.63391	157.77403	-0.74965	-111.78653	-142.40582	87.43524	-1333.31152	151.03094	-17.24038	-579.11700	-111.15790	4.69177
1173	9.767	930.33984	-6.38352	1242.56433	-374.67657	23.32696	1268.45935	-1071.34558	-4.56551	1271.15381	117.32303	157.46840	-0.83393	-83.50558	-139.71967	87.14624	-1346.56885	150.86989	-17.23443	-587.45099	-110.78334	0.04213
1174	9.775	931.78687	-7.08947	1239.28284	-376.08093	23.09569	1267.85010	-1071.31189	-5.38648	1267.49573	103.93787	157.18921	-0.92652	-55.21152	-136.88388	86.77493	-1359.73608	150.64673	-17.36073	-597.36853	-110.35760	-3.71099
1175	9.783	933.13226	-7.82113	1236.37988	-377.27368	22.85015	1267.15674	-1070.93274	-6.33236	1263.99475	90.47705	156.95679	-1.02180	-26.80655	-133.92262	86.18309	-1372.84875	150.17628	-17.56883	-608.47430	-110.22902	-5.96113
1176	9.792	934.37347	-8.56419	1233.87476	-378.21082	22.59234	1266.34253	-1070.20569	-7.37652	1260.84668	77.01883	156.72050	-1.14660	1.78983	-130.90269	85.30992	-1385.91772	149.51312	-17.70541	-620.72211	-110.48613	-6.88882
1177	9.800	935.49908	-9.33008	1231.79309	-378.85873	22.34231	1265.36865	-1069.15283	-8.46385	1258.26855	63.65402	156.39960	-1.30999	30.54840	-127.88826	84.17357	-1398.90027	148.89659	-17.53461	-633.78552	-110.92229	-7.15645
1178	9.808	936.48370	-10.12843	1230.16272	-379.19864	22.13031	1264.20618	-1067.82239	-9.49182	1256.45349	50.37494	155.95891	-1.49202	59.38242	-124.90284	82.79564	-1411.68262	148.57347	-16.81528	-647.15735	-111.32345	-7.32475
1179	9.817	937.29248	-10.94772	1229.00000	-379.22592	21.98720	1262.84412	-1066.29248	-10.33257	1255.52734	37.09222	155.41937	-1.69265	88.24496	-121.95464	81.13566	-1424.19714	148.62389	-15.43916	-660.52161	-111.65346	-7.60431
1180	9.825	937.88898	-11.75273	1228.30408	-378.95044	21.93647	1261.29236	-1064.68933	-10.87789	1255.52307	23.77628	154.85732	-1.91546	117.14310	-119.05585	79.09042	-1436.45776	148.87772	-13.49860	-673.79840	-111.98024	-7.97043
1181	9.833	938.23999	-12.49901	1228.06812	-378.39609	21.98890	1259.58142	-1063.17163	-11.04901	1256.39551	10.49356	154.36359	-2.11909	146.08548	-116.22478	76.56218	-1448.40088	149.03218	-11.14758	-686.99780	-112.36226	-8.33242
1182	9.842	938.32001	-13.16408	1228.29700	-377.59912	22.14360	1257.75903	-1061.87134	-10.78276	1258.04370	-2.70581	153.96776	-2.25689	175.06268	-113.50636	73.51212	-1459.86353	148.86230	-8.43349	-700.11877	-112.83456	-8.62620
1183	9.850	938.11401	-13.75612	1229.00940	-376.60529	22.39360	1255.87708	-1060.83533	-10.04550	1260.30029	-15.83377	153.62991	-2.33633	204.07471	-110.98742	69.95760	-1470.70850	148.35497	-5.31252	-713.15570	-113.39816	-8.84788
1184	9.858	937.61688	-14.29111	1230.22156	-375.46533	22.72751	1253.98035	-1060.01611	-8.88507	1262.91528	-28.90848	153.28976	-2.40546	233.14984	-108.76450	65.96304	-1480.78003	147.68120	-1.73306	-726.14691	-113.99754	-9.03602
1185	9.867	936.83429	-14.79543	1231.93140	-374.23453	23.12599	1252.10303	-1059.32068	-7.45908	1265.61462	-41.94315	152.90460	-2.50469	262.30386	-106.88380	61.64041	-1489.76086	147.07747	2.29450	-739.15015	-114.58200	-9.21538
1186	9.875	935.78088	-15.31965	1234.11304	-372.97656	23.56126	1250.27441	-1058.68359	-5.97012	1268.23071	-54.98477	152.44693	-2.63935	291.43851	-105.33521	57.15522	-1497.15015	146.81540	6.65660	-752.19214	-115.17715	-9.37016
1187	9.883	934.47528	-15.89070	1236.71411	-371.76324	23.99946	1248.52478	-1058.09058	-4.56913	1270.78235	-68.09750	151.89841	-2.78614	320.26242	-104.10374	52.71532	-1502.36792	147.16557	11.26916	-765.28613	-115.82983	-9.48006
1188	9.892	932.93982	-16.47224	1239.65942	-370.66718	24.39934	1246.88965	-1057.54529	-3.34606	1273.40796	-81.30142	151.27147	-2.92795	348.31949	-103.16577	48.48555	-1504.95190	148.18024	16.27103	-778.44775	-116.50945	-9.55417
1189	9.900	931.20837	-17.02827	1242.87000	-369.75122	24.71376	1245.40552	-1057.03992	-2.37114	1276.22302	-94.57401	150.61357	-3.07811	375.06277	-102.44473	44.46763	-1504.69556	149.52206	21.99995	-791.66528	-117.13171	-9.61336
1190	9.908	929.32513	-17.57819	1246.28064	-369.05820	24.90292	1244.10547	-1056.55762	-1.68780	1279.24817	-107.88638	149.98735	-3.25095	399.90134	-101.84413	40.47417	-1501.60498	150.63377	28.67812	-804.89771	-117.65568	-9.66021
1191	9.917	927.33057	-18.13986	1249.83362	-368.60471	24.94910	1243.01831	-1056.08374	-1.28479	1282.43359	-121.21146	149.44733	-3.42991	422.30429	-101.32073	36.24128	-1495.80933	151.06456	35.94191	-818.11932	-118.10722	-9.68290
1192	9.925	925.25146	-18.67819	1253.47351	-368.37781	24.85220	1242.16711	-1055.60913	-1.10770	1285.70874	-134.53244	149.00517	-3.58583	441.98856	-100.91191	31.59398	-1487.41980	150.57657	42.69959	-831.34979	-118.52536	-9.67572
1193	9.933	923.11047	-19.15338	1257.15344	-368.33438	24.60506	1241.56799	-1055.12671	-1.09554	1289.01001	-147.85452	148.63028	-3.69552	459.01230	-100.71794	26.53700	-1476.38452	149.13239	47.70322	-844.63422	-118.91278	-9.64042
1194	9.942	920.93665	-19.57079	1260.83606	-368.40591	24.17475	1241.22998	-1054.62793	-1.20704	1292.27905	-161.20151	148.28355	-3.75359	473.62491	-100.83533	21.21808	-1462.59814	146.95500	50.33431	-858.00452	-119.23856	-9.58717
1195	9.950	918.76007	-19.95333	1264.48718	-368.50867	23.50665	1241.15771	-1054.09888	-1.42171	1295.44824	-174.61124	147.92551	-3.79471	485.95761	-101.27859	15.85874	-1446.10132	144.42249	50.78612	-871.47266	-119.48183	-9.54771
1196	9.958	916.60468	-20.30658	1268.07324	-368.55624	22.54116	1241.35010	-1053.51172	-1.72143	1298.42944	-188.10794	147.53891	-3.86010	495.79214	-101.98894	10.77790	-1427.03345	141.82826	49.62350	-885.03082	-119.67542	-9.55091
1197	9.967	914.48865	-20.62360	1271.56848	-368.47549	21.23391	1241.79480	-1052.82690	-2.08297	1301.11938	-201.66898	147.15610	-3.92995	502.58163	-102.90717	6.43864	-1405.47778	139.25095	47.30594	-898.62988	-119.89601	-9.57775
1198	9.975	912.42053	-20.89137	1274.96533	-368.22604	19.58175	1242.46399	-1052.01672	-2.48742	1303.45056	-215.24863	146.81981	-3.94348	505.78226	-103.99917	3.33189	-1381.48535	136.61189	44.10047	-912.17493	-120.19012	-9.56386
1199	9.983	910.39465	-21.09884	1278.28223	-367.81735	17.64632	1243.30811	-1051.10327	-2.91904	1305.46094	-228.82352	146.53947	-3.88041	505.45438	-105.22292	1.65342	-1355.34351	133.93748	40.30375	-925.58215	-120.53886	-9.44682
1200	9.992	908.39294	-21.26066	1281.55615	-367.31174	15.55237	1244.24951	-1050.14258	-3.36155	1307.29187	-242.39383	146.29482	-3.77387	502.83524	-106.51380	0.97364	-1327.88281	131.34117	36.26798	-938.86627	-120.90603	-9.23319
