# Supplementary material for: Novel Methods for Surface EMG Analysis and Exploration Based on Multi-Modal Gaussian Mixture Models
Source: PLoS One. 2016 Jun 30;11(6):e0157239. doi: 10.1371/journal.pone.0157239 (PMC4928879; doi:10.1371/journal.pone.0157239)
Supplement: S2 File — (ZIP) [file pone.0157239.s002.zip › Haf_horses_walk_data/Haf_h03_w1_emg.anc]

File_Type:	Analog R/C ASCII	Generation#:	2
Board_Type:	NI USB-6225	Polarity:	Bipolar
Trial_Name:	Goraw	Trial#:	1	Duration(Sec.):	9.999166	#Channels:	64
BitDepth:	16	PreciseRate:	1200.000000
Name	LDL	acc1x	acc1y	acc1z	GM1L	acc2x	acc2y	acc2z	GM2L	acc3x	acc3y	acc3z	GM3L	acc4x	acc4y	acc4z	LDR	acc5x	acc5y	acc5z	GM1R	acc6x	acc6y	acc6z	GM2R	acc7x	acc7y	acc7z	GM3R	acc8x	acc8y	acc8z	BLDL	acc9x	acc9y	acc9z	BGM1L	acc10x	acc10y	acc10z	BGM2L	acc11x	acc11y	acc11z	BGM3L	acc12x	acc12y	acc12z	BLDR
Rate	1200	1200	1200	1200	1200	1200	1200	1200	1200	1200	1200	1200	1200	1200	1200	1200	1200	1200	1200	1200	1200	1200	1200	1200	1200	1200	1200	1200	1200	1200	1200	1200	1200	1200	1200	1200	1200	1200	1200	1200	1200	1200	1200	1200	1200	1200	1200	1200	1200
Range	5000	5000	5000	5000	5000	5000	5000	5000	5000	5000	5000	5000	5000	5000	5000	5000	5000	5000	5000	5000	5000	5000	5000	5000	5000	5000	5000	5000	5000	5000	5000	5000	5000	5000	5000	5000	5000	5000	5000	5000	5000	5000	5000	5000	5000	5000	5000	5000	5000
0.000000	-26	41	89	-56	-110	-33	15	-11	-17	4	-76	-62	-93	-14	-30	-58	-97	35	-84	-31	-104	-23	-99	-63	-62	0	-99	-13	-72	-68	-145	-74	-48	-7806	-7518	-15598	5	-17095	1808	-1145	-57	-15483	1496	-5495	11	-17238	1336	-9808	60
0.000833	-24	39	88	-58	-104	-33	12	-18	-17	4	-60	-65	-96	-15	-29	-60	-100	33	-87	-32	-102	-23	-99	-70	-62	-1	-97	-12	-72	-69	-147	-75	-38	-7602	-7327	-15520	12	-16958	1838	-998	-87	-15372	1680	-5779	9	-17216	1523	-10006	54
0.001667	-25	39	88	-59	-108	-36	11	-14	-18	2	-75	-65	-98	-16	-33	-63	-124	33	-87	-34	-105	-26	-103	-72	-66	-1	-101	-19	-75	-77	-151	-77	-44	-7381	-7109	-15459	0	-16831	1894	-896	-95	-15270	1861	-6072	24	-17184	1688	-10211	54
0.002500	-26	36	86	-65	-109	8	12	-18	-21	1	-79	-69	-101	-17	-32	-63	-103	28	-91	-39	-107	-27	-105	-73	-66	-4	-102	-14	-64	-73	-151	-77	-45	-7139	-6865	-15403	13	-16706	1969	-834	-83	-15180	2044	-6361	12	-17145	1839	-10425	41
0.003333	-25	38	88	-59	-111	-36	9	-16	-18	3	-76	-67	-100	-19	-36	-60	-102	33	-87	-34	-121	-25	-101	-70	-67	-3	-102	-16	-78	-75	-151	-77	-42	-6881	-6598	-15361	11	-16580	2070	-806	-92	-15095	2220	-6655	16	-17096	1969	-10632	68
0.004167	-23	39	86	-63	-112	-38	8	-15	-17	2	-79	-69	-97	-18	-32	-60	-101	30	-90	-35	-108	-26	-103	-70	-64	-3	-103	-13	-75	-70	-151	-76	-45	-6610	-6312	-15334	22	-16462	2192	-830	-111	-15022	2396	-6941	-1	-17027	2085	-10849	74
0.005000	-28	38	87	-61	-110	-36	9	-16	-22	4	-76	-66	-97	-21	-32	-62	-100	29	-88	-34	-112	-22	-103	-70	-64	0	-102	-17	-75	-72	-152	-76	-36	-6321	-6010	-15318	18	-16351	2335	-882	-115	-14948	2560	-7216	-12	-16945	2171	-11065	46
0.005833	-24	40	88	-59	-108	-39	10	-18	-18	1	-75	-65	-99	-24	-33	-61	-100	33	-86	-33	-110	-24	-103	-73	-65	-1	-100	-15	-75	-70	-147	-74	-44	-6023	-5692	-15317	6	-16235	2498	-982	-121	-14883	2720	-7490	1	-16843	2246	-11281	40
0.006667	-26	39	85	-62	-109	-35	12	-16	-21	1	-75	-68	-97	-17	-33	-63	-104	26	-90	-35	-110	-24	-103	-74	-68	-1	-102	-16	-76	-73	-150	-80	-48	-5712	-5360	-15327	17	-16137	2673	-1121	-119	-14826	2868	-7746	-23	-16728	2293	-11501	44
0.007500	-25	36	82	-76	-111	-38	7	-19	-22	-1	-77	-69	-98	-18	-34	-63	-101	30	-90	-34	-108	-24	-103	-76	-66	0	-101	-14	-75	-81	-146	-77	-50	-5407	-5022	-15351	28	-16038	2860	-1289	-131	-14769	3014	-7990	-10	-16592	2336	-11713	38
0.008333	-28	36	86	-62	-108	-39	11	-16	-21	0	-74	-67	-96	-17	-30	-64	-103	33	-88	-33	-105	-26	-101	-82	-64	-1	-102	-17	-74	-73	-148	-78	-53	-5073	-4681	-15382	27	-15943	3060	-1497	-145	-14706	3150	-8223	-18	-16441	2361	-11933	28
0.009167	-27	39	85	-64	-105	-38	12	11	-19	0	-77	-29	-98	-19	-40	-65	-101	30	-91	-34	-107	-23	-101	-75	-70	-4	-102	-16	-74	-73	-152	-76	-28	-4737	-4340	-15437	20	-15857	3273	-1728	-144	-14648	3276	-8447	-9	-16276	2378	-12152	41
0.010000	-26	37	84	-61	-112	-38	11	-18	-19	1	-76	-68	-101	-19	-32	-65	-103	29	-94	-38	-109	-23	-104	-73	-68	0	-101	-23	-76	-73	-149	-77	-18	-4402	-4004	-15485	25	-15770	3487	-1987	-144	-14583	3397	-8660	0	-16099	2390	-12374	53
0.010833	-26	36	86	-64	-112	-39	-32	-21	-23	1	-78	-58	-97	-21	-31	-62	-102	33	-90	-33	-105	-26	-102	-72	-65	-1	-103	-17	-76	-74	-145	-75	-28	-4065	-3666	-15551	17	-15687	3709	-2270	-155	-14511	3505	-8865	-7	-15913	2398	-12592	41
0.011667	-26	37	86	-62	-108	-36	12	-18	-17	2	-75	-67	-92	-23	-30	-61	-101	30	-84	-29	-103	-22	-101	-70	-62	0	-100	-14	-73	-70	-149	-74	-32	-3722	-3337	-15629	25	-15605	3931	-2573	-141	-14425	3606	-9059	-5	-15713	2403	-12814	41
0.012500	-22	43	91	-60	-104	-31	15	-14	-16	6	-73	-64	-95	-13	-28	-58	-99	36	-86	-30	-107	-21	-99	-65	-63	0	-99	-14	-73	-69	-162	-73	-27	-3380	-3020	-15716	24	-15526	4152	-2888	-139	-14338	3695	-9250	-13	-15515	2407	-13043	33
0.013333	-22	41	89	-61	-108	-34	15	-14	-17	5	-73	-62	-95	-16	-29	-59	-99	37	-85	-31	-101	-24	-98	-66	-66	1	-99	-13	-74	-70	-146	-73	-25	-3044	-2716	-15817	21	-15442	4366	-3221	-149	-14239	3772	-9443	-35	-15308	2407	-13272	38
0.014167	-25	40	89	-59	-111	-32	21	-16	-23	5	-74	-69	-95	-15	-32	-59	-99	34	-88	-33	-105	-21	-99	-67	-66	-3	-102	-15	-74	-73	-129	-76	-27	-2720	-2427	-15920	-5	-15356	4567	-3571	-163	-14129	3839	-9627	-15	-15110	2411	-13504	38
0.015000	-30	37	87	-63	-114	-34	9	-15	-18	2	-77	-67	-97	-19	-30	-64	-99	35	-84	-39	-110	-27	-94	-87	-68	-5	-105	-18	-78	-73	-153	-78	-18	-2394	-2152	-16041	8	-15273	4759	-3934	-172	-14003	3892	-9812	-10	-14906	2414	-13735	10
0.015833	-28	38	86	-63	-112	-43	8	-18	-18	1	-74	-64	-101	-22	-31	-61	-101	34	-88	-33	-108	-23	-100	-69	-65	-1	-101	-17	-77	-73	-149	-77	-9	-2075	-1889	-16164	9	-15171	4951	-4297	-165	-13857	3933	-9989	-31	-14708	2419	-13974	-10
0.016667	-25	40	88	-62	-108	-38	10	-15	-18	4	-75	-65	-96	-17	-29	-62	-93	30	-86	-40	-107	-23	-103	-68	-67	-4	-101	-16	-73	-72	-149	-78	-19	-1766	-1643	-16297	6	-15057	5116	-4680	-172	-13701	3965	-10172	-46	-14512	2420	-14209	-19
0.017500	-24	40	89	-47	-108	-35	12	-15	-22	7	-70	-62	-96	-18	-30	-61	-100	36	-84	-30	-104	-25	-99	-67	-66	-4	-99	-13	-75	-51	-154	-78	-22	-1463	-1409	-16435	5	-14934	5275	-5064	-171	-13527	3989	-10348	-25	-14320	2424	-14450	-26
0.018333	-24	42	88	-59	-107	-34	10	-15	-18	6	-69	-63	-92	-15	-27	-61	-99	37	-84	-33	-102	-26	-98	-68	-63	0	-101	-13	-72	-70	-146	-75	-15	-1173	-1188	-16577	13	-14795	5412	-5453	-177	-13341	4001	-10518	-29	-14128	2419	-14685	-16
0.019167	-26	42	90	-58	-108	-33	13	-11	-17	8	-67	-66	-95	-15	-28	-60	-98	35	-85	-30	-102	-19	-95	-65	-61	0	-98	-10	-72	-67	-148	-77	2	-899	-964	-16724	20	-14632	5530	-5850	-180	-13128	4000	-10696	-34	-13939	2410	-14923	15
0.020000	-9	42	86	-58	-105	-30	12	-14	-16	7	-69	-59	-92	-15	-25	-56	-95	37	-82	-27	-101	-17	-97	-67	-63	1	-97	3	-69	-66	-143	-72	17	-630	-796	-16880	24	-14467	5633	-6256	-173	-12909	3987	-10868	-24	-13751	2398	-15157	30
0.020833	-23	42	90	-59	-104	-39	13	-14	-11	7	-110	-64	-93	-13	-25	-58	-97	35	-84	-30	-101	-22	-98	-63	-61	0	-99	-12	-68	-70	-144	-80	8	-393	-629	-17033	22	-14277	5712	-6665	-179	-12671	3967	-11041	-33	-13563	2375	-15389	-1
0.021667	-24	41	90	-57	-105	-33	11	-16	-18	3	-73	-65	-95	-16	-23	-60	-100	33	-91	-32	-107	-25	-100	-69	-65	-3	-101	-15	-72	-70	-149	-79	1	-145	-468	-17197	7	-14065	5772	-7081	-163	-12422	3936	-11214	-31	-13375	2342	-15619	-27
0.022500	-27	38	84	-64	-109	-39	4	-18	-19	3	-76	-68	-99	-19	-32	-62	-103	30	-93	-34	-109	-27	-103	-73	-67	-5	-104	-17	-75	-73	-152	-81	-1	76	-326	-17356	15	-13837	5800	-7492	-162	-12158	3898	-11380	-39	-13177	2302	-15841	-26
0.023333	-25	36	86	-61	-108	-38	10	-18	-22	0	-76	-68	-96	-18	-32	-62	-103	30	-91	-34	-107	-29	-105	-76	-69	-7	-105	-18	-79	-73	-150	-83	-17	286	-200	-17512	7	-13586	5816	-7906	-174	-11881	3849	-11553	-61	-12979	2248	-16057	-43
0.024167	-29	36	82	-48	-112	-38	6	-21	-22	0	-78	-56	-97	-21	-34	-63	-102	29	-91	-38	-108	-26	-103	-69	-67	-4	-102	-14	-74	-72	-151	-79	-30	489	-90	-17664	-27	-13318	5817	-8313	-156	-11590	3799	-11704	-69	-12768	2200	-16258	-36
0.025000	-28	37	84	-62	-110	-38	8	-18	-22	0	-76	-67	-99	-21	-30	-61	-100	29	-92	-41	-105	-27	-103	-78	-67	-6	-102	-17	-76	-76	-149	-75	-25	676	0	-17814	-13	-13028	5795	-8715	-165	-11292	3743	-11863	-69	-12549	2136	-16445	-7
0.025833	-26	38	87	-60	-109	-35	10	-22	-16	62	-72	-63	-95	-17	-30	-59	-96	35	-90	-36	-107	-27	-102	-69	-63	-3	-99	-12	-73	-70	-147	-73	-26	860	63	-17961	-15	-12726	5757	-9112	-171	-10988	3677	-12021	-68	-12319	2065	-16622	-32
0.026667	-24	42	90	-59	-108	-33	15	-12	-14	7	-73	-64	-95	-18	-26	-58	-96	34	-85	-26	-100	-24	-100	-68	-61	1	-100	-14	-75	-72	-147	-70	-39	1037	131	-18102	-15	-12414	5705	-9508	-207	-10676	3600	-12185	-114	-12083	1978	-16791	-60
0.027500	-23	37	88	-60	-111	-36	11	-12	-14	5	-69	-61	-93	-15	-30	-58	-98	35	-86	-33	-107	-25	-103	-69	-64	0	-95	-12	-70	-72	-147	-72	-41	1206	166	-18243	-16	-12097	5636	-9895	-205	-10369	3516	-12341	-119	-11834	1884	-16937	-65
0.028333	-25	43	89	-58	-109	-35	15	-14	-14	4	-72	-63	-100	-16	-30	-59	-96	35	-86	-35	-103	-24	-96	-69	-63	0	-101	-15	-73	-72	-148	-75	-40	1373	181	-18375	-14	-11771	5563	-10273	-215	-10063	3422	-12498	-122	-11580	1769	-17068	-53
0.029167	-22	40	90	-59	-107	-34	11	-16	-16	3	-72	-65	-97	-5	-29	-58	-100	34	-86	-33	-102	-24	-101	-74	-63	0	-101	-12	-72	-73	-148	-74	-60	1539	182	-18507	-23	-11448	5478	-10644	-218	-9758	3319	-12654	-130	-11316	1656	-17179	-34
0.030000	-24	42	78	-58	-107	-34	11	-12	-16	4	-73	-62	-94	-17	-31	-60	-97	34	-86	-40	-104	-25	-99	-68	-65	-1	-100	-11	-74	-72	-149	-77	-74	1706	160	-18636	-26	-11121	5389	-11004	-212	-9461	3205	-12813	-147	-11049	1521	-17273	1
0.030833	-27	41	82	-62	-110	-36	13	-17	-11	2	-75	-65	-97	-18	-31	-61	-101	32	-87	-32	-107	-25	-101	-74	-68	-5	-101	-14	-74	-73	-125	-74	-62	1894	123	-18757	-19	-10803	5299	-11358	-216	-9174	3084	-12960	-136	-10771	1383	-17336	-3
0.031667	-28	41	88	-62	-109	-34	12	-17	-18	1	-75	-64	-97	-15	-36	-62	-100	32	-84	-32	-107	-23	-102	-73	-64	0	-99	-13	-76	-74	-150	-76	-68	2054	66	-18871	-21	-10495	5204	-11694	-207	-8895	2974	-13107	-177	-10497	1229	-17385	-53
0.032500	-24	61	88	-55	-110	-36	11	-19	-17	2	-76	-63	-96	-13	-28	-59	-99	35	-83	-32	-103	-21	-97	-68	-64	-7	-101	-11	-69	-50	-145	-72	-64	2238	-3	-18975	-14	-10189	5115	-12018	-200	-8631	2810	-13251	-172	-10211	1067	-17407	-47
0.033333	-23	43	88	-59	-107	-33	16	-14	-15	2	-73	-64	-95	-13	-26	-46	-99	35	-99	-34	-90	-22	-96	-72	-62	0	-100	-12	-72	-69	-145	-76	-98	2417	-93	-19081	-24	-9904	5022	-12333	-208	-8383	2650	-13390	-164	-9936	882	-17420	-19
0.034167	-26	44	90	-48	-108	-31	12	-15	-16	-6	-73	-64	-95	-12	-27	-57	-98	37	-83	-32	-104	-23	-97	-68	-63	0	-102	-13	-78	-69	-142	-75	-94	2607	-197	-19171	-55	-9639	4935	-12630	-214	-8151	2481	-13528	-174	-9655	698	-17409	8
0.035000	-26	44	88	-61	-109	-34	15	-13	-18	4	-74	-62	-96	-15	-28	-58	-100	35	-83	-33	-107	-22	-96	-73	-65	1	-99	-13	-72	-67	-145	-75	-92	2790	-320	-19253	-24	-9386	4853	-12909	-210	-7934	2312	-13647	-193	-9377	504	-17378	8
0.035833	-26	47	90	-57	-110	-32	18	-21	-18	5	-75	-64	-96	-12	-29	-58	-99	36	-82	-31	-103	-23	-99	-68	-64	0	-99	-11	-68	-72	-149	-74	-93	2993	-454	-19322	-13	-9152	4776	-13173	-186	-7734	2108	-13767	-194	-9108	306	-17341	6
0.036667	-26	45	88	-59	-110	-34	15	-14	-15	7	-70	-63	-86	-15	-28	-51	-98	36	-82	-39	-105	-23	-97	-68	-65	0	-99	-11	-73	-68	-145	-75	-102	3174	-606	-19384	-14	-8930	4703	-13419	-187	-7554	1904	-13874	-198	-8839	105	-17289	16
0.037500	-27	45	88	-40	-109	-31	15	-11	-15	5	-72	-65	-97	-15	-29	-58	-100	37	-82	-30	-103	-21	-98	-69	-64	2	-99	-12	-50	-68	-145	-73	-108	3359	-765	-19431	-10	-8723	4635	-13642	-207	-7387	1691	-13972	-211	-8578	-96	-17231	21
0.038333	-26	46	90	-57	-110	-31	15	-12	-15	7	-72	-64	-94	-11	-22	-55	-97	36	-82	-15	-105	-21	-98	-68	-63	0	-98	-11	-74	-65	-146	-72	-108	3542	-935	-19463	0	-8533	4564	-13844	-208	-7232	1469	-14038	-189	-8315	-294	-17161	17
0.039167	-23	50	91	-55	-109	-36	19	-13	-11	9	-75	-62	-95	-13	-29	-55	-96	37	-78	-28	-102	-21	-97	-68	-63	2	-99	-9	-72	-67	-149	-77	-93	3728	-1111	-19486	-5	-8351	4502	-14021	-194	-7089	1240	-14139	-179	-8068	-499	-17094	25
0.040000	-30	47	91	-56	-109	-31	13	-15	-15	6	-70	-64	-93	-13	-26	-59	-96	36	-80	-30	-104	-22	-101	-70	-66	0	-101	-11	-75	-70	-147	-74	-62	3900	-1299	-19503	-9	-8179	4426	-14183	-188	-6960	1010	-14213	-194	-7819	-694	-17026	66
0.040833	-26	45	88	-59	-112	-31	13	-15	-24	7	-70	-65	-93	-13	-27	-60	-98	37	-84	-30	-102	-18	-96	-68	-63	1	-100	-9	-73	-68	-144	-25	-81	4071	-1479	-19505	-10	-8006	4352	-14312	-207	-6831	775	-14270	-208	-7579	-879	-16958	62
0.041667	-28	43	89	-57	-110	-34	12	-14	-23	10	-67	-65	-98	-12	-27	-66	-102	36	-83	-30	-107	-22	-99	-73	-66	-3	-102	-14	-74	-68	-146	-73	-119	4235	-1666	-19501	-4	-7836	4266	-14425	-213	-6712	538	-14325	-231	-7347	-1059	-16896	38
0.042500	-26	38	86	-58	-117	-34	12	-14	-16	7	-72	-64	-100	-16	-31	-63	-104	32	-86	-31	-110	-25	-98	-69	-63	-1	-100	-17	-76	-72	-149	-77	-112	4391	-1849	-19495	10	-7665	4177	-14515	-195	-6585	306	-14371	-246	-7113	-1231	-16839	23
0.043333	-25	43	86	-57	-108	-32	11	-13	-18	5	-73	-63	-96	-14	-30	-59	-93	32	-84	-32	-103	-22	-97	-70	-68	-3	-101	-14	-74	-69	-144	-75	-100	4555	-2014	-19476	8	-7486	4074	-14583	-196	-6457	88	-14408	-256	-6874	-1393	-16785	4
0.044167	-28	41	84	-56	-111	-33	12	-13	-19	7	-69	-62	-95	-15	-30	-60	-103	32	-83	-30	-107	-24	-95	-68	-66	0	-99	-5	-77	-70	-147	-65	-93	4709	-2172	-19458	6	-7294	3957	-14629	-208	-6322	-124	-14439	-284	-6657	-1545	-16740	-4
0.045000	-25	43	89	-58	-111	-30	11	-13	-22	6	-73	-66	-96	-12	-30	-59	-98	37	-85	-32	-104	-21	-95	-68	-64	0	-101	-12	-70	-69	-146	-74	-91	4857	-2308	-19439	18	-7089	3825	-14659	-206	-6178	-315	-14474	-300	-6434	-1689	-16702	16
0.045833	-27	42	95	-55	-109	-30	10	-11	-18	11	-70	-61	-96	-11	-26	-60	-98	36	-83	-31	-104	-18	-95	-67	-62	1	-96	-11	-64	-67	-146	-70	-87	4977	-2427	-19425	24	-6870	3674	-14676	-210	-6022	-525	-14481	-297	-6218	-1836	-16667	34
0.046667	-24	46	91	-55	-108	-29	11	-14	-19	10	-72	-62	-88	-12	-24	-59	-98	37	-80	-26	-81	-21	-95	-65	-65	1	-97	-13	-75	-68	-145	-73	-77	5152	-2518	-19412	20	-6636	3502	-14685	-195	-5856	-711	-14508	-301	-6002	-1977	-16643	4
0.047500	-23	44	87	-34	-109	-30	13	-13	-18	8	-73	-60	-97	-13	-29	-58	-99	34	-85	-32	-103	-22	-109	-65	-49	-3	-98	-13	-74	-69	-145	-74	-82	5293	-2588	-19412	25	-6385	3309	-14690	-203	-5675	-894	-14520	-318	-5792	-2120	-16621	-32
0.048333	-26	44	88	-58	-111	-32	12	-16	-19	6	-74	-66	-99	-16	-32	-64	-100	23	-86	-31	-111	-24	-98	-68	-66	-4	-100	-19	-78	-74	-149	-76	-110	5435	-2624	-19415	21	-6123	3088	-14690	-203	-5481	-1073	-14534	-331	-5590	-2303	-16605	-50
0.049167	-32	41	85	-73	-90	-38	7	-17	-23	11	-75	-68	-100	-16	-32	-63	-102	34	-88	-32	-112	-24	-97	-68	-66	-5	-100	-15	-75	-73	-146	-75	-128	5583	-2623	-19422	23	-5842	2857	-14689	-202	-5264	-1241	-14548	-332	-5381	-2432	-16585	-74
0.050000	-28	42	87	-58	-111	-34	11	-16	-19	6	-74	-66	-100	-15	-32	-62	-104	33	-90	-33	-110	-24	-96	-56	-68	-4	-99	-18	-78	-75	-149	-79	-121	5717	-2591	-19441	26	-5547	2582	-14702	-195	-5037	-1410	-14564	-344	-5188	-2608	-16575	-85
0.050833	-30	35	88	-61	-116	-43	6	-17	-13	6	-73	-64	-97	-17	-32	-62	-101	34	-85	-32	-109	-23	-101	-68	-65	3	-98	-14	-73	-75	-145	-76	-117	5858	-2520	-19469	41	-5243	2300	-14717	-179	-4788	-1591	-14570	-337	-4985	-2787	-16555	-61
0.051667	-25	43	88	-58	-112	-34	11	-16	-18	11	-75	-62	-100	-15	-33	-58	-98	35	-82	-31	-105	-21	-96	-67	-64	1	-96	-10	-70	-70	-144	-72	-109	6001	-2410	-19506	40	-4928	1999	-14738	-173	-4526	-1772	-14576	-343	-4792	-2987	-16535	-56
0.052500	-22	45	91	-56	-108	-32	12	-12	-13	9	-67	-61	-94	-11	-29	-55	-96	37	-82	-30	-100	-19	-96	-66	-63	0	-95	-11	-65	-67	-145	-63	-97	6142	-2265	-19545	30	-4610	1677	-14790	-165	-4256	-1954	-14585	-348	-4594	-3209	-16513	-56
0.053333	-25	44	89	-56	-107	-31	13	-13	-14	11	-69	-60	-94	-13	-30	-58	-96	58	-81	-28	-101	-18	-96	-66	-61	2	-97	-12	-68	-67	-146	-74	-70	6279	-2090	-19595	35	-4290	1336	-14852	-148	-3974	-2151	-14592	-332	-4397	-3453	-16493	-56
0.054167	-23	60	93	-53	-104	-34	30	-15	-15	9	-68	-60	-94	-11	-28	-59	-96	36	-79	-31	-102	-19	-98	-68	-61	0	-98	-9	-73	-68	-143	-73	-80	6417	-1875	-19652	22	-3973	979	-14938	-151	-3689	-2365	-14601	-339	-4198	-3718	-16469	-65
0.055000	-27	44	90	-58	-110	-31	16	-16	-21	7	-69	-63	-97	-14	-46	-64	-101	35	-81	-31	-103	-17	-95	-65	-64	0	-98	-10	-69	-66	-146	-74	-109	6558	-1628	-19717	22	-3651	609	-15042	-149	-3389	-2591	-14606	-350	-3995	-4006	-16443	-64
0.055833	-26	42	90	-57	-109	-35	10	-14	-14	5	-72	-61	-94	-17	-29	-57	-96	35	-83	-35	-104	-21	-96	-68	-63	0	-102	-11	-73	-67	-144	-70	-80	6698	-1350	-19791	30	-3339	233	-15172	-148	-3089	-2836	-14614	-327	-3786	-4314	-16409	-47
0.056667	-25	41	87	-62	-108	-34	9	-16	-18	5	-75	-65	-94	-18	-26	-58	-97	32	-87	-34	-104	-22	-101	-70	-65	-3	-99	-15	-74	-68	-145	-75	-66	6836	-1045	-19867	34	-3037	-151	-15326	-134	-2788	-3095	-14617	-314	-3566	-4639	-16383	-41
0.057500	-30	37	86	-63	-110	-35	9	-21	-25	2	-76	-64	-100	-17	-31	-61	-100	33	-86	-35	-107	-21	-99	-73	-64	-1	-99	-8	-74	-69	-150	-75	-66	6983	-707	-19946	38	-2744	-537	-15494	-102	-2486	-3366	-14619	-301	-3339	-4982	-16341	-21
0.058333	-27	40	87	-60	-110	-34	11	-13	-19	3	-72	-67	-98	-15	-35	-60	-100	33	-83	-35	-102	-21	-98	-67	-63	1	-99	-13	-72	-67	-147	-76	-72	7128	-353	-20026	42	-2451	-934	-15682	-92	-2186	-3639	-14617	-283	-3097	-5336	-16299	-27
0.059167	-21	43	90	-63	-131	-32	13	-13	-15	2	-72	-63	-94	-13	-26	-56	-98	36	-81	-33	-100	-17	-95	-68	-63	1	-98	-10	-68	-66	-144	-74	-68	7273	12	-20109	43	-2167	-1304	-15892	-77	-1886	-3952	-14620	-273	-2840	-5699	-16259	-33
0.060000	-25	44	91	-59	-105	-30	13	-11	-14	7	-70	-63	-94	-13	-26	-55	-92	37	-83	-32	-102	-22	-98	-66	-62	2	-97	-10	-72	-68	-143	-72	-50	7421	420	-20195	35	-1893	-1686	-16111	-63	-1584	-4263	-14627	-252	-2576	-6066	-16213	-30
0.060833	-24	46	92	-60	-118	-29	15	-11	-14	9	-70	-62	-95	-11	-27	-56	-96	38	-84	-31	-102	-18	-97	-66	-59	2	-98	-10	-69	-67	-145	-69	-30	7566	827	-20280	47	-1624	-2060	-16346	-65	-1296	-4588	-14621	-227	-2297	-6434	-16178	-21
0.061667	-25	42	88	-64	-109	-33	12	0	-15	6	-73	-65	-97	-14	-39	-61	-97	36	-82	-32	-109	-24	-100	-69	-65	0	-97	-12	-73	-72	-147	-73	-58	7710	1246	-20368	43	-1365	-2436	-16592	-42	-1005	-4920	-14629	-212	-2008	-6800	-16142	-28
0.062500	-28	42	86	-63	-111	-35	11	-15	-18	6	-74	-69	-100	-18	-33	-60	-99	33	-86	-38	-105	-24	-100	-80	-66	0	-99	-8	-80	-72	-150	-75	-97	7848	1671	-20452	43	-1099	-2790	-16842	-25	-717	-5259	-14634	-188	-1709	-7162	-16099	-28
0.063333	-24	42	89	-66	-112	-34	12	-13	-17	6	-70	-64	-95	-15	-29	-58	-86	35	-86	-34	-107	-25	-99	-69	-62	0	-98	-13	-73	-69	-145	-74	-92	7985	2109	-20535	53	-838	-3162	-17097	-21	-425	-5599	-14644	-149	-1396	-7509	-16059	-15
0.064167	-24	43	93	-62	-109	-34	12	-23	-17	6	-73	-64	-96	-15	-30	-61	-100	33	-83	-32	-104	-22	-100	-73	-63	-1	-99	-15	-73	-72	-172	-76	-81	8122	2541	-20616	56	-578	-3486	-17352	20	-131	-5949	-14654	-127	-1080	-7851	-16018	-9
0.065000	-26	42	87	-63	-109	-35	10	-16	-21	5	-75	-65	-102	-17	-31	-69	-118	33	-86	-36	-107	-26	-99	-72	-67	-4	-100	-16	-75	-70	-147	-75	-97	8242	2971	-20699	52	-317	-3824	-17593	24	160	-6300	-14678	-114	-762	-8175	-15971	-10
0.065833	-25	41	87	-61	-113	-36	-1	-17	-19	4	-75	-66	-100	-17	-31	-62	-101	33	-85	-34	-104	-24	-99	-69	-64	3	-110	-12	-73	-69	-148	-73	-108	8358	3401	-20777	62	-50	-4148	-17853	32	459	-6644	-14686	-91	-442	-8481	-15921	-14
0.066667	-22	45	90	-58	-108	-32	12	-14	-15	8	-76	-63	-95	-15	-30	-52	-100	34	-84	-32	-103	-21	-98	-72	-63	-1	-98	-14	-74	-68	-144	-74	-116	8463	3816	-20855	54	217	-4478	-18097	41	758	-6997	-14713	-77	-127	-8777	-15866	2
0.067500	-25	41	87	-58	-109	-31	13	-13	-17	6	-73	-64	-96	-15	-28	-62	-101	32	-86	-32	-108	-22	-97	-72	-45	-1	-97	-13	-75	-70	-147	-79	-128	8558	4226	-20932	64	482	-4804	-18333	42	1060	-7339	-14741	-63	184	-9066	-15784	6
0.068333	-28	44	89	-59	-112	-33	12	-15	-22	1	-75	-64	-99	-16	-29	-62	-101	35	-84	-33	-107	-23	-97	-72	-67	-3	-101	-15	-77	-70	-148	-76	-128	8646	4616	-21009	56	746	-5125	-18560	46	1360	-7691	-14794	-39	491	-9337	-15726	4
0.069167	-29	42	87	-58	-108	-53	13	-13	-18	8	-75	-66	-99	-14	-29	-60	-101	32	-85	-32	-104	-22	-99	-69	-66	-1	-99	-15	-60	-68	-146	-76	-121	8714	4979	-21085	51	1010	-5457	-18783	61	1665	-8038	-14817	-25	791	-9603	-15633	5
0.070000	-28	42	89	-59	-109	-32	12	-16	-18	4	-77	-65	-98	-15	-31	-62	-102	32	-84	-33	-113	-23	-102	-72	-64	-1	-101	-16	-73	-73	-148	-77	-134	8774	5324	-21156	58	1264	-5791	-19001	56	1970	-8382	-14863	-3	1074	-9862	-15519	1
0.070833	-46	37	87	-62	-113	-17	12	-14	-19	4	-74	-67	-97	-14	-29	-62	-101	33	-88	-34	-108	-23	-99	-65	-64	-1	-100	-11	-75	-70	-147	-77	-150	8816	5638	-21229	52	1520	-6136	-19191	62	2275	-8725	-14907	11	1351	-10116	-15384	-3
0.071667	-27	41	89	-60	-109	-35	16	-12	-21	6	-122	-66	-95	-13	-28	-59	-99	36	-82	-30	-102	-18	-98	-69	-64	0	-97	-14	-73	-66	-146	-74	-149	8855	5925	-21293	51	1769	-6492	-19377	69	2578	-9067	-14949	23	1617	-10369	-15220	13
0.072500	-24	43	91	-58	-107	-31	17	-11	-17	10	-74	-61	-97	-14	-28	-56	-101	39	-83	-31	-104	-21	-95	-66	-62	1	-95	-18	-72	-66	-145	-73	-142	8872	6169	-21362	37	2001	-6849	-19552	52	2867	-9413	-14992	52	1876	-10625	-15029	12
0.073333	-26	42	90	-59	-109	-31	15	-14	-13	6	-76	-53	-98	-14	-31	-59	-94	33	-83	-33	-105	-23	-99	-69	-65	-1	-98	-15	-74	-73	-147	-76	-149	8868	6369	-21423	15	2224	-7226	-19713	40	3146	-9760	-15037	54	2120	-10889	-14804	1
0.074167	-28	38	67	-63	-113	-35	16	-16	-22	3	-75	-64	-97	-15	-31	-61	-99	35	-84	-33	-107	-23	-102	-70	-63	3	-97	-12	-75	-72	-148	-76	-145	8859	6522	-21475	6	2429	-7616	-19863	44	3419	-10109	-15066	41	2366	-11152	-14538	3
0.075000	-25	41	91	-59	-112	-32	16	-15	2	7	-73	-65	-100	-22	-28	-56	-98	35	-83	-32	-109	-23	-98	-67	-65	2	-96	-14	-75	-68	-151	-74	-143	8829	6632	-21517	20	2629	-8022	-19994	34	3690	-10463	-15088	49	2607	-11424	-14234	8
0.075833	-25	41	82	-58	-111	-32	11	-13	-21	7	-73	-60	-97	-14	-31	-59	-98	37	-83	-30	-107	-23	-100	-69	-65	0	-95	-21	-75	-70	-147	-74	-134	8784	6690	-21546	21	2812	-8436	-20105	9	3920	-10813	-15095	57	2849	-11693	-13887	8
0.076667	-25	44	90	-59	-110	-34	13	-13	-19	6	-73	-60	-105	-16	-30	-57	-100	37	-83	-31	-105	-23	-100	-68	-64	0	-95	-13	-73	-72	-135	-75	-136	8723	6691	-21563	22	2982	-8858	-20191	10	4143	-11173	-15087	98	3096	-11974	-13497	5
0.077500	-23	44	88	-58	-109	-33	15	-15	-18	3	-73	-62	-99	-16	-11	-57	-99	35	-62	-34	-108	-30	-101	-69	-66	0	-97	-11	-73	-70	-145	-75	-152	8640	6643	-21557	16	3138	-9295	-20261	13	4349	-11524	-15054	140	3348	-12251	-13032	4
0.078333	-24	41	90	-57	-105	-50	16	-12	-16	9	-75	-61	-95	-14	-29	-59	-97	37	-83	-30	-102	-19	-98	-67	-62	0	-98	-13	-69	-68	-146	-76	-155	8554	6538	-21529	20	3266	-9730	-20294	-3	4531	-11883	-14997	132	3606	-12526	-12568	6
0.079167	-23	47	91	-58	-104	-30	16	-12	-17	7	-70	-62	-92	-12	-27	-59	-94	40	-80	-29	-99	-15	-96	-68	-62	0	-92	-10	-45	-67	-143	-72	-151	8425	6367	-21478	1	3413	-10173	-20302	-4	4697	-12243	-14914	136	3875	-12795	-12034	17
0.080000	-25	47	92	-57	-105	-29	16	-9	-14	7	-69	-62	-94	-4	-21	-60	-99	38	-81	-31	-102	-18	-97	-65	-59	1	-96	-10	-67	-67	-145	-74	-128	8287	6149	-21398	-11	3534	-10622	-20278	2	4846	-12596	-14801	145	4152	-13055	-11457	3
0.080833	-22	45	90	-56	-107	-29	16	-11	-17	5	-72	-60	-93	-13	-24	-55	-101	39	-79	-29	-100	-22	-95	-67	-66	0	-95	-10	-70	-67	-143	-74	-118	8145	5861	-21284	-22	3647	-11052	-20218	-18	4967	-12938	-14655	145	4428	-13300	-10833	-6
0.081667	-35	38	82	-59	-105	-31	10	-15	-21	1	-72	-64	-95	-18	-30	-62	-101	33	-86	-34	-108	-26	-103	-74	-68	-7	-100	-16	-76	-67	-139	-80	-136	7975	5516	-21145	-32	3745	-11485	-20129	-58	5073	-13277	-14483	147	4715	-13526	-10170	-14
0.082500	-28	37	82	-65	-114	-38	8	-17	-26	0	-78	-70	-101	-21	-31	-68	-121	30	-83	-36	-109	-26	-101	-74	-67	-7	-105	-15	-75	-74	-148	-77	-135	7795	5121	-20957	-38	3840	-11893	-19997	-78	5168	-13591	-14267	132	5013	-13723	-9460	-9
0.083333	-29	23	84	-60	-112	-33	12	-8	-18	3	-74	-65	-98	-16	-29	-63	-100	34	-86	-35	-105	-22	-102	-70	-65	-5	-100	-14	-77	-69	-148	-77	-118	7616	4672	-20743	-59	3927	-12286	-19824	-99	5236	-13893	-14018	149	5314	-13891	-8716	-5
0.084167	-27	41	85	-58	-110	-34	12	-14	-16	3	-74	-67	-97	-14	-29	-59	-92	17	-83	-34	-108	-24	-99	-64	-64	-3	-101	-13	-73	-73	-144	-74	-104	7423	4177	-20479	-67	4008	-12651	-19612	-113	5295	-14173	-13736	161	5609	-14027	-7940	-6
0.085000	-23	40	85	-60	-107	-22	18	-13	-18	54	-69	-61	-97	-15	-28	-57	-102	34	-84	-34	-105	-24	-98	-68	-65	-1	-98	-11	-74	-61	-143	-75	-98	7177	3635	-20184	-66	4080	-12995	-19362	-94	5350	-14421	-13425	163	5900	-14123	-7159	5
0.085833	-19	44	87	-58	-107	-31	15	-10	-17	5	-69	-61	-98	-15	-26	-58	-100	37	-83	-30	-101	-21	-97	-69	-61	0	-95	-12	-74	-68	-144	-74	-78	7036	3060	-19840	-62	4143	-13297	-19071	-90	5392	-14643	-13082	155	6184	-14189	-6364	16
0.086667	-22	36	87	-58	-107	-34	13	-12	-13	6	-69	-63	-95	-12	-24	-57	-95	33	-83	-31	-104	-21	-96	-66	-63	-3	-92	-10	-73	-68	-144	-73	-70	6845	2438	-19459	-83	4193	-13568	-18746	-121	5434	-14822	-12719	146	6454	-14213	-5572	19
0.087500	-25	45	89	-59	-110	-31	17	-14	-16	7	-70	-63	-96	-12	-30	-58	-98	35	-90	-30	-104	-21	-97	-68	-62	-1	-97	-12	-74	-70	-143	-73	-84	6660	1809	-19038	-81	4237	-13794	-18356	-134	5466	-14971	-12337	144	6711	-14206	-4787	33
0.088333	-18	18	88	-58	-107	-32	15	-11	-15	8	-70	-65	-95	-15	-27	-58	-98	36	-85	-31	-102	-24	-97	-68	-62	0	-94	-13	-69	-52	-133	-74	-75	6487	1152	-18581	-86	4261	-13978	-17989	-137	5504	-15076	-11930	123	6952	-14161	-4029	27
0.089167	-22	41	87	-59	-108	-33	12	-16	-17	6	-70	-63	-95	-17	-29	-59	-98	32	-86	-32	-101	-25	-96	-72	-63	-1	-99	-11	-76	-70	-147	-76	-55	6328	494	-18086	-90	4276	-14115	-17561	-131	5545	-15136	-11516	132	7173	-14088	-3313	25
0.090000	-25	40	88	-61	-109	-38	10	-5	-18	4	-95	-70	-111	-17	-28	-62	-100	30	-88	-38	-107	-28	-102	-76	-65	-5	-103	-17	-76	-72	-149	-78	-53	6178	-152	-17557	-95	4271	-14208	-17107	-118	5589	-15163	-11094	120	7375	-13986	-2649	28
0.090833	-29	36	82	-65	-113	-40	8	-22	-23	-1	-77	-67	-101	-21	-31	-66	-105	28	-92	-33	-108	-25	-96	-74	-66	-3	-102	-15	-75	-70	-148	-79	-47	6060	-820	-16983	-97	4259	-14243	-16620	-128	5641	-15131	-10663	101	7562	-13863	-2045	34
0.091667	-31	41	85	-60	-108	-18	11	-18	-21	5	-70	-64	-96	-14	-28	-60	-101	34	-84	-31	-102	-23	-99	-68	-77	-1	-100	-12	-72	-47	-143	-73	-52	5960	-1452	-16379	-95	4229	-14228	-16118	-116	5706	-15055	-10232	102	7727	-13709	-1507	36
0.092500	-23	45	89	-56	-104	-30	18	-14	-16	7	-68	-62	-88	-13	-28	-65	-97	36	-83	-29	-102	-19	-96	-68	-62	1	-99	-10	-70	-66	-144	-74	-55	5880	-2056	-15751	-88	4189	-14167	-15592	-91	5775	-14941	-9809	78	7871	-13548	-1058	29
0.093333	-24	67	92	-60	-104	-31	18	3	-16	5	-70	-64	-94	-13	-26	-57	-98	36	-85	-31	-103	-21	-97	-68	-63	0	-101	-15	-73	-67	-136	-73	-52	5824	-2618	-15108	-103	4133	-14059	-15063	-122	5849	-14785	-9392	73	7990	-13374	-701	26
0.094167	-25	41	90	-59	-109	-30	16	-15	-16	10	-68	-65	-94	-13	-28	-59	-98	34	-85	-15	-105	-21	-99	-68	-62	1	-101	-11	-70	-67	-144	-73	-62	5789	-3135	-14457	-117	4067	-13905	-14517	-152	5913	-14585	-8982	51	8088	-13186	-445	22
0.095000	-21	42	91	-56	-103	-29	17	-11	-16	6	-72	-60	-93	-12	-25	-58	-99	36	-80	-30	-104	-19	-98	-68	-67	0	-100	-12	-64	-82	-144	-75	-43	5783	-3589	-13792	-126	3995	-13710	-13963	-150	6013	-14346	-8585	4	8166	-12996	-292	27
0.095833	-24	41	90	-59	-109	-31	16	-14	-16	6	-72	-63	-93	-15	-29	-58	-111	35	-83	-32	-102	-21	-99	-66	-65	0	-99	-11	-75	-67	-145	-73	-18	5798	-3984	-13135	-131	3916	-13467	-13404	-149	6097	-14071	-8198	-28	8234	-12798	-247	29
0.096667	-23	45	89	-60	-108	-31	19	-15	-17	6	-73	-65	-94	-15	-28	-59	-98	39	-86	-32	-102	-18	-98	-65	-65	-1	-102	-13	-73	-67	-142	-69	-36	5838	-4306	-12478	-129	3832	-13194	-12848	-142	6170	-13775	-7833	-31	8255	-12595	-309	20
0.097500	-24	41	89	-62	-108	-31	16	-14	-21	8	-72	-63	-96	-13	-21	-60	-86	37	-86	-32	-104	-21	-100	-67	-61	0	-100	-11	-75	-68	-149	-72	-50	5901	-4557	-11842	-125	3742	-12888	-12296	-136	6242	-13450	-7479	-59	8268	-12383	-473	4
0.098333	-26	45	88	-60	-113	-33	16	-14	-17	5	-74	-65	-102	-17	-32	-60	-99	35	-85	-33	-103	-22	-100	-65	-65	-1	-107	-27	-80	-73	-149	-75	-97	5985	-4732	-11247	-115	3660	-12552	-11750	-138	6296	-13107	-7141	-92	8250	-12167	-731	-12
0.099167	-26	41	86	-62	-109	-36	16	-15	-17	4	-75	-65	-94	-15	-30	-61	-98	35	-66	-32	-105	-22	-104	-64	-65	0	-98	-11	-74	-69	-145	-74	-36	6097	-4823	-10677	-97	3577	-12200	-11212	-110	6340	-12733	-6813	-85	8215	-11940	-1087	2
0.100000	-22	43	90	-58	-104	-31	15	-13	-13	6	-72	-64	-96	-19	-27	-58	-97	39	-82	-29	-103	-21	-99	-65	-65	1	-100	-11	-75	-68	-148	-68	-15	6223	-4845	-10161	-77	3494	-11822	-10683	-77	6357	-12355	-6506	-84	8142	-11705	-1506	22
0.100833	-22	43	90	-57	-111	-32	16	-11	-16	6	-70	-64	-93	-15	-27	-55	-98	37	-85	-27	-101	-19	-100	-66	-63	0	-102	-12	-72	-67	-148	-73	-16	6373	-4783	-9692	-57	3408	-11460	-10170	-59	6349	-11961	-6211	-85	8041	-11458	-1996	15
0.101667	-27	94	88	-59	-105	-32	15	-15	-18	5	-73	-65	-97	-16	-30	-62	-100	37	-86	-31	-108	-19	-100	-55	-64	-4	-101	-16	-76	-74	-152	-77	-29	6541	-4656	-9287	-49	3313	-11039	-9669	-64	6304	-11570	-5931	-75	7901	-11204	-2541	6
0.102500	-27	40	86	-65	-113	-39	12	-18	-18	3	-76	-70	-99	-18	-25	-60	-91	30	-90	-35	-107	-25	-102	-73	-68	-6	-101	-17	-73	-74	-150	-76	-48	6736	-4462	-8946	-53	3217	-10643	-9185	-67	6229	-11173	-5661	-92	7734	-10921	-3135	28
0.103333	-26	37	67	-58	-113	-34	12	-21	-21	3	-75	-67	-98	-17	-32	-63	-99	34	-88	-33	-105	-22	-101	-68	-66	-6	-102	-17	-76	-73	-165	-78	-59	6950	-4213	-8675	-46	3118	-10247	-8712	-60	6125	-10773	-5407	-81	7523	-10628	-3747	44
0.104167	-28	36	85	-59	-111	-34	10	-17	-23	3	-74	-66	-99	-18	-34	-64	-102	56	-85	-36	-109	-24	-102	-72	-70	-3	-102	-16	-76	-73	-152	-75	-51	7183	-3911	-8487	-41	3003	-9852	-8255	-94	5976	-10379	-5166	-70	7274	-10317	-4369	44
0.105000	-27	40	87	-62	-110	-42	1	-13	-17	6	-75	-68	-99	-18	-28	-60	-101	35	-86	-34	-105	-22	-100	-70	-64	1	-97	-11	-74	-70	-161	-75	-40	7440	-3582	-8364	-30	2867	-9463	-7811	-65	5797	-9984	-4938	-104	6983	-9990	-4998	42
0.105833	-24	41	90	-58	-107	-34	13	-17	-18	3	-75	-64	-96	-18	-27	-59	-100	43	-91	-34	-100	-22	-100	-70	-64	-3	-99	-17	-72	-67	-149	-73	-21	7715	-3209	-8324	-13	2713	-9084	-7385	-53	5576	-9601	-4735	-101	6657	-9651	-5615	38
0.106667	-24	40	86	-56	-108	-24	13	-14	-17	5	-74	-66	-94	-19	-30	-63	-98	32	-87	-38	-105	-22	-101	-74	-65	0	-95	-18	-75	-70	-124	-77	-24	8000	-2828	-8367	-9	2531	-8717	-6972	-79	5318	-9227	-4534	-108	6282	-9300	-6229	6
0.107500	-27	39	84	-59	-113	-36	10	-17	-22	2	-76	-98	-100	-19	-31	-58	-102	34	-87	-35	-105	-22	-97	-70	-66	0	-99	-15	-75	-69	-149	-75	-60	8311	-2435	-8482	8	2325	-8358	-6564	-83	5025	-8857	-4359	-119	5868	-8931	-6815	-21
0.108333	-30	43	85	-60	-111	-34	13	-15	-19	4	-73	-66	-99	-18	-30	-61	-102	32	-88	-38	-104	-24	-101	-72	-65	0	-100	-15	-74	-72	-117	-76	-51	8633	-2045	-8671	8	2083	-8014	-6168	-36	4710	-8495	-4201	-98	5414	-8557	-7382	-28
0.109167	-26	39	86	-60	-108	-35	13	-14	-19	3	-75	-68	-98	-18	-25	-63	-103	30	-86	-33	-105	-23	-98	-72	-64	0	-101	-18	-75	-69	-149	-77	-33	8963	-1664	-8927	1	1813	-7680	-5784	50	4361	-8141	-4069	-65	4926	-8186	-7928	-32
0.110000	-28	42	87	-60	-113	-38	7	-16	-18	-14	-75	-69	-96	-18	-31	-62	-101	30	-87	-38	-109	-26	-102	-70	-66	-4	-100	-17	-78	-72	-153	-81	-47	9299	-1313	-9250	6	1502	-7354	-5400	24	3990	-7800	-3962	-93	4405	-7811	-8446	-34
0.110833	-27	41	87	-60	-111	-35	13	-18	-19	3	-74	-67	-101	-21	-32	-59	-99	29	-86	-32	-108	-26	-101	-69	-66	-3	-99	-17	-79	-73	-148	-75	-61	9637	-975	-9633	42	1170	-7033	-5024	-28	3603	-7444	-3881	-95	3861	-7441	-8945	-9
0.111667	-27	43	112	-57	-111	-33	13	-14	-19	5	-69	-63	-95	-14	-27	-61	-99	34	-83	-30	-104	-24	-99	-68	-66	0	-74	-11	-72	-66	-149	-73	-73	9980	-670	-10069	24	796	-6715	-4650	-31	3203	-7135	-3821	-100	3296	-7079	-9421	1
0.112500	-24	46	90	-55	-108	-32	18	-9	-16	3	-67	-63	-95	-14	-27	-62	-98	37	-83	-31	-99	-19	-94	-66	-62	4	-96	-12	-70	-64	-146	-72	-66	10309	-410	-10554	33	397	-6402	-4284	-57	2788	-6814	-3797	-105	2713	-6732	-9894	-10
0.113333	-22	43	88	-90	-110	-30	19	-11	-18	6	-68	-61	-96	-13	-26	-58	-99	36	-84	-29	-103	-21	-95	-70	-56	1	-97	-11	-69	-66	-145	-72	-51	10621	-183	-11081	44	-29	-6090	-3937	-85	2369	-6502	-3802	-114	2121	-6403	-10364	-7
0.114167	-23	47	91	-57	-109	-32	18	-13	-17	6	-70	-62	-97	-12	-29	-66	-100	33	-82	-29	-102	-23	-100	-66	-65	1	-99	-13	-73	-67	-147	-75	-41	10909	0	-11643	45	-476	-5770	-3592	-111	1937	-6195	-3844	-124	1524	-6096	-10825	1
0.115000	-23	44	88	-56	-110	-33	19	-17	-22	4	-70	-63	-97	-15	-28	-60	-100	34	-84	-33	-107	-22	-97	-68	-67	7	-100	-15	-73	-62	-146	-75	-26	11167	138	-12237	50	-957	-5447	-3266	-108	1497	-5902	-3918	-122	933	-5811	-11292	4
0.115833	-29	38	87	-61	-113	-33	12	-19	-23	1	-73	-65	-99	-17	-26	-61	-100	25	-74	-30	-107	-21	-98	-67	-64	1	-98	-13	-73	-66	-148	-75	-46	11392	249	-12853	56	-1453	-5109	-2964	-96	1062	-5605	-4017	-114	350	-5542	-11768	-1
0.116667	-26	41	84	-58	-108	-31	13	-16	-21	4	-70	-61	-97	-16	-26	-60	-99	35	-83	-30	-104	-21	-96	-68	-67	0	-98	-12	-77	-68	-145	-73	-52	11581	323	-13495	43	-1961	-4755	-2677	-131	615	-5324	-4156	-115	-207	-5303	-12255	-11
0.117500	-26	40	86	-58	-110	-34	16	-14	-18	7	-68	-62	-94	-13	-26	-64	-98	34	-84	-32	-102	-19	-96	-66	-63	1	-98	-14	-72	-65	-144	-74	-60	11720	362	-14144	22	-2479	-4387	-2425	-153	177	-5050	-4316	-139	-751	-5081	-12751	-12
0.118333	-21	44	70	-58	-105	-30	18	-13	-19	3	-73	-63	-94	-13	-26	-59	-97	35	-82	-30	-103	-17	-95	-65	-62	15	-102	-12	-70	-67	-144	-72	-57	11805	377	-14799	42	-2997	-4004	-2210	-183	-272	-4780	-4510	-167	-1270	-4880	-13257	-1
0.119167	-26	43	91	-57	-105	-31	18	-11	-15	9	-70	-63	-93	-9	-26	-58	-98	35	-64	-30	-103	-15	-95	-67	-62	3	-99	-8	-72	-65	-145	-73	-33	11837	372	-15457	33	-3523	-3601	-2042	-213	-722	-4517	-4732	-177	-1767	-4694	-13780	1
0.120000	-24	42	91	-56	-97	-30	17	-14	-16	6	-72	-62	-96	-12	-22	-55	-100	37	-80	-28	-99	-16	-96	-65	-62	2	-98	-10	-74	-67	-144	-68	-32	11811	351	-16129	33	-4052	-3175	-1917	-225	-1175	-4261	-4982	-159	-2235	-4520	-14285	7
0.120833	-22	45	91	-57	-105	-32	18	-11	-16	10	-68	-61	-91	-12	-24	-55	-73	42	-79	-29	-102	-19	-95	-65	-59	2	-97	-10	-69	-67	-142	-69	-16	11730	317	-16741	30	-4588	-2733	-1843	-252	-1631	-4011	-5253	-171	-2676	-4356	-14791	15
0.121667	-24	20	88	-58	-108	-31	15	-14	-14	8	-74	-64	-97	-15	-27	-56	-95	38	-82	-38	-105	-22	-93	-67	-62	0	-101	-12	-76	-70	-146	-74	0	11582	277	-17404	24	-5094	-2274	-1830	-258	-2095	-3769	-5555	-190	-3100	-4200	-15288	3
0.122500	-27	40	86	-62	-112	-36	12	-17	-21	6	-96	-66	-96	-16	-10	-59	-99	34	-86	-35	-109	-26	-100	-73	-67	-3	-103	-14	-75	-73	-149	-76	-12	11379	233	-18030	27	-5604	-1800	-1870	-254	-2561	-3530	-5868	-211	-3501	-4026	-15763	-5
0.123333	-28	40	87	-61	-115	-35	11	-17	-23	5	-75	-66	-100	-19	-31	-63	-98	36	-84	-33	-107	-24	-104	-74	-65	-4	-102	-16	-79	-74	-153	-76	-6	11131	195	-18629	30	-6098	-1308	-1971	-291	-3014	-3291	-6204	-250	-3890	-3850	-16199	1
0.124167	-27	37	86	-63	-111	-40	8	-23	-22	3	-77	-68	-101	-18	-17	-63	-99	28	-86	-35	-104	-24	-102	-75	-62	0	-103	-13	-73	-73	-149	-76	-9	10832	166	-19201	27	-6571	-810	-2128	-303	-3470	-3052	-6553	-268	-4256	-3657	-16583	6
0.125000	-28	42	88	-61	-109	-39	13	-17	-19	5	-74	-67	-97	-17	-30	-65	-102	34	-85	-31	-102	-21	-101	-74	-65	0	-100	-13	-73	-70	-120	-78	-23	10493	143	-19742	28	-7034	-301	-2343	-296	-3915	-2814	-6912	-279	-4616	-3455	-16917	1
0.125833	-22	44	90	-57	-109	-33	13	-15	-14	6	-72	-65	-83	-35	-31	-56	-95	26	-85	-32	-105	-22	-100	-72	-65	0	-100	-12	-70	-68	-146	-74	-24	10118	130	-20253	24	-7476	210	-2621	-309	-4361	-2576	-7283	-267	-4969	-3230	-17179	11
0.126667	-21	43	88	-55	-107	-35	13	-16	-15	5	-72	-62	-93	-15	-29	-59	-101	34	-86	-33	-105	-23	-95	-70	-63	0	-99	-7	-73	-67	-146	-76	-19	9708	121	-20718	21	-7894	711	-2949	-296	-4773	-2344	-7662	-258	-5318	-2992	-17376	20
0.127500	-24	41	90	-60	-107	-34	12	-18	-13	6	-73	-70	-84	-17	-30	-61	-99	35	-84	-30	-102	-22	-102	-70	-63	-1	-101	-11	-73	-67	-147	-74	2	9286	123	-21142	42	-8293	1200	-3328	-297	-5180	-2115	-8044	-266	-5672	-2736	-17478	21
0.128333	-28	41	89	-59	-107	-34	15	-17	-19	5	-74	-66	-95	-15	-29	-60	-100	35	-87	-31	-102	-19	-81	-68	-60	-1	-102	-12	-72	-84	-150	-74	-13	8840	126	-21513	7	-8665	1666	-3753	-301	-5565	-1886	-8429	-270	-6022	-2468	-17496	18
0.129167	-28	39	89	-57	-107	-35	13	-17	-18	4	-76	-65	-96	-14	-26	-58	-100	35	-84	-39	-102	-23	-101	-69	-65	-3	-102	-13	-77	-66	-147	-75	-25	8396	136	-21827	6	-9010	2103	-4223	-285	-5933	-1666	-8810	-268	-6371	-2193	-17418	17
0.130000	-26	40	86	-60	-107	-56	9	-17	-19	4	-97	-65	-96	-17	-31	-60	-101	33	-88	-34	-107	-25	-103	-72	-66	-4	-102	-12	-76	-70	-150	-83	-25	7945	143	-22084	-4	-9330	2509	-4730	-277	-6281	-1444	-9184	-260	-6723	-1912	-17250	15
0.130833	-27	39	86	-60	-112	-38	10	-19	-21	-5	-78	-68	-101	30	-29	-60	-103	30	-88	-33	-108	-25	-102	-75	-65	-4	-101	-15	-76	-73	-150	-78	-16	7508	150	-22281	4	-9614	2874	-5267	-272	-6601	-1237	-9546	-254	-7076	-1633	-16980	16
0.131667	-26	40	87	-61	-110	-38	10	-18	-19	5	-75	-66	-97	-22	-31	-60	-98	30	-88	-33	-98	-25	-102	-70	-64	-3	-100	-15	-74	-70	-147	-75	-17	7075	151	-22415	3	-9891	3198	-5832	-257	-6901	-1042	-9913	-239	-7414	-1359	-16620	15
0.132500	-26	43	88	-62	-109	-38	11	-19	-14	4	-70	-63	-95	-21	-41	-60	-98	33	-82	-29	-104	-22	-99	-67	-62	0	-96	-10	-74	-69	-147	-74	-15	6651	148	-22474	-19	-10127	3467	-6430	-236	-7174	-856	-10227	-224	-7745	-1095	-16169	10
0.133333	-21	45	88	-58	-105	-33	12	-15	-17	3	-74	-63	-96	-16	-29	-59	-100	34	-87	-30	-104	-23	-97	-68	-62	-13	-99	-10	-72	-70	-148	-75	-26	6261	131	-22476	-27	-10343	3679	-7029	-237	-7436	-689	-10548	-229	-8068	-857	-15645	6
0.134167	-23	44	88	-61	-107	-32	11	-16	-17	5	-73	-64	-100	38	-52	-59	-100	37	-86	-29	-101	-21	-99	-68	-60	-1	-100	-11	-73	-68	-150	-78	-38	5883	106	-22416	-12	-10532	3837	-7648	-221	-7678	-544	-10843	-222	-8376	-646	-15050	-1
0.135000	-25	41	90	-61	-107	-33	10	-15	-19	4	-72	-62	-95	-16	-27	-59	-102	35	-86	-30	-104	-21	-99	-72	-67	-3	-98	-14	-74	-69	-147	-77	-36	5527	70	-22299	-14	-10699	3932	-8286	-231	-7907	-415	-11116	-198	-8663	-466	-14397	6
0.135833	-26	42	88	-59	-110	-35	11	-15	-21	4	-75	-62	-99	-18	-43	-60	-100	35	-84	-32	-105	-19	-99	-68	-65	0	-100	-13	-74	-68	-149	-77	-24	5190	22	-22096	-22	-10846	3967	-8930	-230	-8124	-311	-11365	-199	-8921	-323	-13700	0
0.136667	-23	43	87	-62	-109	-32	11	-18	-19	2	-73	-63	-95	-18	-30	-58	-100	34	-86	-31	-91	-18	-104	-70	-64	-3	-100	-12	-70	-67	-146	-75	-22	4870	-26	-21890	-26	-10971	3946	-9583	-217	-8340	-231	-11589	-199	-9155	-224	-12969	-11
0.137500	-25	41	87	-60	-108	-32	34	-24	-18	5	-73	-61	-93	-15	-31	-58	-101	35	-87	-31	-103	-23	-98	-68	-63	0	-98	-11	-72	-68	-146	-77	-28	4572	-86	-21623	-36	-11086	3871	-10229	-197	-8542	-170	-11789	-179	-9360	-165	-12220	5
0.138333	-23	42	87	-60	-107	-32	13	-15	-18	2	-72	-62	-94	-15	-26	-56	-98	37	-83	-28	-103	-19	-98	-68	-64	4	-98	-11	-91	-64	-146	-73	-36	4294	-142	-21312	-32	-11184	3746	-10880	-172	-8748	-132	-11961	-167	-9536	-148	-11468	-7
0.139167	-25	43	91	-57	-105	-32	13	-13	-16	4	-69	-62	-99	-16	-28	-57	-98	45	-84	-31	-102	-18	-96	-68	-58	2	-95	-13	-73	-66	-145	-73	-44	4023	-199	-20976	-45	-11274	3584	-11505	-149	-8955	-109	-12106	-121	-9686	-173	-10732	-1
0.140000	-23	43	90	-53	-111	-34	8	-14	-24	2	-75	-67	-95	-15	-28	-60	-97	35	-87	-33	-105	-22	-99	-69	-63	0	-101	-12	-66	-73	-145	-78	-38	3758	-251	-20622	-48	-11356	3382	-12177	-167	-9170	-108	-12233	-151	-9810	-240	-10029	3
0.140833	-25	39	87	-63	-111	-33	12	-17	-22	1	-95	-65	-95	-15	-29	-58	-86	35	-85	-34	-105	-21	-100	-68	-61	2	-98	-9	-72	-67	-146	-74	-39	3496	-287	-20248	-49	-11434	3158	-12820	-151	-9382	-109	-12327	-145	-9910	-337	-9365	-4
0.141667	-26	44	88	-59	-113	-38	11	-13	-18	3	-73	-67	-100	-18	-31	-61	-99	35	-86	-30	-101	-23	-98	-67	-64	-1	-100	-18	-77	-73	-148	-76	-42	3261	-316	-19879	-39	-11501	2916	-13459	-102	-9599	-127	-12399	-138	-10001	-473	-8763	-14
0.142500	-28	40	84	-64	-111	-39	10	-13	-22	3	-73	-66	-83	-18	-32	-61	-101	29	-90	-36	-111	-25	-103	-70	-68	-1	-99	-17	-77	-73	-152	-81	-48	3016	-304	-19503	-30	-11576	2675	-14092	-66	-9813	-135	-12461	-125	-10080	-624	-8215	-10
0.143333	-28	42	85	-61	-112	-36	11	-16	-22	3	-74	-65	-100	-19	-33	-61	-99	36	-85	-32	-108	-24	-100	-68	-67	0	-98	-16	-74	-72	-151	-77	-50	2777	-289	-19141	-25	-11636	2446	-14706	11	-10024	-146	-12497	-105	-10156	-796	-7749	-8
0.144167	-24	43	85	-60	-113	-38	9	-15	-21	2	-75	-68	-85	-16	-32	-61	-100	35	-87	-38	-105	-24	-100	-72	-65	0	-102	-15	-70	-73	-148	-76	-51	2534	-232	-18790	-21	-11704	2233	-15308	22	-10230	-146	-12518	-98	-10230	-972	-7368	-6
0.145000	-35	41	87	-59	-119	-34	13	-13	-19	5	-73	-64	-96	-17	-30	-63	-101	36	-85	-35	-107	-24	-100	-72	-66	0	-114	-12	-73	-70	-149	-77	-52	2299	-149	-18461	-14	-11772	2049	-15896	-59	-10426	-132	-12523	-77	-10325	-1154	-7079	9
0.145833	-25	41	87	-59	-107	-34	13	-14	-17	6	-73	-62	-95	-13	-8	-56	-98	37	-84	-29	-104	-25	-99	-72	-64	0	-98	-14	-72	-69	-148	-74	-35	2060	-34	-18162	-23	-11849	1896	-16467	-60	-10619	-107	-12519	-42	-10432	-1332	-6878	1
0.146667	-28	42	90	-57	-109	-32	13	-12	-22	6	-70	-62	-98	-15	-29	-60	-102	36	-84	-31	-100	-22	-99	-68	-65	0	-91	-13	-73	-67	-144	-76	-35	1824	110	-17893	-34	-11915	1794	-17016	-63	-10780	-65	-12508	-62	-10565	-1493	-6780	-1
0.147500	-26	43	89	-58	-110	-19	15	-16	-23	2	-72	-62	-97	-15	-29	-58	-98	34	-85	-32	-107	-23	-99	-68	-68	-3	-100	-16	-74	-46	-144	-75	-47	1596	290	-17655	-46	-11995	1733	-17537	-82	-10933	-9	-12492	-68	-10723	-1643	-6756	8
0.148333	-28	39	87	-58	-110	-33	13	-16	-18	5	-74	-63	-96	-15	-32	-61	-102	33	-90	-34	-107	-26	-103	-52	-65	-3	-101	-15	-74	-72	-149	-78	-47	1354	497	-17460	-56	-12082	1729	-18024	-69	-11066	63	-12471	-78	-10919	-1772	-6827	5
0.149167	-26	39	86	-62	-115	-36	11	-17	-22	1	-77	-68	-100	4	-31	-55	-100	35	-86	-36	-109	-26	-100	-69	-66	-5	-105	-15	-76	-70	-148	-77	-41	1127	739	-17296	-63	-12170	1780	-18477	-72	-11177	157	-12452	-100	-11140	-1869	-6974	-4
0.150000	-28	40	86	-46	-111	-34	13	-15	-26	2	-75	-65	-103	-16	-28	-61	-104	30	-87	-34	-110	-24	-101	-69	-69	-3	-105	-13	-78	-68	-148	-78	-48	911	1002	-17171	-76	-12263	1885	-18894	-68	-11265	256	-12431	-92	-11398	-1944	-7199	7
0.150833	-27	42	87	-61	-110	-35	12	-15	-21	3	-75	-65	-99	-18	-29	-62	-104	35	-84	-31	-108	-26	-101	-68	-68	-4	-101	-16	-77	-69	-147	-76	-36	698	1297	-17083	-90	-12364	2047	-19266	-50	-11337	363	-12419	-105	-11678	-1984	-7482	12
0.151667	-28	43	88	-61	-110	-32	15	-13	-16	7	-69	-62	-96	-11	-26	-53	-101	40	-87	-33	-109	-22	-97	-65	-63	-4	-98	-13	-73	-67	-144	-72	-36	493	1596	-17031	-103	-12471	2256	-19584	-48	-11386	484	-12407	-83	-11983	-1990	-7812	15
0.152500	-22	46	91	-55	-116	-30	18	-11	-18	8	-68	-62	-92	-11	-26	-55	-95	39	-81	-27	-101	-22	-96	-65	-61	1	-96	-12	-70	-67	-144	-70	-50	303	1910	-17016	-104	-12584	2510	-19855	-36	-11420	602	-12415	-67	-12315	-1970	-8187	18
0.153333	-25	41	91	-55	-110	-32	17	-11	-16	10	-68	-61	-94	-11	-25	-53	-96	40	-81	-30	-103	-24	-88	-65	-60	1	-94	-11	-70	-65	-144	-72	-55	123	2222	-17041	-126	-12705	2791	-20071	-27	-11443	714	-12433	-64	-12661	-1921	-8587	17
0.154167	-22	43	91	-57	-104	-29	19	-13	4	7	-73	-62	-96	-3	-3	-52	-99	36	-83	-26	-104	-21	-96	-62	-63	1	-96	-9	-72	-67	-144	-69	-58	-40	2537	-17099	-135	-12830	3110	-20233	-7	-11458	828	-12463	-69	-13020	-1849	-8997	19
0.155000	-24	85	93	-55	-110	-29	17	-10	-15	8	-69	-58	-95	-11	-26	-51	-96	38	-82	-28	-102	-23	-98	-50	-63	1	-95	-8	-72	-69	-143	-72	-62	-198	2833	-17182	-118	-12963	3446	-20336	-8	-11470	935	-12509	-43	-13378	-1752	-9404	22
0.155833	-21	43	89	-57	-111	-29	15	-13	-15	8	-76	-67	-98	-14	-21	-53	-99	36	-84	-31	-102	-22	-97	-66	-62	0	-97	-12	-74	-68	-145	-75	-59	-334	3112	-17300	-102	-13097	3798	-20389	-29	-11483	1033	-12567	12	-13733	-1643	-9802	20
0.156667	-27	42	90	-60	-110	-33	10	-16	-17	5	-73	-63	-95	-14	-29	-58	-102	35	-87	-29	-107	-25	-103	-67	-67	-1	-97	-14	-73	-73	-145	-75	-62	-463	3364	-17440	-82	-13236	4143	-20375	-18	-11504	1126	-12640	70	-14073	-1514	-10175	22
0.157500	-27	38	87	-47	-113	-35	11	-16	-18	6	-74	-67	-101	-17	-31	-61	-101	35	-86	-31	-108	-24	-99	-68	-65	2	-96	-12	-75	-70	-137	-75	-69	-567	3585	-17603	-67	-13367	4497	-20307	1	-11531	1216	-12724	112	-14398	-1374	-10514	18
0.158333	-24	42	90	-61	-109	-32	12	-13	-16	7	-73	-62	-95	-12	-27	-56	-98	34	-82	-30	-103	-23	-97	-67	-64	0	-96	-11	-67	-67	-143	-70	-68	-659	3766	-17786	-72	-13499	4832	-20190	13	-11571	1302	-12822	139	-14696	-1227	-10811	19
0.159167	-25	42	91	-59	-104	-30	18	-11	-15	5	-68	-77	-114	-13	-25	-39	-98	35	-82	-30	-103	-21	-96	-64	-62	2	-96	-9	-69	-67	-143	-74	-68	-733	3907	-17989	-66	-13624	5156	-20019	20	-11642	1390	-12932	170	-14968	-1073	-11057	27
0.160000	-23	43	109	-57	-109	-29	17	0	-17	7	-70	-63	-94	-13	-26	-53	-99	38	-81	-28	-104	-18	-96	-66	-63	2	-104	-10	-81	-64	-143	-73	-68	-784	4000	-18200	-78	-13738	5458	-19814	7	-11696	1488	-13056	184	-15207	-922	-11258	26
0.160833	-22	41	92	-56	-102	-30	17	-6	-10	11	-76	-60	-90	-12	-25	-55	-97	35	-83	-27	-102	-18	-94	-67	-60	3	-94	-9	-70	-67	-141	-73	-67	-824	4023	-18423	-81	-13843	5721	-19569	1	-11778	1592	-13183	182	-15413	-768	-11401	17
0.161667	-23	39	89	-59	-104	-32	15	-11	-16	4	-73	-64	-94	-12	-28	-58	-100	34	-65	-30	-101	-21	-98	-69	-67	-1	-99	-13	-74	-68	-144	-77	-69	-841	4026	-18653	-62	-13931	5975	-19298	-18	-11883	1712	-13325	181	-15585	-617	-11493	13
0.162500	-27	40	87	-60	-109	-38	11	-13	-22	5	-73	-66	-97	-17	-31	-61	-104	32	-84	-33	-109	-24	-98	-69	-64	1	-99	-13	-77	-93	-147	-77	-78	-834	3956	-18892	-69	-13998	6196	-18997	-32	-11994	1851	-13464	195	-15717	-461	-11532	29
0.163333	-31	41	86	-59	-108	-32	13	-12	-16	5	-73	-64	-96	-15	-30	-61	-99	35	-81	-21	-102	-22	-95	-70	-63	1	-101	-14	-73	-73	-145	-75	-77	-823	3843	-19119	-77	-14035	6389	-18675	13	-12114	2019	-13611	227	-15813	-305	-11519	37
0.164167	-24	39	87	-62	-108	-33	11	-25	-22	4	-70	-63	-59	-14	-32	-61	-97	34	-83	-31	-104	-24	-98	-69	-61	1	-99	-11	-75	-70	-145	-74	-75	-783	3685	-19349	-73	-14030	6551	-18340	109	-12234	2216	-13756	253	-15870	-141	-11462	36
0.165000	-24	38	88	-60	-108	-33	12	-13	-18	6	-73	-68	-98	-19	-31	-64	-98	35	-84	-31	-104	-38	-100	-73	-62	-1	-103	-17	-76	-74	-149	-76	-79	-725	3471	-19572	-55	-14041	6689	-18003	178	-12361	2435	-13900	261	-15895	15	-11373	25
0.165833	-30	42	85	-64	-112	-38	10	-16	-21	4	-74	-70	-94	-16	-31	-62	-99	34	-84	-33	-107	-23	-99	-68	-63	1	-100	-12	-72	-70	-144	-74	-76	-645	3225	-19783	-32	-13996	6798	-17657	243	-12482	2693	-14035	320	-15880	189	-11240	30
0.166667	-24	42	88	-58	-109	-33	15	-14	-17	7	-67	-66	-97	-14	-30	-60	-96	39	-81	-32	-104	-22	-100	-67	-63	0	-101	-14	-73	-72	-147	-74	-79	-551	2937	-19990	-8	-13917	6884	-17313	291	-12601	2971	-14179	402	-15843	347	-11071	39
0.167500	-23	42	90	-60	-110	-34	13	-13	0	3	-69	-65	-95	-17	-30	-60	-99	35	-83	-31	-104	-23	-100	-74	-65	0	-100	-12	-91	-70	-148	-75	-82	-439	2635	-20185	-8	-13812	6944	-16977	269	-12708	3278	-14282	511	-15780	540	-10924	24
0.168333	-24	41	89	-58	-105	-35	13	-15	-19	3	-72	-64	-99	-18	-31	-64	-99	45	-85	-31	-105	-22	-100	-84	-63	0	-100	-15	-75	-73	-148	-76	-86	-314	2309	-20369	-22	-13681	6982	-16646	205	-12802	3607	-14385	606	-15683	728	-10752	15
0.169167	-24	44	88	-61	-108	-34	13	-17	-19	3	-74	-64	-94	18	-29	-61	-98	36	-86	-29	-105	-22	-102	-70	-66	-5	-101	-13	-74	-70	-148	-75	-82	-178	1976	-20534	-41	-13522	6991	-16328	74	-12892	3960	-14469	637	-15568	919	-10577	27
0.170000	-27	45	86	-63	-111	-36	12	-15	-19	3	-74	-65	-99	-19	-29	-64	-102	34	-86	-31	-109	-22	-103	-76	-66	-3	-101	-15	-77	-74	-148	-76	-73	-34	1640	-20690	-90	-13340	6978	-16015	-92	-12970	4321	-14530	508	-15436	1112	-10410	27
0.170833	-26	40	86	-62	-110	-34	-10	-17	-23	0	-76	-65	-102	-17	-30	-62	-101	33	-87	-33	-103	-23	-101	-73	-70	-5	-102	-14	-76	-74	-183	-76	-73	113	1309	-20836	-174	-13142	6936	-15711	-302	-13039	4689	-14564	250	-15286	1312	-10252	27
0.171667	-24	40	88	-58	-109	-33	16	-14	-18	2	-68	-64	-94	-15	-21	-62	-107	43	-84	-29	-102	-21	-100	-70	-63	1	-99	-12	-73	-69	-148	-72	-69	271	993	-20956	-202	-12936	6868	-15411	-431	-13085	5047	-14568	91	-15119	1515	-10110	24
0.172500	-25	44	93	-58	-104	-32	20	-13	-12	4	-69	-63	-94	-16	-24	-59	-98	36	-83	-29	-104	-22	-98	-67	-63	-1	-99	-14	-76	-68	-147	-83	-69	428	693	-21070	-148	-12721	6773	-15121	-417	-13136	5394	-14538	122	-14940	1716	-9995	28
0.173333	-25	42	89	-60	-108	-34	16	-15	-15	3	-70	-65	-98	-16	-27	-62	-102	34	-87	-34	-111	-24	-101	-70	-65	-1	-99	-17	-74	-70	-147	-74	-77	571	413	-21181	-80	-12519	6642	-14838	-374	-13176	5708	-14480	167	-14755	1905	-9917	28
0.174167	-27	39	88	-62	-114	-39	13	-18	-21	43	-70	-67	-100	-17	-26	-58	-100	35	-85	-30	-108	-22	-99	-67	-65	0	-101	-15	-74	-74	-148	-72	-70	715	172	-21277	-16	-12321	6489	-14546	-333	-13208	6001	-14373	240	-14560	2092	-9844	20
0.175000	-24	39	88	-62	-111	-36	15	-14	-19	3	-70	-64	-98	-18	-27	-57	-100	35	-92	-32	-111	-23	-100	-68	-66	0	-101	-14	-70	-69	-147	-70	-75	842	-43	-21351	-8	-12143	6305	-14245	-313	-13238	6243	-14226	260	-14361	2267	-9781	8
0.175833	-24	40	87	-60	-105	-33	11	-16	-18	2	-70	-65	-109	-16	-26	-58	-102	35	-86	-30	-104	-21	-99	-70	-65	1	-98	-15	-75	-73	-146	-74	-83	958	-223	-21422	26	-11992	6085	-13932	-315	-13254	6433	-14043	220	-14165	2429	-9806	13
0.176667	-26	40	90	-63	-111	-36	12	-14	-21	4	-72	-64	-96	-17	-27	-58	-100	34	-88	-31	-110	-23	-93	-66	-65	0	-99	-15	-74	-70	-148	-73	-85	1060	-379	-21489	46	-11876	5857	-13602	-313	-13291	6560	-13819	159	-13964	2578	-9831	19
0.177500	-22	42	88	-59	-119	-34	16	-15	-18	1	-74	-66	-99	-18	-30	-59	-102	34	-87	-32	-105	-19	-99	-68	-66	-3	-100	-14	-78	-72	-148	-73	-85	1146	-496	-21544	50	-11793	5607	-13250	-314	-13277	6629	-13548	139	-13766	2711	-9885	17
0.178333	-26	40	90	-59	-110	-33	16	-16	-17	6	-72	-63	-95	-13	-28	-30	-100	36	-85	-29	-103	-22	-98	-68	-61	3	-100	-13	-72	-74	-147	-72	-87	1215	-586	-21590	74	-11758	5340	-12871	-304	-13274	6629	-13236	107	-13572	2831	-9961	10
0.179167	-24	43	93	-59	-104	-28	26	-11	-16	9	-67	-62	-94	-15	-27	-56	-97	39	-85	-28	-104	-22	-99	-65	-61	0	-98	-12	-73	-69	-149	-74	-83	1287	-651	-21631	93	-11768	5064	-12459	-243	-13259	6544	-12885	58	-13389	2931	-10067	17
0.180000	-24	42	81	-57	-107	-30	16	-16	-19	6	-67	-60	-92	-15	-26	-56	-99	39	-80	-29	-101	-19	-98	-68	-63	2	-95	-12	-69	-67	-146	-72	-69	1309	-693	-21660	93	-11827	4782	-12015	-164	-13238	6394	-12498	-27	-13218	3015	-10203	19
0.180833	-21	41	89	-57	-103	-8	18	-12	7	6	-68	-62	-94	-13	-26	-60	-97	36	-82	-32	-103	-19	-97	-66	-61	0	-95	-15	-85	-70	-147	-61	-75	1331	-718	-21680	101	-11933	4506	-11537	-128	-13195	6174	-12080	-60	-13056	3079	-10333	17
0.181667	-23	41	84	-61	-109	-32	11	-16	-21	3	-68	-64	-97	-17	-30	-58	-103	30	-91	-32	-108	-25	-103	-70	-69	-8	-103	-18	-77	-73	-150	-80	-81	1333	-730	-21689	78	-12097	4237	-11024	-130	-13150	5886	-11642	-88	-12921	3124	-10501	22
0.182500	-32	35	79	-63	-114	-38	6	-18	-24	1	-76	-66	-100	-19	-36	-63	-107	30	-92	-35	-109	-28	-101	-70	-65	-6	-110	-16	-80	-60	-150	-79	-73	1332	-736	-21677	54	-12296	3995	-10477	-93	-13077	5550	-11176	-109	-12790	3164	-10669	23
0.183333	-26	39	85	-62	-109	-32	11	-17	-24	3	-74	-65	-98	-17	-28	-61	-103	44	-90	-33	-108	-24	-101	-73	-67	-5	-102	-16	-76	-73	-151	-76	-60	1329	-730	-21646	63	-12557	3778	-9896	-50	-12988	5168	-10691	-126	-12669	3189	-10852	25
0.184167	-27	33	82	-64	-113	-33	8	-17	-22	5	-73	-63	-97	-19	-31	-60	-100	34	-86	-33	-107	-25	-99	-68	-66	-1	-97	-15	-70	-70	-149	-76	-50	1317	-728	-21595	52	-12812	3597	-9282	-7	-12879	4745	-10194	-180	-12588	3207	-11044	29
0.185000	-23	40	86	-58	-108	-33	12	-15	-18	4	-73	-66	-98	-13	-28	-58	-98	35	-84	-33	-118	-23	-100	-67	-63	-4	-102	-16	-73	-70	-146	-75	-58	1300	-728	-21515	30	-13118	3445	-8643	43	-12760	4294	-9692	-256	-12516	3213	-11236	20
0.185833	-22	38	73	-61	-107	-30	15	-29	-22	3	-69	-62	-94	-15	-28	-59	-100	37	-84	-33	-105	-25	-96	-67	-63	2	-97	-13	-73	-70	-145	-77	-61	1284	-734	-21409	26	-13447	3333	-7968	123	-12615	3827	-9191	-309	-12461	3207	-11435	10
0.186667	-24	41	86	-58	-108	-31	11	-12	-18	5	-68	-66	-94	-17	-29	-31	-114	36	-85	-30	-102	-23	-101	-67	-65	0	-99	-13	-74	-69	-149	-72	-64	1266	-748	-21278	9	-13787	3261	-7291	296	-12462	3339	-8703	-466	-12422	3202	-11635	17
0.187500	-38	42	87	-59	-107	-32	13	-13	-18	6	-68	-62	-95	-16	-28	-58	-100	35	-85	-31	-107	-23	-98	-67	-90	-4	-99	-11	-48	-67	-146	-72	-66	1249	-779	-21117	-10	-14130	3221	-6611	443	-12297	2901	-8225	-533	-12395	3191	-11831	29
0.188333	-26	43	85	-56	-108	-32	13	-15	-15	5	-70	-61	-72	-14	-29	-57	-103	35	-84	-28	-104	-22	-99	-67	-63	0	-100	-12	-73	-70	-147	-74	-62	1231	-817	-20925	-19	-14463	3220	-5933	423	-12125	2464	-7767	-504	-12375	3169	-12027	27
0.189167	-11	42	90	-58	-112	-34	12	-21	-16	5	-70	-62	-96	-16	-29	-61	-104	34	-84	-31	-107	-26	-105	-69	-63	-1	-105	-13	-73	-72	-146	-72	-70	1218	-866	-20705	-34	-14785	3243	-5271	371	-11949	2056	-7334	-541	-12358	3146	-12212	10
0.190000	-25	39	85	-60	-111	-35	10	-15	-22	2	-73	-68	-98	-22	-40	-62	-103	34	-86	-31	-102	-26	-104	-72	-68	-5	-105	-17	-76	-74	-149	-78	-83	1198	-927	-20460	-23	-15080	3294	-4625	381	-11767	1684	-6932	-529	-12341	3110	-12401	-7
0.190833	-30	44	79	-64	-114	-41	5	-21	-22	0	-77	-68	-100	-21	-32	-64	-105	32	-88	-33	-107	-26	-105	-68	-68	-1	-101	-15	-74	-68	-150	-77	-79	1186	-994	-20182	-21	-15342	3361	-4014	359	-11590	1364	-6554	-546	-12314	3075	-12567	-8
0.191667	-27	43	86	-60	-110	-36	3	-15	-21	-10	-70	-68	-97	-21	-28	-61	-100	36	-84	-31	-108	-23	-99	-65	-66	-1	-98	-14	-73	-69	-141	-76	-79	1173	-1074	-19880	-32	-15560	3442	-3440	320	-11413	1098	-6210	-544	-12268	3035	-12728	-13
0.192500	-24	43	88	-56	-108	-32	16	-14	-16	6	-67	-64	-95	-15	-25	-55	-97	38	-80	-30	-101	-17	-98	-67	-67	1	-97	-12	-72	-66	-143	-72	-90	1149	-1157	-19561	-30	-15732	3518	-2924	290	-11251	888	-5905	-553	-12213	2983	-12884	-17
0.193333	-23	42	88	-57	-104	-31	12	-14	-17	8	-72	-62	-93	-18	-28	-57	-99	37	-82	-27	-104	-22	-99	-67	-63	2	-98	-12	-76	-73	-147	-75	-93	1117	-1242	-19232	-33	-15858	3598	-2463	267	-11091	731	-5642	-557	-12139	2918	-13037	-30
0.194167	-22	45	90	-64	-108	-30	16	-13	-18	5	-69	-63	-95	-13	-25	-58	-98	38	-84	-27	-102	-19	-100	-66	-64	-1	-98	-11	-73	-68	-145	-70	-85	1078	-1331	-18891	-22	-15929	3654	-2072	228	-10947	631	-5408	-537	-12043	2843	-13184	-21
0.195000	-27	42	88	-59	-107	-30	15	-13	-15	7	-56	-62	-94	-12	-26	-93	-102	35	-84	-28	-102	-18	-99	-67	-64	0	-98	-12	-69	-67	-145	-74	-82	1027	-1412	-18550	-12	-15949	3693	-1748	197	-10770	588	-5216	-537	-11926	2751	-13328	-17
0.195833	-26	40	76	-56	-108	-31	16	-13	-17	4	-74	-63	-97	-14	-26	-58	-98	36	-81	-31	-107	-18	-99	-65	-66	1	-99	-13	-72	-69	-144	-76	-95	965	-1511	-18211	-35	-15908	3713	-1503	122	-10703	581	-5065	-534	-11781	2641	-13464	-17
0.196667	-24	40	86	-59	-110	-31	15	-14	-17	4	-69	-64	-95	-11	-25	-58	-102	35	-85	-30	-104	-21	-99	-67	-62	0	-98	-11	-74	-73	-145	-75	-82	887	-1595	-17877	-45	-15819	3713	-1331	52	-10600	631	-4951	-492	-11615	2516	-13628	-15
0.197500	-24	44	90	-61	-111	-29	15	-15	-19	4	-73	-68	-95	-14	-29	-59	-95	35	-84	-32	-105	-22	-99	-70	-66	-1	-101	-16	-72	-70	-147	-75	-90	792	-1678	-17557	-44	-15675	3680	-1238	11	-10515	705	-4874	-529	-11432	2367	-13786	-14
0.198333	-23	42	89	-63	-105	-13	17	-14	-21	10	-74	-66	-96	-16	-29	-59	-99	34	-90	-33	-108	-19	-99	-69	-65	-4	-98	-15	-75	-74	-148	-74	-97	696	-1751	-17261	-36	-15494	3626	-1226	-47	-10443	816	-4832	-592	-11230	2199	-13962	-22
0.199167	-30	41	88	-61	-112	-33	15	-16	-21	4	-74	-66	-100	-16	-29	-62	-99	35	-83	-31	-104	-15	-98	-66	-72	0	-97	-14	-75	-73	-147	-73	-91	562	-1815	-16975	-35	-15275	3551	-1288	-84	-10383	941	-4831	-250	-11017	2017	-14141	-11
0.200000	-22	44	90	-58	-109	-33	15	-10	-15	7	-69	-62	-91	-13	-25	-62	-98	38	-81	-31	-104	-22	-101	-66	-61	2	-96	-13	-70	-70	-148	-73	-86	431	-1872	-16719	-38	-15032	3447	-1424	-114	-10335	1077	-4864	507	-10799	1815	-14344	3
0.200833	-23	41	90	-62	-109	-30	17	-11	-19	5	-69	-62	-96	-16	-27	-58	-101	37	-82	-30	-101	-21	-97	-67	-64	0	-95	-12	-72	-70	-146	-73	-91	284	-1917	-16492	-60	-14774	3341	-1624	-145	-10306	1207	-4936	932	-10581	1601	-14570	-5
0.201667	-26	41	86	-57	-109	-33	11	-12	-23	9	-73	-65	-96	-16	-28	-58	-102	34	-85	-32	-107	-23	-99	-72	-68	-3	-96	-14	-74	-72	-138	-79	-90	129	-1956	-16301	-68	-14517	3216	-1888	-138	-10289	1327	-5048	748	-10373	1376	-14820	-14
0.202500	-29	42	86	-61	-112	-34	13	-15	-19	4	-73	-66	-97	-18	-31	-59	-101	33	-87	-33	-107	-23	-99	-70	-67	-9	-100	-15	-74	-74	-150	-76	-97	-30	-1979	-16129	-74	-14265	3090	-2206	-165	-10284	1433	-5196	551	-10174	1142	-15093	-15
0.203333	-26	41	86	-60	-108	-33	12	-17	-17	1	-74	-65	-97	-13	-28	-58	-100	35	-84	-31	-104	-23	-100	-72	-66	-5	-98	-12	-72	-73	-147	-75	-97	-187	-1986	-15984	-73	-14047	2962	-2577	-215	-10294	1506	-5378	400	-9990	911	-15377	-11
0.204167	-25	41	84	-56	-107	-32	16	-14	-16	6	-74	-64	-95	-14	-31	-58	-100	33	-84	-30	-97	-21	-97	-52	-63	0	-96	-10	-72	-73	-147	-75	-98	-348	-1977	-15872	-84	-13836	2843	-2988	-241	-10316	1555	-5606	200	-9836	681	-15687	-16
0.205000	-25	42	87	-58	-109	-33	15	-12	-18	6	-82	-66	-97	-15	-26	-55	-100	37	-82	-29	-105	-19	-98	-69	-63	0	-97	-13	-74	-68	-145	-73	-100	-499	-1955	-15783	-101	-13681	2737	-3437	-241	-10359	1562	-5875	131	-9712	468	-16019	-15
0.205833	-11	39	87	-60	-108	-31	13	-13	-19	3	-72	-63	-97	-15	-28	-58	-97	36	-83	-30	-104	-21	-99	-70	-62	1	-96	-13	-79	-68	-145	-74	-94	-649	-1906	-15719	-84	-13576	2634	-3922	-234	-10418	1534	-6184	119	-9628	267	-16371	-6
0.206667	-26	43	87	-59	-108	-34	11	-5	-17	4	-70	-65	-100	-15	-29	-60	-100	34	-82	-30	-108	-23	-100	-70	-66	-3	-99	-16	-78	-73	-147	-77	-90	-791	-1841	-15675	-74	-13537	2555	-4437	-258	-10502	1464	-6545	10	-9590	85	-16745	-15
0.207500	-27	41	85	-65	-110	-34	11	-15	-17	4	-75	-65	-97	-14	-31	-55	-102	37	-85	-32	-104	-25	-100	-72	-68	-3	-98	-12	-74	-70	-147	-76	-91	-920	-1758	-15657	-82	-13556	2499	-4970	-282	-10613	1368	-6941	-61	-9592	-67	-17120	-23
0.208333	-26	43	88	-61	-110	-33	11	-15	-17	25	-75	-64	-96	-15	-32	-59	-99	35	-83	-30	-101	-24	-101	-70	-66	0	-100	-13	-77	-74	-149	-77	-96	-1040	-1655	-15654	-62	-13648	2462	-5519	-304	-10749	1243	-7393	-91	-9661	-195	-17540	-12
0.209167	-24	40	88	-61	-109	-36	10	-13	-18	6	-75	-64	-96	-18	-30	-60	-101	34	-82	-32	-109	-25	-97	-70	-64	-6	-99	-14	-73	-68	-147	-75	-76	-1152	-1538	-15668	-86	-13802	2454	-6088	-329	-10923	1089	-7894	-122	-9784	-285	-17956	-8
0.210000	-28	44	85	-59	-111	-34	12	-14	-18	4	-75	-66	-100	-19	-30	-61	-101	36	-83	-34	-108	-24	-100	-72	-66	-1	-101	-13	-76	-72	-148	-79	-68	-1253	-1402	-15692	-91	-14023	2476	-6667	-396	-11136	926	-8447	-151	-9974	-346	-18387	-24
0.210833	-26	44	92	-59	-113	-35	7	-17	-18	5	-75	-66	-100	-16	-31	-62	-101	35	-83	-34	-108	-25	-102	-74	-65	-3	-101	-15	-76	-70	-147	-78	-60	-1350	-1251	-15732	-108	-14320	2519	-7263	-471	-11391	763	-9053	-183	-10234	-370	-18821	9
0.211667	-28	42	72	-49	-110	-30	11	-12	-16	7	-56	-65	-94	-14	-29	-60	-99	36	-83	-31	-102	-22	-98	-68	-63	0	-98	6	-72	-69	-145	-77	-59	-1430	-1080	-15782	-130	-14663	2593	-7862	-484	-11685	609	-9702	-204	-10562	-362	-19269	-1
0.212500	-29	45	90	-58	-107	-28	12	-14	-17	9	-70	-62	-93	-13	-27	-60	-97	39	-86	-28	-97	-17	-100	-69	-63	1	-98	-9	-73	-67	-145	-73	-64	-1528	-904	-15844	-114	-15070	2682	-8474	-498	-12033	454	-10392	-249	-10973	-331	-19718	-9
0.213333	-27	42	88	-57	-107	-14	12	-13	-21	8	-81	-63	-94	-12	-27	-60	-101	37	-82	-28	-103	-21	-97	-68	-65	0	-96	-10	-70	-69	-146	-68	-75	-1620	-724	-15919	-86	-15525	2775	-9096	-507	-12434	349	-11159	-307	-11461	-280	-20175	-14
0.214167	-23	42	88	-58	-105	-28	16	-14	-16	5	-74	-64	-94	-12	-26	-61	-95	35	-79	-31	-103	-18	-99	-67	-61	-1	-100	-6	-69	-68	-147	-76	-52	-1710	-533	-15999	-72	-16024	2909	-9731	-493	-12902	263	-11965	-376	-12023	-216	-20624	2
0.215000	-25	41	87	-60	-105	-30	10	-15	-3	0	-72	-64	-94	-17	-26	-60	-98	36	-86	-36	-105	-22	-102	-69	-66	0	-101	-13	-74	-72	-149	-78	-42	-1805	-346	-16097	-66	-16566	3032	-10387	-495	-13435	215	-12814	-432	-12667	-142	-21067	12
0.215833	-26	13	86	-62	-113	-35	8	-17	-22	2	-75	-68	-99	-19	-28	-60	-102	35	-85	-32	-108	-23	-101	-103	-66	0	-99	-15	-77	-74	-146	-79	-68	-1905	-152	-16193	-87	-17144	3164	-11056	-478	-14030	207	-13702	-480	-13378	-62	-21492	5
0.216667	-27	40	89	-59	-105	-30	10	-6	-19	9	-72	-66	-96	-15	-28	-60	-101	35	-85	-32	-104	-25	-102	-69	-62	0	-96	-12	-73	-72	-148	-77	-80	-2011	37	-16298	-116	-17757	3282	-11741	-468	-14689	242	-14621	-552	-14155	-9	-21903	-7
0.217500	-24	41	88	-59	-109	-31	13	-15	-17	8	-72	-66	-96	-16	-28	-75	-96	38	-83	-35	-103	-21	-115	-69	-65	1	-99	-12	-75	-73	-149	-77	-80	-2127	220	-16408	-84	-18399	3388	-12444	-455	-15416	331	-15574	-587	-14998	22	-22293	-4
0.218333	-24	39	89	-58	-108	-27	9	-15	-19	7	-69	-62	-94	-12	-26	-60	-95	37	-82	-32	-103	-21	-100	-72	-61	2	-97	-10	-70	-45	-147	-78	-81	-2247	398	-16517	-69	-19066	3479	-13168	-427	-16215	411	-16559	-593	-15893	19	-22654	-3
0.219167	-1	43	90	-56	-105	-31	13	-14	-15	8	-70	-62	-95	-16	-30	-59	-96	40	-81	-32	-109	-22	-97	-66	-58	1	-96	-11	-74	-69	-146	-74	-70	-2371	568	-16636	-21	-19760	3540	-13906	-394	-17083	523	-17563	-599	-16826	-38	-22990	3
0.220000	-21	42	91	-57	-104	-30	13	-13	-14	6	-68	-63	-92	-13	-28	-57	-96	39	-81	-30	-102	-19	-97	-66	-60	0	-93	-10	-69	-66	-144	-73	-67	-2498	723	-16748	5	-20484	3558	-14671	-409	-18007	641	-18570	-624	-17780	-160	-23298	3
0.220833	-24	42	91	-56	-102	-28	13	-14	-16	6	-66	-59	-94	-12	-25	-60	-94	39	-85	-34	-102	-17	-101	-66	-60	4	-94	-9	-69	-66	-147	-72	-55	-2645	867	-16857	27	-21240	3523	-15443	-432	-18975	735	-19579	-647	-18754	-371	-23588	5
0.221667	-25	42	89	-57	-110	-32	15	-16	-18	4	-74	-62	-97	-13	-25	-61	-99	36	-83	-33	-102	-18	-99	-69	-63	-1	-100	-14	-74	-72	-145	-75	-42	-2790	994	-16964	67	-22017	3433	-16228	-465	-19985	785	-20588	-653	-19710	-690	-23869	21
0.222500	-30	35	82	-61	-110	-35	11	-15	-21	2	-73	-66	-99	-19	-57	-62	-104	32	-83	-36	-105	-23	-101	-70	-67	-4	-99	-14	-77	-72	-150	-80	-12	-2939	1106	-17058	109	-22814	3279	-17009	-442	-21004	780	-21551	-644	-20651	-1127	-24140	23
0.223333	-26	38	76	-60	-112	-35	8	-18	-21	0	-77	-70	-98	-21	-30	-63	-101	33	-88	-39	-110	-28	-103	-70	-66	-5	-104	-18	-78	-78	-151	-80	19	-3091	1208	-17152	130	-23635	3054	-17801	-375	-22035	680	-22538	-641	-21554	-1705	-24418	9
0.224167	-29	36	81	-63	-114	-39	8	-17	-21	0	-75	-69	-98	-17	-30	-63	-108	30	-88	-36	-109	-25	-100	-64	-64	-1	-100	-14	-73	-69	-150	-77	28	-3240	1295	-17193	172	-24464	2762	-18564	-334	-23052	478	-23452	-633	-22393	-2421	-24714	23
0.225000	-25	42	87	-58	-112	-34	10	-15	-17	5	-92	-67	-95	-17	-28	-59	-99	33	-86	-35	-107	-24	-102	-69	-63	-1	-99	-15	-75	-49	-148	-76	41	-3391	1369	-17231	185	-25307	2390	-19328	-368	-24049	148	-24343	-607	-23173	-3293	-25025	35
0.225833	-26	44	88	-56	-111	-39	10	-12	-16	4	-72	-63	-97	-15	-26	-59	-97	40	-85	-34	-103	-8	-101	-68	-62	-1	-99	-14	-72	-68	-146	-74	41	-3544	1429	-17248	194	-26165	1947	-20069	-403	-25008	-323	-25175	-558	-23847	-4319	-25383	26
0.226667	-21	42	91	-57	-111	-33	13	-11	-16	5	-68	-65	-98	-18	-28	-59	-97	36	-83	-33	-104	-23	-99	-67	-62	0	-92	-12	-74	-72	-150	-74	32	-3697	1476	-17236	200	-27019	1432	-20784	-422	-25914	-944	-25947	-513	-24477	-5504	-25781	24
0.227500	-23	44	89	-56	-109	-34	10	-13	-15	5	-70	-64	-94	-17	-29	-58	-112	33	-90	-33	-105	-23	-100	-72	-64	-1	-99	-12	-72	-70	-150	-74	37	-3855	1509	-17203	209	-27862	868	-21476	-426	-26753	-1715	-26648	-481	-24996	-6839	-26227	24
0.228333	-24	53	91	-56	-110	-36	11	-13	-15	5	-69	-64	-96	-15	-30	-60	-98	34	-87	-32	-104	-23	-101	-69	-63	-1	-98	-14	-68	-68	-148	-75	35	-4044	1532	-17143	211	-28680	235	-22139	-422	-27516	-2637	-27285	-441	-25434	-8311	-26721	5
0.229167	-26	43	88	-57	-108	-34	10	-15	-21	3	-75	-65	-95	-17	-31	-58	-99	38	-86	-33	-105	-25	-100	-72	-66	1	-102	-16	-73	-70	-145	-76	50	-4168	1549	-17058	196	-29458	-428	-22781	-400	-28208	-3710	-27844	-417	-25790	-9892	-27254	23
0.230000	-28	41	86	-58	-111	-33	10	-14	-19	3	-64	-66	-98	5	-30	-60	-104	29	-90	-34	-108	-24	-100	-70	-69	-1	-101	-15	-73	-72	-146	-78	51	-4330	1551	-16966	193	-30195	-1118	-23403	-373	-28816	-4896	-28316	-430	-26078	-11553	-27819	39
0.230833	-29	39	87	-60	-109	-34	9	-15	-22	1	-75	-67	-96	-19	-31	-63	-101	32	-88	-39	-107	-25	-102	-74	-67	-5	-101	-18	-77	-70	-146	-77	39	-4485	1558	-16816	195	-30879	-1809	-24002	-369	-29341	-6187	-28709	-439	-26304	-13261	-28403	51
0.231667	-25	41	68	-62	-110	-34	11	-16	-19	6	-74	-67	-96	-19	-30	-59	-101	32	-90	-36	-104	-26	-101	-73	-68	-4	-102	-15	-72	-86	-147	-75	29	-4644	1554	-16662	172	-31497	-2490	-24588	-353	-29793	-7542	-29005	-396	-26492	-14999	-28995	40
0.232500	-26	39	87	-61	-110	-35	11	-16	-22	3	-73	-68	-105	-17	-30	-60	-97	33	-91	-34	-105	-22	-98	-70	-63	-1	-98	-13	-72	-69	-146	-76	5	-4798	1559	-16490	168	-32052	-3142	-25166	-340	-30169	-8946	-29225	-380	-26655	-16739	-29581	44
0.233333	-24	41	90	-61	-135	-34	11	23	-13	8	-70	-63	-96	-16	-29	-57	-96	34	-87	-33	-107	-27	-102	-69	-63	0	-100	-11	-73	-69	-146	-87	-17	-4957	1555	-16314	147	-32437	-3749	-25737	-335	-30488	-10363	-29379	-428	-26808	-18440	-30146	68
0.234167	-23	41	90	-59	-109	-34	13	-16	-16	8	-73	-65	-97	-17	-31	-61	-98	38	-87	-29	-104	-26	-99	-70	-60	-1	-102	-14	-73	-72	-147	-76	-1	-5121	1557	-16126	144	-32589	-4298	-26302	-326	-30757	-11776	-29460	-430	-26975	-20085	-30674	77
0.235000	-25	38	86	-61	-109	-5	11	-16	18	6	-72	-65	-96	-16	-29	-58	-101	35	-85	-32	-104	-25	-102	-72	-65	-1	-102	-23	-73	-69	-147	-76	-4	-5277	1560	-15929	142	-32674	-4790	-26878	-317	-30974	-13138	-29493	-414	-27164	-21610	-31152	56
0.235833	-25	39	91	-60	-108	-34	10	-17	-17	4	-74	-64	-96	-16	-30	-61	-98	34	-88	-35	-107	-23	-102	-72	-64	0	-98	-16	-73	-72	-147	-76	9	-5448	1568	-15744	142	-32691	-5207	-27452	-305	-31152	-14431	-29491	-397	-27386	-23042	-31577	19
0.236667	-34	40	86	-61	-110	-30	12	-15	-21	6	-74	-65	-96	-13	-29	-58	-99	36	-87	-33	-104	-23	-101	-70	-66	-5	-103	-14	-76	-68	-141	-75	13	-5620	1580	-15553	121	-32717	-5552	-28027	-282	-31304	-15636	-29442	-350	-27659	-24351	-31932	10
0.237500	-25	38	88	-58	-109	-33	11	-17	-18	6	-70	-65	-99	-15	-30	-59	-138	34	-87	-32	-105	-24	-101	-72	-62	-1	-101	-12	-75	-69	-146	-76	15	-5797	1596	-15376	78	-32702	-5828	-28600	-263	-31382	-16735	-29394	-305	-27983	-25542	-32224	23
0.238333	-26	40	90	-59	-107	-50	13	-14	-18	5	-73	-64	-94	-11	-29	-56	-98	37	-86	-30	-102	-23	-99	-70	-61	-6	-103	-14	-70	-68	-143	-75	2	-5982	1618	-15198	74	-32719	-6041	-29157	-225	-31519	-17721	-29352	-262	-28359	-26595	-32430	10
0.239167	-23	38	87	-58	-108	-29	12	-14	-16	6	-72	-64	-96	-13	-30	-59	-101	34	-86	-32	-103	-11	-100	-69	-63	-4	-100	-12	-72	-68	-147	-77	-51	-6175	1642	-15040	86	-32702	-6209	-29710	-198	-31599	-18591	-29324	-199	-28778	-27517	-32571	8
0.240000	-24	43	89	-57	-105	-33	12	-15	-16	7	-72	-68	-102	-17	-30	-59	-99	35	-84	-32	-108	-25	-101	-68	-62	-1	-100	-16	-76	-74	-148	-61	-68	-6376	1666	-14897	95	-32720	-6340	-30238	-186	-31667	-19353	-29337	-130	-29249	-28310	-32605	23
0.240833	-27	40	86	-60	-111	-34	10	-18	-19	6	-72	-64	-97	-13	-25	-58	-96	36	-84	-32	-107	-24	-100	-70	-63	1	-98	-11	-73	-69	-145	-75	-28	-6587	1692	-14764	68	-32718	-6450	-30744	-144	-31716	-20013	-29380	-64	-29737	-28989	-32574	-4
0.241667	-25	37	88	-58	-110	-34	11	-16	-21	3	-74	-65	-97	-16	-33	-58	-101	35	-85	-33	-108	-33	-100	-72	-68	-3	-102	-15	-76	-74	-150	-77	-22	-6810	1709	-14651	75	-32718	-6604	-31212	-135	-31759	-20597	-29486	-15	-30254	-29570	-32439	-13
0.242500	-25	39	87	-59	-113	-39	8	-16	-19	10	-73	-66	-98	-16	-30	-15	-100	29	-87	-34	-111	-26	-102	-72	-66	-4	-101	-16	-79	-70	-148	-76	-43	-7040	1718	-14549	80	-32730	-6785	-31641	-125	-31793	-21128	-29639	44	-30762	-30067	-32185	5
0.243333	-27	39	86	-61	-124	-34	10	-14	-23	4	-75	-62	-99	-15	-34	-61	-104	34	-86	-33	-108	-25	-101	-69	-69	-3	-100	-14	-75	-94	-149	-77	-45	-7277	1720	-14462	76	-32715	-7027	-32029	-81	-31816	-21628	-29845	101	-31282	-30486	-31820	-1
0.244167	-25	43	89	-59	-111	-35	11	-15	-19	4	-73	-63	-100	-12	-30	-58	-121	33	-83	-33	-109	-23	-113	-70	-66	-3	-100	-14	-72	-70	-147	-75	-11	-7513	1699	-14390	79	-32729	-7361	-32374	-40	-31842	-22129	-30099	150	-31767	-30850	-31318	-25
0.245000	-27	40	89	-53	-107	-29	12	-13	-18	8	-70	-61	-95	-12	-30	-58	-102	34	-85	-30	-103	-21	-97	-68	-65	-3	-101	-10	-75	-66	-145	-76	2	-7751	1669	-14327	84	-32709	-7813	-32568	-3	-31856	-22645	-30395	188	-32219	-31167	-30681	-43
0.245833	-25	43	91	-55	-107	-30	10	-13	-18	6	-69	-62	-94	-11	-31	-56	-100	36	-77	-30	-102	-23	-99	-67	-64	0	-98	-11	-75	-66	-146	-74	11	-7992	1618	-14282	93	-32720	-8395	-32665	0	-31856	-23202	-30721	193	-32511	-31446	-29891	-15
0.246667	-26	45	71	-58	-107	-28	13	-11	-16	8	-70	-61	-94	-12	-29	-58	-100	37	-86	-30	-103	-21	-97	-67	-64	-3	-97	-11	-69	-67	-146	-72	51	-8227	1538	-14245	103	-32700	-9119	-32682	7	-31891	-23807	-31049	201	-32646	-31703	-28945	26
0.247500	-25	44	88	-57	-108	-32	15	-14	-16	5	-73	-63	-95	-14	-31	-60	-99	35	-84	-28	-105	-19	-99	-67	-66	-1	-100	-13	-72	-67	-149	-74	78	-8455	1440	-14218	88	-32732	-9991	-32709	33	-31919	-24466	-31377	220	-32686	-31940	-27807	38
0.248333	-25	41	89	-58	-111	-38	11	-13	-19	3	-72	-63	-99	-14	-32	-59	-101	33	-88	-35	-107	-26	-115	-69	-66	0	-102	-25	-74	-69	-148	-78	60	-8673	1311	-14201	71	-32712	-11014	-32701	40	-31955	-25174	-31673	225	-32725	-32159	-26505	22
0.249167	-27	37	85	-62	-115	-39	7	-18	-23	0	-77	-69	-101	-18	-28	-60	-119	33	-85	-30	-74	-22	-100	-69	-68	-3	-102	-16	-75	-69	-149	-77	33	-8872	1171	-14191	78	-32721	-12173	-32716	38	-31991	-25917	-31911	236	-32735	-32355	-25030	27
0.250000	-30	39	90	-59	-111	-36	8	-28	-19	5	-79	-66	-98	-15	-33	-61	-103	34	-88	-32	-110	-25	-103	-69	-65	-3	-102	-15	-74	-69	-149	-75	24	-9052	1007	-14191	60	-32725	-13475	-32703	24	-32040	-26677	-32088	247	-32740	-32536	-23384	15
0.250833	-29	38	89	-60	-109	-36	11	-17	-21	3	-74	-66	-98	-16	-33	-61	-103	37	-86	-83	-111	-22	-100	-69	-65	-1	-100	-15	-76	-68	-151	-78	30	-9205	835	-14198	50	-32714	-14873	-32714	26	-32096	-27397	-32156	177	-32751	-32656	-21596	0
0.251667	-26	44	102	-58	-110	-34	11	-17	-15	5	-69	-63	-93	-14	-31	-58	-98	35	-83	-29	-109	-22	-107	-68	-65	3	-116	-10	-72	-68	-144	-74	12	-9331	648	-14211	49	-32726	-16353	-32712	18	-32159	-28109	-32109	136	-32731	-32684	-19657	21
0.252500	-23	44	93	-55	-104	-29	17	-13	-16	3	-67	-67	-96	-14	-28	-49	-99	37	-81	-28	-102	-18	-95	-63	-61	3	-95	-10	-70	-64	-145	-73	-26	-9430	456	-14240	21	-32708	-17886	-32709	-5	-32229	-28752	-31929	111	-32747	-32715	-17597	9
0.253333	-21	43	92	-59	-117	-28	18	-13	-16	6	-68	-63	-93	-13	-29	-57	-98	37	-81	-30	-102	-19	-97	-67	-64	1	-97	-11	-72	-57	-143	-72	-43	-9501	262	-14278	-9	-32721	-19436	-32719	-16	-32313	-29267	-31599	72	-32729	-32706	-15460	-14
0.254167	-25	40	91	-56	-102	-29	18	-13	-15	6	-67	-62	-92	-13	-27	-58	-97	35	-78	-30	-104	-18	-95	-66	-63	0	-96	-9	-69	-66	-146	-73	-47	-9545	71	-14335	-3	-32704	-20964	-32712	-28	-32380	-29674	-31099	64	-32743	-32720	-13273	5
0.255000	-16	44	92	-56	-104	-30	9	-13	-22	7	-73	-62	-95	-11	-27	-57	-99	37	-82	-31	-100	-18	-96	-65	-63	0	-99	-10	-69	-67	-144	-72	-40	-9543	-105	-14404	-3	-32720	-22436	-32718	-44	-32458	-29947	-30431	35	-32721	-32703	-11093	32
0.255833	-29	42	88	-59	-104	-31	17	-14	-14	7	-70	-63	-95	-14	-28	-59	-97	34	-87	-28	-101	-22	-100	-67	-62	0	-96	-11	-70	-67	-146	-76	-49	-9524	-271	-14496	-12	-32704	-23810	-32685	-47	-32500	-30070	-29576	1	-32640	-32720	-8961	36
0.256667	-35	40	88	-59	-109	-25	16	-14	-19	6	-73	-65	-96	-15	-29	-59	-97	35	-84	-34	-104	-29	-102	-69	-65	0	-99	-15	-75	-70	-149	-76	-60	-9464	-412	-14606	-3	-32720	-25041	-32580	-36	-32545	-30053	-28547	-23	-32399	-32704	-6921	47
0.257500	-28	37	84	-63	-115	-33	13	-17	-22	3	-75	-66	-101	-16	-31	-60	-103	37	-84	-36	-107	-23	-99	-67	-63	1	-98	-11	-73	-69	-148	-74	-74	-9373	-565	-14739	-11	-32704	-26091	-32381	-42	-32535	-29894	-27340	-16	-32077	-32716	-5006	22
0.258333	-25	49	87	-58	-110	-31	20	-10	-17	5	-72	-63	-95	-14	-28	-58	-100	35	-83	-31	-103	-19	-97	-68	-66	-13	-96	-13	-73	-72	-133	-73	-105	-9248	-623	-14889	-31	-32713	-26938	-32135	-48	-32510	-29610	-25966	-16	-31698	-32703	-3284	11
0.259167	-22	44	88	-57	-109	-31	17	-13	-14	8	-69	-61	-93	-11	-26	-56	-94	38	-83	-32	-100	-5	-98	-67	-62	2	-95	-9	-73	-66	-144	-70	-132	-9099	-686	-15068	-56	-32717	-27562	-31825	-34	-32426	-29217	-24447	-36	-31268	-32712	-1788	45
0.260000	-22	45	89	-57	-103	-28	18	-12	-16	8	-69	-62	-95	-12	-27	-53	-97	41	-82	-30	-102	-18	-96	-64	-60	4	-97	-11	-72	-76	-144	-75	-146	-8919	-720	-15269	-67	-32661	-27943	-31450	-36	-32308	-28752	-22809	-59	-30805	-32713	-551	15
0.260833	-21	44	92	-55	-109	-30	17	-9	-15	8	-67	-58	-94	-11	-26	-60	-84	40	-80	-28	-102	-18	-98	-68	-61	4	-95	-9	-72	-66	-144	-73	-148	-8729	-732	-15494	-65	-32520	-28079	-31011	-48	-32130	-28201	-21085	-52	-30314	-32702	399	-22
0.261667	-25	43	89	-57	-107	-31	16	-11	-16	11	-68	-63	-94	-14	-27	-59	-101	38	-83	-28	-99	-22	-100	-66	-66	1	-105	-12	-76	-70	-148	-73	-163	-8514	-724	-15750	-62	-32276	-27963	-30500	-51	-31900	-27704	-19311	-39	-29803	-32613	1045	-11
0.262500	-28	41	87	-59	-111	-33	12	-16	-19	5	-70	-53	-96	-15	-29	-62	-101	34	-84	-35	-104	-24	-101	-73	-66	0	-101	-13	-72	-70	-148	-75	-208	-8283	-695	-16019	-74	-31988	-27610	-29915	-41	-31615	-27173	-17507	-50	-29281	-32406	1387	12
0.263333	-25	51	85	-62	-98	-35	13	-14	-19	5	-74	-64	-95	-14	-28	-60	-103	34	-85	-33	-104	-21	-98	-68	-78	0	-103	-12	-74	-63	-147	-75	-241	-8038	-652	-16297	-61	-31642	-27034	-29250	-48	-31244	-26668	-15707	-50	-28759	-32143	1418	22
0.264167	-27	40	86	-59	-109	-35	12	-16	-21	5	-74	-66	-98	-21	-29	-60	-102	36	-87	-56	-103	-22	-100	-72	-66	-4	-101	-13	-73	-69	-147	-74	-260	-7785	-604	-16597	-81	-31252	-26263	-28506	-68	-30825	-26217	-13948	-27	-28264	-31791	1155	15
0.265000	-27	39	88	-60	-110	-34	10	-15	-21	6	-74	-64	-96	-16	-27	-60	-103	30	-87	-35	-107	-24	-101	-72	-67	-1	-88	-15	-80	-70	-147	-74	-288	-7532	-559	-16904	-110	-30812	-25320	-27696	-48	-30337	-25807	-12272	-21	-27794	-31363	616	25
0.265833	-30	40	87	-62	-110	-36	9	-16	-23	3	-75	-66	-99	-14	-28	-62	-100	32	-53	-32	-107	-22	-100	-70	-65	-1	-100	-14	-74	-68	-148	-74	-306	-7273	-513	-17214	-130	-30317	-24244	-26819	10	-29802	-25467	-10708	7	-27381	-30832	-152	33
0.266667	-26	45	87	-59	-117	-35	13	-13	-14	8	-70	-62	-96	-13	-26	-59	-100	32	-86	-36	-108	-25	-99	-79	-64	0	-99	-16	-77	-68	-147	-75	-311	-7019	-488	-17532	-137	-29802	-23078	-25895	62	-29228	-25178	-9289	15	-27021	-30207	-1114	28
0.267500	-26	43	86	-59	-105	-34	13	-47	-17	10	-69	-65	-94	-12	-27	-61	-99	35	-84	-32	-100	-23	-98	-73	-64	0	-101	-13	-73	-68	-146	-77	-288	-6770	-480	-17847	-138	-29248	-21860	-24938	73	-28626	-24942	-8035	13	-26728	-29475	-2225	27
0.268333	-25	69	85	-62	-109	-34	15	-14	-17	7	-75	-65	-96	-14	-30	-61	-100	33	-88	-33	-104	-25	-112	-70	-63	-3	-101	-14	-74	-70	-147	-77	-269	-6532	-503	-18145	-149	-28680	-20629	-23953	79	-28013	-24732	-6956	23	-26497	-28647	-3415	23
0.269167	-26	40	87	-63	-108	-33	10	-17	-21	5	-74	-66	-105	-18	-28	-57	-100	29	-91	-33	-107	-25	-101	-70	-67	-1	-102	-14	-76	-73	-152	-78	-254	-6308	-559	-18444	-160	-28102	-19425	-22964	94	-27398	-24538	-6072	12	-26329	-27744	-4628	19
0.270000	-26	39	86	-67	-112	-38	3	-17	-18	6	-74	-65	-99	-17	-30	-61	-103	33	-87	-36	-107	-27	-104	-74	-68	-3	-101	-15	-75	-46	-148	-79	-221	-6092	-645	-18730	-171	-27536	-18277	-21975	77	-26811	-24298	-5391	5	-26211	-26743	-5813	18
0.270833	-29	39	87	-63	-110	-39	10	-17	-18	3	-73	-66	-99	-24	-30	-60	-101	24	-88	-35	-103	-26	-102	-73	-66	-3	-100	-16	-74	-72	-151	-80	-188	-5894	-779	-19008	-168	-26983	-17209	-20964	73	-26268	-24022	-4909	38	-26121	-25701	-6905	10
0.271667	-27	40	85	-61	-109	-35	10	-17	-14	5	-69	-63	-97	-16	-27	-60	-100	50	-86	-32	-103	-24	-98	-72	-63	0	-98	-11	-74	-66	-147	-79	-160	-5709	-938	-19271	-168	-26466	-16259	-20062	92	-25782	-23676	-4616	64	-26046	-24628	-7862	11
0.272500	-26	44	90	-59	-109	-32	9	-16	-15	8	-68	-62	-86	-16	-28	-60	-98	36	-86	-31	-103	-25	-100	-69	-63	1	-97	-12	-74	-70	-146	-76	-131	-5541	-1134	-19526	-178	-25999	-15439	-19162	104	-25372	-23243	-4505	53	-25974	-23541	-8653	8
0.273333	-18	29	89	-61	-108	-34	11	-18	-21	5	-72	-64	-96	-17	-29	-61	-100	32	-88	-33	-104	-26	-100	-70	-67	-5	-100	-14	-73	-87	-151	-77	-111	-5392	-1390	-19775	-184	-25592	-14764	-18316	104	-25045	-22701	-4553	39	-25877	-22480	-9239	12
0.274167	-29	37	86	-61	-109	-35	11	-19	-21	1	-73	-64	-100	-18	-46	-63	-99	33	-113	-33	-104	-22	-98	-72	-64	1	-99	-12	-73	-69	-150	-77	-103	-5251	-1661	-20035	-183	-25249	-14227	-17514	145	-24784	-22036	-4738	39	-25738	-21466	-9594	11
0.275000	-25	49	87	-60	-109	-27	13	-17	-18	4	-73	-63	-97	-14	-28	-58	-100	36	-86	-32	-107	-22	-98	-69	-64	-1	-101	-16	-75	-68	-147	-77	-97	-5121	-1958	-20251	-187	-24966	-13821	-16767	157	-24608	-21263	-5033	41	-25538	-20520	-9731	-7
0.275833	-26	41	86	-62	-110	-35	15	-17	-17	5	-73	-63	-96	-18	-31	-60	-107	29	-92	-32	-105	-23	-98	-70	-62	-4	-100	-11	-73	-70	-149	-77	-95	-5007	-2274	-20488	-189	-24749	-13535	-16071	143	-24481	-20374	-5402	45	-25272	-19660	-9663	-11
0.276667	-28	38	87	-62	-109	-32	11	-17	-23	5	-72	-66	-99	-17	-29	-61	-100	34	-86	-33	-104	-23	-99	-70	-69	-1	-101	-14	-73	-73	-149	-75	-92	-4890	-2605	-20730	-201	-24584	-13348	-15430	136	-24409	-19394	-5821	59	-24936	-18904	-9396	-3
0.277500	-27	42	87	-63	-110	-35	17	-16	-11	2	-70	-39	-95	-16	-27	-58	-98	36	-84	-35	-109	-25	-97	-70	-63	-4	-100	-11	-70	-70	-147	-80	-98	-4776	-2935	-20976	-182	-24468	-13235	-14834	151	-24353	-18338	-6258	88	-24519	-18252	-8973	4
0.278333	-26	46	90	-58	-108	-32	16	-16	-15	6	-70	-63	-95	-16	-31	-57	-97	35	-82	-31	-101	-19	-97	-68	-64	0	-102	-13	-73	-70	-150	-75	-96	-4664	-3261	-21235	-147	-24387	-13169	-14274	154	-24295	-17228	-6691	96	-24039	-17710	-8438	-5
0.279167	-25	42	90	-58	-110	-34	15	-11	-17	6	-70	-62	-93	-17	-23	-57	-99	34	-83	-32	-104	-22	-98	-67	-62	1	-98	-12	-72	-67	-146	-75	-103	-4547	-3570	-21509	-147	-24322	-13121	-13746	140	-24202	-16097	-7094	90	-23507	-17274	-7849	-7
0.280000	-22	46	91	-57	-105	-30	17	-11	-15	8	-69	-61	-94	-15	-28	-56	-97	36	-83	-29	-103	-19	-96	-66	-62	0	-96	-14	-70	-67	-148	-69	-117	-4426	-3857	-21796	-134	-24265	-13059	-13259	144	-24063	-14982	-7464	84	-22933	-16945	-7265	7
0.280833	-26	47	92	-58	-108	-32	15	-13	-19	0	-67	-61	-94	-16	-22	-61	-96	36	-82	-31	-102	-21	-98	-69	-63	0	-96	-11	-67	-67	-146	-74	-122	-4297	-4117	-22106	-99	-24202	-12961	-12806	119	-23862	-13917	-7795	87	-22350	-16693	-6747	-6
0.281667	-27	41	86	-58	-109	-34	15	-13	-18	2	-74	-64	-98	-19	-32	-65	-101	28	-93	-40	-107	-23	-105	-72	-67	-5	-99	-16	-79	-74	-151	-79	-130	-4167	-4356	-22447	-92	-24129	-12807	-12380	111	-23589	-12957	-8099	63	-21782	-16515	-6356	-28
0.282500	-30	37	82	-63	-115	-39	8	-34	-23	1	-76	-68	-101	-24	-32	-62	-103	29	-88	-38	-110	-25	-102	-73	-68	-7	-100	-15	-76	-72	-149	-76	-126	-4026	-4554	-22806	-82	-24021	-12569	-11998	114	-23237	-12044	-8378	55	-21240	-16377	-6145	-8
0.283333	-28	40	90	-59	-110	-34	13	-15	-19	4	-75	-67	-96	-21	-28	-61	-99	29	-87	-33	-101	-23	-86	-72	-66	-5	-100	-29	-73	-72	-147	-77	-120	-3875	-4713	-23182	-65	-23880	-12239	-11657	97	-22796	-11272	-8665	56	-20760	-16259	-6176	2
0.284167	-30	43	88	-60	-109	-34	13	-15	-17	4	-52	-64	-96	-17	-18	-61	-98	30	-85	-33	-105	-23	-100	-70	-63	-1	-101	-15	-75	-70	-147	-73	-107	-3718	-4845	-23590	-58	-23742	-11817	-11378	78	-22302	-10642	-8998	42	-20365	-16148	-6484	-1
0.285000	-29	57	88	-59	-108	-32	13	-12	-18	7	-70	-63	-98	-16	-28	-57	-100	34	-86	-34	-102	-21	-99	-66	-63	9	-100	-14	-74	-84	-145	-73	-102	-3566	-4937	-24021	-50	-23508	-11297	-11168	60	-21762	-10158	-9384	33	-20075	-16019	-7105	-17
0.285833	-24	41	88	-56	-108	-30	13	-13	-18	5	-72	-64	-96	-14	-27	-56	-99	54	-81	-30	-102	-22	-98	-66	-65	1	-98	-14	-70	-68	-144	-73	-88	-3415	-5005	-24476	-60	-23280	-10680	-11047	44	-21195	-9822	-9884	19	-19902	-15860	-8050	-3
0.286667	-24	42	93	-59	-107	-31	13	-10	-16	5	-69	-63	-92	-16	-28	-57	-99	35	-81	-33	-104	-22	-98	-65	-61	2	-97	-12	-72	-68	-143	-74	-77	-3270	-5050	-24958	-66	-23040	-10003	-11025	20	-20634	-9620	-10513	7	-19856	-15649	-9324	-1
0.287500	-25	44	91	-56	-128	-31	15	-10	-5	3	-70	-66	-96	-15	-27	-58	-98	36	-83	-31	-100	-21	-96	-66	-61	2	-99	-12	-73	-70	-147	-70	-96	-3136	-5081	-25459	-57	-22790	-9257	-11124	10	-20103	-9543	-11292	0	-19935	-15387	-10920	-22
0.288333	-25	43	90	-58	-107	-33	13	-12	-16	7	-70	-63	-95	-14	-26	-58	-96	36	-83	-33	-101	-22	-100	-63	-62	0	-111	-13	-69	-69	-148	-75	-73	-3011	-5107	-25947	-55	-22555	-8463	-11350	33	-19623	-9568	-12255	7	-20132	-15065	-12788	-24
0.289167	-26	43	87	-58	-109	-34	9	-13	-17	6	-75	-66	-107	-21	-32	-60	-100	33	-75	-35	-105	-24	-99	-68	-64	0	-99	-14	-76	-72	-148	-77	-63	-2897	-5131	-26448	-29	-22329	-7646	-11721	71	-19215	-9669	-13407	29	-20433	-14690	-14882	-22
0.290000	-28	36	85	-61	-103	-38	6	-16	-30	5	-76	-68	-99	-19	-30	-59	-103	32	-88	-35	-108	-27	-104	-72	-68	-6	-102	-18	-79	-76	-150	-79	-52	-2799	-5168	-26944	-17	-22144	-6820	-12246	71	-18898	-9813	-14732	-22	-20819	-14262	-17150	-29
0.290833	-31	34	84	-61	-112	-39	5	-17	-24	0	-60	-67	-99	-17	-29	-65	-107	32	-86	-33	-107	-24	-103	-70	-65	0	-101	-17	-77	-73	-151	-81	-48	-2709	-5209	-27420	-17	-21994	-6006	-12918	73	-18674	-9967	-16217	-56	-21263	-13798	-19507	-28
0.291667	-27	39	84	-61	-111	-35	9	-17	-19	5	-75	-63	-96	-13	-29	-60	-99	33	-85	-40	-104	-22	-101	-63	-65	-1	-100	-13	-72	-70	-147	-76	-50	-2629	-5272	-27868	-4	-21895	-5226	-13748	77	-18551	-10100	-17840	-69	-21733	-13303	-21898	-14
0.292500	-30	42	89	-56	-108	-32	13	-14	-17	7	-68	-61	-94	-12	-27	-61	-100	35	-83	-29	-104	-19	-99	-66	-61	1	-98	-12	-69	-65	-144	-80	-47	-2566	-5361	-28283	1	-21851	-4492	-14712	51	-18525	-10178	-19578	-84	-22217	-12796	-24267	-17
0.293333	-26	42	89	-58	-105	-31	15	-14	-17	5	-72	-63	-97	-12	-26	-57	-99	53	-82	-30	-115	-18	-98	-66	-70	0	-98	-13	-73	-70	-145	-76	-52	-2515	-5459	-28661	-1	-21867	-3814	-15812	29	-18596	-10187	-21403	-99	-22684	-12284	-26518	-6
0.294167	-25	41	89	-60	-104	-30	12	-25	-19	9	-69	-64	-103	-11	-26	-57	-97	36	-85	-30	-100	-18	-96	-65	-61	-1	-97	-11	-67	-69	-146	-81	-63	-2485	-5578	-28980	0	-21930	-3187	-17029	21	-18748	-10087	-23246	-105	-23099	-11792	-28579	-3
0.295000	-23	41	88	-58	-105	-31	13	-14	-17	6	-76	-66	-95	-13	-27	-57	-96	36	-83	-29	-102	-19	-103	-65	-63	0	-100	-12	-69	-70	-144	-72	-74	-2475	-5706	-29238	5	-22045	-2634	-18346	-12	-18971	-9882	-25058	-110	-23450	-11323	-30388	-3
0.295833	-28	42	87	-59	-107	-32	7	-15	-16	9	-72	-63	-93	-11	-27	-57	-98	35	-84	-30	-104	-21	-100	-66	-63	0	-101	-11	-70	-72	-146	-75	-74	-2486	-5830	-29433	-5	-22197	-2136	-19720	-17	-19233	-9553	-26779	-112	-23720	-10893	-31703	-8
0.296667	-26	43	89	-58	-105	-32	13	-14	-15	10	-73	-66	-95	-14	-30	-58	-95	36	-83	-30	-99	-19	-100	-66	-60	1	-98	-13	-74	-73	-146	-73	-81	-2533	-5932	-29553	16	-22365	-1683	-21122	-12	-19523	-9095	-28358	-119	-23893	-10506	-32280	-4
0.297500	-23	37	70	-59	-109	-33	17	-14	-17	8	-70	-64	-93	-15	-31	-58	-98	36	-82	-29	-103	-23	-102	-67	-62	2	-97	-10	-70	-70	-141	-75	-88	-2619	-6005	-29599	30	-22544	-1279	-22516	-28	-19828	-8527	-29742	-101	-23968	-10158	-32527	10
0.298333	-24	44	90	-58	-112	-33	15	-15	-21	7	-72	-66	-100	-16	-30	-59	-100	34	-79	-35	-104	-21	-99	-69	-64	0	-102	-16	-73	-72	-149	-78	-87	-2751	-6036	-29574	35	-22713	-899	-23865	-57	-20129	-7848	-30892	-100	-23950	-9858	-32640	5
0.299167	-26	40	86	-60	-110	-35	12	-18	-35	9	-72	-65	-96	-16	-30	-60	-99	35	-83	-31	-101	-19	-99	-69	-62	1	-97	-12	-69	-68	-146	-74	-88	-2928	-6008	-29462	35	-22856	-533	-25139	-74	-20409	-7067	-31794	-97	-23835	-9595	-32681	10
0.300000	-27	43	92	-55	-105	-29	15	-14	-13	11	-68	-61	-93	-13	-27	-57	-96	39	-81	-30	-85	-18	-98	-66	-49	5	-95	-10	-69	-72	-145	-73	-92	-3157	-5924	-29281	8	-22967	-162	-26304	-70	-20661	-6217	-32333	-90	-23657	-9371	-32713	18
0.300833	-23	45	92	-61	-110	-28	15	-16	-18	6	-64	-64	-95	-13	-26	-56	-97	36	-84	-28	-101	-19	-99	-66	-64	-5	-97	-11	-67	-43	-145	-72	-90	-3439	-5785	-29026	-7	-23034	212	-27335	-64	-20883	-5321	-32553	-69	-23401	-9164	-32710	23
0.301667	-29	41	86	-57	-108	-33	13	-13	-21	9	-73	-64	-96	-18	-25	-60	-103	35	-86	-30	-103	-22	-100	-72	-64	0	-99	-14	-74	-72	-150	-76	-88	-3779	-5591	-28708	-11	-23056	606	-28197	-82	-21042	-4407	-32661	-38	-23124	-8984	-32730	10
0.302500	-26	41	86	-61	-110	-34	13	-14	-23	4	-75	-67	-100	-17	-33	-60	-105	33	-87	-33	-111	-24	-100	-72	-68	5	-100	-17	-73	-75	-148	-77	-86	-4156	-5390	-28325	-21	-23023	1029	-28870	-110	-21211	-3502	-32563	-35	-22819	-8806	-32457	8
0.303333	-28	39	84	-60	-112	-35	13	-16	-21	5	-73	-64	-98	-16	-29	-58	-100	30	-86	-33	-104	-21	-98	-68	-66	-5	-99	-13	-73	-69	-147	-75	-94	-4564	-5171	-27887	-17	-22939	1485	-29347	-104	-21305	-2622	-32151	-23	-22509	-8622	-31731	20
0.304167	-27	37	85	-61	-109	-34	13	-15	-18	6	-73	-67	-101	-18	-31	-58	-98	34	-84	-32	-104	-23	-100	-68	-63	-1	-96	-16	-88	-72	-147	-74	-100	-4990	-4972	-27405	-9	-22830	1974	-29625	-94	-21402	-1792	-31513	-15	-22228	-8429	-30751	21
0.305000	-27	43	87	-59	-111	-33	11	-14	-16	6	-70	-63	-96	-15	-29	-53	-99	43	-80	-32	-108	-24	-97	-68	-63	0	-98	-14	-72	-67	-146	-75	-90	-5420	-4832	-26888	0	-22690	2492	-29696	-101	-21452	-1040	-30678	-40	-21977	-8216	-29653	10
0.305833	-24	40	129	-60	-109	-33	12	-17	-18	7	-70	-66	-99	-18	-31	-57	-100	35	-84	-30	-107	-26	-99	-69	-63	0	-97	-13	-76	-70	-148	-75	-98	-5835	-4780	-26345	18	-22540	3035	-29579	-107	-21513	-385	-29712	-56	-21780	-7976	-28513	18
0.306667	-27	42	91	-59	-109	-39	12	-14	-19	6	-72	-64	-97	-15	-19	-58	-100	35	-84	-31	-111	-26	-101	-72	-66	-1	-99	-18	-75	-72	-148	-77	-98	-6219	-4851	-25795	5	-22382	3585	-29284	-121	-21552	162	-28655	-38	-21641	-7712	-27382	19
0.307500	-29	42	85	-62	-117	-39	11	-16	-18	5	-73	-66	-97	-18	-31	-59	-100	35	-86	-32	-105	-21	-105	-67	-62	0	-115	-15	-73	-72	-147	-76	-87	-6546	-5053	-25247	12	-22258	4140	-28816	-136	-21585	597	-27549	-16	-21558	-7413	-26284	13
0.308333	-26	41	87	-60	-108	-34	13	-19	-17	-9	-76	-66	-98	-16	-38	-60	-102	34	-85	-32	-107	-24	-101	-73	-66	-3	-100	-13	-74	-73	-148	-79	-83	-6810	-5412	-24718	16	-22123	4673	-28208	-170	-21615	922	-26431	12	-21530	-7083	-25269	15
0.309167	-14	41	88	-60	-109	-45	13	-15	-23	5	-73	-66	-98	-16	-31	-61	-103	34	-85	-31	-107	-22	-99	-72	-63	0	-100	-14	-77	-70	-132	-81	-93	-6966	-5926	-24224	25	-22080	5184	-27492	-183	-21638	1138	-25360	18	-21550	-6717	-24343	20
0.310000	-29	40	87	-62	-111	-36	10	-16	-24	4	-76	-66	-101	-18	-31	-58	-107	35	-86	-33	-110	-19	-102	-75	-68	-6	-102	-17	-75	-70	-147	-78	-96	-7079	-6592	-23783	35	-22053	5647	-26668	-172	-21654	1253	-24362	7	-21598	-6331	-23513	26
0.310833	-27	51	86	-62	-112	-32	16	-17	-22	5	-73	-63	-98	-16	-32	-60	-101	33	-88	-30	-107	-26	-101	-69	-64	0	-101	-16	-72	-78	-146	-76	-96	-7066	-7395	-23403	22	-22075	6054	-25781	-179	-21658	1285	-23461	6	-21675	-5915	-22779	26
0.311667	-26	43	86	-59	-109	-33	12	-16	-16	4	-74	-63	-95	-49	-30	-56	-99	35	-85	-30	-102	-21	-101	-69	-66	-3	-101	-13	-74	-69	-146	-58	-79	-6951	-8299	-23102	25	-22114	6389	-24852	-193	-21642	1246	-22677	-3	-21747	-5477	-22125	20
0.312500	-31	40	88	-58	-107	-30	17	-11	-19	11	-68	-60	-98	-14	-28	-57	-103	35	-85	-31	-102	-18	-97	-70	-64	2	-88	-11	-70	-67	-144	-76	-65	-6734	-9281	-22894	29	-22221	6642	-23911	-180	-21590	1150	-22022	-19	-21801	-5028	-21549	22
0.313333	-25	44	92	-56	-107	-30	13	-13	-16	13	-69	-61	-95	-14	-28	-65	-99	38	-81	-27	-104	-21	-97	-65	-62	3	-97	-11	-74	-69	-145	-73	-59	-6428	-10287	-22782	41	-22316	6806	-22978	-164	-21510	1025	-21489	-58	-21821	-4564	-21027	43
0.314167	-22	45	88	-61	-105	-33	16	-14	-16	9	-70	-61	-95	-13	-29	-55	-97	36	-86	-30	-107	-18	-99	-68	-62	-3	-96	-12	-73	-68	-145	-60	-63	-6046	-11280	-22765	56	-22456	6883	-22064	-169	-21383	867	-21071	-85	-21786	-4103	-20542	39
0.315000	-28	42	89	-57	-107	-32	12	-15	-18	7	-74	-63	-99	-19	-9	-58	-103	36	-92	-31	-109	-19	-102	-70	-66	-1	-101	-15	-75	-74	-151	-76	-55	-5602	-12207	-22838	56	-22574	6863	-21190	-204	-21215	712	-20759	-98	-21692	-3651	-20080	39
0.315833	-27	35	88	-63	-116	-35	39	-17	-22	5	-73	-64	-100	-16	-30	-60	-102	34	-87	-34	-108	-23	-99	-68	-64	0	-101	-14	-77	-72	-146	-77	-47	-5108	-13025	-22990	50	-22653	6765	-20364	-216	-20951	578	-20514	-94	-21516	-3204	-19608	43
0.316667	-26	42	88	-59	-109	-31	12	-14	-17	6	-72	-60	-93	3	-29	-59	-99	33	-84	-31	-102	-17	-100	-69	-64	-1	-100	-14	-74	-72	-148	-79	-56	-4588	-13690	-23199	40	-22687	6594	-19593	-232	-20642	471	-20318	-58	-21262	-2783	-19131	37
0.317500	-27	44	90	-59	-107	-31	12	-17	-15	9	-70	-62	-95	-12	-27	-57	-100	35	-84	-35	-103	-19	-115	-69	-65	0	-100	-12	-73	-70	-145	-76	-46	-4061	-14170	-23450	35	-22656	6358	-18886	-219	-20271	408	-20127	-25	-20929	-2384	-18616	51
0.318333	-26	43	88	-57	-107	-31	15	-14	-14	8	-32	-59	-96	-12	-33	-59	-100	34	-85	-30	-104	-18	-98	-67	-63	0	-97	-11	-73	-68	-145	-75	-47	-3554	-14435	-23716	28	-22543	6071	-18241	-190	-19836	386	-19940	-36	-20519	-2023	-18092	55
0.319167	-25	44	92	-56	-107	-30	13	-14	-21	7	-69	-59	-95	-11	-25	-57	-97	39	-82	-31	-101	-15	-98	-68	-66	0	-99	-10	-98	-64	-146	-73	-45	-3073	-14478	-23972	26	-22341	5757	-17657	-162	-19343	412	-19702	-74	-20041	-1705	-17530	58
0.320000	-26	43	89	-55	-107	-28	12	-10	-15	11	-67	-60	-94	-13	-24	-74	-101	37	-83	-29	-101	-16	-98	-65	-63	4	-96	-10	-70	-65	-139	-72	-42	-2636	-14292	-24196	13	-22034	5424	-17118	-187	-18795	490	-19390	-81	-19502	-1427	-16949	59
0.320833	-24	45	89	-57	-105	-26	18	-10	-16	12	-69	-62	-94	-10	-24	-53	-96	40	-81	-27	-103	-16	-97	-64	-63	2	-96	-12	-70	-63	-141	-70	-36	-2257	-13879	-24366	-6	-21628	5090	-16634	-220	-18212	612	-18997	-82	-18921	-1199	-16353	54
0.321667	-22	44	88	-60	-104	-30	16	-8	-19	9	-85	-60	-93	-11	-26	-58	-97	37	-86	-30	-103	-17	-98	-64	-63	0	-100	-12	-72	-67	-147	-73	-31	-1947	-13257	-24474	-11	-21132	4773	-16197	-257	-17603	767	-18503	-100	-18313	-1026	-15761	50
0.322500	-27	40	86	-60	-110	-32	13	-16	-17	4	-72	-67	-99	-16	-30	-59	-100	34	-86	-32	-105	-21	-102	-92	-66	-1	-100	-19	-74	-70	-148	-76	-33	-1685	-12452	-24502	-14	-20525	4490	-15792	-286	-16977	954	-17902	-115	-17686	-901	-15166	56
0.323333	-27	39	85	-61	-113	-34	10	-17	-21	4	-76	-66	-101	-17	-30	-40	-103	33	-88	-34	-111	-23	-104	-69	-66	-1	-101	-16	-79	-70	-147	-77	-41	-1490	-11497	-24451	-30	-19852	4252	-15418	-262	-16362	1163	-17186	-132	-17051	-826	-14599	73
0.324167	-29	37	86	-59	-111	-38	8	-19	-22	3	-75	-65	-99	-19	-30	-60	-105	33	-85	-31	-104	-21	-100	-67	-64	1	-99	-15	-74	-68	-147	-78	-32	-1341	-10427	-24319	-21	-19109	4074	-15058	-236	-15722	1383	-16372	-130	-16423	-793	-14064	68
0.325000	-24	39	88	-57	-108	-33	11	-17	-19	5	-63	-64	-97	-18	-26	-26	-96	38	-83	-28	-104	-22	-101	-67	-64	0	-97	-13	-73	-69	-146	-74	-26	-1235	-9292	-24129	2	-18332	3964	-14714	-222	-15122	1595	-15478	-143	-15820	-801	-13578	68
0.325833	-26	42	122	-59	-111	-32	13	-15	-16	6	-70	-64	-95	-15	-27	-61	-100	37	-84	-31	-105	-19	-99	-66	-79	-1	-99	-12	-70	-40	-146	-74	-24	-1158	-8127	-23895	-3	-17517	3910	-14382	-211	-14555	1797	-14516	-161	-15247	-844	-13148	58
0.326667	-25	42	88	-56	-109	-32	15	-16	-24	5	-87	-61	-97	-43	-25	-58	-99	40	-83	-31	-103	-18	-100	-66	-66	-1	-99	-10	-72	-68	-147	-74	-31	-1086	-6967	-23641	-23	-16738	3922	-14065	-200	-14030	1964	-13526	-169	-14716	-921	-12779	59
0.327500	-27	42	87	-56	-107	-33	16	-12	-16	7	-69	-61	-96	-17	-25	-59	-101	38	-86	-31	-104	-21	-97	-70	-62	0	-98	-13	-70	-65	-147	-74	-32	-1015	-5861	-23392	-34	-15922	3997	-13752	-199	-13546	2095	-12520	-177	-14214	-1018	-12480	61
0.328333	-24	43	88	-57	-107	-33	36	-14	-17	4	-72	-60	-95	-18	-26	-60	-102	37	-85	-31	-104	-22	-99	-67	-65	0	-99	-14	-76	-68	-149	-75	-32	-929	-4838	-23165	-38	-15182	4122	-13451	-221	-13113	2181	-11536	-173	-13757	-1135	-12250	64
0.329167	-28	44	88	-59	-108	-35	13	-17	-18	4	-72	-62	-97	-18	-28	-62	-99	37	-86	-34	-107	-22	-101	-67	-66	0	-97	-12	-73	-72	-146	-73	-35	-811	-3918	-22993	-38	-14506	4292	-13156	-228	-12724	2216	-10601	-182	-13338	-1255	-12082	62
0.330000	-28	40	89	-57	-112	-35	13	-15	-17	3	-73	-65	-99	-18	-28	-60	-98	41	-84	-34	-104	-30	-100	-68	-64	0	-102	-14	-75	-72	-148	-76	-31	-660	-3122	-22892	-47	-13908	4487	-12870	-213	-12398	2202	-9745	-203	-12961	-1387	-11974	63
0.330833	-21	35	86	-63	-113	-41	11	-16	-19	1	-73	-62	-96	-17	-28	-62	-102	35	-85	-35	-97	-24	-99	-72	-65	-3	-100	-12	-74	-72	-149	-79	-19	-459	-2467	-22876	-69	-13380	4696	-12600	-214	-12063	2122	-8995	-190	-12613	-1512	-11901	62
0.331667	-25	40	86	-59	-109	-35	9	-16	-18	3	-69	-64	-98	-18	-29	-62	-101	33	-88	-33	-104	-24	-100	-68	-66	-3	-103	-13	-76	-70	-149	-72	-8	-212	-1946	-22961	-59	-12951	4914	-12342	-202	-11781	1990	-8365	-164	-12291	-1633	-11900	50
0.332500	-29	40	87	-58	-109	-38	9	-18	-24	4	-73	-62	-96	-18	-28	-62	-99	37	-85	-33	-103	-25	-97	-88	-63	0	-97	-10	-72	-68	-149	-74	-8	86	-1562	-23140	-36	-12618	5116	-12104	-185	-11514	1809	-7876	-191	-11993	-1747	-11910	64
0.333333	-25	43	90	-57	-107	-30	16	-10	-14	7	-68	-56	-93	-12	-27	-59	-101	34	-83	-31	-102	-22	-95	-67	-64	2	-96	-11	-73	-70	-146	-74	-3	417	-1309	-23420	-30	-12377	5288	-11891	-181	-11265	1574	-7539	-237	-11710	-1856	-11953	69
0.334167	-31	42	89	-62	-110	-32	15	-17	-22	4	-73	-63	-95	-14	-27	-57	-99	35	-85	-33	-105	-21	-99	-69	-67	-7	-124	-10	-73	-66	-146	-72	8	787	-1169	-23788	8	-12213	5416	-11709	-165	-11009	1298	-7350	-245	-11443	-1960	-12004	62
0.335000	-28	38	87	-58	-107	-32	13	-13	-19	5	-74	-59	-95	-16	-28	-60	-100	35	-88	-32	-104	-21	-96	-67	-63	-1	-101	-12	-74	-67	-146	-76	11	1175	-1131	-24208	35	-12123	5492	-11539	-185	-10753	985	-7308	-224	-11185	-2060	-12054	43
0.335833	-25	42	84	-59	-109	-31	13	-15	-19	4	-75	-63	-97	-14	-28	-59	-100	34	-84	-32	-107	-24	-97	-68	-64	-1	-96	-15	-74	-72	-146	-73	19	1578	-1161	-24706	46	-12095	5502	-11447	-168	-10480	644	-7400	-184	-10929	-2160	-12104	47
0.336667	-26	44	88	-63	-110	-35	16	-14	-18	0	-67	-62	-97	-9	-28	-59	-100	33	-86	-34	-110	-23	-98	-66	-62	-5	-97	-14	-73	-67	-145	-74	28	1982	-1253	-25217	45	-12112	5443	-11380	-124	-10196	283	-7606	-126	-10675	-2265	-12146	44
0.337500	-24	42	87	-59	-109	-29	13	-13	-17	5	-73	-62	-95	-16	-30	-57	-93	36	-93	-30	-103	-23	-97	-63	-63	-1	-96	-13	-72	-72	-148	-73	27	2371	-1383	-25720	38	-12147	5312	-11363	-100	-9900	-88	-7909	-115	-10429	-2383	-12171	42
0.338333	-26	43	90	-60	-111	-31	15	-13	-15	5	-70	-61	-95	-14	-28	-55	-97	35	-81	-33	-104	-22	-97	-66	-60	2	-96	-11	-74	-70	-144	-74	16	2730	-1534	-26200	18	-12193	5104	-11398	-109	-9592	-476	-8295	-142	-10174	-2511	-12185	42
0.339167	-19	46	89	-58	-110	-29	15	-14	-16	9	-70	-61	-95	-15	-28	-57	-98	33	-82	-32	-101	-21	-95	-60	-60	0	-97	-14	-77	-68	-146	-76	22	3053	-1692	-26624	7	-12236	4826	-11489	-107	-9279	-868	-8733	-144	-9924	-2661	-12187	35
0.340000	-25	42	91	-57	-105	-29	13	-18	-17	7	-69	-61	-96	-15	-31	-60	-97	38	-80	-31	-104	-23	-102	-69	-63	-1	-98	-13	-73	-73	-146	-75	12	3328	-1837	-26975	26	-12263	4478	-11640	-98	-8964	-1257	-9196	-160	-9680	-2837	-12173	46
0.340833	-28	38	84	-62	-109	-32	15	-15	-18	7	-72	-63	-94	-14	-27	-60	-99	33	-84	-29	-105	-24	-100	-65	-60	0	-116	-12	-67	-68	-143	-75	-6	3549	-1965	-27232	53	-12250	4057	-11847	-114	-8648	-1637	-9659	-159	-9440	-3040	-12148	47
0.341667	-27	43	89	-58	-108	-34	12	-17	-17	5	-67	-61	-97	-14	-29	-59	-99	34	-83	-32	-104	-23	-100	-72	-66	-4	-98	-13	-74	-60	-150	-78	-23	3745	-2064	-27383	58	-12206	3581	-12120	-143	-8357	-2014	-10107	-139	-9215	-3274	-12117	37
0.342500	-27	39	86	-62	-110	-34	12	-16	-18	2	-73	-65	-99	-16	-29	-59	-102	37	-87	-35	-110	-24	-104	-68	-68	-4	-99	-16	-77	-72	-150	-78	-23	3815	-2132	-27425	72	-12112	3066	-12446	-134	-8085	-2373	-10519	-122	-8994	-3537	-12081	28
0.343333	-27	44	85	-61	-110	-32	13	-14	-19	3	-78	-64	-97	-17	-29	-57	-102	34	-84	-33	-105	-21	-98	-68	-67	-1	-99	-15	-76	-72	-147	-75	-34	3854	-2158	-27342	67	-11971	2520	-12828	-92	-7838	-2719	-10883	-119	-8785	-3827	-12040	26
0.344167	-27	44	87	-60	-111	-33	15	-16	-18	8	-72	-64	-97	-16	-26	-58	-97	34	-84	-34	-109	-24	-101	-70	-64	0	-98	-14	-79	-72	-145	-74	-42	3844	-2153	-27146	52	-11792	1950	-13256	-59	-7628	-3052	-11196	-112	-8594	-4138	-11995	25
0.345000	-28	44	89	-59	-108	-30	16	-14	-17	6	-69	-70	-96	-14	-24	-48	-99	38	-82	-31	-102	-21	-97	-67	-62	0	-98	-12	-73	-73	-149	-75	-53	3757	-2108	-26843	67	-11573	1366	-13729	-52	-7465	-3370	-11447	-97	-8434	-4474	-11947	26
0.345833	-23	44	87	-58	-109	-32	12	-14	-18	7	-70	-62	-95	-13	-25	-56	-98	38	-81	-29	-101	-22	-99	-69	-63	1	-98	-10	-75	-69	-145	-75	-70	3663	-2032	-26448	53	-11306	783	-14240	-56	-7342	-3672	-11640	-78	-8291	-4820	-11897	27
0.346667	-24	43	89	-58	-110	-30	26	-12	-16	-4	-67	-63	-95	-13	-25	-57	-100	36	-82	-30	-109	-17	-97	-68	-62	0	-99	-13	-70	-68	-145	-81	-73	3513	-1936	-25971	35	-11017	212	-14776	-77	-7264	-3960	-11780	-78	-8176	-5177	-11841	24
0.347500	-26	42	88	-58	-108	-32	15	-15	-18	5	-69	-61	-96	-14	-26	-57	-96	35	-81	-33	-107	-18	-115	-69	-68	-3	-98	-12	-74	-67	-147	-75	-76	3333	-1801	-25443	29	-10713	-337	-15332	-118	-7231	-4228	-11873	-93	-8088	-5536	-11779	15
0.348333	-27	40	86	-58	-112	-39	15	-15	-17	5	-73	-39	-98	-14	-31	-60	-104	33	-86	-34	-107	-21	-101	-70	-65	-3	-102	-15	-78	-72	-144	-80	-138	3128	-1657	-24880	27	-10399	-855	-15892	-151	-7242	-4478	-11947	-76	-8028	-5896	-11717	3
0.349167	-32	36	85	-60	-112	-35	10	-19	-28	2	-74	-67	-102	-15	-30	-59	-103	33	-85	-33	-108	-19	-100	-70	-69	-3	-96	-15	-75	-70	-147	-78	-93	2923	-1488	-24297	13	-10082	-1340	-16445	-167	-7280	-4708	-11996	-109	-7988	-6229	-11637	-1
0.350000	-26	37	85	-61	-110	-32	12	-13	-18	4	-74	-65	-93	-14	-47	-57	-101	34	-88	-34	-107	-23	-100	-70	-65	-4	-105	-15	-75	-68	-148	-76	-96	2711	-1310	-23721	0	-9771	-1790	-16981	-156	-7348	-4920	-12035	-112	-7972	-6546	-11552	-9
0.350833	-27	55	87	-60	-110	-32	11	-15	-21	4	-74	-66	-99	-15	-29	-60	-101	33	-84	-30	-107	-21	-101	-70	-67	-1	-99	-15	-77	-69	-149	-77	-98	2510	-1118	-23161	-14	-9467	-2191	-17494	-144	-7427	-5105	-12086	-117	-7980	-6838	-11453	-3
0.351667	-25	41	88	-79	-109	-33	10	3	-18	4	-69	-60	-96	-14	-26	-58	-103	34	-84	-31	-109	-24	-99	-67	-64	-1	-99	-14	-72	-73	-146	-74	-87	2325	-923	-22644	-30	-9182	-2546	-17959	-156	-7517	-5268	-12155	-146	-7993	-7088	-11345	-6
0.352500	-23	45	90	-57	-107	-30	16	-9	-16	7	-70	-61	-97	-12	-27	-56	-99	36	-87	-28	-103	-17	-92	-66	-66	0	-98	-9	-70	-66	-146	-74	-95	2154	-724	-22178	-26	-8911	-2856	-18378	-155	-7608	-5390	-12259	-142	-8026	-7308	-11230	3
0.353333	-24	42	92	-53	-104	-30	8	-12	-16	8	-67	-47	-94	-10	-25	-56	-97	38	-80	-29	-101	-17	-98	-66	-61	0	-97	-10	-68	-66	-147	-72	-102	2009	-530	-21783	-11	-8672	-3126	-18743	-115	-7691	-5524	-12407	-141	-8065	-7489	-11100	-5
0.354167	-24	43	91	-58	-104	-31	13	-10	-16	8	-67	-61	-96	-12	-25	-56	-97	37	-82	-29	-103	-18	-96	-55	-59	2	-93	-13	-70	-67	-145	-73	-107	1888	-344	-21459	-23	-8447	-3352	-19040	-100	-7752	-5620	-12599	-137	-8105	-7637	-10969	-12
0.355000	-25	43	89	-56	-104	-31	11	-13	-17	3	-72	-60	-94	-16	-26	-56	-97	34	-83	-30	-103	-21	-96	-69	-67	-4	-100	-11	-70	-67	-145	-73	-112	1799	-167	-21209	-40	-8245	-3550	-19277	-75	-7794	-5690	-12838	-118	-8141	-7730	-10841	-11
0.355833	-17	38	88	-57	-107	-31	12	-12	-16	5	-70	-62	-93	-15	-29	-59	-100	32	-83	-31	-103	-23	-99	-68	-64	5	-98	-12	-74	-69	-147	-76	-112	1733	9	-21036	-31	-8066	-3708	-19436	-62	-7799	-5730	-13118	-134	-8162	-7792	-10718	-8
0.356667	-24	39	87	-61	-109	-34	15	-12	-19	3	-74	-66	-96	-15	-30	-62	-101	30	-87	-36	-102	-24	-102	-73	-65	-5	-103	-15	-76	-73	-149	-77	-99	1691	167	-20934	-44	-7898	-3842	-19523	-79	-7780	-5753	-13439	-145	-8193	-7823	-10609	-5
0.357500	-27	37	88	-63	-110	-36	10	-17	-24	2	-75	-66	-95	-15	-17	-63	-102	41	-86	-59	-104	-24	-99	-73	-64	-5	-99	-11	-73	-67	-149	-77	-92	1679	309	-20897	-66	-7746	-3945	-19534	-78	-7717	-5747	-13780	-136	-8188	-7816	-10513	1
0.358333	-26	40	79	-59	-109	-33	10	-11	-16	3	-73	-65	-97	-21	-30	-59	-97	32	-84	-31	-107	-22	-99	-69	-63	-4	-100	-14	-76	-73	-149	-76	-121	1681	425	-20921	-80	-7603	-4030	-19478	-97	-7627	-5735	-14149	-139	-8165	-7791	-10444	-1
0.359167	-26	43	90	-59	-107	-34	13	-12	-19	5	-72	-62	-94	-13	-27	-59	-97	35	-82	-31	-102	-19	-100	-68	-64	-3	-121	-12	-72	-69	-150	-75	-98	1700	518	-20993	-77	-7472	-4098	-19354	-104	-7502	-5702	-14521	-148	-8121	-7741	-10403	-23
0.360000	-24	43	92	-56	-107	-32	13	-10	-15	6	-70	-57	-96	-15	-28	-59	-98	35	-74	-29	-100	-21	-98	-67	-63	-1	-96	-11	-73	-67	-143	-77	-103	1728	585	-21108	-67	-7344	-4154	-19168	-101	-7352	-5658	-14886	-159	-8048	-7678	-10394	-29
0.360833	-18	41	95	-56	-108	-30	15	-13	-17	4	-69	-63	-94	-12	-26	-56	-96	36	-76	-29	-102	-18	-97	-68	-60	-4	-98	-10	-70	-68	-143	-74	-92	1757	620	-21261	-67	-7223	-4193	-18926	-102	-7186	-5618	-15227	-179	-7954	-7625	-10425	-27
0.361667	-27	41	91	-56	-105	-30	13	-13	-17	7	-72	-63	-96	-13	-26	-61	-101	32	-84	-31	-103	-22	-100	-70	-63	0	-98	-13	-73	-70	-145	-77	-88	1793	624	-21437	-73	-7114	-4226	-18648	-91	-6998	-5557	-15544	-204	-7843	-7543	-10501	-25
0.362500	-25	40	85	-60	-109	-35	11	-14	-19	3	-77	-66	-99	-17	-43	-62	-98	33	-87	-33	-103	-24	-99	-73	-65	-6	-103	-14	-74	-70	-149	-76	-83	1816	595	-21620	-79	-7006	-4248	-18333	-84	-6795	-5502	-15811	-207	-7704	-7476	-10611	-22
0.363333	-26	41	89	-61	-109	-34	13	-14	-44	3	-49	-66	-95	-15	-29	-60	-98	34	-83	-35	-105	-24	-99	-67	-61	0	-101	-13	-73	-70	-154	-76	-84	1836	545	-21812	-77	-6908	-4259	-17987	-93	-6605	-5449	-16022	-201	-7544	-7417	-10763	-13
0.364167	-25	42	89	-58	-109	-33	12	-13	-18	5	-73	-64	-101	-19	-30	-57	-100	33	-84	-33	-104	-22	-84	-73	-68	-1	-101	-14	-74	-72	-149	-77	-91	1844	463	-22003	-78	-6816	-4262	-17625	-94	-6413	-5401	-16167	-169	-7377	-7372	-10949	-15
0.365000	-24	40	89	-58	-110	-33	10	-15	-5	2	-74	-65	-94	-19	-32	-58	-104	32	-85	-34	-108	-25	-102	-73	-66	-4	-102	-12	-73	-70	-149	-76	-99	1834	361	-22195	-82	-6749	-4262	-17253	-103	-6233	-5358	-16247	-129	-7194	-7339	-11175	-34
0.365833	-27	37	86	-59	-108	-35	8	-17	-21	4	-76	-67	-98	-18	-32	-61	-101	33	-85	-32	-103	-22	-100	-74	-47	0	-100	-13	-73	-72	-147	-79	-85	1815	237	-22374	-81	-6671	-4241	-16870	-98	-6063	-5323	-16254	-87	-7010	-7318	-11420	-30
0.366667	-22	44	87	-57	-95	-33	12	-12	-17	7	-72	-64	-94	-12	-28	-57	-98	32	-83	-31	-102	-21	-99	-68	-65	-3	-99	-8	-73	-68	-146	-83	-72	1777	90	-22549	-66	-6618	-4214	-16503	-95	-5915	-5297	-16190	-60	-6809	-7313	-11689	-22
0.367500	-26	42	89	-57	-107	-32	12	-15	-18	5	-72	-65	-95	-16	-31	-62	-103	33	-84	-39	-105	-23	-98	-68	-65	-1	-99	-11	-78	-70	-147	-76	-72	1720	-55	-22720	-65	-6583	-4174	-16135	-76	-5789	-5280	-16057	-69	-6621	-7322	-11967	-15
0.368333	-26	42	91	-60	-108	-32	10	-17	-18	4	-76	-64	-95	-17	-31	-58	-98	33	-83	-33	-104	-22	-99	-68	-68	-5	-103	-11	-75	-72	-147	-77	-68	1649	-181	-22884	-92	-6569	-4123	-15799	-52	-5691	-5276	-15875	-85	-6438	-7343	-12259	-14
0.369167	-25	37	86	-61	-107	-32	12	-15	-22	5	-74	-65	-99	-17	-32	-62	-101	32	-96	-36	-107	-23	-101	-72	-53	-3	-99	-11	-73	-72	-151	-77	-68	1572	-354	-23044	-114	-6578	-4057	-15473	-28	-5614	-5270	-15628	-87	-6275	-7370	-12549	-26
0.370000	-27	41	86	-59	-110	-35	11	-15	-21	4	-63	-68	-98	-17	-9	-35	-98	34	-85	-34	-107	-22	-101	-70	-65	-3	-102	-16	-74	-73	-147	-78	-66	1485	-483	-23195	-87	-6601	-3975	-15184	6	-5563	-5279	-15341	-96	-6122	-7406	-12839	-22
0.370833	-28	38	84	-63	-110	-35	9	-15	-18	4	-74	-66	-97	-16	-30	-60	-100	30	-90	-31	-105	-24	-104	-64	-67	-3	-99	-12	-75	-73	-148	-77	-58	1395	-613	-23359	-76	-6643	-3877	-14894	7	-5529	-5279	-15018	-107	-5987	-7442	-13117	-6
0.371667	-25	40	112	-59	-109	-31	12	-14	-15	6	-72	-66	-97	-14	-32	-59	-97	36	-84	-31	-102	-18	-98	-69	-62	0	-108	-9	-74	-70	-147	-76	-55	1302	-710	-23524	-53	-6699	-3762	-14635	-48	-5517	-5279	-14673	-104	-5873	-7469	-13390	-1
0.372500	-21	44	87	-59	-109	-31	11	-13	-19	6	-68	-62	-96	-13	-26	-58	-99	35	-84	-25	-102	-19	-98	-72	-64	0	-98	-10	-69	-68	-147	-74	-65	1211	-781	-23697	-25	-6776	-3636	-14413	-79	-5521	-5297	-14320	-97	-5784	-7493	-13659	-22
0.373333	-24	44	80	-59	-107	-30	16	-11	-16	7	-72	-64	-94	-14	-29	-60	-100	33	-85	-30	-104	-22	-99	-70	-63	0	-100	-12	-78	-73	-148	-76	-81	1125	-823	-23886	-13	-6870	-3489	-14199	-62	-5543	-5278	-13969	-86	-5727	-7506	-13904	-32
0.374167	-26	42	87	-61	-111	-35	8	-15	-24	6	-75	-65	-101	-14	-32	-61	-105	35	-84	-34	-107	-17	-100	-68	-60	0	-101	-14	-70	-67	-148	-74	-88	1051	-832	-24085	24	-6973	-3331	-14008	-47	-5573	-5266	-13631	-56	-5683	-7504	-14145	-15
0.375000	-28	43	86	-59	-111	-33	12	-12	-19	4	-75	-62	-117	-11	-29	-59	-102	34	-87	-32	-108	-22	-101	-68	-65	0	-104	-14	-73	-61	-144	-74	-82	982	-806	-24302	55	-7084	-3163	-13839	-61	-5605	-5244	-13306	-74	-5666	-7485	-14372	-13
0.375833	-25	45	88	-60	-108	-30	12	-14	-17	5	-72	-65	-98	-12	-26	-59	-98	43	-83	-31	-105	-18	-98	-75	-63	0	-102	-15	-73	-68	-145	-75	-66	935	-740	-24531	59	-7203	-2987	-13683	-72	-5643	-5211	-13018	-98	-5667	-7449	-14593	-13
0.376667	-27	43	90	-61	-110	-30	8	-15	-22	8	-72	-62	-96	-13	-28	-61	-100	37	-86	-32	-104	-21	-100	-68	-63	-1	-98	-11	-61	-68	-147	-74	-66	893	-654	-24774	51	-7320	-2805	-13539	-93	-5680	-5168	-12753	-85	-5695	-7394	-14802	-11
0.377500	-25	43	87	-59	-109	-30	13	-12	-17	8	-72	-65	-100	-14	-29	-57	-99	39	-84	-32	-105	-18	-99	-66	-64	1	-99	-13	-73	-68	-148	-73	-61	864	-535	-25030	57	-7439	-2617	-13417	-109	-5715	-5117	-12530	-65	-5737	-7321	-15001	-9
0.378333	-26	45	90	-74	-110	-31	7	-13	-17	7	-69	-63	-96	-10	-27	-57	-103	35	-83	-29	-104	-17	-99	-68	-66	1	-100	-12	-75	-67	-147	-73	-51	843	-390	-25287	53	-7545	-2440	-13291	-135	-5743	-5054	-12346	-66	-5791	-7235	-15187	0
0.379167	-22	44	90	-57	-105	-28	13	-12	-15	10	-68	-59	-94	-11	-28	-58	-100	38	-83	-28	-90	-19	-98	-65	-57	0	-98	-10	-74	-65	-147	-76	-52	835	-231	-25550	56	-7644	-2266	-13173	-210	-5770	-4983	-12206	-73	-5858	-7136	-15368	-8
0.380000	-22	44	91	-60	-104	-28	12	-11	-15	9	-61	-62	-92	-8	-24	-55	-97	40	-82	-29	-103	-16	-96	-66	-62	1	-100	-12	-69	-64	-145	-70	-45	830	-61	-25805	67	-7732	-2105	-13065	-229	-5795	-4914	-12100	-39	-5934	-7022	-15532	-7
0.380833	-23	43	90	-58	-104	-28	15	-12	-17	9	-67	-62	-95	-11	-24	-56	-98	28	-83	-29	-107	-16	-96	-67	-62	2	-98	-12	-74	-65	-146	-72	-43	827	111	-26057	56	-7816	-1961	-12967	-213	-5812	-4836	-12034	-8	-6019	-6904	-15682	-1
0.381667	-25	41	90	-60	-108	-49	11	-16	-17	5	-72	-64	-97	-15	-30	-61	-100	34	-85	-32	-109	-24	-102	-68	-69	-6	-103	-21	-78	-73	-151	-76	-46	816	280	-26297	43	-7889	-1839	-12881	-241	-5829	-4765	-12010	-23	-6108	-6791	-15826	-21
0.382500	-29	36	82	-68	-112	-36	7	-21	-21	2	-76	-67	-100	-12	-32	-61	-105	30	-91	-33	-107	-25	-102	-69	-66	-4	-103	-16	-75	-70	-150	-74	-43	803	441	-26508	36	-7941	-1732	-12781	-197	-5837	-4685	-11999	-34	-6191	-6667	-15931	-21
0.383333	-26	40	85	-63	-110	-33	9	-17	-8	6	-73	-67	-98	-14	-31	-59	-100	34	-84	-31	-105	-22	-102	-72	-66	0	-101	-15	-77	-69	-154	-77	-32	782	590	-26680	18	-7984	-1653	-12709	-151	-5844	-4611	-12014	-49	-6287	-6550	-16017	-10
0.384167	-26	39	86	-63	-112	-36	9	-16	-21	7	-73	-64	-98	-14	-30	-58	-103	36	-87	-39	-111	-24	-100	-67	-66	-3	-101	-15	-73	-67	-148	-75	-34	748	704	-26818	-26	-8011	-1595	-12638	-143	-5854	-4537	-12044	-100	-6370	-6431	-16068	0
0.385000	-26	40	87	-59	-110	-33	10	-16	-19	6	-79	-63	-96	-14	-31	-59	-101	35	-85	-31	-104	-22	-99	-67	-65	-1	-98	-13	-58	-68	-151	-77	-41	697	797	-26907	-24	-8034	-1556	-12574	-116	-5861	-4464	-12090	-126	-6456	-6322	-16086	-1
0.385833	-25	43	88	-62	-105	-33	10	-16	-17	6	-72	-64	-99	-13	-30	-55	-97	17	-83	-34	-104	-8	-100	-69	-66	-1	-102	-15	-72	-68	-149	-74	-36	635	851	-26941	-21	-8050	-1539	-12519	-95	-5875	-4393	-12138	-119	-6552	-6212	-16063	1
0.386667	-26	39	85	-58	-108	-33	13	-15	-14	6	-72	-64	-97	-12	-29	-57	-100	33	-86	-28	-102	-19	-98	-66	-65	0	-101	-13	-75	-66	-146	-75	-40	545	873	-26918	-14	-8062	-1541	-12477	-111	-5884	-4323	-12192	-116	-6630	-6112	-16004	-5
0.387500	-25	40	88	-60	-112	-33	13	-14	-19	5	-73	-62	-95	-14	-28	-63	-100	38	-83	-29	-104	-21	-98	-68	-64	-1	-101	-12	-72	-67	-149	-75	-46	441	859	-26836	-14	-8083	-1558	-12442	-114	-5903	-4246	-12241	-80	-6721	-6012	-15895	-8
0.388333	-24	40	87	-58	-108	-35	13	-13	-18	6	-72	-63	-98	-15	-29	-59	-99	35	-85	-31	-108	-22	-99	-65	-64	-1	-100	-5	-76	-78	-147	-75	-39	336	816	-26686	0	-8094	-1579	-12424	-94	-5926	-4183	-12278	0	-6802	-5920	-15747	-4
0.389167	-25	42	86	-61	-107	-35	13	-15	-17	4	-75	-65	-98	-16	-30	-59	-98	35	-105	-34	-105	-22	-99	-66	-62	-3	-104	-17	-75	-68	-150	-76	-36	188	744	-26478	32	-8113	-1611	-12413	-78	-5957	-4109	-12306	40	-6885	-5828	-15561	-6
0.390000	-25	38	84	-62	-110	-38	10	-13	-19	3	-75	-62	-98	-21	-34	-67	-100	32	-87	-35	-110	-28	-105	-69	-69	-4	-105	-16	-78	-73	-150	-84	-44	40	638	-26208	39	-8142	-1643	-12420	-86	-5995	-4030	-12320	33	-6969	-5739	-15332	-17
0.390833	-30	36	84	-63	-114	-39	7	-21	-22	0	-79	-73	-102	-21	-36	-56	-101	29	-88	-38	-108	-25	-102	-68	-67	-4	-103	-14	-77	-70	-149	-79	-40	-111	544	-25873	28	-8169	-1659	-12447	-108	-6029	-3944	-12310	-10	-7045	-5633	-15074	-16
0.391667	-30	43	87	-62	-129	-39	7	-19	-22	5	-73	-65	-97	-19	-31	-61	-102	35	-84	-32	-108	-23	-103	-69	-63	0	-99	-11	-74	-67	-147	-75	-39	-264	438	-25494	21	-8206	-1663	-12449	-127	-6072	-3849	-12282	-44	-7109	-5539	-14775	-14
0.392500	-24	42	87	-58	-109	-31	16	-13	-17	7	-72	-64	-93	-14	-29	-59	-107	39	-82	-30	-101	-18	-97	-66	-62	1	-98	-10	-68	-66	-146	-75	-27	-418	340	-25069	26	-8243	-1650	-12475	-107	-6121	-3750	-12239	-38	-7170	-5438	-14463	-19
0.393333	-21	46	90	-58	-105	-35	15	-15	-17	7	-70	-62	-92	-11	-28	-58	-96	37	-81	-29	-100	-16	-98	-68	-65	-3	-100	-14	-85	-68	-147	-76	0	-567	262	-24616	10	-8285	-1626	-12510	-112	-6172	-3645	-12170	-34	-7224	-5333	-14134	-25
0.394167	-24	43	88	-56	-108	-31	16	-13	-17	7	-69	-62	-95	-15	-29	-55	-99	34	-84	-28	-103	-9	-98	-67	-62	0	-99	-10	-69	-66	-144	-76	5	-705	209	-24141	-16	-8329	-1566	-12543	-139	-6226	-3540	-12085	-66	-7259	-5223	-13798	-21
0.395000	-25	41	87	-55	-104	-30	15	-13	-26	8	-72	-63	-96	-13	-28	-55	-102	37	-83	-30	-105	-19	-99	-68	-63	0	-102	-12	-65	-65	-145	-75	-25	-831	194	-23637	-34	-8376	-1496	-12581	-166	-6280	-3432	-11982	-101	-7289	-5106	-13469	-8
0.395833	-22	42	89	-59	-107	-32	12	-13	-16	8	-69	-61	-94	-16	-29	-58	-94	38	-83	-31	-103	-24	-99	-68	-63	1	-96	-10	-73	-69	-145	-73	-52	-938	226	-23171	-43	-8420	-1394	-12614	-168	-6333	-3320	-11860	-109	-7299	-4992	-13149	2
0.396667	-18	43	89	-59	-105	-30	15	-7	-15	7	-70	-65	-94	-13	-28	-59	-97	39	-84	-30	-104	-18	-98	-66	-62	-12	-84	-13	-74	-69	-136	-74	-60	-1028	308	-22693	-60	-8456	-1274	-12644	-149	-6383	-3211	-11725	-144	-7295	-4875	-12844	7
0.397500	-24	40	87	-60	-111	-31	15	-15	-19	8	-88	-57	-95	-13	-28	-59	-86	37	-82	-31	-104	-21	-102	-68	-62	1	-97	-10	-72	-66	-147	-75	-49	-1102	442	-22243	-72	-8493	-1145	-12689	-111	-6431	-3102	-11578	-160	-7276	-4757	-12552	3
0.398333	-22	40	84	-57	-109	-34	13	-14	-17	5	-69	-64	-99	-16	-31	-60	-98	38	-81	-34	-103	-19	-99	-69	-65	2	-99	-14	-74	-67	-149	-80	-43	-1158	626	-21831	-63	-8516	-994	-12687	-83	-6473	-3006	-11427	-164	-7232	-4644	-12294	-1
0.399167	-27	41	88	-60	-108	-33	11	-17	-21	5	-73	-67	-97	-16	-29	-59	-100	38	-81	-31	-95	-22	-103	-68	-63	1	-96	-10	-72	-67	-146	-74	-31	-1194	865	-21455	-57	-8527	-838	-12693	-84	-6500	-2908	-11269	-117	-7175	-4531	-12057	24
0.400000	-24	44	93	-58	-108	-30	18	-14	-17	8	-69	-76	-96	-10	-26	-58	-97	40	-79	-29	-101	-18	-97	-64	-62	3	-96	-11	-72	-62	-148	-74	-26	-1217	1137	-21131	-48	-8534	-682	-12687	-86	-6519	-2825	-11114	-108	-7102	-4430	-11857	2
0.400833	-23	44	93	-59	-107	-30	16	-14	-16	6	-70	-65	-94	-12	-28	-42	-98	41	-83	-28	-101	-18	-99	-65	-63	0	-98	-9	-72	-64	-143	-74	-16	-1229	1450	-20857	-34	-8529	-530	-12673	-86	-6527	-2753	-10986	-58	-7020	-4335	-11687	-12
0.401667	-25	40	89	-58	-104	-29	15	-16	-18	3	-69	-63	-94	-13	-28	-60	-104	37	-85	-34	-103	-22	-103	-69	-66	1	-101	-11	-76	-69	-146	-75	-24	-1231	1787	-20644	-26	-8517	-392	-12646	-102	-6521	-2690	-10826	27	-6930	-4255	-11544	-29
0.402500	-26	39	87	-62	-108	-33	13	-16	-19	1	-74	-66	-95	-15	-31	-61	-101	34	-86	-33	-103	-23	-102	-69	-67	-1	-100	-15	-74	-69	-150	-77	-24	-1231	2138	-20483	-14	-8497	-264	-12613	-129	-6504	-2641	-10702	98	-6826	-4182	-11438	-23
0.403333	-26	38	88	-63	-122	-32	15	-14	-23	3	-74	-62	-97	-13	-30	-59	-98	34	-88	-34	-107	-25	-100	-68	-66	0	-98	-14	-75	-38	-145	-75	-15	-1224	2492	-20380	-28	-8468	-154	-12561	-93	-6470	-2601	-10591	129	-6718	-4121	-11354	0
0.404167	-26	41	88	-58	-109	-33	13	-15	-17	4	-73	-62	-99	-15	-35	-59	-99	35	-84	-29	-105	-24	-100	-68	-66	1	-99	-14	-73	-68	-147	-74	-22	-1223	2829	-20332	-8	-8424	-67	-12511	-86	-6423	-2576	-10517	126	-6614	-4080	-11294	2
0.405000	-24	19	89	-60	-107	-38	11	-14	-12	3	-72	-63	-94	-13	-27	-56	-98	35	-86	-31	-102	-23	-102	-67	-63	0	-101	-10	-74	-66	-170	-75	-27	-1230	3142	-20326	2	-8379	-6	-12441	-116	-6365	-2564	-10427	90	-6506	-4047	-11257	-11
0.405833	-24	40	93	-60	-107	-33	10	-15	-16	4	-72	-64	-96	-17	-29	-64	-100	35	-102	-32	-105	-25	-98	-67	-63	-1	-99	-11	-75	-67	-146	-78	-47	-1245	3418	-20372	2	-8328	32	-12340	-103	-6300	-2546	-10377	82	-6405	-4026	-11236	-22
0.406667	-23	23	92	-58	-107	-30	11	-16	-22	1	-73	-65	-98	-17	-28	-59	-99	33	-85	-33	-108	-25	-101	-70	-68	-4	-98	-13	-73	-70	-152	-79	-49	-1269	3643	-20454	-7	-8275	49	-12286	-108	-6228	-2583	-10356	59	-6315	-4025	-11233	-11
0.407500	-29	37	87	-61	-109	-35	10	-18	-18	0	-95	-65	-104	-18	-32	-76	-101	33	-88	-33	-105	-25	-101	-68	-61	-3	-101	-11	-75	-74	-148	-76	-51	-1287	3814	-20561	1	-8220	47	-12198	-129	-6147	-2605	-10351	6	-6232	-4026	-11235	-11
0.408333	-26	34	88	-61	-107	-35	11	-15	-19	2	-74	-69	-97	-16	-31	-60	-101	33	-88	-35	-104	-23	-100	-72	-63	-5	-82	-14	-74	-70	-145	-74	-63	-1351	3926	-20692	-7	-8156	21	-12121	-150	-6063	-2636	-10369	-28	-6159	-4040	-11251	-11
0.409167	-29	37	88	-61	-110	-32	11	-17	-19	1	-76	-66	-96	-17	-32	-63	-101	30	-88	-36	-98	-25	-101	-69	-66	-4	-103	-12	-76	-73	-149	-77	-68	-1410	3970	-20837	-18	-8097	-15	-12039	-155	-5982	-2665	-10400	-52	-6098	-4074	-11268	-14
0.410000	-27	39	88	-60	-112	-57	9	13	-17	4	-66	-67	-101	-22	-32	-60	-100	29	-88	-35	-107	-26	-102	-70	-65	-4	-102	-17	-76	-74	-156	-78	-66	-1479	3955	-20986	-43	-8037	-63	-11962	-165	-5903	-2728	-10451	-95	-6053	-4094	-11286	1
0.410833	-26	36	85	-60	-111	-39	8	-16	-19	2	-75	-65	-104	-18	-32	-62	-100	32	-111	-38	-107	-27	-104	-73	-66	-3	-102	-13	-74	-72	-148	-78	-62	-1557	3875	-21143	-53	-7991	-118	-11888	-180	-5831	-2777	-10505	-122	-6013	-4121	-11302	16
0.411667	-26	39	85	-58	-107	-32	10	-16	-18	4	-73	-64	-98	-18	-34	-60	-99	34	-84	-32	-105	-25	-87	-68	-64	0	-100	-11	-77	-73	-150	-76	-64	-1638	3745	-21286	-50	-7928	-177	-11815	-152	-5762	-2826	-10570	-156	-5983	-4140	-11312	19
0.412500	-22	41	90	-57	-107	-32	16	-12	-16	7	-51	-53	-92	-15	-29	-59	-99	35	-83	-34	-101	-23	-98	-67	-63	0	-99	-8	-72	-68	-148	-75	-59	-1729	3567	-21403	-41	-7882	-243	-11754	-125	-5712	-2874	-10634	-183	-5968	-4172	-11316	40
0.413333	-29	40	90	-57	-105	-30	13	-10	-15	6	-69	-62	-91	-16	-28	-59	-100	34	-84	-31	-103	-23	-98	-67	-60	12	-100	-8	-70	-69	-143	-77	-42	-1826	3349	-21546	-26	-7848	-305	-11696	-124	-5667	-2927	-10697	-218	-5964	-4190	-11319	40
0.414167	-23	44	89	-57	-109	-32	13	-12	-19	4	-73	-63	-97	-18	-29	-58	-96	34	-81	-29	-103	-23	-99	-66	-66	0	-101	-12	-74	-70	-148	-74	-48	-1918	3103	-21655	-14	-7828	-366	-11652	-102	-5642	-2984	-10754	-321	-5964	-4203	-11315	15
0.415000	-34	39	84	-62	-109	-35	15	-15	-17	2	-75	-66	-99	-19	-32	-62	-100	28	-90	-38	-108	-26	-104	-70	-68	-4	-105	-23	-72	-72	-149	-79	-64	-2013	2838	-21745	-8	-7819	-426	-11623	-128	-5634	-3024	-10799	-365	-5976	-4211	-11305	1
0.415833	-28	36	84	-65	-109	-36	10	-22	-22	0	-76	-67	-97	-19	-28	-62	-101	29	-86	-38	-108	-24	-103	-69	-67	-3	-104	-14	-74	-72	-147	-76	-38	-2099	2581	-21810	5	-7820	-496	-11593	-165	-5639	-3056	-10828	-360	-5990	-4203	-11281	-12
0.416667	-27	47	87	-63	-110	-38	13	-16	-17	4	-72	-65	-94	-16	-30	-59	-97	35	-87	-36	-105	-25	-105	-70	-66	-3	-110	-11	-75	-70	-148	-75	-38	-2175	2321	-21860	12	-7836	-526	-11575	-167	-5660	-3083	-10844	-418	-6008	-4186	-11256	-18
0.417500	-26	38	86	-61	-110	-33	13	-19	-17	5	-72	-65	-84	-22	-31	-60	-100	35	-90	-34	-105	-24	-101	-69	-66	-1	-102	-13	-75	-72	-151	-74	-45	-2246	2079	-21900	11	-7863	-565	-11564	-126	-5692	-3098	-10843	-463	-6032	-4158	-11221	-4
0.418333	-27	42	87	-59	-108	-35	13	-15	-18	4	-70	-64	-96	-15	-29	-60	-99	34	-86	-31	-104	-23	-99	-70	-61	0	-99	-13	-72	-69	-150	-74	-28	-2301	1859	-21905	4	-7901	-600	-11570	-82	-5740	-3101	-10821	-470	-6057	-4117	-11178	-8
0.419167	-22	44	89	-56	-107	-32	15	-13	-13	7	-69	-61	-95	-17	-29	-62	-98	30	-83	-31	-105	-23	-100	-68	-62	2	-100	-12	-73	-70	-146	-75	-28	-2342	1672	-21903	4	-7950	-623	-11573	-44	-5802	-3094	-10789	-443	-6087	-4066	-11134	-4
0.420000	-21	43	89	-59	-105	-38	16	-9	-16	7	-70	-72	-94	-15	-28	-57	-95	37	-84	-32	-101	-19	-99	-69	-62	0	-99	-15	-70	-69	-145	-73	-39	-2373	1509	-21891	3	-8008	-644	-11589	-84	-5880	-3075	-10738	-429	-6121	-4013	-11092	-21
0.420833	-24	43	89	-56	-107	-29	17	-13	-15	8	-67	-34	-92	-13	-26	-58	-100	38	-84	-28	-102	-19	-99	-68	-61	0	-99	-10	-72	-67	-145	-73	-51	-2390	1387	-21870	-28	-8077	-656	-11612	-87	-5964	-3035	-10676	-452	-6162	-3953	-11049	-15
0.421667	7	44	90	-59	-107	-32	15	-12	-16	5	-70	-63	-97	-15	-28	-58	-98	35	-85	-32	-93	-21	-99	-72	-65	8	-101	-16	-73	-68	-146	-74	-53	-2391	1294	-21844	-39	-8143	-666	-11636	-87	-6067	-3005	-10608	-436	-6214	-3893	-11011	-4
0.422500	-28	35	85	-62	-110	-35	12	-16	-19	9	-73	-66	-97	-8	-26	-64	-101	32	-90	-36	-107	-25	-100	-75	-67	-4	-102	-16	-74	-72	-147	-77	-55	-2381	1215	-21811	0	-8212	-667	-11659	-108	-6175	-2947	-10532	-397	-6269	-3831	-10973	-5
0.423333	-29	37	87	-60	-100	-34	10	-17	-21	2	-75	-69	-97	-22	-31	-63	-102	32	-87	-36	-107	-27	-103	-75	-66	-3	-77	-18	-78	-80	-149	-76	-58	-2349	1197	-21774	2	-8278	-663	-11686	-134	-6277	-2883	-10454	-441	-6335	-3773	-10946	-14
0.424167	-28	36	84	-65	-112	-35	8	-17	-21	1	-75	-69	-80	-19	-33	-64	-98	34	-86	-40	-107	-26	-102	-72	-66	-3	-101	-15	-75	-70	-148	-77	-70	-2301	1184	-21729	-5	-8343	-649	-11709	-136	-6386	-2804	-10366	-465	-6404	-3714	-10923	-21
0.425000	-44	40	87	-60	-111	-31	12	-16	-22	5	-73	-67	-96	-18	-32	-66	-101	34	-84	-33	-104	-24	-100	-76	-65	-1	-95	-16	-75	-76	-144	-75	-76	-2243	1180	-21683	8	-8400	-632	-11719	-120	-6498	-2721	-10280	-462	-6489	-3666	-10909	-22
0.425833	-24	39	87	-59	-109	-36	11	-15	-18	6	-74	-64	-95	-36	-28	-62	-99	60	-85	-32	-108	-23	-99	-72	-63	0	-97	-16	-72	-68	-147	-74	-87	-2168	1178	-21641	34	-8456	-603	-11730	-137	-6609	-2616	-10198	-438	-6580	-3626	-10907	-25
0.426667	-26	41	89	-57	-109	-31	15	-14	-16	7	-73	-63	-93	-15	-27	-65	-100	34	-82	-32	-104	-22	-99	-70	-65	0	-99	-10	-68	-68	-147	-76	-91	-2083	1173	-21594	43	-8505	-575	-11727	-162	-6716	-2545	-10126	-380	-6691	-3597	-10916	-23
0.427500	-25	40	88	-56	-109	-34	13	8	-18	8	-72	-65	-109	-16	-30	-61	-100	34	-81	-31	-104	-25	-98	-72	-66	-1	-99	-13	-74	-68	-145	-74	-78	-1990	1154	-21552	71	-8551	-540	-11712	-167	-6819	-2459	-10058	-346	-6811	-3582	-10942	-12
0.428333	-24	38	88	-58	-108	-31	15	-13	-13	7	-72	-67	-95	-13	-29	-60	-97	34	-85	-32	-100	-23	-95	-68	-62	1	-101	-14	-69	-67	-144	-75	-67	-1888	1118	-21508	68	-8584	-506	-11685	-111	-6913	-2376	-9994	-324	-6947	-3577	-10980	-31
0.429167	-26	38	88	-58	-109	-32	13	-15	-19	6	-76	-68	-94	-11	-18	-61	-99	33	-83	-32	-102	-21	-97	-72	-65	-3	-99	-15	-76	-67	-145	-74	-74	-1774	1059	-21466	46	-8620	-438	-11644	-76	-7004	-2297	-9935	-317	-7094	-3586	-11023	-36
0.430000	-26	41	86	-59	-97	-33	13	-16	-18	6	-74	-67	-96	-14	-27	-59	-100	33	-84	-36	-107	-23	-99	-70	-65	-3	-100	-14	-76	-69	-131	-74	-94	-1659	971	-21419	33	-8653	-435	-11588	-95	-7080	-2229	-9884	-294	-7255	-3606	-11081	-19
0.430833	-28	38	89	-60	-109	-35	12	-17	-17	2	-96	-70	-95	-16	-29	-59	-97	34	-87	-35	-103	-24	-100	-70	-64	0	-101	-15	-75	-69	-148	-77	-117	-1538	860	-21373	42	-8681	-395	-11514	-110	-7149	-2169	-9834	-219	-7423	-3635	-11145	-16
0.431667	-25	40	88	-62	-110	-35	11	-15	-19	4	-73	-68	-96	-18	-31	-61	-101	33	-90	-36	-109	-25	-101	-74	-65	-4	-101	-13	-75	-68	-147	-78	-112	-1418	723	-21333	28	-8715	-358	-11428	-131	-7208	-2127	-9793	-166	-7594	-3670	-11213	-10
0.432500	-28	38	89	-61	-114	-34	13	-19	-19	4	-73	-65	-97	-16	-28	-60	-98	36	-82	-31	-102	-17	-97	-67	-63	0	-96	-9	-70	-72	-147	-77	-97	-1295	560	-21284	0	-8746	-318	-11323	-164	-7255	-2092	-9747	-128	-7773	-3698	-11278	3
0.433333	-24	42	91	-55	-108	-34	16	-13	-14	8	-68	-62	-92	-12	-25	-56	-95	36	-80	-42	-107	-19	-96	-67	-63	-3	-96	-12	-67	-64	-144	-74	-117	-1181	372	-21245	12	-8780	-280	-11209	-144	-7298	-2083	-9705	-56	-7951	-3725	-11342	15
0.434167	-25	40	88	-57	-107	-12	13	-13	-15	-13	-72	-65	-94	-19	-27	-58	-100	33	-83	-32	-102	-21	-97	-67	-65	-1	-100	-12	-72	-67	-145	-78	-152	-1079	168	-21205	12	-8820	-247	-11086	-128	-7333	-2083	-9661	17	-8130	-3766	-11399	0
0.435000	-23	40	89	-56	-107	-33	12	-15	-19	4	-73	-63	-98	-14	-30	-58	-99	35	-83	-36	-114	-23	-100	-58	-66	-3	-102	-13	-74	-73	-143	-77	-139	-974	-45	-21166	0	-8865	-210	-10955	-148	-7360	-2106	-9623	36	-8306	-3786	-11444	-3
0.435833	-23	38	88	-59	-108	-9	15	-11	-3	7	-72	-66	-97	-15	-28	-59	-98	33	-85	-32	-103	-22	-97	-69	-63	-3	-96	-12	-73	-73	-147	-49	-141	-887	-271	-21136	4	-8923	-170	-10822	-128	-7377	-2141	-9572	66	-8470	-3797	-11489	-5
0.436667	-24	41	88	-59	-108	-34	13	-13	-19	4	-70	-64	-97	-14	-28	-58	-100	32	-84	-31	-103	-21	-85	-70	-64	-3	-100	-13	-73	-74	-147	-76	-132	-805	-491	-21099	-10	-8977	-139	-10691	-130	-7395	-2193	-9522	93	-8624	-3798	-11507	7
0.437500	-27	42	68	-61	-112	-36	12	-35	-18	3	-72	-63	-99	-15	-27	-59	-97	34	-84	-35	-107	-22	-97	-70	-63	6	-100	-29	-69	-69	-145	-77	-122	-741	-714	-21075	-35	-9039	-109	-10559	-132	-7414	-2252	-9463	95	-8760	-3786	-11511	30
0.438333	-24	42	85	-56	-107	-30	13	-12	-15	4	-69	-63	-97	-15	-23	-56	-98	36	-82	-19	-103	-21	-95	-69	-62	0	-101	-11	-73	-72	-145	-78	-102	-692	-924	-21050	-58	-9103	-78	-10433	-122	-7429	-2316	-9402	103	-8898	-3765	-11498	45
0.439167	-23	44	91	-58	-110	-39	12	-12	-17	7	-68	-60	-95	-16	-29	-58	-98	36	-83	-32	-103	-24	-98	-69	-62	-1	-99	-11	-70	-72	-143	-74	-83	-658	-1123	-21017	-116	-9178	-69	-10323	-162	-7448	-2391	-9341	148	-8982	-3720	-11463	50
0.440000	-26	44	88	-57	-107	-33	12	-13	-16	5	-70	-64	-95	-18	-28	-61	-98	34	-84	-31	-105	-23	-97	-73	-44	-3	-101	-14	-74	-72	-147	-79	-78	-642	-1312	-21020	-121	-9254	-27	-10219	-200	-7472	-2471	-9261	217	-9069	-3674	-11416	25
0.440833	-27	42	86	-58	-108	-34	10	-21	-13	5	-73	-63	-94	-18	-27	-59	-96	34	-84	-31	-104	-24	-99	-70	-64	-4	-97	-12	-73	-70	-146	-75	-80	-633	-1481	-21011	-102	-9332	-1	-10131	-186	-7498	-2544	-9202	290	-9132	-3614	-11343	13
0.441667	-28	42	86	-58	-113	-34	12	-15	-16	-10	-70	-69	-98	-17	-28	-61	-104	30	-86	-35	-105	-24	-99	-73	-65	-3	-104	-14	-73	-70	-147	-78	-76	-649	-1650	-21008	-81	-9412	15	-10058	-166	-7532	-2612	-9133	311	-9174	-3550	-11257	-1
0.442500	-25	38	78	-59	-112	-34	11	-17	-22	0	-74	-65	-97	-16	-33	-61	-100	32	-87	-34	-105	-25	-100	-72	-67	-7	-104	-18	-79	-74	-149	-76	-65	-672	-1787	-21002	-47	-9488	28	-10000	-152	-7571	-2673	-9060	262	-9196	-3479	-11155	-3
0.443333	-27	39	85	-61	-110	-36	12	-13	-18	5	-73	-63	-95	-19	-27	-60	-113	33	-90	-34	-105	-26	-97	-72	-64	-3	-100	-14	-73	-75	-148	-76	-65	-699	-1918	-21000	-29	-9563	36	-9972	-152	-7610	-2717	-8983	241	-9195	-3407	-11032	13
0.444167	-16	41	88	-58	-109	-48	8	-14	-18	8	-70	-64	-98	-18	-29	-60	-98	36	-85	-33	-104	-25	-98	-72	-65	-1	-98	-14	-77	-68	-145	-74	-59	-737	-2037	-20991	-21	-9626	35	-9944	-145	-7657	-2746	-8910	260	-9192	-3336	-10897	18
0.445000	-29	43	88	-59	-111	-34	10	-11	-17	7	-73	-62	-98	-14	-29	-64	-101	33	-86	-33	-108	-26	-100	-70	-65	-1	-99	-13	-74	-69	-144	-73	-49	-780	-2146	-20977	-12	-9684	25	-9945	-122	-7709	-2769	-8837	256	-9165	-3265	-10751	12
0.445833	-25	45	87	-57	-104	-31	12	-14	-16	8	-69	-62	-97	-15	-31	-58	-100	35	-82	-30	-103	-21	-99	-69	-64	0	-98	-13	-74	-69	-167	-74	-42	-825	-2250	-20956	-24	-9731	11	-9960	-122	-7766	-2754	-8772	270	-9137	-3204	-10594	21
0.446667	-19	45	89	-56	-107	-31	10	-11	-14	9	-68	-61	-94	-14	-27	-64	-98	35	-81	-30	-107	-22	-98	-70	-62	1	-97	-11	-69	-66	-146	-73	-44	-862	-2343	-20923	-14	-9774	-12	-10021	-100	-7827	-2734	-8708	310	-9100	-3143	-10428	52
0.447500	-23	21	88	-57	-111	-31	13	-12	-18	7	-73	-61	-97	-14	-30	-61	-100	35	-87	-30	-105	-22	-97	-69	-65	1	-100	-13	-75	-68	-147	-75	-48	-901	-2433	-20879	-24	-9801	-47	-10041	-74	-7888	-2692	-8647	296	-9058	-3092	-10254	84
0.448333	-30	43	88	-58	-111	-33	12	-18	-19	6	-74	-64	-96	-16	-32	-62	-115	34	-87	-33	-108	-24	-103	-73	-70	-5	-102	-16	-76	-74	-151	-77	-55	-929	-2522	-20820	-18	-9818	-88	-10108	-79	-7956	-2636	-8599	268	-9023	-3054	-10071	104
0.449167	-34	38	84	-61	-119	-39	26	-18	-23	6	-76	-66	-104	-18	-33	-62	-103	32	-90	-34	-107	-25	-101	-70	-64	-3	-107	-15	-73	-74	-149	-76	-61	-953	-2600	-20742	-7	-9818	-134	-10178	-76	-8018	-2560	-8548	295	-8984	-3018	-9879	119
0.450000	-27	38	87	-58	-109	-34	13	-16	-25	3	-74	-63	-98	-15	-30	-62	-103	35	-88	-33	-112	-24	-84	-72	-67	-3	-103	-14	-74	-70	-148	-77	-70	-944	-2670	-20641	-24	-9807	-189	-10264	-73	-8079	-2478	-8506	421	-8937	-2989	-9688	109
0.450833	-28	47	85	-59	-114	-36	12	-16	-21	5	-73	-65	-101	-17	-29	-62	-104	33	-87	-34	-107	-24	-100	-70	-64	-3	-96	-16	-72	-69	-147	-77	-92	-929	-2734	-20520	-25	-9782	-242	-10358	-81	-8129	-2381	-8463	466	-8920	-2971	-9490	67
0.451667	-26	43	87	-59	-109	-33	15	-13	-8	7	-74	-65	-97	-15	-31	-59	-97	36	-87	-31	-104	-21	-98	-68	-63	-3	-98	-13	-76	-67	-145	-74	-88	-902	-2772	-20371	-11	-9744	-299	-10459	-65	-8176	-2280	-8428	355	-8896	-2959	-9298	56
0.452500	-25	44	90	-57	-109	-31	18	-11	-14	10	-68	-60	-97	-11	-28	-57	-98	38	-82	-29	-104	-23	-96	-65	-64	1	-97	-9	-68	-68	-143	-73	-72	-857	-2824	-20204	-16	-9696	-357	-10558	-74	-8222	-2178	-8398	311	-8876	-2954	-9103	60
0.453333	-24	45	89	-56	-104	-28	19	-11	-16	9	-66	-60	-70	-13	-28	-56	-105	39	-81	-29	-100	-18	-96	-67	-61	3	-98	-10	-70	-69	-146	-75	-74	-805	-2851	-20021	-4	-9639	-410	-10666	-97	-8264	-2080	-8372	270	-8864	-2962	-8917	37
0.454167	7	41	90	-56	-109	-31	11	-13	-12	8	-69	-59	-92	-13	-28	-57	-95	37	-82	-29	-102	-19	-97	-69	-63	-9	-98	-10	-70	-67	-131	-101	-69	-746	-2863	-19821	-13	-9580	-460	-10771	-91	-8301	-1992	-8345	217	-8848	-2969	-8740	30
0.455000	-23	42	90	-57	-105	-32	17	-12	-16	8	-70	-62	-94	-11	-28	-59	-99	43	-87	-32	-102	-19	-97	-67	-61	2	-100	-13	-69	-68	-144	-75	-49	-680	-2860	-19603	-30	-9515	-500	-10884	-104	-8338	-1915	-8262	182	-8834	-2991	-8578	34
0.455833	-24	40	89	-58	-108	-34	15	-15	-22	4	-73	-63	-95	-15	-27	-59	-100	38	-85	-32	-105	-19	-99	-68	-66	-1	-117	-14	-70	-69	-144	-29	-15	-610	-2835	-19374	-51	-9448	-534	-10979	-113	-8364	-1852	-8297	135	-8818	-3016	-8430	23
0.456667	-26	41	86	-60	-110	-35	12	-15	-19	5	-73	-76	-97	-15	-30	-61	-104	34	-88	-34	-108	-22	-100	-70	-67	-1	-99	-16	-75	-72	-146	-77	-11	-538	-2796	-19136	-64	-9386	-559	-11085	-115	-8384	-1797	-8275	89	-8805	-3049	-8305	25
0.457500	-28	39	84	-65	-113	-35	10	-18	-21	-1	-77	-67	-100	-17	-29	-59	-103	35	-88	-33	-100	-21	-99	-67	-69	-4	-103	-15	-74	-72	-146	-75	-34	-472	-2731	-18890	-60	-9325	-570	-11169	-131	-8403	-1760	-8259	61	-8781	-3084	-8194	60
0.458333	-25	38	88	-63	-108	-33	24	-13	-19	5	-74	-64	-128	-14	-27	-58	-98	37	-87	-31	-105	-22	-98	-66	-62	0	-103	-14	-70	-69	-146	-75	-80	-409	-2657	-18644	-55	-9273	-568	-11249	-120	-8407	-1732	-8226	64	-8751	-3119	-8117	90
0.459167	-22	38	91	-62	-103	-35	18	-11	-16	6	-72	-62	-94	-15	-27	-58	-98	38	-83	-27	-104	-18	-98	-67	-62	2	-93	-12	-73	-78	-148	-74	-85	-389	-2564	-18400	-34	-9229	-553	-11316	-96	-8410	-1719	-8199	38	-8722	-3158	-8066	89
0.460000	-24	43	90	-57	-110	-34	13	-12	-17	6	-70	-62	-96	-14	-24	-55	-100	38	-83	-41	-107	-21	-98	-63	-62	4	-96	-11	-69	-67	-142	-73	-69	-314	-2463	-18161	-33	-9196	-528	-11373	-88	-8411	-1715	-8208	-13	-8673	-3196	-8039	75
0.460833	-22	44	90	-49	-105	-32	16	-15	-13	6	-66	-60	-96	-15	-26	-55	-97	38	-83	-29	-102	-17	-95	-65	-56	3	-98	-11	-69	-66	-144	-74	-83	-289	-2358	-17930	-26	-9172	-482	-11416	-65	-8404	-1722	-8142	-23	-8633	-3233	-8055	52
0.461667	-25	42	91	-58	-108	-36	16	-13	-14	5	-61	-61	-94	-14	-29	-56	-100	38	-83	-29	-103	-24	-99	-69	-64	0	-99	-13	-75	-68	-145	-76	-82	-279	-2255	-17714	-15	-9172	-437	-11443	-34	-8395	-1737	-8119	-50	-8589	-3266	-8094	46
0.462500	-26	39	87	-60	-109	-35	9	-14	-15	4	-75	-62	-98	-15	-30	-60	-103	33	-87	-32	-109	-23	-103	-64	-66	-4	-100	-14	-77	-70	-148	-77	-82	-283	-2158	-17510	1	-9181	-374	-11450	-28	-8377	-1752	-8084	-55	-8538	-3293	-8163	57
0.463333	-29	41	89	-60	-110	-33	11	-17	-21	3	-59	-62	-97	-15	-27	-66	-99	35	-83	-29	-103	-23	-103	-68	-67	-3	-100	-13	-70	-72	-149	-76	-88	-288	-2064	-17315	-7	-9208	-290	-11436	-25	-8358	-1765	-8052	-63	-8487	-3313	-8259	36
0.464167	-25	40	87	-58	-110	-46	9	-13	-18	4	-73	-62	-98	-13	-29	-59	-100	34	-87	-33	-107	-23	-101	-69	-67	0	-102	-13	-75	-70	-168	-77	-93	-310	-1986	-17137	-13	-9245	-227	-11408	-5	-8333	-1772	-8019	-73	-8443	-3324	-8377	4
0.465000	-25	41	90	-58	-110	-33	9	-13	-23	2	-75	-60	-95	-15	-25	-59	-105	34	-87	-32	-108	-25	-102	-72	-67	-3	-102	-16	-74	-72	-148	-79	-83	-334	-1923	-16974	3	-9305	-147	-11362	-7	-8307	-1758	-7989	-73	-8404	-3333	-8521	9
0.465833	-32	37	86	-61	-112	-48	7	-13	-22	2	-74	-64	-100	-18	-29	-59	-99	35	-88	-32	-107	-25	-100	-68	-65	-4	-97	-12	-79	-69	-146	-75	-67	-356	-1883	-16818	-13	-9363	-51	-11298	-16	-8277	-1770	-7954	-51	-8367	-3323	-8675	19
0.466667	-25	43	90	-58	-105	-31	13	-11	-17	7	-72	-61	-96	-11	-30	-57	-96	36	-84	-29	-103	-23	-99	-67	-65	0	-96	-12	-74	-69	-147	-74	-49	-379	-1885	-16669	-15	-9443	41	-11223	0	-8251	-1752	-7923	-26	-8345	-3314	-8846	34
0.467500	-40	41	86	-58	-113	-35	12	-12	-17	5	-74	-64	-98	-14	-31	-59	-100	36	-84	-29	-108	-24	-101	-68	-65	-3	-97	-15	-75	-69	-146	-75	-35	-395	-1888	-16536	-12	-9528	129	-11138	-33	-8233	-1730	-7896	-8	-8334	-3295	-9021	36
0.468333	-26	42	89	-61	-110	-33	12	-16	-22	6	-74	-66	-97	6	-32	-58	-98	35	-86	-33	-103	-24	-99	-67	-64	-5	-100	-13	-75	-70	-149	-77	-58	-404	-1923	-16379	-29	-9621	228	-11038	-60	-8216	-1697	-7877	-14	-8334	-3273	-9204	28
0.469167	-24	40	89	-58	-113	-35	12	-14	-18	5	-73	-63	-96	-14	-30	-62	-102	34	-85	-31	-107	-24	-101	-72	-64	-4	-101	-14	-74	-95	-150	-60	-65	-394	-1991	-16283	-36	-9724	314	-10937	-66	-8209	-1655	-7860	-41	-8351	-3247	-9378	22
0.470000	-25	40	88	-61	-110	-33	10	-13	-19	5	-74	-65	-98	-17	-31	-63	-101	32	-87	-33	-111	-22	-103	-69	-64	-3	-101	-13	-74	-70	-150	-77	-57	-366	-2082	-16165	-39	-9830	403	-10828	-95	-8207	-1606	-7849	-38	-8374	-3220	-9548	13
0.470833	-23	38	88	-59	-110	-36	10	-17	-23	3	-76	-63	-97	-16	-31	-63	-101	33	-85	-33	-105	-23	-102	-65	-69	-4	-104	-14	-76	-69	-148	-77	-65	-314	-2192	-16046	-49	-9938	494	-10724	-136	-8216	-1554	-7846	-25	-8422	-3186	-9716	25
0.471667	-29	34	86	-59	-107	-34	17	-15	-22	5	-70	-65	-97	-14	-28	-61	-102	32	-85	-31	-103	-22	-100	-68	-64	1	-99	-12	-73	-67	-144	-90	-48	-241	-2321	-15947	-49	-10045	581	-10613	-124	-8233	-1492	-7846	-59	-8476	-3151	-9842	15
0.472500	-21	42	92	-56	-110	-31	16	-11	-15	6	-72	-65	-96	-16	-27	-58	-98	36	-84	-31	-110	-21	-96	-81	-61	0	-98	-13	-75	-68	-143	-73	-39	-142	-2457	-15821	-30	-10154	663	-10507	-83	-8266	-1439	-7869	-66	-8545	-3114	-9967	13
0.473333	-23	42	90	-57	-105	-35	13	-17	-19	6	-70	-65	-96	-17	-29	-61	-99	32	-84	-33	-107	-25	-101	-69	-64	-1	-102	-13	-75	-69	-146	-76	-46	-22	-2607	-15725	-25	-10255	735	-10415	-67	-8303	-1390	-7888	-44	-8623	-3079	-10075	20
0.474167	-45	60	91	-61	-109	-35	11	-17	-16	4	-75	-66	-94	-21	-31	-62	-98	33	-83	-29	-105	-24	-99	-69	-65	-1	-97	-13	-75	-69	-148	-70	-45	127	-2747	-15635	-21	-10370	811	-10322	-78	-8370	-1342	-7927	-25	-8708	-3039	-10163	10
0.475000	-26	43	90	-59	-111	-36	12	-16	-17	6	-74	-66	-98	-17	-30	-61	-87	33	-85	-32	-102	-22	-101	-72	-64	-1	-101	-13	-73	-69	-146	-74	-55	291	-2885	-15569	-21	-10476	912	-10240	-77	-8443	-1302	-7974	-27	-8796	-2994	-10228	3
0.475833	-29	41	91	-59	-108	-55	10	-15	-18	6	-73	-64	-96	-16	-31	-62	-100	34	-84	-32	-102	-22	-108	-68	-65	0	-100	-12	-72	-70	-146	-75	-52	481	-3012	-15491	2	-10570	935	-10163	-57	-8523	-1273	-8038	-30	-8887	-2949	-10277	-6
0.476667	-24	42	90	-60	-111	-36	12	-16	-18	3	-74	-65	-97	-16	-28	-60	-100	35	-85	-32	-105	-21	-99	-67	-63	-1	-102	-12	-73	-68	-145	-74	-48	688	-3123	-15449	38	-10663	990	-10094	-65	-8612	-1255	-8114	-23	-8978	-2894	-10310	-6
0.477500	-28	41	88	-58	-111	-36	12	-14	-17	4	-72	-62	-96	-16	-30	-61	-102	33	-87	-29	-104	-23	-99	-69	-63	0	-99	-12	-69	-68	-146	-74	-53	915	-3214	-15428	24	-10751	1034	-10033	-83	-8707	-1245	-8207	-58	-9072	-2840	-10331	-16
0.478333	-25	45	90	-58	-105	-35	13	-14	-19	7	-70	-63	-96	-23	-27	-58	-96	36	-81	-30	-105	-24	-99	-66	-65	0	-100	-12	-74	-70	-146	-72	-46	1146	-3279	-15428	30	-10821	1073	-9979	-73	-8802	-1244	-8308	-113	-9152	-2779	-10342	-22
0.479167	-25	45	94	-55	-108	-32	15	-12	-15	8	-68	-61	-95	-12	-27	-55	-98	33	-84	-31	-104	-19	-97	-59	-60	0	-99	-10	-69	-68	-137	-70	-43	1389	-3319	-15459	25	-10895	1104	-9934	-79	-8900	-1249	-8420	-125	-9231	-2713	-10349	-11
0.480000	-23	45	91	-57	-107	-31	16	-12	-15	6	-69	-62	-94	-14	-27	-56	-97	39	-44	-28	-100	-19	-98	-65	-63	2	-100	-9	-72	-67	-144	-70	-19	1631	-3338	-15516	-8	-10952	1123	-9892	-114	-8998	-1263	-8551	-104	-9307	-2648	-10357	-11
0.480833	-23	46	93	-59	-96	-32	13	-10	-17	9	-70	-62	-94	-13	-25	-55	-96	36	-82	-29	-103	-19	-102	-66	-63	2	-99	-9	-67	-67	-145	-69	-10	1868	-3336	-15603	-49	-11000	1131	-9857	-191	-9089	-1278	-8688	-119	-9368	-2588	-10374	-15
0.481667	-26	41	90	-58	-108	-34	13	-16	-21	6	-73	-72	-99	-17	-29	-59	-101	30	-88	-33	-105	-22	-103	-69	-69	0	-100	-15	-75	-73	-147	-77	-30	2101	-3321	-15720	-69	-11036	1124	-9831	-180	-9179	-1299	-8836	-125	-9432	-2519	-10398	-13
0.482500	-31	38	86	-62	-113	-39	7	-22	-22	3	-75	-66	-100	-19	-32	-61	-103	33	-87	-32	-102	-25	-103	-74	-65	2	-100	-15	-76	-73	-150	-76	-25	2327	-3282	-15860	-88	-11059	1117	-9799	-119	-9254	-1312	-8989	-74	-9481	-2445	-10427	-13
0.483333	-25	41	88	-58	-113	-34	2	-15	-15	6	-73	-65	-100	-16	-4	-58	-105	34	-85	-32	-109	-21	-99	-68	-65	2	-100	-14	-75	-72	-148	-73	-26	2539	-3232	-16021	-109	-11066	1097	-9772	-111	-9311	-1325	-9146	-47	-9522	-2382	-10472	-23
0.484167	-29	45	90	-57	-110	-34	12	-15	-22	5	-75	-63	-100	-16	-29	-59	-101	35	-86	-32	-105	-21	-98	-68	-67	0	-100	-14	-79	-70	-151	-75	-70	2738	-3174	-16200	-118	-11062	1067	-9748	-143	-9359	-1332	-9302	-86	-9560	-2326	-10531	-29
0.485000	-25	38	88	-58	-107	-34	13	-13	-16	3	-74	-61	-93	-42	-27	-40	-98	37	-86	-32	-100	-21	-99	-67	-62	4	-98	-13	-72	-69	-147	-72	-67	2918	-3110	-16391	-80	-11038	1033	-9731	-156	-9384	-1330	-9447	-143	-9588	-2279	-10601	-32
0.485833	-25	63	91	-55	-105	-34	15	-15	-16	5	-72	-63	-95	-13	-25	-57	-98	36	-81	-31	-110	-19	-99	-66	-66	4	-97	-16	-68	-67	-147	-70	-49	3086	-3053	-16594	-63	-11005	988	-9716	-184	-9396	-1325	-9598	-182	-9612	-2241	-10683	-36
0.486667	-23	41	88	-59	-108	-30	16	-12	-15	11	-69	-62	-99	-12	-11	-53	-99	35	-83	-32	-105	-21	-98	-66	-64	3	-99	-12	-73	-67	-132	-72	-42	3226	-2997	-16803	-58	-10958	939	-9710	-211	-9388	-1313	-9732	-194	-9633	-2217	-10780	-35
0.487500	-25	42	89	-59	-105	-32	15	-16	-16	7	-68	-65	-96	-16	-28	-58	-97	38	-83	-30	-103	-17	-97	-68	-61	3	-98	-13	-70	-70	-148	-73	-12	3344	-2951	-17010	-49	-10899	889	-9711	-195	-9366	-1293	-9860	-206	-9655	-2209	-10882	-50
0.488333	-24	41	89	-49	-109	-32	15	-14	-16	6	-68	-66	-97	-16	-27	-57	-96	36	-83	-34	-105	-23	-100	-68	-62	2	-98	-15	-70	-68	-148	-72	19	3417	-2922	-17217	-25	-10841	834	-9723	-171	-9326	-1274	-9969	-196	-9669	-2210	-10983	-41
0.489167	-30	40	88	-59	-107	-33	16	-14	-17	5	-72	-64	-99	-16	-28	-61	-102	32	-83	-31	-104	-22	-102	-66	-65	0	-99	-15	-74	-70	-136	-79	12	3520	-2902	-17406	18	-10754	784	-9743	-158	-9268	-1250	-10059	-191	-9685	-2230	-11086	-34
0.490000	-27	39	88	-60	-109	-36	11	-18	-18	3	-73	-65	-97	-18	-32	-63	-102	27	-86	-32	-107	-26	-103	-73	-69	-3	-102	-18	-75	-70	-151	-80	7	3577	-2899	-17589	43	-10704	732	-9778	-165	-9180	-1229	-10136	-177	-9704	-2261	-11182	-35
0.490833	-26	36	84	-67	-113	-34	6	-21	-23	0	-78	-70	-100	-17	-32	-61	-105	29	-90	-35	-107	-25	-101	-69	-67	-4	-101	-15	-74	-72	-149	-78	3	3617	-2909	-17749	53	-10584	694	-9821	-125	-9119	-1201	-10189	-159	-9711	-2298	-11269	-27
0.491667	-28	39	86	-62	-112	-32	11	-13	-19	21	-76	-67	-96	-17	-30	-60	-98	34	-84	-29	-104	-25	-101	-69	-63	-3	-101	-12	-73	-61	-149	-75	-35	3651	-2925	-17894	43	-10487	663	-9874	-75	-9018	-1180	-10215	-182	-9715	-2343	-11333	-27
0.492500	-25	42	92	-58	-107	-30	16	-12	-14	9	-68	-63	-94	-14	-26	-56	-97	36	-84	-32	-102	-24	-96	-66	-63	2	-98	-13	-73	-65	-148	-70	-17	3666	-2967	-18026	29	-10390	639	-9940	-78	-8918	-1170	-10220	-193	-9715	-2399	-11391	-22
0.493333	-23	43	89	-56	-103	-30	19	-12	-16	5	-50	-61	-96	-36	-27	-56	-98	36	-81	-29	-105	-23	-98	-67	-62	1	-99	-13	-73	-66	-147	-75	0	3666	-3013	-18143	0	-10296	622	-10026	-118	-8813	-1168	-10224	-183	-9713	-2459	-11431	-9
0.494167	-24	40	90	-58	-109	-32	15	-14	-16	9	-68	-66	-97	-14	-27	-56	-95	36	-84	-31	-103	-24	-102	-63	-61	0	-101	-7	-69	-68	-147	-74	3	3661	-3067	-18250	-24	-10201	607	-10122	-147	-8709	-1175	-10204	-181	-9702	-2508	-11449	-13
0.495000	-25	41	90	-56	-105	-31	15	-12	-14	9	-72	-67	-98	-7	-30	-56	-101	36	-82	-30	-104	-23	-99	-67	-63	0	-100	-11	-72	-67	-149	-73	-16	3671	-3130	-18346	-19	-10104	608	-10235	-136	-8600	-1194	-10174	-196	-9681	-2580	-11459	-12
0.495833	-25	43	90	-58	-107	-32	13	-16	-14	9	-70	-63	-95	-12	-28	-57	-100	37	-83	-31	-107	-39	-101	-70	-65	0	-97	-12	-70	-69	-148	-74	-15	3639	-3195	-18433	-6	-10014	615	-10357	-105	-8492	-1221	-10131	-211	-9653	-2631	-11448	-9
0.496667	-24	44	90	-59	-108	-31	16	-15	-15	8	-75	-50	-95	-15	-29	-57	-98	35	-83	-31	-102	-21	-98	-67	-63	0	-98	-13	-70	-68	-147	-75	-29	3625	-3264	-18520	-19	-9919	635	-10487	-124	-8394	-1261	-10085	-205	-9609	-2679	-11425	-11
0.497500	-27	42	89	-58	-108	-36	13	-16	-21	5	-74	-65	-98	-16	-29	-56	-90	44	-85	-31	-104	-25	-100	-70	-65	0	-99	-14	-75	-70	-147	-75	-47	3609	-3333	-18596	-21	-9827	658	-10628	-145	-8311	-1305	-10032	-225	-9572	-2716	-11389	6
0.498333	-29	39	87	-58	-111	-13	13	-15	-16	7	-72	-65	-95	-17	-28	-58	-101	32	-87	-33	-108	-24	-100	-70	-63	0	-100	-14	-75	-47	-147	-77	-68	3591	-3399	-18676	-17	-9741	681	-10777	-142	-8210	-1358	-9979	-227	-9492	-2744	-11348	-8
0.499167	-23	39	88	-60	-109	-36	11	-16	-22	2	-75	-68	-96	-14	-30	-59	-100	36	-83	-30	-78	-21	-97	-69	-63	1	-66	-15	-74	-69	-149	-73	-79	3583	-3454	-18743	-21	-9656	714	-10928	-133	-8126	-1413	-9925	-203	-9412	-2755	-11298	-12
0.500000	-26	39	90	-58	-107	-31	12	-13	-18	8	-70	-55	-95	-13	-25	-50	-100	38	-82	-32	-104	-22	-96	-68	-62	0	-97	-13	-70	-68	-146	-74	-83	3571	-3509	-18813	-13	-9569	742	-11092	-128	-8050	-1479	-9875	-165	-9322	-2762	-11256	0
0.500833	-24	43	90	-57	-105	-32	11	-14	-12	7	-72	-63	-95	-17	-30	-56	-97	36	-83	-31	-98	-25	-96	-67	-62	1	-97	-11	-74	-74	-145	-73	-86	3554	-3560	-18868	9	-9485	769	-11256	-108	-7983	-1522	-9835	-79	-9222	-2762	-11219	18
0.501667	-27	41	89	-62	-109	-60	15	-15	-17	24	-75	-68	-93	-14	-28	-56	-100	33	-86	-33	-105	-25	-102	-70	-63	-3	-98	-13	-73	-74	-147	-63	-83	3536	-3608	-18924	19	-9402	786	-11426	-62	-7923	-1573	-9798	-40	-9119	-2753	-11186	7
0.502500	-28	39	86	-61	-113	-35	11	-16	-21	2	-75	-67	-97	-19	-34	-63	-103	32	-87	-29	-96	-24	-103	-74	-67	-4	-102	-15	-74	-74	-152	-79	-75	3513	-3649	-18959	32	-9318	797	-11591	-46	-7867	-1614	-9767	-154	-9009	-2740	-11160	8
0.503333	-25	38	85	-61	-108	-39	11	-16	-23	3	-88	-67	-97	-19	-29	-58	-99	33	-85	-34	-105	-24	-101	-74	-66	-5	-99	-16	-72	-72	-152	-76	-64	3485	-3686	-18995	38	-9228	801	-11758	-49	-7817	-1648	-9742	-260	-8895	-2725	-11148	27
0.504167	-30	40	84	-60	-108	-38	12	-15	-19	1	-76	-67	-97	-19	-29	-58	-102	30	-85	-34	-103	-24	-100	-75	-64	-3	-99	-15	-73	-73	-149	-79	-79	3457	-3717	-18987	22	-9140	796	-11923	-39	-7767	-1667	-9722	-271	-8782	-2713	-11150	-1
0.505000	-28	40	90	-59	-107	-36	11	-16	-43	1	-74	-65	-97	-23	-30	-57	-97	35	-83	-34	-102	-24	-102	-70	-63	-1	-99	-15	-74	-73	-147	-74	-96	3419	-3743	-18970	22	-9044	780	-12080	-69	-7721	-1678	-9710	-275	-8679	-2698	-11160	-10
0.505833	-28	44	87	-61	-109	-35	12	-15	-18	2	-73	-67	-93	-17	-28	-58	-100	34	-88	-36	-107	-25	-100	-70	-61	-4	-101	-13	-73	-73	-148	-75	-94	3374	-3763	-18930	29	-8954	757	-12227	-86	-7679	-1677	-9694	-259	-8581	-2691	-11168	-6
0.506667	-26	40	84	-59	-110	-33	16	-13	-21	1	-66	-66	-98	-18	-30	-60	-101	29	-84	-31	-105	-25	-101	-75	-67	-1	-101	-16	-77	-78	-151	-77	-93	3316	-3773	-18867	43	-8861	717	-12377	-60	-7637	-1675	-9688	-264	-8501	-2701	-11229	4
0.507500	-27	37	82	-62	-114	-39	9	-16	-22	1	-74	-68	-98	-21	-29	-73	-100	32	-81	-36	-104	-39	-103	-73	-63	0	-101	-15	-73	-73	-149	-76	-85	3254	-3784	-18783	32	-8765	679	-12504	-65	-7594	-1671	-9636	-263	-8424	-2714	-11277	-1
0.508333	-27	40	82	-61	-110	-33	7	5	-18	2	-73	-67	-98	-18	-29	-60	-102	30	-85	-34	-104	-23	-100	-75	-66	0	-98	-15	-74	-73	-137	-78	-80	3181	-3784	-18676	10	-8664	633	-12622	-101	-7554	-1646	-9669	-291	-8368	-2745	-11340	-41
0.509167	-26	42	87	-63	-111	-36	10	-19	-18	2	-73	-65	-98	-17	-31	-62	-102	32	-83	-34	-111	-24	-104	-74	-66	-3	-101	-15	-73	-73	-150	-77	-73	3106	-3774	-18547	0	-8572	579	-12723	-117	-7514	-1633	-9658	-328	-8326	-2785	-11401	-51
0.510000	-25	41	87	-60	-110	-33	12	-18	-21	1	-74	-67	-99	-17	-30	-63	-108	28	-86	-33	-107	-24	-102	-74	-64	-3	-101	-16	-73	-73	-152	-79	-74	3019	-3758	-18405	-13	-8475	525	-12799	-149	-7477	-1629	-9646	-322	-8298	-2846	-11477	-53
0.510833	-26	38	84	-63	-110	-35	10	-18	-21	1	-78	-67	-98	-19	-28	-61	-101	30	-85	-33	-104	-23	-102	-74	-65	-5	-104	-15	-75	-72	-151	-76	-62	2932	-3727	-18240	-9	-8380	469	-12866	-112	-7435	-1634	-9632	-262	-8285	-2917	-11544	-65
0.511667	-28	39	85	-62	-112	-32	15	-5	-17	4	-73	-65	-97	-16	-28	-62	-99	29	-84	-31	-101	-24	-100	-69	-62	1	-105	-15	-72	-69	-146	-76	-51	2845	-3678	-18059	-8	-8288	418	-12905	-55	-7394	-1638	-9611	-158	-8281	-3000	-11609	-41
0.512500	-24	44	88	-57	-105	-30	18	-13	-17	5	-73	-61	-92	-12	-26	-57	-94	33	-81	-29	-110	-19	-97	-67	-63	2	-96	-14	-67	-69	-146	-73	-75	2758	-3617	-17860	-10	-8202	366	-12925	-81	-7361	-1665	-9590	-52	-8293	-3130	-11672	-38
0.513333	-24	43	87	-53	-109	-27	16	-13	-16	7	-69	-47	-94	-14	-27	-58	-98	37	-83	-31	-103	-18	-98	-68	-62	2	-96	-10	-69	-68	-163	-73	-97	2677	-3542	-17634	-12	-8122	314	-12923	-116	-7332	-1717	-9568	23	-8311	-3210	-11726	-26
0.514167	-26	43	88	-58	-110	-31	15	-14	-18	8	-73	-65	-98	-16	-26	-58	-99	34	-82	-68	-105	-23	-99	-62	-61	2	-97	-14	-74	-73	-148	-73	-77	2584	-3455	-17441	8	-8054	261	-12906	-95	-7307	-1790	-9553	56	-8340	-3342	-11765	-3
0.515000	-23	43	86	-59	-108	-33	10	-16	-17	41	-75	-64	-96	-16	-29	-62	-99	27	-87	-33	-104	-27	-102	-70	-68	0	-99	-13	-74	-74	-149	-79	-70	2530	-3352	-17221	0	-7999	208	-12877	-74	-7290	-1881	-9536	77	-8364	-3468	-11794	-3
0.515833	-28	40	85	-62	-111	-34	10	-19	-19	5	-76	-66	-98	-19	-31	-62	-99	32	-84	-33	-104	-26	-101	-68	-65	0	-100	-13	-75	-70	-148	-77	-76	2432	-3234	-16986	-23	-7946	158	-12820	-85	-7276	-1989	-9519	58	-8388	-3600	-11804	-4
0.516667	-25	42	86	-62	-111	-31	0	-16	-17	8	-72	-64	-95	-15	-26	-59	-99	33	-86	-33	-103	-24	-99	-68	-67	0	-99	-11	-73	-70	-146	-74	-79	2378	-3106	-16747	-44	-7910	106	-12754	-100	-7275	-2118	-9506	-25	-8409	-3739	-11794	0
0.517500	-27	42	87	-57	-110	-31	13	-14	-17	5	-73	-64	-93	-18	-31	-64	-96	30	-108	-34	-101	-24	-99	-67	-64	1	-98	-12	-73	-72	-149	-77	-82	2314	-2969	-16497	-50	-7887	51	-12675	-116	-7274	-2270	-9503	-17	-8422	-3882	-11771	12
0.518333	-24	47	87	-57	-112	-31	12	-13	-18	6	-73	-64	-95	-15	-27	-57	-97	36	-84	-34	-104	-22	-95	-67	-61	1	-98	-11	-70	-69	-147	-75	-68	2276	-2821	-16249	-30	-7876	-11	-12594	-102	-7285	-2442	-9506	-29	-8430	-4024	-11727	33
0.519167	-23	44	87	-57	-105	-29	17	-14	-15	8	-72	-60	-93	-15	-26	-56	-99	33	-82	-30	-103	-21	-98	-66	-64	2	-95	-10	-69	-66	-145	-70	-64	2246	-2676	-15991	-39	-7879	-82	-12510	-124	-7308	-2619	-9519	-49	-8431	-4163	-11670	51
0.520000	-25	44	89	-53	-104	-29	15	-14	-14	8	-74	-62	-94	-22	-25	-55	-97	38	-79	-29	-101	-21	-97	-65	-61	3	-96	-10	-70	-69	-145	-70	-58	2224	-2544	-15729	-75	-7902	-170	-12425	-133	-7335	-2813	-9542	-130	-8427	-4307	-11599	89
0.520833	-13	40	88	-57	-105	-28	17	-11	-15	10	-69	-60	-93	-11	-24	-53	-96	35	-83	-21	-101	-22	-95	-44	-63	5	-94	-9	-69	-65	-143	-72	-62	2212	-2388	-15463	-84	-7932	-269	-12351	-116	-7379	-3018	-9577	-215	-8415	-4451	-11520	103
0.521667	-23	1	87	-53	-107	-30	12	-13	-16	9	-70	-64	-96	-15	-24	-57	-96	35	-84	-29	-102	-22	-99	-67	-61	3	-97	-13	-72	-69	-148	-70	-62	2208	-2262	-15198	-72	-7976	-385	-12282	-132	-7422	-3231	-9626	-241	-8405	-4589	-11434	43
0.522500	-26	43	88	-57	-110	-35	11	-14	-21	7	-73	-63	-100	-18	-26	-59	-98	34	-87	-33	-110	-26	-100	-69	-65	0	-99	-14	-74	-69	-148	-76	-65	2214	-2149	-14941	-66	-8035	-515	-12227	-159	-7459	-3444	-9685	-227	-8383	-4721	-11341	-17
0.523333	-24	40	86	-59	-109	-33	12	-9	-19	5	-78	-64	-99	-21	-29	-63	-101	30	-85	-36	-109	-25	-99	-72	-66	-4	-101	-12	-75	-70	-149	-79	-73	2227	-2058	-14684	-49	-8102	-666	-12182	-155	-7539	-3657	-9755	-216	-8368	-4854	-11251	-36
0.524167	-28	39	88	-60	-112	-40	10	-19	-25	2	-74	-65	-102	-19	-30	-60	-103	32	-85	-33	-107	-23	-101	-73	-82	-3	-99	-12	-74	-69	-146	-76	-80	2254	-1981	-14428	-38	-8172	-835	-12153	-149	-7605	-3874	-9832	-215	-8347	-4983	-11153	-4
0.525000	-27	39	86	-56	-110	-36	11	-17	-19	5	-73	-67	-93	-16	-29	-63	-103	32	-86	-31	-107	-22	-95	-70	-65	-1	-100	-14	-72	-69	-147	-83	-76	2289	-1928	-14186	-40	-8254	-1024	-12136	-150	-7670	-4069	-9922	-179	-8327	-5107	-11063	26
0.525833	-26	40	89	-59	-107	-32	12	-13	-21	5	-72	-63	-97	-15	-26	-59	-99	37	-85	-28	-104	-19	-98	-78	-63	-3	-98	-11	-70	-67	-144	-76	-69	2331	-1902	-13961	-16	-8342	-1229	-12133	-165	-7740	-4267	-10021	-137	-8313	-5231	-10978	15
0.526667	-24	40	88	-60	-103	-29	13	-29	-17	5	-69	-62	-95	-16	-25	-56	-97	36	-83	-33	-104	-21	-95	-68	-62	-3	-95	-12	-72	-61	-145	-74	-66	2358	-1902	-13757	-14	-8436	-1455	-12143	-172	-7812	-4456	-10119	-102	-8300	-5356	-10902	-9
0.527500	-25	41	87	-58	-109	-33	16	-13	-15	4	-70	-63	-98	-17	-29	-59	-101	34	-84	-59	-104	-22	-96	-67	-67	-3	-97	-13	-73	-70	-145	-75	-65	2439	-1926	-13574	-11	-8532	-1698	-12169	-155	-7888	-4633	-10229	-50	-8290	-5487	-10832	-26
0.528333	-24	41	112	-60	-110	-33	12	-21	-18	4	-70	-61	-96	-16	-30	-58	-99	36	-86	-31	-103	-27	-100	-68	-62	15	-99	-11	-72	-70	-146	-76	-59	2509	-1971	-13417	4	-8635	-1958	-12201	-153	-7961	-4805	-10338	-65	-8277	-5612	-10771	2
0.529167	-24	39	89	-59	-107	-36	13	-13	-17	4	-73	-66	-94	-16	-28	-60	-99	35	-85	-33	-104	-22	-102	-67	-62	-4	-100	-12	-73	-70	-147	-75	-40	2576	-2041	-13294	0	-8734	-2226	-12237	-160	-8035	-4967	-10448	-85	-8268	-5743	-10720	35
0.530000	-27	41	87	-60	-108	-38	15	-16	-18	5	-74	-63	-97	-11	-28	-62	-102	36	-86	-32	-104	-21	-100	-74	-65	-5	-98	-13	-74	-70	-150	-77	-39	2659	-2133	-13187	-22	-8839	-2504	-12284	-153	-8102	-5116	-10556	-55	-8258	-5880	-10673	30
0.530833	-29	41	87	-58	-110	-38	11	-14	-18	3	-76	-66	-101	-19	-31	-80	-104	32	-88	-34	-97	-23	-102	-70	-67	-4	-101	-14	-76	-73	-148	-79	-49	2741	-2241	-13143	-39	-8940	-2795	-12330	-146	-8169	-5261	-10657	-52	-8239	-6017	-10632	4
0.531667	-24	54	68	-60	-111	-36	27	-17	-23	2	-76	-63	-96	-16	-32	-60	-102	32	-90	-35	-105	-22	-101	-72	-72	-3	-101	-15	-74	-70	-147	-79	-53	2835	-2365	-13113	-29	-9041	-3087	-12368	-127	-8231	-5389	-10751	-43	-8214	-6160	-10594	26
0.532500	-27	39	87	-58	-108	-33	12	-17	-19	4	-74	-64	-95	-14	-32	-60	-99	40	-86	-32	-103	-19	-100	-66	-60	1	-97	-9	-73	-69	-147	-73	-50	2935	-2497	-13112	-10	-9137	-3374	-12388	-98	-8275	-5507	-10843	-57	-8180	-6300	-10559	37
0.533333	-26	40	91	-59	-108	-29	18	-12	-24	7	-70	-63	-93	-11	-27	-57	-96	39	-84	-31	-102	-19	-97	-66	-61	-1	-100	-13	-66	-70	-146	-75	-42	3037	-2634	-13140	-7	-9227	-3664	-12431	-93	-8325	-5622	-10894	-102	-8148	-6450	-10528	19
0.534167	-24	40	88	-61	-109	-36	18	-13	-19	4	-74	-64	-96	-13	-30	-59	-99	36	-85	-34	-107	-23	-104	-68	-61	-3	-99	-11	-70	-70	-145	-75	-51	3134	-2786	-13195	0	-9313	-3946	-12456	-88	-8355	-5724	-10942	-117	-8101	-6602	-10500	20
0.535000	-25	42	66	-62	-107	-32	13	-14	-17	2	-52	-66	-98	-16	-29	-57	-98	35	-85	-35	-103	-22	-101	-70	-63	-1	-101	-13	-75	-75	-148	-74	-63	3232	-2937	-13260	22	-9387	-4223	-12468	-74	-8384	-5829	-10969	-125	-8050	-6755	-10471	11
0.535833	-25	42	86	-60	-109	-35	11	-12	-17	6	-73	-65	-95	-15	-30	-59	-99	33	-86	-43	-103	-23	-102	-68	-65	0	-98	-11	-73	-69	-147	-73	-77	3333	-3088	-13342	42	-9457	-4489	-12470	-67	-8397	-5922	-10975	-102	-7986	-6907	-10437	18
0.536667	-25	41	87	-59	-86	-34	19	-16	-18	6	-73	-64	-96	-16	-32	-61	-101	35	-88	-32	-104	-22	-103	-70	-63	-1	-92	-10	-73	-74	-149	-72	-87	3428	-3239	-13429	49	-9515	-4742	-12454	-74	-8398	-6009	-10951	-97	-7916	-7058	-10409	37
0.537500	-27	42	88	-59	-109	-35	13	-15	-18	7	-73	-87	-96	-13	-31	-58	-95	25	-86	-32	-103	-22	-101	-69	-66	0	-100	-12	-73	-70	-147	-75	-81	3518	-3393	-13512	64	-9559	-4968	-12431	-72	-8389	-6096	-10907	-120	-7835	-7208	-10374	38
0.538333	-25	41	88	-62	-111	-33	12	-13	-16	5	-73	-62	-96	-11	-31	-58	-100	33	-85	-30	-102	-19	-98	-66	-62	1	-98	-13	-73	-67	-146	-73	-70	3606	-3538	-13584	51	-9592	-5193	-12393	-103	-8364	-6175	-10840	-126	-7750	-7352	-10334	39
0.539167	-22	39	88	-59	-111	-33	15	-14	-22	3	-74	-64	-97	-13	-29	-57	-99	35	-82	-29	-104	-19	-105	-64	-67	1	-99	-10	-73	-67	-145	-74	-77	3681	-3682	-13643	70	-9614	-5393	-12342	-95	-8331	-6253	-10748	-125	-7668	-7498	-10297	36
0.540000	-25	39	87	-58	-107	-33	12	-15	-16	1	-74	-62	-95	-23	-29	-58	-101	34	-88	-33	-104	-21	-101	-69	-65	0	-100	-12	-74	-68	-145	-74	-77	3754	-3827	-13691	80	-9629	-5577	-12280	-78	-8286	-6335	-10635	-132	-7586	-7639	-10257	11
0.540833	-25	39	89	-59	-109	-35	10	-16	-19	4	-74	-65	-95	-17	-27	-57	-98	35	-84	-32	-111	-19	-98	-69	-66	0	-98	-15	-75	-68	-144	-73	-81	3813	-3959	-13700	69	-9633	-5733	-12204	-98	-8232	-6415	-10502	-144	-7503	-7771	-10214	18
0.541667	-26	37	87	-49	-107	-35	13	-14	-17	6	-72	-63	-97	-15	-28	-57	-100	33	-87	-33	-109	-24	-100	-67	-65	0	-99	-13	-75	-62	-146	-74	-90	3867	-4096	-13687	68	-9634	-5875	-12121	-112	-8170	-6499	-10359	-160	-7431	-7896	-10170	26
0.542500	-27	37	87	-59	-109	-35	11	-16	-19	4	-73	-66	-104	-24	-31	-61	-101	35	-87	-33	-104	-23	-101	-74	-64	-1	-100	-15	-74	-73	-151	-76	-67	3919	-4224	-13641	68	-9623	-5983	-12021	-122	-8099	-6587	-10193	-168	-7364	-8021	-10133	36
0.543333	-25	39	87	-51	-104	-36	11	-22	-19	5	-73	-65	-98	-15	-29	-59	-100	35	-88	-32	-107	-24	-101	-70	-65	0	-101	-12	-75	-72	-149	-76	-70	3960	-4346	-13571	49	-9605	-6077	-11915	-153	-8022	-6675	-10042	-178	-7304	-8130	-10087	20
0.544167	-24	40	87	-57	-108	-34	12	-15	-22	5	-73	-62	-97	-15	-30	-60	-103	33	-90	-24	-107	-24	-100	-69	-66	0	-99	-13	-75	-68	-149	-77	-108	3999	-4457	-13470	28	-9586	-6148	-11800	-176	-7933	-6776	-9879	-169	-7256	-8241	-10050	20
0.545000	-25	44	88	-58	-110	-11	11	-14	-19	6	-72	-60	-95	-15	-29	-56	-99	37	-85	-30	-104	-23	-100	-70	-64	-1	-99	-12	-74	-55	-144	-58	-120	4033	-4565	-13343	3	-9563	-6198	-11674	-191	-7846	-6880	-9719	-151	-7214	-8342	-10013	16
0.545833	-26	40	89	-57	-108	-34	12	-13	-15	7	-72	-63	-98	-14	-27	-57	-101	32	-69	-28	-107	-18	-103	-67	-65	0	-101	-12	-74	-65	-144	-73	-127	4059	-4673	-13192	-14	-9538	-6230	-11545	-190	-7758	-6990	-9570	-127	-7187	-8435	-9981	18
0.546667	-22	38	91	-56	-81	-31	16	-12	-18	3	-70	-62	-95	-15	-27	-56	-101	37	-86	-31	-104	-21	-98	-69	-65	0	-100	-13	-70	-65	-145	-73	-122	4085	-4762	-13026	-6	-9518	-6247	-11412	-163	-7664	-7120	-9434	-120	-7176	-8527	-9956	17
0.547500	-22	39	89	-58	-107	-35	10	-14	-35	3	-70	-61	-95	6	-28	-73	-99	35	-84	-29	-104	-22	-99	-72	-65	0	-99	-13	-74	-67	-146	-73	-98	4101	-4849	-12846	-11	-9504	-6245	-11279	-137	-7575	-7253	-9315	-94	-7170	-8608	-9934	8
0.548333	-25	35	87	-58	-108	-36	10	-16	-18	3	-74	-66	-100	-18	-30	-60	-101	34	-87	-31	-105	-23	-100	-74	-67	-5	-101	-19	-78	-72	-148	-77	-108	4117	-4930	-12659	-21	-9475	-6243	-11152	-134	-7486	-7406	-9218	-75	-7181	-8696	-9926	21
0.549167	-27	36	84	-62	-114	-41	6	-19	-24	1	-76	-66	-100	-18	-32	-64	-102	19	-86	-34	-114	-24	-103	-69	-66	-3	-102	-15	-73	-70	-149	-77	-122	4135	-4993	-12469	-22	-9456	-6224	-11019	-105	-7395	-7561	-9137	-69	-7190	-8764	-9916	15
0.550000	-30	38	87	-58	-112	-38	8	-17	-19	2	-72	-64	-91	-17	-31	-61	-102	34	-86	-30	-109	-23	-102	-72	-67	-4	-101	-14	-76	-72	-149	-77	-115	4162	-5052	-12284	-19	-9430	-6198	-10898	-86	-7308	-7734	-9078	-13	-7206	-8841	-9916	3
0.550833	-29	38	89	-60	-112	-38	7	-17	-21	2	-74	-65	-99	-12	-32	-64	-102	33	-88	-32	-110	-33	-104	-72	-65	-4	-99	-13	-76	-70	-147	-76	-110	4151	-5097	-12105	-39	-9400	-6171	-10784	-94	-7220	-7909	-9049	138	-7223	-8905	-9913	7
0.551667	-30	37	87	-46	-108	-33	10	-15	-18	3	-73	-62	-96	-14	-30	-61	-101	32	-84	-30	-105	-22	-100	-67	-51	-4	-97	-14	-73	-68	-145	-75	-118	4153	-5137	-11942	-56	-9370	-6138	-10677	-93	-7134	-8094	-9023	166	-7258	-8968	-9900	18
0.552500	-23	44	90	-56	-107	-32	16	-13	-21	3	-69	-59	-96	0	-25	-58	-99	37	-83	-28	-101	-19	-97	-65	-62	-4	-97	-9	-68	-64	-145	-72	-131	4157	-5163	-11795	-51	-9332	-6107	-10593	-60	-7045	-8282	-9026	118	-7242	-9031	-9922	32
0.553333	-24	41	87	-46	-107	-30	15	-12	-13	5	-69	-61	-94	-12	-27	-55	-99	35	-84	-28	-101	-17	-97	-67	-61	6	-96	-11	-69	-78	-144	-70	-117	4153	-5198	-11678	-33	-9287	-6084	-10524	-47	-6970	-8476	-9043	120	-7242	-9096	-9929	23
0.554167	-24	43	89	-56	-104	-31	16	-16	-14	6	-72	-62	-97	-8	-30	-59	-96	30	-83	-29	-103	-23	-100	-66	-62	0	-97	-12	-74	-73	-146	-74	-104	4149	-5216	-11576	-44	-9238	-6066	-10474	-70	-6890	-8686	-9070	96	-7235	-9155	-9935	25
0.555000	-23	42	89	-58	-110	-33	12	-15	-17	6	-69	-63	-94	-13	-27	-59	-98	36	-85	-32	-104	-23	-99	-67	-64	0	-98	-10	-73	-67	-149	-74	-117	4135	-5241	-11510	-44	-9170	-6055	-10447	-90	-6814	-8855	-9105	75	-7210	-9215	-9935	30
0.555833	-24	41	90	-57	-108	-31	15	-14	-18	5	-73	-62	-98	-39	-30	-60	-101	35	-85	-29	-104	-21	-100	-70	-64	-1	-97	-11	-73	-70	-150	-75	-132	4126	-5261	-11464	-30	-9085	-6054	-10445	-92	-6739	-9035	-9139	63	-7171	-9279	-9931	26
0.556667	-27	42	84	-58	-108	-38	12	-15	-15	4	-74	-62	-97	-16	-32	-62	-97	29	-88	-35	-104	-25	-92	-68	-66	-3	-98	-15	-80	-73	-149	-77	-156	4108	-5287	-11451	-29	-9001	-6062	-10469	-117	-6667	-9207	-9173	28	-7113	-9335	-9918	24
0.557500	-29	40	85	-64	-111	-38	10	-12	-36	3	-75	-63	-101	-18	-39	-62	-101	33	-91	-33	-104	-23	-99	-68	-65	-3	-101	-10	-74	-72	-150	-76	-160	4093	-5317	-11453	-13	-8892	-6070	-10510	-164	-6596	-9353	-9193	12	-7035	-9391	-9890	25
0.558333	-25	39	88	-59	-108	-33	11	-16	-22	1	-73	-64	-96	-17	-30	-62	-99	34	-85	-32	-103	-24	-101	-73	-63	-1	-99	-11	-73	-70	-149	-76	-134	4085	-5336	-11485	-10	-8773	-6094	-10576	-185	-6522	-9481	-9203	17	-6940	-9443	-9832	21
0.559167	-25	41	89	-58	-104	-32	15	-14	-15	3	-72	-59	-77	-31	-28	-62	-100	34	-84	-28	-102	-21	-99	-67	-61	1	-95	-11	-70	-70	-148	-74	-143	4074	-5362	-11537	-16	-8648	-6116	-10663	-167	-6447	-9583	-9203	20	-6821	-9491	-9790	32
0.560000	-23	43	81	-61	-108	-32	23	-14	-15	5	-73	-62	-92	-13	-26	-58	-97	36	-83	-30	-100	-21	-98	-64	-60	-1	-99	-9	-68	-67	-145	-72	-153	4073	-5391	-11600	-10	-8508	-6157	-10782	-170	-6379	-9656	-9181	5	-6691	-9534	-9723	38
0.560833	-25	41	89	-57	-104	-30	17	-15	-15	-8	-70	-60	-92	-14	-26	-58	-95	34	-84	-31	-99	-22	-99	-65	-61	2	-97	-9	-69	-70	-147	-72	-138	4073	-5421	-11684	-13	-8364	-6202	-10920	-174	-6311	-9697	-9143	4	-6547	-9573	-9624	19
0.561667	-23	42	89	-59	-104	-30	16	-13	-14	2	-72	-63	-93	-15	-29	-59	-98	37	-83	-41	-102	-24	-99	-67	-66	0	-99	-11	-70	-69	-147	-75	-139	4083	-5451	-11775	-15	-8224	-6253	-11073	-167	-6244	-9708	-9089	-4	-6400	-9608	-9521	18
0.562500	-29	42	86	-44	-111	-33	15	-18	-18	3	-73	-63	-97	-16	-30	-61	-100	33	-85	-35	-110	-25	-102	-70	-65	0	-101	-11	-90	-70	-148	-76	-128	4099	-5476	-11884	-7	-8076	-6311	-11244	-171	-6179	-9685	-9008	-7	-6232	-9626	-9393	8
0.563333	-25	40	88	-59	-109	-34	17	-15	-17	4	-73	-61	-98	-19	-31	-58	-97	34	-76	-15	-109	-19	-99	-67	-47	1	-99	-12	-75	-70	-149	-74	-100	4128	-5491	-11978	-14	-7931	-6363	-11425	-155	-6113	-9623	-8909	7	-6059	-9641	-9253	-1
0.564167	-26	41	87	-62	-113	-36	33	-16	-15	4	-79	-65	-97	-16	-29	-59	-96	33	-83	-34	-107	-24	-103	-69	-61	0	-98	-11	-74	-69	-147	-74	-76	4170	-5495	-12078	3	-7786	-6424	-11617	-112	-6052	-9526	-8796	23	-5887	-9638	-9092	3
0.565000	-24	40	88	-62	-110	-33	12	-17	-18	2	-73	-67	-99	-18	-30	-60	-101	33	-84	-49	-115	-25	-104	-72	-65	0	-101	-15	-74	-72	-146	-77	-55	4208	-5490	-12183	13	-7656	-6480	-11810	-67	-5993	-9399	-8668	7	-5714	-9628	-8925	-5
0.565833	-27	38	89	-62	-112	-36	6	-16	-19	0	-74	-68	-94	-15	-30	-61	-98	34	-82	-35	-102	-22	-100	-69	-64	0	-100	-12	-72	-66	-144	-72	-47	4265	-5459	-12280	15	-7530	-6503	-12001	-81	-5936	-9243	-8519	-38	-5542	-9601	-8745	18
0.566667	-27	38	87	-61	-109	-31	17	-15	-18	4	-72	-65	-95	-15	-27	-61	-98	33	-84	-31	-114	-21	-100	-66	-62	0	-99	-11	-72	-67	-145	-73	-52	4329	-5413	-12373	-6	-7406	-6576	-12192	-85	-5881	-9023	-8355	-77	-5384	-9568	-8564	23
0.567500	-30	41	92	-59	-108	-33	13	-18	-14	4	-74	-65	-99	-15	-29	-60	-98	32	-85	-32	-105	-22	-102	-69	-68	0	-99	-8	-74	-69	-147	-91	-47	4397	-5344	-12464	-5	-7300	-6615	-12373	-69	-5835	-8852	-8195	-73	-5234	-9519	-8371	9
0.568333	-28	39	84	-61	-107	-31	15	-16	-16	3	-74	-66	-95	-17	-48	-60	-99	33	-88	-33	-103	-27	-102	-69	-64	-1	-101	-14	-73	-68	-148	-75	-56	4468	-5251	-12552	-8	-7194	-6644	-12539	-68	-5787	-8631	-8016	-76	-5096	-9461	-8207	26
0.569167	-25	40	86	-60	-107	-55	15	-15	-18	1	-75	-60	-96	-17	-30	-60	-104	34	-85	-33	-107	-23	-100	-70	-68	0	-101	-15	-77	-69	-149	-75	-67	4546	-5137	-12631	-24	-7102	-6664	-12690	-52	-5745	-8400	-7834	-105	-4975	-9397	-8000	33
0.570000	-7	38	84	-61	-112	-35	12	-16	-21	4	-74	-64	-97	-17	-30	-59	-104	33	-85	-33	-110	-26	-102	-73	-65	0	-113	-16	-73	-68	-148	-77	-69	4617	-4994	-12705	-16	-7018	-6665	-12821	-50	-5711	-8168	-7649	-68	-4863	-9316	-7823	23
0.570833	-28	38	84	-60	-109	-35	13	-15	-22	1	-85	-66	-97	-21	-32	-61	-99	33	-87	-32	-105	-22	-101	-69	-66	-1	-102	-16	-75	-72	-151	-75	-52	4689	-4827	-12785	-8	-6935	-6650	-12931	-58	-5676	-7938	-7467	-80	-4766	-9245	-7663	23
0.571667	-24	42	86	-59	-109	-35	13	-18	-14	5	-72	-64	-95	-10	-30	-66	-96	35	-64	-31	-102	-22	-101	-68	-64	-1	-97	-11	-76	-68	-144	-73	-40	4756	-4640	-12846	-22	-6854	-6619	-13008	-42	-5645	-7715	-7287	-153	-4682	-9153	-7507	38
0.572500	-24	29	90	-57	-103	-30	16	-13	-12	9	-67	-61	-95	-16	-29	-60	-97	34	-84	-28	-101	-18	-95	-66	-61	0	-95	-11	-70	-66	-134	-74	-43	4813	-4439	-12916	-17	-6782	-6571	-13057	-52	-5621	-7508	-7115	-204	-4619	-9069	-7378	26
0.573333	-24	43	87	-55	-104	-33	13	-15	-19	2	-72	-65	-93	-14	-28	-59	-101	36	-85	-32	-107	-22	-99	-74	-65	-4	-97	-15	-74	-68	-147	-75	-49	4864	-4229	-12987	-17	-6721	-6517	-13087	-72	-5604	-7326	-6958	-217	-4579	-8984	-7270	26
0.574167	-30	38	84	-60	-111	-38	9	-38	-25	6	-75	-66	-97	-17	-31	-61	-101	33	-87	-29	-105	-19	-97	-68	-63	0	-96	-14	-70	-65	-154	-76	-62	4906	-4008	-13055	-15	-6657	-6439	-13082	-58	-5585	-7161	-6804	-201	-4544	-8900	-7183	22
0.575000	-27	42	86	-57	-110	-32	12	-16	-22	3	-74	-63	-95	-13	-29	-60	-100	38	-85	-21	-105	-21	-100	-63	-65	-4	-101	-13	-72	-69	-148	-74	-52	4939	-3782	-13129	-14	-6601	-6351	-13050	-46	-5567	-7018	-6671	-163	-4556	-8824	-7121	19
0.575833	-26	42	87	-78	-108	-34	13	-21	-17	6	-70	-63	-98	-13	-28	-58	-101	36	-84	-31	-105	-19	-98	-66	-63	0	-97	-15	-73	-65	-144	-68	-49	4963	-3559	-13211	-15	-6545	-6251	-12986	-59	-5542	-6902	-6557	-85	-4525	-8749	-7087	20
0.576667	-28	44	86	-59	-112	-34	11	-12	-18	4	-74	-69	-96	-16	-32	-60	-98	36	-75	-29	-105	-21	-97	-66	-64	-5	-101	-15	-75	-67	-145	-74	-47	4979	-3342	-13277	-26	-6500	-6142	-12896	-39	-5528	-6819	-6477	-29	-4536	-8685	-7078	17
0.577500	-25	42	86	-60	-109	-33	12	-14	-19	6	-70	-63	-93	-15	-29	-60	-100	34	-86	-32	-107	-22	-96	-67	-65	0	-97	-12	-73	-64	-167	-74	-56	4986	-3140	-13357	-30	-6468	-6026	-12785	-28	-5505	-6762	-6389	-17	-4558	-8626	-7098	21
0.578333	-26	45	87	-59	-108	-31	15	-12	-17	5	-73	-65	-80	-15	-29	-55	-100	39	-84	-32	-105	-19	-95	-66	-63	0	-98	-14	-73	-67	-147	-73	-58	4987	-2952	-13438	-33	-6439	-5901	-12643	-67	-5477	-6732	-6343	-56	-4593	-8578	-7142	39
0.579167	-28	45	86	-57	-111	-35	-9	-11	13	8	-70	-61	-97	-11	-29	-57	-99	38	-80	-32	-107	-19	-95	-65	-60	2	-97	-12	-69	-65	-136	-74	-48	4975	-2781	-13518	-41	-6426	-5778	-12481	-66	-5452	-6719	-6326	-74	-4631	-8534	-7213	27
0.580000	-24	45	88	-53	-107	-30	16	-11	-15	7	-70	-59	-93	-11	-28	-57	-99	38	-80	-29	-113	-3	-93	-63	-59	3	-86	-12	-70	-68	-145	-73	-47	4970	-2632	-13601	-29	-6431	-5650	-12291	-60	-5424	-6734	-6318	-66	-4681	-8501	-7307	19
0.580833	-21	46	91	-56	-107	-30	19	-10	-17	3	-70	-60	-96	-12	-28	-52	-97	40	-81	-29	-102	-19	-94	-67	-65	0	-97	-11	-70	-70	-144	-70	-40	4924	-2504	-13690	-23	-6451	-5529	-12089	-83	-5400	-6770	-6369	-65	-4735	-8479	-7422	25
0.581667	-26	43	88	-58	-108	-32	11	-15	-19	6	-73	-45	-100	-16	-30	-59	-124	32	-86	-32	-105	-22	-99	-66	-67	-3	-101	-14	-76	-70	-148	-75	-36	4916	-2406	-13785	-24	-6502	-5413	-11872	-57	-5369	-6822	-6440	-49	-4801	-8465	-7562	18
0.582500	-31	38	84	-64	-111	-39	9	-18	-24	0	-79	-67	-97	-17	-33	-62	-99	33	-87	-33	-109	-24	-101	-70	-72	-3	-110	-15	-73	-72	-148	-79	-45	4884	-2322	-13877	-16	-6561	-5294	-11630	-51	-5349	-6886	-6535	-25	-4863	-8453	-7711	19
0.583333	-27	39	87	-62	-111	-34	12	-15	-19	1	-75	-63	-97	-16	-29	-62	-102	32	-83	-28	-104	-23	-99	-70	-67	0	-100	-11	-76	-73	-149	-76	-41	4850	-2261	-13969	-19	-6644	-5185	-11382	-79	-5321	-6953	-6656	-28	-4923	-8448	-7877	19
0.584167	-24	40	87	-59	-110	-33	11	-15	-21	4	-74	-64	-97	-17	-30	-59	-100	34	-82	-31	-103	-22	-96	-68	-66	0	-102	-14	-79	-70	-148	-75	-45	4801	-2220	-14063	-11	-6748	-5079	-11119	-78	-5305	-7033	-6802	-70	-4995	-8447	-8052	18
0.585000	-26	41	88	-61	-112	-34	11	-12	-17	5	-75	-63	-96	-15	-38	-57	-98	33	-86	-31	-80	-21	-98	-67	-64	-3	-97	-10	-72	-69	-145	-72	-51	4744	-2193	-14150	-6	-6876	-4981	-10845	-63	-5293	-7093	-6970	-57	-5060	-8447	-8236	8
0.585833	-25	24	89	-59	-107	-33	17	-13	-18	8	-73	-63	-96	-15	-29	-59	-97	36	-83	-29	-109	-19	-99	-65	-64	1	-97	-11	-72	-70	-147	-73	-52	4677	-2198	-14236	-4	-7023	-4889	-10569	-65	-5292	-7189	-7158	-34	-5130	-8452	-8418	6
0.586667	-25	44	90	-55	-111	-34	12	-16	-16	6	-69	-60	-98	-14	-28	-78	-99	35	-80	-29	-111	-22	-100	-68	-63	2	-99	-13	-70	-69	-146	-72	-57	4593	-2186	-14321	-25	-7184	-4809	-10297	-72	-5321	-7270	-7366	-52	-5205	-8458	-8598	16
0.587500	-25	41	89	-57	-129	-29	17	-11	-16	6	-73	-61	-96	-13	-28	-58	-100	36	-84	-29	-104	-21	-95	-66	-63	-9	-98	-10	-70	-70	-145	-72	-52	4494	-2198	-14391	-16	-7363	-4738	-10021	-45	-5329	-7346	-7576	-84	-5285	-8468	-8778	29
0.588333	-22	43	91	-59	-109	-33	15	-14	-17	5	-75	-63	-95	-13	-26	-57	-98	37	-82	-28	-103	-21	-97	-68	-63	0	-99	-12	-70	-68	-144	-74	-50	4377	-2219	-14457	-12	-7553	-4676	-9754	-52	-5372	-7421	-7799	-99	-5373	-8473	-8947	36
0.589167	-28	40	86	-59	-105	-33	12	-9	-19	3	-74	-65	-98	-16	-28	-59	-99	32	-86	-31	-102	-22	-97	-68	-64	-3	-101	-12	-74	-70	-149	-75	-98	4209	-2241	-14506	-19	-7745	-4617	-9502	-77	-5429	-7489	-8024	-126	-5471	-8480	-9110	35
0.590000	-27	38	85	-59	-111	-35	11	-17	-25	2	-77	-68	-102	-15	-29	-61	-103	30	-88	-32	-107	-24	-109	-73	-67	-5	-104	-17	-77	-73	-147	-78	-64	4081	-2266	-14540	-28	-7950	-4578	-9259	-79	-5493	-7555	-8247	-124	-5584	-8489	-9255	39
0.590833	-29	36	82	-63	-113	-35	9	-21	-25	4	-76	-67	-102	-19	-31	-60	-103	32	-87	-36	-110	-25	-102	-72	-67	0	-103	-15	-77	-72	-146	-72	-62	3903	-2294	-14559	-22	-8143	-4540	-9034	-84	-5604	-7610	-8457	-108	-5697	-8489	-9373	24
0.591667	-26	40	88	-60	-110	-34	10	-18	-19	3	-73	-66	-103	-15	-28	-46	-99	33	-85	-31	-105	-23	-100	-69	-67	0	-99	-14	-74	-69	-147	-75	-65	3708	-2314	-14572	-12	-8334	-4510	-8831	-76	-5718	-7659	-8656	-117	-5828	-8488	-9478	23
0.592500	-21	42	88	-59	-107	-32	18	-14	-17	7	-68	-61	-94	-13	-24	-56	-98	34	-83	-29	-104	-23	-96	-66	-64	2	-96	-12	-68	-67	-141	-72	-67	3491	-2332	-14528	-12	-8520	-4493	-8652	-72	-5851	-7700	-8842	-119	-5973	-8483	-9560	17
0.593333	-22	44	91	-57	-105	-30	19	-12	-14	6	-67	-62	-94	-15	-26	-57	-110	36	-81	-31	-103	-21	-96	-65	-62	0	-95	-10	-68	-67	-144	-73	-73	3255	-2351	-14496	-19	-8689	-4484	-8483	-94	-6012	-7740	-9012	-119	-6136	-8483	-9622	8
0.594167	-25	38	91	-56	-107	-31	15	4	-16	7	-69	-62	-96	-11	-26	-56	-97	35	-82	-29	-103	-22	-96	-67	-63	0	-96	-11	-74	-69	-144	-70	-69	3006	-2367	-14445	-18	-8845	-4482	-8381	-137	-6193	-7767	-9160	-124	-6307	-8473	-9655	16
0.595000	-26	42	90	-58	-110	-31	17	-13	-17	5	-73	-61	-97	-12	-39	-73	-98	34	-84	-31	-107	-23	-97	-65	-63	0	-97	-11	-70	-67	-145	-75	-74	2745	-2376	-14382	-9	-8983	-4492	-8289	-122	-6391	-7786	-9287	-128	-6483	-8466	-9667	15
0.595833	-24	47	104	-57	-105	-29	13	-12	-17	5	-73	-62	-95	-12	-25	-57	-100	35	-82	-29	-104	-24	-98	-66	-63	-3	-96	-9	-76	-69	-144	-74	-83	2483	-2378	-14309	-5	-9106	-4512	-8221	-103	-6606	-7798	-9390	-138	-6688	-8450	-9657	13
0.596667	-25	43	91	-58	-108	-34	15	-12	-19	4	-72	-63	-97	-11	-24	-59	-100	34	-85	-33	-102	-21	-99	-67	-62	-1	-98	-12	-70	-68	-144	-73	-79	2212	-2382	-14239	-16	-9208	-4536	-8188	-115	-6841	-7793	-9466	-130	-6894	-8436	-9629	21
0.597500	-25	42	80	-57	-108	-32	18	-14	-18	4	-73	-64	-95	-13	-26	-60	-99	35	-84	-33	-103	-21	-101	-68	-64	-3	-98	-13	-77	-70	-147	-75	-84	1952	-2377	-14161	-13	-9296	-4576	-8188	-103	-7085	-7779	-9522	-132	-7100	-8418	-9578	13
0.598333	-26	42	89	-57	-108	-33	15	-13	-16	4	-72	-61	-98	-15	-28	-56	-101	33	-85	-33	-109	-24	-99	-68	-64	-3	-98	-14	-74	-70	-146	-75	-81	1697	-2372	-14099	-9	-9361	-4619	-8213	-99	-7369	-7754	-9555	-127	-7312	-8395	-9508	7
0.599167	-27	43	87	-57	-112	-31	11	-26	-22	1	-75	-65	-97	-13	-30	-57	-101	34	-82	-31	-105	-22	-97	-65	-64	0	-98	-6	-73	-66	-145	-75	-52	1464	-2360	-14035	-6	-9409	-4682	-8258	-102	-7600	-7715	-9564	-133	-7518	-8367	-9418	25
0.600000	-24	45	90	-57	-110	-29	15	-9	-17	8	-70	-59	-95	-10	-26	-56	-99	38	-82	-29	-103	-15	-102	-64	-60	2	-95	-9	-70	-67	-145	-72	-72	1246	-2344	-13985	-7	-9449	-4749	-8326	-100	-7864	-7668	-9552	-137	-7715	-8333	-9319	20
0.600833	-24	46	84	-53	-109	-24	17	-14	-17	6	-70	-62	-97	-14	-28	-58	-99	36	-81	-32	-103	-17	-98	-65	-63	2	-100	-22	-70	-66	-146	-75	-56	1048	-2336	-13958	-4	-9477	-4822	-8416	-113	-8133	-7610	-9517	-128	-7909	-8302	-9211	21
0.601667	-24	44	89	-56	-105	-31	16	-13	-16	5	-84	-62	-98	-10	-27	-58	-98	35	-82	-31	-108	-21	-100	-70	-62	0	-99	-13	-73	-72	-144	-74	-61	878	-2321	-13942	-9	-9501	-4904	-8527	-112	-8387	-7548	-9472	-141	-8090	-8266	-9095	21
0.602500	-24	43	86	-52	-110	-32	13	-14	-18	5	-74	-63	-97	-16	-30	-60	-100	33	-84	-35	-105	-25	-98	-70	-66	-6	-100	-15	-77	-70	-147	-78	-59	732	-2312	-13967	-3	-9514	-4996	-8644	-119	-8637	-7479	-9409	-131	-8257	-8225	-8977	23
0.603333	-27	42	87	-59	-111	-33	12	-15	-22	4	-75	-67	-97	-14	-26	-68	-102	33	-84	-31	-108	-22	-98	-69	-66	-4	-101	-13	-73	-68	-145	-78	-60	627	-2301	-14009	-1	-9529	-5090	-8780	-119	-8864	-7405	-9326	-104	-8407	-8182	-8850	11
0.604167	-26	40	84	-57	-107	-32	15	-14	-21	5	-74	-62	-96	-13	-30	-60	-98	34	-87	-31	-103	-22	-100	-69	-64	-1	-102	-13	-77	-70	-148	-76	-60	550	-2299	-14072	-4	-9546	-5191	-8903	-115	-9084	-7327	-9232	-121	-8541	-8130	-8727	5
0.605000	-24	43	89	-57	-107	-32	13	-14	-17	6	-73	-65	-98	-14	-7	-65	-100	36	-82	-31	-107	-19	-100	-67	-66	0	-99	-14	-72	-67	-145	-75	-52	505	-2298	-14155	1	-9569	-5299	-9039	-143	-9273	-7251	-9129	-130	-8652	-8078	-8603	8
0.605833	-22	40	89	-61	-111	-32	33	-13	-16	7	-72	-61	-98	-13	-29	-57	-99	35	-84	-32	-105	-21	-99	-65	-64	2	-96	-13	-73	-68	-143	-73	-43	484	-2304	-14265	2	-9585	-5409	-9175	-121	-9444	-7177	-9019	-113	-8746	-8021	-8484	20
0.606667	-22	41	88	-59	-110	-34	12	-12	-19	4	-75	-66	-100	-17	-32	-59	-101	34	-86	-36	-105	-24	-101	-70	-64	-3	-103	-16	-76	-70	-150	-78	-60	486	-2318	-14393	-6	-9618	-5530	-9308	-120	-9590	-7107	-8900	-96	-8828	-7967	-8375	9
0.607500	-27	37	85	-63	-110	-39	8	-16	-24	4	-75	-66	-99	-19	-32	-62	-100	36	-86	-32	-125	-23	-103	-70	-64	0	-99	-13	-72	-66	-150	-75	-55	519	-2334	-14536	-17	-9659	-5636	-9428	-122	-9701	-7053	-8775	-109	-8892	-7901	-8261	0
0.608333	-24	40	88	-61	-110	-35	12	-15	-19	4	-79	-63	-101	-17	-30	-59	-101	33	-84	-33	-105	-22	-100	-69	-66	0	-100	-15	-69	-70	-151	-79	-48	561	-2366	-14695	-23	-9702	-5742	-9539	-121	-9790	-7023	-8641	-107	-8944	-7838	-8157	-3
0.609167	-27	37	88	-69	-108	-38	16	-17	-21	2	-74	-66	-97	-14	-30	-59	-100	33	-87	-34	-104	-23	-101	-73	-69	-4	-100	-14	-72	-70	-145	-81	-44	620	-2398	-14858	-3	-9761	-5850	-9644	-132	-9850	-6968	-8512	-117	-8985	-7772	-8057	-1
0.610000	-29	37	85	-61	-110	-34	9	-18	-21	5	-74	-66	-98	-17	-33	-63	-103	33	-90	-34	-105	-26	-103	-68	-66	-1	-101	-15	-73	-73	-149	-76	-45	684	-2441	-15030	-13	-9826	-5948	-9730	-134	-9880	-6942	-8376	-119	-9022	-7706	-7964	4
0.610833	-27	36	88	-61	-112	-40	10	-19	-23	3	-78	-69	-96	-17	-32	-62	-104	35	-88	-33	-109	-26	-103	-72	-67	-4	-103	-23	-76	-70	-150	-74	-45	757	-2490	-15203	-11	-9896	-6039	-9804	-118	-9887	-6931	-8242	-114	-9046	-7635	-7876	2
0.611667	-27	38	84	-61	-108	-31	11	-16	-21	4	-75	-63	-96	-16	-29	-59	-99	35	-87	-33	-107	-22	-101	-68	-66	0	-96	-13	-69	-70	-147	-76	-43	833	-2543	-15371	-7	-9971	-6131	-9859	-124	-9862	-6927	-8102	-101	-9066	-7571	-7791	2
0.612500	-19	44	89	-57	-105	-30	15	-11	-15	9	-72	-62	-97	-13	-28	-58	-97	39	-81	-29	-103	-21	-124	-67	-67	1	-94	-12	-74	-70	-147	-73	-34	904	-2604	-15535	6	-10047	-6193	-9898	-120	-9825	-6941	-7969	-83	-9088	-7509	-7712	13
0.613333	-21	44	90	-59	-110	-33	15	-11	-15	6	-68	-61	-96	-13	-27	-58	-88	35	-84	-31	-104	-19	-99	-66	-62	0	-98	-11	-69	-67	-146	-73	-39	963	-2670	-15692	-5	-10131	-6254	-9928	-111	-9776	-6964	-7836	-83	-9104	-7447	-7642	3
0.614167	-16	19	87	-57	-107	-33	23	-14	-18	5	-72	-66	-96	-16	-31	-61	-98	36	-83	-32	-104	-21	-100	-67	-63	0	-98	-12	-68	-66	-148	-74	-39	1018	-2749	-15844	-7	-10213	-6301	-9939	-129	-9710	-6997	-7712	-105	-9124	-7394	-7580	-12
0.615000	-23	42	88	-59	-108	-33	10	-16	-19	3	-72	-64	-100	-19	-29	-61	-95	34	-84	-35	-107	-25	-105	-72	-67	-5	-99	-15	-73	-73	-149	-75	-49	1061	-2826	-15985	-6	-10287	-6340	-9942	-144	-9647	-7044	-7593	-97	-9133	-7347	-7526	2
0.615833	-31	39	87	-62	-114	-38	12	-18	-22	4	-74	-66	-94	-18	-30	-65	-103	33	-84	-33	-105	-21	-101	-69	-64	-1	-100	-12	-73	-69	-159	-76	-46	1103	-2911	-16114	-13	-10381	-6362	-9928	-112	-9574	-7091	-7477	-84	-9154	-7304	-7477	2
0.616667	-26	40	87	-59	-111	-32	12	-15	-22	1	-73	-66	-97	-17	-30	-60	-100	36	-86	-35	-104	-23	-101	-68	-64	-4	-98	-14	-72	-72	-145	-74	-45	1138	-2992	-16229	-6	-10419	-6367	-9902	-118	-9503	-7140	-7372	-84	-9160	-7267	-7435	0
0.617500	-23	42	86	-61	-108	-30	16	-14	-18	6	-72	-66	-95	-14	-30	-60	-100	36	-84	-35	-103	-23	-80	-67	-63	-12	-97	-12	-73	-69	-147	-75	-35	1164	-3083	-16339	-7	-10534	-6362	-9867	-138	-9439	-7194	-7268	-77	-9170	-7244	-7422	7
0.618333	-25	42	90	-58	-107	-30	13	-34	-18	6	-70	-69	-97	-16	-27	-60	-101	36	-84	-31	-103	-21	-98	-67	-63	-4	-97	-12	-75	-70	-146	-73	-33	1189	-3179	-16438	-9	-10606	-6349	-9828	-111	-9376	-7243	-7175	-81	-9170	-7226	-7380	-1
0.619167	-23	49	91	-48	-105	-30	15	-12	-14	10	-69	-62	-96	-13	-25	-58	-97	39	-85	-30	-105	-21	-99	-65	-63	16	-95	-12	-69	-63	-144	-68	-36	1216	-3277	-16524	2	-10676	-6315	-9781	-105	-9335	-7289	-7088	-66	-9162	-7213	-7370	-11
0.620000	-19	45	91	-55	-107	-29	16	-11	-13	8	-69	-62	-96	-12	-27	-60	-94	40	-80	-32	-102	-17	-83	-63	-58	4	-96	-12	-68	-69	-143	-74	-42	1246	-3381	-16604	-3	-10737	-6270	-9730	-124	-9298	-7330	-7012	-70	-9149	-7213	-7370	-4
0.620833	-18	46	92	-79	-107	-51	17	-13	-14	9	-66	-63	-91	-11	-25	-57	-96	38	-83	-29	-99	-17	-96	-67	-63	1	-90	-8	-66	-67	-143	-72	-40	1274	-3487	-16683	-5	-10798	-6214	-9674	-121	-9277	-7359	-6948	-73	-9127	-7208	-7386	7
0.621667	-23	43	91	-53	-105	-30	16	-12	-16	10	-65	-61	-93	-14	-24	-59	-99	37	-84	-30	-103	-19	-99	-67	-62	0	-98	-13	-70	-72	-147	-78	-46	1310	-3607	-16758	-4	-10874	-6155	-9620	-134	-9264	-7383	-6896	-62	-9105	-7217	-7417	-4
0.622500	-26	40	86	-57	-110	-32	13	-15	-19	2	-73	-66	-97	-15	-30	-62	-100	35	-85	-34	-105	-21	-100	-70	-68	3	-101	-16	-75	-73	-149	-77	-38	1356	-3731	-16832	-10	-10920	-6082	-9565	-155	-9262	-7393	-6853	-51	-9072	-7222	-7456	-3
0.623333	-27	39	81	-61	-110	-34	12	-17	-19	0	-74	-63	-96	-43	-32	-67	-99	30	-87	-36	-105	-23	-104	-73	-69	-3	-102	-17	-75	-75	-151	-79	-44	1417	-3865	-16908	-21	-10979	-6003	-9514	-139	-9261	-7386	-6817	-53	-9032	-7232	-7514	-3
0.624167	-26	38	77	-59	-110	-36	9	-17	-21	2	-75	-67	-99	-18	-31	-61	-100	33	-86	-32	-107	-23	-100	-70	-67	-8	-102	-19	-76	-66	-147	-73	-38	1488	-4002	-16966	-17	-11031	-5912	-9452	-131	-9266	-7363	-6790	-56	-8984	-7231	-7578	-3
0.625000	-23	39	88	-57	-110	-34	10	-14	-18	2	-72	-84	-95	-14	-28	-60	-124	36	-83	-32	-104	-24	-99	-70	-67	0	-101	-16	-72	-70	-145	-76	-28	1568	-4146	-17026	-14	-11083	-5814	-9398	-135	-9274	-7316	-6768	-56	-8930	-7228	-7656	2
0.625833	-28	43	91	-56	-105	-30	13	-14	-17	5	-72	-62	-96	-14	-29	-60	-99	35	-83	-30	-103	-22	-101	-61	-65	1	-100	-14	-73	-72	-147	-75	-24	1660	-4303	-17100	-25	-11140	-5705	-9339	-105	-9281	-7269	-6762	-55	-8881	-7217	-7747	6
0.626667	-26	41	90	-58	-111	-33	13	-13	-18	18	-70	-61	-98	-14	-27	-58	-98	36	-83	-32	-103	-19	-99	-73	-65	1	-101	-13	-69	-69	-146	-75	-14	1756	-4477	-17163	-24	-11199	-5596	-9287	-96	-9292	-7203	-6756	-55	-8828	-7199	-7841	7
0.627500	-26	38	90	-53	-108	-30	13	-12	-16	6	-72	-62	-96	-14	-29	-62	-101	35	-76	-26	-102	-21	-98	-68	-62	3	-100	-14	-72	-68	-147	-75	-15	1855	-4651	-17235	-9	-11256	-5477	-9230	-108	-9293	-7122	-6759	-57	-8778	-7171	-7944	6
0.628333	-26	42	88	-55	-104	-30	16	-36	-16	5	-72	-60	-96	-17	-31	-59	-98	35	-83	-29	-105	-21	-98	-67	-65	0	-103	-13	-72	-68	-147	-74	-14	1962	-4841	-17303	-22	-11320	-5363	-9180	-111	-9293	-7029	-6773	-60	-8739	-7137	-8059	12
0.629167	-28	39	89	-57	-111	-28	13	-12	-19	7	-73	-62	-96	-13	-29	-61	-100	35	-85	-31	-104	-19	-101	-69	-65	1	-101	-13	-74	-67	-148	-75	-3	2052	-5038	-17374	-25	-11382	-5245	-9133	-93	-9290	-6927	-6788	-50	-8710	-7088	-8170	12
0.630000	-23	40	89	-59	-104	-33	11	-12	-19	4	-72	-64	-99	-16	-29	-59	-98	19	-84	-29	-105	-23	-101	-68	-62	0	-102	-13	-73	-73	-148	-73	0	2140	-5242	-17441	-7	-11447	-5125	-9083	-103	-9283	-6826	-6811	-42	-8690	-7037	-8290	1
0.630833	-26	33	86	-60	-114	-34	10	-15	-19	4	-73	-66	-100	-17	-32	-60	-99	33	-85	-33	-108	-25	-101	-68	-51	11	-103	-13	-75	-69	-146	-75	-12	2211	-5454	-17511	-26	-11509	-5005	-9035	-124	-9275	-6702	-6837	-49	-8682	-6971	-8405	-5
0.631667	-24	38	84	-58	-109	-33	12	-16	-16	2	-74	-66	-99	-47	-32	-58	-99	33	-88	-32	-108	-24	-101	-70	-65	-1	-102	-14	-119	-72	-149	-75	16	2271	-5714	-17578	-28	-11574	-4887	-8994	-110	-9267	-6586	-6868	-48	-8688	-6902	-8523	-7
0.632500	-27	39	89	-58	-113	-34	12	-14	-18	4	-72	-64	-97	-14	-28	-58	-102	37	-83	-29	-107	-23	-97	-69	-64	2	-97	-9	-72	-65	-144	-73	-8	2312	-5887	-17642	-28	-11640	-4769	-8948	-110	-9259	-6460	-6904	-36	-8705	-6818	-8635	-15
0.633333	-25	41	88	-55	-110	-32	27	-11	-18	6	-69	-62	-88	-14	-28	-59	-99	36	-82	-28	-105	-19	-96	-66	-62	1	-99	-9	-72	-65	-146	-75	-13	2325	-6107	-17705	-35	-11702	-4662	-8910	-105	-9256	-6344	-6948	-48	-8750	-6738	-8750	-12
0.634167	-23	39	88	-60	-105	-33	15	-16	-22	5	-72	-60	-94	-13	-29	-57	-100	36	-82	-32	-105	-22	-98	-67	-65	-1	-110	-11	-66	-68	-149	-73	3	2315	-6327	-17769	-17	-11781	-4560	-8875	-107	-9267	-6231	-6993	-41	-8810	-6655	-8862	-11
0.635000	-26	37	87	-56	-109	-34	15	-15	-17	6	-51	-64	-98	-19	-27	-59	-97	34	-86	-32	-105	-21	-98	-68	-64	0	-99	-12	-73	-67	-149	-73	1	2278	-6540	-17831	5	-11849	-4460	-8843	-121	-9285	-6123	-7045	-39	-8886	-6568	-8969	-14
0.635833	-40	40	89	-61	-109	-32	15	-15	-18	5	-70	-64	-101	-15	-27	-58	-101	35	-82	-32	-105	-23	-104	-68	-65	-3	-100	-15	-75	-72	-148	-75	-1	2216	-6742	-17888	-35	-11916	-4374	-8816	-113	-9315	-6019	-7108	-47	-8984	-6482	-9078	-1
0.636667	-21	38	87	-62	-110	-35	13	-30	-35	5	-72	-63	-94	-16	-29	-57	-100	33	-86	-31	-108	-26	-100	-68	-65	-4	-97	-12	-70	-70	-147	-73	0	2129	-6937	-17938	-26	-11986	-4294	-8794	-113	-9362	-5917	-7172	-56	-9092	-6398	-9189	7
0.637500	-23	37	88	-57	-107	-33	11	-16	-17	4	-70	-63	-96	-18	-32	-58	-98	34	-82	-29	-102	-24	-99	-69	-62	-1	-97	-12	-75	-70	-150	-76	-12	2016	-7119	-17987	-29	-12055	-4217	-8775	-100	-9426	-5827	-7247	-60	-9221	-6316	-9294	-9
0.638333	-23	39	88	-57	-110	-32	16	-15	-16	5	-66	-67	-96	-12	-28	-57	-96	33	-82	-32	-104	-23	-98	-70	-64	-1	-98	-13	-72	-69	-147	-74	-26	1880	-7294	-18029	-23	-12097	-4154	-8761	-83	-9513	-5745	-7327	-60	-9360	-6239	-9399	8
0.639167	-18	41	88	-57	-109	-33	12	-15	-17	4	-69	-63	-96	-14	-30	-58	-99	35	-82	-31	-101	-22	-98	-81	-62	-3	-97	-11	-70	-48	-149	-74	-35	1728	-7438	-18076	-16	-12190	-4094	-8750	-94	-9616	-5672	-7418	-49	-9513	-6163	-9507	18
0.640000	-24	40	89	-55	-109	-32	11	-16	-18	3	-73	-64	-96	-13	-30	-58	-99	35	-85	-29	-104	-26	-100	-69	-66	-4	-99	-14	-75	-73	-149	-77	-51	1563	-7574	-18120	-23	-12261	-4041	-8746	-113	-9741	-5608	-7522	-42	-9678	-6101	-9621	5
0.640833	-29	37	86	-61	-109	-31	10	-17	-19	3	-73	-65	-95	-15	-30	-59	-101	36	-87	-30	-105	-22	-108	-68	-64	-4	-105	-13	-70	-72	-145	-70	-52	1389	-7690	-18158	-11	-12329	-3993	-8742	-113	-9875	-5546	-7625	-40	-9856	-6037	-9732	6
0.641667	-25	38	87	-58	-108	-43	12	-13	-17	1	-75	-62	-95	-15	-28	-57	-101	35	-85	-30	-105	-22	-102	-69	-64	-3	-97	-15	-75	-65	-150	-75	-59	1215	-7785	-18196	-14	-12406	-3957	-8750	-101	-10035	-5499	-7742	-38	-10035	-5982	-9858	6
0.642500	-26	37	87	-59	-113	-36	10	-17	-18	2	-73	-65	-96	-15	-32	-59	-101	40	-100	-36	-108	-26	-104	-69	-65	-3	-103	-15	-75	-69	-147	-74	-72	1037	-7870	-18234	-42	-12486	-3916	-8762	-124	-10205	-5452	-7867	-49	-10224	-5932	-9978	6
0.643333	-26	36	86	-59	-108	-43	11	-16	-14	-1	-74	-66	-101	-7	-34	-58	-103	34	-86	-32	-105	-22	-101	-70	-70	-3	-101	-14	-74	-73	-152	-77	-77	860	-7931	-18272	-41	-12555	-3871	-8777	-132	-10383	-5408	-7995	-32	-10422	-5888	-10110	13
0.644167	-26	38	88	-58	-110	-35	11	-16	-19	1	-74	-65	-95	-15	-30	-62	-99	33	-85	-30	-104	-22	-102	-69	-66	-13	-101	-14	-73	-69	-148	-74	-81	706	-7971	-18309	-33	-12651	-3832	-8793	-125	-10572	-5370	-8129	-9	-10623	-5845	-10246	5
0.645000	-23	41	89	-58	-108	-33	15	-16	-32	3	-72	-43	-93	-18	-28	-60	-99	34	-86	-33	-105	-21	-99	-67	-65	-1	-100	-14	-72	-68	-149	-73	-87	558	-7993	-18352	-24	-12739	-3783	-8816	-132	-10768	-5344	-8267	5	-10823	-5810	-10389	17
0.645833	-15	40	88	-58	-108	-34	15	-15	-21	3	-73	-63	-97	-14	-29	-57	-99	36	-82	-29	-105	-24	-100	-88	-69	-4	-99	-21	-76	-72	-147	-74	-91	425	-8007	-18392	-18	-12840	-3734	-8846	-126	-10967	-5311	-8405	13	-11028	-5777	-10534	-3
0.646667	-24	42	89	-58	-105	-33	13	-14	-15	15	-70	-63	-94	-14	-31	-57	-100	34	-85	-29	-102	-22	-101	-66	-64	1	-97	-12	-73	-70	-147	-72	-101	319	-8003	-18440	-23	-12947	-3685	-8882	-126	-11165	-5279	-8552	-7	-11230	-5753	-10690	-6
0.647500	-24	41	89	-58	-105	-33	13	-14	-16	3	-74	-66	-94	-15	-28	-60	-96	38	-83	-27	-103	-21	-99	-68	-64	0	-99	-14	-70	-68	-146	-73	-103	213	-7984	-18486	-21	-13063	-3629	-8920	-122	-11364	-5253	-8699	-3	-11432	-5730	-10830	0
0.648333	-28	40	87	-60	-113	-43	13	-14	-21	4	-61	-64	-97	-17	-30	-61	-103	33	-87	-34	-110	-26	-102	-69	-68	-3	-102	-15	-78	-73	-152	-81	-105	131	-7961	-18539	-28	-13190	-3574	-8969	-136	-11570	-5235	-8843	-11	-11633	-5716	-11018	-6
0.649167	-31	35	84	-63	-112	-38	10	-18	-23	1	-77	-67	-101	-21	-31	-61	-105	30	-86	-31	-104	-19	-103	-72	-68	-7	-99	-14	-76	-67	-149	-76	-101	77	-7917	-18589	-29	-13315	-3517	-9022	-151	-11758	-5212	-8987	-53	-11826	-5709	-11188	-7
0.650000	-27	40	86	-60	-109	-38	9	-17	-16	4	-75	-66	-95	-21	-29	-60	-105	32	-84	-32	-108	-26	-102	-70	-66	0	-99	-12	-74	-69	-144	-75	-116	35	-7867	-18640	-29	-13447	-3455	-9080	-159	-11949	-5191	-9129	-49	-12013	-5699	-11358	-3
0.650833	-29	40	91	-59	-113	-36	11	-14	-21	4	-74	-67	-101	-17	-31	-61	-101	33	-86	-32	-112	-23	-108	-69	-69	0	-103	-12	-76	-68	-146	-76	-118	9	-7811	-18691	-18	-13601	-3397	-9141	-154	-12136	-5173	-9263	-49	-12190	-5694	-11516	-8
0.651667	-26	42	88	-57	-135	-34	12	-12	-19	5	-72	-62	-95	-15	-25	-59	-98	35	-85	-28	-102	-19	-99	-69	-64	0	-99	-10	-72	-64	-146	-76	-112	2	-7743	-18742	-12	-13753	-3337	-9209	-160	-12310	-5158	-9395	-74	-12359	-5696	-11698	-11
0.652500	-23	42	91	-56	-103	-33	17	-11	-14	10	-68	-60	-92	-16	-22	-58	-101	36	-80	-29	-102	-21	-91	-63	-62	3	-94	-10	-73	-63	-142	-68	-118	3	-7674	-18795	-13	-13910	-3284	-9285	-167	-12485	-5144	-9518	-58	-12517	-5707	-11871	-17
0.653333	-23	45	92	-56	-107	-29	20	-11	-16	0	-73	-61	-86	-13	-26	-57	-97	36	-81	-27	-104	-17	-97	-63	-62	1	-97	-8	-70	-68	-142	-68	-117	8	-7605	-18838	-12	-14075	-3240	-9375	-156	-12658	-5134	-9646	-61	-12672	-5725	-12045	-21
0.654167	-25	37	90	-55	-109	-33	15	-12	-16	9	-68	-59	-94	-12	-26	-57	-98	36	-81	-28	-86	-19	-101	-66	-61	3	-95	-5	-69	-64	-145	-70	-116	16	-7533	-18885	-8	-14243	-3211	-9473	-171	-12830	-5131	-9763	-68	-12820	-5749	-12211	-26
0.655000	-19	46	93	-56	-104	-33	16	-17	-15	8	-69	-62	-96	-14	-26	-58	-99	37	-81	-28	-102	-18	-96	-64	-62	3	-95	-11	-70	-65	-144	-72	-120	21	-7469	-18927	-11	-14403	-3188	-9584	-181	-13000	-5133	-9873	-88	-12957	-5786	-12383	-29
0.655833	-22	44	90	-56	-104	-33	13	-14	-17	8	-69	-61	-95	-17	-26	-60	-98	33	-82	-30	-94	-22	-101	-70	-64	0	-98	-9	-70	-69	-146	-72	-128	21	-7402	-18962	-7	-14586	-3178	-9696	-167	-13168	-5137	-9974	-121	-13090	-5833	-12548	-19
0.656667	-26	43	88	-59	-108	-36	15	-15	-19	4	-88	-61	-96	-19	-27	-63	-100	30	-86	-34	-105	-22	-98	-69	-65	0	-98	-15	-81	-69	-148	-80	-126	17	-7348	-18998	-30	-14757	-3179	-9823	-155	-13335	-5149	-10070	-129	-13221	-5882	-12712	1
0.657500	-29	42	86	-62	-114	-39	10	-19	-25	0	-77	-66	-97	-17	-30	-61	-103	32	-86	-32	-108	-19	-100	-66	-67	0	-102	-14	-73	-68	-146	-74	-114	4	-7290	-19021	-29	-14927	-3193	-9957	-159	-13499	-5160	-10157	-141	-13347	-5940	-12873	16
0.658333	-25	40	84	-61	-110	-36	11	-14	-21	5	-70	-63	-93	-15	-27	-59	-100	33	-85	-33	-108	-23	-97	-67	-65	1	-99	-12	-72	-64	-143	-73	-113	-12	-7243	-19040	-31	-15096	-3219	-10100	-159	-13662	-5177	-10227	-166	-13476	-6004	-13022	5
0.659167	-21	44	90	-58	-108	-34	16	-12	-16	9	-69	-63	-96	-17	-25	-58	-95	36	-83	-30	-109	-21	-98	-67	-65	2	-99	-14	-76	-69	-145	-72	-110	-56	-7201	-19055	-23	-15264	-3256	-10252	-155	-13825	-5198	-10289	-201	-13613	-6079	-13172	-3
0.660000	-23	46	88	-58	-107	-34	10	-11	-15	7	-68	-60	-95	-16	-25	-38	-97	35	-84	-30	-105	-23	-101	-67	-62	2	-97	-11	-73	-68	-146	-70	-114	-109	-7173	-19064	-26	-15430	-3303	-10415	-149	-13991	-5226	-10341	-211	-13746	-6155	-13312	4
0.660833	-16	47	89	-53	-105	-30	15	-10	-14	9	-69	-60	-94	-12	-25	-58	-95	38	-81	-30	-102	-18	-95	-63	-60	-1	-96	-9	-67	-67	-146	-72	-101	-176	-7146	-19067	-25	-15595	-3360	-10581	-137	-14157	-5252	-10384	-210	-13878	-6240	-13443	-8
0.661667	-23	44	88	-58	-107	-32	10	-17	-15	7	-67	-62	-93	-14	-25	-59	-98	35	-86	-30	-100	-22	-98	-68	-64	-3	-101	-10	-70	-69	-142	-75	-94	-267	-7132	-19076	-28	-15758	-3424	-10754	-151	-14328	-5301	-10419	-248	-14033	-6328	-13568	-12
0.662500	-31	39	84	-59	-111	-36	11	-17	-18	3	-69	-66	-98	-18	-31	-64	-104	29	-92	-45	-108	-23	-102	-70	-66	-3	-101	-14	-75	-70	-150	-77	-99	-367	-7122	-19078	-30	-15921	-3492	-10927	-147	-14490	-5343	-10443	-287	-14188	-6416	-13679	-4
0.663333	-25	40	85	-59	-111	-36	11	-18	-21	4	-69	-65	-98	-16	-29	-61	-100	34	-87	-32	-103	-24	-101	-70	-64	0	-103	-17	-73	-70	-149	-74	-97	-472	-7108	-19075	-8	-16073	-3556	-11097	-127	-14657	-5393	-10454	-307	-14347	-6500	-13776	17
0.664167	-24	40	84	-61	-105	-36	13	-17	-16	3	-73	-64	-94	-16	-28	-64	-98	29	-87	-43	-104	-25	-101	-68	-63	0	-108	-15	-73	-70	-150	-77	-100	-596	-7092	-19084	-35	-16231	-3618	-11265	-114	-14821	-5440	-10458	-332	-14514	-6587	-13853	19
0.665000	-26	43	84	-59	-108	-36	3	-17	-19	1	-62	-65	-91	-19	-31	-63	-100	32	-87	-34	-103	-28	-102	-73	-67	-4	-104	-16	-77	-77	-152	-78	-113	-728	-7072	-19085	-32	-16393	-3678	-11436	-116	-14985	-5488	-10455	-358	-14690	-6664	-13926	-4
0.665833	-27	40	81	-62	-115	-40	6	-19	-22	0	-75	-66	-98	-16	-31	-62	-101	32	-87	-21	-107	-28	-103	-74	-66	-1	-105	-14	-75	-69	-149	-75	-115	-871	-7051	-19092	-29	-16538	-3729	-11595	-125	-15150	-5541	-10443	-378	-14864	-6732	-13957	-9
0.666667	-24	39	87	-61	-110	-36	-25	-16	-19	-26	-72	-63	-96	-17	-30	-63	-99	34	-86	-32	-103	-24	-99	-73	-64	-1	-100	-14	-77	-68	-151	-78	-109	-1018	-7020	-19099	-30	-16685	-3769	-11745	-122	-15308	-5593	-10428	-403	-15042	-6796	-14009	-19
0.667500	-25	39	86	-61	-109	-34	13	-17	-18	2	-70	-63	-97	-16	-30	-68	-99	32	-91	-33	-107	-26	-101	-73	-65	-1	-100	-13	-72	-73	-148	-75	-114	-1175	-6963	-19116	-41	-16837	-3797	-11898	-95	-15470	-5647	-10418	-402	-15221	-6846	-14029	-46
0.668333	19	39	84	-60	-110	-35	12	19	-16	3	-72	-64	-96	-17	-31	-63	-104	29	-90	-32	-103	-26	-101	-72	-63	-3	-100	-15	-74	-68	-146	-70	-126	-1343	-6897	-19138	-40	-16986	-3813	-12045	-78	-15631	-5694	-10409	-432	-15399	-6889	-14032	-52
0.669167	-25	38	85	-60	-110	-33	15	-15	-22	1	-76	-66	-96	-15	-32	-62	-101	28	-86	-33	-107	-30	-101	-72	-68	2	-103	-14	-76	-73	-150	-75	-112	-1507	-6810	-19159	-40	-17133	-3818	-12188	-60	-15788	-5741	-10407	-437	-15580	-6921	-14029	-50
0.670000	-28	37	84	-61	-112	-35	12	-14	-21	2	-72	-60	-98	-17	-31	-31	-99	29	-88	-39	-107	-27	-102	-72	-66	-3	-102	-14	-75	-72	-149	-75	-108	-1679	-6707	-19185	-33	-17281	-3810	-12330	-48	-15945	-5778	-10405	-456	-15753	-6941	-14000	-63
0.670833	-18	37	87	-62	-112	-33	12	-16	-18	3	-73	-69	-97	-19	-31	-61	-99	25	-88	-34	-108	-24	-100	-72	-65	-1	-99	-15	-75	-73	-150	-74	-104	-1855	-6575	-19215	-35	-17424	-3782	-12477	-53	-16101	-5811	-10418	-463	-15918	-6951	-13970	-56
0.671667	-28	39	72	-60	-113	-22	12	-16	-17	3	-70	-65	-94	-14	-29	-61	-101	33	-83	-32	-103	-22	-101	-68	-59	0	-97	-1	-69	-68	-146	-70	-111	-2030	-6422	-19243	-43	-17569	-3744	-12617	-24	-16254	-5829	-10445	-457	-16073	-6948	-13931	-40
0.672500	-24	43	89	-56	-105	-29	17	-11	-15	8	-67	-62	-97	-12	-30	-61	-93	34	-82	-29	-104	-23	-99	-70	-63	3	-95	-8	-69	-68	-147	-75	-111	-2209	-6253	-19278	-44	-17714	-3698	-12764	-28	-16411	-5837	-10467	-445	-16228	-6942	-13892	-35
0.673333	-24	39	87	-58	-121	-33	27	-15	-16	3	-70	-64	-94	-15	-30	-61	-96	29	-84	-32	-102	-25	-101	-74	-67	-5	-98	-11	-74	-69	-148	-74	-103	-2398	-6075	-19311	-39	-17859	-3645	-12912	-39	-16576	-5840	-10552	-453	-16370	-6930	-13847	-35
0.674167	-28	39	87	-60	-108	-36	12	-17	-19	4	-74	-67	-97	-16	-30	-64	-102	1	-87	-31	-103	-23	-100	-68	-62	-3	-99	-10	-72	-68	-147	-74	-98	-2582	-5861	-19346	-27	-18005	-3582	-13064	-16	-16734	-5827	-10636	-434	-16506	-6910	-13801	-45
0.675000	-26	37	87	-59	-112	-33	16	-6	-22	5	-77	-65	-95	-15	-28	-63	-101	32	-84	-32	-104	-22	-100	-72	-63	-1	-100	-12	-72	-68	-149	-74	-92	-2760	-5632	-19372	-42	-18145	-3515	-13223	-9	-16893	-5802	-10737	-417	-16633	-6893	-13755	-28
0.675833	-26	40	87	-60	-110	-32	12	-14	-17	5	-73	-66	-98	-14	-28	-59	-98	30	-86	-53	-105	-24	-100	-68	-66	1	-101	-10	-72	-67	-147	-73	-86	-2944	-5408	-19394	-41	-18304	-3451	-13386	-32	-17061	-5759	-10857	-404	-16756	-6880	-13715	-27
0.676667	-24	40	87	-60	-103	-35	16	-13	-17	7	-79	-68	-96	-17	-29	-59	-96	32	-84	-32	-101	-19	-98	-73	-65	-3	-102	-12	-72	-66	-149	-75	-90	-3125	-5165	-19410	-31	-18455	-3384	-13552	-23	-17227	-5702	-11000	-382	-16868	-6869	-13680	-24
0.677500	-27	40	87	-62	-111	-36	9	-14	-17	7	-73	-67	-98	2	-32	-58	-98	36	-86	-33	-107	-26	-99	-68	-62	1	-99	-12	-73	-66	-146	-74	-91	-3304	-4918	-19419	-39	-18611	-3322	-13724	-13	-17397	-5634	-11158	-360	-16971	-6866	-13648	-12
0.678333	-26	42	112	-59	-107	-34	11	-9	-17	7	-72	-64	-95	-15	-31	-60	-99	32	-84	-30	-104	-19	-97	-68	-65	0	-99	-11	-64	-68	-147	-75	-80	-3477	-4678	-19411	-41	-18765	-3257	-13891	-13	-17574	-5550	-11332	-335	-17075	-6872	-13621	-17
0.679167	-26	41	89	-58	-105	-33	15	-16	-17	8	-70	-63	-95	-13	-30	-60	-97	35	-83	-32	-102	-22	-99	-70	-67	-1	-96	-11	-70	-67	-145	-72	-56	-3647	-4431	-19393	-34	-18933	-3200	-14058	-17	-17757	-5455	-11521	-334	-17182	-6885	-13601	-15
0.680000	-24	40	88	-59	-108	-32	15	-13	-17	8	-83	-66	-79	-12	-27	-53	-98	35	-84	-33	-102	-19	-98	-66	-63	2	-101	-10	-68	-67	-144	-73	-65	-3817	-4199	-19371	-38	-19101	-3151	-14227	-17	-17943	-5347	-11724	-318	-17283	-6914	-13588	-18
0.680833	-19	43	93	-59	-108	-31	15	-14	-18	8	-70	-64	-93	-13	-27	-60	-98	41	-82	-29	-99	-19	-98	-85	-65	0	-100	-12	-70	-65	-146	-75	-52	-3978	-3976	-19324	-41	-19283	-3104	-14403	-16	-18140	-5234	-11935	-281	-17399	-6955	-13580	-9
0.681667	-25	43	101	-60	-111	-32	11	-15	-18	8	-72	-65	-96	-16	-30	-59	-100	30	-87	-35	-107	-26	-100	-72	-66	-5	-101	-3	-76	-73	-148	-76	-51	-4147	-3776	-19276	-52	-19473	-3062	-14581	-15	-18340	-5117	-12156	-260	-17519	-7006	-13587	-3
0.682500	-31	36	82	-64	-114	-38	9	-19	-24	2	-78	-68	-102	-22	-35	-62	-103	27	-86	-39	-109	-26	-101	-74	-67	-4	-103	-18	-77	-75	-150	-77	-48	-4311	-3587	-19204	-48	-19670	-3016	-14757	-6	-18547	-4991	-12375	-248	-17650	-7071	-13594	2
0.683333	-27	38	95	-59	-115	-39	8	-17	-23	4	-75	-67	-98	-17	-31	-62	-101	30	-87	-34	-108	-24	-103	-73	-63	-1	-101	-15	-73	-29	-146	-74	-42	-4476	-3423	-19125	-46	-19870	-2970	-14921	-18	-18754	-4869	-12592	-223	-17787	-7122	-13600	4
0.684167	-24	40	90	-61	-108	-33	13	-14	-18	5	-73	-67	-96	-15	-31	-62	-102	24	-84	-33	-105	-24	-100	-79	-63	0	-102	-18	-74	-70	-149	-77	-43	-4647	-3274	-19027	-32	-20080	-2917	-15088	1	-18975	-4741	-12812	-190	-17945	-7186	-13625	3
0.685000	-22	39	89	-57	-109	-39	15	-13	-18	2	-90	-64	-96	-13	-28	-58	-100	34	-82	-30	-103	-23	-99	-74	-67	0	-99	-13	-72	-68	-149	-78	-32	-4813	-3145	-18923	-26	-20305	-2861	-15263	5	-19201	-4617	-13027	-169	-18119	-7251	-13643	7
0.685833	-25	40	88	-59	-109	-34	13	-13	-17	4	-72	-62	-95	-15	-27	-60	-83	33	-85	-31	-105	-19	-100	-69	-66	0	-98	-13	-72	-70	-149	-73	-33	-5011	-3043	-18807	-22	-20538	-2792	-15438	-10	-19432	-4499	-13208	-151	-18318	-7311	-13663	6
0.686667	-24	43	86	-56	-107	-55	8	-13	-15	7	-74	-61	-94	-12	-27	-58	-98	35	-84	-31	-100	-23	-98	-69	-61	0	-98	-13	-74	-69	-145	-75	-25	-5210	-2956	-18681	-12	-20783	-2715	-15616	9	-19669	-4389	-13435	-146	-18539	-7365	-13709	16
0.687500	-26	42	87	-60	-111	-34	16	-13	-19	9	-70	-61	-100	-13	-25	-59	-101	29	-86	-33	-108	-25	-98	-70	-61	4	-96	-13	-74	-70	-145	-73	-27	-5424	-2885	-18554	-15	-21041	-2625	-15800	34	-19917	-4276	-13621	-124	-18780	-7411	-13752	3
0.688333	-26	44	99	-58	-111	-31	16	-10	-19	4	-70	-63	-97	-14	-27	-58	-100	35	-85	-30	-105	-23	-98	-68	-65	10	-101	-13	-73	-69	-145	-82	-32	-5655	-2829	-18415	-18	-21305	-2525	-15978	17	-20168	-4173	-13795	-86	-19053	-7444	-13804	2
0.689167	-27	39	87	-59	-110	-34	12	-14	-19	6	-74	-64	-94	-16	-30	-61	-79	33	-85	-32	-104	-26	-101	-66	-63	1	-99	-15	-76	-73	-149	-73	-26	-5901	-2786	-18281	-11	-21581	-2412	-16161	3	-20426	-4073	-13956	-77	-19342	-7456	-13861	-4
0.690000	-26	39	85	-60	-112	-35	12	-1	-19	4	-70	-68	-101	-19	-32	-65	-101	30	-88	-36	-108	-28	-104	-73	-66	0	-104	-19	-77	-75	-151	-80	-26	-6164	-2751	-18135	-7	-21867	-2285	-16348	-17	-20695	-3979	-14102	-72	-19664	-7452	-13918	-21
0.690833	-31	37	84	-62	-113	-39	9	-21	-22	1	-78	-67	-99	-17	-31	-70	-108	27	-85	-34	-109	-26	-101	-76	-68	-1	-101	-14	-76	-72	-147	-76	-30	-6441	-2713	-17997	-4	-22163	-2153	-16529	-18	-20957	-3877	-14228	-45	-19997	-7423	-13974	4
0.691667	-27	40	89	-60	-109	-17	13	-15	-18	4	-73	-63	-97	-15	-28	-60	-100	30	-86	-30	-103	-24	-97	-86	-65	1	-99	-9	-72	-69	-145	-75	-38	-6731	-2674	-17854	13	-22465	-1987	-16703	-22	-21229	-3779	-14335	-19	-20352	-7369	-14033	-7
0.692500	-23	45	90	-57	-110	-29	19	-10	-16	8	-73	-59	-95	-12	-24	-56	-96	39	-86	-30	-101	-21	-96	-66	-62	2	-100	-10	-69	-66	-141	-73	-29	-7037	-2629	-17712	3	-22770	-1821	-16876	-24	-21501	-3674	-14424	4	-20724	-7294	-14097	-7
0.693333	-23	44	90	-56	-104	-28	17	-11	-15	10	-69	-61	-92	-13	-26	-59	-95	37	-83	-31	-102	-19	-96	-66	-61	4	-97	-9	-60	-67	-145	-95	-24	-7348	-2588	-17579	-3	-23084	-1649	-17035	-8	-21774	-3567	-14493	19	-21112	-7201	-14157	13
0.694167	-25	42	88	-58	-109	-33	17	-13	-17	7	-70	-62	-99	-15	-26	-58	-102	38	-79	-29	-104	-21	-99	-65	-64	5	-99	-12	-72	-69	-142	-73	-28	-7659	-2530	-17445	10	-23395	-1468	-17190	-30	-22051	-3469	-14545	32	-21506	-7086	-14204	18
0.695000	-24	42	89	-72	-108	-33	37	-12	-17	7	-70	-61	-95	-13	-29	-57	-97	36	-83	-31	-103	-23	-97	-67	-62	2	-97	-10	-72	-90	-144	-73	-33	-7972	-2473	-17321	13	-23707	-1281	-17340	-29	-22317	-3331	-14576	69	-21902	-6949	-14266	13
0.695833	-25	43	88	-58	-105	-30	18	-13	-16	8	-69	-62	-95	-13	-28	-58	-113	37	-81	-30	-100	-28	-99	-68	-63	3	-97	-10	-70	-69	-146	-76	-29	-8280	-2396	-17202	23	-24012	-1085	-17469	-33	-22591	-3198	-14584	76	-22303	-6793	-14309	25
0.696667	-23	32	89	-57	-107	-32	15	-13	-17	7	-73	-62	-96	-13	-27	-57	-99	36	-85	-29	-101	-21	-97	-70	-65	0	-97	-11	-72	-68	-138	-74	-36	-8576	-2315	-17086	35	-24311	-883	-17593	-44	-22842	-3056	-14573	79	-22686	-6619	-14342	39
0.697500	-29	41	87	-58	-108	-33	15	-15	-18	8	-70	-62	-94	-13	-29	-60	-105	35	-83	-30	-104	-22	-99	-73	-64	0	-99	-10	-73	-70	-145	-76	-46	-8858	-2236	-16981	44	-24593	-669	-17695	-36	-23091	-2901	-14540	87	-23065	-6432	-14359	45
0.698333	-23	42	88	-58	-104	-36	13	-15	-17	6	-74	-63	-96	-15	-29	-58	-97	36	-83	-31	-108	-25	-99	-69	-69	0	-100	-12	-73	-70	-165	-75	-48	-9112	-2148	-16889	36	-24864	-464	-17783	-32	-23327	-2746	-14493	80	-23421	-6232	-14360	44
0.699167	-26	39	85	-62	-114	-36	12	-16	-22	5	-74	-66	-99	-13	-28	-52	-104	36	-84	-34	-108	-24	-95	-68	-64	2	-99	-11	-75	-69	-144	-73	-40	-9336	-2059	-16792	35	-25107	-243	-17852	-43	-23548	-2568	-14417	88	-23754	-6023	-14346	46
0.700000	-23	41	89	-59	-91	-32	38	-13	-17	6	-73	-64	-98	-15	-29	-58	-98	37	-82	-29	-102	-22	-96	-66	-63	0	-99	-14	-73	-72	-145	-60	-34	-9532	-1973	-16708	46	-25337	-16	-17907	-68	-23757	-2389	-14334	87	-24059	-5809	-14309	52
0.700833	-19	41	90	-59	-103	-31	13	-12	-15	10	-80	-64	-93	-13	-27	-60	-86	36	-85	-32	-102	-23	-96	-67	-60	0	-96	-11	-68	-69	-144	-73	-35	-9692	-1900	-16633	56	-25547	212	-17947	-68	-23945	-2210	-14232	85	-24333	-5599	-14257	45
0.701667	-24	42	89	-59	-107	-34	13	-15	-17	7	-73	-65	-96	-15	-30	-57	-98	34	-83	-32	-95	-23	-125	-70	-64	0	-98	-14	-77	-72	-145	-76	-47	-9812	-1836	-16561	34	-25722	438	-17971	-66	-24117	-2027	-14122	76	-24573	-5397	-14188	34
0.702500	-28	40	86	-60	-113	-16	8	-16	-19	5	-75	-68	-97	-16	-35	-60	-104	30	-86	-33	-109	-28	-101	-70	-68	-4	-102	-15	-77	-72	-148	-79	-68	-9891	-1791	-16514	42	-25874	671	-17975	-73	-24267	-1850	-14001	62	-24771	-5199	-14088	23
0.703333	-26	39	79	-62	-109	-34	11	-18	-17	2	-74	-67	-98	-15	-36	-62	-98	35	-87	-32	-104	-24	-99	-69	-66	-3	-100	-19	-75	-72	-151	-79	-58	-9921	-1758	-16432	46	-26003	906	-17954	-63	-24394	-1675	-13869	58	-24930	-5008	-13974	23
0.704167	-24	39	88	-60	-108	-34	12	-16	-18	4	-69	-67	-96	-24	-31	-59	-100	34	-84	-33	-105	-23	-98	-73	-66	-6	-102	-15	-72	-73	-147	-77	-63	-9908	-1752	-16384	38	-26101	1138	-17930	-84	-24500	-1516	-13734	72	-25042	-4835	-13837	22
0.705000	-28	38	91	-58	-108	-33	12	-14	-19	4	-75	-66	-98	-15	-30	-61	-102	33	-86	-32	-107	-21	-97	-68	-58	-3	-96	-14	-72	-69	-148	-77	-70	-9847	-1766	-16320	42	-26175	1368	-17868	-110	-24576	-1364	-13589	80	-25115	-4683	-13687	18
0.705833	-26	41	88	-61	-110	-35	9	-17	-18	32	-76	-65	-97	-17	-28	-60	-101	29	-85	-33	-107	-24	-100	-69	-64	-6	-101	-16	-73	-70	-146	-75	-62	-9741	-1803	-16272	32	-26223	1592	-17795	-116	-24631	-1231	-13451	56	-25146	-4551	-13522	32
0.706667	-22	42	89	-61	-112	-36	11	-16	-17	3	-77	-66	-95	-18	-30	-61	-98	32	-87	-38	-108	-26	-101	-74	-68	-5	-112	-16	-73	-72	-149	-79	-65	-9594	-1866	-16222	24	-26251	1799	-17711	-112	-24666	-1121	-13318	59	-25137	-4449	-13355	33
0.707500	-28	37	85	-59	-112	-39	8	-19	-27	0	-77	-68	-99	-19	-33	-62	-100	35	-87	-34	-105	-24	-101	-72	-65	-3	-101	-16	-77	-72	-152	-74	-63	-9402	-1974	-16179	52	-26247	2002	-17607	-122	-24664	-1027	-13186	47	-25089	-4368	-13176	24
0.708333	-28	39	88	-60	-111	-36	9	-17	-23	1	-75	-64	-97	-16	-31	-61	-101	33	-91	-34	-105	-23	-102	-72	-64	-1	-102	-16	-73	-68	-150	-75	-57	-9165	-2054	-16139	26	-26224	2180	-17492	-130	-24640	-962	-13061	22	-25003	-4318	-13002	27
0.709167	-27	41	86	-60	-112	-34	10	-16	-18	2	-75	-66	-99	-17	-32	-41	-98	32	-87	-32	-108	-23	-101	-73	-67	-5	-103	-14	-74	-72	-150	-80	-56	-8899	-2170	-16107	8	-26177	2344	-17369	-148	-24585	-917	-12943	22	-24886	-4303	-12829	28
0.710000	-28	38	87	-57	-85	-39	8	-17	-23	0	-77	-67	-99	-17	-32	-61	-103	35	-88	-35	-107	-24	-105	-73	-65	-11	-105	-17	-68	-74	-149	-77	-56	-8599	-2309	-16083	18	-26102	2476	-17230	-150	-24505	-900	-12839	5	-24743	-4319	-12667	22
0.710833	-29	36	82	-60	-110	-35	8	-16	-9	0	-77	-67	-97	-13	-31	-60	-104	30	-90	-34	-107	-24	-102	-69	-68	-5	-103	-16	-74	-70	-149	-66	-58	-8264	-2450	-16061	22	-26012	2587	-17085	-147	-24388	-900	-12740	-18	-24573	-4364	-12521	22
0.711667	-26	40	85	-60	-109	-34	10	-14	-24	2	-75	-64	-96	-15	-36	-60	-99	36	-85	-18	-102	-19	-101	-70	-64	-1	-101	-13	-72	-68	-149	-72	-48	-7896	-2599	-16053	24	-25891	2671	-16965	-169	-24244	-920	-12648	-12	-24387	-4434	-12393	24
0.712500	-27	30	87	-55	-109	-32	15	-14	-17	6	-70	-63	-95	-13	-28	-57	-98	38	-86	-32	-104	-21	-100	-64	-62	0	-99	-12	-69	-65	-145	-69	-48	-7507	-2756	-16058	24	-25750	2720	-16789	-161	-24076	-964	-12572	-42	-24184	-4541	-12290	19
0.713333	-23	44	88	-53	-108	-33	11	-11	-13	6	-72	-63	-98	-14	-29	-56	-98	57	-84	-31	-104	-19	-101	-82	-61	2	-100	-11	-73	-70	-149	-70	-43	-7106	-2907	-16071	18	-25589	2732	-16644	-153	-23882	-1027	-12504	-63	-23977	-4677	-12215	29
0.714167	-19	43	88	-59	-110	-34	9	-16	-18	3	-72	-62	-100	-13	-30	-58	-97	38	-84	-31	-105	-21	-104	-67	-65	-1	-100	-12	-68	-69	-144	-74	-43	-6691	-3047	-16100	-1	-25409	2711	-16505	-174	-23665	-1117	-12447	-49	-23757	-4830	-12167	26
0.715000	-25	42	86	-59	-110	-33	11	-15	-19	2	-74	-64	-97	-16	-30	-65	-102	34	-87	-31	-105	-22	-99	-73	-68	-4	-102	-14	-74	-73	-150	-77	-53	-6266	-3191	-16149	10	-25212	2652	-16373	-160	-23428	-1222	-12400	-63	-23544	-5009	-12156	17
0.715833	-31	39	81	-61	-115	-38	6	-18	-17	2	-74	-61	-101	-19	-32	-61	-103	33	-90	-33	-109	-23	-102	-70	-66	-5	-102	-14	-75	-74	-148	-62	-56	-5834	-3306	-16213	2	-24994	2565	-16243	-151	-23172	-1342	-12361	-86	-23323	-5192	-12165	10
0.716667	-28	37	81	-62	-108	-35	11	-18	-19	2	-76	-61	-95	-16	-30	-62	-100	32	-88	-17	-104	-22	-101	-73	-64	-4	-98	-12	-72	-70	-147	-74	-57	-5400	-3427	-16292	2	-24760	2443	-16129	-161	-22899	-1472	-12323	-68	-23108	-5387	-12203	7
0.717500	-26	41	81	-57	-121	-33	12	-17	0	0	-73	-62	-93	-16	-30	-61	-98	34	-85	-30	-102	-22	-102	-70	-65	2	-102	-13	-62	-76	-148	-73	-53	-4968	-3520	-16390	6	-24521	2283	-16023	-158	-22620	-1618	-12297	-86	-22903	-5593	-12270	19
0.718333	-26	43	85	-60	-109	-34	13	-13	-16	5	-69	-59	-99	-17	-28	-59	-102	36	-85	-33	-108	-22	-99	-67	-63	1	-100	-12	-72	-69	-147	-75	-49	-4546	-3600	-16509	3	-24266	2097	-15925	-160	-22332	-1798	-12273	-86	-22703	-5799	-12362	22
0.719167	-25	44	88	-57	-108	-31	16	-13	-15	9	-68	-60	-95	-16	-29	-57	-99	37	-83	-28	-101	-16	-98	-68	-63	2	-99	-9	-70	-68	-144	-75	-41	-4138	-3658	-16644	2	-24001	1885	-15838	-159	-22041	-1946	-12255	-88	-22513	-6011	-12475	22
0.720000	-23	6	88	-58	-107	-32	15	-15	-13	6	-69	-58	-94	-16	-29	-58	-95	37	-81	-31	-101	-22	-100	-67	-60	1	-81	-17	-73	-70	-143	-73	-35	-3738	-3701	-16800	-3	-23742	1646	-15771	-142	-21757	-2131	-12245	-92	-22329	-6208	-12598	21
0.720833	-24	46	90	-58	-103	-29	18	-13	-13	9	-66	-58	-45	-14	-26	-58	-97	36	-83	-29	-99	-19	-99	-64	-60	2	-95	-10	-68	-65	-141	-75	-45	-3359	-3729	-16976	-9	-23475	1388	-15707	-148	-21478	-2327	-12235	-90	-22157	-6397	-12738	34
0.721667	-24	43	89	-55	-104	-31	17	-14	-16	5	-67	-58	-92	-17	-27	-82	-99	38	-82	-28	-102	-21	-99	-70	-65	1	-97	-10	-70	-67	-144	-76	-45	-3000	-3742	-17165	-22	-23217	1106	-15656	-167	-21220	-2549	-12233	-85	-21999	-6590	-12880	36
0.722500	-27	45	85	-60	-110	-34	12	-16	-19	4	-73	-64	-97	-18	-29	-62	-102	33	-88	-31	-107	-25	-100	-69	-65	-3	-102	-15	-74	-77	-147	-79	-45	-2662	-3744	-17380	-12	-22966	813	-15618	-178	-20967	-2775	-12233	-92	-21843	-6767	-13026	36
0.723333	-27	39	82	-62	-110	-34	15	-19	-22	3	-74	-65	-98	-19	-30	-61	-100	32	-88	-33	-100	-27	-104	-72	-66	-4	-102	-16	-75	-74	-150	-78	-47	-2342	-3725	-17600	-10	-22726	512	-15587	-166	-20735	-3016	-12234	-94	-21698	-6938	-13143	38
0.724167	-30	38	84	-62	-112	-58	9	-21	-21	-6	-57	-65	-98	-19	-31	-61	-102	35	-88	-32	-108	-22	-100	-68	-65	0	-100	-13	-76	-70	-143	-67	-41	-2042	-3692	-17835	-6	-22491	209	-15559	-160	-20524	-3272	-12234	-78	-21546	-7098	-13293	40
0.725000	-26	40	87	-60	-112	-33	16	-17	-18	3	-70	-66	-98	-17	-29	-58	-99	28	-83	-32	-105	-23	-100	-65	-63	0	-103	-13	-74	-70	-144	-74	-42	-1769	-3647	-18078	-7	-22269	-96	-15539	-169	-20339	-3543	-12256	-53	-21405	-7253	-13413	32
0.725833	-25	40	89	-57	-136	-45	12	-12	-19	5	-70	-65	-98	-15	-28	-60	-102	36	-86	-32	-105	-22	-100	-67	-64	1	-99	-11	-72	-69	-151	-77	-46	-1513	-3592	-18337	-1	-22064	-405	-15532	-166	-20173	-3832	-12238	-52	-21268	-7404	-13513	16
0.726667	-26	39	90	-58	-105	-31	15	-15	-18	6	-69	-63	-93	-14	-28	-59	-100	34	-85	-32	-104	-17	-99	-66	-64	0	-97	-9	-73	-69	-148	-75	-41	-1278	-3525	-18592	-10	-21879	-700	-15522	-172	-20036	-4137	-12242	-39	-21141	-7552	-13597	19
0.727500	-19	44	89	-55	-105	-32	19	-17	-15	7	-69	-63	-95	-13	-29	-61	-96	36	-83	-28	-104	-21	-99	-69	-63	2	-99	-12	-72	-69	-148	-74	-44	-1067	-3448	-18857	-10	-21713	-992	-15525	-197	-19924	-4454	-12254	-29	-21005	-7703	-13660	29
0.728333	-27	41	87	-53	-107	-34	17	-14	-14	7	-73	-61	-94	-13	-67	-59	-99	35	-86	-29	-107	-19	-98	-68	-61	0	-100	-12	-73	-68	-147	-77	-51	-879	-3362	-19119	-12	-21568	-1270	-15527	-182	-19836	-4783	-12280	-10	-20879	-7856	-13708	23
0.729167	-24	41	88	-55	-110	-39	15	-15	-19	5	-68	-67	-96	-16	-31	-58	-99	37	-83	-31	-108	-22	-97	-67	-65	-1	-101	-15	-76	-67	-143	-75	-51	-708	-3270	-19377	-12	-21444	-1529	-15534	-166	-19776	-5132	-12281	-10	-20757	-8016	-13739	17
0.730000	-29	38	93	-57	-109	-32	13	-14	-21	4	-74	-65	-99	-14	-28	-59	-101	35	-86	-33	-105	-19	-100	-66	-67	-7	-100	-14	-74	-67	-147	-77	-44	-563	-3157	-19625	-6	-21342	-1778	-15553	-186	-19742	-5478	-12297	-5	-20645	-8182	-13754	20
0.730833	-27	41	86	-57	-109	-28	13	-14	-23	10	-75	-66	-96	-17	-31	-59	-97	35	-87	-32	-108	-23	-102	-68	-62	-3	-100	-14	-76	-73	-144	-81	-47	-436	-3042	-19855	-5	-21263	-2005	-15574	-191	-19726	-5833	-12320	6	-20536	-8355	-13754	25
0.731667	-25	42	86	-58	-112	-35	13	-17	-16	5	-73	-67	-95	-14	-30	-61	-100	33	-88	-29	-108	-25	-102	-70	-66	-4	-102	-14	-74	-69	-147	-76	-49	-333	-2916	-20077	-12	-21210	-2231	-15602	-184	-19734	-6189	-12347	27	-20434	-8537	-13748	23
0.732500	-27	55	86	-57	-110	-32	0	-17	-19	3	-75	-65	-98	-13	-32	-58	-99	36	-86	-30	-105	-18	-99	-65	-65	0	-97	-9	-70	-68	-144	-74	-44	-246	-2783	-20273	-7	-21170	-2393	-15632	-177	-19758	-6532	-12373	16	-20339	-8724	-13734	17
0.733333	-24	44	91	-57	-107	-34	18	-13	-15	6	-69	-62	-97	4	-27	-58	-100	39	-85	-30	-100	-19	-98	-65	-62	0	-97	-12	-69	-64	-145	-72	-42	-181	-2645	-20453	-11	-21153	-2553	-15669	-177	-19799	-6872	-12401	-11	-20255	-8917	-13717	5
0.734167	-26	42	88	-58	-107	-39	13	-14	-15	8	-72	-62	-96	-14	-28	-59	-101	36	-84	-29	-103	-19	-98	-67	-64	0	-98	-10	-70	-66	-120	-73	-48	-141	-2504	-20600	-10	-21157	-2683	-15713	-193	-19851	-7194	-12435	35	-20176	-9112	-13706	-1
0.735000	-25	45	90	-56	-110	-32	13	-17	-18	4	-73	-61	-95	-13	-29	-58	-119	34	-83	-31	-103	-22	-102	-61	-65	-3	-100	-10	-74	-69	-148	-72	-51	-112	-2359	-20744	-25	-21178	-2779	-15764	-199	-19914	-7491	-12476	33	-20105	-9294	-13703	8
0.735833	-27	39	87	-60	-108	-34	15	-22	-15	3	-79	-66	-98	-15	-28	-60	-97	32	-88	-34	-102	-22	-101	-68	-64	-3	-99	-11	-75	-97	-148	-73	-46	-109	-2216	-20856	-15	-21213	-2842	-15819	-182	-19978	-7748	-12508	28	-20039	-9485	-13707	18
0.736667	-27	42	86	-59	-110	-34	13	-13	-18	0	-73	-65	-95	-16	-29	-62	-98	35	-86	-36	-104	-23	-102	-69	-67	-4	-103	-11	-76	-67	-148	-74	-39	-112	-2070	-20942	-10	-21256	-2870	-15878	-178	-20042	-7970	-12537	36	-19972	-9655	-13723	18
0.737500	-27	44	86	-60	-109	-30	13	-16	-17	2	-73	-63	-95	-17	-27	-60	-99	34	-88	-33	-104	-25	-101	-69	-64	-5	-103	-5	-75	-70	-131	-73	-35	-134	-1926	-21003	-16	-21310	-2857	-15943	-183	-20104	-8138	-12562	34	-19909	-9800	-13757	8
0.738333	-25	43	86	-57	-105	-34	15	-15	-14	5	-70	-64	-96	-18	-28	-58	-96	34	-85	-32	-102	-21	-99	-68	-64	-1	-98	-9	-70	-68	-150	-75	-46	-160	-1792	-21044	-21	-21361	-2796	-16014	-156	-20154	-8249	-12580	37	-19838	-9927	-13809	2
0.739167	-24	45	86	-36	-110	-35	15	-16	-16	3	-72	-62	-94	-16	-28	-62	-99	34	-83	-31	-103	-22	-102	-68	-65	0	-100	-11	-70	-70	-131	-73	-47	-200	-1668	-21068	-31	-21415	-2698	-16083	-152	-20193	-8301	-12591	26	-19765	-10013	-13871	-5
0.740000	-25	43	87	-59	-108	-34	12	-18	-18	1	-73	-63	-98	-19	-30	-63	-103	33	-84	-31	-104	-22	-101	-70	-66	13	-101	-11	-74	-68	-151	-77	-43	-246	-1552	-21073	-25	-21461	-2549	-16156	-135	-20212	-8286	-12596	26	-19684	-10066	-13958	-13
0.740833	-26	39	87	-59	-109	-30	10	-14	-22	7	-73	-63	-95	-19	-27	-61	-98	34	-83	-31	-104	-22	-100	-68	-62	-1	-96	-8	-83	-66	-145	-75	-41	-303	-1451	-21062	-21	-21491	-2353	-16226	-130	-20210	-8203	-12586	39	-19593	-10070	-14061	10
0.741667	-26	43	86	-58	-105	-34	10	-17	-14	4	-70	-61	-91	-19	-28	-61	-98	36	-88	-33	-101	-22	-102	-70	-63	0	-99	-10	-74	-68	-150	-76	-48	-352	-1369	-21047	-44	-21508	-2113	-16302	-124	-20184	-8045	-12569	29	-19493	-10032	-14181	8
0.742500	-26	41	85	-58	-111	-39	9	-19	-21	0	-76	-68	-100	-23	-32	-63	-102	29	-87	-35	-110	-25	-102	-73	-69	-4	-99	-16	-77	-70	-149	-77	-41	-407	-1310	-21010	-27	-21504	-1824	-16374	-121	-20132	-7817	-12539	19	-19383	-9930	-14318	1
0.743333	-29	37	82	-61	-111	-38	9	-19	-22	0	-74	-66	-98	-21	-29	-61	-113	26	-87	-35	-104	-26	-100	-73	-65	-1	-99	-14	-75	-70	-146	-76	-43	-465	-1265	-20962	-25	-21470	-1509	-16440	-139	-20043	-7504	-12496	41	-19255	-9777	-14465	5
0.744167	-26	39	86	-64	-110	-41	9	-16	-17	3	-74	-64	-96	-23	-30	-62	-100	30	-85	-32	-103	-25	-101	-69	-64	0	-100	-9	-76	-69	-149	-77	-48	-520	-1245	-20903	-23	-21405	-1120	-16501	-125	-19919	-7127	-12444	37	-19121	-9559	-14621	23
0.745000	-23	40	90	-62	-109	-35	10	-16	-16	5	-75	-64	-92	-16	-23	-59	-96	44	-88	-32	-107	-25	-102	-70	-63	-3	-101	-11	-72	-67	-147	-75	-49	-579	-1247	-20833	-23	-21309	-707	-16564	-116	-19750	-6675	-12376	16	-18974	-9295	-14791	41
0.745833	-28	51	89	-59	-109	-32	6	-17	-18	5	-73	-64	-97	-17	-32	-61	-99	30	-84	-32	-107	-21	-102	-69	-65	-1	-100	-10	-65	-72	-147	-75	-45	-635	-1274	-20754	-30	-21174	-262	-16613	-135	-19576	-6173	-12302	17	-18817	-8960	-14961	38
0.746667	-26	42	89	-58	-108	-34	11	-17	-17	4	-70	-64	-98	-16	-22	-61	-98	33	-85	-49	-102	-21	-101	-68	-66	-1	-102	-12	-73	-66	-145	-75	-40	-697	-1325	-20666	-40	-21002	206	-16652	-144	-19358	-5622	-12229	21	-18657	-8584	-15130	34
0.747500	-27	39	86	-57	-73	-31	13	-16	-19	2	-73	-62	-97	-15	-30	-60	-102	30	-86	-34	-105	-21	-107	-70	-65	0	-100	0	-75	-69	-147	-77	-51	-763	-1396	-20572	-39	-20799	680	-16686	-136	-19104	-5027	-12146	12	-18493	-8164	-15306	28
0.748333	-25	40	89	-58	-110	-35	11	-17	-21	0	-76	-65	-100	-18	-28	-59	-102	33	-86	-32	-107	-24	-103	-72	-66	-4	-102	-16	-78	-72	-152	-79	-53	-833	-1483	-20470	-36	-20564	1169	-16712	-136	-18848	-4408	-12067	0	-18329	-7708	-15480	19
0.749167	-30	33	84	-64	-121	-9	10	-19	-19	2	-78	-67	-101	-17	-33	-62	-101	29	-91	-36	-108	-23	-101	-73	-66	-4	-100	-13	-78	-70	-149	-77	-56	-900	-1586	-20356	-27	-20295	1654	-16717	-133	-18510	-3766	-11977	5	-18143	-7227	-15649	12
0.750000	-30	39	84	-61	-113	-33	11	-18	-18	3	-77	-66	-101	-16	-32	-64	-100	33	-87	-30	-107	-23	-104	-69	-66	-9	-103	-13	-76	-72	-148	-73	-62	-987	-1705	-20234	-23	-19992	2126	-16711	-119	-18176	-3130	-11893	0	-17960	-6740	-15813	2
0.750833	-27	41	85	-60	-112	-45	11	-16	-26	3	-74	-63	-99	-17	-30	-59	-100	32	-87	-34	-105	-23	-103	-70	-66	-1	-97	-13	-74	-70	-148	-76	-68	-1084	-1827	-20109	-31	-19670	2578	-16689	-119	-17824	-2497	-11815	-18	-17773	-6246	-15957	-14
0.751667	-27	43	89	-58	-110	-31	12	-15	-18	5	-47	-60	-97	-13	-27	-59	-95	35	-84	-32	-101	-21	-96	-67	-64	0	-97	-11	-72	-68	-145	-76	-62	-1178	-1955	-19973	-24	-19325	3001	-16643	-98	-17461	-1893	-11741	-26	-17578	-5764	-16093	-12
0.752500	-25	46	89	-55	-105	-29	16	-10	-19	8	-69	-58	-94	-14	-26	-55	-95	38	-82	-28	-104	-21	-96	-74	-63	0	-96	-14	-77	-65	-145	-69	-61	-1289	-2086	-19848	-31	-18969	3380	-16583	-87	-17084	-1328	-11678	-33	-17380	-5297	-16222	-1
0.753333	-24	44	90	-55	-109	-31	18	-11	-16	8	-68	-56	-95	-15	-26	-57	-96	35	-83	-30	-101	-18	-96	-64	-60	-1	-96	-11	-68	-67	-143	-70	-64	-1419	-2219	-19715	-33	-18607	3715	-16515	-74	-16706	-809	-11620	-40	-17178	-4870	-16335	5
0.754167	-23	45	90	-55	-108	-31	17	-13	-14	7	-70	-59	-95	-11	-26	-55	-98	37	-82	-31	-100	-19	-98	-66	-62	0	-100	-1	-72	-62	-142	-70	-67	-1552	-2338	-19583	-22	-18244	3991	-16407	-61	-16319	-345	-11579	-32	-16964	-4490	-16433	9
0.755000	-24	43	89	-59	-109	-31	18	-11	-14	5	-68	-59	-95	-13	-25	-45	-96	37	-81	-25	-103	-22	-97	-65	-62	0	-95	-12	-73	-67	-143	-73	-76	-1703	-2452	-19456	-32	-17882	4214	-16290	-62	-15946	47	-11541	-52	-16748	-4169	-16519	0
0.755833	-27	36	96	-57	-109	-31	15	12	-22	5	-69	-61	-96	-16	-27	-58	-98	36	-82	-31	-104	-22	-101	-69	-62	-3	-98	-12	-75	-73	-147	-79	-74	-1861	-2548	-19334	-43	-17520	4375	-16156	-68	-15575	366	-11520	-60	-16530	-3914	-16579	9
0.756667	-26	42	88	-61	-110	-36	11	-14	-19	4	-70	-62	-104	-16	-29	-60	-99	33	-86	-36	-103	-25	-102	-70	-65	-6	-100	-15	-74	-73	-147	-76	-74	-2037	-2637	-19218	-46	-17171	4472	-16009	-68	-15224	590	-11513	-64	-16301	-3728	-16621	5
0.757500	-24	51	82	-62	-112	-36	12	-17	-24	1	-74	-64	-99	-16	-32	-63	-102	33	-85	-34	-108	-24	-102	-70	-67	-6	-100	-14	-73	-70	-148	-78	-76	-2213	-2697	-19114	-48	-16827	4508	-15841	-51	-14886	771	-11511	-53	-16068	-3614	-16641	4
0.758333	-30	42	88	-57	-113	-34	13	-17	-18	4	-68	-48	-97	-13	-31	-57	-100	26	-85	-31	-103	-24	-101	-70	-67	-4	-97	-11	-73	-73	-146	-72	-81	-2399	-2745	-19023	-42	-16500	4493	-15652	-75	-14568	871	-11528	-40	-15823	-3572	-16630	0
0.759167	-24	42	94	-78	-109	-30	18	-12	-13	8	-68	-61	-93	-12	-27	-58	-101	35	-83	-30	-101	-22	-98	-67	-62	-1	-97	-10	-72	-69	-145	-73	-85	-2593	-2772	-18936	-36	-16195	4418	-15465	-98	-14268	868	-11555	-34	-15579	-3608	-16605	-13
0.760000	-24	42	89	-57	-109	-29	16	-13	-19	7	-69	-59	-95	-12	-27	-55	-94	38	-81	-29	-104	-22	-101	-70	-62	0	-95	-10	-70	-66	-145	-69	-78	-2781	-2779	-18865	-48	-15904	4287	-15260	-90	-13993	808	-11596	-36	-15340	-3713	-16549	-11
0.760833	-25	44	89	-55	-109	-30	21	-10	-13	9	-67	-61	-92	-10	-25	-53	-96	38	-83	-31	-102	-17	-98	-66	-61	2	-97	-13	-76	-65	-142	-57	-75	-2976	-2777	-18806	-42	-15627	4112	-15053	-78	-13750	680	-11656	-31	-15098	-3885	-16477	0
0.761667	-24	42	90	-56	-103	-30	18	-11	-12	8	-70	-64	-98	-12	-27	-64	-94	37	-83	-31	-100	-19	-98	-67	-61	1	-97	-12	-68	-69	-146	-73	-87	-3175	-2757	-18763	-40	-15385	3892	-14853	-108	-13528	502	-11737	-32	-14868	-4116	-16388	7
0.762500	-25	42	88	-57	-112	-34	11	-16	-19	6	-73	-62	-96	-17	-32	-57	-101	35	-86	-34	-114	-26	-100	-74	-66	0	-98	-13	-72	-69	-145	-75	-88	-3353	-2726	-18738	-40	-15136	3636	-14652	-99	-13337	274	-11831	-28	-14632	-4392	-16274	18
0.763333	-24	43	88	-58	-110	-33	12	-15	-17	6	-70	-62	-97	-14	-30	-58	-114	34	-84	-30	-102	-22	-98	-70	-64	0	-99	-13	-73	-68	-147	-78	-90	-3528	-2683	-18717	-29	-14916	3354	-14455	-79	-13153	17	-11951	-17	-14407	-4709	-16147	25
0.764167	-27	42	101	-59	-111	-30	12	-16	-15	9	-70	-64	-96	-15	-28	-59	-99	34	-86	-32	-103	-23	-99	-72	-63	2	-98	-24	-70	-72	-146	-73	-80	-3691	-2640	-18713	-26	-14716	3053	-14269	-92	-13026	-262	-12084	-33	-14190	-5046	-16004	26
0.765000	-25	43	88	-58	-109	-33	11	-16	-17	5	-70	-64	-98	-15	-28	-62	-101	30	-85	-30	-107	-25	-100	-73	-67	-5	-100	-15	-74	-70	-147	-78	-91	-3847	-2591	-18717	-28	-14540	2727	-14099	-97	-12908	-555	-12253	-32	-13984	-5401	-15859	19
0.765833	-30	41	85	-62	-114	-36	9	-26	-24	1	-76	-67	-99	-15	-30	-61	-100	34	-86	-32	-104	-22	-101	-69	-62	1	-101	-18	-72	-69	-147	-74	-80	-3974	-2536	-18732	-30	-14377	2395	-13942	-103	-12815	-844	-12430	-32	-13790	-5750	-15697	24
0.766667	-25	42	88	-57	-111	-32	11	-14	-18	7	-72	-67	-94	-18	-30	-57	-101	36	-86	-29	-109	-22	-97	-70	-63	3	-96	-13	-69	-66	-144	-74	-70	-4090	-2484	-18755	-23	-14232	2059	-13803	-112	-12743	-1121	-12634	-34	-13610	-6094	-15541	20
0.767500	-22	44	75	-59	-110	-32	13	-14	-17	8	-75	-65	-96	-14	-28	-59	-96	37	-85	-29	-103	-21	-97	-70	-66	1	-103	-14	-73	-68	-146	-72	-47	-4185	-2436	-18786	-24	-14113	1718	-13685	-105	-12688	-1385	-12864	-55	-13445	-6420	-15391	44
0.768333	-25	40	90	-59	-108	-32	11	-15	-22	5	-78	-86	-95	-15	-65	-60	-99	32	-82	-32	-104	-23	-98	-70	-64	0	-97	-14	-74	-72	-148	-76	-39	-4258	-2388	-18815	-25	-14018	1384	-13590	-107	-12650	-1625	-13120	-59	-13291	-6713	-15249	44
0.769167	-25	42	87	-58	-108	-33	12	-15	-19	4	-76	-66	-99	-17	-29	-60	-102	35	-83	-31	-104	-23	-99	-72	-64	0	-99	-6	-77	-72	-149	-76	-56	-4313	-2346	-18867	-28	-13945	1056	-13516	-125	-12631	-1835	-13399	-70	-13156	-6972	-15117	26
0.770000	-26	41	86	-59	-114	-36	10	-15	-22	5	-75	-66	-99	-15	-28	-59	-102	35	-82	-36	-107	-25	-100	-87	-65	0	-100	-16	-74	-70	-147	-76	-76	-4344	-2301	-18912	-28	-13893	735	-13466	-129	-12626	-2011	-13697	-70	-13020	-7184	-15002	21
0.770833	-22	40	89	-59	-111	-32	-7	-16	-22	5	-76	-66	-99	-16	-29	-60	-99	36	-85	-32	-105	-22	-100	-72	-53	-1	-101	-16	-75	-69	-149	-76	-82	-4356	-2256	-18964	0	-13865	432	-13436	-146	-12625	-2157	-14008	-69	-12923	-7348	-14904	33
0.771667	-27	41	88	-58	-107	-33	11	-8	-16	8	-74	-51	-97	-15	-28	-56	-97	37	-84	-30	-105	-22	-98	-67	-63	-1	-99	-12	-73	-67	-144	-72	-94	-4356	-2205	-19016	4	-13860	150	-13430	-164	-12640	-2266	-14335	-70	-12821	-7466	-14823	27
0.772500	-23	44	90	-55	-107	-31	16	-12	-17	8	-73	-62	-96	-12	-25	-58	-99	33	-85	-30	-105	-25	-101	-67	-64	0	-97	-10	-68	-69	-143	-73	-127	-4318	-2162	-19071	6	-13887	-119	-13442	-133	-12659	-2347	-14671	-66	-12739	-7536	-14762	-1
0.773333	-26	44	89	-56	-107	-28	12	-13	-22	3	-75	-68	-102	-13	-29	-59	-99	38	-82	-30	-105	-24	-98	-69	-67	-5	-102	-14	-73	-74	-147	-76	-131	-4276	-2107	-19131	5	-13938	-369	-13476	-126	-12692	-2408	-15023	-88	-12675	-7554	-14736	2
0.774167	-27	35	87	-59	-116	-34	12	-12	-21	5	-75	-64	-97	-16	-30	-57	-101	37	-86	-35	-104	-22	-97	-67	-64	-7	-103	-12	-64	-68	-146	-74	-119	-4217	-2041	-19190	17	-14004	-595	-13527	-133	-12727	-2434	-15363	-79	-12620	-7528	-14725	19
0.775000	-24	43	90	-58	-108	-33	12	-13	-17	7	-95	-65	-94	-16	-23	-60	-99	35	-90	-32	-105	-22	-99	-70	-64	-4	-99	-14	-76	-72	-147	-73	-122	-4143	-1968	-19255	13	-14127	-798	-13606	-133	-12773	-2459	-15705	-74	-12582	-7468	-14739	30
0.775833	-25	43	88	-64	-114	-35	12	-12	-19	7	-72	-63	-97	-17	-27	-58	-99	36	-84	-31	-108	-25	-99	-67	-63	-3	-99	-11	-73	-69	-145	-63	-116	-4055	-1876	-19325	6	-14221	-975	-13699	-130	-12818	-2473	-16041	-67	-12549	-7368	-14769	21
0.776667	-26	43	88	-58	-110	-33	12	-12	-21	7	-73	-62	-98	-16	-30	-61	-97	34	-88	-30	-104	-24	-101	-67	-67	-1	-98	-14	-75	-73	-147	-75	-100	-3959	-1771	-19394	0	-14355	-1131	-13801	-133	-12871	-2484	-16358	-61	-12529	-7241	-14823	16
0.777500	-24	35	88	-57	-112	-35	11	-17	-17	6	-69	-65	-96	-13	-29	-59	-98	35	-88	-25	-105	-23	-100	-69	-61	-1	-99	-12	-70	-69	-145	-74	-87	-3854	-1652	-19469	5	-14511	-1259	-13933	-120	-12936	-2506	-16653	-72	-12526	-7094	-14864	32
0.778333	-25	40	87	-57	-108	-33	15	-17	-19	6	-75	-62	-87	-16	-27	-60	-103	30	-88	-29	-101	-24	-97	-68	-62	-3	-99	-12	-72	-69	-145	-74	-88	-3741	-1512	-19554	-3	-14668	-1365	-14078	-118	-13003	-2537	-16931	-83	-12531	-6933	-14962	26
0.779167	-23	42	90	-56	-104	-33	16	-14	-17	6	-70	-63	-93	-14	-27	-60	-95	35	-87	-28	-104	-22	-98	-68	-62	0	-98	-12	-70	-53	-147	-79	-78	-3614	-1353	-19640	-14	-14865	-1447	-14241	-132	-13080	-2592	-17186	-100	-12551	-6767	-15057	33
0.780000	-27	43	88	-56	-111	-31	15	-10	-16	9	-70	-63	-93	-12	-26	-58	-94	35	-86	-39	-104	-22	-100	-67	-61	2	-98	-11	-66	-66	-143	-73	-69	-3484	-1184	-19738	-5	-15054	-1512	-14422	-133	-13172	-2663	-17407	-104	-12581	-6600	-15156	42
0.780833	-24	44	90	-52	-104	-12	12	-12	-17	7	-68	-62	-97	-12	-28	-58	-96	36	-85	-29	-102	-21	-97	-58	-65	1	-98	-10	-73	-68	-145	-73	-62	-3351	-1003	-19840	-1	-15255	-1561	-14626	-121	-13266	-2765	-17602	-111	-12619	-6445	-15264	41
0.781667	-25	41	89	-58	-110	-32	11	-10	-18	4	-72	-65	-110	-17	-30	-60	-99	32	-90	-33	-105	-26	-103	-74	-65	-3	-100	-15	-76	-72	-150	-78	-52	-3237	-821	-19960	-18	-15467	-1597	-14850	-121	-13380	-2897	-17771	-114	-12672	-6304	-15378	38
0.782500	-31	35	81	-64	-112	-40	7	-21	-24	0	-76	-70	-102	-21	-35	-65	-101	28	-91	-35	-108	-26	-103	-74	-65	-6	-107	-17	-77	-74	-152	-75	-56	-3082	-625	-20082	-24	-15670	-1613	-15086	-142	-13503	-3044	-17903	-127	-12732	-6174	-15478	45
0.783333	-29	37	85	-62	-114	-38	6	-18	-23	-4	-76	-67	-99	-12	-38	-65	-102	29	-93	-33	-108	-27	-102	-74	-66	-6	-100	-13	-74	-69	-149	-74	-46	-2939	-429	-20213	-21	-15869	-1626	-15342	-145	-13639	-3216	-18010	-131	-12797	-6060	-15598	51
0.784167	-28	37	88	-43	-112	-33	11	-16	-19	3	-74	-65	-98	-16	-35	-63	-103	32	-87	-34	-105	-24	-101	-70	-67	-8	-101	-13	-73	-91	-148	-76	-28	-2798	-243	-20352	-6	-16062	-1631	-15614	-122	-13790	-3411	-18088	-121	-12874	-5978	-15700	41
0.785000	-27	39	89	-60	-111	-33	10	-16	-13	3	-73	-66	-69	-15	-33	-61	-96	-15	-90	-35	-102	-24	-98	-73	-65	-4	-103	-13	-73	-69	-147	-74	-30	-2657	-60	-20502	17	-16253	-1640	-15905	-133	-13962	-3623	-18144	-125	-12956	-5919	-15795	16
0.785833	-38	36	87	-59	-97	-34	9	-17	-23	4	-74	-63	-94	-15	-29	-61	-98	34	-90	-33	-103	-23	-100	-80	-63	-3	-100	-25	-73	-68	-148	-75	-44	-2518	85	-20661	0	-16433	-1650	-16209	-119	-14139	-3847	-18178	-141	-13047	-5886	-15885	2
0.786667	-27	38	88	-59	-109	-32	11	-27	-21	5	-75	-65	-99	-15	-30	-60	-99	35	-87	-33	-104	-23	-98	-69	-65	-1	-102	-13	-74	-70	-146	-73	-44	-2384	224	-20821	-13	-16596	-1672	-16529	-109	-14326	-4077	-18196	-158	-13140	-5887	-15964	26
0.787500	-25	37	88	-61	-110	-32	15	-15	-19	6	-70	-62	-96	-11	-28	-59	-101	30	-80	-34	-104	-21	-100	-70	-64	5	-98	-12	-70	-67	-148	-76	-34	-2250	327	-20991	-3	-16742	-1707	-16858	-104	-14521	-4288	-18194	-166	-13241	-5915	-16027	62
0.788333	-23	39	88	-60	-108	-32	11	-15	10	5	-74	-63	-93	-15	-29	-59	-99	35	-86	-33	-103	-22	-97	-69	-63	-1	-100	-16	-73	-72	-149	-75	-14	-2127	402	-21161	-1	-16858	-1756	-17194	-127	-14721	-4536	-18183	-164	-13344	-5971	-16081	46
0.789167	-19	39	88	-62	-114	-35	11	-17	-17	3	-73	-65	-97	-18	-29	-59	-102	33	-88	-32	-105	-25	-100	-70	-63	-1	-101	-15	-50	-68	-149	-79	-39	-2010	446	-21329	-6	-16964	-1829	-17538	-143	-14917	-4759	-18165	-165	-13453	-6054	-16117	33
0.790000	-26	39	87	-62	-110	-35	8	-19	-21	4	-74	-65	-98	-17	-31	-62	-99	39	-90	-36	-114	-25	-101	-72	-66	-4	-101	-17	-79	-74	-150	-78	-33	-1904	451	-21497	-10	-17031	-1918	-17886	-147	-15109	-4971	-18142	-170	-13567	-6161	-16134	25
0.790833	-31	38	84	-64	-114	-38	7	-24	-26	0	-77	-67	-101	-15	-31	-63	-103	30	-87	-33	-109	-24	-102	-76	-68	-4	-99	-16	-79	-68	-150	-77	-36	-1795	423	-21648	-12	-17066	-2038	-18213	-139	-15286	-5177	-18100	-191	-13683	-6291	-16121	28
0.791667	-29	36	86	-61	-109	-33	8	-16	-18	7	-72	-66	-88	-15	-28	-58	-100	34	-86	-31	-104	-23	-101	-67	-61	0	-97	-13	-74	-68	-143	-74	-18	-1696	363	-21794	-5	-17061	-2177	-18537	-125	-15431	-5364	-18061	-191	-13786	-6443	-16085	32
0.792500	-22	42	91	-58	-107	-29	17	-14	-16	5	-69	-62	-91	-12	-27	-57	-97	39	-83	-32	-102	-13	-96	-65	-63	1	-100	-12	-69	-66	-146	-74	-50	-1611	273	-21924	3	-17021	-2343	-18849	-130	-15563	-5542	-18014	-168	-13898	-6621	-16024	25
0.793333	-22	38	88	-61	-107	-30	17	-18	-17	8	-69	-58	-97	-6	-25	-56	-100	38	-85	-30	-103	-18	-95	-67	-63	2	-97	-10	-70	-66	-146	-72	-60	-1530	141	-22039	-6	-16941	-2540	-19144	-112	-15656	-5708	-17961	-158	-14009	-6821	-15938	11
0.794167	-22	45	90	-65	-107	-30	16	-9	-13	9	-69	-64	-96	-13	-25	-56	-97	38	-81	-31	-102	-17	-93	-63	-61	2	-96	-15	-116	-70	-147	-70	-61	-1461	-6	-22136	-8	-16823	-2765	-19431	-115	-15716	-5869	-17904	-159	-14118	-7046	-15825	23
0.795000	-24	43	91	-58	-110	-32	16	-12	-16	8	-69	-62	-96	-12	-24	-44	-101	38	-83	-29	-107	-22	-99	-64	-65	2	-98	-10	-75	-67	-145	-72	-68	-1401	-185	-22215	-30	-16670	-3020	-19698	-104	-15742	-6024	-17837	-154	-14215	-7287	-15686	27
0.795833	-25	38	89	-58	-108	-32	16	-12	-18	6	-70	-62	-97	-15	-27	-56	-100	37	-82	-29	-107	-21	-97	-64	-64	1	-97	-10	-72	-68	-147	-74	-74	-1349	-382	-22267	-12	-16474	-3296	-19943	-97	-15721	-6176	-17766	-131	-14309	-7553	-15522	13
0.796667	-24	43	91	-59	-107	-31	13	-13	-27	6	-69	-63	-95	-16	-26	-57	-97	37	-83	-28	-100	-19	-99	-68	-64	0	-97	-10	-70	-66	-146	-78	-77	-1305	-595	-22302	-15	-16262	-3595	-20168	-108	-15665	-6331	-17679	-113	-14389	-7838	-15329	7
0.797500	-25	43	90	-58	-108	-32	15	-16	-18	5	-69	-65	-96	-17	-27	-60	-103	26	-86	-28	-104	-19	-79	-66	-66	0	-98	-10	-76	-69	-148	-74	-75	-1274	-825	-22317	-21	-15994	-3917	-20371	-100	-15567	-6485	-17582	-109	-14456	-8148	-15106	6
0.798333	-25	43	87	-58	-112	-55	16	-16	-22	3	-49	-64	-98	-15	-27	-57	-102	33	-86	-33	-108	-22	-102	-68	-68	-4	-102	-13	-73	-69	-148	-75	-95	-1250	-1068	-22313	-22	-15719	-4234	-20554	-95	-15440	-6659	-17477	-94	-14507	-8481	-14871	10
0.799167	-26	35	84	-58	-108	-36	12	-17	-19	2	-73	-65	-96	-17	-27	-59	-102	34	-83	-31	-102	-21	-97	-66	-61	1	-99	-11	-69	-72	-147	-73	-84	-1232	-1309	-22290	-14	-15424	-4608	-20717	-91	-15268	-6829	-17349	-78	-14537	-8830	-14614	22
0.800000	-24	41	90	-55	-104	-31	17	-13	-16	7	-72	-61	-93	-15	-26	-55	-98	37	-84	-28	-99	-21	-96	-65	-61	0	-96	-10	-73	-66	-144	-73	-94	-1219	-1555	-22253	-7	-15114	-4971	-20861	-86	-15069	-7018	-17216	-94	-14546	-9198	-14342	3
0.800833	-21	43	90	-57	-105	-28	17	-11	-16	8	-69	-60	-94	-12	-25	-55	-97	36	-83	-19	-103	-19	-97	-64	-64	13	-94	-9	-72	-67	-145	-72	-94	-1214	-1813	-22204	-13	-14810	-5347	-20996	-81	-14850	-7225	-17065	-109	-14532	-9583	-14062	6
0.801667	-23	44	90	-57	-111	-32	16	-9	-17	-8	-70	-61	-96	-15	-27	-58	-97	36	-85	-27	-103	-18	-101	-65	-63	-1	-96	-12	-73	-72	-149	-78	-98	-1218	-2090	-22142	-18	-14509	-5729	-21115	-98	-14618	-7446	-16901	-112	-14507	-9985	-13784	18
0.802500	-25	40	87	-58	-112	-39	10	-16	-18	5	-74	-64	-99	-16	-28	-60	-101	33	-91	-33	-111	-24	-102	-70	-65	-1	-99	-16	-75	-69	-146	-78	-114	-1227	-2332	-22078	-14	-14215	-6112	-21222	-93	-14410	-7687	-16727	-120	-14445	-10396	-13498	-14
0.803333	-24	41	86	-58	-110	-32	12	-15	-16	1	-72	-65	-96	-22	-30	-59	-102	33	-87	-33	-104	-23	-98	-67	-66	-1	-99	-14	-73	-72	-148	-79	-125	-1234	-2589	-22004	-21	-13932	-6485	-21310	-70	-14135	-7931	-16536	-124	-14368	-10808	-13210	-19
0.804167	-25	41	90	-55	-108	-31	11	-17	-22	3	-73	-62	-97	-16	-27	-58	-99	35	-87	-31	-107	-19	-99	-70	-60	-3	-81	-16	-73	-68	-146	-76	-122	-1241	-2854	-21929	-33	-13675	-6853	-21383	-80	-13896	-8204	-16340	-114	-14268	-11219	-12925	3
0.805000	-25	38	86	-58	-105	-34	12	-9	-18	3	-73	-68	-97	-18	-24	-60	-103	30	-86	-30	-107	-21	-99	-67	-65	0	-98	-15	-70	-70	-146	-76	-128	-1249	-3121	-21855	-17	-13443	-7214	-21449	-90	-13663	-8481	-16130	-102	-14156	-11626	-12652	3
0.805833	-27	40	91	-60	-107	-34	13	-15	-17	1	-74	-64	-94	-15	-26	-62	-97	33	-85	-33	-105	-22	-101	-80	-63	-9	-102	-14	-72	-72	-149	-75	-129	-1247	-3385	-21782	-17	-13243	-7563	-21497	-88	-13449	-8767	-15922	-97	-14030	-12016	-12394	8
0.806667	-25	39	88	-60	-112	-36	11	-13	-17	3	-66	-66	-78	-17	-29	-61	-102	33	-90	-38	-107	-23	-103	-68	-65	-3	-101	-15	-75	-74	-149	-76	-132	-1244	-3662	-21716	-32	-13070	-7901	-21536	-96	-13255	-9059	-15706	-124	-13896	-12387	-12148	3
0.807500	-26	35	85	-60	-111	-35	8	-18	-18	0	-77	-68	-97	-17	-29	-74	-103	35	-90	-34	-105	-21	-96	-67	-62	-4	-100	-15	-74	-72	-148	-74	-141	-1228	-3938	-21646	-32	-12925	-8215	-21555	-85	-13070	-9354	-15491	-146	-13753	-12727	-11909	10
0.808333	-23	37	90	-63	-113	-39	7	-16	9	2	-73	-65	-97	-17	-27	-61	-99	33	-87	-35	-107	-24	-102	-70	-63	-3	-100	-13	-70	-70	-147	-82	-146	-1200	-4219	-21591	-26	-12823	-8516	-21560	-96	-12934	-9643	-15275	-152	-13608	-13045	-11692	20
0.809167	-24	43	89	-62	-110	-39	11	-18	-19	0	-74	-65	-100	-19	-30	-64	-100	32	-86	-35	-109	-22	-99	-69	-68	-6	-111	-14	-74	-72	-151	-78	-146	-1159	-4501	-21534	-24	-12747	-8777	-21547	-104	-12818	-9929	-15062	-159	-13470	-13320	-11492	17
0.810000	-28	36	87	-61	-109	-35	9	-19	-21	0	-76	-64	-97	-14	-28	-62	-102	23	-85	-34	-105	-23	-102	-72	-69	-9	-101	-14	-75	-75	-148	-76	-147	-1098	-4787	-21480	-21	-12697	-9022	-21521	-103	-12727	-10202	-14851	-176	-13338	-13555	-11298	20
0.810833	-16	37	85	-63	-111	-38	5	-16	-18	3	-75	-67	-98	-21	-29	-62	-101	29	-91	-36	-112	-25	-100	-72	-68	1	-103	-16	-76	-73	-150	-77	-147	-1026	-5074	-21433	-25	-12682	-9240	-21468	-94	-12658	-10454	-14643	-177	-13216	-13740	-11124	24
0.811667	-26	37	90	-67	-105	-33	9	-16	-18	1	-69	-65	-94	-15	-27	-58	-98	32	-85	-30	-104	-19	-99	-69	-66	-4	-102	-14	-78	-70	-145	-75	-156	-925	-5357	-21386	-8	-12684	-9427	-21400	-95	-12615	-10689	-14448	-178	-13105	-13881	-10960	29
0.812500	-27	39	90	-59	-107	-30	12	-14	-16	7	-69	-61	-96	-11	-26	-58	-98	38	-83	-29	-107	-16	-98	-67	-62	0	-96	-10	-72	-68	-147	-70	-138	-801	-5638	-21347	-15	-12717	-9580	-21311	-111	-12597	-10894	-14241	-173	-13015	-13976	-10811	42
0.813333	-23	42	91	-60	-110	-32	15	-12	-17	7	-81	-66	-94	-15	-26	-58	-95	36	-86	-30	-101	-19	-97	-65	-62	-3	-99	-12	-74	-70	-147	-72	-136	-663	-5916	-21308	-19	-12768	-9709	-21207	-108	-12600	-11081	-14072	-182	-12949	-14028	-10675	50
0.814167	-22	43	90	-58	-111	-32	12	-15	-19	5	-70	-62	-93	-13	-29	-59	-98	34	-83	-32	-103	-23	-102	-68	-63	0	-99	-10	-73	-69	-145	-74	-137	-500	-6184	-21276	-16	-12829	-9815	-21088	-87	-12626	-11240	-13897	-182	-12905	-14039	-10545	41
0.815000	-24	41	87	-60	-110	-33	1	-11	-30	6	-70	-65	-98	-14	-30	-60	-101	34	-86	-33	-108	-23	-101	-69	-66	-5	-102	-16	-75	-69	-149	-79	-120	-319	-6450	-21251	-21	-12900	-9891	-20947	-104	-12672	-11374	-13736	-174	-12889	-14018	-10431	26
0.815833	-27	37	88	-63	-111	-38	6	-18	-21	0	-73	-65	-98	-16	-29	-60	-101	33	-88	-33	-107	-7	-114	-73	-65	-5	-102	-13	-74	-68	-147	-77	-128	-111	-6695	-21223	-27	-12996	-9939	-20785	-127	-12726	-11476	-13576	-166	-12894	-13964	-10318	35
0.816667	-25	39	89	-58	-104	-33	11	-17	-15	5	-69	-61	-97	-16	-28	-61	-102	32	-86	-32	-107	-25	-102	-68	-67	-4	-101	-12	-73	-69	-147	-69	-121	113	-6938	-21202	-45	-13099	-9965	-20605	-122	-12794	-11547	-13432	-164	-12925	-13882	-10214	38
0.817500	-28	42	88	-60	-111	-31	11	-14	-21	4	-73	-62	-97	-13	-29	-58	-99	34	-88	-34	-104	-21	-103	-68	-66	-4	-100	-13	-74	-72	-144	-75	-114	366	-7160	-21180	-17	-13210	-9978	-20406	-143	-12852	-11597	-13291	-167	-13001	-13793	-10118	42
0.818333	-26	42	88	-52	-108	-33	16	-14	-15	-5	-70	-61	-96	-15	-26	-57	-97	37	-84	-33	-104	-22	-99	-67	-64	0	-98	-11	-74	-67	-145	-74	-93	628	-7372	-21165	-26	-13325	-9971	-20189	-147	-12963	-11627	-13156	-155	-13077	-13697	-10030	49
0.819167	-19	44	91	-57	-107	-31	13	-11	-14	9	-70	-63	-97	-14	-26	-56	-100	37	-80	-32	-105	-21	-98	-67	-62	-9	-100	-12	-73	-68	-147	-72	-108	908	-7569	-21150	-25	-13451	-9957	-19954	-143	-13065	-11639	-13032	-148	-13192	-13606	-9947	58
0.820000	-21	44	92	-57	-108	-31	16	-10	-17	7	-69	-62	-100	-12	-23	-57	-100	36	-80	-28	-103	-19	-98	-67	-61	2	-97	-8	-68	-66	-146	-72	-101	1207	-7749	-21145	-9	-13583	-9934	-19699	-134	-13168	-11639	-12911	-145	-13333	-13528	-9874	32
0.820833	-25	51	93	-55	-104	-28	17	-10	-14	9	-66	-57	-94	-14	-24	-57	-96	38	-79	-35	-101	-17	-93	-62	-63	-9	-97	-9	-69	-64	-144	-70	-100	1509	-7921	-21143	-21	-13725	-9915	-19426	-122	-13289	-11614	-12795	-117	-13495	-13472	-9811	27
0.821667	-21	44	92	-57	-101	-29	15	-15	-14	8	-66	-61	-94	-14	-27	-58	-96	36	-82	-33	-103	-21	-98	-70	-64	1	-93	-14	-72	-67	-146	-78	-86	1830	-8079	-21153	-15	-13880	-9902	-19146	-125	-13415	-11624	-12697	-122	-13686	-13442	-9760	36
0.822500	-26	41	87	-61	-110	-33	12	-15	-18	4	-72	-67	-98	-18	-30	-75	-97	28	-87	-34	-105	-26	-100	-72	-66	0	-102	-14	-75	-70	-151	-77	-84	2152	-8222	-21167	4	-14042	-9895	-18843	-117	-13547	-11614	-12597	-112	-13889	-13445	-9721	28
0.823333	-28	41	86	-61	-118	-38	15	-16	-21	11	-73	-66	-97	-22	-30	-63	-105	27	-88	-35	-108	-27	-100	-74	-67	-4	-103	-17	-75	-70	-150	-80	-80	2488	-8338	-21188	0	-14215	-9898	-18534	-120	-13679	-11615	-12508	-108	-14104	-13487	-9691	18
0.824167	-29	37	84	-63	-109	-35	9	-18	-22	1	-75	-66	-97	-24	-31	-65	-101	29	-85	-50	-109	-25	-99	-74	-66	-16	-100	-15	-74	-68	-148	-76	-67	2834	-8440	-21209	-26	-14392	-9912	-18203	-117	-13819	-11625	-12412	-119	-14335	-13568	-9672	22
0.825000	-27	42	85	-61	-110	-35	12	-12	-19	5	-76	-67	-101	-19	-30	-60	-102	30	-88	-32	-107	-25	-101	-69	-66	-4	-101	-14	-77	-72	-149	-76	-61	3181	-8518	-21234	-14	-14581	-9977	-17866	-110	-13961	-11644	-12325	-111	-14544	-13697	-9673	17
0.825833	-29	41	88	-60	-115	-35	9	-15	-18	7	-70	-64	-98	-18	-29	-61	-101	35	-85	-36	-108	-25	-101	-68	-64	-3	-102	-13	-72	-69	-147	-75	-66	3531	-8576	-21266	0	-14783	-10002	-17517	-107	-14107	-11691	-12242	-86	-14765	-13861	-9686	9
0.826667	-25	42	88	-59	-129	-32	13	-14	-15	6	-67	-63	-94	-19	-27	-61	-99	35	-84	-32	-105	-22	-99	-68	-62	0	-101	-13	-75	-69	-147	-74	-57	3885	-8616	-21301	-7	-14985	-10075	-17165	-103	-14254	-11757	-12163	-82	-14978	-14069	-9713	2
0.827500	-26	40	85	-59	-109	-34	12	-13	-21	1	-70	-64	-94	-17	-28	-61	-97	32	-84	-16	-104	-22	-97	-70	-65	-3	-99	-14	-75	-70	-147	-75	-47	4237	-8625	-21339	1	-15202	-10176	-16819	-90	-14402	-11848	-12085	-82	-15182	-14317	-9757	6
0.828333	-27	23	87	-57	-107	-32	15	-42	-16	5	-70	-64	-95	-19	-29	-63	-101	30	-85	-32	-105	-23	-100	-68	-63	0	-98	-11	-74	-70	-147	-77	-45	4586	-8621	-21377	-8	-15425	-10295	-16461	-97	-14548	-11960	-12011	-80	-15367	-14599	-9821	2
0.829167	-26	41	88	-60	-113	-30	12	-14	-21	3	-74	-67	-95	-17	-29	-62	-100	33	-87	-32	-99	-21	-98	-68	-63	-3	-111	-15	-74	-72	-146	-76	-38	4929	-8578	-21415	-5	-15653	-10433	-16109	-105	-14691	-12099	-11931	-77	-15541	-14911	-9898	3
0.830000	-26	38	88	-60	-109	-32	12	-13	-19	3	-73	-73	-95	-16	-27	-67	-99	34	-85	-34	-103	-23	-100	-69	-66	-1	-102	-13	-73	-69	-148	-75	-34	5265	-8523	-21448	-10	-15889	-10599	-15760	-91	-14830	-12267	-11850	-60	-15695	-15247	-9996	4
0.830833	-35	41	87	-61	-110	-38	10	-13	-19	5	-75	-67	-100	-25	-31	-63	-102	28	-88	-33	-108	-22	-101	-68	-64	-3	-100	-16	-79	-74	-150	-77	-32	5586	-8444	-21472	-12	-16125	-10786	-15418	-114	-14962	-12461	-11763	-62	-15822	-15600	-10103	-8
0.831667	-30	25	88	-61	-112	-38	6	-14	-24	5	-76	-65	-98	-18	-30	-65	-102	30	-88	-35	-108	-25	-105	-70	-66	5	-101	-16	-95	-72	-152	-98	-28	5893	-8345	-21493	-9	-16369	-10984	-15083	-112	-15089	-12675	-11670	-65	-15931	-15962	-10222	-17
0.832500	-25	40	86	-59	-110	-36	12	-15	-19	5	-75	-63	-99	-18	-29	-61	-97	34	-83	-31	-104	-21	-97	-65	-63	0	-98	-12	-75	-70	-147	-76	-26	6185	-8226	-21499	3	-16600	-11196	-14752	-86	-15204	-12909	-11553	-41	-16010	-16327	-10350	-6
0.833333	-24	42	90	-63	-107	-33	13	-16	-19	5	-74	-63	-95	-15	-28	-60	-101	35	-87	-31	-102	-21	-100	-67	-66	-5	-101	-13	-72	-70	-151	-74	-23	6459	-8099	-21500	9	-16834	-11425	-14435	-91	-15311	-13167	-11449	-39	-16073	-16688	-10489	7
0.834167	-25	38	86	-57	-108	-33	13	-10	-18	6	-73	-63	-94	-16	-28	-60	-100	34	-85	-30	-100	-21	-98	-66	-62	-4	-100	-12	-73	-68	-147	-74	-18	6675	-7964	-21487	12	-17062	-11661	-14131	-78	-15404	-13440	-11324	-60	-16117	-17043	-10636	3
0.835000	-26	40	88	-60	-107	-44	15	-13	-23	5	-76	-66	-94	-17	-27	-62	-98	34	-84	-31	-104	-22	-98	-67	-65	-1	-102	-17	-74	-70	-148	-75	-17	6879	-7814	-21458	12	-17282	-11905	-13839	-70	-15482	-13731	-11187	-64	-16142	-17378	-10783	3
0.835833	-24	41	86	-60	-108	-36	12	-14	-16	6	-75	-64	-96	-18	-29	-62	-100	33	-85	-32	-104	-23	-99	-50	-61	-3	-99	-17	-70	-72	-145	-76	-13	7038	-7689	-21421	7	-17499	-12150	-13559	-65	-15547	-14021	-11031	-65	-16147	-17692	-10928	-1
0.836667	-24	38	88	-57	-105	-34	12	-15	6	5	-73	-66	-97	-21	-30	-62	-96	34	-86	-33	-101	-24	-101	-69	-63	-4	-99	-12	-77	-73	-147	-75	-15	7160	-7553	-21364	7	-17695	-12392	-13293	-65	-15595	-14319	-10857	-74	-16145	-17974	-11075	-16
0.837500	-26	41	89	-58	-111	-38	11	-16	-17	4	-73	-63	-94	-10	-29	-68	-101	34	-86	-31	-103	-24	-102	-70	-63	-4	-99	-11	-72	-72	-149	-77	-15	7229	-7429	-21292	12	-17869	-12635	-13047	-73	-15627	-14617	-10649	-43	-16127	-18223	-11208	-7
0.838333	-27	42	93	-55	-108	-35	11	-9	-18	6	-73	-62	-97	-21	-30	-62	-97	33	-82	-30	-104	-21	-98	-67	-62	-1	-96	-11	-69	-69	-146	-75	-24	7255	-7318	-21207	13	-18038	-12861	-12805	-46	-15632	-14913	-10456	-36	-16096	-18436	-11332	-11
0.839167	-24	44	86	-56	-108	-35	11	-15	-17	5	-75	-62	-96	-19	-31	-60	-94	33	-83	-34	-100	-22	-97	-9	-62	-4	-99	-13	-70	-69	-146	-74	-18	7235	-7223	-21101	5	-18175	-13079	-12585	-44	-15626	-15204	-10232	-53	-16052	-18602	-11450	-17
0.840000	-28	41	88	-55	-107	-34	11	-16	-15	-11	-73	-62	-95	-25	-50	-61	-99	32	-84	-31	-104	-24	-100	-68	-60	-1	-99	-12	-72	-72	-147	-76	-21	7158	-7149	-20990	-1	-18295	-13272	-12375	-53	-15597	-15481	-9995	-43	-16011	-18736	-11530	-22
0.840833	-28	43	87	-58	-111	-34	11	-15	-17	2	-75	-66	-98	-18	-32	-60	-97	34	-83	-31	-102	-7	-98	-67	-61	0	-101	-12	-70	-70	-145	-74	-16	7031	-7088	-20856	5	-18384	-13466	-12182	-38	-15549	-15743	-9741	-49	-15976	-18821	-11596	-26
0.841667	-24	41	82	-59	-109	-34	12	-14	-17	4	-75	-62	-95	-17	-28	-62	-98	34	-84	-34	-104	-24	-100	-72	-64	0	-100	-13	-72	-66	-150	-75	-14	6855	-7054	-20719	0	-18458	-13639	-12016	-48	-15480	-15992	-9485	-59	-15907	-18869	-11640	-33
0.842500	-26	40	86	-59	-110	-36	11	-17	-21	4	-99	-68	-103	-24	-34	-65	-99	32	-86	-32	-108	-26	-102	-70	-67	-4	-104	-17	-75	-74	-152	-78	-22	6625	-7039	-20577	2	-18491	-13769	-11866	-57	-15396	-16221	-9219	-50	-15846	-18867	-11657	-31
0.843333	-28	38	82	-59	-114	-36	11	-18	-23	1	-77	-65	-101	-19	-34	-62	-102	28	-86	-33	-105	-25	-100	-69	-68	-1	-103	-5	-72	-73	-146	-75	-24	6351	-7038	-20420	3	-18505	-13883	-11730	-59	-15296	-16424	-8951	-49	-15781	-18818	-11640	-35
0.844167	-27	41	87	-59	-110	-33	11	-16	-21	3	-75	-65	-100	-19	-32	-65	-99	29	-85	-32	-121	-22	-100	-67	-65	0	-102	-13	-73	-73	-152	-76	-22	6036	-7053	-20265	0	-18495	-13968	-11644	-49	-15175	-16610	-8695	-49	-15714	-18735	-11591	-14
0.845000	-25	39	88	-58	-101	-32	11	-16	-22	2	-76	-64	-95	-18	-31	-59	-99	32	-84	-32	-103	-22	-99	-67	-65	-4	-102	-13	-72	-70	-137	-83	-28	5685	-7077	-20110	15	-18453	-14019	-11522	-60	-15049	-16772	-8439	-52	-15636	-18610	-11515	-9
0.845833	-25	41	87	-59	-109	-31	13	-15	-17	6	-73	-64	-96	-15	-31	-63	-98	37	-81	-33	-103	-22	-100	-67	-63	0	-100	-12	-73	-70	-149	-74	-23	5296	-7113	-19955	17	-18392	-14046	-11449	-62	-14908	-16935	-8195	-52	-15552	-18455	-11404	-23
0.846667	-24	41	88	-59	-105	-33	13	-14	-14	5	-72	-63	-97	-18	-30	-58	-97	37	-83	-32	-105	-22	-97	-66	-63	1	-98	-13	-75	-73	-148	-74	-19	4876	-7153	-19805	8	-18310	-14034	-11393	-46	-14760	-17028	-7980	-50	-15470	-18269	-11262	-18
0.847500	-26	39	89	-62	-112	-34	12	-15	-16	4	-72	-67	-95	-22	-32	-59	-97	33	-83	-32	-108	-24	-101	-68	-63	0	-99	-11	-75	-73	-147	-75	-24	4430	-7198	-19658	0	-18212	-13985	-11363	-58	-14610	-17123	-7778	-48	-15380	-18056	-11088	-30
0.848333	-27	42	86	-61	-110	-36	13	-16	-21	3	-75	-66	-98	-21	-33	-65	-104	32	-86	-33	-108	-24	-101	-69	-67	-3	-105	-11	-74	-74	-151	-80	-29	3956	-7246	-19532	-5	-18096	-13930	-11352	-81	-14461	-17199	-7613	-50	-15283	-17825	-10897	-39
0.849167	-30	35	84	-64	-114	-38	7	-21	-23	-1	-78	-69	-99	-46	-34	-65	-103	30	-87	-33	-108	-25	-102	-73	-68	-5	-100	-14	-76	-73	-149	-78	-38	3478	-7289	-19415	-3	-17961	-13828	-11357	-86	-14312	-17251	-7468	-63	-15175	-17572	-10669	-36
0.850000	-30	30	88	-62	-111	-41	11	-28	-23	2	-75	-65	-98	-19	-32	-65	-103	29	-87	-33	-109	-25	-102	-69	-69	-4	-102	-10	-76	-73	-146	-78	-36	2988	-7335	-19316	9	-17810	-13696	-11377	-81	-14167	-17270	-7358	-55	-15066	-17308	-10421	-41
0.850833	-26	40	88	-62	-109	-35	12	-16	-19	3	-77	-64	-100	-19	-30	-60	-102	30	-86	-35	-104	-23	-102	-70	-67	-5	-102	-15	-73	-73	-148	-77	-28	2499	-7390	-19231	16	-17649	-13558	-11419	-100	-14030	-17265	-7280	-40	-14951	-17046	-10159	-36
0.851667	-33	38	86	-62	-109	-35	12	-14	-17	3	-72	-66	-96	-16	-28	-62	-101	33	-87	-34	-104	-24	-99	-68	-61	0	-100	-11	-75	-72	-148	-74	-29	2008	-7407	-19168	3	-17475	-13343	-11471	-107	-13897	-17228	-7234	-44	-14831	-16772	-9869	-42
0.852500	-22	44	93	-57	-98	-39	17	-11	-14	7	-70	-62	-97	-15	-28	-58	-96	36	-82	-28	-103	-23	-98	-64	-60	1	-97	-11	-75	-68	-145	-72	-29	1526	-7441	-19107	19	-17285	-13126	-11541	-96	-13780	-17161	-7223	-52	-14709	-16512	-9592	-39
0.853333	-23	44	93	-59	-107	-32	13	-10	-17	8	-69	-61	-92	-15	-27	-58	-97	36	-83	-29	-112	-23	-98	-65	-59	1	-94	-9	-72	-69	-146	-72	-23	1052	-7480	-19106	32	-17091	-12892	-11625	-75	-13676	-17061	-7240	-36	-14588	-16252	-9298	-45
0.854167	-24	44	91	-60	-104	-30	18	-15	-13	6	-70	-60	-94	-6	-10	-62	-94	36	-84	-30	-99	-22	-100	-64	-61	0	-98	-9	-69	-69	-147	-75	-32	592	-7522	-19098	38	-16884	-12639	-11729	-70	-13587	-16925	-7290	-31	-14467	-16006	-9007	-60
0.855000	9	46	92	-59	-107	-35	16	-14	-14	4	-69	-62	-94	-15	-27	-58	-94	34	-85	-31	-102	-22	-100	-69	-62	0	-100	-10	-72	-68	-145	-75	-33	150	-7574	-19136	40	-16664	-12366	-11820	-84	-13520	-16753	-7362	-35	-14343	-15769	-8702	-61
0.855833	-24	41	88	-59	-108	-31	15	-12	16	3	-69	-64	-95	-16	-27	-60	-103	32	-85	-33	-103	-22	-98	-69	-64	-3	-100	-13	-73	-67	-145	-77	-29	-272	-7629	-19185	40	-16435	-12080	-11936	-77	-13458	-16539	-7462	-33	-14225	-15545	-8443	-55
0.856667	-25	41	89	-61	-109	-34	10	-16	-21	1	-75	-65	-98	-17	-30	-63	-103	30	-86	-34	-100	-28	-104	-68	-66	-4	-103	-15	-75	-73	-149	-77	-34	-675	-7700	-19254	27	-16198	-11784	-12048	-87	-13410	-16285	-7570	-52	-14115	-15332	-8179	-32
0.857500	-27	38	82	-65	-112	-38	10	-18	-24	-4	-75	-65	-98	-19	-31	-63	-101	30	-90	-35	-104	-25	-99	-69	-64	-4	-100	-12	-69	-70	-147	-76	-44	-1054	-7783	-19346	24	-15952	-11475	-12167	-113	-13373	-15983	-7704	-60	-14001	-15118	-7923	-24
0.858333	-25	42	88	-59	-108	-36	13	-16	-18	3	-75	-64	-99	-17	-30	-60	-99	30	-76	-32	-104	-26	-100	-68	-66	0	-97	-13	-77	-72	-146	-73	-42	-1403	-7880	-19436	34	-15699	-11167	-12293	-125	-13346	-15635	-7847	-53	-13900	-14917	-7690	-28
0.859167	-23	43	88	-62	-112	-32	13	-15	-5	3	-72	-62	-96	-16	-28	-65	-98	35	-88	-32	-105	-24	-100	-66	-63	0	-98	-9	-70	-68	-144	-75	-35	-1738	-7997	-19546	22	-15440	-10858	-12423	-116	-13329	-15242	-7989	-67	-13803	-14717	-7474	-23
0.860000	-24	44	90	-56	-115	-30	15	-12	-16	2	-70	-61	-94	-16	-28	-57	-97	34	-83	-30	-103	-22	-99	-66	-62	3	-94	-10	-69	-79	-145	-76	-41	-2040	-8127	-19664	17	-15174	-10546	-12556	-119	-13311	-14811	-8140	-67	-13710	-14518	-7285	-8
0.860833	-22	46	92	-56	-105	-30	13	-13	-22	4	-72	-65	-90	-14	-15	-56	-95	37	-82	-27	-107	-23	-98	-66	-63	0	-93	-10	-70	-66	-145	-73	-44	-2322	-8294	-19795	27	-14910	-10240	-12691	-145	-13305	-14342	-8291	-76	-13629	-14316	-7119	-9
0.861667	-25	44	88	-57	-108	-30	16	-16	-16	6	-72	-58	-96	-14	-28	-61	-99	30	-86	-56	-102	-22	-99	-73	-66	0	-97	-12	-69	-67	-146	-77	-60	-2593	-8453	-19928	36	-14645	-9947	-12840	-150	-13302	-13834	-8444	-109	-13555	-14110	-6975	-18
0.862500	-27	41	86	-61	-109	-18	11	-18	-18	-3	-70	-63	-98	-17	-30	-60	-99	29	-91	-35	-105	-26	-104	-70	-67	-6	-101	-13	-76	-69	-128	-74	-52	-2840	-8635	-20059	32	-14382	-9658	-12983	-138	-13298	-13309	-8594	-109	-13484	-13884	-6845	-6
0.863333	-26	40	86	-62	-109	-35	12	-17	-21	1	-74	-63	-96	-18	-31	-59	-98	29	-91	-45	-104	-25	-99	-68	-73	-3	-100	-12	-73	-68	-148	-75	-53	-3063	-8830	-20199	18	-14120	-9371	-13131	-128	-13288	-12750	-8736	-99	-13410	-13642	-6735	5
0.864167	-26	41	86	-63	-109	-33	12	-38	-18	3	-73	-65	-101	-18	-32	-60	-100	33	-85	-34	-104	-25	-99	-70	-66	-1	-100	-15	-77	-73	-149	-75	-61	-3269	-9034	-20332	9	-13860	-9099	-13287	-130	-13279	-12170	-8869	-110	-13353	-13384	-6635	-7
0.865000	-28	41	84	-64	-113	-36	10	-19	-21	1	-74	-64	-100	-18	-32	-61	-101	32	-90	-36	-108	-26	-104	-77	-67	-4	-96	-15	-76	-72	-149	-77	-63	-3466	-9245	-20466	2	-13610	-8827	-13453	-129	-13264	-11582	-8998	-111	-13289	-13107	-6546	-8
0.865833	-29	40	82	-64	-112	-36	15	-19	-24	2	-76	-65	-98	-22	-38	-63	-98	32	-88	-34	-104	-26	-103	-70	-64	0	-99	-14	-73	-74	-147	-78	-60	-3643	-9457	-20589	7	-13369	-8558	-13613	-143	-13243	-10984	-9113	-122	-13226	-12796	-6458	-14
0.866667	-26	42	86	-60	-111	-36	11	-15	-21	4	-72	-63	-97	-15	-30	-57	-102	33	-90	-18	-105	-22	-100	-69	-64	-1	-101	-15	-75	-69	-147	-75	-60	-3807	-9675	-20710	9	-13112	-8295	-13779	-145	-13221	-10397	-9220	-128	-13162	-12473	-6373	-7
0.867500	-25	41	88	-58	-96	-31	13	-5	-23	5	-72	-63	-96	-15	-29	-60	-104	32	-90	-32	-104	-22	-98	-69	-66	0	-101	-13	-73	-67	-149	-96	-66	-3965	-9891	-20830	3	-12877	-8038	-13952	-131	-13184	-9818	-9322	-119	-13096	-12119	-6285	4
0.868333	-23	43	87	-60	-110	-32	12	-14	-17	5	-73	-63	-99	-16	-30	-60	-98	35	-86	-31	-107	-22	-97	-67	-64	0	-101	-15	-75	-68	-145	-75	-69	-4104	-10093	-20944	-6	-12647	-7775	-14122	-145	-13146	-9258	-9412	-128	-13030	-11750	-6188	-18
0.869167	-25	43	86	-62	-109	-33	13	-38	-19	-6	-73	-63	-101	-17	-31	-60	-99	30	-86	-35	-108	-23	-97	-68	-64	-1	-100	-14	-74	-70	-145	-75	-68	-4234	-10294	-21053	0	-12428	-7514	-14295	-141	-13101	-8712	-9487	-128	-12951	-11364	-6084	-22
0.870000	-30	32	69	-60	-109	-30	12	-16	-17	4	-72	-64	-99	-17	-29	-61	-99	35	-85	-33	-105	-24	-100	-68	-63	11	-100	-14	-76	-69	-149	-75	-64	-4361	-10481	-21158	-7	-12212	-7252	-14462	-125	-13045	-8195	-9552	-149	-12882	-10963	-5964	21
0.870833	-25	41	86	-61	-114	-34	10	-14	-19	5	-76	-66	-95	4	-29	-59	-96	35	-87	-33	-109	-24	-100	-69	-65	0	-101	-13	-75	-70	-146	-75	-69	-4475	-10655	-21259	-34	-12000	-6989	-14624	-131	-12982	-7709	-9600	-153	-12799	-10552	-5834	19
0.871667	-23	39	88	-60	-107	-32	12	-11	-17	6	-70	-63	-95	-18	-13	-61	-99	36	-84	-32	-103	-23	-97	-66	-63	0	-97	-12	-73	-70	-144	-76	-74	-4576	-10813	-21358	-9	-11792	-6716	-14757	-151	-12906	-7259	-9630	-150	-12716	-10136	-5670	1
0.872500	-44	45	89	-60	-108	-29	23	-14	-15	9	-68	-60	-96	-15	-28	-56	-98	36	-84	-31	-101	-19	-97	-65	-62	0	-98	-11	-69	-67	-132	-69	-79	-4673	-10964	-21449	-12	-11588	-6443	-14905	-163	-12828	-6846	-9640	-172	-12630	-9722	-5527	5
0.873333	-25	43	89	-57	-104	-31	13	-11	-15	8	-73	-63	-94	-13	-29	-58	-101	30	-87	-29	-103	-21	-99	-67	-64	1	-99	-15	-70	-70	-144	-76	-84	-4760	-11106	-21545	-14	-11395	-6177	-15030	-153	-12742	-6470	-9634	-186	-12548	-9320	-5360	20
0.874167	-26	38	86	-61	-109	-33	9	-16	-19	5	-74	-64	-96	-18	-33	-61	-99	35	-85	-30	-104	-25	-99	-68	-63	1	-99	-15	-72	-69	-146	-80	-83	-4830	-11224	-21638	-24	-11200	-5902	-15118	-161	-12642	-6131	-9603	-188	-12463	-8920	-5179	37
0.875000	-30	38	86	-61	-111	-30	12	-14	-21	6	-73	-62	-96	-17	-29	-59	-100	34	-84	-31	-102	-24	-99	-85	-66	0	-99	-12	-72	-68	-144	-76	-81	-4895	-11334	-21713	-23	-11018	-5625	-15195	-197	-12536	-5822	-9545	-182	-12375	-8543	-4998	34
0.875833	-26	40	89	-59	-110	-28	12	-12	-16	15	-74	-63	-95	-18	-30	-58	-98	34	-87	-31	-107	-22	-99	-67	-67	-1	-101	-14	-77	-72	-148	-75	-68	-4945	-11437	-21785	-4	-10863	-5347	-15239	-201	-12425	-5553	-9459	-170	-12290	-8191	-4811	12
0.876667	-29	39	86	-60	-111	-36	11	-14	-19	8	-74	-65	-98	-17	-31	-61	-102	34	-78	-38	-107	-26	-102	-107	-65	1	-101	-14	-74	-69	-146	-75	-72	-4988	-11530	-21863	2	-10656	-5067	-15255	-202	-12306	-5311	-9347	-151	-12205	-7858	-4620	24
0.877500	-24	33	89	-59	-110	-33	29	-13	-18	5	-73	-63	-95	-18	-30	-60	-102	33	-84	-31	-107	-23	-99	-70	-63	1	-97	-15	-74	-66	-148	-100	-67	-5016	-11610	-21932	-8	-10487	-4784	-15233	-235	-12179	-5098	-9207	-159	-12127	-7552	-4440	34
0.878333	-24	40	90	-58	-110	-34	12	-13	-21	4	-73	-66	-97	-17	-30	-59	-97	32	-82	-33	-103	-22	-97	-67	-65	0	-101	-14	-72	-67	-146	-75	-66	-5029	-11691	-21989	-17	-10324	-4500	-15179	-255	-12056	-4914	-9035	-158	-12049	-7278	-4267	22
0.879167	-26	36	87	-56	-109	-30	15	-11	-17	8	-73	-72	-98	-14	-27	-59	-104	33	-83	-29	-102	-19	-96	-67	-62	2	-96	-11	-69	-66	-145	-66	-67	-5034	-11763	-22043	-9	-10169	-4195	-15092	-245	-11924	-4745	-8833	-137	-11974	-7037	-4111	9
0.880000	1	46	91	-56	-107	-33	15	-13	-15	8	-73	-63	-93	-14	-26	-56	-93	35	-81	-30	-102	-22	-97	-63	-59	2	-95	-9	-69	-72	-143	-70	-57	-5022	-11833	-22086	7	-10021	-3914	-14969	-255	-11793	-4599	-8608	-129	-11905	-6830	-3969	-12
0.880833	-22	43	92	-58	-107	-33	17	-7	-11	7	-74	-56	-92	-19	-25	-55	-97	35	-80	-30	-102	-23	-97	-65	-63	2	-96	-10	-72	-67	-142	-68	-65	-5005	-11903	-22118	-12	-9893	-3615	-14819	-265	-11671	-4469	-8357	-127	-11838	-6640	-3851	-34
0.881667	-24	41	90	-58	-108	-34	12	-16	-17	5	-74	-64	-99	-18	-32	-66	-100	34	-83	-22	-107	-25	-102	-69	-66	-3	-98	-14	-77	-75	-152	-78	-49	-4979	-11977	-22144	-18	-9779	-3305	-14635	-267	-11557	-4356	-8134	-132	-11786	-6489	-3758	-8
0.882500	-28	34	90	-64	-116	-40	15	-23	-22	0	-79	-68	-99	-22	-33	-62	-102	29	-90	-35	-109	-27	-103	-75	-66	-4	-102	-5	-74	-72	-149	-69	-50	-4952	-12041	-22152	-26	-9677	-3010	-14424	-267	-11444	-4249	-7796	-118	-11731	-6352	-3681	29
0.883333	-26	37	90	-60	-108	-36	9	-17	-19	0	-77	-65	-96	-18	-31	-53	-99	29	-87	-33	-105	-26	-100	-74	-65	-3	-99	-14	-75	-72	-149	-79	-52	-4898	-12102	-22142	-17	-9588	-2699	-14188	-259	-11338	-4146	-7486	-112	-11676	-6240	-3633	26
0.884167	-23	41	90	-59	-107	-35	12	-15	-21	2	-74	-59	-95	-15	-30	-61	-99	32	-83	-30	-104	-23	-100	-70	-66	-3	-100	-14	-75	-69	-147	-72	-40	-4844	-12158	-22120	-11	-9520	-2384	-13928	-258	-11244	-4051	-7174	-107	-11632	-6138	-3613	9
0.885000	-28	38	88	-61	-110	-35	11	-15	-15	4	-77	-63	-96	-17	-29	-60	-102	32	-87	-33	-105	-23	-113	-68	-61	1	-99	-13	-72	-72	-146	-75	-44	-4792	-12205	-22075	-5	-9477	-2068	-13651	-254	-11157	-3953	-6817	-85	-11591	-6044	-3601	-17
0.885833	-25	41	91	-69	-105	-34	8	-24	-15	3	-75	-65	-94	-17	-28	-60	-98	34	-85	-31	-103	-23	-101	-68	-63	0	-99	-14	-75	-53	-146	-75	-45	-4736	-12240	-22010	-4	-9450	-1750	-13360	-236	-11085	-3858	-6522	-81	-11554	-5957	-3653	-6
0.886667	-25	41	90	-63	-108	-33	12	-14	-15	6	-73	-65	-94	-14	-27	-61	-98	35	-85	-33	-105	-23	-99	-68	-63	1	-98	-13	-72	-68	-147	-75	-44	-4679	-12259	-21929	-24	-9448	-1434	-13061	-241	-11028	-3762	-6196	-91	-11526	-5872	-3712	28
0.887500	-29	42	89	-61	-108	-34	12	-14	-17	5	-73	-63	-94	-16	-29	-61	-95	36	-83	-32	-101	-21	-98	-69	-60	2	-95	-17	-74	-70	-150	-75	-48	-4623	-12260	-21821	-21	-9466	-1127	-12759	-264	-10973	-3666	-5884	-99	-11502	-5780	-3799	40
0.888333	-29	42	90	-59	-109	-34	11	-17	-16	4	-74	-63	-96	-16	-31	-59	-95	36	-83	-32	-107	-23	-100	-70	-64	0	-96	-14	-76	-70	-148	-77	-41	-4570	-12245	-21696	-17	-9508	-828	-12451	-250	-10937	-3567	-5580	-97	-11475	-5679	-3902	35
0.889167	-23	40	87	-60	-110	0	12	-15	-18	1	-90	-63	-97	-18	-31	-66	-103	36	-84	-34	-105	-23	-101	-70	-65	0	-100	-15	-73	-86	-152	-79	-40	-4517	-12203	-21549	-22	-9572	-541	-12138	-221	-10910	-3469	-5295	-98	-11468	-5570	-4027	38
0.890000	-27	38	62	-63	-109	-36	9	-19	-23	1	-79	-66	-99	-19	-30	-65	-102	34	-90	-38	-104	-26	-102	-74	-69	-6	-109	-15	-77	-75	-153	-80	-38	-4482	-12140	-21386	-28	-9663	-269	-11831	-217	-10895	-3371	-5027	-105	-11467	-5451	-4167	39
0.890833	-29	36	81	-65	-113	-25	5	-19	-26	0	-81	-65	-99	-21	-33	-64	-102	30	-90	-35	-109	-24	-101	-74	-65	-1	-99	-16	-74	-72	-148	-81	-31	-4442	-12046	-21196	-24	-9771	-8	-11520	-206	-10881	-3268	-4770	-98	-11470	-5312	-4316	21
0.891667	-28	40	85	-62	-112	-38	10	-16	-21	1	-79	-66	-101	-16	-25	-63	-103	28	-86	-39	-108	-24	-101	-70	-68	0	-101	-18	-76	-72	-147	-77	-34	-4400	-11922	-20987	-23	-9902	205	-11210	-205	-10877	-3162	-4542	-93	-11482	-5162	-4470	13
0.892500	-19	40	89	-57	-108	-30	15	-16	-14	5	-73	-58	-94	-14	-28	-59	-98	38	-85	-34	-103	-22	-98	-67	-61	16	-98	-12	-72	-70	-144	-74	-27	-4361	-11764	-20767	-48	-10058	446	-10896	-191	-10880	-3062	-4323	-83	-11500	-4998	-4631	23
0.893333	-23	42	92	-59	-107	-32	17	-13	-14	6	-72	-62	-93	-14	-27	-57	-97	38	-83	-29	-101	-21	-104	-66	-59	5	-98	-13	-72	-69	-148	-75	-24	-4324	-11579	-20535	-36	-10231	638	-10585	-161	-10895	-2967	-4132	-76	-11534	-4802	-4797	28
0.894167	-22	39	91	-60	-109	-34	22	-14	-18	1	-74	-62	-94	-15	-26	-58	-100	35	-85	-29	-104	-21	-96	-69	-66	2	-97	-14	-74	-68	-146	-77	-30	-4289	-11368	-20300	-61	-10425	803	-10277	-142	-10911	-2878	-3961	-83	-11578	-4649	-4959	47
0.895000	-24	40	90	-60	-107	-34	13	-15	-15	6	-73	-60	-97	-17	-27	-61	-97	36	-73	-30	-102	-23	-96	-66	-63	2	-96	-11	-73	-69	-146	-76	-29	-4254	-11131	-20058	-67	-10641	949	-9957	-135	-10933	-2800	-3839	-102	-11630	-4464	-5121	60
0.895833	-23	43	89	-58	-107	-33	15	-15	-16	24	-73	-64	-95	-14	-27	-56	-97	37	-86	-30	-102	-22	-96	-67	-64	-1	-99	-13	-72	-69	-141	-75	-33	-4216	-10870	-19807	-75	-10872	1070	-9640	-130	-10969	-2729	-3679	-112	-11692	-4279	-5272	41
0.896667	-28	39	89	-60	-108	-34	15	-13	-21	6	-69	-61	-95	-16	-28	-59	-98	35	-87	-32	-103	-22	-96	-68	-65	3	-96	-12	-72	-67	-147	-75	-31	-4174	-10587	-19565	-77	-11122	1171	-9315	-113	-11002	-2666	-3561	-103	-11765	-4096	-5420	37
0.897500	-25	38	88	-60	-108	-39	15	-15	-19	5	-73	-65	-97	-16	-28	-55	-101	37	-84	-31	-108	-24	-98	-66	-63	24	-96	-13	-76	-78	-148	-74	-31	-4125	-10286	-19324	-79	-11385	1249	-8994	-107	-11047	-2622	-3462	-121	-11845	-3915	-5560	34
0.898333	-24	43	90	-63	-109	-36	15	-14	-19	5	-73	-64	-97	-16	-28	-58	-98	24	-92	-34	-108	-25	-100	-66	-66	-3	-99	-12	-76	-69	-147	-76	-35	-4080	-9978	-19085	-93	-11669	1310	-8667	-88	-11102	-2585	-3371	-133	-11933	-3749	-5698	32
0.899167	-26	43	89	-60	-110	-39	12	-12	-19	4	-72	-63	-97	-17	-28	-57	-99	37	-84	-31	-103	-21	-97	-65	-63	1	-96	-11	-74	-68	-155	-75	-30	-4028	-9652	-18852	-93	-11950	1366	-8341	-79	-11162	-2563	-3295	-113	-12020	-3577	-5821	22
0.900000	-24	44	92	-60	-109	-31	16	-10	-14	8	-68	-60	-95	-13	-27	-55	-99	38	-83	-43	-104	-19	-90	-66	-62	1	-96	-11	-70	-67	-144	-73	-29	-3974	-9324	-18622	-78	-12252	1412	-8010	-70	-11236	-2557	-3224	-116	-12108	-3416	-5937	17
0.900833	-21	47	93	-56	-110	-30	18	-8	-14	7	-69	-48	-95	-11	-25	-52	-98	37	-81	-27	-98	-18	-93	-62	-62	3	-95	-3	-68	-65	-144	-74	-36	-3925	-8997	-18402	-76	-12565	1449	-7689	-50	-11320	-2563	-3169	-122	-12208	-3272	-6061	-12
0.901667	-26	45	91	-57	-104	-30	16	-14	-18	6	-70	-61	-94	-13	-22	-59	-97	37	-82	-27	-102	-18	-97	-68	-64	0	-97	-10	-72	-67	-146	-76	-34	-3876	-8673	-18191	-81	-12884	1469	-7373	-25	-11418	-2585	-3149	-131	-12306	-3136	-6176	-47
0.902500	-30	50	85	-61	-109	-33	12	-15	-19	4	-70	-63	-96	-15	-28	-60	-103	33	-84	-32	-108	-23	-100	-68	-64	-1	-98	-15	-75	-73	-149	-75	-41	-3834	-8349	-17988	-90	-13215	1514	-7061	-3	-11521	-2611	-3089	-130	-12403	-3013	-6291	-39
0.903333	-27	44	88	-60	-110	-35	15	-16	-15	5	-68	-65	-97	-13	-29	-58	-99	30	-81	-31	-105	-22	-100	-67	-64	-1	-99	-14	-75	-68	-148	-76	-39	-3790	-8030	-17786	-96	-13535	1551	-6743	0	-11635	-2596	-3055	-128	-12491	-2893	-6401	-16
0.904167	-27	44	90	-59	-111	-32	0	-14	-18	9	-69	-63	-97	-13	-30	-59	-99	36	-82	-32	-109	-24	-101	-66	-64	-1	-100	-12	-73	-66	-147	-70	-33	-3759	-7717	-17591	-94	-13858	1597	-6484	-8	-11758	-2681	-3037	-132	-12572	-2782	-6518	-27
0.905000	-25	43	90	-59	-108	-32	16	-14	-16	7	-69	-63	-95	-15	-29	-63	-94	37	-93	-30	-84	-21	-99	-66	-62	-1	-99	-10	-72	-68	-148	-76	-36	-3731	-7420	-17404	-102	-14173	1647	-6213	-14	-11881	-2717	-3026	-136	-12650	-2673	-6636	-50
0.905833	-24	43	99	-59	-109	-32	13	-15	32	8	-69	-61	-95	-15	-28	-59	-98	35	-81	-30	-102	-22	-100	-68	-62	-1	-98	-12	-72	-69	-146	-76	-48	-3710	-7131	-17223	-110	-14483	1701	-5969	-5	-12018	-2748	-3024	-121	-12719	-2570	-6752	-52
0.906667	-29	43	89	-58	-110	-33	12	-15	-22	3	-70	-62	-98	-16	-29	-62	-104	30	-84	-31	-107	-24	-100	-68	-67	-3	-99	-15	-75	-72	-149	-77	-56	-3703	-6856	-17044	-125	-14779	1758	-5754	-15	-12150	-2769	-3038	-103	-12786	-2474	-6877	-55
0.907500	-27	41	84	-65	-115	-58	12	-15	-22	0	-77	-64	-100	-17	-31	-60	-101	33	-86	-32	-107	-22	-98	-68	-77	-6	-102	-13	-76	-68	-147	-76	-64	-3708	-6581	-16862	-118	-15063	1825	-5545	-15	-12280	-2771	-3060	-135	-12839	-2369	-7006	-40
0.908333	-30	40	86	-60	-112	-32	13	-16	-17	4	-73	-64	-86	-15	-32	-61	-101	38	-86	-35	-103	-24	-99	-68	-61	-3	-100	-12	-72	-70	-149	-76	-72	-3720	-6322	-16690	-98	-15328	1910	-5366	22	-12406	-2755	-3096	-124	-12891	-2270	-7140	-17
0.909167	-25	55	88	-81	-113	-33	11	-17	-18	3	-75	-65	-99	-17	-28	-62	-98	34	-82	-33	-103	-23	-99	-70	-64	-5	-102	-18	-75	-73	-151	-74	-66	-3741	-6062	-16527	-97	-15564	1953	-5212	43	-12526	-2729	-3145	-121	-12933	-2162	-7279	0
0.910000	-29	41	86	-61	-113	-35	9	-17	-18	3	-73	-63	-97	-16	-31	-61	-101	30	-83	-35	-107	-27	-103	-60	-66	-14	-101	-13	-74	-70	-150	-77	-75	-3773	-5825	-16355	-100	-15782	2015	-5079	34	-12635	-2664	-3205	-97	-12973	-2054	-7432	13
0.910833	-30	41	87	-60	-110	-31	13	-19	-19	6	-76	-63	-97	-16	-35	-63	-101	30	-85	-33	-107	-26	-103	-70	-66	-4	-100	-7	-76	-75	-153	-77	-84	-3814	-5580	-16195	-99	-15967	2076	-4962	29	-12729	-2573	-3279	-96	-13011	-1938	-7591	15
0.911667	-27	40	86	-60	-112	-35	8	-17	-17	3	-74	-61	-84	-15	-31	-62	-98	33	-84	-35	-104	-25	-102	-72	-66	-3	-102	-14	-73	-69	-149	-76	-74	-3863	-5343	-16033	-100	-16118	2140	-4858	39	-12802	-2453	-3362	-112	-13038	-1814	-7766	29
0.912500	-24	44	139	-57	-104	-32	12	-11	-15	7	-73	-59	-93	-15	-29	-60	-99	34	-83	-29	-102	-24	-97	-67	-62	0	-97	-3	-74	-77	-147	-75	-69	-3915	-5103	-15883	-97	-16241	2179	-4771	47	-12859	-2299	-3457	-94	-13078	-1689	-7962	36
0.913333	-25	44	90	-58	-108	-32	13	-13	-17	7	-75	-61	-92	-13	-27	-57	-99	36	-57	-30	-103	-21	-97	-67	-63	0	-102	-15	-67	-66	-147	-74	-62	-3973	-4867	-15738	-79	-16335	2216	-4692	53	-12898	-2122	-3563	-97	-13115	-1560	-8180	16
0.914167	-24	39	81	-61	-111	-38	-6	-18	-16	4	-78	-63	-95	-18	-30	-61	-98	32	-85	-34	-104	-24	-97	-67	-64	-9	-100	-13	-69	-65	-147	-75	-65	-4035	-4628	-15603	-75	-16392	2240	-4624	42	-12921	-1904	-3677	-94	-13159	-1429	-8421	15
0.915000	-24	37	85	-61	-107	-34	9	-18	-17	1	-76	-65	-99	-21	-31	-64	-98	37	-87	-36	-92	-25	-100	-74	-67	-4	-103	-18	-77	-74	-152	-79	-78	-4100	-4388	-15477	-87	-16415	2249	-4554	27	-12925	-1664	-3804	-94	-13216	-1298	-8696	-10
0.915833	-29	56	84	-67	-113	-38	7	-19	-19	2	-78	-67	-100	-19	-31	-62	-103	29	-88	-36	-107	-26	-101	-73	-65	-3	-100	-15	-75	-70	-168	-78	-66	-4156	-4144	-15359	-82	-16409	2251	-4478	19	-12899	-1395	-3936	-111	-13270	-1160	-8994	-13
0.916667	-30	37	84	-62	-113	-38	9	-18	-21	2	-77	-67	-100	-18	-49	-65	-101	27	-85	-38	-105	-25	-100	-73	-64	-3	-101	-17	-75	-73	-151	-79	-65	-4211	-3897	-15251	-77	-16363	2244	-4402	2	-12861	-1099	-4086	-126	-13338	-1024	-9332	5
0.917500	-12	41	86	-49	-109	-36	10	-16	-16	2	-74	-65	-97	-18	-31	-63	-100	32	-86	-33	-104	-26	-98	-73	-65	-16	-100	-16	-72	-70	-149	-76	-63	-4258	-3648	-15154	-77	-16293	2228	-4314	-7	-12810	-787	-4239	-151	-13412	-888	-9709	12
0.918333	-26	40	86	-59	-110	-33	12	-14	-14	3	-91	-63	-95	-14	-29	-59	-99	52	-84	-33	-102	-23	-98	-69	-65	-1	-101	-13	-73	-69	-146	-77	-60	-4297	-3395	-15071	-58	-16186	2211	-4215	-17	-12739	-463	-4411	-152	-13498	-759	-10131	-4
0.919167	-25	42	90	-57	-108	-28	13	-14	-17	4	-75	-61	-93	-16	-27	-58	-99	36	-84	-32	-100	-22	-98	-68	-64	-1	-101	-12	-74	-70	-144	-59	-55	-4317	-3139	-15003	-63	-16054	2185	-4106	-15	-12656	-125	-4598	-134	-13594	-631	-10587	10
0.920000	-24	42	88	-56	-104	-30	13	-11	-13	8	-73	-62	-92	-15	-27	-57	-99	37	-79	-30	-100	-26	-96	-55	-60	1	-98	-10	-69	-68	-145	-72	-48	-4329	-2888	-14951	-39	-15895	2156	-3983	6	-12564	218	-4805	-114	-13696	-508	-11087	28
0.920833	-21	45	88	-59	-103	-32	16	-15	-14	5	-72	-59	-92	-14	-24	-56	-96	39	-81	-27	-102	-19	-96	-65	-59	1	-102	-12	-67	-69	-146	-73	-46	-4316	-2637	-14913	-24	-15714	2125	-3854	33	-12467	557	-5033	-80	-13810	-398	-11631	30
0.921667	-23	44	88	-56	-107	-32	13	-12	-16	5	-67	-60	-94	-21	-27	-60	-97	37	-83	-31	-103	-22	-99	-66	-60	0	-98	-14	-69	-68	-145	-73	-63	-4289	-2378	-14890	-19	-15512	2100	-3728	37	-12371	888	-5283	-39	-13928	-292	-12210	30
0.922500	-8	42	102	-61	-113	-35	12	-15	-15	0	-74	-67	-97	-17	-30	-58	-98	35	-86	-33	-104	-24	-101	-68	-65	12	-101	-5	-75	-72	-151	-75	-67	-4249	-2145	-14887	-13	-15291	2087	-3580	30	-12273	1209	-5560	-30	-14048	-196	-12833	25
0.923333	-29	41	87	-60	-112	-36	10	-19	-19	0	-73	-64	-98	-18	-31	-60	-101	32	-82	-34	-109	-26	-102	-70	-65	-4	-102	-16	-75	-74	-151	-76	-63	-4185	-1906	-14896	-22	-15053	2073	-3442	35	-12175	1514	-5872	-30	-14165	-99	-13477	18
0.924167	-28	37	85	-61	-112	-39	7	-21	-23	0	-75	-67	-97	-19	-32	-65	-101	35	-86	-36	-102	-25	-101	-68	-63	-1	-100	-13	-72	-70	-150	-81	-69	-4103	-1671	-14919	-5	-14799	2086	-3300	25	-12084	1798	-6211	-11	-14275	-3	-14137	25
0.925000	-29	42	88	-59	-109	-34	11	-17	-21	-3	-72	-64	-92	-16	-27	-59	-98	30	-83	-36	-103	-22	-98	-67	-67	-4	-101	-15	-73	-70	-147	-77	-62	-3999	-1448	-14960	10	-14531	2103	-3175	7	-11994	2063	-6587	7	-14379	90	-14807	23
0.925833	-30	42	87	-57	-108	-43	10	-15	-16	3	-70	-64	-95	-13	-28	-59	-100	33	-86	-31	-102	-19	-97	-67	-64	-4	-99	-12	-72	-72	-147	-52	-57	-3887	-1235	-15017	15	-14254	2142	-3064	2	-11909	2308	-6994	34	-14467	185	-15487	26
0.926667	-23	44	90	-57	-109	-32	15	-12	-17	2	-72	-64	-94	-24	-25	-57	-96	37	-82	-30	-102	-19	-96	-68	-65	0	-97	-12	-72	-68	-146	-75	-66	-3750	-1029	-15083	18	-13968	2193	-2977	38	-11830	2516	-7438	52	-14543	281	-16156	37
0.927500	-26	44	89	-36	-105	-30	13	-16	-16	5	-70	-64	-94	-11	-28	-58	-101	34	-83	-31	-121	-21	-99	-72	-60	0	-100	-11	-70	-69	-145	-72	-69	-3606	-841	-15168	18	-13681	2266	-2918	2	-11758	2704	-7914	73	-14593	390	-16819	44
0.928333	-26	44	91	-59	-111	-32	13	-14	-45	4	-73	-64	-98	-12	-28	-60	-98	37	-83	-30	-103	-19	-97	-66	-63	-3	-97	-13	-74	-72	-147	-73	-60	-3452	-669	-15265	24	-13388	2360	-2895	-5	-11696	2860	-8452	90	-14622	498	-17457	40
0.929167	-26	44	90	-58	-111	-34	12	-15	-16	4	-73	-63	-93	-11	-27	-57	-96	35	-82	-35	-105	-21	-99	-66	-63	0	-99	-14	-70	-73	-146	-75	-59	-3283	-510	-15371	34	-13089	2454	-2912	-24	-11634	2995	-8966	70	-14620	623	-18057	30
0.930000	-23	44	90	-57	-110	-32	11	-16	-15	5	-72	-61	-97	-15	-28	-59	-97	36	-82	-27	-102	-22	-97	-75	-64	-1	-99	-13	-72	-72	-146	-75	-59	-3110	-363	-15485	36	-12791	2579	-2973	-34	-11591	3106	-9534	45	-14598	755	-18617	5
0.930833	-28	41	88	-61	-113	-34	11	-18	-15	4	-74	-62	-99	-15	-26	-58	-104	35	-85	-30	-107	-22	-100	-76	-68	-4	-100	-13	-75	-72	-152	-75	-57	-2928	-237	-15611	34	-12488	2721	-3087	-60	-11526	3199	-10115	52	-14537	904	-19126	12
0.931667	-29	41	87	-59	-112	-35	10	-17	-7	4	-75	-62	-97	-11	-28	-59	-101	32	-84	-32	-108	-24	-101	-68	-63	-3	-99	-14	-75	-72	-148	-78	-58	-2739	-127	-15740	40	-12187	2877	-3250	-74	-11470	3281	-10717	49	-14443	1066	-19582	59
0.932500	-25	38	88	-60	-109	-33	11	-17	-18	3	-74	-61	-96	-16	-27	-59	-96	38	-79	-29	-101	-21	-92	-66	-62	3	-98	-5	-67	-69	-144	-72	-56	-2532	-24	-15872	44	-11882	3060	-3462	-62	-11412	3358	-11327	25	-14314	1247	-19985	106
0.933333	-26	40	89	-58	-109	-30	16	-13	-16	7	-68	-66	-96	-22	-28	-56	-95	37	-75	-32	-101	-22	-95	-67	-63	0	-99	-10	-69	-70	-146	-75	-59	-2327	52	-16011	26	-11582	3254	-3734	-78	-11354	3433	-11962	-19	-14157	1439	-20320	128
0.934167	-25	38	91	-56	-110	-24	15	-12	-19	3	-72	-62	-95	-15	-26	-57	-99	36	-81	-33	-103	-21	-96	-70	-61	-1	-93	-23	-70	-80	-149	-74	-47	-2112	113	-16151	27	-11280	3455	-4061	-103	-11290	3500	-12556	-53	-13978	1635	-20600	111
0.935000	-22	42	91	-59	-110	-31	10	-13	-15	6	-70	-57	-99	-17	-23	-56	-98	38	-104	-34	-107	-25	-96	-68	-61	0	-98	-12	-72	-68	-145	-74	-53	-1887	162	-16301	24	-10980	3695	-4438	-117	-11220	3578	-13159	-62	-13757	1847	-20820	64
0.935833	-27	27	88	-59	-110	-29	13	-14	-18	5	-73	-62	-98	-16	-27	-55	-98	34	-82	-32	-104	-22	-98	-66	-64	0	-99	-12	-73	-75	-164	-74	-70	-1652	196	-16439	23	-10676	3911	-4865	-120	-11138	3659	-13753	-51	-13516	2061	-20985	-22
0.936667	-28	40	87	-58	-109	-35	11	-15	-17	6	-70	-65	-93	-15	-31	-65	-99	36	-83	-33	-103	-25	-102	-67	-65	0	-97	-12	-75	-70	-148	-73	-67	-1406	208	-16581	28	-10380	4150	-5329	-139	-11041	3754	-14326	-49	-13257	2280	-21090	-64
0.937500	-29	39	92	-58	-110	-32	13	-14	-19	6	-70	-64	-96	-17	-32	-59	-101	35	-84	-12	-103	-16	-99	-68	-63	-1	-103	-14	-72	-70	-149	-77	-69	-1150	210	-16720	24	-10079	4397	-5828	-145	-10939	3864	-14875	-45	-12973	2497	-21151	-15
0.938333	-24	40	87	-60	-108	-33	12	-28	-15	6	-73	-65	-95	-15	-55	-58	-98	30	-84	-31	-101	-22	-98	-68	-64	-3	-100	-11	-72	-69	-148	-73	-59	-885	210	-16858	18	-9783	4646	-6357	-152	-10810	3985	-15399	-47	-12674	2706	-21178	4
0.939167	-24	42	87	-76	-105	-32	13	-14	-18	5	-70	-63	-93	-16	-28	-58	-96	35	-86	-32	-99	-23	-97	-66	-59	1	-85	-12	-69	-69	-151	-84	-58	-612	163	-16993	16	-9496	4893	-6904	-156	-10672	4118	-15891	-41	-12370	2904	-21167	-11
0.940000	-26	43	88	-58	-107	-32	11	-14	-15	2	-73	-65	-97	-16	-26	-57	-108	29	-82	-33	-104	-23	-99	-68	-64	0	-102	-15	-72	-72	-145	-74	-70	-333	120	-17124	11	-9211	5137	-7472	-138	-10515	4257	-16355	-36	-12057	3084	-21139	-8
0.940833	-27	44	86	-61	-105	-31	11	-15	-18	1	-73	-65	-96	-17	-29	-60	-100	32	-84	-32	-101	-22	-100	-60	-65	1	-98	-10	-70	-69	-147	-72	-68	-43	61	-17253	21	-8932	5376	-8039	-116	-10326	4413	-16775	-12	-11742	3247	-21090	-11
0.941667	-25	42	88	-57	-111	-33	18	-13	-17	7	-70	-65	-98	-18	-28	-57	-98	33	-85	-35	-102	-24	-99	-69	-60	0	-103	-15	-74	-73	-149	-75	-70	247	-16	-17375	21	-8656	5602	-8612	-131	-10124	4567	-17167	-14	-11430	3381	-21039	-18
0.942500	-26	41	94	-62	-111	-36	8	-16	-21	0	-76	-68	-99	-19	-32	-62	-102	29	-93	-36	-105	-26	-104	-73	-64	-22	-104	-17	-76	-73	-148	-75	-70	543	-107	-17509	10	-8389	5813	-9175	-125	-9893	4719	-17525	-16	-11111	3492	-20982	-35
0.943333	-28	41	84	-62	-113	-36	11	-14	-22	4	-76	-68	-148	-10	-33	-63	-100	30	-90	-34	-108	-27	-102	-69	-65	-3	-103	-15	-75	-75	-150	-77	-75	842	-208	-17625	10	-8131	6010	-9713	-130	-9640	4872	-17839	-12	-10795	3569	-20933	-64
0.944167	-25	42	82	-57	-113	-36	10	-17	-19	1	-73	-68	-95	-19	-32	-60	-100	30	-87	-35	-104	-26	-103	-72	-66	-3	-103	-13	-73	-74	-164	-75	-104	1136	-324	-17738	-1	-7877	6184	-10238	-135	-9368	5018	-18118	-10	-10484	3610	-20891	-41
0.945000	-28	40	86	-59	-109	-35	10	-15	-18	1	-73	-69	-96	-18	-29	-63	-102	28	-85	-35	-102	-25	-102	-70	-65	0	-101	-14	-74	-73	-148	-77	-130	1418	-454	-17853	-14	-7632	6339	-10737	-115	-9067	5150	-18364	7	-10171	3618	-20867	-38
0.945833	-51	39	87	-58	-111	-36	11	-14	-22	3	-74	-65	-100	-18	-30	-61	-101	32	-86	-32	-108	-23	-100	-69	-66	0	-114	-15	-72	-72	-148	-75	-136	1698	-594	-17959	-3	-7397	6464	-11207	-126	-8748	5260	-18573	8	-9859	3589	-20863	-56
0.946667	-28	41	85	-58	-108	-33	12	-13	-21	4	-69	-30	-96	5	-29	-60	-97	34	-86	-34	-104	-23	-99	-66	-62	2	-98	-13	-70	-68	-147	-74	-143	1974	-739	-18067	-13	-7173	6570	-11644	-144	-8411	5348	-18748	7	-9542	3522	-20879	-52
0.947500	-27	43	88	-60	-108	-33	12	-14	-17	5	-74	-64	-95	-17	-30	-61	-99	33	-83	-32	-101	-21	-99	-69	-64	-1	-98	-12	-74	-72	-146	-76	-135	2232	-908	-18164	-32	-6955	6647	-12055	-168	-8062	5416	-18903	-1	-9227	3421	-20916	-25
0.948333	-28	41	86	-61	-112	-33	9	-13	-19	4	-78	-65	-99	-38	-32	-62	-101	30	-86	-38	-107	-27	-101	-72	-66	-3	-101	-13	-76	-76	-149	-80	-146	2502	-1079	-18260	-32	-6751	6686	-12434	-151	-7703	5455	-19007	0	-8906	3282	-20981	-30
0.949167	-27	43	86	-43	-115	-39	8	-18	-24	0	-76	-67	-102	-23	-34	-62	-102	32	-85	-36	-105	-24	-101	-72	-72	1	-138	-12	-73	-70	-149	-79	-150	2705	-1252	-18353	-31	-6551	6713	-12778	-134	-7332	5465	-19088	11	-8576	3115	-21060	-42
0.950000	-27	42	88	-59	-111	-35	9	-15	-23	4	-74	-64	-98	-19	-31	-61	-98	33	-85	-35	-104	-23	-103	-75	-65	0	-101	-14	-75	-70	-151	-78	-144	2919	-1430	-18437	-21	-6360	6707	-13101	-152	-6950	5444	-19149	-6	-8234	2924	-21151	-36
0.950833	-24	42	88	-58	-108	-32	10	-16	-19	5	-73	-63	-98	-18	-29	-62	-101	29	-84	-34	-107	-25	-101	-69	-65	-1	-100	-13	-74	-90	-149	-78	-156	3117	-1606	-18519	-18	-6171	6682	-13397	-180	-6566	5394	-19176	-38	-7886	2705	-21266	-18
0.951667	-26	42	89	-61	-111	-32	11	-14	-17	-9	-70	-61	-98	-13	-28	-57	-98	33	-83	-33	-102	-22	-100	-69	-65	-3	-98	-12	-72	-70	-144	-76	-159	3294	-1774	-18590	-11	-5990	6633	-13675	-167	-6184	5312	-19182	-52	-7526	2473	-21377	-13
0.952500	-25	42	87	-55	-105	-29	16	-13	-17	7	-68	-60	-95	-11	-25	-58	-97	35	-82	-33	-105	-18	-97	-64	-61	1	-97	-11	-70	-65	-144	-72	-141	3466	-1939	-18657	10	-5812	6562	-13933	-144	-5801	5204	-19173	-56	-7156	2223	-21495	-24
0.953333	-24	45	91	-56	-104	-28	13	-11	-16	2	-70	-60	-94	-11	-24	-56	-94	37	-84	-29	-100	-17	-97	-64	-59	1	-96	-11	-72	-67	-144	-70	-125	3611	-2088	-18712	15	-5639	6467	-14185	-158	-5452	5059	-19142	-50	-6780	1961	-21623	-45
0.954167	-26	43	89	-59	-100	-31	16	-11	-16	7	-69	-58	-97	-12	-27	-55	-98	36	-82	-35	-104	-18	-97	-65	-62	1	-96	-9	-75	-67	-146	-74	-121	3746	-2228	-18770	-7	-5476	6356	-14429	-177	-5064	4887	-19095	-51	-6396	1688	-21746	-43
0.955000	-26	43	91	-55	-109	-31	11	-12	-18	8	-69	-62	-97	-35	-28	-61	-100	37	-81	-31	-101	-22	-99	-66	-61	1	-97	-12	-74	-69	-145	-73	-119	3862	-2343	-18817	2	-5348	6235	-14671	-178	-4706	4724	-19039	-82	-6012	1413	-21864	-56
0.955833	-24	44	91	-55	-111	-33	11	-11	-15	6	-70	-63	-98	-14	-27	-58	-100	37	-84	-33	-107	-22	-101	-68	-68	2	-98	-12	-74	-67	-146	-76	-90	3959	-2440	-18861	20	-5151	6096	-14915	-154	-4368	4477	-18966	-105	-5625	1143	-21970	-70
0.956667	-25	41	87	-60	-110	-35	10	-13	-19	2	-72	-68	-98	-15	-31	-61	-101	36	-86	-38	-107	-24	-101	-72	-64	-3	-100	-14	-75	-70	-148	-80	-55	4050	-2513	-18904	26	-4992	5949	-15162	-159	-4040	4229	-18891	-114	-5246	871	-22072	-67
0.957500	-26	34	85	-61	-108	-35	7	-19	-23	2	-75	-65	-96	-14	-29	-60	-100	34	-86	-35	-104	-23	-100	-72	-66	-3	-99	-15	-73	-70	-147	-76	-32	4137	-2553	-18939	28	-4837	5802	-15414	-179	-3725	3968	-18801	-105	-4870	604	-22154	-85
0.958333	-28	40	86	-59	-126	-32	13	-12	-21	34	-75	-60	-100	-13	-27	-57	-99	34	-88	-31	-103	-22	-98	-68	-65	-4	-99	-14	-74	-69	-145	-76	-23	4210	-2562	-18971	22	-4679	5649	-15674	-164	-3421	3694	-18704	-127	-4501	339	-22221	-46
0.959167	-24	43	99	-55	-108	-34	15	-11	-18	5	-70	-61	-96	-11	-25	-53	-101	37	-82	-30	-102	-22	-98	-69	-61	-1	-112	-15	-72	-68	-145	-75	-21	4286	-2532	-19002	37	-4527	5495	-15941	-179	-3130	3395	-18608	-136	-4151	76	-22272	-30
0.960000	-22	43	89	-57	-107	-31	17	-9	-16	6	-69	-60	-93	-13	-23	-55	-96	33	-82	-31	-96	-21	-96	-66	-58	2	-95	-10	-72	-68	-141	-73	-26	4357	-2472	-19036	40	-4363	5340	-16222	-182	-2857	3079	-18498	-107	-3821	-179	-22307	8
0.960833	-27	46	92	-53	-108	-31	17	-8	-14	10	-69	-63	-95	-10	-23	-55	-98	40	-82	-29	-101	-21	-95	-66	-61	1	-97	-14	-70	-69	-142	-70	-15	4426	-2381	-19065	41	-4230	5188	-16514	-172	-2601	2747	-18399	-111	-3513	-441	-22331	49
0.961667	-25	45	91	-57	-109	-29	16	-8	-12	8	-67	-60	-95	-11	-24	-57	-98	37	-83	-30	-104	-21	-100	-67	-61	-1	-98	-11	-70	-69	-144	-60	-26	4501	-2266	-19104	36	-4091	5034	-16818	-197	-2363	2404	-18292	-118	-3244	-697	-22337	57
0.962500	-26	43	89	-57	-110	-36	11	-11	-17	5	-72	-63	-100	-16	-28	-59	-98	35	-86	-30	-104	-24	-94	-66	-63	7	-97	-13	-77	-72	-146	-76	-42	4576	-2094	-19145	34	-3949	4887	-17119	-194	-2142	2044	-18185	-126	-2991	-959	-22333	70
0.963333	-23	43	88	-57	-111	-35	12	-9	-17	5	-69	-102	-96	-13	-27	-58	-99	34	-84	-30	-105	-24	-98	-68	-65	-1	-100	-11	-70	-73	-144	-75	-60	4665	-1898	-19185	55	-3810	4749	-17410	-183	-1935	1684	-18075	-150	-2774	-1218	-22312	64
0.964167	-31	43	91	-55	-104	-34	13	-13	-18	6	-70	-62	-96	-15	-28	-64	-99	33	-84	-30	-104	-22	-96	-68	-62	-8	-80	-12	-73	-74	-147	-75	-74	4760	-1675	-19231	28	-3682	4612	-17727	-180	-1743	1309	-17961	-186	-2591	-1479	-22278	40
0.965000	-26	41	88	-60	-112	-36	10	-16	-21	6	-67	-67	-96	-15	-27	-63	-98	34	-84	-34	-107	-24	-101	-70	-66	-4	-102	-15	-74	-72	-148	-75	-62	4867	-1421	-19283	7	-3561	4471	-18025	-186	-1577	925	-17851	-211	-2447	-1746	-22236	52
0.965833	-29	55	82	-61	-111	-36	9	-16	-21	1	-76	-65	-98	-15	-29	-63	-102	29	-87	-30	-105	-21	-98	-72	-67	-4	-101	-11	-74	-72	-145	-75	-38	4984	-1145	-19336	15	-3438	4335	-18313	-191	-1413	549	-17739	-231	-2337	-2009	-22186	112
0.966667	-26	42	88	-58	-110	-35	12	5	-19	3	-72	-41	-100	-14	-26	-59	-98	35	-86	-32	-104	-21	-99	-67	-63	-1	-101	-13	-74	-70	-146	-73	3	5118	-844	-19393	18	-3340	4194	-18584	-190	-1279	165	-17627	-250	-2262	-2280	-22128	99
0.967500	-24	42	86	-58	-108	-30	16	-11	-16	5	-73	-60	-95	-12	-27	-57	-98	33	-86	-30	-105	-19	-95	-61	-63	-3	-100	-11	-74	-69	-149	-74	-28	5260	-523	-19456	9	-3226	4049	-18838	-208	-1164	-212	-17516	-254	-2222	-2554	-22071	86
0.968333	-27	38	89	-58	-108	-28	11	-16	-24	5	-72	-66	-96	-15	-27	-61	-99	36	-84	-30	-103	-19	-100	-68	-63	-1	-99	-13	-75	-69	-151	-75	-27	5415	-181	-19520	12	-3133	3891	-19072	-245	-1067	-587	-17406	-252	-2220	-2832	-22005	85
0.969167	-26	40	89	-58	-108	-32	16	-16	-16	4	-75	-65	-95	-15	-28	-62	-100	34	-84	-31	-105	-26	-99	-69	-63	0	-101	-13	-73	-69	-148	-77	-13	5583	168	-19587	16	-3046	3722	-19281	-241	-991	-957	-17300	-277	-2239	-3111	-21940	69
0.970000	-24	39	88	-56	-107	-33	13	-14	-17	2	-73	-69	-97	-16	-29	-60	-83	15	-84	-30	-102	-21	-98	-68	-63	-5	-100	-14	-75	-72	-149	-76	-33	5760	528	-19652	8	-2973	3541	-19459	-233	-940	-1324	-17217	-314	-2288	-3391	-21869	68
0.970833	-24	40	86	-57	-110	-38	11	-16	-18	2	-74	-64	-99	-17	-30	-60	-103	34	-85	-32	-108	-23	-109	-70	-67	-6	-100	-9	-74	-70	-147	-75	-32	5949	897	-19717	-12	-2910	3341	-19615	-236	-913	-1683	-17115	-334	-2354	-3670	-21794	87
0.971667	-25	42	86	-56	-107	-32	13	-13	-18	4	-72	-85	-95	-17	-27	-60	-99	35	-85	-30	-102	-21	-96	-67	-63	-1	-98	-5	-72	-70	-145	-46	-34	6152	1269	-19779	1	-2859	3124	-19736	-241	-904	-2031	-17022	-311	-2435	-3949	-21726	88
0.972500	-24	43	89	-55	-105	-32	13	-13	-14	8	-68	-58	-93	-13	-24	-52	-96	36	-83	-27	-107	-18	-95	-70	-61	1	-94	-10	-72	-65	-144	-72	-50	6362	1647	-19836	8	-2831	2888	-19841	-240	-922	-2373	-16946	-283	-2521	-4224	-21646	87
0.973333	-25	45	91	-58	-109	-32	13	-13	-15	-7	-73	-61	-95	-13	-28	-60	-101	35	-86	-30	-104	-19	-96	-67	-63	-5	-99	-11	-72	-69	-145	-77	-50	6571	2039	-19883	0	-2818	2627	-19919	-255	-971	-2714	-16889	-266	-2615	-4506	-21577	95
0.974167	-24	41	87	-58	-110	-33	12	-17	-23	3	-73	-63	-97	-16	-28	-61	-100	37	-84	-32	-101	-19	-98	-50	-64	-1	-99	-9	-72	-67	-146	-75	-43	6792	2392	-19923	17	-2822	2348	-19973	-233	-1033	-3050	-16842	-230	-2702	-4782	-21495	98
0.975000	-27	41	86	-58	-107	-33	13	-13	-14	8	-67	-62	-94	-16	-26	-73	-99	36	-83	-31	-108	-23	-98	-69	-62	0	-101	-12	-74	-67	-145	-77	-45	7014	2757	-19959	19	-2847	2041	-20009	-208	-1120	-3382	-16816	-199	-2773	-5068	-21414	97
0.975833	-26	12	87	-57	-108	-33	15	-16	-17	4	-73	-64	-98	-15	-27	-60	-103	36	-84	-30	-144	-23	-99	-78	-66	0	-97	-15	-76	-67	-145	-76	-55	7239	3121	-19969	20	-2890	1715	-20045	-198	-1230	-3712	-16809	-171	-2833	-5356	-21325	101
0.976667	-27	41	87	-60	-111	-32	13	-16	-22	4	-73	-64	-110	-15	-28	-60	-98	36	-86	-34	-105	-25	-100	-68	-64	0	-98	-11	-74	-69	-146	-73	-60	7464	3463	-19968	17	-2960	1366	-20065	-166	-1356	-4043	-16827	-136	-2869	-5645	-21227	96
0.977500	-23	42	87	-59	-113	-34	15	-14	-18	3	-70	-65	-99	-15	-28	-59	-99	36	-86	-31	-105	-22	-97	-67	-64	-1	-101	-13	-72	-69	-147	-76	-63	7683	3818	-19946	45	-3046	998	-20112	-169	-1507	-4380	-16870	-113	-2877	-5951	-21117	81
0.978333	-24	41	90	-60	-113	-32	12	-17	-21	0	-69	-63	-95	-14	-28	-59	-99	36	-83	-31	-107	-19	-100	-68	-65	0	-98	-10	-70	-44	-146	-75	-86	7900	4151	-19900	59	-3153	606	-20108	-171	-1668	-4714	-16942	-72	-2864	-6258	-20991	79
0.979167	-25	46	91	-58	-107	-30	15	-13	-18	8	-67	-63	-95	-15	-28	-56	-97	40	-81	-30	-103	-24	-97	-68	-62	0	-96	-11	-72	-67	-145	-75	-47	8108	4465	-19837	57	-3286	201	-20134	-135	-1843	-5063	-17048	-33	-2815	-6583	-20853	71
0.980000	-25	41	92	-58	-108	-29	12	-13	-15	6	-67	-61	-95	-17	-25	-56	-97	37	-84	-28	-103	-19	-98	-69	-62	2	-95	-11	-69	-64	-144	-72	-42	8310	4764	-19744	72	-3446	-229	-20176	-108	-2033	-5418	-17184	-25	-2739	-6921	-20695	74
0.980833	-28	43	90	-55	-105	-32	15	-13	-16	7	-67	-60	-94	-12	-26	-57	-99	36	-82	-28	-103	-19	-97	-65	-61	8	-95	-11	-73	-66	-141	-73	-48	8497	5037	-19626	62	-3620	-677	-20232	-95	-2239	-5779	-17358	-18	-2639	-7277	-20514	73
0.981667	-24	42	88	-59	-105	-30	15	-15	-17	2	-70	-64	-97	-16	-30	-60	-102	34	-86	-38	-109	-24	-102	-72	-67	-4	-105	-11	-73	-72	-146	-77	-49	8667	5288	-19488	59	-3818	-1145	-20311	-116	-2455	-6158	-17567	0	-2510	-7653	-20314	57
0.982500	-28	34	81	-66	-112	-38	8	-18	-24	-1	-74	-67	-95	-30	-34	-62	-105	30	-91	-38	-113	-25	-100	-74	-68	-1	-104	-14	-75	-72	-147	-78	-52	8829	5517	-19314	68	-4025	-1622	-20403	-102	-2662	-6532	-17798	15	-2355	-8038	-20080	27
0.983333	-24	39	87	-64	-111	-33	12	-15	-22	0	-75	-68	-100	-18	-31	-60	-101	32	-90	-36	-107	-24	-100	-72	-64	-3	-102	-18	-77	-73	-149	-77	-50	8948	5720	-19112	72	-4247	-2114	-20519	-73	-2865	-6918	-18062	-23	-2179	-8437	-19820	1
0.984167	-28	40	87	-61	-109	-33	12	-17	-17	1	-74	-63	-95	-17	-29	-58	-101	37	-88	-38	-109	-12	-101	-70	-64	0	-102	-14	-77	-70	-146	-77	-49	9104	5894	-18878	58	-4476	-2618	-20656	-59	-3062	-7310	-18344	-62	-1987	-8850	-19532	9
0.985000	-26	39	86	-66	-108	-36	10	-19	0	1	-75	-65	-97	-22	-30	-60	-99	33	-86	-33	-104	-24	-101	-70	-65	1	-101	-15	-74	-73	-130	-79	-57	9214	6034	-18614	27	-4707	-3140	-20814	-50	-3251	-7709	-18642	-66	-1783	-9270	-19211	44
0.985833	-24	41	88	-60	-110	-33	10	-17	-18	0	-74	-63	-96	-18	-31	-58	-101	33	-87	-25	-108	-25	-101	-49	-64	1	-101	-14	-74	-72	-145	-77	-44	9305	6142	-18324	-8	-4941	-3673	-20999	-66	-3428	-8116	-18954	-118	-1567	-9688	-18860	77
0.986667	-25	40	94	-59	-107	-32	10	-15	-17	2	-73	-64	-95	-19	-33	-60	-98	35	-86	-31	-101	-25	-100	-70	-63	0	-97	-13	-74	-77	-147	-76	-33	9379	6213	-18007	-35	-5172	-4213	-21198	-88	-3570	-8521	-19265	-207	-1354	-10104	-18480	64
0.987500	-25	39	87	-62	-109	-33	11	-17	-13	4	-70	-65	-92	-21	-29	-50	-98	34	-87	-36	-103	-24	-102	-74	-62	0	-101	-14	-70	-72	-147	-76	-45	9433	6246	-17669	-18	-5395	-4765	-21418	-92	-3697	-8932	-19549	-206	-1137	-10516	-18063	20
0.988333	-27	38	91	-57	-107	-32	12	-14	-16	1	-75	-64	-93	-18	-29	-61	-99	29	-87	-32	-103	-23	-101	-72	-62	-1	-116	-12	-67	-70	-145	-77	-53	9469	6244	-17307	-5	-5594	-5320	-21656	-87	-3785	-9343	-19855	-151	-919	-10919	-17616	16
0.989167	-24	39	88	-59	-109	-34	11	-17	-18	0	-77	-66	-96	-22	-32	-56	-101	8	-87	-35	-103	-26	-100	-70	-66	-3	-104	-14	-76	-73	-147	-76	-73	9490	6206	-16938	4	-5780	-5879	-21904	-86	-3845	-9763	-20122	-80	-712	-11296	-17139	22
0.990000	-27	37	86	-61	-111	-36	8	-10	-22	-1	-77	-67	-99	-17	-33	-63	-102	26	-93	-36	-107	-29	-103	-73	-66	-6	-107	-17	-58	-74	-149	-92	-87	9490	6121	-16553	8	-5942	-6447	-22172	-62	-3868	-10181	-20348	-18	-511	-11647	-16636	-5
0.990833	-29	32	84	-62	-113	-41	6	-23	-27	-4	-81	-70	-101	-28	-45	-67	-102	28	-94	-36	-108	-27	-105	-74	-64	-3	-103	-19	-75	-73	-151	-78	-92	9488	6016	-16155	17	-6080	-7023	-22434	-67	-3847	-10596	-20536	51	-322	-11962	-16085	-12
0.991667	-30	32	84	-61	-107	-40	10	-16	-17	1	-77	-64	-98	-24	-31	-62	-100	29	-90	-36	-108	-24	-101	-69	-60	0	-110	-17	-74	-72	-149	-75	-98	9474	5866	-15759	24	-6185	-7562	-22701	-64	-3781	-11007	-20647	145	-136	-12240	-15502	11
0.992500	-24	44	89	-56	-108	-32	-1	-14	-15	5	-81	-63	-95	-21	-22	-56	-98	35	-85	-31	-101	-23	-99	-68	-61	2	-98	-14	-72	-70	-148	-74	-101	9439	5678	-15363	22	-6260	-8112	-22973	-78	-3680	-11418	-20703	166	32	-12479	-14880	35
0.993333	-21	44	84	-58	-109	-35	11	-13	-13	5	-73	-62	-93	-17	-28	-57	-94	35	-85	-31	-104	-23	-100	-65	-60	0	-98	-16	-70	-68	-147	-75	-112	9421	5477	-14986	17	-6302	-8646	-23230	-86	-3541	-11837	-20693	136	185	-12671	-14215	32
0.994167	-22	43	90	-57	-107	-33	13	-14	-13	4	-40	-62	-92	-19	-30	-60	-96	34	-99	-31	-102	-23	-99	-66	-59	-1	-98	-12	-72	-70	-149	-74	-117	9389	5236	-14620	15	-6314	-9162	-23481	-58	-3363	-12250	-20603	126	327	-12820	-13511	19
0.995000	-25	41	89	-65	-107	-34	13	-17	-17	6	-69	-63	-94	-19	-27	-59	-100	30	-87	-32	-101	-22	-100	-70	-65	0	-90	-13	-68	-68	-151	-75	-117	9363	4966	-14277	3	-6288	-9667	-23715	-50	-3152	-12664	-20428	126	449	-12917	-12753	32
0.995833	-27	43	91	-55	-105	-34	13	-15	-17	5	-73	-109	-96	-18	-27	-81	-100	26	-86	-33	-105	-23	-99	-67	-61	0	-98	-15	-73	-68	-146	-75	-122	9341	4676	-13961	-4	-6218	-10146	-23929	-23	-2911	-13076	-20178	135	562	-12975	-11946	29
0.996667	-26	41	92	-58	-108	-31	12	-17	-17	1	-73	-64	-96	-17	-29	-61	-99	30	-86	-32	-105	-22	-90	-72	-64	-4	-100	-12	-68	-69	-147	-77	-130	9329	4369	-13671	-8	-6135	-10605	-24120	-25	-2652	-13482	-19835	116	659	-12986	-11088	16
0.997500	-24	41	86	-59	-107	-32	13	-27	-25	3	-70	-62	-91	-17	-29	-60	-98	30	-88	-34	-102	-22	-99	-68	-62	-5	-98	-13	-73	-69	-150	-95	-142	9325	4045	-13425	-21	-5984	-11041	-24272	-31	-2373	-13874	-19406	91	742	-12965	-10167	18
0.998333	-24	43	88	-58	-105	-34	13	-16	-19	2	-72	-66	-95	-16	-27	-60	-99	32	-85	-12	-105	-23	-99	-69	-65	0	-99	-16	-75	-72	-149	-75	-136	9343	3712	-13208	-19	-5851	-11447	-24390	-26	-2084	-14256	-18895	112	808	-12910	-9194	9
0.999167	-30	42	88	-62	-112	-35	15	-17	-21	12	-72	-65	-97	-15	-58	-61	-99	34	-84	-30	-103	-22	-99	-64	-61	1	-96	-13	-70	-70	-146	-72	-132	9381	3384	-13030	-16	-5653	-11823	-24457	-30	-1790	-14619	-18295	149	866	-12832	-8160	-27
1.000000	-27	44	89	-57	-109	-28	12	-13	-15	6	-69	-65	-96	-13	-28	-57	-96	37	-81	-30	-102	-21	-99	-64	-59	3	-98	-15	-73	-67	-146	-72	-137	9434	3052	-12894	-25	-5425	-12176	-24481	-36	-1502	-14961	-17620	140	911	-12738	-7078	-57
1.000833	-19	43	94	-55	-107	-29	16	-9	-14	8	-66	-60	-93	-7	-23	-56	-98	46	-80	-27	-102	-18	-96	-67	-62	3	-94	-9	-70	-65	-145	-74	-138	9516	2738	-12799	-47	-5165	-12517	-24451	-29	-1226	-15272	-16874	123	941	-12640	-5950	-25
1.001667	-19	44	92	-57	-107	-29	15	-11	-18	6	-66	-62	-96	-14	-27	-58	-96	21	-84	-29	-105	-21	-91	-66	-62	2	-96	-12	-75	-67	-149	-73	-137	9612	2409	-12744	-50	-4879	-12809	-24363	0	-969	-15551	-16067	93	962	-12542	-4784	2
1.002500	-25	43	89	-61	-112	-33	13	-15	-18	5	-72	-65	-97	-14	-27	-59	-98	33	-85	-31	-107	-22	-100	-69	-64	-3	-99	-15	-73	-69	-147	-78	-137	9730	2114	-12712	-49	-4563	-13088	-24209	28	-736	-15786	-15199	67	974	-12451	-3578	-21
1.003333	-25	43	91	-57	-109	-33	13	-14	-17	6	-72	-62	-96	-13	-25	-61	-101	34	-83	-32	-108	-27	-99	-63	-64	28	-97	-14	-73	-69	-147	-73	-139	9869	1821	-12705	-50	-4226	-13342	-23990	52	-523	-15965	-14271	23	987	-12385	-2348	-25
1.004167	-26	42	91	-57	-109	-30	16	-13	-32	5	-72	-64	-97	-23	-27	-56	-105	37	-82	-31	-103	-19	-97	-65	-64	0	-100	-15	-74	-69	-145	-72	-126	10031	1559	-12712	-49	-3863	-13572	-23702	49	-335	-16088	-13298	-12	998	-12329	-1117	-35
1.005000	-28	41	92	-58	-108	-29	13	-12	-16	5	-70	-60	-92	-13	-25	-57	-101	33	-84	-29	-103	-18	-100	-66	-63	5	-98	-18	-70	-68	-144	-74	-125	10199	1313	-12720	-51	-3485	-13777	-23343	43	-171	-16138	-12275	-30	1012	-12312	101	-48
1.005833	-26	44	89	-58	-109	-29	12	-13	-9	6	-72	-63	-96	23	-26	-57	-98	35	-81	-28	-102	-18	-98	-67	-64	1	-98	-13	-72	-70	-148	-70	-127	10382	1084	-12715	-48	-3096	-13964	-22905	36	-40	-16125	-11220	-72	1034	-12324	1300	-49
1.006667	-24	41	90	-58	-110	-35	13	-13	-16	6	-69	-62	-97	-13	-26	-60	-101	35	-83	-31	-104	-22	-100	-36	-63	-1	-108	-14	-74	-70	-147	-74	-130	10566	870	-12693	-56	-2697	-14133	-22407	28	71	-16034	-10131	-95	1070	-12378	2454	-38
1.007500	-28	41	88	-60	-112	-32	9	-18	-6	2	-97	-66	-100	-17	-29	-61	-99	35	-83	-32	-107	-18	-99	-66	-62	2	-99	-12	-73	-65	-150	-75	-111	10752	669	-12634	-50	-2298	-14270	-21827	22	163	-15860	-9014	-127	1118	-12469	3556	-19
1.008333	-24	42	89	-59	-111	-32	10	-17	-16	5	-69	-62	-94	-12	-28	-56	-98	12	-85	-30	-103	-23	-99	-68	-62	2	-98	-10	-70	-70	-148	-75	-107	10936	484	-12533	-58	-1901	-14385	-21185	9	242	-15611	-7877	-144	1191	-12586	4582	-7
1.009167	-25	41	89	-59	-109	-31	11	-42	-18	5	-94	-66	-99	-16	-25	-60	-97	38	-86	-32	-102	-21	-98	-67	-62	0	-100	-12	-75	-68	-150	-75	-107	11102	308	-12366	-59	-1515	-14473	-20477	-10	315	-15284	-6719	-162	1282	-12740	5507	23
1.010000	-25	39	88	-59	-129	-33	12	-18	-19	2	-72	-62	-96	-15	-27	-61	-99	34	-85	-30	-105	-22	-102	-69	-64	-4	-100	-12	-73	-69	-148	-93	-98	11251	138	-12164	-41	-1148	-14528	-19701	-33	377	-14890	-5559	-198	1397	-12913	6332	27
1.010833	-30	40	87	-62	-114	-36	11	-17	-21	3	-77	-64	-100	-7	-29	-61	-107	32	-86	-34	-107	-22	-100	-70	-68	-1	-102	-15	-75	-69	-149	-78	-95	11385	-18	-11886	-32	-800	-14550	-18875	-22	452	-14440	-4407	-224	1532	-13099	7034	13
1.011667	-27	41	87	-57	-112	-32	10	-18	-23	2	-72	-64	-95	-17	-27	-61	-98	39	-76	-32	-102	-19	-141	-68	-66	0	-100	-13	-72	-67	-146	-75	-79	11497	-178	-11550	-46	-476	-14529	-17977	-35	526	-13939	-3263	-239	1669	-13284	7608	17
1.012500	-23	41	88	-59	-105	-30	16	-12	-15	18	-68	-61	-92	-13	-25	-59	-97	36	-84	-30	-101	-18	-95	-66	-64	2	-97	-9	-70	-75	-149	-75	-79	11574	-340	-11145	-48	-184	-14466	-17039	-57	630	-13406	-2137	-253	1858	-13461	8050	5
1.013333	-17	42	89	-55	-105	-30	12	-12	-16	6	-69	-63	-95	-15	-24	-59	-97	37	-82	-31	-108	-22	-95	-69	-64	1	-98	-15	-74	-67	-146	-75	-74	11624	-477	-10693	-35	69	-14362	-16060	-65	742	-12862	-1044	-268	2037	-13614	8344	-12
1.014167	-22	44	87	-59	-109	-32	2	-13	-17	5	-72	-66	-97	-13	-27	-59	-97	35	-85	-31	-102	-23	-96	-67	-62	0	-97	-12	-70	-67	-146	-75	-74	11637	-619	-10190	-23	284	-14208	-15042	-82	871	-12312	6	-275	2223	-13731	8494	-4
1.015000	-25	42	89	-57	-105	-32	12	-16	-21	6	-69	-66	-97	-18	-30	-61	-100	35	-85	-33	-108	-23	-101	-77	-65	-1	-101	-15	-73	-73	-152	-78	-73	11619	-752	-9673	-49	456	-14000	-13983	-92	1023	-11788	1002	-284	2398	-13804	8504	-22
1.015833	-28	41	85	-61	-113	-36	8	-19	-22	10	-72	-63	-96	-16	-30	-61	-99	34	-85	-34	-108	-24	-100	-69	-64	0	-101	-13	-74	-70	-147	-77	-49	11578	-871	-9135	-57	596	-13732	-12892	-85	1203	-11289	1934	-264	2573	-13809	8389	-32
1.016667	-26	41	87	-61	-110	-34	11	-16	-18	4	-72	-64	-94	-17	-29	-63	-100	30	-86	-31	-103	-25	-98	-66	-68	-3	-98	-13	-76	-72	-149	-79	-43	11503	-974	-8601	-51	691	-13414	-11780	-87	1401	-10838	2782	-268	2726	-13752	8140	-12
1.017500	-24	45	88	-60	-107	-33	13	-15	-24	7	-68	-62	-96	-15	-26	-59	-99	35	-86	-33	-107	-23	-97	-69	-67	-3	-99	-13	-58	-69	-149	-76	-49	11406	-1059	-8102	-67	744	-13033	-10653	-80	1617	-10445	3543	-267	2857	-13610	7779	-10
1.018333	-26	43	86	-58	-109	-33	15	-13	-16	7	-70	-62	-96	-11	-27	-59	-99	33	-86	-28	-103	-22	-97	-65	-63	0	-98	-11	-67	-68	-146	-77	-57	11283	-1115	-7648	-55	762	-12594	-9506	-59	1849	-10107	4215	-281	2960	-13379	7313	-29
1.019167	-22	44	90	-56	-107	-31	15	-3	-17	10	-69	-62	-93	-12	-11	-58	-97	38	-80	-29	-100	-21	-97	-67	-62	0	-100	-9	-66	-69	-146	-74	-43	11154	-1142	-7278	-67	744	-12099	-8351	-48	2089	-9839	4766	-283	3022	-13067	6764	-27
1.020000	-24	43	66	-59	-108	-30	15	-12	-14	7	-67	-61	-94	-10	-27	-56	-99	37	-83	-30	-101	-22	-94	-66	-61	35	-95	-11	-70	-67	-121	-75	-73	11008	-1138	-7007	-48	685	-11545	-7183	-51	2334	-9632	5207	-279	3043	-12665	6142	-7
1.020833	-25	46	91	-57	-105	-29	17	-38	-15	8	-81	-60	-93	-33	-27	-57	-95	37	-81	-28	-100	-21	-96	-66	-59	0	-95	-10	-70	-69	-145	-73	-65	10857	-1093	-6851	-46	594	-10943	-6015	-44	2574	-9489	5531	-271	3020	-12177	5466	2
1.021667	-23	45	88	-58	-111	-33	17	-13	-16	6	-69	-61	-95	-11	-26	-57	-91	37	-83	-31	-105	-27	-98	-66	-63	-3	-99	-12	-70	-69	-145	-76	-45	10697	-1012	-6838	-61	474	-10297	-4853	-9	2801	-9399	5723	-258	2956	-11618	4739	-13
1.022500	-25	41	84	-62	-99	-33	11	-18	-23	0	-76	-67	-98	-17	-32	-60	-102	29	-90	-36	-108	-27	-99	-72	-64	-5	-103	-31	-76	-75	-149	-80	-40	10535	-896	-6962	-59	338	-9612	-3704	-51	3008	-9344	5804	-262	2840	-10986	3981	-14
1.023333	-28	38	84	-64	-109	-38	9	-17	-19	1	-76	-69	-98	-18	-33	-62	-101	29	-90	-38	-109	-28	-102	-74	-65	-6	-102	-18	-73	-75	-150	-81	-50	10376	-740	-7256	-49	179	-8903	-2574	-64	3191	-9314	5762	-255	2691	-10292	3201	-13
1.024167	-29	38	82	-62	-112	-38	7	-19	-22	3	-77	-67	-102	-13	-33	-62	-102	29	-87	-33	-107	-27	-100	-73	-68	-5	-102	-15	-77	-73	-149	-77	-67	10223	-550	-7685	-51	0	-8173	-1458	-73	3350	-9284	5616	-247	2501	-9551	2405	-4
1.025000	-27	41	86	-59	-112	-39	11	-17	-22	4	-74	-65	-95	-18	-31	-62	-101	30	-84	-32	-122	-27	-100	-90	-66	-5	-102	-15	-74	-72	-148	-76	-76	10069	-332	-8264	-45	-168	-7430	-378	-62	3464	-9245	5365	-265	2288	-8779	1604	-9
1.025833	-28	41	87	-61	-109	-33	12	-22	-18	4	-74	-51	-98	-16	-30	-60	-101	32	-84	-32	-109	-24	-99	-69	-64	-3	-100	-14	-74	-70	-148	-77	-68	9913	-94	-8988	-40	-359	-6694	659	-59	3538	-9177	5019	-239	2048	-7999	787	0
1.026667	-25	44	87	-61	-109	-33	11	-18	-22	5	-74	-62	-96	-15	-28	-59	-101	30	-79	-32	-103	-22	-98	-32	-68	-5	-101	-13	-72	-69	-146	-75	-66	9753	160	-9835	-39	-535	-5981	1640	-58	3559	-9063	4598	-221	1791	-7220	-44	4
1.027500	-23	44	87	-61	-104	-32	15	-13	-17	-4	-73	-64	-94	-15	-29	-59	-98	33	-87	-33	-102	-25	-97	-70	-64	-3	-83	-13	-73	-70	-148	-79	-70	9582	418	-10783	-39	-720	-5300	2557	-55	3533	-8881	4108	-203	1520	-6457	-895	0
1.028333	-21	43	89	-59	-110	-32	15	-13	-18	5	-74	-65	-94	-15	-26	-59	-96	33	-90	-9	-100	-18	-94	-70	-67	0	-101	-14	-75	-70	-146	-73	-72	9397	667	-11804	-41	-894	-4662	3395	-43	3446	-8631	3565	-196	1250	-5725	-1767	-3
1.029167	-24	39	89	-60	-105	-34	13	-14	-18	5	-69	-63	-97	-14	-28	-60	-99	33	-84	-33	-104	-22	-97	-70	-61	0	-99	-12	-69	-69	-146	-74	-66	9195	902	-12882	-32	-1063	-4078	4147	-38	3310	-8300	2984	-179	983	-5043	-2663	-6
1.030000	-38	42	89	-57	-111	-32	12	-15	-18	5	-73	-67	-97	-16	-29	-59	-97	34	-84	-33	-103	-24	-98	-69	-60	-9	-99	-15	-75	-76	-147	-73	-69	8969	1105	-13974	-26	-1217	-3557	4803	-61	3111	-7886	2371	-164	718	-4418	-3580	-5
1.030833	-27	38	87	-61	-113	-35	9	-15	-7	23	-75	-65	-100	-16	-26	-60	-102	33	-87	-32	-108	-24	-102	-72	-64	0	-101	-13	-72	-70	-146	-77	-65	8719	1300	-15071	-21	-1370	-3107	5346	-69	2865	-7391	1748	-154	471	-3853	-4536	2
1.031667	-26	40	88	-60	-109	-36	9	-17	-18	4	-74	-65	-101	-15	-31	-63	-101	32	-87	-32	-108	-19	-100	-72	-67	-1	-100	-14	-77	-72	-150	-76	-66	8434	1407	-16135	-8	-1510	-2722	5772	-68	2570	-6819	1120	-146	236	-3352	-5524	-11
1.032500	-26	42	87	-112	-113	-55	13	-18	-19	6	-73	-65	-97	-15	-27	-59	-99	35	-84	-30	-104	-19	-97	-68	-64	2	-100	-10	-70	-85	-141	-73	-63	8118	1500	-17137	0	-1642	-2404	6074	-86	2228	-6180	502	-127	19	-2916	-6544	-6
1.033333	-26	41	91	-57	-109	-33	16	-15	-15	6	-69	-62	-96	-15	-30	-61	-100	34	-84	-31	-99	-18	-96	-66	-62	1	-98	-10	-68	-72	-147	-76	-56	7768	1505	-18067	-11	-1772	-2160	6242	-104	1843	-5492	-115	-124	-193	-2548	-7592	-3
1.034167	-22	42	90	-56	-104	-31	-6	-15	-17	4	-74	-60	-85	-13	-27	-56	-98	34	-84	-30	-102	-19	-96	-68	-65	1	-101	-10	-70	-68	-144	-63	-35	7398	1468	-18898	0	-1904	-1975	6281	-122	1422	-4765	-717	-68	-392	-2240	-8663	-7
1.035000	-29	41	90	-56	-110	-32	13	-14	-17	7	-70	-62	-93	-13	-28	-59	-98	36	-82	-31	-119	-18	-97	-87	-63	2	-100	-11	-74	-67	-146	-76	-45	6973	1369	-19622	10	-2039	-1848	6190	-136	973	-4017	-1289	-75	-592	-1985	-9745	-15
1.035833	-22	40	91	-57	-109	-23	20	-14	-18	6	-70	-69	-99	-15	-28	-56	-98	37	-83	-31	-108	-18	-96	-66	-65	1	-99	-13	-73	-69	-145	-67	-53	6536	1217	-20235	7	-2186	-1753	5969	-136	497	-3272	-1869	-76	-781	-1771	-10832	-11
1.036667	-23	38	87	-60	-110	-33	13	-15	-15	4	-70	-62	-97	-13	-27	-58	-96	30	-85	-30	-107	-23	-98	-67	-63	-1	-98	-12	-72	-69	-144	-74	-49	6067	1006	-20723	15	-2353	-1693	5623	-133	-5	-2537	-2415	-39	-981	-1593	-11902	-11
1.037500	-21	44	92	-58	-105	-32	16	-14	-15	7	-68	-67	-98	-16	-30	-57	-98	35	-84	-33	-108	-21	-98	-69	-62	1	-80	-13	-73	-70	-145	-74	-48	5584	747	-21098	22	-2535	-1642	5165	-137	-514	-1844	-2956	-23	-1185	-1439	-12963	-13
1.038333	-24	44	90	-56	-114	-33	13	-11	-18	8	-69	-63	-97	-11	-27	-56	-100	36	-86	-33	-108	-22	-97	-66	-66	2	-96	-12	-69	-67	-141	-73	-52	5098	455	-21356	22	-2743	-1590	4609	-146	-1030	-1200	-3459	-17	-1403	-1290	-13969	0
1.039167	-24	47	90	-56	-104	-28	11	-13	-19	1	-69	-60	-93	-13	-27	-58	-99	34	-82	-31	-104	-18	-96	-66	-63	0	-96	-7	-70	-66	-158	-76	-49	4611	124	-21516	16	-2994	-1521	3964	-153	-1558	-625	-3987	-3	-1648	-1151	-14921	17
1.040000	-23	56	92	-55	-109	-31	13	-13	-17	9	-72	-60	-95	-14	-30	-57	-97	35	-83	-32	-105	-21	-99	-69	-66	-1	-99	-12	-76	-70	-147	-77	-35	4135	-228	-21591	5	-3256	-1417	3240	-177	-2092	-127	-4497	-5	-1916	-1008	-15780	-8
1.040833	-28	41	88	-55	-109	-35	13	-13	-18	7	-72	-64	-96	-12	-30	-56	-101	34	-83	-31	-102	-19	-97	-62	-62	3	-97	-11	-68	-74	-142	-70	-32	3678	-591	-21581	11	-3561	-1263	2464	-179	-2623	291	-4991	20	-2205	-845	-16569	-31
1.041667	-24	41	89	-55	-108	-30	12	-13	-21	5	-69	-59	-94	-12	-30	-60	-98	37	-85	-33	-103	-21	-98	-70	-62	-1	-101	-12	-72	-70	-146	-75	-35	3244	-960	-21515	7	-3918	-1060	1643	-172	-3166	613	-5488	40	-2531	-672	-17241	-10
1.042500	-25	37	66	-60	-110	-34	5	-15	-19	6	-70	-67	-96	-15	-31	-61	-102	32	-90	-38	-105	-25	-100	-70	-63	-3	-100	-15	-74	-74	-150	-78	-21	2845	-1325	-21408	-6	-4309	-791	797	-156	-3676	856	-5978	38	-2880	-481	-17807	-3
1.043333	-26	38	85	-59	-110	-34	13	-14	-25	1	-72	-66	-99	-14	-26	-61	-103	33	-87	-32	-104	-23	-101	-73	-67	-3	-102	-16	-75	-72	-147	-79	-31	2496	-1667	-21267	-9	-4736	-453	-57	-183	-4189	1011	-6465	44	-3260	-272	-18246	-11
1.044167	-25	41	86	-59	-109	-33	12	-14	0	1	-74	-63	-95	-15	-30	-60	-101	36	-87	-35	-110	-24	-101	-68	-64	0	-101	-14	-74	-70	-145	-79	-26	2220	-1991	-21113	-10	-5200	-44	-904	-186	-4700	1096	-6942	45	-3662	-41	-18556	-15
1.045000	-27	41	87	-58	-109	-32	12	-15	-19	4	-72	-65	-98	-14	-32	-57	-102	32	-104	-31	-112	-23	-99	-69	-65	-1	-101	-15	-77	-70	-147	-76	-12	1941	-2283	-20959	-6	-5696	432	-1748	-174	-5208	1121	-7415	49	-4087	195	-18737	-13
1.045833	-26	40	88	-58	-110	-34	10	-18	-15	7	-73	-58	-97	-13	-31	-60	-101	36	-87	-33	-104	-24	-102	-69	-63	1	-100	-12	-72	-69	-143	-74	-22	1740	-2544	-20819	-14	-6233	972	-2563	-205	-5693	1090	-7885	36	-4524	446	-18790	-15
1.046667	-24	40	89	-59	-108	-32	12	-14	-15	8	-73	-62	-94	-13	-29	-58	-98	37	-88	-31	-105	-14	-100	-68	-62	-1	-99	-11	-72	-69	-147	-77	-27	1594	-2764	-20705	-8	-6795	1563	-3349	-222	-6173	1022	-8340	20	-4976	677	-18727	-19
1.047500	-26	42	88	-73	-56	-34	11	-15	-22	5	-75	-62	-98	-14	-30	-61	-101	35	-86	-31	-107	-23	-101	-69	-67	-1	-99	-12	-67	-70	-149	-70	-19	1505	-2954	-20624	-10	-7387	2195	-4110	-221	-6644	929	-8789	9	-5436	922	-18540	0
1.048333	-27	41	84	-59	-109	-36	11	-15	-18	5	-77	-63	-151	-16	-32	-61	-100	30	-91	-33	-108	-23	-101	-72	-66	-4	-102	-16	-75	-72	-150	-80	-19	1455	-3104	-20582	-12	-7993	2850	-4836	-231	-7097	832	-9229	-41	-5898	1134	-18261	-9
1.049167	-30	33	82	-60	-113	-39	10	-19	-28	4	-80	-66	-96	-18	-33	-61	-103	34	-88	-34	-107	-24	-100	-74	-67	-4	-104	-13	-75	-69	-150	-75	-17	1462	-3212	-20579	-17	-8608	3518	-5528	-231	-7532	744	-9641	-80	-6351	1321	-17886	-9
1.050000	-19	34	86	-61	-110	-39	7	-17	-19	4	-76	-65	-98	-21	-31	-60	-105	33	-90	-35	-105	-25	-104	-75	-58	-4	-101	-14	-75	-72	-150	-78	-23	1505	-3290	-20622	-25	-9229	4180	-6202	-230	-7946	673	-10037	-91	-6787	1475	-17442	7
1.050833	-28	36	89	-61	-110	-32	8	-17	-21	1	-78	-65	-97	-18	-30	-61	-102	33	-87	-32	-105	-24	-101	-72	-67	-5	-101	-16	-77	-68	-148	-76	-39	1580	-3337	-20708	-17	-9851	4825	-6857	-242	-8340	631	-10414	-113	-7207	1589	-16939	4
1.051667	-29	38	86	-60	-113	-38	12	-16	-21	3	-74	-63	-94	-18	-30	-61	-101	30	-86	-35	-109	-24	-100	-67	-64	-3	-99	-12	-75	-68	-147	-74	-31	1689	-3350	-20838	-8	-10463	5410	-7498	-212	-8706	627	-10763	-111	-7602	1662	-16394	0
1.052500	-30	42	116	-57	-94	-30	17	-14	-15	6	-70	-60	-94	-16	-28	-56	-94	36	-83	-28	-103	-22	-95	-66	-63	0	-100	-10	-66	-67	-147	-79	-27	1810	-3347	-21005	-4	-11051	5995	-8137	-187	-9047	663	-11093	-107	-7972	1680	-15824	6
1.053333	-22	41	92	-58	-104	-32	13	-15	-14	7	-70	-62	-95	-16	-29	-58	-99	36	-83	-28	-104	-22	-97	-69	-63	-1	-97	-10	-72	-66	-147	-73	-36	1936	-3324	-21214	-22	-11625	6484	-8784	-178	-9358	741	-11408	-135	-8324	1653	-15246	10
1.054167	-22	42	90	-60	-127	-33	17	-13	-14	8	-74	-63	-94	-17	-26	-59	-97	36	-84	-30	-101	-21	-98	-66	-61	-4	-98	-11	-73	-53	-145	-75	-31	2059	-3299	-21452	-22	-12164	6906	-9448	-134	-9642	862	-11692	-130	-8648	1576	-14673	0
1.055000	-23	40	92	-59	-105	-32	16	-15	-15	7	-74	-60	-93	-14	-26	-59	-116	35	-80	-30	-101	-18	-100	-69	-63	-3	-99	-11	-70	-69	-148	-73	-27	2187	-3255	-21713	-14	-12673	7244	-10143	-95	-9892	1012	-11958	-121	-8945	1453	-14117	2
1.055833	-27	40	96	-57	-108	-33	13	-16	13	7	-72	-63	-94	-17	-28	-59	-98	35	-85	-32	-102	-22	-97	-67	-61	-1	-99	-12	-68	-70	-130	-75	-28	2292	-3221	-21999	-33	-13133	7500	-10864	-36	-10106	1205	-12210	-135	-9216	1287	-13594	6
1.056667	-24	37	85	-60	-107	-33	13	-15	-21	1	-76	-64	-95	-21	-31	-58	-137	33	-86	-35	-108	-27	-100	-72	-67	-6	-103	-15	-73	-70	-148	-79	-27	2383	-3178	-22298	-51	-13551	7666	-11623	-6	-10284	1419	-12433	-136	-9465	1084	-13108	1
1.057500	-25	36	86	-65	-112	-38	8	-15	-21	2	-76	-65	-101	-21	-29	-60	-103	32	-88	-36	-108	-26	-101	-73	-66	-3	-100	-4	-80	-70	-151	-76	-28	2451	-3148	-22603	-42	-13915	7755	-12410	-22	-10420	1642	-12654	-132	-9686	857	-12665	8
1.058333	-24	41	90	-60	-109	-34	16	-12	-17	6	-86	-63	-96	-16	-30	-58	-99	30	-85	-32	-104	-21	-98	-66	-63	-4	-99	-13	-72	-70	-149	-72	-30	2491	-3126	-22903	-10	-14222	7761	-13232	-18	-10512	1872	-12854	-122	-9893	610	-12275	10
1.059167	-25	42	90	-57	-109	-31	16	-15	-16	9	-73	-61	-96	-14	-27	-58	-97	36	-81	-31	-105	-22	-100	-65	-61	0	-99	-11	-69	-70	-150	-72	-33	2508	-3123	-23198	16	-14474	7692	-14086	-15	-10589	2107	-13045	-109	-10082	349	-11942	17
1.060000	-23	40	92	-55	-107	-32	15	-13	-15	9	-67	-60	-95	-15	-29	-55	-96	37	-81	-31	-104	-21	-100	-69	-62	-16	-99	-12	-73	-69	-147	-72	-39	2490	-3143	-23487	17	-14669	7559	-14973	-36	-10618	2314	-13233	-85	-10257	91	-11668	11
1.060833	-19	40	95	-53	-124	-32	15	-16	-16	10	-69	-57	-91	-12	-26	-55	-97	38	-80	-28	-100	-19	-99	-64	-60	2	-98	-11	-69	-65	-133	-72	-25	2447	-3182	-23753	12	-14811	7366	-15871	-28	-10611	2501	-13412	-77	-10419	-169	-11453	15
1.061667	-23	39	92	-56	-104	-31	13	-11	-16	7	-55	-61	-95	-40	-28	-59	-97	37	-83	-29	-104	-21	-98	-66	-63	1	-96	-13	-74	-68	-148	-74	-50	2367	-3253	-24007	-4	-14897	7130	-16784	-24	-10574	2647	-13594	-90	-10575	-423	-11300	16
1.062500	-24	36	87	-59	-108	-35	13	-16	-19	1	-75	-65	-95	-17	-32	-59	-98	33	-86	-35	-104	-24	-100	-69	-67	-3	-107	-14	-82	-74	-151	-75	-51	2262	-3353	-24228	-17	-14933	6858	-17696	-48	-10507	2754	-13778	-77	-10725	-654	-11203	10
1.063333	-27	35	86	-59	-108	-34	13	-17	-23	4	-73	-65	-95	-18	-32	-61	-101	28	-85	-33	-85	-22	-102	-70	-65	0	-100	-15	-73	-70	-148	-76	-57	2137	-3481	-24422	-34	-14920	6569	-18592	-55	-10412	2797	-13964	-68	-10870	-866	-11156	19
1.064167	-24	37	89	-62	-111	-11	13	-15	-31	2	-73	-68	-96	-16	-31	-59	-99	30	-84	-36	-105	-24	-100	-68	-64	0	-100	-17	-74	-70	-150	-76	-58	2000	-3635	-24581	-42	-14870	6260	-19461	-57	-10293	2831	-14159	-95	-11016	-1054	-11162	37
1.065000	-27	38	88	-61	-110	-39	10	-17	-17	2	-74	-69	-98	-19	-30	-83	-99	30	-88	-36	-105	-29	-104	-70	-65	-3	-102	-17	-75	-70	-149	-77	-64	1836	-3829	-24706	-24	-14785	5947	-20304	-87	-10163	2786	-14359	-111	-11161	-1218	-11251	35
1.065833	-27	40	87	-72	-112	-36	12	-18	-19	0	-77	-67	-98	-18	-32	-62	-98	30	-90	-33	-104	-24	-100	-70	-64	0	-102	-15	-79	-73	-150	-76	-48	1662	-4040	-24786	-3	-14667	5643	-21092	-73	-10019	2692	-14565	-49	-11303	-1362	-11316	33
1.066667	-27	40	88	-59	-110	-35	11	-15	-18	5	-70	-65	-96	-15	-27	-63	-76	35	-86	-30	-110	-24	-104	-70	-63	1	-98	-12	-73	-73	-149	-75	-65	1501	-4283	-24835	1	-14533	5354	-21825	-69	-9876	2544	-14782	10	-11447	-1485	-11447	55
1.067500	-23	42	88	-50	-110	-33	13	-15	-16	5	-70	-66	-94	-15	-29	-59	-99	34	-85	-32	-101	-23	-102	-94	-62	3	-101	-12	-47	-70	-148	-74	-56	1328	-4553	-24846	-14	-14386	5066	-22484	-93	-9739	2347	-15009	12	-11593	-1594	-11618	68
1.068333	-21	39	89	-60	-108	-35	12	-17	-18	19	-72	-50	-95	-14	-27	-61	-97	11	-86	-31	-100	-24	-102	-70	-62	1	-100	-14	-72	-68	-148	-74	-65	1163	-4840	-24822	-45	-14238	4801	-23070	-109	-9615	2076	-15249	11	-11750	-1695	-11815	59
1.069167	-22	11	85	-58	-110	-32	12	-17	-18	6	-74	-65	-97	-17	-31	-62	-99	34	-86	-31	-109	-24	-101	-70	-62	1	-99	-14	-79	-69	-149	-76	-79	1001	-5133	-24767	-90	-14090	4563	-23576	-138	-9512	1809	-15497	38	-11906	-1796	-12039	63
1.070000	-27	42	87	-58	-109	-36	13	-19	-18	2	-73	-64	-100	-14	-30	-60	-100	32	-86	-34	-101	-22	-102	-66	-63	0	-100	-13	-73	-69	-147	-76	-59	862	-5458	-24677	-128	-13953	4334	-23998	-173	-9440	1485	-15760	64	-12073	-1899	-12277	75
1.070833	-27	39	85	-51	-110	-34	11	2	-19	2	-74	-65	-96	-15	-32	-60	-105	32	-88	-32	-104	-25	-103	-70	-63	1	-101	-7	-73	-72	-148	-75	-56	730	-5775	-24566	-139	-13835	4133	-24333	-201	-9400	1137	-16026	57	-12243	-2008	-12528	73
1.071667	-26	42	87	-58	-111	-32	13	-14	-18	2	-74	-66	-88	-14	-30	-60	-97	46	-87	-32	-103	-23	-99	-70	-64	2	-100	-11	-72	-67	-146	-73	-66	620	-6088	-24425	-118	-13733	3939	-24572	-219	-9400	768	-16294	90	-12425	-2137	-12781	74
1.072500	-26	44	87	-57	-105	-29	19	-13	-15	8	-70	-62	-90	-10	-25	-58	-100	37	-86	-29	-101	-18	-98	-68	-58	3	-98	-7	-70	-64	-146	-68	-63	532	-6387	-24273	-91	-13654	3759	-24732	-218	-9445	390	-16568	125	-12620	-2287	-13035	68
1.073333	-25	42	87	-58	-107	-35	15	-14	-16	4	-75	-46	-96	-16	-27	-57	-98	36	-85	-32	-107	-22	-98	-68	-66	1	-100	-17	-73	-68	-147	-73	-62	459	-6674	-24111	-76	-13608	3577	-24810	-204	-9552	0	-16852	145	-12831	-2466	-13286	64
1.074167	-28	38	84	-61	-138	-39	10	-17	-19	2	-74	-68	-98	-15	-29	-61	-100	34	-84	-32	-105	-25	-98	-69	-65	2	-99	-12	-70	-66	-149	-75	-50	411	-6954	-23938	-51	-13584	3403	-24804	-202	-9703	-378	-17131	190	-13053	-2667	-13520	69
1.075000	-25	40	89	-58	-110	-33	13	-16	-18	5	-72	-64	-98	-14	-34	-59	-97	35	-85	-31	-103	-22	-97	-70	-63	1	-100	-15	-75	-68	-148	-75	-36	384	-7165	-23770	-45	-13585	3217	-24724	-179	-9914	-752	-17408	240	-13296	-2900	-13737	72
1.075833	-24	41	84	-52	-113	-34	12	-14	-12	5	-73	-64	-94	-13	-26	-62	-102	37	-86	-31	-108	-24	-100	-67	-63	-1	-100	-12	-74	-82	-144	-86	-42	372	-7354	-23598	-55	-13615	3023	-24576	-159	-10180	-1101	-17681	276	-13558	-3151	-13928	58
1.076667	-28	41	89	-61	-108	-32	13	-14	-17	5	-73	-62	-98	-13	-30	-63	-98	37	-84	-30	-104	-21	-98	-68	-63	0	-100	-13	-73	-69	-149	-76	-41	384	-7508	-23437	-42	-13666	2815	-24360	-168	-10502	-1433	-17956	318	-13839	-3434	-14088	55
1.077500	-27	41	74	-63	-111	-33	15	-16	-18	6	-72	-62	-98	-14	-28	-60	-100	36	-84	-31	-108	-22	-99	-74	-64	-1	-98	-13	-77	-69	-147	-77	-32	413	-7614	-23288	-39	-13739	2592	-24094	-148	-10877	-1729	-18189	356	-14141	-3735	-14214	56
1.078333	-25	38	88	-59	-109	-32	16	-12	-16	5	-72	-62	-97	-12	-26	-59	-99	30	-83	-29	-101	-21	-94	-67	-63	1	-97	-10	-72	-66	-146	-72	-34	450	-7672	-23150	-55	-13834	2350	-23771	-135	-11304	-1985	-18423	361	-14471	-4040	-14300	33
1.079167	-25	38	91	-44	-108	-31	37	-10	-18	6	-73	-62	-94	-14	-25	-57	-100	37	-81	-28	-104	-21	-94	-67	-63	1	-97	-12	-72	-65	-145	-69	-41	502	-7678	-23030	-59	-13939	2093	-23409	-176	-11779	-2208	-18635	312	-14825	-4352	-14347	34
1.080000	-25	41	92	-59	-107	-31	17	-11	-14	8	-69	-62	-93	-13	-25	-59	-100	37	-81	-35	-104	-19	-101	-67	-60	4	-95	-9	-70	-66	-146	-70	-38	560	-7639	-22931	-58	-14062	1809	-23001	-199	-12295	-2385	-18824	249	-15203	-4661	-14359	39
1.080833	-18	20	79	-58	-107	-32	18	-10	-22	7	-70	-62	-93	-13	-24	-57	-94	37	-82	-27	-99	-17	-93	-65	-57	3	-99	-11	-68	-64	-136	-70	-30	619	-7544	-22847	-46	-14200	1509	-22567	-218	-12856	-2514	-18986	224	-15606	-4959	-14330	34
1.081667	-27	41	89	-59	-112	-32	15	-12	-17	6	-73	-65	-97	-17	-28	-60	-98	34	-85	-33	-107	-23	-99	-67	-64	0	-99	-12	-73	-70	-147	-76	-51	672	-7412	-22782	-29	-14349	1189	-22110	-216	-13453	-2600	-19116	239	-16034	-5241	-14267	27
1.082500	-11	37	92	-64	-119	-36	9	-15	-23	2	-76	-70	-102	-22	-31	-60	-102	29	-85	-36	-108	-13	-97	-72	-65	1	-99	-22	-78	-75	-151	-77	-57	728	-7233	-22734	-24	-14501	871	-21620	-193	-14069	-2636	-19211	275	-16482	-5488	-14165	39
1.083333	-28	37	85	-61	-113	-38	9	-14	-24	2	-74	-66	-92	-17	-30	-60	-102	35	-85	-31	-109	-24	-100	-70	-64	0	-99	-14	-74	-70	-150	-78	-61	773	-7012	-22695	-22	-14659	541	-21116	-178	-14687	-2621	-19269	304	-16945	-5692	-14030	20
1.084167	-24	41	90	-56	-109	-22	13	-11	-18	6	-70	-60	-99	-17	-30	-59	-95	36	-82	-29	-103	-21	-97	-68	-63	1	-97	-13	-74	-67	-150	-73	-50	814	-6759	-22669	-16	-14821	230	-20592	-174	-15343	-2562	-19289	339	-17419	-5852	-13874	12
1.085000	-27	40	88	-60	-109	-32	13	-14	-18	5	-74	-62	-92	-13	-28	-58	-99	35	-85	-28	-104	-19	-97	-69	-65	0	-96	-12	-70	-68	-146	-73	-48	833	-6476	-22648	-11	-14991	-77	-20054	-169	-15994	-2453	-19266	355	-17899	-5957	-13703	17
1.085833	-25	42	88	-63	-135	-33	15	-15	-15	8	-70	-63	-94	-14	-29	-58	-101	33	-84	-29	-104	-21	-99	-65	-64	2	-109	-11	-70	-69	-146	-75	-48	842	-6175	-22634	-19	-15168	-358	-19502	-169	-16628	-2299	-19209	347	-18376	-6005	-13519	12
1.086667	-22	43	90	-56	-108	-31	12	-10	-16	6	-72	-61	-97	-14	-28	-55	-97	27	-84	-29	-102	-18	-96	-67	-62	0	-97	-12	-70	-66	-144	-73	-56	839	-5860	-22622	-29	-15346	-607	-18941	-230	-17251	-2115	-19113	278	-18853	-5991	-13340	5
1.087500	-25	41	82	-58	-104	-31	16	-12	-16	5	-68	-63	-94	-15	-27	-57	-101	32	-86	-28	-103	-21	-94	-67	-49	2	-95	-13	-74	-66	-146	-72	-65	815	-5527	-22609	-30	-15535	-810	-18368	-289	-17838	-1885	-18978	233	-19311	-5907	-13167	-8
1.088333	-22	44	89	-57	-109	-32	25	-13	-17	7	-70	-75	-96	-13	-51	-57	-95	35	-83	-31	-102	-21	-97	-67	-63	0	-98	-14	-72	-69	-146	-75	-65	776	-5195	-22590	-21	-15735	-964	-17796	-350	-18377	-1633	-18809	187	-19754	-5764	-13010	-14
1.089167	-25	43	86	-36	-108	-33	15	-14	-15	7	-72	-62	-94	-14	-30	-58	-100	35	-85	-34	-103	-22	-97	-67	-63	1	-100	-14	-72	-70	-145	-75	-70	726	-4864	-22561	-21	-15938	-1061	-17212	-406	-18914	-1351	-18607	151	-20167	-5557	-12884	-14
1.090000	-27	39	85	-59	-111	-33	9	-18	-22	2	-75	-67	-98	-19	-32	-62	-103	36	-88	-35	-124	-26	-105	-76	-67	-4	-102	-16	-77	-77	-153	-78	-82	641	-4537	-22525	-24	-16150	-1090	-16630	-477	-19374	-1055	-18376	98	-20551	-5298	-12793	-25
1.090833	-30	39	84	-62	-116	-41	5	-19	-21	2	-76	-68	-100	-21	-29	-62	-102	29	-88	-35	-108	-27	-103	-69	-66	-3	-100	-16	-76	-75	-149	-77	-83	555	-4214	-22474	-35	-16364	-1047	-16043	-509	-19768	-735	-18118	46	-20886	-4974	-12737	-39
1.091667	-26	42	85	-60	-110	-34	11	-19	-22	4	-52	-63	-100	-15	-29	-62	-100	33	-85	-30	-103	-21	-100	-73	-64	-1	-99	-14	-75	-69	-146	-79	-83	468	-3901	-22386	-38	-16579	-921	-15448	-514	-20092	-410	-17830	-29	-21167	-4606	-12728	-38
1.092500	-36	43	87	-56	-109	-31	17	-15	-14	5	-69	-60	-94	-11	-27	-56	-95	34	-82	-29	-114	-18	-97	-68	-65	-5	-96	-10	-68	-67	-142	-73	-88	344	-3597	-22325	-42	-16798	-725	-14856	-528	-20345	-86	-17522	-90	-21400	-4199	-12764	-35
1.093333	-22	42	86	-56	-107	-31	16	-17	-16	1	-69	-61	-93	-15	-12	-56	-99	35	-84	-30	-101	-19	-96	-69	-64	1	-99	-11	-67	-66	-144	-74	-86	215	-3310	-22232	-47	-17021	-446	-14273	-516	-20518	235	-17193	-161	-21581	-3767	-12862	-33
1.094167	-25	43	89	-82	-107	-31	15	-15	-17	3	-72	-61	-96	-14	-27	-57	-98	36	-84	-32	-103	-22	-97	-70	-63	-3	-102	-11	-74	-68	-145	-74	-88	77	-3031	-22122	-29	-17237	-120	-13691	-473	-20614	539	-16848	-252	-21701	-3316	-13014	-25
1.095000	-24	42	82	-59	-109	-32	13	-11	-18	4	-72	-62	-110	-11	-30	-58	-101	32	-83	-31	-102	-19	-94	-69	-64	-1	-97	-12	-72	-68	-144	-75	-98	-73	-2756	-21998	-19	-17449	285	-13120	-396	-20619	836	-16481	-327	-21761	-2861	-13223	-22
1.095833	-15	46	88	-59	-108	-33	12	-15	-18	6	-72	-64	-94	-15	-27	-57	-97	34	-82	-32	-102	-22	-99	-70	-72	0	-99	-15	-69	-72	-143	-74	-100	-234	-2494	-21856	-26	-17651	748	-12551	-279	-20545	1109	-16102	-393	-21763	-2403	-13485	-21
1.096667	-22	45	87	-60	-111	-34	13	-14	-16	5	-72	-64	-94	-15	8	-56	-97	36	-87	-35	-105	-23	-99	-68	-61	-1	-100	-15	-73	-69	-143	-74	-98	-406	-2228	-21698	-31	-17840	1257	-11996	-194	-20399	1354	-15708	-434	-21706	-1959	-13796	-35
1.097500	-26	41	86	-59	-109	-32	13	-15	-21	1	-73	-65	-100	-17	-28	-58	-100	35	-86	-32	-92	-28	-98	-69	-64	0	-99	-15	-74	-72	-147	-77	-98	-587	-1981	-21532	-31	-18010	1800	-11458	-112	-20171	1573	-15307	-455	-21599	-1533	-14161	-35
1.098333	-25	41	88	-59	-112	-34	10	-10	-22	6	-72	-62	-96	-16	-28	-60	-101	36	-85	-32	-108	-26	-101	-74	-66	-1	-99	-14	-75	-70	-146	-74	-105	-784	-1733	-21353	-39	-18165	2367	-10941	2	-19879	1759	-14899	-446	-21438	-1129	-14566	-32
1.099167	-27	39	86	-60	-113	-35	12	-17	-21	4	-73	-67	-98	-15	-28	-60	-99	34	-86	-31	-104	-21	-97	-69	-66	-3	-99	-11	-68	-70	-145	-75	-107	-985	-1490	-21160	-35	-18288	2951	-10438	93	-19525	1922	-14483	-455	-21239	-756	-15006	-50
1.100000	-25	41	89	-59	-110	-31	16	-16	-19	5	-70	-62	-97	-13	-16	-59	-101	36	-84	-42	-104	-21	-98	-70	-66	-1	-99	-11	-69	-68	-143	-75	-108	-1199	-1250	-20958	-40	-18393	3532	-9964	194	-19128	2047	-14073	-455	-21006	-426	-15478	-53
1.100833	-22	43	96	-70	-108	-30	15	-11	-13	9	-66	-60	-92	-11	-24	-55	-97	36	-83	-27	-101	-17	-96	-67	-62	1	-81	-10	-72	-65	-132	-73	-102	-1427	-1023	-20747	-49	-18474	4103	-9513	332	-18692	2141	-13672	-395	-20747	-126	-15978	-43
1.101667	-25	41	92	-58	-105	-31	16	-14	-18	20	-69	-63	-95	-15	-26	-59	-97	35	-85	-29	-103	-18	-100	-72	-63	-1	-100	-13	-70	-69	-108	-74	-100	-1668	-805	-20534	-66	-18531	4644	-9094	441	-18239	2200	-13292	-351	-20481	136	-16490	-39
1.102500	-24	42	88	-64	-109	-35	11	-17	-18	2	-70	-66	-99	-21	-29	-61	-100	30	-82	-33	-107	-25	-102	-73	-79	-4	-99	-14	-74	-75	-151	-79	-102	-1925	-597	-20314	-85	-18558	5156	-8709	560	-17774	2240	-12924	-318	-20200	357	-17028	-43
1.103333	-29	39	87	-61	-112	-36	11	-15	-17	2	-72	-68	-99	-19	-13	-61	-99	35	-88	-35	-105	-23	-102	-72	-65	-5	-103	-15	-73	-73	-148	-77	-107	-2185	-401	-20083	-80	-18555	5623	-8347	689	-17307	2234	-12582	-282	-19914	550	-17572	-34
1.104167	-30	46	81	-60	-112	-33	13	-17	-19	2	-70	-63	-99	-16	-30	-60	-104	34	-87	-32	-108	-23	-100	-69	-68	-1	-96	-14	-72	-70	-148	-79	-103	-2455	-216	-19850	-101	-18532	6040	-8023	730	-16848	2247	-12270	-276	-19634	709	-18120	-23
1.105000	-24	39	86	-61	-111	-31	13	-15	-21	3	-72	-59	-96	-18	-41	-63	-100	38	-85	-34	-104	-21	-100	-70	-63	0	-99	-13	-72	-70	-151	-80	-99	-2737	-58	-19616	-107	-18482	6400	-7727	739	-16406	2223	-11995	-267	-19366	838	-18678	-24
1.105833	-25	41	87	-61	-112	-34	9	-16	-18	5	-73	-65	-94	-18	-31	-60	-99	36	-88	-33	-104	-23	-102	-70	-62	-1	-102	-14	-74	-68	-149	-76	-99	-3022	79	-19385	-94	-18416	6710	-7473	693	-15999	2194	-11765	-273	-19113	945	-19225	-28
1.106667	-25	42	87	-61	-110	-32	10	-16	-16	5	-95	-66	-96	-1	-32	-63	-99	33	-88	-35	-105	-23	-102	-72	-65	-3	-104	-14	-76	-72	-150	-79	-104	-3320	196	-19157	-86	-18346	6956	-7251	662	-15633	2157	-11581	-287	-18878	1024	-19775	-32
1.107500	-30	36	84	-61	-111	-36	9	-18	-24	0	-74	-66	-101	-18	-34	-64	-104	33	-87	-36	-107	-19	-101	-73	-66	-3	-101	-14	-74	-70	-148	-79	-97	-3607	295	-18926	-75	-18228	7137	-7068	645	-15300	2126	-11441	-396	-18648	1089	-20322	-28
1.108333	-28	38	85	-60	-111	-34	9	-18	-22	18	-74	-64	-98	4	-30	-61	-101	33	-90	-32	-104	-21	-101	-70	-67	0	-100	-14	-73	-70	-148	-79	-95	-3897	368	-18711	-85	-18117	7268	-6915	637	-15015	2096	-11352	-660	-18455	1140	-20864	-27
1.109167	-23	40	81	-60	-110	-35	11	-17	-21	3	-77	-67	-97	-18	-31	-62	-98	35	-91	-32	-105	-21	-101	-72	-64	3	-104	-14	-75	-76	-151	-77	-107	-4182	420	-18501	-83	-17999	7338	-6797	522	-14778	2077	-11314	-682	-18266	1178	-21405	-24
1.110000	-27	39	87	-63	-110	-35	10	-18	-19	5	-75	-66	-97	-16	-36	-74	-100	33	-88	-36	-107	-23	-102	-67	-66	-4	-103	-14	-75	-74	-150	-77	-96	-4453	447	-18306	-50	-17877	7361	-6711	464	-14585	2058	-11322	-604	-18089	1204	-21934	-15
1.110833	-27	40	84	-63	-110	-35	9	-19	-21	3	-77	-68	-102	-21	-31	-63	-102	32	-90	-39	-104	-21	-102	-68	-64	-3	-105	-16	-84	-73	-149	-77	-96	-4710	455	-18123	-21	-17754	7338	-6656	428	-14437	2073	-11380	-639	-17924	1223	-22448	-26
1.111667	-29	39	81	-60	-110	-35	12	-16	-19	3	-72	-66	-96	-15	-31	-59	-99	33	-87	-35	-108	-25	-100	-66	-66	0	-101	-14	-74	-70	-147	-79	-101	-4947	455	-17953	-23	-17640	7274	-6626	372	-14326	2096	-11478	-653	-17761	1234	-22947	-40
1.112500	-23	44	89	-59	-102	-31	16	-14	-17	8	-72	-62	-96	-15	-30	-59	-99	36	-85	-28	-104	-23	-96	-66	-64	0	-97	-10	-72	-68	-146	-76	-96	-5160	442	-17801	-49	-17533	7181	-6623	263	-14253	2122	-11619	-672	-17607	1243	-23437	-38
1.113333	-24	42	87	-58	-108	-33	9	-13	-15	12	-72	-64	-96	-13	-28	-63	-98	35	-85	-31	-102	-24	-98	-68	-62	0	-98	-10	-69	-66	-145	-74	-92	-5353	416	-17668	-62	-17451	7049	-6642	115	-14218	2158	-11798	-695	-17453	1241	-23893	-25
1.114167	-26	43	88	-61	-110	-33	17	-16	-19	5	-74	-64	-97	-13	-29	-60	-99	34	-85	-33	-103	-22	-96	-66	-65	0	-99	-11	-70	-73	-147	-75	-95	-5509	381	-17557	-28	-17389	6902	-6684	7	-14207	2195	-12009	-689	-17300	1231	-24317	-27
1.115000	-25	43	85	-59	-109	-33	13	-17	-21	1	-77	-64	-98	-16	-24	-61	-102	33	-84	-33	-107	-24	-99	-72	-70	-3	-102	-14	-74	-72	-149	-78	-95	-5640	334	-17472	23	-17362	6726	-6749	-43	-14211	2224	-12254	-630	-17145	1213	-24705	-23
1.115833	-33	45	84	-60	-113	-35	11	-19	-18	3	-75	-66	-98	-14	-31	-62	-102	30	-86	-34	-105	-25	-100	-67	-65	-1	-100	-11	-72	-70	-144	-76	-87	-5732	290	-17401	33	-17359	6536	-6818	-85	-14258	2250	-12515	-542	-16989	1192	-25044	-22
1.116667	-23	40	86	-59	-108	-33	12	-16	-23	3	-73	-66	-96	-15	-27	-60	-101	34	-85	-34	-104	-24	-99	-72	-65	0	-102	-16	-75	-72	-147	-76	-83	-5793	241	-17360	63	-17394	6337	-6905	-168	-14312	2256	-12803	-501	-16835	1160	-25337	-27
1.117500	-24	42	89	-61	-107	-32	16	-11	-16	8	-70	-64	-96	-13	-26	-56	-97	37	-81	-40	-105	-21	-94	-67	-63	1	-96	-12	-74	-69	-143	-72	-83	-5819	194	-17323	84	-17473	6126	-7004	-224	-14380	2249	-13097	-455	-16681	1114	-25597	-31
1.118333	-25	43	90	-58	-132	-30	15	17	-17	8	-70	-62	-95	-12	-27	-58	-98	36	-80	-29	-102	-19	-95	-65	-61	2	-97	-11	-74	-68	-144	-75	-78	-5813	146	-17313	73	-17591	5902	-7114	-225	-14467	2212	-13415	-441	-16529	1050	-25766	-28
1.119167	-23	42	90	-56	-111	-31	16	-12	-15	8	-69	-60	-95	-13	-27	-57	-95	37	-80	-30	-103	-21	-96	-68	-61	5	-86	-11	-69	-70	-144	-73	-77	-5782	94	-17320	44	-17755	5671	-7242	-236	-14578	2142	-13745	-431	-16386	967	-25902	-11
1.120000	-23	45	91	-56	-107	-27	18	-12	-12	9	-68	-59	-93	-12	-24	-58	-94	40	-80	-27	-99	-15	-95	-65	-61	3	-97	-7	-68	-66	-144	-72	-73	-5727	45	-17351	19	-17967	5433	-7386	-238	-14713	2042	-14092	-401	-16257	860	-25996	2
1.120833	-21	45	93	-55	-104	-28	17	-11	-12	12	-68	-60	-92	-9	-25	-55	-99	40	-80	-27	-92	-15	-79	-63	-61	4	-96	-7	-70	-66	-143	-67	-65	-5656	-9	-17399	-27	-18220	5187	-7553	-274	-14877	1905	-14448	-338	-16146	722	-26041	2
1.121667	-23	44	93	-57	-105	-26	20	-12	-18	23	-69	-59	-92	-9	-26	-57	-97	38	-82	-28	-101	-17	-97	-65	-62	3	-96	-8	-67	-42	-143	-75	-77	-5571	-59	-17464	-65	-18520	4927	-7745	-341	-15076	1732	-14820	-293	-16057	542	-26061	-3
1.122500	-23	42	89	-58	-112	-32	13	-12	-22	5	-73	-63	-97	-15	-31	-53	-98	34	-109	-32	-107	-21	-101	-69	-68	-4	-103	-13	-76	-69	-147	-78	-70	-5482	-126	-17555	-82	-18857	4663	-7970	-373	-15311	1528	-15203	-265	-15996	338	-26048	0
1.123333	-29	38	85	-62	-109	-33	13	-17	-23	3	-78	-65	-100	-15	-32	-61	-103	30	-87	-33	-107	-22	-99	-68	-69	-5	-102	-14	-76	-72	-143	-95	-68	-5395	-190	-17654	-95	-19226	4399	-8225	-412	-15600	1307	-15610	-234	-15963	93	-26019	-5
1.124167	-31	35	88	-62	-113	-36	11	-21	-25	0	-74	-66	-100	-17	-30	-63	-102	33	-86	-48	-107	-24	-101	-67	-64	-1	-101	-12	-73	-69	-148	-75	-57	-5302	-250	-17763	-117	-19625	4139	-8520	-447	-15932	1069	-16029	-211	-15967	-172	-25969	-8
1.125000	-27	39	88	-62	-110	-44	12	-18	-19	5	-72	-65	-137	-19	-31	-59	-99	34	-88	-36	-104	-23	-100	-70	-63	0	-102	-14	-73	-69	-144	-75	-61	-5230	-318	-17891	-153	-20058	3876	-8868	-465	-16322	825	-16466	-202	-16014	-461	-25915	0
1.125833	-26	41	89	-58	-105	-34	17	-14	-16	3	-73	-63	-94	-15	-29	-59	-102	33	-83	-31	-104	-21	-98	-57	-63	0	-99	-13	-73	-70	-144	-74	-69	-5173	-388	-18021	-154	-20508	3626	-9275	-461	-16763	596	-16926	-177	-16116	-766	-25858	2
1.126667	-25	43	89	-60	-109	-41	15	-14	-19	6	-69	-62	-96	-15	-29	-55	-99	34	-84	-34	-105	-26	-99	-68	-63	0	-98	-13	-73	-92	-148	-75	-61	-5138	-490	-18164	-143	-20982	3393	-9741	-423	-17264	380	-17409	-163	-16269	-1060	-25794	-7
1.127500	-24	41	90	-60	-108	-34	15	-14	-18	5	-70	-64	-98	-18	-18	-42	-99	35	-85	-33	-93	-24	-98	-67	-64	0	-99	-11	-72	-68	-146	-73	-59	-5137	-533	-18303	-109	-21459	3189	-10273	-386	-17827	202	-17911	-139	-16487	-1338	-25725	-11
1.128333	-25	32	91	-59	-107	-41	13	-14	-14	5	-73	-62	-96	-19	-29	-57	-100	34	-87	-34	-104	-24	-99	-69	-64	0	-98	-12	-72	-67	-122	-73	-66	-5155	-608	-18449	-77	-21966	3017	-10878	-340	-18426	80	-18437	-134	-16770	-1580	-25642	-3
1.129167	-22	43	90	-62	-107	-34	15	-14	-17	5	-73	-64	-97	-19	-30	-60	-96	33	-87	-34	-104	-24	-98	-67	-63	-4	-100	-13	-73	-68	-147	-75	-67	-5209	-679	-18583	-58	-22469	2888	-11557	-322	-19085	22	-18981	-121	-17126	-1777	-25547	0
1.130000	-26	41	88	-59	-109	-35	15	-14	-19	-8	-74	-64	-97	-15	-29	-59	-101	32	-86	-36	-104	-24	-101	-70	-66	-6	-102	-14	-74	-69	-147	-77	-68	-5292	-744	-18715	-35	-22976	2798	-12319	-299	-19787	29	-19542	-135	-17546	-1909	-25414	9
1.130833	-27	39	86	-62	-110	-38	12	-16	-19	0	-75	-67	-100	-23	-32	-61	-101	22	-90	-38	-107	-28	-101	-70	-64	-5	-102	-13	-72	-74	-150	-79	-75	-5407	-810	-18834	-21	-23507	2771	-13155	-275	-20514	118	-20110	-149	-18030	-1975	-25247	2
1.131667	-41	37	86	-36	-109	-36	11	-17	-25	0	-77	-67	-94	-23	-30	-63	-103	29	-91	-39	-107	-15	-99	-69	-69	-15	-80	-16	-75	-70	-150	-77	-64	-5547	-857	-18940	0	-24005	2794	-14062	-272	-21263	277	-20660	-145	-18564	-1963	-25023	7
1.132500	-27	39	86	-64	-107	-34	11	-19	-22	2	-75	-67	-97	-18	-27	-59	-99	32	-88	-40	-102	-23	-97	-68	-60	-1	-101	-11	-68	-67	-147	-73	-58	-5710	-894	-19021	9	-24512	2888	-15031	-262	-22002	511	-21189	-154	-19144	-1883	-24726	17
1.133333	-38	42	105	-62	-109	-35	17	-13	-17	3	-73	-68	-95	-17	-29	-62	-99	32	-87	-34	-103	-23	-98	-68	-66	0	-104	-14	-74	-69	-148	-76	-55	-5903	-917	-19087	46	-25017	2997	-16056	-270	-22740	799	-21690	-159	-19760	-1737	-24357	13
1.134167	-25	42	90	-61	-108	-35	16	-13	-14	3	-70	-62	-95	-16	-28	-61	-99	26	-86	-36	-104	-26	-100	-67	-61	0	-99	-11	-72	-70	-147	-74	-45	-6111	-917	-19132	72	-25517	3164	-17115	-313	-23452	1129	-22133	-173	-20383	-1541	-23896	16
1.135000	-24	38	87	-60	-111	-34	20	-12	-17	2	-74	-66	-96	-19	-31	-60	-98	35	-90	-36	-103	-23	-100	-68	-63	-21	-102	-14	-92	-72	-150	-22	-44	-6335	-901	-19159	103	-26000	3365	-18233	-367	-24126	1482	-22511	-150	-21004	-1318	-23343	34
1.135833	-26	38	89	-62	-109	-36	11	-14	-19	4	-74	-65	-96	-21	-27	-41	-102	32	-91	-33	-107	-23	-101	-73	-64	0	-99	-14	-73	-67	-147	-76	-49	-6568	-869	-19161	122	-26498	3580	-19365	-338	-24748	1829	-22796	-119	-21598	-1093	-22688	32
1.136667	-18	42	88	-60	-108	-33	13	-15	-18	3	-74	-66	-96	-23	-30	-62	-102	33	-88	-34	-107	-25	-99	-68	-67	0	-99	-15	-74	-76	-151	-77	-45	-6804	-815	-19144	130	-26948	3808	-20492	-305	-25309	2135	-22974	-131	-22146	-892	-21949	27
1.137500	-23	41	87	-59	-110	-35	13	-15	0	5	-73	-63	-94	-21	-26	-65	-101	30	-86	-33	-103	-22	-98	-70	-65	-1	-99	-14	-70	-67	-147	-77	-40	-7040	-739	-19106	129	-27397	4016	-21606	-302	-25803	2383	-23038	-100	-22639	-750	-21115	40
1.138333	-28	41	88	-60	-105	-34	15	-14	-16	5	-70	-62	-98	-17	-29	-58	-98	36	-85	-31	-102	-8	-97	-67	-60	2	-97	-12	-75	-69	-146	-74	-38	-7273	-644	-19053	119	-27835	4190	-22683	-307	-26220	2532	-22974	-63	-23059	-704	-20224	23
1.139167	-23	41	90	-60	-105	-32	18	-14	-16	4	-73	-62	-88	-16	-23	-58	-97	32	-84	-29	-101	-21	-95	-66	-60	-1	-98	-12	-72	-66	-145	-73	-31	-7491	-531	-18990	124	-28255	4302	-23717	-339	-26567	2540	-22768	-48	-23401	-791	-19298	21
1.140000	-26	38	106	-58	-107	-32	16	-14	-18	8	-72	-63	-93	-17	-26	-61	-102	35	-86	-32	-105	-22	-98	-72	-64	0	-99	-12	-70	-68	-146	-77	-30	-7700	-411	-18921	135	-28662	4328	-24703	-358	-26843	2388	-22439	-52	-23660	-1044	-18364	22
1.140833	-28	42	88	-60	-107	-35	12	-13	-16	5	-73	-57	-94	-17	-28	-59	-73	38	-82	-30	-104	-19	-97	-68	-62	2	-97	-13	-73	-69	-146	-74	-26	-7875	-271	-18841	150	-29054	4257	-25606	-351	-27053	2031	-21976	-26	-23831	-1495	-17454	25
1.141667	-30	42	87	-62	-109	-33	16	-14	-17	6	-69	-62	-94	-16	-30	-59	-98	36	-82	-33	-104	-10	-100	-69	-63	0	-104	-10	-70	-69	-147	-78	-22	-8038	-132	-18763	163	-29422	4056	-26431	-331	-27217	1476	-21390	19	-23928	-2166	-16613	27
1.142500	-28	39	86	-62	-113	-38	29	-15	-16	1	-75	-66	-101	-23	-38	-61	-102	34	-86	-35	-109	-27	-101	-73	-66	-5	-102	-14	-78	-75	-155	-79	-26	-8174	9	-18706	160	-29763	3720	-27156	-314	-27337	688	-20709	-3	-23950	-3078	-15855	37
1.143333	-30	30	85	-63	-114	-41	9	-18	-22	4	-74	-66	-99	-21	-28	-61	-101	34	-86	-36	-117	-25	-103	-75	-65	-18	-102	-14	-76	-74	-149	-77	-23	-8276	146	-18622	141	-30111	3234	-27782	-264	-27428	-328	-19932	-14	-23908	-4217	-15225	51
1.144167	-26	38	87	-64	-115	-36	11	-17	-21	-14	-74	-66	-99	-9	-30	-61	-102	34	-84	-36	-104	-24	-100	-72	-65	-3	-101	-13	-75	-72	-150	-79	-23	-8344	286	-18561	135	-30426	2609	-28301	-185	-27498	-1601	-19102	1	-23816	-5591	-14748	55
1.145000	-27	38	119	-61	-111	-34	11	-16	-21	2	-73	-64	-96	-17	-31	-61	-101	33	-84	-34	-104	-23	-100	-73	-42	-7	-102	-14	-73	-70	-147	-74	-22	-8381	411	-18509	162	-30724	1823	-28715	-169	-27582	-3038	-18249	-13	-23689	-7169	-14426	42
1.145833	-27	40	87	-62	-111	-32	11	-15	-19	5	-73	-66	-96	-16	-28	-60	-107	34	-85	-35	-104	-22	-98	-68	-66	-1	-100	-14	-75	-72	-147	-77	-11	-8381	519	-18477	175	-31011	901	-29027	-162	-27673	-4677	-17411	-46	-23541	-8925	-14279	41
1.146667	-25	41	87	-61	-111	-32	12	-14	-19	7	-73	-62	-97	-15	-28	-58	-102	35	-86	-32	-102	-16	-100	-72	-69	-27	-101	-14	-74	-69	-148	-76	-10	-8345	613	-18452	166	-31282	-147	-29240	-167	-27792	-6449	-16619	-63	-23386	-10814	-14294	55
1.147500	-25	38	84	-61	-83	-32	12	-15	-16	5	-74	-63	-98	-17	-30	-59	-97	29	-88	-33	-101	-21	-99	-69	-64	0	-98	-14	-73	-72	-147	-70	-9	-8275	685	-18435	154	-31537	-1298	-29368	-188	-27944	-8316	-15908	-74	-23227	-12808	-14457	54
1.148333	-26	40	87	-62	-111	-36	11	-15	-16	2	-76	-66	-98	-21	-31	-62	-102	32	-85	-35	-112	-26	-101	-67	-70	-3	-102	-18	-79	-74	-149	-77	1	-8172	744	-18430	124	-31780	-2532	-29411	-211	-28144	-10237	-15323	-88	-23078	-14841	-14750	51
1.149167	-29	36	81	-67	-115	-36	8	-18	-19	2	-77	-72	-98	-22	-32	-62	-100	29	-88	-39	-105	-25	-100	-69	-67	-1	-101	-14	-77	-73	-148	-77	7	-8035	777	-18426	97	-32003	-3831	-29383	-228	-28382	-12155	-14880	-69	-22936	-16852	-15134	58
1.150000	-29	38	86	-62	-101	-35	9	-23	-19	1	-76	-66	-99	-18	-32	-62	-101	30	-88	-35	-107	-26	-102	-72	-64	-1	-108	-16	-74	-74	-152	-76	12	-7862	795	-18426	98	-32211	-5108	-29294	-231	-28663	-14004	-14613	-45	-22821	-18794	-15573	61
1.150833	-25	39	86	-63	-112	-36	9	-15	-18	3	-76	-72	-95	-16	-30	-66	-101	32	-90	-36	-107	-25	-103	-69	-65	-1	-102	-14	-75	-72	-150	-75	7	-7664	788	-18430	121	-32419	-6400	-29164	-228	-28971	-15744	-14533	-40	-22722	-20612	-16033	59
1.151667	-27	40	86	-62	-110	-34	12	-15	-18	3	-74	-64	-99	-18	-30	-60	-99	33	-86	-34	-104	-21	-100	-47	-64	0	-98	-13	-72	-69	-151	-75	4	-7431	773	-18430	132	-32564	-7644	-29007	-231	-29290	-17321	-14658	-48	-22652	-22277	-16472	59
1.152500	-22	43	88	-58	-107	-23	15	-13	-13	1	-72	-60	-93	-16	-27	-55	-96	35	-83	-31	-101	-22	-98	-67	-62	2	-96	-11	-70	-67	-144	-74	15	-7175	745	-18429	123	-32680	-8818	-28837	-249	-29610	-18710	-14982	-76	-22611	-23757	-16865	59
1.153333	-24	44	87	-57	-107	-28	15	-13	-16	4	-69	-61	-94	-15	-28	-58	-98	34	-82	-31	-101	-22	-97	-65	-64	2	-79	-10	-70	-68	-146	-73	5	-6898	701	-18427	114	-32690	-9898	-28677	-256	-29906	-19874	-15510	-112	-22608	-25034	-17175	50
1.154167	-27	41	89	-57	-105	-28	13	-14	-17	7	-67	-60	-94	-14	-26	-53	-99	35	-82	-31	-102	-21	-99	-67	-63	0	-98	-10	-72	-69	-149	-70	11	-6597	652	-18422	109	-32718	-10869	-28537	-254	-30154	-20802	-16218	-94	-22647	-26092	-17385	53
1.155000	-26	41	107	-57	-108	-29	15	-12	-19	3	-73	-61	-92	-14	-24	-59	-99	35	-85	-34	-103	-21	-98	-64	-64	2	-92	-10	-68	-65	-148	-72	15	-6280	602	-18418	97	-32709	-11719	-28440	-271	-30328	-21481	-17076	-66	-22731	-26940	-17473	49
1.155833	-24	44	87	-57	-109	-31	11	-14	-18	4	-75	-61	-95	-17	-39	-60	-99	34	-83	-34	-107	-23	-99	-67	-65	0	-100	-15	-73	-70	-146	-70	20	-5951	553	-18409	85	-32723	-12442	-28393	-284	-30409	-21911	-18063	-44	-22863	-27590	-17429	49
1.156667	-26	42	86	-61	-112	-32	11	-14	-22	3	-74	-63	-99	-19	-29	-63	-101	30	-85	-38	-110	-26	-99	-70	-67	-3	-85	-17	-76	-70	-150	-76	15	-5602	501	-18411	107	-32715	-13035	-28414	-262	-30376	-22143	-19131	-7	-23050	-28072	-17268	50
1.157500	-28	41	84	-61	-112	-32	11	-7	-18	0	-74	-68	-99	-11	-30	-59	-101	29	-84	-33	-108	-23	-99	-69	-65	-3	-99	-14	-66	-70	-149	-76	11	-5240	465	-18406	126	-32723	-13510	-28502	-234	-30210	-22166	-20240	1	-23288	-28410	-16981	54
1.158333	-24	41	88	-61	-107	-32	11	-16	-17	5	-72	-64	-96	-16	-27	-63	-97	35	-96	-31	-109	-21	-100	-69	-62	0	-98	-12	-73	-67	-147	-72	19	-4872	438	-18408	124	-32726	-13878	-28664	-223	-29905	-22038	-21353	2	-23579	-28637	-16591	46
1.159167	-24	43	90	-58	-105	-31	33	-13	-16	8	-73	-61	-97	-13	-26	-59	-97	38	-79	-30	-103	-19	-97	-65	-66	3	-97	-12	-74	-65	-145	-74	10	-4500	417	-18421	122	-32715	-14159	-28893	-205	-29488	-21808	-22427	32	-23925	-28796	-16112	39
1.160000	-26	59	90	-59	-109	-29	16	-12	-16	7	-69	-62	-95	-10	-25	-53	-96	37	-79	-29	-104	-21	-96	-66	-63	4	-98	-9	-69	-64	-142	-72	13	-4115	408	-18444	119	-32716	-14383	-29188	-179	-28870	-21526	-23414	80	-24312	-28916	-15560	45
1.160833	-23	46	91	-56	-104	-28	17	-12	-13	10	-68	-58	-87	-9	-25	-57	-99	39	-79	-28	-99	-18	-93	-64	-60	1	-95	-8	-69	-65	-143	-73	7	-3756	403	-18478	116	-32537	-14587	-29530	-151	-28158	-21250	-24267	114	-24730	-29036	-14961	40
1.161667	-7	44	92	-58	-104	-27	16	-11	-15	8	-69	-60	-95	-13	-24	-57	-103	36	-81	-24	-103	-17	-105	-67	-65	0	-96	-11	-73	-65	-145	-72	0	-3386	414	-18528	120	-32213	-14798	-29917	-116	-27353	-21040	-24961	158	-25176	-29180	-14339	39
1.162500	-29	40	87	-60	-102	-32	15	-13	-22	8	-72	-62	-97	-14	-29	-60	-100	35	-84	-31	-105	-22	-99	-68	-66	0	-99	-12	-74	-69	-148	-70	6	-3022	423	-18590	102	-31769	-15038	-30313	-101	-26471	-20926	-25464	188	-25631	-29358	-13700	42
1.163333	-24	44	89	-58	-112	-32	15	-15	-19	6	-70	-63	-96	-13	-28	-59	-99	39	-81	-39	-103	-21	-92	-66	-64	0	-79	-13	-74	-67	-146	-74	-8	-2668	443	-18657	69	-31142	-15339	-30699	-116	-25545	-20964	-25756	216	-26068	-29582	-13064	30
1.164167	-27	43	88	-59	-110	-29	13	-13	-40	8	-70	-64	-93	-12	-3	-56	-99	36	-83	-33	-107	-22	-96	-66	-66	0	-99	-12	-72	-68	-145	-76	-15	-2326	465	-18747	44	-30391	-15722	-31051	-115	-24598	-21173	-25822	216	-26477	-29878	-12442	19
1.165000	-28	43	88	-60	-114	-32	10	-15	-21	5	-70	-69	-101	-16	-29	-59	-100	35	-83	-36	-107	-45	-99	-69	-66	0	-101	-16	-76	-70	-148	-78	-16	-2005	478	-18830	30	-29493	-16221	-31340	-117	-23680	-21586	-25656	201	-26832	-30222	-11840	-6
1.165833	-26	40	87	-61	-113	-36	9	-14	-18	5	-72	-64	-96	16	-25	-61	-101	35	-82	-31	-105	-23	-97	-70	-65	1	-98	-12	-72	-67	-146	-76	-18	-1698	497	-18925	9	-28444	-16843	-31526	-143	-22802	-22189	-25251	211	-27103	-30605	-11246	-6
1.166667	-28	42	90	-58	-110	-32	10	-14	-21	5	-68	-62	-96	-17	-28	-60	-99	37	-80	-30	-105	-24	-96	-66	-64	0	-97	-10	-75	-68	-147	-75	-17	-1416	504	-19025	-16	-27263	-17583	-31583	-171	-22006	-22984	-24636	222	-27278	-31026	-10671	-11
1.167500	-23	44	92	-62	-107	-28	16	-13	-29	7	-67	-61	-95	-12	-26	-53	-98	38	-82	-28	-102	-22	-96	-67	-63	0	-96	-11	-77	-69	-146	-73	-21	-1155	501	-19133	-12	-25977	-18457	-31480	-186	-21310	-23941	-23808	233	-27336	-31462	-10091	-7
1.168333	-23	44	91	-57	-108	-30	13	-13	-17	6	-68	-61	-94	-14	-29	-58	-98	37	-86	-30	-104	-7	-95	-67	-64	1	-96	-8	-75	-68	-147	-75	-40	-932	487	-19232	19	-24600	-19456	-31181	-171	-20725	-25047	-22795	248	-27260	-31904	-9509	-13
1.169167	-26	41	90	-57	-110	-32	11	-13	-21	2	-73	-61	-98	-16	-25	-58	-104	37	-81	-30	-105	-22	-98	-68	-65	-1	-100	-10	-72	-68	-149	-74	-40	-737	451	-19339	33	-23164	-20562	-30663	-167	-20254	-26263	-21624	262	-27036	-32321	-8913	-13
1.170000	-28	40	88	-59	-109	-31	11	-14	-16	7	-72	-61	-96	-18	-27	-59	-103	35	-84	-31	-103	-23	-99	-67	-73	0	-97	-11	-70	-110	-151	-75	-43	-575	401	-19444	32	-21704	-21770	-29909	-146	-19903	-27529	-20324	257	-26660	-32560	-8293	-15
1.170833	-28	41	90	-59	-111	-36	13	-16	-18	5	-70	-63	-105	-15	-26	-61	-99	36	-80	-33	-107	-23	-99	-67	-64	-1	-102	-15	-73	-70	-147	-76	-50	-446	334	-19539	29	-20248	-23045	-28918	-119	-19669	-28804	-18937	245	-26134	-32638	-7648	-15
1.171667	-25	42	89	-61	-109	-31	15	-13	-15	7	-69	-64	-97	-14	-27	-57	-113	38	-83	-31	-103	-22	-85	-66	-60	1	-98	-11	-72	-67	-146	-72	-35	-351	252	-19641	32	-18846	-24364	-27658	-105	-19529	-30029	-17485	269	-25466	-32690	-6986	-11
1.172500	-24	44	92	-57	-128	-32	16	-11	-16	30	-67	-62	-96	-14	-27	-55	-96	41	-81	-27	-98	-21	-95	-65	-60	2	-95	-9	-72	-68	-148	-70	-45	-296	144	-19738	42	-17531	-25693	-26188	-91	-19477	-31174	-16004	271	-24675	-32694	-6307	-3
1.173333	-24	45	91	-59	-110	-32	13	-15	-19	7	-68	-63	-95	-15	-27	-59	-99	46	-85	-32	-108	-21	-109	-66	-66	0	-98	-12	-74	-69	-150	-74	-52	-279	28	-19839	40	-16349	-27007	-24519	-74	-19497	-32060	-14519	246	-23771	-32712	-5634	-5
1.174167	-27	41	88	-59	-112	-35	13	-16	-21	5	-74	-58	-102	-15	-28	-59	-100	37	-84	-31	-104	-22	-96	-65	-63	0	-98	-12	-74	-69	-148	-76	-40	-293	-105	-19934	50	-15306	-28260	-22676	-49	-19554	-32450	-13057	257	-22785	-32720	-4989	-15
1.175000	-25	40	87	-58	-110	-32	15	-13	-16	5	-68	-64	-95	-13	-24	-57	-96	36	-84	-36	-102	-22	-98	-59	-64	0	-98	-11	-70	-70	-147	-74	-38	-342	-259	-20028	46	-14448	-29445	-20700	-31	-19641	-32602	-11648	253	-21752	-32711	-4384	-15
1.175833	-26	40	90	-58	-108	-33	12	2	-17	5	-41	-61	-93	-17	-28	-60	-100	35	-83	-31	-104	-22	-100	-66	-65	0	-99	-10	-73	-70	-151	-76	-55	-424	-427	-20132	34	-13785	-30517	-18644	-22	-19729	-32685	-10312	224	-20706	-32727	-3865	-13
1.176667	-17	39	86	-57	-113	-32	11	-13	-24	4	-70	-64	-99	-15	-28	-59	-102	33	-84	-35	-95	-23	-97	-68	-67	-3	-101	-13	-75	-70	-149	-75	-65	-535	-609	-20220	13	-13329	-31471	-16575	-39	-19806	-32711	-9074	196	-19669	-32709	-3460	-19
1.177500	-28	41	86	-57	-110	-22	12	-13	-22	6	-70	-64	-97	-14	-26	-59	-102	33	-86	-32	-104	-22	-98	-66	-63	0	-100	-19	-70	-70	-151	-91	-67	-670	-801	-20317	1	-13086	-32176	-14549	-61	-19848	-32727	-7935	166	-18675	-32720	-3139	-24
1.178333	-23	41	88	-56	-109	-33	12	-9	-17	4	-70	-63	-95	-14	-26	-57	-98	37	-84	-32	-107	-22	-98	-66	-63	2	-100	-15	-70	-68	-144	-74	-69	-826	-1003	-20415	-23	-13040	-32492	-12624	-66	-19851	-32728	-6923	144	-17765	-32700	-2977	-17
1.179167	-23	41	86	-58	-102	-30	15	-10	-16	6	-69	-70	-96	-14	-25	-55	-100	37	-82	-33	-103	-21	-94	-67	-61	1	-97	-12	-70	-69	-147	-74	-82	-1006	-1214	-20505	-53	-13187	-32615	-10860	-78	-19802	-32730	-6042	140	-16921	-32718	-2967	-18
1.180000	-23	39	94	-56	-108	-30	12	-8	-16	8	-65	-63	-95	-15	-24	-56	-98	39	-81	-27	-103	-22	-96	-53	-60	5	-98	-11	-74	-69	-149	-73	-92	-1199	-1419	-20611	-88	-13507	-32685	-9309	-133	-19696	-32747	-5315	130	-16203	-32703	-3100	-23
1.180833	-23	44	90	-59	-108	-32	12	-9	-17	15	-68	-63	-112	-11	-24	-53	-96	37	-83	-29	-107	-21	-98	-65	-60	2	-95	-10	-69	-67	-143	-70	-100	-1409	-1636	-20702	-124	-13975	-32706	-8030	-188	-19535	-32729	-4743	110	-15604	-32711	-3370	-28
1.181667	-27	44	87	-57	-108	-31	12	-13	-19	6	-70	-66	-99	-15	-32	-60	-101	34	-85	-17	-116	-23	-101	-69	-65	-1	-101	-15	-72	-72	-152	-78	-121	-1633	-1858	-20819	-124	-14564	-32725	-7076	-180	-19318	-32749	-4342	44	-15143	-32673	-3759	-22
1.182500	-29	22	81	-64	-114	-39	-4	-24	-23	2	-75	-73	-102	-18	-31	-60	-101	30	-90	-36	-107	-25	-104	-73	-67	-4	-102	-16	-73	-74	-148	-78	-133	-1862	-2081	-20923	-139	-15223	-32743	-6420	-137	-19054	-32729	-4111	1	-14794	-32534	-4228	-13
1.183333	-31	39	86	-62	-111	-34	9	-15	-22	2	-73	-68	-96	-18	-30	-62	-103	32	-86	-34	-108	-26	-116	-70	-65	-1	-101	-15	-75	-72	-152	-79	-134	-2092	-2284	-21028	-129	-15933	-32727	-6120	-85	-18734	-32743	-4046	-21	-14553	-32387	-4751	-36
1.184167	-26	43	89	-59	-109	-38	8	-33	-16	7	-73	-66	-75	-16	-27	-58	-102	35	-84	-30	-105	-23	-100	-70	-65	-1	-101	-14	-73	-68	-148	-79	-125	-2317	-2489	-21136	-135	-16655	-32743	-6167	-77	-18371	-32651	-4154	-56	-14411	-32214	-5288	-17
1.185000	-49	41	85	-60	-111	-33	11	-14	-22	5	-74	-65	-98	-17	-28	-58	-100	29	-87	-33	-105	-22	-108	-76	-65	-4	-102	-14	-70	-69	-147	-76	-124	-2550	-2691	-21240	-145	-17359	-32686	-6563	-100	-17973	-32408	-4418	-81	-14343	-32057	-5805	-12
1.185833	-28	44	88	-58	-116	-33	11	-17	-21	10	-77	-65	-97	-17	-28	-59	-98	35	-85	-32	-103	-21	-100	-70	-64	-1	-99	-15	-72	-68	-144	-76	-117	-2768	-2877	-21339	-161	-18016	-32374	-7275	-103	-17546	-32121	-4827	-83	-14334	-31900	-6271	-13
1.186667	-26	42	88	-59	-112	-33	12	-14	-18	6	-72	-66	-97	-15	-29	-56	-98	35	-83	-34	-104	-23	-101	-53	-67	0	-98	-14	-73	-69	-147	-74	-102	-2985	-3059	-21439	-150	-18596	-31873	-8267	-110	-17097	-31816	-5352	-90	-14345	-31747	-6646	-9
1.187500	-26	45	89	-58	-108	-34	13	-14	-16	6	-73	-66	-97	-17	-29	-58	-100	36	-85	-29	-103	-22	-101	-69	-63	0	-99	-14	-74	-66	-147	-65	-98	-3191	-3229	-21537	-138	-19064	-31262	-9494	-119	-16631	-31516	-5973	-104	-14366	-31598	-6914	-13
1.188333	-22	42	88	-60	-108	-34	11	-15	-17	8	-73	-64	-91	-17	-29	-58	-98	33	-64	-29	-107	-24	-100	-67	-63	-1	-99	-14	-69	-69	-144	-73	-93	-3381	-3389	-21633	-141	-19416	-30582	-10897	-118	-16162	-31216	-6657	-88	-14360	-31449	-7051	-22
1.189167	-24	39	88	-57	-107	-33	32	-13	-16	2	-77	-61	-95	-17	-33	-57	-98	35	-86	-32	-105	-24	-101	-70	-62	-4	-100	-14	-74	-72	-149	-78	-84	-3557	-3536	-21724	-144	-19629	-29854	-12422	-95	-15679	-30901	-7370	-103	-14320	-31315	-7058	-14
1.190000	-30	41	87	-60	-109	-39	10	-18	-22	3	-76	-67	-99	-23	-33	-61	-101	30	-88	-32	-110	-25	-104	-74	-68	-29	-103	-16	-75	-73	-154	-79	-73	-3714	-3676	-21813	-158	-19700	-29075	-14018	-63	-15200	-30551	-8076	-113	-14224	-31177	-6935	5
1.190833	-29	37	84	-66	-115	-39	7	-22	-13	9	-79	-69	-96	-25	-36	-61	-105	27	-95	-34	-109	-24	-102	-72	-66	-7	-101	-15	-73	-69	-156	-74	-67	-3851	-3796	-21895	-154	-19623	-28264	-15598	-38	-14722	-30150	-8734	-96	-14058	-31039	-6701	0
1.191667	-29	39	87	-62	-109	-35	11	-21	-21	0	-78	-66	-96	-26	-34	-56	-100	30	-90	-35	-107	-26	-101	-69	-67	-7	-100	-13	-72	-69	-148	-74	-52	-3953	-3906	-21971	-143	-19402	-27435	-17130	-40	-14256	-29688	-9320	-93	-13826	-30894	-6374	0
1.192500	-23	43	79	-60	-105	-32	13	-15	-14	5	-73	-61	-95	-19	-32	-58	-96	33	-85	-30	-102	-22	-98	-64	-63	-3	-99	-12	-67	-67	-129	-73	-55	-4025	-4010	-22046	-143	-19052	-26595	-18503	-18	-13804	-29153	-9797	-114	-13532	-30743	-5991	-11
1.193333	-24	40	88	-55	-111	-33	17	-15	-17	5	-74	-63	-94	-17	-30	-60	-99	35	-85	-32	-101	-21	-100	-67	-63	0	-98	-13	-70	-70	-145	-72	-57	-4092	-4113	-22119	-139	-18595	-25753	-19722	4	-13382	-28548	-10162	-103	-13188	-30574	-5587	-22
1.194167	-23	41	88	-58	-109	-31	18	-16	-14	5	-72	-113	-96	-17	-31	-58	-98	35	-84	-35	-105	-23	-98	-69	-64	0	-101	-10	-72	-72	-152	-74	-45	-4115	-4211	-22187	-119	-18036	-24920	-20726	8	-12991	-27861	-10387	-70	-12808	-30376	-5211	-21
1.195000	-23	40	86	-58	-110	-32	18	-13	-17	2	-72	-63	-95	-19	-31	-58	-97	75	-82	-27	-101	-21	-100	-67	-63	0	-99	-11	-74	-70	-147	-75	-42	-4105	-4307	-22250	-100	-17403	-24087	-21491	27	-12636	-27105	-10471	-63	-12417	-30146	-4903	-14
1.195833	-24	41	85	-59	-118	-30	15	-15	-19	6	-99	-64	-94	-17	-30	-58	-98	35	-86	-34	-103	-22	-100	-69	-63	-1	-99	-10	-73	-68	-145	-74	-40	-4065	-4414	-22289	-117	-16714	-23268	-21987	44	-12337	-26298	-10417	-45	-12031	-29854	-4691	10
1.196667	-23	40	86	-58	-110	-33	15	-14	-18	2	-70	-64	-97	-15	-31	-59	-98	34	-84	-19	-103	-22	-99	-70	-63	0	-101	-11	-72	-69	-148	-77	-35	-3989	-4527	-22373	-121	-16001	-22473	-22204	63	-12098	-25459	-10241	-12	-11685	-29508	-4621	-3
1.197500	-26	29	89	-59	-109	-39	17	-15	-17	3	-70	-64	-95	-17	-33	-58	-100	35	-84	-31	-103	-24	-102	-73	-65	0	-97	-10	-74	-72	-147	-60	-32	-3881	-4652	-22432	-121	-15300	-21702	-22148	66	-11918	-24609	-9967	-19	-11394	-29077	-4714	-8
1.198333	-25	39	86	-60	-109	-33	18	-13	-17	3	-69	-66	-97	-15	-35	-60	-101	34	-90	-31	-94	-24	-99	-70	-64	-4	-101	-12	-74	-69	-149	-78	-31	-3748	-4796	-22494	-142	-14635	-20967	-21835	76	-11821	-23771	-9630	-34	-11191	-28568	-4994	4
1.199167	-24	39	86	-62	-111	-36	11	-16	-19	1	-73	-96	-95	-17	-30	-59	-97	35	-83	-33	-101	-22	-97	-70	-62	0	-99	-13	-70	-68	-146	-75	-10	-3575	-4949	-22563	-137	-14023	-20259	-21292	64	-11799	-22957	-9235	-42	-11090	-27969	-5456	10
1.200000	-27	38	87	-56	-105	-31	16	-10	-14	6	-69	-62	-96	-15	-26	-56	-99	35	-82	-29	-93	-21	-98	-66	-48	2	-95	-11	-70	-68	-144	-74	-16	-3384	-5146	-22605	-138	-13503	-19589	-20551	72	-11861	-22196	-8852	-45	-11110	-27279	-6097	1
1.200833	-21	44	91	-56	-109	-25	18	-9	-13	0	-68	-61	-95	-8	-22	-53	-97	37	-79	-30	-102	-18	-97	-63	-63	5	-96	-10	-67	-65	-142	-69	-28	-3169	-5356	-22660	-136	-13094	-18951	-19659	86	-12014	-21504	-8517	-65	-11262	-26500	-6916	-7
1.201667	-24	42	87	-58	-105	-31	15	-11	-16	5	-69	-62	-92	-14	-27	-55	-98	40	-83	-31	-109	-23	-97	-67	-64	3	-99	-10	-70	-67	-147	-75	-40	-2941	-5610	-22712	-145	-12829	-18355	-18669	63	-12256	-20896	-8272	-66	-11553	-25640	-7881	-24
1.202500	-25	39	87	-59	-110	-35	13	-13	-18	5	-70	-67	-100	-16	-29	-58	-100	36	-86	-32	-105	-23	-100	-68	-66	2	-99	-15	-77	-72	-151	-75	-44	-2704	-5897	-22766	-130	-12707	-17789	-17632	46	-12573	-20368	-8147	-97	-11976	-24698	-8969	-35
1.203333	-24	39	87	-61	-111	-35	12	-14	-19	6	-70	-63	-96	-16	-28	-58	-101	35	-86	-32	-109	-22	-101	-69	-64	2	-98	-11	-73	-67	-147	-76	-34	-2459	-6211	-22816	-96	-12750	-17255	-16596	44	-12964	-19922	-8175	-165	-12520	-23692	-10151	-50
1.204167	-25	42	89	-57	-109	-35	10	-14	-17	8	-70	-65	-98	-14	-29	-58	-98	38	-84	-32	-105	-23	-99	-65	-63	3	-98	-10	-74	-66	-147	-78	-39	-2212	-6560	-22866	-57	-12960	-16745	-15601	45	-13429	-19548	-8382	-158	-13173	-22645	-11331	-45
1.205000	-22	41	88	-57	-107	-33	13	-15	-16	5	-69	-62	-95	-14	-27	-58	-73	38	-82	-30	-88	-22	-99	-66	-66	1	-99	-9	-73	-66	-145	-73	-50	-1976	-6948	-22911	-59	-13344	-16256	-14699	35	-13949	-19246	-8774	-119	-13916	-21579	-12523	-3
1.205833	-27	41	90	-57	-101	-30	15	-10	-16	6	-61	-62	-93	-13	-26	-60	-99	36	-85	-29	-104	-21	-100	-65	-61	4	-96	-10	-72	-52	-146	-74	-58	-1797	-7372	-22955	-76	-13901	-15787	-13930	41	-14524	-18987	-9363	-92	-14724	-20516	-13677	45
1.206667	-24	41	88	-59	-111	-32	12	-14	-18	4	-70	-66	-93	-14	-23	-42	-99	39	-85	-31	-105	-21	-98	-67	-65	0	-99	-11	-74	-69	-147	-75	-70	-1550	-7826	-22996	-77	-14612	-15329	-13330	29	-15130	-18757	-10146	-45	-15565	-19481	-14754	64
1.207500	-26	41	86	-62	-110	-40	12	-16	-21	5	-73	-64	-98	-13	-30	-60	-100	36	-85	-33	-105	-19	-100	-65	-53	1	-98	-11	-72	-67	-131	-73	-74	-1367	-8312	-23033	-77	-15459	-14870	-12917	32	-15759	-18527	-11046	-36	-16418	-18497	-15714	56
1.208333	-25	44	87	-56	-110	-33	16	-12	-16	5	-72	-64	-101	-14	-24	-58	-99	37	-83	-38	-104	-18	-97	-64	-64	3	-98	-15	-73	-69	-148	-73	-83	-1214	-8825	-23062	-94	-16422	-14418	-12710	47	-16405	-18285	-12101	-97	-17255	-17589	-16539	37
1.209167	-27	41	87	-58	-111	-33	10	-13	8	8	-74	-65	-97	-15	-28	-59	-99	37	-84	-32	-111	-22	-99	-66	-68	0	-99	-13	-72	-66	-144	-75	-94	-1094	-9359	-23083	-129	-17476	-13963	-12705	39	-17046	-18002	-13245	-146	-18041	-16784	-17206	44
1.210000	-28	42	90	-58	-110	-31	12	-12	-19	7	-75	-66	-97	-16	-28	-62	-98	37	-84	-32	-107	-26	-100	-67	-63	19	-100	-14	-75	-68	-150	-76	-109	-1013	-9910	-23100	-149	-18588	-13493	-12900	23	-17686	-17664	-14437	-205	-18753	-16094	-17712	52
1.210833	-28	40	87	-61	-114	-35	9	-15	-19	-19	-78	-63	-96	-15	-27	-59	-104	33	-86	-31	-107	-21	-100	-69	-69	0	-99	-14	-73	-69	-147	-73	-133	-966	-10473	-23107	-163	-19746	-13010	-13290	0	-18306	-17251	-15635	-227	-19382	-15534	-18047	32
1.211667	-28	42	88	-58	-112	-32	10	-14	-17	5	-73	-60	-96	-14	-26	-60	-99	33	-84	-29	-107	-19	-98	-64	-64	2	-98	-11	-73	-66	-145	-73	-151	-958	-11044	-23100	-152	-20903	-12509	-13836	5	-18898	-16759	-16791	-162	-19902	-15101	-18221	8
1.212500	-22	44	87	-55	-107	-28	16	-13	-18	4	-74	-62	-92	-12	-25	-57	-97	38	-83	-29	-102	-15	-97	-65	-63	2	-92	-12	-70	-65	-143	-69	-163	-987	-11619	-23083	-118	-22031	-11993	-14517	16	-19463	-16187	-17870	-113	-20311	-14803	-18251	24
1.213333	-24	43	90	-59	-107	-30	17	-10	-13	9	-69	-63	-95	-12	-39	-57	-96	39	-85	-32	-103	-16	-94	-65	-65	3	-96	-11	-72	-66	-144	-72	-174	-1056	-12183	-23056	-109	-23101	-11472	-15281	0	-19997	-15530	-18828	-156	-20615	-14639	-18159	20
1.214167	-24	42	90	-56	-109	-42	15	-13	-19	6	-67	-65	-97	-12	-25	-58	-97	37	-82	-30	-101	-17	-95	-67	-61	1	-96	-30	-70	-69	-145	-72	-168	-1163	-12732	-23006	-77	-24085	-10945	-16148	-27	-20501	-14798	-19632	-214	-20810	-14590	-17961	0
1.215000	-26	42	89	-58	-108	-31	13	-14	-16	4	-74	-63	-96	-12	-33	-58	-102	34	-84	6	-108	-22	-100	-67	-69	1	-97	-14	-75	-72	-147	-74	-201	-1300	-13256	-22938	-38	-24964	-10416	-17026	-34	-20975	-14010	-20263	-241	-20907	-14643	-17690	-8
1.215833	-28	33	86	-59	-114	-35	2	-21	-23	6	-74	-66	-103	-18	-33	-59	-102	34	-84	-32	-108	-21	-97	-68	-67	0	-98	-15	-77	-56	-146	-76	-203	-1469	-13742	-22850	-13	-25708	-9879	-17890	-38	-21408	-13177	-20698	-220	-20920	-14765	-17371	-15
1.216667	-25	41	86	-57	-110	-33	9	-16	-21	2	-74	-64	-98	-11	-30	-59	-98	33	-84	-34	-127	-24	-100	-70	-66	1	-100	-12	-73	-68	-146	-75	-199	-1662	-14200	-22734	-32	-26313	-9361	-18701	-27	-21816	-12322	-20937	-238	-20866	-14936	-17027	-22
1.217500	-23	40	90	-55	-105	-32	15	-13	-17	6	-70	-60	-93	-12	-28	-59	-98	39	-81	-29	-103	-18	-85	-65	-61	2	-96	-11	-72	-68	-147	-72	-206	-1874	-14600	-22595	-23	-26766	-8845	-19432	-17	-22191	-11474	-20987	-228	-20769	-15129	-16679	-22
1.218333	-26	43	90	-57	-109	-30	15	-13	-19	7	-70	-63	-92	-11	-27	-59	-100	37	-84	-30	-103	-18	-94	-67	-65	0	-97	-10	-74	-69	-147	-70	-208	-2100	-14949	-22438	-12	-27066	-8353	-20053	-22	-22539	-10646	-20855	-211	-20649	-15313	-16377	3
1.219167	-28	42	90	-55	-112	-30	15	-14	-19	5	-69	-59	-93	-8	-27	-60	-101	37	-83	-28	-103	-17	-94	-66	-63	4	-97	-10	-48	-69	-145	-73	-212	-2327	-15231	-22253	2	-27221	-7894	-20548	-13	-22858	-9851	-20563	-185	-20535	-15472	-16111	21
1.220000	-21	44	92	-53	-104	-31	17	-13	-17	3	-70	-60	-94	-12	-25	-56	-95	37	-81	-24	-101	-17	-93	-63	-61	-4	-97	-11	-70	-68	-144	-69	-214	-2550	-15445	-22068	27	-27236	-7453	-20897	-7	-23154	-9121	-20144	-220	-20435	-15567	-15907	23
1.220833	-21	42	95	-53	-103	-29	16	-11	-12	7	-73	-60	-91	-11	-24	-53	-97	38	-81	-29	-100	-16	-92	-66	-59	4	-98	-8	-68	-65	-143	-74	-216	-2765	-15585	-21870	36	-27132	-7041	-21095	-8	-23412	-8464	-19614	-208	-20374	-15583	-15775	25
1.221667	-22	46	93	-57	-104	-31	13	-13	-13	5	-69	-62	-109	-13	-28	-56	-95	37	-83	-30	-100	-21	-96	-68	-63	1	-98	-13	-73	-73	-145	-72	-210	-2956	-15650	-21673	37	-26931	-6665	-21139	-24	-23648	-7901	-19024	-166	-20370	-15509	-15717	15
1.222500	-27	66	88	-63	-113	-39	12	-19	-19	0	-75	-64	-97	-17	-31	-59	-100	32	-87	-35	-110	-25	-88	-73	-66	0	-100	-17	-77	-64	-150	-76	-213	-3114	-15640	-21475	37	-26656	-6321	-21033	-21	-23849	-7425	-18389	-195	-20423	-15319	-15729	15
1.223333	-27	39	86	-60	-111	-39	12	-19	-19	1	-72	-66	-102	-19	-33	-60	-101	30	-88	-39	-108	-24	-100	-73	-66	-5	-104	-19	-76	-77	-150	-80	-207	-3228	-15549	-21295	39	-26313	-5995	-20785	-19	-24009	-7043	-17745	-208	-20540	-15020	-15807	23
1.224167	-27	38	81	-62	-113	-39	21	-11	-22	0	-76	-65	-99	-19	-34	-63	-100	34	-88	-38	-105	-25	-100	-74	-66	-4	-105	-15	-75	-68	-147	-77	-200	-3283	-15375	-21129	27	-25946	-5692	-20409	8	-24125	-6739	-17118	-163	-20714	-14602	-15941	23
1.225000	-31	38	87	-59	-108	-33	11	-18	-17	0	-73	-65	-95	-18	1	-33	-99	30	-88	-33	-115	-24	-101	-72	-64	-1	-102	-14	-76	-73	-151	-75	-193	-3285	-15130	-20996	-7	-25570	-5406	-19927	17	-24194	-6518	-16531	-122	-20948	-14088	-16119	10
1.225833	-27	42	73	-59	-108	-33	12	-24	-21	4	-73	-61	-98	-17	-29	-59	-99	33	-84	-30	-105	-23	-100	-72	-67	-3	-102	-13	-72	-72	-149	-76	-193	-3216	-14813	-20904	-39	-25205	-5129	-19359	-3	-24214	-6368	-16011	-126	-21232	-13480	-16331	17
1.226667	-30	39	85	-57	-109	-31	12	-14	-18	4	-72	-63	-97	-15	-30	-58	-101	34	-85	-31	-103	-22	-98	-72	-63	2	-98	-11	-70	-68	-145	-77	-184	-3077	-14430	-20856	-30	-24858	-4861	-18736	4	-24179	-6287	-15560	-117	-21543	-12802	-16558	20
1.227500	-26	43	87	-58	-107	-30	15	-13	-19	4	-73	-64	-96	-15	-29	-57	-99	35	-84	-33	-107	-21	-98	-87	-65	0	-101	-14	-75	-66	-145	-76	-166	-2859	-13985	-20857	6	-24555	-4582	-18068	18	-24094	-6205	-15189	-111	-21872	-12060	-16793	12
1.228333	-26	40	90	-59	-111	-31	16	-14	-16	5	-69	-61	-97	-16	-30	-57	-97	37	-84	-31	-105	-24	-98	-69	-64	0	-99	-10	-74	-68	-146	-76	-161	-2567	-13494	-20905	18	-24298	-4305	-17388	10	-23956	-6159	-14899	-139	-22207	-11288	-17021	19
1.229167	-28	39	88	-57	-107	-31	15	-16	-44	4	-73	-64	-98	-18	-31	-59	-98	33	-87	-32	-102	-21	-98	-69	-63	-5	-99	-12	-76	-69	-150	-76	-164	-2199	-12963	-21025	35	-24081	-4010	-16714	-31	-23765	-6123	-14689	-170	-22520	-10513	-17227	50
1.230000	-25	41	88	-59	-108	-33	13	-17	-18	2	-70	-63	-94	-16	-29	-62	-98	36	-80	-33	-104	-24	-104	-73	-65	-1	-101	-12	-74	-70	-148	-77	-153	-1754	-12391	-21188	46	-23910	-3702	-16054	-50	-23526	-6073	-14551	-193	-22796	-9750	-17397	118
1.230833	-7	42	87	-59	-112	-35	15	-18	-19	3	-68	-64	-101	-19	-32	-62	-101	35	-84	-35	-104	-24	-101	-70	-66	-1	-99	-17	-76	-68	-149	-80	-145	-1247	-11799	-21403	58	-23766	-3373	-15429	-17	-23240	-6001	-14475	-179	-23008	-9027	-17530	148
1.231667	-26	37	87	-60	-111	-34	11	-18	-19	0	-73	-66	-104	-17	-30	-61	-111	33	-88	-33	-108	-23	-100	-73	-70	-4	-101	-14	-74	-68	-147	-80	-135	-676	-11180	-21666	47	-23650	-3036	-14856	-8	-22914	-5895	-14446	-207	-23154	-8366	-17619	110
1.232500	-29	30	87	-60	-109	-34	9	-15	-18	4	-72	-65	-98	-17	-29	-59	-102	34	-87	-32	-105	-5	-97	-66	-63	5	-96	-7	-69	-65	-145	-76	-119	-46	-10555	-21968	13	-23537	-2658	-14330	-31	-22544	-5745	-14454	-236	-23211	-7763	-17662	113
1.233333	-25	43	87	-57	-108	-31	16	-14	-18	15	-70	-61	-95	-17	-24	-58	-100	42	-83	-31	-105	-19	-97	-66	-62	0	-100	-11	-70	-64	-146	-77	-125	620	-9930	-22297	-9	-23431	-2273	-13876	-53	-22144	-5553	-14493	-245	-23176	-7252	-17663	109
1.234167	-26	47	90	-53	-105	-69	13	-15	-17	8	-68	-58	-93	-12	-27	-57	-96	37	-83	-29	-103	-19	-97	-64	-63	3	-97	-9	-72	-68	-146	-73	-122	1314	-9309	-22649	-21	-23311	-1879	-13483	-79	-21730	-5309	-14538	-284	-23041	-6827	-17623	97
1.235000	-24	45	86	-60	-108	-29	15	-16	-14	5	-70	-66	-94	-15	-23	-57	-94	37	-83	-40	-102	-21	-97	-66	-62	1	-98	-13	-74	-67	-144	-74	-103	2021	-8698	-23008	2	-23176	-1479	-13153	-143	-21288	-5022	-14593	-317	-22800	-6490	-17548	91
1.235833	-33	43	88	-60	-107	-31	15	-14	-16	5	-70	-64	-94	-14	-25	-61	-99	37	-84	-31	-102	-23	-99	-68	-66	-11	-100	-10	-70	-66	-148	-73	-105	2732	-8103	-23371	10	-22976	-1080	-12888	-146	-20834	-4693	-14641	-322	-22468	-6235	-17441	76
1.236667	-22	43	86	-61	-109	-31	16	-13	-17	6	-52	-62	-94	-16	-27	-59	-95	47	-85	-31	-100	-21	-97	-67	-65	0	-99	-12	-72	-68	-146	-73	-103	3436	-7523	-23737	-6	-22742	-678	-12685	-155	-20347	-4329	-14682	-337	-22035	-6056	-17321	67
1.237500	-30	27	88	-58	-107	-30	16	-18	-15	7	-69	-62	-93	-13	-24	-59	-96	37	-80	-31	-102	-19	-99	-72	-65	3	-96	-13	-69	-67	-147	-76	-94	4123	-6964	-24050	1	-22455	-297	-12535	-156	-19893	-3937	-14713	-346	-21515	-5933	-17182	74
1.238333	-24	45	88	-55	-105	-29	15	-12	-15	9	-65	-60	-95	-15	-19	-58	-96	38	-80	-30	-104	-17	-95	-67	-62	4	-97	-12	-70	-68	-145	-75	-91	4771	-6433	-24354	4	-22110	72	-12433	-149	-19416	-3522	-14731	-350	-20909	-5857	-17032	78
1.239167	-23	44	88	-57	-105	-27	15	-12	-18	7	-68	-64	-93	-13	-26	-55	-97	37	-82	-35	-101	-18	-95	-68	-63	-1	-97	-12	-73	-67	-145	-75	-90	5381	-5931	-24619	0	-21718	419	-12379	-143	-18934	-3095	-14735	-362	-20245	-5806	-16888	57
1.240000	-25	43	86	-57	-108	-33	13	-12	-18	8	-70	-64	-95	-16	-25	-57	-98	43	-93	-30	-103	-23	-94	-66	-63	2	-98	-14	-73	-70	-146	-74	-91	5931	-5460	-24845	-6	-21278	742	-12367	-145	-18447	-2669	-14734	-366	-19544	-5768	-16757	26
1.240833	-24	46	88	-61	-109	-31	33	-14	-22	5	-73	-65	-93	-13	-25	-57	-97	37	-82	-32	-103	-17	-94	-66	-63	3	-99	-13	-67	-67	-143	-73	-76	6439	-5014	-25022	-18	-20785	1046	-12387	-166	-17962	-2246	-14723	-361	-18797	-5720	-16639	40
1.241667	-27	41	84	-57	-108	-30	13	-14	-21	9	-70	-64	-93	-13	-27	-58	-99	35	-86	-35	-103	-21	-97	-69	-63	0	-101	-15	-68	-72	-148	-77	-108	6877	-4602	-25158	-31	-20266	1320	-12441	-196	-17482	-1836	-14707	-370	-18047	-5655	-16545	57
1.242500	-31	40	85	-59	-111	-33	9	-18	-21	6	-74	-68	-98	-17	-31	-60	-101	35	-85	-35	-104	-24	-92	-73	-65	-1	-102	-16	-77	-76	-151	-77	-55	7264	-4223	-25248	-28	-19715	1570	-12525	-196	-17003	-1450	-14695	-367	-17297	-5550	-16466	36
1.243333	-30	39	85	-62	-115	-36	10	-16	-18	5	-74	-61	-96	-18	-31	-61	-101	49	-85	-33	-108	-25	-101	-70	-65	-1	-101	-15	-74	-74	-150	-78	-56	7590	-3868	-25292	-24	-19152	1803	-12624	-152	-16529	-1087	-14676	-353	-16556	-5388	-16418	22
1.244167	-28	38	85	-60	-109	-33	-30	-18	-21	7	-73	-64	-99	-19	-33	-63	-99	34	-86	-34	-107	-22	-100	-72	-70	-1	-101	-5	-74	-75	-150	-79	-56	7864	-3550	-25296	-6	-18588	2024	-12745	-121	-16046	-749	-14662	-343	-15849	-5179	-16386	41
1.245000	-27	41	87	-59	-112	-35	10	-16	-18	7	-73	-93	-97	-16	-30	-63	-110	33	-84	-33	-104	-24	-103	-70	-63	0	-101	-14	-70	-72	-149	-77	-55	8080	-3265	-25258	-5	-18023	2235	-12884	-112	-15576	-443	-14651	-348	-15181	-4908	-16377	26
1.245833	-25	41	87	-61	-109	-34	12	-13	-19	7	-70	-64	-96	-17	-31	-62	-101	34	-84	-32	-103	-23	-98	-70	-65	1	-101	-12	-70	-69	-148	-77	-56	8250	-3012	-25185	-4	-17471	2450	-13035	-95	-15109	-165	-14644	-337	-14567	-4586	-16385	6
1.246667	-25	42	88	-57	-110	-33	10	-13	-19	12	-73	-61	-95	-1	-29	-57	-100	38	-84	-30	-107	-22	-98	-68	-65	1	-102	-11	-73	-67	-146	-73	-45	8383	-2792	-25081	27	-16940	2667	-13194	-131	-14652	77	-14637	-303	-14011	-4202	-16406	13
1.247500	-28	39	85	-60	-111	-36	13	-12	-18	7	-73	-64	-97	-17	-30	-59	-98	32	-84	-30	-102	-23	-94	-66	-61	0	-99	-11	-74	-72	-148	-74	-50	8469	-2613	-24943	10	-16441	2891	-13366	-170	-14203	300	-14622	-276	-13519	-3776	-16439	19
1.248333	-28	41	87	-56	-109	-35	11	-16	-23	25	-73	-64	-96	-22	-34	-63	-100	33	-84	-34	-108	-24	-101	-69	-65	-3	-103	-16	-76	-74	-152	-77	-56	8527	-2464	-24773	21	-15981	3124	-13537	-181	-13775	495	-14610	-279	-13097	-3316	-16477	4
1.249167	-29	36	84	-79	-116	-39	8	-18	-21	3	-76	-67	-98	-19	-33	-62	-101	32	-87	-35	-107	-27	-103	-69	-65	-4	-103	-13	-74	-68	-150	-76	-48	8560	-2357	-24571	17	-15546	3377	-13702	-179	-13352	682	-14580	-258	-12733	-2831	-16513	10
1.250000	-27	38	85	-59	-110	-35	9	-15	-22	4	-75	-65	-99	-21	-32	-61	-102	24	-87	-33	-107	-26	-103	-70	-65	-3	-101	-12	-79	-75	-150	-77	-35	8580	-2282	-24339	-11	-15143	3651	-13869	-154	-12949	846	-14540	-239	-12440	-2341	-16544	10
1.250833	-27	41	90	-58	-113	-35	9	-13	-21	8	-74	-65	-96	-15	-29	-60	-101	35	-85	-31	-108	-23	-102	-44	-59	-3	-103	-12	-75	-69	-149	-75	-27	8582	-2243	-24069	-40	-14771	3948	-14020	-158	-12561	1015	-14480	-229	-12196	-1848	-16561	13
1.251667	-25	40	87	-58	-107	-33	12	-4	-16	4	-75	-62	-96	-22	-31	-61	-97	33	-84	-30	-103	-23	-99	-66	-66	0	-99	-11	-69	-69	-148	-63	-23	8578	-2229	-23777	-62	-14423	4267	-14161	-159	-12198	1183	-14395	-237	-12004	-1373	-16566	13
1.252500	-19	42	89	-56	-109	-31	12	-12	-17	9	-70	-59	-94	-12	-28	-60	-96	39	-83	-28	-102	-18	-98	-68	-65	1	-103	-8	-68	-65	-145	-74	-15	8561	-2249	-23418	-39	-14100	4605	-14282	-130	-11857	1348	-14288	-234	-11858	-912	-16543	11
1.253333	-24	43	91	-52	-110	-30	15	-10	-16	12	-70	-61	-98	-14	-31	-35	-99	37	-82	-28	-103	-21	-96	-65	-62	1	-99	-8	-73	-68	-144	-72	-12	8532	-2299	-23038	-40	-13788	4958	-14387	-139	-11535	1519	-14163	-220	-11753	-511	-16503	16
1.254167	-22	43	91	-57	-114	-32	16	-9	-17	8	-76	-61	-95	-15	-27	-56	-100	37	-84	-27	-103	-23	-97	-64	-78	0	-100	-10	-75	-67	-151	-72	-14	8504	-2365	-22619	-44	-13503	5315	-14472	-145	-11243	1703	-14007	-193	-11675	-142	-16428	16
1.255000	-25	41	87	-56	-108	-31	13	-11	-18	7	-74	-66	-93	-11	-26	-57	-101	35	-84	-29	-105	-21	-96	-67	-66	1	-98	-10	-69	-67	-142	-74	-21	8468	-2449	-22161	-22	-13224	5677	-14541	-121	-10968	1886	-13824	-127	-11621	166	-16320	9
1.255833	-27	44	90	-58	-114	-30	12	-12	-19	5	-76	-63	-95	-17	-29	-58	-100	37	-84	-31	-105	-23	-100	-67	-63	-3	-102	-12	-76	-67	-145	-75	-21	8421	-2544	-21664	15	-12948	6043	-14580	-115	-10725	2089	-13629	-84	-11581	431	-16174	-4
1.256667	-26	39	86	-60	-110	-32	12	-15	-18	6	-76	-63	-97	-16	-25	-56	-101	34	-87	-33	-109	-25	-100	-68	-69	-3	-101	-14	-76	-72	-147	-78	-13	8361	-2647	-21126	39	-12677	6393	-14610	-112	-10499	2301	-13404	-77	-11547	636	-15988	1
1.257500	-26	37	84	-60	-110	-34	6	-17	-22	2	-76	-66	-99	-17	-32	-62	-99	33	-84	-30	-102	-24	-98	-68	-58	0	-99	-11	-75	-73	-148	-75	-9	8295	-2740	-20561	59	-12401	6734	-14609	-116	-10294	2519	-13167	-72	-11513	798	-15755	3
1.258333	-25	41	89	-62	-114	-31	10	-16	-18	6	-75	-66	-96	-13	-28	-60	-100	38	-86	-28	-104	-23	-98	-69	-62	-4	-100	-11	-70	-72	-145	-73	-8	8210	-2829	-19979	68	-12130	7050	-14602	-112	-10107	2741	-12913	-53	-11478	915	-15466	0
1.259167	-53	43	90	-57	-109	-27	16	-13	-16	7	-74	-59	-96	-14	-28	-58	-96	38	-84	-28	-117	-19	-96	-67	-64	-4	-97	-8	-73	-70	-146	-75	-3	8116	-2902	-19379	77	-11853	7340	-14580	-103	-9935	2965	-12654	-55	-11441	988	-15134	5
1.260000	-24	45	93	-56	-108	-30	16	-13	-16	8	-69	-64	-84	-8	-27	-57	-81	39	-81	-29	-103	-16	-96	-68	-65	0	-98	-10	-68	-66	-143	-73	-10	7997	-2967	-18781	87	-11582	7595	-14551	-97	-9789	3173	-12392	-80	-11394	1032	-14754	11
1.260833	-22	43	84	-53	-105	-26	16	-10	-15	8	-68	-60	-93	-11	-24	-56	-96	37	-83	-36	-101	-16	-94	-69	-60	17	-96	-10	-68	-65	-144	-72	-8	7860	-3005	-18200	67	-11305	7813	-14524	-104	-9644	3394	-12134	-69	-11345	1055	-14339	5
1.261667	-22	45	92	-55	-107	-28	8	-13	-17	6	-70	-62	-98	-15	-27	-59	-97	38	-82	-30	-104	-18	-96	-68	-64	0	-113	-14	-75	-70	-145	-74	3	7700	-3031	-17651	56	-11039	7982	-14502	-118	-9522	3587	-11894	-32	-11289	1059	-13859	-4
1.262500	-29	40	85	-61	-108	-31	13	-14	-23	4	-75	-62	-97	-18	-30	-62	-87	33	-90	-28	-107	-23	-101	-72	-67	0	-96	-16	-75	-72	-148	-78	-6	7509	-3037	-17146	55	-10780	8113	-14490	-138	-9409	3772	-11653	-12	-11228	1055	-13341	2
1.263333	-26	43	87	-60	-111	-34	13	-15	-19	10	-74	-67	-99	-16	-29	-62	-99	35	-87	-33	-104	-21	-100	-68	-66	0	-102	-16	-56	-70	-147	-77	-12	7303	-3023	-16699	34	-10524	8201	-14480	-169	-9305	3936	-11428	-35	-11162	1066	-12774	0
1.264167	-26	39	87	-59	-112	-35	11	-12	-21	1	-74	-65	-98	-18	-30	-61	-102	34	-87	-34	-108	-30	-85	-70	-65	-1	-100	-16	-73	-70	-146	-79	0	7066	-2993	-16332	20	-10280	8238	-14492	-182	-9204	4080	-11216	-35	-11092	1076	-12181	0
1.265000	-26	40	86	-67	-109	-33	11	-18	-19	7	-73	-64	-99	-19	-33	-63	-103	33	-91	-35	-109	-22	-102	-73	-67	0	-99	-16	-74	-76	-168	-80	7	6807	-2964	-16047	13	-10054	8242	-14516	-178	-9119	4195	-11031	-52	-11030	1107	-11562	-3
1.265833	-27	40	87	-60	-116	-35	7	-18	-23	2	-74	-67	-101	-19	-31	-62	-102	30	-88	-32	-104	-21	-101	-72	-65	-4	-98	-14	-72	-68	-145	-78	18	6531	-2930	-15885	10	-9835	8206	-14557	-201	-9035	4325	-10854	-55	-10962	1162	-10925	-3
1.266667	-27	42	87	-58	-107	-35	15	-12	-19	3	-70	-62	-101	-19	-30	-61	-100	35	-85	-31	-108	-22	-100	-70	-63	1	-95	-8	-73	-70	-145	-78	18	6205	-2899	-15819	-5	-9638	8131	-14611	-233	-8953	4360	-10699	-51	-10900	1233	-10264	-4
1.267500	-26	46	91	-56	-109	-32	12	-14	-15	5	-69	-61	-93	-14	-19	-60	-105	33	-67	-30	-103	-22	-101	-68	-62	1	-96	-13	-69	-68	-145	-75	13	5902	-2883	-15869	-5	-9457	8025	-14672	-224	-8880	4400	-10563	-48	-10839	1331	-9605	-3
1.268333	-25	44	89	-84	-108	-33	13	-13	-15	5	-68	-62	-93	-14	-28	-60	-98	34	-86	-33	-104	-21	-100	-68	-63	1	-101	-13	-70	-67	-147	-77	12	5554	-2895	-16042	-6	-9296	7891	-14755	-227	-8813	4425	-10427	-49	-10780	1447	-8963	-12
1.269167	-25	43	90	-58	-112	-32	12	-13	-21	4	-73	-63	-97	-16	-28	-60	-100	34	-87	-34	-103	-19	-100	-70	-65	0	-102	-12	-72	-68	-147	-78	18	5185	-2928	-16318	-29	-9151	7737	-14833	-243	-8746	4424	-10307	-43	-10724	1582	-8344	-10
1.270000	-26	39	88	-59	-109	-35	11	-13	-21	7	-72	-56	-99	-16	-28	-61	-102	32	-87	-33	-104	-21	-102	-70	-64	-1	-99	-12	-73	-68	-153	-76	17	4798	-3006	-16712	-35	-9026	7562	-14913	-250	-8680	4410	-10189	-14	-10668	1733	-7758	-9
1.270833	-24	42	89	-59	-109	-36	10	-15	-21	5	-75	-64	-100	-17	-26	-59	-98	32	-104	-34	-108	-23	-102	-70	-65	0	-99	-17	-74	-72	-147	-77	16	4396	-3123	-17190	-22	-8914	7373	-14966	-233	-8610	4377	-10076	-4	-10604	1897	-7215	-5
1.271667	-24	42	85	-58	-110	-35	10	-15	-16	5	-73	-65	-96	-15	-27	-57	-98	33	-84	-33	-109	-23	-102	-51	-64	1	-97	-12	-67	-68	-145	-76	15	3973	-3287	-17752	-11	-8815	7177	-15034	-223	-8541	4339	-9961	23	-10532	2067	-6726	0
1.272500	-21	43	89	-57	-108	-31	12	-12	-14	10	-60	-62	-94	-16	-28	-59	-97	36	-81	-30	-102	-21	-98	-66	-64	2	-96	-9	-74	-70	-146	-75	8	3537	-3514	-18381	-7	-8724	6981	-15061	-227	-8465	4292	-9844	44	-10451	2242	-6301	6
1.273333	-17	43	88	-58	-104	-33	10	-16	-19	6	-73	-63	-96	-14	-28	-58	-99	33	-86	-30	-104	-23	-99	-70	-63	-4	-102	-11	-73	-68	-146	-77	7	3079	-3754	-19061	-23	-8661	6779	-15075	-201	-8389	4233	-9727	46	-10359	2407	-5949	0
1.274167	-27	39	86	-59	-110	-39	10	-16	-23	4	-75	-64	-97	-21	-30	-60	-103	28	-87	-31	-104	-21	-99	-70	-60	0	-98	-12	-70	-68	-148	-77	12	2619	-4053	-19756	-38	-8595	6583	-15043	-177	-8281	4173	-9601	29	-10242	2560	-5668	-11
1.275000	-24	41	58	-59	-109	-36	10	-17	-18	4	-73	-62	-96	-16	-26	-57	-100	33	-84	-31	-107	-23	-99	-68	-68	-3	-101	-12	-55	-67	-145	-97	10	2147	-4385	-20467	-39	-8538	6393	-14985	-204	-8202	4107	-9475	16	-10105	2700	-5467	-19
1.275833	-28	39	84	-60	-110	-36	10	-16	-17	6	-76	-64	-95	-16	-28	-57	-97	32	-88	-33	-105	-23	-100	-70	-66	-6	-100	-14	-73	-72	-147	-76	0	1662	-4749	-21161	-40	-8486	6202	-14883	-165	-8091	4042	-9347	10	-9945	2812	-5349	-15
1.276667	-28	39	102	-58	-104	-34	9	-17	-18	2	-78	-64	-97	-17	-30	-59	-99	34	-86	-33	-107	-25	-99	-70	-65	-5	-104	-16	-81	-69	-148	-77	-8	1180	-5128	-21823	-10	-8446	6021	-14743	-158	-7971	3971	-9225	11	-9759	2898	-5306	0
1.277500	-25	40	84	-62	-113	-34	11	-25	-16	6	-77	-63	-96	-16	-28	-59	-100	33	-91	-34	-108	-23	-98	-69	-63	-5	-102	-15	-73	-69	-148	-77	-13	693	-5516	-22434	1	-8404	5844	-14567	-167	-7841	3896	-9095	24	-9545	2951	-5340	-3
1.278333	-24	38	86	-58	-109	-35	11	-15	-18	7	-77	-64	-96	-15	-27	-57	-101	33	-85	-32	-104	-25	-97	-70	-75	-1	-99	-16	-74	-69	-146	-70	-8	210	-5900	-22985	1	-8361	5672	-14346	-159	-7696	3814	-8979	41	-9305	2963	-5440	-6
1.279167	-25	44	86	-57	-110	-34	11	-16	-16	5	-73	-61	-99	-7	-31	-55	-74	35	-86	-31	-104	-26	-100	-68	-64	0	-99	-13	-75	-73	-145	-73	-11	-267	-6263	-23463	19	-8318	5498	-14090	-167	-7537	3724	-8867	73	-9036	2947	-5605	-13
1.280000	-25	42	94	-58	-107	-31	15	-27	-17	4	-73	-62	-93	-16	-29	-55	-99	34	-84	-32	-103	-21	-96	-66	-64	-4	-100	-13	-72	-64	-145	-66	-15	-735	-6578	-23862	43	-8274	5339	-13802	-147	-7371	3622	-8773	110	-8740	2888	-5822	-32
1.280833	-18	43	89	-58	-104	-31	12	-15	-13	10	-74	-64	-90	-13	-33	-56	-97	37	-84	-28	-100	-22	-98	-66	-61	0	-100	-13	-69	-67	-144	-69	-18	-1185	-6900	-24184	46	-8230	5174	-13496	-94	-7184	3503	-8690	120	-8427	2794	-6082	-32
1.281667	-30	40	88	-59	-109	-33	12	-18	-19	5	-77	-65	-99	-21	-32	-62	-100	34	-88	-38	-104	-36	-100	-70	-67	-3	-105	-17	-74	-74	-150	-77	-24	-1627	-7158	-24418	60	-8186	5005	-13174	-60	-7002	3364	-8627	116	-8106	2655	-6380	-15
1.282500	-31	37	79	-61	-115	-38	5	-19	-23	-1	-79	-93	-99	-18	-33	-63	-105	28	-90	-38	-109	-27	-102	-73	-72	-5	-104	-17	-77	-73	-150	-78	-27	-2008	-7350	-24560	73	-8131	4853	-12838	-42	-6804	3211	-8576	93	-7763	2490	-6694	5
1.283333	-42	35	82	-62	-111	-35	9	-21	-22	0	-77	-66	-98	-22	-31	-61	-102	34	-90	-36	-109	-26	-99	-78	-66	-3	-103	-17	-75	-73	-149	-75	-26	-2437	-7483	-24629	51	-8069	4677	-12498	-68	-6593	3039	-8539	64	-7407	2300	-7024	3
1.284167	-24	40	88	-60	-105	-31	11	-16	-17	2	-78	-64	-87	-18	-28	-59	-101	45	-85	-35	-101	-23	-99	-69	-65	-1	-104	-14	-70	-67	-147	-75	-21	-2797	-7541	-24618	41	-8006	4512	-12163	-118	-6380	2841	-8518	53	-7053	2085	-7354	-4
1.285000	-26	39	86	-61	-110	-33	13	-16	-18	4	-75	-64	-95	-21	-30	-62	-100	34	-88	-35	-108	-23	-100	-68	-64	-3	-104	-16	-68	-75	-148	-73	-26	-3129	-7540	-24549	33	-7923	4345	-11839	-146	-6161	2637	-8508	36	-6709	1851	-7674	1
1.285833	-23	40	90	-61	-107	-32	13	-18	-16	4	-78	-65	-95	-17	-28	-56	-101	34	-85	-32	-105	-23	-99	-66	-64	-4	-101	-14	-75	-74	-146	-73	-33	-3428	-7467	-24413	19	-7837	4157	-11535	-150	-5941	2403	-8510	25	-6372	1604	-7984	12
1.286667	-25	34	90	-59	-108	-30	12	-16	-17	5	-72	-61	-93	-17	-27	-59	-96	36	-82	-32	-101	-24	-100	-69	-63	0	-98	-10	-70	-78	-149	-74	-40	-3687	-7332	-24240	37	-7748	3995	-11259	-132	-5720	2157	-8516	38	-6052	1348	-8264	19
1.287500	-23	42	88	-59	-108	-32	13	-12	-7	20	-73	-63	-95	-17	-30	-58	-97	36	-84	-34	-101	-23	-98	-67	-63	1	-100	-13	-72	-72	-148	-56	-45	-3917	-7139	-24033	70	-7644	3815	-11011	-97	-5512	1893	-8532	59	-5747	1084	-8533	28
1.288333	-18	41	90	-60	-107	-31	11	-13	-16	5	-73	-63	-92	-15	-27	-57	-99	37	-84	-31	-104	-23	-108	-69	-69	-3	-97	-12	-69	-69	-146	-76	-43	-4110	-6896	-23797	84	-7540	3626	-10808	-77	-5305	1614	-8549	52	-5464	818	-8776	29
1.289167	-24	44	89	-61	-107	-31	12	-14	-16	4	-73	-39	-99	-19	-31	-59	-99	33	-84	-32	-107	-24	-101	-67	-64	-3	-99	-12	-75	-72	-149	-77	-44	-4264	-6609	-23550	66	-7425	3437	-10631	-102	-5119	1324	-8568	34	-5207	553	-8995	34
1.290000	-28	40	85	-72	-108	-35	6	-17	-22	2	-78	-65	-99	-21	-32	-61	-103	32	-90	-34	-109	-25	-103	-73	-69	-6	-102	-17	-79	-74	-152	-77	-56	-4383	-6310	-23292	57	-7320	3237	-10501	-137	-4940	1031	-8585	32	-4981	293	-9185	40
1.290833	-29	37	84	-63	-114	-38	5	-18	-22	0	-76	-68	-102	-21	-33	-69	-107	30	-99	-39	-108	-24	-102	-69	-66	-4	-103	-13	-75	-74	-148	-78	-61	-4461	-5956	-23032	50	-7207	3031	-10411	-121	-4781	740	-8595	50	-4778	38	-9357	25
1.291667	-23	22	87	-62	-110	-34	9	-14	-22	0	-76	-64	-98	-17	-29	-59	-99	34	-88	-26	-103	-27	-101	-69	-81	-5	-104	-13	-76	-70	-148	-75	-62	-4503	-5589	-22772	36	-7096	2824	-10364	-152	-4639	451	-8578	35	-4600	-204	-9509	19
1.292500	-27	39	87	-58	-104	-8	16	-1	-14	5	-67	-33	-93	-14	-26	-57	-98	36	-86	-30	-102	-19	-98	-65	-62	1	-98	-9	-73	-69	-147	-73	-57	-4505	-5225	-22524	9	-6994	2616	-10352	-184	-4522	174	-8608	1	-4454	-457	-9646	28
1.293333	-30	42	89	-60	-103	-30	15	-10	-14	7	-69	-64	-96	-13	-26	-53	-97	38	-84	-30	-107	-21	-100	-67	-62	1	-107	-13	-60	-68	-147	-72	-67	-4483	-4865	-22289	-11	-6906	2383	-10382	-206	-4435	-98	-8613	-23	-4337	-699	-9791	24
1.294167	-24	42	89	-58	-109	-29	15	-10	-19	6	-67	-64	-97	-1	-28	-55	-102	34	-83	-29	-104	-22	-98	-66	-63	1	-97	-11	-69	-68	-147	-75	-63	-4431	-4514	-22061	-50	-6833	2153	-10445	-212	-4374	-352	-8620	-51	-4244	-936	-9907	7
1.295000	-24	41	81	-33	-105	-31	13	-10	-19	5	-67	-62	-95	-15	-28	-56	-101	37	-84	-28	-102	-22	-99	-65	-62	1	-98	-11	-77	-65	-147	-73	-60	-4346	-4182	-21849	-49	-6764	1918	-10530	-191	-4342	-591	-8628	-87	-4177	-1172	-10031	-4
1.295833	-24	41	89	-60	-109	-34	12	-13	-15	5	-77	-63	-96	-14	-28	-58	-88	37	-85	-30	-105	-23	-102	-67	-63	0	-99	-10	-69	-67	-147	-72	-65	-4237	-3871	-21644	-69	-6719	1679	-10640	-193	-4342	-809	-8641	-120	-4131	-1404	-10151	8
1.296667	-24	43	95	-56	-109	-31	16	-13	-19	6	-68	-63	-96	-14	-28	-59	-100	38	-84	-30	-104	-19	-99	-65	-66	0	-78	-11	-74	-69	-148	-73	-72	-4105	-3576	-21452	-68	-6689	1439	-10761	-176	-4368	-1008	-8665	-135	-4111	-1628	-10276	11
1.297500	-26	40	89	-56	-109	-32	15	-16	-22	3	-74	-62	-93	-12	-27	-59	-102	34	-84	-31	-104	-23	-99	-69	-70	0	-97	-10	-73	-68	-147	-66	-69	-3949	-3308	-21263	-51	-6676	1198	-10894	-166	-4420	-1184	-8698	-159	-4113	-1870	-10396	1
1.298333	-24	43	89	-59	-110	-33	13	-14	-19	3	-67	-62	-95	-16	-30	-59	-101	34	-83	-32	-104	-23	-98	-69	-65	0	-99	-12	-74	-68	-148	-75	-79	-3784	-3066	-21082	-64	-6690	964	-11025	-149	-4495	-1347	-8751	-169	-4137	-2103	-10524	-10
1.299167	-26	42	88	-61	-113	-34	11	-16	-27	1	-72	-92	-94	-13	-29	-58	-98	37	-84	-30	-103	-18	-96	-67	-64	-1	-102	-10	-72	-65	-144	-72	-72	-3593	-2843	-20902	-52	-6710	741	-11150	-113	-4595	-1490	-8811	-129	-4176	-2330	-10644	-5
1.300000	-30	40	87	-57	-108	-29	16	3	-18	7	-66	-63	-95	-13	-25	-59	-98	36	-83	-30	-103	-18	-97	-67	-64	0	-105	-11	-72	-66	-147	-76	-61	-3392	-2646	-20730	-39	-6753	519	-11271	-109	-4702	-1610	-8886	-137	-4232	-2553	-10763	3
1.300833	-23	47	93	-55	-105	-28	19	-11	-11	7	-45	-58	-94	-10	-26	-53	-95	40	-78	-27	-103	-16	-94	-64	-58	3	-97	-9	-69	-63	-141	-69	-58	-3182	-2463	-20558	-51	-6805	302	-11374	-117	-4830	-1722	-8983	-160	-4310	-2774	-10873	8
1.301667	-26	44	89	-56	-108	-29	16	-15	-16	6	-68	-61	-94	-12	-28	-58	-96	37	-83	-26	-100	-21	-97	-68	-56	2	-97	-11	-72	-69	-143	-74	-64	-2973	-2306	-20390	-42	-6872	95	-11467	-101	-4966	-1826	-9095	-162	-4414	-2994	-10973	-7
1.302500	-24	41	88	-60	-108	-32	10	-17	-19	1	-72	-67	-98	-16	-32	-60	-101	37	-85	-32	-104	-25	-100	-70	-64	0	-100	-15	-77	-74	-150	-72	-62	-2757	-2158	-20234	-29	-6943	-97	-11535	-101	-5098	-1918	-9220	-184	-4518	-3200	-11061	-16
1.303333	-51	40	89	-60	-113	-33	11	-16	-18	4	-72	-63	-97	-16	-29	-60	-100	35	-92	-34	-104	-24	-100	-70	-64	0	-103	-3	-75	-68	-147	-74	-61	-2536	-2021	-20065	-22	-7012	-281	-11585	-96	-5228	-2005	-9349	-190	-4646	-3388	-11125	-19
1.304167	-26	43	89	-58	-113	-32	15	-17	-19	1	-73	-62	-98	-10	-31	-60	-101	37	-82	-32	-105	-22	-99	-69	-65	0	-101	-13	-74	-70	-149	-76	-62	-2324	-1893	-19908	-28	-7080	-452	-11612	-103	-5352	-2093	-9492	-179	-4780	-3578	-11171	-14
1.305000	-24	79	91	-57	-111	-35	12	-17	-17	5	-74	-64	-97	-16	-29	-60	-98	36	-82	-33	-103	-21	-99	-74	-65	8	-99	-12	-81	-68	-148	-73	-60	-2115	-1770	-19760	-22	-7147	-612	-11618	-108	-5465	-2182	-9639	-137	-4933	-3745	-11174	-12
1.305833	-25	44	90	-61	-109	-33	16	-17	-22	4	-75	-66	-96	-17	-29	-63	-100	34	-83	-33	-105	-21	-97	-70	-67	-1	-100	-13	-74	-69	-147	-75	-69	-1924	-1652	-19628	-15	-7199	-767	-11607	-119	-5560	-2275	-9782	-69	-5097	-3898	-11195	-18
1.306667	-23	33	88	-59	-109	-34	11	-21	-22	1	-76	-64	-95	-17	-28	-64	-100	34	-84	-33	-108	-22	-99	-76	-63	-1	-101	-13	-74	-69	-148	-76	-82	-1736	-1537	-19508	-9	-7255	-913	-11582	-116	-5644	-2385	-9924	-33	-5269	-4034	-11172	-9
1.307500	-28	37	81	-60	-105	-34	11	-19	-19	1	-77	-66	-93	-18	-28	-64	-99	32	-86	-34	-101	-22	-98	-72	-65	-3	-99	-12	-73	-73	-149	-75	-97	-1566	-1416	-19418	-6	-7292	-1055	-11539	-64	-5703	-2492	-10050	-52	-5451	-4152	-11127	-16
1.308333	-27	42	87	-59	-112	-33	13	-17	-19	4	-77	-64	-99	-15	-27	-60	-100	34	-100	-32	-105	-10	-101	-72	-62	-3	-102	-13	-74	-72	-147	-76	-113	-1411	-1298	-19313	-7	-7316	-1189	-11485	-67	-5744	-2617	-10167	-46	-5633	-4258	-11062	-24
1.309167	-27	41	86	-60	-110	-32	13	-16	-9	4	-74	-64	-85	-14	-31	-60	-98	32	-85	-35	-104	-24	-99	-69	-65	-1	-100	-13	-70	-69	-147	-75	-118	-1278	-1179	-19221	-7	-7324	-1320	-11421	-57	-5758	-2754	-10262	-55	-5817	-4349	-10981	-29
1.310000	-25	39	86	-61	-116	-32	11	-13	-17	3	-76	-68	-96	-18	-30	-62	-100	35	-84	-33	-101	-23	-102	-70	-62	-4	-100	-13	-83	-75	-150	-75	-90	-1165	-1051	-19198	-6	-7333	-1451	-11345	-68	-5777	-2902	-10333	-117	-6004	-4431	-10889	-40
1.310833	-26	41	87	-61	-113	-36	11	-16	-17	4	-57	-64	-99	-19	-29	-40	-99	33	-86	-38	-107	-25	-101	-72	-65	-4	-100	-14	-79	-70	-149	-75	-59	-1087	-927	-19174	0	-7325	-1564	-11262	-107	-5774	-3062	-10379	-113	-6178	-4503	-10790	-28
1.311667	-26	39	88	-58	-108	-33	12	-14	-22	3	-74	-66	-96	-22	-31	-61	-100	19	-85	-34	-102	-23	-97	-68	-64	-4	-98	-13	-72	-68	-150	-75	-66	-1006	-788	-19167	11	-7303	-1699	-11171	-100	-5759	-3232	-10396	-43	-6345	-4570	-10683	-19
1.312500	-23	43	89	-80	-109	-30	13	-12	-14	9	-70	-63	-91	-16	-30	-56	-95	36	-82	-31	-99	-24	-98	-66	-62	1	-96	-11	-72	-70	-147	-67	-74	-958	-652	-19180	24	-7283	-1816	-11075	-101	-5740	-3408	-10393	-14	-6502	-4630	-10579	-29
1.313333	-22	43	90	-57	-107	-28	16	-13	-16	7	-70	-62	-94	-14	-28	-57	-97	36	-80	-31	-99	-21	-96	-65	-66	0	-98	-10	-68	-68	-148	-73	-85	-941	-509	-19209	26	-7260	-1928	-10976	-104	-5722	-3594	-10357	58	-6652	-4697	-10486	-27
1.314167	-24	44	90	-57	-109	-33	15	-16	-19	5	-63	-62	-93	-14	-29	-59	-97	36	-82	-30	-103	-25	-100	-68	-65	-1	-97	-10	-73	-68	-149	-73	-77	-976	-363	-19254	19	-7240	-2041	-10870	-75	-5712	-3786	-10294	139	-6786	-4763	-10398	-21
1.315000	-25	39	60	-58	-110	-34	13	-15	-17	5	-72	-65	-94	-17	-30	-60	-99	33	-87	-34	-98	-25	-100	-72	-64	-1	-99	-15	-73	-72	-151	-75	-65	-963	-223	-19313	27	-7230	-2152	-10766	-47	-5711	-3979	-10215	171	-6913	-4840	-10331	-18
1.315833	-26	38	86	-61	-110	-35	11	-13	-24	1	-46	-66	-97	-14	-30	-62	-101	32	-83	-33	-103	-23	-99	-70	-66	-4	-99	-12	-72	-69	-148	-78	-65	-998	-75	-19373	26	-7217	-2253	-10656	-25	-5720	-4165	-10111	129	-7020	-4926	-10271	-14
1.316667	-26	39	87	-59	-108	-31	13	-16	-17	6	-67	-64	-96	-16	-29	-57	-100	34	-86	-32	-107	-17	-98	-67	-63	0	-99	-13	-76	-69	-150	-73	-64	-1054	62	-19440	-11	-7220	-2354	-10545	-26	-5739	-4344	-10004	53	-7115	-5018	-10232	-18
1.317500	-26	40	90	-57	-112	-31	12	-21	-16	7	-70	-73	-96	-16	-27	-58	-98	35	-84	-29	-103	-25	-97	-69	-64	0	-98	-15	-75	-68	-151	-76	-68	-1116	204	-19495	-43	-7234	-2450	-10429	-77	-5783	-4514	-9867	-9	-7208	-5125	-10215	-14
1.318333	-26	40	89	-60	-110	-35	13	-16	-17	8	-68	-61	-96	-17	-28	-58	-105	37	-84	-32	-104	-21	-98	-68	-65	-1	-98	-12	-74	-67	-148	-74	-74	-1188	326	-19556	-95	-7263	-2538	-10314	-129	-5846	-4672	-9735	-61	-7283	-5259	-10212	-6
1.319167	-24	43	92	-59	-110	-32	16	-13	-16	6	-68	-63	-95	-15	-29	-57	-95	37	-82	-28	-104	-24	-97	-67	-62	-3	-98	-11	-75	-68	-149	-73	-79	-1266	441	-19600	-134	-7302	-2636	-10192	-163	-5930	-4819	-9602	-69	-7354	-5371	-10232	0
1.320000	-25	44	93	-55	-114	-30	15	-16	-15	9	-66	-60	-94	-13	-26	-53	-96	39	-80	-26	-101	-23	-99	-66	-61	3	-95	-10	-75	-67	-146	-69	-82	-1341	543	-19625	-128	-7361	-2703	-10089	-196	-6032	-4945	-9469	-70	-7421	-5509	-10260	12
1.320833	-25	45	92	-51	-105	-28	16	-13	-13	11	-64	-62	-91	-13	-25	-50	-95	42	-80	-25	-102	-21	-96	-65	-62	3	-96	-11	-69	-67	-145	-69	-80	-1414	629	-19642	-120	-7431	-2788	-9980	-197	-6150	-5057	-9352	-29	-7487	-5655	-10306	10
1.321667	-24	44	92	-56	-107	-29	10	-13	-16	7	-67	-61	-91	-12	-24	-53	-97	39	-82	-26	-104	-22	-99	-67	-65	1	-97	-11	-74	-68	-147	-69	-85	-1488	690	-19633	-115	-7519	-2861	-9880	-189	-6303	-5157	-9246	-5	-7552	-5805	-10366	19
1.322500	-26	61	87	-61	-116	-33	12	-16	-4	4	-72	-64	-97	-16	-29	-60	-104	33	-87	-31	-104	-27	-99	-70	-65	-4	-101	-14	-76	-72	-135	-76	-95	-1547	731	-19607	-95	-7621	-2939	-9788	-182	-6440	-5240	-9157	-46	-7616	-5960	-10434	25
1.323333	-27	40	87	-59	-111	-35	9	-18	-22	1	-73	-64	-96	-17	-30	-62	-102	30	-85	-33	-104	-25	-101	-72	-69	-6	-103	-18	-75	-72	-149	-78	-97	-1596	748	-19549	-73	-7728	-3019	-9700	-164	-6597	-5308	-9085	-128	-7691	-6107	-10510	13
1.324167	-28	36	82	-64	-115	-35	7	-23	-27	1	-74	-94	-111	-17	-29	-61	-102	33	-87	-35	-109	-25	-101	-72	-65	-1	-99	-15	-76	-73	-148	-75	-95	-1631	741	-19471	-46	-7844	-3117	-9616	-147	-6752	-5358	-9024	-170	-7747	-6243	-10586	0
1.325000	-6	39	87	-60	-112	-35	11	-14	-22	3	-73	-66	-99	-15	-27	-57	-102	35	-84	-28	-83	-23	-101	-69	-69	-3	-80	-13	-75	-72	-147	-77	-99	-1636	724	-19367	-4	-7965	-3175	-9546	-136	-6910	-5402	-8987	-130	-7811	-6374	-10662	-5
1.325833	-27	41	90	-59	-111	-34	10	-13	-21	5	-73	-62	-92	-12	-27	-56	-96	36	-83	-30	-109	-26	-100	-68	-63	0	-98	-11	-74	-67	-145	-72	-96	-1609	672	-19243	15	-8085	-3255	-9481	-131	-7058	-5436	-8966	-85	-7872	-6480	-10736	8
1.326667	-25	44	89	-60	-108	-32	13	-14	-18	5	-74	-63	-98	-15	-27	-57	-99	35	-81	-32	-105	-22	-102	-67	-66	0	-97	-12	-74	-70	-144	-73	-95	-1602	602	-19093	21	-8211	-3334	-9428	-125	-7199	-5474	-8949	-58	-7935	-6573	-10810	4
1.327500	-27	42	90	-58	-107	-34	12	-17	-23	5	-72	-62	-96	-15	-26	-59	-95	36	-82	-31	-102	-23	-102	-69	-62	1	-97	-10	-70	-70	-146	-73	-105	-1588	515	-18927	24	-8338	-3422	-9387	-75	-7329	-5498	-8970	18	-7995	-6645	-10869	1
1.328333	-24	41	86	-59	-108	-33	11	-16	-17	4	-70	-64	-95	-14	-28	-39	-101	34	-84	-31	-103	-25	-111	-68	-64	-1	-98	-10	-72	-68	-147	-76	-109	-1512	412	-18751	27	-8458	-3506	-9353	-62	-7442	-5524	-8995	104	-8053	-6697	-10924	-5
1.329167	-25	38	86	-59	-119	-33	11	7	-22	0	-75	-63	-95	-17	-28	-60	-100	33	-84	-31	-103	-24	-100	-72	-72	-3	-100	-13	-73	-69	-146	-77	-100	-1437	300	-18565	29	-8579	-3591	-9337	-88	-7540	-5555	-9027	136	-8105	-6731	-10970	-8
1.330000	-27	39	84	-59	-108	-35	10	-16	-18	2	-76	-64	-98	-18	-28	-61	-100	30	-85	-32	-105	-25	-99	-72	-66	-1	-99	-5	-73	-73	-147	-76	-108	-1367	184	-18373	44	-8693	-3675	-9329	-100	-7620	-5586	-9066	127	-8153	-6739	-11004	-6
1.330833	-26	40	85	-59	-110	-36	9	-18	-15	1	-75	-65	-99	-16	-28	-63	-100	29	-85	-32	-102	-24	-102	-73	-65	-3	-102	-15	-76	-74	-147	-77	-104	-1285	90	-18175	45	-8805	-3756	-9333	-133	-7685	-5619	-9113	96	-8193	-6731	-11021	0
1.331667	-26	38	80	-63	-111	-36	9	-18	-18	0	-76	-66	-98	-22	-31	-63	-104	-18	-87	-38	-110	-26	-102	-72	-65	-4	-101	-15	-76	-74	-147	-78	-99	-1197	-45	-17985	33	-8908	-3829	-9341	-168	-7733	-5648	-9158	58	-8225	-6708	-11028	8
1.332500	-27	35	86	-60	-114	-36	8	-18	-21	8	-76	-72	-99	-18	-30	-62	-99	34	-86	-33	-104	-24	-99	-67	-61	0	-101	-14	-73	-70	-146	-76	-94	-1111	-139	-17790	37	-8999	-3893	-9359	-120	-7766	-5677	-9196	17	-8250	-6665	-11016	10
1.333333	-24	39	85	-59	-111	-35	11	-14	-21	3	-75	-63	-96	-16	-29	-64	-99	54	-85	-32	-107	-22	-99	-68	-64	0	-98	-10	-70	-69	-147	-77	-94	-1026	-225	-17615	23	-9094	-3953	-9392	-102	-7793	-5710	-9232	11	-8271	-6620	-10993	12
1.334167	-24	41	85	-58	-107	-31	17	-13	-19	3	-72	-59	-92	-15	-29	-62	-96	36	-81	-31	-102	-19	-98	-66	-61	-1	-97	-10	-74	-69	-148	-76	-98	-963	-305	-17448	0	-9179	-3993	-9421	-57	-7815	-5736	-9266	-3	-8285	-6569	-10954	11
1.335000	-24	43	84	-58	-109	-33	11	-16	-18	4	-73	-62	-96	-14	-28	-59	-100	34	-83	-32	-103	-22	-102	-57	-63	2	-99	-9	-75	-69	-147	-74	-97	-893	-332	-17303	-18	-9264	-4034	-9466	-41	-7833	-5762	-9294	-33	-8298	-6518	-10903	10
1.335833	-27	44	85	-58	-107	-32	12	-14	-18	0	-75	-64	-90	-17	-29	-63	-99	34	-87	-31	-102	-24	-100	-68	-61	1	-98	-10	-72	-67	-147	-48	-96	-850	-341	-17172	-14	-9347	-4056	-9504	-30	-7842	-5779	-9306	-48	-8309	-6468	-10839	20
1.336667	-25	44	85	-59	-105	-32	13	-17	-17	4	-72	-63	-94	-17	-26	-61	-97	34	-113	-31	-103	-21	-101	-68	-63	-1	-98	-11	-72	-68	-146	-73	-91	-815	-319	-17063	-12	-9430	-4062	-9553	-32	-7875	-5791	-9311	-68	-8316	-6426	-10760	26
1.337500	-27	37	82	-59	-110	-34	12	-14	5	5	-73	-62	-99	-17	-29	-59	-96	35	-84	-31	-108	-23	-99	-66	-62	1	-97	-12	-73	-69	-145	-73	-85	-797	-266	-16977	-12	-9511	-4052	-9594	-52	-7880	-5795	-9299	-94	-8326	-6396	-10680	27
1.338333	-27	46	85	-56	-108	-31	16	-14	-18	5	-73	-63	-95	-15	-27	-59	-97	33	-83	-30	-104	-21	-99	-65	-65	3	-97	-13	-73	-67	-145	-72	-83	-798	-181	-16902	-16	-9591	-4028	-9636	-42	-7911	-5764	-9277	-133	-8337	-6381	-10586	24
1.339167	-21	44	86	-58	-109	-30	16	-15	-15	8	-61	-60	-94	-15	-28	-60	-99	37	-83	-30	-101	-23	-101	-66	-61	1	-97	-9	-72	-68	-147	-70	-70	-809	-61	-16851	-39	-9679	-3993	-9669	-48	-7941	-5769	-9238	-166	-8347	-6373	-10494	24
1.340000	-13	44	85	-57	-111	-28	11	-13	-15	6	-70	-66	-98	-15	-29	-58	-98	36	-83	-30	-104	-19	-102	-48	-61	1	-98	-8	-73	-69	-149	-74	-64	-856	90	-16817	-41	-9764	-3939	-9702	-60	-7990	-5745	-9190	-190	-8366	-6384	-10403	20
1.340833	-24	41	88	-59	-110	-34	11	-10	-22	5	-73	-62	-93	-13	-26	-59	-98	37	-85	-28	-101	-17	-99	-68	-61	3	-97	-9	-70	-66	-144	-72	-67	-901	269	-16791	-28	-9852	-3872	-9730	-60	-8044	-5713	-9126	-186	-8387	-6409	-10301	26
1.341667	-25	42	89	-58	-109	-31	11	-14	-16	6	-72	-63	-95	-17	-25	-62	-99	36	-92	-36	-108	-21	-101	-67	-66	-3	-97	-12	-75	-70	-147	-74	-64	-964	470	-16799	-29	-9934	-3797	-9746	-59	-8114	-5678	-9063	-194	-8417	-6446	-10211	9
1.342500	-25	43	87	-59	-113	-45	12	-17	-19	4	-72	-64	-99	-16	-30	-58	-102	32	-88	-33	-108	-24	-103	-70	-69	-5	-102	-13	-91	-69	-147	-74	-57	-1038	691	-16807	-41	-10038	-3713	-9759	-79	-8197	-5636	-8981	-202	-8451	-6488	-10122	5
1.343333	-30	37	86	-60	-110	-32	10	-17	-24	5	-73	-66	-97	-23	-30	-63	-105	34	-92	-33	-105	-22	-96	-69	-65	-3	-100	-14	-74	-70	-149	-75	-44	-1110	926	-16827	-57	-10139	-3621	-9761	-112	-8279	-5588	-8896	-159	-8493	-6544	-10035	9
1.344167	-25	41	88	-61	-112	-44	12	-14	-26	4	-73	-67	-96	-15	-30	-60	-100	34	-86	-30	-105	-22	-99	-70	-65	-3	-100	-14	-74	-70	-147	-74	-51	-1181	1153	-16855	-69	-10238	-3529	-9758	-133	-8375	-5540	-8811	-116	-8541	-6595	-9956	-7
1.345000	-24	41	89	-59	-110	-32	12	-14	-17	8	-72	-64	-96	-17	-27	-59	-100	35	-85	-31	-104	-26	-100	-86	-65	-3	-99	-12	-74	-69	-145	-74	-47	-1253	1415	-16887	-88	-10339	-3432	-9753	-144	-8476	-5493	-8728	-84	-8596	-6635	-9885	-18
1.345833	-26	42	88	-57	-129	-35	15	-13	-18	6	-72	-65	-98	-16	-27	-58	-100	39	-82	-30	-102	-19	-98	-67	-63	1	-100	-13	-74	-69	-169	-74	-42	-1321	1653	-16918	-92	-10430	-3334	-9741	-129	-8583	-5448	-8641	-52	-8660	-6692	-9822	-9
1.346667	-24	42	88	-59	-110	-33	11	-11	-18	7	-68	-63	-93	-13	-24	-57	-103	38	-67	-28	-121	-21	-98	-67	-63	1	-96	-12	-70	-67	-145	-75	-41	-1382	1881	-16954	-105	-10540	-3247	-9731	-113	-8694	-5404	-8571	-66	-8728	-6731	-9770	-3
1.347500	-24	40	89	-57	-115	-34	11	4	-17	6	-72	-64	-93	-14	-28	-59	-97	37	-83	-27	-103	-23	-99	-67	-63	-3	-98	-14	-96	-68	-149	-76	-52	-1436	2091	-16990	-118	-10648	-3163	-9719	-132	-8812	-5367	-8503	-114	-8806	-6758	-9721	-6
1.348333	-25	42	88	-61	-111	-34	11	-14	-21	6	-73	-65	-81	-16	-29	-84	-97	36	-88	-31	-107	-24	-100	-72	-64	-4	-101	-14	-75	-69	-149	-78	-72	-1470	2273	-17018	-91	-10756	-3088	-9721	-146	-8933	-5339	-8451	-110	-8887	-6762	-9690	-6
1.349167	-28	38	85	-62	-112	-38	8	-19	-79	3	-76	-68	-99	-16	-31	-62	-101	33	-87	-34	-105	-24	-100	-69	-64	0	-103	-16	-76	-72	-148	-76	-66	-1491	2410	-17040	-51	-10850	-3020	-9706	-149	-9041	-5306	-8403	-82	-8975	-6775	-9661	-3
1.350000	-27	40	86	-60	-110	-33	11	-16	-22	6	-76	-64	-97	-15	-28	-60	-101	32	-88	-33	-113	-23	-99	-69	-68	-5	-101	-11	-75	-72	-146	-77	-57	-1498	2560	-17052	-34	-10964	-2961	-9706	-193	-9160	-5277	-8371	-52	-9064	-6762	-9639	-7
1.350833	-27	35	86	-59	-108	-35	1	-15	-38	3	-84	-64	-95	-16	-29	-63	-100	34	-87	-34	-103	-25	-100	-72	-65	-1	-101	-15	-74	-63	-148	-70	-63	-1482	2654	-17055	-25	-11074	-2914	-9711	-202	-9266	-5251	-8347	-12	-9158	-6729	-9621	0
1.351667	-25	39	86	-61	-109	-38	10	-16	-21	4	-73	-65	-100	-17	-45	-62	-102	33	-84	-34	-108	-24	-100	-70	-65	0	-100	-17	-78	-73	-148	-77	-64	-1446	2708	-17040	-19	-11178	-2874	-9721	-174	-9373	-5226	-8330	-10	-9247	-6683	-9610	16
1.352500	-29	41	86	-59	-110	-35	13	-14	-19	6	-72	-63	-95	-16	-28	-58	-98	35	-86	-31	-105	-24	-98	-69	-58	-1	-96	-11	-70	-68	-147	-76	-59	-1390	2732	-17012	-19	-11288	-2839	-9741	-173	-9462	-5194	-8320	-10	-9333	-6628	-9602	18
1.353333	-22	42	89	-57	-107	-31	15	-13	-14	5	-72	-64	-97	-17	-29	-55	-97	35	-84	-36	-122	-23	-98	-67	-62	1	-97	-11	-75	-72	-149	-76	-53	-1323	2717	-16974	-10	-11393	-2815	-9769	-133	-9546	-5161	-8318	22	-9427	-6563	-9598	6
1.354167	-23	44	88	-40	-112	-33	13	-14	21	7	-74	-63	-96	-14	-28	-57	-98	36	-86	-30	-102	-23	-99	-68	-61	2	-101	-11	-70	-69	-145	-75	-52	-1237	2674	-16915	-14	-11502	-2798	-9799	-103	-9635	-5127	-8316	43	-9513	-6491	-9588	5
1.355000	-24	39	90	-57	-109	-33	16	-13	-19	4	-73	-62	-95	-18	-28	-60	-97	30	-85	-31	-102	-21	-100	-69	-64	1	-97	-13	-72	-69	-150	-77	-50	-1137	2588	-16846	-9	-11609	-2787	-9838	-81	-9722	-5087	-8319	54	-9599	-6416	-9586	7
1.355833	-26	40	87	-58	-102	-39	12	-15	-18	0	-75	-64	-97	-19	-29	-59	-98	35	-85	-31	-108	-25	-100	-68	-65	-3	-98	-13	-74	-78	-147	-76	-60	-1033	2484	-16760	3	-11713	-2777	-9881	-57	-9777	-5038	-8323	54	-9675	-6342	-9568	1
1.356667	-27	40	85	-60	-109	-32	13	-15	-18	2	-75	-63	-99	-17	-40	-61	-102	30	-118	-33	-108	-23	-102	-70	-66	-5	-100	-15	-74	-74	-149	-79	-64	-907	2352	-16661	10	-11816	-2770	-9932	-55	-9840	-4986	-8320	17	-9749	-6271	-9552	-6
1.357500	-28	37	84	-68	-109	-32	11	-18	-27	0	-77	-65	-97	-18	-31	-61	-98	32	-87	-31	-102	-24	-101	-68	-67	-5	-102	-14	-73	-72	-147	-81	-69	-769	2205	-16547	-3	-11911	-2768	-9977	-84	-9892	-4919	-8316	10	-9816	-6201	-9516	4
1.358333	-27	41	85	-62	-110	-30	12	-12	-21	4	-75	-67	-98	-17	-29	-59	-102	34	-90	-36	-104	-22	-99	-68	-65	-4	-99	-14	-74	-70	-147	-77	-108	-638	2053	-16420	-17	-12000	-2760	-10023	-99	-9948	-4845	-8300	24	-9876	-6138	-9475	20
1.359167	-25	39	105	-58	-107	-53	15	-13	-22	5	-69	-64	-98	-14	-28	-58	-101	36	-82	-30	-103	-22	-97	-65	-65	-1	-98	-14	-68	-69	-144	-77	-117	-492	1886	-16280	-18	-12082	-2755	-10072	-77	-9995	-4766	-8282	42	-9933	-6089	-9421	13
1.360000	-25	42	88	-58	-110	-30	12	-12	-15	6	-72	-60	-95	-15	-27	-55	-98	35	-84	-41	-103	-22	-85	-66	-61	9	-95	-11	-72	-69	-144	-73	-101	-354	1721	-16140	-21	-12157	-2746	-10119	-87	-10041	-4684	-8258	56	-9978	-6044	-9351	13
1.360833	-24	45	90	-73	-108	-28	15	-7	-14	9	-72	-62	-96	-11	-27	-53	-97	36	-82	-30	-101	-19	-97	-64	-65	1	-96	-13	-73	-62	-144	-79	-110	-223	1548	-15995	-19	-12221	-2734	-10166	-85	-10091	-4596	-8229	50	-10024	-6012	-9275	24
1.361667	-26	43	89	-56	-112	-30	15	-12	-15	6	-69	-60	-97	-11	-28	-58	-101	37	-87	-27	-107	-21	-99	-67	-62	1	-97	-11	-72	-68	-143	-76	-117	-96	1390	-15844	-19	-12279	-2722	-10234	-65	-10149	-4508	-8200	42	-10067	-5986	-9185	15
1.362500	-29	39	90	-60	-108	-32	11	-13	-22	5	-72	-61	-100	-16	-31	-60	-102	34	-85	-30	-104	-25	-101	-83	-65	-3	-97	-13	-76	-70	-148	-82	-97	27	1234	-15707	-9	-12328	-2708	-10245	-90	-10209	-4425	-8161	24	-10109	-5967	-9082	4
1.363333	-26	39	87	-59	-112	-31	10	-16	-23	3	-74	-60	-98	-15	-29	-58	-97	35	-110	-31	-108	-23	-101	-69	-67	-4	-99	-13	-76	-68	-145	-75	-72	145	1087	-15574	12	-12360	-2682	-10277	-116	-10270	-4344	-8119	-19	-10144	-5949	-8969	7
1.364167	-27	40	82	-59	-122	-29	11	-15	-15	4	-74	-61	-99	-15	-30	-59	-100	28	-88	-30	-105	-23	-100	-68	-68	-1	-97	-13	-74	-69	-164	-62	-60	250	943	-15445	34	-12388	-2657	-10306	-96	-10334	-4265	-8072	-46	-10184	-5931	-8849	9
1.365000	-26	40	87	-60	-109	-30	11	-16	-21	1	-74	-63	-98	-13	-25	-62	-101	33	-87	-32	-85	-24	-108	-72	-67	-4	-101	-16	-76	-72	-148	-77	-62	346	811	-15330	12	-12410	-2625	-10328	-75	-10405	-4198	-8023	-78	-10229	-5908	-8726	27
1.365833	-28	37	85	-86	-116	-33	30	-14	-21	2	-72	-64	-99	-14	-31	-59	-100	34	-85	-31	-104	-22	-100	-66	-65	0	-97	-14	-78	-80	-144	-73	-62	440	693	-15224	-19	-12416	-2581	-10341	-46	-10474	-4130	-7964	-102	-10266	-5872	-8603	33
1.366667	-26	40	87	-60	-110	-30	12	-11	-19	4	-73	-62	-98	-24	-50	-57	-101	34	-90	-28	-104	-19	-99	-66	-66	0	-95	-12	-73	-67	-144	-72	-48	521	572	-15137	-17	-12417	-2546	-10353	-1	-10548	-4083	-7902	-127	-10315	-5833	-8487	5
1.367500	-25	43	89	-59	-110	-29	10	-10	-13	9	-68	-59	-94	-11	-27	-55	-97	36	-83	-28	-105	-19	-98	-64	-61	1	-94	-9	-74	-65	-141	-70	-35	597	457	-15067	-22	-12418	-2480	-10358	40	-10619	-4029	-7846	-142	-10359	-5776	-8367	-4
1.368333	-25	45	90	-61	-108	-30	12	-11	-17	6	-70	-61	-95	-16	-31	-56	-101	35	-86	-28	-104	-19	-98	-64	-64	0	-98	-12	-74	-67	-146	-74	-24	662	339	-15014	-28	-12413	-2433	-10358	2	-10696	-3993	-7810	-153	-10411	-5707	-8269	8
1.369167	-26	49	90	-55	-110	-6	9	-13	-18	6	-70	-61	-96	-13	-30	-58	-101	37	-82	-29	-102	-21	-101	-69	-63	1	-98	-12	-73	-67	-145	-72	-4	728	240	-14977	-32	-12411	-2358	-10358	-38	-10759	-3967	-7717	-211	-10462	-5622	-8179	15
1.370000	-27	42	89	-57	-111	-31	11	-11	-19	8	-72	-61	-98	-13	-28	-59	-101	35	-81	-35	-109	-19	-100	-67	-64	0	-99	-14	-75	-67	-146	-75	-9	791	93	-14964	-33	-12403	-2285	-10353	-22	-10810	-3940	-7652	-247	-10512	-5521	-8112	-1
1.370833	-28	41	81	-61	-88	-30	15	-15	-24	3	-76	-61	-96	-16	-31	-59	-100	35	-85	-31	-107	-21	-101	-69	-66	-5	-96	-13	-75	-66	-158	-72	-1	854	-43	-14960	-10	-12396	-2210	-10345	-17	-10854	-3920	-7588	-213	-10558	-5406	-8051	-15
1.371667	-25	41	86	-57	-108	-33	12	-12	-18	6	-73	-62	-96	-17	-27	-58	-101	37	-84	-29	-104	-18	-98	-66	-64	2	-98	-12	-74	-66	-146	-72	10	922	-182	-14973	12	-12385	-2125	-10330	-36	-10875	-3892	-7523	-170	-10598	-5278	-8013	-23
1.372500	-23	49	89	-59	-110	-28	16	-10	-17	8	-72	-61	-93	-13	-27	-56	-99	39	-83	-29	-105	-17	-95	-70	-63	3	-97	-13	-72	-63	-143	-69	8	997	-335	-14995	54	-12377	-2039	-10311	-77	-10881	-3867	-7458	-121	-10628	-5136	-8000	-12
1.373333	-21	42	86	-58	-107	-29	15	-10	-17	6	-70	-62	-96	-14	-8	-56	-102	37	-86	-33	-105	-22	-98	-69	-64	0	-99	-12	-73	-67	-147	-75	7	1070	-508	-15035	29	-12372	-1955	-10297	-159	-10873	-3838	-7398	-74	-10651	-4993	-8010	3
1.374167	-27	41	87	-56	-113	-32	13	-13	-10	5	-74	-65	-100	-14	-31	-58	-103	36	-83	-28	-102	-19	-97	-66	-64	1	-99	-17	-77	-66	-145	-70	2	1153	-687	-15076	8	-12357	-1858	-10272	-206	-10833	-3795	-7337	-73	-10657	-4839	-8035	10
1.375000	-24	41	87	-60	-112	-33	12	-13	-21	7	-73	-64	-97	-14	-28	-59	-110	36	-82	-32	-119	-18	-100	-67	-65	1	-99	-14	-74	-66	-146	-75	-6	1251	-879	-15130	11	-12347	-1769	-10252	-231	-10768	-3742	-7282	-74	-10641	-4684	-8079	5
1.375833	-25	47	89	-58	-102	-30	16	-12	-19	6	-72	-62	-96	-14	-29	-58	-97	37	-82	-30	-102	-19	-99	-69	-63	1	-99	-14	-78	-69	-146	-77	-14	1361	-1079	-15185	-4	-12328	-1666	-10220	-231	-10685	-3684	-7238	-77	-10608	-4538	-8148	7
1.376667	-26	43	88	-58	-110	-31	15	-14	-17	6	-70	-64	-92	-13	-28	-58	-98	39	-85	-30	-102	-19	-98	-70	-67	-3	-99	-10	-72	-67	-146	-77	-29	1487	-1288	-15243	-43	-12304	-1568	-10189	-191	-10565	-3605	-7198	-99	-10551	-4393	-8231	29
1.377500	-32	41	89	-57	-109	-31	13	-14	-19	10	-72	-62	-96	-14	-29	-57	-102	36	-86	-29	-105	-18	-100	-68	-68	0	-97	-11	-73	-68	-147	-77	-47	1624	-1508	-15305	-47	-12273	-1460	-10152	-164	-10455	-3519	-7169	-103	-10468	-4261	-8316	25
1.378333	-23	44	89	-59	-111	-31	16	-13	-18	17	-76	-66	-95	-13	-29	-55	-98	38	-84	-32	-103	-18	-98	-67	-63	1	-101	-13	-70	-67	-146	-74	-56	1786	-1724	-15368	-68	-12229	-1347	-10111	-146	-10336	-3420	-7120	-104	-10362	-4138	-8434	22
1.379167	-36	38	89	-57	-104	-31	17	-15	-15	5	-70	-60	-91	-12	-27	-58	-98	38	-83	-31	-102	-16	-96	-66	-60	4	-97	-12	-69	-66	-145	-74	-53	1959	-1941	-15427	-65	-12179	-1230	-10065	-102	-10158	-3307	-7137	-145	-10230	-4027	-8553	24
1.380000	-22	43	90	-56	-107	-30	19	-13	-14	7	-69	-63	-96	-12	-26	-56	-97	40	-81	-31	-103	-17	-94	-64	-62	4	-95	-12	-73	-65	-145	-73	-56	2146	-2151	-15485	-60	-12114	-1104	-10019	-86	-9993	-3182	-7142	-141	-10074	-3936	-8678	19
1.380833	-24	45	97	-58	-109	-32	11	12	-15	3	-70	-61	-93	-12	-29	-57	-99	37	-84	-29	-104	-21	-97	-67	-66	5	-96	-10	-73	-66	-143	-74	-75	2346	-2354	-15545	-52	-12039	-979	-9974	-93	-9819	-3060	-7161	53	-9895	-3857	-8813	23
1.381667	-22	42	90	-59	-107	-32	12	-13	-17	16	-66	-65	-96	-16	-59	-62	-101	35	-85	-30	-107	-19	-100	-70	-65	-1	-99	-16	-75	-73	-151	-79	-84	2556	-2567	-15613	-52	-11957	-826	-9925	-111	-9653	-2937	-7197	165	-9709	-3795	-8957	10
1.382500	-28	57	82	-63	-115	-40	9	-19	-21	-3	-77	-68	-100	-18	-32	-64	-100	29	-88	-34	-108	-26	-103	-73	-74	-3	-100	-17	-76	-72	-149	-77	-82	2781	-2733	-15670	-73	-11848	-704	-9878	-119	-9479	-2804	-7244	72	-9496	-3739	-9098	-6
1.383333	-28	39	88	-62	-111	-36	11	-18	-18	1	-74	-78	-99	-15	-34	-64	-107	32	-88	-33	-107	-25	-102	-73	-67	-4	-100	-15	-77	-74	-150	-79	-88	3014	-2897	-15734	-73	-11727	-553	-9828	-114	-9306	-2674	-7309	32	-9274	-3690	-9239	-13
1.384167	-28	38	90	-62	-110	-49	10	-16	-21	1	-76	-64	-98	-16	-31	-62	-100	34	-87	-31	-104	-23	-101	-72	-68	0	-101	-11	-77	-69	-150	-75	-96	3258	-3040	-15798	-43	-11591	-396	-9766	-90	-9138	-2554	-7384	-6	-9040	-3645	-9380	1
1.385000	-28	35	86	-58	-110	-38	11	-15	-19	3	-74	-64	-99	-14	-29	-65	-103	30	-88	-33	-94	-24	-102	-70	-65	-3	-100	-16	-76	-69	-149	-75	-83	3500	-3169	-15870	0	-11444	-236	-9716	-69	-8970	-2438	-7483	-56	-8809	-3599	-9523	3
1.385833	-21	49	110	-60	-107	-34	13	-5	-18	3	-75	-64	-96	-17	-26	-62	-99	33	-85	-31	-104	-21	-101	-67	-66	-5	-88	-12	-70	-74	-139	-74	-72	3742	-3269	-15941	-6	-11282	-68	-9668	-82	-8808	-2330	-7580	-96	-8577	-3553	-9661	8
1.386667	-27	39	88	-59	-109	-32	12	-12	-19	5	-69	-63	-96	-15	-32	-61	-97	34	-85	-32	-103	-21	-99	-69	-65	-1	-99	-13	-73	-68	-148	-75	-36	3979	-3358	-16022	19	-11111	97	-9624	-65	-8651	-2233	-7693	-111	-8355	-3504	-9801	13
1.387500	-21	42	90	-59	-108	-36	15	-14	-14	5	-69	-65	-98	-17	-29	-58	-97	37	-83	-29	-104	-21	-96	-66	-63	0	-95	0	-76	-70	-147	-73	2	4209	-3427	-16111	33	-10925	265	-9588	-34	-8500	-2149	-7821	-91	-8142	-3448	-9943	20
1.388333	-24	42	90	-58	-109	-35	39	-15	-18	3	-69	-65	-91	-18	-27	-62	-98	36	-85	-29	-105	-24	-100	-70	-65	-3	-96	-11	-73	-67	-145	-75	5	4425	-3483	-16204	46	-10746	425	-9564	-35	-8344	-2081	-7956	-131	-7936	-3376	-10081	19
1.389167	-23	41	90	-81	-113	-33	11	-14	-22	5	-75	-64	-100	-18	-31	-62	-104	35	-86	-32	-110	-23	-99	-66	-64	-3	-101	-14	-77	-69	-149	-77	-11	4628	-3522	-16309	52	-10520	585	-9539	-39	-8191	-2023	-8099	-189	-7748	-3297	-10215	26
1.390000	-28	41	89	-61	-113	-38	10	-19	-22	3	-74	-66	-99	-21	-40	-63	-102	35	-87	-36	-105	-25	-103	-73	-67	-6	-103	-16	-76	-72	-152	-79	-30	4812	-3555	-16421	45	-10306	734	-9530	-61	-8032	-1979	-8244	-235	-7579	-3204	-10344	25
1.390833	-29	36	88	-63	-113	-40	6	-22	-23	0	-76	-69	-100	-22	-32	-65	-107	29	-90	-38	-105	-26	-101	-72	-72	-7	-107	-16	-79	-74	-151	-77	-59	4981	-3575	-16539	59	-10072	884	-9522	-45	-7867	-1935	-8386	-227	-7416	-3098	-10460	32
1.391667	-29	38	86	-62	-114	-91	9	-16	-23	12	-73	-66	-99	-16	-30	-62	-101	33	-87	-34	-108	-25	-102	-73	-70	-5	-101	-14	-76	-66	-149	-76	-47	5140	-3583	-16662	68	-9830	1019	-9528	-29	-7683	-1898	-8523	-224	-7275	-2983	-10570	46
1.392500	-27	40	89	-59	-105	-34	13	-13	-16	8	-68	-64	-95	-18	-28	-57	-98	34	-80	-32	-104	-41	-96	-67	-63	0	-96	-13	-74	-68	-147	-72	-53	5268	-3597	-16796	55	-9573	1148	-9542	-53	-7494	-1873	-8653	-247	-7144	-2855	-10673	42
1.393333	-22	45	90	-58	-103	-24	17	-12	-16	5	-73	-63	-90	-16	-25	-58	-96	37	-83	-31	-101	-21	-98	-65	-63	0	-97	-14	-72	-69	-145	-72	-67	5375	-3611	-16928	53	-9312	1261	-9571	-67	-7296	-1835	-8777	-194	-7031	-2729	-10764	41
1.394167	-24	27	90	-57	-107	-32	16	-16	-15	6	-69	-63	-94	-15	-29	-56	-96	38	-87	-33	-104	-24	-100	-64	-67	-7	-95	-12	-70	-70	-147	-69	-87	5462	-3625	-17059	49	-9040	1356	-9606	-97	-7079	-1801	-8887	-137	-6924	-2598	-10845	44
1.395000	-25	43	88	-59	-109	-31	16	2	-18	4	-70	-65	-96	-17	-30	-56	-99	35	-84	-30	-101	-22	-98	-67	-64	0	-97	-12	-73	-70	-149	-73	-87	5522	-3642	-17194	35	-8756	1432	-9654	-162	-6855	-1769	-8983	-122	-6831	-2473	-10902	18
1.395833	-22	44	91	-57	-108	-33	12	-12	-17	6	-68	-64	-95	-15	-28	-58	-98	35	-83	-45	-105	-22	-98	-68	-64	0	-97	-10	-72	-70	-148	-72	-61	5570	-3662	-17324	4	-8463	1506	-9707	-214	-6620	-1734	-9065	-109	-6738	-2350	-10946	5
1.396667	-25	43	90	-57	-109	-27	13	-12	-19	5	-67	-62	-96	-15	-26	-58	-99	38	-83	-32	-105	-18	-98	-67	-64	1	-100	-10	-73	-61	-147	-74	-70	5591	-3689	-17454	-18	-8159	1560	-9770	-241	-6381	-1699	-9126	-146	-6653	-2241	-10968	6
1.397500	-25	42	89	-59	-110	-34	13	-15	-19	5	-69	-64	-96	-13	-27	-60	-99	36	-83	-31	-104	-19	-99	-72	-65	0	-99	-11	-75	-67	-151	-72	-98	5600	-3719	-17568	-33	-7855	1593	-9838	-262	-6139	-1665	-9168	-199	-6567	-2146	-10975	0
1.398333	-28	38	86	-59	-110	-30	13	-14	-16	4	-72	-64	-96	-15	-29	-59	-101	30	-88	-31	-107	-22	-97	-68	-65	0	-101	-10	-74	-72	-148	-75	-91	5584	-3754	-17677	-35	-7544	1609	-9911	-250	-5894	-1626	-9198	-257	-6477	-2074	-10953	0
1.399167	-30	39	87	-60	-112	-33	13	-15	-25	3	-74	-65	-94	-16	-27	-61	-99	37	-84	-32	-102	-19	-97	-68	-66	3	-101	-13	-74	-66	-148	-73	-62	5563	-3783	-17764	-42	-7236	1612	-9984	-153	-5650	-1588	-9203	-320	-6387	-2012	-10907	8
1.400000	-27	41	89	-60	-108	-31	13	-12	-16	7	-66	-63	-96	-14	-26	-57	-101	35	-83	-30	-102	-22	-95	-66	-64	1	-99	-11	-73	-66	-145	-72	-52	5518	-3818	-17842	-60	-6915	1595	-10064	-120	-5418	-1556	-9190	-353	-6293	-1980	-10842	-7
1.400833	-24	45	89	-59	-107	-29	17	-11	-16	10	-68	-62	-92	-13	-24	-55	-101	37	-80	-23	-104	-15	-94	-65	-62	3	-98	-9	-70	-66	-142	-72	-58	5466	-3846	-17894	-77	-6618	1561	-10150	-145	-5200	-1530	-9156	-325	-6195	-1962	-10755	-40
1.401667	-23	45	87	-60	-108	-33	15	-12	-12	6	-72	-62	-92	-10	-26	-56	-96	34	-84	-31	-103	-18	-99	-66	-63	2	-99	-14	-72	-66	-150	-75	-75	5397	-3877	-17930	-75	-6328	1501	-10237	-147	-5006	-1517	-9123	-304	-6094	-1988	-10653	-48
1.402500	-24	42	89	-60	-110	-31	13	-15	-17	4	-70	-45	-96	-16	-28	-62	-100	36	-86	-32	-103	-22	-99	-70	-66	-1	-101	-13	-73	-70	-151	-79	-88	5321	-3900	-17944	-51	-6040	1427	-10318	-161	-4826	-1520	-9066	-327	-5988	-2033	-10532	-14
1.403333	-29	39	85	-61	-110	-33	11	-19	-21	2	-70	-63	-95	-16	-27	-60	-103	33	-85	-32	-107	-23	-99	-70	-66	0	-99	-13	-64	-70	-144	-75	-80	5237	-3917	-17935	-30	-5766	1337	-10411	-187	-4666	-1534	-9010	-386	-5870	-2094	-10394	12
1.404167	-24	42	88	-60	-108	-31	11	-13	-17	4	-70	-64	-93	-15	-27	-60	-97	41	-84	-31	-102	-22	-96	-68	-64	-1	-99	-14	-76	-67	-149	-77	-60	5149	-3923	-17899	-38	-5507	1228	-10499	-220	-4519	-1571	-8941	-452	-5749	-2179	-10247	-6
1.405000	-27	52	89	-59	-122	-29	13	-10	-19	2	-74	-63	-96	-14	-27	-61	-99	34	-83	-32	-105	-22	-99	-70	-67	-4	-99	-13	-72	-69	-141	-77	-63	5049	-3927	-17838	-21	-5263	1097	-10593	-262	-4407	-1630	-8872	-466	-5622	-2286	-10092	-5
1.405833	-28	42	87	-57	-108	-31	12	-15	-17	4	-69	-64	-93	-13	-29	-70	-103	32	-84	-28	-130	-22	-99	-69	-62	0	-100	-12	-72	-69	-146	-75	-62	4960	-3923	-17752	4	-5038	947	-10687	-262	-4303	-1698	-8800	-372	-5507	-2405	-9936	11
1.406667	-26	41	89	-58	-110	-29	13	-12	-15	3	-72	-67	-94	-15	-28	-61	-98	36	-85	-33	-102	-23	-99	-72	-59	-4	-103	-15	-69	-68	-148	-76	-66	4861	-3910	-17647	-10	-4828	776	-10788	-194	-4223	-1814	-8742	-247	-5365	-2547	-9785	21
1.407500	-30	39	86	-63	-111	-35	10	-16	-21	1	-72	-45	-96	-17	-29	-38	-101	34	-87	-33	-104	-21	-98	-69	-64	-3	-97	-12	-70	-69	-147	-74	-87	4767	-3892	-17519	-21	-4638	587	-10892	-153	-4152	-1940	-8679	-156	-5227	-2702	-9637	57
1.408333	-26	43	90	-58	-109	-35	12	-14	-18	4	-72	-67	-102	-17	-29	-60	-98	34	-84	-32	-108	-22	-97	-66	-68	-4	-100	-14	-72	-87	-147	-75	-98	4670	-3875	-17370	-8	-4464	380	-11003	-100	-4088	-2089	-8633	-77	-5094	-2868	-9502	70
1.409167	-27	42	88	-59	-113	-33	12	-13	-18	3	-72	-64	-96	-16	-31	-58	-100	35	-85	-34	-104	-25	-99	-72	-65	-3	-101	-14	-73	-69	-147	-78	-108	4576	-3852	-17199	-7	-4310	153	-11117	-35	-4028	-2258	-8595	-53	-4962	-3041	-9377	72
1.410000	-24	41	89	-57	-113	-34	9	-14	-18	6	-73	-63	-96	-17	-32	-60	-99	36	-85	-32	-103	-25	-100	-69	-65	-3	-100	-13	-75	-74	-148	-70	-112	4484	-3831	-17015	-3	-4178	-101	-11231	3	-3986	-2452	-8576	-129	-4835	-3224	-9276	76
1.410833	-28	42	87	-61	-111	-34	9	-16	-21	3	-75	-65	-95	-16	-29	-56	-101	33	-90	-33	-102	-25	-101	-72	-67	-7	-101	-14	-77	-72	-146	-76	-110	4391	-3814	-16821	-10	-4066	-339	-11352	17	-3925	-2667	-8567	-176	-4720	-3406	-9190	57
1.411667	-28	42	87	-59	-91	-32	13	-14	-18	5	-73	-63	-96	-17	-28	-61	-98	36	-88	-32	-104	-23	-101	-68	-63	-3	-98	-21	-74	-69	-147	-76	-108	4304	-3801	-16612	-35	-3971	-603	-11468	-21	-3890	-2882	-8570	-169	-4614	-3597	-9121	51
1.412500	-23	44	90	-56	-105	-29	16	-13	-17	5	-74	-60	-92	-11	-25	-53	-96	37	-83	-28	-102	-21	-97	-67	-65	-1	-96	-10	-67	-68	-143	-74	-113	4215	-3790	-16393	-21	-3898	-878	-11581	-68	-3839	-3125	-8593	-169	-4514	-3794	-9075	51
1.413333	-27	40	84	-56	-108	-28	17	-14	-15	8	-68	-60	-93	-11	-26	-56	-97	32	-85	-31	-100	-19	-97	-63	-61	1	-108	-10	-69	-66	-146	-81	-121	4123	-3796	-16179	-17	-3846	-1169	-11695	-82	-3786	-3350	-8631	-127	-4443	-3989	-9054	45
1.414167	-25	44	91	-57	-107	-30	15	-14	-17	3	-74	-65	-98	-15	-30	-109	-100	36	-84	-33	-103	-22	-100	-67	-63	0	-100	-16	-72	-65	-144	-74	-103	4038	-3805	-15956	-17	-3814	-1469	-11802	-132	-3733	-3598	-8689	-68	-4381	-4184	-9053	35
1.415000	-28	42	85	-49	-108	-30	12	-36	-18	5	-77	-64	-97	-15	-30	-61	-101	33	-88	-38	-107	-25	-98	-68	-66	-4	-102	-26	-74	-70	-147	-80	-70	3947	-3831	-15743	-24	-3804	-1766	-11906	-146	-3677	-3854	-8755	-49	-4342	-4385	-9075	22
1.415833	-26	41	86	-61	-111	-35	10	-16	-16	3	-77	-67	-129	-23	-31	-61	-98	26	-87	-35	-105	-24	-98	-67	-63	-1	-101	-13	-75	-70	-145	-75	-53	3863	-3854	-15523	-16	-3801	-2066	-11994	-137	-3600	-4097	-8829	-26	-4320	-4582	-9106	33
1.416667	-26	40	87	-60	-110	-31	11	-14	-15	5	-73	-64	-97	-18	-26	-58	-99	32	-86	-34	-105	-26	-100	-70	-64	-3	-100	-11	-73	-69	-145	-82	-62	3776	-3891	-15311	-26	-3817	-2373	-12075	-105	-3560	-4344	-8910	6	-4319	-4773	-9147	23
1.417500	-27	41	88	-61	-109	-29	12	-15	-21	6	-73	-63	-98	-17	-31	-60	-118	35	-87	-30	-104	-24	-100	-69	-65	-3	-98	-13	-73	-70	-146	-77	-66	3691	-3929	-15094	-19	-3844	-2678	-12141	-103	-3506	-4585	-8999	-22	-4338	-4967	-9202	3
1.418333	-28	42	90	-58	-109	-33	11	-17	-19	5	-73	-63	-96	-16	-29	-59	-98	34	-87	-31	-105	-25	-101	-69	-62	-6	-97	-12	-74	-68	-145	-75	-55	3617	-3978	-14907	-14	-3885	-2978	-12196	-55	-3456	-4823	-9086	-50	-4373	-5149	-9248	-1
1.419167	-23	40	89	-58	-108	-30	15	-13	-18	8	-72	-62	-86	-19	-28	-60	-99	34	-88	-29	-103	-22	-97	-67	-60	-3	-98	-10	-67	-66	-144	-75	-53	3541	-4023	-14715	-1	-3931	-3276	-12235	-14	-3409	-5054	-9172	-19	-4420	-5329	-9298	4
1.420000	-24	41	90	-56	-136	-29	12	-14	-44	5	-73	-62	-94	-13	-27	-57	-98	37	-83	-29	-102	-21	-97	-69	-62	-1	-98	-11	-72	-65	-138	-75	-55	3482	-4075	-14533	3	-3969	-3574	-12262	-25	-3379	-5283	-9255	-12	-4482	-5504	-9335	0
1.420833	-24	40	87	-58	-107	-28	16	-12	-15	8	-70	-60	-93	-12	-39	-56	-98	34	-85	-35	-105	-22	-95	-67	-60	1	-96	-9	-67	-68	-142	-75	-56	3425	-4113	-14363	-3	-4042	-3864	-12277	17	-3351	-5496	-9329	-32	-4553	-5670	-9368	-10
1.421667	-22	41	89	-60	-110	-30	13	-10	-16	6	-72	-64	-94	-14	-28	-58	-98	36	-85	-32	-102	-31	-97	-69	-64	-3	-97	-13	-74	-68	-145	-79	-59	3377	-4150	-14197	5	-4104	-4152	-12286	3	-3343	-5712	-9400	-9	-4631	-5833	-9395	-27
1.422500	-26	39	88	-64	-110	-34	9	-17	-47	1	-75	-66	-99	-24	-33	-62	-100	30	-88	-36	-107	-27	-101	-72	-64	-5	-101	-15	-76	-72	-149	-78	-58	3342	-4185	-14047	6	-4173	-4432	-12279	4	-3358	-5917	-9459	-36	-4708	-5982	-9404	-39
1.423333	-31	39	86	-65	-110	-36	7	-19	-23	3	-78	-68	-99	-22	-38	-64	-100	29	-92	-38	-110	-25	-103	-70	-69	-8	-103	-17	-77	-95	-153	-79	-64	3319	-4214	-13903	-26	-4228	-4699	-12268	-22	-3368	-6114	-9508	-109	-4784	-6123	-9399	-29
1.424167	-32	35	84	-65	-116	-39	6	-21	-25	2	-75	-67	-100	-21	-34	-63	-120	33	-87	-60	-110	-25	-104	-74	-67	-3	-101	-14	-73	-74	-152	-76	-76	3322	-4228	-13766	-38	-4287	-4969	-12250	-36	-3395	-6298	-9542	-34	-4853	-6250	-9374	-4
1.425000	-30	33	88	-62	-128	-36	6	-16	-18	4	-73	-66	-99	-18	-32	-64	-102	34	-88	-36	-109	-24	-101	-70	-68	-17	-90	-12	-73	-73	-151	-85	-87	3336	-4234	-13642	-35	-4342	-5202	-12213	-21	-3439	-6472	-9565	61	-4910	-6373	-9341	7
1.425833	-28	39	89	-60	-110	-33	7	-16	-18	5	-74	-63	-108	-18	-30	-61	-98	17	-87	-33	-105	-24	-101	-72	-65	-4	-99	-11	-75	-73	-148	-74	-74	3366	-4233	-13526	-32	-4400	-5439	-12179	3	-3498	-6635	-9594	71	-4958	-6485	-9300	12
1.426667	-28	42	87	-60	-112	-35	13	-13	-18	6	-73	-63	-96	-16	-30	-60	-101	36	-86	-32	-103	-21	-100	-64	-62	0	-97	-13	-74	-67	-146	-74	-69	3416	-4233	-13422	-26	-4461	-5660	-12141	-4	-3566	-6795	-9588	49	-4998	-6591	-9256	9
1.427500	-24	42	87	-60	-109	-34	10	-14	-19	3	-74	-58	-95	-12	-29	-60	-101	33	-86	-32	-105	-19	-100	-70	-67	-1	-100	-14	-74	-72	-149	-77	-64	3475	-4219	-13327	-47	-4523	-5870	-12107	-57	-3651	-6938	-9589	6	-5022	-6698	-9208	-5
1.428333	-28	39	87	-60	-112	-31	12	-13	-21	4	-72	-62	-98	-16	-30	-57	-101	35	-87	-35	-107	-21	-99	-63	-67	0	-100	-4	-75	-74	-149	-74	-65	3554	-4207	-13246	-64	-4591	-6062	-12072	-86	-3743	-7068	-9589	-38	-5039	-6801	-9169	-3
1.429167	-27	41	89	-59	-111	-36	9	-13	-19	6	-75	-46	-99	-25	-30	-58	-100	34	-87	-57	-104	-23	-100	-70	-64	0	-99	-14	-76	-75	-149	-74	-90	3645	-4190	-13173	-44	-4662	-6242	-12038	-69	-3845	-7197	-9582	-45	-5046	-6903	-9136	0
1.430000	-26	40	80	-62	-110	-33	8	-36	-17	5	-73	-65	-95	-19	-30	-59	-98	34	-87	-34	-105	-24	-102	-72	-64	0	-99	-15	-73	-74	-148	-73	-105	3744	-4175	-13112	-30	-4744	-6404	-12008	-59	-3952	-7301	-9575	-36	-5039	-7003	-9117	-3
1.430833	-28	39	87	-62	-115	-36	9	-16	-23	3	-76	-68	-104	-19	-35	-62	-99	29	-88	-36	-108	-24	-104	-73	-68	-3	-102	-16	-76	-76	-152	-78	-95	3859	-4157	-13056	-17	-4834	-6573	-11971	-90	-4062	-7399	-9572	-77	-5028	-7110	-9112	0
1.431667	-32	43	86	-62	-115	-39	7	-21	-23	3	-75	-66	-101	-17	-35	-64	-105	30	-92	-36	-107	-26	-107	-74	-67	-4	-103	-19	-75	-77	-148	-77	-83	3983	-4144	-13013	0	-4934	-6676	-11955	-96	-4180	-7483	-9567	-87	-5011	-7220	-9111	5
1.432500	-28	41	84	-64	-111	-39	7	-17	-21	6	-68	-67	-95	-13	-32	-62	-100	33	-88	-32	-103	-23	-100	-70	-63	-1	-101	-14	-72	-69	-146	-76	-84	4082	-4128	-12974	18	-5041	-6781	-11927	-60	-4299	-7556	-9563	-78	-4992	-7331	-9146	0
1.433333	-24	41	87	-56	-107	-32	10	-15	-18	5	-73	-62	-95	-14	-29	-61	-99	35	-86	-31	-104	-24	-98	-72	-64	-1	-102	-14	-73	-72	-147	-77	-81	4250	-4118	-12945	8	-5162	-6876	-11908	-63	-4420	-7625	-9568	-150	-4983	-7454	-9194	-5
1.434167	-27	41	87	-59	-108	-34	11	-13	-17	5	-72	-58	-97	-13	-30	-61	-101	45	-84	-31	-100	-21	-97	-69	-63	2	-97	-13	-67	-69	-147	-74	-69	4385	-4113	-12922	-12	-5296	-6946	-11888	-95	-4551	-7678	-9578	-198	-4974	-7580	-9262	6
1.435000	-27	42	82	-52	-108	-34	11	-15	-19	2	-75	-64	-94	-15	-30	-61	-99	33	-86	-33	-102	-24	-100	-70	-64	1	-101	-31	-72	-72	-156	-74	-69	4518	-4111	-12902	-40	-5437	-7007	-11874	-126	-4656	-7731	-9583	-199	-4975	-7720	-9346	17
1.435833	-23	41	87	-61	-109	-33	12	-15	-15	5	-70	-62	-94	-15	-28	-61	-117	33	-86	-33	-104	-27	-99	-70	-64	-1	-100	-11	-74	-73	-146	-75	-78	4644	-4117	-12891	-43	-5580	-7053	-11845	-174	-4771	-7771	-9593	-189	-4991	-7856	-9449	9
1.436667	-22	42	89	-18	-105	-33	13	-14	-16	4	-70	-65	-94	-16	-30	-59	-97	33	-86	-31	-103	-26	-98	-69	-63	-3	-100	-13	-73	-70	-144	-75	-86	4767	-4128	-12880	-32	-5740	-7081	-11831	-221	-4881	-7820	-9607	-161	-5018	-7998	-9569	-3
1.437500	-24	40	87	-58	-111	-35	11	-15	-10	17	-70	-64	-81	-13	-31	-62	-93	36	-86	-34	-107	-28	-102	-69	-63	-1	-99	-11	-70	-73	-149	-53	-74	4885	-4149	-12875	-41	-5895	-7098	-11803	-238	-4981	-7861	-9624	-131	-5054	-8139	-9689	2
1.438333	-23	40	89	-56	-108	-34	13	-15	-16	5	-69	-63	-98	-16	-33	-61	-97	38	-84	-29	-101	-24	-100	-69	-55	0	-98	-11	-72	-70	-148	-73	-55	4990	-4176	-12870	-42	-6051	-7101	-11764	-208	-5075	-7900	-9639	-114	-5109	-8281	-9819	3
1.439167	-25	41	88	-58	-108	-33	11	-15	-17	5	-70	-63	-94	-15	-30	-62	-97	37	-83	-31	-101	-26	-99	-70	-62	0	-96	-10	-73	-69	-144	-72	-53	5083	-4213	-12870	-28	-6196	-7086	-11716	-142	-5159	-7939	-9656	-75	-5167	-8419	-9956	3
1.440000	-23	42	89	-57	-109	-33	13	-13	-16	5	-69	-62	-96	-13	-31	-59	-99	37	-87	-34	-103	-25	-99	-68	-63	0	-98	-13	-73	-87	-147	-75	-58	5139	-4265	-12874	-4	-6344	-7075	-11659	-110	-5233	-7991	-9671	-48	-5238	-8552	-10097	3
1.440833	-25	38	87	-59	-110	-36	10	-17	-21	3	-74	-64	-91	-12	-29	-55	-101	36	-88	-29	-103	-24	-98	-68	-65	-1	-98	-11	-73	-67	-146	-73	-58	5220	-4327	-12880	51	-6472	-7042	-11585	-144	-5293	-8036	-9679	-63	-5315	-8671	-10230	19
1.441667	-29	45	86	-57	-104	-33	12	-14	-16	6	-70	-62	-96	-12	-31	-59	-101	37	-111	-30	-104	-22	-100	-83	-64	-1	-98	-13	-73	-68	-147	-77	-50	5264	-4408	-12898	61	-6596	-7010	-11498	-163	-5339	-8086	-9679	-63	-5399	-8782	-10356	9
1.442500	-25	40	86	-58	-111	-47	11	-15	-18	9	-74	-63	-97	-14	-32	-59	-103	36	-87	-33	-103	-24	-101	-70	-66	-4	-101	-16	-74	-73	-149	-77	-33	5294	-4497	-12918	61	-6705	-6972	-11393	-156	-5375	-8144	-9677	-82	-5479	-8879	-10470	7
1.443333	-23	41	85	-63	-110	-35	12	-14	-19	5	-73	-66	-98	-17	-32	-58	-102	36	-88	-33	-107	-26	-98	-74	-67	-3	-101	-14	-75	-72	-151	-77	-26	5308	-4612	-12948	50	-6795	-6928	-11271	-167	-5390	-8203	-9658	-108	-5559	-8962	-10568	-7
1.444167	-25	39	89	-60	-110	-35	11	-13	-16	5	-70	-64	-99	-19	-33	-57	-99	35	-88	-30	-102	-22	-98	-68	-63	-3	-97	-12	-75	-73	-149	-75	-16	5306	-4741	-12974	42	-6869	-6878	-11136	-167	-5395	-8261	-9633	-83	-5630	-9030	-10658	-4
1.445000	-28	40	89	-60	-135	-35	10	-16	-16	7	-72	-62	-96	-15	-29	-58	-101	36	-86	-30	-104	-24	-97	-68	-64	0	-97	-10	-75	-70	-147	-74	-9	5290	-4889	-13040	49	-6933	-6835	-10990	-160	-5387	-8327	-9586	-56	-5692	-9078	-10721	9
[truncated: 10,265 more rows]
[truncated: 15 more columns]
