# Supplementary material for: Novel Methods for Surface EMG Analysis and Exploration Based on Multi-Modal Gaussian Mixture Models
Source: PLoS One. 2016 Jun 30;11(6):e0157239. doi: 10.1371/journal.pone.0157239 (PMC4928879; doi:10.1371/journal.pone.0157239)
Supplement: S2 File — (ZIP) [file pone.0157239.s002.zip › Haf_horses_walk_data/Haf_h03_w1_kin.trc]

PathFileType	4	(X/Y/Z)	D:\Users\zsoldosr\Desktop\HaflingerProjektEMGBiopsy\RawData\M2\Goraw1r.trc
DataRate	CameraRate	NumFrames	NumMarkers	Units	OrigDataRate	OrigDataStartFrame	OrigNumFrames
120.00	120.00	1200	7	mm	120.00	1	1200
Frame#	Time	Head			Withers			Sacrum			HFL			HFR			HHL			HHR
		X1	Y1	Z1	X2	Y2	Z2	X3	Y3	Z3	X4	Y4	Z4	X5	Y5	Z5	X6	Y6	Z6	X7	Y7	Z7
1	0.000	1016.56183	226.13155	1616.12292	36.96804	146.01675	1281.19556	-731.42371	195.65858	1297.78430	-80.37720	378.49670	15.21512	658.27295	8.84027	2.22026	-321.87747	355.57031	77.45951	-884.22070	56.58757	-6.11354
2	0.008	1020.63171	226.65744	1614.76245	37.17949	145.55211	1281.55432	-732.49976	197.34763	1294.14722	-86.89809	383.09564	34.37286	644.96002	9.54252	2.04236	-296.16385	354.82187	73.90342	-897.71680	57.07953	-5.85711
3	0.017	1024.80188	227.27232	1613.32349	37.22321	145.05771	1281.89868	-733.72888	198.76746	1290.50342	-88.25251	387.57285	54.90175	631.64789	10.20545	1.87070	-271.13983	354.32483	70.16826	-911.20935	57.75340	-5.71185
4	0.025	1029.12915	228.04021	1611.77234	36.99052	144.52849	1282.21155	-735.20624	199.77359	1286.79126	-81.56815	391.76520	76.22887	618.33459	10.83863	1.70144	-247.30226	354.28812	66.16279	-924.66736	58.57163	-5.70842
5	0.033	1033.61182	228.98869	1610.12915	36.45459	143.99454	1282.47583	-736.94098	200.38132	1282.91541	-67.25801	395.62225	96.10027	605.01556	11.45107	1.55157	-225.01047	354.71420	61.83437	-938.08557	59.40067	-5.82889
6	0.042	1038.20496	230.11649	1608.44934	35.64715	143.51390	1282.67798	-738.86389	200.72411	1278.80286	-47.88651	399.28055	112.52846	591.68115	12.05042	1.46485	-204.72708	355.43365	57.03104	-951.52155	60.23707	-6.05731
7	0.050	1042.85352	231.40059	1606.79932	34.61229	143.15532	1282.80786	-740.85187	200.99336	1274.42102	-26.01629	402.84781	125.11657	578.32678	12.68711	1.46856	-187.13269	356.34589	51.45132	-965.04047	61.10885	-6.31299
8	0.058	1047.50659	232.79791	1605.24182	33.37226	142.97870	1282.85876	-742.76495	201.38824	1269.75537	-3.07050	406.17584	134.67697	564.96753	13.40157	1.54112	-172.94841	357.51880	44.78806	-978.65033	61.94520	-6.44534
9	0.067	1052.10950	234.25575	1603.82959	31.92407	143.01669	1282.83374	-744.49194	202.06769	1264.78528	20.44588	408.91293	142.12512	551.61548	14.16239	1.63151	-162.63490	359.05389	36.96188	-992.29749	62.73121	-6.39886
10	0.075	1056.60022	235.72264	1602.60742	30.25956	143.26399	1282.75366	-745.97388	203.10487	1259.48450	44.42854	410.71985	147.88991	538.24152	14.93283	1.69558	-156.23041	360.89484	28.28187	-1005.90955	63.55121	-6.27665
11	0.083	1060.92346	237.15450	1601.61633	28.38652	143.68312	1282.65344	-747.19757	204.48206	1253.85767	68.90373	411.39499	152.02727	524.79590	15.74934	1.71037	-153.43954	362.76801	19.44806	-1019.46100	64.42837	-6.20435
12	0.092	1065.03308	238.53119	1600.89697	26.33952	144.22455	1282.56335	-748.18390	206.13075	1247.97961	93.86331	410.88370	154.56146	511.27151	16.65234	1.69002	-153.85190	364.29166	11.37947	-1033.00342	65.31714	-6.20932
13	0.100	1068.88611	239.87000	1600.49048	24.18056	144.84593	1282.49597	-748.96533	207.96629	1241.98401	119.14847	409.24692	155.65358	497.70056	17.59200	1.68696	-157.05643	365.18066	4.94112	-1046.59631	66.17813	-6.22688
14	0.108	1072.44409	241.21642	1600.43652	21.98876	145.51846	1282.44336	-749.56158	209.89256	1236.01392	144.49382	406.59552	155.56856	484.09769	18.48914	1.72679	-162.73431	365.43991	0.63930	-1060.21863	66.95746	-6.19139
15	0.117	1075.67627	242.62511	1600.75989	19.84534	146.22275	1282.38196	-749.98633	211.80396	1230.20874	169.70003	403.02713	154.62682	470.46283	19.34473	1.75648	-170.87790	365.39084	-1.61658	-1073.78418	67.61889	-6.11900
16	0.125	1078.54895	244.14418	1601.46436	17.82383	146.94467	1282.28003	-750.26068	213.59840	1224.71729	194.74863	398.61542	153.17551	456.81961	20.21957	1.71399	-181.60551	365.46014	-2.46065	-1087.20618	68.19878	-6.06028
17	0.133	1081.01782	245.80368	1602.54211	15.98689	147.67456	1282.10486	-750.40015	215.18724	1219.70044	219.75998	393.45859	151.51796	443.18622	21.13082	1.61948	-194.48672	365.89011	-2.68261	-1100.43359	68.71797	-5.96990
18	0.142	1083.03125	247.60867	1603.98889	14.38648	148.40485	1281.82324	-750.39355	216.50264	1215.33191	244.87213	387.72723	149.83873	429.53900	22.02518	1.54886	-208.47815	366.63528	-2.83359	-1113.44873	69.13329	-5.70865
19	0.150	1084.53906	249.54327	1605.80896	13.06240	149.12428	1281.40015	-750.19708	217.52037	1211.78210	270.15704	381.62582	148.14455	415.86340	22.87033	1.54250	-222.63602	367.52182	-3.09882	-1126.24792	69.46803	-5.18304
20	0.158	1085.49609	251.58669	1608.01086	12.03814	149.81755	1280.79956	-749.75464	218.27060	1209.17944	295.63034	375.30975	146.23798	402.20615	23.72505	1.56527	-236.53969	368.46143	-3.40985	-1138.81982	69.85415	-4.40376
21	0.167	1085.85938	253.72079	1610.60303	11.31788	150.47073	1279.99500	-749.04449	218.79858	1207.58667	321.34137	368.86774	143.79979	388.63821	24.67619	1.55280	-250.15320	369.49411	-3.66144	-1151.10242	70.35831	-3.41294
22	0.175	1085.58691	255.91550	1613.59045	10.88822	151.07285	1278.98730	-748.11005	219.11589	1206.98291	347.43933	362.35287	140.53694	375.19058	25.74688	1.48645	-263.58765	370.65878	-3.84728	-1163.00488	70.92659	-2.23539
23	0.183	1084.64343	258.11481	1616.96912	10.72296	151.61751	1277.81506	-747.04846	219.19489	1207.25928	374.11188	355.81888	136.29529	361.83762	26.88475	1.40474	-276.94507	371.89233	-4.02078	-1174.47852	71.52957	-0.86878
24	0.192	1083.00513	260.24591	1620.72571	10.78917	152.10568	1276.54834	-745.97510	218.98920	1208.27148	401.45142	349.36295	131.11908	348.53348	28.01792	1.34268	-290.25156	373.11554	-4.20869	-1185.50366	72.17913	0.74877
25	0.200	1080.66150	262.24466	1624.84558	11.05470	152.54079	1275.27576	-744.98425	218.45932	1209.91199	429.38831	343.13037	125.21109	335.24951	29.12429	1.29228	-303.50476	374.35678	-4.39114	-1196.06958	72.87988	2.68823
26	0.208	1077.62183	264.07416	1629.31567	11.49536	152.92023	1274.08850	-744.11005	217.61914	1212.12585	457.75311	337.28061	118.79324	321.96512	30.23665	1.24015	-316.73016	375.68634	-4.52897	-1206.18262	73.67579	4.93409
27	0.217	1073.92957	265.71121	1634.11926	12.09340	153.22896	1273.06506	-743.31036	216.57236	1214.86816	486.38013	331.94955	111.98212	308.66144	31.39373	1.19987	-329.95129	377.07336	-4.60249	-1215.83484	74.63290	7.38359
28	0.225	1069.66187	267.12650	1639.23120	12.82447	153.43636	1272.25842	-742.50134	215.47929	1218.07190	515.11200	327.16779	104.75524	295.35367	32.60058	1.18648	-343.16913	378.41791	-4.62539	-1224.93091	75.76903	9.88883
29	0.233	1064.89331	268.30707	1644.59900	13.64483	153.50401	1271.68518	-741.61444	214.49103	1221.64783	543.72192	322.80505	97.05439	282.08829	33.83757	1.19717	-356.38519	379.69095	-4.62335	-1233.11377	77.05478	12.31484
30	0.242	1059.65833	269.29364	1650.12451	14.49168	153.40413	1271.31787	-740.62665	213.71758	1225.50098	571.86920	318.68503	88.99040	268.87677	35.10077	1.21425	-369.59949	380.92709	-4.61893	-1239.60950	78.56112	14.57333
31	0.250	1053.96326	270.16016	1655.68689	15.29402	153.13834	1271.09460	-739.56268	213.22023	1229.54675	599.08014	314.75220	80.92577	255.66888	36.38432	1.21818	-382.82010	382.13110	-4.61903	-1243.33508	80.64086	16.59869
32	0.258	1047.82910	270.95206	1661.19702	15.98371	152.74487	1270.94800	-738.48456	213.00571	1233.71802	624.73254	311.07568	73.28524	242.40884	37.64603	1.21076	-396.09189	383.27441	-4.61127	-1243.18799	83.76855	18.33136
33	0.267	1041.30811	271.67065	1666.61597	16.50565	152.28558	1270.83643	-737.47040	213.03004	1237.96313	648.14459	307.73636	66.23143	229.06717	38.83718	1.21030	-409.45514	384.32449	-4.59207	-1238.37854	88.08897	19.67456
34	0.275	1034.47668	272.30902	1671.92676	16.83139	151.82797	1270.75293	-736.58722	213.21846	1242.23706	668.80884	304.74319	59.49651	215.61243	39.93059	1.21869	-422.89813	385.28381	-4.56437	-1228.70605	93.15775	20.50383
35	0.283	1027.42273	272.86890	1677.11255	16.97065	151.44221	1270.71375	-735.87244	213.49855	1246.49121	686.61462	302.02652	52.56351	202.00992	40.91631	1.21772	-436.41565	386.20682	-4.52167	-1214.60449	98.13048	20.77636
36	0.292	1020.23615	273.34537	1682.16028	16.97009	151.20398	1270.74817	-735.33630	213.82434	1250.67517	701.84796	299.52484	45.06290	188.25830	41.79126	1.21065	-450.04962	387.13120	-4.47141	-1196.93079	102.29713	20.49636
37	0.300	1013.00537	273.72174	1687.06409	16.90120	151.18370	1270.89270	-734.97040	214.17467	1254.74768	714.96411	297.27429	37.01007	174.39993	42.56285	1.24024	-463.82120	388.06595	-4.42128	-1176.52502	105.48834	19.59310
38	0.308	1005.81494	273.98029	1691.81897	16.84606	151.42532	1271.18396	-734.74994	214.55029	1258.68018	726.33276	295.36395	28.68660	160.48792	43.29095	1.32890	-477.70599	389.01685	-4.35382	-1153.78467	107.99712	18.00306
39	0.317	998.74323	274.10092	1696.41125	16.88331	151.93539	1271.64832	-734.63550	214.97227	1262.45325	736.10498	293.83966	20.35652	146.55222	44.09435	1.42165	-491.67410	389.92511	-4.27625	-1128.69751	110.23660	15.82221
40	0.325	991.85358	274.06335	1700.81091	17.07399	152.69119	1272.29785	-734.58234	215.46869	1266.05652	744.19995	292.69537	12.13254	132.60132	45.05948	1.45034	-505.68488	390.72394	-4.23793	-1101.23315	112.45590	13.31141
41	0.333	985.18774	273.87250	1704.96521	17.45355	153.65944	1273.13123	-734.55182	216.06808	1269.48572	750.34747	291.88501	4.09437	118.63635	46.16344	1.43291	-519.68506	391.48944	-4.25327	-1071.57593	114.65431	10.85537
42	0.342	978.77722	273.56290	1708.80981	18.03662	154.81119	1274.13428	-734.51715	216.79860	1272.73645	754.13385	291.32367	-3.44830	104.65649	47.31528	1.43441	-533.65808	392.35355	-4.26591	-1040.07495	116.66124	8.89230
43	0.350	972.66266	273.16391	1712.29724	18.82808	156.12630	1275.28455	-734.46338	217.66939	1275.79883	755.07544	290.98825	-9.77262	90.66650	48.44645	1.46923	-547.63971	393.34296	-4.21509	-1007.07861	118.22699	7.75928
44	0.358	966.89673	272.67932	1715.41101	19.82875	157.59419	1276.55774	-734.38373	218.64740	1278.65637	752.77649	290.99057	-14.04648	76.68677	49.51239	1.51873	-561.65961	394.42401	-4.10390	-972.76984	119.07462	7.61852
45	0.367	961.53351	272.11386	1718.15527	21.02819	159.21039	1277.93164	-734.27814	219.66405	1281.28992	747.10120	291.42279	-16.10109	62.77869	50.41612	1.62182	-575.69940	395.55563	-3.98776	-937.11975	118.95541	8.49738
46	0.375	956.62305	271.50394	1720.54187	22.38035	160.95557	1279.38916	-734.15033	220.65468	1283.67993	738.22992	292.20673	-16.68253	49.07690	51.01064	1.89849	-589.72522	396.66257	-3.91378	-899.97961	117.75600	10.26161
47	0.383	952.21680	270.90961	1722.58569	23.79013	162.77341	1280.91956	-734.00183	221.58696	1285.80981	726.67865	293.19550	-16.75266	35.77911	51.18699	2.48990	-603.72278	397.68561	-3.88602	-861.19147	115.60110	12.58405
48	0.392	948.37317	270.38730	1724.30310	25.15209	164.58699	1282.51367	-733.83386	222.45207	1287.66675	713.32257	294.30511	-16.82567	23.09692	50.90640	3.50853	-617.68689	398.64865	-3.87949	-820.71057	112.79659	15.11125
49	0.400	945.15649	269.97241	1725.70764	26.40911	166.34392	1284.15417	-733.65515	223.25339	1289.24487	699.16266	295.49182	-16.97106	11.19690	50.14632	5.09384	-631.62244	399.63205	-3.87433	-778.77106	109.64603	17.71364
50	0.408	942.62476	269.65945	1726.79932	27.56092	168.03384	1285.81104	-733.48462	224.01004	1290.54309	684.90558	296.71658	-17.11790	0.12183	48.85204	7.62397	-645.56720	400.70148	-3.86341	-735.91052	106.33510	20.51303
51	0.417	940.81146	269.38675	1727.55908	28.62890	169.66629	1287.44604	-733.34668	224.75015	1291.55884	670.81415	297.94946	-17.25535	-10.26953	46.97594	12.00911	-659.54932	401.84363	-3.83575	-692.75623	102.95424	23.67331
52	0.425	939.71606	269.06671	1727.95264	29.62759	171.24356	1289.01819	-733.26733	225.49232	1292.28918	656.89703	299.14917	-17.42660	-20.08606	44.52627	19.75128	-673.52869	402.97766	-3.77261	-649.83374	99.59090	27.21978
53	0.433	939.30969	268.64740	1727.94031	30.55742	172.74751	1290.48633	-733.26917	226.22964	1292.74146	643.10828	300.27905	-17.63074	-28.69336	41.49876	32.36020	-687.43982	404.07800	-3.64668	-607.57306	96.38576	31.01199
54	0.442	939.54407	268.14084	1727.48181	31.40701	174.14708	1291.80908	-733.36646	226.92175	1292.93872	629.40063	301.36072	-17.80494	-34.09082	37.76614	50.29623	-701.25928	405.22577	-3.43187	-566.37683	93.48622	34.79671
55	0.450	940.36560	267.59317	1726.54028	32.15684	175.42325	1292.94800	-733.56628	227.50894	1292.91370	615.72296	302.45837	-17.91006	-33.51923	33.05103	72.34098	-714.98523	406.46027	-3.17649	-526.61646	90.91264	38.28603
56	0.458	941.73657	267.04077	1725.09241	32.77864	176.57777	1293.87659	-733.87549	227.94640	1292.69763	602.04828	303.60767	-17.99077	-25.36725	27.00356	95.91269	-728.62915	407.64279	-3.05461	-488.55072	88.47144	41.22950
57	0.467	943.65466	266.49353	1723.13867	33.23162	177.60966	1294.58472	-734.30585	228.23349	1292.30713	588.39337	304.79218	-18.12406	-10.64868	19.40531	118.10300	-742.25189	408.61279	-3.19902	-452.24356	85.86207	43.43877
58	0.475	946.15698	265.93591	1720.70007	33.46595	178.49223	1295.07251	-734.87311	228.41835	1291.73926	574.78778	305.99551	-18.32299	7.61597	10.43951	136.94067	-755.92334	409.42426	-3.50392	-417.58902	82.86406	44.78711
59	0.483	949.29816	265.32855	1717.80908	33.43637	179.17964	1295.34521	-735.59741	228.57385	1290.97595	561.23853	307.22534	-18.51871	26.51086	0.74981	152.01590	-769.64606	410.24219	-3.76018	-384.47488	79.39840	45.21299
60	0.492	953.11652	264.61871	1714.49866	33.11681	179.63300	1295.41162	-736.49817	228.75858	1289.98730	547.72864	308.46069	-18.63624	44.74182	-8.86105	163.96936	-783.34894	411.15216	-3.87509	-352.98907	75.47913	44.70652
61	0.500	957.61334	263.76355	1710.79431	32.50676	179.83838	1295.28186	-737.58087	228.98392	1288.73889	534.23743	309.64929	-18.66035	62.58142	-17.77280	173.57141	-796.94189	412.19543	-3.85723	-323.52838	71.14648	43.29190
62	0.508	962.75354	262.75070	1706.71497	31.62774	179.80740	1294.97009	-738.82349	229.21042	1287.20544	520.75824	310.77029	-18.64134	80.94513	-25.62025	181.30717	-810.41370	413.34735	-3.78157	-296.72644	66.42351	41.02131
63	0.517	968.46838	261.60345	1702.27930	30.51080	179.57086	1294.50183	-740.17664	229.38409	1285.37927	507.29877	311.82355	-18.66633	100.56598	-32.22436	187.48056	-823.85303	414.46906	-3.78255	-273.26379	61.32576	37.96488
64	0.525	974.65332	260.37897	1697.51233	29.18289	179.17216	1293.91797	-741.57123	229.47990	1283.26697	493.85669	312.79593	-18.79545	121.64795	-37.55223	192.35725	-837.33972	415.47531	-3.90673	-253.69971	55.88771	34.19850
65	0.533	981.17676	259.16275	1692.44800	27.66444	178.66370	1293.27527	-742.92889	229.50496	1280.88794	480.40515	313.70471	-19.00351	143.96820	-41.67375	196.13760	-850.87708	416.44089	-4.02965	-238.36255	50.16857	29.78809
66	0.542	987.89996	258.04233	1687.13245	25.97862	178.10187	1292.64233	-744.17664	229.46729	1278.27344	466.90906	314.62244	-19.19700	167.24258	-44.67133	198.88786	-864.42761	417.46255	-4.01698	-227.30804	44.28665	24.76764
67	0.550	994.69183	257.05826	1681.63477	24.16121	177.53355	1292.08691	-745.26074	229.34682	1275.46240	453.34271	315.62494	-19.28825	191.39127	-46.54895	200.57167	-877.98340	418.54105	-3.87926	-220.40131	38.47519	19.14569
68	0.558	1001.44189	256.15076	1676.06396	22.26577	176.98212	1291.66235	-746.15240	229.09308	1272.49744	439.68738	316.72641	-19.26998	216.43417	-47.27441	201.18433	-891.61389	419.63635	-3.70558	-217.46112	33.08245	12.99562
69	0.567	1008.05334	255.15414	1670.55884	20.36526	176.45039	1291.39661	-746.84485	228.65277	1269.42444	425.93512	317.87451	-19.22091	242.22922	-46.93307	200.87363	-905.38550	420.73764	-3.54337	-218.28070	28.53443	6.67161
70	0.575	1014.41626	253.89554	1665.24500	18.54564	175.93741	1291.28345	-747.34729	228.00264	1266.29675	412.11029	319.01605	-19.22285	268.44904	-45.73909	199.94357	-919.24854	421.81931	-3.41204	-222.50812	25.28499	1.00177
71	0.583	1020.40607	252.34236	1660.20581	16.89017	175.44891	1291.28259	-747.67725	227.15677	1263.18335	398.26938	320.13388	-19.30726	294.79385	-43.87568	198.73868	-933.09277	422.80002	-3.34853	-229.67999	23.64757	-2.99915
72	0.592	1025.90833	250.64476	1655.49365	15.46793	174.99725	1291.33044	-747.84869	226.14958	1260.17542	384.45514	321.22318	-19.46604	321.13571	-41.40947	197.45143	-946.87488	423.63507	-3.37997	-239.44189	23.52250	-4.91889
73	0.600	1030.83093	249.02039	1651.14709	14.33193	174.59694	1291.35535	-747.85901	225.01637	1257.38086	370.66965	322.27554	-19.64097	347.47366	-38.34413	195.99719	-960.63159	424.42197	-3.48331	-251.42462	24.35804	-5.29188
74	0.608	1035.10876	247.61011	1647.20386	13.51316	174.25249	1291.28906	-747.68872	223.78435	1254.90918	356.90588	323.26907	-19.74753	373.79846	-34.67547	194.10643	-974.40601	425.31876	-3.58162	-264.88654	25.52195	-5.03827
75	0.617	1038.71082	246.42392	1643.73254	13.01054	173.94673	1291.07471	-747.31982	222.47507	1252.85876	343.17084	324.17474	-19.77199	399.98312	-30.41278	191.53625	-988.18054	426.37906	-3.58028	-278.90448	26.67425	-4.82091
76	0.625	1041.62610	245.37582	1640.83374	12.79282	173.64575	1290.67053	-746.75140	221.11986	1251.31726	329.45792	325.02878	-19.77968	425.77817	-25.62217	188.19217	-1001.86511	427.53809	-3.42432	-292.89838	27.74159	-4.88538
77	0.633	1043.84094	244.35796	1638.57849	12.81519	173.31818	1290.05505	-746.00366	219.77859	1250.36450	315.73212	325.95224	-19.80711	450.91077	-20.42932	184.08293	-1015.31580	428.71643	-3.07526	-306.74640	28.71744	-5.17384
78	0.642	1045.33875	243.29576	1636.97009	13.03811	172.95227	1289.22815	-745.11456	218.55113	1250.05811	301.96747	327.00943	-19.82434	475.24890	-14.95439	179.18895	-1028.35510	429.89090	-2.38847	-320.53113	29.61431	-5.51421
79	0.650	1046.11743	242.15387	1635.97034	13.43902	172.55719	1288.20752	-744.13599	217.57790	1250.40808	288.19046	328.09579	-19.79944	498.94440	-9.32796	173.41188	-1040.81702	431.04202	-1.11369	-334.30420	30.47732	-5.78502
80	0.658	1046.19971	240.91350	1635.53333	14.01613	172.15500	1287.03101	-743.12866	217.01295	1251.36694	274.45721	329.05035	-19.74141	522.43243	-3.78867	166.65700	-1052.60510	432.06506	0.93983	-348.03424	31.33617	-5.96604
81	0.667	1045.62939	239.55478	1635.61975	14.78592	171.77927	1285.75769	-742.15302	216.97308	1252.85144	260.78333	329.84256	-19.68145	546.28363	1.30923	158.94641	-1063.74194	432.84402	3.83473	-361.67169	32.17598	-6.09688
82	0.675	1044.46570	238.06165	1636.20190	15.77342	171.47375	1284.45459	-741.25336	217.50044	1254.77441	247.13406	330.55371	-19.65482	570.98297	5.59208	150.51215	-1074.36206	433.38797	7.55718	-375.20779	32.96878	-6.23295
83	0.683	1042.78064	236.43280	1637.25635	16.99785	171.27823	1283.18115	-740.44080	218.55264	1257.05664	233.48050	331.22742	-19.68981	596.69073	8.80663	141.83604	-1084.50427	433.81808	12.04588	-388.68820	33.69633	-6.41035
84	0.692	1040.65808	234.67819	1638.75281	18.45718	171.21365	1281.98145	-739.68707	220.01105	1259.61890	219.82751	331.85904	-19.76152	623.08923	10.95995	133.48959	-1093.77869	434.27939	17.24820	-402.18353	34.34974	-6.61167
85	0.700	1038.18726	232.81192	1640.64807	20.11388	171.27991	1280.88525	-738.93823	221.70300	1262.37000	206.19150	332.46283	-19.79502	649.40533	12.31538	125.74105	-1101.20288	434.83691	23.20309	-415.72937	34.93746	-6.78513
86	0.708	1035.44580	230.86171	1642.86108	21.89030	171.45450	1279.90930	-738.13824	223.44745	1265.19446	192.57275	333.07385	-19.75413	674.64191	13.22868	118.25390	-1105.36365	435.33621	29.99925	-429.30136	35.48392	-6.88646
87	0.717	1032.48364	228.88242	1645.24524	23.68086	171.69272	1279.06250	-737.25665	225.10893	1267.95618	178.94916	333.73721	-19.67711	697.95239	14.00567	110.26426	-1104.89270	435.37073	37.58249	-442.86191	36.03281	-6.89985
88	0.725	1029.32800	226.93817	1647.63440	25.37465	171.94540	1278.35144	-736.31287	226.58990	1270.54504	165.29393	334.49731	-19.61480	718.92017	14.78559	101.15652	-1099.11096	434.42636	45.53291	-456.40787	36.65464	-6.86667
89	0.733	1026.00928	225.06900	1649.93335	26.88097	172.18082	1277.78491	-735.36835	227.77953	1272.93408	151.59793	335.36069	-19.57988	737.57660	15.36700	90.91727	-1088.45203	432.08521	53.01305	-469.97104	37.39873	-6.86929
90	0.742	1022.57910	223.28423	1652.13330	28.15517	172.38339	1277.37085	-734.48090	228.56158	1275.17017	137.86887	336.27887	-19.55700	754.25555	15.21592	80.07777	-1074.13879	428.25412	59.15532	-483.58575	38.24455	-6.94493
91	0.750	1019.11053	221.57474	1654.25146	29.21677	172.54071	1277.10950	-733.66925	228.86241	1277.32043	124.10434	337.19879	-19.52192	769.38245	13.81617	69.25072	-1057.21790	423.34369	63.70028	-497.26660	39.14496	-7.04676
92	0.758	1015.68732	219.92458	1656.28552	30.14488	172.63840	1276.99304	-732.91833	228.67021	1279.43225	110.29083	338.10294	-19.45114	783.16345	11.02592	58.70388	-1037.96228	418.13925	67.05865	-511.01111	40.07096	-7.09329
93	0.767	1012.38831	218.32428	1658.20349	31.04451	172.65250	1277.01025	-732.20215	228.03381	1281.51831	96.43556	338.99310	-19.33571	795.26276	7.17065	48.28407	-1016.14893	413.30765	69.53905	-524.80316	40.98878	-7.03839
94	0.775	1009.28101	216.78342	1659.95374	32.00518	172.53886	1277.15137	-731.49750	227.05357	1283.55457	82.56200	339.89136	-19.18843	804.79150	2.86935	37.71051	-991.50452	408.97006	70.72231	-538.63220	41.86386	-6.91100
95	0.783	1006.42072	215.32751	1661.48096	33.07901	172.23999	1277.40601	-730.78564	225.85443	1285.49377	68.68480	340.83356	-19.03675	810.78680	-1.33212	27.11825	-963.81909	404.81409	69.83749	-552.50891	42.70753	-6.78297
96	0.792	1003.84656	213.97270	1662.73877	34.27918	171.70718	1277.75549	-730.05054	224.55374	1287.28711	54.82391	341.84375	-18.87329	812.82196	-5.16514	17.48207	-932.99817	400.47638	66.60993	-566.43738	43.59301	-6.69712
97	0.800	1001.57446	212.70787	1663.69214	35.59219	170.91772	1278.16663	-729.27386	223.25092	1288.90259	41.03210	342.94745	-18.58281	811.14807	-8.48010	10.25618	-899.17554	395.70166	61.59298	-580.40295	44.60131	-6.65167
98	0.808	999.59814	211.51204	1664.31543	36.99889	169.87102	1278.59338	-728.43018	222.02815	1290.33447	27.40444	344.18842	-17.96261	806.25916	-11.05383	6.18571	-862.70679	390.49057	55.92382	-594.39441	45.72707	-6.63216
99	0.817	997.90704	210.37999	1664.59241	38.48723	168.57581	1278.98840	-727.48639	220.93790	1291.59875	14.07873	345.63910	-16.87775	798.45160	-12.60231	4.61867	-824.04407	385.24707	50.89338	-608.41296	46.87418	-6.62069
100	0.825	996.51697	209.32782	1664.52490	40.04850	167.05252	1279.31433	-726.41058	219.99503	1292.72363	1.21715	347.38101	-15.39339	787.94196	-13.00763	4.23367	-783.65234	380.45416	47.43751	-622.45660	47.96075	-6.60559
101	0.833	995.49005	208.39284	1664.14563	41.66808	165.34140	1279.55054	-725.18707	219.19376	1293.74146	-11.05312	349.41058	-13.71034	775.31177	-12.55750	4.11622	-742.02209	376.27576	45.86809	-636.50842	48.97160	-6.60381
102	0.842	994.92773	207.63287	1663.51318	43.32193	163.49985	1279.69409	-723.82477	218.53436	1294.67383	-22.76325	351.62744	-11.88962	761.50616	-11.77699	4.00258	-699.71497	372.71228	46.12751	-650.55017	49.91377	-6.63633
103	0.850	994.93964	207.11537	1662.68115	44.97740	161.59042	1279.76038	-722.36206	218.03761	1295.51599	-34.29951	354.02982	-9.41757	747.33191	-10.98801	3.89058	-657.33282	369.85196	48.07229	-664.55939	50.79242	-6.68750
104	0.858	995.59460	206.90417	1661.65320	46.59304	159.67221	1279.78137	-720.87354	217.74100	1296.23206	-46.43607	356.88638	-4.81691	733.16620	-10.17331	3.72143	-615.45801	367.75961	51.35699	-678.49701	51.62220	-6.70791
105	0.867	996.88068	207.06668	1660.35938	48.12148	157.80853	1279.79346	-719.46588	217.69009	1296.76550	-59.64680	360.62207	4.19301	719.10461	-9.22189	3.41781	-574.70422	366.29889	55.28075	-692.33630	52.40205	-6.63556
106	0.875	998.72388	207.67308	1658.70703	49.51775	156.07556	1279.81897	-718.25220	217.93460	1297.05713	-72.71540	365.50189	19.64500	705.17822	-8.16864	3.02404	-535.75671	365.15656	58.96786	-706.10120	53.10194	-6.43165
107	0.883	1001.04034	208.70554	1656.67053	50.74362	154.54918	1279.85803	-717.32379	218.51758	1297.05896	-82.11397	371.39392	41.86889	691.40491	-7.16568	2.66847	-499.14401	364.04321	61.72726	-719.84155	53.73027	-6.13586
108	0.892	1003.74957	209.95880	1654.31030	51.76079	153.28163	1279.89258	-716.73737	219.45146	1296.73840	-83.73963	377.83606	68.72112	677.76373	-6.31367	2.41876	-464.82813	362.91504	63.26579	-733.56744	54.39716	-5.87501
109	0.900	1006.77094	211.12593	1651.70422	52.51992	152.29123	1279.89819	-716.51691	220.69427	1296.07556	-76.00255	384.36984	96.24348	664.22595	-5.59643	2.22562	-432.10269	361.96979	63.64918	-747.25342	55.22541	-5.77527
110	0.908	1010.05737	212.02362	1648.88538	52.96051	151.56784	1279.85413	-716.66357	222.13965	1295.06409	-60.95941	390.79114	120.52947	650.77966	-4.94633	2.00118	-400.04071	361.41525	63.11902	-760.88617	56.20441	-5.85411
111	0.917	1013.62769	212.72688	1645.82385	53.02501	151.08556	1279.75281	-717.17218	223.62665	1293.72144	-42.28747	397.06796	139.47050	637.40582	-4.30566	1.71902	-368.07224	361.31961	61.89787	-774.45923	57.21935	-6.01160
112	0.925	1017.54309	213.48805	1642.44287	52.67588	150.81860	1279.59729	-718.05090	224.96622	1292.11218	-22.69791	403.08594	153.01234	624.08337	-3.61575	1.42692	-336.22726	361.67297	60.07689	-787.96533	58.16444	-6.13076
113	0.933	1021.84290	214.53548	1638.69348	51.90343	150.75363	1279.39319	-719.31671	225.98729	1290.35303	-3.12676	408.53821	162.16280	610.80670	-2.84440	1.20146	-305.04684	362.55554	57.62179	-801.41504	58.98306	-6.18390
114	0.942	1026.49268	215.95506	1634.65674	50.72646	150.88519	1279.14648	-720.93793	226.64200	1288.50635	16.66410	413.03091	168.04202	597.57452	-2.04472	1.09511	-275.36346	364.18973	54.42149	-814.83099	59.68357	-6.22476
115	0.950	1031.38428	217.71556	1630.54480	49.19274	151.19679	1278.87720	-722.75977	227.16132	1286.39612	37.22759	416.22705	171.57108	584.37592	-1.30212	1.09503	-248.08427	366.75610	50.31985	-828.23218	60.32875	-6.29434
116	0.958	1036.37000	219.74762	1626.58044	47.37187	151.65135	1278.62854	-724.53265	228.01813	1283.65076	58.84409	417.93091	173.52266	571.18140	-0.64891	1.14285	-224.04767	370.24924	45.17078	-841.62585	60.98294	-6.37704
117	0.967	1041.29468	222.00439	1622.90833	45.33556	152.19695	1278.45959	-726.07990	229.53268	1280.08875	81.35716	418.10507	174.55457	557.95776	-0.05467	1.18470	-203.92871	374.55008	38.93682	-855.01385	61.67241	-6.43144
118	0.975	1046.02002	224.47627	1619.60706	43.14132	152.77690	1278.42749	-727.39478	231.60382	1275.94092	104.39998	416.83707	175.16475	544.69495	0.55384	1.19728	-188.11243	379.50388	31.78806	-868.41510	62.39723	-6.44467
119	0.983	1050.44409	227.15671	1616.72974	40.83554	153.34697	1278.56873	-728.53668	233.94916	1271.58887	127.74501	414.28653	175.66197	531.38324	1.23889	1.20150	-176.59953	384.91681	24.13925	-881.85767	63.15768	-6.44747
120	0.992	1054.50049	230.01422	1614.32861	38.46991	153.88916	1278.88867	-729.52716	236.39484	1267.27405	151.40639	410.61807	176.15991	517.98083	1.98928	1.24064	-169.08948	390.52832	16.60357	-895.36145	63.95924	-6.46309
121	1.000	1058.13953	233.00964	1612.46045	36.11327	154.40758	1279.36353	-730.36987	238.87395	1263.09680	175.43782	405.98279	176.60088	504.46274	2.76120	1.31946	-165.20416	395.94125	9.87955	-908.94525	64.82341	-6.48417
122	1.008	1061.32031	236.10693	1611.17773	33.84817	154.91670	1279.95508	-731.08411	241.34242	1259.10950	199.76633	400.53320	176.81627	490.86526	3.56383	1.38446	-164.64159	400.62524	4.55317	-922.60419	65.76254	-6.49267
123	1.017	1064.01660	239.25714	1610.52148	31.75816	155.43192	1280.62793	-731.69202	243.76947	1255.35962	224.25800	394.40579	176.60121	477.23480	4.43115	1.38144	-167.20917	404.14474	0.89930	-936.29932	66.73610	-6.46167
124	1.025	1066.21240	242.40302	1610.51880	29.91607	155.96698	1281.35449	-732.18372	246.18192	1251.87891	248.84729	387.72699	175.78752	463.57782	5.35235	1.30570	-172.92119	406.45361	-1.15109	-950.00647	67.69723	-6.38968
125	1.033	1067.89111	245.50723	1611.18042	28.37671	156.53816	1282.10803	-732.49219	248.68481	1248.65564	273.55682	380.64633	174.26138	449.87970	6.30854	1.18727	-181.89656	407.90070	-1.96345	-963.74420	68.62764	-6.32450
126	1.042	1069.02856	248.56311	1612.50427	27.17098	157.16212	1282.85217	-732.51733	251.39473	1245.68005	298.41867	373.31445	171.92334	436.14249	7.30894	1.06950	-193.76559	408.90576	-2.11169	-977.52930	69.50116	-6.28974
127	1.050	1069.58826	251.57596	1614.48669	26.30045	157.84698	1283.53931	-732.18994	254.34132	1243.03564	323.41345	365.82495	168.67490	422.39572	8.32376	0.99951	-207.41840	409.71100	-2.10809	-991.31256	70.31894	-6.24476
128	1.058	1069.52124	254.55382	1617.13159	25.73814	158.58789	1284.11682	-731.50757	257.44952	1240.90686	348.49951	358.24115	164.45811	408.67133	9.27188	0.99042	-221.64731	410.42035	-2.19765	-1004.96851	71.13528	-6.12962
129	1.067	1068.77820	257.52890	1620.44214	25.43947	159.37489	1284.53503	-730.52588	260.58441	1239.48938	373.69098	350.67023	159.26598	394.97256	10.12454	1.00109	-235.77890	411.11331	-2.43407	-1018.34460	71.95990	-5.85896
130	1.075	1067.33398	260.56406	1624.40808	25.35838	160.20309	1284.75623	-729.34460	263.56924	1238.90088	399.10626	343.25861	153.09854	381.28149	10.94394	0.98472	-249.65768	411.88348	-2.77364	-1031.32031	72.72794	-5.30435
131	1.083	1065.19678	263.72202	1629.00146	25.46138	161.06808	1284.76868	-728.10693	266.19055	1239.15344	424.94150	336.19067	145.97034	367.59485	11.79557	0.94522	-263.36191	412.82553	-3.11203	-1043.82886	73.42022	-4.36927
132	1.092	1062.39514	267.04205	1634.17725	25.73564	161.95517	1284.59387	-726.98645	268.23001	1240.18066	451.40405	329.73969	137.98251	353.93399	12.69757	0.91903	-276.99109	413.97186	-3.37644	-1055.86670	74.14285	-3.04361
133	1.100	1058.96326	270.52701	1639.86865	26.18636	162.83736	1284.28247	-726.14172	269.50766	1241.87268	478.66016	324.22150	129.33243	340.33102	13.66625	0.91294	-290.56192	415.23428	-3.56157	-1067.52039	75.07238	-1.35203
134	1.108	1054.93042	274.08969	1645.97839	26.82438	163.67862	1283.90088	-725.66174	269.92206	1244.10498	506.79034	319.84900	120.27061	326.82852	14.71822	0.90303	-304.03394	416.46713	-3.68569	-1078.89685	76.33189	0.70233
135	1.117	1050.30859	277.51028	1652.37708	27.65113	164.43959	1283.51379	-725.53265	269.48120	1246.76062	535.71680	316.65857	111.10534	313.44806	15.84268	0.87884	-317.38681	417.62271	-3.77058	-1090.00769	77.89515	3.12685
136	1.125	1045.10339	280.53873	1658.92065	28.64783	165.08620	1283.17639	-725.64307	268.30319	1249.73450	565.11261	314.49307	102.15846	300.14072	17.03661	0.85125	-330.65018	418.81006	-3.83523	-1100.76233	79.61095	5.90586
137	1.133	1039.35022	283.07059	1665.48816	29.77096	165.59766	1282.93103	-725.83026	266.57928	1252.92480	594.37854	312.96350	93.61464	286.81952	18.30879	0.84692	-343.89560	420.15137	-3.89968	-1110.93127	81.29356	9.00434
138	1.142	1033.12878	285.17719	1672.00415	30.95390	165.97673	1282.80042	-725.94745	264.52332	1256.23413	622.72321	311.56143	85.47426	273.44086	19.64401	0.89677	-357.18774	421.62146	-3.99171	-1119.98425	82.82050	12.37491
139	1.150	1026.54492	286.98849	1678.42432	32.11635	166.25980	1282.78088	-725.90625	262.34616	1259.57739	649.29437	309.98434	77.68810	260.02835	21.01183	1.00636	-370.53796	423.10849	-4.10613	-1127.01917	84.33809	15.88592
140	1.158	1019.70294	288.59271	1684.70984	33.16752	166.49689	1282.85254	-725.67761	260.25500	1262.88977	673.31842	308.35663	70.24838	246.62497	22.37390	1.15858	-383.92560	424.55310	-4.18394	-1130.98828	86.41495	19.25155
141	1.167	1012.68195	290.02640	1690.81934	33.99820	166.69946	1283.00427	-725.27930	258.43524	1266.14221	694.28131	307.07776	63.10200	233.22864	23.67936	1.33021	-397.32919	425.92734	-4.17897	-1131.12354	89.80244	22.14573
142	1.175	1005.52728	291.31064	1696.71643	34.50949	166.82800	1283.23840	-724.77429	257.01898	1269.36096	712.15186	306.46237	56.06493	219.78000	24.89545	1.47773	-410.75076	427.17987	-4.10844	-1127.12683	94.97203	24.40462
143	1.183	998.26892	292.46136	1702.37659	34.66950	166.84395	1283.56592	-724.25635	256.08981	1272.60632	727.38367	306.54227	48.90672	206.21747	26.04037	1.54419	-424.23926	428.28784	-4.01954	-1118.99500	101.77785	26.07493
144	1.192	990.95050	293.47760	1707.77905	34.52114	166.74570	1284.00610	-723.81323	255.70505	1275.91699	740.47571	307.14819	41.46316	192.53967	27.16720	1.51091	-437.83530	429.29004	-3.94366	-1106.95093	109.29504	27.35567
145	1.200	983.64410	294.34406	1712.89648	34.15000	166.55704	1284.57202	-723.49976	255.88028	1279.28076	751.49017	308.06656	33.61973	178.80304	28.30475	1.43150	-451.50201	430.24698	-3.88874	-1091.54773	116.15947	28.46338
146	1.208	976.43805	295.03735	1717.69519	33.65733	166.30894	1285.25342	-723.33661	256.56055	1282.64636	760.12164	309.09555	25.26496	165.05603	29.41877	1.39740	-465.17377	431.20221	-3.85189	-1073.45862	121.51785	29.33570
147	1.217	969.41467	295.53244	1722.14746	33.13910	166.03407	1286.02344	-723.32013	257.62326	1285.94727	766.18719	310.07410	16.36888	151.29590	30.45338	1.45979	-478.84503	432.15302	-3.82845	-1053.04041	125.52890	29.53641
148	1.225	962.64069	295.82220	1726.23816	32.67352	165.76804	1286.85376	-723.43066	258.91364	1289.11987	769.90411	310.96490	7.18727	137.49304	31.40939	1.58641	-492.57620	433.08026	-3.81598	-1030.20251	128.78781	28.65126
149	1.233	956.16901	295.92694	1729.96204	32.31970	165.55067	1287.71863	-723.63843	260.29401	1292.11499	771.71368	311.92236	-1.55426	123.62732	32.35115	1.69348	-506.41846	434.02554	-3.80220	-1004.68408	131.62001	26.71683
150	1.242	950.03784	295.88461	1733.31689	32.11811	165.42323	1288.59900	-723.90894	261.67856	1294.90186	771.90247	313.23099	-8.70581	109.70624	33.32878	1.73023	-520.35199	435.03180	-3.76409	-976.42163	134.01596	24.23016
151	1.250	944.27002	295.74094	1736.29602	32.09045	165.42383	1289.48315	-724.20508	263.03107	1297.47070	770.38196	315.06433	-13.25251	95.78198	34.31639	1.74262	-534.32245	436.04877	-3.70962	-945.68164	135.88803	21.84391
152	1.258	938.88104	295.53577	1738.88586	32.24270	165.58478	1290.36121	-724.48663	264.33820	1299.83423	766.72650	317.25751	-15.18534	81.94391	35.23893	1.83081	-548.29858	437.03476	-3.66969	-912.92700	137.10812	20.11123
153	1.267	933.89398	295.28375	1741.07239	32.57020	165.92786	1291.22327	-724.70825	265.59421	1302.01953	760.32196	319.40967	-15.56314	68.27832	36.03266	2.06822	-562.26093	438.03900	-3.62675	-878.67169	137.40051	19.43064
154	1.275	929.34973	294.97327	1742.85583	33.05991	166.45718	1292.06104	-724.82837	266.80316	1304.05505	750.78754	321.22229	-15.52745	54.85895	36.64992	2.51957	-576.19794	439.10498	-3.54051	-843.44470	136.51202	20.01801
155	1.283	925.31158	294.58789	1744.25342	33.68734	167.15800	1292.86670	-724.82617	267.97778	1305.96094	738.56439	322.66281	-15.59697	41.78888	37.03352	3.29244	-590.13660	440.21066	-3.44361	-807.71783	134.41928	21.89398
156	1.292	921.86139	294.12149	1745.29553	34.41002	167.99892	1293.63025	-724.71350	269.12549	1307.74292	724.80817	323.87146	-15.78616	29.21832	37.11730	4.52167	-604.10974	441.31445	-3.41080	-771.77802	131.23123	24.94646
157	1.300	919.08405	293.57916	1746.01355	35.16833	168.93542	1294.34155	-724.53766	270.22940	1309.38501	710.58392	325.00781	-15.96190	17.31610	36.84568	6.38702	-618.08521	442.40771	-3.44817	-735.72473	127.12083	28.92059
158	1.308	917.04541	292.97675	1746.41992	35.89732	169.92581	1294.99475	-724.37402	271.24673	1310.84900	696.39520	326.15552	-16.08120	6.26672	36.19273	9.28358	-631.99670	443.50568	-3.49064	-699.62628	122.41679	33.39115
159	1.317	915.77649	292.33710	1746.49426	36.53878	170.94846	1295.59448	-724.30615	272.12573	1312.05603	682.33655	327.32849	-16.20710	-3.68463	35.14557	14.06974	-645.83429	444.61273	-3.47417	-663.66980	117.58362	37.89771
160	1.325	915.26611	291.67914	1746.19458	37.04692	171.99503	1296.15576	-724.39948	272.81024	1312.85315	668.38330	328.51218	-16.37834	-12.11768	33.66710	22.06492	-659.64429	445.74072	-3.37229	-628.17822	113.02898	42.13638
161	1.333	915.46289	291.00946	1745.47668	37.39201	173.04778	1296.68909	-724.69391	273.23755	1313.05774	654.52625	329.67245	-16.55795	-18.17987	31.69262	34.45018	-673.46118	446.89963	-3.21886	-593.51904	108.91089	45.98912
162	1.342	916.28766	290.32248	1744.30066	37.56244	174.07089	1297.18372	-725.21954	273.35635	1312.57861	640.77515	330.78546	-16.69466	-20.40356	29.10024	51.36777	-687.27661	448.05109	-3.08981	-559.98438	105.15729	49.36089
163	1.350	917.66095	289.60669	1742.62927	37.55482	175.02151	1297.60828	-726.00787	273.15967	1311.49329	627.12433	331.86786	-16.79416	-17.11176	25.66156	71.58405	-701.05548	449.13199	-3.04115	-527.68726	101.63229	52.06615
164	1.358	919.53503	288.85062	1740.43921	37.35487	175.86424	1297.92542	-727.08044	272.71478	1310.01489	613.54254	332.95676	-16.93141	-7.49127	21.10459	92.95431	-714.75195	450.11224	-3.10853	-496.51257	98.17271	53.95140
165	1.367	921.90649	288.04688	1737.73657	36.93100	176.57509	1298.10571	-728.43280	272.15045	1308.37524	599.99548	334.08588	-17.17117	7.50989	15.28795	113.19376	-728.33386	451.02560	-3.31217	-466.19336	94.53621	55.03496
166	1.375	924.79974	287.19501	1734.55115	36.24634	177.13919	1298.12561	-730.03937	271.58679	1306.70093	586.46234	335.28607	-17.46787	25.52594	8.36831	130.64435	-741.83411	451.97647	-3.59644	-436.51321	90.45712	55.43574
167	1.383	928.23767	286.30042	1730.91968	35.27295	177.55116	1297.96021	-731.87024	271.08463	1304.99011	572.93030	336.56985	-17.69042	44.18958	0.80338	144.75125	-755.34344	453.09103	-3.82493	-407.49741	85.72594	55.20996
168	1.392	932.21844	285.36655	1726.87915	33.99876	177.81165	1297.58447	-733.89349	270.66486	1303.17029	559.38342	337.89746	-17.75412	62.27960	-6.83497	155.85175	-768.92493	454.41766	-3.88109	-379.47467	80.16586	54.27396
169	1.400	936.70917	284.39212	1722.46765	32.43039	177.91866	1296.98792	-736.06244	270.35229	1301.15015	545.80750	339.19745	-17.68899	79.84070	-14.02977	164.52536	-782.57715	455.83167	-3.77752	-353.01526	73.62006	52.43308
170	1.408	941.64923	283.38126	1717.72351	30.59033	177.87039	1296.19226	-738.30164	270.18192	1298.84644	532.20142	340.43118	-17.59455	97.61664	-20.38214	171.21190	-796.28149	457.06039	-3.65313	-328.81793	66.05820	49.46098
171	1.417	946.95447	282.35178	1712.68860	28.50604	177.67674	1295.25317	-740.50952	270.15857	1296.19617	518.57062	341.60889	-17.56109	116.39288	-25.64267	176.24733	-810.03027	457.93301	-3.63622	-307.60413	57.66190	45.19424
172	1.425	952.52637	281.32584	1707.41199	26.20457	177.35898	1294.24463	-742.58008	270.22870	1293.16406	504.91370	342.74826	-17.61756	136.59052	-29.71571	179.94611	-823.80896	458.60812	-3.72272	-290.02325	48.76108	39.61264
173	1.433	958.26788	280.31216	1701.94836	23.72059	176.93750	1293.23853	-744.42938	270.28922	1289.76624	491.22693	343.84705	-17.73062	158.20050	-32.64132	182.56790	-837.58765	459.44128	-3.79056	-276.53436	39.75389	32.86033
174	1.442	964.09137	279.30386	1696.35742	21.10268	176.42302	1292.29614	-746.01392	270.19708	1286.09619	477.51849	344.91037	-17.84522	180.99905	-34.54598	184.28970	-851.33936	460.63480	-3.73611	-267.30377	31.13073	25.21329
175	1.450	969.91608	278.29523	1690.71057	18.41323	175.81676	1291.46521	-747.33698	269.80243	1282.29077	463.81036	345.97623	-17.92875	204.80161	-35.54259	185.23813	-865.06274	462.07300	-3.59464	-262.21350	23.48008	17.06468
176	1.458	975.66327	277.29236	1685.09570	15.72822	175.11674	1290.77515	-748.43188	269.01639	1278.45618	450.12042	347.07388	-17.99562	229.49722	-35.67222	185.53427	-878.77356	463.47803	-3.48611	-260.96661	17.35101	9.02341
177	1.467	981.25244	276.30905	1679.61157	13.13491	174.32956	1290.23230	-749.33807	267.83118	1274.64905	436.44464	348.18460	-18.08767	254.91168	-34.95457	185.34198	-892.47217	464.65295	-3.47713	-263.22162	13.06435	2.06242
178	1.475	986.60162	275.36215	1674.35168	10.72723	173.47815	1289.81885	-750.08435	266.27371	1270.91956	422.76465	349.26685	-18.22683	280.75284	-33.45698	184.88091	-906.15637	465.57202	-3.54749	-268.75592	10.63296	-2.75084
179	1.483	991.63153	274.47296	1669.39148	8.60105	172.59575	1289.49561	-750.68121	264.36957	1267.34631	409.06631	350.27225	-18.41154	306.74966	-31.29987	184.33002	-919.85315	466.32401	-3.64677	-277.48828	9.79586	-5.07561
180	1.492	996.26617	273.66769	1664.78613	6.84338	171.71182	1289.21118	-751.11798	262.15344	1264.03992	395.34268	351.16757	-18.61923	332.80179	-28.62697	183.70775	-933.59375	467.03793	-3.72166	-289.07111	10.10065	-5.63565
181	1.500	1000.43048	272.97092	1660.57910	5.51182	170.84991	1288.91479	-751.37024	259.69220	1261.12231	381.59247	351.99915	-18.77939	358.94070	-25.57185	182.87888	-947.37073	467.83621	-3.69476	-302.52838	11.04475	-5.50151
182	1.508	1004.05225	272.39630	1656.81372	4.61727	170.03658	1288.56323	-751.41577	257.07394	1258.70447	367.81897	352.87378	-18.82613	385.16776	-22.22827	181.65273	-961.12817	468.76733	-3.49946	-316.67078	12.22511	-5.35653
183	1.517	1007.07147	271.94791	1653.53394	4.12103	169.29466	1288.12244	-751.24915	254.37459	1256.88110	354.03577	353.85043	-18.79774	411.35083	-18.64320	179.83980	-974.76746	469.76837	-3.16216	-330.75873	13.38066	-5.43469
184	1.525	1009.45026	271.63089	1650.77319	3.94756	168.62492	1287.56934	-750.88422	251.66618	1255.72754	340.27994	354.88342	-18.80626	437.25812	-14.85858	177.25949	-988.12805	470.75238	-2.73961	-344.59094	14.36682	-5.71562
185	1.533	1011.17676	271.44946	1648.54236	4.01060	168.00958	1286.89355	-750.35046	249.06512	1255.28113	326.59134	355.86456	-18.90267	462.73462	-10.99356	173.75847	-1000.99500	471.72211	-2.12550	-358.23468	15.15038	-6.07800
186	1.542	1012.26117	271.38702	1646.82385	4.24174	167.43558	1286.09851	-749.69720	246.75064	1255.52258	312.96246	356.73544	-19.02118	487.89740	-7.28148	169.21985	-1013.19641	472.80734	-0.98724	-371.81482	15.78373	-6.40127
187	1.550	1012.73181	271.39520	1645.57300	4.60529	166.90677	1285.19934	-748.99615	244.93109	1256.37830	299.34717	357.53467	-19.06313	513.10541	-4.02327	163.56227	-1024.68835	474.22620	1.08650	-385.40012	16.33777	-6.60104
188	1.558	1012.63342	271.40912	1644.72681	5.09481	166.43626	1284.22412	-748.32025	243.78534	1257.73914	285.73401	358.29156	-19.01184	538.72607	-1.51806	156.78886	-1035.49255	476.06396	4.31909	-398.97470	16.87990	-6.65229
189	1.567	1012.02710	271.37677	1644.21594	5.72056	166.03482	1283.21436	-747.70996	243.39980	1259.48560	272.15128	358.96457	-18.93809	564.92261	0.00715	149.08006	-1045.54333	478.06781	8.55483	-412.50519	17.48515	-6.61847
190	1.575	1010.99146	271.27527	1643.97742	6.50127	165.70905	1282.22510	-747.16132	243.73123	1261.50696	258.58224	359.54636	-18.90156	591.47064	0.46457	140.81743	-1054.58435	479.87085	13.41046	-426.01730	18.17134	-6.59629
191	1.583	1009.61536	271.10217	1643.95886	7.45543	165.47177	1281.32141	-746.64282	244.62419	1263.71399	244.95230	360.12738	-18.89815	617.68451	-0.09671	132.41824	-1062.15149	481.42126	18.68430	-439.56744	18.86803	-6.62346
192	1.592	1007.98187	270.86273	1644.11719	8.58214	165.34811	1280.56702	-746.11719	245.86490	1266.04346	231.22455	360.80618	-18.90176	642.71771	-1.55954	124.04963	-1067.63562	483.01910	24.59131	-453.17596	19.52550	-6.68922
193	1.600	1006.15570	270.56805	1644.41370	9.84429	165.35818	1280.00671	-745.55524	247.23592	1268.45813	217.44623	361.60419	-18.89625	666.10583	-3.80765	115.53333	-1070.38672	484.87158	31.60541	-466.84140	20.17135	-6.78072
194	1.608	1004.17841	270.23114	1644.81128	11.16843	165.49402	1279.65271	-744.94678	248.56003	1270.93433	203.67892	362.48053	-18.86255	688.02643	-6.78875	106.59992	-1069.79138	486.69293	40.04910	-480.55621	20.84890	-6.86947
195	1.617	1002.07153	269.86017	1645.28027	12.45970	165.72501	1279.48596	-744.30554	249.73466	1273.43274	189.92548	363.38947	-18.78887	709.00812	-10.49481	97.19329	-1065.43298	487.72647	49.57037	-494.28610	21.57506	-6.90921
196	1.625	999.85132	269.45819	1645.80127	13.62634	166.02010	1279.47571	-743.66571	250.74095	1275.88354	176.15399	364.30292	-18.70208	729.35394	-14.80196	87.47060	-1057.42651	487.14938	58.87417	-508.00299	22.34790	-6.87628
197	1.633	997.54657	269.02521	1646.36328	14.60376	166.35287	1279.60120	-743.07422	251.59433	1278.22815	162.36142	365.19339	-18.65005	748.78223	-19.36712	77.56175	-1046.47205	484.63434	66.32198	-521.72681	23.15847	-6.79211
198	1.642	995.20361	268.55884	1646.95020	15.36616	166.69003	1279.85474	-742.57733	252.27612	1280.47058	148.56969	366.05609	-18.64126	766.55377	-23.73395	67.39483	-1033.25464	480.51047	71.04397	-535.49982	24.00345	-6.71565
199	1.650	992.87769	268.05704	1647.53357	15.92281	166.98070	1280.23035	-742.20349	252.73312	1282.65417	134.77084	366.94330	-18.62901	781.87689	-27.54261	56.75157	-1017.86890	475.39313	73.36849	-549.34253	24.92394	-6.71270
200	1.658	990.61737	267.52667	1648.07422	16.31037	167.15460	1280.70996	-741.95367	252.92570	1284.80481	120.91785	367.90054	-18.56439	794.20984	-30.74722	45.52865	-999.96289	469.79474	74.18756	-563.25244	25.98838	-6.79219
201	1.667	988.45416	266.99557	1648.52844	16.59453	167.13516	1281.25146	-741.80164	252.85361	1286.91370	106.97266	368.89401	-18.44542	803.34644	-33.69257	34.05041	-979.19690	463.93317	74.05155	-577.22961	27.17987	-6.88218
202	1.675	986.40369	266.51324	1648.85193	16.87776	166.86536	1281.78528	-741.69678	252.55363	1288.94958	92.93925	369.86276	-18.31772	809.34119	-36.84354	23.21022	-955.45508	457.73157	72.90822	-591.27911	28.36976	-6.91022
203	1.683	984.47430	266.13025	1649.00696	17.29355	166.32599	1282.23486	-741.56921	252.08340	1290.87585	78.85318	370.79965	-18.23490	812.28223	-40.40071	14.30347	-928.82764	451.04227	70.55550	-605.38727	29.44232	-6.87443
204	1.692	982.67279	265.87531	1648.96851	17.97236	165.52838	1282.55591	-741.34082	251.50056	1292.66711	64.75473	371.74384	-18.19963	812.12769	-44.18015	8.43662	-899.50085	443.92004	67.14619	-619.51709	30.38768	-6.81072
205	1.700	981.00439	265.74921	1648.72595	18.99545	164.48695	1282.76038	-740.93842	250.85818	1294.32141	50.69124	372.73206	-18.13036	808.91382	-47.69566	5.70995	-867.66125	436.63226	63.23267	-633.63660	31.26534	-6.74135
206	1.708	979.47638	265.73123	1648.27869	20.37290	163.20483	1282.89587	-740.30499	250.21353	1295.85815	36.77112	373.80396	-17.87428	803.06299	-50.38943	5.08165	-833.50256	429.48996	59.50191	-647.74463	32.13065	-6.67229
207	1.717	978.11169	265.79202	1647.63086	22.05645	161.68530	1283.00378	-739.40649	249.62767	1297.30713	23.18552	375.05353	-17.26515	795.18561	-52.01766	5.22506	-797.26355	422.76709	56.51168	-661.84930	33.01574	-6.60543
208	1.725	976.95728	265.90878	1646.78760	23.96731	159.94528	1283.09912	-738.23273	249.15578	1298.69653	10.14130	376.63171	-16.21572	785.54950	-52.73771	5.34087	-759.19861	416.54672	54.48521	-675.93591	33.94549	-6.54443
209	1.733	976.08038	266.07986	1645.75427	26.01970	158.02414	1283.18018	-736.80383	248.83217	1300.03528	-2.20619	378.68344	-14.75761	774.09265	-52.77534	5.24051	-719.58875	410.62222	53.37554	-689.98730	34.92233	-6.50220
210	1.742	975.56329	266.33286	1644.53345	28.12978	155.98807	1283.24536	-735.18127	248.65421	1301.29602	-13.79398	381.25040	-12.98517	761.01587	-52.28160	5.02654	-678.86536	404.79117	53.23541	-704.01813	35.89877	-6.49001
211	1.750	975.49255	266.72037	1643.11816	30.21295	153.91997	1283.29797	-733.46265	248.58340	1302.41382	-24.73714	384.20633	-10.93896	746.98187	-51.43514	4.78403	-637.66663	399.13293	54.31619	-718.05206	36.81696	-6.48450
212	1.758	975.93896	267.30341	1641.48669	32.18525	151.90437	1283.34082	-731.75818	248.56866	1303.30347	-35.45930	387.36142	-8.35373	732.68573	-50.39308	4.48471	-596.73901	393.92267	56.69307	-732.07410	37.65506	-6.42284
213	1.767	976.93762	268.12875	1639.60400	33.97593	150.01636	1283.37366	-730.16980	248.57306	1303.88477	-46.71586	390.68158	-4.26842	718.50092	-49.23398	4.10201	-556.85059	389.44394	59.97657	-746.03674	38.39120	-6.24376
214	1.775	978.48077	269.21585	1637.42847	35.53658	148.31583	1283.39380	-728.78156	248.59065	1304.10327	-59.12916	394.36005	3.12678	704.51672	-48.04221	3.71891	-518.70178	385.81277	63.42790	-759.91742	39.01749	-5.96304
215	1.783	980.52502	270.56104	1634.91956	36.83506	146.84616	1283.39722	-727.66156	248.65312	1303.93628	-72.08073	398.56839	15.88534	690.71527	-46.93294	3.45026	-482.71033	382.90771	66.29279	-773.73584	39.64893	-5.71591
216	1.792	983.00378	272.14777	1632.05042	37.84270	145.63049	1283.37659	-726.87152	248.82556	1303.38037	-82.89717	403.06650	34.98711	677.06848	-45.98570	3.30728	-448.85287	380.53748	68.07686	-787.50067	40.46273	-5.63280
217	1.800	985.84277	273.94864	1628.81628	38.52950	144.67041	1283.32166	-726.46814	249.18761	1302.43115	-87.80795	407.17697	59.20000	663.54346	-45.21178	3.20973	-416.75778	378.57751	68.56232	-801.19385	41.48727	-5.69328
218	1.808	988.98163	275.92084	1625.23914	38.86921	143.95471	1283.22217	-726.48962	249.80359	1301.06445	-84.49200	410.28305	85.14127	650.10382	-44.56695	3.07332	-385.97189	376.97421	67.66501	-814.82776	42.59860	-5.81938
219	1.817	992.39496	278.01575	1621.36279	38.84901	143.46829	1283.07202	-726.94342	250.69507	1299.23596	-73.70949	412.28134	108.82842	636.71912	-43.98004	2.84843	-356.21341	375.84207	65.36128	-828.43890	43.66103	-6.00118
220	1.825	996.09100	280.20724	1617.23999	38.47507	143.19545	1282.87170	-727.80231	251.83286	1296.90967	-58.23038	413.47760	127.75385	623.34570	-43.40191	2.55309	-327.48785	375.50992	61.68541	-842.02460	44.56309	-6.21849
221	1.833	1000.08679	282.51410	1612.91785	37.76869	143.12201	1282.62744	-729.01099	253.14557	1294.11145	-40.59766	414.16901	141.74628	609.94293	-42.84582	2.28873	-300.08987	376.26660	56.69437	-855.56567	45.26242	-6.38350
222	1.842	1004.38348	284.99969	1608.43201	36.76159	143.23282	1282.34924	-730.50244	254.53247	1290.96118	-22.13000	414.40765	152.02840	596.52020	-42.34765	2.15785	-274.57556	378.08841	50.43312	-869.07764	45.84275	-6.43270
223	1.850	1008.95575	287.74585	1603.81555	35.49174	143.50815	1282.04968	-732.19904	255.90363	1287.61255	-3.22019	414.02798	159.76022	583.10333	-41.87857	2.15293	-251.70175	380.70886	42.98568	-882.59088	46.41082	-6.38258
224	1.858	1013.75183	290.81061	1599.11060	33.99120	143.92857	1281.74573	-733.98651	257.25031	1284.14783	16.18535	412.77017	165.44502	569.68280	-41.35124	2.16868	-232.26379	383.83444	34.55748	-896.11493	46.98577	-6.28241
225	1.867	1018.69934	294.20343	1594.36694	32.27850	144.47513	1281.45776	-735.70331	258.67242	1280.55237	36.25598	410.41406	169.22052	556.24689	-40.71663	2.12553	-216.85194	387.15564	25.53104	-909.65662	47.55889	-6.17802
226	1.875	1023.71832	297.89334	1589.63367	30.36732	145.11684	1281.20728	-737.19482	260.30319	1276.79712	57.03267	406.88272	171.28481	542.80035	-40.00040	2.04296	-205.62140	390.25345	16.56316	-923.25104	48.16633	-6.12091
227	1.883	1028.73547	301.83163	1584.95459	28.27651	145.80235	1281.01404	-738.38806	262.20215	1272.90454	78.36891	402.24017	171.99916	529.33069	-39.25402	1.99357	-198.20923	392.69659	8.62039	-936.91693	48.85102	-6.13690
228	1.892	1033.69165	305.96854	1580.37073	26.03291	146.47290	1280.89172	-739.30066	264.33917	1268.90723	100.07622	396.59741	171.75966	515.81799	-38.50744	2.02184	-193.99603	394.25012	2.68485	-950.61853	49.62274	-6.18318
229	1.900	1038.54065	310.25967	1575.92627	23.67583	147.09320	1280.84729	-739.98492	266.64825	1264.79468	122.08598	390.06299	170.89975	502.26517	-37.74691	2.10438	-192.76393	394.93719	-0.78002	-964.33551	50.48664	-6.21760
230	1.908	1043.23962	314.66870	1571.67444	21.26387	147.66846	1280.88098	-740.48364	269.05823	1260.56360	144.45734	382.77072	169.68431	488.67847	-36.94531	2.16923	-195.18523	395.00296	-2.13891	-978.09009	51.44802	-6.26916
231	1.917	1047.74524	319.16571	1567.67236	18.87464	148.22972	1280.98804	-740.83179	271.50427	1256.29871	167.26625	374.87506	168.28719	475.04456	-36.12294	2.15949	-202.15909	394.86414	-2.31547	-991.86829	52.46033	-6.35602
232	1.925	1052.01501	323.71945	1563.96948	16.59348	148.81233	1281.16516	-741.06067	273.94226	1252.16040	190.50644	366.52496	166.73811	461.34863	-35.32457	2.08147	-213.40965	394.92749	-2.16068	-1005.61414	53.42806	-6.41799
233	1.933	1056.00183	328.29828	1560.60522	14.49827	149.44301	1281.41309	-741.17212	276.35779	1248.31055	214.07822	357.87070	164.91360	447.59750	-34.55027	1.98681	-227.26073	395.37433	-2.10473	-1019.30487	54.28713	-6.39367
234	1.942	1059.64539	332.87805	1557.61938	12.64984	150.13995	1281.72693	-741.12115	278.75800	1244.88293	237.87073	349.03845	162.58333	433.81772	-33.76761	1.92208	-241.88806	396.15576	-2.25410	-1032.95959	55.05239	-6.27126
235	1.950	1062.87378	337.44354	1555.06189	11.09309	150.92351	1282.08374	-740.84430	281.14081	1242.00623	261.85883	340.10126	159.50664	420.04132	-32.97026	1.90636	-256.31302	397.12439	-2.57262	-1046.55530	55.77728	-6.02364
236	1.958	1065.61218	341.98969	1552.98169	9.86140	151.81784	1282.44470	-740.31110	283.46454	1239.81238	286.12021	331.14810	155.54041	406.29565	-32.17095	1.92959	-270.32132	398.14374	-2.98098	-1059.92419	56.48684	-5.55341
237	1.967	1067.78906	346.52289	1551.41467	8.97348	152.84097	1282.76709	-739.56201	285.63251	1238.41150	310.79153	322.36484	150.67165	392.59872	-31.34441	1.95656	-284.00519	399.16815	-3.39954	-1072.80591	57.17658	-4.72909
238	1.975	1069.34009	351.05533	1550.38513	8.42702	153.99591	1283.01636	-738.71674	287.48425	1237.86121	336.02707	314.00009	144.97336	378.95660	-30.43063	1.95517	-297.50479	400.23282	-3.76681	-1085.08398	57.88236	-3.46648
239	1.983	1070.22302	355.59650	1549.90918	8.20115	155.26863	1283.17041	-737.94403	288.82205	1238.15381	361.95526	306.30612	138.54881	365.36032	-29.39558	1.92393	-310.92664	401.36371	-4.05541	-1096.89795	58.72403	-1.76976
240	1.992	1070.43323	360.14536	1549.98608	8.26957	156.63147	1283.22217	-737.39185	289.49344	1239.22729	388.62573	299.55923	131.50047	351.79517	-28.25731	1.88297	-324.31750	402.54730	-4.26025	-1108.46814	59.84901	0.29850
241	2.000	1070.00269	364.68408	1550.59375	8.61356	158.04369	1283.18567	-737.11963	289.45807	1240.98962	415.98102	294.04361	123.92159	338.26352	-27.06143	1.84833	-337.68436	403.77475	-4.37948	-1119.90454	61.31858	2.66952
242	2.008	1068.98059	369.18250	1551.69788	9.22372	159.44728	1283.09717	-737.08057	288.77603	1243.31628	443.87823	289.98395	115.92748	324.79016	-25.84097	1.82040	-351.04428	405.07458	-4.42720	-1131.15723	63.04591	5.31240
243	2.017	1067.42224	373.60736	1553.25806	10.09100	160.77296	1283.00293	-737.15308	287.56082	1246.02820	472.14594	287.55765	107.70591	311.39789	-24.61034	1.79770	-364.41806	406.47641	-4.43920	-1142.01465	64.84369	8.27294
244	2.025	1065.38953	377.92157	1555.22607	11.19828	161.96501	1282.93921	-737.20013	285.96182	1248.92297	500.62250	286.91504	99.50710	298.07956	-23.38666	1.79226	-377.78204	407.93430	-4.45502	-1152.09399	66.52559	11.65743
245	2.033	1062.95313	382.07965	1557.54395	12.51857	163.01015	1282.92200	-737.12653	284.17523	1251.86279	529.13416	288.12915	91.59161	284.78729	-22.17591	1.81918	-391.10468	409.33691	-4.49628	-1160.81799	68.04200	15.50769
246	2.042	1060.18872	386.03281	1560.14624	14.00921	163.94696	1282.95044	-736.89978	282.43915	1254.80579	557.44305	291.13663	84.16324	271.45740	-20.96442	1.88378	-404.41345	410.60452	-4.54659	-1167.40369	69.67793	19.60638
247	2.050	1057.16760	389.73639	1562.96326	15.58761	164.83537	1283.01758	-736.53070	280.98322	1257.76514	585.23895	295.68967	77.25872	258.06683	-19.76147	1.97844	-417.75397	411.72342	-4.56311	-1170.97986	72.12912	23.40453
248	2.058	1053.95129	393.15485	1565.92236	17.10970	165.70464	1283.12170	-736.04602	279.94904	1260.77710	612.16846	301.34000	70.66393	244.64908	-18.60798	2.08406	-431.11780	412.72202	-4.51151	-1170.90662	76.24603	26.29348
249	2.067	1050.59363	396.26907	1568.95020	18.40654	166.54477	1283.26550	-735.48120	279.33997	1263.89380	637.83411	307.50137	63.99371	231.23236	-17.51731	2.18041	-444.47577	413.65433	-4.39970	-1167.00574	82.50829	28.06676
250	2.075	1047.14380	399.08142	1571.98083	19.36860	167.34738	1283.45166	-734.88904	279.05310	1267.15820	661.76740	313.60498	56.93010	217.78528	-16.45610	2.25081	-457.85849	414.56543	-4.29834	-1159.44775	90.54390	29.10491
251	2.083	1043.64270	401.61395	1574.96570	19.98982	168.12184	1283.68433	-734.33722	278.96890	1270.57446	683.50824	319.27557	49.40362	204.24429	-15.40173	2.28483	-471.34863	415.48077	-4.28819	-1148.55774	99.11330	30.14027
252	2.092	1040.11682	403.90619	1577.87427	20.34311	168.87398	1283.97485	-733.88818	279.01093	1274.10352	702.82947	324.39264	41.55983	190.57135	-14.36591	2.28840	-484.98999	416.45297	-4.36432	-1134.76416	106.70649	31.77718
253	2.100	1036.58472	406.00262	1580.68274	20.53290	169.60190	1284.33899	-733.57452	279.14679	1277.67603	719.84283	329.03607	33.60010	176.77026	-13.35356	2.28540	-498.72693	417.55783	-4.42264	-1118.51416	112.38954	33.97403
254	2.108	1033.07422	407.93411	1583.36096	20.65664	170.31323	1284.78955	-733.38879	279.36755	1281.21204	734.77679	333.41736	25.65714	162.87491	-12.34882	2.30451	-512.45404	418.79846	-4.36424	-1100.02869	116.18203	35.96607
255	2.117	1029.63049	409.71631	1585.87341	20.78485	171.02879	1285.32935	-733.29651	279.67209	1284.64526	747.64514	337.80432	17.78730	148.93921	-11.32642	2.35533	-526.14203	420.04526	-4.21549	-1079.12708	118.66350	36.85979
256	2.125	1026.30212	411.36868	1588.19080	20.95983	171.77271	1285.94727	-733.25903	280.06110	1287.93530	758.17749	342.41263	10.06654	135.01880	-10.25955	2.42276	-539.88379	421.12582	-4.09719	-1055.38953	120.36707	36.28033
257	2.133	1023.12219	412.92383	1590.29480	21.20731	172.57338	1286.61621	-733.24713	280.53320	1291.06177	766.00873	347.33151	2.71335	121.13678	-9.15660	2.49719	-553.76508	422.02161	-4.07025	-1028.51367	121.48965	34.51029
258	2.142	1020.10687	414.42047	1592.17200	21.54935	173.47015	1287.29675	-733.23901	281.07788	1294.01208	770.76184	352.52179	-3.83401	107.25989	-8.05317	2.58329	-567.74622	422.90244	-4.09037	-998.54926	121.94223	32.21138
259	2.150	1017.26245	415.89713	1593.80823	22.00568	174.50255	1287.94751	-733.21179	281.67499	1296.76819	771.99054	357.78293	-9.01626	93.32904	-6.94925	2.66703	-581.73425	423.89304	-4.09818	-965.89288	121.55269	30.07512
260	2.158	1014.58929	417.38922	1595.19299	22.58730	175.69232	1288.53540	-733.13831	282.29596	1299.30566	769.38025	362.71008	-12.48129	79.33240	-5.82735	2.71607	-595.69702	424.94644	-4.07067	-931.12402	120.16615	28.67152
261	2.167	1012.09131	418.92499	1596.32703	23.29438	177.04372	1289.03992	-732.99323	282.88501	1301.60425	763.09479	366.82224	-14.34830	65.32971	-4.71680	2.73675	-609.65100	426.00159	-4.00476	-894.80420	117.66187	28.40261
262	2.175	1009.79449	420.51459	1597.22424	24.11780	178.55736	1289.45276	-732.75787	283.36191	1303.65271	753.70288	369.85291	-15.12743	51.41943	-3.68008	2.81031	-623.60382	427.09808	-3.90466	-857.32703	114.03394	29.38969
263	2.183	1007.75763	422.14325	1597.90686	25.03758	180.23578	1289.77234	-732.41907	283.69888	1305.43408	741.90210	371.92322	-15.38699	37.72528	-2.73754	3.08019	-637.54858	428.28455	-3.79427	-818.86200	109.39711	31.47939
264	2.192	1006.06189	423.78900	1598.39514	26.02163	182.07832	1290.00513	-731.98358	283.95270	1306.91931	728.52209	373.38879	-15.46890	24.39050	-1.84352	3.74814	-651.47351	429.52417	-3.72843	-779.47644	103.94061	34.41485
265	2.200	1004.78723	425.44702	1598.70068	27.03242	184.07858	1290.17041	-731.50671	284.17377	1308.08752	714.45544	374.56607	-15.49273	11.51538	-0.97122	5.04286	-665.35413	430.76215	-3.74567	-739.39594	97.99294	37.92172
266	2.208	1003.98450	427.12738	1598.82312	28.03286	186.21710	1290.30090	-731.08545	284.35251	1308.93274	700.31982	375.63977	-15.53962	-0.89136	-0.17627	7.10510	-679.16833	432.00543	-3.80740	-699.09583	91.99055	41.73828
267	2.217	1003.65369	428.83093	1598.75195	28.98021	188.44247	1290.43579	-730.81738	284.46176	1309.44312	686.31763	376.70657	-15.71160	-12.81946	0.46017	9.95936	-692.93427	433.25217	-3.83153	-659.17944	86.27583	45.70756
268	2.225	1003.74646	430.53287	1598.47522	29.82103	190.66455	1290.61487	-730.77698	284.48093	1309.59680	672.44366	377.79700	-16.03421	-24.05719	0.91112	13.72054	-706.67529	434.42639	-3.77330	-620.28705	81.00021	49.75685
269	2.233	1004.19452	432.19635	1597.98425	30.49670	192.77913	1290.87561	-731.01636	284.38885	1309.38232	658.69226	378.89453	-16.40862	-34.04425	1.21739	18.86383	-720.36389	435.45782	-3.65652	-582.96985	76.22978	53.70200
270	2.242	1004.93481	433.79871	1597.27136	30.95396	194.71054	1291.24475	-731.56390	284.16293	1308.81165	645.06305	379.99103	-16.69278	-41.83887	1.43663	26.25493	-733.96997	436.38882	-3.55237	-547.46344	72.06936	57.17548
271	2.250	1005.91034	435.33368	1596.32751	31.16252	196.44214	1291.72192	-732.42548	283.78412	1307.91541	631.51202	381.11200	-16.81275	-46.19696	1.57582	36.75353	-747.52124	437.34335	-3.52477	-513.63403	68.58754	59.84912
272	2.258	1007.06586	436.79364	1595.14221	31.13721	198.01936	1292.26257	-733.59412	283.25226	1306.73157	617.98517	382.29703	-16.80560	-45.81580	1.57037	50.55102	-761.06824	438.39368	-3.57474	-481.15277	65.65126	61.65397
273	2.267	1008.35400	438.16544	1593.70703	30.93556	199.53006	1292.78345	-735.05829	282.60135	1305.29102	604.46863	383.57324	-16.77260	-39.72119	1.28312	66.83032	-774.61993	439.53003	-3.63889	-449.65735	62.96289	62.73577
274	2.275	1009.74335	439.43991	1592.02417	30.59850	201.05632	1293.21118	-736.80188	281.89270	1303.60217	590.97845	384.92517	-16.80514	-27.65521	0.48189	84.10412	-788.14331	440.74316	-3.66477	-418.84149	60.26143	63.30077
275	2.283	1011.21411	440.62189	1590.11597	30.07854	202.61685	1293.53186	-738.80426	281.20093	1301.64197	577.51624	386.29779	-16.94021	-10.31006	-1.12200	100.85166	-801.63324	442.03693	-3.68301	-388.56244	57.43045	63.52168
276	2.292	1012.74420	441.74478	1588.02454	29.25751	204.15930	1293.77576	-741.03992	280.61652	1299.36475	564.05103	387.63821	-17.13687	10.76630	-3.70831	116.01550	-815.15198	443.36673	-3.75390	-358.94434	54.44539	63.47138
277	2.300	1014.30316	442.86963	1585.80029	28.04223	205.60231	1293.96118	-743.46936	280.23978	1296.72192	550.54559	388.92252	-17.29956	33.65723	-7.15165	129.23396	-828.76489	444.63907	-3.86743	-330.40704	51.28637	63.06838
278	2.308	1015.86420	444.05078	1583.49353	26.41983	206.87247	1294.07507	-746.02960	280.14191	1293.69617	536.98932	390.14386	-17.37104	56.71582	-11.00630	140.64351	-842.46216	445.79126	-3.95077	-303.58899	47.88432	62.08604
279	2.317	1017.41797	445.30493	1581.15320	24.43566	207.92365	1294.09924	-748.64612	280.31357	1290.36768	523.39923	391.30103	-17.39365	79.04120	-14.73296	150.36342	-856.17358	446.84161	-3.94080	-279.17822	44.10613	60.23870
280	2.325	1018.96973	446.61914	1578.82629	22.15292	208.74884	1294.03540	-751.26880	280.63495	1286.96484	509.79504	392.40912	-17.44986	100.60553	-17.93586	158.23401	-869.84241	447.84393	-3.84585	-257.71362	39.82751	57.31323
281	2.333	1020.52435	447.97241	1576.55872	19.63473	209.37483	1293.90894	-753.86713	280.89362	1283.76978	496.18115	393.49338	-17.56599	121.97266	-20.41285	164.03596	-883.47864	448.84882	-3.75304	-239.46106	35.03915	53.30572
282	2.342	1022.07867	449.33875	1574.39502	16.94524	209.83769	1293.74963	-756.36169	280.83484	1280.87830	482.53644	394.56876	-17.69911	143.82593	-22.06120	167.79073	-897.14087	449.90161	-3.73412	-224.45892	29.83990	48.47496
283	2.350	1023.62549	450.68457	1572.37488	14.16014	210.16130	1293.57336	-758.59534	280.23325	1278.07397	468.82379	395.63751	-17.79104	166.63318	-22.79140	169.81204	-910.88501	451.00171	-3.74937	-212.68280	24.35699	43.22429
284	2.358	1025.15906	451.97665	1570.52319	11.37161	210.35529	1293.38391	-760.40295	279.03217	1275.03198	455.03381	396.69574	-17.81568	190.54337	-22.52743	170.55612	-924.75085	452.08569	-3.70210	-204.17340	18.73661	37.87382
285	2.367	1026.67859	453.19022	1568.84424	8.67269	210.42368	1293.18726	-761.70135	277.41229	1271.62329	441.19885	397.75049	-17.79017	215.44498	-21.24271	170.43945	-938.74866	453.09610	-3.56918	-199.05981	13.17269	32.48920
286	2.375	1028.18457	454.31439	1567.32959	6.13795	210.37431	1292.99683	-762.52045	275.61252	1267.96704	427.34793	398.83127	-17.75458	241.10721	-18.96905	169.76088	-952.82483	454.04398	-3.42073	-197.49731	7.88908	26.85316
287	2.383	1029.66846	455.35449	1565.97327	3.81705	210.22922	1292.82690	-762.97888	273.71878	1264.29395	413.47107	399.95178	-17.74271	267.29562	-15.75460	168.71606	-966.88586	454.97940	-3.34520	-199.53033	3.12823	20.59869
288	2.392	1031.10596	456.32629	1564.78088	1.73870	210.03560	1292.68445	-763.22693	271.69113	1260.78662	399.54218	401.07175	-17.76907	293.79816	-11.63184	167.41936	-980.87292	455.93546	-3.38879	-204.92029	-0.81294	13.56715
289	2.400	1032.46289	457.24896	1563.76941	-0.07802	209.86058	1292.56799	-763.37964	269.52985	1257.45581	385.56772	402.12830	-17.84076	320.40573	-6.66847	165.93484	-994.81152	456.92026	-3.50810	-213.07330	-3.60361	6.34977
290	2.408	1033.69971	458.13733	1562.96167	-1.61671	209.75641	1292.46692	-763.48468	267.33124	1254.17773	371.59851	403.09528	-17.96273	346.91559	-1.02679	164.31387	-1008.75073	457.93378	-3.57607	-223.27124	-5.03682	0.35872
291	2.417	1034.78003	458.98901	1562.37720	-2.87032	209.72639	1292.35535	-763.54114	265.19644	1250.85693	357.68893	403.98904	-18.12014	373.18509	5.07671	162.57524	-1022.64917	458.99109	-3.49299	-235.03815	-5.22003	-3.21618
292	2.425	1035.68091	459.77948	1562.02014	-3.84975	209.72942	1292.19336	-763.53290	263.17313	1247.51648	343.85071	404.83328	-18.27146	399.17380	11.48705	160.65149	-1036.41504	460.09369	-3.28203	-248.09760	-4.57850	-4.48734
293	2.433	1036.38928	460.47278	1561.88147	-4.58661	209.71382	1291.93628	-763.45441	261.28619	1244.28638	330.04614	405.65649	-18.36264	424.90506	18.18211	158.40024	-1050.03809	461.17969	-3.03694	-262.02618	-3.60727	-4.53288
294	2.442	1036.88550	461.03802	1561.95227	-5.13114	209.64601	1291.54736	-763.32153	259.55441	1241.36902	316.21753	406.50351	-18.35753	450.39948	25.21338	155.65437	-1063.55054	462.20093	-2.77544	-276.26599	-2.61398	-4.35700
295	2.450	1037.13928	461.45953	1562.23486	-5.53890	209.51219	1291.00354	-763.16028	257.99225	1238.98254	302.32980	407.40686	-18.26787	475.67828	32.54428	152.24385	-1076.89392	463.20212	-2.36364	-290.42920	-1.68883	-4.42096
296	2.458	1037.11914	461.73999	1562.74194	-5.84692	209.30386	1290.29565	-762.98828	256.64703	1237.28369	288.40710	408.34439	-18.14915	500.82794	39.94754	148.02090	-1089.92847	464.22546	-1.60744	-304.39648	-0.83139	-4.73209
297	2.467	1036.80505	461.89636	1563.48682	-6.05743	209.01620	1289.42847	-762.81207	255.62320	1236.32910	274.52289	409.24640	-18.05782	526.01227	47.08856	142.88257	-1102.57849	465.24640	-0.40618	-318.19476	-0.04400	-5.10287
298	2.475	1036.19568	461.94989	1564.46948	-6.14089	208.66029	1288.42395	-762.62885	255.04921	1236.09216	260.73514	410.06985	-18.01214	551.37482	53.70885	136.77127	-1114.90112	466.27252	1.22797	-331.88080	0.66911	-5.39034
299	2.483	1035.30273	461.91675	1565.67847	-6.05212	208.26593	1287.32532	-762.42572	255.01950	1236.49646	247.03741	410.83047	-18.00905	576.89441	59.71822	129.73325	-1126.95740	467.37787	3.26311	-345.49408	1.32398	-5.59116
300	2.492	1034.13843	461.80948	1567.09900	-5.75008	207.87482	1286.19458	-762.18549	255.54793	1237.44739	233.38550	411.54041	-18.05252	602.29236	65.13741	122.01676	-1138.69421	468.57343	5.67393	-359.05383	1.93017	-5.77395
301	2.500	1032.70850	461.64160	1568.71094	-5.21413	207.53468	1285.10278	-761.89288	256.54999	1238.85364	219.74982	412.19614	-18.12862	627.07019	70.04630	113.99978	-1149.98889	469.70685	8.44901	-372.58176	2.47177	-5.96826
302	2.508	1031.01697	461.42340	1570.48120	-4.45160	207.28983	1284.11511	-761.53174	257.85822	1240.63318	206.12540	412.82486	-18.19525	650.68188	74.59441	105.94336	-1160.70593	470.50031	11.67220	-386.10199	2.95000	-6.15166
303	2.517	1029.07776	461.15472	1572.36865	-3.49859	207.16817	1283.27637	-761.08313	259.25958	1242.71350	192.50949	413.45670	-18.23094	672.70459	78.93283	97.85509	-1170.72388	470.71402	15.50393	-399.61938	3.41124	-6.30058
304	2.525	1026.91956	460.81854	1574.33240	-2.41870	207.16818	1282.59827	-760.52679	260.53812	1245.03650	178.89444	414.09061	-18.26030	692.86755	83.10913	89.53761	-1179.94849	470.36551	20.03168	-413.13474	3.91206	-6.40130
305	2.533	1024.57910	460.38306	1576.33899	-1.29775	207.24649	1282.05603	-759.84570	261.50784	1247.56323	165.27797	414.72919	-18.30182	710.98700	87.04821	80.70028	-1188.09497	469.74957	25.24670	-426.65933	4.46749	-6.43894
306	2.542	1022.09467	459.81821	1578.36243	-0.22356	207.32809	1281.59949	-759.03900	262.03940	1250.26758	151.65250	415.39389	-18.32513	726.98224	90.54496	71.13403	-1194.29529	469.10968	31.10089	-440.19611	5.04343	-6.40206
307	2.550	1019.50922	459.10892	1580.37830	0.75845	207.35344	1281.17383	-758.13855	262.08612	1253.12415	137.99611	416.10977	-18.29840	741.00635	93.25784	60.88096	-1197.04651	468.30875	37.39187	-453.76028	5.62311	-6.30310
308	2.558	1016.87329	458.25568	1582.35645	1.68570	207.31769	1280.73584	-757.20587	261.69525	1256.10547	124.29076	416.90485	-18.23975	753.48706	94.81290	50.22805	-1194.77332	466.96436	43.63505	-467.41177	6.26966	-6.19281
309	2.567	1014.23425	457.26831	1584.25928	2.65537	207.24995	1280.26453	-756.30109	260.98019	1259.18945	110.53030	417.79440	-18.19555	764.89478	94.99757	39.55748	-1186.67822	464.85593	49.09856	-481.19583	7.08689	-6.13145
310	2.575	1011.62842	456.15970	1586.04736	3.75062	207.15831	1279.76624	-755.44965	260.05801	1262.35815	96.71713	418.76089	-18.18961	775.35126	93.90988	29.25664	-1173.18298	462.01263	52.97100	-495.06931	8.12222	-6.14287
311	2.583	1009.08826	454.94849	1587.68359	5.00477	207.00549	1279.26563	-754.63361	259.00177	1265.58545	82.86374	419.77762	-18.20024	784.41650	91.93382	19.82933	-1155.52832	458.56104	54.86259	-508.94769	9.31573	-6.20700
312	2.592	1006.64404	453.66476	1589.13428	6.42190	206.72928	1278.78613	-753.81171	257.83972	1268.82959	68.98470	420.81702	-18.19519	791.28949	89.53300	12.10830	-1135.00818	454.72186	55.28053	-522.80457	10.52863	-6.27945
313	2.600	1004.31311	452.34613	1590.37292	8.00205	206.27631	1278.34167	-752.94269	256.58206	1272.04041	55.08229	421.83075	-18.17802	795.28961	87.05753	7.03300	-1112.55164	450.80109	55.18707	-536.68176	11.61851	-6.30667
314	2.608	1002.09772	451.03091	1591.38220	9.74756	205.61703	1277.94165	-751.99023	255.24384	1275.17603	41.15501	422.79926	-18.16732	796.20758	84.77293	4.78124	-1088.56396	447.05856	55.05697	-550.61877	12.54433	-6.25845
315	2.617	999.99921	449.75391	1592.15186	11.65950	204.73746	1277.59534	-750.91589	253.85135	1278.21326	27.22920	423.78647	-18.13738	794.22748	82.99633	4.38735	-1062.85144	443.61053	54.66371	-564.60706	13.43414	-6.17857
316	2.625	998.03479	448.54547	1592.67554	13.73486	203.62914	1277.31006	-749.68311	252.43518	1281.14355	13.36829	424.88251	-18.00500	789.54944	82.01744	4.57539	-1034.87109	440.37244	53.61234	-578.60974	14.46060	-6.15169
317	2.633	996.25323	447.43195	1592.95447	15.96278	202.29173	1277.08813	-748.27423	251.01617	1283.96729	-0.33585	426.13116	-17.65399	782.15112	81.87266	4.63978	-1004.17651	437.10199	51.82112	-592.60577	15.62346	-6.18820
318	2.642	994.74030	446.43866	1593.00244	18.31378	200.74661	1276.92871	-746.70239	249.59816	1286.68970	-13.75452	427.56320	-16.94990	771.98920	82.33073	4.48857	-970.70959	433.66360	49.66245	-606.60010	16.76398	-6.21840
319	2.650	993.60327	445.59863	1592.84009	20.72923	199.05096	1276.83118	-745.01331	248.17645	1289.31067	-26.71292	429.25958	-15.78500	759.47473	83.09892	4.26542	-934.86133	430.26123	47.84197	-620.57928	17.77781	-6.20880
320	2.658	992.94238	444.95197	1592.48108	23.12362	197.29941	1276.80310	-743.28381	246.74945	1291.80884	-39.02276	431.32068	-14.15266	745.58691	83.99864	4.03635	-897.27246	427.17920	47.01773	-634.49384	18.69153	-6.18792
321	2.667	992.81720	444.53070	1591.92468	25.39929	195.60321	1276.86621	-741.61053	245.32941	1294.13977	-50.60154	433.78625	-12.12786	731.33435	84.98872	3.74619	-858.54028	424.40759	47.47890	-648.31946	19.56599	-6.17008
322	2.675	993.22009	444.35132	1591.16431	27.46419	194.05869	1277.05127	-740.08759	243.94691	1296.25574	-61.66578	436.62851	-9.65983	717.23596	86.07643	3.35971	-819.13086	421.83566	49.23887	-662.09131	20.43221	-6.13276
323	2.683	994.08099	444.41455	1590.19641	29.24220	192.73010	1277.38452	-738.79456	242.64099	1298.11877	-72.86771	439.81464	-6.19756	703.38562	87.21222	2.93860	-779.42700	419.48206	52.16676	-675.84619	21.31135	-6.06555
324	2.692	995.30176	444.70050	1589.01941	30.67014	191.64404	1277.87463	-737.80151	241.44742	1299.69385	-85.06422	443.36636	-0.36045	689.73419	88.26035	2.59936	-739.68811	417.27100	55.87432	-689.58398	22.23402	-6.00116
325	2.700	996.78711	445.16742	1587.63342	31.69381	190.78586	1278.51001	-737.17358	240.39032	1300.94128	-98.39163	447.34622	9.85397	676.19586	89.10767	2.42199	-699.99469	414.91699	59.74910	-703.29248	23.20389	-5.96604
326	2.708	998.45831	445.76599	1586.04785	32.27843	190.10692	1279.26624	-736.96741	239.47041	1301.82544	-111.11035	451.69055	25.99242	662.70074	89.79218	2.37366	-660.40063	412.15097	63.25883	-716.96265	24.17223	-5.92650
327	2.717	1000.25439	446.46521	1584.28650	32.42239	189.54597	1280.11340	-737.22266	238.66409	1302.32117	-119.66245	456.08594	47.80040	649.25513	90.43893	2.32960	-621.18512	408.97125	66.19572	-730.57971	25.07839	-5.83855
328	2.725	1002.12390	447.26279	1582.38391	32.15630	189.05710	1281.01660	-737.94843	237.94661	1302.40833	-120.66016	460.18958	72.77789	635.90295	91.10738	2.18200	-582.83673	405.65790	68.61066	-744.12646	25.88028	-5.72139
329	2.733	1004.02332	448.17050	1580.37549	31.52684	188.63054	1281.93591	-739.10962	237.32140	1302.06079	-113.26129	463.95068	97.17674	622.64917	91.77787	1.91610	-545.76465	402.55301	70.56097	-757.60016	26.56510	-5.64229
330	2.742	1005.92737	449.20801	1578.29285	30.57671	188.29144	1282.82971	-740.63531	236.82143	1301.24182	-99.47263	467.57568	117.89167	609.44385	92.41219	1.60930	-510.09262	399.86334	72.02557	-771.01648	27.17102	-5.64927
331	2.750	1007.83154	450.40741	1576.16870	29.33305	188.07831	1283.66113	-742.44812	236.48257	1299.91565	-82.23075	471.21652	133.82559	596.21594	92.99637	1.37986	-475.64017	397.51373	72.95616	-784.40021	27.75458	-5.72056
332	2.758	1009.73785	451.81061	1574.03772	27.81152	188.02377	1284.40637	-744.49005	236.31091	1298.09644	-63.61801	474.77927	145.62230	582.92511	93.56884	1.30343	-442.03204	395.15308	73.27989	-797.78400	28.34124	-5.77715
333	2.767	1011.64557	453.46945	1571.93225	26.02762	188.14677	1285.05676	-746.73016	236.26186	1295.90723	-44.53615	477.96252	154.35568	569.58118	94.19131	1.36329	-408.97684	392.55106	72.96028	-811.19122	28.94878	-5.75479
334	2.775	1013.55005	455.43951	1569.88025	24.00036	188.44484	1285.61621	-749.14575	236.26534	1293.53992	-25.11869	480.38333	160.66475	556.21503	94.89500	1.47857	-376.54822	389.95068	72.07298	-824.61176	29.61405	-5.66027
335	2.783	1015.44318	457.74847	1567.90564	21.75131	188.88640	1286.10193	-751.68970	236.28354	1291.12842	-5.19496	481.72092	164.82858	542.84784	95.66211	1.57209	-345.17581	387.81213	70.71887	-838.03571	30.38987	-5.57799
336	2.792	1017.31665	460.37073	1566.02478	19.30869	189.41551	1286.54712	-754.27521	236.32651	1288.69946	15.35448	481.84967	167.16258	529.47064	96.44638	1.61560	-315.45016	386.29153	68.86685	-851.49579	31.30777	-5.61737
337	2.800	1019.16425	463.23700	1564.23950	16.71350	189.96962	1286.99768	-756.79272	236.43378	1286.22339	36.48081	480.86337	168.17706	516.04382	97.22557	1.61403	-288.04633	385.18832	66.31947	-865.03186	32.29608	-5.79620
338	2.808	1020.97772	466.26031	1562.54114	14.02244	190.49431	1287.50342	-759.14209	236.65831	1283.66418	58.07990	478.95370	168.46295	502.53625	98.02590	1.57256	-263.70142	384.30377	62.83790	-878.63702	33.22887	-5.99203
339	2.817	1022.74054	469.35779	1560.92517	11.30718	190.95142	1288.10266	-761.25763	237.03491	1280.99390	80.14197	476.29239	168.51468	488.95532	98.87294	1.50497	-243.03940	383.60172	58.32632	-892.26563	34.08404	-6.07196
340	2.825	1024.42590	472.46844	1559.39734	8.64813	191.33243	1288.80542	-763.11194	237.56172	1278.19421	102.76714	473.03394	168.64166	475.33774	99.73457	1.45361	-226.34383	383.08929	52.93607	-905.89539	34.92897	-6.04256
341	2.833	1026.00940	475.56000	1557.96960	6.12175	191.66016	1289.59094	-764.70978	238.22304	1275.25562	126.04614	469.34265	168.94734	461.71289	100.55031	1.45979	-213.52466	382.74963	47.01129	-919.56921	35.79084	-6.00870
342	2.842	1027.48779	478.61685	1556.65527	3.78608	191.96558	1290.42493	-766.07751	239.00836	1272.18140	149.92662	465.36105	169.31606	448.06067	101.32625	1.50911	-204.29056	382.56320	40.89626	-933.34113	36.64140	-6.02010
343	2.850	1028.88245	481.62634	1555.46692	1.67246	192.26563	1291.27600	-767.23718	239.91508	1268.99072	174.22960	461.16470	169.44928	434.32819	102.14091	1.54636	-198.35229	382.50381	34.72531	-947.20325	37.46098	-6.03578
344	2.858	1030.21948	484.58069	1554.41235	-0.21248	192.55858	1292.12097	-768.19147	240.96190	1265.71216	198.82550	456.77087	169.02501	420.50116	103.02808	1.54784	-195.59372	382.57349	28.34867	-961.11011	38.26047	-5.99962
345	2.867	1031.50635	487.47968	1553.49622	-1.87628	192.83057	1292.94604	-768.93903	242.18256	1262.37695	223.72775	452.21686	167.90144	406.62335	103.94362	1.54093	-196.11674	382.80783	21.48114	-975.03082	39.07601	-5.90162
346	2.875	1032.72559	490.32642	1552.73242	-3.32888	193.07074	1293.74402	-769.49670	243.57895	1259.02734	248.98529	447.61285	166.17328	392.73434	104.86435	1.55025	-200.00381	383.12805	14.10246	-988.96600	39.96963	-5.80229
347	2.883	1033.84375	493.12384	1552.15015	-4.57482	193.28438	1294.50781	-769.89984	245.09523	1255.73486	274.54910	443.07361	164.02892	378.82117	105.80471	1.56043	-206.95547	383.30991	6.93925	-1002.94232	40.97283	-5.76676
348	2.892	1034.82202	495.87036	1551.78552	-5.61057	193.48987	1295.21936	-770.18549	246.64885	1252.60852	300.27927	438.62256	161.57065	364.86053	106.75332	1.53818	-216.25064	383.26559	1.34157	-1016.96619	42.02014	-5.78107
349	2.900	1035.62756	498.55652	1551.66687	-6.43013	193.71066	1295.84180	-770.37823	248.17365	1249.77905	326.06763	434.22772	158.76686	350.87448	107.69194	1.45770	-227.20029	383.22314	-1.82673	-1030.98706	43.00107	-5.80185
350	2.908	1036.23853	501.16876	1551.80957	-7.03514	193.97801	1296.32593	-770.47772	249.65457	1247.33618	351.92197	429.93207	155.51195	336.91321	108.62915	1.31506	-239.48625	383.48383	-2.97997	-1044.90625	43.87020	-5.81682
351	2.917	1036.64465	503.69531	1552.21265	-7.43859	194.33389	1296.62354	-770.44617	251.15973	1245.26245	377.93161	425.91821	151.68719	323.02325	109.56776	1.15363	-252.86551	384.13226	-3.15604	-1058.58997	44.67721	-5.78007
352	2.925	1036.83777	506.12610	1552.86218	-7.66119	194.81929	1296.69714	-770.23651	252.80777	1243.48608	404.19711	422.45898	147.19385	309.23456	110.48944	1.05368	-266.85391	385.04800	-3.08488	-1071.90857	45.46854	-5.53332
353	2.933	1036.80505	508.45007	1553.74573	-7.72707	195.46082	1296.52258	-769.85193	254.65236	1242.02136	430.80823	419.80719	141.96103	295.53818	111.38901	1.06546	-280.93378	386.06201	-3.08732	-1084.80920	46.23766	-4.89146
354	2.942	1036.52441	510.65399	1554.86304	-7.65926	196.27292	1296.08911	-769.35620	256.60315	1240.99988	457.83301	418.09442	135.94949	281.89505	112.30171	1.16317	-294.83530	387.08133	-3.29325	-1097.33215	47.04771	-3.82504
355	2.950	1035.96619	512.72089	1556.21960	-7.47549	197.26233	1295.39978	-768.83246	258.44589	1240.58154	485.24506	417.29968	129.17592	268.28699	113.26924	1.27691	-308.52545	388.12958	-3.68649	-1109.53613	48.04034	-2.44216
356	2.958	1035.10583	514.62964	1557.81653	-7.18861	198.41655	1294.47778	-768.35309	259.91257	1240.86658	512.82056	417.26392	121.71870	254.73291	114.28646	1.36490	-322.05811	389.25970	-4.12705	-1121.45703	49.28560	-0.79936
357	2.967	1033.93689	516.35913	1559.64197	-6.81161	199.69188	1293.37061	-767.97736	260.76349	1241.85583	540.12256	417.69666	113.68049	241.25412	115.33958	1.43734	-335.47385	390.45743	-4.47879	-1133.13428	50.76665	1.15215
358	2.975	1032.47437	517.89819	1561.66785	-6.36158	201.02728	1292.13721	-767.75140	260.85721	1243.45447	566.58954	418.22208	105.16158	227.84387	116.46294	1.50480	-348.79999	391.68509	-4.69714	-1144.59558	52.44839	3.47069
359	2.983	1030.74829	519.24420	1563.85352	-5.86115	202.37749	1290.83081	-767.69507	260.18808	1245.50903	591.64532	418.54681	96.30927	214.46057	117.68882	1.54563	-362.08060	392.98352	-4.79466	-1155.76685	54.28306	6.15444
360	2.992	1028.78906	520.38336	1566.15234	-5.33978	203.72972	1289.48865	-767.78333	258.89371	1247.84644	614.81293	418.65372	87.36839	201.05490	118.99817	1.53995	-375.35559	394.43188	-4.80979	-1166.34851	56.19305	9.15333
361	3.000	1026.61792	521.28571	1568.51624	-4.83116	205.09259	1288.13574	-767.94568	257.23285	1250.30249	635.84943	418.78293	78.57258	187.61169	120.35480	1.49540	-388.62125	395.98920	-4.81762	-1175.70337	58.08195	12.41540
362	3.008	1024.24976	521.92969	1570.90259	-4.36065	206.47763	1286.80237	-768.08539	255.52301	1252.75720	654.83295	419.19257	69.96852	174.15121	121.73152	1.42886	-401.86023	397.48492	-4.89053	-1182.86011	60.00454	15.85580
363	3.017	1021.71075	522.31946	1573.27588	-3.93474	207.88519	1285.52759	-768.10883	254.04562	1255.18286	672.11230	419.97095	61.41663	160.70270	123.09734	1.34507	-415.10123	398.80981	-5.01995	-1186.80200	62.41851	19.28023
364	3.025	1019.05151	522.47113	1575.60205	-3.54691	209.29698	1284.34509	-767.95624	252.96799	1257.66650	688.08319	421.06116	52.76546	147.27972	124.41600	1.24155	-428.39557	400.01505	-5.12981	-1186.90002	66.07255	22.46803
365	3.033	1016.33649	522.39838	1577.84888	-3.19262	210.67972	1283.26807	-767.61713	252.34448	1260.34937	702.88879	422.36530	43.98092	133.86316	125.66092	1.13510	-441.76041	401.18292	-5.17934	-1182.93994	71.49831	25.32072
366	3.042	1013.62537	522.11829	1579.98889	-2.87770	212.00356	1282.29077	-767.12207	252.16991	1263.31543	716.27142	423.78958	35.11415	120.41510	126.82298	1.06926	-455.19159	402.28482	-5.19678	-1174.78198	78.58356	27.87796
367	3.050	1010.96899	521.65826	1582.00293	-2.61182	213.26285	1281.40149	-766.52753	252.39909	1266.54187	727.73236	425.29709	26.22249	106.90082	127.91313	1.06491	-468.70862	403.24323	-5.21601	-1162.34338	86.46408	30.30167
368	3.058	1008.41089	521.05005	1583.87830	-2.39252	214.47937	1280.59619	-765.89691	252.93741	1269.93408	736.86713	426.96838	17.39931	93.28479	128.96535	1.08421	-482.34845	404.10648	-5.21229	-1145.91125	93.82777	32.79333
369	3.067	1005.98151	520.32172	1585.60718	-2.19558	215.69098	1279.88635	-765.27325	253.66006	1273.38086	743.53253	428.96732	8.90276	79.55084	130.01607	1.08178	-496.11429	405.04419	-5.11613	-1126.15576	99.67780	35.27557
370	3.075	1003.69421	519.49719	1587.18103	-1.97823	216.93924	1279.29785	-764.65814	254.45560	1276.78870	747.68341	431.43307	1.21570	65.73566	131.05721	1.06898	-509.96646	406.10785	-4.93247	-1103.66260	103.97247	37.17569
371	3.083	1001.55664	518.59552	1588.58398	-1.68797	218.26093	1278.86865	-764.01459	255.24863	1280.10156	749.07190	434.34860	-5.09100	51.90448	132.04619	1.09609	-523.87134	407.14005	-4.78712	-1078.52563	107.40468	37.81150
372	3.092	999.58350	517.63086	1589.79321	-1.26990	219.68370	1278.64075	-763.29205	255.99258	1283.30688	747.20575	437.43677	-9.63124	38.10132	132.97905	1.18773	-537.80737	408.03268	-4.77069	-1050.50305	110.66397	37.00146
373	3.100	997.80048	516.61768	1590.78540	-0.67148	221.22266	1278.64258	-762.45099	256.66766	1286.42188	741.78870	440.23962	-12.41169	24.34833	133.88519	1.34052	-551.74255	408.89880	-4.82291	-1019.46564	114.04617	35.17398
374	3.108	996.24139	515.57043	1591.54443	0.15433	222.87581	1278.87256	-761.46765	257.29523	1289.47363	733.16083	442.41656	-13.82210	10.68280	134.74582	1.57519	-565.67078	409.89874	-4.82856	-985.63367	117.47477	33.07291
375	3.117	994.94336	514.49780	1592.06714	1.24134	224.62151	1279.29602	-760.32465	257.93359	1292.48572	722.09698	443.97629	-14.45739	-2.82245	135.47908	1.95028	-579.63391	411.03772	-4.75710	-949.55316	120.65987	31.45441
376	3.125	993.94733	513.41107	1592.36658	2.59474	226.42316	1279.86084	-759.01025	258.63956	1295.46277	709.36578	445.19016	-14.84584	-16.05255	135.98381	2.53997	-593.66333	412.18015	-4.67227	-911.94678	123.31068	30.86489
377	3.133	993.30463	512.33990	1592.46765	4.18072	228.24435	1280.51611	-757.52844	259.41949	1298.37610	695.66193	446.32532	-15.20276	-28.84033	136.17523	3.40906	-607.71777	413.22409	-4.62206	-873.49774	125.20733	31.55275
378	3.142	993.07489	511.32971	1592.39331	5.93160	230.06021	1281.22266	-755.91101	260.21594	1301.16565	681.58032	447.49689	-15.48179	-41.01965	136.01440	4.59320	-621.72205	414.21326	-4.57030	-834.63544	126.16298	33.49287
379	3.150	993.31006	510.42834	1592.15234	7.75992	231.84393	1281.95752	-754.22937	260.94482	1303.77039	667.45300	448.71930	-15.64330	-52.59808	135.50105	6.17219	-635.67303	415.23471	-4.46854	-795.48138	126.12131	36.43352
380	3.158	994.03717	509.67371	1591.74011	9.57451	233.54358	1282.71753	-752.59589	261.54077	1306.14490	653.37451	449.97232	-15.76736	-63.94940	134.64413	8.53677	-649.63177	416.29196	-4.33456	-756.00977	125.26620	39.96739
381	3.167	995.24609	509.08246	1591.14404	11.29387	235.08434	1283.51904	-751.13934	261.97296	1308.22388	639.37115	451.18982	-15.95631	-75.73029	133.46817	12.73693	-663.61145	417.35257	-4.21632	-716.27875	123.90277	43.67081
382	3.175	996.88220	508.64496	1590.34790	12.85410	236.39749	1284.38391	-749.97327	262.23114	1309.90466	625.46997	452.31320	-16.20674	-88.16534	131.99318	20.47879	-677.55896	418.41956	-4.12941	-676.53735	122.23609	47.28170
383	3.183	998.85138	508.32849	1589.32898	14.21275	237.44751	1285.31506	-749.18298	262.30649	1311.10315	611.67163	453.37677	-16.40573	-99.90601	130.15477	33.33369	-691.42371	419.49716	-4.04284	-637.17102	120.33701	50.73230
384	3.192	1001.03821	508.08783	1588.06226	15.34735	238.24257	1286.27991	-748.81805	262.20435	1311.79590	597.93695	454.47583	-16.45492	-107.66376	127.80321	51.52582	-705.18115	420.58698	-3.89754	-598.59021	118.28343	53.95919
385	3.200	1003.32544	507.88428	1586.53064	16.24855	238.82684	1287.22168	-748.88470	261.97073	1311.99902	584.23419	455.66699	-16.38272	-107.71210	124.78455	73.33305	-718.83746	421.71640	-3.68213	-561.10327	116.17725	56.76271
386	3.208	1005.60974	507.70032	1584.73291	16.91232	239.26184	1288.08081	-749.35406	261.67807	1311.75000	570.57306	456.91571	-16.34348	-98.52460	120.92688	95.62164	-732.44165	422.89288	-3.49453	-524.81793	113.98975	58.90507
387	3.217	1007.81512	507.54083	1582.68774	17.33259	239.61102	1288.80859	-750.18036	261.37027	1311.12158	556.96405	458.14911	-16.48179	-82.01862	116.07602	115.33410	-746.05090	424.08658	-3.45962	-489.69098	111.49572	60.24134
388	3.225	1009.90063	507.42407	1580.43567	17.49729	239.92642	1289.37585	-751.31189	261.02475	1310.23840	543.39130	459.34555	-16.77716	-61.95447	110.37637	131.06660	-759.69934	425.27267	-3.60317	-455.71301	108.35182	60.69984
389	3.233	1011.85785	507.37018	1578.03552	17.39125	240.22910	1289.77319	-752.69580	260.59027	1309.23389	529.84131	460.53821	-17.05459	-41.26880	104.41224	143.32785	-773.39429	426.42828	-3.83706	-423.04498	104.19530	60.19152
390	3.242	1013.70227	507.39349	1575.55542	17.00389	240.49368	1290.00378	-754.27429	260.06390	1308.16968	516.30420	461.75409	-17.16303	-20.88275	98.92915	153.31001	-787.09387	427.51031	-4.02750	-392.03696	98.72350	58.57271
391	3.250	1015.46338	507.50281	1573.06836	16.33588	240.65697	1290.08105	-755.97693	259.49936	1307.01709	502.75916	462.98788	-17.12137	-0.27002	94.48421	161.68005	-800.72021	428.50806	-4.07105	-363.23059	91.73959	55.69363
392	3.258	1017.17285	507.70691	1570.64709	15.40120	240.64958	1290.03064	-757.72113	258.93839	1305.70251	489.19073	464.21899	-17.06995	21.44574	91.29591	168.43039	-814.23608	429.51953	-3.94540	-337.36145	83.18681	51.47254
393	3.267	1018.85199	508.01306	1568.35632	14.22240	240.42331	1289.88855	-759.41882	258.36060	1304.14893	475.59955	465.42728	-17.10958	44.77600	89.28897	173.35680	-827.69849	430.64737	-3.74682	-315.27869	73.21819	45.91946
394	3.275	1020.50269	508.41846	1566.24573	12.82400	239.96114	1289.69543	-760.97949	257.69250	1302.29822	461.98615	466.60699	-17.22384	69.73517	88.27780	176.40109	-841.22632	431.84576	-3.64833	-297.74463	62.25845	39.13294
395	3.283	1022.10944	508.90826	1564.35095	11.23321	239.27563	1289.48621	-762.31958	256.84113	1300.12817	448.33905	467.77258	-17.32930	96.08087	88.10066	177.69235	-854.88440	433.01294	-3.72460	-285.18304	50.97397	31.34147
396	3.292	1023.65332	509.45660	1562.69751	9.48391	238.39569	1289.28186	-763.38361	255.72896	1297.65637	434.64758	468.93283	-17.37098	123.58105	88.63107	177.48897	-868.63098	434.13013	-3.85876	-277.54211	40.16284	22.96296
397	3.300	1025.12488	510.02814	1561.29956	7.61868	237.35486	1289.08826	-764.15906	254.32359	1294.92480	420.91895	470.06818	-17.36971	152.09579	89.79040	176.16350	-882.41162	435.23895	-3.87217	-274.34955	30.64977	14.60724
398	3.308	1026.52063	510.58356	1560.15955	5.69384	236.19724	1288.89893	-764.67706	252.64226	1291.97852	407.18274	471.14215	-17.37271	181.49863	91.54234	174.22180	-896.22009	436.36713	-3.70455	-274.92316	23.19020	7.02714
399	3.317	1027.82886	511.08600	1559.27612	3.78239	234.98587	1288.69934	-764.99951	250.72528	1288.86377	393.46643	472.13153	-17.39023	211.57285	93.79143	172.24275	-910.06616	437.47827	-3.46078	-278.72754	18.28118	1.00871
400	3.325	1029.02197	511.50909	1558.65149	1.96349	233.79295	1288.47217	-765.19373	248.61034	1285.64746	379.75549	473.04272	-17.41519	242.02036	96.32021	170.65343	-923.95752	438.48721	-3.29591	-285.64575	15.89253	-2.91889
401	3.333	1030.05603	511.84985	1558.29004	0.30605	232.67368	1288.20251	-765.30768	246.33835	1282.43237	365.99750	473.89774	-17.45587	272.60043	98.90676	169.47069	-937.87781	439.34421	-3.27768	-295.66650	15.41343	-4.84852
402	3.342	1030.87646	512.13379	1558.19165	-1.14056	231.64813	1287.87598	-765.36188	243.97084	1279.34619	352.16107	474.71484	-17.50926	303.24109	101.47359	168.27885	-951.74561	440.09631	-3.36137	-308.20276	15.98537	-5.46446
403	3.350	1031.43799	512.39740	1558.35120	-2.35089	230.71146	1287.47400	-765.35626	241.57364	1276.52368	338.27850	475.51300	-17.54745	334.00818	104.06569	166.50105	-965.45093	440.86279	-3.44114	-322.07489	16.91562	-5.54901
404	3.358	1031.72168	512.66156	1558.75989	-3.32593	229.85645	1286.97620	-765.27972	239.19234	1274.09290	324.41977	476.32324	-17.55687	364.98251	106.71857	163.71962	-978.94312	441.74844	-3.40926	-336.23682	17.84327	-5.58648
405	3.367	1031.72876	512.92194	1559.40820	-4.08745	229.08136	1286.36755	-765.11658	236.87064	1272.16040	310.63406	477.16687	-17.56470	396.15189	109.38593	159.81201	-992.19836	442.77835	-3.17760	-350.23468	18.68418	-5.74264
406	3.375	1031.46167	513.16150	1560.28638	-4.66280	228.38281	1285.64575	-764.85742	234.68295	1270.80078	296.92383	478.03006	-17.61027	427.41263	111.97510	154.88560	-1005.12256	443.93784	-2.63564	-364.05731	19.49578	-6.00801
407	3.383	1030.92078	513.36493	1561.38257	-5.06929	227.75574	1284.82495	-764.51392	232.74225	1270.05042	283.25198	478.90683	-17.68768	458.67792	114.38201	149.11317	-1017.61658	445.26309	-1.64813	-377.80420	20.33696	-6.31996
408	3.392	1030.11633	513.51801	1562.67920	-5.30650	227.19958	1283.93274	-764.12805	231.19130	1269.90344	269.56567	479.83224	-17.73444	489.93823	116.48416	142.59692	-1029.74780	446.81097	-0.15253	-391.49887	21.20471	-6.60920
409	3.400	1029.07654	513.59973	1564.14941	-5.35834	226.71115	1283.00134	-763.76050	230.17082	1270.30298	255.83664	480.81625	-17.70063	521.18018	118.18916	135.36819	-1041.70667	448.52191	1.80169	-405.11951	22.07527	-6.80654
410	3.408	1027.84021	513.57764	1565.75732	-5.20206	226.27951	1282.06238	-763.45892	229.76712	1271.14514	242.08139	481.79749	-17.61298	552.24683	119.48971	127.49293	-1053.48169	450.22522	4.17422	-418.70013	22.93857	-6.88648
411	3.417	1026.44031	513.40875	1567.46533	-4.81831	225.90186	1281.14905	-763.22668	229.98254	1272.30298	228.33478	482.71725	-17.54178	582.75342	120.44302	119.14157	-1064.68604	451.83301	7.06351	-432.30853	23.77448	-6.89722
412	3.425	1024.89661	513.05408	1569.24463	-4.20036	225.59663	1280.29309	-763.02374	230.74658	1273.66162	214.61591	483.59177	-17.51978	612.15088	121.13682	110.56395	-1074.82751	453.39447	10.62994	-445.95303	24.55717	-6.91219
413	3.433	1023.22101	512.49615	1571.07837	-3.36469	225.39481	1279.52014	-762.79352	231.93835	1275.14111	200.92963	484.45776	-17.53237	639.94659	121.64405	102.01567	-1083.61340	454.92056	14.91830	-459.58466	25.29308	-6.97221
414	3.442	1021.43048	511.74408	1572.95056	-2.35831	225.32768	1278.85034	-762.48932	233.40425	1276.69336	187.28452	485.30426	-17.56517	665.88831	121.94638	93.66163	-1090.79834	456.39410	19.98598	-473.17316	26.01691	-7.06238
415	3.450	1019.55029	510.82080	1574.83545	-1.25264	225.42116	1278.29907	-762.09259	234.98373	1278.28418	173.68416	486.11316	-17.61326	689.92676	121.94644	85.47919	-1095.80371	457.97958	26.22402	-486.74371	26.75740	-7.12293
416	3.458	1017.60913	509.74921	1576.69983	-0.12704	225.68298	1277.87402	-761.62225	236.53989	1279.88965	160.09109	486.89743	-17.65986	712.02368	121.57514	77.26804	-1097.63977	459.86328	34.17181	-500.34302	27.52105	-7.10654
417	3.467	1015.63593	508.54871	1578.50903	0.94576	226.08839	1277.57751	-761.12408	237.97264	1281.50598	146.43025	487.67487	-17.67686	732.00586	120.81027	68.80683	-1095.23950	461.81763	43.76519	-513.99231	28.30060	-7.03469
418	3.475	1013.65363	507.23779	1580.23035	1.91059	226.58598	1277.40918	-760.64758	239.21388	1283.15442	132.65886	488.45367	-17.65779	749.61053	119.64534	59.98013	-1088.04895	463.18726	53.82219	-527.69556	29.09515	-6.98177
419	3.483	1011.67303	505.83679	1581.83545	2.74131	227.11890	1277.35974	-760.22876	240.21156	1284.86548	118.81079	489.24445	-17.63328	764.67340	118.11526	50.77517	-1076.43506	463.29691	62.42987	-541.46350	29.91492	-6.99589
420	3.492	1009.69965	504.37219	1583.29834	3.44942	227.63994	1277.39905	-759.88196	240.91373	1286.66650	104.94345	490.08682	-17.61670	777.22766	116.27364	41.27080	-1061.31360	461.87909	68.13535	-555.28973	30.76666	-7.05609
421	3.500	1007.74316	502.87659	1584.59302	4.08075	228.11185	1277.47876	-759.60101	241.27039	1288.56738	91.08377	491.03082	-17.57214	787.41101	114.14265	31.70973	-1043.32715	459.35730	70.91479	-569.12982	31.63409	-7.10744
422	3.508	1005.81488	501.38660	1585.69836	4.69799	228.50114	1277.54883	-759.36713	241.26663	1290.51563	77.23663	492.05371	-17.48511	795.30811	111.72822	22.62433	-1022.57532	456.58679	71.78712	-582.94464	32.46796	-7.09907
423	3.517	1003.92236	499.94171	1586.60522	5.36135	228.77623	1277.57629	-759.15564	240.96719	1292.36340	63.38007	493.05438	-17.41054	800.85925	109.03175	14.87249	-998.94116	454.13928	71.52060	-596.74634	33.23232	-7.00312
424	3.525	1002.07135	498.58350	1587.31555	6.11978	228.90994	1277.55432	-758.93909	240.49846	1293.94043	49.46294	493.96017	-17.40821	803.88794	106.05957	9.35320	-972.32434	452.06531	70.04964	-610.57562	33.97490	-6.84269
425	3.533	1000.27014	497.35107	1587.83484	7.00958	228.87845	1277.49695	-758.68707	239.96030	1295.19141	35.47218	494.80231	-17.46209	804.23901	102.94151	6.40109	-942.69531	450.18115	67.02126	-624.45233	34.79840	-6.68754
426	3.542	998.53326	496.27380	1588.16956	8.05219	228.65518	1277.42615	-758.36249	239.38435	1296.20081	21.49557	495.68396	-17.47096	801.92322	100.06726	5.43482	-910.18274	448.21951	62.48113	-638.37170	35.76565	-6.60777
427	3.550	996.88397	495.37018	1588.32983	9.25234	228.21024	1277.36011	-757.91779	238.77956	1297.09192	7.69360	496.71066	-17.27666	797.10822	97.94171	5.38045	-875.09631	445.95251	57.05116	-652.33228	36.85118	-6.62627
428	3.558	995.35706	494.64929	1588.32971	10.59836	227.52380	1277.30823	-757.30115	238.18102	1297.94763	-5.77870	497.97177	-16.70706	789.88489	96.81730	5.41696	-837.79968	443.40546	51.69581	-666.32739	37.94281	-6.69640
429	3.567	994.00385	494.11139	1588.18872	12.06506	226.60120	1277.27026	-756.47357	237.65494	1298.80444	-18.79296	499.54202	-15.66998	780.16638	96.57693	5.27100	-798.59753	440.78281	47.31632	-680.32629	38.92428	-6.75079
430	3.575	992.89795	493.75146	1587.93188	13.61649	225.47203	1277.23901	-755.42468	237.27594	1299.66296	-31.19951	501.47458	-14.20966	768.10010	96.94551	5.01497	-757.77039	438.31271	44.49429	-694.29895	39.79393	-6.76699
431	3.583	992.12897	493.56635	1587.57764	15.20403	224.18575	1277.20349	-754.18463	237.09039	1300.49011	-42.86244	503.80917	-12.39528	754.43585	97.68797	4.75538	-715.71838	436.35217	43.55990	-708.22607	40.64629	-6.74843
432	3.592	991.77271	493.56122	1587.12415	16.76542	222.81412	1277.15637	-752.82764	237.09244	1301.22131	-53.87957	506.56573	-10.05386	740.18762	98.67290	4.47280	-673.07397	435.23526	44.65936	-722.08313	41.55016	-6.69137
433	3.600	991.85327	493.74658	1586.54858	18.23381	221.44244	1277.09912	-751.45508	237.24695	1301.77551	-64.83351	509.72931	-6.39769	726.02588	99.82491	4.09621	-630.69714	434.88617	47.61671	-735.86536	42.50061	-6.60013
434	3.608	992.33112	494.12469	1585.81628	19.55173	220.14899	1277.04004	-750.16852	237.53525	1302.07800	-76.60757	513.26093	0.26460	712.12219	101.02698	3.65504	-589.56458	434.93909	51.84259	-749.60101	43.46778	-6.49074
435	3.617	993.12531	494.68164	1584.89075	20.67779	218.99199	1276.98486	-749.05627	237.97263	1302.07654	-89.32996	517.06580	12.19794	698.40936	102.13351	3.27636	-550.59619	435.09940	56.42121	-763.31433	44.42382	-6.38256
436	3.625	994.15149	495.39600	1583.74683	21.58049	218.00696	1276.92981	-748.19867	238.59845	1301.74207	-101.09292	520.88232	30.97932	684.81116	103.06485	3.05448	-514.39825	435.22641	60.39464	-777.01038	45.30489	-6.28800
437	3.633	995.34998	496.24707	1582.37659	22.22448	217.20645	1276.86011	-747.67065	239.45692	1301.06848	-108.14841	524.25598	56.04434	671.28790	103.82646	2.95869	-480.96259	435.29007	63.16991	-790.68274	46.03289	-6.19071
438	3.642	996.69458	497.21259	1580.78955	22.56449	216.58043	1276.75696	-747.53210	240.57239	1300.06995	-107.17370	526.76227	84.32854	657.81763	104.45470	2.85641	-449.63947	435.30490	64.67720	-804.30847	46.62086	-6.07287
439	3.650	998.18372	498.27368	1579.01123	22.55886	216.10248	1276.60852	-747.81854	241.93655	1298.77368	-97.67817	528.31396	111.55235	644.39465	104.97977	2.63260	-419.53815	435.25244	65.17635	-817.86298	47.17797	-5.97078
440	3.658	999.81989	499.42957	1577.07654	22.19065	215.74582	1276.42004	-748.53809	243.51895	1297.20190	-82.02034	529.18219	134.39003	631.03455	105.42455	2.30395	-389.97150	435.05847	65.02796	-831.34576	47.77918	-5.94585
441	3.667	1001.58630	500.70947	1575.02454	21.47297	215.50082	1276.21094	-749.66925	245.28032	1295.35083	-63.27107	529.67419	151.84572	617.75281	105.80698	2.00733	-360.64746	434.64325	64.55068	-844.78992	48.41026	-6.00332
442	3.675	1003.44513	502.16852	1572.90454	20.43548	215.38019	1275.99890	-751.15778	247.17155	1293.18140	-43.52144	529.84314	164.76114	604.53882	106.17763	1.85816	-331.70612	434.04605	63.87665	-858.24152	49.06047	-6.08686
443	3.683	1005.35986	503.87201	1570.77551	19.10971	215.40823	1275.78699	-752.92371	249.11772	1290.64624	-23.71169	529.49292	174.25177	591.35809	106.62971	1.84739	-303.65820	433.51892	62.87747	-871.70575	49.78032	-6.14760
444	3.692	1007.31250	505.87482	1568.69153	17.52584	215.60106	1275.57483	-754.88202	250.99763	1287.73059	-4.01119	528.35504	180.76585	578.16425	107.19959	1.88492	-277.20709	433.39932	61.25138	-885.14081	50.60795	-6.17766
445	3.700	1009.30121	508.20282	1566.68835	15.71596	215.94305	1275.37744	-756.95038	252.67375	1284.45081	15.83849	526.24023	184.34453	564.91919	107.84023	1.88818	-253.05502	433.87762	58.67488	-898.52600	51.50253	-6.19059
446	3.708	1011.32721	510.84631	1564.78992	13.71326	216.37341	1275.22827	-759.02905	254.08302	1280.81482	36.18910	523.08374	185.24323	551.61615	108.52190	1.83049	-231.79294	434.97644	54.90649	-911.90790	52.38908	-6.21648
447	3.717	1013.38837	513.76660	1563.02258	11.54878	216.81097	1275.16614	-760.98785	255.28900	1276.82031	57.26292	518.90277	184.11076	538.26752	109.24949	1.74758	-213.87924	436.65973	49.83997	-925.36090	53.22782	-6.29984
448	3.725	1015.48041	516.90765	1561.41406	9.25508	217.20374	1275.22131	-762.69263	256.44873	1272.50061	79.11899	513.77112	181.79399	524.87549	110.00741	1.69398	-199.64433	438.85767	43.54488	-938.90948	54.01677	-6.44746
449	3.733	1017.59863	520.20502	1559.97803	6.87858	217.54987	1275.40723	-764.06012	257.74200	1267.95300	101.73895	507.83661	179.12788	511.44125	110.77524	1.68639	-189.26678	441.46164	36.28788	-952.51007	54.75331	-6.58060
450	3.742	1019.74182	523.59418	1558.70813	4.48891	217.87759	1275.71594	-765.09650	259.30310	1263.29858	125.07893	501.31152	176.79742	497.98663	111.56541	1.69836	-182.76976	444.31396	28.47241	-966.11072	55.43240	-6.59771
451	3.750	1021.90869	527.01782	1557.59155	2.17316	218.21806	1276.12329	-765.87354	261.18277	1258.62756	148.99539	494.42993	175.19472	484.52026	112.37942	1.70895	-180.07401	447.16779	20.53556	-979.69055	56.07887	-6.48712
452	3.758	1024.07837	530.42444	1556.62671	0.01954	218.58640	1276.60132	-766.46167	263.35300	1254.00720	173.20654	487.36984	174.28601	471.00287	113.15508	1.73638	-180.98994	449.69305	12.97963	-993.25305	56.72869	-6.31159
453	3.767	1026.19763	533.77545	1555.82227	-1.89524	218.96423	1277.13306	-766.88885	265.73889	1249.52698	197.46234	480.19516	173.64896	457.40271	113.85065	1.80330	-185.09457	451.60538	6.48221	-1006.84686	57.42975	-6.14319
454	3.775	1028.19958	537.05707	1555.18433	-3.51182	219.30197	1277.71802	-767.14429	268.25397	1245.30298	221.73672	472.90234	172.76666	443.74719	114.54410	1.88943	-191.80099	452.84351	1.73412	-1020.55621	58.28771	-6.09377
455	3.783	1030.04822	540.27411	1554.70740	-4.79399	219.55545	1278.35938	-767.19006	270.83481	1241.42993	246.15591	465.48981	171.36400	430.07794	115.34467	1.94074	-200.76346	453.60635	-0.99352	-1034.39539	59.34869	-6.25216
456	3.792	1031.78455	543.43781	1554.36572	-5.73249	219.72694	1279.04358	-766.96716	273.47971	1237.92139	270.76208	457.99039	169.49077	416.41290	116.26429	1.91521	-211.91736	454.20944	-2.05639	-1048.25232	60.46856	-6.52376
457	3.800	1033.52527	546.56085	1554.11731	-6.34089	219.87582	1279.73279	-766.42798	276.24133	1234.71997	295.44785	450.49310	167.31889	402.76410	117.25395	1.81520	-224.89496	454.90442	-2.17772	-1061.96350	61.45164	-6.66195
458	3.808	1035.36804	549.64075	1553.93542	-6.65042	220.09326	1280.37537	-765.58173	279.12827	1231.80420	320.11053	443.11761	164.86368	389.12906	118.28967	1.69227	-238.84630	455.77136	-2.03326	-1075.37585	62.22205	-6.44324
459	3.817	1037.26245	552.64337	1553.84985	-6.70702	220.45705	1280.91589	-764.49628	282.01608	1229.28320	344.77856	436.01663	161.88191	375.48871	119.34817	1.61520	-252.97577	456.74902	-2.02514	-1088.36182	62.83326	-5.79040
460	3.825	1039.01624	555.52069	1553.93872	-6.56196	220.99969	1281.30139	-763.26910	284.68445	1227.36743	369.58456	429.48196	158.02702	361.85187	120.38464	1.59402	-266.91461	457.78699	-2.27047	-1100.87378	63.40683	-4.78315
461	3.833	1040.44727	558.23413	1554.27051	-6.25631	221.71011	1281.49194	-762.00842	286.91003	1226.25293	394.68765	423.95847	153.07896	348.25995	121.40355	1.56274	-280.62274	458.90613	-2.68286	-1112.95190	64.01874	-3.52833
462	3.842	1041.48413	560.75378	1554.86926	-5.81033	222.55270	1281.47253	-760.82098	288.51001	1226.03394	420.22293	419.85126	147.05344	334.74869	122.46160	1.48357	-294.16730	460.10593	-3.09093	-1124.66003	64.66660	-2.04367
463	3.850	1042.13818	563.05145	1555.72498	-5.22249	223.48476	1281.25696	-759.79376	289.35397	1226.68726	446.24933	417.32098	140.17406	321.33759	123.58688	1.40302	-307.58267	461.34760	-3.36835	-1136.06250	65.42004	-0.28903
464	3.858	1042.45154	565.10229	1556.80969	-4.47761	224.46706	1280.88110	-758.96729	289.38104	1228.09375	472.68982	416.24237	132.76053	308.02792	124.76855	1.38236	-320.86038	462.64670	-3.51564	-1147.23572	66.49840	1.75754
465	3.867	1042.46948	566.89117	1558.08508	-3.56371	225.46027	1280.39575	-758.31329	288.61566	1230.07336	499.32635	416.27252	125.08348	294.78754	125.99014	1.43725	-334.02463	464.07556	-3.61623	-1158.28064	68.10528	4.05655
466	3.875	1042.22681	568.42096	1559.51111	-2.48739	226.41733	1279.85571	-757.73816	287.18140	1232.42664	525.84546	416.91650	117.24645	281.56537	127.23637	1.53950	-347.15329	465.64386	-3.71616	-1169.26367	70.18580	6.55880
467	3.883	1041.73499	569.71338	1561.05750	-1.27796	227.29404	1279.31030	-757.11871	285.30746	1234.98010	551.86243	417.62610	109.18448	268.33179	128.49902	1.65316	-360.31656	467.24518	-3.80484	-1180.06079	72.36917	9.34250
468	3.892	1040.97949	570.79529	1562.70471	0.01491	228.06573	1278.79602	-756.35785	283.27454	1237.63232	576.92230	417.98602	100.83552	255.08087	129.76935	1.76872	-373.55212	468.77344	-3.87019	-1190.31482	74.28877	12.58383
469	3.900	1039.93250	571.68732	1564.43567	1.32846	228.73111	1278.33386	-755.42950	281.30597	1240.38696	600.55780	417.86176	92.32323	241.80362	131.01634	1.88653	-386.87079	470.21933	-3.90015	-1199.45874	76.00420	16.30396
470	3.908	1038.56445	572.40302	1566.22961	2.60188	229.31094	1277.93140	-754.37439	279.53180	1243.32324	622.42126	417.37253	83.90255	228.47989	132.22067	1.97817	-400.23819	471.60049	-3.89622	-1206.59851	78.03976	20.18390
471	3.917	1036.84741	572.94745	1568.06543	3.79108	229.84332	1277.59009	-753.25238	278.04791	1246.51355	642.42902	416.76581	75.73427	215.07971	133.42422	2.00082	-413.61035	472.89462	-3.89332	-1210.52661	81.20009	23.56968
472	3.925	1034.75525	573.31500	1569.93213	4.87613	230.36530	1277.31653	-752.11163	276.94421	1249.97546	660.83685	416.31116	67.77883	201.58578	134.67365	1.94974	-427.00385	474.08643	-3.90479	-1210.13062	86.37700	25.69272
473	3.933	1032.28564	573.49896	1571.82703	5.86176	230.89073	1277.12524	-750.99408	276.27039	1253.67834	678.12347	416.21301	59.88886	188.02167	135.93123	1.86377	-440.46704	475.19846	-3.89954	-1204.91296	94.06713	26.19056
474	3.942	1029.52295	573.51123	1573.72864	6.77219	231.40489	1277.03113	-749.94238	276.00955	1257.55884	694.63013	416.56070	51.94968	174.42389	137.10744	1.77875	-454.00345	476.25565	-3.85936	-1195.12292	103.75740	25.60679
475	3.950	1026.69165	573.39905	1575.57336	7.64072	231.88251	1277.04211	-748.99023	276.08749	1261.53198	710.21521	417.36139	43.93856	160.79993	138.16010	1.70853	-467.58844	477.27866	-3.78638	-1181.43750	113.87746	25.19848
476	3.958	1024.07654	573.23108	1577.27600	8.49756	232.31583	1277.15576	-748.14642	276.40631	1265.49915	724.29608	418.56659	35.85460	147.13110	139.11957	1.66981	-481.23083	478.29373	-3.67801	-1164.63342	122.69521	25.90717
477	3.967	1021.83862	573.04688	1578.77795	9.36310	232.72623	1277.35571	-747.39532	276.87653	1269.36133	736.27319	420.02264	27.59435	133.39087	140.04385	1.68417	-494.95758	479.28772	-3.55995	-1145.40527	129.49197	27.51138
478	3.975	1019.93921	572.83099	1580.06799	10.24936	233.15042	1277.61169	-746.71234	277.42767	1273.03784	745.92078	421.51550	19.01719	119.56726	140.98494	1.74374	-508.77075	480.21466	-3.49165	-1124.10229	134.73114	28.98677
479	3.983	1018.24445	572.54016	1581.16931	11.16414	233.62048	1277.88599	-746.07123	278.01016	1276.48218	753.40527	422.96530	10.26286	105.67218	141.98065	1.80601	-522.65436	481.08911	-3.50452	-1100.55542	139.22351	29.50382
480	3.992	1016.65051	572.13342	1582.11658	12.11839	234.16061	1278.14490	-745.44067	278.59650	1279.68555	758.98419	424.48590	1.94898	91.71741	143.03752	1.84112	-536.57703	481.98618	-3.56710	-1074.36633	143.53615	28.91448
481	4.000	1015.12299	571.58276	1582.93530	13.13605	234.79222	1278.37097	-744.78436	279.17941	1282.67126	762.63580	426.21448	-5.04694	77.71564	144.12341	1.85589	-550.49744	482.96350	-3.60409	-1045.40601	147.94461	27.60761
482	4.008	1013.68567	570.87543	1583.63611	14.25412	235.52966	1278.56836	-744.06775	279.77582	1285.47900	763.87073	428.16785	-10.02991	63.71118	145.19592	1.86252	-564.41968	484.02039	-3.56052	-1013.98804	152.37848	26.19905
483	4.017	1012.40167	570.01312	1584.21814	15.50955	236.37804	1278.75452	-743.26831	280.42249	1288.14478	761.98480	430.21008	-12.86912	49.77039	146.20775	1.87848	-578.39709	485.08917	-3.46113	-980.64276	156.39325	25.30651
484	4.025	1011.34790	569.01251	1584.67114	16.92561	237.34084	1278.94214	-742.38153	281.14987	1290.68555	756.64740	432.08795	-14.10883	35.95978	147.07201	1.96749	-592.44360	486.09906	-3.37295	-945.78979	159.40732	25.41229
485	4.033	1010.59241	567.90857	1584.97766	18.50689	238.42241	1279.13196	-741.41217	281.95905	1293.09155	748.14624	433.61078	-14.60945	22.37000	147.66879	2.22181	-606.50073	487.05124	-3.32748	-909.56299	161.00966	26.74476
486	4.042	1010.18878	566.75366	1585.11816	20.24019	239.62071	1279.32068	-740.36029	282.82288	1295.32092	737.09399	434.82208	-14.98248	9.15503	147.88239	2.70573	-620.52521	487.99597	-3.30087	-871.87836	161.13773	29.19639
487	4.050	1010.18231	565.61383	1585.07813	22.09420	240.92084	1279.51062	-739.22559	283.69168	1297.30542	724.22394	435.91794	-15.38446	-3.48096	147.59108	3.44787	-634.54968	488.97879	-3.25278	-832.65637	160.11148	32.38364
488	4.058	1010.61469	564.55701	1584.85132	24.01725	242.29083	1279.70984	-738.02100	284.49567	1298.96716	710.36804	437.05435	-15.72751	-15.38727	146.68668	4.46503	-648.60034	490.00702	-3.19308	-791.96472	158.45776	35.86113
489	4.067	1011.51807	563.62579	1584.43372	25.94343	243.67798	1279.92786	-736.77850	285.16125	1300.23621	696.21906	438.27017	-15.94696	-26.65894	145.16609	5.83424	-662.61444	491.05087	-3.16566	-750.00708	156.56659	39.35696
490	4.075	1012.89539	562.81232	1583.81311	27.80891	245.01425	1280.17639	-735.54590	285.63348	1301.06580	682.11084	439.51138	-16.09053	-37.83197	143.14421	7.92385	-676.51892	492.10394	-3.14908	-707.12268	154.50674	42.85764
491	4.083	1014.70203	562.05487	1582.96899	29.56271	246.23441	1280.47302	-734.38403	285.88391	1301.44092	668.11908	440.68985	-16.23645	-49.76373	140.73544	11.71709	-690.32239	493.19580	-3.07047	-663.80225	152.18762	46.46534
492	4.092	1016.84290	561.25616	1581.88379	31.16297	247.29077	1280.83508	-733.35974	285.90857	1301.37830	654.24359	441.76547	-16.40035	-62.80994	137.94217	18.82356	-704.08032	494.31891	-2.92154	-620.60797	149.59402	50.19046
493	4.100	1019.19263	560.31433	1580.54822	32.57157	248.15401	1281.26355	-732.53381	285.72546	1300.92114	640.47760	442.78931	-16.54265	-75.62256	134.66362	30.81391	-717.84692	495.42566	-2.78163	-578.03760	146.82297	53.91093
494	4.108	1021.63623	559.15515	1578.95471	33.75916	248.81398	1281.73682	-731.94910	285.37451	1300.13647	626.81250	443.86459	-16.63223	-84.79724	130.77446	48.18807	-731.64844	496.49319	-2.74226	-536.44641	144.00629	57.45876
495	4.117	1024.11548	557.75049	1577.09045	34.71037	249.28612	1282.21790	-731.62836	284.91595	1299.10632	613.23193	445.07785	-16.69207	-86.35693	126.15380	69.68447	-745.43872	497.51782	-2.84725	-496.08566	141.23045	60.67168
496	4.125	1026.65881	556.12061	1574.94153	35.41757	249.60616	1282.66553	-731.58289	284.41336	1297.90747	599.71478	446.44275	-16.78493	-78.43970	120.67358	92.35524	-759.13318	498.48685	-3.06677	-457.17139	138.47084	63.39414
497	4.133	1029.38086	554.32532	1572.50464	35.87370	249.81001	1283.04443	-731.81598	283.91403	1296.59387	586.23840	447.88290	-16.95093	-62.78027	114.26518	112.79003	-772.70544	499.40417	-3.30857	-419.84790	135.59323	65.50420
498	4.142	1032.44202	552.44470	1569.79626	36.07515	249.91251	1283.33118	-732.31305	283.45117	1295.17859	572.76837	449.27417	-17.17311	-43.22583	107.09547	129.07730	-786.21436	500.31091	-3.49155	-384.12360	132.42728	66.96678
499	4.150	1035.94995	550.54865	1566.86511	36.02702	249.89804	1283.51550	-733.04071	283.05762	1293.62231	559.26910	450.52750	-17.38957	-22.87598	99.66618	141.61517	-799.74158	501.28796	-3.56729	-349.94019	128.81860	67.82970
500	4.158	1039.86450	548.65991	1563.80591	35.74174	249.72995	1283.59985	-733.95740	282.76273	1291.84412	545.73364	451.64569	-17.53256	-2.74152	92.63654	151.95914	-813.30823	502.44284	-3.46397	-317.37976	124.61323	68.12895
501	4.167	1044.02405	546.74579	1560.74207	35.23335	249.37219	1283.59998	-735.01813	282.56464	1289.75659	532.17426	452.71027	-17.57864	17.65338	86.52528	161.28203	-826.88055	503.81592	-3.15250	-286.86792	119.65137	67.74108
502	4.175	1048.27734	544.75616	1557.77649	34.51073	248.80602	1283.54041	-736.17273	282.40836	1287.30481	518.59949	453.80530	-17.55797	39.16931	81.60527	169.86047	-840.46338	505.31384	-2.75320	-259.18671	113.77982	66.29709
503	4.183	1052.55090	542.65881	1554.96106	33.57545	248.03333	1283.44751	-737.36469	282.20419	1284.48730	505.01813	454.94440	-17.52489	62.33374	77.95610	177.41069	-854.10205	506.80469	-2.44616	-235.22803	106.86353	63.27787
504	4.192	1056.81177	540.44397	1552.30347	32.43069	247.07465	1283.34277	-738.52496	281.86462	1281.35449	491.43127	456.08447	-17.53055	87.12317	75.47675	183.55118	-867.81543	508.19708	-2.31866	-215.65521	98.85577	58.26753
505	4.200	1061.02026	538.11444	1549.78687	31.09727	245.96582	1283.23730	-739.56671	281.32373	1277.98792	477.82043	457.18311	-17.59232	113.20746	73.93140	188.02611	-881.59229	509.41891	-2.34312	-200.71918	89.89110	51.19516
506	4.208	1065.12256	535.67310	1547.39099	29.62359	244.75046	1283.12622	-740.39563	280.54401	1274.47559	464.17261	458.23407	-17.67702	140.33319	73.09325	190.74384	-895.39282	510.44162	-2.44547	-190.32214	80.33196	42.36617
507	4.217	1069.07153	533.11975	1545.10852	28.08443	243.47615	1282.99438	-740.93005	279.51636	1270.88928	450.49591	459.27026	-17.73473	168.42453	72.82188	191.78642	-909.15918	511.33136	-2.57037	-184.24109	70.75091	32.30342
508	4.225	1072.84045	530.45581	1542.95166	26.57168	242.19865	1282.82825	-741.11823	278.25134	1267.27063	436.78839	460.32434	-17.74330	197.42435	73.04218	191.42453	-922.88794	512.22766	-2.68960	-182.26361	61.83726	21.68111
509	4.233	1076.42566	527.69153	1540.95288	25.18011	240.98209	1282.62292	-740.94977	276.76608	1263.63074	423.00983	461.38806	-17.71534	227.14529	73.71032	190.11998	-936.64478	513.23871	-2.77515	-184.04547	54.28908	11.48526
510	4.242	1079.84399	524.84827	1539.15894	23.99591	239.88931	1282.38464	-740.45642	275.07242	1259.97180	409.11938	462.41373	-17.68956	257.27414	74.77991	188.42172	-950.49146	514.33795	-2.79660	-188.95990	48.71558	3.05782
511	4.250	1083.12183	521.94550	1537.61792	23.09205	238.96506	1282.12561	-739.69757	273.18143	1256.32092	395.13177	463.36536	-17.71157	287.53766	76.18336	186.70590	-964.45740	515.42810	-2.74117	-196.40051	45.44314	-2.46710
512	4.258	1086.27539	518.98120	1536.36450	22.52221	238.22168	1281.85425	-738.74310	271.12424	1252.75305	381.10098	464.26566	-17.78743	317.85614	77.83984	184.97688	-978.53503	516.46057	-2.63638	-206.16888	44.27896	-5.00207
513	4.267	1089.30103	515.92969	1535.41492	22.31014	237.64510	1281.56128	-737.66083	268.95087	1249.38867	367.06720	465.17194	-17.85304	348.30847	79.67458	182.91383	-992.62463	517.39404	-2.53961	-218.13177	44.54823	-5.54045
514	4.275	1092.17627	512.75311	1534.77100	22.44351	237.21548	1281.21033	-736.50781	266.71228	1246.36902	353.05930	466.11591	-17.82903	378.96045	81.63243	180.07916	-1006.53833	518.20514	-2.46266	-231.63293	45.48619	-5.31320
515	4.283	1094.86658	509.41962	1534.42920	22.87423	236.90985	1280.74036	-735.32129	264.46521	1243.82642	339.11960	467.07516	-17.72707	409.73029	83.67986	176.15724	-1020.09851	519.00653	-2.28216	-245.71655	46.59528	-5.10958
516	4.292	1097.32983	505.91547	1534.37903	23.53032	236.68983	1280.08679	-734.11597	262.29147	1241.86646	325.28079	467.99158	-17.65930	440.39450	85.77075	171.11562	-1033.18713	519.97278	-1.73413	-259.75183	47.66233	-5.19682
517	4.300	1099.52063	502.23956	1534.59973	24.34413	236.51045	1279.21399	-732.89392	260.30569	1240.56409	311.53473	468.83575	-17.70659	470.70453	87.81617	165.15349	-1045.72583	521.18860	-0.58317	-273.56604	48.61721	-5.53154
518	4.308	1101.40649	498.39630	1535.06494	25.26275	236.32941	1278.14539	-731.66101	258.64743	1239.95593	297.85059	469.64575	-17.82233	500.52173	89.69260	158.45969	-1057.69727	522.63745	1.19616	-287.21240	49.46317	-5.97005
519	4.317	1102.98743	494.39948	1535.75220	26.24430	236.09981	1276.96008	-730.43695	257.44763	1240.02405	284.20670	470.46045	-17.90586	529.86859	91.17762	151.02087	-1069.18774	524.19037	3.51925	-300.79504	50.22600	-6.36780
520	4.325	1104.30017	490.27673	1536.64380	27.28816	235.78763	1275.75000	-729.25165	256.77295	1240.69641	270.59116	471.25162	-17.91517	558.86688	91.89427	142.66869	-1080.31775	525.59656	6.41467	-314.39313	50.89904	-6.62751
521	4.333	1105.40051	486.05670	1537.72009	28.45878	235.40961	1274.58826	-728.12115	256.59210	1241.87756	256.99136	471.98209	-17.87128	587.68817	91.42731	133.32178	-1091.09399	526.60901	9.99014	-328.01880	51.47253	-6.73721
522	4.342	1106.33594	481.75165	1538.95325	29.85236	235.04381	1273.53259	-727.01715	256.78909	1243.48657	243.38910	472.67041	-17.81354	616.55005	89.48621	123.21642	-1101.38330	527.12982	14.21891	-341.62329	51.98986	-6.76570
523	4.350	1107.13770	477.36346	1540.30286	31.53840	234.79028	1272.62671	-725.86133	257.21008	1245.46423	229.76501	473.34479	-17.77960	645.59766	86.01062	112.91768	-1110.99255	527.25171	18.95213	-355.15125	52.50800	-6.80322
524	4.358	1107.83447	472.89929	1541.72107	33.51757	234.70972	1271.89111	-724.55316	257.72791	1247.74194	216.11841	474.00870	-17.78121	674.68408	81.21726	103.03978	-1119.62463	527.15948	24.17230	-368.59521	53.03273	-6.88199
525	4.367	1108.46069	468.36646	1543.16077	35.71487	234.80099	1271.31287	-723.01324	258.28613	1250.21021	202.47559	474.66296	-17.79641	703.26392	75.55076	93.78767	-1126.67822	526.95007	30.06276	-381.99982	53.55350	-6.96321
526	4.375	1109.04993	463.76328	1544.57813	38.00508	235.02110	1270.85498	-721.22302	258.86435	1252.75916	188.85913	475.30945	-17.80169	730.48175	69.54104	84.73509	-1131.11365	526.58826	36.80375	-395.41162	54.10905	-7.00410
527	4.383	1109.63062	459.09290	1545.92969	40.25448	235.30833	1270.47754	-719.23657	259.40009	1255.35229	175.25706	475.95956	-17.78256	755.40125	63.60691	75.21308	-1131.68677	525.97339	44.35294	-408.84970	54.76378	-7.00950
528	4.392	1110.22510	454.38531	1547.16626	42.36338	235.59880	1270.15613	-717.15143	259.78333	1258.01941	161.64661	476.65173	-17.72629	777.30841	57.92325	64.93574	-1127.61597	524.87006	52.21028	-422.33148	55.52808	-7.01183
529	4.400	1110.84143	449.69421	1548.22742	44.29221	235.83931	1269.88342	-715.06683	259.92603	1260.79065	148.02335	477.44009	-17.64196	795.93079	52.42310	54.17481	-1119.11877	522.85144	59.27060	-435.89322	56.34442	-7.03139
530	4.408	1111.46594	445.07001	1549.05469	46.06477	235.99150	1269.66125	-713.05658	259.80719	1263.66260	134.37718	478.33282	-17.57403	811.37256	46.87135	43.44023	-1107.18616	519.54108	64.27664	-449.56256	57.16490	-7.06543
531	4.417	1112.06299	440.53583	1549.60205	47.75065	236.02803	1269.49023	-711.15759	259.45483	1266.60229	120.68369	479.25479	-17.56576	823.69885	41.04211	33.15681	-1092.82654	514.93970	66.80375	-463.32584	58.01063	-7.09152
532	4.425	1112.58362	436.08365	1549.83264	49.43336	235.92664	1269.36292	-709.36566	258.91507	1269.56189	106.92870	480.13263	-17.60298	832.42780	35.00127	23.70980	-1076.57959	509.47333	67.67313	-477.15698	58.93953	-7.08893
533	4.433	1112.98901	431.69647	1549.71948	51.18419	235.65808	1269.26440	-707.64252	258.24332	1272.49463	93.11594	480.98291	-17.60749	836.46814	29.26682	15.73275	-1058.56848	503.71829	68.12462	-491.05325	59.96954	-7.06349
534	4.442	1113.27258	427.37534	1549.25317	53.05007	235.18079	1269.17737	-705.93378	257.49677	1275.36743	79.29861	481.89264	-17.47349	834.86389	24.65075	10.00565	-1038.66516	498.12915	68.70086	-505.00403	61.04343	-7.03243
535	4.450	1113.46375	423.15100	1548.44141	55.04702	234.46597	1269.08826	-704.18738	256.72311	1278.16370	65.61705	482.94211	-17.10092	827.82642	21.79216	6.75175	-1016.50659	493.00360	69.06483	-518.95984	62.07701	-7.00433
536	4.458	1113.61963	419.07507	1547.29688	57.16002	233.52832	1268.98853	-702.36780	255.96381	1280.87683	52.24455	484.14783	-16.41297	816.82678	20.68991	5.32919	-991.58777	488.44092	68.59338	-532.86469	63.02045	-6.98302
537	4.467	1113.82568	415.19949	1545.82898	59.35212	232.41721	1268.87659	-700.46362	255.25551	1283.50513	39.29863	485.51285	-15.34043	803.63074	20.73592	4.86675	-963.51172	484.29431	66.96420	-546.70428	63.85142	-6.95741
538	4.475	1114.21155	411.57788	1544.04077	61.57354	231.18433	1268.76074	-698.49292	254.62480	1286.04834	26.83604	487.09619	-13.80201	789.53174	21.27562	4.81459	-932.15186	480.34534	64.38617	-560.50824	64.57223	-6.90616
539	4.483	1114.93701	408.27075	1541.92834	63.76687	229.87253	1268.66199	-696.50812	254.09787	1288.49915	14.88702	488.93277	-11.73259	775.25598	22.04909	4.85217	-897.67578	476.49039	61.43362	-574.30518	65.24204	-6.83381
540	4.492	1116.11401	405.30472	1539.47754	65.87494	228.52975	1268.61755	-694.59106	253.71115	1290.83472	3.44557	490.93768	-9.10831	761.08844	23.07455	4.75443	-860.51025	472.77405	58.70831	-588.08600	65.94344	-6.75899
541	4.500	1117.74805	402.65247	1536.66943	67.85242	227.21913	1268.67859	-692.83807	253.50047	1293.01697	-7.55236	492.97656	-5.87143	747.04803	24.31752	4.44876	-821.22076	469.26764	56.60212	-601.83679	66.71956	-6.67431
542	4.508	1119.76929	400.29901	1533.50244	69.66943	226.00819	1268.89758	-691.34137	253.48621	1295.00037	-18.20478	494.97540	-1.71382	733.08862	25.61115	4.02645	-780.31311	465.84094	55.20621	-615.58264	67.57986	-6.56232
543	4.517	1122.09192	398.29749	1530.02368	71.30455	224.95224	1269.31140	-690.17218	253.67365	1296.73645	-28.50574	496.88049	4.16255	719.20972	26.79424	3.63744	-738.14050	462.20340	54.39987	-629.33856	68.52425	-6.43405
544	4.525	1124.62732	396.73541	1526.34033	72.73633	224.08231	1269.93311	-689.36792	254.05534	1298.18054	-37.99499	498.54019	12.99140	705.45447	27.80780	3.36812	-695.03748	458.30017	54.11726	-643.05591	69.53313	-6.32438
545	4.533	1127.26758	395.66473	1522.58875	73.93750	223.39238	1270.75452	-688.92859	254.60477	1299.30200	-45.35259	499.71210	25.89637	691.85864	28.66682	3.21357	-651.46637	454.50073	54.52425	-656.67419	70.56039	-6.24668
546	4.542	1129.88855	395.06604	1518.88965	74.87289	222.83754	1271.75464	-688.83020	255.27802	1300.08594	-48.48134	500.16336	43.07883	678.41406	29.39737	3.11398	-608.04529	451.25378	55.82305	-670.19159	71.55046	-6.16512
547	4.550	1132.37354	394.86548	1515.32495	75.50197	222.35953	1272.90698	-689.04926	256.03665	1300.52795	-45.41165	499.72665	63.27325	665.08362	30.01895	2.98554	-565.55872	448.62234	57.87251	-683.66931	72.46490	-6.04310
548	4.558	1134.63794	394.97659	1511.93896	75.78545	221.92145	1274.18286	-689.58160	256.87167	1300.62793	-35.53532	498.38416	83.98641	651.81921	30.56289	2.77639	-524.82312	446.24936	60.10769	-697.16223	73.28326	-5.90095
549	4.567	1136.63489	395.32996	1508.75061	75.69696	221.52652	1275.54932	-690.43872	257.80719	1300.38672	-20.05717	496.36264	102.60352	638.55511	31.07107	2.52385	-486.30634	443.73798	61.86224	-710.65540	73.96732	-5.79096
550	4.575	1138.34778	395.88168	1505.76514	75.23598	221.21985	1276.97192	-691.62750	258.88495	1299.80164	-1.13281	494.02924	117.62785	625.23358	31.57530	2.32478	-449.89273	440.97745	62.73062	-724.10913	74.48714	-5.75198
551	4.583	1139.77832	396.60931	1502.98291	74.43015	221.06897	1278.41931	-693.13177	260.14420	1298.85950	19.38946	491.62033	128.98404	611.83551	32.10298	2.24828	-415.08127	438.17606	62.65151	-737.54413	74.91554	-5.78849
552	4.592	1140.93689	397.50391	1500.40454	73.32594	221.12415	1279.87061	-694.90460	261.61212	1297.53052	40.48608	489.08871	137.28496	598.37598	32.68145	2.28996	-381.37997	435.81110	61.78397	-751.02930	75.39351	-5.84604
553	4.600	1141.83557	398.56329	1498.03284	71.97803	221.39648	1281.31836	-696.86920	263.29669	1295.77209	61.78699	486.18350	143.04799	584.89966	33.32193	2.37977	-348.55994	434.52368	60.37106	-764.60406	75.99749	-5.85482
554	4.608	1142.48560	399.78714	1495.87231	70.44132	221.87134	1282.76965	-698.92212	265.16290	1293.55139	83.28844	482.63605	146.55540	571.45850	34.02360	2.42697	-316.66287	434.72891	58.57946	-778.24268	76.73598	-5.82649
555	4.617	1142.89575	401.17474	1493.92944	68.76556	222.52600	1284.24243	-700.94659	267.11221	1290.87402	105.14034	478.30048	148.12440	558.04932	34.78474	2.39856	-285.97809	436.37982	56.35640	-791.89917	77.61091	-5.84134
556	4.625	1143.07336	402.72388	1492.21167	66.99462	223.33707	1285.75330	-702.84619	269.02136	1287.77881	127.47655	473.16299	148.25180	544.60571	35.60172	2.34621	-257.16119	439.32062	53.45736	-805.55493	78.60625	-5.94785
557	4.633	1143.02454	404.43112	1490.72668	65.16801	224.28474	1287.30273	-704.56927	270.83752	1284.32153	150.31215	467.27936	147.50342	531.07690	36.45529	2.33681	-231.21616	443.54529	49.56887	-819.20166	79.64680	-6.10793
558	4.642	1142.75452	406.29218	1489.48230	63.32054	225.35190	1288.86914	-706.09644	272.63013	1280.60156	173.55721	460.77814	146.38715	517.47913	37.30101	2.38188	-209.12486	448.97290	44.40329	-832.83740	80.61253	-6.21880
559	4.650	1142.26855	408.30225	1488.48608	61.48411	226.52185	1290.41431	-707.41486	274.54196	1276.76416	197.12720	453.86716	145.29633	503.86292	38.10223	2.43404	-191.41568	455.30298	37.83813	-846.48492	81.43928	-6.20575
560	4.658	1141.57178	410.45636	1487.74597	59.69301	227.77911	1291.89502	-708.50977	276.69574	1272.93835	221.03265	446.74658	144.44331	490.24899	38.86041	2.44250	-178.07077	462.11169	30.09014	-860.17957	82.17805	-6.10352
561	4.667	1140.66956	412.74954	1487.26917	57.98865	229.10469	1293.27600	-709.36951	279.13345	1269.20007	245.33087	439.53497	143.79732	476.59772	39.61172	2.40753	-168.75964	468.91656	21.77631	-873.94849	82.90633	-6.01681
562	4.675	1139.56714	415.17691	1487.06323	56.42113	230.46896	1294.53369	-709.99353	281.81433	1265.59521	270.01913	432.29187	143.09724	462.85101	40.40315	2.36571	-163.08246	475.20627	13.81068	-887.78662	83.63168	-6.01264
563	4.683	1138.27014	417.73358	1487.13562	55.04295	231.83319	1295.65393	-710.39709	284.65552	1262.16736	295.05011	425.06189	141.98526	449.00842	41.24078	2.35091	-160.70810	480.55130	7.16457	-901.66187	84.34376	-6.06831
564	4.692	1136.78394	420.41476	1487.49353	53.89548	233.15509	1296.63025	-710.60992	287.58389	1258.95813	320.43356	417.88934	140.20024	435.14038	42.09373	2.36845	-161.50653	484.74292	2.53370	-915.54987	85.10237	-6.10295
565	4.700	1135.11426	423.21573	1488.14453	52.99760	234.39522	1297.45422	-710.66248	290.57458	1255.97632	346.24893	410.85754	137.68855	421.32220	42.96114	2.37277	-165.65822	487.79794	0.03845	-929.42859	85.98082	-6.05909
566	4.708	1133.26636	426.13181	1489.09595	52.34443	235.52972	1298.10742	-710.56860	293.66791	1253.16809	372.56012	404.13123	134.55954	407.57880	43.86454	2.30808	-173.43588	489.84589	-0.85756	-943.23737	86.95255	-5.95049
567	4.717	1131.24609	429.15823	1490.35522	51.91679	236.55927	1298.56445	-710.33893	296.92923	1250.46704	399.37375	397.93994	130.95940	393.89017	44.78887	2.18226	-184.55215	491.11395	-1.02547	-956.87201	87.90604	-5.81248
568	4.725	1129.05872	432.29025	1491.92981	51.69277	237.50285	1298.80420	-710.00348	300.36438	1247.90515	426.68179	392.53458	126.99471	380.23587	45.70590	2.05726	-197.85143	491.96783	-1.11001	-970.22974	88.76656	-5.62418
569	4.733	1126.70996	435.52319	1493.82703	51.65176	238.38527	1298.81738	-709.60028	303.88480	1245.64233	454.49554	388.13028	122.71830	366.62289	46.63235	1.96948	-211.94388	492.78052	-1.30527	-983.24054	89.53781	-5.27445
570	4.742	1124.20532	438.85229	1496.05457	51.77464	239.22635	1298.60669	-709.15234	307.33862	1243.89746	482.82697	384.86002	118.12925	353.06079	47.59721	1.89126	-225.98215	493.74054	-1.57483	-995.85638	90.21962	-4.60033
571	4.750	1121.55029	442.27292	1498.61963	52.04950	240.03601	1298.17908	-708.67377	310.54529	1242.86230	511.63843	382.78091	113.19783	339.54041	48.58839	1.77486	-239.73438	494.83273	-1.87583	-1008.06738	90.80927	-3.50478
572	4.758	1118.75049	445.78033	1501.52991	52.47761	240.81544	1297.54590	-708.19086	313.31589	1242.63672	540.77448	381.85223	107.90603	326.05457	49.58898	1.61787	-253.24768	495.97083	-2.20024	-1019.96411	91.43819	-2.04320
573	4.767	1115.81116	449.36975	1504.79260	53.06742	241.56123	1296.72791	-707.74890	315.49573	1243.21008	569.91260	381.84146	102.26051	312.62274	50.61962	1.48285	-266.61450	497.13443	-2.51609	-1031.70068	92.37036	-0.35847
574	4.775	1112.73792	453.03632	1508.41516	53.82001	242.27676	1295.75696	-707.40283	317.01657	1244.49072	598.55200	382.32422	96.29135	299.28720	51.70567	1.44013	-279.90210	498.36401	-2.74998	-1043.32727	93.76693	1.47269
575	4.783	1109.53601	456.77478	1512.40454	54.71611	242.97977	1294.67041	-707.20325	317.89368	1246.34216	626.06470	382.88260	90.08934	286.06461	52.84782	1.48358	-293.14764	499.65424	-2.87837	-1054.74219	95.53688	3.49997
576	4.792	1106.21069	460.57977	1516.76758	55.71173	243.68672	1293.50269	-707.17755	318.18878	1248.61133	651.82458	383.33432	83.84538	272.90033	54.04589	1.54301	-306.36896	500.95941	-2.96172	-1065.80835	97.44002	5.83316
577	4.800	1102.76709	464.44571	1521.51074	56.74694	244.39294	1292.28271	-707.31207	317.99942	1251.15625	675.34998	383.80118	77.76138	259.70721	55.29936	1.57876	-319.57828	502.27551	-3.05479	-1076.38123	99.23962	8.55262
578	4.808	1099.21057	468.36716	1526.64038	57.75896	245.07547	1291.03992	-707.55066	317.46606	1253.87207	696.43475	384.58151	71.85999	246.45013	56.57141	1.61031	-332.78741	503.61392	-3.15923	-1086.14917	100.79739	11.64590
579	4.817	1095.54712	472.33963	1532.16370	58.68826	245.71130	1289.80969	-707.81445	316.76111	1256.70129	715.23572	385.92645	65.92239	233.15381	57.81604	1.65233	-345.99786	504.93878	-3.25977	-1094.41833	102.16707	15.01786
580	4.825	1091.78381	476.36072	1538.08972	59.48199	246.29471	1288.63391	-708.02686	316.06158	1259.62354	732.16071	387.91351	59.64791	219.82306	59.04267	1.67579	-359.19705	506.20618	-3.34554	-1100.07739	103.70069	18.53706
581	4.833	1087.92920	480.43164	1544.43115	60.10007	246.84460	1287.55664	-708.12671	315.53482	1262.63696	747.56927	390.50336	52.86858	206.41553	60.28709	1.64987	-372.39246	507.41916	-3.41225	-1101.93713	106.00322	22.02234
582	4.842	1083.99414	484.55817	1551.20569	60.52099	247.39087	1286.61877	-708.06744	315.34158	1265.74158	761.55066	393.65689	45.61105	192.90961	61.53488	1.58802	-385.63953	508.58871	-3.46768	-1099.30261	109.56927	25.22094
583	4.850	1079.99011	488.75043	1558.43652	60.74409	247.94913	1285.85522	-707.82007	315.62347	1268.93188	773.93170	397.38229	37.97970	179.32263	62.72601	1.53564	-399.00812	509.71039	-3.50597	-1092.20667	114.40989	27.86088
584	4.858	1075.92725	493.01819	1566.14929	60.78621	248.50978	1285.29407	-707.39240	316.44775	1272.19714	784.45331	401.68268	30.00662	165.66824	63.81872	1.52114	-412.53455	510.80176	-3.50327	-1081.03296	120.04630	29.79545
585	4.867	1071.80762	497.36011	1574.36243	60.67542	249.05167	1284.95361	-706.84662	317.75092	1275.52246	792.95135	406.44699	21.62615	151.95343	64.82186	1.53828	-426.18997	511.86505	-3.47095	-1066.18555	125.72478	31.11855
586	4.875	1067.61719	501.74457	1583.06812	60.44642	249.56970	1284.83716	-706.27826	319.36725	1278.88184	799.37823	411.42477	12.85402	138.19733	65.77901	1.58008	-439.89203	512.85284	-3.44810	-1048.18420	130.74725	31.97657
587	4.883	1063.31396	506.08344	1592.20459	60.13772	250.09592	1284.92957	-705.76154	321.13226	1282.23938	803.67938	416.35086	4.08205	124.43323	66.73679	1.65410	-453.60376	513.76245	-3.42824	-1027.60132	134.85214	32.24310
588	4.892	1058.82117	510.20703	1601.62366	59.79190	250.69540	1285.20129	-705.31781	322.95490	1285.55334	805.69916	421.05295	-3.78285	110.68536	67.71259	1.75142	-467.37683	514.67859	-3.37052	-1004.74420	138.19550	31.61470
589	4.900	1054.03418	513.86029	1611.07410	59.45822	251.44247	1285.62085	-704.92963	324.80792	1288.77539	805.21960	425.40845	-9.65077	96.95013	68.68986	1.83495	-481.25296	515.67096	-3.28275	-979.59015	140.99854	30.01176
590	4.908	1048.85535	516.75079	1620.22791	59.19273	252.40286	1286.16467	-704.56714	326.67422	1291.85095	802.02393	429.24435	-13.01337	83.23297	69.64961	1.90237	-495.19867	516.72992	-3.20893	-952.01917	143.38297	27.75040
591	4.917	1043.25684	518.65778	1628.77417	59.05403	253.62611	1286.81482	-704.19806	328.51355	1294.72424	795.84351	432.34900	-14.35530	69.60284	70.56123	2.04972	-509.15363	517.82129	-3.14468	-922.05054	145.36681	25.42364
592	4.925	1037.32751	519.53766	1636.53589	59.09530	255.13591	1287.55286	-703.77850	330.29492	1297.34949	786.50671	434.63821	-14.66691	56.18933	71.34633	2.43216	-523.08215	518.92853	-3.05708	-889.94171	146.86154	23.64711
593	4.933	1031.25635	519.52490	1643.51929	59.34991	256.91821	1288.36157	-703.25867	332.04163	1299.71277	774.44092	436.26874	-14.71356	43.14948	71.90027	3.19313	-536.97821	520.01038	-2.96814	-856.15686	147.69904	22.84678
594	4.942	1025.27722	518.83685	1649.85596	59.81615	258.92044	1289.22668	-702.62463	333.80255	1301.83545	760.74823	437.53848	-14.78816	30.66577	72.09758	4.45049	-550.85651	521.02411	-2.92512	-821.24719	147.66882	23.25599
595	4.950	1019.61804	517.67883	1655.70471	60.45367	261.06656	1290.13708	-701.93048	335.57956	1303.74463	746.54315	438.70700	-14.88999	18.94684	71.77654	6.30212	-564.72418	522.02423	-2.90353	-785.73169	146.58151	25.01674
596	4.958	1014.46027	516.19977	1661.18604	61.19257	263.27875	1291.08887	-701.28455	337.29626	1305.45251	732.41229	439.89658	-14.98577	8.16711	70.81495	8.88867	-578.55042	523.11487	-2.83412	-750.06390	144.35254	28.16951
597	4.967	1009.90936	514.48346	1666.36218	61.95077	265.49475	1292.08997	-700.81354	338.82404	1306.95483	718.48364	441.10034	-15.11072	-1.65656	69.22145	12.63760	-592.31152	524.29370	-2.71778	-714.60577	141.08434	32.52407
598	4.975	1005.99023	512.55878	1671.24500	62.65368	267.66797	1293.15271	-700.62988	340.03143	1308.22351	704.72418	442.24402	-15.31137	-10.68140	67.15561	18.56370	-606.04401	525.44983	-2.61372	-679.56689	137.14090	37.59413
599	4.983	1002.66620	510.41992	1675.81323	63.24521	269.75067	1294.27820	-700.81299	340.81708	1309.21265	691.09674	443.28073	-15.57088	-18.80975	64.90315	28.13102	-619.77234	526.52203	-2.52838	-645.02649	133.12041	42.73919
600	4.992	999.86743	508.04431	1680.02661	63.68589	271.68585	1295.45166	-701.40283	341.12781	1309.88440	677.55872	444.28455	-15.80253	-24.93958	62.76726	42.39521	-633.44678	527.54163	-2.42834	-611.04785	129.62978	47.43853
601	5.000	997.51398	505.40753	1683.84302	63.94521	273.42691	1296.64941	-702.39990	340.98615	1310.22559	664.05042	445.39899	-15.92783	-26.83771	60.87733	61.03944	-647.04175	528.52942	-2.33896	-577.78064	126.95520	51.44536
602	5.008	995.52997	502.49512	1687.24927	63.99448	274.95685	1297.84436	-703.77051	340.50079	1310.24658	650.52881	446.67154	-15.96991	-22.33746	59.04667	82.17716	-660.61371	529.48584	-2.31169	-545.48285	124.97005	54.68756
603	5.017	993.85919	499.30579	1690.28699	63.80423	276.28165	1299.01196	-705.45551	339.82843	1309.96313	636.99591	448.00494	-16.05017	-11.10718	56.82186	103.03841	-674.20386	530.44824	-2.32897	-514.37341	123.43089	57.11151
604	5.025	992.48480	495.85303	1693.04626	63.34786	277.41071	1300.13721	-707.38391	339.11157	1309.36145	623.49188	449.28833	-16.25833	4.82855	53.78915	121.22872	-687.77319	531.45911	-2.34756	-484.38165	122.25723	58.69704
605	5.033	991.43536	492.16559	1695.62939	62.60611	278.34860	1301.21472	-709.48785	338.43695	1308.37158	610.04852	450.52316	-16.54096	22.54956	49.96967	135.88406	-701.25940	532.49878	-2.39793	-455.10132	121.46935	59.54618
606	5.042	990.76520	488.26984	1698.09497	61.56946	279.10645	1302.23328	-711.72107	337.83771	1306.91675	596.65338	451.78735	-16.75494	40.09692	45.87604	147.67174	-714.65747	533.47363	-2.55639	-426.04681	121.01776	59.86140
607	5.050	990.53406	484.16168	1700.41504	60.23980	279.71622	1303.16455	-714.06525	337.32239	1305.00281	583.27393	453.10086	-16.81058	56.98474	42.14124	157.70158	-728.02795	534.30481	-2.82045	-396.96350	120.75780	59.84583
608	5.058	990.80847	479.80005	1702.48486	58.62541	280.21741	1303.97034	-716.51056	336.89160	1302.72803	569.88947	454.37344	-16.74669	73.60522	39.20222	166.61099	-741.43646	535.07849	-3.05119	-367.95087	120.47980	59.63685
609	5.067	991.65729	475.12695	1704.17932	56.73207	280.62866	1304.62500	-719.04309	336.53827	1300.20947	556.48663	455.51849	-16.67730	90.56641	37.27111	174.47824	-754.90710	536.02368	-3.09412	-339.37567	119.92719	59.28288
610	5.075	993.11572	470.09387	1705.41895	54.56391	280.94937	1305.13159	-721.65649	336.25989	1297.52551	543.05029	456.55640	-16.68420	108.31580	36.39094	181.17049	-768.43176	537.24683	-2.95850	-311.73633	118.88084	58.71932
611	5.083	995.16418	464.67651	1706.21570	52.13045	281.18192	1305.52002	-724.35052	336.06586	1294.70850	529.56714	457.54565	-16.77086	127.00854	36.50033	186.59641	-781.99390	538.60486	-2.80082	-285.61700	117.21993	57.75633
612	5.092	997.74988	458.87726	1706.63550	49.45246	281.33246	1305.83057	-727.10730	335.95078	1291.75330	516.03064	458.51242	-16.88247	146.60388	37.50624	190.74094	-795.57544	539.91748	-2.72634	-261.69543	114.86192	56.10732
613	5.100	1000.81592	452.71936	1706.70740	46.56817	281.39917	1306.09973	-729.87653	335.86432	1288.63843	502.44073	459.49146	-16.95331	167.06522	39.29294	193.64651	-809.16516	541.16669	-2.68430	-240.70813	111.70483	53.45103
614	5.108	1004.31842	446.23752	1706.38794	43.53505	281.37152	1306.35071	-732.58521	335.71954	1285.35229	488.80560	460.52374	-16.96166	188.44537	41.72363	195.43231	-822.77466	542.40796	-2.59785	-223.31104	107.67531	49.53211
615	5.117	1008.23425	439.46448	1705.59119	40.42098	281.23395	1306.59094	-735.15442	335.41656	1281.90076	475.13861	461.59445	-16.93683	210.78296	44.68977	196.29088	-836.42944	543.61145	-2.50807	-209.86871	102.80743	44.29794
616	5.125	1012.54822	432.41882	1704.22949	37.29319	280.97162	1306.81177	-737.51031	334.85785	1278.30725	461.44208	462.65424	-16.90504	233.95227	48.10493	196.44916	-850.14014	544.70422	-2.48750	-200.36871	97.25766	37.97461
617	5.133	1017.22772	425.11945	1702.24426	34.21307	280.58676	1306.99585	-739.59412	333.96970	1274.61829	447.71143	463.68268	-16.87233	257.66788	51.86424	196.11464	-863.90442	545.71472	-2.50292	-194.58917	91.29674	30.96452
618	5.142	1022.20367	417.62158	1699.63550	31.23500	280.10648	1307.12720	-741.37451	332.72174	1270.90234	433.95038	464.68884	-16.85798	281.65720	55.86445	195.40482	-877.73071	546.76862	-2.47495	-192.31738	85.31160	23.63279
619	5.150	1027.36621	410.01398	1696.48730	28.40748	279.57047	1307.19714	-742.85321	331.11978	1267.23755	420.15839	465.68945	-16.87836	305.82498	60.01259	194.31392	-891.63403	547.92273	-2.39670	-193.37476	79.77457	16.21937
620	5.158	1032.57983	402.37881	1692.94958	25.77661	279.02087	1307.20557	-744.06262	329.18768	1263.69641	406.33032	466.70694	-16.91347	330.26602	64.22952	192.72704	-905.60547	549.09155	-2.32159	-197.46838	75.18102	9.03070
621	5.167	1037.70435	394.77512	1689.17261	23.38806	278.50247	1307.15796	-745.05127	326.96960	1260.33215	392.47610	467.75958	-16.93673	355.12723	68.51646	190.45119	-919.59644	550.16528	-2.29715	-204.08655	71.94983	2.72812
622	5.175	1042.59912	387.24799	1685.26563	21.28070	278.06299	1307.05688	-745.85443	324.54297	1257.16443	378.60754	468.83215	-16.95519	380.44202	72.95930	187.30649	-933.54187	551.12695	-2.33398	-212.70447	70.25936	-1.80227
623	5.183	1047.12012	379.83627	1681.30249	19.47743	277.75076	1306.89490	-746.47723	322.03082	1254.16772	364.72955	469.87057	-17.00766	406.06842	77.62971	183.24625	-947.41675	552.03308	-2.39880	-223.12360	69.93301	-4.16652
624	5.192	1051.12756	372.57758	1677.33423	17.98560	277.60529	1306.65186	-746.90955	319.59219	1251.29675	350.87015	470.82434	-17.11987	431.75220	82.51886	178.39749	-961.24146	552.92444	-2.44214	-235.28125	70.53174	-4.89185
625	5.200	1054.50415	365.50543	1673.40271	16.80253	277.64313	1306.29553	-747.15845	317.33292	1248.58264	337.07382	471.68784	-17.25327	457.24585	87.54441	172.99347	-975.00366	553.82404	-2.41152	-248.72217	71.57423	-4.89212
626	5.208	1057.16077	358.63660	1669.56091	15.91533	277.85449	1305.78564	-747.26721	315.23669	1246.18494	323.34659	472.52063	-17.32649	482.39166	92.61177	167.22685	-988.60132	554.81372	-2.20551	-262.67303	72.71196	-4.77970
627	5.217	1059.03796	351.97247	1665.87671	15.29905	278.20853	1305.08252	-747.29944	313.24750	1244.30310	309.64844	473.43030	-17.30479	507.15503	97.65452	161.14960	-1001.88635	555.98804	-1.66753	-276.57281	73.78768	-4.78576
628	5.225	1060.11340	345.52512	1662.41089	14.91822	278.65491	1304.16003	-747.30939	311.38040	1243.07642	295.95663	474.46179	-17.25538	531.65259	102.58436	154.72647	-1014.74231	557.31384	-0.67841	-290.26971	74.75601	-4.94845
629	5.233	1060.40955	339.33728	1659.19434	14.73076	279.13083	1303.01343	-747.32916	309.74213	1242.57080	282.29968	475.51929	-17.28200	556.12354	107.25932	147.94016	-1027.10461	558.68298	0.77998	-303.84155	75.57741	-5.21337
630	5.242	1059.99036	333.47571	1656.22046	14.70153	279.58521	1301.65552	-747.37115	308.50861	1242.79456	268.70279	476.48447	-17.39611	580.77832	111.52664	140.83615	-1038.97522	560.05988	2.69355	-317.37677	76.22895	-5.48438
631	5.250	1058.94812	328.00983	1653.46448	14.82169	280.00452	1300.10925	-747.43542	307.86847	1243.71375	255.14124	477.35492	-17.51150	605.58698	115.27311	133.52388	-1050.42883	561.40137	5.09516	-330.88171	76.76879	-5.67795
632	5.258	1057.38599	322.98798	1650.91895	15.10936	280.40875	1298.40979	-747.51398	307.92725	1245.27490	241.57550	478.18298	-17.57420	630.15363	118.47705	126.14375	-1061.53235	562.54822	8.03757	-344.32874	77.32477	-5.77672
633	5.267	1055.40662	318.42773	1648.59949	15.58927	280.82660	1296.60767	-747.58795	308.64514	1247.41125	227.99811	478.95874	-17.61537	653.77106	121.23633	118.77924	-1072.24438	563.34534	11.55527	-357.73688	77.99623	-5.83637
634	5.275	1053.10925	314.32260	1646.51233	16.27339	281.28241	1294.76868	-747.62671	309.86121	1250.02222	214.42130	479.65353	-17.66570	675.64642	123.73009	111.35651	-1082.39661	563.76929	15.68747	-371.16742	78.75481	-5.91780
635	5.283	1050.58667	310.64804	1644.63635	17.15167	281.79547	1292.96570	-747.59790	311.38852	1252.93774	200.83728	480.29803	-17.71558	695.19702	126.13381	103.65955	-1091.70691	563.87799	20.49628	-384.65533	79.47488	-6.02986
636	5.292	1047.91772	307.35828	1642.93579	18.18847	282.37134	1291.26794	-747.47528	313.10361	1255.90918	187.21906	480.93597	-17.77496	712.24567	128.51865	95.49004	-1099.65784	563.76660	26.08689	-398.17462	80.08419	-6.15553
637	5.300	1045.16309	304.38232	1641.37097	19.32546	282.98999	1289.73169	-747.23694	314.92252	1258.68799	173.57498	481.57852	-17.87561	726.99573	130.80234	86.80036	-1105.24182	563.60925	32.63063	-411.66669	80.63200	-6.28401
638	5.308	1042.36877	301.62985	1639.90271	20.49586	283.61169	1288.39380	-746.87115	316.70419	1261.15430	159.96140	482.22372	-18.00291	739.81140	132.82390	77.67068	-1106.98352	563.53943	40.20122	-425.10782	81.20245	-6.39454
639	5.317	1039.56641	299.00299	1638.49951	21.64335	284.20087	1287.26819	-746.38812	318.23172	1263.34387	146.39749	482.86926	-18.09527	750.94531	134.48988	68.21097	-1103.59827	563.34003	48.42496	-438.55804	81.82655	-6.45854
640	5.325	1036.77966	296.41040	1637.14136	22.73182	284.73621	1286.34998	-745.81964	319.28873	1265.35608	132.81317	483.52985	-18.11475	760.39404	135.83350	58.50350	-1094.87378	562.35126	56.30121	-452.11584	82.49997	-6.47937
641	5.333	1034.03699	293.79105	1635.81116	23.74409	285.19861	1285.62219	-745.21564	319.74731	1267.29419	119.12299	484.25323	-18.08182	767.96320	136.93504	48.59876	-1081.88025	559.85986	62.53004	-465.81866	83.24252	-6.50622
642	5.342	1031.38196	291.13287	1634.48132	24.67817	285.55890	1285.06348	-744.64093	319.60507	1269.26611	105.30347	485.07626	-18.04326	773.44989	137.83194	38.58131	-1066.13281	555.66998	66.36004	-479.62546	84.08159	-6.57506
643	5.350	1028.87207	288.46378	1633.11523	25.54782	285.77634	1284.65283	-744.14728	318.95526	1271.34509	91.38141	485.98865	-18.01829	776.78564	138.53798	28.71702	-1048.50134	550.35168	68.23364	-493.48132	84.98537	-6.63608
644	5.358	1026.56860	285.82416	1631.67725	26.38334	285.80661	1284.37207	-743.74677	317.93463	1273.52930	77.40619	486.95999	-17.98126	778.03595	139.10925	19.59278	-1028.98523	544.84259	69.24182	-507.35950	85.88149	-6.60015
645	5.367	1024.52417	283.23843	1630.13770	27.22433	285.61505	1284.20654	-743.41547	316.68292	1275.75989	63.43683	487.94873	-17.90996	777.23975	139.59654	12.14727	-1007.21973	539.66931	69.82035	-521.25732	86.74393	-6.46266
646	5.375	1022.77350	280.70349	1628.47217	28.10661	285.18417	1284.14392	-743.10626	315.30847	1277.95593	49.49402	488.91367	-17.82490	774.24005	139.96399	7.32610	-982.86206	534.68713	69.34425	-535.18738	87.62673	-6.31787
647	5.383	1021.33630	278.19672	1626.66455	29.05382	284.51318	1284.17322	-742.76453	313.87030	1280.04614	35.55134	489.85873	-17.74146	768.70209	140.19977	5.26131	-955.71753	529.56525	67.03225	-549.17261	88.61617	-6.26186
648	5.392	1020.22742	275.69012	1624.70422	30.07652	283.60977	1284.28577	-742.34814	312.39908	1281.99658	21.61946	490.82211	-17.58728	760.34485	140.46817	4.94014	-925.78784	524.21375	62.85638	-563.21387	89.72120	-6.30648
649	5.400	1019.46503	273.16653	1622.58130	31.17089	282.48248	1284.47485	-741.83398	310.92932	1283.81519	7.79247	491.82220	-17.18563	749.29004	140.96869	5.05828	-893.21851	518.73938	57.54874	-577.26563	90.83272	-6.37571
650	5.408	1019.07758	270.63159	1620.28894	32.31231	281.14749	1284.73425	-741.21722	309.50348	1285.53235	-5.80182	492.85178	-16.33871	736.24640	141.69078	4.96423	-858.20508	513.27899	52.08868	-591.27802	91.85007	-6.39542
651	5.417	1019.11151	268.10703	1617.83057	33.45469	279.63849	1285.05688	-740.51929	308.16281	1287.17322	-19.04412	493.93231	-14.94205	722.20471	142.49831	4.67185	-820.92773	507.97214	47.29731	-605.24365	92.77933	-6.36199
652	5.425	1019.63086	265.61444	1615.21167	34.54150	278.00461	1285.43176	-739.79498	306.95782	1288.73169	-31.82127	495.14792	-13.03079	707.91425	143.36258	4.36329	-781.54724	502.94046	43.70163	-619.18182	93.68228	-6.31233
653	5.433	1020.70056	263.16391	1612.42334	35.51610	276.30829	1285.84216	-739.12292	305.96115	1290.15662	-44.07236	496.59570	-10.66728	693.69952	144.32195	4.09159	-740.29260	498.25995	41.61124	-633.10266	94.60716	-6.27171
654	5.442	1022.36542	260.75085	1609.43457	36.32936	274.62640	1286.27234	-738.58154	305.25281	1291.35242	-55.92883	498.32965	-7.61218	679.62372	145.32480	3.81281	-697.57068	494.19287	41.32941	-647.00189	95.54819	-6.23032
655	5.450	1024.63806	258.35953	1606.19458	36.95135	273.04633	1286.71570	-738.21735	304.88889	1292.19995	-67.80202	500.32974	-2.92750	665.67114	146.27899	3.50792	-653.99536	491.29443	43.15380	-660.87366	96.42731	-6.14555
656	5.458	1027.49902	255.96460	1602.64294	37.37595	271.65543	1287.17419	-738.02539	304.87567	1292.61646	-80.05872	502.47351	5.11551	651.83514	147.18091	3.21860	-610.34192	489.77991	46.93549	-674.70667	97.17600	-5.98123
657	5.467	1030.90137	253.53494	1598.72400	37.61029	270.51840	1287.64978	-737.96454	305.15796	1292.64294	-92.06860	504.60004	18.43522	638.13800	148.07922	3.00569	-567.52972	489.04767	51.81502	-688.48877	97.83511	-5.75828
658	5.475	1034.77551	251.04433	1594.39783	37.66011	269.65561	1288.13708	-737.99353	305.65033	1292.46204	-101.41282	506.63416	37.90337	624.58990	148.95065	2.89715	-526.58057	488.25153	56.64068	-702.22913	98.49548	-5.54456
659	5.483	1039.03674	248.47852	1589.63855	37.52125	269.04877	1288.62048	-738.09650	306.29239	1292.29480	-104.67878	508.61374	62.35422	611.15479	149.72760	2.85217	-488.30707	486.95020	60.53453	-715.95239	99.20146	-5.38783
660	5.492	1043.60266	245.83183	1584.43018	37.18214	268.66617	1289.07690	-738.28748	307.05905	1292.27808	-99.69679	510.64960	88.79797	597.75952	150.41599	2.77138	-452.89026	485.08600	63.09897	-729.65839	99.96062	-5.28992
661	5.500	1048.41284	243.09824	1578.77307	36.63486	268.48032	1289.48779	-738.60394	307.93411	1292.40735	-87.03520	512.91083	113.81487	584.32483	151.06113	2.58653	-419.83658	482.72974	64.33551	-743.31543	100.74805	-5.23808
662	5.508	1053.44067	240.26627	1572.68823	35.88225	268.47003	1289.84863	-739.08636	308.90390	1292.50989	-69.30933	515.55627	135.07837	570.82129	151.67224	2.34102	-388.39575	479.88300	64.43980	-756.91211	101.49515	-5.22025
663	5.517	1058.68408	237.33043	1566.20898	34.93639	268.61493	1290.17029	-739.73645	309.97168	1292.25769	-49.34473	518.57263	151.84959	557.28528	152.26503	2.15337	-358.05045	476.45544	63.63133	-770.47931	102.16086	-5.23368
664	5.525	1064.14038	234.31372	1559.36804	33.81368	268.89450	1290.47034	-740.50995	311.15161	1291.33606	-28.91339	521.69263	164.39784	543.76160	152.87170	2.10660	-328.74615	472.50378	62.09283	-784.05334	102.81459	-5.29543
665	5.533	1069.78955	231.27538	1552.19312	32.53134	269.29636	1290.76587	-741.38757	312.42377	1289.69592	-8.52830	524.49335	173.30203	530.26758	153.50230	2.17411	-300.86713	468.40060	59.92441	-797.65436	103.60271	-5.41316
666	5.542	1075.59253	228.29240	1544.71008	31.10884	269.81686	1291.07007	-742.41632	313.71649	1287.56201	12.08861	526.55835	179.21948	516.79944	154.17084	2.24297	-275.04745	464.62436	57.09053	-811.27649	104.59371	-5.55119
667	5.550	1081.49316	225.43192	1536.95508	29.56947	270.44995	1291.39771	-743.63885	314.96643	1285.18860	33.38196	527.57397	182.90649	503.32892	154.91550	2.20638	-251.92410	461.45071	53.44982	-824.89209	105.65559	-5.64098
668	5.558	1087.41724	222.73860	1528.99597	27.93675	271.17941	1291.77246	-745.02374	316.17581	1282.70105	55.58492	527.36682	185.17149	489.80768	155.75429	2.05215	-232.03761	458.98773	48.83349	-838.50092	106.59881	-5.66163
669	5.567	1093.26953	220.24077	1520.94995	26.23680	271.98444	1292.22559	-746.47845	317.39786	1280.12268	78.66716	525.92419	186.72597	476.20374	156.64131	1.88335	-215.88953	457.45328	43.11393	-852.15021	107.43018	-5.69351
670	5.575	1098.93884	217.95961	1512.98059	24.50546	272.85287	1292.78247	-747.88776	318.70071	1277.43542	102.48950	523.34918	188.02965	462.52509	157.50262	1.81647	-203.92645	457.23264	36.29290	-865.86755	108.29578	-5.80486
671	5.583	1104.31299	215.91647	1505.26904	22.78401	273.78839	1293.44946	-749.14478	320.14850	1274.60718	126.98056	519.77252	189.23398	448.80212	158.31534	1.85990	-196.41353	458.63235	28.57814	-879.60779	109.23079	-5.93069
672	5.592	1109.30176	214.13608	1497.98376	21.11292	274.80090	1294.21069	-750.18286	321.77527	1271.61816	152.13762	515.31610	190.25909	435.05768	159.10298	1.94125	-193.36809	461.66400	20.42465	-893.32404	110.12656	-5.94821
673	5.600	1113.85291	212.63638	1491.26758	19.53535	275.89093	1295.03479	-750.99512	323.56610	1268.49341	177.89767	510.08630	190.92044	421.28775	159.88501	1.99292	-194.55533	465.95020	12.56852	-907.05774	110.92147	-5.83611
674	5.608	1117.95422	211.41118	1485.23523	18.09760	277.03943	1295.87939	-751.62170	325.47556	1265.31714	204.09097	504.18219	191.03670	407.47867	160.69687	1.96732	-199.42635	470.68045	5.94962	-920.88538	111.71622	-5.70267
675	5.617	1121.61804	210.42558	1479.97107	16.84431	278.20325	1296.69165	-752.10217	327.46344	1262.21082	230.53027	497.72858	190.49731	393.64194	161.60606	1.84467	-207.14458	474.86685	1.35626	-934.80182	112.63422	-5.64898
676	5.625	1124.85437	209.62547	1475.53406	15.81688	279.33209	1297.41528	-752.42670	329.52875	1259.28577	257.13385	490.84164	189.23969	379.80234	162.63919	1.65568	-216.95676	477.89661	-1.06474	-948.73120	113.64333	-5.65701
677	5.633	1127.64966	208.95020	1471.96741	15.04958	280.40027	1298.00000	-752.53442	331.72223	1256.61096	283.94672	483.56451	187.19540	365.97266	163.73373	1.47641	-228.50267	479.79266	-1.91734	-962.62408	114.62345	-5.64076
678	5.642	1129.96729	208.34236	1469.30164	14.56031	281.41843	1298.40955	-752.36603	334.09369	1254.23340	311.01498	475.92392	184.32993	352.17197	164.80624	1.37761	-241.47926	480.95892	-2.06457	-976.46045	115.54652	-5.54027
679	5.650	1131.76550	207.75264	1467.55151	14.34487	282.41647	1298.62256	-751.91815	336.61969	1252.23010	338.27289	467.99707	180.67644	338.43033	165.83063	1.35852	-255.26155	481.82166	-2.08371	-990.17480	116.48809	-5.33996
680	5.658	1133.01465	207.15302	1466.71094	14.38091	283.42334	1298.62708	-751.24768	339.21698	1250.72192	365.59607	459.85834	176.24280	324.75647	166.82278	1.36014	-269.19406	482.65787	-2.19886	-1003.62640	117.50263	-5.01086
681	5.667	1133.70471	206.55617	1466.75208	14.64050	284.45456	1298.41553	-750.43604	341.80377	1249.83948	392.92371	451.54340	170.93549	311.12720	167.79697	1.34396	-282.98920	483.58588	-2.46180	-1016.62842	118.56854	-4.43076
682	5.675	1133.83875	206.00368	1467.62927	15.10413	285.50848	1297.98621	-749.55634	344.29642	1249.68152	420.29471	443.09729	164.60666	297.51611	168.77319	1.32027	-296.66266	484.62579	-2.82858	-1029.03247	119.62768	-3.42309
683	5.683	1133.42896	205.52655	1469.28162	15.76744	286.57013	1297.34985	-748.66772	346.55792	1250.28503	447.82391	434.63123	157.12274	283.92892	169.78851	1.31750	-310.26599	485.76257	-3.18952	-1040.81494	120.63448	-1.88903
684	5.692	1132.50012	205.12257	1471.63489	16.63801	287.61298	1296.53503	-747.82550	348.39771	1251.60999	475.69879	426.34610	148.41307	270.39670	170.87073	1.35115	-323.79529	486.98141	-3.45261	-1052.04810	121.59730	0.16388
685	5.700	1131.09058	204.76659	1474.60498	17.72703	288.60031	1295.59131	-747.08173	349.62708	1253.54175	504.15179	418.50430	138.54091	256.93167	172.02896	1.40395	-337.26385	488.26257	-3.60526	-1062.79199	122.55373	2.68952
686	5.708	1129.24780	204.44124	1478.10059	19.03724	289.48663	1294.58655	-746.47144	350.11197	1255.91858	533.34113	411.36664	127.76516	243.50610	173.26814	1.43418	-350.70880	489.56165	-3.69612	-1072.98181	123.46605	5.63334
687	5.717	1127.01941	204.15872	1482.02551	20.54627	290.22321	1293.59351	-746.00012	349.80920	1258.57690	563.18726	405.10449	116.52126	230.07077	174.56927	1.43235	-364.13095	490.84253	-3.78812	-1082.27930	124.22430	8.91801
688	5.725	1124.44946	203.95273	1486.28467	22.19639	290.77084	1292.67004	-745.64771	348.78125	1261.39966	593.30737	399.70773	105.28845	216.58517	175.87851	1.43986	-377.51224	492.13928	-3.90759	-1089.99268	124.85273	12.47164
689	5.733	1121.58179	203.86188	1490.78442	23.90204	291.10654	1291.84717	-745.38025	347.19037	1264.32239	623.10229	394.98804	94.40615	203.04340	177.15010	1.48086	-390.86655	493.51105	-4.01982	-1095.20557	125.70927	16.33045
690	5.742	1118.46497	203.92380	1495.43445	25.56969	291.21576	1291.12646	-745.14899	345.28958	1267.28931	651.90973	390.70605	83.97511	189.47067	178.37146	1.53022	-404.22989	494.92389	-4.08228	-1097.06836	127.38863	20.69492
691	5.750	1115.15015	204.16928	1500.15100	27.11848	291.08990	1290.48608	-744.89124	343.37094	1270.23865	679.15668	386.70181	73.90193	175.88763	179.54263	1.56005	-417.61877	496.25854	-4.09285	-1095.11707	130.35178	25.77341
692	5.758	1111.68396	204.61110	1504.86011	28.49527	290.73834	1289.89905	-744.55322	341.67151	1273.15051	704.47363	382.96194	64.02165	162.29053	180.66643	1.57078	-431.02881	497.44244	-4.07209	-1089.35254	134.68124	31.48716
693	5.767	1108.10535	205.23413	1509.50549	29.67802	290.19275	1289.35571	-744.11462	340.33984	1276.05151	727.74237	379.62387	54.21689	148.66516	181.76077	1.57500	-444.47131	498.51184	-4.04859	-1079.93225	140.08325	37.40356
694	5.775	1104.44824	205.99698	1514.06238	30.66464	289.49286	1288.87012	-743.58960	339.46393	1278.95972	749.09521	376.86346	44.49289	135.00293	182.85605	1.57292	-457.99646	499.53528	-4.05150	-1066.90674	145.91379	42.99383
695	5.783	1100.74902	206.85492	1518.52454	31.45829	288.67526	1288.46472	-743.01135	339.07037	1281.84778	768.82184	374.72333	34.97322	121.29828	183.96497	1.55533	-471.66901	500.53482	-4.07006	-1050.37000	151.40076	47.75904
696	5.792	1097.05054	207.78847	1522.85571	32.06745	287.77673	1288.15222	-742.41296	339.10120	1284.66223	787.09985	373.09143	25.81878	107.54468	185.06900	1.53454	-485.50296	501.50543	-4.05927	-1030.59985	156.16806	51.06730
697	5.800	1093.40173	208.80225	1526.96924	32.51851	286.84076	1287.93103	-741.81726	339.42780	1287.36121	803.65625	371.84207	17.13001	93.74512	186.15256	1.55449	-499.43036	502.45972	-4.00973	-1007.79803	160.47614	52.22285
698	5.808	1089.85046	209.89738	1530.76831	32.86134	285.91766	1287.79407	-741.23267	339.90350	1289.92627	817.64771	370.93246	8.93203	79.92059	187.22168	1.64279	-513.36548	503.42999	-3.95226	-981.87244	164.83093	50.96287
699	5.817	1086.44019	211.05280	1534.18420	33.16189	285.06244	1287.73657	-740.64502	340.41290	1292.34460	827.92841	370.43726	1.34417	66.09424	188.26668	1.77085	-527.28766	504.44949	-3.90616	-952.63605	169.44768	47.82323
700	5.825	1083.21313	212.22707	1537.17847	33.49242	284.33511	1287.75891	-740.01025	340.89468	1294.59937	833.51056	370.57941	-5.22109	52.26501	189.25165	1.89752	-541.22766	505.53726	-3.86366	-920.11200	174.12807	43.94362
701	5.833	1080.21094	213.37184	1539.73584	33.92760	283.80133	1287.86499	-739.26245	341.33762	1296.68286	833.94586	371.58722	-10.20743	38.42371	190.14227	2.03413	-555.19928	506.66278	-3.80580	-884.67291	178.53214	40.53325
702	5.842	1077.47217	214.44443	1541.85571	34.54444	283.52505	1288.05737	-738.34717	341.74872	1298.62524	829.60083	373.38351	-13.36138	24.62000	190.89099	2.24867	-569.19592	507.73239	-3.73914	-847.03119	182.43622	38.42959
703	5.850	1075.03687	215.41536	1543.54309	35.41927	283.55103	1288.32544	-737.24963	342.11685	1300.49683	821.63007	375.52490	-14.94666	11.00201	191.42181	2.62725	-583.21820	508.68716	-3.69647	-808.05927	185.72136	37.95591
704	5.858	1072.95044	216.26984	1544.80518	36.61187	283.88266	1288.64063	-735.98364	342.41617	1302.36377	811.32697	377.54886	-15.55304	-2.21991	191.67159	3.21907	-597.26410	509.59674	-3.67644	-768.56628	188.23242	39.03862
705	5.867	1071.25964	216.99847	1545.65662	38.12924	284.46857	1288.96826	-734.56671	342.64313	1304.24377	799.45050	379.27182	-15.75564	-14.86749	191.60199	4.00146	-611.32068	510.58392	-3.63947	-729.19196	189.77483	41.42922
706	5.875	1070.00903	217.58195	1546.11426	39.89377	285.21622	1289.29407	-733.02075	342.83813	1306.09595	786.35779	380.71783	-15.86527	-26.89587	191.15753	4.93582	-625.37573	511.69708	-3.56763	-690.34961	190.27234	44.85921
707	5.883	1069.24377	217.98543	1546.18945	41.76390	286.03607	1289.63110	-731.38898	343.06552	1307.82678	772.46613	381.94836	-15.95173	-38.49518	190.29337	6.10076	-639.41919	512.89355	-3.47191	-652.27441	189.87801	49.03968
708	5.892	1069.00415	218.17812	1545.88965	43.59760	286.87497	1289.99390	-729.73926	343.37192	1309.29797	758.28027	383.03253	-16.03702	-50.24628	189.04893	7.90927	-653.43616	514.08551	-3.35731	-615.23633	188.94467	53.55934
709	5.900	1069.31287	218.15794	1545.22119	45.29578	287.70898	1290.37903	-728.15253	343.75397	1310.35852	744.16919	384.04730	-16.18644	-63.09241	187.48749	11.39924	-667.40881	515.21155	-3.20879	-579.64954	187.90176	57.85627
710	5.908	1070.16333	217.94244	1544.18176	46.80575	288.51682	1290.77783	-726.72040	344.13635	1310.90881	730.27258	385.03995	-16.44602	-77.59473	185.53239	18.23782	-681.32214	516.30713	-2.99907	-545.88403	187.04669	61.39995
711	5.917	1071.51831	217.53714	1542.75647	48.10921	289.26645	1291.19202	-725.54956	344.37491	1310.95996	716.55414	386.02634	-16.75320	-92.61890	182.90044	30.03523	-695.15894	517.39777	-2.77031	-513.97412	186.40370	63.90239
712	5.925	1073.32031	216.92848	1540.92566	49.20776	289.92285	1291.63269	-724.74670	344.32742	1310.60815	702.91040	387.02939	-16.98078	-104.74310	179.17325	47.24969	-708.91028	518.33289	-2.69549	-483.56036	185.80482	65.31437
713	5.933	1075.50952	216.10326	1538.67358	50.10688	290.46442	1292.10754	-724.38251	343.94843	1309.94189	689.26874	388.08377	-17.09247	-109.64404	173.92758	68.44100	-722.59705	518.99182	-2.88053	-454.10913	185.01880	65.73659
714	5.942	1078.03748	215.06445	1535.99060	50.80315	290.89178	1292.60840	-724.47351	343.30640	1308.99512	675.61993	389.19943	-17.19319	-105.01733	166.88701	90.43039	-736.25281	519.56006	-3.18450	-425.18933	183.79416	65.38403
715	5.950	1080.87720	213.82994	1532.87292	51.27448	291.22519	1293.10535	-724.99060	342.53229	1307.77295	661.99463	390.35345	-17.39351	-92.38995	158.07779	109.73479	-749.89594	520.32623	-3.39995	-396.61578	181.95021	64.49997
716	5.958	1084.02502	212.41571	1529.31873	51.47414	291.48965	1293.55286	-725.88104	341.77603	1306.28333	648.42645	391.52466	-17.67671	-75.65448	147.95158	124.65331	-763.53906	521.39111	-3.44241	-368.40533	179.50613	63.24902
717	5.967	1087.49231	210.82715	1525.32727	51.34024	291.69836	1293.90173	-727.08490	341.17169	1304.54688	634.92480	392.72015	-17.93209	-57.99182	137.30013	136.00385	-777.19287	522.67273	-3.34258	-340.69568	176.64850	61.73257
718	5.975	1091.28809	209.07530	1520.90076	50.81741	291.85199	1294.11743	-728.54065	340.79437	1302.57935	621.47070	393.95624	-18.06594	-40.46069	126.89774	145.71503	-790.83551	524.03790	-3.20330	-313.76166	173.57462	60.05102
719	5.983	1095.40393	207.19130	1516.05457	49.86852	291.94940	1294.19348	-730.19604	340.64627	1300.36780	608.03351	395.20868	-18.06014	-22.66748	117.23108	155.00761	-804.40344	525.38257	-3.10658	-288.06018	170.42346	58.25233
720	5.992	1099.80994	205.21123	1510.83215	48.47235	291.98776	1294.14954	-732.01862	340.69531	1297.87695	594.58905	396.40656	-17.97706	-3.84003	108.51627	163.89378	-817.84814	526.61316	-3.04298	-264.19244	167.27817	56.23114
721	6.000	1104.45544	203.14764	1505.30225	46.62252	291.96027	1294.01782	-733.99103	340.91528	1295.07837	581.12085	397.49716	-17.92142	16.54492	100.79471	171.79527	-831.20551	527.69293	-2.98219	-242.77026	164.10004	53.75702
722	6.008	1109.27087	200.98398	1499.54114	44.33351	291.86685	1293.83276	-736.10303	341.27747	1291.96301	567.61877	398.49615	-17.95967	38.52759	93.99130	178.17751	-844.59619	528.69397	-2.95489	-224.28674	160.64969	50.63476
723	6.017	1114.17517	198.69572	1493.62183	41.64566	291.71378	1293.63025	-738.32684	341.73160	1288.53638	554.08173	399.45587	-18.06058	61.77747	87.97398	182.75682	-858.11511	529.67944	-3.01099	-209.05383	156.56992	46.80561
724	6.025	1119.08386	196.27383	1487.62024	38.62597	291.50021	1293.44617	-740.57996	342.22388	1284.81738	540.50751	400.40897	-18.13537	85.94000	82.64409	185.50793	-871.73157	530.64844	-3.13636	-197.24390	151.61180	42.27401
725	6.033	1123.91699	193.73399	1481.62390	35.36639	291.22025	1293.31396	-742.72803	342.70639	1280.84131	526.89209	401.34933	-18.14020	110.87897	78.00787	186.63724	-885.35364	531.62671	-3.25275	-189.04150	145.75296	36.97248
726	6.042	1128.60657	191.10936	1475.73462	31.97866	290.87015	1293.26062	-744.63275	343.10825	1276.66052	513.23621	402.26587	-18.10163	136.60632	74.12233	186.53065	-898.95728	532.65161	-3.28295	-184.71075	139.10895	30.73147
727	6.050	1133.10071	188.43289	1470.06274	28.58583	290.44431	1293.30200	-746.18658	343.32361	1272.35010	499.53741	403.19260	-18.06325	163.04950	70.98746	185.69958	-912.60022	533.69031	-3.20853	-184.46820	131.88498	23.40882
728	6.058	1137.35791	185.72096	1464.71631	25.31416	289.93741	1293.43994	-747.31860	343.23633	1268.01074	485.79041	404.18912	-18.05632	189.97046	68.53525	184.66689	-926.33850	534.69531	-3.07845	-188.23151	124.52937	15.19330
729	6.067	1141.34412	182.97377	1459.78711	22.28514	289.35275	1293.66174	-748.00153	342.74603	1263.75110	472.00671	405.27264	-18.07865	217.10077	66.66248	183.75368	-940.17578	535.67773	-2.97401	-195.32910	117.86621	6.98814
730	6.075	1145.03320	180.18951	1455.34045	19.60721	288.70047	1293.93872	-748.26569	341.78528	1259.67249	458.20471	406.38791	-18.09665	244.28839	65.26824	182.91508	-954.07153	536.65198	-2.95271	-204.59735	112.88737	0.31358
731	6.083	1148.40417	177.37230	1451.41809	17.37104	287.99445	1294.22461	-748.19464	340.33069	1255.88855	444.38348	407.42850	-18.11028	271.51593	64.31828	181.77081	-967.95630	537.59625	-2.99107	-215.13110	110.18646	-3.69679
732	6.092	1151.43665	174.53500	1448.04773	15.64485	287.25549	1294.45886	-747.89374	338.40289	1252.54553	430.53583	408.31625	-18.16112	298.80444	63.83684	179.83540	-981.77197	538.50336	-3.01536	-226.77460	109.55099	-5.21481
733	6.100	1154.10681	171.70517	1445.25159	14.46148	286.50766	1294.57410	-747.45038	336.06134	1249.78772	416.67700	409.09033	-18.25045	326.11984	63.81557	176.82851	-995.50964	539.39581	-2.99860	-239.59863	110.19386	-5.34428
734	6.108	1156.38135	168.92229	1443.05029	13.80227	285.76312	1294.50793	-746.90289	333.42419	1247.66443	402.82910	409.86578	-18.32922	353.37503	64.17348	172.83189	-1009.15149	540.31036	-2.93165	-253.29419	111.31293	-5.09562
735	6.117	1158.21460	166.22646	1441.46680	13.59282	285.01498	1294.21631	-746.24091	330.71350	1246.07275	388.99146	410.70926	-18.37572	380.47110	64.82631	168.15897	-1022.60461	541.33282	-2.70933	-267.32312	112.43151	-4.94871
736	6.125	1159.55957	163.65091	1440.52466	13.72021	284.25012	1293.67810	-745.45215	328.23071	1244.83435	375.15634	411.62381	-18.41117	407.31732	65.77586	163.10960	-1035.72656	542.59680	-2.17078	-281.30280	113.41835	-5.01556
737	6.133	1160.38330	161.22238	1440.24158	14.06830	283.46222	1292.89368	-744.56787	326.24182	1243.83948	361.34470	412.59360	-18.45382	433.85822	67.08659	157.83528	-1048.33618	544.19299	-1.23796	-295.10974	114.33179	-5.24337
738	6.142	1160.67566	158.96802	1440.61743	14.55668	282.64850	1291.88452	-743.65662	324.89423	1243.10168	347.60297	413.56882	-18.50613	460.12177	68.76582	152.31464	-1060.25586	546.09564	0.08600	-308.78540	115.24466	-5.50325
739	6.150	1160.45618	156.92197	1441.62708	15.16260	281.80133	1290.69165	-742.79663	324.20334	1242.71008	333.96213	414.48700	-18.56511	486.24512	70.70170	146.38004	-1071.47107	548.17133	1.82337	-322.40582	116.14545	-5.66764
740	6.158	1159.77124	155.11461	1443.22583	15.91285	280.90991	1289.36792	-742.05048	324.08032	1242.75305	320.40668	415.35651	-18.62094	512.41669	72.71130	139.82732	-1082.17114	550.27942	4.04066	-336.00793	116.96957	-5.69387
741	6.167	1158.67725	153.54965	1445.35657	16.85210	279.97552	1287.96436	-741.44006	324.39832	1243.25793	306.89697	416.23163	-18.65897	538.74292	74.60101	132.59227	-1092.52173	552.32202	6.78938	-349.58356	117.70471	-5.64701
742	6.175	1157.22302	152.19913	1447.95239	18.00739	279.02490	1286.52527	-740.93414	325.05066	1244.18542	293.41058	417.10431	-18.67140	565.12177	76.17850	124.85458	-1102.45288	554.14862	10.09078	-363.10242	118.40244	-5.63009
743	6.183	1155.44312	151.01826	1450.93860	19.37016	278.10193	1285.09326	-740.46191	325.96075	1245.46338	279.93573	417.92377	-18.65944	591.20306	77.25713	116.95628	-1111.72119	555.56555	13.94431	-376.54919	119.11525	-5.69736
744	6.192	1153.36414	149.96088	1454.24146	20.90240	277.24637	1283.71216	-739.94391	327.05518	1247.01392	266.44659	418.69623	-18.62877	616.46967	77.69657	109.17798	-1119.97766	556.53369	18.34077	-389.95374	119.86160	-5.83363
745	6.200	1151.01282	148.99265	1457.79272	22.54935	276.47922	1282.42212	-739.32153	328.23242	1248.76758	252.92416	419.46088	-18.59459	640.37115	77.45746	101.55471	-1126.50696	557.23132	23.35121	-403.36746	120.61609	-5.98284
746	6.208	1148.41748	148.09496	1461.53040	24.24358	275.79337	1281.25159	-738.56964	329.35480	1250.67346	239.37424	420.21365	-18.57550	662.40247	76.60841	93.88551	-1129.95874	557.81042	29.15785	-416.81049	121.34237	-6.09002
747	6.217	1145.60266	147.25790	1465.39917	25.90786	275.14819	1280.21069	-737.69324	330.26852	1252.69958	225.79663	420.93915	-18.56246	682.16602	75.26312	85.89467	-1128.59802	558.09979	35.82615	-430.28125	122.02541	-6.13838
748	6.225	1142.58875	146.47757	1469.34900	27.46315	274.48392	1279.29370	-736.72003	330.83722	1254.82263	212.17358	421.66357	-18.52138	699.52039	73.47771	77.39958	-1121.09851	557.59778	42.99048	-443.79199	122.66676	-6.15844
749	6.233	1139.39917	145.75345	1473.33179	28.83666	273.75354	1278.48901	-735.69897	330.96539	1257.02112	198.49622	422.43384	-18.44306	714.69843	71.20415	68.39059	-1107.36377	555.79877	49.80830	-457.34723	123.29472	-6.20119
750	6.242	1136.06226	145.07990	1477.29639	29.97277	272.93549	1277.78979	-734.69965	330.61047	1259.26855	184.78174	423.27429	-18.36225	728.18915	68.40608	58.98236	-1088.55884	552.53601	55.34337	-470.92969	123.95920	-6.28646
751	6.250	1132.60986	144.44894	1481.18958	30.85842	272.02356	1277.19519	-733.79974	329.79913	1261.52319	171.06775	424.17032	-18.31873	740.42743	65.23606	49.29933	-1066.17688	548.03021	59.15480	-484.52542	124.69688	-6.37804
752	6.258	1129.07715	143.85722	1484.95923	31.54670	271.01852	1276.70520	-733.06232	328.62622	1263.72314	157.37114	425.09357	-18.31334	751.53613	62.06836	39.43259	-1041.14673	542.66382	61.43867	-498.14008	125.53580	-6.43128
753	6.267	1125.50037	143.29755	1488.56250	32.14101	269.91620	1276.31604	-732.51483	327.21838	1265.79663	143.65939	426.01785	-18.31357	761.29248	59.37230	29.55504	-1013.76404	536.69788	62.50600	-511.80713	126.51015	-6.44901
754	6.275	1121.91223	142.75363	1491.96558	32.74502	268.69537	1276.02344	-732.14313	325.69397	1267.68298	129.89146	426.91986	-18.29077	769.30237	57.50558	20.18356	-984.03223	530.17676	62.36222	-525.56769	127.60963	-6.46893
755	6.283	1118.34692	142.21597	1495.14063	33.42673	267.32556	1275.82861	-731.89954	324.14981	1269.35046	116.05342	427.80716	-18.22977	775.22833	56.49478	12.35777	-951.91223	523.06506	60.92038	-539.42426	128.74567	-6.52378
756	6.292	1114.84937	141.69510	1498.06860	34.21879	265.77863	1275.73682	-731.71783	322.66125	1270.80127	102.15298	428.70752	-18.13570	778.86487	55.97789	7.22037	-917.46997	515.36926	58.39347	-553.34680	129.81544	-6.60983
757	6.300	1111.47632	141.21112	1500.74170	35.13564	264.03091	1275.75977	-731.52478	321.27115	1272.07031	88.21506	429.63455	-18.04504	779.96423	55.49608	4.99645	-880.92200	507.12207	55.35548	-567.30603	130.77429	-6.67373
758	6.308	1108.28906	140.77446	1503.15820	36.18584	262.07321	1275.91956	-731.24115	319.97873	1273.22119	74.27362	430.59521	-17.98890	778.03558	54.92712	4.63213	-842.55286	498.35199	52.51535	-581.27454	131.66946	-6.67414
759	6.317	1105.34570	140.37820	1505.31580	37.37329	259.91919	1276.24316	-730.78625	318.74799	1274.32959	60.36890	431.58478	-17.94315	772.50537	54.53281	4.77811	-802.62280	489.14642	50.48217	-595.23267	132.61102	-6.64234
760	6.325	1102.70203	140.00139	1507.20581	38.68948	257.60040	1276.75024	-730.09399	317.53140	1275.45947	46.56370	432.58719	-17.78839	763.26880	54.57873	4.78017	-761.42542	479.85913	49.74504	-609.16956	133.64078	-6.62522
761	6.333	1100.41406	139.60851	1508.81116	40.10536	255.16158	1277.43848	-729.13000	316.29459	1276.64246	32.95528	433.60394	-17.30781	751.08777	55.07164	4.62589	-719.39294	471.16693	50.71560	-623.07751	134.67642	-6.61872
762	6.342	1098.53357	139.15219	1510.10730	41.57323	252.66032	1278.27930	-727.90485	315.03247	1277.86804	19.66875	434.64716	-16.30785	737.29260	55.84935	4.44124	-677.03345	463.60178	53.50031	-636.97040	135.64124	-6.59574
763	6.350	1097.09851	138.59265	1511.06519	43.03491	250.16324	1279.22803	-726.48712	313.76901	1279.08850	6.83855	435.75095	-14.74349	723.03900	56.74223	4.24864	-634.81750	457.15494	57.66679	-650.86694	136.54294	-6.53899
764	6.358	1096.12354	137.91473	1511.66052	44.42999	247.74207	1280.24329	-724.99994	312.53693	1280.23462	-5.44704	437.01666	-12.65239	708.88452	57.63456	4.00539	-593.22949	451.57562	62.44270	-664.73804	137.39581	-6.43725
765	6.367	1095.59644	137.12541	1511.88196	45.70523	245.46996	1281.29724	-723.58740	311.36060	1281.23535	-17.28361	438.56262	-9.92496	694.91394	58.48399	3.69935	-552.79822	446.64325	67.09885	-678.53223	138.17589	-6.29690
766	6.375	1095.47913	136.24194	1511.73071	46.82145	243.41248	1282.37561	-722.36804	310.26758	1282.03162	-29.04633	440.44046	-5.99239	681.04871	59.31370	3.39073	-513.87659	442.05939	71.10952	-692.25317	138.86191	-6.14428
767	6.383	1095.71838	135.28760	1511.22046	47.75256	241.61641	1283.46790	-721.40637	309.29984	1282.58203	-41.12436	442.68359	0.40085	667.25592	60.16695	3.17092	-476.47894	437.55649	74.12263	-705.96143	139.47644	-6.00425
768	6.392	1096.26648	134.29654	1510.37366	48.47857	240.10620	1284.55823	-720.71442	308.49274	1282.86694	-53.16199	445.35947	10.92600	653.56940	61.05334	3.07408	-440.45026	433.13638	75.94281	-719.70868	140.10385	-5.89318
769	6.400	1097.09827	133.31439	1509.21082	48.98079	238.88271	1285.62671	-720.27313	307.85229	1282.88904	-63.30827	448.47449	26.75183	639.98798	61.92717	3.04586	-405.67218	429.09546	76.57772	-733.50757	140.85300	-5.81701
770	6.408	1098.20862	132.38780	1507.74561	49.24620	237.91714	1286.65637	-720.06287	307.35968	1282.66260	-68.47460	451.90344	47.54636	626.45142	62.73721	2.99109	-372.05847	425.82550	76.18284	-747.33948	141.75735	-5.77077
771	6.417	1099.59839	131.54947	1505.98755	49.27650	237.15239	1287.64026	-720.09381	306.98593	1282.19519	-66.00034	455.47876	71.17565	612.91504	63.48251	2.84224	-339.51459	423.49854	74.87436	-761.15558	142.72971	-5.75658
772	6.425	1101.26428	130.81551	1503.94629	49.09016	236.52551	1288.57910	-720.40601	306.71048	1281.47900	-55.50477	459.09818	94.45071	599.38599	64.18174	2.60944	-308.02328	422.00317	72.64230	-774.89954	143.65466	-5.80182
773	6.433	1103.20264	130.19615	1501.63599	48.71262	235.99438	1289.47131	-721.02930	306.53693	1280.48022	-39.02715	462.73163	114.60928	585.88989	64.85130	2.37256	-277.78809	421.22321	69.43253	-788.54749	144.49692	-5.93595
774	6.442	1105.40991	129.69881	1499.08105	48.16298	235.54225	1290.30835	-721.94171	306.47995	1279.12549	-19.36303	466.35168	130.47345	572.42450	65.53497	2.22254	-249.32896	421.29303	65.23338	-802.10742	145.28185	-6.12429
775	6.450	1107.87463	129.32437	1496.31970	47.44891	235.16626	1291.08057	-723.06793	306.52460	1277.32520	1.50941	469.82755	142.35751	558.96423	66.26917	2.20777	-223.42616	422.52985	60.06154	-815.59528	146.02838	-6.25100
776	6.458	1110.57214	129.07129	1493.40076	46.57088	234.86760	1291.78418	-724.31470	306.60989	1275.04858	22.76846	472.87311	151.13885	545.50201	67.04590	2.29893	-200.88425	425.16382	53.93636	-829.03516	146.76001	-6.21878
777	6.467	1113.46838	128.94287	1490.37878	45.53004	234.64752	1292.42139	-725.59546	306.69388	1272.38477	44.35784	475.13794	157.56918	532.04443	67.85974	2.40093	-182.31662	429.21533	46.93846	-842.46680	147.52736	-6.05706
778	6.475	1116.52368	128.94998	1487.30884	44.33695	234.50644	1292.99829	-726.82031	306.82510	1269.50940	66.52444	476.34738	162.14772	518.57947	68.73470	2.42624	-168.07039	434.53497	39.26123	-855.94031	148.35910	-5.90299
779	6.483	1119.69409	129.10651	1484.24451	43.01690	234.44168	1293.52283	-727.89526	307.09253	1266.58411	89.50893	476.36908	165.22145	505.09277	69.68417	2.35659	-158.20438	440.87885	31.18412	-869.49188	149.22424	-5.87495
780	6.492	1122.93677	129.42313	1481.23877	41.60719	234.44824	1293.99902	-728.74896	307.53009	1263.70349	113.41147	475.22101	167.06277	491.58994	70.65665	2.25453	-152.53973	447.95410	23.03998	-883.11053	150.07944	-5.95988
781	6.500	1126.21704	129.90640	1478.34753	40.15073	234.52774	1294.42505	-729.34827	308.11121	1260.90491	138.17239	473.03235	167.88544	478.07391	71.55712	2.21401	-150.82985	455.35199	15.24171	-896.76318	150.92644	-6.02901
782	6.508	1129.50586	130.56030	1475.63477	38.69374	234.69145	1294.79504	-729.68774	308.80957	1258.17517	163.64838	469.95493	167.83786	464.54147	72.36736	2.25834	-152.87585	462.46906	8.36460	-910.43408	151.79771	-5.97715
783	6.517	1132.77185	131.37804	1473.17090	37.28757	234.94823	1295.10168	-729.77130	309.64053	1255.45105	189.71008	466.09253	167.02559	451.00262	73.17436	2.31690	-158.38730	468.56412	3.11372	-924.10254	152.70494	-5.82718
784	6.525	1135.97131	132.32813	1471.02686	35.98635	235.29636	1295.33801	-729.61169	310.63983	1252.66724	216.24927	461.51416	165.56027	437.47260	74.05628	2.32220	-166.85313	473.00482	-0.06804	-937.74719	153.64307	-5.69202
785	6.533	1139.04883	133.36037	1469.26465	34.83749	235.72925	1295.50159	-729.24219	311.80884	1249.83252	243.14160	456.30298	163.58377	423.94299	75.03608	2.26568	-177.72499	475.64459	-1.45559	-951.38959	154.61874	-5.66566
786	6.542	1141.94556	134.42639	1467.93140	33.87433	236.23865	1295.59143	-728.70685	313.09338	1247.05432	270.26138	450.54602	161.23853	410.36633	76.10193	2.16708	-190.42499	476.96271	-1.86051	-965.05280	155.60434	-5.74132
787	6.550	1144.60229	135.48763	1467.06067	33.11850	236.80521	1295.60022	-728.03137	314.41129	1244.49719	297.53094	444.31989	158.60710	396.70221	77.19316	2.05658	-204.13426	477.70453	-1.97543	-978.68152	156.52495	-5.80456
788	6.558	1146.95581	136.51424	1466.67749	32.58594	237.39223	1295.51013	-727.21985	315.68796	1242.32446	324.95151	437.72388	155.67030	382.98233	78.23592	1.96912	-218.07066	478.40054	-2.08389	-992.14978	157.36166	-5.71136
789	6.567	1148.94165	137.48857	1466.79810	32.28503	237.95711	1295.29944	-726.28162	316.87146	1240.66235	352.60028	430.86765	152.30432	369.28564	79.20547	1.92122	-231.88647	479.24875	-2.23181	-1005.31689	158.16425	-5.36410
790	6.575	1150.50208	138.40916	1467.42920	32.20950	238.46439	1294.95215	-725.25409	317.91248	1239.60120	380.57837	423.79840	148.31859	355.65982	80.12632	1.89857	-245.54948	480.25751	-2.41824	-1018.07654	158.91638	-4.71639
791	6.583	1151.59424	139.28625	1468.56580	32.34256	238.88687	1294.45996	-724.20660	318.72424	1239.20862	408.91971	416.48462	143.54338	342.10492	81.05617	1.86150	-259.09326	481.35431	-2.65603	-1030.39246	159.53281	-3.75533
792	6.592	1152.19397	140.12755	1470.19324	32.66994	239.20303	1293.82239	-723.22748	319.18079	1239.50403	437.56262	408.89346	137.90869	328.61401	82.05618	1.77659	-272.55881	482.46048	-2.94747	-1042.29395	160.05772	-2.48956
793	6.600	1152.29785	140.93234	1472.29285	33.18671	239.39743	1293.05310	-722.39899	319.15015	1240.42102	466.42212	401.08160	131.42348	315.19379	83.13600	1.65692	-285.98901	483.56708	-3.23489	-1053.82410	160.70786	-0.91827
794	6.608	1151.92358	141.70613	1474.84045	33.89966	239.46971	1292.18433	-721.77356	318.51355	1241.82507	495.47705	393.20999	124.10607	301.84811	84.24988	1.55098	-299.40967	484.72729	-3.41673	-1064.98682	161.61203	0.98729
795	6.617	1151.10620	142.47568	1477.80310	34.82943	239.44354	1291.25854	-721.36121	317.19290	1243.57178	524.77734	385.48737	115.98624	288.55771	85.35898	1.49453	-312.82825	485.97192	-3.44790	-1075.73962	162.65401	3.22934
796	6.625	1149.89111	143.28748	1481.14160	36.00135	239.34962	1290.31628	-721.12671	315.20462	1245.54980	554.34235	378.12943	107.16645	275.28159	86.46596	1.49539	-326.24094	487.27570	-3.39649	-1085.97583	163.63206	5.70856
797	6.633	1148.32544	144.19318	1484.81299	37.42193	239.19031	1289.39111	-720.99158	312.68845	1247.68616	584.02673	371.32767	97.86862	261.98157	87.58148	1.54749	-339.63226	488.59543	-3.37067	-1095.43127	164.42328	8.24758
798	6.642	1146.45007	145.22784	1488.76611	39.05782	238.92903	1288.50903	-720.84735	309.87488	1249.94019	613.44867	365.17981	88.43835	248.65292	88.70187	1.61995	-352.98538	489.89008	-3.41342	-1103.59229	164.98895	10.73054
799	6.650	1144.29785	146.39893	1492.94141	40.83410	238.51776	1287.68738	-720.59155	307.00751	1252.30042	642.03345	359.65765	79.25979	235.31506	89.82899	1.65466	-366.31506	491.12155	-3.48521	-1109.65869	165.37155	13.26809
800	6.658	1141.89880	147.70166	1497.27991	42.64893	237.93115	1286.93799	-720.16748	304.27701	1254.77173	669.18097	354.67142	70.59316	221.95334	90.97332	1.62142	-379.67960	492.27783	-3.52046	-1112.58093	165.74219	16.23431
801	6.667	1139.28845	149.14096	1501.72998	44.39335	237.18034	1286.27258	-719.57617	301.80252	1257.35608	694.43195	350.17279	62.45892	208.50974	92.12569	1.55033	-393.13062	493.38763	-3.49502	-1111.29028	166.39328	19.98856
802	6.675	1136.50891	150.73041	1506.25244	45.97246	236.30243	1285.70496	-718.86548	299.64523	1260.04150	717.52966	346.18936	54.63722	194.95926	93.25136	1.49612	-406.65503	494.46991	-3.46508	-1105.04236	167.57417	24.39189
803	6.683	1133.60205	152.47339	1510.82275	47.32470	235.33572	1285.24878	-718.11121	297.82709	1262.80164	738.41479	342.75946	46.79118	181.34653	94.33258	1.49178	-420.20261	495.49072	-3.50703	-1093.59277	169.18887	28.70275
804	6.692	1130.60291	154.35226	1515.42114	48.43081	234.30779	1284.91296	-717.38928	296.33902	1265.59424	757.18445	339.88187	38.67138	167.71683	95.39107	1.51909	-433.76071	496.43604	-3.60357	-1077.18018	170.64284	32.06514
805	6.700	1127.53979	156.33974	1520.00562	49.31059	233.23965	1284.69983	-716.74811	295.15497	1268.35974	773.98749	337.52936	30.21301	154.05893	96.45044	1.52269	-447.36218	497.37042	-3.65343	-1056.41150	171.25095	33.92332
806	6.708	1124.43555	158.41652	1524.50134	50.01381	232.14935	1284.60474	-716.20435	294.25696	1271.03149	788.84106	335.63593	21.43887	140.35394	97.50740	1.46915	-461.04053	498.36423	-3.58707	-1031.96704	170.89006	33.99804
807	6.717	1121.30994	160.57474	1528.83105	50.60731	231.06084	1284.61902	-715.75751	293.62869	1273.55884	801.48810	334.08347	12.40251	126.62360	98.54289	1.38618	-474.80591	499.41119	-3.43319	-1004.26721	169.99527	32.28740
808	6.725	1118.18140	162.80754	1532.94446	51.15591	230.01813	1284.73352	-715.40033	293.22052	1275.93042	811.45117	332.79181	3.37993	112.87982	99.55121	1.33775	-488.63474	500.43552	-3.29208	-973.47351	168.96719	29.23927
809	6.733	1115.06885	165.09962	1536.81702	51.70770	229.08661	1284.94263	-715.11249	292.95334	1278.17224	818.18439	331.83371	-4.86098	99.09003	100.54863	1.36241	-502.47266	501.38116	-3.23913	-939.73877	167.86293	25.71825
810	6.742	1111.99707	167.42160	1540.43494	52.29709	228.33841	1285.24744	-714.84827	292.76321	1280.32312	821.17053	331.40503	-11.17561	85.23413	101.54327	1.44761	-516.29205	502.28320	-3.25505	-903.38123	166.55106	22.67958
811	6.750	1109.00317	169.73468	1543.78235	52.95885	227.83691	1285.65625	-714.54126	292.61554	1282.41858	820.08148	331.62491	-14.79038	71.35394	102.51754	1.56117	-530.13525	503.21765	-3.27314	-864.93182	164.94414	20.79900
812	6.758	1106.13513	172.01291	1546.83569	53.73777	227.62842	1286.17981	-714.12720	292.48099	1284.49536	814.95276	332.34839	-16.04777	57.54645	103.41210	1.69564	-544.04321	504.21259	-3.25540	-825.12067	163.08020	20.32232
813	6.767	1103.45447	174.25394	1549.57043	54.68390	227.73100	1286.82507	-713.56677	292.31964	1286.58459	806.18823	333.27435	-16.13679	43.96948	104.05917	1.91194	-557.98163	505.24176	-3.20408	-784.75592	160.94615	21.23083
814	6.775	1101.04517	176.45734	1551.97241	55.83533	228.12631	1287.59106	-712.85016	292.09192	1288.69263	794.55823	334.25189	-16.07226	30.86639	104.15232	2.35537	-571.89282	506.27625	-3.13245	-744.51410	158.25826	23.50124
815	6.783	1099.00952	178.60657	1554.03784	57.20166	228.76837	1288.46008	-711.99054	291.76508	1290.78259	781.15625	335.31998	-16.17628	18.51837	103.36270	3.17983	-585.76843	507.29907	-3.05280	-704.80359	154.65100	27.09790
816	6.792	1097.44336	180.68037	1555.76343	58.75041	229.58707	1289.39319	-711.03473	291.28793	1292.77344	767.03540	336.50275	-16.35675	7.08728	101.52768	4.45097	-599.64099	508.29031	-3.00103	-665.79950	150.12585	31.71191
817	6.800	1096.41040	182.67374	1557.14014	60.38824	230.47040	1290.33740	-710.07800	290.57593	1294.56494	752.82196	337.74503	-16.51375	-3.55627	98.77362	6.21564	-613.53906	509.25769	-2.99734	-627.58136	145.11356	36.73673
818	6.808	1095.93237	184.60556	1558.15076	61.96144	231.27002	1291.24915	-709.24231	289.55975	1296.07507	738.70984	338.97858	-16.66750	-13.89673	95.47900	8.80018	-627.47083	510.25735	-2.96127	-590.26611	140.05542	41.61371
819	6.817	1095.99500	186.50871	1558.76917	63.31964	231.86243	1292.11304	-708.62408	288.26544	1297.24768	724.67999	340.14688	-16.87747	-24.58807	92.02106	13.15678	-641.43359	511.33926	-2.79379	-554.02954	135.05910	46.02784
820	6.825	1096.55627	188.41165	1558.96533	64.39450	232.20117	1292.93738	-708.25800	286.82703	1298.01160	710.68555	341.21152	-17.14797	-35.79584	88.49643	20.84175	-655.42126	512.47900	-2.53863	-518.98090	129.93195	49.76998
821	6.833	1097.54810	190.32045	1558.70996	65.19693	232.29630	1293.73120	-708.13403	285.40128	1298.26831	696.72668	342.18289	-17.40723	-46.23615	84.73860	33.31417	-669.42090	513.59100	-2.33706	-485.05408	124.38494	52.66501
822	6.842	1098.88281	192.21422	1557.97766	65.75534	232.17023	1294.48694	-708.24896	284.07059	1297.96631	682.83057	343.14044	-17.56286	-52.88678	80.56317	50.93310	-683.39075	514.60400	-2.26975	-452.06665	118.18420	54.66719
823	6.850	1100.47351	194.06929	1556.75427	66.07523	231.84502	1295.17676	-708.62659	282.81326	1297.18787	669.01019	344.17456	-17.61026	-52.31537	75.88385	72.34145	-697.26794	515.49811	-2.33274	-419.86191	111.18130	55.87078
824	6.858	1102.25574	195.89861	1555.03796	66.13416	231.34506	1295.76294	-709.30273	281.54147	1296.14343	655.26465	345.30417	-17.66441	-43.13745	70.64727	94.57878	-711.01831	516.32666	-2.48744	-388.38800	103.27204	56.41374
825	6.867	1104.18713	197.76868	1552.82239	65.89298	230.69321	1296.20850	-710.30597	280.18451	1295.05286	641.58154	346.49808	-17.83454	-27.30164	64.82305	114.28706	-724.66711	517.22424	-2.65746	-357.70227	94.41637	56.40138
826	6.875	1106.22827	199.78217	1550.08752	65.31213	229.89778	1296.48474	-711.63904	278.75671	1294.01160	627.93018	347.73907	-18.10430	-8.51422	58.55404	129.62036	-738.28796	518.29773	-2.75648	-327.95374	84.71378	55.88769
827	6.883	1108.33826	202.03917	1546.82373	64.36703	228.94263	1296.57373	-713.27356	277.33716	1292.96729	614.28058	349.02219	-18.36181	10.50452	52.28237	141.00182	-751.94385	519.51984	-2.77410	-299.40686	74.40109	54.88568
828	6.892	1110.49854	204.57648	1543.07874	63.05788	227.79501	1296.47400	-715.15771	275.99075	1291.78479	600.62360	350.32431	-18.49988	29.09381	46.61559	149.96095	-765.61816	520.80139	-2.77100	-272.52295	63.76377	53.33897
829	6.900	1112.74023	207.30933	1538.99756	61.40651	226.42487	1296.20679	-717.21814	274.71582	1290.31763	586.96875	351.59537	-18.49845	47.85425	42.02149	157.64316	-779.23914	522.09875	-2.77820	-247.99512	53.08101	51.09659
830	6.908	1115.12317	210.06093	1534.79492	59.44294	224.81984	1295.81873	-719.36145	273.43860	1288.45630	573.33301	352.79486	-18.44600	67.55591	38.64425	164.37099	-792.77734	523.40448	-2.77368	-226.60278	42.63598	47.99159
831	6.917	1117.67236	212.67305	1530.67212	57.19676	222.99612	1295.36926	-721.48596	272.04150	1286.15271	559.72266	353.94519	-18.45044	88.59601	36.37661	169.99472	-806.28912	524.67139	-2.77282	-208.96368	32.70295	43.94574
832	6.925	1120.35522	215.06435	1526.77502	54.70133	221.00500	1294.90796	-723.49359	270.41385	1283.41418	546.12207	355.10284	-18.53166	110.93420	35.05021	174.28139	-819.86292	525.80084	-2.85534	-195.42010	23.51387	38.96939
833	6.933	1123.10901	217.20328	1523.22351	51.99681	218.92529	1294.46545	-725.30438	268.48596	1280.28235	532.50714	356.28555	-18.62429	134.30707	34.50825	177.09229	-833.53979	526.75256	-3.05418	-186.09985	15.26634	33.08666
834	6.942	1125.85632	219.08307	1520.14697	49.12605	216.83676	1294.06030	-726.87439	266.22028	1276.81909	518.87372	357.46710	-18.65783	158.52771	34.59517	178.44423	-847.29272	527.63428	-3.25651	-180.98651	8.11472	26.30867
835	6.950	1128.50110	220.72859	1517.68567	46.14087	214.79022	1293.70618	-728.19641	263.59317	1273.09973	505.24103	358.60526	-18.62434	183.59174	35.19801	178.52855	-861.07117	528.61353	-3.27381	-179.92468	2.11429	18.74555
836	6.958	1130.93896	222.20113	1515.94714	43.11959	212.80176	1293.41040	-729.28571	260.59763	1269.20325	491.61005	359.65533	-18.58180	209.50534	36.27766	177.69469	-874.83813	529.74823	-3.04525	-182.57483	-2.75620	10.85470
837	6.967	1133.08105	223.58653	1514.95691	40.17018	210.86920	1293.16809	-730.17169	257.24261	1265.20300	477.94946	360.58142	-18.59947	236.09869	37.83030	176.37962	-888.57642	530.94446	-2.72019	-188.37134	-6.44609	3.62681
838	6.975	1134.85449	224.97772	1514.66528	37.41594	208.98691	1292.95886	-730.89490	253.54338	1261.17395	464.24579	361.37924	-18.70597	263.06729	39.81558	174.97141	-902.28601	532.04590	-2.51053	-196.67780	-8.78405	-1.72670
839	6.983	1136.18225	226.45711	1514.99756	34.97792	207.15372	1292.74890	-731.49890	249.53188	1257.21118	450.53009	362.10345	-18.87411	290.18079	42.12951	173.65005	-915.96814	532.95099	-2.51866	-207.06854	-9.71345	-4.64185
840	6.992	1136.96985	228.08392	1515.89429	32.95339	205.37674	1292.49622	-732.01935	245.26997	1253.43799	436.83429	362.83774	-19.03689	317.40976	44.65962	172.31944	-929.59131	533.69098	-2.67870	-219.21875	-9.51948	-5.65384
841	7.000	1137.12158	229.88940	1517.32617	31.39253	203.66692	1292.15869	-732.47729	240.84045	1249.99805	423.15588	363.63858	-19.12494	344.81946	47.35371	170.70061	-943.04407	534.42053	-2.74909	-232.54340	-8.70908	-5.77096
842	7.008	1136.59802	231.85854	1519.30640	30.28058	202.03143	1291.70386	-732.87708	236.33499	1247.04602	409.48331	364.52884	-19.11775	372.37753	50.22628	168.50426	-956.14844	535.30450	-2.38074	-246.31531	-7.72440	-5.68952
843	7.017	1135.47510	233.89967	1521.89746	29.52831	200.46382	1291.12317	-733.20953	231.85524	1244.73950	395.83411	365.47089	-19.08128	399.89346	53.29514	165.57416	-968.76038	536.36450	-1.33437	-260.06628	-6.79957	-5.68575
844	7.025	1133.90417	235.86827	1525.18225	28.99536	198.94003	1290.42993	-733.45996	227.53040	1243.21777	382.24637	366.36307	-19.12176	427.10406	56.51913	161.93152	-980.83362	537.48737	0.37901	-273.66235	-5.99469	-5.82449
845	7.033	1131.99121	237.65128	1529.20471	28.55332	197.44040	1289.63538	-733.61603	223.53835	1242.56714	368.72891	367.15363	-19.26636	453.83356	59.81521	157.66846	-992.40784	538.61066	2.65499	-287.13245	-5.28259	-6.08097
846	7.042	1129.74683	239.22043	1533.94482	28.13148	195.97708	1288.73877	-733.67499	220.09720	1242.79041	355.24667	367.89355	-19.42369	480.10791	63.08036	152.80450	-1003.57202	539.79993	5.49303	-300.53650	-4.61246	-6.38364
847	7.050	1127.13147	240.61879	1539.33069	27.72142	194.59769	1287.74329	-733.64685	217.40208	1243.79639	341.76996	368.64426	-19.48308	506.12018	66.17274	147.25792	-1014.40381	541.07458	8.95306	-313.91516	-3.95797	-6.63399
848	7.058	1124.10388	241.91551	1545.25903	27.37678	193.38084	1286.67395	-733.55225	215.53932	1245.41968	328.30734	369.41696	-19.41700	532.11060	68.95527	140.89636	-1024.92419	542.22119	13.00974	-327.27972	-3.31871	-6.76361
849	7.067	1120.63989	243.16330	1551.61414	27.18983	192.41280	1285.57886	-733.41315	214.45535	1247.47229	314.86200	370.19122	-19.28102	558.22998	71.33443	133.66052	-1035.03943	542.93170	17.57353	-340.62860	-2.69727	-6.80324
850	7.075	1116.73706	244.38174	1558.28247	27.22752	191.73495	1284.51538	-733.24133	213.99805	1249.80127	301.39902	370.91769	-19.15310	584.40179	73.20477	125.73892	-1044.36780	543.10291	22.65548	-353.98206	-2.11936	-6.84935
851	7.083	1112.40955	245.56177	1565.16138	27.49502	191.32126	1283.53113	-733.03088	213.98111	1252.31799	287.89206	371.53806	-19.07962	610.28394	74.44474	117.56264	-1052.12878	542.84924	28.41267	-367.38324	-1.62792	-6.95360
852	7.092	1107.68359	246.68323	1572.16394	27.95206	191.10114	1282.65393	-732.76740	214.22963	1254.99194	274.34665	372.07050	-19.05356	635.39612	75.01915	109.55025	-1057.33362	542.32471	35.03189	-380.85599	-1.21801	-7.07160
853	7.100	1102.60168	247.74075	1579.21375	28.53557	190.98895	1281.89661	-732.44977	214.59370	1257.82642	260.76508	372.61395	-19.03803	659.28571	75.02663	101.85323	-1059.13281	541.55884	42.55083	-394.38306	-0.82601	-7.11508
854	7.108	1097.22302	248.75050	1586.23486	29.17286	190.91156	1281.26880	-732.10785	214.94505	1260.83362	247.13669	373.23907	-18.99902	681.54639	74.59285	94.31709	-1057.10217	540.23639	50.58806	-407.93970	-0.36771	-7.05530
855	7.117	1091.61365	249.73552	1593.14856	29.78979	190.82770	1280.78943	-731.79633	215.17847	1264.01709	233.44510	373.95053	-18.91853	701.74896	73.70692	86.63689	-1051.44995	537.65649	58.14024	-421.52765	0.25220	-6.97756
856	7.125	1085.83447	250.71642	1599.88635	30.31524	190.72708	1280.49475	-731.57306	215.21977	1267.36377	219.67776	374.72696	-18.82027	719.53345	72.17986	78.55706	-1042.99451	533.14301	63.87192	-435.16626	1.08363	-6.99107
857	7.133	1079.93958	251.70206	1606.40161	30.69228	190.61855	1280.42944	-731.47729	215.03108	1270.84509	205.84644	375.54926	-18.77164	734.83887	69.75513	69.99693	-1032.67407	526.54578	66.96837	-448.87494	2.06956	-7.10325
858	7.142	1073.97583	252.67517	1612.67041	30.89536	190.51515	1280.62683	-731.51648	214.60681	1274.41626	191.97266	376.42688	-18.80399	747.97522	66.24973	61.03504	-1020.96558	518.27472	67.74557	-462.66922	3.11827	-7.23882
859	7.150	1067.98413	253.60475	1618.68066	30.93728	190.42163	1281.09192	-731.66534	213.95746	1278.01135	178.05374	377.38043	-18.85386	759.38220	61.66708	51.76794	-1007.86401	508.97974	67.25008	-476.54877	4.18074	-7.32138
860	7.158	1061.99573	254.47906	1624.41724	30.86148	190.32928	1281.79675	-731.87793	213.08517	1281.54883	164.07172	378.39032	-18.82311	769.21674	56.23866	42.21590	-993.21973	499.33780	66.34853	-490.49881	5.22959	-7.30302
861	7.167	1056.02991	255.30620	1629.85498	30.72859	190.21567	1282.68542	-732.10333	211.97168	1284.95337	150.02454	379.41669	-18.67158	777.13293	50.34252	32.44722	-976.86218	489.89453	65.27969	-504.50763	6.24134	-7.18804
862	7.175	1050.10291	256.08994	1634.96362	30.60544	190.04648	1283.68994	-732.29510	210.60065	1288.16931	135.93867	380.44534	-18.44189	782.51215	44.38879	22.88237	-958.56921	480.87714	63.89261	-518.55713	7.20426	-7.04115
863	7.183	1044.23877	256.82410	1639.72461	30.55841	189.78012	1284.74609	-732.41797	209.00134	1291.16467	121.85483	381.46237	-18.22164	784.93750	38.77552	14.52228	-938.11914	472.24512	62.12912	-532.60846	8.12035	-6.93724
864	7.192	1038.46985	257.48538	1644.15039	30.64869	189.37526	1285.80505	-732.45074	207.27101	1293.93958	107.80585	382.43506	-18.08101	784.42493	33.89696	8.60476	-915.36182	463.93591	60.23146	-546.62720	9.00983	-6.90525
865	7.200	1032.83325	258.01416	1648.29749	30.92677	188.80009	1286.83557	-732.38837	205.55350	1296.52954	93.80226	383.35617	-18.02742	781.15350	30.15564	5.58360	-890.23792	455.95935	58.59686	-560.60583	9.90862	-6.91804
866	7.208	1027.37329	258.32526	1652.25146	31.42320	188.03978	1287.82349	-732.23706	203.98782	1298.98889	79.83028	384.24506	-18.01587	775.02130	27.88099	4.63845	-862.81787	448.32285	57.59406	-574.55579	10.84105	-6.92165
867	7.217	1022.14685	258.36786	1656.06323	32.13580	187.09987	1288.76660	-732.00018	202.66129	1301.36633	65.88127	385.11694	-17.97478	765.78265	27.09677	4.53312	-833.36169	441.04202	57.51205	-588.50055	11.79406	-6.88385
868	7.225	1017.23169	258.21423	1659.63306	33.02343	186.00336	1289.66650	-731.67120	201.59128	1303.68713	51.98441	385.99051	-17.79440	753.77020	27.40686	4.56292	-802.29663	434.17206	58.51387	-602.45819	12.73965	-6.82104
869	7.233	1012.71936	258.07520	1662.67200	34.01662	184.77979	1290.52209	-731.24982	200.73639	1305.94397	38.19838	386.86542	-17.33172	740.06543	28.24883	4.54855	-770.13782	427.71982	60.53889	-616.41223	13.67181	-6.76793
870	7.242	1008.67792	258.13196	1664.93188	35.03935	183.45306	1291.33032	-730.76764	200.03113	1308.09509	24.58858	387.72183	-16.45695	725.79077	29.23308	4.45274	-737.41943	421.61292	63.30064	-630.33337	14.59794	-6.73343
871	7.250	1005.13525	258.37329	1666.45825	36.02815	182.04720	1292.09375	-730.29462	199.42258	1310.06982	11.22267	388.59177	-15.10427	711.55182	30.21354	4.23344	-704.59241	415.78171	66.43128	-644.22174	15.52516	-6.69980
872	7.258	1002.11047	258.67102	1667.48682	36.93888	180.61160	1292.82776	-729.92145	198.88492	1311.77991	-1.83680	389.54749	-13.30958	697.50409	31.17875	3.89813	-671.88757	410.20129	69.61044	-658.08319	16.45820	-6.65234
873	7.267	999.63550	258.92520	1668.20605	37.74354	179.23120	1293.55969	-729.73480	198.41748	1313.13733	-14.56026	390.60159	-11.17569	683.62115	32.16507	3.53596	-639.28479	404.81842	72.56655	-671.89221	17.39024	-6.60509
874	7.275	997.73511	259.09189	1668.70142	38.42434	178.00381	1294.32068	-729.79987	198.04182	1314.07739	-26.96722	391.66983	-8.74887	669.84039	33.19913	3.24759	-606.70422	399.52121	75.07996	-685.62238	18.32578	-6.59135
875	7.283	996.40912	259.16074	1668.99756	38.96524	177.00868	1295.13574	-730.14545	197.80049	1314.57275	-39.10061	392.62805	-5.87925	656.11450	34.26414	3.06440	-574.29089	394.29135	77.07157	-699.29626	19.28951	-6.61593
876	7.292	995.63879	259.13373	1669.09424	39.34189	176.28650	1296.01099	-730.75989	197.74472	1314.63025	-50.95951	393.42227	-2.09572	642.45795	35.31151	2.94647	-542.47668	389.24203	78.58798	-712.96228	20.26505	-6.62511
877	7.300	995.39911	259.00729	1668.99023	39.51564	175.83315	1296.92969	-731.60864	197.90073	1314.27905	-62.36850	394.11478	3.41566	628.91296	36.27848	2.84259	-511.71561	384.39355	79.62730	-726.63818	21.16195	-6.53673
878	7.308	995.66486	258.78217	1668.68555	39.43494	175.60242	1297.86304	-732.66284	198.23859	1313.55945	-72.75388	394.79846	11.59003	615.45148	37.12953	2.71615	-482.17841	379.61670	80.07177	-740.30371	21.89093	-6.31215
879	7.317	996.40881	258.49396	1668.16748	39.04799	175.52008	1298.78650	-733.91510	198.68239	1312.50378	-80.95206	395.53589	23.07607	601.99646	37.91166	2.54066	-453.70203	374.85449	79.81625	-753.93768	22.47498	-6.01410
880	7.325	997.59705	258.21774	1667.39417	38.32129	175.50836	1299.69019	-735.37592	199.15390	1311.11121	-85.32294	396.39426	37.86284	588.51575	38.69485	2.34170	-425.97263	370.20084	78.86922	-767.56274	23.06271	-5.78439
881	7.333	999.19104	258.03238	1666.30920	37.24804	175.50945	1300.57214	-737.06128	199.60260	1309.33704	-84.30867	397.46463	55.09880	575.01959	39.46998	2.19432	-398.72061	365.73761	77.31903	-781.22614	23.81855	-5.74739
882	7.342	1001.15356	257.97964	1664.87878	35.84174	175.50198	1301.42798	-738.98932	199.99986	1307.11548	-77.23584	398.84454	73.18430	561.50641	40.19479	2.13193	-371.80139	361.40158	75.27707	-794.92389	24.80174	-5.93547
883	7.350	1003.44446	258.04697	1663.11072	34.12681	175.50066	1302.25195	-741.18823	200.32089	1304.41150	-64.76782	400.59644	90.25398	547.96881	40.89839	2.11880	-345.22427	357.05487	72.85423	-808.60834	25.91908	-6.26670
884	7.358	1006.01776	258.17517	1661.04236	32.13451	175.53432	1303.04260	-743.69623	200.55040	1301.26819	-48.50285	402.66803	104.92667	534.42224	41.65514	2.11177	-319.20215	352.69052	70.10376	-822.24738	26.99261	-6.57295
885	7.367	1008.83191	258.28973	1658.72253	29.90293	175.62863	1303.79614	-746.53033	200.69989	1297.78735	-30.08473	404.86014	116.75867	520.89172	42.47266	2.10589	-294.18060	348.50101	66.93755	-835.83447	27.92093	-6.72142
886	7.375	1011.85907	258.34015	1656.19690	27.47221	175.81007	1304.49780	-749.64404	200.80714	1294.05725	-10.62910	406.88956	126.03543	507.37146	43.28944	2.12321	-270.76913	344.71768	63.14371	-849.39404	28.73151	-6.71506
887	7.383	1015.08197	258.31287	1653.49658	24.87268	176.10925	1305.12634	-752.91620	200.93114	1290.12915	9.33769	408.48547	133.22847	493.82318	44.08950	2.16623	-249.58897	341.48355	58.52480	-862.97919	29.47724	-6.64116
888	7.392	1018.48907	258.22330	1650.63318	22.11902	176.55185	1305.66431	-756.17786	201.14674	1286.04712	29.70956	409.45758	138.64815	480.22266	44.92636	2.19759	-231.16039	338.87479	52.97562	-876.63251	30.19618	-6.57548
889	7.400	1022.06763	258.11453	1647.59961	19.22497	177.15346	1306.10144	-759.25507	201.53036	1281.86768	50.60326	409.68747	142.44275	466.57330	45.81662	2.17795	-215.88672	336.92798	46.46531	-890.35834	30.93483	-6.54333
890	7.408	1025.78772	258.04337	1644.39514	16.22702	177.91916	1306.43555	-762.00592	202.14343	1277.64661	72.19083	409.09055	144.75700	452.87842	46.69701	2.11214	-204.04089	335.68048	39.10228	-904.13660	31.70532	-6.52431
891	7.417	1029.58850	258.03796	1641.07129	13.19041	178.83478	1306.67407	-764.34009	203.01765	1273.41553	94.56955	407.63510	145.82166	439.14398	47.52300	2.04379	-195.70750	335.23184	31.22702	-917.96179	32.48882	-6.51131
892	7.425	1033.39343	258.07040	1637.73328	10.19433	179.86478	1306.83081	-766.22339	204.14708	1269.17664	117.71156	405.34357	145.88382	425.39551	48.33256	2.00798	-190.81528	335.67343	23.34505	-931.84668	33.31534	-6.54647
893	7.433	1037.14026	258.08344	1634.48584	7.31533	180.96667	1306.91809	-767.67230	205.50082	1264.92261	141.52380	402.24847	145.10945	411.64816	49.16064	2.00634	-189.30426	336.91281	15.96013	-945.77557	34.21092	-6.62397
894	7.442	1040.78784	258.04041	1631.39502	4.61958	182.10269	1306.94446	-768.73547	207.04437	1260.66467	165.93106	398.40802	143.60152	397.87717	49.97030	2.02322	-191.18266	338.60010	9.47443	-959.70667	35.10109	-6.63327
895	7.450	1044.29626	257.94318	1628.49670	2.16138	183.24756	1306.91516	-769.47681	208.73764	1256.45068	190.87906	393.93835	141.48212	384.05777	50.71759	2.03635	-196.30389	340.24728	4.20371	-973.62036	35.91480	-6.50626
896	7.458	1047.61475	257.80948	1625.81274	-0.01746	184.39333	1306.83215	-769.97833	210.52180	1252.37671	216.29089	388.99048	138.93001	370.21927	51.43233	2.00903	-204.17349	341.48810	0.38898	-987.52527	36.71601	-6.34552
897	7.467	1050.68506	257.65271	1623.35864	-1.89230	185.53804	1306.69177	-770.34399	212.32355	1248.58484	242.05936	383.70828	136.13095	356.41388	52.20177	1.90326	-214.20311	342.28973	-1.90774	-1001.42737	37.61829	-6.32616
898	7.475	1053.45349	257.49493	1621.14612	-3.46142	186.67380	1306.48486	-770.66736	214.06999	1245.23376	268.05936	378.19550	133.19189	342.64938	53.07148	1.72657	-226.02522	342.88647	-2.94357	-1015.28094	38.59337	-6.48544
899	7.483	1055.88025	257.37817	1619.18115	-4.74157	187.79213	1306.19507	-770.97180	215.71713	1242.43433	294.16302	372.52219	130.10074	328.90082	53.99907	1.55626	-239.25540	343.49817	-3.24277	-1028.96545	39.44902	-6.64842
900	7.492	1057.94299	257.34430	1617.46045	-5.75371	188.89896	1305.79077	-771.18091	217.27917	1240.19202	320.29742	366.75214	126.73335	315.16605	54.91642	1.48265	-253.22243	344.16489	-3.30730	-1042.33325	40.04619	-6.57432
901	7.500	1059.63733	257.41531	1615.97473	-6.51509	190.02345	1305.22327	-771.18353	218.79059	1238.45166	346.51236	360.95093	122.88564	301.47458	55.78478	1.52678	-267.26477	344.85263	-3.42027	-1055.27759	40.44399	-6.12620
902	7.508	1060.97485	257.59595	1614.71143	-7.04189	191.20085	1304.43713	-770.94501	220.21484	1237.21289	372.98502	355.22394	118.32995	287.85519	56.61843	1.62088	-281.07800	345.61066	-3.68572	-1067.76270	40.75097	-5.29740
903	7.517	1061.98120	257.88004	1613.65125	-7.35189	192.44023	1303.39233	-770.53644	221.41617	1236.55371	399.95029	349.79272	112.87335	274.31537	57.49238	1.66330	-294.66718	346.53894	-4.08221	-1079.81873	41.00262	-4.15901
904	7.525	1062.68311	258.25696	1612.76868	-7.46296	193.71544	1302.08105	-770.07019	222.22023	1236.54980	427.62784	345.00861	106.41565	260.84299	58.47720	1.61657	-308.13177	347.65668	-4.49522	-1091.50134	41.26702	-2.78716
905	7.533	1063.09644	258.71664	1612.03345	-7.38613	194.98692	1300.53357	-769.63855	222.48488	1237.20679	456.17590	341.27698	99.05428	247.41959	59.57014	1.54816	-321.53458	348.87924	-4.81839	-1102.80432	41.65236	-1.16347
906	7.542	1063.22705	259.24774	1611.40735	-7.11526	196.22807	1298.82141	-769.29590	222.13016	1238.45483	485.58118	338.93832	91.16534	234.03812	60.72231	1.54041	-334.88718	350.11908	-5.01729	-1113.64783	42.18213	0.82684
907	7.550	1063.07922	259.83725	1610.84607	-6.62478	197.43234	1297.04773	-769.06146	221.14792	1240.18909	515.48895	338.10730	83.27132	220.68677	61.89067	1.58942	-348.18839	351.37506	-5.09621	-1123.96948	42.85094	3.21518
908	7.558	1062.66211	260.47781	1610.31238	-5.88147	198.60080	1295.31812	-768.91931	219.61937	1242.31030	545.16022	338.55719	75.71490	207.32532	63.04943	1.62291	-361.46344	352.69421	-5.09615	-1133.69897	43.68795	5.83309
909	7.567	1061.99475	261.17212	1609.77734	-4.86295	199.72432	1293.70886	-768.82019	217.71303	1244.73340	573.66541	339.77777	68.42487	193.91531	64.20033	1.59032	-374.76993	354.06723	-5.11492	-1142.57764	44.55305	8.46387
910	7.575	1061.10901	261.93094	1609.20911	-3.57473	200.76868	1292.25586	-768.69958	215.64594	1247.38477	600.18738	341.21396	61.00770	180.45023	65.37867	1.50733	-388.15140	355.42432	-5.22685	-1150.05322	45.07980	11.05234
911	7.583	1060.04224	262.76938	1608.57446	-2.06280	201.67569	1290.96387	-768.50500	213.64482	1250.20703	624.21875	342.58072	53.08937	166.94363	66.61547	1.41419	-401.59558	356.72952	-5.39390	-1155.35425	45.12545	13.72355
912	7.592	1058.83032	263.69363	1607.85156	-0.41854	202.39133	1289.82043	-768.21063	211.91882	1253.16516	645.62366	344.02588	44.60375	153.41837	67.88531	1.32979	-415.06570	358.00989	-5.51289	-1157.58850	45.10986	16.69814
913	7.600	1057.50696	264.68567	1607.03296	1.22961	202.89810	1288.80408	-767.81641	210.62611	1256.24170	664.66528	345.98129	35.81431	139.89935	69.11763	1.26171	-428.55829	359.27188	-5.52938	-1155.81384	45.60148	20.16241
914	7.608	1056.10840	265.71066	1606.11890	2.74363	203.22263	1287.89673	-767.34222	209.84631	1259.42004	681.93793	348.85831	27.11927	126.39063	70.27242	1.22107	-442.08420	360.44638	-5.48782	-1149.30469	46.74448	23.91913
915	7.617	1054.67749	266.73660	1605.10547	4.01726	203.41824	1287.09521	-766.82874	209.57523	1262.67285	698.04913	352.82880	18.84613	112.86810	71.36733	1.21399	-455.61316	361.47192	-5.47377	-1137.88782	48.25040	27.22229
916	7.625	1053.25793	267.73618	1603.97607	5.00851	203.54141	1286.41345	-766.33118	209.73953	1265.96216	713.14935	357.75842	11.15061	99.29657	72.42593	1.23181	-469.11456	362.40027	-5.51196	-1121.94348	49.64833	29.32318
917	7.633	1051.88855	268.68222	1602.69983	5.74404	203.64066	1285.87598	-765.89349	210.22977	1269.24561	726.70251	363.28076	4.02518	85.65234	73.44865	1.25328	-482.64960	363.32224	-5.56174	-1102.17297	50.53450	29.99249
918	7.642	1050.60254	269.54840	1601.24048	6.29740	203.76404	1285.51294	-765.52478	210.94614	1272.48352	737.73840	368.95370	-2.52404	71.93262	74.43151	1.26885	-496.34961	364.23154	-5.59441	-1079.35034	50.83060	29.34052
919	7.650	1049.43372	270.31177	1599.56848	6.75896	203.97040	1285.35022	-765.19971	211.83224	1275.65271	745.34985	374.41028	-8.18166	58.13281	75.38348	1.29874	-510.27155	365.09805	-5.59553	-1054.04285	50.74823	27.56616
920	7.658	1048.41504	270.95767	1597.66394	7.21194	204.32661	1285.39587	-764.87219	212.88055	1278.75342	749.03796	379.42218	-12.34988	44.24512	76.33040	1.35913	-524.31665	365.97559	-5.52859	-1026.45166	50.52619	25.05429
921	7.667	1047.57458	271.48022	1595.51306	7.71854	204.89305	1285.63293	-764.48688	214.11575	1281.80676	748.77155	383.80731	-14.72292	30.31274	77.29882	1.43125	-538.33142	366.91434	-5.38258	-996.56775	50.32084	22.42226
922	7.675	1046.93762	271.87509	1593.10828	8.31717	205.71399	1286.02710	-763.99353	215.56308	1284.84167	744.77655	387.33337	-15.67655	16.43750	78.27875	1.50678	-552.24646	367.90637	-5.21457	-964.48364	50.21881	20.33677
923	7.683	1046.53601	272.13037	1590.44629	9.02905	206.81392	1286.54004	-763.36340	217.21237	1287.87317	737.26337	389.87195	-15.93258	2.74121	79.19667	1.64549	-566.08862	368.95245	-5.09546	-930.55664	50.25937	19.31199
924	7.692	1046.41577	272.22235	1587.52991	9.86370	208.19217	1287.13904	-762.59210	219.00140	1290.88037	726.57654	391.60895	-16.03900	-10.64258	79.92709	1.97602	-579.92010	370.05283	-5.04816	-895.34583	50.46955	19.60892
925	7.700	1046.63879	272.12762	1584.37366	10.81479	209.81989	1287.79919	-761.69147	220.82254	1293.79846	713.58557	392.93420	-16.17775	-23.59247	80.33185	2.66999	-593.79028	371.17450	-5.04113	-859.43439	50.81312	21.24715
926	7.708	1047.26917	271.84351	1581.00378	11.85160	211.64804	1288.50647	-760.69336	222.54918	1296.53320	699.50623	394.14133	-16.30667	-36.03265	80.31892	3.88283	-607.69922	372.27609	-5.01951	-823.25787	51.13411	24.10572
927	7.717	1048.34851	271.39053	1577.44604	12.92011	213.61671	1289.25635	-759.66241	224.08740	1299.00500	685.26807	395.31009	-16.40915	-47.92633	79.89065	5.64617	-621.60242	373.31921	-4.95040	-787.06256	51.28754	27.99504
928	7.725	1049.87915	270.79065	1573.71252	13.95884	215.65437	1290.05530	-758.68915	225.40936	1301.16382	671.22412	396.41382	-16.54993	-59.25500	79.12051	7.84301	-635.46973	374.30084	-4.83112	-750.98724	51.30411	32.64403
929	7.733	1051.82898	270.04776	1569.79248	14.91736	217.67792	1290.92224	-757.86469	226.52068	1302.94702	657.34814	397.44971	-16.75679	-69.97009	78.10262	10.36239	-649.30457	375.27231	-4.68176	-715.14532	51.35954	37.70115
930	7.742	1054.14551	269.15961	1565.65747	15.76195	219.60480	1291.88147	-757.26862	227.41203	1304.26074	643.53320	398.46509	-16.97155	-79.93970	76.96103	13.29665	-663.10437	376.27615	-4.55827	-679.67914	51.64587	42.79511
931	7.750	1056.76794	268.13751	1561.28149	16.46872	221.37105	1292.94678	-756.96436	228.04439	1305.04138	629.73669	399.51480	-17.12022	-88.93298	75.85649	17.04703	-676.85596	377.30811	-4.51370	-644.81201	52.29784	47.58892
932	7.758	1059.63623	267.00119	1556.65820	17.01614	222.94841	1294.11401	-756.98285	228.35486	1305.33826	615.97064	400.61578	-17.18459	-96.58820	74.90688	22.32472	-690.56519	378.35239	-4.52145	-610.82593	53.34670	51.81147
933	7.767	1062.69312	265.76434	1551.79785	17.38206	224.35242	1295.36194	-757.31104	228.29080	1305.30786	602.25458	401.73578	-17.20758	-102.31116	74.14686	29.96400	-704.24329	379.42441	-4.47506	-577.89435	54.70522	55.29975
934	7.775	1065.88501	264.42822	1546.71411	17.54335	225.62833	1296.66040	-757.90833	227.85696	1305.11621	588.59930	402.84564	-17.25117	-105.12372	73.60553	40.50096	-717.88379	380.56070	-4.29151	-545.94360	56.22820	58.01427
935	7.783	1069.16064	262.98453	1541.42383	17.47565	226.82301	1297.97656	-758.73340	227.12509	1304.85999	575.00232	403.97446	-17.35085	-103.63507	73.31711	53.76530	-731.48425	381.76270	-4.02142	-514.74951	57.77501	59.99153
936	7.792	1072.46741	261.43030	1535.95520	17.15343	227.96719	1299.27393	-759.75787	226.20743	1304.55261	561.45428	405.18463	-17.50197	-96.49390	73.19591	68.73605	-745.05469	382.98187	-3.83580	-484.12555	59.20399	61.28945
937	7.800	1075.74829	259.78305	1530.34924	16.55179	229.07132	1300.51245	-760.97247	225.22540	1304.15295	547.95813	406.49683	-17.67893	-83.35510	72.95619	83.68428	-758.60345	384.14484	-3.88747	-454.03290	60.34299	61.94630
938	7.808	1078.94299	258.07376	1524.66064	15.65258	230.12079	1301.65601	-762.39081	224.29065	1303.60437	534.51770	407.85773	-17.84774	-65.55707	72.21117	96.75687	-772.15308	385.17075	-4.17467	-424.67212	61.02112	61.91062
939	7.817	1082.00195	256.32654	1518.96289	14.45297	231.07359	1302.68616	-764.03656	223.49896	1302.85583	521.10297	409.18503	-17.96535	-45.52960	70.73647	106.93029	-785.74011	386.05124	-4.52143	-396.53119	61.13536	60.98044
940	7.825	1084.90405	254.54623	1513.34656	12.96569	231.87524	1303.60486	-765.91333	222.92239	1301.86267	507.64813	410.42761	-18.00851	-25.31024	68.69272	114.49438	-799.35718	386.95782	-4.69674	-370.29346	60.63709	58.83105
941	7.833	1087.65796	252.72192	1507.89990	11.21109	232.48578	1304.42114	-767.98663	222.58977	1300.58899	494.10120	411.57834	-18.00654	-5.65607	66.55283	120.51740	-812.94080	388.12363	-4.59375	-346.64386	59.43794	55.14548
942	7.842	1090.28406	250.84781	1502.68762	9.21445	232.89635	1305.14343	-770.18494	222.46713	1299.01208	480.47211	412.65933	-18.00253	13.70148	64.80855	125.92964	-826.46838	389.54941	-4.32263	-326.08984	57.34687	49.81143
943	7.850	1092.79126	248.95047	1497.74890	7.00573	233.12440	1305.78296	-772.40601	222.46089	1297.13074	466.81580	413.71588	-17.99191	33.38165	63.75968	131.07935	-840.00244	390.98303	-4.09705	-308.88782	54.12954	43.07305
944	7.858	1095.16748	247.09714	1493.10571	4.61893	233.20123	1306.35876	-774.52325	222.44864	1294.97144	453.16614	414.79379	-17.95142	53.89911	63.50091	135.85770	-853.60083	392.21588	-4.03104	-295.08032	49.68892	35.48441
945	7.867	1097.38354	245.38345	1488.76819	2.10282	233.16571	1306.89172	-776.40570	222.31912	1292.58252	439.50708	415.90189	-17.90101	75.51416	63.98873	140.00922	-867.27515	393.25156	-4.08387	-284.59637	44.25050	27.66234
946	7.875	1099.40320	243.91501	1484.74390	-0.46736	233.05464	1307.39612	-777.95148	222.00359	1290.01782	425.81595	417.01624	-17.88120	98.27301	65.08961	143.33153	-881.01318	394.20416	-4.14718	-277.36322	38.38114	20.03967
947	7.883	1101.19214	242.77164	1481.04651	-2.99722	232.88676	1307.87781	-779.11334	221.48315	1287.31921	412.10141	418.10431	-17.89860	122.10693	66.65435	145.73163	-894.76074	395.13861	-4.13976	-273.35712	32.80152	12.83806
948	7.892	1102.73083	241.93973	1477.71082	-5.39439	232.66107	1308.33679	-779.89886	220.76207	1284.51416	398.38049	419.13397	-17.93126	146.89502	68.60667	147.24815	-908.44519	396.05255	-4.04698	-272.58112	28.16943	6.29493
949	7.900	1104.02417	241.26303	1474.80872	-7.58820	232.36511	1308.76367	-780.35590	219.83786	1281.62891	384.65634	420.10257	-17.96679	172.48148	70.91054	148.06995	-922.07373	396.98969	-3.89083	-275.03638	24.96844	0.89988
950	7.908	1105.09082	240.50677	1472.43481	-9.53438	231.98277	1309.13574	-780.55396	218.70491	1278.70325	370.93732	421.04745	-18.01270	198.68799	73.46114	148.47926	-935.75427	398.02368	-3.71149	-280.74396	23.40466	-2.76095
951	7.917	1105.93127	239.50000	1470.66699	-11.20320	231.51164	1309.41663	-780.56696	217.38466	1275.79846	357.24051	422.00391	-18.07273	225.34988	76.10976	148.72456	-949.58118	399.12210	-3.58363	-289.68842	23.28191	-4.55423
952	7.925	1106.51843	238.20113	1469.54382	-12.56835	230.97513	1309.56140	-780.45294	215.94594	1272.99890	343.55249	422.99069	-18.11890	252.35229	78.79280	148.91318	-963.53369	400.17465	-3.56025	-301.46497	24.06962	-5.03025
953	7.933	1106.81604	236.66039	1469.07202	-13.61134	230.41191	1309.52271	-780.24060	214.48480	1270.40417	329.82211	424.02216	-18.10132	279.61459	81.54827	148.98674	-977.48950	401.13309	-3.60133	-315.05023	25.20616	-4.97574
954	7.942	1106.79358	234.95708	1469.24329	-14.33380	229.86209	1309.25964	-779.93683	213.07587	1268.11829	316.01868	425.08301	-18.00919	307.05200	84.40302	148.79794	-991.32312	402.05527	-3.61015	-329.27502	26.35135	-4.92594
955	7.950	1106.42651	233.15446	1470.04126	-14.76007	229.36247	1308.74841	-779.54675	211.74515	1266.24182	302.17096	426.11353	-17.90749	334.57837	87.31120	148.20123	-1004.96582	403.02081	-3.50122	-343.45020	27.39704	-5.07993
956	7.958	1105.69421	231.28976	1471.43457	-14.92904	228.93983	1307.98584	-779.08813	210.49483	1264.86084	288.32587	427.06900	-17.87298	362.13641	90.19598	147.05272	-1018.35071	404.04395	-3.20962	-357.40039	28.33458	-5.40912
957	7.967	1104.58411	229.38382	1473.37427	-14.88400	228.60156	1306.98535	-778.59454	209.36069	1264.03467	274.49832	427.97794	-17.90781	389.72113	92.97598	145.18440	-1031.37891	405.10376	-2.62355	-371.15942	29.16446	-5.78481
958	7.975	1103.09595	227.45284	1475.80371	-14.66175	228.33356	1305.77332	-778.10773	208.44263	1263.78540	260.69257	428.89270	-17.95130	417.38123	95.56876	142.43329	-1043.98022	406.17072	-1.51416	-384.78479	29.90845	-6.09143
959	7.983	1101.23950	225.52391	1478.66772	-14.28387	228.10901	1304.38110	-777.66235	207.87593	1264.08655	246.93073	429.79800	-17.96657	445.18185	97.89905	138.70572	-1056.11816	407.18637	0.38582	-398.32965	30.63428	-6.29196
960	7.992	1099.03015	223.63846	1481.91077	-13.75483	227.90446	1302.83862	-777.27258	207.77579	1264.86768	233.21112	430.62473	-17.97891	473.14810	99.86903	134.02589	-1067.73035	408.12222	3.24667	-411.86386	31.40038	-6.42282
961	8.000	1096.48804	221.83337	1485.47021	-13.06742	227.71123	1301.18311	-776.92816	208.19688	1266.03333	219.48691	431.34750	-18.01737	501.18622	101.36875	128.50021	-1078.67322	409.02936	7.12685	-425.46683	32.17822	-6.53476
962	8.008	1093.64099	220.12770	1489.27368	-12.21361	227.53302	1299.46863	-776.60107	209.12218	1267.48193	205.72501	432.01691	-18.06001	528.99414	102.36491	122.21988	-1088.60291	409.97784	11.98453	-439.17426	32.89336	-6.64991
963	8.017	1090.52722	218.52480	1493.24121	-11.19369	227.37402	1297.75513	-776.25861	210.47299	1269.11560	191.93582	432.70377	-18.06682	556.08032	102.96181	115.20129	-1096.79224	411.01508	17.74034	-452.94775	33.53498	-6.76195
964	8.025	1087.19824	217.00368	1497.29492	-10.02001	227.23589	1296.08704	-775.87842	212.11998	1270.84436	178.13971	433.44913	-18.03922	581.95166	103.36135	107.41344	-1102.08044	412.23038	24.49740	-466.71161	34.14661	-6.84763
965	8.033	1083.72339	215.51414	1501.37048	-8.72395	227.12891	1294.48352	-775.46112	213.89409	1272.58533	164.35683	434.24030	-18.02722	606.36554	103.72287	98.87817	-1103.13037	413.74802	32.57179	-480.41714	34.75112	-6.88606
966	8.042	1080.18140	213.99884	1505.42578	-7.36699	227.07306	1292.94434	-775.03119	215.61452	1274.27063	150.60979	435.02850	-18.06940	629.46582	104.05810	89.75835	-1098.97620	415.44089	42.02808	-494.07428	35.36933	-6.89223
967	8.050	1076.64429	212.41214	1509.45178	-6.03846	227.07875	1291.46277	-774.62482	217.12410	1275.86353	136.89738	435.80087	-18.12958	651.62103	104.28680	80.33895	-1089.60364	416.68378	52.13219	-507.72778	36.04895	-6.91708
968	8.058	1073.16321	210.72438	1513.46875	-4.83055	227.13438	1290.03857	-774.27747	218.31326	1277.36157	123.18729	436.59851	-18.14069	673.01550	104.34943	70.89567	-1076.02991	416.69348	61.51620	-521.41833	36.81654	-6.99284
969	8.067	1069.76001	208.94800	1517.47803	-3.80535	227.21280	1288.68335	-774.01385	219.13715	1278.78149	109.43747	437.45825	-18.09767	693.36090	104.21239	61.55344	-1059.55652	415.16827	69.13747	-535.16217	37.65849	-7.09802
970	8.075	1066.42578	207.17172	1521.39429	-2.97676	227.28476	1287.41724	-773.83899	219.62096	1280.14600	95.62460	438.37537	-18.04944	711.98041	103.79135	52.25264	-1040.85852	412.51047	74.91193	-548.94543	38.56150	-7.18430
971	8.083	1063.14648	205.52527	1525.06018	-2.31535	227.32899	1286.25989	-773.73291	219.83728	1281.47595	81.76208	439.31409	-18.02977	728.09430	102.94505	42.84558	-1019.84094	409.53500	79.14992	-562.74731	39.52753	-7.23044
972	8.092	1059.93982	204.08365	1528.34399	-1.76412	227.33514	1285.22485	-773.65265	219.86729	1282.78186	67.86931	440.24649	-18.02828	741.05359	101.52658	33.29179	-996.08057	406.89505	81.60773	-576.57617	40.55373	-7.26093
973	8.100	1056.86011	202.82651	1531.18848	-1.25221	227.29713	1284.31824	-773.53735	219.77107	1284.05994	53.93788	441.15271	-18.02008	750.49066	99.39626	23.91402	-969.21082	404.65765	81.53059	-590.46088	41.61217	-7.29674
974	8.108	1053.97327	201.68752	1533.58411	-0.70629	227.20004	1283.53918	-773.31305	219.57611	1285.30017	39.95206	442.01120	-18.00248	756.36853	96.49461	15.57578	-939.15796	402.45242	78.57909	-604.41711	42.65065	-7.31696
975	8.117	1051.33569	200.61633	1535.54150	-0.06260	227.01071	1282.87976	-772.90356	219.28520	1286.49329	25.92616	442.85367	-17.97572	758.86737	92.99260	9.41106	-906.21082	399.87988	73.37794	-618.43958	43.63758	-7.29633
976	8.125	1048.99451	199.59081	1537.07947	0.72454	226.67812	1282.32727	-772.24854	218.90417	1287.62976	11.91687	443.75302	-17.90047	758.17432	89.37112	5.97069	-870.82666	396.78528	67.20365	-632.48981	44.59845	-7.24393
977	8.133	1046.99500	198.59369	1538.21436	1.68239	226.14458	1281.87158	-771.32172	218.46712	1288.70129	-1.99934	444.72150	-17.68153	754.25574	86.36811	4.66944	-833.40161	393.35434	61.34716	-646.50433	45.56615	-7.18033
978	8.142	1045.38379	197.60451	1538.95044	2.82119	225.36859	1281.50916	-770.14001	218.02487	1289.70508	-15.75128	445.72015	-17.17851	746.88562	84.64057	4.35165	-794.25293	389.92859	56.67284	-660.44952	46.52640	-7.11277
979	8.150	1044.20764	196.61270	1539.28040	4.13229	224.34485	1281.24048	-768.75464	217.61104	1290.64575	-29.25249	446.77664	-16.23804	736.20496	84.27694	4.21592	-753.72839	386.79422	53.57449	-674.35358	47.44853	-7.05454
980	8.158	1043.51294	195.62033	1539.19702	5.58797	223.09972	1281.06616	-767.22870	217.23453	1291.53247	-42.37321	447.98709	-14.76069	723.14581	84.81346	4.04611	-712.25134	384.30313	52.24039	-688.26697	48.31999	-7.02226
981	8.167	1043.34302	194.63197	1538.70093	7.14224	221.67300	1280.98254	-765.62738	216.90831	1292.36975	-54.97694	449.40515	-12.76054	708.99109	85.73918	3.87520	-670.27332	382.97803	52.84965	-702.20520	49.13131	-6.99390
982	8.175	1043.73279	193.65936	1537.79028	8.73117	220.11432	1280.98633	-764.02850	216.67784	1293.14185	-67.01704	451.03436	-10.27461	694.66064	86.78446	3.69668	-628.26331	383.19934	55.41105	-716.15717	49.88267	-6.92153
983	8.183	1044.70581	192.73785	1536.44873	10.28056	218.49484	1281.07849	-762.52563	216.62137	1293.80444	-78.64612	452.87811	-7.08890	680.51373	87.85284	3.45630	-586.87097	384.83182	59.44343	-730.11292	50.61734	-6.78932
984	8.192	1046.26501	191.92476	1534.64575	11.72379	216.91089	1281.25964	-761.21130	216.82166	1294.29590	-90.24359	454.91833	-2.41632	666.58209	88.91455	3.15121	-547.12903	387.26569	63.93098	-744.04382	51.38489	-6.62446
985	8.200	1048.38501	191.26889	1532.34509	13.01622	215.46301	1281.52234	-760.15863	217.33632	1294.55566	-102.09991	457.09552	5.23694	652.82007	89.97470	2.84300	-510.23999	389.84689	67.71710	-757.89600	52.17191	-6.46766
986	8.208	1051.01282	190.77905	1529.51904	14.13097	214.22418	1281.84814	-759.41211	218.19095	1294.54175	-113.59645	459.31793	17.62317	639.17175	91.02148	2.61358	-476.84341	392.31772	70.05415	-771.64459	52.93288	-6.33538
987	8.217	1054.07678	190.42908	1526.15967	15.04277	213.22314	1282.20947	-758.98004	219.38445	1294.23865	-122.52654	461.47690	35.65639	625.56787	91.96884	2.51258	-446.46573	394.82660	70.80987	-785.32379	53.66965	-6.20054
988	8.225	1057.50049	190.18683	1522.27917	15.72099	212.44612	1282.57495	-758.83624	220.88480	1293.65283	-125.73064	463.48856	58.43171	611.97821	92.72649	2.49777	-417.80975	397.57043	70.23119	-798.96973	54.43378	-6.04299
989	8.233	1061.22620	190.02985	1517.90588	16.13824	211.84949	1282.91895	-758.94012	222.61743	1292.79541	-121.04857	465.36374	83.26784	598.43286	93.31877	2.44849	-389.65033	400.59665	68.63524	-812.58105	55.25927	-5.90824
990	8.242	1065.23792	189.94266	1513.08130	16.28137	211.38237	1283.22351	-759.26245	224.46927	1291.66406	-108.80621	467.24524	106.89793	584.96973	93.87327	2.27196	-361.57007	403.91788	66.24081	-826.16016	56.13467	-5.87964
991	8.250	1069.55847	189.90860	1507.84741	16.15386	211.00714	1283.47449	-759.79535	226.32068	1290.23157	-91.32255	469.31482	127.01523	571.58179	94.48917	1.99713	-334.02673	407.55206	63.09413	-839.73059	57.03788	-6.00517
992	8.258	1074.21960	189.90846	1502.22754	15.77022	210.70854	1283.66113	-760.54187	228.07516	1288.45142	-71.19551	471.59665	142.98216	558.21924	95.16711	1.75784	-307.88751	411.39246	59.11134	-853.29492	57.92154	-6.23664
993	8.267	1079.23438	189.93176	1496.22864	15.14834	210.49609	1283.77942	-761.49164	229.66995	1286.28406	-50.14163	473.85855	155.28259	544.83887	95.87609	1.66512	-283.97028	415.24243	54.23243	-866.83044	58.73156	-6.45065
994	8.275	1084.58655	189.98090	1489.86682	14.30627	210.39587	1283.83911	-762.59833	231.10133	1283.73584	-28.84952	475.73645	164.56180	531.42139	96.60052	1.70002	-262.91388	418.95215	48.48936	-880.33423	59.49883	-6.55316
995	8.283	1090.22803	190.05699	1483.18530	13.26178	210.42560	1283.86621	-763.77826	232.44933	1280.87842	-7.28841	476.93182	171.20821	517.94946	97.32579	1.74431	-245.23857	422.41998	41.94974	-893.83478	60.27898	-6.52706
996	8.292	1096.08350	190.15158	1476.25854	12.03143	210.57318	1283.89832	-764.93011	233.83846	1277.80725	14.86400	477.27637	175.51042	504.42377	98.05762	1.70164	-231.35226	425.59390	34.72536	-907.37048	61.05727	-6.42106
997	8.300	1102.05859	190.26323	1469.19092	10.63556	210.80328	1283.97974	-765.95740	235.36949	1274.58130	37.83966	476.66974	177.87109	490.87683	98.84206	1.57790	-221.47206	428.52725	27.06719	-920.96454	61.81895	-6.32512
998	8.308	1108.04626	190.41998	1462.11133	9.10619	211.07860	1284.15771	-766.78741	237.09589	1271.21436	61.63322	475.01248	178.79318	477.34204	99.72144	1.44987	-215.59883	431.32770	19.43668	-934.59967	62.60650	-6.29629
999	8.317	1113.92798	190.67667	1455.16418	7.48667	211.36827	1284.47180	-767.38495	239.03081	1267.70813	86.09930	472.22424	178.75018	463.82922	100.66430	1.38539	-213.61557	434.01245	12.46995	-948.25146	63.47749	-6.31212
1000	8.325	1119.57776	191.10275	1448.49194	5.82898	211.64995	1284.93713	-767.75409	241.15747	1264.07800	111.10664	468.32507	178.11276	450.31543	101.58532	1.40691	-215.38231	436.45068	6.75432	-961.94531	64.43581	-6.30925
1001	8.333	1124.87720	191.79572	1442.21118	4.19379	211.91882	1285.53857	-767.93188	243.44147	1260.37708	136.58437	463.44818	177.14236	436.76093	102.44992	1.48273	-220.67058	438.46307	2.58869	-975.71393	65.40908	-6.24855
1002	8.342	1129.73584	192.88060	1436.40356	2.64505	212.19205	1286.23962	-767.97430	245.83209	1256.71277	162.48016	457.74811	175.98470	423.14716	103.29710	1.53864	-229.09476	439.96664	-0.01432	-989.52643	66.32858	-6.16275
1003	8.350	1134.11267	194.41817	1431.13989	1.24406	212.49698	1286.99390	-767.93799	248.25815	1253.24731	188.72595	451.33398	174.67499	409.47607	104.17403	1.51556	-240.16104	441.02423	-1.30579	-1003.31091	67.19178	-6.14249
1004	8.358	1138.02209	196.28564	1426.52466	0.04862	212.85060	1287.74487	-767.85352	250.64053	1250.16931	215.22766	444.30948	173.17519	395.75485	105.10051	1.41955	-253.17903	441.79443	-1.81123	-1017.00745	68.02142	-6.22792
1005	8.367	1141.50037	198.22258	1422.69653	-0.89449	213.25348	1288.42346	-767.68579	252.92506	1247.62280	241.87509	436.81134	171.36778	382.00262	106.06435	1.31114	-267.21390	442.47266	-2.04098	-1030.56604	68.83131	-6.31100
1006	8.375	1144.55237	200.02100	1419.77698	-1.56009	213.70383	1288.95325	-767.32263	255.10385	1245.63989	268.59653	428.96066	169.02898	368.24625	107.03282	1.25174	-281.44470	443.23248	-2.21701	-1043.93103	69.63033	-6.20259
1007	8.383	1147.13489	201.61873	1417.83752	-1.94326	214.20940	1289.26343	-766.64789	257.17822	1244.18469	295.41040	420.82278	165.89977	354.50729	107.97727	1.25620	-295.47543	444.16650	-2.38873	-1057.05151	70.42664	-5.78699
1008	8.392	1149.18567	203.04741	1416.90759	-2.05109	214.78082	1289.30200	-765.64380	259.08954	1243.26892	322.40454	412.44284	161.80051	340.80429	108.90265	1.28004	-309.22571	445.28439	-2.60055	-1069.86279	71.26092	-5.06161
1009	8.400	1150.65540	204.36024	1416.99097	-1.89700	215.41980	1289.04443	-764.41711	260.70142	1242.96899	349.67590	403.91299	156.66768	327.16757	109.87904	1.25107	-322.73492	446.55627	-2.89072	-1082.27881	72.23219	-4.06005
1010	8.408	1151.52246	205.59402	1418.07056	-1.49534	216.11845	1288.50085	-763.14600	261.84027	1243.34131	377.30707	395.41318	150.50931	313.62686	111.00094	1.14145	-336.09073	447.94772	-3.23940	-1094.26563	73.44415	-2.77378
1011	8.417	1151.78943	206.76590	1420.10754	-0.85447	216.86426	1287.71423	-762.00446	262.35446	1244.36462	405.38983	387.21277	143.33966	300.17435	112.28999	1.00538	-349.40451	449.42349	-3.55806	-1105.87207	74.91705	-1.12920
1012	8.425	1151.47485	207.88153	1423.03723	0.02637	217.63702	1286.74963	-761.09650	262.16962	1245.94678	434.05713	379.66745	135.19054	286.76923	113.68353	0.92338	-362.77457	450.92133	-3.76235	-1117.13464	76.56653	0.96042
1013	8.433	1150.60840	208.93100	1426.76685	1.15277	218.40170	1285.68591	-760.42316	261.32208	1247.95654	463.46112	373.15616	126.20383	273.38690	115.10724	0.92492	-376.23041	452.36365	-3.83968	-1127.97339	78.24195	3.51996
1014	8.442	1149.22644	209.89326	1431.18042	2.52779	219.10820	1284.60864	-759.88885	259.96643	1250.25781	493.63934	367.91473	116.66879	260.02826	116.51271	0.98411	-389.71698	453.72504	-3.82857	-1138.15710	79.78230	6.47735
1015	8.450	1147.36853	210.75911	1436.15442	4.14332	219.69986	1283.59863	-759.34424	258.34650	1252.74438	524.33356	363.88373	106.93823	246.67789	117.86903	1.07064	-403.16479	455.04919	-3.78994	-1147.21948	81.13020	9.66421
1016	8.458	1145.07666	211.54593	1441.57202	5.96608	220.12764	1282.71436	-758.65417	256.70874	1255.37463	554.95776	360.70612	97.29228	233.29187	119.17082	1.16541	-416.57239	456.38287	-3.77898	-1154.30627	82.50050	12.86951
1017	8.467	1142.39648	212.29425	1447.32581	7.92516	220.36087	1281.97754	-757.75427	255.21329	1258.18286	584.77966	357.91583	87.85388	219.82788	120.44240	1.23218	-429.99210	457.71564	-3.79348	-1158.28906	84.49733	15.97281
1018	8.475	1139.38293	213.06242	1453.31299	9.91462	220.38968	1281.37659	-756.65741	253.93768	1261.22852	613.16260	355.18402	78.61765	206.26840	121.68863	1.23759	-443.45697	458.98792	-3.78104	-1158.25000	87.94959	19.08009
1019	8.483	1136.10144	213.91597	1459.43774	11.81308	220.22615	1280.88464	-755.42627	252.93547	1264.51733	639.69659	352.44913	69.55686	192.63275	122.86053	1.20823	-456.96640	460.15231	-3.71685	-1153.85132	93.35023	22.45741
1020	8.492	1132.61877	214.90086	1465.61377	13.51293	219.90497	1280.47754	-754.14899	252.24715	1267.98853	664.19299	349.88199	60.68787	178.96567	123.91576	1.20116	-470.51843	461.21826	-3.65038	-1145.16577	100.36343	26.25206
1021	8.500	1128.98792	216.02873	1471.76733	14.94584	219.47087	1280.14282	-752.92285	251.88306	1271.55762	686.66553	347.69028	52.00451	165.29819	124.88704	1.21995	-484.11609	462.21680	-3.65049	-1132.25342	107.94034	30.32251
1022	8.508	1125.24536	217.29376	1477.83276	16.09143	218.95851	1279.87891	-751.83185	251.82986	1275.14050	707.33893	345.90698	43.39618	151.62759	125.84692	1.22088	-497.75778	463.13995	-3.71360	-1115.12939	114.91456	34.22901
1023	8.517	1121.42419	218.68224	1483.74841	16.96939	218.38976	1279.68713	-750.92535	252.06444	1278.65186	726.52496	344.36292	34.70673	137.93445	126.82817	1.18947	-511.44434	463.98587	-3.75999	-1094.03870	120.66173	37.18806
1024	8.525	1117.56433	220.16141	1489.45691	17.62690	217.79233	1279.56604	-750.21552	252.55112	1282.00610	744.32703	342.80884	25.85602	124.20831	127.80836	1.16658	-525.18579	464.85013	-3.71899	-1069.39148	125.42133	38.23197
1025	8.533	1113.71313	221.68466	1494.91345	18.12848	217.21196	1279.51221	-749.68970	253.22588	1285.12695	760.44891	341.06403	16.88702	110.44342	128.76015	1.19637	-538.97540	465.84222	-3.60033	-1041.40808	129.94739	36.77243
1026	8.542	1109.92175	223.20514	1500.08997	18.54438	216.70239	1279.52515	-749.31683	253.99796	1287.96667	774.30255	339.10898	7.97651	96.62506	129.70488	1.27274	-552.77771	466.91913	-3.48297	-1010.07697	134.77887	33.08966
1027	8.550	1106.24731	224.67030	1504.97791	18.93713	216.31070	1279.60986	-749.04822	254.78407	1290.52173	785.26953	337.07690	-0.46226	82.75006	130.70602	1.35257	-566.58081	467.93655	-3.44195	-975.45874	139.83139	28.28524
1028	8.558	1102.75610	226.00916	1509.59595	19.35410	216.07404	1279.77893	-748.82629	255.54044	1292.82605	792.83057	335.23624	-7.62391	68.83466	131.79388	1.39858	-580.41827	468.84677	-3.47842	-937.88495	144.61829	23.77245
1029	8.567	1099.52063	227.13602	1513.99194	19.82973	216.02615	1280.05164	-748.59625	256.26468	1294.92566	796.51190	333.93890	-12.57844	54.91187	132.89398	1.41520	-594.31909	469.75201	-3.50883	-897.96960	148.75009	20.64411
1030	8.575	1096.59851	227.99352	1518.20129	20.39389	216.20468	1280.45178	-748.30493	256.97897	1296.85803	795.88483	333.40073	-15.08023	41.04169	133.86438	1.46405	-608.28271	470.76669	-3.44814	-856.56769	152.06720	19.34931
1031	8.583	1094.01868	228.60103	1522.17493	21.08028	216.64673	1281.00085	-747.89307	257.70483	1298.64368	790.75519	333.54535	-15.86057	27.29279	134.62178	1.60554	-622.28296	471.86591	-3.31401	-814.61011	154.37723	19.85765
1032	8.592	1091.79053	229.05197	1525.77112	21.92586	217.37256	1281.71387	-747.29987	258.43985	1300.27600	781.47858	334.15393	-15.93360	13.71442	135.16858	1.85955	-636.27686	472.90540	-3.20331	-772.84692	155.37546	21.99404
1033	8.600	1089.89319	229.53828	1528.79016	22.95993	218.36882	1282.59155	-746.48212	259.15585	1301.71118	769.13739	335.06122	-15.93450	0.36945	135.47939	2.28298	-650.24414	473.79520	-3.16502	-731.71802	154.89030	25.56591
1034	8.608	1088.26135	230.36868	1531.00769	24.18805	219.57957	1283.60596	-745.43329	259.81403	1302.87634	755.20117	336.16763	-16.03899	-12.60980	135.45638	2.99793	-664.21338	474.61179	-3.15589	-691.43872	153.10254	30.25123
1035	8.617	1086.86926	231.75301	1532.28870	25.57561	220.91364	1284.69922	-744.19702	260.38046	1303.70386	740.85443	337.37692	-16.18189	-25.03717	135.03166	4.10135	-678.22174	475.51935	-3.11892	-652.18652	150.52078	35.49456
1036	8.625	1085.82788	233.52240	1532.72510	27.04957	222.27222	1285.80896	-742.87018	260.83704	1304.17908	726.63892	338.58109	-16.32060	-36.73724	134.22258	5.65254	-692.25330	476.59973	-3.05090	-614.19238	147.72995	40.63484
1037	8.633	1085.32336	235.22687	1532.57422	28.52337	223.57619	1286.89148	-741.58618	261.17786	1304.34509	712.61163	339.70343	-16.52324	-47.57037	133.03331	7.82575	-706.25024	477.80835	-2.96553	-577.65271	145.07091	45.17332
1038	8.642	1085.46729	236.49973	1532.04504	29.91365	224.76190	1287.91772	-740.48102	261.38986	1304.24890	698.68829	340.72955	-16.85195	-57.42804	131.37015	11.11133	-720.17505	479.07181	-2.82691	-542.58569	142.48853	48.88638
1039	8.650	1086.24365	237.23143	1531.19666	31.14319	225.76317	1288.85864	-739.66486	261.44186	1303.89954	684.82794	341.70285	-17.24251	-66.18964	129.09807	16.41233	-734.02234	480.30814	-2.64285	-508.78790	139.65759	51.73186
1040	8.658	1087.56299	237.49081	1529.99170	32.14118	226.51468	1289.68994	-739.20837	261.29742	1303.27576	671.02991	342.69870	-17.53823	-73.46472	126.11024	24.86899	-747.79895	481.39038	-2.57383	-475.91467	136.24973	53.76691
1041	8.667	1089.32690	237.40344	1528.36804	32.84494	226.97433	1290.40625	-739.13770	260.94257	1302.34888	657.29889	343.77820	-17.63309	-78.08923	122.27957	37.33982	-761.52710	482.26614	-2.72212	-443.64227	132.09143	55.13047
1042	8.675	1091.45996	237.07774	1526.27332	33.23125	227.15947	1291.01501	-739.44281	260.40717	1301.10498	643.62646	344.94882	-17.57105	-77.95959	117.40309	53.79087	-775.25146	483.03033	-2.94820	-411.81219	127.11982	55.98196
1043	8.683	1093.91150	236.58780	1523.68262	33.33622	227.15652	1291.51697	-740.09564	259.76315	1299.56116	629.98041	346.15482	-17.51790	-70.99951	111.27101	72.92931	-789.01093	483.79453	-3.08807	-380.47275	121.30982	56.43829
1044	8.692	1096.63928	235.99173	1520.60962	33.20107	227.06496	1291.89636	-741.06433	259.10342	1297.75403	616.33160	347.33908	-17.61323	-56.92432	103.77803	92.32735	-802.79163	484.66083	-3.12204	-349.82892	114.69705	56.57287
1045	8.700	1099.59314	235.33759	1517.09985	32.82047	226.93930	1292.12891	-742.31677	258.51959	1295.71130	602.68433	348.50214	-17.84484	-37.95135	95.03178	109.34426	-816.54315	485.73480	-3.09474	-320.18341	107.39845	56.40025
1046	8.708	1102.72693	234.64351	1513.19104	32.16083	226.78098	1292.19397	-743.82092	258.08102	1293.43591	589.05774	349.66232	-18.08562	-17.31165	85.44905	122.50469	-830.24109	486.97552	-3.07475	-291.95880	99.57863	55.81817
1047	8.717	1106.02649	233.88983	1508.87793	31.19791	226.55406	1292.08252	-745.54083	257.81284	1290.90686	575.46234	350.81812	-18.22065	2.91479	75.65835	132.07617	-843.89001	488.20715	-3.12294	-265.75653	91.41084	54.59207
1048	8.725	1109.50525	233.04152	1504.13831	29.93232	226.21240	1291.80200	-747.42987	257.68884	1288.09204	561.90155	351.96658	-18.23543	22.47845	66.23768	139.32004	-857.49805	489.35629	-3.20150	-242.29956	83.05151	52.43646
1049	8.733	1113.17188	232.06729	1498.98608	28.38584	225.73094	1291.38086	-749.42090	257.64880	1284.96887	548.36884	353.11093	-18.21057	42.13031	57.57256	145.39598	-871.07080	490.51041	-3.19896	-222.25964	74.63801	49.15411
1050	8.742	1117.01111	230.93813	1493.48193	26.58471	225.11209	1290.86487	-751.41357	257.62762	1281.54004	534.84125	354.25681	-18.22410	62.63727	49.87593	150.90410	-884.60925	491.72696	-3.08260	-206.11609	66.29688	44.72944
1051	8.750	1120.97595	229.63104	1487.71472	24.54550	224.37149	1290.30859	-753.27972	257.56418	1277.83618	521.28992	355.41080	-18.27971	84.35022	43.20935	156.00163	-898.15015	492.93732	-2.95439	-194.10089	58.14519	39.29871
1052	8.758	1124.98926	228.14345	1481.79150	22.28115	223.53349	1289.76575	-754.89441	257.38196	1273.90906	507.69385	356.56052	-18.34847	107.21954	37.49767	160.60292	-911.76807	494.08032	-2.90996	-186.25580	50.30692	33.02224
1053	8.767	1128.95886	226.49207	1475.83716	19.82253	222.63322	1289.27783	-756.17267	256.98059	1269.81628	494.04822	357.67447	-18.41142	131.03027	32.63791	164.47775	-925.47498	495.18192	-2.90060	-182.56750	42.93868	25.97837
1054	8.775	1132.79761	224.69830	1469.99036	17.23777	221.71060	1288.86792	-757.08203	256.26254	1265.60632	480.36353	358.74161	-18.44417	155.64172	28.59524	167.35789	-939.21204	496.25183	-2.82299	-182.94794	36.25510	18.25331
1055	8.783	1136.43433	222.78354	1464.39075	14.63744	220.80923	1288.53833	-757.63263	255.16922	1261.31934	466.65167	359.77386	-18.44345	181.04337	25.33338	169.08336	-952.97009	497.25171	-2.68561	-186.99750	30.57068	10.27169
1056	8.792	1139.81946	220.77457	1459.16138	12.16436	219.97763	1288.27002	-757.86249	253.69899	1257.00171	452.92084	360.77036	-18.45928	207.22391	22.74559	169.65910	-966.79956	498.16541	-2.58305	-193.89587	26.29711	3.04840
1057	8.800	1142.92297	218.70906	1454.39453	9.97083	219.24768	1288.02441	-757.81964	251.89665	1252.72327	439.17725	361.70471	-18.54963	234.04379	20.72639	169.21844	-980.68079	498.99622	-2.59135	-202.80652	23.76220	-2.17372
1058	8.808	1145.72778	216.63477	1450.15222	8.17866	218.60062	1287.75525	-757.55090	249.82570	1248.58740	425.41574	362.55356	-18.72824	261.28442	19.22771	168.00732	-994.51343	499.78036	-2.72437	-213.40314	22.91058	-4.86639
1059	8.817	1148.21838	214.60027	1446.47693	6.83559	217.96301	1287.42908	-757.09692	247.55118	1244.72595	411.62405	363.35684	-18.93714	288.79990	18.21115	166.35272	-1008.23511	500.62000	-2.88057	-225.61890	23.23515	-5.64930
1060	8.825	1150.36938	212.64581	1443.40369	5.91450	217.24937	1287.03223	-756.48669	245.13565	1241.28699	397.81119	364.20996	-19.06254	316.57315	17.60490	164.53378	-1021.81018	501.58386	-2.86838	-239.02161	24.09625	-5.59958
1061	8.833	1152.14429	210.79941	1440.96887	5.35731	216.41557	1286.55029	-755.73450	242.63882	1238.42126	384.01050	365.15002	-19.04884	344.61777	17.32310	162.63846	-1035.15198	502.62259	-2.51428	-252.90076	25.09048	-5.44190
1062	8.842	1153.50427	209.06946	1439.21521	5.10528	215.47920	1285.95508	-754.84973	240.13452	1236.27014	370.26236	366.09964	-18.98331	372.85583	17.29843	160.53044	-1048.12451	503.65894	-1.68554	-266.75690	26.11068	-5.44085
1063	8.850	1154.42029	207.43939	1438.19141	5.10053	214.49896	1285.21667	-753.84985	237.74062	1234.94373	356.59561	366.96194	-19.00288	401.11795	17.50249	157.93677	-1060.58105	504.69583	-0.29639	-280.44421	27.14680	-5.62423
1064	8.858	1154.87671	205.88495	1437.93445	5.28737	213.53778	1284.31982	-752.76898	235.62938	1234.49036	342.99823	367.74692	-19.13469	429.23874	17.95884	154.59492	-1072.44238	505.78467	1.67110	-294.01422	28.12334	-5.92171
1065	8.867	1154.87134	204.39737	1438.44836	5.62222	212.64038	1283.27258	-751.65546	233.99124	1234.87842	329.41605	368.56464	-19.27784	457.12274	18.71687	150.37027	-1083.74768	506.91922	4.22321	-307.53998	28.93460	-6.21918
1066	8.875	1154.41711	202.97891	1439.69702	6.08529	211.83047	1282.10547	-750.56232	232.96570	1236.00574	315.81226	369.48172	-19.33193	484.75580	19.76865	145.27596	-1094.57458	508.02368	7.38649	-321.04761	29.55214	-6.40710
1067	8.883	1153.53638	201.62817	1441.61670	6.68494	211.11426	1280.86304	-749.53381	232.59015	1237.72986	302.21524	370.43774	-19.28323	512.21051	20.98365	139.41579	-1104.92554	509.04504	11.16279	-334.52808	30.05074	-6.44498
1068	8.892	1152.25000	200.34172	1444.13159	7.45184	210.48819	1279.59534	-748.59064	232.78992	1239.90710	288.67548	371.33701	-19.16698	539.61462	22.14729	132.91592	-1114.66785	509.99585	15.51482	-347.96771	30.55720	-6.40393
1069	8.900	1150.57690	199.12289	1447.16138	8.42647	209.95340	1278.35181	-747.72095	233.40675	1242.42371	275.19849	372.12930	-19.02780	567.02588	23.08058	125.91019	-1123.51184	510.87396	20.41850	-361.38037	31.15803	-6.41391
1070	8.908	1148.54199	197.97829	1450.62732	9.64231	209.52606	1277.18005	-746.88373	234.25656	1245.20984	261.75177	372.78265	-18.92459	594.28308	23.73573	118.58891	-1130.95142	511.52280	25.93155	-374.80298	31.83435	-6.54506
1071	8.917	1146.18201	196.90323	1454.45532	11.11049	209.22905	1276.12219	-746.02460	235.18607	1248.22913	248.29318	373.31223	-18.89868	620.97266	24.19307	111.19982	-1136.15088	511.67407	32.22329	-388.25381	32.50256	-6.74976
1072	8.925	1143.54065	195.87921	1458.57922	12.81617	209.07124	1275.20471	-745.10046	236.11327	1251.43579	234.78400	373.81708	-18.93858	646.56500	24.59555	103.91747	-1137.98828	511.18680	39.45258	-401.72339	33.11286	-6.91692
1073	8.933	1140.65942	194.88666	1462.93506	14.72057	209.04027	1274.43896	-744.10583	237.03680	1254.74377	221.21387	374.40048	-18.99332	670.60144	25.06620	96.70982	-1135.46973	509.95090	47.40330	-415.20282	33.69346	-6.98019
1074	8.942	1137.57153	193.91026	1467.45569	16.75187	209.11198	1273.82898	-743.08667	237.97659	1258.07385	207.60239	375.10016	-19.00614	692.75458	25.63580	89.36884	-1128.31519	507.56152	55.18393	-428.70087	34.31271	-6.96018
1075	8.950	1134.30249	192.93781	1472.07434	18.79715	209.25235	1273.37805	-742.12170	238.89987	1261.41711	193.96579	375.89902	-18.96778	712.79132	26.23299	81.67782	-1117.17603	503.50873	61.48402	-442.23737	35.03316	-6.91224
1076	8.958	1130.87805	191.96634	1476.72864	20.72110	209.41306	1273.08972	-741.27655	239.73117	1264.80872	180.29562	376.76636	-18.92661	730.61865	26.69020	73.57151	-1103.13000	497.68240	65.35738	-455.82971	35.90005	-6.88589
1077	8.967	1127.33154	191.00711	1481.36121	22.40342	209.54326	1272.96680	-740.57385	240.40770	1268.26221	166.58197	377.67734	-18.92434	746.36060	26.76925	65.16439	-1086.87708	490.50464	66.88544	-469.49304	36.91587	-6.91039
1078	8.975	1123.70203	190.07648	1485.91772	23.77106	209.60606	1273.01086	-739.99805	240.89983	1271.74878	152.83304	378.59702	-18.95281	760.26239	26.28269	56.63558	-1068.47412	482.60828	66.97115	-483.23395	38.01483	-6.96577
1079	8.983	1120.03247	189.18243	1490.34009	24.81941	209.58554	1273.21777	-739.51270	241.20370	1275.20703	139.04338	379.50620	-18.96505	772.41925	25.20275	48.08294	-1047.69678	474.47260	66.39026	-497.04507	39.10776	-6.99688
1080	8.992	1116.36743	188.32413	1494.56396	25.61954	209.48453	1273.56885	-739.07300	241.33174	1278.55872	125.18652	380.42368	-18.91969	782.56036	23.67816	39.47364	-1024.35559	466.41003	65.20711	-510.92236	40.13226	-6.96466
1081	9.000	1112.75525	187.50529	1498.52869	26.29581	209.30035	1274.03357	-738.62799	241.30411	1281.73010	111.25984	381.35461	-18.82052	790.11981	21.98470	30.77952	-998.34290	458.63412	63.05619	-524.85840	41.05773	-6.86895
1082	9.008	1109.25720	186.74310	1502.18213	26.97957	208.99524	1274.58325	-738.12061	241.13872	1284.67493	97.28380	382.28842	-18.69677	794.55914	20.38000	22.27600	-969.66052	451.09619	59.69061	-538.84772	41.91950	-6.75533
1083	9.017	1105.94397	186.05583	1505.47388	27.77532	208.50162	1275.20203	-737.49786	240.84531	1287.38208	83.26854	383.24612	-18.56562	795.65308	18.98609	14.75754	-938.41565	443.50427	55.27701	-552.90973	42.82462	-6.69056
1084	9.025	1102.88135	185.44498	1508.35437	28.75426	207.75545	1275.88428	-736.72693	240.43118	1289.87012	69.21808	384.25574	-18.43318	793.50842	17.84459	9.24639	-904.72034	435.68518	50.39374	-567.04077	43.84956	-6.69703
1085	9.033	1100.11987	184.89709	1510.78369	29.95742	206.72079	1276.62695	-735.79938	239.91913	1292.17749	55.14622	385.29706	-18.29496	788.35303	17.01786	6.17788	-868.66321	427.77213	45.82047	-581.17944	44.96252	-6.73273
1086	9.042	1097.69763	184.39940	1512.74316	31.39527	205.39804	1277.42285	-734.71796	239.36583	1294.35144	41.09144	386.31308	-18.09019	780.34418	16.60791	4.98226	-830.43982	420.04816	42.24409	-595.27734	46.07081	-6.73499
1087	9.050	1095.64563	183.94659	1514.23914	33.04767	203.82455	1278.25854	-733.48413	238.85590	1296.42908	27.13700	387.29913	-17.66034	769.67371	16.68760	4.67283	-790.49121	412.80573	40.07555	-609.35535	47.10461	-6.66297
1088	9.058	1093.98792	183.53973	1515.29370	34.86715	202.06331	1279.12097	-732.10266	238.46660	1298.42737	13.40974	388.34485	-16.82699	756.90466	17.18131	4.59522	-749.46509	406.32559	39.50727	-623.45032	48.04775	-6.52510
1089	9.067	1092.74695	183.18787	1515.92896	36.78424	200.18147	1280.00427	-730.59827	238.23517	1300.34045	0.05865	389.55673	-15.52471	742.98499	17.88202	4.52409	-708.03650	400.81335	40.62451	-637.54541	48.93211	-6.38802
1090	9.075	1091.95630	182.90306	1516.16003	38.71824	198.23714	1280.90417	-729.02930	238.15768	1302.13989	-12.77736	390.99667	-13.79991	728.75647	18.65406	4.39380	-666.78931	396.33661	43.31154	-651.59839	49.82322	-6.32470
1091	9.083	1091.66309	182.68858	1515.99377	40.59118	196.28288	1281.80945	-727.48505	238.21298	1303.77319	-25.02234	392.67819	-11.72182	714.59393	19.52170	4.15024	-626.27649	392.76941	47.06157	-665.60535	50.77357	-6.33376
1092	9.092	1091.90686	182.54958	1515.42444	42.33535	194.37524	1282.70361	-726.06805	238.38602	1305.17102	-36.77516	394.58130	-9.26952	700.53674	20.52806	3.79596	-587.15918	389.77509	51.02338	-679.58289	51.76699	-6.34511
1093	9.100	1092.69824	182.51036	1514.42468	43.89497	192.57455	1283.57666	-724.87872	238.67444	1306.26160	-48.46918	396.70255	-6.08855	686.55939	21.61113	3.43008	-550.10815	387.07144	54.37792	-693.51514	52.72364	-6.30467
1094	9.108	1094.01599	182.59799	1512.94727	45.22813	190.92978	1284.43176	-724.00171	239.08302	1306.98413	-60.78714	399.09027	-1.21938	672.68231	22.65788	3.15560	-515.36829	384.65506	56.69162	-707.37378	53.55359	-6.20378
1095	9.117	1095.81763	182.82031	1510.94263	46.30708	189.46585	1285.27869	-723.48767	239.61978	1307.29309	-73.95426	401.82031	6.84478	658.94574	23.62986	2.97759	-482.48801	382.55197	57.91802	-721.16443	54.22219	-6.03833
1096	9.125	1098.04834	183.17476	1508.37842	47.11024	188.19099	1286.12134	-723.34802	240.29440	1307.15454	-86.74907	404.91605	19.52485	645.34515	24.56514	2.83617	-450.61987	380.61630	58.20729	-734.90790	54.81178	-5.80612
1097	9.133	1100.65259	183.66095	1505.25195	47.61337	187.10707	1286.95508	-723.56836	241.11633	1306.54663	-96.36089	408.27087	37.19169	631.81818	25.46959	2.69951	-419.05969	378.75342	57.78778	-748.61731	55.48011	-5.54911
1098	9.142	1103.58777	184.27603	1501.59180	47.79246	186.20705	1287.77319	-724.11975	242.09692	1305.45984	-99.70221	411.66232	58.53917	618.31152	26.29638	2.57047	-387.53802	377.10645	56.88178	-762.30554	56.31304	-5.35280
1099	9.150	1106.83276	185.01105	1497.44751	47.63330	185.47595	1288.56921	-724.96063	243.23679	1303.89417	-95.28643	414.84671	80.83315	604.83008	27.03074	2.43669	-356.24063	375.95026	55.57870	-775.97339	57.28615	-5.30786
1100	9.158	1110.38232	185.85657	1492.86597	47.13787	184.90230	1289.33093	-726.05371	244.48828	1301.87109	-84.00461	417.68735	101.10966	591.38965	27.71042	2.28686	-325.74359	375.52774	53.76936	-789.59607	58.33959	-5.46616
1101	9.167	1114.22986	186.80571	1487.87708	46.32780	184.48895	1290.03931	-727.39551	245.73866	1299.46289	-68.14203	420.20724	117.61656	577.97308	28.36835	2.15731	-296.88208	375.95526	51.20841	-803.14197	59.38667	-5.77062
1102	9.175	1118.36060	187.84729	1482.49707	45.24108	184.25134	1290.67651	-729.00848	246.86784	1296.76953	-49.83553	422.47583	130.29657	564.56616	29.01360	2.10216	-270.51138	377.16269	47.64160	-816.59985	60.33537	-6.05429
1103	9.183	1122.75488	188.95792	1476.74280	43.91973	184.20135	1291.23462	-730.89111	247.84846	1293.84302	-30.36069	424.45502	140.03117	551.17798	29.65020	2.12336	-247.30347	378.95181	42.91543	-830.00598	61.16404	-6.18167
1104	9.192	1127.38562	190.10907	1470.64258	42.39680	184.33264	1291.71851	-732.98669	248.77887	1290.66699	-10.20366	425.96350	147.64153	537.80560	30.29685	2.16151	-227.73494	381.22562	37.05096	-843.43158	61.91352	-6.16371
1105	9.200	1132.20728	191.28917	1464.24194	40.68969	184.61833	1292.14282	-735.19080	249.81732	1287.21228	10.63933	426.76187	153.53065	524.42334	30.98742	2.16650	-212.14050	384.11679	30.29408	-856.91760	62.63340	-6.10998
1106	9.208	1137.14734	192.51036	1457.60791	38.80200	185.01927	1292.52625	-737.36523	251.09981	1283.48364	32.31602	426.65924	157.88080	511.01215	31.73933	2.14798	-200.68201	387.80618	23.10193	-870.45337	63.35016	-6.10769
1107	9.217	1142.10217	193.78198	1450.83508	36.73565	185.49892	1292.88672	-739.36261	252.69342	1279.52588	54.87503	425.57306	160.88324	497.57355	32.54823	2.13696	-193.37016	392.32401	16.06451	-884.02844	64.06274	-6.16823
1108	9.225	1146.94507	195.09050	1444.05151	34.50710	186.03561	1293.23584	-741.06799	254.57985	1275.40967	78.22763	423.53226	162.76791	484.10757	33.40523	2.13978	-190.20024	397.51431	9.79130	-897.64697	64.77170	-6.25266
1109	9.233	1151.54688	196.42223	1437.41284	32.15836	186.62177	1293.58118	-742.41882	256.67001	1271.21997	102.24176	420.61926	163.72879	470.59494	34.29602	2.14483	-191.13464	402.95932	4.75027	-911.29626	65.48801	-6.30131
1110	9.242	1155.79871	197.79008	1431.08643	29.75744	187.25595	1293.92761	-743.39886	258.84747	1267.04749	126.84875	416.91263	163.88100	457.02075	35.20542	2.14707	-195.82286	407.90732	1.15736	-924.95471	66.24248	-6.27300
1111	9.250	1159.61890	199.21130	1425.23718	27.38919	187.94250	1294.27075	-744.03033	261.03754	1262.98035	152.04359	412.48712	163.29280	443.41095	36.12060	2.15278	-203.56917	411.54459	-1.01199	-938.60388	67.10423	-6.20241
1112	9.258	1162.95020	200.66895	1420.02527	25.14365	188.69423	1294.59119	-744.35193	263.24963	1259.09106	177.79233	407.44092	162.05174	429.81659	37.03728	2.14738	-213.77658	413.59439	-2.04877	-952.22516	68.10794	-6.18212
1113	9.267	1165.75452	202.12416	1415.60425	23.10720	189.52896	1294.85632	-744.38519	265.52151	1255.44312	203.99606	401.91003	160.29037	416.25232	37.97281	2.08137	-226.00351	414.54089	-2.47706	-965.82990	69.16847	-6.25094
1114	9.275	1168.00928	203.56526	1412.11816	21.35538	190.46121	1295.02783	-744.13019	267.84381	1252.13647	230.54901	396.04163	158.13956	402.67615	38.94027	1.93157	-239.54759	415.11810	-2.74525	-979.46686	70.17124	-6.33103
1115	9.283	1169.70435	205.03592	1409.69727	19.94412	191.48894	1295.06982	-743.58258	270.17337	1249.33960	257.38062	389.95407	155.64717	389.06061	39.92648	1.74582	-253.56384	415.75439	-2.99445	-993.13696	71.11416	-6.29080
1116	9.292	1170.83887	206.63150	1408.45386	18.90226	192.58658	1294.95239	-742.74823	272.46478	1247.25623	284.45035	383.73279	152.72569	375.44745	40.91306	1.59114	-267.51666	416.53143	-3.19127	-1006.68982	72.04821	-6.01810
1117	9.300	1171.41699	208.47174	1408.47034	18.23050	193.71600	1294.65149	-741.66742	274.65820	1246.05750	311.76770	377.45630	149.17363	361.87750	41.87989	1.48957	-281.24939	417.40845	-3.34550	-1019.85657	72.95519	-5.42569
1118	9.308	1171.44885	210.65787	1409.78711	17.90422	194.84158	1294.15173	-740.43604	276.66217	1245.82288	339.43060	371.24094	144.74565	348.31711	42.80623	1.41336	-294.81339	418.37149	-3.53124	-1032.42114	73.78711	-4.44769
1119	9.317	1170.95923	213.24818	1412.39893	17.88084	195.93745	1293.45288	-739.19397	278.35327	1246.52161	367.60590	365.26593	139.21225	334.72430	43.69713	1.32356	-308.29663	419.43527	-3.76673	-1044.30457	74.50656	-3.01880
1120	9.325	1169.98743	216.26974	1416.26318	18.11678	196.98952	1292.57300	-738.07971	279.59485	1248.03735	396.46579	359.76489	132.42256	321.13321	44.59690	1.20892	-321.72852	420.57184	-3.99187	-1055.50928	75.06664	-1.04927
1121	9.333	1168.57947	219.72893	1421.30981	18.58729	197.99080	1291.54736	-737.18140	280.27609	1250.21814	426.15173	355.02032	124.40480	307.61819	45.56760	1.08879	-335.10803	421.72702	-4.15239	-1066.08569	75.51227	1.47219
1122	9.342	1166.77759	223.58983	1427.45190	19.29538	198.93214	1290.42627	-736.51477	280.34875	1252.92236	456.75928	351.31931	115.43929	294.21817	46.63103	1.00263	-348.45065	422.90646	-4.22845	-1076.07251	76.01328	4.36950
1123	9.350	1164.61511	227.75127	1434.59460	20.26505	199.79419	1289.26758	-736.03259	279.83710	1256.03894	488.28577	348.85989	106.02163	280.91614	47.75800	0.99239	-361.77637	424.14496	-4.23461	-1085.32410	76.61856	7.41746
1124	9.358	1162.11304	232.07028	1442.63757	21.52317	200.54749	1288.12708	-735.64935	278.81171	1259.47937	520.52808	347.66086	96.71870	267.65332	48.92641	1.06464	-375.10370	425.43027	-4.22691	-1093.45435	77.14008	10.54842
1125	9.367	1159.27246	236.41594	1451.46436	23.07733	201.16292	1287.05396	-735.27460	277.35187	1263.14490	552.98969	347.48627	87.93040	254.36264	50.13351	1.17663	-388.45026	426.71887	-4.26888	-1100.01477	77.50619	13.86225
1126	9.375	1156.06311	240.70448	1460.92261	24.89764	201.62497	1286.08948	-734.84528	275.53317	1266.90283	584.89813	347.85434	79.64948	241.00922	51.36589	1.26246	-401.81000	427.97021	-4.37778	-1104.56042	78.06810	17.59462
1127	9.383	1152.42114	244.93877	1470.80310	26.90664	201.93686	1285.25757	-734.33563	273.45868	1270.62244	615.41382	348.20639	71.49219	227.59064	52.59924	1.27811	-415.17245	429.17010	-4.48208	-1106.42346	79.29758	22.05083
1128	9.392	1148.26648	249.29343	1480.83813	28.98267	202.11259	1284.55945	-733.74658	271.30106	1274.23926	643.91522	348.18860	63.07175	214.11337	53.81559	1.24529	-428.56897	430.35617	-4.45635	-1104.73022	81.43714	27.18634
1129	9.400	1143.56226	254.06934	1490.77808	30.98183	202.17200	1283.98645	-733.09106	269.29456	1277.75330	670.10083	347.84641	54.30876	200.59109	55.01038	1.22506	-442.04782	431.56836	-4.27199	-1098.88989	84.65619	32.23919
1130	9.408	1138.40613	259.34863	1500.54199	32.77183	202.14589	1283.54138	-732.39172	267.65668	1281.18127	693.91376	347.53235	45.37902	187.03543	56.18567	1.23079	-455.61597	432.76935	-4.06475	-1088.90906	88.99791	36.22569
1131	9.417	1133.02222	264.79739	1510.24268	34.26087	202.06602	1283.24597	-731.69556	266.50171	1284.52979	715.49982	347.61951	36.48818	173.43613	57.33054	1.23110	-469.23416	433.88715	-3.97567	-1075.21619	93.92485	38.76577
1132	9.425	1127.62317	269.98407	1520.00781	35.41030	201.94409	1283.12524	-731.07098	265.82410	1287.78333	735.11963	348.29471	27.72782	159.77164	58.40833	1.23740	-482.85876	434.90564	-3.99677	-1058.32349	98.49138	40.06090
1133	9.433	1122.31482	274.70490	1529.84155	36.23171	201.77347	1283.18823	-730.56909	265.54004	1290.91016	752.81042	349.54114	19.07489	146.03455	59.40187	1.29714	-496.50064	435.84357	-4.03378	-1038.57141	102.15848	40.25415
1134	9.442	1117.11755	278.94855	1539.64673	36.77394	201.55328	1283.42224	-730.19751	265.51715	1293.89746	768.04449	351.21167	10.51506	132.23358	60.36742	1.40714	-510.23434	436.70172	-4.04133	-1016.02124	105.10599	39.19707
1135	9.450	1112.01990	282.76294	1549.29602	37.10360	201.31125	1283.80054	-729.93103	265.61334	1296.76160	779.84137	353.09711	2.26716	118.38837	61.36671	1.51784	-524.10699	437.47989	-4.04288	-990.56738	107.75003	36.80452
1136	9.458	1107.00928	286.19650	1558.67310	37.28671	201.11292	1284.29346	-729.73035	265.74026	1299.50610	787.23785	354.97519	-4.99775	104.53040	62.38432	1.60121	-538.06500	438.23151	-4.05895	-962.16919	110.23804	33.41800
1137	9.467	1102.08203	289.28067	1567.68835	37.38339	201.05464	1284.87598	-729.55164	265.87567	1302.09717	789.67877	356.63452	-10.35120	90.67999	63.40218	1.64996	-552.01184	439.06671	-4.06056	-930.96619	112.40304	29.76562
1138	9.475	1097.24536	292.03113	1576.28040	37.45430	201.23938	1285.53210	-729.34869	266.01700	1304.48962	787.15387	357.91589	-13.37643	76.82941	64.44782	1.66201	-565.92114	440.03436	-4.01553	-897.26807	113.95756	26.62806
1139	9.483	1092.52661	294.45828	1584.41174	37.56456	201.74213	1286.25659	-729.07385	266.14670	1306.65808	780.11761	358.82431	-14.60035	62.99237	65.49178	1.67343	-579.83759	441.07120	-3.93551	-861.55109	114.71219	24.50598
1140	9.492	1087.97693	296.57324	1592.06458	37.77674	202.58545	1287.05396	-728.68396	266.23199	1308.60913	769.43103	359.58249	-14.94808	49.23962	66.41132	1.77752	-593.76624	442.13440	-3.83033	-824.40692	114.69724	23.51581
1141	9.500	1083.65735	298.38440	1599.23682	38.13461	203.73489	1287.92908	-728.15967	266.24533	1310.39429	756.37708	360.46112	-15.05902	35.69165	67.05721	2.12345	-607.65564	443.24649	-3.68224	-786.43951	113.95097	23.59973
1142	9.508	1079.62390	299.89081	1605.93457	38.64645	205.11296	1288.87915	-727.52679	266.18378	1312.10181	742.32916	361.55148	-15.17274	22.52625	67.30108	2.89166	-621.49255	444.40121	-3.49239	-748.24377	112.22742	24.76636
1143	9.517	1075.92053	301.07626	1612.16284	39.28014	206.62802	1289.89368	-726.85297	266.07019	1313.77637	728.17432	362.76358	-15.33187	9.94019	67.08191	4.21131	-635.32446	445.55048	-3.30227	-710.40198	109.16496	27.03716
1144	9.525	1072.56860	301.91537	1617.91772	39.97697	208.19783	1290.96289	-726.21918	265.94757	1315.31934	714.15808	363.98108	-15.54869	-1.92633	66.42195	6.08893	-649.20563	446.65759	-3.16216	-673.34222	104.70001	30.25222
1145	9.533	1069.55847	302.39108	1623.17944	40.67430	209.75101	1292.08423	-725.69818	265.86481	1316.51440	700.19849	365.14856	-15.82128	-12.99060	65.36433	8.45701	-663.16614	447.71393	-3.08764	-637.18866	99.19370	34.00659
1146	9.542	1066.86560	302.50018	1627.91748	41.31836	211.22211	1293.26086	-725.34827	265.84344	1317.15381	686.21118	366.27060	-16.09742	-23.18500	63.93024	11.35192	-677.18347	448.73230	-3.05958	-601.83160	93.28730	37.73326
1147	9.550	1064.47791	302.24908	1632.11511	41.86538	212.56067	1294.49487	-725.21179	265.85535	1317.11523	672.21918	367.36755	-16.30538	-32.41888	62.16935	15.09187	-691.17041	449.72372	-3.06878	-567.15967	87.63293	40.90551
1148	9.558	1062.40540	301.65283	1635.79211	42.28163	213.74298	1295.78137	-725.32135	265.82071	1316.37878	658.31079	368.43604	-16.41755	-40.50140	60.21218	20.32347	-705.03662	450.68921	-3.11877	-533.21075	82.57930	43.25109
1149	9.567	1060.67444	300.72156	1639.00464	42.54507	214.76363	1297.10193	-725.70270	265.61761	1315.04333	644.54932	369.48837	-16.46588	-47.00024	58.22264	27.89051	-718.76440	451.65561	-3.18031	-500.13226	78.10265	44.74876
1150	9.575	1059.32141	299.44189	1641.81213	42.64340	215.62335	1298.41760	-726.36304	265.12939	1313.29016	630.91174	370.59103	-16.49819	-51.06879	56.29559	38.49063	-732.41296	452.65912	-3.20465	-468.02710	74.02914	45.47496
1151	9.583	1058.38171	297.79120	1644.21313	42.56823	216.33907	1299.66467	-727.28143	264.31216	1311.29089	617.31531	371.78992	-16.54893	-51.38733	54.40351	52.23656	-746.05853	453.70355	-3.18186	-436.81610	70.21526	45.58020
1152	9.592	1057.87891	295.77109	1646.10864	42.31269	216.95352	1300.76489	-728.42145	263.20877	1309.16162	603.70227	373.05591	-16.64876	-46.51227	52.40930	68.37238	-759.74451	454.80392	-3.13500	-406.24359	66.58509	45.33731
1153	9.600	1057.83325	293.41418	1647.35925	41.87133	217.51515	1301.65149	-729.75153	261.90543	1306.97388	590.07471	374.34686	-16.81431	-35.77533	50.08975	85.27737	-773.47339	455.97589	-3.10200	-376.06500	63.13683	45.05966
1154	9.608	1058.27466	290.76523	1647.89026	41.23848	218.05429	1302.29102	-731.25629	260.49023	1304.74927	576.45197	375.63104	-17.02233	-20.10089	47.18696	100.94401	-787.20679	457.14764	-3.13974	-346.26831	59.90096	44.94593
1155	9.617	1059.24109	287.86255	1647.72009	40.41107	218.58539	1302.68372	-732.93427	259.04160	1302.44421	562.82977	376.87231	-17.21626	-1.65381	43.57869	113.95504	-800.91748	458.20270	-3.26626	-317.14380	56.85181	44.99542
1156	9.625	1060.76575	284.72897	1646.90906	39.39495	219.10721	1302.85254	-734.78546	257.64111	1299.97278	549.18555	378.06317	-17.35126	17.53894	39.46008	124.19492	-814.64453	459.13824	-3.40167	-289.21472	53.87688	45.02513
1157	9.633	1062.86621	281.37637	1645.51208	38.20484	219.58441	1302.83411	-736.79303	256.38220	1297.25171	535.50946	379.21576	-17.43258	36.54639	35.27180	132.53337	-828.41168	460.10568	-3.42295	-263.17145	50.82582	44.73795
1158	9.642	1065.53394	277.81125	1643.56360	36.85785	219.95334	1302.67493	-738.90875	255.33939	1294.21924	521.81714	380.32788	-17.49326	55.42126	31.44494	139.89375	-842.15320	461.22833	-3.30093	-239.81641	47.55751	43.79195
1159	9.650	1068.73535	274.02902	1641.07971	35.36762	220.16321	1302.42505	-741.05762	254.51537	1290.82861	508.12860	381.40222	-17.55132	74.65289	28.26517	146.66939	-855.80713	462.45248	-3.15169	-219.91772	43.94793	41.88487
1160	9.658	1072.41919	270.01846	1638.06604	33.73890	220.19907	1302.12744	-743.16107	253.81989	1287.06152	494.44904	382.46619	-17.61454	94.75824	25.88852	152.79001	-869.41260	463.65854	-3.10583	-203.98676	39.90794	38.86105
1161	9.667	1076.51624	265.77789	1634.52734	31.96860	220.07007	1301.81238	-745.15210	253.09778	1282.94885	480.77484	383.55698	-17.69514	116.05768	24.36248	158.05040	-883.05640	464.80707	-3.16581	-192.15582	35.42819	34.77339
1162	9.675	1080.93481	261.32220	1630.47632	30.06054	219.79500	1301.49719	-746.96094	252.18732	1278.55640	467.10217	384.68323	-17.79642	138.60205	23.61072	162.29692	-896.77222	465.90955	-3.23226	-184.27100	30.60412	29.83890
1163	9.683	1085.56189	256.68161	1625.94446	28.03624	219.39748	1301.18750	-748.51215	250.98090	1273.97913	453.42847	385.82446	-17.89321	162.26144	23.45711	165.41905	-910.55444	466.96729	-3.21484	-180.10858	25.63265	24.29809
1164	9.692	1090.26819	251.89915	1620.99219	25.93153	218.90002	1300.88599	-749.76080	249.43988	1269.35120	439.74908	386.98624	-17.93509	186.88245	23.72556	167.31937	-924.41626	468.00992	-3.08694	-179.51709	20.81689	18.26464
1165	9.700	1094.91370	247.02890	1615.71289	23.79297	218.31393	1300.60144	-750.70923	247.56232	1264.81201	426.04898	388.18082	-17.90803	212.36514	24.32990	167.96553	-938.35620	469.11395	-2.89961	-182.34583	16.57487	11.76304
1166	9.708	1099.35962	242.13931	1610.23352	21.68223	217.64395	1300.34375	-751.38092	245.36359	1260.46130	412.30267	389.36038	-17.88289	238.61334	25.26093	167.47331	-952.31824	470.28824	-2.75533	-188.19958	13.37455	5.15626
1167	9.717	1103.48901	237.30609	1604.70740	19.68348	216.91803	1300.10925	-751.79553	242.87534	1256.35388	398.49265	390.47247	-17.94766	265.45721	26.50332	166.11940	-966.23914	471.40991	-2.72112	-196.41058	11.54230	-0.50207
1168	9.725	1107.22180	232.58932	1599.28845	17.90181	216.20471	1299.87000	-751.96722	240.14063	1252.51929	384.63480	391.52936	-18.11387	292.67902	28.01017	164.24152	-980.09131	472.39557	-2.77288	-206.47620	11.05357	-4.11592
1169	9.733	1110.50562	228.01515	1594.10449	16.44576	215.59311	1299.57336	-751.91614	237.22125	1249.00012	370.77240	392.55148	-18.31766	320.10959	29.73778	162.10248	-993.86731	473.33157	-2.83080	-218.23248	11.51595	-5.59919
1170	9.742	1113.29688	223.57550	1589.24927	15.39481	215.15208	1299.14636	-751.66858	234.20261	1245.89136	356.94080	393.52539	-18.47157	347.66669	31.63295	159.79431	-1007.52710	474.32483	-2.78721	-231.37439	12.40739	-5.79611
1171	9.750	1115.55090	219.25143	1584.79028	14.75671	214.88715	1298.51428	-751.24567	231.18443	1243.33252	343.15662	394.45407	-18.51325	375.34912	33.61160	157.20796	-1020.95032	475.36609	-2.43753	-245.25641	13.36826	-5.59405
1172	9.758	1117.22083	215.04756	1580.77197	14.45193	214.73209	1297.63171	-750.67041	228.27896	1241.46594	329.42520	395.36877	-18.45917	403.22876	35.59052	154.11821	-1033.96729	476.37106	-1.49107	-259.27783	14.29185	-5.47214
1173	9.767	1118.26770	211.00620	1577.21777	14.35643	214.59662	1296.49255	-749.98376	225.61427	1240.39551	315.73642	396.27759	-18.40759	431.41104	37.52518	150.33388	-1046.44507	477.25302	0.23879	-273.13763	15.18858	-5.56599
1174	9.775	1118.67261	207.19293	1574.13660	14.36418	214.41837	1295.11523	-749.23810	223.33499	1240.15784	302.06470	397.16373	-18.44394	459.97705	39.43064	145.78290	-1058.35693	478.00049	2.76656	-286.77094	16.04498	-5.82964
1175	9.783	1118.44507	203.66437	1571.52747	14.42121	214.17520	1293.53345	-748.47565	221.59683	1240.70435	288.39221	398.02548	-18.54824	488.93579	41.35153	140.51057	-1069.75293	478.69794	6.06416	-300.24127	16.82488	-6.15127
1176	9.792	1117.62671	200.43564	1569.37939	14.52766	213.87157	1291.79736	-747.71802	220.53661	1241.91162	274.73212	398.84689	-18.63410	518.17242	43.29939	134.62401	-1080.60181	479.41437	10.13203	-313.66656	17.51883	-6.42389
1177	9.800	1116.28149	197.47598	1567.67078	14.72214	213.51855	1289.96741	-746.97034	220.21367	1243.61707	261.10172	399.57248	-18.66162	547.39160	45.26138	128.22025	-1090.66248	480.11273	14.97130	-327.13885	18.14047	-6.59920
1178	9.808	1114.48193	194.73947	1566.37134	15.06125	213.12350	1288.10974	-746.23047	220.56987	1245.65979	247.47299	400.19495	-18.65566	576.09778	47.24854	121.37095	-1099.45923	480.69202	20.56187	-340.67572	18.71120	-6.71156
1179	9.817	1112.29858	192.19826	1565.44482	15.60142	212.69627	1286.29675	-745.50043	221.44618	1247.91760	233.79443	400.78934	-18.64490	603.69049	49.26628	114.15237	-1106.20483	481.13141	26.92316	-354.25153	19.26617	-6.83686
1180	9.825	1109.79736	189.84402	1564.85059	16.38429	212.25986	1284.59741	-744.79205	222.62735	1250.33301	220.06696	401.40344	-18.64720	629.70844	51.25703	106.63545	-1109.74963	481.58151	34.17848	-367.83789	19.83543	-7.01511
1181	9.833	1107.05054	187.66473	1564.53967	17.43053	211.85983	1283.06238	-744.11835	223.88557	1252.91077	206.34540	402.01471	-18.68112	654.03455	53.14882	98.84965	-1108.89014	482.10724	42.38642	-381.40515	20.42583	-7.22491
1182	9.842	1104.14587	185.63849	1564.45410	18.73784	211.56625	1281.71863	-743.47809	225.02820	1255.67017	192.66629	402.61166	-18.73821	676.81219	54.93780	90.78687	-1103.02075	482.29407	51.16436	-394.93347	21.04567	-7.42302
1183	9.850	1101.17102	183.75290	1564.53394	20.26413	211.43881	1280.57300	-742.85358	225.93973	1258.58179	179.01947	403.24225	-18.75918	698.11853	56.64619	82.43456	-1092.61548	481.32510	59.48977	-408.44019	21.71560	-7.56565
1184	9.858	1098.19409	182.00931	1564.72498	21.90896	211.47690	1279.62292	-742.21887	226.58127	1261.56299	165.36874	403.96936	-18.68349	717.70728	58.24119	73.78734	-1078.99036	478.50775	66.08530	-421.97836	22.44109	-7.61049
1185	9.867	1095.26038	180.40514	1564.98145	23.53289	211.62512	1278.86169	-741.55090	226.94415	1264.53125	151.67299	404.80057	-18.53192	735.05695	59.67911	64.80961	-1063.34644	473.78101	70.29098	-435.60223	23.22100	-7.55793
1186	9.875	1092.39355	178.92737	1565.26331	25.00868	211.82626	1278.27734	-740.84235	227.01712	1267.43982	137.90921	405.69064	-18.39581	749.65869	60.95969	55.39771	-1045.98901	467.81500	72.48570	-449.33496	24.08974	-7.47648
1187	9.883	1089.60400	177.55402	1565.52808	26.26342	212.04883	1277.85388	-740.10431	226.80161	1270.26563	124.07655	406.59991	-18.33678	761.25507	62.01900	45.45420	-1026.52393	461.51862	73.39351	-463.16815	25.07755	-7.43738
1188	9.892	1086.90271	176.25299	1565.72729	27.29664	212.26788	1277.57788	-739.35107	226.33212	1272.99609	110.17555	407.52036	-18.33818	769.84155	62.65826	35.08990	-1004.51526	455.35123	73.14687	-477.07254	26.14278	-7.43607
1189	9.900	1084.30969	174.99420	1565.81677	28.17760	212.43454	1277.43921	-738.58221	225.66444	1275.63574	96.21150	408.46869	-18.34240	775.51135	62.69468	24.84647	-979.79102	449.13605	71.31763	-491.00592	27.20415	-7.41058
1190	9.908	1081.85657	173.76651	1565.76648	29.02226	212.47307	1277.42639	-737.77759	224.85310	1278.20142	82.21696	409.46198	-18.29944	778.32599	62.12385	15.81929	-952.42493	442.49191	67.68917	-504.94513	28.20763	-7.31960
1191	9.917	1079.58569	172.57895	1565.55603	29.95757	212.30734	1277.52722	-736.90820	223.95163	1280.69946	68.23923	410.49399	-18.18229	778.27948	61.13529	9.30914	-922.61621	435.31766	62.71268	-518.90778	29.15835	-7.18451
1192	9.925	1077.54541	171.45438	1565.16260	31.08497	211.88533	1277.73120	-735.95197	223.02408	1283.11865	54.31851	411.52252	-17.97761	775.26154	60.07118	5.83247	-890.50830	427.83853	57.29830	-532.90979	30.11377	-7.06393
1193	9.933	1075.78491	170.41988	1564.55359	32.45361	211.18665	1278.03320	-734.89929	222.13622	1285.45044	40.49912	412.48273	-17.65475	769.01862	59.34511	4.60625	-856.14294	420.40570	52.39151	-546.92230	31.11626	-6.99648
1194	9.942	1074.35620	169.48404	1563.69312	34.05597	210.22479	1278.43494	-733.74841	221.33632	1287.70813	26.83765	413.36798	-17.11614	759.44861	59.24051	4.35517	-819.63000	413.43744	48.71280	-560.89990	32.13972	-6.98005
1195	9.950	1073.31665	168.62347	1562.55627	35.84389	209.04752	1278.94434	-732.49902	220.65967	1289.92322	13.39529	414.26346	-16.20326	747.14508	59.73362	4.28288	-781.30542	407.31937	46.65110	-574.83826	33.13535	-6.99470
1196	9.958	1072.72095	167.80280	1561.13989	37.74807	207.71860	1279.56445	-731.15143	220.15042	1292.12207	0.23974	415.25497	-14.75595	733.33295	60.58305	4.16188	-741.71606	402.20624	46.31590	-588.77307	34.08677	-7.01844
1197	9.967	1072.59863	166.99617	1559.46057	39.69524	206.28226	1280.28503	-729.71265	219.86395	1294.30688	-12.55173	416.36926	-12.62483	719.11597	61.54751	3.99651	-701.49780	398.08325	47.70163	-602.71655	34.99764	-7.02360
1198	9.975	1072.92944	166.18842	1557.54993	41.62725	204.74747	1281.08704	-728.19928	219.83098	1296.46118	-24.90812	417.58838	-9.69312	705.02271	62.48742	3.80352	-661.22266	394.96802	50.69926	-616.63556	35.87930	-6.97238
1199	9.983	1073.62415	165.37383	1555.46191	43.51752	203.11447	1281.94934	-726.63324	220.01605	1298.57190	-36.82616	418.86115	-5.99829	691.15796	63.37540	3.55792	-621.23584	392.86588	54.98021	-630.49823	36.74994	-6.83367
1200	9.992	1074.52271	164.55458	1553.27673	45.37517	201.41406	1282.84583	-725.03943	220.32211	1300.64978	-48.45363	420.14050	-1.82905	677.44580	64.24446	3.25146	-581.53552	391.47366	59.97705	-644.31445	37.61936	-6.62322
