# Supplementary material for: Novel Methods for Surface EMG Analysis and Exploration Based on Multi-Modal Gaussian Mixture Models
Source: PLoS One. 2016 Jun 30;11(6):e0157239. doi: 10.1371/journal.pone.0157239 (PMC4928879; doi:10.1371/journal.pone.0157239)
Supplement: S2 File — (ZIP) [file pone.0157239.s002.zip › Haf_horses_walk_data/Haf_h03_w2_emg.anc]

File_Type:	Analog R/C ASCII	Generation#:	2
Board_Type:	NI USB-6225	Polarity:	Bipolar
Trial_Name:	Goraw	Trial#:	2	Duration(Sec.):	9.999166	#Channels:	64
BitDepth:	16	PreciseRate:	1200.000000
Name	LDL	acc1x	acc1y	acc1z	GM1L	acc2x	acc2y	acc2z	GM2L	acc3x	acc3y	acc3z	GM3L	acc4x	acc4y	acc4z	LDR	acc5x	acc5y	acc5z	GM1R	acc6x	acc6y	acc6z	GM2R	acc7x	acc7y	acc7z	GM3R	acc8x	acc8y	acc8z	BLDL	acc9x	acc9y	acc9z	BGM1L	acc10x	acc10y	acc10z	BGM2L	acc11x	acc11y	acc11z	BGM3L	acc12x	acc12y	acc12z	BLDR
Rate	1200	1200	1200	1200	1200	1200	1200	1200	1200	1200	1200	1200	1200	1200	1200	1200	1200	1200	1200	1200	1200	1200	1200	1200	1200	1200	1200	1200	1200	1200	1200	1200	1200	1200	1200	1200	1200	1200	1200	1200	1200	1200	1200	1200	1200	1200	1200	1200	1200
Range	5000	5000	5000	5000	5000	5000	5000	5000	5000	5000	5000	5000	5000	5000	5000	5000	5000	5000	5000	5000	5000	5000	5000	5000	5000	5000	5000	5000	5000	5000	5000	5000	5000	5000	5000	5000	5000	5000	5000	5000	5000	5000	5000	5000	5000	5000	5000	5000	5000
0.000000	-30	42	86	-62	-113	-32	13	-18	-21	3	-77	-69	-101	-19	-31	-62	-102	30	-88	-38	-109	-27	-103	-72	-65	-4	-104	-17	-79	-76	-153	-76	-144	-5375	-2091	-18065	59	-32126	-6231	-31510	-178	-28964	-11546	-21426	-314	-25865	-14912	-12218	-17
0.000833	-26	38	84	-66	-112	-36	8	-19	-21	2	-77	-67	-98	-21	-32	-62	-100	30	-88	-39	-105	-28	-107	-67	-68	-7	-107	-17	-75	-75	-149	-78	-130	-5391	-2292	-18080	75	-32357	-6392	-30889	-172	-29339	-11698	-20947	-325	-26364	-15218	-11619	-3
0.001667	-32	38	86	-64	-114	-35	17	-22	-21	0	-78	-68	-98	-22	-32	-67	-102	29	-87	-39	-109	-27	-109	-75	-68	-6	-102	-18	-77	-77	-158	-78	-127	-5398	-2501	-18094	75	-32544	-6559	-30145	-189	-29664	-11880	-20363	-328	-26797	-15670	-11009	-9
0.002500	-31	39	85	-60	-114	-36	9	-19	-22	2	-93	-67	-83	-19	-29	-62	-100	32	-87	-39	-109	-26	-105	-76	-67	-5	-102	-16	-74	-75	-151	-78	-135	-5391	-2716	-18100	63	-32665	-6740	-29312	-201	-29936	-12105	-19699	-320	-27136	-16270	-10476	-22
0.003333	-26	39	76	-61	-110	-34	11	-16	-19	5	-77	-64	-96	-17	-29	-62	-98	30	-84	-33	-102	-24	-102	-85	-64	0	-99	-15	-70	-72	-146	-78	-134	-5370	-2919	-18101	75	-32688	-6949	-28398	-196	-30139	-12394	-18983	-329	-27369	-17042	-10024	-13
0.004167	-23	42	87	-57	-104	-31	13	-16	-17	5	-75	-64	-95	-16	-29	-58	-100	35	-88	-36	-103	-24	-99	-70	-63	-3	-100	-15	-72	-73	-147	-75	-128	-5333	-3123	-18110	62	-32716	-7203	-27445	-207	-30274	-12768	-18245	-343	-27481	-17969	-9680	-7
0.005000	-24	42	86	-60	-108	-32	11	-18	-19	7	-75	-64	-96	-16	-31	-59	-99	33	-87	-33	-102	-24	-100	-68	-64	-3	-99	-15	-69	-72	-146	-77	-165	-5286	-3323	-18117	29	-32704	-7519	-26465	-264	-30328	-13229	-17502	-334	-27483	-19037	-9453	-12
0.005833	-26	40	89	-59	-111	-33	10	-15	-19	5	-77	-66	-97	-16	-28	-61	-138	33	-85	-34	-105	-23	-101	-70	-64	-4	-100	-16	-73	-73	-149	-74	-134	-5218	-3506	-18125	22	-32724	-7920	-25479	-288	-30300	-13798	-16793	-329	-27355	-20226	-9336	-5
0.006667	-28	41	91	-61	-131	-64	8	-17	-23	5	-77	-67	-100	-18	-31	-61	-100	32	-85	-39	-110	-27	-104	-72	-63	-3	-103	-14	-73	-76	-149	-76	-151	-5138	-3683	-18141	37	-32672	-8420	-24518	-260	-30183	-14477	-16147	-320	-27124	-21510	-9339	-9
0.007500	-30	39	81	-62	-111	-38	8	-21	-18	1	-77	-50	-99	-18	-34	-59	-101	25	-90	-36	-107	-26	-103	-69	-67	-4	-101	-14	-75	-77	-151	-78	-137	-5030	-3836	-18157	53	-32477	-9025	-23591	-235	-29964	-15261	-15570	-297	-26783	-22855	-9442	-5
0.008333	-27	57	82	-60	-113	-38	8	-16	-22	5	-75	-67	-98	-16	-30	-57	-100	35	-86	-34	-107	-24	-111	-74	-62	-4	-102	-14	-96	-72	-148	-76	-131	-4909	-3974	-18180	42	-32172	-9739	-22726	-240	-29656	-16161	-15084	-276	-26350	-24223	-9625	-1
0.009167	-25	41	86	-58	-109	-33	10	-15	-17	6	-98	-67	-95	-16	-31	-58	-101	33	-88	-34	-105	-24	-101	-67	-64	-5	-101	-13	-75	-70	-150	-78	-125	-4770	-4086	-18211	0	-31744	-10574	-21931	-245	-29251	-17163	-14702	-259	-25857	-25584	-9875	-3
0.010000	-27	47	87	-58	-107	-34	10	-16	-19	5	-76	-64	-96	-16	-32	-59	-96	32	-85	-33	-104	-25	-104	-70	-65	-1	-100	-12	-93	-72	-148	-74	-134	-4612	-4180	-18250	9	-31204	-11523	-21209	-224	-28761	-18265	-14421	-245	-25323	-26876	-10148	-3
0.010833	-28	41	88	-57	-111	-34	13	-13	-17	8	-76	-63	-96	-14	-27	-58	-99	34	-84	-32	-107	-24	-100	-65	-63	1	-98	-12	-69	-72	-144	-75	-109	-4442	-4258	-18295	-5	-30552	-12599	-20565	-206	-28190	-19437	-14239	-236	-24781	-28073	-10424	4
0.011667	-30	45	91	-56	-107	-33	23	-15	-17	6	-73	-64	-95	-13	-28	-57	-99	37	-83	-31	-102	-22	-99	-66	-63	1	-100	-11	-79	-69	-146	-76	-94	-4254	-4313	-18343	-5	-29786	-13784	-20004	-205	-27551	-20676	-14155	-237	-24249	-29148	-10668	22
0.012500	-23	43	90	-58	-107	-32	15	-15	-14	7	-73	-64	-94	-16	-27	-58	-102	37	-87	-34	-102	-23	-100	-68	-61	0	-100	-12	-69	-69	-149	-76	-80	-4065	-4359	-18404	38	-28927	-15066	-19519	-173	-26863	-21955	-14142	-243	-23756	-30079	-10852	23
0.013333	-25	40	85	-62	-107	-36	12	-14	-18	4	-76	-68	-99	-21	-32	-57	-101	33	-91	-34	-104	-11	-101	-69	-66	-5	-102	-26	-76	-70	-153	-77	-91	-3871	-4388	-18472	24	-27979	-16406	-19109	-172	-26138	-23254	-14181	-246	-23317	-30853	-10943	12
0.014167	-28	39	84	-62	-114	-39	7	-18	-22	0	-78	-61	-100	-18	-34	-55	-98	27	-88	-34	-109	-28	-107	-73	-69	-3	-103	-17	-76	-74	-152	-80	-88	-3669	-4408	-18536	37	-26962	-17809	-18750	-184	-25381	-24547	-14247	-219	-22938	-31449	-10904	7
0.015000	-27	40	91	-62	-109	-38	32	-16	-21	1	-75	-66	-98	-21	-33	-61	-103	29	-88	-35	-108	-29	-104	-70	-68	-3	-103	-17	-77	-75	-155	-82	-79	-3472	-4419	-18604	62	-25901	-19237	-18443	-187	-24617	-25812	-14318	-202	-22648	-31887	-10737	9
0.015833	-28	36	84	-62	-113	-38	9	-19	-26	0	-78	-72	-97	-19	-32	-59	-112	32	-90	-34	-97	-25	-102	-73	-66	-3	-103	-15	-73	-69	-151	-78	-57	-3280	-4427	-18671	81	-24804	-20682	-18165	-173	-23884	-27021	-14352	-194	-22435	-32158	-10414	22
0.016667	-27	36	80	-60	-110	-35	20	-15	-19	1	-75	-66	-97	-18	-29	-59	-105	29	-90	-33	-105	-25	-101	-69	-66	13	-99	2	-72	-69	-150	-75	-48	-3095	-4439	-18739	82	-23712	-22106	-17909	-151	-23127	-28141	-14339	-188	-22302	-32295	-9947	20
0.017500	-25	42	88	-59	-108	-34	11	-15	-18	1	-85	-65	-94	-17	-31	-58	-58	35	-88	-30	-105	-25	-101	-67	-65	0	-100	-14	-73	-70	-149	-77	-42	-2924	-4451	-18807	75	-22647	-23483	-17659	-149	-22437	-29163	-14255	-187	-22239	-32300	-9333	20
0.018333	-27	41	86	-61	-109	-35	12	-14	-16	3	-76	-65	-97	-15	-28	-57	-96	32	-85	-33	-104	-23	-98	-66	-64	20	-98	-4	-74	-67	-145	-74	-13	-2771	-4474	-18871	73	-21638	-24786	-17405	-168	-21795	-30059	-14070	-181	-22230	-32204	-8586	19
0.019167	-22	41	91	-58	-104	-32	15	-13	-17	34	-69	-63	-93	-17	-26	-59	-96	36	-81	-31	-101	-22	-99	-68	-63	1	-98	-13	-73	-69	-148	-75	3	-2635	-4508	-18920	78	-20701	-26003	-17143	-168	-21215	-30852	-13778	-178	-22265	-32042	-7742	25
0.020000	-25	39	92	-61	-114	-30	11	-14	-18	3	-72	-65	-98	-17	-29	-60	-98	34	-84	-35	-107	-25	-101	-69	-63	0	-97	-16	-73	-70	-148	-76	28	-2522	-4554	-19000	74	-19859	-27109	-16858	-163	-20696	-31455	-13365	-151	-22307	-31822	-6824	36
0.020833	-26	38	85	-62	-110	-34	10	-15	-18	1	-74	-66	-99	-21	-32	-61	-102	26	-88	-35	-105	-22	-104	-72	-67	-4	-99	-16	-77	-70	-150	-80	43	-2433	-4615	-19065	43	-19122	-28093	-16543	-160	-20245	-31926	-12830	-133	-22356	-31582	-5867	27
0.021667	-25	23	89	-64	-113	-39	4	-17	-19	2	-73	-66	-96	-17	-32	-63	-100	30	-87	-35	-107	-24	-105	-73	-66	0	-100	-16	-73	-72	-148	-78	47	-2363	-4695	-19127	7	-18505	-28939	-16204	-161	-19881	-32259	-12178	-93	-22347	-31339	-4908	30
0.022500	-27	37	85	-63	-111	-36	9	-17	-23	0	-76	-66	-99	-45	-33	-63	-103	29	-88	-34	-105	-25	-104	-73	-66	0	-102	-16	-76	-70	-149	-80	53	-2324	-4785	-19191	0	-18012	-29635	-15827	-139	-19573	-32437	-11419	-64	-22295	-31117	-3986	39
0.023333	-32	36	87	-62	-111	-34	13	-16	-23	0	-74	-66	-96	-18	-32	-63	-101	33	-86	-33	-105	-23	-102	-70	-68	-3	-102	-15	-76	-69	-149	-79	74	-2287	-4891	-19260	16	-17647	-30197	-15427	-100	-19334	-32493	-10567	-51	-22169	-30927	-3134	42
0.024167	-30	37	85	-63	-108	-38	10	-16	-21	3	-82	-65	-98	-17	-27	-62	-101	33	-82	-31	-102	-21	-102	-68	-66	2	-95	-13	-72	-69	-146	-77	80	-2278	-5010	-19335	9	-17397	-30615	-15008	-87	-19143	-32404	-9641	-22	-21952	-30785	-2399	41
0.025000	-27	38	88	-60	-109	-35	13	-7	-19	0	-74	-65	-94	-17	-28	-61	-101	32	-83	-30	-104	-24	-100	-67	-63	0	-98	-16	-63	-64	-145	-76	72	-2289	-5139	-19417	-26	-17264	-30901	-14572	-98	-18998	-32218	-8680	-14	-21640	-30701	-1816	27
0.025833	-24	39	90	-62	-109	-36	15	-12	-15	3	-72	-63	-93	-15	-27	-72	-98	32	-82	-33	-107	-25	-101	-65	-63	1	-99	-13	-73	-68	-144	-76	73	-2309	-5277	-19506	-49	-17227	-31057	-14117	-86	-18885	-31933	-7714	8	-21220	-30671	-1414	22
0.026667	-23	39	89	-57	-111	-36	12	-12	-18	2	-69	-64	-98	-17	-28	-59	-100	35	-83	-32	-107	-22	-101	-67	-67	1	-97	-8	-72	-69	-147	-83	84	-2350	-5422	-19608	-60	-17270	-31093	-13703	-79	-18792	-31577	-6784	36	-20700	-30699	-1216	32
0.027500	-27	40	89	-58	-111	-36	11	-13	-18	4	-69	-61	-98	-17	-27	-59	-97	36	-83	-31	-110	-22	-101	-68	-64	0	-98	-16	-73	-68	-147	-75	80	-2400	-5572	-19738	-85	-17374	-31015	-13296	-56	-18700	-31175	-5927	42	-20088	-30764	-1234	33
0.028333	-26	40	87	-57	-104	-33	15	-12	-15	5	-72	-60	-94	-16	-29	-59	-99	33	-79	-28	-100	-19	-99	-67	-65	-6	-98	-12	-73	-67	-146	-78	60	-2459	-5715	-19849	-70	-17521	-30846	-12922	-80	-18597	-30733	-5179	67	-19385	-30869	-1481	30
0.029167	-24	43	90	-58	-105	-34	15	-17	-17	30	-69	-59	-91	-35	-30	-56	-98	37	-81	-29	-102	-22	-99	-65	-63	1	-98	-11	-74	-69	-143	-72	55	-2524	-5853	-19984	-58	-17672	-30589	-12590	-99	-18475	-30276	-4558	106	-18611	-30988	-1952	21
0.030000	-26	42	88	-53	-108	-30	16	-11	-16	6	-69	-61	-96	-12	-28	-56	-99	35	-83	-29	-103	-17	-96	-65	-64	2	-96	-10	-75	-67	-145	-73	59	-2605	-5978	-20132	-78	-17868	-30253	-12315	-64	-18314	-29825	-4101	144	-17793	-31112	-2635	10
0.030833	-25	43	91	-56	-107	-34	16	-10	-16	7	-68	-62	-91	-13	-29	-53	-99	38	-82	-53	-100	-17	-90	-65	-63	0	-98	-11	-72	-66	-145	-72	55	-2675	-6090	-20289	-62	-18032	-29852	-12101	-43	-18113	-29395	-3837	153	-16955	-31226	-3507	46
0.031667	-24	44	90	-61	-108	-34	4	-10	-14	7	-70	-60	-96	-13	-27	-56	-99	37	-84	-29	-108	-21	-98	-67	-65	0	-101	-12	-74	-67	-145	-70	50	-2759	-6189	-20458	-49	-18168	-29396	-11966	-7	-17873	-28998	-3772	158	-16108	-31304	-4548	36
0.032500	-26	44	87	-59	-108	-35	23	-15	-17	3	-72	-62	-97	8	-29	-53	-97	36	-83	-29	-104	-19	-97	-67	-64	0	-97	-11	-72	-66	-147	-75	50	-2845	-6262	-20638	-64	-18268	-28886	-11905	39	-17581	-28634	-3915	164	-15287	-31340	-5727	12
0.033333	-31	42	89	-57	-110	-39	11	-19	-17	5	-70	-63	-98	-17	-32	-60	-99	36	-85	-31	-105	-24	-104	-72	-64	0	-101	-13	-75	-73	-148	-74	53	-2937	-6314	-20798	-95	-18320	-28342	-11918	39	-17248	-28310	-4272	174	-14512	-31311	-7002	16
0.034167	-29	39	88	-61	-113	-35	13	-18	-17	5	-60	-66	-101	-16	-32	-76	-102	35	-87	-33	-107	-22	-98	-69	-63	0	-100	-14	-74	-69	-147	-73	60	-3031	-6336	-20966	-133	-18303	-27761	-12003	41	-16858	-28018	-4826	190	-13802	-31209	-8341	20
0.035000	-28	40	90	-57	-108	-36	13	-14	-18	3	-73	-63	-97	-14	-29	-58	-97	36	-84	-28	-103	-24	-99	-69	-59	-4	-99	-12	-74	-67	-146	-73	56	-3123	-6325	-21129	-141	-18278	-27157	-12168	33	-16445	-27759	-5575	208	-13175	-31026	-9701	13
0.035833	-24	43	90	-58	-105	-33	17	-12	-14	8	-69	-62	-92	-14	-27	-57	-101	35	-83	-29	-99	-19	-97	-68	-61	1	-99	-12	-72	-66	-144	-69	45	-3221	-6292	-21282	-143	-18187	-26528	-12399	49	-16006	-27514	-6474	249	-12656	-30756	-11038	0
0.036667	-26	44	89	-88	-108	-32	17	-11	-15	3	-73	-62	-93	-11	-27	-56	-98	35	-82	-28	-104	-22	-98	-69	-67	1	-97	-15	-70	-67	-148	-73	51	-3325	-6225	-21421	-148	-18062	-25881	-12690	30	-15549	-27280	-7513	292	-12246	-30408	-12320	4
0.037500	-25	45	90	-59	-109	-32	15	-14	-15	9	-67	-60	-92	-11	-26	-57	-99	38	-81	-29	-104	-21	-98	-68	-63	3	-96	-11	-69	-67	-143	-74	58	-3432	-6130	-21547	-161	-17907	-25226	-13030	17	-15098	-27036	-8643	338	-11951	-29969	-13531	15
0.038333	-24	44	90	-56	-107	-29	18	-12	-16	6	-68	-60	-95	-12	-29	-57	-98	37	-82	-28	-102	-17	-95	-67	-62	-3	-95	-11	-72	-66	-146	-73	57	-3546	-6009	-21662	-179	-17729	-24557	-13400	71	-14670	-26776	-9843	367	-11778	-29449	-14623	11
0.039167	-24	43	89	-58	-105	-31	15	-17	-5	6	-70	-60	-92	-12	-28	-55	-98	35	-83	-29	-99	-22	-99	-69	-63	0	-94	-11	-74	-69	-147	-72	62	-3665	-5869	-21762	-172	-17547	-23877	-13806	107	-14273	-26471	-11074	361	-11722	-28861	-15599	2
0.040000	-27	44	89	-58	-112	-34	11	-15	-18	5	-75	-62	-99	-14	-31	-62	-102	29	-86	-31	-107	-25	-102	-67	-67	0	-99	-15	-75	-45	-149	-77	67	-3791	-5714	-21852	-166	-17375	-23206	-14228	139	-13925	-26119	-12303	354	-11776	-28218	-16430	-5
0.040833	-29	40	85	-62	-113	-36	8	-19	-25	1	-77	-63	-100	-15	-6	-59	-105	33	-104	-30	-107	-26	-101	-70	-67	0	-99	-15	-76	-72	-147	-75	64	-3915	-5537	-21922	-165	-17214	-22508	-14633	140	-13637	-25700	-13484	342	-11929	-27524	-17106	-15
0.041667	-28	39	76	-78	-114	-35	11	-18	-23	2	-73	-65	-99	-14	-31	-62	-105	33	-90	-36	-105	-26	-101	-70	-66	-4	-100	-14	-75	-70	-151	-79	72	-4049	-5353	-21992	-146	-17081	-21811	-15059	127	-13427	-25205	-14582	332	-12170	-26812	-17637	-12
0.042500	-26	39	87	-62	-112	-35	9	-21	-22	-3	-73	-66	-101	-17	-30	-62	-100	34	-86	-31	-102	-24	-102	-70	-65	0	-99	-16	-74	-70	-149	-75	87	-4179	-5162	-22052	-129	-16984	-21108	-15450	139	-13295	-24640	-15581	361	-12488	-26069	-18027	0
0.043333	-26	42	89	-60	-107	-33	12	-14	-16	8	-72	-60	-96	-14	-28	-60	-98	37	-83	-30	-108	-25	-110	-67	-64	4	-95	-12	-74	-67	-146	-73	80	-4316	-4972	-22115	-139	-16930	-20402	-15818	114	-13257	-23998	-16458	441	-12857	-25323	-18285	-27
0.044167	-25	44	91	-60	-107	-31	17	-11	-14	10	-70	-60	-96	-9	-28	-58	-97	39	-80	-29	-105	-22	-97	-65	-62	5	-93	-11	-73	-67	-145	-75	75	-4455	-4794	-22173	-131	-16925	-19696	-16150	67	-13313	-23283	-17206	478	-13277	-24605	-18429	2
0.045000	-21	41	90	-63	-108	-31	12	-14	-17	7	-68	-59	-95	-8	-31	-59	-99	38	-81	-27	-104	-24	-99	-69	-62	4	-95	-14	-69	-76	-146	-75	81	-4599	-4638	-22246	-114	-16974	-18993	-16449	58	-13470	-22501	-17812	401	-13729	-23902	-18469	15
0.045833	-25	44	90	-59	-109	-30	16	-10	-17	7	-70	-43	-92	-9	-29	-61	-88	40	-85	-29	-102	-22	-98	-67	-63	3	-99	-12	-73	-67	-145	-76	80	-4747	-4502	-22326	-96	-17077	-18288	-16706	66	-13719	-21643	-18266	342	-14202	-23243	-18435	9
0.046667	-26	15	87	-59	-109	-33	13	-13	-17	7	-70	-62	-96	-10	-25	-60	-102	37	-84	-28	-103	-22	-98	-69	-65	-21	-96	-16	-70	-67	-147	-77	68	-4892	-4399	-22418	-92	-17233	-17595	-16930	55	-14052	-20810	-18583	303	-14679	-22626	-18339	13
0.047500	-27	41	89	-60	-109	-33	12	-14	5	2	-68	-62	-96	-45	-28	-61	-102	33	-90	-30	-102	-22	-98	-67	-65	0	-98	-13	-75	-68	-146	-78	63	-5045	-4337	-22532	-126	-17442	-16880	-17107	61	-14464	-19925	-18770	254	-15153	-22048	-18206	11
0.048333	-27	42	88	-58	-111	-33	13	-16	-21	4	-74	-63	-97	-12	-28	-62	-99	24	-87	-32	-105	-24	-105	-65	-67	-1	-101	-15	-74	-70	-149	-78	46	-5196	-4322	-22649	-77	-17696	-16237	-17253	62	-14946	-19042	-18864	210	-15630	-21518	-18050	-3
0.049167	-28	39	66	-63	-113	-35	10	-16	-22	5	-74	-65	-98	-16	-31	-59	-100	37	-87	-35	-109	-24	-98	-68	-67	0	-98	-14	-76	-69	-146	-79	38	-5344	-4382	-22787	-72	-17989	-15577	-17360	79	-15472	-18164	-18805	160	-16084	-21028	-17886	9
0.050000	-24	40	87	-61	-113	-31	13	-13	-17	5	-72	-63	-96	-13	-28	-59	-99	37	-87	-32	-120	-35	-99	-68	-63	0	-102	-17	-76	-68	-146	-77	37	-5502	-4437	-22928	-72	-18314	-14936	-17441	103	-16047	-17320	-18691	116	-16526	-20592	-17736	-1
0.050833	-27	40	89	-61	-109	-32	16	-11	-19	8	-72	-61	-81	-12	-24	-59	-102	40	-84	-31	-104	-19	-101	-66	-65	1	-98	-11	-69	-66	-146	-75	24	-5646	-4582	-23080	-51	-18669	-14310	-17499	129	-16645	-16515	-18516	85	-16953	-20161	-17598	1
0.051667	-21	42	91	-53	-107	-29	16	-12	-16	8	-68	-58	-94	-12	-26	-56	-96	38	-81	-29	-96	-19	-98	-62	-61	2	-95	-11	-70	-67	-143	-78	5	-5795	-4789	-23235	-30	-19044	-13699	-17538	136	-17263	-15767	-18299	49	-17365	-19765	-17492	8
0.052500	-22	46	92	-53	-103	-30	17	-13	-18	8	-67	-60	-93	-11	-23	-55	-96	36	-82	-29	-102	-17	-96	-66	-65	1	-95	0	-74	-68	-145	-75	2	-5942	-5064	-23390	-42	-19432	-13111	-17565	150	-17881	-15080	-18084	1	-17770	-19385	-17413	16
0.053333	-29	41	89	-58	-112	-32	15	-11	-19	7	-72	-63	-98	-14	-28	-57	-103	36	-86	-49	-107	-22	-97	-68	-66	-1	-99	-15	-74	-68	-146	-77	-14	-6088	-5404	-23542	-67	-19813	-12544	-17580	173	-18488	-14455	-17865	-34	-18169	-19007	-17375	22
0.054167	-29	39	85	-60	-111	-33	13	-14	-26	20	-74	-62	-97	-15	-26	-59	-102	37	-84	-31	-102	-21	-96	-72	-68	-3	-102	-14	-73	-67	-147	-78	-72	-6208	-5800	-23676	-90	-20213	-11991	-17592	106	-19078	-13883	-17653	-72	-18567	-18622	-17359	32
0.055000	-27	42	88	-58	-109	-34	13	-11	-16	7	-72	-62	-95	-15	-26	-59	-92	34	-83	-19	-103	-21	-96	-66	-61	0	-97	-15	-73	-68	-147	-76	-32	-6315	-6259	-23792	-114	-20589	-11449	-17596	41	-19643	-13363	-17468	-103	-18966	-18220	-17374	21
0.055833	-24	44	87	-59	-108	-33	15	-38	-16	5	-72	-64	-97	-14	-27	-55	-98	34	-83	-32	-105	-18	-97	-67	-68	-1	-98	-15	-75	-69	-149	-77	-53	-6413	-6769	-23882	-121	-20951	-10919	-17599	11	-20179	-12884	-17331	-43	-19372	-17797	-17413	18
0.056667	-27	42	88	-60	-114	-33	12	-14	-23	5	-70	-65	-97	-16	-30	-59	-101	35	-83	-31	-109	-23	-100	-66	-68	0	-99	-15	-75	-72	-145	-78	-77	-6484	-7337	-23935	-120	-21299	-10397	-17600	-14	-20682	-12446	-17231	32	-19781	-17345	-17464	9
0.057500	-29	40	88	-61	-117	-34	10	-13	-19	5	-68	-67	-99	-18	-29	-60	-100	36	-83	-33	-104	-22	-96	-66	-63	8	-99	-15	-76	-72	-147	-75	-75	-6531	-7951	-23953	-137	-21615	-9875	-17600	-38	-21143	-12027	-17175	30	-20201	-16854	-17529	8
0.058333	-27	44	89	-58	-108	-32	16	-11	-15	6	-69	-62	-95	-16	-3	-57	-96	35	-81	-33	-104	-19	-97	-67	-67	0	-95	-14	-70	-67	-144	-77	-87	-6546	-8598	-23931	-148	-21908	-9379	-17607	-60	-21563	-11615	-17138	-15	-20632	-16324	-17591	36
0.059167	-29	44	93	-53	-102	-30	13	-12	-18	6	-70	-64	-93	-16	-28	-60	-100	35	-82	-32	-104	-21	-96	-67	-67	2	-96	-15	-76	-67	-145	-79	-115	-6537	-9272	-23860	-114	-22182	-8844	-17610	-68	-21949	-11201	-17177	-67	-21068	-15760	-17653	50
0.060000	-25	43	92	-56	-110	-30	15	-13	-21	5	-72	-66	-96	-15	-28	-57	-98	36	-82	-33	-104	-24	-97	-68	-66	1	-99	-12	-73	-68	-145	-75	-129	-6500	-9964	-23744	-57	-22427	-8326	-17617	-93	-22305	-10773	-17231	-93	-21508	-15163	-17711	38
0.060833	-28	42	89	-58	-109	-32	13	-14	-18	2	-72	-66	-95	-13	-28	-59	-101	33	-83	-33	-104	-21	-97	-68	-65	0	-96	-12	-72	-80	-147	-76	-138	-6424	-10663	-23581	-7	-22648	-7807	-17626	-91	-22624	-10324	-17303	-96	-21945	-14537	-17751	26
0.061667	-26	43	90	-58	-109	-33	12	-13	-22	6	-73	-67	-95	-27	-26	-59	-101	34	-86	-34	-105	-19	-99	-67	-66	0	-102	-15	-76	-69	-146	-73	-148	-6327	-11360	-23364	29	-22841	-7277	-17641	-59	-22904	-9868	-17390	-87	-22368	-13887	-17773	18
0.062500	-28	41	89	-57	-112	-35	12	-14	-21	5	-70	-65	-98	-14	-28	-57	-100	33	-81	-33	-107	-25	-98	-68	-64	1	-77	-13	-74	-66	-145	-75	-160	-6192	-12041	-23095	58	-23039	-6753	-17659	-50	-23169	-9341	-17473	-118	-22770	-13231	-17778	24
0.063333	-25	43	91	-55	-104	-31	16	-12	-14	10	-67	-63	-96	-13	-27	-58	-97	37	-81	-31	-101	-18	-97	-66	-63	4	-95	-11	-73	-67	-147	-75	-174	-6029	-12668	-22781	49	-23206	-6223	-17670	-67	-23398	-8802	-17547	-174	-23153	-12540	-17756	20
0.064167	-23	17	92	-56	-110	-33	16	-12	-17	11	-67	-61	-94	-12	-24	-53	-98	38	-79	-31	-101	-17	-95	-66	-60	4	-96	-12	-74	-66	-144	-72	-182	-5852	-13306	-22429	33	-23369	-5701	-17705	-51	-23604	-8244	-17610	-201	-23500	-11860	-17712	42
0.065000	-26	44	92	-58	-107	-31	16	-11	-16	9	-69	-66	-95	-11	-26	-61	-101	36	-59	-32	-102	-21	-98	-67	-64	1	-97	-16	-73	-67	-146	-75	-197	-5650	-13868	-22037	32	-23520	-5182	-17735	-33	-23778	-7672	-17653	-225	-23807	-11193	-17648	74
0.065833	-25	42	90	-59	-110	-35	13	-17	-21	6	-73	-64	-96	-17	-26	-60	-98	34	-83	-32	-105	-21	-97	-68	-67	0	-99	-13	-75	-92	-145	-73	-205	-5426	-14357	-21605	44	-23663	-4664	-17766	-32	-23927	-7075	-17655	-251	-24059	-10546	-17560	68
0.066667	-27	40	88	-59	-110	-35	13	-15	-19	7	-69	-63	-108	-17	-29	-58	-107	36	-84	-33	-107	-22	-98	-67	-65	2	-98	-13	-73	-68	-144	-74	-212	-5194	-14774	-21146	56	-23803	-4156	-17801	-69	-24040	-6488	-17617	-268	-24257	-9926	-17445	64
0.067500	-24	43	88	-60	-108	-32	12	-16	-21	7	-72	-65	-96	-14	-27	-57	-96	36	-83	-31	-102	-22	-100	-67	-61	0	-100	-16	-73	-57	-145	-74	-215	-4948	-15096	-20662	60	-23939	-3663	-17826	-126	-24121	-5916	-17541	-276	-24392	-9335	-17311	73
0.068333	-26	39	88	-58	-108	-33	15	-14	-18	-5	-69	-61	-93	-14	-22	-59	-99	36	-83	-31	-103	-19	-98	-67	-65	2	-97	-12	-73	-68	-146	-77	-233	-4694	-15321	-20140	67	-24065	-3187	-17852	-149	-24164	-5367	-17417	-279	-24460	-8793	-17152	61
0.069167	-24	46	90	-57	-107	-32	15	-11	-14	8	-70	-61	-98	-17	-27	-56	-98	36	-82	-27	-103	-18	-97	-59	-65	3	-96	-13	-74	-69	-148	-74	-215	-4438	-15439	-19656	53	-24184	-2722	-17869	-166	-24168	-4856	-17242	-274	-24457	-8293	-16972	75
0.070000	-25	44	90	-60	-109	-34	15	-14	-15	8	-75	-62	-97	-16	-27	-19	-97	36	-82	-29	-105	-19	-98	-67	-62	1	-97	-12	-72	-67	-144	-74	-219	-4184	-15441	-19147	37	-24292	-2284	-17877	-185	-24126	-4388	-17022	-264	-24379	-7840	-16774	95
0.070833	-27	44	90	-55	-100	-31	16	-14	-14	10	-69	-63	-95	-15	-30	-58	-97	36	-80	-29	-99	-19	-98	-65	-62	1	-96	-9	-68	-67	-154	-76	-223	-3925	-15329	-18652	37	-24382	-1856	-17861	-182	-24038	-3978	-16759	-280	-24240	-7440	-16553	94
0.071667	-23	43	92	-55	-110	-33	16	-12	-16	6	-67	-81	-95	-13	-26	-55	-98	38	-83	-35	-100	-18	-96	-67	-60	2	-96	-11	-70	-66	-141	-70	-224	-3665	-15104	-18177	37	-24452	-1448	-17825	-150	-23898	-3632	-16450	-263	-24032	-7092	-16317	89
0.072500	-21	41	89	-53	-104	-33	15	-13	-15	5	-70	-61	-93	-14	-26	-59	-100	33	-85	-29	-102	-19	-83	-69	-63	-1	-97	-13	-72	-67	-145	-76	-217	-3407	-14768	-17734	11	-24502	-1080	-17766	-166	-23712	-3347	-16109	-270	-23765	-6795	-16068	97
0.073333	-25	41	86	-60	-107	-35	16	-15	-19	1	-75	-66	-97	-21	-32	-63	-101	28	-86	-33	-105	-27	-103	-72	-66	-5	-103	-19	-77	-77	-152	-78	-215	-3140	-14319	-17334	9	-24528	-724	-17662	-185	-23469	-3130	-15737	-287	-23443	-6546	-15804	82
0.074167	-31	36	82	-64	-113	-40	10	-21	-22	0	-77	-69	-97	-19	-33	-63	-101	30	-88	-38	-108	-25	-103	-70	-65	0	-101	-15	-70	-70	-147	-78	-206	-2871	-13770	-16982	29	-24508	-386	-17546	-161	-23166	-2959	-15316	-273	-23051	-6335	-15520	75
0.075000	-28	38	88	-60	-109	-35	15	-17	-19	1	-72	-66	-76	-16	-31	-60	-98	32	-104	-33	-104	-23	-99	-69	-65	-3	-101	-15	-75	-75	-149	-78	-205	-2584	-13131	-16688	13	-24446	-64	-17376	-174	-22808	-2848	-14872	-265	-22622	-6166	-15225	86
0.075833	-24	40	96	-60	-112	-35	10	-14	-17	3	-74	-65	-95	-15	-28	-58	-99	32	-87	-32	-105	-25	-100	-68	-61	-6	-102	-13	-73	-70	-147	-77	-208	-2285	-12418	-16471	2	-24346	236	-17162	-182	-22396	-2774	-14411	-273	-22150	-6026	-14925	88
0.076667	-25	38	90	-59	-107	-33	12	-15	-19	3	-72	-80	-94	-18	-29	-60	-95	33	-87	-32	-103	-25	-97	-70	-65	-3	-99	-13	-74	-72	-147	-79	-199	-1960	-11643	-16325	11	-24168	522	-16895	-135	-21938	-2740	-13932	-283	-21644	-5917	-14616	80
0.077500	-24	41	87	-59	-111	-38	11	-17	-18	4	-73	-63	-97	-18	-31	-60	-98	34	-84	-32	-102	-27	-100	-70	-65	-6	-98	-16	-72	-73	-144	-74	-179	-1617	-10821	-16267	23	-23985	796	-16604	-121	-21440	-2728	-13445	-277	-21113	-5794	-14297	73
0.078333	-24	40	89	-57	-109	-32	15	-15	-18	5	-73	-65	-97	-15	-30	-57	-98	32	-86	-32	-102	-23	-98	-68	-63	-1	-101	-13	-74	-72	-145	-75	-185	-1251	-9976	-16293	7	-23733	1054	-16263	-155	-20898	-2729	-12947	-270	-20562	-5746	-13985	70
0.079167	-27	41	89	-56	-110	-35	12	-14	-22	3	-74	-64	-97	-18	-32	-58	-98	35	-85	-39	-103	-25	-99	-69	-76	-1	-99	-14	-76	-74	-147	-77	-177	-852	-9117	-16406	10	-23428	1299	-15884	-191	-20326	-2731	-12448	-255	-19995	-5675	-13673	64
0.080000	-27	38	89	-59	-110	-34	12	-14	-18	5	-75	-64	-97	-15	-30	-59	-100	30	-86	-35	-104	-23	-101	-68	-63	-4	-99	-15	-73	-72	-148	-74	-180	-431	-8268	-16608	37	-23068	1531	-15468	-213	-19720	-2740	-11951	-233	-19417	-5609	-13369	60
0.080833	-25	35	88	-60	-110	-48	11	-16	-21	0	-76	-67	-98	-19	-31	-62	-101	32	-86	-34	-107	-25	-101	-70	-64	-6	-101	-21	-75	-74	-145	-80	-163	16	-7440	-16894	5	-22659	1758	-15024	-263	-19102	-2703	-11466	-234	-18836	-5540	-13076	69
0.081667	-26	39	86	-62	-111	-38	10	-17	-17	0	-82	-67	-98	-19	-35	-62	-121	26	-90	-38	-110	-27	-103	-74	-69	-6	-102	-21	-77	-76	-151	-81	-148	492	-6648	-17261	-25	-22209	1969	-14561	-284	-18476	-2658	-10993	-247	-18260	-5466	-12794	62
0.082500	-27	34	84	-63	-112	-40	7	-19	-24	0	-76	-68	-102	-22	-35	-63	-109	30	-87	-35	-108	-24	-101	-72	-66	-9	-100	-18	-80	-73	-149	-78	-152	992	-5896	-17694	-21	-21706	2180	-14070	-260	-17819	-2584	-10536	-263	-17683	-5369	-12522	58
0.083333	-27	41	88	-61	-114	-41	10	-39	-19	4	-72	-64	-97	-13	-30	-59	-103	36	-87	-32	-107	-22	-100	-70	-66	0	-98	-14	-72	-69	-147	-78	-156	1506	-5207	-18186	-14	-21172	2378	-13585	-258	-17199	-2484	-10091	-257	-17111	-5265	-12269	60
0.084167	-25	35	93	-57	-110	-32	16	-12	-18	9	-69	-60	-95	-13	-32	-60	-98	37	-83	-38	-104	-18	-97	-67	-65	-12	-97	-12	-72	-68	-147	-75	-137	2031	-4581	-18728	-16	-20609	2561	-13100	-258	-16575	-2356	-9676	-246	-16551	-5149	-12038	72
0.085000	-24	42	93	-56	-108	-34	17	-13	-17	1	-72	-59	-97	3	-31	-58	-98	35	-82	-30	-103	-19	-99	-67	-65	-3	-98	-15	-72	-67	-144	-73	-121	2561	-4029	-19305	-33	-20019	2742	-12632	-270	-15968	-2213	-9292	-236	-16010	-5016	-11827	63
0.085833	-17	43	86	-56	-108	-31	16	-12	-16	7	-68	-61	-96	-12	-28	-55	-100	37	-84	-30	-102	-19	-101	-65	-64	1	-98	-13	-49	-65	-145	-75	-113	3087	-3541	-19906	-23	-19416	2887	-12181	-269	-15380	-2039	-8935	-229	-15488	-4870	-11649	52
0.086667	-24	41	88	-59	-104	-30	12	-14	-16	5	-68	-61	-83	-16	-32	-60	-100	38	-82	-31	-104	-24	-99	-66	-61	0	-99	-14	-76	-69	-146	-73	-98	3606	-3119	-20518	-12	-18804	3046	-11761	-253	-14820	-1857	-8618	-213	-14989	-4707	-11474	47
0.087500	-25	42	85	-61	-109	-32	16	-14	-18	6	-69	-65	-96	-15	-29	-59	-100	37	-87	-38	-105	-23	-96	-68	-64	0	-95	-13	-74	-68	-145	-74	-109	4110	-2760	-21121	-10	-18196	3148	-11383	-241	-14285	-1668	-8328	-208	-14512	-4535	-11328	41
0.088333	-24	41	89	-59	-105	-33	13	-15	-39	5	-74	-62	-98	-15	-31	-58	-102	36	-83	-28	-104	-22	-98	-66	-63	-1	-97	-14	-74	-68	-146	-76	-114	4594	-2460	-21702	-7	-17588	3250	-11053	-231	-13786	-1482	-8087	-214	-14064	-4357	-11203	44
0.089167	-27	42	88	-61	-112	-36	15	-16	-21	6	-73	-65	-96	-14	-29	-60	-99	35	-86	-30	-104	-25	-107	-67	-64	1	-100	-12	-73	-69	-146	-73	-82	5053	-2209	-22251	-22	-16999	3327	-10778	-235	-13322	-1302	-7879	-227	-13637	-4168	-11088	44
0.090000	-23	39	88	-58	-108	-33	15	-13	-21	1	-72	-63	-107	-41	-32	-61	-103	33	-84	-32	-103	-24	-99	-66	-64	-3	-101	-13	-75	-69	-148	-78	-75	5480	-1995	-22759	-31	-16424	3377	-10557	-232	-12875	-1137	-7714	-207	-13246	-3986	-10997	33
0.090833	-28	38	87	-66	-110	-33	11	-21	-23	4	-72	-64	-96	-15	-30	-60	-101	36	-83	-29	-105	-24	-102	-67	-64	-1	-105	-11	-75	-61	-147	-75	-90	5878	-1810	-23219	-22	-15883	3408	-10393	-207	-12479	-991	-7588	-172	-12883	-3796	-10906	36
0.091667	-24	41	90	-60	-107	-35	17	-13	-15	7	-72	-70	-94	-16	-27	-60	-98	35	-83	-28	-102	-23	-96	-65	-65	0	-96	-9	-69	-66	-144	-72	-85	6238	-1644	-23623	-9	-15361	3395	-10287	-174	-12104	-870	-7501	-143	-12552	-3616	-10827	43
0.092500	-23	42	90	-59	-107	-31	17	-15	-16	7	-70	-62	-94	-13	-27	-59	-96	36	-83	-27	-101	-18	-96	-64	-63	0	-97	-11	-68	-66	-145	-75	-82	6558	-1492	-23964	-8	-14876	3388	-10250	-154	-11756	-789	-7459	-112	-12248	-3451	-10754	56
0.093333	-26	37	84	-60	-108	-36	13	-16	-17	1	-69	-64	-95	-16	-28	-61	-99	33	-88	-33	-103	-26	-98	-69	-64	-3	-101	-13	-75	-68	-146	-74	-83	6838	-1347	-24244	-15	-14427	3340	-10276	-154	-11459	-721	-7458	-104	-11974	-3300	-10679	35
0.094167	-26	41	89	-61	-109	-33	13	-14	-19	4	-73	-64	-96	-16	-29	-61	-101	35	-85	-31	-101	-26	-97	-67	-64	2	-99	-14	-77	-72	-145	-76	-93	7087	-1186	-24470	-9	-14011	3270	-10352	-124	-11170	-690	-7494	-105	-11723	-3167	-10593	9
0.095000	-24	42	90	-61	-109	-34	12	-14	-16	-15	-69	-63	-95	-17	-27	-49	-101	34	-83	-31	-104	-27	-98	-68	-64	0	-97	-11	-73	-68	-146	-76	-103	7296	-1022	-24631	4	-13637	3175	-10502	-79	-10912	-690	-7563	-91	-11493	-3053	-10515	18
0.095833	-23	51	93	-60	-107	-33	13	-15	-15	6	-69	-64	-96	-17	-29	-60	-95	36	-82	-33	-101	-12	-98	-68	-63	-25	-98	-15	-73	-68	-144	-78	-107	7470	-847	-24738	23	-13295	3066	-10667	-66	-10683	-719	-7669	-86	-11282	-2969	-10418	28
0.096667	-23	41	89	-57	-107	-32	13	-14	-14	4	-69	-65	-99	-15	-26	-57	-95	36	-82	-30	-101	-25	-98	-70	-63	-1	-96	-12	-70	-67	-143	-73	-102	7614	-646	-24792	29	-12983	2935	-10890	-90	-10472	-770	-7804	-97	-11085	-2905	-10310	22
0.097500	-27	42	90	-56	-107	-33	13	-15	-18	6	-69	-62	-93	-18	-27	-60	-100	35	-81	-31	-104	-47	-100	-67	-63	0	-97	-12	-75	-70	-143	-76	-97	7721	-440	-24810	36	-12710	2796	-11145	-61	-10284	-843	-7970	-92	-10897	-2843	-10185	16
0.098333	-22	43	89	-61	-108	-32	10	-22	-19	4	-55	-67	-93	-17	-28	-60	-102	33	-85	-32	-104	-26	-100	-69	-64	-6	-100	-12	-75	-67	-146	-77	-107	7805	-221	-24794	46	-12467	2644	-11442	-82	-10121	-935	-8162	-69	-10721	-2865	-10053	1
0.099167	-33	39	86	-60	-111	-35	10	-19	-22	1	-74	-67	-99	-18	-29	-65	-103	32	-86	-39	-103	-25	-100	-70	-63	-1	-99	-13	-76	-69	-149	-76	-116	7867	6	-24749	55	-12252	2486	-11751	-81	-9972	-1028	-8366	-62	-10551	-2883	-9896	2
0.100000	-28	40	88	-58	-111	-59	10	-15	-22	2	-93	-68	-95	-18	-30	-60	-103	33	-84	-34	-109	-26	-98	-70	-65	-4	-101	-15	-75	-73	-149	-76	-114	7907	235	-24669	61	-12060	2325	-12084	-81	-9848	-1130	-8596	-78	-10369	-2926	-9723	0
0.100833	-27	42	87	-66	-111	-32	10	-14	-16	3	-72	-65	-96	-17	-29	-58	-102	29	-86	-36	-105	-27	-101	-69	-66	-6	-100	-13	-73	-72	-147	-81	-114	7929	461	-24608	53	-11888	2163	-12429	-111	-9733	-1227	-8837	-95	-10190	-2991	-9542	-4
0.101667	-30	38	86	-61	-112	-38	9	-17	-9	2	-75	-68	-104	-22	-34	-60	-118	33	-86	-35	-107	-28	-102	-70	-65	-6	-102	-14	-79	-74	-150	-85	-97	7938	677	-24529	50	-11728	2000	-12786	-129	-9639	-1316	-9091	-112	-10007	-3074	-9343	-1
0.102500	-25	39	88	-59	-110	-36	8	-15	-18	3	-74	-66	-96	-18	-28	-59	-100	36	-108	-34	-108	-27	-101	-73	-65	-5	-100	-14	-73	-70	-149	-80	-87	7933	876	-24450	38	-11582	1852	-13139	-147	-9560	-1392	-9349	-125	-9822	-3161	-9119	-1
0.103333	-27	64	88	-58	-102	-34	11	-15	-21	4	-72	-64	-96	-15	-30	-60	-99	34	-83	-33	-103	-24	-101	-66	-64	-3	-99	-12	-75	-73	-147	-77	-96	7925	1049	-24344	2	-11446	1711	-13494	-154	-9486	-1450	-9607	-162	-9628	-3260	-8885	-8
0.104167	-19	42	91	-59	-109	-35	15	-13	-17	4	-73	-64	-97	-12	-28	-58	-99	35	-82	-26	-101	-22	-100	-67	-52	-5	-100	-11	-70	-68	-147	-74	-90	7894	1183	-24308	-44	-11314	1577	-13843	-183	-9434	-1493	-9874	-172	-9434	-3364	-8644	-8
0.105000	-26	40	89	-56	-107	-31	16	-12	-21	6	-69	-62	-98	-14	-27	-57	-101	37	-82	-36	-104	-21	-98	-68	-63	0	-98	-12	-72	-70	-146	-75	-90	7860	1286	-24258	-45	-11187	1451	-14196	-201	-9383	-1511	-10131	-183	-9230	-3466	-8405	-6
0.105833	-27	39	89	-55	-107	-33	12	-12	-17	4	-73	-64	-95	-13	-28	-58	-102	34	-83	-32	-102	-22	-100	-66	-62	-12	-99	-15	-78	-73	-149	-73	-97	7812	1336	-24216	-25	-11058	1329	-14524	-180	-9340	-1515	-10382	-211	-9034	-3577	-8159	-6
0.106667	-26	38	84	-60	-114	-39	12	-36	-25	1	-74	-65	-98	-6	-29	-60	-102	32	-87	-36	-109	-26	-103	-69	-68	-3	-101	-15	-76	-74	-151	-78	-107	7753	1342	-24189	-29	-10942	1215	-14852	-151	-9305	-1499	-10622	-211	-8836	-3650	-7914	1
0.107500	-29	35	88	-60	-114	-40	11	-16	-21	1	-75	-66	-103	-16	-33	-62	-103	33	-84	-36	-105	-25	-99	-70	-66	-1	-99	-15	-75	-73	-151	-77	-92	7674	1298	-24169	-16	-10787	1109	-15162	-146	-9265	-1456	-10835	-189	-8638	-3720	-7673	-4
0.108333	-26	39	87	-66	-109	-36	15	-13	-5	6	-73	-63	-98	-13	-32	-60	-100	34	-82	-33	-107	-24	-101	-70	-64	-1	-98	-13	-70	-74	-151	-77	-75	7580	1204	-24164	28	-10643	1010	-15455	-145	-9225	-1421	-11036	-182	-8445	-3770	-7435	-15
0.109167	-26	38	89	-57	-109	-35	17	-13	-19	4	-73	-64	-96	-15	-31	-70	-101	34	-86	-33	-103	-23	-100	-69	-64	-3	-99	-13	-75	-70	-148	-76	-77	7457	1056	-24161	57	-10484	913	-15736	-126	-9178	-1361	-11208	-169	-8257	-3801	-7216	-7
0.110000	-24	40	89	-55	-107	-33	16	-14	-18	5	-74	-64	-94	-13	-29	-58	-95	36	-81	-29	-102	-23	-100	-67	-65	-1	-98	-13	-74	-70	-148	-74	-74	7319	869	-24166	66	-10312	816	-15995	-110	-9123	-1305	-11352	-170	-8078	-3812	-7008	-14
0.110833	-24	39	89	-56	-105	-33	16	-9	-15	10	-70	-63	-97	-12	-28	-57	-96	37	-81	-32	-105	-19	-98	-66	-63	-1	-96	4	-70	-69	-148	-74	-75	7146	626	-24180	74	-10128	717	-16235	-83	-9056	-1245	-11464	-180	-7905	-3797	-6822	-17
0.111667	-22	42	89	-52	-108	-32	17	-10	-16	8	-68	-61	-79	-12	-26	-53	-94	39	-80	-27	-100	-18	-98	-66	-60	3	-95	-12	-72	-68	-146	-73	-49	6956	353	-24190	70	-9927	639	-16447	-88	-8975	-1186	-11539	-183	-7750	-3766	-6657	-8
0.112500	-24	40	91	-52	-107	-33	16	-9	-15	8	-68	-60	-93	-13	-27	-57	-97	33	-79	-28	-115	-21	-100	-65	-61	1	-95	-10	-69	-67	-144	-72	-73	6704	43	-24208	50	-9720	515	-16637	-100	-8880	-1150	-11586	-202	-7595	-3712	-6518	-12
0.113333	-26	45	89	-58	-107	-32	13	-12	-50	6	-74	-62	-99	-16	-29	-60	-98	33	-84	-30	-105	-23	-100	-67	-64	-4	-98	2	-76	-70	-148	-66	-74	6423	-292	-24220	27	-9506	401	-16797	-111	-8766	-1120	-11593	-221	-7454	-3642	-6411	-15
0.114167	-29	40	88	-57	-111	-33	15	-16	-22	5	-74	-61	-96	-14	-29	-61	-99	35	-86	-30	-105	-23	-100	-70	-66	-4	-99	-14	-73	-70	-148	-77	-73	6116	-645	-24230	24	-9281	285	-16915	-113	-8635	-1114	-11564	-199	-7314	-3543	-6323	-11
0.115000	-29	39	86	-53	-111	-36	13	-13	-21	6	-73	-53	-98	-16	-30	-61	-102	33	-85	-31	-107	-24	-102	-70	-66	0	-100	-15	-74	-73	-148	-77	-70	5764	-1009	-24242	-1	-9054	171	-17012	-116	-8479	-1125	-11501	-190	-7181	-3452	-6267	-22
0.115833	-25	38	86	-59	-112	-34	10	-18	-19	3	-76	-66	-101	-17	-32	-59	-101	35	-84	-23	-108	-27	-104	-69	-69	-15	-98	-15	-77	-74	-147	-77	-69	5384	-1359	-24238	-25	-8824	56	-17039	-114	-8300	-1159	-11409	-163	-7042	-3340	-6242	-16
0.116667	-27	41	89	-59	-112	-34	13	-13	-11	8	-69	-64	-95	-13	-29	-56	-100	36	-87	-33	-105	-24	-100	-66	-65	0	-99	-12	-73	-72	-146	-76	-69	4967	-1710	-24238	-30	-8601	-61	-17030	-113	-8104	-1221	-11280	-134	-6907	-3227	-6243	-15
0.117500	-27	42	89	-55	-109	-33	13	-11	-19	7	-74	-64	-99	-15	-28	-56	-102	34	-85	-31	-108	-24	-102	-66	-67	1	-96	-10	-74	-72	-145	-75	-66	4522	-2042	-24232	-49	-8380	-172	-16978	-121	-7880	-1312	-11127	-126	-6765	-3111	-6275	-13
0.118333	-24	28	90	-28	-108	-33	12	-25	-17	10	-70	-61	-96	-13	-28	-57	-99	37	-83	-30	-104	-22	-102	-69	-62	0	-95	-11	-72	-66	-149	-78	-69	4045	-2352	-24221	-80	-8176	-285	-16874	-131	-7645	-1424	-10958	-121	-6618	-2994	-6333	-3
0.119167	-23	45	90	-56	-105	-33	16	-11	-17	10	-69	-62	-94	-33	-29	-56	-99	37	-84	-30	-101	-22	-97	-65	-63	1	-98	-11	-70	-68	-145	-76	-62	3547	-2643	-24213	-103	-7985	-392	-16711	-120	-7397	-1560	-10772	-105	-6464	-2890	-6404	-4
0.120000	-23	43	88	-56	-112	-35	9	-11	-17	6	-72	-65	-95	-16	-27	-57	-99	37	-84	-32	-105	-22	-101	-68	-66	-3	-100	-12	-75	-70	-147	-76	-58	3040	-2898	-24201	-90	-7810	-496	-16498	-110	-7125	-1718	-10570	-94	-6304	-2798	-6514	-4
0.120833	-30	40	91	-60	-109	-35	11	-12	-17	10	-72	-66	-97	-15	-28	-58	-107	34	-88	-35	-105	-22	-101	-68	-64	0	-99	-13	-76	-72	-148	-75	-69	2521	-3119	-24180	-68	-7652	-597	-16231	-102	-6844	-1887	-10358	-59	-6137	-2717	-6627	-12
0.121667	-26	41	88	-58	-110	-35	17	-14	-23	4	-72	-65	-99	-13	-27	-60	-102	34	-87	-33	-107	-23	-103	-70	-66	0	-101	-16	-77	-73	-159	-76	-73	2003	-3299	-24155	-67	-7515	-688	-15910	-80	-6556	-2070	-10148	-32	-5961	-2653	-6763	-22
0.122500	-25	42	85	-61	-114	-38	10	-14	-16	5	-73	-65	-98	-17	-29	-44	-100	30	-88	-36	-105	-27	-102	-70	-66	0	-103	-14	-73	-73	-148	-76	-65	1490	-3441	-24133	-28	-7425	-775	-15539	-69	-6262	-2256	-9939	-31	-5774	-2609	-6907	-28
0.123333	-38	40	86	-60	-111	-35	-5	-14	-19	4	-69	-66	-98	-17	-32	-59	-103	35	-86	-34	-107	-23	-101	-70	-68	0	-100	-14	-81	-72	-151	-79	-62	990	-3546	-24104	-14	-7281	-852	-15128	-100	-5969	-2442	-9727	-57	-5582	-2588	-7059	-22
0.124167	-27	41	88	-62	-112	-36	10	-16	-23	5	-68	-63	-99	-18	-29	-55	-100	39	-85	-33	-107	-22	-97	-69	-63	0	-99	-12	-70	-68	-147	-75	-56	511	-3614	-24075	10	-7187	-925	-14672	-128	-5676	-2627	-9524	-73	-5387	-2579	-7227	-11
0.125000	-24	42	87	-60	-107	-32	25	-15	-18	3	-101	-64	-95	-16	-28	-60	-101	30	-87	-32	-104	-21	-97	-68	-65	0	-101	-12	-70	-68	-144	-75	-52	56	-3656	-24037	18	-7106	-997	-14187	-147	-5392	-2800	-9330	-79	-5196	-2600	-7372	-7
0.125833	-23	45	88	-58	-107	-34	13	-17	-18	5	-74	-64	-95	-13	-30	-59	-113	35	-83	-32	-101	-22	-103	-69	-64	0	-101	-12	-73	-69	-147	-70	-56	-360	-3660	-24001	-22	-7028	-1069	-13670	-121	-5117	-2961	-9152	-95	-5006	-2634	-7528	-5
0.126667	-26	41	87	-60	-109	-38	16	-15	-22	-8	-67	-62	-96	-14	-27	-58	-99	34	-86	-32	-105	-23	-98	-67	-63	1	-100	-12	-74	-69	-152	-74	-51	-762	-3642	-23963	-28	-6973	-1140	-13135	-99	-4854	-3100	-8982	-76	-4822	-2691	-7685	-11
0.127500	-23	41	87	-58	-110	-35	13	-14	-18	1	-70	-64	-96	-14	-28	-58	-107	36	-79	-30	-102	-23	-98	-70	-63	1	-99	-12	-75	-70	-151	-76	-47	-1086	-3604	-23917	-11	-6879	-1213	-12596	-87	-4608	-3221	-8826	18	-4652	-2763	-7846	-13
0.128333	-23	45	92	-56	-107	-35	11	-25	-14	5	-68	-64	-98	-15	-26	-60	-97	34	-82	-29	-103	-24	-99	-69	-63	-9	-98	-14	-64	-66	-147	-74	-45	-1386	-3549	-23870	-21	-6797	-1281	-12062	-53	-4380	-3321	-8686	53	-4486	-2843	-8003	-3
0.129167	-23	44	89	-60	-111	-34	17	-14	-16	4	-73	-91	-95	-17	-28	-61	-120	34	-83	-41	-104	-22	-97	-70	-64	1	-99	-12	-72	-68	-151	-77	-42	-1640	-3487	-23815	-23	-6707	-1349	-11532	-92	-4173	-3392	-8552	17	-4336	-2937	-8159	-6
0.130000	-24	44	91	-59	-108	-34	16	29	-15	2	-69	-61	-93	-15	-26	-59	-95	35	-81	-30	-100	-22	-97	-68	-65	2	-98	-10	-73	-66	-148	-73	-52	-1846	-3393	-23759	-26	-6600	-1424	-11021	-91	-3987	-3442	-8438	-29	-4198	-3033	-8329	-15
0.130833	-6	42	89	-58	-108	-33	13	-15	-16	4	-69	-62	-93	-15	-27	-59	-98	35	-84	-30	-102	-23	-99	-66	-61	-16	-101	0	-70	-67	-145	-73	-38	-2007	-3354	-23697	-32	-6492	-1498	-10537	-88	-3829	-3466	-8334	-49	-4084	-3130	-8500	-22
0.131667	-23	42	91	-58	-110	-32	15	-13	-17	-17	-70	-64	-84	-15	-28	-58	-98	35	-82	-31	-107	-23	-98	-69	-65	0	-99	-15	-74	-68	-148	-75	-44	-2127	-3276	-23635	-24	-6370	-1574	-10091	-99	-3691	-3473	-8246	-57	-3984	-3232	-8682	-23
0.132500	-24	40	89	-64	-112	-35	11	-19	-16	3	-72	-63	-97	-24	-29	-52	-97	52	-82	-32	-107	-25	-99	-68	-62	1	-97	-10	-73	-68	-148	-76	-47	-2203	-3232	-23569	-38	-6235	-1646	-9689	-136	-3577	-3458	-8164	-53	-3901	-3330	-8875	-36
0.133333	-27	36	87	-62	-110	-39	9	-18	-19	0	-73	-66	-101	-16	-31	-60	-101	32	-85	-32	-107	-23	-101	-73	-68	-1	-100	-16	-77	-72	-151	-77	-59	-2243	-3184	-23502	-49	-6091	-1718	-9329	-150	-3487	-3428	-8100	-26	-3839	-3424	-9078	-27
0.134167	-25	39	87	-59	-111	-39	10	-18	-18	0	-70	-65	-99	-17	-29	-59	-101	32	-99	-35	-105	-19	-101	-70	-67	0	-100	-15	-74	-72	-148	-76	-44	-2246	-3146	-23435	-35	-5935	-1789	-9014	-129	-3421	-3399	-8041	15	-3795	-3507	-9293	-13
0.135000	-25	40	90	-88	-110	-32	15	-14	-17	2	-70	-64	-94	-14	-29	-60	-101	33	-83	-31	-101	-22	-99	-68	-67	0	-99	-12	-72	-69	-142	-82	-33	-2219	-3121	-23365	-19	-5782	-1858	-8743	-99	-3372	-3337	-7992	40	-3766	-3584	-9520	-17
0.135833	-22	42	91	-60	-110	-33	12	-14	-22	4	-72	-62	-99	-16	-28	-58	-99	34	-88	-34	-104	-18	-85	-66	-65	-5	-100	-14	-72	-66	-146	-75	-27	-2156	-3104	-23300	2	-5630	-1923	-8521	-77	-3352	-3291	-7947	38	-3759	-3657	-9745	-11
0.136667	-27	41	89	-61	-107	-24	16	-14	-16	4	-68	-62	-94	-15	-26	-59	-98	33	-84	-36	-103	-19	-98	-67	-62	0	-99	-13	-74	-69	-146	-74	-35	-2077	-3100	-23243	-1	-5487	-1981	-8346	-78	-3343	-3234	-7927	23	-3767	-3724	-10014	-23
0.137500	-25	44	91	-58	-105	-33	15	-14	-16	6	-66	-62	-93	-14	-26	-59	-93	37	-81	-32	-101	-18	-100	-66	-61	1	-98	-13	-73	-73	-145	-70	-42	-1978	-3099	-23171	-16	-5357	-2037	-8211	-104	-3352	-3183	-7913	-3	-3795	-3779	-10275	-27
0.138333	-26	43	90	-59	-118	-36	16	-13	-15	3	-67	-62	-91	-14	-26	-57	-96	37	-84	-31	-103	-22	-101	-65	-62	0	-98	-11	-72	-67	-144	-70	-36	-1869	-3109	-23116	-39	-5251	-2090	-8111	-141	-3381	-3144	-7905	-31	-3834	-3831	-10548	-10
0.139167	-23	41	90	-58	-104	-33	15	-14	-17	2	-70	-62	-95	-33	-29	-61	-99	37	-81	-62	-103	-22	-99	-69	-64	0	-98	-13	-75	-72	-148	-78	-35	-1747	-3124	-23064	-49	-5163	-2149	-8052	-174	-3422	-3112	-7916	8	-3894	-3883	-10824	0
0.140000	-25	41	88	-61	-110	-42	11	-16	-18	-26	-70	-65	-97	-19	-29	-61	-101	32	-84	-36	-108	-23	-104	-73	-68	-4	-102	-17	-76	-77	-149	-77	-32	-1626	-3143	-23019	-47	-5106	-2174	-8019	-191	-3485	-3093	-7940	105	-3969	-3928	-11093	2
0.140833	-30	39	85	-62	-114	-38	8	-17	-18	0	-75	-67	-99	-19	-28	-64	-102	28	-87	-38	-108	-23	-102	-61	-81	-4	-100	-14	-70	-70	-145	-76	-28	-1509	-3151	-22979	-44	-5076	-2199	-8007	-167	-3549	-3075	-7978	140	-4054	-3970	-11357	-8
0.141667	-27	41	87	-61	-110	-36	10	-21	-25	-1	-74	-67	-99	-19	-34	-61	-102	35	-85	-38	-107	-26	-105	-69	-68	-6	-104	-16	-76	-78	-148	-80	-23	-1395	-3153	-22953	-44	-5081	-2215	-8013	-154	-3627	-3070	-8037	112	-4155	-4011	-11601	-19
0.142500	-29	38	87	-61	-115	-38	10	-14	-18	1	-73	-67	-100	-19	-19	-62	-103	36	-85	-38	-107	-24	-101	-72	-65	-4	-102	-16	-74	-70	-145	-80	-21	-1287	-3147	-22917	-44	-5117	-2221	-8030	-139	-3712	-3070	-8109	61	-4268	-4049	-11828	-12
0.143333	-28	41	92	-58	-107	-72	11	-15	-18	4	-72	-64	-97	-17	-30	-59	-100	34	-84	-33	-105	-24	-100	-42	-63	0	-99	-11	-75	-73	-142	-75	-22	-1192	-3121	-22890	-63	-5189	-2204	-8051	-149	-3802	-3074	-8199	4	-4391	-4079	-12027	2
0.144167	-23	43	92	-58	-110	-36	15	-11	-15	8	-70	-60	-93	-17	-25	-57	-96	36	-81	-34	-102	-22	-101	-64	-64	0	-96	-14	-73	-69	-143	-73	-28	-1114	-3085	-22878	-67	-5289	-2178	-8084	-171	-3906	-3081	-8309	12	-4535	-4110	-12195	-7
0.145000	-23	45	91	-55	-107	-65	15	-13	-15	7	-69	-61	-95	-15	-28	-59	-95	33	-81	-31	-102	-22	-99	-65	-65	0	-98	-12	-72	-73	-144	-78	-36	-1077	-3029	-22862	-60	-5417	-2136	-8119	-185	-4019	-3085	-8454	19	-4691	-4139	-12337	-4
0.145833	-26	44	90	-57	-109	-35	11	-15	-19	4	-68	-60	-94	-14	-26	-59	-102	34	-80	-51	-102	-23	-104	-66	-66	-4	-98	-10	-72	-69	-142	-76	-38	-1022	-2956	-22851	-33	-5577	-2076	-8151	-168	-4148	-3091	-8610	6	-4855	-4159	-12440	-7
0.146667	-26	42	89	-57	-67	-33	16	-12	-19	5	-70	-60	-96	-17	-29	-59	-99	33	-85	-31	-103	-25	-99	-66	-67	-1	-98	-11	-75	-72	-148	-77	-40	-1005	-2861	-22847	1	-5762	-2002	-8180	-145	-4275	-3085	-8783	5	-5036	-4165	-12504	-7
0.147500	-26	39	88	-59	-109	-35	13	-15	-21	3	-73	-62	-97	2	-28	-61	-100	32	-84	-26	-102	-24	-98	-68	-67	-4	-100	-13	-75	-74	-146	-76	-56	-1005	-2748	-22841	17	-5960	-1910	-8215	-99	-4421	-3070	-8978	-15	-5235	-4168	-12535	2
0.148333	-33	42	86	-59	-112	-36	11	-15	-16	6	-72	-61	-98	-17	-31	-59	-100	30	-86	-33	-109	-27	-100	-69	-68	-4	-99	-19	-58	-75	-148	-80	-75	-1029	-2622	-22839	6	-6178	-1814	-8249	-64	-4575	-3048	-9185	-18	-5444	-4159	-12527	12
0.149167	-29	40	87	-62	-114	-38	8	-18	-21	2	-77	-67	-100	-18	-31	-59	-102	25	-88	-33	-104	-26	-99	-69	-67	-3	-99	-13	-75	-74	-148	-77	-91	-1065	-2473	-22826	11	-6399	-1698	-8285	-97	-4744	-3006	-9394	36	-5668	-4134	-12498	15
0.150000	-26	42	96	-59	-113	-35	12	-14	-17	6	-72	-64	-98	-16	-31	-58	-102	34	-84	-30	-105	-26	-101	-68	-65	0	-99	-11	-73	-79	-146	-74	-90	-1117	-2315	-22817	22	-6631	-1574	-8318	-112	-4926	-2946	-9612	38	-5903	-4093	-12431	19
0.150833	-22	43	90	-59	-112	-34	15	-14	-17	7	-70	-66	-97	-17	-28	-60	-99	34	-84	-27	-102	-23	-98	-68	-64	0	-97	-10	-69	-70	-146	-76	-74	-1183	-2147	-22800	25	-6865	-1439	-8355	-113	-5130	-2874	-9815	5	-6152	-4043	-12344	13
0.151667	-22	43	91	-57	-101	-35	13	-16	-38	6	-66	-61	-93	-15	-27	-59	-98	36	-83	-28	-103	-22	-99	-66	-62	0	-97	-10	-69	-67	-145	-83	-61	-1256	-1970	-22776	25	-7104	-1303	-8403	-127	-5345	-2787	-10035	-18	-6412	-3975	-12239	20
0.152500	-22	43	92	-55	-109	-30	18	-12	-13	8	-67	-38	-92	-14	-26	-58	-104	36	-82	-30	-99	-18	-97	-66	-62	3	-97	-13	-73	-68	-145	-74	-48	-1342	-1797	-22744	24	-7339	-1172	-8458	-118	-5577	-2690	-10237	-46	-6684	-3899	-12126	6
0.153333	-28	26	86	-57	-110	-33	13	-17	-18	4	-73	-66	-96	-17	-31	-60	-102	32	-84	-31	-104	-24	-100	-69	-69	-3	-100	-14	-74	-72	-143	-76	-52	-1430	-1617	-22713	20	-7575	-1044	-8525	-87	-5828	-2579	-10422	-66	-6966	-3814	-12009	5
0.154167	-28	39	87	-62	-109	-35	12	-16	-22	4	-73	-66	-88	-33	-32	-60	-102	34	-86	-32	-114	-25	-102	-72	-65	0	-99	-13	-76	-70	-148	-75	-43	-1521	-1445	-22669	23	-7806	-912	-8595	-68	-6090	-2461	-10591	-80	-7252	-3714	-11886	29
0.155000	-26	41	90	-47	-112	-32	18	-15	-16	8	-72	-63	-100	-15	-31	-58	-99	35	-85	-29	-105	-21	-98	-67	-65	0	-101	-6	-73	-73	-150	-73	-22	-1612	-1282	-22609	10	-8028	-813	-8681	-63	-6368	-2332	-10709	-94	-7536	-3616	-11775	30
0.155833	-25	43	87	-58	-114	-35	13	-16	-18	7	-73	-62	-97	-15	-58	-61	-101	40	-90	-32	-105	-23	-102	-72	-66	1	-100	-14	-70	-73	-146	-75	-5	-1704	-1130	-22541	-4	-8249	-713	-8783	-74	-6653	-2206	-10808	-118	-7814	-3518	-11665	4
0.156667	-27	38	88	-60	-148	-34	16	-17	-19	4	-75	-64	-97	-15	-32	-60	-104	32	-87	-32	-107	-23	-101	-70	-69	-3	-101	-19	-75	-72	-147	-79	-8	-1796	-982	-22469	15	-8465	-631	-8892	-98	-6949	-2092	-10877	-168	-8090	-3425	-11570	-8
0.157500	-28	40	86	-61	-112	-33	10	-19	-22	3	-75	-64	-98	-13	-31	-30	-101	37	-84	-29	-105	-21	-98	-68	-66	-1	-101	-12	-73	-69	-145	-76	-22	-1876	-859	-22377	5	-8670	-562	-9012	-87	-7242	-1977	-10899	-195	-8352	-3336	-11480	17
0.158333	-27	41	85	-58	-109	-31	12	-15	-17	9	-72	-63	-97	-13	-30	-57	-100	39	-85	-32	-102	-22	-98	-67	-69	-1	-99	-13	-74	-70	-148	-77	-32	-1967	-749	-22281	-53	-8886	-508	-9142	-79	-7538	-1876	-10892	-206	-8609	-3261	-11408	23
0.159167	-24	40	88	-58	-108	-34	15	-15	-17	8	-70	-61	-100	-14	-51	-55	-99	39	-83	-30	-102	-19	-99	-65	-64	1	-100	-14	-72	-72	-145	-73	-41	-2044	-651	-22171	-78	-9095	-470	-9279	-128	-7828	-1787	-10840	-225	-8854	-3200	-11341	6
0.160000	-52	35	87	-60	-110	-32	22	-16	-16	8	-73	-63	-97	-13	-28	-59	-99	38	-84	-32	-107	-21	-98	-69	-65	1	-100	-14	-74	-70	-147	-78	-44	-2126	-546	-22055	-72	-9301	-451	-9425	-179	-8116	-1714	-10754	-242	-9076	-3158	-11294	11
0.160833	-26	40	87	-58	-112	-33	12	-14	-19	5	-74	-63	-98	-16	-31	-57	-102	34	-84	-31	-105	-19	-99	-66	-67	-4	-101	-14	-76	-70	-147	-76	-49	-2205	-498	-21933	-61	-9508	-439	-9572	-187	-8389	-1662	-10650	-218	-9283	-3132	-11249	2
0.161667	-26	39	85	-58	-109	-24	12	-16	-8	4	-76	-63	-96	-15	-29	-60	-102	38	-85	-33	-107	-22	-100	-72	-62	1	-87	-4	-74	-68	-150	-74	-44	-2275	-443	-21805	-30	-9719	-439	-9718	-180	-8647	-1629	-10493	-187	-9478	-3118	-11211	-5
0.162500	-26	42	87	-61	-108	-34	13	-16	-19	5	-85	-61	-98	-16	-30	-62	-99	38	-83	-33	-104	-19	-100	-68	-67	2	-100	-15	-72	-70	-148	-77	-30	-2344	-392	-21672	-9	-9930	-439	-9860	-199	-8888	-1614	-10317	-147	-9650	-3126	-11176	-1
0.163333	-23	43	67	-57	-107	-33	16	-14	-18	4	-70	-61	-96	-11	-25	-55	-101	39	-82	-28	-103	-17	-112	-66	-66	3	-98	-16	-69	-72	-143	-73	-14	-2404	-356	-21532	6	-10131	-442	-9994	-203	-9106	-1623	-10122	-99	-9808	-3145	-11142	3
0.164167	-24	45	89	-57	-107	-28	17	-13	-13	8	-69	-60	-91	-8	-26	-46	-97	46	-81	-30	-100	-17	-96	-64	-61	3	-98	-11	-73	-68	-144	-74	-19	-2462	-332	-21395	4	-10333	-456	-10116	-194	-9300	-1645	-9915	-56	-9956	-3176	-11105	5
0.165000	-23	44	91	-60	-109	-49	11	-4	-13	6	-73	-66	-93	-15	-28	-58	-97	37	-84	-34	-103	-21	-101	-67	-63	0	-104	-14	-73	-67	-147	-66	-39	-2514	-313	-21258	7	-10551	-461	-10230	-215	-9484	-1695	-9701	-29	-10095	-3220	-11066	2
0.165833	-25	38	86	-62	-110	-36	10	-16	-21	2	-75	-65	-97	-26	-29	-59	-99	39	-87	-33	-107	-21	-100	-68	-65	3	-101	-14	-70	-68	-147	-75	-65	-2558	-291	-21119	-4	-10760	-463	-10322	-255	-9634	-1745	-9480	-27	-10223	-3267	-11015	1
0.166667	-29	36	87	-62	-108	-34	17	-16	-19	5	-72	-64	-96	-18	-30	-60	-97	36	-82	-33	-107	-23	-102	-67	-63	1	-98	-14	-75	-72	-147	-76	-108	-2589	-274	-20981	-8	-10970	-451	-10399	-208	-9769	-1826	-9263	-31	-10342	-3320	-10958	0
0.167500	-25	42	88	-59	-110	-35	12	-14	-15	6	-70	-61	-93	-13	-25	-58	-104	37	-83	-32	-101	-21	-102	-70	-64	1	-101	-13	-73	-66	-145	-73	-87	-2616	-258	-20843	18	-11175	-430	-10459	-131	-9884	-1911	-9054	-60	-10454	-3373	-10887	0
0.168333	-24	37	87	-60	-107	-34	13	-12	-15	3	-73	-65	-94	-16	-28	-61	-102	37	-83	-33	-102	-21	-96	-67	-69	1	-99	-13	-70	-67	-150	-75	-65	-2628	-243	-20711	5	-11381	-402	-10499	-96	-9984	-2005	-8857	-104	-10565	-3431	-10809	1
0.169167	-24	41	89	-60	-107	-32	13	-12	-15	-7	-73	-68	-93	-15	-29	-61	-97	38	-85	-30	-103	-21	-99	-67	-63	0	-99	-13	-72	-65	-147	-74	-74	-2631	-224	-20582	8	-11583	-355	-10517	-84	-10065	-2103	-8670	-102	-10673	-3480	-10720	-3
0.170000	-24	39	79	-56	-105	-32	40	-12	-18	8	-73	-62	-94	-13	-28	-60	-100	36	-85	-30	-101	-18	-99	-69	-60	3	-98	-12	-69	-67	-146	-84	-76	-2621	-208	-20457	11	-11784	-300	-10517	-92	-10136	-2201	-8498	-97	-10773	-3526	-10620	-1
0.170833	-23	43	90	-56	-107	-34	13	-12	-18	5	-75	-65	-96	-15	-28	-58	-98	36	-84	-29	-104	-13	-99	-65	-63	3	-98	-14	-75	-68	-147	-70	-60	-2601	-190	-20336	10	-11982	-227	-10502	-82	-10176	-2303	-8348	-107	-10870	-3572	-10514	-10
0.171667	-22	44	90	-56	-117	-32	12	-11	-13	8	-70	-64	-97	-12	-28	-57	-95	39	-84	-31	-102	-22	-98	-64	-62	1	-97	-11	-69	-66	-145	-75	-63	-2576	-171	-20219	7	-12171	-148	-10469	-75	-10259	-2401	-8215	-104	-10958	-3614	-10400	-21
0.172500	-23	44	89	-56	-105	-29	15	-15	-19	4	-70	-64	-93	-15	8	-59	-99	36	-84	-29	-102	-22	-100	-66	-63	1	-98	-12	-70	-68	-149	-74	-75	-2540	-151	-20110	-7	-12343	-60	-10428	-70	-10316	-2503	-8104	-138	-11045	-3660	-10288	-8
0.173333	-26	41	90	-59	-108	-38	10	-17	-21	3	-77	-68	-97	-17	-32	-63	-101	30	-88	-33	-108	-19	-105	-72	-56	-5	-125	-18	-76	-73	-150	-78	-55	-2498	-131	-20011	-13	-12546	27	-10381	-78	-10378	-2601	-8011	-160	-11128	-3709	-10170	-17
0.174167	-30	38	82	-63	-114	-38	8	-19	-23	1	-78	-69	-98	-27	-36	-43	-102	29	-87	-35	-105	-25	-103	-70	-66	-4	-100	-16	-73	-73	-151	-76	-46	-2450	-105	-19917	-10	-12719	124	-10318	-69	-10433	-2682	-7922	-154	-11196	-3753	-10046	-16
0.175000	-28	42	74	-59	-110	-34	10	-17	-15	3	-76	-68	-95	-16	-32	-60	-98	30	-88	-32	-104	-24	-102	-69	-67	-12	-100	-14	-74	-78	-149	-70	-51	-2395	-72	-19807	-11	-12882	218	-10253	-80	-10498	-2754	-7850	-154	-11256	-3803	-9925	-9
0.175833	-25	43	86	-59	-112	-35	11	-15	-17	4	-75	-67	-128	-16	-31	-59	-98	29	-76	-31	-101	-24	-102	-67	-65	0	-99	-14	-76	-72	-147	-73	-65	-2339	-35	-19710	-17	-13017	306	-10180	-94	-10562	-2815	-7781	-130	-11310	-3860	-9806	-15
0.176667	-28	44	88	-65	-111	-34	11	-11	-19	6	-75	-66	-99	-16	-29	-59	-99	34	-85	-32	-104	-23	-101	-66	-64	-1	-98	-15	-74	-69	-171	-73	-56	-2281	2	-19616	-16	-13185	387	-10108	-75	-10632	-2871	-7717	-136	-11354	-3927	-9688	-15
0.177500	-25	44	87	-58	-108	-33	15	-12	-16	4	-72	-63	-95	-15	-30	-59	-99	35	-86	-32	-103	-23	-99	-66	-64	1	-96	-12	-69	-68	-145	-73	-17	-2227	51	-19525	2	-13321	455	-10038	-65	-10706	-2903	-7651	-151	-11382	-4003	-9576	-8
0.178333	-8	45	88	-55	-107	-32	13	-13	-15	8	-70	-65	-98	-15	-33	-58	-97	34	-97	-32	-102	-23	-101	-67	-63	-1	-96	-13	-73	-72	-147	-72	-17	-2175	106	-19435	2	-13442	510	-9970	-78	-10788	-2930	-7585	-149	-11398	-4090	-9469	3
0.179167	-23	45	89	-57	-108	-30	12	-12	-15	7	-62	-66	-94	-14	-30	-57	-98	36	-84	-30	-105	-22	-98	-68	-66	0	-97	-12	-72	-68	-146	-72	-46	-2128	172	-19345	-12	-13549	533	-9908	-88	-10870	-2945	-7510	-165	-11423	-4182	-9366	4
0.180000	-53	45	89	-59	-110	-31	13	-13	-18	4	-73	-63	-95	-14	-30	-63	-101	33	-83	-30	-104	-22	-99	-67	-65	-1	-98	-15	-74	-68	-150	-75	-33	-2086	236	-19256	1	-13641	547	-9843	-85	-10956	-2949	-7428	-198	-11437	-4287	-9266	-4
0.180833	-25	42	87	-59	-109	-35	9	-15	-19	2	-75	-64	-97	-26	-30	-60	-98	34	-85	-35	-105	-24	-101	-69	-66	-1	-98	-18	-73	-70	-148	-75	-33	-2054	312	-19169	20	-13713	533	-9787	-77	-11046	-2955	-7337	-194	-11444	-4400	-9169	0
0.181667	-28	40	84	-61	-112	-36	9	-15	-19	1	-77	-66	-99	-17	-32	-62	-104	28	-94	-39	-108	-26	-105	-72	-73	-6	-101	-18	-77	-75	-150	-79	-46	-2031	391	-19085	0	-13770	489	-9737	-68	-11131	-2936	-7240	-181	-11450	-4520	-9075	-7
0.182500	-34	37	81	-61	-115	-39	7	-19	-23	4	-79	-69	-99	-17	-33	-60	-102	30	-92	-36	-107	-26	-103	-68	-67	-1	-101	-19	-75	-75	-137	-77	-26	-2010	487	-18992	-3	-13801	425	-9681	-65	-11209	-2916	-7135	-172	-11449	-4633	-8973	-21
0.183333	-28	40	87	-60	-109	-35	12	-14	-17	1	-70	-64	-92	-13	-29	-57	-102	41	-84	-31	-107	-24	-96	-67	-63	2	-98	-13	-74	-67	-145	-76	-24	-1998	588	-18907	-1	-13814	332	-9634	-86	-11282	-2894	-7014	-160	-11446	-4745	-8869	-14
0.184167	-26	43	89	-56	-107	-35	13	-16	-14	7	-85	-62	-95	-13	-30	-56	-97	36	-85	-28	-102	-21	-97	-66	-62	0	-96	-14	-73	-70	-146	-74	-45	-2002	688	-18821	4	-13810	218	-9589	-90	-11352	-2878	-6899	-182	-11453	-4858	-8772	-5
0.185000	-8	47	89	-56	-111	-36	13	-11	-17	5	-70	-60	-95	-12	-29	-57	-98	37	-81	-30	-108	-19	-98	-69	-64	0	-98	-16	-70	-70	-146	-73	-46	-2009	790	-18739	-4	-13786	75	-9551	-90	-11420	-2869	-6784	-161	-11459	-4969	-8657	-3
0.185833	-24	43	87	-55	-91	-33	16	-11	-18	4	-70	-59	-94	-10	-28	-56	-101	34	-84	-30	-100	-17	-97	-65	-64	0	-98	-13	-70	-68	-145	-74	-51	-2033	895	-18660	-4	-13740	-90	-9514	-93	-11477	-2865	-6674	-130	-11470	-5058	-8556	-1
0.186667	-22	42	88	-56	-111	-35	13	-14	-18	3	-72	-63	-96	-12	-29	-56	-97	37	-86	-32	-124	-16	-96	-67	-51	-1	-100	-15	-75	-70	-144	-74	-51	-2056	999	-18583	-5	-13685	-276	-9481	-83	-11527	-2874	-6575	-128	-11487	-5142	-8446	-4
0.187500	-27	40	88	-57	-111	-23	13	-19	-16	6	-70	-62	-98	-14	-28	-58	-100	36	-86	-33	-108	-23	-97	-67	-65	0	-97	-14	-81	-69	-145	-73	-43	-2101	1103	-18513	-24	-13614	-478	-9451	-77	-11562	-2893	-6485	-107	-11512	-5215	-8332	3
0.188333	-26	40	91	-57	-111	-34	15	-12	-19	5	-73	-65	-97	-16	-27	-32	-100	34	-84	-32	-93	-23	-99	-69	-64	0	-96	-14	-78	-70	-146	-75	-52	-2124	1199	-18446	-26	-13532	-695	-9418	-45	-11592	-2930	-6415	-97	-11550	-5281	-8222	0
0.189167	-24	42	90	-60	-118	-36	12	-14	-17	5	-73	-62	-96	-12	-28	-57	-98	33	-84	-33	-108	-24	-99	-67	-63	-1	-98	-14	-73	-64	-147	-75	-93	-2162	1286	-18384	-25	-13446	-919	-9402	-34	-11618	-2984	-6362	-101	-11570	-5327	-8116	-9
0.190000	-25	40	88	-59	-108	-33	15	-15	-19	5	-73	-66	-97	-14	-30	-57	-99	59	-84	-33	-105	-21	-91	-67	-65	-1	-99	-15	-74	-73	-151	-79	-63	-2200	1368	-18331	-32	-13349	-1148	-9384	-35	-11639	-3056	-6337	-143	-11609	-5372	-8015	-9
0.190833	-28	38	88	-60	-114	-36	10	-16	-25	4	-73	-67	-97	-14	-34	-56	-99	35	-85	-34	-102	-23	-99	-69	-66	-1	-98	-12	-72	-68	-146	-74	-65	-2240	1444	-18282	-33	-13249	-1381	-9367	-36	-11650	-3143	-6337	-198	-11647	-5400	-7918	-19
0.191667	-25	41	89	-60	-108	-32	13	-10	-16	6	-76	-64	-96	-13	-27	-44	-102	36	-85	-29	-107	-21	-98	-65	-62	1	-96	-12	-72	-68	-142	-75	-67	-2256	1509	-18239	-25	-13152	-1599	-9362	-33	-11652	-3244	-6362	-217	-11690	-5432	-7840	-24
0.192500	-23	43	90	-56	-119	-29	13	-11	-18	8	-74	-62	-95	-13	-28	-56	-99	37	-84	-29	-103	-22	-100	-67	-64	-5	-126	-11	-72	-68	-145	-76	-58	-2279	1563	-18204	-28	-13065	-1834	-9361	-57	-11654	-3369	-6420	-218	-11737	-5459	-7778	-15
0.193333	-27	40	88	-60	-109	-31	13	-11	-22	7	-76	-65	-92	-13	-31	-64	-99	34	-88	-35	-104	-23	-99	-68	-66	-1	-100	-14	-73	-70	-148	-78	-64	-2291	1601	-18152	-40	-12985	-2053	-9368	-82	-11656	-3501	-6505	-156	-11786	-5489	-7733	5
0.194167	-25	38	87	-75	-113	-32	12	-16	-21	5	-73	-67	-99	-16	-30	-58	-101	37	-83	-32	-105	-23	-102	-67	-65	-3	-102	-13	-77	-35	-147	-78	-60	-2290	1638	-18142	-40	-12917	-2256	-9381	-74	-11651	-3645	-6604	-39	-11832	-5524	-7710	22
0.195000	-25	40	90	-59	-110	-35	10	-11	-16	7	-73	-65	-95	-16	-29	-55	-101	37	-84	-29	-99	-25	-100	-67	-65	0	-100	-12	-75	-68	-144	-76	-68	-2282	1663	-18116	-24	-12865	-2447	-9405	-88	-11649	-3805	-6722	-4	-11878	-5563	-7712	9
0.195833	-25	60	88	-57	-108	-32	13	-14	-17	8	-74	-63	-95	-16	-30	-57	-99	37	-84	-32	-104	-22	-99	-66	-66	-3	-102	-11	-73	-68	-145	-77	-92	-2262	1675	-18084	0	-12831	-2623	-9434	-93	-11650	-3971	-6871	-35	-11915	-5618	-7740	-8
0.196667	-25	37	88	-57	-112	-33	13	-16	-18	7	-73	-64	-94	-12	-32	-55	-99	43	-84	-28	-107	-24	-101	-66	-65	0	-99	-12	-72	-67	-143	-73	-99	-2232	1681	-18050	11	-12820	-2787	-9473	-60	-11669	-4147	-7027	-46	-11957	-5684	-7786	9
0.197500	-24	41	88	-50	-131	-34	16	-13	-14	8	-73	-64	-95	-13	-28	-53	-99	36	-87	-29	-99	-23	-101	-64	-62	-1	-97	-11	-69	-66	-144	-82	-99	-2195	1677	-18012	19	-12831	-2934	-9525	-21	-11655	-4320	-7192	-32	-11995	-5769	-7867	0
0.198333	-24	43	88	-57	-109	-33	12	-14	-17	3	-75	-62	-95	-15	-28	-58	-99	36	-87	-32	-105	-22	-101	-72	-64	-1	-102	-14	-76	-69	-146	-79	-84	-2154	1662	-17968	2	-12887	-3071	-9590	-13	-11666	-4502	-7362	-39	-12038	-5870	-7969	-6
0.199167	0	39	85	-62	-111	-38	9	-17	-19	3	-76	-66	-99	-19	-28	-57	-101	36	-86	-32	-109	-21	-101	-68	-64	0	-97	-13	-75	-69	-145	-74	-78	-2102	1648	-17910	-3	-12930	-3186	-9656	-40	-11675	-4680	-7524	-59	-12067	-5984	-8089	15
0.200000	-26	42	88	-58	-110	-36	12	-14	-18	3	-77	-45	-97	-17	-29	-52	-99	34	-83	-30	-103	-23	-102	-67	-64	-4	-102	-13	-72	-72	-147	-76	-68	-2049	1617	-17842	2	-13009	-3289	-9735	-100	-11696	-4866	-7691	-67	-12098	-6094	-8220	16
0.200833	-23	42	87	-43	-113	-82	10	-14	-16	5	-76	-66	-99	-16	-29	-60	-100	35	-85	-32	-107	-24	-104	-69	-65	0	-100	-13	-77	-68	-146	-77	-73	-1991	1585	-17764	10	-13106	-3381	-9824	-88	-11721	-5040	-7836	-76	-12129	-6256	-8366	-4
0.201667	-26	41	88	-58	-113	-34	11	-15	-22	4	-73	-64	-99	-16	-30	-61	-100	35	-84	-33	-109	-24	-101	-70	-65	0	-100	-13	-76	-69	-148	-81	-85	-1931	1542	-17672	12	-13232	-3458	-9919	-104	-11753	-5217	-7975	-66	-12156	-6408	-8517	-16
0.202500	-28	41	87	-60	-110	-34	15	-16	-19	3	-75	-64	-97	-16	-25	-56	-101	34	-83	-30	-104	-22	-101	-81	-69	-4	-100	-12	-75	-67	-146	-75	-73	-1862	1492	-17562	8	-13364	-3526	-10020	-143	-11792	-5388	-8099	-52	-12188	-6563	-8661	1
0.203333	-24	39	88	-57	-104	-34	17	-13	-25	7	-72	-56	-113	-16	-27	-57	-99	34	-83	-28	-102	-22	-97	-67	-62	2	-94	-9	-72	-69	-145	-75	-64	-1790	1441	-17446	2	-13510	-3578	-10126	-142	-11830	-5540	-8205	-48	-12219	-6722	-8798	13
0.204167	-21	45	92	-75	-109	-33	19	-10	-12	7	-68	-62	-92	-11	-24	-55	-96	36	-79	-28	-102	-18	-97	-66	-65	1	-96	-9	-68	-65	-145	-72	-83	-1720	1362	-17322	-4	-13662	-3632	-10244	-150	-11888	-5705	-8299	-42	-12254	-6885	-8925	22
0.205000	-21	45	91	-55	-107	-34	18	-13	-14	6	-67	-63	-94	10	-24	-53	-93	35	-81	-35	-99	-21	-96	-66	-63	3	-96	-8	-70	-67	-145	-74	-112	-1640	1278	-17195	-23	-13821	-3677	-10365	-182	-11950	-5857	-8386	-46	-12291	-7045	-9033	23
0.205833	-25	42	93	-57	-107	-35	41	-11	-17	7	-68	-65	-96	-17	-27	-55	-97	35	-81	-29	-109	-21	-97	-67	-65	-3	-98	-11	-75	-69	-144	-74	-99	-1556	1183	-17068	-30	-13972	-3711	-10491	-176	-12018	-6001	-8452	-65	-12330	-7200	-9122	6
0.206667	-25	43	88	-57	-110	-38	11	-14	-16	5	-74	-65	-98	-16	-31	-60	-98	36	-85	-34	-107	-25	-101	-72	-67	-1	-99	-14	-74	-70	-145	-76	-81	-1464	1070	-16942	-38	-14130	-3744	-10628	-190	-12109	-6131	-8510	-61	-12373	-7345	-9182	-6
0.207500	-29	39	89	-58	-110	-41	11	-18	-19	4	-74	-65	-99	-16	-29	-63	-99	32	-83	-32	-108	-23	-100	-67	-65	-3	-98	-11	-67	-70	-145	-75	-97	-1353	948	-16817	-51	-14277	-3769	-10760	-183	-12189	-6245	-8558	-43	-12416	-7472	-9209	3
0.208333	-26	41	89	-58	-112	-39	16	-15	-17	19	-72	-62	-98	-16	-29	-58	-98	30	-84	-34	-103	-24	-101	-72	-66	-3	-99	-15	-73	-73	-144	-77	-104	-1222	810	-16704	-45	-14416	-3793	-10898	-169	-12286	-6348	-8600	-25	-12465	-7592	-9208	0
0.209167	-27	40	88	-58	-111	-34	13	-13	-17	7	-70	-63	-94	-16	-29	-60	-100	30	-85	-31	-103	-21	-99	-74	-66	-3	-98	-14	-74	-69	-144	-74	-86	-1090	653	-16598	-22	-14547	-3821	-11038	-147	-12389	-6430	-8634	-25	-12510	-7697	-9185	-3
0.210000	-25	43	92	-59	-108	-31	16	-12	-18	8	-74	-62	-96	-9	-27	-58	-98	36	-77	-28	-103	-21	-97	-69	-62	-3	-99	-11	-74	-69	-144	-72	-79	-928	484	-16509	-11	-14668	-3817	-11185	-110	-12508	-6499	-8677	-28	-12561	-7790	-9126	-7
0.210833	-21	43	96	-58	-108	-31	17	-10	-17	15	-70	-58	-93	-15	-26	-56	-98	36	-81	-31	-105	-19	-96	-70	-65	1	-96	-9	-70	-64	-144	-73	-86	-740	299	-16437	7	-14783	-3874	-11338	-69	-12631	-6540	-8680	2	-12605	-7872	-9054	0
0.211667	-24	44	93	-55	-108	-30	19	-11	-15	11	-66	-59	-94	-14	-28	-56	-96	54	-82	-28	-102	-18	-94	-70	-62	2	-94	-9	-69	-67	-145	-70	-63	-547	104	-16378	11	-14888	-3898	-11486	-51	-12762	-6600	-8702	21	-12651	-7939	-8963	12
0.212500	-27	45	93	-55	-107	-35	16	-11	-15	9	-67	-59	-95	-15	-27	-56	-97	36	-82	-31	-104	-17	-97	-77	-63	2	-95	-5	-69	-68	-144	-73	-46	-325	-112	-16348	15	-14991	-3943	-11648	-49	-12907	-6576	-8719	28	-12691	-8002	-8859	11
0.213333	-22	43	92	-58	-111	-34	15	4	-15	8	-70	-60	-97	-17	-33	-59	-98	38	-84	-29	-107	-23	-96	-70	-65	0	-98	-12	-74	-72	-146	-74	-63	-86	-337	-16336	0	-15105	-3993	-11803	-43	-13052	-6564	-8732	35	-12729	-8056	-8753	1
0.214167	-28	40	105	-58	-110	-35	13	-16	-21	6	-72	-64	-97	-17	-30	-61	-100	34	-85	-32	-105	-22	-88	-76	-66	-4	-96	-12	-76	-70	-145	-78	-50	176	-573	-16345	-27	-15174	-4028	-11958	-38	-13201	-6535	-8743	-13	-12755	-8100	-8642	0
0.215000	-29	38	86	-60	-110	-38	13	-14	-22	5	-73	-66	-98	-17	-30	-62	-105	38	-86	-34	-108	-24	-100	-74	-66	-4	-99	-16	-76	-74	-149	-78	-49	451	-817	-16378	-13	-15265	-4079	-12114	-28	-13352	-6488	-8748	-48	-12777	-8141	-8539	7
0.215833	-28	39	78	-62	-110	-39	8	-17	-19	3	-75	-69	-98	-19	-31	-61	-100	33	-85	-32	-103	-25	-99	-70	-60	-3	-100	-16	-76	-69	-145	-75	-42	742	-1057	-16421	0	-15341	-4126	-12256	-32	-13495	-6421	-8765	-44	-12789	-8170	-8444	4
0.216667	-25	37	88	-63	-110	-33	15	-15	-19	5	-72	-62	-95	-19	-29	-57	-99	59	-86	-35	-105	-23	-99	-69	-66	-1	-99	-13	-75	-72	-146	-75	-41	1043	-1302	-16483	-6	-15422	-4176	-12395	-43	-13631	-6343	-8767	-68	-12787	-8196	-8365	16
0.217500	-25	40	86	-59	-84	-32	11	-14	-16	8	-72	-64	-96	-17	-29	-59	-98	35	-83	-30	-105	-24	-99	-69	-62	2	-99	-19	-74	-73	-147	-73	-28	1347	-1547	-16563	3	-15493	-4227	-12521	-57	-13753	-6256	-8773	-72	-12778	-8216	-8307	35
0.218333	-25	41	89	-59	-111	-38	12	-14	-17	6	-65	-64	-94	-16	-28	-58	-99	35	-84	-33	-107	-21	-100	-70	-64	0	-99	-13	-72	-70	-146	-73	-14	1653	-1792	-16659	29	-15558	-4279	-12639	-50	-13866	-6164	-8776	-9	-12756	-8229	-8271	32
0.219167	-24	41	89	-55	-110	-33	16	-12	-17	6	-72	-62	-95	-15	-29	-60	-98	35	-83	-33	-103	-19	-98	-67	-61	0	-113	-13	-73	-70	-146	-74	5	1954	-2023	-16759	15	-15617	-4318	-12736	-8	-13953	-6070	-8780	37	-12726	-8250	-8261	0
0.220000	-25	43	87	-57	-108	-36	12	-15	-18	7	-72	-63	-96	-18	-30	-58	-87	34	-83	-35	-104	-23	-99	-67	-67	-5	-102	-15	-74	-73	-148	-75	-30	2248	-2248	-16875	25	-15664	-4365	-12804	5	-14020	-5980	-8790	33	-12682	-8238	-8276	-7
0.220833	-26	39	86	-59	-112	-38	11	-14	-19	2	-73	-62	-96	-18	-31	-57	-99	32	-87	-36	-103	-23	-99	-69	-66	-3	-101	-16	-74	-73	-154	-75	-33	2530	-2456	-16990	27	-15695	-4375	-12876	-39	-14059	-5891	-8800	28	-12631	-8228	-8320	9
0.221667	-26	37	86	-60	-112	-36	12	-16	-23	2	-76	-67	-94	-29	-30	-62	-98	18	-88	-38	-107	-23	-103	-69	-66	-4	-103	-18	-75	-76	-152	-76	7	2799	-2657	-17100	7	-15716	-4387	-12913	-70	-14067	-5814	-8814	10	-12574	-8203	-8387	8
0.222500	-25	35	82	-62	-114	-39	10	-17	-21	2	-74	-65	-101	-19	-32	-60	-100	33	-87	-24	-111	-26	-104	-70	-51	-6	-101	-18	-76	-75	-149	-78	11	3057	-2843	-17209	-14	-15714	-4381	-12927	-65	-14042	-5739	-8830	-16	-12497	-8166	-8480	4
0.223333	-24	41	86	-60	-109	-35	11	-15	-19	2	-75	-63	-94	-17	-31	-58	-102	30	-86	-34	-107	-25	-102	-68	-67	-6	-102	-17	-76	-73	-149	-79	19	3303	-3010	-17308	-15	-15685	-4355	-12928	-90	-13982	-5679	-8852	-25	-12423	-8117	-8600	5
0.224167	-26	41	87	-59	-112	-40	10	-13	-21	2	-74	-66	-99	-16	-30	-60	-100	35	-84	-34	-103	-21	-100	-90	-64	-3	-102	-17	-74	-72	-148	-76	20	3525	-3161	-17396	-12	-15633	-4313	-12888	-110	-13884	-5636	-8885	4	-12333	-8049	-8738	-5
0.225000	-23	42	89	-58	-107	-33	13	-14	-17	5	-72	-64	-98	-15	-29	-58	-99	33	-84	-34	-104	-22	-99	-68	-65	0	-102	-16	-73	-72	-148	-77	4	3731	-3303	-17476	-27	-15557	-4250	-12833	-122	-13757	-5603	-8923	1	-12243	-7964	-8898	11
0.225833	-22	39	87	-60	-109	-33	12	-16	-22	3	-76	-64	-95	-14	-28	-61	-100	35	-86	-33	-102	-32	-100	-70	-63	-3	-118	-15	-70	-74	-148	-77	1	3929	-3425	-17534	-38	-15453	-4169	-12761	-143	-13597	-5590	-8971	-31	-12151	-7865	-9073	41
0.226667	-27	40	86	-58	-111	-36	13	-14	-19	3	-74	-68	-98	-45	-31	-62	-105	34	-86	-31	-108	-24	-101	-70	-64	-1	-101	-13	-74	-73	-148	-78	13	4111	-3541	-17580	-61	-15320	-4066	-12670	-180	-13401	-5586	-9027	-22	-12054	-7754	-9261	40
0.227500	-22	40	86	-59	-107	-32	12	-15	-22	1	-75	-64	-93	-16	-32	-60	-102	36	-84	-32	-105	-23	-109	-70	-72	0	-102	-13	-73	-70	-149	-80	60	4281	-3645	-17610	-116	-15155	-3950	-12570	-199	-13184	-5595	-9092	-33	-11949	-7628	-9465	24
0.228333	-27	38	85	-61	-110	-35	11	-13	-21	13	-74	-65	-98	5	-32	-60	-102	33	-86	-33	-104	-25	-101	-68	-67	0	-101	-13	-74	-69	-153	-77	86	4469	-3743	-17623	-127	-14974	-3816	-12453	-180	-12940	-5613	-9158	-58	-11846	-7488	-9669	9
0.229167	-25	39	88	-59	-111	-35	11	-14	-17	4	-74	-67	-100	-18	-32	-60	-100	35	-82	-32	-103	-6	-104	-67	-63	0	-99	-14	-74	-73	-148	-77	67	4589	-3835	-17615	-110	-14749	-3667	-12326	-153	-12676	-5632	-9231	-68	-11741	-7343	-9880	-12
0.230000	-25	40	89	-58	-110	-35	13	-13	-19	7	-72	-64	-96	-14	-30	-64	-97	37	-80	-31	-101	-23	-101	-69	-63	1	-100	-12	-70	-69	-147	-75	38	4727	-3926	-17603	-103	-14511	-3510	-12194	-141	-12399	-5655	-9308	-117	-11632	-7184	-10086	4
0.230833	-21	40	90	-57	-104	-27	16	-13	-16	3	-70	-64	-92	-14	-29	-60	-98	33	-83	-32	-103	-22	-98	-67	-65	1	-98	-11	-72	-68	-149	-76	-10	4856	-4015	-17581	-85	-14242	-3348	-12065	-131	-12109	-5677	-9386	-132	-11522	-7032	-10296	12
0.231667	-22	40	88	-58	-104	-33	13	-14	-19	3	-74	-51	-97	-18	-30	-62	-99	30	-83	-30	-104	-24	-99	-69	-66	-1	-100	-14	-75	-68	-146	-76	24	4970	-4112	-17555	-50	-13966	-3185	-11933	-82	-11820	-5696	-9468	-142	-11411	-6877	-10498	41
0.232500	-28	30	86	-61	-109	-35	10	-16	-19	4	-75	-68	-97	-15	-31	-62	-101	33	-87	-33	-119	-24	-99	-69	-65	0	-99	-12	-73	-69	-145	-73	70	5069	-4216	-17526	5	-13667	-3018	-11804	-9	-11524	-5700	-9541	-162	-11297	-6726	-10695	80
0.233333	-28	40	88	-60	-100	-33	15	-17	-18	4	-76	-70	-96	-16	-32	-60	-98	34	-86	-31	-107	-25	-104	-69	-65	-4	-102	-14	-72	-73	-150	-76	57	5159	-4327	-17499	35	-13364	-2858	-11685	-12	-11242	-5701	-9611	-214	-11186	-6586	-10876	43
0.234167	-27	38	88	-60	-113	-39	9	-15	-16	5	-74	-66	-99	-16	-32	-60	-98	34	-85	-36	-107	-27	-102	-69	-70	-1	-121	-16	-75	-72	-149	-74	15	5232	-4447	-17479	55	-13052	-2706	-11568	-55	-10964	-5684	-9672	-236	-11061	-6451	-11039	-13
0.235000	-25	39	88	-58	-109	-34	12	-16	-17	7	-72	-65	-99	-18	-14	-58	-103	30	-85	-32	-105	-24	-98	-68	-65	0	-101	-14	-75	-70	-147	-76	7	5285	-4571	-17493	59	-12730	-2563	-11461	-94	-10695	-5648	-9730	-199	-10936	-6331	-11187	13
0.235833	2	42	99	-59	-109	-33	11	-16	-15	8	-70	-63	-94	-14	-30	-58	-98	35	-83	-30	-105	-25	-119	-69	-62	0	-99	-12	-73	-64	-145	-73	1	5313	-4707	-17474	59	-12416	-2436	-11366	-111	-10444	-5602	-9781	-201	-10810	-6215	-11313	63
0.236667	-26	42	91	-58	-111	-32	12	-14	-16	26	-69	-65	-94	-16	-23	-60	-98	36	-82	-32	-103	-24	-98	-67	-64	0	-100	-11	-73	-67	-145	-73	-15	5318	-4854	-17495	42	-12099	-2320	-11258	-118	-10213	-5541	-9827	-212	-10679	-6118	-11416	61
0.237500	-24	72	92	-56	-105	-31	12	-14	-16	9	-70	-59	-95	-13	-27	-55	-97	37	-80	-3	-100	-22	-97	-65	-65	3	-98	-9	-74	-69	-143	-69	-23	5298	-5007	-17529	36	-11791	-2229	-11210	-110	-10003	-5466	-9867	-172	-10542	-6037	-11497	52
0.238333	-24	41	90	-56	-108	-29	15	-16	-14	10	-69	-64	-94	-16	-27	-56	-98	36	-84	-32	-102	-22	-96	-64	-63	5	-100	-11	-70	-66	-159	-70	-28	5246	-5174	-17594	41	-11490	-2154	-11153	-98	-9812	-5377	-9902	-161	-10410	-5966	-11548	68
0.239167	-24	45	93	-58	-107	-31	13	-13	-17	8	-72	-63	-94	-14	-27	-57	-101	34	-66	-32	-104	-24	-98	-67	-66	4	-102	-13	-75	-69	-146	-75	-33	5165	-5339	-17660	26	-11202	-2099	-11109	-90	-9645	-5287	-9939	-114	-10272	-5908	-11581	64
0.240000	-27	41	94	-58	-110	-32	13	-14	-22	10	-68	-64	-98	-15	-29	-60	-100	34	-85	-34	-110	-27	-98	-70	-68	0	-102	-13	-77	-72	-151	-77	-28	5048	-5509	-17751	0	-10928	-2041	-11074	-64	-9496	-5189	-9972	-66	-10128	-5862	-11587	41
0.240833	-48	41	87	-61	-115	-74	6	-18	-23	4	-74	-63	-102	-19	-33	-61	-101	35	-83	-33	-109	-23	-99	-68	-65	0	-101	-9	-59	-70	-168	-78	-42	4910	-5676	-17853	5	-10654	-2047	-11051	-33	-9361	-5087	-9999	-29	-9981	-5821	-11563	1
0.241667	-29	42	89	-57	-111	-36	9	-17	-19	3	-73	-61	-99	-9	-33	-61	-99	34	-86	-36	-107	-23	-102	-70	-66	0	-102	-13	-74	-69	-149	-79	-85	4740	-5839	-17961	-5	-10398	-2047	-11041	-43	-9242	-4987	-10029	-7	-9831	-5785	-11513	-45
0.242500	-26	42	90	-59	-109	-34	11	-15	-18	7	-72	-63	-99	-18	-29	-59	-100	35	-99	-36	-109	-22	-98	-68	-63	1	-102	-13	-76	-69	-148	-77	-102	4543	-5994	-18075	-6	-10151	-2057	-11031	-51	-9137	-4889	-10055	-3	-9680	-5746	-11443	-41
0.243333	-26	43	90	-55	-110	-31	13	-16	-19	8	-69	-67	-95	-14	-25	-56	-100	37	-80	-30	-103	-16	-95	-68	-63	1	-97	-9	-73	-69	-143	-73	-70	4327	-6129	-18184	5	-9913	-2086	-11028	-38	-9029	-4802	-10074	0	-9533	-5712	-11354	-28
0.244167	-25	43	92	-53	-108	-30	15	-12	-16	11	-68	-57	-93	-11	-26	-56	-96	37	-82	-29	-107	-12	-94	-65	-59	3	-97	-10	-70	-65	-144	-72	-65	4090	-6253	-18292	-3	-9696	-2126	-11034	-39	-8931	-4726	-10097	-29	-9383	-5679	-11253	-17
0.245000	-22	46	90	-57	-104	-30	17	-14	-15	8	-60	-61	-93	-11	-21	-56	-96	39	-82	-29	-102	-17	-97	-66	-65	0	-97	-10	-73	-68	-144	-72	-78	3835	-6359	-18383	-30	-9487	-2183	-11042	-50	-8828	-4663	-10111	-73	-9241	-5645	-11133	-44
0.245833	-39	44	89	-56	-107	-29	17	-14	-15	9	-68	-60	-96	-13	-29	-53	-97	38	-80	-30	-101	-21	-99	-86	-64	1	-97	-10	-70	-69	-147	-73	-52	3572	-6441	-18454	-53	-9293	-2249	-11062	-47	-8734	-4613	-10120	-85	-9103	-5607	-11004	0
0.246667	-23	45	90	-55	-111	-32	15	-11	-15	11	-69	-82	-100	-13	-27	-48	-100	39	-83	-33	-102	-18	-97	-66	-64	3	-98	-11	-74	-67	-145	-73	-62	3302	-6504	-18486	-64	-9103	-2331	-11076	-76	-8627	-4588	-10122	-114	-8971	-5564	-10878	74
0.247500	-23	40	91	-58	-111	-32	13	-13	-18	9	-69	-61	-94	-15	-27	-57	-101	39	-82	-22	-105	-21	-100	-68	-64	1	-99	-11	-74	-67	-146	-74	-84	3032	-6540	-18522	-76	-8927	-2411	-11099	-121	-8514	-4573	-10117	-147	-8846	-5516	-10730	82
0.248333	-26	44	89	-58	-109	-33	10	-17	-17	9	-72	-65	-98	-21	-32	-60	-96	36	-84	-34	-105	-24	-100	-68	-65	0	-100	-14	-75	-73	-143	-103	-84	2762	-6555	-18498	-68	-8761	-2490	-11115	-173	-8392	-4573	-10105	-187	-8729	-5461	-10623	55
0.249167	-28	42	85	-60	-110	-38	10	-22	-18	3	-72	-68	-99	-16	-32	-60	-102	34	-85	-32	-103	-19	-100	-66	-64	-4	-100	-12	-74	-69	-146	-73	-75	2505	-6539	-18447	-43	-8599	-2572	-11130	-230	-8257	-4583	-10074	-184	-8615	-5399	-10499	43
0.250000	-26	40	85	-58	-108	-33	13	-5	-16	4	-69	-62	-94	-6	-28	-58	-99	36	-83	-32	-104	-21	-98	-66	-65	0	-98	-12	-73	-69	-146	-75	-88	2260	-6508	-18346	-46	-8448	-2661	-11143	-231	-8101	-4604	-10035	-166	-8509	-5336	-10392	36
0.250833	-21	45	89	-58	-126	-32	16	-15	-18	5	-70	-65	-93	-16	-26	-59	-97	37	-85	-30	-101	-22	-99	-66	-63	-3	-102	-11	-73	-68	-147	-69	-88	2031	-6443	-18204	-49	-8306	-2742	-11159	-153	-7946	-4638	-9990	-137	-8414	-5269	-10294	35
0.251667	-25	42	87	-60	-104	-30	16	-13	-14	6	-64	-61	-94	-16	-25	-57	-97	36	-84	-31	-103	-19	-97	-67	-61	2	-97	-13	-70	-69	-145	-73	-96	1838	-6369	-18015	-50	-8170	-2826	-11176	-68	-7779	-4669	-9930	-118	-8327	-5207	-10218	37
0.252500	-27	47	88	-56	-107	-33	16	-14	-13	5	-70	-64	-92	-13	-26	-59	-72	37	-80	-30	-96	-21	-103	-66	-61	0	-98	-11	-67	-70	-146	-73	-116	1636	-6282	-17778	-48	-8045	-2903	-11186	-42	-7596	-4706	-9869	-143	-8248	-5143	-10158	15
0.253333	-26	43	110	-58	-114	-35	12	-13	-17	5	-69	-65	-99	-17	-32	-59	-101	35	-85	-35	-105	-24	-102	-67	-66	-1	-102	-14	-74	-69	-145	-76	-120	1464	-6192	-17507	-52	-7930	-2980	-11202	-72	-7442	-4745	-9802	-170	-8180	-5086	-10121	27
0.254167	-28	41	87	-60	-111	-34	11	-15	-18	2	-72	-65	-100	-19	-35	-62	-99	34	-85	-30	-105	-23	-102	-69	-65	9	-100	-14	-76	-70	-152	-78	-121	1326	-6091	-17188	-45	-7816	-3054	-11209	-111	-7270	-4776	-9726	-137	-8114	-5036	-10102	43
0.255000	-26	44	88	-58	-111	-35	12	-23	-18	4	-75	-66	-94	-18	-32	-60	-99	35	-86	-32	-104	-22	-102	-72	-66	0	-100	-13	-73	-68	-148	-79	-108	1210	-5994	-16838	-56	-7712	-3097	-11220	-129	-7106	-4803	-9647	-88	-8055	-4988	-10102	12
0.255833	-28	61	88	-59	-111	-35	12	-15	-17	3	-74	-64	-98	-16	-31	-63	-101	34	-84	-48	-107	-22	-101	-70	-57	0	-101	-14	-74	-69	-148	-78	-103	1115	-5905	-16458	-25	-7616	-3177	-11228	-131	-6947	-4824	-9573	-49	-8003	-4950	-10126	21
0.256667	-26	42	87	-59	-109	-36	10	-22	-18	1	-61	-64	-94	-19	-32	-61	-99	33	-86	-34	-107	-26	-103	-72	-65	-3	-101	-15	-77	-72	-148	-76	-118	1054	-5823	-16054	-11	-7528	-3237	-11234	-139	-6798	-4840	-9505	10	-7954	-4928	-10164	33
0.257500	-27	38	84	-65	-113	-36	10	-16	-19	1	-73	-67	-96	-16	-32	-61	-101	33	-84	-34	-104	-28	-101	-68	-66	-1	-101	-10	-73	-68	-148	-76	-130	1014	-5751	-15631	-3	-7449	-3289	-11235	-121	-6663	-4847	-9432	72	-7909	-4919	-10206	18
0.258333	-29	41	88	-60	-102	-33	12	-15	-22	0	-74	-66	-95	-15	-31	-60	-102	34	-84	-32	-104	-22	-101	-72	-65	-1	-101	-14	-76	-69	-150	-75	-124	999	-5701	-15197	18	-7376	-3345	-11233	-100	-6549	-4846	-9368	37	-7868	-4920	-10287	28
0.259167	-26	42	89	-61	-108	-34	13	-12	-16	6	-72	-62	-96	-18	-25	-58	-96	36	-79	-32	-105	-38	-99	-68	-63	0	-99	-13	-73	-69	-150	-76	-121	1004	-5671	-14767	10	-7316	-3395	-11228	-77	-6450	-4856	-9312	-18	-7825	-4940	-10368	28
0.260000	-25	43	88	-59	-109	-28	13	-13	-15	8	-73	-64	-102	-17	-30	-59	-98	32	-82	-33	-105	-22	-99	-67	-68	1	-101	-13	-74	-72	-149	-78	-145	1032	-5660	-14342	5	-7256	-3445	-11230	-66	-6373	-4836	-9263	-6	-7789	-4978	-10464	12
0.260833	-28	41	89	-59	-112	-35	11	-18	-17	5	-70	-62	-98	-18	-30	-59	-102	33	-83	-34	-105	-26	-103	-68	-70	1	-100	-18	-75	-69	-147	-75	-146	1083	-5675	-13935	2	-7217	-3500	-11205	-66	-6321	-4826	-9228	15	-7757	-5025	-10556	-14
0.261667	-28	39	88	-62	-111	-34	10	-13	-21	2	-74	-65	-101	-29	-34	-61	-101	34	-84	-32	-108	-24	-102	-67	-66	-1	-102	-14	-76	-72	-150	-79	-149	1145	-5701	-13554	15	-7183	-3554	-11185	-49	-6287	-4822	-9199	44	-7725	-5091	-10655	-18
0.262500	-28	37	87	-61	-109	-34	10	-17	-21	1	-74	-64	-98	-17	-31	-61	-102	29	-85	-34	-107	-29	-102	-69	-68	-1	-101	-13	-73	-69	-150	-79	-156	1239	-5758	-13206	0	-7183	-3608	-11165	-32	-6271	-4817	-9174	63	-7697	-5165	-10744	12
0.263333	-25	43	86	-53	-104	-32	15	-11	-15	7	-70	-60	-95	-13	-27	-56	-99	36	-82	-30	-104	-17	-98	-63	-63	4	-98	-9	-73	-64	-146	-74	-133	1366	-5823	-12900	9	-7148	-3657	-11141	-36	-6273	-4813	-9161	38	-7670	-5254	-10831	22
0.264167	-23	44	92	-56	-105	-31	17	-12	-18	7	-72	-60	-95	-11	-25	-56	-99	40	-80	-29	-103	-19	-97	-61	-63	4	-100	-11	-72	-67	-144	-76	-127	1468	-5900	-12639	10	-7151	-3708	-11120	-48	-6298	-4821	-9157	-4	-7654	-5357	-10904	20
0.265000	-25	42	89	-61	-109	-26	13	-14	-18	5	-72	-79	-92	-17	-32	-58	-102	36	-82	-34	-110	-25	-101	-66	-66	2	-101	-12	-76	-70	-151	-76	-143	1599	-5991	-12442	20	-7176	-3756	-11106	-59	-6340	-4838	-9164	-61	-7640	-5467	-10976	-17
0.265833	-24	39	87	-61	-111	-34	12	-16	-21	5	-73	-64	-100	-19	-27	-57	-98	36	-83	-34	-93	-21	-99	-67	-58	1	-98	-13	-77	-72	-149	-75	-148	1750	-6080	-12302	42	-7208	-3800	-11087	-82	-6391	-4866	-9173	-86	-7636	-5581	-11024	-4
0.266667	-27	41	86	-60	-110	-32	2	-10	-17	9	-73	-61	-61	-13	-26	-56	-97	36	-82	-32	-105	-22	-100	-66	-65	2	-98	-13	-74	-70	-146	-77	-149	1910	-6173	-12219	26	-7252	-3840	-11078	-99	-6458	-4899	-9189	-91	-7628	-5697	-11053	6
0.267500	-26	43	88	-59	-108	-30	15	-13	-15	8	-70	-61	-97	-12	-29	-59	-101	39	-80	-32	-125	-19	-100	-66	-62	4	-97	-10	-72	-68	-146	-77	-147	2085	-6262	-12203	58	-7314	-3875	-11073	-104	-6529	-4947	-9205	-104	-7634	-5819	-11067	-10
0.268333	-26	36	87	-60	-102	-32	15	-15	-16	5	-70	-61	-97	-12	-29	-57	-99	40	-81	-31	-105	-22	-102	-69	-67	2	-96	-10	-75	-63	-149	-77	-130	2249	-6348	-12251	25	-7386	-3907	-11078	-124	-6612	-5003	-9237	-110	-7644	-5941	-11057	-16
0.269167	-28	44	89	-59	-111	-28	18	-14	-21	7	-68	-60	-96	-13	-26	-57	-102	38	-82	-29	-102	-17	-96	-68	-64	3	-97	-10	-73	-68	-146	-75	-137	2465	-6425	-12361	-19	-7469	-3924	-11093	-151	-6690	-5070	-9266	-117	-7661	-6059	-11032	-11
0.270000	-24	43	88	-59	-110	-28	12	-12	-15	6	-72	-63	-97	-13	-27	-58	-99	39	-83	-31	-103	-18	-95	-64	-63	2	-97	-10	-73	-66	-144	-84	-158	2665	-6493	-12531	-57	-7560	-3940	-11117	-150	-6780	-5145	-9298	-128	-7691	-6173	-10983	-9
0.270833	-22	45	76	-59	-107	-29	17	-10	-15	10	-70	-62	-94	-12	-25	-57	-97	37	-82	-29	-101	-17	-97	-66	-63	-10	-96	-8	-72	-66	-143	-70	-171	2876	-6555	-12747	-74	-7661	-3955	-11152	-151	-6870	-5228	-9328	-136	-7723	-6287	-10920	-1
0.271667	-23	45	89	-56	-104	-25	20	-12	-12	7	-66	-62	-95	-8	-24	-53	-97	42	-79	-26	-102	-17	-96	-64	-63	6	-95	-9	-73	-66	-144	-60	-164	3099	-6609	-13013	-82	-7764	-3970	-11197	-158	-6957	-5318	-9365	-149	-7767	-6396	-10840	24
0.272500	-22	43	89	-58	-107	-31	16	-10	-12	8	-69	-61	-93	-12	-26	-57	-97	45	-82	-8	-108	-21	-97	-64	-61	3	-95	-8	-73	-67	-144	-73	-152	3324	-6649	-13327	-88	-7875	-3978	-11255	-173	-7048	-5417	-9403	-163	-7814	-6497	-10747	20
0.273333	-27	43	86	-62	-111	-32	15	-13	-17	5	-73	-67	-99	-16	-30	-64	-101	36	-86	-32	-107	-24	-99	-69	-66	-4	-96	-12	-77	-73	-150	-76	-164	3546	-6699	-13670	-88	-7980	-3991	-11324	-203	-7136	-5521	-9442	-189	-7872	-6602	-10652	-8
0.274167	-30	40	85	-64	-112	-36	10	-22	-25	1	-75	-67	-99	-18	-31	-62	-100	18	-86	-31	-108	-25	-100	-69	-68	-1	-98	-12	-72	-73	-147	-75	-156	3784	-6740	-14025	-92	-8078	-4001	-11393	-221	-7218	-5624	-9473	-218	-7930	-6691	-10535	-36
0.275000	-28	42	87	-60	-99	-35	15	-21	-17	6	-85	-65	-98	-15	-30	-60	-99	34	-85	-31	-109	-22	-98	-67	-68	0	-99	-14	-73	-72	-148	-75	-149	4022	-6785	-14392	-51	-8168	-4015	-11462	-219	-7297	-5728	-9509	-221	-7984	-6775	-10417	-25
0.275833	-26	41	87	-59	-109	-33	13	-15	-19	2	-73	-65	-97	-15	-28	-60	-100	36	-84	-29	-105	-23	-109	-61	-67	-1	-100	-13	-74	-72	-144	-75	-139	4260	-6835	-14764	-26	-8244	-4040	-11536	-188	-7369	-5837	-9534	-214	-8039	-6852	-10299	8
0.276667	-30	42	88	-58	-107	-32	13	-16	-17	3	-70	-60	-96	-15	-30	-60	-99	38	-83	-31	-103	-22	-99	-66	-65	0	-95	-12	-73	-72	-143	-74	-165	4498	-6888	-15123	-8	-8313	-4072	-11601	-164	-7433	-5942	-9578	-189	-8096	-6922	-10179	46
0.277500	-25	44	90	-57	-108	-31	16	-11	-16	9	-69	-65	-96	-14	-27	-51	-99	37	-83	-29	-102	-19	-95	-66	-64	0	-97	-12	-76	-69	-145	-75	-135	4736	-6958	-15457	56	-8361	-4118	-11667	-179	-7496	-6052	-9608	-178	-8139	-6990	-10064	42
0.278333	-24	42	89	-64	-110	-32	13	-13	-16	6	-68	-63	-92	-14	-30	-59	-96	37	-82	-29	-102	-22	-100	-64	-64	1	-80	-9	-70	-73	-136	-76	-129	4969	-7042	-15766	66	-8401	-4175	-11718	-193	-7543	-6158	-9639	-187	-8194	-7043	-9951	30
0.279167	-22	43	90	-56	-109	-33	16	-13	-14	5	-69	-64	-112	-16	-30	-59	-96	36	-88	-26	-102	-23	-99	-66	-62	1	-98	-13	-72	-72	-145	-76	-129	5194	-7140	-16038	53	-8420	-4244	-11760	-193	-7590	-6270	-9672	-182	-8232	-7101	-9849	16
0.280000	-25	43	90	-58	-108	-29	15	-15	-21	6	-70	-64	-94	-16	-30	-58	-98	35	-83	-33	-102	-21	-98	-67	-62	-4	-96	-12	-73	-69	-145	-41	-131	5413	-7255	-16265	73	-8427	-4329	-11789	-182	-7623	-6380	-9698	-146	-8261	-7146	-9754	-7
0.280833	-25	40	89	-58	-111	-33	12	-15	-18	6	-74	-68	-96	-17	-30	-61	-104	33	-86	-35	-109	-21	-103	-67	-67	-1	-99	-15	-77	-73	-146	-76	-124	5617	-7386	-16444	84	-8415	-4428	-11804	-144	-7642	-6493	-9723	-120	-8282	-7193	-9667	4
0.281667	-29	39	89	-58	-110	-36	6	-11	-21	0	-77	-67	-59	-19	-32	-61	-102	29	-87	-34	-110	-26	-105	-70	-70	-6	-104	-19	-77	-78	-149	-80	-139	5802	-7533	-16568	78	-8396	-4546	-11804	-126	-7655	-6611	-9741	-112	-8282	-7236	-9591	16
0.282500	-29	35	82	-62	-113	-41	10	-19	-22	-3	-77	-70	-80	-21	-32	-61	-110	27	-91	-38	-107	-25	-104	-68	-64	-6	-101	-16	-72	-72	-147	-78	-137	6001	-7683	-16637	94	-8358	-4673	-11784	-100	-7646	-6723	-9745	-108	-8264	-7272	-9518	21
0.283333	-22	39	33	-59	-108	-29	15	-15	-14	1	-72	-65	-95	-15	-30	-58	-99	35	-82	-32	-102	-22	-98	-68	-61	0	-96	-14	-74	-70	-146	-77	-136	6179	-7838	-16647	112	-8294	-4813	-11748	-91	-7621	-6835	-9738	-138	-8236	-7312	-9455	9
0.284167	-24	41	92	-57	-110	-31	11	-13	-16	5	-70	-63	-94	-17	-27	-55	-96	38	-83	-33	-109	-22	-87	-68	-64	1	-98	-15	-72	-68	-147	-77	-109	6340	-8003	-16612	96	-8230	-4964	-11704	-95	-7580	-6956	-9723	-183	-8181	-7355	-9401	-12
0.285000	-24	42	90	-55	-111	-32	19	-14	-17	5	-72	-64	-98	-16	-32	-58	-97	33	-84	-32	-104	-21	-102	-68	-67	-3	-100	-15	-80	-69	-149	-78	-119	6480	-8165	-16523	70	-8157	-5125	-11650	-118	-7536	-7080	-9691	-206	-8117	-7407	-9360	-6
0.285833	-25	42	91	-56	-108	-33	13	-18	-16	6	-70	-64	-92	-15	-28	-59	-97	39	-82	-32	-102	-32	-105	-69	-62	0	-98	-13	-70	-69	-148	-75	-114	6612	-8321	-16388	66	-8077	-5298	-11581	-129	-7470	-7208	-9645	-199	-8031	-7462	-9315	-5
0.286667	-27	41	91	-50	-109	-31	11	-14	-14	4	-68	-66	-92	-14	-29	-58	-100	32	-85	-34	-103	-23	-101	-68	-63	-1	-101	-15	-72	-70	-169	-78	-109	6723	-8467	-16221	63	-7995	-5478	-11505	-148	-7394	-7336	-9581	-166	-7933	-7528	-9278	-9
0.287500	-24	39	88	-57	-108	-32	15	-14	-18	2	-69	-65	-96	-15	-29	-57	-100	17	-81	-35	-105	-24	-102	-69	-67	-3	-102	-17	-74	-68	-148	-80	-90	6828	-8591	-16012	66	-7909	-5688	-11431	-145	-7298	-7469	-9501	-132	-7820	-7609	-9242	26
0.288333	-29	40	89	-58	-107	-43	13	-14	-18	3	-70	-64	-98	-19	-28	-59	-102	32	-86	-35	-103	-23	-101	-68	-64	-3	-98	-18	-72	-50	-149	-75	-59	6919	-8696	-15784	55	-7823	-5848	-11350	-99	-7193	-7606	-9396	-126	-7692	-7700	-9207	26
0.289167	-25	42	88	-60	-108	-33	12	-14	-19	4	-60	-68	-95	-10	-30	-60	-99	32	-87	-55	-107	-23	-101	-67	-65	-1	-102	-15	-75	-72	-149	-76	-87	7001	-8777	-15534	36	-7742	-6034	-11272	-97	-7081	-7741	-9275	-103	-7548	-7807	-9169	2
0.290000	-27	41	86	-56	-130	-32	11	-18	-19	6	-74	-66	-98	-15	-29	-60	-101	29	-87	-36	-108	-23	-104	-72	-66	0	-100	-17	-74	-70	-152	-78	-78	7077	-8832	-15283	24	-7672	-6215	-11204	-119	-6963	-7881	-9130	-104	-7402	-7934	-9125	16
0.290833	-43	37	86	-58	-111	-33	8	-16	-15	2	-73	-66	-100	-19	-29	-60	-99	33	-83	-35	-108	-24	-101	-68	-61	1	-116	-14	-75	-72	-149	-78	-70	7148	-8855	-15030	-42	-7595	-6385	-11135	-109	-6834	-8022	-8978	-107	-7243	-8070	-9074	37
0.291667	-25	40	89	-59	-109	-32	11	-15	-22	6	-83	-65	-95	-15	-26	-59	-97	33	-84	-32	-102	-23	-101	-73	-64	0	-97	-13	-65	-68	-149	-77	-43	7237	-8847	-14783	-68	-7538	-6558	-11072	-94	-6709	-8165	-8809	-146	-7089	-8219	-9013	39
0.292500	-23	43	90	-56	-105	-30	11	-13	-14	8	-68	-60	-120	-15	-26	-58	-125	33	-83	-30	-102	-21	-98	-68	-64	2	-96	-11	-70	-68	-147	-74	-22	7285	-8812	-14549	-67	-7490	-6707	-11021	-96	-6560	-8308	-8630	-169	-6930	-8386	-8945	23
0.293333	-26	44	87	-58	-112	-32	12	-12	-15	5	-75	-66	-96	-12	-29	-58	-100	34	-84	-32	-104	-21	-100	-67	-63	3	-101	-15	-72	-72	-145	-74	-66	7349	-8750	-14344	-59	-7458	-6852	-10980	-109	-6467	-8456	-8452	-183	-6776	-8564	-8864	17
0.294167	-25	41	82	-63	-112	-32	8	-13	-18	5	-70	-66	-100	-15	-28	-61	-100	33	-79	-38	-108	-22	-99	-68	-66	1	-100	-16	-78	-72	-145	-75	-60	7418	-8659	-14166	-62	-7438	-6977	-10955	-125	-6348	-8589	-8260	-164	-6640	-8746	-8779	49
0.295000	-24	43	90	-58	-110	-32	11	-13	-14	5	-72	-63	-96	-16	-31	-60	-99	35	-83	-33	-104	-23	-99	-69	-63	1	-100	-15	-74	-84	-146	-75	2	7491	-8543	-14016	-63	-7431	-7085	-10919	-143	-6242	-8738	-8073	-171	-6484	-8934	-8684	63
0.295833	-25	42	87	-59	-107	-33	8	-15	-16	7	-72	-63	-94	-13	-31	-58	-98	42	-84	-33	-103	-15	-104	-68	-62	1	-97	-13	-72	-69	-148	-76	-10	7564	-8410	-13906	-69	-7435	-7173	-10904	-158	-6146	-8871	-7895	-187	-6349	-9113	-8583	28
0.296667	-28	43	41	-57	-110	0	11	-13	-15	8	-69	-62	-97	-15	-29	-62	-98	34	-81	-29	-102	-18	-100	-68	-63	2	-96	-11	-68	-70	-146	-76	-45	7640	-8264	-13828	-67	-7448	-7233	-10895	-162	-6057	-8996	-7721	-197	-6230	-9292	-8478	43
0.297500	-25	45	88	-56	-110	-32	10	-14	-17	5	-72	-63	-98	-12	-27	-58	-100	36	-81	-32	-105	-22	-100	-70	-67	1	-98	-14	-73	-70	-145	-76	21	7716	-8109	-13791	-63	-7470	-7278	-10889	-164	-5991	-9117	-7561	-195	-6119	-9459	-8371	81
0.298333	-25	41	82	-73	-107	-32	11	-13	-19	4	-73	-65	-96	-14	-31	-58	-101	33	-87	-34	-103	-22	-100	-52	-66	0	-99	-15	-74	-49	-144	-79	10	7789	-7947	-13795	-64	-7499	-7300	-10900	-163	-5931	-9222	-7416	-172	-6022	-9618	-8278	18
0.299167	-26	41	88	-61	-111	-34	8	-17	-18	5	-75	-119	-97	-21	-31	-59	-98	33	-91	-30	-104	-23	-101	-67	-65	1	-99	-14	-75	-73	-145	-74	-42	7861	-7777	-13831	-57	-7534	-7290	-10908	-150	-5886	-9315	-7286	-154	-5933	-9742	-8181	-25
0.300000	-26	41	87	-65	-111	-55	10	-15	-13	6	-74	-67	-97	-15	-31	-59	-96	33	-85	-35	-109	-26	-101	-69	-65	0	-101	-14	-98	-73	-147	-75	-17	7919	-7620	-13913	-53	-7558	-7263	-10924	-164	-5861	-9392	-7169	-118	-5856	-9850	-8099	13
0.300833	-27	41	88	-58	-111	-34	11	-16	-17	5	-73	-67	-99	-17	-30	-61	-102	34	-93	-32	-105	-24	-101	-50	-63	-1	-99	-14	-73	-74	-147	-78	10	7976	-7456	-14011	-51	-7580	-7213	-10943	-173	-5840	-9450	-7074	-78	-5794	-9933	-8033	39
0.301667	-27	41	88	-62	-112	-26	8	-16	-17	4	-73	-66	-97	-19	-33	-61	-102	30	-86	-33	-105	-28	-104	-73	-65	0	-100	-15	-78	-74	-148	-81	-18	8011	-7302	-14146	-51	-7603	-7140	-10967	-152	-5838	-9487	-7000	-60	-5735	-9983	-7979	35
0.302500	-28	39	88	-62	-110	-34	10	-16	-21	5	-73	-69	-96	-15	-31	-61	-99	30	-86	-32	-105	-23	-101	-69	-64	-1	-97	-12	-74	-68	-148	-75	-19	8036	-7149	-14297	-39	-7609	-7042	-10989	-131	-5844	-9500	-6936	-60	-5684	-9999	-7945	25
0.303333	-24	41	92	-60	-107	-33	17	-15	-18	6	-70	-65	-94	-13	-27	-60	-97	35	-83	-30	-103	-16	-100	-70	-68	-3	-98	-11	-72	-66	-146	-74	3	8039	-7003	-14466	-31	-7614	-6933	-11016	-136	-5864	-9488	-6893	-43	-5645	-9988	-7926	24
0.304167	-24	43	92	-55	-104	-31	17	-10	-14	9	-69	-57	-93	-14	-26	-56	-85	36	-83	-32	-103	-19	-96	-65	-62	2	-97	-11	-67	-65	-144	-74	11	8018	-6862	-14644	-36	-7605	-6801	-11048	-131	-5874	-9452	-6866	-11	-5609	-9951	-7926	27
0.305000	-25	43	92	-57	-113	-31	18	-15	-15	9	-72	-64	-93	-14	-30	-58	-96	35	-82	-30	-105	-21	-100	-67	-64	0	-97	-14	-73	-73	-146	-75	1	7972	-6724	-14837	-34	-7590	-6664	-11086	-112	-5934	-9393	-6856	0	-5582	-9886	-7945	47
0.305833	-23	41	89	-57	-113	-36	15	-15	-18	8	-70	-63	-100	-16	-30	-61	-99	43	-81	-32	-108	-24	-101	-69	-65	0	-98	-15	-75	-66	-146	-78	-6	7897	-6583	-15025	-34	-7568	-6517	-11121	-116	-5984	-9325	-6863	9	-5559	-9797	-7982	57
0.306667	-24	43	91	-57	-112	-30	13	-15	-19	7	-70	-65	-97	-15	-31	-58	-98	33	-86	-32	-107	-23	-102	-70	-52	-1	-99	-15	-76	-69	-149	-108	-14	7791	-6446	-15207	-19	-7536	-6361	-11166	-107	-6041	-9205	-6883	19	-5542	-9691	-8033	37
0.307500	-29	36	86	-61	-112	-38	12	-19	-25	3	-56	-63	-98	-17	-41	-59	-104	32	-86	-33	-105	-22	-100	-75	-66	-3	-99	-14	-74	-67	-148	-78	-9	7664	-6299	-15362	-8	-7500	-6197	-11205	-70	-6106	-9069	-6911	44	-5527	-9564	-8084	57
0.308333	-27	33	87	-59	-109	-34	15	-15	-16	5	-70	-64	-96	-14	-30	-59	-102	33	-82	-36	-102	-22	-103	-73	-77	-1	-97	-15	-70	-67	-148	-77	-3	7502	-6146	-15528	-4	-7464	-6030	-11253	-69	-6170	-8908	-6952	59	-5518	-9427	-8144	68
0.309167	-24	40	90	-55	-134	-31	18	-16	-18	4	-66	-65	-93	-15	-28	-60	-100	35	-81	-30	-102	-22	-97	-73	-65	0	-98	-14	-70	-67	-145	-75	7	7319	-5983	-15656	-6	-7428	-5857	-11295	-70	-6239	-8731	-7005	51	-5510	-9275	-8208	23
0.310000	-24	41	90	-59	-109	-32	20	-12	-14	7	-68	-62	-95	-15	-28	-56	-98	37	-81	-32	-110	-19	-97	-68	-46	2	-96	-16	-101	-65	-146	-74	39	7115	-5815	-15766	-11	-7397	-5683	-11334	-58	-6311	-8533	-7058	47	-5507	-9119	-8274	6
0.310833	-23	44	89	-58	-107	-28	18	-11	-17	9	-70	-61	-97	-15	-12	-64	-102	36	-79	23	-102	-21	-96	-68	-65	0	-95	-13	-73	-67	-145	-72	62	6889	-5641	-15843	-9	-7369	-5509	-11376	-72	-6380	-8313	-7121	27	-5513	-8968	-8337	32
0.311667	-21	45	91	-57	-107	-29	17	-13	-14	8	-67	-59	-92	-15	-26	-53	-94	38	-78	-23	-101	-21	-97	-66	-53	6	-92	-11	-70	-66	-145	-72	59	6647	-5463	-15894	4	-7360	-5336	-11408	-67	-6453	-8083	-7190	5	-5522	-8813	-8402	17
0.312500	-19	46	90	-56	-104	-28	20	-11	-50	8	-65	-61	-91	-14	-26	-53	-94	40	-80	-30	-100	-18	-95	-65	-63	4	-96	-12	-68	-73	-144	-75	41	6384	-5283	-15923	-1	-7361	-5162	-11432	-63	-6524	-7841	-7259	-15	-5541	-8662	-8446	-5
0.313333	-24	44	91	-56	-109	-30	15	-17	-15	7	-68	-62	-95	-14	-27	-56	-82	40	-81	-30	-110	-22	-100	-69	-67	0	-97	-13	-70	-68	-147	-74	23	6118	-5110	-15919	-21	-7378	-4989	-11495	-86	-6590	-7595	-7337	-28	-5567	-8521	-8490	-3
0.314167	-25	40	88	-66	-113	-33	13	-12	-15	5	-73	-56	-97	-17	-28	-58	-102	35	-86	-33	-105	-22	-99	-69	-63	0	-102	-17	-63	-68	-148	-74	36	5840	-4939	-15918	-19	-7415	-4815	-11454	-90	-6647	-7344	-7411	-34	-5603	-8383	-8524	-4
0.315000	-27	38	86	-60	-110	-32	13	-16	-19	3	-75	-64	-96	-18	-29	-57	-102	35	-84	-16	-109	-9	-102	-72	-68	0	-104	-18	-76	-69	-151	-78	13	5571	-4778	-15843	-19	-7472	-4645	-11447	-87	-6698	-7094	-7489	-55	-5648	-8254	-8552	-17
0.315833	-29	40	86	-61	-116	-34	9	-17	-19	4	-75	-64	-99	-19	-29	-58	-99	34	-82	-35	-108	-24	-100	-69	-66	2	-98	-15	-72	-68	-147	-75	-24	5300	-4628	-15751	-22	-7545	-4453	-11418	-99	-6738	-6846	-7562	-41	-5692	-8129	-8567	-44
0.316667	-23	42	88	-59	-112	-30	12	-17	-17	5	-70	-66	-96	-18	-28	-55	-96	35	-84	-30	-103	-23	-99	-67	-55	2	-99	-14	-77	-67	-149	-74	-29	5039	-4500	-15684	-25	-7637	-4294	-11371	-105	-6775	-6603	-7634	-44	-5750	-8003	-8579	-33
0.317500	-24	41	90	-59	-113	-33	11	-22	-10	7	-72	-67	-97	-16	-27	-58	-99	35	-84	-31	-104	-22	-102	-70	-62	1	-100	-13	-74	-68	-147	-76	-26	4780	-4392	-15588	-27	-7759	-4125	-11311	-104	-6804	-6378	-7707	-26	-5815	-7899	-8583	0
0.318333	-25	43	87	-58	-105	-30	11	-15	-18	8	-70	-63	-95	-18	-29	-58	-98	33	-84	-29	-103	-22	-99	-67	-67	0	-100	-13	-74	-66	-149	-75	-40	4530	-4309	-15487	-22	-7889	-3953	-11220	-99	-6824	-6170	-7781	-11	-5886	-7787	-8585	-10
0.319167	-19	41	84	-57	-110	-32	12	-16	-22	7	-72	-62	-94	-15	-24	-57	-98	36	-80	-27	-103	-19	-100	-68	-66	2	-101	-13	-72	-66	-147	-73	-29	4300	-4255	-15385	-6	-8044	-3796	-11114	-88	-6845	-5982	-7846	-14	-5968	-7685	-8577	-16
0.320000	-29	42	87	-59	-113	-34	10	-15	-19	4	-70	-65	-94	-17	-29	-59	-103	33	-82	-32	-107	-24	-102	-69	-68	-1	-101	-13	-76	-68	-148	-75	-32	4074	-4233	-15292	-10	-8210	-3641	-10984	-95	-6860	-5815	-7917	-7	-6042	-7575	-8572	-14
0.320833	-27	42	88	-61	-110	-33	11	-18	-27	4	-74	-65	-94	-21	-25	-60	-100	35	-86	-34	-103	-22	-100	-68	-67	-1	-103	-17	-74	-70	-147	-76	-41	3864	-4235	-15205	-13	-8395	-3489	-10832	-86	-6873	-5676	-7982	-25	-6145	-7470	-8568	-43
0.321667	-24	39	87	-62	-110	-35	9	-16	-17	7	-70	-67	-96	-18	-27	-58	-98	35	-88	-35	-104	-27	-100	-69	-68	-3	-103	-14	-76	-73	-147	-76	-45	3663	-4269	-15128	-5	-8587	-3366	-10663	-76	-6879	-5558	-8036	-16	-6245	-7375	-8562	-66
0.322500	-25	40	85	-60	-111	-35	9	-18	-18	4	-74	-69	-99	-19	-29	-60	-100	32	-86	-31	-105	-24	-103	-69	-64	0	-104	-16	-76	-73	-152	-75	-46	3475	-4324	-15063	-10	-8781	-3246	-10477	-73	-6901	-5467	-8087	-13	-6344	-7259	-8558	-29
0.323333	-27	41	89	-60	-114	-35	9	-14	-18	5	-73	-64	-76	-13	-29	-60	-115	34	-86	-31	-108	-25	-103	-67	-66	0	-101	-13	-74	-73	-145	-78	-44	3295	-4401	-15016	-17	-8979	-3155	-10274	-74	-6923	-5398	-8137	5	-6442	-7148	-8555	1
0.324167	-25	43	88	-59	-113	-57	9	-16	-16	5	-72	-65	-97	-14	-29	-58	-99	35	-84	-28	-103	-22	-97	-65	-63	0	-103	-10	-68	-67	-145	-78	-53	3126	-4494	-14986	-9	-9167	-3061	-10058	-72	-6952	-5353	-8171	0	-6543	-7037	-8564	-19
0.325000	-25	43	91	-59	-110	-31	12	-14	-18	4	-70	-65	-93	-12	-27	-59	-97	34	-99	-29	-102	-23	-92	-68	-64	0	-102	-12	-73	-69	-147	-75	-60	2963	-4605	-14980	-4	-9356	-3001	-9835	-79	-6993	-5329	-8200	-24	-6652	-6928	-8567	-23
0.325833	-25	41	89	-57	-109	-11	15	-12	-17	7	-69	-84	-97	-10	-25	-57	-100	34	-86	-32	-102	-18	-98	-65	-66	0	-100	-22	-73	-65	-145	-76	-46	2808	-4727	-14992	0	-9523	-2958	-9610	-93	-7046	-5317	-8219	-22	-6753	-6818	-8581	-3
0.326667	-23	42	90	-58	-109	-33	15	-13	-18	3	-68	-64	-98	-11	-26	-56	-95	35	-83	-30	-103	-18	-97	-67	-65	-3	-101	-13	-73	-65	-145	-77	-48	2650	-4845	-15019	-3	-9680	-2936	-9384	-99	-7109	-5320	-8233	-38	-6855	-6714	-8600	29
0.327500	-22	41	113	-57	-104	-35	12	-13	-16	4	-69	-64	-95	-12	-28	-58	-99	34	-83	-33	-102	-25	-99	-65	-64	-1	-100	-8	-74	-64	-144	-78	-74	2497	-4965	-15072	5	-9819	-2934	-9160	-85	-7189	-5328	-8236	-53	-6959	-6609	-8619	28
0.328333	-24	41	90	-60	-108	-32	15	-12	-16	5	-70	-64	-110	-14	-30	-60	-95	36	-84	-24	-103	-22	-98	-65	-62	-1	-101	-14	-75	-68	-145	-77	-86	2345	-5073	-15136	8	-9925	-2951	-8940	-100	-7282	-5340	-8220	-65	-7060	-6509	-8648	6
0.329167	-28	39	88	-58	-80	-33	15	-11	-19	6	-69	-62	-95	-12	-27	-59	-100	37	-82	-31	-104	-23	-99	-59	-63	0	-87	-10	-73	-67	-143	-74	-96	2203	-5174	-15216	0	-10014	-2985	-8739	-109	-7384	-5355	-8199	-53	-7160	-6411	-8673	12
0.330000	-22	43	90	-56	-107	-32	17	-14	-16	5	-68	-61	-97	-12	-28	-62	-76	37	-80	-30	-100	-19	-98	-64	-61	1	-99	-14	-68	-66	-145	-75	-112	2061	-5257	-15310	13	-10067	-3023	-8545	-107	-7501	-5366	-8162	-59	-7251	-6320	-8702	19
0.330833	-23	45	88	-57	-108	-32	17	-12	-19	5	-81	-62	-95	-13	-27	-58	-98	35	-80	-31	-100	-19	-98	-66	-63	-4	-98	-11	-73	-67	-144	-74	-118	1919	-5314	-15415	22	-10093	-3059	-8369	-122	-7625	-5373	-8122	-97	-7351	-6239	-8736	27
0.331667	-24	41	89	-58	-107	-31	15	-12	-16	4	-73	-63	-94	-13	-28	-59	-111	34	-83	-35	-97	-21	-100	-85	-63	0	-100	-13	-70	-69	-144	-77	-108	1778	-5369	-15536	4	-10092	-3140	-8213	-130	-7757	-5368	-8067	-109	-7446	-6161	-8772	45
0.332500	-25	45	89	-43	-109	-35	8	-14	-18	0	-74	-65	-96	-15	-27	-56	-99	35	-82	-30	-103	-19	-99	-64	-61	-18	-99	-15	-72	-69	-144	-75	-97	1647	-5387	-15662	9	-10062	-3202	-8078	-121	-7884	-5366	-8006	-120	-7539	-6091	-8810	28
0.333333	-25	39	88	-61	-109	-32	15	-14	-19	-1	-85	-63	-96	-16	-31	-61	-101	22	-85	-35	-107	-24	-102	-67	-66	-1	-99	-13	-74	-72	-151	-76	-112	1524	-5393	-15798	0	-10008	-3263	-7964	-124	-8015	-5350	-7911	-136	-7630	-6025	-8848	9
0.334167	-24	37	87	-59	-111	-36	13	-16	-17	3	-73	-66	-104	-17	-34	-62	-101	32	-84	-36	-109	-24	-102	-70	-68	-4	-101	-17	-75	-75	-145	-79	-149	1398	-5381	-15938	-5	-9924	-3317	-7871	-154	-8139	-5329	-7862	-131	-7720	-5966	-8881	13
0.335000	-28	41	88	-60	-112	-38	13	-17	-16	5	-74	-65	-98	-17	-31	-60	-99	33	-109	-33	-104	-28	-101	-68	-65	0	-99	-17	-73	-72	-148	-77	-133	1292	-5346	-16082	4	-9821	-3364	-7799	-158	-8264	-5294	-7785	-139	-7806	-5905	-8912	5
0.335833	-23	41	86	-61	-110	-32	13	-15	-34	5	-74	-63	-94	-14	-30	-58	-98	36	-83	-33	-104	-22	-99	-65	-64	0	-99	-16	-84	-70	-147	-77	-135	1170	-5294	-16223	1	-9695	-3390	-7743	-135	-8340	-5254	-7704	-145	-7888	-5854	-8941	8
0.336667	-24	41	88	-60	-110	-33	12	-16	-22	4	-76	-64	-96	-13	-27	-78	-101	37	-84	-31	-104	-22	-99	-67	-67	-3	-97	-11	-70	-69	-148	-75	-139	1105	-5231	-16369	0	-9560	-3405	-7711	-146	-8414	-5205	-7627	-150	-7978	-5799	-8963	11
0.337500	-25	41	95	-59	-107	-36	13	-16	-18	5	-74	-62	-96	-15	-29	-57	-98	34	-84	-31	-104	-18	-99	-65	-65	0	-95	-12	-70	-70	-148	-82	-145	1028	-5165	-16509	-8	-9416	-3406	-7697	-134	-8465	-5153	-7548	-158	-8043	-5756	-8981	-5
0.338333	-21	44	89	-56	-105	-32	11	-13	-16	5	-73	-65	-95	-14	-28	-58	-96	36	-84	-30	-101	-19	-98	-67	-64	1	-97	-12	-74	-70	-149	-74	-133	964	-5092	-16641	-15	-9273	-3388	-7699	-129	-8490	-5097	-7479	-154	-8121	-5705	-8992	-10
0.339167	-21	41	87	-60	-107	-31	13	-14	-14	6	-72	-62	-95	-11	-28	-57	-97	37	-87	-33	-104	-19	-97	-66	-66	2	-100	-11	-72	-70	-155	-75	-134	907	-5024	-16765	2	-9122	-3355	-7718	-139	-8491	-5038	-7415	-158	-8186	-5654	-8999	-11
0.340000	-26	42	86	-57	-112	-32	10	-16	-22	5	-76	-65	-100	-17	-30	-60	-107	34	-87	-34	-109	-19	-102	-69	-69	-1	-102	-16	-77	-73	-155	-77	-168	867	-4962	-16880	-5	-8980	-3304	-7755	-137	-8461	-4981	-7364	-165	-8249	-5608	-9006	3
0.340833	-27	39	84	-61	-111	-40	3	-33	-23	3	-75	-67	-104	-18	-31	-59	-101	33	-88	-35	-109	-24	-101	-70	-65	0	-101	-16	-74	-72	-151	-80	-174	844	-4908	-16980	-17	-8841	-3231	-7797	-133	-8407	-4919	-7316	-163	-8299	-5550	-8991	9
0.341667	-29	41	84	-59	-111	-36	9	-16	-19	2	-77	-65	-99	-17	-31	-60	-102	30	-87	-53	-110	-23	-102	-74	-68	0	-101	-15	-78	-73	-153	-78	-164	827	-4866	-17063	-12	-8720	-3150	-7846	-150	-8320	-4865	-7280	-170	-8343	-5494	-8978	2
0.342500	-27	41	76	-61	-118	-36	9	-16	-21	2	-76	-64	-99	-18	-29	-57	-100	33	-86	-32	-107	-22	-102	-70	-69	-3	-107	-15	-75	-68	-151	-75	-164	833	-4832	-17132	-12	-8601	-3054	-7905	-144	-8209	-4794	-7256	-167	-8369	-5433	-8956	26
0.343333	-24	42	86	-62	-110	-32	12	-12	-17	7	-72	-64	-96	-21	-28	-57	-105	34	-87	-33	-102	-19	-97	-68	-63	2	-98	-12	-73	-66	-147	-73	-159	846	-4805	-17181	-16	-8496	-2946	-7947	-103	-8075	-4730	-7231	-170	-8389	-5367	-8930	39
0.344167	-23	54	91	-57	-105	-31	16	-11	-15	7	-72	-65	-93	-13	-26	-57	-98	36	-84	-30	-102	-19	-98	-66	-64	3	-98	-13	-73	-70	-122	-70	-143	876	-4816	-17217	-5	-8416	-2842	-8036	-113	-7926	-4671	-7225	-186	-8402	-5304	-8905	24
0.345000	-24	43	91	-58	-111	-36	15	-10	-15	8	-72	-61	-95	-16	-10	-58	-98	35	-83	-27	-104	-21	-98	-67	-62	2	-100	-12	-67	-66	-147	-72	-154	913	-4836	-17244	-4	-8349	-2734	-8111	-115	-7762	-4620	-7218	-176	-8396	-5238	-8883	37
0.345833	-29	42	90	-51	-110	-33	15	-55	-16	7	-70	-62	-94	-13	-29	-57	-97	35	-82	-29	-102	-21	-99	-68	-62	3	-107	-14	-72	-69	-150	-72	-159	964	-4873	-17255	-5	-8300	-2625	-8180	-116	-7591	-4574	-7230	-173	-8381	-5168	-8863	34
0.346667	-22	42	90	-57	-107	-34	13	-14	-16	6	-68	-63	-94	-14	-27	-57	-97	35	-80	-18	-102	-23	-98	-68	-66	2	-97	-10	-74	-68	-147	-73	-150	1023	-4925	-17262	-6	-8261	-2522	-8257	-105	-7399	-4531	-7247	-168	-8354	-5099	-8848	26
0.347500	-23	42	92	-62	-108	-55	13	-12	-17	5	-70	-62	-93	-15	-26	-59	-99	34	-86	-31	-104	-23	-98	-67	-77	0	-98	-13	-72	-66	-147	-76	-156	1091	-4993	-17264	-13	-8242	-2432	-8330	-100	-7240	-4502	-7261	-166	-8320	-5030	-8844	40
0.348333	-24	40	89	-60	-107	-36	13	-16	-19	6	-73	-63	-98	-16	-29	-53	-96	33	-84	-31	-104	-24	-98	-70	-66	-4	-104	-13	-73	-70	-147	-76	-153	1172	-5074	-17238	-19	-8231	-2350	-8403	-86	-7078	-4482	-7283	-162	-8273	-4962	-8848	54
0.349167	-25	37	82	-63	-114	-38	12	-16	-22	2	-73	-65	-102	-16	-30	-58	-101	30	-84	-34	-107	-19	-98	-66	-65	0	-99	-1	-73	-67	-146	-75	-142	1266	-5166	-17255	-19	-8226	-2277	-8473	-75	-6913	-4457	-7301	-152	-8211	-4896	-8860	58
0.350000	-26	40	87	-60	-114	-35	15	-13	-18	4	-69	-64	-97	-15	-28	-57	-100	20	-75	-32	-105	-22	-98	-68	-63	1	-98	-14	-73	-68	-145	-74	-126	1364	-5270	-17254	-13	-8225	-2222	-8544	-83	-6762	-4444	-7319	-155	-8143	-4832	-8879	37
0.350833	-24	43	91	-75	-108	-36	13	-12	-6	7	-72	-63	-92	-15	-26	-56	-95	36	-81	-30	-103	-24	-99	-65	-63	0	-98	-13	-73	-65	-142	-66	-118	1467	-5380	-17257	-5	-8230	-2183	-8611	-73	-6628	-4438	-7334	-154	-8060	-4769	-8910	38
0.351667	-25	43	93	-59	-107	-32	17	-14	-15	6	-68	-63	-92	-14	-28	-72	-97	36	-80	-29	-98	-23	-98	-65	-64	0	-97	-11	-76	-67	-144	-74	-119	1576	-5503	-17270	-23	-8229	-2160	-8677	-62	-6509	-4436	-7348	-148	-7972	-4715	-8949	38
0.352500	-25	46	92	-58	-109	-33	16	-15	-13	9	-66	-64	-94	-13	-25	-53	-96	37	-79	-30	-102	-21	-99	-62	-62	3	-95	-10	-69	-64	-143	-70	-115	1683	-5641	-17292	-19	-8229	-2152	-8741	-63	-6416	-4442	-7359	-155	-7877	-4664	-8994	22
0.353333	-25	42	89	-58	-107	-35	13	-9	-16	5	-70	-62	-78	-15	-28	-58	-101	36	-81	-32	-104	-25	-99	-68	-64	0	-100	-13	-72	-67	-146	-78	-114	1786	-5782	-17332	-19	-8226	-2167	-8806	-59	-6320	-4452	-7375	-151	-7782	-4627	-9042	35
0.354167	-24	45	86	-59	-108	-35	12	-21	-21	1	-73	-63	-95	-21	-29	-60	-99	34	-83	-32	-103	-27	-99	-69	-65	-6	-100	-15	-75	-69	-148	-66	-102	1903	-5930	-17376	-19	-8209	-2185	-8865	-51	-6277	-4465	-7380	-134	-7673	-4591	-9091	43
0.355000	-28	39	85	-61	-110	-35	13	-16	-17	5	-73	-63	-94	-17	-29	-59	-100	34	-86	-33	-104	-24	-99	-68	-65	-5	-98	-13	-74	-68	-145	-74	-88	2006	-6084	-17430	-18	-8187	-2218	-8927	-49	-6234	-4473	-7381	-133	-7566	-4564	-9138	33
0.355833	-53	38	87	-56	-108	-34	11	-24	-18	3	-73	-65	-96	-18	-31	-60	-99	35	-85	-32	-102	-25	-100	-70	-66	-3	-98	-13	-77	-70	-126	-75	-88	2104	-6244	-17491	-24	-8159	-2265	-8983	-22	-6206	-4489	-7388	-153	-7457	-4543	-9179	25
0.356667	-26	41	87	-62	-114	-35	13	-17	-19	2	-73	-67	-103	-17	-30	-74	-99	33	-81	-35	-107	-28	-103	-73	-66	-3	-102	-14	-74	-68	-147	-76	-88	2191	-6411	-17564	-27	-8128	-2320	-9036	6	-6212	-4505	-7387	-160	-7335	-4534	-9214	7
0.357500	-28	32	84	-69	-116	-40	10	-18	-22	0	-73	-66	-100	-21	-32	-62	-100	33	-85	-34	-103	-24	-98	-72	-66	-3	-99	-14	-74	-57	-148	-77	-90	2271	-6577	-17642	-13	-8091	-2374	-9100	8	-6201	-4521	-7388	-158	-7243	-4531	-9243	22
0.358333	-26	38	86	-60	-113	-38	11	-16	-17	-12	-70	-64	-114	-19	-29	-29	-98	36	-84	-33	-108	-24	-101	-74	-64	0	-100	-13	-73	-66	-147	-74	-93	2338	-6744	-17723	-19	-8057	-2433	-9154	16	-6221	-4539	-7394	-168	-7138	-4533	-9257	35
0.359167	-18	38	89	-58	-109	-34	17	-15	-17	5	-70	-67	-95	-17	-28	-62	-98	35	-82	-31	-96	-21	-99	-79	-63	32	-98	-13	-70	-66	-148	-76	-56	2395	-6910	-17805	-27	-8026	-2492	-9205	28	-6250	-4560	-7399	-165	-7043	-4543	-9260	24
0.360000	-26	41	87	-58	-107	-34	12	-16	-19	3	-66	-62	-93	-18	-31	-61	-97	38	-83	-32	-101	-22	-102	-72	-66	-3	-100	-13	-74	-68	-151	-76	-44	2437	-7074	-17888	-27	-8007	-2539	-9258	19	-6294	-4588	-7417	-151	-6962	-4562	-9253	26
0.360833	-27	38	79	-59	-108	-34	12	-15	-7	4	-73	-66	-95	-16	-28	-59	-99	33	-86	-34	-103	-23	-102	-69	-64	0	-103	-13	-73	-68	-146	-76	-40	2461	-7228	-17967	-32	-7999	-2587	-9308	23	-6347	-4610	-7430	-150	-6884	-4586	-9235	33
0.361667	-25	40	86	-60	-112	-34	11	-15	-19	1	-76	-67	-98	-6	-29	-60	-101	40	-88	-32	-107	-26	-100	-72	-66	-3	-104	-16	-76	-72	-147	-78	-38	2476	-7372	-18037	-35	-8010	-2623	-9353	36	-6412	-4642	-7471	-156	-6826	-4615	-9205	39
0.362500	-26	36	81	-60	-114	-34	8	-14	-19	4	-73	-64	-98	-19	-29	-60	-99	34	-83	-36	-108	-22	-102	-70	-66	24	-101	-13	-72	-67	-147	-75	-35	2478	-7500	-18105	-21	-8035	-2652	-9399	25	-6484	-4674	-7477	-150	-6774	-4647	-9170	55
0.363333	-24	43	87	-57	-107	-30	10	-39	-15	8	-72	-61	-93	5	-29	-57	-94	36	-83	-32	-102	-21	-98	-66	-61	1	-97	-10	-73	-67	-148	-73	-3	2474	-7609	-18163	-15	-8078	-2667	-9436	8	-6563	-4709	-7503	-161	-6744	-4681	-9128	33
0.364167	-25	29	89	-55	-109	-30	12	-15	-16	9	-73	-63	-96	-13	-29	-55	-96	37	-82	-32	-103	-22	-99	-80	-68	0	-97	-7	-68	-67	-145	-73	10	2453	-7701	-18210	-24	-8150	-2677	-9480	3	-6661	-4751	-7539	-193	-6731	-4718	-9084	6
0.365000	-27	41	89	-58	-109	-31	11	-12	-18	7	-74	-64	-87	-16	-30	-57	-101	37	-86	-35	-102	-22	-101	-68	-64	-3	-103	-14	-75	-70	-148	-76	3	2417	-7777	-18258	-35	-8242	-2680	-9519	24	-6769	-4798	-7575	-196	-6741	-4758	-9047	26
0.365833	-27	35	86	-32	-108	-33	10	-16	-22	1	-75	-66	-95	-17	-30	-63	-99	34	-84	-34	-102	-21	-99	-70	-63	10	-103	-10	-73	-66	-153	-75	2	2389	-7816	-18290	-31	-8352	-2674	-9550	30	-6883	-4838	-7617	-181	-6768	-4796	-9005	34
0.366667	-24	39	86	-60	-110	-34	11	-14	-16	5	-73	-65	-95	-17	-29	-61	-98	34	-82	-34	-104	-23	-101	-72	-61	0	-99	-13	-73	-68	-147	-73	2	2349	-7831	-18321	-31	-8500	-2661	-9583	0	-6976	-4883	-7651	-164	-6814	-4837	-8977	-6
0.367500	-24	40	86	-57	-79	-29	13	-15	-17	5	-74	-66	-96	-16	-30	-61	-99	32	-85	-35	-103	-23	-101	-70	-65	-5	-102	-13	-75	-73	-150	-74	0	2306	-7818	-18340	-31	-8628	-2645	-9615	-28	-7149	-4925	-7688	-161	-6877	-4879	-8961	-3
0.368333	-26	43	87	-60	-113	-36	11	-15	-24	6	-110	-64	-107	-14	-30	-58	-99	35	-84	-34	-103	-24	-102	-69	-62	-1	-101	-14	-74	-70	-146	-76	2	2264	-7771	-18355	-33	-8789	-2630	-9640	-30	-7296	-4960	-7715	-160	-6959	-4919	-8948	0
0.369167	-24	42	87	-58	-112	-32	12	-14	-17	6	-72	-65	-96	-16	-28	-58	-98	39	-83	-35	-100	-18	-96	-68	-62	0	-100	-12	-72	-68	-146	-76	7	2222	-7701	-18365	-30	-8952	-2615	-9656	-36	-7456	-5000	-7735	-139	-7056	-4954	-8948	2
0.370000	-23	41	88	-56	-107	-32	16	-13	-17	7	-69	-58	-95	-11	-26	-56	-101	33	-82	-31	-102	-21	-97	-69	-63	-1	-98	-12	-72	-68	-147	-73	5	2179	-7593	-18373	-26	-9127	-2610	-9675	-29	-7617	-5029	-7751	-126	-7170	-4993	-8962	29
0.370833	-24	41	89	-52	-107	-33	17	-11	-17	9	-69	-59	-93	-13	-27	-57	-97	38	-81	-30	-101	-21	-98	-66	-60	0	-96	-11	-73	-67	-145	-73	20	2122	-7459	-18379	-27	-9307	-2605	-9680	-29	-7784	-5058	-7762	-111	-7294	-5031	-8985	5
0.371667	-23	45	89	-56	-103	-29	17	-12	-14	9	-68	-77	-92	-10	-19	-56	-96	42	-80	-29	-101	-21	-97	-65	-63	0	-97	-10	-67	-65	-142	-70	21	2105	-7290	-18376	-22	-9485	-2614	-9683	-41	-7958	-5081	-7766	-107	-7429	-5071	-9019	-35
0.372500	-18	43	91	-56	-105	-31	18	-12	-14	8	-67	-59	-93	-12	-26	-57	-96	38	-80	-33	-103	-19	-97	-66	-60	-3	-96	-13	-69	-68	-146	-73	18	2065	-7101	-18379	-27	-9664	-2636	-9679	-29	-8133	-5103	-7756	-90	-7573	-5114	-9067	-8
0.373333	-24	42	90	-62	-109	-31	15	-13	-16	2	-75	-65	-95	-17	-32	-59	-99	34	-85	-35	-104	-26	-102	-69	-67	-5	-101	-16	-77	-74	-152	-70	-3	2020	-6900	-18378	-33	-9843	-2679	-9672	-42	-8310	-5126	-7751	-84	-7731	-5162	-9126	-9
0.374167	-29	34	85	-64	-115	-40	10	-19	-23	2	-75	-66	-99	-21	-31	-59	-103	37	-87	-38	-108	-26	-92	-69	-65	-1	-99	-8	-73	-70	-150	-79	-17	1985	-6641	-18375	-40	-10013	-2726	-9653	-53	-8479	-5139	-7730	-72	-7882	-5202	-9184	-38
0.375000	-27	39	86	-61	-111	-33	15	-16	-21	4	-66	-63	-100	10	-21	-62	-102	37	-83	-32	-107	-23	-101	-72	-66	-4	-98	-13	-74	-69	-153	-77	-26	1945	-6379	-18368	-39	-10181	-2784	-9617	-42	-8643	-5161	-7709	-74	-8038	-5248	-9244	-44
0.375833	-27	39	87	-59	-99	-35	12	-15	-19	5	-72	-63	-98	-15	-28	-58	-100	37	-82	-32	-104	-25	-107	-67	-66	-1	-98	-13	-69	-72	-154	-76	-32	1899	-6102	-18356	-29	-10341	-2864	-9576	-56	-8803	-5171	-7683	-70	-8191	-5297	-9310	-31
0.376667	-24	41	89	-59	-110	-33	15	-12	-14	7	-68	-62	-43	-17	-27	-57	-101	40	-83	-32	-104	-23	-100	-66	-64	1	-95	-12	-72	-68	-146	-73	-44	1852	-5815	-18343	-24	-10504	-2959	-9525	-62	-8953	-5190	-7658	-51	-8343	-5351	-9374	-17
0.377500	-25	41	74	-57	-111	-31	17	-11	-19	6	-70	-63	-95	-14	-28	-58	-99	36	-82	-31	-104	-18	-101	-67	-65	1	-96	-27	-74	-68	-145	-76	-51	1802	-5513	-18326	-29	-10663	-3064	-9463	-63	-9094	-5220	-7637	-40	-8491	-5407	-9438	-10
0.378333	-24	41	89	-60	-107	-31	17	-31	-16	9	-68	-63	-96	-15	-28	-55	-99	38	-83	-34	-105	-21	-98	-66	-61	0	-97	-11	-70	-67	-147	-81	-52	1747	-5217	-18308	-30	-10823	-3184	-9397	-52	-9232	-5255	-7613	-40	-8635	-5472	-9508	-9
0.379167	-23	44	88	-57	-105	-31	17	-13	-15	8	-69	-63	-97	-14	-28	-55	-99	37	-83	-31	-101	-19	-98	-65	-61	5	-97	-14	-70	-69	-145	-74	-58	1688	-4920	-18279	-32	-10981	-3319	-9328	-59	-9361	-5297	-7599	-33	-8775	-5543	-9578	-15
0.380000	-24	43	90	-58	-107	-31	12	-14	-16	5	-70	-63	-96	-13	-29	-51	-97	37	-83	-32	-104	-26	-104	-67	-62	0	-101	-12	-73	-69	-147	-73	-61	1625	-4627	-18245	-40	-11142	-3460	-9248	-81	-9488	-5351	-7590	-25	-8910	-5615	-9647	-15
0.380833	-29	44	89	-62	-110	-34	15	-15	-19	5	-74	-65	-97	-17	-31	-60	-100	38	-87	-34	-105	-24	-100	-69	-65	-3	-101	-16	-75	-72	-149	-77	-53	1554	-4342	-18209	-14	-11312	-3620	-9171	-82	-9609	-5414	-7589	-15	-9043	-5696	-9726	-46
0.381667	-29	36	87	-62	-111	-34	10	-18	-24	1	-76	-68	-103	-15	-31	-63	-105	44	-92	-39	-111	-26	-103	-77	-70	-6	-103	-17	-78	-74	-153	-79	-52	1483	-4086	-18170	-10	-11490	-3807	-9100	-73	-9735	-5492	-7594	-14	-9177	-5785	-9804	-51
0.382500	-30	39	81	-64	-116	-41	10	-21	-23	0	-76	-67	-101	-19	-33	-60	-104	30	-67	-36	-110	-25	-87	-70	-67	-3	-101	-16	-75	-74	-149	-78	-39	1412	-3827	-18118	-24	-11669	-3957	-9019	-73	-9851	-5571	-7602	-23	-9293	-5875	-9887	21
0.383333	-23	40	86	-63	-109	-33	17	-13	-39	2	-73	-64	-98	-15	-28	-57	-102	33	-84	-31	-101	-22	-97	-66	-66	0	-102	-12	-72	-68	-146	-74	-31	1341	-3579	-18062	-29	-11853	-4132	-8945	-82	-9970	-5663	-7625	-25	-9415	-5974	-9980	54
0.384167	-24	42	89	-59	-109	-32	16	-14	-14	6	-69	-63	-94	-15	-30	-55	-98	34	-87	-38	-103	-24	-97	-67	-65	0	-98	-39	-74	-69	-147	-76	-47	1264	-3354	-18008	-39	-12054	-4301	-8879	-95	-10099	-5768	-7651	-25	-9540	-6078	-10084	38
0.385000	-22	42	91	-58	-108	-32	15	-14	-16	19	-73	-64	-107	-19	-28	-58	-95	35	-83	-35	-104	-24	-99	-66	-64	-1	-101	-14	-73	-69	-149	-74	-50	1180	-3155	-17952	-33	-12261	-4493	-8809	-73	-10246	-5888	-7687	-32	-9668	-6196	-10201	24
0.385833	-22	42	90	-60	-108	-33	16	-15	-15	5	-73	-61	-94	-16	-29	-57	-93	36	-83	-33	-100	-8	-98	-66	-62	1	-97	-13	-70	-66	-147	-75	-29	1101	-2951	-17898	-18	-12484	-4648	-8774	-24	-10395	-6011	-7727	-29	-9797	-6316	-10324	8
0.386667	-24	43	91	-57	-110	-32	17	-14	-13	10	-70	-64	-96	-14	-34	-59	-97	36	-83	-34	-102	-23	-98	-65	-63	-1	-100	-11	-72	-70	-146	-76	-41	1006	-2771	-17862	-24	-12713	-4824	-8733	-50	-10558	-6147	-7769	-28	-9934	-6452	-10463	8
0.387500	-23	42	87	-59	-109	-32	13	-17	-17	2	-73	-62	-94	-12	-30	-59	-100	32	-87	-31	-95	-22	-101	-70	-68	-5	-99	-12	-73	-69	-147	-76	-67	912	-2598	-17789	-42	-12956	-4982	-8711	-80	-10744	-6291	-7820	-36	-10079	-6591	-10593	10
0.388333	-29	39	86	-58	-108	-32	19	-16	-50	4	-73	-62	-96	-13	-31	-60	-100	32	-85	-32	-103	-21	-101	-70	-64	-1	-100	-13	-73	-79	-146	-75	-59	810	-2434	-17739	-32	-13206	-5141	-8693	-95	-10937	-6436	-7868	-36	-10231	-6742	-10769	8
0.389167	-27	40	88	-60	-111	-33	15	-17	-21	2	-74	-65	-97	-17	-31	-62	-100	37	-83	-33	-107	-21	-99	-66	-65	-1	-100	-14	-73	-67	-147	-74	-36	701	-2277	-17689	-27	-13469	-5285	-8687	-134	-11148	-6592	-7920	-69	-10396	-6897	-10935	-11
0.390000	-25	40	89	-60	-109	-34	16	-16	-21	0	-73	-66	-96	-15	-33	-61	-100	30	-86	-36	-108	-25	-101	-69	-68	-5	-101	-13	-73	-70	-147	-76	-49	578	-2129	-17648	-34	-13741	-5433	-8689	-158	-11352	-6751	-7973	-46	-10572	-7067	-11108	-23
0.390833	-26	25	87	-63	-112	-35	12	-18	-22	2	-75	-68	-100	-19	-31	-60	-100	33	-83	-35	-103	-22	-100	-68	-67	5	-99	-13	-73	-67	-137	-75	-62	450	-1981	-17603	-31	-14016	-5565	-8709	-173	-11621	-6913	-8020	-39	-10757	-7242	-11281	-8
0.391667	-24	39	91	-57	-109	-34	13	-16	-16	6	-75	-64	-95	-14	-33	-58	-98	37	-83	-32	-102	-21	-99	-70	-59	0	-96	-9	-70	-66	-148	-74	-66	305	-1842	-17569	-21	-14302	-5695	-8737	-191	-11875	-7077	-8070	-32	-10960	-7420	-11452	5
0.392500	-24	40	92	-55	-108	-32	16	-12	-13	5	-69	-64	-93	-15	-27	-60	-98	34	-85	-28	-104	-22	-103	-69	-62	0	-97	-11	-70	-66	-147	-74	-80	141	-1697	-17523	-15	-14598	-5818	-8773	-197	-12140	-7251	-8121	-33	-11172	-7609	-11625	9
0.393333	-24	38	89	-83	-113	-31	13	-15	-19	3	-78	-67	-95	-17	-28	-62	-101	33	-84	-31	-105	-22	-99	-72	-68	-7	-101	-14	-73	-70	-150	-79	-77	-34	-1561	-17486	-15	-14895	-5942	-8823	-207	-12422	-7430	-8172	-50	-11403	-7809	-11800	18
0.394167	-27	37	88	-60	-111	-34	10	-15	-18	4	-75	-65	-99	-19	-30	-60	-99	34	-85	-36	-105	-26	-98	-69	-62	0	-99	-15	-73	-73	-148	-77	-45	-225	-1434	-17443	-26	-15195	-6055	-8877	-211	-12702	-7605	-8219	-55	-11641	-8007	-11962	-1
0.395000	-24	39	89	-60	-110	-34	12	-14	-17	3	-74	-68	-98	-15	-29	-59	-101	34	-84	-31	-101	-22	-97	-70	-65	-3	-100	-15	-70	-69	-147	-76	-42	-435	-1308	-17395	-13	-15492	-6168	-8937	-230	-12992	-7780	-8267	-50	-11898	-8208	-12114	-3
0.395833	-25	40	90	-59	-113	-36	9	-15	-17	5	-72	-63	-96	-16	-30	-57	-100	36	-84	-30	-104	-24	-100	-69	-64	-1	-98	-12	-70	-68	-145	-75	-72	-661	-1195	-17340	-17	-15795	-6284	-9005	-235	-13278	-7957	-8318	-57	-12158	-8393	-12257	7
0.396667	-25	41	90	-59	-107	-31	12	-13	-17	7	-52	-67	-97	-17	-29	-65	-95	37	-84	-29	-105	-21	-98	-68	-63	-4	-98	-13	-70	-66	-149	-76	-91	-903	-1095	-17285	-17	-16093	-6395	-9074	-219	-13567	-8135	-8371	-63	-12432	-8590	-12387	5
0.397500	-28	40	82	-59	-108	-33	12	-17	-19	5	-70	-62	-96	-13	-28	-61	-97	38	-85	-31	-103	-21	-98	-58	-67	-3	-97	-11	-70	-67	-147	-75	-79	-1160	-1007	-17221	-5	-16391	-6510	-9147	-221	-13855	-8308	-8429	-67	-12711	-8753	-12498	4
0.398333	-26	41	87	-58	-108	-34	12	-16	7	5	-73	-64	-99	-15	-29	-60	-101	33	-86	-33	-104	-23	-99	-70	-65	-4	-99	-17	-72	-69	-156	-66	-81	-1439	-944	-17145	-10	-16684	-6628	-9225	-224	-14137	-8475	-8492	-68	-13000	-8946	-12601	18
0.399167	-26	40	84	-63	-113	-35	8	-17	-23	0	-75	-65	-98	-16	-29	-60	-100	35	-82	-34	-105	-22	-98	-70	-64	-4	-101	-13	-75	-70	-147	-75	-93	-1726	-885	-17096	-13	-16964	-6742	-9295	-215	-14411	-8636	-8566	-56	-13290	-9099	-12688	17
0.400000	-28	40	87	-63	-112	-32	11	-29	-15	8	-45	-65	-96	-16	-31	-57	-99	36	-85	-36	-104	-22	-97	-72	-67	-5	-100	-15	-73	-68	-149	-75	-65	-2029	-875	-17034	-9	-17242	-6852	-9368	-205	-14685	-8792	-8634	-43	-13579	-9238	-12759	0
0.400833	2	38	88	-60	-109	-34	11	-15	-19	6	-75	-65	-99	-15	-29	-58	-100	34	-84	-33	-109	-24	-99	-70	-61	-7	-96	-17	-74	-72	-150	-79	-44	-2342	-841	-16969	-5	-17513	-6970	-9434	-210	-14947	-8939	-8719	-38	-13870	-9357	-12821	13
0.401667	-29	41	86	-60	-114	-38	8	-17	-18	4	-75	-58	-96	-13	-24	-58	-99	35	-83	-32	-105	-24	-101	-70	-66	-3	-100	-13	-75	-73	-150	-76	-30	-2665	-841	-16911	-18	-17774	-7084	-9500	-207	-15205	-9071	-8805	-15	-14157	-9450	-12858	33
0.402500	-28	39	86	-59	-110	-34	11	-15	-19	3	-72	-64	-96	-15	-29	-60	-102	29	-84	-32	-110	-21	-98	-69	-64	-3	-98	-12	-70	-69	-149	-74	-48	-3003	-865	-16860	-21	-18023	-7182	-9548	-203	-15458	-9185	-8895	-15	-14438	-9516	-12891	28
0.403333	-24	43	90	-57	-103	-31	12	-13	-17	16	-72	-61	-91	-11	-26	-53	-99	40	-83	-30	-103	-17	-96	-67	-64	0	-100	-9	-69	-65	-145	-72	-81	-3345	-903	-16802	-24	-18264	-7277	-9600	-188	-15702	-9290	-8992	-14	-14716	-9557	-12904	20
0.404167	-25	42	90	-57	-107	-29	16	-12	-15	9	-69	-60	-92	-9	-24	-56	-98	40	-69	-28	-97	-18	-96	-66	-65	1	-98	-10	-69	-65	-143	-72	-79	-3695	-954	-16792	-25	-18497	-7364	-9646	-184	-15938	-9370	-9099	-7	-14991	-9577	-12906	29
0.405000	-23	43	89	-57	-107	-32	17	-12	-15	7	-70	-63	-96	9	-23	-59	-96	39	-80	-30	-102	-19	-96	-67	-60	0	-100	-12	-72	-70	-146	-74	-74	-4065	-1010	-16777	-26	-18742	-7444	-9692	-186	-16172	-9435	-9207	-3	-15256	-9572	-12901	30
0.405833	-19	43	89	-59	-111	-32	15	-12	-17	6	-67	-64	-96	-13	-27	-57	-99	38	-84	-32	-128	-24	-99	-66	-74	3	-103	-9	-69	-67	-146	-74	-83	-4415	-1076	-16784	-27	-18940	-7503	-9737	-185	-16409	-9479	-9315	13	-15522	-9546	-12879	25
0.406667	-23	42	90	-59	-111	-33	15	-11	-21	5	-92	-65	-97	-18	-28	-60	-102	37	-84	-32	-109	-23	-100	-72	-67	-3	-102	-13	-74	-70	-150	-80	-84	-4777	-1145	-16806	-29	-19149	-7556	-9788	-212	-16642	-9503	-9425	22	-15766	-9504	-12853	-6
0.407500	-23	38	85	-62	-111	-36	9	-18	-22	3	-72	-66	-98	-16	-28	-60	-102	35	-79	-29	-104	-24	-100	-70	-58	0	-100	-12	-75	-69	-148	-74	-92	-5148	-1206	-16843	-36	-19352	-7579	-9831	-229	-16868	-9502	-9522	28	-16006	-9425	-12808	-23
0.408333	-26	40	87	-64	-109	-36	15	-13	-22	9	-68	-65	-100	-16	-28	-62	-99	34	-84	-32	-103	-24	-99	-67	-62	0	-99	-14	-79	-67	-148	-76	-116	-5517	-1274	-16897	-30	-19545	-7587	-9881	-207	-17095	-9479	-9625	38	-16238	-9356	-12753	-18
0.409167	-27	43	88	-59	-111	-34	15	-14	-19	2	-70	-65	-96	-14	-26	-58	-99	37	-82	-31	-99	-23	-99	-70	-63	-3	-101	-14	-73	-68	-147	-75	-88	-5883	-1323	-16962	-23	-19736	-7583	-9943	-201	-17317	-9433	-9727	47	-16465	-9263	-12690	9
0.410000	-24	42	89	-59	-107	-32	13	-12	-15	8	-66	-61	-96	-14	-27	-58	-98	38	-82	-30	-102	-25	-98	-67	-61	2	-97	-11	-72	-69	-146	-74	-87	-6246	-1362	-17040	-30	-19923	-7551	-10025	-202	-17545	-9361	-9812	66	-16685	-9164	-12620	41
0.410833	-29	44	91	-58	-108	-32	13	-13	-16	7	-68	-63	-93	-14	-25	-57	-94	38	-82	-29	-102	-25	-98	-65	-56	10	-98	-10	-74	-70	-147	-72	-60	-6601	-1395	-17125	-23	-20108	-7509	-10102	-205	-17772	-9272	-9893	72	-16900	-9059	-12547	29
0.411667	-23	44	92	-57	-107	-33	16	-12	-16	12	-67	-59	-92	-9	-27	-59	-95	40	-82	-28	-100	-21	-100	-68	-61	2	-95	-8	-67	-67	-146	-70	-47	-6945	-1425	-17205	-33	-20290	-7451	-10207	-214	-18002	-9159	-9966	77	-17108	-8956	-12461	15
0.412500	-19	46	89	-56	-105	-31	17	-9	-13	11	-65	-58	-96	-12	-27	-58	-95	39	-77	-27	-96	-16	-96	-66	-60	4	-95	-7	-69	-67	-144	-74	-62	-7286	-1421	-17298	-33	-20472	-7375	-10321	-197	-18233	-9037	-10041	73	-17311	-8860	-12385	-6
0.413333	-24	47	88	-60	-107	-33	21	-16	-17	7	-69	-61	-96	-15	-29	-60	-98	39	-84	-31	-105	-21	-101	-69	-63	1	-100	-10	-69	-73	-153	-75	-53	-7611	-1422	-17385	-40	-20660	-7287	-10472	-159	-18472	-8884	-10112	84	-17517	-8762	-12306	-9
0.414167	-27	37	85	-62	-113	-36	10	-16	-19	4	-72	-63	-97	-16	-32	-62	-102	35	-88	-35	-102	-25	-101	-69	-62	0	-101	-11	-78	-70	-150	-75	-55	-7916	-1409	-17463	-48	-20843	-7190	-10632	-152	-18708	-8720	-10160	92	-17718	-8672	-12234	-15
0.415000	-27	41	87	-65	-111	-36	10	-17	-21	15	-79	-68	-98	-1	-31	-63	-99	33	-88	-34	-108	-23	-103	-74	-68	-5	-103	-16	-77	-74	-149	-91	-41	-8206	-1388	-17525	-53	-21032	-7080	-10815	-183	-18950	-8543	-10249	78	-17920	-8589	-12169	-1
0.415833	-27	38	84	-64	-114	-39	8	-19	-19	3	-75	-66	-99	-19	-32	-61	-101	33	-88	-32	-108	-22	-103	-70	-83	-3	-99	-14	-72	-70	-146	-75	-16	-8464	-1356	-17571	-44	-21219	-6960	-11015	-185	-19188	-8347	-10315	80	-18114	-8514	-12115	0
0.416667	-27	40	88	-60	-112	-35	11	-16	34	6	-70	-64	-100	-17	-29	-60	-100	33	-86	-33	-107	-22	-102	-70	-66	0	-99	-14	-75	-73	-146	-67	-26	-8702	-1314	-17597	-44	-21412	-6831	-11233	-148	-19433	-8140	-10394	77	-18316	-8451	-12075	-12
0.417500	-26	41	89	-61	-113	-36	9	-16	-16	4	-72	-64	-98	-15	-29	-60	-101	33	-84	-35	-85	-23	-101	-72	-64	0	-99	-13	-73	-72	-145	-76	-22	-8909	-1264	-17607	-39	-21612	-6693	-11465	-130	-19677	-7934	-10479	89	-18513	-8396	-12053	5
0.418333	-25	40	87	-60	-109	-35	8	-13	10	5	-74	-64	-96	-17	-29	-62	-101	29	-86	-30	-104	-22	-100	-68	-63	-1	-102	-12	-73	-70	-146	-75	-1	-9089	-1205	-17596	-34	-21818	-6544	-11708	-138	-19921	-7716	-10557	91	-18719	-8353	-12051	16
0.419167	-25	41	90	-60	-105	-34	10	-15	-18	6	-74	-62	-94	-17	-33	-64	-97	35	-84	-31	-115	-21	-101	-69	-65	-1	-101	-13	-72	-68	-146	-74	-3	-9230	-1136	-17572	-31	-22033	-6389	-11954	-113	-20173	-7498	-10653	91	-18932	-8317	-12063	-21
0.420000	-26	41	87	-59	-110	-12	12	-16	-16	3	-76	-93	-97	-17	-31	-61	-102	28	-86	-36	-105	-22	-101	-68	-67	-3	-101	-13	-72	-69	-147	-74	3	-9348	-1061	-17523	-33	-22257	-6195	-12213	-110	-20420	-7278	-10757	91	-19143	-8297	-12104	-60
0.420833	-30	39	89	-60	-109	-35	11	-19	-19	3	-74	-67	-100	-21	-32	-63	-101	30	-86	-33	-107	-23	-102	-55	-66	-4	-97	-18	-63	-76	-149	-75	-22	-9430	-972	-17468	-41	-22488	-6045	-12469	-120	-20669	-7058	-10873	80	-19367	-8286	-12168	-16
0.421667	-26	38	89	-63	-114	-36	13	-16	-19	3	-75	-75	-97	-19	-31	-62	-101	32	-88	-35	-108	-25	-103	-72	-64	-4	-101	-14	-74	-73	-149	-88	-14	-9480	-869	-17386	-40	-22729	-5854	-12723	-116	-20920	-6842	-10993	90	-19591	-8277	-12235	-13
0.422500	-25	36	87	-62	-110	-36	9	-18	-24	1	-74	-66	-99	-22	-30	-78	-103	30	-87	-29	-107	-22	-103	-72	-67	-1	-100	-15	-74	-74	-150	-78	6	-9495	-754	-17321	-35	-22976	-5644	-12971	-108	-21166	-6625	-11099	91	-19830	-8275	-12323	-35
0.423333	-23	40	88	-65	-108	-38	18	-19	-19	1	-74	-64	-99	-21	-30	-63	-101	30	-87	-34	-105	-23	-102	-70	-66	-4	-99	-13	-75	-73	-149	-77	20	-9484	-626	-17240	-34	-23238	-5415	-13214	-92	-21413	-6420	-11246	79	-20076	-8278	-12429	-34
0.424167	-30	39	88	-62	-111	-34	10	-17	-17	2	-75	-66	-96	-17	-30	-63	-100	28	-86	-32	-101	-21	-99	-66	-65	-4	-98	-11	-74	-72	-147	-76	0	-9446	-489	-17155	-25	-23503	-5169	-13446	-85	-21653	-6212	-11369	75	-20335	-8280	-12548	-40
0.425000	-26	43	88	-61	-108	-31	15	-19	-18	-6	-79	-64	-96	-16	-31	-61	-99	35	-84	-31	-102	-21	-101	-69	-65	-3	-101	-11	-73	-70	-149	-82	5	-9383	-344	-17080	-14	-23774	-4902	-13673	-93	-21902	-6013	-11495	63	-20609	-8285	-12664	-44
0.425833	-25	41	89	-60	-110	-34	11	-14	-15	5	-74	-63	-97	-17	-29	-60	-99	34	-49	-32	-114	-18	-101	-68	-64	-3	-100	-12	-75	-73	-148	-73	0	-9301	-190	-17016	-14	-24070	-4609	-13897	-82	-22147	-5814	-11608	51	-20896	-8288	-12795	-45
0.426667	-25	43	91	-60	-111	-31	-11	-18	-18	4	-65	-67	-97	-17	-28	-62	-97	36	-85	-30	-107	-22	-101	-67	-64	-3	-99	-15	-74	-98	-153	-73	-12	-9203	-29	-16948	-7	-24369	-4295	-14108	-85	-22396	-5616	-11722	27	-21207	-8288	-12915	-43
0.427500	-26	42	89	-59	-109	-35	11	-16	-15	4	-75	-65	-94	-21	-29	-60	-97	34	-85	-51	-111	-22	-103	-68	-62	0	-98	-14	-72	-70	-148	-75	0	-9090	120	-16915	-4	-24675	-3955	-14320	-97	-22646	-5423	-11821	10	-21526	-8275	-13031	-45
0.428333	-24	42	88	-60	-110	-34	12	-15	-17	4	-74	-65	-96	-16	-32	-58	-99	36	-87	-30	-104	-21	-99	-65	-63	1	-100	-12	-72	-93	-148	-75	-15	-8969	273	-16888	3	-24982	-3591	-14523	-114	-22893	-5224	-11901	-7	-21867	-8255	-13136	-62
0.429167	-23	45	91	-62	-110	-34	13	-17	-18	5	-73	-66	-98	-18	-30	-58	-101	34	-85	-33	-104	-21	-100	-67	-64	1	-98	-12	-74	-66	-146	-72	-26	-8841	418	-16883	20	-25294	-3205	-14725	-84	-23145	-5021	-11964	-11	-22226	-8217	-13224	-33
0.430000	-24	43	92	-58	-107	-30	13	-24	-17	6	-69	-64	-92	-15	-27	-57	-98	35	-83	-30	-101	-22	-98	-67	-61	0	-96	-11	-69	-69	-144	-75	-4	-8739	546	-16893	27	-25607	-2799	-14928	-57	-23399	-4812	-12008	-29	-22599	-8168	-13294	-28
0.430833	-23	46	92	-58	-107	-32	13	-16	-16	2	-73	-65	-93	-16	-27	-57	-98	35	-83	-31	-101	-17	-101	-66	-57	0	-101	-15	-70	-69	-146	-73	3	-8582	662	-16927	22	-25936	-2372	-15135	-76	-23660	-4596	-12038	-64	-22990	-8097	-13345	-27
0.431667	-28	43	89	-58	-108	-29	13	-17	-18	4	-70	-70	-94	-16	-30	-58	-101	35	-83	-32	-103	-23	-101	-67	-64	0	-97	-14	-74	-70	-147	-74	35	-8450	759	-16983	12	-26259	-1931	-15341	-83	-23920	-4369	-12048	-100	-23392	-8010	-13372	-43
0.432500	-24	44	90	-59	-110	-32	15	-18	-17	1	-73	-66	-88	-14	-28	-59	-98	38	-80	-34	-101	-21	-100	-66	-63	1	-99	-13	-68	-67	-145	-74	-17	-8326	836	-17062	26	-26582	-1468	-15549	-69	-24184	-4120	-12041	-117	-23806	-7899	-13376	-62
0.433333	-25	40	89	-52	-111	-17	11	-16	-21	5	-73	-65	-96	-17	-28	-61	-98	35	-87	-33	-107	-24	-101	-70	-63	-3	-101	-13	-64	-69	-149	-98	-65	-8203	888	-17162	28	-26905	-1015	-15764	-74	-24452	-3888	-12024	-136	-24230	-7766	-13355	-45
0.434167	-30	41	88	-62	-112	-38	10	-18	-22	2	-74	-66	-101	-22	-34	-50	-101	34	-80	-31	-105	-26	-101	-69	-67	-3	-100	-15	-78	-69	-150	-77	-46	-8079	921	-17281	32	-27214	-539	-15971	-73	-24724	-3626	-11991	-141	-24650	-7573	-13305	-43
0.435000	-24	43	88	-60	-84	-38	10	-17	-17	3	-42	-65	-97	-16	-29	-60	-99	34	-86	-34	-103	-25	-103	-69	-66	-5	-100	-14	-74	-68	-146	-73	-52	-7961	918	-17427	45	-27520	-64	-16179	-77	-24991	-3354	-11949	-153	-25067	-7422	-13237	-35
0.435833	-25	43	89	-58	-108	-33	12	-16	-18	6	-70	-64	-95	-18	-28	-61	-98	34	-85	-34	-102	-17	-99	-70	-64	0	-98	-12	-70	-67	-148	-75	-60	-7847	923	-17567	58	-27822	407	-16383	-80	-25257	-3071	-11901	-173	-25482	-7216	-13142	-24
0.436667	-25	42	93	-59	-110	-33	13	-16	-21	2	-73	-64	-96	-17	-27	-62	-99	36	-85	-34	-104	-24	-101	-72	-65	0	-99	-14	-73	-68	-151	-75	-51	-7729	891	-17731	58	-28107	871	-16583	-88	-25521	-2789	-11858	-178	-25882	-6992	-13030	-31
0.437500	-24	41	86	-60	-107	-32	12	-13	-15	7	-72	-63	-93	-15	-27	-61	-101	34	-87	-32	-102	-18	-100	-68	-65	-3	-96	-12	-70	-67	-148	-72	-57	-7612	844	-17910	69	-28383	1348	-16784	-83	-25782	-2493	-11813	-208	-26261	-6750	-12904	-16
0.438333	-25	46	91	-60	-107	-31	15	-14	-16	5	-72	-66	-95	-15	-29	-59	-98	36	-86	-31	-101	-19	-99	-65	-64	0	-95	-11	-73	-70	-145	-74	-55	-7493	779	-18085	63	-28641	1749	-16971	-88	-26032	-2201	-11778	-242	-26624	-6492	-12766	-24
0.439167	-23	43	89	-59	-112	-33	13	-14	-16	7	-68	-65	-96	-15	-28	-26	-100	38	-84	-38	-104	-23	-100	-66	-65	0	-99	-13	-70	-68	-147	-75	-49	-7367	693	-18269	47	-28880	2152	-17151	-97	-26277	-1922	-11757	-248	-26954	-6221	-12612	-36
0.440000	-24	43	88	-62	-110	-32	11	-40	-18	5	-73	-67	-98	-21	-34	-64	-100	34	-86	-36	-107	-24	-102	-72	-67	-4	-101	-16	-76	-73	-152	-77	-67	-7240	595	-18452	44	-29062	2523	-17325	-104	-26514	-1638	-11745	-270	-27254	-5954	-12463	-26
0.440833	-27	38	86	-63	-117	-39	5	-21	-23	3	-76	-70	-99	-19	-31	-65	-102	32	-90	-36	-107	-27	-101	-82	-66	-4	-87	-19	-75	-70	-149	-77	-73	-7095	489	-18624	52	-29284	2865	-17489	-122	-26733	-1375	-11751	-276	-27513	-5674	-12302	-13
0.441667	-27	41	87	-63	-110	-25	9	-9	-17	6	-75	-63	-94	-17	-32	-63	-99	33	-88	-34	-105	-23	-99	-67	-67	-6	-99	-15	-70	-69	-148	-86	-67	-6945	366	-18783	69	-29441	3171	-17641	-135	-26935	-1129	-11764	-262	-27735	-5402	-12143	5
0.442500	-29	42	85	-62	-111	-33	11	-16	-21	4	-75	-66	-98	-16	-32	-62	-100	11	-87	-34	-105	-24	-100	-69	-67	-3	-99	-14	-72	-70	-147	-78	-78	-6772	231	-18928	47	-29572	3435	-17786	-143	-27120	-907	-11794	-270	-27911	-5141	-11982	36
0.443333	-22	41	87	-59	-109	-32	11	-13	-16	7	-68	-64	-95	-15	-29	-60	-100	35	-84	-32	-99	-23	-99	-65	-50	0	-95	-11	-48	-67	-146	-73	-74	-6588	85	-19055	53	-29662	3658	-17910	-150	-27277	-707	-11839	-275	-28045	-4892	-11828	6
0.444167	-22	45	91	-57	-107	-29	13	-9	-15	7	-70	-64	-94	-13	-26	-57	-96	35	-84	-30	-100	-22	-96	-65	-59	2	-96	-13	-72	-68	-145	-74	-73	-6388	-66	-19152	63	-29720	3828	-18030	-165	-27411	-547	-11893	-280	-28131	-4668	-11685	8
0.445000	-36	43	90	-60	-101	-29	26	-9	-17	8	-70	-62	-92	-12	-29	-59	-97	35	-85	-31	-107	-25	-97	-67	-64	1	-96	-12	-74	-66	-148	-75	-87	-6171	-234	-19230	44	-29739	3949	-18140	-162	-27516	-422	-11965	-274	-28171	-4478	-11553	7
0.445833	-24	44	91	-58	-109	-30	15	-11	-15	7	-73	-64	-98	-13	-28	-78	-99	29	-82	-31	-103	-21	-97	-64	-63	0	-97	-13	-72	-67	-146	-74	-85	-5941	-415	-19273	56	-29713	4026	-18239	-182	-27594	-334	-12036	-270	-28163	-4324	-11434	-5
0.446667	-26	39	93	-61	-109	-33	-5	-14	-16	5	-70	-65	-98	-15	-30	-60	-97	35	-83	-32	-101	-24	-102	-67	-65	0	-97	-13	-73	-72	-149	-76	-76	-5695	-607	-19289	50	-29650	4049	-18324	-212	-27636	-289	-12112	-281	-28115	-4207	-11320	2
0.447500	-25	43	93	-60	-107	-31	12	-12	-15	4	-69	-64	-98	-16	-30	-62	-97	34	-84	-35	-103	-25	-99	-65	-63	0	-97	-14	-73	-68	-147	-77	-61	-5432	-814	-19276	37	-29536	4026	-18393	-205	-27646	-289	-12182	-279	-28021	-4138	-11224	10
0.448333	-28	28	87	-60	-107	-35	11	-16	-21	2	-75	-64	-96	-17	-33	-61	-102	33	-85	-34	-100	-27	-100	-70	-69	-4	-108	-16	-76	-70	-149	-77	-55	-5155	-1026	-19232	39	-29393	3950	-18458	-202	-27613	-329	-12250	-264	-27895	-4121	-11142	32
0.449167	-30	38	85	-63	-111	-24	38	-17	-23	0	-79	-93	-99	-21	-32	-61	-99	32	-87	-34	-104	-22	-99	-67	-66	-1	-99	-15	-73	-68	-148	-75	-65	-4861	-1245	-19159	51	-29202	3834	-18499	-211	-27534	-412	-12298	-242	-27706	-4146	-11069	42
0.450000	-24	88	90	-62	-108	-34	12	-16	-17	3	-76	-67	-96	-14	-30	-59	-97	36	-84	-31	-104	-23	-97	-65	-65	-1	-100	-14	-52	-69	-147	-75	-69	-4561	-1467	-19053	55	-28973	3675	-18529	-232	-27415	-530	-12338	-253	-27491	-4228	-11013	55
0.450833	-27	39	89	-61	-110	-34	13	-15	-17	4	-72	-64	-94	-14	-27	-58	-97	34	-84	-33	-103	-25	-100	-67	-64	0	-98	-13	-69	-69	-145	-74	-86	-4255	-1694	-18930	43	-28708	3472	-18541	-218	-27256	-696	-12366	-252	-27239	-4363	-10967	37
0.451667	-21	43	91	-58	-111	-33	13	-14	-14	6	-69	-64	-98	-15	-30	-55	-94	38	-83	-30	-103	-22	-97	-68	-61	1	-96	-13	-70	-67	-145	-74	-76	-3944	-1918	-18789	46	-28399	3232	-18538	-200	-27051	-902	-12363	-242	-26957	-4549	-10934	24
0.452500	-24	44	92	-53	-108	-32	12	-14	-15	6	-70	-60	-120	-13	-27	-56	-96	35	-81	-29	-102	-21	-98	-67	-64	0	-96	-11	-94	-67	-144	-72	-34	-3638	-2136	-18631	44	-28071	2955	-18521	-208	-26805	-1141	-12354	-221	-26644	-4788	-10914	55
0.453333	-26	43	89	-60	-108	-34	17	-14	-15	6	-72	-64	-96	-14	-30	-60	-98	34	-83	-33	-102	-24	-99	-67	-64	-1	-102	-13	-73	-70	-148	-77	-40	-3332	-2351	-18468	36	-27719	2641	-18485	-203	-26518	-1421	-12326	-190	-26304	-5079	-10910	35
0.454167	-29	40	85	-61	-111	-36	10	-17	-22	0	-83	-65	-97	-15	-32	-58	-104	33	-83	-33	-107	-22	-102	-73	-68	-3	-102	-15	-72	-69	-148	-76	-51	-3036	-2545	-18301	27	-27339	2300	-18435	-199	-26188	-1727	-12286	-193	-25934	-5409	-10910	-23
0.455000	-29	41	88	-59	-111	-33	12	-16	-16	5	-75	-66	-97	-13	-31	-56	-98	33	-84	-32	-103	-23	-103	-70	-64	0	-102	-15	-72	-70	-146	-74	-69	-2743	-2719	-18137	19	-26947	1941	-18358	-189	-25813	-2059	-12227	-176	-25548	-5779	-10916	-41
0.455833	-25	42	88	-60	-107	-34	13	-14	-19	5	-81	-69	-95	-10	-29	-57	-98	34	-81	-32	-104	-23	-99	-69	-63	0	-101	-14	-77	-69	-149	-75	-60	-2472	-2866	-17984	13	-26546	1548	-18270	-183	-25410	-2422	-12158	-181	-25143	-6187	-10939	21
0.456667	-27	43	73	-63	-109	-36	13	-18	-22	5	-75	-67	-98	-15	-30	-60	-103	33	-85	-34	-110	-24	-84	-73	-67	-8	-98	-15	-76	-70	-149	-79	-30	-2221	-2989	-17839	0	-26142	1138	-18170	-189	-24980	-2807	-12087	-167	-24721	-6617	-10966	9
0.457500	-29	40	89	-60	-113	-36	10	-21	-31	2	-75	-69	-100	-16	-32	-58	-102	30	-83	-31	-104	-19	-98	-68	-64	0	-100	-15	-76	-69	-149	-82	-48	-1977	-3072	-17711	4	-25740	712	-18048	-190	-24524	-3208	-12011	-149	-24287	-7069	-11007	6
0.458333	-26	43	88	-60	-110	-36	15	-17	-17	6	-72	-64	-95	-11	-29	-56	-102	36	-83	-31	-103	-21	-101	-72	-66	0	-99	-13	-75	-68	-146	-74	-57	-1780	-3121	-17608	-6	-25337	270	-17916	-203	-24052	-3631	-11936	-142	-23840	-7540	-11053	49
0.459167	-26	61	90	-73	-108	-31	15	-14	-18	8	-72	-66	-92	-13	-27	-58	-99	35	-82	-28	-105	-21	-97	-67	-63	1	-99	-12	-62	-65	-147	-92	-59	-1602	-3127	-17531	-16	-24950	-183	-17766	-182	-23573	-4076	-11868	-116	-23389	-8020	-11110	76
0.460000	-27	44	88	-58	-109	-31	15	-15	-21	4	-75	-63	-97	-12	-25	-56	-97	36	-81	-10	-105	-19	-97	-67	-66	0	-101	-12	-74	-67	-146	-73	-75	-1451	-3094	-17481	-19	-24581	-641	-17607	-194	-23092	-4536	-11807	-108	-22937	-8502	-11179	21
0.460833	-28	40	87	-61	-111	-32	12	-16	-23	1	-72	-104	-98	-13	-50	-59	-99	34	-84	-32	-104	-18	-100	-70	-63	0	-100	-14	-76	-69	-148	-74	-55	-1336	-3019	-17459	-31	-24236	-1117	-17440	-200	-22610	-5003	-11755	-109	-22492	-8988	-11259	-17
0.461667	-27	43	82	-58	-112	-33	12	-15	-18	6	-72	-66	-99	-14	-28	-58	-102	34	-84	-32	-105	-21	-100	-69	-60	1	-103	-16	-75	-72	-147	-74	-45	-1249	-2901	-17466	-34	-23908	-1593	-17264	-166	-22144	-5489	-11722	-104	-22073	-9465	-11346	-14
0.462500	-26	44	89	-59	-110	-34	12	6	-18	6	-73	-56	-98	-12	-28	-59	-99	35	-83	-32	-107	-22	-99	-67	-65	0	-99	-13	-69	-67	-148	-76	-52	-1196	-2735	-17492	-42	-23611	-2071	-17084	-166	-21697	-5973	-11699	-87	-21618	-9927	-11445	-21
0.463333	-25	46	91	-58	-107	-29	18	-11	-17	10	-68	-61	-95	-15	-28	-59	-98	36	-82	-28	-104	-17	-96	-65	-62	2	-97	-9	-74	-69	-147	-73	-29	-1177	-2535	-17543	-41	-23340	-2538	-16895	-170	-21274	-6458	-11689	-79	-21198	-10370	-11558	-12
0.464167	-23	49	105	-56	-109	-32	17	-11	-15	8	-48	-60	-94	-11	-25	-56	-97	39	-80	-30	-102	-17	-97	-64	-63	3	-98	-9	-72	-61	-146	-73	-22	-1195	-2304	-17616	-36	-23101	-3005	-16712	-159	-20887	-6959	-11701	-47	-20794	-10794	-11678	-10
0.465000	-24	44	91	-57	-110	-31	18	-11	-21	5	-70	-63	-98	-13	-27	-60	-103	30	-84	-32	-101	-21	-97	-69	-68	1	-101	-12	-74	-67	-146	-78	-45	-1246	-2042	-17703	-43	-22899	-3465	-16530	-161	-20530	-7452	-11729	-13	-20416	-11204	-11815	0
0.465833	-24	43	90	-59	-111	-34	9	-15	-21	4	-75	-68	-95	-17	-27	-58	-98	36	-80	-30	-104	-21	-95	-68	-65	-1	-100	-11	-73	-67	-145	-73	-47	-1324	-1757	-17799	-42	-22727	-3921	-16343	-164	-20215	-7938	-11778	-3	-20056	-11552	-11961	16
0.466667	-27	43	89	-59	-114	-33	15	-13	-17	6	-69	-64	-94	-14	-28	-59	-99	34	-86	-31	-103	-15	-99	-70	-64	2	-99	-13	-73	-69	-148	-74	-34	-1436	-1462	-17894	-39	-22596	-4330	-16169	-155	-19944	-8402	-11834	0	-19736	-11875	-12112	7
0.467500	-25	44	89	-59	-110	-33	16	-6	-17	7	-69	-62	-88	-16	-26	-58	-95	37	-82	-33	-107	-22	-98	-68	-66	0	-97	-17	-76	-69	-145	-75	-41	-1579	-1155	-17982	-45	-22488	-4729	-15998	-151	-19716	-8854	-11906	0	-19424	-12158	-12271	1
0.468333	-27	43	91	-59	-112	-35	16	-11	-15	7	-69	-64	-96	-14	-31	-57	-98	36	-82	-28	-103	-23	-98	-68	-64	1	-98	-13	-74	-68	-145	-75	-76	-1740	-830	-18059	-51	-22418	-5104	-15838	-174	-19527	-9277	-11988	4	-19145	-12405	-12441	18
0.469167	-28	43	90	-47	-110	-38	16	-12	-21	6	-68	-61	-98	-16	-29	-60	-99	36	-81	-31	-104	-19	-96	-68	-62	3	-95	-12	-73	-68	-147	-74	-102	-1926	-508	-18115	-39	-22374	-5440	-15686	-173	-19386	-9669	-12079	-6	-18889	-12590	-12617	5
0.470000	-25	44	90	-55	-110	-29	16	-9	-18	8	-72	-62	-96	-11	-25	-55	-98	59	-83	-29	-99	-19	-96	-67	-65	16	-99	-10	-70	-65	-142	-70	-91	-2128	-202	-18155	-53	-22362	-5745	-15543	-172	-19283	-10034	-12177	-24	-18667	-12728	-12791	3
0.470833	-24	45	92	-55	-109	-30	17	-7	-15	10	-67	-60	-102	-12	-23	-55	-99	38	-81	-28	-103	-18	-96	-66	-64	1	-95	-12	-74	-64	-142	-68	-90	-2349	95	-18171	-48	-22374	-5997	-15409	-201	-19213	-10347	-12284	-21	-18470	-12818	-12970	24
0.471667	-25	47	118	-55	-108	-30	19	-8	-15	7	-70	-58	-94	-10	-23	-53	-96	39	-86	-27	-102	-16	-91	-63	-63	6	-94	-11	-68	-63	-141	-68	-110	-2579	379	-18153	-48	-22411	-6221	-15292	-172	-19177	-10613	-12390	-21	-18304	-12850	-13153	34
0.472500	-24	46	85	-58	-107	-31	25	-9	-23	9	-68	-58	-93	-12	-26	-53	-96	39	-80	-31	-101	-19	-97	-63	-64	3	-93	-11	-73	-66	-133	-68	-122	-2831	638	-18114	-53	-22472	-6386	-15192	-162	-19170	-10824	-12498	-25	-18165	-12827	-13332	33
0.473333	-24	44	87	-57	-110	-34	13	-11	-19	4	-73	-65	-99	-18	-31	-60	-101	36	-84	-40	-105	-25	-100	-70	-69	-4	-99	-16	-76	-74	-148	-77	-138	-3075	871	-18054	-49	-22550	-6494	-15128	-173	-19196	-10980	-12616	-41	-18055	-12756	-13524	38
0.474167	-30	62	85	-61	-117	-39	-9	-16	-22	-8	-74	-64	-100	-18	-30	-59	-103	30	-87	-33	-108	-25	-102	-68	-67	-1	-100	-14	-80	-70	-145	-75	-133	-3318	1064	-17963	-44	-22634	-6538	-15030	-174	-19229	-11068	-12719	-41	-17952	-12608	-13700	44
0.475000	-29	44	87	-59	-110	-35	12	-14	-21	7	-74	-62	-98	-18	-31	-62	-99	35	-84	-32	-99	-21	-100	-51	-66	-1	-99	-14	-76	-70	-148	-74	-131	-3555	1269	-17850	-59	-22722	-6522	-14960	-161	-19277	-11086	-12815	-64	-17873	-12413	-13872	25
0.475833	-27	43	88	-56	-110	-40	12	-22	-19	7	-67	-62	-96	-14	-31	-59	-96	35	-84	-31	-105	-21	-100	-67	-66	-3	-101	-13	-76	-69	-144	-70	-147	-3786	1434	-17724	-53	-22816	-6437	-14902	-137	-19333	-11040	-12923	-87	-17810	-12160	-14043	13
0.476667	-28	38	84	-56	-110	-30	12	-11	-18	5	-70	-61	-95	-16	-28	-59	-103	38	-87	-32	-104	-21	-104	-69	-67	0	-100	-12	-74	-68	-147	-73	-151	-4000	1563	-17592	-51	-22906	-6291	-14856	-134	-19386	-10910	-13016	-80	-17769	-11854	-14207	17
0.477500	-25	43	89	-58	-110	-28	13	-12	-29	6	-73	-61	-93	-14	-27	-57	-98	37	-85	-29	-105	-18	-97	-66	-65	1	-98	-14	-73	-41	-143	-73	-160	-4197	1678	-17448	-57	-22987	-6064	-14817	-144	-19436	-10707	-13100	-86	-17733	-11497	-14370	2
0.478333	-22	43	88	-60	-109	-31	13	-11	-17	7	-72	-62	-95	-14	-32	-66	-98	34	-87	-30	-103	-21	-99	-68	-63	-4	-100	-12	-69	-68	-145	-72	-167	-4384	1764	-17308	-47	-23052	-5771	-14785	-141	-19478	-10420	-13173	-103	-17710	-11086	-14534	-6
0.479167	-31	44	88	-56	-85	-32	16	-12	-16	8	-72	-64	-97	-15	-28	-58	-96	35	-85	-31	-103	-18	-96	-67	-64	0	-98	-12	-74	-70	-146	-73	-186	-4551	1832	-17175	-43	-23096	-5405	-14761	-112	-19509	-10054	-13242	-109	-17701	-10635	-14695	24
0.480000	-24	43	88	-57	-113	-35	13	-13	-16	7	-69	-63	-97	-16	-28	-79	-101	36	-84	-32	-103	-3	-101	-70	-64	0	-100	-13	-70	-69	-147	-75	-202	-4697	1878	-17051	-43	-23116	-4969	-14743	-105	-19525	-9605	-13296	-99	-17700	-10137	-14850	33
0.480833	-24	41	88	-58	-111	-27	10	-14	-21	5	-73	-66	-98	-19	-31	-60	-100	35	-87	-32	-107	-24	-101	-70	-67	-1	-100	-13	-74	-70	-147	-74	-201	-4827	1907	-16944	-43	-23096	-4456	-14722	-105	-19521	-9078	-13337	-110	-17701	-9600	-15002	29
0.481667	-27	39	87	-57	-113	-36	11	-16	-23	2	-74	-68	-99	-23	-30	-62	-102	30	-90	-42	-110	-26	-104	-74	-70	15	-104	-17	-77	-74	-151	-76	-210	-4934	1920	-16860	-44	-23062	-3879	-14708	-83	-19495	-8478	-13358	-122	-17715	-9048	-15157	42
0.482500	-26	37	82	-62	-108	-38	11	-16	-21	-4	-75	-66	-100	-19	-30	-61	-103	28	-92	-34	-105	-23	-102	-70	-67	-1	-100	-16	-73	-60	-161	-77	-199	-5021	1927	-16788	-43	-22980	-3232	-14692	-63	-19442	-7792	-13360	-119	-17729	-8441	-15303	59
0.483333	-27	42	88	-56	-110	-33	15	-15	-19	2	-72	-63	-94	-14	-28	-65	-98	35	-86	-32	-107	-21	-99	-65	-62	-3	-99	-12	-74	-68	-145	-74	-214	-5092	1927	-16731	-34	-22860	-2527	-14668	-19	-19365	-7044	-13345	-130	-17738	-7816	-15447	62
0.484167	-23	45	87	-57	-110	-30	41	-8	-16	5	-67	-63	-96	-14	-27	-57	-96	36	-84	-33	-104	-22	-99	-66	-64	2	-98	-12	-72	-62	-154	-73	-229	-5146	1915	-16706	-29	-22703	-1774	-14646	-34	-19268	-6239	-13315	-134	-17764	-7180	-15597	52
0.485000	-25	43	90	-58	-110	-31	15	-13	-18	4	-69	-63	-98	-17	-28	-57	-100	37	-86	-31	-102	-21	-98	-66	-63	0	-99	-14	-72	-66	-150	-76	-182	-5188	1898	-16697	-31	-22513	-977	-14619	-35	-19145	-5373	-13262	-130	-17793	-6539	-15743	71
0.485833	-23	43	92	-59	-115	-32	13	-15	-24	5	-69	-62	-92	-15	-26	-57	-96	35	-84	-31	-102	-24	-100	-67	-66	0	-98	-12	-69	-66	-145	-68	-187	-5215	1914	-16699	-22	-22291	-134	-14595	-24	-19003	-4467	-13192	-145	-17825	-5891	-15886	110
0.486667	-25	43	90	-59	-108	-33	16	-14	-15	3	-70	-64	-94	-17	-28	-60	-99	33	-86	-36	-103	-24	-101	-67	-63	-3	-98	-16	-75	-70	-148	-75	-179	-5238	1864	-16723	-14	-22038	727	-14561	-7	-18839	-3531	-13108	-164	-17860	-5249	-16027	80
0.487500	-24	42	88	-59	-110	-35	15	-17	-1	2	-70	-64	-97	-17	-29	-58	-100	33	-86	-35	-103	-23	-101	-67	-66	-3	-99	-16	-74	-69	-145	-76	-120	-5257	1852	-16754	-19	-21760	1608	-14525	-15	-18662	-2581	-13011	-155	-17900	-4619	-16164	85
0.488333	-27	40	87	-61	-111	-33	16	-15	-21	4	-70	-64	-93	-15	-27	-59	-97	34	-42	-33	-103	-25	-102	-69	-65	0	-99	-15	-73	-70	-148	-75	-107	-5247	1846	-16798	-15	-21471	2493	-14452	-16	-18470	-1625	-12895	-164	-17945	-3995	-16299	118
0.489167	-24	44	88	-59	-116	-33	15	-14	-17	3	-68	-67	-96	-19	-30	-58	-99	35	-86	-34	-103	-24	-101	-66	-62	-1	-105	-16	-75	-72	-148	-75	-103	-5243	1847	-16841	-3	-21162	3370	-14430	5	-18265	-673	-12769	-158	-17989	-3398	-16428	67
0.490000	-27	42	87	-60	-114	-34	13	-17	-18	4	-72	-64	-95	-16	-28	-58	-98	34	-84	-33	-105	-24	-103	-73	-63	-4	-99	-16	-72	-70	-150	-78	-109	-5231	1847	-16890	-11	-20850	4224	-14385	21	-18051	256	-12634	-158	-18036	-2833	-16549	63
0.490833	-28	40	87	-61	-112	-39	13	-17	-19	3	-74	-76	-98	-18	-30	-60	-98	33	-83	-34	-104	-23	-100	-68	-63	0	-96	-15	-72	-67	-144	-76	-129	-5217	1861	-16934	-5	-20505	5058	-14325	28	-17831	1146	-12483	-150	-18073	-2296	-16655	121
0.491667	-24	41	88	-58	-109	-31	13	-14	-16	4	-69	-62	-95	-13	-27	-57	-100	33	-80	-33	-103	-21	-111	-67	-66	-3	-98	-13	-69	-67	-145	-75	-114	-5197	1880	-16981	-4	-20211	5855	-14270	26	-17609	1992	-12330	-142	-18108	-1799	-16753	91
0.492500	-27	44	95	-57	-107	-27	23	-11	-14	10	-67	-61	-94	-11	-28	-58	-99	38	-83	-31	-103	-19	-99	-64	-60	1	-97	-12	-72	-68	-126	-73	-94	-5175	1903	-17027	-9	-19906	6599	-14206	26	-17384	2764	-12178	-138	-18141	-1352	-16836	86
0.493333	-26	40	87	-60	-108	-31	12	-13	-19	7	-74	-69	-97	-17	-31	-58	-98	34	-84	-34	-104	-24	-101	-68	-65	-3	-103	-15	-74	-69	-148	-77	-98	-5149	1931	-17072	-12	-19622	7287	-14150	33	-17163	3435	-12023	-138	-18166	-951	-16908	161
0.494167	-46	41	84	-61	-110	-32	7	-12	-18	4	-73	-66	-98	-17	-32	-59	-100	34	-85	-35	-108	-27	-101	-68	-65	-3	-101	-7	-78	-70	-146	-79	-83	-5122	1961	-17111	-24	-19341	7905	-14090	40	-16941	4081	-11875	-132	-18174	-595	-16955	173
0.495000	-25	40	88	-61	-108	-32	15	-13	-17	5	-72	-67	-99	-17	-30	-57	-99	38	-81	-31	-102	-17	-97	-67	-64	0	-99	-15	-76	-70	-147	-73	-83	-5091	1992	-17148	-17	-19073	8463	-14031	36	-16721	4616	-11721	-130	-18165	-288	-16984	143
0.495833	-25	41	87	-58	-111	-33	10	-52	-22	6	-72	-66	-95	-15	-31	-58	-101	36	-81	-31	-105	-24	-101	-70	-66	0	-99	-12	-76	-68	-153	-75	-83	-5060	2024	-17190	-19	-18825	8944	-13980	21	-16504	5057	-11579	-125	-18136	-36	-16993	161
0.496667	-25	44	92	-60	-107	-32	12	-12	-14	6	-73	-65	-96	-16	-30	-61	-74	43	-84	-31	-102	-24	-100	-66	-64	-1	-101	-13	-70	-69	-146	-76	-33	-5029	2056	-17228	-16	-18592	9359	-13926	16	-16274	5399	-11445	-96	-18088	165	-16979	176
0.497500	-28	44	89	-51	-108	-30	13	-15	-7	3	-73	-63	-94	-13	-29	-57	-100	37	-83	-32	-104	-19	-100	-67	-66	-7	-100	-10	-70	-72	-145	-82	-11	-4992	2085	-17278	-8	-18370	9692	-13881	24	-16085	5647	-11319	-112	-18010	318	-16941	146
0.498333	-28	41	86	-58	-110	-31	12	-14	-21	5	-70	-60	-99	-15	-36	-60	-110	33	-85	-34	-104	-23	-99	-69	-69	-5	-102	-12	-77	-70	-147	-75	-27	-4959	2100	-17337	-8	-18160	9958	-13843	24	-15885	5799	-11209	-124	-17909	413	-16878	143
0.499167	-38	40	85	-59	-111	-33	9	-17	-19	2	-73	-67	-99	-15	-31	-59	-100	35	-84	-32	-104	-22	-98	-48	-64	0	-107	-12	-75	-69	-148	-73	-14	-4920	2121	-17402	-5	-17953	10123	-13810	21	-15684	5869	-11113	-130	-17781	466	-16790	199
0.500000	-27	42	87	-62	-112	-35	10	-14	-19	5	-73	-64	-97	-13	-21	-60	-99	56	-85	-34	-104	-29	-101	-67	-64	0	-104	-12	-75	-70	-148	-74	-14	-4886	2131	-17482	-4	-17754	10229	-13792	22	-15503	5857	-11032	-126	-17614	473	-16679	171
0.500833	-27	39	89	-60	-111	-33	9	6	-21	4	-74	-66	-100	-18	-32	-61	-100	33	-85	-34	-104	-22	-100	-69	-69	-3	-101	-12	-74	-69	-150	-75	3	-4843	2123	-17576	0	-17549	10270	-13783	15	-15302	5770	-10969	-122	-17424	432	-16546	120
0.501667	-30	41	88	-61	-112	-35	9	-17	-18	3	-74	-65	-97	-15	-32	-57	-100	30	-93	-36	-108	-26	-100	-72	-69	-5	-102	-13	-76	-70	-147	-76	7	-4809	2142	-17688	-6	-17348	10237	-13786	10	-15122	5622	-10929	-115	-17203	369	-16387	138
0.502500	-19	38	88	-60	-124	-35	12	-16	-17	4	-74	-65	-97	-16	-30	-63	-99	32	-87	-34	-104	-24	-100	-69	-64	-1	-101	-10	-74	-67	-146	-75	4	-4769	2147	-17816	-7	-17137	10154	-13793	13	-14950	5425	-10911	-107	-16956	257	-16221	138
0.503333	-27	41	88	-56	-108	-30	16	-12	-21	-41	-73	-60	-91	-3	-28	-60	-98	38	-86	-32	-102	-21	-96	-69	-64	0	-101	-12	-69	-65	-145	-73	47	-4725	2156	-17960	-11	-16925	10005	-13818	5	-14784	5194	-10919	-109	-16687	118	-16018	118
0.504167	-24	44	84	-57	-104	-66	13	-12	-17	7	-68	-60	-93	-12	-28	-58	-97	38	-83	-30	-107	-21	-98	-65	-62	2	-97	-12	-72	-66	-146	-68	72	-4678	2169	-18123	-4	-16710	9823	-13860	-3	-14626	4934	-10960	-111	-16392	-44	-15812	132
0.505000	-25	46	90	-58	-107	-28	17	-12	-18	6	-73	-60	-96	-13	-28	-58	-93	38	-84	-29	-100	-22	-98	-66	-64	0	-99	-11	-74	-67	-148	-72	6	-4631	2187	-18298	0	-16494	9592	-13921	0	-14484	4659	-11024	-117	-16085	-232	-15600	153
0.505833	-26	42	108	-57	-110	-33	13	-26	-16	4	-70	-61	-94	-12	-29	-63	-97	36	-83	-30	-102	-22	-98	-69	-62	0	-99	-11	-74	-67	-148	-77	12	-4578	2217	-18487	-12	-16284	9316	-14000	-15	-14355	4391	-11126	-93	-15769	-429	-15384	111
0.506667	-22	41	88	-60	-112	-33	12	-15	-19	2	-72	-65	-98	-18	-31	-62	-103	34	-86	-38	-108	-28	-101	-72	-65	-3	-102	-18	-75	-70	-150	-80	62	-4528	2263	-18697	-5	-16078	9014	-14094	-18	-14242	4129	-11268	-100	-15443	-643	-15175	102
0.507500	-30	39	84	-60	-117	-34	19	-21	-23	0	-75	-66	-96	-17	-29	-61	-100	33	-83	-31	-101	-25	-101	-72	-64	-3	-102	-14	-72	-68	-148	-76	42	-4465	2332	-18904	5	-15884	8692	-14209	-23	-14145	3893	-11437	-102	-15113	-852	-14958	135
0.508333	-28	40	85	-60	-111	-32	13	-16	-18	4	-67	-63	-94	-17	-30	-28	-100	33	-87	-34	-103	-23	-98	-72	-64	-3	-98	-18	-73	-68	-150	-77	8	-4392	2421	-19126	-4	-15707	8362	-14345	-43	-14063	3686	-11644	-90	-14786	-1071	-14754	94
0.509167	-28	42	86	-61	-110	-32	16	-14	-19	5	-76	-63	-97	-13	-27	-59	-97	35	-84	-33	-104	-16	-97	-69	-67	-1	-99	-15	-84	-69	-146	-74	19	-4311	2532	-19341	-5	-15557	7997	-14501	-46	-14001	3519	-11892	-93	-14469	-1283	-14563	95
0.510000	-26	42	86	-59	-110	-30	16	-13	-15	6	-72	-62	-94	-11	-28	-58	-96	37	-81	-32	-103	-24	-101	-68	-64	-1	-98	-13	-72	-67	-146	-75	46	-4221	2661	-19565	-3	-15441	7633	-14676	-75	-13958	3386	-12188	-94	-14168	-1492	-14387	89
0.510833	-27	43	89	-73	-108	-29	17	-13	-9	5	-70	-63	-97	-15	-28	-59	-98	39	-81	-31	-103	-21	-95	-67	-62	0	-98	-13	-72	-64	-145	-73	37	-4124	2812	-19783	-8	-15346	7264	-14871	-66	-13935	3295	-12495	-86	-13884	-1685	-14236	45
0.511667	-22	44	88	-57	-109	-30	18	-11	-14	7	-72	-60	-93	-12	-14	-55	-95	39	-78	-32	-102	-21	-100	-68	-60	0	-96	-11	-67	-62	-142	-72	29	-4015	2967	-20003	-4	-15309	6891	-15087	-48	-13933	3245	-12843	-77	-13625	-1866	-14108	54
0.512500	-19	29	91	-57	-107	-26	20	-12	-15	8	-70	-61	-94	-13	-25	-56	-97	38	-80	-31	-101	-18	-97	-66	-61	-1	-98	-12	-68	-66	-143	-74	30	-3906	3135	-20220	-1	-15310	6524	-15319	-74	-13951	3225	-13228	-79	-13396	-2036	-14018	76
0.513333	-25	43	87	-56	-107	-32	17	-17	-21	4	-73	-64	-84	-10	-26	-58	-97	36	-83	-33	-101	-22	-101	-72	-64	-6	-98	-17	-70	-69	-148	-75	18	-3782	3292	-20436	-7	-15361	6156	-15570	-69	-13996	3233	-13642	-90	-13202	-2192	-13958	57
0.514167	-28	34	84	-56	-111	-34	12	-16	-19	4	-76	-68	-95	-19	-32	-60	-100	35	-87	-34	-108	-26	-101	-69	-49	-3	-99	-17	-75	-70	-148	-80	12	-3661	3440	-20640	-6	-15456	5794	-15836	-65	-14042	3268	-14078	-95	-13035	-2321	-13931	13
0.515000	-29	38	86	-60	-111	-33	12	-14	-25	3	-76	-66	-97	-17	-29	-61	-92	34	-85	-34	-100	-25	-102	-76	-69	-5	-100	-18	-75	-73	-148	-78	60	-3526	3570	-20838	1	-15597	5437	-16116	-77	-14111	3299	-14534	-74	-12911	-2435	-13941	0
0.515833	-23	39	80	-63	-113	-43	10	-16	-23	2	-77	-65	-100	-19	-30	-60	-102	33	-86	-38	-107	-24	-102	-72	-66	-5	-93	-16	-73	-74	-149	-53	81	-3393	3670	-21026	-5	-15783	5093	-16403	-73	-14191	3372	-14999	-90	-12815	-2524	-13992	25
0.516667	-28	40	82	-61	-110	-35	11	-17	-19	6	-75	-67	-99	-16	-34	-57	-93	35	-85	-30	-108	-22	-101	-69	-65	-6	-98	-14	-74	-72	-148	-77	21	-3266	3732	-21206	-4	-16001	4745	-16705	-90	-14283	3419	-15473	-92	-12749	-2597	-14082	47
0.517500	-27	42	86	-61	-111	-34	10	-15	-18	5	-75	-63	-98	-16	-30	-58	-98	36	-86	-32	-103	-23	-104	-70	-65	-4	-98	-15	-78	-73	-143	-77	-7	-3138	3755	-21380	-7	-16257	4427	-17009	-99	-14386	3465	-15948	-92	-12741	-2652	-14204	12
0.518333	-24	42	89	-58	-111	-32	12	-12	-17	3	-74	-65	-97	-15	-35	-67	-98	37	-86	-34	-105	-22	-98	-68	-64	-3	-98	-17	-74	-69	-148	-77	-8	-3011	3714	-21544	-1	-16540	4105	-17318	-78	-14497	3470	-16420	-83	-12760	-2696	-14372	-14
0.519167	-5	43	85	-58	-108	-34	12	-15	-18	5	-74	-62	-94	-16	-29	-58	-99	35	-85	-30	-113	-23	-100	-81	-66	-3	-99	-13	-72	-68	-145	-78	-7	-2886	3646	-21698	2	-16838	3799	-17631	-77	-14613	3448	-16886	-77	-12813	-2730	-14571	26
0.520000	-26	38	85	-59	-107	-35	12	-15	-17	5	-73	-64	-95	-17	-51	-60	-100	35	-85	-32	-104	-25	-100	-69	-66	-1	-99	-14	-76	-73	-148	-79	6	-2769	3514	-21847	-5	-17153	3500	-17946	-107	-14734	3383	-17340	-57	-12902	-2753	-14805	20
0.520833	-27	38	86	-58	-135	-35	10	-15	-29	3	-75	-67	-98	-18	-30	-57	-99	37	-86	-32	-103	-22	-100	-69	-66	-4	-102	-16	-74	-73	-158	-79	-28	-2656	3342	-21978	-7	-17464	3210	-18264	-107	-14856	3271	-17765	-86	-13022	-2777	-15068	0
0.521667	-25	40	86	-62	-112	-34	8	-18	-19	4	-74	-65	-96	-21	-32	-60	-100	35	-88	-43	-109	-28	-101	-70	-65	0	-100	-13	-76	-75	-149	-77	-53	-2543	3118	-22095	-17	-17776	2935	-18575	-96	-14981	3103	-18141	-88	-13163	-2797	-15359	-28
0.522500	-27	39	82	-62	-114	-39	9	-17	-18	4	-73	-67	-101	-22	-33	-60	-103	34	-87	-33	-108	-24	-101	-64	-66	-7	-101	-17	-76	-72	-149	-77	-11	-2433	2857	-22204	-22	-18073	2661	-18887	-96	-15108	2883	-18542	-61	-13329	-2822	-15670	-32
0.523333	-25	39	89	-61	-112	-36	12	-17	-26	3	-72	-64	-95	-17	-32	-59	-99	32	-87	-34	-105	-26	-102	-69	-65	-5	-102	-15	-74	-72	-149	-77	-31	-2305	2568	-22299	-16	-18348	2402	-19200	-118	-15233	2606	-18885	-77	-13516	-2857	-16002	3
0.524167	-26	41	87	-65	-110	-36	15	-16	-17	4	-75	-63	-95	-15	-30	-60	-99	30	-85	-32	-101	-21	-97	-72	-65	0	-99	5	-67	-68	-147	-80	-62	-2203	2261	-22378	-10	-18594	2158	-19494	-108	-15358	2276	-19190	-77	-13717	-2909	-16341	-7
0.525000	-27	38	90	-58	-104	-32	15	-16	-17	2	-69	-51	-94	-15	-29	-53	-93	32	-83	-33	-100	-22	-100	-68	-67	-1	-102	-11	-73	-69	-147	-76	-46	-2079	1939	-22446	-25	-18812	1923	-19785	-96	-15487	1893	-19458	-62	-13937	-2976	-16684	-51
0.525833	-26	40	91	-55	-73	-31	15	-13	-15	3	-67	-63	-94	-14	-29	-58	-102	35	-84	-31	-103	-22	-99	-68	-65	0	-115	-13	-76	-67	-146	-83	-41	-1948	1619	-22505	-23	-18996	1695	-20074	-103	-15614	1464	-19684	-59	-14159	-3065	-17020	-87
0.526667	-23	42	90	-59	-110	-36	13	-12	-15	4	-73	-66	-94	-17	-16	-59	-98	34	-84	-24	-104	-22	-99	-66	-63	-3	-102	-15	-70	-67	-145	-75	-40	-1804	1308	-22549	-4	-19142	1482	-20350	-88	-15742	974	-19867	-74	-14387	-3178	-17353	-111
0.527500	-27	17	87	-60	-83	-34	17	-14	-17	4	-70	-63	-95	-16	-30	-59	-96	34	-85	-32	-105	-23	-103	-66	-64	0	-99	-27	-69	-67	-145	-77	-53	-1646	1015	-22580	-22	-19251	1281	-20610	-113	-15873	501	-20007	-63	-14611	-3318	-17670	-101
0.528333	-26	42	90	-58	-110	-36	24	-12	-16	5	-70	-63	-98	-41	-33	-58	-100	36	-84	-32	-107	-24	-101	-68	-64	0	-100	-11	-74	-70	-150	-75	-57	-1471	747	-22606	-14	-19322	1090	-20856	-107	-16006	-10	-20104	-63	-14834	-3483	-17968	-144
0.529167	-26	41	89	-58	-111	-33	13	-14	-16	4	-72	-64	-95	-15	-29	-57	-98	36	-86	-35	-103	-25	-101	-70	-51	0	-101	-40	-73	-68	-146	-73	-43	-1282	508	-22623	-17	-19354	923	-21084	-81	-16143	-538	-20160	-57	-15049	-3674	-18235	-125
0.530000	-23	44	90	-58	-107	-32	17	-12	-18	7	-72	-62	-97	-13	-27	-58	-100	35	-88	-31	-102	-22	-98	-67	-61	2	-98	-10	-68	-66	-148	-77	-38	-1072	302	-22634	-14	-19353	760	-21294	-79	-16282	-1065	-20174	-52	-15260	-3894	-18474	-73
0.530833	-26	44	90	-55	-108	-33	13	-13	-19	5	-73	-61	-94	-15	-26	-57	-94	37	-84	-33	-104	-19	-98	-68	-63	0	-98	-9	-59	-66	-144	-73	-43	-844	133	-22639	-18	-19328	610	-21485	-80	-16425	-1589	-20150	-53	-15458	-4137	-18677	-59
0.531667	-24	44	87	-59	-108	-32	16	-12	-13	5	-74	-64	-93	-14	-27	-57	-98	33	-86	-34	-102	-21	-100	-66	-66	-4	-99	-10	-72	-68	-143	-73	-77	-608	-14	-22639	-34	-19277	463	-21658	-83	-16573	-2088	-20111	-46	-15645	-4406	-18851	-55
0.532500	-26	59	88	-60	-108	-34	16	-17	-17	2	-73	-67	-97	-14	-27	-57	-99	35	-83	-31	-101	-19	-97	-67	-57	2	-98	-11	-73	-70	-144	-72	-59	-351	-128	-22630	-15	-19202	327	-21804	-92	-16725	-2564	-20002	-44	-15837	-4695	-18981	-68
0.533333	-27	40	86	-61	-113	-36	17	-16	-18	2	-72	-68	-96	-19	-29	-59	-97	37	-86	-33	-108	-24	-101	-67	-64	0	-99	-13	-75	-70	-148	-74	-81	-92	-230	-22624	-25	-19118	189	-21939	-96	-16883	-3011	-19889	-47	-15995	-5001	-19078	-82
0.534167	-32	40	86	-62	-112	-36	12	-17	-21	1	-73	-68	-99	-21	-31	-61	-100	32	-86	-33	-105	-21	-94	-72	-66	-3	-99	-12	-75	-73	-149	-75	-61	179	-305	-22603	-39	-19024	56	-22038	-103	-17043	-3421	-19746	-49	-16163	-5327	-19134	-69
0.535000	-26	42	87	-58	-112	-36	13	-15	-19	2	-70	-74	-97	-17	-28	-59	-94	35	-84	-33	-104	-23	-100	-69	-63	0	-98	-13	-72	-70	-147	-74	-62	451	-379	-22572	-34	-18937	-79	-22123	-93	-17227	-3776	-19586	-48	-16318	-5657	-19153	-59
0.535833	-25	44	87	-59	-110	-59	13	-17	-21	4	-69	-64	-95	-17	-27	-58	-98	33	-85	-30	-105	-21	-99	-68	-66	-1	-98	-9	-72	-73	-144	-73	-85	721	-454	-22535	-26	-18817	-216	-22182	-111	-17365	-4124	-19418	-38	-16469	-5995	-19143	-49
0.536667	-27	42	86	-59	-110	-32	15	-16	-19	2	-68	-63	-95	-21	-26	-59	-96	37	-82	-29	-103	-21	-99	-68	-65	0	-98	-9	-72	-68	-148	-74	-82	987	-538	-22489	-28	-18720	-370	-22223	-121	-17528	-4404	-19244	-49	-16619	-6338	-19099	-43
0.537500	-27	42	76	-57	-108	-33	13	-13	-16	6	-66	-63	-94	-16	-25	-58	-99	35	-85	-28	-102	-22	-96	-69	-63	1	-95	15	-72	-69	-146	-72	-97	1243	-641	-22428	-27	-18633	-527	-22244	-95	-17683	-4669	-19063	-55	-16768	-6681	-19033	-53
0.538333	-25	45	90	-55	-105	-31	16	-31	-14	7	-65	-63	-92	-8	-26	-59	-96	38	-82	-26	-101	-19	-97	-67	-63	2	-96	-12	-70	-69	-144	-75	-105	1490	-764	-22337	-26	-18554	-698	-22250	-97	-17834	-4892	-18890	-38	-16914	-7026	-18942	-69
0.539167	-27	43	90	-57	-110	-32	16	-14	-16	6	-70	-63	-96	-14	-26	-58	-96	37	-83	-30	-104	-25	-99	-70	-60	4	-96	-11	-75	-68	-146	-74	-90	1721	-918	-22270	-29	-18489	-888	-22233	-105	-17978	-5086	-18723	-35	-17059	-7366	-18840	-46
0.540000	-26	43	88	-59	-110	-34	13	-14	-18	5	-68	-68	-99	-12	-22	-58	-100	36	-84	-33	-107	-22	-98	-70	-69	0	-104	-15	-77	-70	-152	-77	-109	1931	-1102	-22172	-27	-18432	-1091	-22226	-104	-18116	-5259	-18567	-36	-17206	-7704	-18718	-31
0.540833	-45	39	86	-60	-114	-39	12	-19	-24	6	-73	-66	-96	-16	-30	-62	-99	36	-83	-30	-104	-22	-100	-69	-64	0	-99	-15	-78	-68	-146	-75	-109	2137	-1312	-22060	-27	-18389	-1302	-22149	-108	-18232	-5409	-18421	-36	-17343	-8026	-18581	-34
0.541667	-28	42	85	-60	-113	-36	9	-15	-19	5	-73	-65	-99	-14	-28	-60	-98	36	-87	-33	-108	-22	-100	-68	-65	0	-100	-16	-74	-70	-151	-78	-103	2319	-1558	-21930	-29	-18353	-1524	-22076	-109	-18335	-5550	-18296	-36	-17480	-8345	-18442	-46
0.542500	-29	41	86	-61	-113	-33	10	-18	-24	4	-73	-65	-99	-15	-29	-61	-99	35	-83	-36	-104	-15	-99	-63	-65	-3	-99	-14	-74	-69	-149	-76	-130	2497	-1830	-21790	-22	-18327	-1769	-21986	-108	-18415	-5688	-18188	-36	-17604	-8643	-18298	-52
0.543333	-29	42	86	-59	-107	-30	12	2	-19	6	-70	-62	-96	-12	-28	-59	-99	35	-83	-28	-102	-19	-97	-66	-63	4	-95	-13	-70	-66	-149	-74	-103	2663	-2110	-21639	-16	-18309	-2016	-21870	-101	-18473	-5814	-18085	-44	-17723	-8947	-18143	-61
0.544167	-22	43	90	-55	-107	-30	15	-13	-16	9	-68	-63	-94	-12	-25	-56	-95	37	-79	-28	-102	-17	-98	-63	-65	3	-98	-14	-70	-68	-147	-72	-44	2811	-2443	-21484	-17	-18296	-2271	-21745	-111	-18510	-5953	-18009	-59	-17829	-9233	-17993	-46
0.545000	-19	44	92	-58	-108	-30	16	-12	-14	9	-69	-60	-94	-16	-27	-55	-95	34	-81	-30	-101	-21	-95	-64	-63	2	-96	-13	-69	-66	-146	-74	-40	2954	-2773	-21328	-13	-18291	-2529	-21599	-126	-18526	-6095	-17948	-64	-17920	-9509	-17848	-14
0.545833	-28	44	91	-55	-88	-31	13	-16	-17	8	-72	-64	-98	-14	-29	-56	-97	37	-82	-30	-105	-21	-86	-62	-63	3	-98	-14	-72	-70	-149	-74	-76	3087	-3121	-21172	-4	-18287	-2792	-21431	-118	-18516	-6247	-17902	-62	-17995	-9771	-17702	-11
0.546667	-24	44	91	-55	-111	-31	12	-13	-15	10	-113	-52	-97	-13	-29	-57	-94	37	-83	-33	-105	-23	-102	-67	-60	5	-99	-15	-72	-67	-148	-75	-97	3212	-3475	-21027	-11	-18281	-3053	-21251	-96	-18502	-6411	-17868	-59	-18053	-10013	-17554	-12
0.547500	-26	43	87	-55	-108	-30	12	-16	-16	5	-72	-63	-96	-12	-30	-59	-100	35	-84	-31	-102	-31	-99	-66	-65	1	-98	-15	-74	-69	-148	-77	-95	3333	-3829	-20871	-8	-18275	-3308	-21053	-93	-18433	-6577	-17844	-67	-18094	-10240	-17411	-35
0.548333	-26	38	87	-57	-113	-32	13	-17	-21	5	-73	-64	-102	-15	-32	-60	-99	35	-86	-35	-105	-25	-103	-70	-67	-1	-104	-18	-77	-72	-150	-83	-110	3449	-4182	-20749	0	-18265	-3560	-20841	-125	-18363	-6759	-17829	-81	-18115	-10455	-17275	-55
0.549167	-29	36	82	-65	-112	-35	8	-18	-23	5	-75	-67	-99	-17	-34	-62	-100	32	-88	-33	-105	-24	-103	-69	-64	-1	-104	-15	-74	-70	-147	-76	-112	3558	-4533	-20616	3	-18248	-3798	-20613	-141	-18273	-6929	-17809	-97	-18113	-10649	-17133	-58
0.550000	-29	39	88	-58	-111	-32	12	-17	-23	5	-73	-64	-98	-13	-27	-60	-100	34	-85	-33	-103	-22	-100	-70	-64	0	-102	-19	-74	-70	-148	-77	-88	3673	-4869	-20504	-4	-18239	-4034	-20365	-137	-18166	-7121	-17796	-107	-18097	-10827	-17000	-73
0.550833	-39	38	88	-59	-110	-38	15	-14	-17	4	-73	-63	-96	-15	-29	-56	-98	33	-86	-34	-105	-26	-102	-67	-62	2	-98	-17	-72	-70	-144	-75	-79	3775	-5203	-20411	0	-18199	-4258	-20124	-155	-18047	-7301	-17780	-110	-18065	-10983	-16862	-67
0.551667	-24	43	90	-60	-108	-31	12	-12	-16	5	-72	-65	-93	-17	-30	-59	-101	36	-84	-32	-104	-24	-100	-66	-61	1	-98	-14	-70	-72	-147	-76	-66	3870	-5517	-20331	9	-18165	-4476	-19862	-166	-17923	-7481	-17756	-119	-18022	-11122	-16733	-59
0.552500	-22	44	91	-58	-108	-30	11	-11	-15	6	-72	-60	-92	-14	-29	-57	-97	37	-86	-30	-104	-23	-101	-70	-63	-1	-101	-13	-73	-69	-145	-74	-77	3956	-5826	-20271	7	-18124	-4693	-19600	-154	-17795	-7657	-17727	-118	-17965	-11247	-16603	-62
0.553333	-25	46	90	-60	-135	-34	21	-13	-18	5	-72	-61	-103	-18	-31	-61	-100	32	-86	-35	-107	-25	-101	-69	-66	-3	-99	-17	-72	-72	-147	-79	-112	4031	-6115	-20214	3	-18074	-4907	-19334	-178	-17662	-7833	-17695	-125	-17902	-11355	-16477	-44
0.554167	-32	40	86	-60	-112	-34	9	-17	-21	0	-74	-64	-100	-21	-31	-61	-102	29	-90	-36	-102	-27	-102	-84	-75	-6	-102	-17	-73	-73	-149	-78	-108	4089	-6406	-20203	4	-18019	-5117	-19062	-187	-17531	-8001	-17651	-122	-17836	-11438	-16346	-65
0.555000	-26	40	86	-59	-110	-36	11	-15	-19	3	-72	-62	-70	-12	-32	-59	-100	32	-88	-35	-105	-26	-100	-69	-63	0	-99	-16	-73	-70	-146	-75	-107	4136	-6673	-20196	2	-17954	-5329	-18786	-178	-17387	-8161	-17599	-117	-17763	-11523	-16223	-113
0.555833	-24	50	87	-62	-110	-35	11	-15	-22	2	-76	-66	-97	-21	-31	-59	-99	34	-90	-32	-108	-27	-99	-69	-50	-4	-102	-15	-55	-73	-147	-77	-63	4158	-6921	-20190	2	-17885	-5552	-18511	-189	-17270	-8315	-17540	-130	-17694	-11593	-16104	-102
0.556667	-29	40	88	-63	-110	-38	11	-17	-21	2	-73	-63	-98	-19	-33	-46	-99	30	-92	-39	-108	-29	-103	-72	-67	-4	-100	-15	-78	-74	-147	-78	-42	4157	-7158	-20201	-3	-17830	-5783	-18235	-191	-17151	-8467	-17469	-131	-17624	-11661	-15990	-62
0.557500	-26	42	86	-63	-114	-41	8	-18	-21	2	-76	-64	-100	-21	-32	-58	-101	33	-87	-36	-107	-24	-101	-68	-64	-1	-99	-16	-74	-70	-147	-77	-107	4149	-7379	-20220	3	-17722	-6020	-17957	-191	-17037	-8613	-17390	-116	-17557	-11717	-15875	-50
0.558333	-25	41	88	-60	-105	-35	13	-17	-16	2	-62	-64	-98	-19	-30	-57	-99	34	-86	-33	-107	-26	-101	-72	-68	0	-98	-15	-75	-75	-145	-76	-125	4112	-7574	-20245	0	-17630	-6276	-17681	-200	-16931	-8762	-17307	-103	-17494	-11779	-15765	-80
0.559167	-28	42	89	-58	-110	-31	13	-16	-17	4	-70	-61	-95	-17	-31	-60	-101	38	-87	-31	-101	-19	-100	-49	-64	0	-99	-12	-73	-72	-147	-75	-80	4038	-7754	-20282	-16	-17529	-6543	-17401	-207	-16831	-8913	-17220	-102	-17437	-11838	-15661	-108
0.560000	-25	41	89	-62	-109	-34	12	-40	-21	3	-70	-88	-98	-18	-29	-59	-98	35	-88	-33	-104	-24	-100	-69	-65	-4	-101	-12	-75	-70	-147	-75	-77	3948	-7909	-20299	-6	-17418	-6839	-17106	-214	-16738	-9076	-17127	-114	-17386	-11907	-15563	-52
0.560833	-27	37	89	-60	-104	-33	13	-17	-22	4	-72	-63	-99	-17	-28	-60	-104	30	-87	-32	-104	-22	-99	-69	-65	12	-100	-10	-76	-72	-147	-75	-90	3837	-8042	-20373	2	-17293	-7139	-16848	-187	-16646	-9243	-17030	-118	-17339	-11987	-15468	-38
0.561667	-27	40	88	-59	-110	-34	11	-15	-18	-5	-73	-66	-99	-17	-8	-59	-102	32	-85	-34	-104	-23	-102	-70	-65	0	-104	-16	-76	-74	-149	-75	-53	3703	-8145	-20423	4	-17161	-7465	-16590	-190	-16559	-9426	-16930	-112	-17293	-12080	-15377	-114
0.562500	-26	39	86	-62	-110	-34	11	-17	-17	3	-74	-63	-94	-16	-27	-58	-98	56	-86	-32	-141	-26	-96	-67	-63	0	-101	-12	-72	-70	-148	-74	-11	3544	-8215	-20483	4	-17008	-7808	-16287	-205	-16450	-9633	-16823	-117	-17246	-12183	-15295	-105
0.563333	-22	40	90	-59	-109	-33	12	-14	-50	5	-70	-63	-95	-13	-28	-58	-98	35	-82	-27	-100	-19	-96	-67	-61	2	-97	-10	-74	-68	-152	-82	-86	3370	-8250	-20545	19	-16840	-8165	-16007	-205	-16390	-9822	-16712	-120	-17198	-12309	-15216	-21
0.564167	-25	44	90	-60	-110	-32	17	-12	-15	6	-68	-61	-95	-11	-25	-56	-99	36	-80	-27	-103	-25	-95	-64	-66	-4	-98	-9	-70	-66	-146	-72	-99	3175	-8264	-20617	22	-16662	-8537	-15729	-193	-16308	-10050	-16604	-104	-17144	-12453	-15145	-33
0.565000	-23	42	89	-59	-109	-33	17	-15	-8	4	-72	-62	-97	-23	-29	-61	-98	34	-83	-33	-105	-18	-99	-67	-65	0	-100	-14	-73	-70	-149	-77	-82	2968	-8249	-20700	-5	-16473	-8933	-15456	-195	-16218	-10299	-16495	-110	-17089	-12625	-15084	-104
0.565833	-28	32	85	-60	-113	-36	9	-21	-25	1	-74	-64	-101	-15	-29	-59	-101	35	-83	-31	-107	-18	-99	-68	-66	-1	-99	-12	-73	-70	-147	-75	-86	2749	-8206	-20788	5	-16265	-9325	-15175	-217	-16126	-10563	-16383	-111	-17025	-12814	-15026	5
0.566667	-29	38	87	-59	-108	-35	11	-14	-26	5	-73	-62	-92	-5	-28	-59	-101	33	-83	-33	-105	-22	-101	-67	-64	0	-100	-15	-73	-72	-147	-76	-87	2516	-8148	-20884	19	-16047	-9736	-14899	-211	-16017	-10841	-16264	-95	-16949	-13026	-14969	50
0.567500	-25	40	88	-62	-105	-34	13	-16	-17	6	-74	-65	-96	-12	-27	-58	-98	34	-84	-29	-98	-22	-100	-67	-64	-1	-99	-14	-75	-68	-149	-77	-118	2285	-8054	-20987	15	-15823	-10158	-14634	-204	-15899	-11136	-16159	-87	-16867	-13267	-14925	-78
0.568333	-28	41	81	-62	-111	-34	12	-15	-17	4	-70	-65	-95	-13	-31	-57	-99	35	-84	-33	-107	-24	-98	-68	-67	0	-96	-12	-73	-70	-145	-75	-116	2049	-7954	-21097	18	-15589	-10581	-14365	-204	-15769	-11443	-16015	-81	-16769	-13526	-14882	-84
0.569167	-25	43	88	-57	-111	-33	15	-15	-19	5	-72	-66	-102	-15	-28	-62	-98	33	-81	-33	-104	-19	-100	-67	-65	1	-101	-15	-75	-72	-148	-74	-99	1815	-7844	-21211	20	-15346	-11004	-14106	-173	-15627	-11760	-15879	-88	-16658	-13815	-14845	-70
0.570000	-25	41	89	-58	-109	-88	12	-15	-18	8	-70	-88	-96	-13	-27	-56	-99	36	-82	-31	-104	-19	-99	-67	-63	0	-100	-13	-72	-68	-147	-74	-91	1582	-7733	-21336	15	-15109	-11436	-13857	-177	-15467	-12089	-15739	-94	-16533	-14119	-14817	-64
0.570833	-26	45	91	-58	-107	-30	13	-13	-15	8	-68	-60	-94	-15	-28	-57	-96	36	-79	-27	-104	-22	-97	-65	-63	1	-99	-12	-69	-67	-145	-100	-67	1358	-7627	-21463	8	-14863	-11860	-13615	-176	-15293	-12425	-15596	-78	-16397	-14445	-14792	1
0.571667	-18	45	92	-59	-107	-31	16	-13	-13	9	-68	-58	-94	-11	-28	-55	-94	38	-79	-26	-102	-18	-97	-64	-62	0	-95	-11	-69	-66	-143	-72	-94	1142	-7544	-21589	8	-14630	-12285	-13383	-164	-15108	-12764	-15434	-73	-16251	-14791	-14772	13
0.572500	-28	44	90	-57	-105	-31	17	-15	-14	9	-68	-61	-92	-11	-25	-62	-98	34	-82	-31	-115	-18	-98	-66	-65	1	-97	-10	-70	-66	-147	-74	-108	928	-7470	-21716	6	-14410	-12704	-13168	-155	-14911	-13108	-15279	-77	-16097	-15153	-14756	8
0.573333	-30	41	87	-61	-113	-34	15	-17	-26	3	-73	-66	-98	-17	-30	-60	-101	32	-84	-35	-103	-24	-100	-69	-67	-3	-103	-18	-73	-78	-151	-79	-117	727	-7461	-21840	-6	-14204	-13116	-12967	-161	-14714	-13455	-15102	-81	-15933	-15532	-14749	0
0.574167	-28	37	82	-69	-115	-40	9	-18	-23	0	-78	-72	-102	-19	-32	-63	-101	29	-87	-21	-107	-23	-98	-68	-59	-4	-100	-15	-75	-70	-148	-77	-130	540	-7419	-21953	-10	-14008	-13507	-12777	-162	-14499	-13789	-14917	-70	-15757	-15913	-14737	-11
0.575000	-26	40	87	-63	-112	-38	11	-14	-19	5	-73	-68	-98	-39	-29	-61	-99	33	-84	-34	-108	-22	-100	-69	-65	-1	-98	-16	-72	-72	-151	-76	-59	366	-7451	-22055	-10	-13839	-13866	-12603	-119	-14280	-14129	-14702	-77	-15573	-16291	-14730	28
0.575833	-24	42	87	-63	-111	-36	13	-15	-16	2	-74	-67	-94	-18	-30	-59	-97	32	-82	-38	-108	-27	-102	-66	-67	-4	-100	-14	-72	-69	-148	-75	-49	204	-7522	-22140	-12	-13689	-14247	-12444	-129	-14067	-14459	-14483	-86	-15382	-16666	-14719	9
0.576667	-24	40	89	-60	-108	-35	29	-14	-17	5	-69	-64	-98	-18	-28	-60	-98	35	-82	-32	-103	-19	-100	-68	-66	0	-98	-13	-73	-68	-150	-78	-52	61	-7641	-22206	-7	-13564	-14581	-12298	-122	-13857	-14782	-14245	-93	-15192	-17035	-14708	-44
0.577500	-24	43	88	-58	-109	-36	12	-15	-17	5	-69	-65	-96	-15	-27	-56	-97	33	-83	-31	-101	-23	-110	-69	-63	0	-98	-14	-73	-72	-147	-75	-36	-69	-7809	-22256	-7	-13468	-14891	-12169	-91	-13658	-15092	-13995	-87	-14999	-17390	-14691	-22
0.578333	-28	42	88	-59	-118	-33	15	-12	-17	7	-69	-65	-97	-16	-28	-60	-101	33	-84	-30	-102	-19	-98	-69	-64	0	-97	3	-72	-67	-147	-75	-80	-187	-8024	-22284	-11	-13398	-15168	-12061	-96	-13470	-15402	-13727	-97	-14806	-17732	-14671	38
0.579167	-22	40	88	-58	-110	-34	15	-12	-19	5	-73	-63	-96	-17	-27	-92	-99	35	-82	-31	-100	-17	-98	-69	-64	0	-99	-13	-73	-68	-146	-74	-67	-287	-8281	-22291	-9	-13356	-15416	-11963	-111	-13304	-15700	-13436	-100	-14616	-18051	-14630	40
0.580000	-24	40	86	-58	-109	-32	10	-12	-17	5	-73	-58	-94	-15	-30	-57	-102	33	-86	-34	-101	-22	-98	-70	-61	-4	-99	-12	-73	-69	-148	-74	-31	-378	-8575	-22276	-17	-13346	-15628	-11880	-73	-13153	-15985	-13129	-97	-14432	-18346	-14603	-14
0.580833	-24	42	87	-51	-112	-34	9	-12	-18	4	-73	-66	-97	-17	-29	-56	-100	33	-83	-33	-107	-25	-101	-69	-65	0	-100	1	-77	-73	-149	-75	-27	-452	-8899	-22244	-13	-13362	-15805	-11814	-59	-13027	-16257	-12807	-105	-14252	-18611	-14551	30
0.581667	-27	38	86	-64	-114	-36	9	-17	-25	0	-75	-99	-99	-22	-35	-62	-104	30	-91	-36	-110	-28	-103	-75	-69	-7	-103	-14	-80	-75	-151	-82	-38	-515	-9251	-22192	-18	-13400	-15946	-11769	-67	-12924	-16516	-12464	-101	-14081	-18843	-14492	79
0.582500	-33	37	82	-64	-114	-40	6	-21	-22	1	-77	-70	-100	-23	-40	-64	-103	28	-88	-35	-110	-25	-104	-72	-67	-6	-100	-15	-73	-74	-151	-79	-68	-561	-9620	-22115	-15	-13469	-16034	-11725	-52	-12838	-16775	-12100	-101	-13918	-19040	-14408	9
0.583333	-29	41	86	-60	-110	-18	10	-14	-16	5	-74	-61	-96	-19	-30	-56	-98	34	-83	-34	-103	-24	-99	-68	-63	-7	-98	-13	-70	-65	-146	-75	-67	-590	-9996	-22032	-10	-13550	-16079	-11701	-42	-12778	-16971	-11724	-92	-13756	-19198	-14304	10
0.584167	-24	43	87	-56	-108	-34	16	-12	-14	3	-70	-62	-95	-16	-34	-57	-101	35	-82	-33	-99	-23	-97	-68	-63	1	-99	-12	-72	-68	-145	-77	-62	-618	-10373	-21932	-25	-13650	-16087	-11692	-28	-12743	-17170	-11333	-93	-13613	-19329	-14184	57
0.585000	-25	43	87	-55	-105	-30	16	-13	-17	5	-73	-60	-93	-15	-30	-58	-100	37	-82	-31	-103	-25	-99	-68	-66	-3	-101	-12	-72	-69	-142	-90	-32	-633	-10735	-21817	-30	-13769	-16050	-11695	-36	-12728	-17351	-10943	-102	-13481	-19415	-14043	32
0.585833	-24	39	86	-60	-110	-30	12	-12	-17	6	-73	-64	-96	-17	-29	-58	-98	33	-85	-33	-104	-25	-99	-68	-62	-3	-99	-11	-73	-69	-146	-74	-9	-644	-11078	-21725	-9	-13896	-15975	-11716	4	-12726	-17507	-10514	-101	-13359	-19453	-13876	1
0.586667	-22	38	88	-47	-109	-31	12	-11	-18	0	-72	-63	-96	-17	-30	-59	-98	36	-86	-31	-103	-24	-99	-70	-65	-3	-99	-13	-80	-72	-148	-76	-56	-651	-11385	-21613	-13	-14035	-15861	-11756	-27	-12753	-17647	-10134	-112	-13255	-19492	-13690	26
0.587500	-25	42	88	-58	-111	-33	13	-13	-17	4	-74	-62	-96	-7	-31	-59	-102	34	-81	-32	-109	-28	-99	-68	-62	-1	-97	-13	-72	-73	-145	-77	-67	-660	-11667	-21509	-24	-14178	-15707	-11810	3	-12785	-17761	-9730	-98	-13157	-19477	-13477	89
0.588333	-25	43	87	-58	-109	-30	15	-14	-18	5	-72	-62	-96	-17	-32	-60	-99	37	-85	-30	-104	-25	-98	-73	-65	0	-99	-29	-74	-72	-145	-77	-52	-671	-11900	-21404	-8	-14320	-15516	-11876	1	-12833	-17845	-9337	-96	-13076	-19436	-13245	66
0.589167	-26	41	88	-57	-111	-35	9	-15	-18	0	-72	-90	-95	-18	-31	-58	-100	36	-86	-31	-111	-27	-99	-70	-63	-3	-99	-14	-74	-70	-144	-77	-81	-692	-12081	-21311	13	-14473	-15299	-11964	-7	-12884	-17913	-8954	-96	-13002	-19355	-12977	-26
0.590000	-28	41	92	-59	-112	-33	10	-15	-21	3	-74	-67	-98	-19	-31	-63	-102	35	-90	-35	-107	-25	-100	-69	-66	-4	-103	-14	-75	-75	-149	-69	-95	-727	-12216	-21224	-19	-14596	-15049	-12064	-5	-12950	-17962	-8581	-104	-12944	-19253	-12690	2
0.590833	-25	37	86	-60	-111	-34	10	-16	-23	2	-75	-64	-99	-16	-30	-58	-105	35	-83	-30	-103	-23	-97	-67	-65	-3	-100	-13	-70	-72	-145	-75	-119	-762	-12287	-21140	-12	-14720	-14771	-12178	-1	-13000	-17984	-8226	-93	-12891	-19126	-12378	59
0.591667	-25	25	98	-57	-99	-30	13	-14	-15	3	-70	-62	-97	-14	-28	-55	-97	36	-83	-30	-103	-23	-97	-66	-63	1	-101	-4	-72	-69	-142	-75	-124	-818	-12309	-21068	-13	-14838	-14472	-12311	6	-13067	-17982	-7893	-88	-12848	-18974	-12046	4
0.592500	-22	45	88	-57	-109	-29	13	-12	-18	6	-70	-64	-98	-16	-51	-58	-98	39	-85	-30	-103	-24	-95	-66	-64	0	-100	-15	-74	-70	-144	-75	-75	-890	-12274	-21004	-21	-14940	-14159	-12453	10	-13125	-17967	-7590	-96	-12819	-18811	-11702	-14
0.593333	-24	41	88	-59	-114	-34	10	-13	-19	4	-69	-63	-100	-18	-32	-60	-102	28	-86	-36	-109	-28	-99	-68	-65	-1	-101	-15	-75	-73	-146	-77	-61	-982	-12194	-20954	-19	-15036	-13836	-12609	23	-13175	-17933	-7310	-95	-12793	-18629	-11340	11
0.594167	-27	41	87	-63	-109	-33	11	-16	-22	4	-72	-61	-104	-18	-30	-60	-98	34	-90	-33	-104	-23	-99	-68	-67	-1	-101	-14	-73	-72	-147	-78	-52	-1084	-12066	-20906	-22	-15145	-13495	-12771	32	-13209	-17870	-7060	-98	-12773	-18434	-10961	5
0.595000	-24	40	64	-60	-109	-33	12	-16	-15	6	-70	-63	-96	-18	-29	-58	-99	35	-85	-32	-103	-24	-100	-84	-66	0	-99	-13	-74	-72	-147	-76	-81	-1207	-11899	-20865	-16	-15150	-13150	-12931	21	-13234	-17791	-6841	-96	-12758	-18224	-10570	-22
0.595833	-24	40	87	-60	-112	-31	12	-15	-17	6	-72	-67	-99	-17	-29	-61	-104	32	-88	-31	-104	-23	-99	-66	-68	-1	-102	-11	-75	-70	-145	-78	-113	-1349	-11705	-20830	-12	-15184	-12801	-13096	18	-13241	-17698	-6657	-87	-12749	-18009	-10179	-27
0.596667	-26	40	97	-59	-108	-31	12	-14	-18	5	-72	-63	-96	-13	-27	-58	-100	37	-85	-32	-103	-19	-100	-67	-73	-6	-103	-11	-72	-75	-146	-74	-74	-1493	-11481	-20800	-18	-15178	-12451	-13255	21	-13232	-17574	-6503	-86	-12740	-17787	-9781	-22
0.597500	-23	41	91	-62	-109	-31	15	-12	-16	6	-69	-64	-92	-16	-27	-59	-98	36	-87	-31	-104	-21	-99	-67	-62	0	-99	-12	-74	-67	-145	-73	-82	-1653	-11239	-20778	-17	-15181	-12104	-13412	21	-13205	-17435	-6381	-92	-12733	-17563	-9387	50
0.598333	-26	38	92	-57	-109	-30	13	-14	-19	5	-72	-66	-99	-17	-28	-58	-100	25	-84	-32	-105	-23	-86	-72	-69	-1	-101	-15	-75	-73	-147	-79	-78	-1818	-10990	-20759	-11	-15110	-11770	-13563	25	-13159	-17275	-6295	-99	-12730	-17343	-8994	85
0.599167	-28	39	85	-63	-112	-38	10	-17	-25	1	-70	-64	-99	-16	-28	-55	-99	35	-85	-33	-104	-24	-99	-68	-63	2	-99	-14	-75	-69	-146	-87	-66	-1985	-10718	-20742	-6	-15034	-11434	-13701	32	-13090	-17090	-6230	-99	-12716	-17106	-8599	16
0.600000	-29	40	86	-61	-112	-33	13	-15	-19	2	-73	-65	-96	-17	-29	-56	-101	34	-85	-32	-107	-16	-99	-70	-66	-4	-100	-12	-75	-72	-147	-78	-88	-2152	-10488	-20732	-3	-14930	-11115	-13829	10	-13002	-16882	-6199	-91	-12699	-16871	-8222	4
0.600833	-28	42	90	-60	-110	-35	11	-17	-17	6	-68	-63	-102	-17	-29	-39	-98	35	-84	-13	-101	-24	-101	-70	-66	0	-100	-12	-75	-69	-146	-76	-49	-2315	-10249	-20729	-4	-14802	-10804	-13958	15	-12896	-16645	-6188	-94	-12677	-16628	-7845	19
0.601667	-30	35	90	-63	-111	-46	12	-16	-16	4	-70	-64	-97	-17	-28	-61	-103	34	-85	-32	-104	-25	-99	-80	-67	1	-98	-14	-73	-70	-149	-77	-45	-2474	-10028	-20736	-4	-14645	-10505	-14047	29	-12772	-16386	-6207	-109	-12642	-16381	-7483	-23
0.602500	-28	40	89	-59	-111	-34	16	-18	-21	2	-74	-66	-96	-58	-32	-57	-99	34	-82	-32	-104	-26	-101	-68	-66	-4	-100	-14	-75	-72	-147	-72	-67	-2614	-9788	-20746	-6	-14455	-10219	-14134	19	-12630	-16098	-6246	-97	-12596	-16120	-7126	-28
0.603333	-26	41	91	-57	-108	-32	15	-12	-17	6	-68	-62	-95	-14	-26	-57	-100	38	-82	-32	-103	-22	-97	-62	-61	4	-96	-12	-70	-65	-145	-72	-9	-2746	-9633	-20774	2	-14252	-9946	-14213	21	-12475	-15783	-6294	-92	-12538	-15850	-6782	-31
0.604167	-22	43	92	-56	-107	-32	16	-11	-14	5	-70	-63	-86	-13	-25	-53	-98	38	-80	-28	-100	-21	-95	-63	-63	1	-96	-9	-72	-68	-143	-72	0	-2861	-9462	-20805	3	-14025	-9694	-14280	12	-12310	-15439	-6363	-102	-12466	-15565	-6450	-57
0.605000	-19	19	93	-60	-109	-34	16	-10	-15	6	-66	-61	-95	-13	-24	-55	-96	38	-81	-32	-105	-21	-98	-65	-61	0	-96	-45	-76	-66	-144	-70	-41	-2958	-9320	-20869	-4	-13780	-9460	-14345	-1	-12136	-15071	-6450	-99	-12378	-15269	-6133	-39
0.605833	-22	43	91	-56	-109	-33	15	-13	-15	6	-70	-64	-95	-17	-26	-57	-96	39	-80	-31	-105	-23	-100	-64	-64	-1	-97	-11	-73	-72	-147	-75	-27	-3039	-9199	-20938	9	-13517	-9237	-14400	-43	-11961	-14680	-6541	-99	-12275	-14958	-5826	-9
0.606667	-23	40	86	-59	-109	-33	11	-17	-18	2	-70	-64	-95	-17	-30	-58	-99	34	-84	-33	-104	-25	-101	-69	-64	-5	-90	-4	-77	-73	-149	-76	-12	-3099	-9098	-21033	8	-13237	-9035	-14457	-8	-11784	-14266	-6646	-100	-12161	-14632	-5528	3
0.607500	-29	38	88	-59	-112	-40	9	-18	-28	1	-73	-66	-98	-45	-29	-63	-104	34	-86	-33	-105	-25	-101	-69	-65	0	-97	-12	-73	-69	-146	-76	-44	-3136	-9006	-21146	-3	-12944	-8846	-14504	-10	-11596	-13828	-6751	-96	-12026	-14282	-5233	-39
0.608333	-29	40	91	-61	-109	-33	12	-15	-17	2	-74	-67	-96	-15	-27	-61	-100	35	-85	-27	-103	-25	-100	-68	-66	-6	-100	-12	-74	-68	-148	-74	-56	-3152	-8928	-21269	5	-12647	-8672	-14551	-38	-11415	-13375	-6863	-102	-11878	-13913	-4949	13
0.609167	-30	40	90	-53	-109	-33	13	-18	-36	4	-73	-65	-94	-14	-29	-59	-100	36	-85	-34	-104	-25	-99	-66	-65	-3	-98	-11	-75	-70	-145	-75	-41	-3144	-8861	-21441	10	-12344	-8509	-14597	-28	-11240	-12901	-6972	-95	-11717	-13526	-4676	29
0.610000	-25	42	92	-57	-109	-32	15	-16	-13	4	-72	-64	-97	-12	-28	-59	-95	36	-82	-35	-100	-22	-96	-65	-62	0	-98	-12	-70	-69	-148	-74	-30	-3117	-8801	-21581	0	-12034	-8361	-14643	-25	-11070	-12416	-7083	-88	-11548	-13125	-4407	-23
0.610833	-21	43	94	-55	-107	-33	13	-14	-17	5	-66	-61	-94	-13	-26	-52	-94	39	-81	-33	-101	-23	-97	-67	-60	0	-98	-13	-73	-68	-146	-73	-44	-3071	-8739	-21762	-13	-11730	-8226	-14690	-42	-10907	-11927	-7191	-97	-11367	-12710	-4150	-13
0.611667	-23	44	103	-56	-105	-30	16	-12	-13	7	-66	-62	-94	-13	-25	-57	-96	40	-82	-30	-103	-21	-97	-65	-60	-8	-96	-3	-69	-66	-145	-74	-64	-3007	-8680	-21959	0	-11427	-8094	-14735	-38	-10745	-11436	-7300	-103	-11184	-12276	-3904	-75
0.612500	-23	44	93	-56	-104	-30	1	-14	-15	12	-68	-61	-92	-11	-24	-57	-94	36	-84	-29	-100	-18	-96	-65	-63	-3	-98	-10	-69	-67	-144	-70	-27	-2932	-8642	-22166	-1	-11137	-7975	-14787	-42	-10604	-10948	-7406	-102	-11004	-11844	-3673	-94
0.613333	-26	42	89	-56	-108	-32	11	-14	-15	5	-72	-63	-94	-12	-27	-59	-100	34	-84	-39	-109	-23	-97	-68	-64	-1	-99	-11	-70	-70	-146	-75	-44	-2843	-8556	-22381	-4	-10857	-7867	-14838	-46	-10465	-10463	-7511	-109	-10824	-11397	-3455	16
0.614167	-26	43	90	-60	-116	-33	11	-15	-18	2	-76	-70	-95	-14	-29	-60	-100	35	-85	-38	-102	-22	-98	-68	-67	-3	-107	-14	-73	-69	-147	-77	-73	-2739	-8485	-22593	7	-10587	-7759	-14881	-58	-10343	-9991	-7610	-114	-10651	-10953	-3249	32
0.615000	-26	39	89	-59	-111	-32	10	-14	-22	2	-73	-64	-97	-16	-32	-60	-103	32	-91	-36	-108	-24	-88	-69	-65	-3	-103	-6	-78	-69	-150	-76	-40	-2640	-8406	-22810	-5	-10338	-7649	-14926	-66	-10221	-9529	-7708	-116	-10477	-10512	-3071	-14
0.615833	-30	39	87	-63	-115	-35	6	-19	-22	3	-76	-94	-103	-21	-19	-60	-99	34	-90	-30	-104	-21	-98	-70	-63	-3	-104	-14	-75	-72	-149	-75	-48	-2530	-8330	-23010	-1	-10092	-7535	-14969	-46	-10106	-9078	-7789	-110	-10323	-10070	-2906	0
0.616667	-26	45	88	-58	-111	-33	11	-14	-19	6	-73	-63	-99	-17	-29	-59	-99	34	-87	-32	-109	-19	-100	-68	-64	25	-99	-12	-72	-68	-148	-78	-94	-2416	-8225	-23207	11	-9863	-7417	-14999	-57	-10003	-8645	-7868	-108	-10177	-9638	-2763	29
0.617500	-27	44	87	-59	-110	-32	13	-17	-31	5	-69	-62	-73	-14	-29	-62	-105	33	-88	-32	-101	-23	-100	-67	-66	0	-102	-12	-75	-72	-148	-77	-83	-2314	-8121	-23389	18	-9702	-7293	-15024	-78	-9903	-8231	-7944	-113	-10046	-9214	-2640	40
0.618333	-24	45	88	-58	-111	-33	12	-15	-19	5	-70	-62	-96	-15	-29	-58	-99	37	-84	-31	-104	-24	-100	-67	-65	-1	-102	-11	-73	-68	-148	-74	-33	-2216	-8011	-23543	41	-9464	-7159	-15049	-93	-9813	-7835	-8008	-113	-9931	-8803	-2546	20
0.619167	-24	41	86	-70	-88	-30	13	-12	-14	4	-70	-62	-97	-13	-28	-59	-100	32	-86	-27	-104	-22	-97	-66	-66	0	-102	-13	-72	-65	-143	-75	-29	-2131	-7885	-23681	45	-9291	-7008	-15063	-101	-9724	-7458	-8072	-109	-9831	-8404	-2475	-4
0.620000	-24	41	87	-58	-108	-31	13	-14	-19	4	-75	-61	-92	-15	-29	-59	-97	33	-86	-30	-103	-22	-97	-65	-64	-3	-108	-14	-75	-68	-148	-75	-43	-2058	-7768	-23791	21	-9138	-6847	-15071	-114	-9642	-7103	-8126	-119	-9750	-8028	-2424	26
0.620833	-28	39	87	-60	-111	-32	12	-15	-21	6	-67	-64	-98	-16	-11	-61	-101	34	-86	-32	-108	-24	-100	-66	-65	0	-101	-14	-74	-68	-148	-75	-32	-2002	-7639	-23875	15	-9004	-6666	-15075	-103	-9568	-6781	-8163	-118	-9683	-7671	-2412	81
0.621667	-27	41	86	-64	-112	-30	11	-15	-21	5	-73	-66	-102	-17	-31	-60	-101	33	-90	-31	-104	-22	-99	-70	-68	2	-102	-12	-76	-72	-148	-76	-5	-1967	-7501	-23927	23	-8882	-6471	-15069	-112	-9495	-6443	-8194	-110	-9645	-7339	-2417	58
0.622500	-30	38	87	-61	-114	-35	8	-16	-18	-12	-76	-67	-98	-18	-31	-62	-98	33	-88	-32	-107	-26	-103	-70	-66	-4	-102	-13	-72	-79	-148	-79	-9	-1951	-7356	-23949	22	-8784	-6260	-15060	-128	-9423	-6140	-8210	-115	-9601	-7026	-2441	11
0.623333	-25	41	86	-60	-109	-33	13	-13	-17	6	-70	-63	-98	-18	-29	-59	-99	34	-85	-31	-107	-23	-98	-68	-63	0	-98	-15	-74	-70	-148	-77	-3	-1952	-7207	-23945	9	-8699	-6023	-15036	-135	-9363	-5856	-8212	-108	-9577	-6730	-2484	33
0.624167	-28	44	85	-56	-112	-29	11	-15	-22	3	-88	-61	-98	-16	-29	-59	-99	38	-82	-30	-103	-19	-97	-69	-63	-4	-97	-12	-70	-67	-146	-73	1	-1971	-7033	-23904	8	-8630	-5770	-15006	-161	-9302	-5579	-8194	-96	-9567	-6475	-2542	85
0.625000	-30	42	85	-58	-109	-33	13	-11	-17	9	-72	-60	-97	-15	-27	-59	-98	36	-83	-13	-104	-23	-97	-65	-62	0	-98	-12	-74	-70	-145	-73	-33	-2008	-6883	-23845	12	-8583	-5502	-14976	-150	-9247	-5318	-8166	-82	-9566	-6241	-2621	59
0.625833	-25	43	88	-59	-109	-30	8	-13	-21	6	-72	-58	-96	-15	-30	-59	-99	35	-86	-29	-104	-24	-100	-68	-65	-3	-100	-13	-74	-69	-144	-73	12	-2064	-6711	-23772	0	-8553	-5216	-14891	-150	-9201	-5072	-8118	-72	-9573	-6032	-2705	59
0.626667	-27	42	88	-59	-112	-31	12	-11	-16	8	-74	-62	-96	-13	-27	-59	-99	35	-85	-31	-107	-21	-101	-68	-64	-1	-94	-12	-73	-70	-147	-73	59	-2128	-6540	-23651	-10	-8543	-4921	-14899	-197	-9159	-4838	-8049	-82	-9589	-5855	-2801	106
0.627500	-24	41	87	-59	-110	-34	33	-40	-24	7	-73	-65	-100	-18	-28	-57	-99	35	-87	-32	-108	-22	-99	-68	-66	-1	-98	-16	-68	-69	-146	-74	-10	-2208	-6368	-23530	-9	-8542	-4606	-14856	-214	-9133	-4619	-7959	-81	-9607	-5701	-2906	127
0.628333	-24	40	89	-57	-113	-36	12	-11	-21	6	-73	-63	-96	-11	-30	-59	-104	19	-85	-30	-100	-22	-102	-72	-66	0	-96	-13	-70	-70	-146	-72	-35	-2287	-6188	-23392	-9	-8562	-4286	-14812	-223	-9108	-4401	-7855	-67	-9627	-5551	-3011	128
0.629167	-28	43	90	-55	-109	-56	15	-11	-17	8	-70	-64	-96	-13	-31	-58	-98	35	-86	-31	-101	-22	-99	-66	-61	-3	-98	-14	-73	-66	-131	-74	7	-2370	-6024	-23252	-9	-8598	-3959	-14760	-238	-9098	-4217	-7726	-64	-9651	-5471	-3122	97
0.630000	-24	39	90	-55	-105	-33	15	-12	-21	5	-72	-62	-94	-13	-29	-56	-99	36	-84	-29	-100	-19	-96	-66	-62	-4	-94	-13	-69	-65	-144	-72	43	-2449	-5827	-23106	-19	-8646	-3628	-14709	-254	-9092	-4040	-7578	-52	-9673	-5397	-3233	128
0.630833	-24	41	89	-57	-109	-32	15	-13	-15	7	-90	-61	-96	-16	-29	-55	-98	35	-84	-28	-101	-21	-100	-66	-60	0	-95	-11	-68	-68	-142	-70	24	-2519	-5651	-22964	-23	-8717	-3297	-14647	-287	-9099	-3879	-7413	-41	-9700	-5338	-3342	142
0.631667	-23	42	92	-58	-107	-31	13	-14	-17	3	-73	-61	-95	-13	-29	-57	-95	34	-83	-24	-102	-19	-91	-66	-59	0	-96	-15	-67	-70	-145	-75	7	-2577	-5482	-22821	-22	-8805	-2970	-14589	-284	-9121	-3738	-7229	-26	-9728	-5313	-3417	121
0.632500	-25	39	88	-60	-108	-36	12	-16	-16	3	-70	-63	-97	-16	-30	-56	-96	34	-84	-31	-101	-23	-98	-65	-62	0	-94	-11	-67	-70	-144	-79	8	-2645	-5317	-22682	-25	-8908	-2644	-14516	-281	-9145	-3613	-7025	-26	-9753	-5299	-3558	79
0.633333	-26	36	88	-60	-110	-34	13	-14	-22	4	-70	-66	-100	-18	-43	-59	-101	29	-85	-32	-105	-23	-100	-68	-66	-4	-98	-16	-75	-75	-148	-77	0	-2651	-5164	-22552	-26	-9023	-2329	-14427	-328	-9181	-3513	-6810	-10	-9780	-5292	-3664	21
0.634167	-27	38	89	-58	-111	-38	10	-15	-21	9	-73	-65	-98	-17	-31	-60	-103	32	-86	-32	-108	-24	-104	-70	-64	-3	-99	-15	-73	-73	-151	-81	-4	-2654	-5011	-22422	-26	-9156	-2023	-14342	-354	-9220	-3433	-6573	21	-9804	-5319	-3752	17
0.635000	-24	43	89	-57	-111	-36	13	-15	-21	7	-72	-60	-99	-18	-30	-61	-101	34	-83	-51	-109	-24	-101	-68	-65	0	-98	-17	-75	-72	-148	-78	-34	-2636	-4867	-22298	-43	-9295	-1722	-14231	-352	-9261	-3373	-6328	26	-9811	-5341	-3847	68
0.635833	-25	42	88	-60	-110	-34	15	-16	-17	3	-74	-62	-94	-16	-31	-57	-99	29	-84	-31	-105	-22	-101	-69	-66	-5	-98	-13	-74	-68	-149	-76	-43	-2592	-4731	-22172	-49	-9465	-1430	-14103	-359	-9307	-3332	-6066	33	-9839	-5375	-3911	89
0.636667	-26	43	87	-58	-107	-31	11	-15	-15	5	-73	-63	-95	-14	-30	-57	-101	30	-85	-30	-102	-21	-100	-96	-65	0	-98	-12	-72	-72	-143	-76	-22	-2524	-4598	-22050	-53	-9615	-1155	-13953	-376	-9350	-3312	-5797	38	-9858	-5408	-3976	44
0.637500	-24	44	91	-57	-110	-45	13	-11	-18	15	-73	-65	-97	-13	-28	-55	-98	34	-84	-31	-105	-18	-98	-67	-65	0	-100	-8	-73	-68	-158	-75	-27	-2435	-4470	-21926	-50	-9788	-896	-13784	-389	-9393	-3315	-5527	37	-9873	-5442	-4029	13
0.638333	-27	42	89	-59	-110	-33	15	-12	-19	7	-70	-63	-95	-13	-27	-56	-98	34	-84	-32	-104	-19	-101	-67	-63	0	-98	-12	-70	-67	-145	-74	-7	-2322	-4347	-21803	-58	-9974	-647	-13588	-391	-9432	-3337	-5250	50	-9885	-5472	-4074	38
0.639167	-23	45	91	-57	-110	-35	13	-11	-16	5	-73	-64	-100	-14	-31	-56	-96	35	-83	-31	-107	-19	-98	-67	-63	-5	-100	-16	-74	-72	-155	-76	33	-2188	-4230	-21681	-50	-10164	-419	-13381	-401	-9468	-3384	-4975	59	-9897	-5501	-4106	19
0.640000	-26	43	85	-58	-110	-38	11	-15	-17	4	-75	-65	-98	-16	-32	-56	-107	27	-85	-31	-108	-23	-104	-69	-67	0	-102	-16	-75	-72	-149	-78	0	-2044	-4118	-21553	-48	-10359	-208	-13152	-396	-9505	-3439	-4707	41	-9909	-5520	-4127	-16
0.640833	-31	39	86	-62	-113	-38	9	-7	-22	0	-76	-65	-88	-18	-34	-61	-102	32	-85	-31	-107	-22	-103	-72	-64	1	-99	-12	-72	-72	-149	-77	-40	-1885	-4002	-21418	-58	-10562	-12	-12889	-395	-9532	-3506	-4443	34	-9914	-5525	-4132	11
0.641667	-23	40	86	-61	-112	-38	10	-15	-19	4	-75	-67	-98	-14	-31	-58	-100	30	-88	-70	-108	-23	-104	-73	-69	-5	-102	-14	-75	-72	-148	-76	-38	-1719	-3893	-21286	-59	-10760	165	-12617	-396	-9560	-3614	-4196	52	-9921	-5521	-4108	86
0.642500	-30	39	84	-56	-110	-35	10	-14	-19	11	-74	-65	-98	-17	-33	-59	-102	30	-91	-31	-107	-24	-103	-67	-67	-3	-99	-14	-73	-76	-148	-81	-31	-1544	-3782	-21151	-58	-10963	325	-12327	-380	-9584	-3686	-3963	47	-9924	-5510	-4117	57
0.643333	-26	46	89	-58	-109	-31	13	-11	-15	8	-74	-64	-93	-14	-28	-56	-96	29	-84	-30	-102	-18	-98	-68	-65	0	-97	-14	-72	-67	-144	-73	-21	-1366	-3667	-21017	-55	-11165	438	-12028	-373	-9609	-3785	-3752	38	-9922	-5483	-4096	-6
0.644167	-21	52	89	-58	-109	-34	0	-8	-13	10	-70	-59	-94	-12	-25	-50	-96	36	-83	-28	-102	-19	-97	-63	-62	1	-96	-8	-65	-59	-144	-72	-15	-1195	-3558	-20882	-57	-11363	578	-11725	-341	-9638	-3886	-3556	47	-9921	-5453	-4074	11
0.645000	-22	42	91	-58	-108	-31	15	-11	-15	9	-69	-63	-94	-14	-31	-55	-97	56	-82	-26	-102	-21	-98	-65	-50	0	-97	-11	-74	-68	-147	-73	-29	-1037	-3453	-20759	-68	-11563	667	-11421	-310	-9671	-3991	-3398	19	-9928	-5418	-4048	4
0.645833	-23	42	91	-59	-108	-33	12	-13	0	8	-72	-62	-94	-11	-28	-58	-94	38	-83	-28	-101	-19	-100	-66	-60	2	-97	-12	-73	-66	-162	-74	-56	-890	-3346	-20643	-73	-11748	734	-11124	-303	-9711	-4093	-3269	9	-9925	-5371	-4024	22
0.646667	-25	43	91	-59	-109	-32	16	-13	-14	7	-69	-62	-94	-14	-27	-60	-99	22	-83	-24	-103	-22	-99	-64	-61	1	-98	-13	-72	-67	-146	-76	-22	-755	-3239	-20530	-72	-11931	780	-10834	-301	-9757	-4191	-3147	0	-9922	-5318	-4006	42
0.647500	-25	40	90	-73	-112	-33	16	-14	-1	4	-73	-62	-96	-13	-29	-56	-100	34	-84	-30	-105	-19	-101	-66	-69	-3	-99	-6	-72	-66	-145	-76	-44	-639	-3131	-20430	-70	-12104	795	-10562	-285	-9812	-4280	-3110	-15	-9925	-5267	-3987	57
0.648333	-27	39	86	-59	-109	-33	12	-13	-16	7	-73	-65	-97	-16	-35	-59	-102	56	-109	-33	-105	-24	-101	-67	-68	-4	-101	-15	-76	-72	-149	-78	-81	-541	-3027	-20342	-64	-12265	785	-10300	-265	-9870	-4358	-3080	-7	-9930	-5213	-3987	53
0.649167	-27	39	88	-67	-111	-36	9	-17	-19	4	-77	-66	-96	-17	-33	-59	-99	36	-87	-31	-103	-24	-101	-65	-62	-1	-102	-18	-76	-69	-147	-81	-72	-458	-2911	-20252	-60	-12410	755	-10058	-252	-9930	-4423	-3087	-14	-9933	-5151	-3994	15
0.650000	-28	41	90	-59	-107	-34	15	-15	-17	6	-72	-64	-95	-14	-27	-59	-101	56	-83	-29	-101	-22	-97	-66	-61	1	-99	-11	-69	-67	-147	-74	-109	-395	-2797	-20172	-72	-12542	698	-9843	-237	-9996	-4469	-3118	-35	-9936	-5097	-4013	23
0.650833	-25	43	91	-57	-108	-35	16	5	2	6	-72	-65	-95	-14	-30	-58	-98	39	-82	-30	-103	-21	-100	-64	-62	2	-100	-13	-70	-68	-147	-74	-112	-353	-2679	-20097	-64	-12649	615	-9645	-211	-10063	-4500	-3185	-48	-9944	-5046	-4053	17
0.651667	-4	42	90	-58	-109	-32	15	-13	-16	5	-68	-62	-93	-11	-26	-57	-99	32	-81	-29	-105	-22	-98	-69	-60	2	-98	-10	-68	-64	-145	-75	-58	-329	-2551	-20022	-66	-12736	525	-9488	-201	-10126	-4496	-3282	-46	-9951	-4998	-4124	-31
0.652500	-24	49	94	-57	-108	-33	12	-12	-15	6	-69	-61	-96	-14	-26	-57	-99	37	-84	-30	-103	-22	-98	-66	-63	3	-98	-15	-73	-66	-143	-100	-110	-324	-2421	-19951	-60	-12804	413	-9345	-186	-10184	-4507	-3403	-65	-9961	-4943	-4190	-25
0.653333	-24	45	90	-59	-108	-35	13	-13	-19	4	-72	-61	-97	-14	-28	-58	-97	34	-75	-32	-107	-22	-100	-68	-66	-6	-102	-14	-73	-70	-147	-75	-134	-331	-2285	-19877	-58	-12849	283	-9233	-162	-10237	-4477	-3541	-88	-9972	-4899	-4298	8
0.654167	-30	30	86	-60	-109	-36	11	-16	-19	10	-74	-62	-97	-16	-30	-63	-101	33	-87	-34	-105	-23	-101	-69	-65	-1	-102	-17	-76	-72	-167	-76	-92	-344	-2145	-19796	-66	-12868	145	-9139	-130	-10269	-4426	-3707	-83	-9979	-4849	-4421	9
0.655000	-26	44	89	-58	-111	-33	12	-14	-19	1	-75	-66	-98	-15	-28	-59	-102	34	-85	-46	-105	-24	-100	-68	-65	0	-103	-17	-76	-73	-147	-75	-135	-362	-1994	-19704	-76	-12859	6	-9065	-118	-10290	-4351	-3877	-82	-9989	-4796	-4564	12
0.655833	-24	43	84	-61	-111	-36	12	-13	-22	3	-73	-65	-98	-16	-30	-59	-100	36	-86	-35	-105	-27	-101	-68	-67	0	-102	-14	-73	-74	-147	-75	-165	-382	-1838	-19608	-70	-12827	-136	-9008	-107	-10281	-4253	-4053	-92	-9986	-4742	-4735	7
0.656667	-27	43	90	-59	-113	-36	11	-14	-19	1	-74	-66	-99	-19	-32	-61	-101	17	-90	-61	-107	-26	-101	-75	-67	-3	-104	-18	-77	-74	-150	-79	-142	-402	-1685	-19502	-60	-12764	-273	-8967	-95	-10305	-4139	-4233	-90	-9981	-4678	-4933	-23
0.657500	-28	43	85	-64	-115	-43	10	-16	-33	1	-76	-66	-98	-18	-29	-60	-100	29	-90	-34	-105	-24	-100	-70	-65	-5	-103	-14	-73	-74	-146	-76	-178	-406	-1523	-19381	-58	-12676	-397	-8936	-80	-10201	-3991	-4403	-94	-9965	-4606	-5148	37
0.658333	-24	45	88	-58	-110	-35	13	-16	-18	4	-73	-49	-97	-16	-31	-57	-100	33	-86	-34	-101	-24	-101	-70	-64	-1	-100	-16	-72	-72	-148	-78	-131	-401	-1359	-19249	-57	-12563	-518	-8900	-56	-10120	-3830	-4568	-104	-9945	-4520	-5388	79
0.659167	-26	44	102	-56	-113	-34	12	-14	-17	2	-72	-63	-96	-15	-29	-59	-98	33	-85	-33	-104	-24	-99	-72	-66	-6	-100	-13	-92	-73	-147	-78	-102	-376	-1200	-19108	-60	-12427	-608	-8875	-45	-10013	-3655	-4738	-98	-9912	-4419	-5655	20
0.660000	-24	42	86	-60	-109	-34	13	-12	-16	2	-72	-64	-94	-17	-28	-59	-101	29	-87	-38	-103	-47	-101	-69	-65	-5	-100	-16	-73	-70	-148	-78	-180	-332	-1046	-18962	-51	-12268	-679	-8841	-53	-9894	-3457	-4890	-77	-9868	-4310	-5946	-1
0.660833	-25	41	88	-59	-108	-33	10	-8	-19	-5	-74	-65	-103	-19	-29	-59	-100	32	-84	-32	-105	-24	-100	-68	-65	-4	-101	-15	-74	-74	-146	-76	-178	-242	-897	-18805	-57	-12090	-732	-8799	-42	-9725	-3254	-5029	-120	-9815	-4183	-6259	32
0.661667	-26	41	86	-62	-112	-34	10	-12	-21	2	-74	-67	-100	-18	-29	-60	-104	28	-85	-38	-110	-15	-101	-69	-68	-5	-100	-16	-74	-73	-149	-77	-144	-163	-764	-18643	-51	-11898	-757	-8742	-25	-9545	-3037	-5149	-114	-9753	-4038	-6596	1
0.662500	-11	63	86	-58	-112	-34	6	-14	-19	1	-72	-68	-100	-21	-31	-59	-103	29	-87	-35	-105	-27	-101	-70	-68	-4	-100	-16	-76	-32	-147	-77	-151	-32	-636	-18473	-39	-11684	-755	-8664	-34	-9348	-2811	-5258	-99	-9676	-3876	-6962	-28
0.663333	-24	42	89	-57	-109	-33	12	-13	-16	6	-70	-72	-93	-16	-28	-59	-100	30	-84	-34	-103	-26	-101	-68	-63	0	-97	-13	-73	-70	-143	-76	-129	135	-520	-18299	-43	-11469	-724	-8564	-19	-9134	-2584	-5349	-120	-9590	-3697	-7350	1
0.664167	-31	43	92	-56	-87	-29	17	-10	-15	7	-69	-66	-92	-16	-28	-61	-98	34	-83	-30	-100	-24	-96	-65	-58	-4	-108	-10	-70	-68	-144	-74	-62	332	-421	-18130	-29	-11236	-666	-8437	3	-8912	-2359	-5432	-124	-9499	-3501	-7767	5
0.665000	-27	43	88	-59	-108	-32	15	-14	-23	3	-74	-64	-98	-17	-30	-83	-105	32	-85	-33	-104	-41	-102	-70	-67	-6	-101	-14	-74	-70	-150	-76	-113	558	-338	-17965	-34	-11010	-590	-8288	3	-8688	-2142	-5506	-125	-9405	-3304	-8214	54
0.665833	-29	37	84	-65	-114	-36	9	-16	-22	3	-74	-69	-98	-17	-30	-63	-101	29	-85	-36	-105	-24	-100	-67	-66	-4	-99	-16	-72	-70	-146	-74	-180	807	-272	-17801	-43	-10766	-486	-8101	9	-8449	-1924	-5572	-125	-9298	-3082	-8678	98
0.666667	-22	39	88	-60	-110	-33	15	-13	-19	4	-73	-68	-97	-16	-28	-69	-100	32	-84	-43	-105	-23	-99	-69	-64	-4	-100	-15	-75	-69	-149	-78	-75	1103	-208	-17642	-36	-10523	-357	-7886	23	-8204	-1719	-5633	-132	-9188	-2877	-9176	-38
0.667500	-23	55	89	-59	-112	-31	10	-12	-16	7	-73	-65	-95	-17	-29	-62	-98	34	-85	-33	-105	-27	-100	-74	-65	-3	-99	-9	-76	-70	-147	-75	-64	1419	-160	-17498	-17	-10281	-211	-7631	38	-7972	-1524	-5693	-128	-9070	-2633	-9695	-124
0.668333	-25	43	89	-58	-109	-32	12	-12	-17	7	-72	-64	-99	-11	-32	-60	-98	34	-80	-33	-104	-23	-99	-67	-65	-3	-96	-14	-72	-68	-148	-74	-158	1743	-113	-17368	-8	-10028	-59	-7352	40	-7738	-1341	-5760	-120	-8948	-2405	-10248	-11
0.669167	-25	42	90	-59	-110	-32	13	-14	-15	7	-73	-67	-96	-14	-29	-60	-97	36	-82	-31	-109	-24	-92	-67	-65	0	-96	-15	-69	-70	-147	-74	-162	2092	-76	-17232	-15	-9777	133	-7025	40	-7502	-1171	-5833	-122	-8814	-2174	-10814	13
0.670000	-21	45	90	-56	-105	-30	15	-10	-14	8	-72	-59	-96	-8	-27	-58	-98	39	-82	-29	-100	-21	-97	-65	-65	0	-94	-10	-70	-67	-147	-75	-120	2445	-29	-17119	-10	-9518	328	-6675	42	-7266	-1010	-5920	-134	-8680	-1954	-11411	29
0.670833	-19	43	91	-55	-107	-49	13	-12	-16	1	-70	-60	-93	-11	-27	-57	-97	38	-81	-27	-98	-19	-98	-67	-61	1	-93	-9	-70	-65	-145	-73	-102	2799	27	-17028	-9	-9261	526	-6305	35	-7032	-876	-6023	-156	-8540	-1738	-12016	32
0.671667	-22	45	90	-57	-105	-30	17	-10	-14	10	-66	-59	-98	-13	-26	-51	-98	40	-80	-25	-101	-18	-95	-67	-60	4	-92	-10	-69	-66	-143	-70	-122	3155	79	-16955	-6	-8994	731	-5884	37	-6792	-749	-6142	-164	-8390	-1538	-12641	-30
0.672500	-23	49	98	-55	-107	-29	16	-10	-16	8	-68	-61	-94	-13	-28	-56	-97	38	-80	-28	-103	-21	-99	-64	-64	2	-95	-11	-70	-69	-144	-70	-150	3502	148	-16899	7	-8724	937	-5456	37	-6558	-645	-6285	-167	-8242	-1353	-13278	-25
0.673333	-25	44	88	-60	-109	-33	11	-15	-16	7	-70	-63	-94	-16	-32	-58	-99	38	-85	-34	-109	-25	-100	-69	-67	-1	-97	-13	-73	-70	-151	-77	-136	3833	227	-16868	2	-8447	1131	-5020	16	-6327	-565	-6449	-168	-8079	-1188	-13926	-13
0.674167	-28	38	81	-63	-116	-38	8	-22	-21	3	-72	-67	-102	-19	-35	-61	-100	35	-85	-35	-105	-23	-99	-72	-67	0	-98	-12	-62	-70	-149	-78	-125	4157	331	-16854	2	-8159	1333	-4568	22	-6082	-473	-6629	-174	-7907	-1040	-14568	-32
0.675000	-28	40	88	-60	-113	-36	9	-17	-21	7	-68	-62	-98	-15	-31	-63	-102	38	-84	-32	-109	-26	-102	-73	-67	0	-96	-12	-76	-72	-149	-75	-110	4460	448	-16863	4	-7871	1521	-4116	22	-5833	-401	-6837	-177	-7731	-904	-15201	-36
0.675833	-26	39	87	-60	-111	-59	10	-4	-18	8	-70	-63	-98	-16	-30	-58	-101	35	-83	-32	-103	-21	-97	-68	-64	1	-97	-17	-73	-68	-146	-76	-79	4739	578	-16899	3	-7570	1700	-3655	12	-5589	-345	-7066	-171	-7548	-787	-15827	6
0.676667	-24	43	88	-58	-109	-34	13	-14	-17	5	-68	-62	-93	-14	-25	-49	-97	37	-81	-10	-102	-19	-98	-72	-65	-4	-98	-11	-72	-67	-144	-74	-103	5004	733	-16952	9	-7262	1862	-3209	26	-5337	-300	-7310	-207	-7359	-694	-16430	32
0.677500	-26	49	89	-57	-108	-33	12	-13	-15	6	-67	-62	-96	-14	-28	-57	-100	36	-84	-31	-104	-21	-95	-65	-59	-1	-96	-9	-73	-62	-143	-65	-103	5248	895	-17037	5	-6953	2008	-2779	10	-5087	-264	-7570	-178	-7169	-613	-17016	1
0.678333	-25	43	88	-57	-108	-33	16	-12	-16	6	-69	-62	-97	10	-28	-55	-101	39	-83	-30	-103	-18	-95	-67	-63	2	-98	-12	-73	-67	-144	-74	-72	5465	1095	-17137	18	-6639	2128	-2371	28	-4837	-234	-7846	-194	-6974	-555	-17575	-1
0.679167	-21	44	89	-58	-108	-32	13	-14	-17	7	-68	-59	-94	-13	-28	-57	-95	38	-81	-29	-102	-23	-97	-66	-62	3	-95	-10	-69	-70	-144	-74	-96	5666	1242	-17262	19	-6333	2224	-1995	-1	-4595	-216	-8135	-184	-6781	-507	-18099	37
0.680000	-24	45	89	-57	-108	-33	17	-13	-17	7	-70	-61	-101	-13	-33	-57	-98	38	-107	-30	-102	-19	-96	-66	-65	0	-98	-12	-74	-69	-147	-75	-105	5844	1415	-17407	26	-6019	2299	-1652	-23	-4354	-204	-8432	-193	-6603	-477	-18589	46
0.680833	-24	44	86	-57	-119	-36	10	-14	-15	7	-69	-61	-96	-14	-31	-61	-100	36	-81	-31	-103	-22	-100	-72	-65	0	-100	-12	-75	-70	-147	-83	-86	6007	1585	-17544	39	-5709	2338	-1354	-14	-4130	-199	-8732	-200	-6416	-462	-19032	35
0.681667	-24	42	86	-59	-109	-39	10	-15	-17	3	-72	-65	-98	-38	-34	-62	-100	32	-76	-38	-107	-24	-100	-75	-66	-4	-101	-15	-76	-74	-149	-83	-133	6149	1734	-17754	34	-5405	2349	-1098	-25	-3920	-210	-9036	-200	-6249	-464	-19438	38
0.682500	-29	37	80	-62	-116	-41	6	-21	-23	-1	-76	-67	-96	-19	-30	-59	-100	32	-88	-36	-107	-23	-100	-79	-74	-5	-101	-14	-80	-69	-146	-77	-115	6287	1880	-17945	29	-5098	2337	-892	-32	-3722	-217	-9330	-205	-6080	-465	-19791	28
0.683333	-26	39	87	-61	-109	-34	15	-13	0	5	-70	-91	-95	-14	-29	-57	-99	32	-87	-33	-104	-19	-98	-67	-63	-1	-100	-11	-69	-69	-147	-77	-86	6410	2004	-18148	24	-4795	2298	-736	-34	-3544	-233	-9610	-202	-5935	-477	-20108	28
0.684167	-18	42	89	-56	-119	-35	16	-13	-16	5	-72	-63	-94	-13	-27	-57	-94	36	-84	-32	-103	-18	-95	-62	-62	0	-98	-12	-64	-66	-142	-76	-101	6523	2101	-18359	17	-4501	2224	-639	-33	-3385	-258	-9890	-196	-5804	-507	-20378	87
0.685000	-24	41	88	-60	-108	-33	13	-14	-16	5	-70	-62	-112	-17	-30	-59	-94	34	-84	-35	-107	-26	-97	-69	-66	1	-100	-11	-74	-69	-145	-78	-115	6626	2171	-18580	16	-4217	2122	-597	-29	-3251	-279	-10161	-199	-5694	-539	-20611	84
0.685833	-23	42	89	-53	-108	-28	13	-13	-14	4	-70	-67	-96	-16	-29	-60	-98	34	-84	-35	-104	-23	-98	-68	-65	-1	-95	-13	-74	-68	-147	-79	-126	6722	2209	-18800	24	-3934	2004	-615	-46	-3143	-326	-10421	-199	-5597	-575	-20803	38
0.686667	-22	41	90	-58	-110	-36	11	-14	-16	6	-72	-64	-95	-23	-29	-35	-96	34	-85	-33	-101	-25	-101	-68	-63	0	-99	-13	-74	-72	-147	-77	-124	6812	2216	-19021	27	-3658	1872	-696	-56	-3059	-356	-10665	-197	-5525	-618	-20957	56
0.687500	-23	42	87	-70	-111	-34	11	-15	-16	5	-74	-64	-95	-19	-30	-61	-99	34	-86	-33	-101	-27	-100	-67	-64	0	-98	-13	-72	-74	-150	-78	-103	6901	2195	-19237	27	-3391	1708	-835	-52	-2998	-411	-10901	-201	-5471	-666	-21082	63
0.688333	-26	40	87	-58	-109	-36	11	-15	-18	13	-72	-65	-87	-15	-29	-61	-99	34	-86	-35	-103	-24	-101	-68	-66	-3	-101	-16	-75	-70	-148	-77	-104	6989	2139	-19450	15	-3127	1545	-1032	-55	-2964	-454	-11127	-194	-5435	-717	-21175	56
0.689167	-28	37	84	-59	-113	-34	10	-14	-19	2	-74	-64	-98	-17	-31	-64	-102	30	-87	-33	-108	-25	-101	-72	-64	-3	-109	-15	-69	-72	-147	-77	-114	7074	2057	-19658	25	-2882	1382	-1286	-58	-2944	-498	-11348	-183	-5416	-771	-21242	-3
0.690000	-25	37	87	-58	-111	-35	11	-16	-19	3	-73	-66	-73	-19	-28	-62	-98	29	-85	-35	-103	-28	-102	-70	-65	-1	-102	-22	-75	-73	-147	-78	-66	7163	1951	-19855	29	-2643	1221	-1617	-69	-2947	-548	-11569	-212	-5414	-827	-21288	-55
0.690833	-26	35	88	-62	-110	-35	17	-14	-17	1	-75	-64	-96	-18	-31	-62	-100	32	-86	-33	-102	-25	-102	-67	-63	-3	-98	-15	-70	-69	-146	-76	-117	7252	1824	-20039	34	-2417	1072	-1961	-62	-2963	-582	-11778	-178	-5419	-887	-21316	-43
0.691667	-23	40	88	-56	-103	-31	13	-12	-15	4	-73	-63	-95	-17	-18	-61	-98	33	-85	-23	-102	-24	-101	-67	-60	0	-97	-14	-72	-70	-147	-74	-109	7343	1674	-20210	38	-2201	935	-2374	-67	-2987	-626	-11997	-181	-5439	-942	-21328	-55
0.692500	-22	40	90	-60	-111	-33	12	-12	-14	5	-68	-64	-93	-16	-28	-59	-96	36	-85	-32	-102	-38	-101	-68	-66	1	-98	-13	-69	-68	-143	-72	-60	7427	1510	-20368	26	-2004	813	-2840	-83	-3024	-644	-12217	-181	-5464	-1007	-21335	-10
0.693333	-24	40	88	-58	-109	-33	2	-16	-15	4	-73	-64	-101	-19	-32	-62	-97	34	-87	-33	-107	-26	-101	-70	-65	-1	-100	-14	-73	-73	-150	-78	-67	7513	1330	-20523	21	-1823	721	-3329	-62	-3058	-669	-12449	-181	-5494	-1067	-21333	49
0.694167	-26	42	88	-59	-108	-35	11	-15	-19	4	-73	-64	-97	-21	-30	-60	-98	33	-87	-34	-105	-25	-102	-69	-67	-5	-100	-17	-72	-66	-145	-76	-94	7599	1150	-20656	9	-1652	654	-3880	-65	-3091	-692	-12690	-178	-5521	-1132	-21320	23
0.695000	-26	39	85	-58	-109	-36	10	-12	-17	3	-77	-63	-120	-18	-31	-62	-101	28	-87	-35	-104	-27	-100	-68	-65	-3	-101	-16	-70	-69	-148	-75	-88	7682	965	-20775	-5	-1500	611	-4453	-64	-3112	-704	-12945	-171	-5541	-1206	-21309	-18
0.695833	-27	43	90	-57	-108	-27	12	-16	-19	3	-74	-63	-97	-17	-32	-61	-98	34	-82	-33	-104	-25	-101	-69	-65	-3	-100	-18	-95	-70	-146	-77	-48	7759	786	-20878	4	-1360	600	-5058	-60	-3122	-710	-13217	-174	-5556	-1281	-21287	16
0.696667	-25	39	87	-58	-108	-33	16	-12	-16	6	-74	-62	-92	-15	-28	-59	-108	35	-85	-35	-104	-24	-99	-68	-65	-4	-98	-14	-70	-70	-144	-74	-44	7829	610	-20972	6	-1232	613	-5682	-61	-3107	-712	-13495	-165	-5553	-1366	-21269	22
0.697500	-26	41	88	-57	-105	-33	16	-15	-15	5	-72	-63	-95	-18	-29	-61	-98	37	-83	-31	-103	-23	-98	-90	-64	-7	-98	-16	-73	-69	-149	-72	-86	7892	442	-21054	13	-1119	650	-6331	-51	-3073	-716	-13796	-137	-5539	-1460	-21247	-7
0.698333	-26	42	90	-58	-110	-36	13	-16	-16	6	-74	-62	-97	-19	-30	-62	-98	32	-85	-34	-107	-24	-101	-72	-64	-6	-99	-16	-74	-73	-149	-69	-95	7939	281	-21136	5	-1022	709	-6992	-63	-3018	-724	-14108	-114	-5498	-1564	-21226	20
0.699167	-28	39	89	-57	-111	-39	13	-18	-17	4	-74	-66	-98	-17	-33	-62	-101	30	-81	-32	-105	-24	-97	-69	-65	-3	-99	-14	-74	-72	-147	-75	-78	7972	132	-21183	-6	-929	785	-7653	-79	-2930	-730	-14432	-107	-5436	-1680	-21201	7
0.700000	-27	41	88	-58	-111	-39	12	-16	-18	4	-76	-62	-95	-17	-32	-60	-102	33	-81	-32	-105	-24	-98	-70	-63	-4	-101	-14	-73	-75	-148	-75	-100	7994	-3	-21233	3	-850	868	-8323	-63	-2820	-745	-14769	-88	-5351	-1808	-21171	-44
0.700833	-25	39	91	-53	-107	-38	38	-14	-14	4	-73	-64	-94	-15	-33	-60	-99	33	-85	-34	-105	-23	-101	-69	-63	-5	-101	-14	-72	-73	-150	-77	-118	8000	-134	-21288	10	-775	959	-8996	-43	-2682	-763	-15105	-87	-5238	-1951	-21143	-31
0.701667	-26	41	90	-60	-111	-36	11	-15	-18	4	-73	-66	-87	-18	-30	-60	-120	29	-93	-36	-108	-23	-97	-73	-67	-5	-103	-18	-77	-75	-150	-76	-94	7991	-254	-21306	3	-717	1048	-9666	-50	-2523	-792	-15445	-87	-5100	-2113	-21111	-6
0.702500	-27	40	88	-63	-113	-39	11	-16	-21	3	-73	-65	-100	-16	-31	-59	-102	33	-82	-27	-109	3	-98	-73	-80	-4	-101	-15	-74	-73	-149	-76	-76	7969	-370	-21331	5	-647	1126	-10330	-45	-2340	-827	-15773	-65	-4935	-2281	-21068	22
0.703333	-25	43	90	-56	-85	-31	15	-15	-15	7	-68	-63	-100	-15	-32	-57	-95	34	-80	-31	-102	-19	-96	-69	-63	-1	-98	-10	-70	-73	-148	-72	-92	7939	-475	-21344	-4	-591	1211	-10982	-41	-2141	-871	-16115	-61	-4738	-2468	-21024	-1
0.704167	-24	43	90	-56	-109	-33	15	-12	-13	8	-69	-62	-92	-11	-28	-56	-96	36	-81	-30	-101	-19	-94	-69	-60	7	-96	-8	-43	-67	-146	-72	-107	7887	-584	-21355	5	-544	1249	-11625	-50	-1935	-928	-16436	-69	-4524	-2664	-20981	-47
0.705000	-27	45	90	-57	-105	-34	15	-13	-19	6	-69	-72	-95	-11	-29	-38	-95	34	-82	-30	-102	-19	-94	-73	-60	0	-97	-9	-69	-70	-149	-76	-113	7828	-699	-21365	3	-511	1269	-12259	-41	-1717	-1003	-16755	-56	-4294	-2877	-20913	-26
0.705833	-27	42	102	-61	-108	-36	11	-15	-18	4	-73	-62	-96	-15	-29	-56	-96	34	-83	-32	-104	-22	-96	-72	-68	18	-99	-13	-69	-70	-147	-73	-102	7767	-813	-21369	16	-482	1270	-12885	-27	-1507	-1087	-17043	-45	-4039	-3097	-20850	-6
0.706667	-26	41	87	-59	-111	-36	12	-15	-16	3	-88	-59	-99	-16	-33	-60	-102	25	-84	-36	-107	-24	-99	-70	-70	-4	-100	-14	-74	-75	-149	-78	-95	7693	-938	-21378	12	-468	1233	-13497	-28	-1302	-1179	-17321	-41	-3776	-3323	-20785	-14
0.707500	-28	42	111	-61	-113	-39	7	-21	-21	2	-76	-67	-100	-18	-33	-60	-102	30	-85	-33	-104	-24	-97	-70	-65	0	-94	-13	-74	-75	-149	-77	-86	7631	-1064	-21369	1	-461	1173	-14087	-27	-1109	-1279	-17575	-58	-3501	-3548	-20701	-7
0.708333	-26	41	89	-60	-113	-38	10	-13	-13	2	-72	-70	-94	-17	-32	-58	-98	35	-87	-32	-107	-25	-99	-72	-64	-1	-99	-14	-73	-73	-149	-75	-59	7563	-1194	-21365	-17	-470	1077	-14665	-46	-938	-1390	-17808	-82	-3218	-3774	-20619	-4
0.709167	-24	41	88	-59	-108	-34	12	-14	-15	3	-73	-63	-96	-19	-33	-59	-100	32	-84	-36	-104	-24	-98	-72	-65	0	-98	-13	-73	-72	-149	-77	-49	7505	-1338	-21358	-3	-492	954	-15222	-76	-786	-1507	-18016	-87	-2951	-3994	-20531	0
0.710000	-24	43	91	-58	-108	-34	12	-15	-18	5	-73	-33	-97	-16	-29	-57	-97	35	-85	-31	-100	-19	-98	-69	-65	-1	-100	-11	-72	-69	-146	-73	-57	7452	-1486	-21351	0	-528	809	-15792	-83	-666	-1629	-18212	-82	-2664	-4209	-20442	-15
0.710833	-45	66	88	-56	-107	-31	15	-12	-18	4	-73	-62	-95	-17	-28	-57	-101	34	-86	-29	-101	-22	-96	-69	-65	2	-95	-11	-69	-68	-144	-82	-50	7413	-1638	-21349	-14	-590	628	-16290	-78	-575	-1753	-18383	-68	-2401	-4413	-20350	0
0.711667	-23	43	92	-56	-107	-30	16	-13	-16	6	-69	-63	-92	-3	-29	-55	-95	37	-82	-27	-102	-22	-99	-65	-63	2	-95	-11	-70	-68	-143	-73	-65	7383	-1788	-21338	-15	-679	430	-16802	-80	-521	-1882	-18543	-55	-2153	-4602	-20255	5
0.712500	-24	43	92	-57	-108	-30	16	-11	-14	8	-69	-60	-94	-14	-28	-56	-96	37	-84	-30	-100	-17	-97	-66	-60	2	-94	-11	-72	-65	-142	-73	-52	7361	-1948	-21338	-21	-764	213	-17292	-91	-494	-2008	-18688	-47	-1924	-4777	-20165	-12
0.713333	-23	43	88	-59	-108	-34	15	-14	-15	4	-70	-63	-91	-19	-33	-59	-95	36	-87	-32	-104	-23	-100	-68	-64	-1	-97	-14	-72	-72	-147	-74	-17	7350	-2106	-21336	-13	-878	-13	-17769	-137	-511	-2136	-18826	-43	-1713	-4941	-20078	0
0.714167	-24	37	87	-57	-110	-32	10	-17	-17	4	-74	-64	-98	-19	-33	-60	-99	33	-88	-34	-100	-27	-103	-72	-65	-3	-100	-15	-74	-73	-147	-77	-31	7350	-2264	-21334	-16	-1005	-243	-18228	-186	-556	-2256	-18957	-45	-1521	-5081	-19986	-10
0.715000	-25	39	85	-59	-111	-32	9	-17	-18	1	-76	-65	-96	-19	-24	-63	-103	29	-90	-34	-105	-28	-101	-73	-69	-4	-101	-15	-76	-75	-148	-81	-63	7357	-2417	-21338	-18	-1141	-463	-18665	-184	-626	-2375	-19089	-57	-1357	-5205	-19897	-39
0.715833	-28	38	87	-63	-117	-38	6	-18	-23	0	-80	-68	-100	-19	-33	-60	-103	33	-92	-33	-107	-25	-101	-70	-68	-7	-103	-16	-76	-68	-146	-79	-66	7375	-2560	-21330	-28	-1289	-694	-19085	-152	-722	-2482	-19210	-28	-1214	-5305	-19812	-19
0.716667	-27	38	87	-59	-112	-34	9	-16	-21	4	-74	-65	-103	-16	-29	-61	-101	32	-88	-35	-105	-23	-101	-72	-65	-4	-99	-16	-73	-70	-147	-76	-33	7397	-2703	-21332	-33	-1450	-903	-19488	-126	-831	-2581	-19331	-21	-1097	-5388	-19726	6
0.717500	-25	41	82	-58	-109	-33	12	-14	-19	2	-74	-66	-95	-16	-29	-60	-99	35	-87	-32	-104	-21	-101	-67	-64	-12	-97	-17	-74	-74	-145	-77	-10	7419	-2826	-21330	-22	-1610	-1090	-19873	-120	-957	-2669	-19462	-41	-1004	-5455	-19643	-3
0.718333	-24	42	87	-62	-111	-30	38	-15	-16	4	-74	-67	-98	-16	-31	-60	-100	32	-87	-33	-104	-24	-101	-69	-64	-5	-98	-13	-73	-69	-135	-75	-35	7441	-2942	-21328	-18	-1774	-1261	-20248	-128	-1093	-2740	-19595	-48	-931	-5509	-19562	19
0.719167	-25	41	89	-59	-110	-31	11	-17	-16	3	-72	-65	-97	-17	-32	-58	-98	33	-85	-30	-103	-25	-98	-70	-67	3	-98	-12	-75	-70	-145	-75	-47	7457	-3052	-21327	-17	-1937	-1403	-20599	-125	-1229	-2802	-19735	-40	-875	-5543	-19480	37
0.720000	-23	43	91	-59	-109	-31	13	-16	-16	3	-72	-65	-97	-18	-29	-58	-98	36	-84	-34	-103	-23	-98	-70	-65	-5	-100	-13	-70	-69	-147	-76	-40	7467	-3147	-21326	-11	-2096	-1519	-20941	-119	-1393	-2851	-19882	-17	-841	-5568	-19400	24
0.720833	-26	40	90	-57	-108	-40	13	-15	-18	4	-75	-64	-97	-18	-29	-63	-101	33	-84	-33	-103	-23	-101	-69	-63	-3	-96	-14	-74	-70	-173	-76	-28	7477	-3230	-21319	-11	-2251	-1605	-21269	-98	-1491	-2883	-20037	-14	-822	-5582	-19319	20
0.721667	-28	39	88	-59	-109	-35	7	-18	-21	7	-79	-66	-96	-17	-30	-58	-94	33	-84	-34	-109	-27	-101	-69	-68	-7	-102	-14	-75	-70	-145	-75	-44	7479	-3299	-21306	-13	-2395	-1665	-21580	-110	-1606	-2903	-20199	-21	-813	-5589	-19229	20
0.722500	-29	37	82	-62	-112	-34	12	-17	-19	2	-74	-64	-99	-17	-31	-60	-99	32	-84	-35	-104	-24	-103	-68	-66	-5	-100	-15	-76	-72	-146	-76	-60	7477	-3337	-21295	-14	-2536	-1697	-21897	-130	-1702	-2903	-20359	-16	-809	-5588	-19136	37
0.723333	-24	42	87	-59	-112	-32	10	-16	-17	2	-73	-65	-99	-17	-28	-58	-100	35	-84	-35	-101	-24	-100	-66	-63	-3	-100	-17	-73	-60	-147	-75	-46	7473	-3359	-21267	-8	-2665	-1705	-22197	-145	-1778	-2898	-20522	-25	-819	-5578	-19035	36
0.724167	-25	39	86	-62	-109	-34	10	-15	-16	3	-73	-60	-96	-14	-27	-57	-99	34	-81	-32	-103	-21	-98	-72	-64	0	-96	-11	-69	-66	-144	-73	-27	7471	-3356	-21242	-16	-2786	-1692	-22485	-168	-1842	-2873	-20685	-56	-825	-5564	-18924	19
0.725000	-25	41	88	-58	-110	-30	8	-14	-13	5	-72	-61	-94	-17	-30	-62	-95	35	-78	-30	-104	-22	-98	-68	-63	-3	-99	-12	-73	-68	-130	-72	-40	7465	-3333	-21236	-41	-2901	-1664	-22766	-200	-1874	-2843	-20848	-124	-838	-5555	-18818	49
0.725833	-24	42	89	-56	-111	-34	12	-14	-17	5	-68	-61	-98	-13	-26	-58	-96	37	-96	-32	-107	-23	-97	-58	-63	1	-97	-10	-73	-68	-146	-72	-32	7465	-3282	-21163	-51	-3009	-1624	-23041	-235	-1892	-2800	-21008	-179	-853	-5540	-18687	74
0.726667	-28	41	88	-58	-105	-28	13	-13	-16	4	-69	-60	-93	-14	-27	-62	-100	35	-80	-31	-103	-21	-97	-68	-64	1	-96	-12	-70	-66	-145	-77	-16	7465	-3209	-21107	-49	-3105	-1566	-23310	-255	-1891	-2754	-21164	-201	-863	-5526	-18572	20
0.727500	-25	39	88	-55	-109	-33	13	-12	-18	4	-73	-61	-94	-14	-27	-59	-99	38	-79	-29	-104	-19	-104	-64	-66	-1	-98	-12	-73	-66	-146	-73	-1	7476	-3111	-21041	-46	-3205	-1522	-23562	-239	-1869	-2708	-21317	-200	-878	-5516	-18439	-4
0.728333	-26	40	91	-57	-98	-33	13	-13	-21	4	-73	-61	-94	-13	-28	-59	-99	35	-83	-31	-101	-21	-96	-62	-63	-13	-97	-13	-72	-44	-146	-72	9	7493	-2991	-20970	-23	-3300	-1470	-23805	-219	-1848	-2658	-21454	-174	-888	-5513	-18301	32
0.729167	-27	41	88	-56	-109	-32	13	-12	-14	5	-73	-61	-93	-13	-27	-59	-97	34	-80	-30	-103	-19	-97	-64	-65	1	-97	-14	-73	-68	-145	-74	0	7519	-2853	-20878	-10	-3397	-1422	-24023	-215	-1815	-2614	-21583	-159	-896	-5507	-18159	3
0.730000	-24	40	89	-55	-110	-34	16	-13	-13	8	-69	-60	-95	-13	-26	-55	-99	40	-81	-30	-104	-18	-96	-65	-64	2	-96	-9	-50	-66	-145	-72	13	7532	-2702	-20757	-4	-3496	-1384	-24232	-193	-1763	-2578	-21701	-95	-916	-5509	-18020	-39
0.730833	-21	42	92	-53	-108	-29	13	-12	-14	7	-69	-60	-96	-16	-26	-58	-94	39	-81	-7	-101	-19	-96	-62	-61	-10	-96	-11	-73	-67	-145	-72	7	7590	-2542	-20677	-1	-3597	-1352	-24419	-212	-1717	-2557	-21813	-79	-928	-5522	-17879	-35
0.731667	-21	43	92	-57	-102	-33	32	-12	-13	7	-76	-62	-94	-13	-26	-59	-97	37	-83	-29	-103	-18	-99	-66	-61	-1	-96	-17	-73	-67	-143	-72	-77	7606	-2381	-20563	-5	-3709	-1336	-24582	-228	-1676	-2554	-21908	-115	-947	-5541	-17753	-55
0.732500	-26	43	91	-56	-109	-33	12	-14	-18	3	-73	-72	-98	-12	-29	-61	-111	35	-82	-27	-101	-19	-99	-65	-63	2	-93	-10	-70	-69	-145	-74	-60	7681	-2216	-20457	-19	-3824	-1345	-24715	-187	-1636	-2565	-21991	-95	-968	-5569	-17626	-61
0.733333	-26	42	89	-56	-112	-34	12	-16	-21	3	-72	-64	-97	-14	-28	-59	-98	34	-85	-30	-104	-22	-99	-67	-68	-7	-100	-13	-74	-69	-148	-77	-36	7723	-2066	-20314	-15	-3943	-1339	-24822	-184	-1613	-2605	-22059	-68	-992	-5606	-17517	-35
0.734167	-26	39	87	-59	-110	-33	12	-15	-21	2	-79	-66	-97	-15	-29	-42	-103	34	-88	-31	-105	-19	-100	-69	-65	-3	-101	-13	-72	-68	-149	-80	-53	7759	-1921	-20183	-4	-4064	-1352	-24894	-164	-1592	-2660	-22097	-56	-1021	-5648	-17408	-21
0.735000	-24	43	89	-58	-104	-35	11	-14	-18	5	-75	-65	-97	-15	-29	-59	-97	35	-85	-30	-102	-22	-98	-67	-65	-3	-93	-14	-76	-73	-145	-75	-29	7790	-1795	-20044	25	-4206	-1375	-24928	-131	-1585	-2745	-22137	-39	-1050	-5695	-17316	-24
0.735833	-26	42	88	-62	-111	-34	12	-17	-17	5	-73	-63	-95	-26	-14	-58	-98	34	-86	-16	-105	-24	-100	-65	-64	-3	-101	-15	-74	-67	-145	-74	-40	7803	-1689	-19905	34	-4349	-1409	-24931	-115	-1595	-2853	-22141	-38	-1077	-5743	-17236	2
0.736667	-22	45	89	-58	-109	-11	13	-16	-19	6	-70	-63	-99	-16	-28	-56	-98	36	-83	-27	-104	-22	-100	-66	-67	7	-97	-12	-75	-70	-160	-76	-62	7801	-1608	-19763	22	-4495	-1433	-24901	-134	-1616	-2988	-22126	-108	-1112	-5799	-17178	33
0.737500	-24	45	91	-57	-110	-32	15	-14	-17	7	-70	-64	-87	-13	-25	-60	-104	37	-84	-31	-103	-23	-99	-69	-64	0	-97	-12	-69	-68	-143	-75	-64	7774	-1554	-19616	15	-4651	-1461	-24836	-174	-1655	-3150	-22081	-189	-1144	-5852	-17128	-9
0.738333	-23	43	94	-59	-109	-32	17	-12	-14	7	-73	-64	-93	-13	-25	-59	-100	35	-82	-29	-103	-22	-98	-60	-63	-3	-97	-14	-74	-69	-143	-77	-55	7722	-1522	-19475	-3	-4815	-1486	-24742	-173	-1701	-3337	-22012	-241	-1175	-5905	-17106	-8
0.739167	-26	43	92	-59	-108	-32	15	-15	-21	2	-75	-63	-97	-15	-21	-59	-99	35	-83	-30	-104	-25	-97	-68	-65	-5	-98	-13	-72	-69	-146	-78	-35	7643	-1520	-19337	-4	-4984	-1502	-24627	-164	-1766	-3549	-21914	-228	-1206	-5947	-17094	19
0.740000	-23	43	88	-75	-109	-35	16	-15	-17	4	-73	-65	-96	-17	-28	-61	-100	30	-86	-35	-107	-28	-101	-90	-64	-5	-100	-15	-74	-78	-149	-78	-27	7530	-1542	-19196	7	-5151	-1509	-24457	-159	-1841	-3777	-21785	-104	-1238	-5988	-17098	20
0.740833	-26	40	88	-63	-112	-35	8	-21	-19	0	-77	-70	-98	-18	-29	-60	-100	30	-82	-34	-104	-24	-104	-72	-65	-4	-102	-15	-76	-74	-147	-77	-17	7392	-1576	-19049	19	-5312	-1504	-24270	-144	-1921	-4018	-21623	28	-1258	-6015	-17116	25
0.741667	-26	41	96	-63	-113	-62	3	-16	-19	4	-74	-68	-99	-17	-30	-60	-102	30	-86	-36	-108	-27	-104	-73	-67	-5	-102	-17	-73	-77	-149	-79	-36	7227	-1626	-18905	24	-5475	-1487	-24055	-101	-2008	-4272	-21429	64	-1282	-6027	-17145	2
0.742500	-26	40	88	-64	-112	-38	11	-15	-19	2	-59	-70	-99	-13	-30	-60	-101	30	-85	-35	-103	-26	-103	-70	-64	-6	-102	-16	-75	-75	-149	-78	-38	7009	-1676	-18751	34	-5628	-1454	-23811	-79	-2099	-4529	-21201	50	-1297	-6028	-17186	16
0.743333	-25	42	91	-62	-107	-35	13	-15	-18	6	-73	-65	-95	-14	-29	-59	-96	36	-81	-47	-105	-22	-102	-69	-62	-3	-98	-13	-69	-70	-147	-73	-50	6809	-1728	-18592	41	-5771	-1392	-23544	-107	-2193	-4792	-20941	17	-1304	-6007	-17238	42
0.744167	-23	46	93	-57	-108	-33	18	5	-17	9	-72	-76	-95	-13	-29	-51	-97	36	-79	-30	-104	-22	-99	-65	-63	0	-98	-14	-69	-72	-145	-75	-57	6568	-1779	-18433	45	-5900	-1324	-23254	-146	-2282	-5054	-20657	-26	-1315	-5976	-17279	13
0.745000	-27	46	90	-62	-108	-31	13	-11	-19	5	-75	-64	-94	-13	-30	-57	-99	33	-81	-31	-104	-24	-99	-69	-67	-3	-105	-12	-72	-69	-146	-73	-32	6311	-1812	-18263	36	-6016	-1249	-22939	-122	-2386	-5310	-20344	-53	-1323	-5934	-17331	17
0.745833	-27	40	88	-60	-107	-35	13	-9	-17	6	-75	-64	-111	-16	-28	-55	-99	34	-96	-31	-105	-19	-99	-68	-64	0	-99	-14	-74	-68	-147	-74	-52	6043	-1830	-18090	47	-6118	-1159	-22601	-83	-2479	-5557	-20005	-61	-1336	-5874	-17378	22
0.746667	-25	44	90	-67	-105	-33	15	-11	-17	7	-74	-68	-95	-15	-28	-59	-97	34	-82	-30	-104	-23	-101	-70	-68	-3	-99	-15	-72	-72	-147	-73	-80	5766	-1825	-17901	21	-6200	-1062	-22241	-94	-2577	-5787	-19651	-63	-1345	-5808	-17418	16
0.747500	-28	43	88	-63	-112	-36	12	-15	-16	6	-74	-65	-97	-31	-29	-66	-98	32	-83	-33	-104	-26	-102	-70	-63	0	-100	-14	-69	-69	-146	-73	-68	5492	-1796	-17711	4	-6275	-965	-21862	-114	-2667	-6001	-19279	-86	-1355	-5733	-17441	28
0.748333	-25	41	111	-60	-112	-36	13	-13	-18	5	-75	-68	-101	-21	-34	-61	-100	32	-82	-34	-108	-25	-101	-72	-67	-1	-91	-16	-76	-75	-151	-78	-45	5217	-1741	-17521	16	-6317	-867	-21464	-105	-2754	-6204	-18899	-119	-1368	-5658	-17453	12
0.749167	-28	39	88	-61	-113	-40	8	-17	-19	-1	-79	-79	-97	-19	-33	-62	-103	32	-83	-32	-107	-25	-100	-70	-67	0	-100	-15	-72	-70	-147	-75	-47	4950	-1649	-17313	23	-6345	-772	-21043	-114	-2833	-6373	-18496	-100	-1385	-5579	-17428	-15
0.750000	-24	41	89	-56	-107	-36	13	-12	-16	6	-73	-63	-95	-16	-30	-61	-98	33	-83	-31	-104	-21	-96	-66	-64	-1	-98	-12	-70	-76	-147	-74	-38	4709	-1539	-17114	18	-6357	-685	-20594	-141	-2909	-6525	-18093	-100	-1407	-5507	-17379	-36
0.750833	-19	43	90	-56	-109	-34	15	-13	-19	4	-74	-62	-96	-17	-16	-58	-97	35	-80	-32	-98	-22	-98	-70	-65	0	-100	-12	-72	-69	-144	-73	-33	4483	-1399	-16914	18	-6359	-618	-20133	-143	-2981	-6663	-17686	-117	-1433	-5449	-17296	-32
0.751667	-25	42	93	-56	-108	-32	37	-12	-16	7	-69	-61	-94	-15	-30	-58	-100	34	-82	-32	-100	-19	-99	-67	-62	1	-96	-12	-69	-73	-147	-74	-60	4275	-1240	-16723	25	-6356	-566	-19651	-136	-3043	-6763	-17279	-119	-1460	-5403	-17171	-33
0.752500	-21	43	90	-56	-108	-31	13	-11	-18	5	-70	-62	-95	1	-27	-55	-98	37	-81	-32	-102	-19	-98	-67	-62	1	-100	-12	-69	-68	-143	-75	-47	4086	-1060	-16538	28	-6342	-533	-19161	-146	-3105	-6853	-16874	-131	-1495	-5377	-17001	-50
0.753333	-21	43	92	-59	-108	-34	15	-12	-13	5	-69	-63	-99	-19	-30	-57	-96	35	-83	-34	-91	-26	-99	-69	-63	1	-99	-10	-74	-70	-147	-75	-36	3926	-882	-16369	7	-6330	-533	-18656	-148	-3155	-6920	-16467	-138	-1540	-5371	-16782	-45
0.754167	-28	41	91	-59	-111	-36	12	-17	-21	2	-74	-65	-102	-21	-33	-70	-102	33	-85	-33	-107	-23	-101	-73	-68	-3	-101	-15	-74	-73	-149	-79	-47	3788	-686	-16214	-7	-6313	-562	-18157	-122	-3199	-6968	-16062	-168	-1580	-5384	-16510	-41
0.755000	-28	39	91	-59	-115	-38	12	-14	-18	3	-75	-63	-100	-18	-32	-58	-103	33	-85	-31	-103	-23	-100	-72	-73	0	-86	-19	-72	-69	-145	-77	-42	3676	-491	-16075	-9	-6285	-613	-17615	-116	-3240	-6999	-15652	-189	-1626	-5415	-16169	-53
0.755833	-25	42	89	-59	-108	-35	10	-17	-17	4	-73	-65	-97	-19	-32	-59	-100	34	-85	-35	-104	-24	-101	-69	-65	0	-101	-13	-73	-70	-146	-78	-42	3587	-301	-15959	-18	-6269	-698	-17069	-118	-3271	-7017	-15239	-181	-1681	-5465	-15768	-57
0.756667	-16	41	89	-59	-109	-33	12	-17	-21	1	-77	-67	-97	-17	-33	-60	-102	33	-91	-34	-107	-24	-102	-62	-69	-7	-102	-14	-75	-69	-149	-80	-65	3516	-120	-15866	-23	-6249	-818	-16533	-114	-3296	-7026	-14826	-173	-1747	-5532	-15304	-73
0.757500	-31	38	86	-63	-111	-35	10	-18	-23	3	-75	-66	-118	-17	-33	-62	-102	33	-90	-33	-109	-19	-101	-70	-65	0	-98	-12	-74	-68	-150	-77	-77	3472	45	-15788	-38	-6232	-969	-15991	-109	-3308	-7020	-14396	-160	-1819	-5607	-14766	-44
0.758333	-23	43	90	-61	-110	-35	15	-15	-16	2	-74	-67	-97	-18	-31	-59	-97	33	-92	-31	-108	-19	-98	-69	-66	0	-101	-16	-74	-70	-146	-76	-66	3442	197	-15739	-22	-6212	-1148	-15447	-103	-3319	-7015	-13962	-152	-1899	-5693	-14163	13
0.759167	-25	43	89	-58	-111	-30	13	-11	-16	3	-72	-63	-95	-13	-30	-56	-99	35	-83	-32	-104	-21	-98	-68	-64	1	-99	-14	-70	-68	-146	-77	-60	3428	329	-15707	-40	-6193	-1361	-14905	-102	-3323	-6998	-13507	-142	-1989	-5785	-13495	12
0.760000	-25	41	90	-58	-105	-34	13	-14	-15	5	-72	-65	-96	-16	-32	-58	-101	33	-85	-31	-105	-15	-99	-69	-64	0	-96	-13	-76	-97	-149	-76	-58	3428	438	-15696	-32	-6171	-1594	-14361	-95	-3320	-6982	-13036	-130	-2093	-5873	-12768	-25
0.760833	-24	44	91	-61	-109	-36	12	-15	-18	5	-73	-64	-96	-15	-29	-59	-100	35	-86	-30	-107	-25	-102	-70	-65	-1	-100	-12	-73	-70	-147	-76	-60	3434	526	-15706	-23	-6150	-1861	-13828	-83	-3329	-6969	-12546	-132	-2204	-5957	-11982	-7
0.761667	-25	26	89	-41	-107	-34	17	-12	-18	3	-74	-63	-97	-16	-30	-61	-100	34	-85	-32	-104	-23	-99	-70	-65	-1	-98	-13	-73	-93	-150	-80	-64	3455	589	-15733	-40	-6120	-2151	-13305	-108	-3313	-6956	-12034	-148	-2332	-6041	-11148	13
0.762500	-25	41	88	-59	-108	-38	12	-17	-10	3	-74	-64	-96	-19	-30	-60	-99	33	-85	-33	-104	-23	-100	-70	-67	0	-100	-12	-74	-68	-145	-76	-63	3483	633	-15778	-46	-6085	-2460	-12791	-110	-3308	-6945	-11498	-136	-2464	-6109	-10266	0
0.763333	-26	44	88	-58	-109	-33	16	-12	-14	7	-70	-64	-95	-13	-29	-56	-98	45	-84	-29	-100	-18	-96	-66	-69	3	-99	-11	-69	-67	-144	-75	-62	3519	656	-15832	-44	-6041	-2787	-12290	-99	-3304	-6930	-10937	-98	-2602	-6171	-9353	9
0.764167	-26	46	93	-52	-107	-29	16	-13	-14	8	-70	-61	-87	-12	-27	-55	-97	37	-81	-28	-103	-19	-97	-64	-64	1	-98	-12	-74	-64	-145	-74	-61	3563	659	-15902	-64	-5990	-3133	-11811	-125	-3307	-6923	-10358	-95	-2754	-6222	-8416	22
0.765000	-39	42	91	-58	-111	-34	15	-12	-14	8	-72	-64	-96	-16	-29	-60	-99	35	-84	-32	-105	-22	-99	-63	-66	0	-98	-15	-73	-67	-147	-76	-85	3600	644	-15987	-84	-5937	-3493	-11356	-146	-3324	-6922	-9746	-88	-2910	-6268	-7463	19
0.765833	-28	39	86	-60	-113	-36	10	-17	-19	2	-95	-65	-100	-17	-31	-63	-107	32	-84	-32	-104	-22	-100	-68	-65	0	-96	-14	-72	-68	-147	-76	-90	3652	618	-16074	-91	-5867	-3865	-10916	-147	-3326	-6916	-9112	-69	-3063	-6310	-6511	-11
0.766667	-25	42	72	-61	-110	-35	12	-14	-22	5	-74	-63	-93	-14	-26	-60	-102	33	-83	-31	-104	-22	-107	-70	-70	0	-98	-8	-74	-67	-148	-74	-73	3704	581	-16169	-94	-5794	-4247	-10503	-142	-3383	-6913	-8462	-48	-3216	-6347	-5562	-56
0.767500	-27	42	89	-58	-109	-32	15	-7	-19	8	-72	-62	-75	-13	-28	-62	-101	36	-87	-30	-103	-22	-100	-68	-64	0	-98	-11	-73	-67	-149	-76	-68	3756	534	-16271	-90	-5714	-4627	-10109	-135	-3434	-6910	-7787	-42	-3367	-6380	-4635	-24
0.768333	-27	41	89	-58	-109	-32	15	-15	-19	6	-74	-62	-94	-13	-27	-60	-100	32	-90	-31	-102	-21	-100	-69	-66	-9	-99	-11	-73	-66	-147	-73	-90	3815	484	-16383	-78	-5632	-5009	-9758	-128	-3493	-6899	-7103	-28	-3511	-6417	-3733	12
0.769167	-24	41	88	-57	-110	-33	12	-14	-14	7	-67	-61	-94	-14	-27	-59	-99	35	-84	-30	-104	-19	-97	-66	-63	0	-96	-12	-72	-64	-150	-74	-81	3875	431	-16497	-74	-5548	-5386	-9432	-105	-3561	-6882	-6391	-18	-3645	-6469	-2869	19
0.770000	-22	47	93	-55	-105	-31	16	-11	-15	8	-69	-61	-91	-13	-27	-58	-97	39	-80	-28	-101	-19	-97	-66	-63	22	-96	-12	-75	-64	-148	-70	-66	3937	379	-16614	-62	-5467	-5751	-9139	-102	-3647	-6856	-5673	-19	-3767	-6528	-2058	6
0.770833	-23	42	89	-60	-105	-28	15	-12	-16	9	-68	-52	-93	-12	-29	-58	-96	49	-83	-29	-103	-19	-97	-65	-64	2	-96	-8	-70	-62	-145	-67	-77	3988	330	-16736	-35	-5393	-6111	-8886	-111	-3746	-6822	-4942	4	-3876	-6605	-1308	-25
0.771667	-24	44	87	-45	-107	-28	16	-10	-15	9	-68	-61	-95	-12	-26	-57	-97	39	-82	-25	-101	-16	-96	-55	-60	3	-91	-9	-72	-64	-148	-69	-72	4041	288	-16859	0	-5321	-6451	-8659	-116	-3849	-6777	-4206	24	-3987	-6700	-616	-31
0.772500	-22	43	92	-57	-104	-33	12	-10	-14	46	-67	-58	-67	-11	-28	-56	-96	40	-82	-26	-104	-17	-97	-65	-61	2	-95	-12	-69	-64	-145	-73	-81	4095	247	-16991	-1	-5262	-6766	-8473	-113	-3969	-6724	-3473	36	-4064	-6809	10	-26
0.773333	-24	43	86	-59	-108	-32	11	-13	-17	8	-74	-63	-96	-13	-32	-61	-93	36	-85	-34	-107	-23	-97	-68	-68	-4	-99	-14	-72	-70	-151	-77	-92	4111	215	-17126	-1	-5216	-7061	-8319	-91	-4094	-6656	-2742	38	-4140	-6939	587	-26
0.774167	-33	37	84	-62	-116	-41	8	-23	-25	2	-76	-66	-100	-16	-36	-61	-100	32	-87	-33	-105	-23	-102	-70	-68	-3	-100	-14	-74	-72	-150	-75	-91	4138	197	-17258	16	-5178	-7316	-8191	-52	-4218	-6572	-2015	33	-4198	-7067	1083	-18
0.775000	-25	38	85	-59	-111	-34	10	-14	-18	4	-74	-66	-97	-14	-34	-60	-103	34	-88	-31	-104	-21	-98	-70	-65	-17	-103	-12	-74	-68	-150	-74	-96	4144	187	-17395	2	-5155	-7536	-8082	-45	-4347	-6478	-1295	23	-4249	-7198	1511	-28
0.775833	-26	39	88	-60	-109	-32	15	-28	-22	6	-76	-66	-96	-18	-30	-61	-98	36	-85	-29	-104	-21	-96	-70	-64	-3	-100	-13	-73	-68	-148	-75	-86	4169	185	-17539	1	-5146	-7717	-7995	-31	-4476	-6378	-586	13	-4296	-7327	1934	-32
0.776667	-26	63	91	-59	-111	-34	13	-12	-15	7	-72	-63	-96	-15	-30	-59	-98	36	-85	-31	-107	-21	-94	-65	-62	1	-96	-13	-74	-68	-146	-73	-78	4122	192	-17666	0	-5156	-7849	-7922	-24	-4604	-6267	105	10	-4332	-7437	2296	-19
0.777500	-26	42	91	-58	-108	-31	16	-14	-32	7	-72	-60	-99	-11	-30	-57	-98	36	-83	-27	-102	-19	-97	-67	-65	1	-96	-13	-72	-69	-149	-74	-80	4083	200	-17798	7	-5192	-7941	-7858	-23	-4741	-6159	773	11	-4369	-7528	2628	-8
0.778333	-23	44	91	-55	-111	-33	13	-12	-15	9	-68	-61	-98	-13	-30	-56	-98	41	-85	-28	-104	-22	-107	-66	-66	0	-96	-10	-73	-70	-147	-74	-78	4023	214	-17934	-10	-5223	-7976	-7793	6	-4870	-6041	1414	25	-4407	-7586	2949	-4
0.779167	-26	43	93	-53	-109	-32	16	-11	-12	10	-68	-61	-97	-11	-29	-57	-99	38	-81	-27	-101	-18	-96	-66	-62	1	-97	-11	-72	-67	-128	-70	-70	3943	229	-18064	-23	-5274	-7966	-7721	12	-4999	-5951	2023	39	-4448	-7603	3260	-4
0.780000	-23	42	90	-57	-107	-33	16	-12	-19	7	-73	-63	-94	-12	-28	-56	-98	38	-84	-28	-103	-18	-97	-69	-66	0	-114	-11	-70	-65	-146	-73	-66	3847	248	-18197	-22	-5348	-7903	-7642	-11	-5132	-5857	2600	33	-4497	-7574	3567	-10
0.780833	-24	42	90	-60	-110	-36	16	-13	-18	8	-73	-65	-98	-15	-29	-58	-99	36	-84	-30	-104	-22	-100	-66	-66	-1	-99	-13	-74	-72	-147	-75	-80	3730	262	-18319	-26	-5440	-7792	-7546	-16	-5265	-5764	3139	23	-4558	-7491	3884	10
0.781667	-27	40	88	-40	-111	-36	12	-18	-22	4	-75	-67	-100	-16	-33	-58	-103	33	-90	-32	-108	-21	-103	-70	-70	-4	-101	-18	-78	-76	-151	-79	-82	3597	273	-18437	-34	-5542	-7634	-7431	-26	-5404	-5698	3638	23	-4631	-7360	4213	18
0.782500	-29	37	84	-42	-116	-39	8	-17	-24	-1	-75	-66	-101	-16	-31	-59	-103	34	-90	-32	-108	-27	-102	-69	-67	-5	-98	-15	-77	-70	-147	-59	-72	3457	290	-18518	-46	-5657	-7424	-7281	-58	-5530	-5626	4088	29	-4703	-7164	4568	21
0.783333	-27	42	89	-60	-109	-36	15	-13	-18	9	-73	-63	-100	-16	-30	-55	-101	36	-84	-29	-103	-19	-98	-67	-63	-1	-96	-13	-74	-69	-147	-73	-68	3307	298	-18636	-44	-5778	-7166	-7103	-94	-5660	-5567	4498	30	-4792	-6914	4934	23
0.784167	-24	43	92	-58	-108	-35	39	-9	-17	9	-68	-57	-96	-13	-27	-57	-102	37	-82	-29	-104	-19	-98	-69	-65	1	-97	-12	-68	-68	-153	-74	-58	3147	278	-18721	-38	-5921	-6879	-6897	-76	-5793	-5515	4857	35	-4888	-6614	5318	12
0.785000	-23	64	88	-59	-110	-35	17	-12	-17	9	-68	-59	-97	-13	-26	-57	-97	37	-73	-31	-101	-19	-111	-67	-63	0	-97	-14	-70	-68	-145	-75	-48	2984	303	-18786	-41	-6072	-6552	-6657	-97	-5922	-5466	5169	32	-4990	-6278	5709	28
0.785833	-18	43	88	-62	-109	-35	15	-13	-17	6	-66	-62	-92	-12	-25	-56	-99	34	-83	-32	-102	-21	-98	-68	-66	-5	-98	-12	-69	-68	-146	-76	-40	2824	305	-18837	-38	-6232	-6195	-6363	-111	-6049	-5420	5430	29	-5100	-5908	6096	50
0.786667	-27	43	88	-59	-109	-33	16	-14	-16	8	-69	-62	-95	-13	-27	-57	-98	34	-87	-31	-102	-15	-97	-70	-64	0	-100	-17	-74	-70	-147	-75	-34	2665	304	-18871	-43	-6404	-5814	-6089	-96	-6166	-5362	5641	45	-5215	-5517	6468	47
0.787500	-23	41	88	-63	-109	-35	13	6	-16	8	-84	-48	-97	-14	-26	-58	-97	35	-85	-32	-107	-21	-100	-68	-65	-1	-99	-15	-73	-68	-152	-74	-30	2519	305	-18882	-49	-6585	-5419	-5765	-80	-6283	-5301	5805	39	-5336	-5111	6819	28
0.788333	-25	41	86	-61	-112	-36	12	-16	-19	5	-70	-62	-98	-17	-27	-75	-100	36	-83	-32	-104	-23	-98	-69	-63	-1	-99	-13	-72	-69	-148	-77	-34	2382	312	-18875	-48	-6773	-5016	-5425	-98	-6383	-5219	5921	44	-5460	-4702	7131	26
0.789167	-24	40	88	-56	-107	-40	13	-14	-18	7	-70	-62	-96	-18	-31	-57	-98	35	-83	-30	-104	-23	-99	-68	-62	0	-97	-13	-76	-76	-151	-75	-28	2281	322	-18845	-48	-6964	-4599	-5067	-101	-6473	-5122	5990	57	-5581	-4307	7381	33
0.790000	-22	42	88	-62	-113	-35	12	-17	-17	6	-70	-65	-94	-17	-28	-61	-99	33	-85	-28	-103	-26	-101	-75	-64	-5	-101	-15	-75	-73	-151	-76	-28	2155	335	-18799	-50	-7161	-4196	-4702	-105	-6552	-5000	6020	53	-5709	-3931	7563	41
0.790833	-27	41	87	-60	-111	-39	9	-17	-21	4	-70	-65	-94	-21	-22	-59	-99	34	-84	-31	-107	-22	-98	-68	-62	-1	-98	-14	-75	-72	-149	-75	-38	2074	359	-18733	-42	-7384	-3794	-4328	-109	-6610	-4848	6011	55	-5833	-3582	7664	45
0.791667	-11	45	64	-61	-107	-32	15	-14	-18	5	-74	-65	-96	-16	-27	-58	-98	34	-85	-31	-88	-21	-98	-66	-64	-1	-103	-13	-68	-68	-148	-72	-39	2016	392	-18641	-41	-7548	-3405	-3951	-142	-6654	-4657	5960	26	-5957	-3269	7663	37
0.792500	-27	41	87	-58	-120	-33	16	-15	-16	6	-68	-63	-96	-14	-28	-55	-101	32	-85	-30	-102	-19	-97	-68	-65	0	-98	-13	-70	-67	-146	-76	-57	1993	428	-18539	-36	-7739	-3044	-3589	-128	-6676	-4437	5875	52	-6085	-2998	7549	36
0.793333	-22	44	88	-58	-109	-33	12	-15	-18	5	-72	-65	-98	3	-31	-60	-103	35	-85	-30	-104	-24	-101	-70	-66	-1	-100	-17	-77	-74	-150	-75	-63	1955	475	-18423	-35	-7929	-2702	-3242	-97	-6682	-4191	5756	51	-6219	-2766	7316	49
0.794167	-29	42	87	-60	-108	-31	11	-17	-4	5	-74	-64	-96	-16	-30	-63	-102	30	-90	-36	-108	-26	-100	-72	-66	-4	-103	-14	-72	-73	-150	-78	-65	1961	526	-18312	-36	-8106	-2386	-2907	-70	-6677	-3907	5602	39	-6344	-2570	6959	51
0.795000	-26	40	87	-59	-109	-33	13	-15	-21	6	-74	-63	-99	-18	-32	-60	-100	32	-86	-34	-103	-24	-98	-69	-67	-4	-98	-13	-73	-74	-152	-75	-76	1985	579	-18154	-30	-8267	-2091	-2594	-57	-6648	-3596	5421	29	-6470	-2411	6482	39
0.795833	-27	43	87	-58	-109	-35	12	-16	-17	7	-74	-64	-99	-13	-29	-60	-101	33	-87	-32	-105	-24	-100	-70	-66	-4	-100	-14	-74	-70	-147	-74	-82	2019	632	-18014	-23	-8416	-1826	-2308	-66	-6605	-3264	5206	15	-6607	-2282	5878	54
0.796667	0	43	88	-57	-108	-29	13	-15	-15	6	-73	-64	-94	-14	-30	-59	-98	32	-83	-5	-100	-23	-109	-65	-63	0	-101	-12	-72	-73	-147	-76	-69	2073	680	-17852	-22	-8551	-1584	-2047	-65	-6547	-2917	4966	-7	-6741	-2179	5157	56
0.797500	-25	43	89	-56	-111	-32	13	-14	-17	3	-69	-63	-95	-15	-27	-59	-99	35	-84	-32	-103	-23	-98	-68	-65	-1	-100	-13	-75	-69	-148	-73	-87	2136	716	-17699	-26	-8662	-1364	-1817	-91	-6483	-2563	4692	-34	-6871	-2088	4322	13
0.798333	-26	42	88	-58	-107	-34	15	-15	-16	4	-70	-65	-97	-17	-30	-59	-96	28	-88	-36	-107	-25	-105	-72	-67	-4	-101	-14	-77	-70	-148	-76	-65	2200	738	-17549	-14	-8759	-1160	-1623	-110	-6412	-2252	4386	-65	-7008	-2010	3377	-11
0.799167	-27	41	69	-59	-111	-31	16	-18	-21	3	-73	-67	-100	-19	-31	-61	-97	34	-86	-33	-104	-23	-99	-69	-65	0	-91	-12	-73	-72	-149	-73	-72	2276	745	-17389	-7	-8834	-980	-1448	-87	-6332	-1851	4048	-78	-7141	-1927	2344	-27
0.800000	-24	42	89	-57	-114	-33	13	-15	-16	6	-72	-66	-96	-16	-29	-59	-100	41	-86	-33	-109	-24	-87	-68	-62	0	-103	-12	-73	-70	-149	-75	-83	2340	726	-17238	-19	-8887	-809	-1314	-84	-6256	-1509	3670	-92	-7267	-1835	1235	-63
0.800833	-25	40	88	-60	-111	-31	15	-14	-11	2	-42	-64	-96	-15	-27	-60	-99	35	-87	-33	-103	-24	-98	-69	-67	0	-101	-13	-73	-70	-149	-78	-91	2400	680	-17087	-5	-8925	-639	-1209	-88	-6185	-1170	3260	-124	-7397	-1741	66	-55
0.801667	-28	41	88	-58	-111	-31	10	-15	-19	7	-73	-65	-97	-17	-27	-61	-102	34	-87	-33	-110	-26	-110	-73	-67	-4	-98	-13	-75	-70	-148	-76	-99	2450	605	-16946	4	-8946	-472	-1137	-76	-6126	-904	2802	-147	-7518	-1624	-1147	-40
0.802500	-28	41	87	-58	-111	-32	13	-18	-18	7	-75	-65	-98	-17	-27	-61	-101	33	-88	-33	-105	-23	-98	-69	-65	-1	-102	-13	-74	-74	-147	-76	-96	2487	491	-16803	-7	-8951	-299	-1094	-59	-6075	-645	2317	-153	-7627	-1489	-2387	-44
0.803333	-26	40	90	-53	-107	-30	17	-12	-18	7	-69	-60	-94	-12	-24	-58	-93	37	-82	-33	-102	-17	-94	-67	-61	2	-98	-11	-69	-62	-144	-70	-95	2519	355	-16658	7	-8946	-119	-1081	-50	-6037	-427	1782	-163	-7738	-1340	-3650	-40
0.804167	-24	43	91	-58	-105	-29	18	-11	-24	10	-67	-59	-95	-12	-25	-55	-96	36	-83	-30	-102	-19	-96	-65	-59	2	-98	-9	-69	-66	-143	-72	-111	2524	182	-16501	9	-8938	68	-1098	-51	-6024	-248	1199	-190	-7841	-1180	-4917	-47
0.805000	-22	43	92	-53	-105	-29	18	-11	-15	8	-68	-61	-95	-14	-27	-56	-99	39	-82	-28	-102	-18	-95	-66	-76	1	-99	-11	-70	-66	-144	-77	-95	2513	-21	-16394	11	-8926	266	-1149	-46	-6030	-113	569	-194	-7942	-1014	-6173	-23
0.805833	-26	43	90	-58	-110	-33	16	-13	-18	7	-75	-63	-94	-12	-26	-56	-96	35	-81	-32	-104	-23	-101	-68	-62	1	-99	-12	-72	-67	-144	-60	-83	2483	-256	-16264	16	-8915	484	-1236	-42	-6066	-19	-104	-185	-8032	-844	-7404	-3
0.806667	-25	43	89	-58	-110	-33	15	-13	-18	6	-70	-64	-99	-18	-29	-61	-99	34	-80	-26	-107	-22	-95	-69	-65	0	-102	-14	-75	-67	-148	-77	-87	2432	-518	-16137	11	-8920	714	-1350	-45	-6129	28	-830	-150	-8122	-679	-8613	-8
0.807500	-27	39	86	-74	-112	-40	10	-17	-19	5	-81	-63	-99	-17	-31	-59	-100	32	-84	-32	-104	-23	-102	-70	-64	0	-102	-13	-75	-70	-148	-75	-94	2365	-792	-16004	5	-8933	957	-1495	-51	-6217	50	-1588	-164	-8212	-523	-9784	10
0.808333	-30	42	86	-58	-113	-34	12	-13	-18	6	-69	-63	-96	-15	-31	-60	-104	32	-90	-31	-107	-23	-100	-69	-66	0	-101	-13	-72	-69	-147	-76	-98	2279	-1090	-15871	13	-8965	1216	-1670	-22	-6333	36	-2386	-166	-8300	-378	-10920	16
0.809167	-23	42	87	-59	-141	-32	16	-13	-18	6	-70	-64	-95	-15	-27	-56	-99	35	-82	-32	-104	-21	-98	-67	-63	0	-99	-14	-74	-67	-145	-73	-91	2179	-1387	-15741	18	-9013	1480	-1883	20	-6480	-4	-3226	-131	-8393	-257	-12010	19
0.810000	-23	44	88	-61	-104	-31	18	-12	-13	6	-70	-60	-94	-16	-25	-58	-97	42	-85	-30	-99	-21	-96	-78	-63	0	-97	-9	-68	-66	-146	-72	-105	2062	-1689	-15606	12	-9090	1747	-2130	12	-6653	-57	-4089	-95	-8496	-164	-13050	9
0.810833	-23	44	90	-56	-109	-31	16	-12	-19	8	-76	-62	-96	-15	-28	-58	-98	35	-81	-30	-103	-23	-98	-66	-61	2	-98	-12	-74	-72	-144	-72	-98	1923	-1986	-15471	18	-9197	2024	-2402	-1	-6857	-127	-4982	-70	-8610	-103	-14037	22
0.811667	-21	42	91	-57	-111	-30	16	-10	-14	10	-69	-61	-96	-15	-25	-56	-96	36	-82	-32	-104	-21	-96	-68	-64	3	-100	-11	-69	-67	-142	-69	-87	1783	-2271	-15337	20	-9332	2285	-2737	18	-7090	-208	-5885	-58	-8737	-73	-14974	34
0.812500	-21	45	94	-53	-104	-56	16	-12	-14	7	-67	-59	-91	-13	-25	-58	-95	33	-80	-29	-100	-22	-96	-65	-62	2	-97	-12	-50	-67	-145	-75	-99	1626	-2540	-15203	25	-9503	2543	-3097	96	-7344	-287	-6803	-62	-8889	-79	-15867	28
0.813333	-24	45	89	-57	-108	-33	12	-14	-14	7	-69	-63	-93	-14	-26	-60	-98	35	-82	-33	-107	-26	-97	-72	-62	-3	-98	-13	-73	-72	-145	-74	-81	1460	-2792	-15078	11	-9710	2789	-3498	119	-7620	-362	-7732	-80	-9054	-116	-16712	36
0.814167	-28	39	85	-61	-149	-36	12	-16	-24	4	-74	-66	-99	-18	-31	-63	-100	28	-90	-32	-105	-25	-101	-72	-63	-5	-101	-15	-72	-72	-148	-58	-99	1285	-3021	-14951	1	-9946	3018	-3937	26	-7910	-434	-8657	-68	-9245	-183	-17505	74
0.815000	-28	42	87	-60	-108	-35	13	-17	-21	1	-76	-68	-97	-17	-31	-64	-101	30	-84	-36	-105	-25	-74	-74	-67	-5	-102	-17	-77	-73	-150	-77	-85	1111	-3216	-14826	10	-10217	3223	-4417	3	-8213	-493	-9577	-86	-9464	-274	-18244	60
0.815833	-29	38	85	-64	-117	-40	1	-17	-21	8	-77	-69	-98	-19	-29	-62	-102	32	-86	-36	-107	-25	-100	-72	-64	-1	-100	-17	-74	-67	-148	-77	-83	933	-3388	-14712	0	-10513	3412	-4940	11	-8522	-539	-10489	-62	-9696	-389	-18926	67
0.816667	-25	43	89	-61	-110	-36	10	-16	-18	5	-74	-69	-99	-18	-28	-61	-100	30	-85	-31	-99	-24	-133	-73	-65	-5	-100	-15	-76	-70	-146	-73	-78	751	-3532	-14595	-33	-10840	3572	-5499	3	-8831	-576	-11385	-42	-9963	-517	-19557	76
0.817500	-26	43	90	-60	-112	-35	12	-14	-16	12	-75	-65	-98	-16	-27	-61	-102	33	-84	-32	-104	-24	-99	-70	-66	-1	-100	-10	-72	-70	-145	-75	-51	573	-3655	-14491	-55	-11193	3706	-6103	4	-9137	-599	-12262	-50	-10241	-653	-20130	72
0.818333	-26	42	88	-58	-111	-36	12	-15	-16	3	-75	-65	-97	-4	-31	-59	-100	33	-76	-32	-105	-23	-97	-68	-64	-4	-98	-14	-72	-70	-150	-76	-66	394	-3753	-14388	-53	-11566	3813	-6745	4	-9439	-614	-13166	-47	-10549	-798	-20649	73
0.819167	-25	42	90	-57	-109	-33	11	-15	-18	4	-73	-65	-97	-14	-28	-57	-100	33	-82	-30	-105	-24	-99	-72	-65	0	-99	-14	-70	-55	-144	-74	-67	218	-3836	-14299	-40	-11953	3890	-7424	-16	-9707	-632	-13972	-55	-10876	-945	-21097	79
0.820000	-23	44	90	-58	-110	-32	12	-10	-19	5	-74	-64	-94	-15	-27	-58	-99	34	-81	-31	-99	-28	-97	-68	-65	-1	-100	-14	-74	-70	-148	-78	-61	51	-3904	-14219	-17	-12361	3939	-8134	-16	-9963	-649	-14802	-62	-11217	-1086	-21486	86
0.820833	-25	41	89	-60	-109	-34	10	-15	-19	2	-74	-60	-95	-15	-28	-59	-100	35	-86	-34	-105	-22	-97	-73	-67	-6	-103	-15	-72	-69	-150	-77	-52	-102	-3965	-14141	-12	-12768	3967	-8880	-24	-10203	-676	-15606	-104	-11569	-1226	-21805	82
0.821667	-28	37	85	-65	-110	-35	11	-15	-18	3	-76	-67	-100	-14	-28	-59	-101	33	-85	-36	-104	-22	-118	-69	-66	-4	-102	-16	-74	-70	-148	-76	-45	-255	-4022	-14085	-16	-13186	3968	-9655	-29	-10410	-708	-16391	-138	-11931	-1361	-22062	84
0.822500	-28	40	79	-63	-116	-34	17	-16	-23	3	-76	-70	-104	-15	-29	-58	-103	32	-85	-36	-107	-24	-101	-72	-68	0	-103	-18	-76	-69	-149	-78	-34	-393	-4069	-14028	-1	-13599	3948	-10450	-28	-10592	-747	-17154	-152	-12293	-1494	-22247	105
0.823333	-27	41	89	-61	-112	-34	11	-15	-21	4	-92	-63	-97	-15	-30	-59	-104	36	-84	-35	-108	-25	-99	-68	-64	-3	-100	-13	-73	-68	-149	-76	-33	-517	-4118	-13981	0	-14007	3901	-11265	-49	-10752	-807	-17893	-171	-12650	-1631	-22373	113
0.824167	-27	39	89	-60	-85	-39	12	-17	-21	5	-74	-64	-97	-16	-30	-56	-98	36	-83	-33	-105	-23	-98	-68	-64	0	-93	-14	-73	-70	-149	-75	-48	-625	-4173	-13944	-8	-14395	3857	-12089	-117	-10887	-883	-18616	-139	-13007	-1767	-22427	96
0.825000	-25	42	91	-59	-108	-35	12	-15	-17	5	-72	-63	-96	-9	-26	-55	-99	36	-86	-33	-107	-21	-99	-70	-62	0	-102	-14	-72	-67	-147	-74	-30	-717	-4228	-13916	5	-14774	3787	-12929	-171	-11013	-980	-19313	-146	-13343	-1913	-22425	99
0.825833	-24	41	88	-57	-108	-36	11	-13	-18	2	-70	-62	-98	-14	-28	-58	-104	34	-81	-29	-104	-22	-99	-65	-65	2	-99	-8	-76	-69	-145	-68	-26	-794	-4287	-13900	7	-15132	3702	-13773	-187	-11120	-1098	-19987	-190	-13680	-2070	-22372	124
0.826667	-25	41	88	-58	-109	-32	11	-15	-19	3	-70	-59	-96	-12	-29	-53	-98	36	-83	-30	-102	-23	-100	-68	-65	0	-101	-12	-73	-69	-146	-74	-14	-852	-4355	-13894	13	-15468	3606	-14611	-204	-11225	-1231	-20636	-203	-13993	-2245	-22266	142
0.827500	-35	39	88	-58	-110	-30	12	-11	-18	5	-70	-63	-95	-13	-26	-56	-101	36	-85	-31	-107	-21	-98	-66	-66	0	-96	-13	-74	-70	-144	-75	-11	-901	-4424	-13897	25	-15780	3500	-15443	-237	-11328	-1376	-21236	-191	-14291	-2437	-22123	130
0.828333	-26	39	87	-58	-109	-31	13	-13	-21	6	-72	-63	-96	-13	-11	-59	-102	40	-85	-30	-105	-22	-100	-67	-65	0	-99	-15	-74	-67	-147	-76	-19	-924	-4486	-13911	-9	-16060	3387	-16255	-263	-11445	-1534	-21800	-198	-14573	-2654	-21938	115
0.829167	-25	45	89	-52	-108	-32	13	-11	-16	7	-70	-60	-97	-13	-28	-56	-98	35	-83	-32	-107	-23	-99	-65	-63	2	-97	-13	-75	-68	-143	-74	-16	-943	-4546	-13935	-5	-16314	3264	-17050	-233	-11578	-1696	-22324	-182	-14836	-2892	-21730	114
0.830000	-22	45	90	-56	-105	-31	17	-11	-14	10	-68	-64	-95	8	-28	-52	-127	35	-81	-32	-104	-18	-97	-64	-62	4	-99	-11	-68	-66	-143	-72	-12	-951	-4605	-13973	-8	-16531	3140	-17819	-224	-11746	-1861	-22797	-167	-15089	-3153	-21500	111
0.830833	-22	43	91	-55	-108	-77	13	-22	-15	7	-70	-59	-95	-13	-27	-56	-98	36	-79	-30	-104	-19	-98	-67	-63	3	-96	-10	-70	-66	-142	-73	-22	-954	-4649	-14041	-10	-16725	3001	-18564	-245	-11944	-2026	-23209	-155	-15332	-3429	-21253	97
0.831667	-22	44	91	-58	-109	-32	16	-11	-17	8	-72	-61	-96	-13	-27	-59	-95	33	-84	-31	-104	-19	-60	-63	-62	0	-98	-12	-73	-68	-145	-74	-31	-953	-4684	-14090	8	-16891	2858	-19294	-269	-12215	-2179	-23562	-169	-15566	-3726	-21005	80
0.832500	-23	39	88	-57	-102	-52	15	-14	-22	2	-70	-61	-95	-13	-26	-59	-97	35	-80	-30	-102	-18	-99	-53	-64	0	-97	-10	-68	-63	-143	-70	-13	-948	-4702	-14167	22	-17026	2711	-19946	-290	-12477	-2315	-23853	-163	-15798	-4032	-20753	69
0.833333	-27	40	87	-56	-108	-33	15	-15	-16	8	-70	-59	-94	-14	-28	-41	-101	32	-85	-32	-104	-22	-101	-64	-65	1	-97	-12	-70	-69	-146	-75	-5	-953	-4704	-14262	24	-17147	2556	-20579	-297	-12812	-2427	-24074	-153	-16040	-4345	-20499	51
0.834167	-23	40	86	-60	-110	-47	13	-19	-19	2	-73	-66	-96	-16	-30	-63	-99	32	-86	-32	-107	-24	-101	-70	-66	-1	-99	-15	-76	-87	-147	-75	-18	-961	-4689	-14371	37	-17240	2398	-21177	-331	-13204	-2524	-24229	-162	-16298	-4650	-20245	70
0.835000	-26	38	88	-60	-109	-35	15	-12	-16	3	-72	-64	-95	-16	-29	-58	-99	33	-85	-19	-108	-24	-101	-66	-66	0	-98	-12	-73	-68	-146	-73	-30	-987	-4646	-14494	63	-17324	2239	-21727	-371	-13645	-2584	-24311	-148	-16566	-4942	-19993	74
0.835833	-22	43	82	-59	-109	-34	38	-1	-17	4	-75	-64	-97	-16	-29	-59	-97	35	-85	-30	-102	-21	-100	-65	-62	1	-101	3	-74	-69	-146	-70	-33	-1025	-4586	-14632	82	-17389	2083	-22241	-366	-14137	-2618	-24326	-138	-16865	-5214	-19744	58
0.836667	-23	45	92	-59	-111	-34	15	-11	-14	6	-72	-64	-96	-13	-27	-61	-96	38	-84	-28	-121	-19	-99	-65	-64	0	-100	-10	-72	-66	-145	-73	-39	-1083	-4500	-14786	66	-17454	1930	-22708	-378	-14671	-2614	-24267	-161	-17189	-5447	-19494	80
0.837500	-25	50	90	-58	-110	-32	17	-12	-18	9	-68	-62	-97	-14	-28	-59	-99	38	-83	-30	-104	-18	-98	-64	-64	11	-96	-9	-72	-68	-150	-72	-42	-1164	-4401	-14959	41	-17520	1783	-23127	-405	-15246	-2579	-24153	-170	-17551	-5644	-19238	85
0.838333	-23	45	92	-56	-107	-31	15	-11	-17	7	-68	-63	-94	-12	-27	-59	-97	40	-81	-29	-102	-22	-97	-67	-61	0	-97	-11	-70	-66	-145	-70	-44	-1268	-4276	-15134	30	-17585	1644	-23498	-392	-15847	-2514	-23982	-141	-17959	-5793	-18972	64
0.839167	-24	43	89	-58	-107	-29	16	-9	-15	7	-70	-64	-94	-13	-28	-59	-98	34	-86	-29	-101	-19	-96	-61	-63	0	-97	-11	-75	-67	-141	-70	-47	-1404	-4142	-15343	-28	-17668	1521	-23825	-400	-16467	-2411	-23758	-120	-18410	-5888	-18697	34
0.840000	-26	44	88	-59	-110	-32	13	-13	-18	4	-73	-63	-96	-16	-29	-62	-101	33	-86	-34	-108	-24	-101	-72	-69	-4	-101	-13	-75	-72	-150	-76	-43	-1561	-3994	-15553	-83	-17771	1413	-24107	-408	-17107	-2284	-23508	-101	-18907	-5932	-18402	13
0.840833	-28	39	84	-64	-113	-36	30	-16	-23	3	-74	-70	-102	-15	-30	-59	-101	32	-87	-36	-105	-24	-99	-70	-65	-3	-100	-14	-73	-72	-147	-69	-58	-1761	-3844	-15775	-108	-17883	1325	-24335	-402	-17751	-2123	-23180	-59	-19440	-5912	-18083	7
0.841667	-27	40	89	-60	-110	-33	11	-14	-17	5	-70	-65	-100	-17	-32	-59	-103	34	-94	-34	-105	-22	-99	-70	-67	-5	-100	-14	-77	-74	-149	-79	-63	-1947	-3685	-15999	-115	-18016	1261	-24515	-368	-18367	-1942	-22843	-36	-20013	-5840	-17749	13
0.842500	-25	44	89	-63	-112	-35	8	-17	-18	6	-72	-66	-98	-16	-28	-61	-99	36	-84	-32	-108	-25	-102	-67	-67	10	-100	-12	-73	-56	-146	-75	-39	-2172	-3527	-16230	-114	-18180	1225	-24636	-301	-18994	-1740	-22475	0	-20597	-5695	-17382	16
0.843333	-26	42	91	-60	-109	-32	16	-12	-16	8	-70	-33	-96	-13	-25	-53	-95	36	-84	-32	-103	-18	-97	-67	-61	0	-97	-13	-72	-68	-146	-74	-35	-2413	-3380	-16458	-88	-18366	1223	-24700	-177	-19572	-1524	-22083	28	-21211	-5524	-16992	11
0.844167	-22	32	89	-53	-107	-33	13	-12	-14	8	-68	-60	-92	-11	-24	-55	-98	39	-80	-30	-102	-17	-96	-69	-63	-10	-79	-11	-72	-68	-145	-76	-39	-2674	-3244	-16684	-85	-18577	1247	-24710	-30	-20133	-1295	-21675	46	-21835	-5302	-16580	8
0.845000	-24	43	89	-57	-108	-30	15	-12	-15	9	-67	-63	-94	-11	-12	-56	-96	36	-82	-33	-104	-21	-96	-66	-63	-1	-99	-11	-70	-69	-145	-74	-34	-2949	-3130	-16906	-114	-18819	1301	-24656	57	-20651	-1056	-21251	51	-22457	-5056	-16153	6
0.845833	-34	42	89	-57	-107	-33	17	-12	-19	4	-70	-62	-95	-12	-24	-56	-99	38	-80	-32	-101	-19	-97	-69	-63	-1	-100	-13	-72	-63	-147	-73	10	-3224	-3036	-17114	-144	-19087	1389	-24542	43	-21124	-817	-20816	-29	-23060	-4787	-15717	0
0.846667	-23	43	90	-60	-107	-30	12	-16	-14	7	-70	-63	-97	-14	-32	-58	-118	37	-83	-34	-88	-19	-99	-69	-63	-4	-98	-13	-75	-73	-148	-74	-1	-3503	-2971	-17307	-222	-19385	1507	-24368	-53	-21546	-577	-20371	-215	-23635	-4510	-15269	-4
0.847500	-27	44	91	-58	-112	-34	11	-13	-18	6	-73	-63	-97	-17	-28	-58	-99	35	-82	-30	-104	-21	-101	-67	-62	0	-99	-13	-74	-72	-143	-76	4	-3784	-2934	-17482	-256	-19696	1648	-24128	-121	-21921	-341	-19919	-344	-24167	-4243	-14828	-7
0.848333	-26	38	87	-60	-116	-38	10	-14	-19	3	-9	-62	-100	-15	-32	-60	-103	32	-84	-35	-108	-26	-104	-72	-67	-4	-101	-17	-75	-74	-149	-78	0	-4062	-2925	-17633	-181	-20026	1817	-23828	-62	-22248	-116	-19455	-338	-24646	-3980	-14386	-11
0.849167	-28	37	85	-61	-116	-39	7	-18	-22	3	-76	-66	-100	-22	-32	-61	-99	35	-85	-36	-102	-23	-99	-68	-65	8	-102	-16	-75	-73	-150	-76	-16	-4329	-2942	-17766	-75	-20375	2017	-23455	58	-22519	98	-18976	-257	-25058	-3743	-13962	-27
0.850000	-22	41	89	-59	-110	-32	11	-14	-17	9	-73	-63	-97	-15	-29	-58	-99	35	-90	-31	-102	-23	-99	-67	-63	-1	-99	-13	-73	-68	-147	-75	-23	-4586	-2987	-17868	-11	-20726	2230	-23024	84	-22746	301	-18484	-225	-25396	-3538	-13562	-24
0.850833	-26	41	90	-58	-109	-36	13	-12	-19	5	-74	-62	-97	-15	-28	-59	-101	33	-84	-32	-105	-22	-99	-68	-64	-3	-97	-13	-75	-68	-133	-76	-21	-4831	-3055	-17942	-3	-21086	2456	-22544	45	-22922	486	-17982	-252	-25657	-3379	-13188	-17
0.851667	-25	42	89	-56	-107	-30	13	-15	-17	5	-77	-61	-95	-3	-28	-60	-95	32	-82	-39	-101	-22	-99	-68	-65	-1	-99	-13	-69	-68	-143	-74	-6	-5061	-3138	-17984	-7	-21451	2686	-22006	7	-23055	648	-17455	-317	-25841	-3262	-12850	-29
0.852500	-23	43	85	-51	-108	-30	15	-13	-16	7	-72	-62	-95	-13	-26	-58	-97	33	-85	-33	-101	-19	-97	-67	-61	0	-92	-12	-67	-67	-145	-76	-10	-5281	-3243	-18006	10	-21805	2922	-21418	-22	-23152	787	-16941	-412	-25944	-3198	-12561	-38
0.853333	-23	40	89	-59	-108	-32	12	-15	-18	5	-73	-67	-96	-22	-30	-61	-97	33	-84	-31	-102	-24	-99	-70	-64	-3	-100	-15	-75	-68	-149	-75	-8	-5486	-3353	-18004	9	-22156	3145	-20795	-19	-23208	901	-16408	-491	-25971	-3184	-12309	-44
0.854167	-28	29	85	-63	-113	-36	9	-18	-22	3	-76	-66	-98	-22	-32	-62	-99	28	-86	-34	-109	-28	-103	-69	-66	-5	-94	-16	-77	-69	-144	-78	12	-5671	-3470	-17969	4	-22488	3368	-20137	18	-23230	987	-15864	-398	-25916	-3213	-12102	-60
0.855000	-27	40	85	-62	-111	-36	12	-16	-18	3	-77	-66	-101	-22	-34	-60	-105	27	-84	-24	-105	-26	-102	-68	-67	-4	-99	-16	-75	-69	-149	-78	-11	-5839	-3581	-17909	59	-22797	3576	-19445	40	-23224	1048	-15308	-222	-25792	-3288	-11949	-66
0.855833	-30	38	66	-61	-109	-38	4	-23	-18	3	-76	-65	-98	-19	-34	-64	-98	32	-84	-33	-108	-26	-105	-70	-66	3	-99	-15	-75	-85	-151	-77	-32	-5997	-3687	-17835	39	-23086	3759	-18733	32	-23190	1081	-14754	-166	-25614	-3389	-11832	-60
0.856667	-27	40	84	-61	-114	-35	10	-18	-18	1	-76	-66	-100	-22	-35	-41	-104	28	-90	-34	-104	-26	-103	-72	-69	-5	-104	-16	-76	-70	-151	-81	-48	-6136	-3784	-17745	9	-23345	3923	-18006	33	-23146	1083	-14203	-204	-25386	-3524	-11767	-59
0.857500	-29	38	78	-63	-113	-36	8	-21	-24	2	-80	-66	-97	-19	-34	-61	-99	33	-88	-33	-105	-25	-103	-70	-67	-8	-104	-14	-74	-68	-153	-77	-43	-6254	-3860	-17642	2	-23570	4058	-17274	51	-23056	1067	-13654	-203	-25118	-3668	-11731	-56
0.858333	-27	38	82	-62	-112	-36	12	-16	-17	3	-75	-61	-98	-26	-32	-61	-102	30	-86	-34	-105	-24	-101	-69	-63	-1	-100	-15	-73	-66	-149	-76	-33	-6357	-3925	-17531	-4	-23761	4169	-16536	68	-22964	1022	-13112	-129	-24822	-3817	-11750	-60
0.859167	-25	41	84	-60	-110	-33	13	-17	-18	4	-76	-65	-97	-16	-32	-58	-100	47	-87	-30	-94	-23	-100	-63	-65	-4	-99	-15	-73	-69	-147	-76	-36	-6449	-3966	-17420	-11	-23911	4237	-15812	82	-22859	958	-12584	-66	-24512	-3962	-11793	-60
0.860000	-23	38	84	-59	-109	-32	11	-16	-15	5	-74	-61	-98	-18	-31	-58	-100	32	-86	-33	-104	-25	-100	-73	-64	-3	-100	-13	-75	-70	-150	-77	-42	-6528	-3991	-17313	-4	-24023	4273	-15093	95	-22742	866	-12073	-17	-24194	-4092	-11866	-52
0.860833	-24	40	95	-56	-112	-38	9	-16	-19	3	-74	-66	-101	-22	-34	-61	-105	33	-86	-31	-105	-25	-101	-70	-67	-10	-101	-14	-74	-74	-150	-82	-50	-6593	-3996	-17210	10	-24093	4284	-14388	116	-22618	770	-11588	54	-23883	-4192	-11969	-40
0.861667	-27	40	84	-63	-113	-39	7	-22	-22	-8	-76	-68	-100	-21	-21	-61	-100	32	-88	-34	-109	-27	-104	-75	-67	-6	-103	-17	-75	-70	-150	-79	-48	-6638	-4005	-17117	12	-24125	4261	-13700	150	-22489	657	-11132	140	-23577	-4256	-12088	-40
0.862500	-32	39	84	-64	-111	-38	10	-19	-21	3	-75	-67	-96	-18	-33	-62	-101	34	-86	-59	-104	-24	-101	-68	-65	-5	-100	-16	-74	-72	-149	-79	-38	-6671	-3961	-17028	-4	-24119	4219	-13029	199	-22351	545	-10703	230	-23285	-4243	-12230	-48
0.863333	-27	37	93	-58	-109	-34	12	-12	-15	3	-70	-63	-94	-16	-30	-56	-98	34	-86	-31	-100	-19	-98	-68	-65	-3	-100	-13	-83	-68	-146	-76	-31	-6683	-3924	-16955	-11	-24073	4152	-12375	231	-22212	433	-10311	363	-23016	-4236	-12372	-41
0.864167	-27	38	86	-60	-108	-33	11	-16	-19	6	-70	-65	-95	-16	-30	-60	-112	34	-86	-34	-103	-22	-101	-68	-64	0	-98	-14	-73	-72	-148	-75	-51	-6681	-3880	-16897	6	-24003	4061	-11747	230	-22070	328	-9951	397	-22768	-4147	-12529	-40
0.865000	-24	39	89	-61	-109	-44	12	-17	-19	3	-74	-72	-98	-18	-30	-61	-102	35	-87	-33	-105	-25	-102	-70	-65	-4	-103	-18	-75	-73	-151	-78	-33	-6665	-3827	-16855	0	-23906	3955	-11142	242	-21930	233	-9638	278	-22545	-4002	-12701	-42
0.865833	-29	37	84	-64	-111	-38	9	-17	-24	3	-74	-65	-100	-17	-30	-59	-99	34	-86	-31	-96	-22	-101	-70	-64	-1	-99	-15	-69	-69	-147	-79	-36	-6639	-3771	-16825	-5	-23783	3849	-10551	226	-21787	163	-9361	212	-22334	-3799	-12877	-30
0.866667	-26	40	87	-60	-109	-34	15	-14	-18	4	-75	-65	-101	-18	-33	-58	-98	35	-84	-34	-105	-24	-102	-70	-65	-1	-100	-16	-78	-72	-148	-82	-52	-6598	-3716	-16807	7	-23639	3737	-9982	199	-21645	116	-9129	166	-22148	-3540	-13067	-24
0.867500	-23	42	87	-58	-112	-35	9	-16	-18	6	-74	-65	-99	-18	-30	-57	-100	33	-86	-34	-107	-21	-101	-69	-65	-5	-101	-17	-73	-72	-148	-77	-48	-6551	-3662	-16802	-1	-23481	3629	-9430	199	-21506	97	-8939	111	-21977	-3231	-13262	-30
0.868333	-25	38	91	-57	-108	-35	1	-14	-19	6	-72	-64	-96	-16	-28	-59	-99	34	-84	-32	-104	-22	-99	-68	-62	1	-98	-13	-72	-70	-128	-75	-53	-6486	-3610	-16808	-6	-23316	3530	-8893	159	-21361	111	-8790	56	-21819	-2875	-13474	-36
0.869167	-24	40	90	-58	-108	-34	13	-16	-19	3	-70	-61	-98	-34	-28	-60	-100	36	-84	-32	-104	-22	-99	-67	-64	0	-98	-15	-72	-68	-148	-72	-53	-6413	-3565	-16824	1	-23142	3446	-8382	119	-21214	157	-8686	-10	-21672	-2481	-13701	-26
0.870000	-26	44	92	-58	-105	-34	18	-12	-14	9	-72	-60	-93	-12	-27	-57	-98	34	-84	-29	-99	-17	-99	-65	-62	-1	-94	-13	-81	-68	-145	-75	-59	-6340	-3525	-16839	4	-22964	3380	-7886	116	-21064	247	-8627	-59	-21529	-2067	-13948	-26
0.870833	-25	41	92	-57	-107	-28	18	-14	-14	5	-70	-62	-92	-13	-26	-53	-96	34	-83	-31	-99	-19	-100	-62	-63	1	-98	-10	-68	-70	-147	-74	-65	-6266	-3487	-16863	13	-22791	3335	-7408	109	-20909	368	-8610	-129	-21394	-1629	-14213	-21
0.871667	-19	42	91	-61	-104	-28	17	-15	-15	6	-69	-58	-92	-13	-25	-53	-96	35	-83	-32	-100	-18	-95	-65	-60	0	-94	-9	-70	-67	-145	-69	-81	-6197	-3458	-16890	12	-22610	3318	-6954	99	-20746	524	-8631	-177	-21261	-1186	-14509	-18
0.872500	-22	42	94	-56	-104	-28	18	-12	-15	7	-70	-60	-93	-13	-26	-56	-96	38	-79	-30	-101	-18	-98	-66	-62	1	-97	-12	-72	-70	-149	-70	-83	-6131	-3437	-16912	11	-22444	3324	-6522	28	-20596	710	-8695	-211	-21136	-748	-14829	-26
0.873333	-22	42	90	-61	-110	-33	13	-17	-16	4	-72	-62	-96	-19	-29	-60	-101	33	-87	-35	-109	-27	-108	-68	-66	-1	-99	-12	-76	-75	-150	-79	-93	-6079	-3419	-16944	22	-22265	3354	-6122	-66	-20401	916	-8800	-233	-21004	-318	-15183	-36
0.874167	-26	35	85	-66	-115	-39	9	-22	-22	0	-64	-68	-102	-24	-33	-62	-99	30	-90	-39	-105	-24	-101	-68	-63	-4	-101	-15	-74	-74	-149	-78	-100	-6034	-3399	-16960	30	-22089	3421	-5737	-96	-20211	1155	-8930	-243	-20870	95	-15553	-26
0.875000	-26	37	98	-62	-113	-60	11	-19	-21	2	-74	-63	-100	-16	-31	-60	-98	33	-85	-35	-104	-24	-101	-69	-68	-5	-101	-14	-84	-70	-149	-98	-107	-5994	-3374	-16980	43	-21914	3508	-5378	-130	-20002	1403	-9094	-247	-20734	486	-15946	-11
0.875833	-25	39	91	-63	-108	-32	13	-15	-17	3	-74	-65	-95	-15	-29	-73	-104	10	-87	-33	-104	-24	-100	-67	-67	-4	-100	-13	-74	-70	-147	-76	-91	-5974	-3350	-16992	47	-21742	3617	-5046	-187	-19783	1662	-9282	-214	-20602	838	-16356	3
0.876667	-24	35	88	-62	-107	-33	15	-18	-15	1	-74	-62	-94	-14	-29	-58	-98	33	-87	-34	-105	-21	-100	-68	-66	-3	-100	-12	-79	-69	-147	-75	-85	-5963	-3315	-17005	37	-21572	3740	-4738	-249	-19547	1917	-9496	-196	-20458	1156	-16777	-1
0.877500	-27	41	90	-60	-109	-32	17	-16	-16	5	-70	-63	-97	-1	-29	-57	-99	35	-98	-34	-104	-22	-102	-65	-62	0	-96	-12	-73	-69	-149	-74	-83	-5965	-3272	-17015	37	-21408	3870	-4459	-297	-19295	2183	-9727	-185	-20315	1431	-17199	2
0.878333	-23	43	89	-58	-111	-32	19	-15	-16	2	-69	-65	-91	-14	-28	-57	-97	35	-83	-32	-100	-22	-98	-64	-62	1	-99	-12	-75	-72	-146	-73	-90	-5983	-3215	-17026	44	-21244	3996	-4199	-348	-19040	2395	-9969	-152	-20168	1660	-17615	22
0.879167	-21	41	91	-60	-111	-33	17	-12	-15	2	-68	-64	-93	-14	-28	-58	-95	36	-84	-33	-105	-23	-98	-65	-63	1	-96	-10	-70	-67	-147	-73	-78	-6007	-3146	-17039	36	-21084	4108	-3972	-394	-18778	2604	-10219	-122	-20014	1845	-18019	30
0.880000	-23	43	90	-72	-110	-32	16	-14	-17	5	-69	-63	-98	-16	-30	-58	-98	36	-81	-31	-103	-22	-96	-66	-64	0	-95	-12	-75	-66	-145	-73	-77	-6042	-3065	-17058	28	-20946	4216	-3762	-420	-18511	2771	-10479	-98	-19856	1986	-18395	36
0.880833	-25	44	86	-60	-111	-35	13	-18	-21	3	-75	-64	-99	-15	-30	-55	-99	34	-90	-36	-105	-24	-99	-62	-65	-1	-99	-12	-73	-68	-145	-76	-97	-6081	-2964	-17078	23	-20814	4295	-3580	-441	-18249	2904	-10731	-69	-19689	2089	-18743	40
0.881667	-29	42	87	-61	-108	-40	17	-21	-19	4	-75	-65	-97	-17	-35	-64	-103	29	-86	-38	-110	-26	-103	-68	-66	-4	-111	-15	-75	-73	-164	-80	-98	-6124	-2856	-17110	11	-20703	4340	-3423	-457	-17993	2987	-10984	-68	-19520	2137	-19044	43
0.882500	-28	38	81	-64	-115	-39	8	-22	-25	-1	-83	-68	-100	-19	-31	-61	-99	33	-84	-38	-108	-25	-101	-68	-66	-1	-102	-13	-74	-69	-146	-76	-92	-6160	-2721	-17149	3	-20602	4357	-3287	-448	-17749	3022	-11224	-42	-19338	2156	-19297	56
0.883333	-25	43	84	-62	-109	-32	16	-15	-15	6	-73	-64	-93	-14	-28	-58	-99	33	-84	-34	-102	-22	-96	-73	-62	-1	-97	-6	-74	-67	-145	-74	-82	-6194	-2573	-17197	-11	-20519	4328	-3191	-453	-17517	3018	-11447	-44	-19145	2138	-19507	74
0.884167	-25	44	90	-58	-107	-30	16	-14	-15	6	-62	-64	-49	-14	-26	-57	-95	37	-76	-28	-101	-21	-95	-63	-61	1	-97	-11	-70	-66	-142	-74	-77	-6219	-2411	-17263	-27	-20461	4258	-3125	-452	-17321	2952	-11664	-36	-18951	2085	-19680	103
0.885000	-24	44	88	-63	-109	-31	13	-12	-14	8	-69	-62	-95	-13	-26	-57	-97	34	-80	-33	-104	-22	-97	-65	-61	1	-95	-11	-67	-66	-144	-79	-80	-6243	-2249	-17344	-46	-20430	4142	-3104	-461	-17161	2831	-11856	-18	-18743	2000	-19806	120
0.885833	-25	43	90	-59	-109	-31	12	-15	-17	7	-70	-64	-98	-4	-29	-99	-97	26	-79	-32	-103	-23	-96	-65	-64	0	-96	-12	-75	-70	-145	-72	-92	-6256	-2075	-17445	-57	-20419	3982	-3139	-452	-17038	2665	-12034	-14	-18523	1888	-19900	140
0.886667	-22	45	90	-59	-111	-33	12	-14	-16	8	-68	-59	-93	-18	-27	-58	-96	36	-82	-32	-103	-22	-95	-67	-63	1	-94	-12	-70	-63	-145	-75	-68	-6256	-1900	-17567	-85	-20440	3784	-3197	-454	-16960	2447	-12192	4	-18324	1758	-19958	141
0.887500	-25	43	86	-59	-107	-31	12	-12	-16	8	-70	-60	-98	-17	-18	-61	-98	34	-83	-28	-104	-22	-96	-67	-65	0	-97	-12	-73	-69	-147	-75	-77	-6252	-1724	-17706	-129	-20487	3553	-3326	-452	-16934	2190	-12330	25	-18113	1607	-19996	122
0.888333	-26	42	89	-57	-109	-31	13	-15	-19	6	-69	-58	-96	-15	-27	-57	-96	35	-82	-30	-100	-17	-95	-66	-63	-5	-97	-11	-73	-68	-145	-70	-65	-6234	-1550	-17869	-152	-20556	3297	-3506	-424	-16958	1922	-12447	43	-17907	1447	-20009	124
0.889167	-26	42	88	-58	-109	-31	15	-1	-16	9	-70	-64	-95	-13	-25	-59	-102	35	-85	-32	-103	-21	-96	-67	-64	0	-99	-14	-73	-67	-144	-73	-82	-6207	-1387	-18049	-196	-20655	3033	-3749	-403	-17018	1628	-12543	62	-17713	1279	-20018	135
0.890000	-25	42	84	-59	-110	-29	15	-15	-21	5	-73	-63	-96	-15	-28	-59	-100	37	-84	-33	-104	-21	-96	-69	-68	-5	-103	-17	-70	-70	-145	-100	-86	-6166	-1222	-18248	-238	-20783	2751	-4049	-409	-17136	1321	-12619	80	-17537	1105	-20027	124
0.890833	-26	41	87	-61	-111	-30	11	-15	-18	6	-74	-62	-98	-16	-28	-58	-101	36	-83	-44	-101	-8	-96	-67	-64	0	-98	-11	-73	-68	-144	-74	-59	-6114	-1066	-18462	-267	-20934	2485	-4407	-407	-17288	1035	-12667	118	-17382	940	-20032	114
0.891667	-24	42	91	-60	-107	-28	1	-12	-18	9	-70	-63	-97	-15	-27	-55	-95	38	-85	-29	-103	-21	-96	-65	-60	0	-88	-18	-72	-70	-145	-73	-64	-6055	-922	-18697	-291	-21111	2239	-4815	-409	-17478	761	-12691	173	-17259	780	-20048	102
0.892500	-22	45	90	-58	-108	-31	13	-12	-14	9	-58	-58	-92	-11	-26	-56	-99	36	-83	-30	-102	-21	-96	-65	-64	0	-95	-12	-72	-69	-144	-70	-77	-5982	-779	-18947	-340	-21317	2018	-5272	-410	-17698	515	-12689	204	-17168	629	-20074	94
0.893333	-27	41	90	-58	-111	-31	13	-15	-21	7	-70	-64	-98	-16	-31	-62	-99	37	-86	-31	-108	-22	-100	-69	-73	-3	-99	-14	-76	-74	-152	-76	-66	-5906	-655	-19209	-402	-21546	1837	-5779	-400	-17941	310	-12672	218	-17124	484	-20105	96
0.894167	-29	38	89	-60	-115	-35	10	-17	-34	5	-70	-67	-93	-17	-45	-61	-101	35	-88	-32	-107	-23	-100	-74	-67	-3	-100	-16	-75	-73	-150	-76	-62	-5819	-527	-19478	-453	-21798	1706	-6316	-397	-18196	145	-12633	239	-17118	347	-20146	98
0.895000	-27	52	88	-53	-112	-33	11	-15	-22	6	-72	-63	-96	-18	-30	-63	-101	34	-84	-30	-103	-22	-99	-73	-65	0	-94	-9	-73	-70	-150	-77	-79	-5719	-403	-19746	-457	-22080	1624	-6880	-403	-18462	27	-12556	266	-17159	205	-20189	86
0.895833	-25	41	89	-59	-110	-33	10	-15	-22	5	-74	-63	-97	-24	-28	-60	-99	36	-80	-30	-105	-22	-100	-69	-66	0	-99	-15	-74	-70	-145	-74	-83	-5611	-274	-20018	-458	-22384	1596	-7473	-396	-18768	-65	-12474	293	-17236	47	-20235	74
0.896667	-25	15	85	-58	-111	-32	11	-5	-15	6	-74	-63	-99	-14	-29	-58	-99	33	-86	-34	-103	-21	-98	-70	-65	0	-98	-16	-70	-63	-142	-77	-93	-5499	-145	-20279	-487	-22718	1624	-8082	-400	-19031	-105	-12375	306	-17358	-138	-20279	53
0.897500	-28	43	87	-60	-113	-33	12	-15	-18	5	-70	-64	-96	-17	-57	-62	-99	35	-84	-33	-102	-22	-100	-67	-64	0	-99	-15	-75	-74	-146	-74	-88	-5378	-4	-20531	-463	-23088	1690	-8719	-382	-19326	-144	-12275	290	-17517	-371	-20314	34
0.898333	-23	41	87	-62	-112	-33	11	-16	-18	5	-72	-65	-95	-16	-28	-59	-100	35	-87	-33	-107	-27	-99	-59	-63	-1	-102	-25	-73	-72	-148	-76	-95	-5250	147	-20763	-359	-23488	1792	-9329	-370	-19635	-182	-12168	274	-17706	-671	-20340	27
0.899167	-27	39	85	-61	-110	-34	9	-15	-16	3	-74	-65	-100	-21	-32	-59	-97	34	-85	-30	-102	-23	-99	-69	-64	-1	-99	-15	-76	-74	-149	-75	-115	-5121	314	-20966	-279	-23904	1928	-9951	-348	-19951	-232	-12069	263	-17917	-1054	-20345	28
0.900000	0	40	88	-64	-112	-36	12	-15	-17	6	-74	-64	-97	-18	-29	-60	-102	34	-84	-34	-107	-23	-102	-69	-66	0	-99	-15	-78	-77	-148	-75	-98	-4988	497	-21145	-218	-24359	2071	-10592	-305	-20295	-322	-11985	229	-18141	-1531	-20329	21
0.900833	-29	41	86	-60	-111	-33	9	-18	-19	2	-74	-64	-97	-26	-31	-62	-103	27	-90	-33	-107	-24	-102	-70	-68	-3	-102	-13	-74	-73	-149	-78	-103	-4859	700	-21280	-146	-24835	2216	-11238	-274	-20658	-468	-11929	187	-18377	-2115	-20288	11
0.901667	-26	39	88	-40	-109	-36	8	-7	-21	2	-77	-66	-96	-18	-31	-62	-100	30	-87	-34	-105	-23	-103	-74	-67	-5	-105	-17	-73	-101	-151	-83	-122	-4727	925	-21380	-96	-25345	2337	-11897	-247	-21047	-690	-11906	151	-18594	-2806	-20228	-3
0.902500	-27	39	85	-60	-108	-39	9	-17	-21	20	-76	-65	-115	-19	-30	-64	-100	29	-90	-34	-105	-26	-103	-68	-65	-1	-99	-15	-75	-72	-151	-75	-115	-4598	1170	-21452	-29	-25869	2398	-12564	-206	-21458	-1000	-11923	112	-18806	-3604	-20128	6
0.903333	-25	42	87	-58	-110	-35	13	-15	-18	5	-73	-63	-94	-14	-27	-58	-96	36	-83	-44	-103	-19	-101	-66	-64	0	-99	-14	-74	-69	-150	-70	-107	-4473	1436	-21438	38	-26402	2464	-13255	-159	-21894	-1413	-11999	73	-19009	-4504	-19999	11
0.904167	-25	43	88	-56	-107	-32	17	-14	-23	-9	-72	-61	-96	-14	-28	-60	-98	35	-82	-31	-104	-22	-96	-65	-67	1	-98	-12	-73	-68	-145	-70	-116	-4358	1717	-21394	76	-26938	2431	-13975	-108	-22347	-1934	-12136	7	-19169	-5489	-19842	0
0.905000	-22	42	113	-58	-109	-34	15	-12	-17	7	-70	-62	-96	-15	-28	-58	-99	34	-83	-31	-101	-23	-96	-66	-62	13	-97	-14	-76	-58	-146	-72	-119	-4253	2015	-21300	112	-27465	2316	-14737	-75	-22828	-2580	-12345	-52	-19317	-6533	-19657	-4
0.905833	-24	43	87	-59	-110	-38	10	-13	-18	6	-91	-62	-95	-14	-29	-62	-84	35	-84	-33	-104	-25	-100	-69	-63	0	-98	-11	-72	-68	-149	-72	-111	-4162	2319	-21155	144	-27973	2106	-15541	-39	-23313	-3355	-12628	-114	-19433	-7599	-19445	-16
0.906667	-25	41	87	-36	-110	-36	15	-15	-21	5	-74	-66	-100	-17	-31	-65	-102	34	-88	-38	-107	-24	-101	-72	-65	-1	-103	-14	-75	-72	-153	-77	-95	-4086	2626	-20968	176	-28463	1792	-16395	-3	-23798	-4194	-12987	-167	-19525	-8676	-19215	-43
0.907500	-27	38	84	-62	-117	-40	7	-19	-24	1	-50	-76	-101	-17	-29	-61	-103	30	-87	-33	-103	-24	-99	-72	-67	-4	-100	-14	-73	-69	-147	-78	-70	-4019	2946	-20728	211	-28909	1379	-17298	-17	-24263	-5137	-13423	-190	-19580	-9721	-18954	-51
0.908333	-29	37	86	-60	-110	-34	13	-15	-17	5	-70	-63	-97	-15	-30	-60	-99	33	-88	-35	-105	-23	-91	-68	-68	0	-99	-12	-75	-68	-148	-74	-77	-3970	3248	-20455	241	-29305	869	-18243	-72	-24704	-6140	-13930	-214	-19616	-10724	-18673	-61
0.909167	-26	40	90	-61	-83	-36	13	-13	-18	5	-74	-63	-95	-12	-27	-58	-97	37	-87	-31	-104	-19	-95	-69	-63	-1	-99	-12	-69	-65	-142	-73	-72	-3943	3547	-20147	264	-29659	267	-19236	-56	-25106	-7193	-14509	-225	-19629	-11629	-18373	-67
0.910000	-23	38	89	-59	-104	-31	15	-12	-19	8	-68	-62	-95	-14	-25	-59	-99	37	-83	-31	-105	-19	-95	-70	-53	3	-96	-11	-72	-78	-147	-72	-38	-3924	3830	-19817	277	-29958	-418	-20276	-12	-25460	-8263	-15144	-246	-19628	-12454	-18059	-63
0.910833	-22	45	91	-58	-103	-36	16	-12	-17	7	-72	-60	-96	-12	-40	-64	-99	39	-82	-31	-98	-17	-95	-65	-63	5	-94	-12	-73	-66	-144	-69	-41	-3928	4094	-19469	283	-30204	-1178	-21362	7	-25752	-9323	-15838	-296	-19612	-13181	-17728	-60
0.911667	-23	44	90	-62	-107	-33	13	-15	-12	9	-69	-61	-93	-11	-24	-55	-96	39	-83	-28	-103	-19	-96	-62	-62	2	-96	-15	-66	-60	-141	-70	-31	-3954	4332	-19107	282	-30404	-1995	-22477	35	-25981	-10338	-16562	-267	-19588	-13798	-17385	-69
0.912500	-21	45	92	-55	-105	-33	16	-10	-13	10	-66	-59	-75	-13	-26	-57	-96	41	-81	-27	-102	-17	-95	-66	-61	3	-95	-10	-68	-65	-143	-72	-3	-4000	4547	-18747	288	-30559	-2843	-23605	36	-26131	-11290	-17318	-271	-19565	-14325	-17037	-73
0.913333	-24	44	90	-59	-110	-34	12	-13	-13	9	-72	-61	-96	-14	-28	-57	-102	35	-84	-29	-104	-35	-97	-70	-63	0	-98	-13	-70	-67	-145	-73	9	-4070	4717	-18400	296	-30681	-3711	-24742	39	-26205	-12143	-18068	-294	-19548	-14768	-16682	-78
0.914167	-26	41	90	-60	-109	-35	13	-15	-21	5	-57	-63	-96	-16	-30	-70	-100	35	-84	-32	-103	-24	-101	-73	-64	-1	-98	-13	-73	-69	-149	-76	19	-4149	4862	-18066	285	-30772	-4563	-25856	45	-26198	-12882	-18836	-313	-19538	-15146	-16327	-78
0.915000	-26	42	88	-60	-109	-38	10	-17	-21	3	-75	-65	-98	-17	-33	-62	-102	33	-86	-33	-107	-26	-91	-73	-65	-3	-102	-4	-77	-72	-151	-77	26	-4244	4972	-17763	285	-30843	-5390	-26942	49	-26125	-13502	-19579	-329	-19543	-15487	-15989	-76
0.915833	-28	37	86	-64	-114	-36	9	-19	-21	-17	-76	-79	-99	-16	-31	-73	-100	35	-87	-34	-107	-24	-101	-69	-65	0	-98	-13	-74	-69	-146	-75	40	-4352	5056	-17491	276	-30899	-6170	-27982	36	-25999	-13972	-20279	-348	-19567	-15810	-15674	-76
0.916667	-25	41	103	-63	-109	-33	9	-16	-16	3	-73	-66	-95	-16	-29	-58	-99	36	-84	-29	-104	-22	-99	-69	-66	0	-104	-14	-77	-70	-146	-75	40	-4472	5113	-17249	267	-30959	-6896	-28960	26	-25785	-14300	-20926	-369	-19625	-16154	-15398	-67
0.917500	-25	42	90	-61	-108	-35	11	-15	-17	5	-82	-65	-94	-15	-27	-57	-99	36	-85	-30	-105	-24	-100	-70	-64	0	-97	-13	-74	-67	-148	-77	18	-4592	5153	-17061	284	-31029	-7543	-29860	24	-25550	-14491	-21517	-372	-19719	-16543	-15184	-56
0.918333	-30	44	89	-59	-107	-32	16	-13	-14	5	-70	-62	-96	-15	-29	-57	-98	37	-82	-30	-111	-21	-98	-67	-66	2	-96	-11	-74	-69	-147	-77	0	-4726	5148	-16917	286	-31107	-8110	-30670	26	-25294	-14548	-22040	-395	-19846	-17013	-15041	-63
0.919167	-23	45	91	-58	-103	-31	12	-15	-12	2	-69	-61	-92	-12	-29	-59	-95	38	-81	-29	-102	-23	-102	-68	-63	3	-98	-11	-70	-70	-148	-75	-3	-4853	5140	-16829	258	-31211	-8590	-31381	25	-25036	-14491	-22490	-437	-20046	-17563	-14985	-68
0.920000	-19	45	91	-58	-107	-29	16	-11	-15	5	-68	-64	-95	-15	-28	-59	-98	37	-82	-31	-100	-19	-95	-68	-64	-8	-99	-14	-70	-67	-149	-78	-31	-4979	5120	-16796	248	-31325	-8981	-31983	13	-24790	-14342	-22865	-470	-20292	-18226	-15034	-80
0.920833	-26	43	89	-59	-107	-33	11	-14	-19	3	-73	-64	-96	-14	-28	-59	-102	34	-82	-31	-104	-24	-100	-69	-67	-1	-98	-12	-72	-68	-149	-77	-57	-5092	5102	-16809	219	-31463	-9289	-32417	-9	-24560	-14125	-23161	-503	-20591	-18996	-15190	-62
0.921667	-19	41	88	-66	-105	-34	12	-14	-16	3	-73	-63	-93	-17	-29	-61	-100	33	-85	-35	-105	-24	-101	-75	-67	0	-99	-14	-74	-58	-148	-78	-68	-5196	5079	-16870	200	-31615	-9520	-32577	-23	-24375	-13873	-23388	-544	-20957	-19864	-15457	-43
0.922500	-26	44	88	-60	-109	-35	12	-30	-22	1	-75	-66	-102	-22	-28	-61	-97	35	-84	-36	-103	-24	-100	-70	-65	0	-103	-14	-75	-67	-148	-78	-94	-5276	5066	-16962	204	-31770	-9686	-32665	-36	-24241	-13629	-23549	-570	-21385	-20819	-15822	-28
0.923333	-25	40	86	-59	-110	-34	12	-13	-19	2	-73	-67	-93	-19	-29	-61	-98	33	-86	-38	-107	-24	-102	-72	-66	0	-99	-14	-74	-69	-150	-77	-118	-5334	5064	-17101	179	-31923	-9807	-32680	-44	-24157	-13425	-23656	-568	-21877	-21850	-16287	-6
0.924167	-25	44	88	-59	-109	-34	16	-17	-18	-1	-70	-65	-94	-17	-28	-60	-98	35	-82	-31	-104	-24	-99	-67	-62	1	-100	-14	-75	-68	-147	-74	-141	-5357	5084	-17250	183	-32058	-9894	-32702	-53	-24118	-13294	-23725	-578	-22427	-22913	-16809	22
0.925000	-24	44	88	-61	-110	-33	15	-13	-19	4	-74	-64	-96	-16	-27	-59	-95	34	-84	-35	-105	-24	-100	-76	-62	0	-100	-14	-75	-63	-147	-73	-159	-5368	5121	-17408	195	-32170	-9982	-32694	-51	-24142	-13288	-23766	-592	-23033	-23982	-17375	85
0.925833	-23	43	89	-59	-109	-34	12	-13	-14	2	-73	-57	-97	-21	-30	-60	-92	32	-84	-33	-108	-22	-101	-67	-63	0	-99	-14	-76	-68	-148	-73	-171	-5338	5183	-17560	177	-32227	-10081	-32701	-45	-24215	-13433	-23796	-586	-23678	-25007	-17946	137
0.926667	-27	42	121	-60	-110	-35	12	-16	-13	5	-74	-66	-97	-19	-29	-58	-99	30	-88	-35	-107	1	-102	-69	-70	-1	-97	-14	-73	-68	-147	-74	-186	-5278	5265	-17690	157	-32236	-10215	-32496	-53	-24336	-13752	-23823	-589	-24356	-25965	-18484	108
0.927500	-25	41	88	-58	-108	-33	12	-13	-19	0	-70	-81	-99	-21	-29	-61	-98	29	-87	-35	-104	-24	-100	-69	-64	0	-100	-15	-73	-68	-147	-77	-190	-5181	5377	-17784	157	-32170	-10413	-32069	-55	-24487	-14273	-23854	-597	-25051	-26825	-18958	69
0.928333	-24	42	89	-58	-108	-34	13	-15	-17	4	-73	-66	-95	-18	-30	-62	-100	33	-91	-33	-87	-24	-102	-68	-63	-3	-100	-13	-73	-67	-149	-75	-205	-5052	5510	-17839	138	-32027	-10685	-31471	-83	-24667	-14996	-23899	-596	-25744	-27561	-19336	51
0.929167	-26	40	88	-59	-119	-34	15	-15	-16	5	-74	-65	-97	-18	-27	-60	-99	30	-88	-35	-105	-21	-97	-67	-64	-1	-98	-12	-92	-67	-147	-39	-215	-4888	5660	-17829	107	-31797	-11059	-30744	-95	-24858	-15919	-23951	-600	-26405	-28154	-19573	26
0.930000	-27	41	89	-56	-110	-35	17	-15	-17	4	-74	-65	-96	-18	-28	-59	-97	33	-86	-33	-100	-23	-116	-68	-65	0	-101	-14	-72	-68	-143	-70	-214	-4696	5826	-17740	76	-31471	-11550	-29893	-100	-25060	-17047	-24008	-598	-27019	-28598	-19649	19
0.930833	-24	41	91	-59	-103	-30	15	-10	-15	6	-73	-65	-104	-16	-26	-56	-76	35	-85	-35	-100	-21	-96	-68	-61	0	-99	-13	-69	-69	-143	-72	-211	-4477	5996	-17573	80	-31054	-12177	-28915	-95	-25270	-18346	-24054	-589	-27556	-28896	-19545	15
0.931667	-24	40	91	-56	-107	-32	13	-13	-19	5	-74	-67	-97	-19	-26	-61	-99	33	-86	-34	-104	-23	-99	-73	-64	-1	-94	-14	-98	-74	-146	-72	-211	-4239	6173	-17313	91	-30540	-12946	-27832	-103	-25466	-19789	-24080	-599	-27998	-29064	-19250	13
0.932500	-27	39	88	-62	-115	-38	5	-14	-22	-3	-73	-66	-100	-19	-26	-61	-101	36	-84	-36	-105	-24	-99	-69	-65	-1	-99	-12	-72	-67	-131	-77	-201	-3978	6336	-16957	99	-29937	-13860	-26658	-147	-25661	-21337	-24058	-599	-28296	-29117	-18765	27
0.933333	-29	40	86	-61	-113	-35	13	-15	-19	0	-75	-66	-101	-17	-32	-66	-104	34	-85	-36	-104	-25	-96	-72	-67	-7	-100	-15	-75	-73	-149	-78	-188	-3711	6487	-16507	108	-29256	-14915	-25413	-162	-25845	-22949	-23980	-600	-28463	-29092	-18097	41
0.934167	-30	39	85	-60	-112	-49	11	-19	-19	2	-79	-67	-97	-19	-31	-61	-100	29	-88	-39	-105	-28	-100	-73	-66	-5	-99	-14	-76	-73	-147	-75	-180	-3439	6610	-15979	80	-28509	-16100	-24112	-152	-26010	-24573	-23818	-580	-28460	-29009	-17238	42
0.935000	-26	41	89	-62	-111	-35	11	-15	-19	5	-74	-68	-97	-17	-31	-61	-100	33	-88	-39	-104	-25	-98	-47	-65	-5	-102	-14	-76	-73	-147	-76	-155	-3162	6700	-15346	61	-27718	-17419	-22781	-177	-26159	-26179	-23551	-581	-28293	-28910	-16236	39
0.935833	-30	39	87	-60	-111	-34	9	-14	-24	0	-76	-64	-98	-17	-33	-62	-103	32	-85	-35	-104	-24	-99	-73	-66	-6	-100	-13	-72	-72	-146	-73	-139	-2890	6742	-14658	58	-26895	-18845	-21444	-185	-26280	-27704	-23176	-583	-27933	-28823	-15115	52
0.936667	-23	43	87	-58	-108	-32	13	-12	-21	7	-73	-63	-94	-18	-29	-61	-100	32	-84	-33	-104	-24	-97	-69	-64	-1	-100	-14	-70	-69	-145	-75	-111	-2628	6730	-13911	52	-26061	-20350	-20144	-166	-26368	-29100	-22675	-555	-27406	-28778	-13903	46
0.937500	-25	42	87	-60	-108	-26	13	-14	-25	1	-74	-68	-91	-15	-28	-60	-97	34	-86	-36	-102	-24	-98	-70	-65	-1	-99	-13	-74	-70	-144	-75	-94	-2385	6652	-13120	70	-25241	-21911	-18912	-163	-26422	-30349	-22043	-523	-26719	-28808	-12634	33
0.938333	-27	45	90	-61	-107	-31	15	-15	-19	5	-72	-62	-96	-15	-29	-59	-99	34	-84	-33	-113	-23	-97	-69	-64	0	-97	-12	-70	-69	-147	-76	-67	-2157	6498	-12320	86	-24463	-23490	-17782	-168	-26425	-31415	-21264	-507	-25882	-28919	-11332	13
0.939167	-25	47	89	-59	-109	-47	15	-12	-18	1	-74	-65	-99	-18	-30	-60	-96	34	-86	-33	-103	-24	-96	-69	-64	0	-100	-12	-74	-70	-146	-75	-41	-1960	6261	-11530	62	-23730	-25054	-16785	-165	-26375	-32169	-20419	-499	-24914	-29123	-10035	-13
0.940000	-25	39	88	-60	-111	-36	11	-16	-21	2	-75	-65	-98	-21	-31	-61	-102	30	-88	-36	-108	-25	-120	-75	-69	-3	-101	-16	-74	-73	-150	-81	-16	-1783	5940	-10777	40	-23073	-26582	-15959	-159	-26256	-32492	-19442	-468	-23862	-29421	-8782	-33
0.940833	-27	36	86	-62	-112	-36	10	-18	-23	12	-76	-67	-100	-14	-34	-64	-101	12	-87	-34	-109	-24	-102	-73	-67	-5	-101	-15	-74	-74	-150	-78	6	-1637	5540	-10075	44	-22485	-28016	-15307	-168	-26039	-32638	-18383	-418	-22742	-29799	-7590	-41
0.941667	-28	39	77	-62	-113	-38	9	-19	-22	0	-76	-67	-100	-19	-31	-61	-103	29	-86	-34	-110	-25	-103	-75	-73	-3	-100	-16	-77	-74	-149	-79	29	-1517	5055	-9462	49	-21980	-29346	-14867	-196	-25772	-32681	-17275	-391	-21598	-30246	-6482	-47
0.942500	-29	38	86	-61	-112	-38	10	0	-21	3	-73	-66	-95	-18	-34	-63	-103	30	-87	-34	-102	-26	-104	-73	-63	-4	-99	-14	-73	-79	-150	-63	44	-1430	4480	-8952	59	-21557	-30532	-14646	-212	-25393	-32720	-16136	-326	-20464	-30743	-5476	-61
0.943333	-25	38	90	-58	-107	-33	12	-15	-23	0	-74	-64	-97	-14	-23	-60	-97	33	-77	-31	-101	-23	-98	-69	-65	-3	-99	-12	-74	-68	-147	-73	62	-1365	3861	-8575	58	-21214	-31554	-14646	-204	-24918	-32734	-15009	-267	-19373	-31267	-4570	-73
0.944167	-25	44	88	-56	-102	-32	16	-13	-24	-16	-70	-61	-95	-13	-28	-57	-99	35	-86	-29	-103	-19	-98	-66	-62	0	-97	-11	-75	-68	-145	-74	55	-1331	3171	-8350	23	-20938	-32220	-14867	-216	-24353	-32729	-13907	-237	-18359	-31805	-3787	-77
0.945000	-24	41	91	-56	-108	-31	15	-13	-19	6	-73	-64	-99	-11	-28	-58	-103	35	-84	-30	-103	-22	-99	-76	-63	-1	-98	-14	-73	-69	-147	-75	89	-1322	2434	-8297	30	-20720	-32508	-15298	-227	-23689	-32744	-12872	-198	-17454	-32299	-3125	-76
0.945833	-25	43	90	-56	-109	-35	10	-13	16	5	-70	-64	-99	-19	-28	-56	-98	35	-83	-33	-105	-24	-103	-69	-63	1	-97	-14	-75	-70	-148	-75	94	-1334	1672	-8428	26	-20537	-32629	-15920	-190	-22935	-32727	-11929	-133	-16672	-32539	-2580	-76
0.946667	-24	43	90	-57	-105	-31	11	-12	-17	5	-72	-64	-97	-13	-28	-58	-97	35	-86	-29	-105	-22	-99	-52	-66	0	-97	-14	-72	-68	-148	-75	102	-1367	901	-8744	13	-20365	-32685	-16700	-151	-22106	-32743	-11097	-58	-16042	-32652	-2147	-78
0.947500	-27	41	88	-59	-111	-36	9	-15	-17	5	-70	-68	-97	-12	-28	-61	-102	34	-87	-31	-105	-23	-102	-70	-65	-1	-98	-15	-70	-67	-147	-75	114	-1421	130	-9246	20	-20196	-32719	-17607	-111	-21222	-32706	-10387	1	-15557	-32680	-1820	-84
0.948333	-28	42	86	-57	-110	-34	11	-14	-15	3	-73	-65	-98	-14	-30	-61	-102	23	-87	-34	-116	-22	-99	-69	-65	-1	-100	-17	-73	-70	-149	-78	74	-1492	-609	-9979	8	-19993	-32719	-18599	-41	-20290	-32587	-9817	41	-15218	-32713	-1584	-97
0.949167	-27	37	85	-61	-116	-36	5	-16	-21	1	-76	-66	-98	-15	-32	-58	-97	32	-87	-32	-103	-22	-97	-70	-65	-4	-99	-14	-70	-69	-145	-75	50	-1550	-1290	-10869	-4	-19742	-32736	-19628	-62	-19333	-32402	-9373	75	-15013	-32701	-1423	-90
0.950000	-26	39	88	-59	-109	-33	11	-13	-18	5	-72	-63	-93	-10	-28	-59	-97	18	-83	-32	-103	-22	-97	-69	-59	0	-98	-12	-70	-67	-148	-74	53	-1655	-1900	-11940	-5	-19429	-32717	-20658	-55	-18357	-32203	-9053	95	-14922	-32716	-1330	-76
0.950833	-21	42	90	-57	-105	-30	15	-11	-15	5	-69	-63	-96	-11	-30	-56	-97	37	-82	-31	-102	-23	-96	-69	-61	2	-97	-15	-72	-69	-144	-72	51	-1743	-2411	-13164	-17	-19031	-32735	-21648	-73	-17392	-32006	-8845	125	-14926	-32701	-1289	-84
0.951667	-17	44	90	-61	-105	-31	15	-11	-15	8	-70	-60	-92	-10	-27	-55	-95	36	-80	-30	-103	-25	-97	-66	-61	0	-96	-10	-68	-67	-145	-72	27	-1834	-2816	-14525	-18	-18532	-32711	-22560	-80	-16461	-31872	-8730	181	-14982	-32713	-1290	-94
0.952500	-22	46	93	-56	-104	-15	16	-11	-13	9	-67	-61	-94	-11	-29	-56	-97	38	-80	-30	-102	-18	-95	-66	-62	0	-98	-8	-70	-66	-165	-74	11	-1929	-3096	-16017	-15	-17933	-32460	-23345	-69	-15578	-31725	-8686	232	-15072	-32720	-1326	-92
0.953333	-25	46	89	-58	-107	-32	13	-13	-3	5	-70	-63	-95	-13	-42	-57	-99	36	-83	-31	-104	-24	-97	-72	-64	-1	-98	-11	-70	-67	-147	-73	0	-2028	-3243	-17593	-35	-17232	-32047	-23972	-97	-14756	-31578	-8682	231	-15149	-32712	-1384	-84
0.954167	-30	39	88	-53	-112	-32	12	-15	-19	5	-70	-66	-97	-16	-32	-59	-102	32	-86	-33	-105	-26	-99	-72	-66	-1	-99	-13	-75	-62	-149	-75	-15	-2117	-3245	-19216	-83	-16431	-31543	-24432	-116	-14004	-31417	-8696	181	-15186	-32726	-1452	-88
0.955000	-28	42	88	-60	-109	-33	11	-15	-19	6	-73	-62	-98	-13	-31	-59	-100	12	-85	-31	-104	-27	-99	-69	-65	-1	-100	-11	-74	-69	-147	-72	-18	-2196	-3102	-20854	-131	-15544	-30992	-24679	-111	-13327	-31225	-8704	143	-15150	-32648	-1533	-87
0.955833	-24	42	86	-74	-109	-33	11	-12	-17	8	-77	-62	-96	-13	-31	-59	-100	35	-86	-33	-103	-24	-102	-70	-65	0	-99	-15	-73	-70	-149	-73	-22	-2278	-2828	-22471	-136	-14579	-30414	-24724	-75	-12734	-30988	-8679	128	-15022	-32403	-1626	-88
0.956667	-26	41	88	-60	-108	-31	12	-16	-22	5	-73	-64	-99	-16	-32	-62	-100	33	-82	-34	-104	-24	-98	-72	-68	-5	-102	-15	-77	-73	-150	-76	-31	-2352	-2428	-24038	-134	-13555	-29819	-24555	-58	-12224	-30705	-8622	106	-14794	-32036	-1735	-96
0.957500	-40	38	86	-63	-111	-36	7	-17	-22	4	-72	-67	-98	-16	-31	-61	-99	33	-86	-34	-108	-26	-100	-69	-65	-3	-97	-24	-75	-48	-146	-74	-32	-2426	-1918	-25518	-99	-12500	-29207	-24173	-14	-11785	-30350	-8504	151	-14445	-31599	-1855	-81
0.958333	-26	41	88	-60	-108	-34	15	-13	-18	8	-70	-66	-84	-16	-30	-56	-96	34	-85	-33	-103	-22	-98	-70	-66	0	-98	-11	-73	-70	-151	-76	-49	-2494	-1322	-26864	-81	-11451	-28587	-23600	16	-11418	-29940	-8338	198	-13996	-31133	-2011	-75
0.959167	-9	42	79	-58	-105	-34	13	-17	-16	5	-68	-64	-94	-15	-27	-58	-97	34	-83	-33	-102	-21	-103	-70	-65	-1	-101	-11	-69	-72	-149	-72	-81	-2560	-669	-28057	-87	-10399	-27958	-22849	-24	-11107	-29464	-8122	223	-13444	-30641	-2198	-124
0.960000	-26	40	88	-60	-110	-34	13	-16	-16	5	-73	-65	-97	-24	-31	-57	-97	29	-86	-32	-102	-21	-101	-68	-67	0	-99	-10	-74	-69	-149	-76	-77	-2634	12	-29061	-92	-9412	-27311	-21949	-98	-10840	-28926	-7867	284	-12806	-30134	-2439	-176
0.960833	-28	41	89	-60	-110	-26	10	-15	-18	5	-75	-62	-95	-17	-30	-57	-100	33	-88	-33	-107	-24	-103	-68	-68	-1	-103	-13	-75	-70	-149	-75	-70	-2705	696	-29850	-97	-8499	-26643	-20937	-149	-10611	-28341	-7591	361	-12130	-29603	-2723	-166
0.961667	-26	40	89	-62	-112	-36	12	-15	-21	6	-73	-66	-102	-18	-28	-58	-102	35	-88	-36	-108	-19	-103	-68	-66	0	-102	-15	-75	-70	-149	-75	-101	-2786	1337	-30414	-66	-7685	-25950	-19793	-198	-10409	-27717	-7309	419	-11420	-29052	-3079	-122
0.962500	-23	38	85	-61	-102	-35	13	-16	-18	3	-73	-66	-97	-18	-28	-59	-101	32	-88	-34	-107	-23	-101	-70	-66	-4	-100	-15	-77	-72	-149	-76	-107	-2870	1917	-30731	-45	-6996	-25238	-18613	-162	-10213	-27064	-7046	426	-10713	-28490	-3511	-101
0.963333	-22	41	88	-61	-109	-36	11	-17	-11	7	-70	-64	-96	-17	-29	-59	-100	36	-86	-32	-105	-24	-101	-66	-63	2	-98	-10	-73	-68	-149	-73	-84	-2967	2383	-30796	-30	-6448	-24494	-17421	-109	-10029	-26389	-6827	421	-10026	-27891	-4032	-59
0.964167	-21	43	99	-59	-109	-30	17	-14	-15	6	-70	-66	-97	-14	-28	-56	-99	37	-84	-33	-102	-22	-98	-60	-63	1	-101	-11	-68	-69	-149	-76	-82	-3079	2722	-30606	-39	-6053	-23722	-16240	-65	-9850	-25708	-6689	464	-9404	-27274	-4650	-43
0.965000	-27	42	90	-59	-109	-32	15	-17	-19	4	-75	-67	-88	-14	-28	-59	-105	34	-87	-34	-105	-24	-101	-73	-66	-3	-102	-13	-74	-70	-150	-80	-70	-3202	2888	-30170	-80	-5823	-22939	-15128	-43	-9673	-25029	-6646	494	-8865	-26639	-5367	-29
0.965833	-35	37	84	-63	-114	-36	9	-19	-19	4	-76	-66	-97	-18	-30	-61	-102	32	-87	-33	-107	-26	-101	-72	-65	0	-107	-15	-75	-72	-152	-76	-67	-3339	2868	-29480	-113	-5754	-22093	-14075	-21	-9496	-24357	-6717	488	-8421	-25974	-6181	-10
0.966667	-28	40	87	-60	-110	-35	13	-19	-22	1	-76	-63	-95	-15	-34	-60	-101	35	-87	-35	-98	-23	-100	-72	-68	-3	-104	-15	-72	-69	-151	-78	-56	-3485	2650	-28568	-122	-5848	-21248	-13153	12	-9309	-23694	-6929	458	-8091	-25297	-7092	-4
0.967500	-26	37	87	-58	-111	-33	15	-10	-18	3	-74	-67	-97	-15	-29	-61	-99	32	-88	-36	-103	-24	-102	-69	-67	-1	-101	0	-72	-69	-149	-77	-42	-3646	2213	-27438	-122	-6096	-20375	-12358	26	-9174	-23038	-7280	429	-7879	-24597	-8099	1
0.968333	-24	41	88	-60	-110	-35	15	-16	-17	5	-75	-66	-97	-19	-28	-60	-101	36	-86	-36	-105	-24	-100	-69	-66	0	-102	-18	-73	-72	-149	-75	-32	-3816	1580	-26124	-131	-6482	-19494	-11721	28	-9041	-22390	-7780	408	-7787	-23878	-9201	2
0.969167	-21	41	85	-62	-110	-33	15	-17	-17	4	-74	-65	-96	-14	-27	-59	-99	35	-90	-36	-110	-34	-97	-69	-64	0	-101	-14	-72	-70	-147	-73	-24	-3991	718	-24677	-125	-6994	-18609	-11251	44	-8935	-21729	-8431	422	-7806	-23141	-10377	18
0.970000	-24	43	88	-57	-110	-33	16	-14	-13	6	-72	-81	-97	-16	-28	-57	-95	41	-85	-32	-103	-22	-97	-68	-61	2	-98	-14	-73	-69	-149	-70	-16	-4169	-303	-23128	-116	-7596	-17721	-10958	35	-8872	-21052	-9218	450	-7935	-22404	-11614	32
0.970833	-24	43	87	-55	-111	-36	15	-14	-16	6	-73	-62	-97	-13	-26	-57	-99	38	-82	-31	-105	-22	-99	-69	-63	4	-101	-13	-73	-68	-149	-73	-12	-4347	-1477	-21534	-120	-8303	-16843	-10814	49	-8861	-20356	-10120	472	-8155	-21657	-12884	28
0.971667	-24	45	89	-55	-108	-31	17	-12	-16	9	-68	-60	-93	-8	-25	-62	-96	39	-81	-32	-101	-19	-96	-67	-61	3	-100	-11	-68	-68	-145	-70	4	-4521	-2764	-19928	-133	-9063	-15981	-10842	74	-8908	-19623	-11121	480	-8451	-20908	-14175	38
0.972500	-9	44	90	-56	-109	-31	15	-13	-17	5	-69	-63	-92	-11	-26	-56	-101	37	-83	-34	-102	-21	-114	-69	-64	-4	-99	-13	-70	-67	-145	-74	13	-4682	-4135	-18373	-160	-9866	-15139	-11031	33	-9019	-18861	-12194	456	-8810	-20168	-15459	59
0.973333	-27	41	84	-36	-108	-26	11	-16	-17	41	-72	-66	-96	-19	-31	-60	-99	30	-91	-35	-108	-28	-102	-74	-66	-4	-103	-18	-76	-87	-143	-75	-3	-4835	-5542	-16924	-176	-10687	-14329	-11351	15	-9204	-18041	-13305	421	-9212	-19423	-16747	76
0.974167	-32	38	81	-64	-113	-40	7	-19	-24	0	-77	-72	-99	-18	-32	-64	-101	32	-86	-35	-102	-27	-101	-67	-65	-5	-104	-18	-76	-70	-148	-75	-9	-4957	-6917	-15610	-163	-11498	-13547	-11781	36	-9457	-17164	-14426	377	-9635	-18678	-17970	77
0.975000	-30	37	82	-60	-114	-36	9	-7	-21	3	-73	-64	-101	-18	-32	-58	-102	33	-87	-34	-109	-27	-99	-73	-67	0	-101	-16	-75	-70	-149	-76	-7	-5054	-8238	-14491	-167	-12302	-12795	-12303	41	-9778	-16221	-15525	347	-10071	-17945	-19122	99
0.975833	-27	40	85	-58	-111	-38	10	-12	-18	5	-73	-66	-97	-19	-32	-59	-100	33	-87	-34	-105	-24	-102	-92	-65	0	-101	-19	-70	-73	-149	-74	-8	-5124	-9427	-13591	-163	-13045	-12069	-12891	50	-10166	-15229	-16568	340	-10501	-17222	-20185	135
0.976667	-25	45	87	-59	-108	-34	9	-12	-23	7	-73	-63	-94	-45	-29	-56	-98	34	-86	-31	-101	-24	-100	-70	-64	-3	-100	-13	-70	-68	-148	-72	-21	-5162	-10471	-12932	-155	-13767	-11369	-13511	56	-10614	-14183	-17531	328	-10911	-16503	-21142	126
0.977500	-25	41	87	-59	-109	-32	10	-13	-15	6	-72	-65	-94	-17	-31	-60	-97	38	-84	-29	-98	-19	-97	-68	-63	-3	-97	-12	-69	-70	-143	-74	-28	-5173	-11334	-12543	-148	-14434	-10691	-14146	71	-11114	-13105	-18387	314	-11302	-15794	-21967	107
0.978333	-24	46	90	-56	-109	-13	15	-12	-16	6	-68	-61	-98	-15	-28	-56	-99	36	-84	-32	-101	-22	-96	-68	-66	-1	-99	-14	-69	-66	-143	-72	-44	-5150	-11981	-12432	-154	-15052	-10030	-14755	76	-11657	-12006	-19112	253	-11662	-15102	-22659	123
0.979167	-23	43	87	-56	-107	-32	12	-9	-16	7	-67	-64	-94	-14	-28	-66	-100	37	-86	-35	-100	-22	-95	-68	-62	0	-97	-11	-72	-66	-147	-70	-51	-5097	-12385	-12602	-155	-15617	-9378	-15326	72	-12219	-10892	-19692	174	-11995	-14414	-23208	151
0.980000	-24	43	90	-57	-109	-33	12	-12	-22	5	-74	-68	-94	-15	-30	-58	-97	37	-86	-32	-102	-22	-96	-68	-64	-1	-102	-13	-75	-67	-147	-70	-44	-5020	-12566	-13046	-137	-16140	-8698	-15837	105	-12824	-9781	-20137	185	-12299	-13743	-23605	128
0.980833	-4	40	86	-59	-109	-36	11	-11	-17	4	-75	-64	-97	-18	-30	-58	-102	35	-87	-33	-105	-24	-98	-69	-66	-8	-99	-14	-74	-69	-148	-69	-69	-4920	-12432	-13744	-146	-16628	-8053	-16269	115	-13419	-8702	-20414	184	-12573	-13086	-23850	120
0.981667	-30	37	85	-61	-112	-35	7	-14	-23	3	-76	-64	-102	-17	-33	-63	-126	28	-90	-36	-109	-26	-104	-73	-67	-7	-102	-18	-76	-78	-154	-76	-87	-4799	-12082	-14674	-128	-17081	-7394	-16620	98	-14010	-7670	-20539	173	-12825	-12452	-23951	110
0.982500	-30	32	86	-63	-117	-44	3	-19	-25	2	-75	-69	-101	-21	-32	-62	-101	34	-85	-36	-105	-27	-99	-73	-69	-4	-99	-17	-75	-73	-149	-75	-77	-4661	-11497	-15805	-115	-17496	-6667	-16863	116	-14572	-6732	-20517	148	-13048	-11823	-23898	122
0.983333	-28	18	89	-58	-101	-39	9	-22	-18	7	-72	-63	-96	-18	-31	-60	-99	35	-85	-30	-101	-22	-100	-70	-64	0	-97	-12	-75	-68	-151	-72	-84	-4511	-10707	-17087	-128	-17901	-5934	-17005	129	-15105	-5789	-20357	150	-13262	-11211	-23722	141
0.984167	-27	40	91	-58	-108	-33	13	-13	-18	7	-70	-62	-93	-13	-27	-58	-100	50	-84	-28	-105	-21	-96	-69	-66	0	-99	-12	-73	-67	-145	-70	-102	-4367	-9758	-18492	-130	-18291	-5165	-17058	120	-15604	-4974	-20086	133	-13475	-10590	-23434	139
0.985000	-27	41	90	-57	-111	-40	12	-13	-19	4	-73	-62	-97	-7	-27	-59	-101	33	-85	-31	-104	-23	-98	-69	-66	-1	-98	-13	-73	-67	-149	-74	-109	-4226	-8685	-19969	-131	-18676	-4364	-17023	119	-16065	-4244	-19719	104	-13694	-10034	-23050	124
0.985833	-1	42	90	-57	-108	-34	15	-12	-16	4	-74	-64	-97	-15	-26	-58	-97	34	-84	-33	-100	-24	-99	-73	-66	1	-99	-14	-73	-68	-148	-75	-104	-4095	-7531	-21470	-108	-19067	-3524	-16920	106	-16478	-3599	-19282	76	-13906	-9477	-22593	118
0.986667	-21	40	89	-59	-108	-31	1	-11	-13	5	-81	-59	-94	-12	-27	-56	-99	34	-86	-31	-101	-23	-98	-68	-65	1	-96	-11	-70	-68	-144	-73	-67	-3980	-6336	-22965	-99	-19459	-2651	-16757	119	-16834	-3044	-18791	51	-14167	-8934	-22088	99
0.987500	-27	41	89	-58	-108	-33	10	-14	-17	6	-73	-65	-98	-16	-30	-59	-100	34	-86	-35	-103	-24	-101	-66	-78	0	-97	-11	-76	-72	-148	-76	-94	-3885	-5149	-24409	-109	-19852	-1751	-16551	132	-17143	-2568	-18279	24	-14434	-8421	-21542	81
0.988333	-28	42	93	-56	-109	-33	13	-25	-14	7	-79	-63	-98	-15	-27	-58	-97	34	-84	-33	-104	-23	-99	-67	-66	0	-96	-14	-72	-69	-131	-73	-92	-3807	-4024	-25761	-99	-20245	-831	-16327	114	-17404	-2162	-17763	23	-14726	-7885	-20983	82
0.989167	-24	41	91	-58	-111	-33	15	-14	-17	5	-72	-61	-97	-15	-30	-62	-100	34	-92	-29	-102	-24	-98	-70	-61	4	-95	-12	-69	-69	-148	-75	-91	-3756	-2994	-26986	-96	-20636	98	-16098	112	-17618	-1814	-17255	39	-15048	-7375	-20434	66
0.990000	-27	39	91	-58	-104	-33	10	-18	-19	3	-75	-64	-97	-16	-31	-61	-98	34	-83	-35	-103	-26	-100	-70	-65	0	-98	-11	-75	-70	-145	-72	-92	-3728	-2110	-28065	-102	-21018	1033	-15885	92	-17800	-1506	-16790	43	-15386	-6870	-19900	33
0.990833	-12	38	88	-60	-110	-35	12	-17	-18	5	-75	-66	-95	-16	-29	-60	-101	32	-84	-32	-102	-23	-98	-69	-61	1	-95	-13	-72	-68	-144	-74	-86	-3715	-1391	-28963	-96	-21380	1966	-15697	87	-17938	-1217	-16362	15	-15749	-6363	-19405	37
0.991667	-27	40	93	-58	-104	-30	17	-13	-18	-5	-72	-62	-93	-14	-39	-61	-99	36	-83	-30	-99	-21	-97	-69	-61	4	-94	-9	-70	-67	-144	-73	-94	-3718	-852	-29680	-87	-21722	2906	-15551	86	-18056	-941	-15999	-6	-16132	-5852	-18953	51
0.992500	-23	43	92	-59	-107	-33	18	-13	-14	7	-70	-62	-94	-15	-25	-58	-97	39	-87	-33	-105	-21	-99	-66	-60	1	-94	-14	-72	-68	-144	-73	-108	-3734	-555	-30210	-80	-22034	3772	-15468	26	-18159	-654	-15699	-22	-16525	-5335	-18558	46
0.993333	-26	29	90	-59	-109	-33	11	-21	-17	2	-75	-68	-99	-16	-30	-60	-98	32	-84	-32	-102	-25	-101	-70	-64	1	-99	-10	-74	-75	-147	-79	-107	-3760	-461	-30541	-79	-22300	4621	-15444	41	-18250	-344	-15474	-58	-16924	-4802	-18219	46
0.994167	-24	37	88	-63	-115	-38	11	-19	-18	1	-74	-67	-100	-16	-34	-51	-101	34	-86	-38	-108	-27	-101	-70	-65	0	-101	-17	-76	-72	-148	-79	-110	-3782	-587	-30691	-84	-22516	5426	-15478	54	-18336	-9	-15321	-86	-17319	-4239	-17931	45
0.995000	-24	38	90	-56	-110	-34	13	-16	-9	-38	-77	-68	-97	-16	-31	-60	-103	33	-87	-35	-104	-23	-101	-70	-67	-1	-102	-14	-72	-72	-148	-77	-105	-3797	-916	-30657	-90	-22678	6191	-15571	8	-18424	388	-15212	-114	-17706	-3653	-17701	37
0.995833	-27	37	89	-60	-108	-33	12	-17	-19	5	-73	-64	-98	-15	-28	-59	-99	34	-85	-35	-107	-17	-101	-70	-68	-4	-91	-13	-77	-72	-145	-76	-112	-3791	-1439	-30458	-96	-22782	6905	-15723	-29	-18521	837	-15172	-120	-18074	-3041	-17516	32
0.996667	-26	41	91	-58	-110	-35	13	-43	-12	5	-73	-65	-104	-18	-29	-60	-102	33	-86	-32	-108	-23	-99	-69	-64	0	-99	-13	-73	-72	-144	-76	-117	-3768	-2145	-30107	-91	-22828	7561	-15916	-63	-18617	1334	-15183	-149	-18418	-2402	-17380	23
0.997500	-23	42	89	-59	-109	-33	12	-16	-16	3	-73	-65	-95	-13	-29	-59	-98	32	-85	-33	-126	-24	-99	-67	-63	0	-102	-16	-72	-70	-143	-74	-100	-3710	-2960	-29625	-82	-22810	8159	-16147	-96	-18729	1886	-15237	-173	-18729	-1735	-17275	9
0.998333	-26	40	89	-59	-110	-33	13	-9	-14	5	-74	-64	-96	-16	-30	-58	-98	33	-87	-35	-105	-27	-100	-68	-65	-1	-101	-15	-74	-70	-145	-79	-108	-3620	-3899	-29028	-82	-22730	8697	-16395	-101	-18846	2487	-15319	-188	-18997	-1045	-17209	9
0.999167	-27	40	86	-61	-113	-33	12	-17	-22	5	-75	-67	-98	-15	-55	-60	-99	35	-88	-36	-105	-22	-99	-68	-66	-1	-101	-17	-77	-69	-146	-75	-126	-3484	-4876	-28336	-75	-22590	9185	-16641	-125	-18963	3134	-15415	-245	-19228	-331	-17160	13
1.000000	-27	39	86	-57	-111	-35	12	-15	-19	3	-81	-62	-99	-15	-29	-59	-100	33	-86	-34	-108	-25	-101	-68	-67	-3	-99	-15	-75	-63	-148	-76	-108	-3286	-5858	-27571	-81	-22401	9617	-16877	-166	-19075	3816	-15516	-285	-19406	395	-17126	2
1.000833	-1	40	86	-60	-112	-33	12	-18	-18	3	-77	-64	-97	-16	-32	-58	-99	32	-85	-41	-105	-25	-98	-68	-64	0	-99	-14	-72	-75	-148	-77	-97	-3072	-6876	-26759	-82	-22163	10006	-17081	-187	-19184	4524	-15615	-294	-19540	1128	-17104	-14
1.001667	-23	41	88	-61	-109	-39	12	-18	-16	6	-58	-63	-118	-17	-28	-56	-100	33	-86	-34	-104	-23	-100	-72	-67	-4	-100	-15	-74	-72	-148	-79	-99	-2797	-7823	-25923	-66	-21885	10328	-17241	-197	-19279	5241	-15699	-284	-19622	1858	-17081	-25
1.002500	-26	37	86	-61	-111	-36	13	-18	-19	4	-75	-65	-98	-16	-28	-64	-107	32	-88	-32	-115	-28	-100	-70	-67	-6	-100	-16	-74	-69	-146	-80	-93	-2476	-8668	-25082	-56	-21575	10661	-17349	-212	-19347	5959	-15759	-260	-19655	2574	-17059	-26
1.003333	-23	59	89	-58	-110	-33	17	-13	-15	6	-74	-59	-95	-12	-27	-57	-97	37	-83	-30	-103	-19	-97	-65	-63	-3	-98	-19	-70	-69	-143	-74	-80	-2103	-9400	-24265	-55	-21244	10943	-17384	-212	-19376	6664	-15792	-258	-19634	3280	-17028	-30
1.004167	-26	43	89	-59	-104	-32	18	-14	-14	11	-68	-59	-94	-14	-23	-57	-97	33	-87	-29	-100	-18	-97	-66	-63	0	-96	-11	-70	-66	-144	-74	-65	-1707	-9999	-23504	-50	-20898	11196	-17351	-219	-19373	7348	-15787	-256	-19569	3956	-16984	-33
1.005000	-26	40	90	-50	-94	-29	19	-13	-16	5	-82	-60	-93	-11	-25	-55	-100	38	-83	-31	-102	-18	-95	-66	-62	2	-96	-13	-73	-68	-144	-75	-45	-1285	-10438	-22817	-34	-20548	11420	-17247	-233	-19325	7985	-15754	-256	-19461	4592	-16940	-26
1.005833	-24	42	89	-61	-110	-33	12	-16	-17	6	-70	-61	-97	-14	-27	-58	-100	37	-83	-32	-108	-22	-99	-62	-62	0	-99	-13	-75	-67	-144	-76	-28	-850	-10713	-22235	-36	-20200	11633	-17068	-238	-19225	8582	-15685	-279	-19302	5192	-16877	-42
1.006667	-25	39	88	-57	-129	-33	10	-15	-22	-4	-72	-63	-101	-17	-28	-59	-101	35	-86	-31	-105	-21	-102	-69	-66	-4	-99	-15	-77	-72	-155	-77	-12	-418	-10823	-21767	-43	-19849	11826	-16823	-231	-19072	9120	-15585	-291	-19109	5733	-16806	-49
1.007500	-30	40	85	-62	-112	-38	8	-17	-19	4	-72	-61	-98	-15	-30	-60	-100	33	-84	-31	-104	-22	-103	-68	-65	1	-97	-12	-75	-68	-146	-75	-3	12	-10760	-21432	-16	-19504	12015	-16510	-191	-18859	9605	-15454	-279	-18865	6243	-16715	-41
1.008333	-26	41	91	-58	-109	-35	11	-26	-15	2	-70	-60	-98	-15	-28	-59	-100	36	-84	-30	-107	-19	-99	-65	-66	0	-100	-15	-70	-66	-145	-74	-4	419	-10540	-21246	-7	-19170	12193	-16143	-170	-18589	10019	-15292	-318	-18587	6690	-16608	-53
1.009167	-27	42	87	-57	-109	-30	12	-14	-17	4	-70	-61	-96	-18	-26	-58	-84	36	-85	-29	-104	-16	-96	-66	-69	0	-99	-11	-73	-66	-142	-74	3	787	-10178	-21218	16	-18848	12360	-15737	-183	-18269	10372	-15111	-327	-18279	7086	-16488	-53
1.010000	-27	19	88	-57	-105	-31	19	-13	-14	8	-69	-60	-94	-13	-27	-60	-96	36	-87	-27	-100	-16	-97	-66	-64	2	-97	-11	-70	-64	-144	-78	0	1107	-9698	-21344	34	-18539	12521	-15302	-195	-17888	10663	-14907	-343	-17930	7430	-16358	-43
1.010833	-25	42	89	-56	-107	-32	13	-11	-18	5	-70	-61	-97	-13	-26	-56	-98	35	-87	-28	-102	-17	-98	-67	-65	1	-99	-11	-76	-65	-143	-74	4	1368	-9118	-21614	38	-18240	12676	-14844	-193	-17463	10885	-14699	-353	-17559	7721	-16213	-29
1.011667	-24	44	93	-55	-108	-31	16	-12	-15	25	-68	-59	-93	-14	-25	-55	-96	37	-85	-27	-101	-18	-96	-63	-61	4	-95	-9	-68	-65	-139	-70	-12	1565	-8458	-22022	47	-17951	12824	-14385	-200	-16994	11047	-14477	-335	-17159	7961	-16059	-28
1.012500	-19	41	92	-55	-105	-30	16	-10	-12	7	-67	-62	-94	-7	-26	-52	-96	43	-83	-28	-100	-18	-96	-65	-62	3	-96	-9	-70	-66	-142	-76	-41	1682	-7752	-22549	57	-17662	12964	-13933	-204	-16497	11152	-14260	-351	-16735	8148	-15902	-27
1.013333	-25	44	84	-58	-111	-35	11	-15	-18	5	-68	-61	-95	-16	-30	-59	-97	37	-85	-29	-107	-23	-100	-69	-64	-6	-99	-12	-72	-73	-146	-77	-66	1718	-7021	-23164	59	-17386	13097	-13499	-221	-15976	11205	-14046	-369	-16301	8302	-15734	-23
1.014167	-28	38	90	-60	-109	-39	11	-17	-19	2	-73	-69	-97	-18	-62	-63	-100	34	-88	-40	-109	-23	-101	-68	-66	-4	-103	-14	-75	-70	-150	-78	-103	1680	-6287	-23840	64	-17103	13230	-13085	-205	-15440	11231	-13830	-360	-15843	8410	-15558	-19
1.015000	-26	37	88	-63	-110	-40	9	-19	-19	0	-95	-66	-99	-21	-31	-63	-102	32	-87	-34	-107	-25	-104	-74	-70	-7	-102	-18	-74	-70	-152	-87	-138	1566	-5578	-24532	59	-16820	13347	-12710	-227	-14896	11189	-13616	-362	-15378	8478	-15378	-4
1.015833	-29	35	86	-61	-113	-42	6	-19	-21	0	-74	-68	-99	-19	-31	-63	-101	32	-97	-33	-104	-25	-101	-73	-66	-3	-100	-16	-75	-72	-149	-79	-156	1374	-4907	-25220	52	-16527	13467	-12362	-279	-14345	11134	-13408	-372	-14900	8515	-15196	9
1.016667	-26	40	89	-62	-108	-15	10	-15	-15	3	-73	-68	-94	-15	-30	-60	-97	33	-87	-33	-103	-23	-99	-70	-64	-4	-102	-16	-75	-62	-150	-77	-173	1121	-4284	-25860	56	-16225	13576	-12056	-292	-13808	11055	-13203	-363	-14424	8523	-15009	22
1.017500	-27	40	88	-61	-107	-38	11	-16	-16	4	-69	-67	-96	-16	-30	-59	-93	35	-97	-35	-103	-22	-100	-70	-62	-1	-99	-14	-72	-70	-146	-75	-200	808	-3725	-26417	55	-15915	13675	-11791	-276	-13288	10962	-13014	-340	-13952	8496	-14824	36
1.018333	-43	41	90	-58	-110	-38	13	-15	-16	5	-68	-66	-100	-15	-32	-60	-95	35	-86	-32	-103	-22	-95	-69	-63	1	-100	-15	-73	-70	-148	-73	-204	446	-3245	-26868	54	-15589	13759	-11565	-268	-12792	10835	-12794	-349	-13491	8439	-14638	25
1.019167	-22	44	89	-57	-111	-38	11	-13	-14	4	-74	-42	-95	-14	-29	-59	-97	36	-84	-34	-102	-22	-98	-69	-65	2	-98	-14	-70	-68	-148	-76	-229	43	-2837	-27169	55	-15255	13822	-11376	-233	-12323	10708	-12585	-357	-13042	8355	-14455	29
1.020000	-25	54	89	-57	-108	-32	16	-17	-15	5	-69	-66	-95	-14	-30	-59	-100	36	-84	-31	-102	-22	-96	-69	-65	1	-100	-27	-69	-69	-147	-76	-246	-370	-2509	-27309	50	-14903	13871	-11220	-227	-11883	10571	-12366	-365	-12616	8245	-14273	35
1.020833	-24	41	88	-62	-109	-38	11	-16	-22	4	-72	-65	-98	-14	-31	-57	-97	35	-73	-32	-101	-24	-99	-72	-69	-6	-101	-16	-74	-72	-148	-76	-246	-805	-2258	-27267	39	-14537	13890	-11092	-256	-11476	10428	-12139	-354	-12205	8108	-14102	40
1.021667	-30	40	84	-62	-112	-35	8	-14	-22	2	-59	-51	-97	-14	-31	-59	-100	32	-87	-35	-109	-24	-99	-74	-67	-1	-100	-17	-76	-72	-152	-70	-243	-1220	-2073	-27037	43	-14156	13884	-10990	-256	-11100	10281	-11892	-346	-11844	7944	-13923	46
1.022500	-30	44	86	-63	-113	-39	9	-17	-22	3	-74	-67	-110	-15	-31	-61	-102	33	-84	-28	-108	-28	-101	-73	-68	-4	-103	-18	-77	-75	-151	-78	-240	-1635	-1953	-26621	42	-13759	13843	-10904	-276	-10753	10130	-11634	-359	-11507	7761	-13751	59
1.023333	-26	44	84	-61	-109	-35	11	-17	-19	4	-72	-67	-97	-15	-32	-60	-102	34	-87	-35	-107	-26	-98	-74	-68	-3	-99	-16	-72	-62	-149	-79	-233	-2010	-1885	-26026	37	-13358	13768	-10837	-289	-10436	9971	-11354	-346	-11199	7553	-13578	54
1.024167	-24	45	82	-60	-111	-35	11	-13	-17	5	-73	-67	-102	-13	-32	-57	-99	35	-84	-33	-101	-22	-97	-68	-64	0	-102	-14	-73	-69	-146	-73	-217	-2339	-1857	-25274	30	-12948	13656	-10777	-287	-10150	9803	-11053	-337	-10926	7323	-13403	66
1.025000	-24	49	87	-60	-110	-47	15	-12	-16	10	-72	-64	-96	-13	-29	-58	-100	36	-80	-31	-103	-23	-97	-70	-64	0	-98	-15	-72	-68	-165	-73	-210	-2617	-1869	-24397	34	-12528	13494	-10731	-285	-9871	9622	-10745	-324	-10685	7078	-13227	63
1.025833	-26	49	88	-59	-109	-31	15	-11	-21	9	-73	-62	-97	-15	-31	-57	-100	36	-93	-32	-108	-21	-97	-66	-66	-3	-99	-13	-74	-70	-148	-76	-204	-2830	-1906	-23417	36	-12105	13290	-10669	-271	-9620	9426	-10418	-299	-10477	6806	-13052	68
1.026667	-26	46	87	-58	-110	-58	12	-16	-19	8	-72	-62	-96	-13	-30	-58	-98	36	-82	-30	-104	-22	-98	-69	-66	-3	-99	0	-75	-68	-146	-72	-153	-2973	-1963	-22367	47	-11682	13039	-10659	-287	-9383	9210	-10087	-298	-10297	6527	-12863	68
1.027500	-24	46	86	-59	-107	-32	17	-14	-16	8	-68	-64	-94	-14	-29	-57	-98	41	-83	-32	-107	-21	-96	-68	-67	0	-100	-10	-74	-68	-144	-74	-181	-3053	-2032	-21284	55	-11260	12740	-10635	-263	-9156	8976	-9752	-281	-10139	6237	-12669	50
1.028333	-23	42	88	-61	-115	-31	16	-12	-22	7	-72	-62	-97	-12	-28	-56	-101	37	-81	-30	-107	-19	-95	-68	-55	0	-99	-16	-74	-68	-144	-73	-163	-3046	-2101	-20214	49	-10849	12396	-10620	-217	-8932	8714	-9426	-256	-10003	5936	-12467	63
1.029167	-25	43	87	-58	-109	-34	16	-13	-15	9	-65	-60	-92	-15	-27	-44	-98	37	-82	-30	-104	-18	-94	-66	-62	2	-96	-14	-70	-68	-145	-73	-149	-2969	-2169	-19188	64	-10450	12011	-10615	-201	-8712	8420	-9108	-236	-9874	5627	-12250	76
1.030000	-25	47	87	-57	-110	-29	20	-13	-16	9	-72	-60	-97	-13	-27	-53	-96	39	-78	-26	-102	-18	-96	-64	-62	1	-94	-12	-62	-69	-144	-70	-131	-2785	-2228	-18232	46	-10058	11584	-10623	-203	-8491	8099	-8806	-236	-9755	5311	-12024	64
1.030833	-25	45	88	-57	-112	-30	16	-12	-16	9	-69	-60	-96	-12	-27	-53	-99	29	-81	-29	-103	-25	-99	-65	-65	4	-96	-11	-70	-69	-145	-72	-110	-2609	-2277	-17382	52	-9691	11115	-10644	-225	-8271	7746	-8530	-219	-9636	4999	-11788	70
1.031667	-24	46	89	-56	-109	-28	16	-8	-17	10	-62	-62	-97	-12	-28	-56	-99	39	-80	-29	-103	-21	-98	-65	-66	2	-99	-10	-73	-58	-146	-75	-91	-2343	-2308	-16647	42	-9335	10615	-10684	-253	-8050	7360	-8285	-215	-9515	4678	-11547	71
1.032500	-26	44	87	-58	-111	-31	13	-14	-22	5	-70	-69	-97	-13	-27	-53	-99	38	-76	-29	-100	-18	-98	-66	-65	1	-95	-9	-73	-66	-143	-74	-77	-2026	-2319	-16044	28	-9002	10094	-10745	-238	-7813	6947	-8075	-215	-9382	4357	-11297	70
1.033333	-26	57	87	-59	-109	-31	15	-13	-18	6	-70	-64	-99	-16	-29	-57	-102	34	-86	-31	-109	-23	-100	-67	-64	-5	-99	-17	-73	-70	-150	-76	-72	-1681	-2306	-15581	9	-8702	9543	-10829	-235	-7596	6504	-7909	-199	-9236	4035	-11045	52
1.034167	-28	38	85	-60	-112	-32	12	-17	-23	1	-74	-65	-92	-23	-31	-58	-103	43	-82	-32	-107	-22	-97	-68	-67	1	-102	-16	-73	-68	-147	-77	-74	-1306	-2261	-15254	20	-8382	8982	-10932	-253	-7371	6039	-7767	-189	-9071	3707	-10793	59
1.035000	-24	42	84	-61	-110	-31	17	-16	-16	5	-72	-64	-96	-17	-29	-55	-100	34	-85	-32	-103	-23	-98	-66	-65	2	-99	-16	-70	-67	-148	-76	-68	-921	-2181	-15060	6	-8166	8413	-11055	-249	-7143	5554	-7691	-180	-8885	3380	-10542	62
1.035833	-22	42	89	-59	-113	-32	12	-13	-19	5	-73	-69	-97	-17	-26	-57	-98	37	-83	-22	-102	-22	-100	-67	-63	1	-101	-15	-74	-72	-146	-75	-51	-544	-2070	-14988	15	-7940	7833	-11206	-184	-6929	5054	-7648	-183	-8685	3048	-10307	70
1.036667	-22	41	90	-63	-111	-33	5	-19	-18	5	-72	-64	-98	-14	-28	-57	-98	37	-84	-34	-108	-23	-98	-65	-62	3	-97	-6	-73	-69	-144	-75	-52	-172	-1917	-15020	35	-7744	7260	-11376	-99	-6706	4543	-7642	-172	-8462	2717	-10087	81
1.037500	-23	43	89	-58	-109	-34	12	-12	-17	5	-70	-64	-97	-9	-33	-56	-100	37	-82	-30	-102	-23	-97	-66	-64	1	-98	-13	-73	-72	-146	-76	-51	179	-1720	-15150	33	-7571	6690	-11563	-57	-6500	4032	-7677	-141	-8226	2373	-9885	53
1.038333	-26	40	90	-56	-108	-33	15	-14	-14	6	-69	-64	-94	-16	-29	-53	-99	37	-84	-31	-101	-24	-97	-65	-63	0	-98	-13	-70	-72	-145	-76	-41	501	-1489	-15360	27	-7434	6131	-11765	-55	-6308	3515	-7743	-128	-7979	2022	-9705	45
1.039167	-24	41	91	-56	-109	-33	15	-18	-14	4	-72	-65	-91	-16	-29	-59	-100	35	-85	-31	-105	-22	-97	-69	-64	1	-98	-17	-73	-69	-146	-79	-42	788	-1214	-15640	27	-7302	5580	-11978	-80	-6098	3000	-7845	-114	-7723	1663	-9552	42
1.040000	-24	46	88	-58	-111	-36	12	-15	-21	1	-78	-67	-100	-16	-32	-60	-104	32	-92	-35	-107	-25	-101	-72	-68	-5	-102	-17	-75	-74	-148	-78	-47	1057	-901	-15971	28	-7246	5041	-12205	-115	-5971	2486	-7972	-97	-7470	1295	-9435	16
1.040833	-30	35	84	-64	-112	-41	9	-21	-24	1	-79	-68	-99	-21	-34	-63	-101	30	-88	-39	-104	-26	-103	-72	-65	-4	-100	-17	-74	-73	-150	-78	-49	1260	-547	-16345	28	-7190	4524	-12426	-127	-5822	1985	-8111	-94	-7216	908	-9344	11
1.041667	-27	38	88	-60	-112	-38	30	-16	-19	1	-75	-70	-99	-18	-35	-60	-99	32	-90	-34	-108	-27	-102	-72	-67	-1	-103	-17	-74	-73	-149	-77	-47	1442	-158	-16764	39	-7160	4019	-12643	-136	-5698	1510	-8271	-94	-6977	541	-9282	27
1.042500	-27	37	82	-61	-111	-36	11	-16	-18	24	-77	-67	-99	-18	-33	-61	-102	33	-88	-36	-109	-26	-102	-70	-69	0	-102	-15	-75	-72	-146	-79	-33	1603	268	-17216	42	-7156	3520	-12852	-130	-5573	1048	-8432	-84	-6751	156	-9250	23
1.043333	-24	40	89	-58	-110	-33	15	-14	-17	4	-74	-64	-97	-17	-31	-59	-97	37	-85	-28	-105	-24	-100	-67	-58	1	-100	-12	-92	-69	-148	-73	-24	1737	715	-17704	34	-7163	3061	-13043	-132	-5503	604	-8602	-62	-6544	-232	-9253	20
1.044167	-22	42	91	-59	-108	-33	16	-13	-14	7	-73	-59	-92	-13	-28	-112	-96	36	-84	-28	-103	-23	-99	-68	-61	1	-96	-11	-69	-65	-145	-72	-29	1850	1182	-18233	39	-7192	2607	-13211	-151	-5431	173	-8767	-52	-6360	-615	-9284	16
1.045000	-29	44	90	-61	-105	-32	21	-14	-15	7	-72	-62	-95	-12	-29	-59	-99	37	-83	-31	-102	-21	-100	-66	-64	0	-98	-10	-70	-68	-147	-74	-33	1947	1655	-18807	29	-7239	2164	-13371	-144	-5382	-245	-8938	-48	-6204	-999	-9339	2
1.045833	-24	43	92	-58	-109	-35	16	-16	-14	6	-70	-62	-72	-14	-27	-44	-99	36	-85	-29	-101	-23	-100	-69	-66	-4	-99	-13	-73	-69	-147	-75	-25	2037	2123	-19441	34	-7293	1733	-13497	-138	-5354	-648	-9086	-22	-6075	-1376	-9411	-4
1.046667	-19	39	89	-58	-104	-33	17	-10	-12	4	-73	-64	-94	-14	-26	-58	-101	36	-86	-31	-103	-23	-98	-67	-61	0	-101	-12	-74	-69	-147	-78	-50	2127	2587	-20133	46	-7349	1316	-13590	-119	-5331	-1028	-9267	-31	-5971	-1741	-9503	2
1.047500	-23	42	92	-59	-111	-32	15	-15	-15	6	-74	-66	-94	-15	-25	-40	-70	36	-85	-30	-102	-23	-97	-66	-64	-1	-101	-14	-72	-68	-146	-74	-26	2227	3032	-20883	66	-7406	911	-13653	-82	-5328	-1393	-9420	-38	-5896	-2091	-9607	-4
1.048333	-24	9	84	-61	-108	-35	17	-14	-18	3	-74	-64	-97	-17	-30	-58	-99	34	-86	-33	-108	-28	-100	-75	-68	-4	-101	-15	-72	-70	-147	-76	-32	2331	3449	-21705	27	-7464	518	-13682	-66	-5333	-1750	-9576	-6	-5842	-2433	-9719	-17
1.049167	-29	38	86	-58	-110	-38	15	-16	-21	2	-75	-65	-78	-16	-30	-60	-101	36	-86	-31	-104	-22	-99	-66	-64	-1	-100	-11	-73	-72	-151	-73	-32	2454	3848	-22578	33	-7503	133	-13655	-74	-5336	-2089	-9720	-7	-5808	-2753	-9829	-16
1.050000	-22	43	90	-58	-114	-33	12	-15	-16	6	-73	-63	-99	-16	-27	-55	-99	39	-82	-31	-107	-24	-99	-67	-62	2	-100	-10	-73	-41	-145	-74	-40	2587	4167	-23508	20	-7536	-238	-13639	-84	-5350	-2418	-9860	-31	-5781	-3054	-9931	-15
1.050833	-25	43	92	-55	-105	-29	15	-11	-14	6	-70	-63	-93	-15	-28	-57	-81	41	-81	-25	-91	-19	-99	-64	-62	1	-98	-11	-70	-66	-148	-72	-44	2730	4455	-24470	23	-7551	-601	-13568	-97	-5367	-2742	-9995	-28	-5770	-3332	-10026	-3
1.051667	-21	45	93	-50	-105	-29	18	-17	-16	8	-68	-61	-92	-11	-25	-55	-96	40	-81	-28	-102	-17	-96	-63	-63	0	-97	-9	-69	-66	-145	-73	-47	2882	4687	-25450	36	-7549	-956	-13470	-96	-5388	-3055	-10124	-26	-5762	-3597	-10106	-5
1.052500	-28	45	91	-57	-105	-28	18	-9	-18	8	-66	-65	-94	-10	-26	-53	-112	36	-81	-28	-104	-17	-95	-63	-64	2	-97	-8	-68	-64	-143	-76	-66	3034	4860	-26426	41	-7531	-1304	-13349	-79	-5405	-3357	-10248	-31	-5761	-3842	-10169	-9
1.053333	-15	45	91	-53	-104	-29	16	-11	-18	5	-68	-61	-96	-13	-28	-53	-98	38	-83	-32	-107	-22	-95	-63	-64	-1	-100	-11	-74	-69	-146	-73	-95	3186	4970	-27362	27	-7492	-1636	-13206	-98	-5425	-3658	-10366	-64	-5758	-4073	-10211	-26
1.054167	-27	41	89	-60	-109	-31	13	-27	-17	7	-70	-65	-96	-17	-31	-58	-99	33	-85	-33	-104	-22	-98	-65	-64	-1	-97	-12	-75	-69	-148	-74	-105	3326	5023	-28224	-5	-7441	-1982	-13044	-111	-5438	-3941	-10472	-83	-5751	-4285	-10218	-15
1.055000	-27	67	95	-58	-109	-30	15	-14	-18	7	-70	-65	-98	-16	-27	-57	-99	37	-81	-30	-104	-21	-98	-68	-64	1	-98	-13	-75	-72	-149	-75	-110	3454	5020	-28978	-21	-7367	-2265	-12867	-122	-5450	-4221	-10563	-100	-5746	-4488	-10194	-14
1.055833	-25	44	91	-58	-111	-35	10	-13	-18	6	-70	-63	-98	-12	-28	-57	-100	38	-81	-34	-109	-22	-100	-66	-65	-1	-96	-15	-75	-67	-148	-74	-124	3559	4959	-29600	-25	-7287	-2561	-12684	-138	-5458	-4494	-10638	-171	-5726	-4679	-10140	-23
1.056667	-24	43	80	-58	-109	-31	13	-13	-17	4	-73	-66	-99	-15	-31	-58	-101	33	-85	-34	-107	-23	-99	-70	-69	-4	-100	-6	-76	-91	-149	-77	-134	3636	4850	-30064	-28	-7184	-2838	-12497	-155	-5464	-4752	-10704	-220	-5705	-4868	-10063	-16
1.057500	-26	41	88	-59	-113	-34	9	-17	-23	4	-72	-66	-97	-15	-32	-51	-100	35	-85	-32	-101	-23	-98	-69	-64	-1	-95	-10	-70	-69	-145	-74	-139	3685	4701	-30345	-45	-7083	-3100	-12299	-141	-5467	-4994	-10743	-189	-5678	-5048	-9944	-18
1.058333	-27	44	91	-57	-111	-32	11	-12	-19	7	-69	-67	-94	-14	-27	-56	-99	35	-84	-34	-105	-23	-97	-66	-62	0	-97	-16	-73	-66	-148	-73	-148	3698	4507	-30436	-56	-6979	-3347	-12115	-118	-5471	-5225	-10762	-132	-5650	-5230	-9793	-16
1.059167	-25	45	89	-56	-108	-30	17	-12	-19	7	-70	-64	-97	-15	-28	-57	-99	37	-82	-31	-103	-21	-98	-72	-64	-3	-97	-12	-70	-66	-149	-74	-130	3684	4296	-30294	-65	-6878	-3577	-11936	-126	-5476	-5441	-10758	-36	-5626	-5416	-9639	-12
1.060000	-25	42	87	-51	-103	-30	15	-14	-13	6	-67	-63	-94	-16	-29	-58	-101	35	-83	-32	-105	-23	-99	-64	-64	-1	-97	-14	-70	-68	-176	-74	-155	3632	4056	-30007	-67	-6787	-3789	-11767	-110	-5483	-5636	-10727	62	-5603	-5607	-9457	-19
1.060833	-25	41	87	-57	-110	-30	12	-15	-22	2	-70	-66	-97	-16	-28	-85	-98	37	-84	-35	-102	-24	-100	-73	-63	0	-98	-13	-74	-69	-147	-75	-159	3552	3806	-29488	-53	-6707	-3987	-11608	-97	-5496	-5816	-10670	109	-5593	-5803	-9258	-9
1.061667	-25	45	87	-58	-113	-32	9	-17	-22	4	-73	-63	-96	-19	-32	-59	-102	36	-84	-35	-107	-27	-101	-72	-66	-1	-98	-13	-76	-68	-149	-70	-156	3447	3556	-28788	-81	-6644	-4164	-11467	-128	-5517	-5969	-10584	62	-5584	-6004	-9056	-7
1.062500	-27	41	86	-59	-113	-36	11	-16	-4	4	-72	-66	-98	-19	-43	-59	-103	35	-85	-36	-108	-23	-100	-72	-65	-3	-100	-16	-77	-68	-149	-75	-145	3319	3300	-27923	-88	-6594	-4306	-11334	-165	-5542	-6101	-10471	-11	-5586	-6210	-8850	-18
1.063333	-26	41	86	-60	-111	-33	10	-13	-17	3	-70	-64	-97	-14	-31	-57	-100	36	-83	-25	-103	-35	-98	-68	-63	0	-95	-12	-74	-66	-145	-70	-148	3187	3068	-26931	-65	-6561	-4469	-11222	-180	-5570	-6207	-10335	-29	-5595	-6419	-8646	-26
1.064167	-22	44	90	-57	-107	-32	12	-13	-14	6	-68	-62	-94	-14	-32	-63	-96	36	-80	-31	-101	-22	-98	-69	-64	-1	-97	-11	-70	-66	-146	-76	-150	3041	2838	-25850	-51	-6552	-4597	-11125	-138	-5607	-6296	-10180	-27	-5621	-6633	-8462	-26
1.065000	-23	40	89	-58	-105	-33	10	-15	-18	2	-70	-66	-94	-18	-32	-60	-99	34	-83	-34	-105	-25	-99	-72	-68	-5	-102	-26	-73	-69	-149	-75	-139	2893	2645	-24722	-38	-6564	-4721	-11047	-75	-5659	-6368	-10013	-44	-5660	-6852	-8295	-34
1.065833	-29	35	84	-60	-112	-39	9	-17	-19	1	-74	-66	-99	-18	-31	-55	-105	30	-85	-34	-104	-25	-98	-68	-65	0	-100	-14	-73	-69	-146	-75	-131	2750	2478	-23586	-27	-6591	-4836	-10980	-64	-5706	-6406	-9832	-7	-5707	-7065	-8152	-35
1.066667	-27	47	109	-60	-110	-38	10	-14	-19	0	-75	-66	-98	-17	-31	-58	-100	34	-85	-33	-107	-23	-99	-68	-69	-3	-96	-18	-73	-70	-141	-74	-119	2620	2343	-22459	-1	-6635	-4930	-10933	-82	-5759	-6445	-9642	15	-5757	-7270	-8038	-22
1.067500	-25	40	87	-58	-109	-36	12	-14	-18	5	-74	-64	-103	-16	-30	-60	-100	33	-86	-33	-104	-25	-98	-70	-62	-1	-101	-15	-72	-69	-146	-78	-120	2500	2247	-21403	55	-6693	-4986	-10898	-60	-5813	-6463	-9452	-1	-5810	-7467	-7962	-26
1.068333	-26	42	86	-58	-109	-35	10	-12	-15	5	-72	-65	-96	-18	-34	-60	-97	35	-82	-32	-102	-25	-98	-75	-64	-1	-103	-14	-74	-73	-146	-75	-91	2395	2190	-20453	85	-6756	-5113	-10877	-28	-5865	-6468	-9268	-15	-5862	-7651	-7921	-34
1.069167	-24	41	89	-59	-111	-36	9	-17	-16	4	-72	-62	-94	-15	-33	-61	-100	35	-84	-31	-107	-25	-98	-67	-66	-1	-102	-14	-74	-72	-147	-73	-84	2304	2174	-19634	91	-6829	-5197	-10868	-27	-5911	-6471	-9093	18	-5907	-7819	-7923	-32
1.070000	-27	43	89	-60	-104	-33	15	-14	-18	7	-72	-62	-94	-14	-29	-61	-98	37	-82	-31	-101	-19	-98	-67	-64	-3	-98	-12	-70	-68	-150	-72	-65	2230	2198	-18959	102	-6902	-5282	-10862	-35	-5948	-6468	-8930	81	-5951	-7971	-7961	-12
1.070833	-23	43	90	-58	-104	-36	13	-13	-17	5	-70	-61	-95	-33	-28	-59	-87	37	-82	-19	-102	-21	-96	-68	-64	0	-99	-14	-68	-68	-145	-73	-53	2165	2252	-18449	101	-6975	-5362	-10869	-50	-5984	-6470	-8789	85	-5976	-8100	-8034	-9
1.071667	-14	45	89	-32	-104	-33	15	-13	-13	8	-69	-62	-96	-11	-27	-57	-101	35	-82	-28	-102	-21	-94	-69	-62	1	-97	-13	-69	-60	-142	-72	-44	2109	2346	-18102	85	-7042	-5437	-10879	-72	-6006	-6472	-8674	60	-5995	-8207	-8145	-17
1.072500	-26	44	90	-58	-110	-33	16	-13	-21	4	-63	-62	-98	-13	-28	-58	-97	38	-82	-32	-101	-21	-95	-67	-63	0	-101	-14	-70	-69	-143	-74	-14	2061	2465	-17910	82	-7137	-5513	-10889	-44	-6021	-6491	-8582	37	-6005	-8295	-8277	-12
1.073333	-28	39	85	-61	-110	-39	11	-15	-15	5	-75	-65	-100	-18	-31	-62	-102	53	-91	-39	-107	-27	-96	-70	-67	-3	-102	-18	-75	-76	-149	-78	-23	2006	2603	-17891	66	-7173	-5582	-10902	-3	-6033	-6525	-8522	42	-6004	-8363	-8445	-27
1.074167	-30	37	82	-65	-115	-39	27	-22	-25	2	-78	-68	-102	-21	-30	-65	-103	32	-90	-34	-108	-28	-101	-72	-67	-3	-102	-18	-77	-76	-149	-77	-7	1954	2765	-17985	22	-7228	-5658	-10903	8	-6029	-6561	-8481	75	-5991	-8404	-8610	-17
1.075000	-23	29	85	-60	-112	-40	11	-17	-22	5	-75	-65	-99	-17	-33	-61	-101	34	-86	-33	-109	-28	-103	-73	-73	-1	-101	-18	-77	-69	-148	-76	11	1898	2933	-18189	28	-7266	-5690	-10898	7	-6019	-6617	-8468	112	-5963	-8422	-8802	-11
1.075833	-28	43	87	-60	-110	-36	12	-17	-17	4	-70	-66	-96	-15	-34	-58	-100	37	-85	-31	-103	-24	-100	-69	-63	0	-102	-12	-74	-72	-148	-77	18	1826	3105	-18473	5	-7300	-5718	-10849	-6	-6028	-6681	-8482	122	-5932	-8427	-8965	-30
1.076667	-25	39	110	-62	-110	-36	10	-18	-22	4	-72	-63	-97	-16	-32	-60	-101	36	-86	-32	-104	-24	-101	-72	-66	-1	-101	-8	-73	-69	-146	-75	24	1746	3274	-18824	-23	-7327	-5734	-10851	-11	-5995	-6761	-8517	88	-5900	-8411	-9134	-24
1.077500	-22	42	88	-60	-104	-32	15	-16	-16	8	-73	-63	-94	-16	-30	-58	-98	36	-85	-32	-103	-22	-98	-69	-66	0	-100	-12	-70	-69	-145	-73	28	1648	3414	-19212	-35	-7351	-5728	-10799	-30	-5984	-6855	-8577	32	-5873	-8386	-9292	-12
1.078333	-27	43	89	-58	-108	-35	15	-15	-16	7	-73	-62	-95	-12	-29	-58	-97	37	-81	-29	-100	-22	-96	-68	-61	-1	-100	-13	-74	-67	-144	-73	37	1541	3552	-19609	-48	-7373	-5710	-10751	-61	-5983	-6952	-8656	0	-5855	-8357	-9438	0
1.079167	-27	41	87	-60	-86	-32	16	-15	-28	8	-70	-62	-97	-12	-31	-56	-99	37	-83	-34	-102	-22	-98	-68	-64	0	-98	-14	-72	-67	-144	-74	37	1422	3649	-20001	-62	-7395	-5671	-10684	-48	-5988	-7052	-8741	-25	-5854	-8319	-9566	-3
1.080000	-50	43	87	-57	-110	-33	15	-15	-17	6	-72	-65	-96	-14	-31	-57	-101	35	-83	-32	-105	-23	-99	-68	-66	-1	-100	-13	-74	-69	-145	-76	29	1302	3715	-20369	-67	-7422	-5614	-10602	-32	-6005	-7155	-8841	0	-5871	-8282	-9675	-10
1.080833	-22	41	86	-60	-110	-35	10	-15	-19	8	-73	-68	-95	-17	-34	-56	-96	34	-85	-33	-109	-25	-98	-70	-64	-4	-99	-14	-74	-70	-146	-75	33	1176	3739	-20713	-60	-7454	-5537	-10510	-31	-6036	-7253	-8940	45	-5911	-8244	-9770	-9
1.081667	-26	42	82	-61	-110	-35	11	-16	-19	6	-76	-67	-102	-18	-34	-60	-99	29	-88	-36	-108	-23	-100	-73	-67	-5	-103	-17	-74	-74	-153	-77	19	1054	3714	-21021	-62	-7488	-5447	-10407	-31	-6089	-7331	-9048	9	-5974	-8213	-9850	-7
1.082500	-30	36	82	-63	-115	-40	8	-22	-23	0	-75	-68	-100	-14	-33	-61	-105	30	-87	-35	-108	-25	-103	-76	-70	-1	-100	-14	-77	-70	-149	-75	27	953	3652	-21294	-79	-7527	-5338	-10296	-35	-6148	-7394	-9150	-27	-6060	-8177	-9907	-10
1.083333	-27	41	87	-57	-108	-33	13	-16	-21	8	-70	-63	-97	-16	-31	-40	-101	36	-84	-33	-103	-21	-99	-69	-65	-1	-98	-13	-72	-67	-144	-75	50	856	3542	-21535	-83	-7568	-5220	-10178	-59	-6223	-7440	-9248	-38	-6174	-8151	-9955	-18
1.084167	-24	44	90	-58	-103	-30	17	-13	-17	6	-70	-67	-93	-12	-27	-56	-96	37	-82	-30	-101	-21	-97	-68	-64	0	-99	-10	-72	-65	-145	-70	53	791	3382	-21751	-81	-7621	-5099	-10065	-72	-6317	-7468	-9343	-74	-6314	-8127	-10003	-5
1.085000	-25	43	90	-57	-107	-30	17	-12	-17	10	-70	-63	-95	-11	-28	-55	-97	35	-84	-30	-101	-18	-99	-67	-66	0	-98	-9	-72	-46	-147	-73	57	745	3187	-21949	-83	-7685	-4974	-9959	-74	-6421	-7466	-9426	-103	-6481	-8110	-10043	-5
1.085833	-22	45	93	-57	-109	-33	17	-13	-18	1	-70	-65	-104	-14	-22	-57	-100	37	-83	-31	-104	-18	-97	-67	-63	-1	-98	-15	-75	-66	-146	-73	75	713	2946	-22141	-78	-7750	-4851	-9845	-67	-6545	-7450	-9504	-121	-6669	-8100	-10091	-21
1.086667	-24	43	90	-63	-109	-31	18	-12	-13	5	-69	-64	-94	-11	-25	-55	-99	35	-83	-32	-94	-22	-97	-87	-61	0	-98	-11	-72	-67	-143	-75	79	746	2673	-22337	-81	-7825	-4733	-9771	-72	-6665	-7403	-9571	-132	-6868	-8090	-10139	-16
1.087500	-23	44	94	-57	-108	-33	13	-8	-17	3	-69	-64	-134	-16	-31	-59	-96	36	-83	-30	-102	-21	-96	-67	-63	0	-99	-13	-70	-66	-146	-74	74	794	2366	-22545	-63	-7903	-4641	-9690	-80	-6800	-7347	-9628	-145	-7079	-8078	-10195	-5
1.088333	-24	43	91	-57	-109	-35	15	-13	-15	5	-72	-65	-97	-13	-28	-57	-99	34	-84	-29	-81	-21	-98	-66	-63	0	-98	-12	-73	-66	-144	-75	78	870	2041	-22767	-53	-7986	-4522	-9638	-85	-6940	-7273	-9675	-150	-7294	-8067	-10262	8
1.089167	-27	43	89	-52	-110	-34	16	-57	-19	6	-72	-63	-99	-17	-29	-59	-98	32	-85	-33	-103	-19	-96	-69	-64	-3	-101	-14	-70	-67	-151	-75	81	976	1694	-23006	-61	-8070	-4433	-9595	-100	-7056	-7186	-9714	-167	-7513	-8050	-10324	5
1.090000	-25	43	91	-55	-110	-36	12	-17	-19	5	-74	-64	-96	-16	-30	-60	-102	18	-84	-32	-107	-23	-101	-70	-68	-5	-100	-17	-73	-68	-148	-76	77	1107	1329	-23261	-51	-8156	-4362	-9580	-105	-7180	-7100	-9749	-213	-7721	-8031	-10395	-12
1.090833	-26	39	88	-58	-110	-36	12	-15	-32	3	-75	-64	-95	-16	-28	-60	-102	35	-84	-29	-102	-22	-97	-65	-63	0	-98	-13	-72	-68	-147	-74	71	1258	966	-23518	-25	-8237	-4299	-9577	-100	-7295	-7001	-9764	-219	-7914	-8000	-10470	-4
1.091667	-23	42	90	-59	-108	-31	16	-12	-18	2	-74	-62	-92	-13	-27	-56	-94	36	-84	-24	-99	-23	-95	-65	-63	-4	-98	-14	-72	-66	-145	-74	55	1419	600	-23775	-45	-8323	-4250	-9601	-102	-7407	-6908	-9775	-219	-8095	-7961	-10542	16
1.092500	-23	41	89	-59	-100	-31	15	-6	0	7	-72	-61	-96	-13	-26	-57	-98	38	-86	-30	-105	-22	-97	-67	-62	0	-112	-13	-67	-67	-145	-72	27	1593	226	-24013	-46	-8409	-4215	-9645	-97	-7509	-6821	-9779	-220	-8262	-7919	-10611	21
1.093333	-24	45	89	-58	-107	-33	13	-14	-17	2	-77	-61	-99	-16	-31	-58	-100	35	-86	-30	-103	-23	-100	-67	-63	-4	-100	-18	-77	-74	-149	-76	19	1768	-142	-24213	-47	-8496	-4193	-9716	-96	-7608	-6742	-9773	-223	-8415	-7871	-10674	5
1.094167	-19	38	84	-62	-113	-47	10	-15	-15	3	-73	-66	-99	-18	-31	-60	-100	32	-88	-35	-109	-27	-103	-68	-65	-4	-112	-21	-75	-72	-150	-66	-9	1939	-505	-24360	-45	-8582	-4184	-9802	-102	-7697	-6675	-9754	-232	-8538	-7813	-10717	3
1.095000	-24	39	88	-59	-109	-33	12	-14	-19	3	-73	-65	-96	-18	-32	-61	-99	37	-86	-60	-105	-25	-100	-70	-65	-3	-100	-16	-74	-70	-150	-78	-18	2103	-854	-24429	-50	-8663	-4174	-9890	-125	-7782	-6605	-9722	-250	-8646	-7749	-10746	11
1.095833	-27	40	88	-61	-108	-32	11	-13	-15	5	-73	-66	-97	-16	-31	-60	-100	35	-87	-33	-105	-24	-105	-70	-64	-4	-100	-13	-74	-63	-148	-74	-13	2254	-1215	-24405	-61	-8750	-4169	-10013	-146	-7868	-6563	-9680	-266	-8737	-7683	-10753	22
1.096667	-27	41	87	-62	-112	-34	12	-13	-19	4	-75	-66	-95	-18	-33	-62	-102	35	-88	-32	-107	-23	-81	-68	-63	-3	-99	-14	-74	-70	-150	-74	-38	2388	-1538	-24283	-43	-8842	-4166	-10138	-143	-7950	-6524	-9622	-270	-8813	-7617	-10737	36
1.097500	-24	41	88	-64	-108	-34	11	-15	-13	1	-73	-64	-95	-15	-29	-60	-96	37	-84	-34	-101	-24	-104	-69	-66	-5	-109	-13	-70	-75	-152	-77	-42	2508	-1871	-24042	-40	-8936	-4168	-10277	-142	-8041	-6487	-9551	-269	-8885	-7552	-10692	44
1.098333	-25	41	85	-59	-108	-33	11	-14	-16	2	-73	-62	-98	-16	-30	-67	-100	35	-90	-38	-108	-24	-102	-70	-67	-3	-101	-17	-75	-70	-151	-75	-44	2604	-2205	-23695	-57	-9035	-4150	-10425	-115	-8136	-6459	-9469	-264	-8947	-7496	-10629	43
1.099167	-25	37	88	-61	-112	-38	9	-15	-18	0	-75	-70	-97	-17	-31	-61	-101	33	-86	-35	-104	-17	-100	-69	-58	-6	-101	-15	-75	-70	-150	-77	-60	2685	-2528	-23227	-46	-9134	-4168	-10571	-100	-8230	-6429	-9373	-269	-9006	-7441	-10545	45
1.100000	-25	40	87	-62	-112	-36	10	-16	-21	4	-73	-66	-98	-16	-33	-64	-100	33	-67	-36	-107	-26	-104	-69	-63	-3	-101	-16	-74	-73	-150	-75	-53	2746	-2849	-22668	-41	-9248	-4167	-10723	-92	-8328	-6397	-9267	-248	-9063	-7394	-10437	51
1.100833	-27	40	71	-62	-110	-29	7	-16	-18	2	-76	-72	-98	-17	-33	-63	-98	32	-87	-36	-109	-25	-104	-68	-65	-5	-103	-16	-75	-59	-151	-78	-56	2790	-3169	-22018	-31	-9368	-4163	-10878	-91	-8450	-6361	-9150	-220	-9129	-7359	-10319	44
1.101667	-26	38	84	-61	-111	-38	7	-18	-17	2	-73	-68	-100	-21	-31	-53	-97	34	-90	-45	-110	-26	-104	-72	-69	-5	-101	-17	-77	-73	-152	-78	-59	2820	-3485	-21304	-32	-9491	-4168	-11036	-95	-8562	-6317	-9029	-201	-9192	-7330	-10185	41
1.102500	-40	33	84	-62	-110	-38	7	-17	-21	2	-74	-69	-99	-18	-33	-62	-105	29	-90	-40	-108	-41	-103	-72	-66	-1	-101	-14	-79	-72	-149	-76	-75	2837	-3802	-20551	-29	-9623	-4146	-11187	-116	-8680	-6268	-8898	-204	-9266	-7307	-10043	30
1.103333	-27	39	85	-59	-111	-31	13	-14	0	4	-75	-66	-97	-14	-28	-57	-98	34	-87	-34	-102	-19	-97	-66	-68	-1	-99	-14	-74	-66	-147	-72	-98	2860	-4106	-19784	-24	-9757	-4132	-11335	-113	-8797	-6202	-8767	-191	-9340	-7294	-9905	37
1.104167	-27	33	84	-59	-110	-33	15	-13	-16	5	-72	-62	-95	-15	-29	-57	-99	33	-87	-33	-92	-19	-98	-64	-64	0	-101	-11	-73	-64	-146	-73	-68	2876	-4405	-19045	-24	-9903	-4120	-11484	-110	-8911	-6131	-8642	-147	-9423	-7291	-9776	41
1.105000	-25	42	86	-56	-110	-32	15	-13	-19	4	-97	-65	-97	-13	-29	-67	-101	35	-84	-32	-104	-19	-97	-66	-63	1	-98	-14	-75	-67	-146	-74	-64	2896	-4693	-18354	1	-10050	-4108	-11626	-107	-9031	-6044	-8525	-74	-9516	-7292	-9650	37
1.105833	-21	40	86	-57	-108	-34	13	-13	-14	4	-74	-63	-93	-17	-28	-59	-96	35	-86	-33	-104	-21	-98	-68	-64	5	-115	-13	-70	-68	-147	-75	-62	2928	-4968	-17740	-1	-10207	-4097	-11767	-94	-9133	-5954	-8411	-43	-9608	-7293	-9540	42
1.106667	-26	40	88	-57	-108	-35	11	-17	-15	25	-73	-65	-98	-19	-31	-60	-101	33	-88	-34	-108	-23	-102	-69	-66	-1	-99	-14	-77	-72	-149	-75	-58	2969	-5230	-17238	-9	-10350	-4086	-11900	-104	-9233	-5854	-8316	-80	-9697	-7293	-9449	38
1.107500	-29	39	85	-69	-112	-38	10	-18	-22	4	-75	-67	-98	-18	-29	-62	-104	33	-88	-33	-108	-22	-101	-95	-65	-1	-95	-14	-77	-68	-145	-73	-60	3037	-5469	-16840	-5	-10497	-4069	-12028	-129	-9318	-5744	-8233	-94	-9777	-7282	-9370	46
1.108333	-28	41	89	-58	-109	-33	16	-13	-38	5	-74	-64	-99	-42	-30	-62	-102	36	-86	-32	-104	-21	-99	-68	-64	0	-97	-13	-73	-68	-149	-75	-67	3128	-5684	-16584	3	-10631	-4054	-12142	-126	-9391	-5633	-8168	-77	-9853	-7266	-9307	56
1.109167	-23	42	88	-59	-108	-33	13	-15	-18	3	-73	-63	-96	-17	-29	-56	-96	56	-84	-31	-103	-21	-99	-68	-65	0	-100	-12	-73	-68	-145	-73	-57	3251	-5874	-16476	13	-10763	-4030	-12251	-126	-9451	-5524	-8125	-50	-9911	-7236	-9260	60
1.110000	-24	41	86	-57	-108	-32	16	-11	-44	5	-72	-62	-67	-15	-27	-56	-96	36	-84	-31	-103	-21	-94	-65	-65	1	-98	-12	-70	-65	-143	-73	-51	3401	-6033	-16512	13	-10883	-4004	-12347	-127	-9499	-5412	-8099	-59	-9955	-7196	-9231	42
1.110833	-25	43	96	-61	-102	-30	15	-13	-16	8	-69	-61	-95	-12	-25	-57	-95	41	-79	-28	-103	-17	-97	-66	-64	4	-97	-12	-77	-66	-146	-70	-50	3583	-6156	-16682	19	-10990	-3972	-12432	-132	-9535	-5301	-8095	-90	-9982	-7135	-9209	13
1.111667	-22	45	92	-56	-108	-28	18	-11	-16	9	-69	-59	-93	-11	-23	-55	-99	39	-79	-41	-101	-21	-97	-65	-60	4	-96	-11	-69	-67	-143	-69	-68	3791	-6250	-16989	23	-11081	-3938	-12505	-143	-9543	-5203	-8113	-82	-9986	-7060	-9193	-12
1.112500	-22	23	91	-56	-105	-28	20	-11	-12	9	-68	-58	-94	-13	-24	-52	-93	36	-81	-69	-99	-16	-95	-63	-58	4	-95	-10	-72	-66	-144	-70	-70	4029	-6305	-17408	5	-11151	-3894	-12566	-159	-9571	-5111	-8146	-72	-9974	-6972	-9187	-12
1.113333	-23	44	90	-58	-112	-31	13	-12	-14	8	-70	-63	-94	-14	-28	-55	-97	39	-81	-29	-103	-23	-101	-69	-65	2	-98	-13	-72	-69	-146	-74	-49	4284	-6328	-17919	-8	-11208	-3851	-12612	-156	-9578	-5036	-8195	-64	-9940	-6867	-9179	13
1.114167	-26	42	89	-58	-111	-32	11	-13	-19	4	-74	-64	-100	-17	-28	-59	-101	35	-83	-31	-108	-22	-100	-64	-65	-1	-101	-18	-75	-72	-148	-76	-59	4567	-6318	-18501	-7	-11249	-3793	-12640	-130	-9575	-4972	-8258	-82	-9888	-6748	-9165	16
1.115000	-30	42	89	-56	-111	-30	11	-16	-21	1	-74	-87	-98	-15	-30	-62	-98	35	-85	-32	-108	-24	-102	-70	-70	-3	-103	-17	-76	-73	-150	-77	-57	4859	-6269	-19113	-7	-11270	-3719	-12652	-125	-9573	-4925	-8325	-94	-9819	-6620	-9146	15
1.115833	-29	36	86	-57	-113	-35	9	-15	-23	3	-76	-65	-101	-18	-30	-60	-104	34	-83	-32	-107	-23	-97	-66	-69	0	-99	-15	-77	-70	-145	-76	-55	5157	-6188	-19755	-19	-11263	-3657	-12643	-118	-9555	-4886	-8397	-109	-9730	-6478	-9108	16
1.116667	-27	45	89	-57	-112	-30	12	-14	-21	1	-75	-65	-78	-12	-29	-55	-101	38	-82	-30	-104	-21	-97	-68	-65	-3	-104	-14	-73	-70	-146	-75	-53	5454	-6078	-20392	-17	-11241	-3577	-12617	-115	-9539	-4864	-8468	-94	-9636	-6332	-9059	5
1.117500	-25	59	90	-57	-111	-28	15	-12	-15	7	-69	-61	-98	-13	-28	-57	-99	40	-83	-32	-104	-22	-96	-66	-63	3	-115	-12	-73	-69	-145	-77	-47	5745	-5951	-21010	-3	-11205	-3496	-12572	-108	-9522	-4850	-8535	-82	-9536	-6190	-9005	9
1.118333	-26	45	93	-55	-108	-28	10	-13	-19	9	-70	-58	-97	-15	-28	-53	-98	40	-82	-29	-105	-19	-98	-66	-65	3	-98	-13	-76	-73	-145	-74	-42	6017	-5805	-21586	39	-11149	-3410	-12509	-127	-9503	-4853	-8593	-101	-9437	-6049	-8935	40
1.119167	-24	47	90	-56	-109	-31	12	-14	-17	9	-70	-62	-96	-12	-28	-56	-88	39	-61	-31	-103	-22	-98	-67	-64	0	-99	-13	-73	-69	-146	-72	-58	6267	-5655	-22109	15	-11079	-3331	-12430	-131	-9485	-4863	-8647	-117	-9339	-5913	-8858	62
1.120000	-25	42	92	-56	-105	-29	16	-13	-13	5	-68	-62	-96	-11	-27	-58	-97	40	-82	-30	-100	-22	-100	-66	-61	1	-100	-14	-73	-72	-147	-74	-64	6484	-5499	-22570	7	-10992	-3252	-12327	-120	-9461	-4875	-8688	-118	-9242	-5786	-8779	55
1.120833	-24	44	90	-49	-108	-30	13	-15	-17	6	-72	-64	-93	-12	-27	-59	-98	37	-84	-31	-103	-22	-100	-70	-65	-1	-100	-13	-73	-66	-130	-73	-43	6660	-5351	-22968	-17	-10896	-3167	-12213	-120	-9436	-4893	-8710	-139	-9161	-5670	-8699	30
1.121667	-27	41	89	-58	-109	-30	15	-14	-21	6	-75	-65	-96	-14	-28	-64	-82	35	-87	-32	-108	-23	-103	-68	-68	-1	-100	-14	-73	-70	-149	-76	-22	6802	-5224	-23303	-77	-10789	-3097	-12086	-156	-9408	-4909	-8717	-201	-9094	-5568	-8625	15
1.122500	-27	38	87	-60	-112	-34	15	-16	-23	3	-75	-64	-98	-18	-31	-59	-99	35	-87	-32	-102	-23	-100	-69	-64	-7	-101	-16	-73	-69	-149	-77	-35	6906	-5112	-23579	-184	-10673	-3028	-11943	-170	-9370	-4927	-8711	-230	-9033	-5475	-8560	3
1.123333	-26	39	86	-60	-110	-35	15	-17	-14	6	-64	-65	-97	-15	-29	-61	-100	32	-86	-34	-107	-23	-100	-68	-65	-4	-100	-14	-92	-72	-149	-75	-45	6961	-5033	-23800	-272	-10545	-2968	-11785	-181	-9327	-4923	-8687	-213	-8991	-5396	-8514	6
1.124167	-24	40	88	-59	-109	-33	13	-18	-19	6	-70	-66	-96	-13	-29	-59	-98	37	-84	-32	-104	-21	-105	-68	-60	1	-97	-12	-73	-70	-147	-74	-36	6982	-4989	-23968	-285	-10415	-2918	-11619	-185	-9273	-4916	-8648	-212	-8957	-5330	-8486	22
1.125000	-22	41	88	-58	-111	-17	15	-15	-17	7	-69	-43	-94	-12	-29	-59	-100	39	-84	-34	-107	-25	-99	-69	-62	2	-100	-15	-72	-69	-148	-75	-47	6960	-4988	-24106	-257	-10281	-2880	-11451	-176	-9207	-4900	-8601	-154	-8951	-5274	-8480	23
1.125833	-5	44	89	-58	-105	-31	17	-15	-16	7	-70	-64	-96	-15	-30	-59	-96	35	-83	-31	-103	-21	-95	-70	-67	-1	-98	-13	-68	-69	-148	-73	-47	6898	-5030	-24207	-228	-10136	-2847	-11278	-159	-9135	-4870	-8545	-50	-8953	-5235	-8505	25
1.126667	-24	42	89	-59	-107	-31	15	-17	-14	0	-72	-65	-93	-12	-28	-65	-95	37	-83	-32	-104	-24	-102	-68	-62	0	-97	-13	-69	-70	-149	-73	-43	6811	-5117	-24287	-193	-9998	-2826	-11111	-125	-9050	-4827	-8484	13	-8967	-5196	-8550	10
1.127500	-25	58	90	-57	-109	-34	16	-15	-16	7	-67	-63	-97	-14	-28	-57	-97	37	-82	-30	-100	-19	-112	-68	-68	1	-98	-15	-73	-69	-146	-75	-40	6696	-5261	-24347	-177	-9853	-2806	-10939	-126	-8958	-4775	-8424	3	-8987	-5168	-8611	-3
1.128333	-26	40	88	-68	-107	-31	15	-17	-16	5	-76	-65	-95	-14	-29	-57	-99	35	-82	-29	-105	-24	-99	-69	-65	0	-98	-13	-70	-69	-147	-75	-46	6572	-5446	-24390	-151	-9718	-2795	-10779	-148	-8852	-4711	-8368	-45	-9015	-5142	-8724	23
1.129167	-25	39	86	-58	-109	-32	16	-15	-15	8	-68	-66	-95	-14	-29	-59	-99	35	-81	-33	-107	-22	-102	-69	-61	1	-100	-14	-73	-68	-146	-74	-48	6414	-5679	-24418	-112	-9583	-2784	-10633	-141	-8737	-4640	-8312	-51	-9048	-5117	-8839	24
1.130000	-23	45	90	-58	-108	-33	17	-12	-16	8	-69	-63	-90	-14	-26	-57	-95	36	-83	-31	-103	-22	-97	-68	-64	-3	-100	-14	-68	-66	-146	-72	-36	6263	-5941	-24423	-84	-9455	-2771	-10502	-194	-8619	-4559	-8269	-55	-9080	-5097	-8978	16
1.130833	-39	41	88	-56	-105	-30	17	-13	-15	5	-68	-62	-96	-14	-28	-57	-98	37	-82	-33	-101	-22	-85	-65	-63	2	-98	-12	-76	-64	-144	-72	-33	6109	-6247	-24408	-61	-9339	-2757	-10390	-341	-8493	-4475	-8234	-52	-9116	-5075	-9121	24
1.131667	-23	44	89	-58	-109	-30	16	-16	-17	4	-65	-66	-96	-15	-28	-58	-95	37	-84	-32	-103	-22	-99	-70	-64	0	-98	-14	-75	-70	-149	-77	-50	5954	-6583	-24342	-41	-9224	-2740	-10294	-374	-8375	-4392	-8221	-3	-9150	-5058	-9275	40
1.132500	-28	39	87	-59	-111	-35	10	-14	-21	3	-70	-65	-97	-16	-28	-56	-100	35	-86	-28	-104	-23	-100	-67	-73	1	-97	-11	-74	-66	-146	-73	-68	5809	-6941	-24257	-13	-9123	-2715	-10229	-301	-8229	-4310	-8214	29	-9175	-5034	-9419	28
1.133333	-26	40	89	-58	-110	-33	13	-22	-21	1	-72	-67	-97	-17	-31	-57	-101	34	-85	-32	-104	-24	-96	-69	-65	-3	-99	-16	-73	-68	-148	-76	-76	5670	-7324	-24106	17	-9029	-2678	-10183	-264	-8138	-4237	-8224	4	-9201	-5011	-9563	8
1.134167	-28	40	85	-65	-110	-35	9	-19	-21	0	-72	-66	-96	-18	-33	-65	-99	43	-68	-33	-105	-27	-120	-74	-67	-4	-100	-15	-72	-72	-151	-78	-70	5544	-7708	-23885	29	-8946	-2631	-10157	-204	-8035	-4172	-8244	-4	-9220	-4981	-9685	8
1.135000	-28	40	85	-61	-111	-35	17	-15	-18	1	-70	-65	-102	-16	-32	-61	-100	32	-84	-33	-104	-25	-97	-70	-66	-3	-100	-15	-73	-70	-150	-78	-58	5410	-8102	-23587	35	-8880	-2582	-10152	-156	-7938	-4107	-8275	-7	-9235	-4953	-9789	3
1.135833	-6	40	85	-62	-114	-32	11	-15	-17	1	-75	-65	-97	-17	-29	-58	-101	33	-83	-33	-105	-25	-97	-70	-68	-11	-101	-13	-74	-72	-148	-76	-72	5320	-8493	-23207	39	-8797	-2486	-10173	-120	-7856	-4059	-8312	-28	-9244	-4927	-9870	2
1.136667	-26	39	86	-59	-111	-31	12	12	-16	4	-70	-62	-74	-13	-28	-58	-98	36	-84	-32	-102	-24	-97	-67	-62	0	-97	-10	-72	-69	-144	-73	-97	5222	-8884	-22729	44	-8736	-2390	-10224	-70	-7792	-4019	-8352	-43	-9250	-4897	-9929	-5
1.137500	-24	43	89	-61	-110	-32	13	-13	-17	6	-69	-64	-94	-13	-29	-57	-93	37	-82	-32	-105	-22	-97	-66	-73	0	-98	-14	-75	-68	-145	-72	-109	5131	-9272	-22164	24	-8682	-2286	-10263	-29	-7747	-3992	-8399	-52	-9256	-4871	-9972	-21
1.138333	-24	44	89	-61	-110	-33	21	-13	-13	5	-70	-66	-92	-13	-29	-58	-97	36	-83	-29	-103	-23	-96	-66	-63	1	-97	-12	-67	-67	-143	-74	-73	5040	-9645	-21511	-25	-8631	-2169	-10334	-18	-7722	-3970	-8441	-27	-9260	-4852	-9962	-13
1.139167	-24	43	87	-60	-110	-30	12	-14	-13	5	-69	-64	-94	-13	-38	-59	-97	35	-82	-26	-101	-22	-96	-67	-64	1	-97	-11	-75	-73	-147	-75	-79	4950	-10008	-20783	-21	-8590	-2043	-10415	-15	-7701	-3935	-8484	-26	-9272	-4836	-9944	-7
1.140000	-22	41	89	-61	-137	-32	11	-11	-18	5	-75	-65	-98	-14	-30	-59	-102	33	-85	-33	-108	-25	-102	-74	-66	-1	-103	-15	-76	-72	-149	-78	-63	4856	-10368	-19999	6	-8548	-1921	-10513	-14	-7737	-3956	-8525	-44	-9283	-4827	-9901	-7
1.140833	-26	39	84	-62	-112	-35	8	-15	-22	1	-77	-66	-99	-16	-32	-61	-102	30	-85	-32	-104	-23	-99	-68	-62	-3	-100	-12	-73	-72	-167	-78	-86	4763	-10697	-19161	17	-8506	-1781	-10611	19	-7769	-3954	-8552	-59	-9297	-4828	-9842	6
1.141667	-31	40	87	-61	-113	-34	10	-17	-22	4	-76	-67	-91	-16	-31	-82	-103	34	-84	-34	-107	-24	-101	-73	-67	-4	-100	-16	-74	-72	-149	-76	-100	4678	-11025	-18304	38	-8472	-1652	-10712	36	-7830	-3959	-8578	-64	-9320	-4833	-9765	37
1.142500	-25	38	84	-60	-115	-34	10	-16	-18	3	-75	-66	-98	-15	-31	-59	-104	25	-87	-36	-105	-30	-102	-68	-68	-1	-99	-12	-74	-70	-147	-77	-104	4557	-11338	-17443	66	-8432	-1529	-10818	15	-7900	-3946	-8581	-76	-9345	-4849	-9677	46
1.143333	-24	39	68	-60	-109	-31	9	-15	-22	4	-72	-64	-96	-14	-28	-59	-99	37	-82	-30	-103	-18	-97	-70	-64	-1	-96	-12	-72	-67	-145	-73	-90	4453	-11630	-16596	86	-8394	-1413	-10918	8	-7988	-3940	-8594	-84	-9381	-4868	-9583	8
1.144167	-22	43	89	-57	-110	-31	16	-11	-14	11	-69	-60	-94	-11	-26	-56	-96	39	-81	-31	-105	-18	-102	-66	-60	3	-96	-10	-68	-67	-146	-70	-94	4336	-11915	-15809	103	-8359	-1314	-11023	-13	-8088	-3915	-8595	-90	-9422	-4904	-9494	16
1.145000	-25	44	90	-57	-107	-15	16	-13	-33	6	-72	-63	-92	-14	-28	-57	-97	36	-80	-29	-100	-18	-98	-68	-64	1	-96	-11	-69	-70	-146	-72	-115	4216	-12171	-15088	133	-8323	-1235	-11128	-12	-8202	-3907	-8593	-96	-9473	-4951	-9414	57
1.145833	-23	44	89	-58	-108	-33	13	-13	-16	8	-74	-61	-95	-11	-27	-58	-97	35	-81	-42	-101	-23	-101	-67	-62	1	-101	-11	-70	-68	-145	-73	-131	4092	-12436	-14458	124	-8296	-1179	-11230	15	-8326	-3882	-8588	-92	-9530	-5005	-9342	89
1.146667	-23	44	89	-58	-109	-31	24	-11	-16	8	-72	-92	-96	-14	-27	-58	-101	36	-80	-30	-103	-21	-98	-70	-65	1	-98	-10	-74	-69	-147	-76	-138	3973	-12669	-13933	122	-8269	-1164	-11325	-8	-8449	-3853	-8579	-122	-9595	-5073	-9285	43
1.147500	-24	43	89	-58	-110	-35	12	-13	-18	5	-70	-63	-96	-15	-25	-56	-99	37	-83	-32	-114	-22	-99	-46	-64	0	-99	-13	-73	-69	-146	-73	-139	3850	-12883	-13521	119	-8249	-1132	-11420	-15	-8579	-3824	-8591	-111	-9662	-5147	-9246	21
1.148333	-26	40	88	-59	-109	-34	12	-14	-39	7	-73	-64	-95	-16	-30	-60	-103	33	-86	-32	-102	-22	-102	-74	-68	-3	-99	-15	-70	-73	-149	-78	-131	3731	-13072	-13233	123	-8240	-1148	-11515	-17	-8706	-3783	-8573	-87	-9739	-5237	-9226	-17
1.149167	-28	40	85	-62	-110	-36	10	-17	-22	2	-77	-66	-98	-19	-29	-59	-101	34	-86	-33	-103	-25	-100	-69	-64	0	-100	-13	-76	-74	-147	-75	-135	3625	-13219	-13060	128	-8236	-1185	-11605	-8	-8822	-3745	-8575	-66	-9814	-5333	-9222	-30
1.150000	-25	41	88	-36	-110	-32	13	-14	-17	6	-73	-64	-97	-16	-28	-58	-99	34	-82	-35	-104	-23	-99	-68	-63	3	-100	-11	-73	-70	-170	-74	-148	3520	-13339	-13015	129	-8245	-1246	-11685	-16	-8934	-3710	-8578	-63	-9893	-5429	-9239	-32
1.150833	-23	44	90	-57	-109	-32	13	-12	-15	7	-69	-63	-94	-15	-27	-58	-96	35	-80	-30	-85	-21	-97	-70	-63	3	-98	-12	-73	-68	-147	-75	-122	3431	-13417	-13078	127	-8263	-1333	-11765	-48	-9040	-3687	-8592	-72	-9979	-5541	-9276	-30
1.151667	-24	44	90	-57	-105	-32	12	-10	-23	9	-70	-62	-92	-14	-26	-56	-96	38	-81	-30	-105	-25	-98	-67	-61	3	-95	-11	-73	-67	-144	-72	-95	3349	-13458	-13243	113	-8302	-1436	-11854	-63	-9136	-3676	-8615	-64	-10060	-5656	-9325	-12
1.152500	-21	47	89	-56	-105	-31	16	-11	-13	10	-67	-61	-94	-14	-25	-55	-77	37	-80	-31	-101	-19	-97	-64	-63	1	-97	-11	-68	-68	-145	-74	-98	3277	-13452	-13496	119	-8352	-1555	-11936	-69	-9223	-3682	-8662	-60	-10143	-5781	-9394	0
1.153333	-24	39	94	-57	-109	-36	13	-1	-16	7	-68	-61	-94	-14	-26	-57	-96	39	-79	-29	-101	-22	-98	-72	-66	1	-97	-12	-70	-68	-124	-70	-87	3212	-13398	-13813	121	-8423	-1696	-11983	-65	-9304	-3708	-8684	-72	-10234	-5913	-9462	-12
1.154167	-28	40	85	-59	-112	-35	12	-15	-19	4	-70	-64	-97	-18	-22	-60	-105	33	-77	-27	-107	-24	-98	-69	-63	0	-97	-13	-73	-72	-146	-77	-79	3159	-13296	-14185	115	-8512	-1846	-12040	-63	-9362	-3753	-8729	-65	-10331	-6054	-9536	-24
1.155000	-26	40	89	-64	-110	-33	12	-14	-12	6	-73	-63	-97	-18	-28	-58	-100	36	-83	-30	-105	-26	-99	-68	-64	-1	-100	-11	-72	-69	-148	-74	-72	3128	-13141	-14579	109	-8613	-2009	-12084	-84	-9421	-3825	-8779	-63	-10416	-6200	-9615	-22
1.155833	-26	38	86	-60	-107	-33	11	-15	-18	4	-72	-62	-98	-18	-28	-59	-101	34	-86	-32	-108	-23	-99	-68	-66	-1	-98	-12	-75	-70	-146	-74	-63	3076	-12940	-14993	94	-8738	-2177	-12119	-99	-9474	-3907	-8839	-66	-10507	-6351	-9671	-24
1.156667	-24	42	89	-60	-110	-38	13	-15	-18	4	-74	-61	-99	-15	-30	-57	-100	34	-83	-29	-108	-24	-100	-68	-66	0	-101	-16	-76	-73	-141	-75	-52	3031	-12697	-15405	84	-8880	-2358	-12137	-92	-9524	-4035	-8898	-65	-10609	-6509	-9754	-21
1.157500	-27	37	84	-63	-112	-34	11	-14	-18	5	-70	-64	-95	-14	-29	-55	-101	23	-83	-30	-119	-24	-100	-68	-63	3	-95	-10	-69	-68	-143	-76	-41	3005	-12402	-15804	80	-9033	-2542	-12138	-102	-9568	-4173	-8952	-74	-10705	-6666	-9789	-12
1.158333	-27	41	89	-59	-110	-31	15	-12	-19	5	-70	-62	-96	-14	-30	-55	-99	38	-85	-31	-105	-23	-97	-67	-64	2	-100	-14	-73	-68	-144	-77	-44	2974	-12075	-16188	72	-9202	-2725	-12119	-122	-9615	-4335	-9034	-56	-10813	-6829	-9859	-11
1.159167	-27	42	89	-60	-111	-33	12	-11	-18	7	-72	-62	-98	-15	-22	-58	-99	36	-83	-28	-105	-23	-97	-68	-65	1	-96	-11	-72	-69	-145	-73	-30	2932	-11719	-16542	64	-9391	-2933	-12082	-121	-9655	-4517	-9101	-45	-10927	-6989	-9893	-5
1.160000	-26	45	90	-61	-110	-32	5	-12	-19	4	-70	-61	-94	-14	-30	-60	-99	35	-82	-29	-104	-22	-98	-67	-63	0	-98	-11	-72	-62	-149	-77	-21	2887	-11335	-16876	67	-9581	-3099	-12026	-111	-9721	-4721	-9174	-44	-11037	-7154	-9922	1
1.160833	-26	42	90	-59	-107	-32	13	-16	-18	3	-72	-60	-98	-13	-27	-57	-98	34	-82	-29	-111	-36	-99	-69	-67	0	-104	-13	-74	-67	-146	-76	-45	2846	-10946	-17188	67	-9782	-3286	-11949	-119	-9785	-4938	-9246	-23	-11151	-7312	-9948	4
1.161667	-29	38	85	-60	-109	-33	13	-15	-18	20	-72	-66	-82	-14	-29	-58	-104	33	-85	-31	-105	-23	-100	-70	-65	-1	-99	-14	-77	-72	-147	-66	-61	2796	-10549	-17481	57	-9998	-3473	-11858	-129	-9860	-5160	-9325	-3	-11273	-7464	-9952	-8
1.162500	-28	37	90	-62	-110	-35	12	-16	-22	4	-73	-63	-97	-16	-51	-60	-100	33	-85	-17	-109	-24	-98	-69	-66	0	-99	-14	-78	-68	-149	-74	-59	2746	-10141	-17766	61	-10213	-3651	-11767	-119	-9937	-5387	-9401	-9	-11386	-7600	-9961	-9
1.163333	-24	39	107	-59	-109	-31	16	-13	-17	7	-70	-60	-92	-11	-27	-53	-97	36	-84	-29	-103	-21	-98	-66	-61	4	-98	-10	-72	-65	-145	-68	-51	2695	-9744	-18041	61	-10436	-3820	-11625	-104	-10025	-5613	-9468	-19	-11497	-7726	-9969	5
1.164167	-24	42	91	-58	-107	-30	18	-13	-11	6	-69	-62	-95	-12	-22	-56	-98	36	-82	-27	-107	-19	-97	-65	-61	3	-96	-11	-72	-68	-147	-72	-51	2644	-9366	-18319	56	-10659	-3988	-11496	-90	-10132	-5844	-9542	-53	-11613	-7845	-9978	7
1.165000	-23	41	91	-59	-90	-39	12	-12	-23	8	-69	-62	-97	-14	-29	-56	-98	34	-83	-31	-110	-25	-100	-68	-66	0	-98	-15	-73	-70	-149	-75	-62	2589	-9021	-18613	46	-10880	-4149	-11364	-149	-10247	-6070	-9620	-114	-11712	-7944	-9998	4
1.165833	-26	37	89	-61	-113	-34	10	-14	-19	4	-73	-64	-101	-16	-30	-68	-100	34	-84	-28	-104	-24	-99	-69	-67	0	-99	-12	-73	-67	-146	-76	-61	2539	-8691	-18906	32	-11093	-4298	-11220	-190	-10367	-6281	-9677	-184	-11806	-8027	-10022	8
1.166667	-26	40	90	-61	-107	-35	13	-15	-22	7	-70	-63	-96	-12	-29	-58	-98	35	-84	-30	-103	-22	-102	-69	-65	-1	-98	-11	-73	-70	-145	-73	-39	2497	-8399	-19208	13	-11308	-4441	-11079	-204	-10498	-6475	-9757	-228	-11895	-8086	-10051	11
1.167500	-27	41	90	-59	-108	-35	13	-13	-17	8	-68	-65	-95	-14	-29	-59	-99	32	-82	-31	-103	-23	-98	-64	-64	0	-98	-13	-73	-68	-146	-75	-30	2457	-8147	-19515	5	-11510	-4578	-10948	-183	-10631	-6657	-9819	-206	-11975	-8133	-10090	1
1.168333	-26	41	75	-58	-108	-33	36	-14	-16	1	-73	-64	-96	-12	-28	-56	-98	32	-83	-31	-101	-21	-98	-68	-59	-1	-100	-12	-70	-68	-141	-75	-35	2432	-7929	-19819	6	-11700	-4711	-10815	-174	-10764	-6817	-9878	-176	-12047	-8162	-10138	17
1.169167	-28	40	89	-59	-108	-36	13	-14	-15	5	-45	-64	-97	-14	0	-57	-98	35	-82	-33	-103	-19	-96	-68	-61	1	-99	-16	-72	-70	-146	-75	-43	2412	-7758	-20106	-6	-11878	-4836	-10683	-161	-10900	-6958	-9926	-148	-12106	-8170	-10192	32
1.170000	-25	42	90	-57	-110	-34	19	-11	-15	6	-73	-67	-93	-13	-27	-53	-95	35	-81	-28	-102	-19	-96	-66	-61	3	-100	-13	-73	-66	-142	-69	-57	2378	-7625	-20358	-4	-12038	-4954	-10590	-134	-11035	-7069	-9962	-108	-12157	-8165	-10248	28
1.170833	-22	39	93	-60	-108	-33	17	-13	-17	7	-69	-62	-94	-11	-26	-58	-97	37	-82	-29	-104	-21	-97	-67	-62	3	-99	-11	-67	-67	-145	-70	-65	2409	-7534	-20575	0	-12184	-5072	-10501	-110	-11168	-7160	-9984	-42	-12203	-8154	-10306	20
1.171667	-22	44	94	-55	-108	-34	16	-12	-15	1	-68	-64	-96	-16	-27	-56	-95	37	-80	-28	-102	-21	-97	-65	-61	2	-97	-10	-73	-86	-144	-73	-86	2427	-7480	-20730	8	-12308	-5181	-10426	-90	-11297	-7227	-9995	34	-12242	-8130	-10363	16
1.172500	-22	44	93	-57	-109	-32	15	-15	-14	6	-69	-64	-96	-11	-28	-56	-96	38	-82	-31	-101	-17	-98	-68	-63	1	-99	-10	-72	-65	-147	-70	-111	2454	-7465	-20818	16	-12415	-5294	-10378	-95	-11418	-7273	-9989	86	-12275	-8103	-10413	8
1.173333	-25	40	95	-58	-109	-35	16	-18	-17	4	-73	-67	-98	-16	-32	-61	-101	35	-85	-33	-105	-23	-100	-73	-68	-5	-103	0	-76	-70	-133	-80	-128	2486	-7484	-20820	9	-12508	-5403	-10339	-93	-11539	-7304	-9966	138	-12307	-8074	-10456	-3
1.174167	-30	36	84	-63	-114	-41	9	-21	-26	-1	-78	-70	-99	-25	-32	-62	-104	35	-85	-50	-108	-24	-104	-74	-70	-5	-101	-15	-76	-73	-149	-77	-136	2541	-7524	-20713	0	-12578	-5495	-10313	-92	-11644	-7314	-9917	171	-12332	-8047	-10471	9
1.175000	-29	41	80	-59	-112	-39	10	-9	-23	2	-74	-67	-99	-17	-31	-61	-103	35	-85	-32	-109	-23	-99	-70	-67	-3	-101	-16	-75	-73	-145	-75	-142	2607	-7588	-20496	-7	-12632	-5592	-10307	-86	-11739	-7310	-9849	174	-12350	-8006	-10474	0
1.175833	-26	40	86	-59	-110	-35	15	-16	-21	0	-75	-65	-97	-17	-50	-59	-77	35	-83	-30	-103	-22	-99	-69	-67	-4	-100	-15	-76	-70	-144	-77	-142	2679	-7663	-20163	-4	-12667	-5682	-10341	-85	-11821	-7291	-9756	207	-12367	-7982	-10439	0
1.176667	-28	40	108	-33	-107	-32	13	-17	-21	3	-74	-65	-95	-15	-28	-59	-97	37	-83	-33	-102	-25	-99	-70	-66	0	-100	-13	-73	-69	-143	-74	-149	2746	-7750	-19709	-18	-12697	-5765	-10336	-77	-11892	-7273	-9638	205	-12384	-7962	-10413	6
1.177500	-23	40	91	-59	-108	-32	16	-16	-15	6	-70	-66	-95	-15	-27	-58	-98	38	-81	-10	-100	-21	-99	-69	-62	0	-99	-11	-74	-69	-145	-73	-158	2858	-7852	-19136	-15	-12708	-5837	-10366	-62	-11953	-7249	-9501	139	-12398	-7954	-10345	4
1.178333	-23	42	88	-59	-107	-34	16	-12	-18	5	-69	-63	-95	-15	-27	-58	-96	35	-83	-31	-104	-22	-98	-66	-64	-3	-97	-10	-70	-67	-147	-75	-161	2960	-7951	-18461	-7	-12711	-5903	-10426	-63	-12000	-7231	-9345	69	-12407	-7955	-10257	26
1.179167	-23	42	90	-57	-107	-32	16	-14	-16	5	-69	-57	-92	-15	-28	-59	-97	34	-82	-29	-100	-23	-97	-68	-63	2	-97	-11	-74	-66	-147	-76	-132	3061	-8053	-17690	-9	-12724	-5953	-10479	-81	-12080	-7218	-9171	-12	-12413	-7971	-10145	34
1.180000	-22	43	89	-59	-109	-32	13	-21	-16	2	-73	-66	-97	-14	-27	-56	-95	36	-85	-31	-104	-21	-98	-68	-67	-3	-100	-10	-75	-66	-146	-75	-146	3162	-8155	-16844	-7	-12708	-5998	-10545	-98	-12081	-7218	-8981	-59	-12410	-7997	-10015	13
1.180833	-26	39	88	-60	-110	-32	12	-15	-19	4	-73	-65	-95	-16	-28	-61	-101	34	-86	-31	-104	-18	-99	-70	-63	-3	-99	-13	-75	-65	-149	-77	-130	3265	-8245	-15944	-19	-12702	-6027	-10616	-94	-12100	-7229	-8785	-68	-12397	-8034	-9868	42
1.181667	-28	39	85	-60	-111	-32	8	-18	-9	0	-79	-68	-99	-21	-30	-63	-102	32	-90	-35	-110	-28	-102	-74	-70	-7	-103	-17	-79	-73	-144	-78	-138	3366	-8328	-15012	-26	-12699	-6050	-10699	-90	-12118	-7257	-8584	-88	-12374	-8089	-9715	69
1.182500	-31	33	79	-64	-114	-39	9	-21	-26	0	-77	-70	-102	-16	-30	-60	-104	30	-90	-33	-107	-25	-99	-72	-68	-6	-100	-15	-75	-70	-149	-79	-143	3465	-8400	-14067	-11	-12683	-6061	-10774	-95	-12120	-7296	-8380	-83	-12328	-8146	-9549	72
1.183333	-25	41	86	-60	-110	-36	12	-14	-18	3	-73	-66	-96	-17	-28	-59	-97	35	-84	-32	-105	-41	-99	-68	-64	11	-99	9	-72	-72	-148	-74	-137	3560	-8456	-13129	-10	-12685	-6059	-10855	-80	-12114	-7347	-8180	-84	-12265	-8212	-9377	52
1.184167	-21	43	88	-59	-107	-35	12	-15	-17	6	-68	-64	-93	-16	-51	-58	-97	37	-85	-33	-104	-23	-97	-67	-61	0	-98	-12	-72	-67	-147	-75	-110	3645	-8508	-12238	-24	-12687	-6044	-10941	-77	-12106	-7418	-7988	-119	-12177	-8291	-9211	18
1.185000	-23	42	89	-55	-108	-32	12	-12	-19	4	-72	-65	-94	-17	-28	-58	-96	34	-85	-31	-104	-24	-97	-69	-64	-1	-98	-12	-73	-67	-169	-75	-105	3722	-8538	-11399	-21	-12687	-6050	-11027	-90	-12085	-7503	-7810	-161	-12075	-8380	-9055	0
1.185833	-25	43	90	-59	-108	-34	13	-16	-16	7	-72	-64	-95	-16	-28	-56	-100	30	-85	-31	-104	-24	-100	-69	-64	1	-100	-14	-70	-68	-147	-74	-118	3791	-8569	-10642	-15	-12693	-6051	-11110	-80	-12053	-7599	-7655	-188	-11949	-8484	-8909	-1
1.186667	-25	66	90	-58	-107	-44	12	-14	16	9	-70	-61	-94	-14	-28	-60	-97	36	-85	-31	-102	-21	-98	-66	-61	-1	-100	-14	-70	-51	-145	-75	-133	3848	-8581	-9973	-13	-12700	-6036	-11194	-93	-12013	-7713	-7518	-200	-11802	-8571	-8778	-13
1.187500	-24	41	88	-60	-107	-33	11	-16	-22	4	-73	-64	-95	-6	-36	-57	-99	36	-85	-33	-102	-22	-96	-69	-64	-1	-100	-13	-73	-67	-146	-76	-122	3901	-8575	-9411	-16	-12708	-6036	-11273	-107	-11965	-7834	-7410	-205	-11638	-8677	-8668	-25
1.188333	-26	39	88	-58	-110	-33	10	-14	-17	6	-70	-63	-96	-19	-29	-60	-100	33	-84	-31	-104	-23	-95	-66	-63	0	-98	-12	-74	-73	-144	-77	-117	3946	-8557	-8961	-27	-12716	-6045	-11342	-96	-11898	-7958	-7326	-202	-11452	-8783	-8573	-8
1.189167	-24	40	87	-59	-109	-32	10	-14	-18	7	-92	-68	-94	-16	-31	-60	-95	36	-86	-32	-100	-23	-97	-72	-62	-4	-101	-17	-74	-68	-147	-75	-115	3988	-8518	-8608	-27	-12725	-6066	-11408	-97	-11803	-8094	-7266	-205	-11252	-8893	-8501	-7
1.190000	-25	40	88	-85	-109	-33	8	-15	-18	5	-76	-65	-96	-15	-28	-62	-99	34	-84	-35	-103	-26	-97	-70	-65	-3	-101	-27	-73	-70	-149	-76	-99	4029	-8466	-8411	-26	-12729	-6105	-11468	-105	-11726	-8228	-7236	-205	-11038	-9009	-8450	-43
1.190833	-26	40	88	-59	-112	-35	9	-15	-19	4	-74	-65	-98	-21	-30	-59	-75	37	-81	-34	-104	-22	-97	-72	-66	0	-99	-13	-75	-69	-145	-75	-102	4071	-8389	-8302	-38	-12722	-6144	-11515	-116	-11613	-8365	-7231	-202	-10812	-9122	-8410	-64
1.191667	-23	42	88	-60	-108	-31	10	-13	-17	7	-73	-64	-94	-14	-25	-59	-97	35	-81	-31	-104	-23	-96	-68	-64	-1	-100	-11	-69	-67	-147	-76	-99	4114	-8293	-8303	-45	-12712	-6204	-11554	-138	-11486	-8493	-7252	-186	-10587	-9231	-8407	-64
1.192500	-24	43	91	-57	-107	-30	12	-14	-16	10	-70	-62	-95	-14	-26	-60	-98	41	-80	-30	-100	-22	-95	-68	-61	0	-97	-12	-70	-68	-147	-75	-88	4160	-8179	-8394	-44	-12698	-6278	-11583	-155	-11343	-8625	-7300	-197	-10362	-9343	-8413	-36
1.193333	-34	43	88	-59	-112	-30	10	-15	-19	5	-73	-63	-96	-14	-28	-61	-100	35	-82	-35	-105	-41	-96	-72	-66	-3	-101	-4	-73	-72	-149	-75	-75	4209	-8047	-8590	-57	-12670	-6370	-11608	-179	-11191	-8753	-7371	-236	-10141	-9456	-8436	-9
1.194167	-26	41	82	-63	-112	-32	11	-16	-18	1	-75	-64	-97	-16	-29	-63	-102	32	-87	-34	-103	-24	-99	-70	-66	-5	-100	-14	-74	-70	-147	-77	-58	4263	-7881	-8850	-47	-12622	-6468	-11623	-181	-11014	-8860	-7454	-212	-9929	-9563	-8476	-10
1.195000	-24	29	87	-59	-110	-30	18	-15	-17	5	-74	-65	-96	-14	-29	-60	-100	36	-82	-32	-104	-23	-98	-69	-64	0	-101	-14	-75	-70	-149	-77	-47	4325	-7687	-9169	-46	-12580	-6577	-11634	-165	-10830	-8968	-7555	-181	-9727	-9662	-8520	-13
1.195833	-27	40	87	-61	-110	-30	11	-14	-16	5	-73	-64	-97	-17	-27	-58	-99	54	-83	-32	-103	-24	-97	-69	-64	0	-101	-14	-72	-69	-147	-74	-30	4391	-7466	-9545	-51	-12510	-6687	-11638	-174	-10629	-9059	-7669	-178	-9536	-9774	-8577	-11
1.196667	-23	41	86	-58	-109	-31	12	-14	-17	6	-70	-64	-97	-17	-29	-57	-99	37	-83	-30	-103	-19	-95	-69	-62	1	-98	-9	-73	-72	-146	-74	1	4463	-7222	-9962	-46	-12426	-6804	-11647	-177	-10433	-9143	-7792	-159	-9366	-9844	-8644	-13
1.197500	-26	42	89	-60	-109	-33	11	-15	-17	6	-67	-61	-98	-14	-28	-30	-96	38	-83	-38	-105	-23	-100	-66	-59	1	-97	-10	-72	-69	-145	-75	56	4536	-6952	-10413	-46	-12329	-6921	-11654	-154	-10236	-9213	-7922	-151	-9212	-9917	-8714	-19
1.198333	-15	42	89	-57	-112	-29	15	-13	-19	4	-68	-63	-96	-15	-31	-60	-99	35	-86	-34	-104	-24	-100	-67	-65	4	-102	-6	-73	-69	-149	-78	95	4607	-6662	-10893	-39	-12213	-7035	-11667	-145	-10039	-9274	-8058	-144	-9080	-9990	-8795	-23
1.199167	-26	39	87	-60	-113	-32	10	-18	-21	2	-75	-46	-99	-16	-30	-60	-99	36	-84	-33	-104	-23	-97	-69	-66	0	-97	-13	-74	-70	-147	-74	109	4684	-6342	-11388	-39	-12079	-7139	-11682	-148	-9851	-9311	-8199	-100	-8962	-10042	-8877	-16
1.200000	-44	38	87	-61	-100	-33	10	-13	-17	6	-69	-64	-94	-16	-30	-58	-101	32	-86	-32	-103	-23	-97	-69	-64	1	-97	-13	-43	-69	-146	-75	116	4755	-6018	-11899	-47	-11933	-7229	-11703	-153	-9654	-9335	-8340	-87	-8867	-10086	-8965	-9
1.200833	-25	40	88	-60	-110	-32	13	-15	-22	3	-74	-64	-97	-17	-28	-63	-103	34	-85	-27	-109	-24	-117	-69	-67	-1	-100	-14	-74	-70	-147	-75	122	4830	-5674	-12422	-51	-11775	-7310	-11734	-159	-9481	-9346	-8488	-83	-8784	-10117	-9059	8
1.201667	-27	41	86	-61	-115	-33	29	-14	-18	2	-72	-64	-100	-16	-31	-58	-100	34	-86	-36	-104	-24	-101	-69	-65	0	-99	-16	-74	-72	-148	-73	126	4899	-5328	-12959	-49	-11600	-7375	-11768	-146	-9322	-9340	-8634	-91	-8722	-10136	-9157	-10
1.202500	-25	39	86	-60	-109	-33	11	-15	-18	-13	-72	-64	-86	-16	-31	-59	-82	33	-87	-34	-107	-23	-99	-70	-68	0	-101	-16	-76	-72	-150	-77	128	4966	-4973	-13507	-45	-11413	-7420	-11811	-145	-9178	-9310	-8780	-125	-8676	-10142	-9259	-7
1.203333	-24	42	89	-61	-110	-33	13	-11	-17	5	-68	-60	-96	-16	-28	-55	-96	38	-82	-28	-108	-22	-98	-68	-62	0	-97	-8	-72	-64	-144	-73	115	5038	-4617	-14055	-34	-11220	-7446	-11859	-126	-9047	-9263	-8926	-101	-8635	-10123	-9364	9
1.204167	-23	45	90	-56	-107	-27	18	-10	-28	7	-64	-61	-96	-12	-33	-77	-96	39	-82	-28	-100	-18	-96	-68	-63	2	-96	-10	-72	-66	-146	-74	116	5105	-4276	-14612	-42	-11022	-7474	-11913	-114	-8945	-9206	-9074	-63	-8611	-10111	-9481	16
1.205000	-26	45	92	-58	-83	-33	17	-14	-13	8	-68	-60	-92	-11	-29	-58	-96	36	-82	-28	-101	-17	-98	-69	-63	8	-97	-6	-67	-65	-148	-75	115	5169	-3955	-15166	-42	-10822	-7453	-11971	-145	-8859	-9133	-9228	-77	-8596	-10085	-9599	24
1.205833	-22	43	89	-60	-109	-32	13	-13	-17	7	-68	-61	-95	-19	-30	-59	-96	34	-87	-30	-105	-23	-101	-67	-62	2	-97	-11	-73	-64	-145	-75	109	5235	-3650	-15718	-33	-10621	-7429	-12033	-131	-8792	-9048	-9384	-69	-8592	-10046	-9718	28
1.206667	-23	42	89	-59	-108	-33	11	-15	-22	4	-73	-64	-94	-14	-32	-59	-98	34	-86	-32	-105	-24	-100	-70	-70	-1	-101	-14	-74	-77	-164	-76	81	5296	-3368	-16255	-36	-10424	-7394	-12095	-121	-8748	-8958	-9540	-38	-8596	-10004	-9844	33
1.207500	-30	39	84	-61	-109	-34	10	-17	-22	5	-70	-64	-94	-15	-32	-83	-103	32	-85	-29	-105	-21	-101	-69	-63	0	-98	-12	-73	-66	-151	-73	58	5367	-3111	-16767	-35	-10245	-7344	-12154	-128	-8714	-8850	-9692	-34	-8608	-9949	-9962	34
1.208333	-25	29	88	-59	-111	-34	13	-13	-19	3	-73	-63	-97	-14	-31	-59	-97	36	-84	-33	-104	-9	-100	-69	-65	0	-99	-18	-70	-69	-148	-73	41	5436	-2876	-17239	-31	-10046	-7280	-12216	-122	-8695	-8741	-9843	-75	-8624	-9896	-10076	30
1.209167	-25	43	88	-61	-111	-33	13	9	-18	4	-70	-61	-95	-14	-31	-58	-98	35	-84	-32	-103	-22	-99	-72	-65	0	-99	-12	-72	-68	-147	-74	27	5507	-2669	-17661	-22	-9842	-7208	-12275	-115	-8688	-8625	-9988	-74	-8651	-9835	-10183	30
1.210000	-25	44	89	-58	-127	-32	16	-15	-14	6	-68	-62	-96	-17	-28	-56	-99	37	-78	-29	-102	-22	-96	-67	-63	2	-96	-10	-74	-75	-147	-73	4	5580	-2486	-18023	-3	-9691	-7129	-12327	-105	-8692	-8513	-10127	-29	-8682	-9776	-10280	37
1.210833	-22	45	90	-58	-112	-34	13	-12	-16	8	-66	-61	-94	-11	-23	-56	-96	47	-91	-31	-104	-21	-97	-64	-61	3	-97	-9	-72	-65	-143	-70	-18	5651	-2335	-18310	2	-9535	-7048	-12387	-97	-8705	-8401	-10256	-12	-8719	-9711	-10360	37
1.211667	-22	46	91	-55	-74	-29	17	-11	-17	7	-66	-59	-93	-12	-24	-56	-96	40	-79	-27	-98	-18	-97	-66	-61	2	-94	-13	-66	-67	-142	-75	-33	5723	-2199	-18515	-16	-9383	-6955	-12440	-98	-8719	-8296	-10376	-11	-8762	-9646	-10427	36
1.212500	-24	47	90	-53	-107	-30	17	-13	-12	8	-72	-50	-92	-10	-25	-57	-102	38	-79	-25	-99	-19	-98	-67	-62	1	-93	-9	-67	-67	-142	-69	-43	5787	-2090	-18626	-14	-9235	-6869	-12495	-102	-8743	-8200	-10482	9	-8808	-9586	-10465	29
1.213333	-23	46	92	-59	-105	-32	15	-14	-16	6	-68	-63	-96	-13	-27	-60	-99	36	-80	-28	-102	-19	-98	-66	-63	3	-96	-13	-73	-68	-145	-75	-75	5840	-2008	-18637	-16	-9125	-6783	-12550	-88	-8762	-8117	-10575	-15	-8851	-9529	-10485	27
1.214167	-28	43	88	-60	-110	-34	-6	-17	-23	3	-75	-63	-100	-11	-28	-60	-101	36	-86	-32	-108	-22	-99	-69	-69	-4	-100	-11	-74	-72	-148	-75	-107	5891	-1939	-18544	-28	-9016	-6708	-12606	-91	-8780	-8051	-10650	-36	-8915	-9472	-10471	28
1.215000	-25	38	87	-60	-109	-33	12	-13	-19	5	-73	-66	-99	-16	-27	-59	-102	34	-86	-32	-107	-22	-101	-73	-66	0	-99	-16	-78	-74	-132	-76	-111	5926	-1893	-18347	-36	-8920	-6620	-12666	-101	-8800	-7985	-10702	-48	-8969	-9417	-10431	26
1.215833	-30	40	85	-63	-113	-40	10	-17	-18	2	-76	-56	-100	-17	-25	-64	-98	35	-82	-33	-103	-22	-98	-66	-65	2	-96	-16	-73	-70	-146	-74	-125	5950	-1862	-18014	-30	-8830	-6539	-12726	-113	-8810	-7936	-10736	-51	-9013	-9360	-10350	32
1.216667	-27	43	85	-60	-113	-40	12	-13	-17	2	-72	-63	-96	-13	-23	-56	-99	33	-82	-32	-107	-22	-98	-67	-69	0	-101	-12	-69	-65	-143	-73	-152	5953	-1851	-17630	-35	-8753	-6476	-12789	-125	-8816	-7899	-10736	-33	-9050	-9310	-10246	25
1.217500	-25	44	90	-57	-111	-34	12	-15	-15	5	-69	-61	-97	-13	-26	-57	-95	38	-82	-29	-103	-21	-97	-64	-63	2	-97	-11	-77	-70	-146	-73	-152	5933	-1864	-17129	-38	-8689	-6417	-12805	-135	-8823	-7879	-10721	-25	-9081	-9266	-10108	29
1.218333	-24	46	92	-59	-108	-35	11	-12	-14	8	-70	-62	-95	-14	-24	-55	-95	38	-84	-30	-107	-19	-96	-68	-63	2	-75	-11	-73	-67	-145	-72	-144	5888	-1901	-16569	-32	-8640	-6365	-12923	-126	-8826	-7869	-10682	-39	-9096	-9216	-9942	34
1.219167	-26	44	90	-57	-94	-32	15	-11	-17	5	-87	-60	-94	-14	-26	-58	-98	38	-81	-30	-104	-19	-95	-66	-61	2	-96	-12	-72	-74	-147	-72	-141	5827	-1965	-15942	-35	-8604	-6328	-12990	-116	-8820	-7871	-10620	-61	-9100	-9184	-9752	32
1.220000	-25	45	89	-56	-109	-32	13	-13	-18	6	-72	-61	-97	-15	-27	-57	-96	38	-80	-29	-92	-16	-96	-66	-66	0	-96	-12	-72	-69	-145	-72	-129	5734	-2046	-15273	-35	-8577	-6295	-13062	-128	-8817	-7883	-10536	-59	-9080	-9151	-9540	32
1.220833	-27	43	87	-58	-109	-32	11	-12	-14	5	-73	-43	-93	-14	-27	-58	-99	35	-84	-30	-104	-22	-97	-67	-65	0	-100	-11	-74	-69	-147	-75	-141	5609	-2165	-14586	-43	-8568	-6280	-13133	-137	-8810	-7896	-10433	-63	-9044	-9124	-9318	28
1.221667	-27	41	88	-79	-111	-38	11	-15	-17	2	-75	-66	-98	-16	-29	-61	-98	35	-85	-33	-105	-21	-102	-67	-67	-3	-110	-14	-74	-70	-147	-75	-149	5467	-2303	-13891	-45	-8575	-6278	-13204	-139	-8801	-7917	-10303	-60	-8990	-9113	-9086	25
1.222500	-27	42	86	-61	-113	-38	28	-14	-19	5	-67	-63	-97	-21	-32	-59	-99	34	-86	-34	-105	-23	-100	-72	-68	-3	-99	-13	-75	-70	-146	-75	-142	5292	-2480	-13212	-42	-8585	-6278	-13270	-132	-8792	-7939	-10153	-40	-8905	-9090	-8851	25
1.223333	-26	41	88	-57	-107	-32	12	-14	-24	5	-73	-65	-99	-18	-27	-61	-98	34	-86	-38	-103	-22	-98	-72	-67	-1	-99	-13	-74	-73	-149	-76	-130	5104	-2683	-12568	-42	-8608	-6296	-13330	-118	-8780	-8009	-9989	-31	-8806	-9089	-8620	33
1.224167	-24	41	70	-61	-109	-38	12	-16	-21	6	-72	-63	-96	-14	-29	-60	-97	37	-84	-33	-105	-21	-99	-66	-62	0	-99	-10	-70	-72	-146	-66	-119	4900	-2906	-11980	-43	-8646	-6319	-13383	-108	-8767	-7985	-9802	-46	-8672	-9089	-8399	30
1.225000	-23	43	91	-57	-108	-31	17	-13	-16	4	-69	-64	-95	-16	-29	-59	-99	37	-83	-33	-104	-18	-90	-67	-64	0	-101	-11	-76	-73	-150	-77	-122	4661	-3158	-11467	-25	-8697	-6351	-13427	-111	-8760	-8010	-9609	-47	-8527	-9105	-8202	28
1.225833	-26	42	91	-58	-113	-30	15	-25	-14	10	-69	-65	-98	-14	-27	-59	-96	35	-82	-31	-105	-22	-99	-69	-63	0	-98	-11	-73	-69	-144	-80	-114	4422	-3417	-11046	-31	-8759	-6392	-13463	-114	-8746	-8025	-9402	-26	-8363	-9126	-8020	34
1.226667	-25	44	90	-58	-109	-33	17	-13	-15	7	-72	-62	-93	-15	-29	-59	-97	36	-82	-83	-104	-22	-100	-68	-63	2	-98	-12	-72	-72	-148	-74	-94	4174	-3685	-10724	-33	-8835	-6442	-13483	-108	-8731	-8042	-9189	-12	-8186	-9163	-7868	30
1.227500	-22	43	90	-57	-98	-33	16	-18	-17	5	-72	-62	-91	-15	-28	-62	-95	35	-83	-33	-102	-22	-100	-68	-63	-3	-101	-12	-68	-70	-146	-82	-74	3918	-3952	-10520	-15	-8922	-6494	-13491	-111	-8721	-8058	-8970	-19	-7992	-9206	-7754	26
1.228333	-24	41	86	-59	-111	-29	15	-14	-15	6	-70	-62	-96	-17	-30	-59	-102	34	-83	-34	-103	-22	-97	-67	-66	0	-99	-11	-73	-72	-147	-75	-45	3666	-4201	-10446	-3	-9018	-6542	-13481	-103	-8699	-8067	-8753	-28	-7791	-9259	-7668	34
1.229167	-24	41	89	-60	-109	-31	15	-13	-19	6	-74	-64	-98	-15	-31	-57	-99	36	-85	-31	-104	-22	-99	-53	-66	-1	-99	-28	-76	-69	-146	-91	-13	3421	-4419	-10497	-11	-9123	-6596	-13455	-99	-8672	-8073	-8534	-30	-7592	-9324	-7621	44
1.230000	-21	41	89	-61	-104	-30	15	-12	-16	9	-70	-63	-91	-14	-29	-73	-96	25	-82	-30	-102	-33	-96	-68	-62	0	-98	-9	-72	-68	-144	-73	28	3189	-4598	-10685	-6	-9237	-6643	-13408	-95	-8637	-8070	-8324	-32	-7391	-9395	-7606	39
1.230833	-21	43	88	-58	-105	-29	17	-8	-14	8	-73	-64	-95	-12	-28	-57	-96	37	-82	-33	-98	-19	-98	-66	-62	1	-99	-13	-70	-70	-147	-74	54	2969	-4711	-11002	-7	-9350	-6688	-13344	-94	-8600	-8082	-8123	-31	-7198	-9478	-7626	39
1.231667	-25	41	87	-59	-109	-33	15	-13	-16	5	-70	-64	-97	-14	-29	-59	-125	35	-83	-35	-104	-23	-102	-69	-64	1	-99	-12	-70	-70	-148	-75	47	2768	-4789	-11457	-7	-9482	-6730	-13261	-111	-8548	-8089	-7937	-26	-7015	-9571	-7678	39
1.232500	-27	41	85	-60	-109	-26	13	-14	-18	4	-73	-65	-96	-16	-32	-57	-99	37	-82	-32	-103	-23	-98	-66	-65	0	-100	-10	-72	-70	-143	-75	44	2592	-4773	-12032	5	-9607	-6755	-13152	-111	-8491	-8097	-7775	-42	-6839	-9656	-7755	15
1.233333	-22	41	89	-62	-107	-32	13	-15	-19	5	-73	-80	-94	-43	-30	-58	-100	32	-85	-32	-105	-25	-101	-70	-64	-1	-103	-13	-74	-73	-146	-75	58	2417	-4685	-12720	0	-9738	-6776	-13034	-108	-8432	-8112	-7634	-62	-6688	-9747	-7858	-5
1.234167	-31	36	86	-64	-110	-34	13	-16	-21	2	-74	-63	-96	-17	-32	-61	-104	32	-84	-35	-104	-25	-100	-72	-69	0	-100	-11	-73	-72	-149	-81	68	2312	-4506	-13492	3	-9863	-6785	-12884	-94	-8350	-8130	-7517	-66	-6554	-9846	-7976	-27
1.235000	-25	40	86	-60	-109	-33	10	-15	-18	2	-75	-79	-100	-17	-31	-58	-102	34	-84	-28	-105	-26	-100	-70	-66	-1	-102	-13	-75	-70	-147	-77	77	2221	-4239	-14339	1	-9982	-6782	-12722	-84	-8265	-8157	-7428	-86	-6439	-9931	-8108	-16
1.235833	-25	40	85	-59	-112	-40	11	-15	-18	4	-73	-64	-95	-15	-28	-59	-97	35	-86	-33	-104	-23	-99	-67	-63	1	-102	-16	-70	-72	-144	-81	62	2155	-3890	-15241	-3	-10097	-6765	-12535	-79	-8171	-8185	-7361	-90	-6347	-10018	-8254	-13
1.236667	-27	41	90	-59	-108	-31	12	-15	-16	3	-72	-62	-94	-15	-28	-56	-96	38	-84	-29	-101	-22	-97	-67	-63	2	-99	-11	-73	-69	-145	-76	57	2118	-3456	-16177	4	-10198	-6738	-12328	-131	-8071	-8226	-7330	-88	-6275	-10086	-8398	-15
1.237500	-22	42	89	-58	-129	-31	13	-15	-16	7	-72	-62	-97	-13	-25	-57	-97	36	-83	-32	-107	-22	-97	-66	-64	-10	-97	-16	-69	-69	-144	-74	29	2105	-2953	-17129	2	-10296	-6708	-12109	-96	-7969	-8277	-7329	-120	-6227	-10152	-8543	-13
1.238333	-22	45	90	-60	-104	-31	16	-13	-16	7	-70	-51	-82	-12	-28	-39	-95	36	-82	-30	-102	-19	-98	-65	-64	-1	-99	-14	-70	-70	-145	-74	-13	2111	-2388	-18054	-5	-10370	-6691	-11879	-103	-7871	-8333	-7354	-138	-6200	-10204	-8688	-1
1.239167	-23	41	87	-60	-112	-35	15	-15	-15	4	-69	-63	-97	-13	-27	-56	-97	34	-78	-33	-107	-23	-99	-66	-72	2	-100	-12	-73	-69	-144	-75	-41	2149	-1780	-18941	-1	-10429	-6622	-11634	-108	-7774	-8399	-7414	-154	-6191	-10239	-8818	0
1.240000	-25	38	88	-60	-110	-36	13	-16	-19	4	-47	-63	-97	3	-33	-65	-100	33	-85	-34	-105	-25	-101	-69	-65	-3	-101	-14	-78	-74	-149	-79	-52	2196	-1138	-19758	-5	-10468	-6574	-11381	-108	-7676	-8473	-7494	-180	-6208	-10261	-8946	-22
1.240833	-34	35	85	-63	-108	-41	7	-19	-22	3	-76	-67	-99	-16	-31	-60	-101	33	-85	-32	-109	-25	-103	-72	-66	-1	-100	-13	-58	-73	-147	-75	-72	2256	-480	-20481	-13	-10494	-6521	-11121	-115	-7582	-8549	-7596	-191	-6229	-10255	-9049	-17
1.241667	-25	40	87	-61	-111	-36	11	-16	-21	3	-75	-63	-101	-15	-31	-72	-101	32	-98	-33	-107	-24	-100	-69	-66	0	-99	-17	-77	-72	-149	-78	-86	2327	176	-21096	-4	-10491	-6467	-10854	-96	-7491	-8613	-7704	-191	-6262	-10234	-9139	-8
1.242500	-24	39	85	-61	-111	-14	12	-18	-18	1	-77	-64	-97	-14	-30	-59	-98	32	-88	-35	-108	-24	-105	-70	-66	27	-100	-14	-76	-73	-146	-77	-85	2399	826	-21579	0	-10463	-6409	-10594	-78	-7406	-8708	-7848	-190	-6297	-10191	-9209	-36
1.243333	-27	40	88	-59	-111	-31	13	-19	-15	5	-66	-61	-98	-13	-30	-59	-100	35	-84	-31	-102	-21	-100	-66	-63	2	-96	-11	-73	-69	-146	-73	-103	2472	1438	-21917	3	-10405	-6354	-10333	-66	-7322	-8784	-7987	-185	-6335	-10123	-9254	-34
1.244167	-23	43	93	-58	-109	-30	17	-14	-19	5	-69	-63	-97	-12	-25	-56	-96	37	-81	-32	-102	-21	-97	-65	-63	2	-96	-13	-68	-67	-145	-73	-117	2543	2009	-22104	8	-10323	-6303	-10083	-76	-7244	-8861	-8133	-178	-6372	-10038	-9283	-25
1.245000	-25	42	88	-58	-104	-31	16	-11	-15	6	-69	-63	-93	-13	-27	-58	-96	35	-83	-31	-105	-19	-97	-66	-63	4	-96	-11	-70	-68	-145	-75	-117	2600	2520	-22129	2	-10221	-6261	-9847	-90	-7169	-8927	-8273	-174	-6411	-9940	-9293	-21
1.245833	-23	42	90	-51	-107	-17	16	-10	-16	6	-70	-63	-95	-13	-26	-57	-94	37	-80	-32	-103	-21	-97	-66	-63	-5	-95	11	-73	-82	-145	-73	-128	2643	2967	-21983	1	-10090	-6223	-9626	-82	-7097	-8986	-8412	-170	-6437	-9823	-9283	-25
1.246667	-23	44	91	-59	-110	-31	18	-14	-15	6	-67	-68	-94	9	-23	-55	-96	36	-83	-32	-101	-22	-98	-66	-63	2	-99	-10	-69	-66	-146	-73	-138	2667	3335	-21668	-24	-9938	-6190	-9426	-86	-7033	-9039	-8517	-159	-6453	-9693	-9254	-16
1.247500	-22	42	90	-58	-104	-32	16	-12	-15	7	-68	-63	-95	-15	-29	-57	-96	37	-83	-32	-102	-21	-99	-68	-62	0	-98	-11	-74	-68	-149	-74	-144	2672	3630	-21189	-4	-9765	-6165	-9245	-84	-6966	-9068	-8647	-146	-6457	-9554	-9210	1
1.248333	-25	40	89	-60	-109	-35	9	-16	-19	2	-73	-65	-96	-22	-28	-59	-100	33	-84	-35	-109	-27	-100	-73	-67	-1	-100	-12	-78	-70	-150	-74	-155	2652	3845	-20548	0	-9574	-6150	-9094	-82	-6902	-9092	-8746	-129	-6446	-9404	-9143	1
1.249167	-27	38	86	-62	-112	-35	10	-16	-19	3	-75	-63	-96	-18	-32	-61	-98	32	-82	-36	-105	-24	-99	-69	-52	0	-98	-13	-74	-72	-149	-76	-164	2611	3980	-19758	-7	-9364	-6138	-8958	-79	-6838	-9095	-8820	-118	-6415	-9236	-9057	-4
1.250000	-25	42	88	-56	-110	-33	16	-14	-17	2	-74	-62	-97	-14	-27	-50	-95	37	-82	-35	-104	-21	-99	-70	-63	2	-99	-12	-70	-68	-146	-72	-161	2544	4039	-18838	0	-9144	-6138	-8851	-63	-6783	-9085	-8872	-118	-6368	-9095	-8957	28
1.250833	-23	45	89	-57	-113	-27	15	-12	-16	5	-73	-62	-95	-14	-28	-56	-101	35	-84	-34	-103	-21	-96	-68	-63	0	-105	-10	-72	-70	-146	-72	-173	2447	4025	-17798	-6	-8922	-6143	-8772	-80	-6726	-9055	-8901	-108	-6308	-8946	-8845	52
1.251667	-25	41	89	-56	-109	-29	15	-10	-17	5	-73	-64	-95	-5	-25	-55	-102	38	-81	-33	-102	-19	-97	-69	-65	0	-99	-12	-70	-67	-146	-72	-187	2328	3950	-16646	-16	-8695	-6163	-8715	-97	-6674	-9012	-8908	-95	-6230	-8801	-8720	40
1.252500	-26	44	89	-57	-108	-30	15	-11	-14	5	-69	-61	-95	-15	-25	-56	-96	38	-84	-33	-101	-21	-101	-67	-59	1	-96	-12	-68	-69	-144	-72	-199	2176	3811	-15415	-23	-8471	-6187	-8689	-94	-6626	-8952	-8891	-112	-6137	-8668	-8587	40
1.253333	-25	43	88	-58	-108	-32	12	-35	-16	5	-74	-64	-104	-17	-31	-58	-97	35	-83	-33	-103	-22	-99	-68	-63	0	-99	-14	-70	-72	-147	-72	-207	2001	3619	-14121	-48	-8258	-6228	-8684	-111	-6587	-8881	-8852	-118	-6037	-8550	-8439	44
1.254167	-28	41	87	-59	-112	-33	12	-17	-18	2	-74	-63	-95	-17	-30	-60	-98	35	-86	-39	-105	-25	-101	-72	-65	-3	-104	-14	-70	-72	-147	-76	-212	1800	3381	-12803	-17	-8051	-6274	-8704	-125	-6555	-8800	-8788	-124	-5917	-8445	-8284	34
1.255000	-26	40	84	-58	-112	-32	11	-13	-16	3	-75	-66	-99	-24	-3	-59	-97	33	-85	-33	-102	-24	-100	-70	-65	-1	-101	-15	-73	-73	-148	-76	-214	1578	3108	-11470	-15	-7858	-6323	-8738	-96	-6524	-8706	-8700	-117	-5796	-8364	-8121	30
1.255833	-23	42	86	-60	-110	-34	9	-15	-14	4	-74	-65	-93	-18	-30	-58	-96	34	-87	-32	-103	-26	-100	-73	-64	-3	-107	-14	-72	-72	-143	-73	-206	1332	2801	-10158	-22	-7687	-6389	-8790	-86	-6499	-8603	-8591	-127	-5667	-8292	-7948	33
1.256667	-27	43	87	-61	-112	-36	10	-13	-19	3	-91	-69	-96	-18	-29	-62	-99	34	-91	-38	-108	-25	-100	-69	-66	-5	-103	-16	-74	-73	-148	-77	-199	1069	2469	-8894	-25	-7535	-6454	-8849	-97	-6478	-8504	-8465	-145	-5538	-8249	-7774	21
1.257500	-35	41	84	-62	-126	-36	8	-18	-24	0	-74	-65	-99	-19	-30	-60	-100	33	-84	-34	-104	-24	-102	-68	-67	-6	-101	-15	-64	-72	-144	-76	-186	795	2119	-7674	-16	-7400	-6531	-8925	-116	-6468	-8395	-8319	-148	-5405	-8221	-7590	34
1.258333	-27	39	82	-59	-108	-31	12	-14	-16	4	-69	-65	-96	-16	-30	-57	-100	34	-87	-34	-102	-26	-100	-69	-61	-3	-99	-13	-72	-73	-147	-73	-182	500	1754	-6561	-6	-7300	-6617	-9002	-108	-6451	-8284	-8159	-149	-5278	-8211	-7403	38
1.259167	-24	42	87	-60	-111	-32	11	-13	-14	3	-75	-65	-94	-16	-27	-58	-97	35	-83	-33	-100	-25	-99	-69	-52	-3	-102	-13	-74	-70	-146	-72	-168	207	1381	-5564	-17	-7222	-6695	-9089	-96	-6440	-8183	-7986	-133	-5154	-8219	-7228	35
1.260000	-25	39	85	-64	-107	-34	15	-13	-16	6	-73	-65	-95	-15	-66	-60	-101	33	-87	-34	-102	-24	-99	-69	-66	-1	-100	-13	-69	-70	-147	-75	-150	-90	1010	-4713	-26	-7173	-6779	-9176	-87	-6426	-8079	-7798	-150	-5037	-8246	-7043	26
1.260833	-26	43	87	-43	-109	-36	10	-14	-16	1	-75	-66	-97	-18	-30	-59	-98	33	-87	-34	-105	-24	-99	-69	-66	-5	-102	-27	-78	-74	-145	-86	-135	-385	621	-4014	-22	-7146	-6863	-9261	-90	-6416	-7990	-7605	-156	-4925	-8283	-6873	0
1.261667	-24	43	86	-65	-111	-39	9	-17	-17	4	-73	-68	-95	-16	-40	-60	-97	36	-81	-34	-107	-27	-104	-69	-65	-5	-104	-13	-72	-73	-147	-76	-110	-670	247	-3493	-17	-7149	-6945	-9345	-82	-6406	-7897	-7406	-158	-4815	-8321	-6708	-16
1.262500	-27	39	89	-62	-111	-34	10	-16	-18	3	-73	-66	-97	-18	-31	-61	-101	35	-86	-33	-108	-24	-99	-70	-65	-1	-96	-14	-72	-72	-149	-78	-90	-937	-115	-3164	-21	-7177	-7015	-9417	-84	-6388	-7827	-7200	-137	-4715	-8365	-6559	0
1.263333	-25	42	88	-62	-108	-28	11	-16	-18	6	-66	-66	-96	-15	-26	-58	-99	37	-87	-32	-101	-23	-99	-67	-62	-4	-98	-11	-74	-69	-155	-70	-66	-1183	-464	-3033	-34	-7227	-7070	-9486	-94	-6367	-7755	-6992	-159	-4612	-8405	-6418	18
1.264167	-23	44	89	-57	-107	-33	15	-11	-16	5	-69	-61	-95	-12	-27	-59	-100	37	-82	-28	-78	-18	-97	-67	-60	0	-102	-10	-69	-68	-145	-76	-44	-1404	-792	-3114	-35	-7300	-7117	-9551	-103	-6345	-7697	-6792	-165	-4514	-8443	-6305	21
1.265000	-28	44	88	-58	-110	-33	12	-18	-23	0	-74	-62	-96	-15	-31	-62	-101	35	-85	-32	-105	-23	-101	-68	-67	-7	-104	-14	-73	-73	-150	-77	-28	-1592	-1095	-3403	-19	-7400	-7151	-9604	-92	-6323	-7649	-6600	-152	-4424	-8472	-6215	24
1.265833	-28	38	85	-60	-109	-35	10	-15	-18	4	-75	-65	-99	-16	-30	-57	-100	37	-88	-33	-101	-21	-97	-66	-65	0	-85	-6	-74	-70	-146	-74	-16	-1737	-1366	-3899	-30	-7504	-7160	-9642	-98	-6287	-7605	-6408	-135	-4325	-8481	-6145	51
1.266667	-25	43	90	-58	-111	-33	10	-13	-18	6	-73	-67	-98	-15	-33	-53	-98	37	-84	-28	-103	-23	-100	-68	-63	0	-101	-13	-75	-69	-149	-75	-7	-1840	-1592	-4586	-61	-7637	-7154	-9673	-114	-6250	-7574	-6230	-146	-4232	-8473	-6109	43
1.267500	-33	43	90	-60	-111	-35	12	-15	-17	6	-73	-64	-97	-14	-30	-59	-100	36	-86	-30	-105	-23	-100	-82	-65	-3	-101	-13	-65	-68	-147	-75	13	-1902	-1778	-5465	-39	-7771	-7123	-9690	-103	-6207	-7544	-6067	-153	-4128	-8444	-6108	22
1.268333	-26	40	89	-59	-110	-33	16	-14	-18	24	-73	-64	-87	-15	-32	-58	-96	38	-85	-30	-105	-21	-97	-68	-63	-1	-100	-12	-69	-70	-146	-74	28	-1913	-1911	-6481	-26	-7913	-7068	-9692	-97	-6156	-7521	-5915	-142	-4028	-8389	-6139	0
1.269167	-23	40	88	-58	-109	-32	10	-14	-17	6	-69	-61	-95	-14	-31	-55	-95	36	-83	-59	-104	-26	-100	-69	-64	0	-98	-8	-76	-72	-146	-74	28	-1874	-1982	-7694	-32	-8060	-6985	-9677	-99	-6095	-7500	-5781	-129	-3915	-8302	-6200	-5
1.270000	-23	41	92	-58	-110	-31	52	-12	-17	29	-69	-65	-109	-14	-29	-57	-101	37	-83	-29	-102	-19	-96	-66	-62	1	-99	-8	-72	-67	-144	-75	28	-1787	-1995	-9004	-29	-8205	-6883	-9640	-117	-6020	-7476	-5666	-120	-3807	-8190	-6303	8
1.270833	-25	41	92	-58	-107	-31	16	-15	-19	7	-70	-62	-96	-14	-27	-58	-99	37	-82	-28	-101	-21	-98	-69	-63	-1	-101	4	-72	-65	-146	-65	39	-1648	-1942	-10416	-21	-8353	-6761	-9587	-110	-5939	-7465	-5568	-105	-3698	-8054	-6436	23
1.271667	-24	44	92	-57	-103	-30	16	-11	-13	9	-68	-61	-90	-15	-27	-56	-95	36	-82	-13	-103	-18	-96	-66	-61	0	-96	-9	-66	-67	-144	-73	45	-1467	-1829	-11901	-24	-8513	-6608	-9511	-84	-5835	-7440	-5492	-112	-3582	-7885	-6604	35
1.272500	-21	47	89	-56	-107	-31	16	-12	-15	5	-70	-62	-93	-15	-27	-52	-96	36	-83	-50	-100	-18	-94	-62	-65	-1	-99	-12	-70	-67	-143	-73	39	-1242	-1647	-13433	-26	-8627	-6442	-9412	-87	-5731	-7420	-5433	-112	-3476	-7694	-6805	18
1.273333	-27	37	86	-60	-94	-31	9	-18	-17	2	-70	-65	-96	-18	-34	-60	-102	33	-87	-38	-105	-27	-103	-72	-67	-3	-101	-15	-76	-77	-150	-60	25	-989	-1409	-14978	-30	-8764	-6261	-9296	-81	-5610	-7397	-5406	-109	-3377	-7486	-7040	-8
1.274167	-30	36	85	-62	-117	-36	7	-18	-22	1	-78	-70	-98	-23	-32	-62	-101	29	-92	-38	-107	-26	-102	-85	-63	-3	-105	-16	-77	-75	-150	-76	15	-699	-1109	-16488	-18	-8864	-6056	-9149	-60	-5470	-7360	-5388	-99	-3288	-7257	-7291	-4
1.275000	-28	36	85	-63	-111	-35	11	-15	-22	0	-76	-62	-97	-21	-21	-60	-100	29	-88	-36	-108	-26	-101	-69	-68	-5	-101	-14	-75	-72	-148	-78	10	-382	-761	-17937	-22	-8955	-5838	-8983	-83	-5316	-7312	-5387	-97	-3197	-7002	-7559	1
1.275833	-27	40	62	-61	-111	-33	11	-14	-15	4	-74	-65	-97	-19	-33	-60	-100	34	-87	-34	-105	-25	-99	-75	-65	-3	-101	-11	-77	-75	-148	-77	2	-51	-386	-19315	-29	-9024	-5601	-8792	-81	-5150	-7251	-5405	-103	-3126	-6743	-7840	-4
1.276667	-24	41	88	-58	-111	-34	9	-16	-1	10	-72	-63	-93	-16	-57	-62	-100	32	-84	-34	-103	-24	-100	-69	-65	0	-99	-12	-70	-69	-146	-77	-11	286	38	-20569	-27	-9076	-5356	-8581	-83	-4975	-7175	-5434	-91	-3074	-6475	-8133	-1
1.277500	-30	40	90	-57	-108	-31	11	-12	-18	5	-72	-62	-95	-16	-30	-60	-96	33	-86	-31	-103	-26	-104	-78	-65	1	-99	-12	-72	-70	-147	-77	-17	623	436	-21691	-18	-9111	-5100	-8346	-69	-4794	-7086	-5486	-94	-3042	-6202	-8426	5
1.278333	-23	39	90	-53	-104	-31	11	-13	-19	6	-60	-62	-98	-17	-30	-58	-96	35	-85	-34	-103	-19	-98	-67	-64	-1	-99	-12	-70	-72	-146	-69	-26	957	852	-22657	-23	-9123	-4832	-8101	-76	-4607	-6987	-5542	-99	-3032	-5933	-8716	12
1.279167	-26	39	87	-56	-109	-32	15	-12	-15	8	-73	-62	-96	-15	-28	-58	-99	32	-83	-30	-126	-22	-99	-65	-65	1	-97	-11	-70	-69	-145	-74	-43	1278	1252	-23450	-26	-9117	-4560	-7838	-84	-4420	-6859	-5616	-101	-3048	-5666	-9004	1
1.280000	-25	39	90	-56	-104	-30	15	-13	-19	5	-74	-62	-93	-15	-31	-59	-98	35	-84	-31	-102	-23	-98	-66	-65	0	-101	-15	-69	-72	-146	-51	-43	1577	1629	-24056	-21	-9093	-4259	-7569	-66	-4239	-6717	-5700	-99	-3087	-5413	-9276	3
1.280833	-30	38	86	-52	-113	-33	12	-16	-23	3	-74	-64	-97	-18	-30	-62	-101	32	-85	-35	-105	-24	-99	-67	-68	-4	-97	-14	-78	-70	-148	-78	-61	1848	1968	-24478	-36	-9047	-4004	-7294	-78	-4068	-6557	-5796	-81	-3149	-5169	-9531	4
1.281667	-27	36	86	-58	-112	-35	10	-17	-22	2	-70	-68	-102	-23	-30	-68	-107	29	-87	-34	-109	-26	-103	-70	-73	-5	-103	-18	-80	-76	-152	-80	-77	2090	2254	-24708	-30	-8978	-3725	-7014	-73	-3908	-6373	-5897	-77	-3235	-4945	-9765	-1
1.282500	-30	35	84	-63	-118	-41	5	-18	-21	1	-76	-67	-102	-23	-33	-61	-101	30	-90	-35	-109	-27	-104	-68	-70	-3	-99	-16	-76	-73	-147	-76	-83	2301	2488	-24743	-19	-8902	-3439	-6728	-51	-3748	-6179	-6002	-74	-3331	-4725	-9953	0
1.283333	-27	40	64	-57	-110	-44	11	-14	1	6	-74	-64	-98	-16	-31	-60	-99	35	-83	-30	-104	-21	-99	-66	-63	0	-98	-14	-74	-68	-145	-75	-101	2471	2664	-24591	-15	-8800	-3158	-6447	-53	-3638	-5963	-6109	-69	-3442	-4524	-10142	-5
1.284167	-23	43	90	-53	-110	-31	13	-13	-14	9	-69	-61	-95	-14	-28	-39	-100	36	-82	-27	-103	-22	-100	-65	-63	2	-98	-8	-74	-69	-145	-73	-101	2610	2778	-24273	-32	-8692	-2886	-6174	-69	-3542	-5735	-6222	-68	-3572	-4340	-10294	0
1.285000	-25	42	92	-56	-111	-33	17	-12	-15	8	-73	-70	-96	-14	-29	-58	-99	38	-81	-30	-101	-18	-97	-65	-66	0	-98	-11	-74	-65	-147	-76	-108	2704	2818	-23808	-45	-8567	-2622	-5922	-83	-3476	-5498	-6339	-73	-3710	-4175	-10409	13
1.285833	-25	41	92	-56	-110	-32	13	-15	-16	8	-68	-64	-95	-13	-26	-59	-97	36	-83	-30	-103	-19	-100	-85	-65	-4	-98	-12	-69	-66	-146	-73	-116	2756	2800	-23206	-36	-8437	-2372	-5658	-78	-3440	-5253	-6455	-84	-3841	-4027	-10498	12
1.286667	-24	43	90	-57	-105	-31	6	-12	-16	8	-67	-74	-96	-16	-24	-57	-100	35	-81	-28	-104	-19	-96	-63	-61	1	-98	-10	-73	-66	-145	-72	-124	2771	2721	-22515	-32	-8294	-2170	-5420	-82	-3437	-4999	-6575	-87	-3991	-3891	-10557	0
1.287500	-23	46	91	-58	-107	-32	15	-12	-15	7	-69	-62	-95	-15	-26	-55	-96	36	-81	-29	-93	-22	-99	-65	-70	0	-100	-12	-74	-67	-144	-75	-130	2746	2585	-21668	-28	-8155	-1908	-5202	-78	-3474	-4750	-6690	-84	-4134	-3778	-10588	9
1.288333	-29	41	87	-59	-111	-30	15	-14	-16	5	-66	-64	-91	-12	-27	-56	-96	37	-83	-30	-101	-21	-99	-67	-64	0	-97	-9	-73	-68	-147	-72	-134	2688	2400	-20777	-27	-8017	-1709	-4999	-52	-3542	-4500	-6798	-82	-4272	-3667	-10591	9
1.289167	-23	42	88	-60	-107	-32	13	-12	-18	9	-70	-66	-96	-15	-29	-57	-99	38	-83	-36	-101	-21	-97	-67	-64	0	-99	-11	-74	-68	-147	-75	-127	2586	2175	-19829	-28	-7873	-1528	-4815	-62	-3647	-4253	-6881	-79	-4408	-3574	-10566	9
1.290000	-25	42	86	-61	-115	-31	16	-11	-17	4	-65	-62	-97	-13	-28	-57	-98	37	-87	-34	-105	-23	-98	-67	-63	-1	-98	-10	-76	-70	-148	-74	-131	2456	1906	-18847	-31	-7750	-1372	-4660	-87	-3782	-4018	-6987	-83	-4538	-3498	-10523	18
1.290833	-28	40	88	-61	-112	-34	12	-14	-17	5	-74	-68	-98	-14	-29	-60	-98	36	-82	-30	-103	-22	-98	-67	-61	4	-99	-11	-76	-69	-146	-74	-125	2302	1614	-17838	-21	-7616	-1238	-4512	-72	-3954	-3791	-7063	-87	-4658	-3425	-10454	20
1.291667	-22	44	87	-62	-108	-32	15	-11	-14	8	-78	-62	-96	-11	-25	-60	-95	38	-79	-31	-102	-24	-98	-66	-61	0	-98	-9	-69	-65	-146	-74	-119	2154	1307	-16826	-23	-7502	-1129	-4386	-61	-4149	-3581	-7123	-91	-4771	-3365	-10375	15
1.292500	-25	43	91	-58	-103	-30	16	-12	-15	11	-66	-62	-95	-12	-26	-60	-94	45	-82	-28	-100	-21	-77	-66	-61	0	-95	-8	-69	-67	-149	-74	-117	1911	980	-15826	-24	-7406	-1047	-4285	-58	-4373	-3381	-7169	-101	-4890	-3319	-10276	24
1.293333	-26	41	89	-59	-109	-35	9	-13	-21	6	-70	-62	-100	-15	-27	-60	-99	37	-83	-33	-105	-24	-101	-72	-65	1	-95	-12	-74	-83	-148	-76	-137	1679	642	-14860	-17	-7328	-993	-4204	-64	-4623	-3212	-7201	-111	-5002	-3276	-10170	35
1.294167	-29	43	86	-60	-111	-36	10	-16	-18	6	-74	-66	-99	-14	-29	-62	-99	37	-84	-33	-105	-25	-101	-72	-67	0	-99	-11	-73	-73	-150	-79	-122	1431	309	-13927	-6	-7269	-963	-4134	-57	-4886	-3058	-7213	-104	-5117	-3245	-10055	34
1.295000	-27	43	86	-60	-108	-29	10	-11	-18	5	-74	-61	-94	-14	-29	-60	-102	36	-83	-32	-103	-24	-99	-72	-67	-1	-100	-13	-74	-72	-147	-78	-121	1180	-18	-13051	0	-7229	-951	-4077	-46	-5164	-2919	-7208	-120	-5232	-3210	-9934	22
1.295833	-28	39	85	-59	-111	-33	11	-13	-19	5	-73	-64	-98	-13	-28	-60	-101	35	-85	-33	-104	-24	-97	-67	-65	1	-98	-12	-75	-72	-146	-77	-128	915	-334	-12242	2	-7217	-960	-4024	-41	-5449	-2798	-7183	-138	-5354	-3183	-9813	22
1.296667	-25	43	89	-57	-90	-29	11	-14	-17	10	-70	-72	-94	-12	-25	-58	-99	37	-84	-31	-103	-23	-98	-69	-63	0	-99	-10	-72	-70	-145	-74	-111	652	-631	-11503	28	-7227	-989	-3984	-52	-5736	-2700	-7147	-149	-5489	-3162	-9694	33
1.297500	-27	43	89	-59	-111	-33	13	-16	-15	5	-72	-63	-94	-14	-28	-61	-98	36	-87	-33	-98	-22	-100	-69	-64	-1	-98	-11	-69	-72	-150	-76	-100	384	-913	-10848	50	-7265	-1043	-3950	-70	-6024	-2617	-7093	-152	-5627	-3143	-9577	33
1.298333	-22	43	88	-57	-109	-35	28	-14	-16	4	-62	-68	-99	-16	-29	-61	-98	34	-86	-33	-104	-24	-98	-70	-66	0	-100	-13	-77	-75	-148	-77	-124	116	-1171	-10293	45	-7325	-1109	-3919	-65	-6309	-2561	-7037	-145	-5786	-3128	-9475	27
1.299167	-23	42	85	-61	-114	-40	7	-17	-17	2	-75	-64	-98	-16	-28	-86	-96	34	-83	-33	-103	-23	-99	-69	-64	0	-98	-13	-73	-72	-145	-77	-104	-129	-1401	-9835	34	-7404	-1185	-3885	-65	-6583	-2504	-6965	-127	-5952	-3105	-9381	25
1.300000	-27	40	81	-59	-110	-33	9	-21	-17	5	-73	-64	-97	-17	-31	-63	-98	36	-86	-32	-105	-24	-100	-68	-62	-3	-98	-14	-73	-75	-149	-74	-98	-369	-1582	-9494	45	-7507	-1271	-3845	-57	-6836	-2482	-6887	-127	-6132	-3083	-9297	23
1.300833	-23	39	88	-59	-113	-36	8	-15	-21	4	-72	-66	-97	-16	-28	-62	-97	34	-87	-33	-104	-25	-109	-73	-64	17	-138	-15	-73	-74	-148	-77	-92	-593	-1766	-9270	46	-7631	-1362	-3807	-62	-7076	-2469	-6803	-100	-6325	-3057	-9228	26
1.301667	-26	40	87	-61	-110	-36	9	-16	-17	0	-78	-64	-104	-16	-31	-63	-105	29	-85	-33	-105	-24	-99	-70	-70	-4	-99	-14	-73	-74	-148	-91	-95	-796	-1900	-9172	45	-7772	-1463	-3762	-86	-7292	-2470	-6723	-99	-6524	-3032	-9180	22
1.302500	-27	40	87	-60	-110	-34	8	-16	-22	2	-74	-65	-97	-17	-29	-75	-102	30	-85	-33	-105	-29	-100	-72	-69	-6	-102	-15	-73	-73	-148	-80	-92	-969	-1995	-9197	50	-7920	-1558	-3711	-86	-7483	-2481	-6639	-96	-6731	-2996	-9144	18
1.303333	-24	41	89	-58	-108	-29	13	-12	-14	5	-70	-63	-94	-13	-28	-59	-98	34	-85	-29	-103	-19	-96	-65	-62	0	-96	-9	-76	-68	-147	-84	-80	-1118	-2048	-9349	57	-8081	-1648	-3646	-81	-7640	-2493	-6554	-61	-6943	-2955	-9129	11
1.304167	-22	44	92	-55	-104	-32	15	-12	-15	8	-69	-61	-93	-14	-23	-53	-97	37	-80	-28	-99	-18	-95	-65	-62	0	-96	-13	-69	-67	-144	-75	-76	-1238	-2070	-9629	56	-8242	-1740	-3583	-66	-7771	-2528	-6483	-60	-7157	-2915	-9138	8
1.305000	-25	44	88	-58	-107	-31	13	-10	-22	20	-70	-62	-94	-14	-26	-56	-98	36	-84	-30	-103	-19	-95	-64	-62	0	-97	-14	-69	-69	-144	-90	-78	-1330	-2049	-10030	66	-8411	-1829	-3519	-77	-7872	-2564	-6400	-75	-7370	-2870	-9167	0
1.305833	-23	42	92	-56	-108	-31	13	-10	-18	6	-69	-62	-98	-14	-26	-58	-97	37	-101	-28	-102	-17	-97	-66	-63	1	-98	-11	-74	-72	-145	-75	-74	-1392	-1987	-10541	40	-8572	-1911	-3449	-96	-7944	-2612	-6318	-86	-7586	-2826	-9218	22
1.306667	-27	44	91	-57	-111	-36	13	-13	-18	4	-68	-58	-98	-15	-29	-59	-101	36	-82	-32	-107	-21	-101	-68	-65	-3	-98	-12	-75	-70	-148	-69	-64	-1426	-1886	-11171	23	-8734	-1986	-3386	-97	-7985	-2664	-6268	-75	-7783	-2782	-9300	6
1.307500	-29	40	86	-60	-112	-33	9	-15	-24	1	-72	-63	-100	-19	-28	-58	-102	34	-83	-28	-97	0	-97	-67	-66	0	-99	-12	-76	-70	-149	-77	-56	-1423	-1744	-11871	15	-8878	-2041	-3322	-102	-7996	-2719	-6207	-76	-7971	-2731	-9401	5
1.308333	-23	41	91	-56	-107	-34	13	-7	-17	5	-68	-62	-96	-15	-27	-58	-100	35	-83	-30	-107	-21	-100	-68	-64	0	-96	-13	-74	-69	-147	-75	-50	-1392	-1564	-12651	10	-9014	-2090	-3264	-121	-7980	-2783	-6156	-105	-8143	-2681	-9523	-5
1.309167	-23	43	89	-56	-108	-32	15	-10	-15	5	-66	-61	-96	-15	-23	-58	-98	37	-72	-29	-103	-18	-96	-67	-63	0	-96	-11	-72	-67	-147	-75	-42	-1340	-1351	-13484	2	-9129	-2125	-3214	-133	-7938	-2848	-6109	-114	-8301	-2635	-9673	-9
1.310000	-24	43	90	-58	-113	-32	15	-11	-19	10	-68	-60	-96	-17	-27	-55	-98	40	-80	-28	-105	-21	-97	-65	-65	0	-96	-10	-50	-66	-144	-74	-30	-1258	-1092	-14352	-4	-9227	-2146	-3177	-138	-7878	-2925	-6077	-125	-8439	-2592	-9846	-10
1.310833	-24	43	91	-57	-108	-28	16	-8	-19	7	-70	-60	-95	-14	-26	-55	-101	37	-84	-48	-104	-16	-96	-72	-56	1	-95	-9	-73	-65	-147	-75	-18	-1151	-819	-15233	0	-9310	-2156	-3149	-147	-7797	-2997	-6052	-127	-8557	-2551	-10048	-11
1.311667	-25	44	92	-55	-105	-30	18	-11	-22	8	-77	-59	-95	-13	-25	-56	-97	39	-81	-28	-102	-16	-95	-64	-62	1	-95	-9	-70	-63	-147	-72	-3	-1037	-507	-16101	2	-9370	-2158	-3142	-147	-7705	-3078	-6038	-129	-8662	-2519	-10271	-11
1.312500	-23	43	90	-57	-104	-30	17	-9	-13	8	-67	-60	-94	-15	-25	-56	-99	33	-84	-28	-104	0	-94	-64	-62	2	-94	-11	-68	-65	-144	-72	-10	-883	-174	-16949	3	-9414	-2135	-3151	-136	-7607	-3159	-6037	-124	-8747	-2492	-10519	-12
1.313333	-23	37	88	-56	-107	-19	18	-11	-16	3	-70	-63	-97	-16	-28	-56	-98	36	-84	-31	-102	-19	-96	-66	-64	0	-98	-14	-73	-65	-146	-75	-6	-733	174	-17737	-21	-9442	-2112	-3184	-146	-7511	-3244	-6054	-124	-8820	-2479	-10792	-14
1.314167	-26	39	87	-59	-114	-34	15	-16	-18	4	-72	-64	-99	-26	-31	-59	-87	35	-87	-33	-107	-25	-101	-69	-66	0	-96	-13	-75	-70	-148	-76	4	-575	535	-18451	-28	-9460	-2081	-3227	-176	-7417	-3326	-6082	-146	-8881	-2464	-11080	-27
1.315000	-26	38	91	-61	-113	-36	12	-17	-18	0	-74	-69	-100	-21	-32	-62	-101	36	-87	-33	-109	-26	-101	-73	-68	-5	-101	-15	-77	-74	-151	-78	4	-414	902	-19066	-27	-9460	-2039	-3287	-162	-7330	-3411	-6129	-149	-8932	-2463	-11382	-21
1.315833	-26	36	86	-64	-114	-38	10	-19	-19	1	-75	-64	-98	-19	-32	-62	-99	35	-85	-32	-108	-24	-100	-88	-67	-3	-98	-14	-75	-69	-146	-77	16	-249	1270	-19565	-31	-9452	-1992	-3364	-159	-7255	-3487	-6187	-92	-8977	-2470	-11688	-17
1.316667	-24	39	89	-58	-135	-34	16	-14	-14	6	-70	-70	-96	-16	-32	-61	-98	34	-83	-31	-105	-24	-100	-70	-66	-3	-99	-12	-74	-60	-132	-79	20	-94	1631	-19941	-32	-9439	-1940	-3446	-155	-7199	-3558	-6263	-69	-9020	-2480	-12010	-21
1.317500	-24	40	89	-60	-109	-33	13	-18	-18	2	-70	-63	-96	-17	-29	-58	-97	36	-85	-61	-104	-23	-98	-72	-68	0	-99	-11	-74	-67	-147	-75	21	51	1980	-20184	-36	-9430	-1892	-3548	-128	-7172	-3624	-6356	-45	-9066	-2510	-12328	-28
1.318333	-25	55	91	-57	-107	-32	16	-6	-19	6	-72	-62	-95	-15	-30	-60	-99	37	-87	-30	-102	-23	-98	-68	-65	8	-99	-13	-74	-59	-150	-76	11	182	2307	-20284	-35	-9426	-1848	-3651	-104	-7166	-3684	-6467	-16	-9127	-2533	-12648	-25
1.319167	-22	39	91	-58	-105	-34	16	-15	-17	5	-70	-61	-95	-16	-28	-59	-101	37	-83	-30	-104	-21	-97	-68	-64	0	-98	-13	-72	-67	-147	-75	19	298	2609	-20248	-50	-9435	-1802	-3766	-115	-7190	-3737	-6591	0	-9195	-2572	-12961	-18
1.320000	-26	36	88	-60	-108	-47	16	-23	-16	5	-74	-63	-96	-17	-28	-59	-98	36	-86	-33	-103	-19	-96	-67	-61	2	-99	-12	-73	-47	-147	-73	13	388	2875	-20075	-62	-9457	-1758	-3888	-84	-7248	-3774	-6725	16	-9277	-2621	-13262	-12
1.320833	-26	40	87	-59	-109	-35	13	-16	-18	5	-76	-65	-99	-15	-29	-58	-98	34	-86	-31	-107	-24	-99	-69	-65	0	-101	-18	-75	-70	-146	-77	5	459	3117	-19776	-58	-9501	-1728	-4013	-51	-7336	-3805	-6879	33	-9381	-2681	-13550	-12
1.321667	-27	38	87	-61	-113	-35	13	-14	-26	5	-75	-63	-99	-17	-31	-59	-101	34	-87	-34	-110	-25	-99	-69	-66	0	-101	-15	-78	-69	-154	-79	2	506	3323	-19374	-60	-9575	-1698	-4142	-61	-7454	-3822	-7033	43	-9502	-2750	-13828	-18
1.322500	-26	39	88	-62	-114	-40	9	-17	-19	3	-74	-65	-98	-27	-30	-60	-102	33	-86	-32	-104	-23	-100	-73	-67	-1	-101	-15	-77	-69	-149	-77	-4	526	3494	-18849	-47	-9667	-1669	-4273	-70	-7600	-3834	-7189	36	-9640	-2829	-14084	-24
1.323333	-27	18	89	-61	-109	-38	11	-16	-21	3	-73	-61	-97	-18	-29	-60	-99	35	-86	-33	-109	-24	-100	-79	-64	0	-100	-15	-72	-70	-149	-78	-5	523	3630	-18266	-58	-9794	-1645	-4418	-57	-7767	-3835	-7347	67	-9798	-2916	-14322	-21
1.324167	-26	40	89	-57	-109	-36	11	-16	-16	4	-73	-62	-95	-16	-39	-60	-99	34	-83	-34	-102	-22	-99	-66	-61	4	-97	-10	-77	-70	-146	-76	-3	493	3742	-17626	-60	-9954	-1610	-4558	-36	-7952	-3822	-7504	64	-9971	-3013	-14541	-8
1.325000	-26	43	90	-53	-109	-34	13	-17	-17	4	-70	-64	-99	-14	-26	-60	-99	33	-83	-31	-103	-22	-99	-69	-66	1	-101	-11	-72	-69	-144	-74	-16	430	3812	-16965	-61	-10143	-1579	-4719	-11	-8166	-3808	-7658	67	-10163	-3122	-14738	-6
1.325833	-25	43	92	-57	-109	-32	16	-11	-19	3	-69	-60	-96	-13	-25	-58	-100	35	-95	-29	-101	-19	-98	-66	-66	3	-98	-10	-72	-67	-146	-75	-29	349	3864	-16299	-63	-10367	-1538	-4890	4	-8379	-3791	-7802	60	-10373	-3248	-14927	-3
1.326667	-22	44	110	-57	-107	-32	15	-4	-16	8	-69	-62	-94	-12	-27	-57	-95	35	-82	-29	-104	-21	-98	-67	-65	1	-99	-11	-76	-67	-144	-84	-26	246	3887	-15653	-69	-10629	-1483	-5071	-16	-8621	-3769	-7936	45	-10592	-3375	-15082	0
1.327500	-25	46	90	-59	-109	-33	13	-14	-17	8	-69	-62	-95	-12	-28	-58	-105	26	-86	-30	-103	-19	-98	-67	-61	1	-98	-10	-72	-66	-144	-73	-40	110	3885	-15038	-74	-10927	-1413	-5271	-1	-8865	-3744	-8052	33	-10814	-3520	-15229	-5
1.328333	-25	44	91	-56	-103	-32	39	-13	-19	5	-70	-65	-97	-11	-27	-58	-97	35	-83	-30	-104	-22	-97	-68	-63	1	-99	-28	-73	-78	-146	-73	-48	-36	3867	-14482	-62	-11256	-1325	-5486	37	-9112	-3717	-8154	38	-11047	-3672	-15355	7
1.329167	-25	44	89	-58	-109	-31	17	-10	-16	6	-68	-60	-96	-15	-29	-57	-98	36	-80	-32	-102	-22	-97	-69	-62	4	-98	-12	-72	-67	-145	-72	-43	-202	3830	-13979	-56	-11612	-1213	-5713	27	-9367	-3690	-8232	23	-11280	-3833	-15461	2
1.330000	-23	46	90	-55	-107	-28	15	-7	-15	9	-69	-62	-94	-12	-24	-56	-97	36	-82	-28	-101	-18	-97	-66	-64	1	-96	1	-74	-67	-146	-70	-49	-390	3777	-13590	-64	-12001	-1075	-5968	60	-9627	-3655	-8289	0	-11515	-4003	-15550	-12
1.330833	-22	47	90	-59	-110	-31	16	-10	-16	7	-69	-60	-99	-11	-25	-56	-95	38	-83	-34	-105	-15	-98	-67	-59	3	-95	-12	-70	-67	-144	-70	-58	-587	3705	-13271	-68	-12417	-910	-6232	106	-9895	-3622	-8325	-8	-11744	-4170	-15618	-13
1.331667	-23	47	90	-55	-108	-31	33	-9	-32	8	-70	-60	-95	-13	-28	-59	-98	36	-80	-30	-103	-21	-97	-66	-65	0	-97	-12	-75	-74	-141	-73	-68	-800	3612	-13036	-77	-12859	-715	-6516	108	-10177	-3583	-8341	-17	-11965	-4347	-15667	-5
1.332500	-25	42	89	-56	-108	-31	12	-13	-19	8	-69	-63	-102	-12	-31	-58	-100	35	-103	-28	-103	-21	-99	-68	-63	2	-96	-10	-70	-66	-144	-68	-64	-1024	3503	-12891	-70	-13325	-493	-6814	139	-10466	-3542	-8331	-32	-12183	-4519	-15686	1
1.333333	-26	43	88	-57	-110	-33	15	-10	-17	5	-72	-62	-98	-15	-29	-61	-100	35	-83	-30	-104	-25	-98	-68	-65	-3	-98	-4	-70	-67	-148	-75	-79	-1262	3367	-12826	-73	-13820	-233	-7124	138	-10774	-3488	-8309	-55	-12397	-4695	-15689	-12
1.334167	-27	41	86	-61	-110	-34	15	-15	-21	5	-73	-68	-96	-17	-29	-62	-100	21	-86	-33	-103	-23	-103	-72	-66	-7	-102	-13	-75	-70	-150	-75	-70	-1497	3205	-12831	-90	-14322	53	-7469	121	-11101	-3425	-8265	-45	-12604	-4866	-15666	-5
1.335000	-28	42	86	-62	-111	-33	1	-17	-18	6	-73	-65	-98	-15	-28	-60	-101	35	-88	-34	-105	-21	-100	-67	-65	-1	-100	-13	-74	-69	-144	-74	-68	-1739	3019	-12896	-92	-14839	370	-7776	145	-11444	-3339	-8202	-38	-12805	-5023	-15615	9
1.335833	-27	41	87	-58	-111	-32	13	-14	-19	4	-74	-66	-101	-13	-27	-43	-95	35	-85	-34	-108	-21	-100	-69	-66	-4	-100	-14	-73	-69	-145	-75	-69	-1980	2808	-13000	-91	-15375	707	-8122	153	-11819	-3236	-8127	-43	-12992	-5171	-15540	13
1.336667	-28	42	86	-55	-109	-33	13	-14	-12	4	-72	-62	-93	-13	-26	-57	-98	37	-86	-33	-103	-21	-100	-67	-63	0	-98	-11	-72	-67	-146	-73	-55	-2219	2564	-13137	-84	-15924	1069	-8471	128	-12217	-3106	-8042	-32	-13204	-5304	-15440	4
1.337500	-25	42	89	-58	-108	-34	15	-12	-15	8	-73	-65	-95	7	-25	-57	-96	38	-85	-32	-105	-19	-100	-68	-62	0	-98	-12	-73	-69	-145	-74	-83	-2461	2285	-13296	-75	-16480	1447	-8834	109	-12646	-2957	-7955	-9	-13406	-5425	-15323	10
1.338333	-24	43	91	-67	-110	-32	16	-10	-16	7	-74	-63	-97	-14	-26	-56	-96	37	-86	-34	-104	-22	-100	-64	-63	21	-100	-10	-69	-66	-155	-74	-105	-2700	1974	-13455	-80	-17046	1837	-9205	87	-13107	-2780	-7867	-39	-13614	-5525	-15166	19
1.339167	-23	42	88	-57	-110	-31	15	-13	-15	8	-52	-63	-99	-15	-29	-64	-98	38	-86	-33	-103	-19	-100	-65	-63	-1	-101	-11	-72	-70	-148	-76	-100	-2898	1629	-13608	-90	-17609	2234	-9589	53	-13601	-2573	-7787	-43	-13830	-5609	-15033	9
1.340000	-25	40	86	-59	-108	-50	10	-16	-18	6	-74	-65	-100	-16	-32	-60	-99	36	-90	-39	-107	-26	-103	-70	-62	0	-107	-14	-75	-75	-150	-83	-93	-3150	1252	-13750	-81	-18177	2623	-9979	13	-14122	-2337	-7718	-21	-14063	-5673	-14870	5
1.340833	-28	35	82	-61	-114	-34	6	-19	-24	1	-77	-66	-99	-18	-32	-62	-102	33	-87	-33	-112	-24	-96	-75	-64	-3	-102	-13	-73	-70	-150	-82	-93	-3354	857	-13863	-63	-18734	3014	-10382	-32	-14668	-2066	-7664	-4	-14306	-5707	-14692	13
1.341667	-27	37	86	-61	-114	-36	7	-21	-19	2	-76	-66	-100	-18	-31	-61	-102	33	-88	-34	-109	-26	-103	-74	-69	-6	-104	-16	-76	-75	-151	-83	-90	-3545	430	-13952	-61	-19290	3399	-10801	-108	-15238	-1772	-7632	-9	-14572	-5719	-14518	15
1.342500	-29	37	85	-64	-111	-33	9	-17	-19	3	-78	-67	-111	-16	-32	-63	-101	32	-93	-34	-108	-24	-102	-70	-66	-6	-104	-14	-74	-72	-150	-79	-88	-3727	-1	-14059	-45	-19832	3763	-11233	-154	-15828	-1443	-7630	0	-14857	-5703	-14343	5
1.343333	-26	19	88	-60	-111	-31	12	-17	-18	6	-73	-64	-97	-14	-30	-59	-98	36	-86	-31	-102	-18	-100	-67	-65	-1	-102	-13	-69	-68	-147	-76	-81	-3882	-448	-14043	-30	-20354	4106	-11682	-180	-16431	-1089	-7659	-6	-15166	-5651	-14171	11
1.344167	-25	42	89	-57	-108	-30	12	-16	-13	9	-68	-63	-93	-8	-27	-55	-95	37	-84	-32	-102	-21	-98	-66	-65	-1	-98	-11	-72	-67	-145	-74	-67	-4021	-903	-14061	-26	-20861	4429	-12150	-216	-17045	-712	-7726	-17	-15511	-5582	-14012	10
1.345000	-26	43	91	-57	-107	-30	15	-14	-15	9	-72	-65	-97	-14	-27	-58	-97	38	-83	-29	-101	-21	-99	-66	-63	-1	-98	-14	-74	-70	-145	-75	-46	-4141	-1353	-14062	-17	-21344	4696	-12634	-262	-17677	-315	-7838	-25	-15889	-5478	-13866	15
1.345833	-24	42	93	-59	-108	-32	13	-13	-14	9	-60	-63	-95	-15	-26	-57	-101	55	-83	-28	-104	-24	-99	-66	-63	3	-97	-10	-73	-67	-145	-70	-25	-4239	-1793	-14062	-26	-21791	4939	-13139	-320	-18302	93	-8000	-15	-16288	-5343	-13740	23
1.346667	-25	51	92	-59	-103	-32	13	-12	-12	8	-74	-65	-96	-15	-28	-57	-96	36	-83	-29	-102	-21	-97	-67	-61	0	-97	-13	-72	-85	-146	-72	-24	-4317	-2215	-14066	-1	-22231	5145	-13662	-343	-18922	510	-8208	-18	-16722	-5183	-13636	12
1.347500	-22	42	89	-59	-109	-32	11	-14	-15	-14	-74	-62	-98	-13	-11	-56	-99	38	-83	-31	-107	-23	-99	-70	-64	0	-99	-13	-74	-69	-148	-76	-40	-4370	-2618	-14090	8	-22627	5306	-14198	-360	-19526	929	-8464	-32	-17183	-4990	-13559	13
1.348333	-27	46	88	-59	-110	-34	12	-15	-19	5	-74	-63	-99	-18	-32	-62	-104	36	-85	-33	-107	-25	-101	-72	-59	-3	-102	-13	-76	-73	-151	-78	-39	-4404	-2992	-14144	17	-22989	5421	-14747	-394	-20117	1336	-8770	-57	-17676	-4767	-13513	13
1.349167	-28	38	87	-60	-112	-34	8	-18	-22	12	-74	-67	-97	-17	-30	-59	-97	34	-83	-32	-105	-24	-99	-73	-66	0	-98	-13	-70	-72	-147	-74	-33	-4408	-3328	-14227	33	-23312	5500	-15299	-406	-20680	1733	-9120	-66	-18193	-4525	-13484	18
1.350000	-25	43	89	-58	-108	-35	12	-13	-15	6	-70	-63	-95	-13	-29	-58	-97	34	-82	-30	-107	-23	-98	-69	-63	-1	-99	-12	-73	-69	-148	-73	-33	-4396	-3624	-14356	10	-23601	5532	-15859	-422	-21218	2109	-9523	-72	-18729	-4259	-13492	6
1.350833	-27	44	90	-56	-108	-33	15	-14	-17	7	-72	-60	-95	-14	-29	-56	-92	38	-80	-30	-102	-22	-99	-67	-66	1	-96	-13	-72	-67	-145	-70	-21	-4354	-3880	-14534	25	-23851	5521	-16424	-448	-21722	2457	-9965	-94	-19279	-3975	-13530	11
1.351667	-28	44	76	-56	-109	-30	15	-14	-16	7	-68	-61	-93	-13	-29	-58	-97	38	-82	-27	-102	-19	-99	-66	-66	-4	-95	-9	-69	-67	-145	-70	-26	-4295	-4087	-14769	21	-24071	5469	-16987	-456	-22187	2772	-10447	-107	-19838	-3674	-13603	18
1.352500	-23	44	91	-55	-80	-33	15	-11	-49	8	-70	-59	-94	-12	-25	-53	-97	41	-79	-27	-101	-21	-98	-66	-62	2	-97	-13	-70	-64	-143	-69	-44	-4218	-4252	-15059	21	-24255	5378	-17545	-469	-22615	3037	-10970	-127	-20399	-3369	-13706	1
1.353333	-23	43	87	-57	-109	-32	17	-11	-18	7	-72	-61	-96	-13	-32	-59	-97	37	-84	-31	-104	-23	-99	-70	-64	0	-97	-13	-69	-68	-147	-72	-60	-4121	-4375	-15405	25	-24408	5244	-18098	-487	-22996	3249	-11500	-154	-20959	-3063	-13844	4
1.354167	-24	44	86	-58	-104	-33	12	-13	-22	3	-73	-65	-100	-18	-31	-59	-99	33	-83	-32	-107	-24	-100	-68	-64	0	-100	-17	-47	-69	-146	-78	-73	-4006	-4451	-15803	23	-24532	5098	-18634	-505	-23335	3420	-12095	-183	-21506	-2761	-14007	12
1.355000	-26	43	86	-59	-112	-36	15	-13	-16	5	-73	-64	-94	-14	-29	-57	-90	36	-82	-32	-132	-21	-98	-68	-64	-1	-97	-11	-72	-68	-145	-72	-75	-3879	-4489	-16240	26	-24626	4913	-19159	-500	-23626	3527	-12688	-181	-22022	-2476	-14196	6
1.355833	-27	40	89	-56	-119	-34	13	-13	-21	5	-73	-67	-100	-16	-31	-60	-99	35	-82	-29	-104	-23	-99	-69	-63	1	-98	-14	-75	-69	-151	-79	-70	-3736	-4491	-16717	37	-24702	4702	-19670	-497	-23874	3574	-13295	-208	-22520	-2201	-14405	12
1.356667	-26	41	88	-57	-110	-35	10	-14	-18	6	-73	-64	-98	-15	-29	-60	-100	35	-84	-33	-102	-25	-103	-69	-65	-6	-99	-13	-76	-72	-146	-75	-79	-3588	-4459	-17227	32	-24764	4466	-20169	-496	-24081	3551	-13911	-219	-22968	-1968	-14632	30
1.357500	-28	43	86	-60	-114	-57	10	-13	-11	3	-77	-64	-100	-14	-33	-61	-99	34	-82	-33	-107	-21	-98	-67	-62	0	-97	-10	-72	-72	-143	-96	-77	-3427	-4394	-17744	32	-24809	4215	-20646	-487	-24241	3479	-14528	-229	-23369	-1765	-14873	41
1.358333	-29	43	90	-57	-109	-35	12	-14	-16	4	-72	-63	-98	-14	-29	-58	-97	30	-84	-32	-126	-23	-98	-68	-65	-1	-96	-14	-70	-69	-145	-73	-64	-3263	-4316	-18273	37	-24846	3943	-21112	-494	-24367	3333	-15131	-246	-23717	-1615	-15126	47
1.359167	-33	42	80	-57	-108	-29	15	-11	-14	6	-72	-65	-92	-14	-28	-59	-101	36	-82	-32	-103	-23	-98	-66	-60	-3	-97	-14	-73	-69	-144	-74	-72	-3104	-4217	-18797	32	-24884	3654	-21563	-487	-24457	3132	-15764	-235	-24013	-1517	-15389	46
1.360000	-27	41	92	-57	-110	-33	13	-14	-17	2	-76	-65	-93	-15	-27	-60	-98	35	-67	-31	-105	-23	-99	-70	-65	-3	-100	-13	-73	-69	-148	-73	-75	-2936	-4111	-19302	21	-24931	3352	-22009	-481	-24525	2862	-16369	-253	-24247	-1487	-15654	37
1.360833	-29	41	89	-59	-108	-32	17	-17	-17	6	-74	-64	-95	-15	-29	-62	-99	34	-84	-31	-105	-22	-98	-67	-66	-1	-98	-13	-74	-69	-146	-75	-73	-2790	-4004	-19783	25	-24983	3035	-22454	-481	-24572	2541	-16987	-239	-24418	-1525	-15921	30
1.361667	4	41	89	-58	-109	-34	12	-15	-18	3	-76	-66	-97	-18	-30	-60	-101	33	-84	-28	-108	-25	-98	-46	-67	-3	-100	-16	-74	-73	-146	-74	-90	-2625	-3894	-20226	24	-25057	2700	-22894	-466	-24614	2168	-17595	-242	-24536	-1652	-16185	35
1.362500	-28	38	108	-65	-113	-33	10	-18	-21	2	-73	-64	-97	-13	-30	-62	-100	35	-86	-32	-105	-23	-100	-68	-65	0	-99	-14	-75	-70	-146	-74	-96	-2480	-3790	-20629	11	-25150	2354	-23338	-441	-24648	1748	-18180	-236	-24592	-1835	-16445	35
1.363333	-30	43	91	-53	-109	-31	13	-13	-14	16	-72	-65	-95	-14	-31	-57	-96	37	-83	-27	-101	-21	-98	-65	-57	1	-96	-12	-73	-72	-146	-70	-94	-2349	-3691	-20969	-1	-25272	2003	-23779	-430	-24690	1310	-18764	-214	-24601	-2110	-16700	35
1.364167	-24	43	94	-64	-103	-30	16	-10	-14	7	-72	-62	-93	-12	-26	-58	-95	37	-82	-29	-101	-22	-97	-64	-59	-4	-103	-11	-69	-66	-146	-73	-91	-2234	-3611	-21279	11	-25430	1631	-24233	-423	-24758	779	-19347	-214	-24568	-2476	-16949	32
1.365000	-25	41	91	-57	-110	-31	15	-12	-18	5	-70	-63	-97	-12	-27	-62	-98	33	-84	-39	-100	-21	-97	-69	-64	0	-99	-13	-75	-70	-149	-75	-93	-2136	-3546	-21525	1	-25626	1245	-24698	-390	-24845	233	-19927	-221	-24511	-2941	-17202	12
1.365833	-29	50	90	-56	-110	-34	9	-16	-30	5	-72	-65	-99	-14	-27	-57	-100	35	-83	-28	-103	-23	-99	-67	-63	0	-99	-11	-72	-69	-146	-74	-90	-2055	-3497	-21716	-4	-25859	849	-25171	-374	-24972	-343	-20501	-204	-24422	-3463	-17440	17
1.366667	-26	44	93	-57	-107	-30	16	-13	-21	5	-72	-62	-96	-15	-47	-58	-98	35	-81	-21	-100	-22	-97	-66	-63	-1	-97	-12	-72	-66	-146	-75	-91	-1996	-3466	-21854	-3	-26136	433	-25653	-380	-25140	-946	-21072	-196	-24331	-4078	-17683	19
1.367500	-26	39	91	-57	-109	-32	-1	-14	-18	3	-72	-61	-96	-14	-27	-58	-98	37	-83	-30	-104	-22	-98	-69	-63	0	-98	-23	-75	-68	-148	-70	-91	-1953	-3456	-21949	-15	-26463	-4	-26141	-366	-25351	-1579	-21621	-179	-24246	-4767	-17914	12
1.368333	-28	43	89	-57	-108	-32	15	-13	-18	6	-73	-62	-97	-28	-28	-58	-100	35	-84	-31	-101	-21	-97	-66	-64	0	-98	-13	-72	-68	-149	-74	-101	-1939	-3466	-21993	-22	-26826	-458	-26617	-343	-25616	-2252	-22169	-171	-24172	-5528	-18149	15
1.369167	-19	43	89	-30	-110	-32	16	-14	-21	1	-74	-61	-96	-14	-27	-56	-100	33	-82	-30	-102	-5	-97	-68	-68	-1	-98	-12	-70	-69	-145	-75	-95	-1941	-3486	-22009	-18	-27228	-931	-27114	-329	-25924	-2914	-22695	-165	-24125	-6362	-18384	23
1.370000	-25	41	88	-57	-108	-30	13	-12	-14	5	-70	-64	-93	-14	-29	-57	-100	28	-84	-31	-103	-23	-96	-66	-62	0	-98	-10	-72	-69	-145	-72	-93	-1962	-3526	-21997	-19	-27667	-1435	-27580	-319	-26282	-3643	-23206	-141	-24111	-7244	-18617	12
1.370833	-24	45	99	-59	-108	-29	17	-11	-14	8	-72	-62	-97	-15	-26	-56	-95	37	-83	-28	-103	-22	-95	-66	-62	0	-100	-13	-73	-67	-145	-68	-93	-2005	-3581	-21957	-29	-28136	-1970	-28032	-300	-26698	-4367	-23689	-136	-24150	-8180	-18852	-3
1.371667	-24	43	92	-57	-107	-32	15	-11	-15	8	-69	-61	-93	-14	-25	-56	-95	38	-85	-29	-103	-19	-97	-68	-61	2	-96	-10	-72	-66	-144	-69	-81	-2066	-3646	-21915	-34	-28640	-2537	-28457	-284	-27147	-5136	-24140	-121	-24228	-9147	-19084	-10
1.372500	-45	45	91	-57	-109	-32	15	-10	-14	9	-69	-63	-97	-14	-27	-57	-97	38	-82	-32	-102	-21	-98	-66	-55	1	-97	-11	-75	-59	-145	-70	-83	-2147	-3725	-21861	-27	-29148	-3131	-28843	-264	-27617	-5930	-24549	-103	-24354	-10158	-19319	-8
1.373333	-24	41	87	-60	-112	-36	10	-14	-16	2	-58	-66	-97	-16	-52	-62	-100	30	-85	-34	-105	-27	-103	-72	-67	-6	-101	-14	-74	-73	-150	-76	-99	-2250	-3817	-21821	-41	-29668	-3760	-29198	-229	-28139	-6751	-24919	-108	-24530	-11183	-19549	-30
1.374167	-27	34	86	-65	-114	-38	9	-16	-23	-1	-79	-68	-100	-22	-34	-63	-101	28	-90	-36	-107	-26	-101	-73	-80	-7	-103	-6	-73	-83	-151	-78	-97	-2360	-3908	-21779	-40	-30171	-4405	-29484	-218	-28600	-7589	-25227	-79	-24740	-12207	-19771	-57
1.375000	-25	38	88	-61	-113	-35	11	-15	-19	5	-72	-63	-103	-17	-30	-61	-104	33	-86	-36	-105	-23	-101	-72	-66	-3	-99	-15	-75	-70	-148	-74	-87	-2478	-4001	-21754	-40	-30651	-5068	-29725	-223	-29074	-8448	-25485	-64	-24969	-13217	-19980	-57
1.375833	-28	30	89	-56	-110	-42	16	-38	-19	5	-76	-64	-100	-15	-29	-62	-101	34	-84	-31	-107	-24	-101	-70	-65	-1	-100	-15	-74	-69	-148	-74	-81	-2612	-4095	-21745	-47	-31099	-5743	-29910	-194	-29509	-9310	-25682	-76	-25220	-14197	-20175	-41
1.376667	-27	40	89	-57	-108	-34	12	-15	-19	3	-77	-63	-94	-15	-30	-59	-99	34	-84	-33	-102	-25	-101	-67	-64	-3	-101	-16	-74	-72	-146	-73	-72	-2745	-4191	-21761	-59	-31503	-6419	-30040	-171	-29894	-10174	-25824	-81	-25463	-15132	-20351	-30
1.377500	-24	40	87	-61	-109	-32	15	-17	-16	6	-70	-66	-94	-15	-29	-60	-101	35	-87	-32	-104	-23	-100	-67	-65	10	-101	-11	-72	-66	-145	-65	-68	-2888	-4282	-21798	-62	-31847	-7085	-30106	-161	-30203	-11019	-25895	-52	-25682	-16007	-20507	-38
1.378333	-25	42	90	-57	-109	-30	16	-13	-19	6	-73	-63	-98	-13	-28	-61	-96	35	-86	-31	-103	-22	-100	-67	-63	0	-100	-14	-70	-67	-146	-73	-76	-3032	-4370	-21857	-88	-32123	-7725	-30126	-113	-30427	-11840	-25914	-39	-25863	-16804	-20632	-31
1.379167	-3	43	89	-58	-109	-32	15	-10	-14	8	-73	-63	-94	-16	-28	-58	-96	35	-85	-31	-103	-24	-98	-66	-61	0	-87	-13	-68	-66	-147	-73	-77	-3174	-4453	-21942	-51	-32315	-8318	-30099	-94	-30549	-12617	-25876	-33	-25980	-17511	-20732	-18
1.380000	-26	43	86	-57	-108	-32	15	-13	-15	4	-75	-88	-96	-18	-27	-58	-97	34	-83	-34	-103	-22	-98	-68	-64	-1	-99	-15	-73	-68	-147	-74	-80	-3319	-4533	-22040	-41	-32416	-8857	-30033	-77	-30556	-13338	-25786	-34	-26026	-18102	-20794	-26
1.380833	-26	38	87	-59	-107	-35	10	10	-21	4	-72	-65	-97	-16	-30	-61	-101	32	-86	-36	-107	-25	-102	-69	-64	0	-101	-10	-73	-69	-148	-77	-99	-3466	-4606	-22157	-41	-32435	-9335	-29934	-52	-30442	-13976	-25654	-34	-25980	-18562	-20815	-42
1.381667	-25	38	87	-59	-111	-38	11	-17	-22	1	-76	-67	-101	-22	-34	-62	-102	30	-88	-31	-103	-25	-105	-73	-67	-4	-103	-21	-76	-72	-152	-81	-83	-3586	-4674	-22289	-49	-32330	-9714	-29809	-38	-30202	-14508	-25487	-42	-25836	-18888	-20804	-39
1.382500	-31	36	74	-61	-114	-39	5	-19	-23	1	-79	-70	-99	-21	-33	-62	-101	32	-93	-33	-107	-25	-104	-73	-68	-13	-84	-16	-75	-51	-147	-76	-60	-3704	-4731	-22411	-43	-32131	-9987	-29669	-9	-29832	-14903	-25283	-35	-25578	-19048	-20728	-35
1.383333	-28	42	85	-59	-109	-34	13	-17	-16	4	-73	-64	-96	-15	-30	-57	-97	30	-86	-32	-104	-21	-100	-68	-65	-1	-97	-13	-72	-66	-150	-77	-51	-3808	-4786	-22535	-36	-31815	-10145	-29511	30	-29336	-15143	-25060	-21	-25214	-19049	-20616	-42
1.384167	-21	44	102	-56	-107	-33	15	-15	-16	4	-73	-63	-96	-17	-25	-55	-98	36	-84	-31	-102	-19	-98	-68	-64	-7	-97	-13	-73	-65	-146	-73	-72	-3892	-4843	-22654	-30	-31408	-10172	-29374	36	-28733	-15219	-24830	-19	-24742	-18878	-20454	-29
1.385000	-25	41	88	-56	-107	-31	15	-13	-18	5	-70	-60	-96	-15	-53	-58	-100	35	-85	-29	-104	-18	-97	-68	-66	1	-97	-12	-74	-65	-145	-76	-90	-3967	-4900	-22756	-22	-30900	-10066	-29238	35	-28021	-15096	-24597	-18	-24174	-18537	-20249	-30
1.385833	-22	45	90	-60	-93	-29	16	-12	-18	6	-73	-62	-93	-14	-27	-55	-94	36	-82	-29	-103	-21	-99	-66	-62	0	-96	-13	-81	-67	-144	-74	-101	-4013	-4954	-22838	-26	-30298	-9811	-29122	28	-27229	-14771	-24367	-18	-23523	-18025	-19999	-31
1.386667	-23	41	91	-58	-105	-36	15	-14	-15	6	-72	-62	-96	-15	-27	-57	-97	29	-86	-32	-104	-19	-99	-66	-62	0	-98	-14	-72	-66	-145	-72	-73	-4039	-5022	-22898	-24	-29612	-9410	-29032	68	-26378	-14228	-24143	-15	-22804	-17355	-19705	-27
1.387500	-18	44	88	-57	-111	-34	-36	-17	-15	7	-74	-64	-98	-15	-27	-57	-99	37	-87	-29	-102	-18	-100	-65	-64	0	-99	-11	-74	-55	-144	-74	-51	-4047	-5094	-22927	-23	-28855	-8871	-28971	82	-25493	-13470	-23944	-24	-22046	-16542	-19383	-28
1.388333	-27	41	89	-58	-111	-31	15	-14	-17	7	-72	-52	-96	-12	-27	-53	-96	37	-86	-31	-107	-22	-99	-65	-62	1	-98	-11	-74	-66	-147	-75	-86	-4028	-5175	-22924	-11	-28050	-8195	-28950	101	-24591	-12497	-23760	-25	-21257	-15584	-19028	-16
1.389167	-24	41	89	-58	-109	-34	12	-15	-15	6	-73	-63	-95	-14	-30	-56	-96	37	-82	-28	-104	-19	-100	-65	-60	0	-96	-12	-73	-67	-151	-74	-114	-3990	-5265	-22890	-1	-27211	-7395	-28926	120	-23702	-11320	-23598	-34	-20454	-14523	-18653	-26
1.390000	-24	41	90	-60	-111	-35	10	-16	-19	6	-74	-66	-99	-15	-25	-60	-100	36	-84	-29	-107	-22	-103	-67	-64	-3	-100	-13	-77	-68	-150	-75	-105	-3932	-5377	-22824	-6	-26362	-6481	-28951	116	-22846	-9946	-23456	-62	-19696	-13370	-18273	-17
1.390833	-25	39	86	-62	-112	-25	5	-15	-21	5	-74	-64	-98	-15	-29	-58	-99	37	-83	-29	-107	-19	-99	-65	-65	2	-99	-3	-72	-67	-149	-76	-77	-3858	-5473	-22718	0	-25499	-5460	-28987	115	-22040	-8400	-23331	-61	-18973	-12156	-17889	-23
1.391667	-23	43	91	-57	-109	-33	13	-16	-16	8	-70	-61	-95	-11	-24	-52	-99	36	-81	-28	-100	-18	-101	-68	-63	0	-98	-11	-72	-63	-147	-73	-47	-3769	-5640	-22585	12	-24660	-4366	-29048	123	-21310	-6722	-23227	-42	-18320	-10914	-17513	-12
1.392500	-22	44	92	-58	-125	-31	13	-9	-13	9	-72	-59	-92	-13	-27	-58	-98	38	-83	-28	-103	-19	-97	-59	-61	0	-97	-23	-70	-64	-144	-75	-52	-3674	-5801	-22425	22	-23861	-3205	-29118	145	-20667	-4948	-23137	-57	-17750	-9670	-17156	-12
1.393333	-23	43	89	-59	-108	-32	13	-19	-17	4	-75	-57	-96	-15	-28	-59	-98	34	-83	-32	-108	-22	-99	-68	-68	-6	-100	-13	-74	-67	-145	-74	-80	-3584	-5986	-22240	18	-23123	-2016	-29198	144	-20123	-3112	-23058	-69	-17276	-8444	-16842	-16
1.394167	-22	38	87	-61	-109	-35	11	-17	-18	4	-72	-64	-98	-16	-29	-64	-101	33	-87	-31	-111	-24	-103	-79	-68	-3	-100	10	-73	-70	-152	-75	-94	-3469	-6184	-22038	24	-22451	-809	-29270	140	-19670	-1251	-22980	-68	-16908	-7268	-16557	-8
1.395000	-24	41	90	-58	-109	-33	15	-16	-19	3	-74	-64	-98	-9	-27	-60	-98	36	-83	-30	-104	-24	-100	-69	-65	-1	-99	-16	-74	-68	-148	-74	-100	-3362	-6397	-21815	16	-21849	395	-29328	141	-19317	590	-22898	-69	-16648	-6170	-16316	-6
1.395833	-35	45	90	-60	-108	-38	15	-11	-17	7	-70	-62	-93	-11	-27	-61	-99	34	-82	-32	-103	-22	-98	-68	-65	-4	-97	-10	-74	-69	-146	-73	-86	-3265	-6621	-21590	30	-21335	1579	-29376	146	-19048	2363	-22806	-78	-16496	-5167	-16134	-9
1.396667	-24	45	90	-59	-108	-30	12	-13	-16	6	-73	-72	-97	-14	-9	-60	-97	36	-82	-28	-103	-25	-100	-67	-64	0	-96	-12	-75	-72	-145	-74	-72	-3169	-6855	-21356	27	-20903	2716	-29345	154	-18868	4012	-22698	-88	-16452	-4273	-16008	-9
1.397500	-23	50	90	-60	-109	-34	12	-13	-16	6	-69	-64	-96	-16	-25	-61	-97	36	-82	-32	-107	-24	-97	-67	-75	-1	-94	-11	-73	-69	-141	-70	-68	-3082	-7110	-21131	25	-20561	3809	-29380	133	-18757	5505	-22567	-85	-16496	-3496	-15938	-3
1.398333	-22	44	92	-61	-110	-33	12	-14	-16	2	-72	-59	-97	-19	-33	-65	-99	36	-82	-29	-105	-25	-101	-70	-66	-4	-98	-12	-77	-74	-150	-62	-77	-3004	-7363	-20907	29	-20304	4820	-29331	114	-18699	6802	-22416	-98	-16621	-2850	-15933	7
1.399167	-13	41	88	-61	-114	-38	10	-14	-19	4	-72	-65	-97	-16	-28	-61	-96	36	-85	-30	-104	-27	-87	-66	-64	0	-98	-9	-70	-69	-146	-70	-74	-2932	-7613	-20707	40	-20125	5754	-29242	133	-18679	7886	-22225	-101	-16806	-2317	-16001	16
1.400000	-26	42	88	-60	-112	-31	10	-13	-23	5	-74	-69	-97	-16	-65	-63	-100	34	-82	-32	-105	-24	-101	-69	-67	-4	-99	-13	-74	-72	-150	-76	-73	-2863	-7863	-20518	30	-20019	6603	-29098	121	-18679	8743	-22006	-103	-17041	-1912	-16081	23
1.400833	-5	42	90	-60	-110	-35	11	-17	-18	5	-73	-63	-97	-16	-30	-63	-101	34	-86	-32	-104	-26	-101	-73	-66	-3	-99	-12	-76	-73	-143	-75	-73	-2798	-8111	-20346	30	-19970	7364	-28929	110	-18685	9341	-21749	-100	-17300	-1610	-16224	25
1.401667	-28	38	88	-59	-111	-34	12	-13	-19	4	-74	-64	-98	-18	-33	-65	-102	27	-85	-31	-103	-25	-101	-69	-65	-5	-99	-15	-74	-73	-149	-77	-70	-2736	-8328	-20199	53	-19979	8036	-28697	107	-18682	9686	-21457	-117	-17565	-1408	-16408	26
1.402500	-32	41	86	-86	-114	-35	10	-15	-22	4	-74	-66	-101	-17	-31	-61	-101	36	-84	-34	-108	-26	-102	-68	-68	-4	-100	-1	-74	-70	-147	-74	-61	-2664	-8524	-20076	51	-20021	8610	-28420	90	-18654	9777	-21130	-132	-17821	-1287	-16618	38
1.403333	-25	42	87	-57	-110	-32	20	-11	-21	5	-72	-63	-95	-15	-27	-60	-101	36	-85	-30	-103	-23	-96	-66	-64	1	-98	-11	-73	-69	-144	-72	-55	-2589	-8675	-19972	39	-20088	9097	-28089	92	-18596	9638	-20764	-116	-18039	-1232	-16855	53
1.404167	-24	44	88	-55	-105	-28	13	-11	-17	5	-72	-61	-93	-13	-28	-57	-96	37	-82	-27	-102	-22	-96	-65	-65	0	-96	-9	-68	-68	-145	-75	-40	-2503	-8815	-19898	35	-20175	9489	-27719	90	-18503	9271	-20374	-109	-18228	-1233	-17094	54
1.405000	-24	43	90	-58	-108	-30	12	-10	-16	17	-68	-62	-94	-14	-15	-56	-100	36	-82	-29	-101	-23	-96	-68	-61	1	-96	-10	-72	-70	-146	-74	-36	-2410	-8901	-19852	39	-20262	9792	-27301	73	-18389	8708	-19955	-105	-18365	-1262	-17350	46
1.405833	-27	40	91	-56	-110	-31	16	-12	-16	7	-70	-66	-96	-14	-25	-57	-98	37	-83	-31	-102	-22	-98	-66	-64	3	-99	-16	-72	-73	-145	-74	-39	-2305	-8939	-19832	38	-20346	10018	-26839	70	-18206	7985	-19520	-107	-18442	-1315	-17592	50
1.406667	-26	43	87	-58	-111	-34	11	-14	-18	5	-73	-63	-103	-19	-30	-59	-97	36	-85	-33	-108	-25	-100	-68	-65	-1	-102	-14	-73	-74	-148	-78	-38	-2189	-8916	-19841	-1	-20418	10164	-26343	50	-17964	7141	-19078	-112	-18461	-1372	-17819	54
1.407500	-25	39	86	-58	-108	-35	7	-15	-19	3	-73	-64	-97	-19	-32	-59	-98	36	-85	-33	-104	-26	-101	-65	-67	0	-99	-5	-77	-72	-149	-77	-35	-2054	-8828	-19875	22	-20462	10248	-25806	40	-17779	6214	-18629	-113	-18413	-1423	-18022	73
1.408333	-28	43	87	-60	-111	-34	10	-29	-21	10	-70	-65	-96	-17	-28	-60	-99	34	-85	-30	-104	-23	-101	-68	-65	-3	-99	-13	-72	-70	-148	-75	-32	-1904	-8678	-19930	28	-20484	10265	-25251	23	-17531	5245	-18181	-100	-18313	-1459	-18195	76
1.409167	-24	42	88	-58	-110	-33	13	-13	-22	7	-72	-61	-95	-17	-28	-62	-100	36	-82	-29	-102	-22	-98	-70	-64	-1	-96	-12	-70	-69	-149	-78	-25	-1746	-8457	-20011	21	-20477	10215	-24644	26	-17276	4273	-17737	-96	-18161	-1492	-18330	71
1.410000	-24	43	89	-58	-108	-35	13	9	-19	6	-69	-59	-95	-15	-27	-59	-78	35	-80	-30	-105	-22	-98	-69	-65	-3	-96	-11	-72	-67	-146	-75	-32	-1578	-8170	-20118	28	-20443	10110	-24027	11	-17023	3322	-17314	-100	-17964	-1500	-18426	75
1.410833	-23	43	91	-59	-102	-34	13	-12	-15	7	-73	-60	-94	-14	-26	-57	-100	35	-85	-31	-102	-18	-97	-68	-63	0	-97	-10	-72	-92	-145	-74	-22	-1409	-7814	-20242	30	-20382	9949	-23381	-3	-16779	2437	-16910	-88	-17740	-1504	-18485	71
1.411667	-25	42	91	-57	-110	-32	15	-11	-16	7	-73	-58	-91	-13	-25	-53	-97	37	-79	-28	-103	-19	-96	-65	-61	0	-97	-10	-73	-67	-147	-73	-31	-1231	-7389	-20396	24	-20298	9727	-22710	10	-16557	1638	-16540	-86	-17497	-1498	-18501	70
1.412500	-39	46	91	-58	-104	-30	16	-11	-14	13	-68	-58	-93	-10	-25	-53	-93	35	-83	-30	-100	-17	-97	-65	-62	0	-97	-8	-68	-65	-144	-70	-36	-1061	-6903	-20572	11	-20199	9474	-22046	-21	-16369	957	-16189	-70	-17251	-1499	-18490	70
1.413333	-23	44	90	-59	-107	-32	16	-14	-17	6	-67	-61	-95	-12	-29	-55	-97	35	-82	-32	-104	-19	-98	-68	-65	-3	-97	-14	-73	-70	-147	-75	-23	-896	-6357	-20768	10	-20085	9163	-21377	-29	-16220	395	-15888	-67	-17014	-1517	-18415	66
1.414167	-28	41	86	-62	-112	-36	9	-18	-21	4	-73	-64	-97	-15	-33	-58	-99	30	-86	-36	-107	-26	-102	-51	-63	-3	-101	-13	-75	-73	-151	-75	-14	-747	-5762	-20985	10	-19968	8804	-20694	-21	-16112	-28	-15619	-69	-16792	-1548	-18309	67
1.415000	-27	40	89	-60	-113	-36	11	-15	-18	4	-73	-65	-103	-18	-32	-59	-103	32	-85	-36	-108	-24	-102	-73	-68	-5	-101	-16	-77	-72	-150	-75	-26	-613	-5121	-21222	1	-19846	8417	-20013	-52	-16047	-325	-15396	-63	-16598	-1605	-18172	58
1.415833	-28	32	87	-64	-112	-40	7	-16	-22	3	-77	-65	-97	-17	-30	-59	-99	32	-84	-34	-107	-27	-102	-84	-65	-5	-100	-12	-95	-74	-146	-75	-21	-496	-4445	-21465	1	-19728	7987	-19334	-58	-16023	-487	-15205	-48	-16433	-1697	-17990	62
1.416667	-24	44	88	-61	-108	-34	13	-14	-17	1	-72	-64	-97	-59	-33	-90	-101	35	-82	-33	-103	-23	-102	-70	-65	-4	-99	-13	-70	-73	-150	-77	-24	-404	-3746	-21725	-1	-19614	7534	-18660	-55	-16041	-537	-15059	-45	-16316	-1833	-17804	64
1.417500	-23	42	88	-59	-107	-36	11	-15	-18	6	-69	-63	-96	-15	-30	-57	-97	33	-82	-32	-105	-29	-99	-69	-64	-1	-97	-10	-73	-69	-145	-75	-12	-336	-3025	-21994	5	-19519	7055	-18000	-84	-16096	-486	-14955	-32	-16232	-2011	-17581	63
1.418333	-26	41	90	-60	-109	-32	12	-15	-8	4	-70	-64	-96	-11	-28	-57	-100	33	-85	-33	-104	-22	-98	-69	-63	0	-98	-11	-72	-70	-145	-74	-10	-298	-2301	-22294	13	-19420	6562	-17355	-74	-16179	-358	-14883	-32	-16198	-2239	-17343	74
1.419167	-24	42	89	-60	-107	-33	16	-14	-19	4	-69	-63	-96	-13	-28	-58	-117	34	-82	-29	-101	-25	-99	-70	-65	-3	-100	-10	-70	-70	-149	-75	-14	-287	-1579	-22542	3	-19377	6055	-16740	-60	-16288	-177	-14852	-32	-16209	-2511	-17090	72
1.420000	-26	38	86	-60	-108	-36	-14	-15	-17	5	-70	-17	-94	-17	-27	-58	-96	33	-85	-34	-105	-22	-98	-72	-62	-1	-99	-14	-70	-69	-146	-75	-15	-304	-885	-22817	-1	-19334	5551	-16146	-79	-16410	41	-14844	-32	-16252	-2831	-16824	77
1.420833	-24	40	87	-59	-110	-36	12	-17	-16	3	-73	-66	-96	-14	-28	-59	-100	35	-83	-33	-104	-23	-100	-73	-51	-1	-108	-15	-72	-72	-147	-77	-15	-346	-199	-23075	-5	-19312	5042	-15581	-90	-16548	266	-14872	-38	-16336	-3187	-16561	86
1.421667	-28	37	88	-62	-109	-36	11	-18	-18	3	-72	-66	-98	-8	-32	-60	-92	32	-85	-35	-105	-26	-103	-72	-65	-1	-101	-14	-76	-74	-149	-76	-9	-418	447	-23325	-3	-19310	4551	-15049	-93	-16685	478	-14916	-39	-16443	-3570	-16292	67
1.422500	-30	41	88	-60	-112	-34	10	-18	-21	4	-73	-69	-100	-18	-32	-62	-101	34	-85	-34	-105	-26	-101	-70	-66	-5	-104	-14	-74	-74	-149	-77	-14	-513	1060	-23559	-3	-19321	4076	-14559	-92	-16815	657	-14977	-41	-16577	-3976	-16026	62
1.423333	-25	37	87	-64	-113	-33	13	-16	-18	2	-73	-67	-98	-16	-31	-62	-105	33	-85	-34	-108	-25	-102	-70	-67	-3	-99	-13	-84	-72	-149	-63	-27	-629	1631	-23772	-39	-19352	3623	-14114	-96	-16935	780	-15044	-51	-16723	-4404	-15761	86
1.424167	-28	40	86	-61	-111	-33	11	-17	-21	4	-73	-66	-99	-18	-31	-60	-97	36	-83	-30	-108	-24	-97	-66	-62	-1	-98	-11	-70	-69	-149	-75	-19	-758	2158	-23960	-5	-19388	3209	-13704	-101	-17045	836	-15102	-53	-16878	-4830	-15505	81
1.425000	-23	41	90	-58	-107	-35	13	-16	-3	7	-90	-65	-94	-14	-24	-59	-96	36	-82	-28	-107	-23	-99	-68	-63	1	-102	-11	-70	-68	-147	-75	-5	-910	2622	-24123	-5	-19436	2829	-13348	-109	-17145	815	-15183	-50	-17039	-5255	-15266	90
1.425833	-23	41	90	-56	-108	-33	13	-14	-16	7	-70	-63	-93	-16	-30	-59	-99	37	-84	-29	-103	-26	-98	-66	-64	20	-100	-12	-75	-68	-146	-77	-3	-1081	3040	-24265	-11	-19496	2459	-13045	-100	-17234	706	-15243	-64	-17196	-5673	-15042	77
1.426667	-24	41	91	-55	-109	-32	34	-15	-21	6	-72	-39	-93	-12	-29	-59	-98	37	-84	-29	-104	-23	-98	-68	-66	-3	-102	-12	-70	-69	-148	-76	-12	-1258	3403	-24396	-10	-19553	2130	-12792	-110	-17313	504	-15288	-80	-17354	-6075	-14825	73
1.427500	-18	40	87	-55	-107	-31	13	-12	-15	5	-73	-63	-94	-16	-28	-58	-99	32	-88	-29	-101	-27	-99	-70	-66	-1	-99	-19	-69	-69	-145	-76	-32	-1448	3716	-24477	-6	-19617	1838	-12591	-104	-17379	225	-15315	-80	-17499	-6455	-14633	89
1.428333	-27	40	88	-56	-107	-32	3	-13	-18	6	-72	-64	-94	-13	-29	-59	-97	34	-84	-28	-100	-19	-97	-65	-62	0	-101	-13	-69	-60	-142	-75	-43	-1648	3984	-24539	-6	-19680	1570	-12441	-102	-17449	-136	-15312	-69	-17633	-6812	-14442	90
1.429167	-25	43	89	-58	-110	-31	16	-13	-16	6	-68	-65	-95	-14	-36	-58	-97	34	-84	-32	-108	-21	-95	-66	-63	0	-98	-13	-73	-67	-144	-75	-41	-1847	4200	-24585	-12	-19734	1331	-12338	-129	-17515	-573	-15286	-91	-17750	-7142	-14277	68
1.430000	-24	43	92	-56	-110	-33	16	-7	-14	6	-69	-67	-97	-14	-26	-59	-99	38	-84	-26	-105	-19	-95	-65	-64	2	-96	-12	-75	-67	-145	-75	-48	-2054	4374	-24599	-6	-19802	1114	-12269	-126	-17590	-1077	-15224	-88	-17882	-7444	-14128	55
1.430833	-25	47	91	-58	-110	-32	15	-11	-14	8	-66	-63	-93	-14	-27	-58	-96	38	-85	-28	-102	-18	-98	-64	-47	0	-96	-9	-70	-66	-147	-72	-48	-2261	4500	-24591	-5	-19824	913	-12276	-115	-17677	-1636	-15128	-91	-17990	-7713	-13998	38
1.431667	-23	45	93	-56	-108	-31	15	-14	-16	8	-68	-64	-97	-15	-30	-36	-97	37	-85	-28	-104	-21	-97	-65	-65	1	-97	-11	-76	-68	-147	-75	-45	-2468	4584	-24560	4	-19852	727	-12307	-132	-17785	-2239	-15008	-92	-18099	-7966	-13884	32
1.432500	-28	44	90	-58	-110	-33	11	-11	-18	8	-69	-62	-98	-13	-29	-56	-100	36	-85	-29	-103	-22	-98	-65	-65	0	-98	-10	-73	-68	-144	-73	-34	-2675	4636	-24506	-17	-19867	551	-12375	-129	-17907	-2859	-14846	-104	-18201	-8175	-13788	28
1.433333	-26	42	92	-86	-110	-33	-12	-14	-18	7	-67	-63	-94	-14	-29	-59	-101	35	-84	-30	-105	-19	-98	-67	-68	0	-96	-11	-75	-70	-149	-79	-50	-2878	4658	-24432	-8	-19872	375	-12474	-107	-18047	-3517	-14659	-109	-18307	-8393	-13689	22
1.434167	-28	39	89	-59	-110	-36	10	-15	-21	5	-69	-66	-95	-19	-29	-59	-101	50	-84	-31	-108	-23	-86	-69	-67	-4	-99	-13	-76	-68	-148	-76	-35	-3074	4629	-24336	6	-19861	204	-12595	-102	-18215	-4169	-14439	-90	-18411	-8578	-13605	34
1.435000	-27	40	90	-57	-111	-34	24	-13	-16	5	-70	-63	-92	-14	-26	-60	-100	33	-86	-31	-103	-19	-98	-65	-63	0	-99	-10	-74	-70	-149	-75	-31	-3268	4598	-24219	0	-19833	24	-12736	-124	-18394	-4820	-14188	-114	-18523	-8754	-13535	35
1.435833	-28	44	92	-57	-111	-34	15	-14	-16	5	-70	-63	-97	-13	-26	-59	-100	34	-82	-29	-83	-17	-101	-67	-68	-21	-101	-10	-70	-64	-149	-73	-40	-3446	4491	-24081	0	-19790	-166	-12893	-124	-18600	-5463	-13922	-113	-18649	-8927	-13470	47
1.436667	-28	42	89	-58	-107	-32	18	5	-16	6	-68	-63	-96	-17	-29	-56	-99	34	-84	-33	-107	-18	-98	-65	-64	2	-97	-11	-73	-65	-144	-70	-19	-3620	4374	-23930	3	-19719	-376	-13060	-119	-18816	-6080	-13636	-107	-18766	-9095	-13416	46
1.437500	-21	45	94	-57	-108	-30	13	-11	-15	7	-68	-63	-94	-13	-25	-55	-96	35	-83	-29	-102	-18	-87	-64	-63	0	-97	-13	-70	-67	-145	-70	-35	-3785	4227	-23758	-12	-19658	-602	-13236	-117	-19043	-6666	-13338	-125	-18904	-9271	-13363	28
1.438333	-26	42	90	-58	-107	-32	18	-11	-19	8	-67	-60	-95	-11	-26	-56	-96	36	-81	-30	-105	-18	-99	-65	-62	2	-95	-10	-70	-66	-142	-72	-55	-3940	4038	-23573	-11	-19575	-858	-13408	-109	-19272	-7240	-13029	-130	-19049	-9451	-13312	-5
1.439167	-21	45	89	-60	-107	-34	16	-12	-18	7	-70	-61	-96	-14	-27	-76	-96	33	-84	-33	-104	-21	-99	-65	-63	0	-97	-11	-72	-67	-148	-70	-69	-4083	3816	-23382	0	-19485	-1143	-13589	-129	-19515	-7771	-12720	-128	-19205	-9647	-13269	-32
1.440000	-28	42	88	-59	-103	-38	11	-15	-19	3	-72	-63	-98	-18	-29	-59	-102	34	-85	-35	-109	-23	-103	-72	-69	-1	-100	-13	-75	-70	-153	-75	-100	-4215	3574	-23182	0	-19384	-1463	-13767	-147	-19716	-8274	-12415	-121	-19371	-9856	-13221	-15
1.440833	-27	38	85	-62	-113	-35	8	-17	-19	0	-73	-63	-99	-22	-34	-59	-100	33	-86	-35	-105	-25	-98	-67	-66	-1	-99	-14	-79	-69	-149	-76	-109	-4330	3268	-22974	-8	-19273	-1807	-13930	-144	-19905	-8740	-12112	-127	-19535	-10073	-13173	-10
1.441667	-28	40	86	-60	-112	-38	9	-17	-22	6	-72	-56	-101	-19	-15	-60	-99	32	-87	-35	-108	-25	-103	-73	-67	-6	-103	-13	-78	-68	-148	-74	-113	-4430	2938	-22768	-13	-19161	-2198	-14092	-164	-20072	-9173	-11816	-127	-19700	-10309	-13123	-36
1.442500	-28	40	87	-61	-111	-35	12	-16	-18	3	-75	-62	-99	-21	-31	-63	-100	12	-88	-31	-105	-23	-103	-73	-70	-3	-99	-13	-74	-70	-149	-76	-115	-4516	2578	-22561	-6	-19040	-2618	-14236	-172	-20198	-9570	-11545	-119	-19859	-10557	-13069	-45
[truncated: 10,268 more rows]
[truncated: 15 more columns]
