# Supplementary material for: Novel Methods for Surface EMG Analysis and Exploration Based on Multi-Modal Gaussian Mixture Models
Source: PLoS One. 2016 Jun 30;11(6):e0157239. doi: 10.1371/journal.pone.0157239 (PMC4928879; doi:10.1371/journal.pone.0157239)
Supplement: S2 File — (ZIP) [file pone.0157239.s002.zip › Haf_horses_walk_data/Haf_h03_w2_kin.trc]

PathFileType	4	(X/Y/Z)	D:\Users\zsoldosr\Desktop\HaflingerProjektEMGBiopsy\RawData\M2\Goraw2r.trc
DataRate	CameraRate	NumFrames	NumMarkers	Units	OrigDataRate	OrigDataStartFrame	OrigNumFrames
120.00	120.00	1200	7	mm	120.00	1	1200
Frame#	Time	Head			Withers			Sacrum			HFL			HFR			HHL			HHR
		X1	Y1	Z1	X2	Y2	Z2	X3	Y3	Z3	X4	Y4	Z4	X5	Y5	Z5	X6	Y6	Z6	X7	Y7	Z7
1	0.000	1148.49304	227.57359	1481.90625	42.45517	186.94231	1290.86475	-724.86700	266.75259	1260.99817	620.52405	334.76868	78.28592	222.81844	36.95593	1.34846	-397.39905	436.23932	-3.91542	-1103.69312	86.37337	17.42414
2	0.008	1144.27625	230.89465	1489.03796	43.70043	186.79759	1290.22009	-724.29126	264.81561	1263.18811	647.40033	331.16315	68.91456	209.20364	38.15556	1.25056	-410.80682	437.32944	-3.91726	-1102.61328	89.65653	20.98438
3	0.017	1139.98865	234.11891	1496.13000	44.82677	186.66617	1289.62744	-723.73846	263.22644	1265.40222	672.80756	327.69379	59.87973	195.55888	39.31867	1.18467	-424.31958	438.39691	-3.92474	-1098.83496	93.69915	24.74018
4	0.025	1135.57788	237.21082	1503.13574	45.74335	186.55043	1289.12756	-723.22864	262.19955	1267.66382	695.92505	324.49933	51.25640	181.85889	40.41939	1.16035	-437.94678	439.46344	-3.93561	-1090.73132	98.75495	28.54804
5	0.033	1131.02271	240.18814	1510.01758	46.40194	186.43950	1288.74707	-722.79370	261.72952	1270.01440	716.67493	321.67438	42.87493	168.10709	41.45969	1.16878	-451.63202	440.54483	-3.94319	-1077.92603	104.20816	32.10936
6	0.042	1126.34937	243.07336	1516.76135	46.79887	186.32100	1288.50024	-722.48517	261.62164	1272.50183	735.29059	319.25897	34.54353	154.34259	42.46462	1.19978	-465.33585	441.61539	-3.93490	-1060.85315	108.88036	35.21054
7	0.050	1121.63684	245.86066	1523.35730	46.96770	186.19075	1288.39063	-722.35809	261.62494	1275.13696	751.80200	317.27045	26.17856	140.60333	43.45006	1.24522	-479.03519	442.62805	-3.89867	-1040.17334	112.03171	37.50233
8	0.058	1116.98523	248.52100	1529.76941	46.96486	186.05354	1288.41504	-722.45392	261.54230	1277.88574	765.83746	315.71866	17.75423	126.89063	44.42428	1.29492	-492.71094	443.54742	-3.85035	-1016.26117	113.95410	38.34792
9	0.067	1112.46277	251.03625	1535.94092	46.85371	185.92731	1288.56677	-722.78418	261.26489	1280.69067	776.81580	314.62122	9.28232	113.17362	45.40386	1.34854	-506.39542	444.39731	-3.82894	-989.11896	115.37840	37.29105
10	0.075	1108.09387	253.41885	1541.81335	46.69470	185.85150	1288.83765	-723.29602	260.79697	1283.45313	784.25513	314.02850	0.99533	99.43188	46.38488	1.42438	-520.16016	445.25507	-3.84968	-958.69006	116.61206	34.61358
11	0.083	1103.88770	255.68846	1547.32800	46.54505	185.88713	1289.21692	-723.85132	260.27640	1286.00574	787.88501	314.02588	-6.39704	85.68347	47.34256	1.53005	-534.03204	446.16452	-3.88151	-925.09515	117.49268	31.27313
12	0.092	1099.86047	257.83951	1552.42285	46.46207	186.10263	1289.69067	-724.27820	259.89774	1288.17834	787.59607	314.67560	-11.88082	71.97456	48.26754	1.66212	-547.95648	447.11554	-3.85994	-888.65778	117.80508	28.34387
13	0.100	1096.03687	259.84537	1557.04077	46.50167	186.55353	1290.24487	-724.46161	259.77612	1289.92017	783.43750	315.88068	-14.94240	58.38435	49.12830	1.87718	-561.84314	448.11792	-3.72925	-849.94464	117.49846	26.52021
14	0.108	1092.45129	261.69037	1561.14136	46.71152	187.26627	1290.87317	-724.37988	259.89597	1291.31836	775.65808	317.33466	-16.07953	45.03091	49.81402	2.30409	-575.66077	449.20227	-3.51194	-809.78101	116.63629	26.01243
15	0.117	1089.15283	263.38727	1564.70447	47.12387	188.23170	1291.57849	-724.08197	260.15027	1292.51184	764.80640	318.72711	-16.29690	32.04417	50.17970	3.06186	-589.46606	450.34378	-3.31665	-769.03638	115.19763	26.77220
16	0.125	1086.20813	264.97025	1567.72205	47.75088	189.40964	1292.36963	-723.63873	260.40625	1293.60901	751.84692	319.97330	-16.33236	19.56425	50.12675	4.21599	-603.30182	451.46356	-3.24726	-728.33209	112.99708	28.71692
17	0.133	1083.69763	266.47061	1570.18896	48.58115	190.73544	1293.25012	-723.09924	260.57147	1294.63782	737.91693	321.16623	-16.42378	7.76579	49.60402	5.85066	-617.13690	452.50705	-3.32503	-688.00775	109.86106	31.74267
18	0.142	1081.70190	267.89371	1572.10254	49.57705	192.12959	1294.20801	-722.48615	260.61737	1295.53162	723.81726	322.37567	-16.53943	-3.17841	48.56517	8.25143	-630.95044	453.48605	-3.47564	-648.30237	105.82874	35.60878
19	0.150	1080.28381	269.23038	1573.45825	50.67522	193.51677	1295.21387	-721.82220	260.54959	1296.16895	709.82758	323.56494	-16.66425	-13.16994	46.99302	12.10783	-644.78021	454.46426	-3.56106	-609.47858	101.22598	39.85547
20	0.158	1079.47205	270.48431	1574.23840	51.79493	194.83553	1296.23071	-721.15924	260.34967	1296.46289	695.93878	324.66324	-16.85929	-22.12866	44.96647	18.57557	-658.64746	455.50546	-3.48393	-571.82098	96.55422	43.91133
21	0.167	1079.24963	271.66922	1574.40894	52.85950	196.03728	1297.22791	-720.58716	259.92801	1296.43530	682.11835	325.67764	-17.14056	-29.62372	42.63112	28.96951	-672.51691	456.61935	-3.27757	-535.55347	92.18213	47.33857
22	0.175	1079.55579	272.78241	1573.93713	53.82352	197.10291	1298.18555	-720.20721	259.15753	1296.18835	668.37189	326.71707	-17.41596	-34.30937	40.07600	43.99283	-686.34351	457.75720	-3.06384	-500.73035	88.13284	49.92964
23	0.183	1080.30725	273.80121	1572.81152	54.67760	198.05626	1299.08618	-720.09009	257.97217	1295.80859	654.69879	327.88165	-17.59298	-33.94545	37.24150	63.02750	-700.09961	458.82568	-2.96965	-467.20526	84.17621	51.63591
24	0.192	1081.43591	274.70691	1571.04688	55.41360	198.92599	1299.90881	-720.26392	256.41992	1295.32874	641.08209	329.16238	-17.70310	-26.64209	33.90088	84.11179	-713.78162	459.73941	-3.06699	-434.71808	80.03076	52.54423
25	0.200	1082.91980	275.49472	1568.67139	55.98459	199.69157	1300.63318	-720.73169	254.63510	1294.74963	627.49615	330.47321	-17.85676	-12.50337	29.73638	104.59700	-727.42041	460.54724	-3.30265	-403.01923	75.49258	52.86626
26	0.208	1084.78528	276.15912	1565.71472	56.31116	200.28905	1301.24731	-721.48132	252.77840	1294.05322	613.92438	331.72827	-18.10535	6.10120	24.54774	122.25456	-741.04797	461.44498	-3.51963	-371.95746	70.49454	52.82585
27	0.217	1087.08008	276.68530	1562.20764	56.32406	200.65776	1301.74731	-722.48810	250.99854	1293.20581	600.37036	332.90210	-18.39013	26.11200	18.46579	136.24666	-754.66431	462.59335	-3.59221	-341.56097	65.08866	52.55888
28	0.225	1089.84521	277.05923	1558.18250	55.99331	200.76447	1302.12976	-723.72302	249.42734	1292.16272	586.82922	334.05716	-18.60116	45.61285	11.95723	147.04292	-768.27563	463.96216	-3.51871	-312.11041	59.37429	52.10015
29	0.233	1093.10474	277.27881	1553.66772	55.32626	200.60167	1302.39050	-725.15723	248.16896	1290.86389	573.26447	335.26468	-18.67320	64.35913	5.62782	155.45276	-781.92877	465.34109	-3.40791	-284.13281	53.46880	51.36840
30	0.242	1096.86072	277.35162	1548.68958	54.34837	200.17839	1302.53418	-726.75653	247.26407	1289.23193	559.63934	336.50150	-18.64484	83.10936	0.01159	161.94449	-795.67969	466.51273	-3.37109	-258.31604	47.50994	50.15519
31	0.250	1101.08972	277.28607	1543.27881	53.08570	199.51485	1302.58252	-728.47278	246.66269	1287.19153	545.95813	337.69391	-18.61774	102.71706	-4.56269	166.70647	-809.52307	467.47076	-3.40568	-235.39899	41.59624	48.18507
32	0.258	1105.74182	277.08566	1537.48120	51.56151	198.65109	1302.57202	-730.24500	246.23666	1284.69946	532.24554	338.83203	-18.65392	123.60899	-8.03220	169.93417	-823.36420	468.45038	-3.39992	-216.05420	35.72194	45.22771
33	0.267	1110.73730	276.74588	1531.37012	49.80135	197.64920	1302.54285	-732.01862	245.82660	1281.76489	518.51282	339.96524	-18.73678	145.76006	-10.52790	171.90591	-837.10345	469.67154	-3.26833	-200.75171	29.82701	41.21054
34	0.275	1115.95203	276.25589	1525.05493	47.83674	196.56735	1302.52673	-733.76593	245.29773	1278.45459	504.77606	341.10638	-18.81583	168.94806	-12.16896	172.89569	-850.74854	471.06909	-3.06866	-189.64429	23.91713	36.24303
35	0.283	1121.20593	275.60052	1518.66907	45.71158	195.43410	1302.53845	-735.47388	244.57349	1274.88037	491.06451	342.21805	-18.84879	192.98532	-12.94265	173.11107	-864.39673	472.37338	-2.93264	-182.60889	18.10666	30.50257
36	0.292	1126.29651	274.75104	1512.33301	43.49075	194.25697	1302.57471	-737.10675	243.62593	1271.14343	477.37939	343.28137	-18.82517	217.77327	-12.80210	172.72508	-878.11523	473.41467	-2.92323	-179.43683	12.55807	24.11380
37	0.300	1131.06384	273.65784	1506.14063	41.25732	193.05054	1302.62219	-738.59662	242.43549	1267.29175	463.67712	344.30267	-18.78288	243.21875	-11.79758	171.94092	-891.90344	474.25473	-3.00118	-179.94519	7.45882	17.17350
38	0.308	1135.41956	272.27979	1500.19470	39.09999	191.84874	1302.66309	-739.87158	240.96327	1263.35364	449.91711	345.27939	-18.77410	269.15018	-10.07007	170.96884	-905.74829	475.06482	-3.06856	-183.87421	3.10554	9.95842
39	0.317	1139.33899	270.65341	1494.63391	37.10534	190.69153	1302.67651	-740.87854	239.15802	1259.38477	436.10519	346.21320	-18.81695	295.34518	-7.76420	169.90785	-919.63007	475.96967	-3.03314	-190.72882	-0.07991	3.22998
40	0.325	1142.86255	268.97089	1489.61487	35.35249	189.60394	1302.63879	-741.58990	236.98541	1255.47583	422.27441	347.12534	-18.90822	321.65491	-4.96452	168.66736	-933.50720	476.99152	-2.88014	-199.89166	-1.77400	-1.85357
41	0.333	1146.09888	267.61862	1485.28174	33.90164	188.58977	1302.52283	-742.00916	234.45816	1251.75208	408.44482	348.04858	-19.03967	348.08041	-1.70562	167.01407	-947.34924	478.04980	-2.70490	-210.94696	-2.04485	-4.59662
42	0.342	1149.19995	267.13098	1481.75415	32.78665	187.64566	1302.29944	-742.16913	231.64281	1248.36816	394.62064	349.01059	-19.17477	374.68719	1.96411	164.71245	-961.14282	479.03714	-2.62509	-223.60095	-1.36878	-5.43423
43	0.350	1152.29370	268.00909	1479.12427	32.02010	186.78024	1301.94287	-742.11224	228.64174	1245.48633	380.80560	349.99719	-19.26268	401.44678	5.97878	161.65015	-974.85687	479.92877	-2.63600	-237.29767	-0.32690	-5.40570
44	0.358	1155.36499	270.34357	1477.44568	31.60183	186.01714	1301.44006	-741.86804	225.56889	1243.25146	367.01044	350.95273	-19.29726	428.16925	10.31827	157.85722	-988.44061	480.78967	-2.58651	-251.33490	0.71259	-5.27493
45	0.367	1158.16003	273.46848	1476.72180	31.52421	185.38203	1300.79065	-741.45160	222.52780	1241.77783	353.26746	351.83582	-19.33386	454.58185	14.99463	153.43651	-1001.79553	481.70126	-2.24590	-265.27350	1.66265	-5.31771
46	0.375	1160.27856	276.20050	1476.91504	31.77364	184.89082	1299.99548	-740.88074	219.61981	1241.14392	339.61337	352.65436	-19.42473	480.49347	19.98027	148.46498	-1014.72748	482.69656	-1.38116	-279.00073	2.56158	-5.52794
47	0.383	1161.40771	277.54169	1477.97156	32.32819	184.54822	1299.05896	-740.18646	216.98766	1241.37524	326.03360	353.46375	-19.54464	505.92133	25.21922	142.91321	-1027.00195	483.76004	0.14454	-292.55817	3.42531	-5.80679
48	0.392	1161.43225	277.03064	1479.83118	33.16014	184.35014	1298.00256	-739.40723	214.82399	1242.42981	312.46808	354.31482	-19.61530	531.08051	30.66193	136.65633	-1038.49622	484.86502	2.33988	-306.01282	4.23054	-6.06665
49	0.400	1160.39417	274.64716	1482.42004	34.24330	184.28206	1296.86853	-738.57709	213.30821	1244.20154	298.88110	355.17804	-19.59542	556.22540	36.19885	129.61125	-1049.32788	485.94476	5.16051	-319.41864	4.94313	-6.25867
50	0.408	1158.47974	270.81668	1485.65076	35.55042	184.31982	1295.70679	-737.72021	212.53122	1246.54468	285.28268	355.98071	-19.51200	581.46338	41.60136	121.88651	-1059.79663	486.85803	8.58335	-332.83099	5.53409	-6.36036
51	0.417	1156.03638	266.49841	1489.43408	37.03939	184.44183	1294.55957	-736.85175	212.46292	1249.30359	271.68924	356.70135	-19.42587	606.69611	46.60558	113.78449	-1070.07104	487.47107	12.61664	-346.29932	5.99004	-6.37833
52	0.425	1153.45947	262.83643	1493.67981	38.64604	184.64287	1293.45752	-735.97815	212.96678	1252.34021	258.09317	357.35974	-19.39072	631.67413	51.02003	105.67037	-1079.95386	487.76855	17.26592	-359.83783	6.33318	-6.36183
53	0.433	1150.98877	260.49963	1498.28564	40.29382	184.93027	1292.42078	-735.09515	213.84213	1255.54810	244.46442	357.97491	-19.40755	656.06592	54.73160	97.79836	-1088.98315	487.83017	22.53403	-373.42255	6.64581	-6.39304
54	0.442	1148.63647	259.47159	1503.13831	41.91053	185.30600	1291.46289	-734.19348	214.86118	1258.86182	230.78854	358.55789	-19.42589	679.53857	57.71266	90.14957	-1096.51245	487.70023	28.47246	-387.00195	7.02944	-6.52422
55	0.450	1146.27637	259.36340	1508.13428	43.43883	185.75967	1290.59131	-733.26965	215.79150	1262.25940	217.10535	359.10699	-19.41250	701.82257	60.06454	82.42918	-1101.58911	487.28384	35.11932	-400.51440	7.52955	-6.70692
56	0.458	1143.75598	259.72595	1513.21069	44.84158	186.27397	1289.80579	-732.32745	216.43098	1265.75012	203.46735	359.64175	-19.37202	722.68097	61.97419	74.28203	-1103.10547	486.32358	42.27903	-413.94635	8.14453	-6.84510
57	0.467	1140.97900	260.18674	1518.34985	46.10477	186.82310	1289.09705	-731.37463	216.65900	1269.34534	189.86679	360.21753	-19.31530	741.83258	63.59676	65.51118	-1100.40637	484.44489	49.34180	-427.37701	8.85928	-6.91046
58	0.475	1137.95728	260.49567	1523.53748	47.23425	187.36436	1288.45410	-730.42206	216.48605	1273.00891	176.24692	360.87842	-19.25447	758.95184	64.94312	56.13875	-1093.80347	481.22037	55.32826	-440.91376	9.64223	-6.94552
59	0.483	1134.78906	260.53589	1528.71985	48.24735	187.83829	1287.87537	-729.47931	216.05925	1276.61926	162.56714	361.63620	-19.19895	773.77173	65.82471	46.35664	-1084.37170	476.31641	59.32098	-454.59412	10.47613	-6.99292
60	0.492	1131.57678	260.31174	1533.80994	49.16709	188.17648	1287.37134	-728.55768	215.55267	1280.02478	148.82648	362.48312	-19.15072	786.17340	65.96053	36.43531	-1073.14893	469.73651	61.14137	-468.38159	11.37125	-7.05366
61	0.500	1128.37439	259.89832	1538.72009	50.02175	188.31448	1286.95776	-727.67999	215.01520	1283.16162	135.03156	363.39444	-19.11500	796.08160	65.18225	26.72806	-1060.58081	461.93066	61.59768	-482.21783	12.33115	-7.09885
62	0.508	1125.20032	259.37439	1543.38733	50.84655	188.20757	1286.64734	-726.86829	214.36537	1286.07764	121.17337	364.32916	-19.08881	803.22565	63.56742	17.88118	-1046.64746	453.61426	61.86030	-496.06653	13.35708	-7.11634
63	0.517	1122.07373	258.78125	1547.78369	51.68263	187.83904	1286.44531	-726.11609	213.51880	1288.84692	107.25323	365.26013	-19.04341	807.08972	61.48239	10.90115	-1031.18054	445.38889	62.46793	-509.93286	14.44695	-7.12270
64	0.525	1119.03296	258.11798	1551.91174	52.56976	187.21861	1286.34827	-725.38202	212.47198	1291.50500	93.30792	366.19867	-18.95523	807.16565	59.51042	6.58376	-1013.90698	437.49539	62.97375	-523.83435	15.54908	-7.12347
65	0.533	1116.12952	257.35822	1555.78906	53.53369	186.37494	1286.34973	-724.61035	211.29056	1294.04321	79.39386	367.16858	-18.83410	803.21014	58.23288	4.74712	-994.41248	429.89795	62.54131	-537.76599	16.57920	-7.09812
66	0.542	1113.41760	256.47708	1559.43640	54.57721	185.34242	1286.44324	-723.75000	210.06496	1296.42249	65.56097	368.19608	-18.67333	795.34576	57.93493	4.34585	-972.25824	422.54047	60.74604	-551.71277	17.50597	-7.03249
67	0.550	1110.95081	255.47931	1562.86646	55.68220	184.15166	1286.62305	-722.76691	208.88382	1298.59534	51.87244	369.33102	-18.37904	784.20874	58.42787	4.37544	-947.17090	415.52200	57.83631	-565.65802	18.37068	-6.93758
68	0.558	1108.77063	254.42357	1566.05457	56.81727	182.83684	1286.88293	-721.66504	207.80893	1300.54492	38.44812	370.65219	-17.77671	770.97382	59.24916	4.39187	-919.14374	408.99658	54.44863	-579.57538	19.22040	-6.83536
69	0.567	1106.89246	253.42719	1568.91260	57.94447	181.45348	1287.21777	-720.50537	206.83200	1302.32166	25.45111	372.25745	-16.71984	756.88538	60.09018	4.31541	-888.38922	402.97760	51.20693	-593.45612	20.05473	-6.73433
70	0.575	1105.33008	252.59929	1571.34473	59.02483	180.08127	1287.63013	-719.39569	205.88182	1304.01575	13.00867	374.20801	-15.22103	742.70752	60.94584	4.13830	-855.25977	397.37701	48.52116	-607.33240	20.85895	-6.63148
71	0.583	1104.13599	251.95206	1573.33411	60.02044	178.80127	1288.13354	-718.45508	204.90692	1305.67554	1.10992	376.48102	-13.43294	728.67218	61.90820	3.85680	-820.22241	392.21851	46.62322	-621.23199	21.66941	-6.54615
72	0.592	1103.36987	251.43556	1574.90759	60.89180	177.66682	1288.75012	-717.77692	203.92049	1307.27393	-10.54181	379.04791	-11.39122	714.74817	62.95875	3.50538	-783.79382	387.72171	45.68473	-635.12952	22.55063	-6.50767
73	0.600	1103.03564	251.03886	1576.04919	61.59753	176.69122	1289.50439	-717.41260	202.96696	1308.74036	-22.66211	382.01010	-8.65148	700.86163	63.99892	3.15423	-746.39465	384.09335	45.81670	-648.98401	23.52052	-6.50288
74	0.608	1103.09241	250.79274	1576.71826	62.09875	175.85880	1290.41248	-717.38477	202.08746	1309.99341	-36.15369	385.64359	-4.08456	686.99799	65.00436	2.85296	-708.29834	381.32990	46.99509	-662.78882	24.53621	-6.48489
75	0.617	1103.50256	250.71283	1576.89624	62.36485	175.14682	1291.47253	-717.70819	201.31265	1310.96277	-51.26245	390.33151	3.93030	673.20386	66.02669	2.61701	-669.73688	379.30524	49.03774	-676.56348	25.55413	-6.42912
76	0.625	1104.25085	250.77765	1576.57666	62.37693	174.54074	1292.66016	-718.39368	200.66565	1311.60083	-66.60327	396.41605	16.84819	659.53186	67.05410	2.46597	-631.00500	377.84131	51.57854	-690.33252	26.58778	-6.34485
77	0.633	1105.33325	250.94279	1575.74670	62.12554	174.03581	1293.93750	-719.43933	200.17023	1311.87939	-79.00830	404.01074	35.06318	645.99066	67.98900	2.39803	-592.53827	376.66211	54.12134	-704.10345	27.65579	-6.24025
78	0.642	1106.74353	251.17192	1574.39465	61.60543	173.62834	1295.26038	-720.82123	199.85498	1311.77856	-84.83124	412.89465	57.26257	632.52002	68.78621	2.33593	-554.98175	375.49957	56.28747	-717.84521	28.68839	-6.11624
79	0.650	1108.47742	251.44986	1572.52087	60.81640	173.30898	1296.58386	-722.48096	199.74791	1311.27771	-82.17896	422.60098	80.56704	619.01727	69.50416	2.18896	-518.97845	374.20325	57.94306	-731.51782	29.56482	-6.00181
80	0.658	1110.55054	251.76434	1570.13806	59.76725	173.06889	1297.87292	-724.30621	199.86855	1310.34888	-72.10028	432.65521	101.68929	605.43433	70.20728	1.97029	-484.78091	372.67090	59.01559	-745.13367	30.24729	-5.95583
81	0.667	1112.99951	252.09656	1567.26245	58.47338	172.91351	1299.11218	-726.13965	200.22261	1308.95569	-57.41364	442.74963	118.48073	591.82312	70.92223	1.79121	-452.21930	370.85083	59.39462	-758.75122	30.84834	-6.01610
82	0.675	1115.85632	252.43066	1563.91113	56.95161	172.86818	1300.30664	-727.87469	200.79759	1307.09558	-40.57031	452.68423	130.62006	578.25287	71.66471	1.73937	-420.95322	368.80756	59.05299	-772.40515	31.53725	-6.14911
83	0.683	1119.12292	252.75317	1560.09998	55.21905	172.96159	1301.47485	-729.55896	201.56412	1304.85974	-22.68829	462.18878	139.04268	564.74219	72.45198	1.79259	-390.65454	366.64636	58.07266	-786.09326	32.37512	-6.25429
84	0.692	1122.77075	253.04150	1555.84082	53.29451	173.20210	1302.63916	-731.34235	202.47440	1302.40503	-3.90869	470.88553	144.97540	551.26868	73.29120	1.85693	-361.17404	364.52435	56.56170	-799.79657	33.30391	-6.26598
85	0.700	1126.75928	253.26093	1551.13721	51.19969	173.57730	1303.81567	-733.33911	203.44754	1299.83289	15.93799	478.42810	149.40601	537.78156	74.15062	1.87818	-332.72681	362.77542	54.59610	-813.47461	34.25725	-6.23887
86	0.708	1131.04712	253.39783	1545.98181	48.95971	174.06792	1305.00684	-735.57855	204.38196	1297.13391	36.88715	484.62762	152.99200	524.22577	74.98824	1.88452	-305.93875	361.80692	52.14569	-827.08862	35.17595	-6.26056
87	0.717	1135.59778	253.53581	1540.35669	46.60323	174.64595	1306.19617	-738.02704	205.21315	1294.24316	58.72290	489.44614	156.08249	510.59106	75.82138	1.91975	-281.69305	361.88046	49.01664	-840.64459	36.01226	-6.33384
88	0.725	1140.40784	253.93773	1534.23914	44.16227	175.26543	1307.34473	-740.60992	205.95352	1291.11121	81.16779	492.90021	158.75250	496.91681	76.70168	1.98999	-260.86206	363.07776	44.90416	-854.19342	36.81740	-6.41520
89	0.733	1145.55029	255.10797	1527.60645	41.67321	175.87061	1308.39453	-743.22491	206.67734	1287.73376	104.11194	494.99854	160.89519	483.24768	77.62915	2.07414	-244.05301	365.36374	39.55852	-867.79614	37.69922	-6.48094
90	0.742	1151.17273	257.75061	1520.45337	39.17921	176.41037	1309.28149	-745.74548	207.48447	1284.14685	127.63455	495.75568	162.33582	469.61139	78.57109	2.13357	-231.48355	368.58447	32.97565	-881.48785	38.64989	-6.49842
91	0.750	1157.38489	262.43613	1512.82129	36.72622	176.84264	1309.95483	-748.03186	208.47060	1280.40576	151.85971	495.21530	162.92099	456.00409	79.53390	2.13116	-223.02478	372.45694	25.48534	-895.25958	39.55670	-6.44593
92	0.758	1164.09802	269.14517	1504.79565	34.35207	177.14197	1310.39258	-749.96222	209.70442	1276.57385	176.83243	493.45343	162.60110	442.36298	80.50946	2.08120	-218.34312	376.62836	17.69984	-909.09290	40.39601	-6.40166
93	0.767	1171.02576	277.30939	1496.47839	32.07992	177.30893	1310.59607	-751.45935	211.21362	1272.71997	202.51285	490.56458	161.49600	428.60669	81.41272	2.04362	-217.02711	380.71259	10.42863	-922.99915	41.27710	-6.47554
94	0.775	1177.86292	286.34344	1487.99512	29.92102	177.36542	1310.57568	-752.49512	212.98691	1268.91711	228.81396	486.63522	159.86803	414.73315	82.19327	2.04142	-218.63733	384.28214	4.53676	-936.97089	42.26786	-6.63406
95	0.783	1184.39099	295.91336	1479.52856	27.88271	177.34042	1310.34167	-753.08136	214.98254	1265.24927	255.58362	481.73257	157.98640	400.83405	82.93914	2.03050	-222.80656	386.98758	0.59170	-950.93756	43.28719	-6.73256
96	0.792	1190.44202	305.77817	1471.32825	25.97742	177.25999	1309.90894	-753.26288	217.12257	1261.82385	282.58374	475.90530	155.99442	386.99051	83.77226	1.96151	-229.49286	388.76453	-1.46261	-964.84174	44.22544	-6.70650
97	0.800	1195.86035	315.65002	1463.67273	24.22810	177.14464	1309.30249	-753.11584	219.29604	1258.77686	309.53403	469.17694	153.87939	373.18732	84.70776	1.83191	-238.92906	389.84528	-2.21438	-978.69641	45.09896	-6.61654
98	0.808	1200.51672	325.22028	1456.80347	22.66683	177.00610	1308.55444	-752.73407	221.39606	1256.25964	336.16934	461.55096	151.54108	359.35809	85.67242	1.68454	-250.95581	390.56921	-2.37731	-992.51544	46.00186	-6.53976
99	0.817	1204.33191	334.22885	1450.87561	21.33331	176.85248	1307.69128	-752.19421	223.35483	1254.38977	362.28629	453.04456	148.89551	345.49219	86.59127	1.56674	-264.64856	391.23721	-2.44474	-1006.23474	46.93003	-6.47213
100	0.825	1207.28052	342.49741	1445.95398	20.27321	176.71097	1306.72241	-751.52148	225.14493	1253.18909	387.81445	443.72281	145.92224	331.65234	87.44524	1.47075	-278.90027	392.04614	-2.61796	-1019.74213	47.78365	-6.31620
101	0.833	1209.37830	349.92181	1442.03528	19.52868	176.63559	1305.64014	-750.68872	226.75330	1252.59595	412.88510	433.74350	142.61563	317.90271	88.28664	1.33985	-293.06790	393.04309	-2.91806	-1032.95508	48.54158	-5.94953
102	0.842	1210.66516	356.44778	1439.07678	19.12950	176.68127	1304.43250	-749.66473	228.13760	1252.55627	437.85248	423.42816	138.90347	304.25537	89.18192	1.15687	-306.97546	394.15533	-3.28234	-1045.78503	49.24907	-5.27336
103	0.850	1211.19177	362.04706	1437.01978	19.09283	176.87956	1303.09521	-748.47833	229.18640	1253.08459	463.23700	413.24396	134.60001	290.67310	90.17192	0.97653	-320.66254	395.29825	-3.61484	-1058.09973	49.90442	-4.21771
104	0.858	1211.01050	366.70038	1435.80237	19.42356	177.23550	1301.63940	-747.23828	229.72104	1254.24658	489.51526	403.65720	129.45801	277.11371	91.29912	0.85937	-334.22650	396.46738	-3.84080	-1069.84924	50.54323	-2.75614
105	0.867	1210.17200	370.38776	1435.36621	20.10979	177.72995	1300.08838	-746.09564	229.56873	1256.07629	516.79602	395.01276	123.35132	263.57635	92.58491	0.81828	-347.74234	397.70728	-3.94927	-1081.12976	51.28864	-0.87941
106	0.875	1208.72375	373.08459	1435.65808	21.12036	178.32378	1298.47083	-745.17108	228.67743	1258.47644	544.62543	387.47470	116.38067	250.08029	93.97086	0.81755	-361.22900	399.00574	-3.98014	-1092.01526	52.21130	1.43774
107	0.883	1206.71069	374.76016	1436.62903	22.41200	178.96596	1296.81580	-744.49780	227.15907	1261.21167	572.14606	380.97501	108.70107	236.60616	95.35380	0.80210	-374.66342	400.31638	-3.97950	-1102.37427	53.25248	4.16651
108	0.892	1204.17554	375.37720	1438.23328	23.93963	179.59593	1295.15784	-744.02142	225.22906	1264.01929	598.54083	375.25858	100.28493	223.09489	96.67587	0.75110	-388.04532	401.64349	-3.98498	-1111.90405	54.28468	7.14999
109	0.900	1201.16016	374.89200	1440.42761	25.65786	180.14594	1293.54004	-743.63440	223.14240	1266.70422	623.44135	370.06766	90.93755	209.50336	97.94817	0.69040	-401.44321	403.00488	-4.02891	-1120.21216	55.19317	10.20476
110	0.908	1197.70569	373.25507	1443.17102	27.51618	180.56075	1292.00073	-743.21222	221.14592	1269.18286	647.03528	365.32690	80.54410	195.84961	99.22725	0.62902	-414.93784	404.37677	-4.11746	-1126.73633	56.02935	13.29405
111	0.917	1193.85364	370.41486	1446.42529	29.45760	180.82466	1290.55737	-742.65643	219.42160	1271.50940	669.84796	361.16562	69.27512	182.18944	100.57320	0.54201	-428.53656	405.71405	-4.21169	-1130.70862	57.16629	16.53803
112	0.925	1189.64648	366.32669	1450.15393	31.42385	180.96468	1289.20703	-741.92596	218.08736	1273.82983	692.38013	357.75760	57.54969	168.54572	101.96481	0.44246	-442.17126	406.97229	-4.25713	-1131.29785	59.10699	20.08268
113	0.933	1185.12988	360.97058	1454.31995	33.36193	181.03278	1287.94788	-741.03644	217.24252	1276.27246	714.80035	355.11548	45.80788	154.88977	103.27963	0.38709	-455.77490	408.12268	-4.24088	-1127.81470	62.10739	23.87949
114	0.942	1180.35376	354.37677	1458.87878	35.22585	181.09470	1286.80225	-740.04266	216.95673	1278.88928	736.76208	353.02158	34.30999	141.18843	104.41199	0.39668	-469.34921	409.16364	-4.21513	-1119.90332	66.04882	27.55064
115	0.950	1175.37488	346.65497	1463.76807	36.97416	181.22566	1285.81787	-739.01984	217.22597	1281.67188	757.38129	351.14569	23.12888	127.44572	105.38210	0.44325	-482.94968	410.10849	-4.25035	-1107.60864	70.43603	30.67521
116	0.958	1170.25562	338.00946	1468.89233	38.57212	181.49474	1285.04907	-738.03772	217.97151	1284.57764	775.41583	349.25391	12.32576	113.70116	106.29976	0.50452	-496.61292	410.99292	-4.34249	-1091.27673	74.54247	33.11096
117	0.967	1165.06018	328.71768	1474.11072	40.00036	181.94412	1284.53528	-737.14740	219.06476	1287.54114	789.60175	347.38660	2.24331	99.98707	107.25325	0.58490	-510.31311	411.88455	-4.39015	-1071.39404	77.84502	34.79045
118	0.975	1159.84827	319.08038	1479.24207	41.25888	182.58810	1284.28870	-736.38879	220.35803	1290.48071	798.99243	345.85239	-6.22639	86.28842	108.26869	0.69628	-524.00916	412.83047	-4.31781	-1048.41248	80.27293	35.43893
119	0.983	1154.68237	309.42810	1484.09949	42.35830	183.42827	1284.29309	-735.79480	221.72614	1293.30798	803.17505	344.94824	-11.98259	72.55240	109.33879	0.82590	-537.72064	413.81400	-4.18268	-1022.56171	82.03998	34.76309
120	0.992	1149.68311	300.28690	1488.52783	43.30873	184.46053	1284.52271	-735.37738	223.09569	1295.93762	802.25708	344.67807	-14.79545	58.74893	110.43076	0.92620	-551.50476	414.80075	-4.08800	-993.81519	83.40520	32.84348
121	1.000	1145.07605	292.52100	1492.41516	44.11626	185.66850	1284.96265	-735.10504	224.45000	1298.30090	796.62354	344.85782	-15.66736	44.91745	111.47214	0.95879	-565.37091	415.79965	-4.04608	-962.16046	84.54376	30.25035
122	1.008	1141.07874	287.02112	1495.70947	44.77993	187.01892	1285.60742	-734.91034	225.80623	1300.36560	786.92670	345.39563	-15.81365	31.13931	112.36971	0.94362	-579.28137	416.82819	-4.00207	-927.92798	85.52065	27.80376
123	1.017	1137.71411	284.11105	1498.45703	45.28598	188.46628	1286.44141	-734.75800	227.15453	1302.15503	774.35315	346.29227	-15.81702	17.49078	113.05283	0.97306	-593.22113	417.82962	-3.94243	-891.79431	86.29969	26.24529
124	1.025	1134.82739	283.39163	1500.79614	45.61143	189.96318	1287.42896	-734.68793	228.42023	1303.72510	760.38477	347.49637	-15.76656	4.04570	113.49664	1.20160	-607.19666	418.71805	-3.90666	-854.51270	86.73315	26.05465
125	1.033	1132.25598	284.11713	1502.88098	45.73880	191.46489	1288.52637	-734.75977	229.50992	1305.10510	746.12012	348.88437	-15.67834	-9.09541	113.71742	1.78716	-621.16956	419.52582	-3.89711	-816.75311	86.59811	27.41367
126	1.042	1129.90430	285.61301	1504.80872	45.66765	192.91530	1289.69873	-734.99738	230.37964	1306.26648	732.00665	350.30283	-15.67892	-21.80634	113.74449	2.79743	-635.07172	420.40979	-3.84891	-779.07977	85.74349	30.20275
127	1.050	1127.71875	287.45721	1506.61060	45.41425	194.23293	1290.92139	-735.39789	231.04370	1307.14172	718.07336	351.62048	-15.89900	-33.98723	113.58675	4.18904	-648.89478	421.48520	-3.72477	-741.83807	84.26235	34.01599
128	1.058	1125.66199	289.45880	1508.27625	45.00445	195.32547	1292.17078	-735.94946	231.52924	1307.66199	704.23450	352.78293	-16.31416	-45.60619	113.20741	5.88735	-662.68750	422.72858	-3.56481	-705.07947	82.48112	38.30022
129	1.067	1123.70959	291.55743	1509.77283	44.46497	196.12239	1293.42419	-736.63123	231.83884	1307.79297	690.43683	353.82599	-16.76054	-56.65291	112.53839	7.86099	-676.47351	424.03549	-3.42551	-668.72534	80.73518	42.57396
130	1.075	1121.85864	293.72653	1511.05823	43.81547	196.59393	1294.67432	-737.41235	231.95691	1307.55884	676.65930	354.83578	-17.06709	-67.06383	111.56619	10.17681	-690.24347	425.28204	-3.33903	-632.81482	79.16147	46.52232
131	1.083	1120.13586	295.91992	1512.09485	43.06575	196.74442	1295.93213	-738.25751	231.86819	1307.03979	662.88837	355.87299	-17.16798	-76.73250	110.35901	13.11672	-704.00574	426.36685	-3.30269	-597.58081	77.69253	49.92266
132	1.092	1118.59412	298.07098	1512.86072	42.21791	196.59824	1297.20703	-739.13556	231.56789	1306.33826	649.12225	356.93292	-17.13158	-85.55211	108.96518	17.27851	-717.77618	427.29010	-3.25624	-563.30530	76.16885	52.57210
133	1.100	1117.29309	300.11166	1513.34998	41.26996	196.19714	1298.48596	-740.03265	231.07109	1305.53320	635.36731	357.98798	-17.09040	-93.28777	107.34035	23.50671	-731.53784	428.18005	-3.11978	-530.12122	74.40179	54.33116
134	1.108	1116.27246	301.98364	1513.56396	40.21991	195.59880	1299.73218	-740.96667	230.40590	1304.65259	621.63043	359.03635	-17.12435	-99.18065	105.34897	32.61174	-745.26208	429.16937	-2.90659	-497.94141	72.18885	55.18938
135	1.117	1115.53845	303.63397	1513.50439	39.06896	194.86467	1300.89783	-741.98749	229.59860	1303.67627	607.91650	360.09726	-17.20675	-101.60213	102.83485	44.92622	-758.96112	430.23749	-2.74316	-466.56213	69.30833	55.24561
136	1.125	1115.06665	305.00223	1513.17224	37.82013	194.04680	1301.93506	-743.15601	228.68210	1302.56604	594.22186	361.19263	-17.26584	-98.42778	99.75288	59.84381	-772.66663	431.30038	-2.71334	-435.83618	65.49410	54.64515
137	1.133	1114.81299	306.02200	1512.57483	36.47107	193.18968	1302.79553	-744.51544	227.71014	1301.29016	580.55048	362.32379	-17.29385	-88.38368	96.13290	75.59280	-786.35803	432.38260	-2.78216	-405.78754	60.47333	53.51594
138	1.142	1114.72864	306.64078	1511.73438	35.00909	192.34094	1303.43298	-746.07452	226.74963	1299.82727	566.92328	363.45068	-17.36244	-72.34068	91.89547	89.71211	-799.99323	433.49283	-2.91275	-376.63629	54.06983	51.89870
139	1.150	1114.77319	306.82831	1510.69116	33.42009	191.54417	1303.81848	-747.80487	225.85992	1298.15552	553.34613	364.53986	-17.51656	-52.92918	86.93144	100.38544	-813.59265	434.53351	-3.09578	-348.76733	46.28746	49.71493
140	1.158	1114.91846	306.57602	1509.50366	31.70225	190.81009	1303.95691	-749.65021	225.06737	1296.24548	539.79517	365.61566	-17.70976	-32.63496	81.40091	107.55959	-827.19940	435.49310	-3.26566	-322.70020	37.36160	46.78436
141	1.167	1115.14075	305.90424	1508.24988	29.86650	190.10454	1303.88208	-751.54022	224.34294	1294.06287	526.23712	366.71451	-17.86794	-12.48140	75.74440	112.62243	-840.82227	436.50461	-3.33186	-299.07086	27.75487	42.88764
142	1.175	1115.41443	304.86075	1507.01941	27.92692	189.37936	1303.63330	-753.39996	223.61285	1291.57715	512.64160	367.82843	-17.96215	7.72496	70.39338	117.08411	-854.45416	437.68585	-3.27313	-278.56641	18.03368	37.88521
143	1.183	1115.71082	303.49670	1505.89722	25.89450	188.61813	1303.24048	-755.15192	222.79701	1288.77197	498.99594	368.92282	-18.01445	28.58417	65.59789	121.65873	-868.07214	439.00592	-3.15888	-261.79193	8.70299	31.81054
144	1.192	1115.99854	301.84030	1504.95337	23.78141	187.85031	1302.72717	-756.72583	221.83463	1285.64856	485.31866	369.98996	-18.06983	50.58910	61.45479	126.28481	-881.66296	440.27570	-3.09676	-249.11755	0.16889	24.86395
145	1.200	1116.24622	299.89539	1504.24219	21.60909	187.12149	1302.11230	-758.07623	220.68768	1282.22144	471.63403	371.06329	-18.15412	73.93896	57.96128	130.57285	-895.26874	441.33432	-3.12993	-240.62317	-7.22297	17.36831
146	1.208	1116.42493	297.66458	1503.80505	19.40775	186.46297	1301.39795	-759.19269	219.33441	1278.51294	457.94214	372.17426	-18.24121	98.56738	55.05402	134.12593	-908.94629	442.21793	-3.19465	-236.19977	-13.23611	9.78938
147	1.217	1116.50879	295.16483	1503.66870	17.20723	185.89908	1300.56165	-760.10297	217.76328	1274.55701	444.23450	373.31320	-18.27710	124.25672	52.66996	136.68521	-922.71259	443.07233	-3.20964	-235.70148	-17.77614	2.89966
148	1.225	1116.47314	292.42548	1503.84424	15.03341	185.45845	1299.57104	-760.87292	215.97108	1270.41431	430.52112	374.42453	-18.25357	150.72443	50.78490	138.21390	-936.51978	444.00757	-3.16897	-239.05695	-20.80613	-2.24116
149	1.233	1116.29248	289.48810	1504.33093	12.91539	185.15309	1298.41016	-761.58423	213.95839	1266.18896	416.82550	375.42105	-18.23691	177.70778	49.37704	138.89984	-950.27411	445.03476	-3.12324	-246.25299	-22.33515	-4.99767
150	1.242	1115.93713	286.40668	1505.12183	10.88942	184.96033	1297.09216	-762.28821	211.72383	1262.02832	403.16299	376.24738	-18.29716	205.05167	48.39312	139.06734	-963.94122	446.05884	-3.09233	-256.93634	-22.56252	-5.80201
151	1.250	1115.36938	283.23569	1506.20923	8.99054	184.84204	1295.64319	-762.97260	209.26590	1258.10120	389.51926	376.96170	-18.43177	232.70766	47.78845	139.04395	-977.57599	446.98422	-3.04334	-269.99396	-21.94143	-5.68795
152	1.258	1114.53833	280.01917	1507.58875	7.24413	184.77489	1294.08179	-763.57526	206.60002	1254.56909	375.84937	377.70807	-18.57716	260.64966	47.55618	139.03300	-991.18311	447.82800	-2.94303	-283.97369	-20.98550	-5.45952
153	1.267	1113.38574	276.79953	1509.25891	5.66417	184.75061	1292.41809	-764.02435	203.79048	1251.57166	362.12540	378.58249	-18.67711	288.82895	47.68370	139.07088	-1004.63391	448.67072	-2.74903	-297.92603	-20.00525	-5.45867
154	1.275	1111.85681	273.62665	1511.22534	4.25219	184.74966	1290.66833	-764.27002	200.96799	1249.21899	348.37537	379.56247	-18.72735	317.19226	48.11781	139.07861	-1017.79688	449.57761	-2.35951	-311.59705	-19.08015	-5.71271
155	1.283	1109.90430	270.54175	1513.51501	2.99850	184.72736	1288.86096	-764.29932	198.31506	1247.57935	334.66003	380.55667	-18.76064	345.65765	48.77973	138.91869	-1030.64966	450.60120	-1.63678	-325.08038	-18.22668	-6.09117
156	1.292	1107.49353	267.56033	1516.18140	1.89255	184.63437	1287.03870	-764.14587	196.04321	1246.66687	321.02954	381.48077	-18.80339	374.06677	49.60763	138.40808	-1043.16895	451.72821	-0.46957	-338.52869	-17.47650	-6.42990
157	1.300	1104.62708	264.67566	1519.27344	0.93699	184.45184	1285.25439	-763.89001	194.36082	1246.43384	307.48633	382.31445	-18.84181	402.22900	50.60989	137.33200	-1055.25830	452.79822	1.21767	-352.03180	-16.82115	-6.65192
158	1.308	1101.36682	261.86649	1522.77942	0.15081	184.20552	1283.55701	-763.62823	193.40985	1246.77893	293.98090	383.09753	-18.83189	429.99908	51.83379	135.50465	-1066.84351	453.58859	3.48250	-365.58496	-16.20565	-6.80528
159	1.317	1097.80676	259.10986	1526.61182	-0.44081	183.95097	1281.97742	-763.41895	193.21048	1247.57568	280.45728	383.85065	-18.75734	457.31049	53.26288	132.81087	-1077.92432	454.04532	6.36643	-379.12665	-15.59329	-6.95906
160	1.325	1094.01172	256.40311	1530.65442	-0.81870	183.75224	1280.53003	-763.25006	193.66260	1248.70752	266.88837	384.55475	-18.64881	484.22852	54.79559	129.17009	-1088.51697	454.41824	9.94424	-392.60571	-14.98422	-7.11953
161	1.333	1089.99475	253.77226	1534.81287	-0.97882	183.66599	1279.22522	-763.05707	194.59399	1250.09631	253.27652	385.20050	-18.55589	510.96014	56.27994	124.51056	-1098.55322	455.03226	14.33780	-406.02490	-14.37584	-7.27004
162	1.342	1085.75415	251.25835	1539.02393	-0.93486	183.72734	1278.07898	-762.76813	195.81293	1251.70349	239.63788	385.78735	-18.53613	537.71484	57.54119	118.80685	-1107.73499	455.85269	19.59737	-419.43805	-13.76218	-7.40439
163	1.350	1081.30835	248.90172	1543.24744	-0.71269	183.93669	1277.10864	-762.34320	197.13608	1253.51331	225.97723	386.33441	-18.61682	564.54865	58.42709	112.14865	-1115.38330	456.51801	25.70271	-432.90393	-13.16706	-7.50424
164	1.358	1076.69604	246.73610	1547.45422	-0.34383	184.25958	1276.32202	-761.78943	198.39886	1255.51843	212.29968	386.90802	-18.74524	591.31836	58.84585	104.79882	-1120.47375	456.77554	32.67472	-446.44806	-12.60679	-7.54940
165	1.367	1071.96582	244.78851	1551.61414	0.13878	184.64833	1275.71143	-761.15356	199.46796	1257.71155	198.62589	387.57126	-18.82006	617.72076	58.80041	97.14100	-1122.01294	456.50635	40.44136	-460.06696	-12.03348	-7.54627
166	1.375	1067.17749	243.07603	1555.69458	0.70415	185.06276	1275.25623	-760.50409	200.25240	1260.07959	184.95654	388.34290	-18.78177	643.36456	58.39013	89.52122	-1119.49292	455.44156	48.57693	-473.74109	-11.35760	-7.52567
167	1.383	1062.39868	241.59171	1559.66748	1.32173	185.46838	1274.92993	-759.91455	200.70387	1262.60095	171.26685	389.21402	-18.67148	667.84277	57.70890	82.12296	-1113.10925	453.12125	56.17784	-487.44519	-10.51035	-7.52981
168	1.392	1057.68896	240.30042	1563.50977	1.95710	185.82541	1274.71130	-759.44556	200.81802	1265.23865	157.54028	390.16110	-18.58886	690.78857	56.72930	74.92575	-1103.64246	449.05060	62.04384	-501.16840	-9.50201	-7.57776
169	1.400	1053.08997	239.15807	1567.19397	2.57585	186.08765	1274.59216	-759.12616	200.63612	1267.93518	143.76645	391.14859	-18.58806	711.91357	55.32454	67.74940	-1091.92529	443.01596	65.40741	-514.92108	-8.42695	-7.63080
170	1.408	1048.63342	238.11975	1570.68274	3.15678	186.21481	1274.58081	-758.94727	200.22589	1270.62292	129.93634	392.14575	-18.62702	731.01642	53.41814	60.35110	-1078.30103	435.46405	66.65976	-528.72180	-7.37760	-7.63518
171	1.417	1044.35132	237.13029	1573.93274	3.70084	186.19049	1274.69080	-758.87091	199.65216	1273.24426	116.04895	393.14746	-18.61681	747.91565	51.08344	52.48956	-1062.63635	427.45190	67.01832	-542.58960	-6.37773	-7.58906
172	1.425	1040.27722	236.13522	1576.90649	4.23031	186.02655	1274.92664	-758.84656	198.97115	1275.76672	102.10858	394.15869	-18.51277	762.34070	48.48106	43.97818	-1044.63330	420.01505	67.31398	-556.53064	-5.41084	-7.53108
173	1.433	1036.44409	235.10564	1579.58228	4.78320	185.74425	1275.27527	-758.82166	198.24471	1278.18372	88.12146	395.17734	-18.33685	773.94495	45.73700	34.81711	-1023.97028	413.55908	67.28521	-570.52747	-4.45829	-7.49527
174	1.442	1032.89136	234.03537	1581.95215	5.40511	185.35036	1275.71155	-758.74182	197.54440	1280.50073	74.08203	396.20862	-18.13650	782.42804	42.91210	25.42947	-1000.37311	407.88712	66.09052	-584.56567	-3.51601	-7.48237
175	1.450	1029.67053	232.91472	1584.01648	6.13979	184.83055	1276.21191	-758.55249	196.93521	1282.72095	59.97125	397.25064	-17.96875	787.58356	40.08166	16.84024	-973.71338	402.64603	63.25641	-598.64722	-2.60757	-7.44439
176	1.458	1026.84399	231.71452	1585.78870	7.01979	184.16356	1276.75867	-758.21240	196.45352	1284.83643	45.79443	398.26489	-17.88441	789.30627	37.39782	10.35141	-944.02448	397.57956	59.04456	-612.75403	-1.74381	-7.33183
177	1.467	1024.47815	230.38531	1587.30042	8.05989	183.34290	1277.34009	-757.70648	196.10417	1286.83032	31.60962	399.21912	-17.87022	787.58795	35.08677	6.62895	-911.45081	392.53809	54.19011	-626.84839	-0.86691	-7.16724
178	1.475	1022.63049	228.88318	1588.58411	9.25604	182.38976	1277.95251	-757.04443	195.87808	1288.68848	17.50403	400.14362	-17.81527	782.39874	33.44933	5.16935	-876.24255	387.53815	49.52026	-640.92957	0.10925	-7.02551
179	1.483	1021.31274	227.25656	1589.63013	10.58950	181.34808	1278.59705	-756.24933	195.76779	1290.40820	3.55933	401.08862	-17.54866	773.74585	32.75187	4.86003	-838.79974	382.87628	45.72247	-655.03796	1.19450	-6.94938
180	1.492	1020.45337	225.72235	1590.34143	12.03116	180.25912	1279.26880	-755.35254	195.76338	1291.99084	-10.15894	402.06595	-16.90456	762.11047	32.97450	4.83437	-799.63293	379.02850	43.23861	-669.18860	2.29430	-6.92122
181	1.500	1019.93793	224.58347	1590.54871	13.54036	179.13629	1279.95154	-754.39746	195.84236	1293.42175	-23.58936	403.08594	-15.76978	748.59540	33.76370	4.73152	-759.24219	376.23172	42.21728	-683.34094	3.30382	-6.90768
182	1.508	1019.71240	224.04042	1590.10413	15.06596	177.97644	1280.62292	-753.43872	195.97264	1294.66187	-36.67059	404.20486	-14.10690	734.37225	34.70583	4.51481	-718.07007	374.29858	42.59251	-697.44672	4.21000	-6.89438
183	1.517	1019.83795	224.08408	1588.97559	16.55652	176.79375	1281.26611	-752.53625	196.12656	1295.66089	-49.36670	405.48727	-11.95674	720.12164	35.58950	4.25675	-676.54456	373.00800	44.27298	-711.47852	5.07911	-6.87506
184	1.525	1020.46143	224.51198	1587.26746	17.96730	175.63101	1281.87488	-751.75403	196.29393	1296.37622	-61.67340	406.92026	-9.41148	706.02118	36.44469	4.01242	-635.13562	372.37646	47.15671	-725.42511	5.96123	-6.83984
185	1.533	1021.73120	225.05101	1585.14307	19.25837	174.54668	1282.45398	-751.15387	196.48978	1296.78552	-73.58698	408.39731	-6.51971	692.03387	37.38991	3.78172	-594.43097	372.37698	50.91499	-739.29810	6.84888	-6.78313
186	1.542	1023.71027	225.51965	1582.71338	20.39353	173.59996	1283.01184	-750.77777	196.75525	1296.88879	-85.10767	409.81808	-3.12297	678.12207	38.44633	3.53993	-555.15771	372.63577	54.87549	-753.11511	7.73242	-6.71226
187	1.550	1026.36548	225.87556	1579.99341	21.33972	172.83971	1283.56018	-750.63910	197.14572	1296.70178	-96.24707	411.14905	1.28606	664.30225	39.51666	3.28730	-517.99182	372.59714	58.22479	-766.88324	8.62989	-6.63887
188	1.558	1029.62097	226.14624	1576.93811	22.06271	172.29471	1284.11487	-750.72943	197.70908	1296.24133	-106.89014	412.37616	7.57141	650.61584	40.50316	3.05635	-483.23032	371.93561	60.39355	-780.62109	9.54291	-6.55911
189	1.567	1033.40076	226.36363	1573.48718	22.52645	171.96530	1284.69080	-751.03107	198.47403	1295.51709	-116.45642	413.48544	16.72206	637.07324	41.37484	2.86870	-450.64334	370.72137	61.28003	-794.35315	10.44203	-6.45906
190	1.575	1037.64197	226.54494	1569.59009	22.70107	171.82327	1285.29358	-751.52917	199.44510	1294.53174	-123.59973	414.48804	29.36288	623.61774	42.14058	2.71396	-419.63074	369.23303	61.13810	-808.06567	11.30487	-6.34640
191	1.583	1042.29590	226.70084	1565.20886	22.57272	171.82239	1285.91992	-752.22534	200.59116	1293.28137	-126.39404	415.39639	45.24240	610.17157	42.82563	2.57749	-389.55621	367.68555	60.31393	-821.71906	12.13336	-6.25968
192	1.592	1047.32983	226.83736	1560.31995	22.14755	171.91255	1286.56177	-753.14282	201.84683	1291.75098	-123.18799	416.19449	63.03633	596.71887	43.47084	2.45325	-360.07730	366.18448	59.05752	-835.30719	12.92731	-6.23786
193	1.600	1052.72937	226.93968	1554.92114	21.44886	172.05196	1287.20898	-754.31232	203.14091	1289.91467	-113.63495	416.89154	80.68610	583.29645	44.12248	2.32811	-331.29425	364.87836	57.45359	-848.86383	13.66467	-6.28600
194	1.608	1058.48962	226.97423	1549.03296	20.50859	172.21617	1287.84924	-755.74634	204.42209	1287.74060	-98.93463	417.58038	96.25776	569.90894	44.80956	2.19295	-303.66702	364.01422	55.44973	-862.41980	14.32519	-6.37216
195	1.617	1064.59998	226.92314	1542.68848	19.35666	172.40773	1288.46765	-757.41937	205.65738	1285.19385	-80.96796	418.37271	108.80876	556.50903	45.51245	2.07871	-277.85120	363.81354	52.90144	-875.98279	14.94317	-6.45914
196	1.625	1071.02979	226.81068	1535.93042	18.01627	172.65831	1289.04578	-759.26050	206.82747	1282.23938	-61.26678	419.26486	118.52553	543.05286	46.19144	2.04181	-254.60999	364.36124	49.55688	-889.54199	15.60920	-6.52939
197	1.633	1077.71924	226.69572	1528.81921	16.50615	173.01093	1289.56653	-761.15784	207.94302	1278.85742	-40.67914	420.08850	126.09593	529.53790	46.85621	2.09619	-234.75543	365.69162	45.08001	-903.08289	16.35130	-6.55875
198	1.642	1084.57239	226.65262	1521.44128	14.84502	173.49579	1290.02246	-762.97711	209.06281	1275.07458	-19.51807	420.59464	132.05438	515.99072	47.55074	2.18505	-218.97322	367.90979	39.22026	-916.61005	17.10917	-6.52874
199	1.650	1091.45508	226.75510	1513.91064	13.05775	174.11829	1290.41919	-764.59778	210.28441	1270.98279	2.23096	420.57587	136.62375	502.43829	48.30146	2.22551	-207.61018	371.10422	32.03600	-930.17261	17.90487	-6.51020
200	1.658	1098.21643	227.05476	1506.35864	11.17984	174.85614	1290.77319	-765.94318	211.70256	1266.70959	24.70172	419.91284	139.90318	488.88971	49.11649	2.17939	-200.64301	375.17590	24.00782	-943.84869	18.83292	-6.60092
201	1.667	1104.72839	227.56918	1498.92859	9.25565	175.66862	1291.10327	-766.98346	213.37430	1262.36011	47.96509	418.53375	142.03682	475.32333	49.98442	2.09341	-197.79826	379.76807	15.96593	-957.66382	19.85816	-6.75570
202	1.675	1110.90601	228.29993	1491.77844	7.33430	176.52054	1291.42249	-767.72418	215.32272	1258.00049	71.97034	416.36691	143.21744	461.69678	50.87366	2.05315	-198.62859	384.30234	8.84671	-971.54041	20.85283	-6.84501
203	1.683	1116.69958	229.24428	1485.06750	5.46835	177.39685	1291.73169	-768.19220	217.54953	1253.69434	96.60065	413.36389	143.63281	447.98688	51.77043	2.07910	-202.50175	388.12939	3.39850	-985.38934	21.78033	-6.83853
204	1.692	1122.07813	230.37526	1478.93005	3.71153	178.29424	1292.01526	-768.42273	220.03319	1249.54028	121.74570	409.56512	143.46507	434.21417	52.69809	2.10082	-208.81386	390.81958	-0.05084	-999.21399	22.69220	-6.79571
205	1.700	1127.01575	231.63107	1473.46216	2.11232	179.21010	1292.24109	-768.45227	222.72482	1245.68250	147.32578	405.12067	142.90591	420.41422	53.67433	2.04901	-217.46098	392.42368	-1.73957	-1013.07166	23.63478	-6.76451
206	1.708	1131.47913	232.93559	1468.72656	0.71181	180.14476	1292.37244	-768.31079	225.55017	1242.28894	173.27002	400.22968	142.14626	406.59570	54.66930	1.93031	-228.61443	393.37964	-2.34590	-1026.98853	24.61371	-6.75546
207	1.717	1135.42737	234.22229	1464.76489	-0.45287	181.11002	1292.38220	-768.00427	228.42805	1239.49048	199.49380	395.03482	141.32765	392.75677	55.63091	1.79806	-241.82278	394.14114	-2.53972	-1040.91345	25.60118	-6.73717
208	1.725	1138.82471	235.44220	1461.60718	-1.34888	182.12897	1292.25464	-767.49988	231.29361	1237.32007	225.90222	389.59656	140.47540	378.92456	56.54284	1.68861	-255.98555	394.93488	-2.67313	-1054.69128	26.56764	-6.62920
209	1.733	1141.64880	236.56764	1459.27869	-1.94965	183.22514	1291.97766	-766.75305	234.09680	1235.74915	252.40714	383.97073	139.49214	365.14655	57.44719	1.59979	-270.17752	395.78271	-2.85907	-1068.09497	27.45697	-6.30315
210	1.742	1143.88745	237.60725	1457.80359	-2.23671	184.41400	1291.54041	-765.76147	236.78510	1234.78882	278.96082	378.24063	138.20699	351.45154	58.40502	1.51332	-284.04660	396.66064	-3.13784	-1080.91003	28.14998	-5.60794
211	1.750	1145.53625	238.61044	1457.19568	-2.20635	185.70064	1290.93774	-764.58038	239.29059	1234.50574	305.60587	372.49863	136.40926	337.83463	59.43526	1.41736	-297.64160	397.60803	-3.50578	-1092.99976	28.56923	-4.44469
212	1.758	1146.60107	239.63898	1457.44189	-1.87413	187.07814	1290.17236	-763.30243	241.51849	1234.94946	332.50317	366.87836	133.85805	324.28082	60.51244	1.31110	-311.12753	398.67401	-3.89469	-1104.35168	28.81010	-2.81186
213	1.767	1147.09741	240.73430	1458.49500	-1.26178	188.52370	1289.25708	-762.03418	243.34866	1236.10083	359.88354	361.59543	130.31894	310.80014	61.61568	1.21408	-324.59628	399.84955	-4.20716	-1115.08801	29.09340	-0.76166
214	1.775	1147.04822	241.91226	1460.28247	-0.37375	189.99481	1288.22156	-760.86285	244.66362	1237.87659	387.94836	356.93179	125.65079	297.42020	62.74823	1.15658	-338.02829	401.12994	-4.37859	-1125.37134	29.60155	1.65591
215	1.783	1146.48352	243.17511	1462.72498	0.80719	191.43250	1287.11560	-759.82843	245.37431	1240.17383	416.83255	353.16000	119.86835	284.13751	63.90501	1.15416	-351.36826	402.54456	-4.40680	-1135.26855	30.38007	4.38172
216	1.792	1145.43811	244.51692	1465.74438	2.30198	192.77267	1286.00232	-758.92206	245.43294	1242.90686	446.62097	350.44287	113.14464	270.90317	65.06619	1.21132	-364.61008	404.05548	-4.33789	-1144.64001	31.35062	7.31093
217	1.800	1143.95178	245.91985	1469.25940	4.11435	193.95918	1284.94763	-758.08771	244.87857	1245.98743	477.29346	348.79230	105.80982	257.67346	66.24701	1.31630	-377.78955	405.52213	-4.25830	-1153.06848	32.38185	10.33080
218	1.808	1142.06641	247.35611	1473.18433	6.21124	194.94847	1284.00732	-757.22131	243.89142	1249.27551	508.60626	348.07236	98.26955	244.44772	67.48929	1.41991	-390.94043	406.83160	-4.26918	-1159.95227	33.37368	13.41340
219	1.817	1139.82117	248.80687	1477.43408	8.51020	195.70714	1283.21729	-756.21545	242.73627	1252.61292	540.03125	347.95306	90.75919	231.23494	68.78321	1.46882	-404.09668	408.00259	-4.38637	-1164.71423	34.41186	16.62627
220	1.825	1137.24841	250.27983	1481.92358	10.89077	196.21404	1282.59314	-755.03503	241.61270	1255.92285	570.84088	347.92377	83.18183	218.01071	70.06273	1.45846	-417.29138	409.12714	-4.51280	-1166.87988	35.90984	20.02714
221	1.833	1134.37622	251.79344	1486.56372	13.22172	196.46762	1282.13232	-753.73041	240.59583	1259.22595	600.34521	347.52872	75.28377	204.73557	71.28788	1.41393	-430.53131	410.27383	-4.56022	-1166.05566	38.43740	23.55659
222	1.842	1131.22705	253.34251	1491.27063	15.38559	196.49031	1281.81567	-752.38751	239.70966	1262.56299	628.10840	346.65704	66.97818	191.39308	72.46838	1.35821	-443.80914	411.45728	-4.52963	-1161.87061	42.42052	26.92216
223	1.850	1127.81763	254.89145	1495.97595	17.29876	196.33014	1281.61450	-751.09326	238.99651	1265.94324	653.96027	345.58585	58.46016	177.98570	73.58987	1.32764	-457.14029	412.62613	-4.46948	-1153.91174	47.98814	29.63733
224	1.858	1124.16467	256.39890	1500.62549	18.92405	196.05695	1281.49939	-749.92694	238.51225	1269.34729	677.91003	344.73053	50.03528	164.51050	74.60419	1.35044	-470.55893	413.68649	-4.42687	-1141.97827	54.71489	31.47070
225	1.867	1120.29333	257.84500	1505.17615	20.26881	195.74773	1281.44922	-748.94763	238.28993	1272.73584	700.12439	344.34668	41.88257	150.95009	75.51952	1.40855	-484.09146	414.59732	-4.42835	-1126.43494	61.56617	32.68097
226	1.875	1116.23572	259.24243	1509.60095	21.37362	195.46889	1281.45801	-748.18109	238.32149	1276.05859	720.85815	344.42551	33.98122	137.29118	76.42183	1.46616	-497.73883	415.42523	-4.44685	-1107.93127	67.62447	33.46976
227	1.883	1112.03101	260.62778	1513.89954	22.30046	195.27161	1281.53442	-747.61761	238.56705	1279.26929	740.20404	344.78339	26.20630	123.55334	77.39648	1.50443	-511.46378	416.26953	-4.41306	-1086.77600	72.79669	33.52333
228	1.892	1107.73486	262.03812	1518.09290	23.11970	195.20071	1281.69165	-747.22046	238.97623	1282.33606	757.81476	345.23355	18.45097	109.76178	78.45932	1.52379	-525.21796	417.16495	-4.31518	-1062.84863	77.48527	32.40818
229	1.900	1103.43115	263.48541	1522.18726	23.89396	195.29890	1281.93591	-746.93793	239.50420	1285.24353	772.91095	345.71161	10.67627	95.90198	79.55943	1.54010	-538.99744	418.09683	-4.22547	-1035.95923	81.93097	30.13536
230	1.908	1099.22107	264.95667	1526.15161	24.66472	195.59908	1282.26575	-746.71283	240.11157	1287.99475	784.67249	346.26855	2.97218	81.96608	80.64751	1.55842	-552.83447	419.06473	-4.19408	-1006.06079	86.12009	27.19144
231	1.917	1095.19397	266.43866	1529.94287	25.44719	196.11571	1282.67517	-746.48773	240.76025	1290.60693	792.64038	347.04034	-4.22616	68.01021	81.72093	1.56459	-566.73218	420.06903	-4.19363	-973.29889	89.90816	24.26531
232	1.925	1091.40247	267.92456	1533.52954	26.23608	196.84467	1283.15234	-746.21008	241.42421	1293.09485	796.68988	348.24707	-10.03605	54.10477	82.78906	1.57000	-580.65625	421.08679	-4.16704	-938.06470	93.08089	21.99077
233	1.933	1087.86182	269.39954	1536.88574	27.02242	197.77298	1283.68396	-745.83594	242.10327	1295.45325	796.75183	350.01642	-13.65352	40.26837	83.82547	1.62344	-594.59851	422.10480	-4.08197	-900.94806	95.48581	20.78587
234	1.942	1084.57007	270.84024	1539.98645	27.81090	198.88995	1284.26379	-745.33002	242.81761	1297.65051	792.77551	352.12418	-15.15816	26.49220	84.75837	1.77944	-608.58643	423.14304	-3.95643	-862.56659	97.11163	20.83344
235	1.950	1081.54041	272.22711	1542.81689	28.62457	200.18542	1284.89734	-744.66577	243.59010	1299.63647	784.95294	354.11481	-15.49213	12.81801	85.49089	2.10284	-622.62476	424.22055	-3.83639	-823.41992	97.98225	22.16413
236	1.958	1078.82031	273.54971	1545.37354	29.49717	201.64001	1285.59668	-743.83435	244.42964	1301.36914	773.91986	355.73123	-15.57635	-0.61308	85.94693	2.69592	-636.67920	425.30585	-3.74484	-783.87122	98.03585	24.74648
237	1.967	1076.47888	274.80511	1547.65735	30.45867	203.22380	1286.37122	-742.85736	245.32269	1302.84119	760.75330	357.05893	-15.74283	-13.59209	86.11362	3.68789	-650.71851	426.33185	-3.68143	-744.22815	97.21170	28.47371
238	1.975	1074.57874	275.99365	1549.66797	31.51976	204.89906	1287.22058	-741.78308	246.23857	1304.06567	746.63318	358.27689	-15.94837	-25.94681	86.01421	5.17127	-664.73645	427.28229	-3.64212	-704.80737	95.63516	33.06994
239	1.983	1073.15845	277.11884	1551.39856	32.66425	206.61963	1288.13403	-740.67010	247.13536	1305.03333	732.37079	359.45633	-16.13656	-37.62630	85.63503	7.15424	-678.73169	428.24057	-3.59505	-665.93237	93.66590	38.08482
240	1.992	1072.22974	278.19037	1552.83691	33.85301	208.33324	1289.09436	-739.58484	247.96130	1305.70081	718.26910	360.59433	-16.32153	-48.68633	84.93268	9.62321	-692.69128	429.31790	-3.49538	-627.90723	91.78534	43.01560
241	2.000	1071.78308	279.20969	1553.96924	35.03209	209.98491	1290.08350	-738.60803	248.66782	1306.01440	704.34015	361.68414	-16.52928	-59.24208	83.90778	12.72342	-706.58887	430.54025	-3.34487	-591.00958	90.38095	47.44530
242	2.008	1071.79639	280.15207	1554.78491	36.14210	211.52531	1291.08923	-737.82751	249.21591	1305.94031	690.52875	362.73355	-16.75564	-69.41417	82.62288	16.96734	-720.38660	431.82291	-3.19892	-555.45264	89.55116	51.11983
243	2.017	1072.24036	280.97803	1555.27625	37.12981	212.92873	1292.10254	-737.31787	249.56149	1305.48779	676.79333	363.78107	-16.96149	-79.09590	81.15234	23.27091	-734.06299	433.01636	-3.15527	-521.28839	89.10120	53.96249
244	2.025	1073.08203	281.66370	1555.43396	37.95393	214.19366	1293.11072	-737.12207	249.65906	1304.70801	663.11743	364.88190	-17.09625	-87.49251	79.52074	32.61326	-747.64099	433.98526	-3.30978	-488.34906	88.71350	56.03353
245	2.033	1074.28821	282.21402	1555.23999	38.58014	215.32494	1294.09412	-737.24329	249.49667	1303.66101	649.50360	366.05518	-17.15005	-92.83693	77.66954	45.42964	-761.17834	434.73602	-3.61792	-456.30188	88.12616	57.44785
246	2.042	1075.82935	282.64621	1554.66833	38.97526	216.33017	1295.03174	-737.65808	249.11874	1302.37842	635.94556	367.26233	-17.19109	-92.84334	75.46256	61.16392	-774.73035	435.44241	-3.87074	-424.78174	87.20973	58.30818
247	2.050	1077.68201	282.96533	1553.69775	39.10664	217.23105	1295.90625	-738.34229	248.61795	1300.85986	622.41327	368.46008	-17.30465	-85.93422	72.69240	78.26704	-788.33234	436.27075	-3.90996	-393.54761	85.92334	58.69908
248	2.058	1079.83582	283.16455	1552.32227	38.94523	218.05942	1296.70215	-739.28320	248.11060	1299.09778	608.88403	369.65808	-17.49437	-72.44350	69.09619	94.68107	-802.00635	437.28333	-3.76240	-362.60681	84.23232	58.71490
249	2.067	1082.29663	283.24939	1550.55029	38.47310	218.83003	1297.39856	-740.47223	247.70340	1297.09106	595.36786	370.88907	-17.68523	-54.58000	64.51334	108.73647	-815.72131	438.50018	-3.53985	-332.24048	82.12971	58.44936
250	2.075	1085.07629	283.25516	1548.39746	37.69085	219.51680	1297.96643	-741.90210	247.45998	1294.83276	581.88843	372.14273	-17.80186	-34.94655	59.11937	119.93349	-829.37750	439.86789	-3.34434	-302.91882	79.71092	57.91253
251	2.083	1088.17688	283.23892	1545.88281	36.61123	220.06432	1298.37012	-743.57172	247.38568	1292.30188	568.44836	373.37024	-17.81449	-15.07532	53.41929	128.85832	-842.91333	441.22446	-3.23557	-275.19958	77.12743	56.94948
252	2.092	1091.57629	283.25684	1543.02759	35.24308	220.42566	1298.57764	-745.47333	247.44513	1289.47485	555.02509	374.53632	-17.74825	4.80659	47.99248	136.37964	-856.37518	442.42474	-3.20119	-249.69220	74.46069	55.25775
253	2.100	1095.22168	283.33896	1539.85730	33.58693	220.58798	1298.57678	-747.56641	247.59222	1286.34241	541.58484	375.63739	-17.67962	25.16811	43.26656	143.03508	-869.85254	443.45819	-3.19825	-227.02063	71.64949	52.52224
254	2.108	1099.04065	283.46686	1536.41077	31.64766	220.56863	1298.38867	-749.76349	247.78101	1282.91321	528.07947	376.68219	-17.68579	46.54796	39.41700	148.99786	-883.39392	444.43848	-3.21759	-207.72375	68.52877	48.59686
255	2.117	1102.96167	283.57904	1532.75244	29.44643	220.39148	1298.06592	-751.93756	247.96381	1279.21411	514.46576	377.68066	-17.77575	69.22482	36.39295	154.26895	-896.98267	445.50452	-3.26517	-192.15503	64.97953	43.58381
256	2.125	1106.92432	283.61069	1528.98071	27.02304	220.06583	1297.67993	-753.94464	248.09489	1275.29565	500.74954	378.65994	-17.89235	93.16548	34.08241	158.77075	-910.60266	446.67993	-3.32281	-180.45911	61.04496	37.73653
257	2.133	1110.87585	283.53027	1525.21594	24.43539	219.58591	1297.30127	-755.64972	248.12251	1271.22998	486.98090	379.66077	-17.97742	118.15025	32.47089	162.37880	-924.31049	447.82626	-3.37158	-172.63818	56.88437	31.30623
258	2.142	1114.75818	283.34000	1521.57642	21.75884	218.94897	1296.98169	-756.95154	247.96283	1267.09265	473.19446	380.69354	-18.01907	143.96806	31.63196	164.96599	-938.16577	448.80923	-3.41910	-168.62781	52.69191	24.45335
259	2.150	1118.49292	283.05661	1518.15771	19.08345	218.17119	1296.74475	-757.79651	247.50259	1262.93799	459.37234	381.72693	-18.04089	170.52426	31.61064	166.44102	-952.12781	449.67316	-3.46979	-168.28467	48.71991	17.26974
260	2.158	1121.99683	282.69220	1515.01379	16.51085	217.28165	1296.59143	-758.18024	246.64934	1258.79272	445.47763	382.73770	-18.06450	197.77199	32.34766	166.81273	-966.10486	450.56543	-3.49586	-171.29419	45.31857	9.98417
261	2.167	1125.21741	282.23993	1512.15649	14.15059	216.31128	1296.50647	-758.14441	245.37340	1254.67236	431.51837	383.74176	-18.10089	225.60902	33.70234	166.24675	-980.05426	451.55008	-3.46752	-177.11914	42.88155	3.26883
262	2.175	1128.12952	281.68478	1509.58765	12.11153	215.30405	1296.45874	-757.76886	243.70955	1250.61084	417.54919	384.75790	-18.16522	253.87564	35.55055	165.01869	-993.97162	452.58032	-3.39096	-185.22223	41.66638	-1.83284
263	2.183	1130.70496	281.03217	1507.33142	10.49087	214.33168	1296.39844	-757.15173	241.74519	1246.67847	403.60931	385.77408	-18.26858	282.40179	37.84620	163.40959	-1007.84253	453.60757	-3.29037	-195.37708	41.59804	-4.67725
264	2.192	1132.90332	280.31558	1505.43604	9.36395	213.48055	1296.25806	-756.38214	239.60144	1242.98425	389.69394	386.77179	-18.39150	311.04984	40.57388	161.61440	-1021.63354	454.64514	-3.15843	-207.43121	42.30777	-5.63813
265	2.200	1134.67786	279.58472	1503.96082	8.75589	212.80751	1295.96570	-755.51953	237.40048	1239.66821	375.79007	387.74289	-18.49187	339.73395	43.69025	159.67496	-1035.27661	455.73230	-2.90841	-220.83075	43.37943	-5.66326
266	2.208	1135.98401	278.89752	1502.96521	8.60138	212.29483	1295.46680	-754.59143	235.24638	1236.88843	361.91293	388.67764	-18.54771	368.37543	47.11202	157.48045	-1048.66504	456.86139	-2.37613	-234.78937	44.52457	-5.50775
267	2.217	1136.78857	278.31332	1502.49573	8.76201	211.86487	1294.73340	-753.60193	233.23065	1234.80066	348.09363	389.58182	-18.57923	396.85666	50.72478	154.82359	-1061.65796	457.99246	-1.41749	-248.77563	45.61378	-5.53106
268	2.225	1137.06982	277.88431	1502.56970	9.10920	211.44955	1293.75208	-752.54364	231.45018	1233.53711	334.34756	390.48331	-18.62129	425.07300	54.42530	151.45697	-1074.06836	459.16687	0.01958	-262.60413	46.63037	-5.79478
269	2.233	1136.81006	277.65070	1503.16809	9.57823	211.02530	1292.51831	-751.41425	230.02977	1233.18127	320.67285	391.39365	-18.67863	453.02185	58.15308	147.15334	-1085.73291	460.50323	1.97457	-276.27466	47.58973	-6.16759
270	2.242	1135.99426	277.62988	1504.23853	10.16042	210.59662	1291.04846	-750.22961	229.11658	1233.73987	307.07648	392.28137	-18.72520	480.85034	61.84206	141.77126	-1096.68921	462.02716	4.57033	-289.83960	48.48859	-6.48448
271	2.250	1134.61584	277.80457	1505.70190	10.87928	210.18143	1289.39148	-749.02222	228.83035	1235.13159	293.57346	393.10181	-18.73628	508.84161	65.34409	135.30945	-1107.17798	463.58276	7.89839	-303.32581	49.30501	-6.67842
272	2.258	1132.68958	278.12653	1507.47083	11.77249	209.80705	1287.63281	-747.82458	229.20268	1237.21924	280.13751	393.86121	-18.69956	537.27197	68.44084	127.93662	-1117.29199	464.94397	11.83654	-316.73108	50.01563	-6.77811
273	2.267	1130.28198	278.51703	1509.49683	12.87872	209.50369	1285.88794	-746.64801	230.14697	1239.85657	266.69037	394.60934	-18.62136	566.19562	70.94101	119.98118	-1126.61841	465.98950	16.19258	-330.08173	50.60668	-6.84085
274	2.275	1127.52808	278.86819	1511.80554	14.22616	209.29782	1284.27979	-745.46863	231.48752	1242.91248	253.16510	395.36349	-18.53554	595.33350	72.76459	111.86059	-1134.35291	466.78110	21.00838	-343.44965	51.08298	-6.91964
275	2.283	1124.54602	279.11069	1514.44104	15.82062	209.20622	1282.90381	-744.23608	233.04474	1246.25195	239.55179	396.09561	-18.48867	624.12323	73.98672	103.92761	-1139.77917	467.49036	26.51245	-356.88519	51.48537	-7.04475
276	2.292	1121.31006	279.30902	1517.37231	17.64390	209.23491	1281.80273	-742.90375	234.71046	1249.70752	225.88892	396.77353	-18.51304	651.88342	74.79922	96.29894	-1142.41870	468.25983	32.85786	-370.36731	51.87949	-7.19121
277	2.300	1117.70227	279.61130	1520.51587	19.66359	209.38478	1280.96008	-741.47137	236.41957	1253.12000	212.23276	397.38965	-18.60231	678.02478	75.37194	88.82140	-1141.75317	469.04492	39.99247	-383.84613	52.32464	-7.29008
278	2.308	1113.72388	280.07483	1523.84033	21.82458	209.64818	1280.31445	-740.00812	238.06053	1256.42773	198.61942	397.98438	-18.69939	702.21313	75.76833	81.21201	-1137.26855	469.44891	47.48485	-397.30310	52.87530	-7.30147
279	2.317	1109.54895	280.61438	1527.37012	24.02511	209.99979	1279.79126	-738.61255	239.48175	1259.67578	185.04553	398.64282	-18.72653	724.39264	75.97122	73.25344	-1128.95483	468.82324	54.34966	-410.76050	53.56607	-7.26151
280	2.325	1105.35266	281.09106	1531.08582	26.13140	210.40555	1279.33643	-737.35071	240.57382	1262.94482	171.48322	399.44235	-18.65322	744.64856	75.90141	64.92391	-1117.47363	466.64410	59.36402	-424.26312	54.37566	-7.24287
281	2.333	1101.18982	281.35980	1534.86963	28.03456	210.83690	1278.93262	-736.23846	241.29565	1266.29504	157.90567	400.37888	-18.53824	763.03693	75.43362	56.37708	-1103.62988	462.76105	61.84583	-437.85040	55.27139	-7.28028
282	2.342	1097.02856	281.29898	1538.55640	29.69011	211.26736	1278.59375	-735.25647	241.65553	1269.73608	144.29495	401.36835	-18.46983	779.50818	74.44395	47.81361	-1087.76538	457.50351	62.15326	-451.51740	56.26928	-7.34131
283	2.350	1092.82922	280.89053	1542.02014	31.11676	211.66295	1278.34790	-734.36407	241.69794	1273.21411	130.63538	402.34064	-18.46013	793.89410	72.85335	39.40149	-1069.76904	451.60773	61.28298	-465.21533	57.37951	-7.36212
284	2.358	1088.59631	280.26135	1545.21667	32.37965	211.98369	1278.21716	-733.51111	241.48926	1276.63501	116.92026	403.28360	-18.45319	805.87189	70.72198	31.24786	-1049.46387	445.74081	59.93507	-478.92120	58.55117	-7.32153
285	2.367	1084.39172	279.64481	1548.18250	33.57038	212.18654	1278.20715	-732.65002	241.09731	1279.91492	103.15491	404.22400	-18.41187	814.94043	68.32874	23.41518	-1026.75830	440.16592	58.13786	-492.67358	59.70571	-7.26101
286	2.375	1080.30859	279.28290	1550.99390	34.77887	212.21574	1278.31091	-731.74878	240.57050	1283.02832	89.33893	405.19574	-18.34669	820.55328	66.00893	16.14282	-1001.59668	434.94690	55.71754	-506.51959	60.76468	-7.20738
287	2.383	1076.42810	279.29321	1553.69348	36.06873	211.99997	1278.51587	-730.79199	239.93634	1286.00586	75.46039	406.17810	-18.29439	822.40747	63.89901	10.11323	-973.94781	430.11224	52.76507	-520.46417	61.68244	-7.12969
288	2.392	1072.79224	279.61206	1556.24329	37.47156	211.47943	1278.80774	-729.76764	239.22830	1288.88867	61.52228	407.11182	-18.26830	820.63342	61.97012	6.17809	-943.79730	425.60938	49.63484	-534.46539	62.48991	-6.99473
289	2.400	1069.41040	280.07538	1558.55029	38.99691	210.63599	1279.16895	-728.65796	238.51320	1291.69849	47.57690	407.99875	-18.20244	815.68530	60.27499	4.52455	-911.16437	421.37357	46.78289	-548.47272	63.27795	-6.82265
290	2.408	1066.29492	280.53247	1560.53284	40.64361	209.49109	1279.58020	-727.44366	237.88594	1294.44604	33.72186	408.91248	-17.95307	808.02960	59.04966	4.34195	-876.18750	417.39426	44.62975	-562.48236	64.14301	-6.68070
291	2.417	1063.48499	280.89349	1562.16138	42.40397	208.08533	1280.02539	-726.11438	237.42758	1297.14026	20.06104	409.93951	-17.35361	797.96930	58.54304	4.55134	-839.15741	413.69226	43.46410	-576.51160	65.11256	-6.61611
292	2.425	1061.03967	281.13843	1563.44055	44.25917	206.46408	1280.49658	-724.67511	237.17014	1299.78442	6.70258	411.15979	-16.28165	785.84259	58.77704	4.59643	-800.49475	410.32040	43.44519	-590.52728	66.12056	-6.60823
293	2.433	1059.02209	281.31009	1564.37134	46.17004	204.67148	1280.99451	-723.14325	237.10379	1302.36218	-6.22247	412.63089	-14.71233	772.28387	59.55331	4.44075	-760.75500	407.35736	44.65649	-604.47668	67.09925	-6.61697
294	2.442	1057.49402	281.47614	1564.94360	48.07529	202.75269	1281.52307	-721.54712	237.20039	1304.82458	-18.60120	414.35791	-12.72203	758.08136	60.64533	4.17700	-720.62079	404.88254	47.10053	-618.36737	68.04903	-6.62879
295	2.450	1056.51392	281.69623	1565.14966	49.90544	200.76308	1282.08472	-719.93591	237.42368	1307.09216	-30.44153	416.29599	-10.40340	743.81244	61.87796	3.83934	-680.83392	402.93399	50.58400	-632.25623	69.00220	-6.62538
296	2.458	1056.12646	282.02670	1564.99158	51.60168	198.77931	1282.68127	-718.38660	237.73143	1309.08057	-41.99750	418.39673	-7.66369	729.70844	63.11649	3.44892	-642.07880	401.45877	54.63831	-646.18066	69.97616	-6.57680
297	2.467	1056.34399	282.52579	1564.47290	53.12353	196.89554	1283.31726	-716.99188	238.08395	1310.72681	-53.82178	420.65515	-3.94431	715.76801	64.27187	3.08422	-604.82153	400.26202	58.65005	-660.13092	70.96959	-6.48208
298	2.475	1057.13074	283.23303	1563.58752	54.44330	195.19595	1283.99878	-715.84424	238.45416	1311.99597	-66.47552	423.11890	1.94647	701.91107	65.29608	2.84900	-569.18909	398.98978	62.09138	-674.07202	71.94338	-6.34684
299	2.483	1058.41479	284.16440	1562.32874	55.53619	193.73242	1284.73218	-715.02783	238.83167	1312.87036	-79.74329	425.84717	11.56487	688.10864	66.19322	2.76605	-535.00549	397.36884	64.66873	-687.96606	72.80243	-6.13559
300	2.492	1060.12891	285.33752	1560.71484	56.37206	192.51768	1285.52271	-714.60406	239.23032	1313.33521	-91.87683	428.81769	26.02854	674.42456	67.01755	2.74434	-501.96686	395.49689	66.33141	-701.78796	73.49911	-5.83341
301	2.500	1062.22961	286.75385	1558.78589	56.91364	191.52438	1286.37170	-714.59369	239.69630	1313.36792	-99.83813	431.87558	45.13528	660.89697	67.80850	2.66359	-469.81198	393.67886	67.16734	-715.53943	74.14342	-5.53035
302	2.508	1064.68408	288.35129	1556.56433	57.12341	190.70212	1287.27429	-714.97125	240.29425	1312.93347	-100.83539	434.82623	67.03773	647.44183	68.54997	2.47115	-438.36096	392.09695	67.30716	-729.22717	74.87651	-5.35326
303	2.517	1067.46118	290.03171	1554.04456	56.97533	190.00604	1288.21497	-715.67871	241.06989	1312.00073	-94.06726	437.61588	88.82135	633.95709	69.21846	2.20291	-407.46017	390.77673	66.87564	-742.84741	75.70828	-5.35039
304	2.525	1070.53491	291.73724	1551.22083	56.46311	189.41232	1289.16736	-716.65704	242.00685	1310.57336	-81.04358	440.37399	107.85140	620.45734	69.83684	1.92290	-376.99127	389.67151	65.95662	-756.41333	76.58646	-5.50131
305	2.533	1073.87720	293.47226	1548.11011	55.59862	188.91663	1290.09863	-717.87927	243.01666	1308.69897	-64.23456	443.21155	122.97274	607.02679	70.46631	1.66890	-346.99915	388.75986	64.59364	-769.95386	77.49412	-5.75592
306	2.542	1077.45850	295.26874	1544.75476	54.40531	188.52614	1290.97424	-719.35522	243.99498	1306.42603	-45.59576	446.05774	134.53830	593.68134	71.18199	1.46854	-317.81396	388.16748	62.76855	-783.48706	78.43411	-6.02185
307	2.550	1081.25183	297.15201	1541.22192	52.91446	188.25534	1291.77319	-721.10748	244.88437	1303.79224	-26.11926	448.70911	143.47357	580.34369	72.01144	1.37476	-290.01923	388.09436	60.34274	-797.01526	79.38757	-6.19000
308	2.558	1085.22253	299.13159	1537.59412	51.16204	188.11794	1292.50134	-723.13690	245.68246	1300.86475	-6.07104	450.89911	150.47305	566.93042	72.86832	1.43792	-264.29044	388.61761	57.10768	-810.53186	80.30482	-6.21844
309	2.567	1089.31689	301.21478	1533.95691	49.18393	188.11226	1293.18799	-725.38782	246.43777	1297.72021	14.62683	452.34641	155.86871	553.42792	73.65454	1.61823	-241.21863	389.63348	52.94371	-824.04907	81.15169	-6.17233
310	2.575	1093.46423	303.42706	1530.39050	47.01305	188.21490	1293.86914	-727.73682	247.24013	1294.39612	36.05115	452.85669	159.85919	539.89648	74.40970	1.77874	-221.17450	390.95532	47.93002	-837.59869	81.95326	-6.15557
311	2.583	1097.57825	305.80896	1526.97339	44.68095	188.38623	1294.57544	-730.02301	248.16917	1290.90234	58.13281	452.35941	162.67218	526.39691	75.23596	1.82850	-204.28915	392.46628	42.35900	-851.17511	82.78709	-6.21616
312	2.592	1101.56250	308.37964	1523.78613	42.22608	188.58600	1295.32690	-732.09674	249.24820	1287.24792	80.72260	450.83911	164.57147	512.92493	76.13157	1.81731	-190.57030	394.15295	36.65809	-864.73608	83.71330	-6.32062
313	2.600	1105.32520	311.11349	1520.90247	39.70274	188.79088	1296.13147	-733.86145	250.44983	1283.44653	103.70184	448.31836	165.79449	499.44556	77.02386	1.82567	-180.03020	395.97244	31.20197	-878.26624	84.69894	-6.39895
314	2.608	1108.78674	313.95557	1518.38293	37.17965	188.99971	1296.98547	-735.28906	251.72630	1279.51990	127.05798	444.87250	166.48717	485.94586	77.91670	1.84234	-172.73978	397.75357	26.09600	-891.79431	85.65440	-6.41261
315	2.617	1111.87500	316.83539	1516.28271	34.73079	189.22462	1297.87244	-736.40271	253.03682	1275.50916	150.86395	440.58667	166.70795	472.41565	78.86235	1.82099	-168.83446	399.23209	21.10734	-905.37231	86.53690	-6.38245
316	2.625	1114.51941	319.66721	1514.66382	32.42896	189.47658	1298.76379	-737.24481	254.37383	1271.48779	175.14346	435.56357	166.50639	458.81317	79.82286	1.77134	-168.47827	400.17892	15.87340	-919.05469	87.38493	-6.35036
317	2.633	1116.65405	322.37228	1513.60022	30.34516	189.76022	1299.62451	-737.86029	255.78572	1267.56689	199.80438	429.96017	165.94922	445.08673	80.70452	1.73649	-171.68982	400.53973	10.33102	-932.86890	88.24713	-6.32221
318	2.642	1118.23450	324.91476	1513.17554	28.54848	190.07895	1300.42029	-738.29865	257.36740	1263.88538	224.72858	423.93079	165.05544	431.23352	81.50248	1.73169	-178.08810	400.48114	5.02907	-946.78436	89.10069	-6.26273
319	2.650	1119.25696	327.33319	1513.47278	27.09677	190.43704	1301.11694	-738.60370	259.19580	1260.58032	249.85852	417.57080	163.75366	417.31921	82.30067	1.72377	-186.97708	400.32071	0.88073	-960.72040	89.90615	-6.15613
320	2.658	1119.75586	329.73853	1514.55750	26.02149	190.84085	1301.67285	-738.76337	261.22791	1257.70544	275.19711	410.92526	161.90041	403.41629	83.15331	1.66246	-197.81625	400.36884	-1.55382	-974.63257	90.71225	-6.05366
321	2.667	1119.77417	332.22333	1516.46167	25.32226	191.30351	1302.03784	-738.67078	263.27606	1255.16650	300.76624	404.00418	159.33420	389.54413	84.04169	1.54109	-210.30255	400.77191	-2.49577	-988.55310	91.58948	-6.02514
322	2.675	1119.34009	334.77029	1519.18433	24.97184	191.84927	1302.16003	-738.20239	265.17889	1252.84814	326.54868	396.82800	155.95667	375.68845	84.93738	1.40986	-223.94391	401.47787	-2.65438	-1002.46753	92.48684	-6.05860
323	2.683	1118.46240	337.27628	1522.70703	24.92322	192.51434	1301.99634	-737.34460	266.95749	1250.81055	352.48312	389.49985	151.76205	361.84747	85.84013	1.32135	-238.04364	402.33920	-2.64601	-1016.21478	93.27242	-6.02740
324	2.692	1117.12708	339.62711	1527.01050	25.11979	193.33611	1301.51965	-736.19739	268.70349	1249.25806	378.56549	382.21060	146.76437	348.03909	86.74661	1.28503	-252.12738	403.26337	-2.73462	-1029.56897	93.91429	-5.75631
325	2.700	1115.29077	341.74780	1532.07178	25.51081	194.32738	1300.72559	-734.89948	270.39975	1248.37817	404.94467	375.17587	140.92389	334.29169	87.64719	1.26502	-266.05307	404.25320	-2.95662	-1042.39490	94.54142	-5.11589
326	2.708	1112.89380	343.62445	1537.85120	26.06809	195.45573	1299.63770	-733.59564	271.89709	1248.27441	431.88919	368.61121	134.18549	320.63989	88.56075	1.20896	-279.80017	405.31351	-3.28546	-1054.69885	95.31171	-4.05851
327	2.717	1109.88123	345.28644	1544.28491	26.79532	196.65465	1298.31128	-732.42542	272.98279	1248.96838	459.65448	362.74341	126.56894	307.10941	89.54230	1.09478	-293.36108	406.42264	-3.66029	-1066.54028	96.26457	-2.56934
328	2.725	1106.21606	346.76907	1551.29468	27.72124	197.85576	1296.82837	-731.49060	273.46851	1250.40442	488.34247	357.74854	118.18958	293.69144	90.64548	0.95945	-306.76166	407.60318	-3.97653	-1077.94885	97.34871	-0.62544
329	2.733	1101.88232	348.09912	1558.80298	28.87835	199.00871	1295.28259	-730.81989	273.27649	1252.46704	517.80560	353.62927	109.21675	280.33899	91.85602	0.87794	-320.06226	408.89886	-4.15434	-1088.90735	98.54140	1.77917
330	2.742	1096.89172	349.30511	1566.73328	30.28007	200.07816	1293.76147	-730.35938	272.47394	1255.00916	547.61230	350.16040	99.82889	267.00198	93.10837	0.89705	-333.33502	410.28622	-4.21599	-1099.31775	99.82401	4.60643
331	2.750	1091.28247	350.42114	1574.99597	31.90662	201.03307	1292.32813	-729.99872	271.21954	1257.87891	577.09491	346.97784	90.19110	253.65796	94.39069	0.99038	-346.62985	411.71280	-4.23893	-1108.91187	101.11059	7.76471
332	2.758	1085.10388	351.48135	1583.48584	33.69912	201.84552	1291.01111	-729.61957	269.67499	1260.93250	605.49634	343.76263	80.48492	240.30879	95.74086	1.08493	-359.94775	413.16638	-4.28308	-1117.11707	102.34973	11.14193
333	2.767	1078.40088	352.51297	1592.09436	35.56305	202.49951	1289.80444	-729.14008	267.96698	1264.05249	632.15088	340.39282	70.93640	226.96011	97.14189	1.11942	-373.26169	414.61667	-4.37994	-1123.05591	103.79144	14.66756
334	2.775	1071.21826	353.53018	1600.72742	37.38304	203.00185	1288.68188	-728.53394	266.20187	1267.17065	656.60559	336.96765	61.72771	213.60086	98.50703	1.08914	-386.55453	415.97894	-4.51103	-1125.86023	106.10558	18.33361
335	2.783	1063.62427	354.55814	1609.32642	39.04450	203.38469	1287.61499	-727.81995	264.48901	1270.26636	678.67639	333.69809	52.84632	200.20689	99.76807	1.04431	-399.84296	417.19931	-4.61371	-1125.03101	109.91674	22.20979
336	2.792	1055.72107	355.65521	1617.87439	40.45378	203.69420	1286.59192	-727.03754	262.95029	1273.33862	698.46313	330.76230	44.08001	186.76324	100.93434	1.03423	-413.16177	418.29913	-4.64302	-1120.46338	115.22687	26.33030
337	2.800	1047.62268	356.86963	1626.36633	41.55231	203.96918	1285.62817	-726.23413	261.71609	1276.38599	716.25647	328.26511	35.22173	173.26570	102.04211	1.06824	-426.53323	419.31274	-4.60816	-1112.13806	121.51121	30.45923
338	2.808	1039.42773	358.18970	1634.77905	42.32713	204.22354	1284.76318	-725.45947	260.90762	1279.40320	732.29272	326.32529	26.27334	159.71545	103.08827	1.12305	-439.97174	420.24954	-4.56115	-1099.93567	127.99895	34.20204
339	2.817	1031.22241	359.56039	1643.07996	42.81311	204.44862	1284.04224	-724.75348	260.60019	1282.37817	746.51727	325.11792	17.41766	146.12158	104.05775	1.16617	-453.48053	421.12402	-4.55537	-1083.89185	133.77142	37.28828
340	2.825	1023.08929	360.90549	1651.23633	43.07785	204.63400	1283.49792	-724.13794	260.79700	1285.28796	758.57001	324.75082	8.84805	132.48824	104.97704	1.18916	-467.04950	421.97110	-4.60487	-1064.34631	138.21326	39.39768
341	2.833	1015.10144	362.12750	1659.20764	43.19876	204.78542	1283.14758	-723.61053	261.44482	1288.10327	767.94110	325.16092	0.76396	118.80649	105.91164	1.21355	-480.68231	422.84213	-4.67705	-1041.59302	141.42863	39.96405
342	2.842	1007.32263	363.14417	1666.96094	43.24869	204.93085	1283.00391	-723.13800	262.46552	1290.79712	774.10577	326.21588	-6.38156	105.06762	106.91115	1.25695	-494.39249	423.78131	-4.71637	-1015.60321	143.93182	38.57784
343	2.850	999.81720	363.93665	1674.48767	43.29230	205.11736	1283.08118	-722.65942	263.76608	1293.35242	776.61426	327.85071	-11.79971	91.28423	107.95291	1.32119	-508.17645	424.77753	-4.69366	-986.20081	146.08258	35.50459
344	2.858	992.64142	364.55804	1681.76160	43.38794	205.40054	1283.39050	-722.10919	265.24252	1295.76550	775.18616	329.95883	-14.91413	77.51331	108.95135	1.40865	-522.01794	425.77979	-4.62650	-953.40021	147.86479	31.68067
345	2.867	985.82056	365.10852	1688.68274	43.59183	205.83382	1283.92981	-721.44550	266.80557	1298.04541	769.77527	332.19623	-16.04675	63.84737	109.81992	1.53781	-535.90680	426.75757	-4.54237	-917.57642	149.02077	28.26110
346	2.875	979.35962	365.65814	1695.11902	43.95799	206.46198	1284.67480	-720.66193	268.40530	1300.20911	760.65515	334.14215	-16.21560	50.36789	110.51295	1.77050	-549.83618	427.72034	-4.46336	-879.44305	149.33954	26.11493
347	2.883	973.28589	366.16034	1701.00195	44.52530	207.30873	1285.57776	-719.78632	270.02078	1302.26807	748.60376	335.66049	-16.25208	37.14026	110.99997	2.23738	-563.80060	428.70380	-4.41272	-839.93274	148.80424	25.59658
348	2.892	967.65625	366.48199	1706.32678	45.29876	208.35992	1286.57373	-718.87244	271.63956	1304.21753	734.84753	336.91107	-16.38381	24.26799	111.20483	3.11407	-577.79352	429.73471	-4.38869	-799.98389	147.43146	26.70393
349	2.900	962.53345	366.52185	1711.09827	46.24772	209.56982	1287.59692	-717.97845	273.25742	1306.03906	720.53479	338.07147	-16.52734	11.92921	111.00446	4.55921	-591.78644	430.80695	-4.36004	-760.33081	145.08786	29.34774
350	2.908	957.98798	366.27972	1715.33911	47.31798	210.88808	1288.61084	-717.14569	274.87442	1307.71106	706.28967	339.19846	-16.65107	0.35818	110.30817	6.71423	-605.75073	431.90472	-4.30328	-721.42322	141.65576	33.37145
351	2.917	954.10468	365.85321	1719.10156	48.43239	212.26361	1289.63049	-716.40491	276.46521	1309.19910	692.24829	340.29285	-16.82751	-10.21208	109.10992	9.86606	-619.69904	433.03323	-4.20891	-683.47028	137.35300	38.37799
352	2.925	950.95551	365.36725	1722.43140	49.49534	213.63258	1290.70081	-715.79645	277.95987	1310.44678	678.32422	341.37823	-17.09615	-19.58040	107.43651	14.72140	-633.64557	434.18539	-4.08321	-646.62854	132.77582	43.69088
353	2.933	948.56403	364.87445	1725.33679	50.42384	214.93697	1291.84607	-715.38055	279.26712	1311.40784	664.42755	342.49692	-17.39132	-27.42795	105.27304	22.45826	-647.56494	435.29483	-3.96839	-611.17212	128.59608	48.58096
354	2.942	946.90466	364.34174	1727.79236	51.17223	216.14926	1293.05029	-715.23395	280.31528	1312.09326	650.54773	343.65781	-17.60690	-32.89128	102.49680	34.20619	-661.43555	436.31714	-3.88312	-577.36212	125.15413	52.56323
355	2.950	945.92999	363.71619	1729.75916	51.72367	217.26091	1294.27258	-715.42175	281.07516	1312.54163	636.71130	344.82837	-17.68626	-34.18269	98.81584	50.20169	-675.26666	437.33838	-3.76292	-545.16364	122.29863	55.48360
356	2.958	945.59436	362.96185	1731.20227	52.07127	218.26410	1295.46826	-715.95209	281.55618	1312.70630	622.92108	345.97562	-17.66644	-29.06580	93.84340	69.27951	-689.06024	438.46088	-3.57799	-514.16833	119.62393	57.38918
357	2.967	945.86877	362.05737	1732.10193	52.20839	219.15442	1296.60266	-716.76855	281.78748	1312.38696	609.16034	347.08908	-17.66473	-16.49472	87.27913	89.01975	-702.80103	439.62958	-3.44433	-483.78619	116.82255	58.40927
358	2.975	946.75299	360.99786	1732.45874	52.12535	219.93863	1297.65393	-717.79181	281.82162	1311.34717	595.43054	348.19818	-17.78017	2.04332	79.06378	106.64968	-716.48749	440.72845	-3.48009	-453.56238	113.78638	58.71569
359	2.983	948.27185	359.79785	1732.29370	51.81059	220.63190	1298.60327	-718.95953	281.76303	1309.56677	581.75360	349.35727	-17.99490	23.33304	69.52295	120.46917	-730.14490	441.75830	-3.64943	-423.40765	110.49268	58.46236
360	2.992	950.45532	358.48190	1731.63501	51.25399	221.23996	1299.42810	-720.24182	281.73474	1307.31860	568.12805	350.57382	-18.20343	44.66216	59.36753	130.62865	-743.81573	442.79095	-3.84295	-393.57678	106.94920	57.72738
361	3.000	953.31866	357.06720	1730.50098	50.44730	221.74458	1300.10095	-721.63416	281.80478	1304.94922	554.51172	351.78558	-18.31345	65.09450	49.39656	138.42297	-757.53601	443.81329	-4.00168	-364.46826	103.24457	56.52147
362	3.008	956.85559	355.54480	1728.89343	49.38625	222.12091	1300.59814	-723.12885	281.99405	1302.65088	540.86780	352.91940	-18.31129	85.10672	40.16631	144.98553	-771.30280	444.74203	-4.10900	-336.50348	99.57373	54.80615
363	3.017	961.04468	353.88068	1726.80493	48.08168	222.36465	1300.91565	-724.69226	282.32089	1300.44263	527.20142	353.96094	-18.26223	105.64841	31.94363	150.68542	-785.06421	445.61185	-4.13106	-310.17877	96.18406	52.48845
364	3.025	965.86182	352.05386	1724.23096	46.56951	222.49538	1301.07825	-726.27301	282.79156	1298.26135	513.54053	354.96051	-18.24574	127.43700	24.84129	155.37732	-798.76721	446.55417	-4.06144	-286.11621	93.27053	49.43339
365	3.033	971.28723	350.09671	1721.18201	44.90366	222.54926	1301.13159	-727.81433	283.37180	1296.03516	499.90454	355.96503	-18.28896	150.65945	18.88561	158.85616	-812.41235	447.59073	-3.98562	-264.97809	90.89130	45.53395
366	3.042	977.30042	348.08893	1717.68970	43.13514	222.56860	1301.12634	-729.25287	283.98151	1293.71924	486.28888	356.98468	-18.35942	175.07426	14.02953	161.08487	-826.03821	448.65045	-3.97943	-247.29883	88.99293	40.82328
367	3.050	983.86969	346.12146	1713.79456	41.30208	222.58090	1301.10168	-730.53326	284.51385	1291.30078	472.66211	358.02853	-18.39941	200.34442	10.24093	162.20956	-839.68488	449.69696	-4.00899	-233.35437	87.53893	35.51997
368	3.058	990.94312	344.26382	1709.51843	39.43951	222.59338	1301.07715	-731.63391	284.87512	1288.79333	458.99091	359.09967	-18.38013	226.26218	7.56844	162.49991	-853.37854	450.74881	-3.99227	-223.14423	86.59287	29.91395
369	3.067	998.43921	342.54871	1704.85352	37.58975	222.60803	1301.05823	-732.56494	285.01071	1286.22559	445.26617	360.15637	-18.33784	252.71237	6.05298	162.29575	-867.12427	451.84714	-3.90026	-216.49847	86.26893	24.17087
370	3.075	1006.24219	340.97821	1699.77319	35.80188	222.62422	1301.04980	-733.34265	284.89563	1283.61426	431.49194	361.15002	-18.33548	279.56546	5.63067	161.93581	-880.91736	452.98077	-3.78056	-213.23071	86.63879	18.27450
371	3.083	1014.20660	339.54144	1694.25415	34.12893	222.63013	1301.06519	-733.97162	284.53763	1280.91968	417.66772	362.08405	-18.39841	306.66733	6.17590	161.63416	-894.74274	454.06406	-3.68589	-213.20514	87.67850	12.22577
372	3.092	1022.16534	338.21924	1688.29675	32.62765	222.60791	1301.12146	-734.44336	283.99893	1278.03674	403.79959	363.00922	-18.49954	333.87720	7.57899	161.39473	-908.57483	455.04108	-3.62203	-216.30115	89.22256	6.31798
373	3.100	1029.93823	336.97720	1681.92603	31.35382	222.55185	1301.22241	-734.74640	283.35092	1274.88342	389.90808	363.99338	-18.58688	361.08716	9.75173	161.04210	-922.41254	455.95081	-3.59565	-222.37201	90.94000	1.19110
374	3.108	1037.35022	335.77057	1675.20532	30.34981	222.47800	1301.34509	-734.87360	282.59308	1271.50464	376.01868	365.07169	-18.63692	388.19141	12.62687	160.33141	-936.28784	456.87411	-3.63093	-231.22021	92.46931	-2.46824
375	3.117	1044.25806	334.56396	1668.26807	29.63413	222.40802	1301.43713	-734.81390	281.66403	1268.06946	362.15521	366.20557	-18.68195	415.01031	16.16474	159.08006	-950.18616	457.88007	-3.70252	-242.49341	93.66612	-4.42609
376	3.125	1050.56079	333.36053	1661.29919	29.20126	222.34880	1301.42834	-734.54535	280.51434	1264.79395	348.33258	367.32089	-18.75929	441.27722	20.31355	157.22807	-963.99628	458.99500	-3.72451	-255.52148	94.64987	-5.11011
377	3.133	1056.18909	332.21298	1654.45752	29.02862	222.29518	1301.24719	-734.04694	279.13754	1261.88940	334.54938	368.35886	-18.85933	466.74481	24.98707	154.76411	-977.60217	460.16351	-3.61839	-269.40295	95.58112	-5.24232
378	3.142	1061.10168	331.17047	1647.84155	29.08585	222.24619	1300.83362	-733.31805	277.56824	1259.54395	320.78540	369.28256	-18.94914	491.33417	30.08667	151.62048	-990.94025	461.27872	-3.32535	-283.40057	96.48987	-5.34127
379	3.150	1065.30310	330.20944	1641.54224	29.34453	222.21419	1300.15198	-732.38660	275.89227	1257.90930	307.00934	370.10333	-19.00465	515.24408	35.47417	147.65628	-1003.93018	462.31332	-2.72680	-297.21802	97.32951	-5.57705
380	3.158	1068.84033	329.25079	1635.67395	29.78923	222.22183	1299.19690	-731.30615	274.26077	1257.07690	293.20990	370.89240	-19.01060	538.95300	40.88646	142.73958	-1016.47083	463.38348	-1.60073	-310.90045	98.08968	-5.90287
381	3.167	1071.76465	328.23911	1630.31738	30.42574	222.29140	1297.98926	-730.14227	272.88513	1257.05835	279.41873	371.70697	-18.97057	563.06598	45.93867	136.86798	-1028.49744	464.64572	0.31601	-324.55438	98.80293	-6.23134
382	3.175	1074.10352	327.17050	1625.47607	31.27542	222.43355	1296.56787	-728.94629	271.99884	1257.78479	265.68076	372.53693	-18.90752	588.02789	50.29162	130.26337	-1039.88574	466.13306	3.20247	-338.18451	99.49342	-6.51615
383	3.183	1075.87476	326.05554	1621.10217	32.35671	222.64291	1294.98779	-727.73700	271.78342	1259.12476	252.00510	373.35141	-18.84648	613.82739	53.80795	123.40661	-1050.34094	467.63354	7.02757	-351.73700	100.16393	-6.71852
384	3.192	1077.11023	324.89716	1617.13745	33.66961	222.90866	1293.31653	-726.50891	272.29416	1260.91650	238.36536	374.13516	-18.81369	639.89288	56.54424	116.86980	-1059.50000	468.87692	11.60224	-365.19989	100.79819	-6.79575
385	3.200	1077.85986	323.71210	1613.53125	35.19348	223.23013	1291.62476	-725.25110	273.44269	1263.00281	224.73465	374.87360	-18.83353	665.26520	58.68509	110.89035	-1066.94324	469.98703	16.86777	-378.62872	101.35317	-6.75892
386	3.208	1078.18823	322.54434	1610.23694	36.89499	223.61752	1289.97510	-723.95605	275.04767	1265.25146	211.10052	375.56580	-18.90398	688.97351	60.48512	105.09956	-1071.97827	471.38196	23.03880	-392.09674	101.81756	-6.69308
387	3.217	1078.16431	321.44760	1607.19775	38.73725	224.08284	1288.41309	-722.62012	276.90216	1267.55798	197.47189	376.23715	-18.99435	710.44830	62.17330	98.79485	-1073.61572	473.07669	30.40260	-405.62494	102.28692	-6.70126
388	3.225	1077.84387	320.46185	1604.34644	40.68393	224.63638	1286.96387	-721.24695	278.80865	1269.84644	183.87445	376.91287	-19.08073	729.68951	63.88091	91.47065	-1070.87646	474.51221	39.07093	-419.17212	102.88375	-6.81881
389	3.233	1077.26733	319.60275	1601.62476	42.69274	225.27530	1285.63855	-719.85712	280.58780	1272.07947	170.31488	377.60004	-19.15652	747.06158	65.60633	83.09073	-1063.29590	475.10162	48.70222	-432.70850	103.63889	-6.99067
390	3.242	1076.47168	318.85339	1599.00110	44.70691	225.96393	1284.44690	-718.49365	282.07968	1274.26074	156.76453	378.29700	-19.20887	762.96747	67.18867	73.96765	-1051.32910	474.56268	58.20799	-446.26245	104.51694	-7.14836
391	3.250	1075.50098	318.16043	1596.46899	46.66511	226.63943	1283.40430	-717.21143	283.15439	1276.41919	143.17688	379.00842	-19.22306	777.64758	68.41302	64.42206	-1036.06970	472.79184	66.08031	-459.86945	105.47786	-7.26993
392	3.258	1074.41199	317.47006	1594.02368	48.52598	227.24561	1282.52612	-716.04797	283.74582	1278.59106	129.50549	379.74707	-19.20090	791.09241	69.20588	54.55132	-1018.34808	469.79224	71.34399	-473.52557	106.48765	-7.35625
393	3.267	1073.27271	316.77765	1591.63672	50.28355	227.75314	1281.81812	-715.00153	283.88058	1280.80225	115.73175	380.54996	-19.14555	802.99701	69.64471	44.32954	-998.24158	465.77530	73.97933	-487.22632	107.51262	-7.39563
394	3.275	1072.15491	316.10641	1589.25671	51.96451	228.14149	1281.27405	-714.03821	283.65817	1283.05383	101.88379	381.46634	-19.05956	812.81641	69.78772	33.87517	-975.44446	461.17938	74.36296	-500.99689	108.52151	-7.37586
395	3.283	1071.12634	315.45297	1586.83679	53.61432	228.36765	1280.88025	-713.11334	283.19958	1285.31775	88.00793	382.47617	-18.97651	819.98602	69.57681	23.69209	-949.78253	456.52948	72.66874	-514.84332	109.50232	-7.31394
396	3.292	1070.24854	314.80878	1584.35291	55.28304	228.35835	1280.61731	-712.17963	282.60837	1287.54846	74.12573	383.49512	-18.93217	824.16010	68.87181	14.84946	-921.32373	452.17166	68.96938	-528.73157	110.45419	-7.23289
397	3.300	1069.57092	314.21899	1581.79053	57.01427	228.03401	1280.45935	-711.18005	281.94876	1289.70447	60.23676	384.48407	-18.90060	825.24249	67.56833	8.66556	-890.26270	448.01602	63.65058	-542.64185	111.35877	-7.11822
398	3.308	1069.12927	313.76434	1579.12390	58.83778	227.34204	1280.37732	-710.04755	281.24042	1291.76404	46.34729	385.47928	-18.79344	823.17310	65.84189	5.62875	-856.84534	443.67206	57.49371	-556.59369	112.20786	-6.95293
399	3.317	1068.95361	313.48938	1576.31824	60.76946	226.26646	1280.34851	-708.72156	280.48685	1293.73242	32.50311	386.53671	-18.48468	817.73120	64.29716	4.79823	-821.30023	438.92172	51.42837	-570.60303	113.06879	-6.78066
400	3.325	1069.07874	313.38272	1573.34375	62.81447	224.81950	1280.36401	-707.16748	279.71503	1295.64282	18.82629	387.69992	-17.83852	808.79175	63.58497	4.70788	-783.77045	433.88199	46.27862	-584.64099	114.04127	-6.67449
401	3.333	1069.55554	313.41318	1570.17529	64.96384	223.04312	1280.42810	-705.39142	278.97299	1297.54272	5.51123	389.01205	-16.77687	796.88617	63.81644	4.54336	-744.43054	428.82379	42.61816	-598.65588	115.11062	-6.65131
402	3.342	1070.45215	313.55212	1566.78870	67.18468	221.01213	1280.55139	-703.44336	278.29617	1299.46631	-7.24762	390.52155	-15.33013	783.21490	64.60585	4.26922	-703.69373	424.09329	40.76458	-612.61646	116.15002	-6.67030
403	3.350	1071.84045	313.76224	1563.16467	69.41296	218.82339	1280.74487	-701.41077	277.69885	1301.41052	-19.36340	392.27359	-13.57442	768.95593	65.58760	4.06477	-662.22668	420.08728	40.90084	-626.52393	117.09828	-6.70302
404	3.358	1073.77075	313.99658	1559.28442	71.55836	216.57965	1281.01624	-699.40784	277.18692	1303.32922	-31.01007	394.31482	-11.43069	754.73645	66.63531	3.92659	-620.79456	417.08450	43.05833	-640.40546	118.00397	-6.72950
405	3.367	1076.25549	314.24149	1555.11658	73.51950	214.37770	1281.36963	-697.56714	276.77029	1305.13892	-42.79657	396.70810	-8.35393	740.71490	67.71217	3.72085	-580.13666	415.01996	46.83975	-654.27948	118.90656	-6.68195
406	3.375	1079.28174	314.57181	1550.62439	75.20273	212.30309	1281.81067	-696.02295	276.48706	1306.72180	-55.62262	399.58472	-3.04839	726.87408	68.74485	3.39248	-540.97827	413.50021	51.33409	-668.11804	119.79750	-6.49446
407	3.383	1082.82520	315.15567	1545.79504	76.53920	210.42404	1282.34741	-694.88312	276.41501	1307.93054	-69.74097	403.17377	6.40117	713.17755	69.66258	3.02554	-504.02893	412.11511	55.51747	-681.87244	120.67028	-6.20979
408	3.392	1086.84326	316.16977	1540.64136	77.49545	208.77597	1282.98718	-694.20721	276.64041	1308.60547	-83.45361	407.65637	21.62932	699.61029	70.48653	2.75267	-469.69186	410.67761	58.72580	-695.53510	121.53650	-5.95994
409	3.400	1091.25854	317.66370	1535.16882	78.07008	207.34920	1283.73608	-693.99658	277.21265	1308.60620	-92.99158	412.97659	42.70367	686.15198	71.30583	2.63495	-437.68527	409.21414	60.75625	-709.14844	122.40708	-5.82649
410	3.408	1095.95947	319.48679	1529.34912	78.27483	206.10123	1284.59900	-694.20294	278.10703	1307.86560	-94.51990	418.88525	67.46839	672.73328	72.14302	2.61507	-407.14981	407.84094	61.67764	-722.75153	123.29810	-5.78033
411	3.417	1100.82068	321.34558	1523.13757	78.11592	204.98981	1285.57312	-694.76880	279.20737	1306.45959	-86.85815	425.15060	92.26101	659.28119	72.94789	2.55171	-377.22113	406.64182	61.65634	-736.34937	124.25193	-5.78091
412	3.425	1105.72144	322.93622	1516.51221	77.59233	203.99939	1286.64001	-695.67865	280.34274	1304.61780	-72.12170	431.67227	113.75332	645.79926	73.73139	2.32205	-347.45972	405.60739	60.86916	-749.93152	125.27470	-5.84206
413	3.433	1110.55322	324.03229	1509.48010	76.70876	203.14114	1287.76624	-696.96967	281.35822	1302.60986	-53.66003	438.40451	130.49435	632.34857	74.53648	1.96991	-317.90662	404.70856	59.45119	-763.48352	126.25721	-5.96944
414	3.442	1115.23071	324.48218	1502.04199	75.48762	202.43542	1288.91309	-698.69202	282.15622	1300.59485	-33.80804	445.20831	142.87453	618.97009	75.32632	1.70380	-288.97305	404.03641	57.49495	-776.98438	127.08942	-6.12358
415	3.450	1119.74963	324.27756	1494.19739	73.96840	201.89177	1290.04761	-700.84857	282.70673	1298.56982	-13.39026	451.78168	151.98837	605.64832	76.05389	1.67623	-261.25980	403.75876	55.03599	-790.42657	127.82008	-6.24662
416	3.458	1124.26233	323.78433	1486.02344	72.19469	201.49960	1291.15088	-703.33752	283.06604	1296.39893	7.62677	457.70151	158.74088	592.32465	76.75430	1.82815	-235.37358	403.96695	52.01679	-803.83191	128.57829	-6.28584
417	3.467	1129.04944	323.80130	1477.72107	70.19934	201.23837	1292.22290	-705.94147	283.38330	1293.87634	29.46802	462.56772	163.68834	578.94983	77.51790	1.96809	-211.87547	404.68906	48.32789	-817.23718	129.40785	-6.22793
418	3.475	1134.36157	325.20435	1469.55029	67.99786	201.09512	1293.28577	-708.40430	283.83478	1290.84875	52.19592	466.16333	167.24277	565.53589	78.40947	1.96105	-191.29901	405.98724	43.88802	-830.68384	130.25864	-6.12726
419	3.483	1140.26794	328.49725	1461.72998	65.59678	201.06860	1294.37415	-710.54889	284.52682	1287.32751	75.63367	468.48547	169.80157	552.12201	79.38393	1.85220	-174.08020	408.00604	38.72176	-844.21490	131.09697	-6.07849
420	3.492	1146.61475	333.63208	1454.38916	63.01550	201.15959	1295.51953	-712.33026	285.46252	1283.46960	99.49963	469.65393	171.70345	538.69757	80.33549	1.79993	-160.42142	410.93750	33.04922	-857.84302	131.97101	-6.14605
421	3.500	1153.07800	340.09909	1447.57324	60.30378	201.36426	1296.74036	-713.79303	286.57675	1279.45947	123.62146	469.80353	173.14685	525.20374	81.24396	1.88525	-150.25449	414.87482	27.27754	-871.52197	132.93602	-6.30255
422	3.508	1159.25366	347.14059	1441.28052	57.53814	201.67644	1298.03674	-715.00623	287.79892	1275.41333	148.02673	469.05316	174.19304	511.60480	82.16477	2.03696	-143.39096	419.72989	21.81157	-885.18701	133.95349	-6.43464
423	3.517	1164.75757	353.98926	1435.50391	54.80390	202.09006	1299.38550	-716.03522	289.09924	1271.37097	172.82349	467.55026	174.84326	497.92651	83.10754	2.14107	-139.76486	425.26633	16.81171	-898.83386	134.93202	-6.43597
424	3.525	1169.31433	360.08215	1430.27161	52.18369	202.59634	1300.74219	-716.92456	290.48035	1267.34973	198.03976	465.45221	175.08170	484.20703	84.04091	2.15400	-139.53986	431.06894	12.12866	-912.52679	135.83589	-6.30152
425	3.533	1172.81909	365.20471	1425.67126	49.75677	203.18042	1302.05090	-717.68109	291.94647	1263.38940	223.61151	462.84784	174.85834	470.44211	84.96700	2.10465	-142.88167	436.50037	7.56627	-926.31848	136.69321	-6.11573
426	3.542	1175.33813	369.49872	1421.84912	47.59872	203.82489	1303.25183	-718.28650	293.49399	1259.55298	249.47449	459.77008	174.08008	456.61469	85.88195	2.05175	-149.51936	440.84332	3.34244	-940.19324	137.54083	-5.97195
427	3.550	1177.03149	373.29984	1418.97522	45.77503	204.51923	1304.28699	-718.72400	295.11465	1255.90344	275.61990	456.26749	172.63806	442.74109	86.73283	2.03909	-158.70099	443.67273	0.15155	-954.08447	138.38725	-5.91006
428	3.558	1178.04431	376.91003	1417.19897	44.32858	205.26906	1305.10461	-718.98694	296.79321	1252.49854	302.07245	452.41931	170.45625	428.85962	87.51463	2.04762	-169.75972	445.16040	-1.53102	-967.92603	139.19402	-5.90136
429	3.567	1178.44763	380.47961	1416.62012	43.26911	206.09668	1305.66040	-719.08118	298.50522	1249.41650	328.83472	448.29413	167.51945	414.99988	88.31723	2.01357	-182.34445	445.91031	-2.01415	-981.69464	139.93138	-5.89686
430	3.575	1178.24585	384.03070	1417.28430	42.57716	207.02396	1305.91663	-719.02045	300.23132	1246.75879	355.85455	443.92456	163.86726	401.17310	89.20767	1.91476	-195.99217	446.49524	-2.01796	-995.36993	140.64012	-5.85326
431	3.583	1177.41492	387.51724	1419.19678	42.21547	208.05067	1305.84314	-718.81116	301.95700	1244.62683	383.04633	439.33817	159.57471	387.37183	90.17116	1.78891	-210.06911	447.19931	-2.04766	-1008.86816	141.37509	-5.68543
432	3.592	1175.93665	390.87469	1422.34009	42.13615	209.15259	1305.42139	-718.45154	303.62723	1243.13245	410.34863	434.58752	154.69962	373.58234	91.16676	1.66718	-224.15433	448.06287	-2.23725	-1022.06769	142.14502	-5.26808
433	3.600	1173.81360	394.07639	1426.67871	42.28861	210.29684	1304.64905	-717.94958	305.12018	1242.40051	437.79285	429.74960	149.22028	359.80756	92.14432	1.54949	-238.11147	449.01450	-2.51755	-1034.87463	142.92375	-4.49031
434	3.608	1171.05896	397.15054	1432.14636	42.63282	211.45689	1303.54797	-717.34479	306.27744	1242.51892	465.52319	424.93057	143.04744	346.07932	93.07188	1.43091	-251.91965	449.99341	-2.80766	-1047.26685	143.69011	-3.28293
435	3.617	1167.67517	400.13861	1438.64233	43.15038	212.61800	1302.17175	-716.72046	306.94745	1243.48950	493.69577	420.26038	136.10410	332.44592	93.99423	1.31620	-265.59357	451.03171	-3.07163	-1059.31201	144.52576	-1.65181
436	3.625	1163.64917	403.06769	1446.05200	43.84632	213.76973	1300.60474	-716.18048	307.02097	1245.21875	522.32349	415.84012	128.37357	318.93213	94.98563	1.22416	-279.15448	452.19489	-3.28375	-1071.08691	145.64838	0.32104
437	3.633	1158.96826	405.96597	1454.26514	44.73821	214.88898	1298.94763	-715.79584	306.46252	1247.54199	551.18219	411.67969	119.89679	305.51764	96.06657	1.17669	-292.60959	453.46390	-3.43241	-1082.54236	147.19482	2.57111
438	3.642	1153.63464	408.86652	1463.17944	45.83434	215.93523	1297.29028	-715.56555	305.33450	1250.26001	579.81995	407.70050	110.80562	292.16443	97.22855	1.17682	-305.97717	454.76410	-3.54268	-1093.44897	148.96785	5.12969
439	3.650	1147.66443	411.78058	1472.70410	47.11447	216.86803	1295.68530	-715.41840	303.79901	1253.17896	607.67810	403.79163	101.37711	278.84048	98.47888	1.20806	-319.29065	456.06985	-3.64825	-1103.41882	150.54703	8.05809
440	3.658	1141.07275	414.67908	1482.76587	48.52301	217.66231	1294.14441	-715.24561	302.07208	1256.14453	634.25879	399.83722	91.98000	265.51526	99.80464	1.25090	-332.56961	457.39822	-3.76278	-1111.91736	151.72015	11.31799
441	3.667	1133.86768	417.51373	1493.31409	49.97303	218.30804	1292.65466	-714.94977	300.33304	1259.08423	659.20593	395.74805	82.91542	252.16243	101.15353	1.29565	-345.83560	458.75583	-3.88066	-1118.24963	152.79199	14.75273
442	3.675	1126.07532	420.27606	1504.31628	51.36181	218.80852	1291.20483	-714.49335	298.65509	1262.03650	682.28436	391.52118	74.27167	238.77629	102.48071	1.34298	-359.12357	460.13544	-3.97312	-1121.66333	154.44077	18.19912
443	3.683	1117.78259	423.04547	1515.73169	52.59350	219.18262	1289.80237	-713.90393	297.04126	1265.10364	703.35773	387.22327	65.87270	225.36288	103.76112	1.39053	-372.45334	461.48651	-4.01724	-1121.56262	157.28012	21.57578
444	3.692	1109.15356	425.98080	1527.47742	53.59687	219.45805	1288.47168	-713.23419	295.52527	1268.34949	722.41748	382.93411	57.39702	211.90103	104.97815	1.42396	-385.82513	462.70905	-4.03073	-1117.60645	161.57361	24.79537
445	3.700	1100.40405	429.26532	1539.41553	54.33522	219.65193	1287.24304	-712.53156	294.20377	1271.75256	739.59448	378.74042	48.62228	198.34633	106.14389	1.42403	-399.24298	463.75790	-4.03160	-1109.67566	167.11215	27.67138
446	3.708	1091.74475	433.03705	1551.37073	54.80886	219.75763	1286.14771	-711.84180	293.19122	1275.23792	755.06323	374.72195	39.56443	184.68260	107.28734	1.37709	-412.72681	464.69818	-4.01051	-1097.87170	173.09637	30.05929
447	3.717	1083.31494	437.32593	1563.16760	55.04537	219.75529	1285.21655	-711.21234	292.57422	1278.72229	768.85651	370.94736	30.38589	170.93707	108.41707	1.29094	-426.29572	465.61890	-3.96952	-1082.55273	178.40086	31.93222
448	3.725	1075.13330	442.01300	1574.66345	55.08454	219.63916	1284.47412	-710.68146	292.38925	1282.13452	780.74280	367.49597	21.19724	157.15686	109.53490	1.20444	-439.94766	466.56372	-3.92396	-1064.23120	182.31796	33.14212
449	3.733	1067.10083	446.84235	1585.75977	54.97174	219.44040	1283.93469	-710.26343	292.62369	1285.42053	790.28918	364.41510	12.02554	143.37447	110.65048	1.16663	-453.67200	467.53009	-3.88336	-1043.27405	184.96655	33.29675
450	3.742	1059.07129	451.50513	1596.38269	54.75954	219.22969	1283.60791	-709.94147	293.23270	1288.54565	797.03223	361.70908	3.10156	129.57706	111.75502	1.19996	-467.47034	468.48492	-3.86547	-1019.70728	186.87372	32.06564
451	3.750	1050.93506	455.74835	1606.45776	54.51013	219.10406	1283.50195	-709.67517	294.15298	1291.49915	800.58044	359.44803	-4.80325	115.73695	112.81384	1.27876	-481.34570	469.42844	-3.87024	-993.35413	188.37764	29.57859
452	3.758	1042.64978	459.42419	1615.90747	54.29776	219.17166	1283.61719	-709.42035	295.30484	1294.28687	800.64380	357.81647	-10.60069	101.86765	113.79399	1.35735	-495.27750	470.41364	-3.85076	-964.11633	189.51015	26.49569
453	3.767	1034.23438	462.48285	1624.67725	54.20851	219.53629	1283.93799	-709.14966	296.59799	1296.92773	797.06311	356.97708	-13.79922	88.00607	114.70447	1.41702	-509.23145	471.44684	-3.76843	-932.14996	190.16571	23.70815
454	3.775	1025.76147	464.97095	1632.78381	54.32375	220.27377	1284.43384	-708.85956	297.95517	1299.45374	789.83276	356.91086	-15.00884	74.16817	115.58418	1.46788	-523.19995	472.45233	-3.64823	-897.93427	190.21548	21.93847
455	3.783	1017.34485	467.01990	1640.32922	54.68000	221.40262	1285.07739	-708.56104	299.33112	1301.90283	779.27295	357.44443	-15.29204	60.38814	116.40306	1.54904	-537.19995	473.37170	-3.54498	-862.23743	189.56287	21.54330
456	3.792	1009.12927	468.78986	1647.43787	55.23584	222.87360	1285.86804	-708.26672	300.70337	1304.30811	766.29498	358.37750	-15.35094	46.78415	117.03717	1.76759	-551.21625	474.22299	-3.47001	-825.89490	188.12305	22.58459
457	3.800	1001.26685	470.40369	1654.18835	55.89500	224.59653	1286.82202	-707.98560	302.04614	1306.68884	752.16589	359.53348	-15.42021	33.52354	117.37042	2.32518	-565.20471	475.05521	-3.40191	-789.52869	185.74545	24.99348
458	3.808	993.87781	471.92682	1660.60229	56.56615	226.47577	1287.93994	-707.72864	303.30460	1309.02673	737.83179	360.77185	-15.52578	20.74678	117.36368	3.46005	-579.16125	475.92227	-3.35976	-753.46161	182.29193	28.63831
459	3.817	987.03229	473.38300	1666.66382	57.19020	228.42424	1289.19641	-707.52502	304.38681	1311.23364	723.62610	362.00720	-15.66667	8.58652	117.04642	5.33131	-593.11737	476.90005	-3.37568	-717.82373	177.88882	33.24581
460	3.825	980.75458	474.76843	1672.34375	57.73080	230.37009	1290.55579	-707.43091	305.21326	1313.13013	709.53125	363.20975	-15.84831	-2.73439	116.44688	8.04092	-607.08093	478.03302	-3.41955	-682.72144	173.05698	38.31114
461	3.833	975.03699	476.06055	1677.61060	58.16550	232.26413	1291.98389	-707.50934	305.80930	1314.46875	695.49847	364.38779	-16.05544	-12.81801	115.49013	11.85291	-621.03235	479.25433	-3.42716	-648.37170	168.46408	43.21749
462	3.842	969.85828	477.22540	1682.42639	58.48090	234.07370	1293.45178	-707.80914	306.30969	1315.05200	681.53967	365.55850	-16.24273	-21.07114	114.00139	17.36854	-634.95660	480.43185	-3.36470	-615.07727	164.47443	47.52200
463	3.850	965.19629	478.21774	1686.75818	58.66662	235.76602	1294.93579	-708.37653	306.82391	1314.88049	667.67004	366.72592	-16.36223	-26.78239	111.81897	25.42342	-648.85858	481.50183	-3.24135	-583.06494	160.99194	51.06367
464	3.858	961.02637	478.97888	1690.61035	58.71008	237.30402	1296.41626	-709.25507	307.33466	1314.14429	653.88135	367.87207	-16.41254	-29.15846	108.80464	36.69136	-662.74768	482.52267	-3.08911	-552.34961	157.69342	53.81905
465	3.867	957.31329	479.44269	1694.03796	58.58411	238.65749	1297.87769	-710.45129	307.74741	1313.04956	640.17084	368.97653	-16.44786	-27.13986	104.76236	51.22397	-676.59357	483.58170	-2.94063	-522.67670	154.29478	55.79528
466	3.875	954.01129	479.54599	1697.11792	58.22502	239.80540	1299.31140	-711.93665	307.98160	1311.71277	626.54706	370.05377	-16.53689	-19.47151	99.48134	68.18730	-690.31738	484.66449	-2.85063	-493.59296	150.65253	57.04107
467	3.883	951.07715	479.24420	1699.92065	57.52839	240.72456	1300.70715	-713.68848	308.00934	1310.21094	613.00403	371.13843	-16.72493	-5.66508	92.82216	85.85139	-703.87476	485.66693	-2.90889	-464.69568	146.72554	57.65505
468	3.892	948.49243	478.52359	1702.51013	56.40797	241.40721	1302.02808	-715.69525	307.86438	1308.62634	599.50861	372.24261	-16.99751	12.95129	84.74767	101.98731	-717.32581	486.56375	-3.13899	-435.84753	142.46262	57.78468
469	3.900	946.27631	477.39548	1704.95349	54.87997	241.90521	1303.19507	-717.93335	307.62878	1307.01917	586.02515	373.35425	-17.26668	33.67577	75.45831	114.83426	-730.77991	487.46002	-3.42323	-407.15424	137.77542	57.59371
470	3.908	944.47058	475.87604	1707.32739	53.04847	242.30934	1304.11841	-720.36652	307.39822	1305.40540	572.53937	374.45554	-17.43305	54.17325	65.53803	123.99851	-744.30603	488.42239	-3.61218	-378.84906	132.65942	57.17632
471	3.917	943.11230	473.97290	1709.72314	51.00975	242.67334	1304.75317	-722.95837	307.25626	1303.75684	559.04053	375.54306	-17.46391	73.64555	55.78036	130.37325	-757.91565	489.42145	-3.64445	-351.27936	127.25871	56.51298
472	3.925	942.22272	471.68475	1712.23523	48.80912	242.99228	1305.11365	-725.67230	307.25256	1302.01794	545.50745	376.63403	-17.40685	92.54973	46.80726	135.24152	-771.58252	490.46655	-3.52305	-324.95306	121.78459	55.48492
473	3.933	941.81506	469.00989	1714.90125	46.45515	243.23001	1305.25122	-728.46130	307.38266	1300.12280	531.92651	377.72748	-17.35094	111.70103	38.95010	139.48132	-785.26434	491.62943	-3.28348	-300.52802	116.42010	53.88411
474	3.942	941.91199	465.96909	1717.63525	43.94022	243.34604	1305.23669	-731.25867	307.59637	1298.00757	518.30902	378.78162	-17.36538	131.66237	32.38740	143.39005	-798.91974	492.91550	-3.03854	-278.70624	111.26380	51.46167
475	3.950	942.55426	462.63361	1720.26025	41.26283	243.31940	1305.14722	-733.97485	307.82269	1295.62817	504.68094	379.77072	-17.45012	152.55920	27.16318	146.95050	-812.52515	494.21411	-2.93778	-260.07019	106.32544	48.05536
476	3.958	943.79041	459.12604	1722.61938	38.43979	243.15897	1305.04980	-736.51160	307.99161	1292.97827	491.05844	380.72906	-17.54959	174.21260	23.15438	150.09071	-826.09424	495.39563	-3.01935	-244.91748	101.60648	43.69278
477	3.967	945.65973	455.57837	1724.62976	35.50785	242.89995	1304.98853	-738.80206	308.05286	1290.09778	477.44171	381.70993	-17.61597	196.43692	20.20820	152.75320	-839.67114	496.41870	-3.18905	-233.20837	97.19402	38.56620
478	3.975	948.17523	452.06372	1726.25964	32.52757	242.60036	1304.98267	-740.83527	307.97900	1287.05298	463.82132	382.74554	-17.64317	219.19395	18.26344	154.90236	-853.29797	497.32718	-3.33531	-224.71423	93.25462	32.92771
479	3.983	951.28992	448.53040	1727.48962	29.58671	242.32983	1305.02893	-742.62451	307.74335	1283.88904	450.17520	383.84616	-17.64670	242.49123	17.30101	156.54909	-867.00427	498.19653	-3.39221	-219.23883	89.94431	26.97912
480	3.992	954.86884	444.78625	1728.29431	26.79598	242.14957	1305.10205	-744.17841	307.27689	1280.64246	436.46500	384.99487	-17.64185	266.27246	17.26473	157.76190	-880.81604	499.10764	-3.35187	-216.72455	87.36368	20.78112
481	4.000	958.72864	440.58618	1728.63611	24.26974	242.10033	1305.15491	-745.51794	306.45963	1277.40381	422.65991	386.14886	-17.64713	290.45590	18.07228	158.64740	-894.72937	500.10187	-3.25927	-217.19342	85.58638	14.31850
482	4.008	962.73120	435.78488	1728.45593	22.08175	242.18117	1305.14172	-746.67926	305.19449	1274.29553	408.77170	387.26422	-17.67771	314.97910	19.67210	159.29041	-908.67822	501.13263	-3.15824	-220.57715	84.66795	7.81086
483	4.017	966.83813	430.42804	1727.68884	20.22047	242.32126	1305.05994	-747.67346	303.50989	1271.37061	394.84381	388.33191	-17.72069	339.74033	22.05844	159.69624	-922.57202	502.11420	-3.06618	-226.59796	84.61202	1.99838
484	4.025	971.07727	424.69922	1726.32385	18.60987	242.41240	1304.94531	-748.46057	301.59341	1268.55859	380.91443	389.38153	-17.74934	364.52948	25.23189	159.81358	-936.38348	503.05023	-3.01306	-234.90021	85.30655	-2.12518
485	4.033	975.46973	418.78729	1724.43542	17.19058	242.39253	1304.81494	-748.98352	299.69855	1265.73206	367.01041	390.42792	-17.76977	389.03790	29.15074	159.59500	-950.16705	504.05499	-3.03033	-245.27460	86.47343	-4.15952
486	4.042	979.98871	412.80936	1722.14563	15.96013	242.27722	1304.63721	-749.22705	297.99789	1262.83240	353.15369	391.44299	-17.81475	412.94611	33.74199	158.98512	-963.97949	505.19321	-3.08222	-257.50256	87.75858	-4.69358
487	4.050	984.55719	406.82953	1719.56482	14.93856	242.12106	1304.35046	-749.23590	296.52911	1259.93616	339.35529	392.40417	-17.88496	436.02460	38.97097	157.84541	-977.79071	506.38336	-3.07334	-271.00854	88.92022	-4.67268
488	4.058	989.06073	400.91949	1716.76953	14.12755	241.97780	1303.88721	-749.08936	295.23370	1257.24036	325.60663	393.33612	-17.93968	458.13913	44.86000	155.94739	-991.47137	507.51117	-2.94872	-285.01746	89.90178	-4.69110
489	4.067	993.36157	395.18213	1713.81592	13.50743	241.88803	1303.19543	-748.86511	294.01889	1254.99463	311.88489	394.27411	-17.96196	479.21936	51.40479	153.09412	-1004.88416	508.55667	-2.71640	-299.01831	90.74831	-4.90595
490	4.075	997.31067	389.71396	1710.75854	13.05691	241.87637	1302.25684	-748.61224	292.83566	1253.40662	298.17368	395.21890	-17.98141	499.33038	58.43719	149.22586	-1017.97601	509.59293	-2.31431	-312.86609	91.51595	-5.23889
491	4.083	1000.76978	384.57495	1707.65088	12.77011	241.95087	1301.09448	-748.35065	291.73602	1252.58777	284.46857	396.14746	-18.01258	518.77753	65.56190	144.36693	-1030.70703	510.69412	-1.54040	-326.57111	92.24483	-5.57028
492	4.092	1003.63898	379.79486	1704.53125	12.65917	242.11087	1299.76172	-748.09033	290.86411	1252.55994	270.76361	397.03195	-18.02443	538.12018	72.27554	138.51588	-1042.98938	511.82730	-0.16904	-340.14893	92.94654	-5.84794
493	4.100	1005.87085	375.37604	1701.40149	12.74234	242.35602	1298.32166	-747.83966	290.39914	1253.27869	257.05127	397.84729	-17.99833	558.04413	78.14131	131.70399	-1054.79297	512.87866	1.96856	-353.62048	93.61118	-6.07748
494	4.108	1007.46924	371.28595	1698.23230	13.02987	242.69183	1296.82861	-747.59473	290.49109	1254.65344	243.33911	398.57324	-17.98000	579.10889	82.87825	124.24102	-1066.13257	513.77667	4.99290	-367.03986	94.23361	-6.26763
495	4.117	1008.48096	367.46423	1695.00488	13.52429	243.13568	1295.32288	-747.32660	291.20572	1256.56470	229.66144	399.20465	-18.02839	601.49512	86.40674	116.84086	-1076.91040	514.48517	8.91792	-380.45782	94.81330	-6.40572
496	4.125	1008.98047	363.84946	1691.73425	14.22804	243.71371	1293.83044	-746.98334	292.47882	1258.87988	216.04932	399.78003	-18.12799	624.84283	88.85947	110.28226	-1086.86462	514.95972	13.63014	-393.88330	95.34355	-6.48147
497	4.133	1009.05005	360.39789	1688.45459	15.13208	244.44113	1292.36682	-746.51367	294.09946	1261.46838	202.48218	400.36450	-18.21036	648.24280	90.53047	104.72437	-1095.56055	515.19080	19.01686	-407.31488	95.82312	-6.51403
498	4.142	1008.76392	357.07861	1685.19556	16.19362	245.30350	1290.94128	-745.89337	295.75360	1264.21216	188.90775	400.99182	-18.24915	670.49786	91.80487	99.36600	-1102.27832	515.20123	25.09169	-420.77960	96.27760	-6.52987
499	4.150	1008.18549	353.87476	1681.97253	17.34180	246.25772	1289.56042	-745.13379	297.12149	1267.01807	175.31360	401.65295	-18.27621	690.61365	93.04006	92.96955	-1105.93286	515.03223	31.97882	-434.31232	96.74191	-6.52966
500	4.158	1007.37396	350.80450	1678.78772	18.50665	247.24266	1288.23108	-744.27576	297.97964	1269.82849	161.72748	402.32617	-18.31676	708.20172	94.33238	84.82401	-1105.34717	514.67828	39.73263	-447.91351	97.23871	-6.50745
501	4.167	1006.39063	347.93320	1675.62329	19.63956	248.19315	1286.96875	-743.37885	298.25470	1272.62146	148.14413	403.00714	-18.35678	723.49957	95.35750	75.21008	-1099.90698	513.83856	47.99349	-461.54846	97.82437	-6.49768
502	4.175	1005.29816	345.35492	1672.43091	20.71858	249.05606	1285.80737	-742.51141	298.01163	1275.39893	134.50641	403.72464	-18.37326	737.06207	95.52803	64.99256	-1090.03564	511.86884	55.76188	-475.19861	98.58575	-6.56048
503	4.183	1004.16211	343.15582	1669.13794	21.74325	249.79312	1284.79260	-741.73541	297.38589	1278.17053	120.75970	404.52185	-18.36087	749.37836	94.36140	54.82969	-1076.88721	508.26434	61.85883	-488.90265	99.53260	-6.69955
504	4.192	1003.05347	341.37976	1665.68237	22.72975	250.37430	1283.96082	-741.08820	296.49576	1280.93921	106.90179	405.40375	-18.32806	760.50037	91.79121	44.79089	-1061.47339	503.17072	65.85685	-502.71594	100.58071	-6.84419
505	4.200	1002.03918	339.99799	1662.06494	23.71345	250.77676	1283.31934	-740.56586	295.39731	1283.69324	92.97955	406.33649	-18.28090	769.81586	88.21964	34.67700	-1044.14063	497.30978	68.30041	-516.63373	101.65053	-6.92150
506	4.208	1001.16101	338.90347	1658.35730	24.74449	250.97983	1282.84753	-740.11743	294.10339	1286.40784	79.03796	407.31259	-18.21594	776.29181	84.25184	24.66002	-1024.75317	491.44446	69.86031	-530.59680	102.71549	-6.90894
507	4.217	1000.42664	337.95465	1654.63879	25.86864	250.95374	1282.51624	-739.65942	292.62939	1289.05371	65.08057	408.33911	-18.13612	779.10095	80.41643	15.69177	-1003.05420	485.91150	70.53327	-544.56219	103.77924	-6.84326
508	4.225	999.82355	337.03687	1650.93994	27.11298	250.66495	1282.30688	-739.10651	291.02457	1291.60303	51.08826	409.38074	-18.05184	778.03699	77.15004	9.14372	-978.81921	480.58081	69.79688	-558.53156	104.83992	-6.79126
509	4.233	999.34174	336.08789	1647.24768	28.48777	250.09659	1282.21045	-738.39948	289.35944	1294.03235	37.06909	410.39343	-17.95749	773.34161	74.85332	5.64174	-951.92383	475.20959	67.35065	-572.52222	105.87320	-6.77866
510	4.242	998.99225	335.08337	1643.53345	29.99075	249.25586	1282.21704	-737.51703	287.68716	1296.32776	23.07178	411.37292	-17.81300	765.29266	73.78349	4.41439	-922.40363	469.73615	63.55193	-586.53131	106.84382	-6.74725
511	4.250	998.82214	334.01968	1639.77429	31.60494	248.16052	1282.31006	-736.46704	286.03171	1298.48657	9.15924	412.35001	-17.52789	754.28180	73.84465	4.13489	-890.44275	464.21887	59.21762	-600.52649	107.74282	-6.61601
512	4.258	998.92352	332.90829	1635.96350	33.29607	246.82974	1282.47021	-735.27429	284.41116	1300.51416	-4.58325	413.36752	-16.97256	741.18335	74.57849	4.02188	-856.32043	458.71820	55.18956	-614.48279	108.62598	-6.40284
513	4.267	999.42316	331.77884	1632.11255	35.01381	245.29507	1282.68018	-733.98419	282.85663	1302.41394	-18.01013	414.45441	-16.03889	727.12811	75.50377	3.92148	-820.39532	453.44885	52.12439	-628.41626	109.56073	-6.23373
514	4.275	1000.45117	330.69879	1628.23779	36.69423	243.61188	1282.92615	-732.67682	281.40625	1304.17627	-30.96765	415.61710	-14.69908	712.90271	76.42273	3.83749	-783.10370	448.93564	50.51138	-642.35168	110.52579	-6.19304
515	4.283	1002.10016	329.77585	1624.34204	38.26096	241.85680	1283.20203	-731.46277	280.09305	1305.77576	-43.45990	416.84576	-12.97350	698.79126	77.36921	3.69806	-744.89636	445.68060	50.64388	-656.27698	111.45998	-6.22989
516	4.292	1004.38831	329.10654	1620.40576	39.63314	240.11964	1283.51636	-730.45459	278.95908	1307.17566	-55.83972	418.13675	-10.68186	684.81177	78.38857	3.43416	-706.15186	443.68634	52.47459	-670.16138	112.37175	-6.23931
517	4.300	1007.24976	328.73111	1616.39136	40.74422	238.49571	1283.89221	-729.74084	278.07492	1308.33350	-68.85590	419.54688	-6.99103	670.93799	79.44419	3.08338	-667.17291	442.52908	55.54862	-683.99512	113.30318	-6.17217
518	4.308	1010.55908	328.65448	1612.25342	41.55539	237.07088	1284.35620	-729.37793	277.51395	1309.20801	-83.18091	421.23257	-0.17012	657.19336	80.47462	2.75964	-628.28748	441.77145	59.15321	-697.77979	114.26155	-6.06041
519	4.317	1014.17627	328.87802	1607.94507	42.04987	235.89764	1284.92395	-729.38879	277.31189	1309.76111	-98.25482	423.42529	11.88268	643.59729	81.43851	2.56005	-590.03381	441.25122	62.62241	-711.50208	115.22349	-5.95462
520	4.325	1017.99170	329.38571	1603.41846	42.21978	234.98221	1285.59558	-729.76251	277.47385	1309.95044	-111.34625	426.34576	30.32832	630.08575	82.31584	2.49620	-553.19324	441.06812	65.54129	-725.14868	116.13640	-5.83254
521	4.333	1021.95471	330.12033	1598.63428	42.06122	234.29556	1286.36182	-730.46509	278.00165	1309.72192	-118.35461	430.09528	54.16800	616.58563	83.11032	2.48113	-518.34369	441.26639	67.69386	-738.72742	116.93701	-5.61580
522	4.342	1026.05920	330.99258	1593.60144	41.57716	233.79111	1287.20691	-731.46436	278.86499	1309.01855	-116.38617	434.62689	80.24324	603.11359	83.84005	2.39924	-485.37079	441.72131	68.95159	-752.24780	117.62622	-5.31737
523	4.350	1030.29797	331.91772	1588.42078	40.77943	233.41827	1288.10620	-732.74402	279.94360	1307.80188	-105.75848	439.84076	104.74356	589.72809	84.54286	2.21060	-453.64496	442.42462	69.27393	-765.72589	118.27359	-5.09597
524	4.358	1034.63562	332.84961	1583.26477	39.68622	233.14120	1289.02490	-734.28711	281.05710	1306.06470	-89.35498	445.64017	125.13096	576.43359	85.27411	1.97795	-422.61124	443.61188	68.72072	-779.20148	118.91563	-5.09066
525	4.367	1039.01514	333.78735	1578.29468	38.31842	232.95766	1289.92371	-736.06250	282.07819	1303.84424	-70.30688	451.83643	140.85753	563.18182	86.04778	1.80387	-392.12912	445.53836	67.36885	-792.68054	119.55079	-5.26527
526	4.375	1043.36829	334.76288	1573.60693	36.69903	232.89445	1290.76819	-738.03973	282.99167	1301.24524	-50.43579	458.05212	152.58122	549.93158	86.81548	1.75091	-362.41028	448.23227	65.19278	-806.11621	120.23222	-5.46004
527	4.383	1047.62268	335.82608	1569.24573	34.85487	232.97769	1291.54053	-740.19617	283.85916	1298.41516	-30.21417	463.77911	161.12440	536.65955	87.53096	1.79898	-333.84348	451.53903	62.04832	-819.48938	121.06169	-5.56102
528	4.392	1051.71313	337.02747	1565.24084	32.81574	233.21234	1292.25000	-742.48529	284.76437	1295.45898	-9.42419	468.55823	167.12564	523.33990	88.19053	1.87212	-306.97397	455.40613	57.77276	-832.84698	122.08649	-5.59880
529	4.400	1055.58740	338.40585	1561.63501	30.61151	233.58931	1292.93396	-744.81177	285.78802	1292.40588	12.20752	472.13339	171.17439	509.95721	88.83650	1.89816	-282.55539	459.95941	52.29317	-846.25500	123.21692	-5.67234
530	4.408	1059.20496	339.99036	1558.48462	28.27481	234.09721	1293.64368	-747.04382	287.00412	1289.25110	34.67371	474.45615	173.88820	496.52490	89.54712	1.84544	-261.45486	465.27954	45.66796	-859.73529	124.27792	-5.81494
531	4.417	1062.53308	341.80740	1555.84778	25.84792	234.72348	1294.42163	-749.04639	288.47513	1285.99011	57.70959	475.58047	175.81104	483.07373	90.37756	1.74167	-244.38467	471.22699	38.07494	-873.25323	125.16804	-5.97024
532	4.425	1065.54431	343.87433	1553.77661	23.38489	235.45335	1295.28479	-750.71649	290.23663	1282.62305	81.04700	475.59845	177.31970	469.61572	91.30515	1.65915	-231.62927	477.45764	29.84438	-886.77185	125.92114	-6.05028
533	4.433	1068.21057	346.17783	1552.31750	20.94966	236.27321	1296.22021	-752.00690	292.28006	1279.15796	104.62238	474.63629	178.62280	456.12695	92.24504	1.65231	-222.97778	483.56119	21.54884	-900.29614	126.63888	-5.99890
534	4.442	1070.49890	348.66931	1551.51184	18.61448	237.17339	1297.19031	-752.92981	294.55490	1275.61938	128.54108	472.82330	179.78275	442.58435	93.12410	1.71136	-217.95743	489.17575	13.96164	-913.86371	127.41740	-5.84050
535	4.450	1072.37231	351.29642	1551.39563	16.45573	238.14009	1298.14575	-753.54675	296.99893	1272.04871	152.88098	470.25320	180.72620	428.99896	93.94395	1.78132	-216.22290	493.98126	7.75421	-927.50189	128.28806	-5.66666
536	4.458	1073.79126	354.03369	1552.00195	14.54501	239.14217	1299.03894	-753.94055	299.56885	1268.49512	177.58023	467.00848	181.28842	415.39935	94.77409	1.81049	-217.76953	497.72858	3.23152	-941.19727	129.21106	-5.56165
537	4.467	1074.71387	356.87210	1553.35901	12.93657	240.13495	1299.83130	-754.18164	302.23871	1265.01587	202.51923	463.22079	181.28510	401.80548	95.68085	1.77163	-222.83203	500.36337	0.40272	-954.91895	130.14233	-5.54667
538	4.475	1075.10071	359.78625	1555.48315	11.65717	241.08466	1300.49304	-754.31781	304.98114	1261.68799	227.64136	459.06747	180.54178	388.21017	96.65101	1.66413	-231.52832	502.06558	-0.95752	-968.64111	131.05194	-5.58130
539	4.483	1074.91748	362.72687	1558.37305	10.70404	241.98206	1300.99927	-754.38208	307.77542	1258.59766	252.95612	454.70453	178.90549	374.58252	97.60648	1.52770	-243.33546	503.17725	-1.36087	-982.30347	131.91284	-5.60244
540	4.492	1074.12939	365.63663	1562.00720	10.04761	242.82426	1301.32849	-754.38574	310.62573	1255.81323	278.48245	450.22931	176.26093	360.91180	98.49947	1.42668	-256.98199	504.05365	-1.39020	-995.80536	132.74150	-5.54489
541	4.500	1072.69604	368.46561	1566.34619	9.63783	243.59633	1301.46143	-754.31073	313.54312	1253.39563	304.25134	445.68784	172.51370	347.22952	99.36366	1.38672	-271.14511	504.89374	-1.43113	-1009.07178	133.56989	-5.32481
542	4.508	1070.58142	371.18390	1571.33521	9.41969	244.28592	1301.37939	-754.13208	316.50537	1251.44312	330.33115	441.12411	167.60367	333.58069	100.28165	1.36285	-285.12497	505.74557	-1.65017	-1022.07867	134.38661	-4.85638
543	4.517	1067.76624	373.79065	1576.90674	9.35202	244.90559	1301.06946	-753.84631	319.43506	1250.10266	356.79828	436.65128	161.55142	319.99011	101.29895	1.29767	-298.80475	506.65332	-2.05066	-1034.78552	135.20000	-4.10581
544	4.525	1064.24976	376.31018	1582.98401	9.41559	245.49149	1300.53430	-753.48407	322.20175	1249.52563	383.71182	432.44885	154.42532	306.46072	102.36717	1.20940	-312.28918	507.70007	-2.52177	-1047.08960	136.06619	-3.07615
545	4.533	1060.04248	378.76868	1589.49097	9.60838	246.08560	1299.79553	-753.11383	324.63342	1249.81006	411.12561	428.65930	146.26917	293.00305	103.42577	1.17524	-325.68237	508.91339	-2.90248	-1058.89380	136.99199	-1.71762
546	4.542	1055.16016	381.16220	1596.36389	9.93716	246.71300	1298.89148	-752.82288	326.53464	1250.96179	439.06143	425.29260	137.11755	279.63895	104.50172	1.22191	-339.03860	510.21078	-3.07758	-1070.18433	137.92680	0.06669
547	4.550	1049.63232	383.44952	1603.56165	10.40945	247.36597	1297.87134	-752.67889	327.73029	1252.89404	467.46948	422.23413	127.06833	266.36798	105.64679	1.30409	-352.37021	511.48547	-3.07481	-1081.01099	138.87236	2.28834
548	4.558	1043.51453	385.58008	1611.06787	11.02512	248.00620	1296.78943	-752.69647	328.12500	1255.44409	496.22781	419.32709	116.31429	253.15668	106.84918	1.39254	-365.65311	512.72028	-3.03252	-1091.38184	139.87102	4.83917
549	4.567	1036.89307	387.52087	1618.88257	11.76973	248.57675	1295.69922	-752.82892	327.72687	1258.37329	525.10950	416.46228	105.15376	239.96622	108.06400	1.49665	-378.85901	513.98267	-3.06480	-1101.10815	140.89938	7.57980
550	4.575	1029.87634	389.25000	1627.01038	12.61003	249.01820	1294.64380	-752.99194	326.63095	1261.38684	553.71252	413.59662	94.00368	226.76901	109.25980	1.59484	-392.00641	515.32904	-3.17951	-1109.69421	141.91614	10.40420
551	4.583	1022.57715	390.74493	1635.44202	13.48746	249.29047	1293.64917	-753.10706	325.02383	1264.23706	581.45398	410.67987	83.33174	213.53299	110.42824	1.63339	-405.15735	516.75079	-3.28764	-1116.33398	142.96782	13.37850
552	4.592	1015.08154	391.99362	1644.12415	14.31617	249.39020	1292.72522	-753.12830	323.19232	1266.82312	607.67017	407.65442	73.48183	200.22621	111.59515	1.60361	-418.35553	518.17957	-3.29971	-1120.00793	144.24936	16.84831
553	4.600	1007.40863	393.02649	1652.93359	14.99677	249.35027	1291.87524	-753.04144	321.46222	1269.17041	631.78418	404.56561	64.50121	186.85321	112.80156	1.55197	-431.59424	519.51337	-3.23419	-1119.65686	146.24255	21.11026
554	4.608	999.49579	393.94678	1661.68164	15.44267	249.21883	1291.11096	-752.86426	320.09219	1271.37366	653.46649	401.55261	56.10682	173.44403	114.05119	1.52292	-444.85666	520.69379	-3.18489	-1114.45837	149.60289	25.89782
555	4.617	991.26813	394.89325	1670.16980	15.60180	249.02859	1290.45618	-752.65076	319.20197	1273.57446	672.66809	398.69727	47.84097	160.00607	115.29811	1.52290	-458.15576	521.76904	-3.20500	-1104.16687	154.49994	30.45646
556	4.625	982.75073	395.93985	1678.26074	15.46445	248.77817	1289.93848	-752.47369	318.78741	1275.90857	689.45569	396.01852	39.33084	146.53003	116.48877	1.51720	-471.51944	522.83038	-3.27725	-1089.17712	160.16306	34.14976
557	4.633	974.08862	397.05377	1685.89734	15.06080	248.44600	1289.58191	-752.38214	318.79263	1278.43396	703.81213	393.64194	30.45363	133.02124	117.60123	1.46919	-484.96564	523.90497	-3.34676	-1070.17908	165.40735	36.70373
558	4.642	965.45703	398.15265	1693.08044	14.45289	248.02437	1289.40234	-752.37683	319.14709	1281.11401	715.63794	391.82413	21.28028	119.48750	118.64514	1.41054	-498.50653	524.95184	-3.35762	-1047.77808	169.55336	37.91042
559	4.650	956.98279	399.16605	1699.84363	13.72550	247.54007	1289.40112	-752.42035	319.75845	1283.85938	724.89166	390.75592	11.98090	105.92468	119.63974	1.42314	-512.14178	525.92749	-3.31172	-1022.32117	172.70810	37.50598
560	4.658	948.73120	400.04440	1706.22949	12.98167	247.05719	1289.56128	-752.46234	320.52017	1286.57703	731.61322	390.42130	2.94466	92.32570	120.62119	1.51702	-525.83252	526.83759	-3.27142	-993.88153	175.34647	35.46042
561	4.667	940.72998	400.74442	1712.26636	12.33891	246.67044	1289.85144	-752.45813	321.33914	1289.20300	735.77429	390.66693	-5.02673	78.68349	121.63382	1.61455	-539.51953	527.75519	-3.25331	-962.41803	177.81778	32.23600
562	4.675	933.00201	401.22870	1717.94910	11.90803	246.47583	1290.24536	-752.37799	322.14514	1291.72351	737.15393	391.35916	-10.90704	65.00284	122.65012	1.68475	-553.19714	528.76172	-3.18975	-928.04492	180.17529	28.70859
563	4.683	925.58649	401.48187	1723.23389	11.75700	246.52895	1290.74597	-752.20874	322.87360	1294.17346	735.38306	392.42435	-14.16123	51.32994	123.55298	1.80553	-566.92377	529.84436	-3.04339	-891.18427	182.29117	25.79940
564	4.692	918.53821	401.51227	1728.06140	11.90422	246.83311	1291.38269	-751.95331	323.45941	1296.61377	730.10321	393.75549	-15.29504	37.76939	124.24178	2.08519	-580.73938	530.90820	-2.86745	-852.53772	183.99969	24.10711
565	4.700	911.91760	401.33258	1732.39063	12.34721	247.35970	1292.17712	-751.62378	323.86108	1299.07178	721.25049	395.18546	-15.44811	24.47986	124.69897	2.59773	-594.64880	531.90375	-2.73185	-812.94910	185.07748	23.83396
566	4.708	905.78955	400.95447	1736.21570	13.07257	248.06581	1293.11768	-751.21875	324.09552	1301.45764	709.41809	396.58020	-15.48022	11.63683	124.93048	3.42087	-608.66089	532.87225	-2.67188	-773.21790	185.19449	24.96657
567	4.717	900.23029	400.39752	1739.56140	14.03852	248.89949	1294.16565	-750.71539	324.25726	1303.59583	695.80548	397.88480	-15.62811	-0.61589	124.87811	4.70266	-622.74146	533.86646	-2.69045	-733.96802	184.04904	27.42847
568	4.725	895.32751	399.68179	1742.46863	15.16776	249.80133	1295.27161	-750.09827	324.48172	1305.36633	681.58258	399.08621	-15.82262	-12.14987	124.43153	6.72534	-636.79193	534.89532	-2.74849	-695.60779	181.56595	31.04587
569	4.733	891.16626	398.81757	1744.97485	16.36008	250.71112	1296.38696	-749.38849	324.85028	1306.72913	667.38196	400.20807	-16.01026	-22.77534	123.53867	10.06354	-650.75226	535.95978	-2.77153	-658.35254	177.97876	35.43890
570	4.742	887.81152	397.82318	1747.09851	17.51450	251.57965	1297.46667	-748.65106	325.32916	1307.63379	653.35449	401.31924	-16.20502	-32.17064	122.26259	15.77563	-664.65161	537.09180	-2.69296	-622.31305	173.80835	40.00618
571	4.750	885.29987	396.73993	1748.83521	18.55366	252.37668	1298.46887	-747.98157	325.79852	1307.99194	639.45520	402.47247	-16.41585	-39.75017	120.68239	25.25454	-678.53766	538.30139	-2.50516	-587.58691	169.62590	44.10481
572	4.758	883.63025	395.61627	1750.16064	19.43867	253.08781	1299.35535	-747.47711	326.12048	1307.73999	625.62585	403.65305	-16.60201	-44.36714	118.75153	39.48927	-692.42102	539.50482	-2.27858	-554.24646	165.64276	47.33384
573	4.767	882.76074	394.48767	1751.04016	20.16189	253.70251	1300.09399	-747.21411	326.18021	1306.92664	611.83044	404.82904	-16.71851	-44.19102	116.28464	58.20400	-706.28986	540.59418	-2.11109	-522.25171	161.62561	49.57839
574	4.775	882.62524	393.35468	1751.43799	20.72397	254.20590	1300.66052	-747.24982	325.90088	1305.74255	598.04193	405.99841	-16.79573	-37.46458	113.02390	79.63068	-720.12433	541.54694	-2.06919	-491.42358	157.26482	50.83407
575	4.783	883.16479	392.16235	1751.32739	21.11660	254.58368	1301.04187	-747.62054	325.27292	1304.42493	584.25854	407.17041	-16.92382	-24.01726	108.67558	101.08134	-733.89209	542.39105	-2.19332	-461.53156	152.47195	51.16837
576	4.792	884.35498	390.82397	1750.69629	21.31966	254.82846	1301.23706	-748.32373	324.37781	1303.11829	570.50409	408.35684	-17.15398	-5.94341	103.06941	120.08158	-747.56873	543.16388	-2.46860	-432.41168	147.33731	50.73918
577	4.800	886.21338	389.28543	1749.55078	21.30554	254.93846	1301.24963	-749.31653	323.35550	1301.83618	556.80164	409.56705	-17.45142	13.67227	96.43600	135.50655	-761.17932	543.97760	-2.75247	-404.03418	141.98859	49.68358
578	4.808	888.78442	387.56403	1747.92114	21.04497	254.91594	1301.08435	-750.53821	322.34421	1300.51208	543.16760	410.79230	-17.71600	32.70506	89.40611	147.75856	-774.79272	544.99463	-2.86195	-376.58551	136.51216	48.04504
579	4.817	892.10925	385.72821	1745.85791	20.51471	254.76956	1300.74744	-751.93054	321.44882	1299.05591	529.60583	412.02533	-17.84164	50.72903	82.67096	157.85417	-788.44733	546.26331	-2.77282	-350.57141	130.91895	45.80343
580	4.825	896.19128	383.82755	1743.40820	19.70440	254.51642	1300.24988	-753.44299	320.72852	1297.38623	516.09210	413.26453	-17.82164	68.43535	76.71025	166.49910	-802.11267	547.64471	-2.63474	-326.80408	125.17481	42.88250
581	4.833	900.97894	381.84866	1740.59521	18.61746	254.17844	1299.61560	-755.02734	320.18030	1295.44788	502.58173	414.47977	-17.77557	86.75633	71.78030	173.91763	-815.74426	548.94690	-2.58138	-306.21344	119.28624	39.13821
582	4.842	906.38538	379.76019	1737.42883	17.26648	253.77138	1298.88867	-756.62653	319.73264	1293.22058	489.04160	415.63327	-17.81788	106.31390	67.98875	180.15114	-829.34644	550.07660	-2.62524	-289.55255	113.37445	34.40797
583	4.850	912.31921	377.57233	1733.93262	15.66977	253.29684	1298.12549	-758.16998	319.26547	1290.71375	475.47299	416.72903	-17.94301	127.24808	65.29874	185.26512	-842.96393	551.03210	-2.73357	-277.18597	107.68622	28.62749
584	4.858	918.69482	375.33124	1730.14587	13.85154	252.74225	1297.37683	-759.58508	318.65179	1287.94946	461.89612	417.79590	-18.06618	149.37769	63.54546	189.33838	-856.61609	551.90491	-2.84423	-269.10083	102.55057	21.93647
585	4.867	925.42505	373.07816	1726.10828	11.84286	252.08211	1296.68079	-760.81970	317.79767	1284.95764	448.31647	418.84625	-18.12859	172.51633	62.57512	192.41777	-870.26752	552.90070	-2.84116	-265.06909	98.32278	14.70647
586	4.875	932.40936	370.82666	1721.85730	9.68621	251.28741	1296.06714	-761.85645	316.65274	1281.77747	434.72003	419.87134	-18.14567	196.58781	62.34281	194.55733	-883.89514	554.14703	-2.68325	-264.81317	95.29967	7.56299
587	4.883	939.53009	368.56744	1717.44019	7.44296	250.34506	1295.55920	-762.70612	315.19513	1278.46472	421.09595	420.87915	-18.16052	221.46863	62.81250	195.89688	-897.52191	555.54425	-2.45795	-268.07043	93.61319	1.41663
588	4.892	946.65961	366.29480	1712.91968	5.19498	249.26859	1295.16833	-763.38733	313.41769	1275.09961	407.44751	421.91571	-18.18687	246.88329	63.86726	196.66875	-911.16357	556.89526	-2.26293	-274.58484	93.16634	-2.82158
589	4.900	953.66699	364.04449	1708.36230	3.03828	248.09213	1294.88831	-763.91095	311.32193	1271.77625	393.77774	422.99625	-18.23891	272.51996	65.39194	197.10315	-924.82751	558.02771	-2.18355	-284.06873	93.63518	-4.89504
590	4.908	960.41467	361.90442	1703.82214	1.07335	246.85735	1294.69373	-764.27673	308.91757	1268.58105	380.08008	424.06000	-18.33846	298.17908	67.35058	197.29912	-938.54822	558.83496	-2.30557	-295.99036	94.56272	-5.41782
591	4.917	966.75928	359.97339	1699.33887	-0.60803	245.60117	1294.54700	-764.47461	306.23535	1265.59973	366.36771	425.04929	-18.44365	323.78918	69.73633	197.15524	-952.32080	559.38171	-2.59628	-309.41937	95.56065	-5.27868
592	4.925	972.57318	358.28717	1694.95264	-1.93948	244.34946	1294.40991	-764.49377	303.33713	1262.94397	352.69067	425.97772	-18.47380	349.31384	72.48625	196.42709	-966.01630	559.90381	-2.84435	-323.37512	96.47126	-5.07839
593	4.933	977.77490	356.77042	1690.72595	-2.89203	243.11728	1294.24670	-764.33514	300.30408	1260.75061	339.09073	426.89313	-18.42221	374.64941	75.47925	194.85652	-979.42914	560.63367	-2.75090	-337.28082	97.33476	-5.09080
594	4.942	982.33301	355.28247	1686.73853	-3.47510	241.91666	1294.01843	-764.01569	297.24115	1259.14612	325.55103	427.81619	-18.36057	399.61957	78.61737	192.26917	-992.37482	561.67871	-2.02743	-350.98944	98.23505	-5.37004
595	4.950	986.24310	353.71613	1683.05310	-3.72784	240.76730	1293.68140	-763.56464	294.31345	1258.21497	312.01486	428.72998	-18.34470	424.09515	81.84377	188.62236	-1004.72589	562.96014	-0.52779	-364.55939	99.16946	-5.80439
596	4.958	989.51208	352.04071	1679.70166	-3.70433	239.70419	1293.19934	-763.01978	291.75134	1257.98157	298.45181	429.59369	-18.36932	448.11371	85.05377	183.96933	-1016.45776	564.25903	1.66639	-378.07562	100.02736	-6.20715
597	4.967	992.15808	350.27750	1676.69958	-3.45491	238.77448	1292.55823	-762.42267	289.79019	1258.40295	284.87744	430.36963	-18.39853	471.86383	88.03218	178.33931	-1027.67578	565.49744	4.44991	-391.58838	100.71814	-6.44181
598	4.975	994.21021	348.45624	1674.04834	-3.00998	238.01660	1291.76953	-761.80688	288.59030	1259.37952	271.31039	431.07623	-18.40098	495.58563	90.49631	171.69891	-1038.49707	566.78345	7.88966	-405.10797	101.30154	-6.50717
599	4.983	995.70752	346.59201	1671.72937	-2.37449	237.44144	1290.86597	-761.18176	288.18848	1260.78979	257.74448	431.78226	-18.36528	519.52203	92.22301	164.06354	-1048.82520	568.05890	12.07795	-418.61279	101.90649	-6.51344
600	4.992	996.70142	344.69894	1669.71289	-1.53373	237.04390	1289.89929	-760.52759	288.49210	1262.52112	244.15234	432.52158	-18.31024	543.90778	93.11562	155.63934	-1058.17334	569.09869	17.03028	-432.09320	102.56480	-6.56438
601	5.000	997.25867	342.80872	1667.97229	-0.46747	236.82135	1288.93604	-759.81348	289.30591	1264.48853	230.50171	433.26007	-18.27016	568.88043	93.12035	146.88797	-1065.75000	569.90894	22.82950	-445.57782	103.22245	-6.67899
602	5.008	997.46240	340.95764	1666.48779	0.83040	236.76486	1288.04688	-759.02307	290.37772	1266.64941	216.78748	433.95840	-18.25697	594.30774	92.17619	138.38701	-1070.66919	570.72858	29.66500	-459.10095	103.86150	-6.81739
603	5.017	997.40143	339.16776	1665.23865	2.33675	236.84393	1287.28784	-758.16766	291.45102	1269.00525	203.04089	434.63992	-18.24994	619.69153	90.29457	130.47296	-1072.04114	571.58130	37.63762	-472.66937	104.52028	-6.92883
604	5.025	997.14929	337.44870	1664.19373	3.99731	237.01929	1286.68640	-757.27863	292.32401	1271.57947	189.29651	435.36493	-18.22311	644.31165	87.62779	122.96244	-1069.19458	572.02332	46.49159	-486.27423	105.21782	-6.98304
605	5.033	996.74969	335.80490	1663.31177	5.72844	237.27017	1286.24072	-756.38776	292.91006	1274.36169	175.56207	436.15643	-18.17255	667.52289	84.46008	115.26127	-1062.12463	571.34467	55.43263	-499.91986	105.92870	-6.99421
606	5.042	996.21863	334.23788	1662.54480	7.42002	237.59778	1285.93408	-755.50684	293.26962	1277.25391	161.82147	436.99887	-18.11600	688.93732	81.11478	106.79101	-1051.63916	568.90546	63.23112	-513.60919	106.63097	-6.99815
607	5.050	995.56146	332.75049	1661.83923	8.95943	237.99992	1285.75183	-754.62537	293.55255	1280.10437	148.06204	437.85101	-18.08161	708.37915	77.81049	97.33959	-1038.83032	564.42462	68.83698	-527.32190	107.34048	-6.99913
608	5.058	994.79626	331.34738	1661.13831	10.27457	238.45227	1285.68896	-753.73175	293.86829	1282.80408	134.28992	438.65051	-18.09584	725.75629	74.57558	87.05939	-1024.30151	558.19232	72.12909	-541.04309	108.09594	-6.96845
609	5.067	993.96967	330.02744	1660.38843	11.36539	238.91794	1285.74475	-752.83160	294.21182	1285.32019	120.50464	439.40546	-18.14117	741.02374	71.27784	76.19737	-1007.95276	550.91132	73.84971	-554.77875	108.92041	-6.89132
610	5.075	993.15387	328.77969	1659.53955	12.30356	239.36137	1285.90649	-751.94580	294.49179	1287.66223	106.68481	440.21674	-18.14452	754.20673	67.72727	64.87155	-989.36639	543.26782	74.70973	-568.54553	109.80568	-6.78617
611	5.083	992.42322	327.59149	1658.54309	13.19940	239.73973	1286.14124	-751.09851	294.58978	1289.86316	92.81189	441.13605	-18.06223	765.33533	63.77029	53.12688	-968.16443	535.66486	74.72263	-582.37738	110.74364	-6.69176
612	5.092	991.82867	326.45691	1657.35608	14.15859	239.98880	1286.40625	-750.29681	294.41299	1291.96167	78.89063	442.11090	-17.93915	774.31677	59.38485	41.16681	-944.13916	528.16687	73.38742	-596.30090	111.74490	-6.64507
613	5.100	991.39050	325.37701	1655.94629	15.25955	240.03217	1286.66541	-749.51563	293.93073	1293.97131	64.93140	443.08743	-17.84286	780.88586	54.73800	29.55316	-917.29236	520.62695	70.38133	-610.28552	112.80193	-6.64764
614	5.108	991.11145	324.35745	1654.29102	16.55260	239.80444	1286.89465	-748.70325	293.17694	1295.87427	50.92163	444.07205	-17.77521	784.65881	50.10938	19.30053	-887.75964	512.96777	66.02507	-624.27679	113.87910	-6.66894
615	5.117	990.99561	323.40381	1652.37451	18.06509	239.26607	1287.08008	-747.80188	292.23477	1297.64722	36.86127	445.07794	-17.66311	785.23212	45.82873	11.60750	-855.70215	505.34512	61.13899	-638.28784	114.94428	-6.67162
616	5.125	991.05664	322.52066	1650.18262	19.80442	238.40355	1287.21204	-746.76093	291.22342	1299.28284	22.82202	446.08209	-17.38995	782.30170	42.30631	7.06355	-821.31329	497.96722	56.53314	-652.37787	115.96739	-6.60761
617	5.133	991.31958	321.72192	1647.69897	21.75804	237.22232	1287.28064	-745.54211	290.27118	1300.79468	8.92627	447.07797	-16.82249	775.78369	39.96191	5.11182	-784.87646	490.87769	52.67254	-666.53662	116.92371	-6.45006
618	5.142	991.82629	321.04092	1644.91333	23.89210	235.74393	1287.27942	-744.12384	289.47128	1302.20618	-4.70752	448.11362	-15.86984	765.95435	38.98052	4.54724	-746.76892	484.08289	49.77202	-680.67841	117.81549	-6.24711
619	5.150	992.64594	320.52625	1641.83789	26.15374	234.00589	1287.20776	-742.50897	288.85944	1303.53406	-17.97211	449.27347	-14.52901	753.58264	39.12102	4.41627	-707.40002	477.73584	48.01118	-694.75232	118.65334	-6.08344
620	5.158	993.88037	320.22891	1638.50928	28.47890	232.05389	1287.06934	-740.73077	288.43478	1304.77405	-30.76086	450.63922	-12.84486	739.78418	39.86972	4.33573	-667.19427	472.12125	47.61088	-708.77148	119.44626	-5.99221
621	5.167	995.65430	320.18518	1634.96460	30.79833	229.93442	1286.86963	-738.85858	288.18417	1305.89258	-43.02081	452.22266	-10.83836	725.53253	40.82775	4.23370	-626.64838	467.50845	48.75816	-722.74677	120.22452	-5.93771
622	5.175	998.08417	320.40436	1631.20654	33.03807	227.69981	1286.62012	-736.99951	288.08316	1306.82458	-54.88098	453.97375	-8.40303	711.32117	41.87771	4.06188	-586.30823	463.87497	51.33034	-736.67749	120.99954	-5.84799
623	5.183	1001.23199	320.87454	1627.18909	35.12107	225.41454	1286.33948	-735.28668	288.11606	1307.47974	-66.74463	455.86166	-5.09667	697.25293	43.00922	3.76854	-546.73547	460.82910	54.69481	-750.58044	121.73335	-5.66841
624	5.192	1005.06970	321.57410	1622.82922	36.97462	223.14856	1286.05139	-733.85150	288.32120	1307.74536	-79.15228	457.89014	0.09067	683.30670	44.15277	3.37716	-508.59448	457.95468	57.94418	-764.45844	122.44675	-5.44343
625	5.200	1009.48126	322.47232	1618.03625	38.53975	220.96533	1285.78381	-732.79456	288.79486	1307.49060	-92.19604	460.05682	8.67677	669.49036	45.21112	2.98885	-472.59039	455.12415	60.33646	-778.26990	123.25948	-5.29034
626	5.208	1014.31689	323.52744	1612.73755	39.77812	218.91522	1285.56958	-732.16779	289.63284	1306.59619	-104.65704	462.26709	22.03503	655.82550	46.12671	2.71893	-439.10074	452.45435	61.50782	-791.97400	124.23042	-5.25831
627	5.217	1019.47681	324.68839	1606.89551	40.67251	217.03056	1285.43799	-731.97247	290.85455	1305.02661	-113.77551	464.28839	40.43533	642.29785	46.89833	2.60180	-407.87170	450.09830	61.41875	-805.58313	125.26448	-5.29423
628	5.225	1024.95630	325.89301	1600.52856	41.21520	215.32350	1285.40271	-732.17853	292.36023	1302.89929	-116.42126	465.90839	62.49957	628.86578	47.56665	2.54601	-378.15350	448.08173	60.24334	-819.15027	126.23094	-5.33408
629	5.233	1030.80920	327.06781	1593.73425	41.39213	213.79716	1285.45691	-732.75409	293.96210	1300.44763	-111.03381	467.12323	85.48620	615.47986	48.17069	2.41668	-349.18304	446.26291	58.27996	-832.72705	127.10548	-5.37199
630	5.242	1037.06958	328.14203	1586.65234	41.18073	212.45903	1285.57971	-733.68677	295.47073	1297.87341	-98.55603	468.09610	106.41820	602.09680	48.72099	2.16296	-320.62421	444.45285	55.82106	-846.34619	127.94988	-5.46125
631	5.250	1043.70520	329.07669	1579.37756	40.56257	211.32101	1285.74390	-734.97522	296.76938	1295.23889	-81.45166	468.99005	123.46382	588.71625	49.22463	1.85737	-292.72699	442.61380	53.02594	-860.00146	128.79593	-5.64856
632	5.258	1050.62659	329.89252	1571.93274	39.53699	210.39493	1285.92029	-736.58075	297.85138	1292.44373	-62.03528	469.86710	136.41861	575.39191	49.72404	1.63148	-266.22345	440.95227	49.90409	-873.61346	129.60521	-5.88983
633	5.267	1057.71924	330.67523	1564.33130	38.12596	209.69127	1286.07983	-738.38202	298.82181	1289.25867	-41.65509	470.64990	146.00522	562.16138	50.28373	1.56896	-242.06631	439.81754	46.35061	-887.08258	130.32466	-6.06513
634	5.275	1064.86816	331.55307	1556.65063	36.36987	209.21643	1286.20410	-740.21490	299.82794	1285.46680	-20.76215	471.10632	152.97769	548.98358	50.93664	1.63389	-221.14789	439.50848	42.14355	-900.41553	130.95717	-6.08921
635	5.283	1071.96265	332.65378	1549.04260	34.31848	208.96616	1286.29980	-741.97705	300.95081	1281.04456	0.71472	470.91913	157.80823	535.77258	51.65764	1.72162	-204.09970	440.14941	36.99245	-913.73322	131.58466	-5.99037
636	5.292	1078.87964	334.05243	1541.68713	32.02063	208.91971	1286.40039	-743.65320	302.19183	1276.16565	22.96478	469.83130	160.82831	522.46136	52.39251	1.77145	-191.20197	441.68988	30.72446	-927.14581	132.29860	-5.88426
637	5.300	1085.47461	335.74374	1534.74829	29.51935	209.04527	1286.55200	-745.23560	303.56201	1271.03943	46.05151	467.70337	162.38809	509.03271	53.12187	1.78587	-182.40308	443.94281	23.49214	-940.67456	133.09050	-5.84534
638	5.308	1091.59973	337.65787	1528.35620	26.85934	209.31229	1286.79565	-746.67627	305.12112	1265.80945	69.91119	464.46222	162.85562	495.51819	53.87616	1.78520	-177.44315	446.60440	15.85951	-954.28265	133.88258	-5.83263
639	5.317	1097.12537	339.68927	1522.59827	24.10321	209.69360	1287.15295	-747.91052	306.92722	1260.56531	94.44836	460.11090	162.55878	481.95367	54.67547	1.79382	-175.98926	449.30362	8.75478	-967.94202	134.68597	-5.80089
640	5.325	1101.94324	341.71527	1517.52490	21.34079	210.16362	1287.62061	-748.87616	308.97812	1255.38269	119.57813	454.78781	161.75583	468.35358	55.50256	1.82436	-177.64232	451.67862	3.22027	-981.63940	135.61238	-5.78259
641	5.333	1105.97302	343.62280	1513.17566	18.68176	210.69945	1288.17139	-749.50964	311.19577	1250.35315	145.21402	448.69833	160.60873	454.73959	56.33524	1.84825	-182.04996	453.48709	-0.13410	-995.33887	136.69362	-5.79382
642	5.342	1109.18945	345.35852	1509.59937	16.24007	211.27539	1288.75708	-749.75531	313.47369	1245.59070	171.26160	441.98254	159.18518	441.14185	57.15890	1.81657	-189.25366	454.71994	-1.57625	-1009.01563	137.79765	-5.79170
643	5.350	1111.63806	346.96930	1506.84973	14.12047	211.86055	1289.31787	-749.58881	315.74750	1241.20959	197.62320	434.72815	157.52582	427.56360	57.97517	1.71815	-199.45172	455.57224	-1.96163	-1022.69171	138.77501	-5.76045
644	5.358	1113.40710	348.58228	1504.97119	12.40557	212.43239	1289.79480	-749.02502	318.00235	1237.29858	224.21738	427.05072	155.66972	413.97986	58.81340	1.60381	-212.14638	456.28351	-2.01613	-1036.35828	139.61029	-5.72269
645	5.367	1114.56873	350.33612	1503.98865	11.14276	212.98546	1290.13745	-748.10760	320.22818	1233.94043	251.00421	419.06763	153.57607	400.36395	59.69106	1.53858	-226.11435	457.00241	-2.07601	-1049.90674	140.38354	-5.64564
646	5.375	1115.14514	352.33014	1503.90674	10.33949	213.52646	1290.30652	-746.89758	322.39700	1231.26172	277.97568	410.86612	151.09653	386.71063	60.59066	1.52085	-240.28793	457.75192	-2.25312	-1063.19067	141.15707	-5.39757
647	5.383	1115.12561	354.62350	1504.72083	9.96731	214.06726	1290.27527	-745.46924	324.46536	1229.44055	305.13739	402.52942	148.06209	373.04865	61.49457	1.48513	-254.23239	458.52328	-2.52986	-1076.11377	141.94952	-4.80888
648	5.392	1114.50317	357.25653	1506.42957	9.96947	214.62076	1290.02966	-743.91785	326.36389	1228.64404	332.52347	394.14240	144.34335	359.42645	62.41006	1.39230	-267.93073	459.37045	-2.82226	-1088.62280	142.73526	-3.75892
649	5.400	1113.29663	360.26697	1509.04016	10.27491	215.19986	1289.57007	-742.37445	327.97366	1228.95483	360.21494	385.82062	139.83922	345.87119	63.36575	1.27144	-281.46359	460.35587	-3.09264	-1100.66431	143.46481	-2.20524
650	5.408	1111.54956	363.69379	1512.56262	10.82021	215.81680	1288.91296	-741.00391	329.11746	1230.33691	388.33551	377.77463	134.45883	332.37198	64.38255	1.17356	-294.88898	461.46698	-3.35909	-1112.22559	144.21443	-0.17836
651	5.417	1109.31714	367.56824	1516.99500	11.56753	216.47853	1288.09717	-739.96118	329.59235	1232.65613	417.04163	370.31561	128.12918	318.92029	65.45103	1.11682	-308.24384	462.64758	-3.61390	-1123.38428	145.22664	2.22197
652	5.425	1106.64502	371.89240	1522.30420	12.50862	217.18178	1287.18408	-739.32849	329.24417	1235.72717	446.50375	363.79565	120.85518	305.54309	66.54474	1.08854	-321.54651	463.88763	-3.80184	-1134.22070	146.62663	4.89565
653	5.433	1103.54761	376.60956	1528.40479	13.65630	217.90941	1286.24768	-739.07727	328.05035	1239.34436	476.84604	358.51639	112.80814	292.27127	67.64590	1.09017	-334.79214	465.23669	-3.88405	-1144.66492	148.20265	7.82583
654	5.442	1099.99158	381.57739	1535.15247	15.02449	218.62305	1285.35229	-739.07361	326.15997	1243.28772	508.01807	354.62134	104.32960	279.09116	68.77334	1.14377	-347.97510	466.71674	-3.88174	-1154.42517	149.59645	11.02437
655	5.450	1095.89893	386.56445	1542.36499	16.60002	219.26323	1284.53540	-739.12183	323.84885	1247.34216	539.65515	352.00140	95.79262	265.94641	69.97516	1.23912	-361.13031	468.24698	-3.85221	-1162.94885	150.69597	14.42973
656	5.458	1091.17651	391.29443	1549.87244	18.32290	219.77003	1283.80896	-739.03094	321.41977	1251.33472	571.06781	350.31281	87.43610	252.77803	71.26611	1.32908	-374.31824	469.67874	-3.85167	-1169.38562	151.84427	17.89588
657	5.467	1085.76843	395.53299	1557.55322	20.08996	220.10800	1283.17249	-738.66907	319.13614	1255.15430	601.43817	349.17249	79.32439	239.54585	72.58574	1.39704	-387.55688	470.91937	-3.90617	-1172.70996	153.66461	21.19523
658	5.475	1079.69983	399.16855	1565.32690	21.78052	220.27661	1282.62415	-737.98419	317.20477	1258.76086	630.09692	348.36929	71.42505	226.22119	73.84081	1.46807	-400.82172	472.01627	-3.98468	-1172.09851	156.70721	24.01759
659	5.483	1073.07959	402.22882	1573.12683	23.28872	220.30753	1282.16382	-737.00964	315.74353	1262.20593	656.64703	347.91721	63.70513	212.78917	74.98706	1.55216	-414.11295	473.09186	-4.01382	-1167.26001	161.19322	26.09266
660	5.492	1066.05664	404.82220	1580.89063	24.54754	220.25038	1281.79980	-735.85840	314.75269	1265.62280	680.91229	347.94617	56.16036	199.26376	76.05743	1.62346	-427.46970	474.20844	-3.95027	-1158.32214	166.83926	27.41648
661	5.500	1058.76660	407.05734	1588.56787	25.54037	220.14935	1281.55054	-734.68311	314.16656	1269.14563	702.90338	348.50198	48.74273	185.68460	77.12234	1.64694	-440.91611	475.32907	-3.82890	-1145.54346	172.81088	28.31632
662	5.508	1051.31274	409.01019	1596.12915	26.29643	220.02419	1281.43628	-733.60815	313.94138	1272.82385	722.80310	349.40137	41.28625	172.07864	78.23575	1.61270	-454.43298	476.38043	-3.72260	-1129.33691	178.04559	29.13998
663	5.517	1043.78564	410.74622	1603.56299	26.86940	219.86742	1281.46558	-732.68939	314.07852	1276.61169	740.76196	350.30911	33.57681	158.43564	79.38922	1.55391	-467.99286	477.32855	-3.65973	-1110.27356	181.91998	29.80438
664	5.525	1036.28540	412.35388	1610.86255	27.31524	219.65858	1281.62463	-731.92664	314.58328	1280.41406	756.59210	350.99765	25.48946	144.74435	80.50818	1.52330	-481.59198	478.21524	-3.60018	-1088.72705	184.58955	29.79592
665	5.533	1028.91199	413.92407	1618.00696	27.68703	219.39255	1281.87781	-731.29663	315.41376	1284.13721	769.78522	351.52930	17.02384	131.02441	81.53120	1.55165	-495.24210	479.10461	-3.51628	-1064.62964	186.55035	28.69555
666	5.542	1021.72937	415.46054	1624.93420	28.04074	219.10919	1282.17932	-730.77405	316.46414	1287.72156	779.89978	352.19971	8.33507	117.29592	82.48926	1.63420	-508.96307	480.01251	-3.45356	-1037.71692	188.06616	26.56848
667	5.550	1014.75378	416.86462	1631.54016	28.42693	218.89063	1282.50098	-730.33545	317.59030	1291.15002	786.83618	353.34042	-0.08157	103.54258	83.45747	1.74302	-522.76709	480.93054	-3.45276	-1007.95020	189.09845	23.88647
668	5.558	1007.98932	418.04965	1637.73096	28.86978	218.82011	1282.86072	-729.95453	318.65155	1294.43420	790.68524	355.15311	-7.24262	89.73668	84.44025	1.86012	-536.62939	481.87402	-3.47437	-975.66650	189.51939	21.25798
669	5.567	1001.46082	419.01190	1643.46570	29.37070	218.94685	1283.31006	-729.59454	319.54712	1297.59253	791.39417	357.58960	-12.09905	75.90599	85.36743	2.00878	-550.49969	482.86624	-3.45831	-941.37561	189.22165	19.21387
670	5.575	995.20837	419.79413	1648.74390	29.94037	219.28229	1283.88623	-729.20923	320.23193	1300.62537	788.67615	360.25983	-14.48155	62.15596	86.18185	2.24450	-564.35327	483.87332	-3.39806	-905.51782	188.07687	18.10800
671	5.583	989.26672	420.44110	1653.58044	30.61499	219.81158	1284.58508	-728.75000	320.72293	1303.48132	782.24738	362.61279	-15.29407	48.61716	86.86557	2.64336	-578.20911	484.79865	-3.32867	-868.47083	185.89395	18.14015
672	5.592	983.66730	420.97888	1657.99316	31.43827	220.50871	1285.37354	-728.16339	321.11646	1306.04773	772.26715	364.39282	-15.55020	35.40559	87.40987	3.30785	-592.08740	485.63730	-3.27109	-830.66461	182.47693	19.44871
673	5.600	978.45886	421.41064	1661.99890	32.43077	221.34616	1286.21155	-727.39856	321.56488	1308.21851	759.64978	365.76715	-15.69126	22.63991	87.77616	4.35839	-605.97699	486.53735	-3.20940	-792.53247	177.75269	22.10904
674	5.608	973.71796	421.73016	1665.61255	33.56886	222.28766	1287.06421	-726.44354	322.17371	1309.96350	745.72699	366.98633	-15.78493	10.45306	87.85497	5.95401	-619.84924	487.60071	-3.13739	-754.40338	171.89078	25.98650
675	5.617	969.53290	421.94098	1668.84375	34.78785	223.28261	1287.91162	-725.35706	322.91730	1311.29822	731.52026	368.16193	-15.84599	-0.98396	87.51626	8.39401	-633.69055	488.77850	-3.08205	-716.53723	165.34619	30.64940
676	5.625	965.97961	422.05490	1671.68994	36.00842	224.28157	1288.75171	-724.25928	323.67328	1312.21777	717.44659	369.31476	-15.93007	-11.40852	86.70396	12.28443	-647.52588	490.00076	-3.04560	-679.21863	158.77405	35.49174
677	5.633	963.10059	422.07074	1674.13879	37.16271	225.25130	1289.58997	-723.29584	324.31946	1312.68762	703.53198	370.43646	-16.10296	-20.43063	85.38956	18.66928	-661.38153	491.24567	-2.98633	-642.74048	152.78531	39.98164
678	5.642	960.88965	421.96930	1676.17273	38.19945	226.16843	1290.42444	-722.60553	324.77722	1312.67017	689.69989	371.52740	-16.36606	-27.39647	83.48941	28.81492	-675.22534	492.48120	-2.88043	-607.34497	147.65005	43.83728
679	5.650	959.29510	421.73532	1677.77271	39.07898	227.00742	1291.23816	-722.29993	324.99271	1312.15088	675.92175	372.62091	-16.63666	-31.11519	80.90155	43.43624	-688.99634	493.66901	-2.74806	-573.23053	143.21365	46.98774
680	5.658	958.24622	421.36957	1678.92017	39.77601	227.74339	1291.99646	-722.44708	324.92770	1311.15259	662.21246	373.76648	-16.81842	-29.88797	77.52246	61.93604	-702.67017	494.80853	-2.63742	-540.47748	139.13646	49.40465
681	5.667	957.68555	420.87976	1679.60144	40.28186	228.36595	1292.65173	-723.05328	324.58197	1309.73108	648.58386	374.99176	-16.89823	-22.30446	73.18407	82.46288	-716.25220	495.89835	-2.61795	-508.88342	135.17801	51.04701
682	5.675	957.58984	420.27985	1679.80994	40.59320	228.88504	1293.15723	-724.06104	324.00189	1307.95984	635.04822	376.26700	-16.97255	-8.46208	67.67168	102.67150	-729.75043	496.92383	-2.73280	-477.97931	131.17932	51.97020
683	5.683	957.97473	419.59851	1679.54688	40.69631	229.32321	1293.48645	-725.38214	323.25323	1305.92761	621.62006	377.52762	-17.15050	9.63721	60.90559	120.63562	-743.20178	497.92294	-2.93798	-447.29016	126.91260	52.36803
684	5.692	958.87982	418.87653	1678.81995	40.56100	229.70628	1293.64197	-726.93896	322.38644	1303.72986	608.26965	378.74384	-17.43379	29.20793	53.14928	135.52834	-756.67358	498.97656	-3.13605	-416.62756	122.17943	52.43343
685	5.700	960.33710	418.15204	1677.64514	40.14559	230.05115	1293.64185	-728.68390	321.42950	1301.42542	594.91296	379.93591	-17.70699	48.27516	44.99704	147.57751	-770.20270	500.11884	-3.27130	-386.19629	117.00335	52.21258
686	5.708	962.34601	417.44678	1676.05408	39.41034	230.34937	1293.49854	-730.58606	320.42923	1298.99451	581.47784	381.12732	-17.84491	66.37054	37.11601	157.35910	-783.76514	501.28964	-3.35982	-356.48151	111.59616	51.59124
687	5.717	964.86853	416.76276	1674.09106	38.33260	230.56554	1293.21277	-732.61414	319.48474	1296.36780	567.95764	382.31821	-17.84192	84.16270	30.00097	165.26584	-797.32678	502.39774	-3.42839	-328.09143	106.19063	50.36952
688	5.725	967.83728	416.09460	1671.79968	36.91090	230.65726	1292.79102	-734.74072	318.69098	1293.51514	554.39929	383.50424	-17.81177	102.63695	23.90943	171.52576	-810.89478	503.45303	-3.45956	-301.69171	100.95557	48.34068
689	5.733	971.16644	415.45197	1669.21436	35.16011	230.59976	1292.26160	-736.93530	318.06445	1290.47363	540.85248	384.68756	-17.85218	122.45311	18.91928	176.37971	-824.48639	504.57239	-3.42596	-277.98724	95.99066	45.34861
690	5.742	974.76526	414.86502	1666.36523	33.11024	230.39259	1291.67444	-739.13470	317.54675	1287.29126	527.33228	385.86072	-17.96242	143.75220	15.01078	180.10005	-838.09033	505.81744	-3.35192	-257.63562	91.33063	41.33720
691	5.750	978.55029	414.35931	1663.29150	30.80592	230.04993	1291.08362	-741.24365	317.05389	1283.98462	513.81732	387.00833	-18.08333	166.32350	12.13866	182.90364	-851.69220	507.11365	-3.30211	-241.07361	87.00905	36.37793
692	5.758	982.45172	413.93271	1660.04858	28.30171	229.59467	1290.53271	-743.17200	316.52060	1280.56250	500.26691	388.12598	-18.15987	189.90129	10.29101	184.90477	-865.29431	508.36673	-3.30794	-228.41290	83.16074	30.65286
693	5.767	986.41553	413.56628	1656.70398	25.65729	229.05363	1290.04993	-744.87402	315.90131	1277.07373	486.65472	389.22089	-18.16950	214.31473	9.47404	186.16127	-878.91016	509.54443	-3.32919	-219.51782	79.98586	24.39599
694	5.775	990.39978	413.24750	1653.32764	22.93266	228.44379	1289.65723	-746.35944	315.12411	1273.61609	473.00137	390.30289	-18.13210	239.40787	9.62795	186.75893	-892.57800	510.62103	-3.30034	-214.15753	77.59722	17.84218
695	5.783	994.36218	412.98572	1649.98389	20.18972	227.76648	1289.38000	-747.64911	314.06277	1270.27661	459.34454	391.37439	-18.10043	264.94995	10.62556	186.84846	-906.34015	511.57916	-3.18808	-212.10211	75.98349	11.27413
696	5.792	998.24664	412.81894	1646.72266	17.50447	227.01642	1289.24231	-748.73145	312.57205	1267.07190	445.68658	392.42703	-18.11322	290.71082	12.36020	186.61491	-920.18628	512.46674	-3.01148	-213.15753	75.09231	5.17900
697	5.800	1001.98206	412.79926	1643.57922	14.97384	226.19177	1289.25427	-749.58057	310.57071	1263.95288	432.00220	393.45203	-18.16299	316.58600	14.76571	186.18761	-934.05219	513.36487	-2.84865	-217.23438	74.84139	0.26897
698	5.808	1005.49103	412.96698	1640.58569	12.70435	225.30182	1289.40344	-750.17572	308.12033	1260.83179	418.27191	394.44748	-18.22656	342.58130	17.76241	185.53406	-947.86249	514.32532	-2.80459	-224.40302	75.08541	-2.90532
699	5.817	1008.69385	413.34207	1637.78345	10.78923	224.36940	1289.64807	-750.49500	305.41336	1257.63928	404.48657	395.41888	-18.29030	368.69974	21.25292	184.45961	-961.57605	515.36798	-2.90599	-234.61621	75.67227	-4.40825
700	5.825	1011.50604	413.92526	1635.22278	9.28683	223.42038	1289.91602	-750.52478	302.66162	1254.40991	390.64813	396.37946	-18.34378	394.85657	25.16106	182.74115	-975.21826	516.47760	-3.03279	-247.23322	76.49983	-4.83619
701	5.833	1013.84387	414.70197	1632.95190	8.20762	222.46503	1290.12146	-750.27985	299.99469	1251.31396	376.79507	397.34485	-18.38817	420.85321	29.42889	180.26736	-988.83911	517.59534	-3.01694	-261.09833	77.48105	-4.84595
702	5.842	1015.63525	415.65100	1631.00647	7.51513	221.49265	1290.18933	-749.81146	297.44312	1248.60901	363.00464	398.31784	-18.43652	446.45905	34.00342	177.06412	-1002.37292	518.67688	-2.78145	-275.19141	78.51225	-4.85652
703	5.850	1016.83258	416.74506	1629.40491	7.14568	220.48970	1290.07031	-749.19177	295.00568	1246.55554	349.33124	399.27051	-18.49562	471.56213	38.83920	173.18839	-1015.58691	519.73706	-2.32141	-289.03632	79.49185	-5.03216
704	5.858	1017.42334	417.94763	1628.14893	7.03751	219.45953	1289.74170	-748.48193	292.74109	1245.33594	335.75366	400.15985	-18.56342	496.22430	43.86857	168.62019	-1028.26367	520.82379	-1.58049	-302.59692	80.34636	-5.35333
705	5.867	1017.43262	419.22214	1627.22400	7.14954	218.42671	1289.20630	-747.72266	290.79407	1245.01782	322.21030	400.96991	-18.62648	520.63281	48.96233	163.27541	-1040.38684	521.96918	-0.42804	-316.01849	81.05161	-5.70594
706	5.875	1016.91272	420.53699	1626.60303	7.46252	217.43114	1288.48767	-746.94824	289.34460	1245.56104	308.67737	401.71207	-18.65952	545.06622	53.91761	157.07820	-1052.08521	523.15051	1.24479	-329.44501	81.63927	-5.98645
707	5.883	1015.92761	421.85800	1626.25354	7.97095	216.51759	1287.62390	-746.18726	288.54251	1246.84924	295.17542	402.40268	-18.65137	569.84088	58.45763	150.04120	-1063.45117	524.32080	3.50081	-342.93024	82.17387	-6.16162
708	5.892	1014.54248	423.14075	1626.14368	8.67492	215.72276	1286.66589	-745.44775	288.45859	1248.73022	281.69769	403.08502	-18.61086	595.16907	62.27827	142.37459	-1074.45532	525.44397	6.40431	-356.44165	82.71507	-6.25990
709	5.900	1012.82422	424.33508	1626.23865	9.57571	215.06862	1285.67517	-744.71014	289.04492	1251.04785	268.20032	403.80499	-18.55229	620.98645	65.17389	134.51108	-1084.95532	526.44476	9.99131	-369.93353	83.28708	-6.33276
710	5.908	1010.84241	425.39923	1626.49548	10.67130	214.56474	1284.71692	-743.93646	290.13141	1253.65955	254.66125	404.51746	-18.50408	646.83142	67.12138	126.90240	-1094.72583	527.23651	14.22457	-383.40186	83.86861	-6.41294
711	5.917	1008.66333	426.30481	1626.86426	11.94643	214.20999	1283.85400	-743.08563	291.48010	1256.44958	241.09323	405.13455	-18.49036	671.88330	68.19386	119.70271	-1103.44861	527.81476	19.05311	-396.86658	84.42136	-6.49368
712	5.925	1006.34485	427.02911	1627.29297	13.36134	213.99092	1283.14111	-742.13031	292.84821	1259.33850	227.52463	405.66577	-18.49745	695.27002	68.41859	112.65446	-1110.60364	528.18475	24.52047	-410.33472	84.94421	-6.54972
713	5.933	1003.93524	427.55576	1627.73096	14.85117	213.88422	1282.61670	-741.07068	294.02417	1262.28357	213.98071	406.21063	-18.49815	716.51910	67.76004	105.29741	-1115.35779	528.25714	30.77134	-423.79828	85.48856	-6.57494
714	5.942	1001.47717	427.88565	1628.13245	16.33778	213.85974	1282.29529	-739.94122	294.85089	1265.27087	200.45099	406.86908	-18.48270	735.77997	66.17711	97.29787	-1116.63135	527.84613	37.85246	-437.26105	86.12440	-6.59004
715	5.950	999.00940	428.04068	1628.45947	17.74014	213.87294	1282.16370	-738.80597	295.24316	1268.30115	186.89529	407.68463	-18.45120	753.56714	63.68804	88.62529	-1113.44482	526.68658	45.40057	-450.76495	86.89453	-6.62080
716	5.958	996.56311	428.05798	1628.67896	18.98084	213.85524	1282.18359	-737.74280	295.19083	1271.37793	173.28455	408.62314	-18.40454	770.25262	60.45766	79.46027	-1105.48218	524.49823	52.48231	-464.35669	87.77777	-6.67634
717	5.967	994.15784	427.97937	1628.76050	20.01303	213.73184	1282.29700	-736.82275	294.73874	1274.50098	159.60693	409.61087	-18.35025	785.77917	56.79633	69.96122	-1093.37854	521.04828	57.85378	-478.02448	88.71619	-6.73723
718	5.975	991.80420	427.83936	1628.67993	20.86109	213.46603	1282.44067	-736.09167	293.95438	1277.66345	145.85916	410.59476	-18.30546	799.75763	53.06636	60.12938	-1078.24023	516.25348	60.74464	-491.72351	89.68690	-6.76380
719	5.983	989.51196	427.66217	1628.41760	21.61622	213.06746	1282.57385	-735.55927	292.90457	1280.84167	132.05475	411.56912	-18.27434	811.72272	49.62820	49.90208	-1060.83875	510.39880	61.55682	-505.44330	90.70568	-6.73148
720	5.992	987.29608	427.46320	1627.95239	22.38558	212.54561	1282.69141	-735.19958	291.64920	1283.98584	118.21814	412.55887	-18.23033	821.26294	46.76904	39.38351	-1041.38208	504.12616	61.48283	-519.19897	91.76396	-6.65743
721	6.000	985.18005	427.25555	1627.26257	23.25928	211.87851	1282.80652	-734.96356	290.24228	1287.02551	104.35980	413.58954	-18.14526	827.98877	44.55636	29.01649	-1019.81464	498.05798	61.33794	-533.00165	92.82023	-6.58970
722	6.008	983.19373	427.06613	1626.33801	24.30324	211.02554	1282.93250	-734.78906	288.72800	1289.89685	90.46997	414.65601	-18.03762	831.54041	42.78732	19.59574	-996.00244	492.45950	61.01427	-546.86505	93.86295	-6.57010
723	6.017	981.36487	426.93280	1625.18616	25.55767	209.94873	1283.08044	-734.59436	287.13098	1292.56970	76.54065	415.69843	-17.97430	831.73846	41.14954	12.10711	-969.77014	487.22302	60.00033	-560.79309	94.90742	-6.58788
724	6.025	979.71191	426.87894	1623.82312	27.04271	208.62361	1283.26099	-734.27478	285.45767	1295.05884	62.59729	416.67145	-17.98555	828.74841	39.47256	7.30458	-940.99316	482.06787	58.08495	-574.75885	95.92592	-6.57442
725	6.033	978.24689	426.90125	1622.25964	28.76200	207.04385	1283.47925	-733.72235	283.71439	1297.41357	48.70020	417.62933	-17.98659	823.10760	37.85870	5.13228	-909.66235	476.74002	55.53992	-588.72278	96.84861	-6.46532
726	6.042	976.98376	426.98743	1620.50342	30.69823	205.21977	1283.72485	-732.85986	281.92447	1299.68994	34.90918	418.66553	-17.81963	815.48669	36.57439	4.66125	-875.87463	471.14313	52.93254	-602.66040	97.63419	-6.26382
727	6.050	975.94690	427.14227	1618.57007	32.81251	203.17435	1283.96765	-731.66400	280.12582	1301.92200	21.28033	419.81842	-17.34224	806.22662	35.84740	4.79023	-839.85535	465.36694	50.87833	-616.58276	98.32637	-6.03793
728	6.058	975.17828	427.39459	1616.48108	35.04958	200.94492	1284.17126	-730.16858	278.35678	1304.11218	7.90710	421.09210	-16.47577	795.23743	35.78468	4.88416	-802.01538	459.60712	49.83794	-630.53687	99.04002	-5.86508
729	6.067	974.74109	427.78845	1614.25378	37.34043	198.58717	1284.31335	-728.44879	276.64679	1306.23950	-5.07141	422.52783	-15.21332	782.56342	36.36398	4.79316	-762.94153	454.09793	50.06538	-644.55457	99.89275	-5.79609
730	6.075	974.70984	428.37299	1611.89819	39.60752	196.17453	1284.39722	-726.59747	275.01685	1308.26746	-17.51410	424.20032	-13.59171	768.77179	37.40772	4.56316	-723.27252	449.04349	51.66875	-658.59546	100.93380	-5.84661
731	6.083	975.14410	429.18976	1609.41943	41.77452	193.78914	1284.44800	-724.70850	273.48572	1310.14026	-29.37274	426.14172	-11.65488	754.61121	38.64237	4.23716	-683.60999	444.50208	54.57452	-672.56921	102.08481	-5.96343
732	6.092	976.06274	430.26013	1606.81580	43.76927	191.50812	1284.49988	-722.87366	272.07050	1311.78674	-40.85126	428.31979	-9.34399	740.56207	39.86246	3.84245	-644.61389	440.43509	58.43257	-686.41553	103.18655	-6.03013
733	6.100	977.43689	431.58447	1604.07458	45.52129	189.39537	1284.58130	-721.19037	270.78250	1313.13684	-52.52673	430.69836	-6.21622	726.75885	41.00668	3.43881	-607.03906	436.81085	62.65684	-700.13293	104.16296	-5.97017
734	6.108	979.20856	433.14523	1601.17566	46.96702	187.49727	1284.70435	-719.76233	269.63571	1314.13989	-65.18115	433.29886	-1.14247	713.13934	42.08614	3.10822	-571.40662	433.41345	66.55708	-713.74768	105.06400	-5.81477
735	6.117	981.32153	434.91113	1598.10022	48.06246	185.83315	1284.86658	-718.68939	268.66791	1314.77063	-79.07745	436.18604	7.59103	699.61798	43.08252	2.89852	-537.72937	429.81082	69.52981	-727.29053	105.92924	-5.64061
736	6.125	983.73596	436.85028	1594.83228	48.78883	184.38847	1285.06067	-718.05280	267.95053	1315.02283	-92.93005	439.33646	21.48941	686.15973	43.91961	2.79377	-505.72424	425.85165	71.31642	-740.79095	106.72545	-5.48180
737	6.133	986.42151	438.93536	1591.36096	49.14574	183.12544	1285.27881	-717.89709	267.56918	1314.89709	-103.67432	442.54364	40.75103	672.76331	44.57163	2.72302	-475.04404	421.82364	72.03475	-754.27222	107.44147	-5.33567
738	6.142	989.34875	441.13962	1587.68774	49.13984	182.00159	1285.51355	-718.21021	267.58392	1314.37659	-107.88477	445.54919	63.65607	659.44208	45.14695	2.60283	-445.24768	417.99054	71.93726	-767.73743	108.13460	-5.21916
739	6.150	992.49231	443.44147	1583.82910	48.77686	180.97760	1285.75916	-718.92725	267.98068	1313.38599	-103.98035	448.26849	86.98251	646.20575	45.75339	2.40867	-415.88492	414.38684	71.26539	-781.17444	108.85774	-5.17747
740	6.158	995.83386	445.83328	1579.81128	48.06250	180.02271	1286.01428	-719.97290	268.61267	1311.76636	-93.11493	450.83655	107.50131	633.03796	46.36944	2.18728	-386.65674	410.91779	70.23718	-794.57404	109.63527	-5.25548
741	6.167	999.35327	448.32001	1575.66479	47.00854	179.12543	1286.28333	-721.31781	269.21414	1309.37500	-77.89868	453.42218	123.63132	619.89050	46.95112	1.99818	-357.46475	407.43420	69.01714	-807.93066	110.49357	-5.45816
742	6.175	1003.01917	450.90887	1571.42480	45.63333	178.29858	1286.57373	-722.99921	269.56296	1306.29041	-60.58423	456.02621	135.76639	606.69885	47.55467	1.87744	-328.47394	403.91489	67.70905	-821.24274	111.42372	-5.70678
743	6.183	1006.79016	453.60767	1567.13147	43.95769	177.57219	1286.88904	-725.08160	269.62296	1302.82080	-42.40613	458.45560	145.11545	593.44531	48.25302	1.83482	-300.10260	400.50122	66.35764	-834.52625	112.35504	-5.87530
744	6.192	1010.62201	456.42786	1562.83252	42.00391	176.97742	1287.22363	-727.58990	269.49023	1299.24060	-23.80762	460.42053	152.47736	580.18750	49.02557	1.85174	-272.87967	397.32587	64.91444	-847.82495	113.22331	-5.90786
745	6.200	1014.47815	459.37494	1558.58093	39.79665	176.52875	1287.56946	-730.46674	269.27896	1295.60779	-4.78967	461.63846	158.00151	566.97064	49.81996	1.88712	-247.33896	394.43735	63.21457	-861.18164	114.02538	-5.86472
746	6.208	1018.33313	462.44061	1554.42151	37.36061	176.21773	1287.92651	-733.57593	269.09274	1291.83728	14.76123	461.90295	161.64360	553.76263	50.62292	1.90968	-223.99182	391.77124	61.01248	-874.59729	114.80025	-5.85153
747	6.217	1022.15894	465.61255	1550.38159	34.71592	176.02719	1288.30640	-736.74408	269.01837	1287.86572	34.85181	461.10059	163.56456	540.50122	51.43034	1.92585	-203.32132	389.21646	58.09797	-888.04242	115.59341	-5.91291
748	6.225	1025.90967	468.88025	1546.47815	31.88096	175.94884	1288.72644	-739.80902	269.10248	1283.73169	55.37610	459.22241	164.18658	527.14545	52.24089	1.96049	-185.72443	386.78925	54.42463	-901.50244	116.41704	-5.98383
749	6.233	1029.52478	472.22781	1542.73389	28.88886	175.98424	1289.20361	-742.64307	269.35217	1279.51807	76.24072	456.37909	164.04083	513.67847	53.05239	2.02231	-171.41228	384.65607	50.11016	-915.00201	117.24677	-5.97711
750	6.242	1032.94775	475.63086	1539.18140	25.80010	176.13857	1289.75171	-745.16089	269.75650	1275.27747	97.47015	452.74606	163.59308	500.10583	53.83894	2.09022	-160.39719	382.99255	45.29448	-928.58246	118.07746	-5.90415
751	6.250	1036.14246	479.06110	1535.86047	22.69426	176.41130	1290.37671	-747.32098	270.30499	1271.02844	119.19141	448.48141	163.14783	486.45605	54.60351	2.12328	-152.59967	381.88565	40.00928	-942.25378	118.91637	-5.84704
752	6.258	1039.09082	482.49652	1532.81506	19.65429	176.78407	1291.06738	-749.11053	270.99777	1266.77539	141.51303	443.70514	162.81978	472.76477	55.40399	2.09599	-147.99789	381.34686	34.15145	-955.99225	119.72952	-5.82907
753	6.267	1041.77893	485.92743	1530.08704	16.75717	177.22203	1291.79443	-750.52618	271.83914	1262.52039	164.40579	438.51813	162.52907	459.03815	56.25169	2.03426	-146.70596	381.33075	27.53566	-969.77985	120.50548	-5.79467
754	6.275	1044.18542	489.34796	1527.71436	14.06927	177.68619	1292.52405	-751.57330	272.82956	1258.27490	187.70761	433.01971	162.03432	445.24854	57.07586	1.99937	-148.84427	381.70111	20.08727	-983.61749	121.32970	-5.72496
755	6.283	1046.27917	492.74536	1525.73206	11.64761	178.14456	1293.23108	-752.27948	273.96249	1254.06641	211.25787	427.31641	161.03244	431.40088	57.85490	2.01747	-154.21173	382.19992	12.24172	-997.50494	122.26739	-5.65759
756	6.292	1048.02588	496.09912	1524.16541	9.54255	178.58281	1293.90247	-752.69745	275.20767	1249.93457	235.02362	421.51447	159.28305	417.55481	58.68034	2.04181	-162.07150	382.53229	5.17124	-1011.43158	123.26074	-5.59748
757	6.300	1049.40662	499.38312	1523.02026	7.79318	179.00403	1294.53064	-752.88757	276.50934	1245.92725	259.09167	415.70435	156.68021	403.74011	59.61835	2.00389	-171.50278	382.59509	0.18790	-1025.38940	124.22818	-5.53783
758	6.308	1050.43335	502.57880	1522.28882	6.41785	179.41599	1295.10327	-752.89142	277.81940	1242.10486	283.54190	409.95480	153.24188	389.91565	60.59198	1.89094	-182.12802	382.58011	-2.31377	-1039.36145	125.12250	-5.51465
759	6.317	1051.16357	505.69659	1521.96045	5.40632	179.83008	1295.59082	-752.73291	279.10867	1238.56897	308.34814	404.34808	149.05084	376.04303	61.47580	1.75609	-194.13358	382.77084	-3.05298	-1053.27271	125.89400	-5.54246
760	6.325	1051.71191	508.77765	1522.01025	4.71836	180.27402	1295.94263	-752.43274	280.34940	1235.47839	333.42126	399.04947	144.21124	362.15372	62.24621	1.65618	-207.47037	383.28146	-3.05588	-1066.98633	126.52008	-5.53549
761	6.333	1052.17273	511.85498	1522.40491	4.29554	180.79282	1296.09644	-751.99310	281.52319	1232.99292	358.72858	394.31842	138.81317	348.31586	62.97918	1.60620	-221.55783	384.01883	-2.98528	-1080.36804	127.03883	-5.32343
762	6.342	1052.46802	514.90210	1523.15381	4.08417	181.43286	1295.99451	-751.39337	282.61063	1231.21997	384.36414	390.41721	132.87167	334.56540	63.73526	1.59238	-235.76273	384.83887	-3.07799	-1093.35144	127.52670	-4.75609
763	6.350	1052.35510	517.83984	1524.32495	4.05309	182.22110	1295.59973	-750.63892	283.52710	1230.24609	410.51474	387.51849	126.32651	320.90662	64.50704	1.59214	-249.73653	385.67816	-3.34219	-1105.95203	128.06110	-3.79000
764	6.358	1051.62000	520.59943	1525.98718	4.19709	183.15616	1294.90759	-749.79480	284.09610	1230.14893	437.34692	385.71704	119.14585	307.35852	65.28642	1.58609	-263.39081	386.56064	-3.71889	-1118.20288	128.69681	-2.45145
765	6.367	1050.20581	523.15869	1528.15356	4.53075	184.22337	1293.94629	-748.96814	284.10474	1230.94312	464.90607	385.05975	111.43015	293.94415	66.12384	1.57977	-276.79965	387.54370	-4.12630	-1130.09277	129.47913	-0.76720
766	6.375	1048.22046	525.53046	1530.76172	5.07623	185.41322	1292.77246	-748.27094	283.39386	1232.55151	493.05438	385.47409	103.41865	280.64575	67.09886	1.59504	-290.08231	388.66125	-4.46964	-1141.58203	130.47212	1.21980
767	6.383	1045.90234	527.74420	1533.68213	5.84560	186.71278	1291.45947	-747.78442	281.92764	1234.82214	521.41388	386.67651	95.35371	267.41675	68.25370	1.62977	-303.29993	389.90170	-4.68531	-1152.64441	131.72034	3.44386
768	6.392	1043.48853	529.81403	1536.78491	6.82589	188.08801	1290.08325	-747.52759	279.81046	1237.55151	549.34631	388.20096	87.30579	254.21701	69.54774	1.66146	-316.46033	391.24448	-4.77668	-1163.25232	133.13055	5.89346
769	6.400	1041.03467	531.70245	1540.01807	7.97840	189.49110	1288.70898	-747.43921	277.25085	1240.51135	576.06366	389.54999	79.18512	241.01747	70.88940	1.68870	-329.58276	392.67697	-4.81606	-1173.27661	134.44803	8.61785
770	6.408	1038.43311	533.34131	1543.38708	9.25014	190.87714	1287.38281	-747.39355	274.49716	1243.49963	600.85559	390.39612	70.93958	227.78812	72.22865	1.73174	-342.70074	394.13818	-4.90005	-1182.35950	135.42358	11.61768
771	6.417	1035.60522	534.69336	1546.86206	10.58565	192.20467	1286.12805	-747.26251	271.76770	1246.41602	623.27454	390.73193	62.65540	214.49326	73.57928	1.78925	-355.82297	395.53653	-5.05858	-1189.89465	136.06155	14.78101
772	6.425	1032.57324	535.76862	1550.35608	11.93534	193.43639	1284.94958	-746.99213	269.19421	1249.31470	643.23187	390.83414	54.43478	201.12662	74.94499	1.81695	-368.95526	396.86432	-5.21988	-1195.17932	136.77562	17.88801
773	6.433	1029.38147	536.59326	1553.78540	13.25570	194.54727	1283.84961	-746.61731	266.83820	1252.35046	661.04504	391.07172	46.29709	187.73282	76.27743	1.77293	-382.14694	398.17508	-5.30129	-1197.54175	138.24654	20.62698
774	6.442	1026.05603	537.18964	1557.10522	14.49929	195.52634	1282.83765	-746.20618	264.77267	1255.64368	677.28705	391.73016	38.27007	174.33481	77.52168	1.67946	-395.45786	399.45752	-5.30345	-1196.26758	141.02747	22.66605
775	6.450	1022.62976	537.57886	1560.29724	15.61153	196.37714	1281.92798	-745.81104	263.09665	1259.21167	692.36768	392.89349	30.45421	160.87949	78.66516	1.60364	-408.89664	400.64996	-5.27311	-1190.71350	145.11774	23.85070
776	6.458	1019.15247	537.78363	1563.34912	16.54731	197.11891	1281.13599	-745.45752	261.86887	1262.99951	706.17456	394.37634	22.87717	147.31158	79.72879	1.57109	-422.43408	401.73715	-5.22247	-1180.73047	149.74190	24.39960
777	6.467	1015.67853	537.82520	1566.24854	17.29157	197.77980	1280.47766	-745.14349	261.07742	1266.92676	718.13141	395.79755	15.34298	133.64671	80.74739	1.54305	-436.05469	402.74750	-5.14240	-1166.81177	153.71854	24.78027
778	6.475	1012.25769	537.72046	1568.98328	17.86395	198.39214	1279.96704	-744.84033	260.66504	1270.91541	727.60553	396.82867	7.60574	119.92123	81.76014	1.49096	-449.76703	403.70108	-5.04511	-1149.75562	156.29697	25.25045
779	6.483	1008.93170	537.48303	1571.53760	18.30843	198.99312	1279.60925	-744.50140	260.55771	1274.90088	734.28198	397.41687	-0.18388	106.11454	82.78395	1.44813	-463.57965	404.61118	-4.95531	-1130.18860	157.58426	25.57743
780	6.492	1005.73651	537.12720	1573.88928	18.67868	199.62360	1279.39795	-744.08051	260.67862	1278.83569	738.20917	397.78772	-7.19225	92.18654	83.80106	1.47096	-477.48788	405.50232	-4.88596	-1108.34729	158.13068	25.34900
781	6.500	1002.71124	536.67706	1576.01489	19.02906	200.32816	1279.31799	-743.54913	260.95334	1282.68921	739.57715	398.28668	-12.25554	78.17259	84.79808	1.56853	-491.47614	406.40344	-4.82743	-1084.22900	158.32935	24.48332
782	6.508	999.90411	536.16779	1577.89844	19.41529	201.15390	1279.35547	-742.90259	261.31363	1286.44507	738.42847	399.14435	-14.84412	64.16978	85.80491	1.68060	-505.51205	407.33670	-4.75822	-1057.85571	158.29575	23.31131
783	6.517	997.36597	535.63098	1579.53467	19.89787	202.14560	1279.50635	-742.15570	261.70563	1290.10291	734.40222	400.31345	-15.58324	50.24866	86.85023	1.73748	-519.55182	408.32098	-4.66591	-1029.42932	158.02895	22.32421
784	6.525	995.14655	535.09064	1580.92578	20.53514	203.33818	1279.77771	-741.33624	262.10199	1293.68408	726.92072	401.59204	-15.61176	36.44630	87.88568	1.75417	-533.57336	409.36758	-4.56718	-999.35822	157.45551	21.97239
785	6.533	993.29681	534.57532	1582.07617	21.36461	204.74493	1280.17834	-740.47620	262.50705	1297.22266	716.01147	402.86359	-15.67178	22.82680	88.80316	1.87548	-547.57947	410.45026	-4.50364	-968.15332	156.40990	22.56677
786	6.542	991.86414	534.11963	1582.98682	22.38772	206.35107	1280.71082	-739.60089	262.93741	1300.74207	702.73608	404.12991	-15.88481	9.49146	89.50085	2.33489	-561.56140	411.52542	-4.48298	-936.22723	154.68338	24.23235
787	6.550	990.87903	533.75031	1583.65540	23.56866	208.11472	1281.36877	-738.72211	263.37988	1304.22876	688.50623	405.40485	-16.08708	-3.46336	89.90021	3.34866	-575.50256	412.60135	-4.45284	-903.73230	152.15858	26.89779
788	6.558	990.34485	533.48077	1584.07874	24.84547	209.97220	1282.14233	-737.84753	263.76730	1307.59985	674.22327	406.67221	-16.19971	-15.95305	89.96512	5.00571	-589.41290	413.72351	-4.36699	-870.55585	148.94601	30.30589
789	6.567	990.23474	533.31989	1584.25330	26.14755	211.85419	1283.02197	-737.00281	264.01602	1310.66443	660.14551	407.90338	-16.31477	-27.88245	89.72626	7.24150	-603.32178	414.90228	-4.24174	-836.44934	145.25299	34.12200
790	6.575	990.49573	533.27954	1584.17810	27.41005	213.70277	1284.00574	-736.24353	264.11807	1313.11316	646.22876	409.08368	-16.54175	-39.15019	89.24312	9.95156	-617.23987	416.09189	-4.14057	-801.26758	141.18315	38.08796
791	6.583	991.06952	533.37225	1583.85815	28.57992	215.47472	1285.09998	-735.64233	264.18079	1314.62915	632.40894	410.23239	-16.86243	-49.62178	88.55682	13.19722	-631.13928	417.20544	-4.11601	-765.19781	136.85275	42.04554
792	6.592	991.91602	533.60229	1583.30566	29.61400	217.13264	1286.31335	-735.26611	264.30289	1315.15369	618.67053	411.37341	-17.15118	-59.03893	87.68677	17.38168	-644.97333	418.18396	-4.14785	-728.74597	132.46248	45.89509
793	6.600	993.01697	533.95587	1582.53418	30.47592	218.64107	1287.64392	-735.16577	264.44052	1314.98083	605.01440	412.50708	-17.29790	-66.94438	86.65646	23.27731	-658.71423	419.08966	-4.15124	-692.50513	128.12764	49.58893
794	6.608	994.36023	534.39996	1581.54871	31.13827	219.98291	1289.07251	-735.37329	264.46713	1314.48486	591.43677	413.64273	-17.29077	-72.61238	85.54139	31.78926	-672.36072	420.04010	-4.05993	-656.91138	123.86649	53.08441
795	6.617	995.91882	534.89404	1580.34082	31.58212	221.17500	1290.56274	-735.89911	264.29788	1313.86609	577.92682	414.80997	-17.20717	-74.95354	84.47290	43.42182	-685.93103	421.07101	-3.87854	-622.12299	119.72523	56.29319
796	6.625	997.63446	535.40985	1578.89758	31.78709	222.25409	1292.06323	-736.73773	263.91464	1313.17114	564.46313	416.02246	-17.14246	-72.61156	83.52185	57.79397	-699.45715	422.16644	-3.67537	-588.09753	115.74100	59.11010
797	6.633	999.42084	535.94397	1577.21716	31.72445	223.25348	1293.50635	-737.87817	263.33749	1312.38550	551.01508	417.27637	-17.15029	-64.50667	82.55946	73.63603	-712.94800	423.32620	-3.54873	-554.77271	111.85136	61.44403
798	6.642	1001.18958	536.50916	1575.32043	31.36359	224.19792	1294.81824	-739.30200	262.59866	1311.47571	537.54791	418.56000	-17.24020	-50.68083	81.26410	89.18051	-726.38409	424.52399	-3.56556	-522.14496	107.92518	63.22849
799	6.650	1002.87762	537.11926	1573.25122	30.68599	225.10307	1295.93604	-740.97876	261.72711	1310.41321	524.03668	419.83539	-17.38899	-32.72496	79.30193	102.76741	-739.79053	425.70627	-3.71720	-490.21198	103.79778	64.46211
800	6.658	1004.45361	537.78760	1571.06421	29.69360	225.96313	1296.82202	-742.87750	260.75162	1309.19519	510.48654	421.05328	-17.54097	-13.07167	76.58813	113.54034	-753.23834	426.85193	-3.93579	-458.94940	99.24385	65.20516
801	6.667	1005.90674	538.52911	1568.81189	28.40433	226.74139	1297.46643	-744.98273	259.72229	1307.84338	496.92578	422.19147	-17.64211	6.38089	73.42188	121.67239	-766.75378	427.95187	-4.13529	-428.42017	93.99725	65.48208
802	6.675	1007.23596	539.35260	1566.53772	26.84133	227.38177	1297.88684	-747.29205	258.72833	1306.38074	483.37903	423.24799	-17.69247	25.01576	70.31723	127.86124	-780.30548	428.97049	-4.24852	-398.89404	87.84988	65.17362
803	6.683	1008.44385	540.25238	1564.27869	25.02662	227.83356	1298.12109	-749.79523	257.87766	1304.81458	469.86157	424.22412	-17.73688	43.21184	67.69446	132.71381	-793.86749	429.89804	-4.25873	-370.84863	80.72950	63.98916
804	6.692	1009.53339	541.20929	1562.06934	22.97905	228.07117	1298.21643	-752.44690	257.23419	1303.13562	456.37958	425.14709	-17.80362	61.70523	65.75787	136.54776	-807.44312	430.79160	-4.20171	-344.88037	72.68654	61.57214
805	6.700	1010.51373	542.20184	1559.94299	20.71730	228.10248	1298.21997	-755.15405	256.76703	1301.32227	442.91803	426.07278	-17.88526	81.15019	64.57329	139.49333	-821.04742	431.74548	-4.13122	-321.60675	63.87781	57.68089
806	6.708	1011.40424	543.20917	1557.93494	18.26760	227.96033	1298.17322	-757.79187	256.36038	1299.34473	429.43829	427.03589	-17.96718	101.92546	64.10443	141.64622	-834.67969	432.83008	-4.06481	-301.56091	54.58810	52.31454
807	6.717	1012.22949	544.19934	1556.08411	15.66837	227.68225	1298.10828	-760.22937	255.87270	1297.17908	415.90070	428.02924	-18.03477	124.11829	64.20550	143.15964	-848.31726	434.01013	-3.96376	-285.08533	45.21419	45.72691
808	6.725	1013.01563	545.12616	1554.42529	12.96863	227.30154	1298.04456	-762.35089	255.18622	1294.82898	402.29224	429.04208	-18.07260	147.61319	64.72149	144.24261	-861.94421	435.16592	-3.80228	-272.31982	36.23150	38.33536
809	6.733	1013.78796	545.94159	1552.98047	10.22572	226.85072	1297.98999	-764.08142	254.21762	1292.33044	388.61713	430.08881	-18.08212	172.18440	65.56797	145.10539	-875.57800	436.22742	-3.63436	-263.27130	28.15532	30.58923
810	6.742	1014.56372	546.60809	1551.76025	7.50565	226.36354	1297.94348	-765.40765	252.92656	1289.72717	374.87549	431.18671	-18.08414	197.56473	66.68279	145.87729	-889.26868	437.22162	-3.53579	-257.84290	21.44503	22.84948
811	6.750	1015.35278	547.11182	1550.77026	4.88120	225.87436	1297.90125	-766.36847	251.33435	1287.04688	361.07697	432.31781	-18.10440	223.52423	67.98647	146.53978	-903.05731	438.21115	-3.51279	-255.82166	16.39665	15.33235
812	6.758	1016.15851	547.46967	1550.01111	2.42251	225.41660	1297.86023	-767.03137	249.50787	1284.30029	347.23962	433.44763	-18.15233	249.95386	69.41701	146.98387	-916.92261	439.24768	-3.51103	-256.94830	13.07893	8.27203
813	6.767	1016.96191	547.71729	1549.47864	0.18699	225.02182	1297.81885	-767.47620	247.51041	1281.49670	333.37247	434.56445	-18.19791	276.87173	70.99125	147.14091	-930.80048	440.35181	-3.48272	-261.07721	11.31889	2.22580
814	6.775	1017.71179	547.88586	1549.16663	-1.78502	224.71317	1297.77124	-767.77765	245.38193	1278.66211	319.49329	435.64108	-18.19823	304.29309	72.77863	147.03522	-944.66132	441.48169	-3.43515	-268.22815	10.77750	-2.02649
815	6.783	1018.34442	547.99286	1549.06689	-3.46884	224.49332	1297.69812	-767.99152	243.16920	1275.84558	305.63141	436.62018	-18.14819	332.07147	74.77946	146.75256	-958.52509	442.55219	-3.42088	-278.34802	11.06956	-4.16014
816	6.792	1018.80823	548.05096	1549.16846	-4.85468	224.35103	1297.56519	-768.14984	240.94676	1273.11218	291.79407	437.50378	-18.06525	359.90036	76.92911	146.35782	-972.39130	443.51736	-3.46572	-290.88306	11.83292	-4.70245
817	6.800	1019.06665	548.07343	1549.45984	-5.95375	224.28024	1297.32886	-768.26190	238.78560	1270.53735	277.96536	438.36905	-17.95940	387.46399	79.23010	145.77893	-986.19849	444.40778	-3.50648	-304.74091	12.78983	-4.58508
818	6.808	1019.08868	548.06403	1549.93579	-6.80175	224.28212	1296.94312	-768.32434	236.71674	1268.20874	264.13214	439.26746	-17.86008	414.55038	81.76661	144.76724	-999.86884	445.29120	-3.41379	-318.90405	13.79625	-4.50953
819	6.817	1018.85382	548.00562	1550.60071	-7.44726	224.35233	1296.36768	-768.33844	234.75034	1266.22241	250.29419	440.18164	-17.82829	441.06073	84.59203	143.00485	-1013.36121	446.20636	-3.10729	-332.91821	14.80322	-4.73454
820	6.825	1018.36169	547.86682	1551.45972	-7.93380	224.47180	1295.57666	-768.31476	232.93254	1264.66687	236.45996	441.07574	-17.90154	466.98889	87.65927	140.22934	-1026.63843	447.15558	-2.60367	-346.73535	15.77904	-5.17569
821	6.833	1017.62769	547.62335	1552.50684	-8.28908	224.60797	1294.56287	-768.26807	231.37747	1263.60559	222.62970	441.93521	-18.03316	492.38123	90.83499	136.26665	-1039.63318	448.13651	-1.89022	-360.40936	16.67149	-5.61769
822	6.842	1016.67596	547.26636	1553.72473	-8.52104	224.72731	1293.33716	-768.21912	230.24310	1263.06909	208.79626	442.75842	-18.12642	517.27203	93.91064	131.05217	-1052.33472	449.12436	-0.84976	-374.00671	17.43212	-5.91986
823	6.850	1015.53815	546.78809	1555.09485	-8.61832	224.80904	1291.93164	-768.19653	229.67139	1263.06299	194.97742	443.54309	-18.14278	541.65356	96.61725	124.69875	-1064.83081	450.07217	0.66260	-387.58679	18.06030	-6.08034
824	6.858	1014.24414	546.17719	1556.60120	-8.55820	224.84497	1290.39771	-768.21936	229.73364	1263.58582	181.21619	444.29932	-18.12109	565.46716	98.74455	117.52866	-1077.15967	450.91904	2.76138	-401.17145	18.60925	-6.17251
825	6.867	1012.81183	545.43170	1558.22815	-8.32199	224.83110	1288.79626	-768.26935	230.41557	1264.63562	167.53659	445.04544	-18.10133	588.58832	100.26543	109.96514	-1089.22986	451.57086	5.50182	-414.75256	19.15148	-6.27106
826	6.875	1011.25385	544.55603	1559.95569	-7.90679	224.77020	1287.18958	-768.28253	231.63521	1266.19592	153.91400	445.77209	-18.10020	610.89154	101.30508	102.36179	-1100.93066	451.93857	8.87853	-428.31305	19.72480	-6.40328
827	6.883	1009.58667	543.54022	1561.75647	-7.32559	224.67975	1285.63635	-768.16895	233.25310	1268.21265	140.29297	446.44479	-18.13971	632.34894	102.05490	94.92223	-1112.12939	451.96741	12.92484	-441.83484	20.31585	-6.54585
828	6.892	1007.83057	542.36115	1563.60059	-6.60159	224.58786	1284.18408	-767.84668	235.08141	1270.56714	126.64178	447.06393	-18.23163	652.95398	102.73088	87.68668	-1122.46301	451.59924	17.78102	-455.32813	20.89942	-6.66360
829	6.900	1006.00690	540.99878	1565.45972	-5.76302	224.51950	1282.86377	-767.26941	236.92276	1273.06689	112.97330	447.70538	-18.32890	672.49292	103.50591	80.50658	-1131.13977	450.82211	23.60380	-468.84717	21.46731	-6.73135
830	6.908	1004.14191	539.43616	1567.30518	-4.84029	224.48291	1281.68530	-766.44135	238.59634	1275.51807	99.30151	448.44373	-18.36170	690.47351	104.45290	73.04787	-1136.86743	449.77762	30.44324	-482.44214	22.03522	-6.74824
831	6.917	1002.26929	537.65918	1569.10913	-3.86720	224.46565	1280.63989	-765.42529	239.92572	1277.84009	85.61200	449.24188	-18.32091	706.37891	105.54814	64.95901	-1138.08862	448.59534	38.11129	-496.11377	22.63961	-6.74474
832	6.925	1000.42731	535.66870	1570.84448	-2.88039	224.44458	1279.70752	-764.33038	240.75984	1280.07007	71.88159	450.00848	-18.25414	720.04572	106.65520	56.15071	-1133.72144	447.02325	45.96423	-509.83667	23.32197	-6.76047
833	6.933	998.65283	533.47894	1572.48340	-1.90948	224.39276	1278.86450	-763.27216	241.03799	1282.26721	58.10205	450.73849	-18.21562	731.79480	107.54414	46.85701	-1123.91296	444.49841	52.92239	-523.59601	24.11322	-6.82164
834	6.942	996.97681	531.09845	1573.99646	-0.96376	224.27405	1278.08630	-762.32770	240.80521	1284.45471	44.27789	451.50400	-18.23409	742.14459	108.01973	37.43258	-1109.91248	440.68469	58.04303	-537.38928	24.99074	-6.91035
835	6.950	995.42224	528.52502	1575.35132	-0.02354	224.04486	1277.34985	-761.51831	240.15848	1286.62842	30.40460	452.34769	-18.28992	751.32495	108.03546	28.23742	-1093.06543	435.78397	61.24009	-551.22137	25.86205	-6.95945
836	6.958	994.00964	525.76715	1576.51514	0.96122	223.67029	1276.63477	-760.82355	239.19482	1288.77014	16.46606	453.25406	-18.33380	759.01154	107.73601	19.74853	-1074.02991	430.47253	63.32710	-565.09448	26.66885	-6.92538
837	6.967	992.76636	522.85944	1577.46167	2.06054	223.13861	1275.92847	-760.20575	237.99651	1290.85034	2.46606	454.19031	-18.34067	764.51581	107.40497	12.70378	-1052.82983	425.63745	65.11567	-578.99481	27.48995	-6.85026
838	6.975	991.73041	519.85461	1578.17798	3.34561	222.46115	1275.23865	-759.62103	236.63928	1292.83484	-11.55450	455.14484	-18.30643	767.20880	107.26588	7.91069	-1029.21643	421.83105	66.44495	-592.91846	28.45057	-6.81059
839	6.983	990.94531	516.80597	1578.66516	4.87332	221.65906	1274.59839	-759.01526	235.20206	1294.69922	-25.52185	456.14081	-18.17871	766.71320	107.35234	5.56630	-1002.83893	418.84363	66.27394	-606.88550	29.54871	-6.81273
840	6.992	990.45435	513.75568	1578.92896	6.67718	220.74974	1274.05457	-758.32520	233.75186	1296.43835	-39.32434	457.23618	-17.82756	762.77429	107.61926	4.90289	-973.38275	415.99524	63.72344	-620.89624	30.67260	-6.79742
841	7.000	990.30096	510.72888	1578.97339	8.75964	219.74414	1273.64929	-757.49054	232.31525	1298.06311	-52.79785	458.52829	-17.10112	755.24884	108.05482	4.84169	-940.80511	412.79056	58.90626	-634.91943	31.73792	-6.74232
842	7.008	990.53467	507.74042	1578.80420	11.08674	218.65790	1273.40674	-756.46533	230.88338	1299.58765	-65.72675	460.14551	-15.92184	744.44348	108.65569	4.75788	-905.42828	409.33533	52.94709	-648.92596	32.71622	-6.68212
843	7.017	991.20844	504.81146	1578.43005	13.58807	217.52635	1273.33264	-755.22693	229.44392	1301.01770	-77.95203	462.19016	-14.32985	731.32501	109.41292	4.50933	-867.77722	406.28333	47.40322	-662.89600	33.61815	-6.64223
844	7.025	992.35999	501.98199	1577.85486	16.16187	216.40491	1273.41821	-753.79260	227.99622	1302.34595	-89.66370	464.65198	-12.34166	717.14862	110.31187	4.14830	-828.37683	404.14856	43.42692	-676.80859	34.49604	-6.61280
845	7.033	993.99341	499.30286	1577.07092	18.68724	215.34430	1273.64600	-752.22852	226.55473	1303.55334	-101.71149	467.42020	-9.53769	702.85022	111.28600	3.76583	-787.69580	402.82227	41.38346	-690.65271	35.39644	-6.57497
846	7.042	996.07910	496.81598	1576.05994	21.04335	214.36136	1273.99341	-750.63568	225.15381	1304.61658	-115.43591	470.39542	-4.57258	688.78571	112.21635	3.43288	-746.17596	402.02066	41.23277	-704.44861	36.32919	-6.51783
847	7.050	998.56592	494.54138	1574.79773	23.12671	213.43802	1274.43701	-749.12146	223.84608	1305.50879	-131.52350	473.53168	4.78914	674.92889	113.03343	3.17209	-704.27917	401.67035	42.86964	-718.22363	37.29518	-6.43095
848	7.058	1001.39331	492.47192	1573.26270	24.86265	212.54985	1274.95508	-747.77954	222.70436	1306.19104	-148.35004	476.79318	20.63672	661.21960	113.79860	2.96480	-662.61078	401.70087	46.02424	-731.96204	38.28679	-6.31052
849	7.067	1004.50690	490.57678	1571.43762	26.20986	211.69717	1275.52625	-746.68542	221.82112	1306.61133	-161.61194	480.14020	43.33568	647.68750	114.61084	2.79347	-622.03015	401.86035	50.12066	-745.63013	39.26038	-6.17654
850	7.075	1007.87860	488.81366	1569.30518	27.15572	210.90739	1276.12964	-745.89941	221.29393	1306.70898	-166.56494	483.54822	70.62196	634.33215	115.45793	2.65080	-583.54871	401.78580	54.35860	-759.22668	40.12368	-6.04927
851	7.083	1011.51013	487.13281	1566.84998	27.70934	210.20621	1276.74646	-745.46899	221.20508	1306.41736	-161.33508	487.01486	98.31567	621.05798	116.24756	2.49341	-547.96326	401.19431	58.01345	-772.75763	40.76566	-5.91497
852	7.092	1015.42322	485.47412	1564.06726	27.89516	209.59564	1277.36157	-745.43591	221.59601	1305.67480	-147.91699	490.58093	122.53476	607.75293	116.93477	2.26828	-515.36914	399.96487	60.69208	-786.22681	41.19620	-5.77249
853	7.100	1019.64667	483.78296	1560.96838	27.74070	209.05807	1277.96826	-745.83545	222.43161	1304.45520	-129.99182	494.31659	141.71609	594.37073	117.54732	2.00726	-485.03253	398.04239	62.35330	-799.67694	41.62840	-5.69070
854	7.108	1024.20068	482.03394	1557.57568	27.26335	208.57384	1278.57178	-746.67926	223.57323	1302.80115	-110.38983	498.19702	156.50655	580.95294	118.14249	1.81730	-455.85864	395.38702	63.18543	-813.14063	42.23759	-5.72206
855	7.117	1029.07910	480.22852	1553.91296	26.46682	208.14098	1279.18384	-747.94348	224.80899	1300.80530	-90.40265	502.02121	168.02223	567.57916	118.77977	1.76788	-427.01218	392.07886	63.44257	-826.58704	42.95062	-5.81026
856	7.125	1034.23608	478.36877	1549.99268	25.34810	207.78255	1279.81311	-749.57751	225.94006	1298.54529	-70.30139	505.49768	176.68759	554.27808	119.48999	1.82997	-398.26468	388.48340	63.34450	-839.99634	43.65545	-5.87918
857	7.133	1039.59900	476.45059	1545.81726	23.90898	207.52878	1280.46716	-751.51263	226.84540	1296.04858	-49.90234	508.35593	182.45743	541.00909	120.25961	1.91563	-369.93213	385.18698	63.07892	-853.39331	44.41019	-5.92808
858	7.142	1045.11548	474.50720	1541.39905	22.16372	207.38742	1281.16187	-753.67010	227.48706	1293.31360	-28.91699	510.39197	185.48656	527.71863	121.06036	1.95305	-342.47372	382.57373	62.79516	-866.79822	45.32021	-5.98937
859	7.150	1050.82520	472.69897	1536.78784	20.13897	207.33487	1281.92041	-755.97235	227.88185	1290.33911	-7.14844	511.49121	186.38062	514.38025	121.86833	1.93157	-316.16623	380.51495	62.54002	-880.22205	46.36395	-6.06799
860	7.158	1056.94348	471.43335	1532.10120	17.86934	207.33998	1282.76062	-758.34174	228.07253	1287.13403	15.46191	511.61841	185.98367	500.99170	122.66856	1.88060	-291.17798	378.63120	62.20190	-893.69135	47.41628	-6.14239
861	7.167	1063.90894	471.46954	1527.55371	15.39485	207.39143	1283.68445	-760.69061	228.11478	1283.72229	38.91028	510.78516	185.06940	487.54187	123.46259	1.82935	-267.84204	376.77829	61.52760	-907.25299	48.38494	-6.20067
862	7.175	1072.24731	473.79327	1523.44116	12.76305	207.49841	1284.68079	-762.92639	228.06946	1280.14758	63.19318	509.06345	184.20993	473.99509	124.26309	1.80908	-246.71408	375.12329	60.21619	-920.93115	49.25143	-6.24848
863	7.183	1082.19165	479.05237	1520.02380	10.03275	207.67334	1285.73523	-764.97272	228.00006	1276.46753	88.28088	506.58936	183.76978	460.33401	125.09952	1.84286	-228.36099	373.89081	58.00388	-934.68738	50.04093	-6.28217
864	7.192	1093.38049	486.96753	1517.38489	7.27301	207.91995	1286.83557	-766.78748	227.97763	1272.73242	114.05908	503.49146	183.85596	446.58490	125.99463	1.91058	-213.15680	373.22696	54.69438	-948.47607	50.83028	-6.29206
865	7.200	1104.99316	496.41870	1515.41626	4.55593	208.23135	1287.97449	-768.36481	228.06671	1268.97363	140.31482	499.85172	184.25600	432.78296	126.91225	1.96252	-201.21872	373.23285	50.20357	-962.30450	51.70267	-6.28810
866	7.208	1116.15637	506.07538	1513.92542	1.95054	208.59438	1289.14783	-769.71906	228.29630	1265.20691	166.81281	495.73740	184.49907	418.94727	127.79951	1.96276	-192.47699	374.00095	44.56907	-976.19238	52.66079	-6.28536
867	7.217	1126.23242	514.90356	1512.73792	-0.47881	208.99434	1290.34888	-770.86090	228.66461	1261.43750	193.42371	491.20578	184.05376	405.07803	128.66527	1.92208	-186.84180	375.59415	37.84983	-990.11664	53.64686	-6.26598
868	7.225	1134.88159	522.31232	1511.73901	-2.67236	209.41118	1291.56311	-771.78491	229.17534	1257.66687	220.16620	486.28674	182.57904	391.15521	129.55350	1.90057	-184.31131	377.98325	30.10201	-1004.04791	54.62376	-6.20132
869	7.233	1142.00232	528.08484	1510.87183	-4.57643	209.81409	1292.76807	-772.47064	229.85159	1253.90295	247.11386	481.01645	180.09096	377.16296	130.48599	1.93435	-184.90756	380.94794	21.56710	-1018.01166	55.57938	-6.10718
870	7.242	1147.63794	532.24316	1510.12170	-6.14547	210.17154	1293.93652	-772.88940	230.71712	1250.16284	274.29053	475.48233	176.88498	363.12759	131.44971	1.97339	-188.48431	384.01364	12.93169	-1032.06091	56.49348	-6.02842
871	7.250	1151.89832	534.92560	1509.49634	-7.34310	210.47314	1295.03564	-773.01355	231.76660	1246.47058	301.64847	469.79260	173.27063	349.10321	132.39928	1.94874	-194.57027	386.59470	5.41130	-1046.18494	57.36561	-5.98021
872	7.258	1154.90918	536.30414	1509.01184	-8.15144	210.74271	1296.01660	-772.83398	232.94865	1242.86902	329.10858	464.01389	169.38951	335.12158	133.29741	1.85301	-202.55856	388.32959	0.25070	-1060.25586	58.21513	-5.93117
873	7.267	1156.78735	536.54205	1508.68555	-8.58575	211.03749	1296.80957	-772.37817	234.17476	1239.44080	356.62619	458.16559	165.21777	321.18805	134.17902	1.71497	-212.21573	389.29443	-2.23201	-1074.07202	59.00723	-5.82843
874	7.275	1157.63367	535.77930	1508.53162	-8.69181	211.43951	1297.33350	-771.71051	235.33411	1236.31970	384.22650	452.25247	160.63803	307.30396	135.12132	1.57125	-223.68495	389.88351	-2.87287	-1087.47986	59.67433	-5.61303
875	7.283	1157.53418	534.13348	1508.56079	-8.52590	212.03215	1297.51477	-770.90955	236.29955	1233.67749	411.96289	446.28357	155.51665	293.46454	136.14233	1.48885	-236.78857	390.49487	-2.80455	-1100.45361	60.21086	-5.21743
876	7.292	1156.56567	531.70673	1508.78125	-8.13633	212.86513	1297.30530	-770.03955	236.94458	1231.68420	439.84918	440.29770	149.76285	279.66306	137.19066	1.53272	-250.79382	391.29489	-2.71995	-1113.03552	60.66495	-4.56283
877	7.300	1154.79968	528.59283	1509.19995	-7.55243	213.94031	1296.69653	-769.13062	237.20132	1230.44165	467.83563	434.40479	143.32526	265.91153	138.21651	1.68089	-264.96365	392.25381	-2.84156	-1125.22925	61.09030	-3.57252
878	7.308	1152.30664	524.88239	1509.82263	-6.78040	215.23500	1295.72144	-768.18091	237.11653	1229.93164	495.84534	428.78329	136.14792	252.23729	139.20331	1.82396	-278.94962	393.32855	-3.13501	-1137.00623	61.55927	-2.23997
879	7.317	1149.15662	520.66602	1510.65515	-5.80687	216.72928	1294.44507	-767.19720	236.79823	1230.04907	523.81842	423.61191	128.15697	238.65796	140.17302	1.86421	-292.70032	394.48871	-3.49313	-1148.40161	62.17412	-0.67915
880	7.325	1145.42078	516.03546	1511.70374	-4.60971	218.40555	1292.95020	-766.22681	236.29703	1230.68347	551.66144	419.00787	119.32685	225.16492	141.19902	1.78189	-306.26419	395.66422	-3.83303	-1159.51404	63.02116	0.99008
881	7.333	1141.17102	511.08362	1512.97412	-3.17409	220.22995	1291.31897	-765.32977	235.58188	1231.74915	579.12939	415.03656	109.79697	211.71274	142.35934	1.61586	-319.69977	396.82953	-4.09265	-1170.37708	64.11610	2.81606
882	7.342	1136.47998	505.90411	1514.47266	-1.50441	222.14661	1289.61438	-764.53998	234.59225	1233.18677	605.78894	411.73691	99.89182	198.23798	143.65303	1.42572	-333.06384	398.05078	-4.24250	-1180.87793	65.39875	4.97489
883	7.350	1131.42029	500.59076	1516.20544	0.37247	224.09120	1287.86865	-763.86145	233.26804	1234.98792	631.10950	409.09192	89.94351	184.72086	145.00433	1.26395	-346.40018	399.35455	-4.33222	-1190.73779	66.76425	7.55126
884	7.358	1126.06445	495.23718	1518.17847	2.40813	226.00562	1286.09094	-763.27008	231.59421	1237.17944	654.60181	406.98264	80.06406	171.19991	146.32907	1.15097	-359.72507	400.68008	-4.43940	-1199.43774	68.12494	10.42942
885	7.367	1120.48499	489.93652	1520.39758	4.53682	227.84659	1284.28528	-762.70319	229.67522	1239.76099	675.91663	405.18646	70.10558	157.71387	147.58727	1.06876	-373.04260	402.00571	-4.56406	-1206.13477	69.53273	13.37870
886	7.375	1114.75464	484.78186	1522.86902	6.68282	229.58879	1282.46216	-762.06482	227.74397	1242.68323	694.90802	403.48383	59.83107	144.26857	148.81238	0.97948	-386.36108	403.35614	-4.66152	-1209.71851	71.33420	16.22419
887	7.383	1108.94617	479.86758	1525.59949	8.76952	231.22127	1280.64368	-761.25586	226.07469	1245.87488	711.69751	401.80688	49.11191	130.84993	150.06310	0.86782	-399.69034	404.69586	-4.72791	-1209.08130	74.12850	18.95783
888	7.392	1103.13367	475.29132	1528.59729	10.73289	232.74481	1278.86243	-760.21307	224.87602	1249.26147	726.65997	400.23270	38.00330	117.42840	151.33925	0.76847	-413.04016	405.94684	-4.77289	-1203.40515	78.35869	21.64654
889	7.400	1097.39355	471.15704	1531.87341	12.53553	234.17122	1277.15381	-758.93817	224.24124	1252.76575	740.22662	398.84616	26.70508	103.95709	152.58347	0.72370	-426.43048	407.07477	-4.78700	-1192.27307	83.84408	24.24380
890	7.408	1091.80469	467.57770	1535.44141	14.17273	235.51576	1275.54797	-757.49670	224.16963	1256.31201	752.57434	397.64978	15.51181	90.39381	153.73853	0.72720	-439.90942	408.11209	-4.77527	-1175.76685	89.69219	26.58404
891	7.417	1086.44946	464.67572	1539.31738	15.67012	236.79633	1274.07141	-755.98633	224.60228	1259.83496	763.44727	396.60559	4.87155	76.72612	154.78821	0.74799	-453.54059	409.11951	-4.76678	-1154.55200	94.77874	28.47314
892	7.425	1081.41052	462.57712	1543.51575	17.07451	238.04938	1272.75623	-754.49268	225.43620	1263.28577	772.24194	395.76389	-4.44913	62.97055	155.76955	0.77580	-467.34439	410.12436	-4.78419	-1129.60034	98.55909	29.59512
893	7.433	1076.76538	461.39423	1548.04199	18.43529	239.33237	1271.64331	-753.05145	226.55557	1266.63306	778.20551	395.28967	-11.41025	49.15294	156.73192	0.81545	-481.27115	411.10983	-4.82274	-1101.65771	101.41685	29.45772
894	7.442	1072.57495	461.19220	1552.87854	19.78739	240.69885	1270.77686	-751.63916	227.87923	1269.86292	780.61877	395.30768	-15.31816	35.29182	157.69093	0.87219	-495.25497	412.05905	-4.83858	-1071.00000	104.15149	27.73053
895	7.450	1068.86694	461.93921	1557.96887	21.15326	242.18347	1270.19470	-750.20215	229.36868	1272.97766	778.93713	395.74814	-16.56964	21.40610	158.63646	0.94498	-509.26385	412.96094	-4.76935	-1037.63086	107.27659	24.67862
896	7.458	1065.61694	463.45233	1563.20544	22.55296	243.81003	1269.92419	-748.69116	230.99832	1275.99646	772.90479	396.41739	-16.45739	7.54179	159.51439	1.03310	-523.28003	413.81680	-4.61544	-1001.63666	110.79948	21.15875
897	7.467	1062.73132	465.37671	1568.44800	24.00275	245.59760	1269.98071	-747.07269	232.73460	1278.94666	762.86047	397.21228	-16.14938	-6.19762	160.18510	1.18109	-537.28320	414.68344	-4.46579	-963.39081	114.38709	18.20624
898	7.475	1060.05896	467.25726	1573.57935	25.50689	247.55203	1270.36536	-745.33301	234.54059	1281.84900	749.98663	398.15286	-16.09575	-19.61240	160.46956	1.51560	-551.27240	415.60812	-4.40552	-923.53174	117.60390	16.63881
899	7.483	1057.46448	468.70837	1578.54431	27.05545	249.65034	1271.06189	-743.48767	236.38948	1284.70398	735.83258	399.24756	-16.22711	-32.41887	160.22653	2.21151	-565.25067	416.55380	-4.42550	-882.82715	120.10582	16.88614
900	7.492	1054.91528	469.55701	1583.31763	28.62597	251.83513	1272.03992	-741.58386	238.27052	1287.48438	721.48810	400.43762	-16.37157	-44.34886	159.36145	3.40027	-579.19275	417.51556	-4.43202	-841.99731	121.74364	18.97441
901	7.500	1052.47974	469.83707	1587.86243	30.18474	254.02687	1273.26184	-739.69470	240.18159	1290.13660	707.34033	401.62567	-16.50002	-55.25060	157.81850	5.11757	-593.08002	418.56976	-4.35768	-801.51160	122.57060	22.58436
902	7.508	1050.25427	469.68137	1592.14319	31.69288	256.14090	1274.68884	-737.91455	242.11209	1292.59180	693.38824	402.74341	-16.69894	-65.17751	155.62080	7.41446	-606.93201	419.71362	-4.23872	-761.50757	122.84018	27.16759
903	7.517	1048.32678	469.23395	1596.14270	33.11764	258.10428	1276.28613	-736.35059	244.02754	1294.77551	679.56445	403.80338	-16.99860	-74.47429	152.88733	10.66085	-620.76367	420.82913	-4.14691	-721.99072	122.96373	32.13439
904	7.525	1046.78320	468.60919	1599.85620	34.43986	259.87396	1278.02344	-735.10535	245.86212	1296.61670	665.83740	404.85333	-17.30045	-83.58775	149.72997	15.84285	-634.55615	421.83206	-4.10143	-683.11700	123.27528	37.05122
905	7.533	1045.67554	467.86304	1603.31665	35.64748	261.44061	1279.87048	-734.25836	247.52072	1298.06262	652.18304	405.91547	-17.47324	-92.30849	146.09892	24.42649	-648.28333	422.73569	-4.06798	-645.19867	123.79247	41.68095
906	7.542	1044.97180	466.96771	1606.59692	36.72013	262.81506	1281.79712	-733.85010	248.89993	1299.08813	638.56439	406.99594	-17.47665	-98.90935	141.74190	37.61581	-661.94135	423.61917	-3.98467	-608.45459	124.32767	45.84375
907	7.550	1044.56250	465.81140	1609.73022	37.62159	264.01822	1283.77637	-733.88092	249.92625	1299.69861	624.95514	408.10733	-17.37869	-100.30901	136.37639	55.41955	-675.54187	424.60352	-3.80312	-572.82031	124.75333	49.34322
908	7.558	1044.32275	464.25995	1612.66528	38.30207	265.07263	1285.78479	-734.32574	250.59174	1299.92664	611.36359	409.25208	-17.29949	-93.81261	129.92603	76.03062	-689.08167	425.76392	-3.56677	-537.98877	125.01733	52.07975
909	7.567	1044.18713	462.26370	1615.29138	38.70308	265.98651	1287.79956	-735.14551	250.96317	1299.82532	597.82092	410.40881	-17.34030	-79.34743	122.52028	96.08701	-702.54126	427.02670	-3.41233	-503.61804	125.00311	54.12389
910	7.575	1044.18433	459.89261	1617.48206	38.76711	266.74902	1289.78943	-736.28918	251.14874	1299.45935	584.34570	411.55121	-17.51187	-59.84727	114.34995	112.33549	-715.93091	428.24084	-3.43960	-469.54138	124.53910	55.60448
911	7.583	1044.38660	457.24475	1619.16821	38.45385	267.34509	1291.70093	-737.69678	251.25204	1298.89453	570.92267	412.67554	-17.72244	-38.97520	105.72505	123.68044	-729.30969	429.36218	-3.60970	-435.82953	123.52953	56.59711
912	7.592	1044.85413	454.34637	1620.37622	37.75470	267.76947	1293.45911	-739.30835	251.36568	1298.18262	557.51782	413.79822	-17.85300	-18.66527	97.19945	131.49100	-742.74011	430.49066	-3.77523	-402.70557	121.95068	57.15114
913	7.600	1045.63721	451.15594	1621.18176	36.69906	268.02335	1294.99170	-741.07263	251.58206	1297.35120	544.10077	414.92282	-17.85576	1.13431	89.41413	137.95029	-756.25177	431.69214	-3.80166	-370.43719	119.74963	57.33364
914	7.608	1046.78967	447.62299	1621.65601	35.34673	268.10175	1296.26013	-742.95374	251.96689	1296.40039	530.64789	416.02966	-17.79253	21.26472	82.83264	144.39128	-769.84027	432.87476	-3.68827	-339.31073	116.87533	57.18786
915	7.617	1048.34888	443.71292	1621.85181	33.76488	267.99091	1297.27234	-744.92914	252.51897	1295.30542	517.14465	417.10614	-17.76868	42.41060	77.66522	150.93698	-783.45789	433.93082	-3.55376	-309.70007	113.34287	56.67022
916	7.625	1050.31140	439.39819	1621.80933	32.00585	267.68497	1298.07556	-746.97308	253.17633	1294.02515	503.59500	418.16461	-17.82256	64.80765	73.89124	157.04433	-797.05096	434.88733	-3.50704	-282.13696	109.19220	55.63528
917	7.633	1052.63403	434.65826	1621.56128	30.10242	267.20294	1298.74048	-749.03894	253.85994	1292.51733	490.01205	419.21411	-17.90217	88.34447	71.30342	162.07538	-810.62952	435.82169	-3.56272	-257.27570	104.45059	53.87562
918	7.642	1055.25342	429.48892	1621.12988	28.07762	266.58340	1299.34204	-751.05396	254.51091	1290.75269	476.39752	420.24939	-17.93903	112.83993	69.62817	165.59430	-824.25110	436.75656	-3.64965	-235.74731	99.13743	51.20215
919	7.650	1058.10449	423.90045	1620.51709	25.95708	265.86694	1299.94421	-752.93335	255.10922	1288.72205	462.74573	421.28107	-17.91742	138.22504	68.64722	167.48122	-837.94739	437.70010	-3.67864	-218.00433	93.27798	47.53682
920	7.658	1061.13098	417.91782	1619.70337	23.77533	265.09344	1300.58838	-754.59985	255.66309	1286.43738	449.06036	422.32278	-17.87764	164.47186	68.22485	167.93207	-851.69403	438.67484	-3.61719	-204.28687	86.93204	42.95837
921	7.667	1064.28943	411.59198	1618.65991	21.57401	264.31387	1301.29089	-755.99658	256.16974	1283.92603	435.34863	423.36502	-17.85644	191.45699	68.27131	167.40250	-865.44836	439.65671	-3.52392	-194.68976	80.23909	37.64414
922	7.675	1067.55200	405.01117	1617.36182	19.39830	263.59253	1302.05103	-757.09528	256.59338	1281.22253	421.60120	424.40805	-17.84448	218.97937	68.72075	166.50290	-879.21033	440.58237	-3.50065	-189.20593	73.45663	31.75179
923	7.683	1070.90100	398.29398	1615.79773	17.29638	262.99109	1302.86133	-757.89783	256.88583	1278.36475	407.79681	425.47495	-17.81499	246.87601	69.55422	165.75525	-893.01733	441.48474	-3.56046	-187.73010	66.93240	25.34519
924	7.692	1074.31262	391.55466	1613.97864	15.32008	262.55048	1303.71057	-758.42535	257.01767	1275.39417	393.92166	426.56976	-17.75861	275.09503	70.81134	165.29315	-906.88751	442.48984	-3.59948	-190.06885	61.04443	18.44152
925	7.700	1077.74243	384.87567	1611.94006	13.52444	262.28769	1304.57849	-758.70166	256.98813	1272.35608	379.98236	427.65735	-17.68455	303.65796	72.50363	164.81451	-920.81042	443.60709	-3.54581	-195.88538	56.17266	11.24894
926	7.708	1081.12732	378.31311	1609.73633	11.96861	262.20654	1305.42969	-758.74066	256.81592	1269.30847	366.01923	428.67548	-17.62784	332.54901	74.55417	163.83742	-934.77454	444.70319	-3.43469	-204.54999	52.67948	4.47899
927	7.717	1084.39514	371.90704	1607.43506	10.71806	262.30829	1306.20801	-758.54828	256.52286	1266.33325	352.09262	429.57828	-17.64632	361.64893	76.91154	161.98564	-948.74780	445.69553	-3.33570	-215.19702	50.81123	-0.77995
928	7.725	1087.46899	365.68311	1605.10840	9.83598	262.59921	1306.83716	-758.13715	256.12350	1263.53101	338.23331	430.40518	-17.75931	390.75311	79.61552	159.16405	-962.65753	446.61877	-3.29366	-227.14642	50.46967	-3.85547
929	7.733	1090.26782	359.66150	1602.82202	9.36053	263.08752	1307.23340	-757.53583	255.63654	1260.99902	324.41861	431.25311	-17.90525	419.63202	82.70818	155.58542	-976.44037	447.53918	-3.30692	-240.08588	51.14644	-5.06978
930	7.742	1092.70447	353.86609	1600.63318	9.28779	263.76801	1307.32214	-756.78583	255.10408	1258.81006	310.60251	432.15717	-17.99287	448.07672	86.22371	151.60181	-990.07941	448.48383	-3.30957	-253.73737	52.23986	-5.31735
931	7.750	1094.69141	348.31512	1598.59583	9.57418	264.61078	1307.04797	-755.93359	254.58888	1257.01282	296.75183	433.08899	-17.97163	475.91940	90.21364	147.46194	-1003.60315	449.43365	-3.18558	-267.69885	53.37295	-5.31011
932	7.758	1096.15466	343.00562	1596.76160	10.15001	265.56311	1306.38306	-755.01984	254.15607	1255.65137	282.86716	434.03748	-17.86302	503.09656	94.63976	143.18134	-1017.07190	450.34390	-2.81389	-281.66193	54.41216	-5.35021
933	7.767	1097.04553	337.92065	1595.17236	10.93748	266.55743	1305.33557	-754.07043	253.86946	1254.78076	268.98883	434.98816	-17.75556	529.75031	99.31091	138.56906	-1030.47131	451.16907	-2.07106	-295.51617	55.35133	-5.49868
934	7.775	1097.34351	333.05292	1593.85742	11.87532	267.52869	1303.94983	-753.10419	253.80318	1254.46179	255.15692	435.90503	-17.74625	556.23529	103.98448	133.36513	-1043.64221	451.87714	-0.78370	-309.25256	56.21981	-5.73483
935	7.783	1097.04956	328.41077	1592.83691	12.93941	268.43442	1302.29504	-752.14612	254.04298	1254.73804	241.36227	436.78015	-17.86932	582.93439	108.45404	127.43444	-1056.43115	452.42975	1.25100	-322.89398	57.02832	-6.00206
936	7.792	1096.18237	324.00189	1592.12598	14.14174	269.25659	1300.44812	-751.21967	254.66675	1255.61133	227.58643	437.60254	-18.08290	609.97235	112.57263	120.90166	-1068.83008	452.78635	4.16867	-336.48419	57.75371	-6.22196
937	7.800	1094.78259	319.82013	1591.73254	15.50650	269.99039	1298.47766	-750.32843	255.70795	1257.03613	213.85455	438.32513	-18.29984	637.06580	116.27963	114.10446	-1080.83301	452.92346	7.94320	-350.06024	58.36514	-6.34060
938	7.808	1092.91150	315.85150	1591.64795	17.04052	270.64777	1296.44067	-749.45398	257.12277	1258.93445	200.18332	438.95935	-18.43822	663.62152	119.58571	107.38847	-1092.22314	452.83420	12.42007	-363.62646	58.88867	-6.37117
939	7.817	1090.63989	312.08328	1591.83984	18.71630	271.26096	1294.38672	-748.57104	258.79868	1261.20007	186.54059	439.60394	-18.47453	688.94238	122.53337	100.88376	-1102.47339	452.54745	17.58056	-377.17334	59.43562	-6.38686
940	7.825	1088.04126	308.50720	1592.25903	20.47485	271.86145	1292.36133	-747.66138	260.61249	1263.67810	172.90631	440.33084	-18.44884	712.40875	125.16934	94.43055	-1110.61816	452.17416	23.70254	-390.69586	60.08749	-6.45938
941	7.833	1085.19495	305.12390	1592.85205	22.24415	272.45639	1290.40613	-746.71680	262.47946	1266.15466	159.29556	441.11383	-18.43110	733.64752	127.51273	87.71201	-1115.11304	451.95279	31.11098	-404.19061	60.78926	-6.60188
942	7.842	1082.18604	301.94348	1593.57129	23.96038	273.02545	1288.55896	-745.74005	264.32224	1268.43396	145.70184	441.87073	-18.47287	752.64484	129.54573	80.48890	-1114.12305	452.02261	39.77227	-417.66882	61.45533	-6.77226
943	7.850	1079.09753	298.96640	1594.38110	25.57876	273.53406	1286.85071	-744.74670	266.00192	1270.46118	132.07800	442.55560	-18.55846	769.67523	131.21469	72.76081	-1106.50806	451.99344	49.02091	-431.17542	62.10094	-6.92527
944	7.858	1076.00439	296.15894	1595.25928	27.07649	273.95230	1285.30066	-743.76013	267.32996	1272.32397	118.38324	443.19684	-18.62976	785.02496	132.46837	64.70975	-1092.68713	451.11148	57.67565	-444.76880	62.79576	-7.05411
945	7.867	1072.97864	293.44717	1596.19470	28.45765	274.26578	1283.91602	-742.79803	268.15656	1274.13416	104.62451	443.86053	-18.65582	798.70319	133.37308	56.50578	-1074.27673	449.02142	64.72243	-458.46179	63.57105	-7.16351
946	7.875	1070.09766	290.73596	1597.18445	29.75378	274.46271	1282.69836	-741.86444	268.43350	1275.94958	90.84058	444.61212	-18.64313	810.38165	134.17581	48.21495	-1052.78564	446.13992	69.98659	-472.20709	64.41751	-7.23402
947	7.883	1067.44336	287.94394	1598.22046	31.00986	274.51440	1281.65125	-740.95013	268.21878	1277.77661	77.05530	445.48538	-18.60457	819.55554	135.20428	39.87490	-1028.77466	443.22580	73.84879	-485.96881	65.33495	-7.25737
948	7.892	1065.07715	285.04721	1599.25305	32.26682	274.37537	1280.78027	-740.03864	267.63815	1279.59155	63.24927	446.44809	-18.55234	825.72534	136.66774	31.60099	-1002.10785	440.64691	76.20014	-499.76886	66.32986	-7.26267
949	7.900	1063.00708	282.11627	1600.15295	33.55840	273.99210	1280.08899	-739.11591	266.82504	1281.35449	49.37494	447.40430	-18.51729	828.53247	138.49283	23.63420	-972.56366	438.25183	76.14568	-513.63763	67.34731	-7.26426
950	7.908	1061.19824	279.28931	1600.75293	34.91777	273.30786	1279.57715	-738.17383	265.88251	1283.02759	35.41541	448.28821	-18.52607	827.88361	140.31053	16.39505	-940.10040	435.88669	72.99661	-527.55884	68.28516	-7.22824
951	7.917	1059.62976	276.67480	1600.94958	36.37680	272.28186	1279.24036	-737.20123	264.88708	1284.58972	21.42224	449.14691	-18.52435	824.00891	141.67334	10.55098	-904.85809	433.51065	67.15710	-541.48993	69.10808	-7.11951
952	7.925	1058.32373	274.29367	1600.73547	37.95563	270.91501	1279.06860	-736.17749	263.90747	1286.03882	7.48572	450.07404	-18.36047	817.40619	142.39734	6.79975	-867.12799	430.96124	59.96146	-555.42822	69.89218	-6.95159
953	7.933	1057.33374	272.11118	1600.15161	39.65594	269.24725	1279.04602	-735.07495	263.00693	1287.38623	-6.26331	451.12933	-17.86942	808.62683	142.69936	5.21942	-827.28351	428.16504	53.00697	-569.42303	70.76405	-6.79158
954	7.942	1056.72705	270.08273	1599.25146	41.46492	267.33249	1279.15283	-733.86682	262.22638	1288.65039	-19.61255	452.37415	-16.96957	797.99841	142.98845	4.96664	-785.68604	425.33426	47.55785	-583.50464	71.78522	-6.71487
955	7.950	1056.57080	268.16431	1598.08533	43.36223	265.22879	1279.36865	-732.53503	261.57904	1289.84863	-32.35852	453.90717	-15.69301	785.70868	143.54678	4.98269	-742.71033	422.81183	44.28384	-597.64581	72.88433	-6.73225
956	7.958	1056.92871	266.30609	1596.68579	45.32016	263.00714	1279.67273	-731.07489	261.07278	1290.98560	-44.59131	455.83276	-14.05223	772.18121	144.40858	4.80364	-698.87085	421.03754	43.42885	-611.80188	73.94376	-6.79316
957	7.967	1057.86780	264.45883	1595.05737	47.29618	260.75491	1280.04272	-729.50317	260.73181	1292.04651	-57.01978	458.24387	-11.64528	758.07233	145.46863	4.50299	-654.79919	420.45502	44.99619	-625.93610	74.91705	-6.85386
958	7.975	1059.45081	262.59689	1593.18054	49.22948	258.56482	1280.45557	-727.86584	260.60596	1292.99316	-70.92505	461.25775	-7.15672	743.90240	146.59100	4.21532	-611.08411	421.18927	48.63502	-640.01550	75.84358	-6.88776
959	7.983	1061.71240	260.73019	1591.02136	51.04986	256.52124	1280.89392	-726.23383	260.78012	1293.76538	-87.15948	465.02774	1.69202	729.86633	147.64819	3.95427	-568.28247	422.91476	53.50781	-654.01349	76.79561	-6.85665
960	7.992	1064.64014	258.88910	1588.53564	52.69220	254.69153	1281.34949	-724.68988	261.36597	1294.29639	-104.37225	469.66156	17.20797	715.95300	148.57568	3.70457	-527.12360	425.01825	58.50382	-667.91876	77.78622	-6.71621
961	8.000	1068.16943	257.10684	1585.66809	54.10740	253.11844	1281.82092	-723.30920	262.44720	1294.54309	-118.26892	475.10712	40.09756	702.15009	149.40601	3.46772	-488.43475	426.94568	62.73737	-681.74268	78.72701	-6.45665
962	8.008	1072.19434	255.41382	1582.36584	55.26695	251.81462	1282.30786	-722.14063	264.00607	1294.51550	-123.71887	481.15027	68.35004	688.49628	150.22658	3.21378	-452.55200	428.49728	65.83679	-695.50043	79.54425	-6.16405
963	8.017	1076.59717	253.82426	1578.60339	56.15971	250.76816	1282.80627	-721.20502	265.91293	1294.25671	-118.41577	487.55878	97.77361	674.98956	151.08467	2.89752	-418.91318	429.75607	67.80249	-709.20074	80.29935	-6.00677
964	8.025	1081.29614	252.30972	1574.40198	56.78133	249.95639	1283.30847	-720.50745	267.98776	1293.77686	-104.27466	494.18726	124.13848	661.54553	151.91194	2.53322	-386.47711	430.82407	68.79274	-722.86755	81.08724	-6.06937
965	8.033	1086.29175	250.78853	1569.83972	57.12679	249.35629	1283.81042	-720.05011	270.05112	1293.02747	-85.26062	500.90399	145.25197	648.08002	152.58968	2.19681	-354.47708	431.69577	69.04860	-736.52869	81.88859	-6.23468
966	8.042	1091.66663	249.16534	1565.02393	57.19281	248.94946	1284.31848	-719.85095	271.95221	1291.94934	-64.49976	507.48688	161.16591	634.59229	153.11778	1.96056	-322.76813	432.26575	68.81953	-750.18756	82.65340	-6.31274
967	8.050	1097.51062	247.41467	1560.00488	56.98348	248.72411	1284.84912	-719.96674	273.59821	1290.53003	-43.25366	513.63171	172.88980	621.13269	153.63281	1.84840	-291.71167	432.35947	68.24731	-763.83276	83.42625	-6.24577
968	8.058	1103.85095	245.60916	1554.72314	56.51229	248.67163	1285.41772	-720.47461	274.95880	1288.80505	-21.48431	519.01648	181.34525	607.73108	154.24979	1.82586	-261.93530	431.84198	67.30665	-777.44574	84.26488	-6.13131
969	8.067	1110.65308	243.84268	1549.07581	55.80104	248.77641	1286.03503	-721.40588	276.04700	1286.80884	1.21814	523.36285	187.20404	594.37299	154.96944	1.83129	-234.17989	430.82056	65.84149	-791.00507	85.14336	-6.08844
970	8.075	1117.83582	242.16415	1542.99878	54.87373	249.00572	1286.71252	-722.70605	276.91382	1284.54724	25.03040	526.49512	191.07928	581.00330	155.72762	1.83044	-209.18852	429.65833	63.62780	-804.51556	86.03392	-6.17363
971	8.083	1125.26086	240.58749	1536.47827	53.74702	249.31419	1287.46375	-724.25446	277.65585	1282.01111	49.77808	528.35034	193.57336	567.56958	156.49084	1.82429	-187.56023	428.76172	60.44386	-818.00806	86.95351	-6.36530
972	8.092	1132.75244	239.11591	1529.53809	52.43011	249.66945	1288.29932	-725.89795	278.39731	1279.19861	75.15991	528.93536	195.17543	554.06647	157.29099	1.82953	-169.62669	428.49481	56.19691	-831.51154	87.86948	-6.55407
973	8.100	1140.15796	237.75902	1522.26501	50.93664	250.07314	1289.22510	-727.48212	279.24387	1276.12561	101.01807	528.33234	196.21423	540.50543	158.16527	1.87185	-155.43091	429.22476	51.06293	-845.05872	88.72211	-6.63143
974	8.108	1147.39746	236.60936	1514.85242	49.29787	250.54568	1290.24084	-728.89410	280.25266	1272.82471	127.40527	526.71033	196.87938	526.88672	159.09529	1.96927	-144.79433	431.25183	45.50371	-858.68933	89.54139	-6.61128
975	8.117	1154.48523	235.99152	1507.56738	47.56699	251.09442	1291.33813	-730.08105	281.43161	1269.33643	154.41946	524.25378	197.23711	513.21960	160.03485	2.10335	-137.42725	434.65952	40.03772	-872.41040	90.40542	-6.58958
976	8.125	1161.50708	236.49045	1500.64026	45.81074	251.70819	1292.50122	-731.02655	282.74747	1265.70471	182.01065	521.10840	197.27002	499.52039	160.96642	2.21546	-133.09705	439.23938	34.87730	-886.17627	91.32848	-6.61127
977	8.133	1168.50977	238.58350	1494.20801	44.09670	252.37178	1293.70898	-731.72760	284.15344	1261.98999	209.99060	517.37952	196.89636	485.78296	161.89035	2.26179	-131.83179	444.58746	29.73453	-899.93359	92.26498	-6.63648
978	8.142	1175.34802	242.08745	1488.34302	42.48814	253.07104	1294.93274	-732.19244	285.62878	1258.28979	238.18311	513.11511	195.93079	471.97748	162.79880	2.26850	-133.91608	450.29611	23.96571	-913.67560	93.16938	-6.61017
979	8.150	1181.69653	246.18640	1483.10693	41.04308	253.79227	1296.13635	-732.44135	287.17715	1254.74109	266.49615	508.31909	194.12033	458.08655	163.70657	2.29177	-139.51578	455.94940	17.12851	-927.45068	94.03372	-6.52025
980	8.158	1187.25623	250.10574	1478.58740	39.81301	254.52310	1297.27832	-732.49524	288.78412	1251.49475	294.90503	503.00687	191.28250	444.12616	164.68173	2.33144	-148.21658	460.96912	9.77488	-941.33472	94.91730	-6.40098
981	8.167	1191.87976	253.53403	1474.90186	38.84396	255.25372	1298.31580	-732.35718	290.39514	1248.66223	323.41333	497.21075	187.39174	430.13089	165.78300	2.32942	-159.02647	464.76404	3.51129	-955.35809	95.91220	-6.30243
982	8.175	1195.51929	256.48090	1472.17236	38.17609	255.98163	1299.20813	-732.00214	291.95572	1246.26990	351.98145	490.95886	182.56949	416.13092	166.96800	2.24531	-171.02875	467.14786	-0.33330	-969.44836	97.04128	-6.25684
983	8.183	1198.16309	259.05859	1470.50110	37.83766	256.71710	1299.91296	-731.39246	293.47696	1244.29053	380.48206	484.30356	177.02676	402.14398	168.13393	2.09511	-183.88373	468.47537	-1.89197	-983.48615	98.20908	-6.25653
984	8.192	1199.84216	261.44070	1469.96619	37.83871	257.48126	1300.38538	-730.51276	295.03061	1242.72119	408.76682	477.31909	170.94417	388.18384	169.23776	1.92361	-197.48398	469.34055	-2.22622	-997.36646	99.26598	-6.23959
985	8.200	1200.65723	263.89471	1470.62744	38.16917	258.30011	1300.58679	-729.39838	296.66486	1241.61145	436.79807	470.06616	164.34183	374.26645	170.31046	1.76708	-211.52310	470.19135	-2.20760	-1010.95526	100.14510	-6.08778
986	8.208	1200.77478	266.77118	1472.52417	38.80291	259.19852	1300.49719	-728.13702	298.34567	1241.04724	464.75037	462.65549	157.08237	360.39758	171.39349	1.63530	-225.63660	471.17624	-2.20433	-1024.06934	100.92052	-5.63413
987	8.217	1200.38391	270.42154	1475.65601	39.71058	260.18433	1300.12207	-726.84576	299.96545	1241.11157	493.01324	455.30444	148.99770	346.56964	172.52519	1.50588	-239.61520	472.25555	-2.29421	-1036.56018	101.69617	-4.70733
988	8.225	1199.62305	275.07300	1479.96558	40.87785	261.23041	1299.49829	-725.63757	301.37604	1241.83923	522.03040	448.25177	140.02536	332.78644	173.72971	1.35231	-253.40176	473.37128	-2.46579	-1048.38647	102.50551	-3.21868
989	8.233	1198.48950	280.69794	1485.33850	42.31419	262.27499	1298.69446	-724.59180	302.41858	1243.19849	552.03040	441.69305	130.32326	319.08643	174.97133	1.19048	-267.04694	474.50305	-2.68848	-1059.59265	103.36551	-1.21329
990	8.242	1196.76416	286.91623	1491.62439	44.03812	263.24426	1297.79724	-723.73016	302.95221	1245.09204	582.83301	435.78549	120.29536	305.52417	176.17744	1.07141	-280.63248	475.66641	-2.90814	-1070.23291	104.33085	1.18264
991	8.250	1194.02368	293.00189	1498.65308	46.04729	264.08136	1296.88416	-723.01514	302.89691	1247.36646	613.83923	430.56552	110.43096	292.11285	177.31836	1.03557	-294.17621	476.88602	-3.06860	-1080.27649	105.40388	3.87709
992	8.258	1189.79883	298.09949	1506.24658	48.29742	264.76263	1296.00012	-722.37970	302.27750	1249.83521	644.18518	425.87427	101.04997	278.79413	178.43298	1.08825	-307.62738	478.15128	-3.16747	-1089.48865	106.47549	6.83115
993	8.267	1183.81458	301.61014	1514.25073	50.70251	265.28925	1295.15137	-721.76672	301.21399	1252.33411	672.99414	421.48007	92.17758	265.49106	179.59398	1.19852	-320.95108	479.45938	-3.25111	-1097.30042	107.51315	9.98392
994	8.275	1176.14844	303.48889	1522.57349	53.14774	265.66925	1294.31555	-721.14337	299.84662	1254.79810	699.63159	417.25687	83.62013	252.17393	180.85204	1.32062	-334.18295	480.84576	-3.34625	-1102.79675	108.81288	13.29638
995	8.283	1167.21936	304.26648	1531.19385	55.50783	265.90796	1293.46301	-720.49176	298.28574	1257.29272	723.83649	413.22202	75.10071	238.83984	182.20015	1.41418	-347.39819	482.29037	-3.44445	-1104.98804	110.97034	16.90744
996	8.292	1157.65356	304.84647	1540.13867	57.66854	266.00851	1292.57922	-719.79773	296.64896	1259.93640	745.68018	409.46262	66.35577	225.46089	183.58908	1.43359	-360.65656	483.68845	-3.53955	-1103.20752	114.54804	21.10897
997	8.300	1148.10217	306.20609	1549.44604	59.54445	265.98215	1291.67529	-719.04431	295.10483	1262.79456	765.44043	406.04111	57.23296	211.99721	184.95706	1.35251	-373.97247	484.96338	-3.63028	-1097.20825	119.70300	26.03166
998	8.308	1139.05908	309.08994	1559.12769	61.08817	265.85416	1290.78247	-718.22314	293.84689	1265.84839	783.40503	402.99228	47.74972	198.44838	186.25758	1.23201	-387.32843	486.14841	-3.69469	-1086.92212	126.00403	31.41658
999	8.317	1130.72388	313.76947	1569.14563	62.29165	265.65347	1289.94080	-717.35602	293.02802	1269.02612	799.61340	400.41690	38.02126	184.86403	187.48645	1.18928	-400.71683	487.31735	-3.71151	-1072.33801	132.54486	36.73666
1000	8.325	1122.97205	319.96973	1579.41443	63.17751	265.40335	1289.18530	-716.49451	292.70288	1272.24109	813.78320	398.46124	28.14831	171.28995	188.65407	1.26553	-414.14728	488.46277	-3.70337	-1053.63831	138.45999	41.32141
1001	8.333	1115.47205	327.04034	1589.82910	63.78195	265.12775	1288.54321	-715.69214	292.81290	1275.41101	825.50226	397.18259	18.23524	157.71799	189.74625	1.38762	-427.62836	489.52750	-3.70100	-1031.19263	143.56763	44.30965
1002	8.342	1107.88708	334.28821	1600.29065	64.14126	264.85977	1288.03528	-714.97235	293.23380	1278.47314	834.38379	396.53751	8.55788	144.10472	190.76308	1.47495	-441.17700	490.52170	-3.68616	-1005.30267	148.37819	44.87087
1003	8.350	1100.02295	341.24280	1610.70129	64.29252	264.64133	1287.67883	-714.31512	293.84683	1281.39966	839.98193	396.47580	-0.25739	130.41628	191.75471	1.52338	-454.82086	491.50330	-3.62823	-976.07343	153.43582	42.80322
1004	8.358	1091.84546	347.70667	1620.94666	64.28191	264.52197	1287.49170	-713.67462	294.57312	1284.20044	841.65479	396.96286	-7.30086	116.65305	192.76836	1.57221	-468.57037	492.48956	-3.54785	-943.55273	158.85446	38.86855
1005	8.367	1083.41406	353.64612	1630.89453	64.16963	264.55826	1287.49561	-713.00696	295.36777	1286.90552	838.80078	397.89359	-11.88383	102.86440	193.79436	1.64064	-482.39301	493.44980	-3.49222	-907.94592	164.38068	34.45029
1006	8.375	1074.82434	359.07782	1640.41284	64.02866	264.80563	1287.71375	-712.27795	296.21008	1289.54541	831.47491	399.03897	-14.11974	89.14079	194.77608	1.71787	-496.21970	494.35782	-3.46973	-869.76550	169.62587	30.88696
1007	8.383	1066.19067	364.02917	1649.39111	63.93774	265.30649	1288.16370	-711.45935	297.09515	1292.14392	820.61719	400.17990	-14.87484	75.57697	195.60722	1.81097	-510.01654	495.21893	-3.46006	-829.86163	174.20932	28.99299
1008	8.392	1057.64209	368.54553	1657.78625	63.97015	266.08554	1288.85205	-710.53076	298.01758	1294.71436	807.57300	401.26819	-15.08417	62.25365	196.12944	1.99785	-523.82257	496.04709	-3.45613	-789.28381	177.79889	28.95774
1009	8.400	1049.29785	372.68927	1665.67944	64.17815	267.15198	1289.76868	-709.48352	298.96713	1297.24731	793.53503	402.36298	-15.21542	49.27171	196.21346	2.41689	-537.66760	496.86615	-3.45145	-749.02124	180.13544	30.56112
1010	8.408	1041.20422	376.47241	1673.23718	64.57698	268.49271	1290.88574	-708.32568	299.93719	1299.69568	779.29431	403.46967	-15.33359	36.77896	195.82138	3.20648	-551.53174	497.71582	-3.43485	-709.74365	181.11963	33.45982
1011	8.417	1033.31262	379.79642	1680.56421	65.14286	270.05869	1292.16345	-707.09460	300.91782	1301.97302	765.21002	404.53012	-15.42749	24.92332	194.95715	4.48586	-565.40454	498.61023	-3.40782	-671.66058	180.92505	37.26994
1012	8.425	1025.56396	382.53833	1687.65002	65.82664	271.76422	1293.55347	-705.86328	301.88199	1303.96655	751.33331	405.52386	-15.55227	13.76707	193.61005	6.44585	-579.28241	499.55533	-3.35635	-634.68774	179.96877	41.49014
1013	8.433	1017.97552	384.67847	1694.46387	66.56834	273.49777	1294.99658	-704.72662	302.78723	1305.55872	737.58679	406.50317	-15.76231	3.22125	191.74008	9.55019	-593.11890	500.59369	-3.25464	-598.84875	178.65768	45.55917
1014	8.442	1010.62054	386.29410	1701.02246	67.30779	275.14087	1296.43079	-703.79199	303.58984	1306.66199	723.88861	407.52637	-16.02910	-6.84898	189.21927	14.72095	-606.86743	501.71765	-3.13433	-564.40466	177.11700	49.05742
1015	8.450	1003.55743	387.47559	1707.36951	67.98159	276.58484	1297.81567	-703.18500	304.26227	1307.25684	710.19238	408.59241	-16.25151	-16.13881	185.73662	23.18816	-620.54968	502.83618	-3.04785	-531.52545	175.18497	51.76501
1016	8.458	996.80273	388.27509	1713.53345	68.51123	277.73764	1299.15332	-703.04095	304.80661	1307.38342	696.48877	409.66510	-16.34429	-23.23898	180.81268	35.89432	-634.22461	503.94540	-2.94453	-499.97705	172.64450	53.58654
1017	8.467	990.35107	388.69006	1719.48621	68.81783	278.53833	1300.47351	-703.46393	305.25653	1307.08679	682.80194	410.72369	-16.32921	-25.54213	173.98949	52.84698	-647.91351	505.17538	-2.70978	-469.21936	169.39691	54.56633
1018	8.475	984.20789	388.66486	1725.12402	68.84882	278.97577	1301.79358	-704.48969	305.66245	1306.39453	669.15656	411.76062	-16.33649	-20.48518	165.07817	72.65408	-661.57599	506.53998	-2.38046	-438.77765	165.44104	54.91091
1019	8.483	978.39868	388.12744	1730.32935	68.57301	279.09052	1303.09668	-706.08118	306.06122	1305.34375	655.53992	412.79071	-16.49051	-7.68140	154.25581	92.47409	-675.16846	507.79163	-2.21429	-408.51208	160.78754	54.87379
1020	8.492	972.94891	387.04721	1735.07178	67.96009	278.95590	1304.33997	-708.14752	306.46240	1303.99683	641.92529	413.86868	-16.78391	10.30287	141.97488	109.14459	-688.70673	508.71570	-2.42257	-378.56476	155.45450	54.63416
1021	8.500	967.87292	385.44885	1739.42395	66.97643	278.63763	1305.47131	-710.56146	306.86508	1302.41602	628.31262	415.03766	-17.07648	29.84410	128.89548	121.11784	-702.23755	509.40674	-2.93009	-349.12653	149.52670	54.30098
1022	8.508	963.19250	383.38019	1743.50171	65.59527	278.14972	1306.44727	-713.17194	307.27551	1300.62646	614.70734	416.27188	-17.21996	48.75854	115.82735	129.21338	-715.79169	510.08124	-3.48375	-320.36475	143.12654	53.96702
1023	8.517	958.95801	380.89337	1747.39905	63.81170	277.44763	1307.24512	-715.83026	307.70593	1298.61450	601.11182	417.49603	-17.18988	66.89558	103.51173	135.44331	-729.37830	510.85657	-3.84333	-292.59491	136.26378	53.69278
1024	8.525	955.24927	378.05280	1751.14673	61.65226	276.46750	1307.86145	-718.42413	308.15790	1296.36804	587.55109	418.66077	-17.09515	85.12111	92.43024	141.39421	-742.99298	511.79425	-3.86440	-266.41516	128.77956	53.41511
1025	8.533	952.16003	374.94110	1754.71826	59.18033	275.18375	1308.30188	-720.89227	308.59842	1293.90088	574.02887	419.78796	-17.05301	104.22836	82.79794	147.58238	-756.63959	512.91644	-3.57725	-242.58929	120.48819	52.89413
1026	8.542	949.77594	371.63885	1758.06909	56.50796	273.65884	1308.57996	-723.21033	308.95605	1291.24402	560.48413	420.91495	-17.09312	124.43117	74.58586	153.76630	-770.31750	514.14795	-3.19583	-221.79785	111.32043	51.79043
1027	8.550	948.16089	368.19788	1761.15198	53.77637	272.03320	1308.73108	-725.36212	309.13882	1288.42871	546.86334	422.03375	-17.17682	145.44243	67.58220	159.48598	-784.00751	515.37604	-2.95497	-204.46423	101.36896	49.81220
1028	8.558	947.35168	364.63934	1763.92029	51.09342	270.44525	1308.81396	-727.31799	309.06155	1285.47925	533.18195	423.12665	-17.23780	166.91553	61.58386	164.37233	-797.71161	516.54272	-2.93086	-190.71765	90.92500	46.82232
1029	8.567	947.34619	360.96631	1766.34058	48.50587	268.98090	1308.89063	-729.03821	308.68845	1282.41284	519.47949	424.20004	-17.22971	188.76173	56.52084	168.24364	-811.44751	517.64362	-3.03345	-180.45166	80.47726	42.87706
1030	8.575	948.09570	357.16824	1768.39148	46.02724	267.69034	1309.00635	-730.49597	308.05765	1279.24292	505.77243	425.26178	-17.17726	211.07765	52.37689	171.11725	-825.21313	518.70703	-3.12842	-173.43530	70.60182	38.18349
1031	8.583	949.51746	353.22150	1770.04492	43.66418	266.60236	1309.17932	-731.69061	307.25397	1275.98291	492.05682	426.32513	-17.13239	233.93459	49.10199	173.16882	-838.99945	519.76990	-3.14472	-169.45929	61.82990	32.93690
1032	8.592	951.52051	349.10147	1771.24902	41.42242	265.70929	1309.39880	-732.63550	306.36124	1272.64478	478.31714	427.42218	-17.09216	257.30878	46.63458	174.65355	-852.79956	520.84033	-3.09684	-168.43164	54.54855	27.13838
1033	8.600	954.02905	344.80502	1771.92444	39.31687	264.96234	1309.63342	-733.34619	305.42447	1269.23547	464.54120	428.54602	-17.02927	281.11234	44.93755	175.81172	-866.60071	521.90564	-3.03096	-170.33960	48.89625	20.62285
1034	8.608	956.98376	340.35425	1771.98071	37.39979	264.31812	1309.84009	-733.84698	304.42236	1265.76648	450.73260	429.60599	-16.97728	305.22070	44.01420	176.77391	-880.40076	522.95251	-2.96890	-175.09894	44.73799	13.39501
1035	8.617	960.33252	335.78827	1771.34937	35.77150	263.79419	1309.96729	-734.18335	303.27408	1262.26965	436.89822	430.52832	-16.99890	329.48071	43.86963	177.51294	-894.22028	523.95056	-2.91319	-182.38629	41.82694	6.12131
1036	8.625	964.03845	331.17496	1770.01624	34.51720	263.43182	1309.96948	-734.41986	301.89685	1258.80383	423.04623	431.35251	-17.09982	353.69342	44.40923	177.87224	-908.08569	524.86053	-2.88795	-191.66577	40.01697	0.15235
1037	8.633	968.07678	326.61237	1768.01807	33.61866	263.19443	1309.83435	-734.61609	300.27191	1255.45715	409.19757	432.15619	-17.24588	377.65070	45.47185	177.62909	-922.00464	525.68536	-2.92702	-202.50421	39.25690	-3.45456
1038	8.642	972.39850	322.19025	1765.41187	32.96801	262.96414	1309.57935	-734.79779	298.45184	1252.34668	395.36127	432.97766	-17.40581	401.25323	47.01452	176.57941	-935.94513	526.48859	-3.00402	-214.70825	39.40491	-4.87923
1039	8.650	976.91394	317.97101	1762.25415	32.46558	262.64423	1309.21631	-734.94318	296.51178	1249.61182	381.50824	433.83502	-17.53676	424.51837	49.14369	174.64246	-949.83081	527.35107	-3.03344	-228.00494	40.16150	-5.13662
1040	8.658	981.51050	314.01538	1758.60315	32.06936	262.21661	1308.72754	-734.99774	294.51202	1247.39172	367.61008	434.74628	-17.58439	447.44073	51.94354	171.88580	-963.57355	528.30432	-2.93498	-241.88623	41.17152	-5.07630
1041	8.667	986.05786	310.38971	1754.52942	31.77478	261.71448	1308.07703	-734.91406	292.50961	1245.79602	353.68857	435.71838	-17.53707	469.93094	55.39127	168.41660	-977.10339	529.30066	-2.63767	-255.90442	42.15936	-5.03728
1042	8.675	990.40234	307.12775	1750.11682	31.58973	261.17804	1307.23047	-734.68280	290.57947	1244.88635	339.79541	436.71704	-17.47232	491.88385	59.41043	164.27771	-990.34479	530.26776	-2.05457	-269.87103	43.01641	-5.06320
1043	8.683	994.38483	304.20630	1745.44263	31.52579	260.63269	1306.16821	-734.33319	288.80533	1244.67957	325.96738	437.66962	-17.50343	513.26196	63.87363	159.45738	-1003.19421	531.20074	-1.08958	-283.75311	43.78059	-5.14737
1044	8.692	997.87115	301.55560	1740.57568	31.59211	260.09302	1304.89404	-733.91895	287.27179	1245.15845	312.21466	438.53296	-17.65817	534.17432	68.56559	153.92929	-1015.56671	532.14807	0.34706	-297.54401	44.52974	-5.31058
1045	8.700	1000.76721	299.06250	1735.61377	31.78881	259.57751	1303.43835	-733.50391	286.06973	1246.27698	298.52011	439.33957	-17.84251	554.92383	73.18736	147.68066	-1027.46924	533.07794	2.34324	-311.23486	45.27892	-5.54270
1046	8.708	1003.01880	296.59158	1730.68896	32.10677	259.11169	1301.85632	-733.14087	285.27164	1247.96558	284.84726	440.13507	-17.94754	575.93500	77.39604	140.77951	-1039.00354	533.85638	4.97809	-324.83838	45.97139	-5.77222
1047	8.717	1004.61475	294.04636	1725.91492	32.53561	258.71887	1300.21936	-732.84344	284.89615	1250.13379	271.16739	440.89618	-17.95912	597.57672	80.90611	133.43834	-1050.27759	534.37854	8.28153	-338.40125	46.57433	-5.94137
1048	8.725	1005.59125	291.40472	1721.35254	33.07435	258.42133	1298.59717	-732.56964	284.92938	1252.65369	257.46136	441.58154	-17.93883	619.95966	83.59525	125.97655	-1061.28381	534.61810	12.24981	-351.97412	47.12863	-6.05550
1049	8.733	1006.02795	288.70789	1717.02148	33.73338	258.25262	1297.03772	-732.23260	285.36136	1255.34155	243.70181	442.21613	-17.94250	642.74164	85.51424	118.63835	-1071.79077	534.58124	16.94165	-365.57935	47.67656	-6.14280
1050	8.742	1006.02881	286.03189	1712.91479	34.51892	258.25143	1295.56128	-731.74585	286.13727	1258.01672	229.88098	442.84570	-17.98572	665.04089	86.81645	111.36098	-1081.21362	534.29761	22.51494	-379.21143	48.21479	-6.22775
1051	8.750	1005.69385	283.44608	1709.00964	35.41425	258.43207	1294.17432	-731.07227	287.07394	1260.60596	216.04248	443.47513	-18.05913	685.65210	87.67242	103.75478	-1088.47144	533.82324	29.09787	-392.84369	48.75192	-6.33713
1052	8.758	1005.10278	280.98340	1705.27771	36.38067	258.76971	1292.88379	-730.23529	287.89410	1263.15076	202.24396	444.09357	-18.14899	703.59332	88.21294	95.40034	-1092.02368	533.13934	36.56302	-406.44122	49.34049	-6.47910
1053	8.767	1004.32117	278.64886	1701.69214	37.37337	259.21204	1291.70093	-729.29108	288.35672	1265.71423	188.49762	444.71536	-18.22485	718.64368	88.47340	86.18552	-1090.36011	531.93250	44.37497	-419.99738	50.01847	-6.62403
1054	8.775	1003.41553	276.44299	1698.22791	38.35854	259.69611	1290.64001	-728.30353	288.32941	1268.31445	174.77490	445.40042	-18.22940	731.36658	88.35607	76.34304	-1082.87268	529.60333	51.63260	-433.56451	50.78178	-6.73397
1055	8.783	1002.46027	274.37234	1694.86255	39.32716	260.15686	1289.71313	-727.33441	287.77460	1270.92273	161.05029	446.21436	-18.14326	742.51056	87.74985	66.18410	-1070.32959	525.70343	57.36993	-447.22546	51.62127	-6.79743
1056	8.792	1001.53351	272.44717	1691.57385	40.29630	260.52594	1288.92859	-726.43329	286.72241	1273.49023	147.30026	447.14435	-18.04051	752.32599	86.72321	55.84792	-1054.25317	520.32458	61.12934	-461.01532	52.52602	-6.81925
1057	8.800	1000.70569	270.67221	1688.33533	41.29601	260.73376	1288.29565	-725.62640	285.25281	1275.97607	133.47668	448.12540	-18.00857	760.38800	85.54127	45.31011	-1035.82947	514.08789	63.39401	-474.89587	53.46765	-6.80280
1058	8.808	1000.02832	269.04062	1685.10889	42.35543	260.72156	1287.82764	-724.91266	283.46500	1278.35779	119.53351	449.12201	-18.04567	765.96387	84.54439	34.60596	-1015.49792	507.84943	65.13242	-488.81995	54.41951	-6.76101
1059	8.817	999.53290	267.53833	1681.84802	43.49470	260.44653	1287.53210	-724.26874	281.44153	1280.62219	105.47443	450.11200	-18.08334	768.52692	83.99413	24.16734	-993.20294	502.21460	66.67690	-502.77655	55.36254	-6.71506
1060	8.825	999.24402	266.15100	1678.50354	44.72024	259.87503	1287.39844	-723.66504	279.24475	1282.75757	91.35840	451.07822	-18.06129	767.97723	83.93976	15.07427	-968.63263	497.13104	67.29421	-516.77002	56.28415	-6.67022
1061	8.833	999.19043	264.86713	1675.02710	46.02621	258.98276	1287.39771	-723.07788	276.94098	1284.75293	77.27563	452.03870	-17.96703	764.46790	84.25769	8.64869	-941.37506	492.06485	65.99807	-530.78516	57.21462	-6.62956
1062	8.842	999.40228	263.67752	1671.37598	47.40160	257.76874	1287.49646	-722.49036	274.60690	1286.60266	63.30225	453.01596	-17.81763	758.11206	84.81345	5.32635	-911.15320	486.58020	62.54188	-544.78912	58.21196	-6.61471
1063	8.850	999.90564	262.56824	1667.52148	48.83478	256.26242	1287.67090	-721.88599	272.31772	1288.30933	49.47290	454.00198	-17.57726	748.93427	85.51976	4.19385	-877.98267	480.59814	57.56550	-558.76965	59.27731	-6.62846
1064	8.858	1000.72937	261.51947	1663.45789	50.31212	254.50490	1287.90894	-721.24518	270.13824	1289.88501	35.82483	454.95004	-17.11789	737.23230	86.29105	3.94815	-842.13934	474.35281	52.13468	-572.74054	60.35270	-6.64412
1065	8.867	1001.92133	260.50946	1659.19958	51.81105	252.52521	1288.20557	-720.55389	268.12134	1291.35242	22.42395	455.78781	-16.28519	723.83789	87.06029	3.86740	-804.03333	468.32791	47.28179	-586.69745	61.39783	-6.65712
1066	8.875	1003.55450	259.50867	1654.76685	53.29201	250.34442	1288.55859	-719.82318	266.30804	1292.73926	9.24158	456.46539	-14.89183	709.73151	87.84502	3.78395	-764.07410	462.99237	43.71634	-600.62122	62.40296	-6.68746
1067	8.883	1005.71631	258.48337	1650.17334	54.69626	248.00287	1288.95996	-719.09900	264.71841	1294.06226	-4.08142	457.01154	-12.39960	695.53979	88.70393	3.68708	-722.59534	458.55051	41.79029	-614.52283	63.35007	-6.73088
1068	8.892	1008.49219	257.42426	1645.41650	55.95319	245.58374	1289.39050	-718.44800	263.34503	1295.31079	-18.26208	457.56891	-7.41077	681.48578	89.62756	3.55189	-679.85608	454.96451	41.62992	-628.42584	64.21736	-6.75102
1069	8.900	1011.95056	256.35889	1640.47119	56.99737	243.21117	1289.82068	-717.93695	262.17877	1296.44531	-33.65332	458.32996	2.39407	667.57776	90.54829	3.35650	-636.11993	451.99747	43.14323	-642.31482	65.02687	-6.71192
1070	8.908	1016.11011	255.31857	1635.29089	57.78640	241.01570	1290.21838	-717.62109	261.24161	1297.41296	-48.83276	459.42047	19.27439	653.78998	91.44574	3.11248	-591.88275	449.30884	45.96154	-656.13794	65.84949	-6.59765
1071	8.917	1020.89325	254.29912	1629.82385	58.30353	239.08926	1290.55750	-717.53485	260.57861	1298.16943	-60.00415	460.88007	43.75500	640.13556	92.35512	2.86864	-548.10199	446.65683	49.48138	-669.85883	66.73299	-6.42767
1072	8.925	1026.13342	253.26469	1624.03296	58.54441	237.46126	1290.82678	-717.68903	260.22217	1298.68726	-62.81604	462.72034	73.64433	626.60449	93.25513	2.68937	-506.09137	443.98093	52.94881	-683.49640	67.66107	-6.27902
1073	8.933	1031.66101	252.18671	1617.90466	58.50238	236.11214	1291.03369	-718.07959	260.17514	1298.94434	-55.48395	464.99655	104.82348	613.14600	94.03989	2.58431	-467.04218	441.36356	55.56311	-697.09082	68.58496	-6.23491
1074	8.942	1037.37903	251.07249	1611.44666	58.16436	235.01315	1291.20105	-718.70074	260.41821	1298.90442	-39.88538	467.79742	133.31844	599.73889	94.66199	2.47228	-431.50366	438.94052	56.64325	-710.63892	69.43709	-6.27173
1075	8.950	1043.26514	249.95888	1604.68750	57.51997	234.15456	1291.35620	-719.55231	260.91953	1298.51160	-19.67426	471.11163	156.97668	586.38556	95.21877	2.26709	-399.20935	436.76315	55.83313	-724.12561	70.15418	-6.27709
1076	8.958	1049.34131	248.89026	1597.67871	56.57513	233.54028	1291.52124	-720.63446	261.63937	1297.70520	2.04742	474.73837	175.48901	573.06146	95.83948	1.99092	-369.39877	434.74057	53.17999	-737.58801	70.75007	-6.20192
1077	8.967	1055.64136	247.90891	1590.48621	55.35591	233.17334	1291.71130	-721.92218	262.52127	1296.46191	23.65820	478.30234	189.26596	559.73840	96.56982	1.76038	-341.43018	432.80511	48.97633	-751.07263	71.30627	-6.09857
1078	8.975	1062.17859	247.05270	1583.17590	53.90091	233.05367	1291.93945	-723.33411	263.48325	1294.82825	44.87158	481.34940	198.69090	546.39429	97.36543	1.67107	-315.21185	431.08392	43.56064	-764.58801	71.88010	-6.01670
1079	8.983	1068.92615	246.35016	1575.81006	52.25100	233.17900	1292.22192	-724.73749	264.45090	1292.89185	66.14270	483.52197	204.24910	532.97827	98.13532	1.72212	-291.19272	429.80832	37.25982	-778.13513	72.49593	-5.96179
1080	8.992	1075.81287	245.82422	1568.45862	50.44233	233.53697	1292.57935	-726.00757	265.41400	1290.72717	88.04199	484.62585	206.77563	519.44507	98.84253	1.82070	-270.14130	429.17865	30.36108	-791.71576	73.19926	-5.94777
1081	9.000	1082.72522	245.50600	1561.21399	48.50757	234.09547	1293.03674	-727.08740	266.44571	1288.39160	110.89667	484.55484	207.31735	505.82172	99.55132	1.85385	-252.90874	429.37079	23.08539	-805.32404	74.05800	-6.01750
1082	9.008	1089.51917	245.43559	1554.20178	46.48356	234.80403	1293.62024	-727.99127	267.66229	1285.93298	134.72617	483.27625	206.85539	492.17963	100.32011	1.79545	-240.19299	430.54440	15.74817	-818.96912	75.08589	-6.18529
1083	9.017	1096.05298	245.64230	1547.58252	44.41806	235.60928	1294.34436	-728.76239	269.15234	1283.36987	159.36853	480.85455	206.11574	478.55557	101.13332	1.71878	-232.38019	432.76736	9.01733	-832.67078	76.16537	-6.38474
1084	9.025	1102.20789	246.14391	1541.52905	42.37277	236.47447	1295.19946	-729.43933	270.92868	1280.70435	184.64841	477.39218	205.44516	464.94321	101.97762	1.69247	-229.46744	435.85886	3.77197	-846.41650	77.15176	-6.52130
1085	9.033	1107.85962	247.00198	1536.16064	40.42386	237.39258	1296.14832	-730.05475	272.93027	1277.97742	210.42792	472.96100	204.80956	451.33856	102.88890	1.71510	-231.12827	439.27585	0.46407	-860.16028	78.05228	-6.56363
1086	9.042	1112.85632	248.34097	1531.50049	38.65771	238.38870	1297.13269	-730.64362	275.05231	1275.30005	236.53418	467.62323	203.96837	437.73505	103.87784	1.74027	-236.97604	442.31503	-1.19756	-873.87665	78.96892	-6.54434
1087	9.050	1117.07800	250.22162	1527.54065	37.15585	239.49852	1298.08423	-731.22717	277.18488	1272.82910	262.73047	461.49207	202.67906	424.09503	104.87563	1.71995	-246.59651	444.54892	-1.85182	-887.58466	79.93655	-6.50864
1088	9.058	1120.50818	252.51363	1524.34436	35.97208	240.72939	1298.93884	-731.76898	279.25842	1270.69299	288.81915	454.73517	200.77988	410.38544	105.81560	1.63811	-259.12326	446.01141	-2.04445	-901.30188	80.92640	-6.48462
1089	9.067	1123.20801	254.97249	1522.05029	35.11916	242.04388	1299.64673	-732.15570	281.28085	1268.92322	314.73895	447.53418	198.18260	396.62039	106.71559	1.53071	-273.15851	446.99527	-2.10673	-915.00488	81.91726	-6.45868
1090	9.075	1125.22327	257.42026	1520.80286	34.57592	243.38039	1300.17566	-732.25092	283.32602	1267.48926	340.53357	440.04193	194.84311	382.84515	107.63162	1.45749	-287.45544	447.78802	-2.20753	-928.63165	82.87889	-6.35270
1091	9.083	1126.54175	259.80316	1520.69336	34.30486	244.68010	1300.50842	-731.98480	285.46536	1266.40723	366.28223	432.35294	190.69977	369.10468	108.58229	1.42776	-301.46426	448.57965	-2.43031	-942.04730	83.74120	-6.02905
1092	9.092	1127.13635	262.12436	1521.71912	34.26866	245.89462	1300.63855	-731.39685	287.69736	1265.76770	392.08472	424.53906	185.59154	355.42804	109.53630	1.38208	-315.17389	449.46390	-2.77354	-955.01715	84.44799	-5.33235
1093	9.100	1127.00928	264.38791	1523.77161	34.44091	246.98480	1300.56848	-730.61377	289.91943	1265.66785	418.06873	416.73047	179.23691	341.82245	110.46161	1.27422	-328.72647	450.44485	-3.15530	-967.32837	85.03835	-4.15504
1094	9.108	1126.18079	266.59091	1526.69775	34.80973	247.92636	1300.31055	-729.79974	291.94971	1266.15381	444.39920	409.16919	171.33476	328.28293	111.38811	1.13371	-342.22931	451.49557	-3.48193	-978.94482	85.66631	-2.48673
1095	9.117	1124.66614	268.73199	1530.36682	35.37639	248.71112	1299.88855	-729.09985	293.58243	1267.20581	471.28589	402.20313	161.74472	314.80139	112.38785	1.02506	-355.72458	452.60352	-3.69787	-989.93494	86.50149	-0.40281
1096	9.125	1122.48535	270.82550	1534.67969	36.15135	249.33763	1299.33984	-728.59308	294.64276	1268.74146	498.96313	396.20105	150.63507	301.35193	113.50105	0.97888	-369.21143	453.76755	-3.78698	-1000.22333	87.53639	2.00332
1097	9.133	1119.67395	272.90427	1539.55371	37.14571	249.80142	1298.71680	-728.27655	295.02713	1270.63379	527.60925	391.41534	138.50656	287.90030	114.73419	0.98348	-382.68689	455.00854	-3.77711	-1009.44427	88.47160	4.70216
1098	9.142	1116.27649	275.00186	1544.91089	38.35746	250.08844	1298.08386	-728.08600	294.73358	1272.74622	557.17090	387.85687	126.05283	274.44693	116.06914	1.02600	-396.16565	456.32449	-3.74121	-1017.02234	88.90771	7.76292
1099	9.150	1112.33533	277.13916	1550.67175	39.75688	250.17729	1297.50330	-727.94476	293.85266	1274.97925	587.19336	385.23688	113.87727	261.01358	117.40828	1.11274	-409.66614	457.65759	-3.72610	-1022.35907	88.79147	11.37435
1100	9.158	1107.89307	279.33020	1556.75830	41.27726	250.05226	1297.01563	-727.81561	292.51172	1277.29761	616.87561	383.01865	102.21099	247.59401	118.62752	1.23135	-423.19684	458.98462	-3.69710	-1024.88635	88.53864	15.93704
1101	9.167	1102.99487	281.59454	1563.10522	42.81725	249.71080	1296.62585	-727.70740	290.84357	1279.69800	645.38794	380.60846	90.88591	234.15593	119.73506	1.33228	-436.74579	460.33310	-3.62099	-1024.04846	88.61353	21.92840
1102	9.175	1097.68494	283.95950	1569.66138	44.25666	249.15990	1296.30627	-727.63330	289.00470	1282.15247	672.19745	377.64935	79.63689	220.65599	120.85370	1.38414	-450.27832	461.67184	-3.54574	-1019.49194	89.19810	29.32119
1103	9.183	1092.00696	286.45404	1576.38379	45.48294	248.41850	1296.01599	-727.58795	287.17593	1284.60559	697.11780	374.23187	68.40755	207.05621	122.04213	1.40660	-463.77362	462.91504	-3.53626	-1011.17316	90.28087	37.23384
1104	9.192	1086.01135	289.10355	1583.22827	46.41834	247.53017	1295.72388	-727.56250	285.52823	1287.01807	720.16522	370.81787	57.33286	193.36966	123.23209	1.44109	-477.26157	464.03751	-3.59146	-999.10498	91.86685	44.33672
1105	9.200	1079.76050	291.92883	1590.14429	47.03332	246.55956	1295.42444	-727.55792	284.19305	1289.38123	741.51636	367.91830	46.54892	179.65627	124.32925	1.51371	-490.80392	465.08435	-3.65697	-983.30896	94.00142	49.47034
1106	9.208	1073.32556	294.94501	1597.07886	47.34517	245.56314	1295.13428	-727.58533	283.23972	1291.69299	761.51599	365.78210	36.13009	165.94806	125.31715	1.60029	-504.45615	466.09442	-3.68020	-964.06915	96.61155	51.91943
1107	9.217	1066.77771	298.14883	1603.99255	47.40822	244.56155	1294.87427	-727.65833	282.66339	1293.94263	780.43341	364.32257	26.12382	152.21906	126.26231	1.64376	-518.24133	467.08765	-3.65378	-941.77490	99.58348	51.42664
1108	9.225	1060.18262	301.50128	1610.86560	47.29675	243.53870	1294.65283	-727.77655	282.40146	1296.11060	798.02100	363.30087	16.55902	138.43004	127.24045	1.63664	-532.12592	468.07831	-3.61743	-916.50330	103.00276	48.23332
1109	9.233	1053.60046	304.92938	1617.69299	47.08471	242.47102	1294.46313	-727.91602	282.36722	1298.17456	813.37439	362.55331	7.51483	124.57169	128.27071	1.63615	-546.02997	469.06134	-3.59831	-888.09583	106.96754	43.18472
1110	9.242	1047.08508	308.34204	1624.48254	46.83222	241.36685	1294.29358	-728.03223	282.48010	1300.11414	825.31763	362.07355	-0.67465	110.66779	129.33083	1.67665	-559.91626	470.02957	-3.58243	-856.57581	111.25911	37.57845
1111	9.250	1040.68005	311.64670	1631.23315	46.58462	240.28162	1294.13721	-728.07104	282.67651	1301.91333	832.88843	361.95389	-7.28327	96.75273	130.40103	1.72936	-573.83551	471.00256	-3.56053	-822.30841	115.45154	32.66844
1112	9.258	1034.41846	314.77347	1637.87305	46.38100	239.29703	1293.99500	-727.98444	282.89948	1303.56567	835.57623	362.22101	-11.59401	82.85175	131.46138	1.75745	-587.82001	472.00012	-3.53874	-785.89539	119.20717	29.24893
1113	9.267	1028.32593	317.70084	1644.20911	46.26390	238.48816	1293.87573	-727.74298	283.09610	1305.08044	833.45062	362.69135	-13.70087	68.99121	132.46642	1.77079	-601.81738	473.00372	-3.51512	-748.04657	122.35194	27.58080
1114	9.275	1022.42450	320.45557	1649.98462	46.28278	237.90280	1293.79639	-727.33575	283.22943	1306.47607	827.17334	363.12830	-14.52591	55.23247	133.31653	1.84428	-615.76910	473.99118	-3.47364	-709.46466	124.76950	27.53302
1115	9.283	1016.74792	323.08820	1655.01587	46.48673	237.55540	1293.77734	-726.76392	283.28683	1307.76770	817.70245	363.56458	-14.94692	41.68793	133.87735	2.08359	-629.68054	474.99747	-3.37843	-670.78314	126.29419	28.82508
1116	9.292	1011.36304	325.63904	1659.28418	46.90666	237.43521	1293.83411	-726.03711	283.28827	1308.95764	805.95032	364.25879	-15.32872	28.49606	134.05257	2.55205	-643.61084	476.07483	-3.21641	-632.58862	126.69231	31.27133
1117	9.300	1006.37317	328.10852	1662.94934	47.53802	237.51920	1293.97192	-725.17163	283.29449	1310.03564	792.72791	365.33398	-15.67734	15.79817	133.77731	3.26726	-657.61505	477.21756	-3.04889	-595.43298	125.77095	34.81197
1118	9.308	1001.89166	330.46155	1666.25562	48.33739	237.77155	1294.18481	-724.19025	283.38989	1310.96851	778.75952	366.64648	-15.89095	3.74409	132.96527	4.26841	-671.67865	478.38074	-2.96373	-559.80396	123.57041	39.26539
1119	9.317	998.01477	332.66034	1669.36816	49.23473	238.13879	1294.45972	-723.13361	283.61517	1311.63806	764.57214	367.97266	-15.97826	-7.55441	131.57185	5.66998	-685.72278	479.52075	-2.99153	-526.09430	120.45837	44.08388
1120	9.325	994.80908	334.67352	1672.30566	50.15328	238.55844	1294.78076	-722.07800	283.90872	1311.80957	750.43414	369.17670	-16.09032	-18.18950	129.69322	7.78141	-699.67468	480.59079	-3.08877	-494.52802	116.93927	48.46483
1121	9.333	992.29926	336.46429	1675.00061	51.02474	238.97015	1295.13062	-721.14233	284.13422	1311.28552	736.42981	370.23291	-16.34657	-28.56773	127.49397	11.39677	-713.51709	481.54700	-3.19054	-465.03284	113.30205	51.77321
1122	9.342	990.46167	338.00186	1677.36755	51.79500	239.32034	1295.48584	-720.47137	284.13644	1310.10254	722.55627	371.19724	-16.70323	-39.02971	125.00980	17.97838	-727.28986	482.38437	-3.26539	-437.21130	109.49450	53.80928
1123	9.350	989.24109	339.28427	1679.33789	52.42660	239.56908	1295.81470	-720.18500	283.78214	1308.48132	708.77881	372.16391	-17.00388	-48.86382	122.06110	29.18651	-741.04858	483.17529	-3.30589	-410.51819	105.33186	54.68426
1124	9.358	988.57251	340.33569	1680.87256	52.89563	239.69598	1296.08313	-720.33087	283.02094	1306.62256	695.05920	373.19882	-17.13983	-55.58839	118.36258	45.79353	-754.80103	484.04901	-3.30267	-384.51080	100.75121	54.59172
1125	9.367	988.39441	341.18912	1681.95728	53.18144	239.69510	1296.26257	-720.88324	281.92239	1304.62061	681.37427	374.30069	-17.16257	-55.76292	113.67574	66.79635	-768.50781	485.08673	-3.25915	-358.97656	95.83809	53.73624
1126	9.375	988.65881	341.88025	1682.58984	53.26052	239.56950	1296.33459	-721.77759	280.64453	1302.50500	667.70825	375.43942	-17.23360	-47.34319	107.84602	89.39796	-782.16565	486.25015	-3.20302	-333.88348	90.68800	52.34554
1127	9.383	989.34521	342.44849	1682.77734	53.10585	239.33434	1296.28406	-722.94958	279.36658	1300.28430	654.04895	376.60809	-17.45849	-31.54796	100.83039	110.13174	-795.82715	487.45749	-3.15534	-309.27197	85.37249	50.63838
1128	9.392	990.46979	342.93433	1682.54248	52.68738	239.01549	1296.09180	-724.35205	278.21744	1297.95215	640.40698	377.80423	-17.79263	-12.03455	92.83485	126.74883	-809.52490	488.68549	-3.11295	-285.25604	80.03000	48.76292
1129	9.400	992.07043	343.37036	1681.92383	51.97902	238.63373	1295.73486	-725.94623	277.23303	1295.47668	626.80981	378.99872	-18.09735	7.88457	84.37901	139.28265	-823.21777	489.92722	-3.08859	-262.15503	74.86848	46.75613
1130	9.408	994.17163	343.76541	1680.97717	50.96829	238.18674	1295.19177	-727.69891	276.37402	1292.80481	613.26184	380.17053	-18.24922	27.01244	76.12571	149.22501	-836.82849	491.13940	-3.10744	-240.60358	70.04168	44.51646
1131	9.417	996.75812	344.09259	1679.77393	49.65715	237.64992	1294.45557	-729.59039	275.57425	1289.88879	599.73096	381.33429	-18.22878	45.83893	68.63280	157.95311	-850.34296	492.29080	-3.13950	-221.47247	65.55893	41.80766
1132	9.425	999.77509	344.29370	1678.39636	48.05343	237.00008	1293.54480	-731.61072	274.76498	1286.70313	586.18091	382.50464	-18.14236	65.29985	62.24157	166.00928	-863.84485	493.38425	-3.11359	-205.59802	61.31567	38.34233
1133	9.433	1003.13794	344.29761	1676.93335	46.16179	236.23598	1292.50623	-733.73639	273.88028	1283.23596	572.60046	383.67532	-18.12941	85.99132	57.08757	173.34273	-877.43646	494.44098	-3.02014	-193.49695	57.17288	33.92390
1134	9.442	1006.73633	344.04315	1675.46936	43.98357	235.36819	1291.40613	-735.90631	272.86682	1279.47021	558.99481	384.82877	-18.23657	107.96918	53.11790	179.73976	-891.15546	495.51712	-2.92860	-185.29028	52.99706	28.55589
1135	9.450	1010.44275	343.49274	1674.07263	41.52641	234.40173	1290.31335	-738.00903	271.68903	1275.38135	545.36426	385.94452	-18.38378	130.94107	50.14236	185.02182	-904.95941	496.67487	-2.88346	-180.89056	48.69952	22.41833
1136	9.458	1014.13330	342.62817	1672.79456	38.81554	233.34708	1289.28296	-739.88507	270.32294	1270.95801	531.69946	387.01990	-18.44595	154.59918	47.98018	189.07956	-918.77350	497.88937	-2.85289	-180.18787	44.36153	15.75279
1137	9.467	1017.70337	341.43927	1671.68115	35.90302	232.23444	1288.34412	-741.37360	268.73697	1266.24329	517.99286	388.06818	-18.37785	178.80788	46.56268	191.89656	-932.53632	499.04980	-2.78931	-182.96252	40.33021	8.89556
1138	9.475	1021.06744	339.92212	1670.77954	32.87769	231.09735	1287.50427	-742.40717	266.86481	1261.37512	504.25128	389.08444	-18.25383	203.54257	45.87086	193.58955	-946.22150	500.05630	-2.70012	-188.68799	37.11143	2.53205
1139	9.483	1024.15234	338.08417	1670.13672	29.86700	229.95343	1286.76172	-743.05322	264.60794	1256.56128	490.49408	390.04773	-18.18389	228.71367	45.84486	194.41499	-959.88733	500.89224	-2.65021	-196.69916	35.12163	-2.32219
1140	9.492	1026.89355	335.95044	1669.79443	27.02157	228.81039	1286.11328	-743.43884	261.90326	1251.98938	476.73911	390.94382	-18.21712	254.13600	46.38880	194.72163	-973.61383	501.64505	-2.69415	-206.64575	34.43734	-5.04626
1141	9.500	1029.23181	333.57059	1669.77673	24.49239	227.67941	1285.55615	-743.65735	258.79709	1247.77698	462.98856	391.76871	-18.32452	279.67627	47.43410	194.81813	-987.35095	502.43890	-2.80205	-218.40875	34.72525	-6.01521
1142	9.508	1031.11389	331.01859	1670.08484	22.40371	226.57777	1285.08606	-743.74908	255.43025	1243.99219	449.23691	392.53845	-18.44127	305.31293	48.96553	194.79399	-1000.95587	503.33191	-2.82532	-231.55219	35.48878	-6.13310
1143	9.517	1032.50110	328.37732	1670.70581	20.81523	225.52336	1284.68933	-743.72980	251.96564	1240.70093	435.49481	393.29816	-18.51327	331.02448	50.94472	194.46428	-1014.31897	504.29660	-2.52647	-245.32526	36.38130	-6.05010
1144	9.525	1033.37024	325.71564	1671.62146	19.69341	224.52557	1284.33899	-743.61621	248.55101	1238.00549	421.77576	394.10611	-18.52732	356.70712	53.26096	193.48245	-1027.36768	505.27158	-1.69708	-259.16333	37.28123	-6.02127
1145	9.533	1033.70752	323.07736	1672.81372	18.93211	223.58928	1283.99475	-743.42444	245.33542	1236.04211	408.07669	394.99301	-18.51958	382.21921	55.80953	191.52872	-1040.02515	506.23914	-0.28155	-272.87402	38.17580	-6.12532
1146	9.542	1033.50635	320.48676	1674.26379	18.41589	222.73126	1283.60815	-743.16040	242.49825	1234.93909	394.40988	395.92279	-18.54726	407.46228	58.54433	188.46950	-1052.20020	507.26370	1.64807	-286.44702	39.05383	-6.37064
1147	9.550	1032.77466	317.94989	1675.95215	18.06693	221.97997	1283.13831	-742.82703	240.23579	1234.76160	380.81714	396.81473	-18.63700	432.40466	61.43518	184.36424	-1063.84363	508.41711	4.02720	-299.89563	39.89321	-6.69127
1148	9.558	1031.53882	315.45389	1677.86340	17.84892	221.35776	1282.57385	-742.43408	238.69080	1235.46997	367.30664	397.62650	-18.75356	457.05646	64.41351	179.34689	-1075.00977	509.69403	6.88025	-313.25647	40.67419	-6.97391
1149	9.567	1029.84045	312.98224	1679.99463	17.75008	220.86717	1281.93848	-741.99164	237.87863	1236.92627	353.81274	398.39615	-18.82945	481.48065	67.36035	173.52864	-1085.77295	511.00970	10.31398	-326.60602	41.38100	-7.13434
1150	9.575	1027.72620	310.52557	1682.35889	17.76771	220.48729	1281.27759	-741.50031	237.68159	1238.95386	340.27066	399.17465	-18.83276	505.83191	70.12929	166.97264	-1096.02295	512.17206	14.42668	-340.01453	42.02314	-7.17301
1151	9.583	1025.24158	308.07285	1684.97925	17.90076	220.18076	1280.64185	-740.95392	237.92068	1241.39758	326.70605	399.93765	-18.78914	530.34961	72.54457	159.74153	-1105.38452	512.92249	19.21786	-353.49866	42.63582	-7.17087
1152	9.592	1022.42957	305.61331	1687.86719	18.14873	219.91193	1280.07715	-740.34784	238.44092	1244.14063	313.19525	400.62122	-18.74496	555.27863	74.41684	151.97972	-1113.36340	513.17444	24.62417	-367.01727	43.24475	-7.22862
1153	9.600	1019.32758	303.16614	1690.96887	18.51125	219.66336	1279.61926	-739.69250	239.14737	1247.08997	299.75778	401.24203	-18.73238	580.70746	75.63927	143.94037	-1119.39355	513.11700	30.59940	-380.51373	43.86414	-7.38293
1154	9.608	1015.95776	300.79785	1694.11951	18.97997	219.43884	1279.29358	-739.02533	239.97768	1250.17590	286.33994	401.88861	-18.75664	606.41357	76.23938	135.91069	-1122.69238	513.00983	37.11777	-393.96960	44.50793	-7.56711
1155	9.617	1012.33704	298.59222	1697.10205	19.52904	219.25180	1279.11926	-738.40881	240.85387	1253.36938	272.87997	402.60281	-18.78445	631.86151	76.31120	128.06300	-1122.37207	512.86884	44.03263	-407.41833	45.17604	-7.66767
1156	9.625	1008.50256	296.60474	1699.78052	20.12494	219.11273	1279.11023	-737.91388	241.67201	1256.67749	259.34409	403.38129	-18.75660	656.35815	75.93861	120.34254	-1117.95056	512.21021	50.77990	-420.91669	45.87027	-7.63355
1157	9.633	1004.51312	294.85379	1702.14600	20.74799	219.02921	1279.26929	-737.59381	242.33324	1260.11707	245.72501	404.23242	-18.65530	679.27698	75.18101	112.49976	-1109.74805	510.24341	56.30035	-434.50391	46.62576	-7.52320
1158	9.642	1000.42914	293.33646	1704.25415	21.39101	219.00810	1279.58594	-737.46332	242.77046	1263.69482	232.03732	405.15512	-18.53802	700.27045	74.08971	104.24787	-1098.67065	506.52194	59.58668	-448.16937	47.49670	-7.43787
1159	9.650	996.30029	292.03314	1706.15820	22.03842	219.04974	1280.04529	-737.49658	242.94757	1267.39636	218.29770	406.13126	-18.46240	719.32788	72.70314	95.43478	-1085.54346	501.23874	60.45808	-461.86652	48.50634	-7.41780
1160	9.658	992.16589	290.90897	1707.87976	22.66125	219.14401	1280.63318	-737.64276	242.85373	1271.18066	204.50763	407.13736	-18.42085	736.61499	71.02435	86.09695	-1070.68628	494.93671	59.69616	-475.57855	49.60367	-7.42034
1161	9.667	988.06464	289.92783	1709.40942	23.23202	219.26733	1281.32959	-737.84265	242.50813	1274.98315	190.65979	408.15094	-18.37730	752.25476	69.04726	76.36977	-1054.08228	488.18286	58.34082	-489.34387	50.68944	-7.38471
1162	9.675	984.04358	289.05936	1710.72180	23.73859	219.37834	1282.10413	-738.04132	241.96048	1278.73108	176.75018	409.18008	-18.31149	766.21985	66.80922	66.39724	-1035.64282	481.39319	56.90377	-503.19775	51.70779	-7.29351
1163	9.683	980.15375	288.27133	1711.79321	24.19103	219.42137	1282.92151	-738.19592	241.27832	1282.35889	162.79095	410.24402	-18.21687	778.31842	64.36445	56.33364	-1015.19165	474.82156	55.31807	-517.12640	52.68336	-7.18338
1164	9.692	976.44122	287.53244	1712.60962	24.62184	219.33542	1283.75195	-738.27698	240.53014	1285.82166	148.81696	411.31708	-18.10958	788.21594	61.72886	46.37746	-992.44135	468.65399	53.45170	-531.08722	53.66364	-7.10494
1165	9.700	972.94403	286.82623	1713.16736	25.07825	219.05862	1284.57996	-738.26630	239.77417	1289.10120	134.85910	412.34271	-18.02624	795.50751	58.94110	36.77029	-967.12585	462.93112	51.41316	-545.04822	54.65848	-7.07339
1166	9.708	969.69067	286.15399	1713.46924	25.61184	218.53693	1285.40564	-738.15601	239.05261	1292.19958	120.90515	413.29855	-17.97498	799.82819	56.14296	27.78706	-939.15857	457.46948	49.50150	-559.00299	55.65720	-7.06769
1167	9.717	966.70239	285.52213	1713.50952	26.27017	217.74335	1286.23499	-737.94348	238.39017	1295.12585	106.92389	414.21967	-17.91968	800.95221	53.52342	19.77864	-908.71692	452.05826	48.09040	-572.96301	56.68155	-7.06219
1168	9.725	964.00415	284.92700	1713.26770	27.08904	216.68709	1287.06934	-737.62671	237.79744	1297.88965	92.92334	415.16083	-17.82891	798.82922	51.23930	13.22626	-876.17401	446.63611	47.47528	-586.95282	57.75489	-7.03563
1169	9.733	961.62653	284.35815	1712.71655	28.08615	215.40239	1287.90906	-737.20422	237.27484	1300.50085	78.93201	416.15735	-17.70228	793.58795	49.42786	8.62681	-841.93921	441.21643	47.72556	-601.00848	58.84158	-6.97295
1170	9.742	959.59888	283.81830	1711.83008	29.25805	213.93605	1288.75256	-736.67432	236.81500	1302.96167	64.96265	417.19086	-17.54041	785.58691	48.23528	6.10667	-806.38251	435.76563	48.70930	-615.14734	59.88272	-6.87564
1171	9.750	957.94983	283.32425	1710.58447	30.57853	212.34241	1289.58997	-736.03131	236.40843	1305.25183	51.04486	418.18784	-17.29381	775.37805	47.77019	5.14316	-769.86499	430.29144	50.29090	-629.32202	60.85448	-6.75152
1172	9.758	956.71533	282.88339	1708.96277	32.00082	210.67406	1290.39758	-735.26819	236.04669	1307.32764	37.24561	419.12088	-16.84034	763.50031	47.98716	4.88361	-732.79565	425.07114	52.51128	-643.43823	61.76974	-6.61388
1173	9.767	955.94946	282.48730	1706.96484	33.46877	208.96744	1291.14490	-734.38916	235.71400	1309.14001	23.65558	420.07663	-16.04391	750.41449	48.67038	4.73021	-695.62848	420.55353	55.48677	-657.44781	62.65548	-6.50173
1174	9.775	955.72644	282.12515	1704.62000	34.92986	207.24123	1291.80640	-733.42029	235.38379	1310.65051	10.36487	421.18134	-14.82770	736.61023	49.60229	4.50386	-658.74860	416.94778	59.08319	-671.39441	63.52600	-6.45642
1175	9.783	956.13025	281.78000	1701.98413	36.34166	205.50972	1292.36841	-732.40845	235.03589	1311.83789	-2.57001	422.51114	-13.16904	722.54132	50.66735	4.22242	-622.35132	414.13190	62.84541	-685.34497	64.37849	-6.46855
1176	9.792	957.23779	281.42200	1699.11877	37.67104	203.79327	1292.82800	-731.41498	234.67342	1312.69226	-15.11816	424.05295	-11.07383	708.47272	51.78457	3.91962	-586.49243	411.82666	66.30229	-699.30261	65.21813	-6.47466
1177	9.800	959.09778	281.03021	1696.06714	38.88990	202.12280	1293.19470	-730.51678	234.32056	1313.20801	-27.24219	425.70663	-8.56033	694.48773	52.87592	3.61453	-551.25623	409.70200	69.22926	-713.21698	66.05486	-6.41266
1178	9.808	961.71857	280.60910	1692.84399	39.97203	200.54134	1293.48877	-729.80450	234.01501	1313.38220	-38.89221	427.33249	-5.58623	680.59381	53.92029	3.31887	-516.80029	407.55606	71.59842	-727.06158	66.88287	-6.27871
1179	9.817	965.06970	280.17194	1689.43115	40.89004	199.09642	1293.73328	-729.36554	233.80833	1313.21655	-50.02026	428.83356	-1.86781	666.79980	54.95169	3.04486	-483.25861	405.44049	73.37746	-740.85712	67.70968	-6.12987
1180	9.825	969.09613	279.72388	1685.77869	41.60876	197.82442	1293.94299	-729.26483	233.76254	1312.71765	-60.57751	430.23111	3.33834	653.11578	55.97540	2.82397	-450.70270	403.53662	74.49657	-754.62280	68.56624	-6.03474
1181	9.833	973.73700	279.26190	1681.83032	42.08117	196.73837	1294.12439	-729.53711	233.92888	1311.88745	-70.32538	431.63599	11.18410	639.52582	56.93282	2.68309	-419.16418	401.95587	74.94259	-768.34680	69.44693	-6.01143
1182	9.842	978.92920	278.78058	1677.55994	42.25534	195.82410	1294.28394	-730.18549	234.32249	1310.70166	-78.40137	433.12115	22.69985	625.99664	57.76327	2.59885	-388.62823	400.68311	74.75722	-782.00195	70.30766	-6.00752
1183	9.850	984.59814	278.28024	1672.98022	42.08887	195.04793	1294.43433	-731.17987	234.91173	1309.08948	-83.11359	434.65533	38.09378	612.50311	58.47227	2.51902	-359.04541	399.65851	73.97926	-795.57849	71.14790	-5.97403
1184	9.858	990.65369	277.77332	1668.11816	41.56244	194.37604	1294.59058	-732.46881	235.61356	1306.95178	-82.52759	436.19052	56.38905	599.04541	59.13252	2.40881	-330.40527	398.83334	72.59782	-809.10413	72.01180	-5.94640
1185	9.867	996.99304	277.28928	1662.99597	40.68552	193.79094	1294.76660	-734.01434	236.29630	1304.22644	-75.60486	437.75845	75.60738	585.63611	59.80183	2.26759	-302.84775	398.23294	70.52682	-822.60986	72.89425	-5.99605
1186	9.875	1003.50647	276.87793	1657.63037	39.48796	193.28853	1294.97314	-735.81964	236.83736	1300.93970	-62.90601	439.41983	93.47379	572.26117	60.46453	2.13519	-276.74530	398.04263	67.64170	-836.10522	73.75279	-6.14756
1187	9.883	1010.09021	276.59674	1652.04773	38.00253	192.86459	1295.21191	-737.91559	237.21976	1297.19934	-46.16064	441.18781	108.38326	558.88257	61.10388	2.06400	-252.64706	398.49445	63.83178	-849.60510	74.59434	-6.36797
1188	9.892	1016.66461	276.47144	1646.31128	36.25426	192.51306	1295.46960	-740.31604	237.55055	1293.14185	-27.17834	443.00830	119.94821	545.47601	61.77029	2.06801	-231.13737	399.65594	59.02087	-863.13354	75.42618	-6.56113
1189	9.900	1023.17755	276.47253	1640.53271	34.25880	192.23624	1295.72168	-742.97058	237.98895	1288.87463	-7.14124	444.72418	128.68207	532.03479	62.51868	2.11448	-212.75658	401.45386	53.19405	-876.71002	76.20879	-6.62737
1190	9.908	1029.58191	276.56198	1634.82227	32.02633	192.04839	1295.93970	-745.74542	238.68253	1284.46240	13.44110	446.08209	135.28473	518.56055	63.34696	2.15228	-197.94969	403.83401	46.45112	-890.33777	76.95618	-6.59066
1191	9.917	1035.82141	276.75009	1629.23181	29.57384	191.96852	1296.10474	-748.44214	239.73425	1279.95715	34.50745	446.81268	140.23010	505.05609	64.21857	2.14402	-187.00462	406.77795	39.03021	-903.99829	77.76093	-6.56862
1192	9.925	1041.83667	277.08380	1623.77795	26.93825	192.01352	1296.21411	-750.85046	241.17856	1275.41223	56.19379	446.71185	143.78223	491.51355	65.09216	2.09237	-180.03767	410.19577	31.24218	-917.68469	78.65336	-6.60708
1193	9.933	1047.58057	277.58383	1618.51660	24.17761	192.19177	1296.27930	-752.81519	242.97530	1270.86914	78.60620	445.67126	146.16089	477.91962	65.94353	2.04236	-176.98636	413.83328	23.38880	-931.40656	79.53956	-6.63718
1194	9.942	1053.02905	278.20804	1613.57190	21.36630	192.50044	1296.31689	-754.27313	245.02132	1266.36169	101.71564	443.63800	147.60977	464.27277	66.77910	2.04524	-177.58429	417.25983	15.79316	-945.15112	80.35152	-6.59903
1195	9.950	1058.15857	278.89676	1609.07776	18.59110	192.93762	1296.33740	-755.24762	247.17325	1261.94580	125.40540	440.58881	148.35330	450.59177	67.60970	2.10616	-181.40120	419.99670	8.91782	-958.89069	81.15827	-6.52950
1196	9.958	1062.92285	279.62997	1605.10852	15.94336	193.51425	1296.33813	-755.83282	249.28485	1257.71741	149.56085	436.56635	148.56900	436.90387	68.43331	2.17210	-187.97151	421.78583	3.40362	-972.61963	82.03492	-6.49293
1197	9.967	1067.27258	280.41479	1601.66760	13.50207	194.24600	1296.30359	-756.17542	251.23761	1253.80444	174.11633	431.67505	148.39536	423.21948	69.25940	2.16964	-196.96884	422.76297	-0.19478	-986.35535	82.93533	-6.49301
1198	9.975	1071.19531	281.24850	1598.69739	11.30825	195.13275	1296.21423	-756.44067	252.94942	1250.33179	199.04089	426.03378	147.92630	409.52768	70.11066	2.04835	-208.22321	423.29422	-1.89496	-1000.11444	83.78554	-6.50559
1199	9.983	1074.74902	282.11093	1596.08435	9.34006	196.14557	1296.06116	-756.75696	254.39691	1247.34021	224.27493	419.78589	147.22385	395.81555	70.99179	1.80820	-221.38011	423.66263	-2.34850	-1013.88599	84.59966	-6.54160
1200	9.992	1078.08289	282.98218	1593.66663	7.50706	197.22874	1295.86292	-757.15070	255.66200	1244.68054	249.68835	413.17487	146.37656	382.08511	71.88734	1.49794	-235.62912	423.98038	-2.30299	-1027.64905	85.42271	-6.61372
