# Supplementary material for: Novel Methods for Surface EMG Analysis and Exploration Based on Multi-Modal Gaussian Mixture Models
Source: PLoS One. 2016 Jun 30;11(6):e0157239. doi: 10.1371/journal.pone.0157239 (PMC4928879; doi:10.1371/journal.pone.0157239)
Supplement: S2 File — (ZIP) [file pone.0157239.s002.zip › Haf_horses_walk_data/Haf_h03_w3_emg.anc]

File_Type:	Analog R/C ASCII	Generation#:	2
Board_Type:	NI USB-6225	Polarity:	Bipolar
Trial_Name:	Goraw	Trial#:	3	Duration(Sec.):	9.999166	#Channels:	64
BitDepth:	16	PreciseRate:	1200.000000
Name	LDL	acc1x	acc1y	acc1z	GM1L	acc2x	acc2y	acc2z	GM2L	acc3x	acc3y	acc3z	GM3L	acc4x	acc4y	acc4z	LDR	acc5x	acc5y	acc5z	GM1R	acc6x	acc6y	acc6z	GM2R	acc7x	acc7y	acc7z	GM3R	acc8x	acc8y	acc8z	BLDL	acc9x	acc9y	acc9z	BGM1L	acc10x	acc10y	acc10z	BGM2L	acc11x	acc11y	acc11z	BGM3L	acc12x	acc12y	acc12z	BLDR
Rate	1200	1200	1200	1200	1200	1200	1200	1200	1200	1200	1200	1200	1200	1200	1200	1200	1200	1200	1200	1200	1200	1200	1200	1200	1200	1200	1200	1200	1200	1200	1200	1200	1200	1200	1200	1200	1200	1200	1200	1200	1200	1200	1200	1200	1200	1200	1200	1200	1200
Range	5000	5000	5000	5000	5000	5000	5000	5000	5000	5000	5000	5000	5000	5000	5000	5000	5000	5000	5000	5000	5000	5000	5000	5000	5000	5000	5000	5000	5000	5000	5000	5000	5000	5000	5000	5000	5000	5000	5000	5000	5000	5000	5000	5000	5000	5000	5000	5000	5000
0.000000	-22	43	89	-60	-111	-30	24	-11	-19	7	-62	-61	-104	-15	-28	-58	-98	36	-83	-29	-102	-21	-99	-67	-64	0	-100	-11	-70	-70	-146	-73	-129	-2105	-134	-16226	93	-27323	-28594	-29622	-201	-23668	-32114	-16383	-303	-20263	-32702	-2671	-13
0.000833	-31	39	85	-60	-110	-32	13	-13	-15	8	-73	-64	-94	-14	-28	-61	-99	37	-115	-31	-104	-23	-103	-91	-65	0	-97	-11	-73	-72	-148	-75	-132	-2057	-143	-16450	84	-26451	-29132	-28927	-204	-23145	-32470	-15949	-273	-19808	-32717	-2574	-4
0.001667	-36	39	82	-56	-112	-48	10	-15	-21	2	-75	-65	-98	-19	-29	-63	-100	32	-86	-31	-109	-24	-103	-72	-68	-3	-99	-17	-83	-75	-150	-74	-131	-2019	-153	-16688	78	-25525	-29629	-28158	-206	-22621	-32641	-15586	-234	-19379	-32710	-2496	-5
0.002500	-28	41	86	-62	-114	-36	10	-14	-16	3	-74	-74	-98	-18	-14	-61	-99	32	-84	-32	-109	-24	-102	-69	-66	-5	-100	-14	-76	-74	-148	-77	-128	-1989	-160	-16939	68	-24580	-30086	-27324	-194	-22093	-32680	-15269	-182	-18963	-32714	-2435	-21
0.003333	-30	40	88	-59	-131	-31	11	-14	-19	5	-73	-65	-99	-16	-30	-64	-98	35	-83	-32	-105	-22	-100	-67	-65	0	-103	-13	-74	-72	-151	-76	-132	-1976	-173	-17207	67	-23633	-30479	-26428	-194	-21572	-32725	-14969	-150	-18575	-32727	-2378	-19
0.004167	-26	41	90	-60	-111	-32	13	-14	-19	6	-73	-62	-96	-12	-27	-59	-59	29	-84	-30	-85	-22	-100	-68	-66	-3	-100	-11	-74	-69	-145	-75	-134	-1955	-191	-17492	67	-22695	-30819	-25483	-188	-21056	-32725	-14671	-124	-18198	-32706	-2333	-8
0.005000	-28	42	88	-63	-108	-31	12	-12	-21	8	-70	-61	-95	-13	-27	-63	-98	36	-83	-32	-102	-19	-98	-70	-61	0	-97	-11	-72	-66	-146	-74	-128	-1948	-221	-17793	63	-21791	-31087	-24507	-176	-20545	-32736	-14330	-86	-17838	-32720	-2301	-9
0.005833	-26	45	89	-57	-109	-30	13	-15	-19	4	-74	-63	-97	-15	-30	-61	-101	35	-84	-30	-105	-22	-98	-69	-64	0	-97	-12	-75	-72	-146	-75	-126	-1956	-260	-18112	63	-20935	-31273	-23512	-174	-20049	-32750	-13945	-60	-17495	-32697	-2285	-15
0.006667	-29	40	86	-53	-112	-33	13	-12	-16	5	-73	-64	-99	-15	-30	-59	-101	35	-84	-36	-110	-25	-100	-69	-66	-1	-95	-14	-83	-74	-148	-77	-130	-1970	-318	-18450	45	-20154	-31378	-22519	-167	-19577	-32737	-13479	-10	-17161	-32716	-2282	-30
0.007500	-29	41	86	-60	-113	-35	8	-19	-22	3	-73	-64	-100	-17	-28	-62	-99	37	-87	-33	-108	-22	-98	-72	-63	0	-99	-13	-74	-73	-148	-79	-132	-1988	-385	-18798	35	-19435	-31387	-21556	-161	-19117	-32748	-12927	58	-16828	-32716	-2317	-25
0.008333	-28	40	87	-60	-117	-35	11	-13	-22	3	-75	-64	-99	-16	-31	-59	-104	36	-86	-33	-108	-24	-90	-72	-68	0	-99	-14	-74	-70	-148	-79	-135	-2015	-470	-19171	32	-18816	-31303	-20576	-164	-18699	-32681	-12279	124	-16514	-32712	-2381	-30
0.009167	-28	41	84	-60	-114	-33	11	-15	-23	5	-77	-62	-102	-18	-30	-63	-104	-3	-92	-49	-107	-23	-101	-72	-70	-1	-102	-14	-74	-73	-149	-81	-125	-2048	-575	-19555	21	-18291	-31114	-19647	-151	-18306	-32454	-11531	195	-16212	-32729	-2487	-27
0.010000	-31	37	87	-56	-113	-36	9	-21	-21	-9	-70	-63	-100	-17	-33	-64	-100	34	-86	-38	-107	-25	-103	-73	-70	-4	-101	-15	-74	-73	-150	-79	-129	-2079	-704	-19969	-10	-17860	-30835	-18764	-128	-17948	-32120	-10703	268	-15923	-32709	-2627	-16
0.010833	-30	38	85	-59	-113	-35	10	-16	-21	5	-74	-65	-100	-15	-32	-61	-101	77	-95	-36	-105	-25	-100	-66	-63	1	-99	-14	-73	-73	-147	-76	-102	-2114	-852	-20365	-48	-17524	-30445	-17922	-113	-17623	-31719	-9798	344	-15652	-32680	-2806	-4
0.011667	-30	41	88	-52	-110	-31	11	-12	-18	4	-73	-62	-95	-11	-28	-57	-99	38	-83	-30	-103	-21	-96	-77	-65	0	-98	2	-73	-67	-147	-75	-101	-2151	-1018	-20783	-61	-17287	-29972	-17149	-114	-17336	-31297	-8844	419	-15402	-32518	-3025	-1
0.012500	-28	42	87	-59	-109	-27	15	-12	-18	7	-66	-63	-96	-25	-31	-59	-98	37	-84	-33	-104	-24	-97	-68	-62	1	-96	-12	-68	-70	-146	-76	-94	-2194	-1220	-21215	-50	-17156	-29419	-16410	-105	-17096	-30870	-7860	486	-15180	-32304	-3267	-15
0.013333	-57	44	91	-56	-107	-32	17	-10	-15	8	-70	-62	-98	-13	-30	-56	-99	37	-81	-30	-103	-19	-96	-63	-62	2	-104	-14	-72	-68	-146	-75	-84	-2230	-1446	-21648	-51	-17096	-28793	-15768	-91	-16893	-30443	-6874	551	-14982	-32027	-3524	-14
0.014167	-25	43	88	-58	-111	-35	11	-13	-16	4	-70	-63	-111	-15	-32	-62	-101	34	-65	-35	-107	-24	-101	-68	-67	0	-100	-15	-74	-68	-147	-77	-87	-2277	-1699	-22088	-53	-17116	-28104	-15160	-49	-16730	-30029	-5922	601	-14817	-31681	-3784	-16
0.015000	-29	40	88	-53	-113	-18	9	-14	-21	5	-75	-66	-98	-17	-36	-63	-103	32	-90	-35	-109	-26	-104	-72	-64	-1	-103	-15	-77	-94	-155	-81	-78	-2320	-1976	-22524	-50	-17203	-27374	-14597	-48	-16599	-29635	-5040	626	-14688	-31287	-4025	-18
0.015833	-32	39	84	-62	-114	-40	7	-17	-26	0	-78	-72	-100	-18	-51	-60	-102	34	-87	-36	-109	-24	-103	-72	-68	-1	-100	-17	-76	-72	-149	-77	-67	-2355	-2274	-22948	-48	-17328	-26609	-14073	-38	-16501	-29257	-4244	659	-14587	-30827	-4229	-13
0.016667	-30	33	89	-64	-109	-34	11	-15	-21	3	-77	-66	-99	-18	-33	-62	-101	30	-91	-34	-107	-25	-101	-69	-65	-3	-100	-16	-75	-69	-149	-77	-67	-2392	-2595	-23361	-41	-17490	-25832	-13590	-10	-16411	-28889	-3567	666	-14528	-30313	-4389	-5
0.017500	-26	42	86	-62	-109	-36	8	-14	-19	3	-75	-68	-97	-15	-58	-60	-99	35	-86	-34	-108	-22	-101	-70	-63	0	-101	-17	-74	-73	-148	-76	-52	-2426	-2939	-23742	-36	-17671	-25081	-13138	16	-16352	-28538	-3035	655	-14504	-29740	-4486	-8
0.018333	-27	40	87	-60	-110	-36	13	-15	-16	4	-76	-66	-96	-17	-31	-60	-97	33	-83	-32	-109	-24	-104	-66	-65	0	-101	-15	-70	-69	-149	-76	-42	-2458	-3281	-24100	-53	-17860	-24315	-12718	16	-16306	-28184	-2664	654	-14515	-29110	-4517	-9
0.019167	-24	43	89	-58	-109	-32	13	-11	-12	5	-77	-64	-96	-4	-31	-61	-100	38	-85	-30	-103	-17	-98	-66	-63	1	-100	-12	-74	-68	-147	-77	-39	-2489	-3641	-24431	-66	-18039	-23593	-12313	11	-16258	-27821	-2438	615	-14566	-28430	-4468	-6
0.020000	-21	43	89	-56	-108	-60	11	-11	-16	7	-72	-64	-95	-16	-27	-59	-96	36	-84	-30	-102	-22	-100	-68	-61	4	-97	-12	-69	-68	-147	-79	-45	-2516	-4006	-24718	-73	-18212	-22910	-11933	3	-16248	-27440	-2392	580	-14652	-27707	-4350	2
0.020833	-29	42	89	-62	-108	-35	16	-13	-16	4	-77	-66	-95	-15	-27	-64	-100	35	-86	-33	-102	-18	-100	-67	-62	0	-100	-15	-70	-69	-148	-76	-53	-2545	-4388	-24971	-65	-18360	-22270	-11571	16	-16229	-27022	-2512	557	-14767	-26945	-4168	4
0.021667	-27	42	85	-59	-111	-36	15	-14	-21	2	-75	-66	-98	-15	-31	-60	-101	38	-86	-27	-105	-22	-101	-69	-65	-3	-103	-16	-74	-69	-149	-76	-52	-2561	-4750	-25175	-67	-18485	-21684	-11231	36	-16218	-26554	-2784	521	-14916	-26151	-3939	9
0.022500	-27	38	86	-64	-107	-39	11	-15	-18	4	-76	-68	-96	-19	-33	-63	-99	33	-91	-38	-105	-26	-102	-72	-64	-3	-102	-16	-73	-73	-153	-97	-59	-2578	-5116	-25328	-76	-18588	-21155	-10916	84	-16225	-26017	-3175	497	-15100	-25321	-3682	25
0.023333	-26	41	85	-63	-109	-40	11	-16	-18	2	-76	-68	-100	-22	-31	-75	-101	30	-88	-36	-109	-34	-102	-72	-67	-4	-103	-19	-77	-74	-153	-76	-73	-2589	-5474	-25431	-87	-18657	-20666	-10631	108	-16245	-25406	-3684	469	-15312	-24472	-3426	18
0.024167	-30	39	82	-64	-114	-40	9	-19	-22	0	-76	-67	-99	-19	-32	-64	-103	28	-85	-35	-108	-23	-103	-69	-67	-3	-101	-16	-75	-72	-150	-76	-90	-2588	-5827	-25469	-93	-18708	-20219	-10374	97	-16281	-24689	-4275	436	-15532	-23600	-3200	21
0.025000	-29	40	86	-61	-109	-33	15	-16	-19	5	-74	-66	-96	-18	-31	-66	-100	33	-85	-33	-85	-21	-98	-69	-63	11	-102	-15	-74	-70	-151	-76	-97	-2580	-6139	-25456	-105	-18743	-19802	-10148	119	-16342	-23879	-4920	395	-15784	-22722	-3036	22
0.025833	-26	41	87	-60	-108	-35	12	-16	-18	2	-73	-63	-97	-15	-28	-63	-102	33	-83	-31	-102	-21	-97	-69	-65	-3	-100	-14	-72	-70	-150	-73	-103	-2555	-6459	-25394	-115	-18785	-19401	-9970	138	-16432	-22969	-5592	357	-16047	-21836	-2963	20
0.026667	-24	42	87	-63	-109	-32	15	-16	-17	4	-73	-65	-95	-14	-26	-62	-84	32	-87	-34	-103	-23	-98	-73	-66	-1	-101	-12	-73	-68	-148	-76	-121	-2527	-6745	-25274	-113	-18808	-19006	-9844	132	-16561	-21949	-6267	333	-16325	-20951	-3022	21
0.027500	-29	41	87	-59	-107	-32	15	-16	-49	5	-73	-65	-96	-15	-27	-63	-99	34	-83	-30	-104	-19	-98	-69	-66	-1	-99	-12	-72	-92	-149	-78	-131	-2479	-7027	-25111	-110	-18861	-18597	-9772	132	-16734	-20839	-6935	317	-16616	-20069	-3235	22
0.028333	-29	40	87	-61	-110	-32	12	-17	-17	6	-72	-63	-96	-16	-29	-62	-96	33	-86	-33	-104	-25	-99	-67	-65	-1	-98	-13	-73	-69	-149	-76	-137	-2418	-7290	-24911	-109	-18947	-18158	-9763	143	-16953	-19636	-7576	294	-16913	-19194	-3639	26
0.029167	-28	42	88	-61	-111	-34	12	-34	-18	15	-73	-66	-98	-16	-30	-60	-99	35	-84	-36	-105	-23	-98	-69	-63	-1	-99	-16	-76	-70	-156	-75	-144	-2341	-7544	-24693	-118	-19072	-17675	-9819	141	-17227	-18359	-8183	257	-17217	-18335	-4223	37
0.030000	-27	41	88	-59	-111	-33	12	-14	-17	4	-70	-63	-96	-14	-28	-59	-97	36	-83	-32	-114	-24	-98	-72	-63	1	-97	-12	-73	-66	-146	-76	-155	-2244	-7781	-24417	-124	-19249	-17124	-9946	142	-17548	-17024	-8754	226	-17514	-17494	-5018	35
0.030833	-30	40	88	-60	-109	-33	13	-18	-14	6	-66	-62	-96	-13	-30	-59	-98	35	-86	-31	-101	-21	-96	-65	-63	0	-95	-13	-75	-69	-146	-75	-173	-2125	-8018	-24140	-132	-19481	-16487	-10139	147	-17919	-15650	-9290	213	-17815	-16671	-6025	29
0.031667	-24	45	89	-59	-107	-30	16	-15	-19	7	-70	-59	-95	-12	-27	-58	-97	36	-82	-25	-102	-21	-94	-66	-63	-4	-96	-12	-73	-67	-147	-74	-187	-1990	-8250	-23856	-126	-19804	-15774	-10413	145	-18346	-14267	-9806	195	-18102	-15885	-7246	41
0.032500	-29	39	85	-59	-134	-23	13	-16	-19	5	-72	-63	-96	-13	-29	-60	-100	33	-84	-32	-103	-22	-96	-65	-63	-9	-96	-12	-70	-66	-143	-76	-173	-1836	-8482	-23576	-118	-20192	-14963	-10751	161	-18797	-12894	-10307	181	-18392	-15123	-8653	49
0.033333	-25	44	89	-56	-112	-30	13	-15	-16	7	-70	-60	-94	-10	-28	-70	-101	37	-82	-32	-103	-22	-95	-66	-63	0	-97	-14	-75	-72	-146	-75	-195	-1664	-8721	-23307	-124	-20647	-14060	-11154	144	-19290	-11553	-10839	158	-18671	-14393	-10229	58
0.034167	-24	44	92	-59	-105	-33	15	-13	-15	11	-67	-61	-93	-13	-26	-57	-98	37	-82	-30	-104	-23	-95	-67	-65	1	-96	-12	-72	-65	-146	-78	-196	-1473	-8961	-23060	-110	-21164	-13055	-11625	121	-19797	-10258	-11351	122	-18940	-13702	-11940	63
0.035000	-25	43	92	-57	-105	-32	13	-13	-16	6	-70	-63	-94	-15	-29	-57	-97	39	-82	-31	-100	-22	-96	-69	-62	-3	-97	-13	-72	-68	-147	-76	-198	-1274	-9218	-22846	-124	-21738	-11952	-12153	108	-20313	-9036	-11924	74	-19202	-13042	-13748	55
0.035833	-26	44	90	-57	-109	-35	13	-15	7	9	-70	-61	-97	-12	-28	-59	-101	35	-85	-29	-105	-21	-97	-67	-64	0	-97	-13	-74	-74	-144	-75	-206	-1064	-9486	-22665	-113	-22355	-10769	-12730	123	-20817	-7899	-12547	61	-19450	-12401	-15613	52
0.036667	-28	42	89	-56	-109	-30	13	-12	-18	7	-73	-61	-97	-12	-27	-57	-101	34	-67	-29	-105	-22	-95	-65	-62	-1	-96	-11	-69	-66	-146	-77	-211	-844	-9769	-22529	-98	-22988	-9511	-13349	106	-21297	-6853	-13235	45	-19693	-11786	-17513	59
0.037500	-26	45	91	-56	-105	-31	15	-13	-18	-5	-70	-60	-94	-13	-29	-59	-97	37	-83	-30	-100	-22	-95	-64	-62	0	-97	-11	-70	-68	-146	-76	-210	-620	-10065	-22441	-88	-23627	-8196	-13996	68	-21730	-5913	-13998	19	-19935	-11182	-19391	68
0.038333	-26	41	90	-57	-108	-32	16	-10	-13	10	-69	-42	-93	-13	-26	-60	-90	38	-81	-31	-100	-21	-95	-64	-60	2	-96	-14	-70	-65	-144	-73	-213	-404	-10383	-22412	-70	-24242	-6847	-14667	44	-22104	-5067	-14838	-11	-20177	-10586	-21201	72
0.039167	-23	39	92	-58	-105	-27	18	-6	-15	10	-73	-61	-95	-14	-29	-57	-97	36	-84	-28	-102	-21	-95	-64	-62	1	-96	-12	-69	-66	-144	-68	-217	-193	-10708	-22429	-17	-24811	-5484	-15352	50	-22418	-4317	-15756	-51	-20419	-9996	-22911	71
0.040000	-24	43	93	-58	-107	-32	15	-12	-16	7	-73	-62	-96	-12	-29	-57	-99	38	-83	-31	-104	-19	-101	-67	-63	3	-97	-13	-63	-69	-147	-75	-216	1	-11046	-22502	-40	-25333	-4118	-16038	27	-22654	-3660	-16736	-84	-20668	-9406	-24488	66
0.040833	-26	41	86	-59	-111	-36	10	-15	-23	5	-74	-64	-100	-17	-36	-60	-98	37	-83	-32	-105	-21	-97	-68	-65	0	-100	-15	-73	-70	-147	-78	-196	175	-11397	-22630	-26	-25746	-2777	-16708	-7	-22803	-3089	-17758	-96	-20925	-8810	-25902	72
0.041667	-26	39	87	-62	-114	-35	9	-15	-22	3	-74	-63	-97	-17	-31	-59	-99	33	-86	-29	-105	-23	-101	-72	-69	-4	-101	-15	-74	-70	-146	-80	-213	327	-11742	-22812	-26	-26089	-1488	-17362	-23	-22868	-2591	-18809	-112	-21194	-8206	-27131	69
0.042500	-31	33	86	-63	-136	-38	9	-17	-17	5	-73	-65	-98	-17	-33	-63	-100	32	-87	-35	-107	-23	-101	-68	-65	-3	-99	-15	-73	-69	-147	-77	-196	452	-12082	-23037	-16	-26303	-267	-17972	-9	-22845	-2149	-19857	-113	-21466	-7585	-28152	73
0.043333	-27	40	88	-62	-111	-38	12	-16	-19	4	-75	-64	-98	-16	-32	-63	-99	30	-84	-32	-108	-27	-101	-69	-66	-3	-101	-17	-74	-70	-148	-76	-190	550	-12403	-23308	-10	-26392	866	-18536	-22	-22743	-1762	-20891	-107	-21758	-6963	-28962	79
0.044167	-27	38	87	-65	-108	-34	11	-13	-16	5	-72	-68	-98	-14	-30	-57	-101	32	-84	-33	-103	-21	-100	-67	-65	0	-100	-14	-75	-68	-146	-75	-191	608	-12708	-23617	-15	-26362	1892	-19042	-36	-22582	-1400	-21859	-105	-22062	-6340	-29546	64
0.045000	-26	41	88	-60	-109	-35	15	-13	-17	6	-73	-63	-100	-17	-29	-59	-99	62	-81	-31	-105	-21	-99	-52	-64	0	-99	-15	-74	-69	-145	-74	-181	635	-12962	-23961	-23	-26203	2812	-19488	-53	-22361	-1067	-22744	-93	-22381	-5730	-29928	60
0.045833	-23	42	89	-62	-107	-35	10	-13	-17	6	-70	-63	-96	-16	-27	-60	-98	36	-82	-32	-103	-21	-99	-70	-64	1	-96	-13	-72	-69	-146	-69	-173	621	-13187	-24330	-42	-25923	3611	-19861	-65	-22109	-753	-23523	-109	-22707	-5120	-30106	73
0.046667	-24	41	91	-58	-104	-32	16	-13	-14	5	-69	-62	-95	-14	-28	-59	-100	37	-80	-29	-98	-17	-96	-66	-62	1	-96	-10	-70	-68	-145	-75	-168	574	-13360	-24724	-39	-25546	4290	-20154	-67	-21836	-445	-24170	-128	-23041	-4538	-30102	79
0.047500	-25	39	89	-60	-105	-34	12	-16	-17	3	-74	-62	-95	-12	-31	-60	-96	36	-84	-31	-104	-22	-101	-70	-65	-24	-119	-15	-73	-67	-145	-53	-165	489	-13478	-25141	-40	-25081	4842	-20375	-88	-21555	-139	-24672	-124	-23377	-3986	-29923	63
0.048333	-27	38	86	-61	-113	-36	11	-18	-21	3	-76	-64	-99	-19	-33	-65	-104	35	-87	-35	-111	-26	-103	-70	-69	-6	-103	-17	-78	-75	-150	-78	-163	375	-13524	-25568	-48	-24556	5277	-20509	-113	-21293	166	-25016	-97	-23711	-3476	-29596	53
0.049167	-32	35	87	-66	-117	-39	9	-18	-25	-1	-79	-69	-101	-19	-32	-64	-102	33	-87	-35	-109	-26	-103	-72	-67	-5	-103	-17	-77	-67	-148	-76	-158	240	-13491	-25992	-44	-23978	5604	-20565	-127	-21054	485	-25180	-109	-24027	-3021	-29135	68
0.050000	-28	35	84	-66	-114	-39	10	-19	-19	2	-77	-65	-99	-22	-33	-63	-102	32	-87	-36	-112	-26	-105	-73	-62	-5	-101	-18	-74	-74	-149	-77	-154	92	-13383	-26425	-40	-23376	5831	-20547	-142	-20858	804	-25179	-119	-24308	-2630	-28568	52
0.050833	-27	39	86	-61	-109	-45	12	-17	-17	-3	-75	-74	-99	-17	-30	-60	-100	33	-84	-32	-107	-22	-103	-70	-66	-1	-98	-15	-75	-70	-149	-78	-151	-67	-13189	-26844	-46	-22776	5977	-20459	-171	-20716	1134	-25018	-138	-24567	-2308	-27914	58
0.051667	-26	42	90	-60	-108	-31	13	-13	-15	5	-72	-60	-94	-15	-29	-58	-134	36	-82	-29	-103	-21	-101	-70	-64	1	-96	-10	-74	-72	-145	-73	-138	-233	-12910	-27262	-56	-22209	6057	-20313	-182	-20642	1465	-24715	-131	-24779	-2058	-27189	50
0.052500	-23	43	88	-57	-111	-33	17	-12	-17	6	-72	-61	-95	-14	-28	-62	-101	35	-83	-33	-102	-22	-98	-67	-63	0	-98	-10	-62	-87	-147	-77	-134	-397	-12552	-27672	-46	-21696	6075	-20112	-161	-20616	1786	-24290	-113	-24944	-1890	-26422	45
0.053333	-27	41	90	-59	-109	-32	17	-14	-18	3	-70	-62	-94	-14	-47	-59	-83	37	-83	-33	-102	-21	-98	-69	-64	-1	-99	-10	-70	-66	-146	-75	-129	-549	-12110	-28064	-45	-21252	6057	-19876	-170	-20652	2104	-23757	-121	-25049	-1800	-25627	46
0.054167	-26	41	89	-57	-105	-50	15	-25	-15	6	-70	-62	-94	-18	-27	-58	-97	35	-83	-32	-104	-23	-99	-67	-64	0	-97	-11	-73	-69	-145	-74	-131	-677	-11604	-28444	-40	-20881	6024	-19609	-177	-20754	2417	-23153	-130	-25086	-1778	-24831	39
0.055000	-26	42	88	-56	-109	-33	13	-12	-17	4	-75	-64	-94	-16	-29	-57	-99	32	-83	-26	-101	-21	-99	-68	-64	1	-98	-14	-73	-69	-146	-75	-117	-783	-11030	-28789	-36	-20603	5980	-19325	-193	-20900	2716	-22511	-179	-25058	-1823	-24044	42
0.055833	-26	41	86	-57	-110	-32	29	-13	-66	3	-73	-62	-94	-16	-30	-62	-100	38	-86	-33	-108	-25	-103	-70	-65	0	-98	-13	-74	-70	-148	-80	-76	-859	-10402	-29120	-41	-20422	5936	-19036	-223	-21076	2995	-21857	-179	-24954	-1915	-23276	39
0.056667	-25	41	87	-59	-112	-35	12	-14	-22	4	-73	-64	-97	4	-30	-62	-104	33	-84	-32	-110	-25	-101	-72	-65	-1	-98	-14	-74	-73	-149	-79	-103	-893	-9726	-29426	-31	-20322	5913	-18746	-218	-21275	3240	-21226	-200	-24778	-2049	-22540	25
0.057500	-24	37	84	-61	-111	-39	12	-17	-21	1	-75	-65	-96	-17	-30	-61	-98	34	-87	-33	-102	-22	-100	-69	-65	-7	-99	-12	-76	-66	-147	-76	-101	-891	-9021	-29696	-21	-20302	5918	-18469	-222	-21475	3478	-20632	-206	-24524	-2202	-21837	30
0.058333	-28	40	87	-57	-111	-33	12	-15	-15	37	-75	-61	-95	-15	-32	-60	-93	33	-86	-29	-107	-23	-97	-66	-64	3	-97	-12	-73	-68	-147	-75	-100	-843	-8301	-29939	-3	-20354	5949	-18210	-222	-21661	3682	-20092	-190	-24204	-2366	-21185	38
0.059167	-21	44	91	-55	-118	-30	7	-12	-15	7	-70	-61	-95	-12	-27	-55	-95	39	-82	-29	-102	-21	-96	-66	-65	4	-97	-12	-75	-66	-150	-83	-94	-750	-7574	-30147	22	-20460	6009	-17972	-223	-21821	3854	-19665	-166	-23817	-2518	-20580	32
0.060000	-23	45	89	-58	-105	-29	16	-9	-17	9	-73	-62	-95	-14	-28	-56	-95	59	-83	-32	-102	-19	-96	-64	-60	-1	-96	-10	-68	-65	-143	-73	-86	-618	-6857	-30324	6	-20608	6101	-17757	-243	-21938	3992	-19319	-186	-23380	-2650	-20041	17
0.060833	-24	45	89	-55	-107	-30	15	-7	-15	8	-73	-59	-95	-15	-27	-56	-99	39	-86	-30	-103	-21	-97	-66	-65	2	-99	-12	-75	-69	-147	-75	-91	-443	-6168	-30471	8	-20769	6219	-17580	-219	-22000	4091	-19076	-214	-22899	-2751	-19554	15
0.061667	-29	43	88	-56	-113	-35	11	-13	-19	5	-73	-61	-119	-15	-28	-56	-99	40	-83	-32	-109	-25	-102	-68	-64	0	-100	-13	-76	-68	-147	-77	-94	-230	-5506	-30578	18	-20930	6357	-17425	-187	-21992	4157	-18929	-203	-22374	-2802	-19113	13
0.062500	-6	42	77	-57	-109	-32	11	-12	-19	5	-74	-63	-96	-16	-31	-58	-103	36	-83	-30	-103	-21	-100	-58	-66	0	-97	-11	-72	-68	-142	-80	-86	17	-4886	-30649	15	-21060	6509	-17301	-177	-21898	4191	-18865	-194	-21818	-2803	-18721	5
0.063333	-26	42	89	-56	-112	-34	13	-13	-17	5	-68	-61	-96	-3	-26	-58	-100	43	-81	-29	-102	-21	-97	-68	-67	0	-97	-10	-70	-67	-143	-75	-82	297	-4320	-30680	22	-21153	6668	-17212	-185	-21721	4181	-18875	-202	-21240	-2749	-18375	3
0.064167	-24	20	82	-59	-107	-32	15	-30	-18	4	-72	-64	-95	-14	-28	-59	-100	36	-84	-31	-105	-22	-97	-67	-62	1	-99	-14	-73	-68	-144	-76	-81	598	-3822	-30677	6	-21185	6822	-17108	-197	-21446	4134	-18943	-216	-20646	-2643	-18073	8
0.065000	-24	41	88	-59	-108	-32	16	-14	-19	3	-75	-65	-97	-15	-39	-59	-100	35	-87	-31	-104	-21	-98	-66	-67	-3	-102	-15	-75	-67	-144	-77	-82	925	-3377	-30631	-28	-21149	6964	-17041	-230	-21081	4046	-19045	-235	-20054	-2480	-17810	3
0.065833	-29	40	79	-62	-113	-34	9	-19	-19	4	-73	-63	-97	-12	-31	-60	-101	36	-87	-31	-105	-23	-100	-65	-63	2	-97	-11	-74	-70	-141	-75	-77	1266	-3004	-30545	-36	-21033	7091	-16979	-221	-20624	3926	-19150	-245	-19459	-2292	-17567	-5
0.066667	-28	42	89	-59	-111	-30	16	-13	-16	6	-72	-66	-99	-14	-29	-53	-95	39	-84	-31	-98	-22	-96	-66	-64	0	-96	-13	-73	-72	-143	-74	-79	1622	-2692	-30424	-1	-20832	7188	-16924	-195	-20087	3771	-19239	-241	-18877	-2066	-17351	0
0.067500	-25	18	87	-59	-109	-59	11	-13	-17	4	-72	-62	-95	-12	-29	-58	-98	37	-83	-30	-104	-24	-103	-66	-63	-32	-98	-11	-68	-68	-144	-76	-82	1982	-2444	-30263	3	-20548	7249	-16876	-194	-19475	3576	-19288	-238	-18302	-1815	-17151	0
0.068333	-28	41	89	-58	-107	-30	16	-12	-22	4	-74	-56	-96	-39	-30	-64	-97	37	-84	-30	-104	-23	-101	-68	-62	0	-99	-11	-75	-72	-149	-76	-75	2338	-2260	-30065	-13	-20190	7278	-16814	-212	-18800	3357	-19278	-241	-17748	-1557	-16964	2
0.069167	-25	41	81	-57	-110	-33	16	-16	-22	4	-75	-65	-98	-12	-29	-62	-101	34	-85	-32	-107	-23	-100	-68	-66	-1	-98	-14	-76	-68	-147	-74	-79	2692	-2137	-29835	-5	-19748	7269	-16745	-211	-18076	3101	-19183	-250	-17206	-1302	-16784	5
0.070000	-27	42	88	-62	-110	-32	15	-14	-19	5	-74	-68	-98	-14	-31	-59	-103	25	-90	-31	-107	-23	-102	-69	-64	-3	-100	-13	-74	-73	-148	-76	-83	3032	-2062	-29570	15	-19247	7222	-16666	-200	-17316	2837	-18974	-246	-16688	-1068	-16608	-7
0.070833	-27	40	89	-59	-109	-31	13	-13	-22	2	-74	-64	-92	-13	-27	-60	-98	38	-84	-30	-104	-22	-98	-67	-63	-1	-98	-17	-70	-67	-145	-76	-78	3365	-2031	-29270	55	-18692	7140	-16568	-201	-16536	2553	-18712	-245	-16189	-870	-16427	-4
0.071667	-23	43	93	-62	-108	-28	19	-11	-15	7	-45	-63	-93	-41	-28	-56	-94	40	-82	-30	-102	-19	-96	-65	-60	2	-95	-9	-70	-67	-144	-69	-67	3689	-2042	-28947	71	-18094	7023	-16435	-171	-15760	2260	-18321	-275	-15709	-701	-16247	6
0.072500	-6	42	93	-58	-107	-32	18	-12	-16	4	-72	-63	-95	-13	-29	-56	-99	38	-82	-28	-104	-18	-98	-66	-64	0	-96	-11	-75	-67	-144	-73	-64	3994	-2084	-28599	60	-17486	6879	-16326	-204	-15007	1964	-17835	-297	-15253	-587	-16053	11
0.073333	-26	43	93	-58	-109	-34	15	-13	-18	6	-74	-64	-96	-15	-29	-60	-101	19	-85	-30	-105	-24	-102	-67	-65	0	-98	-12	-73	-69	-147	-73	-58	4267	-2153	-28235	41	-16874	6711	-16181	-225	-14285	1665	-17250	-301	-14814	-526	-15871	9
0.074167	-27	42	87	-60	-112	-39	13	-17	-21	2	-76	-63	-97	-19	-32	-60	-99	36	-84	-30	-105	-24	-99	-66	-63	0	-98	-11	-74	-68	-146	-75	-59	4524	-2237	-27856	35	-16259	6536	-16010	-215	-13604	1382	-16582	-288	-14388	-514	-15672	11
0.075000	-25	44	92	-62	-109	-35	13	-14	-17	5	-74	-64	-96	4	-29	-51	-97	35	-84	-30	-105	-22	-99	-70	-63	-1	-98	-11	-73	-69	-146	-73	-57	4754	-2332	-27465	45	-15669	6345	-15829	-206	-12983	1118	-15843	-228	-13996	-555	-15465	4
0.075833	-31	40	89	-62	-109	-34	15	-17	-19	3	-74	-64	-96	-19	-28	-59	-101	34	-85	-32	-107	-23	-99	-70	-67	-3	-98	-13	-75	-72	-148	-84	-62	4959	-2435	-27061	45	-15100	6156	-15634	-182	-12422	879	-15075	-161	-13599	-644	-15244	4
0.076667	-25	42	89	-59	-110	-34	16	-15	-21	3	-76	-64	-96	5	-29	-58	-100	15	-84	-31	-105	-24	-100	-69	-65	-3	-101	-11	-74	-72	-148	-73	-59	5149	-2536	-26649	53	-14567	5972	-15427	-169	-11929	654	-14278	-127	-13228	-771	-15012	15
0.077500	-25	19	90	-84	-107	-36	16	-14	-15	7	-72	-63	-94	-14	-29	-56	-99	36	-86	-33	-104	-22	-115	-66	-62	0	-100	-11	-96	-69	-147	-70	-51	5304	-2630	-26244	54	-14087	5797	-15213	-168	-11511	490	-13469	-125	-12868	-928	-14766	18
0.078333	-25	41	89	-56	-108	-33	16	-13	-8	5	-74	-64	-93	-15	-28	-55	-97	38	-81	-31	-102	-22	-96	-68	-62	3	-99	-10	-73	-69	-147	-74	-46	5444	-2705	-25815	45	-13647	5636	-14996	-180	-11150	348	-12672	-154	-12528	-1111	-14501	10
0.079167	-23	43	90	-57	-108	-33	13	-12	-16	8	-72	-61	-94	-17	-29	-56	-97	37	-83	-29	-104	-22	-97	-66	-61	3	-96	-9	-70	-68	-173	-72	-44	5556	-2772	-25433	32	-13251	5496	-14779	-207	-10858	243	-11912	-199	-12193	-1292	-14222	4
0.080000	-23	45	92	-53	-109	-30	18	-10	-13	10	-69	-60	-93	-13	-25	-55	-105	38	-81	-28	-99	-17	-95	-65	-61	4	-97	-8	-68	-66	-145	-70	-39	5643	-2820	-25035	26	-12898	5373	-14565	-223	-10626	173	-11201	-250	-11884	-1483	-13929	15
0.080833	-25	42	101	-58	-108	-35	13	-16	-16	4	-70	-63	-93	-16	-27	-58	-99	36	-84	-32	-104	-23	-100	-70	-66	2	-99	-13	-80	-72	-149	-75	-36	5706	-2856	-24652	19	-12591	5260	-14366	-222	-10447	133	-10563	-251	-11593	-1665	-13621	26
0.081667	-27	40	86	-60	-108	-38	9	-16	-18	2	-74	-57	-100	-31	-32	-61	-105	28	-90	-34	-110	-28	-101	-73	-66	-1	-103	-17	-80	-74	-154	-80	-43	5746	-2870	-24282	0	-12312	5158	-14182	-197	-10306	125	-10003	-229	-11317	-1826	-13294	17
0.082500	-29	49	86	-63	-112	-39	8	-18	-24	0	-79	-67	-99	-19	-32	-59	-99	32	-88	-40	-105	-25	-99	-70	-68	-6	-104	-15	-73	-72	-150	-76	-38	5775	-2846	-23913	-14	-12068	5082	-14006	-188	-10185	149	-9519	-215	-11049	-1960	-12944	12
0.083333	-29	36	85	-61	-109	-33	8	-15	-22	2	-83	-67	-95	-19	-27	-59	-101	32	-86	-34	-105	-26	-100	-73	-66	0	-99	-15	-75	-72	-150	-78	-22	5780	-2812	-23569	-44	-11850	5004	-13857	-183	-10084	193	-9110	-215	-10805	-2071	-12578	15
0.084167	-17	41	87	-59	-108	-32	11	-15	-18	4	-74	-66	-99	-18	-31	-59	-99	35	-83	-30	-105	-24	-97	-69	-65	0	-101	-15	-70	-73	-149	-77	-15	5764	-2748	-23232	-41	-11654	4926	-13720	-158	-9985	250	-8810	-223	-10577	-2151	-12200	8
0.085000	-26	40	88	-59	-110	-33	9	-15	-18	4	-72	-64	-94	-15	-29	-58	-101	33	-84	-32	-108	-26	-99	-68	-64	0	-99	-14	-75	-69	-148	-77	-19	5719	-2670	-22917	-32	-11475	4840	-13618	-176	-9888	312	-8567	-227	-10364	-2209	-11812	10
0.085833	-23	43	90	-61	-108	-31	9	-17	-16	6	-72	-65	-96	-16	-32	-59	-99	34	-83	-31	-102	-24	-101	-70	-61	-5	-99	-15	-74	-73	-150	-79	-9	5659	-2568	-22618	-22	-11307	4748	-13536	-205	-9779	372	-8430	-232	-10175	-2236	-11418	11
0.086667	-26	42	89	-60	-108	-31	9	-15	-16	5	-70	-59	-94	-13	-29	-59	-97	38	-84	-32	-104	-24	-101	-70	-62	-1	-98	-13	-70	-72	-147	-76	-5	5575	-2451	-22339	-25	-11135	4634	-13482	-225	-9652	435	-8342	-208	-9996	-2247	-11015	17
0.087500	-27	13	89	-60	-109	-32	12	-14	-17	6	-70	-65	-93	-18	-29	-58	-100	34	-87	-34	-105	-22	-100	-67	-66	0	-101	-16	-74	-72	-150	-77	-5	5467	-2323	-22084	-34	-10994	4495	-13460	-235	-9502	455	-8319	-173	-9835	-2261	-10617	16
0.088333	-26	39	87	-59	-111	-33	5	-15	-19	4	-76	-64	-67	-15	-30	-59	-98	33	-85	-35	-103	-25	-100	-68	-67	-3	-103	-15	-72	-73	-152	-78	11	5342	-2179	-21840	-29	-10851	4324	-13460	-191	-9332	469	-8342	-163	-9684	-2243	-10214	8
0.089167	-51	39	85	-64	-110	-36	8	-18	-18	3	-75	-67	-99	-17	-30	-60	-105	29	-88	-36	-108	-26	-99	-74	-64	-3	-102	-16	-75	-74	-151	-79	18	5195	-2029	-21627	-18	-10709	4128	-13485	-129	-9137	450	-8400	-151	-9541	-2231	-9825	9
0.090000	-28	36	86	-64	-115	-36	6	-16	-22	-1	-78	-70	-100	-19	-29	-80	-103	26	-88	-38	-119	-28	-105	-73	-68	-7	-107	-22	-80	-77	-153	-80	15	5029	-1875	-21432	-9	-10580	3892	-13534	-66	-8936	402	-8485	-131	-9411	-2226	-9438	8
0.090833	-29	35	67	-65	-117	-41	4	-16	-23	0	-77	-66	-97	-18	-31	-61	-102	30	-87	-36	-105	-27	-105	-70	-64	0	-104	-15	-73	-62	-149	-77	16	4861	-1713	-21253	15	-10450	3628	-13598	-32	-8688	325	-8576	-117	-9274	-2221	-9082	12
0.091667	-26	39	90	-60	-109	-33	11	-16	-19	16	-73	-63	-100	-19	-31	-58	-98	32	-85	-31	-109	-23	-102	-68	-65	0	-99	-14	-76	-73	-148	-76	11	4673	-1550	-21108	23	-10326	3332	-13676	-72	-8449	211	-8686	-116	-9142	-2233	-8739	13
0.092500	-24	43	90	-59	-110	-32	13	-15	-16	5	-69	-64	-96	-13	-27	-57	-99	35	-86	-29	-109	-21	-102	-68	-66	0	-97	-12	-69	-69	-146	-76	26	4470	-1402	-20973	20	-10215	2997	-13777	-121	-8211	64	-8791	-86	-9009	-2258	-8409	22
0.093333	-23	38	93	-58	-107	-31	15	-13	-15	15	-69	-62	-92	-12	-27	-57	-100	30	-85	-31	-103	-21	-99	-66	-62	1	-99	-13	-67	-66	-147	-77	30	4266	-1254	-20910	11	-10115	2636	-13868	-172	-7969	-117	-8895	-80	-8871	-2303	-8108	28
0.094167	-21	44	91	-57	-102	-30	12	-14	-16	6	-74	-61	-92	-13	-26	-56	-98	35	-84	-30	-102	-22	-99	-67	-61	0	-100	-12	-73	-126	-150	-73	33	4061	-1118	-20792	-6	-10024	2257	-13993	-243	-7750	-325	-8995	-129	-8728	-2355	-7830	22
0.095000	-26	42	90	-61	-105	-33	13	-15	-15	8	-72	-110	-97	-16	-28	-59	-96	37	-86	-31	-103	-23	-100	-65	-62	0	-99	-14	-72	-70	-147	-75	35	3853	-999	-20743	25	-9943	1860	-14106	-231	-7552	-562	-9076	-165	-8577	-2424	-7577	18
0.095833	-24	39	90	-52	-109	-34	12	-16	-17	5	-70	-65	-97	-12	-27	-57	-100	37	-86	-30	-103	-22	-100	-68	-65	1	-99	-15	-73	-70	-147	-75	37	3649	-887	-20705	62	-9866	1449	-14211	-159	-7372	-814	-9159	-146	-8419	-2504	-7350	19
0.096667	-24	41	90	-58	-108	-34	10	-15	-16	6	-88	-60	-96	-36	-26	-57	-96	60	-87	-30	-103	-23	-104	-64	-63	2	-97	-11	-70	-70	-146	-73	32	3450	-779	-20697	64	-9796	1020	-14333	-119	-7220	-1072	-9232	-126	-8248	-2582	-7149	17
0.097500	-24	41	91	-55	-108	-33	15	-14	-16	6	-72	-65	-96	-14	-27	-59	-98	39	-84	-31	-101	-21	-98	-64	-66	0	-100	-11	-69	-68	-149	-75	30	3246	-712	-20713	72	-9722	641	-14397	-103	-7104	-1339	-9300	-99	-8070	-2668	-6974	10
0.098333	-23	41	88	-59	-110	-35	15	-16	-13	7	-73	-63	-94	-14	-27	-60	-99	36	-85	-32	-105	-23	-99	-68	-65	-3	-101	-12	-70	-70	-150	-75	28	3057	-649	-20755	60	-9647	277	-14474	-101	-7014	-1607	-9368	-63	-7885	-2759	-6826	3
0.099167	-27	36	89	-60	-113	-38	15	-17	-17	4	-74	-63	-97	-16	-28	-59	-98	36	-85	-30	-105	-19	-98	-64	-60	2	-104	-12	-70	-66	-165	-73	30	2872	-602	-20818	49	-9561	-112	-14523	-100	-6949	-1860	-9433	-49	-7691	-2836	-6697	9
0.100000	-27	43	91	-56	-108	-30	16	-16	-19	5	-73	-61	-94	-39	-24	-56	-98	39	-83	-41	-102	-19	-98	-65	-62	-1	-100	-9	-70	-65	-147	-72	30	2692	-566	-20903	33	-9463	-451	-14549	-142	-6913	-2095	-9511	-70	-7498	-2908	-6598	6
0.100833	-26	40	88	-58	-108	-32	9	-11	-17	5	-72	-64	-95	-13	-26	-59	-100	37	-83	-31	-104	-23	-97	-68	-60	0	-99	-12	-73	-65	-147	-76	24	2519	-550	-21015	16	-9357	-767	-14560	-155	-6890	-2314	-9587	-114	-7309	-2978	-6523	-6
0.101667	-25	39	88	-59	-109	-34	12	-16	-17	5	-75	-67	-97	-18	-29	-61	-99	34	-88	-33	-104	-23	-99	-68	-65	-3	-103	-15	-77	-72	-151	-75	8	2347	-550	-21141	11	-9196	-1035	-14540	-168	-6887	-2508	-9671	-137	-7119	-3038	-6470	-18
0.102500	-24	42	88	-59	-109	-38	12	-15	-18	3	-73	-62	-94	-16	-28	-58	-97	37	-81	-31	-108	-24	-99	-64	-65	-3	-100	-13	-74	-72	-149	-74	19	2181	-557	-21278	-5	-9067	-1269	-14494	-162	-6886	-2667	-9759	-146	-6929	-3082	-6458	-21
0.103333	-25	44	89	-57	-109	-34	15	-13	-31	5	-75	-62	-96	6	-29	-58	-99	34	-84	-31	-108	-26	-98	-69	-66	-1	-102	-14	-77	-73	-149	-76	19	2017	-580	-21430	-16	-8891	-1463	-14426	-151	-6891	-2797	-9852	-168	-6750	-3126	-6433	-29
0.104167	-27	43	67	-56	-110	-35	12	-16	-21	3	-73	-66	-96	-15	-29	-59	-102	36	-84	-34	-101	-25	-99	-73	-66	-1	-101	-12	-72	-70	-149	-75	17	1854	-611	-21588	-11	-8687	-1619	-14334	-146	-6888	-2897	-9951	-177	-6583	-3161	-6449	-51
0.105000	-25	40	89	-57	-107	-34	12	-15	-16	6	-73	-58	-91	-15	-21	-59	-101	34	-87	-34	-103	-24	-98	-69	-63	0	-102	-13	-72	-67	-145	-76	4	1695	-653	-21749	-15	-8466	-1737	-14221	-166	-6863	-2962	-10042	-170	-6422	-3194	-6488	-27
0.105833	-24	43	88	-59	-108	-36	11	-18	-18	4	-74	-65	-95	-16	-28	-57	-98	35	-85	-33	-104	-25	-97	-69	-64	0	-100	-15	-83	-70	-145	-74	7	1538	-707	-21913	-42	-8208	-1818	-14094	-189	-6833	-3001	-10134	-180	-6280	-3221	-6550	-39
0.106667	-29	43	87	-60	-110	-36	11	-16	-21	4	-76	-66	-101	-17	-43	-62	-102	35	-91	-36	-109	-29	-101	-69	-67	-4	-103	-16	-77	-70	-149	-76	4	1373	-779	-22075	-58	-7948	-1869	-13955	-189	-6782	-3013	-10211	-178	-6148	-3257	-6639	-53
0.107500	-30	36	84	-61	-112	-36	9	-21	-23	0	-75	-68	-99	-19	-31	-60	-103	30	-86	-15	-120	-27	-100	-72	-72	-1	-99	-16	-75	-73	-150	-78	3	1222	-845	-22228	-49	-7665	-1893	-13801	-177	-6705	-2998	-10271	-182	-6032	-3297	-6742	-38
0.108333	-28	41	88	-60	-112	-14	8	-16	-21	16	-77	-67	-98	-21	-32	-60	-100	33	-87	-35	-107	-29	-103	-74	-66	-5	-101	-16	-76	-70	-149	-84	-1	1070	-925	-22374	-62	-7384	-1892	-13643	-153	-6607	-2970	-10317	-185	-5923	-3339	-6867	-25
0.109167	-28	41	87	-60	-112	-34	9	-17	-18	3	-77	-67	-99	-21	-33	-62	-103	32	-90	-35	-104	-26	-102	-70	-66	-1	-98	-15	-75	-72	-149	-79	-16	915	-1010	-22504	-41	-7095	-1874	-13478	-150	-6485	-2926	-10334	-172	-5829	-3394	-7012	-44
0.110000	-28	37	84	-62	-111	-36	9	-19	-23	0	-79	-64	-98	-18	-29	-64	-105	28	-90	-36	-105	-27	-104	-74	-68	-8	-103	-17	-73	-72	-150	-78	-17	769	-1100	-22622	-32	-6815	-1849	-13312	-164	-6348	-2876	-10326	-168	-5748	-3472	-7170	-47
0.110833	-26	39	86	-61	-111	-36	10	-17	-21	5	-75	-65	-97	-21	-31	-60	-101	30	-88	-35	-105	-27	-101	-68	-66	-3	-98	-15	-75	-72	-146	-75	-13	628	-1192	-22728	-31	-6541	-1805	-13142	-153	-6190	-2821	-10293	-151	-5673	-3528	-7344	-36
0.111667	-24	41	89	-59	-109	-31	12	-15	-7	6	-108	-64	-94	-13	-28	-56	-96	36	-86	-30	-103	-23	-98	-67	-61	0	-95	-13	-75	-70	-146	-72	-17	491	-1286	-22828	-9	-6293	-1769	-12970	-167	-6027	-2770	-10230	-151	-5611	-3612	-7514	-49
0.112500	-24	42	90	-59	-110	-32	12	-13	-14	9	-70	-61	-93	-17	-27	-58	-98	35	-85	-30	-105	-25	-100	-73	-61	0	-96	-12	-73	-69	-143	-73	-17	351	-1370	-22899	-5	-6069	-1734	-12810	-161	-5858	-2728	-10145	-146	-5559	-3699	-7700	-61
0.113333	-25	42	91	-58	-111	-45	17	-12	-25	9	-69	-64	-98	-17	-28	-59	-98	36	-82	-30	-102	-23	-96	-68	-64	0	-95	-10	-73	-68	-145	-74	-17	214	-1456	-22970	-23	-5878	-1694	-12646	-131	-5697	-2703	-10038	-143	-5510	-3799	-7897	-59
0.114167	-3	44	90	-60	-110	-33	12	-16	-17	6	-73	-62	-97	-15	-26	-58	-98	33	-86	-32	-107	-22	-101	-69	-67	16	-97	-11	-74	-84	-144	-74	-18	76	-1536	-23036	-10	-5713	-1679	-12484	-100	-5541	-2690	-9912	-167	-5467	-3897	-8091	-52
0.115000	-25	38	87	-63	-110	-35	10	-18	-19	2	-77	-62	-97	-17	-3	-63	-100	29	-92	-35	-105	-23	-103	-73	-66	-6	-103	-14	-74	-72	-148	-79	-11	-62	-1637	-23101	-21	-5595	-1666	-12319	-86	-5400	-2697	-9774	-231	-5434	-4002	-8284	-40
0.115833	-45	34	86	-65	-113	-40	5	-22	-24	0	-78	-65	-101	-21	-32	-60	-102	30	-90	-34	-111	-27	-102	-72	-66	-4	-82	-13	-76	-70	-146	-75	-4	-193	-1668	-23163	-13	-5507	-1659	-12152	-110	-5270	-2710	-9621	-282	-5402	-4096	-8470	-27
0.116667	-27	37	86	-62	-110	-38	8	-16	-19	8	-77	-67	-97	-19	-28	-60	-101	32	-90	-34	-107	-22	-101	-72	-65	-1	-98	-12	-74	-72	-146	-75	-7	-332	-1720	-23227	-19	-5463	-1667	-11985	-127	-5165	-2744	-9464	-284	-5373	-4192	-8653	-22
0.117500	-26	39	90	-61	-110	-36	11	-16	-19	4	-75	-63	-99	-18	-30	-60	-100	34	-83	-33	-107	-24	-105	-92	-66	-1	-99	-16	-74	-70	-146	-76	-11	-471	-1754	-23292	-62	-5458	-1677	-11812	-132	-5075	-2795	-9298	-264	-5351	-4283	-8831	-18
0.118333	-22	39	89	-59	-111	-36	12	-10	-18	5	-75	-63	-95	-15	-28	-58	-99	34	-85	-34	-105	-24	-103	-68	-65	0	-99	-12	-72	-67	-147	-50	-6	-618	-1779	-23379	-77	-5493	-1697	-11640	-144	-5038	-2853	-9161	-213	-5329	-4366	-9004	-15
0.119167	-26	43	91	-57	-108	-33	13	-16	-17	6	-70	-62	-96	-15	-29	-60	-98	38	-82	-31	-101	-26	-100	-70	-62	1	-96	-4	-73	-67	-147	-75	-7	-771	-1786	-23450	-74	-5567	-1719	-11461	-132	-5017	-2922	-9024	-125	-5314	-4440	-9167	-32
0.120000	-23	42	94	-57	-109	-34	13	-12	-13	9	-68	-55	-94	-13	-27	-59	-97	61	-79	-30	-103	-19	-99	-69	-60	0	-95	-10	-70	-65	-145	-72	-10	-927	-1785	-23547	-67	-5670	-1749	-11280	-99	-5025	-2995	-8904	-79	-5304	-4505	-9323	-31
0.120833	-25	42	92	-60	-105	-33	15	-13	-15	5	-72	-63	-96	-15	-28	-60	-99	35	-87	-30	-103	-22	-100	-72	-60	0	-90	-3	-69	-67	-146	-77	-13	-1096	-1780	-23653	-46	-5809	-1778	-11101	-68	-5060	-3075	-8810	-79	-5303	-4565	-9474	-24
0.121667	-28	40	89	-61	-108	-36	17	-16	-18	1	-64	-66	-98	-16	-32	-63	-101	34	-87	-33	-108	-22	-103	-76	-67	-3	-101	-12	-75	-70	-154	-78	-15	-1266	-1767	-23766	-25	-5970	-1812	-10923	-42	-5123	-3151	-8734	-111	-5311	-4622	-9624	-38
0.122500	-25	39	86	-61	-110	-34	11	-14	-18	2	-73	-64	-97	-18	-31	-59	-105	30	-90	-38	-104	-23	-98	-72	-65	0	-98	-13	-76	-69	-147	-77	-15	-1441	-1748	-23891	-3	-6147	-1834	-10740	-41	-5203	-3218	-8679	-121	-5318	-4664	-9765	-49
0.123333	-26	41	89	-64	-113	-38	6	-16	-18	0	-74	-69	-113	-19	-33	-60	-102	34	-88	-38	-108	-26	-101	-73	-66	-3	-102	-18	-77	-73	-149	-82	-8	-1614	-1734	-24016	-3	-6344	-1860	-10562	-40	-5300	-3281	-8646	-130	-5341	-4710	-9902	-56
0.124167	-26	52	88	-64	-112	-41	8	-17	-22	0	-74	-66	-99	-19	-31	-61	-100	32	-87	-34	-111	-26	-101	-72	-65	-1	-100	-15	-75	-69	-148	-76	3	-1779	-1724	-24147	-7	-6544	-1877	-10389	-18	-5406	-3337	-8628	-114	-5365	-4747	-10038	-55
0.125000	-28	40	89	-59	-110	-36	13	-16	-21	6	-73	-67	-98	-17	-33	-61	-98	38	-85	-33	-105	-23	-100	-73	-64	0	-99	-13	-73	-68	-151	-79	1	-1934	-1726	-24275	-16	-6751	-1895	-10218	-15	-5523	-3382	-8634	-108	-5402	-4786	-10150	-19
0.125833	-30	44	89	-60	-108	-38	11	-14	-17	5	-70	-65	-96	-14	-30	-57	-98	37	-86	-32	-102	-17	-100	-55	-63	0	-98	-14	-72	-68	-146	-75	-3	-2081	-1743	-24408	-14	-6963	-1908	-10056	-5	-5634	-3425	-8655	-101	-5446	-4827	-10260	-4
0.126667	-23	43	89	-57	-105	-33	15	-13	-15	3	-74	-64	-94	4	-29	-61	-102	35	-85	-33	-103	-24	-99	-68	-66	3	-98	-12	-72	-68	-145	-55	-4	-2223	-1782	-24529	24	-7169	-1926	-9907	46	-5744	-3461	-8689	-107	-5499	-4872	-10366	-42
0.127500	-26	43	90	-56	-109	-33	13	-16	-21	3	-73	-64	-95	-15	-28	-59	-101	35	-86	-32	-105	-27	-100	-69	-65	0	-100	-10	-73	-70	-148	-74	3	-2311	-1839	-24640	52	-7367	-1943	-9774	79	-5849	-3500	-8731	-101	-5568	-4922	-10460	-64
0.128333	-26	51	88	-57	-108	-32	13	11	-18	6	-73	-62	-94	-15	-33	-60	-99	36	-88	-34	-105	-23	-101	-68	-64	0	-99	-13	-70	-69	-150	-76	-9	-2391	-1917	-24757	67	-7553	-1965	-9658	55	-5938	-3532	-8778	-65	-5645	-4978	-10540	-16
0.129167	-28	42	88	-56	-107	-35	13	-15	-17	0	-72	-66	-94	-15	-28	-59	-100	34	-84	-33	-104	-23	-100	-55	-66	0	-104	-15	-77	-73	-149	-77	-1	-2445	-2010	-24818	68	-7727	-1989	-9555	19	-6019	-3566	-8825	-25	-5731	-5037	-10604	33
0.130000	-26	38	86	-58	-112	-36	11	-14	-13	2	-73	-65	-94	-9	-28	-57	-98	16	-87	-35	-107	-25	-101	-66	-63	-1	-99	-12	-73	-69	-147	-75	-7	-2475	-2115	-24873	68	-7884	-2020	-9469	-10	-6085	-3606	-8894	32	-5826	-5096	-10644	15
0.130833	-24	42	87	-57	-115	-36	12	-14	-16	3	-72	-66	-96	-18	-29	-60	-100	34	-84	-35	-104	-39	-100	-66	-63	0	-90	-12	-72	-69	-150	-78	-9	-2478	-2220	-24900	61	-8025	-2056	-9400	-63	-6132	-3647	-8904	23	-5929	-5160	-10671	-22
0.131667	-26	40	90	-56	-109	-34	15	-15	-21	5	-65	-62	-99	-15	-28	-58	-101	36	-86	-33	-108	-23	-100	-69	-64	0	-100	-12	-51	-68	-150	-75	6	-2461	-2319	-24918	42	-8152	-2100	-9356	-107	-6171	-3697	-8935	-27	-6043	-5223	-10668	-26
0.132500	-28	40	86	-57	-107	-36	11	-15	-19	4	-74	-63	-98	-18	-31	-61	-99	29	-84	-31	-104	-10	-99	-67	-61	0	-96	-13	-72	-69	-147	-75	-3	-2423	-2400	-24868	24	-8259	-2150	-9322	-120	-6191	-3759	-8953	-33	-6161	-5282	-10643	-51
0.133333	-27	40	90	-70	-108	-33	15	-15	-19	7	-72	-65	-96	-15	-28	-59	-98	34	-85	-32	-102	-24	-101	-66	-66	-3	-101	-12	-73	-70	-147	-70	-10	-2372	-2454	-24803	2	-8351	-2205	-9313	-168	-6207	-3817	-8961	-63	-6288	-5338	-10590	-39
0.134167	-26	40	90	-56	-104	-31	16	-12	-16	5	-73	-62	-95	-13	-27	-60	-100	34	-87	-4	-99	-22	-100	-68	-65	1	-103	-10	-70	-68	-148	-75	-17	-2318	-2472	-24712	-10	-8429	-2271	-9320	-169	-6217	-3883	-8955	-118	-6437	-5388	-10517	-38
0.135000	-23	42	90	-58	-107	-34	13	-13	-21	6	-76	-66	-95	-16	-26	-57	-96	35	-86	-33	-104	-22	-100	-65	-63	0	-100	-14	-73	-70	-147	-74	-41	-2265	-2437	-24589	-11	-8506	-2334	-9345	-152	-6226	-3956	-8943	-143	-6564	-5431	-10419	-42
0.135833	-19	43	89	-61	-110	-36	13	-13	-17	6	-73	-66	-95	-16	-28	-59	-99	33	-90	-42	-104	-24	-102	-68	-65	-8	-101	-12	-72	-70	-145	-75	-49	-2225	-2348	-24427	-22	-8548	-2403	-9382	-153	-6241	-4028	-8913	-112	-6700	-5456	-10304	-22
0.136667	-27	40	88	-56	-110	-34	11	-13	-14	6	-72	-65	-96	-16	-27	-61	-97	35	-84	-32	-104	-21	-99	-67	-61	0	-98	-12	-73	-68	-148	-73	-33	-2194	-2197	-24239	-29	-8594	-2473	-9435	-152	-6258	-4097	-8877	-83	-6843	-5484	-10169	7
0.137500	-22	42	90	-56	-110	-36	12	-14	-16	6	-68	-63	-94	-17	-26	-59	-92	34	-85	-32	-104	-25	-100	-67	-61	-1	-96	-11	-69	-69	-147	-75	-63	-2193	-1979	-24026	-44	-8629	-2540	-9491	-132	-6290	-4163	-8832	-72	-6975	-5494	-10018	1
0.138333	-22	59	93	-59	-105	-34	15	18	-14	6	-70	-66	-94	-18	-29	-61	-96	38	-86	-30	-100	-19	-99	-65	-61	0	-97	-23	-72	-68	-147	-75	-53	-2222	-1695	-23793	-56	-8662	-2601	-9564	-119	-6335	-4225	-8782	-84	-7109	-5495	-9863	-7
0.139167	-21	41	89	-53	-105	-31	15	-12	-17	6	-70	-63	-95	-18	-26	-60	-96	37	-86	-31	-102	-23	-103	-75	-63	-4	-96	-11	-72	-68	-145	-74	-84	-2283	-1350	-23543	-61	-8697	-2656	-9642	-153	-6402	-4276	-8728	-93	-7234	-5494	-9708	13
0.140000	-26	42	90	-57	-108	-33	13	-11	-12	5	-70	-64	-96	-10	-29	-61	-98	34	-85	-32	-103	-21	-100	-68	-62	-1	-98	-12	-69	-70	-146	-77	-85	-2388	-958	-23286	-73	-8728	-2708	-9721	-163	-6490	-4316	-8676	-115	-7351	-5490	-9560	29
0.140833	-26	33	87	-62	-109	-36	12	-17	-18	1	-75	-69	-98	-19	-30	-63	-100	33	-88	-32	-86	-23	-101	-65	-64	-7	-100	-12	-73	-70	-147	-76	-96	-2530	-506	-23013	-60	-8773	-2750	-9811	-170	-6602	-4338	-8621	-119	-7454	-5485	-9421	27
0.141667	-27	36	85	-63	-122	-35	10	-13	-22	1	-75	-69	-98	-22	-32	-64	-103	30	-90	-36	-110	-28	-103	-72	-67	-7	-100	-17	-75	-72	-150	-81	-120	-2727	-22	-22743	-34	-8825	-2784	-9900	-199	-6732	-4347	-8568	-99	-7549	-5479	-9301	6
0.142500	-29	40	87	-60	-110	-36	11	-15	-18	5	-74	-68	-98	-34	-34	-64	-101	35	-85	-34	-107	-23	-101	-73	-64	-4	-99	-16	-73	-72	-149	-80	-116	-2930	488	-22471	-23	-8876	-2798	-9985	-191	-6872	-4337	-8517	-98	-7625	-5474	-9199	-8
0.143333	-26	40	80	-60	-109	-28	12	-13	-16	-3	-74	-66	-96	-21	-31	-63	-100	35	-88	-35	-107	-26	-101	-70	-66	-5	-98	-16	-70	-74	-148	-78	-113	-3179	1007	-22212	-46	-8937	-2803	-10066	-167	-7054	-4311	-8470	-91	-7688	-5469	-9115	-10
0.144167	-25	39	87	-59	-110	-36	12	-16	-16	3	-75	-68	-98	-18	-32	-62	-101	33	-108	-34	-107	-25	-115	-69	-64	-4	-98	-15	-73	-69	-148	-78	-124	-3455	1502	-21947	-82	-9008	-2798	-10143	-179	-7241	-4268	-8431	-101	-7744	-5475	-9063	-4
0.145000	-27	40	89	-58	-110	-33	12	-16	-23	1	-75	-55	-96	-17	-32	-62	-100	36	-86	-32	-105	-24	-101	-73	-64	-3	-98	-15	-75	-68	-148	-77	-115	-3744	1985	-21698	-97	-9086	-2784	-10219	-191	-7437	-4213	-8400	-105	-7789	-5479	-9031	13
0.145833	-25	42	87	-58	-109	-35	15	-13	-17	4	-74	-64	-95	-15	-29	-60	-100	35	-88	-31	-107	-22	-98	-69	-62	-1	-97	-14	-69	-68	-146	-79	-103	-4049	2429	-21459	-79	-9185	-2756	-10291	-183	-7635	-4151	-8369	-114	-7819	-5492	-9029	19
0.146667	-24	41	88	-62	-109	-36	0	-13	-14	6	-73	-66	-93	-15	-28	-58	-94	38	-86	-31	-101	-19	-98	-68	-64	-1	-100	-12	-70	-87	-145	-74	-101	-4353	2783	-21232	-60	-9289	-2719	-10358	-168	-7838	-4076	-8354	-132	-7850	-5507	-9060	18
0.147500	-25	40	84	-62	-107	-33	15	-14	-22	5	-73	-63	-98	-15	-31	-65	-101	33	-88	-69	-105	-22	-99	-70	-68	-1	-99	-15	-73	-69	-147	-78	-88	-4650	3165	-21018	-56	-9403	-2681	-10426	-136	-8036	-4000	-8343	-116	-7889	-5527	-9118	33
0.148333	-26	40	85	-60	-111	-33	10	-19	-19	2	-75	-69	-100	-18	-35	-63	-101	30	-88	-36	-105	-28	-101	-60	-67	-1	-102	-17	-78	-76	-150	-70	-81	-4934	3432	-20819	-47	-9530	-2633	-10484	-120	-8228	-3924	-8346	-131	-7906	-5551	-9194	40
0.149167	-29	37	82	-64	-115	-40	8	-22	-21	0	-77	-70	-100	-21	-35	-64	-112	33	-90	-43	-108	-27	-104	-70	-66	-1	-104	-16	-77	-70	-148	-78	-79	-5185	3627	-20623	-26	-9656	-2578	-10537	-94	-8410	-3847	-8348	-138	-7933	-5563	-9295	47
0.150000	-29	39	81	-61	-110	-38	17	-17	-21	0	-77	-61	-100	-19	-33	-64	-103	30	-88	-36	-109	-24	-103	-70	-70	-3	-102	-17	-77	-74	-150	-79	-84	-5416	3754	-20442	0	-9796	-2516	-10584	-56	-8566	-3778	-8362	-111	-7965	-5577	-9387	30
0.150833	-30	39	84	-61	-109	-34	11	-18	-23	2	-73	-65	-97	-17	-32	-62	-102	34	-84	-34	-95	-23	-101	-72	-68	-4	-100	-13	-74	-69	-150	-77	-93	-5605	3801	-20266	9	-9939	-2460	-10622	10	-8704	-3711	-8382	-94	-8007	-5581	-9496	35
0.151667	-29	41	84	-56	-104	-35	16	-15	-17	5	-72	-61	-96	-12	-28	-60	-97	34	-85	-31	-104	-21	-101	-67	-64	19	-95	-13	-73	-68	-146	-70	-96	-5763	3782	-20098	5	-10087	-2398	-10654	82	-8823	-3667	-8415	-90	-8050	-5586	-9614	45
0.152500	-23	44	86	-55	-107	-32	16	-15	-17	-7	-73	-63	-95	-43	-28	-57	-98	33	-82	-33	-102	-21	-97	-67	-62	0	-99	-13	-70	-68	-146	-73	-118	-5891	3696	-19935	8	-10244	-2348	-10683	101	-8925	-3640	-8457	-78	-8109	-5571	-9731	33
0.153333	-24	43	87	-76	-107	-31	16	-15	-16	5	-69	-65	-94	-14	-29	-60	-98	34	-84	-34	-107	-23	-102	-66	-63	2	-100	-9	-69	-68	-150	-72	-107	-5977	3552	-19782	19	-10409	-2290	-10700	89	-9005	-3624	-8513	-66	-8182	-5550	-9847	25
0.154167	-22	43	88	-57	-107	-30	15	-14	-16	6	-69	-63	-93	-16	-31	-55	-96	35	-83	-33	-102	-22	-98	-67	-63	0	-98	-10	-74	-73	-149	-73	-100	-6033	3362	-19635	36	-10567	-2237	-10712	6	-9072	-3630	-8581	-62	-8264	-5524	-9961	33
0.155000	-24	45	87	-40	-111	-32	12	-15	-15	6	-69	-66	-95	-15	-28	-60	-97	33	-85	-35	-103	-21	-101	-67	-65	15	-100	-11	-76	-69	-149	-73	-101	-6066	3132	-19494	58	-10734	-2196	-10717	-29	-9125	-3653	-8657	-66	-8355	-5491	-10062	25
0.155833	-28	40	86	-58	-110	-34	11	-16	-19	5	-70	-63	-97	-19	-31	-62	-99	33	-88	-33	-104	-25	-100	-68	-64	0	-100	-13	-73	-73	-151	-76	-108	-6072	2872	-19359	56	-10901	-2160	-10713	-72	-9162	-3695	-8744	-78	-8460	-5450	-10156	19
0.156667	-31	38	85	-58	-112	-32	9	-16	-24	2	-73	-66	-97	-18	-30	-64	-102	30	-86	-36	-108	-25	-103	-73	-66	8	-103	-13	-77	-72	-150	-77	-104	-6060	2598	-19235	39	-11070	-2126	-10706	-91	-9198	-3750	-8846	-92	-8574	-5402	-10241	28
0.157500	-29	37	81	-62	-112	-38	9	-8	-19	2	-73	-67	-98	-22	-30	-61	-100	30	-87	-36	-104	-23	-100	-69	-66	-3	-101	-13	-74	-69	-150	-73	-96	-6032	2318	-19134	42	-11231	-2092	-10687	-63	-9224	-3811	-8947	-78	-8691	-5348	-10316	20
0.158333	-25	43	87	-58	-104	-32	13	-14	-18	3	-73	-64	-93	-16	-29	-60	-100	34	-94	-34	-101	-22	-101	-68	-64	0	-98	-13	-68	-70	-150	-76	-96	-5989	2042	-18998	27	-11396	-2065	-10665	-22	-9258	-3885	-9063	-45	-8818	-5301	-10383	10
0.159167	-24	44	88	-58	-107	-34	12	-13	-14	9	-69	-61	-95	-16	-27	-44	-99	34	-83	-34	-102	-23	-99	-68	-65	0	-97	-11	-73	-68	-148	-74	-108	-5942	1776	-18895	-7	-11551	-2039	-10642	-30	-9294	-3961	-9181	-47	-8948	-5249	-10442	10
0.160000	-21	49	90	-58	-105	-30	15	-13	-15	9	-70	-60	-95	-15	-27	-55	-96	37	-84	-32	-99	-19	-96	-66	-64	1	-99	-11	-50	-67	-146	-74	-95	-5900	1522	-18801	-21	-11704	-2009	-10617	-11	-9348	-4039	-9299	-42	-9081	-5205	-10497	13
0.160833	-21	45	89	-55	-109	-35	10	-14	-16	6	-62	-62	-92	-15	-26	-58	-101	36	-84	-32	-103	-23	-98	-72	-61	0	-98	-14	-72	-68	-148	-74	-88	-5855	1294	-18720	-14	-11854	-1979	-10601	7	-9406	-4116	-9421	-45	-9218	-5166	-10554	13
0.161667	-30	39	87	-59	-108	-36	10	-16	-18	6	-75	-63	-94	-21	-31	-62	-100	30	-86	-41	-109	-27	-107	-69	-64	-1	-100	-15	-75	-72	-149	-79	-92	-5813	1084	-18656	-16	-11993	-1946	-10586	0	-9484	-4162	-9540	-47	-9352	-5136	-10600	3
0.162500	-27	42	113	-58	-112	-40	12	-5	-16	4	-74	-65	-96	-17	-29	-60	-98	32	-86	-33	-103	-24	-101	-70	-65	-4	-101	-15	-73	-70	-147	-75	-93	-5773	917	-18587	-15	-12119	-1910	-10574	-32	-9574	-4236	-9651	-40	-9483	-5111	-10652	-3
0.163333	-24	40	90	-58	-105	-34	13	-14	-15	4	-73	-63	-92	-14	-28	-59	-97	24	-82	-32	-101	-23	-98	-66	-63	1	-99	-11	-70	-68	-145	-75	-86	-5731	755	-18540	-19	-12233	-1871	-10575	-90	-9674	-4266	-9750	-31	-9614	-5095	-10702	2
0.164167	-23	41	91	-61	-111	-36	17	-32	-19	5	-77	-66	-114	-18	-32	-57	-101	34	-85	-33	-104	-26	-101	-69	-64	0	-100	-15	-75	-73	-148	-77	-92	-5700	630	-18499	-14	-12348	-1826	-10583	-114	-9794	-4280	-9843	-41	-9743	-5079	-10754	13
0.165000	-24	43	89	-58	-109	-40	10	-15	-17	6	-76	-64	-100	-17	-30	-61	-99	33	-85	-34	-112	-26	-103	-68	-50	-1	-102	-16	-75	-70	-148	-78	-99	-5672	526	-18475	-30	-12437	-1779	-10610	-120	-9924	-4277	-9927	-56	-9859	-5071	-10807	-6
0.165833	-26	39	87	-58	-109	-38	9	-17	-19	5	-78	-73	-101	-17	-31	-62	-99	33	-84	-31	-103	-24	-101	-65	-64	2	-99	-13	-69	-68	-148	-79	-103	-5640	450	-18453	-47	-12523	-1718	-10638	-90	-10060	-4236	-9995	-97	-9986	-5064	-10858	-4
0.166667	-27	40	90	-57	-111	-38	10	-17	-17	6	-73	-65	-97	-17	-30	-59	-99	33	-84	-32	-127	-25	-100	-68	-63	-16	-100	-13	-74	-69	-146	-77	-122	-5607	388	-18444	-42	-12596	-1663	-10682	-65	-10201	-4176	-10050	-78	-10099	-5056	-10906	5
0.167500	-25	39	89	-57	-109	-32	45	-16	-17	5	-42	-62	-96	-17	-30	-58	-97	33	-87	-35	-104	-24	-99	-68	-63	0	-101	-13	-73	-66	-148	-30	-144	-5575	339	-18441	-29	-12657	-1600	-10732	-73	-10339	-4092	-10093	-32	-10208	-5042	-10950	0
0.168333	-26	38	89	-61	-109	-35	12	-16	-18	4	-79	-67	-100	-17	-31	-58	-107	32	-86	-27	-107	-23	-101	-68	-64	-1	-102	-14	-74	-70	-146	-76	-166	-5538	309	-18441	-15	-12711	-1544	-10793	-81	-10485	-3975	-10122	-8	-10317	-5024	-10993	-4
0.169167	-26	36	90	-61	-109	-33	13	-19	-24	6	-77	-63	-98	-16	-32	-60	-103	30	-88	-33	-108	-25	-102	-69	-65	-1	-102	-15	-73	-70	-146	-77	-169	-5496	287	-18446	-9	-12759	-1469	-10862	-87	-10606	-3839	-10140	7	-10417	-4992	-11028	12
0.170000	-32	38	90	-63	-109	-34	12	-18	-17	4	-77	-66	-98	-16	-33	-61	-100	32	-86	-33	-104	-24	-102	-82	-64	1	-103	-16	-73	-72	-147	-79	-165	-5446	269	-18456	-8	-12796	-1426	-10933	-82	-10719	-3685	-10144	-5	-10514	-4952	-11056	7
0.170833	-24	39	90	-60	-112	-33	13	-16	6	7	-72	-63	-80	-14	-30	-57	-115	36	-85	-31	-101	-24	-102	-69	-64	2	-99	-12	-70	-68	-145	-78	-150	-5383	279	-18463	-15	-12821	-1372	-11001	-77	-10821	-3506	-10133	-16	-10604	-4892	-11071	0
0.171667	-22	41	94	-58	-107	-30	18	-12	-15	9	-72	-61	-95	-14	-27	-58	-101	45	-83	-28	-102	-16	-97	-65	-62	5	-97	-11	-72	-64	-141	-73	-122	-5319	252	-18472	-9	-12838	-1312	-11057	-70	-10900	-3321	-10112	-29	-10690	-4820	-11080	8
0.172500	-13	42	92	-58	-105	-39	15	-13	-18	8	-70	-60	-93	-13	-27	-55	-99	35	-85	-29	-103	-19	-99	-68	-63	3	-98	-13	-72	-67	-145	-74	-77	-5246	248	-18481	-18	-12855	-1263	-11120	-44	-10977	-3130	-10083	-31	-10775	-4736	-11076	16
0.173333	-23	41	89	-60	-107	-32	16	-15	-17	6	-73	-64	-94	-13	-30	-59	-94	34	-85	-33	-109	-25	-116	-68	-64	0	-97	-11	-72	-73	-148	-76	-49	-5167	243	-18492	-38	-12870	-1218	-11170	-35	-11036	-2935	-10069	-79	-10865	-4639	-11063	4
0.174167	-30	40	88	-60	-110	-35	0	-17	-19	3	-73	-68	-97	-14	-29	-59	-101	34	-84	-30	-104	-22	-100	-67	-65	2	-97	-13	-76	-72	-146	-65	-41	-5076	236	-18495	-38	-12864	-1170	-11200	-80	-11074	-2740	-9991	-166	-10942	-4530	-11041	0
0.175000	-19	41	87	-62	-111	-33	12	-14	-17	4	-73	-63	-97	-14	-27	-56	-98	36	-101	-30	-105	-22	-102	-66	-62	1	-98	-10	-75	-67	-146	-77	-21	-4984	233	-18498	-35	-12863	-1124	-11218	-151	-11100	-2551	-9929	-216	-11019	-4411	-11054	1
0.175833	-26	41	87	-59	-111	-34	-10	-16	-22	7	-74	-96	-95	-13	-28	-61	-98	35	-86	-30	-104	-19	-101	-67	-63	1	-99	-9	-70	-69	-150	-76	-24	-4876	228	-18495	-19	-12841	-1076	-11214	-156	-11113	-2377	-9859	-238	-11090	-4287	-10977	9
0.176667	-25	42	88	-60	-109	-32	12	-15	-18	6	-70	-62	-98	-16	-26	-57	-98	15	-86	-30	-104	-23	-104	-67	-66	0	-100	-11	-74	-69	-148	-75	-10	-4762	223	-18489	-14	-12836	-1021	-11194	-158	-11116	-2231	-9784	-180	-11159	-4160	-10931	18
0.177500	-28	40	87	-58	-105	-32	12	-12	-15	7	-74	-63	-98	-13	-28	-58	-99	32	-88	-30	-104	-21	-97	-66	-65	1	-96	-10	-73	-69	-144	-74	0	-4641	214	-18471	-56	-12819	-964	-11154	-158	-11113	-2070	-9694	-67	-11223	-4034	-10882	20
0.178333	-23	42	87	-56	-109	-30	15	-15	-16	5	-72	-84	-95	-13	-25	-56	-99	36	-83	-27	-102	-19	-97	-64	-64	3	-99	-10	-70	-66	-146	-74	0	-4505	207	-18446	-64	-12797	-903	-11074	-155	-11104	-1942	-9602	-25	-11289	-3908	-10837	29
0.179167	-24	42	90	-62	-108	-29	15	-11	-4	5	-69	-62	-95	-12	-26	-56	-97	37	-84	-30	-104	-22	-98	-65	-59	2	-96	-8	-70	-66	-139	-72	-3	-4365	193	-18409	-19	-12778	-831	-11020	-138	-11094	-1838	-9504	-4	-11348	-3801	-10789	32
0.180000	-21	46	90	-57	-105	-29	17	-11	-12	8	-67	-61	-94	-12	-23	-55	-94	38	-80	-28	-98	-18	-91	-65	-60	6	-90	-7	-73	-66	-145	-69	-16	-4209	174	-18364	-19	-12755	-748	-10934	-134	-11085	-1751	-9402	-24	-11400	-3705	-10753	38
0.180833	-24	46	88	-57	-110	-32	13	-16	-17	8	-68	-60	-94	-16	-25	-58	-100	35	-84	-30	-104	-23	-102	-68	-68	2	-96	-10	-73	-73	-147	-74	-52	-4046	139	-18312	-51	-12746	-639	-10841	-169	-11087	-1689	-9301	-64	-11458	-3624	-10720	38
0.181667	-31	42	84	-61	-114	-36	9	-17	-22	2	-76	-67	-99	-19	-31	-63	-104	35	-99	-35	-110	-46	-103	-70	-68	-1	-101	-14	-79	-74	-152	-78	-49	-3865	102	-18249	-53	-12737	-570	-10740	-160	-11093	-1652	-9210	-70	-11506	-3557	-10700	36
0.182500	-28	38	72	-62	-116	-40	9	-19	-24	1	-75	-69	-98	-18	-28	-61	-100	30	-88	-35	-103	-25	-100	-69	-74	-5	-100	-14	-69	-69	-152	-76	-30	-3667	53	-18164	-56	-12732	-458	-10616	-125	-11104	-1623	-9105	-35	-11547	-3502	-10682	36
0.183333	-26	39	85	-59	-110	-36	13	-17	-16	3	-73	-66	-97	-17	-28	-62	-100	29	-100	-32	-128	-27	-99	-68	-65	0	-102	-13	-73	-70	-148	-72	-28	-3446	-12	-18075	-79	-12734	-336	-10506	-133	-11115	-1608	-9002	-11	-11583	-3468	-10678	17
0.184167	-28	42	84	-76	-113	-34	16	-6	-23	4	-78	-66	-99	-14	-28	-59	-100	33	-87	-35	-104	-24	-100	-69	-66	0	-101	-15	-75	-70	-149	-78	-43	-3205	-98	-17972	-88	-12750	-208	-10399	-163	-11135	-1608	-8908	16	-11620	-3448	-10688	20
0.185000	-29	42	86	-60	-110	-33	12	-16	-15	4	-75	-64	-96	-15	-28	-60	-99	28	-82	-36	-104	-23	-100	-67	-63	0	-97	-15	-72	-72	-147	-74	-47	-2949	-184	-17859	-84	-12778	-70	-10297	-185	-11160	-1612	-8818	38	-11649	-3441	-10692	29
0.185833	-21	44	89	-59	-109	-32	13	-15	-13	6	-72	-68	-96	-14	-29	-58	-98	32	-84	-32	-101	-23	-98	-67	-62	1	-98	-13	-72	-70	-147	-74	-38	-2668	-299	-17739	-86	-12813	76	-10201	-171	-11192	-1620	-8734	74	-11674	-3448	-10742	21
0.186667	-24	42	87	-58	-111	-34	13	-15	-18	6	-73	-64	-97	-15	-26	-58	-80	36	-82	-33	-104	-25	-102	-70	-62	3	-98	-15	-75	-67	-147	-74	-32	-2365	-436	-17619	-76	-12865	228	-10122	-170	-11229	-1635	-8660	85	-11696	-3455	-10784	10
0.187500	-27	36	86	-57	-96	-35	-1	-16	-15	5	-74	-63	-97	-17	-29	-59	-99	32	-84	-31	-104	-24	-99	-68	-67	0	-99	-15	-78	-91	-148	-77	-40	-2042	-586	-17497	-70	-12928	389	-10056	-144	-11269	-1644	-8596	74	-11711	-3469	-10841	12
0.188333	-25	41	84	-59	-108	-34	12	-21	-18	3	-69	-64	-97	-16	-30	-61	-117	32	-85	-33	-104	-24	-102	-72	-64	0	-101	-16	-73	-74	-149	-77	-35	-1700	-756	-17379	-68	-13004	545	-10003	-120	-11308	-1649	-8540	24	-11727	-3480	-10901	29
0.189167	-29	37	71	-62	-113	-35	5	-17	-14	4	-74	-67	-96	-17	-30	-63	-102	29	-87	-40	-105	-29	-101	-72	-65	0	-103	-18	-75	-70	-149	-83	-34	-1340	-947	-17261	-33	-13083	706	-9970	-99	-11347	-1640	-8493	5	-11737	-3488	-10965	22
0.190000	-24	38	84	-62	-111	-35	10	-19	-22	0	-78	-69	-98	-18	-31	-63	-105	28	-88	-39	-96	-29	-104	-77	-70	-6	-107	-21	-77	-75	-152	-80	-41	-965	-1144	-17160	-4	-13171	865	-9955	-59	-11380	-1626	-8458	-3	-11746	-3493	-10997	3
0.190833	-29	35	82	-66	-113	-39	7	-25	-18	0	-76	-67	-99	-18	-34	-63	-103	29	-87	-36	-107	-31	-101	-70	-65	-1	-100	-14	-76	-74	-145	-75	-31	-567	-1354	-17055	28	-13257	1019	-9949	-48	-11408	-1590	-8426	4	-11746	-3479	-11099	3
0.191667	-25	43	87	-59	-108	-36	16	-14	-16	6	-70	-64	-100	-14	-29	-18	-97	35	-69	-45	-105	-23	-98	-67	-62	2	-98	-14	-70	-69	-147	-75	-30	-154	-1574	-16964	29	-13340	1172	-9959	-57	-11434	-1544	-8400	1	-11745	-3458	-11161	4
0.192500	-22	44	88	-58	-101	-35	13	-15	-16	6	-69	-60	-95	-13	-28	-56	-98	37	-81	-31	-101	-23	-98	-69	-62	-3	-98	-11	-68	-68	-145	-75	-33	266	-1798	-16887	44	-13419	1311	-9988	-58	-11453	-1480	-8390	-27	-11742	-3426	-11213	8
0.193333	-24	42	88	-58	-111	-33	13	-14	-18	6	-72	-63	-97	-13	-28	-65	-97	36	-82	-35	-101	-25	-98	-70	-63	0	-98	-11	-72	-70	-145	-76	-43	695	-2027	-16823	54	-13487	1436	-10032	-52	-11474	-1408	-8385	-72	-11740	-3384	-11261	9
0.194167	-22	42	90	-46	-104	-31	17	-13	-21	3	-72	-63	-94	-14	-27	-60	-95	37	-83	-33	-100	-25	-98	-70	-64	-4	-102	-10	-55	-72	-146	-75	-36	1131	-2247	-16769	40	-13545	1548	-10089	-61	-11487	-1322	-8392	-48	-11734	-3332	-11296	9
0.195000	-22	41	87	-59	-107	-33	15	-13	-17	4	-70	-61	-94	-13	-26	-51	-100	35	-83	-33	-114	-23	-97	-72	-65	1	-97	-10	-69	-69	-145	-76	-28	1563	-2459	-16729	35	-13583	1646	-10156	-69	-11489	-1220	-8399	-23	-11725	-3277	-11315	26
0.195833	-22	42	88	-55	-108	-35	26	-12	-14	6	-72	-63	-96	-15	-29	-58	-97	36	-84	-33	-103	-23	-99	-68	-62	0	-98	-12	-74	-72	-142	-73	-43	1997	-2659	-16694	25	-13601	1728	-10232	-49	-11489	-1115	-8418	-29	-11716	-3213	-11316	2
0.196667	-26	42	89	-61	-109	-34	15	-11	-13	8	-68	-62	-92	-12	-27	-55	-98	40	-77	-32	-104	-23	-101	-70	-62	3	-97	-12	-72	-66	-145	-76	-56	2426	-2848	-16669	8	-13595	1793	-10314	-79	-11483	-981	-8437	-66	-11696	-3142	-11306	-3
0.197500	-24	41	94	-50	-111	-32	13	-14	-17	4	-73	-64	-96	-15	-30	-57	-100	34	-84	-31	-104	-23	-97	-68	-81	0	-98	-12	-55	-68	-146	-75	-58	2842	-3014	-16644	0	-13562	1844	-10404	-110	-11472	-889	-8465	-101	-11677	-3070	-11273	-9
0.198333	-23	44	89	-63	-108	-34	12	-11	-10	6	-72	-64	-93	-16	-29	-60	-117	34	-85	-33	-104	-23	-101	-70	-63	0	-99	-11	-70	-68	-148	-76	-47	3242	-3157	-16617	4	-13503	1877	-10500	-92	-11453	-779	-8496	-147	-11645	-2995	-11222	-10
0.199167	-27	42	90	-76	-111	-34	12	-15	-22	4	-73	-64	-98	-18	-31	-61	-97	35	-84	-31	-104	-19	-99	-67	-64	2	-96	-10	-68	-69	-144	-82	-36	3632	-3279	-16582	3	-13411	1901	-10587	-64	-11411	-677	-8525	-182	-11603	-2921	-11151	-10
0.200000	-23	42	92	-58	-109	-35	15	-13	-19	8	-69	-61	-98	-15	-27	-56	-100	38	-77	-30	-103	-22	-107	-66	-64	-1	-97	-12	-70	-66	-143	-73	-28	3995	-3370	-16546	-5	-13292	1912	-10684	-46	-11363	-586	-8561	-174	-11551	-2848	-11059	-4
0.200833	-23	44	90	-57	-105	-29	15	-17	-14	4	-69	-62	-94	-15	-29	-58	-99	35	-83	-29	-103	-23	-98	-66	-65	2	-98	-11	-70	-66	-145	-70	-36	4323	-3443	-16505	-9	-13149	1913	-10777	-32	-11299	-512	-8598	-174	-11489	-2773	-10961	-17
0.201667	-28	40	88	-60	-107	-35	12	-14	-17	5	-75	-63	-94	-19	-31	-61	-105	39	-84	-31	-104	-24	-102	-72	-63	0	-101	-15	-74	-69	-150	-77	-45	4623	-3480	-16430	-8	-12983	1897	-10869	-36	-11217	-455	-8638	-179	-11412	-2700	-10843	-22
0.202500	-25	41	88	-84	-110	-34	11	-13	-17	5	-73	-64	-96	-16	-29	-59	-98	34	-85	-35	-105	-22	-99	-69	-64	1	-97	-12	-76	-66	-145	-74	-50	4887	-3496	-16344	-16	-12789	1895	-10955	-60	-11122	-415	-8675	-193	-11310	-2627	-10712	-9
0.203333	-23	43	91	-58	-109	-33	12	-13	-17	4	-75	-66	-94	-16	-25	-56	-90	32	-83	-33	-103	-22	-97	-66	-66	0	-97	-13	-72	-69	-146	-77	-51	5108	-3476	-16240	1	-12570	1895	-11038	-57	-11000	-402	-8714	-184	-11191	-2556	-10584	-5
0.204167	-27	44	93	-58	-111	-33	12	-8	-17	5	-70	-62	-96	-15	-30	-58	-99	36	-84	-32	-103	-23	-100	-66	-62	1	-98	-12	-66	-64	-144	-77	-39	5285	-3436	-16122	6	-12333	1859	-11116	-39	-10858	-407	-8755	-152	-11047	-2477	-10442	-1
0.205000	-24	44	92	-57	-111	-30	16	-12	-13	6	-69	-63	-97	-16	-30	-73	-90	40	-83	-34	-103	-22	-96	-65	-62	3	-97	-14	-75	-67	-144	-76	-18	5412	-3375	-15987	-31	-12074	1841	-11186	-75	-10696	-461	-8793	-158	-10884	-2403	-10307	-4
0.205833	-22	45	82	-62	-108	-32	16	-15	-15	3	-69	-61	-92	-15	-28	-59	-96	35	-82	-31	-102	-22	-98	-66	-65	2	-96	-17	-72	-66	-144	-74	-18	5485	-3291	-15830	-47	-11805	1824	-11256	-113	-10510	-490	-8833	-201	-10697	-2323	-10181	0
0.206667	-23	42	91	-57	-103	-34	15	-13	-16	7	-69	-64	-99	-17	-29	-53	-101	35	-83	-39	-107	-24	-101	-67	-64	0	-99	-15	-73	-69	-147	-79	-26	5504	-3191	-15666	-31	-11523	1802	-11309	-163	-10306	-564	-8880	-253	-10491	-2249	-10067	13
0.207500	-34	40	88	-62	-125	-35	11	-17	-19	3	-75	-65	-99	-18	-31	-62	-102	34	-86	-34	-100	-23	-101	-66	-67	0	-100	-13	-73	-68	-144	-75	-26	5471	-3067	-15487	-15	-11226	1783	-11366	-204	-10082	-643	-8923	-232	-10260	-2165	-9965	22
0.208333	-26	38	85	-60	-109	-34	13	-16	-18	2	-72	-65	-96	-17	-31	-62	-104	34	-86	-36	-105	-24	-99	-70	-66	0	-100	-14	-73	-70	-147	-78	-27	5387	-2934	-15309	23	-10921	1759	-11416	-197	-9836	-737	-8967	-135	-10009	-2084	-9887	20
0.209167	-30	37	87	-57	-110	-36	12	-17	-19	4	-74	-66	-99	-19	-31	-60	-102	37	-83	-33	-109	-25	-100	-67	-66	0	-100	-8	-79	-73	-141	-76	-28	5253	-2784	-15130	51	-10610	1740	-11459	-155	-9573	-835	-9009	13	-9740	-2003	-9832	4
0.210000	-27	39	85	-60	-113	-36	12	-18	-18	4	-74	-64	-98	-19	-31	-65	-104	34	-85	-34	-102	-25	-102	-73	-65	1	-100	-14	-75	-72	-146	-77	-31	5069	-2629	-14963	44	-10287	1714	-11500	-117	-9294	-938	-9051	124	-9450	-1917	-9810	-10
0.210833	-26	40	87	-58	-105	-38	12	-18	-18	2	-73	-65	-99	-16	-31	-62	-102	35	-82	-33	-108	-23	-101	-68	-67	2	-100	-14	-75	-73	-132	-75	-14	4843	-2459	-14807	8	-9956	1688	-11530	-107	-9000	-1032	-9091	123	-9150	-1835	-9792	-7
0.211667	-25	42	89	-55	-110	-34	16	-15	-16	6	-69	-60	-95	-13	-19	-57	-96	38	-83	-28	-102	-19	-98	-66	-64	3	-97	-11	-73	-66	-141	-69	17	4575	-2280	-14674	-47	-9621	1665	-11555	-84	-8696	-1124	-9126	82	-8836	-1756	-9805	-16
0.212500	-24	40	90	-53	-104	-31	16	-12	-18	7	-68	-60	-93	-11	-28	-62	-96	39	-80	-28	-99	-15	-97	-67	-55	4	-97	-9	-67	-66	-145	-72	23	4274	-2102	-14579	-80	-9289	1605	-11573	-90	-8383	-1209	-9162	53	-8523	-1685	-9844	-21
0.213333	-24	42	89	-57	-107	-34	16	-13	-17	8	-74	-59	-93	-12	-15	-56	-94	39	-79	-30	-102	-19	-97	-65	-62	2	-96	-9	-69	-66	-143	-70	9	3953	-1922	-14521	-72	-8955	1565	-11596	-63	-8067	-1283	-9191	66	-8202	-1628	-9908	-14
0.214167	-13	41	74	-56	-110	-9	18	-12	-17	7	-75	-60	-96	-13	-28	-59	-99	36	-86	-31	-103	-23	-99	-68	-64	-3	-97	-9	-73	-69	-153	-72	-8	3615	-1737	-14512	-75	-8624	1484	-11615	-7	-7744	-1340	-9218	135	-7898	-1575	-9988	-18
0.215000	-27	42	87	-58	-110	-34	12	-17	-21	6	-75	-64	-97	-13	-29	-60	-102	33	-84	-33	-107	-26	-102	-70	-68	-3	-101	-16	-77	-74	-147	-75	-9	3262	-1560	-14546	-86	-8295	1402	-11629	32	-7415	-1383	-9238	207	-7602	-1542	-10082	-34
0.215833	-28	38	84	-61	-115	-35	10	-17	-21	3	-75	-63	-101	-15	-31	-61	-101	35	-84	-38	-105	-27	-101	-67	-65	0	-98	-15	-75	-68	-147	-74	0	2896	-1381	-14636	-75	-7966	1318	-11635	25	-7094	-1423	-9241	184	-7312	-1515	-10180	-26
0.216667	-28	41	85	-59	-109	-34	11	-17	-18	5	-73	-63	-100	-16	-32	-62	-102	32	-82	-32	-105	-24	-100	-72	-66	-3	-100	-15	-74	-70	-146	-76	-4	2575	-1202	-14784	-32	-7644	1219	-11643	-18	-6772	-1441	-9239	79	-7046	-1506	-10282	-21
0.217500	-28	40	88	-59	-122	-33	11	-18	-17	9	-73	-61	-96	-13	-31	-61	-99	37	-83	-31	-104	-23	-94	-72	-60	0	-91	-13	-74	-87	-148	-73	-22	2252	-1040	-14983	8	-7334	1117	-11644	-48	-6452	-1448	-9228	25	-6794	-1510	-10396	-17
0.218333	-26	41	89	-58	-110	-32	15	-18	-15	9	-73	-62	-102	-14	-27	-61	-98	36	-80	-30	-103	-22	-99	-68	-63	2	-97	-13	-69	-67	-145	-76	-38	1949	-897	-15237	44	-7029	1007	-11642	-77	-6146	-1454	-9208	11	-6570	-1534	-10470	5
0.219167	-22	42	87	-55	-105	-31	16	-15	-14	7	-74	-61	-94	-10	-27	-58	-97	35	-82	-30	-102	-19	-96	-68	-65	-3	-97	-9	-70	-67	-145	-70	-45	1675	-756	-15544	51	-6740	889	-11640	-79	-5846	-1447	-9180	0	-6369	-1577	-10551	32
0.220000	-22	43	90	-58	-103	-31	16	-12	-15	10	-70	-62	-94	-11	-26	-57	-98	33	-84	-29	-101	-19	-95	-69	-57	4	-99	-12	-69	-65	-144	-72	-57	1432	-647	-15898	47	-6463	770	-11630	-88	-5558	-1443	-9146	5	-6199	-1637	-10615	44
0.220833	-25	42	90	-56	-104	-32	5	-14	-15	8	-74	-65	-97	-13	-28	-57	-96	34	-85	-29	-102	-21	-97	-67	-64	-1	-100	2	-73	-67	-145	-73	-62	1222	-562	-16294	33	-6202	650	-11622	-103	-5296	-1445	-9109	-22	-6063	-1717	-10668	21
0.221667	-27	40	84	-63	-111	-34	10	-15	-18	5	-74	-69	-98	-17	-31	-43	-102	35	-87	-35	-108	-26	-99	-69	-66	-1	-100	-12	-73	-69	-148	-77	-58	1053	-506	-16724	15	-5967	532	-11608	-83	-5047	-1450	-9067	-74	-5953	-1816	-10689	0
0.222500	-26	41	86	-60	-108	-36	10	-16	-18	6	-75	-66	-100	-15	-34	-58	-100	33	-86	-32	-105	-25	-101	-60	-63	0	-99	-14	-53	-73	-149	-76	-66	914	-482	-17178	10	-5736	423	-11593	-93	-4830	-1463	-9022	-93	-5870	-1931	-10694	0
0.223333	-27	40	86	-58	-112	-39	8	-19	-21	5	-76	-73	-97	-16	-35	-62	-104	33	-91	-35	-107	-27	-102	-73	-70	-4	-102	-15	-76	-73	-150	-79	-70	812	-501	-17648	23	-5534	314	-11580	-131	-4637	-1492	-8980	-87	-5813	-2059	-10673	9
0.224167	-33	38	80	-61	-112	-33	5	-18	-23	1	-78	-68	-98	-17	-32	-62	-101	30	-87	-32	-107	-26	-100	-68	-65	-15	-100	-13	-75	-72	-146	-75	-62	749	-559	-18118	39	-5347	218	-11557	-152	-4464	-1528	-8938	-88	-5770	-2195	-10626	6
0.225000	-25	41	86	-59	-110	-39	10	-18	-19	3	-77	-64	-101	-16	-30	-59	-98	21	-86	-33	-105	-25	-102	-72	-63	-5	-102	-14	-74	-70	-148	-74	-70	721	-663	-18582	36	-5181	125	-11537	-169	-4323	-1589	-8904	-84	-5745	-2340	-10559	7
0.225833	-24	40	84	-57	-109	-34	13	-14	-13	4	-75	-64	-93	-13	-29	-58	-98	33	-85	-31	-100	-23	-99	-67	-65	-1	-98	-12	-73	-67	-145	-74	-82	721	-808	-19039	39	-5038	36	-11519	-198	-4206	-1654	-8874	-93	-5741	-2493	-10479	7
0.226667	-26	42	86	-59	-108	-33	10	-15	-19	3	-75	-55	-97	-14	-30	-56	-99	33	-60	-32	-101	-23	-100	-67	-65	-1	-101	-13	-76	-69	-146	-75	-83	741	-1004	-19472	30	-4910	-50	-11500	-227	-4127	-1740	-8857	-112	-5743	-2649	-10378	5
0.227500	-26	42	87	-58	-112	-35	12	-13	-21	3	-74	-65	-97	-15	-31	-56	-101	34	-87	-36	-109	-24	-100	-69	-66	-1	-101	2	-74	-69	-146	-75	-86	783	-1252	-19879	16	-4814	-136	-11486	-190	-4074	-1847	-8842	-152	-5748	-2806	-10263	38
0.228333	-24	41	85	-58	-107	-34	-11	-17	-16	1	-73	-87	-97	-18	-32	-59	-99	32	-86	-33	-102	-24	-101	-70	-65	0	-99	-15	-75	-73	-146	-76	-97	844	-1539	-20244	6	-4732	-224	-11474	-172	-4043	-1963	-8844	-205	-5753	-2972	-10143	63
0.229167	-27	43	86	-63	-109	-35	10	-16	-19	2	-73	-64	-98	-19	-31	-61	-100	33	-84	-34	-107	-29	-101	-70	-65	-1	-96	-16	-74	-73	-149	-77	-110	918	-1873	-20563	-7	-4671	-319	-11469	-153	-4042	-2091	-8857	-243	-5752	-3121	-10012	60
0.230000	-28	40	87	-59	-110	-34	10	-17	-18	1	-73	-64	-97	-16	-21	-60	-97	32	-87	-29	-100	-24	-102	-69	-64	-3	-99	-12	-74	-69	-146	-77	-122	1000	-2239	-20827	-7	-4620	-420	-11467	-151	-4062	-2233	-8874	-264	-5749	-3285	-9883	34
0.230833	-26	39	84	-58	-111	-35	-21	-18	-22	1	-75	-64	-93	-15	-31	-58	-102	33	-86	-33	-104	-24	-99	-73	-66	-3	-116	-10	-77	-68	-145	-78	-127	1091	-2640	-21041	-25	-4587	-539	-11481	-153	-4098	-2385	-8911	-296	-5724	-3412	-9759	30
0.231667	-24	41	85	-57	-108	-30	12	-11	-18	5	-75	-62	-95	-10	-28	-58	-101	33	-87	-32	-103	-25	-101	-68	-62	0	-97	-11	-74	-68	-146	-76	-109	1187	-3069	-21190	-33	-4566	-669	-11488	-165	-4145	-2542	-8954	-328	-5694	-3547	-9646	44
0.232500	-22	41	86	-59	-111	-34	12	-14	-19	4	-75	-66	-95	-16	-29	-61	-96	35	-88	-33	-104	-23	-99	-67	-63	-3	-100	-13	-69	-68	-144	-73	-92	1287	-3510	-21264	-10	-4554	-813	-11526	-169	-4200	-2705	-9009	-329	-5647	-3679	-9556	40
0.233333	-26	41	87	-57	-111	-33	13	-15	-15	4	-74	-62	-95	-7	-29	-53	-97	36	-85	-33	-105	-25	-100	-67	-65	2	-96	-11	-69	-72	-147	-76	-88	1389	-3955	-21246	-7	-4551	-982	-11568	-179	-4256	-2850	-9075	-319	-5588	-3803	-9466	32
0.234167	-25	43	89	-56	-113	-32	15	-13	-15	5	-72	-65	-97	-15	-32	-60	-98	36	-84	-34	-100	-23	-97	-67	-65	0	-95	-13	-73	-72	-151	-76	-94	1497	-4401	-21199	-13	-4545	-1169	-11619	-206	-4314	-3049	-9152	-275	-5516	-3925	-9411	23
0.235000	-26	42	89	-58	-108	-32	10	-14	-14	6	-72	-65	-104	-14	-29	-64	-96	36	-90	-28	-100	-22	-100	-68	-62	-1	-98	-11	-69	-68	-147	-74	-101	1603	-4830	-21050	-36	-4544	-1381	-11687	-207	-4358	-3224	-9241	-256	-5433	-4041	-9382	21
0.235833	-28	46	89	-56	-110	-34	11	-13	-17	6	-74	-62	-94	-14	-29	-63	-100	35	-85	-30	-103	-21	-101	-69	-68	1	-96	-12	-70	-64	-148	-76	-107	1722	-5236	-20819	-49	-4543	-1614	-11761	-152	-4387	-3401	-9334	-251	-5338	-4159	-9377	20
0.236667	-26	42	89	-56	-107	-32	11	-13	-21	3	-75	-62	-96	-14	-16	-59	-98	33	-84	-32	-100	-23	-100	-69	-65	-5	-100	-11	-69	-66	-146	-76	-116	1849	-5611	-20508	-42	-4533	-1860	-11844	-120	-4413	-3582	-9439	-219	-5238	-4273	-9409	26
0.237500	-26	40	87	-57	-108	-29	15	-14	-16	6	-72	-63	-95	-12	-29	-58	-97	34	-85	-34	-102	-19	-98	-73	-62	0	-97	-13	-69	-67	-145	-75	-121	1991	-5944	-20123	-39	-4518	-2128	-11936	-128	-4405	-3762	-9540	-215	-5136	-4393	-9468	-1
0.238333	-25	43	91	-56	-109	-30	17	-11	-14	7	-70	-63	-64	-14	-28	-59	-97	36	-80	-31	-101	-21	-97	-68	-63	0	-98	-13	-72	-67	-146	-74	-105	2149	-6224	-19652	-39	-4496	-2420	-12031	-152	-4380	-3944	-9669	-212	-5029	-4517	-9558	28
0.239167	-22	42	92	-49	-109	-33	13	-13	-14	9	-73	-62	-94	-13	-28	-60	-95	37	-83	-30	-102	-22	-100	-68	-60	0	-96	-5	-66	-66	-146	-73	-103	2323	-6448	-19113	-19	-4473	-2705	-12132	-180	-4335	-4135	-9797	-161	-4921	-4643	-9684	40
0.240000	-24	44	91	-57	-105	-30	16	-13	-18	7	-75	-62	-83	-15	-30	-61	-117	34	-82	-31	-102	-21	-100	-70	-63	-1	-99	-12	-73	-70	-150	-78	-103	2520	-6612	-18508	-19	-4439	-3011	-12232	-204	-4271	-4300	-9929	-141	-4822	-4784	-9838	38
0.240833	-18	43	87	-59	-85	-40	13	-18	-18	5	-74	-65	-98	-17	-30	-60	-101	34	-83	-32	-108	-24	-102	-72	-65	0	-102	-14	-75	-69	-148	-78	-125	2744	-6707	-17833	-28	-4398	-3314	-12328	-219	-4191	-4533	-10068	-127	-4724	-4925	-10009	38
0.241667	-26	42	86	-60	-111	-35	11	-17	-18	4	-75	-61	-102	-21	-42	-65	-102	33	-88	-35	-108	-24	-102	-73	-67	-6	-102	-13	-72	-70	-148	-81	-109	2988	-6735	-17110	-28	-4347	-3620	-12413	-184	-4089	-4738	-10214	-128	-4633	-5078	-10208	45
0.242500	-28	40	86	-60	-111	-33	11	-21	-22	3	-75	-66	-97	-19	-32	-62	-98	38	-86	-36	-105	-25	-101	-73	-66	-6	-99	-13	-74	-75	-150	-79	-104	3278	-6695	-16329	-19	-4294	-3919	-12485	-137	-3970	-4952	-10362	-143	-4543	-5235	-10415	49
0.243333	-27	39	85	-60	-109	-36	12	-17	5	7	-70	-66	-108	-25	-30	-59	-98	36	-86	-36	-103	-24	-101	-70	-64	-4	-103	-14	-74	-69	-149	-77	-102	3590	-6595	-15523	-19	-4237	-4202	-12547	-121	-3844	-5171	-10506	-128	-4462	-5401	-10632	37
0.244167	-27	42	82	-57	-109	-33	13	-17	-19	2	-75	-67	-96	-18	-30	-60	-98	37	-83	-35	-105	-24	-100	-72	-51	0	-101	-12	-74	-73	-146	-77	-90	3931	-6418	-14685	-16	-4176	-4480	-12579	-153	-3701	-5395	-10655	-80	-4385	-5574	-10850	42
0.245000	-25	42	85	-63	-110	-35	12	-18	-19	3	-73	-65	-101	-18	-22	-58	-99	30	-86	-35	-105	-25	-100	-70	-60	0	-99	-14	-70	-70	-148	-75	-96	4296	-6194	-13839	-12	-4144	-4744	-12598	-151	-3558	-5622	-10800	-39	-4307	-5754	-11067	50
0.245833	-25	43	67	-56	-110	-31	13	-15	-16	7	-73	-64	-96	-16	-31	-58	-98	36	-85	-31	-104	-22	-99	-66	-63	0	-100	-11	-72	-77	-148	-77	-107	4679	-5920	-12979	-6	-4053	-4976	-12590	-154	-3414	-5847	-10938	-13	-4234	-5940	-11279	45
0.246667	-25	43	88	-59	-112	-33	12	-18	-17	3	-73	-82	-96	-16	-29	-49	-99	39	-84	-32	-102	-21	-98	-73	-62	0	-97	-12	-69	-68	-144	-73	-96	5085	-5607	-12129	-4	-3999	-5208	-12560	-155	-3274	-6078	-11068	-25	-4155	-6131	-11467	42
0.247500	-35	44	87	-60	-109	-33	13	-17	-19	5	-75	-65	-95	-19	-31	-61	-98	30	-87	-35	-104	-24	-99	-70	-77	-4	-100	-15	-70	-69	-149	-78	-95	5497	-5265	-11303	-7	-3944	-5389	-12502	-149	-3140	-6304	-11191	-59	-4074	-6329	-11644	32
0.248333	-28	40	84	-61	-112	-38	11	-21	-21	2	-72	-66	-97	-18	-33	-63	-102	28	-88	-38	-108	-25	-101	-73	-70	-8	-105	-16	-74	-70	-151	-74	-101	5913	-4901	-10503	-8	-3898	-5563	-12419	-107	-3013	-6532	-11304	-63	-3985	-6536	-11789	37
0.249167	-7	36	79	-66	-113	-39	6	-23	-23	-1	-77	-68	-99	-23	-35	-64	-102	32	-91	-40	-107	-27	-103	-77	-67	-1	-104	-16	-77	-75	-150	-81	-107	6330	-4524	-9744	-6	-3848	-5707	-12310	-88	-2889	-6739	-11393	-53	-3889	-6734	-11903	46
0.250000	-29	38	84	-64	-113	-36	8	-21	-21	1	-75	-70	-103	-21	-35	-63	-102	34	-87	-36	-104	-27	-105	-76	-69	-3	-104	-18	-78	-73	-149	-83	-107	6732	-4143	-9037	3	-3803	-5830	-12181	-87	-2779	-6939	-11463	-56	-3803	-6935	-11985	46
0.250833	-27	37	80	-65	-112	-27	8	-18	-21	2	-75	-64	-98	-17	-30	-62	-100	30	-88	-35	-108	-24	-102	-72	-64	2	-101	-15	-68	-70	-148	-78	-111	7116	-3768	-8385	3	-3762	-5929	-12024	-59	-2679	-7122	-11505	-80	-3661	-7128	-12020	41
0.251667	-24	42	87	-60	-107	-31	15	-15	-8	5	-73	-64	-90	-15	-28	-60	-95	36	-83	-34	-101	-22	-99	-65	-62	2	-99	-12	-70	-66	-147	-76	-116	7494	-3407	-7804	6	-3716	-5997	-11850	-59	-2590	-7283	-11522	-109	-3529	-7320	-12029	35
0.252500	-23	46	89	-57	-107	-32	16	-16	-15	6	-70	-62	-94	-14	-29	-58	-99	35	-83	-29	-104	-22	-100	-67	-66	2	-109	-13	-76	-67	-146	-76	-107	7809	-3072	-7317	5	-3672	-6063	-11672	-84	-2515	-7429	-11511	-139	-3384	-7507	-11994	34
0.253333	-25	42	88	-59	-107	-30	16	-13	-34	5	-70	-62	-96	-14	-29	-59	-99	35	-84	-31	-104	-22	-97	-67	-63	0	-99	-14	-73	-67	-146	-76	-108	8094	-2769	-6916	7	-3616	-6108	-11478	-99	-2449	-7554	-11474	-138	-3234	-7687	-11918	26
0.254167	-25	41	87	-59	-101	-31	13	-16	-17	5	-74	-64	-95	-15	-28	-56	-97	37	-85	-31	-105	-40	-101	-68	-62	-3	-103	-8	-70	-68	-146	-74	-115	8341	-2499	-6606	11	-3573	-6142	-11283	-103	-2398	-7655	-11394	-131	-3076	-7851	-11806	26
0.255000	-25	39	87	-59	-107	-32	13	-14	-18	6	-49	-82	-94	-15	-27	-64	-99	37	-83	-31	-107	-22	-101	-68	-63	0	-99	-13	-72	-68	-146	-74	-114	8544	-2270	-6398	-3	-3515	-6164	-11090	-110	-2354	-7731	-11277	-143	-2912	-8006	-11656	30
0.255833	-24	44	89	-59	-111	-32	12	-16	-21	5	-73	-67	-99	-17	-27	-59	-100	35	-82	-33	-105	-24	-102	-67	-62	0	-101	-14	-75	-74	-145	-74	-121	8692	-2086	-6290	-12	-3443	-6180	-10897	-127	-2322	-7784	-11127	-132	-2749	-8146	-11465	24
0.256667	-26	37	85	-63	-114	-35	11	-16	-17	4	-73	-65	-96	-17	-30	-65	-102	32	-87	-33	-109	-27	-105	-72	-68	-1	-100	-14	-76	-73	-149	-79	-125	8794	-1974	-6287	-19	-3394	-6196	-10723	-116	-2300	-7817	-10946	-105	-2584	-8274	-11260	19
0.257500	-33	37	86	-61	-111	-36	10	-19	-21	1	-73	-67	-96	-19	-30	-61	-99	33	-82	-28	-104	-24	-101	-68	-79	-1	-99	-14	-76	-70	-148	-77	-121	8851	-1851	-6386	-4	-3273	-6201	-10548	-105	-2273	-7826	-10722	-103	-2417	-8371	-11011	20
0.258333	-24	40	90	-60	-110	-34	15	-15	-17	7	-73	-65	-97	-14	-26	-57	-98	34	-83	-31	-104	-22	-101	-69	-64	0	-98	-12	-72	-68	-145	-74	-133	8864	-1804	-6580	-1	-3170	-6207	-10391	-121	-2262	-7816	-10468	-103	-2257	-8458	-10747	17
0.259167	-36	42	90	-55	-105	-31	16	-13	-15	7	-68	-62	-95	-10	-24	-58	-99	35	-81	-28	-101	-21	-97	-67	-60	4	-95	-11	-67	-66	-143	-75	-126	8836	-1808	-6869	-9	-3056	-6214	-10250	-116	-2244	-7790	-10185	-94	-2099	-8527	-10466	26
0.260000	-24	44	94	-57	-104	-29	15	-12	-16	6	-67	-50	-93	-11	-24	-53	-81	38	-80	-22	-100	-21	-99	-66	-62	2	-96	-8	-72	-65	-141	-70	-130	8776	-1854	-7241	-8	-2937	-6222	-10124	-80	-2230	-7754	-9883	-95	-1956	-8574	-10175	35
0.260833	-27	41	91	-58	-107	-32	18	-10	-16	5	-68	-62	-95	-11	-26	-57	-98	35	-83	-29	-103	-19	-99	-63	-61	1	-96	-11	-78	-67	-143	-75	-132	8687	-1950	-7694	-9	-2813	-6234	-10024	-150	-2217	-7709	-9559	-102	-1824	-8612	-9878	27
0.261667	-26	42	89	-59	-107	-34	9	-28	-19	5	-73	-65	-74	-15	-28	-61	-99	34	-82	-30	-102	-24	-102	-69	-66	-1	-97	-12	-74	-72	-149	-65	-120	8581	-2085	-8208	9	-2686	-6247	-9932	-150	-2201	-7660	-9223	-99	-1703	-8629	-9580	23
0.262500	-26	43	90	-60	-115	-34	15	-14	-15	5	-69	-63	-95	-14	-28	-58	-95	34	-82	-32	-105	-25	-104	-50	-62	0	-98	-11	-73	-68	-147	-73	-103	8465	-2267	-8774	-7	-2557	-6258	-9859	-128	-2182	-7609	-8878	-83	-1585	-8634	-9281	30
0.263333	-25	41	91	-56	-109	-31	25	-14	-14	4	-70	-65	-94	-15	-29	-56	-98	33	-82	-28	-104	-21	-100	-67	-62	0	-98	-13	-74	-67	-147	-75	-73	8343	-2478	-9369	-6	-2423	-6274	-9796	-142	-2154	-7560	-8524	-87	-1481	-8625	-8996	42
0.264167	-16	42	88	-57	-111	-31	13	-14	-15	4	-70	-63	-97	-14	-29	-58	-99	36	-83	-29	-104	-15	-103	-70	-66	-1	-100	-12	-70	-68	-146	-75	-83	8228	-2722	-10000	0	-2308	-6287	-9742	-146	-2124	-7516	-8182	-83	-1387	-8606	-8723	47
0.265000	-26	41	89	-59	-112	-38	12	-15	-5	0	-70	-63	-98	-17	-29	-60	-100	32	-84	-31	-104	-24	-102	-70	-65	-3	-99	-14	-74	-70	-148	-76	-101	8128	-2995	-10632	-11	-2205	-6309	-9694	-127	-2081	-7486	-7848	-78	-1306	-8583	-8474	33
0.265833	-27	42	88	-59	-110	-38	9	-17	-24	2	-73	-61	-100	-18	-29	-61	-100	36	-83	-30	-105	-24	-99	-69	-65	0	-98	-13	-75	-70	-145	-72	-101	8053	-3287	-11260	-11	-2108	-6318	-9652	-119	-2033	-7469	-7530	-63	-1233	-8549	-8245	21
0.266667	-28	41	87	-61	-109	-33	11	-15	-17	4	-73	-40	-97	-15	-28	-59	-97	34	-87	-32	-105	-23	-101	-68	-62	0	-96	-13	-70	-72	-148	-72	-94	7999	-3621	-11871	-1	-2041	-6334	-9617	-122	-1977	-7464	-7229	-63	-1171	-8515	-8045	20
0.267500	-28	42	86	-59	-108	-32	15	-15	-16	5	-72	-65	-97	-16	-29	-58	-99	34	-86	-30	-124	-23	-100	-68	-65	0	-100	-15	-74	-73	-147	-74	-98	7977	-3915	-12443	5	-1992	-6347	-9574	-154	-1916	-7475	-6955	-74	-1130	-8481	-7878	21
0.268333	-27	44	88	-63	-114	-40	11	-14	-19	4	-72	-64	-100	-18	-29	-59	-100	35	-83	-34	-110	-25	-100	-69	-65	0	-99	-18	-75	-47	-147	-76	-113	7992	-4224	-12979	-5	-1968	-6359	-9532	-113	-1842	-7513	-6713	-64	-1086	-8443	-7741	24
0.269167	-21	39	86	-60	-110	-36	12	-13	-17	1	-74	-66	-99	-19	-31	-60	-101	32	-84	-33	-108	-23	-100	-61	-60	-3	-99	-16	-76	-72	-147	-77	-111	8041	-4538	-13459	-14	-1968	-6364	-9478	-121	-1765	-7560	-6501	-61	-1060	-8409	-7641	22
0.270000	-29	41	87	-60	-112	-36	11	-18	-19	5	-73	-65	-98	-18	-36	-61	-99	34	-85	-34	-107	-26	-103	-70	-65	-3	-98	-15	-73	-70	-147	-74	-105	8129	-4834	-13882	-17	-2004	-6366	-9418	-114	-1684	-7631	-6326	-65	-1044	-8372	-7579	21
0.270833	-28	43	90	-60	-109	-34	13	-14	-19	5	-70	-63	-96	-15	-29	-59	-100	35	-84	-33	-107	-23	-99	-67	-62	1	-99	-26	-69	-67	-144	-74	-97	8248	-5104	-14245	-18	-2046	-6365	-9348	-119	-1596	-7707	-6188	-53	-1045	-8333	-7546	41
0.271667	-22	45	89	-57	-109	-30	18	-11	-15	2	-82	-63	-94	-13	-26	-53	-96	39	-82	-29	-100	-19	-96	-66	-64	2	-97	-10	-69	-61	-141	-52	-87	8406	-5336	-14541	-16	-2122	-6356	-9272	-125	-1508	-7806	-6088	-46	-1060	-8306	-7558	11
0.272500	-25	42	88	-58	-105	-31	16	-13	-15	8	-72	-62	-90	-13	-26	-56	-115	37	-82	-30	-101	-22	-95	-66	-60	1	-95	-12	-68	-68	-144	-73	-91	8582	-5540	-14798	-18	-2227	-6351	-9180	-109	-1427	-7911	-6010	-50	-1102	-8278	-7604	1
0.273333	-24	41	99	-58	-109	-33	20	-11	-19	5	-75	-65	-99	-18	-28	-59	-100	34	-84	-33	-105	-23	-97	-70	-65	0	-99	-18	-56	-70	-144	-74	-102	8789	-5706	-14992	-18	-2347	-6344	-9095	-102	-1353	-8031	-6004	-46	-1145	-8255	-7682	5
0.274167	-28	38	86	-63	-113	-38	12	-16	-17	5	-75	-66	-98	-15	-32	-60	-100	30	-83	-35	-107	-25	-99	-68	-65	1	-100	-15	-73	-69	-147	-72	-98	8992	-5802	-15134	-18	-2487	-6331	-8994	-97	-1284	-8147	-6016	-46	-1204	-8246	-7786	4
0.275000	-24	40	86	-59	-111	-36	15	-13	-38	5	-68	-63	-99	-18	-30	-57	-101	36	-85	-32	-107	-23	-99	-68	-67	0	-97	-15	-75	-70	-180	-58	-97	9206	-5855	-15243	-19	-2633	-6311	-8888	-94	-1228	-8264	-6066	-45	-1282	-8208	-7921	3
0.275833	-27	41	89	-60	-112	-38	11	-15	-19	5	-73	-64	-95	-14	-29	-58	-100	37	-82	-67	-109	-24	-82	-68	-64	0	-101	-12	-72	-68	-146	-72	-88	9419	-5851	-15319	-13	-2788	-6288	-8777	-88	-1188	-8377	-6164	-36	-1372	-8182	-8075	0
0.276667	-26	36	88	-63	-108	-47	9	-14	-19	-1	-73	-65	-94	-14	-28	-61	-99	32	-84	-32	-105	-23	-100	-70	-64	-3	-100	-14	-70	-72	-146	-76	-93	9621	-5797	-15375	-5	-2952	-6264	-8665	-96	-1164	-8486	-6256	-35	-1475	-8160	-8247	-9
0.277500	-23	38	88	-60	-108	-35	15	-16	-18	4	-75	-65	-50	-14	-28	-59	-98	34	-83	-17	-104	-22	-98	-68	-63	-1	-99	-13	-73	-72	-147	-74	-96	9809	-5682	-15416	-9	-3113	-6236	-8554	-111	-1157	-8575	-6389	-47	-1593	-8138	-8430	0
0.278333	-29	36	88	-60	-105	-32	13	-14	-17	5	-72	-64	-96	-15	-27	-57	-100	35	-83	-33	-103	-23	-98	-66	-64	5	-96	-11	-73	-68	-147	-72	-94	9971	-5525	-15453	-18	-3274	-6209	-8446	-97	-1169	-8645	-6542	-44	-1724	-8116	-8618	12
0.279167	-24	40	91	-58	-107	-31	13	-12	-15	7	-72	-64	-95	-9	-46	-58	-100	38	-81	-30	-102	-24	-98	-69	-62	2	-97	-12	-73	-69	-147	-74	-80	10101	-5324	-15490	1	-3436	-6177	-8341	-95	-1203	-8703	-6713	-27	-1866	-8092	-8807	6
0.280000	-23	41	92	-57	-105	-33	13	-15	-11	7	-60	-59	-94	-13	-25	-58	-95	39	-80	-30	-101	-19	-97	-64	-59	3	-95	-10	-66	-65	-151	-74	-66	10197	-5092	-15533	7	-3597	-6140	-8246	-76	-1263	-8737	-6897	-4	-2009	-8069	-8995	-8
0.280833	-21	39	89	-60	-107	-33	15	-14	-17	6	-70	-62	-99	-17	-29	-60	-99	36	-85	-29	-105	-22	-98	-69	-62	0	-97	-13	-75	-69	-148	-79	-59	10250	-4844	-15596	-3	-3752	-6102	-8163	-79	-1345	-8747	-7090	0	-2167	-8049	-9175	-7
0.281667	-28	36	86	-60	-111	-35	8	-21	-18	4	-75	-67	-99	-19	-31	-63	-102	32	-88	-38	-108	-28	-108	-74	-76	-6	-97	-16	-78	-69	-150	-78	-48	10257	-4573	-15665	-10	-3914	-6066	-8092	-82	-1461	-8733	-7285	-3	-2329	-8028	-9342	0
0.282500	-29	34	84	-65	-113	-39	8	-22	-30	-14	-76	-69	-98	-19	-33	-64	-105	30	-90	-34	-105	-26	-102	-68	-65	-5	-100	-14	-73	-69	-149	-90	-29	10229	-4297	-15768	-17	-4062	-6009	-8025	-78	-1591	-8686	-7472	6	-2492	-8003	-9482	0
0.283333	-25	37	115	-59	-109	-36	10	-16	-21	0	-77	-65	-98	-18	-30	-61	-104	34	-86	-35	-115	-25	-100	-72	-65	-19	-101	-21	-75	-70	-150	-79	-27	10162	-4024	-15833	-16	-4217	-5971	-7980	-99	-1738	-8616	-7656	7	-2661	-7983	-9606	-6
0.284167	-23	40	86	-60	-111	-33	10	-16	-17	6	-85	-61	-96	-21	-27	-62	-115	34	-87	-36	-107	-26	-100	-70	-63	-1	-100	-13	-73	-69	-149	-75	-36	10052	-3770	-15931	-11	-4370	-5916	-7946	-80	-1910	-8515	-7807	17	-2833	-7955	-9702	-6
0.285000	-27	41	89	-61	-110	-32	15	-14	-17	3	-74	-65	-96	-15	-26	-61	-96	36	-87	-33	-103	-22	-100	-66	-62	-3	-100	-14	-74	-70	-148	-76	-57	9904	-3541	-16024	-7	-4524	-5857	-7931	-83	-2106	-8395	-7987	18	-3004	-7935	-9779	-5
0.285833	-24	43	90	-58	-110	-33	13	-13	-19	7	-68	-64	-95	-19	-26	-62	-97	38	-84	-32	-104	-24	-101	-67	-62	0	-98	-10	-69	-68	-150	-76	-43	9726	-3341	-16119	-5	-4689	-5800	-7956	-72	-2318	-8251	-8136	20	-3177	-7912	-9829	-9
0.286667	-19	43	87	-58	-110	-22	10	-12	-16	6	-68	-64	-95	-16	-28	-59	-96	37	-85	-34	-102	-24	-99	-62	-62	-1	-99	-12	-74	-69	-148	-77	-45	9513	-3181	-16211	-5	-4851	-5731	-7951	-79	-2549	-8093	-8272	28	-3349	-7883	-9857	-3
0.287500	-24	43	89	-57	-108	-31	13	-17	-21	5	-41	-62	-95	-14	-26	-60	-99	37	-85	-32	-101	-24	-101	-72	-61	0	-96	-12	-72	-68	-147	-76	-40	9281	-3038	-16287	4	-5025	-5667	-7993	-73	-2798	-7922	-8389	12	-3530	-7856	-9857	13
0.288333	-27	43	88	-57	-107	-33	13	-17	-17	5	-70	-65	-95	-17	-29	-61	-100	34	-87	-27	-104	-24	-100	-69	-66	-4	-99	-13	-73	-73	-149	-77	-57	9027	-2983	-16346	8	-5203	-5588	-8050	-59	-3058	-7735	-8497	-3	-3717	-7825	-9836	0
0.289167	-25	42	88	-57	-108	-35	13	-17	-21	3	-75	-65	-97	-16	-32	-62	-102	34	-86	-34	-109	-25	-102	-68	-64	-3	-102	-17	-76	-70	-149	-76	-78	8766	-2946	-16386	4	-5389	-5505	-8126	-66	-3339	-7554	-8594	3	-3896	-7789	-9806	-11
0.290000	-11	39	85	-62	-109	-24	10	-17	-23	-1	-78	-67	-99	-19	-34	-62	-101	29	-90	-41	-109	-27	-102	-72	-68	-4	-104	-24	-75	-72	-149	-80	-84	8490	-2951	-16400	-1	-5581	-5429	-8225	-76	-3635	-7350	-8678	-4	-4087	-7749	-9761	-5
0.290833	-29	38	82	-62	-113	-39	6	-19	-23	0	-77	-69	-101	-23	-52	-60	-100	22	-88	-34	-105	-24	-100	-70	-66	-3	-100	-14	-75	-70	-149	-76	-63	8223	-2979	-16374	3	-5774	-5339	-8334	-68	-3923	-7151	-8746	0	-4284	-7701	-9692	2
0.291667	-23	45	90	-63	-110	-33	11	-13	-15	6	-69	-63	-94	-14	-29	-59	-95	38	-84	-32	-97	-23	-101	-67	-62	24	-96	-13	-72	-69	-145	-69	-45	7949	-3038	-16326	-7	-5977	-5248	-8467	-60	-4241	-6953	-8810	-1	-4471	-7644	-9624	-13
0.292500	-24	47	91	-55	-110	-25	18	-13	-5	12	-68	-62	-96	-16	-29	-57	-94	37	-81	-30	-102	-19	-96	-67	-60	2	-98	-11	-73	-66	-150	-73	-27	7681	-3124	-16247	-10	-6188	-5157	-8617	-73	-4561	-6772	-8875	-31	-4692	-7587	-9553	-9
0.293333	-26	44	89	-56	-109	-35	16	-12	-19	6	-68	-61	-98	-13	-28	-56	-99	37	-79	-33	-102	-21	-97	-68	-66	16	-98	-13	-72	-66	-145	-72	1	7417	-3224	-16135	-8	-6389	-5057	-8783	-82	-4888	-6595	-8933	-63	-4912	-7524	-9468	-4
0.294167	-23	42	90	-58	-108	-32	17	-9	-15	5	-65	-63	-94	-16	-31	-58	-102	37	-84	-32	-101	-19	-94	-68	-63	0	-102	-10	-70	-67	-145	-74	12	7164	-3328	-16002	-7	-6598	-4960	-8974	-96	-5215	-6431	-8992	-77	-5141	-7462	-9410	-14
0.295000	-24	44	90	-56	-104	-32	16	-14	-17	6	-70	-63	-93	-14	-29	-55	-94	38	-83	-31	-101	-22	-96	-67	-64	7	-99	-9	-70	-68	-146	-70	17	6920	-3426	-15839	-8	-6820	-4858	-9168	-101	-5544	-6282	-9052	-78	-5382	-7388	-9345	-10
0.295833	-26	43	89	-56	-108	-32	13	-12	-17	4	-69	-62	-94	-13	-29	-57	-98	38	-85	-34	-104	-21	-98	-67	-62	2	-100	-12	-73	-68	-145	-69	12	6686	-3522	-15655	-8	-7048	-4755	-9380	-96	-5871	-6149	-9109	-66	-5628	-7317	-9289	4
0.296667	-30	40	87	-57	-107	-33	15	-11	-17	3	-70	-65	-98	-14	-29	-57	-100	36	-84	-30	-103	-25	-98	-68	-61	4	-98	-12	-72	-66	-142	-74	-9	6466	-3596	-15447	0	-7263	-4657	-9603	-84	-6195	-6030	-9169	-60	-5886	-7245	-9236	5
0.297500	-23	42	89	-57	-112	-33	10	-13	-18	7	-68	-62	-92	-12	-28	-58	-98	37	-83	-32	-108	-23	-98	-68	-63	1	-97	-12	-74	-68	-146	-57	-13	6245	-3655	-15226	-10	-7493	-4557	-9836	-76	-6515	-5931	-9231	-53	-6148	-7174	-9193	-6
0.298333	-24	43	90	-57	-110	-33	13	-12	-16	4	-70	-67	-97	-16	-31	-66	-103	34	-86	-33	-104	-24	-100	-70	-64	-3	-102	-11	-74	-72	-149	-76	-7	6037	-3687	-15010	-12	-7725	-4460	-10072	-85	-6828	-5851	-9291	-75	-6421	-7110	-9165	-1
0.299167	-25	40	89	-61	-112	-24	10	-17	-19	4	-75	-65	-87	-14	-29	-59	-97	38	-85	-31	-102	-19	-98	-72	-66	0	-98	-10	-72	-66	-148	-69	-12	5845	-3695	-14781	-13	-7940	-4364	-10311	-107	-7140	-5783	-9344	-125	-6687	-7045	-9144	15
0.300000	-28	42	89	-57	-109	-30	11	-12	-14	9	-69	-63	-94	-13	-27	-58	-99	35	-84	-31	-104	-22	-97	-65	-65	2	-100	-10	-72	-67	-145	-72	-5	5653	-3665	-14558	-26	-8200	-4267	-10551	-87	-7434	-5730	-9403	-169	-6953	-6990	-9136	2
0.300833	-24	43	88	-59	-108	-31	16	-13	-17	6	-72	-65	-97	-13	-27	-74	-99	37	-85	-32	-100	-22	-100	-66	-64	0	-98	-13	-73	-67	-145	-74	-14	5472	-3612	-14318	-16	-8435	-4184	-10784	-101	-7724	-5698	-9448	-159	-7217	-6943	-9137	-5
0.301667	-24	40	85	-60	-110	-38	11	-15	-18	4	-72	-65	-96	-18	-29	-62	-101	35	-88	-32	-104	-29	-102	-70	-59	-1	-99	-13	-75	-69	-148	-74	-38	5294	-3529	-14135	-11	-8702	-4107	-11010	-116	-8006	-5678	-9492	-128	-7469	-6902	-9150	5
0.302500	-25	39	88	-45	-114	-32	10	-16	-24	7	-74	-66	-97	-21	-30	-59	-99	36	-87	-33	-104	-21	-101	-69	-64	0	-99	-14	-75	-70	-149	-74	-40	5117	-3425	-13945	-13	-8960	-4029	-11223	-92	-8278	-5673	-9520	-53	-7716	-6876	-9176	23
0.303333	-28	41	84	-61	-108	-34	11	-15	-18	6	-75	-65	-97	-16	-27	-60	-102	32	-88	-41	-105	-30	-104	-70	-67	-1	-99	-15	-73	-69	-146	-76	-51	4956	-3299	-13769	-6	-9223	-3963	-11429	-75	-8540	-5674	-9539	-10	-7931	-6851	-9207	24
0.304167	-26	42	89	-58	-105	-32	15	-40	-17	5	-74	-66	-87	-19	-28	-61	-99	34	-86	-36	-102	-23	-100	-68	-63	0	-100	-16	-74	-68	-148	-77	-55	4809	-3157	-13622	5	-9488	-3906	-11608	-82	-8795	-5689	-9548	-15	-8162	-6844	-9243	25
0.305000	-25	42	92	-59	-108	-32	12	-15	-15	3	-74	-64	-95	-15	-29	-60	-98	37	-85	-32	-103	-13	-96	-67	-63	-1	-115	-14	-74	-66	-146	-72	-49	4651	-3005	-13482	-1	-9761	-3856	-11771	-82	-9046	-5714	-9545	-42	-8362	-6846	-9289	19
0.305833	-23	39	88	-61	-109	-33	13	-13	-8	7	-73	-63	-95	-18	-28	-59	-102	36	-87	-31	-107	-22	-99	-67	-65	0	-100	-12	-76	-68	-147	-74	-63	4507	-2852	-13377	-14	-10038	-3821	-11918	-98	-9283	-5750	-9526	-64	-8545	-6864	-9351	4
0.306667	-27	41	89	-60	-108	-33	12	-17	-22	4	-74	-68	-98	-17	-29	-61	-102	33	-91	-39	-108	-22	-102	-70	-65	-3	-100	-15	-76	-75	-151	-76	-73	4366	-2696	-13288	-6	-10321	-3796	-12046	-111	-9519	-5796	-9496	-68	-8716	-6894	-9416	2
0.307500	-29	38	84	-64	-111	-13	11	-19	-22	1	-79	-69	-97	-17	-30	-64	-99	30	-88	-35	-104	-25	-104	-68	-63	-3	-100	-15	-73	-68	-151	-96	-69	4240	-2548	-13218	-7	-10600	-3782	-12152	-101	-9738	-5846	-9462	-79	-8864	-6930	-9482	10
0.308333	-27	40	86	-60	-111	-34	11	-19	-18	3	-70	-67	-98	-19	-32	-62	-100	37	-87	-36	-107	-41	-102	-70	-68	0	-101	-16	-79	-73	-152	-80	-72	4120	-2413	-13173	-16	-10872	-3778	-12233	-79	-9947	-5907	-9419	-73	-8995	-6980	-9558	0
0.309167	-28	40	89	-63	-112	-24	13	-21	-18	2	-76	-67	-100	-19	-32	-62	-102	33	-88	-34	-109	-26	-102	-73	-66	-5	-102	-17	-75	-70	-151	-87	-74	4009	-2290	-13140	-18	-11138	-3784	-12298	-81	-10149	-5974	-9366	-101	-9112	-7044	-9637	-9
0.310000	-26	36	82	-60	-111	-34	12	-17	-22	2	-76	-66	-98	-18	-30	-66	-103	29	-90	-32	-107	-26	-101	-73	-63	-4	-102	-16	-74	-73	-153	-77	-97	3907	-2188	-13124	-10	-11409	-3799	-12341	-102	-10329	-6044	-9309	-170	-9224	-7117	-9713	-26
0.310833	-25	41	87	-62	-111	-39	13	-17	-21	1	-77	-65	-98	-15	-28	-65	-100	33	-85	-33	-105	-23	-101	-69	-65	-1	-99	-16	-73	-69	-149	-76	-112	3817	-2106	-13117	0	-11665	-3823	-12364	-107	-10495	-6119	-9248	-193	-9316	-7196	-9789	-14
0.311667	-24	43	87	-59	-107	-31	17	-14	-14	5	-72	-64	-93	-13	-27	-59	-97	33	-85	-19	-103	-25	-97	-67	-65	0	-95	-11	-69	-68	-147	-73	-117	3735	-2045	-13123	-17	-11899	-3854	-12373	-113	-10639	-6198	-9184	-216	-9403	-7283	-9864	-5
0.312500	-23	0	90	-57	-107	-19	18	-14	8	6	-69	-65	-94	-14	-28	-58	-96	36	-83	-30	-101	-24	-96	-68	-63	1	-96	-12	-75	-68	-151	-75	-126	3654	-2020	-13143	-14	-12119	-3898	-12359	-107	-10768	-6285	-9124	-224	-9494	-7387	-9937	-24
0.313333	-23	42	91	-59	-109	-36	13	-14	-15	5	-70	-64	-95	-14	-27	-59	-95	38	-83	-30	-114	-23	-112	-67	-62	0	-96	-13	-72	-64	-146	-73	-122	3581	-2007	-13175	1	-12319	-3942	-12330	-82	-10874	-6378	-9060	-207	-9576	-7479	-10001	-33
0.314167	-23	42	89	-61	-108	-35	12	-16	-18	3	-73	-62	-95	-16	-31	-62	-99	33	-84	-32	-105	-24	-98	-70	-63	0	-98	-15	-70	-67	-150	-93	-125	3506	-2022	-13220	0	-12499	-3988	-12286	-96	-10962	-6473	-9000	-194	-9664	-7603	-10057	-30
0.315000	-29	40	88	-58	-113	-36	12	-16	-18	2	-74	-65	-97	-15	-31	-63	-99	29	-86	-39	-101	-27	-103	-73	-66	-6	-98	-15	-73	-70	-152	-78	-134	3433	-2065	-13277	6	-12647	-4037	-12222	-103	-11027	-6577	-8944	-178	-9758	-7716	-10101	-45
0.315833	-30	38	81	-61	-113	-36	9	-18	-24	3	-75	-70	-100	-13	-31	-63	-104	28	-90	-38	-108	-26	-101	-73	-66	-1	-101	-14	-73	-72	-150	-78	-133	3343	-2122	-13344	-7	-12766	-4076	-12135	-94	-11058	-6672	-8884	-158	-9838	-7824	-10123	-27
0.316667	-27	38	86	-61	-112	-35	9	-16	-21	1	-74	-65	-96	-16	-31	-62	-102	33	-103	-38	-104	-25	-99	-75	-66	-9	-99	-14	-72	-68	-149	-78	-125	3289	-2196	-13428	-6	-12850	-4118	-12032	-118	-11066	-6769	-8823	-148	-9930	-7933	-10128	-9
0.317500	-26	39	87	-61	-126	-36	10	-18	5	4	-69	-65	-98	-17	-30	-62	-98	32	-85	-36	-107	-26	-100	-74	-63	-1	-97	-12	-74	-69	-149	-77	-124	3216	-2297	-13524	-4	-12902	-4147	-11914	-126	-11050	-6864	-8756	-168	-10019	-8038	-10121	-16
0.318333	-27	40	87	-57	-109	-33	15	-13	-15	5	-73	-64	-99	-17	-32	-59	-100	32	-83	-41	-104	-23	-99	-69	-65	-3	-98	-13	-74	-72	-148	-76	-126	3138	-2398	-13637	-8	-12916	-4168	-11772	-145	-11018	-6957	-8686	-191	-10114	-8138	-10083	-28
0.319167	-24	42	88	-57	-113	-34	12	-12	-14	8	-76	-59	-96	-13	-27	-56	-97	35	-83	-32	-102	-24	-100	-68	-62	1	-97	-9	-69	-68	-145	-77	-129	3061	-2521	-13769	-13	-12895	-4186	-11618	-160	-10959	-7041	-8616	-187	-10202	-8221	-10028	-24
0.320000	-9	45	90	-55	-109	-32	13	-12	-13	6	-68	-61	-91	-13	-28	-56	-97	35	-79	-32	-100	-23	-97	-68	-63	1	-96	-10	-69	-64	-143	-75	-125	2980	-2650	-13928	-9	-12860	-4194	-11441	-163	-10885	-7124	-8543	-197	-10292	-8300	-9960	-25
0.320833	-24	42	90	-56	-105	-34	12	-11	-16	7	-75	-62	-94	-14	-31	-57	-98	35	-82	-32	-107	-23	-98	-70	-63	0	-97	-12	-72	-67	-146	-75	-127	2911	-2799	-14111	-12	-12794	-4179	-11252	-168	-10805	-7201	-8461	-204	-10377	-8366	-9876	2
0.321667	-26	39	87	-56	-110	-34	13	-13	-18	4	-70	-63	-96	-15	-29	-59	-101	29	-86	-32	-103	-27	-95	-68	-66	0	-98	-12	-73	-68	-147	-76	-131	2807	-2954	-14313	-13	-12705	-4183	-11050	-164	-10715	-7260	-8380	-187	-10453	-8419	-9777	6
0.322500	-28	40	86	-56	-112	-28	10	-16	-19	4	-74	-63	-96	-14	-31	-59	-97	33	-84	-35	-104	-26	-101	-69	-64	-3	-100	-13	-73	-66	-145	-76	-120	2727	-3113	-14537	0	-12596	-4163	-10834	-150	-10622	-7309	-8293	-180	-10518	-8456	-9662	10
0.323333	-29	39	88	-59	-109	-33	11	-16	-19	5	-73	-65	-98	-17	-33	-59	-102	28	-74	-38	-105	-26	-102	-85	-67	-4	-101	-14	-75	-73	-149	-79	-128	2644	-3284	-14786	-13	-12474	-4146	-10616	-131	-10528	-7343	-8202	-163	-10576	-8490	-9545	9
0.324167	-29	36	87	-59	-114	-34	9	0	-22	2	-76	-67	-95	-17	-35	-59	-101	33	-84	-33	-104	-26	-102	-70	-66	0	-99	-11	-76	-73	-155	-75	-124	2567	-3440	-15046	-4	-12339	-4122	-10385	-131	-10433	-7354	-8103	-153	-10617	-8495	-9419	16
0.325000	-26	41	89	-58	-109	-35	11	-12	-16	7	-72	-62	-97	-13	-29	-58	-99	33	-88	-35	-103	-24	-101	-61	-62	0	-99	-12	-72	-68	-146	-75	-117	2498	-3628	-15319	4	-12203	-4101	-10156	-127	-10348	-7355	-8007	-165	-10636	-8497	-9313	27
0.325833	-22	42	91	-56	-108	-17	18	-8	-17	2	-70	-66	-96	-13	-30	-57	-98	35	-83	-32	-104	-22	-98	-65	-62	0	-98	-10	-73	-68	-146	-76	-109	2434	-3801	-15601	6	-12067	-4074	-9930	-109	-10266	-7342	-7912	-163	-10639	-8487	-9192	35
0.326667	-23	43	90	-56	-110	-30	15	-11	-15	8	-72	-61	-95	-13	-30	-57	-96	63	-83	-32	-100	-23	-100	-67	-62	-3	-97	-10	-69	-68	-145	-73	-100	2370	-3984	-15890	0	-11935	-4065	-9708	-101	-10198	-7313	-7823	-145	-10627	-8467	-9098	35
0.327500	-25	42	89	-57	-108	-12	15	-11	10	8	-70	-60	-95	-13	-29	-57	-99	35	-87	-33	-104	-24	-98	-66	-65	0	-99	-10	-76	-68	-144	-92	-103	2313	-4167	-16169	9	-11813	-4062	-9497	-103	-10134	-7274	-7733	-174	-10596	-8444	-9007	34
0.328333	-26	42	89	-58	-108	-31	13	-13	-21	5	-73	-64	-96	-14	-30	-59	-96	37	-85	-32	-104	-26	-100	-67	-65	0	-99	-10	-76	-68	-147	-73	-93	2267	-4338	-16440	12	-11704	-4072	-9305	-72	-10079	-7223	-7658	-183	-10544	-8416	-8944	36
0.329167	-25	43	88	-59	-110	-35	13	-12	-16	6	-73	-62	-97	-14	-30	-60	-102	36	-88	-40	-105	-24	-99	-69	-66	-1	-98	-14	-73	-70	-148	-74	-76	2223	-4487	-16694	-22	-11608	-4094	-9125	-30	-10037	-7164	-7580	-174	-10473	-8388	-8902	18
0.330000	-26	42	88	-60	-109	-32	15	-13	-15	5	-76	-63	-100	-16	-31	-59	-101	33	-87	-35	-105	-23	-108	-67	-56	-3	-99	-13	-67	-72	-147	-72	-79	2179	-4671	-16917	-4	-11518	-4127	-8966	-60	-9999	-7096	-7510	-185	-10391	-8366	-8871	10
0.330833	-27	39	88	-58	-111	-32	12	-18	-18	4	-73	-62	-96	-21	-29	-56	-99	35	-85	-32	-102	-23	-101	-69	-63	-1	-99	-11	-73	-68	-145	-110	-70	2131	-4821	-17115	0	-11433	-4179	-8829	-60	-9964	-7027	-7448	-189	-10288	-8334	-8881	10
0.331667	-23	43	90	-57	-109	-31	15	-12	-17	6	-72	-62	-95	-14	-30	-60	-73	37	-80	-31	-105	-23	-99	-67	-60	0	-96	-12	-72	-68	-147	-75	-65	2096	-4961	-17286	7	-11386	-4241	-8709	-46	-9932	-6957	-7404	-191	-10185	-8319	-8905	10
0.332500	-15	42	89	-58	-107	-34	17	-17	-21	5	-72	-63	-96	-16	-30	-59	-97	35	-84	-32	-105	-21	-98	-68	-63	0	-99	-10	-72	-67	-146	-69	-47	2054	-5093	-17416	1	-11341	-4319	-8616	-70	-9904	-6890	-7362	-186	-10067	-8307	-8946	41
0.333333	-27	41	86	-58	-107	-32	13	-14	-15	7	-72	-62	-96	-14	-32	-58	-92	33	-85	-10	-112	-24	-99	-68	-62	1	-97	-11	-74	-68	-146	-70	-39	2007	-5214	-17511	2	-11309	-4406	-8549	-75	-9875	-6829	-7327	-191	-9947	-8296	-8999	34
0.334167	-26	44	88	-58	-105	-34	17	-14	-15	16	-74	-64	-95	-13	-29	-59	-97	35	-84	-31	-101	-22	-100	-67	-61	-1	-100	-15	-73	-69	-117	-68	-36	1954	-5319	-17566	-8	-11287	-4507	-8505	-84	-9843	-6774	-7297	-225	-9833	-8299	-9063	20
0.335000	-26	41	89	-61	-110	-34	15	-14	-17	5	-69	-62	-94	-15	-28	-60	-97	34	-70	-25	-102	-23	-102	-74	-65	-3	-99	-11	-73	-68	-147	-72	-27	1900	-5413	-17590	-17	-11278	-4609	-8483	-98	-9811	-6729	-7274	-233	-9725	-8309	-9127	59
0.335833	-24	44	89	-59	-108	-1	12	-13	-18	7	-69	-66	-99	-21	-31	-60	-100	35	-85	-31	-108	-23	-100	-68	-64	-1	-99	-14	-76	-70	-148	-74	-17	1839	-5510	-17548	-9	-11274	-4713	-8480	-96	-9776	-6701	-7258	-191	-9626	-8323	-9195	71
0.336667	-27	45	86	-57	-109	-33	13	-14	-16	4	-68	-63	-96	-14	-29	-57	-107	36	-85	-31	-104	-17	-101	-67	-64	-5	-99	-11	-70	-68	-146	-74	-10	1772	-5574	-17540	-3	-11278	-4812	-8498	-107	-9742	-6670	-7244	-151	-9537	-8336	-9267	71
0.337500	-26	45	88	-38	-107	-33	12	-14	-15	7	-69	-61	-94	-14	-31	-60	-100	35	-85	-31	-101	-22	-101	-66	-62	0	-97	-24	-69	-65	-145	-74	0	1701	-5638	-17477	1	-11291	-4908	-8526	-120	-9706	-6672	-7229	-137	-9467	-8354	-9292	60
0.338333	-22	43	90	-57	-107	-31	16	-14	-16	5	-69	-61	-93	-13	-29	-59	-97	37	-82	-32	-102	-21	-96	-67	-63	0	-99	-11	-70	-67	-143	-70	3	1632	-5698	-17400	-6	-11307	-5016	-8570	-107	-9673	-6689	-7223	-111	-9417	-8368	-9312	64
0.339167	-22	45	88	-50	-107	-35	17	-13	-14	21	-70	-61	-93	-12	-28	-56	-98	35	-84	-29	-101	-19	-96	-65	-64	1	-98	-8	-72	-69	-146	-73	17	1560	-5749	-17310	-11	-11327	-5073	-8625	-91	-9639	-6697	-7208	-80	-9388	-8379	-9311	66
0.340000	0	47	88	-57	-105	-30	13	-13	-15	6	-69	-63	-96	-15	-31	-59	-98	36	-83	-15	-101	-19	-103	-23	-63	1	-99	-13	-76	-70	-149	-73	13	1485	-5796	-17215	-9	-11361	-5141	-8686	-95	-9620	-6733	-7200	-70	-9393	-8380	-9288	77
0.340833	-25	43	85	-60	-112	-36	9	-14	-17	2	-73	-62	-97	-29	-29	-61	-99	33	-83	-32	-104	-22	-101	-68	-62	1	-97	-12	-70	-70	-146	-77	19	1419	-5843	-17125	-16	-11394	-5199	-8749	-76	-9605	-6779	-7186	-23	-9409	-8366	-9228	64
0.341667	-29	44	87	-59	-111	-34	10	-15	-18	3	-69	-62	-98	-15	-33	-59	-96	32	-85	-33	-102	-42	-105	-69	-66	0	-100	-14	-74	-73	-150	-77	15	1353	-5884	-17040	-9	-11431	-5234	-8809	-95	-9601	-6830	-7174	36	-9452	-8336	-9142	53
0.342500	-28	44	90	-58	-113	-38	9	-16	-21	4	-72	-64	-99	-16	-32	-58	-101	34	-84	-32	-105	-23	-100	-70	-65	-5	-82	-16	-74	-76	-146	-76	19	1296	-5923	-16963	-10	-11466	-5259	-8864	-69	-9607	-6886	-7162	20	-9518	-8283	-9017	62
0.343333	-27	41	84	-60	-110	-33	12	-15	-17	5	-72	-65	-96	-18	-32	-58	-100	34	-87	-32	-101	-23	-100	-68	-65	-6	-99	-13	-72	-69	-146	-74	20	1248	-5958	-16903	-29	-11511	-5267	-8915	-58	-9622	-6951	-7137	-15	-9602	-8206	-8866	71
0.344167	-27	43	87	-59	-108	-28	16	-16	-22	5	-70	-62	-96	-16	-29	-59	-101	36	-84	-31	-103	-22	-100	-70	-69	-3	-99	-15	-72	-72	-147	-75	20	1215	-5993	-16852	-26	-11559	-5268	-8956	-64	-9656	-7009	-7126	-19	-9704	-8107	-8687	51
0.345000	-28	44	87	-58	-109	-33	13	-13	-19	6	-70	-63	-98	-15	-29	-57	-101	35	-87	-31	-103	-23	-100	-69	-64	1	-99	-12	-74	-65	-144	-73	23	1192	-6021	-16818	-29	-11615	-5255	-8988	-74	-9704	-7070	-7125	-8	-9819	-7982	-8483	43
0.345833	-27	43	88	-57	-109	-31	12	-12	-19	8	-69	-66	-97	-15	-29	-57	-100	36	-83	-32	-104	-22	-100	-66	-63	-1	-98	-14	-74	-74	-148	-76	21	1180	-6046	-16801	-30	-11674	-5233	-9010	-77	-9769	-7119	-7097	2	-9946	-7831	-8260	54
0.346667	-24	45	88	-58	-111	-31	13	-12	-17	6	-69	-61	-97	-13	-28	-58	-103	38	-80	-29	-103	-24	-97	-66	-61	2	-95	-11	-72	-65	-143	-72	26	1180	-6056	-16793	-33	-11740	-5198	-9025	-63	-9844	-7158	-7087	3	-10073	-7653	-8018	55
0.347500	-24	43	86	-61	-108	-35	15	-13	-18	5	-73	-64	-98	-16	-29	-61	-97	33	-86	-30	-102	-22	-97	-69	-65	-3	-97	-13	-75	-69	-149	-69	27	1184	-6071	-16792	-50	-11814	-5158	-9033	-59	-9938	-7183	-7078	0	-10205	-7463	-7771	29
0.348333	-30	41	86	-60	-112	-34	12	-16	-24	0	-76	-65	-100	-15	-32	-63	-107	33	-83	-33	-108	-24	-101	-70	-70	-5	-103	-15	-75	-73	-151	-76	22	1204	-6080	-16797	-45	-11896	-5111	-9039	-68	-10045	-7191	-7084	-11	-10338	-7250	-7519	16
0.349167	-30	37	68	-63	-113	-38	9	-13	-19	3	-76	-66	-102	-17	-33	-60	-102	33	-86	-34	-109	-25	-103	-73	-65	-1	-99	-14	-83	-70	-144	-75	33	1231	-6075	-16803	-32	-11983	-5048	-9035	-78	-10157	-7171	-7077	-15	-10455	-7016	-7263	23
0.350000	-28	40	85	-63	-112	-36	9	-15	-19	3	-79	-67	-101	-16	-33	-62	-101	32	-85	-32	-107	-25	-102	-72	-67	-3	-103	-16	-79	-72	-148	-78	33	1264	-6060	-16801	-38	-12078	-4976	-9031	-79	-10279	-7124	-7084	-14	-10569	-6767	-7018	27
0.350833	-30	41	89	-59	-111	-41	11	-13	-18	7	-73	-63	-125	-16	-29	-60	-100	37	-84	-30	-105	-25	-103	-70	-64	1	-97	-14	-73	-70	-152	-73	39	1303	-6036	-16779	-44	-12182	-4897	-9025	-79	-10400	-7043	-7088	-12	-10663	-6519	-6777	29
0.351667	-24	43	92	-56	-109	-32	16	-11	-16	8	-70	-62	-96	-12	-26	-58	-96	37	-81	-30	-103	-18	-98	-66	-64	3	-96	-9	-69	-67	-146	-73	45	1343	-6006	-16752	-35	-12285	-4803	-9021	-99	-10529	-6936	-7101	-22	-10746	-6263	-6555	17
0.352500	-22	45	98	-57	-107	-31	17	-13	-15	8	-70	-59	-96	-10	-27	-57	-96	35	-80	-28	-100	-19	-100	-69	-64	0	-98	-10	-72	-67	-121	-74	36	1379	-5969	-16722	-43	-12403	-4708	-9032	-96	-10660	-6798	-7115	-26	-10820	-6011	-6354	15
0.353333	-26	41	92	-56	-107	-32	12	-11	-15	6	-73	-60	-96	-12	-30	-77	-100	36	-84	-27	-81	-23	-99	-67	-64	0	-98	-9	-72	-67	-144	-72	45	1412	-5925	-16671	-39	-12525	-4598	-9042	-74	-10788	-6623	-7136	-13	-10882	-5763	-6181	13
0.354167	-23	42	104	-60	-112	-31	15	-11	-16	7	-73	-64	-94	-13	-26	-57	-98	36	-83	-30	-101	-19	-97	-68	-60	0	-102	-12	-69	-66	-144	-75	46	1437	-5880	-16608	-29	-12653	-4485	-9066	-86	-10919	-6417	-7152	-14	-10934	-5522	-6032	15
0.355000	-26	40	90	-59	-110	-33	15	-13	-16	10	-69	-60	-95	-14	-27	-42	-96	35	-82	-34	-94	-24	-99	-68	-62	2	-97	-13	-73	-67	-145	-75	32	1455	-5832	-16533	-34	-12789	-4361	-9099	-100	-11042	-6178	-7167	-31	-10975	-5293	-5911	20
0.355833	-24	40	89	-62	-110	-35	23	-14	-19	5	-74	-67	-99	-14	-29	-60	-98	36	-86	-33	-105	-22	-100	-69	-66	0	-102	-13	-90	-69	-146	-75	30	1467	-5782	-16446	-45	-12918	-4224	-9142	-99	-11171	-5915	-7177	-30	-11013	-5077	-5825	12
0.356667	-27	40	88	-61	-108	-36	9	-16	-19	5	-74	-63	-100	-16	-24	-59	-100	32	-111	-36	-129	-24	-102	-72	-68	-4	-103	-14	-78	-73	-148	-77	15	1465	-5749	-16358	-51	-13057	-4088	-9206	-112	-11295	-5621	-7183	-34	-11049	-4876	-5762	2
0.357500	-29	35	85	-65	-112	-38	9	-16	-19	6	-74	-64	-98	-15	-32	-60	-100	35	-85	-32	-103	-24	-100	-69	-52	0	-98	-6	-76	-69	-146	-76	12	1454	-5712	-16269	-34	-13190	-3936	-9259	-107	-11408	-5304	-7182	-39	-11082	-4677	-5727	9
0.358333	-25	41	89	-56	-108	-36	10	-15	-17	7	-73	-42	-95	-14	-29	-47	-97	36	-84	-33	-103	-22	-100	-70	-64	0	-101	-11	-70	-70	-145	-74	12	1438	-5688	-16182	-27	-13332	-3780	-9328	-97	-11520	-4971	-7177	-45	-11130	-4494	-5718	13
0.359167	-35	43	89	-56	-109	-32	16	-14	-14	9	-68	-59	-94	-12	-26	-57	-98	35	-84	-31	-105	-21	-97	-67	-62	2	-98	-12	-73	-66	-144	-77	7	1401	-5674	-16109	-34	-13467	-3623	-9402	-105	-11634	-4620	-7155	-49	-11182	-4318	-5733	10
0.360000	-24	44	92	-56	-107	-32	17	-12	-15	9	-69	-61	-94	-10	-25	-57	-98	37	-82	-28	-103	-15	-97	-75	-62	2	-98	-13	-70	-66	-144	-72	-8	1372	-5673	-16045	-26	-13602	-3461	-9484	-115	-11753	-4263	-7135	-43	-11255	-4148	-5770	5
0.360833	-22	43	91	-55	-103	-32	12	-12	-15	9	-76	-63	-94	-11	-26	-56	-97	39	-81	-30	-103	-23	-100	-66	-62	2	-98	-10	-72	-51	-143	-74	-15	1322	-5692	-16007	-29	-13741	-3295	-9567	-114	-11874	-3913	-7106	-40	-11341	-3982	-5826	0
0.361667	-25	40	89	-59	-107	-31	13	-13	-18	5	-70	-64	-96	-19	-18	-58	-98	37	-88	-31	-102	-22	-98	-67	-64	0	-100	-12	-73	-72	-148	-76	-22	1260	-5732	-15994	-23	-13876	-3127	-9650	-130	-12009	-3562	-7071	-48	-11449	-3812	-5898	-6
0.362500	-27	41	81	-56	-108	-31	13	-14	-17	7	-70	-61	-96	-12	-26	-59	-97	36	-84	-31	-102	-19	-112	-70	-65	-1	-98	-17	-73	-67	-149	-75	-29	1193	-5788	-15997	-17	-14008	-2962	-9732	-127	-12130	-3216	-7027	-51	-11579	-3632	-5967	-6
0.363333	-26	42	86	-58	-111	-32	12	-14	-18	6	-74	-73	-97	-14	-25	-57	-99	40	-83	-30	-107	-22	-97	-67	-62	1	-97	-10	-70	-66	-143	-73	-33	1121	-5864	-16032	-25	-14136	-2786	-9785	-111	-12263	-2866	-6985	-43	-11726	-3443	-6044	-10
0.364167	-29	44	88	-57	-108	-30	13	-14	-17	4	-72	-65	-95	-12	-24	-58	-98	35	-83	-31	-103	-21	-96	-65	-66	-1	-99	-26	-75	-68	-146	-73	-46	1039	-5934	-16087	-28	-14265	-2616	-9877	-120	-12410	-2572	-6942	-23	-11897	-3245	-6127	-18
0.365000	-25	43	90	-58	-110	-31	16	-13	-17	7	-70	-64	-94	-13	-26	-58	-100	35	-84	-25	-105	-22	-102	-67	-65	1	-99	-11	-74	-68	-149	-74	-59	950	-6068	-16171	-33	-14400	-2446	-9942	-113	-12569	-2279	-6903	-31	-12090	-3037	-6206	-10
0.365833	-28	26	89	-53	-112	-38	12	-17	-23	6	-70	-64	-101	-16	-28	-58	-99	37	-84	-30	-108	-19	-98	-67	-64	1	-97	-9	-77	-67	-149	-95	-59	856	-6191	-16273	-33	-14523	-2270	-9999	-107	-12723	-2005	-6867	-40	-12298	-2812	-6280	-7
0.366667	-27	46	88	-57	-109	-31	13	-16	-15	6	-72	-65	-113	-15	-25	-59	-98	38	-83	-29	-105	-21	-100	-68	-66	0	-96	-10	-72	-67	-147	-74	-73	757	-6323	-16388	-46	-14655	-2093	-10046	-129	-12896	-1751	-6837	-40	-12522	-2571	-6348	-22
0.367500	-28	49	89	-52	-109	-30	17	-15	-18	7	-69	-60	-94	-13	-26	-61	-102	37	-82	-31	-102	-21	-100	-66	-67	17	-98	-10	-74	-70	-151	-75	-83	646	-6468	-16514	-47	-14788	-1918	-10094	-148	-13068	-1520	-6820	-29	-12763	-2319	-6414	-28
0.368333	-27	43	88	-56	-109	-34	16	-14	-19	-12	-70	-64	-95	-10	-28	-55	-100	38	-83	-32	-103	-19	-98	-67	-68	0	-101	-11	-73	-67	-147	-74	-87	530	-6611	-16647	-45	-14923	-1754	-10138	-130	-13255	-1306	-6815	-34	-13011	-2056	-6481	-26
0.369167	-28	33	88	-58	-109	-31	12	-14	-15	6	-72	-63	-96	-14	-27	-60	-100	36	-83	-33	-103	-19	-99	-70	-63	1	-101	-13	-44	-67	-148	-76	-87	408	-6757	-16781	-38	-15062	-1564	-10171	-122	-13440	-1109	-6819	-49	-13273	-1790	-6547	-23
0.370000	-28	42	89	-59	-111	-33	15	-18	-18	4	-72	-65	-99	-18	-28	-61	-98	34	-84	-29	-107	-22	-102	-69	-65	0	-100	-14	-76	-74	-148	-75	-94	279	-6898	-16904	-36	-15205	-1377	-10203	-130	-13631	-928	-6839	-55	-13528	-1524	-6609	-4
0.370833	-27	43	89	-56	-111	-34	12	-14	-17	27	-70	-63	-96	-12	-25	-57	-97	38	-81	-30	-104	-19	-100	-65	-64	3	-98	-9	-76	-67	-145	-72	-94	140	-7026	-17020	-24	-15352	-1190	-10229	-119	-13818	-754	-6870	-63	-13789	-1255	-6675	0
0.371667	-25	47	91	-55	-107	-27	18	-12	-15	8	-67	-60	-96	-12	-26	-58	-76	39	-77	-29	-100	-15	-96	-65	-61	3	-95	-9	-69	-65	-143	-73	-101	-1	-7142	-17114	-28	-15497	-1000	-10252	-135	-14008	-593	-6917	-69	-14045	-1000	-6752	0
0.372500	-24	47	90	-56	-107	-30	18	-13	-14	8	-66	-61	-95	-12	-26	-57	-96	39	-80	-30	-102	-14	-98	-67	-68	0	-96	-10	-70	-64	-144	-75	-100	-154	-7246	-17194	-28	-15653	-815	-10274	-153	-14201	-445	-6973	-74	-14305	-767	-6842	7
0.373333	-26	42	88	-59	-108	-32	17	-13	-16	6	-73	-67	-94	-15	-29	-58	-100	30	-85	-33	-102	-17	-100	-68	-64	0	-99	-12	-73	-68	-148	-75	-101	-316	-7332	-17256	-38	-15812	-630	-10298	-136	-14368	-292	-7045	-78	-14563	-557	-6949	3
0.374167	-29	36	84	-59	-111	-41	12	-17	-22	5	-75	-63	-101	-14	-28	-58	-100	35	-82	-31	-104	-19	-100	-67	-66	1	-96	-12	-74	-68	-144	-75	-94	-476	-7387	-17293	-36	-15966	-438	-10315	-139	-14563	-151	-7119	-81	-14807	-367	-7065	12
0.375000	-29	41	86	-58	-111	-33	12	-13	-18	6	-75	-64	-96	-16	-23	-60	-100	30	-83	-34	-107	-22	-102	-67	-65	1	-99	-15	-74	-70	-146	-75	-109	-644	-7423	-17315	-34	-16122	-248	-10331	-146	-14736	-14	-7195	-83	-15047	-213	-7205	15
0.375833	-21	41	89	-59	-111	-27	12	-16	-17	6	-73	-68	-98	-17	-30	-59	-99	35	-88	-34	-102	-23	-101	-69	-64	-1	-85	-11	-73	-72	-149	-75	-113	-813	-7436	-17309	-32	-16270	-58	-10336	-138	-14905	121	-7274	-83	-15278	-101	-7364	7
0.376667	-27	39	86	-60	-111	-35	8	-16	-18	6	-74	-64	-96	-27	-28	-62	-100	35	-87	-32	-105	-22	-102	-72	-64	0	-100	-12	-72	-70	-147	-75	-115	-977	-7424	-17297	-36	-16414	122	-10341	-142	-15061	249	-7346	-92	-15502	-25	-7542	16
0.377500	-24	43	87	-72	-109	-36	12	-13	-17	8	-74	-61	-99	-17	-29	-60	-98	34	-84	-32	-107	-21	-98	-72	-65	-3	-85	-14	-73	-68	-146	-77	-115	-1142	-7388	-17270	-22	-16542	308	-10334	-148	-15210	360	-7416	-81	-15721	4	-7737	7
0.378333	-27	43	88	-58	-108	-32	13	-15	-17	5	-74	-57	-95	-14	-28	-59	-97	34	-83	-31	-105	-18	-98	-67	-67	0	-100	-11	-70	-67	-143	-73	-114	-1300	-7330	-17231	-3	-16662	478	-10324	-126	-15351	465	-7474	-67	-15931	-12	-7954	4
0.379167	-26	39	85	-78	-107	-29	13	-12	-17	6	-72	-59	-94	-13	-28	-60	-99	35	-86	-30	-100	-19	-98	-67	-61	17	-97	-11	-68	-67	-145	-72	-113	-1459	-7260	-17197	5	-16769	639	-10301	-128	-15485	554	-7522	-73	-16139	-76	-8182	9
0.380000	-21	43	91	-56	-104	-32	15	-12	-14	7	-72	-62	-95	-16	-26	-56	-97	36	-81	-29	-99	-23	-97	-68	-63	2	-97	-11	-69	-65	-143	-72	-111	-1602	-7171	-17160	-6	-16857	784	-10271	-147	-15608	612	-7558	-86	-16343	-188	-8420	13
0.380833	-23	40	88	-63	-118	-31	11	-13	-17	7	-64	-60	-93	-14	-28	-58	-98	33	-88	-32	-103	-21	-99	-70	-63	-3	-94	-14	-72	-68	-151	-75	-112	-1755	-7071	-17137	-23	-16938	906	-10243	-164	-15732	652	-7585	-86	-16546	-353	-8675	21
0.381667	-28	39	86	-61	-109	-35	8	-18	-21	5	-68	-65	-99	-24	-34	-61	-100	30	-88	-34	-108	-26	-103	-76	-67	-4	-102	-19	-76	-74	-151	-79	-117	-1899	-6966	-17126	-35	-16999	1008	-10206	-179	-15852	647	-7605	-107	-16742	-567	-8926	21
0.382500	-28	35	81	-64	-118	-39	6	-18	-21	0	-77	-66	-101	-16	-33	-61	-103	27	-90	-33	-107	-26	-98	-72	-72	-5	-99	-19	-75	-70	-147	-77	-125	-2027	-6842	-17119	-34	-17035	1088	-10163	-174	-15954	619	-7603	-115	-16931	-819	-9170	23
0.383333	-29	35	85	-60	-110	-34	10	-15	-19	4	-82	-74	-97	-17	-32	-64	-101	32	-90	-34	-107	-24	-99	-69	-68	-4	-102	-16	-75	-70	-149	-82	-128	-2156	-6721	-17135	-29	-17059	1137	-10115	-170	-16058	545	-7596	-110	-17120	-1111	-9410	16
0.384167	-31	37	87	-61	-108	-29	9	-13	-21	3	-74	-64	-96	-18	-28	-59	-102	33	-87	-33	-107	-24	-98	-70	-66	1	-101	-14	-78	-62	-146	-75	-110	-2274	-6600	-17172	-27	-17073	1155	-10072	-171	-16153	429	-7584	-117	-17303	-1446	-9632	3
0.385000	-28	39	87	-59	-109	-33	10	-12	-16	5	-70	-61	-93	-12	-28	-58	-99	34	-86	-31	-105	-22	-101	-68	-64	0	-97	-12	-73	-68	-146	-76	-109	-2390	-6478	-17221	-14	-17072	1139	-10037	-156	-16253	269	-7559	-121	-17475	-1809	-9845	-12
0.385833	-24	38	89	-58	-107	-32	13	-13	-18	4	-76	-65	-99	-16	-27	-60	-98	34	-86	-32	-103	-22	-99	-68	-65	-1	-98	-15	-75	-61	-145	-75	-115	-2509	-6363	-17296	0	-17063	1086	-9995	-145	-16343	60	-7542	-116	-17644	-2208	-10037	-10
0.386667	-25	39	89	-60	-111	-32	15	-13	-18	6	-69	-64	-108	-14	-33	-58	-97	54	-84	-33	-107	-22	-97	-66	-64	0	-97	-13	-70	-67	-145	-75	-103	-2621	-6249	-17388	-7	-17046	989	-9970	-141	-16432	-191	-7519	-124	-17799	-2627	-10213	-13
0.387500	-27	42	92	-52	-107	-31	15	-12	-18	6	-72	-62	-95	-15	-29	-58	-97	35	-84	-30	-103	-23	-96	-68	-67	-1	-97	-12	-75	-72	-148	-76	-98	-2733	-6133	-17502	-5	-17022	864	-9951	-155	-16521	-488	-7506	-135	-17948	-3071	-10373	-5
0.388333	-29	40	90	-58	-111	-33	6	-13	-22	5	-73	-64	-100	-16	-27	-58	-100	34	-84	-30	-104	-21	-101	-72	-67	-4	-98	-12	-76	-69	-150	-76	-95	-2859	-6024	-17629	2	-17005	690	-9950	-176	-16610	-830	-7494	-131	-18083	-3526	-10506	17
0.389167	-27	40	85	-60	-111	-39	15	-14	-19	4	-73	-64	-98	-16	-28	-61	-100	32	-86	-32	-111	-25	-99	-68	-66	-5	-110	-15	-73	-69	-160	-77	-94	-2957	-5915	-17771	2	-16979	486	-9956	-166	-16694	-1214	-7493	-136	-18197	-3992	-10633	4
0.390000	-28	41	84	-60	-113	-39	12	-14	-23	0	-77	-66	-99	-17	-25	-58	-104	30	-91	-34	-125	-26	-104	-70	-73	-4	-105	-19	-81	-74	-150	-79	-96	-3066	-5800	-17924	-5	-16962	242	-9982	-167	-16781	-1640	-7503	-155	-18294	-4453	-10746	-44
0.390833	-33	38	82	-62	-114	-38	16	-21	-21	3	-75	-65	-100	-15	-29	-60	-101	35	-86	-35	-108	-23	-102	-66	-64	1	-95	-13	-75	-73	-146	-73	-84	-3169	-5674	-18080	3	-16949	-30	-10011	-146	-16855	-2067	-7511	-154	-18367	-4928	-10843	-59
0.391667	-25	44	88	-56	-111	-33	18	-10	-17	7	-74	-65	-94	-16	-23	-56	-98	38	-81	-28	-102	-21	-98	-64	-61	4	-96	-12	-73	-69	-147	-72	-81	-3272	-5540	-18243	13	-16947	-335	-10059	-156	-16931	-2530	-7534	-160	-18426	-5392	-10932	-70
0.392500	-23	44	89	-56	-107	-33	18	-9	-14	7	-68	-59	-94	-13	-26	-53	-98	37	-83	-21	-102	-21	-101	-66	-58	4	-94	-11	-69	-66	-146	-74	-79	-3372	-5405	-18410	1	-16953	-669	-10123	-159	-17006	-3014	-7567	-166	-18460	-5857	-11025	-50
0.393333	-21	46	90	-56	-107	-33	18	-11	-10	8	-72	-58	-94	-11	-23	-55	-97	39	-80	-28	-102	-19	-97	-64	-63	6	-95	-11	-72	-66	-145	-74	-83	-3473	-5261	-18579	-10	-16969	-1023	-10194	-147	-17077	-3514	-7611	-173	-18477	-6299	-11120	-52
0.394167	0	49	89	-56	-110	-32	18	-11	-18	7	-69	-60	-94	-12	-25	-53	-98	37	-80	-29	-101	-18	-97	-65	-65	1	-96	-13	-73	-66	-122	-72	-85	-3570	-5104	-18745	8	-16999	-1399	-10277	-153	-17155	-4010	-7660	-177	-18472	-6728	-11217	-78
0.395000	-25	43	88	-56	-108	-34	15	-11	-17	7	-69	-60	-100	-12	-24	-57	-99	35	-60	-29	-101	-19	-98	-66	-62	2	-96	-12	-70	-66	-146	-75	-86	-3666	-4936	-18911	19	-17046	-1791	-10368	-139	-17221	-4510	-7717	-196	-18449	-7139	-11323	-79
0.395833	-26	23	86	-58	-117	-33	15	-11	-17	6	-74	-65	-95	-13	-25	-56	-97	37	-84	-32	-102	-22	-108	-64	-63	1	-100	-11	-74	-86	-146	-73	-94	-3756	-4755	-19072	8	-17104	-2194	-10465	-149	-17286	-4999	-7779	-210	-18407	-7526	-11433	-90
0.396667	-26	42	88	-57	-108	-35	16	-9	-18	7	-69	-59	-96	-13	-22	-55	-97	35	-84	-33	-105	-21	-99	-65	-63	2	-96	-11	-72	-66	-146	-70	-101	-3846	-4564	-19222	10	-17168	-2608	-10567	-152	-17349	-5472	-7844	-197	-18350	-7894	-11558	-88
0.397500	-28	43	87	-55	-108	-33	17	-11	-17	6	-70	-62	-95	-13	-28	-58	-97	36	-81	-32	-99	-23	-100	-56	-60	3	-98	-14	-72	-73	-147	-73	-100	-3926	-4367	-19368	5	-17264	-3025	-10670	-145	-17407	-5934	-7919	-206	-18286	-8247	-11694	-87
0.398333	-22	45	87	-60	-111	-36	11	-12	-16	6	-70	-63	-99	-17	-29	-57	-99	35	-82	-36	-105	-27	-101	-66	-63	1	-100	-16	-73	-69	-147	-72	-104	-4014	-4168	-19508	-7	-17358	-3449	-10773	-150	-17476	-6380	-7986	-210	-18206	-8571	-11831	-98
0.399167	-26	42	77	-58	-112	-38	11	-14	-18	5	-73	-61	-99	-16	-28	-59	-99	34	-84	-32	-103	-22	-98	-65	-63	7	-96	-13	-73	-68	-147	-72	-105	-4094	-3959	-19628	7	-17469	-3862	-10870	-162	-17528	-6799	-8056	-197	-18122	-8872	-11977	-90
0.400000	-23	44	87	-57	-107	-34	13	-11	-15	6	-70	-61	-100	-17	-26	-63	-95	35	-82	-32	-101	-22	-98	-64	-61	1	-96	-12	-70	-69	-143	-68	-104	-4176	-3755	-19737	10	-17594	-4277	-10969	-147	-17590	-7197	-8126	-179	-18034	-9150	-12119	-78
0.400833	-1	44	87	-56	-117	-32	15	-13	-14	6	-68	-61	-94	-12	-27	-61	-98	33	-84	-31	-101	-22	-102	-68	-62	2	-98	-18	-73	-68	-146	-74	-109	-4263	-3554	-19837	7	-17734	-4692	-11062	-138	-17648	-7574	-8200	-194	-17953	-9415	-12262	-74
0.401667	-24	43	87	-58	-110	-36	11	-13	-6	4	-75	-66	-114	-15	-27	-59	-100	34	-84	-35	-105	-24	-100	-68	-63	-3	-101	-19	-73	-72	-145	-74	-80	-4370	-3357	-19919	15	-17877	-5098	-11145	-143	-17710	-7928	-8278	-172	-17870	-9659	-12400	-75
0.402500	-23	40	82	-61	-112	-36	11	-12	-15	3	-74	-64	-98	-17	-32	-56	-98	32	-92	-36	-105	-27	-101	-69	-65	-3	-101	-17	-74	-70	-146	-74	-78	-4440	-3163	-19976	1	-18030	-5489	-11224	-125	-17768	-8252	-8354	-148	-17793	-9885	-12544	-65
0.403333	-29	42	85	-57	-100	-33	4	-14	-23	3	-66	-64	-98	-19	-31	-61	-97	33	-86	-33	-104	-23	-102	-72	-64	-1	-101	-18	-74	-72	-148	-74	-81	-4534	-2979	-20019	-21	-18194	-5869	-11289	-124	-17827	-8561	-8427	-145	-17727	-10100	-12635	-48
0.404167	-25	41	89	-55	-107	-35	11	-14	-15	4	-73	-61	-96	-16	-29	-59	-99	33	-84	-32	-107	-26	-102	-68	-72	1	-98	-14	-74	-69	-145	-70	-91	-4629	-2807	-20031	10	-18358	-6232	-11345	-116	-17884	-8844	-8505	-138	-17666	-10303	-12720	-27
0.405000	-25	43	90	-57	-105	-30	12	-14	-17	4	-74	-33	-94	-34	-27	-55	-98	34	-86	-27	-99	-21	-100	-66	-62	0	-97	-13	-72	-67	-145	-73	-95	-4762	-2648	-20022	3	-18533	-6587	-11393	-105	-17948	-9112	-8588	-118	-17621	-10490	-12790	-22
0.405833	-26	43	89	-56	-109	-30	11	-12	-17	4	-75	-62	-92	-12	-28	-58	-100	34	-86	-32	-103	-24	-102	-68	-65	-1	-100	-11	-70	-67	-147	-72	-86	-4854	-2502	-19999	1	-18714	-6931	-11436	-76	-18014	-9363	-8678	-93	-17590	-10676	-12829	-16
0.406667	-24	43	86	-56	-107	-31	9	-24	-11	2	-76	-62	-98	-18	-29	-57	-101	33	-90	-33	-107	-25	-101	-69	-66	-4	-102	-14	-75	-70	-146	-70	-78	-4981	-2371	-19938	-10	-18902	-7257	-11479	-49	-18080	-9599	-8779	-82	-17576	-10852	-12850	-11
0.407500	-28	40	85	-62	-110	-38	9	-16	-21	1	-80	-66	-99	-21	-32	-55	-96	33	-88	-32	-104	-18	-98	-68	-64	-4	-100	-16	-73	-73	-144	-73	-61	-5117	-2253	-19874	-8	-19089	-7565	-11514	-41	-18153	-9822	-8887	-63	-17572	-11023	-12845	-7
0.408333	-26	43	85	-58	-112	-39	10	-14	-18	0	-75	-65	-97	-17	-30	-59	-102	32	-88	-34	-105	-25	-104	-69	-65	-1	-101	-15	-73	-69	-146	-76	-78	-5259	-2148	-19779	-10	-19278	-7869	-11549	-14	-18222	-10025	-9007	-36	-17579	-11190	-12822	-13
0.409167	-23	41	87	-60	-111	-34	9	-16	-19	2	-74	-68	-99	-18	-31	-60	-97	35	-92	-33	-107	-24	-117	-72	-65	-3	-104	-16	-76	-72	-148	-76	-107	-5413	-2060	-19663	-4	-19465	-8153	-11587	0	-18299	-10218	-9146	-23	-17602	-11354	-12778	-13
0.410000	-27	41	84	-59	-112	-36	8	-18	-27	26	-75	-65	-98	-19	-35	-60	-101	32	-86	-31	-105	-25	-105	-70	-68	-3	-103	-14	-77	-70	-147	-73	-98	-5576	-1982	-19534	-4	-19655	-8426	-11634	12	-18376	-10405	-9299	-14	-17634	-11507	-12728	-5
0.410833	-24	41	86	-61	-110	-34	12	-13	-17	4	-74	-62	-97	-16	-27	-60	-102	34	-88	-31	-91	-29	-100	-68	-63	1	-100	-12	-74	-67	-148	-73	-73	-5748	-1917	-19384	-17	-19840	-8687	-11678	49	-18447	-10577	-9467	-3	-17678	-11661	-12667	3
0.411667	-36	46	90	-59	-84	-31	20	-12	-18	5	-73	-59	-93	-14	-26	-57	-97	37	-82	-30	-104	-18	-99	-65	-62	1	-97	-13	-68	-63	-144	-70	-67	-5927	-1856	-19217	-17	-20022	-8935	-11740	61	-18528	-10724	-9652	2	-17717	-11807	-12608	2
0.412500	-25	43	88	-58	-108	-31	19	-12	-17	11	-68	-62	-93	-11	-24	-57	-96	36	-83	-32	-104	-19	-101	-66	-65	1	-98	-9	-70	-67	-147	-73	-69	-6118	-1818	-19042	-13	-20204	-9173	-11808	60	-18613	-10867	-9857	16	-17770	-11958	-12548	4
0.413333	-23	57	91	-67	-102	-31	17	-11	-15	7	-69	-64	-95	-18	-26	-59	-98	36	-81	-31	-100	-18	-98	-52	-60	2	-98	-9	-70	-65	-145	-74	-70	-6312	-1784	-18857	-11	-20372	-9404	-11892	55	-18696	-10997	-10077	32	-17822	-12100	-12504	-6
0.414167	-24	41	90	-59	-110	-34	17	-11	-15	8	-69	-63	-94	-16	-25	-57	-77	36	-81	-30	-104	-21	-100	-67	-65	3	-98	-9	-73	-66	-146	-76	-83	-6516	-1767	-18663	-12	-20544	-9623	-11989	78	-18782	-11116	-10270	52	-17869	-12239	-12468	-6
0.415000	-24	53	88	-61	-110	-36	15	-13	-23	4	-75	-64	-98	-19	-27	-61	-101	33	-83	-34	-105	-23	-100	-69	-65	0	-101	-13	-76	-68	-148	-79	-88	-6723	-1762	-18462	-12	-20714	-9832	-12099	90	-18872	-11224	-10554	67	-17914	-12374	-12452	-1
0.415833	-28	40	86	-63	-113	-41	12	-17	-22	2	-75	-66	-100	-21	-29	-60	-101	32	-87	-36	-107	-14	-101	-70	-66	-3	-104	-10	-77	-67	-148	-75	-77	-6920	-1763	-18245	-18	-20867	-10022	-12213	78	-18963	-11314	-10795	69	-17942	-12495	-12450	6
0.416667	-29	38	86	-61	-110	-24	-5	-13	-17	7	-73	-63	-97	-16	-27	-60	-100	33	-86	-36	-104	-22	-99	-69	-66	1	-98	-10	-74	-67	-148	-105	-67	-7124	-1778	-18022	-31	-21020	-10204	-12333	77	-19048	-11390	-11038	87	-17961	-12617	-12473	6
0.417500	-27	42	87	-59	-108	-35	16	-15	-17	9	-69	-68	-99	-16	-27	-58	-99	34	-83	-31	-102	-24	-99	-68	-63	0	-99	-11	-75	-70	-143	-75	-64	-7318	-1800	-17785	-33	-21164	-10365	-12461	76	-19130	-11454	-11286	121	-17968	-12728	-12513	8
0.418333	-25	55	90	-62	-109	-35	18	-12	-16	7	-70	-65	-95	-16	-26	-60	-96	36	-84	-32	-105	-24	-97	-68	-61	-13	-96	-9	-75	-68	-146	-73	-67	-7510	-1836	-17545	-25	-21309	-10514	-12594	57	-19214	-11504	-11521	138	-17957	-12831	-12574	2
0.419167	-24	42	90	-60	-105	-33	16	-11	-14	8	-68	-61	-100	-16	-27	-59	-100	29	-82	-29	-102	-22	-98	-66	-63	2	-96	-9	-70	-67	-145	-77	-61	-7693	-1883	-17293	-16	-21442	-10661	-12729	55	-19298	-11544	-11747	149	-17934	-12928	-12654	5
0.420000	-24	45	84	-58	-105	-32	16	-27	-9	9	-67	-61	-93	-14	-24	-57	-96	38	-80	-29	-101	-21	-98	-66	-62	2	-96	-7	-72	-57	-149	-72	-51	-7867	-1937	-17033	-21	-21576	-10746	-12868	72	-19383	-11565	-11963	163	-17908	-13015	-12747	10
0.420833	-23	43	91	-59	-110	-33	15	-10	-17	9	-69	-62	-97	-14	-27	-63	-99	35	-83	-32	-97	-21	-97	-67	-63	0	-98	-13	-70	-67	-145	-77	-58	-8040	-2009	-16784	-26	-21707	-10832	-13007	57	-19469	-11585	-12165	170	-17874	-13094	-12860	18
0.421667	-28	41	88	-59	-132	-36	12	-14	-17	3	-70	-64	-93	-17	-27	-61	-98	32	-86	-35	-104	-22	-101	-72	-70	-7	-98	-12	-72	-70	-146	-76	-62	-8204	-2084	-16527	-26	-21838	-10899	-13149	45	-19552	-11591	-12344	170	-17839	-13158	-12994	15
0.422500	-29	39	87	-63	-111	-36	13	-17	-19	5	-27	-63	-98	-18	-30	-62	-100	33	-87	-38	-108	-25	-102	-72	-67	-3	-99	-14	-74	-70	-148	-69	-64	-8351	-2175	-16273	-27	-21968	-10936	-13296	53	-19634	-11584	-12506	179	-17804	-13210	-13111	16
0.423333	-26	40	86	-61	-115	-38	11	-16	-18	2	-75	-69	-103	-18	-31	-64	-100	32	-87	-39	-103	-27	-107	-56	-68	-4	-105	-19	-79	-65	-152	-81	-67	-8495	-2265	-16028	-26	-22096	-10951	-13429	11	-19725	-11569	-12647	177	-17784	-13252	-13244	9
0.424167	-30	38	85	-64	-114	-41	6	-19	-23	1	-76	-66	-99	-18	-33	-63	-101	33	-91	-36	-105	-26	-101	-72	-64	-5	-103	-15	-74	-72	-149	-78	-55	-8634	-2353	-15790	-21	-22229	-10936	-13568	9	-19815	-11538	-12770	157	-17772	-13270	-13375	5
0.425000	-30	58	87	-60	-111	-35	10	-15	-22	4	-73	-64	-97	-17	-30	-64	-99	34	-85	-33	-104	-23	-100	-73	-64	0	-103	-15	-75	-68	-148	-79	-61	-8755	-2453	-15569	-30	-22360	-10890	-13714	10	-19904	-11498	-12872	144	-17787	-13274	-13504	10
0.425833	-25	42	88	-61	-113	-36	11	-15	-21	4	-73	-74	-99	-17	-47	-61	-83	35	-87	-35	-104	-24	-101	-72	-66	-5	-101	-14	-73	-70	-145	-75	-57	-8872	-2555	-15365	-27	-22496	-10812	-13854	-14	-20008	-11447	-12960	114	-17825	-13258	-13630	27
0.426667	-30	42	82	-62	-113	-30	11	-14	-19	2	-73	-65	-97	-14	-28	-62	-100	30	-86	-33	-103	-24	-100	-83	-64	-3	-99	-15	-72	-69	-147	-77	-49	-8984	-2668	-15186	-25	-22641	-10717	-14016	-25	-20117	-11381	-13035	86	-17902	-13227	-13746	36
0.427500	-24	42	87	-62	-111	-35	12	-15	-21	16	-73	-61	-98	-16	-30	-59	-100	33	-86	-33	-107	-24	-100	-69	-66	-5	-100	-15	-74	-72	-147	-77	-50	-9075	-2775	-15040	-21	-22791	-10591	-14182	-25	-20235	-11298	-13100	59	-18019	-13172	-13856	18
0.428333	-26	39	85	-62	-112	-36	9	-14	-19	1	-75	-64	-99	-16	-31	-60	-101	32	-87	-36	-120	-26	-101	-69	-68	-3	-101	-16	-75	-72	-149	-79	-50	-9169	-2897	-14916	-15	-22946	-10437	-14352	-29	-20370	-11196	-13157	42	-18175	-13096	-13957	19
0.429167	-28	41	84	-60	-110	-36	9	-16	-25	1	-77	-67	-98	-17	-46	-63	-101	34	-86	-33	-103	-25	-103	-69	-66	-6	-103	-16	-76	-75	-153	-77	-47	-9244	-3013	-14829	-17	-23113	-10255	-14535	-48	-20516	-11075	-13214	4	-18374	-12996	-14043	24
0.430000	-27	46	85	-61	-113	-42	7	-17	-19	1	-75	-65	-99	-17	-29	-60	-100	33	-85	-35	-107	-26	-104	-69	-65	-5	-103	-18	-72	-72	-145	-77	-43	-9299	-3138	-14772	-33	-23275	-10043	-14720	-87	-20677	-10930	-13257	-8	-18612	-12868	-14110	24
0.430833	-24	41	87	-60	-111	-35	11	-15	-16	0	-76	-65	-97	-16	-30	-64	-101	49	-85	-30	-99	-24	-101	-68	-65	-4	-99	-13	-70	-69	-148	-77	-49	-9341	-3272	-14751	-25	-23446	-9807	-14916	-108	-20850	-10765	-13303	-26	-18891	-12721	-14167	36
0.431667	-24	44	88	-57	-109	-32	11	-15	-19	1	-76	-64	-94	-13	-30	-58	-100	35	-86	-31	-102	-22	-105	-67	-65	-4	-97	-12	-72	-73	-147	-75	-49	-9364	-3412	-14764	-14	-23627	-9547	-15116	-113	-21041	-10579	-13357	-41	-19214	-12549	-14209	41
0.432500	-26	39	85	-62	-112	-19	10	-15	-19	3	-74	-79	-98	-16	-30	-61	-99	33	-86	-35	-103	-22	-99	-66	-63	-4	-99	-14	-70	-69	-147	-76	-47	-9368	-3566	-14811	-14	-23810	-9266	-15324	-128	-21248	-10368	-13403	-68	-19571	-12360	-14236	38
0.433333	-26	41	86	-58	-108	-33	12	-15	-19	1	-73	-62	-97	-15	-31	-60	-99	34	-84	-33	-105	-25	-99	-65	-64	0	-100	-16	-74	-70	-146	-74	-45	-9346	-3721	-14881	-15	-23996	-8964	-15532	-148	-21471	-10133	-13457	-83	-19958	-12151	-14251	44
0.434167	-25	43	90	-56	-110	-32	13	-14	-16	6	-73	-62	-96	-16	-28	-58	-67	39	-82	-30	-104	-23	-102	-67	-63	0	-98	-12	-70	-70	-147	-74	-59	-9305	-3885	-14977	-13	-24191	-8640	-15744	-161	-21693	-9873	-13515	-95	-20368	-11920	-14257	50
0.435000	-25	43	88	-64	-111	-35	12	-12	-19	4	-72	-61	-97	-16	-31	-59	-97	35	-83	-31	-101	-21	-88	-68	-81	-1	-100	-13	-70	-70	-148	-78	-53	-9246	-4058	-15096	-18	-24376	-8296	-15950	-180	-21960	-9592	-13573	-119	-20796	-11683	-14253	34
0.435833	-21	42	89	-60	-110	-32	12	-14	-16	3	-77	-63	-94	-17	-30	-69	-100	36	-86	-33	-104	-22	-102	-67	-66	0	-100	-11	-74	-68	-146	-76	-31	-9167	-4235	-15229	-5	-24560	-7930	-16155	-198	-22227	-9299	-13635	-121	-21236	-11433	-14241	30
0.436667	-27	40	87	-59	-105	-33	12	-12	-18	5	-70	-63	-93	-15	-27	-57	-99	35	-87	-30	-104	-22	-98	-66	-64	0	-99	-13	-74	-69	-147	-74	-36	-9068	-4416	-15375	-11	-24745	-7543	-16349	-207	-22500	-8978	-13697	-125	-21672	-11174	-14224	28
0.437500	-26	43	91	-57	-108	-34	16	-13	-19	6	-73	-98	-95	-15	-27	-57	-97	36	-81	-28	-108	-19	-96	-63	-61	0	-98	-15	-73	-67	-142	-73	-33	-8947	-4603	-15522	-5	-24922	-7146	-16534	-224	-22777	-8657	-13756	-135	-22107	-10915	-14203	28
0.438333	-23	43	88	-60	-109	-32	17	-10	-15	7	-70	-61	-93	-14	-28	-53	-97	35	-83	-30	-104	-21	-95	-41	-62	1	-96	-9	-68	-65	-143	-70	-42	-8814	-4778	-15671	4	-25093	-6734	-16698	-265	-23060	-8320	-13809	-142	-22532	-10661	-14185	17
0.439167	-24	44	92	-57	-107	-31	17	-22	-15	6	-42	-59	-96	-12	-30	-55	-96	36	-83	-28	-103	-17	-96	-65	-64	0	-97	-7	-70	-67	-145	-72	-39	-8676	-4948	-15820	-1	-25254	-6312	-16861	-285	-23348	-7985	-13860	-161	-22941	-10410	-14169	33
0.440000	-22	47	93	-57	-107	-31	15	-11	-15	9	-70	-62	-94	-13	-26	-56	-98	37	-82	-30	-102	-17	-98	-67	-63	-1	-97	-10	-69	-67	-142	-73	-42	-8523	-5117	-15966	5	-25411	-5878	-16994	-296	-23623	-7655	-13905	-174	-23326	-10172	-14151	38
0.440833	-29	40	90	-60	-111	-36	13	-14	-17	5	-73	-65	-80	-16	-28	-60	-101	41	-84	-31	-101	-18	-97	-66	-62	2	-96	-14	-70	-69	-145	-74	-42	-8363	-5276	-16101	1	-25557	-5436	-17113	-307	-23887	-7329	-13958	-186	-23673	-9944	-14138	33
0.441667	-28	49	89	-62	-111	-36	13	-14	-21	3	-76	-64	-97	-16	-31	-61	-102	34	-86	-33	-107	-24	-102	-63	-67	-6	-112	-13	-74	-72	-145	-75	-45	-8200	-5416	-16225	-4	-25694	-4993	-17213	-337	-24140	-7023	-13952	-202	-23984	-9731	-14123	30
0.442500	-27	37	87	-40	-109	-33	13	-15	-23	1	-76	-65	-96	-16	-30	-59	-100	33	-88	-32	-104	-21	-99	-72	-66	-3	-100	-13	-74	-68	-146	-77	-47	-8023	-5532	-16337	-4	-25814	-4547	-17296	-353	-24367	-6724	-13946	-197	-24255	-9540	-14120	39
0.443333	-26	42	90	-60	-108	-33	12	-11	-18	4	-74	-65	-96	-17	-29	-60	-98	34	-84	-32	-105	-23	-94	-69	-63	-19	-100	-11	-76	-70	-145	-76	-32	-7851	-5624	-16433	5	-25924	-4110	-17357	-341	-24569	-6445	-13923	-194	-24482	-9366	-14116	46
0.444167	-25	41	90	-60	-113	-39	13	-13	-22	6	-73	-62	-101	-16	-29	-61	-98	35	-85	-30	-110	-21	-100	-70	-66	-1	-99	-13	-74	-67	-146	-74	-28	-7675	-5695	-16521	8	-26021	-3680	-17403	-352	-24740	-6196	-13874	-188	-24655	-9213	-14117	44
0.445000	-27	44	81	-57	-108	-34	15	-11	-16	6	-73	-62	-97	-15	-29	-58	-98	32	-83	-31	-104	9	-97	-70	-66	-1	-100	-12	-57	-66	-144	-78	-34	-7493	-5736	-16594	16	-26104	-3256	-17431	-345	-24875	-5969	-13806	-187	-24778	-9087	-14120	32
0.445833	-25	41	90	-58	-108	-33	13	-13	-16	6	-69	-66	-93	-10	-26	-42	-96	34	-83	-30	-101	-19	-98	-73	-65	0	-96	-11	-73	-67	-147	-75	-30	-7307	-5754	-16660	3	-26171	-2857	-17443	-345	-24971	-5771	-13715	-199	-24856	-8985	-14117	32
0.446667	-28	46	93	-58	-107	-34	12	-15	-16	4	-69	-63	-94	-15	-28	-59	-98	34	-85	-28	-104	-21	-99	-64	-61	0	-99	-11	-74	-68	-144	-75	-30	-7112	-5743	-16717	3	-26223	-2477	-17442	-356	-25021	-5605	-13603	-191	-24880	-8908	-14111	36
0.447500	-24	42	90	-58	-113	-35	13	-14	-22	5	-70	-65	-91	-14	-29	-59	-101	34	-84	-32	-104	-22	-98	-73	-63	-3	-100	-13	-76	-68	-160	-78	-34	-6911	-5712	-16772	15	-26261	-2134	-17434	-367	-25036	-5475	-13473	-179	-24862	-8859	-14106	29
0.448333	-28	37	84	-62	-111	-36	11	-16	-18	2	-76	-67	-98	-17	-32	-61	-108	26	-91	-34	-107	-25	-102	-74	-69	-6	-101	-15	-76	-72	-152	-82	-45	-6698	-5660	-16824	7	-26279	-1821	-17419	-372	-25002	-5379	-13311	-188	-24800	-8839	-14100	11
0.449167	-32	37	82	-63	-114	-41	4	-21	-19	0	-78	-100	-105	-18	-35	-64	-102	28	-88	-34	-108	-24	-101	-74	-67	-4	-102	-16	-77	-75	-151	-81	-44	-6468	-5588	-16867	9	-26273	-1546	-17384	-343	-24916	-5316	-13150	-179	-24694	-8843	-14077	21
0.450000	-29	38	84	-62	-115	-40	7	-17	-18	1	-77	-67	-98	-16	-33	-60	-100	30	-87	-34	-109	-26	-103	-73	-63	0	-101	-16	-75	-70	-151	-93	-45	-6221	-5501	-16919	16	-26241	-1309	-17350	-344	-24790	-5284	-12968	-167	-24550	-8870	-14048	21
0.450833	-31	39	86	-59	-111	-36	9	-16	-19	4	-72	-70	-97	-15	-31	-59	-99	32	-85	-30	-104	-23	-98	-69	-64	-4	-99	-14	-75	-68	-148	-83	-51	-5952	-5403	-16969	19	-26183	-1116	-17305	-351	-24617	-5285	-12778	-155	-24376	-8926	-14003	19
0.451667	-26	42	87	-59	-107	-33	12	-14	-21	5	-72	-62	-94	-15	-29	-57	-97	34	-83	-27	-102	-21	-87	-66	-63	-1	-97	-9	-69	-67	-147	-75	-51	-5658	-5299	-17026	2	-26099	-964	-17256	-335	-24408	-5326	-12585	-145	-24176	-9007	-13950	21
0.452500	-27	39	89	-56	-110	-35	18	-14	-23	5	-72	-60	-97	-13	-29	-56	-97	35	-85	-32	-105	-21	-98	-67	-64	0	-98	-11	-73	-73	-149	-77	-53	-5353	-5202	-17098	11	-25971	-869	-17204	-329	-24161	-5400	-12394	-143	-23961	-9126	-13891	23
0.453333	-29	44	89	-56	-107	-32	13	-16	-16	6	-70	-64	-97	-12	-30	-57	-96	36	-83	-31	-103	-8	-97	-67	-62	0	-99	-13	-73	-69	-146	-76	-48	-5023	-5104	-17173	9	-25854	-823	-17154	-322	-23893	-5511	-12212	-135	-23736	-9272	-13806	20
0.454167	-24	43	89	-56	-109	-33	16	-13	-9	6	-61	-63	-95	-15	-28	-57	-98	35	-83	-31	-104	-24	-100	-68	-62	1	-96	-11	-72	-72	-146	-76	-59	-4673	-5006	-17263	-6	-25675	-835	-17099	-293	-23600	-5655	-12034	-131	-23491	-9448	-13736	17
0.455000	-24	43	88	-58	-108	-34	10	-11	-15	6	-72	-63	-96	-17	-29	-56	-98	35	-84	-15	-105	-22	-101	-70	-62	0	-98	-14	-73	-66	-149	-77	-59	-4310	-4921	-17365	7	-25511	-880	-17045	-271	-23289	-5837	-11876	-115	-23246	-9653	-13653	23
0.455833	-26	42	85	-59	-110	-36	11	-17	-22	7	-74	-59	-93	-14	-31	-58	-101	33	-84	-32	-107	-23	-101	-70	-69	-3	-98	-14	-72	-68	-149	-79	-57	-3931	-4841	-17478	0	-25308	-979	-16996	-282	-22975	-6046	-11738	-110	-23002	-9891	-13556	5
0.456667	-28	30	84	-59	-109	-36	9	-17	-19	5	-75	-67	-100	-15	-33	-61	-103	30	-86	-33	-114	-24	-103	-50	-64	-3	-87	-15	-72	-74	-152	-81	-63	-3540	-4771	-17602	-7	-25089	-1121	-16940	-235	-22660	-6295	-11621	-126	-22765	-10174	-13459	8
0.457500	-26	39	85	-62	-112	-39	9	-21	-19	4	-75	-66	-96	-15	-31	-59	-101	34	-85	-34	-108	-23	-99	-68	-66	0	-100	-13	-69	-74	-149	-84	-65	-3142	-4701	-17747	-6	-24846	-1300	-16885	-202	-22352	-6569	-11528	-115	-22528	-10456	-13355	15
0.458333	-27	42	87	-61	-112	-32	11	-13	-18	9	-74	-64	-100	-13	-11	-58	-98	34	-88	-33	-70	-22	-99	-66	-62	0	-102	-12	-72	-68	-146	-76	-57	-2748	-4641	-17892	-12	-24604	-1515	-16834	-194	-22055	-6855	-11454	-103	-22302	-10782	-13254	-1
0.459167	-27	43	90	-58	-96	-33	13	-16	-16	8	-70	-60	-94	-13	-28	-57	-96	37	-83	-30	-101	-21	-96	-66	-60	1	-99	-12	-72	-68	-145	-73	-56	-2358	-4587	-18053	-19	-24345	-1761	-16787	-169	-21777	-7201	-11414	-93	-22087	-11132	-13155	1
0.460000	-22	45	99	-58	-104	-32	13	-13	-11	10	-68	-59	-94	-11	-27	-56	-95	38	-80	-30	-104	-24	-98	-61	-60	4	-95	-14	-68	-65	-143	-70	-62	-1979	-4523	-18222	-35	-24107	-2040	-16741	-151	-21524	-7555	-11401	-100	-21876	-11499	-13064	-3
0.460833	-24	44	91	-58	-108	-32	15	-13	-15	8	-69	-66	-96	-12	-29	-52	-103	39	-84	-31	-100	-22	-100	-65	-62	2	-97	-13	-74	-67	-146	-76	-66	-1628	-4464	-18408	-38	-23866	-2338	-16703	-142	-21303	-7932	-11415	-103	-21687	-11889	-12984	-13
0.461667	-26	41	87	-59	-111	-33	10	-17	-19	3	-74	-64	-96	-15	-30	-58	-99	34	-97	-32	-104	-24	-102	-72	-68	0	-99	-14	-74	-69	-147	-77	-74	-1292	-4401	-18605	-39	-23636	-2654	-16677	-118	-21117	-8329	-11455	-100	-21504	-12285	-12923	-27
0.462500	-30	38	90	-58	-107	-33	10	-31	-22	4	-74	-63	-96	-15	-31	-60	-101	32	-86	-32	-103	-25	-99	-67	-65	0	-99	-15	-75	-73	-148	-75	-66	-990	-4339	-18805	-33	-23416	-2977	-16644	-92	-20950	-8731	-11518	-98	-21335	-12683	-12857	-21
0.463333	-27	41	86	-59	-107	-34	15	-15	-17	2	-75	-65	-94	-15	-31	-57	-101	32	-83	-33	-104	-24	-108	-66	-68	0	-102	-16	-73	-68	-147	-76	-58	-717	-4259	-19011	-28	-23211	-3299	-16622	-75	-20826	-9144	-11604	-103	-21173	-13077	-12819	-4
0.464167	-27	41	87	-60	-111	-33	7	-16	-19	4	-52	-62	-96	-15	-31	-61	-98	33	-87	-33	-105	-24	-100	-70	-64	-1	-100	-15	-70	-68	-146	-76	-62	-487	-4173	-19221	-29	-23027	-3628	-16610	-48	-20726	-9558	-11709	-100	-21021	-13468	-12788	-8
0.465000	-25	41	86	-59	-107	-34	9	-17	-19	2	-73	-67	-99	-21	-34	-60	-99	32	-84	-35	-104	-30	-101	-70	-64	-3	-102	-21	-78	-75	-149	-78	-76	-293	-4081	-19437	-34	-22855	-3956	-16603	-29	-20654	-9969	-11833	-112	-20881	-13831	-12785	-24
0.465833	-27	38	85	-63	-113	-39	5	-16	-18	-3	-75	-67	-100	-18	-31	-59	-98	34	-86	-35	-108	-27	-101	-70	-64	0	-100	-14	-75	-73	-148	-76	-87	-139	-3974	-19652	-36	-22703	-4267	-16605	-26	-20597	-10366	-11966	-112	-20731	-14156	-12789	-15
0.466667	-26	40	93	-59	-110	-33	10	-17	-18	4	-73	-64	-96	-17	-31	-62	-97	35	-86	-34	-102	-24	-99	-83	-64	-4	-100	-16	-73	-70	-151	-78	-83	-27	-3859	-19867	-38	-22567	-4565	-16611	-14	-20559	-10745	-12108	-117	-20583	-14445	-12815	-9
0.467500	-27	42	87	-62	-108	-32	12	-22	-33	2	-75	-65	-95	-14	-30	-61	-98	34	-86	-31	-104	-24	-98	-70	-64	-5	-102	-17	-73	-69	-147	-76	-82	49	-3732	-20077	-48	-22445	-4835	-16629	3	-20530	-11092	-12260	-122	-20435	-14681	-12865	0
0.468333	-28	39	84	-61	-109	-33	9	-17	-22	3	-76	-64	-98	-16	-30	-58	-102	28	-88	-35	-107	-21	-102	-69	-68	-4	-99	-16	-75	-72	-148	-80	-81	79	-3593	-20283	-53	-22341	-5081	-16652	7	-20499	-11401	-12456	-126	-20282	-14853	-12925	11
0.469167	-28	38	87	-61	-112	-31	9	-22	-19	2	-75	-83	-98	-19	-32	-61	-99	33	-87	-35	-105	-25	-100	-74	-66	-5	-104	-17	-77	-72	-148	-78	-81	79	-3449	-20475	-56	-22246	-5293	-16680	6	-20461	-11668	-12566	-129	-20118	-14951	-12997	5
0.470000	-26	40	62	-64	-110	-38	8	-17	-14	6	-76	-66	-96	-16	-30	-60	-99	33	-88	-35	-105	-24	-100	-68	-50	-3	-100	-17	-73	-63	-149	-76	-77	46	-3280	-20657	-48	-22163	-5465	-16714	16	-20407	-11875	-12706	-133	-19941	-14967	-13093	7
0.470833	-27	43	89	-60	-109	-34	10	-15	-19	23	-70	-63	-97	-15	-28	-59	-99	36	-85	-32	-105	-22	-97	-69	-62	0	-97	-14	-73	-69	-150	-76	-73	-13	-3127	-20821	-47	-22079	-5590	-16731	18	-20331	-12017	-12839	-143	-19748	-14897	-13189	17
0.471667	-24	46	92	-58	-109	-33	13	-14	-16	9	-67	-61	-94	-10	-25	-55	-97	40	-81	-29	-98	-19	-97	-63	-60	2	-95	-12	-70	-66	-144	-73	-73	-97	-2920	-20969	-44	-22000	-5666	-16786	18	-20237	-12085	-12958	-138	-19542	-14734	-13300	18
0.472500	-21	45	91	-42	-107	-32	16	-22	-13	7	-70	-65	-94	-12	-27	-59	-97	37	-85	-32	-102	-19	-95	-68	-62	-1	-103	-11	-49	-70	-146	-76	-68	-221	-2730	-21105	-50	-21926	-5694	-16824	9	-20106	-12090	-13072	-138	-19312	-14479	-13426	3
0.473333	-25	43	90	-60	-111	-33	10	-18	-19	4	-74	-68	-97	-15	-29	-60	-98	13	-86	-31	-103	-21	-100	-73	-67	-5	-104	-13	-72	-70	-150	-78	-75	-334	-2536	-21220	-51	-21859	-5662	-16868	12	-19950	-12004	-13166	-141	-19090	-14134	-13556	4
0.474167	-26	39	84	-61	-111	-28	6	-16	-19	5	-72	-65	-88	-17	-30	-61	-96	35	-86	-35	-102	-19	-97	-68	-64	0	-98	-12	-75	-69	-146	-51	-66	-464	-2331	-21317	-43	-21779	-5562	-16895	19	-19753	-11830	-13234	-164	-18804	-13692	-13689	13
0.475000	-24	42	88	-62	-108	-36	9	-16	-17	6	-72	-68	-98	-14	-29	-60	-99	35	-84	-47	-105	-24	-99	-70	-66	-5	-100	-14	-76	-70	-148	-75	-60	-602	-2126	-21387	-42	-21704	-5398	-16923	-10	-19532	-11564	-13287	-170	-18529	-13169	-13829	12
0.475833	-30	42	87	-59	-113	-34	9	-22	-19	5	-70	-64	-98	-14	-29	-62	-101	35	-85	-36	-107	-24	-101	-73	-63	0	-100	-13	-74	-69	-148	-76	-46	-745	-1918	-21442	-39	-21626	-5169	-16941	10	-19282	-11204	-13320	-163	-18241	-12570	-13967	5
0.476667	-25	43	88	-61	-111	-35	12	-15	-17	5	-69	-68	-99	-17	-31	-59	-98	44	-82	-32	-103	-22	-100	-69	-64	-1	-101	-13	-74	-70	-149	-76	-53	-887	-1711	-21477	-31	-21537	-4862	-16941	-9	-19006	-10752	-13331	-167	-17941	-11895	-14110	-9
0.477500	-25	41	90	-63	-109	-35	12	-15	-72	7	-69	-64	-95	-13	-29	-58	-97	37	-83	-33	-103	-21	-98	-73	-66	-1	-97	-12	-76	-67	-147	-74	-47	-1021	-1509	-21499	-33	-21450	-4484	-16937	-17	-18715	-10208	-13313	-162	-17635	-11160	-14248	10
0.478333	-27	45	90	-58	-108	-32	16	-14	-16	6	-68	-64	-101	-11	-30	-59	-97	35	-82	-31	-102	-19	-99	-65	-63	2	-96	-11	-72	-69	-145	-74	-48	-1148	-1314	-21506	-47	-21363	-4044	-16909	21	-18400	-9581	-13283	-170	-17334	-10387	-14381	4
0.479167	-23	44	93	-59	-109	-31	16	-15	-33	7	-70	-64	-96	-11	-26	-57	-97	38	-83	-32	-103	-21	-97	-65	-63	1	-96	-10	-73	-65	-143	-66	-49	-1259	-1131	-21499	-35	-21280	-3531	-16870	4	-18101	-8870	-13236	-182	-17037	-9586	-14511	22
0.480000	-19	47	91	-57	-104	-28	16	-10	-14	8	-67	-58	-91	-12	-25	-55	-93	40	-80	-31	-100	-14	-93	-64	-63	2	-96	-8	-66	-65	-144	-70	-45	-1364	-958	-21486	-25	-21184	-2956	-16811	-8	-17798	-8085	-13168	-180	-16756	-8759	-14637	19
0.480833	-23	45	91	-57	-108	-30	16	-12	-15	12	-68	-66	-95	-13	-32	-57	-99	37	-83	-32	-101	-21	-97	-67	-64	1	-97	-12	-72	-69	-144	-74	-42	-1463	-809	-21474	-30	-21093	-2327	-16749	-6	-17512	-7242	-13098	-194	-16498	-7954	-14759	2
0.481667	-27	40	87	-64	-113	-34	10	-15	-21	3	-75	-67	-99	-16	-30	-63	-103	33	-90	-38	-117	-27	-104	-72	-68	-6	-103	-17	-77	-72	-149	-77	-51	-1546	-677	-21459	-35	-21011	-1655	-16680	-16	-17247	-6349	-13028	-198	-16263	-7148	-14875	-3
0.482500	-28	40	87	-58	-112	-38	10	-19	-21	3	-76	-66	-97	-17	-34	-65	-100	34	-86	-33	-105	-25	-103	-68	-64	-1	-92	-14	-93	-70	-148	-77	-53	-1586	-558	-21442	-34	-20921	-927	-16580	-22	-17001	-5404	-12926	-196	-16048	-6359	-14973	1
0.483333	-26	40	87	-62	-112	-33	15	-15	-19	5	-73	-66	-97	-15	-31	-61	-103	36	-78	-33	-105	-14	-99	-68	-66	-5	-100	-13	-76	-68	-146	-75	-53	-1660	-463	-21434	-32	-20832	-170	-16478	-46	-16773	-4427	-12837	-205	-15869	-5601	-15054	2
0.484167	-32	39	89	-63	-109	-32	15	-14	-23	4	-73	-48	-97	-13	-28	-62	-103	33	-85	-33	-108	-22	-99	-72	-64	0	-100	-13	-72	-53	-145	-77	-56	-1701	-401	-21459	-18	-20745	604	-16373	-42	-16611	-3431	-12746	-204	-15725	-4889	-15128	7
0.485000	-24	40	90	-59	-108	-33	11	-13	-19	6	-76	-63	-96	-14	-26	-59	-99	28	-83	-32	-105	-19	-97	-66	-64	-1	-100	-15	-73	-67	-146	-74	-63	-1728	-338	-21448	-17	-20663	1402	-16269	-36	-16476	-2430	-12665	-200	-15620	-4226	-15195	16
0.485833	-24	41	88	-60	-109	-28	15	-13	-13	6	-73	-60	-97	-14	-28	-58	-95	34	-84	-34	-104	-24	-95	-66	-63	-1	-98	-12	-69	-67	-138	-75	-56	-1747	-316	-21472	2	-20579	2200	-16168	-45	-16377	-1435	-12594	-201	-15549	-3614	-15232	6
0.486667	-25	39	89	-57	-109	-30	15	-14	-15	6	-70	-62	-98	-14	-28	-78	-96	36	-82	-30	-104	-24	-98	-59	-63	1	-99	-13	-74	-69	-149	-75	-47	-1755	-307	-21509	-21	-20493	2987	-16075	-47	-16318	-460	-12535	-199	-15517	-3061	-15256	5
0.487500	-25	41	90	-56	-109	-35	11	-18	-17	7	-73	-59	-97	-11	-28	-57	-101	37	-84	-33	-102	-21	-98	-70	-64	2	-99	-13	-77	-67	-145	-76	-48	-1761	-320	-21563	-26	-20410	3748	-15994	-68	-16294	480	-12502	-206	-15519	-2562	-15259	13
0.488333	-27	38	89	-59	-109	-32	13	-16	-21	7	-76	-55	-97	-43	-28	-61	-102	39	-87	-31	-104	-22	-96	-69	-63	-4	-99	-14	-74	-67	-146	-77	-51	-1763	-355	-21628	-24	-20321	4482	-15933	-61	-16301	1387	-12486	-215	-15551	-2119	-15251	10
0.489167	-25	37	85	-59	-116	-34	13	-19	-29	2	-78	-61	-96	-15	-32	-62	-101	32	-87	-33	-105	-23	-101	-75	-67	-5	-103	-15	-73	-70	-150	-77	-57	-1758	-421	-21707	-10	-20234	5171	-15891	-57	-16340	2246	-12495	-217	-15622	-1732	-15217	3
0.490000	-31	34	84	-60	-113	-36	8	-19	-22	2	-79	-64	-100	-17	-31	-63	-104	30	-92	-38	-119	-27	-101	-73	-64	-6	-105	-18	-75	-70	-148	-82	-53	-1761	-476	-21796	-6	-20137	5815	-15877	-76	-16397	3050	-12533	-206	-15708	-1392	-15165	-5
0.490833	-30	33	85	-61	-111	-36	11	-19	-22	0	-77	-67	-129	-19	-31	-61	-103	35	-86	-32	-107	-24	-98	-70	-65	0	-101	-16	-74	-72	-148	-80	-60	-1749	-549	-21887	-14	-20025	6408	-15885	-76	-16467	3792	-12590	-198	-15807	-1093	-15091	3
0.491667	-24	39	89	-57	-111	-31	12	-14	-18	7	-72	-61	-95	-12	-28	-58	-98	38	-84	-30	-121	-22	-99	-69	-66	0	-97	-11	-73	-66	-148	-77	-62	-1747	-634	-21987	-6	-19917	6939	-15924	-73	-16545	4473	-12677	-203	-15918	-827	-15000	19
0.492500	-25	43	89	-8	-108	-32	16	-14	-16	10	-70	-61	-95	-14	-25	-56	-96	38	-83	-31	-101	-16	-96	-66	-60	3	-95	-12	-70	-66	-143	-76	-58	-1750	-731	-22090	-8	-19790	7406	-15995	-65	-16624	5083	-12801	-208	-16039	-595	-14895	18
0.493333	-24	44	90	-56	-107	-34	12	-15	-14	4	-72	-60	-93	-13	-27	-57	-98	37	-67	-29	-104	-21	-97	-67	-64	-1	-100	-12	-73	-67	-147	-72	-55	-1754	-836	-22192	-11	-19660	7800	-16096	-66	-16699	5623	-12950	-202	-16153	-384	-14773	28
0.494167	-24	37	90	-56	-107	-31	-14	-14	-16	7	-74	-60	-95	-10	-27	-56	-100	36	-86	-28	-103	-17	-96	-66	-63	0	-100	-14	-72	-65	-145	-74	-52	-1770	-945	-22292	-12	-19519	8129	-16228	-78	-16760	6098	-13133	-195	-16259	-195	-14646	34
0.495000	-24	43	87	-58	-110	-31	12	-12	-17	6	-73	-65	-95	-13	-28	-58	-96	38	-90	-33	-102	-19	-96	-66	-69	0	-99	-16	-72	-67	-145	-76	-57	-1784	-1056	-22388	4	-19369	8391	-16394	-73	-16797	6500	-13340	-194	-16349	-19	-14510	34
0.495833	-24	41	88	-57	-109	-33	11	-9	-18	5	-15	-60	-94	-14	-26	-59	-99	37	-85	-32	-105	-22	-99	-70	-61	1	-96	-12	-74	-66	-149	-76	-53	-1806	-1166	-22474	-4	-19208	8586	-16587	-80	-16811	6838	-13570	-190	-16426	148	-14370	36
0.496667	-25	44	87	-55	-108	-34	15	-11	-16	6	-72	-64	-99	-17	-29	-55	-101	36	-81	-29	-96	-18	-98	-68	-65	3	-96	-13	-75	-68	-149	-74	-62	-1827	-1282	-22551	-7	-19031	8726	-16800	-88	-16805	7108	-13822	-189	-16473	317	-14232	26
0.497500	-21	46	88	-57	-103	-29	13	-12	-15	7	-72	-63	-96	-13	-27	-59	-97	37	-85	-30	-101	-19	-98	-69	-62	1	-94	-12	-69	-65	-147	-75	-73	-1867	-1396	-22610	3	-18850	8808	-17038	-94	-16747	7321	-14098	-182	-16486	485	-14101	34
0.498333	-26	44	89	-58	-109	-32	16	-13	-16	6	-70	-64	-94	-15	-30	-62	-88	35	-84	-32	-104	-21	-99	-68	-63	0	-97	-13	-72	-72	-149	-77	-62	-1902	-1514	-22661	17	-18647	8836	-17289	-107	-16661	7487	-14387	-182	-16473	650	-13978	32
0.499167	-26	40	106	-58	-112	-36	12	-16	-15	2	-75	-67	-97	-13	-30	-59	-99	36	-84	-32	-103	-19	-96	-67	-65	1	-98	-14	-73	-66	-164	-73	-62	-1936	-1624	-22710	8	-18454	8823	-17549	-103	-16543	7565	-14691	-198	-16422	825	-13869	40
0.500000	-25	44	89	-56	-107	-29	15	-9	-15	9	-72	-63	-95	-11	-26	-57	-96	37	-83	-33	-103	-19	-95	-69	-60	4	-95	-11	-68	-67	-144	-70	-73	-1974	-1728	-22716	0	-18244	8773	-17820	-95	-16385	7619	-14999	-190	-16340	993	-13777	47
0.500833	-24	46	90	-56	-104	-46	16	-12	-16	7	-72	-55	-93	-13	-28	-59	-94	37	-81	-30	-101	-21	-100	-67	-61	1	-96	-14	-70	-72	-146	-73	-74	-2010	-1835	-22718	8	-18037	8689	-18090	-100	-16200	7619	-15309	-183	-16232	1161	-13709	47
0.501667	-28	41	86	-61	-113	-38	10	-15	-18	3	-74	-67	-96	-14	-27	-60	-99	39	-86	-36	-108	-25	-103	-72	-66	-1	-99	-16	-73	-73	-149	-75	-77	-2064	-1940	-22705	8	-17827	8578	-18353	-133	-15990	7585	-15627	-194	-16090	1325	-13667	30
0.502500	-28	42	78	-60	-111	-32	12	-12	-16	2	-74	-65	-96	-15	-31	-61	-100	33	-86	-33	-103	-24	-100	-76	-66	-4	-97	-15	-76	-70	-121	-76	-90	-2107	-2030	-22673	4	-17594	8463	-18612	-129	-15746	7510	-15923	-194	-15921	1483	-13650	12
0.503333	-26	40	86	-60	-107	-32	12	-18	-16	5	-74	-65	-96	-14	-29	-58	-102	35	-88	-32	-107	-25	-101	-72	-69	-1	-100	-16	-74	-69	-147	-74	-83	-2147	-2122	-22622	1	-17369	8336	-18847	-131	-15488	7408	-16216	-190	-15722	1634	-13656	16
0.504167	-29	25	78	-59	-111	-33	12	-14	-17	4	-77	-67	-96	-13	-29	-60	-102	30	-86	-30	-105	-24	-99	-69	-67	-3	-98	-18	-72	-67	-147	-75	-93	-2187	-2196	-22554	9	-17144	8207	-19070	-145	-15202	7280	-16491	-186	-15514	1770	-13694	15
0.505000	-25	40	86	-58	-110	-32	12	-13	-18	5	-75	-65	-95	-13	-27	-60	-100	54	-82	-41	-103	-17	-99	-70	-64	0	-100	-16	-70	-69	-144	-77	-88	-2223	-2258	-22466	6	-16921	8080	-19263	-135	-14915	7143	-16748	-172	-15295	1885	-13743	3
0.505833	-23	39	88	-57	-109	-31	12	-14	-18	8	-69	-63	-94	-14	-28	-59	-96	36	-84	-32	-104	-26	-99	-69	-63	1	-94	-12	-74	-70	-143	-74	-87	-2277	-2312	-22365	1	-16695	7965	-19428	-111	-14620	6970	-16978	-179	-15062	1979	-13845	4
0.506667	-25	41	88	-58	-113	-35	10	-13	-17	6	-73	-66	-101	-17	-48	-61	-101	35	-84	-33	-124	-25	-104	-72	-66	-1	-99	-15	-77	-72	-151	-80	-97	-2287	-2348	-22247	4	-16475	7855	-19572	-128	-14334	6795	-17182	-190	-14831	2042	-13967	4
0.507500	-29	49	85	-62	-114	-33	9	-17	-25	3	-74	-65	-101	-18	-31	-62	-100	32	-84	-33	-104	-25	-102	-70	-66	-4	-97	-14	-73	-70	-147	-75	-96	-2308	-2364	-22113	9	-16253	7771	-19678	-144	-14049	6617	-17350	-177	-14592	2089	-14101	8
0.508333	-25	38	85	-61	-109	-33	13	-15	-17	23	-75	-65	-96	0	-30	-63	-101	30	-86	-33	-105	-25	-102	-73	-64	-3	-98	-14	-73	-74	-153	-80	-92	-2322	-2359	-21969	8	-16032	7714	-19747	-120	-13779	6431	-17489	-169	-14361	2101	-14258	9
0.509167	-21	39	86	-86	-111	-39	9	-17	-23	3	-73	-65	-102	-16	-31	-59	-99	34	-88	-34	-107	-25	-102	-73	-68	-3	-100	-18	-76	-72	-149	-77	-85	-2331	-2336	-21821	-8	-15806	7652	-19785	-118	-13524	6241	-17593	-160	-14125	2090	-14429	17
0.510000	-30	38	84	-62	-112	-35	9	-15	-22	3	-76	-66	-98	-16	-31	-61	-105	29	-88	-34	-108	-27	-103	-72	-72	-1	-100	-15	-77	-72	-148	-77	-92	-2326	-2286	-21655	-6	-15578	7623	-19790	-124	-13281	6063	-17663	-151	-13900	2051	-14566	19
0.510833	-26	39	86	-61	-110	-31	9	-16	-19	3	-73	-63	-95	-15	-28	-62	-99	35	-84	-31	-105	-24	-104	-70	-61	0	-98	-15	-74	-76	-149	-75	-103	-2307	-2206	-21482	12	-15347	7614	-19758	-131	-13062	5883	-17694	-152	-13682	1993	-14804	15
0.511667	-23	43	88	-59	-108	-33	13	-12	-14	7	-69	-70	-92	-13	-25	-51	-98	28	-85	-31	-105	-22	-99	-65	-62	0	-96	-12	-66	-69	-144	-73	-84	-2274	-2105	-21313	0	-15104	7623	-19685	-127	-12862	5710	-17692	-141	-13464	1912	-14997	16
0.512500	-21	39	88	-59	-107	-30	13	-12	-14	8	-69	-61	-97	-13	-28	-56	-97	37	-85	-31	-103	-21	-99	-68	-63	1	-98	-12	-73	-70	-147	-75	-83	-2239	-1980	-21144	11	-14862	7648	-19607	-135	-12691	5549	-17659	-128	-13255	1814	-15197	23
0.513333	-25	42	88	-58	-109	-33	12	-13	-18	7	-72	-61	-97	-14	-28	-51	-97	37	-82	-34	-102	-22	-97	-69	-62	0	-98	-12	-68	-69	-147	-75	-81	-2185	-1833	-20982	7	-14610	7677	-19489	-162	-12536	5389	-17592	-117	-13054	1703	-15386	23
0.514167	-25	22	90	-57	-107	-32	12	-63	-15	6	-68	-62	-93	-17	-30	-59	-99	34	-83	-31	-103	-23	-99	-68	-62	1	-98	-10	-60	-73	-147	-76	-80	-2119	-1663	-20831	5	-14348	7728	-19352	-135	-12397	5237	-17508	-120	-12860	1579	-15571	7
0.515000	-26	40	86	-60	-110	-34	9	-15	-22	2	-77	-66	-95	-17	-29	-59	-98	36	-87	-35	-107	-25	-101	-70	-67	-6	-104	-16	-75	-75	-150	-76	-68	-2050	-1478	-20698	5	-14083	7777	-19196	-153	-12284	5074	-17397	-115	-12671	1455	-15721	5
0.515833	-29	34	51	-62	-113	-40	7	-18	-18	3	-76	-66	-97	-18	-31	-61	-99	29	-86	-35	-104	-24	-101	-68	-66	-3	-101	-16	-74	-74	-147	-81	-66	-1954	-1270	-20572	5	-13803	7824	-19019	-148	-12164	4949	-17261	-98	-12485	1329	-15893	13
0.516667	-24	40	82	-60	-108	-35	10	-15	-19	3	-73	-66	-97	-17	-28	-57	-99	26	-84	-34	-104	-23	-102	-68	-64	0	-101	-15	-72	-74	-146	-75	-67	-1877	-1051	-20462	4	-13515	7859	-18829	-137	-12058	4814	-17103	-102	-12309	1204	-16022	7
0.517500	-29	25	84	-60	-111	-40	12	-12	-17	5	-74	-63	-93	-16	-29	-56	-100	33	-83	-35	-105	-23	-100	-68	-65	1	-100	-13	-82	-72	-146	-76	-72	-1775	-823	-20374	7	-13224	7904	-18629	-129	-11950	4686	-16951	-99	-12134	1085	-16136	13
0.518333	-27	42	89	-57	-107	-33	12	-13	-45	6	-74	-63	-96	-16	-28	-57	-99	37	-81	-31	-99	-19	-98	-64	-64	0	-99	-11	-73	-70	-147	-75	-68	-1671	-594	-20307	34	-12926	7925	-18413	-129	-11846	4553	-16782	-79	-11971	966	-16217	20
0.519167	-22	43	90	-57	-104	-31	15	-13	-17	6	-73	-61	-94	-17	-27	-55	-96	35	-81	-31	-103	-21	-97	-66	-64	-12	-98	-11	-70	-70	-146	-70	-84	-1568	-363	-20260	16	-12635	7926	-18211	-126	-11734	4420	-16610	-80	-11814	859	-16270	27
0.520000	-25	43	90	-56	-104	-32	13	-10	-14	11	-70	-59	-92	-12	-26	-57	-98	32	-82	-28	-90	-17	-99	-70	-62	3	-96	-9	-68	-65	-144	-74	-65	-1471	-144	-20235	19	-12339	7901	-18000	-118	-11614	4283	-16427	-79	-11671	753	-16297	30
0.520833	-21	45	92	-57	-103	-30	15	-12	-13	7	-72	-61	-95	-13	-24	-56	-97	40	-83	-32	-102	-21	-98	-64	-63	0	-102	-12	-80	-67	-143	-72	-61	-1373	68	-20235	11	-12054	7850	-17795	-139	-11490	4133	-16268	-68	-11538	645	-16305	36
0.521667	-26	38	86	-60	-109	-33	15	-14	-16	3	-76	-65	-102	-19	-29	-60	-98	36	-90	-35	-107	-23	-100	-68	-64	-3	-102	-12	-72	-70	-149	-76	-68	-1284	265	-20256	6	-11784	7769	-17592	-152	-11357	3971	-16101	-67	-11427	535	-16278	26
0.522500	-28	38	88	-59	-109	-34	11	-15	-19	3	-74	-63	-98	-22	-31	-61	-101	35	-85	-34	-108	-22	-107	-67	-66	-1	-107	-14	-76	-70	-150	-75	-74	-1195	437	-20292	-3	-11520	7654	-17395	-128	-11209	3796	-15940	-61	-11325	421	-16223	20
0.523333	-28	41	87	-59	-112	-36	9	-17	-18	7	-73	-65	-97	-18	-19	-61	-99	32	-86	-35	-109	-24	-104	-69	-65	-5	-102	-14	-76	-72	-148	-74	-72	-1113	590	-20348	-3	-11279	7500	-17209	-125	-11059	3600	-15788	-50	-11237	302	-16148	18
0.524167	-28	37	88	-42	-111	-38	10	-17	-17	2	-75	-66	-96	-23	-34	-64	-99	34	-85	-34	-104	-23	-101	-67	-63	0	-101	-13	-73	-51	-144	-74	-67	-1052	715	-20414	2	-11054	7321	-17022	-137	-10904	3387	-15632	-44	-11164	173	-16045	-1
0.525000	-24	37	89	-58	-110	-35	10	-14	-22	3	-72	-62	-96	-17	-30	-57	-109	35	-85	-32	-102	-21	-102	-72	-64	0	-100	-11	-77	-69	-148	-75	-67	-970	812	-20495	-11	-10857	7096	-16846	-134	-10751	3133	-15490	-46	-11110	25	-15922	13
0.525833	-23	37	87	-57	-104	-32	12	-24	-22	6	-70	-61	-94	-16	-28	-62	-97	35	-82	-32	-103	-21	-97	-67	-62	2	-95	-11	-75	-73	-146	-48	-57	-907	879	-20588	-6	-10688	6839	-16680	-118	-10597	2877	-15347	-44	-11071	-142	-15781	37
0.526667	-25	44	90	-58	-107	-31	16	-14	-18	4	-73	-65	-95	-15	-28	-60	-98	37	-82	-30	-104	-22	-99	-66	-62	0	-101	-14	-72	-68	-147	-73	-51	-848	914	-20684	4	-10549	6541	-16526	-133	-10455	2579	-15208	-49	-11052	-336	-15625	35
0.527500	-26	44	88	-56	-109	-31	18	-14	-16	5	-70	-60	-96	-13	-28	-61	-96	35	-83	-31	-104	-19	-98	-65	-62	19	-98	-12	-69	-66	-148	-76	-60	-793	912	-20792	1	-10446	6207	-16384	-128	-10329	2256	-15076	-44	-11050	-562	-15453	28
0.528333	-26	40	89	-56	-109	-32	13	-17	-17	5	-72	-65	-98	-19	-31	-58	-97	37	-83	-32	-104	-23	-98	-66	-62	1	-100	-15	-74	-70	-148	-75	-51	-741	882	-20909	-7	-10375	5843	-16247	-116	-10221	1893	-14948	-34	-11061	-822	-15275	34
0.529167	-26	40	88	-58	-90	-32	13	-12	-17	4	-72	-62	-95	-16	-30	-60	-100	33	-82	-31	-107	-25	-100	-69	-62	-1	-100	-12	-74	-69	-146	-73	-56	-697	819	-21018	-3	-10335	5443	-16122	-138	-10137	1500	-14814	-32	-11083	-1109	-15086	36
0.530000	-27	37	88	-57	-110	-34	15	-14	-19	5	-72	-60	-94	-16	-30	-74	-100	36	-82	-33	-103	-22	-101	-68	-64	0	-101	-13	-74	-68	-149	-77	-57	-650	726	-21134	-8	-10332	5011	-16000	-138	-10079	1077	-14684	-29	-11123	-1434	-14858	39
0.530833	-23	44	95	-56	-104	-31	16	-13	-17	5	-72	-60	-96	-12	-30	-60	-98	35	-83	-32	-103	-22	-98	-67	-66	-4	-99	-11	-69	-66	-149	-74	-50	-606	607	-21251	-19	-10362	4546	-15890	-129	-10051	621	-14553	-16	-11172	-1792	-14689	34
0.531667	-27	42	89	-55	-108	-29	17	-14	-14	5	-82	-60	-96	-13	3	-61	-97	35	-82	-32	-104	-22	-99	-69	-64	0	-99	-11	-72	-67	-144	-77	-55	-564	445	-21369	-19	-10426	4053	-15781	-134	-10053	142	-14420	-9	-11233	-2186	-14482	32
0.532500	-27	42	88	-58	-111	-32	15	-15	-17	3	-73	-62	-96	-15	-29	-58	-98	38	-86	-28	-102	-19	-126	-66	-60	1	-98	-12	-73	-67	-144	-73	-51	-523	288	-21485	-15	-10518	3538	-15675	-119	-10093	-363	-14286	-6	-11317	-2618	-14277	25
0.533333	-26	44	88	-58	-114	-30	3	-11	-13	8	-67	-58	-99	2	-28	-56	-99	38	-84	-30	-110	-23	-97	-67	-62	1	-98	-11	-73	-69	-143	-73	-59	-490	95	-21603	-17	-10640	3027	-15578	-99	-10164	-892	-14144	9	-11384	-3077	-14065	28
0.534167	-25	53	91	-57	-107	-28	16	-13	-14	7	-68	-59	-95	-12	-29	-56	-95	37	-80	-28	-100	-19	-95	-66	-62	1	-99	-26	-75	-70	-148	-74	-58	-459	-115	-21719	-16	-10787	2435	-15489	-104	-10269	-1443	-14006	26	-11472	-3571	-13859	28
0.535000	-24	43	89	-58	-109	-31	15	-15	-14	6	-69	-55	-94	-9	17	-53	-98	37	-83	-29	-103	-21	-98	-69	-63	1	-99	-12	-73	-68	-144	-76	-57	-436	-339	-21833	4	-10948	1855	-15404	-119	-10405	-2006	-13865	35	-11565	-4087	-13652	25
0.535833	-26	42	85	-59	-107	-28	15	-11	-18	5	-70	-59	-97	-12	-30	-60	-102	36	-83	-30	-104	-22	-98	-67	-64	0	-96	-14	-77	-69	-143	-79	-52	-420	-581	-21955	-15	-11135	1258	-15315	-108	-10564	-2581	-13725	55	-11669	-4628	-13446	25
0.536667	-23	43	88	-58	-108	-30	12	-12	-18	6	-76	-59	-93	-66	-26	-57	-97	38	-82	-29	-103	-22	-96	-67	-64	-1	-99	-12	-73	-68	-145	-76	-52	-414	-835	-22079	-10	-11326	648	-15237	-85	-10749	-3161	-13584	72	-11776	-5186	-13239	22
0.537500	-25	42	86	-58	-103	-30	18	-10	-14	7	-70	-61	-96	-13	-27	-55	-96	18	-83	-29	-102	-18	-103	-64	-63	0	-95	-12	-70	-69	-143	-72	-57	-418	-1097	-22197	-14	-11529	37	-15158	-93	-10953	-3734	-13439	102	-11893	-5765	-13037	28
0.538333	-28	47	92	-55	-107	-30	16	-10	-19	7	-69	-61	-97	-11	-27	-56	-97	39	-80	-28	-103	-17	-97	-66	-63	2	-97	-13	-70	-69	-145	-79	-55	-430	-1371	-22315	-4	-11737	-584	-15087	-83	-11168	-4307	-13297	102	-12016	-6363	-12837	42
0.539167	-24	46	90	-56	-110	-32	16	-11	-17	7	-66	-62	-96	-12	-27	-55	-99	40	-87	-29	-103	-19	-96	-66	-62	3	-94	-12	-67	-68	-144	-72	-56	-455	-1644	-22437	-13	-11938	-1209	-15023	-57	-11396	-4876	-13145	110	-12141	-6964	-12638	49
0.540000	-19	45	91	-58	-104	-28	15	-10	-14	7	-69	-52	-94	-13	-27	-74	-98	39	-81	-26	-102	-19	-99	-65	-65	0	-94	-10	-73	-69	-147	-77	-61	-493	-1925	-22552	-22	-12141	-1834	-14961	-66	-11631	-5426	-13023	115	-12277	-7575	-12459	22
0.540833	-26	44	106	-59	-110	-32	11	-17	-19	4	-72	-64	-97	-15	-29	-59	-97	36	-82	-29	-101	-19	-102	-67	-60	2	-94	-10	-72	-69	-145	-76	-65	-544	-2212	-22674	-25	-12345	-2452	-14902	-72	-11869	-5971	-12888	124	-12424	-8187	-12274	22
0.541667	-28	40	86	-63	-110	-35	11	-15	-22	5	-73	-65	-99	-16	-29	-60	-104	32	-87	-33	-108	-22	-101	-67	-66	0	-98	-14	-74	-70	-147	-79	-68	-610	-2509	-22784	-17	-12534	-3069	-14847	-77	-12102	-6498	-12762	126	-12563	-8801	-12107	25
0.542500	-25	44	86	-58	-110	-34	12	-14	-18	3	-75	-64	-100	-19	-17	-57	-98	33	-86	-32	-107	-22	-100	-66	-66	-4	-101	-13	-73	-69	-147	-75	-60	-671	-2800	-22884	-11	-12723	-3664	-14799	-101	-12332	-7008	-12635	133	-12709	-9418	-11949	27
0.543333	-25	40	89	-60	-107	-38	16	-14	-16	6	-69	-62	-95	-14	-28	-60	-98	37	-84	-35	-104	-22	-100	-67	-64	0	-97	-13	-77	-68	-150	-76	-65	-740	-3099	-22975	-26	-12889	-4248	-14748	-98	-12550	-7491	-12510	131	-12859	-10026	-11803	21
0.544167	-23	41	87	-61	-108	-33	12	-14	-17	5	-72	-65	-98	-16	-28	-58	-101	37	-84	-31	-103	-40	-101	-66	-67	-1	-99	-13	-75	-68	-148	-75	-64	-810	-3393	-23045	-28	-13050	-4815	-14706	-81	-12757	-7966	-12392	137	-13012	-10629	-11677	26
0.545000	-28	44	86	-58	-108	-12	10	-16	-17	7	-69	-61	-97	-15	-29	-61	-98	39	-84	-33	-105	-19	-103	-68	-62	1	-99	-11	-73	-67	-150	-73	-64	-878	-3674	-23076	-13	-13207	-5369	-14665	-77	-12956	-8424	-12278	142	-13160	-11218	-11567	25
0.545833	-25	42	90	-56	-107	-33	12	-15	-14	5	-68	-64	-97	-15	-29	-60	-99	36	-83	-30	-97	-23	-99	-67	-63	1	-96	-12	-73	-69	-147	-75	-69	-941	-3993	-23137	-15	-13358	-5900	-14620	-75	-13139	-8867	-12165	120	-13314	-11797	-11470	18
0.546667	-27	43	89	-59	-107	-26	10	-14	-16	6	-69	-63	-98	-14	-27	-59	-98	38	-85	-32	-104	-18	-99	-67	-63	1	-96	-12	-51	-63	-147	-74	-58	-996	-4313	-23151	-17	-13507	-6414	-14584	-65	-13313	-9302	-12063	125	-13472	-12362	-11398	19
0.547500	-25	42	89	-58	-108	-32	11	-14	-15	4	-70	-63	-93	-14	-29	-61	-98	37	-85	-32	-101	-22	-102	-68	-64	1	-99	-13	-73	-67	-151	-75	-65	-1042	-4598	-23143	-4	-13659	-6913	-14547	-62	-13477	-9725	-11940	118	-13624	-12918	-11351	21
0.548333	-27	41	87	-61	-110	-60	11	-18	-21	1	-74	-67	-96	-17	-32	-65	-101	34	-87	-36	-107	-23	-104	-68	-68	-7	-103	-17	-78	-78	-155	-79	-68	-1073	-4898	-23107	-14	-13812	-7385	-14513	-70	-13631	-10141	-11871	93	-13783	-13459	-11330	13
0.549167	-31	35	82	-66	-115	-40	9	-23	-22	2	-75	-67	-101	-17	-35	-63	-103	35	-75	-34	-110	-22	-102	-70	-65	-1	-100	-14	-75	-69	-153	-77	-68	-1078	-5189	-23048	-26	-13967	-7835	-14477	-63	-13766	-10540	-11772	90	-13928	-13969	-11317	2
0.550000	-28	40	86	-60	-113	-38	7	-21	-18	29	-72	-64	-101	-18	-33	-62	-99	35	-84	-36	-104	-23	-102	-72	-64	-1	-100	-18	-76	-72	-151	-77	-75	-1065	-5471	-22968	-19	-14145	-8272	-14447	-67	-13901	-10938	-11685	86	-14075	-14459	-11362	5
0.550833	-24	39	87	-60	-110	-36	8	-15	-16	5	-72	-64	-94	-16	-30	-62	-97	33	-83	-33	-108	-23	-100	-72	-68	0	-97	-12	-73	-68	-147	-76	-75	-1032	-5740	-22861	-23	-14289	-8693	-14415	-91	-14025	-11322	-11598	76	-14214	-14926	-11414	2
0.551667	-26	43	91	-57	-110	-33	12	-12	-13	7	-67	-61	-94	-15	-30	-59	-101	39	-81	-30	-101	-18	-97	-67	-64	9	-97	-8	-73	-68	-144	-74	-72	-975	-6002	-22738	-33	-14464	-9099	-14383	-85	-14137	-11691	-11513	68	-14357	-15344	-11494	-1
0.552500	-23	45	91	-58	-110	-35	16	-13	-18	6	-70	-60	-79	-11	-28	-57	-95	38	-81	-32	-101	-19	-97	-70	-61	1	-98	-10	-69	-66	-144	-73	-74	-894	-6254	-22605	-18	-14648	-9489	-14358	-84	-14254	-12055	-11435	57	-14497	-15750	-11601	5
0.553333	-22	39	88	-40	-105	-32	16	-13	-14	8	-69	-63	-95	-12	-28	-56	-98	36	-82	-33	-100	-21	-96	-67	-60	17	-97	-15	-70	-66	-145	-100	-76	-792	-6487	-22459	-23	-14841	-9870	-14336	-107	-14357	-12407	-11354	42	-14637	-16118	-11739	7
0.554167	-25	44	91	-55	-110	-31	15	-13	-15	7	-70	-62	-96	-15	-31	-79	-96	38	-82	-31	-102	-3	-98	-69	-62	0	-100	-13	-73	-69	-147	-74	-77	-668	-6704	-22305	-16	-15047	-10239	-14310	-110	-14462	-12746	-11279	29	-14776	-16453	-11897	0
0.555000	-23	41	87	-60	-110	-38	11	-12	-10	7	-72	-64	-94	-14	-28	-57	-97	37	-84	-32	-103	-23	-99	-68	-60	1	-98	-9	-70	-73	-146	-73	-77	-525	-6907	-22149	-15	-15261	-10607	-14294	-101	-14562	-13069	-11199	24	-14912	-16746	-12079	4
0.555833	-26	42	88	-58	-107	-34	11	-15	-17	6	-72	-64	-96	-17	-35	-59	-98	43	-83	-31	-105	-22	-99	-70	-64	0	-97	-11	-74	-69	-148	-78	-82	-357	-7092	-21991	-18	-15481	-10961	-14271	-99	-14656	-13386	-11115	5	-15047	-16999	-12282	1
0.556667	-25	41	86	-58	-110	-36	10	-16	-17	5	-74	-63	-97	-17	-31	-60	-99	33	-84	-33	-105	-26	-102	-73	-67	-7	-100	-13	-75	-72	-149	-78	-78	-179	-7265	-21835	-15	-15715	-11315	-14247	-94	-14753	-13664	-11034	-17	-15183	-17227	-12502	-6
0.557500	-30	39	84	-60	-110	-35	11	-16	-21	3	-74	-65	-93	-17	-30	-53	-100	21	-84	-33	-103	-23	-97	-67	-65	1	-98	-12	-74	-69	-144	-77	-80	17	-7428	-21682	-11	-15954	-11631	-14249	-110	-14839	-13923	-10939	-14	-15311	-17410	-12733	2
0.558333	-24	41	88	-87	-110	-31	13	-14	-16	6	-73	-64	-94	-12	-29	-56	-98	36	-83	-30	-124	-23	-99	-73	-65	1	-97	-12	-74	-69	-144	-74	-82	227	-7571	-21536	-10	-16174	-11992	-14165	-104	-14928	-14167	-10840	-34	-15442	-17550	-12977	12
0.559167	-26	42	87	-59	-105	-31	15	-11	-18	8	-72	-59	-91	-15	-27	-57	-97	35	-80	-32	-105	-22	-95	-68	-60	2	-96	-11	-69	-67	-143	-72	-86	445	-7710	-21403	0	-16406	-12319	-14102	-102	-15010	-14395	-10729	-44	-15567	-17661	-13227	19
0.560000	-22	45	94	-70	-105	-29	18	-11	-13	8	-73	-60	-94	-15	-27	-56	-96	37	-79	-29	-101	-17	-96	-65	-61	2	-96	-11	-70	-68	-145	-74	-85	670	-7844	-21274	-5	-16636	-12641	-14037	-122	-15095	-14594	-10611	-50	-15695	-17743	-13488	5
0.560833	-22	44	89	-57	-109	-31	15	-13	-13	9	-70	-61	-97	-13	-25	-57	-95	38	-82	-32	-102	-18	-104	-69	-63	3	-97	-13	-70	-66	-141	-75	-84	893	-7972	-21155	-19	-16869	-12954	-13951	-128	-15175	-14776	-10489	-69	-15815	-17795	-13744	1
0.561667	-27	43	86	-59	-104	-34	0	-15	-19	3	-73	-64	-100	-14	-27	-60	-103	33	-82	-34	-105	-22	-98	-70	-66	1	-97	-15	-76	-74	-145	-78	-91	1118	-8099	-21043	-17	-17095	-13256	-13839	-127	-15251	-14945	-10357	-77	-15933	-17819	-14001	2
0.562500	-30	40	86	-58	-110	-38	15	-15	-21	0	-75	-64	-98	-6	-28	-61	-103	35	-81	-30	-103	-22	-99	-69	-67	0	-100	-14	-76	-69	-148	-77	-87	1351	-8217	-20934	-12	-17321	-13530	-13698	-112	-15325	-15091	-10214	-82	-16049	-17818	-14250	13
0.563333	-27	44	86	-58	-108	-34	13	-11	-17	6	-73	-62	-97	-14	-26	-58	-98	36	-81	-33	-105	-18	-95	-67	-68	2	-99	-15	-78	-74	-145	-75	-86	1583	-8336	-20835	-10	-17540	-13802	-13533	-110	-15396	-15219	-10058	-91	-16151	-17801	-14494	8
0.564167	-25	45	86	-59	-108	-31	18	-14	-16	1	-73	-65	-96	-13	-30	-58	-124	35	-83	-31	-104	-22	-97	-67	-65	0	-100	-16	-74	-72	-145	-77	-96	1810	-8452	-20735	1	-17754	-14048	-13340	-131	-15471	-15336	-9902	-117	-16254	-17773	-14730	3
0.565000	-39	42	86	-61	-110	-35	23	-18	-24	2	-73	-64	-98	-14	-30	-58	-101	37	-82	-33	-109	-26	-103	-70	-67	2	-100	-13	-76	-75	-149	-79	-101	2028	-8570	-20646	-5	-17977	-14277	-13120	-128	-15545	-15437	-9746	-131	-16351	-17734	-14956	1
0.565833	-30	40	86	-61	-116	-33	12	-17	-22	0	-73	-67	-102	-16	-39	-61	-100	37	-82	-32	-105	-23	-98	-68	-65	2	-99	-13	-75	-68	-145	-77	-101	2244	-8677	-20552	-13	-18186	-14475	-12864	-110	-15619	-15530	-9602	-128	-16438	-17690	-15166	-1
0.566667	-23	42	107	-62	-110	-35	10	-16	-16	2	-70	-65	-96	-13	-27	-57	-101	36	-83	-28	-104	-21	-98	-67	-66	3	-97	-10	-93	-83	-146	-77	-96	2452	-8781	-20460	-1	-18398	-14646	-12590	-105	-15690	-15611	-9425	-132	-16522	-17645	-15365	17
0.567500	-27	42	88	-59	-108	-33	15	-15	-18	1	-70	-63	-97	-16	-26	-59	-102	36	-84	-32	-104	-23	-97	-68	-64	0	-99	-13	-75	-69	-145	-77	-93	2645	-8877	-20369	24	-18607	-14787	-12287	-96	-15761	-15686	-9277	-138	-16602	-17600	-15553	20
0.568333	-27	42	87	-59	-111	-34	13	-16	-17	1	-73	-66	-97	-14	-28	-61	-98	36	-84	-34	-104	-24	-100	-78	-66	0	-105	-13	-73	-72	-147	-77	-98	2825	-8965	-20277	-9	-18814	-14909	-11965	-107	-15844	-15760	-9136	-154	-16678	-17562	-15728	6
0.569167	-24	37	88	-61	-110	-35	13	-14	-19	3	-72	-65	-97	-17	-8	-60	-98	37	-84	-34	-104	-22	-97	-69	-66	3	-101	-12	-76	-72	-147	-77	-98	2990	-9034	-20186	-10	-19021	-15001	-11621	-107	-15929	-15825	-9012	-164	-16753	-17527	-15881	10
0.570000	-27	20	87	-60	-115	-36	9	-17	-16	3	-74	-66	-99	-17	-29	-59	-103	36	-84	-32	-105	-25	-102	-69	-64	1	-102	-13	-83	-74	-147	-77	-94	3129	-9085	-20091	-3	-19213	-15063	-11270	-103	-15999	-15887	-8904	-161	-16824	-17500	-16028	20
0.570833	-26	41	87	-63	-113	-36	11	-14	-19	5	-69	-64	-98	-15	-28	-63	-98	38	-85	-33	-105	-19	-100	-68	-62	1	-99	-11	-74	-69	-144	-75	-90	3257	-9113	-19997	-4	-19403	-15102	-10914	-94	-16078	-15945	-8813	-169	-16878	-17481	-16155	21
0.571667	-23	44	92	-59	-110	-31	15	-15	-14	7	-67	-60	-97	-13	-28	-57	-95	40	-81	-30	-100	-18	-98	-65	-62	3	-96	-10	-72	-67	-145	-72	-90	3351	-9119	-19899	3	-19580	-15114	-10542	-70	-16155	-16002	-8746	-178	-16964	-17468	-16272	22
0.572500	-25	45	90	-56	-110	-32	12	-19	-15	6	-50	-61	-96	-10	-26	-55	-100	37	-81	-32	-104	-21	-99	-67	-68	2	-97	-11	-76	-68	-143	-72	-86	3415	-9101	-19811	-8	-19746	-15141	-10187	-80	-16241	-16066	-8713	-177	-17040	-17464	-16376	36
0.573333	-26	40	88	-61	-109	-34	13	-13	-16	5	-73	-66	-98	-15	-30	-59	-100	30	-87	-36	-107	-23	-99	-68	-65	-3	-103	-13	-74	-72	-148	-75	-94	3440	-9060	-19724	-1	-19898	-15095	-9841	-87	-16326	-16130	-8705	-190	-17119	-17472	-16470	28
0.574167	-26	38	89	-64	-108	-38	11	-18	-21	2	-75	-68	-97	-15	-58	-58	-100	35	-87	-36	-105	-22	-99	-69	-64	0	-101	-12	-72	-72	-146	-73	-92	3442	-8990	-19642	0	-20028	-15059	-9511	-91	-16402	-16196	-8730	-185	-17200	-17479	-16542	30
0.575000	3	42	87	-61	-110	-36	7	-14	-16	5	-73	-64	-96	-16	-30	-59	-98	33	-84	-38	-107	-23	-101	-67	-64	2	-99	-13	-72	-73	-143	-75	-84	3403	-8898	-19562	2	-20139	-15009	-9201	-90	-16474	-16260	-8773	-200	-17282	-17496	-16601	35
0.575833	-24	41	89	-60	-111	-35	13	-14	-17	6	-73	-66	-97	-24	-30	-57	-93	33	-92	-34	-105	-23	-102	-66	-66	1	-100	-14	-75	-73	-145	-73	-85	3335	-8776	-19483	8	-20215	-14948	-8940	-68	-16544	-16332	-8850	-186	-17362	-17513	-16645	30
0.576667	-25	40	87	-60	-113	-32	13	-16	-17	6	-70	-62	-95	-15	-29	-59	-102	35	-84	-35	-108	-24	-100	-68	-63	6	-97	-13	-70	-53	-147	-76	-87	3232	-8635	-19418	-1	-20265	-14878	-8663	-65	-16605	-16409	-8957	-200	-17437	-17531	-16670	29
0.577500	-23	40	89	-60	-109	-33	12	-15	-15	5	-50	-63	-96	-16	-43	-53	-99	33	-84	-34	-103	-21	-97	-66	-65	0	-98	-11	-72	-72	-144	-75	-82	3096	-8475	-19356	2	-20296	-14796	-8448	-76	-16658	-16489	-9092	-203	-17512	-17550	-16678	16
0.578333	-27	43	91	-58	-110	-33	15	-14	-18	10	-70	-61	-96	-13	-28	-55	-95	36	-84	-34	-105	-21	-101	-67	-63	3	-96	-10	-70	-72	-146	-74	-76	2934	-8305	-19306	-4	-20259	-14705	-8269	-62	-16702	-16576	-9253	-200	-17580	-17560	-16655	7
0.579167	-25	44	90	-56	-108	-30	17	-14	-13	-11	-68	-60	-94	-10	-33	-57	-96	34	-80	-32	-99	-21	-96	-65	-61	3	-95	-11	-70	-72	-143	-73	-81	2743	-8123	-19266	3	-20206	-14585	-8127	-49	-16738	-16669	-9444	-194	-17638	-17578	-16613	8
0.580000	-22	45	91	-55	-104	-31	18	-12	-15	7	-68	-58	-94	-11	-24	-52	-95	38	-79	-32	-99	-19	-95	-68	-60	2	-96	-6	-68	-64	-142	-72	-83	2537	-7932	-19232	3	-20112	-14502	-8035	-56	-16757	-16772	-9646	-193	-17687	-17585	-16544	16
0.580833	-24	43	90	-55	-104	-29	12	-8	-15	10	-68	-60	-94	-11	-26	-55	-108	36	-85	-31	-101	-22	-98	-67	-62	1	-97	-11	-74	-70	-146	-74	-81	2304	-7746	-19217	0	-20013	-14388	-7988	-40	-16767	-16871	-9877	-190	-17723	-17589	-16452	17
0.581667	-32	41	87	-63	-113	-33	12	-15	-21	4	-76	-69	-97	-17	-29	-58	-102	30	-91	-38	-107	-26	-101	-72	-66	-4	-102	-19	-75	-77	-150	-78	-78	2051	-7563	-19202	-13	-19832	-14262	-7989	-21	-16768	-16992	-10119	-193	-17747	-17585	-16328	12
0.582500	-31	37	85	-66	-116	-39	9	-19	-35	1	-77	-66	-104	-17	-32	-61	-100	32	-90	-36	-111	-27	-103	-70	-65	-4	-99	-12	-74	-73	-150	-75	-74	1804	-7385	-19192	-22	-19638	-14125	-8010	-40	-16747	-17099	-10368	-194	-17741	-17568	-16166	23
0.583333	-25	43	88	-59	-111	-34	10	-15	-19	6	-74	-64	-101	-17	-33	-58	-99	33	-86	-34	-103	-25	-100	-69	-67	-1	-103	-16	-75	-73	-148	-77	-78	1533	-7218	-19200	-18	-19407	-13969	-8123	-55	-16713	-17205	-10635	-207	-17720	-17538	-15968	37
0.584167	-26	42	89	-59	-109	-33	10	-17	-16	5	-75	-65	-110	-12	-30	-59	-101	34	-88	-32	-104	-26	-101	-70	-66	0	-100	-15	-74	-72	-147	-77	-74	1266	-7063	-19205	-18	-19156	-13808	-8262	-53	-16664	-17310	-10904	-206	-17680	-17493	-15737	49
0.585000	-25	41	88	-58	-111	-33	10	-14	-19	7	-73	-63	-98	-13	-28	-60	-102	35	-86	-33	-105	-24	-98	-68	-64	-1	-101	-13	-74	-70	-147	-76	-73	991	-6924	-19227	-16	-18878	-13630	-8439	-56	-16601	-17408	-11178	-203	-17615	-17434	-15468	32
0.585833	-24	43	88	-58	-107	-31	12	-13	-18	6	-75	-61	-100	-8	-27	-57	-101	35	-87	-34	-103	-21	-98	-70	-65	0	-100	-13	-70	-68	-147	-73	-68	716	-6801	-19248	-25	-18576	-13430	-8664	-33	-16528	-17489	-11453	-204	-17530	-17357	-15163	23
0.586667	-44	38	88	-60	-107	-32	16	-14	-19	7	-73	-61	-97	-11	-27	-60	-101	34	-85	-32	-101	-22	-98	-70	-62	0	-99	-12	-70	-66	-147	-75	-77	437	-6698	-19272	-24	-18263	-13233	-8934	-36	-16435	-17551	-11724	-203	-17428	-17280	-14821	36
0.587500	-27	43	89	-57	-108	-30	11	-15	1	4	-73	-63	-103	-13	-45	-59	-100	36	-84	-32	-102	-22	-98	-70	-65	0	-101	-14	-72	-68	-147	-77	-70	158	-6609	-19302	-18	-17973	-13017	-9247	-30	-16333	-17592	-11996	-185	-17301	-17162	-14444	35
0.588333	-27	42	87	-58	-113	-32	12	-14	-18	5	-75	-61	-99	-15	-29	-59	-99	53	-87	-40	-109	-26	-99	-69	-48	0	-101	-13	-72	-68	-148	-77	-66	-118	-6544	-19340	-22	-17592	-12790	-9594	-15	-16220	-17608	-12257	-185	-17167	-17034	-14036	37
0.589167	-27	40	88	-60	-109	-33	10	-14	-21	4	-101	-63	-103	-19	-27	-59	-102	35	-86	-32	-107	-24	-97	-69	-65	0	-101	-14	-75	-72	-150	-76	-63	-393	-6493	-19372	-17	-17244	-12551	-9982	0	-16099	-17592	-12508	-196	-17000	-16892	-13601	34
0.590000	-22	42	87	-60	-110	-32	10	-18	-19	4	-77	-66	-99	-19	-31	-63	-102	34	-87	-38	-107	-26	-107	-74	-67	-4	-104	-16	-63	-84	-150	-79	-72	-671	-6466	-19414	-23	-16894	-12307	-10409	-46	-15955	-17535	-12747	-199	-16825	-16738	-13135	49
0.590833	-28	40	84	-62	-112	-39	9	-15	-21	3	-80	-65	-98	-15	-32	-60	-99	30	-90	-7	-103	-23	-102	-69	-66	-4	-102	-16	-73	-69	-145	-78	-65	-945	-6449	-19445	-9	-16579	-12050	-10861	-40	-15804	-17430	-12964	-186	-16630	-16562	-12652	70
0.591667	-26	43	94	-59	-109	-31	13	-16	-18	6	-75	-62	-94	-13	-29	-56	-97	39	-84	-34	-107	-9	-101	-66	-63	3	-99	-10	-72	-67	-145	-76	-47	-1215	-6447	-19479	-7	-16173	-11788	-11343	-21	-15649	-17287	-13166	-182	-16424	-16378	-12141	51
0.592500	-26	42	88	-58	-108	-45	16	-14	-17	8	-73	-59	-94	-16	-30	-59	-101	37	-85	-35	-103	-23	-99	-67	-61	1	-100	-13	-74	-68	-144	-77	-49	-1489	-6471	-19523	2	-15817	-11523	-11853	-8	-15483	-17097	-13347	-185	-16205	-16184	-11631	35
0.593333	-28	38	88	-59	-105	-31	12	-15	-16	4	-77	-65	-93	-15	-29	-60	-97	35	-83	-32	-105	-17	-99	-68	-63	0	-100	-13	-73	-72	-144	-78	-44	-1754	-6500	-19557	-5	-15465	-11262	-12384	-1	-15311	-16855	-13507	-195	-15979	-15983	-11122	18
0.594167	-22	40	88	-61	-110	-34	12	-13	-18	6	-67	-64	-98	-16	-22	-59	-98	34	-86	-34	-107	-23	-101	-68	-63	0	-100	-14	-75	-68	-146	-76	-48	-2020	-6550	-19595	-57	-15122	-10997	-12936	-13	-15135	-16563	-13645	-193	-15742	-15771	-10597	-11
0.595000	-25	37	92	-58	-109	-32	13	-14	-17	4	-75	-67	-97	-16	-31	-61	-98	35	-87	-34	-104	-23	-102	-68	-55	-1	-102	-14	-75	-70	-146	-76	-48	-2284	-6613	-19632	-8	-14773	-10727	-13508	-29	-14958	-16219	-13754	-183	-15500	-15560	-10084	-9
0.595833	-24	38	89	-61	-111	-38	12	-14	-19	4	-75	-64	-133	-18	-29	-60	-97	29	-86	-35	-103	-23	-104	-72	-64	1	-100	-12	-72	-68	-147	-77	-48	-2535	-6690	-19675	-9	-14432	-10464	-14092	-11	-14773	-15829	-13839	-169	-15252	-15339	-9578	17
0.596667	-24	41	90	-61	-108	-36	10	-13	-16	4	-75	-65	-96	-17	-32	-59	-102	34	-86	-34	-103	-6	-102	-69	-65	0	-100	-12	-75	-67	-145	-77	-48	-2784	-6782	-19713	-12	-14092	-10197	-14679	-5	-14590	-15394	-13905	-171	-14999	-15108	-9087	19
0.597500	-26	40	90	-59	-109	-33	12	-16	-19	-6	-76	-64	-99	-16	-30	-60	-98	34	-84	-33	-103	-23	-103	-70	-64	-3	-100	-14	-74	-69	-146	-75	-55	-3026	-6895	-19758	-15	-13757	-9939	-15273	-4	-14410	-14921	-13943	-181	-14748	-14874	-8606	-4
0.598333	-27	37	86	-60	-105	-36	10	-15	-17	3	-75	-66	-96	-19	-30	-61	-102	36	-90	-36	-102	-24	-105	-72	-63	0	-101	-15	-76	-72	-148	-77	-53	-3254	-7008	-19810	-13	-13430	-9678	-15873	15	-14228	-14400	-13965	-160	-14501	-14637	-8147	-4
0.599167	-24	38	87	-61	-112	-34	10	-17	-18	1	-50	-67	-97	-17	-27	-59	-100	34	-85	-35	-103	-23	-101	-69	-66	0	-99	-14	-72	-68	-146	-74	-48	-3466	-7122	-19855	0	-13107	-9419	-16458	24	-14051	-13853	-13958	-166	-14253	-14388	-7708	-18
0.600000	-25	52	90	-59	-108	-33	24	-14	-14	6	-72	-65	-95	-17	-26	-57	-99	34	-84	-33	-104	-19	-98	-66	-65	0	-94	-12	-70	-66	-144	-72	-55	-3673	-7280	-19908	-8	-12791	-9164	-17048	13	-13876	-13273	-13933	-171	-14013	-14134	-7292	-5
0.600833	-24	40	91	-56	-104	-33	17	-13	-16	5	-72	-64	-100	-17	-44	-58	-101	37	-84	-30	-107	-22	-100	-68	-65	0	-96	-13	-73	-69	-148	-74	-58	-3868	-7438	-19966	-41	-12486	-8913	-17664	34	-13714	-12681	-13886	-155	-13791	-13876	-6897	3
0.601667	-25	44	87	-60	-112	-35	11	-15	-16	1	-75	-66	-97	-18	-30	-60	-101	33	-87	-34	-104	-36	-103	-70	-64	0	-107	-15	-73	-67	-148	-76	-50	-4049	-7614	-20024	-1	-12188	-8669	-18186	38	-13558	-12078	-13840	-159	-13573	-13604	-6518	3
0.602500	-25	39	90	-63	-110	-34	12	-17	-19	2	-74	-65	-98	-22	-32	-62	-100	34	-85	-33	-107	-26	-100	-68	-65	-1	-98	-12	-76	-72	-171	-76	-55	-4216	-7796	-20085	2	-11897	-8415	-18722	43	-13406	-11462	-13766	-143	-13364	-13321	-6157	-10
0.603333	-25	39	90	-58	-111	-33	12	-16	-16	3	-70	-65	-95	-18	-29	-59	-98	34	-85	-29	-100	-25	-99	-69	-70	-3	-97	-12	-74	-68	-146	-75	-50	-4369	-7991	-20146	10	-11617	-8166	-19238	37	-13263	-10846	-13677	-152	-13174	-13031	-5808	-12
0.604167	-27	40	88	-57	-107	-33	15	-13	-17	18	-70	-65	-97	-17	-28	-61	-101	29	-86	-30	-102	-22	-97	-68	-65	0	-97	-12	-72	-67	-145	-75	-45	-4511	-8203	-20206	23	-11351	-7918	-19718	18	-13131	-10237	-13571	-133	-12997	-12727	-5468	-9
0.605000	-27	43	90	-48	-105	-32	15	-15	-18	5	-73	-63	-94	-15	-28	-60	-98	37	-81	-31	-103	-33	-102	-66	-63	-1	-99	-13	-70	-69	-147	-72	-42	-4633	-8421	-20252	11	-11103	-7669	-20185	-5	-13005	-9638	-13453	-124	-12837	-12416	-5140	-11
0.605833	-25	42	87	-58	-112	-32	15	-11	-21	4	-70	-62	-100	-16	-27	-56	-103	36	-83	-33	-103	-24	-99	-66	-63	0	-98	-12	-75	-68	-145	-73	-40	-4750	-8655	-20299	10	-10864	-7419	-20608	-33	-12891	-9058	-13319	-126	-12694	-12101	-4816	-12
0.606667	-25	42	82	-58	-111	-31	12	-12	-21	2	-73	-67	-100	-18	-28	-60	-98	30	-85	-32	-91	-24	-100	-67	-66	-4	-104	-14	-78	-70	-145	-76	-43	-4854	-8896	-20339	25	-10649	-7174	-20999	-66	-12784	-8505	-13171	-107	-12561	-11787	-4499	-6
0.607500	-31	40	86	-61	-113	-38	25	-16	-21	3	-75	-66	-99	-19	-30	-61	-99	34	-85	-35	-107	-28	-100	-66	-65	0	-99	-11	-75	-70	-146	-73	-39	-4942	-9146	-20365	16	-10453	-6928	-21339	-78	-12685	-7978	-13001	-87	-12454	-11459	-4176	0
0.608333	-28	43	88	-57	-115	-35	10	-14	-21	4	-74	-63	-104	-19	-28	-55	-101	36	-84	-33	-107	-27	-100	-68	-66	-4	-102	-17	-76	-72	-150	-77	-34	-5023	-9406	-20381	12	-10276	-6676	-21637	-110	-12598	-7482	-12816	-56	-12357	-11134	-3858	0
0.609167	-25	42	87	-56	-111	-35	12	-13	-17	4	-74	-74	-99	-17	-27	-59	-102	34	-84	-31	-105	-25	-100	-68	-68	0	-99	-14	-74	-68	-143	-76	-24	-5090	-9660	-20382	18	-10126	-6429	-21889	-145	-12517	-7015	-12604	-57	-12271	-10815	-3535	9
0.610000	-28	41	89	-57	-112	-32	11	-14	-17	4	-73	-63	-96	-17	-27	-66	-102	36	-83	-31	-102	-25	-100	-68	-68	0	-99	-12	-74	-72	-148	-76	-26	-5153	-9921	-20368	18	-10002	-6181	-22084	-198	-12444	-6585	-12374	-55	-12204	-10498	-3214	3
0.610833	-26	42	90	-57	-111	-34	12	-13	-22	3	-72	-61	-101	-17	-29	-61	-100	37	-83	-31	-104	-23	-101	-67	-66	0	-98	-14	-73	-67	-145	-73	-31	-5197	-10178	-20340	28	-9900	-5929	-22233	-225	-12378	-6196	-12122	-42	-12144	-10189	-2897	0
0.611667	-28	38	88	-53	-107	-28	15	-9	-18	11	-70	-58	-94	-12	-25	-55	-96	39	-82	-31	-102	-18	-116	-64	-61	3	-95	-10	-69	-65	-144	-70	-35	-5242	-10428	-20295	28	-9832	-5691	-22315	-240	-12324	-5836	-11839	-30	-12102	-9894	-2587	3
0.612500	-21	41	93	-53	-105	-7	16	-10	-9	11	-69	-59	-93	-14	-26	-56	-94	40	-79	-27	-103	-19	-96	-64	-60	2	-94	-13	-75	-66	-143	-72	-39	-5277	-10672	-20240	21	-9792	-5450	-22351	-264	-12280	-5523	-11546	-21	-12073	-9614	-2279	5
0.613333	-24	44	89	-56	-112	-32	15	-10	-16	4	-70	-58	-96	-12	-26	-57	-99	39	-79	-19	-103	-16	-95	-63	-64	4	-97	-10	-68	-65	-142	-72	-33	-5303	-10908	-20174	23	-9784	-5222	-22330	-281	-12252	-5242	-11221	-5	-12052	-9345	-1985	1
0.614167	-25	43	89	-55	-107	-29	16	-8	-15	7	-70	-58	-96	-16	-29	-56	-96	39	-82	-32	-103	-22	-96	-65	-62	0	-97	-11	-74	-69	-146	-75	-38	-5317	-11123	-20098	-4	-9810	-4994	-22256	-318	-12232	-4994	-10876	10	-12049	-9100	-1717	3
0.615000	-26	42	91	-56	-108	-34	11	-15	-18	6	-73	-62	-99	-16	-29	-62	-102	36	-83	-31	-101	-25	-100	-70	-68	-3	-101	-12	-76	-69	-145	-75	-32	-5339	-11326	-20019	21	-9869	-4775	-22124	-358	-12225	-4783	-10507	9	-12057	-8865	-1482	-1
0.615833	-29	37	87	-61	-113	-39	10	-16	-38	0	-87	-65	-99	-21	-30	-62	-103	30	-84	-32	-105	-26	-101	-67	-67	-3	-99	-13	-76	-72	-146	-76	-27	-5345	-11506	-19927	7	-9956	-4559	-21951	-376	-12228	-4597	-10116	17	-12075	-8646	-1233	-27
0.616667	-38	43	86	-57	-111	-36	11	-15	-22	4	-75	-65	-98	-16	-30	-61	-101	36	-84	-31	-105	-25	-100	-69	-66	16	-100	-13	-74	-70	-145	-74	-26	-5340	-11661	-19834	3	-10081	-4349	-21690	-388	-12248	-4443	-9708	34	-12104	-8458	-1028	-25
0.617500	-24	40	87	-58	-108	-38	16	-13	-16	-7	-73	-60	-96	-14	-30	-58	-99	34	-84	-30	-102	-24	-96	-65	-63	1	-97	-10	-75	-68	-145	-77	-24	-5333	-11795	-19748	0	-10236	-4151	-21397	-402	-12278	-4310	-9287	41	-12153	-8262	-858	-23
0.618333	-24	43	90	-57	-109	-33	15	-12	-16	6	-72	-63	-96	-10	-27	-74	-98	38	-82	-27	-103	-19	-96	-67	-65	0	-101	-13	-73	-67	-144	-74	-23	-5317	-11896	-19657	-1	-10426	-3958	-21058	-406	-12322	-4202	-8845	54	-12212	-8092	-721	-15
0.619167	-22	42	90	-57	-107	-27	8	-13	-18	7	-70	-58	-95	-13	-26	-57	-98	38	-83	-29	-102	-18	-94	-66	-65	3	-96	-10	-73	-66	-143	-74	-18	-5293	-11971	-19572	3	-10652	-3770	-20682	-429	-12385	-4111	-8395	54	-12287	-7935	-626	-7
0.620000	-24	43	91	-56	-104	-30	17	-13	-13	9	-69	-62	-96	-11	-25	-56	-94	39	-78	-28	-99	-28	-95	-65	-59	4	-96	-11	-68	-69	-141	-69	-22	-5263	-12016	-19491	0	-10892	-3591	-20256	-445	-12461	-4041	-7942	55	-12377	-7791	-568	2
0.620833	-24	44	91	-57	-108	-31	15	-12	-13	7	-67	-63	-91	-12	-26	-56	-98	40	-80	-31	-105	-22	-99	-66	-62	3	-97	-11	-70	-67	-145	-73	-25	-5232	-12036	-19428	-15	-11171	-3422	-19805	-408	-12554	-3989	-7490	73	-12480	-7659	-550	3
0.621667	-25	39	85	-58	-105	-33	15	-15	-19	4	-70	-65	-96	-17	-30	-60	-101	33	-78	-31	-104	-24	-95	-68	-68	0	-99	-13	-74	-67	-148	-77	-25	-5192	-12027	-19367	-21	-11470	-3250	-19324	-448	-12657	-3943	-7041	72	-12590	-7539	-573	0
0.622500	-26	42	88	-55	-110	-35	9	-8	-17	4	-73	-65	-96	-17	-31	-60	-101	35	-85	-31	-104	-25	-99	-72	-65	0	-98	-11	-76	-70	-146	-73	-29	-5151	-11984	-19314	-22	-11799	-3084	-18818	-461	-12771	-3916	-6595	84	-12732	-7421	-628	-1
0.623333	-27	38	85	-59	-110	-35	13	-16	-18	3	-76	-67	-101	-17	-31	-63	-87	32	-87	-35	-108	-24	-100	-70	-66	-1	-100	-16	-75	-72	-150	-78	-28	-5112	-11924	-19273	-22	-12144	-2917	-18296	-443	-12898	-3898	-6162	92	-12876	-7309	-725	-18
0.624167	-31	37	85	-61	-111	-34	9	-19	-25	-7	-79	-68	-99	-19	-32	-61	-100	32	-85	-35	-102	-22	-99	-70	-72	-4	-99	-14	-74	-70	-147	-75	-39	-5063	-11826	-19261	-43	-12503	-2746	-17761	-425	-13027	-3887	-5734	95	-13029	-7199	-844	-9
0.625000	-28	36	85	-63	-111	-36	13	-15	-17	6	-74	-66	-97	-17	-31	-59	-98	33	-86	-35	-105	-15	-104	-68	-64	1	-110	-15	-73	-69	-145	-75	-34	-5019	-11702	-19215	-44	-12880	-2572	-17200	-436	-13165	-3880	-5320	115	-13199	-7092	-996	-8
0.625833	-26	41	86	-60	-110	-34	11	-13	-16	9	-73	-67	-96	-17	-31	-58	-99	33	-85	-32	-103	-24	-102	-68	-64	-4	-99	-15	-77	-69	-138	-75	-41	-4978	-11507	-19187	-35	-13268	-2391	-16644	-430	-13307	-3881	-4932	129	-13365	-6985	-1176	-3
0.626667	-27	42	87	-61	-110	-35	12	-13	-18	3	-69	-66	-96	-16	-29	-58	-98	35	-87	-34	-77	-21	-100	-65	-66	-1	-97	-12	-75	-68	-146	-75	-35	-4939	-11377	-19168	-41	-13666	-2206	-16086	-418	-13455	-3887	-4557	173	-13541	-6885	-1372	5
0.627500	-25	41	86	-60	-108	-35	2	-14	-22	6	-72	-64	-96	-17	-31	-59	-100	36	-83	-32	-103	-24	-99	-67	-65	-1	-98	-14	-73	-73	-148	-79	-31	-4906	-11182	-19210	-41	-14066	-2011	-15533	-426	-13605	-3901	-4207	174	-13726	-6777	-1591	0
0.628333	-24	41	87	-59	-110	-35	9	-16	-17	5	-74	-66	-96	-16	-41	-61	-100	45	-86	-35	-105	-24	-103	-72	-65	-1	-100	-14	-74	-70	-147	-76	-35	-4881	-10966	-19139	-42	-14467	-1814	-14992	-417	-13753	-3919	-3879	171	-13910	-6669	-1817	-12
0.629167	-27	40	87	-58	-136	-34	13	-14	-19	4	-43	-63	-96	-14	-29	-60	-101	34	-87	-34	-105	-21	-101	-70	-65	-3	-103	-16	-73	-69	-146	-70	-32	-4864	-10732	-19121	-43	-14868	-1607	-14449	-384	-13907	-3944	-3571	174	-14099	-6561	-2048	-16
0.630000	-25	37	87	-60	-111	-35	9	-17	-19	4	-76	-66	-96	-15	-31	-62	-101	34	-83	-34	-101	-24	-104	-78	-67	-4	-100	-18	-85	-70	-146	-77	-27	-4848	-10472	-19106	-30	-15269	-1393	-13920	-354	-14054	-3975	-3290	174	-14288	-6445	-2285	-19
0.630833	-27	40	85	-58	-109	-34	11	-15	-17	0	-68	-63	-96	-17	-38	-61	-100	33	-84	-34	-102	-21	-102	-69	-65	-4	-99	-15	-75	-68	-145	-79	-34	-4837	-10197	-19077	-47	-15662	-1173	-13399	-340	-14198	-4003	-3032	198	-14478	-6330	-2518	-28
0.631667	-25	43	87	-56	-107	-33	12	-15	-19	5	-73	-65	-97	-16	-30	-60	-99	34	-85	-17	-104	-23	-102	-69	-62	-4	-99	-15	-76	-72	-147	-78	-41	-4830	-9898	-19045	-64	-16058	-947	-12894	-326	-14341	-4038	-2802	199	-14670	-6212	-2754	-28
0.632500	-31	38	86	-60	-113	-45	9	-17	-21	3	-70	-65	-97	-16	-31	-60	-99	37	-85	-36	-105	-21	-99	-69	-64	-3	-97	-22	-75	-69	-147	-76	-33	-4829	-9587	-19003	-59	-16439	-723	-12398	-313	-14486	-4080	-2587	192	-14859	-6079	-2979	-16
0.633333	-25	39	87	-59	-109	-32	13	-15	-16	4	-72	-65	-97	-17	-30	-60	-101	36	-82	-30	-103	-33	-99	-69	-62	0	-101	-13	-74	-68	-147	-77	-31	-4828	-9256	-18955	-47	-16811	-501	-11924	-285	-14622	-4126	-2400	189	-15049	-5948	-3212	-16
0.634167	-25	42	88	-58	-112	-9	15	-14	-18	5	-45	-62	-96	-16	-31	-61	-97	35	-83	-31	-105	-24	-103	-68	-64	-5	-100	-12	-75	-73	-148	-77	-28	-4827	-8909	-18901	-39	-17178	-274	-11462	-265	-14765	-4175	-2238	172	-15236	-5802	-3415	-4
0.635000	-26	42	88	-59	-113	-34	13	-14	-15	8	-73	-65	-97	-17	-30	-61	-99	36	-84	-38	-104	-22	-102	-85	-66	-3	-99	-13	-72	-69	-146	-78	-27	-4823	-8553	-18832	-53	-17531	-57	-11007	-248	-14903	-4229	-2098	166	-15423	-5658	-3620	9
0.635833	-23	38	86	-58	-107	-32	13	-13	-18	2	-42	-64	-98	-15	-30	-61	-100	30	-84	-33	-104	-24	-102	-69	-66	-5	-99	-13	-73	-69	-145	-76	-23	-4815	-8175	-18760	-49	-17869	149	-10571	-214	-15035	-4279	-1984	155	-15602	-5504	-3820	18
0.636667	-25	39	87	-59	-109	-31	11	-13	-17	6	-72	-63	-94	-14	-30	-65	-101	32	-87	-31	-103	-22	-102	-68	-66	-4	-100	-11	-73	-70	-149	-77	-23	-4800	-7792	-18679	-57	-18199	350	-10143	-188	-15164	-4325	-1891	141	-15802	-5344	-4012	2
0.637500	-22	41	89	-59	-134	-32	13	-13	-18	6	-75	-65	-97	-15	-27	-60	-101	34	-83	-31	-104	-19	-98	-68	-63	-4	-102	-13	-73	-68	-141	-75	-24	-4780	-7395	-18589	-56	-18505	537	-9736	-182	-15293	-4371	-1824	137	-15956	-5181	-4204	38
0.638333	-25	39	87	-58	-107	-31	17	-13	-17	6	-75	-65	-93	-13	-27	-59	-107	34	-81	-31	-101	-22	-98	-66	-63	-1	-98	-11	-69	-67	-146	-73	-27	-4750	-6993	-18495	-60	-18796	714	-9339	-166	-15416	-4404	-1775	106	-16116	-5014	-4411	36
0.639167	-24	42	101	-56	-109	-38	17	-12	-17	7	-72	-64	-97	-15	-27	-60	-94	35	-80	-29	-104	-21	-98	-66	-63	1	-96	-13	-70	-68	-144	-75	4	-4714	-6590	-18403	-59	-19058	872	-8960	-114	-15540	-4439	-1758	78	-16274	-4845	-4593	-5
0.640000	-22	41	90	-58	-110	-32	13	-12	-16	6	-70	-62	-98	-15	-27	-58	-99	36	-81	-35	-117	-22	-101	-78	-62	0	-100	-12	-80	-69	-144	-75	-19	-4679	-6190	-18307	-52	-19310	1015	-8599	-92	-15662	-4461	-1765	67	-16420	-4675	-4803	-30
0.640833	-27	37	87	-60	-109	-34	12	-12	-40	1	-76	-73	-97	-16	-38	-62	-101	34	-83	-29	-102	-22	-99	-72	-63	0	-98	-12	-74	-70	-147	-75	-24	-4628	-5784	-18214	-52	-19526	1144	-8252	-70	-15769	-4470	-1796	49	-16556	-4503	-5019	-21
0.641667	-28	39	88	-63	-111	-36	8	-15	-18	5	-75	-64	-99	-19	-28	-61	-107	34	-85	-35	-107	-25	-104	-74	-68	-4	-100	-14	-73	-73	-149	-77	-25	-4573	-5384	-18120	-59	-19726	1252	-7921	-48	-15876	-4461	-1847	29	-16670	-4336	-5248	-9
0.642500	-14	37	86	-59	-111	-34	17	-14	-19	4	-75	-62	-98	-14	-30	-61	-104	33	-86	-31	-107	-21	-101	-69	-66	-3	-100	-11	-59	-68	-147	-76	-32	-4510	-4990	-18032	-68	-19883	1354	-7602	-33	-15966	-4433	-1924	1	-16776	-4162	-5499	-24
0.643333	-26	39	89	-59	-108	-33	15	-14	-21	4	-75	-64	-99	-15	-29	-58	-98	35	-81	-31	-104	-18	-98	-68	-65	-3	-99	-10	-70	-70	-146	-76	-27	-4437	-4604	-17952	-70	-20011	1437	-7297	-18	-16051	-4379	-2025	-19	-16863	-3994	-5758	-19
0.644167	-26	40	82	-61	-107	-34	17	-12	-36	5	-72	-69	-95	-13	-28	-60	-98	34	-85	-31	-100	-19	-97	-69	-65	1	-99	-11	-73	-67	-150	-74	-10	-4362	-4232	-17876	-64	-20105	1506	-7003	8	-16121	-4312	-2143	-30	-16932	-3825	-6052	-4
0.645000	-24	40	90	-58	-104	-38	15	-13	-17	8	-74	-66	-95	-15	-27	-59	-97	35	-84	-31	-109	-21	-87	-65	-64	1	-97	-14	-76	-69	-144	-72	-11	-4278	-3870	-17813	-50	-20162	1557	-6722	28	-16182	-4217	-2284	-52	-16989	-3655	-6365	23
0.645833	-23	42	89	-63	-108	-32	12	-11	-15	12	-70	-61	-97	-11	-26	-56	-99	37	-84	-32	-104	-22	-97	-65	-63	0	-96	-10	-70	-67	-145	-72	-15	-4185	-3529	-17752	-44	-20183	1600	-6450	50	-16229	-4095	-2439	-69	-17021	-3497	-6701	22
0.646667	-24	43	91	-56	-105	-33	18	-12	-17	9	-73	-64	-97	-10	-28	-57	-96	37	-82	-29	-103	-22	-96	-67	-62	2	-97	-9	-70	-68	-145	-75	-16	-4087	-3190	-17710	-35	-20167	1624	-6184	71	-16258	-3942	-2614	-95	-17047	-3342	-7060	-7
0.647500	-24	42	89	-68	-84	-35	15	-13	-16	9	-70	-61	-94	-14	-28	-55	-99	36	-83	-33	-103	-23	-100	-68	-64	-24	-97	-13	-75	-69	-146	-75	-52	-3980	-2878	-17677	-27	-20115	1636	-5929	84	-16273	-3772	-2802	-119	-17051	-3182	-7444	-9
0.648333	-27	39	88	-61	-111	-36	16	-15	-21	5	-76	-50	-99	-16	-30	-62	-114	32	-87	-35	-105	-26	-101	-70	-67	-5	-99	-12	-77	-73	-147	-78	-31	-3871	-2589	-17655	-38	-20026	1634	-5672	96	-16273	-3573	-3009	-125	-17045	-3029	-7849	-3
0.649167	-29	37	86	-60	-114	-39	13	-22	-23	2	-77	-66	-98	-16	-31	-60	-99	33	-83	-34	-103	-24	-101	-69	-67	-3	-101	-14	-72	-72	-151	-78	-19	-3738	-2320	-17644	-43	-19900	1628	-5414	121	-16250	-3349	-3211	-142	-17026	-2874	-8264	13
0.650000	-30	38	87	-59	-112	-39	13	-17	-17	3	-75	-64	-98	-16	-30	-60	-102	32	-94	-36	-111	-23	-104	-66	-66	-3	-100	-15	-76	-72	-147	-77	-25	-3608	-2061	-17648	-31	-19739	1604	-5153	142	-16204	-3102	-3425	-160	-16993	-2722	-8697	21
0.650833	-25	40	86	-60	-109	-35	30	-14	-16	4	-80	-62	-95	-14	-30	-57	-99	34	-84	-33	-105	-23	-100	-67	-65	-1	-98	-14	-75	-73	-145	-61	-30	-3448	-1824	-17658	-32	-19540	1571	-4888	127	-16135	-2837	-3645	-178	-16953	-2567	-9138	5
0.651667	-24	42	91	-56	-107	-33	16	-12	-16	8	-68	-62	-92	-11	-27	-57	-100	37	-82	-32	-101	-22	-96	-64	-62	0	-97	-10	-72	-69	-143	-73	-31	-3296	-1610	-17679	-24	-19328	1525	-4608	128	-16044	-2567	-3867	-178	-16903	-2421	-9589	-9
0.652500	-23	46	93	-55	-104	-26	17	-10	-14	8	-67	-63	-94	-13	-29	-57	-97	37	-81	-30	-102	-18	-96	-64	-60	0	-98	-11	-75	-69	-174	-74	-26	-3125	-1418	-17711	-25	-19078	1469	-4330	149	-15937	-2272	-4091	-184	-16846	-2283	-10053	-13
0.653333	-24	42	88	-56	-105	-35	13	-11	-13	7	-72	-60	-95	-16	-28	-57	-95	29	-83	-31	-104	-21	-98	-67	-66	1	-96	-11	-69	-68	-144	-73	-22	-2942	-1248	-17759	-17	-18812	1400	-4043	140	-15792	-1979	-4315	-184	-16782	-2144	-10517	-10
0.654167	-25	44	91	-55	-109	-32	9	8	-17	6	-72	-63	-94	-13	-28	-60	-99	34	-81	-32	-101	-21	-98	-68	-61	0	-99	-12	-72	-70	-147	-78	-64	-2745	-1099	-17813	-10	-18529	1318	-3746	150	-15632	-1683	-4544	-168	-16716	-2013	-10983	-11
0.655000	-25	42	89	-56	-108	-32	12	-13	-18	4	-70	-62	-94	-14	-30	-58	-98	36	-82	-29	-105	-22	-100	-74	-64	-1	-97	-10	-74	-68	-145	-77	-31	-2530	-973	-17876	-8	-18222	1232	-3442	149	-15449	-1396	-4777	-196	-16636	-1888	-11458	-23
0.655833	-26	37	84	-58	-119	-32	-3	-16	-17	6	-72	-64	-94	-15	-27	-60	-101	34	-88	-34	-102	-22	-99	-69	-65	-3	-98	-11	-69	-72	-146	-76	-59	-2312	-876	-17954	0	-17906	1136	-3133	143	-15235	-1113	-5000	-200	-16558	-1773	-11916	-9
0.656667	-26	41	87	-59	-108	-34	11	-15	-22	1	-74	-69	-100	-17	-29	-62	-98	34	-83	-35	-113	-25	-102	-72	-64	-3	-100	-15	-76	-73	-151	-77	-31	-2076	-799	-18031	15	-17573	1028	-2829	146	-15025	-844	-5227	-202	-16457	-1664	-12388	-6
0.657500	-50	38	81	-61	-111	-35	10	-17	-18	4	-74	-65	-97	-15	-30	-60	-103	37	-86	-32	-107	-24	-101	-67	-65	-1	-97	-11	-74	-68	-147	-77	-43	-1837	-739	-18111	6	-17230	924	-2521	130	-14753	-579	-5463	-215	-16371	-1556	-12853	1
0.658333	-25	42	85	-57	-112	-32	12	-14	-16	6	-72	-64	-97	-14	-32	-60	-99	37	-83	-33	-104	-23	-101	-67	-64	0	-99	-11	-73	-72	-149	-76	-46	-1589	-705	-18200	-5	-16874	820	-2220	112	-14484	-335	-5702	-235	-16265	-1454	-13322	11
0.659167	-24	43	90	-55	-111	-36	13	-18	-16	9	-70	-64	-93	-14	-28	-60	-97	38	-81	-33	-104	-22	-100	-68	-63	2	-99	-12	-76	-68	-146	-77	-38	-1335	-695	-18289	-5	-16498	712	-1936	99	-14207	-111	-5939	-257	-16147	-1356	-13786	22
0.660000	-24	43	87	-55	-105	-29	15	-13	-14	8	-73	-60	-93	-14	-27	-61	-98	38	-81	3	-101	-19	-98	-66	-62	-21	-98	-9	-72	-69	-144	-73	-44	-1087	-710	-18383	-16	-16114	612	-1666	66	-13910	94	-6187	-301	-16023	-1267	-14255	26
0.660833	-24	43	88	-55	-104	-30	11	-18	-18	7	-87	-62	-94	-12	-25	-61	-96	37	-80	-32	-103	-22	-102	-67	-64	0	-100	-11	-69	-70	-131	-77	-58	-837	-749	-18475	-22	-15725	509	-1423	55	-13614	279	-6446	-332	-15888	-1175	-14722	25
0.661667	-27	39	85	-60	-112	-35	12	-16	-18	5	-72	-65	-99	-14	-29	-60	-98	35	-87	-39	-105	-24	-103	-68	-64	0	-100	-15	-74	-72	-150	-77	-62	-589	-805	-18573	-14	-15319	417	-1212	56	-13317	449	-6708	-319	-15736	-1086	-15190	33
0.662500	-26	47	69	-59	-111	-33	12	-15	-18	5	-74	-68	-98	-15	-29	-58	-100	35	-84	-35	-104	-22	-100	-67	-62	-1	-100	-12	-74	-61	-147	-76	-76	-346	-874	-18665	0	-14891	352	-1030	38	-13014	601	-6986	-321	-15568	-990	-15660	32
0.663333	-27	42	85	-58	-111	-32	12	-13	-18	8	-72	-64	-98	-15	-28	-61	-99	38	-84	-33	-107	-25	-105	-67	-62	1	-100	-14	-74	-73	-150	-77	-83	-104	-963	-18756	0	-14459	288	-896	23	-12718	741	-7273	-319	-15379	-886	-16117	19
0.664167	-22	41	87	-56	-110	-35	15	-13	-18	-1	-70	-62	-99	-16	-29	-61	-100	36	-85	-33	-108	-24	-100	-66	-66	0	-99	-13	-74	-68	-153	-77	-76	145	-1064	-18850	4	-14012	277	-804	22	-12427	868	-7574	-313	-15172	-772	-16566	-1
0.665000	-27	42	85	-59	-111	-34	9	-19	-18	4	-74	-65	-98	-16	-30	-62	-101	33	-88	-39	-107	-25	-103	-70	-69	-4	-100	-14	-75	-72	-149	-78	-95	365	-1172	-18938	8	-13556	273	-763	8	-12149	983	-7888	-318	-14947	-651	-16999	-17
0.665833	-32	34	81	-61	-112	-35	11	-17	-19	1	-74	-67	-101	-17	-30	-62	-105	33	-85	-34	-105	-24	-102	-67	-64	0	-101	-14	-74	-76	-142	-77	-108	595	-1286	-19020	-1	-13085	311	-767	-4	-11875	1108	-8206	-313	-14695	-514	-17411	-10
0.666667	-24	40	87	-61	-112	-33	11	-14	-18	3	-74	-65	-97	-15	-27	-59	-100	37	-87	-31	-103	-22	-100	-68	-64	0	-103	-13	-74	-70	-146	-75	-100	826	-1406	-19119	-1	-12613	377	-833	0	-11641	1226	-8539	-307	-14423	-359	-17799	-4
0.667500	-25	47	85	-59	-111	-66	13	-13	-21	5	-72	-62	-98	-15	-28	-60	-99	33	-88	-35	-109	-25	-97	-70	-64	0	-100	-15	-76	-72	-147	-78	-107	1052	-1521	-19208	9	-12139	473	-942	15	-11372	1349	-8877	-307	-14128	-194	-18161	2
0.668333	-28	39	87	-60	-108	-33	13	-17	-22	4	-73	-66	-98	7	-28	-60	-98	35	-84	-32	-105	-24	-102	-69	-64	-1	-99	-12	-76	-70	-150	-78	-114	1279	-1635	-19298	-5	-11664	618	-1111	-5	-11134	1476	-9224	-309	-13808	-14	-18488	-6
0.669167	-27	40	86	-59	-109	-35	11	-15	-16	4	-72	-63	-94	-16	-30	-60	-102	33	-87	-35	-105	-26	-104	-68	-67	8	-101	-11	-78	-81	-146	-75	-114	1507	-1745	-19397	-3	-11189	794	-1330	-25	-10911	1612	-9580	-308	-13467	182	-18778	-12
0.670000	-25	40	88	-59	-108	-33	11	-16	-19	3	-73	-65	-99	-16	-32	-59	-101	33	-84	-35	-107	-12	-103	-70	-66	0	-101	-12	-76	-70	-148	-78	-119	1738	-1843	-19496	7	-10719	1015	-1600	-44	-10687	1758	-9937	-299	-13109	390	-19025	-11
0.670833	-28	41	125	-58	-112	-38	10	-17	-24	5	-73	-65	-99	-18	-28	-60	-98	35	-87	-35	-103	-26	-101	-69	-66	-1	-98	-12	-61	-69	-147	-74	-117	1972	-1937	-19598	7	-10257	1277	-1913	-53	-10470	1915	-10296	-284	-12732	611	-19226	8
0.671667	-26	42	89	-55	-105	-32	17	-12	-12	6	-70	-63	-96	-14	-26	-66	-96	33	-85	-31	-100	-21	-98	-64	-62	2	-96	-11	-69	-68	-144	-74	-129	2210	-2016	-19708	2	-9807	1568	-2275	-49	-10245	2088	-10652	-269	-12341	831	-19389	24
0.672500	-22	45	93	-57	-108	-32	17	-11	-15	7	-69	-63	-94	-14	-28	-57	-98	36	-66	-28	-99	-22	-97	-55	-64	1	-98	-12	-75	-68	-145	-74	-126	2450	-2089	-19820	-1	-9374	1896	-2657	-67	-10020	2263	-11009	-267	-11942	1058	-19513	29
0.673333	-25	42	91	-59	-111	-32	34	-14	-18	5	-73	-68	-96	-15	-30	-60	-100	35	-90	-38	-105	-25	-101	-70	-67	-1	-104	-12	-74	-72	-148	-77	-122	2685	-2160	-19948	3	-8963	2232	-3077	-80	-9795	2453	-11361	-263	-11538	1277	-19599	22
0.674167	-28	4	87	-59	-114	-35	10	-16	-22	3	-75	-68	-101	-21	-31	-61	-100	33	-84	-33	-103	-23	-100	-47	-62	0	-101	-11	-72	-73	-150	-76	-129	2929	-2214	-20070	7	-8562	2628	-3522	-81	-9542	2652	-11705	-259	-11130	1493	-19653	3
0.675000	-27	42	90	-59	-111	-35	12	-15	5	7	-76	-65	-95	-15	-28	-87	-99	32	-86	-33	-105	-23	-102	-72	-63	0	-102	-14	-72	-73	-145	-75	-136	3159	-2264	-20201	8	-8182	3030	-4010	-66	-9285	2852	-12038	-248	-10725	1697	-19668	15
0.675833	-26	40	90	-58	-107	-32	13	-15	-16	6	-75	-64	-96	-17	-30	-61	-100	32	-85	-32	-103	-22	-100	-67	-66	-1	-100	-12	-73	-70	-143	-77	-143	3404	-2307	-20333	21	-7820	3443	-4474	-81	-9005	3059	-12363	-240	-10326	1883	-19660	43
0.676667	-25	42	90	-59	-108	-31	15	-16	-18	5	-74	-63	-96	-39	-23	-58	-100	32	-86	-29	-103	-24	-100	-68	-66	-3	-102	-12	-74	-74	-146	-76	-136	3653	-2347	-20474	12	-7479	3869	-4967	-105	-8713	3260	-12676	-239	-9942	2052	-19634	26
0.677500	-28	41	89	-57	-110	-32	16	-14	-15	6	-70	-63	-96	-12	-28	-58	-97	34	-87	-34	-102	-19	-98	-68	-90	0	-100	-10	-73	-69	-145	-76	-135	3862	-2384	-20614	10	-7159	4287	-5465	-99	-8402	3456	-12974	-223	-9565	2195	-19594	16
0.678333	-25	40	90	-52	-128	-29	15	-11	-15	9	-72	-63	-96	-11	-25	-53	-95	36	-83	-30	-104	-18	-97	-66	-59	2	-100	-10	-73	-67	-144	-74	-132	4073	-2410	-20751	19	-6855	4703	-5964	-94	-8074	3644	-13263	-208	-9205	2311	-19547	33
0.679167	-22	45	91	-55	-111	-32	17	-11	-15	9	-70	-62	-93	-10	-27	-56	-95	38	-85	-31	-100	-18	-83	-65	-61	1	-97	-10	-67	-67	-142	-73	-120	4277	-2436	-20892	6	-6574	5106	-6464	-105	-7735	3814	-13538	-210	-8862	2402	-19491	25
0.680000	-22	44	90	-52	-103	-30	18	-10	-28	7	-69	-59	-93	-12	-26	-56	-92	36	-81	-27	-99	-17	-96	-62	-59	3	-96	-8	-66	-68	-143	-74	-116	4462	-2452	-21032	2	-6309	5495	-6964	-105	-7381	3968	-13804	-200	-8541	2461	-19445	22
0.680833	-28	45	91	-57	-105	-30	15	-14	-15	8	-69	-61	-92	-10	-26	-57	-96	36	-83	-31	-100	-18	-101	-66	-64	-1	-98	-10	-70	-72	-146	-76	-124	4629	-2464	-21174	10	-6058	5849	-7463	-102	-7026	4098	-14053	-199	-8240	2479	-19400	32
0.681667	-25	38	88	-60	-99	-33	11	-17	-22	5	-74	-82	-99	-19	-30	-61	-102	30	-90	-32	-108	-25	-103	-70	-66	-3	-103	-12	-75	-76	-165	-81	-148	4781	-2473	-21314	-5	-5826	6172	-7963	-125	-6665	4202	-14295	-218	-7955	2476	-19367	13
0.682500	-32	36	82	-62	-112	-36	8	-19	-25	1	-77	-62	-98	-16	-12	-58	-101	30	-87	-32	-104	-19	-100	-70	-66	-1	-102	-12	-70	-70	-147	-76	-130	4928	-2458	-21442	-6	-5595	6469	-8448	-125	-6307	4281	-14518	-204	-7678	2451	-19342	1
0.683333	-30	38	72	-59	-110	-34	12	-14	-17	3	-75	-64	-99	-15	-30	-59	-101	33	-86	-34	-105	-23	-101	-70	-65	0	-102	-13	-75	-75	-150	-76	-117	5056	-2435	-21569	-6	-5382	6719	-8930	-133	-5951	4336	-14732	-198	-7413	2394	-19321	4
0.684167	-25	44	86	-57	-112	-33	10	-13	-21	7	-74	-66	-100	-17	-29	-56	-100	18	-66	-32	-100	-21	-97	-68	-63	-1	-102	-13	-75	-72	-147	-78	-102	5173	-2388	-21689	-3	-5177	6929	-9404	-122	-5603	4359	-14932	-193	-7157	2307	-19318	26
0.685000	-25	41	87	-59	-115	-32	10	-15	-19	4	-73	-66	-94	-13	-28	-58	-97	35	-84	-30	-103	-21	-100	-67	-65	0	-99	-10	-55	-67	-146	-75	-95	5282	-2322	-21798	9	-4983	7090	-9876	-139	-5266	4355	-15113	-212	-6910	2203	-19325	24
0.685833	-25	42	86	-58	-107	-32	10	-13	-17	8	-73	-63	-97	-14	-31	-58	-98	28	-83	-28	-101	-28	-99	-68	-64	1	-99	-9	-74	-69	-150	-76	-100	5377	-2235	-21903	-25	-4795	7202	-10335	-179	-4944	4321	-15284	-262	-6663	2077	-19340	6
0.686667	-25	44	87	-58	-110	-51	12	-14	-15	8	-96	-67	-98	-15	-27	-56	-97	35	-81	-33	-103	-18	-98	-68	-63	0	-98	-4	-70	-68	-145	-74	-100	5498	-2124	-21969	-36	-4614	7268	-10791	-187	-4647	4254	-15443	-238	-6415	1933	-19356	-3
0.687500	-23	42	87	-56	-104	-31	15	-14	-14	3	-74	-64	-95	-15	-29	-80	-85	34	-84	-32	-104	-19	-97	-68	-63	0	-100	-12	-72	-70	-146	-78	-99	5561	-1984	-22085	-19	-4441	7279	-11242	-162	-4361	4166	-15596	-219	-6160	1768	-19385	-10
0.688333	-26	42	61	-58	-109	-36	13	-17	-19	6	-73	-65	-96	-15	-32	-57	-100	36	-83	-32	-103	-22	-101	-69	-68	2	-102	-11	-76	-68	-146	-76	-90	5655	-1812	-22163	-26	-4275	7245	-11674	-167	-4098	4047	-15725	-212	-5899	1594	-19415	0
0.689167	-28	40	86	-60	-112	-33	12	-16	-18	6	-73	-66	-95	-14	-22	-59	-101	33	-87	-36	-105	-28	-99	-70	-65	0	-103	-10	-74	-70	-149	-76	-93	5744	-1618	-22233	-34	-4117	7159	-12104	-169	-3853	3905	-15845	-191	-5625	1408	-19451	0
0.690000	-28	41	86	-62	-111	-47	15	-16	-21	2	-76	-68	-100	-17	-33	-62	-102	30	-86	-35	-108	-26	-102	-74	-69	-3	-104	-16	-78	-75	-151	-78	-115	5837	-1389	-22296	-36	-3967	7029	-12537	-169	-3615	3742	-15958	-183	-5348	1212	-19479	-19
0.690833	-31	41	81	-65	-116	-39	9	-21	-24	1	-78	-67	-100	-17	-32	-63	-103	29	-87	-30	-108	-25	-103	-70	-65	2	-98	-13	-73	-74	-146	-78	-115	5941	-1127	-22345	-18	-3815	6860	-12946	-165	-3387	3568	-16066	-161	-5052	1016	-19500	-10
0.691667	-22	42	87	-62	-109	-36	12	-16	-11	5	-72	-66	-95	-17	-29	-57	-98	34	-84	-32	-104	-23	-98	-67	-64	2	-94	-11	-77	-74	-146	-74	-94	6048	-840	-22393	-10	-3658	6652	-13356	-141	-3173	3369	-16134	-138	-4743	809	-19521	1
0.692500	-22	42	91	-59	-110	-32	12	-14	-15	5	-72	-62	-94	-13	-29	-60	-93	34	-84	-31	-103	-22	-101	-69	-67	3	-99	-11	-72	-70	-147	-75	-92	6153	-526	-22428	-9	-3513	6402	-13762	-142	-2964	3163	-16214	-122	-4432	596	-19536	-16
0.693333	-25	43	89	-59	-105	-33	15	-15	-17	5	-75	-64	-97	-21	-32	-63	-101	35	-84	-33	-107	-24	-98	-70	-64	12	-99	-13	-73	-66	-143	-76	-105	6260	-187	-22471	2	-3364	6126	-14157	-142	-2759	2927	-16288	-114	-4112	375	-19547	-30
0.694167	-25	41	89	-58	-110	-36	16	-17	-17	3	-74	-67	-95	-16	-19	-60	-97	34	-84	-29	-103	-25	-100	-72	-65	-3	-103	-15	-75	-70	-146	-74	-116	6373	160	-22501	-6	-3217	5825	-14549	-152	-2556	2688	-16350	-126	-3788	150	-19555	-34
0.695000	-25	37	82	-60	-109	-36	13	-22	-21	1	-75	-64	-97	-16	-31	-61	-102	35	-85	-32	-104	-25	-99	-69	-67	-3	-99	-14	-78	-70	-146	-69	-122	6482	530	-22531	-13	-3066	5500	-14939	-173	-2341	2443	-16417	-130	-3467	-76	-19552	-27
0.695833	-23	38	88	-59	-109	-33	12	-17	-17	3	-76	-68	-97	-17	-33	-62	-98	34	-91	-33	-104	-26	-103	-69	-66	-4	-100	-15	-73	-70	-148	-75	-107	6591	915	-22557	-23	-2910	5156	-15319	-183	-2129	2187	-16479	-133	-3153	-308	-19544	-16
0.696667	-28	35	87	-63	-111	-47	13	-16	-10	2	-74	-67	-95	-16	-29	-62	-100	30	-86	-38	-107	-26	-100	-69	-62	-5	-95	-14	-73	-69	-147	-79	-95	6699	1301	-22578	-45	-2756	4804	-15695	-229	-1909	1929	-16541	-179	-2843	-543	-19532	-7
0.697500	-25	39	89	-61	-104	-36	17	-16	-15	4	-76	-65	-91	-18	-32	-62	-100	34	-86	-32	-104	-25	-100	-70	-65	-3	-100	-14	-75	-72	-149	-76	-94	6812	1692	-22589	-56	-2590	4439	-16064	-237	-1682	1665	-16605	-242	-2549	-780	-19521	24
0.698333	-26	44	91	-59	-110	-36	13	-18	-17	3	-75	-64	-97	-18	-33	-64	-100	34	-87	-34	-107	-27	-103	-69	-65	-3	-98	-16	-68	-70	-147	-77	-96	6916	2082	-22600	-59	-2423	4083	-16425	-273	-1452	1397	-16674	-281	-2268	-1017	-19505	20
0.699167	-27	38	86	-63	-112	-34	13	-17	-19	2	-73	-66	-117	-17	-33	-63	-101	33	-84	-35	-101	-25	-97	-67	-63	1	-98	-15	-70	-69	-146	-76	-98	7021	2461	-22596	-49	-2244	3724	-16769	-258	-1215	1131	-16756	-257	-2005	-1254	-19485	35
0.700000	-22	42	91	-60	-107	-34	15	-16	-17	2	-73	-61	-92	-15	-29	-60	-97	36	-85	-32	-100	-23	-97	-68	-65	0	-98	-12	-70	-67	-145	-69	-107	7126	2829	-22584	-48	-2062	3367	-17112	-230	-978	866	-16827	-205	-1768	-1495	-19468	28
0.700833	-50	37	89	-61	-104	-31	15	-16	-17	4	-70	-64	-94	-16	-31	-61	-97	37	-90	-31	-104	-23	-97	-68	-62	-3	-98	-12	-76	-68	-145	-74	-104	7233	3178	-22563	-44	-1879	3017	-17436	-221	-742	605	-16914	-162	-1563	-1731	-19445	13
0.701667	-27	40	86	-63	-110	-34	13	-30	-18	4	-75	-70	-95	-17	-32	-63	-102	30	-90	-35	-108	-26	-102	-68	-67	-14	-103	-17	-76	-74	-147	-83	-103	7338	3508	-22523	-17	-1694	2677	-17746	-212	-520	351	-17004	-101	-1374	-1964	-19444	4
0.702500	-26	35	88	-64	-111	-38	11	-18	-19	34	-69	-64	-97	-15	-32	-56	-100	33	-90	-36	-105	-27	-101	-67	-63	-3	-99	-15	-74	-70	-148	-75	-105	7450	3813	-22468	-1	-1500	2358	-18039	-189	-301	71	-17100	-49	-1211	-2193	-19432	35
0.703333	-26	39	82	-60	-110	-36	11	-17	-15	2	-74	-65	-98	-23	-31	-62	-100	37	-88	-34	-107	-27	-101	-68	-66	-1	-100	-16	-74	-126	-151	-76	-111	7564	4090	-22395	3	-1317	2050	-18307	-160	-98	-143	-17206	-24	-1076	-2417	-19422	34
0.704167	-24	38	90	-62	-110	-34	11	-17	-16	6	-74	-62	-95	-17	-31	-57	-99	35	-88	-33	-75	-26	-102	-70	-64	-3	-99	-12	-74	-69	-147	-75	-114	7687	4334	-22297	-1	-1136	1756	-18561	-148	88	-376	-17311	1	-966	-2601	-19409	-27
0.705000	-24	36	82	-73	-109	-32	13	-12	-23	7	-73	-62	-95	-17	-28	-62	-101	36	-84	-31	-107	-22	-101	-68	-64	0	-97	-12	-70	-69	-147	-77	-96	7809	4540	-22181	5	-962	1489	-18791	-150	250	-603	-17424	-16	-884	-2830	-19400	-55
0.705833	-25	40	89	-60	-110	-33	11	-15	-17	4	-73	-64	-98	-16	-30	-62	-98	36	-84	-43	-102	-22	-99	-67	-69	-5	-99	-14	-75	-69	-145	-74	-84	7936	4712	-22046	13	-803	1235	-19005	-168	368	-824	-17540	-70	-817	-3025	-19388	-30
0.706667	-28	39	84	-61	-111	-32	6	-16	-21	4	-70	-64	-96	-19	-30	-62	-104	32	-87	-36	-105	-23	-99	-69	-68	-1	-102	-5	-73	-70	-148	-81	-95	8048	4841	-21896	-3	-659	990	-19194	-181	498	-1033	-17659	-94	-780	-3211	-19377	-9
0.707500	-28	35	85	-62	-111	-36	9	-18	-22	0	-74	-67	-98	-51	-28	-63	-98	35	-87	-33	-105	-25	-102	-68	-65	-3	-101	-13	-77	-72	-149	-75	-100	8213	4933	-21719	2	-537	770	-19368	-220	584	-1239	-17780	-115	-754	-3381	-19357	13
0.708333	-27	36	84	-75	-112	-35	10	-15	-22	5	-75	-64	-99	-18	-29	-60	-101	35	-86	-35	-105	-23	-99	-69	-66	17	-99	-14	-75	-72	-147	-75	-98	8359	4983	-21528	9	-432	560	-19513	-231	641	-1436	-17903	-119	-738	-3540	-19333	19
0.709167	-28	41	89	-59	-108	-34	9	-13	-18	-3	-76	-63	-98	-18	-32	-40	-100	37	-83	-31	-103	-21	-98	-69	-66	0	-100	-15	-72	-72	-150	-80	-101	8502	4997	-21317	23	-348	369	-19648	-243	667	-1626	-18028	-70	-747	-3690	-19310	-6
0.710000	-26	39	88	-60	-108	-41	11	-14	-17	4	-74	-64	-95	-16	-27	-59	-102	33	-84	-33	-103	-23	-98	-69	-65	-4	-101	-13	-72	-74	-147	-78	-100	8650	4964	-21089	39	-298	184	-19761	-223	665	-1812	-18149	-6	-733	-3822	-19267	0
0.710833	-28	42	86	-61	-109	-31	12	-13	-19	5	-74	-63	-95	-15	-26	-58	-101	36	-81	-74	-105	-19	-97	-70	-66	0	-101	-8	-72	-69	-145	-76	-83	8802	4895	-20840	59	-264	16	-19870	-212	643	-1987	-18303	49	-735	-3942	-19219	17
0.711667	-26	45	90	-32	-107	-27	12	-10	-18	8	-70	-61	-96	-13	-24	-53	-99	40	-81	-28	-100	-18	-93	-66	-63	2	-98	-5	-68	-67	-139	-72	-76	8957	4786	-20579	70	-260	-142	-19944	-216	598	-2153	-18400	81	-739	-4047	-19162	13
0.712500	-23	43	91	-53	-102	-28	18	-8	-12	9	-48	-58	-91	-9	-23	-52	-97	37	-81	-29	-102	-17	-95	-64	-62	2	-96	-9	-70	-69	-143	-70	-81	9107	4634	-20301	68	-285	-290	-20023	-189	549	-2313	-18525	46	-738	-4146	-19094	9
0.713333	-21	44	91	-69	-110	-30	15	-9	-16	8	-72	-67	-95	-13	-25	-55	-96	40	-81	-30	-102	-18	-95	-64	-63	3	-100	-12	-73	-70	-143	-72	-85	9254	4447	-20006	58	-336	-437	-20094	-139	449	-2463	-18649	-28	-734	-4236	-19018	24
0.714167	-23	43	90	-56	-109	-29	16	-10	-19	8	-70	-62	-96	-13	-24	-26	-95	37	-70	-31	-103	-19	-96	-66	-64	0	-101	-10	-70	-70	-143	-75	-95	9405	4225	-19698	54	-409	-556	-20154	-115	349	-2607	-18772	-84	-728	-4318	-18932	55
0.715000	-25	36	90	-59	-113	-10	-12	-13	-18	7	-74	-66	-100	-18	-28	-55	-100	37	-83	-32	-104	-24	-100	-68	-65	-12	-102	-14	-65	-74	-149	-76	-101	9552	3972	-19375	36	-501	-710	-20209	-129	242	-2740	-18903	-114	-693	-4388	-18840	74
0.715833	-29	39	86	-61	-111	-39	6	-18	-22	4	-77	-66	-98	-18	-29	-81	-98	34	-85	-30	-105	-23	-100	-69	-62	-1	-101	-13	-74	-73	-145	-72	-101	9697	3697	-19031	23	-610	-833	-20252	-142	116	-2864	-19022	-111	-656	-4449	-18730	76
0.716667	-18	39	89	-58	-107	-34	8	-15	-21	3	-75	-65	-97	-16	-27	-59	-104	33	-83	-35	-105	-22	-100	-68	-60	-1	-100	-14	-73	-74	-147	-69	-97	9843	3396	-18670	8	-731	-959	-20294	-154	24	-2975	-19140	-183	-607	-4507	-18615	79
0.717500	-25	42	89	-56	-109	-32	13	-14	-18	3	-73	-40	-96	-18	-27	-55	-129	38	-83	-30	-105	-22	-100	-66	-62	0	-102	-12	-74	-73	-146	-73	-98	9991	3082	-18299	10	-863	-1077	-20329	-115	-82	-3080	-19257	-218	-546	-4564	-18491	89
0.718333	20	42	91	-55	-111	-30	15	-12	-15	8	-72	-64	-95	-14	-28	-56	-99	38	-84	-33	-95	-13	-98	-65	-62	1	-101	-10	-72	-69	-145	-70	-98	10127	2758	-17917	35	-1009	-1197	-20356	-126	-179	-3177	-19366	-170	-477	-4623	-18365	78
0.719167	-21	42	92	-55	-104	-30	16	-13	-15	8	-66	-61	-95	-14	-24	-55	-96	40	-81	-29	-101	-19	-95	-65	-64	2	-98	-11	-73	-72	-145	-67	-88	10266	2423	-17521	34	-1159	-1318	-20382	-116	-268	-3276	-19477	-148	-402	-4685	-18233	52
0.720000	-19	45	93	-58	-105	-30	17	-8	-12	10	-69	-61	-93	-14	-25	-52	-95	41	-86	-30	-101	-21	-98	-63	-60	0	-97	-10	-69	-68	-127	-70	-67	10401	2089	-17114	52	-1318	-1443	-20401	-97	-348	-3374	-19572	-162	-317	-4757	-18103	30
0.720833	-24	42	92	-57	-108	-30	15	-13	-16	6	-70	-61	-95	-14	-27	-45	-98	39	-86	-31	-98	-22	-98	-63	-62	0	-97	-11	-70	-70	-145	-74	-60	10517	1759	-16704	80	-1479	-1571	-20417	-86	-413	-3479	-19666	-182	-234	-4837	-17975	8
0.721667	-24	38	87	-56	-108	-31	9	-21	-19	3	-73	-61	-96	-16	-31	-58	-101	37	-88	-33	-105	-25	-102	-69	-67	2	-98	-11	-74	-73	-147	-68	-63	10631	1437	-16293	60	-1644	-1703	-20422	-92	-463	-3594	-19749	-236	-146	-4932	-17844	-15
0.722500	-27	38	89	-59	-109	-35	11	-1	-15	4	-73	-64	-98	-25	-30	-62	-103	35	-88	-34	-105	-25	-101	-67	-63	-1	-101	-14	-75	-72	-148	-74	-48	10733	1130	-15881	24	-1807	-1840	-20420	-121	-494	-3720	-19819	-277	-58	-5040	-17717	-41
0.723333	-29	39	87	-70	-113	-33	12	-18	-23	0	-76	-65	-101	-18	-31	-60	-103	34	-90	-39	-108	-25	-103	-73	-69	-7	-105	-21	-76	-74	-152	-78	-22	10826	843	-15475	4	-1975	-1978	-20416	-143	-513	-3872	-19881	-263	29	-5168	-17597	-48
0.724167	-27	39	84	-65	-112	-38	9	-21	-21	2	-76	-56	-98	-19	-32	-63	-92	35	-86	-38	-105	-24	-100	-69	-64	-3	-98	-17	-73	-70	-149	-76	-5	10910	578	-15070	-1	-2140	-2117	-20400	-161	-514	-4038	-19914	-248	121	-5309	-17480	-35
0.725000	-27	40	90	-62	-115	-32	10	-18	-16	4	-70	-63	-100	-17	-29	-60	-96	35	-86	-34	-103	-24	-102	-70	-63	-3	-99	-10	-76	-74	-150	-75	9	10984	336	-14679	-14	-2297	-2265	-20376	-182	-500	-4235	-19935	-233	206	-5473	-17364	-24
0.725833	-28	41	86	-59	-113	-34	10	-15	-17	4	-69	-64	-98	-16	-25	-59	-101	34	-87	-18	-102	-25	-102	-72	-64	0	-101	-14	-75	-68	-147	-76	-7	11036	120	-14297	-15	-2452	-2413	-20351	-146	-480	-4467	-19921	-161	293	-5650	-17254	-32
0.726667	-24	42	88	-57	-107	-33	5	-14	-18	5	-69	-64	-94	-17	-28	-63	-98	35	-86	-35	-103	-23	-99	-72	-62	-1	-107	-13	-72	-60	-151	-77	-18	11081	-72	-13932	-13	-2606	-2563	-20316	-84	-448	-4733	-19907	-129	378	-5850	-17150	-34
0.727500	-26	43	87	-61	-107	-34	12	-21	-17	3	-68	-70	-96	-53	-31	-59	-96	34	-88	-36	-102	-25	-100	-70	-64	-4	-98	-16	-70	-73	-148	-75	-18	11113	-241	-13591	-29	-2755	-2708	-20278	-63	-410	-5039	-19862	-160	469	-6067	-17046	0
0.728333	-46	41	85	-60	-111	-33	13	-15	-18	4	-75	-62	-98	-15	-29	-61	-100	33	-88	-63	-107	-22	-97	-70	-65	-1	-98	-13	-76	-72	-146	-76	-32	11132	-380	-13257	-24	-2900	-2854	-20241	-68	-371	-5382	-19786	-177	555	-6288	-16919	11
0.729167	-26	44	85	-60	-108	-31	11	-17	-21	3	-76	-64	-96	-18	-28	-63	-101	32	-84	-34	-104	-23	-99	-76	-66	-3	-101	-16	-73	-70	-150	-76	-46	11142	-493	-12949	-22	-3038	-2995	-20189	-60	-329	-5764	-19682	-149	641	-6542	-16828	16
0.730000	-27	41	88	-62	-110	-35	10	-14	-19	2	-75	-65	-99	-16	-29	-62	-99	32	-84	-38	-105	-24	-101	-74	-66	-4	-100	-14	-70	-70	-149	-76	-51	11141	-578	-12665	-41	-3170	-3138	-20142	-49	-289	-6175	-19545	-130	736	-6796	-16705	42
0.730833	-22	40	86	-60	-107	-33	12	-14	-16	3	-74	-65	-97	-18	-33	-60	-96	30	-84	-35	-103	-23	-99	-70	-67	-5	-97	-14	-76	-74	-148	-74	-60	11129	-652	-12400	-59	-3286	-3269	-20093	-43	-246	-6611	-19374	-133	834	-7050	-16564	72
0.731667	-26	42	69	-59	-110	-34	12	-16	-17	4	-73	-64	-98	-15	-30	-60	-100	30	-85	-35	-105	-25	-103	-72	-55	-1	-99	-14	-75	-72	-147	-73	-72	11108	-699	-12157	-100	-3399	-3405	-20044	-32	-215	-7084	-19178	-132	929	-7307	-16396	71
0.732500	-27	42	87	-59	-114	-35	11	-15	-18	5	-73	-64	-98	-16	-31	-60	-99	34	-84	-35	-103	-22	-98	-68	-64	-1	-100	-12	-69	-70	-146	-75	-68	11081	-725	-11943	-68	-3492	-3534	-19989	-40	-187	-7566	-18941	-121	1034	-7558	-16194	89
0.733333	-27	45	87	-56	-110	-32	12	-16	-19	5	-74	-65	-96	-16	-30	-60	-99	35	-82	-33	-103	-19	-101	-72	-67	-3	-100	-9	-73	-70	-146	-73	-55	11055	-723	-11752	-46	-3578	-3666	-19936	-30	-170	-8068	-18674	-105	1137	-7802	-15953	105
0.734167	-27	40	88	-56	-111	-33	11	-13	-19	6	-77	-36	-98	-19	-30	-59	-103	35	-83	-36	-103	-23	-100	-70	-62	-1	-98	-13	-75	-68	-146	-75	-62	11018	-714	-11584	-25	-3651	-3800	-19882	-28	-155	-8572	-18377	-90	1239	-8037	-15670	81
0.735000	3	42	90	-59	-108	-34	15	-15	-18	5	-75	-66	-95	-15	-30	-60	-98	34	-84	-34	-105	-22	-100	-87	-65	-5	-101	-25	-74	-67	-146	-72	-57	10981	-683	-11441	11	-3710	-3938	-19825	-39	-148	-9067	-18040	-60	1341	-8258	-15335	75
0.735833	-25	40	88	-60	-109	-33	12	-17	-17	5	-56	-64	-95	-16	-31	-46	-99	35	-86	-36	-103	-22	-101	-70	-64	0	-100	-12	-75	-68	-147	-75	-50	10944	-636	-11320	4	-3753	-4089	-19762	-16	-152	-9546	-17670	-28	1438	-8466	-14937	84
0.736667	-25	38	71	-56	-111	-31	13	-13	-17	4	-76	-67	-99	-16	-32	-56	-97	35	-85	-34	-104	-22	-102	-75	-63	-1	-97	-14	-77	-73	-138	-74	-49	10897	-573	-11222	20	-3781	-4250	-19697	8	-159	-10003	-17276	-9	1529	-8665	-14474	68
0.737500	-26	42	88	-61	-113	-34	13	-12	-17	6	-49	-67	-95	-15	-27	-59	-99	37	-84	-34	-108	-23	-101	-69	-63	0	-98	-13	-73	-69	-146	-73	-68	10854	-497	-11151	33	-3788	-4433	-19622	29	-165	-10426	-16845	12	1624	-8837	-13942	52
0.738333	-22	42	91	-56	-107	-32	15	-13	-17	7	-73	-62	-94	-15	-29	-57	-97	33	-83	-32	-104	-22	-99	-67	-62	1	-97	-14	-69	-68	-147	-72	-65	10808	-410	-11102	23	-3788	-4637	-19532	36	-180	-10816	-16373	47	1713	-9010	-13341	55
0.739167	-22	43	88	-55	-107	-30	16	-15	-17	4	-73	-62	-124	-19	-28	-56	-98	37	-82	-33	-103	-18	-98	-67	-66	0	-98	-11	-68	-68	-144	-74	-53	10751	-313	-11083	32	-3768	-4861	-19432	34	-200	-11158	-15878	72	1785	-9177	-12673	41
0.740000	-26	42	62	-55	-108	-30	11	-16	-17	8	-70	-64	-95	-12	-31	-58	-99	33	-85	-33	-103	-23	-101	-66	-62	0	-99	-11	-69	-90	-146	-75	-36	10688	-214	-11089	26	-3739	-5138	-19314	33	-217	-11450	-15351	85	1851	-9341	-11936	-8
0.740833	-26	39	86	-59	-109	-33	11	-16	-16	2	-74	-66	-95	-8	-30	-59	-99	36	-86	-36	-102	-22	-99	-66	-63	0	-103	-14	-72	-70	-146	-74	-60	10618	-104	-11125	15	-3690	-5438	-19176	27	-237	-11694	-14795	109	1909	-9504	-11132	-51
0.741667	-18	38	84	-43	-108	-35	12	-15	-17	1	-74	-66	-99	-15	-32	-57	-100	30	-88	-38	-107	-28	-103	-68	-72	-12	-100	-14	-73	-74	-150	-78	-55	10541	4	-11187	10	-3634	-5776	-19016	36	-250	-11863	-14208	125	1964	-9674	-10264	-53
0.742500	-25	42	86	-59	-109	-33	10	-21	-18	5	-76	-64	-98	-14	-32	-57	-99	32	-87	-35	-108	-23	-101	-68	-67	-1	-100	-15	-78	-74	-150	-78	-57	10455	113	-11272	25	-3558	-6141	-18829	50	-263	-11980	-13596	151	2007	-9844	-9335	-32
0.743333	-28	42	87	-60	-112	-35	10	-16	-18	5	-73	-66	-99	-14	-28	-59	-101	33	-86	-38	-119	-25	-104	-68	-66	0	-103	-16	-74	-70	-147	-77	-55	10358	214	-11395	18	-3470	-6543	-18620	61	-279	-12035	-12945	173	2048	-10019	-8351	-7
0.744167	-23	39	87	-62	-111	-35	11	-15	-19	4	-72	-66	-99	-14	-29	-62	-101	36	-86	-34	-104	-21	-99	-70	-64	1	-100	-15	-74	-70	-151	-77	-49	10255	314	-11540	-1	-3367	-6971	-18377	77	-285	-12045	-12272	190	2077	-10204	-7327	-6
0.745000	-26	42	81	-41	-109	-31	9	-15	-19	6	-69	-64	-95	-13	-29	-58	-98	35	-84	-32	-105	-23	-100	-69	-64	0	-99	-10	-77	-72	-146	-73	-41	10144	397	-11718	-12	-3251	-7424	-18111	95	-292	-11968	-11573	197	2107	-10385	-6263	-12
0.745833	-27	41	87	-62	-105	-33	16	-13	-16	8	-73	-64	-102	-15	-25	-59	-107	34	-87	-31	-104	-19	-100	-66	-61	0	-98	-11	-74	-69	-147	-74	-55	10024	467	-11925	-39	-3125	-7897	-17817	111	-297	-11848	-10848	220	2129	-10566	-5171	-1
0.746667	-25	44	63	-59	-107	-32	12	-11	-17	7	-70	-63	-96	-12	-26	-56	-98	36	-81	-32	-107	-33	-98	-66	-64	1	-99	-23	-70	-67	-146	-73	-59	9901	525	-12156	-45	-2985	-8376	-17504	91	-302	-11681	-10110	249	2141	-10743	-4060	0
0.747500	-23	44	87	-61	-107	-31	16	-15	-17	6	-67	-61	-93	-14	-25	-58	-97	34	-85	-33	-102	-23	-98	-66	-63	0	-100	-13	-74	-69	-148	-75	-49	9758	552	-12420	-60	-2831	-8857	-17168	67	-309	-11462	-9342	244	2152	-10906	-2919	-11
0.748333	-24	41	85	-62	-113	-34	12	-14	-18	4	-73	-67	-99	-16	-31	-60	-103	26	-87	-36	-108	-25	-100	-69	-66	-1	-103	-16	-79	-74	-153	-79	-43	9633	563	-12711	-69	-2669	-9331	-16821	49	-313	-11208	-8558	227	2151	-11053	-1779	-24
0.749167	-28	38	82	-66	-113	-39	7	-19	-21	5	-74	-67	-95	-18	-29	-63	-101	32	-84	-34	-109	-25	-102	-72	-64	0	-99	-13	-74	-70	-149	-75	-38	9500	555	-13028	-70	-2490	-9778	-16440	21	-311	-10917	-7743	225	2151	-11164	-629	-42
0.750000	-28	38	85	-64	-105	-35	15	-17	-19	3	-73	-67	-97	-18	-29	-63	-99	33	-85	-34	-104	-25	-101	-70	-66	-1	-100	-15	-78	-73	-153	-79	-38	9367	520	-13362	-83	-2303	-10196	-16058	21	-310	-10605	-6922	239	2143	-11236	506	-51
0.750833	-27	42	87	-60	-110	-32	13	-16	-17	8	-57	-63	-100	-13	-28	-64	-99	39	-83	-30	-104	-22	-102	-69	-67	0	-97	-12	-76	-69	-147	-74	-34	9234	463	-13721	-73	-2089	-10575	-15658	39	-306	-10273	-6084	243	2131	-11265	1626	-38
0.751667	-29	43	90	-59	-108	-32	16	-13	-15	8	-66	-63	-92	-12	-24	-60	-97	37	-81	-29	-101	-21	-86	-65	-59	3	-96	-12	-70	-65	-144	-70	-41	9100	379	-14098	-66	-1905	-10895	-15249	52	-294	-9945	-5253	217	2108	-11237	2721	-29
0.752500	-21	46	93	-56	-101	-36	4	-11	-11	35	-67	-64	-92	-13	-23	-57	-94	38	-80	-29	-99	-19	-96	-66	-60	2	-100	-12	-69	-76	-145	-73	-44	8971	270	-14495	-76	-1703	-11159	-14840	36	-280	-9617	-4420	197	2072	-11159	3782	-26
0.753333	-18	43	90	-63	-107	-29	19	-10	-15	9	-67	-62	-94	-13	-25	-58	-97	37	-79	-29	-105	-18	-101	-66	-63	0	-95	-9	-72	-68	-145	-70	-34	8834	139	-14896	-78	-1508	-11354	-14430	2	-260	-9299	-3577	191	2031	-11018	4799	-30
0.754167	-25	44	90	-58	-105	-31	17	-13	-16	7	-69	-57	-97	-18	-30	-59	-96	35	-82	-29	-101	-17	-98	-66	-62	1	-98	-10	-73	-73	-146	-73	-24	8699	-13	-15303	-72	-1314	-11494	-14015	-18	-229	-8962	-2750	187	1974	-10818	5765	-29
0.755000	-22	26	90	-58	-109	-33	16	-13	-14	6	-68	-62	-95	-14	-25	-59	-99	36	-80	-31	-103	-19	-98	-34	-62	-15	-100	-13	-68	-68	-143	-75	-30	8559	-186	-15723	-51	-1134	-11523	-13596	-58	-188	-8755	-1931	176	1909	-10555	6671	-28
0.755833	-23	42	90	-59	-109	-32	15	-12	-14	2	-70	-63	-85	-16	-30	-60	-99	35	-84	-32	-103	-21	-98	-69	-63	0	-99	-12	-75	-68	-148	-78	-49	8416	-375	-16138	-32	-969	-11490	-13155	-88	-134	-8534	-1140	155	1830	-10240	7500	-30
0.756667	-28	39	89	-60	-109	-32	13	-15	-21	3	-73	-65	-98	-19	-31	-61	-98	33	-87	-31	-102	-23	-102	-70	-67	-5	-109	-15	-74	-73	-146	-77	-44	8257	-581	-16556	-35	-827	-11366	-12738	-87	-73	-8355	-380	138	1740	-9870	8250	-36
0.757500	-30	38	85	-62	-115	-21	12	-16	-24	1	-74	-74	-98	-18	-31	-63	-98	33	-87	-33	-104	-23	-99	-68	-63	0	-98	-13	-73	-70	-146	-75	-38	8108	-792	-16955	-45	-703	-11165	-12291	-93	11	-8214	357	137	1646	-9450	8921	-45
0.758333	-24	41	90	-56	-104	-32	15	-12	-17	2	-72	-65	-94	-14	-27	-58	-97	36	-81	-30	-101	-18	-68	-67	-66	0	-99	-12	-73	-72	-146	-77	-36	7919	-1012	-17341	-49	-608	-10893	-11837	-110	118	-8119	1054	107	1542	-8998	9486	-46
0.759167	-24	42	88	-57	-109	-32	13	-11	-16	6	-86	-63	-92	-14	-30	-58	-98	37	-84	-33	-103	-23	-97	-67	-63	1	-96	-9	-72	-70	-144	-75	-36	7719	-1233	-17712	-43	-549	-10551	-11375	-113	208	-8062	1706	86	1429	-8520	9942	-31
0.760000	-23	43	149	-56	-107	-31	13	-11	-14	6	-70	-63	-93	-15	-26	-56	-95	36	-80	-30	-101	-19	-95	-68	-62	0	-95	-11	-70	-69	-146	-75	-36	7520	-1455	-18061	-49	-515	-10136	-10848	-135	322	-8048	2315	77	1315	-8028	10282	-15
0.760833	-22	43	91	-55	-107	-33	12	-13	-17	6	-72	-65	-94	-14	-28	-58	-97	37	-80	-33	-104	-22	-102	-70	-62	0	-99	-11	-72	-70	-145	-75	-25	7293	-1676	-18386	-77	-523	-9673	-10317	-164	441	-8062	2862	62	1191	-7530	10506	-18
0.761667	-27	38	87	-58	-110	-34	9	-15	-17	4	-74	-63	-100	-16	-29	-60	-100	30	-87	-34	-103	-22	-103	-69	-65	-1	-100	-12	-77	-72	-148	-77	-27	7044	-1889	-18684	-82	-558	-9159	-9745	-172	568	-8086	3344	38	1073	-7042	10602	-23
0.762500	-27	41	93	-61	-111	-32	10	-26	-17	4	-75	-66	-98	-16	-30	-58	-97	35	-88	-34	-103	-23	-99	-73	-66	-6	-101	-13	-98	-72	-149	-76	-41	6779	-2088	-18942	-96	-623	-8612	-9142	-165	692	-8140	3773	18	958	-6564	10574	-8
0.763333	-28	38	86	-61	-110	-31	11	-15	-21	2	-74	-67	-98	-14	-29	-59	-102	34	-87	-42	-105	-23	-98	-72	-66	-4	-101	-15	-75	-72	-147	-76	-47	6501	-2270	-19176	-113	-716	-8038	-8500	-147	822	-8178	4138	26	851	-6112	10416	1
0.764167	-26	40	87	-60	-110	-32	11	-7	-21	4	-74	-65	-96	-10	-28	-58	-100	34	-86	-34	-107	-24	-98	-70	-65	-4	-100	-14	-76	-72	-148	-76	-33	6217	-2435	-19362	-107	-836	-7446	-7823	-158	946	-8202	4435	25	748	-5693	10130	-8
0.765000	-25	16	84	-63	-108	-38	9	-14	-21	2	-75	-65	-97	-18	-31	-61	-100	34	-88	-39	-109	-19	-102	-72	-45	-4	-102	-13	-74	-76	-150	-80	-24	5907	-2587	-19517	-105	-982	-6853	-7113	-163	1058	-8195	4661	16	656	-5309	9718	-4
0.765833	-28	41	84	-62	-112	-39	6	-25	-22	0	-76	-58	-101	-23	-32	-58	-98	33	-90	-36	-108	-25	-100	-70	-63	-3	-100	-16	-76	-73	-147	-76	-28	5600	-2716	-19660	-94	-1128	-6256	-6366	-164	1164	-8147	4818	24	581	-4962	9191	4
0.766667	-27	41	88	-61	-113	-36	9	-16	-17	2	-76	-66	-96	-17	-30	-60	-100	32	-88	-36	-104	-38	-103	-73	-65	-3	-99	-13	-75	-72	-147	-76	-35	5279	-2820	-19710	-81	-1291	-5677	-5598	-161	1251	-8047	4909	23	519	-4654	8550	2
0.767500	-28	40	87	-61	-108	-35	17	-24	-19	4	-75	-65	-90	-17	-31	-63	-102	32	-88	-34	-101	-24	-100	-74	-60	0	-100	-12	-69	-49	-149	-77	-42	4961	-2904	-19750	-65	-1456	-5122	-4815	-163	1328	-7882	4933	43	468	-4381	7802	2
0.768333	-24	42	87	-60	-109	-34	11	-16	-18	2	-77	-66	-97	-33	-32	-60	-100	26	-87	-35	-107	-24	-100	-73	-68	-4	-103	-15	-72	-70	-150	-77	-42	4649	-2966	-19756	-49	-1617	-4593	-4027	-165	1385	-7649	4885	41	434	-4146	6958	-3
0.769167	-27	39	85	-60	-110	-34	12	-40	-17	3	-75	-66	-98	-15	-32	-61	-102	32	-90	-38	-104	-24	-99	-69	-68	-3	-102	-16	-73	-73	-147	-78	-31	4335	-3009	-19731	-33	-1767	-4101	-3242	-162	1427	-7337	4778	19	413	-3944	6024	-19
0.770000	-29	45	85	-60	-112	-36	10	-18	-21	2	-76	-68	-99	-17	-34	-61	-101	32	-90	-35	-108	-27	-103	-73	-68	-4	-105	-18	-77	-76	-150	-78	-32	4034	-3028	-19680	-25	-1907	-3648	-2462	-170	1449	-6953	4609	17	397	-3765	5022	0
0.770833	-29	39	89	-59	-113	-38	10	-16	-21	2	-79	-64	-100	-43	-30	-61	-99	19	-86	-36	-105	-27	-99	-72	-64	0	-101	-16	-75	-69	-146	-78	-48	3738	-3030	-19598	-25	-2020	-3238	-1705	-167	1459	-6500	4391	26	395	-3600	3962	15
0.771667	-21	41	89	-59	-104	-32	18	-13	-15	6	-72	-61	-92	-16	-28	-59	-94	38	-122	-29	-101	-21	-97	-63	-60	1	-97	-11	-69	-70	-146	-74	-51	3467	-3011	-19494	3	-2109	-2876	-988	-149	1450	-5976	4124	11	392	-3454	2835	-3
0.772500	-24	47	79	-57	-107	-34	19	-17	-15	7	-72	-60	-91	-13	-26	-60	-98	36	-83	-32	-102	-21	-100	-70	-64	0	-97	-13	-74	-69	-149	-77	-47	3199	-2988	-19380	-7	-2175	-2572	-317	-148	1415	-5404	3809	-12	386	-3310	1670	13
0.773333	-26	42	89	-58	-109	-34	16	-17	-17	4	-72	-63	-98	-16	-30	-62	-103	33	-90	-33	-103	-24	-101	-70	-72	-4	-102	-16	-74	-72	-146	-76	-56	2939	-2956	-19257	-33	-2211	-2312	299	-139	1370	-4788	3427	-43	377	-3168	472	1
0.774167	-25	38	88	-62	-110	-22	13	-18	-19	1	-75	-64	-75	-17	-30	-63	-98	36	-86	-33	-103	-23	-99	-73	-67	-3	-103	-15	-74	-69	-148	-78	-67	2705	-2910	-19123	-67	-2233	-2103	864	-147	1308	-4144	3072	-72	356	-3016	-742	10
0.775000	-30	39	89	-60	-109	-32	16	-15	-19	6	-74	-62	-96	-14	-29	-63	-102	38	-87	-33	-95	-25	-101	-68	-65	0	-101	-12	-74	-70	-147	-75	-81	2474	-2864	-18996	-73	-2199	-1937	1365	-166	1232	-3480	2662	-102	322	-2853	-1968	26
0.775833	-25	42	89	-59	-112	-33	16	35	-16	8	-70	-63	-98	-16	-27	-59	-99	38	-84	-33	-104	-21	-100	-66	-65	0	-101	-14	-75	-70	-146	-73	-92	2258	-2816	-18870	-42	-2151	-1829	1799	-172	1141	-2821	2230	-143	268	-2679	-3212	34
0.776667	-27	41	89	-58	-110	-35	13	-14	-15	5	-72	-64	-97	-14	-28	-60	-99	37	-84	-43	-104	-24	-91	-68	-63	0	-98	-13	-75	-70	-145	-75	-102	2045	-2762	-18755	-21	-2090	-1728	2155	-166	1033	-2181	1784	-200	196	-2482	-4452	27
0.777500	-23	42	90	-55	-96	-31	17	-14	-16	11	-69	-63	-97	-15	-29	-60	-98	39	-81	-29	-101	-22	-97	-65	-62	3	-96	-9	-75	-44	-145	-75	-93	1848	-2711	-18650	16	-2009	-1668	2454	-158	917	-1580	1325	-237	99	-2269	-5696	39
0.778333	-23	44	93	-56	-109	-31	17	-14	-16	10	-68	-60	-92	-9	-28	-59	-100	42	-80	-28	-101	-19	-98	-66	-63	2	-98	-10	-70	-66	-145	-72	-92	1654	-2662	-18571	70	-1926	-1630	2677	-169	780	-1028	850	-266	-16	-2038	-6927	42
0.779167	-23	44	91	-59	-104	-38	20	-12	-15	10	-65	-60	-95	-11	-25	-56	-98	39	-81	-29	-100	-17	-93	-63	-61	2	-97	-10	-69	-64	-143	-70	-95	1467	-2624	-18513	91	-1843	-1601	2838	-170	629	-538	364	-296	-155	-1800	-8155	22
0.780000	-19	45	94	-52	-105	-28	19	-11	-15	8	-70	-59	-94	-11	-23	-57	-96	41	-77	-27	-98	-14	-95	-65	-60	2	-95	-9	-68	-66	-144	-72	-96	1296	-2577	-18476	89	-1772	-1581	2934	-164	466	-122	-138	-335	-319	-1554	-9364	17
0.780833	-23	44	91	-55	-107	-30	18	-11	-22	11	-64	-58	-94	-21	-23	-58	-95	38	-81	-31	-103	-19	-95	-65	-63	4	-95	-13	-74	-68	-146	-73	-93	1105	-2540	-18476	79	-1728	-1554	2969	-179	284	209	-649	-403	-498	-1304	-10552	21
0.781667	-24	41	88	-59	-112	-32	12	-15	-19	6	-72	-66	-99	-18	-29	-62	-101	25	-87	-43	-109	-24	-100	-65	-66	0	-102	-16	-78	-74	-150	-77	-90	962	-2502	-18493	64	-1713	-1512	2947	-196	84	457	-1172	-439	-700	-1059	-11729	22
0.782500	-35	39	85	-55	-114	-35	8	-23	-21	5	-75	-66	-100	-16	-29	-62	-99	35	-85	-35	-108	-24	-102	-70	-65	-1	-100	-14	-75	-72	-146	-75	-97	818	-2458	-18537	64	-1734	-1441	2889	-189	-130	626	-1704	-448	-892	-813	-12872	23
0.783333	-27	41	88	-58	-110	-35	11	-15	-18	8	-75	-65	-100	-18	-29	-62	-102	34	-85	-30	-108	-22	-99	-67	-67	0	-101	-17	-73	-69	-150	-77	-102	683	-2419	-18607	76	-1792	-1333	2782	-182	-361	714	-2253	-426	-1104	-583	-13986	12
0.784167	-26	42	84	-58	-113	-34	12	-15	2	36	-72	-63	-96	-16	-28	-60	-100	36	-83	-32	-104	-23	-101	-69	-65	0	-101	-15	-73	-69	-147	-83	-91	561	-2371	-18694	80	-1913	-1183	2634	-196	-616	727	-2816	-410	-1323	-371	-15057	24
0.785000	-23	40	86	-59	-109	-31	10	-15	-18	6	-73	-62	-94	-15	-29	-59	-100	36	-85	-28	-103	-24	-100	-65	-77	1	-100	-13	-74	-70	-146	-75	-82	451	-2322	-18811	73	-2094	-993	2443	-199	-885	674	-3391	-385	-1544	-180	-16082	18
0.785833	-25	41	87	-57	-112	-29	9	-14	-19	5	-74	-86	-93	-14	-27	-57	-96	38	-85	-33	-101	-19	-97	-67	-64	0	-104	-14	-73	-68	-149	-77	-77	350	-2264	-18939	63	-2341	-752	2210	-153	-1176	566	-3979	-361	-1768	-18	-17056	6
0.786667	-24	40	87	-60	-109	-31	12	-12	-17	9	-70	-61	-96	-14	-27	-58	-97	36	-86	-32	-127	-56	-99	-67	-64	0	-100	-12	-74	-68	-148	-75	-78	265	-2204	-19089	43	-2662	-449	1937	-137	-1489	420	-4568	-328	-1995	111	-17975	32
0.787500	-23	43	87	-60	-132	-31	12	-14	0	8	-72	-64	-96	-14	-30	-56	-98	36	-85	-32	-103	-22	-97	-67	-63	-1	-99	-14	-74	-70	-149	-60	-70	193	-2136	-19240	21	-3045	-100	1626	-145	-1825	242	-5190	-281	-2228	220	-18818	24
0.788333	-24	37	87	-61	-112	-34	12	-16	-17	4	-70	-63	-109	-15	-28	-58	-102	34	-100	-35	-104	-26	-99	-69	-62	-1	-102	-13	-70	-70	-147	-75	-65	123	-2063	-19402	15	-3496	300	1268	-158	-2178	52	-5810	-224	-2459	291	-19584	15
0.789167	-24	40	86	-62	-107	-33	9	-6	-10	5	-73	-66	-98	-18	-33	-59	-101	33	-87	-35	-107	-27	-102	-73	-66	-3	-102	-12	-74	-74	-149	-81	-56	66	-1985	-19564	28	-4015	747	876	-115	-2553	-145	-6433	-173	-2721	339	-20258	8
0.790000	-28	41	87	-63	-111	-40	8	-17	-22	3	-76	-66	-102	-19	-31	-60	-104	33	-90	-40	-109	-24	-115	-74	-68	-5	-120	-15	-77	-74	-150	-78	-79	12	-1910	-19731	35	-4597	1234	425	-57	-2946	-339	-7056	-142	-2987	359	-20836	7
0.790833	-31	36	84	-65	-115	-38	7	-21	-22	2	-78	-67	-100	-18	-32	-61	-103	30	-88	-38	-107	-26	-102	-69	-64	0	-101	-14	-72	-72	-148	-66	-79	-27	-1823	-19885	35	-5233	1766	-67	-66	-3343	-498	-7670	-113	-3265	361	-21300	16
0.791667	-26	43	89	-60	-108	-31	10	-15	-17	7	-72	-65	-96	-14	-29	-58	-96	38	-83	-19	-102	-22	-99	-68	-62	0	-99	-15	-70	-70	-146	-76	-56	-59	-1733	-20029	49	-5906	2317	-619	-78	-3759	-631	-8283	-136	-3573	339	-21649	21
0.792500	-21	42	91	-60	-113	-35	13	-13	-15	8	-69	-61	-96	-12	-28	-56	-96	37	-84	-35	-103	-24	-100	-72	-61	1	-101	-14	-73	-70	-147	-74	-36	-95	-1649	-20165	46	-6623	2882	-1231	-52	-4189	-735	-8883	-115	-3909	303	-21887	16
0.793333	-25	44	90	-60	-108	-31	11	-13	-18	7	-74	-62	-80	-42	-32	-55	-100	37	-84	-30	-107	-22	-101	-69	-66	1	-99	-13	-74	-72	-149	-75	-45	-125	-1557	-20281	25	-7383	3451	-1903	-53	-4615	-794	-9477	-96	-4281	254	-22000	12
0.794167	-24	43	90	-53	-110	-34	10	-16	-22	6	-75	-62	-95	-14	-31	-56	-100	34	-85	-33	-103	-22	-102	-70	-65	-3	-109	-11	-72	-73	-147	-34	-48	-151	-1473	-20384	24	-8117	4018	-2634	-36	-5053	-817	-10055	-103	-4689	200	-21981	10
0.795000	-25	44	89	-60	-107	-36	11	-13	-17	6	-73	-62	-97	-40	-29	-59	-101	32	-83	-27	-105	-22	-101	-68	-62	0	-100	-16	-72	-72	-145	-75	-50	-178	-1390	-20469	21	-8875	4566	-3428	1	-5486	-804	-10622	-93	-5139	142	-21846	12
0.795833	-22	43	90	-57	-109	-34	23	-15	-18	2	-74	-61	-96	-14	-29	-57	-98	30	-85	-33	-104	-22	-99	-68	-67	0	-100	-14	-75	-69	-160	-76	-44	-195	-1306	-20538	7	-9624	5087	-4289	19	-5919	-750	-11160	-107	-5610	79	-21589	11
0.796667	-25	41	88	-59	-107	-32	12	-17	-16	6	-73	-64	-96	-15	-30	-60	-94	33	-87	-30	-103	-21	-101	-67	-65	0	-99	-14	-75	-73	-147	-75	-33	-210	-1226	-20576	0	-10348	5571	-5206	38	-6334	-662	-11689	-158	-6126	18	-21224	6
0.797500	-23	43	96	-58	-110	-31	16	-14	-16	6	-70	-66	-96	-14	-29	-57	-97	37	-86	-31	-101	-18	-99	-66	-63	0	-97	-15	-77	-70	-147	-74	-28	-215	-1138	-20599	-3	-11040	6006	-6175	57	-6735	-549	-12195	-180	-6675	-47	-20757	9
0.798333	-26	40	87	-61	-110	-33	12	-15	-23	1	-68	-63	-95	-11	-29	-60	-99	34	-85	-33	-107	-22	-98	-69	-65	0	-99	-13	-72	-70	-148	-77	-25	-211	-1058	-20612	-19	-11693	6380	-7200	63	-7124	-421	-12691	-177	-7251	-122	-20212	10
0.799167	-24	40	88	-61	-109	-35	11	-18	-18	3	-75	-65	-98	-19	-31	-57	-100	34	-83	-30	-103	-21	-98	-67	-62	0	-98	-21	-76	-69	-154	-74	-11	-195	-962	-20605	4	-12278	6699	-8269	59	-7493	-270	-13171	-170	-7846	-201	-19596	9
0.800000	-23	43	90	-59	-110	-33	15	-15	-15	6	-73	-65	-95	-35	-27	-55	-95	39	-84	-36	-102	-21	-97	-66	-63	0	-100	-10	-69	-67	-147	-70	-9	-170	-866	-20588	-10	-12807	6943	-9385	36	-7838	-121	-13654	-171	-8451	-304	-18937	4
0.800833	-23	43	90	-56	-113	-31	50	-13	-16	5	-72	-63	-93	-13	-30	-60	-99	37	-83	-29	-102	-23	-98	-66	-64	1	-99	-9	-77	-69	-147	-74	-14	-134	-757	-20561	-39	-13269	7113	-10537	10	-8170	18	-14090	-180	-9052	-407	-18253	13
0.801667	-28	40	89	-59	-112	-35	12	-18	-30	2	-78	-68	-98	-15	-23	-60	-98	35	-86	-33	-107	-23	-100	-68	-70	-6	-102	-15	-75	-72	-149	-74	-9	-99	-633	-20535	-64	-13653	7195	-11710	8	-8474	146	-14537	-179	-9644	-545	-17556	25
0.802500	-28	39	85	-59	-108	-35	12	-17	-16	5	-76	-64	-99	-18	-31	-60	-99	28	-87	-33	-105	-25	-100	-69	-67	-1	-100	-13	-75	-72	-148	-76	-6	-10	-496	-20506	-79	-13959	7222	-12896	18	-8750	266	-14963	-185	-10211	-715	-16861	16
0.803333	-25	39	86	-59	-110	-32	9	-19	-17	3	-75	-53	-98	-17	-30	-59	-100	34	-84	-32	-102	-24	-100	-67	-65	0	-102	-16	-76	-74	-151	-74	-22	73	-340	-20473	-88	-14182	7157	-14073	21	-8998	360	-15390	-174	-10755	-912	-16217	6
0.804167	-26	39	88	-60	-112	-32	13	-17	-13	6	-75	-67	-95	-17	-30	-60	-97	35	-84	-32	-103	-10	-99	-68	-63	-1	-105	-15	-73	-67	-147	-76	-3	176	-163	-20448	-101	-14323	7018	-15258	8	-9224	426	-15811	-155	-11248	-1142	-15618	11
0.805000	-22	38	86	-57	-110	-31	12	-13	-18	-7	-73	-64	-95	-18	-30	-61	-115	32	-82	-30	-104	-22	-98	-66	-62	-4	-99	-13	-74	-69	-149	-74	-8	286	7	-20435	-100	-14389	6809	-16400	37	-9423	460	-16220	-131	-11694	-1407	-15084	8
0.805833	-26	41	85	-58	-111	-32	11	-17	-18	5	-73	-64	-95	-16	-29	-63	-101	33	-84	-31	-107	-24	-102	-67	-65	-4	-138	-9	-72	-69	-147	-73	-3	406	233	-20427	-80	-14382	6523	-17564	35	-9595	458	-16626	-112	-12078	-1707	-14626	13
0.806667	-29	40	86	-58	-110	-35	11	-18	-15	5	-73	-59	-95	-28	-33	-63	-102	32	-86	-35	-104	-27	-102	-70	-66	-6	-101	-17	-75	-76	-150	-79	2	528	451	-20437	-68	-14309	6171	-18664	30	-9749	420	-17031	-91	-12403	-2044	-14253	16
0.807500	-26	40	84	-62	-113	-36	8	-19	-21	2	-75	-68	-97	-18	-32	-63	-102	34	-82	-30	-105	-27	-102	-67	-66	0	-104	-14	-75	-72	-149	-76	1	661	682	-20459	-80	-14175	5771	-19710	-4	-9879	344	-17421	-76	-12660	-2404	-13962	13
0.808333	-28	36	84	-56	-109	-32	12	-15	-19	2	-74	-62	-96	-18	-30	-63	-105	33	-87	-31	-105	-25	-101	-72	-67	-3	-100	-16	-72	-73	-149	-79	-4	786	922	-20497	-108	-13997	5311	-20701	-49	-9984	239	-17806	-61	-12855	-2791	-13776	12
0.809167	-25	38	84	-60	-110	-36	13	-18	-18	5	-74	-64	-99	-22	-31	-64	-98	34	-84	-31	-110	-27	-94	-64	-65	-3	-102	-17	-76	-75	-151	-76	-5	910	1163	-20548	-138	-13784	4815	-21627	-119	-10076	92	-18183	-22	-12984	-3186	-13672	24
0.810000	-26	40	85	-62	-112	-34	12	-16	-18	17	-76	-64	-73	-17	-18	-63	-101	32	-85	-32	-109	-27	-104	-69	-66	-6	-101	-16	-74	-72	-147	-77	-6	1012	1397	-20607	-139	-13545	4287	-22479	-168	-10166	-79	-18543	22	-13062	-3589	-13651	15
0.810833	-35	39	85	-60	-111	-33	11	-17	-19	7	-73	-66	-97	-16	-31	-64	-98	32	-83	-31	-104	-26	-102	-70	-70	-1	-99	-13	-72	-74	-132	-76	-6	1107	1622	-20673	-118	-13290	3726	-23246	-159	-10242	-279	-18887	74	-13094	-3986	-13697	16
0.811667	-21	43	89	-57	-109	-33	52	-11	-13	9	-70	-62	-96	-11	-26	-59	-96	36	-81	-30	-100	-25	-99	-68	-61	0	-96	-11	-69	-66	-133	-72	-5	1186	1833	-20744	-118	-13037	3158	-23919	-159	-10326	-509	-19212	112	-13101	-4370	-13795	18
0.812500	-25	44	90	-53	-108	-30	16	-12	-15	9	-70	-62	-96	-16	-30	-59	-129	36	-82	-24	-100	-22	-98	-67	-66	0	-97	-12	-70	-68	-145	-76	-26	1227	2015	-20821	-108	-12810	2583	-24499	-183	-10411	-754	-19514	147	-13095	-4743	-13947	10
0.813333	-26	42	88	-53	-108	-36	16	-13	-10	10	-70	-60	-94	-12	-29	-59	-98	38	-82	-30	-103	-23	-101	-68	-64	-1	-99	-12	-72	-49	-149	-75	-17	1247	2171	-20893	-76	-12617	2009	-24974	-176	-10546	-1022	-19807	207	-13094	-5082	-14111	18
0.814167	-26	45	87	-56	-105	-31	13	-11	-15	9	-70	-62	-94	-13	-27	-57	-97	35	-86	-31	-101	-23	-101	-67	-61	0	-98	-12	-69	-68	-146	-74	-17	1236	2292	-20958	-38	-12459	1447	-25358	-149	-10695	-1298	-20068	246	-13112	-5398	-14288	12
0.815000	-25	41	87	-59	-108	-34	10	-16	-22	4	-51	-66	-97	-16	-30	-61	-99	33	-85	-33	-105	-25	-104	-73	-64	-4	-104	-17	-73	-70	-150	-76	-22	1196	2380	-21012	0	-12355	896	-25637	-164	-10890	-1585	-20299	280	-13171	-5663	-14452	-5
0.815833	-55	38	86	-61	-112	-36	7	-15	-18	6	-73	-68	-97	-18	-30	-60	-102	34	-88	-34	-99	-30	-102	-69	-63	-3	-99	-14	-75	-69	-148	-77	-23	1125	2427	-21050	16	-12327	384	-25804	-193	-11119	-1868	-20489	297	-13275	-5882	-14584	1
0.816667	-24	39	88	-62	-109	-35	12	-3	-17	6	-72	-67	-100	-19	-32	-59	-98	35	-85	-34	-104	-24	-101	-70	-66	0	-98	-15	-75	-72	-148	-76	-29	1025	2433	-21061	19	-12348	-88	-25874	-197	-11402	-2142	-20641	285	-13446	-6059	-14678	7
0.817500	-25	40	89	-56	-108	-34	15	-12	-15	7	-72	-62	-97	-13	-28	-56	-100	36	-83	-29	-104	-25	-101	-63	-66	0	-97	-11	-73	-68	-143	-74	-29	890	2403	-21052	34	-12457	-516	-25842	-177	-11737	-2398	-20751	290	-13685	-6181	-14712	4
0.818333	-24	44	91	-61	-122	-28	16	-15	-18	10	-72	-61	-97	-12	-28	-56	-99	37	-84	-30	-103	-19	-96	-64	-61	0	-100	-8	-70	-66	-145	-70	-21	733	2333	-21020	38	-12630	-885	-25709	-174	-12121	-2635	-20820	303	-14007	-6256	-14689	16
0.819167	-23	46	93	-57	-108	-29	15	-11	-14	10	-72	-63	-92	-13	-27	-53	-94	35	-81	-29	-102	-21	-97	-64	-63	0	-99	-11	-67	-64	-143	-75	-27	558	2221	-20968	28	-12875	-1195	-25489	-174	-12565	-2852	-20840	322	-14407	-6282	-14585	4
0.820000	-22	42	91	-56	-104	-28	18	-3	-6	12	-68	-61	-91	-6	-21	-55	-95	37	-83	-27	-99	-16	-95	-64	-62	2	-95	-9	-67	-64	-142	-72	-34	362	2080	-20898	20	-13189	-1439	-25175	-108	-13052	-3020	-20809	391	-14881	-6266	-14429	-41
0.820833	-23	44	93	-61	-108	-29	16	-10	-16	10	-69	-64	-93	-14	-25	-56	-99	37	-82	-29	-102	-18	-92	-64	-63	2	-81	-10	-75	-66	-143	-73	-36	150	1905	-20792	47	-13567	-1618	-24797	-53	-13588	-3151	-20732	472	-15430	-6204	-14201	-57
0.821667	-26	42	91	-59	-116	-32	15	-11	-14	9	-58	-62	-97	-13	-27	-56	-101	37	-87	-33	-104	-23	-98	-66	-64	0	-101	-11	-72	-67	-144	-64	-35	-77	1700	-20665	32	-13996	-1718	-24339	-85	-14158	-3227	-20596	443	-16039	-6103	-13906	-45
0.822500	-27	40	87	-59	-112	-33	13	-14	-19	5	-73	-65	-97	-12	-31	-90	-100	36	-87	-33	-99	-21	-100	-68	-65	-3	-99	-12	-73	-72	-148	-75	-30	-301	1484	-20543	-101	-14463	-1744	-23818	-246	-14749	-3253	-20439	217	-16690	-5966	-13556	-30
0.823333	-23	41	89	-60	-134	-36	11	-15	-18	5	-70	-68	-100	-19	-30	-61	-100	34	-86	-40	-108	-27	-102	-72	-65	-3	-103	-3	-75	-70	-151	-78	-17	-531	1248	-20402	-248	-14955	-1693	-23247	-465	-15354	-3227	-20173	-56	-17374	-5795	-13162	-14
0.824167	-30	37	84	-63	-112	-38	12	-18	-21	2	-76	-66	-100	-19	-32	-64	-104	33	-91	-35	-105	-40	-98	-67	-66	0	-99	-12	-75	-68	-147	-80	-32	-737	1010	-20247	-271	-15456	-1561	-22614	-512	-15955	-3130	-19881	-174	-18063	-5597	-12743	1
0.825000	-24	42	87	-60	-115	-38	11	-17	-19	26	-79	-64	-99	-15	-29	-61	-98	35	-83	-33	-105	-24	-100	-68	-67	-1	-99	-13	-73	-70	-146	-76	-47	-940	779	-20096	-174	-15990	-1365	-21951	-390	-16542	-2979	-19548	-150	-18736	-5378	-12310	9
0.825833	-27	41	88	-62	-110	-32	13	-15	-17	5	-72	-66	-97	-15	-29	-60	-99	34	-86	-32	-102	-23	-97	-69	-66	-3	-102	-11	-70	-68	-145	-79	-65	-1133	542	-19940	-79	-16450	-1099	-21256	-288	-17100	-2767	-19173	-72	-19376	-5147	-11878	8
0.826667	-28	40	88	-59	-108	-34	17	-17	-11	4	-75	-64	-95	-17	-29	-62	-102	36	-83	-34	-104	-21	-98	-70	-65	-3	-100	-11	-76	-65	-146	-77	-73	-1304	299	-19790	-35	-16919	-783	-20539	-306	-17617	-2508	-18765	7	-19963	-4910	-11505	16
0.827500	-25	39	88	-61	-109	-32	13	-14	-18	5	-70	-65	-96	-14	-29	-56	-99	26	-84	-32	-104	-22	-97	-69	-65	-1	-97	-11	-73	-67	-146	-78	-76	-1452	121	-19651	-13	-17341	-422	-19818	-348	-18081	-2206	-18326	72	-20478	-4667	-11164	33
0.828333	-26	43	87	-75	-97	-34	11	-17	-19	4	-72	-66	-99	-13	-29	-60	-98	35	-82	-32	-104	-21	-100	-69	-63	1	-98	-12	-76	-66	-146	-67	-73	-1580	-57	-19521	-18	-17719	-24	-19089	-375	-18482	-1862	-17869	104	-20915	-4428	-10887	38
0.829167	-26	41	87	-59	-111	-36	9	-14	-19	5	-70	-65	-96	-18	-28	-58	-98	35	-84	-31	-109	-26	-100	-70	-66	-4	-99	-12	-77	-72	-148	-81	-78	-1684	-211	-19409	-15	-18039	395	-18360	-412	-18821	-1493	-17396	109	-21250	-4195	-10694	32
0.830000	-27	39	89	-63	-111	-34	13	-16	-17	6	-49	-65	-101	-15	-31	-62	-101	34	-85	-32	-107	-23	-100	-70	-66	-3	-100	-11	-74	-69	-149	-81	-83	-1765	-336	-19313	18	-18299	834	-17640	-417	-19092	-1100	-16910	34	-21486	-3969	-10588	33
0.830833	-25	43	54	-60	-109	-33	11	-18	-21	6	-72	-63	-95	-14	-28	-62	-97	35	-83	-30	-118	-21	-99	-76	-65	0	-97	-12	-74	-70	-144	-77	-81	-1814	-428	-19216	35	-18496	1272	-16919	-419	-19279	-702	-16478	-66	-21615	-3753	-10580	37
0.831667	-26	42	90	-59	-116	-34	19	-13	-16	6	-68	-64	-94	-15	-27	-61	-100	30	-84	-32	-101	-23	-97	-69	-65	-1	-97	-12	-70	-65	-145	-78	-91	-1848	-491	-19140	55	-18637	1699	-16221	-396	-19398	-314	-15959	-141	-21649	-3558	-10679	19
0.832500	-27	41	89	-59	-110	-35	10	-17	-19	4	-75	-64	-98	-15	-30	-61	-102	37	-84	-32	-107	-22	-97	-68	-66	-1	-99	-13	-73	-67	-145	-77	-95	-1848	-526	-19076	68	-18718	2102	-15564	-361	-19448	59	-15507	-129	-21587	-3377	-10887	43
0.833333	-19	41	89	-61	-111	-31	16	-17	-19	6	-72	-63	-95	-13	-29	-61	-98	36	-84	-33	-103	-21	-97	-67	-64	0	-95	-10	-67	-69	-146	-74	-92	-1856	-531	-19026	58	-18752	2480	-14883	-386	-19434	406	-15069	-179	-21450	-3212	-11197	46
0.834167	-24	42	89	-56	-110	-31	11	-14	-18	7	-75	-65	-98	-12	-29	-58	-97	43	-76	-32	-102	-21	-96	-69	-63	0	-98	-14	-75	-70	-146	-76	-90	-1787	-515	-18983	47	-18739	2814	-14244	-412	-19366	714	-14663	-193	-21248	-3064	-11604	35
0.835000	-24	41	89	-61	-120	-53	11	-14	-23	6	-74	-40	-99	-14	-30	-62	-101	35	-85	-33	-107	-22	-99	-73	-64	0	-95	-11	-74	-68	-145	-78	-94	-1727	-476	-18944	40	-18696	3107	-13625	-369	-19249	977	-14282	-199	-20998	-2938	-12095	36
0.835833	-24	42	91	-59	-110	-32	12	-13	-17	6	-73	-64	-98	-15	-31	-59	-100	33	-82	-31	-104	-23	-99	-68	-63	0	-98	-14	-74	-70	-147	-78	-95	-1649	-424	-18907	25	-18626	3360	-13019	-333	-19100	1187	-13939	-203	-20721	-2820	-12658	44
0.836667	-25	44	89	-47	-109	-32	9	-9	-14	5	-75	-62	-98	-14	-27	-60	-100	33	-83	-31	-107	-22	-97	-72	-66	0	-97	-13	-69	-67	-144	-75	-102	-1556	-360	-18880	22	-18545	3561	-12434	-304	-18927	1344	-13628	-223	-20437	-2710	-13274	50
0.837500	-28	42	90	-57	-108	-30	17	-11	-21	7	-72	-60	-94	-13	-31	-70	-95	36	-82	-30	-101	-19	-96	-68	-65	2	-96	-11	-72	-68	-147	-76	-104	-1452	-287	-18834	18	-18472	3715	-11853	-225	-18735	1445	-13369	-199	-20163	-2608	-13929	41
0.838333	-22	43	66	-41	-107	-31	16	-11	-16	7	-70	-60	-95	-11	-26	-58	-99	40	-82	-31	-105	-19	-95	-68	-62	2	-97	-12	-70	-68	-144	-72	-104	-1336	-212	-18794	-1	-18384	3823	-11288	-141	-18537	1490	-13108	-150	-19909	-2505	-14601	37
0.839167	-22	41	89	-56	-105	-31	17	-11	-16	7	-70	-58	-86	-11	-28	-56	-100	35	-82	-24	-103	-18	-97	-67	-65	0	-97	-11	-68	-65	-144	-73	-113	-1214	-139	-18752	-30	-18323	3890	-10734	-91	-18339	1487	-12897	-99	-19698	-2403	-15274	30
0.840000	-25	43	92	-55	-113	-30	15	-31	-17	7	-67	-62	-98	-12	-29	-58	-99	38	-80	-31	-105	-22	-97	-66	-64	1	-97	-14	-74	-74	-144	-73	-111	-1112	-69	-18714	-52	-18283	3916	-10175	-68	-18152	1435	-12718	-45	-19539	-2296	-15929	36
0.840833	-36	40	89	-61	-112	-38	13	-15	-17	5	-74	-62	-96	-14	-30	-62	-100	38	-84	-32	-108	-29	-114	-67	-66	1	-98	-14	-72	-66	-144	-74	-121	-957	-6	-18639	-50	-18264	3919	-9611	-14	-17977	1353	-12561	19	-19431	-2167	-16551	45
0.841667	-27	39	89	-58	-114	-33	25	-13	-19	5	-75	-63	-97	-14	-32	-61	-101	36	-86	-30	-107	-23	-102	-72	-68	-1	-117	-14	-74	-70	-155	-78	-108	-826	49	-18578	-36	-18271	3899	-9049	75	-17818	1225	-12426	77	-19376	-2029	-17125	35
0.842500	-26	40	87	-60	-111	-33	13	-15	-19	6	-59	-62	-112	-15	-30	-59	-110	36	-86	-32	-104	-23	-104	-72	-66	-1	-98	-13	-72	-70	-145	-73	-116	-695	102	-18497	-35	-18303	3866	-8491	132	-17678	1092	-12303	115	-19369	-1862	-17635	43
0.843333	-25	50	86	-58	-112	-32	16	-12	-17	7	-73	-64	-97	-12	-29	-61	-100	35	-83	-35	-105	-22	-100	-68	-63	0	-102	-16	-73	-69	-151	-76	-128	-572	145	-18413	-45	-18357	3827	-7926	167	-17541	951	-12198	121	-19406	-1670	-18078	46
0.844167	-24	41	89	-61	-108	-32	16	-12	-17	5	-73	-64	-94	-10	-27	-80	-98	39	-83	-30	-104	-21	-100	-66	-64	0	-101	-11	-73	-67	-146	-74	-126	-445	184	-18325	-25	-18432	3789	-7367	205	-17424	812	-12137	101	-19481	-1452	-18443	38
0.845000	-25	40	88	-59	-108	-32	13	-10	-6	10	-69	-62	-93	-12	-29	-58	-97	39	-83	-33	-100	-18	-101	-67	-61	1	-99	-10	-68	-67	-144	-75	-122	-327	219	-18224	-11	-18525	3750	-6813	191	-17318	677	-12003	64	-19579	-1210	-18743	32
0.845833	-22	42	92	-59	-107	-31	17	-14	-17	8	-70	-65	-95	-13	-26	-57	-109	38	-81	-32	-104	-14	-100	-67	-64	3	-99	-12	-76	-68	-146	-72	-124	-219	253	-18126	19	-18630	3727	-6276	190	-17219	568	-11912	27	-19684	-944	-18971	25
0.846667	-26	40	90	-53	-108	-34	16	-13	-17	36	-70	-60	-97	-12	-26	-57	-99	39	-83	-33	-105	-21	-100	-66	-60	4	-97	-12	-75	-67	-145	-73	-117	-119	285	-18021	89	-18742	3710	-5764	234	-17129	488	-11813	28	-19776	-647	-19134	24
0.847500	-19	44	88	-58	-107	-35	17	-12	-14	6	-69	-63	-96	-14	-26	-58	-98	37	-77	-31	-101	-21	-99	-68	-60	5	-98	-11	-69	-68	-147	-75	-122	-25	321	-17913	113	-18853	3686	-5282	199	-17033	440	-11718	12	-19853	-332	-19245	21
0.848333	-27	40	87	-60	-114	-34	11	-17	-19	4	-70	-64	-98	-16	-31	-61	-102	35	-84	-34	-108	-27	-103	-44	-67	0	-101	-12	-78	-75	-149	-78	-130	53	362	-17808	111	-18964	3725	-4841	148	-16942	426	-11617	-29	-19888	1	-19305	8
0.849167	-28	36	84	-62	-113	-36	9	-19	-21	3	-75	-69	-99	-17	-35	-66	-102	33	-86	-38	-107	-23	-101	-70	-65	1	-103	-12	-76	-69	-149	-78	-128	124	408	-17700	131	-19064	3753	-4445	120	-16834	459	-11500	-58	-19882	347	-19335	-6
0.850000	-25	37	84	-62	-112	-36	11	-18	-25	0	-116	-67	-97	-15	-29	-62	-102	30	-87	-34	-107	-23	-100	-72	-66	-3	-101	-13	-74	-72	-148	-79	-129	191	465	-17593	126	-19155	3799	-4109	109	-16721	532	-11378	-67	-19812	699	-19343	-10
0.850833	-9	39	87	-60	-110	-33	15	-15	-19	4	-72	-64	-96	-16	-29	-60	-101	32	-91	-32	-105	-23	-101	-69	-66	1	-97	-11	-75	-69	-143	-75	-128	245	533	-17483	146	-19229	3862	-3827	149	-16597	644	-11243	-65	-19678	1057	-19343	-8
0.851667	-23	28	88	-58	-107	-23	10	-13	-14	9	-69	-64	-93	-10	-26	-56	-96	37	-82	-32	-102	-19	-96	-63	-61	4	-98	-9	-69	-70	-145	-72	-107	286	609	-17369	175	-19289	3936	-3611	160	-16463	799	-11089	-47	-19481	1404	-19353	-28
0.852500	-22	42	90	-57	-107	-32	16	-13	-16	8	-69	-63	-78	-14	-26	-58	-94	46	-79	-32	-103	-22	-97	-67	-59	2	-95	-9	-70	-66	-145	-73	-137	318	693	-17265	190	-19343	4049	-3460	99	-16325	970	-10933	-14	-19225	1739	-19388	-42
0.853333	-23	45	89	-55	-107	-31	15	-14	-14	8	-67	-63	-96	-17	-29	-57	-97	38	-81	-29	-103	-23	-96	-66	-60	2	-95	-10	-61	-67	-145	-70	-137	340	791	-17155	176	-19380	4124	-3380	28	-16178	1177	-10755	-24	-18901	2051	-19461	-58
0.854167	-24	45	89	-58	-109	-31	15	-14	-14	8	-70	-62	-92	-8	-27	-58	-112	38	-82	-31	-109	-21	-98	-67	-62	1	-96	-10	-72	-69	-146	-69	-133	350	897	-17046	149	-19412	4236	-3359	-15	-16027	1398	-10563	-26	-18536	2334	-19565	-59
0.855000	-26	45	91	-56	-122	-30	13	-13	-14	6	-68	-62	-96	-16	-28	-58	-98	36	-81	-31	-100	-22	-96	-66	-65	3	-96	-12	-79	-68	-122	-74	-130	346	1008	-16918	136	-19433	4364	-3390	-44	-15887	1631	-10358	-70	-18125	2586	-19736	-70
0.855833	-25	46	88	-60	-109	-30	13	-15	-15	3	-70	-65	-93	-16	-27	-58	-97	36	-81	-34	-103	-11	-98	-68	-63	0	-97	-14	-70	-70	-143	-72	-137	335	1126	-16827	98	-19456	4505	-3469	-82	-15749	1873	-10131	-113	-17689	2796	-19954	-79
0.856667	-27	40	88	-59	-111	-15	12	-15	-22	5	-69	-65	-97	-18	-28	-63	-103	32	-86	-36	-105	-24	-98	-70	-67	-1	-118	-13	-75	-59	-149	-87	-144	314	1250	-16708	44	-19479	4659	-3586	-103	-15619	2105	-9885	-184	-17245	2987	-20231	-80
0.857500	-29	41	86	-59	-112	-32	13	-18	-18	4	-74	-65	-79	-19	-29	-59	-98	25	-83	-33	-107	-23	-97	-67	-66	2	-96	-16	-74	-69	-145	-73	-135	286	1379	-16585	17	-19503	4839	-3722	-93	-15503	2342	-9609	-277	-16800	3138	-20552	-75
0.858333	-25	84	89	-56	-111	-32	15	-14	-14	8	-69	-62	-95	-13	-24	-58	-98	35	-81	-32	-104	-22	-101	-66	-62	-5	-94	-11	-53	-67	-145	-74	-132	244	1504	-16450	-30	-19547	5020	-3879	-76	-15413	2561	-9348	-385	-16370	3247	-20917	-70
0.859167	-27	46	92	-55	-107	-30	17	-13	-16	7	-68	-61	-94	-15	-29	-58	-103	37	-81	-33	-103	-21	-95	-65	-64	3	-96	-11	-72	-67	-148	-74	-133	190	1624	-16316	-84	-19597	5229	-4034	-66	-15354	2773	-9061	-456	-15982	3327	-21312	-56
0.860000	-23	47	92	-61	-108	-30	2	-13	-13	7	-62	-61	-91	-13	-27	-55	-96	39	-81	-31	-100	-24	-95	-65	-60	2	-93	-8	-72	-64	-143	-69	-130	127	1741	-16171	-111	-19665	5449	-4179	-77	-15328	2969	-8766	-483	-15646	3381	-21712	-48
0.860833	-25	46	91	-57	-108	-29	17	-11	-17	7	-69	-62	-95	-13	-24	-57	-98	37	-77	-30	-101	-19	-92	-65	-65	0	-94	-10	-72	-66	-146	-74	-139	51	1841	-16018	-188	-19758	5682	-4310	-118	-15338	3148	-8469	-480	-15377	3406	-22098	-52
0.861667	-27	38	89	-56	-108	-31	15	-16	-19	3	-75	-64	-97	-15	-28	-58	-99	34	-82	-32	-105	-23	-99	-67	-67	-5	-99	-14	-72	-79	-148	-72	-130	-31	1928	-15856	-232	-19871	5923	-4414	-165	-15394	3310	-8179	-468	-15184	3415	-22497	-45
0.862500	-28	41	86	-58	-111	-34	13	-13	-16	4	-72	-63	-94	-19	-32	-57	-98	34	-87	-32	-104	-23	-99	-68	-65	0	-97	-15	-73	-69	-147	-75	-121	-127	2015	-15691	-271	-19997	6176	-4482	-202	-15480	3469	-7896	-439	-15068	3420	-22832	-35
0.863333	-25	42	86	-29	-112	-31	13	-13	-17	3	-75	-65	-96	-17	-28	-55	-100	35	-83	-31	-104	-23	-100	-68	-64	-7	-100	-19	-77	-80	-147	-75	-121	-230	2058	-15514	-298	-20147	6431	-4524	-245	-15626	3625	-7631	-389	-15037	3425	-23112	-38
0.864167	-30	43	90	-56	-110	-32	13	-12	-19	6	-73	-62	-82	-16	-34	-59	-100	37	-83	-32	-105	-24	-102	-69	-64	0	-99	-14	-75	-68	-148	-75	-128	-341	2096	-15337	-291	-20321	6690	-4547	-275	-15809	3782	-7400	-352	-15091	3440	-23314	-36
0.865000	-28	39	87	-59	-112	-33	13	-18	-18	5	-75	-66	-100	-18	-31	-61	-101	36	-87	-35	-105	-24	-102	-70	-67	-3	-102	-16	-76	-75	-151	-80	-126	-466	2108	-15156	-297	-20503	6950	-4524	-247	-16031	3947	-7210	-333	-15225	3472	-23430	-34
0.865833	-29	37	86	-62	-113	-36	8	-15	-21	1	-78	-66	-97	-16	-26	-59	-101	33	-81	-32	-103	-25	-102	-70	-67	-1	-97	-14	-73	-68	-148	-78	-113	-595	2110	-14974	-320	-20691	7210	-4504	-211	-16283	4136	-7070	-282	-15426	3531	-23438	-24
0.866667	-25	41	86	-60	-119	-32	9	-12	-16	5	-75	-64	-99	-18	-30	-60	-101	33	-85	-33	-105	-24	-100	-69	-68	-1	-99	-16	-76	-68	-147	-70	-110	-738	2088	-14799	-302	-20884	7467	-4475	-206	-16563	4347	-6996	-259	-15684	3629	-23345	-25
0.867500	-24	42	88	-59	-110	-31	13	-14	-18	2	-76	-45	-96	-28	-29	-59	-99	33	-90	-31	-104	-25	-100	-68	-67	0	-101	-15	-73	-67	-148	-77	-101	-887	2051	-14628	-273	-21080	7714	-4461	-219	-16868	4593	-6999	-264	-15994	3768	-23140	-19
0.868333	-26	27	89	-60	-111	-35	12	-12	-19	7	-75	-65	-101	-15	-30	-59	-99	36	-87	-35	-109	-24	-103	-69	-65	-18	-101	-15	-72	-70	-147	-77	-84	-1049	1994	-14475	-231	-21269	7951	-4485	-205	-17186	4882	-7084	-240	-16338	3950	-22833	-1
0.869167	-26	41	85	-60	-108	-33	11	-14	-19	4	-79	-65	-100	-17	-33	-61	-101	34	-85	-33	-107	-24	-103	-69	-65	-8	-102	-16	-75	-74	-150	-78	-75	-1220	1934	-14329	-170	-21444	8176	-4548	-194	-17514	5215	-7266	-231	-16701	4172	-22429	21
0.870000	-26	39	89	-61	-110	-39	12	-15	-19	3	-77	-66	-99	-17	-32	-62	-101	33	-85	-33	-105	-25	-105	-68	-66	-3	-102	-17	-74	-36	-149	-80	-68	-1397	1860	-14202	-129	-21601	8387	-4685	-185	-17840	5588	-7545	-249	-17058	4430	-21940	17
0.870833	-26	41	89	-61	-110	-36	9	-14	-18	4	-73	-63	-95	-17	-34	-61	-99	35	-84	-35	-108	-40	-104	-68	-63	0	-99	-13	-72	-72	-148	-78	-61	-1580	1783	-14095	-100	-21734	8586	-4895	-165	-18154	5997	-7929	-281	-17396	4714	-21386	23
0.871667	-18	42	91	-31	-104	-33	10	-15	-16	6	-70	-61	-92	-16	-29	-57	-94	38	-84	-32	-102	-24	-101	-70	-59	1	-79	-10	-68	-66	-144	-73	-51	-1777	1693	-14003	-93	-21846	8760	-5205	-148	-18469	6414	-8414	-314	-17720	5012	-20787	29
0.872500	-24	43	88	-58	-109	-32	15	-13	-16	5	-65	-62	-96	-16	-30	-60	-99	38	-86	-33	-103	-23	-102	-68	-65	0	-98	-14	-72	-70	-150	-75	-56	-1989	1599	-13943	-86	-21933	8904	-5629	-103	-18766	6838	-9008	-336	-18013	5296	-20167	46
0.873333	-26	40	98	-58	-109	-35	13	-16	-18	5	-75	-65	-101	-16	-32	-59	-102	34	-88	-35	-107	-26	-102	-69	-68	-4	-103	-13	-76	-70	-148	-78	-45	-2200	1508	-13907	-74	-21995	9011	-6184	-85	-19050	7245	-9712	-369	-18267	5545	-19554	53
0.874167	-29	38	84	-63	-110	-34	11	-17	-19	0	-76	-73	-99	-17	-32	-61	-111	33	-77	-40	-105	-27	-102	-68	-62	-1	-100	-15	-74	-70	-148	-75	-38	-2420	1412	-13890	-99	-22031	9077	-6866	-103	-19317	7616	-10484	-402	-18472	5742	-18969	47
0.875000	-25	38	90	-60	-109	-39	10	-16	-17	4	-72	-68	-97	-17	-33	-63	-97	35	-85	-36	-103	-24	-104	-73	-64	-1	-101	-16	-76	-73	-151	-88	-28	-2646	1318	-13893	-90	-22050	9098	-7696	-122	-19587	7911	-11382	-430	-18647	5849	-18436	39
0.875833	-25	40	87	-62	-110	-40	12	-15	-17	4	-72	-65	-98	-9	-30	-58	-98	35	-99	-38	-104	-23	-103	-69	-65	0	-99	-14	-76	-70	-149	-76	-17	-2883	1222	-13918	-42	-22053	9057	-8668	-166	-19846	8098	-12339	-457	-18770	5854	-17980	51
0.876667	-25	26	85	-60	-108	-34	12	-14	-18	5	-73	-64	-96	-16	-29	-60	-99	34	-86	-34	-104	-24	-102	-66	-65	-3	-98	-13	-73	-68	-144	-75	-13	-3122	1128	-13963	-28	-22046	8973	-9776	-169	-20101	8190	-13355	-449	-18863	5720	-17615	60
0.877500	-25	43	89	-58	-108	-36	16	-17	-17	5	-70	-65	-94	-13	-31	-59	-96	36	-84	-32	-101	-24	-99	-69	-64	-1	-98	-12	-72	-66	-146	-73	-1	-3367	1033	-14021	-9	-22043	8807	-11009	-119	-20346	8120	-14423	-458	-18928	5432	-17342	68
0.878333	-44	43	90	-57	-107	-33	19	-11	-14	8	-69	-64	-93	-13	-27	-58	-95	37	-84	-32	-102	-19	-96	-65	-62	22	-97	-10	-70	-64	-146	-70	7	-3612	929	-14101	15	-22053	8568	-12356	-95	-20639	7880	-15534	-492	-18976	4975	-17186	76
0.879167	-22	40	91	-58	-105	-32	18	-12	-17	8	-70	-64	-95	-12	-26	-58	-99	39	-83	-30	-101	-21	-96	-66	-63	2	-98	-9	-69	-64	-148	-70	8	-3858	832	-14189	22	-22090	8250	-13812	-91	-20935	7450	-16677	-513	-19019	4336	-17134	88
0.880000	-22	43	90	-76	-105	-32	19	-11	-12	8	-72	-60	-94	-12	-24	-56	-96	39	-83	-30	-103	-16	-95	-62	-59	4	-96	-11	-70	-63	-141	-65	22	-4099	732	-14289	24	-22161	7844	-15356	-142	-21257	6824	-17829	-499	-19058	3517	-17184	86
0.880833	-19	45	93	-56	-101	-30	19	-10	-12	8	-72	-64	-92	-10	-24	-56	-93	38	-81	-22	-99	-18	-95	-62	-60	1	-97	-11	-70	-66	-144	-70	27	-4340	630	-14391	32	-22289	7353	-16966	-176	-21604	5998	-18977	-476	-19115	2513	-17324	75
0.881667	-25	60	86	-68	-113	-38	11	-14	-14	3	-75	-64	-98	-16	-30	-61	-100	34	-86	-36	-111	-26	-101	-68	-72	7	-100	-17	-77	-65	-150	-76	22	-4583	520	-14512	25	-22477	6769	-18616	-197	-22000	4967	-20116	-459	-19186	1339	-17538	68
0.882500	-31	38	85	-63	-114	-38	9	-17	-22	5	-79	-69	-127	-21	-33	-62	-102	32	-88	-33	-105	-25	-97	-65	-66	-1	-99	-15	-77	-67	-147	-80	18	-4804	426	-14629	11	-22727	6124	-20272	-179	-22414	3771	-21215	-422	-19264	11	-17796	55
0.883333	-32	37	93	-60	-112	-34	12	-17	-24	3	-74	-65	-99	-18	-28	-62	-103	34	-86	-35	-104	-23	-98	-69	-39	0	-109	-12	-75	-69	-151	-72	13	-5016	329	-14742	16	-23055	5399	-21914	-185	-22861	2412	-22275	-388	-19374	-1441	-18075	64
0.884167	-28	41	87	-59	-108	-34	15	-14	-15	5	-84	-64	-107	-13	-28	-62	-107	30	-84	-32	-104	-24	-96	-66	-64	-1	-100	-11	-75	-68	-148	-73	5	-5219	236	-14862	68	-23460	4622	-23526	-173	-23333	919	-23275	-394	-19503	-2996	-18352	61
0.885000	-26	42	88	-58	-122	-33	15	-14	-16	6	-75	-66	-97	-11	-26	-58	-97	35	-84	-33	-102	-21	-97	-64	-63	-15	-100	-14	-72	-67	-144	-70	10	-5401	154	-14983	110	-23948	3781	-25083	-170	-23841	-651	-24190	-359	-19651	-4625	-18599	67
0.885833	-24	44	89	-58	-109	-33	15	-10	-17	9	-74	-64	-97	-12	-26	-60	-100	34	-83	-33	-104	-22	-97	-66	-64	2	-98	-12	-74	-66	-142	-73	7	-5569	80	-15108	133	-24517	2915	-26553	-180	-24353	-2240	-24996	-350	-19815	-6296	-18788	71
0.886667	-26	45	90	-81	-112	-31	13	-11	-21	7	-73	-66	-97	-15	-26	-58	-102	34	-83	-31	-104	-22	-94	-66	-58	0	-96	-11	-76	-67	-149	-72	-5	-5717	17	-15232	137	-25156	2037	-27911	-170	-24868	-3855	-25674	-360	-19986	-7983	-18894	64
0.887500	-22	43	88	-58	-109	-31	15	-11	-18	26	-72	-65	-95	-13	-27	-59	-99	35	-85	-31	-105	-22	-97	-67	-60	1	-96	-9	-70	-66	-145	-74	0	-5849	-32	-15367	144	-25859	1162	-29144	-197	-25375	-5387	-26210	-388	-20152	-9662	-18895	55
0.888333	-31	43	90	-55	-107	-31	11	-12	-14	7	-74	-63	-97	-16	-29	-59	-98	34	-83	-32	-104	-23	-98	-67	-61	1	-96	-12	-75	-68	-144	-75	-5	-5960	-63	-15499	178	-26605	322	-30239	-207	-25860	-6818	-26581	-406	-20306	-11299	-18781	46
0.889167	-27	43	87	-60	-109	-31	11	-14	-19	11	-76	-66	-96	8	-26	-62	-100	32	-87	-32	-107	-25	-101	-69	-68	-4	-101	-12	-76	-70	-145	-77	-15	-6053	-79	-15636	168	-27370	-474	-31188	-233	-26316	-8110	-26759	-417	-20441	-12862	-18525	41
0.890000	-28	40	87	-60	-114	-50	8	-15	-19	3	-77	-66	-99	-19	-34	-64	-104	28	-90	-34	-108	-28	-104	-72	-69	-6	-101	-18	-74	-74	-149	-80	-27	-6129	-78	-15785	163	-28182	-1219	-31979	-264	-26726	-9207	-26743	-442	-20561	-14340	-18137	47
0.890833	-27	40	85	-62	-110	-38	7	-17	-22	1	-78	-64	-97	-14	-38	-60	-99	30	-86	-50	-105	-24	-100	-68	-64	-3	-99	-15	-73	-68	-144	-76	-30	-6172	-61	-15933	162	-28965	-1856	-32404	-246	-27080	-10106	-26512	-471	-20649	-15703	-17610	70
0.891667	-30	42	87	-60	-110	-32	12	-13	-17	5	-73	-60	-95	-13	-28	-59	-99	34	-84	-32	-105	-22	-99	-63	-64	0	-95	-9	-69	-67	-143	-76	-38	-6204	-24	-16091	153	-29731	-2457	-32574	-245	-27372	-10795	-26071	-479	-20723	-16958	-16957	60
0.892500	-27	43	87	-56	-108	-25	13	-14	-14	8	-73	-63	-97	-15	-30	-59	-97	34	-83	-32	-104	-26	-99	-65	-61	1	-97	-11	-74	-72	-144	-74	-5	-6217	21	-16254	136	-30454	-2949	-32659	-240	-27603	-11288	-25431	-477	-20791	-18095	-16194	49
0.893333	-26	39	88	-59	-113	-32	12	-13	-17	7	-72	-62	-94	-14	-30	-58	-100	33	-84	-34	-104	-26	-100	-48	-63	3	-100	-1	-74	-68	-146	-75	-53	-6215	77	-16425	129	-31124	-3357	-32678	-196	-27772	-11605	-24587	-477	-20864	-19102	-15344	33
0.894167	-24	43	86	-57	-107	-31	12	-13	-15	-19	-76	-63	-95	-16	-32	-59	-96	34	-84	-31	-103	-24	-99	-69	-64	-1	-97	-12	-73	-70	-148	-76	-65	-6193	140	-16590	128	-31720	-3682	-32702	-159	-27875	-11779	-23571	-454	-20959	-19987	-14411	24
0.895000	-25	38	89	-58	-108	-34	12	-17	-14	5	-73	-65	-95	-16	-29	-60	-97	33	-84	-33	-105	-24	-101	-75	-62	0	-102	-12	-80	-68	-146	-74	-72	-6161	198	-16770	106	-32241	-3945	-32714	-144	-27922	-11850	-22414	-434	-21094	-20745	-13445	29
0.895833	-26	39	88	-58	-108	-33	16	-15	-14	2	-73	-63	-94	-30	-31	-60	-102	30	-85	-31	-104	-24	-100	-67	-66	1	-99	-12	-74	-69	-146	-77	-77	-6114	257	-16946	87	-32516	-4154	-32704	-136	-27917	-11868	-21144	-419	-21284	-21392	-12464	27
0.896667	-24	41	73	-58	-110	-33	11	-16	-18	1	-73	-64	-95	-15	-31	-60	-100	35	-84	-33	-103	-24	-98	-69	-79	0	-101	-11	-72	-67	-149	-75	-74	-6051	310	-17118	76	-32638	-4339	-32719	-149	-27881	-11895	-19807	-383	-21550	-21943	-11479	24
0.897500	-27	39	86	-57	-105	-31	13	-14	-17	7	-66	-65	-95	-16	-31	-61	-102	35	-87	-31	-109	-23	-98	-68	-61	2	-95	-10	-73	-72	-146	-76	-73	-5978	345	-17290	70	-32671	-4524	-32626	-154	-27816	-11977	-18443	-340	-21896	-22419	-10528	15
0.898333	-26	38	86	-59	-109	-34	13	-13	-18	2	-75	-66	-97	-17	-31	-61	-100	30	-86	-29	-105	-23	-103	-72	-65	-3	-100	-14	-76	-70	-150	-76	-87	-5897	351	-17454	68	-32707	-4747	-32303	-161	-27744	-12176	-17111	-302	-22339	-22829	-9660	19
0.899167	-27	38	85	-62	-110	-39	12	-3	-14	-25	-76	-65	-96	-15	-33	-62	-100	32	-86	-32	-105	-25	-100	-69	-63	0	-102	-12	-69	-69	-146	-73	-95	-5799	338	-17599	53	-32712	-5036	-31806	-185	-27676	-12517	-15859	-257	-22850	-23192	-8813	13
0.900000	-26	42	86	-61	-109	-32	15	-15	-16	4	-72	-63	-96	-15	-31	-58	-99	35	-86	-30	-103	-23	-100	-67	-64	2	-84	-10	-73	-76	-148	-60	-92	-5694	288	-17738	43	-32712	-5431	-31184	-208	-27628	-13076	-14752	-229	-23448	-23537	-8085	8
0.900833	-24	41	89	-58	-109	-34	12	-14	-16	6	-70	-64	-97	-17	-31	-60	-95	35	-86	-30	-102	-23	-102	-70	-63	2	-98	-12	-70	-68	-149	-76	-101	-5580	205	-17857	52	-32732	-5981	-30462	-227	-27617	-13843	-13842	-204	-24105	-23879	-7454	7
0.901667	-28	37	85	-59	-111	-36	12	-16	-17	4	-73	-66	-95	-17	-32	-64	-99	28	-88	-34	-104	-13	-102	-72	-63	-3	-102	-15	-74	-74	-151	-78	-130	-5457	76	-17959	43	-32649	-6684	-29645	-250	-27652	-14830	-13170	-174	-24803	-24240	-6923	-16
0.902500	-28	37	84	-62	-109	-28	11	-18	-23	-22	-77	-65	-95	-17	-31	-62	-100	29	-88	-32	-107	-25	-101	-73	-68	-4	-101	-13	-73	-69	-128	-77	-133	-5313	-83	-18034	22	-32338	-7586	-28739	-240	-27736	-16046	-12767	-144	-25509	-24640	-6490	-29
0.903333	-30	36	84	-60	-111	-39	11	-14	-21	2	-74	-65	-96	-17	-31	-61	-100	27	-91	-35	-108	-31	-103	-75	-68	-10	-102	-16	-75	-72	-150	-77	-131	-5165	-297	-18090	19	-31845	-8700	-27745	-212	-27872	-17462	-12660	-130	-26198	-25083	-6154	-4
0.904167	-26	42	85	-59	-111	-36	10	-16	-16	2	-75	-65	-97	-7	-29	-46	-100	29	-90	-33	-102	-24	-100	-69	-65	-6	-103	-17	-75	-70	-148	-76	-126	-5011	-547	-18101	24	-31217	-10024	-26673	-194	-28065	-19070	-12857	-125	-26832	-25579	-5924	5
0.905000	-26	36	78	-59	-110	-36	12	-15	-19	5	-70	-64	-94	-15	-27	-63	-96	34	-87	-34	-105	-25	-103	-70	-64	-1	-99	-13	-75	-70	-149	-73	-115	-4840	-832	-18112	27	-30478	-11578	-25522	-194	-28287	-20818	-13344	-127	-27376	-26138	-5770	2
0.905833	-25	38	88	-60	-110	-38	12	-17	-19	4	-70	-82	-101	-18	-30	-61	-98	30	-87	-33	-104	-24	-102	-70	-63	0	-98	-15	-74	-72	-149	-75	-114	-4661	-1159	-18091	27	-29655	-13322	-24323	-197	-28541	-22654	-14099	-107	-27802	-26757	-5697	6
0.906667	-28	41	85	-68	-111	-40	8	-15	-17	4	-75	-64	-96	-16	-30	-64	-100	32	-88	-35	-107	-26	-103	-70	-65	0	-99	-15	-72	-74	-148	-76	-118	-4484	-1512	-18038	19	-28732	-15241	-23089	-198	-28790	-24526	-15066	-68	-28080	-27424	-5689	3
0.907500	-29	35	84	-61	-111	-38	11	-13	-21	2	-101	-66	-100	-17	-28	-64	-101	29	-88	-34	-104	-24	-101	-73	-66	-1	-99	-13	-73	-72	-148	-78	-130	-4275	-1887	-17964	16	-27770	-17287	-21834	-206	-29013	-26367	-16190	-30	-28190	-28138	-5735	-6
0.908333	-27	40	86	-61	-111	-35	10	-15	-23	4	-73	-64	-96	-17	-29	-60	-92	32	-87	-33	-105	-24	-100	-75	-66	-4	-104	-15	-76	-70	-148	-75	-97	-4105	-2285	-17872	9	-26797	-19423	-20582	-223	-29188	-28139	-17426	-8	-28116	-28874	-5827	-23
0.909167	-29	36	85	-60	-109	-33	11	5	-19	1	-73	-64	-98	-15	-30	-63	-102	28	-90	-35	-108	-24	-101	-73	-68	-4	-98	-15	-76	-72	-150	-77	-84	-3917	-2683	-17769	5	-25826	-21598	-19357	-224	-29278	-29779	-18674	16	-27856	-29617	-5970	-24
0.910000	-39	42	85	-62	-112	-36	10	-16	-24	2	-75	-66	-97	-18	-28	-64	-99	30	-86	-36	-103	-26	-103	-53	-65	-6	-101	-17	-81	-74	-148	-75	-68	-3727	-3078	-17646	-5	-24892	-23763	-18191	-224	-29264	-31230	-19862	52	-27409	-30342	-6133	-21
0.910833	-26	41	89	-59	-111	-34	12	-12	-16	7	-69	-59	-96	-15	-26	-86	-99	33	-83	-35	-102	-23	-98	-69	-65	0	-96	-14	-73	-68	-145	-72	-42	-3543	-3463	-17514	-1	-24000	-25847	-17100	-219	-29100	-32093	-20912	81	-26789	-31031	-6309	-21
0.911667	-27	44	88	-56	-107	-31	16	-11	-12	8	-67	-58	-94	-13	-26	-56	-99	38	-82	-29	-101	-19	-83	-66	-63	11	-96	-10	-70	-66	-145	-70	-23	-3372	-3827	-17382	0	-23190	-27790	-16112	-205	-28823	-32457	-21754	104	-26026	-31678	-6503	-29
0.912500	-24	46	88	-46	-108	-31	9	-10	-15	12	-69	-57	-92	-11	-25	-56	-96	35	-82	-28	-101	-21	-96	-68	-61	0	-95	-9	-75	-65	-145	-70	-8	-3213	-4169	-17267	-23	-22488	-29548	-15255	-181	-28379	-32605	-22335	130	-25139	-32228	-6667	-30
0.913333	-24	44	88	-56	-104	-31	15	-11	-18	8	-70	-55	-93	-12	-26	-59	-97	35	-77	-29	-103	-21	-96	-65	-82	1	-97	-8	-70	-66	-146	-72	5	-3072	-4470	-17132	-67	-21889	-31071	-14529	-163	-27772	-32681	-22600	155	-24177	-32516	-6819	-36
0.914167	-26	46	88	-56	-108	-30	16	-11	-18	7	-76	-58	-96	-9	-23	-58	-99	36	-81	-30	-103	-21	-94	-66	-61	2	-97	-12	-70	-66	-145	-72	17	-2941	-4730	-17025	-72	-21413	-32010	-13955	-145	-27009	-32715	-22515	161	-23163	-32620	-6928	-31
0.915000	-25	33	85	-60	-109	-34	12	-15	-16	5	-72	-62	-99	-16	-27	-59	-103	29	-86	-38	-105	-24	-92	-70	-65	1	-101	-17	-76	-72	-148	-76	21	-2835	-4947	-16934	-48	-21058	-32415	-13537	-121	-26103	-32726	-22058	185	-22157	-32684	-6990	-25
0.915833	-27	41	85	-62	-113	-32	8	-13	-11	4	-75	-66	-101	-17	-40	-60	-102	33	-87	-32	-105	-23	-98	-70	-66	-3	-99	-13	-76	-72	-146	-73	21	-2744	-5097	-16857	2	-20814	-32593	-13275	-110	-25082	-32743	-21237	208	-21189	-32691	-6984	-29
0.916667	-30	26	87	-60	-111	-32	11	-14	-19	8	-72	-63	-96	-14	-27	-59	-100	33	-84	-32	-108	-23	-101	-66	-61	1	-99	-11	-72	-69	-147	-73	33	-2671	-5206	-16805	12	-20682	-32666	-13150	-91	-23979	-32727	-20073	202	-20290	-32709	-6903	-18
0.917500	-24	44	88	-59	-111	-33	12	-11	-46	9	-72	-60	-97	-13	-28	-58	-99	36	-82	-31	-104	-19	-97	-66	-61	1	-97	-12	-69	-67	-152	-77	49	-2615	-5231	-16785	-1	-20636	-32699	-13164	-73	-22826	-32740	-18607	193	-19502	-32718	-6747	-14
0.918333	-26	45	87	-55	-108	-32	15	-12	-16	8	-70	-60	-95	-12	-26	-59	-97	35	-82	-30	-94	-18	-96	-67	-62	2	-97	-10	-72	-68	-143	-75	41	-2582	-5250	-16781	-1	-20667	-32725	-13297	-81	-21668	-32716	-16875	188	-18841	-32707	-6519	-53
0.919167	-24	46	88	-57	-104	-28	13	-10	-15	8	-66	-59	-94	-12	-30	-59	-98	36	-81	-28	-101	-18	-97	-65	-63	4	-97	-8	-68	-66	-146	-74	34	-2568	-5196	-16805	-14	-20750	-32715	-13512	-39	-20528	-32735	-14956	185	-18327	-32721	-6231	-31
0.920000	-24	71	91	-56	-107	-28	16	-8	-17	9	-69	-60	-92	-11	-24	-57	-96	37	-81	-28	-100	-17	-95	-66	-63	-3	-98	-8	-39	-65	-144	-72	40	-2566	-5098	-16860	-27	-20865	-32732	-13825	-13	-19471	-32735	-12924	173	-17971	-32700	-5900	-18
0.920833	-24	41	90	-57	-107	-29	17	-9	-16	6	-70	-60	-63	-11	-25	-58	-99	34	-82	-31	-101	-17	-95	-66	-64	2	-97	-11	-68	-68	-144	-74	50	-2577	-4959	-16945	-24	-20987	-32698	-14179	-3	-18524	-32585	-10857	153	-17756	-32716	-5554	-25
0.921667	-23	56	87	-57	-109	-33	13	-11	-15	5	-74	-65	-97	-17	-29	-59	-98	32	-83	-31	-105	-24	-100	-70	-64	0	-99	-15	-76	-70	-147	-76	58	-2616	-4792	-17049	-4	-21097	-32341	-14546	37	-17735	-32272	-8843	157	-17681	-32706	-5208	-39
0.922500	-21	40	85	-59	-114	-45	20	-12	-22	4	-73	-64	-97	-15	-31	-59	-102	34	-86	-33	-109	-23	-98	-70	-64	-1	-99	-13	-74	-69	-151	-77	71	-2656	-4593	-17179	29	-21170	-31728	-14910	49	-17109	-31892	-6949	178	-17717	-32715	-4898	-39
0.923333	-27	38	86	-60	-114	-36	10	-16	-21	4	-75	-67	-101	-19	-33	-65	-105	33	-85	-30	-108	-22	-99	-70	-68	-3	-103	-15	-78	-72	-151	-84	72	-2709	-4379	-17322	46	-21196	-31009	-15244	11	-16670	-31529	-5236	196	-17852	-32725	-4658	-50
0.924167	-28	36	86	-62	-110	-40	9	-17	-24	0	-75	-67	-103	-23	-32	-62	-102	33	-85	-31	-109	-21	-99	-72	-67	-4	-101	-14	-74	-69	-149	-85	66	-2762	-4158	-17479	55	-21159	-30255	-15542	1	-16428	-31191	-3762	218	-18042	-32708	-4512	-36
0.925000	-28	44	86	-60	-109	-34	12	-12	-17	6	-75	-64	-97	-15	-31	-61	-99	32	-87	-31	-104	-21	-100	-69	-72	-1	-102	-13	-72	-69	-148	-77	67	-2822	-3937	-17649	51	-21059	-29541	-15784	-1	-16381	-30889	-2593	235	-18271	-32699	-4505	-40
0.925833	-28	41	90	-60	-113	-28	12	-13	-16	-15	-73	-65	-99	7	-26	-59	-99	34	-86	-33	-107	-19	-99	-68	-64	-5	-101	-15	-75	-68	-147	-77	64	-2886	-3716	-17830	62	-20909	-28896	-15973	-36	-16515	-30623	-1764	262	-18506	-32595	-4654	-31
0.926667	-26	39	88	-60	-108	-34	15	-13	-17	4	-70	-64	-95	-14	-28	-59	-99	35	-86	-31	-114	-22	-93	-68	-64	1	-100	-12	-73	-65	-146	-76	62	-2946	-3511	-18011	69	-20683	-28304	-16099	-28	-16810	-30387	-1283	276	-18723	-32495	-4988	-46
0.927500	-26	42	89	-57	-110	-33	39	-12	-16	5	-72	-66	-97	-15	-28	-59	-98	34	-85	-33	-103	-21	-99	-68	-63	-1	-101	-4	-72	-70	-149	-73	62	-3009	-3329	-18196	55	-20425	-27818	-16172	26	-17233	-30176	-1185	302	-18905	-32367	-5525	-43
0.928333	-28	37	89	-59	-110	-35	12	-12	-18	4	-68	-64	-95	-14	-32	-46	-102	34	-85	-28	-107	-22	-100	-69	-66	-3	-99	-13	-72	-69	-151	-77	54	-3070	-3171	-18379	23	-20144	-27429	-16211	75	-17743	-29974	-1446	327	-19024	-32224	-6267	-46
0.929167	-29	39	88	-57	-109	-36	34	-16	-18	3	-79	-64	-101	-15	-32	-64	-97	34	-85	-32	-108	-24	-100	-69	-64	-4	-101	-15	-74	-68	-150	-78	60	-3118	-3043	-18549	17	-19845	-27146	-16214	84	-18316	-29775	-2065	361	-19076	-32063	-7210	-36
0.930000	-26	38	88	-59	-111	-34	12	-16	-17	3	-74	-65	-96	-14	-32	-61	-100	32	-87	-34	-107	-25	-102	-73	-68	-6	-101	-14	-75	-73	-147	-78	53	-3173	-2944	-18729	11	-19559	-26895	-16206	68	-18900	-29559	-3001	370	-19057	-31865	-8341	-39
0.930833	-28	37	91	-57	-111	-33	13	-15	-17	1	-70	-64	-96	-13	-25	-92	-99	32	-83	-32	-104	-23	-99	-68	-65	-3	-98	-10	-73	-68	-144	-77	44	-3202	-2873	-18887	-4	-19301	-26736	-16193	76	-19448	-29323	-4203	384	-18964	-31619	-9632	-43
0.931667	-25	41	89	-56	-112	-34	12	-14	-19	2	-73	-65	-96	-15	-29	-61	-98	27	-91	-32	-102	-23	-100	-69	-65	-1	-102	-13	-74	-67	-146	-75	36	-3248	-2840	-19047	-7	-19098	-26573	-16204	70	-19950	-29065	-5641	388	-18813	-31318	-11059	-44
0.932500	-26	18	84	-58	-110	-35	-8	-15	-19	4	-73	-65	-97	-13	-30	-59	-102	34	-87	-35	-105	-22	-98	-69	-64	0	-101	-13	-83	-68	-118	-76	22	-3280	-2837	-19190	-16	-18959	-26435	-16248	76	-20350	-28760	-7244	387	-18610	-30962	-12591	-34
0.933333	-27	43	88	-56	-112	-33	12	-16	-15	6	-68	-65	-98	-33	-31	-57	-98	34	-108	-31	-107	-25	-99	-66	-65	0	-99	-13	-77	-72	-143	-76	19	-3304	-2863	-19324	-34	-18900	-26278	-16326	87	-20645	-28410	-8978	390	-18372	-30521	-14159	-39
0.934167	-24	43	89	-58	-111	-31	12	-13	-14	7	-70	-63	-96	-15	-29	-58	-96	35	-86	-32	-107	-25	-101	-67	-63	0	-102	-11	-75	-65	-144	-73	23	-3323	-2919	-19445	-41	-18928	-26078	-16448	81	-20816	-28008	-10766	387	-18115	-30001	-15722	-48
0.935000	-24	40	87	-57	-105	-33	10	-14	-17	6	-72	-63	-98	-16	-30	-60	-99	16	-82	-30	-104	-22	-105	-70	-65	0	-100	-11	-76	-68	-145	-76	3	-3341	-3000	-19559	-49	-19054	-25802	-16621	43	-20864	-27545	-12557	380	-17864	-29407	-17230	-43
0.935833	-25	44	89	-57	-119	-36	10	-14	-21	6	-59	-62	-98	-15	-28	-61	-98	34	-85	-31	-104	-23	-102	-70	-64	-3	-101	-12	-72	-68	-144	-74	-17	-3360	-3111	-19661	-56	-19274	-25433	-16842	10	-20782	-27020	-14295	388	-17629	-28733	-18629	-55
0.936667	-26	42	87	-56	-107	-31	12	-12	-18	5	-70	-63	-96	-14	-27	-63	-102	35	-79	-32	-104	-22	-100	-68	-65	3	-99	-13	-72	-69	-143	-75	-12	-3375	-3239	-19755	-52	-19583	-24963	-17096	13	-20593	-26428	-15924	385	-17435	-27992	-19879	-47
0.937500	-19	43	87	2	-105	-29	10	-13	-17	3	-73	-62	-94	-14	-30	-59	-96	38	-83	-30	-104	-23	-100	-68	-65	0	-98	-12	-74	-67	-143	-72	4	-3392	-3387	-19840	-60	-19971	-24379	-17375	30	-20319	-25776	-17414	372	-17293	-27179	-20934	-21
0.938333	-25	43	88	-56	-108	-28	16	-11	-16	8	-68	-65	-95	-16	-27	-59	-98	35	-84	-28	-102	-19	-98	-66	-60	1	-98	-8	-69	-65	-143	-74	0	-3415	-3554	-19921	-74	-20423	-23685	-17668	56	-19985	-25049	-18732	350	-17222	-26317	-21771	-21
0.939167	-24	45	88	-58	-105	-34	15	-11	-13	7	-72	-62	-91	-13	-27	-58	-93	36	-84	-30	-101	-18	-99	-67	-61	0	-100	-10	-67	-67	-158	-72	-17	-3442	-3735	-19995	-72	-20925	-22863	-17967	57	-19623	-24255	-19850	316	-17229	-25426	-22367	-38
0.940000	-27	43	88	-58	-107	-29	13	-15	-18	7	-69	-64	-92	-13	-17	-58	-97	37	-90	-31	-107	-23	-102	-67	-63	1	-98	-14	-73	-68	-145	-75	-18	-3478	-3935	-20072	-78	-21463	-21933	-18253	58	-19269	-23397	-20754	301	-17316	-24513	-22715	-32
0.940833	-28	43	87	-72	-110	-35	12	4	-21	5	-74	-65	-101	-18	-30	-58	-97	37	-84	-30	-108	-22	-101	-68	-65	1	-99	-15	-76	-65	-146	-74	-24	-3541	-4149	-20140	-66	-22002	-20898	-18508	59	-18963	-22472	-21430	298	-17495	-23593	-22820	-16
0.941667	-25	41	82	-62	-112	-33	10	-14	-18	3	-74	-67	-97	-19	-39	-63	-103	29	-85	-35	-108	-24	-103	-72	-65	-3	-102	-14	-75	-72	-148	-81	-46	-3582	-4374	-20209	-60	-22541	-19791	-18730	76	-18726	-21491	-21874	296	-17755	-22686	-22693	-23
0.942500	-25	37	85	-63	-109	-33	11	-14	-19	5	-72	-64	-98	-19	-31	-61	-101	34	-82	-32	-109	-30	-101	-70	-64	-4	-100	-16	-76	-72	-150	-77	-56	-3648	-4620	-20276	-62	-23041	-18611	-18890	68	-18588	-20449	-22101	273	-18098	-21780	-22353	-41
0.943333	-26	42	85	-63	-110	-36	27	-13	-24	6	-72	-68	-101	-29	-30	-60	-99	35	-87	-33	-109	-23	-100	-69	-70	-4	-104	-15	-74	-73	-149	-77	-65	-3719	-4875	-20344	-72	-23493	-17390	-19001	64	-18583	-19358	-22121	232	-18518	-20912	-21838	-31
0.944167	-29	46	85	-59	-109	-36	13	-14	-19	5	-74	-65	-96	-16	-30	-63	-100	33	-86	-33	-103	-22	-100	-69	-67	0	-102	-14	-74	-88	-148	-76	-69	-3815	-5156	-20415	-79	-23899	-16149	-19047	76	-18705	-18221	-21952	185	-18996	-20083	-21180	-40
0.945000	-24	42	86	-59	-109	-34	15	-14	-16	4	-73	-59	-98	-17	-61	-60	-99	34	-85	-33	-103	-23	-99	-67	-64	0	-100	-15	-73	-70	-148	-75	-82	-3914	-5450	-20491	-103	-24232	-14903	-19035	51	-18974	-17059	-21624	119	-19530	-19296	-20427	-26
0.945833	-25	41	90	-61	-109	-28	16	-14	-15	5	-73	-64	-97	-18	-30	-59	-99	33	-85	-31	-102	-24	-98	-66	-65	0	-98	-14	-73	-70	-147	-76	-92	-4022	-5765	-20566	-105	-24485	-13672	-18969	49	-19380	-15879	-21159	43	-20096	-18563	-19620	-8
0.946667	-22	42	89	-58	-105	-31	15	-11	-16	6	-73	-64	-90	-19	-27	-82	-97	35	-83	-30	-102	-22	-97	-67	-63	0	-97	-12	-74	-70	-149	-75	-108	-4144	-6114	-20645	-110	-24661	-12483	-18853	51	-19917	-14702	-20598	-13	-20685	-17877	-18795	-7
0.947500	-45	43	89	-61	-108	-36	17	-13	-14	7	-72	-64	-96	-15	-28	-58	-96	34	-86	-34	-84	-24	-100	-66	-61	-1	-100	-13	-72	-68	-148	-75	-116	-4271	-6497	-20730	-101	-24762	-11354	-18699	59	-20552	-13537	-19965	-47	-21279	-17229	-17981	-7
0.948333	-28	39	87	-61	-110	-62	15	-16	-21	2	-74	-59	-98	-17	-33	-64	-102	32	-87	-33	-107	-26	-101	-73	-67	-5	-103	-15	-77	-74	-154	-68	-120	-4410	-6908	-20822	-75	-24791	-10296	-18519	54	-21268	-12405	-19295	-65	-21867	-16632	-17230	0
0.949167	-31	35	85	-62	-116	-40	9	-22	-24	1	-78	-70	-100	-19	-33	-62	-102	32	-88	-38	-111	-26	-104	-68	-68	-1	-111	-16	-75	-72	-149	-76	-113	-4548	-7355	-20915	-49	-24754	-9304	-18315	76	-22042	-11306	-18609	-84	-22429	-16062	-16544	4
0.950000	-28	36	84	-62	-110	-39	12	-18	-18	0	-73	-67	-75	-19	-29	-64	-103	23	-90	-35	-105	-26	-102	-72	-67	-5	-101	-15	-76	-73	-151	-79	-117	-4691	-7842	-21012	-29	-24660	-8390	-18110	97	-22818	-10272	-17945	-91	-22947	-15529	-15947	10
0.950833	-28	41	88	-60	-108	-35	15	-15	-21	4	-74	-63	-95	-15	-29	-65	-99	35	-86	-32	-103	-22	-100	-68	-66	0	-102	-14	-72	-44	-155	-73	-126	-4830	-8368	-21107	-28	-24531	-7566	-17912	80	-23581	-9306	-17317	-119	-23417	-15019	-15459	23
0.951667	-25	42	89	-58	-108	-35	17	-14	-16	4	-72	-62	-95	6	-27	-59	-96	35	-84	-34	-101	-22	-97	-64	-63	2	-97	-13	-69	-69	-144	-73	-132	-4962	-8938	-21207	-68	-24365	-6822	-17731	46	-24294	-8421	-16750	-172	-23827	-14528	-15080	56
0.952500	-22	45	90	-57	-103	-32	20	-15	-12	7	-68	-61	-95	-14	-27	-60	-96	36	-80	-33	-101	-22	-95	-69	-61	1	-98	-13	-74	-73	-148	-76	-134	-5091	-9557	-21308	-78	-24186	-6164	-17576	-14	-24930	-7642	-16259	-224	-24181	-14046	-14805	75
0.953333	-24	39	92	-59	-109	-30	15	-12	1	10	-69	-62	-92	2	-26	-60	-96	34	-81	-30	-104	-24	-97	-67	-63	2	-97	-11	-72	-68	-145	-62	-147	-5206	-10219	-21407	-76	-24008	-5581	-17447	-77	-25465	-6936	-15845	-291	-24468	-13561	-14630	20
0.954167	-26	35	90	-58	-109	-34	17	-14	-16	4	-72	-60	-96	-15	-28	-58	-98	35	-83	-30	-105	-22	-94	-66	-65	-3	-99	-13	-75	-70	-146	-74	-159	-5299	-10919	-21506	-109	-23835	-5057	-17345	-91	-25884	-6330	-15514	-368	-24687	-13077	-14542	24
0.955000	-27	42	87	-60	-109	-35	15	-18	-17	4	-72	-60	-95	-17	-26	-62	-99	34	-82	-29	-103	-22	-100	-69	-63	0	-99	-13	-72	-72	-146	-74	-155	-5375	-11661	-21604	-91	-23687	-4589	-17268	-76	-26182	-5819	-15266	-477	-24846	-12582	-14524	56
0.955833	-23	41	77	-61	-109	-35	15	-15	-15	4	-70	-63	-96	-15	-28	-62	-99	32	-85	-33	-102	-23	-98	-69	-64	5	-98	-14	-81	-74	-146	-76	-168	-5430	-12447	-21700	-85	-23562	-4167	-17216	-65	-26342	-5389	-15091	-637	-24948	-12071	-14558	28
0.956667	-24	40	89	-61	-110	-34	12	-16	-22	2	-63	-64	-97	-19	-28	-61	-103	32	-85	-33	-105	-25	-100	-70	-66	-1	-105	-16	-78	-72	-147	-78	-179	-5447	-13261	-21792	-93	-23471	-3783	-17179	-84	-26377	-5044	-14986	-639	-25001	-11552	-14636	6
0.957500	-29	27	86	-66	-111	-38	9	-18	-21	4	-75	-65	-98	-17	-32	-60	-100	33	-86	-33	-105	-25	-99	-67	-65	-4	-98	-12	-74	-72	-145	-72	-181	-5429	-14095	-21880	-75	-23415	-3416	-17142	-119	-26288	-4757	-14930	-567	-25006	-11002	-14744	34
0.958333	-27	42	88	-60	-108	-56	16	-21	-14	5	-75	-63	-97	-17	-30	-60	-96	33	-84	-33	-104	-23	-99	-66	-63	-1	-100	-15	-72	-72	-146	-74	-193	-5387	-14942	-21962	-53	-23400	-3066	-17102	-138	-26104	-4526	-14909	-544	-24979	-10447	-14845	41
0.959167	-28	42	90	-59	-110	-35	13	-14	-15	6	-72	-62	-92	-12	-28	-60	-97	35	-79	-35	-100	-24	-98	-67	-61	1	-99	-12	-72	-70	-146	-72	-198	-5282	-15787	-22037	-60	-23421	-2736	-17046	-173	-25832	-4335	-14909	-453	-24924	-9875	-14949	52
0.960000	-25	43	90	-59	-107	-34	15	-14	-15	6	-66	-60	-95	-14	-36	-60	-102	36	-79	-31	-101	-21	-95	-66	-61	2	-98	-12	-68	-69	-145	-74	-203	-5151	-16615	-22110	-60	-23473	-2405	-16958	-216	-25494	-4174	-14920	-380	-24849	-9298	-15049	60
0.960833	-23	44	89	-61	-109	-42	11	-13	-14	8	-72	-61	-95	-15	-28	-59	-98	35	-85	-31	-102	-22	-97	-69	-61	5	-93	-11	-72	-72	-142	-73	-211	-4986	-17421	-22178	-50	-23558	-2064	-16841	-238	-25120	-4038	-14922	-318	-24766	-8720	-15145	68
0.961667	-29	40	86	-62	-110	-34	11	-18	-44	3	-77	-62	-97	-16	-33	-61	-101	29	-86	-33	-104	-24	-101	-72	-67	-5	-102	-15	-72	-74	-150	-76	-213	-4780	-18187	-22241	-42	-23690	-1730	-16672	-227	-24722	-3906	-14897	-258	-24676	-8147	-15220	62
0.962500	-26	40	86	-61	-110	-34	13	-15	-22	0	-75	-64	-98	-14	-31	-60	-115	32	-85	-32	-104	-16	-97	-69	-67	-3	-102	-16	-73	-73	-147	-75	-222	-4531	-18876	-22295	-29	-23783	-1389	-16449	-186	-24322	-3776	-14840	-248	-24580	-7578	-15319	61
0.963333	-29	39	85	-62	-107	-32	13	-15	-22	5	-70	-63	-100	-15	-31	-62	-100	33	-86	-34	-104	-23	-99	-67	-65	0	-99	-12	-75	-72	-149	-64	-219	-4253	-19488	-22346	-12	-23914	-1047	-16168	-178	-23931	-3635	-14735	-222	-24482	-7027	-15337	73
0.964167	-27	41	88	-59	-109	-34	11	-13	-16	7	-73	-64	-99	-18	-30	-59	-102	35	-83	-31	-103	-32	-97	-68	-62	0	-100	-16	-76	-73	-147	-74	-227	-3950	-20005	-22389	5	-24041	-700	-15828	-199	-23562	-3487	-14585	-214	-24380	-6500	-15381	82
0.965000	-29	41	89	-64	-112	-36	11	-14	-21	6	-74	-59	-96	-19	-8	-59	-101	33	-86	-33	-109	-25	-100	-69	-67	-5	-102	-17	-74	-72	-148	-76	-234	-3623	-20414	-22427	-1	-24163	-359	-15432	-217	-23229	-3331	-14378	-229	-24271	-6002	-15423	80
0.965833	-30	38	86	-64	-119	-35	10	-15	-19	3	-78	-67	-101	-21	-32	-61	-97	34	-84	-32	-107	-21	-99	-67	-65	-1	-99	-12	-72	-69	-149	-75	-236	-3271	-20697	-22452	-41	-24267	-7	-14981	-243	-22927	-3161	-14119	-198	-24156	-5539	-15461	77
0.966667	-27	42	88	-58	-109	-34	10	-14	-16	9	-73	-63	-95	-17	-29	-56	-99	35	-86	-30	-105	-22	-98	-68	-65	0	-98	-12	-73	-70	-145	-75	-242	-2909	-20849	-22472	-69	-24354	331	-14497	-258	-22662	-2981	-13813	-142	-24029	-5120	-15494	75
0.967500	-27	42	88	-58	-109	-30	13	-10	-18	4	-73	-63	-95	-15	-30	-58	-100	35	-85	-46	-104	-24	-99	-68	-64	1	-99	-11	-74	-68	-146	-74	-243	-2538	-20856	-22476	-60	-24417	656	-13969	-234	-22427	-2816	-13464	-108	-23883	-4748	-15526	76
0.968333	-28	41	92	-58	-113	-7	16	-13	-18	3	-86	-66	-98	-16	-28	-59	-103	37	-85	-32	-107	-22	-99	-72	-65	-1	-93	-11	-75	-70	-154	-76	-246	-2162	-20712	-22469	-38	-24444	969	-13430	-205	-22213	-2634	-13084	-119	-23714	-4422	-15550	87
0.969167	-27	38	87	-61	-110	-32	13	-13	-23	5	-73	-62	-97	-15	-30	-62	-99	34	-85	-32	-104	-22	-99	-73	-66	-3	-100	-12	-72	-68	-149	-76	-255	-1789	-20434	-22453	0	-24439	1261	-12892	-199	-22015	-2467	-12670	-166	-23517	-4155	-15561	96
0.970000	-29	42	89	-59	-112	-31	12	-13	-22	5	-75	-66	-97	-17	-18	-61	-100	38	-86	-31	-109	-22	-99	-69	-68	-3	-101	-15	-76	-72	-147	-75	-263	-1419	-20006	-22417	27	-24403	1538	-12373	-205	-21818	-2318	-12239	-194	-23279	-3936	-15552	96
0.970833	-27	58	89	-59	-112	-39	10	-14	-18	8	-72	-62	-98	-13	-28	-57	-100	37	-85	-30	-105	-22	-99	-67	-64	0	-96	-9	-74	-70	-145	-73	-255	-1058	-19440	-22359	50	-24316	1797	-11863	-199	-21614	-2184	-11814	-183	-23000	-3777	-15517	97
0.971667	-27	43	92	-55	-108	-28	16	-12	-16	9	-104	-62	-96	12	-25	-56	-95	41	-81	-26	-103	-21	-95	-68	-59	1	-95	-8	-73	-65	-129	-73	-236	-702	-18748	-22286	61	-24196	2030	-11400	-193	-21392	-2079	-11391	-178	-22683	-3657	-15447	105
0.972500	-25	43	92	-57	-107	-32	18	-14	-15	7	-66	-62	-96	-12	-34	-56	-97	38	-85	-32	-104	-18	-98	-70	-63	3	-96	-10	-73	-67	-147	-74	-231	-355	-17950	-22198	71	-24040	2232	-11000	-206	-21154	-2007	-10988	-166	-22324	-3603	-15339	95
0.973333	-26	42	91	-59	-126	-31	16	-13	-22	8	-81	-60	-99	-11	-28	-59	-103	38	-87	-29	-108	-19	-97	-68	-65	-1	-100	-11	-74	-65	-150	-75	-235	-27	-17052	-22092	64	-23857	2407	-10672	-221	-20877	-1967	-10611	-173	-21919	-3586	-15187	86
0.974167	-30	40	88	-61	-111	-31	12	-17	-21	5	-72	-64	-98	-12	-29	-57	-101	37	-84	-29	-105	-21	-111	-69	-67	0	-99	-11	-72	-70	-147	-73	-222	303	-16075	-21967	72	-23615	2562	-10409	-224	-20562	-1951	-10263	-171	-21469	-3621	-14969	95
0.975000	-26	40	88	-61	-112	-33	13	-16	-16	6	-68	-63	-111	0	-25	-58	-98	38	-87	-36	-104	-22	-97	-68	-66	2	-99	-13	-74	-68	-147	-75	-210	626	-15047	-21829	60	-23349	2694	-10230	-233	-20215	-1969	-9950	-142	-20984	-3692	-14704	89
0.975833	-42	40	91	-59	-111	-30	13	-12	-16	7	-69	-65	-96	-13	-26	-58	-96	37	-87	-30	-104	-23	-98	-69	-65	0	-97	-12	-76	-70	-147	-73	-207	950	-13968	-21676	54	-23041	2781	-10133	-235	-19829	-2007	-9681	-135	-20465	-3801	-14379	90
0.976667	-25	41	92	-62	-108	-31	15	-13	-16	9	-67	-66	-97	-10	-25	-56	-95	38	-86	-30	-107	-19	-98	-67	-62	2	-98	-10	-72	-66	-146	-73	-195	1280	-12871	-21510	87	-22703	2853	-10124	-213	-19415	-2077	-9448	-139	-19916	-3938	-13998	82
0.977500	-24	46	89	-58	-107	-30	17	-14	-14	10	-66	-62	-96	-13	-29	-53	-98	45	-86	-30	-104	-18	-91	-66	-66	1	-96	-11	-73	-66	-146	-73	-187	1610	-11768	-21344	63	-22333	2900	-10196	-213	-18975	-2167	-9257	-147	-19349	-4107	-13573	98
0.978333	-25	44	91	-51	-110	-29	17	-17	-17	9	-68	-63	-96	-11	-25	-57	-97	37	-84	-29	-101	-21	-98	-69	-62	3	-107	-21	-69	-64	-145	-72	-177	1936	-10687	-21174	35	-21936	2913	-10343	-231	-18519	-2257	-9110	-185	-18766	-4299	-13096	111
0.979167	-24	42	94	-58	-104	-28	19	-11	-13	7	-66	-61	-92	-10	-26	-56	-95	38	-85	-30	-103	-19	-95	-65	-62	0	-99	-10	-68	-64	-145	-72	-164	2308	-9636	-21006	26	-21508	2903	-10553	-204	-18049	-2372	-9001	-233	-18183	-4509	-12588	111
0.980000	-21	44	91	-57	-108	-28	16	-12	11	12	-67	-60	-95	-11	-23	-39	-95	40	-81	-30	-99	-16	-94	-66	-63	2	-95	-10	-67	-63	-143	-68	-142	2677	-8623	-20853	40	-21054	2815	-10817	-194	-17580	-2489	-8915	-239	-17609	-4738	-12062	107
0.980833	-42	39	88	-58	-104	-29	21	-12	-14	10	-67	-61	-92	-11	-24	-53	-95	36	-83	-32	-101	-9	-96	-66	-61	2	-95	-5	-70	-65	-143	-72	-127	3059	-7665	-20706	39	-20582	2791	-11155	-215	-17120	-2613	-8865	-246	-17055	-4985	-11524	92
0.981667	-28	39	85	-61	-110	-34	21	-14	1	3	-75	-69	-100	-15	-31	-60	-101	34	-88	-36	-105	-26	-103	-73	-66	-5	-101	-19	-80	-75	-149	-81	-115	3453	-6762	-20575	28	-20099	2680	-11519	-218	-16677	-2746	-8844	-247	-16528	-5241	-10996	85
0.982500	-33	36	79	-66	-116	-38	9	-19	-19	3	-75	-70	-99	-19	-34	-63	-109	30	-90	-39	-107	-30	-102	-70	-66	-4	-102	-15	-75	-72	-150	-77	-101	3874	-5914	-20457	13	-19582	2545	-11902	-200	-16242	-2869	-8831	-200	-16012	-5504	-10471	95
0.983333	-29	38	86	-63	-111	-36	9	-18	-16	-4	-76	-69	-99	-22	-32	-60	-100	32	-87	-36	-108	-26	-101	-72	-65	-1	-101	-17	-74	-68	-151	-90	-84	4302	-5156	-20363	6	-19050	2379	-12309	-181	-15836	-3004	-8843	-156	-15551	-5773	-9979	82
0.984167	-25	41	85	-62	-112	-34	11	-16	-19	5	-70	-65	-95	-18	-30	-60	-100	33	-87	-39	-104	-25	-102	-72	-68	-1	-99	-16	-74	-72	-149	-77	-75	4743	-4411	-20292	-5	-18512	2177	-12722	-158	-15444	-3138	-8866	-124	-15122	-6047	-9522	64
0.985000	-28	41	87	-58	-109	-41	13	-19	-18	5	-73	-64	-96	-19	-31	-62	-98	35	-85	-33	-101	-25	-101	-68	-63	0	-99	-15	-74	-73	-147	-76	-67	5184	-3752	-20242	-18	-17965	1954	-13130	-172	-15082	-3278	-8904	-116	-14739	-6325	-9113	70
0.985833	-23	41	86	-62	-108	-32	11	-19	-18	3	-73	-66	-95	-16	-30	-60	-98	35	-86	-33	-109	-26	-101	-68	-65	-4	-100	-12	-72	-69	-147	-74	-63	5631	-3149	-20214	-22	-17407	1674	-13530	-199	-14741	-3422	-8953	-130	-14403	-6597	-8760	60
0.986667	-30	42	87	-58	-108	-31	15	-8	-19	2	-72	-62	-70	-14	-30	-61	-103	34	-86	-30	-102	-23	-99	-70	-64	0	-98	-12	-75	-68	-147	-113	-56	6071	-2595	-20214	-21	-16851	1373	-13913	-211	-14423	-3579	-9013	-151	-14119	-6870	-8456	56
0.987500	-26	42	89	-58	-107	-34	12	-15	-19	5	-73	-64	-97	-16	-30	-60	-93	33	-86	-34	-104	-21	-98	-68	-64	-1	-100	-17	-74	-69	-147	-73	-47	6502	-2090	-20236	-46	-16298	1044	-14282	-203	-14127	-3756	-9087	-138	-13872	-7142	-8213	58
0.988333	-26	42	84	-62	-110	-33	13	-18	-16	5	-74	-64	-96	-17	-33	-62	-98	32	-86	-36	-107	-25	-100	-68	-67	-13	-98	-14	-73	-92	-146	-76	-48	6919	-1633	-20280	-68	-15751	690	-14627	-172	-13845	-3928	-9173	-147	-13669	-7397	-8031	44
0.989167	-29	41	87	-58	-111	-35	11	-21	-21	4	-74	-67	-99	-18	-33	-60	-96	30	-86	-36	-104	-29	-107	-73	-67	0	-100	-16	-75	-73	-147	-75	-28	7301	-1215	-20348	-82	-15212	313	-14940	-156	-13573	-4124	-9275	-153	-13507	-7637	-7887	35
0.990000	-27	41	85	-62	-114	-38	6	-19	-19	2	-75	-68	-98	-10	-33	-64	-102	30	-87	-38	-109	-30	-105	-73	-68	-5	-103	-16	-75	-75	-149	-78	-24	7658	-820	-20423	-94	-14687	-83	-15225	-159	-13312	-4332	-9394	-142	-13376	-7858	-7798	25
0.990833	-31	25	87	-65	-114	-38	9	-19	-23	2	-76	-68	-100	-21	-32	-64	-105	30	-85	-36	-95	-26	-100	-70	-65	-1	-98	-6	-74	-72	-149	-78	-19	7992	-483	-20524	-78	-14165	-488	-15487	-182	-13049	-4542	-9521	-141	-13266	-8054	-7732	26
0.991667	-27	40	90	-59	-110	-35	7	-16	-18	7	-97	-64	-96	-16	-28	-59	-97	35	-82	-32	-103	-23	-100	-68	-64	0	-96	-11	-72	-66	-129	-70	-13	8309	-160	-20638	-42	-13664	-899	-15719	-201	-12790	-4772	-9667	-129	-13178	-8222	-7698	32
0.992500	-25	42	88	-57	-108	-32	11	-15	-17	6	-74	-62	-92	-13	-29	-58	-99	32	-99	-33	-104	-22	-100	-67	-66	0	-98	-14	-70	-69	-146	-75	-6	8537	125	-20761	-15	-13182	-1309	-15927	-195	-12531	-5006	-9832	-119	-13104	-8364	-7685	20
0.993333	-25	44	88	-60	-120	-31	12	-16	-17	6	-73	-66	-96	-14	-29	-57	-97	36	-84	-36	-103	-23	-98	-69	-64	0	-99	-14	-70	-68	-148	-76	0	8749	385	-20906	2	-12723	-1718	-16102	-202	-12271	-5244	-10016	-133	-13034	-8475	-7676	22
0.994167	-26	40	90	-58	-109	-33	13	-12	-17	5	-72	-62	-95	-15	-28	-58	-99	35	-82	-32	-101	-22	-98	-67	-58	0	-97	-14	-74	-68	-145	-74	4	8911	620	-21046	27	-12288	-2112	-16257	-195	-12003	-5477	-10208	-126	-12960	-8553	-7652	22
0.995000	-25	41	90	-58	-108	-32	12	-14	-17	5	-75	-66	-95	-14	-28	-58	-98	36	-83	-34	-102	-22	-101	-69	-64	-1	-100	-14	-72	-72	-145	-73	6	9029	802	-21195	52	-11881	-2496	-16386	-172	-11737	-5708	-10409	-110	-12879	-8601	-7649	4
0.995833	-26	41	91	-61	-112	-36	12	-14	-17	5	-73	-64	-98	-14	-28	-60	-101	34	-82	-36	-110	-26	-101	-67	-65	-1	-99	-14	-73	-69	-147	-73	8	9097	1001	-21353	11	-11498	-2860	-16484	-174	-11464	-5930	-10615	-122	-12773	-8605	-7616	3
0.996667	-24	40	89	-57	-92	-32	13	-14	-24	6	-72	-64	-98	-15	-28	-58	-97	35	-83	-33	-102	-22	-100	-67	-63	2	-99	-15	-74	-69	-141	-74	15	9138	1145	-21521	-28	-11134	-3195	-16560	-158	-11189	-6133	-10818	-110	-12649	-8593	-7559	8
0.997500	-23	40	89	-59	-111	-33	15	-13	-14	6	-74	-64	-92	-12	-28	-56	-96	35	-80	-29	-103	-36	-101	-69	-66	0	-97	-10	-69	-65	-145	-73	13	9093	1270	-21689	-25	-10803	-3509	-16630	-136	-10919	-6315	-11013	-109	-12497	-8543	-7482	7
0.998333	-26	41	103	-60	-105	-32	22	-15	-18	5	-75	-65	-96	-16	-30	-61	-102	32	-87	-32	-104	-23	-103	-61	-64	-1	-101	-14	-70	-70	-146	-77	6	9015	1358	-21870	-31	-10501	-3797	-16639	-144	-10651	-6476	-11206	-127	-12314	-8474	-7382	-1
0.999167	-27	39	88	-60	-113	-38	12	-14	-23	3	-77	-66	-99	-16	-27	-58	-98	35	-87	-35	-128	-19	-99	-67	-65	0	-100	-13	-67	-67	-145	-73	15	8904	1421	-22046	-14	-10222	-4049	-16632	-121	-10386	-6619	-11372	-109	-12096	-8378	-7259	6
1.000000	-25	41	86	-57	-107	-35	11	-13	-10	8	-72	-63	-114	-12	-25	-56	-98	37	-83	-33	-100	-19	-97	-66	-61	3	-97	-10	-69	-66	-146	-76	1	8743	1454	-22230	32	-9968	-4282	-16604	-84	-10125	-6717	-11506	-76	-11850	-8267	-7114	-16
1.000833	-29	41	89	-56	-107	-31	12	-12	-16	7	-75	-63	-95	-15	-27	-56	-98	37	-82	-32	-108	-27	-100	-48	-62	-14	-99	-13	-76	-72	-146	-74	4	8541	1451	-22415	75	-9746	-4484	-16550	-63	-9881	-6797	-11617	-90	-11590	-8151	-6966	-14
1.001667	-25	41	88	-60	-116	-34	9	-16	6	-41	-77	-68	-98	-15	-28	-60	-99	35	-87	-36	-109	-25	-103	-70	-64	-1	-103	-13	-67	-70	-145	-77	11	8294	1416	-22596	90	-9549	-4662	-16469	-32	-9645	-6844	-11679	-105	-11269	-8020	-6811	-9
1.002500	-27	39	87	-61	-110	-35	10	-16	-23	5	-74	-72	-99	-10	-30	-61	-100	34	-85	-34	-107	-22	-102	-72	-67	-1	-100	-12	-74	-70	-153	-77	-8	8018	1344	-22770	71	-9368	-4810	-16355	-16	-9427	-6859	-11693	-82	-10932	-7887	-6649	-11
1.003333	-32	42	98	-61	-110	23	11	-17	-19	5	-77	-66	-97	-15	-29	-58	-101	33	-87	-36	-107	-23	-102	-69	-67	-1	-101	-26	-73	-70	-147	-75	-11	7704	1238	-22940	41	-9210	-4940	-16215	-19	-9218	-6851	-11658	-75	-10575	-7754	-6497	-11
1.004167	-25	40	88	-59	-109	-32	12	-16	-18	6	-73	-64	-98	-14	-30	-60	-99	33	-84	-34	-95	-22	-98	-68	-66	0	-101	-12	-74	-68	-147	-77	-9	7360	1097	-23101	33	-9068	-5048	-16043	-43	-9020	-6812	-11567	-82	-10201	-7626	-6366	-21
1.005000	-27	42	89	-63	-107	-32	10	-16	-19	0	-75	-63	-93	-13	-29	-57	-98	35	-82	-33	-100	-23	-99	-67	-64	-3	-101	-10	-73	-69	-153	-70	-7	6993	920	-23249	12	-8947	-5140	-15846	-74	-8840	-6757	-11427	-85	-9821	-7503	-6258	-23
1.005833	-29	40	87	-61	-109	-34	10	-15	-19	6	-75	-63	-98	-18	-28	-58	-98	33	-94	-36	-102	-23	-101	-67	-63	0	-99	-12	-69	-68	-145	-73	-16	6598	705	-23385	-17	-8836	-5214	-15621	-84	-8673	-6695	-11228	-58	-9435	-7387	-6205	-26
1.006667	-26	43	88	-60	-110	-35	9	-15	-21	5	-74	-67	-97	-16	-31	-60	-99	32	-85	-36	-105	-24	-98	-68	-65	-3	-101	-17	-70	-73	-149	-77	-18	6181	448	-23507	-36	-8744	-5277	-15379	-94	-8519	-6590	-10986	-27	-9054	-7284	-6145	-21
1.007500	-30	39	84	-64	-115	-35	9	-18	-22	4	-75	-67	-99	-17	-31	-60	-101	29	-94	-39	-103	-24	-99	-70	-64	-1	-99	-14	-75	-69	-148	-76	-6	5744	171	-23607	-50	-8659	-5326	-15122	-103	-8368	-6487	-10689	-1	-8675	-7187	-6147	-29
1.008333	-26	38	87	-61	-111	-33	10	-17	-19	3	-74	-66	-97	-18	-31	-61	-100	32	-85	-36	-104	-31	-99	-70	-65	-5	-100	-14	-75	-73	-154	-72	-18	5297	-139	-23685	-51	-8586	-5362	-14824	-108	-8227	-6381	-10355	22	-8313	-7097	-6202	-24
1.009167	-25	41	89	-60	-111	-36	10	-17	-19	5	-74	-65	-98	-15	-30	-55	-101	32	-84	-36	-120	-25	-100	-72	-65	-3	-101	-16	-75	-72	-150	-76	-30	4841	-477	-23743	-53	-8518	-5386	-14523	-94	-8084	-6273	-9983	40	-7958	-7012	-6299	-16
1.010000	-28	40	86	-61	-110	-35	7	-16	-19	3	-74	-84	-98	-18	-31	-62	-99	30	-85	-36	-105	-22	-99	-72	-65	-4	-103	-13	-74	-72	-144	-77	-30	4381	-833	-23779	-56	-8455	-5397	-14202	-97	-7942	-6165	-9589	1	-7631	-6936	-6447	-21
1.010833	-24	42	88	-59	-108	-34	11	-22	-18	4	-70	-63	-95	-14	-29	-60	-96	35	-82	-33	-103	-21	-101	-46	-65	-1	-101	-11	-72	-72	-149	-73	-32	3922	-1204	-23803	-63	-8401	-5392	-13873	-122	-7797	-6068	-9181	-34	-7328	-6855	-6638	-26
1.011667	-27	46	89	-57	-108	-30	13	-16	-22	7	-68	-63	-95	-11	-29	-56	-98	36	-81	-31	-102	-18	-97	-66	-61	1	-99	-7	-70	-76	-143	-69	-31	3464	-1589	-23806	-73	-8344	-5374	-13535	-128	-7640	-5974	-8766	-42	-7048	-6780	-6872	-32
1.012500	-22	40	90	-58	-105	-29	17	-10	-17	5	-69	-53	-95	-10	-24	-58	-93	36	-81	-31	-100	-19	-96	-66	-61	0	-98	-11	-70	-67	-147	-75	-36	3015	-1977	-23790	-77	-8296	-5349	-13186	-131	-7481	-5903	-8364	-40	-6798	-6706	-7152	-19
1.013333	-23	43	90	-61	-105	-31	13	-11	-13	8	-70	-59	-93	-14	-27	-56	-95	37	-83	-32	-104	-19	-97	-65	-62	-9	-96	-11	-70	-67	-146	-82	-36	2571	-2366	-23765	-82	-8249	-5303	-12860	-144	-7309	-5831	-7970	-47	-6571	-6626	-7463	-22
1.014167	-23	44	88	-61	-104	-33	15	-13	-17	5	-74	-63	-99	-14	-28	-56	-97	33	-83	-9	-101	-19	-98	-64	-61	0	-99	-11	-72	-68	-147	-69	-38	2136	-2744	-23723	-75	-8199	-5240	-12525	-129	-7123	-5769	-7612	-60	-6363	-6542	-7801	-25
1.015000	-25	40	87	-60	-100	-35	12	-15	-18	-1	-74	-61	-98	-16	-30	-59	-100	35	-85	-34	-104	-25	-104	-69	-66	-3	-103	-15	-76	-70	-150	-75	-19	1712	-3111	-23657	-70	-8158	-5163	-12202	-118	-6934	-5732	-7295	-48	-6210	-6450	-8159	-23
1.015833	-27	35	86	-63	-113	-40	9	-18	-18	2	-74	-65	-101	-19	-33	-62	-99	34	-85	-33	-104	-22	-100	-66	-62	0	-99	-13	-74	-70	-147	-76	-26	1304	-3454	-23626	-32	-8099	-5056	-11873	-103	-6728	-5679	-7022	-24	-6067	-6343	-8523	-21
1.016667	-27	38	87	-73	-108	-36	19	-16	-24	3	-73	-63	-98	-15	-28	-60	-98	37	-85	-35	-101	-24	-102	-72	-66	-4	-100	-4	-70	-72	-149	-73	-17	905	-3771	-23568	1	-8045	-4938	-11566	-95	-6511	-5662	-6808	0	-5950	-6225	-8892	-25
1.017500	-29	38	86	-60	-108	-35	13	-16	-18	5	-74	-61	-77	-19	-28	-59	-102	33	-86	-29	-108	-22	-100	-69	-65	0	-98	-13	-70	-70	-148	-75	-29	517	-4065	-23514	17	-7992	-4793	-11268	-79	-6292	-5630	-6649	5	-5852	-6090	-9261	-32
1.018333	-24	40	92	-58	-111	-34	15	-14	-17	6	-74	-64	-96	-13	-30	-58	-98	35	-86	-34	-104	-21	-101	-67	-61	-1	-83	-11	-74	-72	-147	-73	-23	131	-4324	-23457	24	-7919	-4629	-10982	-47	-6072	-5592	-6569	4	-5777	-5942	-9618	-29
1.019167	-21	39	90	-57	-107	-31	17	-11	-16	5	-70	-60	-96	-14	-26	-57	-96	36	-115	-34	-104	-25	-100	-65	-63	1	-97	-12	-75	-68	-146	-75	-25	-236	-4551	-23411	22	-7852	-4448	-10709	-8	-5854	-5548	-6552	6	-5724	-5783	-9959	-28
1.020000	-24	44	89	-53	-108	-31	16	-11	-24	5	-70	-61	-99	-15	-28	-57	-96	39	-84	-28	-100	-19	-99	-64	-60	1	-99	-9	-72	-67	-147	-88	-25	-602	-4746	-23368	7	-7795	-4242	-10455	4	-5638	-5495	-6606	-5	-5691	-5605	-10279	-24
1.020833	-25	43	90	-59	-108	-32	15	-11	-17	8	-69	-61	-94	-15	-27	-59	-98	38	-92	-35	-104	-23	-102	-69	-64	0	-98	-12	-70	-72	-147	-75	-17	-962	-4915	-23337	0	-7703	-4028	-10220	-1	-5439	-5430	-6730	-19	-5678	-5434	-10572	-23
1.021667	-26	45	93	-59	-109	-36	12	-12	-17	6	-72	-65	-96	-18	-30	-63	-98	33	-87	-36	-107	-24	-102	-67	-64	-3	-99	-24	-76	-86	-150	-77	-18	-1315	-5046	-23315	-11	-7628	-3796	-10002	-28	-5262	-5341	-6922	-19	-5679	-5223	-10839	-29
1.022500	-28	40	84	-58	-110	-38	12	-19	-18	4	-75	-63	-98	-1	-32	-61	-100	30	-87	-33	-105	-25	-105	-69	-69	-3	-101	-15	-73	-73	-147	-77	-22	-1654	-5144	-23293	-29	-7550	-3555	-9802	-59	-5106	-5225	-7171	-9	-5695	-5017	-11067	-28
1.023333	-29	40	81	-61	-113	-40	9	-16	-22	0	-75	-66	-99	-23	-32	-63	-105	29	-93	-39	-111	-28	-102	-75	-69	-7	-75	-18	-80	-76	-152	-56	-22	-1985	-5238	-23289	-65	-7480	-3312	-9619	-64	-4974	-5087	-7473	-3	-5728	-4804	-11268	-25
1.024167	-26	35	84	-63	-112	-40	9	-17	-23	2	-78	-70	-96	-21	-30	-63	-97	33	-90	-36	-107	-26	-102	-67	-67	-4	-104	-17	-76	-70	-150	-76	-10	-2298	-5299	-23277	-36	-7414	-3062	-9456	-46	-4878	-4913	-7816	-23	-5767	-4581	-11430	-19
1.025000	-26	36	86	-60	-113	-36	11	-14	-21	5	-70	-63	-97	-19	-29	-63	-100	35	-88	-36	-109	-27	-103	-69	-67	-1	-102	-16	-73	-70	-151	-76	-13	-2587	-5347	-23275	-24	-7360	-2812	-9313	-59	-4812	-4715	-8191	-31	-5822	-4363	-11562	-18
1.025833	-28	40	87	-58	-114	-35	12	-15	-16	3	-73	-66	-99	-19	-31	-65	-87	34	-84	-35	-109	-24	-102	-69	-64	-1	-99	-16	-76	-72	-148	-75	-15	-2852	-5384	-23272	16	-7311	-2566	-9186	-77	-4784	-4492	-8591	-60	-5887	-4151	-11664	-16
1.026667	-26	38	84	-61	-112	-36	11	-21	-17	4	-73	-65	-95	-17	-29	-60	-99	32	-86	-33	-107	-25	-101	-68	-66	-4	-99	-12	-73	-70	-146	-76	8	-3096	-5415	-23273	38	-7279	-2333	-9086	-69	-4797	-4238	-9005	-93	-5959	-3941	-11738	-21
1.027500	-26	44	88	-60	-107	-33	12	-14	-17	4	-70	-64	-93	-19	-4	-62	-99	35	-127	-33	-103	-26	-99	-68	-62	-1	-99	-10	-72	-68	-149	-77	-19	-3307	-5438	-23272	21	-7266	-2112	-9001	-58	-4846	-3968	-9418	-93	-6046	-3742	-11791	-25
1.028333	-26	39	86	-62	-108	-35	13	-16	-17	3	-72	-68	-98	-18	-28	-61	-97	32	-86	-34	-103	-12	-103	-72	-67	-5	-114	-15	-73	-69	-149	-75	-23	-3481	-5471	-23268	0	-7273	-1915	-8941	-50	-4944	-3680	-9815	-87	-6143	-3555	-11823	-29
1.029167	-27	37	84	-60	-109	-35	13	-15	-18	4	-72	-61	-98	-18	-29	-64	-101	16	-88	-34	-105	-27	-100	-73	-65	-3	-101	-15	-74	-70	-151	-78	-26	-3616	-5495	-23264	-21	-7296	-1734	-8903	-12	-5070	-3373	-10197	-109	-6234	-3384	-11842	-24
1.030000	-28	36	82	-68	-110	-38	11	-31	-21	2	-76	-67	-98	-17	-29	-62	-101	33	-90	-35	-104	-28	-103	-70	-67	-7	-104	-16	-76	-70	-145	-73	-22	-3710	-5524	-23252	-52	-7343	-1571	-8889	58	-5236	-3060	-10548	-87	-6356	-3231	-11853	-11
1.030833	-28	34	81	-62	-110	-34	10	-15	-19	1	-73	-65	-97	-16	-28	-60	-102	30	-88	-36	-107	-24	-99	-69	-65	-3	-100	-12	-73	-69	-148	-74	-27	-3751	-5551	-23233	-55	-7410	-1430	-8900	131	-5414	-2744	-10855	-31	-6469	-3098	-11851	0
1.031667	-26	38	84	-59	-136	-36	26	-17	-15	4	-74	-67	-98	-17	-30	-61	-101	32	-87	-33	-105	-24	-100	-70	-65	33	-101	-16	-42	-70	-151	-73	-45	-3753	-5579	-23209	-19	-7500	-1313	-8936	95	-5646	-2433	-11122	-16	-6596	-2981	-11860	-12
1.032500	-26	38	84	-63	-114	-40	10	-16	-46	2	-73	-65	-96	-17	-27	-59	-98	33	-86	-35	-107	-26	-100	-69	-65	-4	-100	-13	-73	-67	-148	-73	-35	-3708	-5607	-23180	9	-7603	-1198	-8991	53	-5884	-2131	-11335	-10	-6717	-2877	-11864	-14
1.033333	-24	40	85	-57	-110	-35	13	-15	-14	2	-70	-64	-100	-16	-31	-58	-96	33	-84	-33	-108	-25	-98	-69	-61	1	-99	-13	-94	-102	-149	-74	-35	-3618	-5627	-23144	33	-7724	-1136	-9070	6	-6144	-1844	-11502	-27	-6851	-2802	-11877	-5
1.034167	-27	41	84	-60	-113	-35	11	-17	-16	3	-74	-66	-99	-10	-30	-59	-101	28	-97	-33	-107	-25	-100	-74	-67	-3	-100	-14	-73	-70	-147	-73	-51	-3497	-5643	-23105	46	-7864	-1077	-9172	-43	-6414	-1577	-11617	-95	-6986	-2738	-11895	6
1.035000	-62	38	86	-59	-108	-35	8	-13	-18	3	-73	-65	-96	-16	-31	-60	-101	30	-86	-33	-108	-27	-99	-70	-62	9	-100	-8	-75	-70	-147	-75	-67	-3341	-5646	-23059	29	-8017	-1032	-9282	-156	-6688	-1335	-11686	-166	-7126	-2691	-11928	6
1.035833	-23	41	86	-61	-108	-34	12	-17	-22	2	-76	-64	-94	-14	-49	-58	-99	33	-86	-32	-104	-25	-99	-72	-67	-6	-101	-13	-75	-69	-148	-74	-75	-3151	-5639	-23009	4	-8181	-991	-9411	-289	-6966	-1128	-11705	-204	-7270	-2656	-11971	0
1.036667	-28	40	66	-60	-108	-32	13	-11	-18	5	-74	-63	-98	-13	-30	-60	-99	32	-87	-32	-104	-23	-99	-70	-64	-7	-98	-13	-76	-68	-136	-74	-69	-2941	-5618	-22957	-5	-8352	-960	-9549	-307	-7236	-939	-11681	-248	-7421	-2630	-12022	4
1.037500	-27	41	87	-58	-110	-33	15	-12	-17	7	-73	-66	-95	-12	-31	-48	-96	34	-85	-34	-104	-22	-99	-69	-61	0	-101	-14	-70	-69	-145	-73	-76	-2715	-5578	-22901	-9	-8547	-930	-9694	-223	-7499	-788	-11620	-227	-7571	-2611	-12086	8
1.038333	-22	41	88	-58	-109	-33	15	-11	-16	5	-69	-60	-93	-12	-28	-55	-97	37	-81	-32	-118	-23	-99	-74	-63	0	-97	-9	-69	-67	-147	-72	-72	-2480	-5517	-22842	-10	-8717	-899	-9839	-128	-7746	-670	-11532	-203	-7725	-2595	-12163	8
1.039167	-26	43	91	-56	-107	-29	16	-11	-21	8	-70	-62	-98	-41	-29	-56	-98	60	-83	-32	-104	-22	-99	-69	-60	0	-99	-13	-72	-68	-147	-72	-83	-2246	-5439	-22785	-11	-8901	-844	-9987	-142	-7979	-580	-11423	-171	-7886	-2585	-12242	23
1.040000	-25	43	91	-56	-110	-32	13	-11	-26	4	-75	-60	-97	-12	-28	-58	-97	34	-83	-32	-105	-22	-102	-70	-63	0	-98	-19	-72	-69	-145	-74	-101	-2015	-5318	-22725	-36	-9091	-810	-10140	-216	-8204	-532	-11300	-144	-8045	-2580	-12334	13
1.040833	-25	43	87	-58	-110	-36	10	-18	-19	5	-76	-65	-100	-17	-32	-64	-98	34	-85	-29	-111	-24	-99	-72	-65	0	-98	-13	-73	-70	-146	-78	-96	-1800	-5228	-22668	-53	-9282	-751	-10278	-252	-8402	-508	-11175	-173	-8210	-2582	-12425	0
1.041667	-26	42	85	-96	-112	-36	11	-18	-22	3	-75	-66	-99	-17	-32	-59	-100	30	-87	-39	-107	-23	-102	-74	-65	-3	-93	-14	-62	-70	-149	-79	-102	-1597	-5100	-22607	-39	-9469	-676	-10412	-224	-8588	-520	-11046	-168	-8374	-2563	-12510	6
1.042500	-26	37	86	-61	-112	-35	19	-16	-18	4	-72	-82	-98	-18	-30	-63	-101	33	-87	-33	-108	-24	-101	-70	-64	-4	-99	-13	-73	-70	-148	-77	-104	-1412	-4953	-22544	-24	-9653	-586	-10529	-207	-8734	-545	-10920	-84	-8531	-2553	-12586	-1
1.043333	-28	42	89	-59	-107	-36	12	-16	-21	3	-75	-64	-98	-16	-30	-63	-100	33	-85	-32	-105	-23	-99	-69	-66	2	-101	-14	-88	-68	-146	-76	-117	-1242	-4793	-22485	-34	-9832	-474	-10639	-225	-8871	-602	-10808	-10	-8687	-2543	-12654	7
1.044167	-30	41	89	-59	-108	-33	13	-16	-19	4	-75	-60	-97	-17	-31	-62	-100	34	-77	-33	-105	-21	-102	-67	-64	-3	-100	-12	-74	-73	-148	-76	-126	-1100	-4627	-22423	-32	-10040	-351	-10735	-220	-8986	-673	-10720	21	-8840	-2538	-12704	11
1.045000	-31	44	77	-57	-113	-31	12	-15	-18	7	-73	-64	-97	-16	-29	-58	-96	34	-84	-32	-104	-24	-101	-68	-63	1	-99	-12	-77	-57	-147	-90	-119	-985	-4457	-22364	-12	-10188	-210	-10822	-195	-9081	-764	-10629	30	-8989	-2537	-12736	17
1.045833	-23	43	89	-59	-107	-33	13	-13	-13	6	-72	-62	-92	-21	-26	-58	-87	36	-90	-32	-102	-24	-101	-67	-63	-3	-97	-10	-69	-68	-143	-73	-107	-893	-4285	-22301	4	-10363	-60	-10894	-136	-9163	-861	-10562	57	-9125	-2538	-12745	22
1.046667	-24	44	90	-59	-108	-34	16	-14	-15	7	-72	-65	-95	-16	-27	-59	-99	37	-83	-33	-103	-22	-100	-65	-61	7	-96	-12	-73	-41	-145	-72	-96	-817	-4112	-22244	5	-10530	104	-10960	-72	-9223	-971	-10507	89	-9257	-2551	-12732	12
1.047500	-24	44	88	-59	-109	-35	12	-16	-15	5	-68	-48	-95	-16	-21	-60	-97	38	-83	-30	-104	-21	-101	-66	-62	-1	-98	-10	-68	-69	-146	-70	-90	-765	-3942	-22186	10	-10699	290	-11018	-70	-9280	-1084	-10468	81	-9382	-2571	-12692	-7
1.048333	-22	44	86	-58	-109	-33	12	-18	-18	3	-76	-66	-97	-19	-31	-64	-100	32	-87	-34	-105	-27	-105	-70	-63	-1	-102	-14	-77	-77	-149	-78	-86	-736	-3786	-22132	-8	-10862	441	-11061	-86	-9327	-1200	-10441	34	-9502	-2604	-12625	-26
1.049167	-27	40	84	-62	-116	-39	8	-24	-9	0	-75	-68	-98	-21	-48	-68	-104	33	-87	-33	-103	-26	-103	-70	-68	-6	-104	-13	-74	-72	-147	-75	-82	-719	-3626	-22077	-24	-11018	616	-11098	-92	-9370	-1306	-10416	5	-9606	-2640	-12534	-35
1.050000	-9	40	86	-60	-115	-41	10	-19	-18	1	-77	-66	-99	-19	-29	-67	-102	30	-90	-34	-109	-26	-104	-69	-65	-4	-104	-25	-75	-70	-148	-77	-79	-712	-3473	-22027	-17	-11175	785	-11124	-85	-9406	-1416	-10390	-4	-9705	-2686	-12418	-48
1.050833	-25	40	87	-59	-111	-35	12	-18	-21	3	-75	-66	-99	-18	-28	-63	-119	33	-85	-33	-108	-24	-101	-67	-62	-1	-102	-16	-75	-69	-146	-73	-67	-708	-3317	-21978	-27	-11323	954	-11143	-73	-9446	-1520	-10357	-12	-9794	-2740	-12277	-39
1.051667	-24	42	86	-60	-126	-31	15	-15	-15	6	-72	-61	-91	-13	-25	-59	-96	35	-83	-31	-104	-21	-99	-65	-64	-1	-99	-11	-70	-67	-144	-73	-70	-715	-3163	-21934	-43	-11470	1106	-11156	-50	-9489	-1591	-10309	1	-9882	-2806	-12114	-32
1.052500	-22	46	90	-57	-105	-27	13	-13	-15	1	-70	-62	-94	-15	-26	-58	-97	35	-82	-28	-104	-19	-98	-65	-63	2	-98	-11	-74	-72	-144	-72	-61	-733	-3015	-21899	-43	-11612	1244	-11161	-62	-9537	-1659	-10253	18	-9968	-2876	-11943	-19
1.053333	-27	46	90	-58	-111	-32	15	-12	-15	7	-72	-63	-94	-15	-27	-59	-96	37	-84	-30	-103	-21	-99	-66	-62	0	-99	1	-73	-67	-145	-73	-58	-750	-2861	-21863	-45	-11747	1365	-11160	-67	-9595	-1714	-10171	4	-10047	-2952	-11773	-11
1.054167	-26	43	89	-59	-104	-33	16	-15	-15	8	-70	-63	-93	-15	-27	-62	-97	38	-81	-32	-100	-19	-98	-67	-60	0	-97	-11	-73	-68	-149	-74	-64	-767	-2713	-21855	-52	-11879	1469	-11154	-69	-9660	-1756	-10066	-42	-10124	-3031	-11564	-1
1.055000	-45	44	88	-60	-82	-33	12	-15	-15	8	-72	-63	-96	-17	-26	-59	-100	36	-85	-29	-104	-22	-100	-67	-66	0	-108	-13	-79	-68	-145	-73	-52	-784	-2559	-21823	-42	-11997	1554	-11140	-82	-9735	-1787	-9945	-88	-10200	-3108	-11367	-13
1.055833	-27	44	88	-58	-111	-33	13	-13	-15	6	-69	-63	-97	-16	-41	-60	-101	34	-84	-32	-104	-22	-98	-65	-65	1	-97	-15	-73	-70	-144	-77	-40	-803	-2401	-21810	-21	-12102	1621	-11120	-76	-9814	-1804	-9793	-126	-10270	-3191	-11176	-5
1.056667	-22	42	86	-60	-109	-32	13	-19	-21	4	-75	-64	-95	-15	-28	-63	-99	35	-88	-33	-104	-22	-101	-70	-68	-3	-100	-11	-74	-75	-148	-76	-15	-816	-2241	-21810	-16	-12209	1657	-11096	-74	-9898	-1816	-9628	-142	-10346	-3269	-11004	17
1.057500	-30	40	85	-66	-110	-36	10	-14	-21	4	-73	-64	-95	-16	-49	-59	-98	35	-88	-32	-102	-21	-99	-67	-64	0	-98	-13	-73	-68	-146	-73	5	-825	-2070	-21816	-12	-12293	1674	-11062	-61	-9982	-1812	-9433	-156	-10411	-3338	-10799	28
1.058333	-28	43	89	-60	-109	-32	13	-12	-17	6	-72	-63	-95	-13	-27	-56	-98	79	-84	-34	-104	-19	-99	-66	-64	0	-97	-13	-72	-69	-146	-75	2	-825	-1894	-21825	-22	-12366	1677	-11029	-60	-10070	-1806	-9225	-170	-10479	-3412	-10625	28
1.059167	-26	42	88	-60	-109	-31	13	21	-16	8	-74	-63	-96	-13	-51	-59	-97	37	-85	-32	-105	-22	-98	-66	-61	0	-95	-11	-69	-68	-144	-73	2	-826	-1718	-21842	-26	-12440	1635	-10990	-76	-10153	-1799	-9004	-158	-10537	-3472	-10463	16
1.060000	-21	44	91	-55	-107	-33	16	-11	-12	8	-68	-65	-96	-12	-26	-56	-96	40	-83	-31	-101	-18	-97	-64	-60	15	-94	-12	-69	-68	-144	-58	25	-827	-1540	-21867	1	-12466	1602	-10949	-84	-10235	-1797	-8776	-180	-10596	-3534	-10311	11
1.060833	-22	45	92	-59	-108	-35	13	-12	-15	6	-70	-65	-93	-12	-28	-59	-98	19	-62	-30	-100	-23	-100	-68	-64	2	-98	-14	-72	-68	-147	-75	20	-826	-1364	-21902	-11	-12483	1522	-10911	-105	-10309	-1813	-8554	-213	-10648	-3589	-10175	10
1.061667	-26	44	82	-60	-109	-31	12	-13	-18	6	-74	-66	-96	-16	-31	-62	-101	35	-86	-33	-108	-23	-100	-67	-66	0	-98	-28	-76	-73	-150	-78	30	-831	-1183	-21947	-26	-12513	1439	-10865	-133	-10374	-1819	-8335	-217	-10690	-3641	-10051	4
1.062500	-28	42	86	-61	-126	-35	12	-15	-21	4	-70	-65	-101	-15	-31	-56	-98	35	-85	-32	-103	-25	-101	-69	-65	-1	-95	-14	-73	-72	-147	-76	50	-828	-998	-21993	-14	-12510	1336	-10817	-146	-10432	-1847	-8128	-217	-10725	-3689	-9920	0
1.063333	-27	40	86	-59	-109	-32	12	-15	-19	4	-74	-67	-97	-13	-30	-59	-101	32	-88	-35	-103	-24	-100	-70	-59	-1	-98	-14	-74	-72	-147	-77	34	-837	-817	-22044	-23	-12497	1212	-10770	-146	-10472	-1886	-7933	-231	-10756	-3738	-9806	-5
1.064167	-27	42	88	-59	-111	-33	13	-16	-22	2	-76	-65	-97	-12	-25	-58	-99	35	-87	-33	-104	-24	-99	-69	-66	-1	-100	-13	-73	-72	-148	-75	23	-848	-634	-22103	-53	-12474	1083	-10713	-130	-10506	-1944	-7764	-237	-10775	-3784	-9676	-9
1.065000	-25	59	86	-62	-115	-38	11	-15	-23	4	-75	-66	-103	-17	-31	-60	-104	29	-90	-36	-110	-27	-98	-70	-59	-1	-102	-17	-75	-95	-148	-77	21	-872	-456	-22169	-23	-12448	921	-10658	-104	-10534	-2026	-7620	-253	-10789	-3832	-9552	-11
1.065833	-27	38	87	-62	-110	-38	8	-16	-21	0	-76	-57	-101	-17	-33	-59	-101	35	-86	-32	-103	-24	-100	-70	-64	0	-98	-15	-73	-72	-147	-74	22	-897	-272	-22232	-19	-12407	764	-10588	-104	-10549	-2116	-7493	-241	-10793	-3881	-9418	2
1.066667	-26	44	88	-61	-109	-35	9	-15	-16	6	-72	-63	-97	-13	-32	-58	-98	33	-84	-32	-108	-25	-104	-69	-63	1	-97	-15	-73	-73	-146	-75	27	-939	-92	-22300	-13	-12368	592	-10525	-69	-10556	-2226	-7400	-215	-10789	-3923	-9276	4
1.067500	-26	41	90	-58	-110	-32	13	-16	-19	7	-70	-52	-98	-15	-32	-58	-99	33	-86	-31	-105	-24	-97	-70	-64	-4	-97	-12	-75	-70	-148	-76	34	-995	90	-22372	-16	-12329	417	-10452	-28	-10563	-2351	-7329	-203	-10781	-3975	-9127	0
1.068333	-28	41	88	-62	-109	-35	15	-17	-18	1	-73	-65	-96	-16	-31	-59	-99	46	-86	-1	-102	-26	-100	-59	-64	-3	-99	-14	-76	-72	-149	-76	30	-1060	264	-22445	-17	-12293	230	-10374	-55	-10568	-2491	-7278	-171	-10769	-4032	-8975	1
1.069167	-24	40	88	-61	-110	-34	11	-15	-19	4	-74	-67	-102	-19	-31	-62	-100	30	-88	-32	-107	-25	-98	-72	-65	0	-102	-15	-73	-70	-149	-77	27	-1137	423	-22518	1	-12265	46	-10287	-78	-10567	-2644	-7251	-128	-10753	-4090	-8786	-1
1.070000	-44	42	87	-63	-111	-33	13	-16	-19	3	-77	-63	-97	-17	-30	-60	-98	29	-88	-32	-105	-24	-96	-67	-66	-7	-102	-15	-76	-73	-149	-76	16	-1228	607	-22582	16	-12235	-144	-10202	-70	-10570	-2797	-7242	-155	-10731	-4151	-8602	-9
1.070833	-27	38	85	-61	-111	-35	11	-17	-18	3	-74	-64	-101	-16	-48	-59	-100	30	-88	-32	-108	-24	-100	-70	-66	-1	-99	-15	-73	-69	-144	-77	-1	-1319	775	-22638	34	-12215	-333	-10097	-100	-10577	-2954	-7231	-215	-10710	-4214	-8410	-10
1.071667	-23	43	90	-58	-104	-30	13	-15	-16	6	-72	-64	-96	-13	-29	-58	-95	38	-84	-29	-101	-19	-97	-67	-64	-1	-99	-13	-73	-68	-143	-75	-12	-1423	942	-22690	45	-12203	-521	-10004	-97	-10588	-3108	-7234	-240	-10690	-4285	-8213	-23
1.072500	-23	37	89	-60	-104	-33	16	-6	-15	7	-69	-64	-94	-15	-27	-58	-98	34	-84	-31	-103	-23	-98	-69	-60	0	-102	-12	-69	-69	-144	-80	-15	-1539	1094	-22731	32	-12205	-711	-9908	-64	-10607	-3261	-7227	-262	-10673	-4356	-8018	-28
1.073333	-25	42	89	-61	-108	-33	15	-18	-16	5	-72	-65	-98	-18	-22	-62	-99	32	-87	-33	-107	-25	-101	-73	-63	-3	-102	-15	-75	-70	-150	-79	-31	-1657	1242	-22758	20	-12218	-896	-9815	-19	-10636	-3408	-7223	-256	-10659	-4432	-7833	-18
1.074167	-25	37	89	-60	-120	-39	10	-21	-19	0	-77	-65	-97	-19	-33	-63	-97	30	-88	-34	-105	-25	-101	-69	-64	-5	-100	-14	-73	-66	-146	-76	-43	-1778	1377	-22747	10	-12236	-1074	-9716	-8	-10670	-3545	-7205	-150	-10644	-4505	-7646	-24
1.075000	-27	39	86	-59	-110	-33	13	-18	-21	2	-73	-66	-99	-19	-33	-63	-104	33	-88	-34	-105	-24	-107	-69	-72	-4	-101	-14	-75	-73	-148	-79	-39	-1903	1497	-22740	0	-12260	-1246	-9623	-32	-10708	-3683	-7179	-39	-10638	-4588	-7482	-28
1.075833	-27	39	88	-60	-107	-33	15	-23	-18	3	-74	-65	-97	-17	-31	-60	-103	34	-87	-33	-104	-22	-99	-73	-64	-6	-101	-14	-74	-79	-148	-75	-55	-2025	1600	-22682	-16	-12292	-1413	-9534	-38	-10751	-3785	-7129	-25	-10633	-4668	-7327	-13
1.076667	-25	39	86	-57	-107	-33	13	-15	-15	6	-70	-65	-96	-15	-30	-61	-93	46	-86	-32	-103	-8	-101	-67	-62	-1	-98	-14	-72	-68	-146	-74	-80	-2153	1679	-22606	-30	-12329	-1572	-9454	-52	-10789	-3889	-7069	-86	-10628	-4736	-7196	-8
1.077500	-27	44	78	-60	-108	-30	30	-13	-21	4	-76	-66	-95	-16	-30	-60	-98	34	-86	-32	-103	-19	-100	-64	-66	7	-99	-12	-73	-70	-146	-67	-80	-2278	1747	-22482	-21	-12367	-1721	-9383	-74	-10831	-3973	-6990	-117	-10628	-4837	-7094	-11
1.078333	-23	42	88	-57	-108	-31	15	-15	-15	8	-70	-57	-96	-13	-28	-56	-96	38	-84	-33	-102	-23	-97	-65	-61	1	-99	-11	-68	-68	-144	-74	-86	-2407	1785	-22320	-16	-12415	-1867	-9324	-83	-10900	-4052	-6897	-110	-10634	-4927	-7015	-14
1.079167	-22	43	91	-40	-107	-31	16	-12	-12	7	-70	-67	-92	-15	-28	-56	-94	38	-81	-35	-100	-19	-97	-74	-60	2	-100	-11	-69	-69	-144	-73	-92	-2538	1797	-22115	-31	-12443	-1995	-9268	-110	-10898	-4122	-6793	-88	-10641	-5020	-6964	-8
1.080000	-22	45	89	-52	-108	-29	13	-9	-14	10	-69	-61	-94	-12	-23	-56	-96	47	-80	-27	-101	-19	-98	-64	-55	2	-97	-9	-70	-66	-144	-73	-99	-2666	1790	-21868	-85	-12479	-2123	-9237	-130	-10917	-4183	-6682	-79	-10648	-5111	-6936	0
1.080833	-23	43	89	-55	-105	-27	12	1	-16	7	-70	-62	-94	-18	-29	-59	-96	37	-81	-32	-103	-22	-96	-65	-61	1	-98	-10	-38	-68	-147	-93	-113	-2801	1752	-21578	-95	-12513	-2238	-9213	-125	-10931	-4247	-6561	-102	-10661	-5208	-6937	-10
1.081667	-28	39	84	-59	-111	-36	9	-21	-18	2	-73	-66	-95	-17	-31	-40	-108	32	-90	-38	-108	-26	-103	-73	-67	-5	-103	-15	-75	-73	-151	-79	-137	-2943	1688	-21248	-87	-12547	-2340	-9211	-146	-10935	-4316	-6448	-150	-10675	-5308	-6960	-12
1.082500	-32	37	80	-60	-114	-35	10	-21	-22	0	-77	-68	-101	-21	-32	-64	-103	30	-86	-35	-103	-24	-98	-68	-64	-1	-100	-14	-73	-74	-152	-79	-145	-3080	1614	-20868	-68	-12565	-2443	-9211	-148	-10915	-4361	-6330	-119	-10685	-5397	-6984	-13
1.083333	-26	37	84	-58	-110	-35	10	-18	-19	1	-76	-66	-99	-22	-30	-63	-103	33	-85	-34	-105	-24	-99	-68	-68	-3	-103	-18	-73	-69	-150	-76	-141	-3219	1514	-20458	19	-12575	-2520	-9229	-103	-10883	-4424	-6221	-25	-10688	-5481	-7021	-12
1.084167	-25	41	86	-59	-125	-31	12	-16	-21	6	-73	-65	-96	-15	-28	-60	-100	35	-86	-35	-104	-23	-98	-46	-65	-3	-98	-27	-68	-69	-150	-75	-138	-3360	1412	-20011	97	-12587	-2607	-9259	-44	-10838	-4486	-6116	21	-10696	-5563	-7062	-17
1.085000	-24	43	86	-57	-108	-33	9	-15	-19	7	-74	-65	-96	-18	-29	-57	-97	7	-83	-33	-104	-24	-98	-68	-63	0	-98	-16	-73	-69	-148	-73	-142	-3502	1297	-19540	121	-12583	-2676	-9306	-10	-10780	-4541	-6032	28	-10696	-5640	-7095	-25
1.085833	-23	43	87	-53	-108	-31	11	-15	-15	9	-69	-65	-97	-14	-24	-56	-96	35	-81	-33	-101	-23	-99	-65	-60	5	-99	-13	-72	-66	-145	-72	-143	-3643	1178	-19048	130	-12575	-2736	-9362	-32	-10710	-4623	-5959	49	-10696	-5701	-7119	-15
1.086667	-23	42	87	-56	-107	-29	13	-10	-18	8	-70	-63	-68	-15	-25	-65	-96	35	-88	-30	-102	-22	-97	-65	-62	2	-100	-14	-70	-67	-146	-74	-145	-3784	1056	-18546	93	-12565	-2794	-9429	-74	-10634	-4704	-5909	24	-10689	-5756	-7129	-5
1.087500	-24	54	90	-57	-110	-32	12	-13	-18	9	-70	-65	-95	-15	-25	-57	-99	36	-83	-30	-104	-21	-97	-67	-66	0	-99	-13	-70	-67	-146	-73	-139	-3921	949	-18043	79	-12545	-2843	-9506	-57	-10555	-4787	-5874	-5	-10679	-5797	-7122	-9
1.088333	-25	43	87	-56	-105	-31	28	-13	-17	9	-73	-64	-102	-17	-27	-58	-98	33	-85	-33	-102	-23	-98	-66	-63	1	-98	-14	-70	-70	-146	-73	-144	-4053	847	-17545	75	-12522	-2890	-9595	-7	-10471	-4871	-5858	1	-10665	-5830	-7092	-16
1.089167	-26	42	87	-57	-108	-33	12	-16	-21	5	-74	-65	-98	-16	-27	-59	-99	32	-84	-33	-105	-25	-100	-72	-66	-1	-100	-40	-77	-72	-147	-74	-144	-4173	766	-17063	43	-12486	-2939	-9692	9	-10386	-4958	-5863	-21	-10637	-5850	-7034	0
1.090000	-28	39	86	-61	-110	-34	11	-18	-22	6	-75	-67	-102	-18	-30	-59	-104	30	-84	-35	-109	-26	-101	-73	-70	0	-102	-17	-78	-73	-148	-79	-137	-4288	699	-16604	2	-12447	-2989	-9805	-12	-10309	-5037	-5887	-35	-10603	-5861	-6959	-7
1.090833	-27	40	85	-59	-116	-33	8	-18	-21	3	-78	-67	-98	-17	-33	-60	-102	33	-86	-31	-103	-24	-101	-70	-64	-1	-100	-14	-74	-74	-147	-75	-129	-4383	669	-16169	-45	-12397	-3037	-9903	-19	-10232	-5107	-5916	-13	-10554	-5849	-6855	-4
1.091667	-27	42	87	-60	-112	-33	15	-10	-18	8	-72	-65	-92	-14	-27	-58	-87	38	-86	-33	-105	-21	-97	-70	-63	1	-96	-14	-72	-68	-146	-75	-136	-4469	652	-15770	-102	-12336	-3089	-10014	-63	-10170	-5168	-5963	23	-10486	-5832	-6736	-13
1.092500	-26	44	87	-57	-111	-32	16	-13	-16	5	-68	-64	-98	-16	-29	-56	-101	35	-84	-34	-104	-21	-96	-70	-64	2	-98	-13	-73	-69	-148	-77	-131	-4540	665	-15415	-138	-12263	-3148	-10137	-125	-10115	-5224	-6021	32	-10413	-5814	-6610	-19
1.093333	-24	43	89	-59	-109	-33	12	-15	-15	6	-69	-80	-97	-14	-29	-55	-97	37	-84	-32	-105	-23	-98	-68	-63	1	-98	-11	-76	-69	-145	-73	-129	-4587	701	-15116	-115	-12185	-3210	-10272	-160	-10075	-5261	-6094	7	-10317	-5780	-6468	-28
1.094167	-31	41	88	-59	-109	-31	15	-11	-15	6	-72	-62	-96	-16	-30	-60	-99	34	-87	-31	-105	-21	-99	-69	-58	0	-98	-12	-72	-67	-151	-76	-139	-4632	764	-14853	-82	-12099	-3276	-10370	-238	-10046	-5284	-6168	-10	-10212	-5747	-6331	-35
1.095000	-24	37	88	-60	-111	-33	12	-15	-19	5	-72	-64	-96	-17	-28	-59	-99	33	-86	-30	-104	-22	-99	-73	-65	0	-98	-12	-70	-68	-147	-75	-121	-4648	845	-14653	-36	-12009	-3358	-10484	-230	-10023	-5286	-6247	-33	-10094	-5713	-6193	-31
1.095833	-24	38	87	-60	-105	-11	13	-13	-17	5	-69	-62	-94	-17	-29	-59	-100	33	-87	-31	-107	-21	-99	-70	-64	-1	-98	-13	-64	-66	-146	-76	-117	-4646	940	-14510	30	-11907	-3435	-10593	-84	-10015	-5275	-6329	-83	-9961	-5680	-6070	-5
1.096667	-23	43	88	-60	-108	-32	13	-12	-17	3	-73	-66	-95	-34	-29	-51	-98	35	-86	-31	-102	-19	-99	-68	-66	-1	-102	-12	-74	-68	-146	-74	-121	-4626	1053	-14421	51	-11804	-3526	-10692	-4	-10013	-5232	-6414	-174	-9822	-5651	-5969	13
1.097500	-24	37	88	-61	-110	-32	15	-13	-16	5	-72	-64	-98	-19	-30	-58	-98	34	-88	-31	-107	-25	-96	-67	-62	2	-83	-11	-72	-68	-146	-77	-112	-4581	1170	-14397	11	-11699	-3603	-10779	-62	-10011	-5194	-6500	-269	-9667	-5627	-5888	8
1.098333	-23	41	89	-60	-110	-34	11	-7	-19	0	-70	-69	-96	-21	-29	-59	-96	34	-88	-32	-105	-25	-101	-69	-63	-3	-104	-13	-73	-64	-148	-78	-117	-4516	1284	-14428	-17	-11593	-3693	-10859	-146	-10012	-5136	-6585	-267	-9521	-5612	-5840	-14
1.099167	-33	39	87	-64	-111	-39	9	-17	-18	1	-74	-64	-97	-19	-30	-58	-100	29	-88	-26	-105	-23	-102	-69	-62	-3	-98	-11	-70	-66	-145	-73	-112	-4435	1395	-14517	-27	-11487	-3771	-10918	-180	-10003	-5056	-6664	-241	-9364	-5598	-5823	-26
1.100000	-25	43	89	-57	-107	-35	16	-13	-16	8	-70	-65	-94	10	-29	-57	-101	35	-84	-29	-103	-21	-101	-66	-61	1	-96	-9	-74	-68	-147	-75	-88	-4337	1497	-14655	-32	-11390	-3846	-10961	-228	-9986	-4969	-6747	-210	-9215	-5595	-5846	-28
1.100833	-27	41	84	-50	-109	-35	11	3	-17	4	-69	-63	-93	-17	-27	-59	-100	34	-85	-32	-101	-25	-101	-69	-68	0	-99	-9	-68	-65	-146	-76	-87	-4221	1575	-14846	-6	-11303	-3914	-10988	-182	-9968	-4880	-6832	-139	-9078	-5597	-5902	-3
1.101667	-27	38	84	-60	-108	-38	8	-15	-16	-5	-75	-66	-95	-17	-27	-67	-101	29	-91	-35	-103	-24	-101	-72	-64	-4	-101	-14	-74	-70	-149	-79	-83	-4096	1637	-15087	5	-11226	-3991	-10997	-68	-9933	-4785	-6918	-82	-8951	-5606	-6007	46
1.102500	-26	40	86	-61	-107	-39	10	-16	-22	1	-75	-64	-96	-19	-32	-62	-99	20	-76	-34	-104	-24	-95	-70	-66	-1	-103	-14	-75	-70	-148	-77	-62	-3933	1683	-15353	1	-11156	-4002	-10983	-67	-9878	-4688	-7002	-39	-8834	-5615	-6144	57
1.103333	-28	40	86	-62	-112	-40	12	-16	-22	2	-73	-66	-98	-19	-31	-63	-102	28	-91	-40	-108	-25	-102	-69	-65	0	-99	-13	-73	-70	-150	-74	-56	-3752	1697	-15657	-8	-11106	-4017	-10953	-109	-9809	-4598	-7085	-32	-8741	-5623	-6322	47
1.104167	-24	39	86	-55	-110	-36	9	-14	-17	3	-76	-68	-101	-17	-31	-61	-99	33	-85	-38	-103	-25	-101	-57	-62	0	-100	-16	-77	-72	-148	-75	-67	-3574	1690	-15980	-8	-11064	-4017	-10906	-95	-9724	-4511	-7173	-27	-8664	-5629	-6528	54
1.105000	-22	42	86	-60	-109	-35	10	-13	-16	4	-73	-63	-96	-16	-30	-85	-101	32	-86	-33	-107	-26	-99	-66	-63	-1	-97	-12	-73	-70	-146	-77	-79	-3372	1660	-16319	-17	-11038	-3987	-10845	-85	-9622	-4426	-7261	16	-8607	-5628	-6766	50
1.105833	-24	53	94	-58	-110	-35	9	-13	-19	4	-74	-65	-97	-16	-29	-61	-100	34	-85	-34	-104	-26	-98	-66	-64	-1	-97	-13	-73	-72	-148	-78	-74	-3158	1603	-16672	-53	-11024	-3936	-10765	-146	-9508	-4358	-7351	60	-8578	-5619	-7031	39
1.106667	-25	43	87	-60	-109	-38	9	-17	-19	24	-76	-69	-95	-16	-30	-62	-100	34	-90	-38	-104	-26	-102	-70	-67	-1	-102	-13	-73	-70	-150	-77	-63	-2934	1518	-17027	-77	-11029	-3864	-10684	-213	-9395	-4300	-7446	71	-8571	-5597	-7317	32
1.107500	-26	38	85	-61	-113	-36	7	-16	-22	1	-78	-68	-98	-17	-32	-66	-99	29	-87	-36	-110	-24	-103	-67	-63	-1	-100	-15	-72	-72	-151	-77	-53	-2692	1416	-17373	-43	-11039	-3764	-10590	-228	-9266	-4247	-7542	80	-8586	-5559	-7612	56
1.108333	-30	39	84	-58	-114	-31	10	-16	-19	0	-79	-68	-100	-18	-33	-63	-101	30	-86	-38	-107	-28	-102	-68	-67	-3	-101	-18	-75	-73	-142	-76	-45	-2439	1291	-17705	10	-11055	-3647	-10494	-237	-9142	-4203	-7646	76	-8615	-5509	-7916	51
1.109167	-26	39	84	-59	-111	-35	10	-15	-18	2	-77	-67	-98	-15	-31	-62	-100	28	-87	-36	-105	-25	-101	-69	-67	-4	-99	-11	-72	-73	-150	-76	-35	-2177	1157	-18019	32	-11078	-3510	-10397	-240	-9016	-4157	-7747	26	-8662	-5443	-8224	52
1.110000	-28	38	86	-58	-109	-35	10	-17	-19	1	-79	-69	-115	-17	-33	-63	-104	32	-87	-33	-103	-24	-103	-69	-64	-1	-100	-15	-76	-74	-153	-75	-29	-1903	1008	-18304	25	-11108	-3357	-10299	-190	-8901	-4095	-7854	-9	-8729	-5358	-8526	71
1.110833	-25	41	82	-60	-111	-36	11	-11	-22	4	-78	-64	-99	-15	-32	-62	-100	35	-85	-36	-108	-22	-100	-67	-66	-3	-97	-17	-67	-72	-149	-75	-35	-1620	851	-18558	10	-11131	-3186	-10205	-173	-8798	-4060	-7957	-34	-8792	-5257	-8822	93
1.111667	-26	42	88	-56	-109	-31	16	-13	-17	8	-73	-64	-97	-13	-28	-60	-99	38	-82	-29	-103	-21	-98	-68	-63	3	-95	-11	-69	-67	-148	-74	-38	-1324	685	-18777	-4	-11150	-3035	-10117	-168	-8714	-4001	-8069	-38	-8869	-5145	-9102	78
1.112500	-22	43	89	-53	-110	-33	16	-10	-14	5	-70	-64	-96	-10	-28	-60	-95	40	-79	-30	-102	-19	-85	-65	-63	4	-93	-10	-69	-70	-144	-72	-46	-1024	510	-18963	-4	-11172	-2828	-10040	-131	-8653	-3931	-8185	-30	-8943	-5019	-9369	68
1.113333	-24	45	89	-45	-110	-31	13	-9	-39	5	-72	-62	-98	-9	-28	-61	-96	37	-82	-32	-101	-23	-98	-67	-60	2	-95	-12	-70	-69	-132	-74	-38	-715	338	-19112	9	-11182	-2642	-9969	-128	-8615	-3845	-8302	11	-9018	-4885	-9625	54
1.114167	-23	43	87	-58	-109	-33	11	-13	-19	5	-75	-62	-95	-13	-29	-62	-97	37	-85	-31	-100	-27	-98	-70	-63	0	-100	-11	-68	-67	-147	-75	-31	-394	149	-19222	15	-11180	-2454	-9913	-108	-8602	-3742	-8420	112	-9084	-4741	-9863	51
1.115000	-27	38	85	-60	-112	-33	10	-14	-17	2	-112	-67	-100	-16	-33	-64	-101	30	-90	-36	-108	-24	-102	-74	-66	-1	-102	-15	-75	-73	-148	-77	-38	-79	-49	-19303	-11	-11175	-2268	-9866	-76	-8608	-3613	-8543	158	-9140	-4592	-10081	41
1.115833	-28	29	85	-61	-113	-33	8	-17	-22	2	-76	-68	-99	-15	-31	-62	-103	32	-86	-34	-108	-22	-100	-72	-66	0	-101	4	-73	-72	-145	-76	-22	248	-224	-19342	-27	-11155	-2088	-9825	-76	-8636	-3455	-8664	116	-9179	-4437	-10278	44
1.116667	-28	42	85	-60	-112	-35	11	-14	-17	-8	-73	-64	-99	-16	-28	-66	-99	34	-85	-35	-108	-25	-101	-69	-67	1	-100	-13	-75	-69	-144	-77	-18	583	-420	-19355	-35	-11121	-1910	-9797	-87	-8679	-3276	-8781	133	-9204	-4278	-10462	40
1.117500	-25	42	87	-59	-107	-33	12	-13	-17	2	-72	-66	-95	-15	-28	-59	-100	36	-85	-35	-104	-23	-99	-72	-61	1	-98	-14	-72	-70	-146	-74	-8	910	-615	-19342	-21	-11079	-1735	-9770	-57	-8734	-3078	-8897	108	-9210	-4128	-10635	20
1.118333	-23	44	87	-79	-111	-36	12	-12	-14	8	-69	-62	-95	-14	-28	-59	-99	35	-83	-32	-104	-24	-100	-68	-64	2	-98	-10	-65	-66	-145	-51	12	1238	-833	-19310	-15	-11020	-1562	-9752	-57	-8801	-2859	-9016	-4	-9192	-3951	-10800	10
1.119167	-25	45	91	-57	-107	-32	17	-14	-14	4	-69	-62	-97	-14	-31	-58	-98	16	-84	-32	-101	-21	-99	-67	-63	5	-97	-9	-72	-69	-148	-73	16	1558	-1032	-19259	-18	-10952	-1389	-9733	-68	-8870	-2619	-9134	-52	-9163	-3786	-10954	34
1.120000	-24	44	90	-58	-105	-31	16	-14	-14	8	-65	-60	-90	-14	-27	-53	-95	40	-84	-29	-101	-21	-98	-68	-61	2	-96	-9	-68	-67	-142	-69	35	1871	-1252	-19202	-19	-10876	-1223	-9723	-63	-8937	-2373	-9248	-117	-9106	-3612	-11106	62
1.120833	-18	45	88	-56	-117	-28	15	-11	-18	7	-69	-61	-94	-12	-27	-61	-99	35	-84	-29	-102	-23	-100	-73	-62	2	-97	-10	-70	-66	-147	-74	51	2171	-1481	-19142	-47	-10792	-1054	-9713	-46	-8995	-2118	-9363	-193	-9043	-3446	-11252	28
1.121667	-27	40	87	-61	-108	-35	8	-15	-18	3	-74	-63	-95	-16	-29	-60	-99	35	-87	-35	-105	-24	-101	-74	-65	-1	-101	-14	-75	-69	-147	-88	50	2467	-1724	-19084	-48	-10699	-883	-9706	-27	-9041	-1867	-9475	-128	-8963	-3277	-11412	-4
1.122500	-28	38	84	-63	-111	-38	10	-16	-18	2	-74	-64	-99	-17	-31	-62	-104	34	-90	-15	-105	-24	-98	-72	-66	1	-100	-13	-73	-72	-146	-76	42	2742	-1968	-19026	-36	-10599	-704	-9692	18	-9056	-1610	-9565	-99	-8863	-3104	-11568	3
1.123333	-25	41	85	-60	-108	-35	9	-21	-17	3	-76	-68	-98	-18	-34	-61	-100	33	-90	-35	-110	-27	-101	-73	-67	-1	-104	-16	-79	-73	-148	-74	26	2992	-2217	-18981	-33	-10494	-523	-9679	-18	-9053	-1364	-9695	-152	-8761	-2925	-11725	5
1.124167	-29	37	85	-64	-111	-38	9	-16	-21	3	-77	-67	-99	-18	-33	-62	-100	34	-91	-19	-105	-26	-102	-72	-62	0	-100	-19	-74	-72	-148	-75	21	3241	-2468	-18944	-36	-10382	-329	-9657	-86	-9017	-1126	-9796	-118	-8641	-2745	-11884	3
1.125000	-27	39	88	-59	-107	-36	10	-14	-15	5	-74	-73	-99	-29	-31	-60	-99	35	-85	-34	-103	-26	-100	-70	-62	0	-99	-13	-75	-70	-147	-74	19	3457	-2719	-18918	-48	-10269	-121	-9634	-103	-8950	-907	-9901	-70	-8519	-2560	-12050	-4
1.125833	-28	39	85	-61	-111	-35	12	-15	-18	3	-72	-63	-98	-17	-29	-59	-98	34	-85	-30	-108	-26	-99	-80	-63	0	-97	-11	-72	-69	-145	-72	28	3655	-2970	-18911	-36	-10143	94	-9607	-114	-8852	-710	-10005	-63	-8393	-2373	-12215	5
1.126667	-25	42	87	-60	-109	-36	15	-15	-17	4	-66	-90	-95	-15	-30	-59	-98	32	-84	-32	-100	-22	-97	-69	-64	0	-98	-13	-70	-69	-146	-72	45	3822	-3214	-18914	-23	-10018	318	-9574	-130	-8720	-529	-10107	-62	-8268	-2193	-12374	2
1.127500	-25	39	88	-58	-109	-32	15	-15	-17	3	-72	-62	-93	-14	-32	-60	-99	34	-84	-31	-103	-23	-98	-70	-66	-3	-99	-12	-70	-67	-145	-74	50	3963	-3452	-18938	-46	-9892	552	-9542	-138	-8565	-382	-10213	-1	-8144	-2002	-12536	0
1.128333	-26	39	84	-59	-112	-33	6	-14	-14	4	-73	-63	-99	-16	-31	-61	-100	33	-88	-32	-108	-26	-98	-72	-65	0	-100	-12	-75	-69	-134	-77	32	4077	-3674	-18974	-76	-9759	792	-9511	-134	-8370	-246	-10317	-8	-8024	-1819	-12682	4
1.129167	-25	41	88	-59	-111	-35	15	-15	-21	3	-74	-64	-95	-17	-30	-61	-99	34	-86	-34	-104	-28	-99	-72	-65	-4	-101	-15	-76	-70	-146	-75	27	4170	-3879	-19023	-92	-9622	1038	-9478	-147	-8159	-138	-10419	-135	-7906	-1638	-12820	4
1.130000	-30	40	86	-60	-111	-39	15	-16	-23	3	-57	-65	-99	-12	-32	-61	-104	33	-87	-39	-105	-26	-102	-72	-66	-3	-103	-15	-75	-72	-147	-76	5	4230	-4068	-19083	-93	-9479	1283	-9447	-151	-7923	-55	-10516	-114	-7796	-1463	-12942	-7
1.130833	-48	35	86	-61	-111	-31	13	-16	-22	2	-74	-66	-98	-14	-32	-60	-100	36	-87	-34	-103	-25	-98	-72	-62	0	-101	-27	-101	-73	-148	-74	-8	4270	-4225	-19156	-60	-9327	1536	-9412	-139	-7668	8	-10609	-61	-7691	-1286	-13044	8
1.131667	-21	41	88	-59	-110	-36	13	-13	-17	3	-67	-72	-99	-15	-32	-59	-96	35	-85	-35	-102	-27	-100	-72	-63	-1	-99	-16	-74	-72	-147	-70	-14	4282	-4364	-19245	-22	-9169	1778	-9388	-141	-7408	53	-10696	-67	-7589	-1126	-13130	-3
1.132500	-27	39	86	-59	-109	-36	13	-15	-21	3	-74	-68	-98	-18	-36	-60	-97	34	-84	-36	-104	-25	-97	-68	-66	-1	-99	-13	-76	-69	-147	-76	-13	4271	-4469	-19331	-13	-8994	2019	-9366	-126	-7141	84	-10772	-86	-7491	-973	-13192	-8
1.133333	-25	42	93	-60	-111	-35	15	-13	-18	5	-73	-63	-98	-13	-32	-60	-99	34	-83	-33	-103	-26	-100	-69	-63	1	-99	-13	-72	-69	-145	-73	-16	4240	-4558	-19421	8	-8813	2243	-9358	-73	-6873	99	-10845	-96	-7398	-826	-13229	-8
1.134167	-26	42	89	-57	-109	-33	13	-14	-18	7	-70	-66	-97	-13	-31	-60	-99	35	-84	-19	-102	-25	-98	-61	-63	0	-101	-13	-70	-70	-147	-76	-40	4186	-4613	-19518	41	-8619	2455	-9357	-7	-6613	104	-10903	-112	-7307	-692	-13241	-16
1.135000	-26	40	86	-59	-110	-53	11	-13	-22	1	-73	-66	-94	-13	-30	-59	-102	35	-84	-33	-102	-25	-100	-70	-65	-1	-102	-12	-73	-69	-144	-78	-61	4122	-4639	-19614	60	-8414	2647	-9364	5	-6356	103	-10950	-115	-7225	-570	-13229	-13
1.135833	-27	39	86	-59	-109	-32	12	-12	-18	5	-70	-63	-95	-13	-31	-59	-99	35	-85	-31	-100	-25	-101	-69	-61	1	-97	-13	-73	-70	-144	-73	-98	4038	-4648	-19702	69	-8200	2827	-9381	-12	-6109	99	-10980	-100	-7143	-460	-13195	-18
1.136667	-25	41	88	-59	-110	-32	5	-14	-12	4	-72	-65	-98	-12	-28	-59	-98	35	-84	-35	-104	-24	-101	-69	-65	0	-101	-14	-72	-56	-145	-74	-141	3948	-4633	-19782	67	-7975	2983	-9409	-33	-5879	94	-10990	-76	-7058	-362	-13138	-7
1.137500	-24	40	86	-61	-109	-35	17	-12	-15	5	-70	-64	-95	-12	-29	-63	-102	35	-83	-36	-105	-23	-98	-68	-65	1	-98	-12	-69	-68	-146	-75	-147	3849	-4603	-19851	37	-7745	3115	-9453	-66	-5662	90	-10988	-67	-6970	-279	-13064	-8
1.138333	-22	44	89	-59	-103	-30	19	-11	-15	7	-72	-64	-98	-11	-29	-55	-98	35	-82	-32	-101	-23	-97	-68	-62	3	-100	-12	-72	-57	-146	-62	-115	3745	-4558	-19901	0	-7509	3221	-9509	-117	-5466	96	-10954	-87	-6885	-204	-12969	-15
1.139167	-23	44	90	-59	-108	-33	13	-12	-17	4	-70	-61	-93	-13	-28	-56	-99	36	-74	-31	-102	-23	-97	-67	-60	0	-96	-11	-72	-67	-143	-74	-96	3638	-4505	-19934	-9	-7268	3302	-9578	-182	-5289	103	-10904	-139	-6799	-136	-12860	-11
1.140000	-23	39	91	-60	-107	-30	15	-8	-15	4	-57	-61	-94	9	-25	-59	-98	36	-81	-32	-101	-22	-99	-70	-63	0	-96	-11	-73	-69	-148	-76	-83	3533	-4459	-19949	13	-7028	3368	-9657	-204	-5110	111	-10833	-164	-6713	-94	-12744	-21
1.140833	-21	41	87	-72	-109	-35	11	-19	-22	3	-72	-63	-97	-17	-29	-60	-100	35	-82	-33	-103	-24	-101	-75	-66	0	-96	-11	-75	-69	-145	-74	-82	3433	-4390	-19937	25	-6784	3401	-9749	-199	-4956	130	-10746	-177	-6620	-53	-12616	-40
1.141667	-29	37	85	-58	-107	-35	11	-42	-19	2	-79	-65	-97	-16	-30	-60	-104	29	-87	-33	-104	-26	-104	-69	-64	-3	-100	-14	-75	-72	-148	-77	-59	3327	-4338	-19909	-7	-6550	3415	-9847	-210	-4815	155	-10641	-224	-6533	-26	-12478	-6
1.142500	-26	39	86	-62	-112	-34	11	-16	-18	2	-78	-67	-98	-10	-31	-59	-96	58	-86	-36	-107	-25	-100	-68	-63	0	-102	-12	-77	-69	-148	-75	-29	3243	-4285	-19836	-36	-6315	3412	-9947	-242	-4678	180	-10516	-221	-6440	0	-12333	0
1.143333	-24	41	84	-62	-112	-23	15	-13	10	5	-73	-63	-100	-16	-30	-60	-102	35	-86	-34	-107	-24	-98	-68	-68	-1	-101	-17	-73	-70	-154	-74	-15	3156	-4249	-19747	-62	-6091	3391	-10054	-258	-4562	214	-10375	-191	-6346	10	-12187	0
1.144167	-24	38	88	-59	-109	-32	12	-15	-22	4	-75	-65	-96	-17	-29	-59	-99	38	-90	-33	-103	-21	-99	-82	-65	0	-98	-13	-75	-72	-151	-76	0	3093	-4219	-19632	-74	-5877	3351	-10163	-272	-4445	244	-10225	-212	-6257	12	-12033	15
1.145000	-26	41	88	-59	-116	-34	11	-22	-16	6	-101	-63	-97	-15	-26	-59	-96	35	-80	-31	-103	-23	-99	-67	-63	3	-99	-11	-70	-67	-146	-74	-11	3035	-4200	-19493	-60	-5670	3292	-10269	-290	-4341	271	-10063	-187	-6159	10	-11872	22
1.145833	-23	41	90	-59	-111	-30	15	-12	-18	4	-72	-64	-98	-15	-27	-58	-99	36	-82	-28	-102	-19	-102	-50	-65	2	-98	-9	-73	-67	-147	-76	-24	2988	-4209	-19330	-95	-5470	3225	-10370	-298	-4237	293	-9887	-153	-6069	-3	-11712	24
1.146667	-23	42	91	-59	-108	-30	15	-12	-17	13	-72	-63	-94	-15	-27	-56	-98	37	-84	-30	-102	-22	-97	-68	-63	0	-98	-12	-73	-66	-151	-72	-13	2950	-4227	-19173	-56	-5287	3142	-10461	-294	-4145	302	-9735	-144	-5981	-23	-11546	24
1.147500	-25	43	89	-59	-109	-31	13	-14	-15	5	-73	-64	-95	-15	-30	-59	-102	33	-84	-30	-80	-18	-97	-66	-64	1	-97	-11	-74	-64	-145	-74	9	2919	-4262	-18961	-38	-5115	3051	-10544	-172	-4058	301	-9577	-138	-5897	-53	-11379	22
1.148333	-11	41	87	-59	-109	-31	17	-17	-25	4	-76	-65	-99	-16	-32	-63	-100	34	-87	-33	-109	-23	-102	-72	-72	-5	-107	-17	-74	-64	-152	-77	8	2908	-4306	-18766	-29	-4964	2946	-10620	-36	-3977	277	-9428	-198	-5821	-95	-11204	7
1.149167	-31	36	82	-61	-114	-36	10	-19	-23	1	-76	-67	-100	-21	-33	-52	-104	33	-91	-36	-102	-22	-101	-70	-68	1	-102	-17	-72	-70	-149	-77	22	2905	-4359	-18562	26	-4810	2838	-10678	-39	-3901	245	-9277	-212	-5746	-146	-11027	-1
1.150000	-28	40	87	-63	-112	-33	17	-14	-22	2	-81	-68	-95	-17	-30	-62	-100	33	-90	-34	-107	-24	-101	-72	-65	-6	-104	-16	-77	-72	-148	-77	42	2908	-4401	-18357	76	-4673	2720	-10726	-73	-3823	197	-9144	-212	-5676	-205	-10852	-1
1.150833	-28	40	88	-62	-108	-34	12	-17	-19	5	-73	-65	-95	-17	-29	-63	-97	34	-86	-33	-110	-24	-101	-70	-65	-1	-100	-13	-73	-69	-147	-76	44	2929	-4475	-18146	95	-4545	2603	-10759	-63	-3753	129	-9014	-215	-5611	-276	-10675	4
1.151667	-23	45	90	-60	-108	-63	16	-13	-16	8	-62	-63	-94	-16	-29	-59	-97	36	-86	-28	-101	-19	-97	-65	-61	0	-98	-11	-74	-67	-146	-75	26	2955	-4538	-17944	90	-4421	2487	-10779	-8	-3694	40	-8901	-121	-5550	-357	-10510	-5
1.152500	-23	43	90	-53	-107	-32	16	-11	-15	8	-72	-61	-94	-13	-38	-61	-100	37	-84	-29	-101	-22	-98	-68	-62	1	-97	-12	-68	-67	-143	-76	16	2988	-4598	-17755	77	-4314	2380	-10799	68	-3643	-69	-8806	-31	-5496	-455	-10341	13
1.153333	-24	44	90	-58	-105	-28	17	-14	-17	9	-73	-62	-97	-14	-30	-60	-97	38	-83	-31	-102	-21	-97	-66	-64	0	-100	-9	-68	-72	-146	-76	-18	3025	-4649	-17576	59	-4215	2237	-10803	58	-3599	-200	-8724	-39	-5452	-566	-10192	9
1.154167	-22	45	91	-55	-110	-32	13	-13	-21	7	-74	-64	-94	-15	-28	-59	-119	38	-68	-33	-102	-21	-96	-67	-63	-4	-100	-13	-70	-65	-146	-76	-43	3068	-4691	-17416	40	-4124	2109	-10803	2	-3565	-349	-8658	-65	-5413	-687	-10051	20
1.155000	-26	41	89	-56	-108	-29	13	-27	-17	8	-73	-61	-94	-16	-27	-59	-99	34	-86	-31	-102	-19	-96	-67	-63	0	-98	-12	-73	-67	-135	-75	-65	3113	-4718	-17265	45	-4043	1979	-10799	-61	-3543	-512	-8598	-96	-5384	-823	-9925	27
1.155833	-24	43	89	-58	-109	-33	15	-14	-16	6	-73	-65	-95	-15	-27	-58	-93	35	-93	-33	-102	-23	-100	-70	-63	-3	-99	-15	-72	-66	-148	-74	-104	3161	-4725	-17124	37	-3972	1844	-10795	-125	-3529	-693	-8556	-80	-5347	-975	-9816	41
1.156667	-27	43	86	-60	-101	-34	25	-15	-23	9	-74	-65	-95	-17	-30	-62	-101	32	-86	-35	-103	-24	-100	-68	-63	-3	-102	-15	-55	-70	-149	-76	-108	3208	-4717	-17005	1	-3915	1705	-10796	-150	-3528	-886	-8527	-92	-5339	-1141	-9727	27
1.157500	-27	39	86	-61	-114	-34	6	-14	-22	4	-75	-67	-100	-18	-34	-63	-100	37	-84	-33	-102	-21	-98	-69	-64	0	-101	-15	-75	-69	-149	-74	-150	3258	-4679	-16894	-23	-3862	1563	-10797	-148	-3527	-1090	-8504	-72	-5329	-1315	-9650	30
1.158333	-25	41	79	-60	-85	-32	9	-15	-15	8	-70	-62	-95	-15	-28	-59	-99	32	-84	-30	-103	-21	-98	-36	-65	0	-97	-11	-68	-67	-150	-74	-187	3302	-4622	-16801	-53	-3824	1410	-10812	-91	-3536	-1299	-8495	-57	-5324	-1507	-9590	34
1.159167	-21	44	89	-56	-103	-32	12	-14	-16	8	-72	-63	-95	-16	-30	-61	-98	34	-82	-32	-99	-22	-98	-68	-62	-1	-98	-11	-72	-69	-148	-75	-210	3344	-4541	-16719	-79	-3796	1248	-10824	-66	-3555	-1524	-8496	-66	-5330	-1710	-9545	7
1.160000	-21	43	91	-55	-110	-19	11	-15	-14	8	-75	-64	-96	-15	-28	-59	-97	36	-81	-32	-100	-21	-100	-68	-64	0	-100	-11	-70	-68	-146	-74	-211	3380	-4445	-16644	-102	-3780	1078	-10849	-152	-3587	-1751	-8499	-97	-5344	-1925	-9511	-6
1.160833	-35	41	91	-58	-108	-32	12	-15	-17	6	-69	-61	-96	-15	-28	-62	-100	33	-108	-30	-103	-23	-99	-68	-62	4	-100	-12	-70	-68	-149	-75	-219	3405	-4330	-16581	-86	-3788	888	-10886	-223	-3621	-1988	-8520	-110	-5368	-2154	-9490	-9
1.161667	-27	39	86	-61	-105	-34	13	-17	-18	6	-74	-64	-97	-18	-30	-61	-99	33	-85	-31	-108	-26	-102	-69	-64	-5	-103	-9	-76	-70	-149	-77	-217	3436	-4195	-16524	-66	-3803	684	-10934	-243	-3665	-2230	-8541	-80	-5398	-2390	-9473	-8
1.162500	-28	38	85	-65	-110	-33	9	-17	-18	5	-78	-66	-99	-21	-32	-77	-102	32	-88	-34	-105	-24	-102	-70	-68	-4	-100	-15	-74	-70	-148	-76	-234	3460	-4047	-16459	-47	-3831	474	-10987	-236	-3712	-2457	-8561	-68	-5435	-2640	-9454	-12
1.163333	-25	39	85	-62	-109	-33	23	-18	-22	3	-75	-66	-97	-15	-32	-64	-99	32	-84	-33	-105	-22	-102	-69	-66	9	-98	-14	-72	-72	-150	-74	-229	3484	-3891	-16387	-24	-3877	245	-11049	-223	-3768	-2702	-8588	-79	-5487	-2898	-9431	-23
1.164167	-25	41	85	-62	-113	-35	10	-17	-19	3	-73	-66	-100	-15	-42	-64	-100	33	-86	-34	-108	-23	-100	-69	-64	0	-100	-16	-74	-68	-148	-75	-233	3512	-3741	-16310	-35	-3933	2	-11119	-180	-3830	-2939	-8615	-156	-5535	-3162	-9398	-22
1.165000	-24	39	87	-61	-111	-34	12	-26	-17	2	-72	-64	-97	-18	-33	-64	-99	34	-85	-33	-105	-25	-101	-69	-65	-3	-100	-16	-78	-75	-149	-82	-234	3538	-3590	-16230	-58	-3999	-251	-11197	-144	-3907	-3181	-8639	-279	-5595	-3435	-9361	-22
1.165833	-27	38	86	-64	-114	-36	9	-19	-23	1	-73	-66	-99	-16	-28	-63	-99	34	-83	-36	-104	-22	-86	-68	-64	-1	-100	-12	-70	-67	-146	-72	-227	3578	-3448	-16110	-72	-4077	-511	-11274	-131	-3984	-3414	-8655	-296	-5656	-3696	-9297	-21
1.166667	-26	40	86	-63	-108	-33	18	-15	-17	5	-74	-64	-97	-16	-28	-60	-99	35	-86	-31	-104	-19	-99	-67	-65	-1	-111	-15	-72	-69	-147	-72	-225	3622	-3325	-15982	-81	-4166	-783	-11358	-94	-4069	-3644	-8671	-240	-5723	-3988	-9226	-26
1.167500	-29	42	87	-60	-110	-31	13	-16	-21	2	-74	-63	-95	-12	-28	-60	-99	39	-84	-30	-104	-21	-100	-69	-68	-1	-101	-16	-72	-68	-146	-75	-206	3685	-3222	-15827	-50	-4263	-1060	-11442	-57	-4164	-3873	-8675	-185	-5787	-4275	-9126	-23
1.168333	-12	41	54	-60	-110	-32	13	-15	-17	2	-73	-64	-95	-16	-29	-60	-105	35	-87	-34	-107	-21	-95	-69	-65	0	-97	-14	-74	-75	-149	-76	-201	3757	-3144	-15656	-9	-4374	-1341	-11512	-66	-4262	-4095	-8671	-142	-5856	-4562	-9012	-18
1.169167	-24	41	87	-61	-111	-32	11	-16	-18	3	-74	-65	-99	-12	-29	-58	-100	35	-83	-31	-105	-22	-100	-68	-68	0	-100	-15	-75	-69	-149	-75	-187	3847	-3096	-15457	38	-4483	-1627	-11582	-72	-4372	-4316	-8653	-78	-5912	-4852	-8879	2
1.170000	-29	40	86	-62	-112	-34	6	-17	-18	3	-79	-64	-97	-17	-27	-60	-101	35	-86	-34	-108	-23	-102	-68	-66	-1	-100	-15	-76	-69	-149	-74	-178	3954	-3084	-15238	85	-4600	-1920	-11644	-64	-4486	-4536	-8616	-11	-5977	-5143	-8730	2
1.170833	-26	41	89	-60	-111	-33	13	-14	-18	6	-73	-66	-102	-17	-26	-58	-101	23	-82	-16	-105	-19	-100	-66	-67	1	-100	-13	-76	-68	-145	-73	-174	4080	-3099	-14988	112	-4712	-2210	-11693	-101	-4603	-4748	-8564	53	-6020	-5435	-8543	8
1.171667	-26	42	89	-57	-108	-51	15	-11	-17	7	-69	-60	-94	-11	-24	-56	-97	39	-80	-29	-104	-17	-98	-65	-63	3	-97	-12	-63	-64	-143	-75	-161	4220	-3147	-14722	112	-4830	-2505	-11733	-108	-4715	-4957	-8489	49	-6050	-5722	-8395	16
1.172500	-26	47	90	-56	-105	-30	15	-11	-16	17	-70	-62	-95	-31	-16	-58	-94	40	-80	-28	-102	-21	-96	-65	-65	1	-98	-10	-74	-66	-145	-75	-150	4376	-3236	-14444	131	-4944	-2800	-11755	-77	-4823	-5169	-8406	-26	-6071	-6012	-8224	22
1.173333	-25	43	89	-62	-95	-32	13	-15	-18	5	-70	-63	-96	-16	-26	-58	-100	35	-84	-30	-105	-22	-101	-70	-66	-1	-105	-13	-78	-70	-146	-61	-154	4537	-3362	-14174	150	-5075	-3102	-11765	-73	-4951	-5388	-8298	-49	-6075	-6302	-8050	30
1.174167	-29	38	87	-63	-111	-35	13	-15	-22	5	-75	-63	-97	-15	-25	-61	-105	35	-83	-30	-104	-22	-100	-69	-64	0	-98	-13	-73	-67	-148	-78	-147	4715	-3511	-13896	123	-5193	-3406	-11756	-82	-5056	-5605	-8171	-11	-6063	-6587	-7877	30
1.175000	-28	42	94	-57	-107	-34	12	-13	-17	5	-75	-63	-96	-15	-26	-58	-100	36	-83	-31	-105	-21	-99	-70	-66	-1	-99	-18	-74	-66	-144	-74	-142	4895	-3689	-13631	85	-5309	-3715	-11728	-33	-5154	-5829	-8034	11	-6020	-6871	-7720	19
1.175833	-25	41	88	-59	-109	-30	13	-11	-16	7	-72	-65	-96	-11	-25	-55	-100	38	-70	-29	-107	-19	-99	-67	-66	1	-101	-10	-74	-67	-146	-75	-138	5085	-3887	-13378	42	-5423	-4029	-11688	-10	-5225	-6049	-7873	-28	-5965	-7146	-7575	-18
1.176667	-24	47	88	-57	-110	-30	15	-10	-17	6	-74	-64	-95	-13	-24	-59	-99	37	-83	-29	-101	-19	-99	-69	-63	1	-100	-17	-70	-66	-146	-69	-124	5278	-4105	-13158	33	-5535	-4348	-11633	-16	-5316	-6284	-7705	-74	-5890	-7421	-7451	-17
1.177500	-25	43	89	-58	-107	-33	12	-13	-14	7	-68	-61	-93	-15	-25	-56	-96	36	-80	-31	-109	-24	-99	-67	-61	1	-97	-11	-72	-66	-145	-73	-105	5473	-4338	-12980	36	-5641	-4676	-11566	-11	-5372	-6524	-7531	-100	-5793	-7685	-7348	19
1.178333	-23	43	91	-55	-104	-31	16	-10	-15	7	-70	-62	-97	-13	-27	-58	-95	38	-80	-29	-102	-19	-101	-65	-61	3	-96	-9	-72	-67	-146	-76	-103	5664	-4577	-12845	20	-5740	-5008	-11488	-14	-5415	-6775	-7344	-129	-5685	-7945	-7270	32
1.179167	-22	44	91	-52	-107	-32	16	-10	-13	9	-65	-60	-93	-13	-24	-62	-85	37	-79	-27	-103	-19	-99	-65	-62	3	-95	-7	-74	-64	-143	-72	-94	5850	-4826	-12768	-7	-5832	-5345	-11403	-32	-5440	-7035	-7162	-134	-5559	-8189	-7213	19
1.180000	-22	39	92	-53	-105	-19	15	-7	-11	9	-69	-61	-94	-14	-23	-57	-95	40	-81	-26	-100	-16	-97	-63	-60	3	-95	-6	-69	-65	-144	-74	-95	6034	-5077	-12753	-55	-5922	-5688	-11311	-67	-5447	-7308	-6977	-107	-5431	-8430	-7187	8
1.180833	-23	43	92	-52	-105	-30	12	-12	-15	5	-70	-62	-94	-13	-25	-59	-98	26	-83	-29	-103	-17	-99	-68	-62	2	-97	-9	-70	-66	-145	-75	-79	6209	-5324	-12806	-42	-6006	-6041	-11210	-108	-5437	-7591	-6781	-85	-5295	-8659	-7184	18
1.181667	-28	39	86	-53	-108	-33	9	-15	-22	2	-77	-67	-98	-15	-30	-62	-103	28	-88	-33	-107	-22	-103	-72	-72	-8	-103	-15	-77	-73	-150	-81	-80	6373	-5576	-12931	-70	-6087	-6389	-11127	-137	-5416	-7887	-6645	-87	-5159	-8878	-7207	22
1.182500	-31	35	82	-62	-115	-38	12	-18	-22	1	-62	-72	-100	-16	-18	-62	-99	32	-87	-36	-107	-23	-100	-69	-66	-3	-101	-16	-73	-73	-148	-77	-67	6552	-5806	-13116	-79	-6153	-6735	-11030	-164	-5369	-8182	-6491	-120	-5018	-9083	-7238	18
1.183333	-29	16	84	-60	-112	-33	11	-16	-22	1	-75	-67	-100	-14	-30	-63	-102	32	-87	-36	-107	-24	-101	-70	-68	-3	-98	-13	-75	-74	-150	-78	-68	6718	-6028	-13367	-70	-6215	-7085	-10935	-183	-5315	-8492	-6357	-151	-4883	-9272	-7284	29
1.184167	-27	38	86	-58	-110	-35	10	-13	-16	4	-76	-69	-99	-15	-30	-61	-101	30	-87	-32	-104	-24	-100	-69	-65	-3	-101	-16	-76	-75	-151	-77	-75	6885	-6235	-13671	-60	-6269	-7422	-10845	-203	-5245	-8808	-6239	-152	-4759	-9451	-7335	36
1.185000	-26	44	87	-59	-111	-32	11	-15	-15	5	-74	-65	-95	-15	-28	-59	-96	36	-85	-33	-107	-25	-100	-68	-64	-3	-86	-12	-70	-68	-146	-70	-84	7051	-6429	-14026	-76	-6319	-7757	-10753	-225	-5169	-9130	-6140	-141	-4643	-9615	-7385	39
1.185833	-24	42	87	-58	-109	-33	12	-13	-18	4	-75	-64	-99	-1	-28	-59	-102	34	-84	-34	-104	-19	-99	-67	-66	-3	-98	-12	-73	-69	-146	-76	-79	7219	-6607	-14420	-68	-6364	-8075	-10659	-203	-5091	-9454	-6068	-127	-4542	-9766	-7435	45
1.186667	-26	38	87	-57	-111	-33	9	-15	-19	4	-73	-64	-97	-14	-27	-60	-99	35	-83	-31	-104	-22	-99	-70	-63	-4	-99	-11	-73	-81	-148	-81	-62	7391	-6769	-14843	-48	-6408	-8387	-10569	-199	-5013	-9777	-6011	-150	-4457	-9911	-7472	46
1.187500	-23	39	85	-60	-111	-32	11	-13	-19	5	-70	-69	-96	-13	-30	-60	-101	36	-88	-33	-103	-22	-97	-67	-62	0	-100	-12	-73	-68	-148	-75	-62	7561	-6921	-15282	-69	-6433	-8684	-10474	-217	-4934	-10095	-5986	-173	-4396	-10046	-7499	39
1.188333	-56	42	85	-60	-110	-31	11	-14	-18	3	-77	-63	-96	-15	-29	-58	-99	34	-86	-33	-87	-23	-99	-69	-67	-3	-100	-11	-75	-68	-148	-76	-67	7733	-7050	-15717	-61	-6492	-8963	-10384	-206	-4862	-10409	-5977	-159	-4349	-10177	-7506	51
1.189167	-25	40	84	-62	-110	-34	11	-15	-18	5	-74	-64	-101	-15	-30	-62	-98	35	-87	-36	-109	-25	-99	-68	-67	-4	-101	-13	-75	-69	-149	-75	-63	7907	-7167	-16139	-32	-6535	-9222	-10289	-176	-4795	-10712	-5984	-122	-4321	-10297	-7500	54
1.190000	-27	62	82	-65	-110	-35	10	-19	-16	3	-78	-68	-102	-21	-32	-62	-103	30	-93	-35	-107	-27	-103	-72	-69	-5	-104	-18	-77	-69	-152	-78	-62	8050	-7278	-16528	-51	-6581	-9462	-10189	-163	-4749	-10999	-6028	-49	-4317	-10418	-7479	36
1.190833	-31	38	82	-65	-116	-38	6	-18	-22	3	-76	-65	-99	-19	-30	-28	-101	33	-87	-34	-110	-18	-101	-69	-65	0	-98	-14	-72	-68	-149	-73	-52	8248	-7369	-16875	-81	-6629	-9679	-10077	-151	-4701	-11256	-6075	27	-4316	-10528	-7429	29
1.191667	-5	45	90	-59	-113	-32	12	-14	-16	9	-70	-62	-98	-17	-28	-58	-95	37	-83	-31	-103	-23	-97	-67	-64	0	-95	0	-73	-68	-148	-75	-51	8418	-7458	-17168	-62	-6679	-9874	-9964	-138	-4678	-11509	-6141	41	-4338	-10636	-7371	46
1.192500	-24	43	90	-58	-107	-32	27	-12	-16	7	-70	-62	-93	-9	-27	-60	-96	38	-85	-30	-103	-19	-99	-68	-62	0	-98	-12	-69	-65	-149	-70	-43	8575	-7542	-17401	-29	-6739	-10056	-9848	-120	-4673	-11729	-6224	-14	-4378	-10747	-7295	60
1.193333	-24	44	66	-60	-109	-33	16	-13	-17	7	-73	-63	-95	-17	-29	-59	-100	36	-85	-32	-104	-19	-97	-70	-63	0	-100	-11	-70	-69	-147	-72	-46	8721	-7629	-17562	-8	-6803	-10203	-9726	-139	-4681	-11918	-6319	-104	-4425	-10858	-7217	56
1.194167	-19	44	90	-60	-110	-33	16	-15	-19	4	-49	-62	-94	-15	-29	-75	-97	39	-84	-32	-105	-21	-97	-66	-63	0	-103	-11	-73	-67	-148	-73	-50	8854	-7717	-17655	-5	-6876	-10334	-9594	-160	-4717	-12080	-6424	-143	-4473	-10967	-7137	66
1.195000	-26	41	85	-58	-134	-34	15	-14	-21	3	-74	-62	-96	-16	-27	-57	-100	35	-84	-29	-102	-19	-98	-67	-64	-3	-92	-11	-75	-66	-146	-73	-48	8973	-7810	-17675	4	-6956	-10444	-9475	-139	-4767	-12202	-6534	-138	-4563	-11073	-7061	72
1.195833	-26	43	88	-59	-111	-32	15	-13	-17	7	-74	-65	-99	-19	-32	-60	-98	36	-84	-31	-101	-19	-98	-66	-63	1	-100	-14	-77	-70	-147	-72	-33	9073	-7906	-17619	11	-7045	-10527	-9347	-91	-4836	-12284	-6646	-80	-4648	-11175	-6998	64
1.196667	-25	44	77	-59	-108	-35	11	-11	-15	5	-73	-61	-95	-17	-27	-59	-97	36	-84	-33	-107	-23	-99	-65	-62	0	-104	-12	-73	-72	-145	-72	-31	9153	-8013	-17498	6	-7143	-10596	-9222	-58	-4924	-12326	-6763	-21	-4742	-11276	-6951	60
1.197500	-28	43	88	-58	-113	-33	16	-13	-19	5	-74	-83	-100	-17	-23	-61	-101	36	-85	-31	-105	-22	-98	-65	-63	2	-102	-13	-74	-70	-147	-73	-32	9208	-8131	-17337	7	-7243	-10640	-9106	-32	-5031	-12328	-6872	5	-4848	-11371	-6925	67
1.198333	-25	41	89	-59	-111	-34	13	-15	-17	5	-74	-64	-96	-21	-31	-61	-101	35	-85	-27	-108	-24	-100	-68	-64	-3	-103	-14	-74	-70	-151	-77	-30	9238	-8257	-17089	17	-7364	-10670	-8979	8	-5158	-12280	-6985	10	-4971	-11452	-6930	55
1.199167	-28	41	89	-59	-108	-36	10	-15	-33	-1	-76	-64	-96	-11	-31	-62	-96	35	-83	-32	-103	-22	-97	-66	-62	1	-98	-13	-70	-70	-145	-75	-27	9245	-8382	-16817	61	-7476	-10674	-8848	36	-5299	-12212	-7084	-36	-5089	-11521	-6959	41
1.200000	-22	42	92	-61	-111	-34	15	-14	-18	5	-72	-63	-93	-18	-27	-59	-96	35	-82	-32	-104	-18	-96	-85	-64	-4	-102	-12	-72	-69	-147	-86	-29	9222	-8538	-16516	40	-7602	-10660	-8760	49	-5457	-12092	-7174	-83	-5227	-11573	-7023	42
1.200833	-25	43	90	-58	-105	-31	16	-15	-15	2	-73	-64	-109	5	-28	-63	-98	30	-84	-33	-102	-22	-99	-66	-65	0	-98	-12	-74	-70	-147	-77	-32	9174	-8696	-16203	19	-7737	-10633	-8669	46	-5628	-11934	-7259	-151	-5380	-11609	-7120	29
1.201667	-33	39	86	-59	-113	-32	12	-17	-18	1	-74	-65	-99	-18	-29	-62	-100	30	-86	-36	-104	-23	-100	-64	-66	-4	-103	-16	-75	-75	-150	-78	-22	9100	-8860	-15887	6	-7875	-10584	-8582	17	-5816	-11753	-7318	-203	-5544	-11622	-7248	42
1.202500	-27	37	84	-64	-111	-34	9	-16	-21	0	-81	-68	-98	-19	-29	-63	-103	32	-86	-38	-105	-23	-97	-69	-66	-3	-94	-15	-81	-74	-150	-79	-25	8999	-9019	-15575	-5	-8014	-10515	-8505	5	-5999	-11535	-7389	-147	-5719	-11606	-7407	57
1.203333	-27	38	86	-61	-109	-34	11	-16	-17	1	-74	-66	-98	-23	-28	-62	-92	30	-83	-36	-105	-25	-99	-69	-64	-3	-101	-17	-74	-75	-149	-77	-9	8886	-9177	-15278	-18	-8151	-10425	-8440	-16	-6189	-11296	-7439	-135	-5906	-11563	-7597	54
1.204167	-27	39	85	-62	-111	-30	3	-15	-19	3	-73	-64	-95	-17	-29	-61	-99	28	-86	-36	-108	-26	-101	-68	-64	-5	-98	-15	-74	-72	-148	-77	5	8745	-9329	-14984	-31	-8293	-10313	-8392	-44	-6379	-11032	-7474	-178	-6096	-11488	-7786	45
1.205000	-26	42	87	-58	-110	-31	12	-15	-16	3	-70	-64	-96	-18	-30	-60	-99	35	-84	-32	-101	-24	-101	-68	-72	0	-98	-14	-73	-72	-150	-77	-4	8587	-9470	-14759	-39	-8421	-10193	-8350	-86	-6569	-10759	-7506	-143	-6299	-11384	-8002	29
1.205833	-24	41	88	-58	-110	-31	11	-13	-16	2	-81	-61	-104	-14	-27	-58	-98	32	-83	-33	-103	-23	-99	-70	-64	0	-99	-14	-70	-69	-147	-77	-19	8412	-9597	-14550	-34	-8554	-10033	-8324	-162	-6751	-10483	-7525	-62	-6506	-11238	-8223	8
1.206667	-27	39	88	-59	-110	-30	11	-16	-19	4	-74	-65	-98	-21	-32	-64	-102	30	-76	-34	-86	-24	-101	-72	-63	-1	-99	-15	-75	-73	-150	-80	-27	8221	-9707	-14380	-35	-8677	-9878	-8303	-181	-6927	-10209	-7546	-17	-6724	-11072	-8445	12
1.207500	-28	37	82	-61	-113	-25	10	-19	-21	-1	-93	-66	-103	-22	-33	-62	-102	28	-87	-35	-107	-24	-101	-72	-66	-4	-99	-17	-75	-73	-148	-77	-34	8042	-9792	-14243	-42	-8793	-9686	-8298	-55	-7088	-9939	-7562	-49	-6930	-10863	-8658	43
1.208333	-28	35	84	-59	-110	-35	13	-16	-18	0	-74	-65	-97	-18	-31	-63	-102	28	-87	-35	-103	-24	-101	-70	-67	-4	-102	-15	-70	-69	-147	-79	-18	7812	-9849	-14139	-46	-8897	-9482	-8302	-32	-7231	-9673	-7577	-59	-7137	-10631	-8860	43
1.209167	-33	37	89	-61	-109	-30	13	-16	-19	2	-75	-67	-99	-19	-32	-60	-102	34	-87	-38	-105	-25	-99	-72	-66	-3	-104	-16	-74	-70	-146	-77	-13	7605	-9869	-14062	-46	-8986	-9241	-8312	-118	-7354	-9421	-7597	-70	-7336	-10367	-9042	36
1.210000	-30	37	87	-64	-112	-34	9	-17	-19	2	-75	-65	-98	-17	-31	-62	-104	30	-87	-41	-108	-25	-104	-73	-65	-3	-101	-12	-74	-72	-151	-79	-19	7391	-9865	-14016	-47	-9071	-8987	-8338	-130	-7462	-9184	-7621	-87	-7522	-10083	-9203	43
1.210833	-29	39	88	-61	-109	-32	9	-16	-17	5	-74	-66	-98	-18	-31	-61	-98	35	-86	-33	-107	-23	-102	-70	-62	0	-100	-15	-70	-72	-146	-69	-21	7181	-9814	-13976	-43	-9135	-8704	-8366	-144	-7549	-8958	-7653	-92	-7689	-9776	-9333	49
1.211667	-25	43	88	-60	-112	-33	12	-13	-18	8	-70	-64	-95	-1	-29	-58	-97	34	-83	-30	-107	-23	-102	-66	-63	2	-98	-11	-73	-66	-143	-73	-31	6974	-9725	-13967	-39	-9189	-8402	-8402	-173	-7617	-8750	-7695	-115	-7835	-9453	-9435	50
1.212500	-24	50	92	-59	-109	-31	16	-13	-16	7	-69	-61	-96	-16	-30	-60	-96	36	-86	-32	-101	-21	-102	-68	-78	0	-98	-12	-64	-69	-147	-76	-28	6772	-9601	-13961	-38	-9232	-8086	-8447	-149	-7666	-8558	-7750	-74	-7971	-9129	-9507	47
1.213333	-22	44	90	-59	-105	-34	12	-14	-13	6	-85	-61	-92	-17	-28	-61	-111	35	-84	-31	-104	-22	-99	-70	-62	1	-97	-11	-69	-64	-143	-72	-16	6580	-9432	-13958	-27	-9264	-7754	-8495	-133	-7705	-8378	-7817	-65	-8083	-8796	-9552	32
1.214167	-25	40	87	-59	-105	-29	15	-16	-14	5	-72	-63	-93	-17	-28	-59	-101	34	-86	-29	-104	-21	-100	-66	-64	0	-93	-11	-69	-65	-168	-78	-30	6394	-9228	-13945	-6	-9288	-7406	-8549	-122	-7724	-8200	-7896	-64	-8173	-8466	-9570	42
1.215000	-26	42	88	-58	-108	-33	9	-14	-22	5	-77	-63	-96	-18	-32	-61	-70	32	-87	-32	-92	-24	-102	-73	-66	0	-102	-17	-75	-74	-147	-79	-48	6223	-8985	-13931	-21	-9310	-7048	-8611	-145	-7742	-8036	-7996	-70	-8242	-8150	-9569	57
1.215833	-28	37	82	-39	-109	-36	9	-19	-21	3	-76	-66	-96	-17	-31	-62	-99	34	-90	-32	-104	-22	-101	-72	-63	0	-98	-11	-72	-72	-147	-60	-53	6038	-8706	-13901	-12	-9320	-6679	-8676	-138	-7744	-7862	-8091	-81	-8290	-7837	-9546	49
1.216667	-27	42	86	-58	-109	-34	9	-18	-18	4	-74	-65	-97	-17	-31	-41	-104	63	-85	-31	-107	-22	-103	-69	-67	-1	-100	-14	-75	-74	-146	-76	-44	5929	-8392	-13854	3	-9327	-6309	-8742	-121	-7743	-7689	-8200	-63	-8324	-7548	-9506	37
1.217500	-26	42	87	-60	-131	-35	12	-14	-19	5	-72	-64	-97	-16	-26	-58	-97	34	-85	-33	-104	-23	-100	-70	-35	3	-98	-13	-73	-69	-167	-75	-46	5806	-8054	-13794	-8	-9327	-5942	-8813	-120	-7751	-7516	-8311	-64	-8340	-7273	-9465	41
1.218333	-22	42	88	-58	-108	-32	16	-12	-14	6	-74	-80	-96	-15	-23	-58	-98	34	-85	-30	-102	-21	-97	-67	-62	2	-97	-10	-69	-68	-145	-77	-57	5700	-7708	-13715	3	-9329	-5573	-8883	-124	-7761	-7332	-8426	-79	-8343	-7018	-9429	41
1.219167	-22	45	91	-61	-107	-36	17	-13	-12	9	-68	-64	-92	-11	-25	-58	-95	36	-82	-32	-101	-19	-99	-66	-63	2	-98	-9	-70	-55	-142	-73	-70	5606	-7314	-13619	4	-9328	-5222	-8961	-152	-7780	-7135	-8538	-115	-8344	-6785	-9387	21
1.220000	-23	46	89	-53	-105	-30	18	-11	-15	8	-69	-62	-93	-12	-40	-57	-96	35	-82	-30	-98	-19	-99	-65	-60	4	-96	-7	-68	-66	-143	-73	-77	5528	-6920	-13513	-10	-9326	-4881	-9041	-164	-7803	-6925	-8647	-134	-8340	-6576	-9365	1
1.220833	-23	45	91	-55	-107	-31	19	-11	-17	6	-70	-61	-93	-12	-26	-59	-97	37	-83	-30	-102	-21	-99	-69	-62	0	-98	-9	-67	-66	-156	-74	-64	5458	-6524	-13396	-8	-9333	-4565	-9125	-136	-7849	-6716	-8751	-77	-8344	-6397	-9365	8
1.221667	-25	42	87	-56	-104	-33	15	-11	-13	5	-72	-66	-93	-14	-26	-58	-101	32	-90	-33	-107	-23	-101	-68	-63	0	-98	-13	-73	-69	-148	-74	-76	5406	-6124	-13277	-1	-9341	-4272	-9215	-126	-7903	-6493	-8844	-17	-8350	-6240	-9383	10
1.222500	-26	43	88	-65	-108	-34	13	-15	-17	4	-75	-67	-97	-16	-31	-62	-99	35	-85	-30	-105	-24	-102	-72	-64	-7	-101	-15	-74	-70	-149	-76	-83	5361	-5719	-13145	-5	-9343	-4003	-9312	-124	-7968	-6264	-8927	77	-8360	-6099	-9425	18
1.223333	-28	41	86	-60	-110	-35	13	-15	-25	3	-74	-67	-73	-14	-25	-62	-104	33	-86	-38	-107	-25	-102	-73	-68	-3	-102	-16	-77	-73	-150	-78	-101	5317	-5332	-13015	-11	-9366	-3765	-9409	-114	-8051	-6028	-9023	105	-8382	-5981	-9488	1
1.224167	-27	41	82	-65	-116	-36	10	-17	-22	0	-77	-70	-100	-17	-30	-60	-101	35	-86	-38	-107	-24	-100	-72	-65	-3	-103	-16	-82	-70	-149	-73	-109	5281	-4944	-12881	-30	-9360	-3554	-9507	-105	-8136	-5787	-9050	51	-8411	-5875	-9575	9
1.225000	-24	40	90	-59	-112	-35	13	-13	-19	5	-70	-65	-96	-15	-26	-61	-91	38	-83	-33	-91	-27	-102	-69	-63	0	-100	-14	-72	-70	-149	-74	-101	5247	-4573	-12757	-42	-9377	-3372	-9617	-161	-8214	-5554	-9094	49	-8446	-5781	-9683	2
1.225833	-25	37	88	-58	-108	-31	15	-11	-16	6	-69	-64	-96	-16	-29	-61	-96	36	-81	-32	-102	-23	-99	-69	-65	0	-99	-12	-88	-69	-149	-74	-79	5207	-4221	-12635	-40	-9377	-3215	-9731	-267	-8323	-5327	-9123	88	-8496	-5702	-9809	-16
1.226667	-24	41	87	-59	-109	-33	11	-16	-18	2	-72	-63	-97	-14	-27	-72	-101	34	-92	-32	-107	-24	-100	-68	-66	-1	-99	-10	-73	-68	-146	-72	-65	5159	-3880	-12523	-32	-9387	-3085	-9862	-313	-8418	-5108	-9143	78	-8551	-5632	-9951	-28
1.227500	-25	43	90	-55	-110	-29	13	-13	-17	6	-72	-62	-96	-15	-29	-60	-102	35	-82	-30	-102	-25	-98	-88	-66	0	-98	-9	-75	-66	-148	-75	-52	5100	-3560	-12428	-15	-9395	-2986	-9993	-232	-8509	-4903	-9161	50	-8616	-5570	-10106	-40
1.228333	-25	43	89	-59	-113	-31	13	-14	-19	3	-69	-66	-96	-15	-29	-59	-100	37	-84	-33	-102	-23	-97	-70	-66	0	-104	-15	-74	-67	-146	-75	-38	5027	-3254	-12343	-11	-9404	-2904	-10136	-158	-8598	-4719	-9170	45	-8685	-5509	-10256	-33
1.229167	-24	39	111	-57	-109	-32	13	-14	-17	6	-72	-64	-95	-14	-29	-63	-99	35	-84	-33	-105	-21	-98	-69	-67	-6	-100	-14	-90	-68	-150	-75	-64	4944	-2979	-12273	-18	-9414	-2839	-10291	-135	-8671	-4553	-9175	18	-8759	-5461	-10413	-23
1.230000	-28	41	88	-59	-110	-33	10	-17	-22	4	-73	-65	-100	-11	-31	-61	-99	33	-84	-33	-109	-26	-100	-70	-66	-4	-100	-16	-75	-70	-148	-74	-93	4849	-2717	-12220	11	-9415	-2785	-10454	-165	-8728	-4410	-9187	-14	-8831	-5409	-10555	-34
1.230833	-28	40	87	-60	-95	-34	11	-17	-18	1	-75	-63	-97	-16	-29	-60	-99	34	-85	-34	-105	-25	-102	-68	-67	0	-97	-12	-73	-68	-144	-74	-104	4731	-2468	-12178	37	-9418	-2739	-10625	-144	-8782	-4289	-9190	-23	-8899	-5361	-10688	-27
1.231667	-26	42	88	-59	-109	-29	11	-14	-18	7	-70	-105	-100	-15	-31	-61	-85	58	-81	-30	-104	-22	-98	-70	-65	0	-98	-11	-75	-69	-152	-77	-94	4614	-2241	-12164	40	-9417	-2695	-10800	-127	-8820	-4197	-9206	-31	-8973	-5319	-10804	-14
1.232500	-25	36	88	-58	-111	-32	9	-13	-18	4	-73	-64	-96	-16	-29	-59	-99	33	-87	-30	-114	-21	-99	-73	-64	-9	-99	-12	-70	-66	-147	-74	-86	4474	-2030	-12163	40	-9416	-2650	-10988	-136	-8846	-4131	-9225	-42	-9040	-5277	-10900	-22
1.233333	-26	41	89	-58	-108	-30	13	-14	-19	5	-70	-61	-95	-16	-51	-62	-99	30	-84	-30	-104	-21	-97	-70	-64	0	-97	-12	-73	-66	-147	-76	-68	4329	-1838	-12177	44	-9416	-2601	-11178	-92	-8859	-4092	-9246	-87	-9111	-5246	-10973	-44
1.234167	-25	43	90	-61	-111	-32	15	-15	-16	6	-72	-61	-94	-15	-30	-60	-99	34	-83	-29	-104	-23	-101	-69	-63	0	-100	-12	-68	-63	-143	-75	-60	4173	-1654	-12222	35	-9413	-2539	-11375	72	-8865	-4078	-9278	-128	-9173	-5217	-11018	-46
1.235000	-26	40	89	-57	-108	-31	12	-14	-17	7	-69	-65	-100	-15	-27	-60	-101	30	-86	-35	-107	-24	-98	-66	-63	0	-99	-13	-75	-70	-145	-74	-66	4012	-1492	-12288	15	-9408	-2497	-11570	77	-8865	-4083	-9311	-142	-9241	-5202	-11039	-23
1.235833	-25	42	89	-63	-109	-32	12	-12	-16	5	-73	-64	-97	-15	-28	-58	-99	34	-84	-31	-102	-22	-97	-68	-63	-3	-94	-11	-77	-67	-147	-100	-70	3845	-1336	-12367	26	-9402	-2387	-11771	-9	-8867	-4111	-9346	-169	-9305	-5195	-11038	-19
1.236667	-26	38	88	-59	-108	-32	12	-15	-16	6	-70	-63	-102	-13	-27	-58	-98	35	-84	-30	-105	-21	-101	-68	-62	1	-97	-10	-75	-68	-148	-76	-73	3680	-1194	-12471	44	-9403	-2299	-11966	-16	-8865	-4151	-9378	-154	-9369	-5200	-11009	-33
1.237500	-25	42	90	-57	-112	-32	13	-15	-15	6	-72	-62	-95	-15	-29	-61	-97	36	-83	-30	-105	-23	-99	-67	-79	2	-98	-13	-75	-68	-148	-75	-56	3523	-1063	-12594	42	-9399	-2193	-12152	-73	-8874	-4209	-9411	-139	-9433	-5217	-10966	-28
1.238333	-23	45	89	-58	-110	-33	12	-11	-16	6	-50	-62	-96	-13	-26	-55	-99	37	-82	-30	-104	-22	-98	-66	-64	3	-97	-11	-69	-65	-143	-74	-42	3371	-945	-12734	26	-9397	-2074	-12332	-52	-8887	-4273	-9433	-152	-9494	-5249	-10881	-14
1.239167	-41	42	90	-56	-105	-31	12	-11	-17	5	-68	-62	-94	-15	-28	-59	-100	40	-81	-30	-101	-18	-79	-65	-55	2	-99	-10	-70	-66	-145	-78	-40	3233	-835	-12897	4	-9398	-1961	-12494	-53	-8915	-4341	-9445	-186	-9558	-5301	-10790	-1
1.240000	-25	42	90	-58	-109	-32	11	-15	-15	7	-70	-62	-95	-14	-27	-75	-98	36	-84	-30	-107	-25	-100	-69	-64	0	-99	-12	-74	-72	-144	-74	-33	3102	-741	-13078	-26	-9410	-1840	-12636	-122	-8963	-4423	-9449	-240	-9624	-5367	-10678	7
1.240833	-27	40	87	-58	-111	-34	5	-18	-19	4	-70	-63	-97	-16	-27	-63	-102	33	-83	-33	-104	-23	-100	-68	-64	1	-100	-8	-73	-77	-145	-79	-26	2984	-661	-13272	-36	-9421	-1721	-12776	-165	-9022	-4496	-9429	-237	-9681	-5453	-10553	1
1.241667	-28	40	86	-58	-108	-35	10	-17	-21	0	-80	-66	-97	-17	-29	-62	-100	32	-86	-34	-105	-23	-101	-70	-69	-3	-103	-14	-75	-73	-149	-78	-51	2882	-586	-13465	-33	-9438	-1613	-12889	-166	-9098	-4570	-9394	-219	-9742	-5559	-10418	-4
1.242500	-27	38	87	-62	-111	-31	13	-17	-18	4	-72	-66	-99	-17	-30	-60	-101	33	-87	-29	-108	-25	-100	-68	-72	0	-100	-12	-73	-70	-148	-76	-66	2796	-526	-13694	-30	-9456	-1509	-12969	-155	-9184	-4631	-9335	-220	-9797	-5676	-10270	-15
1.243333	-24	42	90	-61	-112	-34	12	-31	-18	3	-58	-67	-96	-17	-26	-59	-99	37	-84	-32	-104	-22	-99	-68	-62	2	-102	-13	-74	-68	-149	-75	-66	2721	-475	-13914	-38	-9484	-1424	-13027	-151	-9285	-4694	-9249	-241	-9849	-5814	-10116	-34
1.244167	-23	42	90	-62	-109	-35	11	-16	-17	7	-72	-66	-96	-15	-26	-60	-97	37	-84	-31	-104	-22	-98	-65	-66	1	-102	-11	-74	-67	-148	-75	-49	2662	-438	-14134	-38	-9515	-1353	-13056	-153	-9398	-4750	-9143	-252	-9890	-5967	-9959	-22
1.245000	-26	45	91	-58	-110	-31	13	-13	-15	8	-69	-61	-101	-15	-30	-56	-88	39	-81	-29	-104	-22	-98	-65	-62	2	-98	-11	-74	-70	-147	-73	-26	2611	-409	-14349	-46	-9555	-1300	-13056	-126	-9519	-4804	-9017	-246	-9927	-6131	-9801	-18
1.245833	-24	45	92	-59	-108	-32	15	-14	-16	7	-67	-62	-95	-13	-26	-55	-96	41	-81	-28	-102	-21	-100	-65	-62	2	-96	-7	-83	-95	-145	-75	-39	2568	-398	-14567	-21	-9597	-1276	-13029	-124	-9646	-4856	-8865	-248	-9959	-6308	-9638	-26
1.246667	-23	47	90	-56	-107	-28	16	-11	-15	6	-67	-63	-91	-15	-50	-57	-97	45	-82	-28	-101	-21	-99	-65	-63	1	-99	-9	-70	-67	-146	-75	-46	2523	-396	-14770	-18	-9649	-1271	-13011	-129	-9775	-4908	-8704	-252	-9983	-6492	-9483	-11
1.247500	-41	45	86	-57	-109	-31	12	-16	-17	6	-68	-63	-93	-16	-26	-58	-97	40	-84	-30	-108	-19	-97	-68	-64	0	-96	-11	-72	-67	-145	-73	-44	2482	-407	-14964	-21	-9709	-1298	-12883	-135	-9903	-4969	-8525	-241	-9987	-6683	-9328	-14
1.248333	-25	46	87	-58	-110	-31	18	-5	-16	2	-72	-67	-97	-17	-30	-59	-100	32	-87	-31	-108	-24	-99	-68	-66	-1	-101	-14	-72	-70	-148	-77	-58	2433	-438	-15112	-17	-9780	-1349	-12770	-154	-10022	-5030	-8331	-250	-10011	-6887	-9179	-28
1.249167	-21	36	85	-59	-113	-34	10	-19	-26	0	-74	-66	-98	-18	-29	-60	-100	33	-88	-31	-104	-24	-97	-74	-69	-4	-101	-15	-74	-70	-148	-75	-49	2385	-469	-15298	1	-9856	-1418	-12625	-127	-10131	-5103	-8126	-228	-10009	-7083	-9024	-15
1.250000	-29	39	84	-63	-112	-34	12	-18	-19	3	-77	-70	-98	-18	-28	-77	-100	34	-90	-38	-105	-25	-100	-70	-65	-3	-103	-14	-75	-70	-148	-76	-51	2331	-514	-15437	2	-9936	-1515	-12450	-73	-10205	-5188	-7910	-199	-10005	-7281	-8876	-12
1.250833	-25	41	114	-59	-111	-36	24	-15	-18	5	-70	-66	-97	-16	-26	-58	-98	36	-84	-31	-103	-24	-98	-70	-64	0	-100	-13	-77	-67	-146	-75	-42	2277	-558	-15550	11	-10023	-1628	-12256	-67	-10287	-5282	-7691	-198	-9994	-7473	-8726	-25
1.251667	-25	45	90	-61	-110	-32	17	-11	-17	9	-69	-62	-98	-14	-23	-53	-76	39	-85	-31	-104	-22	-97	-66	-63	2	-99	-9	-72	-64	-143	-69	-50	2213	-612	-15643	18	-10115	-1760	-12033	-66	-10342	-5397	-7462	-204	-9976	-7654	-8574	-19
1.252500	-22	45	90	-56	-105	-31	19	-12	-16	7	-67	-60	-96	-13	-26	-53	-113	38	-83	-29	-101	-19	-97	-75	-62	2	-97	-11	-73	-67	-148	-75	-60	2142	-678	-15719	19	-10219	-1907	-11796	-65	-10372	-5532	-7238	-202	-9962	-7838	-8429	-7
1.253333	-24	46	90	-55	-109	-29	16	-10	-16	8	-65	-63	-92	-15	-27	-55	-98	38	-84	-28	-103	-23	-97	-66	-63	3	-97	-11	-72	-67	-147	-74	-55	2065	-737	-15775	12	-10327	-2066	-11536	-78	-10378	-5680	-7011	-183	-9939	-7999	-8271	-9
1.254167	-24	45	90	-56	-112	-30	18	-11	-19	8	-69	-62	-96	-15	-26	-58	-99	36	-83	-30	-102	-19	-91	-66	-62	1	-97	-10	-70	-65	-146	-75	-60	1984	-805	-15815	18	-10438	-2238	-11255	-92	-10366	-5850	-6779	-160	-9920	-8151	-8117	-10
1.255000	-26	44	91	-56	-107	-32	16	-13	-18	-1	-67	-60	-97	-10	-25	-56	-93	38	-83	-30	-100	-21	-98	-66	-64	0	-96	-10	-70	-65	-145	-74	-58	1903	-883	-15843	24	-10559	-2417	-10959	-100	-10362	-6041	-6552	-150	-9903	-8290	-7954	-7
1.255833	-30	44	90	-56	-108	-34	17	-13	-15	4	-72	-62	-96	-17	-24	-59	-99	35	-87	-30	-105	-22	-97	-67	-63	1	-98	-13	-72	-68	-146	-75	-61	1821	-945	-15859	21	-10682	-2605	-10653	-97	-10277	-6244	-6322	-143	-9883	-8411	-7787	-14
1.256667	-25	43	87	-57	-108	-34	13	-16	-19	-12	-74	-64	-95	-16	-28	-27	-97	32	-87	-33	-105	-24	-99	-68	-67	-1	-102	-15	-74	-69	-146	-76	-49	1741	-1017	-15864	10	-10809	-2794	-10342	-102	-10212	-6459	-6098	-128	-9868	-8518	-7620	-1
1.257500	-32	37	85	-62	-110	-33	12	-18	-23	2	-73	-66	-98	-17	-28	-61	-100	34	-87	-1	-103	-22	-98	-69	-62	1	-93	-13	-73	-68	-149	-75	-42	1668	-1089	-15860	9	-10938	-2991	-10008	-95	-10125	-6675	-5869	-104	-9856	-8601	-7441	16
1.258333	-24	41	91	-56	-109	-33	2	-13	-16	1	-73	-63	-98	-15	-26	-60	-99	35	-85	-30	-103	-21	-97	-66	-61	2	-98	-14	-72	-70	-145	-76	-43	1596	-1160	-15852	11	-11073	-3186	-9679	-87	-10034	-6903	-5643	-105	-9843	-8668	-7263	8
1.259167	-24	44	89	-61	-108	-33	16	-12	-17	8	-73	-60	-95	-16	-26	-58	-95	35	-85	-35	-103	-21	-98	-66	-61	39	-96	-15	-74	-68	-146	-73	-43	1526	-1237	-15842	5	-11216	-3384	-9347	-96	-9936	-7127	-5417	-99	-9833	-8717	-7077	7
1.260000	-23	43	91	-58	-105	-33	15	-14	-15	7	-86	-61	-103	-15	-27	-58	-102	37	-83	-30	-105	-18	-96	-66	-60	2	-97	-14	-70	-67	-146	-73	-46	1463	-1318	-15834	22	-11351	-3587	-9012	-91	-9838	-7349	-5202	-94	-9823	-8753	-6903	16
1.260833	-22	43	93	-59	-109	-33	13	-17	-16	8	-75	-61	-95	-15	-27	-61	-97	35	-86	-32	-104	-23	-102	-69	-78	0	-98	-14	-69	-59	-152	-75	-49	1393	-1407	-15826	17	-11496	-3788	-8686	-94	-9747	-7560	-4989	-96	-9818	-8768	-6724	11
1.261667	-26	37	87	-59	-110	-35	15	-15	-5	4	-73	-64	-96	-23	-28	-64	-101	30	-87	-36	-103	-25	-100	-72	-65	-4	-100	-14	-76	-70	-152	-81	-53	1337	-1506	-15821	1	-11645	-3997	-8361	-100	-9666	-7758	-4788	-92	-9816	-8770	-6555	21
1.262500	-31	34	87	-61	-110	-36	11	-21	-23	3	-75	-68	-97	-19	-32	-62	-102	43	-87	-35	-107	-24	-101	-70	-68	-5	-99	-16	-75	-72	-150	-77	-57	1267	-1612	-15818	-5	-11787	-4194	-8051	-98	-9601	-7936	-4597	-92	-9806	-8753	-6385	38
1.263333	-25	40	88	-60	-112	-39	17	-16	-16	5	-75	-85	-96	-19	-32	-63	-101	30	-87	-34	-105	-25	-103	-69	-63	-4	-101	-17	-75	-74	-150	-79	-60	1200	-1735	-15815	-43	-11936	-4398	-7747	-83	-9529	-8095	-4417	-85	-9799	-8723	-6230	10
1.264167	-26	38	88	-61	-111	-36	13	-16	-19	1	-78	-69	-95	-18	-32	-64	-98	30	-86	-36	-100	-25	-102	-69	-64	-7	-104	-18	-73	-70	-150	-76	-62	1137	-1856	-15803	-16	-12073	-4602	-7459	-76	-9484	-8226	-4256	-63	-9785	-8675	-6080	-6
1.265000	-26	36	86	-64	-107	-35	12	-17	-23	0	-77	-66	-83	-21	-33	-63	-99	30	-87	-39	-101	-29	-101	-70	-67	-4	-101	-15	-75	-75	-151	-79	-63	1061	-1995	-15801	-24	-12215	-4805	-7189	-70	-9462	-8329	-4116	-72	-9778	-8621	-5955	-14
1.265833	-8	36	87	-62	-114	-41	11	-18	-21	0	-77	-70	-101	-21	-30	-62	-101	32	-87	-36	-107	-25	-101	-70	-65	-3	-102	-1	-74	-72	-148	-76	-64	986	-2145	-15783	-15	-12347	-5005	-6928	-84	-9454	-8406	-3996	-81	-9764	-8551	-5823	-10
1.266667	-28	37	87	-64	-112	-40	13	-16	-17	1	-75	-62	-97	-19	-30	-61	-99	30	-86	-38	-108	-28	-104	-67	-65	-3	-101	-15	-75	-72	-148	-75	-65	902	-2302	-15765	4	-12494	-5205	-6691	-78	-9468	-8446	-3902	-84	-9747	-8467	-5735	8
1.267500	-18	39	89	-61	-109	-35	15	-19	-16	3	-74	-66	-96	-18	-35	-62	-96	32	-84	-34	-103	-26	-104	-79	-63	-4	-100	-16	-72	-73	-153	-76	-73	808	-2467	-15734	-25	-12598	-5395	-6473	-59	-9504	-8458	-3837	-83	-9731	-8371	-5651	9
1.268333	-26	40	89	-59	-113	-36	11	7	-16	2	-73	-66	-96	-19	-32	-61	-100	33	-87	-35	-108	-27	-104	-70	-65	-4	-103	-15	-74	-76	-148	-75	-70	707	-2636	-15692	-34	-12707	-5584	-6277	-58	-9558	-8440	-3802	-70	-9714	-8263	-5579	5
1.269167	-27	39	88	-60	-110	-35	15	-14	-21	0	-74	-67	-99	-18	-31	-62	-102	28	-87	-35	-105	-27	-117	-73	-67	-3	-108	-16	-75	-73	-152	-81	-68	605	-2808	-15651	-27	-12808	-5764	-6102	-59	-9630	-8393	-3794	-59	-9698	-8150	-5530	7
1.270000	-27	39	89	-60	-110	-36	10	-17	-21	1	-74	-72	-100	-23	-29	-62	-102	33	-87	-35	-105	-27	-104	-74	-67	-6	-102	-17	-78	-70	-151	-79	-74	497	-2980	-15593	-56	-12896	-5947	-5942	-63	-9716	-8317	-3817	-36	-9689	-8022	-5491	16
1.270833	-25	45	87	-62	-111	-55	12	-16	-17	2	-76	-66	-99	-16	-28	-61	-101	32	-87	-38	-104	-24	-100	-65	-64	0	-104	-15	-73	-70	-149	-76	-74	387	-3149	-15522	-23	-12976	-6090	-5805	-51	-9813	-8217	-3866	-10	-9673	-7884	-5467	20
1.271667	-25	42	90	-56	-110	-31	17	-17	-19	5	-73	-61	-96	-9	-26	-56	-98	34	-83	-31	-103	-19	-99	-67	-65	0	-99	-14	-70	-66	-145	-74	-66	280	-3304	-15432	-21	-13067	-6234	-5691	-47	-9919	-8094	-3945	-14	-9663	-7743	-5452	29
1.272500	-27	42	89	-57	-107	-29	17	-15	-15	6	-70	-63	-96	-15	-27	-61	-98	37	-83	-56	-97	-23	-100	-66	-61	1	-100	-15	-70	-73	-147	-75	-76	167	-3457	-15356	-31	-13102	-6368	-5596	-76	-10036	-7954	-4051	-19	-9667	-7594	-5454	8
1.273333	-23	42	87	-58	-111	-33	15	-13	-24	4	-74	-65	-96	-16	-28	-60	-102	32	-87	-33	-103	-24	-103	-72	-65	-1	-101	-17	-76	-73	-145	-76	-80	56	-3597	-15275	-34	-13155	-6486	-5527	-80	-10157	-7809	-4178	-27	-9677	-7445	-5466	25
1.274167	-29	41	86	-61	-112	-34	11	-18	-23	3	-75	-63	-98	-16	-29	-60	-98	35	-86	-42	-104	-23	-103	-70	-64	1	-100	-13	-70	-68	-148	-75	-77	-39	-3718	-15175	-31	-13200	-6585	-5472	-57	-10278	-7643	-4321	-27	-9688	-7280	-5477	26
1.275000	-28	44	89	-56	-109	-30	12	-12	-16	11	-72	-64	-98	-8	-30	-58	-101	35	-83	-31	-105	-23	-101	-68	-63	3	-100	-18	-73	-70	-148	-74	-79	-131	-3828	-15086	-36	-13239	-6667	-5430	-60	-10403	-7473	-4484	-24	-9712	-7129	-5502	27
1.275833	-23	42	88	-57	-113	-32	13	-14	-16	6	-70	-63	-97	-14	-27	-58	-98	37	-82	-33	-108	-34	-101	-68	-63	1	-98	-14	-74	-70	-145	-75	-76	-214	-3921	-14999	-34	-13275	-6738	-5416	-65	-10530	-7298	-4655	-24	-9747	-6960	-5536	23
1.276667	-23	45	89	-58	-105	-29	13	-5	-14	7	-72	-64	-93	0	-28	-60	-96	36	-84	-33	-103	-19	-101	-72	-63	3	-99	-15	-73	-68	-148	-74	-77	-285	-3999	-14920	-42	-13300	-6786	-5412	-60	-10652	-7121	-4830	-33	-9789	-6804	-5556	15
1.277500	-27	44	90	-58	-108	-28	15	-14	-19	9	-72	-63	-96	-11	-26	-56	-99	29	-86	-31	-104	-18	-100	-90	-66	1	-98	-13	-73	-68	-146	-73	-73	-346	-4060	-14851	-43	-13346	-6815	-5430	-55	-10775	-6910	-5005	-41	-9847	-6633	-5596	23
1.278333	-23	45	88	-53	-108	-29	19	-11	-3	6	-72	-60	-94	-12	-26	-60	-100	36	-83	-29	-103	-19	-98	-65	-63	4	-96	-9	-66	-67	-145	-25	-70	-392	-4112	-14793	-50	-13390	-6829	-5455	-61	-10892	-6762	-5181	-40	-9916	-6468	-5619	24
1.279167	-21	47	91	-57	-107	-29	16	-10	-16	8	-72	-61	-93	-11	-27	-56	-98	28	-82	-29	-102	-34	-97	-64	-61	4	-99	-9	-72	-65	-144	-72	-66	-427	-4150	-14753	-64	-13442	-6825	-5498	-77	-11014	-6589	-5353	-32	-10002	-6287	-5654	22
1.280000	-22	46	90	-56	-105	-26	17	-11	-9	9	-67	-59	-96	-10	-23	-53	-94	39	-82	-30	-101	-17	-97	-62	-59	5	-96	-9	-70	-66	-143	-69	-68	-456	-4183	-14726	-56	-13504	-6801	-5552	-58	-11135	-6403	-5545	-17	-10102	-6124	-5691	19
1.280833	-25	33	91	-73	-109	-31	16	-11	-16	7	-70	-63	-96	-11	-25	-60	-100	38	-81	-30	-105	-18	-99	-66	-63	9	-100	-12	-73	-68	-147	-74	-63	-469	-4213	-14717	-45	-13581	-6766	-5621	-63	-11259	-6227	-5654	-28	-10222	-5947	-5722	30
1.281667	-26	40	90	-60	-112	-36	15	-17	-44	3	-72	-63	-100	-16	-29	-61	-101	35	-86	-35	-112	-26	-107	-70	-66	0	-99	-17	-76	-81	-152	-78	-65	-461	-4253	-14732	-56	-13676	-6716	-5703	-92	-11393	-6054	-5787	-30	-10351	-5770	-5762	36
1.282500	-30	39	82	-64	-113	-36	12	-17	-23	1	-77	-67	-102	-5	-33	-63	-104	29	-86	-32	-107	-23	-102	-67	-68	0	-100	-11	-76	-72	-150	-76	-56	-476	-4276	-14747	-60	-13772	-6637	-5786	-88	-11517	-5865	-5912	-28	-10493	-5581	-5796	25
1.283333	-28	41	85	-60	-112	-33	12	-15	-18	4	-73	-64	-98	-17	-31	-61	-102	33	-86	-32	-107	-25	-103	-70	-65	1	-99	-11	-77	-74	-147	-81	-70	-472	-4313	-14788	-62	-13889	-6549	-5888	-74	-11650	-5675	-5994	-39	-10649	-5382	-5830	20
1.284167	-24	41	90	-59	-110	-33	17	-13	-16	5	-72	-64	-95	-15	-29	-59	-100	36	-64	-31	-104	-3	-99	-67	-63	2	-109	-10	-75	-68	-147	-78	-49	-469	-4357	-14827	-46	-14016	-6439	-5987	-75	-11788	-5481	-6067	-40	-10811	-5178	-5849	22
1.285000	-23	40	91	-58	-107	-32	16	-12	-17	8	-69	-63	-93	-33	-24	-58	-99	38	-82	-29	-104	-19	-100	-68	-64	1	-98	-8	-72	-68	-144	-76	-42	-461	-4408	-14882	-46	-14155	-6312	-6101	-73	-11928	-5285	-6125	-44	-10992	-4971	-5897	21
1.285833	-46	43	91	-57	-105	-33	17	-12	-16	7	-70	-60	-93	-13	-29	-57	-96	35	-82	-27	-101	-26	-99	-64	-69	2	-97	-7	-72	-68	-145	-73	-47	-459	-4476	-14948	-58	-14311	-6167	-6217	-58	-12067	-5080	-6175	-46	-11178	-4748	-5934	25
1.286667	-25	39	89	-58	-107	-33	16	4	-19	3	-70	-62	-95	-11	-26	-58	-98	36	-84	-29	-101	-19	-99	-65	-62	2	-97	-7	-73	-66	-136	-76	-49	-461	-4555	-15011	-61	-14476	-6010	-6348	-58	-12215	-4875	-6209	-36	-11374	-4530	-5973	21
1.287500	-24	42	90	-59	-108	-32	18	-13	-16	3	-68	-62	-96	-14	-29	-58	-99	30	-83	-4	-102	-24	-105	-65	-63	1	-97	-9	-74	-72	-145	-76	-52	-476	-4648	-15094	-59	-14653	-5833	-6484	-59	-12357	-4646	-6233	-40	-11576	-4307	-6013	16
1.288333	-25	42	91	-57	-98	-38	18	-11	-18	4	-73	-63	-98	-14	-29	-59	-99	37	-84	-31	-105	-24	-101	-66	-63	2	-117	-15	-77	-72	-148	-70	-55	-505	-4760	-15168	-51	-14830	-5644	-6625	-63	-12503	-4458	-6257	-42	-11780	-4079	-6062	21
1.289167	-25	39	86	-60	-110	-35	15	-13	-17	1	-74	-64	-97	-16	-30	-60	-104	34	-84	-32	-108	-26	-85	-67	-63	0	-99	-15	-76	-69	-149	-77	-61	-538	-4876	-15248	-50	-15016	-5444	-6777	-59	-12638	-4249	-6271	-45	-11983	-3855	-6091	11
1.290000	-27	40	90	-62	-110	-38	15	-17	-22	2	-74	-65	-92	-19	-34	-65	-103	32	-86	-35	-110	-26	-104	-74	-69	-4	-103	-16	-77	-74	-151	-82	-60	-592	-5011	-15330	-36	-15196	-5216	-6932	-58	-12774	-4047	-6287	-56	-12182	-3638	-6175	0
1.290833	-28	36	89	-63	-122	-40	8	-18	-22	-1	-74	-68	-99	-18	-32	-62	-102	34	-84	-34	-104	-26	-104	-72	-65	0	-102	-13	-74	-70	-146	-76	-53	-651	-5150	-15401	-33	-15363	-4996	-7087	-81	-12892	-3844	-6304	-48	-12375	-3422	-6231	9
1.291667	-26	38	92	-59	-108	-34	9	-12	-18	12	-70	-63	-96	-14	-29	-59	-99	34	-83	-31	-105	-24	-98	-66	-63	3	-98	-11	-74	-84	-146	-78	-53	-730	-5298	-15475	-45	-15527	-4759	-7241	-63	-13000	-3649	-6325	-44	-12554	-3208	-6300	18
1.292500	-25	43	90	-58	-109	-33	13	-13	-17	5	-70	-62	-94	-13	-28	-58	-99	35	-84	-28	-107	-24	-96	-72	-66	0	-97	-12	-75	-68	-145	-74	-62	-825	-5461	-15557	-33	-15687	-4517	-7402	-63	-13102	-3471	-6359	-35	-12725	-3012	-6376	16
1.293333	-26	42	86	-61	-108	-31	13	-15	-23	2	-70	-65	-96	-14	-28	-59	-99	33	-87	-32	-105	-25	-97	-68	-62	-3	-101	-13	-70	-62	-147	-73	-70	-931	-5630	-15634	-19	-15829	-4267	-7560	-70	-13189	-3300	-6394	-53	-12878	-2836	-6465	20
1.294167	-24	42	88	-57	-107	-33	17	-16	-14	4	-69	-64	-91	-13	-29	-60	-97	35	-84	-34	-101	-33	-91	-65	-62	-1	-98	-14	-72	-69	-147	-75	-75	-1054	-5805	-15709	-19	-15955	-4015	-7715	-72	-13260	-3145	-6437	-52	-13012	-2670	-6561	24
1.295000	-24	41	88	-60	-108	-32	12	-15	-15	5	-73	-65	-97	-18	-28	-59	-97	34	-85	-35	-107	-25	-96	-68	-63	0	-98	-15	-74	-66	-152	-75	-81	-1185	-5978	-15794	-29	-16062	-3780	-7866	-76	-13321	-3011	-6490	-35	-13122	-2533	-6666	6
1.295833	-25	39	87	-59	-107	-32	11	-16	-16	4	-73	-67	-96	-16	-27	-58	-99	35	-84	-15	-95	-25	-97	-68	-63	-4	-98	-14	-75	-70	-147	-75	-78	-1330	-6155	-15880	-25	-16150	-3523	-8010	-60	-13371	-2888	-6549	-41	-13216	-2420	-6786	8
1.296667	-27	44	87	-58	-110	-45	10	-16	-15	-1	-72	-60	-96	-16	-28	-61	-98	34	-85	-32	-105	-26	-99	-69	-62	0	-97	-13	-76	-72	-146	-76	-83	-1479	-6325	-15970	-30	-16224	-3277	-8144	-68	-13406	-2783	-6615	-48	-13288	-2322	-6917	4
1.297500	-26	41	85	-60	-112	-31	12	-16	-17	5	-73	-67	-98	-16	-31	-60	-98	35	-88	-23	-105	-24	-96	-69	-62	-3	-97	-14	-72	-69	-147	-76	-95	-1631	-6494	-16062	-16	-16273	-3043	-8267	-79	-13432	-2716	-6678	-49	-13337	-2248	-7058	6
1.298333	-24	43	84	-32	-109	-46	12	-16	-21	3	-70	-66	-93	-15	-29	-61	-96	32	-85	-35	-104	-25	-98	-74	-65	-5	-100	-15	-79	-68	-176	-79	-90	-1782	-6659	-16164	-7	-16308	-2826	-8387	-81	-13456	-2635	-6744	-51	-13374	-2214	-7211	12
1.299167	-25	39	87	-62	-111	-36	7	-17	-16	2	-74	-67	-97	-18	-30	-60	-101	33	-85	-16	-102	-23	-95	-69	-65	0	-98	-13	-74	-69	-149	-78	-83	-1931	-6809	-16266	-23	-16321	-2610	-8487	-77	-13463	-2584	-6807	-64	-13392	-2192	-7375	20
1.300000	-25	40	89	-58	-108	-30	11	-17	-17	9	-73	-65	-97	-15	-28	-61	-96	35	-85	-32	-102	-21	-97	-70	-64	0	-99	-11	-73	-68	-149	-74	-88	-2067	-6947	-16373	-42	-16324	-2410	-8581	-86	-13474	-2555	-6859	-72	-13399	-2199	-7548	25
1.300833	-25	41	64	-58	-105	-33	11	-14	-18	5	-72	-65	-95	-15	-28	-58	-100	35	-84	-31	-83	-21	-100	-46	-50	0	-98	-13	-73	-70	-149	-75	-82	-2199	-7071	-16492	-50	-16315	-2226	-8670	-98	-13479	-2540	-6914	-66	-13397	-2234	-7732	20
1.301667	-27	39	85	-59	-102	-34	9	-17	-22	3	-75	-68	-100	-17	-30	-59	-100	35	-87	-35	-105	-23	-101	-72	-67	-3	-103	-18	-76	-72	-149	-78	-81	-2318	-7182	-16609	-44	-16295	-2056	-8747	-94	-13494	-2544	-6953	-81	-13396	-2290	-7928	22
1.302500	-27	39	84	-62	-113	-34	12	-14	-22	0	-74	-67	-95	-17	-32	-60	-101	30	-87	-38	-107	-25	-99	-68	-67	-4	-100	-14	-75	-73	-151	-77	-92	-2424	-7261	-16725	-28	-16270	-1899	-8812	-112	-13498	-2556	-6973	-83	-13388	-2368	-8133	13
1.303333	-19	39	87	-61	-112	-33	11	-19	-22	3	-73	-67	-100	-21	-34	-61	-100	36	-86	-33	-110	-24	-100	-70	-64	-3	-100	-14	-72	-75	-150	-78	-91	-2510	-7330	-16843	-17	-16237	-1758	-8876	-116	-13509	-2582	-6986	-85	-13393	-2469	-8347	11
1.304167	-24	41	88	-60	-111	-35	10	-16	-15	4	-73	-65	-95	-16	-31	-60	-97	15	-88	-32	-103	-24	-95	-72	-61	0	-99	-13	-72	-72	-149	-76	-92	-2580	-7373	-16958	-9	-16203	-1631	-8931	-103	-13531	-2622	-6984	-78	-13397	-2585	-8562	20
1.305000	-26	43	90	-57	-108	-34	17	-15	-12	4	-69	-64	-93	-17	-30	-61	-98	36	-83	-29	-101	-23	-101	-68	-63	0	-98	-12	-69	-70	-152	-76	-97	-2636	-7412	-17076	0	-16165	-1517	-8979	-107	-13552	-2670	-6973	-97	-13416	-2718	-8788	6
1.305833	-24	40	88	-58	-110	-35	11	-16	-19	1	-72	-63	-97	-15	-30	-61	-101	40	-83	-30	-105	-22	-98	-72	-67	-1	-100	-13	-70	-70	-147	-74	-97	-2680	-7400	-17176	-6	-16135	-1418	-9024	-101	-13589	-2733	-6953	-113	-13449	-2865	-9053	2
1.306667	-27	39	89	-61	-110	-35	10	-15	-19	-19	-73	-66	-98	-17	-31	-61	-103	34	-86	-32	-107	-25	-101	-69	-66	-4	-103	-11	-69	-73	-147	-78	-109	-2712	-7381	-17269	-16	-16110	-1333	-9067	-58	-13631	-2808	-6928	-119	-13499	-3026	-9248	0
1.307500	-28	37	87	-62	-112	-39	9	-18	-23	0	-77	-68	-99	-19	-33	-63	-103	34	-84	-32	-103	-25	-104	-69	-67	-4	-101	-11	-74	-70	-151	-74	-107	-2726	-7343	-17369	-12	-16088	-1265	-9095	58	-13704	-2890	-6896	-142	-13562	-3194	-9480	9
1.308333	-30	15	82	-62	-111	-36	26	-15	-19	3	-74	-64	-99	-16	-32	-61	-103	34	-87	-33	-108	-25	-103	-70	-66	-1	-101	-1	-74	-73	-149	-75	-115	-2737	-7292	-17455	-4	-16073	-1203	-9125	104	-13737	-2985	-6866	-172	-13640	-3371	-9712	-3
1.309167	-29	40	86	-61	-111	-36	10	-17	-18	1	-76	-67	-98	-14	-33	-60	-100	28	-85	-32	-105	-27	-103	-68	-65	-5	-103	-14	-77	-73	-148	-75	-119	-2745	-7225	-17524	-10	-16065	-1161	-9154	35	-13809	-3088	-6844	-211	-13736	-3559	-9945	-22
1.310000	-29	37	86	-64	-110	-30	12	-18	-27	0	-76	-66	-97	-17	-31	-62	-102	34	-86	-33	-107	-27	-104	-70	-66	-5	-103	-13	-76	-73	-149	-76	-120	-2750	-7149	-17583	-15	-16068	-1132	-9170	19	-13886	-3203	-6822	-207	-13842	-3748	-10176	-10
1.310833	-14	38	89	-62	-110	-36	13	-15	-16	4	-74	-66	-100	-19	-30	-58	-100	34	-85	-31	-100	-23	-102	-67	-62	-1	-100	-15	-75	-69	-146	-72	-114	-2755	-7061	-17632	0	-16067	-1114	-9184	1	-13968	-3329	-6816	-207	-13956	-3941	-10407	-18
1.311667	-24	41	89	-59	-115	-33	13	-11	-15	5	-60	-60	-95	-14	-26	-57	-99	36	-84	-29	-103	-23	-101	-64	-63	-1	-96	-9	-69	-63	-141	-75	-114	-2770	-6970	-17666	4	-16078	-1112	-9195	-42	-14056	-3465	-6826	-199	-14078	-4135	-10632	-15
1.312500	-26	45	92	-55	-104	-30	16	-15	-14	7	-69	-62	-98	-12	-29	-41	-96	37	-82	-29	-104	-22	-99	-65	-64	1	-98	-11	-68	-67	-144	-74	-114	-2796	-6884	-17693	0	-16096	-1123	-9201	-42	-14152	-3613	-6860	-210	-14208	-4337	-10857	-16
1.313333	-24	41	90	-57	-110	-31	16	-15	-17	4	-68	-61	-96	-14	-30	-59	-97	36	-83	-29	-102	-24	-98	-67	-66	0	-99	-9	-68	-66	-141	-70	-88	-2830	-6796	-17711	2	-16126	-1154	-9206	-82	-14253	-3779	-6919	-205	-14343	-4544	-11078	-13
1.314167	-26	43	90	-56	-109	-32	16	-15	-15	6	-70	-62	-94	-14	-28	-60	-112	35	-83	-30	-102	-8	-98	-65	-61	1	-98	-10	-68	-67	-144	-74	-92	-2884	-6717	-17716	-1	-16160	-1199	-9202	-113	-14356	-3953	-6999	-206	-14476	-4747	-11291	-10
1.315000	-25	42	90	-58	-107	-30	11	-10	-19	-11	-78	-62	-96	-16	-29	-61	-97	32	-85	-32	-107	-27	-98	-69	-66	-3	-102	-14	-76	-73	-146	-74	-92	-2947	-6649	-17715	-9	-16201	-1266	-9210	-107	-14468	-4143	-7117	-211	-14613	-4959	-11506	-26
1.315833	-28	39	87	-63	-114	-36	11	-16	-18	2	-75	-67	-96	-15	-29	-73	-100	29	-90	-35	-103	-26	-100	-69	-62	0	-99	-14	-70	-69	-146	-76	-93	-3029	-6584	-17701	-1	-16241	-1349	-9210	-120	-14572	-4331	-7245	-211	-14736	-5161	-11712	-16
1.316667	-25	41	87	-58	-83	-33	13	-13	-38	3	-74	-66	-94	-14	-29	-59	-98	33	-87	-34	-104	-24	-99	-68	-64	0	-103	-33	-74	-68	-146	-76	-81	-3118	-6527	-17680	-6	-16286	-1446	-9209	-162	-14682	-4535	-7406	-202	-14855	-5363	-11909	-15
1.317500	-24	42	89	-61	-110	-33	15	-12	-21	5	-70	-62	-96	-15	-29	-58	-98	33	-92	-34	-105	-26	-99	-67	-62	2	-97	-11	-73	-66	-146	-75	-65	-3226	-6476	-17657	-12	-16364	-1564	-9218	-161	-14790	-4735	-7585	-188	-14967	-5567	-12106	-22
1.318333	-22	43	90	-56	-108	-32	16	-11	-17	7	-73	-64	-96	-15	-28	-56	-98	34	-85	-31	-103	-21	-109	-66	-63	1	-98	-10	-80	-67	-147	-75	-65	-3342	-6435	-17627	-11	-16390	-1698	-9231	-167	-14898	-4938	-7784	-184	-15075	-5770	-12301	-18
1.319167	-24	46	91	-56	-108	-30	15	-12	-14	9	-69	-63	-94	7	-25	-58	-96	35	-84	-46	-101	-23	-99	-65	-60	4	-96	-11	-69	-67	-145	-74	-66	-3469	-6400	-17594	-10	-16446	-1852	-9258	-174	-15007	-5144	-8003	-156	-15172	-5963	-12488	-18
1.320000	-24	44	89	-56	-113	-36	17	-11	-14	1	-68	-61	-94	-11	-26	-57	-97	33	-83	-29	-99	-19	-98	-66	-65	5	-95	-9	-67	-66	-145	-76	-53	-3598	-6365	-17571	-5	-16505	-2020	-9292	-166	-15114	-5345	-8234	-126	-15267	-6152	-12672	-13
1.320833	-21	45	92	-57	-109	-30	16	-15	-14	8	-68	-61	-96	-11	-27	-57	-98	34	-86	-30	-102	-24	-100	-73	-64	1	-97	-9	-72	-67	-147	-76	-60	-3736	-6330	-17533	-5	-16568	-2208	-9346	-178	-15230	-5544	-8466	-116	-15360	-6330	-12855	-8
1.321667	-27	42	91	-63	-109	-36	15	-15	-18	7	-70	-66	-96	-14	-29	-62	-101	32	-90	-31	-103	-24	-101	-69	-63	0	-101	-10	-69	-70	-149	-79	-65	-3866	-6294	-17506	1	-16634	-2408	-9411	-178	-15340	-5730	-8724	-107	-15445	-6502	-13036	-14
1.322500	-25	40	85	-62	-108	-33	12	-18	-23	1	-78	-45	-94	-19	-29	-62	-100	32	-86	-32	-105	-23	-101	-74	-66	-3	-99	-13	-70	-70	-149	-78	-60	-4007	-6245	-17474	-9	-16700	-2618	-9525	-191	-15448	-5907	-8968	-84	-15528	-6657	-13211	-11
1.323333	-9	37	84	-62	-111	7	15	-18	-22	0	-74	-64	-100	-19	-32	-65	-103	27	-90	-34	-112	-26	-105	-73	-68	-1	-103	-17	-79	-75	-152	-80	-55	-4140	-6189	-17461	-19	-16769	-2836	-9605	-185	-15561	-6068	-9220	-90	-15609	-6805	-13388	-21
1.324167	-28	38	86	-62	-110	-36	12	-18	-23	0	-77	-68	-99	-18	-31	-63	-101	29	-87	-35	-104	-23	-103	-70	-66	-3	-102	-14	-73	-73	-149	-77	-47	-4266	-6114	-17437	-9	-16832	-3060	-9728	-128	-15668	-6212	-9463	-75	-15683	-6935	-13559	-27
1.325000	-26	19	90	-60	-108	-31	-32	-15	-17	4	-70	-64	-96	-15	-28	-63	-97	34	-86	-33	-103	-22	-102	-69	-61	1	-100	-11	-69	-69	-152	-77	-64	-4382	-6034	-17425	-16	-16895	-3289	-9878	-147	-15781	-6343	-9698	-55	-15766	-7057	-13731	-12
1.325833	-24	42	89	-58	-104	-34	13	-14	-22	5	-74	-63	-99	-16	-29	-63	-100	10	-86	-33	-107	-22	-97	-69	-63	1	-97	-14	-75	-68	-148	-73	-68	-4499	-5927	-17421	-9	-16959	-3513	-10050	-152	-15896	-6459	-9935	-59	-15847	-7163	-13903	2
1.326667	-23	44	87	-62	-111	-32	15	-11	-18	4	-73	-61	-96	-15	-27	-58	-98	34	-86	-33	-104	-22	-102	-68	-63	1	-100	-11	-68	-66	-146	-75	-59	-4610	-5811	-17417	-11	-17023	-3739	-10249	-155	-16012	-6559	-10166	-35	-15928	-7256	-14076	6
1.327500	-23	42	89	-58	-109	-35	17	-13	-17	4	-74	-64	-121	-33	-31	-61	-114	35	-85	-33	-104	-21	-101	-67	-62	2	-100	-12	-74	-68	-148	-76	-60	-4719	-5682	-17424	-28	-17084	-3960	-10471	-143	-16128	-6654	-10403	-28	-16017	-7339	-14255	2
1.328333	-24	41	86	-60	-109	-36	13	-16	-17	3	-72	-64	-95	-17	-29	-62	-98	36	-87	-38	-104	-13	-100	-70	-64	2	-102	-14	-72	-69	-149	-77	-64	-4833	-5536	-17433	-15	-17145	-4167	-10711	-152	-16243	-6735	-10632	-14	-16104	-7413	-14434	9
1.329167	-27	38	88	-59	-109	-34	13	-18	-22	2	-74	-66	-101	-22	-31	-85	-105	33	-86	-34	-107	-24	-100	-73	-65	0	-104	-14	-76	-70	-153	-77	-64	-4939	-5380	-17446	-8	-17205	-4365	-10975	-159	-16360	-6810	-10865	4	-16208	-7481	-14615	4
1.330000	-27	38	86	-60	-107	-39	12	-19	-21	-4	-77	-64	-99	-21	-32	-63	-102	34	-88	-33	-107	-24	-105	-73	-67	0	-102	-14	-75	-72	-174	-79	-63	-5047	-5213	-17443	-14	-17258	-4548	-11261	-143	-16477	-6879	-11106	-1	-16294	-7546	-14796	1
1.330833	-28	37	85	-60	-111	-38	12	-17	-16	1	-76	-65	-100	-18	-29	-62	-98	30	-100	-38	-105	-23	-103	-69	-63	1	-101	-15	-70	-68	-147	-77	-63	-5164	-5035	-17473	-9	-17315	-4716	-11557	-139	-16588	-6937	-11348	0	-16390	-7599	-14973	1
1.331667	-23	50	92	-58	-110	-25	16	-15	-18	2	-73	-66	-96	-17	-30	-59	-101	34	-85	-35	-107	-23	-103	-69	-65	-1	-102	-16	-75	-68	-147	-76	-59	-5286	-4848	-17480	-15	-17374	-4871	-11867	-146	-16706	-7002	-11599	3	-16489	-7659	-15153	-12
1.332500	-26	39	86	-61	-115	-34	13	-16	-22	3	-73	-67	-92	-19	-55	-60	-101	33	-87	-35	-105	-23	-101	-70	-63	0	-101	-13	-70	-68	-147	-74	-42	-5409	-4650	-17480	-23	-17439	-5002	-12182	-132	-16823	-7059	-11849	9	-16586	-7713	-15325	-16
1.333333	10	45	86	-58	-110	-34	15	-15	-18	3	-74	-67	-96	-21	-29	-60	-99	34	-88	-34	-104	-19	-96	-70	-65	0	-100	-3	-76	-70	-148	-77	-49	-5540	-4450	-17469	-17	-17502	-5117	-12509	-125	-16939	-7118	-12105	19	-16685	-7782	-15495	-9
1.334167	-22	43	87	-58	-110	-36	13	-15	-16	9	-72	-62	-94	-19	-29	-59	-101	33	-84	-35	-103	-25	-101	-69	-63	0	-100	-12	-74	-68	-145	-73	-50	-5678	-4245	-17442	-17	-17575	-5210	-12830	-129	-17058	-7175	-12370	15	-16780	-7847	-15653	-11
1.335000	-47	42	88	-57	-108	-42	17	-16	-15	4	-74	-65	-97	-18	-29	-58	-101	34	-86	-33	-105	-22	-99	-67	-62	0	-100	-16	-70	-67	-145	-76	-44	-5827	-4037	-17400	-13	-17653	-5284	-13148	-103	-17182	-7238	-12632	16	-16873	-7919	-15794	-18
1.335833	-24	38	87	-57	-109	-35	15	-18	-21	-12	-75	-65	-98	-16	-30	-84	-103	34	-85	-35	-108	-22	-101	-72	-66	0	-99	-13	-75	-68	-149	-75	-39	-5972	-3822	-17339	-9	-17748	-5344	-13458	-100	-17306	-7295	-12895	7	-16965	-7999	-15929	-23
1.336667	-25	40	78	-59	-109	-36	16	-14	-17	5	-73	-63	-98	-16	-27	-58	-103	34	-85	-31	-102	-22	-102	-96	-64	2	-97	-15	-74	-66	-145	-74	-35	-6124	-3606	-17259	-8	-17859	-5381	-13759	-93	-17428	-7353	-13146	-3	-17052	-8093	-16044	-10
1.337500	-26	41	86	-59	-109	-31	18	-14	-21	4	-73	-62	-95	-16	-22	-56	-96	35	-86	-31	-104	-19	-99	-68	-63	0	-98	-11	-70	-65	-145	-72	-43	-6277	-3379	-17153	-9	-17981	-5402	-14043	-109	-17556	-7404	-13388	0	-17137	-8178	-16139	-7
1.338333	-26	44	85	-56	-104	-32	17	-13	-15	6	-72	-62	-96	-13	-29	-59	-97	36	-84	-31	-101	-22	-99	-67	-62	2	-97	-10	-69	-67	-142	-74	-23	-6432	-3158	-17031	-14	-18117	-5403	-14309	-104	-17690	-7453	-13613	-18	-17224	-8279	-16215	-14
1.339167	-23	43	88	-55	-108	-33	18	-13	-14	5	-70	-62	-97	-15	-26	-56	-96	34	-82	-30	-102	-17	-96	-67	-63	3	-98	-13	-72	-64	-144	-73	-21	-6591	-2933	-16896	-4	-18271	-5391	-14559	-81	-17832	-7502	-13822	-23	-17307	-8387	-16269	-3
1.340000	-23	61	88	-56	-112	-35	16	-12	-15	4	-73	-63	-96	-14	-28	-57	-98	35	-83	-31	-105	-23	-101	-58	-66	1	-98	-9	-74	-58	-145	-74	-23	-6747	-2711	-16746	-10	-18451	-5371	-14794	-97	-17976	-7541	-14011	-39	-17394	-8500	-16309	0
1.340833	-24	41	88	-59	-112	-35	11	-15	-18	4	-74	-62	-101	-19	-31	-60	-99	37	-85	-31	-104	-19	-100	-69	-63	1	-97	-12	-75	-68	-145	-75	-9	-6911	-2493	-16584	-10	-18623	-5329	-15011	-110	-18128	-7582	-14167	-47	-17483	-8619	-16329	-4
1.341667	-28	42	85	-61	-110	-34	11	-15	-22	4	-74	-64	-97	-17	-28	-59	-100	30	-84	-36	-105	-22	-102	-66	-67	-5	-102	-14	-74	-69	-148	-77	-13	-7072	-2272	-16415	-18	-18857	-5280	-15208	-139	-18285	-7608	-14301	-59	-17575	-8737	-16333	0
1.342500	-26	35	86	-57	-104	-36	15	-11	-17	2	-70	-64	-97	-16	-28	-61	-101	32	-85	-32	-103	-19	-99	-70	-64	-1	-98	-13	-55	-69	-148	-63	-15	-7230	-2056	-16243	-16	-19079	-5215	-15390	-118	-18440	-7625	-14394	-85	-17675	-8860	-16318	-10
1.343333	-25	42	87	-57	-114	-35	13	-15	-21	1	-73	-66	-101	-42	-30	-59	-100	35	-84	-32	-105	-18	-98	-68	-67	-3	-101	-13	-75	-68	-144	-74	-13	-7393	-1852	-16076	-22	-19318	-5139	-15561	-108	-18606	-7636	-14466	-95	-17784	-8980	-16295	-1
1.344167	-29	40	87	-58	-111	-31	12	-13	-14	28	-76	-65	-97	-15	-29	-60	-103	34	-84	-32	-104	-18	-99	-66	-63	0	-98	-14	-72	-68	-151	-73	-9	-7554	-1662	-15915	-10	-19575	-5055	-15721	-104	-18771	-7631	-14503	-114	-17904	-9090	-16258	-8
1.345000	-24	43	90	-58	-110	-32	16	-14	-17	5	-74	-64	-95	-14	-27	-58	-99	36	-90	-31	-101	-18	-100	-66	-59	1	-99	-14	-70	-66	-145	-72	-18	-7710	-1481	-15761	-28	-19834	-4961	-15878	-90	-18946	-7620	-14514	-124	-18034	-9202	-16220	-3
1.345833	-27	42	90	-58	-107	-28	18	-7	-18	4	-69	-55	-95	-13	-28	-57	-99	37	-84	-32	-103	-17	-98	-67	-65	1	-96	-10	-72	-69	-143	-73	-21	-7867	-1320	-15621	-27	-20111	-4856	-16031	-88	-19126	-7590	-14500	-134	-18187	-9298	-16178	5
1.346667	-25	44	88	-57	-109	-31	13	-12	-17	5	-69	-64	-100	-16	-27	-58	-100	35	-83	-25	-105	-17	-97	-56	-66	0	-96	-12	-72	-70	-145	-74	-12	-8022	-1180	-15499	-17	-20390	-4737	-16186	-105	-19310	-7546	-14466	-153	-18358	-9386	-16137	-11
1.347500	-27	44	91	-51	-113	-35	11	-14	-16	4	-69	-65	-97	-15	-29	-56	-101	37	-82	-33	-108	-22	-100	-65	-64	1	-97	-14	-87	-68	-146	-77	-10	-8172	-1056	-15386	-15	-20674	-4613	-16344	-99	-19495	-7484	-14413	-120	-18544	-9457	-16097	-1
1.348333	-25	42	89	-58	-107	-32	11	-18	-19	2	-74	-66	-97	-19	-33	-59	-98	33	-87	-50	-104	-22	-103	-68	-66	-1	-101	-14	-76	-73	-152	-77	-13	-8320	-964	-15294	-17	-20965	-4482	-16504	-100	-19697	-7414	-14354	-134	-18761	-9515	-16065	-8
1.349167	-25	38	84	-53	-118	-40	11	-31	-26	0	-76	-69	-100	-17	-34	-62	-102	33	-86	-36	-108	-23	-103	-68	-67	-3	-110	-15	-75	-73	-150	-77	-19	-8456	-895	-15212	-14	-21247	-4335	-16668	-101	-19897	-7297	-14283	-160	-18988	-9547	-16031	-12
1.350000	-31	39	81	-60	-111	-36	10	-17	-19	0	-76	-66	-99	-16	-34	-62	-104	22	-88	-35	-108	-22	-93	-67	-69	-3	-102	-14	-76	-74	-149	-79	-40	-8581	-845	-15146	-19	-21524	-4183	-16841	-99	-20097	-7167	-14211	-162	-19233	-9557	-16006	1
1.350833	-27	41	85	-61	-112	-33	11	-16	-23	-4	-76	-65	-101	-16	-31	-60	-101	33	-86	-32	-103	-23	-100	-67	-64	-4	-101	-13	-74	-69	-147	-75	-35	-8685	-814	-15101	-27	-21801	-4023	-17013	-74	-20301	-7010	-14140	-163	-19493	-9539	-15979	2
1.351667	-22	43	89	-59	-108	-31	16	-12	-14	5	-72	-67	-94	-13	-27	-59	-96	37	-94	-33	-99	-18	-97	-75	-61	0	-99	-9	-69	-70	-146	-73	-29	-8779	-813	-15053	-13	-22064	-3854	-17188	-97	-20513	-6829	-14072	-161	-19768	-9494	-15957	0
1.352500	-24	42	85	-65	-105	-31	20	-7	-17	4	-70	-65	-96	-15	-27	-59	-98	36	-84	-31	-103	-17	-99	-64	-60	1	-98	-38	-70	-69	-149	-73	-21	-8850	-831	-15032	-15	-22326	-3682	-17374	-90	-20729	-6623	-14014	-158	-20060	-9429	-15938	10
1.353333	-25	42	89	-57	-110	-35	16	-13	-14	4	-72	-60	-96	-14	-30	-59	-112	38	-82	-30	-107	-23	-98	-65	-63	3	-98	-11	-73	-67	-146	-72	-17	-8900	-873	-15026	-12	-22576	-3508	-17557	-82	-20949	-6389	-13969	-151	-20349	-9327	-15915	22
1.354167	-24	41	94	-57	-108	-33	18	-43	-19	3	-70	-62	-96	-16	-31	-58	-100	37	-83	-31	-102	-19	-99	-65	-61	0	-99	-11	-72	-70	-148	-76	-35	-8928	-924	-15034	-4	-22810	-3331	-17738	-56	-21177	-6132	-13935	-139	-20643	-9207	-15890	19
1.355000	-24	42	90	-57	-108	-31	12	-13	-15	4	-72	-61	-95	-14	-30	-58	-98	37	-83	-31	-109	-24	-99	-35	-61	1	-98	-11	-72	-72	-145	-73	-36	-8932	-994	-15060	-1	-23035	-3151	-17919	-78	-21407	-5851	-13918	-148	-20925	-9052	-15853	12
1.355833	-24	39	88	-58	-109	-36	15	-14	-14	6	-73	-83	-98	-17	-31	-61	-100	34	-84	-35	-103	-22	-101	-70	-65	0	-100	-14	-74	-70	-148	-77	-42	-8912	-1084	-15104	7	-23249	-2976	-18095	-82	-21646	-5550	-13910	-130	-21210	-8878	-15803	24
1.356667	-24	40	89	-58	-109	-36	16	-15	-19	1	-75	-64	-98	-16	-31	-61	-99	34	-88	-26	-105	-19	-103	-70	-68	-4	-103	-14	-76	-72	-150	-77	-40	-8864	-1184	-15165	-9	-23452	-2805	-18263	-62	-21881	-5234	-13921	-136	-21476	-8680	-15747	28
1.357500	-30	37	86	-60	-109	-36	12	-16	-17	3	-74	-66	-100	-16	-32	-60	-103	33	-87	-32	-103	-23	-98	-67	-62	2	-101	-13	-75	-69	-147	-75	-48	-8756	-1289	-15238	-6	-23630	-2634	-18411	-53	-22103	-4895	-13931	-109	-21719	-8454	-15652	18
1.358333	-25	42	88	-58	-109	-32	17	-14	-16	5	-73	-64	-93	-13	-33	-60	-99	36	-83	-31	-102	-22	-99	-66	-62	1	-98	-13	-72	-70	-146	-77	-49	-8684	-1408	-15327	1	-23797	-2473	-18553	-47	-22333	-4554	-13958	-94	-21938	-8217	-15542	18
1.359167	-24	43	91	-56	-107	-31	17	-15	-13	8	-70	-62	-93	-14	-27	-59	-95	37	-84	-32	-104	-23	-97	-68	-61	1	-99	-11	-70	-68	-148	-70	-50	-8557	-1544	-15429	0	-23956	-2314	-18680	-45	-22549	-4204	-13985	-87	-22130	-7962	-15403	19
1.360000	-23	42	92	-57	-110	-31	19	-12	-15	6	-70	-64	-96	-16	-30	-57	-96	36	-81	-27	-101	-19	-96	-65	-61	2	-98	-12	-73	-67	-145	-73	-50	-8412	-1692	-15541	0	-24090	-2169	-18794	-46	-22755	-3856	-14020	-73	-22293	-7699	-15240	22
1.360833	-24	44	91	-58	-107	-33	15	-11	-59	19	-73	-61	-94	-13	-29	-59	-100	36	-83	-30	-102	-22	-100	-67	-64	1	-98	-13	-70	-68	-144	-74	-58	-8261	-1857	-15663	12	-24226	-2040	-18904	-64	-22948	-3520	-14063	-61	-22420	-7436	-15048	23
1.361667	-25	43	91	-58	-109	-34	13	-12	-14	5	-74	-64	-98	-17	-30	-60	-102	36	-84	-32	-104	-22	-99	-70	-65	-1	-100	-15	-72	-72	-147	-78	-52	-8062	-2048	-15790	-12	-24332	-1910	-18993	-80	-23122	-3198	-14104	-57	-22514	-7173	-14825	18
1.362500	-16	41	89	-59	-95	-33	11	-15	-19	4	-74	-63	-94	-17	-32	-59	-99	34	-84	-32	-105	-25	-99	-73	-68	2	-100	-13	-72	-69	-146	-78	-52	-7864	-2250	-15911	-7	-24426	-1793	-19065	-67	-23272	-2889	-14145	-47	-22565	-6910	-14573	11
1.363333	-29	40	89	-58	-107	-30	13	-14	-18	7	-72	-69	-94	-16	-29	-63	-100	34	-85	-31	-102	-23	-98	-69	-61	1	-97	-13	-69	-70	-147	-77	-53	-7648	-2477	-16025	-1	-24511	-1685	-19122	-80	-23394	-2602	-14178	-30	-22587	-6657	-14290	21
1.364167	-23	43	91	-57	-110	-31	15	-15	-13	6	-72	-62	-94	-14	-28	-59	-98	36	-81	-35	-103	-21	-99	-70	-65	0	-99	-14	-76	-69	-145	-74	-43	-7421	-2727	-16132	-3	-24576	-1588	-19170	-84	-23491	-2343	-14215	-27	-22566	-6413	-13986	40
1.365000	-26	42	90	-57	-105	-30	15	-15	-15	6	-73	-63	-94	-12	-51	-61	-102	30	-85	-32	-102	-24	-99	-70	-66	1	-98	-15	-74	-72	-146	-79	-55	-7190	-2994	-16224	-9	-24633	-1502	-19212	-92	-23554	-2111	-14243	-27	-22522	-6194	-13671	39
1.365833	-27	41	84	-61	-111	-33	-3	8	-21	2	-76	-66	-98	-15	-31	-58	-101	34	-85	-31	-103	-22	-98	-68	-64	1	-98	-14	-74	-70	-145	-79	-57	-6946	-3277	-16297	-16	-24676	-1420	-19232	-99	-23588	-1915	-14271	-28	-22448	-5988	-13340	32
1.366667	-28	43	90	-61	-112	-32	12	-13	-17	9	-68	-63	-99	-13	-28	-58	-101	34	-94	-33	-109	-24	-101	-68	-63	0	-97	-13	-72	-68	-147	-77	-59	-6698	-3587	-16352	-13	-24711	-1348	-19250	-104	-23591	-1752	-14293	-16	-22346	-5803	-13009	23
1.367500	-26	39	89	-40	-111	-30	13	-14	-19	10	-70	-64	-99	-15	-31	-57	-96	34	-85	-31	-102	-22	-99	-68	-64	-1	-97	-14	-64	-73	-163	-76	-58	-6443	-3901	-16381	-19	-24735	-1280	-19255	-126	-23562	-1627	-14306	0	-22228	-5649	-12677	19
1.368333	-27	43	87	-59	-113	-34	11	-16	-18	6	-73	-87	-101	-12	-27	-60	-96	35	-85	-35	-105	-24	-103	-72	-65	-1	-100	-14	-73	-72	-147	-78	-63	-6191	-4229	-16392	-18	-24750	-1218	-19255	-138	-23509	-1541	-14317	12	-22093	-5521	-12359	18
1.369167	-25	37	89	-56	-111	-33	10	-17	-19	7	-73	-66	-98	-15	-30	-59	-101	33	-90	-34	-104	-22	-102	-70	-68	-4	-101	-15	-76	-66	-148	-81	-95	-5935	-4549	-16378	-9	-24758	-1165	-19235	-142	-23423	-1487	-14326	2	-21951	-5423	-12063	8
1.370000	-29	40	88	-60	-111	-33	8	-21	-23	4	-73	-67	-98	-15	-30	-62	-99	34	-88	-32	-104	-25	-104	-83	-65	-3	-102	-14	-75	-69	-146	-79	-70	-5674	-4869	-16343	-25	-24759	-1117	-19213	-152	-23319	-1473	-14328	10	-21804	-5343	-11786	-4
1.370833	-29	37	88	-60	-111	-33	12	-16	0	5	-78	-64	-100	-13	-28	-59	-103	32	-85	-32	-108	-21	-102	-67	-66	-3	-98	-12	-74	-69	-148	-74	-68	-5415	-5169	-16289	-21	-24756	-1065	-19176	-165	-23197	-1490	-14321	22	-21660	-5312	-11545	3
1.371667	-27	43	89	-58	-109	-30	15	-16	-18	10	-70	-63	-96	-13	-49	-57	-90	35	-85	-29	-102	-18	-99	-63	-62	0	-100	-11	-69	-66	-144	-74	-80	-5151	-5451	-16219	-13	-24756	-1023	-19131	-185	-23058	-1558	-14312	21	-21522	-5299	-11342	-1
1.372500	-26	43	88	-62	-105	-30	16	-14	-15	9	-70	-66	-94	-12	-27	-57	-99	33	-87	-32	-103	-21	-99	-66	-62	0	-99	-13	-72	-69	-147	-75	-81	-4897	-5712	-16149	-35	-24753	-988	-19087	-199	-22913	-1623	-14296	19	-21400	-5323	-11179	-10
1.373333	-26	39	88	-60	-111	-33	10	-14	-19	4	-78	-68	-97	-14	-29	-58	-104	32	-90	-33	-107	-21	-100	-66	-66	-1	-101	-14	-76	-69	-146	-78	-66	-4645	-5931	-16070	-43	-24758	-946	-19040	-201	-22769	-1737	-14277	6	-21294	-5378	-11068	0
1.374167	-27	38	85	-62	-94	-35	-12	-19	-18	5	-73	-69	-96	-17	-29	-60	-100	34	-84	-32	-105	-24	-101	-64	-64	0	-100	-12	-55	-69	-144	-73	-58	-4399	-6110	-15993	-41	-24758	-930	-18977	-201	-22625	-1879	-14244	-3	-21197	-5453	-10994	-3
1.375000	-27	40	87	-62	-107	-34	16	-15	-16	7	-73	-70	-97	-17	-30	-46	-100	34	-85	-31	-104	-19	-101	-65	-62	-1	-99	-12	-75	-70	-149	-76	-56	-4158	-6248	-15926	-42	-24764	-906	-18916	-229	-22490	-2049	-14205	-15	-21129	-5559	-10967	-3
1.375833	-26	40	84	-62	-110	-36	12	-16	-8	4	-72	-65	-97	-12	-28	-59	-99	33	-83	-30	-102	-21	-101	-67	-65	2	-99	-6	-72	-67	-148	-77	-61	-3929	-6337	-15868	-47	-24778	-891	-18859	-223	-22368	-2238	-14156	-4	-21086	-5689	-10992	-4
1.376667	-27	41	87	-59	-108	-33	12	-14	-16	7	-72	-65	-97	-14	-28	-58	-99	32	-81	-29	-104	-19	-98	-67	-66	0	-98	-12	-74	-69	-148	-76	-64	-3713	-6372	-15829	-55	-24803	-873	-18781	-219	-22262	-2454	-14099	-1	-21067	-5836	-11056	-11
1.377500	-22	42	90	-63	-110	-23	16	-13	-17	7	-73	-67	-93	-14	-27	-55	-99	35	-86	-28	-102	-18	-96	-66	-63	-1	-107	-10	-72	-68	-144	-77	-73	-3510	-6361	-15808	-46	-24834	-861	-18738	-224	-22181	-2681	-14032	-13	-21071	-6006	-11162	-10
1.378333	-28	43	89	-57	-108	-30	16	-14	-17	8	-69	-60	-87	-13	-28	-56	-97	34	-84	-29	-101	-17	-98	-66	-63	0	-98	-11	-73	-68	-145	-75	-81	-3313	-6302	-15811	-43	-24873	-844	-18684	-222	-22122	-2925	-13960	-11	-21106	-6199	-11299	-1
1.379167	2	42	90	-58	-108	-31	17	-14	-16	6	-72	-65	-94	-12	-25	-56	-97	39	-80	-30	-102	-17	-95	-63	-65	2	-99	-14	-70	-51	-142	-70	-63	-3156	-6192	-15835	-28	-24924	-853	-18639	-221	-22091	-3190	-13877	-9	-21163	-6407	-11468	6
1.380000	-22	42	89	-58	-105	-30	16	-11	-12	6	-67	-61	-94	-12	-23	-52	-97	37	-80	-16	-96	-16	-96	-63	-59	5	-97	-9	-72	-65	-143	-73	-63	-3011	-6040	-15888	-31	-24984	-857	-18598	-220	-22081	-3456	-13790	-9	-21250	-6631	-11659	3
1.380833	-22	43	90	-57	-105	-31	12	-11	-16	1	-68	-63	-95	-13	-27	-55	-98	37	-83	-28	-100	-18	-98	-66	-64	0	-98	-12	-74	-69	-138	-73	-82	-2898	-5851	-15962	-27	-25059	-867	-18570	-232	-22108	-3734	-13706	-24	-21365	-6869	-11878	-7
1.381667	-26	38	86	-60	-108	-35	11	-16	-21	1	-74	-66	-98	-16	-31	-61	-117	33	-88	-35	-102	-25	-105	-73	-67	-4	-102	-16	-79	-74	-149	-80	-81	-2798	-5628	-16064	-34	-25154	-888	-18559	-236	-22167	-4019	-13623	-38	-21504	-7128	-12115	-11
1.382500	-35	36	80	-65	-113	-40	7	-19	-25	0	-77	-69	-99	-22	-34	-64	-100	32	-87	-36	-114	-23	-103	-70	-72	-5	-102	-18	-75	-76	-151	-77	-68	-2722	-5370	-16176	-33	-25245	-899	-18540	-234	-22241	-4295	-13533	-41	-21654	-7387	-12360	-4
1.383333	-27	38	85	-60	-115	-36	9	-16	-19	-3	-74	-65	-99	-13	-33	-65	-97	33	-84	-36	-107	-25	-101	-73	-66	-3	-104	-17	-73	-72	-149	-77	-55	-2671	-5094	-16303	-17	-25344	-918	-18536	-281	-22345	-4570	-13453	-46	-21828	-7656	-12606	-8
1.384167	-28	39	88	-59	-109	-34	9	-16	-18	2	-73	-66	-96	-17	-31	-60	-98	35	-84	-33	-107	-24	-100	-68	-62	0	-101	-22	-78	-92	-149	-78	-53	-2639	-4797	-16439	-32	-25458	-940	-18540	-277	-22471	-4837	-13378	-59	-22026	-7933	-12861	-15
1.385000	-29	40	87	-56	-111	-33	10	-17	-19	4	-73	-64	-96	-22	-31	-61	-99	36	-70	-32	-99	-22	-99	-75	-63	-3	-99	-12	-73	-69	-146	-76	-56	-2631	-4491	-16587	-19	-25573	-968	-18550	-242	-22621	-5123	-13319	-59	-22234	-8211	-13116	-15
1.385833	-28	37	86	-59	-115	-32	10	-35	-19	4	-73	-62	-97	-15	-29	-62	-99	33	-86	-32	-104	-22	-96	-72	-63	1	-99	-14	-69	-70	-145	-77	-48	-2640	-4183	-16736	-15	-25701	-995	-18567	-213	-22789	-5343	-13264	-62	-22459	-8487	-13372	-18
1.386667	-25	41	86	-57	-109	-33	11	-15	-18	2	-74	-63	-96	-15	-32	-60	-97	30	-81	-32	-102	-25	-99	-69	-65	-1	-99	-15	-73	-69	-145	-77	-43	-2666	-3868	-16885	-18	-25832	-1010	-18588	-190	-22974	-5577	-13236	-76	-22696	-8762	-13622	-14
1.387500	-45	40	88	-58	-108	-29	12	-16	-13	6	-73	-64	-95	-17	-30	-59	-97	30	-86	-35	-103	-23	-97	-69	-64	-3	-98	-15	-70	-90	-147	-75	-53	-2704	-3561	-17028	-18	-25963	-1061	-18613	-203	-23176	-5788	-13210	-77	-22947	-9032	-13874	-10
1.388333	-26	38	88	-57	-110	-33	10	-15	-22	3	-72	-63	-93	-18	-39	-61	-99	34	-86	-35	-103	-24	-98	-72	-63	-1	-102	-16	-76	-72	-149	-75	-55	-2751	-3259	-17167	-10	-26104	-1098	-18639	-204	-23386	-5983	-13207	-85	-23220	-9293	-14117	-29
1.389167	-24	56	90	-59	-113	-40	9	-18	-21	3	-74	-65	-99	-19	-32	-63	-103	33	-87	-35	-110	-26	-101	-74	-63	-5	-98	-16	-76	-73	-149	-76	-43	-2801	-2972	-17300	0	-26240	-1137	-18675	-191	-23606	-6157	-13222	-84	-23484	-9535	-14353	-29
1.390000	-29	38	85	-62	-110	-38	9	-18	-21	2	-77	-66	-101	-19	-32	-64	-100	28	-91	-36	-110	-27	-102	-74	-69	-6	-103	-18	-77	-75	-152	-81	-46	-2857	-2695	-17422	-5	-26373	-1169	-18703	-210	-23823	-6308	-13256	-94	-23762	-9764	-14573	-33
1.390833	-28	36	82	-61	-113	-39	4	-22	-23	1	-75	-67	-100	-16	-34	-63	-103	30	-87	-33	-105	-28	-103	-75	-67	-3	-98	-13	-74	-63	-148	-78	-52	-2907	-2432	-17528	-12	-26499	-1198	-18727	-197	-24052	-6428	-13296	-108	-24032	-9956	-14802	-31
1.391667	-25	41	86	-57	-114	-33	11	-12	-16	5	-70	-26	-94	-15	-30	-65	-100	32	-85	-32	-102	-23	-97	-70	-62	0	-97	-14	-70	-67	-146	-77	-53	-2952	-2185	-17627	-3	-26616	-1214	-18739	-174	-24268	-6511	-13353	-112	-24302	-10124	-15010	-34
1.392500	-17	40	87	-55	-109	-34	12	-14	-21	2	-72	-64	-93	-13	-28	-60	-101	35	-88	-32	-103	-19	-97	-72	-64	-3	-99	-3	-72	-68	-145	-77	-39	-2990	-1959	-17723	4	-26725	-1242	-18759	-194	-24477	-6608	-13429	-120	-24568	-10269	-15216	-25
1.393333	-28	41	87	-57	-108	-33	13	-13	-19	8	-74	-63	-95	-14	-28	-62	-101	36	-85	-32	-102	-22	-99	-68	-62	1	-95	-11	-70	-69	-145	-74	-33	-3018	-1755	-17810	4	-26822	-1251	-18756	-218	-24668	-6655	-13509	-127	-24821	-10376	-15401	-21
1.394167	-32	41	90	-56	-109	-36	16	-14	-18	6	-74	-65	-95	-11	-29	-61	-97	37	-83	-32	-101	-22	-97	-67	-51	-1	-98	-14	-81	-69	-146	-74	-39	-3033	-1561	-17891	0	-26896	-1256	-18753	-171	-24836	-6686	-13601	-126	-25052	-10448	-15574	-10
1.395000	-26	42	89	-60	-107	-34	12	-15	-13	5	-69	-59	-93	-11	-28	-87	-99	36	-84	-30	-103	-22	-99	-67	-63	1	-95	-11	-72	-67	-147	-72	-42	-3036	-1391	-17971	3	-26958	-1250	-18728	-152	-24984	-6693	-13700	-131	-25262	-10479	-15734	-5
1.395833	-25	41	90	-57	-83	-40	13	-11	-15	5	-72	-63	-98	-19	-30	-58	-100	37	-84	-29	-101	-23	-98	-67	-62	1	-97	-11	-74	-69	-148	-73	-42	-3026	-1238	-18053	4	-26986	-1222	-18695	-159	-25101	-6676	-13806	-144	-25444	-10470	-15874	-5
1.396667	-21	42	88	-59	-107	-34	13	-9	-14	6	-72	-63	-94	-13	-27	-58	-97	35	-82	-28	-104	-22	-98	-66	-61	-1	-95	-11	-69	-65	-146	-72	-45	-3005	-1101	-18131	-1	-26996	-1183	-18646	-172	-25183	-6642	-13910	-159	-25587	-10419	-15995	0
1.397500	-23	25	87	-59	-108	-43	16	-9	-15	7	-70	-63	-96	-12	-29	-58	-98	36	-84	-33	-105	-19	-96	-64	-62	3	-94	-14	-73	-66	-147	-74	-43	-2967	-979	-18216	19	-26979	-1120	-18573	-136	-25225	-6573	-14018	-160	-25691	-10329	-16095	1
1.398333	-22	43	89	-56	-107	-34	15	-16	-14	4	-63	-63	-78	-15	-29	-58	-100	32	-86	-32	-102	-22	-98	-68	-65	-1	-95	-12	-72	-68	-145	-74	-44	-2927	-877	-18307	13	-26939	-1043	-18495	-132	-25235	-6498	-14127	-158	-25756	-10201	-16174	-5
1.399167	-23	38	87	-59	-110	-38	13	-15	-17	2	-72	-65	-94	-14	-29	-58	-101	30	-84	-31	-100	-19	-96	-79	-62	1	-95	-10	-74	-70	-143	-70	-45	-2871	-783	-18398	24	-26872	-939	-18388	-117	-25191	-6392	-14230	-155	-25765	-10031	-16232	-6
1.400000	-23	40	91	-58	-108	-32	17	-10	-18	7	-70	-61	-92	-27	-26	-58	-100	47	-82	-27	-103	-19	-95	-64	-63	4	-96	-9	-68	-62	-144	-69	-38	-2812	-698	-18495	29	-26784	-811	-18272	-121	-25110	-6294	-14336	-160	-25733	-9829	-16264	2
1.400833	-23	42	89	-58	-107	-31	35	-10	-16	-5	-69	-58	-96	-12	-28	-57	-100	37	-85	-31	-104	-21	-98	-65	-62	3	-97	-10	-67	-66	-145	-72	-52	-2756	-627	-18604	19	-26683	-653	-18144	-132	-24994	-6141	-14438	-179	-25645	-9589	-16278	1
1.401667	-29	41	88	-61	-111	-33	13	-13	-16	5	-76	-69	-116	-15	-29	-59	-99	30	-86	-35	-103	-23	-98	-67	-64	0	-102	-14	-76	-73	-146	-74	-46	-2702	-561	-18712	32	-26563	-473	-18011	-129	-24839	-5989	-14540	-200	-25518	-9328	-16267	-12
1.402500	-28	39	86	-63	-111	-36	12	-14	-17	1	-73	-65	-95	-14	-31	-60	-100	32	-85	-27	-107	-26	-99	-68	-70	0	-100	-12	-75	-70	-148	-76	-53	-2645	-495	-18821	15	-26430	-266	-17862	-126	-24643	-5815	-14629	-196	-25329	-9033	-16237	-11
1.403333	-26	42	90	-59	-109	-35	15	-14	-4	7	-70	-63	-120	13	-27	-55	-99	36	-85	-30	-109	-21	-96	-66	-67	1	-99	-12	-75	-70	-148	-74	-60	-2598	-443	-18940	23	-26288	-29	-17703	-121	-24419	-5629	-14717	-186	-25109	-8716	-16195	-9
1.404167	-24	43	101	-58	-111	-34	13	-15	-17	8	-72	-63	-97	-13	-26	-57	-99	35	-87	-30	-105	-18	-98	-73	-64	0	-97	-12	-73	-94	-146	-73	-66	-2566	-379	-19042	30	-26144	231	-17546	-127	-24177	-5423	-14793	-187	-24842	-8387	-16133	-14
1.405000	-26	44	91	-58	-107	-34	16	-13	-16	9	-70	-64	-93	-13	-25	-60	-97	35	-80	-29	-102	-19	-98	-64	-64	3	-96	-10	-69	-69	-146	-74	-64	-2544	-325	-19147	27	-25997	511	-17380	-112	-23912	-5217	-14862	-189	-24545	-8051	-16059	-30
1.405833	-24	44	90	-58	-107	-33	16	-19	-18	4	-72	-63	-97	-15	-26	-57	-97	35	-82	-32	-101	-21	-98	-65	-70	0	-99	-12	-69	-67	-143	-72	-64	-2536	-275	-19253	21	-25848	812	-17220	-110	-23640	-4985	-14919	-188	-24226	-7714	-15976	-24
1.406667	-29	39	84	-58	-110	-33	16	-16	-17	3	-74	-64	-96	-16	-29	-57	-101	33	-88	-33	-105	-24	-100	-68	-67	0	-98	-14	-76	-70	-149	-76	-69	-2554	-230	-19357	20	-25708	1114	-17060	-132	-23362	-4748	-14962	-183	-23893	-7386	-15893	-30
1.407500	-28	40	84	-61	-110	-35	12	-19	-21	4	-76	-66	-97	-16	-30	-60	-102	33	-85	-31	-103	-23	-100	-68	-64	0	-97	-13	-68	-72	-148	-73	-75	-2584	-182	-19448	22	-25565	1433	-16900	-115	-23077	-4503	-14986	-185	-23544	-7067	-15800	-34
1.408333	-26	40	85	-62	-113	-34	13	-15	-36	5	-75	-64	-96	15	-30	-59	-99	30	-87	-34	-107	-25	-100	-68	-65	-1	-101	-16	-73	-61	-151	-75	-80	-2640	-144	-19535	13	-25428	1752	-16741	-101	-22806	-4251	-14985	-187	-23191	-6756	-15717	-43
1.409167	-28	41	95	-62	-110	-35	13	-18	-15	6	-76	-66	-96	-17	-30	-61	-99	32	-85	-32	-105	-24	-102	-72	-60	0	-97	-17	-72	-72	-151	-78	-69	-2713	-112	-19612	13	-25284	2067	-16580	-114	-22543	-3996	-14958	-176	-22850	-6481	-15632	-47
1.410000	-25	39	86	-59	-113	-36	8	-17	-16	5	-75	-66	-99	-18	-31	-57	-100	38	-88	-32	-109	-28	-103	-70	-66	-1	-101	-14	-78	-73	-149	-77	-67	-2807	-86	-19683	11	-25143	2370	-16419	-132	-22292	-3739	-14909	-183	-22517	-6226	-15561	-47
1.410833	-26	40	88	-55	-111	-33	11	-33	-17	5	-74	-66	-98	-17	-30	-61	-100	34	-86	-33	-103	-26	-100	-70	-61	-3	-100	-13	-72	-53	-150	-78	-67	-2928	-74	-19739	19	-24993	2663	-16258	-86	-22059	-3486	-14819	-195	-22198	-6006	-15484	-40
1.411667	-22	40	89	-57	-105	-34	11	-14	-16	8	-73	-60	-93	-24	-28	-57	-66	35	-84	-28	-101	-23	-97	-70	-61	-3	-97	-11	-66	-69	-146	-74	-70	-3052	-74	-19806	44	-24833	2931	-16096	-91	-21845	-3236	-14702	-188	-21902	-5829	-15420	-28
1.412500	-5	41	88	-55	-103	-32	15	-13	-13	8	-72	-62	-92	-14	-28	-58	-96	37	-83	-43	-103	-23	-99	-68	-62	-1	-97	-13	-72	-72	-148	-76	-73	-3204	-98	-19841	13	-24668	3172	-15939	-100	-21647	-3002	-14557	-187	-21635	-5695	-15374	-31
1.413333	-24	43	91	-55	-108	-31	29	-13	-15	7	-70	-62	-86	-12	-28	-56	-98	36	-82	-29	-102	-25	-100	-69	-63	0	-97	-13	-69	-70	-146	-73	-64	-3367	-130	-19881	23	-24484	3381	-15780	-67	-21467	-2780	-14379	-196	-21392	-5603	-15333	-24
1.414167	-26	62	88	-58	-109	-31	16	-13	-16	7	-74	-64	-94	-15	-29	-57	-98	35	-86	-30	-104	-23	-101	-70	-92	-3	-99	-13	-72	-69	-147	-75	-59	-3548	-194	-19920	6	-24288	3554	-15626	-88	-21299	-2567	-14168	-197	-21179	-5558	-15307	-8
1.415000	-24	42	88	-60	-104	-31	12	-14	-16	-18	-74	-67	-95	-14	-29	-57	-96	28	-87	-32	-103	-26	-105	-73	-65	-5	-101	-15	-74	-73	-152	-77	-42	-3742	-277	-19950	40	-24074	3688	-15473	-88	-21151	-2381	-13939	-201	-21001	-5560	-15296	-1
1.415833	-25	30	86	-63	-115	-39	9	-17	-18	3	-74	-66	-102	-18	-32	-57	-99	33	-88	-34	-108	-25	-103	-68	-63	-4	-99	-16	-68	-72	-148	-78	-33	-3940	-382	-19975	2	-23834	3789	-15321	-60	-21006	-2210	-13675	-205	-20833	-5605	-15298	-12
1.416667	-26	40	85	-58	-111	-36	10	-15	-21	2	-76	-67	-90	-17	-39	-58	-100	33	-90	-34	-104	-24	-104	-70	-66	-3	-101	-15	-74	-73	-147	-78	-41	-4148	-513	-20001	0	-23572	3852	-15181	-52	-20867	-2061	-13397	-206	-20694	-5693	-15306	-11
1.417500	-25	40	119	-57	-111	-34	11	-14	-17	5	-70	-63	-97	-14	-30	-55	-98	36	-87	-36	-103	-24	-103	-69	-65	0	-98	-11	-70	-72	-144	-76	-42	-4359	-661	-20017	7	-23294	3873	-15045	-69	-20734	-1937	-13105	-202	-20559	-5815	-15318	-1
1.418333	-24	41	90	-57	-109	-31	15	5	-18	5	-70	-60	-96	-15	-29	-57	-100	35	-85	-32	-103	-23	-99	-68	-62	1	-98	-14	-68	-69	-158	-77	-34	-4575	-837	-20022	6	-22992	3857	-14916	-35	-20596	-1847	-12805	-199	-20465	-5977	-15344	3
1.419167	-22	42	88	-58	-105	-32	15	-12	-15	8	-70	-60	-93	-13	-28	-55	-96	34	-84	-28	-103	-17	-99	-68	-65	-3	-98	-12	-69	-68	-144	-76	-15	-4786	-1033	-20055	1	-22677	3801	-14809	-33	-20455	-1779	-12500	-208	-20367	-6167	-15371	20
1.420000	-27	43	89	-56	-105	-30	17	-14	-16	9	-66	-58	-91	-11	-29	-57	-98	36	-90	-28	-99	-19	-98	-66	-62	2	-96	-10	-68	-68	-145	-75	-1	-4995	-1253	-20074	11	-22348	3704	-14715	-31	-20312	-1740	-12203	-208	-20276	-6381	-15405	47
1.420833	-26	42	91	-57	-108	-31	17	-13	-15	5	-69	-62	-94	-10	-26	-57	-96	35	-82	-33	-100	-19	-97	-67	-62	2	-99	-12	-69	-28	-144	-76	5	-5198	-1493	-20099	4	-22002	3580	-14645	-51	-20148	-1736	-11917	-194	-20190	-6620	-15440	70
1.421667	-27	39	87	-60	-107	-31	12	-13	-16	5	-70	-63	-92	-11	-30	-59	-99	34	-86	-36	-105	-25	-98	-67	-64	0	-99	-12	-74	-70	-148	-79	-3	-5392	-1749	-20132	1	-21657	3419	-14582	-65	-19978	-1763	-11649	-179	-20101	-6865	-15479	78
1.422500	-27	40	86	-62	-111	-36	12	-17	-17	6	-70	-68	-97	-18	-31	-60	-100	29	-88	-29	-107	-23	-100	-69	-64	-3	-102	-14	-75	-72	-148	-79	-9	-5574	-2021	-20165	8	-21299	3228	-14572	-51	-19802	-1821	-11398	-173	-20008	-7123	-15499	91
1.423333	-23	42	86	-62	-111	-36	-7	-15	-31	4	-74	-68	-96	-17	-33	-61	-99	30	-90	-39	-111	-28	-104	-70	-68	-7	-102	-16	-76	-72	-150	-78	-10	-5742	-2299	-20215	2	-20939	3009	-14580	-48	-19607	-1906	-11172	-179	-19903	-7377	-15544	104
1.424167	-29	38	82	-61	-115	-38	10	-19	-24	0	-75	-66	-100	-19	-35	-63	-101	32	-85	-36	-103	-24	-100	-68	-67	1	-100	-13	-74	-72	-149	-81	-5	-5885	-2582	-20253	9	-20590	2767	-14603	-45	-19400	-2015	-10971	-180	-19785	-7627	-15564	113
1.425000	-23	42	84	-57	-111	-35	12	9	-13	4	-74	-64	-94	-15	-30	-60	-96	34	-86	-34	-104	-24	-99	-70	-63	0	-100	-12	-73	-70	-146	-78	1	-6009	-2871	-20311	5	-20247	2500	-14657	-62	-19190	-2158	-10807	-174	-19657	-7869	-15574	122
1.425833	-40	40	87	-58	-109	-34	15	-15	-16	5	-74	-66	-92	-14	-28	-62	-99	32	-84	-31	-102	-22	-97	-65	-60	22	-98	-12	-49	-70	-146	-76	18	-6111	-3160	-20383	2	-19911	2207	-14737	-99	-18968	-2323	-10678	-181	-19515	-8105	-15584	135
1.426667	-25	42	87	-59	-111	-34	12	-16	-17	7	-73	-65	-76	-17	-28	-60	-101	35	-85	-33	-104	-24	-98	-68	-65	1	-98	-11	-75	-69	-145	-74	20	-6198	-3442	-20470	0	-19578	1902	-14843	-74	-18746	-2513	-10588	-186	-19362	-8326	-15568	150
1.427500	-9	40	86	-59	-108	-33	17	-15	-15	5	-75	-63	-93	-15	-28	-61	-100	32	-87	-39	-104	-21	-97	-66	-65	0	-98	-11	-74	-70	-145	-75	13	-6233	-3728	-20566	-1	-19296	1561	-14971	-59	-18524	-2722	-10528	-191	-19195	-8538	-15550	153
1.428333	-27	41	86	-58	-72	-34	13	-12	-18	2	-76	-68	-94	-16	-30	-60	-99	32	-87	-34	-102	-26	-100	-68	-65	0	-100	-14	-75	-74	-147	-76	-31	-6253	-3993	-20683	-8	-19023	1210	-15121	-83	-18308	-2956	-10515	-189	-19019	-8737	-15513	155
1.429167	-23	41	86	-57	-112	-38	12	-16	-15	3	-74	-67	-98	-16	-30	-60	-98	33	-86	-36	-105	-27	-99	-47	-64	17	-100	-15	-74	-68	-147	-76	1	-6240	-4249	-20813	-11	-18777	845	-15285	-90	-18100	-3209	-10536	-188	-18831	-8920	-15465	174
1.430000	-28	40	87	-58	-108	-33	10	-15	-18	4	-66	-65	-94	-18	-34	-59	-98	33	-88	-34	-105	-24	-98	-73	-64	0	-100	-14	-75	-74	-149	-76	-3	-6201	-4488	-20958	-12	-18557	460	-15456	-81	-17900	-3470	-10608	-187	-18636	-9095	-15396	183
1.430833	-23	43	86	-57	-93	-38	9	-17	-21	4	-73	-65	-96	-18	-30	-61	-98	32	-87	-34	-105	-27	-102	-68	-66	0	-99	-12	-73	-72	-143	-76	-1	-6131	-4706	-21119	-24	-18368	70	-15653	-70	-17712	-3746	-10695	-186	-18428	-9255	-15309	183
1.431667	-27	43	88	-57	-107	-32	12	-15	-27	17	-73	-65	-97	-6	-27	-61	-98	35	-86	-35	-103	-25	-100	-70	-62	0	-99	-15	-74	-73	-145	-76	-8	-6037	-4908	-21288	-21	-18216	-334	-15846	-83	-17547	-4038	-10834	-183	-18223	-9412	-15213	188
1.432500	-25	39	85	-59	-108	-35	11	-19	-21	2	-73	-64	-96	-14	-28	-59	-101	34	-85	-32	-101	-25	-98	-73	-65	-3	-98	-12	-70	-72	-146	-78	-6	-5917	-5087	-21468	-15	-18084	-753	-16045	-87	-17401	-4335	-11007	-170	-18016	-9570	-15095	194
1.433333	-25	41	88	-56	-107	-33	11	-13	-16	5	-65	-64	-93	-16	-26	-61	-101	34	-88	-31	-103	-22	-99	-69	-63	1	-99	-11	-72	-66	-145	-75	-48	-5783	-5244	-21656	4	-17991	-1175	-16239	-97	-17271	-4639	-11216	-163	-17806	-9718	-14971	200
1.434167	-23	41	89	-56	-109	-31	12	-12	-18	4	-75	-66	-95	-12	-26	-56	-97	35	-86	-35	-103	-15	-103	-70	-63	-1	-100	-13	-70	-68	-148	-74	-45	-5633	-5378	-21842	-17	-17938	-1606	-16436	-100	-17170	-4954	-11464	-153	-17595	-9867	-14835	194
1.435000	-26	41	87	-55	-111	-34	13	-7	-14	5	-73	-62	-98	-15	-28	-61	-99	34	-88	-34	-104	-24	-97	-67	-65	0	-98	-15	-72	-69	-147	-76	-31	-5477	-5487	-22033	-23	-17928	-2047	-16628	-111	-17093	-5278	-11748	-155	-17390	-10032	-14692	179
1.435833	-27	41	84	-58	-108	-33	12	-12	-16	5	-72	-67	-98	-14	-28	-58	-99	36	-90	-33	-102	-15	-100	-68	-63	-4	-98	-14	-74	-70	-146	-77	-50	-5322	-5572	-22214	-18	-17917	-2491	-16818	-131	-17035	-5597	-12063	-146	-17189	-10195	-14543	160
1.436667	-23	42	86	-58	-112	-34	18	-13	-15	2	-72	-85	-95	-8	-25	-58	-100	35	-87	-34	-103	-22	-101	-68	-66	1	-97	-13	-74	-66	-144	-76	-64	-5164	-5634	-22391	-17	-17948	-2937	-17005	-118	-16998	-5922	-12408	-117	-16987	-10365	-14392	174
1.437500	-26	43	88	-56	-104	-33	13	-13	-16	6	-70	-64	-94	-14	-29	-58	-98	38	-82	-29	-104	-21	-98	-67	-49	2	-96	-13	-73	-66	-147	-75	-68	-5022	-5672	-22548	-8	-18008	-3379	-17166	-109	-16982	-6249	-12787	-110	-16779	-10538	-14242	147
1.438333	-26	42	87	-56	-109	-12	9	-13	13	6	-69	-62	-93	-12	-28	-57	-99	37	-82	-31	-107	-18	-101	-66	-65	1	-96	-11	-70	-65	-147	-72	-74	-4896	-5691	-22696	-18	-18090	-3820	-17330	-115	-16994	-6577	-13191	-103	-16601	-10723	-14098	142
1.439167	-31	44	87	-53	-107	-31	15	-13	-18	6	-68	-61	-97	-11	-27	-58	-86	35	-86	-29	-103	-21	-96	-65	-68	1	-96	-10	-72	-65	-145	-74	-82	-4792	-5688	-22825	-24	-18186	-4254	-17489	-113	-17016	-6901	-13623	-82	-16422	-10915	-13961	151
1.440000	-21	44	88	-55	-107	-30	12	-13	-3	5	-69	-61	-94	-12	-28	-57	-99	39	-85	-29	-100	-18	-96	-66	-65	1	-99	-10	-73	-68	-143	-75	-83	-4714	-5662	-22939	-26	-18295	-4689	-17646	-107	-17061	-7230	-14079	-70	-16249	-11116	-13843	129
1.440833	-28	40	81	-57	-111	-32	11	-16	-24	5	-69	-64	-94	-11	-26	-61	-102	35	-86	-31	-104	-19	-99	-66	-65	3	-110	-12	-72	-68	-147	-72	-95	-4665	-5616	-23037	-38	-18427	-5114	-17799	-114	-17108	-7551	-14546	-63	-16082	-11322	-13734	122
1.441667	-26	41	87	-59	-112	-36	12	-17	-16	4	-72	-64	-130	-15	-28	-62	-99	36	-85	-33	-109	-23	-101	-68	-67	0	-99	-18	-77	-69	-145	-90	-114	-4649	-5552	-23123	-25	-18558	-5530	-17951	-122	-17171	-7872	-15032	-55	-15923	-11536	-13642	106
[truncated: 10,269 more rows]
[truncated: 15 more columns]
