# Supplementary material for: Novel Methods for Surface EMG Analysis and Exploration Based on Multi-Modal Gaussian Mixture Models
Source: PLoS One. 2016 Jun 30;11(6):e0157239. doi: 10.1371/journal.pone.0157239 (PMC4928879; doi:10.1371/journal.pone.0157239)
Supplement: S2 File — (ZIP) [file pone.0157239.s002.zip › Haf_horses_walk_data/Haf_h03_w3_kin.trc]

PathFileType	4	(X/Y/Z)	D:\Users\zsoldosr\Desktop\HaflingerProjektEMGBiopsy\RawData\M2\Goraw3r.trc
DataRate	CameraRate	NumFrames	NumMarkers	Units	OrigDataRate	OrigDataStartFrame	OrigNumFrames
120.00	120.00	1200	7	mm	120.00	1	1200
Frame#	Time	Head			Withers			Sacrum			HFL			HFR			HHL			HHR
		X1	Y1	Z1	X2	Y2	Z2	X3	Y3	Z3	X4	Y4	Z4	X5	Y5	Z5	X6	Y6	Z6	X7	Y7	Z7
1	0.000	1014.32819	291.76254	1692.90991	29.82714	187.60547	1280.21021	-735.86035	255.29773	1262.19946	717.29504	337.04355	49.23438	171.86459	88.87437	0.96803	-394.03384	392.15277	-4.56337	-1143.03479	122.43085	22.90233
2	0.008	1004.87329	292.87051	1701.09119	29.08114	187.27998	1280.25073	-735.58032	255.08882	1265.97180	732.01154	334.33347	40.68919	158.37482	90.03898	1.00007	-407.52295	392.95963	-4.74494	-1128.71680	126.31222	24.12332
3	0.017	995.51019	293.96832	1709.01099	28.25037	186.94806	1280.38477	-735.36182	254.98030	1269.72888	745.60913	331.82199	32.04327	144.85132	91.11580	1.04788	-421.05502	393.86392	-4.83614	-1112.47754	129.43443	24.98002
4	0.025	986.33392	295.01157	1716.48840	27.29588	186.62277	1280.68408	-735.24725	255.03539	1273.45386	757.22876	329.60208	23.18832	131.28430	92.08302	1.11540	-434.65405	394.87238	-4.79696	-1093.30920	131.57033	25.14111
5	0.033	977.43610	295.94702	1723.43860	26.24864	186.34528	1281.18762	-735.25421	255.26802	1277.13013	766.37720	327.68823	14.07861	117.68009	92.99902	1.18869	-448.31104	395.91467	-4.65975	-1071.08069	132.97884	24.37436
6	0.042	968.89294	296.74658	1729.83740	25.20555	186.18283	1281.90344	-735.37708	255.65631	1280.74561	772.85999	326.10977	4.93425	104.04475	93.92908	1.25831	-461.99445	396.91788	-4.51135	-1045.96753	134.03687	22.67927
7	0.050	960.75348	297.39569	1735.68103	24.30433	186.21603	1282.81921	-735.58972	256.15952	1284.29089	776.58185	325.02737	-3.54057	90.39606	94.85497	1.34118	-475.68863	397.85526	-4.41683	-1018.14288	134.99664	20.39559
8	0.058	953.03571	297.87759	1740.96509	23.68612	186.51057	1283.90564	-735.85071	256.73389	1287.75391	777.30750	324.75021	-10.24130	76.78140	95.68790	1.46757	-489.41983	398.75238	-4.36124	-987.83142	135.93968	18.11347
9	0.067	945.74481	298.18939	1745.68726	23.44894	187.08781	1285.11865	-736.11438	257.35211	1291.11975	774.63782	325.46820	-14.31511	63.27081	96.36464	1.67399	-503.22662	399.63388	-4.30026	-955.44611	136.80896	16.43501
10	0.075	938.89417	298.34579	1749.85034	23.60558	187.91394	1286.41174	-736.33636	258.00998	1294.37183	768.34644	326.93988	-15.94821	49.94254	96.87340	2.02787	-517.09637	400.50070	-4.22323	-921.58514	137.44165	15.79054
11	0.083	932.51025	298.36108	1753.45959	24.09007	188.92064	1287.75842	-736.47430	258.70944	1297.49109	758.73010	328.61301	-16.24977	36.87625	97.16863	2.63739	-530.96423	401.40295	-4.14104	-886.86407	137.58066	16.41148
12	0.092	926.63989	298.25238	1756.52979	24.81867	190.04524	1289.15613	-736.49188	259.43555	1300.44958	746.60986	330.10046	-16.26695	24.16093	97.14034	3.61618	-544.79456	402.40765	-4.07756	-851.75275	136.92120	18.40656
13	0.100	921.36261	298.04767	1759.09338	25.73507	191.24852	1290.60608	-736.36713	260.14673	1303.19763	733.05023	331.40002	-16.38353	11.93881	96.71368	5.06566	-558.60913	403.48978	-4.06657	-816.55688	135.29077	21.74918
14	0.108	916.78839	297.77383	1761.19568	26.80667	192.50479	1292.09973	-736.10162	260.78717	1305.67310	718.97571	332.65906	-16.53496	0.46983	95.88998	7.17577	-572.42841	404.60889	-4.09903	-781.49615	132.83731	26.16670
15	0.117	913.02759	297.45059	1762.87793	28.00477	193.79181	1293.62048	-735.73224	261.32141	1307.83936	704.91058	333.93295	-16.62722	-9.82587	94.64442	10.38954	-586.25037	405.80075	-4.11158	-746.75580	129.98866	31.17637
16	0.125	910.15143	297.09412	1764.15906	29.28812	195.08379	1295.14587	-735.33118	261.75095	1309.69788	691.00330	335.21194	-16.70668	-18.38258	92.87047	15.45456	-600.08228	407.06326	-4.04751	-712.52515	127.20415	36.29445
17	0.133	908.17126	296.71207	1765.03064	30.59571	196.35069	1296.64941	-734.98004	262.08798	1311.24963	677.21686	336.49866	-16.86229	-24.58020	90.43291	23.27277	-613.93866	408.28345	-3.88437	-679.03284	124.74586	41.18594
18	0.142	907.04309	296.28802	1765.46252	31.85222	197.56491	1298.09692	-734.74524	262.33044	1312.46521	663.48700	337.78021	-17.08774	-27.75908	87.19271	34.52950	-627.81152	409.37238	-3.64354	-646.49683	122.63602	45.66071
19	0.150	906.68402	295.77325	1765.41125	32.97779	198.70511	1299.44177	-734.68555	262.46329	1313.30103	649.77588	339.00931	-17.29219	-26.99452	82.98004	49.27030	-641.66138	410.38397	-3.40820	-615.00287	120.75156	49.61823
20	0.158	907.00330	295.10345	1764.83142	33.89485	199.75415	1300.62964	-734.86920	262.46582	1313.72412	636.06433	340.15622	-17.42270	-21.04512	77.58805	66.70918	-655.43628	411.46860	-3.25504	-584.42255	118.92464	53.01528
21	0.167	907.93744	294.22803	1763.69202	34.53146	200.69441	1301.61414	-735.36407	262.32071	1313.72571	622.34949	341.24466	-17.53298	-9.16229	70.81213	85.21476	-669.11609	412.74918	-3.16977	-554.46051	116.99364	55.85339
22	0.175	909.46802	293.12701	1761.99182	34.82344	201.50766	1302.37097	-736.20947	262.02814	1313.32043	608.64478	342.31128	-17.71505	7.71930	62.56332	102.52361	-682.72900	414.15799	-3.12742	-524.80536	114.79665	58.17030
23	0.183	911.62219	291.81863	1759.76526	34.71679	202.18361	1302.90894	-737.40704	261.61346	1312.53760	594.96844	343.36447	-17.98832	27.04094	53.04051	116.58493	-696.31958	415.39880	-3.19454	-495.27393	112.16088	60.00757
24	0.192	914.45630	290.35196	1757.06531	34.16632	202.71924	1303.26917	-738.93732	261.12234	1311.40771	581.32703	344.41333	-18.26606	46.26583	42.79509	126.62073	-709.92969	416.25668	-3.40474	-465.89624	108.93786	61.35814
25	0.200	918.01758	288.76782	1753.93396	33.13691	203.10144	1303.50208	-740.76672	260.61041	1309.95459	567.70032	345.48337	-18.43634	64.34975	32.56025	133.27446	-723.59656	416.86383	-3.64520	-436.93561	105.03291	62.15353
26	0.208	922.31366	287.07919	1750.38745	31.61562	203.29871	1303.64148	-742.83752	260.13470	1308.19751	554.05750	346.58047	-18.46811	81.71596	22.96812	137.78011	-737.32568	417.50507	-3.80073	-408.83533	100.40057	62.28730
27	0.217	927.31818	285.31378	1746.42737	29.62633	203.28032	1303.69458	-745.07068	259.74615	1306.15942	540.38940	347.69260	-18.40746	99.31075	14.38187	141.17227	-751.07300	418.33521	-3.86594	-382.10895	95.02950	61.62196
28	0.225	932.98730	283.53564	1742.05188	27.23992	203.04941	1303.64636	-747.38940	259.48096	1303.87207	526.70081	348.81357	-18.31111	117.82210	6.91788	144.07869	-764.80261	419.32602	-3.88287	-357.19934	88.91615	60.01055
29	0.233	939.26331	281.80026	1737.25513	24.57684	202.66719	1303.47681	-749.73608	259.34439	1301.37659	512.99860	349.92108	-18.23133	137.41913	0.55553	146.84052	-778.54968	420.36084	-3.87887	-334.37665	82.05905	57.37211
30	0.242	946.07306	280.11658	1732.02673	21.78515	202.24367	1303.17920	-752.06812	259.29926	1298.71875	499.29291	350.96979	-18.21459	157.88483	-4.78299	149.65498	-792.35681	421.40176	-3.85157	-313.75470	74.50261	53.77913
31	0.250	953.32568	278.45206	1726.35962	18.99480	201.89064	1302.77185	-754.34485	259.29242	1295.94653	485.57681	351.94556	-18.26856	178.94403	-9.20651	152.62242	-806.19592	422.50259	-3.81088	-295.40308	66.37254	49.46789
32	0.258	960.91754	276.76285	1720.25781	16.28585	201.67468	1302.29065	-756.52069	259.29245	1293.10571	471.82648	352.88464	-18.34883	200.47746	-12.84351	155.69618	-820.01941	423.65750	-3.81795	-279.47015	57.86205	44.72102
33	0.267	968.74304	275.01733	1713.74170	13.69125	201.60599	1301.77100	-758.55103	259.27728	1290.22021	458.03738	353.82745	-18.39987	222.46664	-15.82774	158.66528	-833.82092	424.80042	-3.91183	-266.24829	49.21368	39.71539
34	0.275	976.70142	273.19333	1706.84998	11.20654	201.64584	1301.24304	-760.40637	259.19708	1287.27197	444.22800	354.79745	-18.41110	244.90958	-18.25726	161.27548	-847.62860	425.89020	-4.03751	-256.12805	40.70987	34.44358
35	0.283	984.69904	271.27188	1699.64197	8.79185	201.71112	1300.74683	-762.07697	258.97757	1284.21350	430.41226	355.80807	-18.42338	267.81613	-20.13204	163.40715	-861.47089	426.89853	-4.10517	-249.48676	32.64436	28.71731
36	0.292	992.65051	269.24396	1692.20129	6.40430	201.70833	1300.32642	-763.56476	258.56018	1281.01147	416.59290	356.86331	-18.47033	291.12769	-21.37455	165.14455	-875.33698	427.81189	-4.08194	-246.57977	25.29892	22.28823
37	0.300	1000.47058	267.10770	1684.63196	4.05296	201.59406	1299.99951	-764.87384	257.92404	1277.67590	402.76361	357.95572	-18.53289	314.63895	-21.95203	166.66769	-889.19476	428.68555	-3.99456	-247.40826	18.94670	15.12883
38	0.308	1008.06378	264.86078	1677.04578	1.80875	201.39169	1299.74634	-766.00806	257.06641	1274.25732	388.90707	359.05206	-18.57719	338.06860	-21.94434	168.06038	-903.05237	429.61728	-3.87840	-251.61011	13.86983	7.76919
39	0.317	1015.32672	262.50769	1669.54980	-0.23191	201.15564	1299.52734	-766.97101	255.97478	1270.84082	375.00592	360.11322	-18.60995	361.17249	-21.46924	169.20692	-916.93689	430.64005	-3.74838	-258.54089	10.33311	1.33810
40	0.325	1022.16119	260.06647	1662.23254	-1.98233	200.92844	1299.29626	-767.75989	254.61842	1267.54565	361.06720	361.13812	-18.67231	383.79956	-20.57420	169.85416	-930.82349	431.68933	-3.60503	-267.62103	8.43957	-3.04440
41	0.333	1028.49060	257.55881	1655.14954	-3.38581	200.71597	1299.00085	-768.35785	252.96249	1264.51318	347.13950	362.12943	-18.79675	405.89120	-19.23360	169.77904	-944.69421	432.66202	-3.46541	-278.58746	7.99168	-5.12227
42	0.342	1034.26929	255.00156	1648.32275	-4.42372	200.49350	1298.58618	-768.73932	251.00375	1261.87683	333.28571	363.05533	-18.96138	427.44437	-17.45254	168.93898	-958.61267	433.50916	-3.36234	-291.20490	8.53938	-5.61560
43	0.350	1039.47656	252.41068	1641.77185	-5.11351	200.22792	1298.01050	-768.89014	248.79526	1259.73755	319.52075	363.91141	-19.08146	448.50735	-15.33115	167.45874	-972.57605	434.31473	-3.30716	-304.90442	9.57798	-5.50317
44	0.358	1044.10034	249.81290	1635.54321	-5.50163	199.89276	1297.25696	-768.82867	246.42198	1258.16235	305.79657	364.76477	-19.08666	469.21689	-12.99047	165.45233	-986.39563	435.23819	-3.28821	-318.99359	10.74200	-5.40223
45	0.367	1048.12708	247.24840	1629.69519	-5.65174	199.47978	1296.33008	-768.60730	243.96526	1257.19653	292.05731	365.68597	-19.00672	489.80447	-10.51685	162.89539	-999.88086	436.34991	-3.25748	-333.03290	11.85610	-5.50086
46	0.375	1051.54541	244.75446	1624.26672	-5.62460	199.00327	1295.24695	-768.28821	241.51471	1256.86963	278.29144	366.66629	-18.94395	510.55603	-8.06548	159.68719	-1013.02747	437.53757	-3.05920	-346.87140	12.86366	-5.75533
47	0.383	1054.36145	242.34775	1619.26843	-5.45803	198.48643	1294.03870	-767.91412	239.20404	1257.18884	264.52536	367.63373	-18.96379	531.75653	-5.90895	155.79214	-1025.90479	438.62115	-2.39382	-360.52094	13.76895	-6.06230
48	0.392	1056.61853	240.01770	1614.68298	-5.16314	197.95183	1292.75110	-767.50195	237.22282	1258.13037	250.77811	368.53946	-19.03610	553.60840	-4.26868	151.28790	-1038.42847	439.57953	-0.92064	-374.06873	14.60912	-6.34336
49	0.400	1058.39868	237.72873	1610.46533	-4.73821	197.43158	1291.43799	-767.05823	235.78653	1259.63037	237.04382	369.39285	-19.08445	576.10284	-3.16235	146.30287	-1050.37195	440.53961	1.54712	-387.60724	15.40762	-6.56300
50	0.408	1059.79382	235.44202	1606.55945	-4.18653	196.96893	1290.15771	-766.59222	235.06230	1261.58069	223.31299	370.21503	-19.07181	598.93433	-2.45692	140.94070	-1061.55981	441.53198	4.95163	-401.17798	16.14383	-6.70963
51	0.417	1060.87622	233.14093	1602.92029	-3.52188	196.59875	1288.96741	-766.11224	235.09827	1263.83850	209.57822	371.00345	-19.03285	621.59155	-1.99422	135.21280	-1071.87708	442.44608	9.09907	-414.77716	16.79028	-6.79025
52	0.425	1061.69580	230.82726	1599.51245	-2.75681	196.33484	1287.90930	-765.61707	235.81432	1266.25952	195.81976	371.75290	-19.02515	643.59351	-1.63206	128.98773	-1081.02051	443.25684	13.87564	-428.39331	17.34700	-6.82628
53	0.433	1062.29077	228.51190	1596.29480	-1.89508	196.17513	1286.99792	-765.10028	237.03716	1268.73889	182.01904	372.46777	-19.05938	664.66650	-1.24894	122.05434	-1088.31750	444.13397	19.41943	-442.01691	17.82944	-6.82439
54	0.442	1062.69116	226.21609	1593.22253	-0.94924	196.11026	1286.22095	-764.56561	238.53757	1271.23352	168.19214	373.15033	-19.10366	684.72046	-0.77887	114.27189	-1092.88391	445.26349	26.09908	-455.64374	18.27768	-6.78676
55	0.450	1062.92627	223.95328	1590.25854	0.03917	196.12500	1285.55713	-764.03015	240.06396	1273.75586	154.38483	373.80264	-19.13839	703.71265	-0.22474	105.65681	-1093.91199	446.57651	34.21383	-469.28992	18.76462	-6.75248
56	0.458	1063.03918	221.71611	1587.37500	1.00883	196.19543	1284.99573	-763.51178	241.38167	1276.34851	140.62396	374.43866	-19.15952	721.54187	0.36060	96.34789	-1090.81787	447.57382	43.50647	-482.97443	19.35571	-6.77724
57	0.467	1063.08813	219.50546	1584.54382	1.90454	196.28667	1284.54492	-763.01599	242.31198	1279.04858	126.88831	375.10291	-19.14314	737.99023	0.89952	86.48765	-1083.48718	447.45203	52.86793	-496.69727	20.07650	-6.87113
58	0.475	1063.13245	217.35571	1581.72375	2.69785	196.35400	1284.21863	-762.53186	242.76878	1281.84094	113.14087	375.85538	-19.06403	752.70032	1.32481	76.10932	-1072.52173	445.65457	60.73701	-510.45679	20.92304	-6.98539
59	0.483	1063.22290	215.31027	1578.85571	3.39650	196.35118	1284.01990	-762.03870	242.78410	1284.62524	99.36292	376.71207	-18.94109	765.24353	1.60552	65.15384	-1058.88269	442.37939	66.14095	-524.26013	21.87289	-7.05787
60	0.492	1063.40234	213.38840	1575.87292	4.03887	196.23924	1283.93176	-761.51501	242.47258	1287.25708	85.54321	377.62674	-18.82749	775.23145	1.75080	53.62281	-1043.15100	438.38403	69.35459	-538.11035	22.88467	-7.06833
61	0.500	1063.70203	211.58580	1572.71948	4.68004	195.98740	1283.92163	-760.95099	241.93813	1289.64929	71.66681	378.55322	-18.75729	782.34570	1.80322	41.73264	-1025.31726	434.35712	71.35297	-552.00458	23.91958	-7.05175
62	0.508	1064.13159	209.88364	1569.35999	5.38031	195.56960	1283.95227	-760.35614	241.22127	1291.82483	57.72266	379.49496	-18.71621	786.33716	1.84866	30.03219	-1005.11743	430.58322	72.69888	-565.92944	24.95825	-7.04990
63	0.517	1064.68140	208.25066	1565.77722	6.19554	194.96367	1283.99341	-759.74786	240.32956	1293.87097	43.71564	380.46048	-18.68052	787.05688	1.99455	19.51645	-982.27600	426.94290	73.12077	-579.87329	25.99203	-7.06933
64	0.525	1065.33398	206.65614	1561.96240	7.16780	194.15117	1284.02881	-759.12659	239.28905	1295.86121	29.67139	381.42758	-18.65409	784.45361	2.28477	11.46282	-956.60437	423.09393	72.08244	-593.85291	27.01428	-7.08723
65	0.533	1066.08459	205.07674	1557.90967	8.32115	193.11310	1284.05737	-758.46259	238.15599	1297.81995	15.63226	382.38007	-18.63594	778.57715	2.70328	6.68697	-928.11951	418.78040	69.53941	-607.88135	28.01598	-7.07047
66	0.542	1066.96289	203.49182	1553.61414	9.66114	191.83089	1284.08252	-757.70294	236.99788	1299.73694	1.66498	383.33252	-18.56565	769.65356	3.26321	4.80256	-897.04846	414.02505	66.10062	-621.91962	28.99906	-7.00260
67	0.550	1068.02747	201.90508	1549.06848	11.17416	190.30215	1284.10400	-756.79468	235.87350	1301.59680	-12.13867	384.33679	-18.30055	758.19507	3.98254	4.49126	-863.69568	409.14740	62.66393	-635.91168	29.98404	-6.90044
68	0.558	1069.33484	200.38562	1544.25867	12.83011	188.55482	1284.12231	-755.70862	234.81392	1303.39551	-25.68372	385.49130	-17.66659	745.02905	4.80672	4.54669	-828.34167	404.60077	59.97157	-649.85193	30.97274	-6.79570
69	0.567	1070.92297	199.06320	1539.15869	14.58888	186.64400	1284.14551	-754.45612	233.81970	1305.13123	-38.87665	386.90744	-16.55203	731.07092	5.65740	4.48074	-791.23022	400.55255	58.31030	-663.78601	31.93180	-6.71484
70	0.575	1072.82458	198.05963	1533.73645	16.40163	184.63947	1284.18945	-753.09619	232.88924	1306.78516	-51.62354	388.63950	-14.93605	716.95190	6.52110	4.30514	-752.67139	396.79883	57.60170	-677.75806	32.84384	-6.67135
71	0.583	1075.09204	197.39894	1527.98657	18.20642	182.61935	1284.27368	-751.72736	232.04471	1308.30884	-63.86365	390.64020	-12.87193	702.89636	7.42498	4.09786	-713.16656	393.30984	57.87487	-691.76721	33.73632	-6.64876
72	0.592	1077.80798	196.96327	1521.96484	19.92735	180.67317	1284.42322	-750.46625	231.33563	1309.62927	-75.59845	392.78522	-10.46790	688.91455	8.36739	3.84146	-673.32910	390.41132	59.38616	-705.76569	34.64773	-6.60469
73	0.600	1081.04150	196.56645	1515.75696	21.48246	178.89763	1284.66980	-749.42261	230.83745	1310.66382	-86.91669	394.97754	-7.74625	675.00122	9.32088	3.50491	-633.71887	388.31049	62.12694	-719.69116	35.59374	-6.51671
74	0.608	1084.78479	196.08253	1509.39404	22.79933	177.37416	1285.04553	-748.68066	230.62936	1311.35046	-98.05157	397.22635	-4.35522	661.17981	10.27384	3.13355	-594.87598	386.83496	65.50020	-733.50671	36.53733	-6.39212
75	0.617	1088.95105	195.48441	1502.82861	23.83032	176.14450	1285.57068	-748.28662	230.73608	1311.68140	-109.32404	399.58542	0.65067	647.46252	11.22815	2.81530	-557.40100	385.63794	68.61454	-747.22638	37.38423	-6.22807
76	0.625	1093.41992	194.80095	1495.99438	24.55354	175.20609	1286.24805	-748.24231	231.11005	1311.68762	-120.71094	402.05154	8.70340	633.82434	12.15968	2.60349	-521.80011	384.55029	70.80600	-760.90070	38.08266	-6.02287
77	0.633	1098.07275	194.07297	1488.86340	24.96238	174.52203	1287.06543	-748.50641	231.69167	1311.37097	-131.12366	404.53833	21.12788	620.23523	13.01650	2.49402	-488.20367	383.66602	71.84232	-774.57788	38.72729	-5.82068
78	0.642	1102.80750	193.32777	1481.45544	25.05689	174.02916	1287.99585	-749.00793	232.44994	1310.66821	-138.13629	406.90210	38.25540	606.70697	13.76868	2.43447	-456.25308	383.02478	71.76268	-788.26599	39.45884	-5.67027
79	0.650	1107.54639	192.57996	1473.82263	24.83981	173.65375	1288.99927	-749.67108	233.36166	1309.49451	-138.94012	409.02783	58.83255	593.26123	14.44748	2.34967	-425.33057	382.48358	70.73674	-801.92627	40.29203	-5.57942
80	0.658	1112.23962	191.84384	1466.03357	24.31782	173.34248	1290.02979	-750.45074	234.39600	1307.82849	-132.12311	410.92502	80.25006	579.85999	15.11485	2.19015	-394.99289	382.02914	69.02564	-815.53821	41.15312	-5.58318
81	0.667	1116.86084	191.13574	1458.16443	23.50867	173.07973	1291.04443	-751.37189	235.52531	1305.75684	-118.63513	412.69696	99.66898	566.43018	15.78296	1.98283	-365.21252	381.95627	66.87131	-829.14124	42.00731	-5.75574
82	0.675	1121.39478	190.47391	1450.29395	22.44615	172.87296	1292.00952	-752.51501	236.72841	1303.41882	-100.90234	414.40958	115.36748	552.94904	16.40688	1.82943	-336.31628	382.64087	64.35660	-842.75610	42.86813	-6.07393
83	0.683	1125.82690	189.87799	1442.50513	21.17330	172.73260	1292.90894	-753.94049	237.98338	1300.90015	-81.16315	416.01678	127.21094	539.45337	16.98174	1.80994	-308.88525	384.26694	61.36176	-856.34351	43.73135	-6.36417
84	0.692	1130.13940	189.36658	1434.88977	19.72731	172.67464	1293.74841	-755.63385	239.27483	1298.19690	-60.64783	417.38571	135.99832	525.97229	17.58759	1.89354	-283.73334	386.83603	57.62192	-869.87866	44.55114	-6.46217
85	0.700	1134.31299	188.96170	1427.54370	18.13037	172.73071	1294.55078	-757.51038	240.61380	1295.25732	-39.73346	418.33884	142.56752	512.49597	18.29605	1.98427	-261.81888	390.32837	52.83445	-883.39014	45.30306	-6.37909
86	0.708	1138.32776	188.68880	1420.55664	16.39526	172.93776	1295.34509	-759.44946	242.05095	1292.03210	-18.35925	418.66721	147.43076	499.00500	19.09245	2.02146	-243.98662	394.74634	46.80375	-896.91638	46.02380	-6.25971
87	0.717	1142.16028	188.56624	1414.00659	14.53672	173.31819	1296.15491	-761.33136	243.66562	1288.50293	3.63452	418.16180	150.88121	485.48483	19.92862	2.00527	-230.67012	400.02347	39.58783	-910.49243	46.76568	-6.22398
88	0.725	1145.78320	188.60541	1407.95459	12.57747	173.87479	1296.98975	-763.06299	245.52963	1284.68579	26.30139	416.68753	153.17549	471.90726	20.78908	1.96382	-221.82860	405.93591	31.54941	-924.16644	47.56057	-6.28429
89	0.733	1149.16809	188.81494	1402.44434	10.55286	174.60046	1297.84216	-764.58917	247.67281	1280.62183	49.56232	414.24136	154.59451	458.24982	21.67830	1.92573	-217.18350	412.11383	23.26135	-937.95447	48.41397	-6.36353
90	0.742	1152.29248	189.19736	1397.50366	8.51616	175.48499	1298.69287	-765.88806	250.07214	1276.37756	73.31006	410.93756	155.39749	444.53867	22.58875	1.91021	-216.46268	418.07565	15.35159	-951.80585	49.29617	-6.36888
91	0.750	1155.14233	189.75648	1393.15100	6.53477	176.50752	1299.51416	-766.95752	252.66063	1272.05176	97.51123	406.90775	155.74982	430.83405	23.51531	1.91800	-219.39302	423.23877	8.42963	-965.65808	50.16869	-6.28325
92	0.758	1157.70825	190.50806	1389.40466	4.67547	177.62778	1300.27295	-767.80713	255.34592	1267.77612	122.21240	402.22073	155.70610	417.15601	24.47205	1.93680	-225.55418	427.11920	3.07136	-979.48657	51.03036	-6.18376
93	0.767	1159.97803	191.46284	1386.29053	2.98956	178.79607	1300.93262	-768.45618	258.04111	1263.69128	147.46521	396.95099	155.26532	403.45724	25.44968	1.95555	-234.41621	429.64505	-0.36554	-993.27893	51.91888	-6.16072
94	0.775	1161.93677	192.59845	1383.84595	1.50690	179.97685	1301.45618	-768.91742	260.70645	1259.89551	173.25305	391.24738	154.42245	389.69470	26.39993	1.95098	-245.52675	431.16449	-2.05342	-1007.00366	52.85730	-6.22717
95	0.783	1163.56482	193.86020	1382.12012	0.24009	181.15941	1301.81396	-769.17285	263.35999	1256.40503	199.47583	385.26709	153.17426	375.88708	27.31260	1.89211	-258.38986	432.17999	-2.62481	-1020.60992	53.80958	-6.28428
96	0.792	1164.83569	195.19244	1381.16699	-0.80640	182.34497	1301.98840	-769.19189	266.02252	1253.21118	226.01331	379.13568	151.50386	362.07791	28.23561	1.79572	-272.24194	433.08606	-2.71792	-1034.03198	54.71745	-6.15606
97	0.800	1165.71655	196.56659	1381.03149	-1.63080	183.52855	1301.96875	-768.98499	268.66577	1250.39429	252.80643	372.95972	149.34558	348.29291	29.18215	1.73396	-286.31433	434.03183	-2.74071	-1047.20288	55.54666	-5.66260
98	0.808	1166.17590	197.98236	1381.73450	-2.23368	184.69839	1301.74670	-768.61584	271.23218	1248.14026	279.87119	366.79562	146.56337	334.55737	30.12772	1.74338	-300.20673	435.01923	-2.90047	-1060.02869	56.28298	-4.68074
99	0.817	1166.19617	199.44960	1383.26868	-2.61633	185.84741	1301.31934	-768.16266	273.65451	1246.65112	307.26926	360.67609	142.99124	320.90683	31.09663	1.77393	-313.86093	436.07706	-3.22325	-1072.36841	56.95994	-3.19110
100	0.825	1165.77710	200.97021	1385.60596	-2.77690	186.96890	1300.69263	-767.68298	275.83206	1246.05847	335.09265	354.73169	138.50122	307.36005	32.14613	1.76195	-327.35785	437.25287	-3.60169	-1084.14636	57.69878	-1.29156
101	0.833	1164.92700	202.53441	1388.70264	-2.71124	188.04364	1299.88477	-767.21295	277.63159	1246.37927	363.46436	349.22211	133.04669	293.90039	33.30410	1.70280	-340.78702	438.52856	-3.91118	-1095.44385	58.64614	0.86940
102	0.842	1163.65247	204.13109	1392.49915	-2.41882	189.04524	1298.92810	-766.78546	278.92368	1247.51111	392.53510	344.41498	126.68022	280.48404	34.55572	1.64041	-354.20645	439.84302	-4.09418	-1106.37549	59.85614	3.19731
103	0.850	1161.95959	205.75206	1396.91809	-1.90662	189.95485	1297.87231	-766.42572	279.62112	1249.26489	422.43298	340.46722	119.54517	267.06546	35.84612	1.62519	-367.65277	441.17728	-4.15700	-1116.88965	61.21221	5.70685
104	0.858	1159.86011	207.38174	1401.87378	-1.19074	190.76143	1296.77710	-766.12146	279.71265	1251.42188	453.16473	337.37897	111.82776	253.62289	37.11953	1.68566	-381.12958	442.55151	-4.15276	-1126.67786	62.43587	8.46583
105	0.867	1157.37097	208.99278	1407.28101	-0.30220	191.44890	1295.69299	-765.82147	279.27109	1253.80505	484.54004	334.98090	103.69164	240.16656	38.37061	1.81246	-394.59128	443.94797	-4.16683	-1135.22522	63.27620	11.47121
106	0.875	1154.51208	210.55411	1413.05872	0.70743	191.98547	1294.64856	-765.48108	278.42731	1256.32849	516.15271	332.94070	95.22968	226.71786	39.62348	1.95091	-407.98102	445.32120	-4.24568	-1141.91797	63.76285	14.62473
107	0.883	1151.31323	212.04213	1419.12939	1.76959	192.32899	1293.65002	-765.09113	277.34662	1258.98181	547.40405	330.83093	86.46935	213.27844	40.87559	2.02334	-421.28680	446.65005	-4.35012	-1146.10999	64.28322	17.83881
108	0.892	1147.81738	213.44902	1425.42004	2.80724	192.45204	1292.68896	-764.65839	276.21646	1261.77100	577.60114	328.29950	77.47081	199.82970	42.09401	1.98394	-434.55908	447.92172	-4.40759	-1147.19641	65.45239	21.09484
109	0.900	1144.07043	214.77884	1431.86267	3.74019	192.37152	1291.75452	-764.19543	275.19913	1264.68604	606.13464	325.26416	68.44504	186.34668	43.24632	1.86481	-447.87521	449.13718	-4.38223	-1144.77759	67.82639	24.29474
110	0.908	1140.10767	216.03764	1438.39355	4.49258	192.15140	1290.84485	-763.74304	274.36609	1267.70471	632.61890	321.98026	59.72269	172.80663	44.32326	1.75967	-461.27774	450.32751	-4.29913	-1138.73413	71.61240	27.08449
111	0.917	1135.95337	217.23210	1444.95435	5.00863	191.86911	1289.97290	-763.37524	273.70749	1270.80005	656.94470	318.89529	51.54535	159.20863	45.35705	1.73335	-474.75824	451.49060	-4.22899	-1129.03809	76.54823	29.04977
112	0.925	1131.62842	218.36821	1451.49268	5.26633	191.57372	1289.16321	-763.16553	273.20132	1273.94019	679.28674	316.34662	43.86120	145.57895	46.41081	1.74337	-488.30017	452.55225	-4.22997	-1115.66614	82.00352	30.08241
113	0.933	1127.16052	219.44226	1457.95740	5.27728	191.26984	1288.44556	-763.14795	272.83582	1277.07495	699.97491	314.34528	36.35302	131.94443	47.51326	1.69886	-501.91422	453.45337	-4.28620	-1098.84753	87.32973	30.30611
114	0.942	1122.59265	220.43874	1464.29858	5.07618	190.93956	1287.84839	-763.29565	272.58752	1280.12817	719.17401	312.65521	28.69430	118.30818	48.61645	1.59387	-515.61536	454.26447	-4.31747	-1079.10828	92.19576	29.74577
115	0.950	1117.97925	221.34456	1470.46533	4.71113	190.57959	1287.39404	-763.50757	272.43127	1283.01770	736.63989	311.03101	20.73123	104.65024	49.66789	1.51049	-529.37921	455.13684	-4.26613	-1056.92456	96.53295	28.37918
116	0.958	1113.37463	222.16309	1476.40454	4.24063	190.21803	1287.09436	-763.63306	272.37958	1285.70325	751.85181	309.33167	12.46350	90.94852	50.68826	1.51110	-543.17010	456.10519	-4.16980	-1032.45361	100.37556	26.38402
117	0.967	1108.82336	222.90909	1482.06421	3.73344	189.90698	1286.95386	-763.57269	272.47391	1288.20984	764.40436	307.49445	4.07318	77.19397	51.71481	1.58618	-557.00037	457.06235	-4.10265	-1005.57251	103.89594	24.10073
118	0.975	1104.35657	223.59555	1487.39990	3.26798	189.70923	1286.97253	-763.34711	272.72992	1290.59753	774.19464	305.51797	-3.87770	63.38945	52.73034	1.68391	-570.88879	457.96213	-4.05986	-976.19702	107.22192	21.93085
119	0.983	1099.99707	224.23116	1492.37146	2.93019	189.68390	1287.14404	-763.02618	273.11932	1292.91357	781.18549	303.50626	-10.37844	49.53390	53.70848	1.76435	-584.79608	458.87866	-3.97170	-944.56384	110.14526	20.32926
120	0.992	1095.77380	224.82263	1496.93799	2.80919	189.87270	1287.45398	-762.64148	273.59125	1295.17554	785.10522	301.68179	-14.49441	35.61154	54.66705	1.81930	-598.68604	459.87036	-3.81649	-911.15271	112.28333	19.68312
121	1.000	1091.73340	225.37189	1501.05957	2.99253	190.30101	1287.88062	-762.18549	274.08438	1297.37585	785.48608	300.27881	-16.22861	21.61543	55.62036	1.85817	-612.58228	460.91296	-3.66876	-876.49805	113.39555	20.18756
122	1.008	1087.94543	225.86940	1504.70264	3.55991	190.99150	1288.39819	-761.63910	274.53036	1299.48364	781.93781	299.45398	-16.53724	7.57608	56.53105	1.89626	-626.50507	461.92969	-3.62676	-841.13684	113.41983	21.87255
123	1.017	1084.50061	226.29002	1507.84167	4.56566	191.96153	1288.97754	-760.98584	274.86484	1301.45129	774.44720	299.30035	-16.41074	-6.42514	57.36300	1.95023	-640.44519	462.84766	-3.69935	-805.56006	112.34279	24.68472
124	1.025	1081.50513	226.60352	1510.46021	6.00136	193.19385	1289.59607	-760.22217	275.04211	1303.22693	763.60565	299.81631	-16.33020	-20.25638	58.11290	2.08362	-654.42114	463.68747	-3.77329	-770.12451	110.14399	28.48965
125	1.033	1079.06287	226.79182	1512.55542	7.76699	194.61595	1290.26111	-759.36432	275.04559	1304.75647	750.52228	300.84436	-16.40712	-33.76865	58.72286	2.46889	-668.45966	464.58362	-3.71146	-735.00586	106.96423	32.95467
126	1.042	1077.25220	226.84885	1514.13745	9.70296	196.12669	1291.00854	-758.44812	274.89191	1305.97668	736.37775	302.12424	-16.59450	-46.83121	59.03440	3.32927	-682.52936	465.62659	-3.50292	-700.18585	103.23347	37.54687
127	1.050	1076.10278	226.76735	1515.22363	11.66179	197.63991	1291.86316	-757.52997	274.62357	1306.81494	722.00629	303.41971	-16.80789	-59.33923	58.90516	4.79602	-696.56213	466.73065	-3.27952	-665.52338	99.44078	41.79563
128	1.058	1075.59058	226.53874	1515.83350	13.54725	199.09613	1292.81824	-756.68323	274.28821	1307.20911	707.79401	304.60928	-17.00347	-71.21550	58.32784	6.84672	-710.51733	467.76492	-3.15870	-630.95599	95.82712	45.51043
129	1.067	1075.65881	226.16968	1515.98486	15.30805	200.45654	1293.85168	-755.97894	273.91336	1307.13013	693.80701	305.69833	-17.19807	-82.40747	57.39511	9.36479	-724.40735	468.72455	-3.13067	-596.66028	92.36198	48.70793
130	1.075	1076.24561	225.69244	1515.68408	16.91619	201.69931	1294.94214	-755.46704	273.49280	1306.59143	679.97491	306.75262	-17.43026	-92.88309	56.20830	12.29213	-738.27490	469.67584	-3.12193	-563.00909	88.91112	51.40956
131	1.083	1077.30078	225.14667	1514.91760	18.34801	202.81531	1296.07031	-755.17981	272.99664	1305.64063	666.22589	307.82803	-17.69783	-102.60684	54.85762	15.86161	-752.14038	470.64868	-3.10593	-530.32745	85.34500	53.56286
132	1.092	1078.78784	224.55356	1513.65320	19.57535	203.80493	1297.21924	-755.13739	272.39737	1304.34924	652.52008	308.95850	-17.94493	-111.44571	53.42845	20.78223	-765.98700	471.64471	-3.12172	-498.64227	81.56181	55.11735
133	1.100	1080.68066	223.91672	1511.84961	20.56433	204.67200	1298.37524	-755.34399	271.69223	1302.79590	638.82825	310.14993	-18.11011	-118.97949	51.96941	28.12344	-779.79395	472.65457	-3.20549	-467.71899	77.50913	56.08098
134	1.108	1082.96399	223.23279	1509.46851	21.27939	205.41679	1299.52258	-755.78888	270.91379	1301.04419	625.13348	311.36453	-18.18743	-124.22531	50.47023	38.78239	-793.55457	473.65286	-3.32283	-437.33240	73.17149	56.50240
135	1.117	1085.63208	222.49164	1506.48767	21.69515	206.04231	1300.63391	-756.45654	270.12656	1299.13293	611.44885	312.54132	-18.23938	-125.52576	48.88046	52.83929	-807.27588	474.61334	-3.40503	-407.44702	68.55507	56.46437
136	1.125	1088.67773	221.68224	1502.90601	21.80620	206.56561	1301.66724	-757.33093	269.40915	1297.07458	597.81335	313.64941	-18.33123	-121.07077	47.08299	69.28251	-820.96216	475.53772	-3.44962	-378.19440	63.71384	56.06741
137	1.133	1092.08716	220.80179	1498.73694	21.62176	207.01283	1302.57178	-758.39642	268.82816	1294.85754	584.25323	314.70642	-18.47762	-110.06781	44.81761	86.24224	-834.59528	476.50369	-3.50905	-349.78442	58.72321	55.38149
138	1.142	1095.84216	219.84937	1494.00195	21.15084	207.40134	1303.29907	-759.64612	268.41953	1292.45142	570.74670	315.75235	-18.65345	-93.60037	41.74361	101.67805	-848.19006	477.62888	-3.58576	-322.48602	53.64639	54.41154
139	1.150	1099.92432	218.81424	1488.73206	20.39315	207.72902	1303.81592	-761.07568	268.18762	1289.81677	557.25146	316.83276	-18.80619	-74.07129	37.72400	114.33540	-861.82031	478.92993	-3.59420	-296.67548	48.60490	53.06729
140	1.158	1104.31580	217.68141	1482.96924	19.34330	207.97589	1304.11255	-762.65485	268.10922	1286.92236	543.74811	317.97601	-18.87551	-53.63680	33.03780	124.25716	-875.50763	480.30182	-3.43144	-272.85895	43.82219	51.16732
141	1.167	1108.99744	216.44958	1476.75879	18.00280	208.11603	1304.19958	-764.31604	268.13480	1283.76416	530.23047	319.16544	-18.84310	-33.24512	28.21641	132.32124	-889.18182	481.64288	-3.10268	-251.60687	39.50459	48.53929
142	1.175	1113.94434	215.13995	1470.13855	16.38667	208.13757	1304.09729	-765.97675	268.18933	1280.36987	516.68475	320.36276	-18.75840	-12.84550	23.72460	139.36000	-902.79279	482.89798	-2.75673	-233.41943	35.72805	45.12750
143	1.183	1119.12195	213.78586	1463.13525	14.51977	208.05232	1303.82800	-767.55969	268.18201	1276.77966	503.08911	321.55072	-18.69507	8.02643	19.85435	145.73132	-916.38074	484.00336	-2.56579	-218.62921	32.50697	40.99297
144	1.192	1124.48181	212.41287	1455.77319	12.43398	207.88075	1303.41687	-768.98102	268.03867	1273.02905	489.42432	322.71637	-18.68698	29.83621	16.76851	151.44893	-930.01672	484.92661	-2.57909	-207.40344	29.92406	36.23621
145	1.200	1129.95251	211.02313	1448.09180	10.17859	207.63300	1302.89404	-770.14148	267.72064	1269.15344	475.69748	323.82074	-18.72576	52.82635	14.51187	156.40892	-943.72375	485.75775	-2.68133	-199.79889	28.13606	30.91359
146	1.208	1135.43811	209.59244	1440.15845	7.83176	207.30907	1302.29932	-770.95959	267.19077	1265.19165	461.94199	324.83768	-18.79805	76.98934	13.00685	160.48338	-957.50415	486.64224	-2.71553	-195.79181	27.26161	24.99655
147	1.217	1140.82874	208.08058	1432.07129	5.49220	206.91014	1301.67737	-771.41119	266.38187	1261.18152	448.17868	325.80408	-18.88667	102.19540	12.10140	163.57974	-971.36475	487.65063	-2.65391	-195.25836	27.30116	18.43610
148	1.225	1146.01440	206.44653	1423.95776	3.25910	206.44244	1301.06311	-771.52838	265.21863	1257.15796	434.39771	326.80145	-18.95967	128.33449	11.68229	165.68382	-985.25073	488.76227	-2.58575	-197.94849	28.13176	11.39485
149	1.233	1150.89502	204.65971	1415.96875	1.21632	205.91537	1300.46863	-771.37946	263.65961	1253.16174	420.59241	327.88626	-19.00723	155.35057	11.74426	166.85048	-999.07007	489.91516	-2.57772	-203.51147	29.48047	4.58815
150	1.242	1155.38977	202.70715	1408.26550	-0.57994	205.34482	1299.88159	-771.04742	261.71732	1249.25305	406.78345	329.04224	-19.06601	183.17432	12.31641	167.18254	-1012.80579	491.04947	-2.64129	-211.62439	30.95660	-0.77131
151	1.250	1159.44312	200.59785	1401.00378	-2.10117	204.76067	1299.27148	-770.60034	259.45285	1245.51379	392.98398	330.21030	-19.17787	211.68039	13.36206	166.83221	-1026.51111	492.14294	-2.76095	-222.05890	32.27298	-3.85632
152	1.258	1163.02869	198.35982	1394.31360	-3.32772	204.20587	1298.59949	-770.05933	256.97473	1242.02039	379.17844	331.34396	-19.33796	240.70735	14.78923	166.00229	-1040.19116	493.22339	-2.85856	-234.44684	33.40693	-4.96960
153	1.267	1166.14673	196.03404	1388.29016	-4.23400	203.71475	1297.82617	-769.39600	254.43260	1238.82471	365.37085	332.41498	-19.49042	270.07965	16.52647	164.90625	-1053.73120	494.34644	-2.78087	-248.07263	34.44598	-5.06489
154	1.275	1168.81409	193.67050	1382.99951	-4.79877	203.28549	1296.91211	-768.57660	251.96667	1236.01160	351.61194	333.41409	-19.58099	299.62292	18.54617	163.69707	-1066.95166	495.58484	-2.35600	-262.12378	35.39592	-4.90349
155	1.283	1171.05469	191.31726	1378.49194	-5.02413	202.88380	1295.81897	-767.60675	249.67242	1233.76074	337.93539	334.36801	-19.60947	329.18866	20.81712	162.40923	-1079.69946	497.00616	-1.46937	-276.08820	36.22836	-4.87187
156	1.292	1172.88916	189.00168	1374.80847	-4.93795	202.47250	1294.52014	-766.51971	247.64337	1232.29382	324.30707	335.29907	-19.61781	358.65765	23.27460	160.94492	-1091.85327	498.59625	-0.10522	-289.83917	36.96866	-5.11118
157	1.300	1174.32654	186.72198	1371.98108	-4.57968	202.03191	1293.01257	-765.34326	246.00853	1231.77026	310.67719	336.17899	-19.63523	387.90298	25.84678	159.10565	-1103.32910	500.26807	1.73173	-303.43726	37.65740	-5.56296
158	1.308	1175.36328	184.45729	1370.02893	-3.98196	201.56575	1291.32068	-764.09460	244.90085	1232.23718	297.04803	336.97748	-19.64991	416.79169	28.47056	156.64024	-1114.17480	501.95023	4.11397	-316.92883	38.29010	-6.02897
159	1.317	1175.99353	182.18770	1368.94971	-3.15719	201.09958	1289.49194	-762.79041	244.40182	1233.63696	283.45981	337.71298	-19.63343	445.27109	31.06191	153.29671	-1124.56372	503.53656	7.14672	-330.32306	38.81837	-6.31499
160	1.325	1176.21863	179.91048	1368.71533	-2.09058	200.66994	1287.58911	-761.44751	244.50198	1235.84290	269.93829	338.39633	-19.59217	473.45731	33.47467	148.88316	-1134.57275	504.81033	10.90913	-343.65076	39.21710	-6.37209
161	1.333	1176.05005	177.63710	1369.27539	-0.74139	200.31416	1285.68457	-760.07062	245.08832	1238.69580	256.46481	338.99295	-19.57902	501.63016	35.47911	143.32791	-1144.03638	505.60925	15.44629	-356.95636	39.54708	-6.31804
162	1.342	1175.50403	175.37364	1370.56079	0.94063	200.06871	1283.85449	-758.63794	245.98544	1242.01514	242.98117	339.50989	-19.62634	530.10040	36.81249	136.72182	-1152.55603	505.99515	20.73022	-370.26965	39.91118	-6.31864
163	1.350	1174.59705	173.11539	1372.48804	2.98780	199.96849	1282.16907	-757.10193	247.02469	1245.60889	229.44855	340.03101	-19.70304	559.01123	37.31413	129.33662	-1159.35474	506.06317	26.70152	-383.60901	40.37576	-6.44921
164	1.358	1173.35034	170.87166	1374.96765	5.39110	200.04056	1280.67773	-755.41425	248.05539	1249.32703	215.89270	340.61292	-19.76285	588.17639	37.02070	121.57740	-1163.23108	505.67297	33.33246	-396.98230	40.96188	-6.67220
165	1.367	1171.79956	168.67911	1377.91052	8.09030	200.29047	1279.40283	-753.55469	248.92265	1253.10938	202.35022	341.23251	-19.78601	617.05237	36.12920	113.80534	-1163.00037	504.51587	40.49509	-410.39001	41.64105	-6.89604
166	1.375	1169.99426	166.57333	1381.22681	10.97993	200.69150	1278.34290	-751.53925	249.49326	1256.95557	188.79980	341.86798	-19.76730	644.92810	34.90990	106.10809	-1158.11792	502.22803	47.72279	-423.84125	42.34782	-7.03401
167	1.383	1167.98926	164.55983	1384.82507	13.92976	201.19344	1277.47864	-749.42072	249.69498	1260.86230	175.19061	342.55075	-19.70778	671.23755	33.63340	98.26710	-1149.04456	498.30038	54.10283	-437.35419	43.06263	-7.06694
168	1.392	1165.83508	162.62485	1388.61841	16.81380	201.74556	1276.77917	-747.28619	249.52487	1264.79602	161.51514	343.30975	-19.62943	695.71130	32.46897	90.00934	-1136.95837	492.26999	58.65201	-450.93298	43.84157	-7.05785
169	1.400	1163.57495	160.76047	1392.52820	19.53788	202.30478	1276.21362	-745.23315	249.04010	1268.70386	147.81122	344.13309	-19.57374	718.28333	31.40053	81.26672	-1122.87549	484.25513	61.12984	-464.56958	44.73795	-7.07662
170	1.408	1161.24622	158.97177	1396.48376	22.04987	202.81657	1275.76367	-743.33301	248.33447	1272.53638	134.10626	344.98779	-19.57731	738.97327	30.28234	72.18127	-1107.08472	475.06509	62.30893	-478.26770	45.73108	-7.12764
171	1.417	1158.88623	157.27380	1400.41895	24.33255	203.20105	1275.43188	-741.61249	247.51062	1276.26001	120.38074	345.85498	-19.63221	757.83716	28.98419	62.92418	-1089.38477	465.70764	63.16630	-492.04376	46.75129	-7.16759
172	1.425	1156.53455	155.68524	1404.26868	26.40135	203.37196	1275.23413	-740.05658	246.65076	1279.85168	106.58337	346.75845	-19.66194	774.85974	27.45868	53.56192	-1069.51343	456.81516	63.88434	-505.89722	47.74841	-7.15559
173	1.433	1154.23352	154.22208	1407.96362	28.30718	203.26280	1275.18396	-738.62085	245.79216	1283.28784	92.67737	347.72290	-19.58886	789.78784	25.70858	44.10196	-1047.21094	448.34677	63.74835	-519.79999	48.70226	-7.07700
174	1.442	1152.03101	152.89172	1411.43201	30.12683	202.83098	1275.28125	-737.24536	244.93799	1286.54639	78.66528	348.72095	-19.42594	802.07642	23.76293	34.62446	-1022.16113	439.84961	61.96482	-533.73535	49.59854	-6.95683
175	1.450	1149.97424	151.68057	1414.61096	31.94191	202.05670	1275.51624	-735.86865	244.09131	1289.61560	64.57593	349.69986	-19.26020	811.05591	21.71050	25.39281	-994.10779	431.06598	58.45089	-547.71948	50.43394	-6.83564
176	1.458	1148.10217	150.55127	1417.45288	33.82035	200.94922	1275.87769	-734.43475	243.26404	1292.49829	50.44617	350.64078	-19.15892	816.20251	19.68948	17.00214	-963.00146	422.16129	53.85151	-561.77118	51.25151	-6.73326
177	1.467	1146.44727	149.46359	1419.92029	35.81056	199.54453	1276.35571	-732.89813	242.46223	1295.20972	36.31744	351.57904	-19.08924	817.29565	17.81093	10.39438	-929.01135	413.48941	49.05360	-575.88263	52.14841	-6.65441
178	1.475	1145.03650	148.39417	1421.98169	37.94533	197.89299	1276.93604	-731.22748	241.68182	1297.77014	22.24695	352.55713	-18.90982	814.39905	16.20562	6.34538	-892.46057	405.29572	44.77084	-590.01843	53.18507	-6.58971
179	1.483	1143.88770	147.33226	1423.61182	40.24206	196.05168	1277.60010	-729.40625	240.91603	1300.19556	8.31238	353.58890	-18.43876	807.78125	15.13486	4.72703	-853.75647	397.59805	41.39005	-604.15631	54.30014	-6.51797
180	1.492	1143.01086	146.26755	1424.78882	42.69603	194.07835	1278.33191	-727.43182	240.15804	1302.49426	-5.39087	354.71008	-17.53434	797.93848	14.84328	4.50601	-813.31592	390.34183	39.07098	-618.31262	55.37789	-6.43856
181	1.500	1142.41846	145.19380	1425.49280	45.27533	192.02498	1279.12097	-725.31763	239.39978	1304.66748	-18.73901	356.00159	-16.15458	785.67676	15.29452	4.58927	-771.53613	383.64252	37.96600	-632.47571	56.36494	-6.37005
182	1.508	1142.13367	144.11362	1425.70703	47.92287	189.93990	1279.95703	-723.10229	238.62714	1306.70667	-31.58038	357.52759	-14.37077	772.01514	16.19067	4.49311	-728.84448	377.86371	38.30554	-646.56848	57.28778	-6.32384
183	1.517	1142.19165	143.03488	1425.41443	50.56454	187.87070	1280.82910	-720.85620	237.82077	1308.58984	-43.79913	359.30978	-12.28926	757.85938	17.20612	4.24370	-685.77832	373.44144	40.22736	-660.53491	58.19865	-6.30619
184	1.525	1142.63367	141.97833	1424.59338	53.12042	185.86063	1281.73010	-718.67725	236.97906	1310.27795	-55.42389	361.35437	-9.92474	743.72095	18.17006	3.95876	-643.05078	370.50516	43.51756	-674.40961	59.13034	-6.31002
185	1.533	1143.49658	140.98639	1423.22021	55.51196	183.94574	1282.66357	-716.67841	236.14316	1311.70728	-66.73291	363.66437	-7.04951	729.72620	19.10744	3.65643	-601.52222	368.62946	47.51355	-688.25989	60.07851	-6.29569
186	1.542	1144.79724	140.11145	1421.28113	57.66361	182.15454	1283.63867	-714.97229	235.39745	1312.78162	-78.27069	366.28586	-2.96095	715.82446	20.12540	3.32029	-561.93854	367.06400	51.31031	-702.09357	61.00248	-6.21569
187	1.550	1146.52429	139.38954	1418.77795	59.50913	180.50787	1284.66223	-713.64905	234.84866	1313.37354	-90.47699	369.37479	3.64738	701.97327	21.23768	2.98722	-524.57147	365.22711	54.21037	-715.86798	61.84698	-6.05699
188	1.558	1148.64172	138.82788	1415.72192	61.00232	179.01897	1285.73425	-712.76056	234.59247	1313.34021	-102.77124	373.13409	14.30339	688.20532	22.31600	2.73235	-489.14737	362.93182	56.00003	-729.56696	62.59821	-5.85900
189	1.567	1151.10278	138.41939	1412.12500	62.12381	177.69498	1286.85107	-712.32318	234.66873	1312.57800	-112.83557	377.62234	29.82620	674.57886	23.23380	2.58786	-455.11011	360.25226	56.78601	-743.21875	63.33790	-5.69465
190	1.575	1153.86023	138.15512	1407.99658	62.88054	176.53949	1288.00671	-712.33630	235.02338	1311.11731	-117.26697	382.66574	49.42726	661.09998	23.99506	2.50536	-421.92093	357.37924	56.73620	-756.84882	64.18342	-5.61351
191	1.583	1156.87012	138.02274	1403.34558	63.29230	175.55290	1289.19019	-712.80035	235.53397	1309.16919	-113.60413	388.00946	70.60448	647.72369	24.67824	2.40762	-389.24396	354.65991	56.02098	-770.44818	65.17081	-5.62228
192	1.592	1160.09351	138.01227	1398.17969	63.37079	174.73279	1290.38062	-713.70599	236.09485	1307.02026	-101.98413	393.51437	90.19241	634.40466	25.34861	2.24568	-357.00830	352.55588	54.80654	-783.98840	66.23346	-5.71849
193	1.600	1163.49841	138.12096	1392.50562	63.11117	174.07501	1291.54492	-714.99878	236.67206	1304.84253	-84.70074	399.13983	106.00262	621.11493	26.05666	2.02656	-325.37012	351.35660	53.19416	-797.45892	67.24802	-5.88442
194	1.608	1167.06067	138.34409	1386.33398	62.49923	173.57191	1292.63916	-716.57227	237.29596	1302.59888	-64.29724	404.78107	117.71512	607.82825	26.82433	1.83041	-294.66217	350.99176	51.19530	-810.87451	68.12241	-6.06467
195	1.617	1170.76025	138.66418	1379.68359	61.52239	173.21028	1293.61865	-718.31989	238.00354	1300.13611	-42.30743	410.21948	126.32700	594.53076	27.62750	1.74827	-265.38318	351.17493	48.74672	-824.25946	68.86771	-6.18998
196	1.625	1174.57080	139.04926	1372.58618	60.17933	172.97278	1294.45496	-720.18756	238.78629	1297.31470	-19.30847	415.18896	132.96382	581.23486	28.43272	1.77951	-238.21120	351.72021	45.72607	-837.64197	69.54547	-6.21835
197	1.633	1178.44849	139.45065	1365.08936	58.48441	172.84297	1295.14636	-722.15173	239.61638	1293.99414	4.58020	419.41553	138.22409	567.95349	29.22874	1.84804	-213.92430	352.72342	42.00314	-851.04382	70.20794	-6.16784
198	1.642	1182.32971	139.79465	1357.26135	56.46712	172.81322	1295.71191	-724.17157	240.48273	1290.02466	29.34839	422.67093	142.28799	554.67188	30.03753	1.89899	-193.13922	354.41898	37.53297	-864.48145	70.91694	-6.10892
199	1.650	1186.13220	139.97847	1349.20032	54.17237	172.88940	1296.17383	-726.18665	241.38539	1285.41638	54.92224	424.84738	145.24159	541.35175	30.89582	1.93130	-176.08556	356.95673	32.47020	-877.97229	71.73138	-6.11227
200	1.658	1189.76013	139.88850	1341.03467	51.65692	173.08682	1296.54565	-728.12061	242.34238	1280.41016	81.13080	425.94153	147.19461	527.96460	31.79800	1.96898	-162.68314	360.37891	27.22791	-891.49963	72.65314	-6.19105
201	1.667	1193.12500	139.44092	1332.91602	48.98005	173.41737	1296.83728	-729.87372	243.38924	1275.28906	107.80560	425.98074	148.25797	514.50684	32.69682	2.03124	-152.83859	364.67050	22.30063	-905.02759	73.61073	-6.27178
202	1.675	1196.17358	138.61813	1325.01416	46.20127	173.87874	1297.06714	-731.34650	244.55031	1270.21606	134.88763	425.00305	148.54837	500.98523	33.57673	2.11396	-146.66786	369.72708	17.88463	-918.56732	74.51270	-6.26165
203	1.683	1198.89514	137.48032	1317.50989	43.38739	174.45854	1297.26282	-732.47546	245.81358	1265.25427	162.39294	423.08313	148.21538	487.40891	34.47569	2.18884	-144.44968	375.25607	13.69581	-932.17053	75.34101	-6.16199
204	1.692	1201.31335	136.15085	1310.58545	40.61658	175.13876	1297.45032	-733.24353	247.12575	1260.44434	190.29730	420.33188	147.44788	473.78137	35.41399	2.22948	-146.31105	380.70572	9.30748	-945.88123	76.17130	-6.05415
205	1.700	1203.47363	134.78223	1304.41675	37.97468	175.88469	1297.64404	-733.66901	248.42905	1255.84094	218.48944	416.86246	146.44891	460.08231	36.34738	2.23684	-151.80484	385.37695	4.78964	-959.70117	77.08150	-5.99438
206	1.708	1205.41992	133.51674	1299.15637	35.54865	176.64734	1297.83899	-733.78406	249.72314	1251.49207	246.83472	412.77106	145.36368	446.28653	37.23168	2.22580	-159.92873	388.74411	0.88060	-973.59369	78.07583	-5.99520
207	1.717	1207.17651	132.45941	1294.90918	33.42207	177.38687	1298.01038	-733.61328	251.07684	1247.41357	275.26190	408.14728	144.20049	432.41339	38.10755	2.18827	-169.89000	390.78259	-1.70798	-987.52753	79.11267	-6.06829
208	1.725	1208.74927	131.67026	1291.71936	31.67261	178.08307	1298.12000	-733.18225	252.55569	1243.64099	303.78317	403.07080	142.81963	418.52673	39.06329	2.09890	-181.50668	391.95227	-2.96452	-1001.46930	80.16508	-6.20272
209	1.733	1210.13416	131.17149	1289.57886	30.36504	178.73079	1298.12207	-732.52667	254.14632	1240.29028	332.43625	397.57980	141.00508	404.68268	40.12139	1.96846	-194.56851	392.79288	-3.38315	-1015.33911	81.20529	-6.31464
210	1.742	1211.32544	130.96103	1288.44580	29.53736	179.33762	1297.96594	-731.66180	255.77396	1237.51062	361.21246	391.66882	138.57088	390.89215	41.21690	1.84731	-208.44301	393.61215	-3.44537	-1029.00623	82.17097	-6.27054
211	1.750	1212.31812	131.02480	1288.26111	29.18933	179.92674	1297.60010	-730.57147	257.37875	1235.42749	390.04202	385.33969	135.43948	377.13428	42.26866	1.76862	-222.50374	394.51016	-3.44945	-1042.32483	83.00430	-5.94139
212	1.758	1213.10974	131.34515	1288.96045	29.28101	180.53555	1296.98145	-729.26123	258.93298	1234.15283	418.84641	378.66971	131.64073	363.39868	43.25089	1.71621	-236.45212	395.49463	-3.55494	-1055.17944	83.68992	-5.22022
213	1.767	1213.69983	131.90523	1290.47998	29.74302	181.19835	1296.09155	-727.80951	260.37759	1233.77576	447.63718	371.84045	127.21265	349.70197	44.21243	1.64465	-250.23267	396.53986	-3.79286	-1067.48633	84.25319	-4.03456
214	1.775	1214.08911	132.69051	1292.75928	30.49847	181.93094	1294.95068	-726.34961	261.58005	1234.32275	476.60645	365.10864	122.09825	336.06842	45.21318	1.53392	-263.88657	397.60995	-4.07970	-1079.18701	84.78416	-2.35799
215	1.783	1214.27905	133.68866	1295.74084	31.48779	182.73222	1293.61963	-725.00623	262.37125	1235.74426	506.09827	358.77103	116.16917	322.50647	46.27206	1.41056	-277.45276	398.68097	-4.31182	-1090.29016	85.47368	-0.22138
216	1.792	1214.27173	134.88893	1299.36926	32.68506	183.58809	1292.18628	-723.84723	262.61813	1237.92517	536.42535	353.11392	109.35188	309.00745	47.39029	1.30200	-290.93616	399.78354	-4.44449	-1100.83484	86.48141	2.28613
217	1.800	1214.06885	136.28140	1303.59045	34.10189	184.47003	1290.74524	-722.87262	262.27692	1240.70581	567.61853	348.32333	101.75844	295.56741	48.55502	1.21663	-304.33826	400.98245	-4.49458	-1110.74829	87.69080	5.05087
218	1.808	1213.67236	137.85638	1308.35095	35.77278	185.33276	1289.37793	-722.03009	261.40027	1243.91162	599.26691	344.40189	93.73561	282.19214	49.72993	1.17342	-317.66800	402.29163	-4.52624	-1119.75745	88.78565	7.95658
219	1.817	1213.08386	139.60413	1313.59717	37.72058	186.11580	1288.13379	-721.24133	260.10141	1247.38232	630.58142	341.11893	85.72515	268.87463	50.90496	1.18916	-330.93448	403.67343	-4.60666	-1127.39368	89.61742	10.92709
220	1.825	1212.30554	141.51472	1319.27576	39.92296	186.75615	1287.02075	-720.41980	258.51260	1250.99744	660.63593	338.08231	78.02032	255.58766	52.11895	1.23750	-344.16434	405.09756	-4.73650	-1133.05371	90.40734	14.02908
221	1.833	1211.33887	143.57823	1325.33264	42.30219	187.20885	1286.01440	-719.48804	256.76059	1254.69617	688.62073	334.96237	70.65257	242.29904	53.39712	1.27828	-357.40421	406.52682	-4.85654	-1136.06799	91.65317	17.49863
222	1.842	1210.18506	145.78490	1331.71375	44.74043	187.46465	1285.08154	-718.40582	254.94972	1258.47876	714.03143	331.67035	63.44678	228.97424	54.70355	1.30963	-370.68683	407.88562	-4.92045	-1135.73657	93.84234	21.50902
223	1.850	1208.84448	148.12566	1338.36487	47.10888	187.55527	1284.20190	-717.18530	253.16454	1262.37561	736.77002	328.33972	56.15013	215.57829	55.97430	1.34047	-384.01807	409.10071	-4.93026	-1131.44971	97.22885	25.76151
224	1.858	1207.31555	150.59253	1345.23083	49.29728	187.53427	1283.37634	-715.87994	251.49692	1266.39893	757.12988	325.16675	48.58959	202.10724	57.17343	1.34638	-397.40308	410.15698	-4.92560	-1122.92712	101.72488	29.48960
225	1.867	1205.59448	153.17896	1352.25610	51.23524	187.44716	1282.62512	-714.57166	250.05365	1270.51917	775.61560	322.25604	40.78511	188.59225	58.29311	1.29996	-410.85562	411.10825	-4.94757	-1110.35449	106.75493	32.08743
226	1.875	1203.67578	155.87955	1359.38464	52.89767	187.31885	1281.97644	-713.35419	248.92862	1274.66992	792.58777	319.56137	32.88753	175.04132	59.32609	1.21632	-424.38052	412.03543	-4.98667	-1094.25244	111.45544	33.46153
227	1.883	1201.55371	158.68849	1366.56018	54.29410	187.16278	1281.45667	-712.30121	248.18071	1278.75635	807.91785	316.92154	24.94876	161.41827	60.28309	1.13871	-437.97009	412.96774	-4.98947	-1075.14075	115.30112	33.65968
228	1.892	1199.22876	161.59586	1373.72827	55.45315	186.99796	1281.08362	-711.43921	247.83644	1282.66370	820.97192	314.16919	16.80411	147.71269	61.21439	1.10102	-451.61520	413.87234	-4.92858	-1053.25464	118.35968	32.59668
229	1.900	1196.71606	164.58151	1380.83838	56.41159	186.86035	1280.86438	-710.74750	247.89255	1286.28442	830.98206	311.23734	8.32092	133.97208	62.17662	1.11664	-465.31366	414.74698	-4.81536	-1028.53564	120.93757	30.29906
230	1.908	1194.05798	167.60696	1387.84790	57.20906	186.80786	1280.79443	-710.17639	248.29749	1289.56836	837.43652	308.21909	-0.13432	120.23139	63.17171	1.18527	-479.07135	415.63895	-4.67332	-1000.85620	123.21610	27.17047
231	1.917	1191.33606	170.60841	1394.72498	57.88825	186.91634	1280.86475	-709.66638	248.93196	1292.56067	840.12506	305.42096	-7.47299	106.46461	64.14337	1.29276	-492.88501	416.56802	-4.55116	-970.26532	125.16823	23.91953
232	1.925	1188.67188	173.49736	1401.44922	58.49888	187.25546	1281.07214	-709.16266	249.64230	1295.36987	838.98022	303.28717	-12.44293	92.62738	65.06680	1.40132	-506.73212	417.53043	-4.48567	-937.04633	126.65926	21.24503
233	1.933	1186.20032	176.18018	1408.00464	59.10062	187.86383	1281.42517	-708.62579	250.31593	1298.09192	834.06409	302.11856	-14.77007	78.72380	65.97530	1.47451	-520.60400	418.51282	-4.44491	-901.66284	127.60407	19.57814
234	1.942	1184.00525	178.60175	1414.36182	59.75685	188.74796	1281.94189	-708.03369	250.91478	1300.77441	825.66650	301.91367	-15.43283	64.81512	66.86087	1.53068	-534.53381	419.44427	-4.37745	-864.75391	128.01855	19.06193
235	1.950	1182.06152	180.77515	1420.45911	60.51797	189.89354	1282.64380	-707.37512	251.45284	1303.42639	814.38019	302.47156	-15.60129	50.98009	67.64989	1.65032	-548.55756	420.27985	-4.26971	-827.03802	127.90755	19.68142
236	1.958	1180.27271	182.74187	1426.20996	61.40636	191.27208	1283.54639	-706.64429	251.96642	1306.02771	801.12531	303.49619	-15.79033	37.32233	68.25522	1.97089	-562.65930	421.10675	-4.14354	-789.10828	127.11967	21.42551
237	1.967	1178.57690	184.50346	1431.53076	62.41306	192.83704	1284.64917	-705.83960	252.49237	1308.52856	786.93335	304.68622	-15.99810	23.99934	68.57088	2.69263	-576.77686	422.02438	-4.04825	-751.33459	125.40405	24.34270
238	1.975	1176.99146	186.01718	1436.36255	63.50454	194.51784	1285.93030	-704.96503	253.05176	1310.84009	772.55872	305.86383	-16.13559	11.17761	68.50592	3.99506	-590.86243	423.03351	-4.00955	-713.92188	122.69389	28.38286
239	1.983	1175.57214	187.24861	1440.67090	64.63223	196.23219	1287.35535	-704.03961	253.64253	1312.83093	758.32043	306.98587	-16.24398	-1.01865	68.04360	5.92159	-604.92700	424.10272	-3.97971	-677.05310	119.30278	33.19870
240	1.992	1174.36816	188.21097	1444.43420	65.73851	197.90544	1288.89136	-703.10889	254.23930	1314.35083	744.23749	308.06119	-16.44004	-12.49606	67.21161	8.38327	-618.99414	425.19910	-3.90080	-641.02026	115.77776	38.19836
241	2.000	1173.40564	188.95627	1447.63550	66.76023	199.47389	1290.51746	-702.24829	254.79335	1315.28833	730.23669	309.10910	-16.76160	-23.18082	66.06894	11.28383	-633.04102	426.27481	-3.78461	-606.18793	112.54965	42.82422
242	2.008	1172.68677	189.53477	1450.26440	67.63663	200.87851	1292.22180	-701.56421	255.23834	1315.63574	716.27393	310.16437	-17.12348	-33.02637	64.70319	14.74983	-647.03296	427.33484	-3.67831	-572.78625	109.74638	46.73313
243	2.017	1172.19763	189.96548	1452.32031	68.31798	202.06218	1293.98950	-701.17657	255.50185	1315.47986	702.33844	311.27356	-17.39471	-41.99326	63.14653	19.36576	-660.96570	428.47211	-3.58187	-540.75354	107.26694	49.78115
244	2.025	1171.92102	190.24249	1453.81396	68.77031	202.98631	1295.79761	-701.17438	255.51747	1314.91003	688.43298	312.45679	-17.51362	-49.89294	61.34160	26.14037	-674.84399	429.76300	-3.43913	-509.77405	104.90080	51.98576
245	2.033	1171.84900	190.35675	1454.76086	68.98067	203.66681	1297.61890	-701.58105	255.24863	1313.96545	674.57635	313.69830	-17.52810	-56.02036	59.17214	36.05767	-688.65771	431.10867	-3.25655	-479.42682	102.38877	53.48425
246	2.042	1171.98743	190.30444	1455.17261	68.95831	204.18539	1299.42212	-702.36194	254.71101	1312.66956	660.78845	314.97186	-17.52703	-58.88020	56.45891	49.41901	-702.39801	432.23703	-3.19844	-449.33435	99.49458	54.44158
247	2.050	1172.35217	190.08218	1455.05371	68.71947	204.64398	1301.17175	-703.45789	253.96484	1311.07031	647.06873	316.24527	-17.56691	-56.57486	52.98801	65.41135	-716.10132	433.03192	-3.38755	-419.26453	96.07664	55.00541
248	2.058	1172.95459	189.68149	1454.40259	68.26733	205.10052	1302.83105	-704.81525	253.09143	1309.23889	633.40094	317.48080	-17.65940	-47.98022	48.54025	82.18808	-729.83032	433.75146	-3.68856	-389.15594	92.09038	55.32875
249	2.067	1173.78699	189.08444	1453.21570	67.59109	205.54575	1304.36047	-706.39923	252.17636	1307.23718	619.77063	318.64413	-17.78979	-33.83238	42.90747	97.51315	-743.58655	434.69287	-3.88884	-359.10950	87.53784	55.55222
250	2.075	1174.81787	188.27345	1451.49182	66.67984	205.92947	1305.71521	-708.19275	251.29518	1305.08276	606.17499	319.72711	-17.92340	-16.41052	36.08640	109.82847	-757.31653	435.84613	-3.92574	-329.39948	82.44299	55.74078
251	2.083	1175.99854	187.26086	1449.23059	65.52989	206.20299	1306.85559	-710.18738	250.51294	1302.74451	592.62103	320.77631	-18.01159	2.06039	28.48580	119.03661	-770.99951	437.02280	-3.84738	-300.48059	76.88050	55.83035
252	2.092	1177.26819	186.10019	1446.43567	64.14350	206.34134	1307.75830	-712.36908	249.89601	1300.17737	579.10419	321.85513	-18.02455	20.55627	20.77397	126.19270	-784.64893	438.12885	-3.71510	-272.95020	70.98306	55.60784
253	2.100	1178.56787	184.86148	1443.12915	62.52774	206.33817	1308.42029	-714.70624	249.49826	1297.35303	565.59961	322.96457	-17.97950	39.11182	13.52521	132.46059	-798.26001	439.20386	-3.57906	-247.44836	64.90700	54.76769
254	2.108	1179.87732	183.60538	1439.36975	60.69243	206.19548	1308.85449	-717.14941	249.32069	1294.26611	552.08069	324.04111	-17.93302	58.19415	7.03876	138.43227	-811.82043	440.28207	-3.49728	-224.53046	58.80692	53.03973
255	2.117	1181.24731	182.37878	1435.26221	58.64537	205.92480	1309.08325	-719.63068	249.29570	1290.93213	538.52118	325.04715	-17.93653	78.28973	1.39066	144.14066	-825.35333	441.32840	-3.52692	-204.60254	52.81522	50.30511
256	2.125	1182.76599	181.22824	1430.94763	56.39176	205.55315	1309.13220	-722.05975	249.32588	1287.38293	524.90131	326.02728	-17.99200	99.68633	-3.42317	149.32173	-838.91602	442.30591	-3.67992	-187.92273	47.05240	46.62914
257	2.133	1184.47144	180.19995	1426.56799	53.94402	205.11554	1309.02466	-724.33136	249.34332	1283.66418	511.24323	327.05682	-18.06301	122.39901	-7.43216	153.63284	-852.55048	443.23193	-3.90913	-174.64233	41.65947	42.21061
258	2.142	1186.31775	179.30402	1422.22791	51.33451	204.63826	1308.78235	-726.33887	249.32355	1279.83118	497.59131	328.17047	-18.11939	146.28387	-10.71377	156.79787	-866.25745	444.15906	-4.11973	-164.88202	36.78886	37.26948
259	2.150	1188.21497	178.49464	1417.98450	48.61906	204.13786	1308.43164	-727.98578	249.24168	1275.94531	483.94336	329.33505	-18.15114	171.19193	-13.34393	158.67444	-880.01477	445.12637	-4.21025	-158.76471	32.58260	31.89143
260	2.158	1190.07739	177.70023	1413.86218	45.87510	203.63544	1308.00610	-729.21228	249.02937	1272.06946	470.25287	330.47101	-18.16229	196.98604	-15.34993	159.28232	-893.79150	446.13614	-4.14542	-156.34991	29.17194	25.94330
261	2.167	1191.84399	176.86142	1409.87207	43.19791	203.16994	1307.53833	-730.02454	248.57564	1268.25427	456.49429	331.51501	-18.18397	223.48674	-16.75009	158.81119	-907.56860	447.18307	-3.97341	-157.51868	26.67883	19.21218
262	2.175	1193.47900	175.94601	1406.02393	40.69221	202.80128	1307.04846	-730.48523	247.76640	1264.53247	442.68359	332.46344	-18.26194	250.48486	-17.55405	157.57343	-921.34973	448.28339	-3.76891	-161.87744	25.18401	11.80663
263	2.183	1194.96558	174.94704	1402.33105	38.47041	202.60091	1306.53638	-730.67224	246.52907	1260.93848	428.84622	333.37689	-18.39598	277.79947	-17.73086	155.92175	-935.15881	449.42068	-3.58298	-168.80731	24.64177	4.60086
264	2.192	1196.29749	173.87488	1398.81201	36.64973	202.62968	1305.98218	-730.64673	244.85361	1257.52612	415.00098	334.33420	-18.53694	305.30695	-17.25587	154.15697	-949.04468	450.50189	-3.44392	-177.74347	24.83440	-0.96636
265	2.200	1197.47217	172.74896	1395.48901	35.31692	202.89682	1305.35107	-730.43842	242.80949	1254.34705	401.15863	335.35757	-18.66175	332.92963	-16.17294	152.42932	-963.00281	451.46722	-3.37545	-188.43500	25.46411	-4.02889
266	2.208	1198.48816	171.59207	1392.38672	34.47546	203.31883	1304.60449	-730.04370	240.55038	1251.42480	387.30130	336.41605	-18.78680	360.58234	-14.59831	150.69708	-976.91016	452.39258	-3.38856	-200.75128	26.29990	-5.04791
267	2.217	1199.34253	170.42688	1389.53052	34.04086	203.73665	1303.71289	-729.44885	238.24406	1248.80640	373.40341	337.48126	-18.90886	388.11530	-12.66125	148.77386	-990.64111	453.38843	-3.44610	-214.25757	27.23468	-5.14062
268	2.225	1200.03125	169.27481	1386.94604	33.89840	203.99562	1302.65295	-728.65948	235.97961	1246.62842	359.49261	338.52765	-19.00751	415.33170	-10.41546	146.41495	-1004.16418	454.48260	-3.41971	-228.27216	28.22021	-5.09247
269	2.233	1200.54871	168.15564	1384.65881	33.95600	204.01297	1301.39819	-727.70416	233.77945	1245.07922	345.63538	339.51611	-19.09564	442.07626	-7.84476	143.42422	-1017.45557	455.63525	-3.08988	-242.30017	29.19218	-5.16379
270	2.242	1200.88916	167.08781	1382.69385	34.15401	203.78305	1299.92529	-726.62933	231.69249	1244.30835	331.85764	340.43298	-19.20094	468.32010	-4.95341	139.72931	-1030.42444	456.77518	-2.22158	-256.18695	30.09607	-5.35838
271	2.250	1201.04578	166.08858	1381.07617	34.46296	203.34879	1298.23352	-725.50165	229.84882	1244.37280	318.12265	341.32501	-19.29780	494.19351	-1.81931	135.34438	-1042.95569	457.84042	-0.65487	-269.96124	30.92255	-5.61242
272	2.258	1201.01184	165.17412	1379.83081	34.88797	202.77570	1296.35474	-724.39496	228.43265	1245.22083	304.38995	342.23981	-19.32409	519.97821	1.38609	130.29152	-1054.95471	458.82806	1.66536	-283.67938	31.67738	-5.85340
273	2.267	1200.77991	164.35977	1378.98462	35.46191	202.13316	1294.34839	-723.35999	227.60959	1246.70801	290.66617	343.13031	-19.28092	546.06915	4.40609	124.59138	-1066.36389	459.76700	4.71239	-297.36108	32.37659	-6.04466
274	2.275	1200.34167	163.66052	1378.56543	36.22118	201.47954	1292.29272	-722.40393	227.45766	1248.64856	276.97943	343.88495	-19.24006	572.83179	6.97250	118.32681	-1077.16638	460.63147	8.42804	-310.99023	33.04547	-6.19372
275	2.283	1199.68823	163.09253	1378.60400	37.18525	200.85141	1290.27405	-721.49860	227.93182	1250.87280	263.32111	344.47946	-19.24929	600.33875	8.91453	111.71951	-1087.30933	461.33264	12.80495	-324.54285	33.67187	-6.31482
276	2.292	1198.81055	162.67593	1379.13257	38.35577	200.26314	1288.37634	-720.60065	228.87259	1253.25623	249.64127	345.01364	-19.29751	628.18359	10.22036	105.09557	-1096.51343	461.81998	17.91234	-338.02399	34.21950	-6.42231
277	2.300	1197.70105	162.43916	1380.18262	39.72798	199.72078	1286.66431	-719.66711	230.05183	1255.72388	235.90057	345.57217	-19.35061	655.54187	11.01620	98.67217	-1104.07556	462.09146	23.80558	-351.49390	34.69621	-6.53963
278	2.308	1196.35693	162.42368	1381.77905	41.30254	199.24300	1285.16589	-718.66168	231.23587	1258.24683	222.11166	346.14725	-19.38238	681.44678	11.53010	92.34893	-1108.94897	462.09546	30.44329	-365.02765	35.15211	-6.67262
279	2.317	1194.78479	162.68683	1383.92957	43.08766	198.86595	1283.87000	-717.56085	232.23912	1260.82959	208.32236	346.71719	-19.38212	705.14209	12.04990	85.75806	-1110.08264	461.70001	37.67294	-378.65088	35.64108	-6.79262
280	2.325	1193.00452	163.29723	1386.61230	45.07394	198.60950	1282.74072	-716.36340	232.95140	1263.48730	194.56042	347.32150	-19.35416	726.30701	12.79741	78.54794	-1106.81396	460.63861	45.14696	-392.34021	36.21082	-6.86960
281	2.333	1191.05188	164.31528	1389.76465	47.19377	198.44104	1281.73950	-715.09705	233.33623	1266.22595	180.82202	348.02011	-19.32565	745.02063	13.79267	70.61310	-1099.23950	458.44415	52.14587	-406.04010	36.88787	-6.90730
282	2.342	1188.97266	165.75427	1393.28320	49.31868	198.29080	1280.83691	-713.81354	233.41135	1269.03699	167.09900	348.83014	-19.32340	761.58936	14.85662	62.07823	-1088.20056	454.61804	57.66782	-419.68750	37.67062	-6.93847
283	2.350	1186.81140	167.54388	1397.04236	51.30891	198.09003	1280.01672	-712.56750	233.23091	1271.89758	153.37402	349.72684	-19.33743	776.36560	15.72997	53.14492	-1074.67603	449.00885	61.06789	-433.29315	38.54588	-6.99059
284	2.358	1184.59863	169.54538	1400.92126	53.06803	197.78654	1279.27441	-711.39282	232.87035	1274.77209	139.62366	350.65906	-19.34172	789.52441	16.20628	43.99555	-1059.15356	442.09027	62.66503	-446.95380	39.50122	-7.05911
285	2.367	1182.33240	171.62846	1404.82080	54.56816	197.34261	1278.61340	-710.29834	232.39999	1277.61475	125.84113	351.59207	-19.31284	800.88110	16.20525	34.79898	-1041.54932	434.78983	63.40857	-460.74023	40.52821	-7.11438
286	2.375	1179.96704	173.73615	1408.65796	55.84922	196.72450	1278.03906	-709.27808	231.86438	1280.37622	112.02014	352.54941	-19.21556	809.95081	15.75546	25.81226	-1021.52454	427.89014	63.85943	-474.62854	41.59071	-7.12429
287	2.383	1177.44385	175.87639	1412.36084	56.99903	195.89648	1277.55359	-708.31097	231.29395	1283.01306	98.14777	353.55670	-19.03373	816.22400	14.95396	17.57096	-998.75623	421.58188	63.67652	-488.55463	42.60242	-7.07083
288	2.392	1174.74780	178.07468	1415.87415	58.12126	194.82866	1277.15967	-707.35565	230.72192	1285.49829	84.23492	354.58609	-18.81096	819.42749	13.94495	10.95682	-973.04370	415.59052	62.09068	-502.47845	43.49496	-6.96449
289	2.400	1171.92480	180.35184	1419.16003	59.30698	193.50745	1276.86414	-706.35767	230.16879	1287.82690	70.31940	355.58960	-18.61775	819.54736	12.90084	6.76116	-944.34766	409.57718	58.73223	-516.38965	44.30069	-6.85146
290	2.408	1169.05542	182.72855	1422.19031	60.62056	191.93697	1276.67664	-705.26941	229.62186	1290.01013	56.43878	356.54050	-18.45773	816.55908	12.02891	4.93625	-912.76624	403.36459	54.00738	-530.30505	45.14560	-6.79029
291	2.417	1166.23169	185.22568	1424.94312	62.09438	190.13341	1276.60828	-704.06525	229.04456	1292.06531	42.63190	357.46185	-18.18756	810.23230	11.55372	4.52188	-878.47461	396.93784	48.81477	-544.26062	46.13000	-6.79531
292	2.425	1163.54773	187.85818	1427.40210	63.72882	188.12433	1276.66907	-702.74609	228.40607	1294.01074	28.97455	358.43784	-17.57448	800.52295	11.60076	4.47655	-841.72809	390.43082	44.02927	-558.25812	47.21062	-6.81541
293	2.433	1161.08862	190.63318	1429.55017	65.49777	185.95544	1276.86719	-701.33783	227.70998	1295.86169	15.58514	359.55630	-16.46931	788.14819	12.10764	4.34127	-802.88232	384.26059	40.28112	-572.25165	48.27338	-6.80338
294	2.442	1158.92810	193.54620	1431.36145	67.35248	183.69092	1277.20850	-699.88538	226.99870	1297.62402	2.58374	360.83176	-14.87604	774.37524	12.90624	4.13262	-762.33350	379.02966	37.98607	-586.20593	49.28723	-6.77429
295	2.450	1157.12708	196.57877	1432.80469	69.22309	181.40494	1277.69348	-698.44849	226.32439	1299.29187	-9.94379	362.20749	-12.86076	760.22925	13.85291	3.93906	-720.49915	374.97928	37.33637	-600.12018	50.27714	-6.75825
296	2.458	1155.72400	199.70874	1433.85071	71.02525	179.17358	1278.31543	-697.09961	225.72574	1300.84680	-21.98175	363.62204	-10.44835	746.14624	14.85568	3.73550	-677.91821	371.80927	38.35640	-614.00922	51.21745	-6.73779
297	2.467	1154.72180	202.93201	1434.47375	72.67072	177.06825	1279.06104	-695.91675	225.23761	1302.25562	-33.63898	365.05569	-7.52431	732.19470	15.86053	3.46566	-635.31470	369.15106	40.93058	-627.87787	52.07779	-6.67537
298	2.475	1154.08923	206.27312	1434.65088	74.07964	175.14975	1279.91711	-694.96844	224.90170	1303.47131	-45.18054	366.53986	-3.62558	718.33472	16.83833	3.15362	-593.56531	366.84964	44.58524	-641.70056	52.90379	-6.57946
299	2.483	1153.77588	209.77032	1434.36499	75.19566	173.46519	1280.87378	-694.30310	224.75856	1304.44617	-56.87231	368.15594	2.27265	704.53979	17.76435	2.88036	-553.61377	364.77078	48.44922	-655.44690	53.75407	-6.49007
300	2.492	1153.72656	213.44487	1433.61365	75.99315	172.04320	1281.92480	-693.95056	224.84137	1305.14746	-68.39606	370.00723	11.57286	690.83679	18.62818	2.69748	-516.19214	362.66464	51.66209	-669.12341	54.60516	-6.40009
301	2.500	1153.88770	217.27576	1432.41150	76.46986	170.88356	1283.06238	-693.92273	225.17923	1305.56702	-78.13629	372.16272	25.30174	677.25720	19.44607	2.58759	-481.40686	360.32639	53.77078	-682.75659	55.37707	-6.24568
302	2.508	1154.20935	221.19098	1430.78247	76.63454	169.95270	1284.27307	-694.20990	225.79495	1305.71948	-83.32166	374.63110	43.22148	663.77734	20.24635	2.48085	-448.65164	357.74838	54.75516	-696.36090	56.06097	-6.00776
303	2.517	1154.64771	225.06786	1428.75232	76.49632	169.19855	1285.53784	-694.78369	226.68483	1305.61792	-81.45764	377.40521	63.48066	650.32104	21.02911	2.32255	-416.99460	355.03372	54.82043	-709.94952	56.75078	-5.77612
304	2.525	1155.16187	228.74983	1426.34473	76.06054	168.57654	1286.83459	-695.60712	227.78990	1305.23474	-72.00104	380.52042	83.23228	636.82007	21.74220	2.13316	-385.65054	352.23758	54.21448	-723.53827	57.51311	-5.66644
305	2.533	1155.70459	232.09251	1423.57642	75.33366	168.06453	1288.13879	-696.64948	228.99228	1304.48279	-56.59509	384.01572	100.03555	623.28821	22.35307	1.96520	-354.24097	349.38788	53.15270	-737.12805	58.34946	-5.73015
306	2.542	1156.20703	235.03566	1420.45435	74.33115	167.65945	1289.42407	-697.89758	230.15857	1303.24731	-37.66608	387.84570	113.01019	609.80981	22.92652	1.83259	-322.84998	346.64096	51.82537	-750.71228	59.26421	-5.93536
307	2.550	1156.58582	237.70706	1416.98682	73.07942	167.36809	1290.66943	-699.35657	231.21204	1301.44788	-17.01666	391.86688	122.72565	596.41937	23.57259	1.73165	-291.90851	344.25018	50.41358	-764.29578	60.23204	-6.16894
308	2.558	1156.83862	240.36691	1413.24402	71.61116	167.20215	1291.86572	-701.03467	232.17690	1299.07886	4.48438	395.86188	130.15558	583.04669	24.34194	1.67957	-262.00934	342.35165	48.99738	-777.88324	61.17494	-6.30783
309	2.567	1157.18958	242.99333	1409.45471	69.95834	167.17531	1293.01672	-702.91937	233.13148	1296.20361	26.57751	399.52753	135.90022	569.62146	25.20124	1.68478	-233.85463	340.93582	47.44106	-791.46375	62.04603	-6.31282
310	2.575	1158.02820	245.09723	1405.98657	68.14433	167.29155	1294.13525	-704.97559	234.10803	1292.92932	49.28174	402.49207	140.17293	556.15405	26.08617	1.72159	-208.26047	339.96960	45.41750	-805.03894	62.86779	-6.23789
311	2.583	1159.60229	246.26486	1403.15381	66.18063	167.53317	1295.23450	-707.16595	235.06207	1289.40601	72.66553	404.43652	143.10909	542.67078	26.95604	1.75860	-186.01817	339.47546	42.53384	-818.63794	63.69339	-6.18827
312	2.592	1161.84058	246.64853	1401.07251	64.07832	167.86867	1296.32227	-709.44238	235.93810	1285.80945	96.69885	405.22003	144.92773	529.14697	27.80398	1.78911	-167.72476	339.66382	38.53265	-832.27319	64.56609	-6.24810
313	2.600	1164.47009	246.79532	1399.69653	61.86182	168.27077	1297.40417	-711.70764	236.74254	1282.25220	121.23065	404.88501	145.91939	515.54504	28.64285	1.82600	-153.69614	340.93073	33.50039	-845.92688	65.48393	-6.38911
314	2.608	1167.19922	247.26506	1398.92078	59.56918	168.72253	1298.48389	-713.82751	237.54074	1278.72986	146.10852	403.57895	146.39609	501.86938	29.49225	1.87169	-143.91586	343.54666	27.85678	-859.59412	66.40086	-6.48152
315	2.617	1169.81030	248.43845	1398.64612	57.24753	169.21196	1299.56006	-715.68738	238.40390	1275.17639	171.30518	401.47589	146.63379	488.14597	30.35294	1.90744	-138.11383	347.42300	22.09852	-873.30762	67.27750	-6.44579
316	2.625	1172.17419	250.49207	1398.80396	54.95161	169.73303	1300.62256	-717.21442	239.38477	1271.53796	196.88306	398.72754	146.80771	474.38568	31.20132	1.91824	-136.01126	352.16248	16.53482	-887.09619	68.11134	-6.34498
317	2.633	1174.23145	253.44705	1399.35742	52.74184	170.29343	1301.64807	-718.37122	240.52051	1267.80518	222.85583	395.43015	146.95181	460.59186	32.02773	1.91347	-137.49088	357.16327	11.22820	-900.94531	68.91972	-6.28539
318	2.642	1175.96411	257.23337	1400.29175	50.67950	170.90509	1302.59863	-719.15820	241.82724	1264.01965	249.12247	391.61023	146.96448	446.75690	32.84981	1.90637	-142.43874	361.68539	6.23381	-914.83911	69.70739	-6.28572
319	2.650	1177.37329	261.74146	1401.60535	48.82058	171.56679	1303.42603	-719.60468	243.29745	1260.26074	275.53076	387.26563	146.65034	432.85965	33.69350	1.87339	-150.39821	365.07803	1.94328	-928.79199	70.48208	-6.28024
320	2.658	1178.46411	266.85452	1403.30176	47.21315	172.27132	1304.08203	-719.75525	244.91019	1256.63306	301.98785	382.43057	145.79395	418.90076	34.57738	1.77275	-160.60275	367.16037	-1.02956	-942.80774	71.30588	-6.21979
321	2.667	1179.23840	272.46326	1405.38489	45.89330	173.01767	1304.53137	-719.67102	246.63417	1253.26550	328.50507	377.17755	144.25368	404.91809	35.49099	1.60941	-172.43549	368.29507	-2.48809	-956.85010	72.22267	-6.13677
322	2.675	1179.69360	278.46979	1407.85718	44.87633	173.79865	1304.75549	-719.42126	248.41989	1250.30530	355.13965	371.58701	142.00952	390.96100	36.39977	1.43885	-185.50829	369.01871	-2.91204	-970.85126	73.13796	-6.09862
323	2.683	1179.82263	284.78577	1410.71936	44.15398	174.59102	1304.74658	-719.06366	250.19418	1247.89099	381.90536	365.74445	139.12740	377.06461	37.29078	1.31468	-199.32935	369.69339	-2.96548	-984.71069	73.91820	-6.10415
324	2.692	1179.61572	291.32913	1413.97046	43.69982	175.37192	1304.50037	-718.63635	251.85829	1246.10986	408.72699	359.70682	135.67709	363.22934	38.18324	1.25720	-213.36290	370.44363	-3.04204	-998.30652	74.59189	-6.03491
325	2.700	1179.06189	298.02112	1417.60852	43.47800	176.13977	1304.01550	-718.17029	253.30133	1244.97095	435.48773	353.47665	131.66365	349.42975	39.08167	1.24944	-227.32039	371.26111	-3.25799	-1011.55591	75.32875	-5.71599
326	2.708	1178.14978	304.78397	1421.63135	43.45322	176.91968	1303.29785	-717.70947	254.43695	1244.44397	462.15884	347.09564	127.00314	335.66901	39.98071	1.24553	-241.14717	372.12964	-3.56473	-1024.43201	76.23325	-5.02769
327	2.717	1176.86816	311.53992	1426.03687	43.60062	177.75073	1302.36536	-717.31641	255.21649	1244.51794	488.89124	340.74399	121.53259	321.98444	40.92677	1.19654	-254.87108	373.08026	-3.84736	-1036.90991	77.25098	-3.93679
328	2.725	1175.20630	318.21039	1430.82422	43.91417	178.66130	1301.25110	-717.04962	255.60075	1245.19641	515.96045	334.70123	115.06740	308.38791	41.97760	1.09105	-268.52277	374.14954	-4.04994	-1048.94592	78.28342	-2.42137
329	2.733	1173.15332	324.71524	1435.99353	44.40763	179.64772	1300.00012	-716.93475	255.54488	1246.45813	543.56934	329.23956	107.53375	294.86639	43.10639	0.97655	-282.10468	375.32053	-4.20153	-1060.48987	79.32774	-0.44244
330	2.742	1170.69836	330.97189	1441.54785	45.10134	180.67393	1298.66333	-716.95465	255.02072	1248.23572	571.62598	324.53781	99.11578	281.42059	44.23768	0.92649	-295.59949	376.54263	-4.34198	-1071.46582	80.45525	1.98118
331	2.750	1167.82910	336.89386	1447.49182	46.00062	181.68880	1297.29041	-717.05994	254.05203	1250.41284	599.66681	320.60431	90.25961	268.03870	45.35152	0.97799	-309.00287	377.78851	-4.48426	-1081.74451	81.65665	4.72619
332	2.758	1164.53174	342.38995	1453.83118	47.08190	182.64226	1295.92065	-717.18604	252.73434	1252.84558	626.97668	317.26035	81.47151	254.67276	46.49520	1.09614	-322.33307	379.07120	-4.61017	-1091.11194	82.78259	7.60950
333	2.767	1160.78943	347.36511	1460.56738	48.29436	183.49289	1294.57910	-717.26569	251.22644	1255.39929	652.78235	314.28043	73.08507	241.28526	47.71983	1.19701	-335.61423	380.40189	-4.70397	-1099.17456	83.72026	10.52794
334	2.775	1156.58398	351.72504	1467.69043	49.56840	184.20888	1293.28125	-717.23566	249.72018	1257.97742	676.41461	311.57159	65.16206	227.87448	49.03354	1.21836	-348.87332	381.73486	-4.80264	-1105.24255	84.60244	13.64573
335	2.783	1151.89722	355.38742	1475.16602	50.82375	184.76901	1292.04053	-717.04779	248.39595	1260.54126	697.44458	309.20892	57.52709	214.44684	50.39460	1.15860	-362.14825	383.00571	-4.94439	-1108.34485	85.76109	17.36395
336	2.792	1146.71826	358.30109	1482.92395	51.97998	185.16707	1290.87500	-716.68524	247.37814	1263.11182	715.78503	307.36160	49.90648	201.01059	51.73313	1.04808	-375.46503	384.21799	-5.09507	-1107.45935	87.50373	21.88662
337	2.800	1141.05273	360.47217	1490.85242	52.96820	185.41626	1289.80945	-716.16968	246.72421	1265.73950	731.67999	306.19073	42.09410	187.57315	52.98466	0.93942	-388.82150	385.41031	-5.19415	-1101.90564	89.96802	26.77327
338	2.808	1134.93738	361.98706	1498.81238	53.74195	185.54700	1288.86707	-715.55164	246.44716	1268.46240	745.49823	305.75464	34.02130	174.10779	54.12064	0.90589	-402.23077	386.56778	-5.22616	-1091.56970	93.04436	31.12054
339	2.817	1128.46204	363.02856	1506.66846	54.28613	185.59474	1288.06128	-714.89215	246.52931	1271.28772	757.40845	305.98126	25.69855	160.55246	55.16966	0.96458	-415.73560	387.62399	-5.21375	-1076.74731	96.29277	34.25326
340	2.825	1121.82922	363.91486	1514.31946	54.61798	185.59206	1287.39807	-714.24158	246.92297	1274.19336	767.21606	306.72104	17.12305	146.86823	56.19967	1.03998	-429.35602	388.53064	-5.17906	-1057.92957	99.06551	36.01900
341	2.833	1115.38782	365.07339	1521.70898	54.77911	185.57973	1286.88562	-713.62128	247.56540	1277.13806	774.48584	307.83533	8.32346	133.08250	57.25314	1.05892	-443.08591	389.34177	-5.12774	-1035.69434	100.89643	36.43821
342	2.842	1109.47107	366.77490	1528.81421	54.82526	185.62163	1286.53821	-713.02094	248.39563	1280.07422	778.76233	309.27505	-0.35872	119.25663	58.30873	1.02823	-456.92020	390.18893	-5.06962	-1010.48065	101.74397	35.45493
343	2.850	1104.15430	368.90533	1535.63110	54.81800	185.79890	1286.36890	-712.41443	249.35132	1282.96423	779.72742	311.08383	-7.97965	105.42802	59.32088	1.00788	-470.82031	391.13498	-5.03148	-982.37469	101.88783	33.12891
344	2.858	1099.26819	371.16327	1542.16296	54.82103	186.18622	1286.38501	-711.77380	250.36588	1285.79260	777.27350	313.26666	-13.33493	91.60855	60.27409	1.05280	-484.71729	392.13696	-5.02833	-951.25647	101.67496	29.88313
345	2.867	1094.61255	373.37335	1548.40820	54.90011	186.82867	1286.58813	-711.07501	251.38228	1288.56470	771.45251	315.62415	-15.99795	77.83540	61.17592	1.19143	-498.59769	393.13556	-5.05265	-917.20361	101.26241	26.52003
346	2.875	1090.08362	375.51978	1554.36438	55.11736	187.73076	1286.97717	-710.30420	252.36635	1291.29163	762.42773	317.79843	-16.74282	64.21387	61.99706	1.47188	-512.50684	394.11377	-5.07611	-880.69373	100.59474	23.95026
347	2.883	1085.67773	377.64117	1560.05029	55.51249	188.85785	1287.54980	-709.46082	253.30653	1293.97339	750.68829	319.54239	-16.72515	50.90358	62.62987	2.01630	-526.45819	395.12030	-5.03993	-842.46649	99.67464	22.78150
348	2.892	1081.45325	379.78635	1565.49048	56.08308	190.14401	1288.30151	-708.54889	254.20164	1296.58789	737.20001	320.87332	-16.65409	38.05244	62.93625	2.97570	-540.42334	396.20932	-4.91475	-803.31207	98.63672	23.15154
349	2.900	1077.48572	381.99606	1570.66943	56.78384	191.50439	1289.21729	-707.56598	255.03979	1299.07886	723.01819	321.96674	-16.72512	25.76067	62.83963	4.43776	-554.38867	397.35300	-4.76606	-763.93958	97.45872	24.94384
350	2.908	1073.83801	384.27271	1575.53162	57.54856	192.85797	1290.26233	-706.51385	255.77989	1301.35461	708.79230	322.99939	-16.89521	14.10820	62.34872	6.43901	-568.35724	398.49893	-4.67216	-724.92017	95.88098	28.04287
351	2.917	1070.55481	386.58258	1580.02600	58.32286	194.15456	1291.38037	-705.43225	256.35464	1303.33655	694.72131	324.06512	-17.09984	3.15070	61.51735	9.12299	-582.33801	399.63449	-4.61676	-686.70520	93.78931	32.26945
352	2.925	1067.66296	388.87347	1584.12573	59.08353	195.38332	1292.50696	-704.41693	256.70135	1305.02917	680.78094	325.15784	-17.31221	-7.13062	60.42767	12.99150	-596.33807	400.74768	-4.53311	-649.66614	91.49754	37.18510
353	2.933	1065.16797	391.07349	1587.81848	59.82558	196.55676	1293.59375	-703.59027	256.78271	1306.50476	666.90472	326.24460	-17.52295	-16.73422	59.18711	19.08211	-610.32385	401.82071	-4.40040	-614.11353	89.50922	42.17117
354	2.942	1063.05713	393.10382	1591.09277	60.53284	197.68613	1294.62598	-703.04669	256.57175	1307.81494	653.05829	327.34250	-17.71696	-25.19789	57.83470	28.73163	-624.24194	402.85461	-4.25613	-580.26141	88.12630	46.67464
355	2.950	1061.31140	394.90656	1593.92981	61.16885	198.76596	1295.61780	-702.81232	256.04675	1308.93774	639.23578	328.48535	-17.86476	-31.05020	56.21518	42.78619	-638.07703	403.86554	-4.14756	-548.10358	87.32526	50.34422
356	2.958	1059.91589	396.45044	1596.30664	61.69358	199.77264	1296.59448	-702.83978	255.23038	1309.78955	625.42944	329.67996	-17.94685	-31.93298	54.00332	60.78183	-651.82983	404.88770	-4.09000	-517.31885	86.86913	53.05664
357	2.967	1058.86426	397.72177	1598.20740	62.07883	200.67258	1297.57556	-703.04645	254.22624	1310.27686	611.63525	330.92520	-17.98684	-25.86656	50.82962	80.80273	-665.49487	405.95001	-4.08057	-487.36884	86.48584	54.87476
358	2.975	1058.16199	398.71414	1599.62866	62.31030	201.44382	1298.56189	-703.38434	253.18373	1310.35571	597.87354	332.21158	-18.04437	-12.86220	46.38327	100.18085	-679.09863	407.01709	-4.13668	-457.74408	85.97021	55.96416
359	2.983	1057.82983	399.41913	1600.57800	62.38353	202.09787	1299.52856	-703.87811	252.22433	1310.05481	584.16766	333.50482	-18.16156	4.81992	40.58984	116.75272	-692.70477	408.03464	-4.27303	-428.16785	85.19104	56.50834
360	2.992	1057.90137	399.82892	1601.07019	62.29342	202.66570	1300.43835	-704.59149	251.42781	1309.45898	570.52222	334.73956	-18.32948	24.26776	33.79727	129.89227	-706.36389	408.99567	-4.46410	-398.67212	84.08909	56.65188
361	3.000	1058.41284	399.94482	1601.12512	62.02588	203.16228	1301.26514	-705.56439	250.86737	1308.65698	556.93188	335.82593	-18.51687	43.66074	26.66052	140.37283	-720.07593	409.87665	-4.64909	-369.56989	82.67378	56.46901
362	3.008	1059.39172	399.77478	1600.75940	61.56345	203.57741	1301.99963	-706.78766	250.60580	1307.69250	543.37256	336.75366	-18.67794	62.63115	19.78523	149.28197	-733.80438	410.66623	-4.73314	-341.37097	81.00534	55.90870
363	3.017	1060.84912	399.32739	1599.98010	60.89676	203.89296	1302.64185	-708.21893	250.65715	1306.55566	529.79407	337.68655	-18.73173	81.65231	13.53590	157.17516	-747.52039	411.48682	-4.63416	-314.71228	79.16307	54.76911
364	3.025	1062.77551	398.61276	1598.78589	60.02956	204.10098	1303.20190	-709.80542	250.98267	1305.20142	516.16345	338.78113	-18.64723	101.38101	8.11770	164.02144	-761.22217	412.50275	-4.38113	-290.29919	77.18225	52.77552
365	3.033	1065.13489	397.64072	1597.17688	58.97498	204.20779	1303.70264	-711.49292	251.51910	1303.57458	502.49817	339.98553	-18.51469	122.25298	3.65538	169.59727	-774.92261	413.70673	-4.12518	-268.77893	74.99562	49.70149
366	3.042	1067.86365	396.40820	1595.16626	57.74924	204.22314	1304.17102	-713.22083	252.19823	1301.63428	488.82941	341.16739	-18.42653	144.35313	0.16016	173.79597	-788.62866	414.92609	-4.01564	-250.58618	72.44028	45.48817
367	3.050	1070.87537	394.88376	1592.79810	56.37218	204.15355	1304.62793	-714.91418	252.95325	1299.37122	475.15692	342.27078	-18.38567	167.53217	-2.45213	176.63861	-802.33069	416.03613	-4.06655	-235.88757	69.32797	40.32738
368	3.058	1074.07690	393.02124	1590.15674	54.87114	204.00792	1305.08472	-716.48505	253.70206	1296.82959	461.45941	343.28513	-18.37934	191.61086	-4.27926	178.18822	-816.00500	417.05859	-4.16638	-224.64783	65.52235	34.59413
369	3.067	1077.38525	390.82373	1587.34485	53.28342	203.80222	1305.54932	-717.84656	254.31772	1294.12195	447.72784	344.21078	-18.42224	216.47955	-5.37183	178.56270	-829.64490	418.07407	-4.18993	-216.79840	60.99393	28.60207
370	3.075	1080.72986	388.37463	1584.46289	51.66376	203.56554	1306.03027	-718.92334	254.67584	1291.35840	433.96280	345.07944	-18.50663	242.05661	-5.70708	177.98741	-843.30951	419.12955	-4.09075	-212.39240	55.84804	22.40304
371	3.083	1084.04150	385.77411	1581.61865	50.08899	203.34761	1306.53357	-719.65674	254.76141	1288.52808	420.16574	345.94870	-18.59175	268.20660	-5.25841	176.79286	-857.08411	420.21286	-3.92092	-211.56104	50.34295	15.89063
372	3.092	1087.24316	383.07483	1578.91321	48.64936	203.21507	1307.05359	-720.02625	254.65228	1285.52649	406.35004	346.85214	-18.65128	294.71545	-4.13284	175.34555	-870.97693	421.27203	-3.75770	-214.27484	44.95416	9.17745
373	3.100	1090.25085	380.29007	1576.40405	47.44118	203.23712	1307.56445	-720.07507	254.38824	1282.31494	392.52753	347.77759	-18.69135	321.38239	-2.54646	173.90474	-884.92499	422.25641	-3.63515	-220.11774	40.40677	2.93575
374	3.108	1092.97839	377.43390	1574.10535	46.55989	203.46574	1308.02039	-719.89349	253.93697	1278.98315	378.68576	348.70566	-18.72769	348.13721	-0.62286	172.45886	-898.87097	423.15854	-3.57527	-228.41223	37.43944	-1.79098
375	3.117	1095.34583	374.55176	1572.02380	46.06233	203.90872	1308.37183	-719.56305	253.27281	1275.68433	364.81250	349.63968	-18.76731	375.01398	1.65781	170.72540	-912.76123	424.02914	-3.61259	-238.69934	36.30687	-4.40983
376	3.125	1097.29736	371.72360	1570.18640	45.91540	204.50563	1308.58496	-719.12372	252.41902	1272.58105	350.93631	350.59317	-18.80676	402.03931	4.32085	168.34862	-926.53735	424.94659	-3.71770	-250.78265	36.54301	-5.29153
377	3.133	1098.80481	369.03693	1568.63867	46.00330	205.13882	1308.64185	-718.58527	251.42638	1269.82800	337.10748	351.55740	-18.83641	429.16385	7.34763	165.10078	-940.18140	425.96616	-3.75631	-264.19849	37.36330	-5.30707
378	3.142	1099.85278	366.55011	1567.42371	46.19545	205.68587	1308.51990	-717.95074	250.35573	1267.55481	323.33032	352.48291	-18.85266	456.22876	10.73479	160.96187	-953.70740	427.09045	-3.60001	-278.17572	38.23895	-5.14609
379	3.150	1100.42700	364.27600	1566.56543	46.39763	206.06883	1308.17908	-717.22888	249.28070	1265.85571	309.55084	353.32373	-18.87172	482.99838	14.52034	156.06195	-967.05823	428.25394	-3.22021	-292.16980	39.05067	-5.12860
380	3.158	1100.51648	362.19446	1566.06738	46.56840	206.27351	1307.56543	-716.43817	248.28493	1264.79114	295.73062	354.10416	-18.91013	509.29666	18.72371	150.55280	-980.03650	429.36407	-2.57574	-306.05145	39.87654	-5.32118
381	3.167	1100.12488	360.27271	1565.91724	46.73170	206.35272	1306.62073	-715.60248	247.45717	1264.38428	281.88766	354.88889	-18.96019	535.14099	23.24776	144.51816	-992.40015	430.43332	-1.44303	-319.87506	40.74597	-5.65622
382	3.175	1099.28223	358.47476	1566.08582	46.97694	206.41925	1305.30969	-714.74255	246.90073	1264.60986	268.05280	355.69742	-19.00497	560.73694	27.88675	137.95151	-1003.99817	431.59534	0.53758	-333.66980	41.58478	-6.00764
383	3.183	1098.03467	356.76938	1566.52698	47.42652	206.61450	1303.65833	-713.87146	246.73697	1265.38928	254.23285	356.50729	-19.02681	586.32654	32.41871	130.81883	-1014.75586	432.94125	3.62120	-347.41046	42.34119	-6.27230
384	3.192	1096.42261	355.14288	1567.18518	48.17633	207.04451	1301.75439	-713.00012	247.07141	1266.59900	240.42493	357.30392	-19.00261	612.01379	36.64100	123.17679	-1024.55139	434.46039	7.77575	-361.08844	43.04001	-6.42528
385	3.200	1094.47778	353.60187	1568.00610	49.24545	207.72333	1299.70947	-712.14307	247.93448	1268.09595	226.64056	358.07498	-18.93006	637.67664	40.39530	115.20572	-1033.04785	436.15686	12.75691	-374.72021	43.70053	-6.50638
386	3.208	1092.24268	352.16058	1568.94141	50.57621	208.57870	1297.62756	-711.31647	249.25111	1269.74780	212.90088	358.79858	-18.84912	662.96313	43.64404	107.09999	-1039.54712	438.10373	18.43016	-388.30005	44.31895	-6.58157
387	3.217	1089.77673	350.83191	1569.94641	52.07536	209.51157	1295.59119	-710.53369	250.86833	1271.45093	199.20154	359.46341	-18.81359	687.32263	46.48989	98.91526	-1043.01929	440.33722	25.03472	-401.83667	44.90912	-6.70075
388	3.225	1087.14746	349.62231	1570.97534	53.65420	210.44756	1293.65344	-709.80389	252.60463	1273.13232	185.50525	360.08319	-18.84898	710.08411	49.08803	90.50711	-1042.35132	442.71091	33.03068	-415.39227	45.48307	-6.85694
389	3.233	1084.42444	348.52545	1571.97839	55.24319	211.34326	1291.84351	-709.13403	254.28442	1274.75183	171.78827	360.70258	-18.93400	730.64526	51.56680	81.61549	-1036.78796	444.80515	42.54841	-429.01611	46.05342	-7.00433
390	3.242	1081.67322	347.52979	1572.90271	56.78609	212.17239	1290.18372	-708.52606	255.76068	1276.30322	158.06720	361.36517	-19.01581	748.68274	53.97230	72.03812	-1026.43909	445.99808	52.91363	-442.69037	46.67977	-7.12481
391	3.250	1078.94714	346.62476	1573.69189	58.23680	212.92522	1288.69543	-707.96851	256.93161	1277.80823	144.35699	362.07602	-19.05481	764.20557	56.17252	61.77797	-1012.33704	445.81097	62.82431	-456.37524	47.43699	-7.23807
392	3.258	1076.29602	345.78699	1574.29297	59.56881	213.60567	1287.39197	-707.42883	257.74728	1279.30408	130.62750	362.83853	-19.04519	777.45520	57.86412	51.05932	-995.67102	444.25992	71.12920	-470.07697	48.32083	-7.34854
393	3.267	1073.77637	344.98227	1574.66907	60.78537	214.20906	1286.27588	-706.85956	258.20294	1280.82617	116.83331	363.66406	-19.00203	788.70557	58.76896	40.23143	-976.88916	441.79123	77.31301	-483.84650	49.23735	-7.41986
394	3.275	1071.44031	344.18927	1574.80054	61.92018	214.70497	1285.33826	-706.21051	258.32281	1282.39282	102.96973	364.53424	-18.95317	797.96045	58.83997	29.71862	-955.66064	438.82321	81.14333	-497.71442	50.10741	-7.40657
395	3.283	1069.32336	343.41089	1574.67346	63.03154	215.04939	1284.56091	-705.43311	258.14795	1284.00085	89.08014	365.43246	-18.91637	804.78955	58.29832	20.12959	-931.50317	435.37234	82.20155	-511.64813	50.95118	-7.30469
396	3.292	1067.44922	342.66827	1574.27271	64.19164	215.20424	1283.92126	-704.48114	257.73322	1285.63403	75.22144	366.37854	-18.86389	808.51672	57.48299	12.37157	-904.24792	431.22552	80.14249	-525.58264	51.85069	-7.16874
397	3.300	1065.83813	341.99396	1573.57983	65.46693	215.14137	1283.39954	-703.31927	257.14938	1287.27173	61.43323	367.40494	-18.71537	808.53027	56.69933	7.31243	-874.10803	426.34814	75.28451	-539.48846	52.82980	-7.06065
398	3.308	1064.51111	341.42474	1572.57312	66.89742	214.84486	1282.98547	-701.93329	256.48477	1288.90088	47.77075	368.53619	-18.36623	804.42432	56.19935	5.00337	-841.48633	420.85806	68.65581	-553.39020	53.81297	-6.98178
399	3.317	1063.49902	340.98834	1571.23242	68.49044	214.31723	1282.67761	-700.33099	255.83104	1290.52075	34.37769	369.80322	-17.73435	796.17932	56.14527	4.46832	-806.74640	414.88821	61.53698	-567.33203	54.76346	-6.90915
400	3.325	1062.85242	340.69440	1569.54651	70.22636	213.57837	1282.47412	-698.53857	255.25394	1292.13721	21.44568	371.26923	-16.79911	784.50000	56.53083	4.50720	-770.14038	408.74728	55.04385	-581.34747	55.76154	-6.87758
401	3.333	1062.64441	340.54501	1567.51733	72.06317	212.66261	1282.36975	-696.59918	254.78334	1293.75525	8.99146	373.01108	-15.56198	770.72900	57.21911	4.48419	-731.81976	402.84317	49.87090	-595.43683	56.83859	-6.91970
402	3.342	1062.95667	340.54962	1565.15320	73.93998	211.62277	1282.35864	-694.57263	254.42877	1295.36987	-3.44775	375.07358	-13.81411	756.16931	58.06432	4.32120	-691.88831	397.45743	46.26367	-609.56995	57.89601	-6.98654
403	3.350	1063.85632	340.72131	1562.45654	75.78165	210.52873	1282.43774	-692.53363	254.19368	1296.95361	-16.96741	377.48520	-10.71897	741.59045	58.98764	4.09402	-650.57758	392.85580	44.31152	-623.71600	58.86026	-7.01958
404	3.358	1065.37231	341.06409	1559.41528	77.50727	209.45381	1282.60754	-690.57227	254.09320	1298.45264	-32.79089	380.33377	-4.53241	727.26831	59.96432	3.81660	-608.38580	389.29486	44.16904	-637.83691	59.74875	-7.00128
405	3.367	1067.48633	341.56512	1556.00757	79.04756	208.46753	1282.87000	-688.79028	254.17606	1299.79785	-50.79791	383.80469	7.02363	713.20593	60.96667	3.48305	-566.03705	386.83090	45.88205	-651.88416	60.57997	-6.90730
406	3.375	1070.14185	342.20068	1552.21790	80.36301	207.63800	1283.22107	-687.28857	254.51131	1300.92151	-68.12189	388.13031	25.54789	699.31213	61.95696	3.14186	-524.42987	385.36020	49.05944	-665.84363	61.32761	-6.69404
407	3.383	1073.25366	342.94891	1548.04102	81.44647	207.02570	1283.64734	-686.15076	255.14423	1301.76660	-79.80493	393.44849	50.52921	685.50354	62.91485	2.87348	-484.64325	384.73599	52.78526	-679.74390	61.98574	-6.36510
408	3.392	1076.72913	343.78888	1543.47705	82.30737	206.66833	1284.12585	-685.42999	256.07474	1302.29150	-81.84924	399.65433	78.89120	671.74182	63.82679	2.70043	-447.67435	384.82239	55.94788	-693.60474	62.64999	-6.03697
409	3.400	1080.49524	344.69055	1538.53467	82.94795	206.57230	1284.62891	-685.14636	257.26804	1302.47034	-73.97455	406.42877	106.29620	658.03827	64.67126	2.55364	-413.86926	385.60117	57.76576	-707.40869	63.43257	-5.86303
410	3.408	1084.50879	345.60809	1533.23608	83.34664	206.72237	1285.12866	-685.29419	258.67450	1302.28369	-59.22797	413.43799	129.45006	644.41614	65.43670	2.35294	-382.66931	387.14954	58.03162	-721.13855	64.29761	-5.87124
411	3.417	1088.74170	346.48080	1527.61572	83.46281	207.10425	1285.60168	-685.84686	260.24405	1301.70935	-41.22443	420.44113	147.38948	630.86414	66.14328	2.09394	-353.06387	389.37848	56.92837	-734.81183	65.12598	-5.96316
412	3.425	1093.15576	347.24457	1521.71802	83.25933	207.71721	1286.03479	-686.75720	261.93231	1300.72083	-22.11127	427.18896	160.83005	617.34772	66.82925	1.85649	-324.34271	391.94638	54.75159	-748.45374	65.90749	-6.05511
413	3.433	1097.66968	347.83746	1515.60144	82.72299	208.56386	1286.43188	-687.96106	263.69983	1299.30249	-2.46118	433.33426	170.82971	603.84735	67.50822	1.73934	-296.53748	394.58051	51.75018	-762.07617	66.72328	-6.13161
414	3.442	1102.14526	348.19131	1509.35291	81.87094	209.62933	1286.81775	-689.38379	265.50720	1297.48157	17.93854	438.53790	178.17186	590.37054	68.18455	1.75611	-270.33099	397.27802	48.00802	-775.67645	67.59120	-6.19829
415	3.450	1106.41565	348.24756	1503.10229	80.74397	210.87047	1287.23706	-690.94659	267.32629	1295.33301	39.35895	442.61060	183.43867	576.93628	68.89412	1.82180	-246.65424	400.09854	43.40358	-789.23987	68.44507	-6.26126
416	3.458	1110.34045	348.01752	1497.02808	79.39366	212.22289	1287.74829	-692.56763	269.16373	1292.93408	61.76031	445.51318	187.14694	563.53638	69.65167	1.86367	-226.35979	403.03235	37.71724	-802.77667	69.26132	-6.34334
417	3.467	1113.85596	347.62750	1491.34607	77.87059	213.61919	1288.40967	-694.16211	271.05597	1290.32349	84.85638	447.29211	189.74677	550.13794	70.42294	1.87993	-210.12015	406.14481	30.79027	-816.33179	70.10104	-6.45679
418	3.475	1116.98706	347.28610	1486.27429	76.21724	215.01360	1289.25903	-695.64685	273.04144	1287.50208	108.41479	448.03168	191.57120	536.72681	71.19041	1.90522	-198.38335	409.65842	22.72185	-829.92944	70.99675	-6.55472
419	3.483	1119.81201	347.20215	1481.98657	74.47278	216.40111	1290.29688	-696.94336	275.14197	1284.45178	132.43237	447.82056	192.78477	523.29663	71.96546	1.97306	-191.25610	413.78989	14.17382	-843.54962	71.92000	-6.58080
420	3.492	1122.41211	347.52197	1478.58459	72.68836	217.81305	1291.48535	-697.98798	277.36026	1281.16089	157.04077	446.75366	193.39580	509.82016	72.75526	2.08001	-188.43382	418.45639	6.49308	-857.16016	72.85634	-6.54940
421	3.500	1124.84155	348.31299	1476.10132	70.93399	219.29730	1292.75684	-698.75116	279.69550	1277.64783	182.31036	444.97388	193.37068	496.26770	73.56639	2.17615	-189.40533	423.09442	1.09430	-870.75024	73.81664	-6.52020
422	3.508	1127.12170	349.57916	1474.52039	69.29080	220.89919	1294.02612	-699.23810	282.16254	1273.98450	208.16223	442.69031	192.73405	482.63419	74.42037	2.19997	-193.92194	426.89285	-1.61562	-884.33636	74.81228	-6.53157
423	3.517	1129.24866	351.28491	1473.79834	67.83598	222.64299	1295.20654	-699.46704	284.78159	1270.30750	234.42773	440.11688	191.52921	468.94745	75.35089	2.12479	-202.07367	429.39560	-2.45563	-897.93640	75.83464	-6.57370
424	3.525	1131.20264	353.37640	1473.88208	66.62348	224.52112	1296.22815	-699.45709	287.56287	1266.79614	260.96866	437.38611	189.68791	455.25522	76.36433	1.99657	-213.54390	430.83984	-2.53117	-911.55664	76.83969	-6.59836
425	3.533	1132.95740	355.79498	1474.71692	65.67475	226.49908	1297.04932	-699.22821	290.51944	1263.63330	287.74756	434.53619	186.98080	441.59396	77.40459	1.91359	-227.11644	431.80908	-2.46998	-925.19708	77.79111	-6.54041
426	3.542	1134.48486	358.48419	1476.25220	64.98758	228.53017	1297.65601	-698.79736	293.66937	1260.98108	314.81027	431.56677	183.13316	427.96768	78.40358	1.93408	-241.34494	432.68942	-2.50214	-938.80292	78.69807	-6.31144
427	3.550	1135.75854	361.39182	1478.44067	64.54637	230.57104	1298.05237	-698.17932	297.00580	1258.96765	342.21585	428.50214	177.98933	414.35992	79.36147	2.00807	-255.41231	433.57455	-2.72512	-952.19965	79.58948	-5.79147
428	3.558	1136.75378	364.47028	1481.23840	64.32684	232.58945	1298.24976	-697.39764	300.46948	1257.67542	369.98380	425.43835	171.56387	400.75726	80.31850	2.02957	-269.18335	434.49225	-3.12705	-965.15820	80.52013	-4.87325
429	3.567	1137.44897	367.67603	1484.60352	64.30619	234.56088	1298.26404	-696.49683	303.94009	1257.13818	398.12985	422.55341	163.98737	387.14627	81.28291	1.95361	-282.79242	435.48676	-3.58036	-977.56116	81.58627	-3.50109
430	3.575	1137.82495	370.96942	1488.49512	64.47475	236.46519	1298.11646	-695.55847	307.24353	1257.34351	426.73788	420.06735	155.45976	373.51089	82.25349	1.83061	-296.35883	436.55402	-3.94107	-989.43414	82.83279	-1.63499
431	3.583	1137.86511	374.31403	1492.87366	64.83510	238.29005	1297.83386	-694.70032	310.16953	1258.23560	455.95660	418.20508	146.23589	359.85571	83.25720	1.74086	-309.92688	437.65405	-4.14544	-1000.81281	84.18779	0.76346
432	3.592	1137.55420	377.67554	1497.69983	65.39070	240.02779	1297.44775	-694.03894	312.50531	1259.72070	485.94531	417.17059	136.59892	346.21085	84.31917	1.72398	-323.49274	438.78973	-4.22007	-1011.60437	85.53782	3.66521
433	3.600	1136.87573	381.01822	1502.93555	66.13632	241.66199	1296.99182	-693.63654	314.10916	1261.67993	516.80908	417.06787	126.82048	332.60809	85.43250	1.76435	-337.03656	440.02338	-4.22199	-1021.49927	86.76462	6.95965
434	3.608	1135.80591	384.29684	1508.54260	67.05678	243.16617	1296.49963	-693.46832	314.98169	1263.99036	548.44812	417.77634	117.10092	319.05884	86.57193	1.82455	-350.54462	441.38327	-4.20417	-1029.97205	87.77367	10.53966
435	3.617	1134.30542	387.44400	1514.48047	68.13174	244.51921	1296.00525	-693.43719	315.25580	1266.55054	580.36725	418.89868	107.49815	305.55225	87.74304	1.86650	-364.01355	442.78265	-4.23135	-1036.39307	88.66612	14.40936
436	3.625	1132.30774	390.35364	1520.70300	69.33446	245.71393	1295.54016	-693.42230	315.12216	1269.29810	611.68109	419.90009	97.95769	292.07367	88.99260	1.86250	-377.45517	444.10617	-4.33559	-1040.12097	89.78333	18.74251
437	3.633	1129.71118	392.86752	1527.15259	70.61679	246.75110	1295.13123	-693.32605	314.76285	1272.20300	641.39655	420.38519	88.46107	278.62152	90.31905	1.83720	-390.90506	445.34515	-4.44978	-1040.53650	91.49931	23.67933
438	3.642	1126.38379	394.77899	1533.75488	71.89833	247.63632	1294.79407	-693.10046	314.32632	1275.24805	668.77350	420.27686	79.09203	265.18918	91.63280	1.86225	-404.39767	446.56161	-4.47897	-1037.15894	94.10094	28.87875
439	3.650	1122.19666	395.87708	1540.41699	73.07706	248.38080	1294.53113	-692.75269	313.93527	1278.41418	693.55127	419.78931	69.93684	251.73425	92.85835	1.96385	-417.93979	447.75891	-4.42391	-1029.81653	97.71697	33.51783
440	3.658	1117.10291	396.05536	1547.03577	74.05309	248.99536	1294.33972	-692.33301	313.69446	1281.66663	715.97766	419.25522	60.98672	238.19827	93.99886	2.08373	-431.53726	448.88666	-4.35811	-1018.69550	102.06002	36.98938
441	3.667	1111.24805	395.46802	1553.51892	74.75677	249.48561	1294.22009	-691.91205	313.67395	1284.94104	736.61169	418.88397	52.15565	224.54951	95.08329	2.15222	-445.21765	449.93155	-4.32811	-1004.26581	106.38829	39.31341
442	3.675	1105.01685	394.59897	1559.81006	75.17039	249.85358	1294.17334	-691.55457	313.88931	1288.15527	755.92053	418.64740	43.35707	210.78741	96.13246	2.15549	-458.99084	450.92487	-4.32870	-987.03650	110.07453	40.64811
443	3.683	1098.89661	394.06543	1565.89233	75.32445	250.10284	1294.19299	-691.30151	314.30432	1291.23694	773.91669	418.39337	34.54343	196.93903	97.18343	2.13045	-472.81573	451.90320	-4.32433	-967.19476	113.16048	40.77353
444	3.692	1093.20605	394.21838	1571.76721	75.27499	250.24939	1294.26257	-691.16418	314.84973	1294.13147	790.13092	417.97650	25.67225	183.04721	98.27756	2.12657	-486.62943	452.88144	-4.29054	-944.57776	116.09388	39.40511
445	3.700	1087.95557	394.93698	1577.42615	75.08322	250.33278	1294.36292	-691.12769	315.44620	1296.80469	803.94336	417.29053	16.69539	169.13251	99.41364	2.15868	-500.39908	453.84015	-4.24986	-919.03546	119.08182	36.79135
446	3.708	1082.97131	395.84741	1582.83850	74.80489	250.41321	1294.47705	-691.16406	316.02649	1299.25916	815.00781	416.32602	7.72070	155.19255	100.53709	2.18834	-514.15442	454.76828	-4.22941	-890.66931	121.96382	33.72035
447	3.717	1078.10034	396.66846	1587.95227	74.49051	250.55203	1294.58948	-691.24652	316.55453	1301.53137	823.37659	415.24625	-0.70994	141.24588	101.57292	2.18082	-527.96985	455.71350	-4.21204	-859.77881	124.54821	31.07425
448	3.725	1073.28906	397.32593	1592.70386	74.19450	250.79156	1294.68506	-691.35040	317.03760	1303.66528	829.14240	414.33447	-7.56895	127.33994	102.49532	2.16014	-541.88403	456.74374	-4.16468	-826.76843	126.84802	29.48153
449	3.733	1068.55042	397.87775	1597.03625	73.98421	251.15230	1294.75098	-691.44525	317.52646	1305.69446	831.99457	413.81635	-11.91973	113.50829	103.35521	2.18569	-555.84448	457.87012	-4.07473	-792.13812	128.98810	29.20025
450	3.742	1063.92151	398.43219	1600.91858	73.93993	251.65283	1294.77832	-691.49091	318.09229	1307.63928	831.24207	413.73706	-13.82206	99.74922	104.20683	2.30540	-569.76593	459.02127	-3.95604	-756.48059	130.96121	30.16204
451	3.750	1059.45508	399.09964	1604.35229	74.14110	252.32918	1294.76477	-691.43793	318.78064	1309.50049	826.29272	414.04953	-14.34185	86.06470	105.04631	2.54213	-583.62543	460.08478	-3.84949	-720.40662	132.53951	32.14343
452	3.758	1055.22278	399.95963	1607.36084	74.63522	253.22327	1294.71875	-691.23383	319.57520	1311.24817	817.20892	414.75092	-14.51333	72.51271	105.83072	2.91625	-597.46509	461.01218	-3.79256	-684.41901	133.41010	34.98383
453	3.767	1051.31409	401.05350	1609.97461	75.39365	254.34131	1294.66382	-690.84259	320.40234	1312.81946	804.96204	415.82071	-14.71432	59.21689	106.52254	3.48392	-611.32507	461.88623	-3.77966	-648.84882	133.35611	38.64829
454	3.775	1047.82996	402.38605	1612.22205	76.28822	255.62427	1294.63550	-690.27203	321.16855	1314.14709	791.04584	417.13293	-14.92566	46.30818	107.10471	4.35345	-625.20752	462.84299	-3.78281	-613.92188	132.39299	43.03577
455	3.783	1044.86548	403.88690	1614.12012	77.14411	256.98010	1294.67712	-689.58984	321.80774	1315.20142	776.69427	418.51770	-15.08921	33.84564	107.55800	5.65592	-639.07349	463.94586	-3.78250	-579.88281	130.86720	47.76431
456	3.792	1042.47717	405.37494	1615.66199	77.84597	258.35138	1294.83081	-688.90668	322.29758	1315.99133	762.47736	419.83322	-15.22640	21.81987	107.86642	7.49832	-652.85602	465.15369	-3.75146	-547.04004	129.34134	52.22688
457	3.800	1040.67212	406.63873	1616.81506	78.38245	259.73016	1295.11938	-688.33789	322.63397	1316.51526	748.49438	421.00317	-15.41928	10.25134	108.07983	9.98003	-666.51904	466.37543	-3.66067	-515.61938	128.23700	55.89759
458	3.808	1039.43567	407.57813	1617.53857	78.79236	261.11414	1295.53906	-687.97876	322.80933	1316.73486	734.69434	422.04678	-15.72502	-0.70721	108.33182	13.34146	-680.10388	467.50946	-3.54626	-485.55933	127.63199	58.56051
459	3.817	1038.75903	408.23358	1617.80603	79.10641	262.48257	1296.06750	-687.89563	322.81796	1316.58923	721.00763	423.05551	-16.08574	-10.69827	108.75572	18.19103	-693.70410	468.47101	-3.52409	-456.53870	127.38268	60.25794
460	3.825	1038.64429	408.70847	1617.61536	79.34279	263.81522	1296.67432	-688.12134	322.67322	1316.01758	707.37982	424.11798	-16.35893	-19.03810	109.38452	25.54481	-707.39929	469.28760	-3.66450	-428.19287	127.31962	61.14486
461	3.833	1039.08960	409.09656	1616.98560	79.50348	265.09866	1297.33130	-688.66193	322.42267	1314.96729	693.78839	425.27402	-16.46325	-24.52238	110.12424	36.37571	-721.19244	470.12762	-3.87881	-400.24823	127.33472	61.44067
462	3.842	1040.07373	409.45282	1615.94177	79.54544	266.30487	1298.02600	-689.51282	322.15710	1313.39600	680.22278	426.53888	-16.43275	-25.41504	110.79389	50.83367	-735.00000	471.14200	-3.99288	-372.54126	127.34873	61.40845
463	3.850	1041.55469	409.79083	1614.50183	79.37392	267.38339	1298.76868	-690.67059	322.00024	1311.28064	666.66003	427.88962	-16.37178	-20.02393	111.13728	67.82651	-748.74084	472.33923	-3.91387	-345.04761	127.26891	61.28062
464	3.858	1043.47827	410.08582	1612.68127	78.88092	268.29065	1299.57288	-692.13586	322.06531	1308.64453	653.07288	429.22983	-16.41050	-7.78687	110.79695	85.36808	-762.41980	473.64087	-3.70397	-317.94318	127.04637	61.16601
465	3.867	1045.78662	410.29840	1610.49841	77.99571	269.02881	1300.41760	-693.91022	322.39175	1305.59033	639.45013	430.47150	-16.60936	10.03293	109.42462	101.43653	-776.08105	474.95398	-3.52251	-291.62958	126.70419	60.99451
466	3.875	1048.41907	410.41632	1607.97241	76.70415	269.64584	1301.23669	-695.98560	322.92340	1302.27112	625.80701	431.61752	-16.88610	30.91260	106.95107	114.87677	-789.73480	476.19531	-3.49543	-266.67615	126.24698	60.53413
467	3.883	1051.31531	410.46582	1605.12646	75.03615	270.19751	1301.94751	-698.33008	323.55939	1298.80505	612.17200	432.73038	-17.09111	52.49851	103.70493	125.77813	-803.38208	477.34714	-3.60863	-243.66046	125.64700	59.47093
468	3.892	1054.42700	410.48019	1601.99927	73.04765	270.71246	1302.47766	-700.88391	324.22009	1295.23535	598.56342	433.86984	-17.13824	73.58992	100.20676	134.94167	-817.03699	478.47803	-3.73217	-222.99500	124.94292	57.52122
469	3.900	1057.72046	410.46509	1598.64880	70.80669	271.18481	1302.78101	-703.56079	324.87125	1291.55896	584.98303	435.03357	-17.05894	94.11295	96.91287	142.95340	-830.67078	479.63672	-3.75662	-204.88910	124.22972	54.55802
470	3.908	1061.16431	410.39847	1595.14343	68.38171	271.59216	1302.84827	-706.24878	325.51675	1287.76221	571.41760	436.15656	-16.96510	114.58122	94.15770	149.81610	-844.24329	480.76160	-3.68626	-189.43628	123.51872	50.67324
471	3.917	1064.71338	410.26086	1591.54517	65.83200	271.91296	1302.70239	-708.81952	326.17291	1283.84106	557.83264	437.18576	-16.95760	135.56458	92.14901	155.30127	-857.81384	481.79449	-3.60258	-176.74420	122.66568	46.07041
472	3.925	1068.30359	410.04962	1587.90173	63.20419	272.13065	1302.37988	-711.15308	326.83899	1279.81665	544.18481	438.12747	-17.04110	157.38451	90.90775	159.37125	-871.49390	482.79596	-3.56671	-167.03052	121.46468	40.85093
473	3.933	1071.84985	409.76923	1584.25720	60.53953	272.24408	1301.91907	-713.16309	327.47955	1275.74805	530.45313	439.04565	-17.12947	180.09650	90.31546	162.21188	-885.30237	483.83160	-3.56806	-160.59149	119.81531	34.90084
474	3.942	1075.25244	409.43372	1580.66504	57.88454	272.27643	1301.35913	-714.80511	328.01196	1271.72876	516.65283	440.02179	-17.14643	203.61923	90.26669	164.04367	-899.16864	484.85992	-3.56031	-157.67224	117.80326	28.00000
475	3.950	1078.41943	409.07269	1577.18835	55.29470	272.25647	1300.73975	-716.06403	328.31140	1267.85925	502.82648	441.07846	-17.10355	227.84842	90.72567	165.03151	-913.04529	485.80722	-3.52086	-158.32422	115.67467	20.10966
476	3.958	1081.28333	408.71411	1573.89160	52.82973	272.19595	1300.10059	-716.93164	328.24963	1264.20557	489.01434	442.15479	-17.07144	252.72290	91.65190	165.32211	-926.94031	486.68515	-3.46239	-162.28943	113.78987	11.71755
477	3.967	1083.79797	408.37064	1570.83374	50.54726	272.09109	1299.47766	-717.39813	327.74161	1260.75989	475.22522	443.18213	-17.09842	278.22083	92.95543	165.07149	-940.85913	487.57715	-3.42169	-169.01788	112.53291	4.01207
478	3.975	1085.93250	408.04999	1568.06677	48.50141	271.93552	1298.89551	-717.47290	326.78656	1257.43909	461.44040	444.15411	-17.18203	304.26678	94.56561	164.41635	-954.76819	488.54184	-3.43664	-177.93591	112.14239	-1.57376
479	3.983	1087.66968	407.77249	1565.63843	46.74232	271.72696	1298.35925	-717.20984	325.49319	1254.14905	447.64224	445.10129	-17.30516	330.65903	96.45772	163.44530	-968.60901	489.59827	-3.50419	-188.74219	112.56827	-4.42236
480	3.992	1088.99951	407.56787	1563.59338	45.30934	271.46625	1297.84912	-716.69879	324.03339	1250.88696	433.83282	446.04565	-17.44643	357.13766	98.55560	162.20172	-982.31909	490.76056	-3.56811	-201.22827	113.51275	-5.19078
481	4.000	1089.91089	407.45209	1561.97302	44.21995	271.15759	1297.32056	-716.03534	322.54901	1247.78479	420.02234	447.00873	-17.56010	383.54181	100.69904	160.67110	-995.85168	492.03879	-3.53034	-214.85675	114.64545	-5.04307
482	4.008	1090.39282	407.41608	1560.81311	43.46304	270.81219	1296.71606	-715.29553	321.12506	1245.04626	406.21750	448.01147	-17.61037	409.90451	102.75995	158.74825	-1009.14636	493.43600	-3.26635	-228.86938	115.75412	-4.79161
483	4.017	1090.44751	407.43921	1560.14417	43.00124	270.44839	1295.98230	-714.52808	319.84009	1242.85913	392.43069	449.04340	-17.62512	436.38037	104.72739	156.26535	-1022.06982	494.96417	-2.67376	-242.76318	116.73654	-4.76749
484	4.025	1090.08972	407.50281	1559.98584	42.78426	270.09253	1295.08276	-713.76239	318.81027	1241.35510	378.67981	450.05551	-17.67657	463.09076	106.62297	153.08116	-1034.48047	496.65417	-1.72898	-256.45111	117.56168	-5.01495
485	4.033	1089.32886	407.58286	1560.34473	42.76916	269.77847	1294.00684	-713.01855	318.18262	1240.59985	364.98087	450.97467	-17.81678	490.06354	108.35971	149.14993	-1046.34741	498.54495	-0.47621	-270.05347	118.25002	-5.42800
486	4.042	1088.15405	407.63644	1561.21362	42.93398	269.53540	1292.77136	-712.31171	318.08575	1240.58936	351.34723	451.75446	-18.03312	517.26599	109.75748	144.50642	-1057.76697	500.65985	1.08673	-283.64893	118.86508	-5.82927
487	4.050	1086.54041	407.61197	1562.57288	43.27650	269.37119	1291.41516	-711.65491	318.57877	1241.25183	337.78720	452.44287	-18.25283	544.63855	110.67471	139.18195	-1068.85352	502.96240	3.08232	-297.19678	119.49797	-6.07040
488	4.058	1084.47437	407.47250	1564.38696	43.80388	269.26724	1289.98950	-711.05316	319.63025	1242.46875	324.31363	453.14529	-18.39198	572.07220	111.07634	133.17174	-1079.55090	505.30634	5.62681	-310.62628	120.19394	-6.13246
489	4.067	1081.97644	407.19907	1566.60315	44.52428	269.18933	1288.54822	-710.49292	321.12497	1244.11157	310.93915	453.91620	-18.40425	599.30420	111.03691	126.50394	-1089.59766	507.46457	8.67298	-323.95514	120.89435	-6.10192
490	4.075	1079.10132	406.78149	1569.15808	45.44609	269.10840	1287.13977	-709.93903	322.88806	1246.07190	297.63290	454.73685	-18.30290	625.86206	110.70118	119.28046	-1098.72339	509.26605	12.04684	-337.28522	121.52045	-6.06824
491	4.083	1075.92676	406.22052	1571.98401	46.57630	269.01642	1285.80298	-709.34277	324.72229	1248.27356	284.32278	455.56766	-18.15898	651.20325	110.17866	111.61884	-1106.77588	510.75641	15.63612	-350.68646	122.08931	-6.08435
492	4.092	1072.53821	405.53473	1575.01343	47.91168	268.92926	1284.56702	-708.65442	326.44873	1250.66589	270.96033	456.36664	-18.06984	674.96088	109.45341	103.60810	-1113.58337	512.23431	19.60513	-364.13373	122.67794	-6.15198
493	4.100	1069.01111	404.75336	1578.18372	49.42915	268.87274	1283.44666	-707.83868	327.93631	1253.21265	257.54688	457.10754	-18.08700	697.05139	108.40242	95.33146	-1118.69080	514.06390	24.45476	-377.56976	123.33490	-6.21651
494	4.108	1065.39673	403.90131	1581.44165	51.08198	268.85388	1282.44141	-706.89618	329.10519	1255.88708	244.10101	457.82678	-18.16164	717.56812	106.91544	86.85029	-1121.20569	516.41028	30.76437	-390.98468	124.08939	-6.23477
495	4.117	1061.72559	402.99274	1584.73645	52.80072	268.84866	1281.54529	-705.87750	329.91687	1258.67249	230.62033	458.59695	-18.19061	736.60156	105.00357	78.13454	-1119.93091	519.09766	38.66882	-404.41315	124.96739	-6.23001
496	4.125	1058.02673	402.03076	1588.01147	54.50231	268.82025	1280.76013	-704.87079	330.37674	1261.55322	217.06952	459.46078	-18.11773	754.13013	102.74448	69.09074	-1113.90356	521.56812	47.30183	-417.88049	125.95076	-6.25368
497	4.133	1054.33984	401.00488	1591.20837	56.11311	268.73236	1280.09985	-703.96777	330.53888	1264.49902	203.41730	460.40717	-17.99129	770.00781	100.15852	59.67440	-1103.02661	523.03259	54.79633	-431.39557	126.97448	-6.33162
498	4.142	1050.70874	399.89917	1594.27429	57.59009	268.54108	1279.58691	-703.22931	330.48489	1267.45496	189.68182	461.37372	-17.91604	784.03687	97.22475	49.92498	-1088.04565	522.92188	59.35434	-444.98779	127.97733	-6.44660
499	4.150	1047.17749	398.71893	1597.15735	58.92097	268.19312	1279.24146	-702.66827	330.28851	1270.35022	175.91577	462.30609	-17.92471	796.06592	93.94318	39.96223	-1069.86682	521.34399	60.61678	-458.69098	128.93781	-6.54457
500	4.158	1043.79480	397.50311	1599.79810	60.11654	267.64444	1279.07373	-702.25342	329.99411	1273.11902	162.15192	463.20264	-17.95137	806.00684	90.32104	30.07010	-1049.08948	519.10449	59.80527	-472.49091	129.87610	-6.57411
501	4.167	1040.61414	396.30219	1602.13330	61.20898	266.87115	1279.08313	-701.92200	329.61035	1275.72070	148.37390	464.08078	-17.93734	813.72815	86.35726	20.84484	-1026.03552	517.03845	58.41358	-486.34052	130.81387	-6.52989
502	4.175	1037.68579	395.14746	1604.11243	62.24586	265.85626	1279.25916	-701.58917	329.11267	1278.14673	134.53564	464.97662	-17.86865	818.95068	82.08579	13.22915	-1000.82141	515.31268	56.98889	-500.21790	131.72301	-6.44090
503	4.183	1035.05200	394.04214	1605.71033	63.27673	264.57556	1279.58557	-701.16260	328.46170	1280.41443	120.60822	465.94165	-17.74115	821.32397	77.66594	8.13041	-973.36560	513.66846	55.26507	-514.13892	132.56985	-6.33795
504	4.192	1032.74695	392.97910	1606.91431	64.34179	263.00653	1280.04541	-700.56726	327.63516	1282.55847	106.61475	466.96646	-17.55882	820.59814	73.46738	5.69341	-943.50952	511.97491	52.99745	-528.12830	133.40364	-6.24900
505	4.200	1030.80212	391.95660	1607.70850	65.46400	261.14948	1280.62158	-699.76770	326.64444	1284.61987	92.63904	467.98926	-17.29744	816.68628	70.05936	5.06019	-911.20190	510.18198	50.33175	-542.19623	134.30000	-6.19071
506	4.208	1029.25305	390.97324	1608.07715	66.64741	259.03537	1281.29626	-698.77063	325.52206	1286.63293	78.83380	469.02979	-16.83079	809.66541	67.93805	5.05057	-876.58978	508.16742	47.68362	-556.32336	135.26193	-6.16223
507	4.217	1028.13977	390.02838	1608.01038	67.88903	256.72510	1282.04797	-697.61060	324.30804	1288.61536	65.40088	470.24219	-15.96801	799.81396	67.13914	4.96397	-839.98578	505.83380	45.53922	-570.45599	136.25128	-6.16502
508	4.225	1027.50757	389.13885	1607.49951	69.19260	254.30612	1282.84680	-696.33344	323.05807	1290.56433	52.52753	471.80478	-14.59752	787.66882	67.25645	4.73329	-801.79498	503.20355	44.30230	-584.54095	137.22879	-6.20382
509	4.233	1027.40955	388.34418	1606.53296	70.55823	251.86899	1283.65613	-694.99066	321.85437	1292.45728	40.34338	473.80026	-12.74516	774.02612	67.83981	4.54136	-762.48340	500.44904	44.25206	-598.57117	138.15170	-6.26788
510	4.242	1027.90540	387.69348	1605.09973	71.95779	249.47919	1284.44275	-693.63586	320.79028	1294.25293	28.88086	476.19217	-10.46637	759.73706	68.64616	4.42063	-722.57874	497.77454	45.54298	-612.57141	139.00735	-6.33249
511	4.250	1029.04712	387.22821	1603.18994	73.33154	247.17924	1285.18701	-692.32739	319.93524	1295.89722	17.98157	478.86893	-7.63521	745.40613	69.61033	4.22032	-682.63312	495.23477	48.11653	-626.54932	139.83517	-6.36246
512	4.258	1030.86035	386.97021	1600.79199	74.60738	245.01138	1285.88428	-691.13385	319.31949	1297.33521	7.23615	481.73865	-3.68385	731.28259	70.71472	3.84896	-643.12891	492.82892	51.62836	-640.49066	140.70100	-6.32220
513	4.267	1033.33325	386.92108	1597.89478	75.71964	243.02751	1286.54163	-690.12744	318.94794	1298.51526	-3.84070	484.83881	2.57079	717.36292	71.89236	3.41083	-604.39307	490.67328	55.54148	-654.38782	141.64705	-6.20792
514	4.275	1036.41748	387.06839	1594.49561	76.61980	241.27696	1287.17126	-689.37036	318.81018	1299.39014	-15.19116	488.31790	12.70615	703.54822	73.05070	3.07857	-566.58270	488.80295	59.32419	-668.23206	142.63495	-6.05332
515	4.283	1040.04431	387.38895	1590.60486	77.27982	239.78683	1287.78406	-688.90851	318.87939	1299.92578	-25.42773	492.21133	27.89010	689.76404	74.14098	2.91374	-529.71985	486.94162	62.59641	-682.00970	143.57184	-5.89580
516	4.292	1044.15027	387.84650	1586.23938	77.68451	238.55873	1288.38074	-688.76801	319.12503	1300.11475	-31.85034	496.22427	47.89412	676.00378	75.14107	2.84301	-493.77567	484.79825	65.19373	-695.73865	144.39180	-5.73597
517	4.300	1048.69202	388.38794	1581.41016	77.81834	237.57957	1288.95044	-688.95532	319.53162	1299.97302	-31.86768	499.86481	70.73081	662.30872	76.02197	2.74591	-458.74176	482.45212	67.14153	-709.45386	145.06990	-5.54582
518	4.308	1053.64197	388.95123	1576.11938	77.66196	236.82562	1289.47717	-689.46655	320.09857	1299.52148	-24.81201	502.85956	93.32658	648.70776	76.76622	2.55268	-424.55829	480.17355	68.50162	-723.15771	145.63210	-5.34635
519	4.317	1058.97559	389.48907	1570.36938	77.19946	236.26456	1289.94507	-690.29993	320.81931	1298.75830	-12.25000	505.33038	112.89862	635.17255	77.38397	2.28997	-391.03775	478.07623	69.27581	-736.83191	146.17241	-5.22546
520	4.325	1064.65710	389.98459	1564.17334	76.42534	235.87109	1290.34265	-691.45721	321.67041	1297.63855	3.46973	507.54868	128.13399	621.66345	77.92458	2.04574	-357.97733	476.12250	69.48049	-750.46838	146.79390	-5.24351
521	4.333	1070.63367	390.44595	1557.56470	75.34418	235.64264	1290.66943	-692.93787	322.62979	1296.09082	20.64435	509.62723	139.28949	608.18109	78.47934	1.90573	-325.35840	474.30188	69.16843	-764.07758	147.55452	-5.37520
522	4.342	1076.84814	390.89496	1550.59546	73.96780	235.59575	1290.93774	-694.72894	323.69568	1294.08484	38.49658	511.42087	147.33070	594.73785	79.13677	1.90215	-293.47720	472.76172	68.31084	-777.68701	148.46019	-5.54177
523	4.350	1083.25720	391.36389	1543.32764	72.31841	235.74963	1291.17480	-696.79480	324.85822	1291.69153	56.85217	512.62030	153.10208	581.33118	79.91675	1.97943	-262.93546	471.78094	66.73334	-791.30487	149.44336	-5.65788
524	4.358	1089.85754	391.90320	1535.82776	70.43347	236.10745	1291.42346	-699.08643	326.05093	1289.06079	75.81891	512.91895	157.12259	567.94434	80.75129	2.03390	-234.51553	471.59500	64.19957	-804.89893	150.39124	-5.68551
525	4.367	1096.70361	392.59131	1528.16919	68.36131	236.64426	1291.73242	-701.53345	327.18054	1286.31348	95.53815	512.13055	159.76788	554.55005	81.55142	2.02910	-209.02805	472.29425	60.51269	-818.43597	151.24530	-5.67525
526	4.375	1103.84241	393.51062	1520.43103	66.14911	237.31882	1292.13916	-704.01129	328.21329	1283.44043	116.03070	510.22742	161.39680	541.12543	82.29725	2.03075	-187.16666	473.85229	55.56119	-831.91803	152.03813	-5.71802
527	4.383	1111.17078	394.68018	1512.69141	63.83281	238.09668	1292.66394	-706.36035	329.19025	1280.35437	137.19580	507.30505	162.30678	527.65698	83.04158	2.09728	-169.39682	476.18610	49.38525	-845.39221	152.84381	-5.84525
528	4.392	1118.41650	396.02808	1505.02148	61.43741	238.95688	1293.31262	-708.44305	330.18573	1277.01709	158.92139	503.49780	162.67906	514.13715	83.83585	2.20148	-155.91135	479.16245	42.21223	-858.94043	153.71043	-5.99145
529	4.400	1125.29968	397.44702	1497.49646	58.98911	239.88670	1294.07788	-710.16064	331.29230	1273.45898	181.17340	498.93674	162.61819	500.58359	84.68317	2.27503	-146.66391	482.51959	34.36417	-872.61664	154.62003	-6.05211
530	4.408	1131.64294	398.83969	1490.21863	56.52984	240.87282	1294.93762	-711.45660	332.59769	1269.72644	203.98083	493.76605	162.20601	487.03030	85.55757	2.27337	-141.46483	485.87024	26.15629	-886.39111	155.52637	-5.98805
531	4.417	1137.34729	400.11447	1483.32642	54.12346	241.88968	1295.85779	-712.32813	334.14801	1265.86987	227.33966	488.11966	161.48964	473.45990	86.41719	2.20893	-140.07739	488.86072	17.95417	-900.20691	156.41461	-5.86653
532	4.425	1142.36304	401.19910	1476.97070	51.85089	242.89822	1296.79456	-712.81653	335.95102	1261.95923	251.15237	482.08701	160.46475	459.79990	87.21829	2.13708	-142.23775	491.26086	10.36150	-914.03986	157.27936	-5.78056
533	4.433	1146.69287	402.08685	1471.27295	49.80046	243.85721	1297.69678	-712.97400	337.99390	1258.08728	275.29150	475.74222	159.09959	446.02994	87.97063	2.09047	-147.60017	492.95041	4.26111	-927.84338	158.08549	-5.76068
534	4.442	1150.38770	402.86450	1466.29956	48.05694	244.73618	1298.51331	-712.83496	340.24948	1254.37415	299.70102	469.14160	157.33810	432.22012	88.73006	2.05068	-155.79568	494.00574	0.38658	-941.56097	158.81514	-5.77587
535	4.450	1153.52881	403.69580	1462.06531	46.68631	245.52551	1299.20239	-712.40863	342.69440	1250.97095	324.39838	462.28412	155.08679	418.42981	89.53057	1.98868	-166.53937	494.71155	-1.31332	-955.23419	159.52795	-5.78286
536	4.458	1156.20166	404.77039	1458.55505	45.72293	246.23856	1299.73340	-711.69513	345.32043	1248.03040	349.38861	455.14917	152.25381	404.64807	90.37649	1.90291	-179.37402	495.34430	-1.66836	-968.95264	160.30612	-5.76464
537	4.467	1158.46924	406.23587	1455.75366	45.17044	246.90605	1300.08398	-710.70453	348.09457	1245.64063	374.59033	447.76236	148.82588	390.84152	91.25353	1.82555	-193.41460	496.05420	-1.57654	-982.72534	161.14789	-5.70735
538	4.475	1160.34644	408.12952	1453.67078	45.00717	247.57172	1300.23767	-709.46375	350.90509	1243.78577	399.83630	440.19983	144.87955	376.99634	92.12073	1.78746	-207.72966	496.90570	-1.52227	-996.49011	161.98798	-5.55256
539	4.483	1161.78491	410.33475	1452.35486	45.18468	248.29016	1300.18066	-708.02563	353.57733	1242.39783	424.96667	432.55316	140.47057	363.13062	92.95647	1.76742	-221.82422	497.88528	-1.65053	-1010.13281	162.81128	-5.21981
540	4.492	1162.68457	412.60336	1451.88171	45.63176	249.11606	1299.90222	-706.48425	355.95428	1241.45935	449.96762	424.93774	135.53171	349.29318	93.79623	1.71508	-235.62140	498.93213	-1.95624	-1023.46979	163.69006	-4.63781
541	4.500	1162.94189	414.66739	1452.31140	46.27499	250.08521	1299.40149	-704.97174	357.94467	1241.03992	475.03146	417.57385	129.89685	335.53204	94.68970	1.62322	-249.22278	500.01035	-2.36648	-1036.35889	164.71779	-3.70883
542	4.508	1162.51196	416.37769	1453.62732	47.06625	251.20523	1298.69214	-703.62836	359.49490	1241.23914	500.50970	410.82321	123.38290	321.86597	95.67503	1.53060	-262.74734	501.15240	-2.77057	-1048.81543	165.95630	-2.30945
543	4.517	1161.43286	417.74469	1455.70752	48.00120	252.45477	1297.80176	-702.56335	360.54575	1242.11426	526.81287	405.08679	115.91029	308.28741	96.78040	1.46770	-276.26752	502.41989	-3.07173	-1060.92102	167.45813	-0.36724
544	4.525	1159.79077	418.85669	1458.36865	49.11401	253.78441	1296.77197	-701.82446	361.03439	1243.64709	554.19763	400.65726	107.67217	294.77661	97.99751	1.43887	-289.79907	503.80591	-3.24547	-1072.66895	169.23825	2.09874
545	4.533	1157.65796	419.78619	1461.46045	50.44859	255.12759	1295.65894	-701.38507	360.93350	1245.75452	582.48547	397.61050	99.15381	281.31021	99.28809	1.44480	-303.30975	505.23148	-3.33687	-1083.93567	171.19589	5.00870
546	4.542	1155.06189	420.56116	1464.92468	52.02556	256.41998	1294.52515	-701.15680	360.28317	1248.31433	610.97974	395.70801	90.84625	267.86945	100.62468	1.48417	-316.75476	506.63104	-3.41926	-1094.52112	173.14758	8.28954
547	4.550	1152.00024	421.18024	1468.77600	53.82220	257.61053	1293.42224	-701.02277	359.18921	1251.19043	638.67755	394.39395	82.87788	254.44302	101.98825	1.54640	-330.12143	507.99265	-3.54725	-1104.09558	174.96880	11.92526
548	4.558	1148.47449	421.63348	1473.04639	55.77192	258.65665	1292.37671	-700.87238	357.80249	1254.25610	664.61597	393.02756	74.95406	241.02286	103.34427	1.63181	-343.43442	509.33237	-3.70969	-1112.03943	176.80113	15.89811
549	4.567	1144.51062	421.91415	1477.74561	57.77976	259.51550	1291.38501	-700.62299	356.30615	1257.41199	688.16284	391.25552	66.68394	227.60202	104.66203	1.74210	-356.72864	510.65704	-3.83052	-1117.36108	179.15970	20.10155
550	4.575	1140.16101	422.02228	1482.85046	59.74260	260.15329	1290.42212	-700.22522	354.90445	1260.59399	709.12146	389.21771	57.94065	214.16438	105.95018	1.84158	-370.02185	511.95966	-3.84012	-1118.94836	182.69478	24.31556
551	4.583	1135.49768	421.96338	1488.31006	61.56449	260.56747	1289.46265	-699.65723	353.79150	1263.76685	727.69684	387.38602	48.91185	200.68384	107.23521	1.88049	-383.31659	513.22968	-3.75408	-1116.08801	187.81367	28.14231
552	4.592	1130.60413	421.74500	1494.05615	63.16344	260.79178	1288.49731	-698.92267	353.09534	1266.91748	744.43884	386.20288	39.91734	187.15962	108.50444	1.85145	-396.64093	514.45825	-3.66939	-1108.73828	194.44232	31.10683
553	4.600	1125.56873	421.37384	1500.01196	64.47939	260.87747	1287.53589	-698.05988	352.83719	1270.05872	760.02930	385.85751	31.25573	173.61736	109.70586	1.78693	-410.05597	515.64417	-3.66566	-1097.35571	201.84993	33.11464
554	4.608	1120.48169	420.85352	1506.09863	65.49205	260.86917	1286.60010	-697.13989	352.95837	1273.21851	774.80194	386.29523	23.11053	160.05675	110.80807	1.71499	-423.59021	516.78625	-3.72158	-1082.60425	208.73633	34.64840
555	4.617	1115.43433	420.18597	1512.23779	66.23288	260.79523	1285.71326	-696.24011	353.38312	1276.40259	788.34839	387.31033	15.43684	146.44833	111.82586	1.65585	-437.19601	517.86841	-3.76298	-1065.09021	213.90593	36.18737
556	4.625	1110.51929	419.37796	1518.35303	66.77377	260.68152	1284.89734	-695.41144	354.04468	1279.57141	799.62921	388.64008	7.99627	132.77664	112.78625	1.65475	-450.80832	518.85632	-3.76816	-1045.06311	217.06332	37.49173
557	4.633	1105.83240	418.45352	1524.36755	67.20485	260.57086	1284.17932	-694.66235	354.88055	1282.65723	807.53491	390.08823	0.72592	119.05733	113.71751	1.75043	-464.42258	519.74481	-3.76520	-1022.28278	218.85373	37.69788
558	4.642	1101.47107	417.47366	1530.20374	67.62175	260.52863	1283.58704	-693.96375	355.83224	1285.59668	811.42371	391.60687	-5.84350	105.33022	114.67235	1.90054	-478.07455	520.61157	-3.75750	-996.33435	220.07353	36.17469
559	4.650	1097.53088	416.55811	1535.78015	68.12058	260.63550	1283.13403	-693.26740	356.85599	1288.35352	811.26196	393.19928	-10.77893	91.62683	115.69902	2.01250	-491.77350	521.55585	-3.71589	-967.10706	220.97513	33.15885
560	4.658	1094.09460	415.89764	1541.01074	68.78276	260.96710	1282.81018	-692.52637	357.93140	1290.92651	807.38361	394.75867	-13.61408	77.94412	116.76530	2.06411	-505.51135	522.59576	-3.62762	-934.85767	221.33765	29.53844
561	4.667	1091.21509	415.73260	1545.80591	69.64468	261.55975	1282.59387	-691.71167	359.04663	1293.34302	800.13281	396.12784	-14.81273	64.29968	117.75560	2.14307	-519.30646	523.67719	-3.52500	-899.96252	220.90862	26.22858
562	4.675	1088.89307	416.26404	1550.07874	70.67769	262.38724	1282.48120	-690.81836	360.18365	1295.64087	789.85083	397.29651	-15.22721	50.79153	118.56821	2.39114	-533.17664	524.73816	-3.45919	-862.86377	219.62097	23.83009
563	4.683	1087.06104	417.48724	1553.75854	71.81085	263.37912	1282.49744	-689.86169	361.32751	1297.84167	777.24786	398.40897	-15.42895	37.54343	119.18250	2.97419	-547.09515	525.76062	-3.44208	-824.17834	217.56042	22.64367
564	4.692	1085.59656	419.08594	1556.80920	72.97629	264.46106	1282.67297	-688.87592	362.46365	1299.92249	763.41107	399.60242	-15.58876	24.63196	119.63314	4.06157	-561.02124	526.78186	-3.43866	-784.61615	214.85136	22.75124
565	4.700	1084.38086	420.59290	1559.23865	74.12526	265.56934	1283.02258	-687.91534	363.55371	1301.80676	749.26428	400.90152	-15.70531	12.10599	119.97069	5.75968	-574.93604	527.85107	-3.40966	-744.73364	211.51431	24.08025
566	4.708	1083.36084	421.68991	1561.08655	75.21448	266.64084	1283.55347	-687.05157	364.53983	1303.40137	735.20990	402.23627	-15.81363	0.03003	120.24634	8.08774	-588.81647	528.98724	-3.33787	-704.85699	207.43716	26.49783
567	4.717	1082.54895	422.31036	1562.40186	76.20103	267.61789	1284.27661	-686.36945	365.38586	1304.65979	721.26563	403.52234	-15.97797	-11.47302	120.47963	11.09339	-602.64203	530.14862	-3.24687	-665.22986	202.57187	29.82815
568	4.725	1081.97717	422.53998	1563.22827	77.05047	268.46875	1285.20203	-685.95825	366.08063	1305.59497	707.35815	404.71054	-16.20848	-22.13646	120.63614	15.07594	-616.43634	531.26355	-3.19009	-626.14240	197.17041	33.75845
569	4.733	1081.66431	422.51208	1563.59790	77.73573	269.19052	1286.32629	-685.89368	366.58221	1306.22571	693.47729	405.80133	-16.45756	-31.43576	120.66859	20.75780	-630.23547	532.32080	-3.18762	-587.96783	191.75961	37.82854
570	4.742	1081.61719	422.34818	1563.52991	78.22823	269.79050	1287.62207	-686.21375	366.80231	1306.54053	679.67084	406.84967	-16.65270	-38.46901	120.54041	29.18132	-644.03784	533.38055	-3.20453	-551.11298	186.82108	41.57971
571	4.750	1081.84534	422.12582	1563.03625	78.49866	270.27161	1289.03406	-686.90472	366.66821	1306.50549	665.98126	407.92072	-16.74719	-41.88818	120.18000	41.15571	-657.81104	534.52094	-3.18038	-515.83429	182.50264	44.68757
572	4.758	1082.36987	421.87631	1562.12024	78.52747	270.63422	1290.48596	-687.90900	366.18549	1306.08154	652.38867	409.03662	-16.76649	-40.06589	119.45264	56.50808	-671.51013	535.78766	-3.05875	-482.05768	178.62697	46.97067
573	4.767	1083.23071	421.60941	1560.77246	78.31246	270.88617	1291.89807	-689.14886	365.44470	1305.24927	638.80975	410.18155	-16.79629	-31.72806	118.14097	73.84873	-685.12268	537.09662	-2.89222	-449.40906	174.89113	48.38135
574	4.775	1084.49792	421.34915	1558.97534	77.86583	271.05026	1293.20496	-690.55103	364.57776	1304.03516	625.16730	411.34140	-16.91097	-16.88254	115.92838	91.11594	-698.69910	538.23877	-2.88691	-417.46521	171.02686	49.02694
575	4.783	1086.27844	421.14932	1556.71301	77.20197	271.15570	1294.36133	-692.07233	363.69287	1302.51770	611.45374	412.52094	-17.10673	2.80226	112.53777	106.48547	-712.29321	539.16089	-3.13896	-386.01965	166.86771	49.09622
576	4.792	1088.69128	421.07120	1553.97583	76.32858	271.21594	1295.33960	-693.71661	362.83215	1300.81433	597.72424	413.71774	-17.31356	24.79562	108.00448	119.11697	-725.92847	540.08679	-3.44674	-355.16370	162.34763	48.71485
577	4.800	1091.77979	421.13846	1550.76489	75.25136	271.21744	1296.12720	-695.51892	361.98599	1299.03320	584.04089	414.91119	-17.45753	47.04996	102.77401	129.22899	-739.62354	541.19208	-3.57637	-325.21411	157.42947	47.90013
578	4.808	1095.40259	421.29434	1547.10254	73.97976	271.13589	1296.72510	-697.49066	361.15787	1297.17859	570.42505	416.07336	-17.51301	68.74014	97.46942	137.45459	-753.38184	542.37775	-3.51967	-296.63715	152.09021	46.59116
579	4.817	1099.26196	421.40955	1543.03064	72.52017	270.95337	1297.14563	-699.57758	360.40460	1295.11865	556.85779	417.17487	-17.51902	90.08452	92.58398	144.16971	-767.17749	543.46216	-3.40880	-270.03656	146.41519	44.66192
580	4.825	1103.08459	421.36273	1538.60144	70.86488	270.65283	1297.40686	-701.68286	359.78485	1292.69226	543.30341	418.22076	-17.53389	111.75180	88.39194	149.38367	-780.96448	544.44958	-3.34140	-246.14148	140.58652	41.94728
581	4.833	1106.74854	421.11804	1533.88428	68.99454	270.21426	1297.53064	-703.72375	359.27643	1289.83191	529.73260	419.26031	-17.57730	134.35493	85.02622	153.05057	-794.67987	545.48535	-3.32740	-225.73511	134.72635	38.29869
582	4.842	1110.25586	420.72101	1528.96936	66.90125	269.63269	1297.54553	-705.65210	358.77222	1286.59644	516.14063	420.32324	-17.63118	158.20723	82.53822	155.29884	-808.27905	546.60596	-3.33728	-209.51715	128.84315	33.64381
583	4.850	1113.64417	420.22827	1523.95508	64.60884	268.93152	1297.48059	-707.43262	358.15744	1283.14917	502.53851	421.39609	-17.66986	183.32652	80.91122	156.37329	-821.78821	547.71417	-3.33491	-197.91675	122.93316	28.03434
584	4.858	1116.91577	419.65067	1518.94287	62.17015	268.14648	1297.35010	-709.01880	357.36688	1279.69202	488.92786	422.46710	-17.68212	209.57948	80.08742	156.49797	-835.30029	548.75098	-3.27920	-190.99011	117.07082	21.66618
585	4.867	1120.01978	418.96149	1514.03821	59.65724	267.30249	1297.15063	-710.35333	356.37222	1276.35864	475.28943	423.53210	-17.68600	236.81110	80.03209	155.84715	-848.91956	549.75476	-3.16079	-188.50281	111.45618	14.88500
586	4.875	1122.88806	418.14783	1509.34424	57.15251	266.41684	1296.88196	-711.38623	355.15158	1273.14819	461.59613	424.56491	-17.71124	264.86798	80.76988	154.58907	-862.69604	550.78821	-3.02376	-190.05560	106.46332	8.20701
587	4.883	1125.47974	417.24640	1504.95410	54.73705	265.51413	1296.55359	-712.09937	353.67737	1269.97559	447.84283	425.52704	-17.77401	293.53528	82.33098	152.92824	-876.59448	551.85474	-2.92386	-195.10217	102.60634	2.36333
588	4.892	1127.78479	416.33255	1500.94116	52.48702	264.62207	1296.16724	-712.52637	351.91376	1266.79700	434.04254	426.41037	-17.88616	322.50641	84.67165	151.10675	-890.53455	552.89374	-2.89171	-203.04193	100.31224	-1.84694
589	4.900	1129.80200	415.48328	1497.35132	50.47522	263.75839	1295.70667	-712.74078	349.82373	1263.68640	420.19977	427.26227	-18.04843	351.47836	87.64012	149.33990	-904.45209	553.85107	-2.93093	-213.42181	99.61411	-4.10483
590	4.908	1131.52808	414.75284	1494.21716	48.76639	262.93710	1295.14771	-712.81226	347.38806	1260.81128	406.32855	428.15637	-18.21917	380.29782	91.02247	147.71553	-918.32288	554.72290	-3.01994	-225.79443	100.07664	-4.89067
591	4.917	1132.95581	414.16797	1491.57202	47.40476	262.18359	1294.47156	-712.77734	344.63229	1258.35339	392.47101	429.12393	-18.33030	409.00177	94.67846	146.13055	-932.12439	555.54858	-3.09814	-239.40515	101.07578	-5.00148
592	4.925	1134.05957	413.72433	1489.44690	46.39909	261.52777	1293.67065	-712.64069	341.66138	1256.42810	378.67197	430.12155	-18.35102	437.68518	98.62086	144.33244	-945.76050	556.41541	-3.02876	-253.41199	102.16041	-4.98170
593	4.933	1134.78076	413.37375	1487.86536	45.72038	260.98514	1292.74670	-712.38800	338.66306	1255.05200	364.94849	431.07535	-18.32958	466.32639	102.90855	142.05089	-959.04810	557.43030	-2.61756	-267.33228	103.15793	-5.06527
594	4.942	1135.04321	413.02634	1486.84448	45.31682	260.55176	1291.70325	-712.01593	335.84164	1254.20972	351.27258	431.95392	-18.35135	494.76932	107.50470	139.09053	-971.82605	558.62512	-1.75218	-281.07336	104.03947	-5.30282
595	4.950	1134.79419	412.58450	1486.38562	45.13219	260.21198	1290.54199	-711.55823	333.35889	1253.93201	337.58911	432.79044	-18.45101	522.85950	112.28436	135.30005	-984.05652	559.93036	-0.46758	-294.70703	104.80712	-5.63574
596	4.958	1134.03796	411.99585	1486.46143	45.12196	259.94696	1289.26807	-711.07062	331.35669	1254.25806	323.87671	433.62308	-18.59224	550.58929	117.09644	130.53523	-995.78442	561.28601	1.21501	-308.31036	105.47510	-5.95342
597	4.967	1132.84570	411.29346	1487.02454	45.26800	259.73846	1287.89722	-710.59796	329.96997	1255.15405	310.17215	434.42126	-18.72216	578.11853	121.75505	124.71892	-1007.07141	562.69476	3.39439	-321.91156	106.05635	-6.15767
598	4.975	1131.33118	410.57492	1488.02893	45.58181	259.56580	1286.46143	-710.16089	329.26224	1256.50916	296.52158	435.11853	-18.80848	605.60266	126.01765	117.92073	-1017.95691	564.11816	6.13977	-335.49609	106.57397	-6.23039
599	4.983	1129.59448	409.91333	1489.43250	46.09117	259.40555	1285.00684	-709.75586	329.16513	1258.18860	282.92413	435.73145	-18.83094	632.97583	129.60489	110.41610	-1028.38843	565.43579	9.38158	-349.05585	107.09850	-6.24540
600	4.992	1127.66992	409.27649	1491.18335	46.82039	259.24164	1283.58679	-709.35443	329.50363	1260.08057	269.33942	436.36966	-18.77825	659.91974	132.28079	102.66420	-1038.17737	566.57092	13.02124	-362.62280	107.70721	-6.29643
601	5.000	1125.54016	408.56329	1493.21851	47.77638	259.08246	1282.25586	-708.90460	330.08148	1262.11072	255.73306	437.10428	-18.67430	686.01575	133.94809	95.08810	-1046.98535	567.61444	17.08637	-376.23297	108.39712	-6.41208
602	5.008	1123.22327	407.74194	1495.47388	48.94161	258.96606	1281.05859	-708.34918	330.73608	1264.23572	242.09555	437.91351	-18.57998	710.89172	134.66786	87.80096	-1054.32239	568.81055	21.84398	-389.87164	109.09612	-6.54896
603	5.017	1120.81482	406.90228	1497.89490	50.27083	258.93881	1280.01636	-707.65802	331.33804	1266.43481	228.44476	438.74463	-18.54683	734.26160	134.64960	80.54556	-1059.58154	570.35815	27.81491	-403.48669	109.76690	-6.65469
604	5.025	1118.40088	406.12067	1500.44458	51.69180	259.02087	1279.12488	-706.84381	331.78702	1268.70020	214.80991	439.54849	-18.57637	755.92419	134.20679	72.89550	-1062.04602	572.13354	35.51085	-417.05402	110.45930	-6.71329
605	5.033	1115.95020	405.31223	1503.09070	53.11098	259.19360	1278.36694	-705.94714	332.02109	1271.02563	201.17645	440.30310	-18.61522	775.78149	133.55457	64.58836	-1060.95447	573.64709	44.86455	-430.60443	111.24304	-6.73844
606	5.042	1113.31274	404.24136	1505.77612	54.43089	259.42203	1277.72900	-705.01556	332.01599	1273.40076	187.49396	441.04218	-18.60286	793.83728	132.61349	55.74014	-1055.87451	574.28760	54.72652	-444.19568	112.11488	-6.74892
607	5.050	1110.31360	402.65012	1508.41284	55.58126	259.68286	1277.20801	-704.09485	331.77185	1275.81274	173.74707	441.82800	-18.54175	810.10876	131.09238	46.72619	-1047.13562	573.52191	63.07401	-457.87939	113.00638	-6.75823
608	5.058	1106.87354	400.42380	1510.91406	56.54903	259.96585	1276.80811	-703.22327	331.30389	1278.24768	159.94305	442.71548	-18.48193	824.45825	128.73636	37.85726	-1035.62720	571.00299	68.16179	-471.66290	113.87640	-6.77286
609	5.067	1103.11182	397.75122	1513.23572	57.38617	260.25250	1276.52759	-702.42200	330.63544	1280.68823	146.07202	443.71289	-18.43811	836.45581	125.51147	29.22810	-1022.03442	566.83704	69.77403	-485.50037	114.74504	-6.78540
610	5.075	1099.37415	395.16898	1515.39868	58.18359	260.49023	1276.35181	-701.69031	329.78076	1283.11108	132.14465	444.74402	-18.37849	845.38928	121.64843	20.96797	-1006.45984	561.72522	69.24847	-499.35150	115.62839	-6.77312
611	5.083	1096.07776	393.31479	1517.45398	59.02714	260.58630	1276.25830	-701.00958	328.72867	1285.48816	118.20776	445.73236	-18.28659	850.47925	117.52859	13.68853	-988.69885	556.50293	68.12856	-513.22211	116.52474	-6.72051
612	5.092	1093.43982	392.51840	1519.41650	59.97028	260.44043	1276.22852	-700.35059	327.45154	1287.79346	104.29553	446.69760	-18.18426	851.28259	113.54266	8.41872	-968.55029	551.54724	66.93816	-527.12360	117.47953	-6.65549
613	5.100	1091.39136	392.64780	1521.23938	61.03242	259.98859	1276.25159	-699.67792	325.94214	1290.01294	90.42432	447.70309	-18.08722	847.98267	110.09319	5.69919	-945.88428	546.76819	65.25437	-541.03693	118.54690	-6.63501
614	5.108	1089.71973	393.26169	1522.83484	62.20933	259.21869	1276.31750	-698.95313	324.24384	1292.14722	76.64331	448.80188	-17.95491	841.17224	107.63625	4.93633	-920.65771	541.95465	62.55654	-554.94537	119.68358	-6.67087
615	5.117	1088.23230	393.84366	1524.11987	63.48455	258.15454	1276.41467	-698.14203	322.44171	1294.20447	63.06384	450.06613	-17.68759	831.44995	106.46611	4.97283	-892.92444	537.00281	58.81585	-568.87134	120.77794	-6.70823
616	5.125	1086.84802	394.04205	1525.06030	64.83458	256.83765	1276.53955	-697.22974	320.63293	1296.19482	49.83521	451.60336	-17.15832	819.43201	106.41928	5.02108	-862.79907	531.98224	54.51668	-582.84143	121.76854	-6.70260
617	5.133	1085.61377	393.83270	1525.67651	66.22653	255.32286	1276.70361	-696.23413	318.90878	1298.12244	37.07483	453.51663	-16.25387	805.93347	107.02480	4.91432	-830.39807	527.04730	50.34463	-596.83923	122.67924	-6.67209
618	5.142	1084.65808	393.47491	1526.00513	67.61560	253.67354	1276.93225	-695.20471	317.34634	1299.97498	24.82678	455.83694	-14.92059	791.81689	107.92144	4.76742	-795.80322	522.25879	46.86376	-610.81787	123.55669	-6.65234
619	5.150	1084.11121	393.26361	1526.05432	68.94769	251.95795	1277.25708	-694.21295	316.00458	1301.72046	13.08307	458.49445	-13.19505	777.67957	108.96567	4.61315	-759.12878	517.58539	44.41121	-624.73248	124.42542	-6.63727
620	5.158	1084.03882	393.31232	1525.78638	70.16608	250.25850	1277.70508	-693.34119	314.92142	1303.31238	1.80096	461.34491	-11.18225	763.72778	110.06947	4.36880	-720.70905	513.07513	43.19682	-638.56378	125.29585	-6.58233
621	5.167	1084.42920	393.57709	1525.14307	71.22324	248.67378	1278.28894	-692.66803	314.10300	1304.69824	-9.09814	464.24698	-8.95158	749.91309	111.14767	4.00493	-681.21478	508.84409	43.38136	-652.32965	126.18204	-6.46688
622	5.175	1085.21887	393.99835	1524.07788	72.09057	247.30122	1279.00696	-692.24835	313.51959	1305.83130	-19.74152	467.15552	-6.37930	736.16260	112.19938	3.60980	-641.48364	504.95105	45.01796	-666.04822	127.11989	-6.33737
623	5.183	1086.32141	394.55792	1522.56628	72.75104	246.21240	1279.84912	-692.10101	313.12292	1306.67578	-30.32465	470.11780	-3.01521	722.46655	113.27142	3.29011	-602.25256	501.42383	47.92473	-679.70599	128.13046	-6.25770
624	5.192	1087.66016	395.25449	1520.60754	73.18228	245.42755	1280.80542	-692.21826	312.87036	1307.20935	-40.98999	473.22385	1.99954	708.83997	114.33073	3.07192	-564.14929	498.23474	51.57967	-693.30383	129.15170	-6.22544
625	5.200	1089.20581	396.08841	1518.22839	73.34986	244.90349	1281.86584	-692.59106	312.74268	1307.43298	-51.44904	476.60736	9.87119	695.29639	115.28358	2.91889	-527.75879	495.18912	55.20837	-706.88452	130.07042	-6.15581
626	5.208	1091.00452	397.07501	1515.47412	73.21291	244.55511	1283.01611	-693.23303	312.75104	1307.37659	-60.51007	480.35339	21.72024	681.83795	116.08909	2.78439	-493.39914	491.99420	58.12683	-720.48102	130.81435	-5.95811
627	5.217	1093.17688	398.25165	1512.39087	72.73747	244.29831	1284.23303	-694.18152	312.92038	1307.08008	-65.98010	484.28641	37.79926	668.45630	116.77914	2.62782	-460.89926	488.44809	60.01532	-734.07922	131.40378	-5.65324
628	5.225	1095.87439	399.65735	1509.01538	71.91364	244.08463	1285.48596	-695.46649	313.25424	1306.56030	-65.51660	487.96588	56.83258	655.12915	117.40701	2.44013	-429.79642	484.57431	60.88320	-747.64740	131.94368	-5.39537
629	5.233	1099.17285	401.29233	1505.37500	70.76709	243.90965	1286.73975	-697.07153	313.71451	1305.77588	-58.19482	491.00424	76.11732	641.80237	118.03542	2.24752	-399.67609	480.60559	60.91801	-761.17322	132.53786	-5.32580
630	5.242	1102.94983	403.08743	1501.49194	69.35486	243.79121	1287.96228	-698.92700	314.24677	1304.61072	-45.21204	493.32892	92.71407	628.43066	118.72179	2.08064	-370.22943	476.70407	60.36292	-774.66479	133.21976	-5.43716
631	5.250	1106.91833	404.94037	1497.39746	67.74324	243.74185	1289.13220	-700.94952	314.82101	1302.92578	-28.76453	495.10669	105.06229	615.01746	119.44963	1.97681	-341.20987	472.73041	59.40923	-788.13831	133.98682	-5.60920
632	5.258	1110.82507	406.80139	1493.14392	65.98207	243.76733	1290.24377	-703.09253	315.42725	1300.66760	-10.49371	496.51898	113.59776	601.58594	120.15673	1.97118	-312.59119	468.51416	58.18385	-801.60461	134.85461	-5.73166
633	5.267	1114.57214	408.70334	1488.80225	64.09480	243.87709	1291.30627	-705.35364	316.02933	1297.92908	8.86304	497.65350	119.86009	588.16650	120.85050	2.04639	-284.75681	464.25427	56.75158	-815.07196	135.83954	-5.78830
634	5.275	1118.16699	410.71609	1484.45142	62.08819	244.07294	1292.34399	-707.73676	316.54761	1294.88928	28.99188	498.49420	125.15086	574.78143	121.59457	2.13888	-258.46909	460.42502	54.99223	-828.57214	136.89182	-5.83255
635	5.283	1121.63550	412.89551	1480.18225	59.96819	244.33435	1293.39124	-710.21136	316.91849	1291.68005	49.72260	498.90793	129.91104	561.40417	122.41639	2.20197	-234.64392	457.36984	52.55367	-842.13733	137.91232	-5.89277
636	5.292	1124.97717	415.25598	1476.10852	57.75026	244.63383	1294.48279	-712.70581	317.16156	1288.32861	71.00470	498.70218	133.94098	547.97571	123.29498	2.23444	-214.08920	455.13547	49.02836	-855.75488	138.85622	-5.94705
637	5.300	1128.14478	417.75433	1472.36902	55.46375	244.96486	1295.64050	-715.13959	317.36523	1284.82983	92.83185	497.77448	136.92000	534.44275	124.19624	2.26318	-197.33940	453.64697	44.17704	-869.38647	139.76563	-5.97882
638	5.308	1131.04822	420.29251	1469.10669	53.15007	245.34282	1296.86304	-717.43250	317.62457	1281.20557	115.16541	496.17181	138.73193	520.76941	125.07977	2.30990	-184.61319	452.86380	38.04210	-882.99854	140.69864	-5.99799
639	5.317	1133.60181	422.76343	1466.42188	50.85514	245.78056	1298.12708	-719.47974	318.01166	1277.47925	137.98431	494.02612	139.48833	506.98096	125.91485	2.36191	-175.86819	452.69675	30.91528	-896.59937	141.63889	-6.00490
640	5.325	1135.77832	425.11465	1464.32593	48.62260	246.27681	1299.39453	-721.15485	318.60123	1273.63000	161.33350	491.49814	139.42360	493.16959	126.73013	2.39051	-170.91112	452.91272	23.22396	-910.27264	142.51698	-5.98546
641	5.333	1137.61243	427.36502	1462.74841	46.49340	246.82750	1300.62109	-722.37921	319.47015	1269.63550	185.25659	488.73077	138.80539	479.38358	127.59283	2.40772	-169.48795	453.20590	15.49290	-924.08789	143.32520	-5.94464
642	5.342	1139.16357	429.57028	1461.59155	44.50840	247.42633	1301.76172	-723.20197	320.61902	1265.58923	209.73517	485.79425	137.86815	465.57303	128.54190	2.44561	-171.30771	453.33514	8.44457	-938.01184	144.12828	-5.91030
643	5.350	1140.48267	431.78592	1460.77710	42.70746	248.05122	1302.77209	-723.76880	321.95276	1261.69824	234.70111	482.70416	136.73767	451.69363	129.57019	2.47896	-175.99582	453.23657	2.96609	-951.98138	144.96216	-5.89670
644	5.358	1141.59998	434.05051	1460.26099	41.12450	248.66611	1303.61108	-724.19354	323.39066	1258.13831	260.06879	479.50775	135.40057	437.77533	130.61427	2.45503	-183.17908	453.07156	-0.37190	-965.97430	145.77095	-5.85862
645	5.367	1142.52588	436.38428	1460.03052	39.78439	249.23828	1304.24866	-724.47375	324.93930	1254.95300	285.78601	476.33191	133.77252	423.86304	131.59933	2.37455	-192.74629	453.13263	-1.79953	-979.95996	146.51938	-5.75077
646	5.375	1143.25781	438.79437	1460.09253	38.70541	249.75702	1304.67139	-724.51660	326.62460	1252.08215	311.88416	473.32208	131.75937	409.96338	132.54231	2.28271	-204.64780	453.60922	-2.13106	-993.86731	147.32935	-5.63777
647	5.383	1143.78650	441.28159	1460.46436	37.89994	250.24164	1304.87317	-724.23773	328.40192	1249.47766	338.45264	470.55182	129.25191	396.06708	133.52429	2.22719	-218.29333	454.45773	-2.13092	-1007.63379	148.30038	-5.57851
648	5.392	1144.10107	443.84540	1461.16663	37.36818	250.73384	1304.84265	-723.63660	330.17419	1247.19653	365.56277	468.03784	126.14857	382.18658	134.56717	2.22334	-232.64661	455.52551	-2.18010	-1021.20850	149.30983	-5.44505
649	5.400	1144.19128	446.48669	1462.21997	37.09036	251.27902	1304.56152	-722.79028	331.86554	1245.38757	393.24258	465.80676	122.42134	368.34885	135.62155	2.22640	-246.91887	456.68542	-2.35588	-1034.49646	150.19426	-5.01429
650	5.408	1144.04736	449.20605	1463.64514	37.02742	251.90756	1304.01282	-721.81683	333.43433	1244.20740	421.49011	463.89972	118.13683	354.55795	136.64920	2.17395	-260.85486	457.85025	-2.64156	-1047.38757	150.94551	-4.16375
651	5.417	1143.65747	451.99841	1465.46533	37.13348	252.63043	1303.19348	-720.85254	334.82800	1243.74963	450.26563	462.37039	113.41798	340.79901	137.66681	2.05384	-274.53467	458.98959	-3.02157	-1059.82080	151.64151	-2.91580
652	5.425	1143.00330	454.84271	1467.70862	37.37298	253.44788	1302.12537	-720.02557	335.95364	1244.01550	479.50763	461.31189	108.40424	327.09631	138.71039	1.91156	-288.10248	460.13028	-3.43958	-1071.76831	152.35922	-1.33362
653	5.433	1142.05322	457.68893	1470.41016	37.73131	254.35352	1300.85498	-719.41864	336.69202	1244.92444	509.17511	460.82516	103.22090	313.51367	139.78467	1.81364	-301.61298	461.31149	-3.78501	-1083.20740	153.17343	0.59291
654	5.442	1140.75842	460.44684	1473.61011	38.21180	255.33273	1299.43958	-719.04797	336.93857	1246.34619	539.22742	460.91925	97.92859	300.07147	140.88293	1.80188	-315.04797	462.53909	-3.98000	-1094.13867	154.12619	2.91818
655	5.450	1139.05347	462.98764	1477.34436	38.82280	256.36453	1297.93201	-718.87000	336.64935	1248.13599	569.51123	461.41455	92.46905	286.71207	142.02357	1.86630	-328.40155	463.78094	-4.04399	-1104.57275	155.19824	5.62407
656	5.458	1136.87109	465.17444	1481.62439	39.56625	257.42126	1296.37720	-718.80920	335.85388	1250.17078	599.61646	461.95453	86.68425	273.36441	143.21074	1.96803	-341.71152	465.02884	-4.05083	-1114.41675	156.31522	8.60559
657	5.467	1134.17139	466.92432	1486.41028	40.43467	258.46140	1294.81641	-718.79321	334.61322	1252.39331	628.85211	462.17767	80.45549	259.99649	144.40353	2.07950	-355.02765	466.31302	-4.07226	-1123.30676	157.33704	11.76533
658	5.475	1130.96716	468.26208	1491.59802	41.41504	259.42456	1293.28650	-718.77362	332.98425	1254.83545	656.43390	461.91089	73.84098	246.59344	145.57156	2.18244	-368.37524	467.63150	-4.15370	-1130.54980	158.14624	15.06993
659	5.483	1127.31323	469.30441	1497.04797	42.48948	260.24271	1291.81226	-718.70709	331.08734	1257.54834	681.75586	461.23199	67.03044	233.13528	146.73944	2.23889	-381.76141	468.93655	-4.27038	-1135.28125	158.93164	18.51356
660	5.492	1123.27039	470.18604	1502.63672	43.62484	260.87112	1290.40002	-718.52588	329.20966	1260.48291	704.58124	460.40515	60.15797	219.61034	147.94463	2.20443	-395.19540	470.18094	-4.34123	-1136.76221	160.32956	22.04483
661	5.500	1118.88831	471.00461	1508.28430	44.76140	261.31714	1289.03784	-718.16174	327.73914	1263.49170	725.11646	459.71341	53.18861	206.02521	149.16946	2.08937	-408.68234	471.32901	-4.33651	-1134.59753	163.03648	25.50237
662	5.508	1114.20618	471.80606	1513.93958	45.81895	261.63702	1287.70508	-717.60449	326.94867	1266.44971	743.91003	459.27383	45.99139	192.40726	150.35138	1.96551	-422.21344	472.37674	-4.30567	-1128.69800	167.28777	28.59731
663	5.517	1109.24365	472.58292	1519.55823	46.72124	261.90353	1286.38855	-716.91534	326.87167	1269.31030	761.54083	459.00989	38.50661	178.79288	151.44882	1.88878	-435.77631	473.37152	-4.30412	-1119.09033	172.73138	31.07590
664	5.525	1104.00806	473.29068	1525.10266	47.42194	262.17322	1285.09167	-716.18689	327.33014	1272.07788	778.27435	458.74707	30.80894	165.18118	152.47641	1.85236	-449.36688	474.35846	-4.35736	-1105.88025	178.54431	32.95858
665	5.533	1098.52637	473.88385	1530.55151	47.91679	262.47757	1283.83044	-715.50439	328.01630	1274.79529	793.93774	458.28360	22.99759	151.52339	153.49071	1.82735	-462.98450	475.34665	-4.44760	-1089.39648	183.72945	34.42787
666	5.542	1092.85974	474.33511	1535.89832	48.23978	262.83911	1282.62390	-714.92487	328.61478	1277.52075	808.08960	457.41846	15.08165	137.78290	154.54065	1.81429	-476.63159	476.32953	-4.51615	-1070.13782	187.65244	35.44176
667	5.550	1087.08923	474.62909	1541.13806	48.45047	263.29083	1281.49060	-714.46167	328.93558	1280.27319	820.33661	456.00656	7.11315	123.95667	155.63770	1.82680	-490.33649	477.29453	-4.52240	-1048.43689	190.38205	35.65743
668	5.558	1081.29749	474.75769	1546.25708	48.61874	263.87854	1280.44873	-714.08087	328.95270	1283.01929	830.47974	454.07751	-0.45484	110.04684	156.76889	1.85270	-504.14496	478.24130	-4.48172	-1024.25427	192.44795	34.79070
669	5.567	1075.56836	474.72922	1551.23096	48.81368	264.64651	1279.51770	-713.71887	328.75000	1285.71021	838.34296	451.85016	-6.66619	96.07394	157.90924	1.86587	-518.06598	479.19812	-4.43522	-997.35132	194.27989	32.97174
670	5.575	1070.00842	474.57913	1556.02344	49.09879	265.62271	1278.71729	-713.30762	328.45935	1288.31799	843.58209	449.56195	-10.63516	82.08945	159.03168	1.86081	-532.05811	480.20908	-4.40343	-967.61749	195.93179	30.73602
671	5.583	1064.75818	474.36487	1560.59583	49.53052	266.81131	1278.06738	-712.78876	328.22037	1290.84583	845.76398	447.34753	-12.37419	68.13885	160.12132	1.85902	-546.07446	481.28400	-4.37743	-935.22467	197.24574	28.72321
672	5.592	1059.93445	474.14178	1564.91980	50.15660	268.19250	1277.58459	-712.11859	328.14673	1293.31763	844.52380	445.32379	-12.82006	54.23771	161.15994	1.89047	-560.09424	482.34918	-4.34124	-900.58514	198.09276	27.40239
673	5.600	1055.55762	473.94385	1568.97961	51.00832	269.73059	1277.27881	-711.27490	328.29352	1295.75928	839.63733	443.75275	-12.96201	40.38866	162.08218	1.98785	-574.10547	483.31021	-4.27556	-864.28333	198.47208	26.97401
674	5.608	1051.58081	473.79272	1572.76160	52.08871	271.38550	1277.15405	-710.26428	328.65204	1298.17603	831.18182	442.98798	-13.22202	26.62689	162.77908	2.21726	-588.09088	484.17636	-4.17180	-826.97211	198.42426	27.41660
675	5.617	1047.97229	473.71402	1576.24585	53.36938	273.11731	1277.21143	-709.11975	329.17657	1300.53503	819.75238	443.17615	-13.57861	13.07913	163.18146	2.71780	-602.05762	485.03674	-4.07087	-789.18738	197.81963	28.65714
676	5.625	1044.74878	473.73199	1579.41284	54.79973	274.88443	1277.45557	-707.89423	329.80359	1302.76868	806.41583	444.11249	-13.90605	-0.03810	163.31717	3.66611	-616.03314	485.94052	-4.02138	-751.24017	196.34378	30.71028
677	5.633	1041.95959	473.85846	1582.24976	56.32100	276.63989	1277.89966	-706.65826	330.45148	1304.78906	792.28986	445.41721	-14.17330	-12.51816	163.23239	5.16271	-630.01282	486.89450	-3.99383	-713.29913	193.78149	33.57677
678	5.642	1039.65393	474.09329	1584.74731	57.87200	278.32184	1278.56396	-705.49524	331.02411	1306.49756	778.08655	446.77829	-14.45160	-24.27005	162.89513	7.19557	-643.95239	487.92487	-3.91571	-675.53137	190.26866	37.03590
679	5.650	1037.85522	474.42606	1586.89758	59.38643	279.84839	1279.46143	-704.47913	331.42966	1307.80518	764.04333	448.05576	-14.78730	-35.31873	162.26801	9.77626	-657.80811	489.06406	-3.77490	-638.15845	186.23370	40.65351
680	5.658	1036.55786	474.83591	1588.69971	60.79707	281.12930	1280.58008	-703.64447	331.59955	1308.65857	750.14404	449.24878	-15.12587	-45.72549	161.42369	13.23141	-671.58179	490.30261	-3.62989	-601.42590	182.10565	44.01781
681	5.667	1035.73669	475.29178	1590.16052	62.04814	282.08997	1281.87122	-702.98920	331.49249	1309.05017	736.30774	450.41241	-15.37126	-55.47427	160.48819	18.53390	-685.32581	491.59308	-3.53573	-565.54272	178.10056	46.89580
682	5.675	1035.35913	475.75275	1591.28992	63.10077	282.69608	1283.25208	-702.52063	331.09723	1309.02783	722.49078	451.57465	-15.48840	-64.13086	159.53374	27.22916	-699.07727	492.85712	-3.50909	-530.62341	174.26633	49.15504
683	5.683	1035.39136	476.17841	1592.08850	63.92661	282.96356	1284.62830	-702.28931	330.45795	1308.67932	708.71191	452.72220	-15.52938	-70.24071	158.54657	40.56014	-712.81519	493.97629	-3.55236	-496.64600	170.60179	50.68198
684	5.692	1035.79431	476.54224	1592.54211	64.50229	282.95380	1285.92090	-702.35803	329.69244	1308.04700	695.00983	453.86246	-15.57325	-71.24243	157.34857	58.32641	-726.50482	494.89706	-3.63658	-463.49249	167.02243	51.46159
685	5.700	1036.51563	476.82770	1592.63025	64.81315	282.76266	1287.08386	-702.74786	328.95538	1307.07324	681.40100	455.02658	-15.67413	-64.77370	155.52052	78.54160	-740.14929	495.74829	-3.68894	-431.05646	163.32314	51.62820
686	5.708	1037.48792	477.01831	1592.34399	64.85503	282.49063	1288.10315	-703.43158	328.37311	1305.68042	667.86133	456.22699	-15.85046	-50.64532	152.55734	98.24900	-753.79089	496.72763	-3.67348	-399.29767	159.30963	51.37950
687	5.717	1038.64404	477.10425	1591.69604	64.62932	282.20184	1288.98596	-704.37103	327.99197	1303.87097	654.33020	457.46112	-16.08245	-31.30576	148.22122	115.06526	-767.47266	497.88025	-3.63266	-368.25415	154.91562	50.88050
688	5.725	1039.94067	477.09845	1590.71826	64.14085	281.90717	1289.74573	-705.55023	327.75439	1301.73962	640.75183	458.71841	-16.31005	-10.04721	142.77744	128.39188	-781.20117	499.09192	-3.61163	-338.07538	150.18376	50.20528
689	5.733	1041.36914	477.03534	1589.45593	63.39791	281.57324	1290.39001	-706.97565	327.54224	1299.40674	627.11884	459.97372	-16.45539	11.04279	136.88132	139.13652	-794.93250	500.28162	-3.58875	-309.07306	145.21887	49.30221
690	5.742	1042.94019	476.95276	1587.96387	62.41022	281.14410	1290.91797	-708.64807	327.27228	1296.93079	613.46790	461.19012	-16.48478	31.54077	131.22113	148.36778	-808.60681	501.47754	-3.50251	-281.77155	140.13242	48.02168
691	5.750	1044.65857	476.87967	1586.30164	61.18608	280.56924	1291.32666	-710.53406	326.94876	1294.28809	599.83344	462.34738	-16.43725	51.97179	126.25076	156.50475	-822.21570	502.71021	-3.34039	-256.90051	134.95572	46.16385
692	5.758	1046.50464	476.83536	1584.52393	59.72993	279.82785	1291.61865	-712.55432	326.62784	1291.42505	586.21417	463.47299	-16.37862	73.01790	122.17713	163.50987	-835.80847	503.94159	-3.18572	-235.28717	129.61972	43.47299
693	5.767	1048.43420	476.83395	1582.67322	58.04561	278.93826	1291.80225	-714.59161	326.34348	1288.30688	572.58997	464.59543	-16.36059	95.07280	119.04969	169.30667	-849.43298	505.09271	-3.15483	-217.68066	124.01060	39.66047
694	5.775	1050.39771	476.88889	1580.77930	56.14985	277.94751	1291.88904	-716.51056	326.05917	1284.93433	558.94641	465.70013	-16.40324	118.16789	116.79938	173.88963	-863.09998	506.12158	-3.27728	-204.58606	118.04848	34.50789
695	5.783	1052.35913	477.01382	1578.86084	54.08784	276.91101	1291.89087	-718.18066	325.67670	1281.34229	545.26654	466.78400	-16.47055	142.17877	115.28693	177.26106	-876.81152	507.09250	-3.44526	-196.17676	111.78964	27.97064
696	5.792	1054.30151	477.22217	1576.92883	51.93909	275.88031	1291.81714	-719.50092	325.08643	1277.59082	531.54041	467.86328	-16.50611	167.07253	114.38109	179.43234	-890.59100	508.10791	-3.50299	-192.28619	105.46769	20.28735
697	5.800	1056.22778	477.52841	1574.99341	49.80984	274.90771	1291.67273	-720.42169	324.21552	1273.74792	517.78168	468.92322	-16.50863	192.95013	113.97903	180.46780	-904.45410	509.17163	-3.39974	-192.44318	99.50493	12.11976
698	5.808	1058.15527	477.94797	1573.07288	47.81246	274.04584	1291.46094	-720.95111	323.04675	1269.87244	503.99500	469.95538	-16.51527	219.88783	113.97469	180.48865	-918.38110	510.20306	-3.23426	-195.93976	94.55856	4.61978
699	5.817	1060.10303	478.49387	1571.20142	46.03054	273.32019	1291.19727	-721.14233	321.61618	1266.00916	490.16187	470.98087	-16.54303	247.75818	114.24007	179.67703	-932.34106	511.15643	-3.13145	-202.09082	91.33331	-0.90834
700	5.825	1062.08398	479.16565	1569.42249	44.48838	272.70276	1290.91321	-721.07294	319.98810	1262.19995	476.27432	471.99780	-16.59335	276.20288	114.66789	178.26685	-946.29236	512.07770	-3.11908	-210.65594	90.07672	-3.86957
701	5.833	1064.07239	479.92938	1567.78003	43.16695	272.12784	1290.63452	-720.82904	318.21301	1258.50452	462.35211	472.98090	-16.67109	304.81372	115.22215	176.47253	-960.14893	513.05157	-3.15376	-221.67358	90.33103	-4.82907
702	5.842	1065.98047	480.71436	1566.31836	42.05380	271.54355	1290.35913	-720.49261	316.31085	1255.01453	448.43665	473.93103	-16.76529	333.36523	115.88331	174.41685	-973.84070	514.09351	-3.19357	-234.69910	91.31943	-4.84199
703	5.850	1067.70398	481.44659	1565.07434	41.15911	270.94724	1290.05725	-720.12939	314.29886	1251.84900	434.56250	474.88556	-16.83390	361.88440	116.57677	172.09592	-987.38782	515.17102	-3.18017	-248.72522	92.47954	-4.64072
704	5.858	1069.17236	482.08356	1564.06604	40.49295	270.37347	1289.68896	-719.77515	312.22339	1249.13965	420.73157	475.87262	-16.85563	390.52933	117.21757	169.37463	-1000.80066	516.33203	-3.00702	-262.89240	93.59120	-4.54729
705	5.867	1070.33936	482.61517	1563.29614	40.05077	269.85910	1289.21997	-719.42120	310.18256	1247.00232	406.94592	476.86230	-16.88418	419.42914	117.76057	166.05180	-1013.98169	517.64929	-2.59209	-276.85065	94.59173	-4.67368
706	5.875	1071.17358	483.04370	1562.76123	39.81846	269.42239	1288.62927	-719.01611	308.35641	1245.49841	393.23572	477.78943	-16.97786	448.59927	118.16418	161.97649	-1026.80969	519.07544	-1.95096	-290.57526	95.45363	-4.99661
707	5.883	1071.65869	483.36826	1562.45410	39.78519	269.06635	1287.91309	-718.50940	306.97430	1244.63184	379.61005	478.62469	-17.09357	477.93622	118.35796	157.11577	-1039.23938	520.53296	-1.10582	-304.15466	96.19918	-5.39593
708	5.892	1071.78796	483.58099	1562.36755	39.95432	268.79410	1287.08423	-717.89966	306.20221	1244.38550	366.02039	479.39001	-17.14486	507.28925	118.26160	151.51950	-1051.29626	522.06409	0.05611	-317.68494	96.88557	-5.73497
709	5.900	1071.56116	483.66873	1562.50342	40.34200	268.61713	1286.16138	-717.22400	306.07703	1244.72766	352.41736	480.10901	-17.13923	536.54205	117.80914	145.23824	-1063.01770	523.71655	1.72699	-331.20239	97.54770	-5.94084
710	5.908	1070.98315	483.61789	1562.87476	40.96564	268.54871	1285.16223	-716.51349	306.52966	1245.59705	338.81708	480.79083	-17.14836	565.59265	116.93777	138.30388	-1074.41541	525.37103	3.98704	-344.70020	98.19253	-6.02551
711	5.917	1070.06250	483.42386	1563.50073	41.83286	268.58960	1284.10864	-715.77106	307.43280	1246.90906	325.27332	481.46243	-17.18034	594.23157	115.58312	130.77058	-1085.46558	526.78528	6.75892	-358.18768	98.83241	-6.05658
712	5.925	1068.81677	483.09262	1564.39429	42.93227	268.71948	1283.03076	-714.97601	308.64215	1248.57581	311.80435	482.15375	-17.19760	622.04431	113.72859	122.72749	-1096.07996	527.74536	9.93253	-371.66827	99.48215	-6.11408
713	5.933	1067.27856	482.62924	1565.55127	44.22415	268.89441	1281.96008	-714.10297	310.01141	1250.51904	298.38385	482.85846	-17.21193	648.49011	111.40887	114.30093	-1106.09143	528.20947	13.48583	-385.11053	100.12835	-6.22512
714	5.942	1065.50598	482.03598	1566.93665	45.63800	269.05176	1280.92322	-713.14197	311.38800	1252.67493	284.98572	483.56989	-17.25986	673.14471	108.61642	105.65475	-1115.28723	528.37500	17.54229	-398.49615	100.73251	-6.31809
715	5.950	1063.58997	481.32364	1568.48193	47.08208	269.13220	1279.93872	-712.09955	312.62952	1254.99182	271.60809	484.30182	-17.33255	695.91016	105.24844	96.92857	-1123.38391	528.52875	22.32432	-411.86127	101.26604	-6.28871
716	5.958	1061.61133	480.51254	1570.11963	48.46088	269.10492	1279.01941	-710.98975	313.64063	1257.42908	258.24600	485.04492	-17.38532	716.99451	101.18001	88.16320	-1129.86255	528.76489	28.00093	-425.25708	101.76164	-6.13378
717	5.967	1059.60132	479.62665	1571.81018	49.69638	268.96832	1278.17639	-709.83917	314.38589	1259.95654	244.85464	485.77844	-17.38536	736.64661	96.38236	79.29233	-1133.81042	528.88293	34.58972	-438.70209	102.34044	-5.98437
718	5.975	1057.56726	478.69421	1573.52209	50.74712	268.73279	1277.41858	-708.69208	314.86349	1262.55469	231.37097	486.52759	-17.33952	754.88806	90.97411	70.19012	-1134.08679	528.57452	41.92503	-452.19934	103.13214	-5.97701
719	5.983	1055.51172	477.73648	1575.22034	51.61461	268.40167	1276.75610	-707.59180	315.07178	1265.21582	217.76886	487.36584	-17.28350	771.51501	85.20623	60.73382	-1129.86108	527.60150	49.44659	-465.76160	104.15137	-6.11028
720	5.992	1053.42444	476.75092	1576.87695	52.33904	267.96323	1276.20264	-706.55652	315.00751	1267.93396	204.07184	488.33398	-17.24765	786.29602	79.38476	50.86995	-1121.09790	525.78125	55.99521	-479.38361	105.29389	-6.26955
721	6.000	1051.29126	475.71692	1578.46838	52.99315	267.39560	1275.76733	-705.57550	314.68933	1270.68518	190.32843	489.36139	-17.24126	799.10022	73.71123	40.70087	-1108.49805	523.01886	60.30446	-493.03864	106.42966	-6.36766
722	6.008	1049.11267	474.61804	1579.96729	53.66220	266.67010	1275.44922	-704.62341	314.16373	1273.41833	176.57813	490.34143	-17.25283	809.88269	68.20493	30.57959	-1092.93066	519.42627	61.99728	-506.72656	107.47800	-6.40532
723	6.017	1046.90576	473.45648	1581.34595	54.41180	265.74628	1275.23901	-703.67395	313.48187	1276.07288	162.81476	491.27039	-17.25222	818.56067	62.79765	21.18446	-1074.96436	515.38293	61.89779	-520.47589	108.44907	-6.42476
724	6.025	1044.69275	472.25037	1582.57935	55.27600	264.57953	1275.12305	-702.70734	312.67606	1278.60400	148.99988	492.21246	-17.21687	824.85510	57.44107	13.51500	-1054.84802	511.46289	61.22578	-534.28961	109.41419	-6.44854
725	6.033	1042.49719	471.02512	1583.64319	56.27048	263.14655	1275.08496	-701.71088	311.75995	1280.99121	135.12402	493.19171	-17.15486	828.25537	52.20537	8.49129	-1032.63086	508.08575	60.56119	-548.13623	110.40603	-6.45362
726	6.042	1040.34753	469.81348	1584.51697	57.40724	261.45343	1275.11047	-700.67426	310.74619	1283.23389	121.22040	494.20374	-17.08310	828.21631	47.42662	6.15055	-1008.16833	505.23639	59.63331	-562.00360	111.38399	-6.40053
727	6.050	1038.27478	468.65775	1585.19641	58.69819	259.51498	1275.18823	-699.58789	309.65692	1285.34619	107.33264	495.23950	-17.00578	824.50891	43.68586	5.48138	-981.17590	502.65729	57.94870	-575.91705	112.28789	-6.27442
728	6.058	1036.31116	467.60181	1585.69568	60.14572	257.34122	1275.30835	-698.44543	308.51505	1287.35181	93.50745	496.27502	-16.90120	817.37988	41.43631	5.33385	-951.40405	500.10645	55.38777	-589.87683	113.08394	-6.08480
729	6.067	1034.49634	466.67612	1586.03333	61.73257	254.94478	1275.46716	-697.24585	307.33133	1289.27246	79.80286	497.29504	-16.68087	807.34631	40.64000	5.19123	-918.79517	497.42615	52.29218	-603.82947	113.79640	-5.86165
730	6.075	1032.88757	465.89963	1586.22021	63.42168	252.34946	1275.67053	-695.99469	306.11658	1291.11377	66.29102	498.30750	-16.16555	795.06018	40.87386	5.05708	-883.55127	494.67114	49.26636	-617.73517	114.51448	-5.67161
731	6.083	1031.55994	465.30051	1586.26404	65.15982	249.59401	1275.93005	-694.70978	304.90167	1292.85693	53.07935	499.38678	-15.13427	781.37476	41.68277	4.99716	-846.10156	492.15945	46.92733	-631.61902	115.32324	-5.58700
732	6.092	1030.58740	464.91476	1586.17639	66.88415	246.73888	1276.25916	-693.42688	303.72870	1294.46094	40.32739	500.70135	-13.45681	767.16687	42.75603	4.91224	-806.93848	490.09378	45.63393	-645.52490	116.24265	-5.61022
733	6.100	1030.01416	464.75851	1585.96826	68.53609	243.87085	1276.67200	-692.20099	302.63416	1295.86963	28.20300	502.38397	-11.21389	752.99780	43.93298	4.64630	-766.45215	488.16440	45.33432	-659.44922	117.25749	-5.67239
734	6.108	1029.83667	464.81631	1585.63843	70.07402	241.09119	1277.18188	-691.10168	301.64130	1297.02515	16.75818	504.39905	-8.59689	739.04370	45.13236	4.18848	-724.96936	485.86035	45.74546	-673.33984	118.32987	-5.70664
735	6.117	1030.01025	465.06158	1585.17566	71.47118	238.49496	1277.79370	-690.20013	300.74692	1297.88147	5.77948	506.61649	-5.52559	725.26770	46.26220	3.70868	-682.93335	483.10046	46.74390	-687.13428	119.38734	-5.68926
736	6.125	1030.47815	465.47360	1584.57275	72.69977	236.16034	1278.49634	-689.54761	299.92728	1298.40967	-5.25299	508.96011	-1.22449	711.58557	47.22174	3.40251	-640.97766	480.27948	48.50957	-700.80725	120.39505	-5.64593
737	6.133	1031.20361	466.02783	1583.83350	73.71793	234.14407	1279.26440	-689.16357	299.17697	1298.59119	-16.83887	511.40112	5.84468	697.94568	47.98607	3.31008	-599.80273	477.75143	51.14170	-714.40747	121.39912	-5.62407
738	6.142	1032.18115	466.68170	1582.97241	74.46964	232.47311	1280.07129	-689.04364	298.52939	1298.41382	-28.61090	513.81299	17.40405	684.35217	48.64788	3.29818	-559.97028	475.47150	54.22802	-728.00842	122.40409	-5.60545
739	6.150	1033.42236	467.38300	1582.00696	74.89762	231.13344	1280.89771	-689.17572	298.03519	1297.88123	-38.60193	515.86328	34.32010	670.83740	49.33490	3.21166	-521.73846	473.14883	57.04085	-741.62531	123.27174	-5.49000
740	6.158	1034.93811	468.09052	1580.95093	74.96283	230.07053	1281.72717	-689.55670	297.73132	1297.02515	-43.77203	517.10651	55.79958	657.40350	50.06930	3.02109	-485.00824	470.53076	59.04743	-755.22119	123.86887	-5.24106
741	6.167	1036.73608	468.78357	1579.81543	74.65820	229.21304	1282.53809	-690.20300	297.62354	1295.90186	-41.83258	517.26483	79.40254	643.99927	50.75635	2.81287	-449.48364	467.56866	60.07968	-768.77594	124.26946	-4.98606
742	6.175	1038.82117	469.45911	1578.61328	74.01045	228.50253	1283.30359	-691.14441	297.68530	1294.56738	-32.75635	516.43817	101.98199	630.55939	51.33449	2.65658	-414.93414	464.56122	60.20863	-782.31763	124.69521	-4.89548
743	6.183	1041.18933	470.13016	1577.35962	73.07278	227.90875	1283.99927	-692.39978	297.87405	1293.04822	-18.47034	515.01282	121.13649	617.06232	51.86092	2.54070	-381.23264	462.02661	59.59377	-795.88196	125.29771	-5.01480
744	6.192	1043.82495	470.82285	1576.07385	71.90699	227.43102	1284.61279	-693.95654	298.15384	1291.32813	-1.25964	513.34064	136.11043	603.53625	52.42602	2.43305	-348.24719	460.25467	58.38784	-809.46680	126.08574	-5.25131
745	6.200	1046.69702	471.55997	1574.77380	70.55881	227.08832	1285.15051	-695.76154	298.50870	1289.35327	17.34033	511.47925	147.42638	590.01526	53.06889	2.34143	-315.93231	459.10645	56.68816	-823.05597	127.00436	-5.46803
746	6.208	1049.76318	472.34299	1573.46704	69.04681	226.90222	1285.63391	-697.72253	298.94177	1287.04541	36.61456	509.17932	155.91032	576.51550	53.78411	2.30509	-284.60474	458.29648	54.46478	-836.65723	127.97336	-5.58297
747	6.217	1052.98755	473.15598	1572.14734	67.37273	226.87985	1286.08777	-699.71985	299.47064	1284.32715	56.38336	506.09839	162.15880	563.03601	54.54606	2.34829	-255.08081	457.69470	51.49844	-850.29449	128.89658	-5.61666
748	6.225	1056.36841	473.99417	1570.80042	65.53979	227.00826	1286.53442	-701.63416	300.12332	1281.18579	76.72253	502.03613	166.59277	549.54895	55.33670	2.44786	-228.48659	457.28052	47.46112	-863.97339	129.72842	-5.64627
749	6.233	1059.95105	474.88986	1569.41797	63.56870	227.26231	1286.99182	-703.38623	300.90274	1277.74182	97.69867	496.94391	169.60692	536.00598	56.16148	2.53887	-205.87303	456.96255	42.10655	-877.66565	130.50397	-5.71020
750	6.242	1063.79761	475.89645	1568.01929	61.50290	227.61206	1287.47388	-704.94263	301.76614	1274.20337	119.25427	490.82336	171.56770	522.38208	57.02351	2.56228	-187.86020	456.53879	35.42067	-891.34827	131.29132	-5.77053
751	6.250	1067.90808	477.03311	1566.65430	59.39985	228.02777	1287.98718	-706.26874	302.69507	1270.70703	141.29486	483.73611	172.76349	508.69852	57.90578	2.51696	-174.46992	455.74631	27.69171	-905.04211	132.13885	-5.77168
752	6.258	1072.18347	478.25177	1565.37463	57.32110	228.48468	1288.52429	-707.30603	303.75400	1267.21594	163.81580	475.80310	173.37819	494.99261	58.78308	2.45078	-165.26254	454.31641	19.52352	-918.78162	133.04575	-5.71066
753	6.267	1076.48706	479.46460	1564.20691	55.33099	228.96011	1289.06641	-708.00854	305.03558	1263.58789	186.90985	467.13754	173.49045	481.27316	59.63271	2.41683	-159.69257	452.10626	11.80001	-932.57764	133.97586	-5.62935
754	6.275	1080.71631	480.59143	1563.16357	53.49640	229.43234	1289.59424	-708.37671	306.58310	1259.71924	210.67188	457.85287	173.10014	467.51083	60.42901	2.44032	-157.44327	449.34485	5.51301	-946.44403	134.89922	-5.56476
755	6.283	1084.81152	481.58252	1562.26367	51.87879	229.88216	1290.09229	-708.45044	308.38330	1255.62231	235.10989	448.09369	172.15962	453.67947	61.15844	2.48475	-158.60745	446.71658	1.32355	-960.40967	135.79263	-5.52716
756	6.292	1088.72876	482.41266	1561.53284	50.52433	230.29276	1290.54419	-708.28186	310.40250	1251.40784	260.12744	438.00604	170.60764	439.80807	61.86992	2.47053	-163.59201	444.96545	-0.83989	-974.44318	136.63853	-5.51093
757	6.300	1092.42432	483.07617	1560.99780	49.46104	230.65933	1290.93127	-707.91119	312.60199	1247.24658	285.58282	427.72736	168.40610	425.95740	62.64638	2.36719	-172.55396	444.37781	-1.63585	-988.42621	137.45609	-5.50736
758	6.308	1095.85559	483.58978	1560.69104	48.70033	230.99777	1291.23633	-707.35559	314.92334	1243.34070	311.38568	417.39844	165.53700	412.14343	63.50099	2.23492	-184.75714	444.73093	-1.79117	-1002.27417	138.26791	-5.47943
759	6.317	1098.97205	483.98120	1560.65552	48.23653	231.33791	1291.44360	-706.60925	317.29016	1239.88660	337.56628	407.14972	161.96519	398.33624	64.37516	2.15753	-198.73273	445.59021	-1.78130	-1015.99664	139.05200	-5.34172
760	6.325	1101.71240	484.27454	1560.93921	48.04725	231.71280	1291.53760	-705.66144	319.63220	1237.04626	364.24750	397.10706	157.62535	384.52805	65.23405	2.15372	-213.14011	446.58167	-1.83505	-1029.56836	139.79863	-5.00257
761	6.333	1104.02661	484.48813	1561.58508	48.10042	232.15475	1291.50269	-704.52612	321.88757	1234.94006	391.54150	387.41803	152.42854	370.74280	66.10528	2.16024	-227.30583	447.54990	-2.04163	-1042.86133	140.58652	-4.41672
762	6.342	1105.88855	484.62991	1562.62683	48.36607	232.69292	1291.32361	-703.26593	323.96851	1233.64441	419.49615	378.28180	146.29538	356.98932	67.01846	2.10856	-241.11868	448.54462	-2.40758	-1055.76904	141.52966	-3.57734
763	6.350	1107.27734	484.69150	1564.08667	48.82668	233.34741	1290.98511	-701.99298	325.72955	1233.18408	448.13934	369.98819	139.24074	343.26251	67.95841	1.99886	-254.71559	449.65637	-2.85317	-1068.27539	142.63760	-2.43513
764	6.358	1108.16345	484.65952	1565.97351	49.48111	234.12408	1290.47705	-700.84009	326.98358	1233.52771	477.54391	362.86539	131.42888	329.58298	68.91854	1.87492	-268.24512	450.90717	-3.23886	-1080.38965	143.82744	-0.86135
765	6.367	1108.51270	484.53079	1568.28210	50.34350	235.01318	1289.80640	-699.90942	327.56708	1234.59338	507.81577	357.13464	123.14395	315.99350	69.94509	1.76467	-281.76236	452.26587	-3.46455	-1092.11682	145.08702	1.25245
766	6.375	1108.30042	484.31400	1570.98853	51.43888	235.99329	1289.00232	-699.22583	327.41113	1236.26770	538.95966	352.83279	114.71805	302.52426	71.08752	1.67729	-295.24646	453.67938	-3.54145	-1103.45227	146.51804	3.88130
767	6.383	1107.52917	484.02255	1574.05029	52.79134	237.03937	1288.11084	-698.73065	326.56961	1238.42603	570.68042	349.79202	106.40990	289.16528	72.34213	1.62364	-308.66681	455.08646	-3.56247	-1114.30627	148.21623	6.88332
768	6.392	1106.22998	483.66861	1577.41211	54.40607	238.12234	1287.18481	-698.31445	325.19495	1240.94922	602.28571	347.62268	98.24882	275.85706	73.64838	1.60916	-322.02411	456.42505	-3.62878	-1124.40613	150.11739	10.14735
769	6.400	1104.43958	483.25974	1581.01160	56.25865	239.19638	1286.27466	-697.86188	323.49469	1243.73633	632.82056	345.80930	90.00908	262.53125	74.92831	1.62460	-335.35645	457.65686	-3.78928	-1133.25854	152.01923	13.67739
770	6.408	1102.19189	482.80603	1584.78430	58.29818	240.19937	1285.42029	-697.28802	321.69855	1246.71143	661.37256	343.96194	81.44287	249.15900	76.14740	1.65559	-348.71347	458.82803	-3.99065	-1140.10425	153.89305	17.47650
771	6.417	1099.53186	482.34430	1588.67236	60.45309	241.07803	1284.64209	-696.55627	320.02942	1249.82825	687.32660	342.05371	72.56742	235.73885	77.33278	1.69444	-362.11200	460.03250	-4.10888	-1143.90137	156.07317	21.43885
772	6.425	1096.51453	481.94458	1592.62720	62.63309	241.80954	1283.93713	-695.67078	318.67569	1253.06409	710.42804	340.41965	63.64090	222.26334	78.51696	1.74150	-375.53082	461.27197	-4.08705	-1143.63831	159.10236	25.33131
773	6.433	1093.19238	481.68060	1596.60364	64.73529	242.39874	1283.28760	-694.65802	317.77139	1256.40100	730.75952	339.47833	54.85263	208.71423	79.68473	1.78986	-388.95407	462.45047	-3.99486	-1138.75818	163.52136	28.76667
774	6.442	1089.61609	481.60272	1600.55066	66.66013	242.86475	1282.67603	-693.56354	317.36072	1259.81152	748.66254	339.39859	46.13277	195.07452	80.79394	1.81560	-402.40228	463.50296	-3.92868	-1129.18579	169.48698	31.37620
775	6.450	1085.83557	481.73401	1604.40332	68.33254	243.23953	1282.09412	-692.46320	317.35104	1263.27454	764.42523	340.01212	37.25946	181.34111	81.83833	1.79609	-415.92120	464.45126	-3.91993	-1115.20923	176.22482	33.18694
776	6.458	1081.90283	482.08154	1608.08801	69.71738	243.57188	1281.54407	-691.45679	317.52921	1266.80042	777.91681	341.02789	28.03898	167.53439	82.87009	1.73521	-429.54736	465.37259	-3.94315	-1097.43274	182.20895	34.60803
777	6.467	1077.88416	482.64459	1611.54980	70.81841	243.91710	1281.03442	-690.62207	317.69177	1270.38452	788.63452	342.29715	18.37576	153.69080	83.94191	1.66940	-443.28198	466.33899	-3.95278	-1076.48584	186.31247	35.82752
778	6.475	1073.85828	483.40103	1614.77319	71.66651	244.31839	1280.57617	-689.96765	317.78842	1273.92065	796.14392	343.89786	8.37595	139.83905	85.03986	1.64894	-457.08405	467.35629	-3.91786	-1052.70056	188.52527	36.43976
779	6.483	1069.89136	484.28195	1617.77441	72.31384	244.80176	1280.18091	-689.44696	317.89349	1277.23694	800.43683	346.06766	-1.33865	125.99605	86.09625	1.70283	-470.90894	468.38245	-3.84688	-1026.11975	189.44208	35.85903
780	6.492	1066.03003	485.17300	1620.57837	72.83333	245.38889	1279.85974	-689.01550	318.04810	1280.23926	801.89203	349.05508	-9.41706	112.18069	87.06734	1.81386	-484.76541	469.40875	-3.76116	-996.63019	189.61148	33.89896
781	6.500	1062.30688	485.93839	1623.21545	73.30914	246.10477	1279.62390	-688.64569	318.21152	1282.96240	800.85938	352.79361	-14.45762	98.40898	87.97234	1.94287	-498.68109	470.47888	-3.66588	-964.12610	189.40140	30.93196
782	6.508	1058.73413	486.44516	1625.71948	73.81876	246.96465	1279.48853	-688.29675	318.34665	1285.50146	797.16492	356.63638	-16.36345	84.71043	88.82259	2.10700	-512.63818	471.62915	-3.57739	-928.74713	188.94186	27.73612
783	6.517	1055.32751	486.62045	1628.10327	74.42166	247.95764	1279.47681	-687.90063	318.47409	1287.94727	790.18225	359.74432	-16.49862	71.19635	89.54691	2.43760	-526.61639	472.84363	-3.52571	-890.92786	188.12546	25.15226
784	6.525	1052.17529	486.52719	1630.34277	75.15646	249.05333	1279.61890	-687.37683	318.65024	1290.36304	779.72693	361.82703	-16.26104	58.09948	90.01849	3.14179	-540.62622	474.05978	-3.51159	-851.25360	186.74280	23.72720
785	6.533	1049.43384	486.31778	1632.41968	76.03496	250.22308	1279.94031	-686.66095	318.92981	1292.77319	766.69720	363.21997	-16.18060	45.72170	90.07790	4.43789	-554.65033	475.19907	-3.51030	-810.36890	184.57230	23.65465
786	6.542	1047.21704	486.06143	1634.38586	77.03302	251.44826	1280.44836	-685.74109	319.34195	1295.15930	752.50549	364.34259	-16.26880	34.33411	89.51221	6.64105	-568.63940	476.24249	-3.49918	-768.91260	181.47937	24.95223
787	6.550	1045.53174	485.67664	1636.34802	78.09291	252.71658	1281.12891	-684.67786	319.87305	1297.46716	738.16089	365.38385	-16.45668	24.11148	88.11896	10.45877	-582.57495	477.26291	-3.45746	-727.40283	177.49329	27.55818
788	6.558	1044.32837	485.03339	1638.37231	79.14536	254.01990	1281.95288	-683.58557	320.46039	1299.62048	724.04327	366.40289	-16.67755	15.16678	85.84489	17.23407	-596.47198	478.30560	-3.37233	-686.20038	172.77351	31.28514
789	6.567	1043.55530	484.03979	1640.42383	80.13826	255.35208	1282.88403	-682.59351	321.00684	1301.53101	710.15881	367.46042	-16.87025	7.86723	82.79869	28.61259	-610.32806	479.32974	-3.24475	-645.65308	167.63647	35.76356
790	6.575	1043.15771	482.64136	1642.39661	81.04773	256.70474	1283.88757	-681.81464	321.40790	1303.10437	696.40594	368.58682	-17.00802	3.43306	79.06206	45.53143	-624.13190	480.31876	-3.08105	-606.22864	162.57150	40.46697
791	6.583	1043.06299	480.79993	1644.17725	81.86656	258.06796	1284.93518	-681.33063	321.57547	1304.24939	682.71124	369.74652	-17.11134	4.00772	74.49464	67.31826	-637.89984	481.31589	-2.90824	-568.41229	158.02779	44.85930
792	6.592	1043.19177	478.48962	1645.68823	82.58864	259.43726	1285.99805	-681.19385	321.44977	1304.89453	669.03735	370.91949	-17.21845	11.39613	68.73329	91.67318	-651.63464	482.35818	-2.79409	-532.46466	154.18674	48.56468
793	6.600	1043.49878	475.70984	1646.89929	83.19339	260.80792	1287.03833	-681.44269	321.00720	1305.01697	655.37451	372.12891	-17.36332	25.30392	61.41782	115.51143	-665.29700	483.47003	-2.80847	-498.27991	150.95564	51.40784
794	6.608	1044.00208	472.49103	1647.82739	83.61833	262.14258	1288.01868	-682.11438	320.27649	1304.67151	641.76147	373.35727	-17.57391	43.08905	52.54192	136.26283	-678.86548	484.64508	-2.95645	-465.44373	148.07831	53.38046
795	6.617	1044.76636	468.87555	1648.52795	83.74429	263.35114	1288.92102	-683.23468	319.34839	1303.97119	628.24744	374.55051	-17.82949	61.59145	42.64276	152.90877	-692.36072	485.80927	-3.16133	-433.43170	145.25026	54.62577
796	6.625	1045.86316	464.89322	1649.07690	83.44089	264.33319	1289.74683	-684.79291	318.35327	1303.01990	614.81378	375.69705	-18.03572	79.11179	32.58828	165.95091	-705.81885	486.90411	-3.31007	-401.80981	142.23526	55.38750
797	6.633	1047.34631	460.56259	1649.55103	82.64212	265.04462	1290.50024	-686.72955	317.42212	1301.86646	601.38257	376.83047	-18.10331	95.72334	23.16556	176.48898	-719.28955	487.94263	-3.34173	-370.33801	138.96533	55.92580
798	6.642	1049.24744	455.90555	1650.01172	81.36929	265.50882	1291.18066	-688.94659	316.66803	1300.51563	587.89880	377.99460	-18.03732	112.32851	14.86008	185.40990	-732.83032	488.92966	-3.29378	-338.99554	135.55568	56.46556
799	6.650	1051.57043	450.94650	1650.49011	79.69653	265.77646	1291.78894	-691.32751	316.18912	1298.95398	574.36456	379.20850	-17.92669	129.73692	7.87431	193.19727	-746.45874	489.86902	-3.23558	-307.97644	132.21388	57.15764
800	6.658	1054.28552	445.69693	1650.98853	77.70821	265.89154	1292.33398	-693.77026	316.04807	1297.16199	560.80774	380.43289	-17.85876	148.28159	2.20641	200.07150	-760.12366	490.84332	-3.18863	-277.69495	129.14771	58.02819
801	6.667	1057.33691	440.14957	1651.49976	75.47325	265.89111	1292.83411	-696.21924	316.23456	1295.12207	547.24377	381.59619	-17.85004	167.89629	-2.23306	206.07257	-773.75000	491.93384	-3.13323	-248.77124	126.53877	58.94037
802	6.675	1060.66333	434.29398	1652.01428	73.03920	265.81805	1293.31152	-698.66504	316.67719	1292.82532	533.65784	382.65692	-17.85588	188.43344	-5.47748	211.06876	-787.30872	493.10345	-3.05714	-221.91748	124.52386	59.59500
803	6.683	1064.20703	428.12863	1652.51709	70.43840	265.71466	1293.78674	-701.11169	317.28790	1290.27173	520.02429	383.62546	-17.83888	209.87576	-7.51310	214.85924	-800.83765	494.25500	-2.98618	-197.75726	123.12492	59.62961
804	6.692	1067.89160	421.63580	1652.98682	67.70085	265.61383	1294.27942	-703.54498	317.98206	1287.46765	506.34079	384.54156	-17.81242	232.21440	-8.41074	217.34819	-814.41064	495.34015	-2.96868	-176.69019	122.18282	58.82809
805	6.700	1071.60278	414.74829	1653.39246	64.87024	265.54767	1294.80884	-705.92072	318.68616	1284.42603	492.62579	385.45618	-17.80581	255.23767	-8.33796	218.65471	-828.07971	496.39600	-3.00171	-158.84607	121.43774	57.24599
806	6.708	1075.23279	407.38837	1653.66821	62.00889	265.55145	1295.39209	-708.16901	319.34808	1281.17285	478.89056	386.41595	-17.81795	278.59540	-7.42867	219.09755	-841.83618	497.48517	-3.01302	-144.13641	120.72105	55.09469
807	6.717	1078.75891	399.56268	1653.70007	59.18832	265.64676	1296.04248	-710.21112	319.93451	1277.75232	465.12088	387.43018	-17.83758	302.04205	-5.69747	219.04892	-855.65100	498.58069	-2.95952	-132.40082	120.01875	52.53557
808	6.725	1082.26001	391.39005	1653.36926	56.48108	265.82474	1296.76941	-711.97681	320.41367	1274.22314	451.28857	388.46567	-17.86909	325.51639	-3.11430	218.71376	-869.51660	499.59540	-2.87631	-123.59839	119.34897	49.55331
809	6.733	1085.83789	383.02539	1652.62634	53.95670	266.04675	1297.57996	-713.41107	320.73401	1270.64783	437.38867	389.49976	-17.89869	349.02826	0.27048	217.99149	-883.43848	500.51074	-2.81734	-117.91809	118.64457	45.89205
810	6.742	1089.52869	374.57953	1651.52319	51.67442	266.25604	1298.47351	-714.48669	320.82526	1267.07642	423.44440	390.54633	-17.87976	372.56042	4.32998	216.56442	-897.41797	501.37881	-2.80100	-115.70459	117.78225	41.05688
811	6.750	1093.27649	366.10687	1650.17871	49.67567	266.39600	1299.43347	-715.21875	320.62656	1263.53503	409.47009	391.61343	-17.79429	396.02908	8.96592	214.14273	-911.44006	502.24829	-2.80377	-117.22864	116.73277	34.48854
812	6.758	1096.97156	357.63220	1648.72583	47.98650	266.43024	1300.43054	-715.64728	320.11981	1260.03516	395.46143	392.68140	-17.69903	419.26236	14.13593	210.65442	-925.48157	503.15585	-2.79309	-122.41608	115.69037	25.97602
813	6.767	1100.50500	349.17383	1647.27893	46.62658	266.35233	1301.43054	-715.80682	319.33948	1256.59570	381.42242	393.73557	-17.67382	442.05649	19.79092	206.24304	-939.54858	504.12363	-2.76545	-130.64362	115.02110	16.16184
814	6.775	1103.79626	340.75345	1645.92029	45.61296	266.17822	1302.38867	-715.72467	318.34967	1253.25684	367.36890	394.79120	-17.72758	464.30157	25.88209	201.11530	-953.67212	505.14032	-2.72485	-140.75842	115.04132	6.71647
815	6.783	1106.78931	332.39426	1644.69836	44.95671	265.93591	1303.23840	-715.43463	317.20819	1250.07886	353.31281	395.87024	-17.79764	486.04190	32.41351	195.41589	-967.82349	506.19861	-2.65470	-151.57874	115.80973	-0.35784
816	6.792	1109.43616	324.11533	1643.63855	44.65445	265.65790	1303.89063	-714.97736	315.94540	1247.13965	339.27884	396.94427	-17.85371	507.41422	39.39712	189.19958	-981.86755	507.32220	-2.54713	-162.68439	117.08658	-4.09445
817	6.800	1111.68164	315.92957	1642.75464	44.67947	265.37112	1304.24243	-714.39075	314.57208	1244.52930	325.31158	397.93512	-17.92880	528.57813	46.76711	182.44469	-995.64685	508.53226	-2.39215	-174.50488	118.49303	-5.17202
818	6.808	1113.45630	307.84439	1642.05078	44.98145	265.09131	1304.19910	-713.70825	313.10944	1242.33105	311.43225	398.82028	-18.03170	549.70605	54.34407	175.09154	-1009.06775	509.81161	-2.11915	-187.41980	119.75978	-5.03436
819	6.817	1114.68787	299.86288	1641.52515	45.50038	264.82355	1303.70093	-712.96533	311.61737	1240.60278	297.61377	399.67908	-18.11848	570.96783	61.86095	167.09319	-1022.08264	511.10321	-1.60087	-201.15295	120.84700	-4.75622
820	6.825	1115.32056	291.98770	1641.17395	46.18747	264.55487	1302.74023	-712.20020	310.20187	1239.38159	283.80917	400.59143	-18.16228	592.51819	69.04278	158.45973	-1034.65442	512.36133	-0.69353	-215.14215	121.83889	-4.74228
821	6.833	1115.33093	284.22629	1640.99353	47.01560	264.24875	1301.35950	-711.45020	309.00638	1238.69604	269.99609	401.55566	-18.19119	614.50818	75.61974	149.32930	-1046.78027	513.59283	0.73627	-229.04865	122.78894	-4.98330
822	6.842	1114.72729	276.58710	1640.98193	47.97594	263.86221	1299.63525	-710.74518	308.20001	1238.56714	256.19281	402.51303	-18.24825	637.03247	81.28894	140.02042	-1058.53381	514.83167	2.77185	-242.81061	123.69127	-5.34015
823	6.850	1113.53699	269.06296	1641.14136	49.07174	263.36951	1297.65771	-710.09259	307.94519	1238.99854	242.42560	403.41455	-18.33938	659.99365	85.79546	130.93018	-1070.02649	516.08026	5.43336	-256.46844	124.51376	-5.67987
824	6.858	1111.79480	261.61969	1641.48169	50.30757	262.76288	1295.52039	-709.46417	308.33807	1239.96423	228.70987	404.24829	-18.43570	682.98926	89.06500	122.28805	-1081.22791	517.21576	8.72835	-270.04089	125.21558	-5.91761
825	6.867	1109.54712	254.21384	1642.02112	51.67762	262.04272	1293.31567	-708.80591	309.35950	1241.40125	215.06516	405.01709	-18.50872	705.29272	91.25316	113.93217	-1091.81140	517.99481	12.70405	-283.52838	125.79253	-6.04176
826	6.875	1106.86047	246.83929	1642.76501	53.17139	261.22113	1291.12549	-708.06750	310.87140	1243.21423	201.50000	405.73856	-18.53695	725.95459	92.72293	105.31612	-1101.27246	518.29333	17.44073	-296.96350	126.30878	-6.10325
827	6.883	1103.80481	239.57373	1643.65503	54.78848	260.32629	1289.00818	-707.22229	312.65005	1245.29602	187.99286	406.44046	-18.51559	744.02563	93.89613	95.84566	-1109.02576	518.25983	23.02405	-310.40015	126.83803	-6.16524
828	6.892	1100.42188	232.58038	1644.53040	56.53203	259.38480	1286.99780	-706.26660	314.42984	1247.55164	174.50690	407.11371	-18.48457	758.86243	94.97047	85.28837	-1114.10364	518.17078	29.58832	-323.85748	127.40547	-6.27318
829	6.900	1096.73413	226.03033	1645.17932	58.38571	258.39496	1285.11560	-705.21283	315.93729	1249.91870	161.00421	407.73193	-18.50039	770.40796	95.75001	73.85586	-1114.94519	518.17010	37.27568	-337.31525	128.00946	-6.44783
830	6.908	1092.79614	219.99619	1645.44275	60.30963	257.32736	1283.37793	-704.08490	316.92557	1252.37231	147.46185	408.32648	-18.57731	779.18616	95.79725	61.94057	-1109.93896	517.97461	45.85196	-350.76855	128.65392	-6.66333
831	6.917	1088.71814	214.42261	1645.26868	62.26196	256.15353	1281.79907	-702.91003	317.22531	1254.90698	133.87927	408.97089	-18.68480	785.83789	94.77267	49.87118	-1098.47693	516.90881	54.33845	-364.25446	129.35506	-6.85178
832	6.925	1084.63379	209.18170	1644.70947	64.21938	254.86836	1280.39014	-701.71088	316.78113	1257.50940	120.25647	409.70114	-18.78070	790.58447	92.63476	37.95175	-1081.45190	514.44568	61.29723	-377.80634	130.13849	-6.95759
833	6.933	1080.65637	204.14798	1643.87561	66.17859	253.48746	1279.15601	-700.50146	315.64020	1260.14819	106.58752	410.51459	-18.82438	793.16260	89.60349	26.68943	-1060.48987	510.59836	65.72428	-391.41998	131.01703	-6.98354
834	6.942	1076.86218	199.24869	1642.86145	68.14497	252.02612	1278.09570	-699.28894	313.90881	1262.78088	92.87311	411.41333	-18.78867	793.22681	86.07919	16.96394	-1036.72986	505.88232	67.75675	-405.08453	131.97412	-6.98139
835	6.950	1073.29468	194.46878	1641.70459	70.11942	250.48299	1277.20703	-698.07782	311.70703	1265.36536	79.13385	412.39191	-18.67189	790.76331	82.57094	9.82557	-1010.49683	501.09183	68.32326	-418.81384	132.98206	-6.98612
836	6.958	1069.98828	189.82898	1640.39868	72.09244	248.84355	1276.48547	-696.87103	309.13483	1267.87085	65.42419	413.42300	-18.45102	785.99609	79.59391	5.75277	-981.77100	496.90714	68.02287	-432.61603	134.01266	-6.97650
837	6.967	1066.99170	185.36490	1638.91846	74.04675	247.09119	1275.92285	-695.66479	306.27005	1270.28882	51.84528	414.47226	-18.04231	778.86047	77.60047	4.11659	-950.53687	493.49823	66.62516	-446.46130	135.01953	-6.92844
838	6.975	1064.37598	181.10519	1637.23914	75.96130	245.21066	1275.50745	-694.44379	303.19672	1272.63416	38.55255	415.52136	-17.36465	769.04028	76.83153	3.69617	-916.84863	490.46252	63.69705	-460.31000	135.95602	-6.86955
839	6.983	1062.22717	177.05057	1635.34949	77.81297	243.19255	1275.23083	-693.18817	300.02444	1274.93567	25.71704	416.59988	-16.39943	756.76050	77.13181	3.57835	-880.81805	487.18637	59.40378	-474.15161	136.83009	-6.85072
840	6.992	1060.63708	173.17047	1633.25049	79.57158	241.04324	1275.09351	-691.89807	296.87552	1277.21960	13.33820	417.78400	-15.09378	743.00659	78.07129	3.42085	-842.59039	483.33545	54.64098	-487.98859	137.69608	-6.89130
841	7.000	1059.69128	169.43106	1630.93982	81.18607	238.79088	1275.10388	-690.61713	293.86359	1279.49341	0.91785	419.20102	-13.04932	728.81824	79.23318	3.20517	-802.41650	478.99673	50.62999	-501.81787	138.58112	-6.96001
842	7.008	1059.44897	165.83246	1628.39807	82.57727	236.48053	1275.27466	-689.43225	291.09573	1281.73523	-12.64081	421.06384	-9.09122	714.73364	80.34508	2.97911	-760.80212	474.50406	48.50256	-515.64453	139.46922	-6.99941
843	7.017	1059.91541	162.40622	1625.58667	83.65257	234.15645	1275.61804	-688.45508	288.68747	1283.88953	-28.27527	423.63422	-1.12639	700.85400	81.32088	2.75133	-718.55591	470.22516	49.01537	-529.45862	140.36060	-6.96943
844	7.025	1061.02942	159.17441	1622.45508	84.33624	231.84814	1276.13708	-687.79675	286.76633	1285.87415	-45.10852	427.10147	13.15440	687.14185	82.23972	2.51273	-676.64136	466.28806	52.21367	-543.20117	141.26509	-6.85806
845	7.033	1062.68311	156.12538	1618.95679	84.59367	229.58012	1276.82300	-687.53882	285.44818	1287.60352	-59.39905	431.46442	34.77608	673.56274	83.20133	2.28351	-635.94934	462.52945	57.30832	-556.83179	142.14954	-6.67352
846	7.042	1064.75793	153.22498	1615.06580	84.43704	227.38596	1277.66711	-687.70825	284.77457	1289.03577	-66.02319	436.54193	62.22584	660.06274	84.18103	2.10898	-597.12598	458.74756	63.11950	-570.39868	142.97418	-6.46136
847	7.050	1067.15869	150.43564	1610.77698	83.91315	225.30560	1278.66675	-688.27325	284.64993	1290.22424	-61.93488	442.16595	91.67056	646.58154	85.06538	1.99845	-560.44763	454.74011	68.66748	-583.96716	143.75406	-6.30363
848	7.058	1069.83667	147.72816	1606.10022	83.08095	223.37764	1279.81384	-689.16724	284.86411	1291.29346	-48.21851	448.32446	118.82562	633.10883	85.80779	1.88458	-525.79199	450.31049	73.39700	-597.53271	144.54350	-6.25698
849	7.067	1072.79688	145.08179	1601.05505	81.98850	221.63481	1281.08264	-690.32349	285.18942	1292.33667	-28.69586	455.04526	141.06592	619.68188	86.46431	1.69968	-492.74173	445.49048	77.08598	-611.04974	145.35040	-6.28559
850	7.075	1076.07971	142.47827	1595.66992	80.66116	220.09535	1282.43115	-691.69971	285.45050	1293.34314	-7.02966	462.18582	157.96846	606.33411	87.12336	1.48025	-460.73022	440.47614	79.68836	-624.48956	146.10825	-6.28599
851	7.083	1079.72473	139.91100	1589.98682	79.10641	218.75778	1283.81250	-693.27478	285.56534	1294.20093	14.87927	469.36401	170.27362	593.05408	87.85757	1.33722	-429.24805	435.39368	81.27338	-637.87097	146.80151	-6.19285
852	7.092	1083.73950	137.40063	1584.05994	77.32799	217.60963	1285.18970	-695.01147	285.56961	1294.74011	36.72833	476.07025	178.81367	579.78540	88.67274	1.33434	-398.04074	430.32782	82.01778	-651.26465	147.52899	-6.03385
853	7.100	1088.08875	134.98779	1577.94946	75.33476	216.63771	1286.55005	-696.84619	285.55292	1294.80737	58.92798	481.84821	184.26680	566.46362	89.50986	1.42982	-367.12613	425.37134	82.12733	-664.73029	148.36903	-5.88323
854	7.108	1092.69971	132.70703	1571.71716	73.14046	215.82782	1287.91077	-698.73187	285.56506	1294.34546	81.87720	486.39813	187.32350	553.06250	90.33189	1.52816	-336.72266	420.56732	81.72906	-678.25732	149.28754	-5.79784
855	7.117	1097.47266	130.57965	1565.42615	70.76095	215.15640	1289.31079	-700.67609	285.60385	1293.43042	105.69995	489.56274	188.71936	539.60095	91.15237	1.56937	-307.24350	415.93826	80.84219	-691.79712	150.21594	-5.79367
856	7.125	1102.29382	128.63428	1559.13867	68.21517	214.58531	1290.79382	-702.73322	285.62637	1292.23535	130.32385	491.27191	189.12852	526.10120	91.99787	1.56556	-279.28143	411.54041	79.39688	-705.32568	151.15335	-5.85359
857	7.133	1107.05237	126.91989	1552.90845	65.52911	214.06656	1292.39063	-704.95862	285.55161	1290.93054	155.62640	491.52136	189.09613	512.55859	92.89687	1.56240	-253.50822	407.42355	77.23578	-718.86743	152.15378	-5.94158
858	7.142	1111.65283	125.49300	1546.78027	62.73763	213.55161	1294.11487	-707.35712	285.30521	1289.60632	181.49609	490.38058	189.01669	498.95499	93.85972	1.58941	-230.58743	403.66553	74.16725	-732.46576	153.24220	-6.02001
859	7.150	1116.02136	124.39763	1540.79431	59.88406	213.00203	1295.96729	-709.87183	284.86536	1288.28943	207.81287	487.96259	189.09952	485.28256	94.85558	1.64977	-211.10190	400.50458	70.10445	-746.13953	154.39594	-6.07518
860	7.158	1120.11072	123.65381	1534.98718	57.02014	212.39799	1297.94043	-712.40887	284.25079	1286.99194	234.40912	484.36426	189.33954	471.54724	95.85504	1.72384	-195.38815	398.25928	65.17624	-759.88928	155.57433	-6.12129
861	7.167	1123.90125	123.25667	1529.39600	54.20385	211.73685	1300.01758	-714.86597	283.48099	1285.72192	261.07153	479.68033	189.57245	457.76126	96.86160	1.78204	-183.42767	397.06805	59.70177	-773.72296	156.73755	-6.17771
862	7.175	1127.39148	123.18011	1524.06812	51.49389	211.02507	1302.17114	-717.14954	282.57520	1284.45276	287.60095	474.03821	189.57468	443.93106	97.87789	1.81971	-174.98331	396.86124	54.03693	-787.64911	157.86203	-6.25219
863	7.183	1130.58154	123.37418	1519.06665	48.94557	210.27611	1304.36523	-719.17310	281.59506	1283.10010	313.88831	467.51904	189.11751	430.05203	98.89633	1.86402	-169.81282	397.58344	48.38321	-801.63647	158.93140	-6.32858
864	7.192	1133.46509	123.77147	1514.46436	46.61294	209.51476	1306.55835	-720.86639	280.66833	1281.58643	339.91238	460.09412	188.03494	416.12830	99.91687	1.93528	-167.75874	399.28503	42.65564	-815.61432	159.93198	-6.36700
865	7.200	1136.02661	124.31720	1510.32593	44.55206	208.76599	1308.70447	-722.19708	279.94965	1279.91858	365.62402	451.73297	186.31693	402.18045	100.94106	2.02116	-168.77161	401.97427	36.50538	-829.54712	160.87454	-6.34223
866	7.208	1138.24719	124.98370	1506.69775	42.81862	208.04021	1310.75342	-723.15765	279.55997	1278.16541	390.86377	442.51965	184.08224	388.21121	101.97195	2.08402	-172.93175	405.49149	29.52708	-843.45984	161.79628	-6.27584
867	7.217	1140.10876	125.74855	1503.61548	41.46025	207.34607	1312.65222	-723.74176	279.55295	1276.41077	415.42999	432.60492	181.41638	374.20114	103.02114	2.08415	-180.35074	409.53491	21.60741	-857.38525	162.72215	-6.19382
868	7.225	1141.59399	126.58978	1501.11035	40.50351	206.70352	1314.34412	-723.96954	279.89471	1274.76624	439.23157	422.10242	178.22086	360.15356	104.08937	2.01699	-190.86011	413.67001	13.29519	-871.32404	163.63741	-6.08327
869	7.233	1142.68079	127.50609	1499.20093	39.94364	206.13319	1315.77173	-723.91492	280.46991	1273.36523	462.42535	411.09039	174.18707	346.09766	105.15193	1.92147	-203.72687	417.33154	5.86642	-885.24817	164.55554	-5.96029
870	7.242	1143.35034	128.51172	1497.88721	39.75019	205.65059	1316.88660	-723.66382	281.14728	1272.27502	485.42755	399.71869	168.91643	332.06079	106.19740	1.82574	-217.82915	420.06277	0.68564	-899.13837	165.54449	-5.91154
871	7.250	1143.59814	129.61371	1497.15674	39.88028	205.27557	1317.65894	-723.26361	281.84381	1271.44165	508.72522	388.28146	162.10201	318.06668	107.23907	1.72658	-232.23822	421.83551	-1.83293	-912.98297	166.58932	-5.97686
872	7.258	1143.43323	130.80814	1496.99597	40.28698	205.03438	1318.07971	-722.74884	282.51370	1270.77661	532.61530	377.17316	153.68529	304.13098	108.25803	1.64371	-246.54483	422.99878	-2.47811	-926.77087	167.56033	-6.07291
873	7.267	1142.87073	132.09116	1497.38562	40.92604	204.94704	1318.15515	-722.18652	283.10889	1270.25525	557.09662	366.77002	143.94347	290.24750	109.23146	1.62332	-260.68265	423.92966	-2.39625	-940.49744	168.35986	-6.06885
874	7.275	1141.92249	133.47672	1498.28540	41.76569	205.01567	1317.90381	-721.66669	283.57288	1269.91504	581.92914	357.33762	133.44794	276.40244	110.21275	1.67120	-274.67813	424.84326	-2.30432	-954.05566	168.98807	-5.85881
875	7.283	1140.58716	135.01497	1499.63574	42.79045	205.22188	1317.35632	-721.26178	283.85248	1269.82141	606.70215	349.03070	122.88562	262.59869	111.26386	1.73724	-288.56693	425.83557	-2.41587	-967.21716	169.53021	-5.37921
876	7.292	1138.85376	136.78493	1501.37134	43.99061	205.52675	1316.54919	-721.00226	283.89609	1270.04150	630.91626	341.88974	112.77765	248.84164	112.34822	1.77748	-302.38528	426.92007	-2.69044	-979.83636	170.11351	-4.57855
877	7.300	1136.71765	138.85257	1503.43250	45.35142	205.87575	1315.52026	-720.88367	283.64117	1270.61584	654.16614	335.78412	103.24018	235.11981	113.39968	1.79377	-316.15500	428.03552	-3.02754	-991.89417	170.80362	-3.35864
878	7.308	1134.19604	141.20338	1505.77783	46.85218	206.21294	1314.30933	-720.88525	283.01294	1271.52844	676.27722	330.43750	94.00764	221.41881	114.43556	1.79883	-329.86581	429.12756	-3.33382	-1003.33124	171.58163	-1.62241
879	7.317	1131.33643	143.69240	1508.39978	48.46310	206.49335	1312.95996	-720.97510	281.95380	1272.69922	697.23370	325.56369	84.67796	207.72520	115.50781	1.78818	-343.49780	430.21030	-3.54483	-1013.95618	172.36671	0.59313
880	7.325	1128.20691	146.10706	1511.32129	50.13917	206.68719	1311.51697	-721.10455	280.47449	1274.00085	717.00519	320.99573	74.94479	194.03767	116.62222	1.75221	-357.06070	431.35013	-3.65653	-1023.40137	173.01318	3.10660
881	7.333	1124.87134	148.31804	1514.56763	51.82351	206.77673	1310.01538	-721.21399	278.68301	1275.29529	735.47961	316.72153	64.69628	180.38379	117.76256	1.67887	-370.59250	432.60522	-3.72113	-1031.05762	173.43591	5.77424
882	7.342	1121.36597	150.36697	1518.10803	53.45762	206.75160	1308.47046	-721.25635	276.75439	1276.48499	752.52234	312.80090	53.97555	166.77658	118.91593	1.56165	-384.12213	433.92578	-3.79625	-1036.08923	173.74419	8.76973
883	7.350	1117.68933	152.43753	1521.79871	54.98928	206.61137	1306.87793	-721.22180	274.86023	1277.55811	768.02026	309.27747	42.87580	153.18625	120.06612	1.41114	-397.65778	435.18680	-3.90464	-1037.57886	174.11681	12.71385
884	7.358	1113.82751	154.73032	1525.42029	56.37833	206.36945	1305.22717	-721.12805	273.12561	1278.57629	781.87384	306.22531	31.49746	139.58344	121.20983	1.24832	-411.21170	436.35724	-4.03481	-1034.73413	174.50418	18.28700
885	7.367	1109.81201	157.30902	1528.81738	57.60348	206.04695	1303.51355	-720.97803	271.64413	1279.60986	793.98730	303.82211	20.02263	125.96075	122.35428	1.10913	-424.79721	437.51715	-4.16182	-1027.06482	174.49243	25.48614
886	7.375	1105.74353	160.06619	1531.97620	58.66251	205.66151	1301.74829	-720.74634	270.50302	1280.69922	804.21216	302.28351	8.86306	112.32068	123.49038	1.03313	-438.39377	438.70721	-4.26846	-1014.48010	173.53738	33.35336
887	7.383	1101.72510	162.86584	1534.93750	59.56182	205.22072	1299.96338	-720.41150	269.77090	1281.85913	812.22266	301.73993	-1.19926	98.66550	124.61912	1.02214	-451.97018	439.86194	-4.35825	-997.26843	171.41861	40.42788
888	7.392	1097.77185	165.70718	1537.65454	60.30681	204.72110	1298.20569	-719.98987	269.45581	1283.09485	817.43835	302.16803	-9.05706	84.98444	125.76848	1.04167	-465.55530	440.90976	-4.44060	-975.88831	168.50282	45.32854
889	7.400	1093.83411	168.69986	1539.98132	60.90567	204.15622	1296.52173	-719.53735	269.47437	1284.40967	819.16888	303.32693	-13.84645	71.27176	126.92750	1.06002	-479.21277	441.86853	-4.50312	-950.66211	165.50365	47.15549
890	7.408	1089.91528	171.87973	1541.79785	61.38245	203.53134	1294.95032	-719.11597	269.67548	1285.81421	816.94220	304.75607	-15.80763	57.55616	128.03200	1.07234	-492.95197	442.80212	-4.53195	-921.66431	162.96552	45.83459
891	7.417	1086.13013	175.11945	1543.11499	61.78218	202.86964	1293.53088	-718.75269	269.90817	1287.33130	810.70398	306.02646	-16.21959	43.88770	129.02930	1.09561	-506.73062	443.75467	-4.54681	-888.90881	160.98126	42.29861
892	7.425	1082.64893	178.22870	1544.04822	62.16129	202.21432	1292.31006	-718.42273	270.07590	1288.98145	800.88751	307.06390	-16.25155	30.31537	129.88867	1.14004	-520.52118	444.75330	-4.56742	-852.69299	159.26297	38.20393
893	7.433	1079.62061	181.08002	1544.70630	62.56916	201.63301	1291.32825	-718.06122	270.15521	1290.74158	788.48486	308.08926	-16.29817	16.88309	130.58078	1.23341	-534.33777	445.78088	-4.59155	-813.80859	157.41852	35.24532
894	7.442	1077.14783	183.62787	1545.12476	63.02698	201.20496	1290.60107	-717.58826	270.18765	1292.51086	774.76453	309.27170	-16.33162	3.64264	131.07335	1.48954	-548.19617	446.78226	-4.62695	-773.41296	155.23672	34.50755
895	7.450	1075.29578	185.86646	1545.27954	63.51229	200.98152	1290.11426	-716.94250	270.22647	1294.11023	760.68311	310.57837	-16.35152	-9.31062	131.29434	2.08874	-562.06171	447.78766	-4.66234	-732.75232	152.69431	36.22557
896	7.458	1074.08948	187.80582	1545.12012	63.94920	200.93805	1289.84009	-716.11023	270.25342	1295.30969	746.64581	311.88095	-16.46923	-21.82584	131.12204	3.17989	-575.88733	448.90793	-4.63972	-692.93005	149.74915	40.01006
897	7.467	1073.51257	189.47015	1544.59143	64.21500	200.96231	1289.76257	-715.15381	270.17569	1295.93616	732.71667	313.09854	-16.77093	-33.73442	130.47569	4.80960	-589.68689	450.15942	-4.52637	-654.66895	146.32654	45.26063
898	7.475	1073.52100	190.89948	1543.65088	64.19771	200.91956	1289.88574	-714.23853	269.92282	1296.04065	718.87665	314.24484	-17.18855	-44.87524	129.39148	6.95920	-603.49756	451.42300	-4.36882	-618.24170	142.49939	51.40528
899	7.483	1074.05835	192.14240	1542.27966	63.86391	200.73569	1290.21619	-713.59015	269.49384	1295.86865	705.12183	315.35321	-17.55694	-55.07596	127.95947	9.75212	-617.29736	452.57855	-4.25882	-583.73016	138.50415	57.88739
900	7.492	1075.06738	193.23962	1540.48230	63.25113	200.40135	1290.74805	-713.38257	268.90250	1295.63098	691.43921	316.42188	-17.76633	-64.10809	126.20591	13.72203	-631.03394	453.59265	-4.25322	-551.19312	134.55682	64.12765
901	7.500	1076.49561	194.21878	1538.27161	62.41489	199.92453	1291.46289	-713.67383	268.13129	1295.39331	677.78778	317.45544	-17.81266	-71.57724	124.02538	19.87618	-644.70496	454.50674	-4.30795	-520.46759	130.70529	69.61042
902	7.508	1078.29932	195.10413	1535.65479	61.40531	199.30457	1292.34143	-714.43225	267.14038	1295.14893	664.13531	318.48590	-17.76815	-76.63135	121.14219	29.36344	-658.34363	455.43774	-4.29556	-491.03052	126.79493	74.00093
903	7.517	1080.44238	195.91617	1532.63049	60.26575	198.52817	1293.36829	-715.58862	265.88715	1294.89490	650.48444	319.54669	-17.74139	-77.59689	117.15419	42.78738	-671.96051	456.53241	-4.11144	-462.24927	122.53030	77.19965
904	7.525	1082.89380	196.65701	1529.19885	59.02404	197.57065	1294.52454	-717.06964	264.33990	1294.63391	636.84650	320.66458	-17.81301	-72.22701	111.72319	59.51054	-685.56085	457.81665	-3.79873	-433.73950	117.61932	79.31853
905	7.533	1085.62390	197.31253	1525.37817	57.68673	196.40515	1295.76855	-718.79852	262.50241	1294.30713	623.21436	321.83746	-17.99158	-59.13516	104.73913	77.43523	-699.16248	459.15771	-3.54647	-405.47382	111.89115	80.56370
906	7.542	1088.59106	197.87930	1521.21875	56.25907	195.02802	1297.02417	-720.68585	260.46338	1293.73914	609.57520	323.01611	-18.22331	-39.40105	96.31084	93.69061	-712.74762	460.41693	-3.50665	-377.63464	105.31061	81.09428
907	7.550	1091.72351	198.38803	1516.79810	54.77337	193.48819	1298.18701	-722.65253	258.42438	1292.72595	595.93848	324.16089	-18.42422	-16.26227	86.74469	106.12497	-726.28992	461.55478	-3.65125	-350.43213	97.90566	80.98762
908	7.558	1094.93494	198.88879	1512.18750	53.27031	191.87381	1299.15637	-724.66211	256.59311	1291.20129	582.33862	325.27222	-18.53871	7.15894	76.57052	114.42203	-739.83313	462.59833	-3.83675	-324.05591	89.67094	80.29159
909	7.567	1098.16577	199.40112	1507.42603	51.74239	190.24823	1299.87988	-726.71088	255.01569	1289.28894	568.79828	326.35068	-18.58609	29.62399	66.42840	119.74108	-753.44348	463.58575	-3.94283	-298.71082	80.53982	79.03140
910	7.575	1101.39648	199.88409	1502.54297	50.12380	188.61392	1300.37598	-728.79279	253.57675	1287.20752	555.29053	327.39618	-18.62527	51.58854	56.88445	123.44554	-767.13440	464.54044	-3.94298	-274.63757	70.44795	77.15945
911	7.583	1104.62744	200.26660	1497.58691	48.34679	186.94514	1300.71338	-730.87976	252.13187	1285.13562	541.75696	328.43768	-18.68173	74.02439	48.34621	126.30002	-780.88245	465.48065	-3.90427	-252.14136	59.41379	74.54301
912	7.592	1107.85852	200.49890	1492.61914	46.39273	185.23296	1300.97168	-732.91620	250.58018	1283.14453	528.15918	329.51340	-18.72903	97.55569	41.00860	128.53473	-794.63153	466.45447	-3.91449	-231.64508	47.55421	70.99889
913	7.600	1111.08264	200.58112	1487.69885	44.29163	183.49179	1301.21423	-734.82635	248.86391	1281.21790	514.50232	330.62213	-18.73642	122.24928	34.85293	130.17854	-808.30872	467.50339	-3.97333	-213.71021	35.03577	66.33595
914	7.608	1114.28796	200.57324	1482.87622	42.09625	181.74254	1301.48486	-736.53308	246.95895	1279.29321	500.81219	331.72748	-18.70954	147.83115	29.77406	131.24579	-821.91168	468.58716	-3.98250	-198.96521	22.04216	60.42294
915	7.617	1117.46045	200.57623	1478.19165	39.86584	180.00194	1301.81165	-737.97864	244.86714	1277.29114	487.09708	332.80118	-18.67645	173.99966	25.67691	131.85805	-835.51111	469.64218	-3.86597	-187.94629	8.80630	53.25902
916	7.625	1120.58032	200.67615	1473.67505	37.65987	178.27867	1302.20776	-739.13910	242.59396	1275.13855	473.35278	333.84006	-18.65315	200.56638	22.43800	132.29362	-849.15369	470.67410	-3.66430	-180.95245	-4.32844	44.98746
917	7.633	1123.61890	200.90463	1469.34900	35.53326	176.57114	1302.66736	-740.02332	240.12665	1272.79004	459.59775	334.85818	-18.63916	227.39362	19.87390	132.83128	-862.84473	471.70633	-3.48639	-178.00031	-16.87277	35.85043
918	7.642	1126.54028	201.24612	1465.23438	33.53134	174.87535	1303.16711	-740.65527	237.44354	1270.23145	445.85596	335.86636	-18.63715	254.34448	17.80511	133.55220	-876.58240	472.71124	-3.40124	-178.83759	-28.24252	26.14256
919	7.650	1129.31104	201.65927	1461.35400	31.68815	173.19810	1303.67725	-741.05560	234.53477	1267.46899	432.11670	336.86783	-18.65364	281.35449	16.11684	134.36043	-890.35901	473.63507	-3.40948	-182.94324	-37.88261	16.30353
920	7.658	1131.90723	202.09445	1457.73804	30.03028	171.55396	1304.16797	-741.24103	231.39653	1264.52209	418.35464	337.87439	-18.69071	308.48019	14.74786	135.11488	-904.16357	474.42361	-3.48848	-189.54565	-45.32712	7.21527
921	7.667	1134.31555	202.51370	1454.42493	28.58119	169.94821	1304.60669	-741.24176	228.01939	1261.43530	404.56497	338.89844	-18.74356	335.80997	13.63817	135.68239	-917.95349	475.05682	-3.60868	-197.89154	-50.26372	0.20646
922	7.675	1136.52637	202.90598	1451.45923	27.36802	168.37692	1304.94507	-741.11353	224.40294	1258.29663	390.75018	339.91718	-18.79234	363.32654	12.71873	135.94870	-931.61780	475.66992	-3.68391	-207.70593	-52.75702	-3.82510
923	7.683	1138.52417	203.27652	1448.88538	26.42406	166.84247	1305.11267	-740.92792	220.57668	1255.23352	376.91833	340.84866	-18.82550	390.85229	11.98182	135.82330	-945.04736	476.48975	-3.58954	-219.11267	-53.36594	-5.29285
924	7.692	1140.28406	203.62241	1446.74390	25.75776	165.34036	1305.04028	-740.74738	216.59529	1252.39343	363.09964	341.61292	-18.86269	418.11835	11.49868	135.23221	-958.26746	477.50513	-3.28682	-231.95184	-52.91220	-5.47886
925	7.700	1141.77258	203.92908	1445.06519	25.31422	163.83179	1304.69482	-740.60193	212.51617	1249.92896	349.31854	342.25769	-18.90493	444.92230	11.32149	134.08907	-971.38086	478.46338	-2.77620	-245.58466	-52.10423	-5.43400
926	7.708	1142.94861	204.17761	1443.86560	25.00271	162.26474	1304.07373	-740.47833	208.38588	1247.99353	335.57077	342.93878	-18.91017	471.24438	11.40598	132.23973	-984.36755	479.20917	-1.93117	-259.39630	-51.29102	-5.55807
927	7.717	1143.76978	204.33661	1443.15247	24.77720	160.64354	1303.17664	-740.32666	204.24365	1246.73010	321.85651	343.71130	-18.86798	497.19537	11.59994	129.44872	-997.09412	479.76208	-0.55736	-273.11432	-50.51393	-5.83052
928	7.725	1144.20313	204.35699	1442.93164	24.67936	159.07642	1302.00757	-740.08173	200.14554	1246.24792	308.19711	344.46417	-18.83136	522.86353	11.66139	125.47048	-1009.48706	480.23337	1.48817	-286.71246	-49.75143	-6.11354
929	7.733	1144.23242	204.19211	1443.20435	24.79512	157.72458	1300.59351	-739.69543	196.20909	1246.59790	294.59882	345.12219	-18.82738	548.22583	11.32938	120.19412	-1021.56946	480.77536	4.29614	-300.25024	-49.02887	-6.31784
930	7.742	1143.85669	203.82819	1443.95984	25.17672	156.68974	1298.98425	-739.16534	192.62692	1247.75232	281.03772	345.74460	-18.81808	573.15417	10.42390	113.80177	-1033.37769	481.36838	7.85232	-313.76782	-48.35229	-6.44746
931	7.750	1143.08630	203.30704	1445.17615	25.81782	155.96017	1297.24390	-738.53546	189.59814	1249.60022	267.48706	346.39587	-18.78895	597.45178	8.93178	106.79166	-1044.87085	481.71692	12.04026	-327.25568	-47.68668	-6.56449
932	7.758	1141.93469	202.72049	1446.82483	26.68106	155.43820	1295.44287	-737.86328	187.22911	1251.97546	253.91837	347.09811	-18.78121	620.89087	7.03991	99.76855	-1055.79529	481.57245	16.84113	-340.71686	-47.02322	-6.71237
933	7.767	1140.41626	202.16861	1448.86816	27.72302	155.00159	1293.64526	-737.18298	185.49185	1254.70642	240.30536	347.85785	-18.83071	643.24231	5.04823	93.11871	-1065.54553	480.95969	22.40057	-354.19275	-46.38800	-6.87509
934	7.775	1138.55200	201.71497	1451.25989	28.90108	154.55939	1291.89661	-736.49750	184.25539	1257.65869	226.65701	348.63260	-18.93242	664.26788	3.22561	86.81667	-1073.16394	479.94785	28.81493	-367.69232	-45.77768	-7.02234
935	7.783	1136.37170	201.37833	1453.94678	30.17278	154.06781	1290.22253	-735.79828	183.35722	1260.74695	213.00293	349.38248	-19.03434	683.64917	1.73100	80.49692	-1077.57117	478.51617	36.01614	-381.18872	-45.15617	-7.15284
936	7.792	1133.90979	201.15652	1456.86658	31.49265	153.51517	1288.63770	-735.08813	182.66946	1263.91882	199.34503	350.12915	-19.08165	700.97473	0.57384	73.72248	-1077.98364	476.58203	43.76481	-394.68512	-44.51047	-7.26026
937	7.800	1131.20801	201.04053	1459.95264	32.80723	152.90723	1287.15234	-734.38727	182.11238	1267.13025	185.65991	350.88641	-19.08756	715.93945	-0.42803	66.27663	-1074.30530	473.79608	51.41495	-408.21490	-43.85715	-7.31411
938	7.808	1128.32275	201.00546	1463.13831	34.05533	152.25769	1285.77649	-733.72992	181.61710	1270.33972	171.94360	351.63705	-19.10730	728.61768	-1.64240	58.27055	-1067.22534	469.53949	57.78011	-421.79846	-43.19470	-7.30893
939	7.817	1125.32043	201.01544	1466.36011	35.18051	151.57883	1284.52258	-733.15295	181.09348	1273.51721	158.21997	352.39029	-19.15579	739.48730	-3.50129	49.99463	-1057.80359	463.36951	61.68932	-435.43982	-42.48064	-7.28440
940	7.825	1122.25842	201.03995	1469.56091	36.14862	150.87750	1283.40759	-732.67218	180.44058	1276.64575	144.49390	353.20099	-19.19104	749.10254	-6.27254	41.68214	-1046.78198	455.34387	62.92176	-449.15417	-41.65410	-7.28054
941	7.833	1119.17334	201.05402	1472.68872	36.95882	150.15851	1282.44617	-732.26068	179.57648	1279.70923	130.74188	354.12601	-19.16096	757.65417	-9.87556	33.40743	-1034.35571	446.04907	62.49038	-462.95782	-40.68150	-7.30098
942	7.842	1116.09082	201.03818	1475.69385	37.64376	149.42195	1281.64514	-731.85675	178.45370	1282.69067	116.94141	355.15549	-19.05013	764.78833	-13.89862	25.23425	-1020.50159	436.36252	61.78542	-476.82385	-39.60568	-7.31807
943	7.850	1113.03882	200.99310	1478.53027	38.26158	148.65179	1281.00500	-731.39325	177.05731	1285.57983	103.07306	356.22345	-18.88652	769.85181	-17.77546	17.56072	-1005.16760	426.90045	61.41446	-490.70825	-38.52722	-7.29622
944	7.858	1110.05176	200.94421	1481.15222	38.88486	147.80878	1280.52332	-730.81708	175.39909	1288.37231	89.12518	357.27328	-18.72999	772.31079	-20.97444	11.25265	-988.13721	417.74026	60.98455	-504.61591	-37.52609	-7.20155
945	7.867	1107.17334	200.91913	1483.51306	39.58789	146.83919	1280.19800	-730.09290	173.51434	1291.06555	75.11536	358.27368	-18.64889	771.87354	-23.14957	7.11359	-969.00061	408.79422	59.88311	-518.57330	-36.62378	-7.02637
946	7.875	1104.46130	200.92621	1485.57153	40.43106	145.69601	1280.03284	-729.20697	171.46216	1293.65955	61.07861	359.22202	-18.66634	768.28088	-24.22070	5.14060	-947.35681	400.24384	58.02908	-532.56183	-35.75943	-6.85658
947	7.883	1101.99036	200.96332	1487.30042	41.44641	144.34912	1280.03882	-728.16931	169.32762	1296.15918	47.04700	360.15207	-18.72565	761.26636	-24.34046	4.54680	-922.99548	392.51944	55.91657	-546.54016	-34.80603	-6.83538
948	7.892	1099.84692	201.03397	1488.68384	42.63170	142.78540	1280.22754	-727.00952	167.21425	1298.57117	33.05090	361.11288	-18.71383	750.93201	-23.80512	4.47151	-895.94177	385.84811	54.16351	-560.50641	-33.71567	-6.97795
949	7.900	1098.11243	201.14209	1489.70752	43.95449	141.01950	1280.60278	-725.77515	165.22237	1300.89404	19.12885	362.11951	-18.49730	738.08301	-22.92678	4.44523	-866.44629	379.91779	53.14158	-574.50079	-32.59024	-7.13120
950	7.908	1096.84680	201.28500	1490.35547	45.36044	139.09427	1281.15601	-724.53406	163.43181	1303.10876	5.34229	363.11621	-17.93048	723.94861	-21.91437	4.32731	-834.97217	374.23648	52.98679	-588.54401	-31.53735	-7.16575
951	7.917	1096.08118	201.45947	1490.61157	46.78106	137.05765	1281.86646	-723.37073	161.89209	1305.17249	-8.21356	364.03308	-16.87104	709.51929	-20.89185	4.11685	-802.10400	368.68002	53.74737	-602.58868	-30.57524	-7.08661
952	7.925	1095.82019	201.66910	1490.45886	48.14270	134.95392	1282.71021	-722.37421	160.61053	1307.02405	-21.43091	364.90146	-15.24428	695.24170	-19.94279	3.84841	-768.39429	363.55273	55.41376	-616.57104	-29.68756	-6.95568
953	7.933	1096.04724	201.93015	1489.87805	49.37817	132.83797	1283.67480	-721.62646	159.55719	1308.60132	-34.23102	365.85464	-13.09311	681.18933	-19.06374	3.54078	-734.26965	359.30267	57.87447	-630.48486	-28.85722	-6.81639
954	7.942	1096.73108	202.26880	1488.85229	50.43926	130.78598	1284.76501	-721.19104	158.68941	1309.86060	-46.59155	366.97528	-10.51728	667.30261	-18.17342	3.22057	-699.97302	356.07184	60.81819	-644.36096	-28.04346	-6.70232
955	7.950	1097.83643	202.70496	1487.37085	51.30584	128.88763	1285.99646	-721.09644	157.96669	1310.78186	-58.53210	368.18933	-7.52053	653.49792	-17.21806	2.95909	-665.52747	353.46082	63.73956	-658.23108	-27.17471	-6.64884
956	7.958	1099.32910	203.24686	1485.42590	51.97854	127.22165	1287.38135	-721.32446	157.36171	1311.36255	-70.09900	369.33939	-3.84501	639.71942	-16.23146	2.81120	-630.89191	350.90927	66.21117	-672.11389	-26.19650	-6.65643
957	7.967	1101.17590	203.89804	1483.00671	52.45412	125.82995	1288.91418	-721.81897	156.87854	1311.61267	-81.33337	370.31454	1.15403	625.97168	-15.29560	2.75265	-596.26172	348.16312	68.10772	-685.99463	-25.13977	-6.66410
958	7.975	1103.34436	204.64719	1480.10034	52.70812	124.69926	1290.56543	-722.51752	156.54770	1311.55652	-92.04834	371.08859	8.47997	612.29211	-14.46003	2.72081	-562.10272	345.25943	69.47977	-699.83362	-24.12057	-6.59089
959	7.983	1105.80176	205.45496	1476.70129	52.70104	123.75531	1292.28430	-723.38214	156.39401	1311.22058	-101.40540	371.66586	19.15329	598.69165	-13.69793	2.67881	-528.81995	342.27908	70.31689	-713.59686	-23.24126	-6.41390
960	7.992	1108.51172	206.27203	1472.82117	52.39544	122.89126	1294.01245	-724.39740	156.41756	1310.60767	-107.70337	372.02289	33.62172	585.13696	-12.95419	2.63008	-496.52472	339.23688	70.52110	-727.27216	-22.51105	-6.19366
961	8.000	1111.43420	207.07657	1468.49194	51.76952	122.02826	1295.69788	-725.54578	156.59099	1309.68225	-108.84375	372.09244	51.24331	571.59161	-12.21521	2.59019	-465.12421	336.09607	70.00115	-740.87561	-21.87323	-6.02192
962	8.008	1114.52783	207.89001	1463.76111	50.82466	121.15527	1297.30200	-726.80475	156.85416	1308.38989	-103.42932	371.79175	70.19376	558.05878	-11.49360	2.55246	-434.48535	332.82141	68.72675	-754.44165	-21.24297	-5.95974
963	8.017	1117.75183	208.75629	1458.68591	49.58505	120.30837	1298.80188	-728.17047	157.12846	1306.71094	-91.68823	371.13983	88.09256	544.55994	-10.78706	2.49123	-404.52545	329.49561	66.77763	-768.01190	-20.54288	-5.99812
964	8.025	1121.06982	209.71173	1453.33069	48.08985	119.52016	1300.19080	-729.67297	157.35744	1304.70850	-75.25641	370.30649	103.15979	531.08899	-10.06831	2.39044	-375.24274	326.31766	64.34187	-781.63361	-19.75220	-6.06923
965	8.033	1124.45093	210.77252	1447.76233	46.38315	118.80226	1301.47241	-731.35590	157.52359	1302.49731	-56.03430	369.41263	114.96220	517.60425	-9.29806	2.27162	-346.73572	323.39859	61.60415	-795.31909	-18.87268	-6.12619
966	8.042	1127.86462	211.93491	1442.04761	44.50520	118.17066	1302.65442	-733.23956	157.61934	1300.15674	-35.34863	368.36072	124.09753	504.05460	-8.47536	2.19222	-319.26541	320.68329	58.61540	-809.02081	-17.89421	-6.18437
967	8.050	1131.27441	213.18448	1436.25012	42.48586	117.65951	1303.74304	-735.30035	157.62791	1297.69641	-13.86804	366.94171	131.33424	490.42270	-7.64094	2.18327	-293.30499	318.08408	55.26122	-822.70709	-16.86722	-6.26789
968	8.058	1134.63708	214.50641	1430.43262	40.34277	117.29643	1304.74426	-737.46869	157.55397	1295.09143	8.21893	364.99908	137.06493	476.74756	-6.80476	2.20533	-269.53482	315.61655	51.33176	-836.39874	-15.90643	-6.36487
969	8.067	1137.90601	215.88208	1424.66345	38.08844	117.08158	1305.66479	-739.64343	157.44655	1292.31445	31.01971	362.45923	141.29889	463.07553	-5.93939	2.19930	-248.75896	313.45416	46.58921	-850.10400	-15.05525	-6.44788
970	8.075	1141.03369	217.29108	1419.01880	35.74385	116.99721	1306.51440	-741.72101	157.37643	1289.34595	54.71033	359.29852	143.93240	449.40045	-5.04911	2.15378	-231.67535	311.83496	40.84008	-863.81958	-14.23804	-6.51051
971	8.083	1143.97546	218.73062	1413.58130	33.34657	117.02242	1307.30432	-743.61749	157.41162	1286.18018	79.38904	355.51883	144.97801	435.69257	-4.16969	2.10094	-218.62912	310.88788	34.07640	-877.56732	-13.37337	-6.56568
972	8.092	1146.69446	220.22446	1408.43896	30.94840	117.13895	1308.04419	-745.26855	157.60986	1282.83044	105.08014	351.11633	144.59328	421.95776	-3.31176	2.07328	-209.59280	310.59229	26.59036	-891.35443	-12.45853	-6.60411
973	8.100	1149.16736	221.79935	1403.67993	28.60916	117.33298	1308.73669	-746.61658	158.01022	1279.33350	131.76190	346.07431	143.01582	408.22220	-2.46717	2.08118	-204.35814	310.85367	18.92657	-905.16394	-11.54517	-6.58738
974	8.108	1151.38184	223.45013	1399.38257	26.39314	117.58967	1309.37244	-747.61316	158.63104	1275.75366	159.36383	340.43445	140.55945	394.48700	-1.64342	2.10509	-202.73866	311.53833	11.72004	-918.99756	-10.69321	-6.49265
975	8.117	1153.33167	225.12637	1395.61658	24.36361	117.88514	1309.93042	-748.24957	159.47852	1272.17896	187.76508	334.33423	137.61633	380.72754	-0.84702	2.09395	-204.62892	312.45633	5.58581	-932.87891	-9.92462	-6.34845
976	8.125	1155.01648	226.75333	1392.44800	22.57291	118.19344	1310.37976	-748.57996	160.54233	1268.70679	216.78662	327.92282	134.58246	366.92093	-0.06181	1.99734	-209.85934	313.38217	1.04133	-946.82104	-9.17813	-6.23530
977	8.133	1156.43958	228.26440	1389.93506	21.05749	118.50002	1310.68164	-748.70660	161.78062	1265.43872	246.20651	321.28937	131.73756	353.07196	0.73523	1.81178	-218.07452	314.15408	-1.70552	-960.77551	-8.37506	-6.21600
978	8.142	1157.60071	229.62418	1388.12048	19.83941	118.79920	1310.79236	-748.73901	163.12328	1262.47803	275.82477	314.46909	129.12614	339.21924	1.55843	1.58906	-228.83841	314.77380	-2.96131	-974.62189	-7.55423	-6.25324
979	8.150	1158.49451	230.84143	1387.03149	18.92741	119.08843	1310.66760	-748.74121	164.50159	1259.89209	305.51517	307.47897	126.53255	325.41275	2.41015	1.40535	-241.59052	315.38416	-3.36836	-988.21985	-6.83408	-6.24283
980	8.158	1159.11047	231.95752	1386.67993	18.31276	119.37448	1310.26733	-748.69067	165.88223	1257.66919	335.23706	300.35358	123.61754	311.67932	3.29099	1.30834	-255.46317	316.11121	-3.46831	-1001.46545	-6.25998	-6.08289
981	8.167	1159.43079	233.01471	1387.05859	17.96171	119.67301	1309.56104	-748.51678	167.25620	1255.76782	365.04132	293.14590	120.08835	298.01306	4.20713	1.28409	-269.56403	316.95261	-3.52488	-1014.32428	-5.80727	-5.67193
982	8.175	1159.43860	234.03995	1388.14197	17.81959	119.99248	1308.53027	-748.18884	168.58527	1254.23181	395.05441	285.93860	115.75789	284.40030	5.14440	1.28627	-283.43439	317.85150	-3.64178	-1026.78308	-5.46767	-4.91512
983	8.183	1159.13135	235.05634	1389.89380	17.83059	120.32345	1307.17603	-747.73663	169.78310	1253.20776	425.42316	278.87949	110.52129	270.84360	6.07653	1.27667	-297.04657	318.80457	-3.86168	-1038.75732	-5.24982	-3.76925
984	8.192	1158.52063	236.09875	1392.26978	17.95729	120.64864	1305.52283	-747.21576	170.74063	1252.85107	456.25198	272.18414	104.33157	257.35574	7.01170	1.24726	-310.53046	319.84021	-4.17155	-1050.14941	-5.13046	-2.25874
985	8.200	1157.62183	237.21277	1395.22559	18.19098	120.96199	1303.61829	-746.68860	171.34155	1253.22766	487.57764	266.13400	97.20784	243.92889	7.98963	1.22651	-323.98550	320.96362	-4.50055	-1060.97913	-5.00753	-0.45029
986	8.208	1156.44800	238.43423	1398.71716	18.55424	121.27785	1301.52881	-746.20862	171.47263	1254.27686	519.35608	261.03616	89.26268	230.52008	9.05314	1.23761	-337.43420	322.17273	-4.77163	-1071.29370	-4.76981	1.59700
987	8.217	1155.00879	239.76453	1402.69690	19.09389	121.62373	1299.33105	-745.78802	171.06241	1255.83289	551.38855	257.06760	80.70741	217.08948	10.22335	1.26405	-350.86575	323.47195	-4.97222	-1080.97485	-4.46289	3.85175
988	8.225	1153.30713	241.16840	1407.10876	19.86300	122.02023	1297.10022	-745.38751	170.12051	1257.68225	583.21375	254.13705	71.80934	203.63965	11.46424	1.27284	-364.26605	324.83698	-5.14176	-1089.69519	-4.29266	6.26158
989	8.233	1151.33936	242.60406	1411.88513	20.89785	122.46195	1294.90369	-744.95868	168.72382	1259.62170	614.10394	251.94855	62.81202	190.19153	12.70344	1.24035	-377.61823	326.22812	-5.30405	-1096.91626	-4.44295	8.77585
990	8.242	1149.09790	244.04132	1416.94714	22.19868	122.91245	1292.79626	-744.49133	166.97125	1261.50854	643.23700	250.20502	53.86750	176.74817	13.91889	1.16200	-390.93369	327.65906	-5.44673	-1101.85242	-4.91644	11.56164
991	8.250	1146.58191	245.44751	1422.21167	23.72427	123.31572	1290.81311	-744.00592	164.96243	1263.30420	669.94830	248.75421	45.01995	163.29956	15.15817	1.05425	-404.25769	329.16025	-5.54426	-1103.49890	-5.54766	15.16880
992	8.258	1143.80774	246.78183	1427.59546	25.40081	123.61351	1288.97144	-743.51208	162.80884	1265.06775	693.92072	247.60760	36.23326	149.83165	16.45635	0.94193	-417.61884	330.66547	-5.58271	-1100.85193	-6.20743	20.18415
993	8.267	1140.80981	248.01596	1433.01636	27.13467	123.75542	1287.28247	-742.98846	160.65903	1266.88220	715.28778	246.88257	27.47351	136.32599	17.78085	0.85341	-431.01929	332.04156	-5.57588	-1093.35962	-6.96228	26.46333
994	8.275	1137.63623	249.15173	1438.39648	28.82500	123.70827	1285.76135	-742.39801	158.69759	1268.79407	734.59143	246.69202	18.83714	122.76871	19.06995	0.81879	-444.47491	333.21344	-5.56507	-1081.04468	-7.91435	32.82343
995	8.283	1134.34424	250.21765	1443.66821	30.38027	123.47447	1284.42334	-741.72400	157.10368	1270.81006	752.43414	247.03227	10.59289	109.15848	20.29471	0.83587	-458.01831	334.18341	-5.59201	-1064.10950	-8.96613	37.69687
996	8.292	1131.00073	251.25409	1448.77319	31.74154	123.09875	1283.27466	-740.99500	156.00389	1272.91016	768.94421	247.77570	3.07718	95.48940	21.45361	0.86226	-471.67816	335.02206	-5.65265	-1042.83118	-9.90944	40.01515
997	8.300	1127.68091	252.29193	1453.65906	32.90130	122.64437	1282.31091	-740.26868	155.43558	1275.05872	783.49011	248.75427	-3.42047	81.73116	22.53315	0.87504	-485.48965	335.86343	-5.70464	-1017.74207	-10.58896	39.46056
998	8.308	1124.45679	253.33051	1458.28040	33.89787	122.16474	1281.52747	-739.58777	155.33084	1277.22119	794.86023	249.84888	-8.67274	67.86175	23.52521	0.89253	-499.46472	336.79099	-5.72844	-989.38055	-10.87375	36.29346
999	8.317	1121.38306	254.32935	1462.60046	34.79001	121.70587	1280.92651	-738.95172	155.54964	1279.37817	801.74036	251.05615	-12.47977	53.91673	24.45567	0.93409	-513.53589	337.77576	-5.72646	-957.96350	-10.71141	31.30442
1000	8.325	1118.49670	255.22723	1466.58813	35.63742	121.32767	1280.51501	-738.31866	155.94818	1281.52771	803.28271	252.44432	-14.79100	39.97534	25.34073	1.01194	-527.60657	338.76434	-5.69383	-923.56830	-10.25351	25.73427
1001	8.333	1115.82776	255.97852	1470.21484	36.49601	121.10174	1280.29932	-737.62817	156.42244	1283.68298	799.58997	253.97821	-15.93464	26.12254	26.12685	1.16794	-541.64819	339.74158	-5.64138	-886.48224	-9.78998	20.88731
1002	8.342	1113.40955	256.57654	1473.45703	37.41921	121.08006	1280.28430	-736.82941	156.90207	1285.86792	791.70612	255.46703	-16.49223	12.48050	26.69501	1.49336	-555.69836	340.72775	-5.58385	-847.25684	-9.56555	17.69102
1003	8.350	1111.28809	257.04849	1476.29712	38.45415	121.26941	1280.47449	-735.89362	157.33116	1288.10046	780.95239	256.77496	-16.88752	-0.72896	26.89322	2.08529	-569.78204	341.73859	-5.50109	-806.61377	-9.64742	16.49169
1004	8.358	1109.52441	257.43143	1478.72266	39.63014	121.63684	1280.86951	-734.80981	157.66849	1290.36621	768.34222	257.97394	-17.23258	-13.21790	26.54792	2.98543	-583.87494	342.76886	-5.38197	-765.39331	-9.98927	17.12944
1005	8.367	1108.18652	257.74911	1480.72180	40.94838	122.13397	1281.45264	-733.58112	157.89166	1292.59937	754.62506	259.18365	-17.46229	-24.79021	25.50112	4.18460	-597.93713	343.82385	-5.26921	-724.41077	-10.63930	19.23969
1006	8.375	1107.33191	258.01273	1482.27979	42.37659	122.70872	1282.18945	-732.22827	157.98174	1294.68811	740.44440	260.38928	-17.53262	-35.54422	23.70840	5.74594	-611.94360	344.88116	-5.20733	-684.25983	-11.72414	22.53894
1007	8.383	1106.98328	258.23465	1483.37549	43.85237	123.30172	1283.03955	-730.80151	157.90326	1296.51196	726.25256	261.50125	-17.54249	-45.98349	21.31594	8.07698	-625.88269	345.90738	-5.17064	-645.31293	-13.17738	26.77923
1008	8.392	1107.11963	258.42404	1483.98267	45.30236	123.85019	1283.96802	-729.39111	157.60405	1298.00171	712.24158	262.49582	-17.65111	-56.84869	18.56271	12.22479	-639.75684	346.96039	-5.07599	-607.88452	-14.66107	31.51370
1009	8.400	1107.68506	258.57111	1484.07544	46.66895	124.30080	1284.94678	-728.10577	157.02599	1299.15601	698.41150	263.44965	-17.90111	-68.41260	15.53592	19.83142	-653.59155	348.10974	-4.88400	-572.27789	-15.85425	36.12683
1010	8.408	1108.60132	258.64444	1483.63464	47.92321	124.61591	1285.95190	-727.02673	156.11191	1299.99805	684.69690	264.46143	-18.18608	-79.37587	12.08718	32.43604	-667.40088	349.30310	-4.64129	-538.61835	-16.73001	40.10353
1011	8.417	1109.78674	258.60812	1482.65417	49.05381	124.77106	1286.96643	-726.19696	154.82529	1300.54370	671.05170	265.57138	-18.37536	-86.47220	8.00570	50.41805	-681.15210	350.43835	-4.40775	-506.66589	-17.51915	43.16946
1012	8.425	1111.17578	258.44000	1481.14001	50.04548	124.75368	1287.98279	-725.64587	153.18570	1300.80823	657.45789	266.75339	-18.44836	-85.98337	3.15221	72.33228	-694.81177	351.48218	-4.22452	-475.86322	-18.52823	45.25775
1013	8.433	1112.73047	258.13037	1479.10803	50.86919	124.56702	1288.99939	-725.40106	151.27841	1300.81299	643.91760	267.94818	-18.51421	-76.50818	-2.58646	95.13533	-708.38538	352.45676	-4.15106	-445.64990	-20.01782	46.44830
1014	8.442	1114.44690	257.67426	1476.57898	51.48607	124.22654	1290.00903	-725.47858	149.22360	1300.57849	630.43744	269.11475	-18.68570	-60.23981	-9.29441	115.52022	-721.89294	353.41022	-4.23800	-415.76416	-22.14107	46.89853
1015	8.450	1116.35889	257.07306	1473.57129	51.85487	123.74131	1290.99329	-725.87311	147.14000	1300.10522	617.00525	270.25391	-18.95361	-41.13242	-16.83679	131.74561	-735.35352	354.41980	-4.44255	-386.26868	-24.94382	46.76254
1016	8.458	1118.52332	256.33093	1470.09900	51.93948	123.10593	1291.92773	-726.56714	145.12837	1299.36951	603.59534	271.38684	-19.20080	-22.01343	-24.73739	144.26797	-748.78534	355.50677	-4.65017	-357.40076	-28.42299	46.12640
1017	8.467	1120.99414	255.44696	1466.17627	51.71726	122.31906	1292.79150	-727.54486	143.27155	1298.34326	590.17688	272.53033	-19.31163	-3.51489	-32.35986	154.59271	-762.20074	356.60641	-4.79438	-329.50122	-32.60114	44.96482
1018	8.475	1123.80371	254.41888	1461.82397	51.18288	121.39482	1293.56799	-728.79266	141.63055	1297.01025	576.70703	273.68799	-19.26860	15.07178	-39.19888	163.83517	-775.61340	357.68661	-4.88025	-303.03522	-37.59644	43.16114
1019	8.483	1126.95459	253.25620	1457.07312	50.34328	120.34914	1294.24329	-730.28766	140.22504	1295.36731	563.15295	274.86404	-19.15900	34.62859	-44.99470	172.30782	-789.05640	358.76328	-4.92105	-278.56207	-43.60233	40.60043
1020	8.492	1130.41016	251.97980	1451.96716	49.20827	119.18758	1294.81140	-731.98761	139.01466	1293.41345	549.52820	276.06134	-19.08603	55.61235	-49.68075	179.87897	-802.57629	359.83142	-4.93188	-256.63885	-50.73749	37.24575
1021	8.500	1134.09375	250.59659	1446.56641	47.78600	117.91205	1295.27905	-733.82996	137.90680	1291.13782	535.88458	277.24908	-19.08151	77.96892	-53.33204	186.33754	-816.20435	360.87219	-4.93361	-237.76575	-58.94458	33.15745
1022	8.508	1137.90027	249.07724	1440.95020	46.08521	116.53593	1295.66455	-735.73517	136.78929	1288.52209	522.26227	278.36417	-19.10855	101.37592	-56.13700	191.53107	-829.93176	361.90585	-4.89349	-222.35291	-68.00191	28.47565
1023	8.517	1141.71533	247.35806	1435.21802	44.12230	115.08591	1295.98999	-737.61182	135.56715	1285.56128	508.65619	279.37149	-19.11408	125.58949	-58.27715	195.37837	-843.68848	363.03384	-4.74543	-210.63495	-77.52115	23.37282
1024	8.525	1145.43213	245.35910	1429.48267	41.93291	113.58944	1296.27588	-739.36017	134.18323	1282.27979	495.02844	280.31024	-19.07312	150.57785	-59.80169	197.85272	-857.39307	364.33368	-4.50929	-202.64001	-86.96506	17.99988
1025	8.533	1148.96338	243.01782	1423.85962	39.57996	112.06981	1296.53735	-740.88129	132.61554	1278.72852	481.34607	281.26462	-19.00640	176.37680	-60.67718	199.01686	-871.06848	365.70520	-4.28343	-198.27930	-95.73132	12.45815
1026	8.542	1152.25244	240.32858	1418.46143	37.14803	110.55426	1296.78210	-742.10260	130.86130	1274.97144	467.60364	282.29431	-18.95591	202.89772	-60.91473	199.09027	-884.81775	366.95490	-4.13803	-197.44586	-103.21230	6.86868
1027	8.550	1155.27783	237.35416	1413.38989	34.73058	109.08012	1297.00537	-743.00293	128.92245	1271.08105	453.81012	283.38437	-18.96129	229.89815	-60.60641	198.42894	-898.65070	367.99240	-4.08611	-200.04395	-108.84737	1.61706
1028	8.558	1158.04797	234.20291	1408.72681	32.41988	107.68720	1297.18616	-743.60645	126.79692	1267.14612	439.97180	284.45084	-19.05074	257.12430	-59.85426	197.35530	-912.45776	368.86282	-4.11202	-206.00275	-112.27945	-2.53646
1029	8.567	1160.58337	230.99414	1404.53040	30.29858	106.40506	1297.29211	-743.95215	124.48245	1263.28259	426.10431	285.40866	-19.20085	284.44366	-58.67667	195.94336	-926.19702	369.61963	-4.20815	-215.20129	-113.59219	-4.98279
1030	8.575	1162.89331	227.83487	1400.84021	28.43140	105.24667	1297.29163	-744.07104	121.99493	1259.63367	412.23792	286.26035	-19.31744	311.82715	-57.03387	193.98004	-939.98267	370.20508	-4.39401	-227.12341	-113.38788	-5.89037
1031	8.583	1164.96606	224.81403	1397.68896	26.85880	104.20493	1297.16467	-743.98706	119.37498	1256.35376	398.40057	287.08719	-19.31752	339.26486	-54.95788	191.16414	-953.88550	370.53885	-4.66604	-240.67444	-112.49347	-5.98683
1032	8.592	1166.77454	222.00107	1395.10889	25.59617	103.25554	1296.90417	-743.73267	116.66960	1253.58582	384.61795	287.91809	-19.23139	366.71964	-52.58242	187.32956	-967.73315	370.75168	-4.89206	-254.68170	-111.51479	-5.90916
1033	8.600	1168.28809	219.43674	1393.12708	24.64189	102.37654	1296.50928	-743.35724	113.91542	1251.44495	370.91077	288.69711	-19.18041	394.07770	-50.01551	182.52498	-981.18921	371.21225	-4.76347	-268.49072	-110.67072	-5.95062
1034	8.608	1169.47937	217.12903	1391.76050	23.98923	101.57320	1295.97974	-742.91559	111.15604	1250.01489	357.27371	289.40332	-19.25003	421.11914	-47.23164	176.97514	-993.98718	372.22769	-3.93646	-281.99249	-109.93140	-6.16177
1035	8.617	1170.32581	215.06528	1391.01465	23.62997	100.88805	1295.31506	-742.44403	108.49347	1249.34668	343.69739	290.07495	-19.41676	447.61517	-44.09998	170.96046	-1006.10278	373.70026	-2.30525	-295.33160	-109.21057	-6.47795
1036	8.625	1170.80737	213.22888	1390.88843	23.54995	100.38713	1294.51782	-741.94690	106.12488	1249.44897	330.19031	290.73618	-19.58666	473.46335	-40.50721	164.66586	-1017.71790	375.17825	-0.07192	-308.67072	-108.47717	-6.78933
1037	8.633	1170.90833	211.61023	1391.37354	23.72544	100.12775	1293.59937	-741.41034	104.29919	1250.27246	316.74472	291.40515	-19.66788	498.72440	-36.47159	158.10378	-1029.02820	376.29285	2.53048	-322.07068	-107.74966	-7.01508
1038	8.642	1170.62598	210.19791	1392.44702	24.12473	100.12674	1292.58704	-740.82867	103.20520	1251.70862	303.32971	292.10590	-19.63554	523.60596	-32.14677	151.14270	-1040.12073	377.02405	5.49155	-335.49518	-107.04269	-7.14961
1039	8.650	1169.97498	208.95016	1394.06482	24.71615	100.35075	1291.52002	-740.21228	102.88657	1253.61255	289.91400	292.83130	-19.54196	548.43274	-27.76655	143.61235	-1050.96057	377.57825	8.97487	-348.90283	-106.36835	-7.22244
1040	8.658	1168.97681	207.78311	1396.16589	25.47947	100.73466	1290.43835	-739.57422	103.24413	1255.83459	276.45831	293.56790	-19.44700	573.55457	-23.62712	135.45908	-1061.37805	378.12640	13.14420	-362.29919	-105.75021	-7.26543
1041	8.667	1167.64771	206.58517	1398.68555	26.40968	101.21194	1289.37585	-738.91858	104.09857	1258.24622	262.93219	294.31815	-19.37479	599.16394	-20.01944	126.84406	-1071.03015	378.59711	18.07292	-375.71179	-105.19064	-7.31967
1042	8.675	1165.99805	205.24265	1401.56079	27.50505	101.73682	1288.35803	-738.23926	105.25937	1260.75989	249.35327	295.05652	-19.34168	625.11163	-17.12228	118.09133	-1079.35095	378.72177	23.75861	-389.15430	-104.65466	-7.40972
1043	8.683	1164.04126	203.67416	1404.72656	28.74771	102.29173	1287.40210	-737.52307	106.56796	1263.33630	235.77209	295.74310	-19.36232	650.86963	-14.99605	109.52277	-1085.52649	378.34003	30.19166	-402.61346	-104.10170	-7.51971
1044	8.692	1161.79724	201.86380	1408.11548	30.08927	102.88026	1286.51697	-736.75800	107.90871	1265.97058	222.22302	296.38635	-19.41078	675.69751	-13.60647	101.25481	-1088.58472	377.53183	37.35543	-416.05914	-103.51860	-7.60407
1045	8.700	1159.29407	199.85892	1411.65967	31.44840	103.51349	1285.70117	-735.94867	109.19626	1268.67297	208.69135	297.04379	-19.42321	698.93445	-12.83051	93.12064	-1087.68945	376.31567	45.01877	-429.48206	-102.91516	-7.61490
1046	8.708	1156.57068	197.72696	1415.29211	32.72728	104.20131	1284.94580	-735.11993	110.36589	1271.45251	195.12427	297.76575	-19.37072	720.23975	-12.52917	84.84637	-1082.59387	374.28616	52.40602	-442.92188	-102.26982	-7.55630
1047	8.717	1153.67456	195.52335	1418.95203	33.84272	104.94662	1284.24304	-734.29773	111.37814	1274.30725	181.48639	298.55347	-19.30071	739.60840	-12.61272	76.28989	-1073.89209	370.70822	58.23227	-456.43744	-101.51155	-7.49811
1048	8.725	1150.65308	193.29669	1422.59277	34.75468	105.73830	1283.59705	-733.49542	112.20676	1277.21985	167.78925	299.38144	-19.27708	757.15369	-13.04095	67.49928	-1062.63391	365.07550	61.49096	-470.05530	-100.59616	-7.49826
1049	8.733	1147.55078	191.09787	1426.18274	35.47491	106.54736	1283.02283	-732.71765	112.80856	1280.15588	154.05542	300.23276	-19.30120	772.87219	-13.80271	58.59564	-1049.56763	357.66162	62.38100	-483.76501	-99.56857	-7.53587
1050	8.742	1144.41492	188.97443	1429.69287	36.05264	107.32587	1282.53882	-731.96167	113.12302	1283.06030	140.27600	301.10913	-19.31595	786.58386	-14.87209	49.62296	-1034.83911	349.54312	62.21121	-497.54547	-98.52219	-7.54838
1051	8.750	1141.29407	186.95984	1433.08533	36.55331	108.00768	1282.16016	-731.21490	113.10501	1285.86523	126.42169	302.02594	-19.27297	798.00403	-16.18598	40.51839	-1018.28345	341.87515	62.18198	-511.38989	-97.51956	-7.50822
1052	8.758	1138.23120	185.06732	1436.31836	37.04532	108.51621	1281.89587	-730.46014	112.74977	1288.50940	112.48145	302.98795	-19.17078	806.81201	-17.67220	31.27563	-999.67542	335.07288	62.35640	-525.30591	-96.57559	-7.43397
1053	8.767	1135.26563	183.29083	1439.35486	37.59348	108.77847	1281.74792	-729.68372	112.09778	1290.95422	98.47168	303.97272	-19.04531	812.73755	-19.27075	22.24556	-978.71423	328.82141	61.89543	-539.28857	-95.67422	-7.36139
1054	8.775	1132.43530	181.60999	1442.16235	38.25415	108.74390	1281.71228	-728.87561	111.23447	1293.18726	84.41772	304.94080	-18.94998	815.67004	-20.90125	14.35196	-955.07471	322.70053	60.08157	-553.32068	-94.76845	-7.32342
1055	8.783	1129.77832	180.00366	1444.71033	39.07217	108.40097	1281.78198	-728.02325	110.28195	1295.22070	70.33997	305.87860	-18.90926	815.67493	-22.40944	8.75166	-928.57471	316.61584	56.97260	-567.39020	-93.80965	-7.33066
1056	8.792	1127.33508	178.47153	1446.96985	40.08041	107.77100	1281.94800	-727.11023	109.36946	1297.08557	56.25720	306.82019	-18.88344	812.83716	-23.57479	5.86718	-899.22864	310.74127	53.23928	-581.48560	-92.79489	-7.36694
1057	8.800	1125.14441	177.03427	1448.91370	41.29568	106.88618	1282.19910	-726.12646	108.59192	1298.81934	42.19177	307.78467	-18.81417	807.04224	-24.19595	4.94244	-867.20068	305.22339	49.64314	-595.59235	-91.76607	-7.39965
1058	8.808	1123.23840	175.70346	1450.51782	42.71144	105.78034	1282.52454	-725.07928	107.99309	1300.45117	28.16577	308.74591	-18.65150	798.10742	-24.19150	4.82440	-832.78809	300.06476	46.72792	-609.69641	-90.75626	-7.40354
1059	8.817	1121.64807	174.45752	1451.76074	44.29750	104.49119	1282.91553	-723.98730	107.58209	1301.98840	14.21869	309.70724	-18.28936	786.35718	-23.65241	4.81454	-796.39215	295.24530	44.79094	-623.77838	-89.74850	-7.38591
1060	8.825	1120.41113	173.25015	1452.61853	46.00556	103.06172	1283.36584	-722.86755	107.34540	1303.40906	0.44788	310.73636	-17.54628	772.81726	-22.82329	4.72874	-758.46191	290.84662	43.96384	-637.81372	-88.71335	-7.36450
1061	8.833	1119.57300	172.03207	1453.06494	47.77346	101.54214	1283.87329	-721.73608	107.24536	1304.66907	-13.00476	311.89780	-16.26914	758.61768	-21.95718	4.59266	-719.46216	287.04523	44.31814	-651.79150	-87.67203	-7.32869
1062	8.842	1119.17871	170.76941	1453.07520	49.53229	99.99531	1284.44202	-720.62366	107.23065	1305.71606	-26.01691	313.20206	-14.43440	744.42542	-21.11003	4.41522	-679.87085	284.01831	45.92672	-665.72107	-86.68132	-7.25186
1063	8.850	1119.25464	169.45853	1452.62781	51.21685	98.49991	1285.08154	-719.58807	107.25438	1306.50024	-38.52930	314.63446	-12.12494	730.43872	-20.15676	4.16387	-640.20581	281.82104	48.79104	-679.60229	-85.76125	-7.13766
1064	8.858	1119.79382	168.12399	1451.70288	52.77217	97.14020	1285.80444	-718.70813	107.28896	1306.98340	-50.54919	316.17792	-9.42853	716.63013	-19.03531	3.84383	-601.04651	280.29919	52.62553	-693.42078	-84.87804	-7.02919
1065	8.867	1120.76379	166.79352	1450.28271	54.15598	95.98571	1286.62073	-718.06317	107.34143	1307.14038	-62.13239	317.78909	-6.33466	702.92786	-17.86830	3.51295	-562.99646	279.13651	56.75880	-707.17303	-83.99890	-6.96260
1066	8.875	1122.12415	165.47235	1448.35803	55.33799	95.07630	1287.53357	-717.71045	107.45676	1306.95264	-73.34192	319.40259	-2.60220	689.29480	-16.82473	3.23328	-526.55969	277.95270	60.38992	-720.85529	-83.14175	-6.92090
1067	8.883	1123.83362	164.13641	1445.93164	56.28963	94.41825	1288.53418	-717.66791	107.70152	1306.40796	-84.16064	320.98001	2.37615	675.73181	-15.94534	3.02605	-491.97681	276.43839	62.99077	-734.46655	-82.35698	-6.84261
1068	8.892	1125.84998	162.74930	1443.01440	56.96962	93.98848	1289.59985	-717.91223	108.13811	1305.50916	-94.28351	322.54297	9.53593	662.24084	-15.16415	2.87149	-459.15619	274.58627	64.47157	-748.05127	-81.65514	-6.68871
1069	8.900	1128.13159	161.28693	1439.62500	57.32605	93.74561	1290.69897	-718.39990	108.79973	1304.27808	-102.79187	324.15881	19.78661	648.79822	-14.43998	2.74341	-427.74103	272.68890	65.00585	-761.66321	-80.99301	-6.48381
1070	8.908	1130.64136	159.74469	1435.79211	57.31998	93.64391	1291.79944	-719.10059	109.67825	1302.74646	-108.02356	325.89786	33.47896	635.35425	-13.75887	2.62281	-397.23334	271.02042	64.77757	-775.29938	-80.28064	-6.31074
1071	8.917	1133.35266	158.11896	1431.54785	56.95102	93.64163	1292.87256	-720.01257	110.73010	1300.93323	-108.03259	327.79028	50.02578	621.86945	-13.06628	2.49526	-367.19257	269.69696	63.91359	-788.94922	-79.36366	-6.30796
1072	8.925	1136.25244	156.39374	1426.91724	56.26151	93.70427	1293.89417	-721.15009	111.88889	1298.82898	-101.57007	329.81534	67.88887	608.36157	-12.31281	2.36241	-337.45941	268.78857	62.53152	-802.63684	-78.18556	-6.56537
1073	8.933	1139.33215	154.56137	1421.91663	55.31323	93.80788	1294.84766	-722.51880	113.07446	1296.39893	-88.89429	331.94412	85.04144	594.89343	-11.51683	2.23686	-308.19171	268.32428	60.74390	-816.34436	-76.96870	-6.96490
1074	8.942	1142.57715	152.64102	1416.55762	54.15796	93.94124	1295.72632	-724.09692	114.20876	1293.59839	-71.59961	334.16522	99.82227	581.49719	-10.72407	2.12458	-279.76495	268.26563	58.59851	-829.98450	-76.00250	-7.26624
1075	8.950	1145.96729	150.66214	1410.85583	52.82732	94.10946	1296.52710	-725.82568	115.25020	1290.40393	-51.56378	336.43146	111.61578	568.13208	-9.94849	2.03895	-252.76405	268.58716	56.00862	-843.50354	-75.32085	-7.36154
1076	8.958	1149.48450	148.64694	1404.84473	51.33580	94.34138	1297.24536	-727.62427	116.22412	1286.85962	-30.08704	338.61786	120.78629	554.72351	-9.17345	2.01412	-227.98990	269.28745	52.73124	-856.95703	-74.73523	-7.33590
1077	8.967	1153.11084	146.61392	1398.58521	49.68363	94.68447	1297.87451	-729.43213	117.21208	1283.07092	-7.79938	340.54459	128.03447	541.22717	-8.39060	2.07790	-206.30133	270.37662	48.43259	-870.46198	-74.05434	-7.32430
1078	8.975	1156.80945	144.57593	1392.16650	47.86752	95.18168	1298.41089	-731.22186	118.31305	1279.14136	15.08960	342.01575	133.84560	527.65308	-7.59396	2.20268	-188.34660	271.95355	42.87255	-884.09949	-73.22427	-7.37651
1079	8.983	1160.51660	142.51849	1385.70605	45.89723	95.85201	1298.85901	-732.95978	119.61505	1275.13208	38.61243	342.86707	138.38983	514.03314	-6.75043	2.30211	-174.38464	274.21014	36.13749	-897.87488	-72.33450	-7.43811
1080	8.992	1164.15833	140.38742	1379.34607	43.80174	96.68764	1299.23303	-734.58051	121.17618	1271.06201	62.91699	343.01880	141.70360	500.38150	-5.85133	2.31620	-164.34537	277.30893	28.70724	-911.72583	-71.48817	-7.43624
1081	9.000	1167.67712	138.10312	1373.24231	41.62939	97.66369	1299.55151	-736.00146	123.01395	1266.92493	88.13123	342.46875	143.84413	486.69241	-4.94928	2.27198	-158.07295	281.26794	21.26166	-925.56427	-70.69228	-7.35120
1082	9.008	1171.04016	135.58371	1367.54993	39.44607	98.75503	1299.82751	-737.14319	125.11444	1262.72058	114.28693	341.22964	144.89847	472.95969	-4.09149	2.23194	-155.52281	285.88110	14.38999	-939.35901	-69.88483	-7.21893
1083	9.017	1174.22656	132.77441	1362.40662	37.32343	99.94926	1300.06360	-737.95062	127.44243	1258.47803	141.33643	339.32202	144.94232	459.18643	-3.27572	2.22918	-156.75952	290.70294	8.43814	-953.15503	-69.02023	-7.10235
1084	9.025	1177.20288	129.69965	1357.90906	35.32484	101.24165	1300.25305	-738.41425	129.94252	1254.26270	169.18414	336.81210	144.06024	445.38519	-2.46635	2.24622	-161.68716	295.13437	3.58978	-967.00488	-68.11298	-7.04377
1085	9.033	1179.90503	126.50327	1354.10132	33.50162	102.62124	1300.38269	-738.58636	132.54149	1250.17761	197.69226	333.78702	142.38930	431.58948	-1.61076	2.22334	-169.75269	298.60632	0.00743	-980.91010	-67.20996	-7.03930
1086	9.042	1182.25830	123.39102	1350.99390	31.89269	104.06596	1300.43018	-738.57666	135.15134	1246.35266	226.69867	330.30780	140.13506	417.83765	-0.68325	2.12037	-180.16739	300.87363	-2.22570	-994.79218	-66.33426	-7.05500
1087	9.050	1184.22131	120.50305	1348.60156	30.52394	105.54912	1300.36182	-738.50836	137.67828	1242.92090	256.03442	326.42926	137.56625	404.12192	0.27652	1.95695	-192.31989	302.17056	-3.29287	-1008.49072	-65.48145	-7.03069
1088	9.058	1185.79651	117.85657	1346.95837	29.41247	107.04897	1300.13574	-738.45160	140.05052	1239.97974	285.51456	322.22400	134.93913	390.39236	1.20339	1.77794	-205.67029	302.98181	-3.63490	-1021.84631	-64.67825	-6.86172
1089	9.067	1187.00574	115.38983	1346.09839	28.57001	108.55258	1299.70898	-738.38147	142.24638	1237.55554	314.96100	317.74637	132.35703	376.63348	2.07458	1.63220	-219.58395	303.70471	-3.70911	-1034.80652	-64.00406	-6.40892
1090	9.075	1187.86768	113.02350	1346.03516	27.99849	110.05812	1299.04346	-738.21106	144.27628	1235.64453	344.28296	313.00812	129.71904	362.90112	2.94167	1.54874	-233.54909	304.51761	-3.80918	-1047.38953	-63.52481	-5.56533
1091	9.083	1188.38928	110.69736	1346.75757	27.68617	111.57419	1298.11011	-737.87988	146.12180	1234.29309	373.52499	308.01199	126.80182	349.25345	3.88859	1.48944	-247.34763	305.42871	-4.05933	-1059.57520	-63.21814	-4.31759
1092	9.092	1188.56592	108.38638	1348.23706	27.61172	113.10252	1296.89697	-737.40942	147.70372	1233.58887	402.82327	302.79123	123.34760	335.68314	4.93084	1.39215	-260.97357	306.40192	-4.43939	-1071.31628	-62.94882	-2.72940
1093	9.100	1188.39136	106.09662	1350.42944	27.75243	114.61610	1295.42139	-736.87897	148.91306	1233.57751	432.32330	297.42877	119.11139	322.15454	6.00323	1.26837	-274.48038	307.44608	-4.80812	-1082.59241	-62.53143	-0.86794
1094	9.108	1187.86414	103.84399	1353.27454	28.09563	116.06514	1293.73816	-736.35944	149.66959	1234.20898	462.15253	292.07562	113.89876	308.66589	7.06467	1.19328	-287.90198	308.60471	-5.01991	-1093.40015	-61.84848	1.24488
1095	9.117	1186.98267	101.63455	1356.70325	28.65046	117.41725	1291.93481	-735.86395	149.97221	1235.34656	492.45386	286.93637	107.58794	295.25244	8.15441	1.20293	-301.26297	309.89648	-5.06346	-1103.73901	-60.87717	3.58887
1096	9.125	1185.74316	99.46219	1360.64331	29.44623	118.68886	1290.11230	-735.34778	149.90788	1236.83057	523.36060	282.23349	100.16256	281.95679	9.33771	1.25508	-314.58743	311.26788	-5.05593	-1113.56189	-59.70657	6.09744
1097	9.133	1184.14978	97.31586	1365.02185	30.50988	119.91973	1288.36169	-734.75714	149.58661	1238.57019	554.85522	278.16318	91.77103	268.78220	10.63298	1.29461	-327.88251	312.62668	-5.11174	-1122.62610	-58.62079	8.70810
1098	9.142	1182.21985	95.18640	1369.76733	31.83567	121.12012	1286.75159	-734.08130	149.05704	1240.58008	586.61902	274.79681	82.74065	255.65770	12.00321	1.30818	-341.14697	313.94867	-5.24226	-1130.38525	-57.97409	11.41271
1099	9.150	1179.97729	93.07495	1374.81189	33.37040	122.26043	1285.32300	-733.34979	148.31261	1242.91699	618.01160	272.04187	73.50261	242.47859	13.40221	1.29766	-354.40073	315.30725	-5.37922	-1136.06226	-57.81917	14.23852
1100	9.158	1177.44495	90.99335	1380.09375	35.02118	123.30023	1284.08789	-732.58820	147.37379	1245.59473	648.23499	269.72726	64.43787	229.18202	14.79630	1.24749	-367.68784	316.75729	-5.46944	-1138.81213	-57.69792	17.24192
1101	9.167	1174.64746	88.95514	1385.56165	36.67478	124.21074	1283.03357	-731.80743	146.32455	1248.56799	676.58197	267.68884	55.72057	215.76459	16.13609	1.15696	-381.04340	318.22018	-5.51543	-1137.86707	-56.91969	20.51563
1102	9.175	1171.61682	86.97241	1391.17310	38.22164	124.98200	1282.13354	-731.03186	145.27678	1251.76282	702.60986	265.83115	47.29206	202.25131	17.35847	1.07294	-394.47192	319.54794	-5.53312	-1132.69189	-55.04047	24.01325
1103	9.183	1168.39307	85.05301	1396.88574	39.57822	125.61890	1281.36218	-730.30719	144.33527	1255.10034	726.21088	264.16275	38.97131	188.67194	18.43558	1.04833	-407.95984	320.68887	-5.52487	-1123.03894	-52.02869	27.29400
1104	9.192	1165.02075	83.19427	1402.64685	40.69795	126.13113	1280.70471	-729.67889	143.59009	1258.50464	747.58435	262.74954	30.61689	175.04727	19.38770	1.07596	-421.49863	321.70059	-5.50824	-1108.87317	-48.21454	29.70476
1105	9.200	1161.54297	81.38666	1408.38721	41.56916	126.53378	1280.15808	-729.17627	143.10483	1261.90381	767.04041	261.63419	22.25956	161.38504	20.25364	1.09831	-435.10742	322.62088	-5.51227	-1090.45129	-44.21275	30.85790
1106	9.208	1157.99817	79.62253	1414.02930	42.20782	126.86002	1279.72839	-728.81439	142.89890	1265.23877	784.68512	260.83240	14.10886	147.68719	21.07887	1.08498	-448.82733	323.44690	-5.52695	-1068.40332	-40.60831	30.71821
1107	9.217	1154.42126	77.89990	1419.50171	42.65163	127.16940	1279.42993	-728.58704	142.95264	1268.47327	800.19281	260.42004	6.43881	133.95007	21.92780	1.06412	-462.66168	324.24335	-5.50072	-1043.38489	-37.53540	29.36102
1108	9.225	1150.84497	76.21738	1424.74927	42.95676	127.54324	1279.28320	-728.44867	143.23242	1271.59680	812.83038	260.58417	-0.50722	120.16347	22.86993	1.07160	-476.54285	325.13672	-5.40197	-1015.69135	-34.67331	26.95913
1109	9.233	1147.29651	74.55661	1429.73486	43.19621	128.07083	1279.30957	-728.31573	143.71432	1274.62085	821.71552	261.57874	-6.47447	106.31456	23.92258	1.10265	-490.42010	326.14783	-5.26500	-985.38599	-31.68069	23.95996
1110	9.242	1143.79492	72.86954	1434.44214	43.45372	128.82924	1279.52747	-728.09247	144.38977	1277.57043	826.12122	263.60883	-11.11746	92.39087	25.01768	1.14085	-504.33878	327.16388	-5.15190	-952.61572	-28.50385	21.01505
1111	9.250	1140.35791	71.09128	1438.87036	43.80857	129.86334	1279.95154	-727.69635	145.24878	1280.46631	825.77087	266.59836	-14.17216	78.39211	26.05415	1.20306	-518.36151	328.10638	-5.07975	-917.70239	-25.31665	18.70914
1112	9.258	1137.00916	69.16443	1443.02161	44.31766	131.17804	1280.58923	-727.06946	146.26201	1283.30615	821.13641	270.02179	-15.76937	64.36185	26.97814	1.31241	-532.46826	328.99689	-5.02008	-881.12579	-22.34383	17.43936
1113	9.267	1133.77783	67.05240	1446.89172	45.00942	132.74739	1281.43347	-726.18542	147.37709	1286.05896	813.29742	273.15289	-16.38158	50.43179	27.76295	1.48886	-546.58203	329.89639	-4.95104	-843.45453	-19.76004	17.46761
1114	9.275	1130.69604	64.74350	1450.47009	45.89293	134.53474	1282.45752	-725.05585	148.52646	1288.66895	803.21552	275.54895	-16.52467	36.82300	28.31519	1.80576	-560.65466	330.85117	-4.88530	-805.18915	-17.69923	18.95793
1115	9.283	1127.80176	62.24597	1453.74512	46.96389	136.50444	1283.62402	-723.73145	149.64862	1291.08118	791.35931	277.22302	-16.58375	23.76471	28.45738	2.39915	-574.70392	331.86487	-4.85230	-766.68787	-16.28804	21.91805
1116	9.292	1125.13379	59.57593	1456.70557	48.19729	138.61246	1284.89758	-722.29315	150.71004	1293.27576	778.11377	278.43698	-16.69101	11.40190	28.03144	3.40029	-588.76904	332.91382	-4.85378	-728.25238	-15.58009	26.12425
1117	9.300	1122.72119	56.74744	1459.34180	49.54264	140.79593	1286.24951	-720.83331	151.69868	1295.25696	764.09723	279.44711	-16.80054	-0.21448	27.02046	4.86881	-602.84021	333.95648	-4.84133	-690.17395	-15.45013	31.13783
1118	9.308	1120.57654	53.76086	1461.64600	50.93592	142.97887	1287.65833	-719.43243	152.59883	1297.00061	749.92279	280.40463	-16.92679	-11.06227	25.52563	6.81584	-616.86621	334.94687	-4.74989	-652.67413	-15.59291	36.43076
1119	9.317	1118.69739	50.58853	1463.61536	52.31822	145.08540	1289.11414	-718.14996	153.37617	1298.45056	735.90094	281.38040	-17.14953	-21.10159	23.65081	9.32923	-630.82684	335.88095	-4.57645	-615.88770	-15.66101	41.54193
1120	9.325	1117.06311	47.17435	1465.25122	53.64494	147.05267	1290.61621	-717.03748	153.97501	1299.56201	722.04596	282.38757	-17.47900	-30.31310	21.47648	12.75149	-644.73907	336.78799	-4.40826	-579.92859	-15.45511	46.16530
1121	9.333	1115.63525	43.45532	1466.56079	54.88437	148.84425	1292.17017	-716.15088	154.33287	1300.32886	708.26624	283.41046	-17.82486	-38.68808	19.04253	17.82486	-658.58911	337.69656	-4.33175	-544.93542	-14.99501	50.14850
1122	9.342	1114.36682	39.38568	1467.55847	56.01258	150.45380	1293.78235	-715.54010	154.41280	1300.78247	694.50183	284.46313	-18.05971	-45.95377	16.26643	25.57908	-672.34094	338.63245	-4.35199	-511.01178	-14.39723	53.44447
1123	9.350	1113.21411	34.94669	1468.26404	57.00666	151.89421	1295.44568	-715.23108	154.22226	1300.96875	680.75134	285.57437	-18.13626	-51.14932	12.96167	36.86854	-685.99609	339.58475	-4.42447	-478.10938	-13.73915	56.06247
1124	9.358	1112.14087	30.16217	1468.69653	57.83683	153.19127	1297.12268	-715.22205	153.80733	1300.91663	667.06396	286.73627	-18.14293	-52.49103	8.99680	51.85568	-699.57715	340.52652	-4.50695	-445.98157	-13.06715	58.04967
1125	9.367	1111.11853	25.11713	1468.86511	58.46035	154.38193	1298.74988	-715.49670	153.24387	1300.63635	653.49457	287.92877	-18.21778	-48.00374	4.37173	69.66689	-713.10742	341.51315	-4.56869	-414.29816	-12.45480	59.49841
1126	9.375	1110.12341	19.92715	1468.77515	58.82468	155.50098	1300.26208	-716.04077	152.63727	1300.13953	640.02039	289.16684	-18.41889	-36.93872	-0.88761	88.24857	-726.63489	342.60068	-4.60708	-382.86853	-12.01199	60.54878
1127	9.383	1109.13721	14.66495	1468.44751	58.88251	156.56493	1301.60840	-716.84833	152.11624	1299.43835	626.56042	290.46564	-18.67571	-20.73079	-6.77151	104.88852	-740.21222	343.67587	-4.66521	-351.78723	-11.86922	61.34731
1128	9.392	1108.14832	9.32947	1467.92993	58.60843	157.56554	1302.75757	-717.92560	151.80786	1298.52795	613.07251	291.77368	-18.86093	-2.11972	-13.14493	117.64638	-753.85376	344.59738	-4.76193	-321.43964	-12.13734	61.95203
1129	9.400	1107.15222	3.88004	1467.28760	58.00814	158.47485	1303.70032	-719.28680	151.79997	1297.37720	599.56116	293.01724	-18.90356	16.72813	-19.66183	126.51259	-767.51294	345.47452	-4.79231	-292.45258	-12.86897	62.24655
1130	9.408	1106.15112	-1.72446	1466.58850	57.11570	159.26169	1304.45056	-720.93060	152.11433	1295.93787	586.02771	294.19144	-18.84011	35.11960	-25.87674	133.01581	-781.12000	346.58151	-4.61503	-265.61078	-14.08365	61.94559
1131	9.417	1105.15186	-7.50937	1465.89734	55.97635	159.91656	1305.03943	-722.81482	152.70912	1294.16907	572.45953	295.33975	-18.77898	53.39175	-31.40742	138.78883	-794.68109	347.98856	-4.25593	-241.70386	-15.81699	60.72208
1132	9.425	1104.16211	-13.48151	1465.27222	54.62474	160.46741	1305.50476	-724.85370	153.50407	1292.06213	558.85101	296.48474	-18.79860	72.16825	-36.00090	144.56122	-808.28619	349.46387	-3.90784	-221.31775	-18.10599	58.39725
1133	9.433	1103.18542	-19.63412	1464.76160	53.07649	160.96716	1305.88110	-726.93945	154.40741	1289.64673	545.21381	297.61816	-18.87326	91.94466	-39.53642	150.14717	-821.97534	350.75793	-3.74982	-204.65967	-20.90950	55.06432
1134	9.442	1102.22156	-25.95239	1464.40247	51.33876	161.46994	1306.19263	-728.96393	155.33826	1286.97864	531.55530	298.72644	-18.92192	112.92928	-42.06336	154.94423	-835.69031	351.82178	-3.82112	-191.54291	-24.05447	51.05234
1135	9.450	1101.27161	-32.41293	1464.22070	49.43012	162.01511	1306.45117	-730.82666	156.24709	1284.12415	517.86719	299.80795	-18.90276	135.06274	-43.80547	158.39281	-849.37524	352.75922	-4.00987	-181.57434	-27.25494	46.75420
1136	9.458	1100.34412	-38.97968	1464.22974	47.39188	162.61446	1306.66211	-732.44623	157.11060	1281.14807	504.13992	300.87122	-18.83731	158.16679	-45.02526	160.22388	-863.03076	353.69797	-4.14999	-174.41547	-30.16776	42.41142
1137	9.467	1099.46021	-45.59348	1464.42737	45.28337	163.24908	1306.83081	-733.77466	157.89696	1278.10229	490.36725	301.92514	-18.77758	182.03506	-45.87446	160.53639	-876.69690	354.69522	-4.16287	-169.96027	-32.47556	37.97516
1138	9.475	1098.65222	-52.16208	1464.79224	43.17238	163.88359	1306.96143	-734.79370	158.55409	1275.01416	476.54828	302.98267	-18.75918	206.42102	-46.37823	159.76031	-890.42786	355.72220	-4.11425	-168.37115	-33.96324	33.11594
1139	9.483	1097.95154	-58.58258	1465.29175	41.12885	164.48804	1307.05640	-735.50873	159.03886	1271.88989	462.69519	304.05814	-18.76530	231.05209	-46.51891	158.51508	-904.23376	356.74191	-4.13028	-169.96350	-34.52509	27.34615
1140	9.492	1097.36499	-64.78934	1465.90173	39.21692	165.05341	1307.11694	-735.95258	159.34219	1268.73425	448.81647	305.14227	-18.75132	255.71371	-46.30303	157.38168	-918.07239	357.75931	-4.23955	-174.95160	-34.14182	20.29443
1141	9.500	1096.86292	-70.77023	1466.61829	37.48699	165.58463	1307.13672	-736.17566	159.48196	1265.56775	434.89996	306.19296	-18.71186	280.32352	-45.73708	156.66176	-931.92554	358.78223	-4.32322	-183.15369	-32.90637	12.20894
1142	9.508	1096.38831	-76.54642	1467.45435	35.97636	166.08429	1307.09497	-736.22241	159.47412	1262.42737	420.94870	307.16583	-18.69645	304.90338	-44.80318	156.26302	-945.81580	359.79315	-4.25924	-193.85889	-31.07547	4.34100
1143	9.517	1095.87793	-82.15057	1468.43347	34.71406	166.55275	1306.96130	-736.11963	159.31610	1259.36597	407.01297	308.04401	-18.76309	329.48944	-43.51652	155.80692	-959.74500	360.78229	-4.08046	-206.10107	-29.04230	-1.55899
1144	9.525	1095.27673	-87.61371	1469.58789	33.71873	166.99150	1306.70105	-735.88025	158.99631	1256.45605	393.14001	308.84964	-18.92199	354.08646	-41.94552	154.87994	-973.67810	361.76129	-3.95197	-219.19501	-27.18887	-4.60571
1145	9.533	1094.53870	-92.95834	1470.95520	32.99471	167.39584	1306.27576	-735.51355	158.51024	1253.78320	379.30685	309.64258	-19.11557	378.66309	-40.15542	153.24556	-987.58313	362.74759	-3.98460	-232.85358	-25.71399	-5.43659
1146	9.542	1093.61829	-98.19629	1472.56970	32.53274	167.75185	1305.64807	-735.03400	157.87286	1251.42920	365.44501	310.49323	-19.26279	403.14136	-38.18171	150.88451	-1001.43237	363.75711	-4.08920	-246.84595	-24.59280	-5.32129
1147	9.550	1092.46521	-103.32217	1474.45410	32.30978	168.03868	1304.79114	-734.46375	157.12877	1249.46436	351.53302	311.44547	-19.31974	427.40851	-36.03770	147.89091	-1015.13794	364.77493	-4.02420	-260.89551	-23.68167	-5.10921
1148	9.558	1091.03027	-108.31516	1476.61719	32.29115	168.23137	1303.69910	-733.83203	156.35950	1247.94861	337.62946	312.48682	-19.30188	451.36154	-33.75229	144.35417	-1028.54529	365.79126	-3.55024	-274.84235	-22.81577	-5.08632
1149	9.567	1089.27332	-113.15659	1479.05737	32.44029	168.30399	1302.38757	-733.17548	155.68413	1246.93152	323.80896	313.54367	-19.26606	474.93109	-31.42905	140.26157	-1041.51526	366.87833	-2.55488	-288.66418	-21.87018	-5.25360
1150	9.575	1087.16492	-117.84152	1481.76501	32.72971	168.23300	1300.88745	-732.53516	155.24664	1246.44507	310.09515	314.52557	-19.26549	498.07837	-29.25372	135.45071	-1053.96069	368.10315	-1.07117	-302.38757	-20.82603	-5.52870
1151	9.583	1084.68481	-122.37296	1484.72681	33.14524	168.00726	1299.24133	-731.94946	155.18948	1246.49756	296.45343	315.40030	-19.30745	520.80981	-27.50868	129.72218	-1065.82446	369.41226	0.83459	-316.03308	-19.76721	-5.83920
1152	9.592	1081.82385	-126.75986	1487.93018	33.68370	167.63705	1297.50110	-731.44574	155.60974	1247.07605	282.82520	316.22266	-19.35817	543.23108	-26.55373	123.01170	-1077.09924	370.70386	3.22162	-329.61176	-18.79507	-6.14264
1153	9.600	1078.59290	-131.01462	1491.36304	34.34684	167.14493	1295.72083	-731.03577	156.51282	1248.15137	269.17676	317.04779	-19.38714	565.57568	-26.63863	115.44865	-1087.85352	371.95828	6.30220	-343.14178	-17.96143	-6.41456
1154	9.608	1075.02551	-135.13748	1495.00195	35.13311	166.55254	1293.94849	-730.70746	157.80919	1249.67249	255.51706	317.85068	-19.38976	588.07593	-27.74848	107.33455	-1098.16125	373.20499	10.26844	-356.65533	-17.27066	-6.63027
1155	9.617	1071.16895	-139.10880	1498.80713	36.02775	165.88698	1292.22229	-730.41150	159.37160	1251.54358	241.86353	318.59100	-19.37981	610.69598	-29.67979	99.01414	-1107.90002	374.33530	15.11772	-370.18237	-16.71310	-6.75657
1156	9.625	1067.07068	-142.90015	1502.72949	36.99791	165.18962	1290.57642	-730.06744	161.08412	1253.61316	228.22290	319.27975	-19.37849	632.94690	-32.19051	90.64253	-1116.53723	375.10699	20.67208	-383.73236	-16.26924	-6.79060
1157	9.633	1062.77222	-146.49167	1506.72778	38.00054	164.50169	1289.04346	-729.60669	162.80713	1255.73572	214.59741	319.93738	-19.39900	653.96973	-35.04607	82.08951	-1123.00037	375.46191	26.76662	-397.29523	-15.87378	-6.79102
1158	9.642	1058.30811	-149.88498	1510.77917	38.99987	163.84137	1287.64746	-729.00903	164.33060	1257.84753	200.97131	320.56897	-19.43890	672.90918	-38.02026	73.09300	-1125.65906	375.63574	33.36840	-410.85382	-15.42697	-6.81299
1159	9.650	1053.70972	-153.09494	1514.86829	39.97934	163.20187	1286.40002	-728.29175	165.42444	1259.95190	187.31421	321.19690	-19.48645	689.35547	-40.99158	63.53352	-1122.81262	375.73831	40.37268	-424.40332	-14.87086	-6.84499
1160	9.658	1049.01379	-156.12842	1518.95862	40.93867	162.56660	1285.30688	-727.48352	165.93166	1262.05835	173.61194	321.87054	-19.52153	703.46326	-44.04998	53.60609	-1113.74854	375.35327	47.29382	-437.96484	-14.19435	-6.86667
1161	9.667	1044.26709	-158.97958	1522.98352	41.88224	161.92043	1284.37195	-726.61646	165.81331	1264.16443	159.86853	322.62888	-19.52375	715.62476	-47.41448	43.68686	-1099.27356	373.80951	53.38563	-451.58234	-13.38361	-6.91555
1162	9.675	1039.52332	-161.64154	1526.87244	42.81399	161.24457	1283.59656	-725.72351	165.14432	1266.26440	146.08380	323.46725	-19.49345	726.06799	-51.20954	34.06253	-1080.94104	370.94089	58.23971	-465.30469	-12.44011	-7.03240
1163	9.683	1034.83777	-164.11646	1530.57361	43.74405	160.50444	1282.97656	-724.83246	164.07358	1268.35718	132.24585	324.35590	-19.44381	734.72729	-55.35007	24.94702	-1059.88916	367.44028	62.11538	-479.14465	-11.41452	-7.18090
1164	9.692	1030.26306	-166.42319	1534.05359	44.69341	159.65736	1282.50098	-723.95837	162.76199	1270.44141	118.34509	325.26721	-19.37665	741.33594	-59.63555	16.79076	-1036.49573	364.23572	65.36079	-493.05859	-10.38635	-7.27979
1165	9.700	1025.84387	-168.60046	1537.28857	45.68531	158.67596	1282.15002	-723.10114	161.34090	1272.50574	104.38843	326.18533	-19.28061	745.53088	-63.84072	10.37477	-1010.69788	361.58862	67.60419	-506.98572	-9.41977	-7.28654
1166	9.708	1021.61401	-170.69522	1540.26074	46.73063	157.55162	1281.90283	-722.25006	159.91281	1274.52954	90.41187	327.10071	-19.15055	746.87915	-67.63683	6.32789	-982.25134	359.03403	67.91792	-520.88422	-8.51332	-7.22301
1167	9.717	1017.59888	-172.74374	1542.95435	47.82203	156.27902	1281.74585	-721.38519	158.56464	1276.49377	76.47900	327.98993	-19.00538	744.86694	-70.55312	4.48072	-950.90283	355.96829	65.76424	-534.73914	-7.59912	-7.15497
1168	9.725	1013.81824	-174.77063	1545.35364	48.93983	154.85081	1281.67432	-720.47754	157.35751	1278.39026	62.64551	328.83859	-18.83297	739.04773	-72.21453	3.91869	-916.63489	352.08652	61.57772	-548.56854	-6.63385	-7.14053
1169	9.733	1010.29205	-176.80316	1547.44458	50.06184	153.26424	1281.69165	-719.50415	156.31046	1280.21997	48.95911	329.68954	-18.48409	729.46716	-72.64884	3.74526	-879.77661	347.59723	56.59237	-562.41547	-5.66348	-7.17877
1170	9.742	1007.04968	-178.87863	1549.21765	51.16849	151.52664	1281.80872	-718.47137	155.41505	1281.98083	35.53278	330.64261	-17.69951	716.98254	-72.26388	3.59718	-840.85352	343.05667	52.20329	-576.31299	-4.77462	-7.23194
1171	9.750	1004.13477	-181.03833	1550.66772	52.24052	149.66010	1282.04004	-717.42126	154.66684	1283.65356	22.55756	331.80640	-16.30163	702.94958	-71.50848	3.47371	-800.37610	338.82968	49.32887	-590.25098	-4.00278	-7.27292
1172	9.758	1001.59680	-183.31595	1551.78625	53.25439	147.71254	1282.40088	-716.41907	154.08209	1285.19189	10.17157	333.25122	-14.27980	688.50427	-70.61362	3.38329	-758.81287	335.03302	48.34185	-604.19269	-3.30019	-7.27875
1173	9.767	999.47375	-185.72256	1552.55811	54.18397	145.76788	1282.90637	-715.53540	153.70224	1286.52710	-1.73395	334.99860	-11.57073	674.18835	-69.63110	3.26007	-716.64478	331.86600	49.39568	-618.11938	-2.59438	-7.22822
1174	9.775	997.77893	-188.24191	1552.96753	55.00833	143.93982	1283.56506	-714.83319	153.58708	1287.58960	-13.62390	337.04819	-7.63819	660.11340	-68.59007	3.05840	-674.33472	329.55276	52.42809	-632.02386	-1.83846	-7.14074
1175	9.783	996.49780	-190.84811	1553.00598	55.71492	142.34613	1284.37244	-714.36011	153.77821	1288.34741	-26.06372	339.43677	-1.14968	646.23645	-67.55111	2.80387	-632.37225	328.11163	56.90291	-645.88794	-1.00473	-7.07416
1176	9.792	995.58630	-193.52377	1552.67493	56.29308	141.07587	1285.31018	-714.14423	154.24823	1288.83777	-38.84027	342.23389	9.77039	632.48352	-66.57735	2.57869	-591.41821	327.22110	61.88329	-659.70569	-0.10489	-7.05511
1177	9.800	994.97052	-196.25641	1551.98730	56.72538	140.16641	1286.34790	-714.18842	154.90985	1289.14307	-49.96930	345.45166	26.49417	618.79749	-65.69605	2.46680	-552.25812	326.38519	66.52277	-673.48462	0.78654	-7.02876
1178	9.808	994.55792	-199.02750	1550.96716	56.98485	139.60258	1287.44507	-714.46973	155.69022	1289.31653	-55.91962	349.02631	48.68375	605.15997	-64.87145	2.47276	-515.40686	325.41400	70.38906	-687.21558	1.58154	-6.90770
1179	9.817	994.25928	-201.81497	1549.64331	57.04038	139.33710	1288.55798	-714.95789	156.56927	1289.34741	-53.58722	352.89914	73.92729	591.57593	-64.05187	2.49488	-480.68576	324.50366	73.28746	-700.88550	2.25671	-6.68887
1180	9.825	994.00769	-204.59805	1548.04175	56.86650	139.31685	1289.64978	-715.63702	157.55365	1289.18677	-42.49048	357.11002	98.69415	578.04236	-63.24967	2.41155	-447.33545	323.87131	75.07475	-714.50800	2.87525	-6.48604
1181	9.833	993.77057	-207.35507	1546.18298	56.45162	139.49855	1290.69629	-716.50800	158.64209	1288.78406	-24.93372	361.77432	120.08098	564.52954	-62.51568	2.20621	-414.60669	323.56839	75.74346	-728.12469	3.51886	-6.41340
1182	9.842	993.55182	-210.06967	1544.08923	55.80365	139.85388	1291.68896	-717.57397	159.80502	1288.10461	-4.06500	366.86374	136.93909	550.99292	-61.85674	1.98449	-382.18408	323.60858	75.45818	-741.77722	4.22478	-6.48639
1183	9.850	993.38153	-212.74072	1541.79504	54.95276	140.37347	1292.63477	-718.82037	160.99463	1287.13135	17.95270	372.05298	149.52821	537.40381	-61.22694	1.86825	-350.18442	324.15344	74.41841	-755.47559	5.01221	-6.64263
1184	9.858	993.30023	-215.37793	1539.35437	53.94644	141.06595	1293.54651	-720.20001	162.18326	1285.85449	40.31360	376.86053	158.50708	523.76855	-60.56864	1.89468	-318.98727	325.53558	72.70652	-769.20801	5.88387	-6.79408
1185	9.867	993.34381	-217.99139	1536.83459	52.83533	141.94705	1294.43250	-721.63745	163.37704	1284.26379	63.06171	380.87683	164.43080	510.10886	-59.84982	2.00090	-289.11319	328.14713	70.23755	-782.97638	6.77325	-6.87122
1186	9.875	993.53259	-220.58762	1534.30078	51.65804	143.02794	1295.29065	-723.04950	164.59688	1282.35034	86.50757	383.83780	167.81551	496.43408	-59.08814	2.07869	-261.18402	332.26422	66.82229	-796.79169	7.59229	-6.87011
1187	9.883	993.86914	-223.16782	1531.80518	50.43658	144.30978	1296.11035	-724.36774	165.86993	1280.12134	110.84595	385.57953	169.23721	482.75156	-58.32375	2.05844	-235.90050	337.88187	62.26060	-810.62592	8.33763	-6.85355
1188	9.892	994.34106	-225.72336	1529.38757	49.18563	145.78104	1296.87415	-725.54962	167.23320	1277.62500	136.03796	386.01938	169.27779	469.06702	-57.56603	1.97242	-213.97929	344.74493	56.40020	-824.40820	9.06922	-6.88042
1189	9.900	994.92047	-228.23227	1527.08105	47.92271	147.41605	1297.56140	-726.57007	168.72540	1274.95837	161.91278	385.17288	168.42218	455.37128	-56.77805	1.91851	-196.02246	352.51340	49.19584	-838.09534	9.83601	-6.94543
1190	9.908	995.56519	-230.66409	1524.91174	46.66948	149.18042	1298.14807	-727.40735	170.36409	1272.22266	188.31677	383.10706	166.98515	441.67160	-55.89570	1.93916	-182.32701	360.82196	40.79236	-851.74500	10.68072	-6.99903
1191	9.917	996.22369	-232.98526	1522.90100	45.45017	151.04156	1298.61206	-728.04419	172.15117	1269.46655	215.16089	379.88635	165.12553	427.97986	-54.89262	1.98761	-172.78740	369.27029	31.58766	-865.49274	11.63557	-6.99547
1192	9.925	996.83179	-235.16800	1521.07361	44.29238	152.97215	1298.93884	-728.46301	174.11838	1266.66223	242.37390	375.62488	162.94313	414.24744	-53.83137	2.01434	-167.01810	377.46283	22.22860	-879.40265	12.68558	-6.92704
1193	9.933	997.30481	-237.20169	1519.46594	43.22645	154.94070	1299.12195	-728.63812	176.32434	1263.72668	269.84378	370.52917	160.53931	400.41592	-52.79153	2.01018	-164.59834	385.02762	13.53105	-893.39404	13.76722	-6.83468
1194	9.942	997.54889	-239.09885	1518.12585	42.28021	156.89844	1299.15930	-728.55872	178.79529	1260.59814	297.43579	364.79681	157.97287	386.51843	-51.77279	1.97211	-165.26047	391.55728	6.35876	-907.36041	14.78748	-6.76515
1195	9.950	997.49890	-240.89713	1517.10742	41.47391	158.78282	1299.04858	-728.26355	181.49821	1257.29431	325.06879	358.49597	155.18755	372.63391	-50.73020	1.88864	-168.93704	396.63120	1.39269	-921.26062	15.68459	-6.73851
1196	9.958	997.15222	-242.64572	1516.45935	40.82354	160.54083	1298.78442	-727.83978	184.34891	1253.89856	352.71396	351.58572	152.01103	358.78723	-49.66618	1.76733	-175.71091	400.07608	-1.26193	-935.08551	16.49255	-6.76561
1197	9.967	996.53607	-244.36655	1516.20557	40.34473	162.14655	1298.36035	-727.38751	187.23711	1250.52051	380.32251	344.01172	148.23517	344.96475	-48.62962	1.64264	-185.57132	402.19373	-2.23408	-948.79694	17.29191	-6.82096
1198	9.975	995.64862	-246.03323	1516.32690	40.04089	163.60638	1297.77747	-726.97888	190.07385	1247.25427	407.82007	335.77020	143.73170	331.16388	-47.65188	1.53933	-197.97336	403.59137	-2.45991	-962.28815	18.15292	-6.80420
1199	9.983	994.49487	-247.61301	1516.75208	39.88464	164.95845	1297.05762	-726.63696	192.82635	1244.13708	435.16907	326.96277	138.55605	317.38287	-46.72025	1.45305	-211.84343	404.79196	-2.59873	-975.45178	19.15199	-6.61982
1200	9.992	993.16785	-249.12357	1517.35242	39.81338	166.25726	1296.25525	-726.34070	195.51888	1241.12500	462.41086	317.82773	132.97578	303.61102	-45.80537	1.37181	-226.22244	406.01471	-2.84156	-988.34845	20.29469	-6.29357
