# Supplementary material for: Novel Methods for Surface EMG Analysis and Exploration Based on Multi-Modal Gaussian Mixture Models
Source: PLoS One. 2016 Jun 30;11(6):e0157239. doi: 10.1371/journal.pone.0157239 (PMC4928879; doi:10.1371/journal.pone.0157239)
Supplement: S2 File — (ZIP) [file pone.0157239.s002.zip › Haf_horses_walk_data/Haf_h04_w1_emg.anc]

File_Type:	Analog R/C ASCII	Generation#:	2
Board_Type:	NI USB-6225	Polarity:	Bipolar
Trial_Name:	Landegaw	Trial#:	1	Duration(Sec.):	9.999166	#Channels:	64
BitDepth:	16	PreciseRate:	1200.000000
Name	LDL	acc1x	acc1y	acc1z	GM1L	acc2x	acc2y	acc2z	GM2L	acc3x	acc3y	acc3z	GM3L	acc4x	acc4y	acc4z	LDR	acc5x	acc5y	acc5z	GM1R	acc6x	acc6y	acc6z	GM2R	acc7x	acc7y	acc7z	GM3R	acc8x	acc8y	acc8z	BLDL	acc9x	acc9y	acc9z	BGM1L	acc10x	acc10y	acc10z	BGM2L	acc11x	acc11y	acc11z	BGM3L	acc12x	acc12y	acc12z	BLDR
Rate	1200	1200	1200	1200	1200	1200	1200	1200	1200	1200	1200	1200	1200	1200	1200	1200	1200	1200	1200	1200	1200	1200	1200	1200	1200	1200	1200	1200	1200	1200	1200	1200	1200	1200	1200	1200	1200	1200	1200	1200	1200	1200	1200	1200	1200	1200	1200	1200	1200
Range	5000	5000	5000	5000	5000	5000	5000	5000	5000	5000	5000	5000	5000	5000	5000	5000	5000	5000	5000	5000	5000	5000	5000	5000	5000	5000	5000	5000	5000	5000	5000	5000	5000	5000	5000	5000	5000	5000	5000	5000	5000	5000	5000	5000	5000	5000	5000	5000	5000
0.000000	-25	42	88	-58	-112	-35	8	-15	-17	7	-73	-64	-95	-16	-28	-58	-96	36	-82	-31	-109	-25	-100	-69	-62	0	-99	-14	-75	-72	-148	-74	-193	-9523	-7474	-19222	6777	-18761	4836	-9455	-21534	-17522	1038	-8714	-14441	-19772	1051	-11245	25418
0.000833	-26	33	80	-56	-113	-36	8	-16	-17	7	-74	-62	-97	-15	-31	-61	-99	34	-82	-31	-100	-22	-100	-64	-63	0	-97	-12	-69	-70	-149	-77	-418	-9143	-7282	-19152	5817	-18773	4915	-9651	-16180	-17473	1161	-8628	-9844	-19703	1027	-11204	19819
0.001667	-27	41	87	-61	-110	-36	3	-16	-18	5	-76	-65	-114	-18	-31	-59	-100	36	-85	-31	-105	-25	-100	-70	-63	-3	-99	-12	-74	-68	-145	-76	948	-8751	-7070	-19096	3354	-18782	4991	-9874	-13149	-17412	1272	-8583	-7876	-19610	1003	-11196	16269
0.002500	-27	42	94	-58	-111	-33	8	-14	-16	5	-75	-66	-101	-16	-32	-62	-101	37	-86	-32	-105	-21	-100	-73	-67	-6	-100	-14	-74	-67	-148	-76	292	-8350	-6838	-19055	1234	-18783	5059	-10112	-11757	-17348	1369	-8561	-4007	-19500	952	-11246	25653
0.003333	-27	39	87	-59	-110	-34	8	-17	-19	6	-74	-60	-99	-15	-41	-62	-105	36	-84	-32	-108	-23	-102	-73	-66	-4	-98	-14	-74	-69	-151	-77	52	-7941	-6587	-19022	1913	-18786	5118	-10375	-10634	-17275	1452	-8587	1347	-19372	896	-11331	20813
0.004167	-26	39	85	-60	-113	-34	10	-16	-18	4	-75	-67	-101	-17	-32	-62	-104	34	-87	-35	-104	-22	-103	-69	-65	-3	-104	-14	-81	-68	-149	-80	28	-7546	-6321	-18997	4046	-18778	5169	-10650	-10917	-17206	1516	-8654	5324	-19235	819	-11469	10222
0.005000	-26	39	85	-59	-113	-35	8	-21	-21	4	-74	-64	-96	-17	-33	-81	-100	34	-85	-35	-103	-24	-107	-72	-65	-3	-101	-13	-75	-73	-149	-76	-254	-7160	-6040	-18987	6595	-18765	5208	-10938	-11764	-17144	1582	-8763	5408	-19092	734	-11653	15639
0.005833	-18	40	82	-62	-111	-47	9	-15	-19	5	-77	-67	-96	-16	-30	-62	-100	35	-87	-33	-107	-24	-103	-68	-62	-6	-104	-18	-76	-70	-150	-77	-170	-6796	-5750	-18983	10353	-18767	5231	-11246	-13113	-17085	1582	-8912	2690	-18946	635	-11886	12288
0.006667	-31	40	86	-60	-112	-35	9	-22	-33	4	-73	-65	-92	-17	-29	-60	-100	33	-88	-32	-105	-25	-105	-73	-69	-5	-103	-15	-78	-73	-149	-78	-369	-6454	-5456	-18990	15148	-18773	5241	-11559	-14899	-17054	1576	-9105	-1297	-18804	516	-12155	3483
0.007500	-29	37	81	-61	-114	-36	7	-19	-22	2	-77	-68	-99	-15	-33	-63	-102	32	-86	-31	-107	-23	-111	-68	-63	-5	-102	-13	-74	-69	-148	-76	-149	-6133	-5153	-19001	20258	-18804	5240	-11905	-16680	-17038	1544	-9327	-4758	-18677	394	-12456	4554
0.008333	-30	40	85	-58	-112	-36	9	-18	-19	3	-73	-63	-97	-13	-33	-34	-100	33	-85	-34	-103	-23	-103	-69	-66	-5	-103	-13	-74	-72	-150	-76	-345	-5842	-4848	-19023	25865	-18852	5212	-12236	-18063	-17058	1480	-9584	-4937	-18549	246	-12776	2028
0.009167	-32	38	85	-69	-110	-28	9	-18	-21	3	-75	-67	-100	-18	-35	-63	-103	32	-88	-36	-107	-24	-104	-70	-67	-6	-104	-16	-78	-73	-150	-79	-1715	-5588	-4547	-19052	31997	-18941	5165	-12623	-19242	-17111	1389	-9866	-1024	-18454	85	-13109	-7775
0.010000	-29	37	82	-64	-112	-41	8	-19	-25	-1	-76	-68	-104	-21	-34	-62	-103	21	-87	-32	-109	-24	-103	-73	-67	-6	-104	-18	-78	-72	-151	-77	404	-5353	-4251	-19092	32767	-19065	5098	-13005	-18986	-17212	1256	-10169	-1571	-18375	-88	-13435	-13183
0.010833	-24	39	84	-61	-111	-36	11	-15	-18	2	-75	-68	-98	-17	-34	-63	-100	29	-87	-34	-107	-24	-101	-68	-63	7	-102	-13	-75	-74	-151	-77	738	-5156	-3959	-19138	32339	-19237	5003	-13411	-17361	-17356	1102	-10483	1258	-18325	-275	-13744	-8848
0.011667	-27	38	86	-60	-108	-36	11	-19	-18	0	-67	-73	-97	-16	-31	-62	-98	32	-83	-34	-104	-21	-100	-68	-66	-4	-101	-12	-72	-69	-148	-77	-730	-4979	-3703	-19192	32342	-19449	4882	-13830	-14984	-17548	908	-10796	5693	-18309	-483	-14019	-16552
0.012500	-28	38	86	-58	-109	-38	8	-18	-19	3	-72	-68	-98	-16	-32	-64	-103	30	-84	-36	-103	-27	-102	-69	-58	-17	-101	-15	-75	-70	-149	-78	210	-4837	-3400	-19253	31791	-19749	4729	-14267	-11338	-17793	680	-11111	10690	-18324	-704	-14265	-24690
0.013333	-26	38	89	-59	-108	-39	12	-17	-18	2	-57	-64	-97	-15	-31	-60	-100	32	-83	-33	-103	-23	-99	-68	-67	-6	-100	-14	-75	-70	-149	-76	184	-4717	-3135	-19323	30745	-20096	4547	-14713	-6436	-18110	412	-11416	15915	-18375	-947	-14459	-22532
0.014167	-29	42	95	-62	-110	-39	12	-16	-19	1	-75	-66	-98	-17	-31	-62	-104	30	-87	-33	-109	-23	-101	-69	-64	-9	-102	-7	-74	-74	-151	-77	-122	-4619	-2883	-19400	26585	-20499	4333	-15175	-562	-18454	124	-11700	20607	-18461	-1210	-14609	-26413
0.015000	-28	41	86	-62	-113	-40	11	-18	-22	0	-78	-66	-100	-18	-33	-62	-105	29	-86	-36	-108	-26	-103	-70	-72	-6	-104	-16	-78	-74	-150	-76	1204	-4536	-2641	-19483	18819	-20961	4083	-15650	6802	-18865	-179	-11966	19126	-18585	-1499	-14714	-32664
0.015833	-29	35	82	-57	-115	-39	7	-21	-24	0	-78	-68	-103	-18	-33	-62	-105	30	-88	-35	-107	-25	-101	-69	-68	-5	-103	-16	-92	-72	-148	-78	879	-4475	-2403	-19563	11518	-21467	3805	-16126	14802	-19318	-560	-12196	15764	-18735	-1803	-14770	-29656
0.016667	-28	37	88	-62	-109	-39	11	-19	-21	-3	-75	-67	-92	-18	-32	-62	-100	32	-87	-34	-108	-24	-103	-69	-68	-7	-103	-16	-74	-70	-150	-78	638	-4423	-2169	-19644	6054	-22000	3492	-16608	22950	-19816	-942	-12394	12697	-18917	-2134	-14794	-28578
0.017500	-29	37	85	-61	-111	-39	10	-19	-21	3	-74	-68	-97	-18	-31	-63	-102	34	-91	-35	-104	-24	-100	-73	-66	-4	-102	-16	-76	-70	-150	-78	991	-4381	-1942	-19725	3554	-22606	3152	-17080	30651	-20347	-1342	-12552	7633	-19122	-2487	-14788	-32712
0.018333	-30	37	85	-62	-113	-39	9	-19	-22	3	-78	-67	-97	-17	-32	-64	-101	33	-87	-34	-109	-23	-100	-72	-72	-10	-102	-17	-77	-73	-152	-76	660	-4344	-1713	-19798	3084	-23207	2784	-17547	32767	-20898	-1765	-12670	-1030	-19345	-2869	-14768	-32642
0.019167	-30	39	88	-60	-118	-34	15	-16	-18	3	-70	-66	-97	-15	-30	-59	-101	35	-86	-32	-108	-22	-99	-67	-65	-3	-98	-16	-74	-73	-147	-76	1046	-4314	-1483	-19867	4259	-23813	2403	-17993	32594	-21465	-2195	-12769	-10919	-19582	-3269	-14742	-32677
0.020000	-27	42	89	-57	-110	-32	13	-15	-17	5	-74	-65	-93	-14	-30	-73	-93	38	-83	-25	-105	-19	-97	-68	-65	-1	-98	-13	-75	-68	-149	-74	1233	-4280	-1250	-19928	7356	-24403	2003	-18421	32767	-22041	-2646	-12827	-19167	-19834	-3689	-14723	-32708
0.020833	-25	40	89	-53	-110	-32	12	-13	-17	8	-72	-64	-96	-15	-29	-58	-101	35	-86	-31	-104	-23	-98	-70	-69	-1	-98	-15	-76	-67	-148	-76	1367	-4259	-1022	-19988	11868	-25000	1588	-18821	32767	-22608	-3099	-12848	-24168	-20092	-4122	-14716	-32278
0.021667	-26	42	89	-78	-107	-33	1	-18	-21	5	-75	-63	-94	-16	-28	-59	-99	38	-83	-29	-104	-22	-99	-67	-64	-1	-97	-15	-73	-67	-148	-76	1322	-4227	-792	-20032	17389	-25557	1181	-19190	32766	-23156	-3558	-12844	-24566	-20346	-4570	-14732	-31856
0.022500	-29	38	87	-59	-111	-34	11	-17	-17	5	-73	-66	-98	-14	-29	-60	-99	36	-87	-34	-105	-22	-96	-74	-67	-3	-93	-16	-73	-72	-149	-75	42	-4197	-557	-20073	23754	-26072	762	-19521	32767	-23673	-4008	-12814	-19416	-20598	-5019	-14765	-30695
0.023333	-26	38	85	-58	-113	-34	10	-17	-23	3	-74	-67	-121	-16	-32	-62	-97	35	-88	-35	-105	-26	-101	-75	-67	-4	-101	-18	-77	-70	-150	-81	1337	-4161	-327	-20109	27519	-26537	357	-19814	32767	-24146	-4455	-12774	-17482	-20843	-5465	-14831	-30559
0.024167	-30	38	81	-59	-113	-36	7	-22	-21	0	-76	-68	-99	-18	-32	-62	-107	32	-90	-32	-108	-26	-101	-69	-79	0	-100	-15	-94	-70	-151	-76	2392	-4117	-97	-20138	27605	-26950	-21	-20058	32767	-24566	-4888	-12718	-15608	-21072	-5897	-14923	-26055
0.025000	-28	39	86	-61	-113	-36	11	-14	-23	7	-77	-65	-94	-17	-14	-61	-100	34	-87	-35	-107	-23	-99	-73	-66	-4	-102	-17	-75	-68	-150	-76	310	-4064	124	-20166	26675	-27298	-380	-20262	32767	-24909	-5317	-12661	-11306	-21284	-6317	-15042	-22971
0.025833	-27	9	84	-60	-110	-35	11	-14	-21	3	-74	-63	-97	-15	-31	-61	-101	34	-88	-32	-104	-22	-99	-72	-64	-22	-100	-47	-73	-67	-149	-76	985	-4009	336	-20191	22527	-27584	-716	-20419	32767	-25232	-5729	-12613	-8106	-21472	-6715	-15183	-22763
0.026667	-25	43	87	-56	-111	-31	13	-15	-16	2	-70	-64	-104	-13	-29	-58	-100	36	-85	-31	-107	-21	-99	-68	-65	0	-100	-13	-73	-67	-147	-75	628	-3936	539	-20215	16038	-27810	-1030	-20544	32767	-25453	-6131	-12591	-4901	-21636	-7084	-15350	-18930
0.027500	-25	43	88	-56	-110	-32	10	-11	-16	7	-69	-64	-95	-15	-28	-57	-101	35	-90	-29	-105	-19	-101	-68	-61	1	-97	-11	-74	-67	-147	-72	-177	-3866	725	-20242	8001	-27967	-1328	-20631	32767	-25598	-6518	-12599	-1640	-21769	-7415	-15534	-15047
0.028333	-24	43	88	-58	-108	-32	11	-19	-3	6	-73	-65	-97	-10	-29	-55	-98	37	-84	-29	-102	-22	-100	-68	-63	0	-99	-13	-74	-67	-147	-69	522	-3784	890	-20268	-1534	-28067	-1605	-20690	32767	-25662	-6903	-12660	-1803	-21864	-7727	-15761	-16242
0.029167	-27	40	87	-60	-109	-33	12	-12	-18	5	-75	-63	-95	-14	-29	-62	-101	33	-92	-31	-104	-24	-101	-70	-64	-3	-99	-14	-73	-70	-156	-76	111	-3700	1033	-20295	-12195	-28111	-1881	-20736	32767	-25650	-7278	-12773	-2300	-21917	-8005	-16012	-9829
0.030000	-31	41	85	-58	-111	-35	10	-16	-17	3	-77	-66	-102	-13	-33	-62	-102	30	-82	-33	-108	-22	-103	-69	-64	-3	-103	-15	-74	-70	-149	-75	-836	-3607	1157	-20319	-20227	-28093	-2147	-20760	32767	-25555	-7651	-12961	316	-21920	-8248	-16284	-728
0.030833	-25	40	82	-61	-111	-33	10	-16	-24	4	-77	-66	-99	-17	-31	-60	-104	30	-92	-34	-120	-24	-102	-72	-40	0	-102	-13	-75	-72	-150	-75	-821	-3517	1250	-20336	-25387	-28026	-2423	-20783	32767	-25378	-8027	-13222	3755	-21869	-8466	-16592	-6854
0.031667	-30	39	86	-62	-104	-38	9	-17	-22	8	-79	-68	-100	-16	-33	-62	-102	32	-90	-32	-109	-27	-104	-69	-66	-5	-104	-16	-79	-75	-153	-77	-1676	-3419	1322	-20355	-28508	-27908	-2717	-20813	32767	-25127	-8410	-13574	5309	-21761	-8662	-16931	-2678
0.032500	-34	38	82	-63	-114	-36	7	-18	-25	2	-76	-69	-99	-17	-31	-61	-101	30	-132	-34	-107	-25	-98	-70	-64	-3	-98	-12	-75	-72	-149	-74	-1906	-3325	1376	-20353	-29370	-27748	-3027	-20848	32767	-24803	-8797	-14001	5222	-21580	-8844	-17305	5397
0.033333	-27	42	84	-61	-111	-34	9	-12	-19	4	-74	-65	-99	-15	-33	-58	-99	33	-86	-30	-107	-23	-101	-68	-64	-3	-100	-15	-75	-73	-148	-72	-1973	-3230	1406	-20339	-28049	-27539	-3366	-20906	32767	-24416	-9197	-14517	4345	-21333	-9026	-17724	2876
0.034167	-30	43	86	-60	-108	-30	13	-13	-16	5	-70	-63	-96	-13	-29	-58	-98	34	-86	-31	-102	-23	-100	-68	-63	2	-96	-12	-90	-72	-147	-72	-2067	-3139	1418	-20315	-25387	-27311	-3737	-20991	32767	-23966	-9608	-15106	3185	-21008	-9221	-18185	6100
0.035000	-25	44	87	-57	-109	-31	11	-15	-16	6	-72	-67	-95	-14	-31	-58	-99	35	-83	-30	-103	-24	-99	-67	-61	0	-99	-13	-74	-73	-149	-73	-2251	-3048	1415	-20272	-21749	-27046	-4143	-21109	32754	-23461	-10045	-15780	3370	-20609	-9437	-18678	12610
0.035833	-26	42	87	-52	-111	-32	12	-14	-18	5	-76	-62	-94	-15	-29	-58	-101	35	-87	-32	-110	-24	-100	-40	-63	2	-97	-12	-76	-72	-147	-72	-3088	-2966	1395	-20213	-16811	-26760	-4587	-21262	30988	-22903	-10499	-16501	7297	-20129	-9689	-19210	12818
0.036667	-27	45	86	-61	-110	-33	13	-15	-21	6	-74	-67	-100	-18	-29	-59	-100	33	-85	-33	-104	-23	-102	-69	-63	-3	-103	-16	-76	-74	-152	-76	-2336	-2882	1364	-20132	-12480	-26451	-5065	-21455	23990	-22308	-10977	-17274	8863	-19574	-9989	-19781	11296
0.037500	-28	39	82	-59	-111	-32	12	-15	-19	3	-76	-65	-97	-14	-30	-58	-104	29	-88	-34	-105	-24	-100	-70	-68	-3	-99	-13	-76	-73	-149	-73	-252	-2805	1333	-20030	-11632	-26123	-5572	-21688	17947	-21677	-11468	-18067	7987	-18954	-10349	-20358	19761
0.038333	-26	41	85	-60	-110	-35	11	-31	-23	5	-74	-68	-99	-14	-28	-59	-102	35	-86	-32	-103	-21	-99	-69	-64	-5	-101	-13	-76	-73	-151	-73	-1884	-2729	1316	-19907	-10480	-25792	-6093	-21942	14801	-21028	-11979	-18864	10569	-18275	-10774	-20970	25595
0.039167	-19	42	58	-61	-113	-36	12	-16	-17	4	-73	-65	-99	-15	-31	-58	-101	33	-86	-34	-109	-23	-98	-68	-62	-3	-99	-13	-77	-69	-149	-73	-764	-2652	1273	-19768	-11411	-25461	-6625	-22240	11111	-20366	-12506	-19649	12077	-17550	-11278	-21573	21836
0.040000	-29	43	88	-56	-107	-30	13	-16	-22	4	-74	-60	-99	-23	-28	-41	-105	34	-85	-31	-105	-19	-98	-69	-66	-4	-101	-13	-76	-74	-150	-73	-299	-2576	1241	-19613	-13627	-25132	-7183	-22563	8334	-19730	-13066	-20419	13917	-16818	-11866	-22169	28519
0.040833	-29	40	84	-62	-112	-38	12	-16	-21	4	-77	-65	-98	-15	-31	-59	-100	33	-88	-35	-109	-21	-102	-67	-63	0	-101	-12	-72	-70	-147	-74	-946	-2502	1214	-19444	-16556	-24816	-7703	-22905	6287	-19084	-13639	-21144	16045	-16092	-12535	-22730	32767
0.041667	-27	44	82	-59	-110	-33	-6	-14	-18	4	-73	-68	-99	-14	-28	-56	-101	34	-86	-33	-108	-18	-99	-67	-65	0	-100	-15	-78	-103	-142	-73	3	-2422	1196	-19268	-20146	-24522	-8233	-23263	4855	-18490	-14232	-21805	15525	-15413	-13287	-23248	30121
0.042500	-26	42	86	-58	-113	-33	11	-12	-17	2	-73	-63	-95	-13	-28	-57	-103	35	-85	-50	-109	-21	-101	-70	-64	0	-100	-13	-75	-69	-148	-78	867	-2346	1182	-19081	-25984	-24265	-8747	-23621	4275	-17954	-14842	-22407	12267	-14814	-14121	-23713	31585
0.043333	-24	44	89	-59	-110	-38	12	-10	-11	5	-73	-65	-100	-18	-31	-58	-102	36	-85	-32	-105	-21	-97	-67	-63	0	-101	-14	-78	-69	-146	-73	-109	-2268	1170	-18900	-30444	-24042	-9232	-23994	3687	-17496	-15478	-22947	12331	-14327	-15033	-24111	32767
0.044167	-27	43	86	-62	-110	-38	13	-15	-18	4	-74	-65	-96	-14	-31	-59	-99	32	-86	-31	-108	-22	-99	-68	-64	-1	-83	-14	-75	-68	-148	-75	47	-2188	1160	-18713	-32411	-23869	-9700	-24325	3360	-17127	-16126	-23413	13667	-13978	-16009	-24433	32148
0.045000	-26	41	86	-59	-111	-36	13	-35	-16	2	-75	-66	-99	-36	-33	-56	-99	35	-85	-33	-104	-22	-99	-70	-64	0	-100	-17	-78	-72	-147	-75	-431	-2110	1150	-18533	-32704	-23741	-10134	-24637	2893	-16868	-16794	-23819	13671	-13803	-17032	-24640	32158
0.045833	-46	43	86	-60	-108	-36	15	-12	-16	5	-74	-64	-95	-14	-29	-58	-102	34	-84	-34	-105	-24	-99	-70	-65	-1	-97	-12	-75	-68	-146	-75	-667	-2028	1140	-18363	-32139	-23670	-10549	-24954	2462	-16728	-17472	-24156	11429	-13818	-18085	-24754	31707
0.046667	-24	42	88	-57	-109	-33	24	-13	-14	5	-65	-66	-96	-15	-29	-56	-98	36	-84	-31	-105	-22	-96	-67	-61	1	-98	-13	-78	-69	-147	-73	-533	-1948	1123	-18205	-31049	-23648	-10936	-25237	2103	-16713	-18155	-24446	7701	-14032	-19144	-24760	31217
0.047500	-25	41	88	-59	-113	-35	12	-11	-18	4	-73	-62	-96	-14	-27	-55	-99	26	-84	-30	-105	-21	-99	-69	-65	0	-98	-13	-74	-69	-145	-74	-507	-1870	1098	-18058	-28123	-23684	-11310	-25500	1515	-16832	-18830	-24685	3285	-14447	-20183	-24655	30951
0.048333	-26	42	87	-59	-102	-34	10	-13	-19	0	-70	-65	-98	-17	-33	-57	-103	33	-83	-35	-108	-24	-99	-69	-66	-1	-99	-16	-74	-74	-150	-77	-601	-1796	1061	-17928	-23975	-23764	-11673	-25736	758	-17081	-19487	-24899	-285	-15059	-21187	-24438	30481
0.049167	-30	37	82	-63	-116	-41	9	-15	-23	0	-76	-67	-100	-18	-32	-58	-102	29	-86	-34	-109	-25	-104	-69	-66	-8	-101	-15	-73	-72	-150	-78	-1720	-1720	1021	-17810	-17982	-23889	-12030	-25963	-578	-17448	-20107	-25083	-139	-15843	-22120	-24105	30158
0.050000	-26	38	84	-62	-113	-38	8	-16	-19	1	-74	-68	-98	-22	-34	-59	-94	28	-87	-35	-108	-24	-100	-74	-65	-3	-104	-17	-77	-74	-154	-77	-1925	-1645	968	-17706	-10495	-24056	-12381	-26168	-2252	-17927	-20682	-25255	-464	-16767	-22948	-23673	29766
0.050833	-28	37	87	-60	-112	-36	10	-13	-21	3	-75	-66	-98	-16	-30	-59	-101	30	-87	-33	-109	-25	-98	-70	-65	-3	-100	-16	-74	-70	-149	-78	695	-1565	905	-17611	-5774	-24212	-12753	-26371	-3127	-18495	-21206	-25414	-6224	-17799	-23660	-23141	29145
0.051667	-29	38	87	-59	-109	-39	15	-14	-21	4	-73	-67	-98	-17	-29	-59	-100	35	-84	-30	-107	-23	-102	-70	-65	-1	-99	-14	-76	-69	-155	-74	-998	-1487	862	-17528	-65	-24393	-13129	-26573	-4548	-19135	-21652	-25579	-7945	-18892	-24246	-22531	25134
0.052500	-26	42	88	-59	-114	-38	15	-13	-17	6	-69	-66	-96	-14	-25	-56	-103	35	-85	-32	-142	-22	-101	-60	-61	-1	-101	-14	-74	-69	-148	-75	-975	-1409	747	-17453	5299	-24569	-13533	-26783	-6188	-19821	-22042	-25737	-9822	-20005	-24685	-21842	20188
0.053333	-24	41	87	-57	-108	-34	13	-14	-17	10	-69	-64	-104	-14	-30	-59	-101	37	-83	-30	-102	-22	-99	-70	-67	0	-97	-13	-74	-72	-148	-78	-332	-1324	655	-17388	10012	-24727	-13956	-26994	-7803	-20524	-22318	-25891	-9640	-21092	-24995	-21105	18863
0.054167	-25	43	88	-60	-108	-35	16	-13	-17	7	-72	-65	-97	-13	-27	-58	-101	35	-85	-24	-105	-23	-111	-67	-45	0	-101	-9	-73	-69	-149	-74	-780	-1240	549	-17325	13970	-24857	-14408	-27214	-9514	-21211	-22529	-26031	-8127	-22114	-25166	-20330	14300
0.055000	-25	40	89	-59	-108	-33	20	-12	-16	11	-72	-66	-69	-15	-30	-59	-97	36	-87	-31	-102	-18	-97	-68	-61	-3	-97	-12	-73	-69	-148	-77	-580	-1153	437	-17270	17188	-24944	-14882	-27433	-10997	-21851	-22668	-26147	-7140	-23023	-25228	-19552	8771
0.055833	-26	39	87	-60	-110	-36	12	-17	-16	6	-74	-64	-97	-14	-33	-61	-99	35	-87	-33	-107	-21	-107	-70	-64	-1	-99	-13	-72	-73	-151	-76	305	-1067	313	-17217	16994	-24988	-15387	-27664	-11899	-22420	-22737	-26224	-9320	-23786	-25191	-18766	5541
0.056667	-27	40	86	-59	-104	-36	11	-18	-21	4	-76	-68	-103	-19	-33	-62	-104	32	-91	-38	-111	-25	-102	-72	-67	-4	-103	-17	-79	-76	-159	-78	-714	-979	180	-17165	16343	-24965	-15911	-27887	-13145	-22887	-22762	-26246	-8191	-24379	-25107	-18043	9126
0.057500	-29	37	80	-62	-116	-39	6	-18	-25	0	-78	-69	-101	-18	-34	-63	-115	32	-92	-36	-109	-25	-102	-73	-68	-5	-100	-15	-78	-70	-151	-81	-611	-885	38	-17111	16845	-24881	-16455	-28093	-14369	-23213	-22742	-26193	-4509	-24778	-24984	-17338	46
0.058333	-31	38	84	-58	-112	-42	10	-17	-23	5	-76	-67	-102	-22	-33	-62	-104	30	-88	-34	-110	-24	-99	-73	-67	-4	-100	-16	-79	-74	-144	-78	-831	-791	-111	-17058	16808	-24736	-17003	-28266	-15549	-23405	-22718	-26065	-859	-24982	-24872	-16737	-7618
0.059167	-29	41	84	-58	-114	-36	12	-15	-19	4	-74	-65	-97	-16	-31	-61	-102	34	-85	-34	-107	-23	-112	-70	-63	0	-97	-16	-74	-70	-147	-76	-737	-693	-262	-16998	15701	-24529	-17559	-28405	-16491	-23436	-22698	-25834	877	-24984	-24805	-16206	-3853
0.060000	-23	45	87	-57	-108	-33	15	-14	-15	2	-73	-64	-96	-22	-35	-58	-97	34	-83	-31	-107	-21	-96	-68	-63	0	-97	-12	-73	-70	-149	-73	-513	-607	-430	-16936	13970	-24259	-18112	-28496	-17008	-23301	-22713	-25499	1594	-24797	-24812	-15788	-8969
0.060833	-24	43	86	-57	-109	-35	13	-14	-18	3	-73	-64	-98	-15	-30	-59	-111	35	-85	-32	-103	-23	-99	-70	-64	1	-98	-13	-73	-68	-147	-77	-774	-510	-597	-16892	11879	-23952	-18670	-28531	-17238	-23008	-22785	-25057	1620	-24439	-24921	-15482	-14231
0.061667	-24	42	85	-57	-109	-36	13	-16	-17	7	-73	-66	-97	-16	-29	-61	-101	35	-85	-32	-104	-19	-98	-70	-63	0	-97	-13	-73	-69	-138	-75	-656	-423	-774	-16844	9598	-23595	-19218	-28506	-17222	-22561	-22940	-24509	1703	-23928	-25154	-15305	-13171
0.062500	-25	43	88	-58	-109	-33	12	-15	-14	5	-73	-62	-95	-14	-30	-59	-100	35	-85	-53	-108	-22	-98	-68	-61	1	-96	-12	-74	-68	-148	-76	-1102	-338	-959	-16799	7655	-23212	-19764	-28402	-17160	-21986	-23183	-23864	4037	-23295	-25511	-15253	-16643
0.063333	-24	42	88	-59	-110	-34	13	-15	-9	0	-72	-64	-99	-17	-32	-60	-99	34	-86	-33	-105	-23	-100	-67	-61	0	-97	-13	-73	-70	-147	-76	-2048	-267	-1146	-16757	6721	-22804	-20255	-28222	-16993	-21293	-23531	-23133	7325	-22563	-26000	-15333	-23730
0.064167	-27	40	85	-60	-111	-35	10	-16	-21	3	-74	-67	-97	-16	-31	-62	-97	33	-86	-33	-108	-31	-101	-68	-63	2	-97	-12	-72	-68	-149	-76	506	-201	-1343	-16727	3049	-22397	-20821	-27967	-15634	-20518	-23985	-22330	4416	-21768	-26611	-15532	-25125
0.065000	-26	40	87	-59	-109	-36	10	-19	-18	0	-74	-86	-97	-19	-38	-63	-102	30	-86	-35	-105	-25	-102	-72	-64	-4	-101	-16	-78	-75	-151	-77	-254	-146	-1533	-16707	20	-21989	-21330	-27637	-14123	-19681	-24556	-21469	4879	-20939	-27328	-15840	-20121
0.065833	-29	37	85	-62	-113	-38	9	-17	-19	3	-75	-70	-97	-17	-31	-59	-99	52	-87	-36	-101	-36	-101	-69	-64	0	-100	-14	-72	-69	-148	-72	-1278	-101	-1733	-16689	-1795	-21591	-21826	-27229	-12470	-18811	-25222	-20582	5281	-20095	-28110	-16240	-27790
0.066667	-43	40	85	-58	-110	-35	10	-31	-17	4	-75	-66	-97	-16	-32	-57	-98	33	-86	-33	-104	-23	-100	-67	-61	1	-98	-15	-75	-72	-149	-73	-606	-61	-1931	-16687	-3489	-21210	-22312	-26764	-10567	-17943	-25980	-19698	6079	-19280	-28942	-16720	-30899
0.067500	-25	42	89	-58	-108	-33	11	-15	-13	5	-73	-62	-92	-12	-30	-66	-96	36	-85	-32	-102	-23	-100	-68	-60	2	-95	-12	-69	-68	-146	-74	-971	-39	-2128	-16688	-4755	-20849	-22777	-26247	-8518	-17102	-26803	-18832	6683	-18497	-29773	-17252	-27374
0.068333	-25	39	88	-39	-109	-32	29	-12	-18	8	-72	-63	-95	-13	-33	-57	-99	34	-84	-31	-105	-22	-99	-66	-64	0	-97	-14	-75	-74	-149	-73	-1328	-31	-2325	-16704	-4891	-20513	-23225	-25686	-6326	-16319	-27671	-18008	7120	-17770	-30578	-17820	-30472
0.069167	-25	40	84	-60	-113	-36	9	-14	-21	2	-76	-65	-98	-15	-33	-59	-105	34	-87	-33	-111	-27	-126	-70	-64	0	-100	-11	-74	-72	-151	-75	-471	-28	-2525	-16736	-6120	-20202	-23645	-25103	-3705	-15605	-28551	-17247	3279	-17101	-31319	-18393	-32711
0.070000	-27	37	85	-60	-109	-35	8	-15	-17	2	-64	-65	-99	-18	-38	-61	-100	32	-88	-34	-108	-27	-102	-69	-65	-4	-101	-16	-77	-75	-153	-74	-1537	-33	-2746	-16779	-6794	-19902	-24019	-24503	-1459	-14977	-29420	-16565	1903	-16498	-31959	-18947	-32232
0.070833	-26	40	85	-61	-110	-38	8	-14	-17	4	-78	-64	-98	-15	-35	-59	-101	30	-88	-33	-109	-28	-104	-68	-62	-4	-101	-15	-70	-74	-150	-75	-1817	-51	-2919	-16821	-5258	-19620	-24363	-23904	729	-14437	-30242	-15972	3123	-15964	-32396	-19454	-32456
0.071667	-27	47	88	-56	-108	-38	10	-15	-14	3	-74	-65	-95	-17	-34	-58	-97	34	-87	-32	-105	-24	-102	-65	-63	0	-100	-12	-72	-75	-150	-73	-1874	-75	-3112	-16877	-2990	-19334	-24646	-23311	2634	-13997	-30982	-15483	4066	-15499	-32581	-19888	-32699
0.072500	-26	39	87	-60	-110	-35	6	-14	-15	4	-73	-63	-93	-16	-32	-58	-107	33	-90	-38	-104	-25	-101	-68	-64	-5	-101	-13	-72	-70	-149	-75	-2113	-104	-3305	-16940	-1157	-19046	-24882	-22744	4215	-13652	-31645	-15094	2884	-15096	-32658	-20263	-32372
0.073333	-25	38	87	-58	-109	-34	10	-16	-17	4	-77	-66	-100	-18	-36	-59	-102	32	-90	-33	-108	-25	-102	-69	-64	-5	-102	-16	-76	-77	-151	-69	-1444	-147	-3500	-17033	378	-18745	-25051	-22214	5724	-13403	-32156	-14812	-10	-14745	-32693	-20479	-32061
0.074167	-29	37	84	-64	-113	-39	7	-18	-23	4	-78	-66	-96	-18	-33	-60	-100	32	-88	-35	-107	-29	-101	-66	-63	-5	-99	-13	-74	-73	-149	-75	-1575	-185	-3698	-17091	1449	-18421	-25154	-21723	6891	-13221	-32487	-14600	-3929	-14429	-32688	-20589	-31650
0.075000	-27	39	86	-60	-107	-34	11	-17	-16	4	-72	-65	-98	-17	-35	-57	-100	34	-84	-34	-100	-25	-99	-68	-64	-4	-100	-13	-74	-74	-147	-73	-1532	-229	-3896	-17183	1452	-18069	-25187	-21277	7689	-13105	-32642	-14499	-8154	-14153	-32459	-20565	-31233
0.075833	-26	40	87	-61	-111	-34	10	-15	-17	6	-74	-63	-96	-15	-30	-57	-80	32	-84	-33	-107	-26	-102	-69	-63	-4	-100	-13	-70	-72	-148	-77	-1232	-277	-4096	-17268	1071	-17685	-25159	-20881	8017	-13035	-32690	-14450	-10699	-13897	-32007	-20398	-30878
0.076667	-31	32	91	-61	-110	-35	11	-19	-16	5	-74	-66	-97	-18	-34	-60	-100	33	-87	-34	-108	-26	-100	-69	-65	-3	-102	-14	-76	-73	-147	-76	-2253	-327	-4299	-17367	1629	-17258	-25064	-20536	7580	-12994	-32731	-14455	-10257	-13663	-31401	-20085	-30476
0.077500	-27	37	87	-59	-111	-36	9	-16	-18	3	-74	-65	-103	-17	-29	-58	-101	33	-88	-35	-107	-26	-104	-72	-66	-4	-101	-12	-73	-70	-150	-77	85	-376	-4507	-17475	-558	-16792	-24911	-20241	7288	-12960	-32590	-14488	-15217	-13431	-30664	-19624	-30101
0.078333	-28	41	87	-60	-127	-38	12	-17	-16	6	-73	-64	-99	-17	-34	-61	-103	32	-85	-34	-105	-26	-103	-72	-66	-3	-102	-13	-76	-72	-146	-77	688	-427	-4715	-17585	-3996	-16290	-24704	-19987	6669	-12922	-32297	-14535	-18195	-13207	-29857	-19027	-29738
0.079167	-27	42	88	-59	-111	-35	15	-14	-16	7	-69	-63	-98	-12	-29	-58	-100	35	-84	-33	-103	-24	-99	-68	-64	1	-96	-12	-74	-67	-147	-74	-307	-474	-4927	-17703	-6989	-15755	-24452	-19779	5406	-12863	-31858	-14578	-19458	-12977	-28984	-18297	-29360
0.080000	-25	45	89	-57	-111	-30	17	-13	-23	5	-70	-62	-96	-9	-28	-57	-98	38	-84	-29	-102	-19	-97	-68	-61	1	-102	-10	-73	-66	-152	-73	1337	-525	-5131	-17830	-11049	-15193	-24171	-19610	3664	-12777	-31307	-14604	-20045	-12755	-28100	-17474	-28705
0.080833	-24	42	87	-60	-112	-33	13	-13	-22	6	-72	-64	-99	-21	-25	-58	-104	36	-84	-31	-108	-23	-98	-70	-64	-1	-102	-11	-74	-69	-146	-75	1427	-577	-5352	-17961	-15045	-14626	-23870	-19473	1703	-12657	-30661	-14595	-19542	-12534	-27227	-16559	-24145
0.081667	-26	38	84	-60	-107	-33	15	-15	-18	7	-73	-65	-98	-15	-29	-59	-100	36	-85	-32	-105	-23	-100	-70	-65	-1	-103	-14	-74	-73	-153	-76	1111	-624	-5569	-18103	-18354	-14045	-23554	-19369	-685	-12498	-29943	-14546	-17677	-12316	-26406	-15592	-19094
0.082500	-30	41	84	-61	-114	-38	9	-15	-18	5	-73	-67	-96	-14	-32	-57	-97	34	-86	-34	-97	-23	-100	-72	-62	-1	-102	-11	-73	-69	-147	-73	2731	-672	-5774	-18238	-22428	-13473	-23234	-19303	-3144	-12298	-29170	-14439	-19642	-12103	-25644	-14575	-21788
0.083333	-27	42	75	-57	-107	-24	15	-14	-17	6	-82	-64	-94	-14	-30	-60	-98	35	-84	-31	-104	-23	-100	-72	-63	0	-100	-14	-59	-70	-152	-62	2544	-718	-5980	-18385	-26914	-12928	-22915	-19210	-5950	-12066	-28346	-14280	-20439	-11900	-24973	-13549	-11219
0.084167	-24	43	88	-59	-111	-35	16	-12	-15	8	-70	-65	-94	-12	-27	-58	-98	36	-84	-33	-86	-24	-97	-70	-62	0	-102	-10	-72	-67	-148	-73	2227	-759	-6174	-18527	-28683	-12415	-22605	-19151	-9204	-11808	-27495	-14060	-17474	-11712	-24399	-12532	-4023
0.085000	-28	42	88	-58	-111	-31	18	-13	-22	7	-70	-63	-96	-14	-29	-62	-100	36	-83	-32	-107	-22	-97	-70	-63	0	-98	-12	-73	-60	-153	-76	2458	-798	-6359	-18668	-28372	-11951	-22301	-19097	-12584	-11528	-26649	-13790	-12992	-11551	-23934	-11562	-10649
0.085833	-25	45	87	-56	-111	-34	12	-14	-16	6	-72	-65	-96	-10	-28	-58	-96	35	-82	-31	-104	-28	-99	-70	-63	2	-101	-11	-73	-67	-146	-74	1893	-835	-6528	-18798	-27191	-11549	-22010	-19072	-16268	-11243	-25793	-13467	-9287	-11410	-23573	-10652	-2600
0.086667	-4	46	87	-67	-105	-30	-1	-14	-15	6	-73	-64	-95	-13	-31	-58	-98	36	-81	-30	-104	-21	-98	-69	-62	3	-100	-10	-73	-69	-146	-75	2065	-863	-6689	-18923	-25057	-11212	-21727	-19002	-20011	-10963	-24952	-13113	-6419	-11299	-23305	-9828	4393
0.087500	-23	44	89	-57	-107	-29	13	-11	-16	5	-72	-63	-96	-10	-26	-56	-97	37	-82	-28	-105	-22	-98	-68	-62	0	-99	-11	-69	-65	-145	-72	1967	-886	-6829	-19041	-22184	-10951	-21456	-18955	-23673	-10703	-24127	-12720	-4321	-11223	-23113	-9102	2053
0.088333	-10	58	92	-56	-108	-30	13	-9	-14	8	-73	-62	-94	-12	-30	-58	-98	37	-83	-28	-103	-18	-98	-67	-63	1	-96	-5	-72	-72	-147	-73	1742	-905	-6938	-19150	-19057	-10771	-21176	-18900	-27195	-10474	-23327	-12313	-2820	-11184	-22990	-8486	6369
0.089167	-25	42	87	-59	-110	-33	12	-17	-18	5	-74	-66	-98	-14	-29	-60	-100	34	-84	-34	-108	-24	-94	-72	-66	-3	-102	-15	-73	-72	-149	-75	1285	-920	-7067	-19249	-14863	-10677	-20897	-18845	-29736	-10290	-22553	-11902	-26	-11182	-22910	-7987	10552
0.090000	-28	40	86	-59	-112	-36	9	-34	-18	0	-76	-62	-98	-21	-34	-65	-103	32	-86	-36	-108	-26	-103	-74	-66	-1	-104	-17	-76	-76	-114	-77	-97	-932	-7165	-19333	-8519	-10655	-20604	-18779	-29580	-10152	-21794	-11494	5741	-11214	-22828	-7611	8064
0.090833	-28	36	80	-62	-116	-38	8	-19	-23	-1	-77	-69	-101	-27	-34	-62	-104	33	-88	-33	-107	-25	-101	-75	-67	-3	-101	-14	-75	-72	-148	-78	1141	-917	-7235	-19403	-3131	-10705	-20293	-18699	-28965	-10059	-21060	-11099	6225	-11278	-22735	-7345	7227
0.091667	-28	41	77	-61	-109	-33	9	-16	-19	3	-74	-66	-97	-21	-32	-62	-102	33	-84	-32	-107	-24	-100	-72	-65	-3	-100	-12	-74	-67	-151	-76	2062	-903	-7301	-19462	649	-10830	-19948	-18605	-28802	-10037	-20354	-10735	6175	-11379	-22609	-7193	16132
0.092500	-28	40	84	-59	-111	-35	9	-16	-23	4	-75	-63	-100	-17	-31	-61	-99	35	-86	-31	-105	-22	-100	-72	-64	-3	-100	-14	-74	-70	-148	-73	80	-879	-7352	-19513	6004	-11005	-19571	-18497	-28345	-10066	-19667	-10401	8769	-11510	-22423	-7134	15734
0.093333	-27	39	85	-58	-104	-34	3	-15	-21	5	-74	-64	-98	-15	-32	-63	-107	33	-86	-30	-104	-21	-99	-70	-64	0	-100	-13	-73	-73	-143	-77	933	-851	-7375	-19556	10609	-11229	-19163	-18371	-28029	-10157	-19002	-10112	10709	-11660	-22169	-7160	11323
0.094167	-23	42	87	-60	-108	-31	11	-16	-15	4	-73	-66	-96	-15	-30	-59	-97	36	-81	-33	-107	-18	-99	-68	-63	0	-99	-15	-73	-70	-147	-73	1010	-815	-7416	-19594	15140	-11498	-18715	-18230	-27684	-10301	-18359	-9871	13006	-11841	-21822	-7256	17704
0.095000	-26	42	62	-57	-108	-33	10	-13	-16	5	-74	-64	-95	-18	-30	-60	-98	36	-84	-29	-104	-23	-97	-66	-62	0	-100	-11	-74	-70	-148	-93	434	-773	-7434	-19628	19563	-11789	-18230	-18057	-27328	-10490	-17737	-9677	15730	-12040	-21383	-7404	18298
0.095833	-23	42	87	-57	-110	-33	9	-16	-17	5	-73	-62	-95	-15	-7	-59	-87	36	-92	-32	-105	-23	-103	-68	-66	-1	-100	-12	-74	-72	-146	-73	1458	-728	-7445	-19663	22547	-12095	-17706	-17872	-27002	-10724	-17146	-9535	14660	-12253	-20849	-7585	12894
0.096667	-28	42	80	-66	-111	-33	11	-17	-21	2	-74	-67	-98	-16	-31	-61	-102	34	-87	-34	-107	-23	-100	-68	-66	-3	-109	-12	-73	-72	-154	-78	1694	-690	-7446	-19702	23305	-12410	-17145	-17647	-26673	-10989	-16578	-9438	12773	-12479	-20227	-7781	19683
0.097500	-30	39	85	-57	-111	-36	8	-18	-24	2	-75	-40	-98	-18	-33	-60	-99	32	-87	-35	-108	-24	-105	-73	-67	-5	-102	-15	-76	-75	-151	-77	900	-647	-7445	-19747	25346	-12722	-16558	-17403	-26354	-11278	-16046	-9392	14492	-12715	-19520	-7976	25056
0.098333	-21	38	105	-59	-113	-36	9	-17	-22	0	-76	-70	-100	-19	-34	-63	-107	32	-91	-40	-110	-24	-102	-72	-64	-5	-104	-13	-73	-74	-151	-81	1108	-617	-7436	-19800	28012	-13016	-15945	-17126	-26032	-11579	-15550	-9382	17359	-12947	-18740	-8163	15348
0.099167	-29	37	81	-62	-113	-38	9	-19	-24	2	-77	-66	-99	-21	-35	-62	-100	34	-86	-50	-103	-23	-103	-72	-62	-3	-100	-13	-74	-70	-150	-73	933	-582	-7413	-19857	29368	-13296	-15313	-16819	-25711	-11874	-15083	-9400	18479	-13182	-17896	-8325	19776
0.100000	-27	53	86	-58	-110	-41	28	-14	-18	6	-73	-64	-95	-15	-30	-60	-99	35	-85	-31	-104	-21	-98	-67	-60	0	-97	-12	-69	-77	-148	-79	1331	-568	-7386	-19927	29577	-13551	-14672	-16489	-25403	-12169	-14668	-9451	17645	-13409	-17025	-8463	25538
0.100833	-25	42	89	-56	-109	-33	17	-15	-17	5	-70	-62	-96	-13	-31	-52	-98	37	-83	-30	-102	-22	-100	-67	-64	0	-98	-12	-72	-68	-145	-74	1228	-542	-7350	-20011	29429	-13787	-14031	-16136	-25106	-12457	-14291	-9524	15572	-13635	-16140	-8565	18737
0.101667	-26	41	86	-58	-111	-31	15	-15	-17	5	-73	-66	-95	-15	-30	-60	-95	35	-87	-15	-104	-22	-88	-70	-64	0	-100	-12	-75	-70	-148	-76	1134	-572	-7311	-20110	28308	-14002	-13391	-15761	-24791	-12724	-13958	-9610	12555	-13851	-15267	-8651	20081
0.102500	-27	42	89	-59	-112	-34	10	-16	-21	3	-73	-66	-99	-14	-30	-58	-98	35	-85	-31	-105	-21	-100	-72	-62	-1	-100	-13	-72	-68	-148	-76	1201	-590	-7262	-20215	26512	-14196	-12760	-15376	-23990	-12971	-13669	-9707	10019	-14058	-14423	-8705	24386
0.103333	-28	37	86	-60	-110	-34	15	-14	-19	5	-74	-65	-98	-16	-31	-60	-100	33	-86	-32	-105	-22	-93	-70	-63	0	-99	-11	-72	-68	-148	-76	-69	-635	-7205	-20333	25756	-14363	-12142	-14981	-18841	-13189	-13418	-9802	10703	-14248	-13631	-8750	20132
0.104167	-27	40	88	-59	-111	-34	16	-16	-23	6	-73	-62	-66	-15	-27	-59	-100	33	-84	-31	-107	-22	-98	-73	-67	0	-97	-17	-73	-68	-148	-75	367	-688	-7138	-20460	24410	-14519	-11537	-14577	-9546	-13389	-13211	-9901	8396	-14423	-12895	-8794	16015
0.105000	-28	45	85	-59	-110	-35	15	-13	-16	4	-72	-62	-96	-14	-29	-58	-102	32	-85	-31	-102	-21	-97	-62	-65	0	-94	-13	-72	-67	-147	-75	2275	-764	-7065	-20588	20472	-14661	-10956	-14199	-2439	-13560	-13025	-9991	3370	-14579	-12251	-8844	22428
0.105833	-26	39	87	-57	-107	-34	16	-12	-25	-15	-73	-63	-97	-14	-28	-53	-103	34	-83	-29	-105	-22	-99	-73	-64	-1	-97	-12	-72	-66	-147	-76	68	-854	-6985	-20724	18480	-14798	-10394	-13822	4448	-13707	-12875	-10074	2481	-14719	-11698	-8930	24095
0.106667	-27	38	88	-57	-109	-35	13	-12	-19	7	-72	-64	-98	-17	-30	-60	-105	29	-87	-31	-110	-24	-103	-68	-66	-1	-97	-14	-76	-70	-148	-77	533	-962	-6901	-20863	16364	-14925	-9851	-13468	12131	-13828	-12742	-10157	857	-14837	-11244	-9053	16422
0.107500	-32	40	86	-58	-112	-33	12	-36	-24	1	-76	-66	-99	-16	-30	-59	-100	30	-83	-30	-104	-22	-98	-67	-67	-3	-98	-15	-64	-73	-143	-75	746	-1058	-6798	-20996	14758	-15044	-9323	-13141	19540	-13929	-12625	-10203	166	-14919	-10892	-9223	20031
0.108333	-28	41	84	-58	-109	-32	15	-12	-18	5	-73	-62	-97	-13	-30	-58	-101	33	-86	-63	-103	-22	-98	-67	-63	0	-94	-16	-73	-68	-146	-76	-47	-1212	-6701	-21128	14040	-15161	-8816	-12856	26938	-14010	-12515	-10247	385	-14981	-10644	-9460	21367
0.109167	-25	41	87	-59	-110	-33	15	-11	-19	2	-72	-61	-98	-15	-29	-36	-98	34	-85	-33	-104	-24	-99	-70	-64	-3	-101	-17	-74	-72	-147	-77	241	-1352	-6593	-21245	13959	-15278	-8325	-12617	32438	-14075	-12410	-10282	-1524	-15016	-10493	-9771	14171
0.110000	-28	25	82	-59	-112	-33	10	-13	-22	1	-75	-64	-97	-16	-32	-62	-103	30	-86	-34	-105	-23	-100	-73	-72	-3	-99	-15	-76	-69	-147	-81	771	-1502	-6476	-21380	12566	-15390	-7855	-12415	32767	-14120	-12290	-10298	-5302	-15018	-10433	-10158	15967
0.110833	-28	39	86	-53	-111	-34	10	0	-19	3	-74	-65	-94	-19	-30	-60	-101	33	-85	-32	-107	-23	-100	-73	-64	-3	-100	-16	-76	-65	-146	-75	-310	-1649	-6383	-21493	12616	-15494	-7390	-12265	32571	-14154	-12167	-10300	-5328	-14983	-10441	-10622	22928
0.111667	-27	38	87	-60	-107	-33	12	-15	-18	3	-73	-64	-75	-15	-11	-60	-101	32	-84	-32	-105	-22	-99	-69	-68	-1	-98	-13	-73	-70	-145	-76	-344	-1801	-6221	-21591	14204	-15594	-6943	-12174	32767	-14172	-12011	-10289	-3170	-14915	-10518	-11164	11756
0.112500	-26	40	87	-62	-112	-30	13	-11	-17	4	-70	-66	-97	-15	-32	-57	-99	33	-84	-30	-107	-25	-99	-69	-63	0	-98	-12	-76	-68	-151	-73	-928	-1953	-6078	-21683	15797	-15672	-6508	-12130	32767	-14176	-11857	-10272	-1624	-14810	-10644	-11779	9083
0.113333	-25	39	85	-59	-108	-31	16	-12	-16	7	-73	-64	-97	-15	-31	-57	-102	29	-92	-33	-102	-23	-98	-67	-63	0	-98	-11	-73	-67	-144	-73	-796	-2099	-5930	-21767	16706	-15738	-6092	-12142	32767	-14167	-11673	-10241	-2335	-14675	-10801	-12465	15198
0.114167	-24	40	84	-57	-108	-33	8	-13	-16	6	-73	-64	-96	-15	-30	-58	-99	36	-86	-31	-108	-21	-99	-67	-64	1	-99	-14	-76	-69	-144	-75	-717	-2243	-5773	-21844	16629	-15785	-5690	-12205	32767	-14142	-11472	-10204	-4207	-14506	-10988	-13202	8537
0.115000	-25	40	85	-59	-112	-32	15	-12	-18	5	-74	-64	-97	-17	-31	-60	-101	29	-87	-39	-110	-26	-102	-56	-66	-1	-100	-13	-74	-73	-147	-78	-1040	-2372	-5615	-21912	15873	-15805	-5310	-12314	32767	-14099	-11247	-10168	-6983	-14299	-11167	-13980	5824
0.115833	-29	36	84	-61	-110	-41	9	-16	-21	5	-76	-69	-100	-19	-33	-60	-101	32	-85	-34	-104	-23	-100	-70	-63	-3	-99	-13	-47	-72	-147	-76	-824	-2491	-5449	-21970	14730	-15789	-4945	-12469	32767	-14038	-11011	-10124	-9417	-14069	-11350	-14772	9223
0.116667	-26	38	85	-62	-112	-35	12	-19	-17	3	-74	-66	-97	-24	-32	-67	-101	30	-87	-26	-110	-26	-101	-68	-66	-3	-101	-14	-77	-72	-147	-78	-1784	-2587	-5281	-22024	13578	-15742	-4606	-12664	32767	-13958	-10751	-10086	-8323	-13807	-11500	-15568	5410
0.117500	-29	30	87	-52	-111	-34	11	-16	-17	5	-73	-68	-97	-19	-31	-60	-101	29	-88	-34	-104	-23	-102	-69	-59	-5	-103	-14	-76	-73	-152	-76	-1976	-2667	-5111	-22070	12425	-15654	-4290	-12880	32767	-13853	-10491	-10052	-7577	-13530	-11616	-16352	24
0.118333	-26	35	85	-64	-112	-35	10	-19	-23	5	-74	-65	-99	-18	-32	-60	-104	33	-75	-40	-108	-26	-102	-72	-68	-4	-100	-13	-74	-73	-147	-78	912	-2722	-4947	-22121	7634	-15530	-4008	-13128	32767	-13720	-10236	-10025	-11845	-13234	-11692	-17102	3887
0.119167	-25	40	85	-59	-108	-34	11	-14	-19	4	-73	-63	-96	-16	-32	-63	-98	34	-87	-33	-105	-23	-100	-67	-64	-3	-99	-13	-72	-70	-149	-63	-472	-2751	-4780	-22160	3225	-15358	-3747	-13391	32767	-13563	-9961	-10013	-11936	-12921	-11716	-17810	9885
0.120000	-23	40	87	-58	-112	-35	13	-15	-15	7	-72	-63	-96	-13	-29	-58	-97	35	-84	-40	-102	-25	-99	-67	-64	-1	-99	-12	-70	-69	-146	-73	-178	-2754	-4626	-22201	-1884	-15158	-3524	-13668	32767	-13381	-9697	-10022	-12501	-12601	-11698	-18454	4173
0.120833	-23	41	89	-58	-102	-34	13	-16	-16	5	-70	-65	-97	-18	-31	-59	-96	36	-85	-32	-103	-23	-98	-68	-61	0	-98	-11	-72	-75	-150	-74	678	-2732	-4479	-22243	-7435	-14923	-3328	-13944	32767	-13174	-9446	-10049	-11446	-12288	-11608	-19023	7772
0.121667	-26	41	89	-58	-105	-35	12	-17	-15	7	-72	-63	-93	-16	-30	-36	-96	36	-85	-32	-102	-22	-100	-70	-63	0	-98	-11	-73	-67	-146	-75	285	-2678	-4354	-22281	-12719	-14652	-3165	-14228	32767	-12946	-9181	-10106	-9875	-11977	-11477	-19503	13535
0.122500	-26	40	87	-59	-84	-33	13	-15	-18	7	-72	-63	-98	-16	-30	-63	-101	34	-83	-32	-102	-22	-100	-69	-63	-1	-95	-13	-75	-65	-152	-76	607	-2591	-4242	-22312	-17462	-14347	-3032	-14496	32767	-12695	-8990	-10197	-9309	-11682	-11290	-19893	9879
0.123333	-27	40	87	-61	-115	-39	10	-18	-19	3	-77	-67	-105	-22	-33	-63	-109	32	-87	-36	-111	-27	-105	-73	-67	-3	-103	-17	-77	-74	-152	-76	1605	-2476	-4157	-22346	-23686	-14031	-2934	-14759	32767	-12432	-8799	-10326	-12141	-11403	-11058	-20187	11143
0.124167	-27	36	80	-67	-110	-39	9	-19	-23	0	-81	-68	-96	-21	-34	-66	-101	29	-88	-36	-107	-23	-102	-70	-66	-5	-102	-14	-76	-72	-151	-76	704	-2322	-4083	-22363	-28638	-13693	-2852	-14994	32501	-12148	-8617	-10483	-11546	-11138	-10782	-20383	23382
0.125000	-25	38	85	-60	-110	-36	11	-21	-16	4	-76	-66	-94	-17	-30	-65	-99	33	-57	-33	-105	-26	-102	-74	-64	-5	-102	-15	-74	-69	-150	-73	688	-2142	-4040	-22376	-30704	-13352	-2800	-15210	32052	-11856	-8460	-10686	-7680	-10900	-10466	-20476	18036
0.125833	-26	26	86	-62	-107	-33	15	-19	-17	6	-76	-61	-96	-16	-32	-63	-99	33	-87	-35	-107	-22	-101	-69	-62	-4	-100	-15	-73	-68	-149	-74	110	-1935	-4021	-22377	-31075	-13008	-2763	-15403	31691	-11555	-8323	-10924	-3599	-10693	-10126	-20481	13354
0.126667	-25	43	86	-59	-109	-34	12	-16	-18	5	-76	-64	-96	-15	-31	-57	-97	36	-93	-32	-104	-23	-100	-69	-64	-4	-101	-13	-74	-72	-148	-74	-83	-1697	-4021	-22362	-30667	-12673	-2747	-15571	31303	-11253	-8202	-11208	-1546	-10513	-9766	-20393	22891
0.127500	-36	43	87	-59	-111	-34	12	-13	-17	7	-74	-62	-96	-16	-29	-59	-99	34	-85	-32	-101	-15	-101	-68	-62	1	-98	-6	-73	-67	-148	-75	-255	-1439	-4045	-22336	-29454	-12343	-2744	-15708	30923	-10963	-8099	-11529	-537	-10367	-9393	-20233	20464
0.128333	-23	42	87	-59	-108	-32	15	-13	-17	5	-73	-63	-94	-14	-29	-76	-99	24	-85	-30	-103	-22	-99	-69	-64	-1	-101	-12	-72	-68	-150	-73	-819	-1160	-4090	-22297	-27317	-12040	-2750	-15821	30552	-10678	-8022	-11896	-99	-10254	-9015	-20004	16042
0.129167	-30	41	86	-68	-126	-35	13	-13	-19	19	-73	-62	-98	-18	-31	-60	-101	30	-86	-32	-105	-24	-103	-69	-66	-1	-100	-16	-75	-72	-150	-70	-706	-878	-4158	-22247	-24201	-11778	-2764	-15913	30171	-10408	-7930	-12297	498	-10175	-8638	-19716	20038
0.130000	-28	40	84	-61	-110	-35	11	-15	-22	5	-79	-66	-100	-15	-31	-62	-102	32	-85	-47	-104	-26	-100	-69	-64	-7	-103	-16	-76	-72	-151	-76	-1551	-568	-4233	-22180	-19769	-11524	-2781	-15980	29800	-10153	-7858	-12751	3328	-10122	-8266	-19388	18370
0.130833	-28	38	70	-61	-125	-35	10	-14	-31	3	-77	-63	-98	-15	-32	-62	-102	32	-88	-33	-107	-24	-100	-68	-58	-4	-99	-17	-77	-72	-148	-77	-2654	-262	-4317	-22102	-13703	-11319	-2797	-16030	28807	-9913	-7771	-13211	6501	-10103	-7912	-19019	11641
0.131667	-28	40	84	-61	-111	-38	7	-14	-23	8	-99	-62	-98	-17	-30	-62	-102	34	-85	-34	-109	-25	-103	-70	-65	-5	-104	-21	-75	-73	-151	-77	-102	43	-4404	-22014	-10366	-11147	-2821	-16066	23346	-9703	-7697	-13719	2717	-10104	-7579	-18631	11322
0.132500	-57	37	90	-62	-111	-36	7	-17	-24	4	-76	-66	-97	-16	-31	-62	-102	34	-88	-36	-107	-25	-101	-69	-64	-19	-100	-21	-75	-70	-147	-86	-1166	340	-4490	-21913	-7044	-11013	-2830	-16092	15318	-9508	-7594	-14233	2186	-10131	-7262	-18227	16610
0.133333	-26	38	85	-61	-112	-34	11	-15	-19	5	-74	-64	-98	-7	-31	-63	-98	36	-74	-32	-104	-22	-100	-72	-65	-6	-101	-17	-73	-69	-150	-75	-1831	629	-4566	-21812	-3552	-10928	-2839	-16114	10805	-9341	-7493	-14769	1544	-10178	-6976	-17819	8491
0.134167	-28	42	87	-57	-109	-30	12	-14	-15	9	-70	-61	-95	-11	-27	-61	-100	36	-83	-30	-105	-21	-99	-67	-64	0	-98	-30	-73	-69	-146	-58	-713	901	-4632	-21707	-1175	-10873	-2845	-16138	5734	-9197	-7378	-15310	2216	-10236	-6717	-17413	5247
0.135000	-23	42	87	-60	-112	-30	12	-12	-17	7	-73	-65	-94	-12	-30	-58	-97	37	-90	-33	-104	-22	-98	-66	-64	-3	-100	-16	-74	-69	-145	-73	-1042	1153	-4682	-21610	514	-10856	-2850	-16157	450	-9078	-7248	-15867	3244	-10307	-6486	-17017	7097
0.135833	-25	43	90	-56	-110	-32	12	7	-19	7	-72	-62	-101	-14	-28	-57	-101	34	-88	-31	-105	-24	-98	-66	-64	-4	-115	-16	-76	-70	-143	-75	-1178	1378	-4712	-21519	1950	-10869	-2849	-16199	-4098	-8979	-7106	-16408	4135	-10381	-6287	-16642	596
0.136667	-29	39	86	-60	-110	-34	11	-15	-18	5	-74	-64	-101	-14	-28	-56	-99	26	-86	-33	-107	-22	-99	-66	-64	-4	-102	-16	-75	-72	-145	-75	192	1573	-4721	-21432	967	-10917	-2839	-16250	-8362	-8902	-6952	-16939	712	-10456	-6113	-16286	-5375
0.137500	-29	38	88	-59	-111	-32	11	-16	-22	6	-75	-64	-96	-13	-28	-58	-102	30	-88	-33	-107	-25	-109	-68	-68	-4	-80	-13	-76	-74	-147	-77	-417	1742	-4698	-21356	-475	-10976	-2829	-16318	-12480	-8840	-6779	-17451	-221	-10525	-5966	-15957	1948
0.138333	-26	42	85	-59	-110	-32	9	-16	-16	3	-72	-65	-97	-21	-30	-58	-100	35	-90	-31	-104	-24	-100	-68	-66	-3	-100	-15	-75	-72	-144	-75	-343	1882	-4646	-21294	-299	-11055	-2804	-16394	-16412	-8796	-6602	-17938	1439	-10582	-5836	-15646	-3109
0.139167	-29	42	86	-64	-116	-30	11	-16	-17	5	-74	-65	-95	-13	-28	-58	-98	36	-87	-32	-104	-24	-99	-68	-63	0	-97	-11	-70	-72	-146	-73	-207	1986	-4556	-21245	-133	-11143	-2774	-16489	-20143	-8764	-6413	-18382	3236	-10624	-5724	-15365	-14599
0.140000	-22	45	88	-56	-109	-30	12	-16	-19	6	-75	-67	-98	-14	-30	-58	-101	34	-85	-29	-117	-25	-99	-67	-66	-4	-100	-15	-77	-72	-147	-76	-153	2071	-4459	-21209	-887	-11236	-2742	-16609	-23417	-8777	-6226	-18809	3378	-10646	-5632	-15120	-10111
0.140833	-10	42	120	-63	-86	-35	10	-18	-24	4	-74	-66	-98	-17	-28	-58	-101	33	-84	-32	-107	-22	-100	-66	-64	1	-100	-13	-70	-69	-145	-74	144	2126	-4325	-21183	-1647	-11325	-2694	-16740	-26357	-8731	-6027	-19164	2369	-10645	-5550	-14892	-12499
0.141667	-25	42	87	-57	-109	-31	12	-15	0	6	-72	-59	-96	-17	-49	-57	-99	34	-83	-31	-105	-24	-99	-67	-63	0	-100	-14	-74	-72	-143	-74	-120	2147	-4193	-21172	-2551	-11403	-2640	-16870	-29069	-8724	-5834	-19483	653	-10623	-5478	-14702	-20779
0.142500	-26	42	84	-59	-109	-30	13	-15	-17	6	-69	-62	-98	-15	-28	-57	-102	32	-85	-33	-107	-22	-98	-65	-66	0	-98	-10	-74	-70	-146	-77	128	2146	-3991	-21171	-3841	-11467	-2577	-17042	-31324	-8716	-5638	-19742	-1141	-10575	-5418	-14541	-20260
0.143333	-26	40	86	-59	-110	-31	10	-14	-19	5	-73	-65	-104	-17	-30	-60	-104	33	-84	-30	-104	-25	-98	-69	-65	-1	-100	-16	-76	-72	-145	-76	-293	2122	-3797	-21174	-4615	-11514	-2501	-17204	-32737	-8707	-5451	-19945	-853	-10511	-5353	-14407	-22156
0.144167	-26	40	85	-62	-108	-34	12	-14	-17	5	-69	-63	-97	-16	-31	-61	-102	32	-86	-32	-105	-24	-99	-70	-65	0	-98	-11	-75	-57	-145	-75	-1301	2078	-3589	-21183	-3761	-11541	-2413	-17379	-32728	-8698	-5264	-20087	2279	-10407	-5297	-14299	-29444
0.145000	-26	43	89	-59	-110	-31	11	-13	-16	6	-70	-65	-100	-10	-29	-59	-98	30	-82	-34	-107	-22	-97	-69	-62	0	-101	-14	-74	-70	-146	-75	1130	2011	-3372	-21190	-4829	-11540	-2312	-17547	-32740	-8682	-5098	-20164	-490	-10291	-5243	-14220	-32451
0.145833	-25	41	84	-70	-112	-32	20	-12	-16	6	-70	-62	-95	-15	-29	-56	-100	33	-84	-33	-107	-23	-96	-66	-65	3	-97	-12	-77	-66	-146	-75	1055	1930	-3149	-21201	-6116	-11518	-2201	-17717	-32721	-8659	-4897	-20181	-1102	-10153	-5190	-14172	-28738
0.146667	-28	43	89	-58	-109	-30	12	-13	-17	9	-70	-63	-73	-16	-28	-59	-95	36	-80	-29	-103	-21	-96	-68	-63	3	-98	-12	-74	-69	-148	-75	-266	1838	-2929	-21206	-5830	-11467	-2079	-17874	-32740	-8631	-4723	-20137	-662	-10005	-5137	-14144	-31651
0.147500	-26	34	91	-59	-109	-33	11	-11	-17	9	-69	-63	-97	-15	-29	-57	-100	37	-82	-31	-102	-22	-97	-65	-59	3	-95	-7	-69	-66	-146	-70	984	1733	-2713	-21200	-5692	-11394	-1945	-18029	-32595	-8582	-4551	-20025	388	-9841	-5081	-14146	-32717
0.148333	-24	44	91	-56	-107	-34	12	-11	-16	9	-72	-64	-108	-16	-29	-63	-102	35	-84	-30	-108	-23	-98	-69	-63	0	-98	-15	-75	-70	-147	-74	644	1611	-2506	-21193	-4817	-11305	-1790	-18184	-32175	-8537	-4387	-19862	2247	-9683	-5028	-14161	-32329
0.149167	-30	40	86	-62	-115	-32	10	-19	-23	2	-73	-66	-100	-17	-31	-62	-101	33	-86	-35	-110	-24	-101	-72	-66	0	-100	-14	-70	-68	-148	-82	-45	1464	-2308	-21175	-2734	-11195	-1640	-18280	-31796	-8481	-4221	-19635	5167	-9507	-4973	-14198	-32726
0.150000	-29	38	88	-60	-113	-35	10	-15	-23	4	-73	-67	-102	-18	-32	-63	-104	21	-86	-35	-111	-24	-101	-70	-64	-1	-102	-17	-79	-73	-154	-76	937	1343	-2129	-21146	-1371	-11068	-1467	-18368	-31408	-8417	-4062	-19353	3715	-9347	-4918	-14249	-32703
0.150833	-27	40	87	-63	-114	-35	12	-12	-19	7	-72	-65	-100	-15	-27	-58	-103	34	-86	-34	-109	-22	-101	-63	-64	0	-99	-11	-75	-68	-148	-76	274	1197	-1962	-21109	-737	-10930	-1280	-18427	-31017	-8345	-3901	-19018	3070	-9175	-4853	-14309	-32726
0.151667	-27	40	88	-59	-110	-35	11	-3	-18	5	-73	-63	-76	-17	-28	-58	-99	33	-85	-31	-102	-21	-101	-69	-65	0	-100	-14	-75	-70	-149	-76	-490	1054	-1807	-21060	2004	-10787	-1097	-18462	-30632	-8267	-3738	-18631	5350	-9025	-4798	-14378	-32701
0.152500	-26	36	89	-59	-111	-36	9	-13	-16	8	-73	-62	-95	-15	-28	-56	-98	34	-83	-33	-108	-22	-101	-79	-49	2	-92	-15	-74	-70	-148	-75	-411	878	-1676	-21007	5979	-10644	-878	-18460	-30257	-8189	-3579	-18203	8170	-8883	-4731	-14447	-32301
0.153333	-28	42	88	-57	-110	-34	13	-14	-16	5	-72	-59	-97	-15	-29	-56	-102	35	-78	-34	-105	-18	-101	-66	-66	3	-98	-14	-76	-70	-148	-76	-921	704	-1557	-20944	9475	-10504	-663	-18429	-29891	-8109	-3426	-17732	9350	-8758	-4665	-14512	-31943
0.154167	-27	39	88	-59	-113	-34	13	-11	-19	7	-70	-63	-98	-16	-27	-58	-99	36	-84	-34	-108	-22	-98	-65	-63	1	-96	-15	-73	-49	-148	-75	-975	519	-1460	-20881	12376	-10369	-443	-18356	-29516	-8034	-3278	-17229	8834	-8646	-4593	-14570	-31554
0.155000	-24	40	89	-57	-109	-33	13	-14	-18	7	-72	-64	-99	-15	-31	-52	-97	36	-85	-32	-105	-19	-99	-69	-63	1	-99	-15	-74	-70	-149	-75	-1091	326	-1378	-20811	14664	-10244	-217	-18249	-29155	-7966	-3132	-16688	7095	-8556	-4522	-14617	-31156
0.155833	-25	40	87	-86	-113	-39	11	-15	-19	7	-75	-63	-99	-15	-30	-59	-102	35	-86	-33	-111	-22	-103	-68	-67	-4	-101	-16	-73	-72	-150	-50	-972	115	-1314	-20748	15907	-10140	13	-18114	-28805	-7905	-2995	-16127	4781	-8476	-4440	-14643	-30778
0.156667	-29	39	85	-60	-112	-36	9	-17	-19	3	-77	-75	-101	-21	-32	-58	-104	30	-88	-39	-108	-23	-105	-73	-66	-3	-103	-19	-79	-76	-152	-81	-1160	-97	-1264	-20683	16471	-10046	252	-17938	-28456	-7861	-2868	-15548	4025	-8427	-4355	-14655	-30402
0.157500	-32	33	80	-64	-116	-42	4	-21	-24	2	-78	-66	-100	-18	-34	-62	-103	30	-97	-36	-111	-24	-107	-69	-66	-3	-101	-15	-77	-74	-151	-78	-2295	-329	-1221	-20619	17749	-9971	484	-17727	-28107	-7823	-2747	-14953	6585	-8382	-4258	-14631	-30028
0.158333	-30	36	85	-62	-115	-36	9	-18	-61	3	-76	-67	-97	-15	-36	-60	-103	32	-88	-32	-109	-23	-104	-70	-66	-4	-102	-15	-76	-76	-152	-80	-458	-575	-1189	-20560	17021	-9915	734	-17502	-27766	-7799	-2632	-14361	3617	-8353	-4148	-14581	-29654
0.159167	-29	38	85	-59	-114	-10	9	-15	-17	6	-73	-65	-97	-17	-29	-60	-102	35	-86	-33	-108	-22	-104	-68	-63	-1	-101	-13	-76	-72	-146	-75	995	-825	-1186	-20503	13587	-9875	953	-17207	-27425	-7787	-2525	-13737	-394	-8341	-4027	-14494	-29282
0.160000	-26	41	86	-58	-108	-33	13	-12	-15	7	-76	-64	-96	-14	-30	-59	-81	29	-86	-33	-117	-21	-101	-67	-65	-1	-99	-12	-74	-70	-149	-75	-814	-1092	-1150	-20458	10875	-9853	1178	-16910	-27087	-7795	-2428	-13131	-1942	-8340	-3901	-14386	-28599
0.160833	-30	41	88	-57	-103	-34	12	-14	-16	5	-70	-62	-98	-13	-30	-58	-99	37	-84	-30	-105	-23	-102	-70	-64	-3	-111	-11	-69	-69	-147	-76	232	-1370	-1137	-20417	7077	-9853	1391	-16581	-26770	-7827	-2348	-12533	-2909	-8346	-3763	-14235	-25418
0.161667	-26	42	87	-58	-112	-30	12	-17	-16	6	-72	-60	-94	-15	-30	-59	-99	35	-85	-32	-104	-19	-99	-68	-63	1	-101	-13	-73	-68	-148	-77	402	-1653	-1131	-20386	3387	-9868	1593	-16233	-26439	-7867	-2277	-11957	-2623	-8363	-3618	-14063	-20723
0.162500	-28	39	87	-57	-109	-35	10	-13	-16	7	-69	-64	-97	-15	-28	-57	-99	34	-84	-31	-105	-21	-85	-69	-63	-5	-98	-15	-70	-68	-145	-73	-236	-1952	-1127	-20362	381	-9897	1793	-15873	-26112	-7926	-2213	-11398	-1370	-8383	-3462	-13849	-17176
0.163333	-24	41	87	-58	-107	-34	12	-13	-15	5	-70	-62	-94	-17	-30	-61	-99	28	-84	-32	-104	-22	-100	-68	-63	-1	-98	-13	-70	-69	-148	-75	821	-2254	-1119	-20338	-3167	-9939	1972	-15496	-25323	-7989	-2146	-10865	-3750	-8402	-3304	-13630	-17698
0.164167	-25	39	95	-18	-109	-36	9	-15	-17	3	-75	-64	-96	-15	-32	-62	-102	29	-85	-32	-103	-23	-102	-72	-66	7	-99	-14	-73	-69	-138	-75	972	-2561	-1111	-20315	-7591	-9991	2129	-15126	-22299	-8059	-2108	-10365	-6273	-8419	-3142	-13378	-8586
0.165000	-25	40	87	-60	-112	-34	10	-14	-18	4	-75	-64	-99	-19	-35	-63	-102	32	-86	-34	-109	-27	-101	-69	-66	-4	-101	-14	-76	-72	-151	-77	150	-2870	-1098	-20303	-9500	-10056	2280	-14744	-18583	-8138	-2073	-9901	-4761	-8430	-2975	-13116	489
0.165833	-28	40	84	-36	-112	-38	8	-17	-21	1	-76	-66	-98	-17	-31	-63	-100	30	-86	-32	-110	-25	-100	-70	-66	-5	-99	-11	-79	-72	-147	-75	366	-3174	-1079	-20283	-9325	-10120	2403	-14370	-16403	-8211	-2030	-9465	-1622	-8430	-2812	-12842	-5823
0.166667	-25	40	86	-59	-111	-32	11	-12	-19	22	-70	-49	-98	-16	-31	-60	-100	36	-83	-30	-107	-25	-99	-69	-66	-3	-98	-13	-76	-69	-146	-73	-70	-3472	-1061	-20270	-8398	-10189	2521	-13996	-13863	-8284	-1999	-9080	170	-8421	-2652	-12568	610
0.167500	-22	43	87	-58	-107	-31	13	-14	-12	6	-72	-60	-94	-12	-27	-58	-96	34	-82	-29	-102	-23	-98	-68	-61	-3	-95	-12	-67	-67	-143	-72	213	-3762	-1026	-20253	-7213	-10258	2606	-13642	-11145	-8345	-1964	-8728	19	-8400	-2499	-12288	9829
0.168333	-23	43	90	-57	-107	-31	13	-11	-16	15	-69	-61	-93	-17	-28	-58	-96	36	-81	-30	-103	-24	-97	-67	-64	-1	-98	-10	-73	-69	-144	-75	-114	-4047	-990	-20243	-5567	-10318	2678	-13317	-8768	-8399	-1936	-8427	-793	-8368	-2360	-12029	6587
0.169167	-24	41	89	-60	-111	-35	11	-15	-16	4	-72	-64	-95	-17	-30	-58	-100	33	-83	-31	-105	-26	-100	-70	-66	-4	-100	-13	-73	-69	-160	-73	-561	-4320	-951	-20231	-3345	-10392	2731	-12990	-6529	-8444	-1901	-8171	-1601	-8323	-2234	-11780	9856
0.170000	-26	42	88	-61	-110	-35	9	-16	-19	1	-74	-67	-100	-19	-32	-60	-103	33	-100	-34	-108	-26	-99	-70	-66	-4	-101	-17	-78	-73	-149	-76	-447	-4573	-900	-20218	-708	-10426	2769	-12695	-4489	-8471	-1866	-7957	-1405	-8264	-2120	-11555	16383
0.170833	-27	37	89	-60	-108	-35	11	-17	-18	2	-72	-64	-96	-15	-28	-59	-99	34	-81	-31	-107	-22	-94	-69	-65	-4	-93	-14	-73	-69	-146	-73	-1696	-4805	-840	-20206	3025	-10496	2790	-12427	-3080	-8484	-1821	-7775	1865	-8188	-2024	-11351	15376
0.171667	-26	41	87	-59	-108	-34	19	-12	-16	4	-72	-60	-95	-15	-28	-59	-99	34	-81	-33	-104	-22	-100	-67	-65	-3	-101	-12	-74	-68	-127	-70	-1344	-5025	-783	-20190	6220	-10535	2802	-12188	-1730	-8482	-1767	-7643	1538	-8104	-1938	-11182	13429
0.172500	-64	38	88	-61	-110	-35	10	-16	-19	1	-74	-65	-97	-14	-31	-58	-103	35	-84	-33	-101	-23	-85	-68	-67	-5	-101	-11	-75	-68	-147	-75	719	-5218	-700	-20192	6717	-10559	2792	-11982	230	-8465	-1714	-7549	-1990	-8007	-1876	-11044	21056
0.173333	-27	39	88	-61	-108	-34	10	-17	-24	7	-73	-66	-98	0	-30	-60	-102	33	-86	-32	-105	-24	-104	-70	-65	-4	-99	-14	-75	-73	-151	-75	-1407	-5399	-625	-20193	8423	-10572	2782	-11806	1454	-8431	-1650	-7492	-1750	-7905	-1822	-10944	25208
0.174167	-33	33	87	-61	-112	-38	9	-17	-21	2	-76	-67	-98	-15	-31	-58	-102	35	-85	-34	-105	-22	-101	-67	-66	-3	-100	-15	-73	-47	-148	-72	-637	-5547	-534	-20200	9249	-10580	2755	-11658	2611	-8386	-1577	-7464	-2261	-7790	-1781	-10870	20098
0.175000	-30	41	87	-58	-111	-34	11	-15	-16	8	-77	-65	-95	-34	-31	-60	-73	35	-84	-31	-103	-22	-101	-72	-63	-1	-97	-13	-74	-72	-147	-75	-103	-5682	-443	-20200	9607	-10569	2721	-11541	3805	-8328	-1496	-7464	-1701	-7673	-1755	-10838	25351
0.175833	-25	40	89	-59	-109	-31	11	-16	-21	2	-76	-65	-95	-13	-29	-58	-98	32	-85	-32	-103	-1	-101	-67	-49	-5	-107	-13	-70	-72	-147	-74	-646	-5793	-340	-20231	9473	-10545	2678	-11450	4761	-8268	-1412	-7494	-476	-7552	-1741	-10832	28365
0.176667	-26	41	85	-59	-110	-31	11	-18	-12	3	-76	-66	-97	-13	-31	-59	-101	32	-88	-33	-105	-22	-102	-69	-63	-3	-101	-13	-72	-73	-148	-76	189	-5882	-231	-20265	8732	-10498	2629	-11384	5824	-8199	-1323	-7544	-1749	-7435	-1734	-10858	22999
0.177500	-28	41	87	-59	-108	-34	9	-16	-24	3	-75	-67	-97	-16	-28	-61	-103	38	-85	-32	-111	-22	-102	-73	-65	-5	-100	-16	-74	-74	-151	-76	860	-5949	-124	-20303	5754	-10463	2578	-11341	6947	-8129	-1237	-7616	-4799	-7319	-1735	-10898	26309
0.178333	-29	37	88	-62	-114	-35	10	-16	-26	12	-72	-67	-101	-15	-28	-64	-103	32	-88	-34	-109	-23	-102	-72	-67	-4	-100	-15	-75	-76	-150	-76	-8	-6013	-11	-20358	3502	-10401	2520	-11321	7564	-8060	-1147	-7696	-3879	-7207	-1740	-10959	32767
0.179167	-27	42	88	-45	-112	-33	11	-15	-19	3	-74	-63	-97	-13	-28	-56	-101	36	-86	-32	-105	-22	-100	-70	-64	-1	-93	-12	-74	-86	-147	-74	428	-6020	115	-20404	2082	-10329	2458	-11315	8206	-7976	-1061	-7796	-1408	-7098	-1745	-11028	29263
0.180000	-25	40	89	-58	-104	-32	12	-13	-16	8	-70	-62	-98	-29	-29	-55	-98	30	-85	-32	-104	-18	-98	-68	-64	1	-97	-11	-72	-69	-146	-73	151	-6029	242	-20468	213	-10253	2392	-11322	8862	-7905	-1014	-7906	-107	-6999	-1758	-11107	28690
0.180833	-29	40	89	-58	-107	-32	13	-12	-17	6	-73	-64	-96	-13	-29	-57	-99	36	-84	-42	-105	-22	-100	-68	-63	9	-98	-14	-75	-70	-146	-75	371	-6021	372	-20537	-2196	-10176	2319	-11350	9557	-7834	-923	-8020	-421	-6912	-1766	-11185	32767
0.181667	-27	40	86	-57	-115	-34	10	-8	-18	-8	-76	-63	-96	-16	-30	-61	-100	32	-88	-36	-107	-23	-103	-72	-65	-1	-99	-16	-76	-72	-160	-77	630	-5998	509	-20616	-4714	-10100	2239	-11390	10238	-7774	-879	-8155	-1717	-6832	-1783	-11263	30778
0.182500	-27	36	82	-59	-109	-34	6	-16	-19	1	-77	-67	-99	-17	-32	-59	-103	30	-86	-40	-108	-22	-100	-72	-77	-1	-99	-16	-76	-72	-149	-77	609	-5954	629	-20686	-7251	-10012	2156	-11431	10886	-7709	-844	-8290	-3675	-6758	-1792	-11323	29762
0.183333	-26	38	84	-61	-110	-32	9	-15	-41	5	-74	-65	-98	-17	-33	-58	-99	32	-87	-33	-107	-24	-100	-73	-65	0	-97	-14	-76	-72	-150	-77	992	-5894	763	-20762	-9564	-9929	2062	-11481	11536	-7651	-834	-8426	-4517	-6698	-1806	-11374	32282
0.184167	-26	62	87	-60	-111	-33	10	-15	-16	4	-74	-66	-96	-17	-32	-58	-99	32	-85	-33	-108	-24	-95	-69	-64	0	-104	-39	-78	-72	-149	-74	162	-5817	890	-20828	-10699	-9848	1980	-11538	11801	-7595	-843	-8573	-2009	-6644	-1819	-11423	30672
0.185000	-28	37	85	-60	-110	-32	10	-16	-21	7	-73	-64	-97	-52	-32	-62	-100	35	-87	-35	-105	-22	-100	-73	-64	0	-97	-17	-73	-72	-149	-76	-342	-5726	1000	-20898	-10860	-9774	1873	-11579	11927	-7543	-883	-8724	-506	-6601	-1836	-11430	25586
0.185833	-10	41	84	-58	-109	-35	13	-15	-18	2	-72	-64	-97	-17	-31	-58	-99	34	-85	-31	-101	-21	-103	-68	-65	-11	-95	-14	-75	-73	-149	-76	2116	-5620	1128	-20950	-13147	-9701	1766	-11664	12927	-7491	-943	-8882	-4022	-6568	-1861	-11437	26980
0.186667	-27	38	87	-58	-109	-30	15	3	-18	5	-69	-93	-97	-15	-29	-58	-100	32	-84	-32	-104	-23	-100	-70	-62	1	-97	-15	-73	-69	-149	-77	446	-5498	1233	-21012	-13582	-9639	1646	-11728	13548	-7440	-1029	-9047	-3358	-6542	-1887	-11424	31125
0.187500	-23	37	90	-59	-108	-32	13	-14	-16	5	-68	-62	-96	-15	-30	-58	-95	35	-83	-24	-102	-21	-99	-68	-62	0	-96	-16	-69	-69	-147	-75	426	-5363	1327	-21026	-13654	-9575	1522	-11797	14156	-7391	-1141	-9198	-3666	-6525	-1922	-11401	26270
0.188333	-23	40	88	-62	-108	-31	17	-13	-14	12	-69	-66	-94	-14	-26	-57	-97	36	-84	-31	-107	-21	-99	-67	-62	0	-96	-13	-72	-68	-146	-75	950	-5216	1404	-21048	-13216	-9523	1394	-11871	14781	-7341	-1279	-9397	-2382	-6517	-1969	-11366	24030
0.189167	-35	37	89	-59	-108	-32	11	-18	-18	4	-70	-64	-98	-19	-33	-62	-98	33	-87	-33	-105	-24	-104	-70	-64	-4	-98	-15	-75	-74	-168	-79	23	-5055	1465	-21053	-11651	-9484	1253	-11949	15339	-7294	-1439	-9582	-232	-6523	-2031	-11330	24357
0.190000	-26	36	85	-63	-110	-38	9	-21	-19	2	-74	-62	-100	-21	-19	-67	-103	25	-90	-35	-111	-29	-108	-75	-67	-5	-101	-19	-77	-76	-154	-82	-64	-4888	1506	-21052	-8892	-9449	1111	-12038	15882	-7244	-1620	-9774	868	-6531	-2105	-11286	20281
0.190833	-40	35	86	-63	-112	-39	6	-21	-22	0	-75	-68	-102	-22	-33	-63	-102	28	-92	-33	-110	-26	-103	-70	-66	-3	-100	-18	-78	-74	-149	-78	881	-4707	1541	-21010	-7697	-9412	973	-12115	16552	-7188	-1814	-9968	-1750	-6544	-2185	-11235	15867
0.191667	-27	38	87	-64	-113	-58	10	-11	-19	2	-74	-65	-98	-17	-30	-62	-105	30	-86	-34	-109	-26	-105	-69	-66	-5	-100	-17	-76	-70	-154	-77	-357	-4523	1553	-20959	-5689	-9386	828	-12204	16885	-7134	-2011	-10161	-1310	-6568	-2278	-11192	22581
0.192500	-30	38	88	-61	-112	-34	10	-17	-18	4	-72	-65	-102	-18	-31	-62	-114	32	-84	-32	-108	-24	-78	-69	-63	-1	-100	-17	-78	-74	-149	-75	-432	-4325	1549	-20898	-1734	-9361	689	-12292	17085	-7079	-2227	-10359	1637	-6598	-2389	-11147	15856
0.193333	-26	40	88	-62	-109	-36	12	-8	-18	2	-52	-64	-97	-16	-30	-60	-99	35	-84	-33	-108	-23	-101	-67	-63	0	-100	-15	-72	-70	-148	-76	-673	-4135	1525	-20817	2519	-9342	549	-12391	17063	-7025	-2441	-10552	4117	-6636	-2513	-11115	8093
0.194167	-29	42	86	-62	-110	-34	15	-17	-18	6	-69	-63	-99	-17	-31	-60	-101	34	-84	-32	-107	-24	-101	-67	-64	0	-80	-15	-74	-70	-149	-73	-837	-3929	1487	-20725	5942	-9318	418	-12487	17035	-6972	-2654	-10742	4633	-6684	-2652	-11086	12654
0.195000	-28	42	88	-61	-110	-35	11	-12	-16	5	-73	-64	-96	-14	-30	-60	-100	35	-84	-32	-109	-24	-101	-69	-66	-1	-98	-16	-75	-69	-146	-76	-715	-3732	1438	-20620	8854	-9305	284	-12591	16774	-6918	-2870	-10926	4150	-6736	-2797	-11069	7856
0.195833	-23	42	88	-63	-111	-34	12	-14	-17	7	-72	-65	-96	-16	-31	-61	-101	36	-84	-33	-105	-27	-101	-68	-45	-1	-100	-17	-76	-70	-149	-75	-964	-3542	1379	-20509	10912	-9284	163	-12692	16438	-6870	-3075	-11102	2451	-6794	-2952	-11061	1981
0.196667	-27	42	86	-61	-110	-32	12	-15	-27	5	-69	-63	-97	-18	-30	-62	-99	33	-81	-33	-109	-26	-102	-69	-65	0	-98	-16	-75	-70	-149	-76	-714	-3352	1287	-20382	11900	-9272	43	-12801	16141	-6826	-3272	-11262	596	-6856	-3122	-11062	2833
0.197500	-27	41	85	-62	-113	-36	10	-16	-18	4	-77	-66	-100	-17	-34	-61	-118	30	-84	-35	-108	-26	-103	-69	-66	-3	-101	-17	-79	-72	-150	-78	-1289	-3169	1235	-20256	12756	-9253	-72	-12904	15366	-6794	-3452	-11410	1344	-6922	-3295	-11081	-336
0.198333	-30	38	82	-65	-113	-39	1	-18	-19	2	-77	-60	-98	-17	-34	-63	-102	29	-87	-35	-110	-27	-104	-72	-66	-4	-102	-19	-77	-73	-150	-65	-2055	-2997	1160	-20121	13722	-9212	-187	-13013	14277	-6750	-3622	-11539	2742	-6987	-3471	-11094	-6559
0.199167	-25	38	82	-64	-114	-40	8	-16	-23	2	-77	-67	-102	-17	-31	-62	-102	33	-83	-35	-105	-21	-98	-69	-63	1	-101	-1	-68	-69	-148	-74	908	-2823	1090	-19982	10788	-9214	-292	-13109	14182	-6714	-3767	-11649	-2531	-7043	-3646	-11118	-7427
0.200000	-26	40	85	-60	-110	-34	13	-15	-16	5	-62	-63	-96	-13	-28	-51	-95	36	-84	-32	-104	-21	-100	-69	-64	-1	-100	-14	-72	-70	-147	-72	290	-2668	1023	-19849	7377	-9195	-401	-13220	13951	-6692	-3901	-11738	-4042	-7101	-3828	-11149	-1727
0.200833	-28	42	87	-59	-108	-33	16	-14	-14	6	-69	-61	-95	-12	-29	-59	-99	33	-79	-32	-102	-19	-99	-66	-64	1	-96	-11	-69	-69	-148	-73	-204	-2514	966	-19712	4174	-9178	-511	-13315	13557	-6673	-4015	-11809	-4635	-7149	-4006	-11185	-8285
0.201667	-28	35	87	-60	-110	-36	13	-14	-15	6	-68	-63	-94	-16	-27	-57	-97	34	-81	-29	-103	-22	-102	-68	-63	1	-97	-24	-70	-68	-148	-70	913	-2375	913	-19586	368	-9161	-633	-13422	13319	-6661	-4118	-11864	-3406	-7195	-4184	-11223	-10514
0.202500	-24	42	89	-60	-110	-34	13	-12	-15	5	-69	-63	-92	-13	-30	-16	-98	34	-83	-34	-107	-19	-98	-68	-61	0	-98	-15	-74	-67	-147	-75	639	-2245	872	-19465	-3220	-9144	-749	-13517	13029	-6653	-4208	-11903	-2204	-7227	-4359	-11263	-6389
0.203333	-25	42	88	-60	-110	-34	15	-15	-16	7	-67	-64	-98	-12	-28	-58	-102	35	-82	-31	-111	-22	-99	-70	-66	-1	-98	-14	-76	-67	-148	-74	477	-2118	844	-19337	-5998	-9130	-876	-13606	12739	-6656	-4285	-11922	-1430	-7253	-4528	-11302	-9696
0.204167	-28	43	88	-60	-111	-35	17	-14	-19	6	-70	-63	-99	-15	-30	-62	-103	32	-84	-33	-107	-17	-91	-67	-65	0	-105	-12	-74	-66	-148	-73	1721	-2001	827	-19238	-10066	-9118	-1009	-13702	13054	-6664	-4353	-11922	-5055	-7268	-4698	-11340	-13017
0.205000	-28	40	87	-57	-107	-34	15	-14	-23	4	-72	-60	-96	-14	-30	-57	-101	35	-83	-29	-101	-17	-98	-70	-64	0	-98	-13	-72	-68	-147	-97	962	-1889	822	-19140	-13467	-9135	-1154	-13792	13051	-6673	-4415	-11911	-5998	-7278	-4865	-11372	-3032
0.205833	-24	41	88	-59	-110	-35	11	-14	-18	5	-73	-64	-96	-15	-30	-59	-100	34	-81	-30	-105	-21	-114	-72	-64	-1	-99	-14	-74	-69	-147	-74	510	-1786	844	-19050	-14108	-9101	-1296	-13875	12860	-6690	-4476	-11893	-3471	-7266	-5023	-11402	-4932
0.206667	-25	40	90	-58	-107	-34	10	-15	-19	24	-75	-65	-95	-15	-29	-60	-98	29	-83	-30	-103	-21	-100	-72	-66	-1	-100	-13	-82	-69	-146	-61	346	-1684	869	-18970	-13658	-9098	-1457	-13961	12764	-6713	-4537	-11866	-606	-7276	-5181	-11428	-13208
0.207500	-30	41	87	-60	-111	-36	10	-16	-22	5	-73	-65	-98	-16	-29	-60	-102	28	-78	-30	-105	-21	-97	-70	-64	0	-95	-14	-69	-67	-145	-75	44	-1586	906	-18889	-13108	-9093	-1610	-14032	12651	-6734	-4598	-11823	421	-7264	-5327	-11445	-5802
0.208333	-27	42	88	-42	-110	-35	15	-14	-22	5	-68	-65	-96	-13	-27	-57	-100	34	-82	-28	-104	-18	-98	-69	-63	0	-97	-11	-73	-70	-146	-72	61	-1496	955	-18819	-11750	-9096	-1775	-14104	12443	-6763	-4668	-11800	803	-7257	-5473	-11460	-6387
0.209167	-23	43	89	-59	-108	-32	13	-14	-18	5	-69	-66	-98	-15	-28	-60	-101	30	-83	-33	-87	-19	-97	-73	-66	0	-100	-22	-70	-69	-148	-75	-340	-1402	1007	-18762	-9522	-9098	-1936	-14174	12092	-6793	-4746	-11764	837	-7247	-5614	-11469	-12959
0.210000	-28	38	87	-61	-111	-36	9	-17	-22	2	-74	-66	-94	-8	-32	-62	-104	32	-84	-33	-105	-21	-100	-75	-66	-3	-101	-15	-74	-69	-150	-78	-292	-1309	1080	-18708	-6837	-9104	-2098	-14240	11656	-6826	-4831	-11731	602	-7244	-5748	-11474	-9396
0.210833	-28	40	87	-60	-109	-36	12	-13	-21	7	-73	-67	-98	-16	-28	-60	-102	34	-85	-32	-109	-15	-98	-69	-65	0	-99	-13	-75	-69	-149	-75	-679	-1222	1136	-18662	-3370	-9107	-2249	-14293	10978	-6867	-4927	-11698	1948	-7245	-5874	-11475	-8164
0.211667	-28	44	95	-30	-108	-3	15	-15	-21	4	-70	-64	-98	-14	-28	-59	-100	37	-82	-32	-103	-18	-97	-72	-65	0	-102	-27	-72	-66	-148	-76	-2093	-1108	1206	-18618	1754	-9116	-2399	-14347	9757	-6894	-5033	-11670	5108	-7251	-5994	-11470	-13912
0.212500	-29	43	87	-59	-110	-32	13	-12	-16	7	-73	-64	-98	-13	-28	-60	-74	34	-85	-31	-80	-19	-96	-70	-63	-1	-99	-12	-72	-70	-147	-73	-114	-1049	1268	-18580	4804	-9121	-2540	-14393	9124	-6923	-5145	-11643	1491	-7270	-6102	-11437	-15774
0.213333	-28	42	89	-58	-93	-29	7	-15	-19	6	-75	-63	-92	-12	-28	-59	-97	36	-81	-30	-104	-18	-94	-72	-63	0	-100	-13	-72	-68	-145	-75	-22	-964	1332	-18582	6830	-9125	-2669	-14433	8645	-6958	-5269	-11626	326	-7302	-6207	-11458	-8401
0.214167	-27	42	87	-60	-109	-32	13	-13	-16	7	-72	-64	-95	-15	-27	-60	-98	34	-84	-30	-104	-22	-97	-64	-60	-1	-99	-14	-72	-68	-148	-75	-1474	-884	1382	-18525	9357	-9135	-2791	-14466	7722	-6991	-5399	-11610	988	-7344	-6294	-11448	-12396
0.215000	-26	41	89	-58	-110	-35	16	-15	-21	5	-65	-63	-97	-15	-28	-60	-99	33	-83	-36	-107	-21	-98	-72	-66	-5	-102	-15	-76	-69	-149	-86	-386	-807	1428	-18502	10385	-9144	-2895	-14493	6959	-7029	-5539	-11600	2122	-7399	-6376	-11440	-16433
0.215833	-29	38	84	-64	-113	-38	10	-18	-21	3	-78	-65	-100	-17	-29	-63	-102	27	-75	-33	-108	-21	-102	-73	-64	-4	-102	-14	-75	-70	-148	-76	-362	-734	1459	-18484	10664	-9151	-2989	-14511	6250	-7062	-5678	-11569	2931	-7462	-6442	-11428	-11006
0.216667	-30	41	86	-35	-112	-32	12	-15	-28	3	-74	-68	-101	-19	-28	-60	-103	30	-85	-36	-110	-23	-98	-73	-67	-3	-104	-21	-77	-70	-149	-97	-860	-663	1487	-18467	10999	-9156	-3067	-14523	5445	-7097	-5811	-11571	3992	-7537	-6494	-11419	-12072
0.217500	-29	38	84	-63	-113	-38	11	-15	-19	5	-73	-66	-98	-18	-29	-57	-102	30	-85	-36	-107	-24	-98	-74	-63	-1	-102	-17	-76	-69	-147	-78	262	-598	1497	-18458	9550	-9161	-3132	-14525	5058	-7129	-5939	-11550	746	-7617	-6535	-11396	-17377
0.218333	-25	37	86	-61	-110	-52	25	-16	-24	2	-75	-67	-97	-18	-31	-61	-104	29	-87	-33	-108	-24	-100	-73	-65	-3	-102	-16	-75	-70	-150	-79	149	-539	1501	-18451	6774	-9168	-3183	-14517	4399	-7160	-6062	-11533	-1490	-7706	-6564	-11398	-8300
0.219167	-26	42	86	-62	-110	-34	12	-15	-17	5	-74	-64	-99	-19	-29	-58	-99	33	-84	-34	-110	-1	-95	-66	-65	-1	-100	0	-72	-68	-149	-75	4	-486	1489	-18445	5293	-9172	-3217	-14498	3705	-7192	-6172	-11504	-296	-7786	-6584	-11373	-5378
0.220000	-23	41	86	-58	-109	-32	15	-14	-17	-7	-86	-63	-96	-15	-27	-58	-98	34	-82	-31	-105	-21	-96	-67	-65	1	-99	-14	-72	-68	-147	-90	343	-436	1473	-18432	4235	-9179	-3247	-14474	3201	-7223	-6266	-11479	2186	-7871	-6595	-11372	-15003
0.220833	-26	41	87	-59	-108	-32	13	-12	-16	9	-72	-62	-97	-16	-21	-57	-102	38	-82	-32	-85	-21	-97	-68	-63	1	-99	-13	-73	-66	-147	-74	116	-396	1433	-18443	2524	-9188	-3264	-14441	2706	-7260	-6344	-11438	3067	-7941	-6600	-11359	-8852
0.221667	-27	42	87	-60	-111	-30	13	-13	-18	5	-74	-65	-97	-17	-29	-59	-100	36	-81	-31	-105	-23	-99	-73	-61	1	-100	-14	-79	-67	-147	-75	428	-365	1391	-18447	331	-9197	-3277	-14398	2433	-7290	-6413	-11400	2091	-8035	-6602	-11346	-4643
0.222500	-28	40	85	-62	-112	-35	12	-14	-21	5	-75	-65	-98	-16	-29	-59	-103	32	-92	-36	-110	-24	-98	-73	-66	-3	-101	-14	-74	-69	-149	-76	385	-336	1336	-18456	-2093	-9212	-3277	-14351	2211	-7327	-6459	-11333	45	-8099	-6602	-11334	-9447
0.223333	-28	18	86	-74	-111	-36	11	-17	-25	4	-75	-66	-102	-19	-31	-62	-102	30	-85	-35	-110	-26	-102	-75	-66	-3	-104	-27	-101	-76	-153	-80	567	-313	1279	-18468	-4671	-9227	-3289	-14297	2124	-7362	-6494	-11299	-2217	-8160	-6607	-11317	-5941
0.224167	-30	35	79	-65	-115	-36	10	-18	-22	1	-75	-68	-102	-17	-52	-61	-144	28	-85	-45	-108	-27	-100	-70	-64	0	-103	-13	-75	-69	-150	-76	361	-291	1217	-18475	-6617	-9232	-3291	-14232	2130	-7396	-6506	-11237	-2438	-8204	-6605	-11299	-2250
0.225000	-27	37	89	-59	-113	-33	12	-18	-22	4	-74	-66	-100	-18	-30	-60	-99	32	-85	-32	-104	-25	-100	-74	-62	-1	-102	-16	-70	-70	-119	-76	-1129	-240	1158	-18489	-6572	-9241	-3301	-14159	1618	-7431	-6508	-11170	1206	-8244	-6612	-11283	-5348
0.225833	-24	38	86	-63	-111	-36	10	-14	-18	7	-74	-65	-98	-16	-11	-59	-116	29	-88	-35	-111	-25	-102	-70	-64	-4	-99	-14	-73	-70	-148	-75	210	-251	1097	-18503	-7075	-9266	-3313	-14083	1491	-7467	-6502	-11098	-133	-8263	-6624	-11262	-7118
0.226667	-28	41	84	-60	-109	-34	12	-16	-17	6	-73	-64	-98	-17	-30	-59	-100	33	-84	-30	-105	-22	-99	-69	-69	1	-99	-15	-76	-69	-153	-74	1325	-225	1037	-18516	-8732	-9246	-3330	-13998	1927	-7511	-6486	-11022	-2129	-8279	-6644	-11246	1232
0.227500	-25	41	89	-57	-112	-34	10	-13	-18	11	-70	-63	-85	-14	-29	-57	-100	34	-83	-31	-107	-26	-100	-69	-61	0	-97	-13	-74	-67	-148	-75	-607	-200	983	-18537	-8381	-9248	-3356	-13905	1933	-7552	-6467	-10946	-1962	-8286	-6667	-11221	2028
0.228333	-24	32	91	-56	-110	-31	13	-14	-16	9	-69	-64	-97	-15	-31	-57	-101	37	-83	-30	-103	-19	-97	-72	-62	1	-97	-13	-76	-68	-146	-74	303	-167	935	-18553	-8144	-9233	-3386	-13817	2054	-7595	-6450	-10868	-1646	-8289	-6702	-11203	-2489
0.229167	-24	42	87	-60	-113	-38	10	-13	-18	9	-72	-64	-99	-16	-26	-57	-98	36	-84	-31	-109	-25	-99	-69	-62	-1	-100	-14	-76	-68	-148	-76	276	-131	889	-18573	-6804	-9229	-3431	-13727	2231	-7641	-6433	-10791	-218	-8286	-6744	-11185	2704
0.230000	-27	41	87	-59	-117	-38	27	-16	-23	5	-74	-66	-100	-21	-32	-59	-104	33	-87	-33	-109	-24	-101	-70	-66	-1	-103	-16	-75	-80	-153	-75	-597	-90	853	-18590	-4253	-9213	-3475	-13630	2239	-7685	-6420	-10713	2492	-8281	-6791	-11169	4001
0.230833	-28	42	88	-58	-113	-36	8	-21	-18	-3	-72	-65	-99	-15	-30	-60	-101	34	-82	-32	-110	-23	-104	-69	-65	0	-101	-14	-75	-72	-148	-76	82	-45	825	-18608	-2172	-9195	-3526	-13532	2432	-7724	-6413	-10639	1492	-8269	-6835	-11149	-1512
0.231667	-28	42	87	-61	-113	-35	10	-13	-17	5	-70	-68	-99	-19	-30	-65	-98	33	-85	-34	-104	-28	-101	-70	-66	-1	-102	-16	-76	-72	-151	-76	81	0	791	-18624	-1253	-9171	-3583	-13433	2473	-7767	-6412	-10559	-298	-8262	-6881	-11137	4265
0.232500	-30	36	87	-62	-114	-41	5	-18	-28	2	-75	-68	-96	-18	-31	-61	-101	32	-86	-33	-108	-25	-102	-69	-62	0	-99	-14	-74	-68	-150	-74	-961	59	786	-18636	1543	-9149	-3615	-13329	2208	-7792	-6416	-10493	1267	-8258	-6923	-11117	10172
0.233333	-25	42	90	-58	-110	-34	10	-14	-18	7	-70	-66	-97	-16	-30	-60	-102	36	-84	-34	-104	-32	-98	-67	-60	-1	-100	-14	-78	-70	-151	-76	-1110	103	752	-18647	5213	-9127	-3685	-13231	1868	-7819	-6426	-10424	3814	-8256	-6965	-11105	-58
0.234167	-28	44	91	-57	-110	-35	11	-13	-18	4	-69	-61	-99	-14	-27	-58	-104	39	-81	-30	-104	-21	-99	-66	-61	0	-97	-11	-70	-68	-148	-73	-1603	153	735	-18651	8272	-9107	-3729	-13130	1382	-7837	-6438	-10358	4779	-8250	-6992	-11084	2038
0.235000	-25	44	82	-58	-111	-32	12	-13	-21	9	-69	-63	-98	-14	-30	-57	-99	35	-84	-30	-102	-22	-75	-67	-62	21	-102	-13	-74	-69	-149	-75	-1359	199	714	-18656	10526	-9091	-3768	-13032	1054	-7846	-6458	-10296	3994	-8259	-7016	-11072	7697
0.235833	-24	45	90	-58	-112	-36	11	-15	9	7	-70	-65	-120	-12	-29	-61	-100	37	-83	-31	-104	-22	-102	-68	-64	-1	-100	-14	-75	-69	-147	-74	-1420	268	691	-18653	11974	-9082	-3794	-12935	793	-7848	-6482	-10238	2317	-8264	-7023	-11056	1674
0.236667	-25	42	89	-59	-111	-32	10	-14	-21	5	-74	-67	-97	-16	-29	-61	-100	36	-85	-30	-105	-23	-102	-68	-62	-3	-100	-14	-77	-70	-150	-77	-1230	278	658	-18648	12394	-9077	-3812	-12839	488	-7841	-6500	-10173	574	-8278	-7015	-11010	1324
0.237500	-27	43	88	-58	-110	-35	10	-29	-21	4	-74	-66	-98	-14	-29	-61	-100	34	-86	-32	-108	-23	-103	-70	-65	-3	-101	-6	-74	-72	-150	-64	-1119	293	615	-18636	12250	-9082	-3812	-12747	143	-7826	-6521	-10120	214	-8293	-7003	-11027	4307
0.238333	-27	43	89	-59	-109	-36	11	-15	-18	3	-74	-65	-99	-16	-33	-62	-100	33	-84	-34	-107	-23	-102	-69	-63	-1	-99	-15	-73	-73	-151	-78	-2134	330	563	-18620	12530	-9081	-3798	-12653	-689	-7802	-6535	-10062	2943	-8307	-6970	-11007	930
0.239167	-26	42	86	-60	-108	-33	11	-17	-16	1	-72	-64	-100	-16	-29	-60	-99	34	-85	-33	-104	-23	-102	-68	-64	-1	-100	-11	-72	-70	-150	-74	-1028	343	504	-18594	11569	-9075	-3774	-12568	-1231	-7775	-6536	-10008	1596	-8323	-6922	-10994	-3169
0.240000	-26	45	91	-58	-109	-34	13	-13	-17	4	-74	-64	-99	-18	-31	-60	-99	33	-83	-30	-111	-23	-99	-67	-62	0	-100	1	-74	-67	-150	-78	1397	349	426	-18568	7240	-9099	-3737	-12479	-837	-7742	-6540	-9950	-3149	-8340	-6862	-10980	1937
0.240833	-28	41	88	-62	-111	-36	9	-4	-21	3	-75	-66	-102	-19	-31	-60	-100	35	-87	-30	-108	-21	-101	-68	-65	-3	-100	-10	-75	-67	-150	-75	-491	349	338	-18533	4019	-9108	-3683	-12399	-796	-7706	-6527	-9890	-3834	-8351	-6790	-10962	4396
0.241667	-28	42	87	-59	-108	-32	12	-13	-16	7	-70	-61	-95	-13	-29	-59	-100	32	-82	-30	-102	-22	-102	-70	-63	0	-99	-11	-73	-68	-148	-79	524	339	237	-18498	35	-9119	-3627	-12320	-561	-7672	-6510	-9833	-4850	-8364	-6712	-10950	-2112
0.242500	-23	42	87	-46	-107	-33	12	-15	-15	5	-72	-67	-96	-15	-27	-57	-99	34	-86	-33	-105	-22	-101	-69	-62	-1	-100	-15	-72	-68	-148	-76	1205	329	129	-18461	-3831	-9125	-3563	-12240	-93	-7637	-6484	-9777	-4207	-8370	-6624	-10932	1404
0.243333	-25	43	87	-59	-110	-33	10	-13	-16	3	-70	-63	-94	-18	-28	-60	-100	34	-97	-34	-102	-23	-86	-66	-61	0	-102	-13	-72	-69	-148	-79	403	311	1	-18418	-7263	-9130	-3498	-12165	375	-7605	-6450	-9718	-2392	-8382	-6533	-10923	3977
0.244167	-21	43	88	-60	-105	-32	9	-15	-16	4	-70	-61	-94	-17	-29	-59	-99	33	-84	-32	-102	-25	-102	-68	-62	-4	-99	-11	-75	-69	-150	-75	1000	317	-133	-18375	-10271	-9121	-3433	-12088	1017	-7571	-6408	-9659	-2519	-8376	-6441	-10910	-1082
0.245000	-26	39	88	-59	-109	-32	15	-14	-16	5	-74	-63	-99	-15	-28	-59	-102	32	-87	-33	-108	-22	-102	-67	-65	-4	-101	-12	-74	-68	-147	-77	1958	275	-268	-18332	-14220	-9108	-3371	-12016	1887	-7541	-6361	-9599	-4263	-8375	-6350	-10900	2308
0.245833	-27	37	88	-58	-109	-34	9	-17	-23	4	-74	-63	-95	-14	-27	-59	-102	34	-84	-32	-104	-21	-101	-69	-67	-1	-101	-12	-72	-68	-144	-73	980	256	-402	-18286	-16047	-9092	-3316	-11944	2409	-7511	-6309	-9541	-2473	-8367	-6260	-10890	11593
0.246667	-25	40	86	-58	-107	-31	12	-13	-16	5	-70	-62	-96	-12	-27	-58	-99	33	-86	-30	-103	-19	-98	-67	-61	0	-101	-12	-69	-67	-145	-76	1261	231	-535	-18244	-15541	-9059	-3266	-11867	3033	-7487	-6249	-9484	761	-8354	-6180	-10886	3516
0.247500	-17	41	90	-58	-105	-32	9	-12	-16	5	-73	-61	-94	-13	-26	-57	-97	37	-84	-28	-101	-22	-99	-69	-62	0	-98	-8	-73	-67	-147	-73	1006	208	-656	-18203	-14359	-9023	-3231	-11794	3537	-7454	-6200	-9429	2691	-8335	-6105	-10882	2414
0.248333	-25	40	86	-60	-108	-32	13	-13	-16	6	-72	-63	-96	-15	-28	-60	-101	34	-86	-30	-103	-22	-101	-77	-65	-1	-102	-14	-75	-72	-150	-76	691	178	-779	-18163	-12785	-8980	-3211	-11723	4026	-7427	-6147	-9379	2937	-8311	-6041	-10886	9904
0.249167	-28	40	84	-62	-111	-35	10	-19	-26	25	-76	-66	-102	-22	-32	-65	-102	33	-87	-34	-107	-24	-103	-68	-63	-4	-102	-15	-76	-74	-151	-75	391	157	-880	-18122	-10203	-8927	-3199	-11650	4541	-7395	-6101	-9330	2932	-8286	-5987	-10889	5374
0.250000	-32	37	81	-70	-113	-38	11	-18	-22	3	-76	-67	-98	-18	-31	-62	-102	30	-91	-38	-101	-24	-102	-72	-68	-3	-101	-15	-75	-73	-150	-76	185	125	-974	-18083	-7147	-8862	-3208	-11568	4889	-7354	-6054	-9285	2619	-8255	-5941	-10895	3788
0.250833	-27	38	88	-62	-111	-35	12	-17	-13	19	-74	-67	-97	-16	-30	-62	-103	34	-87	-33	-107	-24	-100	-68	-63	0	-102	-15	-73	-70	-148	-67	74	103	-1048	-18043	-3781	-8794	-3222	-11485	5088	-7308	-6015	-9245	2740	-8216	-5901	-10896	8139
0.251667	-27	40	85	-61	-111	-33	11	-17	-19	6	-75	-69	-99	-22	-28	-63	-92	30	-69	-34	-105	-23	-102	-70	-65	-1	-101	-14	-78	-70	-149	-73	-1013	75	-1118	-18000	753	-8716	-3260	-11400	4855	-7280	-5986	-9203	5730	-8178	-5875	-10907	5656
0.252500	-26	39	86	-61	-88	-35	11	-17	-22	4	-76	-66	-96	-16	-29	-61	-99	34	-88	-33	-109	-23	-101	-68	-63	-3	-101	-11	-75	-70	-148	-75	-1162	45	-1164	-17957	5813	-8635	-3302	-11322	4397	-7192	-5960	-9180	7056	-8134	-5856	-10919	180
0.253333	-26	40	86	-61	-109	-36	12	-15	-15	7	-76	-67	-96	-15	-30	-61	-100	37	-90	-12	-104	-15	-100	-67	-64	0	-101	-15	-77	-70	-149	-74	1311	18	-1209	-17910	7554	-8550	-3358	-11236	4675	-7120	-5944	-9151	2598	-8086	-5844	-10933	3110
0.254167	-26	44	86	-58	-120	-31	13	-15	-17	6	-74	-45	-95	-12	-28	-59	-99	35	-86	-33	-103	-21	-97	-67	-65	0	-102	-14	-74	-70	-146	-77	-412	-8	-1246	-17859	9766	-8444	-3422	-11158	4624	-7041	-5938	-9133	1888	-8038	-5844	-10948	8128
0.255000	-26	42	87	-59	-109	-33	12	-13	-14	6	-73	-64	-95	-15	-28	-59	-103	34	-87	-30	-107	-27	-100	-70	-63	0	-98	-14	-76	-70	-148	-76	-211	-40	-1267	-17809	11269	-8366	-3491	-11074	4521	-6952	-5940	-9115	185	-7986	-5847	-10967	1179
0.255833	-26	40	88	-62	-111	-39	15	-15	-17	5	-87	-68	-97	-17	-30	-61	-100	35	-87	-33	-105	-25	-104	-72	-65	-1	-99	-17	-76	-72	-148	-70	608	-70	-1289	-17744	11788	-8274	-3569	-10996	4353	-6856	-5952	-9110	-73	-7935	-5852	-10988	2554
0.256667	-27	37	86	-61	-112	-36	11	-19	-22	1	-76	-67	-97	-16	-32	-66	-105	33	-90	-38	-127	-28	-103	-74	-67	-5	-102	-15	-77	-73	-150	-77	129	-103	-1315	-17686	11744	-8183	-3643	-10923	4192	-6757	-5972	-9123	885	-7881	-5863	-11015	6179
0.257500	-32	61	82	-65	-114	-50	9	-19	-24	0	-78	-70	-102	-18	-34	-63	-108	30	-91	-36	-107	-24	-105	-70	-68	-13	-102	-15	-79	-81	-155	-79	252	-135	-1340	-17620	11493	-8083	-3714	-10847	4252	-6653	-6000	-9111	1240	-7821	-5877	-11035	912
0.258333	-29	35	84	-64	-116	-38	9	-17	-23	2	-75	-68	-99	-18	-33	-64	-101	37	-91	-31	-97	-26	-103	-72	-69	-3	-101	-14	-77	-70	-152	-77	1418	-167	-1367	-17549	8586	-7992	-3783	-10779	4707	-6540	-6030	-9120	-2118	-7760	-5889	-11056	505
0.259167	-27	39	87	-62	-113	-39	12	-15	-19	-8	-73	-68	-103	-15	-31	-59	-103	35	-88	-36	-109	-22	-99	-69	-64	-1	-101	-15	-77	-68	-148	-74	528	-201	-1399	-17473	5671	-7889	-3838	-10725	4753	-6430	-6064	-9126	-2736	-7697	-5904	-11078	11602
0.260000	-28	41	88	-62	-110	-35	16	-12	-16	5	-72	-61	-96	-12	-28	-57	-101	37	-83	-31	-93	-26	-98	-67	-61	-10	-96	-11	-70	-67	-148	-73	645	-238	-1437	-17399	4016	-7800	-3889	-10665	4890	-6318	-6105	-9141	-1230	-7625	-5919	-11098	6474
0.260833	-25	44	88	-58	-105	-29	15	-11	-1	9	-70	-61	-101	-12	-29	-57	-99	37	-86	-31	-105	-19	-99	-66	-63	0	-98	-14	-70	-73	-147	-60	671	-285	-1485	-17321	2256	-7711	-3927	-10623	5031	-6215	-6145	-9163	166	-7568	-5939	-11121	2049
0.261667	-24	41	89	-60	-112	-34	11	-12	-21	6	-70	-61	-102	-13	-29	-59	-92	37	-86	-34	-105	-22	-101	-68	-65	0	-98	-11	-74	-67	-148	-72	558	-327	-1533	-17246	-34	-7636	-3939	-10584	5162	-6115	-6193	-9186	-130	-7505	-5955	-11141	11646
0.262500	-24	35	88	-58	-112	-31	12	-15	-18	7	-72	-65	-101	-12	-29	-56	-100	37	-85	-34	-103	-22	-99	-68	-63	-1	-101	-12	-74	-70	-150	-75	711	-379	-1577	-17172	-2390	-7557	-3980	-10559	5414	-6023	-6237	-9211	-1442	-7445	-5976	-11159	10707
0.263333	-26	41	88	-58	-111	-38	10	-13	-18	6	-73	-62	-98	-13	-27	-58	-98	47	-83	-36	-109	-22	-101	-68	-64	-1	-98	-14	-73	-69	-149	-75	821	-431	-1645	-17103	-4665	-7496	-3988	-10544	5588	-5939	-6286	-9237	-3024	-7382	-6002	-11176	7677
0.264167	-26	43	86	-58	-110	-27	28	-13	-18	7	-75	-70	-98	-15	-31	-60	-99	37	-83	-35	-104	-23	-100	-67	-64	-4	-101	-14	-73	-73	-151	-74	735	-486	-1703	-17035	-6526	-7434	-3986	-10536	5797	-5867	-6332	-9267	-3867	-7326	-6021	-11195	12651
0.265000	-26	41	88	-60	-113	-39	10	-14	-21	6	-74	-64	-99	-15	-30	-61	-101	37	-86	-49	-108	-25	-103	-69	-68	-4	-101	-14	-75	-73	-152	-77	-207	-544	-1764	-16974	-7251	-7388	-3980	-10542	5799	-5806	-6382	-9299	-1687	-7272	-6045	-11209	13359
0.265833	-29	40	85	-57	-115	-36	10	-17	-40	4	-75	-68	-101	-18	-31	-60	-103	37	-86	-36	-105	-21	-100	-67	-65	-3	-101	-10	-76	-70	-155	-96	-1356	-601	-1813	-16912	-6239	-7347	-3961	-10554	5227	-5756	-6423	-9329	1729	-7225	-6073	-11219	8589
0.266667	-27	42	88	-59	-110	-34	10	-14	-17	7	-73	-62	-96	-14	-28	-58	-90	36	-83	-32	-105	-24	-100	-70	-63	0	-98	-12	-74	-68	-147	-73	811	-659	-1860	-16857	-7325	-7321	-3943	-10574	5408	-5716	-6466	-9365	-1605	-7181	-6094	-11231	9965
0.267500	-24	58	87	-58	-112	-34	9	-11	-19	8	-70	-63	-98	-13	-28	-57	-98	38	-83	-31	-102	-21	-97	-64	-61	0	-98	-10	-69	-69	-143	-72	-269	-712	-1899	-16807	-7821	-7302	-3911	-10604	5447	-5693	-6510	-9396	-1772	-7147	-6121	-11241	18397
0.268333	-26	44	86	-56	-111	-33	15	-13	-15	6	-68	-62	-96	-13	-22	-77	-98	35	-83	-33	-104	-22	-100	-67	-67	0	-98	-11	-72	-67	-146	-72	-1270	-767	-1928	-16762	-7388	-7303	-3889	-10649	5342	-5684	-6553	-9438	-1909	-7124	-6154	-11252	13026
0.269167	-25	40	86	-57	-111	-51	15	-16	-19	6	-45	-61	-97	-15	-30	-60	-100	34	-84	-35	-105	-24	-97	-67	-63	-3	-98	-11	-75	-72	-149	-76	-803	-816	-1953	-16721	-6454	-7313	-3864	-10693	5171	-5689	-6596	-9465	-688	-7111	-6190	-11271	11312
0.270000	-28	41	86	-57	-110	-34	9	-16	-18	8	-74	-65	-96	-15	-28	-60	-98	34	-83	-36	-103	-26	-98	-70	-64	1	-101	-12	-75	-70	-150	-73	-1556	-851	-1968	-16679	-4521	-7334	-3848	-10747	4792	-5702	-6639	-9497	894	-7104	-6227	-11279	16037
0.270833	-27	40	87	-56	-111	-34	17	-15	-17	4	-72	-64	-97	-15	-28	-60	-98	35	-82	-34	-103	-23	-99	-72	-62	0	-99	-18	-70	-70	-149	-76	-1913	-875	-1974	-16636	-1724	-7364	-3825	-10808	4319	-5730	-6677	-9533	2501	-7110	-6266	-11296	12926
0.271667	-28	40	89	-55	-110	-34	12	-16	-13	8	-70	-55	-96	-12	-28	-59	-99	37	-82	-33	-104	-24	-102	-67	-63	2	-100	-12	-70	-72	-147	-72	-718	-887	-1976	-16597	-462	-7412	-3804	-10866	4271	-5767	-6714	-9539	-332	-7121	-6303	-11308	8521
0.272500	-32	40	86	-57	-109	-35	11	-14	-21	4	-74	-67	-101	-16	-31	-59	-102	33	-85	-39	-107	-24	-98	-69	-66	-1	-85	-13	-76	-69	-162	-73	-1758	-884	-1982	-16558	965	-7457	-3795	-10937	3709	-5821	-6751	-9603	-648	-7144	-6347	-11327	16999
0.273333	-27	38	87	-57	-112	-35	8	-17	-22	6	-73	-64	-101	-15	-32	-58	-105	35	-86	-39	-109	-28	-101	-74	-66	-3	-103	-15	-79	-70	-150	-77	-1963	-861	-1982	-16523	4101	-7525	-3788	-11013	3003	-5877	-6784	-9640	1884	-7179	-6395	-11326	14375
0.274167	-26	39	85	-59	-113	-36	10	12	-22	10	-74	-68	-101	-17	-31	-61	-100	35	-86	-34	-104	-23	-98	-69	-64	1	-102	-14	-73	-67	-152	-74	-1875	-813	-1988	-16483	7468	-7591	-3774	-11084	2249	-5944	-6813	-9671	4369	-7214	-6440	-11360	4958
0.275000	-24	39	86	-56	-111	-34	10	-16	-18	5	-73	-62	-97	-14	-30	-58	-99	29	-85	-34	-107	-22	-101	-74	-62	0	-102	-15	-74	-70	-152	-74	-2305	-748	-1999	-16443	9801	-7671	-3769	-11159	1314	-6004	-6837	-9706	4587	-7261	-6477	-11372	10341
0.275833	-27	40	86	-62	-110	-33	11	-16	-15	6	-73	-66	-98	-13	-31	-59	-101	35	-83	-35	-107	-22	-100	-72	-65	0	-103	-14	-70	-74	-151	-77	-1847	-664	-2023	-16405	11401	-7750	-3760	-11238	504	-6106	-6854	-9742	3314	-7310	-6542	-11394	9489
0.276667	-27	38	86	-59	-109	-32	10	-17	-22	4	-74	-66	-96	-17	-30	-60	-99	36	-101	-33	-105	-22	-102	-70	-65	-1	-103	-13	-75	-72	-150	-74	-1857	-549	-2056	-16370	12402	-7851	-3746	-11314	-391	-6195	-6871	-9776	1572	-7364	-6591	-11410	2626
0.277500	-30	37	86	-50	-115	-34	10	-15	-21	6	-72	-65	-97	-14	-30	-62	-102	34	-87	-36	-108	-25	-99	-72	-62	0	-102	-13	-76	-74	-150	-77	-1609	-419	-2102	-16335	12612	-7938	-3744	-11394	-1216	-6285	-6878	-9819	167	-7423	-6639	-11424	3515
0.278333	-28	36	88	-61	-111	-34	11	-19	-22	4	-73	-70	-100	-16	-29	-64	-100	35	-88	-33	-107	-22	-103	-74	-69	-3	-102	-15	-76	-70	-151	-74	-1521	-255	-2164	-16306	12458	-8043	-3730	-11476	-2077	-6381	-6887	-9857	469	-7481	-6684	-11434	3085
0.279167	-30	38	87	-39	-109	-31	16	-16	-19	7	-72	-57	-95	-14	-31	-60	-102	35	-84	-32	-104	-22	-100	-68	-61	0	-101	-14	-74	-53	-148	-75	-2419	-73	-2210	-16265	12715	-8142	-3716	-11555	-3294	-6475	-6878	-9898	2234	-7544	-6725	-11444	-2976
0.280000	-26	43	92	-58	-105	-29	15	-14	-17	7	-70	-62	-94	-13	-28	-52	-98	38	-81	-28	-101	-8	-99	-68	-63	0	-98	-11	-70	-68	-145	-72	133	130	-2320	-16259	10001	-8249	-3700	-11637	-3699	-6577	-6870	-9954	-3038	-7606	-6761	-11451	-6473
0.280833	-27	41	90	-57	-99	-65	16	-14	-17	8	-69	-65	-94	-13	-28	-58	-98	36	-86	-32	-101	-19	-99	-69	-64	1	-100	-14	-78	-65	-147	-73	761	352	-2419	-16253	6183	-8360	-3683	-11724	-3772	-6677	-6866	-9999	-5321	-7674	-6796	-11457	-825
0.281667	-24	42	90	-59	-109	-31	13	-15	-18	24	-74	-64	-95	-12	-28	-57	-95	34	-86	-31	-104	-22	-100	-70	-69	-4	-101	-15	-75	-69	-148	-75	-265	587	-2524	-16255	3232	-8478	-3668	-11816	-4101	-6784	-6861	-10057	-5438	-7742	-6825	-11463	-5442
0.282500	-30	44	88	-62	-114	-43	12	-17	-23	5	-75	-66	-97	-14	-30	-62	-100	34	-86	-33	-109	-22	-103	-70	-48	-1	-99	-14	-73	-75	-149	-75	803	840	-2632	-16265	-417	-8589	-3648	-11906	-4157	-6876	-6846	-10116	-4444	-7806	-6839	-11460	-11495
0.283333	-24	40	89	-61	-108	-35	11	-19	-16	5	-72	-61	-96	-8	-30	-60	-97	27	-79	-33	-108	-22	-102	-73	-64	-4	-100	-14	-73	-70	-150	-79	646	1106	-2740	-16290	-3729	-8702	-3631	-12002	-4032	-6973	-6836	-10177	-3199	-7871	-6848	-11457	-9347
0.284167	-29	40	94	-59	-108	-34	15	-15	-23	3	-72	-64	-95	-14	-29	-60	-103	35	-87	-32	-102	-21	-99	-70	-64	0	-98	-12	-75	-68	-148	-81	378	1386	-2847	-16326	-6010	-8808	-3608	-12096	-3982	-7060	-6825	-10241	-2158	-7935	-6854	-11453	-11854
0.285000	-25	38	89	-60	-109	-32	12	-14	-22	3	-74	-64	-98	-16	-33	-59	-105	34	-64	-32	-107	-28	-101	-74	-67	-6	-99	-13	-75	-70	-150	-76	1403	1660	-2942	-16375	-8740	-8914	-3591	-12185	-3433	-7142	-6817	-10325	-5189	-8003	-6849	-11443	-19030
0.285833	-25	41	82	-58	-110	-36	17	-15	-18	7	-72	-63	-100	-17	-28	-59	-102	32	-88	-34	-104	-21	-100	-70	-64	-1	-98	-11	-70	-74	-147	-73	864	1940	-3029	-16441	-11523	-9008	-3565	-12278	-3045	-7211	-6807	-10368	-6389	-8058	-6836	-11430	-15072
0.286667	-26	42	88	-56	-109	-35	13	-14	-17	2	-72	-63	-95	-14	-26	-60	-95	33	-81	-29	-102	-19	-101	-69	-64	-1	-99	-13	-72	-68	-147	-76	460	2221	-3090	-16513	-11753	-9100	-3542	-12368	-2715	-7273	-6795	-10432	-4032	-8109	-6821	-11414	-14490
0.287500	-24	43	95	-53	-107	-33	13	-13	-16	8	-68	-61	-96	-15	-27	-57	-101	33	-85	-33	-104	-23	-97	-65	-63	0	-97	-13	-74	-67	-148	-74	623	2491	-3143	-16604	-10629	-9171	-3514	-12449	-2298	-7312	-6779	-10487	-957	-8154	-6797	-11397	-25055
0.288333	-23	42	90	-58	-108	-33	16	-12	-18	5	-70	-63	-95	-24	-28	-56	-105	26	-85	-30	-103	-22	-98	-67	-64	0	-97	-11	-72	-67	-147	-75	73	2760	-3165	-16705	-9191	-9237	-3489	-12529	-1907	-7325	-6767	-10537	475	-8193	-6774	-11378	-23843
0.289167	-26	37	92	-60	-109	-36	11	-25	-19	6	-73	-66	-99	-16	-27	-63	-101	32	-88	-35	-109	-23	-101	-70	-66	-3	-97	-16	-76	-70	-149	-78	-8	3010	-3179	-16819	-7118	-9290	-3460	-12601	-1469	-7362	-6755	-10581	931	-8223	-6748	-11361	-23619
0.290000	-26	38	87	-61	-110	-38	9	-17	-24	1	-76	-67	-100	-17	-31	-62	-103	33	-100	-39	-112	-28	-98	-72	-65	-7	-103	-19	-76	-74	-155	-79	-372	3250	-3168	-16936	-4402	-9322	-3428	-12666	-1252	-7367	-6739	-10615	848	-8234	-6719	-11339	-31044
0.290833	-32	42	64	-64	-113	-62	10	-18	-22	2	-76	-66	-101	-17	-32	-62	-103	30	-86	-36	-108	-25	-100	-72	-66	-3	-100	-16	-75	-60	-149	-75	-383	3473	-3136	-17057	-1438	-9328	-3389	-12713	-1029	-7350	-6711	-10632	178	-8240	-6694	-11311	-32187
0.291667	-27	37	88	-60	-112	-34	10	-15	-25	1	-74	-67	-97	-23	-28	-60	-100	33	-86	-35	-108	-26	-101	-68	-67	-4	-103	-16	-75	-72	-153	-74	-527	3674	-3089	-17180	1695	-9317	-3351	-12754	-963	-7319	-6686	-10642	776	-8227	-6669	-11286	-31532
0.292500	-28	35	87	-60	-111	-36	9	-15	-18	5	-73	-67	-98	-16	-30	-62	-105	32	-87	-36	-110	-26	-101	-72	-65	-11	-99	-13	-67	-73	-151	-75	-1969	3853	-3033	-17313	5992	-9283	-3310	-12783	-1420	-7274	-6652	-10636	4607	-8196	-6647	-11256	-32725
0.293333	-26	40	88	-61	-108	-34	9	-14	-17	4	-74	-63	-95	-18	-30	-58	-101	34	-86	-33	-95	-26	-99	-68	-66	-3	-99	-14	-76	-70	-150	-74	-392	4017	-2967	-17442	8821	-9231	-3267	-12801	-1516	-7215	-6617	-10620	2501	-8146	-6626	-11224	-32701
0.294167	-25	40	88	-34	-108	-34	12	11	-16	7	-73	-64	-94	-15	-29	-61	-98	33	-88	-34	-103	-24	-97	-67	-65	-1	-98	-13	-73	-79	-169	-76	946	4145	-2904	-17565	9131	-9149	-3229	-12808	-1317	-7148	-6574	-10597	-232	-8078	-6613	-11191	-32730
0.295000	-25	37	87	-58	-110	-32	11	-14	-21	5	-74	-66	-100	-16	-30	-58	-104	35	-88	-33	-107	-24	-96	-69	-64	-1	-101	-12	-76	-70	-150	-75	-929	4257	-2845	-17682	10404	-9043	-3192	-12806	-1585	-7067	-6537	-10560	-761	-7996	-6607	-11159	-32703
0.295833	-26	40	89	-61	-108	-40	12	-14	-16	5	-76	-64	-100	-17	-31	-60	-100	33	-88	-35	-110	-26	-100	-69	-63	-1	-100	-14	-77	-75	-151	-75	353	4335	-2796	-17800	10301	-8926	-3160	-12797	-1646	-6976	-6484	-10515	-1393	-7897	-6606	-11126	-32404
0.296667	-30	40	89	-61	-110	-36	9	-16	-19	5	-76	-68	-98	-17	-29	-61	-102	33	-86	-32	-103	-24	-99	-70	-66	-3	-101	-14	-76	-74	-151	-75	644	4388	-2760	-17905	9443	-8791	-3132	-12783	-1636	-6881	-6435	-10467	-768	-7782	-6604	-11097	-32052
0.297500	-27	37	93	-63	-113	-38	10	-16	-21	4	-78	-68	-99	-18	-34	-63	-103	29	-90	-45	-111	-29	-102	-74	-47	-3	-102	-13	-74	-73	-152	-77	52	4417	-2742	-18003	8625	-8620	-3117	-12760	-1838	-6781	-6387	-10416	1250	-7649	-6608	-11062	-31651
0.298333	-29	36	84	-64	-114	-41	7	-18	-21	2	-90	-70	-101	-27	-35	-69	-108	28	-92	-36	-111	-28	-103	-74	-68	-6	-108	-15	-77	-76	-152	-78	1143	4415	-2743	-18099	6527	-8444	-3111	-12734	-1660	-6672	-6342	-10361	-590	-7499	-6619	-11029	-31252
0.299167	-33	34	82	-64	-115	-41	8	-19	-25	0	-77	-70	-98	-21	-34	-66	-107	32	-86	-36	-109	-26	-102	-70	-64	-1	-102	-11	-76	-91	-153	-75	1587	4399	-2767	-18183	2313	-8259	-3113	-12698	-1356	-6562	-6295	-10296	-3259	-7350	-6622	-10985	-30874
0.300000	-23	38	89	-59	-110	-33	12	-15	-18	5	-75	-67	-98	-17	-31	-62	-98	55	-84	-27	-102	-6	-98	-70	-63	-1	-103	-11	-76	-72	-150	-74	1209	4355	-2805	-18258	-748	-8058	-3129	-12667	-1326	-6449	-6244	-10239	-2457	-7197	-6635	-10951	-30492
0.300833	-24	39	80	-61	-108	-35	16	-15	-18	7	-74	-65	-94	-16	-29	-62	-97	36	-85	-32	-108	-24	-100	-67	-62	6	-101	-11	-72	-69	-149	-72	1640	4289	-2870	-18332	-2888	-7864	-3162	-12634	-1125	-6329	-6212	-10181	-348	-7032	-6643	-10914	-30112
0.301667	-25	42	90	-57	-108	-34	12	-12	-17	5	-74	-66	-96	-12	-31	-61	-99	33	-85	-35	-104	-22	-100	-70	-64	-1	-104	-13	-76	-70	-149	-75	1607	4200	-2953	-18399	-5227	-7643	-3207	-12603	-1034	-6217	-6181	-10131	661	-6874	-6659	-10883	-29698
0.302500	-25	44	88	-59	-111	-34	11	-16	-19	6	-77	-67	-99	-17	-31	-64	-102	33	-85	-34	-109	-26	-101	-68	-66	-1	-101	-5	-73	-73	-147	-74	1924	4093	-3047	-18464	-7735	-7470	-3269	-12570	-662	-6096	-6159	-10082	282	-6714	-6667	-10850	-28163
0.303333	-24	39	90	-60	-111	-34	13	-17	-19	4	-75	-68	-97	-18	-32	-62	-92	19	-87	-32	-105	-23	-100	-69	-64	-5	-103	-13	-76	-70	-150	-78	1800	3968	-3150	-18523	-9901	-7280	-3339	-12538	-270	-5976	-6141	-10040	-426	-6567	-6679	-10817	-24344
0.304167	-28	39	89	-60	-112	-36	12	-18	-17	6	-73	-63	-95	-17	-30	-62	-98	35	-86	-34	-107	-25	-100	-70	-65	-1	-101	-13	-74	-70	-149	-97	1890	3834	-3266	-18576	-11703	-7103	-3421	-12509	92	-5857	-6131	-10001	-1163	-6420	-6683	-10781	-22234
0.305000	-27	42	88	-60	-111	-34	13	-16	-19	6	-75	-67	-104	-17	-32	-62	-100	47	-86	-32	-107	-23	-99	-67	-62	-4	-100	-13	-72	-69	-150	-74	2006	3690	-3374	-18627	-12953	-6939	-3510	-12480	563	-5740	-6130	-9960	-766	-6294	-6690	-10752	-21199
0.305833	-30	39	86	-59	-113	-40	10	-19	-17	7	-74	-64	-97	-14	-32	-60	-100	34	-84	-33	-107	-24	-102	-70	-66	-31	-100	-12	-75	-70	-147	-75	820	3536	-3485	-18674	-12302	-6792	-3608	-12450	568	-5620	-6140	-9937	2934	-6173	-6691	-10714	-18360
0.306667	-26	41	87	-58	-111	-32	10	-15	-19	5	-87	-65	-99	-24	-33	-61	-102	33	-86	-33	-104	-24	-100	-74	-64	-4	-100	-14	-77	-69	-149	-77	1473	3380	-3595	-18720	-11290	-6663	-3710	-12418	662	-5511	-6159	-9912	2475	-6076	-6694	-10688	-18415
0.307500	-28	40	85	-59	-111	-38	6	-17	-18	6	-73	-65	-95	-17	-31	-61	-102	35	-85	-30	-112	-24	-99	-70	-62	-10	-96	-11	-74	-68	-147	-73	3662	3226	-3670	-18750	-12378	-6546	-3803	-12381	1511	-5398	-6179	-9887	-1330	-5983	-6687	-10652	-13266
0.308333	-26	42	91	-58	-110	-35	15	-13	-17	7	-70	-63	-98	-14	-29	-60	-100	34	-83	-32	-105	-22	-98	-65	-63	1	-97	-15	-72	-67	-146	-73	1620	3071	-3742	-18778	-11398	-6453	-3897	-12344	1900	-5298	-6215	-9865	-1135	-5911	-6684	-10622	-7242
0.309167	-28	43	87	-58	-111	-33	13	4	-17	4	-70	-63	-97	-15	-28	-61	-103	34	-83	-32	-105	-25	-100	-70	-67	-1	-98	-14	-73	-70	-148	-72	1873	2915	-3797	-18798	-10085	-6379	-3991	-12310	2232	-5202	-6257	-9849	-892	-5855	-6682	-10593	-10692
0.310000	-23	41	88	-60	-111	-35	13	-15	-18	5	-72	-66	-99	-16	-16	-61	-101	36	-83	-26	-104	-25	-97	-69	-67	-4	-99	-16	-75	-72	-148	-78	1731	2775	-3835	-18808	-7958	-6318	-4069	-12262	2610	-5113	-6303	-9830	929	-5812	-6676	-10567	-6854
0.310833	-26	39	85	-60	-112	-35	15	-17	-19	6	-72	-62	-98	-17	-28	-59	-102	35	-85	-31	-107	-25	-98	-68	-60	0	-98	-13	-87	-70	-146	-74	757	2641	-3852	-18807	-5254	-6276	-4137	-12215	2783	-5038	-6354	-9812	3386	-5784	-6672	-10540	-2218
0.311667	-25	41	89	-57	-112	-33	11	-30	-3	7	-72	-63	-108	-15	-29	-60	-101	35	-83	-31	-105	-24	-100	-69	-65	-1	-97	-14	-76	-72	-150	-75	1001	2521	-3852	-18797	-2326	-6277	-4193	-12163	3107	-4972	-6408	-9792	3053	-5771	-6664	-10518	-5897
0.312500	-25	40	85	-59	-111	-35	12	-15	-18	7	-70	-60	-99	-11	-26	-58	-100	35	-82	-32	-103	-23	-99	-58	-67	-3	-119	-16	-74	-70	-145	-73	1115	2414	-3841	-18773	-1037	-6229	-4228	-12108	3577	-4922	-6462	-9774	478	-5769	-6658	-10497	-2980
0.313333	-24	40	89	-57	-110	-34	13	-14	-17	5	-51	-60	-98	-13	-29	-60	-104	35	-83	-30	-105	-23	-99	-69	-63	1	-96	-14	-73	-69	-147	-75	-293	2320	-3807	-18740	1123	-6222	-4250	-12047	3642	-4880	-6516	-9766	1354	-5779	-6653	-10479	7688
0.314167	-17	42	88	-59	-105	-34	13	-12	-17	6	-72	-62	-95	-15	-27	-58	-96	34	-82	-33	-104	-23	-97	-68	-63	0	-96	-19	-72	-68	-164	-75	-546	2246	-3772	-18699	4570	-6223	-4249	-11984	3597	-4857	-6570	-9739	3440	-5798	-6649	-10469	1722
0.315000	-27	39	88	-59	-111	-36	16	-15	-19	4	-74	-62	-102	-15	5	-61	-104	30	-86	-33	-111	-26	-99	-72	-66	-3	-99	-15	-77	-73	-148	-80	-1167	2180	-3735	-18654	7466	-6235	-4220	-11918	3502	-4846	-6605	-9724	4222	-5833	-6652	-10465	945
0.315833	-29	37	79	-62	-113	-43	10	-18	-24	0	-77	-65	-100	-19	-29	-61	-103	33	-86	-32	-105	-25	-100	-76	-65	-3	-99	-15	-77	-73	-149	-77	-1213	2141	-3691	-18598	9324	-6249	-4202	-11850	3498	-4848	-6662	-9707	3208	-5868	-6650	-10462	9520
0.316667	-27	40	86	-61	-110	-36	13	-15	-19	-12	-74	-63	-99	-22	-30	-61	-103	29	-87	-36	-108	-28	-101	-69	-68	-1	-101	-18	-79	-74	-150	-78	-1507	2112	-3662	-18534	10620	-6265	-4151	-11780	3397	-4866	-6695	-9693	1869	-5914	-6653	-10469	6797
0.317500	-26	37	85	-61	-110	-35	10	-17	-21	0	-77	-65	-97	-17	-30	-62	-102	34	-87	-32	-107	-26	-99	-70	-66	-4	-101	-15	-76	-73	-148	-75	-1890	2105	-3620	-18470	11002	-6285	-4088	-11706	3161	-4893	-6725	-9686	387	-5980	-6654	-10479	5444
0.318333	-27	33	85	-63	-113	-36	12	-16	-22	-8	-74	-72	-100	-18	-28	-42	-104	32	-91	-40	-108	-26	-102	-72	-66	-5	-102	-17	-74	-72	-149	-79	-1921	2107	-3600	-18393	10664	-6308	-4013	-11637	3001	-4935	-6781	-9678	-675	-6030	-6659	-10499	10988
0.319167	-26	38	86	-62	-111	-36	13	-16	-21	0	-74	-64	-96	-18	-29	-60	-101	34	-86	-34	-105	-26	-100	-72	-64	-1	-100	-9	-73	-69	-148	-72	-2566	2134	-3584	-18332	10340	-6332	-3929	-11565	2572	-4984	-6747	-9672	1004	-6099	-6663	-10523	11879
0.320000	-27	40	88	-58	-104	-34	16	-13	-15	4	-73	-62	-93	-12	-27	-60	-102	35	-97	-31	-105	-19	-97	-65	-61	0	-99	-11	-70	-68	-145	-74	-2849	2170	-3587	-18261	9575	-6361	-3844	-11502	2071	-5044	-6742	-9680	1279	-6171	-6673	-10558	8391
0.320833	-25	43	95	-58	-108	-31	15	-14	-18	5	-72	-61	-97	-16	-27	-56	-97	38	-83	-32	-105	-21	-98	-69	-66	0	-113	-14	-72	-68	-148	-73	-762	2224	-3604	-18194	5459	-6392	-3750	-11436	2451	-5113	-6727	-9688	-3358	-6257	-6683	-10597	12882
0.321667	-27	39	88	-57	-112	-29	12	-13	-16	-9	-70	-65	-95	-15	-29	-58	-103	36	-87	-32	-107	-25	-98	-67	-65	0	-99	-12	-76	-68	-153	-76	-2683	2286	-3638	-18134	2177	-6429	-3666	-11379	2329	-5191	-6702	-9710	-3582	-6345	-6700	-10644	20842
0.322500	-29	43	88	-61	-109	-35	11	-13	-23	4	-75	-66	-96	-15	-28	-58	-102	34	-91	-33	-108	-25	-103	-72	-68	-4	-98	-15	-75	-70	-147	-76	-2786	2362	-3686	-18069	-1297	-6469	-3588	-11332	2274	-5270	-6671	-9731	-4432	-6436	-6716	-10701	15970
0.323333	-28	39	85	-60	-113	-35	12	-15	-19	3	-73	-68	-101	-18	-31	-60	-96	32	-91	-39	-109	-25	-101	-67	-66	-4	-102	-15	-75	-70	-149	-76	-2279	2447	-3754	-18023	-4572	-6516	-3514	-11288	2441	-5352	-6631	-9767	-3708	-6538	-6730	-10759	18165
0.324167	-38	40	85	-60	-116	-40	7	-17	-22	1	-75	-68	-98	-19	-33	-61	-101	34	-85	-35	-104	-27	-102	-68	-64	-1	-100	-16	-69	-70	-150	-76	-2850	2548	-3828	-17957	-7085	-6564	-3451	-11249	2572	-5435	-6585	-9802	-1931	-6637	-6745	-10820	24164
0.325000	-28	39	85	-59	-110	-33	11	-16	-18	5	-73	-66	-96	-17	-32	-61	-99	33	-86	-38	-107	-26	-98	-72	-68	-1	-100	-13	-72	-69	-149	-77	-2698	2650	-3915	-17907	-8557	-6615	-3401	-11226	2726	-5506	-6536	-9841	-1125	-6739	-6762	-10889	21497
0.325833	-26	86	90	-57	-109	-33	11	-14	-22	5	-74	-65	-98	-18	-28	-58	-101	36	-86	-31	-107	-26	-98	-70	-65	-5	-101	-14	-92	-70	-147	-74	-2015	2759	-4012	-17860	-11173	-6669	-3358	-11205	3122	-5591	-6480	-9888	-3698	-6841	-6770	-10959	21246
0.326667	-29	42	89	-59	-109	-32	16	3	-19	6	-65	-65	-97	-16	-29	-58	-101	32	-85	-32	-105	-23	-98	-68	-65	-3	-98	-13	-73	-66	-146	-74	-3012	2870	-4097	-17816	-12565	-6729	-3332	-11202	3190	-5663	-6425	-9928	-2973	-6943	-6779	-11029	31642
0.327500	-28	44	90	-55	-109	-31	15	-11	-19	8	-72	-64	-96	-13	-26	-57	-97	30	-82	-31	-74	-18	-98	-67	-62	0	-99	-15	-72	-69	-145	-72	-2825	2989	-4228	-17769	-11569	-6788	-3319	-11207	3229	-5726	-6378	-9971	-115	-7040	-6781	-11102	27371
0.328333	-24	43	88	-58	-110	-30	15	-10	-13	7	-50	-69	-96	-15	-26	-55	-99	35	-80	-32	-101	-22	-98	-67	-61	2	-97	-10	-73	-67	-145	-74	-3159	3103	-4334	-17731	-9480	-6851	-3319	-11228	3148	-5783	-6332	-10012	2458	-7127	-6782	-11176	22150
0.329167	-29	43	89	-72	-111	-33	13	-14	-16	5	-72	-66	-96	-17	-28	-58	-98	34	-82	-33	-107	-25	-99	-68	-67	-1	-101	-16	-75	-76	-148	-105	-3471	3219	-4467	-17699	-6945	-6911	-3329	-11259	3061	-5829	-6298	-10052	3267	-7211	-6776	-11251	29235
0.330000	-28	39	87	-62	-110	-33	13	-15	-17	6	-74	-68	-96	-16	-29	-60	-110	33	-88	-33	-108	-24	-100	-70	-64	-5	-101	-14	-75	-70	-149	-75	-3437	3328	-4588	-17671	-3712	-6969	-3347	-11297	2828	-5861	-6269	-10080	3068	-7283	-6762	-11326	26784
0.330833	-28	42	91	-58	-110	-35	13	-16	-21	6	-76	-67	-99	-17	-28	-59	-102	34	-82	-32	-107	-23	-110	-68	-65	-3	-100	-17	-77	-73	-148	-74	-3094	3434	-4706	-17646	-296	-7020	-3368	-11351	2479	-5884	-6253	-10105	2146	-7345	-6743	-11395	22505
0.331667	-26	39	85	-61	-118	-36	0	-18	-21	5	-74	-67	-97	-18	-30	-61	-102	32	-85	-36	-111	-27	-104	-72	-66	-5	-104	-15	-78	-73	-151	-117	-2654	3540	-4827	-17631	3084	-7068	-3400	-11417	2091	-5897	-6245	-10122	1308	-7395	-6717	-11464	24946
0.332500	-29	38	82	-62	-114	-35	9	-16	-26	4	-77	-69	-100	-22	-29	-60	-103	40	-84	-33	-104	-26	-104	-72	-65	18	-101	-17	-76	-75	-150	-76	-3162	3634	-4940	-17620	7153	-7103	-3424	-11479	1350	-5892	-6248	-10127	3144	-7431	-6682	-11503	22841
0.333333	-26	39	86	-59	-112	-35	13	-15	-4	5	-69	-64	-104	-14	-23	-57	-99	36	-83	-32	-108	-25	-101	-70	-63	-3	-98	-14	-75	-70	-151	-76	-2700	3725	-5047	-17633	12003	-7138	-3455	-11553	284	-5881	-6263	-10131	5506	-7451	-6649	-11582	16464
0.334167	-22	60	86	-60	-105	-32	13	-14	-12	7	-70	-65	-97	-19	-30	-58	-98	33	-81	-32	-103	-23	-100	-55	-63	-1	-99	-15	-77	-75	-147	-70	1088	3813	-5154	-17641	13647	-7154	-3480	-11620	110	-5861	-6285	-10129	1287	-7463	-6606	-11637	15414
0.335000	-26	40	87	-61	-111	-35	13	-16	-17	6	-74	-62	-98	-16	-31	-58	-99	34	-84	-34	-108	-25	-101	-69	-67	-3	-100	-14	-74	-72	-149	-75	1078	3905	-5257	-17675	14628	-7165	-3506	-11693	-317	-5838	-6325	-10121	430	-7464	-6564	-11690	20790
0.335833	-22	41	84	-61	-109	-34	13	-16	-16	5	-74	-65	-97	-19	-32	-59	-102	30	-86	-35	-104	-23	-101	-72	-66	0	-103	-16	-74	-75	-149	-76	1124	3970	-5349	-17726	15276	-7171	-3525	-11765	-841	-5809	-6365	-10109	-852	-7456	-6543	-11734	13985
0.336667	-27	37	86	-61	-112	-35	11	-16	-19	6	-72	-66	-98	-18	-34	-62	-102	32	-85	-34	-108	-26	-102	-69	-65	-5	-102	-14	-78	-73	-148	-69	2561	4045	-5438	-17796	14985	-7171	-3542	-11829	-1160	-5775	-6416	-10098	-576	-7437	-6482	-11773	11017
0.337500	-26	38	85	-61	-109	-36	10	-17	-15	6	-73	-66	-97	-18	-33	-62	-103	22	-87	-34	-107	-23	-101	-70	-64	-4	-103	-16	-77	-73	-152	-74	2629	4119	-5519	-17886	14283	-7156	-3555	-11888	-1458	-5740	-6476	-10087	247	-7415	-6451	-11802	14143
0.338333	-30	37	86	-64	-116	-39	10	-19	-18	6	-72	-65	-98	-19	-38	-66	-100	35	-87	-38	-109	-26	-103	-70	-64	-3	-102	-15	-77	-73	-150	-78	2914	4190	-5591	-18003	13564	-7151	-3557	-11942	-1842	-5707	-6527	-10076	757	-7383	-6416	-11826	10041
0.339167	-29	38	85	-60	-112	-38	13	-17	-18	3	-73	-67	-100	-19	-33	-64	-102	33	-87	-35	-108	-24	-103	-74	-65	-1	-102	-11	-75	-74	-150	-75	4583	4266	-5655	-18143	10294	-7119	-3558	-11980	-1619	-5675	-6587	-10069	-3279	-7352	-6387	-11830	4993
0.340000	-22	40	87	-61	-112	-36	15	-14	-16	6	-73	-64	-100	-17	-31	-60	-100	34	-88	-39	-109	-24	-99	-68	-64	-4	-104	-16	-75	-72	-149	-76	4282	4341	-5717	-18310	6230	-7092	-3554	-12017	-1391	-5651	-6654	-10062	-4709	-7319	-6371	-11831	12881
0.340833	-23	36	86	-62	-108	-38	9	-17	-21	3	-77	-67	-98	-22	-33	-63	-102	30	-86	-33	-104	-23	-99	-66	-61	-7	-102	-15	-73	-73	-146	-76	4386	4419	-5762	-18501	3857	-7061	-3560	-12044	-1209	-5628	-6708	-10065	-2675	-7290	-6360	-11814	10274
0.341667	-24	41	87	-62	-111	-36	13	-14	-17	5	-76	-68	-96	-21	-31	-63	-97	29	-90	-36	-109	-25	-101	-67	-62	-4	-101	-13	-74	-73	-149	-74	4374	4500	-5808	-18719	1912	-7036	-3557	-12064	-1031	-5612	-6773	-10070	-217	-7253	-6363	-11792	771
0.342500	-27	42	88	-58	-109	-36	10	-14	-17	5	-75	-65	-101	-21	-32	-63	-95	30	-86	-35	-105	-24	-101	-67	-64	-4	-102	-15	-74	-73	-148	-78	4105	4586	-5838	-18956	-635	-7002	-3559	-12077	-716	-5605	-6829	-10076	-62	-7224	-6373	-11748	6071
0.343333	-25	38	86	-61	-111	-39	9	-16	-19	11	-75	-64	-95	-17	-31	-61	-99	33	-88	-35	-107	-25	-100	-70	-64	-3	-99	-13	-74	-70	-149	-75	4069	4676	-5864	-19232	-3112	-6971	-3564	-12084	-180	-5597	-6883	-10087	-956	-7192	-6389	-11698	5731
0.344167	-31	42	86	-59	-111	-35	10	-15	-18	1	-74	-66	-97	-19	-31	-62	-103	32	-85	-35	-105	-22	-102	-68	-63	0	-101	-13	-78	-73	-150	-77	3679	4773	-5880	-19484	-5071	-6941	-3571	-12088	486	-5603	-6932	-10102	-2254	-7172	-6414	-11632	-646
0.345000	-26	39	89	-60	-112	-38	8	-14	-21	4	-76	-65	-98	-18	-30	-63	-99	34	-86	-36	-107	-24	-100	-72	-64	-4	-100	-13	-76	-70	-147	-74	3564	4869	-5887	-19735	-6638	-6915	-3572	-12093	1224	-5611	-6979	-10111	-2987	-7148	-6445	-11552	518
0.345833	-27	46	88	-59	-108	-33	12	-14	-19	5	-75	-66	-98	-17	-30	-62	-101	32	-85	-33	-102	-24	-102	-69	-66	0	-99	-14	-75	-70	-149	-75	2813	4982	-5889	-20043	-7207	-6887	-3597	-12091	1767	-5623	-7019	-10129	-1321	-7134	-6482	-11465	206
0.346667	-26	43	89	-57	-110	-34	9	-15	-16	4	-73	-76	-98	-15	-27	-60	-100	33	-84	-34	-104	-23	-100	-67	-63	0	-100	-10	-74	-68	-145	-73	1286	5109	-5882	-20322	-6050	-6862	-3625	-12098	1832	-5640	-7054	-10140	2383	-7122	-6529	-11368	-5459
0.347500	-24	42	91	-56	-105	-30	11	-15	-16	7	-72	-64	-95	-17	-30	-60	-97	35	-97	-30	-103	-22	-97	-68	-64	1	-96	-11	-73	-70	-146	-72	3134	5215	-5871	-20593	-6526	-6838	-3660	-12101	2631	-5671	-7084	-10150	-740	-7113	-6573	-11266	-8692
0.348333	-24	43	93	-56	-110	-34	11	-12	-17	8	-69	-64	-93	-15	-28	-61	-100	34	-85	-32	-105	-24	-100	-69	-63	-1	-97	-12	-75	-69	-146	-74	2792	5338	-5855	-20854	-7233	-6827	-3701	-12117	3592	-5685	-7112	-10160	-1819	-7114	-6623	-11164	-3187
0.349167	-28	39	73	-61	-111	-36	9	-19	-19	1	-76	-68	-98	-22	-32	-63	-99	32	-88	-32	-104	-24	-110	-60	-63	0	-98	-13	-75	-80	-149	-74	930	5468	-5837	-21081	-6196	-6807	-3748	-12131	4140	-5711	-7128	-10159	-1592	-7118	-6680	-11057	-7513
0.350000	-26	40	89	-59	-113	-38	7	-18	-18	3	-73	-72	-97	-17	-36	-65	-100	34	-84	-33	-108	-27	-104	-73	-64	-1	-100	-15	-75	-72	-148	-79	1517	5599	-5817	-21284	-4939	-6800	-3810	-12169	4593	-5735	-7143	-10155	-299	-7120	-6727	-10955	-12913
0.350833	-28	38	88	-59	-110	-35	10	-17	-18	2	-74	-65	-99	-18	-31	-61	-102	25	-85	-33	-104	-23	-99	-74	-64	-5	-99	-11	-74	-72	-149	-76	778	5731	-5794	-21451	-3005	-6776	-3865	-12170	4968	-5759	-7154	-10138	1420	-7125	-6780	-10850	-10122
0.351667	-27	38	88	-68	-111	-31	8	-15	-18	3	-74	-66	-96	-17	-29	-61	-100	30	-87	-33	-107	-24	-102	-73	-67	7	-101	-13	-76	-72	-164	-79	-148	5864	-5781	-21579	-376	-6764	-3934	-12204	5210	-5780	-7157	-10117	3498	-7131	-6830	-10752	-12489
0.352500	-28	41	90	-60	-110	-34	12	-15	-17	4	-74	-64	-98	-19	-28	-62	-101	32	-86	-31	-102	-24	-99	-73	-66	-4	-97	-13	-76	-72	-151	-75	550	6003	-5769	-21660	1155	-6746	-4002	-12237	5615	-5813	-7161	-10088	960	-7136	-6882	-10662	-19257
0.353333	-28	41	89	-66	-111	-36	11	-15	-16	8	-70	-62	-96	-14	-28	-58	-99	34	-83	-32	-108	-26	-100	-69	-63	0	-96	-13	-73	-72	-146	-73	-332	6136	-5770	-21690	1783	-6724	-4074	-12268	5760	-5794	-7166	-10053	-425	-7134	-6931	-10567	-13094
0.354167	-26	42	89	-60	-109	-32	16	-14	-16	3	-70	-65	-98	-16	-30	-58	-97	37	-86	-32	-104	-19	-99	-69	-64	-4	-97	-12	-72	-72	-149	-74	-930	6262	-5776	-21673	3809	-6700	-4149	-12301	5721	-5796	-7172	-10007	1401	-7132	-6986	-10489	-10980
0.355000	-26	42	89	-61	-110	-33	11	5	-17	0	-68	-65	-96	-16	-30	-58	-97	34	-85	-33	-102	-27	-100	-70	-63	0	-97	-11	-72	-72	-127	-69	-880	6384	-5799	-21603	6121	-6664	-4226	-12338	5470	-5782	-7183	-9959	3484	-7121	-7038	-10403	-21310
0.355833	-26	39	88	-61	-108	-33	10	-15	-18	5	-74	-65	-98	-18	-33	-61	-101	23	-65	-31	-105	-24	-98	-73	-66	-6	-98	-13	-74	-72	-151	-75	-1478	6494	-5840	-21487	7476	-6638	-4303	-12372	5037	-5763	-7197	-9899	3627	-7107	-7095	-10330	-17887
0.356667	-30	41	88	-59	-112	-40	10	-17	-22	4	-73	-66	-98	-21	-32	-62	-102	30	-87	-35	-111	-29	-104	-75	-69	5	-101	-17	-88	-77	-151	-75	-1504	6591	-5905	-21323	8065	-6600	-4383	-12405	4712	-5736	-7223	-9845	2872	-7083	-7154	-10258	-14704
0.357500	-30	35	82	-64	-116	-38	8	-19	-25	0	-78	-66	-103	-22	-33	-72	-101	28	-87	-36	-107	-27	-101	-75	-69	-5	-101	-15	-77	-77	-151	-78	-1739	6678	-5984	-21104	8056	-6550	-4473	-12428	4094	-5695	-7248	-9796	1691	-7052	-7217	-10181	-20149
0.358333	-26	39	86	-60	-113	-39	8	-21	-23	3	-73	-66	-102	-21	-32	-60	-104	32	-87	-34	-111	-28	-103	-73	-68	-4	-102	-16	-77	-78	-153	-77	-1775	6746	-6082	-20848	7279	-6495	-4531	-12451	3423	-5645	-7280	-9709	192	-7009	-7274	-10104	-18596
0.359167	-28	39	86	-62	-113	-36	11	-17	-19	3	-73	-64	-98	-17	-31	-61	-103	33	-90	-35	-108	-26	-98	-69	-67	0	-99	-12	-77	-72	-150	-76	-1875	6803	-6199	-20546	5823	-6433	-4603	-12464	2796	-5588	-7316	-9653	-129	-6970	-7334	-10025	-15775
0.360000	-27	42	89	-60	-108	-41	13	-9	-16	18	-70	-61	-96	-13	-28	-59	-97	37	-82	-32	-108	-25	-99	-68	-65	0	-98	-11	-68	-57	-148	-73	-2978	6832	-6340	-20215	4867	-6371	-4676	-12475	1604	-5521	-7355	-9575	2041	-6900	-7394	-9946	-18789
0.360833	-25	41	90	-59	-107	-33	17	-13	-17	8	-70	-60	-75	-13	-30	-62	-122	35	-84	-32	-107	-24	-97	-66	-64	0	-97	-11	-74	-70	-149	-73	-1395	6845	-6502	-19855	2367	-6305	-4744	-12480	853	-5455	-7402	-9506	-1250	-6843	-7456	-9865	-21130
0.361667	-27	42	89	-60	-110	-36	13	-14	-19	8	-68	-63	-101	-15	-28	-59	-102	36	-82	-36	-105	-23	-98	-68	-67	3	-98	-12	-74	-70	-147	-73	-243	6832	-6678	-19479	-2170	-6242	-4820	-12484	692	-5390	-7445	-9447	-4457	-6767	-7508	-9781	-13602
0.362500	-25	42	90	-60	-110	-32	13	-12	-19	8	-69	-63	-99	-15	-32	-57	-99	38	-84	-33	-107	-23	-98	-67	-64	-3	-100	-11	-77	-68	-151	-78	-1991	6801	-6873	-19074	-5297	-6174	-4892	-12469	36	-5322	-7496	-9390	-4953	-6714	-7575	-9697	-11864
0.363333	-36	42	90	-63	-100	-34	13	-13	-21	9	-70	-61	-96	-14	-29	-58	-102	37	-82	-29	-107	-22	-99	-69	-66	0	-98	-10	-73	-68	-147	-74	-787	6754	-7073	-18674	-8931	-6110	-4965	-12471	-408	-5252	-7539	-9334	-5446	-6647	-7628	-9609	-15690
0.364167	-28	41	85	-62	-109	-35	15	-14	-18	7	-72	-65	-118	-16	-31	-57	-99	38	-83	-33	-104	-22	-99	-67	-67	-3	-102	-13	-75	-72	-150	-75	-888	6686	-7284	-18277	-11496	-6051	-5029	-12458	-642	-5181	-7584	-9281	-4674	-6588	-7681	-9520	-10539
0.365000	-25	40	86	-62	-111	-38	13	-17	-18	6	-75	-66	-100	-16	-30	-60	-100	34	-84	-34	-108	-23	-100	-70	-65	0	-101	-16	-75	-68	-168	-75	-1629	6602	-7489	-17879	-13046	-5998	-5107	-12450	-1117	-5126	-7614	-9250	-2464	-6528	-7728	-9432	-8006
0.365833	-24	38	86	-62	-114	-40	11	-16	-19	4	-74	-65	-101	-16	-32	-59	-101	19	-83	-32	-109	-23	-98	-65	-64	1	-99	-12	-73	-70	-147	-76	-646	6511	-7685	-17498	-14732	-5942	-5173	-12426	-1330	-5063	-7644	-9206	-3357	-6470	-7769	-9347	-11883
0.366667	-25	43	98	-60	-108	-33	13	-13	-19	5	-69	-63	-96	-12	-25	-58	-101	34	-82	-30	-107	-22	-93	-68	-65	-8	-98	-10	-74	-65	-146	-75	-609	6411	-7863	-17145	-16969	-5894	-5235	-12413	-1444	-5005	-7663	-9179	-4799	-6415	-7807	-9264	-5728
0.367500	-24	44	90	-58	-108	-32	13	-26	-19	8	-73	-62	-97	-16	-28	-56	-99	38	-82	-30	-105	-18	-96	-64	-60	1	-95	-10	-75	-65	-146	-76	-1581	6312	-8019	-16828	-17095	-5845	-5292	-12390	-2043	-4950	-7678	-9155	-3025	-6366	-7837	-9186	2015
0.368333	-13	47	88	-58	-107	-33	13	-11	-15	9	-67	-59	-95	-11	-26	-55	-96	37	-82	-29	-102	-10	-99	-66	-63	1	-96	-26	-70	-66	-143	-75	-1337	6207	-8148	-16548	-15217	-5806	-5348	-12374	-2693	-4900	-7687	-9137	-246	-6317	-7868	-9112	-6010
0.369167	-22	44	88	-57	-108	-31	13	-14	-14	7	-68	-62	-88	-18	-30	-53	-109	34	-83	-30	-103	-18	-97	-67	-62	2	-96	-13	-75	-68	-147	-75	-1870	6110	-8242	-16318	-12677	-5769	-5396	-12351	-3496	-4846	-7687	-9125	1257	-6275	-7896	-9051	-3562
0.370000	-27	43	86	-59	-112	-17	8	-14	-17	6	-72	-63	-95	-15	-32	-58	-102	35	-83	-31	-109	-23	-100	-69	-63	0	-98	-11	-90	-67	-147	-76	-1795	6021	-8299	-16137	-9569	-5727	-5442	-12328	-4350	-4793	-7689	-9118	1498	-6229	-7918	-8994	3496
0.370833	-25	44	88	-56	-107	-33	11	-13	-16	8	-75	-62	-100	-19	-29	-57	-97	34	-82	-29	-105	-19	-97	-67	-65	0	-97	-12	-76	-67	-148	-75	-1705	5948	-8316	-16014	-5911	-5683	-5468	-12304	-5212	-4735	-7685	-9111	1014	-6184	-7941	-8948	24
0.371667	-26	44	86	-55	-110	-35	10	-14	-17	6	-70	-63	-95	-15	-28	-58	-97	35	-81	-29	-107	-22	-92	-72	-65	1	-99	-12	-76	-67	-145	-73	-1851	5890	-8286	-15948	-2260	-5641	-5495	-12284	-6138	-4674	-7676	-9111	-120	-6135	-7969	-8909	827
0.372500	-28	42	87	-58	-108	-35	6	-17	-22	5	-82	-66	-99	-19	-30	-58	-101	34	-84	-31	-108	-22	-100	-69	-64	0	-98	-13	-73	-67	-148	-76	-1766	5850	-8202	-15943	1390	-5589	-5544	-12261	-7258	-4612	-7666	-9112	-232	-6088	-7976	-8881	4928
0.373333	-30	41	85	-59	-111	-35	7	-16	-18	3	-70	-65	-99	-17	-30	-58	-102	34	-84	-33	-109	-23	-101	-70	-66	-3	-99	-16	-72	-70	-148	-77	-2748	5826	-8107	-16000	5763	-5537	-5529	-12238	-8935	-4544	-7660	-9120	2941	-6035	-7991	-8872	3759
0.374167	-29	37	82	-62	-111	-36	9	-18	-19	4	-76	-67	-100	-24	-31	-61	-100	36	-87	-33	-107	-19	-100	-69	-66	-1	-98	-13	-73	-69	-149	-73	-2181	5821	-7948	-16113	9399	-5478	-5528	-12210	-10584	-4471	-7649	-9125	2002	-5972	-8002	-8854	1122
0.375000	-31	37	85	-56	-113	-33	10	-17	-21	6	-73	-63	-96	-16	-29	-62	-99	34	-85	-32	-108	-22	-102	-99	-63	-4	-97	-13	-73	-69	-150	-74	109	5838	-7783	-16283	9802	-5418	-5535	-12187	-11339	-4396	-7647	-9127	-2053	-5913	-8009	-8848	8044
0.375833	-28	41	85	-58	-107	-32	11	-15	-18	6	-74	-66	-98	-13	-30	-63	-100	34	-85	-33	-105	-22	-103	-69	-65	0	-99	-13	-78	-72	-148	-76	-1504	5867	-7540	-16498	10648	-5345	-5539	-12158	-12635	-4318	-7645	-9135	-2512	-5842	-8017	-8853	13544
0.376667	-33	40	85	-61	-113	-35	9	-18	-19	4	-74	-66	-96	-18	-30	-59	-100	33	-87	-35	-109	-19	-105	-64	-65	-16	-104	-15	-75	-70	-148	-75	-685	5909	-7366	-16763	10129	-5271	-5536	-12132	-13935	-4238	-7649	-9141	-3306	-5768	-8015	-8863	9235
0.377500	-29	40	86	-59	-117	-32	8	-15	-22	7	-83	-66	-100	-21	-33	-61	-105	35	-86	-35	-109	-22	-104	-70	-65	-3	-100	-14	-80	-81	-153	-77	-23	5960	-7135	-17062	9071	-5196	-5539	-12099	-15015	-4160	-7653	-9145	-2250	-5694	-8016	-8883	13852
0.378333	-29	38	85	-61	-110	-35	9	-19	-22	3	-76	-66	-99	-18	-32	-61	-101	34	-86	-34	-112	-23	-104	-75	-66	-4	-99	-14	-74	-70	-149	-78	-363	6013	-6901	-17396	7774	-5117	-5538	-12069	-16168	-4086	-7659	-9145	-493	-5614	-8005	-8900	19142
0.379167	-28	37	85	-60	-110	-32	13	-16	-15	3	-72	-63	-95	-19	-30	-59	-93	33	-82	-32	-103	-19	-98	-67	-65	-1	-97	-12	-69	-69	-149	-75	438	6071	-6670	-17751	5867	-5037	-5536	-12031	-17069	-3989	-7664	-9124	-1790	-5534	-7991	-8921	17156
0.380000	-27	43	86	-59	-108	-31	13	-16	-13	8	-70	-61	-95	-13	-28	-58	-95	37	-81	-30	-101	-18	-100	-67	-61	1	-95	-11	-67	-68	-155	-69	1366	6123	-6453	-18123	1458	-4960	-5545	-11995	-17739	-3949	-7673	-9140	-5416	-5455	-7970	-8931	21804
0.380833	-23	40	87	-58	-110	-32	13	-15	-17	6	-69	-65	-94	-12	-33	-55	-96	36	-83	-32	-103	-18	-98	-68	-63	1	-97	-12	-73	-68	-147	-75	736	6161	-6254	-18507	-2175	-4900	-5559	-11961	-18617	-3891	-7680	-9132	-4905	-5382	-7954	-8949	32726
0.381667	-25	38	86	-60	-112	-34	10	-17	-22	3	-73	-67	-96	-18	-30	-62	-100	32	-85	-34	-109	-24	-107	-73	-65	-4	-100	-16	-77	-73	-151	-77	1223	6179	-6080	-18891	-4301	-4829	-5578	-11931	-19170	-3844	-7701	-9129	-2253	-5312	-7933	-8925	27722
0.382500	-28	36	84	-62	-114	-38	13	-19	-22	2	-75	-68	-103	-19	-30	-60	-101	32	-86	-33	-107	-22	-100	-72	-65	0	-99	-15	-75	-69	-151	-75	1113	6192	-5924	-19267	-6313	-4769	-5587	-11891	-19854	-3805	-7691	-9115	-669	-5241	-7913	-8963	27594
0.383333	-12	37	85	-58	-111	-35	11	-16	-23	4	-72	-66	-98	-15	-30	-60	-99	36	-85	-33	-91	-22	-101	-70	-63	0	-92	-14	-73	-69	-149	-74	1355	6174	-5793	-19632	-8340	-4719	-5603	-11857	-20305	-3776	-7692	-9095	-549	-5175	-7884	-8955	32767
0.384167	-28	39	85	-60	-112	-33	13	-15	-21	4	-70	-69	-99	-21	-31	-58	-102	33	-87	-34	-105	-22	-101	-69	-66	0	-100	-12	-78	-69	-148	-76	1561	6135	-5693	-19975	-9981	-4677	-5612	-11822	-20616	-3759	-7680	-9073	-911	-5120	-7865	-8946	31976
0.385000	-28	39	88	-59	-114	-33	11	-11	-19	6	-72	-65	-98	-13	-31	-59	-99	35	-84	-33	-105	-22	-102	-68	-64	-1	-99	-11	-83	-69	-147	-75	1482	6070	-5613	-20294	-11148	-4650	-5621	-11787	-20976	-3748	-7671	-9050	-1405	-5070	-7836	-8922	31730
0.385833	-26	41	87	-59	-111	-32	13	-14	-17	-4	-72	-63	-99	-15	-30	-57	-105	36	-85	-32	-107	-21	-98	-70	-63	0	-100	-11	-75	-68	-148	-76	1497	5981	-5562	-20581	-11495	-4629	-5614	-11753	-21280	-3747	-7651	-9017	-1024	-5029	-7815	-8893	31707
0.386667	-27	40	88	-57	-112	-34	12	-12	-17	5	-70	-64	-95	-13	-27	-59	-98	37	-94	-29	-107	-22	-101	-69	-65	2	-98	-10	-72	-66	-147	-74	836	5866	-5539	-20832	-10564	-4627	-5606	-11722	-21762	-3753	-7628	-8984	2275	-4994	-7792	-8852	30909
0.387500	-25	42	94	-56	-108	-33	15	-8	-12	6	-70	-65	-95	-12	-28	-57	-101	37	-82	-31	-104	-22	-98	-67	-63	0	-96	-11	-72	-77	-145	-76	868	5727	-5533	-21038	-8893	-4624	-5581	-11698	-22258	-3765	-7597	-8945	3935	-4969	-7765	-8809	30806
0.388333	-26	42	89	-58	-107	-31	15	-12	-14	8	-72	-63	-92	-12	-27	-55	-100	37	-82	-30	-104	-22	-94	-66	-61	18	-99	-11	-73	-66	-147	-75	3047	5561	-5550	-21214	-9605	-4645	-5548	-11671	-21939	-3784	-7563	-8902	382	-4949	-7739	-8757	30285
0.389167	-24	39	86	-56	-107	-31	10	-14	-19	6	-72	-66	-102	-15	-30	-40	-104	35	-86	-31	-108	-25	-99	-70	-66	-1	-98	-14	-77	-70	-151	-78	1292	5375	-5582	-21345	-8395	-4667	-5503	-11659	-21991	-3806	-7532	-8861	1275	-4944	-7715	-8703	29946
0.390000	-28	38	81	-65	-113	-42	11	-18	-24	2	-76	-67	-101	-19	-33	-62	-104	29	-91	-39	-110	-27	-103	-73	-67	-6	-104	-15	-75	-74	-151	-81	1342	5170	-5630	-21421	-6626	-4702	-5446	-11641	-22148	-3835	-7491	-8810	1617	-4939	-7687	-8648	29578
0.390833	-29	35	79	-60	-112	-36	9	-15	-19	2	-70	-69	-92	-17	-31	-62	-99	30	-88	-38	-105	-24	-101	-69	-64	-1	-103	-17	-76	-73	-148	-78	1669	4953	-5673	-21452	-4604	-4733	-5361	-11621	-22114	-3858	-7446	-8759	3071	-4938	-7653	-8583	29189
0.391667	-26	37	86	-63	-110	-35	9	-16	-18	3	-74	-68	-99	-16	-34	-53	-99	32	-88	-31	-109	-28	-104	-70	-67	-1	-102	-12	-76	-73	-150	-78	987	4735	-5736	-21434	-2055	-4781	-5272	-11613	-22105	-3880	-7401	-8688	4986	-4943	-7616	-8527	28563
0.392500	-24	39	86	-59	-110	-34	10	-14	-21	5	-69	-67	-99	-17	-33	-62	-101	34	-88	-35	-107	-25	-104	-69	-65	0	-101	-16	-78	-73	-162	-78	1119	4511	-5797	-21374	794	-4821	-5167	-11604	-22114	-3905	-7354	-8644	5834	-4950	-7577	-8472	24258
0.393333	-24	40	86	-61	-107	-36	12	-14	-18	6	-73	-64	-97	-16	-30	-60	-100	34	-87	-25	-105	-24	-101	-67	-61	-1	-100	-13	-75	-69	-147	-77	1819	4284	-5852	-21268	1625	-4866	-5044	-11601	-21804	-3927	-7312	-8585	2869	-4953	-7530	-8424	20834
0.394167	-23	42	87	-61	-109	-32	4	-15	-16	9	-74	-66	-98	-17	-28	-60	-100	32	-88	-33	-105	-23	-100	-66	-66	-5	-101	-14	-73	-70	-150	-77	761	4065	-5904	-21121	2857	-4953	-4919	-11601	-21937	-3953	-7264	-8529	2733	-4966	-7484	-8388	25315
0.395000	-28	40	86	-59	-110	-32	11	-16	-17	6	-73	-63	-93	-15	-32	-61	-101	33	-85	-34	-104	-27	-102	-66	-66	15	-103	-13	-75	-72	-150	-78	749	3852	-5953	-20942	5349	-4958	-4783	-11603	-22045	-3976	-7222	-8468	4585	-4973	-7442	-8357	18653
0.395833	-27	41	86	-61	-109	-33	12	-12	-14	6	-75	-65	-92	-19	-31	-61	-101	35	-88	-35	-104	-24	-102	-68	-64	-4	-104	-15	-73	-73	-150	-77	370	3657	-5989	-20731	7608	-4962	-4642	-11607	-22074	-3997	-7183	-8413	5861	-4984	-7384	-8335	11405
0.396667	-29	41	86	-62	-110	-35	10	-15	-17	6	-75	-66	-93	-18	-32	-63	-100	25	-94	-35	-105	-28	-103	-69	-65	-5	-102	-16	-76	-72	-149	-78	178	3474	-6019	-20493	8997	-5050	-4505	-11614	-22088	-4022	-7148	-8361	5531	-4993	-7360	-8328	14513
0.397500	-28	39	84	-74	-113	-36	9	-28	-24	3	-75	-67	-100	-22	-32	-64	-102	29	-88	-35	-109	-28	-103	-70	-66	-7	-104	-17	-75	-74	-150	-75	159	3314	-6038	-20234	9808	-5090	-4367	-11623	-22009	-4045	-7114	-8310	4541	-5006	-7290	-8332	9593
0.398333	-30	37	84	-66	-115	-38	8	-16	-18	2	-77	-68	-101	-22	-34	-64	-102	27	-107	-39	-110	-29	-104	-74	-70	-5	-107	-21	-77	-76	-151	-82	-39	3167	-6049	-19958	9958	-5134	-4234	-11629	-21857	-4072	-7083	-8264	2889	-5012	-7249	-8345	3240
0.399167	-26	35	82	-65	-112	-39	8	-18	-21	19	-76	-68	-100	-22	-32	-63	-101	33	-87	-33	-104	-25	-101	-67	-66	-3	-102	-15	-75	-73	-148	-76	150	3050	-6052	-19662	9392	-5166	-4099	-11632	-21596	-4089	-7049	-8217	1179	-5018	-7206	-8362	3480
0.400000	-25	38	91	-63	-109	-32	12	-10	-18	6	-73	-65	-95	-17	-29	-60	-98	35	-84	-33	-107	-26	-99	-70	-68	0	-100	-14	-73	-50	-146	-75	-509	2943	-6032	-19362	8790	-5206	-3977	-11633	-21518	-4111	-7020	-8180	1754	-5028	-7172	-8399	589
0.400833	-22	42	87	-59	-107	-31	13	-13	-24	4	-73	-66	-95	-15	-29	-61	-99	33	-86	-31	-105	-23	-100	-66	-65	0	-101	-17	-76	-73	-159	-76	-1395	2857	-6011	-19054	8603	-5246	-3864	-11639	-21653	-4132	-6992	-8142	2809	-5043	-7149	-8441	-7004
0.401667	-25	43	86	-61	-108	-35	13	-11	-14	6	-69	-62	-97	-16	-30	-60	-112	34	-78	-32	-101	-23	-99	-67	-64	0	-102	-17	-72	-70	-147	-74	1146	2773	-5987	-18752	5260	-5291	-3759	-11643	-20775	-4134	-6971	-8121	-2301	-5056	-7137	-8496	-9956
0.402500	-26	41	90	-58	-108	-33	7	-13	-15	3	-75	-65	-93	-15	-29	-58	-99	34	-83	-32	-105	-21	-101	-69	-61	1	-102	-17	-75	-73	-145	-94	204	2697	-5957	-18442	2047	-5333	-3668	-11648	-19791	-4168	-6943	-8102	-3291	-5074	-7128	-8554	-5399
0.403333	-27	39	86	-63	-109	-34	10	-13	-18	4	-73	-62	-93	-15	-30	-62	-101	35	-84	-31	-107	-40	-99	-70	-62	-6	-102	-14	-74	-68	-148	-74	-427	2639	-5922	-18142	-675	-5390	-3586	-11647	-19053	-4179	-6918	-8084	-3967	-5093	-7131	-8623	-12546
0.404167	-25	40	87	-61	-111	-34	12	-15	-21	0	-70	-65	-97	-14	-31	-62	-102	36	-81	-30	-107	-23	-99	-72	-67	-1	-100	-15	-74	-70	-146	-74	211	2581	-5887	-17850	-3427	-5438	-3512	-11651	-18249	-4185	-6893	-8075	-3079	-5121	-7142	-8689	-17017
0.405000	-28	40	87	-64	-110	-34	15	-12	-17	6	-74	-65	-97	-16	-28	-58	-99	33	-83	-34	-107	-12	-98	-62	-63	0	-100	-15	-73	-67	-146	-73	-491	2526	-5850	-17561	-5404	-5499	-3450	-11652	-17319	-4185	-6864	-8071	-1831	-5150	-7159	-8765	-15738
0.405833	-25	42	88	-58	-109	-31	13	-12	-17	4	-75	-65	-99	-17	-27	-57	-99	35	-83	-31	-103	-24	-100	-68	-62	0	-100	-14	-74	-69	-145	-73	-878	2470	-5814	-17279	-5946	-5580	-3398	-11654	-16512	-4182	-6837	-8072	-696	-5186	-7181	-8837	-20746
0.406667	-24	40	86	-59	-109	-36	12	-14	-14	4	-73	-64	-98	-16	-28	-58	-100	34	-86	-38	-99	-23	-99	-70	-63	0	-102	-15	-74	-67	-147	-75	67	2407	-5781	-17014	-7415	-5624	-3355	-11658	-15301	-4179	-6798	-8076	-3754	-5225	-7207	-8920	-25978
0.407500	-27	40	88	-60	-78	-36	10	-15	-22	1	-76	-66	-98	-15	-28	-60	-102	34	-85	-30	-104	-22	-98	-68	-66	1	-98	-17	-76	-67	-146	-74	-818	2345	-5733	-16753	-8354	-5690	-3319	-11661	-14372	-4162	-6778	-8090	-4605	-5264	-7231	-8996	-18834
0.408333	-26	41	88	-60	-110	-32	12	-14	-17	7	-72	-63	-98	-18	-27	-57	-101	46	-85	-31	-104	-19	-98	-68	-63	0	-97	-13	-76	-67	-146	-74	-1182	2275	-5696	-16509	-6677	-5757	-3287	-11669	-13572	-4152	-6748	-8102	-2789	-5308	-7247	-9082	-22067
0.409167	-27	41	88	-61	-107	-31	13	-3	-17	7	-73	-62	-98	-3	-27	-56	-100	35	-82	-29	-104	-21	-98	-67	-65	0	-98	-15	-76	-68	-148	-74	-1786	2203	-5655	-16273	-3609	-5828	-3263	-11678	-12907	-4142	-6717	-8124	-1160	-5353	-7275	-9164	-32110
0.410000	-29	41	63	-59	-110	-33	11	-14	-21	4	-74	-63	-96	-15	-30	-58	-103	33	-85	-34	-105	-21	-105	-69	-63	1	-99	-21	-77	-69	-147	-75	-2273	2124	-5612	-16057	-401	-5891	-3242	-11688	-12498	-4134	-6683	-8144	-1316	-5399	-7285	-9247	-28757
0.410833	-26	41	86	-59	-109	-32	10	-16	-3	3	-74	-60	-96	-15	-26	-57	-100	35	-83	-32	-108	-21	-99	-68	-66	-3	-98	-13	-75	-52	-146	-77	-2197	2048	-5550	-15850	3079	-5954	-3225	-11704	-12110	-4128	-6646	-8171	-1593	-5443	-7287	-9330	-29999
0.411667	-25	41	86	-60	-111	-32	9	-14	-17	5	-73	-64	-96	-15	-28	-55	-102	35	-98	-34	-108	-19	-97	-68	-63	0	-97	-12	-76	-66	-145	-73	-2612	1969	-5513	-15661	6643	-6017	-3205	-11739	-11901	-4133	-6612	-8198	-1709	-5489	-7279	-9419	-32719
0.412500	-28	41	86	-57	-108	-31	15	-17	-18	5	-74	-64	-95	-13	-27	-57	-102	35	-82	-30	-104	-18	-99	-66	-64	0	-96	-15	-74	-72	-146	-76	-2661	1894	-5458	-15478	10179	-6070	-3187	-11743	-11719	-4139	-6574	-8224	-1421	-5527	-7263	-9501	-32480
0.413333	-25	43	86	-59	-110	-35	13	-13	-16	7	-70	-61	-96	-13	-27	-53	-97	36	-84	-32	-104	-18	-95	-52	-63	1	-97	-13	-73	-65	-144	-72	-2731	1821	-5404	-15322	13818	-6126	-3167	-11773	-11914	-4161	-6539	-8254	302	-5569	-7233	-9591	-32720
0.414167	-23	44	85	-57	-109	-28	15	-16	-16	6	-82	-62	-97	-14	-28	-58	-99	38	-82	-31	-105	-21	-98	-68	-65	1	-99	-14	-74	-68	-147	-77	-3720	1778	-5341	-15179	17998	-6178	-3144	-11806	-12623	-4195	-6506	-8289	3118	-5611	-7196	-9681	-32701
0.415000	-28	39	86	-61	-108	-32	13	-14	-18	4	-75	-67	-98	-15	-28	-58	-100	34	-86	-32	-110	-25	-100	-45	-63	-4	-102	-14	-75	-70	-149	-76	-1528	1691	-5282	-15058	19509	-6235	-3121	-11848	-12531	-4239	-6475	-8325	-1000	-5653	-7151	-9775	-32724
0.415833	-29	34	85	-62	-112	-35	8	-4	-22	3	-78	-69	-104	-17	-29	-60	-104	33	-87	-33	-107	-23	-99	-70	-65	-1	-99	-15	-75	-73	-148	-75	-802	1646	-5217	-14954	19274	-6282	-3087	-11893	-12149	-4295	-6434	-8357	-3280	-5695	-7098	-9864	-32703
0.416667	-29	39	85	-63	-113	-34	10	-17	-18	4	-75	-67	-97	-15	-30	-60	-103	33	-92	-35	-107	-26	-103	-69	-66	-4	-101	-14	-76	-73	-149	-77	-1860	1603	-5158	-14870	19046	-6340	-3052	-11944	-12179	-4365	-6403	-8396	-3873	-5737	-7037	-9956	-32500
0.417500	-30	38	82	-32	-111	-35	9	-15	-19	3	-75	-70	-100	-17	-28	-61	-101	32	-87	-36	-104	-25	-101	-72	-68	9	-102	-32	-77	-70	-147	-75	-686	1573	-5095	-14804	17641	-6398	-3011	-11995	-12169	-4449	-6369	-8427	-3186	-5787	-6974	-10043	-32091
0.418333	-29	36	85	-62	-113	-38	7	-15	-19	2	-74	-68	-98	-18	-32	-61	-114	30	-92	-36	-110	-23	-103	-70	-65	0	-101	-16	-75	-74	-153	-77	-366	1549	-5035	-14757	15776	-6471	-2964	-12051	-12071	-4542	-6342	-8455	-2327	-5842	-6932	-10132	-31714
0.419167	-26	39	86	-58	-109	-32	11	-17	-17	5	-73	-68	-95	-17	-30	-62	-99	36	-85	-32	-104	-23	-100	-73	-62	1	-99	-15	-74	-72	-148	-65	-466	1534	-4981	-14727	13675	-6540	-2910	-12108	-11831	-4644	-6310	-8493	-1230	-5898	-6842	-10214	-31300
0.420000	-19	49	89	-58	-108	-34	16	-13	-17	7	-70	-63	-94	-15	-26	-59	-98	37	-80	-32	-102	-21	-98	-85	-63	2	-99	-12	-70	-68	-147	-72	1062	1521	-4935	-14721	9736	-6631	-2852	-12166	-11088	-4764	-6281	-8527	-4398	-5970	-6779	-10291	-30928
0.420833	-24	42	89	-56	-105	-33	16	-14	-8	7	-72	-66	-93	-14	-27	-57	-98	36	-83	-35	-102	-19	-97	-68	-62	1	-101	-15	-72	-73	-145	-68	893	1507	-4903	-14732	4670	-6728	-2796	-12226	-10553	-4895	-6258	-8564	-5919	-6038	-6726	-10360	-30545
0.421667	-25	38	88	-58	-107	-33	12	-15	-18	4	-72	-52	-94	-17	-29	-60	-99	36	-83	-34	-103	-24	-97	-68	-60	1	-99	-13	-72	-67	-148	-77	658	1494	-4881	-14762	1208	-6847	-2743	-12287	-10050	-5028	-6236	-8595	-4014	-6126	-6676	-10421	-30051
0.422500	-36	40	88	-57	-135	-35	11	-29	-17	5	-74	-67	-100	-17	-29	-60	-98	34	-85	-35	-103	-25	-98	-68	-63	-1	-101	-11	-75	-70	-151	-76	1190	1474	-4879	-14810	-1465	-6975	-2687	-12346	-9336	-5169	-6219	-8633	-1457	-6221	-6636	-10470	-27774
0.423333	-27	37	86	-60	-112	-35	12	-14	-22	4	-74	-63	-98	-18	-30	-62	-98	36	-91	-36	-108	-26	-100	-74	-66	-3	-101	-17	-76	-73	-151	-78	872	1444	-4885	-14875	-4223	-7129	-2637	-12407	-8609	-5317	-6211	-8668	-528	-6323	-6609	-10516	-23944
0.424167	-30	38	84	-60	-109	-40	-1	-18	-21	0	-77	-70	-101	-21	-33	-62	-100	30	-88	-38	-108	-24	-99	-68	-65	-1	-107	-16	-78	-74	-146	-75	1153	1405	-4913	-14949	-6596	-7283	-2593	-12461	-7608	-5471	-6192	-8704	-740	-6438	-6585	-10525	-23086
0.425000	-29	38	87	-61	-112	-35	9	-14	-24	4	-74	-66	-100	-17	-31	-64	-96	30	-88	-35	-107	-23	-101	-66	-66	-1	-102	-15	-75	-72	-149	-77	1025	1353	-4944	-15041	-8267	-7459	-2555	-12509	-6643	-5627	-6184	-8730	-1283	-6561	-6571	-10532	-21217
0.425833	-26	38	88	-59	-111	-34	9	-14	-19	9	-70	-67	-99	-17	-31	-60	-101	35	-86	-34	-105	-23	-98	-69	-64	0	-104	-15	-76	-70	-147	-75	726	1283	-4992	-15137	-9538	-7645	-2525	-12557	-5733	-5787	-6181	-8774	-1839	-6691	-6569	-10524	-17267
0.426667	-28	39	88	-63	-110	-36	9	-16	-18	5	-70	-65	-97	-17	-30	-62	-103	33	-85	-34	-103	-23	-100	-67	-64	0	-99	-11	-73	-67	-147	-75	388	1199	-5054	-15253	-10101	-7847	-2509	-12603	-4838	-5953	-6181	-8795	-976	-6827	-6574	-10503	-15573
0.427500	-32	42	89	-58	-137	-36	11	-12	-19	5	-73	-67	-96	-15	-29	-60	-98	34	-84	-32	-105	-22	-99	-61	-64	1	-100	-13	-75	-76	-146	-73	-912	1097	-5128	-15374	-8619	-8054	-2486	-12641	-4387	-6120	-6189	-8850	2681	-6972	-6587	-10471	-14674
0.428333	-25	42	87	-60	-109	-35	12	-14	-19	8	-72	-62	-95	-16	-27	-77	-100	36	-84	-11	-107	-24	-96	-67	-64	2	-98	-13	-73	-66	-146	-73	421	973	-5206	-15512	-7726	-8276	-2481	-12676	-3462	-6294	-6210	-8895	1200	-7122	-6607	-10430	-14915
0.429167	-24	44	87	-60	-105	-35	13	-13	-18	34	-73	-65	-97	-17	-28	-59	-99	34	-85	-33	-105	-24	-97	-67	-63	-1	-102	-15	-76	-72	-148	-74	1403	830	-5286	-15651	-8170	-8501	-2477	-12708	-1986	-6476	-6222	-8948	167	-7283	-6637	-10383	-8114
0.430000	-26	37	87	-61	-111	-36	11	-14	-21	3	-73	-67	-98	-19	-28	-60	-103	30	-86	-36	-103	-26	-97	-70	-65	-1	-101	-15	-76	-70	-150	-78	-498	667	-5369	-15805	-6726	-8739	-2492	-12738	-1179	-6658	-6248	-9007	1586	-7442	-6670	-10330	-4830
0.430833	-26	37	88	-59	-109	-41	13	-15	-19	5	-67	-66	-99	-18	-27	-61	-98	33	-85	-34	-109	-26	-100	-72	-65	3	-99	-16	-77	-74	-128	-76	447	497	-5444	-15956	-5527	-8974	-2502	-12766	-462	-6849	-6278	-9060	2751	-7608	-6702	-10278	-7149
0.431667	-31	41	86	-62	-112	-36	11	-15	-22	4	-78	-67	-99	-49	-50	-61	-102	32	-85	-35	-109	-26	-101	-70	-67	-3	-100	-16	-77	-73	-148	-77	443	305	-5513	-16120	-3842	-9215	-2513	-12759	233	-7049	-6315	-9068	4518	-7767	-6741	-10225	-2416
0.432500	-32	41	67	-62	-117	-38	9	-17	-25	1	-79	-68	-103	-19	-31	-62	-105	30	-87	-35	-104	-26	-101	-69	-66	-3	-101	-16	-92	-72	-146	-40	-159	114	-5572	-16285	-1475	-9454	-2522	-12808	937	-7248	-6352	-9184	6824	-7933	-6778	-10170	257
0.433333	-26	43	87	-62	-111	-36	13	-12	-19	5	-74	-65	-98	-17	-29	-55	-101	34	-105	-39	-105	-25	-107	-72	-64	0	-101	-14	-73	-68	-147	-77	660	-85	-5615	-16456	131	-9697	-2535	-12825	2099	-7454	-6391	-9247	5064	-8099	-6813	-10125	-3032
0.434167	-25	42	88	-58	-107	-39	16	-13	-18	7	-75	-64	-95	-17	-26	-59	-95	36	-83	-33	-105	-22	-100	-69	-62	2	-98	-14	-70	-72	-149	-78	603	-273	-5646	-16624	-102	-9945	-2543	-12845	3291	-7665	-6433	-9308	2954	-8268	-6854	-10083	3874
0.435000	-25	42	89	-60	-112	-35	15	-13	-17	7	-73	-63	-95	-15	-27	-75	-99	34	-81	-36	-104	-23	-100	-69	-63	2	-100	-14	-72	-70	-147	-75	39	-484	-5665	-16802	847	-10191	-2553	-12862	4068	-7890	-6475	-9377	4479	-8435	-6890	-10042	11972
0.435833	-26	41	85	-59	-109	-36	12	-14	-10	8	-74	-66	-98	-16	-28	-58	-102	35	-83	-33	-105	-25	-99	-73	-66	1	-101	-15	-76	-70	-148	-75	544	-679	-5662	-16956	2340	-10441	-2554	-12876	5123	-8113	-6515	-9430	6793	-8613	-6930	-10032	4164
0.436667	-26	41	87	-61	-113	-36	11	-14	-19	6	-75	-66	-97	-15	-28	-77	-97	36	-84	-35	-108	-25	-102	-69	-64	0	-102	-13	-74	-72	-148	-77	75	-866	-5642	-17139	3128	-10680	-2554	-12898	6206	-8350	-6541	-9482	7564	-8786	-6963	-10019	7551
0.437500	-28	61	89	-61	-112	-35	11	-12	-21	5	-75	-67	-99	-19	-30	-62	-102	34	-85	-34	-107	-23	-101	-72	-63	-1	-101	-7	-78	-73	-150	-74	285	-1041	-5605	-17302	3323	-10953	-2546	-12900	7311	-8584	-6579	-9531	7134	-8965	-6999	-10020	14873
0.438333	-27	39	86	-63	-114	-39	11	-14	-23	5	-75	-67	-98	-30	-30	-61	-99	35	-85	-35	-111	-25	-101	-72	-64	-1	-101	-13	-73	-69	-149	-77	500	-1205	-5550	-17455	3017	-11216	-2540	-12911	8569	-8826	-6597	-9567	5909	-9142	-7027	-10018	11677
0.439167	-28	37	87	-65	-105	-35	15	-13	-22	5	-72	-66	-101	-19	-30	-63	-97	35	-84	-32	-107	-19	-102	-68	-65	1	-99	-13	-76	-70	-148	-80	385	-1354	-5479	-17590	1832	-11483	-2523	-12917	10006	-9068	-6608	-9595	4139	-9322	-7058	-10045	14390
0.440000	-25	42	90	-57	-113	-34	13	-12	-17	6	-73	-66	-96	-15	-30	-59	-101	35	-84	-33	-102	-22	-98	-72	-65	0	-101	-12	-73	-68	-147	-75	476	-1495	-5398	-17711	105	-11754	-2513	-12924	11520	-9317	-6613	-9622	3021	-9507	-7089	-10074	19473
0.440833	-27	38	89	-61	-114	-55	12	-15	-26	5	-74	-65	-99	-18	-32	-64	-101	35	-86	-32	-107	-21	-98	-68	-63	-1	-99	-10	-73	-68	-139	-73	-539	-1618	-5305	-17808	-871	-12032	-2501	-12925	12731	-9568	-6607	-9637	5001	-9693	-7120	-10112	18085
0.441667	-26	39	90	-59	-111	-38	11	-10	-18	6	-73	-66	-96	-15	-26	-75	-98	35	-83	-29	-104	-22	-101	-67	-63	-1	-99	-13	-75	-67	-144	-73	156	-1731	-5200	-17883	-2510	-12320	-2490	-12928	14301	-9810	-6593	-9650	3344	-9881	-7149	-10156	16269
0.442500	-23	41	87	-60	-109	-33	13	-14	-19	7	-73	-64	-97	-15	-30	-58	-100	36	-83	-31	-103	-21	-99	-67	-64	12	-97	-13	-73	-93	-155	-74	2401	-1833	-5091	-17925	-6834	-12613	-2478	-12917	16775	-10076	-6567	-9655	-719	-10074	-7176	-10212	23625
0.443333	-23	40	89	-61	-111	-38	10	-12	-19	6	-69	-62	-96	-13	-29	-58	-97	38	-82	-28	-107	-19	-99	-66	-64	0	-96	-12	-69	-67	-145	-72	482	-1925	-4974	-17941	-9524	-12909	-2473	-12911	18877	-10328	-6535	-9658	-506	-10265	-7200	-10267	28120
0.444167	-25	40	87	-60	-109	-33	15	-10	-15	7	-72	-62	-98	-17	-32	-59	-98	37	-83	-31	-104	-18	-97	-69	-65	0	-98	-11	-76	-69	-147	-75	1182	-2013	-4864	-17922	-12367	-13212	-2470	-12901	21107	-10589	-6494	-9662	-658	-10460	-7233	-10339	23588
0.445000	-24	39	88	-62	-110	-33	11	-12	-18	6	-72	-66	-95	-14	-28	-29	-97	37	-84	-33	-105	-21	-100	-66	-63	0	-99	-14	-72	-68	-147	-70	1369	-2092	-4741	-17877	-14379	-13517	-2472	-12885	23504	-10841	-6449	-9671	369	-10654	-7258	-10405	27983
0.445833	-23	35	90	-55	-104	-35	15	-38	-17	8	-70	-63	-97	-16	-31	-58	-96	37	-84	-30	-104	-19	-98	-65	-62	0	-96	5	-75	-70	-165	-70	577	-2165	-4626	-17788	-15025	-13822	-2472	-12867	25916	-11098	-6400	-9678	2118	-10850	-7287	-10486	30976
0.446667	-24	42	89	-56	-110	-35	11	-13	-15	7	-73	-63	-96	-12	-28	-14	-97	42	-82	-29	-107	-21	-100	-63	-63	3	-97	-10	-74	-67	-144	-68	1150	-2236	-4511	-17675	-14940	-14128	-2471	-12850	28500	-11349	-6347	-9685	1097	-11042	-7313	-10568	26727
0.447500	-25	20	90	-57	-112	-31	12	-11	-16	8	-69	-64	-100	-13	-28	-59	-100	40	-83	-31	-105	-18	-92	-63	-59	3	-100	-9	-70	-69	-145	-70	1374	-2304	-4422	-17533	-16064	-14424	-2482	-12838	31099	-11598	-6294	-9719	-1877	-11235	-7342	-10660	28795
0.448333	-23	41	91	-58	-111	-32	10	-13	-18	7	-72	-62	-96	-17	-26	-60	-103	38	-83	-38	-105	-22	-100	-68	-64	0	-99	-14	-73	-69	-148	-73	78	-2368	-4335	-17373	-15437	-14723	-2492	-12827	32749	-11838	-6247	-9749	-895	-11427	-7366	-10760	32767
0.449167	-27	40	85	-60	-112	-43	10	-17	-23	-33	-78	-65	-101	-17	-30	-62	-100	36	-87	-33	-104	-22	-99	-64	-64	-1	-103	-13	-75	-73	-150	-74	-26	-2427	-4268	-17192	-12428	-15001	-2488	-12820	32767	-12073	-6195	-9791	1912	-11615	-7391	-10863	32016
0.450000	-28	41	85	-61	-113	-35	9	-15	-17	2	-76	-65	-96	-18	-32	-62	-101	37	-85	-38	-105	-25	-98	-69	-64	-3	-101	-14	-75	-73	-152	-75	-740	-2484	-4207	-16994	-8553	-15274	-2487	-12820	32746	-12295	-6154	-9823	3491	-11803	-7413	-10960	30709
0.450833	-28	39	87	-59	-101	-39	12	-18	-22	3	-74	-64	-100	-19	-32	-62	-101	34	-86	-36	-107	-25	-102	-68	-65	-3	-102	-31	-74	-72	-149	-84	-647	-2528	-4168	-16787	-4693	-15525	-2474	-12820	32767	-12506	-6102	-9899	3094	-11976	-7432	-11081	30950
0.451667	-26	38	86	-60	-111	-38	11	-15	-21	20	-74	-70	-98	-16	-49	-62	-103	37	-87	-34	-110	-25	-103	-70	-64	-3	-103	-13	-75	-70	-150	-77	-936	-2572	-4144	-16583	-520	-15781	-2460	-12840	32767	-12707	-6060	-9970	2040	-12153	-7444	-11199	30672
0.452500	-27	41	87	-60	-111	-38	10	-17	-17	4	-74	-64	-100	-18	-28	-60	-100	35	-87	-35	-104	-25	-100	-68	-70	-3	-101	-14	-74	-45	-149	-75	-1265	-2605	-4143	-16379	3687	-15985	-2426	-12854	32767	-12895	-6022	-10042	956	-12323	-7456	-11321	28331
0.453333	-25	39	88	-59	-109	-35	11	-15	-18	6	-72	-62	-99	-16	-34	-61	-102	38	-90	-34	-109	-24	-101	-67	-64	-3	-99	-12	-74	-72	-150	-76	-1111	-2629	-4160	-16190	7683	-16186	-2394	-12885	32767	-13066	-5989	-10126	583	-12485	-7459	-11446	27240
0.454167	-26	41	87	-61	-128	-34	13	-15	-17	4	-73	-61	-99	-18	-30	-60	-100	36	-87	-34	-107	-22	-100	-68	-64	-1	-101	-16	-74	-50	-152	-76	-2119	-2644	-4196	-16015	11971	-16371	-2342	-12924	32767	-13226	-5960	-10213	2567	-12651	-7463	-11575	26573
0.455000	-24	38	86	-59	-113	-36	10	-17	-16	4	-75	-62	-96	-21	-32	-61	-100	34	-86	-34	-105	-25	-98	-68	-65	-4	-101	-13	-75	-74	-149	-77	-2287	-2652	-4249	-15861	15905	-16530	-2296	-12977	32767	-13373	-5931	-10308	2340	-12810	-7457	-11708	21494
0.455833	-26	37	85	-60	-112	-42	10	-15	-22	3	-74	-68	-100	-18	-32	-62	-101	34	-91	-36	-105	-26	-101	-69	-64	-5	-103	-15	-73	-75	-170	-79	439	-2652	-4319	-15736	16040	-16672	-2236	-13032	32767	-13513	-5908	-10403	-2846	-12966	-7449	-11841	21310
0.456667	-29	39	85	-61	-112	-41	7	-18	-22	3	-77	-68	-100	-19	-31	-77	-101	29	-93	-40	-111	-25	-107	-74	-67	-8	-103	-17	-77	-76	-154	-81	-972	-2642	-4406	-15635	16280	-16802	-2178	-13107	32767	-13649	-5887	-10504	-3096	-13121	-7438	-11980	25626
0.457500	-31	17	81	-63	-113	-44	6	-23	-23	1	-77	-70	-102	-23	-36	-65	-100	30	-92	-39	-121	-28	-108	-72	-66	-6	-111	-18	-79	-77	-154	-79	-729	-2624	-4499	-15559	15681	-16910	-2111	-13174	32767	-13753	-5866	-10608	-3436	-13268	-7414	-12115	18749
0.458333	-28	37	80	-63	-116	-44	5	-17	-19	2	-75	-68	-98	-22	-48	-63	-102	36	-92	-38	-108	-28	-108	-73	-65	-5	-103	-17	-78	-77	-154	-78	128	-2594	-4599	-15509	14125	-17011	-2047	-13253	32767	-13858	-5842	-10708	-2688	-13410	-7382	-12250	18065
0.459167	-29	37	85	-62	-113	-29	9	-34	-19	4	-73	-66	-97	-18	-33	-61	-101	33	-90	-34	-107	-22	-101	-70	-67	-3	-103	-15	-90	-73	-152	-79	-348	-2555	-4707	-15488	11966	-17083	-1979	-13332	32767	-13957	-5818	-10807	-1942	-13549	-7342	-12387	20269
0.460000	-25	40	87	-58	-110	-34	9	-15	-21	8	-70	-65	-95	-16	-29	-57	-110	34	-87	-34	-128	-23	-100	-69	-62	0	-101	-15	-73	-70	-150	-74	-150	-2509	-4806	-15494	9391	-17151	-1921	-13422	32767	-14047	-5791	-10917	-2819	-13689	-7291	-12521	15697
0.460833	-23	39	86	-57	-114	-33	15	-16	-19	2	-73	-63	-96	-15	-30	-60	-100	32	-87	-31	-104	-22	-99	-78	-64	0	-99	-11	-76	-74	-152	-77	1083	-2461	-4905	-15520	4404	-17210	-1859	-13512	32767	-14139	-5767	-11025	-6786	-13823	-7234	-12659	13933
0.461667	-26	40	87	-56	-107	-38	10	-16	-17	4	-69	-58	-96	-16	-32	-61	-99	30	-87	-34	-104	-25	-104	-69	-64	0	-101	-15	-73	-75	-150	-74	268	-2408	-4998	-15576	-197	-17265	-1808	-13604	32596	-14230	-5741	-11144	-7055	-13945	-7161	-12789	22669
0.462500	-15	36	85	-60	-109	-33	11	-14	-14	3	-70	-66	-96	-16	-30	-63	-100	32	-85	-33	-102	-23	-100	-55	-63	-4	-90	-13	-74	-73	-152	-77	522	-2348	-5077	-15636	-3132	-17306	-1763	-13697	32151	-14314	-5711	-11264	-4683	-14064	-7077	-12922	17155
0.463333	-27	38	88	-60	-108	-34	11	-19	-18	5	-70	-67	-98	-16	-28	-58	-98	34	-86	-32	-103	-23	-103	-70	-65	0	-100	-15	-76	-75	-151	-75	419	-2282	-5143	-15712	-5642	-17332	-1724	-13787	31767	-14399	-5688	-11394	-2613	-14174	-6983	-13052	11582
0.464167	-26	36	77	-59	-114	-36	12	-18	-19	2	-74	-68	-99	-17	-31	-62	-102	28	-90	-33	-105	-24	-102	-70	-64	7	-100	-15	-76	-77	-150	-77	283	-2210	-5191	-15795	-8113	-17377	-1683	-13878	31389	-14483	-5650	-11520	-2545	-14280	-6874	-13178	17933
0.465000	-29	37	86	-60	-113	-38	9	-21	-22	2	-76	-69	-94	-18	-35	-64	-101	37	-87	-39	-107	-27	-105	-70	-69	-6	-103	-17	-76	-76	-152	-76	391	-2134	-5226	-15886	-9880	-17405	-1634	-13969	31000	-14557	-5620	-11664	-2901	-14376	-6757	-13303	15025
0.465833	-31	34	81	-68	-88	-35	7	-22	-23	1	-77	-69	-99	-19	-33	-62	-104	30	-87	-33	-105	-24	-101	-69	-63	13	-102	-16	-75	-72	-152	-77	135	-2050	-5235	-15974	-10876	-17425	-1623	-14055	30628	-14649	-5581	-11804	-3349	-14461	-6623	-13418	11084
0.466667	-31	41	86	-56	-110	-34	9	-16	-17	4	-75	-65	-94	-15	-32	-29	-102	34	-86	-33	-103	-24	-104	-67	-64	-1	-100	-14	-72	-70	-148	-73	170	-1964	-5228	-16061	-11226	-17443	-1594	-14141	30258	-14733	-5550	-11953	-3815	-14536	-6484	-13525	13726
0.467500	-27	38	85	-59	-109	-31	8	-14	-19	5	-73	-65	-96	-15	-29	-59	-99	33	-86	-30	-104	-22	-111	-61	-65	-3	-98	-13	-70	-67	-147	-70	-444	-1873	-5205	-16146	-10473	-17453	-1569	-14226	29894	-14804	-5512	-12101	-1984	-14607	-6336	-13627	12137
0.468333	-25	45	89	-57	-108	-32	10	-13	-15	19	-74	-63	-96	-16	-30	-56	-100	37	-83	-29	-102	-21	-97	-68	-62	0	-100	-12	-68	-66	-148	-72	-1469	-1785	-5166	-16230	-8217	-17465	-1547	-14305	29526	-14900	-5488	-12271	396	-14668	-6191	-13717	6476
0.469167	-28	39	85	-59	-109	-27	12	-12	-17	5	-74	-66	-96	-13	-30	-59	-102	34	-85	-31	-104	-22	-101	-66	-64	0	-97	-14	-75	-67	-147	-74	811	-1681	-5119	-16312	-7909	-17474	-1528	-14389	29165	-14960	-5456	-12411	-3311	-14727	-6045	-13800	6108
0.470000	-26	42	86	-59	-111	-32	9	-15	-18	3	-75	-65	-98	-15	-30	-51	-101	35	-83	-33	-105	-24	-100	-69	-69	-3	-103	-14	-76	-68	-150	-75	-325	-1606	-5057	-16390	-6669	-17481	-1510	-14472	28804	-15037	-5439	-12565	-2875	-14786	-5902	-13870	11543
0.470833	-27	41	91	-60	-114	-33	8	-12	-17	6	-75	-66	-98	-16	-30	-58	-104	36	-85	-31	-110	-23	-101	-66	-66	0	-99	-21	-75	-67	-144	-73	-1000	-1523	-4991	-16470	-4647	-17481	-1491	-14542	28459	-15105	-5415	-12707	-2509	-14835	-5761	-13926	4925
0.471667	-25	44	88	-60	-110	-32	10	-32	-21	5	-74	-61	-96	-15	-28	-59	-99	35	-83	-30	-104	-23	-100	-67	-64	-3	-99	-15	-75	-68	-146	-70	-300	-1437	-4920	-16539	-3033	-17486	-1480	-14616	28116	-15177	-5401	-12847	-919	-14886	-5643	-13966	3050
0.472500	-25	42	85	-64	-110	-34	9	-14	-17	5	-75	-67	-93	-13	-29	-60	-99	34	-85	-34	-107	-24	-99	-69	-62	-3	-100	-21	-73	-68	-145	-73	-1003	-1365	-4853	-16615	-1106	-17485	-1458	-14687	27777	-15246	-5397	-12976	637	-14938	-5538	-13994	5627
0.473333	-27	41	86	-59	-110	-31	10	-14	-19	5	-87	-72	-99	-16	-31	-59	-94	33	-85	-34	-108	-23	-99	-68	-67	-3	-99	-18	-75	-73	-150	-76	-1257	-1299	-4783	-16696	1584	-17487	-1451	-14760	27446	-15319	-5402	-13098	1596	-14998	-5456	-14013	653
0.474167	-27	37	86	-67	-115	-36	8	-15	-21	1	-74	-67	-98	-17	-29	-61	-103	34	-86	-33	-107	-24	-101	-70	-65	2	-93	-13	-75	-68	-152	-77	-223	-1235	-4708	-16777	2271	-17489	-1444	-14820	27116	-15385	-5410	-13203	-1459	-15058	-5391	-14010	-3659
0.475000	-28	41	88	-59	-110	-34	7	-15	-18	7	-73	-68	-121	-16	-33	-58	-102	19	-83	-31	-108	-26	-101	-69	-66	-1	-99	-16	-79	-73	-150	-74	-1017	-1185	-4642	-16862	2313	-17491	-1438	-14879	26789	-15455	-5436	-13303	-1835	-15123	-5350	-14000	4698
0.475833	-27	41	89	-61	-117	-38	10	-14	-21	5	-74	-68	-96	-15	-30	-58	-101	33	-85	-33	-107	-25	-102	-69	-68	-1	-101	-14	-74	-72	-148	-75	-806	-1144	-4575	-16952	3593	-17500	-1442	-14939	26469	-15529	-5468	-13384	552	-15196	-5335	-13982	1103
0.476667	-25	40	86	-58	-111	-36	10	-14	-15	5	-74	-66	-98	-13	-30	-60	-98	35	-84	-31	-104	-22	-102	-67	-63	0	-100	-16	-76	-73	-149	-76	-778	-1111	-4547	-17050	4853	-17511	-1452	-14971	26016	-15608	-5513	-13459	2754	-15278	-5350	-13956	-7963
0.477500	-27	40	86	-59	-113	-36	9	-16	-21	5	-75	-67	-98	-14	-31	-60	-100	28	-84	-34	-105	-27	-104	-70	-64	-1	-102	-14	-74	-72	-151	-77	-1108	-1092	-4452	-17151	5385	-17528	-1476	-15045	24367	-15690	-5572	-13525	2841	-15362	-5390	-13924	-2277
0.478333	-29	40	86	-59	-113	-39	9	-15	-19	20	-73	-62	-98	-15	-33	-63	-97	34	-87	-32	-107	-23	-101	-73	-64	-1	-100	-16	-76	-70	-151	-77	-671	-1078	-4403	-17255	5360	-17548	-1504	-15094	21839	-15770	-5642	-13573	1825	-15454	-5453	-13889	-3421
0.479167	-28	39	78	-59	-110	-26	11	-14	-17	7	-72	-63	-97	-13	-28	-60	-99	35	-83	-30	-105	-23	-101	-70	-61	0	-98	-12	-70	-73	-135	-75	-548	-1071	-4329	-17360	4491	-17571	-1542	-15129	20347	-15856	-5717	-13620	-75	-15546	-5532	-13847	-8262
0.480000	-25	42	89	-57	-107	-34	15	-10	-16	6	-70	-62	-95	-11	-28	-58	-97	37	-86	-28	-101	-19	-98	-67	-60	2	-98	-13	-69	-67	-147	-74	-448	-1073	-4263	-17463	2750	-17597	-1592	-15154	18933	-15945	-5809	-13659	-1991	-15646	-5636	-13813	-5279
0.480833	-23	41	86	-60	-105	-38	12	-13	-15	6	-69	-62	-97	-12	-30	-58	-101	37	-82	-30	-108	-11	-101	-69	-64	0	-97	-6	-73	-69	-148	-75	-767	-1086	-4198	-17572	1089	-17629	-1661	-15197	17301	-16038	-5907	-13699	-1507	-15743	-5753	-13785	-5615
0.481667	-23	42	88	-62	-113	-36	11	-3	-12	4	-75	-69	-97	-19	-31	-61	-102	32	-87	-35	-108	-26	-101	-68	-66	-5	-104	-15	-76	-69	-159	-77	-1663	-1110	-4123	-17675	622	-17663	-1740	-15226	15473	-16133	-6008	-13737	1046	-15845	-5885	-13761	-10068
0.482500	-36	36	85	-61	-114	-38	7	-16	-23	3	-75	-67	-97	-17	-31	-62	-102	32	-85	-31	-107	-24	-102	-72	-65	-7	-96	-15	-75	-68	-147	-75	685	-1129	-4063	-17770	-1959	-17689	-1831	-15244	14416	-16222	-6112	-13771	-2815	-15940	-6016	-13741	-10921
0.483333	-27	40	88	-61	-110	-38	11	-15	-18	7	-72	-62	-100	-16	-31	-63	-99	33	-85	-35	-107	-23	-103	-72	-66	-1	-101	-17	-74	-73	-150	-78	798	-1161	-3989	-17855	-5188	-17721	-1933	-15268	13567	-16304	-6218	-13807	-4149	-16028	-6148	-13734	-3712
0.484167	-26	39	85	-57	-108	-36	10	-15	-24	0	-73	-66	-95	-17	-32	-61	-102	32	-85	-34	-109	-24	-102	-73	-67	-10	-107	-16	-75	-66	-146	-77	-380	-1190	-3911	-17926	-7217	-17738	-2041	-15282	12417	-16387	-6319	-13844	-4129	-16109	-6280	-13733	-6778
0.485000	-29	40	86	-61	-109	-34	11	-15	-23	2	-73	-64	-96	-14	-30	-53	-104	30	-86	-34	-107	-25	-99	-70	-66	-6	-100	-14	-73	-70	-148	-76	660	-1230	-3834	-18002	-9318	-17767	-2165	-15288	11547	-16473	-6421	-13882	-3131	-16183	-6403	-13743	-9845
0.485833	-25	43	87	-62	-109	-35	12	-14	-18	3	-73	-68	-97	-14	-29	-59	-99	35	-82	-31	-108	-24	-101	-70	-68	-4	-99	-17	-73	-67	-148	-74	112	-1263	-3749	-18040	-10358	-17759	-2291	-15293	10742	-16512	-6512	-13929	-1601	-16241	-6512	-13758	-5349
0.486667	-24	39	87	-60	-110	-34	32	-15	-18	6	-72	-63	-97	-16	-29	-60	-99	34	-83	-32	-105	-24	-99	-68	-64	0	-98	-13	-75	-69	-146	-74	-329	-1304	-3667	-18068	-10352	-17748	-2429	-15295	9917	-16552	-6596	-13965	217	-16286	-6611	-13783	-6807
0.487500	-25	42	89	-58	-111	-34	13	-12	-15	6	-72	-64	-94	-15	-27	-56	-100	35	-81	-30	-107	-25	-99	-68	-63	-1	-98	-17	-73	-67	-144	-74	828	-1345	-3578	-18081	-11062	-17746	-2571	-15298	9570	-16580	-6678	-14004	-2245	-16315	-6695	-13820	-11498
0.488333	-23	39	87	-58	-108	-31	16	5	-15	5	-68	-62	-95	-17	-28	-56	-102	35	-82	-32	-104	-22	-97	-67	-64	1	-96	-10	-72	-66	-145	-76	144	-1392	-3494	-18044	-11966	-17726	-2712	-15295	8922	-16588	-6745	-14038	-3076	-16329	-6766	-13848	-3604
0.489167	-23	40	34	-62	-114	-33	12	-14	-17	5	-72	-66	-97	-18	-30	-59	-98	33	-83	-34	-108	-25	-97	-72	-65	-4	-98	-17	-74	-69	-147	-101	-361	-1444	-3392	-18073	-10189	-17701	-2848	-15295	8052	-16577	-6811	-14071	-224	-16324	-6819	-13889	-2525
0.490000	-26	38	84	-63	-110	-34	11	-17	-19	3	-76	-67	-99	-18	-29	-63	-102	40	-87	-39	-110	-28	-102	-75	-67	-7	-103	-18	-77	-74	-152	-80	-362	-1502	-3302	-18046	-6814	-17671	-2975	-15296	7132	-16549	-6868	-14098	3211	-16300	-6865	-13934	-12768
0.490833	-29	36	81	-64	-111	-36	7	-21	-24	1	-77	-69	-99	-22	-32	-62	-103	32	-84	-35	-95	-27	-99	-72	-63	-5	-101	-18	-74	-74	-148	-78	-1034	-1559	-3200	-18000	-3460	-17627	-3101	-15286	6060	-16495	-6914	-14110	4355	-16256	-6886	-13966	-7568
0.491667	-27	39	82	-62	-112	-33	11	-19	-24	3	-76	-66	-100	-17	-31	-60	-102	32	-85	-36	-107	-26	-101	-73	-66	-3	-97	-15	-70	-73	-148	-78	-814	-1623	-3091	-17946	146	-17582	-3210	-15282	5000	-16427	-6948	-14106	3879	-16193	-6903	-14001	-5939
0.492500	-27	40	85	-60	-110	-32	9	-17	-18	7	-74	-66	-97	-16	-32	-60	-101	33	-90	-34	-107	-24	-98	-72	-65	-3	-99	-14	-76	-72	-148	-76	-979	-1692	-2989	-17883	3949	-17534	-3306	-15272	3805	-16337	-6981	-14094	3052	-16117	-6908	-14031	-13044
0.493333	-26	41	88	-61	-110	-33	12	-12	-41	6	-73	-64	-92	-15	-32	-59	-100	32	-85	-36	-110	-25	-99	-69	-66	-4	-100	-15	-75	-72	-146	-75	-1175	-1767	-2878	-17795	7496	-17490	-3388	-15264	2433	-16237	-7003	-14060	2464	-16023	-6914	-14054	-11327
0.494167	-24	42	86	-59	-108	-31	15	-16	-17	7	-74	-64	-97	-15	-33	-59	-101	34	-84	-31	-107	-23	-85	-68	-64	-1	-99	-15	-76	-74	-149	-75	-1317	-1859	-2767	-17733	10922	-17443	-3444	-15254	743	-16123	-7021	-14017	3258	-15922	-6914	-14083	-10164
0.495000	-28	43	87	-59	-113	-18	11	-14	-17	5	-75	-63	-101	-13	-31	-59	-98	34	-86	-36	-108	-24	-99	-70	-65	-4	-100	-14	-75	-72	-144	-75	-2391	-1957	-2656	-17654	14890	-17403	-3486	-15243	-1339	-16006	-7034	-13958	6269	-15804	-6912	-14079	-15351
0.495833	-26	41	87	-59	-108	-33	12	-16	-19	6	-73	-62	-100	-17	-33	-60	-99	34	-83	-33	-97	-25	-100	-72	-65	-1	-99	-14	-76	-75	-148	-75	-623	-2061	-2538	-17567	16689	-17360	-3504	-15235	-2921	-15880	-7039	-13884	3198	-15684	-6928	-14080	-18348
0.496667	-26	41	89	-60	-102	-38	35	-16	-17	5	-70	-65	-95	-15	-29	-60	-102	34	-86	-36	-107	-25	-100	-72	-66	0	-103	-15	-75	-73	-154	-77	659	-2177	-2425	-17486	15964	-17331	-3504	-15223	-4105	-15756	-7046	-13805	185	-15559	-6929	-14072	-11832
0.497500	-27	40	85	-61	-111	-36	9	-19	-21	4	-76	-67	-100	-16	-47	-60	-102	28	-90	-41	-107	-23	-101	-76	-69	-8	-101	-17	-78	-76	-151	-80	-1049	-2299	-2312	-17408	16060	-17299	-3478	-15215	-5692	-15640	-7042	-13710	116	-15434	-6950	-14062	-12784
0.498333	-30	37	84	-60	-114	-47	6	-19	-25	3	-75	-65	-97	-19	-32	-63	-103	27	-88	-38	-109	-28	-103	-74	-66	-6	-102	-18	-75	-88	-152	-87	379	-2433	-2200	-17336	14803	-17279	-3439	-15200	-7139	-15526	-7033	-13612	-25	-15318	-6972	-14033	-17875
0.499167	-29	37	84	-64	-113	-41	8	-19	-21	1	-75	-68	-99	-21	-32	-61	-98	29	-87	-57	-104	-23	-101	-70	-60	-15	-99	-15	-74	-75	-149	-77	736	-2564	-2090	-17258	12938	-17249	-3376	-15177	-8549	-15418	-7010	-13504	264	-15192	-6991	-13999	-12824
0.500000	-24	40	89	-59	-108	-38	10	-5	-15	22	-70	-61	-92	-17	-31	-60	-95	34	-85	-34	-103	-24	-97	-70	-64	-1	-100	-13	-70	-73	-159	-88	177	-2709	-1994	-17190	10892	-17234	-3306	-15158	-9915	-15325	-6989	-13395	1172	-15089	-7033	-13958	-11969
0.500833	-23	41	91	-58	-105	-34	12	-13	-16	8	-72	-63	-99	-13	-28	-63	-99	34	-84	-28	-102	-24	-99	-68	-64	-1	-100	-14	-73	-72	-148	-78	1293	-2855	-1896	-17132	7847	-17216	-3220	-15133	-10793	-15242	-6960	-13271	-1395	-14984	-7068	-13914	-17354
0.501667	-24	42	91	-60	-112	-36	15	-16	-18	3	-72	-65	-96	-18	-28	-59	-98	32	-87	-36	-104	-5	-99	-70	-65	24	-108	-12	-73	-70	-148	-75	1494	-3008	-1818	-17083	3298	-17205	-3133	-15112	-11566	-15181	-6929	-13185	-3852	-14899	-7108	-13866	-10672
0.502500	-28	39	88	-58	-108	-35	13	-17	-16	3	-73	-64	-96	-17	-31	-59	-105	30	-86	-34	-107	-23	-99	-70	-62	0	-99	-13	-74	-70	-149	-77	980	-3161	-1748	-17043	394	-17196	-3041	-15082	-12595	-15113	-6887	-13084	-2696	-14825	-7144	-13814	-3715
0.503333	-25	42	91	-59	-108	-36	15	-17	-17	4	-74	-65	-97	-17	-29	-58	-101	30	-90	-35	-104	-25	-100	-73	-59	-4	-98	-16	-73	-73	-148	-79	1551	-3315	-1689	-17011	-1218	-17177	-2949	-15054	-13407	-15089	-6847	-12992	-129	-14757	-7174	-13758	-13169
0.504167	-25	40	86	-59	-110	-35	13	-16	-18	1	-73	-65	-98	-18	-31	-63	-102	33	-91	-26	-108	-26	-99	-70	-62	0	-102	-13	-74	-70	-149	-78	1049	-3461	-1640	-16992	-2709	-17160	-2858	-15017	-14268	-15057	-6798	-12912	894	-14704	-7195	-13701	-9806
0.505000	-26	47	85	-57	-109	-36	11	-16	-23	3	-75	-65	-99	-15	-30	-59	-100	33	-87	-34	-104	-25	-100	-69	-67	-1	-103	-17	-72	-68	-141	-76	1143	-3606	-1603	-16982	-3879	-17143	-2772	-14986	-15117	-15040	-6748	-12829	399	-14661	-7208	-13640	-3422
0.505833	-28	37	87	-60	-109	-36	13	-15	-21	5	-73	-65	-99	-16	-36	-60	-102	32	-90	-17	-104	-25	-101	-68	-64	-1	-102	-15	-73	-70	-151	-76	968	-3748	-1582	-16981	-4219	-17125	-2696	-14938	-15945	-15023	-6694	-12755	-453	-14624	-7208	-13578	-8953
0.506667	-27	29	86	-42	-111	-36	12	-16	-21	1	-73	-67	-99	-17	-31	-60	-102	34	-87	-36	-103	-27	-104	-72	-67	-5	-109	-17	-75	-60	-148	-78	745	-3887	-1571	-16991	-3935	-17101	-2632	-14915	-16804	-15018	-6644	-12695	-1438	-14598	-7198	-13516	-7556
0.507500	-26	39	85	-62	-112	-36	9	-16	-21	2	-74	-69	-96	-17	-49	-60	-101	33	-88	-32	-104	-24	-101	-67	-63	1	-100	-12	-73	-65	-149	-76	628	-4015	-1567	-17009	-3184	-17093	-2571	-14874	-17633	-15006	-6585	-12630	-1447	-14573	-7170	-13446	-3300
0.508333	-23	42	90	-59	-114	-34	15	-14	-16	6	-72	-63	-92	-16	-29	-56	-99	38	-84	-30	-104	-23	-100	-64	-65	0	-100	-18	-77	-66	-146	-74	-914	-4146	-1574	-17035	-973	-17041	-2530	-14836	-18893	-14997	-6534	-12577	1556	-14552	-7137	-13379	-6793
0.509167	-25	41	88	-59	-109	-34	16	-13	-15	6	-72	-63	-94	-17	-29	-58	-98	51	-86	-24	-105	-24	-101	-66	-65	1	-98	-14	-74	-68	-148	-76	-529	-4275	-1593	-17075	1460	-17007	-2495	-14801	-20227	-14984	-6484	-12520	1104	-14536	-7093	-13311	-10872
0.510000	-26	42	87	-59	-103	-34	13	1	-21	4	-76	-68	-99	-16	-30	-61	-101	34	-84	-35	-105	-24	-103	-67	-63	0	-103	-15	-77	-78	-147	-78	1442	-4444	-1618	-17120	1909	-16970	-2472	-14764	-20971	-14962	-6437	-12467	-1903	-14517	-7042	-13238	-5037
0.510833	-25	41	86	-63	-110	-33	13	-16	-19	6	-73	-65	-98	-16	-32	-57	-102	34	-87	-32	-104	-25	-100	-67	-66	0	-102	-13	-76	-70	-150	-77	-794	-4528	-1646	-17172	4092	-16929	-2452	-14712	-22129	-14929	-6388	-12408	-1400	-14490	-6988	-13163	-2422
0.511667	-24	40	91	-60	-111	-32	11	-15	-19	6	-74	-66	-96	-17	-29	-58	-102	37	-94	-32	-105	-23	-101	-67	-64	-5	-101	-16	-76	-70	-146	-76	-223	-4652	-1672	-17227	5758	-16885	-2437	-14687	-23252	-14883	-6348	-12348	-1323	-14467	-6925	-13083	-9106
0.512500	-28	43	89	-60	-110	-33	13	-14	-17	8	-73	-61	-124	-14	-28	-58	-99	36	-84	-32	-105	-22	-101	-67	-63	1	-98	-12	-73	-68	-146	-75	-19	-4779	-1703	-17287	7787	-16842	-2428	-14648	-24404	-14828	-6309	-12280	36	-14433	-6865	-13000	-5966
0.513333	-31	44	58	-59	-109	-31	15	-13	-15	7	-73	-64	-96	-14	-29	-58	-98	37	-82	-30	-105	-22	-99	-67	-65	1	-100	-14	-78	-69	-149	-75	-725	-4909	-1728	-17350	10005	-16793	-2418	-14607	-25716	-14761	-6275	-12213	1710	-14396	-6813	-12912	-3884
0.514167	-24	42	89	-62	-112	-31	13	-13	-19	5	-70	-64	-97	-13	-29	-58	-100	36	-74	-36	-105	-22	-98	-66	-63	0	-99	-15	-72	-70	-147	-76	-111	-5037	-1751	-17420	11448	-16746	-2409	-14579	-26873	-14683	-6245	-12135	525	-14351	-6759	-12820	-9319
0.515000	-25	40	88	-63	-111	-31	13	-14	-21	6	-74	-64	-99	-16	-32	-59	-101	35	-83	-33	-104	-23	-101	-70	-68	-3	-101	-19	-74	-72	-151	-81	541	-5167	-1760	-17488	10490	-16696	-2401	-14529	-27857	-14595	-6217	-12057	-2755	-14307	-6722	-12726	-6615
0.515833	-28	38	87	-63	-113	-38	7	-18	-22	6	-76	-65	-91	-18	-35	-62	-100	37	-82	-32	-108	-26	-102	-69	-61	0	-100	-16	-78	-72	-147	-74	-356	-5291	-1760	-17555	10015	-16644	-2384	-14482	-29224	-14486	-6188	-11965	-2336	-14249	-6677	-12621	2227
0.516667	-27	41	77	-63	-107	-36	11	-16	-17	7	-74	-63	-96	-16	-32	-60	-98	33	-85	-33	-104	-23	-103	-70	-67	-3	-100	-15	-76	-74	-150	-78	-1	-5416	-1745	-17618	10403	-16590	-2367	-14433	-30558	-14381	-6168	-11869	-47	-14193	-6653	-12514	-6183
0.517500	-25	40	87	-62	-112	-38	12	-21	-21	5	-75	-64	-98	-15	-32	-63	-99	32	-84	-34	-109	-28	-103	-70	-67	-3	-103	-17	-79	-73	-147	-76	-251	-5521	-1712	-17682	10237	-16529	-2346	-14379	-31935	-14268	-6145	-11770	1452	-14132	-6626	-12402	-7029
0.518333	-17	40	86	-62	-110	-33	10	-18	-22	4	-73	-65	-99	-15	-33	-62	-103	30	-85	-34	-108	-24	-100	-69	-72	-5	-100	-13	-75	-72	-151	-80	-125	-5638	-1666	-17738	9117	-16463	-2324	-14320	-32742	-14148	-6122	-11661	1097	-14069	-6612	-12285	837
0.519167	-27	41	89	-62	-110	-35	10	-16	-18	5	-73	-64	-96	-21	-26	-60	-95	35	-86	-32	-108	-24	-99	-69	-65	-3	-100	-13	-73	-69	-147	-77	211	-5733	-1596	-17793	7761	-16394	-2295	-14251	-32732	-14025	-6096	-11549	-288	-13997	-6596	-12157	-3112
0.520000	-26	42	90	-57	-104	-31	15	-12	-15	7	-70	-60	-92	-13	-28	-61	-98	32	-81	-30	-104	-21	-95	-66	-64	0	-96	-11	-72	-69	-147	-76	339	-5820	-1514	-17841	5727	-16322	-2267	-14178	-32732	-13901	-6072	-11433	-2112	-13935	-6589	-12031	-3534
0.520833	-23	44	91	-60	-108	-32	13	-16	-17	8	-69	-62	-94	-15	-30	-57	-97	32	-81	-28	-104	-23	-98	-67	-66	-1	-98	-12	-74	-70	-147	-75	516	-5890	-1418	-17882	3157	-16241	-2241	-14106	-32734	-13782	-6049	-11316	-3131	-13874	-6585	-11898	1659
0.521667	-27	41	90	-61	-109	-31	15	-15	-16	5	-72	-63	-96	-15	-28	-60	-99	32	-75	-29	-104	-23	-99	-67	-67	0	-99	-13	-75	-72	-148	-75	-344	-5952	-1312	-17929	1246	-16155	-2218	-14008	-32728	-13659	-6022	-11197	-963	-13808	-6583	-11761	506
0.522500	-26	43	90	-60	-108	-34	10	-16	-19	2	-70	-63	-97	-21	-29	-60	-101	32	-84	-32	-104	-24	-100	-70	-65	-3	-102	-12	-73	-68	-150	-75	-392	-5993	-1189	-17964	-272	-16066	-2202	-13911	-32735	-13550	-5993	-11079	-151	-13748	-6580	-11622	-2666
0.523333	-26	37	88	-61	-104	-36	10	-17	-19	3	-73	-67	-97	-19	-31	-62	-107	28	-88	-33	-110	-26	-99	-72	-65	-4	-104	-17	-77	-72	-151	-82	2258	-6023	-1067	-17999	-4381	-15966	-2193	-13808	-32730	-13440	-5968	-10961	-4135	-13689	-6583	-11482	2542
0.524167	-29	38	85	-65	-112	-40	9	-23	-27	0	-93	-69	-100	-26	-32	-62	-101	29	-87	-33	-105	-26	-104	-69	-66	-5	-101	-14	-74	-74	-151	-76	605	-6033	-936	-18028	-7165	-15860	-2178	-13700	-32738	-13335	-5935	-10841	-3646	-13622	-6580	-11333	9248
0.525000	-30	30	69	-62	-113	-39	12	-16	-19	2	-75	-66	-98	-18	-29	-63	-103	29	-87	-35	-105	-23	-101	-72	-65	5	-92	-15	-76	-73	-135	-76	739	-6032	-808	-18051	-9653	-15742	-2177	-13580	-32726	-13229	-5900	-10723	-3527	-13556	-6577	-11182	3773
0.525833	-25	40	87	-63	-110	-35	12	-16	-19	3	-91	-65	-98	-18	-28	-60	-100	35	-84	-33	-107	-26	-99	-69	-63	-3	-102	-12	-75	-73	-149	-75	1180	-6009	-675	-18073	-11596	-15598	-2179	-13452	-32710	-13128	-5869	-10604	-2141	-13493	-6574	-11030	7059
0.526667	-27	39	88	-60	-108	-33	12	-13	-22	6	-72	-64	-95	-15	-27	-61	-100	34	-87	-31	-105	-25	-97	-50	-73	0	-99	-12	-73	-69	-149	-76	515	-5977	-563	-18096	-12682	-15487	-2186	-13325	-32335	-13026	-5831	-10481	-880	-13417	-6571	-10878	12317
0.527500	-26	41	89	-58	-94	-32	15	-14	-29	4	-73	-62	-93	-16	-27	-59	-98	30	-84	-29	-103	-22	-100	-69	-64	-3	-100	-11	-73	-69	-149	-74	743	-5948	-449	-18112	-12988	-15344	-2200	-13185	-31963	-12926	-5800	-10361	-1278	-13341	-6567	-10720	8725
0.528333	-25	43	88	-58	-109	-33	16	-15	-16	10	-68	-62	-96	-13	-26	-60	-99	35	-84	-32	-105	-22	-101	-68	-61	2	-93	-12	-69	-69	-147	-73	1540	-5877	-346	-18128	-14616	-15196	-2219	-13047	-31567	-12819	-5767	-10238	-4454	-13259	-6562	-10564	9274
0.529167	-23	44	89	-58	-108	-32	16	-14	-16	3	-73	-64	-97	-14	-27	-59	-98	34	-81	-32	-105	-22	-98	-69	-63	-1	-101	-16	-72	-70	-149	-76	217	-5810	-259	-18149	-14893	-15034	-2234	-12908	-31186	-12712	-5743	-10117	-3605	-13166	-6557	-10407	20038
0.530000	-26	40	84	-59	-105	-52	12	-13	-17	4	-74	-65	-97	-17	-28	-61	-100	30	-86	-34	-108	-25	-99	-69	-66	-1	-100	-25	-76	-70	-151	-73	-6	-5734	-179	-18165	-12848	-14865	-2253	-12763	-30818	-12598	-5714	-9988	-353	-13068	-6553	-10250	14829
0.530833	-25	40	86	-60	-110	-34	13	-17	-19	3	-77	-69	-97	-18	-66	-61	-101	34	-86	-33	-108	-25	-100	-68	-65	-5	-102	-16	-76	-70	-148	-75	-673	-5648	-110	-18184	-10030	-14684	-2264	-12591	-30434	-12471	-5691	-9858	2312	-12959	-6543	-10088	10861
0.531667	-28	42	85	-63	-109	-35	13	-16	-22	4	-76	-66	-97	-17	-30	-63	-102	28	-87	-36	-109	-30	-107	-69	-67	-6	-102	-15	-75	-70	-150	-75	-1199	-5555	-51	-18200	-7149	-14496	-2274	-12466	-30067	-12332	-5666	-9728	2898	-12841	-6537	-9931	19169
0.532500	-29	39	84	-61	-114	-39	9	-27	-23	2	-77	-69	-103	-16	-30	-59	-102	30	-88	-35	-108	-25	-99	-67	-64	-3	-101	-15	-77	-69	-146	-75	-1365	-5451	1	-18214	-3797	-14285	-2272	-12309	-29712	-12184	-5643	-9588	2602	-12712	-6521	-9773	16332
0.533333	-30	41	84	-61	-109	-35	11	-16	-17	6	-73	-63	-96	-16	-28	-60	-99	32	-87	-33	-107	-24	-115	-70	-65	-3	-93	-15	-74	-69	-147	-74	-1686	-5338	43	-18231	-480	-14087	-2267	-12158	-29346	-12023	-5624	-9448	1789	-12573	-6507	-9619	13189
0.534167	-26	43	86	-59	-110	-32	13	-14	-17	6	-70	-67	-97	-15	-28	-57	-97	32	-85	-29	-103	-22	-100	-68	-61	0	-99	-14	-76	-72	-148	-74	-1506	-5219	85	-18248	2311	-13872	-2248	-12004	-28985	-11845	-5603	-9309	1274	-12429	-6486	-9465	16967
0.535000	-24	44	88	-61	-111	-33	15	-13	-17	8	-73	-65	-97	-12	-27	-59	-97	36	-86	-31	-107	-22	-100	-66	-62	-1	-102	0	-73	-69	-147	-73	-2084	-5097	114	-18271	5071	-13659	-2226	-11854	-28643	-11672	-5585	-9167	3162	-12276	-6459	-9319	15281
0.535833	-23	41	87	-60	-109	-32	16	-13	-16	3	-77	-63	-95	-13	-29	-40	-98	34	-83	-31	-107	-21	-100	-68	-62	0	-101	-15	-74	-69	-145	-74	-2687	-4969	105	-18296	8183	-13439	-2188	-11704	-28289	-11480	-5564	-9027	5098	-12121	-6434	-9179	10258
0.536667	-31	40	87	-61	-113	-35	10	-13	-18	5	-73	-65	-98	-13	-29	-60	-99	35	-82	-27	-100	-23	-100	-67	-63	-7	-102	-15	-75	-68	-147	-75	67	-4840	165	-18324	7929	-13220	-2147	-11552	-27951	-11287	-5542	-8891	906	-11960	-6395	-9044	10701
0.537500	-28	40	86	-60	-104	-36	6	-14	-21	4	-73	-67	-99	-15	-31	-58	-99	34	-86	-31	-105	-23	-101	-72	-63	-3	-102	-17	-77	-70	-145	-76	-889	-4703	189	-18358	7327	-13000	-2097	-11404	-27614	-11087	-5511	-8760	859	-11802	-6350	-8921	16826
0.538333	-29	39	87	-62	-112	-36	9	-15	-23	5	-75	-64	-98	-15	-32	-60	-101	35	-86	-33	-105	-23	-105	-70	-62	-3	-101	-15	-76	-68	-148	-77	-1155	-4576	208	-18396	6590	-12796	-2040	-11258	-27278	-10891	-5478	-8630	558	-11642	-6297	-8800	10787
0.539167	-28	45	86	-60	-110	-33	9	-16	-19	5	-73	-69	-99	-16	-31	-61	-98	36	-84	-31	-104	-23	-99	-68	-64	0	-98	-12	-70	-67	-146	-74	-95	-4444	223	-18435	5132	-12589	-1981	-11125	-26949	-10696	-5437	-8504	958	-11480	-6236	-8691	10171
0.540000	-22	42	89	-81	-114	-33	12	-15	-15	8	-73	-64	-100	-14	-30	-57	-100	35	-84	-33	-110	-23	-100	-68	-64	0	-102	-12	-77	-69	-146	-81	-310	-4315	226	-18481	3315	-12403	-1916	-10972	-26625	-10512	-5389	-8392	1181	-11328	-6171	-8593	15035
0.540833	-27	40	87	-62	-111	-38	7	-16	-19	4	-78	-59	-100	-19	-11	-59	-100	37	-85	-30	-102	-23	-100	-69	-63	0	-101	-15	-74	-72	-146	-75	-161	-4193	228	-18538	1656	-12229	-1851	-10831	-26309	-10333	-5337	-8276	972	-11184	-6098	-8504	11752
0.541667	-26	43	90	-59	-108	-38	9	-14	-14	5	-73	-65	-96	-17	-29	-83	-101	34	-88	-29	-107	-38	-102	-69	-64	0	-100	-17	-75	-68	-147	-73	1119	-4078	222	-18584	-2016	-12066	-1792	-10697	-25971	-10169	-5279	-8171	-3294	-11046	-6019	-8424	9152
0.542500	-26	42	88	-62	-107	-32	11	-47	-17	4	-74	-64	-97	-15	-30	-60	-98	32	-87	-29	-104	-21	-100	-68	-67	-4	-100	-14	-74	-70	-149	-76	563	-3969	214	-18628	-6089	-11923	-1735	-10564	-24786	-10020	-5211	-8066	-4522	-10921	-5937	-8362	19576
0.543333	-28	42	89	-61	-113	-38	9	-18	-19	4	-73	-63	-98	-17	-32	-60	-100	34	-85	-32	-109	-22	-104	-82	-65	0	-100	-17	-75	-72	-148	-75	793	-3870	175	-18675	-7933	-11799	-1689	-10430	-21180	-9892	-5142	-7968	-2619	-10807	-5854	-8302	16896
0.544167	-27	40	88	-61	-112	-33	12	-15	-19	6	-72	-66	-87	-17	-31	-63	-102	32	-88	-31	-107	-24	-100	-68	-66	-3	-102	-13	-75	-69	-149	-76	755	-3782	133	-18725	-8779	-11693	-1645	-10323	-17899	-9779	-5069	-7868	-299	-10708	-5769	-8256	9051
0.545000	-25	43	90	-57	-111	-34	11	-15	-18	2	-74	-63	-96	-16	-32	-58	-99	35	-86	-31	-105	-21	-109	-68	-66	-3	-100	-14	-77	-70	-149	-74	232	-3700	87	-18750	-9664	-11608	-1610	-10174	-15799	-9689	-4992	-7772	367	-10621	-5693	-8213	16513
0.545833	-26	41	88	-62	-107	-34	13	-14	-18	4	-78	-61	-80	-14	-30	-59	-101	34	-87	-28	-107	-21	-99	-68	-63	-4	-99	-14	-73	-68	-147	-72	613	-3633	29	-18779	-9866	-11543	-1580	-10050	-13095	-9612	-4916	-7670	-82	-10549	-5610	-8181	15220
0.546667	-26	43	90	-59	-108	-32	12	-13	-19	5	-74	-61	-95	-15	-29	-58	-97	36	-84	-28	-104	-19	-99	-67	-51	1	-100	-12	-73	-69	-147	-72	566	-3574	-50	-18792	-9580	-11497	-1556	-9928	-10584	-9564	-4844	-7571	-1257	-10490	-5536	-8154	9770
0.547500	-25	41	88	-60	-105	-34	12	-8	-17	-18	-75	-63	-95	-12	-29	-58	-98	33	-86	-31	-104	-22	-97	-68	-63	0	-98	-12	-51	-65	-147	-70	460	-3544	-144	-18796	-8869	-11470	-1540	-9815	-8169	-9528	-4769	-7464	-2289	-10446	-5470	-8133	13601
0.548333	-23	43	91	-58	-107	-31	13	-12	-17	5	-75	-61	-95	-15	-29	-58	-98	36	-85	-18	-103	-22	-97	-79	-66	-3	-101	-12	-76	-72	-148	-73	51	-3496	-243	-18788	-7154	-11468	-1529	-9703	-6071	-9515	-4710	-7363	-1131	-10419	-5414	-8118	13199
0.549167	-27	39	86	-62	-112	-35	10	-16	-18	1	-78	-65	-99	-17	-30	-61	-105	29	-88	-30	-105	-24	-99	-68	-67	0	-99	-14	-75	-70	-148	-74	-1391	-3473	-359	-18771	-3441	-11480	-1517	-9598	-4732	-9515	-4662	-7252	2283	-10401	-5366	-8105	6807
0.550000	-23	40	89	-58	-137	-35	11	-16	-21	2	-78	-65	-100	-17	-29	-62	-100	30	-87	-38	-108	-25	-100	-72	-65	-3	-104	-6	-72	-74	-149	-73	561	-3457	-484	-18738	-978	-11513	-1506	-9500	-2745	-9536	-4596	-7143	-500	-10397	-5328	-8095	4437
0.550833	-28	37	84	-59	-112	-33	10	-15	-36	1	-77	-65	-100	-18	-30	-62	-102	28	-90	-34	-105	-27	-98	-72	-66	-5	-100	-15	-75	-73	-121	-74	741	-3451	-618	-18698	1037	-11561	-1488	-9404	-733	-9560	-4545	-7024	-1218	-10401	-5297	-8088	10518
0.551667	-28	40	87	-59	-110	-34	12	-16	-19	1	-76	-67	-98	-15	-32	-62	-108	28	-84	-33	-103	-26	-100	-68	-66	-1	-102	-15	-73	-72	-149	-75	-609	-3449	-756	-18643	4030	-11623	-1469	-9324	570	-9601	-4507	-6916	-771	-10417	-5285	-8081	5381
0.552500	-28	41	88	-61	-109	-33	10	-13	33	5	-74	-65	-98	-21	-29	-62	-98	33	-85	-35	-104	-27	-99	-69	-63	-1	-100	-14	-75	-70	-150	-77	168	-3455	-904	-18585	6231	-11701	-1442	-9245	1709	-9650	-4469	-6801	404	-10444	-5262	-8073	343
0.553333	-27	39	89	-58	-111	-32	11	-15	-21	6	-73	-68	-97	-16	-27	-60	-99	33	-66	-33	-107	-25	-98	-70	-82	-4	-100	-16	-76	-69	-149	-75	-174	-3465	-1054	-18518	8424	-11792	-1402	-9182	2579	-9711	-4442	-6693	1735	-10473	-5249	-8072	3501
0.554167	-28	38	86	-59	-110	-33	12	-13	-17	5	-70	-64	-94	-15	-27	-59	-98	29	-85	-35	-108	-24	-97	-68	-65	-4	-98	-12	-72	-68	-147	-74	-601	-3478	-1218	-18449	10874	-11898	-1356	-9124	3075	-9780	-4418	-6588	3263	-10514	-5245	-8069	-560
0.555000	-25	40	88	-53	-110	-33	13	-14	-17	5	-74	-67	-98	-16	-28	-58	-98	32	-85	-32	-105	-26	-98	-70	-68	-3	-99	-14	-76	-72	-147	-74	597	-3496	-1359	-18375	11568	-12012	-1302	-9082	3721	-9854	-4399	-6490	336	-10558	-5241	-8062	-8321
0.555833	-25	37	88	-60	-109	-36	10	-15	-18	6	-83	-66	-96	-47	-29	-61	-102	32	-87	-35	-104	-28	-100	-68	-65	-3	-99	-14	-76	-72	-147	-74	194	-3523	-1512	-18308	10708	-12140	-1237	-9048	3934	-9938	-4385	-6403	-1331	-10614	-5229	-8059	-2798
0.556667	-26	38	88	-60	-110	-35	8	-18	-18	4	-75	-69	-100	-19	-30	-63	-101	27	-90	-36	-93	-27	-99	-72	-66	-6	-103	-17	-80	-74	-152	-76	-225	-3547	-1658	-18235	11026	-12280	-1164	-9031	3752	-10026	-4378	-6326	681	-10678	-5219	-8066	-3689
0.557500	-31	34	87	-64	-116	-41	5	-25	-25	3	-77	-69	-100	-21	-34	-64	-98	29	-90	-38	-110	-29	-104	-70	-67	-8	-103	-16	-73	-70	-154	-77	-67	-3579	-1798	-18165	11551	-12428	-1081	-9021	3386	-10120	-4354	-6252	3554	-10734	-5193	-8059	-16867
0.558333	-30	36	87	-62	-112	-36	7	-18	-19	5	-76	-68	-101	-21	-33	-62	-100	29	-75	-35	-110	-27	-102	-87	-66	-6	-102	-18	-78	-74	-151	-77	-461	-3608	-1923	-18096	11071	-12580	-990	-9022	2916	-10219	-4340	-6195	4090	-10793	-5164	-8058	-15163
0.559167	-27	39	88	-60	-114	-34	8	-39	-21	6	-72	-66	-98	-15	-31	-60	-98	32	-86	-33	-108	-27	-99	-69	-65	-3	-100	-13	-73	-70	-147	-74	-15	-3642	-2036	-18032	9712	-12733	-897	-9036	2589	-10331	-4320	-6144	2936	-10872	-5113	-8054	-14939
0.560000	-26	42	90	-58	-105	-32	13	-13	-17	8	-70	-63	-97	-16	-30	-59	-96	35	-86	-30	-102	-23	-94	-67	-62	-6	-99	-13	-75	-69	-148	-74	210	-3679	-2142	-17972	7590	-12901	-799	-9057	2338	-10427	-4303	-6109	1240	-10952	-5058	-8071	-23495
0.560833	-24	40	91	-59	-109	-31	9	-11	-18	1	-68	-62	-95	-13	-30	-59	-99	34	-85	-31	-105	-23	-101	-68	-63	-3	-98	-12	-72	-70	-151	-74	115	-3725	-2233	-17928	4979	-13069	-706	-9094	2204	-10540	-4284	-6086	-139	-11035	-4988	-8059	-24781
0.561667	-24	42	90	-59	-110	-35	12	-15	-17	8	-69	-63	-100	-16	-36	-59	-97	36	-82	-58	-107	-22	-99	-67	-63	0	-98	-15	-73	-70	-147	-75	-62	-3771	-2308	-17865	2104	-13242	-610	-9137	1998	-10662	-4254	-6078	350	-11125	-4913	-8064	-25582
0.562500	-26	42	106	-61	-109	-35	9	-23	-15	7	-72	-62	-94	-15	-28	-59	-97	33	-85	-31	-103	-25	-100	-69	-64	-3	-98	-13	-72	-110	-147	-74	-1158	-3818	-2371	-17810	77	-13417	-523	-9198	1553	-10789	-4239	-6080	3523	-11222	-4819	-8071	-31373
0.563333	-26	40	90	-58	-112	-33	10	-14	-17	6	-70	-65	-95	-17	-28	-61	-100	35	-86	-32	-107	-24	-98	-72	-66	0	-99	-15	-76	-70	-149	-75	374	-3879	-2420	-17761	-3062	-13597	-440	-9259	1803	-10926	-4216	-6096	800	-11323	-4726	-8081	-32700
0.564167	-26	38	88	-61	-113	-36	10	-18	-17	1	-73	-66	-97	-16	-30	-61	-100	33	-87	-32	-105	-26	-100	-70	-65	-1	-99	-13	-75	-70	-146	-74	1514	-3937	-2451	-17712	-7706	-13775	-363	-9336	2765	-11062	-4192	-6124	-1836	-11433	-4623	-8090	-32640
0.565000	-21	38	87	-64	-112	-35	10	-17	-22	2	-73	-64	-95	-16	-30	-64	-100	33	-110	-32	-107	-24	-101	-72	-67	-3	-101	-15	-69	-73	-153	-77	-297	-3997	-2473	-17661	-10275	-13964	-300	-9421	3414	-11207	-4169	-6165	-1353	-11548	-4517	-8107	-32714
0.565833	-25	38	87	-62	-112	-40	3	-19	-19	2	-73	-64	-98	-18	-30	-61	-100	34	-85	-33	-103	-23	-101	-69	-66	-3	-99	-13	-74	-73	-149	-75	658	-4053	-2477	-17664	-12728	-14140	-249	-9515	4370	-11358	-4145	-6214	-463	-11661	-4422	-8122	-32710
0.566667	-28	40	89	-59	-107	-31	12	-15	-17	2	-69	-62	-97	-16	-28	-61	-99	45	-83	-31	-103	-22	-93	-68	-65	-1	-98	-12	-74	-72	-148	-75	797	-4111	-2473	-17560	-14262	-14320	-201	-9616	5677	-11516	-4123	-6277	722	-11799	-4324	-8144	-32707
0.567500	-25	44	89	-61	-109	-32	12	-13	-19	3	-70	-61	-94	-14	-26	-60	-98	35	-84	-28	-102	-19	-99	-68	-64	-6	-97	-9	-73	-78	-147	-74	-51	-4160	-2460	-17504	-14665	-14496	-168	-9727	7181	-11677	-4104	-6345	2155	-11913	-4235	-8162	-32702
0.568333	-23	42	91	-56	-107	-30	15	-12	-16	7	-70	-61	-95	-12	-23	-59	-98	34	-84	-28	-113	-18	-96	-66	-62	-1	-96	-10	-73	-68	-147	-73	660	-4200	-2442	-17447	-14831	-14679	-152	-9847	9179	-11845	-4093	-6429	-196	-12052	-4164	-8193	-32712
0.569167	-23	42	91	-58	-107	-33	11	-16	-19	5	-87	-60	-96	-13	-28	-61	-100	37	-82	-29	-102	-19	-101	-66	-63	0	-99	-11	-72	-70	-149	-73	818	-4228	-2425	-17377	-15575	-14856	-152	-9977	11179	-12024	-4089	-6525	-2412	-12198	-4105	-8221	-32703
0.570000	-18	36	86	-60	-111	-35	12	-11	-19	4	-73	-65	-99	-14	-29	-61	-102	33	-88	-33	-105	-23	-100	-59	-73	-1	-103	-10	-73	-70	-148	-78	-76	-4248	-2406	-17340	-13930	-15033	-160	-10111	13023	-12210	-4087	-6627	-570	-12346	-4065	-8254	-32704
0.570833	-25	37	89	-59	-109	-34	13	-22	-21	4	-72	-62	-99	-13	-30	-60	-99	35	-84	-31	-107	-22	-99	-72	-65	-5	-103	-13	-73	-69	-151	-76	-73	-4241	-2384	-17283	-10445	-15205	-183	-10254	15305	-12396	-4094	-6739	2410	-12502	-4038	-8286	-32284
0.571667	-24	41	87	-60	-107	-35	12	-11	-18	7	-70	-63	-104	-13	-27	-55	-98	29	-86	-31	-102	-22	-98	-68	-62	0	-100	-13	-73	-70	-146	-75	-512	-4216	-2371	-17225	-6752	-15371	-213	-10403	17469	-12584	-4098	-6857	3605	-12660	-4031	-8319	-31885
0.572500	-41	40	87	-59	-104	-34	-5	-15	-23	3	-72	-64	-99	-14	-29	-61	-99	34	-84	-31	-105	-23	-101	-66	-64	-1	-101	-14	-70	-69	-172	-80	-309	-4170	-2370	-17165	-3022	-15534	-253	-10560	19617	-12779	-4113	-6982	3347	-12824	-4040	-8360	-31504
0.573333	-27	37	86	-60	-112	-34	10	-13	-21	4	-72	-65	-98	-14	-31	-62	-100	36	-87	-35	-108	-23	-101	-70	-66	-1	-103	-15	-75	-74	-150	-78	-422	-4105	-2361	-17108	796	-15692	-302	-10720	21822	-12974	-4128	-7114	2312	-12988	-4069	-8400	-31112
0.574167	-28	35	85	-64	-113	-38	10	-17	-23	6	-63	-72	-98	-16	-30	-59	-98	34	-84	-31	-105	-23	-100	-67	-64	-4	-100	-13	-75	-72	-148	-79	-539	-4014	-2368	-17047	4026	-15840	-349	-10880	24060	-13162	-4143	-7248	787	-13151	-4104	-8439	-30728
0.575000	-29	37	85	-63	-112	-34	11	-15	-21	4	-73	-64	-96	-15	-29	-60	-100	27	-85	-45	-105	-24	-99	-66	-64	-3	-102	-13	-74	-72	-147	-79	-499	-3893	-2380	-16983	6594	-15979	-398	-11047	26220	-13345	-4155	-7387	105	-13311	-4151	-8503	-30352
0.575833	-27	42	89	-62	-120	-33	12	-15	-19	7	-56	-67	-98	-13	-29	-58	-101	32	-84	-31	-104	-22	-101	-68	-64	-5	-100	-14	-72	-72	-125	-77	-1505	-3752	-2405	-16932	9420	-16110	-443	-11214	27801	-13524	-4166	-7528	2411	-13468	-4206	-8524	-29977
0.576667	-27	40	87	-62	-113	-36	12	-15	-21	2	-70	-63	-98	-14	-30	-60	-101	34	-60	-19	-110	-25	-99	-67	-66	-5	-99	-12	-75	-75	-145	-79	-658	-3596	-2426	-16849	11076	-16236	-481	-11385	29399	-13692	-4170	-7675	1072	-13610	-4264	-8571	-29614
0.577500	-44	41	84	-61	-112	-34	16	-17	-22	3	-70	-67	-99	-17	-31	-61	-99	33	-83	-33	-105	-23	-102	-68	-75	-4	-104	-14	-76	-74	-151	-77	1656	-3423	-2458	-16771	9541	-16346	-506	-11553	31533	-13837	-4160	-7825	-2852	-13754	-4317	-8617	-29251
0.578333	-28	39	85	-61	-112	-38	8	-13	-19	4	-73	-64	-96	-17	-29	-60	-86	33	-85	-34	-109	-25	-98	-69	-65	-3	-98	-14	-74	-69	-147	-78	-186	-3235	-2489	-16693	8728	-16449	-516	-11721	32643	-13966	-4145	-7964	-2875	-13872	-4361	-8648	-28826
0.579167	-25	42	86	-61	-108	-8	13	-13	-16	6	-70	-65	-103	-17	-29	-58	-98	34	-81	-30	-105	-23	-99	-68	-64	-1	-96	-11	-75	-69	-146	-77	876	-3081	-2524	-16603	6574	-16544	-505	-11884	32767	-14076	-4112	-8121	-3601	-13980	-4399	-8713	-27244
0.580000	-23	44	88	-59	-108	-32	13	-12	-16	7	-68	-61	-94	-13	-27	-57	-96	37	-80	-31	-102	-19	-96	-66	-47	-6	-95	-9	-69	-67	-143	-73	1575	-2845	-2554	-16512	3811	-16631	-474	-12053	32767	-14169	-4066	-8268	-3569	-14069	-4423	-8762	-23518
0.580833	-24	44	90	-57	-108	-34	13	-12	-1	10	-70	-62	-96	-14	-31	-58	-98	37	-82	-30	-102	-21	-99	-67	-61	0	-99	-12	-73	-74	-145	-74	1046	-2650	-2585	-16412	1141	-16719	-422	-12215	32767	-14242	-4007	-8417	-2507	-14146	-4438	-8818	-18627
0.581667	-25	43	86	-59	-109	-36	8	-18	-18	4	-72	-66	-103	-15	-26	-60	-100	35	-86	-32	-105	-26	-103	-73	-64	0	-102	-12	-75	-72	-149	-76	1720	-2469	-2619	-16314	-1369	-16801	-344	-12380	32767	-14297	-3939	-8552	-3891	-14203	-4437	-8880	-19323
0.582500	-29	41	87	-62	-112	-40	9	-17	-21	3	-70	-65	-102	-19	-31	-59	-102	34	-86	-32	-105	-23	-100	-69	-64	0	-98	-14	-74	-68	-145	-70	2536	-2286	-2645	-16203	-5610	-16874	-250	-12535	32767	-14327	-3855	-8704	-7308	-14237	-4419	-8944	-14993
0.583333	-28	39	82	-60	-110	-38	8	-19	-19	3	-70	-63	-99	-14	-30	-62	-103	33	-87	-24	-108	-24	-100	-74	-69	-3	-100	-13	-74	-72	-148	-75	1441	-2120	-2663	-16093	-8385	-16954	-134	-12688	32767	-14341	-3758	-8842	-6622	-14259	-4385	-9008	-3784
0.584167	-29	40	86	-61	-113	-38	10	-16	-25	3	-73	-64	-99	-17	-33	-60	-103	33	-85	-32	-110	-23	-99	-69	-65	0	-99	-14	-76	-69	-149	-80	1502	-1973	-2680	-15980	-9152	-17034	4	-12837	32767	-14342	-3652	-8970	-3296	-14260	-4338	-9081	-9299
0.585000	-26	44	87	-59	-110	-35	11	-18	-19	5	-72	-62	-98	-15	-30	-58	-100	35	-80	-41	-105	-23	-99	-74	-69	-3	-100	-11	-75	-69	-147	-73	1092	-1838	-2695	-15864	-9207	-17118	157	-12982	32767	-14336	-3538	-9098	-707	-14252	-4282	-9155	-8461
0.585833	-25	42	88	-59	-108	-34	15	-13	-17	4	-95	-64	-98	-15	-30	-59	-101	35	-84	-31	-108	-24	-98	-72	-64	0	-99	-11	-74	-69	-149	-73	1058	-1731	-2709	-15755	-8722	-17206	320	-13121	32767	-14320	-3425	-9212	41	-14234	-4214	-9238	2192
0.586667	-27	42	88	-58	-105	-35	13	-13	-18	4	-73	-61	-95	-13	-24	-55	-114	41	-84	-30	-103	-19	-98	-72	-63	0	-98	-12	-73	-66	-147	-73	926	-1631	-2717	-15647	-7418	-17306	474	-13261	32765	-14331	-3308	-9324	901	-14223	-4151	-9325	441
0.587500	-27	44	87	-57	-108	-39	12	-10	-16	7	-72	-63	-93	-15	-26	-57	-99	35	-83	-29	-105	-18	-96	-68	-64	2	-96	-9	-72	-65	-150	-69	547	-1556	-2730	-15543	-5769	-17410	662	-13393	32482	-14289	-3196	-9427	1325	-14179	-4079	-9418	624
0.588333	-25	45	90	-55	-107	-32	16	-12	-16	6	-70	-59	-95	-12	-25	-55	-87	37	-82	-31	-104	-14	-97	-68	-62	2	-96	-11	-70	-66	-146	-72	508	-1499	-2742	-15442	-3840	-17527	828	-13528	32042	-14283	-3091	-9526	1064	-14154	-4017	-9517	6906
0.589167	-23	41	88	-60	-115	-33	12	-15	-18	3	-70	-60	-96	-13	-29	-59	-100	34	-86	-32	-107	-23	-97	-70	-65	0	-98	-13	-76	-70	-148	-76	-703	-1464	-2760	-15356	-608	-17651	980	-13655	31664	-14295	-2997	-9625	3398	-14132	-3972	-9629	5982
0.590000	-29	34	86	-63	-112	-36	9	-17	-22	1	-77	-67	-101	-19	-33	-61	-102	30	-87	-30	-110	-32	-101	-78	-61	-4	-104	-17	-78	-72	-153	-80	-1273	-1442	-2782	-15270	3348	-17793	1113	-13786	31206	-14323	-2922	-9722	3922	-14107	-3938	-9755	1903
0.590833	-30	33	82	-67	-113	-30	-24	-18	-23	2	-76	-67	-99	-19	-32	-63	-102	33	-87	-35	-109	-27	-103	-74	-65	0	-99	-16	-78	-72	-147	-74	1095	-1433	-2799	-15191	4290	-17931	1238	-13909	29319	-14357	-2854	-9813	-204	-14117	-3915	-9877	6690
0.591667	-26	40	90	-60	-112	-39	11	-14	-18	2	-76	-68	-98	-16	-30	-61	-115	34	-84	-36	-109	-25	-99	-72	-65	0	-102	-15	-74	-70	-149	-75	-880	-1429	-2821	-15111	5851	-18078	1335	-14030	24939	-14416	-2803	-9908	744	-14124	-3914	-10013	12302
0.592500	-26	40	80	-61	-109	-35	12	-14	-19	3	-72	-64	-97	-16	-29	-58	-102	33	-84	-35	-108	-21	-98	-70	-68	-1	-99	-13	-76	-69	-147	-79	-932	-1443	-2845	-15038	6870	-18232	1410	-14156	21518	-14492	-2778	-10004	1309	-14150	-3929	-10157	4782
0.593333	-26	40	87	-62	-112	-36	11	-14	-22	4	-74	-67	-97	-17	-31	-92	-104	37	-84	-33	-96	-22	-97	-69	-65	0	-99	-14	-77	-70	-149	-76	-285	-1454	-2863	-14965	7296	-18379	1451	-14276	18268	-14585	-2762	-10109	2776	-14194	-3970	-10326	6518
0.594167	-29	39	89	-61	-104	-33	12	-46	-23	7	-72	-63	-98	-14	-30	-61	-102	37	-85	-33	-107	-21	-98	-72	-64	1	-97	-11	-76	-70	-146	-59	-891	-1474	-2891	-14899	7471	-18531	1470	-14403	14441	-14698	-2777	-10222	4155	-14255	-4030	-10479	10475
0.595000	-26	39	90	-59	-109	-36	12	-13	-19	4	-73	-64	-96	-16	-28	-67	-100	35	-82	-29	-105	-21	-99	-69	-67	0	-100	-12	-76	-69	-148	-75	-647	-1489	-2903	-14828	7354	-18673	1463	-14523	10965	-14825	-2822	-10348	3519	-14338	-4108	-10650	5088
0.595833	-28	40	75	-61	-109	-43	13	-16	-25	5	-73	-63	-96	-14	-31	-60	-99	36	-82	-33	-108	-24	-101	-68	-64	1	-99	-13	-74	-66	-148	-74	430	-1550	-2916	-14765	4402	-18814	1431	-14648	7910	-14969	-2852	-10483	-825	-14441	-4200	-10832	4665
0.596667	-26	38	88	-59	-109	-36	12	-14	-21	6	-74	-65	-102	-18	-24	-61	-102	36	-83	-33	-108	-23	-98	-68	-65	0	-104	-16	-77	-73	-147	-76	-466	-1506	-2918	-14700	1676	-18933	1383	-14773	4538	-15127	-2921	-10637	-1395	-14563	-4306	-11024	14367
0.597500	-26	38	85	-60	-90	-38	11	-17	-23	3	-76	-66	-98	-18	-31	-60	-104	33	-85	-34	-111	-26	-100	-72	-65	-5	-100	-16	-77	-69	-149	-77	-372	-1500	-2911	-14637	555	-19045	1313	-14903	1304	-15287	-3000	-10798	855	-14699	-4417	-11221	7064
0.598333	-30	37	84	-61	-115	-40	8	-16	-24	2	-76	-68	-103	-21	-31	-62	-72	32	-85	-36	-112	-25	-101	-73	-67	-5	-102	-19	-78	-73	-150	-77	-722	-1482	-2898	-14576	-543	-19135	1240	-15031	-1851	-15455	-3098	-10980	2437	-14855	-4534	-11428	2125
0.599167	-30	37	85	-62	-112	-40	9	-22	-28	0	-75	-68	-100	-16	-29	-62	-103	33	-83	-34	-107	-25	-99	-69	-65	0	-97	-13	-72	-70	-146	-75	-738	-1456	-2864	-14512	-2336	-19179	1157	-15156	-4858	-15618	-3198	-11169	1731	-15020	-4641	-11630	11077
0.600000	-25	41	89	-57	-110	-35	13	-15	-17	5	-70	-63	-97	-16	-30	-60	-100	35	-81	-27	-104	-17	-97	-67	-64	1	-98	-14	-73	-72	-147	-70	-489	-1403	-2825	-14456	-4444	-19259	1072	-15287	-7646	-15786	-3305	-11382	332	-15202	-4750	-11845	8392
0.600833	-24	37	89	-55	-117	-34	13	-11	-17	6	-70	-63	-95	-12	-28	-60	-101	36	-82	-30	-102	-23	-99	-73	-66	0	-98	-14	-72	-73	-148	-75	-718	-1342	-2769	-14408	-6649	-19300	986	-15418	-10228	-15946	-3433	-11602	-1100	-15388	-4850	-12058	4800
0.601667	-23	43	92	-58	-108	-34	16	-14	-17	5	-68	-62	-110	-16	-24	-61	-99	36	-82	-30	-103	-22	-96	-70	-64	1	-97	-12	-74	-70	-147	-72	-707	-1265	-2704	-14363	-8836	-19319	917	-15546	-12553	-16108	-3561	-11837	-1703	-15586	-4948	-12279	9072
0.602500	-22	30	55	-58	-111	-39	12	-15	-19	5	-70	-63	-97	-13	-28	-59	-99	34	-82	-31	-105	-22	-101	-70	-63	-16	-99	-15	-75	-73	-136	-73	-1336	-1172	-2629	-14326	-10269	-19328	836	-15682	-14891	-16260	-3685	-12088	-60	-15791	-5030	-12505	8113
0.603333	-28	40	88	-57	-111	-38	12	-17	-17	5	-73	-65	-100	-15	-25	-59	-99	38	-84	-32	-107	-24	-100	-67	-63	0	-99	-13	-72	-73	-149	-75	-2302	-1068	-2539	-14302	-10234	-19319	770	-15812	-17456	-16405	-3813	-12351	1450	-15992	-5110	-12738	3485
0.604167	-27	39	95	-58	-109	-44	7	-21	-14	4	-70	-62	-97	-14	-29	-59	-100	36	-84	-30	-103	-25	-101	-70	-62	0	-99	-15	-72	-73	-146	-73	121	-955	-2445	-14284	-12486	-19310	716	-15945	-18963	-16541	-3933	-12619	-3176	-16204	-5173	-12967	5211
0.605000	-27	41	88	-56	-110	-34	11	-13	-16	6	-72	-64	-98	-16	0	-58	-98	9	-84	-31	-100	-25	-99	-70	-62	0	-99	-13	-75	-73	-149	-73	-870	-832	-2343	-14282	-14096	-19286	672	-16075	-20324	-16670	-4055	-12904	-3320	-16414	-5232	-13206	13025
0.605833	-25	30	89	-59	-115	-35	11	-13	-16	6	-76	-64	-97	-15	-28	-60	-102	34	-86	-33	-104	-23	-102	-72	-64	-5	-99	2	-70	-70	-149	-73	-1713	-705	-2241	-14286	-14509	-19269	635	-16207	-21993	-16797	-4168	-13187	-3064	-16619	-5291	-13445	8084
0.606667	-27	41	89	-57	-110	-36	11	-16	-17	3	-74	-64	-93	-17	-29	-80	-104	22	-83	-32	-109	-24	-100	-72	-67	-5	-102	-16	-75	-75	-150	-77	-809	-573	-2143	-14305	-14761	-19264	604	-16338	-23440	-16917	-4292	-13484	-1523	-16819	-5352	-13693	8004
0.607500	-28	36	59	-60	-113	-40	8	-17	-21	1	-74	-67	-99	-17	-27	-59	-100	36	-82	-32	-108	-24	-101	-74	-62	0	-101	-13	-72	-73	-146	-73	-1117	-434	-2032	-14327	-14563	-19243	578	-16459	-24773	-17021	-4385	-13771	-19	-17006	-5412	-13940	14035
0.608333	-24	43	89	-57	-108	-32	10	-14	-17	6	-72	-63	-91	-15	-28	-60	-95	36	-82	-32	-101	-23	-97	-69	-61	-1	-99	-13	-73	-68	-151	-75	-1467	-299	-1933	-14366	-13411	-19242	537	-16585	-26112	-17129	-4491	-14062	1211	-17185	-5487	-14200	12223
0.609167	-27	41	88	-62	-114	-35	11	-16	-15	6	-73	-64	-95	-15	-30	-59	-96	35	-84	-32	-102	-26	-98	-70	-64	-1	-99	-13	-75	-55	-148	-73	-512	-171	-1855	-14407	-13512	-19254	528	-16710	-26932	-17235	-4600	-14356	-1540	-17355	-5573	-14465	9925
0.610000	-29	41	87	-59	-110	-32	11	-15	-19	4	-75	-66	-97	-17	-31	-63	-94	33	-85	-36	-105	-24	-98	-70	-66	-3	-104	-15	-74	-70	-152	-77	-1476	-55	-1752	-14475	-13335	-19282	500	-16831	-28077	-17340	-4719	-14641	-1014	-17513	-5679	-14739	20839
0.610833	-26	51	87	-56	-112	-38	9	-14	-22	4	-74	-64	-95	-16	-28	-61	-101	33	-85	-35	-104	-27	-100	-73	-66	0	-102	-14	-77	-72	-151	-76	-1455	61	-1667	-14542	-10968	-19323	465	-16948	-29378	-17438	-4821	-14916	2346	-17648	-5803	-15012	20468
0.611667	-29	39	87	-58	-111	-33	10	-13	-17	0	-74	-65	-98	-16	-26	-59	-104	33	-83	-34	-104	-24	-98	-72	-67	-1	-101	-13	-72	-69	-147	-77	-1410	162	-1600	-14617	-7933	-19375	424	-17063	-30743	-17538	-4943	-15184	5253	-17768	-5953	-15293	14059
0.612500	-24	38	89	-56	-93	-32	8	-13	-16	5	-72	-66	-98	-17	-25	-60	-100	34	-83	-34	-107	-24	-100	-72	-67	-5	-100	-7	-79	-68	-150	-74	-1960	260	-1523	-14697	-5449	-19446	372	-17173	-31864	-17631	-5075	-15434	5633	-17873	-6125	-15578	22675
0.613333	-28	39	88	-58	-109	-33	12	-11	-17	7	-72	-66	-96	-15	-24	-58	-99	47	-81	-32	-103	-22	-100	-70	-62	0	-97	-14	-70	-69	-147	-74	-1772	342	-1462	-14782	-3150	-19523	312	-17280	-31694	-17726	-5213	-15669	4447	-17955	-6321	-15867	24276
0.614167	-25	37	88	-58	-134	-38	12	-14	-18	5	-74	-65	-94	-16	-25	-58	-97	35	-82	-33	-105	-24	-101	-69	-68	-1	-100	-14	-59	-66	-147	-73	-1743	412	-1403	-14872	-1116	-19612	236	-17385	-31164	-17809	-5370	-15886	2860	-18020	-6541	-16156	20838
0.615000	-29	39	85	-58	-113	-34	11	-13	-19	5	-74	-66	-99	-18	-27	-56	-104	30	-85	-36	-101	-26	-101	-72	-65	-3	-104	-14	-75	-70	-149	-78	-1532	468	-1364	-14971	127	-19690	153	-17487	-30868	-17891	-5538	-16085	1576	-18069	-6781	-16446	25976
0.615833	-29	35	82	-62	-109	-40	9	-11	-27	3	-77	-69	-99	-19	-29	-59	-104	34	-85	-34	-105	-25	-100	-73	-65	-4	-105	-16	-92	-74	-146	-75	-1588	516	-1321	-15069	852	-19788	59	-17582	-30450	-17958	-5714	-16255	2347	-18094	-7034	-16731	28824
0.616667	-31	36	86	-60	-111	-38	10	-17	-19	4	-70	-66	-98	-19	-22	-60	-101	33	-87	-36	-107	-26	-102	-74	-66	-3	-102	-15	-76	-70	-148	-75	-2585	552	-1287	-15175	2264	-19871	-42	-17679	-30090	-17979	-5898	-16398	5016	-18106	-7302	-17013	25687
0.617500	-44	40	85	-61	-111	-35	9	-16	-24	3	-75	-68	-97	-19	-28	-59	-100	34	-83	-34	-108	-26	-102	-72	-66	-5	-113	-16	-75	-72	-148	-77	-275	577	-1254	-15275	1303	-19941	-150	-17766	-29723	-18053	-6091	-16525	1109	-18092	-7572	-17285	25346
0.618333	-29	36	87	-62	-117	-36	11	-15	-19	5	-70	-73	-98	-26	-27	-59	-100	32	-83	-38	-107	-27	-101	-70	-67	-1	-100	-17	-75	-70	-149	-77	149	592	-1227	-15386	-817	-20003	-262	-17849	-29350	-18073	-6280	-16617	-390	-18068	-7835	-17550	32622
0.619167	-24	41	66	-60	-97	-32	13	-14	-22	4	-72	-67	-94	-16	-27	-58	-101	34	-85	-33	-105	-23	-99	-68	-68	-3	-100	-15	-72	-69	-146	-77	-988	597	-1202	-15491	-2110	-20023	-373	-17931	-28988	-18063	-6480	-16688	-1089	-18027	-8097	-17805	32767
0.620000	-27	41	90	-59	-108	-33	15	-14	-19	10	-68	-64	-94	-15	-25	-57	-97	36	-76	-32	-103	-23	-98	-70	-64	1	-96	-10	-74	-67	-146	-74	435	592	-1181	-15602	-4088	-20025	-483	-18009	-28636	-18029	-6658	-16730	-1592	-17967	-8345	-18047	31191
0.620833	-26	47	89	-56	-109	-31	16	-15	-18	6	-70	-64	-93	-13	-25	-56	-99	35	-83	-30	-102	-22	-98	-68	-63	0	-102	-13	-70	-69	-147	-74	242	576	-1165	-15716	-5578	-19996	-591	-18090	-28285	-17971	-6848	-16757	-1870	-17907	-8571	-18275	31722
0.621667	-27	41	88	-58	-111	-35	15	-15	-18	26	-76	-64	-94	-11	-27	-59	-100	35	-83	-31	-107	-23	-100	-69	-62	1	-98	-12	-73	-70	-150	-73	-61	556	-1150	-15829	-5998	-19938	-688	-18174	-27942	-17876	-7010	-16762	-1609	-17823	-8785	-18488	30828
0.622500	-29	42	90	-56	-110	-35	12	-15	-19	6	-70	-66	-96	-16	-27	-60	-100	34	-84	-50	-104	-18	-100	-74	-63	0	-96	-14	-76	-73	-151	-76	1419	515	-1136	-15944	-7313	-19838	-772	-18258	-27593	-17750	-7158	-16754	-5819	-17730	-8963	-18688	30625
0.623333	-27	41	89	-60	-111	-39	11	-16	-26	2	-70	-68	-97	-13	-23	-61	-101	34	-87	-34	-109	-28	-102	-73	-66	-4	-102	-17	-76	-73	-148	-79	899	466	-1126	-16064	-9036	-19699	-842	-18350	-27279	-17599	-7281	-16731	-8346	-17612	-9112	-18869	30231
0.624167	-31	36	82	-62	-112	-40	8	-18	-24	1	-72	-67	-101	-19	-31	-61	-102	32	-86	-32	-109	-24	-102	-74	-66	0	-108	-15	-79	-75	-150	-78	532	412	-1108	-16171	-8134	-19517	-883	-18443	-26935	-17405	-7375	-16697	-6796	-17485	-9228	-19028	29801
0.625000	-30	38	87	-60	-112	-38	9	-15	-17	6	-73	-65	-101	-15	4	-62	-101	32	-84	-32	-111	-25	-103	-73	-66	0	-99	-14	-75	-70	-149	-75	710	346	-1099	-16278	-5677	-19298	-906	-18548	-26606	-17180	-7440	-16656	-4216	-17331	-9306	-19171	29503
0.625833	-29	57	57	-58	-112	-34	12	-13	-19	6	-70	-63	-99	-14	-32	-60	-103	35	-84	-31	-108	-24	-99	-81	-64	1	-91	-14	-75	-73	-150	-76	70	269	-1086	-16386	-2403	-19041	-902	-18660	-26282	-16936	-7474	-16619	-2761	-17164	-9353	-19311	29098
0.626667	-26	42	88	-59	-112	-35	5	-7	-19	5	-69	-63	-98	-6	-30	-57	-100	36	-84	-33	-104	-22	-102	-72	-64	3	-100	-11	-74	-70	-146	-76	263	184	-1076	-16487	1950	-18749	-875	-18789	-25965	-16664	-7483	-16586	-2461	-16981	-9366	-19402	28765
0.627500	-26	42	90	-56	-108	-31	12	-12	-15	7	-69	-62	-96	-16	-31	-57	-100	42	-83	-31	-98	-21	-97	-69	-62	3	-96	-12	-74	-68	-148	-73	101	91	-1067	-16580	6940	-18429	-823	-18930	-25647	-16372	-7457	-16560	-2967	-16781	-9354	-19492	28409
0.628333	-24	46	90	-58	-104	-31	15	-10	-18	11	-68	-60	-98	-11	-26	-53	-99	37	-81	-28	-104	-19	-97	-67	-63	3	-95	-12	-72	-67	-145	-73	-204	-12	-1067	-16674	12581	-18082	-742	-19093	-25333	-16071	-7421	-16548	-3290	-16564	-9323	-19563	28052
0.629167	-27	44	89	-55	-109	-30	15	-13	-17	6	-68	-60	-95	-12	-29	-58	-101	37	-83	-30	-103	-21	-97	-70	-67	3	-98	-13	-73	-68	-151	-77	-569	-126	-1069	-16762	19078	-17724	-662	-19273	-24816	-15766	-7362	-16556	-2079	-16336	-9278	-19625	27703
0.630000	-26	41	88	-59	-111	-32	10	-15	-19	5	-72	-79	-93	-18	-31	-48	-102	34	-83	-31	-110	-24	-101	-73	-66	-1	-99	-13	-76	-69	-149	-76	-1985	-245	-1081	-16842	26961	-17355	-556	-19470	-22391	-15457	-7290	-16583	1628	-16098	-9218	-19670	26101
0.630833	-32	40	86	-59	-113	-31	11	-15	-22	5	-75	-63	-96	-15	-33	-62	-103	34	-86	-58	-107	-27	-102	-70	-66	-1	-99	-14	-74	-68	-149	-77	-624	-365	-1102	-16917	32767	-16986	-440	-19693	-17752	-15149	-7201	-16628	-638	-15855	-9152	-19712	18931
0.631667	-12	40	86	-60	-116	-34	11	-17	-22	4	-75	-63	-101	-18	-29	-59	-101	34	-85	-33	-109	-23	-103	-70	-69	-1	-100	-16	-78	-69	-148	-69	624	-490	-1133	-16990	32767	-16615	-313	-19941	-14259	-14864	-7122	-16700	-3012	-15616	-9093	-19717	18189
0.632500	-31	38	84	-64	-113	-35	9	-18	-21	1	-77	-67	-98	-18	-33	-62	-94	33	-88	-33	-117	-23	-102	-68	-66	-3	-102	-13	-76	-68	-148	-78	-1274	-618	-1180	-17049	32759	-16258	-186	-20200	-10914	-14590	-7023	-16789	-2323	-15374	-9043	-19721	18607
0.633333	-29	40	88	-62	-112	-40	11	-16	-24	-17	-76	-64	-97	-14	-32	-57	-100	36	-84	-31	-109	-21	-101	-69	-67	-3	-100	-10	-73	-69	-150	-79	-203	-725	-1235	-17108	32767	-15921	-72	-20487	-7010	-14346	-6980	-16906	-1404	-15146	-9013	-19720	10303
0.634167	-27	39	85	-59	-108	-33	16	-14	-19	4	-72	-63	-97	-15	-30	-58	-100	41	-86	-39	-100	-22	-100	-67	-63	0	-97	-10	-70	-68	-149	-75	28	-868	-1313	-17166	32755	-15612	35	-20784	-3208	-14129	-6929	-17043	-180	-14936	-9015	-19702	7700
0.635000	-27	42	88	-56	-103	-32	20	-13	-18	5	-91	-65	-95	-16	-29	-58	-100	36	-82	-30	-103	-18	-98	-68	-68	0	-99	-9	-74	-65	-145	-74	-547	-988	-1397	-17217	32435	-15333	125	-21104	857	-13943	-6907	-17207	1555	-14743	-9022	-19690	6597
0.635833	-29	41	86	-59	-109	-34	12	-13	-21	7	-75	-65	-97	-15	-31	-57	-102	34	-87	-32	-118	-21	-93	-67	-69	-5	-97	-11	-76	-66	-145	-75	670	-1104	-1504	-17271	31998	-15094	192	-21438	5424	-13793	-6914	-17387	-490	-14578	-9073	-19668	-1699
0.636667	-30	39	94	-59	-113	-19	9	-16	-21	2	-75	-65	-100	-16	-33	-56	-101	37	-85	-31	-108	-24	-102	-66	-66	-1	-102	-21	-78	-72	-146	-76	943	-1216	-1618	-17321	31607	-14896	231	-21786	10160	-13682	-6958	-17584	-2368	-14443	-9162	-19644	-1919
0.637500	-25	40	86	-62	-113	-34	12	-15	-19	4	-73	-66	-82	-14	-31	-57	-99	37	-88	-33	-108	-23	-100	-68	-65	-3	-99	-11	-75	-70	-149	-75	383	-1319	-1744	-17374	31223	-14738	245	-22141	14802	-13608	-7033	-17790	-284	-14342	-9285	-19621	784
0.638333	-41	42	88	-61	-111	-42	9	-16	-17	5	-73	-67	-95	-17	-33	-58	-100	36	-86	-32	-107	-24	-101	-69	-63	-3	-100	-9	-75	-72	-146	-75	867	-1414	-1885	-17423	30837	-14626	226	-22502	19655	-13561	-7147	-18008	2400	-14275	-9445	-19599	-10575
0.639167	-26	37	86	-63	-110	-36	15	-15	-19	4	-73	-66	-93	-17	-31	-57	-99	36	-88	-31	-105	-26	-100	-88	-65	1	-99	-11	-73	-70	-147	-74	904	-1503	-2026	-17478	30466	-14562	176	-22865	24542	-13551	-7297	-18230	2776	-14240	-9638	-19578	-12466
0.640000	-26	43	89	-59	-109	-35	15	-11	-18	33	-72	-67	-99	-17	-31	-60	-98	32	-85	-34	-108	-21	-101	-67	-65	0	-101	-13	-75	-74	-151	-76	1600	-1583	-2180	-17528	30093	-14535	94	-23228	29585	-13577	-7484	-18458	1522	-14248	-9868	-19565	-10139
0.640833	-28	38	86	-63	-115	-38	10	-16	-19	3	-73	-68	-99	-11	-27	-59	-101	33	-86	-35	-108	-24	-100	-68	-63	0	-99	-12	-75	-70	-147	-74	1776	-1658	-2335	-17584	29663	-14555	-17	-23581	32767	-13624	-7700	-18666	264	-14283	-10126	-19554	-17776
0.641667	-27	40	92	-59	-109	-34	13	-13	-19	5	-72	-67	-99	-16	-31	-59	-99	35	-84	-33	-104	-23	-98	-66	-64	-3	-96	-15	-75	-70	-150	-73	1884	-1723	-2493	-17644	27602	-14615	-159	-23937	32767	-13704	-7949	-18907	-761	-14360	-10410	-19566	-21404
0.642500	-27	40	90	-60	-112	-35	10	-13	-19	6	-63	-64	-95	-15	-27	-56	-100	33	-86	-36	-107	-23	-102	-68	-65	-3	-100	-13	-75	-72	-149	-74	2135	-1783	-2651	-17701	20987	-14714	-334	-24279	32690	-13797	-8198	-19122	-708	-14461	-10711	-19554	-21105
0.643333	-26	43	90	-58	-105	-40	11	-17	-15	6	-70	-66	-98	-16	-32	-58	-98	34	-85	-34	-105	-22	-99	-66	-62	-1	-100	-27	-75	-75	-149	-73	1083	-1831	-2812	-17761	14369	-14840	-525	-24612	32767	-13914	-8507	-19329	2340	-14593	-11030	-19564	-26195
0.644167	-23	43	89	-59	-110	-38	12	-16	-17	5	-70	-66	-95	-14	-30	-58	-100	29	-85	-33	-91	-24	-102	-69	-63	-1	-100	-12	-72	-73	-149	-77	1780	-1879	-2970	-17818	7694	-14995	-741	-24926	32766	-14042	-8805	-19511	1680	-14744	-11354	-19576	-32417
0.645000	-26	40	79	-74	-111	-35	10	-4	-17	6	-72	-65	-99	-16	-31	-57	-98	34	-83	-32	-105	-25	-99	-70	-64	0	-97	-13	-76	-72	-150	-75	4017	-1921	-3130	-17875	-2557	-15174	-966	-25224	32767	-14178	-9109	-19709	-1706	-14917	-11677	-19594	-31574
0.645833	-25	40	90	-57	-110	-36	12	-14	-16	7	-70	-65	-96	-17	-28	-57	-101	36	-81	-35	-105	-22	-100	-70	-62	2	-98	-11	-72	-69	-147	-72	1752	-1959	-3289	-17931	-10372	-15372	-1213	-25512	32767	-14312	-9415	-19877	-1099	-15101	-11992	-19610	-30802
0.646667	-23	40	94	-56	-105	-35	13	-13	-17	8	-69	-63	-97	-15	-30	-60	-99	36	-84	-30	-103	-19	-100	-69	-65	0	-100	-10	-70	-90	-147	-73	2273	-1989	-3450	-17987	-17756	-15589	-1464	-25782	32767	-14480	-9716	-20039	-1090	-15306	-12303	-19630	-32712
0.647500	-26	42	89	-56	-109	-33	13	-15	-14	8	-68	-66	-96	-13	-26	-57	-99	36	-83	-33	-104	-19	-99	-69	-64	0	-95	-12	-70	-65	-143	-70	2577	-2022	-3611	-18041	-24103	-15815	-1729	-26037	32767	-14638	-10006	-20183	-356	-15514	-12591	-19642	-32674
0.648333	-24	43	91	-48	-104	-34	12	-12	-14	9	-70	-63	-95	-16	-31	-60	-99	34	-83	-31	-102	-23	-101	-70	-63	-1	-98	-34	-74	-72	-146	-74	1544	-2050	-3777	-18093	-28531	-16059	-1996	-26269	32767	-14803	-10284	-20320	942	-15732	-12866	-19653	-32714
0.649167	-27	41	87	-59	-111	-39	10	-17	-19	4	-73	-66	-95	-17	-34	-60	-99	37	-86	-50	-108	-24	-103	-70	-64	-4	-98	-13	-74	-69	-150	-74	1789	-2074	-3939	-18145	-31206	-16303	-2266	-26486	32767	-14971	-10548	-20444	-41	-15946	-13114	-19655	-32713
0.650000	-28	41	87	-60	-113	-32	11	-17	-31	3	-74	-66	-100	-17	-33	-62	-105	30	-84	-35	-107	-24	-100	-70	-66	-4	-100	-15	-75	-78	-150	-78	2004	-2098	-4106	-18193	-32735	-16544	-2532	-26685	32767	-15143	-10793	-20556	-2348	-16162	-13339	-19646	-32718
0.650833	-28	38	86	-61	-112	-36	11	-18	-25	1	-75	-65	-112	-16	-34	-61	-109	33	-79	-33	-108	-24	-102	-75	-69	-5	-100	-14	-74	-72	-147	-77	520	-2110	-4271	-18239	-32748	-16790	-2798	-26882	32767	-15312	-11017	-20657	-912	-16377	-13532	-19615	-32706
0.651667	-25	40	89	-59	-109	-35	12	-15	-19	3	-74	-64	-99	-17	-31	-61	-101	29	-90	-29	-109	-24	-100	-70	-66	-4	-101	-15	-73	-69	-146	-76	385	-2128	-4435	-18283	-32449	-17032	-3058	-27021	32767	-15490	-11225	-20751	1963	-16584	-13709	-19572	-32717
0.652500	-26	40	84	-59	-111	-34	10	-15	-17	-9	-74	-65	-98	-19	-35	-61	-102	33	-86	-34	-103	-26	-102	-75	-66	-5	-101	-14	-73	-68	-148	-76	-499	-2131	-4599	-18329	-30525	-17274	-3318	-27154	32767	-15667	-11416	-20837	3322	-16788	-13839	-19508	-32701
0.653333	-24	30	87	-60	-110	-34	15	-13	-18	6	-74	-64	-99	-14	-31	-60	-101	32	-87	-32	-108	-25	-99	-73	-56	-1	-99	-15	-73	-65	-169	-75	-1018	-2137	-4764	-18374	-27701	-17510	-3569	-27281	32767	-15856	-11585	-20912	2419	-16986	-13953	-19421	-32717
0.654167	-27	40	87	-60	-111	-34	15	-15	-21	4	-75	-63	-104	-16	-31	-59	-101	34	-86	-28	-108	-23	-100	-74	-64	-4	-101	-13	-74	-68	-148	-75	-1166	-2133	-4917	-18421	-24747	-17743	-3827	-27380	32757	-16045	-11746	-20981	715	-17181	-14047	-19317	-32294
0.655000	-34	40	86	-58	-92	-30	10	-13	-16	6	-76	-64	-96	-15	-31	-62	-100	33	-86	-32	-105	-24	-100	-70	-63	-3	-86	-3	-70	-67	-119	-75	-1468	-2130	-5072	-18473	-21482	-17969	-4071	-27456	32455	-16235	-11891	-21042	-1406	-17369	-14124	-19187	-31904
0.655833	-27	40	85	-61	-111	-34	13	-16	-22	3	-77	-65	-96	-14	-31	-63	-101	29	-87	-36	-105	-27	-100	-72	-68	-3	-102	-15	-75	-69	-147	-76	-1620	-2124	-5215	-18527	-18936	-18189	-4324	-27502	32008	-16433	-12039	-21094	-2645	-17552	-14187	-19040	-31520
0.656667	-29	35	86	-69	-110	-34	10	-18	-24	1	-78	-67	-99	-22	-34	-63	-105	27	-90	-38	-111	-26	-104	-75	-70	-6	-104	-14	-79	-72	-153	-81	-2685	-2118	-5357	-18594	-16069	-18406	-4583	-27522	31639	-16633	-12155	-21145	-583	-17737	-14241	-18874	-31119
0.657500	-32	35	81	-66	-115	-38	8	-22	-24	2	-80	-72	-100	-19	-31	-63	-103	29	-90	-36	-107	-27	-104	-74	-68	-5	-101	-17	-77	-70	-152	-78	-3069	-2103	-5487	-18657	-13095	-18615	-4851	-27504	31247	-16832	-12274	-21178	175	-17914	-14285	-18687	-30746
0.658333	-28	35	84	-63	-113	-38	11	-16	-24	4	-77	-66	-102	-19	-31	-61	-100	33	-88	-40	-110	-26	-103	-74	-62	-5	-100	-16	-75	-73	-150	-78	-557	-2091	-5608	-18733	-13594	-18813	-5122	-27455	30863	-17026	-12385	-21198	-4103	-18081	-14331	-18484	-30368
0.659167	-31	40	87	-62	-113	-36	12	-15	-18	2	-75	-67	-98	-21	-32	-61	-102	35	-86	-36	-101	-24	-100	-69	-65	-5	-102	-16	-72	-73	-149	-76	-2201	-2078	-5715	-18811	-13543	-19006	-5405	-27366	30490	-17220	-12483	-21223	-4394	-18247	-14378	-18273	-29991
0.660000	-29	37	86	-61	-111	-28	5	-13	-18	6	-67	-65	-94	-17	-27	-61	-97	36	-84	-36	-104	-24	-101	-69	-63	12	-99	-13	-74	-69	-154	-76	-2100	-2059	-5819	-18900	-14206	-19186	-5706	-27235	30119	-17405	-12580	-21211	-5378	-18404	-14432	-18050	-29613
0.660833	-23	37	90	-60	-109	-32	13	-12	-16	6	-73	-69	-96	-17	-44	-55	-100	33	-84	-34	-103	-23	-100	-70	-65	-4	-98	-14	-76	-70	-146	-74	-1310	-2051	-5911	-18997	-15303	-19358	-6019	-27064	29754	-17589	-12670	-21198	-4805	-18559	-14497	-17824	-29120
0.661667	-25	38	89	-64	-109	-34	11	-13	-13	5	-73	-67	-95	-17	-27	-58	-99	34	-86	-38	-121	-25	-102	-68	-61	-34	-100	-13	-73	-69	-147	-74	-1846	-2037	-6002	-19107	-16328	-19521	-6352	-26850	29403	-17753	-12757	-21173	-3727	-18702	-14572	-17600	-26086
0.662500	-28	39	87	-60	-110	-34	9	-15	-15	-12	-75	-67	-100	-17	-36	-57	-100	34	-85	-36	-105	-23	-100	-70	-65	0	-99	-17	-76	-70	-147	-74	-1645	-2024	-6077	-19220	-17251	-19661	-6701	-26566	29046	-17909	-12832	-21137	-4007	-18834	-14667	-17378	-20194
0.663333	-25	38	88	-62	-115	-34	9	-18	-16	5	-73	-65	-95	-15	-29	-58	-103	35	-90	-34	-104	1	-99	-70	-64	-4	-98	-13	-74	-70	-147	-75	-481	-2010	-6153	-19341	-20096	-19797	-7070	-26284	28686	-18046	-12900	-21079	-7073	-18953	-14771	-17169	-15781
0.664167	-26	37	88	-59	-110	-35	8	-17	-17	3	-73	-78	-101	-21	-31	-61	-99	32	-86	-33	-108	-25	-104	-70	-65	-3	-100	-16	-77	-74	-151	-75	-1519	-1992	-6225	-19472	-22036	-19907	-7449	-25930	28373	-18170	-12966	-21006	-6223	-19055	-14891	-16961	-7422
0.665000	-28	41	86	-67	-112	-38	6	-17	-22	3	-75	-68	-99	-19	-31	-63	-102	33	-88	-39	-107	-25	-102	-72	-66	-4	-102	-15	-76	-68	-150	-76	-1254	-1973	-6291	-19604	-21578	-19999	-7847	-25542	28005	-18278	-13023	-20929	-2841	-19139	-15026	-16772	-5105
0.665833	-29	36	86	-62	-110	-39	8	-19	-24	3	-74	-74	-101	-22	-31	-62	-96	32	-85	-33	-107	-23	-101	-70	-62	-1	-100	-15	-74	-72	-148	-75	-1617	-1939	-6350	-19739	-19798	-20074	-8245	-25104	27677	-18357	-13074	-20835	26	-19190	-15167	-16593	-4844
0.666667	-28	39	64	-60	-113	-38	10	-15	-16	5	-72	-67	-97	-16	-28	-59	-99	34	-85	-36	-107	-22	-102	-87	-64	-11	-98	-12	-74	-70	-145	-75	-1764	-1904	-6412	-19877	-17750	-20097	-8660	-24635	27341	-18418	-13123	-20726	733	-19218	-15319	-16433	2416
0.667500	-26	40	89	-57	-109	-46	11	-13	-10	8	-69	-64	-97	-17	-27	-59	-98	37	-84	-32	-104	-22	-98	-67	-61	0	-98	-11	-74	-69	-150	-69	-1338	-1856	-6467	-20020	-15217	-20096	-9068	-24128	27016	-18450	-13167	-20607	220	-19222	-15474	-16293	5105
0.668333	-24	44	92	-56	-108	-34	13	-10	-13	9	-67	-62	-96	-14	-25	-56	-99	38	-84	-29	-102	-22	-83	-68	-62	2	-96	-12	-69	-68	-146	-70	-1643	-1802	-6526	-20160	-12350	-20085	-9477	-23602	26703	-18463	-13211	-20481	-418	-19192	-15635	-16170	6193
0.669167	-23	44	91	-57	-107	-32	13	-13	-16	9	-69	-63	-97	-16	-28	-79	-100	36	-83	-31	-105	-22	-99	-68	-64	1	-98	-12	-73	-70	-150	-73	-1681	-1737	-6585	-20304	-9174	-20036	-9874	-23065	26371	-18447	-13257	-20349	-40	-19136	-15799	-16074	11049
0.670000	-27	43	87	-44	-111	-36	12	-36	-21	4	-73	-63	-97	-15	-29	-60	-102	33	-84	-32	-105	-24	-102	-70	-66	0	-109	-13	-75	-67	-148	-74	-2229	-1662	-6645	-20444	-4933	-19950	-10254	-22514	26014	-18406	-13303	-20207	2921	-19046	-15952	-15990	13281
0.670833	-24	42	87	-60	-109	-33	11	-13	-17	7	-58	-63	-98	-18	-34	-58	-98	34	-87	-31	-104	-23	-99	-67	-62	1	-102	-14	-77	-72	-149	-75	-2971	-1571	-6702	-20577	240	-19823	-10610	-21950	23657	-18331	-13347	-20056	5930	-18924	-16096	-15929	11435
0.671667	-44	42	89	-58	-111	-34	11	-13	-19	6	-72	-63	-97	-13	-27	-57	-98	17	-87	-30	-105	-23	-101	-66	-63	0	-100	-12	-74	-68	-146	-74	-193	-1472	-6760	-20720	2589	-19675	-10944	-21404	15914	-18228	-13406	-19902	2535	-18775	-16223	-15883	12854
0.672500	-27	43	86	-61	-110	-35	8	-13	-40	6	-75	-78	-99	-17	-29	-61	-101	34	-88	-30	-108	-25	-101	-68	-62	-1	-102	-13	-74	-68	-149	-74	-770	-1366	-6814	-20848	5116	-19488	-11235	-20865	8960	-18093	-13460	-19744	3009	-18597	-16335	-15859	20971
0.673333	7	42	89	-59	-112	-34	10	-18	-21	7	-73	-65	-98	-16	-29	-60	-100	33	-88	-31	-105	-24	-104	-62	-66	-3	-100	-12	-66	-72	-151	-74	-1185	-1250	-6869	-20983	7838	-19276	-11507	-20355	4951	-17936	-13525	-19587	3260	-18401	-16429	-15846	18427
0.674167	-30	37	84	-64	-115	-38	11	-18	-21	3	-74	-70	-100	-17	-32	-59	-101	32	-82	-30	-108	-23	-99	-67	-65	0	-100	-12	-76	-73	-149	-73	-141	-1130	-6919	-21112	9842	-19026	-11727	-19882	-260	-17741	-13590	-19423	4390	-18178	-16494	-15843	18706
0.675000	-23	41	88	-58	-114	-36	11	-16	-21	7	-72	-63	-97	-14	-28	-57	-103	34	-85	-30	-105	-21	-101	-87	-69	-1	-104	-21	-75	-68	-149	-75	-388	-1004	-6964	-21231	11512	-18753	-11907	-19419	-4988	-17527	-13667	-19259	5282	-17937	-16533	-15858	23748
0.675833	-30	39	88	-58	-110	-33	12	-13	-19	9	-72	-62	-99	-13	-30	-60	-103	30	-86	-29	-108	-25	-101	-68	-68	-1	-101	-12	-73	-69	-148	-73	-206	-884	-7008	-21347	13011	-18459	-12043	-19001	-9320	-17257	-13750	-19091	5504	-17682	-16546	-15881	22299
0.676667	-29	38	89	-61	-110	-38	11	-17	-22	2	-72	-64	-97	-14	-29	-56	-103	34	-85	-30	-107	-23	-99	-69	-66	-3	-104	-14	-74	-70	-150	-74	1234	-759	-7046	-21461	11948	-18150	-12133	-18631	-13026	-17021	-13843	-18920	1938	-17418	-16532	-15914	19866
0.677500	-27	41	87	-58	-109	-35	11	-14	-13	4	-73	-63	-94	-16	-29	-60	-100	32	-87	-31	-108	-24	-101	-68	-66	0	-104	-16	-73	-72	-151	-74	528	-645	-7090	-21576	10149	-17822	-12172	-18302	-16762	-16741	-13938	-18748	1704	-17144	-16490	-15949	29291
0.678333	-32	37	89	-60	-109	-35	11	-18	-21	5	-75	-64	-97	-15	-28	-58	-101	32	-86	-29	-110	-23	-100	-66	-68	-5	-103	-13	-75	-72	-149	-74	695	-531	-7110	-21676	9811	-17488	-12173	-18027	-20435	-16450	-14039	-18568	4239	-16869	-16424	-15994	28017
0.679167	-28	38	90	-59	-109	-35	12	-15	-17	5	-69	-67	-96	-15	-29	-58	-100	33	-88	-29	-107	-23	-98	-66	-66	0	-100	-12	-77	-69	-147	-73	761	-431	-7132	-21778	9498	-17149	-12132	-17791	-23654	-16152	-14144	-18387	5988	-16586	-16327	-16039	21593
0.680000	-24	44	93	-58	-109	-33	24	-12	-17	9	-70	-63	-94	-15	-26	-53	-96	36	-82	-27	-104	-18	-97	-66	-62	-3	-99	-11	-73	-68	-146	-72	800	-339	-7145	-21872	8208	-16813	-12053	-17606	-26683	-15853	-14251	-18196	5473	-16311	-16214	-16087	29190
0.680833	-21	39	90	-58	-108	-33	15	-13	-15	6	-73	-64	-85	-15	-28	-55	-99	35	-85	-31	-105	-22	-98	-68	-63	0	-98	-12	-72	-66	-145	-72	1438	-265	-7162	-21966	6767	-16484	-11948	-17459	-29270	-15553	-14363	-18004	4360	-16041	-16084	-16140	29382
0.681667	-25	41	90	-59	-109	-35	12	-17	-21	4	-74	-65	-98	-16	-29	-58	-100	37	-86	-32	-107	-23	-92	-69	-68	-4	-103	-13	-73	-70	-149	-76	1243	-204	-7170	-22053	5246	-16166	-11815	-17359	-31367	-15266	-14478	-17815	3000	-15782	-15953	-16195	25343
0.682500	-29	36	86	-62	-112	-11	7	0	-21	2	-74	-48	-95	-18	-30	-58	-102	30	-87	-33	-105	-23	-98	-69	-65	0	-101	-13	-75	-65	-147	-74	1308	-159	-7173	-22131	3261	-15862	-11658	-17283	-32715	-14988	-14587	-17614	1751	-15524	-15794	-16246	29218
0.683333	-25	40	88	-60	-109	-34	11	-17	-17	5	-75	-66	-98	-16	-29	-58	-101	33	-86	-30	-105	-22	-100	-70	-66	-3	-99	-8	-76	-67	-147	-75	1231	-126	-7169	-22213	1601	-15577	-11484	-17246	-32748	-14724	-14696	-17412	2419	-15279	-15645	-16300	29885
0.684167	-26	35	87	-62	-111	-34	11	-16	-19	4	-73	-65	-98	-23	-31	-58	-101	34	-88	-33	-108	-25	-98	-70	-65	-1	-101	-13	-74	-68	-150	-77	77	-112	-7166	-22286	1673	-15318	-11300	-17233	-32731	-14477	-14799	-17205	4877	-15038	-15495	-16355	25443
0.685000	-27	41	77	-60	-111	-34	13	-16	-21	4	-74	-66	-98	-13	-29	-59	-100	33	-84	-30	-108	-13	-100	-73	-66	-3	-101	-13	-75	-70	-150	-78	2254	-111	-7161	-22356	120	-15072	-11116	-17238	-32743	-14250	-14898	-16999	1086	-14817	-15352	-16408	24278
0.685833	-27	39	86	-60	-112	-35	8	-14	-17	4	-72	-66	-96	-17	-32	-61	-99	34	-86	-35	-105	-24	-99	-72	-65	0	-100	-12	-73	-68	-147	-74	2377	-122	-7153	-22394	-1607	-14861	-10931	-17258	-32718	-14035	-14990	-16792	-17	-14598	-15223	-16465	30429
0.686667	-26	39	90	-60	-111	-34	11	-14	-18	5	-72	-67	-97	-15	-27	-59	-98	37	-86	-33	-87	-22	-114	-70	-74	-1	-101	-12	-72	-65	-144	-76	884	-151	-7143	-22480	-1644	-14669	-10746	-17291	-32736	-13847	-15076	-16581	-84	-14396	-15116	-16523	27378
0.687500	-27	41	88	-60	-116	-32	13	-14	-11	6	-78	-63	-95	-15	-27	-60	-100	35	-84	-33	-103	-21	-98	-70	-63	0	-96	-9	-72	-66	-144	-75	1985	-189	-7138	-22540	-1773	-14507	-10577	-17331	-32716	-13675	-15155	-16378	49	-14207	-15032	-16587	24095
0.688333	-25	42	90	-59	-105	-30	15	-12	-13	9	-72	-63	-96	-12	-28	-58	-97	36	-79	-32	-100	-19	-96	-69	-62	4	-100	-11	-72	-66	-143	-73	1656	-240	-7128	-22590	-1212	-14363	-10426	-17373	-32732	-13522	-15236	-16176	327	-14034	-14971	-16664	26124
0.689167	-25	40	88	-62	-112	-36	13	-15	-16	6	-72	-66	-96	-18	-32	-60	-115	33	-87	-38	-108	-25	-101	-73	-66	-1	-101	-14	-73	-70	-145	-75	829	-306	-7122	-22647	740	-14249	-10295	-17413	-32717	-13389	-15306	-15977	1566	-13871	-14938	-16727	24222
0.690000	-28	39	86	-59	-113	-40	-14	-17	-24	2	-78	-70	-102	-21	-34	-64	-104	28	-91	-40	-108	-26	-103	-76	-68	-6	-107	-18	-77	-74	-149	-78	1779	-382	-7121	-22695	2140	-14158	-10186	-17439	-32734	-13269	-15372	-15777	-803	-13726	-14937	-16805	18458
0.690833	-31	35	82	-66	-116	-42	4	-7	-24	2	-78	-68	-95	-19	-32	-63	-103	29	-86	-36	-109	-26	-102	-75	-63	-4	-99	-14	-72	-70	-150	-76	1109	-452	-7111	-22735	3060	-14080	-10095	-17451	-32716	-13152	-15430	-15568	-1640	-13588	-14950	-16877	23922
0.691667	-26	39	85	-63	-108	-39	11	-16	-17	4	-77	-65	-97	-19	-32	-61	-74	32	-91	-36	-107	-32	-102	-70	-63	-1	-101	-15	-72	-74	-148	-75	529	-533	-7111	-22773	5917	-14012	-10028	-17451	-32732	-13048	-15485	-15367	539	-13484	-15000	-16956	24155
0.692500	-28	38	84	-59	-112	-40	-16	-6	-19	3	-121	-66	-96	-17	-31	-63	-100	30	-86	-36	-108	-25	-105	-73	-63	0	-100	-14	-74	-72	-147	-76	411	-621	-7088	-22812	9753	-13960	-9986	-17430	-32711	-12950	-15539	-15157	3013	-13356	-15070	-17031	12788
0.693333	-30	39	84	-59	-112	-36	11	-14	-21	4	-73	-64	-99	-17	-31	-61	-102	34	-85	-43	-107	-24	-102	-73	-57	0	-97	-14	-74	-73	-148	-76	-208	-711	-7111	-22838	13296	-13915	-9962	-17388	-32386	-12860	-15587	-14948	3276	-13261	-15164	-17111	14905
0.694167	-27	39	86	-58	-110	-35	10	-16	-18	6	-73	-55	-97	-9	-29	-59	-100	35	-86	-32	-108	-24	-103	-72	-63	-1	-100	-13	-74	-70	-149	-74	45	-807	-7114	-22865	16349	-13892	-9961	-17331	-32005	-12766	-15635	-14735	2144	-13183	-15273	-17182	15777
0.695000	-27	41	84	-58	-108	-38	13	-14	-22	6	-74	-62	-99	-18	-31	-60	-103	32	-83	-34	-105	-21	-101	-72	-62	0	-101	-14	-74	-72	-149	-76	-229	-903	-7121	-22887	18886	-13846	-9978	-17251	-31604	-12682	-15677	-14513	549	-13116	-15399	-17253	8735
0.695833	-27	39	85	-58	-109	-39	13	-16	-15	9	-74	-62	-98	-16	-32	-60	-99	33	-84	-36	-107	-22	-102	-72	-66	-4	-98	-14	-73	-70	-150	-74	-136	-1000	-7134	-22877	20304	-13820	-10014	-17155	-31220	-12596	-15720	-14287	-1159	-13062	-15530	-17313	8369
0.696667	-26	38	85	-58	-107	-36	13	-16	-19	3	-74	-65	-100	-17	-32	-60	-102	32	-92	-34	-104	-23	-102	-68	-66	0	-101	-14	-74	-73	-149	-77	-216	-1101	-7151	-22907	20808	-13791	-10056	-17039	-30852	-12510	-15754	-14052	-1136	-13025	-15675	-17357	8638
0.697500	-29	40	82	-59	-110	-40	10	-16	-11	2	-75	-67	-97	-18	-32	-59	-102	32	-87	-36	-108	-25	-102	-75	-68	-5	-100	-15	-80	-74	-152	-79	-1638	-1207	-7171	-22910	21922	-13766	-10107	-16908	-30468	-12429	-15783	-13821	1970	-13003	-15801	-17386	3359
0.698333	-29	37	82	-64	-111	-39	10	-17	-23	1	-77	-66	-100	-21	-33	-62	-102	29	-92	-39	-109	-26	-105	-74	-65	-8	-102	-16	-78	-77	-151	-78	-137	-1316	-7198	-22902	21243	-13741	-10162	-16770	-30107	-12347	-15804	-13583	-568	-12986	-15927	-17361	-1434
0.699167	-27	38	84	-66	-115	-41	11	-21	-31	0	-76	-66	-99	-14	-55	-61	-104	33	-87	-35	-108	-24	-101	-73	-65	-3	-99	-16	-74	-73	-148	-76	1329	-1414	-7227	-22860	17843	-13729	-10209	-16619	-29733	-12268	-15794	-13337	-3465	-12979	-16034	-17373	3995
0.700000	-27	40	85	-56	-109	-38	16	-17	-15	4	-72	-64	-98	-14	-31	-58	-102	32	-86	-34	-104	-25	-100	-69	-67	17	-95	-1	-75	-74	-148	-73	-378	-1525	-7270	-22856	14994	-13698	-10253	-16461	-29374	-12192	-15810	-13093	-3908	-12990	-16130	-17324	4115
0.700833	-26	40	87	-60	-111	-34	12	-15	-17	25	-69	-62	-96	-12	-31	-58	-98	36	-84	-30	-105	-24	-99	-69	-64	-3	-98	-13	-74	-73	-148	-72	629	-1633	-7318	-22825	10873	-13682	-10287	-16301	-29014	-12124	-15802	-12848	-3994	-13008	-16204	-17248	-1717
0.701667	-25	40	86	-58	-105	-32	13	-13	-14	5	-72	-64	-93	-13	-32	-58	-102	33	-85	-39	-99	-25	-100	-67	-61	-1	-100	-14	-72	-73	-149	-74	648	-1745	-7381	-22789	6682	-13676	-10313	-16148	-28663	-12056	-15775	-12611	-3097	-13039	-16255	-17138	1700
0.702500	-23	41	87	-39	-108	-33	12	-17	-27	5	-73	-65	-95	-17	-30	-59	-99	36	-86	-33	-107	-25	-103	-67	-64	-5	-101	-14	-73	-74	-159	-75	183	-1851	-7450	-22742	2680	-13675	-10324	-16000	-28322	-12012	-15741	-12377	-1595	-13077	-16285	-17008	3283
0.703333	-28	38	81	-59	-110	-32	13	-17	-17	4	-72	-63	-99	-15	-30	-60	-103	34	-88	-34	-102	-26	-101	-69	-67	-4	-99	-14	-75	-73	-150	-75	1171	-1962	-7537	-22696	-1736	-13683	-10317	-15859	-27973	-11969	-15688	-12151	-3515	-13122	-16278	-16836	-1699
0.704167	-27	39	85	-59	-110	-34	13	-17	-17	4	-70	-66	-100	-17	-30	-56	-98	34	-88	-36	-104	-25	-99	-69	-65	-4	-103	-13	-74	-74	-150	-77	1279	-2057	-7634	-22642	-7098	-13696	-10292	-15732	-27632	-11941	-15622	-11938	-5392	-13172	-16252	-16631	3465
0.705000	-3	33	85	-60	-109	-34	11	-17	-19	6	-74	-66	-98	-16	-31	-59	-100	35	-88	-27	-102	-25	-99	-70	-61	-3	-101	-14	-72	-70	-149	-73	494	-2174	-7743	-22591	-10398	-13727	-10264	-15616	-27292	-11917	-15536	-11737	-3387	-13236	-16193	-16395	10298
0.705833	-28	39	85	-61	-109	-35	15	-17	-22	3	-77	-65	-97	-16	-30	-60	-99	35	-87	-34	-103	-23	-98	-70	-62	-4	-102	-17	-72	-72	-148	-74	527	-2273	-7869	-22535	-11701	-13767	-10219	-15515	-26964	-11915	-15445	-11551	208	-13300	-16111	-16137	1587
0.706667	-26	38	84	-61	-108	-35	11	-15	-21	2	-74	-64	-96	-18	-31	-61	-102	34	-75	-36	-109	-25	-101	-28	-65	-4	-103	-15	-72	-73	-149	-76	45	-2369	-8003	-22486	-12107	-13818	-10159	-15432	-26646	-11917	-15342	-11383	1976	-13374	-16005	-15852	3533
0.707500	-27	39	84	-76	-112	-43	9	-16	-22	3	-75	-65	-97	-16	-29	-61	-99	34	-86	-33	-103	-21	-99	-68	-64	-17	-100	-13	-74	-76	-146	-56	138	-2455	-8147	-22433	-12159	-13878	-10085	-15363	-26324	-11948	-15224	-11226	1780	-13447	-15875	-15544	9886
0.708333	-24	39	89	-58	-109	-30	15	-11	-17	7	-70	-62	-96	-13	-29	-57	-99	37	-86	-31	-104	-30	-97	-67	-63	0	-96	-11	-70	-68	-148	-72	-94	-2540	-8306	-22393	-11546	-13956	-10007	-15310	-26003	-11980	-15106	-11093	999	-13526	-15736	-15223	5521
0.709167	-25	41	88	-59	-111	-31	16	1	-18	5	-74	-66	-96	-14	-29	-58	-102	34	-88	-30	-104	-21	-99	-68	-62	-1	-101	-14	-74	-70	-149	-75	-383	-2619	-8470	-22352	-10217	-14037	-9922	-15277	-25693	-12033	-14982	-10977	240	-13617	-15574	-14880	5493
0.710000	-46	42	86	-65	-112	-33	13	-15	-21	5	-75	-64	-97	-17	-30	-64	-100	34	-88	-35	-109	-23	-100	-51	-63	0	-101	-14	-74	-73	-149	-75	-652	-2692	-8644	-22329	-8159	-14132	-9832	-15261	-25386	-12098	-14852	-10876	973	-13701	-15404	-14528	8789
0.710833	-27	42	87	-59	-112	-32	19	-15	-25	4	-74	-64	-100	-19	-32	-61	-101	36	-87	-33	-103	-22	-99	-69	-64	-1	-100	-15	-76	-70	-147	-75	-1922	-2756	-8820	-22301	-4694	-14226	-9736	-15257	-25080	-12172	-14718	-10790	4426	-13795	-15232	-14161	6408
0.711667	-25	42	90	-60	-113	-33	12	-16	-17	6	-73	-62	-97	-16	-31	-58	-98	32	-86	-31	-108	-23	-99	-68	-64	0	-96	-14	-74	-68	-149	-76	-1473	-2816	-8987	-22291	-1256	-14331	-9640	-15266	-24779	-12261	-14582	-10726	3619	-13890	-15057	-13787	2041
0.712500	-25	-6	86	-59	-102	-34	16	-12	-12	5	-73	-64	-100	-19	-29	-60	-101	35	-87	-31	-103	-22	-99	-67	-64	-4	-98	-12	-76	-68	-150	-73	385	-2873	-9154	-22275	-196	-14433	-9536	-15286	-24481	-12356	-14450	-10667	181	-13985	-14882	-13410	6530
0.713333	-23	40	87	-58	-110	-32	13	-14	-19	6	-69	-61	-95	-16	-27	-59	-100	62	-83	-31	-104	-19	-95	-72	-64	0	-96	-12	-69	-66	-148	-77	-1709	-2928	-9318	-22279	2126	-14544	-9438	-15317	-24184	-12463	-14321	-10623	571	-14083	-14718	-13023	9724
0.714167	-24	43	91	-59	-105	-35	15	-9	-15	5	-77	-69	-97	-18	-28	-58	-98	35	-84	-32	-107	-21	-98	-68	-62	-1	-98	-14	-74	-72	-149	-75	-893	-2998	-9470	-22287	3514	-14647	-9331	-15354	-23895	-12577	-14194	-10586	270	-14181	-14562	-12636	3422
0.715000	-26	41	89	-58	-109	-34	13	-17	-17	4	-73	-63	-96	-18	-30	-62	-98	34	-60	-32	-103	-24	-103	-74	-67	-1	-99	-15	-74	-70	-149	-79	-510	-3039	-9619	-22300	4572	-14749	-9235	-15409	-23617	-12697	-14069	-10559	621	-14282	-14414	-12250	6162
0.715833	-28	38	85	-60	-110	-60	11	-16	-21	0	-75	-65	-98	-22	-33	-61	-104	33	-87	-33	-104	-22	-100	-69	-64	-5	-99	-16	-75	-70	-167	-76	-1143	-3098	-9746	-22314	5342	-14847	-9130	-15458	-23340	-12821	-13946	-10535	1463	-14376	-14282	-11860	8733
0.716667	-28	38	87	-62	-113	-35	10	-15	-18	3	-74	-64	-95	-15	-29	-61	-101	53	-86	-40	-109	-24	-100	-69	-64	-5	-102	-15	-74	-70	-148	-76	-378	-3158	-9866	-22333	5442	-14944	-9031	-15522	-23067	-12952	-13828	-10520	-216	-14469	-14161	-11478	3135
0.717500	-30	36	87	-59	-113	-36	11	-16	-23	2	-70	-63	-98	-21	-32	-62	-103	32	-86	-34	-107	-23	-99	-74	-67	-6	-96	-14	-76	-73	-153	-82	290	-3220	-9969	-22356	3353	-15036	-8935	-15584	-22782	-13072	-13711	-10507	-3302	-14564	-14061	-11102	4979
0.718333	-27	40	87	-59	-114	-36	7	-14	-21	3	-73	-62	-104	-18	-30	-59	-97	52	-85	-32	-109	-16	-101	-72	-64	-5	-98	-16	-76	-70	-149	-76	-597	-3291	-10064	-22381	2214	-15123	-8842	-15651	-22517	-13200	-13598	-10496	-2337	-14647	-13969	-10728	13733
0.719167	-24	42	87	-61	-110	-50	10	-16	-18	3	-74	-63	-98	-18	-33	-60	-101	34	-85	-32	-104	-22	-98	-72	-64	-5	-97	-13	-73	-72	-149	-78	-8	-3368	-10135	-22405	1947	-15208	-8758	-15729	-22253	-13322	-13476	-10484	-267	-14727	-13900	-10366	6380
0.720000	-24	42	98	-57	-111	-31	10	-14	-16	3	-70	-62	-95	-15	-28	-55	-96	36	-83	-30	-105	-23	-90	-70	-62	-7	-100	-13	-73	-67	-146	-74	-289	-3452	-10211	-22431	919	-15292	-8675	-15786	-21992	-13443	-13362	-10477	369	-14796	-13839	-10014	4967
0.720833	-22	42	89	-56	-108	-29	15	-11	17	9	-70	-61	-95	-15	-28	-56	-98	36	-83	-29	-101	-19	-97	-68	-62	0	-98	-12	-73	-60	-149	-76	-271	-3528	-10275	-22455	-769	-15375	-8606	-15856	-21732	-13565	-13245	-10467	-730	-14871	-13792	-9684	11816
0.721667	-24	41	89	-57	-108	-31	9	-13	-15	7	-72	-59	-96	-5	-25	-56	-99	35	-82	-38	-107	-21	-98	-72	-64	-1	-98	-15	-73	-69	-146	-73	-84	-3638	-10332	-22484	-2369	-15463	-8549	-15928	-21481	-13680	-13133	-10455	-2292	-14932	-13758	-9369	7858
0.722500	-28	39	86	-30	-109	-33	10	-38	-17	5	-72	-63	-97	-16	-30	-58	-100	30	-85	-32	-104	-22	-100	-69	-67	-4	-99	-14	-73	-68	-152	-73	-73	-3739	-10389	-22511	-4023	-15546	-8495	-16001	-21233	-13793	-13019	-10449	-3744	-14985	-13735	-9080	6162
0.723333	-28	36	87	-59	-114	-34	9	-15	-23	1	-73	-65	-97	-18	-31	-63	-98	32	-87	-36	-108	-26	-102	-78	-69	-6	-103	-16	-78	-73	-153	-77	247	-3845	-10441	-22542	-5878	-15640	-8462	-16074	-20984	-13904	-12909	-10441	-4305	-15035	-13724	-8810	9645
0.724167	-32	35	82	-63	-114	-39	8	-18	-24	0	-76	-68	-104	-21	-31	-60	-103	30	-88	-34	-110	-23	-100	-72	-66	-5	-101	-17	-76	-70	-149	-75	-563	-3958	-10496	-22574	-6727	-15729	-8426	-16147	-20744	-14004	-12794	-10428	-1866	-15076	-13714	-8567	7645
0.725000	-27	37	85	-59	-110	-34	9	-16	-21	2	-76	-65	-97	-17	-30	-60	-98	34	-90	-33	-108	-25	-101	-73	-65	-4	-101	-16	-75	-73	-150	-75	-852	-4062	-10548	-22605	-6657	-15820	-8405	-16221	-20500	-14106	-12682	-10415	-1201	-15111	-13726	-8370	2407
0.725833	-28	37	84	-57	-111	-33	11	-16	-19	5	-73	-69	-96	-16	-29	-60	-103	30	-87	-34	-104	-21	-101	-73	-63	0	-102	-15	-77	-73	-151	-78	1739	-4194	-10605	-22637	-8936	-15912	-8389	-16295	-20255	-14201	-12569	-10402	-5095	-15139	-13719	-8165	4087
0.726667	-27	40	84	-58	-110	-31	12	-12	-22	5	-75	-64	-98	-16	-29	-55	-96	33	-83	-29	-104	-22	-98	-68	-66	0	-101	-15	-73	-70	-146	-70	-55	-4282	-10663	-22673	-9555	-16005	-8380	-16380	-19993	-14288	-12451	-10384	-4447	-15162	-13727	-8011	8280
0.727500	-26	40	86	-57	-109	-50	13	-13	-17	5	-73	-64	-94	-13	-26	-57	-98	35	-85	-29	-102	-22	-96	-68	-60	2	-100	-12	-74	-68	-146	-72	-7	-4387	-10726	-22716	-9836	-16100	-8376	-16447	-19146	-14372	-12362	-10369	-4513	-15183	-13739	-7886	1024
0.728333	-23	42	88	-56	-107	-32	13	-12	-17	7	-73	-63	-92	-13	-27	-58	-98	42	-81	-30	-103	-28	-98	-68	-62	1	-98	-14	-73	-67	-150	-73	587	-4488	-10793	-22758	-9815	-16197	-8377	-16527	-17121	-14455	-12237	-10348	-3010	-15201	-13760	-7794	345
0.729167	-24	38	81	-59	-108	-6	17	-14	-16	10	-74	-63	-101	-14	-26	-59	-98	33	-87	-34	-104	-21	-98	-69	-65	-1	-100	-14	-72	-70	-149	-74	-199	-4590	-10862	-22813	-8937	-16317	-8379	-16604	-15636	-14536	-12178	-10328	-825	-15218	-13777	-7728	1454
0.730000	-28	38	82	-59	-111	-34	13	-16	-18	0	-76	-68	-97	-16	-28	-59	-100	33	-88	-33	-112	-22	-101	-70	-66	0	-104	-18	-74	-72	-149	-77	-135	-4679	-10948	-22871	-7105	-16381	-8383	-16688	-14600	-14605	-12101	-10309	-45	-15236	-13803	-7697	-5041
0.730833	-27	36	80	-61	-112	-34	15	-11	-15	2	-75	-67	-98	-18	-30	-60	-103	33	-86	-36	-107	-28	-101	-73	-67	0	-101	-15	-74	-72	-151	-77	805	-4763	-11019	-22935	-6770	-16467	-8388	-16768	-12827	-14665	-12026	-10281	-2683	-15250	-13830	-7683	-8891
0.731667	-27	37	86	-59	-110	-35	11	-17	-22	2	-78	-69	-95	-19	-29	-61	-101	32	-90	-36	-110	-28	-103	-72	-67	-1	-102	-19	-80	-73	-149	-77	-421	-4839	-11094	-23006	-5723	-16549	-8409	-16848	-11530	-14722	-11977	-10259	-2008	-15267	-13856	-7701	-2834
0.732500	-30	44	93	-67	-114	-39	10	-21	-24	0	-78	-68	-101	-21	-32	-64	-102	29	-90	-33	-109	-25	-102	-70	-66	0	-92	-17	-77	-72	-150	-77	-407	-4896	-11167	-23079	-2822	-16621	-8394	-16924	-10398	-14764	-11910	-10228	1004	-15277	-13882	-7735	-10486
0.733333	-26	41	85	-57	-110	-33	12	-16	-18	3	-75	-68	-99	-17	-30	-62	-102	42	-85	-32	-108	-24	-102	-69	-65	0	-99	-16	-76	-72	-149	-75	-612	-4943	-11236	-23157	607	-16686	-8394	-16994	-9450	-14799	-11867	-10232	3282	-15290	-13911	-7792	-18278
0.734167	-24	41	86	-62	-110	-28	16	-16	-18	6	-70	-66	-96	-17	-27	-58	-100	32	-84	-33	-108	-26	-99	-68	-64	1	-98	-15	-73	-69	-150	-90	-870	-4978	-11300	-23242	3602	-16745	-8398	-17063	-8535	-14821	-11833	-10167	3347	-15302	-13942	-7864	-14565
0.735000	-25	43	87	-57	-110	-32	15	-13	-14	5	-73	-67	-96	-19	-27	-59	-97	37	-81	-30	-107	-24	-96	-66	-63	1	-98	-17	-77	-69	-149	-75	-662	-5007	-11359	-23340	6380	-16791	-8399	-17126	-7480	-14821	-11813	-10159	2296	-15317	-13967	-7951	-19745
0.735833	-26	42	86	-59	-112	-34	15	-16	-17	3	-73	-64	-96	-15	-27	-60	-99	34	-83	-31	-107	-24	-101	-68	-66	-3	-96	-5	-73	-70	-146	-78	-711	-5023	-11412	-23433	8307	-16831	-8406	-17185	-6413	-14834	-11796	-10106	564	-15333	-13995	-8048	-26534
0.736667	-26	41	87	-59	-112	-35	12	-16	-17	5	-74	-64	-84	-18	-29	-60	-98	36	-83	-24	-112	-22	-99	-69	-65	-1	-96	-15	-75	-72	-149	-75	-551	-5021	-11458	-23534	9431	-16859	-8405	-17235	-5305	-14821	-11794	-10077	-407	-15345	-14017	-8157	-26667
0.737500	-41	43	84	-59	-121	-33	11	-15	-19	4	-72	-64	-96	-16	-29	-60	-100	34	-84	-31	-109	-24	-103	-68	-66	0	-96	-18	-75	-72	-148	-79	-1022	-5012	-11495	-23637	10620	-16882	-8416	-17275	-4499	-14801	-11792	-10051	1546	-15360	-14035	-8267	-29510
0.738333	-28	41	86	-57	-112	-34	10	-14	-17	6	-72	-67	-100	-14	-30	-61	-100	38	-84	-33	-109	-26	-100	-68	-63	0	-98	-13	-74	-72	-149	-78	-1589	-4994	-11526	-23744	11992	-16892	-8415	-17307	-4065	-14768	-11798	-10023	3564	-15375	-14043	-8392	-32680
0.739167	-28	41	86	-53	-112	-35	11	-17	6	7	-72	-65	-98	-16	-29	-61	-102	35	-85	-29	-105	-24	-103	-69	-65	0	-95	-12	-70	-68	-150	-73	1316	-4972	-11549	-23861	9792	-16875	-8422	-17330	-2601	-14730	-11807	-10005	-727	-15390	-14041	-8504	-32709
0.740000	-24	45	90	-57	-108	-32	15	-14	-18	9	-72	-65	-98	-19	-30	-56	-99	35	-83	-28	-99	-24	-101	-66	-57	0	-96	-12	-77	-74	-149	-76	604	-4944	-11566	-23966	7120	-16892	-8420	-17343	-1123	-14685	-11816	-9997	-1193	-15397	-14036	-8638	-32704
0.740833	-30	42	87	-62	-111	-40	10	-42	-22	5	-75	-66	-100	-14	-29	-60	-100	35	-81	-29	-104	-21	-100	-68	-64	0	-98	-12	-73	-66	-146	-63	-4	-4914	-11575	-24075	4425	-16880	-8417	-17342	197	-14637	-11834	-9987	-1846	-15422	-14016	-8756	-32714
0.741667	-26	41	89	-58	-109	-31	15	-14	-21	25	-72	-63	-98	-13	-29	-62	-105	33	-83	-30	-105	-23	-100	-69	-66	-1	-98	-13	-77	-70	-148	-77	1230	-4883	-11582	-24188	1181	-16866	-8401	-17336	1824	-14590	-11859	-9990	-1381	-15438	-13989	-8882	-32700
0.742500	-26	44	88	-58	-114	-35	9	-12	-16	7	-70	-63	-97	-17	-26	-58	-98	36	-84	-30	-107	-24	-100	-69	-62	32	-98	-12	-75	-65	-147	-76	983	-4850	-11576	-24296	-1821	-16849	-8393	-17315	3663	-14538	-11864	-10000	-782	-15458	-13946	-9005	-32711
0.743333	-27	44	88	-58	-109	-31	10	-13	-19	7	-74	-61	-96	-16	-7	-60	-98	36	-88	-29	-80	-22	-102	-70	-62	0	-98	-12	-75	-68	-151	-76	692	-4818	-11576	-24400	-4013	-16822	-8369	-17283	5513	-14490	-11875	-10016	-120	-15471	-13899	-9135	-32702
0.744167	-24	43	86	-57	-110	-32	12	-14	-40	7	-73	-62	-97	-13	-30	-56	-100	35	-86	-31	-108	-25	-99	-68	-66	0	-99	-13	-67	-69	-148	-72	1910	-4798	-11567	-24499	-7455	-16796	-8329	-17244	7779	-14448	-11882	-10046	-3083	-15488	-13836	-9261	-32704
0.745000	-29	42	85	-59	-112	-29	12	-12	-16	7	-72	-65	-97	-13	-29	-74	-101	35	-88	-29	-107	-22	-97	-69	-66	0	-101	-12	-75	-69	-150	-75	965	-4780	-11569	-24587	-10437	-16767	-8278	-17194	9862	-14418	-11883	-10083	-2940	-15507	-13766	-9385	-32704
0.745833	-27	41	107	-59	-110	-34	11	-13	-25	7	-72	-63	-99	-14	-30	-60	-100	37	-82	-28	-107	-21	-100	-69	-66	0	-98	-13	-70	-67	-149	-90	756	-4768	-11567	-24664	-10779	-16739	-8216	-17133	12055	-14373	-11880	-10128	279	-15526	-13689	-9511	-32702
0.746667	-26	42	90	-57	-109	-30	15	-11	-17	8	-70	-24	-95	-13	-28	-60	-102	47	-83	-30	-105	-18	-97	-67	-62	1	-98	-10	-70	-69	-146	-74	567	-4765	-11566	-24728	-9790	-16711	-8136	-17065	14320	-14342	-11872	-10181	3088	-15542	-13608	-9634	-32709
0.747500	-27	45	86	-66	-108	-31	15	-12	-17	9	-70	-62	-95	-14	-26	-57	-97	36	-82	-29	-102	-19	-100	-67	-75	0	-117	-11	-73	-64	-145	-68	73	-4766	-11568	-24777	-8390	-16681	-8037	-16992	16529	-14319	-11859	-10248	3189	-15557	-13524	-9758	-32507
0.748333	-26	43	88	-56	-107	-30	16	-8	-18	9	-72	-63	-96	-12	-30	-33	-108	35	-85	-31	-102	-22	-98	-67	-63	0	-98	-11	-74	-70	-147	-73	153	-4782	-11581	-24812	-6062	-16654	-7933	-16912	18764	-14301	-11842	-10324	2214	-15579	-13440	-9890	-32078
0.749167	-29	42	86	-61	-119	-36	10	-19	-43	3	-75	-65	-96	-15	-32	-59	-99	34	-87	-33	-105	-21	-99	-68	-65	0	-98	-11	-74	-73	-148	-74	-235	-4797	-11590	-24817	-3076	-16631	-7811	-16829	20832	-14288	-11820	-10404	1406	-15594	-13359	-10018	-31707
0.750000	-27	38	82	-61	-113	-33	11	-14	-21	6	-76	-65	-98	-16	-30	-59	-101	20	-92	-32	-108	-23	-81	-70	-66	-5	-102	-14	-76	-68	-151	-77	-377	-4821	-11610	-24839	191	-16607	-7682	-16745	22870	-14279	-11791	-10487	1276	-15612	-13283	-10148	-31309
0.750833	-27	42	85	-60	-108	-29	18	-13	-19	5	-77	-62	-98	-15	-32	-57	-99	34	-86	-32	-104	-23	-100	-70	-64	-4	-98	-14	-77	-70	-150	-74	-938	-4841	-11626	-24822	4169	-16578	-7538	-16647	24758	-14272	-11755	-10570	2872	-15623	-13206	-10279	-30913
0.751667	-28	42	86	-60	-110	-33	12	-15	-18	-13	-77	-63	-98	-13	-25	-58	-100	30	-88	-33	-108	-23	-101	-69	-66	-3	-101	-15	-77	-70	-145	-75	-2288	-4865	-11648	-24793	9433	-16546	-7391	-16547	26023	-14266	-11710	-10655	5946	-15638	-13135	-10411	-30527
0.752500	-30	40	85	-58	-112	-34	11	-17	-21	5	-73	-63	-99	-15	-29	-56	-102	33	-87	-35	-108	-22	-101	-69	-65	-7	-102	-19	-77	-72	-146	-74	-186	-4888	-11674	-24746	12529	-16510	-7240	-16448	27729	-14265	-11668	-10735	2481	-15653	-13070	-10550	-30155
0.753333	-27	41	85	-59	-112	-33	12	-13	-17	7	-74	-64	-94	-18	-30	-56	-100	30	-90	-33	-102	-23	-97	-67	-62	-3	-101	-13	-75	-70	-147	-74	-284	-4901	-11700	-24690	14710	-16470	-7089	-16356	29544	-14263	-11618	-10803	1332	-15667	-13011	-10686	-29790
0.754167	-27	40	84	-60	-107	-32	15	-14	-21	5	-72	-64	-95	-14	-30	-56	-99	34	-86	-32	-105	-21	-98	-67	-65	-5	-99	-17	-74	-70	-191	-77	-1493	-4914	-11721	-24622	17434	-16422	-6946	-16242	30912	-14259	-11565	-10879	992	-15683	-12957	-10829	-29422
0.755000	-27	41	86	-58	-110	-35	13	-14	-17	7	-70	-64	-105	-17	-38	-56	-99	32	-86	-38	-109	-24	-100	-66	-64	-1	-98	-13	-76	-72	-149	-73	-242	-4916	-11747	-24551	18629	-16372	-6802	-16136	32145	-14255	-11507	-10939	1159	-15697	-12910	-10973	-29066
0.755833	-33	41	69	-58	-128	-35	12	-16	-22	4	-77	-67	-99	-16	-31	-59	-104	32	-86	-34	-104	-25	-102	-70	-67	-3	-107	-16	-76	-73	-146	-76	-530	-4916	-11772	-24469	19274	-16308	-6674	-16041	32767	-14256	-11452	-10999	1484	-15714	-12863	-11126	-28480
0.756667	-29	36	87	-59	-111	-35	12	3	-24	2	-75	-91	-101	-24	-31	-61	-105	33	-90	-38	-110	-27	-103	-73	-70	-4	-104	-17	-78	-75	-149	-78	-814	-4925	-11793	-24390	19917	-16246	-6558	-15938	32767	-14256	-11394	-11047	2524	-15731	-12820	-11279	-26769
0.757500	-30	37	81	-62	-117	-40	8	-21	-24	0	-79	-70	-98	-21	-30	-63	-107	28	-91	-34	-107	-22	-104	-64	-66	-5	-104	-17	-78	-74	-150	-77	558	-4888	-11809	-24300	18567	-16169	-6452	-15833	32767	-14254	-11347	-11088	-586	-15749	-12775	-11432	-23826
0.758333	-27	38	84	-61	-115	-41	9	-18	-19	6	-55	-65	-102	-22	-31	-61	-99	30	-88	-40	-111	-28	-102	-72	-67	-6	-102	-17	-75	-72	-150	-77	98	-4864	-11826	-24213	15776	-16092	-6357	-15731	32767	-14256	-11280	-11117	-2257	-15760	-12726	-11592	-15839
0.759167	-26	38	85	-63	-109	-34	12	-17	-17	3	-76	-67	-98	-17	-29	-60	-100	32	-88	-33	-107	-24	-102	-78	-67	-3	-99	-15	-75	-73	-146	-75	-100	-4829	-11829	-24117	14026	-16007	-6277	-15631	32767	-14253	-11217	-11141	-871	-15778	-12674	-11750	-11710
0.760000	-25	43	87	-59	-110	-34	12	-14	-16	7	-72	-64	-100	-18	-28	-59	-96	34	-84	-34	-107	-24	-99	-68	-61	0	-99	-12	-72	-67	-147	-73	301	-4794	-11836	-24027	12377	-15922	-6216	-15531	32767	-14257	-11158	-11162	837	-15791	-12615	-11913	-13947
0.760833	-41	42	88	-58	-110	-33	15	-12	-17	6	-72	-64	-98	-16	-29	-56	-99	35	-70	-30	-104	-21	-98	-64	-60	0	-99	-13	-76	-70	-147	-75	0	-4758	-11833	-23934	9941	-15841	-6170	-15430	32767	-14262	-11106	-11184	682	-15813	-12551	-12077	-7611
0.761667	-24	41	89	-59	-109	-33	9	-5	-16	6	-73	-62	-101	-15	-27	-56	-98	34	-83	-34	-107	-23	-99	-68	-63	-3	-119	-13	-75	-69	-148	-80	386	-4723	-11833	-23844	7222	-15764	-6130	-15337	32767	-14271	-11052	-11200	-500	-15823	-12480	-12242	-1221
0.762500	-27	41	87	-59	-108	-34	12	-13	-19	6	-70	-65	-98	-15	-28	-55	-103	35	-85	-32	-109	-21	-101	-69	-61	-1	-99	-13	-75	-73	-147	-76	381	-4686	-11823	-23748	4474	-15689	-6104	-15240	32767	-14284	-10978	-11222	-2092	-15840	-12401	-12396	469
0.763333	-27	42	86	-59	-112	-43	10	-14	-16	5	-68	-65	-97	-12	-28	-58	-98	34	-84	-33	-108	-22	-99	-68	-65	-3	-100	-14	-74	-68	-146	-74	414	-4657	-11814	-23660	1488	-15622	-6088	-15149	32767	-14300	-10956	-11248	-3496	-15850	-12312	-12567	6460
0.764167	-28	38	86	-59	-113	-33	11	-15	-19	3	-72	-66	-100	-17	-32	-62	-101	34	-84	-25	-105	-22	-99	-82	-70	0	-101	-13	-77	-70	-149	-78	342	-4628	-11793	-23549	-1091	-15559	-6078	-15057	32767	-14317	-10915	-11279	-3274	-15866	-12216	-12727	13391
0.765000	-26	39	88	-60	-113	-39	11	-23	-18	4	-103	-68	-98	-16	-28	-62	-101	32	-87	-36	-110	-25	-103	-69	-66	-4	-103	-15	-76	-70	-150	-77	-941	-4603	-11778	-23446	-1937	-15514	-6071	-14973	32767	-14340	-10878	-11321	6	-15860	-12106	-12883	15518
0.765833	-29	38	85	-63	-113	-38	9	-19	-19	3	-74	-67	-99	-17	-34	-62	-99	30	-85	-43	-101	-22	-100	-87	-66	-4	-99	-11	-72	-70	-150	-73	541	-4581	-11751	-23331	-3405	-15470	-6062	-14883	32767	-14358	-10839	-11366	-1969	-15860	-11988	-13040	16199
0.766667	-26	42	92	-60	-112	-36	11	-13	-16	6	-68	-62	-99	-13	-27	-60	-100	34	-82	-34	-105	-23	-100	-67	-62	-1	-100	-13	-69	-68	-144	-72	1660	-4562	-11722	-23210	-6146	-15440	-6057	-14800	32767	-14379	-10805	-11419	-4200	-15851	-11859	-13170	26750
0.767500	-24	44	88	-60	-105	-32	11	-13	-16	5	-68	-64	-96	-14	-33	-57	-97	32	-85	-32	-101	-18	-96	-65	-63	0	-96	-11	-75	-67	-146	-73	-306	-4546	-11684	-23080	-6957	-15413	-6046	-14714	32767	-14402	-10769	-11480	-4025	-15841	-11723	-13306	32215
0.768333	-22	44	90	-57	-127	-42	16	-12	-14	8	-66	-62	-94	-12	-24	-56	-97	37	-80	-28	-103	-19	-96	-68	-64	2	-95	-9	-75	-67	-129	-74	742	-4534	-11642	-22949	-8027	-15398	-6040	-14636	32767	-14422	-10738	-11555	-3771	-15826	-11578	-13429	30798
0.769167	-24	42	88	-59	-108	-32	13	-11	-18	7	-72	-61	-95	-13	-28	-57	-99	34	-85	-30	-105	-23	-96	-67	-62	-1	-98	-16	-74	-67	-147	-75	534	-4522	-11601	-22806	-8209	-15391	-6026	-14559	32767	-14444	-10710	-11633	-2412	-15808	-11429	-13541	32767
0.770000	-24	42	87	-62	-112	-36	10	-14	-17	6	-73	-65	-107	-14	-29	-49	-100	33	-84	-33	-104	-22	-100	-70	-64	-3	-102	-15	-76	-68	-147	-75	-230	-4500	-11553	-22675	-7063	-15390	-5991	-14482	32767	-14462	-10674	-11719	81	-15784	-11270	-13636	32767
0.770833	-30	39	88	-62	-109	-34	12	-12	-15	6	-72	-63	-97	-14	-30	-61	-99	29	-81	-61	-107	-17	-99	-67	-65	-1	-100	-14	-75	-69	-148	-76	819	-4490	-11495	-22502	-6128	-15387	-5989	-14407	32767	-14476	-10632	-11787	-1254	-15753	-11105	-13735	32767
0.771667	-25	37	86	-62	-109	-36	10	-14	-18	2	-72	-62	-95	-14	-28	-59	-103	34	-82	-31	-105	-22	-100	-72	-65	-4	-99	-11	-70	-66	-147	-77	539	-4469	-11426	-22345	-6386	-15388	-5968	-14333	32767	-14484	-10586	-11890	-3221	-15723	-10938	-13777	32767
0.772500	-27	39	88	-63	-113	-36	10	-13	-22	4	-75	-64	-100	-18	-30	-63	-102	36	-90	-33	-105	-24	-98	-68	-64	-1	-98	-13	-73	-68	-148	-74	-556	-4447	-11357	-22183	-4473	-15384	-5938	-14259	32767	-14480	-10532	-11975	-1512	-15684	-10764	-13821	32767
0.773333	-27	39	87	-60	-110	-48	10	-17	-21	6	-73	-63	-98	-16	-29	-61	-102	32	-86	-31	-110	-25	-102	-70	-67	-5	-100	-13	-74	-72	-146	-76	-220	-4415	-11269	-22021	-1123	-15384	-5911	-14193	32767	-14485	-10468	-12049	1464	-15650	-10591	-13843	32767
0.774167	-28	36	85	-61	-111	-39	8	-18	-19	4	-75	-67	-99	-18	-29	-62	-102	30	-86	-30	-105	-22	-90	-69	-63	-3	-98	-14	-75	-68	-148	-77	-688	-4380	-11187	-21860	1942	-15373	-5878	-14114	32767	-14473	-10392	-12105	2815	-15609	-10409	-13842	32767
0.775000	-26	39	85	-60	-95	-42	10	-16	-18	1	-74	-67	-101	-15	-28	-60	-100	34	-84	-31	-105	-25	-99	-69	-69	-3	-99	-11	-75	-70	-150	-76	-391	-4342	-11086	-21695	4172	-15360	-5850	-14041	32767	-14458	-10305	-12170	2051	-15567	-10226	-13817	32767
0.775833	-28	38	86	-60	-111	-36	10	-14	-18	5	-72	-65	-97	-17	-27	-58	-99	32	-93	-31	-102	-24	-99	-77	-64	-3	-98	-12	-75	-68	-149	-75	-421	-4301	-10986	-21543	5540	-15339	-5815	-13964	32617	-14434	-10209	-12212	288	-15526	-10041	-13771	32689
0.776667	-26	40	87	-53	-109	-38	10	-12	-28	2	-75	-64	-96	-15	-29	-58	-102	33	-87	-30	-104	-23	-99	-72	-65	-3	-98	-12	-73	-68	-148	-77	-506	-4260	-10868	-21386	6367	-15313	-5782	-13886	32193	-14407	-10094	-12246	-900	-15484	-9857	-13704	32224
0.777500	-27	39	86	-59	-109	-36	11	-15	-19	6	-74	-64	-97	-17	-28	-59	-103	38	-88	-31	-110	-25	-100	-67	-66	-4	-97	-14	-74	-70	-149	-75	-432	-4216	-10746	-21244	6894	-15279	-5744	-13809	31802	-14373	-9970	-12264	-457	-15439	-9671	-13618	31848
0.778333	-43	38	86	-59	-110	-36	8	-17	-24	1	-74	-66	-98	-16	-28	-57	-102	30	-87	-31	-108	-25	-102	-68	-65	-3	-101	-29	-75	-73	-148	-80	-1529	-4179	-10609	-21103	7766	-15241	-5711	-13728	31349	-14333	-9834	-12272	2604	-15398	-9487	-13508	31449
0.779167	-28	38	87	-61	-112	-35	15	-13	-19	5	-74	-64	-96	-16	-30	-58	-101	34	-90	-33	-105	-21	-97	-67	-63	-3	-97	-10	-72	-69	-147	-74	-545	-4137	-10462	-20970	7332	-15192	-5666	-13643	29796	-14284	-9688	-12265	866	-15350	-9304	-13381	31056
0.780000	-25	40	91	-57	-107	-33	17	-12	-17	8	-66	-67	-85	-14	-33	-58	-97	35	-83	-27	-102	-21	-96	-67	-61	0	-97	-12	-73	-66	-148	-72	1851	-4112	-10308	-20844	3257	-15139	-5636	-13560	26955	-14230	-9535	-12250	-4216	-15304	-9118	-13242	30689
0.780833	-27	43	88	-58	-109	-32	15	-14	-16	7	-69	-63	-92	-13	-28	-55	-98	35	-85	-32	-105	-9	-98	-67	-63	0	-97	-9	-72	-69	-146	-70	-49	-4070	-10148	-20728	-98	-15083	-5579	-13479	25195	-14175	-9376	-12228	-5145	-15257	-8937	-13088	30301
0.781667	-27	13	87	-57	-111	-36	12	-15	-18	4	-74	-70	-100	-18	-30	-59	-103	32	-90	-31	-107	-26	-102	-70	-66	-6	-101	-15	-60	-74	-149	-77	774	-4057	-9984	-20625	-4400	-15024	-5529	-13403	23862	-14125	-9221	-12212	-5737	-15215	-8766	-12933	29919
0.782500	-27	36	86	-63	-117	-41	8	-17	-21	2	-73	-69	-125	-19	-31	-61	-98	38	-90	-33	-111	-27	-102	-68	-63	0	-99	-14	-76	-74	-148	-76	1273	-4039	-9805	-20521	-8716	-14959	-5472	-13319	22463	-14058	-9055	-12186	-4667	-15167	-8590	-12767	29556
0.783333	-28	69	88	-60	-112	-36	10	-14	-18	4	-73	-65	-98	-15	-32	-59	-102	33	-86	-30	-110	-27	-103	-69	-65	-3	-101	-15	-77	-74	-152	-63	697	-4031	-9619	-20421	-12567	-14889	-5407	-13239	21344	-13991	-8895	-12164	-2469	-15119	-8422	-12600	29192
0.784167	-27	37	89	-60	-113	-35	9	-16	-19	6	-73	-63	-100	-16	-29	-61	-100	32	-90	-32	-112	-27	-113	-72	-62	-3	-98	-14	-74	-73	-151	-77	1178	-4030	-9428	-20334	-15785	-14819	-5337	-13162	20301	-13929	-8732	-12141	-2480	-15065	-8256	-12425	28844
0.785000	-25	40	91	-58	-109	-41	20	-13	-18	17	-74	-63	-98	-16	-28	-58	-98	33	-86	-31	-105	-24	-101	-68	-66	-3	-99	-16	-74	-70	-150	-73	1628	-4054	-9233	-20248	-19709	-14742	-5251	-13084	19566	-13855	-8582	-12123	-4212	-15007	-8101	-12256	28490
0.785833	-26	41	86	-58	-110	-33	9	-15	-19	2	-72	-63	-98	-16	-30	-43	-103	28	-86	-30	-105	-30	-104	-70	-65	-1	-98	-13	-76	-72	-148	-76	414	-4043	-9024	-20159	-21314	-14666	-5174	-13012	18572	-13780	-8429	-12112	-2243	-14948	-7946	-12062	28134
0.786667	1	43	90	-56	-82	-32	7	-12	-19	7	-73	-64	-96	-15	-28	-56	-100	36	-85	-30	-108	-23	-99	-67	-64	0	-98	-12	-77	-64	-147	-74	439	-4051	-8814	-20076	-20354	-14586	-5080	-12935	17868	-13702	-8293	-12107	786	-14887	-7803	-11920	27785
0.787500	-25	42	90	-56	-107	-33	11	-12	-18	6	-72	-62	-94	-15	-15	-57	-95	36	-84	-27	-104	-23	-100	-67	-63	0	-95	-11	-73	-70	-146	-72	-219	-4058	-8599	-19963	-18492	-14504	-4996	-12871	17009	-13605	-8159	-12105	1894	-14824	-7670	-11756	27350
0.788333	-22	45	91	-56	-109	-58	11	-11	-14	6	-72	-62	-96	-16	-26	-58	-95	35	-84	-27	-103	-22	-99	-65	-62	0	-94	-11	-73	-78	-147	-66	-517	-4061	-8383	-19903	-16223	-14424	-4899	-12803	16075	-13546	-8039	-12109	1074	-14760	-7542	-11602	25000
0.789167	-25	42	87	-59	-110	-33	10	-18	-17	1	-73	-63	-96	-14	-29	-60	-109	33	-85	-35	-105	-26	-108	-72	-63	-1	-98	-13	-73	-70	-149	-77	-724	-4062	-8163	-19819	-13103	-14348	-4813	-12746	15371	-13466	-7926	-12121	123	-14700	-7425	-11457	19856
0.790000	-28	38	87	-63	-110	-38	7	-19	-15	2	-73	-66	-104	-21	-34	-63	-107	29	-90	-34	-112	-28	-102	-73	-68	-6	-102	-18	-76	-76	-154	-65	-1135	-4064	-7947	-19737	-9475	-14274	-4731	-12690	14518	-13391	-7827	-12131	-484	-14634	-7325	-11302	17410
0.790833	-29	35	85	-64	-115	-39	5	-22	-24	0	-78	-68	-98	-19	-31	-59	-104	28	-87	-35	-105	-29	-103	-73	-66	-5	-101	-14	-76	-74	-151	-78	-1302	-4046	-7722	-19648	-5467	-14196	-4648	-12632	13566	-13303	-7724	-12136	-149	-14569	-7218	-11151	15679
0.791667	-28	36	107	-62	-129	-36	8	-16	-21	2	-76	-63	-100	-17	-32	-62	-101	29	-90	-35	-107	-25	-100	-41	-64	-4	-100	-16	-75	-65	-152	-78	-2404	-4028	-7502	-19560	-527	-14118	-4571	-12585	12369	-13222	-7639	-12132	2797	-14502	-7136	-11007	11756
0.792500	-29	37	84	-61	-111	-38	8	-18	-22	0	-76	-65	-93	-18	-29	-61	-111	32	-86	-32	-108	-26	-102	-68	-67	-5	-100	-15	-74	-75	-151	-77	-2680	-3995	-7277	-19472	4745	-14047	-4505	-12517	10913	-13142	-7545	-12121	3729	-14437	-7059	-10862	6493
0.793333	-28	28	86	-63	-112	-35	2	-15	-18	3	-74	-66	-97	-14	-30	-62	-102	30	-84	-34	-105	-25	-100	-69	-64	-1	-100	-15	-74	-73	-151	-77	19	-3960	-7058	-19384	6793	-13980	-4444	-12500	10294	-13067	-7469	-12100	-500	-14375	-6994	-10719	4922
0.794167	-26	41	87	-61	-110	-34	9	-14	-22	3	-75	-64	-96	-14	-24	-59	-99	34	-85	-32	-109	-21	-99	-70	-65	-6	-100	-13	-72	-70	-150	-74	-1565	-3914	-6838	-19296	9223	-13915	-4394	-12468	9291	-13000	-7391	-12063	-496	-14316	-6939	-10577	7225
0.795000	-27	41	89	-58	-110	-34	10	-4	-16	4	-74	-65	-96	-13	-30	-59	-103	33	-85	-31	-104	-24	-102	-70	-64	-3	-100	-13	-75	-66	-149	-75	-1509	-3862	-6626	-19210	10872	-13866	-4355	-12437	8145	-12918	-7316	-12009	-1082	-14263	-6899	-10430	-740
0.795833	-28	43	87	-59	-112	-38	10	-16	-19	5	-76	-66	-98	-15	-31	-64	-98	30	-83	-35	-101	-25	-101	-70	-66	-4	-102	-17	-74	-70	-151	-76	-778	-3810	-6418	-19130	11339	-13820	-4323	-12403	7216	-12857	-7246	-11941	-350	-14214	-6869	-10289	-3933
0.796667	-27	18	86	-57	-111	-49	12	-15	-19	5	-77	-65	-99	-13	-30	-59	-99	32	-86	-33	-108	-24	-97	-68	-63	-3	-103	-15	-77	-73	-148	-77	-1157	-3752	-6217	-19049	11183	-13782	-4301	-12393	6257	-12798	-7174	-11850	624	-14165	-6849	-10145	-4551
0.797500	-28	41	87	-60	-111	-39	10	-18	-23	0	-75	-66	-98	-16	-9	-60	-104	35	-87	-34	-110	-27	-100	-72	-67	-6	-102	-14	-77	-74	-150	-75	-751	-3702	-6020	-18976	10764	-13754	-4285	-12378	5270	-12754	-7109	-11744	308	-14124	-6842	-10005	-12264
0.798333	-29	18	76	-62	-114	-40	7	-18	-21	1	-75	-72	-102	-17	-31	-61	-105	28	-90	-38	-110	-26	-102	-74	-67	-6	-105	-17	-83	-73	-152	-82	271	-3642	-5834	-18906	7745	-13739	-4277	-12373	4650	-12710	-7045	-11619	-3587	-14088	-6845	-9869	-17775
0.799167	-31	34	82	-63	-110	-42	8	-18	-24	2	-77	-67	-99	-15	-32	-60	-102	32	-84	-33	-107	-24	-91	-74	-64	-6	-101	-16	-73	-69	-150	-76	-568	-3582	-5644	-18838	4569	-13728	-4271	-12363	3810	-12668	-6968	-11472	-4254	-14052	-6850	-9732	-11971
0.800000	-25	39	86	-59	-108	-36	13	-13	-17	10	-73	-64	-108	-12	-28	-58	-98	34	-82	-32	-104	-19	-96	-69	-63	-1	-97	-13	-64	-67	-146	-74	-176	-3528	-5472	-18785	2489	-13729	-4264	-12361	3115	-12640	-6922	-11315	-2532	-14018	-6865	-9605	-18772
0.800833	-26	41	88	-57	-110	-32	16	-13	-15	3	-69	-65	-96	-13	-26	-56	-104	36	-81	-30	-102	-21	-96	-68	-66	-1	-100	-14	-73	-67	-147	-75	-374	-3488	-5302	-18723	298	-13740	-4267	-12378	2380	-12619	-6871	-11152	-819	-13994	-6885	-9489	-26471
0.801667	-22	27	90	-59	-107	-33	15	-10	-16	7	-69	-63	-97	-13	-26	-55	-98	36	-83	-34	-102	-21	-94	-69	-51	0	-100	-14	-69	-67	-147	-76	-148	-3451	-5148	-18679	-2679	-13761	-4264	-12364	1624	-12607	-6828	-10976	-596	-13966	-6915	-9392	-21138
0.802500	-27	38	89	-59	-109	-35	13	-14	-19	4	-72	-68	-103	-14	-24	-56	-98	37	-81	-29	-105	-22	-97	-70	-62	-1	-99	-14	-74	-66	-149	-73	416	-3419	-4996	-18636	-5538	-13789	-4264	-12374	1041	-12599	-6793	-10777	-1214	-13945	-6945	-9282	-23306
0.803333	-27	42	90	-66	-111	-34	34	-16	-18	6	-70	-62	-97	-13	-28	-56	-100	34	-83	-32	-107	-23	-98	-68	-64	-1	-97	-15	-87	-68	-155	-74	191	-3392	-4856	-18605	-8196	-13826	-4259	-12380	328	-12602	-6765	-10629	-2177	-13920	-6974	-9201	-27613
0.804167	-26	42	88	-58	-110	-34	13	-13	-18	6	-72	-65	-99	-14	-27	-57	-94	38	-85	-33	-104	-21	-97	-72	-66	-1	-99	-15	-75	-69	-147	-75	495	-3372	-4721	-18576	-10711	-13860	-4249	-12390	-453	-12608	-6743	-10465	-2739	-13900	-7003	-9128	-24973
0.805000	-25	37	89	-80	-110	-33	9	-14	-18	5	-72	-64	-98	-14	-28	-56	-100	37	-81	-33	-104	-24	-98	-68	-64	0	-99	-15	-45	-67	-146	-74	-56	-3335	-4595	-18556	-12183	-13908	-4230	-12398	-1426	-12620	-6727	-10295	-725	-13876	-7029	-9071	-25615
0.805833	-25	40	89	-59	-111	-33	13	-14	-17	5	-74	-67	-98	-18	-29	-57	-99	33	-83	-29	-107	-23	-97	-70	-62	-1	-101	-16	-74	-67	-146	-72	-1024	-3331	-4473	-18540	-11905	-13952	-4201	-12405	-2819	-12633	-6717	-10141	2461	-13852	-7051	-9029	-31084
0.806667	-25	39	91	-58	-129	-34	12	-15	-18	6	-72	-64	-97	-13	-29	-58	-99	34	-84	-33	-110	-25	-100	-68	-60	-3	-102	-15	-72	-72	-146	-75	1693	-3310	-4362	-18534	-13596	-14000	-4175	-12418	-3444	-12654	-6718	-10000	-358	-13826	-7066	-9001	-31997
0.807500	-26	38	87	-63	-108	-35	11	-16	-32	3	-69	-65	-100	-15	-31	-56	-98	34	-86	-32	-103	-22	-97	-65	-61	0	-98	-13	-73	-67	-145	-72	878	-3284	-4250	-18528	-14595	-14046	-4142	-12435	-4195	-12673	-6713	-9870	900	-13795	-7074	-8987	-27925
0.808333	-23	43	75	-60	-108	-31	12	-14	-16	7	-70	-61	-93	-12	-29	-55	-99	38	-83	-31	-102	-23	-99	-67	-43	2	-97	-11	-72	-91	-145	-72	224	-3248	-4147	-18532	-14601	-14092	-4070	-12428	-5353	-12698	-6711	-9761	2284	-13769	-7073	-8980	-32034
0.809167	-22	41	91	-61	-108	-33	15	-13	-15	7	-72	-64	-98	-14	-32	-55	-97	36	-88	-34	-100	-22	-98	-68	-64	1	-98	-16	-77	-73	-147	-75	1027	-3207	-4048	-18542	-14292	-14136	-4004	-12431	-6695	-12720	-6693	-9662	4935	-13742	-7065	-8987	-32702
0.810000	-27	41	89	-60	-111	-36	7	-15	-18	7	-80	-65	-95	-13	-29	-60	-100	34	-85	-31	-104	-24	-101	-70	-64	-1	-98	-16	-75	-56	-149	-76	338	-3153	-3951	-18554	-13064	-14176	-3932	-12440	-8244	-12739	-6709	-9577	7749	-13706	-7045	-9003	-32334
0.810833	-28	40	88	-60	-111	-35	11	-16	-22	3	-75	-65	-99	-18	-23	-58	-101	32	-85	-32	-108	-24	-101	-68	-67	-3	-99	-15	-75	-73	-149	-75	-41	-3089	-3864	-18571	-10446	-14208	-3845	-12434	-10028	-12766	-6704	-9507	9912	-13670	-7018	-9022	-32702
0.811667	-27	39	72	-63	-113	-36	11	-15	-21	2	-74	-64	-97	-13	-29	-58	-104	35	-84	-32	-117	-26	-103	-72	-75	2	-98	-15	-75	-72	-146	-76	1210	-3011	-3776	-18589	-9100	-14235	-3758	-12434	-11629	-12767	-6691	-9446	7264	-13631	-6973	-9046	-32713
0.812500	-24	42	88	-62	-110	-38	10	-16	-16	4	-49	-65	-98	-52	-34	-57	-99	36	-86	-32	-107	-24	-100	-68	-63	0	-98	-15	-76	-74	-148	-76	252	-2924	-3690	-18613	-7606	-14253	-3655	-12428	-13738	-12775	-6677	-9397	7100	-13587	-6940	-9078	-32706
0.813333	-21	40	126	-62	-109	-35	10	-15	-15	5	-74	-64	-91	-12	-28	-57	-97	35	-86	-30	-104	-23	-101	-68	-56	-1	-96	-13	-74	-70	-147	-74	-185	-2828	-3605	-18635	-3704	-14270	-3553	-12431	-16151	-12772	-6654	-9352	9486	-13542	-6893	-9107	-32714
0.814167	-26	43	87	-60	-108	-34	11	-15	-17	7	-70	-63	-95	-9	-32	-87	-100	35	-85	-30	-114	-25	-99	-67	-64	0	-98	-14	-75	-72	-149	-76	-334	-2718	-3524	-18659	975	-14276	-3452	-12424	-18699	-12761	-6632	-9313	11408	-13493	-6844	-9144	-32373
0.815000	-27	40	80	-62	-111	-36	10	-17	-21	3	-76	-66	-96	-15	-31	-58	-101	29	-87	-33	-105	-25	-103	-70	-66	-4	-102	-16	-52	-73	-149	-77	-614	-2610	-3449	-18684	4529	-14278	-3358	-12424	-21420	-12745	-6606	-9283	10770	-13445	-6801	-9176	-32010
0.815833	-29	36	81	-62	-115	-38	7	-19	-22	1	-76	-67	-111	-21	-35	-83	-101	11	-87	-32	-110	-24	-100	-70	-66	-3	-102	-12	-77	-73	-147	-76	-402	-2489	-3373	-18706	7237	-14266	-3262	-12418	-24190	-12711	-6576	-9249	8417	-13389	-6750	-9211	-31607
0.816667	-34	38	85	-58	-111	-34	10	-17	-17	4	-73	-66	-95	-16	-32	-60	-100	30	-87	-31	-107	-25	-103	-73	-69	1	-101	-15	-77	-73	-151	-78	-664	-2369	-3303	-18723	9134	-14251	-3178	-12413	-26950	-12671	-6546	-9221	5431	-13331	-6708	-9241	-31110
0.817500	-28	38	86	-62	-110	-35	8	-17	-18	6	-74	-66	-99	-4	-34	-62	-102	32	-88	-33	-109	-23	-102	-72	-65	-3	-98	-16	-77	-74	-149	-80	-507	-2247	-3230	-18734	10334	-14242	-3100	-12406	-29636	-12620	-6521	-9190	2774	-13272	-6672	-9277	-29192
0.818333	-27	39	74	-59	-111	-35	9	-18	-23	1	-74	-65	-98	-16	-31	-61	-101	32	-86	-32	-112	-27	-102	-72	-67	-7	-101	-30	-76	-74	-149	-78	-663	-2120	-3167	-18742	11474	-14191	-3040	-12400	-32217	-12563	-6497	-9167	2351	-13209	-6641	-9308	-25896
0.819167	-27	37	82	-61	-111	-34	9	-15	-19	2	-74	-63	-97	-15	-36	-60	-102	30	-88	-28	-107	-25	-101	-72	-64	-4	-100	-15	-73	-73	-147	-77	-1921	-1998	-3104	-18736	13059	-14148	-2990	-12387	-32735	-12486	-6476	-9139	3986	-13135	-6621	-9342	-26397
0.820000	-28	41	88	-59	-114	-31	12	-17	-17	1	-60	-64	-93	-11	-29	-59	-96	36	-85	-30	-104	-21	-101	-67	-66	-3	-98	-11	-70	-68	-146	-74	411	-1873	-3043	-18729	11807	-14098	-2959	-12376	-32743	-12419	-6468	-9113	-1096	-13066	-6606	-9375	-26432
0.820833	-27	39	88	-57	-107	-34	12	-13	-17	6	-69	-62	-97	-12	-28	-60	-99	29	-84	-28	-105	-24	-98	-67	-61	0	-99	-12	-74	-69	-144	-73	852	-1754	-2991	-18713	9255	-14041	-2946	-12365	-32730	-12337	-6466	-9100	-3682	-12990	-6606	-9410	-15974
0.821667	-26	7	86	-58	-110	-32	12	-16	-21	4	-74	-63	-97	-14	-29	-59	-98	35	-86	-30	-104	-24	-99	-67	-66	10	-98	-11	-72	-68	-146	-73	-520	-1635	-2938	-18688	7322	-13968	-2947	-12351	-32744	-12256	-6477	-9084	-5154	-12907	-6617	-9453	-15108
0.822500	-30	36	81	-59	-110	-35	10	-17	-17	0	-73	-63	-98	-16	-27	-61	-102	30	-88	-30	-104	-24	-102	-69	-66	-6	-98	-13	-75	-70	-145	-76	768	-1521	-2898	-18656	4877	-13899	-2972	-12340	-32726	-12175	-6495	-9073	-6071	-12826	-6638	-9492	-16378
0.823333	-28	37	85	-63	-111	-34	9	-17	-22	1	-77	-69	-98	-16	-31	-62	-103	32	-88	-35	-105	-26	-103	-72	-68	-5	-103	-18	-78	-73	-144	-77	777	-1406	-2860	-18616	2730	-13819	-3012	-12320	-32744	-12092	-6528	-9076	-6404	-12740	-6667	-9542	-8863
0.824167	-28	36	84	-64	-116	-38	6	-18	-23	0	-77	-69	-95	-16	-32	-61	-109	32	-88	-33	-107	-25	-101	-70	-66	-3	-98	-17	-75	-72	-148	-77	282	-1289	-2820	-18564	1582	-13734	-3090	-12296	-32725	-12003	-6559	-9076	-5628	-12643	-6704	-9587	-6264
0.825000	-26	36	86	-53	-114	-44	10	-15	-21	1	-76	-67	-100	-16	-31	-61	-102	34	-85	-32	-108	-24	-100	-70	-65	-6	-100	-16	-78	-70	-150	-77	1624	-1179	-2792	-18499	-102	-13634	-3130	-12269	-32741	-11920	-6604	-9082	-7653	-12549	-6749	-9643	-8801
0.825833	-29	37	84	-62	-111	-33	11	-15	-19	1	-73	-64	-100	-14	-30	-60	-94	35	-84	-31	-107	-23	-101	-70	-69	-1	-99	-13	-75	-70	-149	-77	1155	-1062	-2764	-18435	-2051	-13531	-3213	-12234	-32506	-11833	-6648	-9089	-7890	-12448	-6800	-9697	1072
0.826667	-24	41	88	-58	-110	-35	12	-14	-19	4	-70	-64	-99	-13	-27	-58	-97	35	-83	-30	-107	-22	-99	-62	-62	0	-101	-16	-73	-70	-145	-73	739	-952	-2738	-18356	-1642	-13425	-3300	-12199	-32115	-11743	-6698	-9104	-7602	-12349	-6857	-9758	6328
0.827500	-23	40	88	-58	-107	-33	12	-15	-16	7	-70	-62	-94	-13	-28	-56	-98	35	-82	-30	-104	-23	-99	-66	-62	1	-98	-11	-69	-69	-142	-74	1080	-851	-2719	-18271	-68	-13267	-3397	-12157	-31745	-11656	-6745	-9119	-5137	-12228	-6919	-9821	-765
0.828333	-23	43	90	-57	-110	-32	13	-11	-16	7	-73	-64	-94	-14	-25	-55	-97	37	-81	-29	-103	-21	-102	-67	-66	0	-98	-12	-78	-65	-146	-72	528	-738	-2705	-18184	1332	-13197	-3502	-12109	-31356	-11566	-6792	-9134	-3073	-12119	-6981	-9890	5394
0.829167	-25	42	89	-58	-108	-33	16	-12	-16	7	-70	-60	-97	-34	-29	-72	-99	34	-72	-31	-108	-23	-99	-68	-62	0	-100	-12	-73	-70	-146	-75	511	-636	-2694	-18094	3155	-13081	-3611	-12058	-30980	-11474	-6835	-9144	-2064	-12003	-7053	-9961	9750
0.830000	-26	38	90	-55	-109	-34	8	-13	-18	1	-73	-64	-95	-15	-32	-58	-98	36	-83	-32	-105	-24	-100	-68	-64	-1	-104	-15	-78	-74	-131	-81	-27	-545	-2685	-17996	5558	-12960	-3724	-12010	-30597	-11373	-6873	-9152	-815	-11886	-7121	-10034	5396
0.830833	-25	38	88	-63	-115	-36	13	-16	-19	4	-73	-64	-96	-17	-33	-57	-102	33	-83	-35	-108	-25	-102	-70	-66	-3	-103	-13	-75	-72	-148	-76	-126	-454	-2680	-17898	8050	-12822	-3834	-11951	-30234	-11270	-6904	-9147	-196	-11764	-7186	-10105	7650
0.831667	-26	37	89	-61	-111	-35	10	-14	-19	3	-74	-67	-101	-19	-34	-59	-102	35	-55	-33	-108	-26	-101	-72	-70	-5	-102	-16	-80	-75	-149	-77	-310	-374	-2671	-17798	10837	-12719	-3948	-11888	-29861	-11156	-6928	-9141	1285	-11647	-7253	-10183	10025
0.832500	-30	35	87	-66	-111	-40	10	-19	-22	-5	-77	-65	-99	-17	-31	-60	-100	33	-88	-35	-110	-26	-103	-73	-65	-5	-102	-13	-77	-73	-148	-76	-1882	-289	-2658	-17692	14833	-12599	-4053	-11815	-29494	-11036	-6942	-9113	5236	-11521	-7314	-10252	6237
0.833333	-28	37	101	-59	-110	-38	12	-15	-18	6	-74	-65	-100	-16	-29	-57	-100	35	-83	-36	-107	-21	-103	-72	-65	-1	-102	-19	-75	-73	-151	-75	-567	-237	-2650	-17590	17262	-12480	-4156	-11753	-29135	-10913	-6955	-9084	3029	-11403	-7382	-10322	3122
0.834167	-24	39	89	-57	-110	-35	12	-13	-17	6	-66	-63	-94	-16	-28	-56	-99	38	-83	-32	-104	-24	-101	-68	-66	-1	-98	-12	-75	-69	-146	-75	420	-186	-2629	-17487	17465	-12365	-4258	-11682	-28788	-10779	-6943	-9036	-24	-11280	-7441	-10387	9548
0.835000	-25	40	67	-58	-107	-31	16	-13	-19	7	-69	-63	-93	-14	-28	-56	-100	42	-82	-29	-102	-19	-97	-67	-60	3	-99	-12	-72	-66	-150	-74	-1674	-150	-2609	-17388	18298	-12257	-4351	-11607	-28448	-10642	-6964	-8980	-221	-11167	-7504	-10453	8751
0.835833	-24	41	91	-59	-113	-36	13	-14	-16	7	-73	-69	-94	-14	-9	-55	-99	38	-84	-34	-104	-22	-100	-68	-64	0	-99	-13	-75	-69	-147	-74	-765	-126	-2585	-17274	17598	-12136	-4444	-11531	-28079	-10501	-6968	-8908	-64	-11048	-7563	-10506	3216
0.836667	-18	38	89	-60	-109	-32	11	-14	-22	7	-72	-63	-100	-16	-30	-56	-102	37	-84	-31	-85	-21	-97	-72	-65	-3	-109	-12	-77	-69	-150	-74	-1228	-114	-2550	-17202	16232	-12048	-4527	-11452	-27752	-10353	-6973	-8820	1152	-10941	-7627	-10558	7089
0.837500	-26	42	90	-59	-112	-33	11	-15	-19	7	-58	-64	-98	-15	-30	-57	-101	35	-86	-33	-105	-21	-102	-70	-63	-1	-97	-14	-74	-70	-147	-76	-1879	-112	-2510	-17127	14685	-11948	-4606	-11369	-26809	-10205	-6980	-8723	3500	-10834	-7683	-10592	7212
0.838333	-30	39	88	-59	-109	-32	12	-17	-18	5	-73	-65	-99	-16	-32	-59	-100	35	-86	-34	-105	-22	-102	-72	-63	-4	-94	-14	-75	-73	-150	-77	-304	-119	-2460	-17039	11872	-11849	-4679	-11278	-22803	-10053	-6996	-8610	2109	-10736	-7743	-10615	2040
0.839167	-27	39	88	-61	-112	-39	11	-14	-18	5	-73	-63	-98	-18	-30	-60	-101	30	-86	-34	-109	-24	-102	-73	-62	-1	-97	-15	-73	-68	-147	-75	492	-136	-2403	-16970	6669	-11750	-4714	-11182	-17948	-9901	-7020	-8480	-39	-10638	-7793	-10615	8300
0.840000	-22	41	91	-60	-107	-32	21	-11	-17	5	-74	-63	-96	-16	-31	-59	-99	34	-83	-33	-108	-21	-99	-70	-65	-3	-97	-15	-73	-70	-146	-77	505	-156	-2338	-16912	2445	-11648	-4789	-11073	-14805	-9759	-7051	-8333	1093	-10554	-7851	-10601	15060
0.840833	-27	42	90	-62	-113	-38	10	-17	-22	3	-74	-64	-97	-4	-31	-59	-99	35	-86	-34	-108	-22	-100	-68	-65	-1	-97	-12	-77	-69	-148	-74	1285	-168	-2266	-16866	-679	-11546	-4855	-10960	-11144	-9615	-7090	-8172	3635	-10472	-7900	-10557	6539
0.841667	-26	43	90	-61	-111	-33	11	-13	-21	6	-74	-60	-98	-14	-31	-57	-70	35	-85	-34	-107	-21	-103	-68	-65	0	-97	-12	-75	-69	-148	-75	1112	-212	-2184	-16833	-3910	-11435	-4859	-10828	-7693	-9479	-7139	-8001	4731	-10398	-7949	-10495	10189
0.842500	-27	44	91	-59	-111	-17	9	-13	-11	7	-80	-62	-95	-13	-29	-55	-98	36	-85	-33	-108	-22	-101	-73	-63	-1	-100	-14	-74	-67	-149	-75	1154	-238	-2096	-16818	-7417	-11313	-4847	-10688	-4545	-9345	-7194	-7801	3791	-10328	-7989	-10397	17761
0.843333	-27	40	91	-59	-108	-33	10	-13	-21	3	-75	-63	-96	-16	-30	-60	-100	30	-86	-33	-105	-21	-100	-68	-67	0	-97	-11	-81	-69	-147	-77	600	-265	-1999	-16811	-10589	-11191	-4880	-10532	-1408	-9218	-7256	-7592	2177	-10263	-8021	-10279	14207
0.844167	-24	40	90	-61	-112	-35	10	-15	-21	3	-75	-64	-98	-16	-31	-58	-114	34	-85	-32	-109	-23	-100	-72	-66	-3	-98	-13	-74	-68	-148	-75	-95	-288	-1899	-16824	-13207	-11053	-4854	-10373	1309	-9091	-7324	-7371	551	-10193	-8053	-10131	16113
0.845000	-27	37	89	-68	-108	-33	13	-15	-17	3	-76	-63	-96	-15	-30	-59	-99	33	-86	-31	-105	-7	-99	-69	-70	0	-98	0	-70	-68	-146	-78	-1045	-309	-1793	-16848	-14887	-10907	-4851	-10181	2323	-8965	-7393	-7136	431	-10125	-8073	-9957	21066
0.845833	-25	41	89	-59	-109	-33	11	-14	-35	4	-74	-63	-46	-16	-32	-57	-95	35	-83	-30	-104	-23	-97	-69	-64	-1	-100	-11	-72	-67	-145	-74	-3354	-325	-1681	-16886	-14322	-10746	-4816	-9982	229	-8837	-7462	-6885	4080	-10051	-8076	-9762	19673
0.846667	-25	42	92	-57	-109	-32	15	-14	-15	5	-72	-63	-95	-13	-27	-59	-98	33	-84	-28	-87	-19	-95	-69	-61	1	-97	-10	-73	-67	-146	-74	-3738	-338	-1566	-16936	-12918	-10576	-4773	-9770	24	-8704	-7523	-6624	3599	-9969	-8067	-9549	17447
0.847500	-22	40	94	-58	-107	-21	11	-15	-18	4	-58	-61	-92	-16	-27	-57	-95	35	-84	-29	-105	-19	-100	-68	-64	0	-97	-11	-72	-66	-145	-70	-2223	-345	-1445	-17001	-13189	-10392	-4720	-9547	2948	-8569	-7584	-6363	-329	-9874	-8044	-9322	24046
0.848333	-29	41	92	-59	-110	-34	13	-13	-16	5	-70	-64	-97	-14	-28	-61	-102	32	-99	-33	-108	-24	-88	-67	-45	0	-102	-15	-73	-69	-147	-75	-4358	-361	-1334	-17074	-11348	-10204	-4666	-9317	4535	-8432	-7636	-6101	-315	-9770	-8008	-9092	28004
0.849167	-27	37	85	-62	-111	-36	9	-19	-24	-4	-77	-66	-103	-17	-38	-60	-102	30	-87	-33	-107	-24	-101	-72	-63	-1	-104	-11	-70	-67	-148	-75	-3916	-362	-1205	-17152	-9119	-9982	-4604	-9082	5843	-8279	-7675	-5838	-539	-9644	-7954	-8857	22360
0.850000	-29	34	69	-63	-110	-42	9	-15	-18	1	-76	-66	-94	-16	-32	-63	-104	28	-91	-33	-107	-25	-101	-73	-68	-6	-108	-13	-85	-69	-165	-75	-3707	-376	-1085	-17238	-5935	-9804	-4540	-8840	7255	-8118	-7701	-5579	695	-9502	-7883	-8631	24964
0.850833	-27	34	87	-62	-109	-36	11	-17	-21	7	-75	-46	-98	-17	-31	-64	-100	28	-90	-35	-109	-25	-102	-72	-66	-6	-103	-16	-75	-68	-149	-75	-3957	-380	-959	-17325	-2260	-9597	-4472	-8596	8403	-7944	-7710	-5332	2631	-9341	-7797	-8419	27170
0.851667	-27	37	87	-60	-111	-36	13	-12	-18	3	-75	-65	-99	-17	-30	-60	-90	22	-87	-31	-109	-22	-99	-70	-63	-1	-100	-14	-76	-69	-148	-73	-3077	-392	-823	-17408	1246	-9385	-4406	-8350	9563	-7757	-7698	-5093	1668	-9158	-7710	-8230	21560
0.852500	-27	39	87	-64	-115	-39	9	-17	-22	1	-50	-66	-99	-17	-30	-61	-102	29	-88	-32	-104	-26	-104	-73	-68	-7	-102	-15	-74	-68	-148	-75	-2219	-380	-684	-17487	2553	-9179	-4344	-8107	10565	-7562	-7671	-4886	-1409	-8960	-7595	-8070	22092
0.853333	-33	36	87	-62	-112	-35	10	-19	-21	4	-70	-65	-97	-16	-32	-63	-100	30	-86	-34	-107	-25	-102	-68	-63	0	-101	-12	-76	-72	-148	-74	-2512	-413	-546	-17563	4758	-8975	-4285	-7870	10983	-7362	-7625	-4696	-507	-8744	-7486	-7946	27838
0.854167	-24	37	88	-59	-110	-34	12	-14	-17	5	-68	-67	-102	-16	-33	-59	-98	33	-87	-31	-102	-24	-98	-70	-62	-6	-103	-14	-73	-69	-148	-74	-1722	-428	-402	-17631	8164	-8776	-4230	-7642	11397	-7155	-7562	-4534	2025	-8515	-7378	-7868	17346
0.855000	-26	57	89	-61	-110	-34	13	-14	-21	5	-72	-63	-97	-16	-32	-59	-100	32	-86	-34	-104	-24	-100	-72	-64	-1	-99	-11	-75	-69	-151	-74	-1778	-442	-253	-17688	10760	-8591	-4181	-7430	11679	-6941	-7483	-4404	3056	-8275	-7272	-7838	13398
0.855833	-29	40	86	-59	-110	-38	12	-17	-22	10	-74	-66	-99	-16	-28	-59	-97	30	-85	-34	-108	-24	-102	-73	-63	-4	-100	-17	-76	-69	-147	-75	-1196	-451	-105	-17733	12028	-8430	-4142	-7226	11786	-6728	-7393	-4314	1932	-8024	-7173	-7861	16848
0.856667	-21	40	85	-63	-113	-36	9	-15	-17	3	-76	-68	-100	-19	-33	-61	-103	27	-88	-42	-108	-8	-102	-73	-68	-7	-103	-15	-77	-72	-150	-77	-707	-464	51	-17768	12498	-8238	-4108	-7037	11753	-6519	-7285	-4261	195	-7767	-7087	-7942	8803
0.857500	-29	34	84	-64	-116	-41	24	-25	-25	2	-76	-72	-100	-21	-35	-64	-101	29	-90	-35	-107	-25	-103	-73	-65	-3	-101	-17	-76	-73	-149	-78	-683	-461	214	-17783	12221	-8072	-4076	-6861	11806	-6308	-7173	-4244	-1479	-7510	-7011	-8067	3834
0.858333	-31	35	84	-64	-114	-40	8	-19	-22	4	-73	-69	-96	-21	-32	-64	-101	32	-90	-40	-108	-26	-103	-75	-65	-5	-104	-17	-76	-72	-151	-77	-778	-454	375	-17783	11187	-7910	-4056	-6705	11879	-6105	-7050	-4267	-2295	-7242	-6951	-8248	4011
0.859167	-26	38	89	-62	-113	-39	12	-15	-23	3	-86	-65	-99	-21	-33	-62	-99	34	-84	-36	-104	-24	-101	-73	-64	-1	-102	-15	-72	-70	-151	-76	-1544	-427	545	-17753	10394	-7749	-4034	-6561	11557	-5902	-6924	-4331	-503	-6984	-6903	-8476	-1670
0.860000	-24	43	85	-56	-112	-35	12	-16	-18	6	-70	-62	-94	-14	-31	-59	-100	35	-83	-34	-104	-23	-99	-72	-58	1	-101	-14	-73	-69	-145	-74	-1579	-389	714	-17724	9478	-7595	-4020	-6443	11095	-5707	-6796	-4433	-644	-6718	-6871	-8751	-9534
0.860833	-25	41	89	-58	-108	-33	15	-15	-16	7	-70	-60	-94	-15	-33	-59	-100	36	-83	-33	-102	-23	-101	-72	-63	1	-99	-14	-74	-70	-151	-75	845	-323	874	-17674	5291	-7463	-4012	-6336	11544	-5523	-6675	-4576	-6085	-6466	-6861	-9066	-10041
0.861667	-23	39	90	-58	-109	-35	10	-15	-18	8	-73	-64	-95	-15	-30	-53	-99	52	-85	-33	-107	-25	-104	-70	-62	2	-100	-15	-75	-69	-146	-73	-389	-263	1038	-17607	2096	-7282	-4009	-6257	11694	-5335	-6562	-4777	-6702	-6211	-6855	-9402	-7229
0.862500	-24	41	90	-61	-111	-34	-18	-15	-19	7	-80	-61	-97	-13	-30	-61	-100	36	-85	-31	-107	-21	-100	-68	-65	0	-99	-14	-74	-68	-145	-77	299	-162	1177	-17520	-1319	-7113	-4007	-6193	11664	-5156	-6457	-4975	-7411	-5960	-6866	-9778	-15100
0.863333	-27	42	86	-59	-111	-34	12	-15	-22	7	-72	-63	-98	-12	-29	-59	-103	36	-67	-35	-107	-15	-98	-69	-64	3	-101	-17	-74	-67	-145	-74	1259	-39	1335	-17429	-4881	-6938	-4008	-6155	11803	-4977	-6365	-5225	-6408	-5707	-6885	-10162	-16146
0.864167	-25	42	89	-58	-111	-35	11	-14	-19	13	-69	-65	-85	-16	-33	-61	-100	33	-85	-35	-108	-23	-99	-68	-63	0	-100	-15	-75	-73	-150	-77	1110	115	1471	-17318	-8018	-6745	-4017	-6137	11943	-4796	-6287	-5498	-4536	-5455	-6901	-10553	-14679
0.865000	-24	44	88	-60	-110	-36	12	-16	-18	7	-75	-65	-98	-15	-34	-59	-101	34	-86	-34	-107	-22	-105	-73	-68	-1	-100	-16	-74	-73	-150	-77	1967	297	1591	-17205	-10291	-6540	-4031	-6146	12085	-4607	-6228	-5804	-3707	-5199	-6922	-10938	-20281
0.865833	-29	40	87	-60	-113	-38	11	-14	-21	33	-75	-66	-99	-22	-29	-60	-104	34	-85	-32	-109	-19	-100	-68	-64	1	-100	-16	-75	-68	-147	-75	3412	515	1701	-17089	-13693	-6312	-4040	-6178	12576	-4403	-6182	-6129	-6642	-4931	-6929	-11307	-22658
0.866667	-26	45	89	-59	-110	-33	13	-13	-22	7	-70	-61	-97	-10	-28	-59	-102	34	-85	-31	-108	-23	-98	-69	-67	-1	-98	-12	-73	-66	-146	-73	2764	770	1797	-16963	-15678	-6064	-4059	-6241	12689	-4185	-6153	-6475	-6104	-4658	-6937	-11655	-14227
0.867500	-24	19	87	-59	-110	-33	15	-12	-5	11	-68	-61	-96	-11	-29	-57	-101	37	-83	-30	-105	-19	-99	-66	-63	2	-98	-15	-72	-67	-144	-72	3457	1060	1871	-16852	-15340	-5792	-4083	-6326	12748	-3961	-6142	-6838	-3159	-4374	-6927	-11971	-19264
0.868333	-19	46	91	-57	-104	-30	16	-10	-16	9	-68	-59	-92	-8	-25	-56	-93	40	-70	-28	-99	-16	-95	-62	-61	0	-95	-9	-66	-65	-143	-70	3417	1377	1933	-16743	-14167	-5503	-4114	-6443	12630	-3717	-6148	-7209	-456	-4084	-6910	-12252	-25005
0.869167	-26	44	89	-57	-109	-32	13	-27	-16	10	-70	-62	-95	-11	-17	-60	-101	34	-84	-29	-105	-21	-97	-68	-62	0	-96	-12	-74	-66	-149	-74	2937	1725	1968	-16670	-12513	-5193	-4154	-6590	12459	-3450	-6168	-7594	682	-3777	-6870	-12496	-18760
0.870000	-25	42	85	-59	-107	-33	15	-13	-22	6	-74	-62	-98	-14	-27	-59	-99	33	-83	-30	-105	-19	-98	-60	-66	-1	-98	-14	-65	-68	-147	-75	3162	2120	1994	-16586	-10003	-4869	-4194	-6765	12328	-3164	-6200	-7984	1009	-3453	-6818	-12689	-21053
0.870833	-29	41	86	-60	-111	-35	16	0	-16	15	-67	-62	-98	-15	-28	-60	-102	32	-85	-33	-104	-23	-97	-68	-63	0	-97	-13	-75	-69	-144	-75	2908	2540	2015	-16543	-7134	-4522	-4236	-6965	12141	-2851	-6239	-8371	588	-3112	-6744	-12830	-24401
0.871667	-26	42	87	-60	-108	-31	13	-13	-19	6	-73	-62	-98	-24	-27	-58	-92	30	-86	-30	-103	-22	-97	-68	-66	-1	-98	-13	-75	-68	-146	-76	2705	2996	2000	-16522	-4430	-4157	-4281	-7193	11891	-2526	-6280	-8755	240	-2757	-6654	-12938	-21115
0.872500	-28	41	81	-61	-108	-32	10	-3	-19	6	-73	-64	-96	-17	-29	-60	-103	33	-87	-31	-108	-23	-98	-69	-62	-1	-96	-13	-77	-68	-145	-50	1858	3479	1986	-16545	-1168	-3780	-4327	-7440	11395	-2161	-6322	-9126	2550	-2381	-6541	-12964	-21784
0.873333	-26	41	87	-62	-109	-34	11	-14	-22	4	-73	-66	-99	-15	-29	-60	-101	33	-86	-33	-108	-22	-100	-70	-53	-3	-100	-17	-76	-70	-148	-77	704	4000	1966	-16594	3070	-3389	-4367	-7712	10502	-1787	-6355	-9482	5485	-1991	-6416	-12957	-26158
0.874167	-30	39	84	-64	-113	-36	10	-17	-24	3	-75	-64	-124	-16	-29	-61	-102	34	-86	-39	-107	-23	-98	-69	-63	-1	-98	-13	-75	-69	-149	-77	3240	4551	1941	-16683	4030	-2989	-4396	-7998	10414	-1392	-6378	-9815	1468	-1578	-6269	-12898	-25275
0.875000	-28	42	84	-61	-113	-35	12	-13	-19	5	-76	-63	-96	-15	-30	-58	-99	33	-88	-32	-105	-22	-99	-66	-67	-3	-100	-15	-75	-70	-146	-77	2438	5118	1919	-16810	4474	-2582	-4419	-8294	10105	-982	-6388	-10127	1128	-1148	-6112	-12798	-18092
0.875833	-29	41	86	-61	-112	-33	12	-16	-19	-17	-73	-58	-97	-17	-30	-61	-101	34	-85	-34	-107	-23	-99	-69	-66	-1	-97	-14	-73	-69	-149	-97	1711	5719	1893	-16974	4807	-2174	-4425	-8598	9571	-555	-6377	-10405	637	-706	-5943	-12654	-22231
0.876667	-25	41	88	-58	-108	-31	9	-15	-19	7	-72	-66	-94	-19	-27	-61	-99	21	-111	-32	-107	-23	-101	-70	-63	-3	-99	-17	-74	-72	-150	-76	2598	6313	1872	-17168	4183	-1752	-4421	-8910	9120	-115	-6352	-10634	1434	-250	-5768	-12480	-22360
0.877500	-23	44	88	-63	-110	-40	9	-31	-16	7	-73	-64	-97	-21	-30	-60	-98	33	-88	-34	-105	-26	-100	-70	-62	-7	-98	-16	-65	-74	-149	-76	2133	6927	1852	-17386	2980	-1336	-4389	-9214	8740	329	-6300	-10859	2790	202	-5584	-12273	-17452
0.878333	-26	41	87	-62	-110	-38	9	-16	-19	1	-74	-67	-99	-18	-31	-66	-101	33	-88	-51	-108	-25	-101	-70	-63	-1	-101	-18	-76	-74	-151	-76	1871	7554	1837	-17615	1940	-912	-4344	-9516	8331	777	-6227	-11041	4087	666	-5398	-12041	-19060
0.879167	-28	42	86	-62	-111	-33	9	-14	-18	4	-78	-65	-98	-18	-30	-59	-99	34	-87	-36	-110	-26	-99	-69	-64	-3	-99	-14	-77	-68	-149	-75	3005	8174	1820	-17851	-1408	-488	-4283	-9800	8366	1227	-6130	-11153	419	1138	-5207	-11795	-19255
0.880000	-23	43	87	-59	-107	-29	15	-15	-15	5	-73	-65	-96	-16	-28	-56	-99	37	-87	-31	-103	-19	-103	-67	-63	-5	-100	-13	-74	-67	-145	-74	2269	8786	1811	-18075	-5576	-62	-4169	-10076	8143	1672	-6016	-11234	-1238	1595	-5023	-11538	-6708
0.880833	-27	42	89	-59	-110	-33	11	-17	-19	5	-72	-68	-94	-15	-28	-59	-97	38	-86	-31	-105	-23	-101	-69	-61	0	-99	-16	-70	-68	-149	-90	2302	9382	1781	-18286	-8214	352	-4054	-10336	7849	2110	-5887	-11272	235	2047	-4847	-11277	-6564
0.881667	-25	42	86	-58	-110	-33	12	-15	-16	5	-74	-66	-93	-13	-35	-59	-99	32	-90	-36	-104	-24	-102	-70	-64	-3	-103	-16	-75	-74	-152	-74	2221	9954	1756	-18465	-10068	778	-3917	-10581	7767	2533	-5741	-11282	2087	2474	-4685	-11017	-12741
0.882500	-29	33	86	-62	-109	-38	5	-21	-22	3	-75	-66	-100	-19	-30	-61	-101	32	-87	-35	-108	-25	-104	-69	-64	-1	-102	-15	-72	-75	-151	-80	1931	10499	1721	-18604	-12349	1200	-3758	-10797	7725	2952	-5584	-11230	2140	2886	-4524	-10760	-2681
0.883333	-26	41	86	-61	-114	-33	11	-15	-18	2	-73	-68	-97	-17	-31	-59	-99	32	-87	-35	-108	-7	-101	-80	-65	-3	-100	-16	-75	-74	-150	-75	2157	11014	1671	-18694	-14630	1619	-3588	-10994	7699	3350	-5422	-11157	1088	3268	-4387	-10513	856
0.884167	-27	38	86	-63	-112	-35	6	-16	-22	7	-68	-64	-96	-16	-32	-62	-100	33	-87	-34	-107	-24	-104	-70	-62	0	-101	-17	-75	-73	-151	-74	1825	11489	1600	-18733	-16241	2034	-3411	-11172	7626	3735	-5262	-11045	-658	3628	-4260	-10276	-1909
0.885000	-26	41	87	-60	-111	-31	13	-15	-19	5	-74	-66	-97	-16	-31	-59	-99	34	-87	-27	-105	-22	-101	-84	-62	-1	-101	-17	-73	-74	-151	-75	1623	11922	1514	-18710	-17318	2446	-3231	-11327	7618	4097	-5100	-10913	-2144	3949	-4165	-10056	3949
0.885833	-26	41	88	-59	-110	-34	13	-16	-18	7	-72	-65	-94	-15	-30	-60	-100	36	-83	-35	-107	-24	-100	-70	-64	0	-101	-15	-72	-72	-160	-72	791	12313	1397	-18635	-17280	2846	-3056	-11469	7492	4437	-4950	-10753	-1192	4237	-4083	-9851	7276
0.886667	-23	43	89	-59	-109	-31	15	-14	-17	5	-72	-65	-99	-13	-29	-53	-96	36	-83	-28	-103	-19	-98	-68	-62	1	-101	-13	-72	-73	-148	-72	-596	12653	1269	-18505	-15015	3248	-2888	-11597	6892	4756	-4806	-10580	2035	4477	-4036	-9669	4112
0.887500	-23	44	90	-57	-107	-32	12	-13	-18	8	-69	-62	-93	-13	-28	-55	-96	37	-82	-29	-109	-23	-99	-68	-62	2	-84	-12	-75	-69	-146	-70	1395	12947	1117	-18329	-14287	3635	-2747	-11710	6879	5050	-4681	-10402	-1835	4681	-4008	-9505	4464
0.888333	-22	43	89	-60	-109	-31	13	-12	-15	9	-69	-64	-97	-13	-28	-56	-97	42	-81	-31	-103	-18	-100	-66	-63	3	-97	-14	-72	-70	-148	-72	1007	13195	941	-18114	-13843	4009	-2623	-11821	6968	5314	-4575	-10221	-3683	4840	-4015	-9359	13357
0.889167	-25	43	85	-61	-112	-33	12	-29	-31	5	-73	-63	-91	-13	-28	-56	-101	37	-83	-33	-107	-22	-101	-68	-64	0	-98	-15	-74	-69	-147	-74	-835	13394	748	-17871	-11570	4362	-2540	-11928	6684	5554	-4482	-10045	-3927	4963	-4054	-9242	11078
0.890000	-30	39	85	-83	-113	-34	10	-19	-23	4	-72	-68	-100	-17	-34	-61	-102	32	-86	-31	-107	-23	-105	-69	-74	-3	-101	-17	-77	-79	-151	-79	-421	13544	542	-17616	-9160	4695	-2487	-12036	6259	5766	-4411	-9885	-3171	5040	-4125	-9144	9029
0.890833	-27	36	82	-73	-116	-40	10	-18	-24	1	-77	-68	-98	-15	-33	-62	-101	30	-84	-35	-107	-24	-104	-74	-63	-3	-100	-15	-76	-81	-150	-79	-1064	13656	343	-17354	-6120	5018	-2470	-12146	5861	5960	-4356	-9730	-1994	5098	-4211	-9061	14156
0.891667	-27	37	86	-60	-105	-34	9	-16	-23	5	-75	-67	-98	-18	-34	-59	-103	32	-84	-33	-107	-22	-100	-70	-65	-1	-100	-14	-76	-73	-150	-77	-1988	13738	157	-17104	-2252	5325	-2568	-12262	5341	6131	-4317	-9598	-397	5121	-4330	-8998	12096
0.892500	-26	33	85	-62	-111	-36	11	-16	-19	6	-75	-66	-96	-13	-30	-59	-101	33	-86	-31	-108	-23	-113	-69	-67	0	-94	-13	-76	-73	-149	-81	-1082	13782	-32	-16876	791	5608	-2545	-12381	5161	6281	-4295	-9486	-3394	5127	-4470	-8949	7083
0.893333	-27	43	86	-60	-112	-35	9	-15	-22	7	-73	-64	-97	-16	-31	-58	-82	35	-85	-32	-107	-21	-97	-69	-66	1	-100	-14	-76	-70	-150	-76	-1540	13792	-185	-16681	3285	5872	-2629	-12515	4790	6410	-4281	-9401	-5219	5124	-4626	-8918	15861
0.894167	-26	42	91	-61	-112	-34	5	-15	-19	7	-72	-64	-97	-10	-31	-57	-99	36	-85	-31	-104	-24	-99	-69	-65	2	-99	-12	-69	-69	-151	-76	-2354	13772	-299	-16515	7349	6119	-2752	-12664	4210	6524	-4285	-9335	-3546	5101	-4800	-8905	17950
0.895000	-27	42	87	-59	-110	-32	10	-15	-17	7	-73	-63	-97	-13	-34	-55	-100	37	-63	0	-107	-23	-100	-68	-63	0	-100	-12	-75	-70	-151	-78	-2488	13723	-367	-16411	11654	6350	-2890	-12837	3740	6622	-4297	-9298	-1064	5084	-4983	-8905	8312
0.895833	-26	41	93	-60	-111	-36	9	-15	-16	9	-73	-61	-96	-12	-30	-57	-98	36	-84	-31	-107	-23	-100	-70	-65	0	-96	-13	-74	-67	-155	-76	-2902	13652	-377	-16351	14670	6558	-3049	-12992	3289	6710	-4311	-9280	-779	5075	-5166	-8917	13652
0.896667	-26	43	87	-58	-110	-32	9	-14	-14	9	-75	-64	-98	12	-31	-57	-98	36	-83	-32	-107	-25	-99	-69	-67	0	-100	-13	-77	-70	-149	-77	-2641	13556	-325	-16342	16778	6759	-3216	-13168	3015	6825	-4329	-9291	-2055	5081	-5347	-8946	16008
0.897500	-27	68	85	-61	-111	-34	9	-15	-22	5	-72	-63	-99	-13	-30	-57	-100	33	-86	-33	-108	-25	-104	-76	-68	-3	-109	-15	-75	-70	-147	-80	-2683	13438	-204	-16390	18376	6946	-3386	-13357	2680	6865	-4349	-9314	-3564	5105	-5521	-8979	10379
0.898333	-29	38	85	-62	-114	-36	5	-16	-17	4	-73	-66	-99	3	-50	-61	-101	34	-88	-35	-109	-27	-102	-70	-67	-3	-104	-14	-79	-72	-152	-83	-2386	13292	-14	-16470	19014	7118	-3546	-13542	2381	6936	-4366	-9361	-5037	5152	-5687	-9029	13592
0.899167	-32	36	84	-74	-115	-34	6	-21	-25	4	-74	-66	-100	-16	-29	-61	-102	33	-86	-33	-108	-27	-101	-69	-65	0	-96	-13	-75	-68	-146	-76	-2096	13135	257	-16616	18886	7291	-3685	-13727	2206	7014	-4371	-9410	-5251	5234	-5826	-9075	16382
0.900000	-25	42	89	-58	-108	-32	12	-14	-17	8	-70	-63	-96	-14	-66	-60	-97	37	-78	-30	-103	-22	-97	-68	-63	0	-98	-12	-73	-68	-146	-77	-3125	12952	593	-16791	19005	7448	-3801	-13908	1792	7091	-4372	-9480	-2482	5342	-5942	-9137	12400
0.900833	-27	41	89	-29	-111	-33	15	-14	-17	7	-66	-63	-95	-13	-26	-59	-98	37	-85	-31	-107	-21	-100	-70	-62	1	-113	-12	-73	-68	-148	-76	-1548	12745	991	-16990	17275	7594	-3893	-14086	1861	7169	-4367	-9551	-4874	5488	-6034	-9198	9633
0.901667	-25	41	89	-57	-109	-32	13	-12	-17	7	-67	-62	-97	-16	-27	-59	-100	36	-81	-30	-107	-23	-96	-68	-63	0	-98	-15	-75	-72	-147	-77	161	12513	1445	-17216	13464	7734	-3949	-14249	2399	7255	-4354	-9629	-7690	5638	-6101	-9273	16466
0.902500	-26	40	91	-59	-110	-35	12	-14	-19	10	-70	-66	-95	-14	-26	-57	-101	36	-93	-31	-105	-25	-100	-72	-66	-6	-100	-13	-76	-68	-147	-76	-1081	12257	1945	-17453	10811	7865	-3969	-14400	2732	7346	-4336	-9709	-7775	5825	-6135	-9345	15805
0.903333	-30	36	89	-59	-110	-36	16	-17	-15	6	-72	-64	-97	-19	-27	-60	-101	36	-83	-30	-104	-23	-99	-70	-63	-3	-99	-13	-74	-68	-146	-78	151	11983	2476	-17697	7501	7986	-3948	-14536	3328	7443	-4309	-9788	-7502	6036	-6139	-9425	10291
0.904167	-26	41	87	-60	-109	-35	12	-17	-18	7	-74	-66	-95	-15	-27	-59	-102	35	-85	-32	-111	-25	-98	-69	-64	-5	-98	-16	-73	-68	-146	-74	166	11685	3025	-17939	4729	8094	-3893	-14645	4035	7544	-4277	-9867	-6013	6264	-6115	-9499	15259
0.905000	-23	39	89	-58	-111	-35	16	-14	-36	7	-70	-64	-95	-14	-29	-58	-99	35	-84	-32	-108	-23	-98	-67	-65	-4	-100	-14	-72	-69	-147	-76	-139	11363	3574	-18171	2814	8187	-3803	-14731	4728	7649	-4237	-9940	-3404	6500	-6068	-9572	15797
0.905833	-28	41	90	-59	-111	-36	13	-17	-19	6	-72	-64	-96	-17	-29	-57	-101	34	-85	-32	-109	-25	-99	-67	-65	-3	-100	-9	-74	-66	-146	-74	991	11029	4100	-18384	998	8265	-3683	-14792	5781	7755	-4202	-10007	-3765	6739	-5998	-9645	8701
0.906667	-26	40	89	-61	-108	-34	25	-14	-3	9	-74	-64	-99	-16	-19	-60	-101	29	-88	-31	-105	-22	-101	-69	-65	-5	-98	-12	-79	-69	-145	-76	1051	10671	4589	-18574	-1611	8323	-3540	-14831	6725	7861	-4168	-10070	-4691	6969	-5914	-9723	13423
0.907500	-29	38	87	-60	-109	-39	11	-18	-22	6	-75	-65	-98	-15	-28	-59	-100	35	-88	-30	-111	-22	-101	-67	-63	-3	-95	-11	-69	-68	-145	-73	508	10308	5023	-18733	-2261	8366	-3374	-14841	7496	7968	-4145	-10125	-2391	7193	-5812	-9788	18954
0.908333	-24	39	91	-61	-109	-34	33	-12	-13	5	-70	-64	-93	-11	-24	-57	-98	34	-83	-29	-101	-19	-99	-66	-62	1	-98	-11	-68	-68	-145	-73	866	9928	5385	-18872	-1097	8383	-3207	-14830	8286	8067	-4124	-10174	1371	7399	-5709	-9845	7704
0.909167	-24	41	89	-57	-110	-34	16	-13	-19	6	-72	-63	-96	-13	-27	-59	-99	36	-83	-30	-103	-22	-92	-68	-74	-1	-98	-11	-72	-60	-146	-73	77	9550	5670	-18976	859	8375	-3027	-14794	8649	8153	-4124	-10223	3771	7578	-5603	-9904	8001
0.910000	-28	38	88	-58	-111	-35	11	-13	-21	9	-73	-65	-99	-14	-29	-57	-102	34	-80	-31	-105	-23	-100	-70	-65	-3	-100	-13	-75	-69	-148	-77	210	9164	5852	-19048	3254	8341	-2861	-14740	9166	8233	-4140	-10263	4518	7727	-5501	-9956	11923
0.910833	-25	41	86	-60	-112	-36	11	-16	-21	5	-73	-64	-96	-15	-28	-60	-99	34	-84	-21	-105	-13	-103	-72	-74	-4	-99	-12	-74	-72	-150	-73	256	8796	5931	-19090	5990	8280	-2699	-14669	9672	8296	-4173	-10297	4623	7846	-5408	-10003	4795
0.911667	-28	40	86	-42	-112	-19	12	-15	-18	7	-74	-63	-97	-16	-27	-60	-101	33	-85	-31	-103	-22	-102	-68	-63	-1	-97	-28	-75	-70	-148	-78	-60	8411	5901	-19099	8671	8190	-2559	-14577	9826	8345	-4226	-10330	4356	7928	-5328	-10051	2984
0.912500	-25	41	88	-58	-109	-33	11	-15	-21	6	-72	-64	-98	-13	-27	-60	-94	36	-83	-32	-107	-19	-95	-70	-63	-5	-98	-13	-72	-70	-147	-73	-150	8089	5760	-19082	11448	8071	-2439	-14479	9867	8373	-4301	-10359	4969	7973	-5262	-10089	3566
0.913333	-26	41	87	-59	-110	-31	13	-12	-26	7	-70	-65	-97	-14	-27	-60	-101	34	-84	-30	-103	-19	-101	-69	-61	0	-98	-11	-72	-68	-145	-75	-1494	7751	5507	-19044	15156	7914	-2346	-14372	9364	8386	-4398	-10385	8227	7977	-5215	-10128	-1549
0.914167	-62	39	88	-58	-110	-30	12	-14	-21	7	-72	-62	-96	-15	-26	-58	-98	35	-83	-32	-108	-16	-96	-69	-64	18	-98	-14	-73	-69	-147	-73	-1039	7470	5152	-18984	18100	7739	-2285	-14265	8811	8373	-4523	-10411	7631	7946	-5186	-10162	-7220
0.915000	-26	40	85	-59	-112	-34	11	2	-19	7	-75	-64	-90	-16	-29	-61	-102	30	-87	-35	-108	-21	-102	-69	-68	-6	-99	-15	-77	-73	-148	-76	1188	7208	4695	-18903	17799	7526	-2251	-14161	8969	8338	-4661	-10438	3655	7863	-5180	-10203	-3933
0.915833	-26	38	81	-61	-112	-35	8	-17	-26	3	-78	-67	-100	-17	-29	-60	-101	32	-86	-34	-108	-21	-100	-70	-93	-6	-101	-14	-74	-69	-148	-74	-671	6974	4169	-18807	18056	7289	-2249	-14055	8768	8279	-4821	-10465	3135	7752	-5188	-10236	-2382
0.916667	-24	39	84	-59	-109	-34	9	-15	-18	-3	-44	-64	-96	-16	-29	-60	-101	34	-83	-34	-105	-21	-99	-70	-65	-1	-103	-16	-73	-73	-133	-75	-264	6779	3568	-18706	17135	7022	-2271	-13958	8553	8205	-4994	-10493	2428	7611	-5212	-10277	-10137
0.917500	-25	41	85	-62	-110	-35	8	-16	-19	4	-74	-65	-97	-16	-33	-60	-98	34	-83	-32	-97	-23	-103	-69	-66	-4	-103	-15	-73	-70	-151	-75	-270	6627	2919	-18601	15855	6728	-2324	-13870	8414	8103	-5180	-10520	3180	7431	-5250	-10319	-8531
0.918333	-29	42	85	-66	-105	-33	11	-15	-24	5	-70	-63	-96	-15	-26	-57	-101	34	-85	-31	-105	-18	-99	-68	-66	0	-100	-12	-74	-57	-148	-75	-918	6519	2237	-18495	14354	6417	-2385	-13791	8128	7981	-5364	-10547	4589	7241	-5295	-10365	-6701
0.919167	-28	39	81	-58	-111	-35	9	-17	-24	2	-75	-64	-97	-15	-29	-60	-101	34	-84	-33	-105	-19	-98	-69	-62	-4	-100	-14	-73	-70	-147	-73	-227	6436	1538	-18388	12142	6087	-2461	-13717	8107	7843	-5548	-10576	3526	7021	-5344	-10414	-12022
0.920000	-28	42	87	-56	-108	-30	12	-15	-17	8	-72	-66	-97	-12	-31	-58	-102	36	-83	-31	-103	-17	-99	-67	-63	2	-98	-11	-70	-70	-147	-73	334	6399	845	-18291	7290	5743	-2547	-13656	8424	7685	-5725	-10605	249	6780	-5393	-10466	-9622
0.920833	-32	42	89	-58	-108	-34	11	-14	-17	6	-72	-66	-95	-16	-30	-57	-97	37	-82	-31	-100	-11	-96	-67	-47	0	-101	-15	-70	-67	-145	-73	-719	6394	177	-18201	3398	5381	-2642	-13606	8480	7503	-5897	-10635	512	6528	-5441	-10531	-908
0.921667	-26	38	86	-59	-111	-31	15	-14	-12	6	-69	-64	-95	-16	-26	-60	-98	34	-84	-30	-102	-21	-98	-69	-61	0	-99	-14	-73	-65	-137	-73	-661	6422	-452	-18129	682	5013	-2732	-13559	8606	7313	-6051	-10672	2281	6260	-5485	-10604	-8574
0.922500	-25	42	89	-60	-111	-36	13	-14	-18	4	-74	-65	-98	-16	-33	-58	-99	36	-82	-33	-105	-21	-97	-67	-66	-3	-102	-13	-73	-68	-147	-73	-1108	6478	-1025	-18063	-2273	4638	-2812	-13524	8544	7102	-6159	-10708	3289	5988	-5516	-10677	-8908
0.923333	-30	37	85	-58	-111	-38	11	-8	-18	4	-75	-67	-98	-18	-31	-63	-103	33	-88	-35	-107	-22	-101	-69	-67	-3	-102	-16	-78	-72	-154	-76	-976	6549	-1525	-18020	-5126	4259	-2882	-13494	8783	6881	-6284	-10745	2843	5708	-5539	-10761	-539
0.924167	-30	37	82	-61	-118	-36	9	-21	-25	0	-75	-68	-99	-18	-32	-60	-101	33	-87	-32	-105	-25	-99	-70	-67	-1	-105	-15	-75	-70	-149	-74	-922	6648	-1977	-17981	-7415	3890	-2933	-13459	9337	6647	-6359	-10778	2109	5428	-5543	-10840	-3897
0.925000	-30	38	87	-60	-111	-39	10	-18	-21	-15	-73	-67	-97	-17	-31	-60	-101	34	-88	-34	-107	-23	-100	-69	-66	0	-102	-15	-76	-69	-150	-73	-1205	6760	-2358	-17958	-9279	3519	-2967	-13426	9628	6402	-6403	-10808	1180	5149	-5534	-10939	-3760
0.925833	-27	39	88	-59	-112	-35	16	-17	-22	5	-74	-65	-97	-17	-29	-59	-100	38	-82	-32	-108	-24	-98	-68	-65	0	-104	-11	-73	-66	-148	-73	-1218	6880	-2613	-17950	-10288	3163	-2978	-13392	10003	6142	-6414	-10840	835	4869	-5510	-11036	1898
0.926667	-29	40	88	-60	-110	-34	19	-13	-18	4	-70	-63	-97	-15	-29	-59	-100	35	-83	-31	-105	-23	-101	-67	-63	1	-100	-14	-73	-60	-148	-73	-1915	7005	-2816	-17947	-9576	2807	-2966	-13352	10303	5874	-6400	-10868	3454	4600	-5474	-11128	1194
0.927500	-25	44	89	-58	-111	-33	17	-14	-19	6	-70	-62	-93	-14	-28	-52	-97	39	-102	-30	-103	-23	-97	-68	-65	-1	-100	-11	-69	-67	-146	-72	-1911	7133	-2932	-17956	-7884	2471	-2935	-13307	10461	5597	-6360	-10897	4451	4332	-5431	-11224	-1517
0.928333	11	43	90	-56	-109	-4	18	-19	-16	8	-68	-62	-91	-14	-28	-55	-99	37	-84	-27	-105	-22	-99	-66	-60	3	-97	-12	-78	-67	-146	-76	523	7255	-3000	-17969	-8671	2138	-2882	-13253	11340	5308	-6290	-10917	71	4073	-5374	-11323	3116
0.929167	-24	41	89	-57	-104	-34	16	-15	-18	10	-70	-65	-93	-16	-29	-56	-98	34	-84	-26	-103	-23	-99	-70	-44	0	-99	-16	-73	-68	-146	-75	-1020	7370	-2975	-17988	-7689	1825	-2813	-13192	11947	5008	-6207	-10946	145	3821	-5316	-11418	9293
0.930000	-25	38	87	-59	-109	-36	16	-14	-15	6	-90	-68	-96	-16	-30	-61	-100	32	-86	-29	-104	-24	-99	-69	-65	-3	-98	-16	-72	-70	-147	-76	-853	7474	-2925	-18004	-6352	1518	-2688	-13128	12404	4705	-6102	-10962	295	3580	-5258	-11518	3593
0.930833	-27	36	87	-61	-109	-38	15	-17	-23	2	-76	-67	-102	-17	-30	-57	-102	34	-86	-33	-108	-14	-100	-69	-67	0	-104	-19	-77	-70	-150	-76	-317	7564	-2813	-18023	-4655	1229	-2631	-13046	12808	4385	-5974	-10976	2179	3348	-5193	-11605	5738
0.931667	-29	61	85	-60	-111	2	12	-15	-19	6	-73	-65	-99	-19	-31	-61	-102	30	-91	-34	-107	-28	-104	-73	-66	-4	-101	-17	-75	-74	-152	-78	-886	7634	-2684	-18038	-2612	946	-2526	-12960	13147	4066	-5854	-10994	4462	3119	-5139	-11695	9922
0.932500	-28	35	86	-62	-115	-40	8	-21	-18	2	-76	-70	-99	-19	-38	-81	-101	35	-87	-32	-108	-25	-103	-73	-66	-4	-100	-17	-75	-69	-150	-78	-655	7691	-2529	-18046	-183	683	-2416	-12865	13419	3748	-5714	-11005	5525	2919	-5086	-11778	5355
0.933333	-29	36	86	-61	-115	-42	10	-15	-22	-16	-72	-63	-100	-16	-28	-59	-103	35	-87	-31	-109	-24	-101	-68	-65	0	-98	-16	-73	-70	-147	-75	467	7721	-2375	-18064	442	430	-2301	-12763	13836	3427	-5578	-11012	2508	2723	-5041	-11861	4363
0.934167	-28	39	89	-61	-111	-34	13	-12	-18	4	-74	-66	-96	-15	-31	-60	-104	34	-86	-30	-103	-27	-101	-69	-65	-4	-98	-15	-72	-69	-148	-75	-443	7728	-2220	-18071	1425	188	-2194	-12657	13843	3105	-5437	-11018	2127	2549	-5007	-11948	14056
0.935000	-26	37	88	-55	-110	-34	15	-13	-4	25	-72	-64	-95	-13	-29	-59	-99	36	-85	-30	-103	-22	-100	-67	-61	0	-98	-13	-72	-70	-146	-76	-154	7699	-2078	-18089	3620	-39	-2091	-12545	13748	2786	-5299	-11024	3725	2365	-4978	-12028	8048
0.935833	-25	39	89	-60	-109	-33	15	-12	-16	4	-73	-66	-97	-14	-30	-60	-100	36	-84	-30	-101	-22	-97	-65	-62	-3	-101	-15	-74	-70	-148	-77	-21	7658	-1959	-18111	5326	-259	-2004	-12434	13460	2478	-5164	-11033	4464	2199	-4968	-12110	2900
0.936667	-27	36	87	-60	-107	-56	12	-13	-18	0	-72	-63	-99	-16	-29	-60	-99	36	-85	-33	-107	-22	-99	-72	-65	-1	-97	-17	-76	-74	-158	-58	-97	7579	-1866	-18144	5744	-470	-1926	-12322	13093	2170	-5037	-11040	3327	2044	-4965	-12192	10722
0.937500	-27	39	87	-62	-110	-34	12	-15	-21	4	-72	-67	-97	-16	-29	-58	-100	27	-86	-31	-105	-23	-99	-69	-66	-4	-101	-17	-75	-73	-150	-78	137	7471	-1795	-18183	5628	-666	-1850	-12211	12633	1880	-4912	-11051	1718	1895	-4971	-12277	7414
0.938333	-29	38	87	-60	-110	-55	11	-16	-15	3	-73	-66	-97	-15	-29	-60	-99	35	-85	-34	-104	-22	-102	-70	-65	-1	-100	-16	-74	-75	-142	-76	184	7332	-1761	-18240	4894	-848	-1818	-12106	12098	1603	-4790	-11065	-86	1759	-4985	-12362	3462
0.939167	-24	37	86	-62	-113	-35	11	-14	-21	2	-72	-68	-96	-16	-28	-60	-100	35	-86	-33	-102	-22	-99	-72	-60	-3	-99	-16	-75	-72	-149	-77	356	7167	-1732	-18309	3224	-1016	-1788	-11999	11561	1346	-4672	-11074	-1528	1628	-5003	-12448	7923
0.940000	-25	38	89	-61	-111	-33	12	-14	-16	-13	-72	-65	-100	-15	-27	-60	-101	35	-85	-33	-109	-24	-99	-69	-63	-3	-99	-15	-75	-74	-150	-79	-148	6968	-1727	-18400	1493	-1175	-1790	-11906	10861	1104	-4564	-11092	-820	1490	-5027	-12536	7168
0.940833	-27	39	88	-62	-114	-38	11	-15	-21	2	-74	-69	-97	-17	-27	-60	-100	36	-109	-34	-107	-21	-98	-66	-62	0	-100	-14	-73	-74	-149	-75	-745	6752	-1765	-18505	366	-1316	-1777	-11815	9798	881	-4454	-11111	510	1355	-5051	-12615	1972
0.941667	-24	38	64	-62	-112	-36	9	-14	-19	7	-73	-64	-96	-18	-29	-59	-101	33	-85	-35	-109	-24	-99	-69	-66	-5	-98	-13	-78	-70	-148	-76	1895	6501	-1807	-18630	-3773	-1448	-1791	-11734	9338	675	-4347	-11130	-4514	1223	-5080	-12700	3386
0.942500	-28	39	89	-62	-111	-36	11	-12	-18	6	-72	-68	-100	-15	-27	-57	-100	34	-85	-30	-104	-21	-99	-70	-67	0	-99	-17	-76	-73	-150	-74	1200	6231	-1856	-18771	-7780	-1560	-1816	-11659	8954	492	-4248	-11148	-6287	1071	-5103	-12776	10903
0.943333	-26	39	87	-60	-113	-35	6	-16	-24	4	-72	-63	-95	-16	-27	-58	-101	35	-86	-33	-108	-24	-98	-70	-65	0	-100	-17	-76	-70	-137	-79	615	5954	-1903	-18930	-11252	-1664	-1857	-11596	8547	332	-4152	-11165	-7750	946	-5125	-12850	5017
0.944167	-29	39	87	-60	-110	-33	11	-11	-25	4	-74	-65	-98	-17	-29	-58	-113	33	-86	-32	-107	-4	-97	-68	-65	-5	-101	-16	-77	-73	-150	-76	1482	5640	-1945	-19096	-14509	-1751	-1896	-11538	8194	183	-4059	-11186	-7579	796	-5132	-12916	4334
0.945000	-26	40	87	-66	-110	-40	13	-14	-17	8	-72	-60	-100	-17	-28	-57	-99	35	-82	-33	-108	-25	-97	-68	-64	-1	-98	-15	-73	-72	-147	-57	1112	5329	-1975	-19267	-16822	-1832	-1941	-11492	7952	56	-3969	-11200	-6542	640	-5139	-12975	9490
0.945833	-24	41	89	-60	-109	-32	16	-14	-15	8	-68	-64	-96	-16	-29	-58	-101	36	-83	-31	-101	-24	-96	-70	-62	1	-98	-15	-72	-69	-148	-76	665	5013	-1992	-19452	-17871	-1891	-1989	-11455	7374	-61	-3883	-11216	-4951	475	-5138	-13025	5838
0.946667	-24	42	93	-59	-108	-30	13	-13	-14	8	-67	-62	-93	-15	-28	-55	-97	38	-82	-31	-101	-23	-97	-68	-61	3	-90	-11	-74	-69	-145	-70	1730	4697	-1991	-19634	-19942	-1951	-2030	-11424	7083	-167	-3803	-11227	-7206	301	-5116	-13059	2738
0.947500	-23	43	90	-60	-109	-32	15	-12	-16	7	-70	-66	-100	-13	-27	-56	-100	33	-83	-31	-102	-17	-97	-68	-64	0	-97	-14	-77	-68	-146	-69	1041	4381	-1970	-19811	-21655	-2001	-2071	-11404	6558	-268	-3733	-11240	-7292	111	-5090	-13088	13210
0.948333	-23	41	90	-60	-109	-15	17	-12	-18	6	-69	-62	-95	-14	-27	-56	-102	36	-85	-30	-108	-21	-100	-69	-66	1	-99	-12	-76	-67	-129	-73	680	4078	-1921	-19985	-20942	-2056	-2112	-11397	5725	-372	-3673	-11251	-4332	-81	-5051	-13109	10508
0.949167	-25	41	86	-60	-112	-35	11	-14	-19	6	-74	-63	-101	-17	-31	-58	-102	33	-85	-30	-105	-4	-98	-69	-63	0	-98	-15	-76	-68	-148	-74	120	3788	-1850	-20139	-18693	-2102	-2135	-11396	4653	-472	-3620	-11258	-1123	-287	-4995	-13119	1545
0.950000	-27	40	84	-60	-111	-33	12	-14	-18	6	-70	-68	-99	-15	-31	-58	-103	34	-85	-34	-111	-25	-100	-70	-65	-3	-99	-13	-74	-69	-148	-78	-275	3530	-1763	-20277	-16069	-2159	-2158	-11399	3255	-581	-3573	-11264	199	-500	-4937	-13120	8360
0.950833	-26	40	89	-60	-111	-36	13	-15	-17	5	-73	-67	-98	-17	-30	-59	-99	26	-87	-32	-109	-24	-100	-70	-67	-3	-100	-14	-75	-72	-149	-76	-40	3268	-1652	-20389	-13057	-2211	-2159	-11406	1782	-687	-3535	-11270	352	-721	-4862	-13112	7382
0.951667	-27	16	89	-59	-109	-46	15	-13	-18	6	-73	-63	-95	-16	-30	-57	-98	35	-86	-32	-107	-24	-97	-69	-62	-3	-98	0	-75	-65	-148	-75	-360	3048	-1531	-20471	-9815	-2270	-2151	-11417	-9	-805	-3501	-11268	-314	-942	-4772	-13097	1195
0.952500	-26	40	91	-59	-110	-35	13	-13	-17	6	-74	-67	-101	-15	-29	-59	-101	34	-87	-32	-107	-23	-99	-69	-64	-3	-99	-13	-73	-69	-149	-73	-521	2850	-1401	-20522	-6719	-2335	-2130	-11432	-1979	-925	-3473	-11269	-957	-1166	-4684	-13077	3335
0.953333	-27	41	88	-48	-111	-32	11	-14	-15	4	-72	-64	-98	-17	-30	-57	-101	35	-85	-32	-107	-24	-100	-68	-64	0	-98	-11	-68	-66	-147	-74	-1123	2682	-1264	-20535	-3271	-2408	-2100	-11441	-4216	-1062	-3454	-11273	226	-1390	-4585	-13051	2544
0.954167	-24	42	90	-56	-111	-32	15	-11	-19	5	-70	-66	-98	-14	-31	-55	-99	36	-85	-31	-103	-22	-98	-67	-64	0	-99	-13	-76	-66	-149	-72	-2301	2547	-1130	-20514	1043	-2486	-2056	-11450	-7072	-1201	-3432	-11278	3249	-1598	-4491	-13028	-3441
0.955000	-27	43	92	-57	-105	-30	12	-14	-18	13	-73	-64	-96	-12	-31	-57	-98	38	-84	-31	-104	-24	-100	-65	-63	-1	-97	-11	-94	-67	-144	-70	-94	2439	-1006	-20450	2517	-2568	-2004	-11453	-9459	-1344	-3414	-11286	-340	-1825	-4387	-13005	-6228
0.955833	-26	43	90	-57	-111	-33	13	-15	-17	4	-74	-66	-99	-16	-31	-52	-99	35	-86	-33	-107	-22	-100	-67	-63	0	-99	-14	-76	-69	-149	-73	210	2355	-896	-20347	2321	-2657	-1939	-11452	-11712	-1492	-3412	-11302	-2239	-2036	-4311	-12984	-231
0.956667	-43	43	103	-60	-113	-40	11	-14	-22	2	-77	-66	-99	-16	-31	-59	-102	32	-87	-38	-110	-26	-101	-68	-67	-5	-105	-14	-83	-73	-147	-62	-1066	2298	-806	-20199	2363	-2751	-1870	-11443	-14396	-1645	-3376	-11321	-2646	-2237	-4209	-12968	-4456
0.957500	-30	35	85	-62	-115	-39	7	-19	-24	-3	-76	-66	-100	-36	-36	-61	-102	32	-88	-35	-107	-25	-100	-69	-66	-6	-101	-13	-75	-70	-151	-76	-10	2265	-733	-20008	1353	-2839	-1789	-11419	-17051	-1792	-3351	-11342	-2271	-2427	-4129	-12952	-8896
0.958333	-27	38	87	-64	-97	-39	9	-16	-18	1	-74	-69	-99	-15	-31	-60	-102	29	-90	-35	-111	-26	-102	-70	-69	-5	-108	-17	-79	-73	-176	-76	-27	2255	-682	-19784	210	-2933	-1709	-11388	-19627	-1931	-3319	-11369	-1218	-2605	-4052	-12939	-4599
0.959167	-29	39	87	-60	-110	-35	10	-15	-23	3	-74	-66	-101	-17	-32	-61	-96	39	-88	-34	-108	-19	-100	-69	-67	-1	-100	-16	-77	-70	-150	-74	-255	2261	-656	-19514	-706	-3018	-1616	-11344	-22198	-2065	-3283	-11396	132	-2774	-3985	-12930	-6049
0.960000	-23	39	89	-59	-110	-35	9	-8	-14	3	-73	-64	-94	-21	-30	-58	-96	33	-84	-32	-104	-24	-98	-66	-63	0	-98	-12	-73	-66	-154	-77	1120	2278	-648	-19225	-2884	-3105	-1531	-11293	-24259	-2193	-3243	-11424	-3028	-2929	-3933	-12927	-11714
0.960833	-27	41	91	-59	-110	-34	15	-16	-15	5	-70	-65	-96	-15	-34	-59	-101	39	-84	-29	-107	-21	-100	-66	-62	0	-99	-12	-76	-70	-148	-75	816	2301	-666	-18901	-5433	-3185	-1452	-11228	-26374	-2309	-3197	-11458	-4890	-3083	-3892	-12927	-4356
0.961667	-27	39	89	-56	-113	-33	11	-12	-18	7	-74	-66	-97	-16	-31	-59	-100	34	-86	-35	-108	-19	-105	-67	-66	-1	-104	-11	-78	-66	-148	-75	320	2327	-701	-18562	-5946	-3263	-1367	-11160	-28591	-2433	-3150	-11485	-2890	-3229	-3856	-12933	-1944
0.962500	-27	39	89	-59	-110	-32	12	-13	-23	5	-74	-68	-103	-15	-30	-60	-102	33	-85	-31	-103	-22	-99	-69	-64	0	-98	-13	-75	-69	-149	-75	674	2355	-746	-18210	-5732	-3338	-1289	-11082	-30479	-2535	-3105	-11511	-153	-3373	-3833	-12939	-11603
0.963333	-26	53	91	-60	-119	-39	12	-15	-19	6	-70	-65	-97	-15	-29	-61	-100	33	-85	-33	-105	-23	-99	-66	-66	-16	-99	-12	-72	-63	-146	-75	349	2381	-805	-17855	-6052	-3410	-1224	-11009	-32286	-2637	-3060	-11530	898	-3505	-3815	-12951	-6768
0.964167	-26	39	87	-60	-111	-34	12	-17	-18	6	-73	-67	-99	-26	-33	-62	-100	30	-84	-31	-103	-25	-103	-69	-64	0	-100	-16	-76	-72	-153	-77	542	2399	-861	-17503	-6743	-3483	-1166	-10931	-32745	-2736	-3012	-11541	1015	-3647	-3799	-12961	-3939
0.965000	-28	39	96	-63	-115	-34	10	-17	-21	4	-75	-66	-100	-15	-32	-62	-104	34	-86	-36	-107	-25	-102	-72	-67	-4	-104	-14	-70	-80	-150	-79	466	2404	-914	-17166	-7602	-3555	-1129	-10854	-32723	-2821	-2989	-11548	803	-3788	-3797	-12975	-10156
0.965833	-30	40	87	-63	-113	-35	11	-21	-22	6	-74	-68	-100	-18	-32	-59	-100	33	-84	-32	-101	-25	-101	-70	-61	0	-99	-12	-76	-70	-149	-76	276	2412	-962	-16844	-8508	-3628	-1076	-10775	-32737	-2908	-2940	-11535	814	-3929	-3788	-12981	-8823
0.966667	-75	40	86	-59	-113	-38	16	-15	-18	8	-74	-63	-97	-15	-28	-56	-96	36	-85	-35	-105	-24	-100	-69	-63	2	-100	-3	-74	-70	-146	-75	81	2400	-1003	-16553	-8851	-3708	-1079	-10708	-32718	-3001	-2955	-11517	1795	-4079	-3786	-12993	-7553
0.967500	-27	42	89	-59	-109	-30	15	-14	-19	9	-72	-65	-103	-29	-26	-58	-96	36	-81	-31	-102	-21	-98	-68	-61	0	-98	-12	-72	-72	-145	-73	-1075	2381	-1015	-16295	-7610	-3795	-1078	-10642	-32733	-3091	-2960	-11481	4255	-4237	-3790	-12999	-12099
0.968333	-47	41	90	-59	-109	-30	17	-13	-15	9	-69	-61	-92	-12	-24	-52	-96	38	-82	-31	-103	-19	-96	-64	-57	0	-96	4	-70	-67	-143	-70	38	2348	-1017	-16074	-7240	-3892	-1090	-10594	-32714	-3191	-2984	-11438	1488	-4399	-3799	-13005	-15642
0.969167	-26	44	92	-58	-111	-28	16	-15	-16	10	-72	-66	-98	-15	-30	-63	-98	36	-84	-30	-103	-7	-100	-66	-62	1	-97	-12	-74	-73	-148	-73	1175	2301	-999	-15903	-7952	-4007	-1124	-10551	-32733	-3314	-3025	-11385	-857	-4565	-3813	-13012	-10387
0.970000	-25	41	87	-60	-111	-29	13	-15	-19	11	-73	-59	-101	-18	-29	-58	-103	36	-85	-32	-109	-24	-101	-68	-64	0	-101	-15	-77	-70	-148	-74	-789	2244	-956	-15783	-6270	-4137	-1167	-10521	-32718	-3419	-3089	-11317	36	-4764	-3825	-13015	-11639
0.970833	-24	40	88	-59	-110	-33	15	-13	-19	7	-74	-66	-97	-23	-31	-56	-98	40	-81	-32	-103	-23	-100	-66	-62	0	-103	-14	-77	-72	-146	-74	-102	2182	-896	-15702	-4720	-4276	-1219	-10500	-32730	-3547	-3162	-11244	384	-4957	-3847	-13012	-17810
0.971667	-25	53	87	-60	-115	-35	12	-13	-17	7	-72	-65	-96	-14	-28	-56	-98	39	-85	-35	-105	-25	-100	-67	-60	-3	-102	-12	-74	-69	-146	-73	-31	2109	-817	-15670	-2708	-4438	-1287	-10489	-32718	-3691	-3251	-11159	1123	-5154	-3871	-13009	-14376
0.972500	-25	41	87	-61	-113	-33	12	-14	-21	7	-70	-68	-101	-19	-31	-57	-103	38	-87	-35	-109	-24	-98	-67	-67	0	-100	-14	-76	-73	-146	-75	-923	2030	-723	-15687	62	-4611	-1339	-10488	-32319	-3819	-3355	-11070	3079	-5358	-3905	-13001	-14634
0.973333	-28	42	92	-59	-117	-36	10	-14	-21	8	-70	-65	-100	-17	-29	-59	-103	37	-87	-35	-111	-27	-100	-69	-65	0	-100	-17	-79	-73	-149	-77	-201	1942	-626	-15747	2225	-4810	-1443	-10501	-31937	-4006	-3472	-10977	1484	-5568	-3945	-12994	-20964
0.974167	-29	37	85	-60	-114	-34	12	-16	-22	5	-77	-66	-100	-22	-32	-58	-99	36	-81	-32	-104	-22	-98	-69	-64	-3	-98	-13	-76	-69	-149	-74	88	1851	-529	-15832	2822	-5012	-1519	-10516	-31553	-4179	-3587	-10877	-387	-5781	-3990	-12983	-16146
0.975000	-26	42	113	-57	-111	-10	13	-13	-18	8	-72	-63	-95	-12	-30	-60	-99	38	-85	-33	-105	-23	-100	-67	-61	0	-100	-13	-72	-58	-144	-64	-523	1756	-434	-15952	4913	-5236	-1601	-10541	-31167	-4366	-3721	-10776	1348	-5994	-4043	-12966	-11252
0.975833	-26	41	91	-58	-110	-33	16	-12	-18	7	-70	-64	-96	-14	-32	-58	-99	39	-83	-30	-102	-21	-98	-67	-64	0	-100	-11	-73	-70	-145	-75	-174	1655	-351	-16093	7704	-5464	-1691	-10567	-30791	-4565	-3847	-10707	4069	-6210	-4106	-12950	-21346
0.976667	-25	41	90	-63	-116	-35	11	-13	-18	7	-72	-65	-95	-14	-30	-60	-97	38	-85	-34	-108	-24	-102	-69	-64	1	-101	-13	-72	-70	-148	-72	-593	1556	-288	-16247	9827	-5702	-1745	-10608	-30405	-4775	-3971	-10580	5245	-6423	-4168	-12933	-19238
0.977500	-27	41	88	-59	-110	-33	13	-14	-12	6	-73	-67	-98	10	-30	-60	-101	37	-90	-32	-105	-21	-99	-70	-63	-5	-99	-15	-75	-72	-149	-76	-429	1455	-248	-16408	11512	-5924	-1801	-10643	-29908	-4992	-4092	-10480	4700	-6636	-4242	-12915	-14075
0.978333	-29	42	87	-60	-113	-38	12	-16	-18	6	-74	-65	-96	-15	-32	-61	-102	36	-84	-32	-108	-22	-103	-66	-65	-3	-99	-14	-74	-70	-149	-74	-296	1353	-236	-16568	12833	-6200	-1854	-10686	-28092	-5215	-4203	-10385	3385	-6839	-4317	-12892	-18981
0.979167	-27	41	88	-59	-111	-33	15	-13	-19	6	-73	-64	-95	-36	-31	-55	-99	36	-85	-28	-105	-22	-98	-69	-65	0	-99	-13	-75	-69	-148	-74	-137	1259	-250	-16718	13175	-6448	-1888	-10723	-25020	-5440	-4306	-10291	1585	-7046	-4397	-12867	-17147
0.980000	-24	44	92	-50	-109	-33	15	-14	-18	8	-70	-61	-96	-12	-29	-57	-101	40	-83	-29	-103	-19	-99	-68	-62	2	-97	-11	-72	-67	-147	-69	46	1169	-309	-16857	12384	-6707	-1916	-10764	-22819	-5672	-4396	-10196	605	-7246	-4479	-12841	-12719
0.980833	-25	44	93	-55	-110	-31	17	-11	-16	9	-70	-65	-96	-14	-32	-56	-97	39	-75	-31	-103	-22	-99	-67	-62	0	-100	-14	-74	-68	-147	-74	-993	1081	-376	-16982	11985	-6964	-1936	-10808	-21034	-5914	-4482	-10108	3082	-7442	-4568	-12814	-14836
0.981667	-27	41	90	-58	-114	-35	11	-14	-19	7	-74	-63	-99	-19	-32	-59	-101	33	-101	-30	-109	-23	-99	-72	-68	-4	-99	-18	-76	-67	-147	-75	-255	1002	-489	-17087	11021	-7227	-1948	-10856	-19004	-6155	-4561	-10023	1781	-7638	-4661	-12787	-17269
0.982500	-27	40	88	-64	-113	-39	11	-17	-21	5	-76	-82	-101	-12	-33	-61	-101	36	-88	-31	-103	-23	-102	-68	-63	-4	-101	-14	-75	-69	-148	-76	2000	934	-616	-17162	6827	-7487	-1933	-10896	-16472	-6392	-4629	-9934	-3037	-7820	-4758	-12757	-10093
0.983333	-19	39	88	-61	-111	-34	10	-17	-19	4	-73	-66	-98	-16	-31	-57	-100	32	-88	-31	-105	-24	-102	-70	-69	-3	-99	-16	-77	-69	-145	-76	74	879	-770	-17222	3893	-7756	-1950	-10946	-14200	-6641	-4690	-9849	-3599	-8007	-4858	-12725	-5604
0.984167	-26	41	94	-60	-111	-34	10	-15	-18	5	-74	-68	-98	-18	-33	-62	-102	33	-87	-36	-108	-25	-101	-70	-64	-4	-100	-17	-75	-70	-150	-77	713	837	-936	-17261	440	-8031	-1940	-10988	-11987	-6887	-4749	-9765	-4107	-8193	-4957	-12693	-10906
0.985000	-25	39	115	-61	-109	-33	17	-15	-16	6	-72	-64	-95	-15	-29	-59	-98	35	-84	-30	-108	-22	-101	-72	-64	-1	-98	-14	-73	-68	-148	-76	1139	812	-1108	-17275	-2566	-8306	-1934	-11037	-9674	-7135	-4806	-9677	-2832	-8370	-5061	-12660	-5949
0.985833	-25	40	92	-59	-109	-31	15	-14	-18	5	-73	-67	-95	-15	-49	-58	-99	33	-85	-34	-103	-22	-99	-66	-66	-3	-101	-12	-72	-69	-149	-76	290	796	-1283	-17281	-4529	-8622	-1927	-11109	-7321	-7391	-4865	-9590	-279	-8552	-5175	-12630	-1624
0.986667	-25	45	94	-59	-107	-32	16	-15	-15	8	-70	-65	-94	-14	-26	-55	-96	33	-84	-36	-102	-22	-100	-70	-62	1	-108	-10	-70	-68	-147	-74	526	801	-1453	-17271	-5690	-8889	-1925	-11142	-4993	-7644	-4921	-9512	-342	-8731	-5281	-12596	-5671
0.987500	-24	38	97	-58	-107	-30	16	-7	-16	6	-69	-62	-93	-13	-27	-57	-101	37	-83	-31	-102	-19	-99	-70	-63	0	-96	-11	-72	-67	-170	-77	1148	824	-1605	-17250	-8239	-9225	-1925	-11200	-2416	-7900	-4978	-9431	-2917	-8911	-5400	-12564	-1732
0.988333	-24	43	98	-57	-109	-31	13	-12	-13	9	-68	-61	-95	-16	-24	-55	-97	38	-83	-30	-104	-23	-98	-66	-55	2	-96	-17	-72	-64	-144	-72	90	844	-1740	-17233	-8971	-9524	-1928	-11264	-108	-8166	-5040	-9352	-1609	-9092	-5512	-12537	8227
0.989167	-24	42	93	-60	-109	-30	18	-12	-18	6	-73	-62	-97	-9	-8	-61	-101	34	-84	-31	-105	-21	-100	-67	-64	1	-97	-11	-70	-67	-148	-76	-42	882	-1856	-17212	-7121	-9862	-1937	-11335	2040	-8435	-5099	-9278	1923	-9282	-5634	-12515	161
0.990000	-24	41	97	-60	-110	-34	10	-17	-21	5	-76	-66	-99	-18	-32	-61	-102	30	-88	-38	-110	-28	-102	-73	-69	-5	-104	-16	-75	-72	-151	-88	-629	919	-1946	-17197	-4405	-10214	-1953	-11414	3981	-8715	-5169	-9210	4645	-9472	-5749	-12489	-243
0.990833	-32	37	87	-62	-113	-36	9	-19	-21	1	-76	-67	-101	-17	-27	-60	-122	30	-90	-38	-108	-22	-100	-69	-68	0	-102	-15	-77	-73	-151	-80	-594	970	-1998	-17180	-1439	-10570	-1965	-11488	5738	-8992	-5227	-9141	5310	-9661	-5860	-12464	8303
0.991667	-27	39	90	-59	-113	-33	8	-17	-21	5	-73	-64	-99	-17	-29	-59	-101	33	-84	-23	-109	-23	-100	-64	-66	-4	-102	-16	-75	-69	-150	-77	-556	1022	-2026	-17178	1853	-10943	-1974	-11575	7322	-9279	-5289	-9082	4953	-9854	-5963	-12440	3917
0.992500	-28	38	89	-60	-109	-34	10	-18	-19	3	-75	-62	-97	-17	-32	-61	-99	30	-87	-35	-107	-21	-99	-69	-66	0	-99	-15	-73	-68	-151	-78	-926	1074	-2020	-17168	5123	-11326	-1986	-11671	8766	-9569	-5345	-9029	4092	-10052	-6062	-12414	2739
0.993333	-25	38	80	-59	-110	-36	10	-16	-16	5	-74	-64	-98	-15	-28	-60	-98	34	-86	-34	-107	-23	-102	-69	-66	-1	-101	-21	-76	-69	-149	-75	-848	1121	-1989	-17184	8336	-11714	-1987	-11762	9960	-9866	-5401	-8985	3597	-10255	-6144	-12388	7272
0.994167	-27	40	88	-59	-111	-35	11	-15	-19	2	-73	-65	-97	-16	-29	-63	-94	33	-85	-34	-107	-22	-99	-69	-66	0	-100	-13	-75	-69	-149	-78	-1576	1163	-1934	-17200	11975	-12108	-1984	-11863	10762	-10163	-5448	-8953	5615	-10465	-6223	-12357	5271
0.995000	-24	41	107	-55	-110	-35	10	-17	-19	4	-70	-63	-96	-14	-28	-58	-100	34	-85	-33	-105	-19	-96	-69	-56	-5	-104	-12	-73	-69	-144	-76	-1832	1194	-1854	-17220	15324	-12508	-1973	-11966	11319	-10467	-5490	-8931	6098	-10683	-6280	-12318	768
0.995833	-26	36	89	-59	-111	-33	13	-15	-18	10	-72	-62	-98	-13	-29	-60	-102	32	-84	-30	-105	-22	-98	-70	-64	0	-100	-14	-76	-68	-149	-76	879	1218	-1765	-17244	14696	-12908	-1955	-12096	12574	-10771	-5525	-8923	1135	-10911	-6322	-12273	4493
0.996667	-25	40	89	-53	-108	-34	12	-17	-18	3	-73	-65	-97	-13	-27	-63	-101	33	-84	-32	-120	-25	-99	-68	-59	-3	-102	-14	-70	-72	-150	-76	-666	1230	-1661	-17275	14377	-13309	-1919	-12198	13550	-11080	-5554	-8929	443	-11140	-6350	-12222	9792
0.997500	-28	38	86	-60	-111	-36	13	-21	-33	2	-65	-68	-99	-15	-30	-64	-104	32	-87	-36	-108	-25	-98	-70	-66	-4	-104	-16	-76	-74	-149	-78	-564	1218	-1558	-17305	13228	-13708	-1870	-12318	14379	-11390	-5576	-8947	-317	-11382	-6357	-12156	2600
0.998333	-28	37	84	-61	-114	-38	10	-22	-25	-3	-73	-68	-101	-22	-29	-64	-104	32	-90	-36	-109	-29	-101	-86	-68	-7	-105	-16	-79	-78	-153	-79	389	1209	-1451	-17333	11387	-14101	-1809	-12444	15284	-11700	-5584	-8982	529	-11640	-6349	-12089	4484
0.999167	-32	34	82	-61	-113	-39	8	-21	-23	0	-72	-66	-96	-19	-17	-65	-104	32	-88	-28	-105	-25	-98	-74	-67	-3	-100	-15	-74	-70	-149	-76	111	1184	-1343	-17347	9237	-14476	-1711	-12568	16295	-12001	-5577	-9040	1131	-11902	-6311	-11988	9123
1.000000	-24	38	85	-61	-110	-34	11	-16	-16	4	-73	-65	-95	-14	-28	-59	-100	34	-82	-30	-105	-22	-96	-68	-66	-6	-94	-13	-76	-61	-146	-74	426	1146	-1247	-17357	6868	-14855	-1629	-12697	17337	-12319	-5565	-9086	78	-12183	-6258	-11882	4835
1.000833	-28	38	87	-56	-107	-33	15	-14	-16	5	-69	-61	-94	-14	-32	-60	-102	36	-83	-31	-103	-21	-97	-68	-63	0	-101	-15	-74	-68	-148	-74	1379	1097	-1167	-17359	2105	-15226	-1517	-12830	18658	-12638	-5539	-9160	-4227	-12477	-6187	-11768	4700
1.001667	-25	41	86	-57	-109	-35	12	-14	-18	6	-68	-62	-101	-15	-25	-56	-98	27	-80	-32	-99	-22	-94	-67	-65	0	-99	-13	-73	-67	-145	-73	464	1040	-1102	-17354	-1998	-15584	-1389	-12967	19688	-12971	-5503	-9253	-4918	-12769	-6094	-11642	15456
1.002500	-27	37	85	-57	-109	-32	13	-14	-24	11	-70	-62	-96	-13	-28	-59	-102	34	-85	-32	-103	-22	-96	-69	-63	-3	-98	-15	-73	-67	-146	-74	898	967	-1052	-17338	-4405	-15937	-1255	-13108	20748	-13310	-5446	-9352	-2964	-13111	-5993	-11507	9996
1.003333	-24	41	88	-58	-108	-34	13	-15	-18	5	-70	-64	-93	-18	-26	-58	-99	34	-82	-29	-104	-22	-78	-69	-66	-1	-99	-31	-73	-67	-146	-74	644	889	-1018	-17314	-6278	-16291	-1102	-13254	21681	-13663	-5379	-9466	-1125	-13450	-5869	-11366	5712
1.004167	-27	38	86	-57	-109	-33	13	-14	-19	4	-75	-64	-94	-17	-16	-62	-101	32	-84	-32	-105	-23	-96	-70	-64	0	-98	-15	-73	-67	-147	-75	269	803	-1002	-17279	-7818	-16636	-925	-13399	22637	-14021	-5281	-9593	-1142	-13808	-5732	-11223	14248
1.005000	-21	42	88	-66	-108	-36	15	-15	-18	4	-74	-62	-97	-16	-28	-59	-99	33	-80	-33	-102	-22	-98	-73	-66	-1	-110	-16	-65	-68	-144	-72	505	714	-998	-17234	-8627	-16957	-782	-13551	23632	-14399	-5195	-9728	-1812	-14179	-5589	-11076	11437
1.005833	-27	39	88	-57	-111	-33	13	-14	-15	5	-73	-66	-96	-16	-29	-62	-102	34	-84	-32	-103	-23	-98	-70	-65	0	-97	-14	-75	-67	-145	-73	174	621	-1013	-17147	-8812	-17275	-618	-13706	24447	-14789	-5080	-9874	-2635	-14564	-5436	-10934	8225
1.006667	-22	42	89	-57	-108	-34	12	-15	-18	5	-76	-65	-98	-17	-28	-60	-101	33	-84	-35	-118	-23	-100	-81	-66	-4	-101	-16	-74	-68	-147	-76	-31	529	-1042	-17137	-8303	-17585	-458	-13870	25138	-15187	-4957	-10031	-3316	-14960	-5282	-10805	12454
1.007500	-29	36	86	-61	-126	-36	9	-17	-22	4	-77	-74	-95	-17	-29	-59	-104	34	-86	-34	-103	-22	-99	-69	-63	0	-95	-14	-73	-72	-145	-74	-580	436	-1096	-17078	-6730	-17876	-302	-14026	25578	-15589	-4816	-10188	-2036	-15363	-5125	-10675	11243
1.008333	-25	41	91	-58	-108	-35	15	-15	-16	8	-73	-63	-99	-15	-25	-56	-97	36	-82	-32	-105	-15	-122	-68	-65	-9	-99	-13	-73	-68	-144	-75	-1686	343	-1127	-17018	-3951	-18152	-158	-14197	25624	-15994	-4667	-10357	-184	-15772	-4968	-10565	6337
1.009167	-28	41	90	-57	-109	-30	15	-15	-15	34	-72	-63	-94	-14	-26	-46	-97	33	-84	-32	-103	-21	-101	-67	-61	0	-95	-14	-70	-70	-147	-74	485	250	-1187	-16966	-3469	-18407	-39	-14364	26178	-16398	-4513	-10520	-4311	-16194	-4821	-10464	6614
1.010000	-26	35	87	-59	-108	-31	9	-16	-23	4	-77	-66	-97	-18	-31	-57	-100	33	-86	-36	-107	-23	-103	-73	-67	-4	-95	-13	-74	-74	-148	-78	-323	159	-1252	-16915	-2201	-18642	67	-14536	26443	-16796	-4361	-10701	-4145	-16612	-4680	-10384	12471
1.010833	-25	38	88	-61	-109	-33	12	-15	-19	7	-66	-68	-98	-16	-28	-59	-101	32	-90	-34	-109	-22	-101	-70	-66	-4	-101	-15	-76	-74	-149	-75	-1115	76	-1322	-16863	-47	-18850	148	-14714	26426	-17180	-4199	-10867	-3937	-17029	-4549	-10319	6135
1.011667	-27	41	87	-60	-110	-35	16	-15	-21	5	-76	-66	-97	-15	-29	-58	-101	35	-84	-21	-82	-18	-102	-68	-65	-3	-100	-14	-74	-70	-148	-74	-382	0	-1394	-16821	1784	-19040	207	-14891	26295	-17547	-4045	-11037	-2819	-17438	-4433	-10274	4403
1.012500	-31	40	88	-60	-109	-41	12	-18	-22	0	-75	-65	-99	-13	-29	-59	-104	34	-84	-32	-103	-21	-102	-68	-68	1	-98	-15	-73	-70	-147	-76	-779	-75	-1467	-16780	3927	-19231	232	-15072	25924	-17888	-3894	-11202	-1448	-17834	-4330	-10249	7689
1.013333	-17	40	87	-60	-108	-34	13	-16	-19	3	-75	-66	-95	-13	-28	-58	-97	34	-86	-31	-101	-18	-100	-66	-64	-4	-100	-10	-72	-68	-147	-73	-1008	-144	-1536	-16745	6509	-19349	233	-15249	25284	-18206	-3761	-11369	-133	-18212	-4247	-10246	3641
1.014167	-25	39	84	-59	-110	-34	13	-15	-18	3	-64	-67	-95	-16	-47	-59	-103	33	-85	-32	-104	-21	-100	-70	-65	-3	-100	-12	-75	-72	-150	-77	190	-203	-1611	-16721	6952	-19470	191	-15429	24901	-18487	-3640	-11529	-3404	-18578	-4185	-10263	-483
1.015000	-27	40	87	-50	-111	-35	12	-17	-19	5	-76	-68	-98	-15	-32	-58	-101	36	-86	-35	-108	-24	-103	-70	-60	-6	-105	-16	-80	-74	-152	-78	-591	-262	-1681	-16713	6996	-19577	149	-15612	24067	-18742	-3539	-11690	-4246	-18918	-4141	-10300	7980
1.015833	-31	37	82	-66	-112	-36	13	-19	-25	1	-77	-63	-101	-14	-26	-59	-105	33	-90	-35	-107	-23	-103	-70	-68	-5	-101	-12	-75	-73	-150	-77	-676	-316	-1744	-16700	8354	-19665	76	-15801	23083	-18955	-3452	-11830	-2298	-19227	-4117	-10356	5079
1.016667	-28	38	86	-61	-112	-36	12	-19	-21	3	-75	-68	-98	-16	-29	-60	-99	32	-87	0	-104	-26	-107	-70	-64	-4	-102	-16	-75	-74	-149	-77	-434	-351	-1803	-16700	9580	-19746	-18	-15963	22038	-19140	-3390	-11977	-234	-19504	-4114	-10420	-3050
1.017500	-27	36	86	-72	-110	-35	12	-16	-16	-10	-75	-68	-97	-15	-29	-59	-102	34	-90	-34	-105	-24	-102	-70	-65	-4	-100	-11	-75	-70	-138	-77	-616	-394	-1857	-16704	9923	-19817	-127	-16129	20766	-19287	-3351	-12103	165	-19751	-4129	-10510	3641
1.018333	-28	40	87	-61	-110	-35	12	-16	-19	3	-73	-67	-98	-15	-31	-58	-101	34	-80	-33	-107	-23	-101	-66	-65	0	-100	-15	-75	-73	-146	-76	-466	-415	-1904	-16716	9762	-19882	-241	-16287	19398	-19402	-3335	-12226	-586	-19961	-4162	-10606	2545
1.019167	-26	39	87	-63	-111	-34	15	-15	-19	20	-72	-66	-83	-18	-28	-61	-100	29	-87	-34	-103	-23	-100	-68	-64	-1	-98	-13	-75	-69	-147	-75	-315	-442	-1950	-16731	9026	-19948	-360	-16439	18016	-19495	-3342	-12333	-2390	-20135	-4211	-10719	-2106
1.020000	-21	42	87	-58	-90	-32	16	-14	-14	6	-72	-64	-97	-15	-31	-57	-99	37	-82	-33	-103	-24	-98	-66	-66	0	-98	-13	-75	-65	-147	-74	-98	-463	-1985	-16749	7482	-20013	-477	-16578	16725	-19547	-3366	-12440	-3978	-20281	-4271	-10837	1830
1.020833	-26	42	89	-60	-107	-31	17	-12	-16	5	-74	-61	-93	-12	-28	-58	-99	35	-85	-33	-104	-23	-96	-67	-63	-3	-99	-11	-73	-69	-146	-74	-461	-490	-2020	-16774	5680	-20087	-592	-16712	15333	-19589	-3410	-12534	-3195	-20393	-4344	-10965	1733
1.021667	-25	42	90	-59	-109	-32	13	-15	-16	4	-69	-67	-95	-16	-26	-57	-86	34	-82	-29	-96	-23	-97	-68	-63	0	-100	-15	-74	-73	-146	-74	-1374	-514	-2057	-16800	4857	-20162	-694	-16835	13463	-19611	-3473	-12621	-463	-20467	-4418	-11098	-3204
1.022500	-23	36	86	-61	-112	-36	11	-14	-17	-4	-73	-65	-97	-18	-28	-60	-101	32	-86	-33	-105	-24	-98	-69	-64	-1	-98	-13	-74	-69	-145	-78	1086	-544	-2090	-16836	1652	-20243	-776	-16946	12303	-19622	-3548	-12695	-4317	-20536	-4500	-11240	-3645
1.023333	-27	41	89	-60	-108	-34	11	-18	-18	2	-73	-68	-98	-18	-31	-60	-101	30	-86	-38	-108	-26	-103	-72	-65	-4	-102	-19	-77	-73	-150	-77	1190	-581	-2126	-16857	-2410	-20323	-844	-17042	11573	-19625	-3634	-12767	-5797	-20577	-4576	-11380	4060
1.024167	-28	36	84	-65	-115	-39	10	-18	-22	2	-73	-68	-91	-19	-31	-62	-101	32	-86	-38	-107	-25	-100	-73	-66	-1	-101	-17	-75	-70	-146	-75	-169	-619	-2158	-16884	-5143	-20402	-879	-17115	10584	-19615	-3716	-12823	-5718	-20589	-4646	-11518	327
1.025000	-27	38	88	-59	-110	-34	13	-15	-23	1	-73	-66	-98	-15	-29	-60	-104	34	-84	-33	-107	-19	-100	-74	-65	-3	-102	-16	-74	-73	-150	-77	821	-670	-2201	-16908	-7882	-20481	-896	-17193	9665	-19605	-3805	-12877	-4503	-20592	-4704	-11656	-3085
1.025833	-27	39	90	-60	-111	-34	12	-15	-21	4	-72	-64	-96	-11	-28	-61	-100	34	-85	-33	-109	-22	-97	-72	-65	-1	-99	-14	-74	-68	-147	-77	432	-727	-2247	-16932	-9605	-20554	-884	-17248	8943	-19589	-3889	-12918	-2182	-20579	-4754	-11793	1600
1.026667	-25	40	90	-59	-109	-32	13	-15	-18	4	-70	-66	-94	-15	-27	-59	-69	33	-83	-32	-102	-21	-97	-67	-64	-1	-99	-15	-70	-70	-144	-74	-3	-793	-2303	-16955	-9737	-20620	-845	-17282	8320	-19575	-3971	-12960	793	-20559	-4788	-11916	115
1.027500	-22	39	89	-61	-105	-33	13	-12	-15	6	-70	-61	-94	-12	-27	-56	-96	34	-85	-31	-101	-19	-96	-66	-63	-1	-96	-13	-70	-76	-147	-73	1112	-868	-2367	-16978	-10279	-20676	-784	-17317	8084	-19555	-4040	-12992	-1157	-20530	-4810	-12037	-4659
1.028333	-25	43	92	-55	-109	-32	12	-13	-14	8	-69	-65	-97	-13	-27	-57	-99	38	-82	-30	-88	-21	-96	-64	-59	0	-97	-14	-73	-70	-142	-70	549	-953	-2441	-16997	-11102	-20719	-696	-17326	7732	-19536	-4103	-13026	-2164	-20500	-4811	-12151	3624
1.029167	-28	42	91	-59	-111	-31	12	-10	-21	-16	-73	-63	-95	-13	-16	-58	-100	34	-86	-30	-104	-22	-96	-67	-64	-1	-98	-12	-75	-67	-146	-73	-45	-1045	-2526	-17022	-9228	-20754	-608	-17331	7355	-19514	-4154	-13051	543	-20458	-4802	-12251	5103
1.030000	-28	41	86	-59	-113	-34	11	-16	-21	6	-76	-65	-100	-17	-32	-60	-100	35	-85	-33	-110	-25	-101	-68	-64	-3	-101	-14	-78	-75	-148	-75	-241	-1141	-2628	-17046	-5802	-20775	-465	-17319	6931	-19492	-4194	-13079	4149	-20416	-4779	-12341	-5484
1.030833	-27	39	88	-63	-113	-36	19	-16	-44	4	-82	-66	-99	-16	-29	-59	-100	33	-88	-33	-109	-24	-101	-69	-67	-4	-101	-14	-75	-70	-146	-76	-834	-1218	-2732	-17069	-2496	-20780	-329	-17298	6334	-19459	-4215	-13101	5735	-20361	-4742	-12418	-507
1.031667	-29	40	87	-59	-114	-36	8	-19	-22	3	-77	-67	-100	-19	-52	-60	-126	30	-87	-34	-105	-25	-101	-72	-67	-1	-104	-17	-79	-77	-149	-76	-602	-1340	-2849	-17098	1053	-20767	-176	-17263	5835	-19421	-4231	-13129	5955	-20302	-4694	-12484	1315
1.032500	-27	63	86	-67	-114	-33	5	-18	-25	3	-79	-67	-99	-19	-34	-61	-103	33	-90	-34	-108	-25	-103	-70	-65	-6	-104	-26	-74	-70	-149	-77	-745	-1436	-2967	-17128	4566	-20737	-17	-17219	5340	-19371	-4228	-13148	5694	-20228	-4633	-12537	-6049
1.033333	-26	40	87	-59	-110	-35	10	-14	-19	5	-76	-65	-97	-19	-30	-61	-100	35	-79	-31	-108	-21	-100	-69	-64	-3	-100	-14	-77	-73	-149	-73	-873	-1546	-3091	-17162	7727	-20691	143	-17162	4761	-19308	-4216	-13175	5321	-20148	-4570	-12577	-4167
1.034167	-25	41	86	-62	-100	-34	2	-15	-10	5	-76	-64	-96	-15	-28	-57	-101	33	-85	-30	-108	-23	-102	-67	-65	-5	-99	-13	-74	-69	-139	-73	-1091	-1650	-3219	-17201	10742	-20627	303	-17099	4028	-19234	-4191	-13201	6330	-20054	-4501	-12611	-2629
1.035000	-26	40	88	-59	-109	-36	11	-14	-17	6	-74	-65	-97	-17	-32	-52	-76	38	-83	-29	-101	-18	-115	-67	-64	1	-99	-13	-75	-73	-147	-74	-2251	-1750	-3342	-17238	14364	-20545	457	-17026	2916	-19142	-4160	-13237	10028	-19951	-4434	-12633	-8192
1.035833	-26	38	88	-59	-138	-35	11	-13	-21	-1	-75	-64	-97	-17	-29	-59	-98	36	-85	-31	-105	-22	-101	-68	-62	1	-101	-12	-73	-67	-132	-73	-755	-1853	-3467	-17283	15731	-20457	594	-16949	2271	-19038	-4124	-13270	7504	-19838	-4370	-12653	-11239
1.036667	-24	42	87	-60	-110	-33	9	-14	-16	5	-74	-65	-98	-26	-30	-74	-101	35	-90	-30	-107	-23	-100	-70	-63	0	-101	-14	-77	-72	-150	-75	454	-1958	-3586	-17332	14312	-20345	727	-16865	2002	-18916	-4078	-13313	4085	-19713	-4309	-12669	-4255
1.037500	-28	41	87	-63	-110	-39	10	-13	-18	4	-76	-66	-96	-18	-30	-57	-102	34	-88	-33	-109	-24	-104	-68	-66	-4	-102	-14	-73	-72	-149	-77	-1247	-2064	-3698	-17383	13763	-20223	837	-16781	1479	-18779	-4035	-13349	3427	-19571	-4252	-12687	-5457
1.038333	-28	39	86	-61	-111	-38	10	-16	-22	4	-75	-66	-101	-18	-34	-61	-96	26	-86	-32	-108	-23	-101	-72	-65	-1	-101	-14	-75	-73	-150	-79	-7	-2174	-3797	-17431	11786	-20082	934	-16685	1096	-18624	-3985	-13404	2892	-19423	-4206	-12698	-10783
1.039167	-26	40	99	-63	-112	-35	3	-12	-16	1	-75	-66	-98	-18	-30	-57	-103	33	-86	-33	-105	-23	-101	-69	-65	-3	-100	-11	-70	-48	-148	-77	190	-2284	-3886	-17483	9206	-19927	1003	-16596	739	-18459	-3934	-13438	3088	-19260	-4165	-12716	-5056
1.040000	-26	41	87	-59	-109	-34	12	-13	-21	3	-73	-66	-97	-19	-31	-58	-102	38	-86	-31	-105	-27	-100	-72	-66	-4	-103	-15	-75	-72	-150	-77	-90	-2404	-3969	-17538	6555	-19764	1058	-16504	461	-18275	-3884	-13484	4058	-19093	-4134	-12743	-4285
1.040833	-28	39	84	-63	-112	-58	6	-17	-18	3	-77	-66	-95	-17	-30	-57	-100	33	-87	-33	-102	-23	-100	-70	-64	-3	-104	-14	-74	-72	-147	-75	963	-2530	-4038	-17586	3000	-19591	1089	-16410	616	-18083	-3836	-13526	1267	-18918	-4114	-12775	-9912
1.041667	-29	40	86	-59	-110	-32	12	-30	-18	7	-49	-63	-95	-15	-30	-61	-99	35	-85	-31	-103	-23	-99	-72	-65	0	-101	-14	-77	-72	-151	-75	1229	-2656	-4096	-17634	-2118	-19407	1103	-16320	698	-17884	-3794	-13569	-1807	-18734	-4106	-12821	-2555
1.042500	-27	40	87	-59	-112	-36	9	-14	-19	5	-73	-64	-98	-13	-30	-56	-101	35	-84	-34	-107	-18	-102	-70	-67	0	-100	-15	-74	-69	-147	-76	642	-2788	-4143	-17679	-5313	-19213	1086	-16234	475	-17675	-3755	-13601	-932	-18540	-4107	-12876	4127
1.043333	-26	38	88	-58	-110	-33	11	-15	-19	4	-70	-53	-99	-17	-32	-38	-102	36	-84	-33	-108	-24	-98	-70	-67	0	-98	-14	-74	-69	-151	-77	700	-2927	-4181	-17726	-6885	-19016	1036	-16149	422	-17464	-3722	-13633	1363	-18346	-4120	-12946	-6077
1.044167	0	41	87	-60	-112	-34	11	-16	-15	4	-73	-66	-97	-19	-29	-60	-100	33	-86	-33	-105	-24	-99	-75	-64	0	-98	-11	-74	-70	-150	-73	283	-3071	-4213	-17764	-7966	-18816	1014	-16073	214	-17248	-3698	-13651	2773	-18143	-4139	-13027	-1807
1.045000	-26	40	87	-58	-108	-34	12	-14	-18	4	-73	-55	-98	-14	-30	-62	-99	35	-86	-33	-108	-24	-96	-70	-62	0	-99	-13	-74	-68	-150	-75	610	-3212	-4244	-17801	-8486	-18615	953	-16002	-62	-17033	-3677	-13667	2844	-17938	-4164	-13124	5545
1.045833	-24	40	90	-60	-109	-35	13	-15	-17	5	-72	-65	-98	-13	-30	-60	-99	36	-84	-34	-105	-22	-97	-72	-64	-1	-99	-14	-73	-68	-164	-74	445	-3356	-4271	-17832	-8062	-18415	895	-15930	-658	-16826	-3664	-13659	2823	-17731	-4199	-13227	-484
1.046667	-24	43	89	-56	-108	-31	12	-14	-16	7	-70	-64	-95	-14	-28	-61	-96	36	-82	-33	-104	-22	-95	-69	-64	3	-98	-11	-74	-69	-149	-73	39	-3490	-4298	-17862	-6867	-18219	829	-15861	-1721	-16617	-3660	-13652	3473	-17529	-4241	-13357	1129
1.047500	-24	42	90	-59	-110	-33	13	-15	-22	7	-69	-62	-97	-14	-27	-57	-99	37	-84	-34	-105	-25	-96	-74	-65	0	-98	-13	-72	-66	-145	-74	145	-3644	-4330	-17889	-4996	-18028	748	-15799	-3462	-16423	-3659	-13625	4918	-17332	-4281	-13490	6344
1.048333	-25	38	88	-58	-109	-30	24	7	-17	6	-69	-64	-104	-15	-28	-63	-97	36	-85	-34	-105	-22	-97	-70	-62	0	-99	-13	-74	-69	-151	-74	-929	-3788	-4367	-17918	-2103	-17842	676	-15736	-5816	-16235	-3667	-13595	7686	-17135	-4327	-13638	2898
1.049167	-26	38	85	-60	-111	-33	9	-15	-22	3	-72	-64	-96	-15	-29	-60	-99	33	-85	-34	-103	-19	-98	-70	-65	0	-97	-13	-76	-69	-146	-79	-682	-3924	-4411	-17942	-50	-17675	609	-15677	-7341	-16060	-3677	-13553	4365	-16945	-4371	-13798	-1353
1.050000	-27	36	88	-60	-109	-32	10	-16	-21	6	-75	-65	-98	-15	-32	-64	-103	30	-86	-34	-104	-23	-100	-72	-68	-3	-101	-13	-77	-73	-151	-77	1253	-4060	-4464	-17968	-702	-17514	547	-15594	-7377	-15892	-3687	-13501	-2949	-16773	-4410	-13960	4757
1.050833	-26	38	86	-61	-115	-34	9	-16	-19	1	-75	-63	-98	-18	-30	-60	-103	35	-86	-33	-108	-25	-96	-74	-66	-4	-101	-16	-77	-70	-149	-76	-666	-4186	-4521	-17992	280	-17365	497	-15531	-7519	-15739	-3700	-13443	-5739	-16605	-4442	-14130	7596
1.051667	-28	38	87	-62	-112	-32	10	-14	-7	6	-74	-64	-96	-15	-27	-59	-102	30	-85	-31	-104	-21	-97	-68	-63	-1	-100	-11	-73	-67	-146	-73	-67	-4311	-4591	-18037	57	-17227	461	-15447	-7654	-15598	-3708	-13378	-7774	-16457	-4465	-14302	6
1.052500	-28	41	91	-59	-110	-33	10	-15	-22	3	-74	-64	-99	-18	-30	-60	-101	30	-84	-30	-104	-24	-99	-69	-68	-6	-100	-13	-76	-67	-150	-74	159	-4428	-4660	-18037	-735	-17101	435	-15359	-7837	-15474	-3710	-13308	-6472	-16326	-4468	-14474	2857
1.053333	-30	39	90	-58	-108	-32	12	-14	-19	2	-72	-31	-98	-14	-31	-59	-103	33	-83	-32	-105	-22	-98	-69	-69	1	-98	-13	-75	-67	-147	-76	-623	-4551	-4740	-18083	-1505	-16990	431	-15236	-8191	-15359	-3704	-13238	-3003	-16216	-4480	-14646	4933
1.054167	-26	36	89	-59	-109	-30	15	-13	-19	2	-72	-64	-96	-14	-27	-57	-99	33	-83	-30	-103	-22	-95	-67	-67	0	-99	-10	-74	-66	-145	-72	-109	-4669	-4819	-18088	-2312	-16890	435	-15152	-8639	-15267	-3693	-13168	-1751	-16127	-4466	-14806	-1525
1.055000	-26	42	91	-56	-109	-31	15	-13	-15	5	-69	-68	-94	-13	-27	-58	-86	34	-82	-29	-101	-23	-98	-66	-61	2	-99	-12	-73	-69	-144	-74	541	-4789	-4902	-18129	-4413	-16809	456	-15029	-9198	-15184	-3668	-13100	-2856	-16059	-4433	-14956	845
1.055833	-25	40	90	-63	-112	-32	13	-13	-21	4	-74	-67	-98	-16	-26	-58	-100	33	-85	-32	-105	-22	-95	-65	-65	-4	-103	-13	-74	-68	-146	-74	-263	-4914	-4983	-18147	-4156	-16735	490	-14899	-10326	-15123	-3639	-13032	-646	-16015	-4386	-15096	9547
1.056667	-30	38	89	-59	-113	-35	11	-13	-21	3	-74	-66	-96	-17	-28	-64	-101	30	-87	-34	-107	-26	-102	-70	-68	-1	-101	-17	-76	-75	-149	-78	125	-5040	-5064	-18185	-1254	-16680	532	-14766	-11686	-15078	-3591	-12971	3610	-15993	-4324	-15218	235
1.057500	-29	40	85	-61	-114	-38	7	-18	-22	1	-76	-68	-100	-17	-28	-60	-100	32	-83	-36	-104	-25	-100	-72	-67	-4	-105	-15	-74	-73	-146	-76	-298	-5180	-5130	-18216	2309	-16624	592	-14611	-13637	-15043	-3530	-12912	6495	-15987	-4229	-15320	-782
1.058333	-31	37	87	-64	-112	-46	12	-17	-30	1	-70	-59	-97	-16	-29	-60	-102	30	-87	-35	-107	-25	-100	-68	-66	-1	-103	-16	-75	-73	-147	-77	-80	-5320	-5189	-18252	5199	-16579	662	-14456	-15904	-15024	-3453	-12854	6357	-16002	-4135	-15393	6816
1.059167	-29	40	99	-61	-109	-35	10	-16	-21	2	-74	-66	-96	-15	-28	-61	-97	34	-86	-32	-105	-23	-98	-74	-66	-3	-100	-6	-77	-72	-146	-74	321	-5461	-5234	-18284	7190	-16544	741	-14291	-18011	-15017	-3366	-12799	4162	-16034	-4013	-15447	1535
1.060000	-26	41	89	-59	-108	-35	13	-16	-17	7	-73	-64	-97	-13	-30	-59	-98	37	-62	-30	-103	-23	-97	-64	-64	-1	-99	-13	-75	-67	-145	-73	343	-5612	-5264	-18320	7285	-16513	822	-14128	-19923	-15020	-3262	-12745	403	-16083	-3870	-15473	308
1.060833	-34	43	90	-53	-109	-31	15	-14	-19	4	-76	-62	-96	-12	-27	-58	-98	35	-83	-30	-101	-25	-97	-67	-63	0	-99	-15	-70	-69	-145	-72	607	-5769	-5281	-18351	5308	-16495	911	-13960	-21597	-15048	-3150	-12694	-3110	-16155	-3715	-15472	5052
1.061667	-25	41	87	-60	-109	-33	10	-13	-21	5	-74	-67	-98	-13	-27	-57	-98	35	-85	-34	-108	-24	-97	-65	-64	0	-100	-14	-74	-65	-144	-74	22	-5927	-5285	-18386	2547	-16482	1000	-13792	-23259	-15084	-3029	-12644	-2997	-16228	-3543	-15448	2694
1.062500	-27	41	89	-58	-111	-31	11	-15	-17	5	-73	-68	-96	-13	-27	-59	-100	36	-84	-32	-105	-25	-100	-68	-64	-1	-100	-15	-74	-69	-146	-76	6	-6090	-5276	-18413	-1289	-16479	1090	-13624	-24687	-15132	-2901	-12596	-3626	-16324	-3357	-15399	-1392
1.063333	-26	41	88	-60	-111	-31	13	-12	-16	3	-72	-64	-98	-18	-27	-58	-99	37	-87	-35	-107	-22	-98	-67	-63	1	-98	-15	-73	-70	-146	-75	2436	-6251	-5253	-18444	-9392	-16482	1184	-13461	-25052	-15189	-2770	-12546	-8646	-16423	-3164	-15327	3341
1.064167	-32	41	89	-63	-110	-34	10	-16	-21	5	-74	-67	-97	-14	-30	-61	-101	36	-87	-33	-110	-23	-100	-68	-67	2	-99	-29	-76	-73	-147	-75	690	-6412	-5215	-18465	-16567	-16493	1277	-13301	-25627	-15258	-2631	-12496	-8397	-16532	-2957	-15252	9072
1.065000	-28	39	86	-60	-110	-32	10	-17	-18	6	-74	-65	-98	-19	-38	-64	-102	34	-85	-38	-109	-25	-101	-69	-66	-1	-102	-16	-72	-76	-149	-78	667	-6560	-5169	-18489	-23186	-16515	1366	-13096	-26170	-15338	-2493	-12440	-8329	-16652	-2749	-15124	2205
1.065833	-29	20	85	-61	-111	-33	10	-17	-22	2	-75	-68	-98	-14	-32	-62	-104	33	-84	-32	-104	-34	-101	-68	-65	-1	-88	-15	-74	-72	-145	-75	941	-6705	-5113	-18508	-28526	-16536	1462	-12991	-26677	-15423	-2352	-12375	-6674	-16772	-2527	-14994	4226
1.066667	-27	41	89	-60	-111	-33	20	-14	-15	6	-74	-64	-107	-14	-28	-60	-96	36	-84	-35	-103	-22	-99	-68	-61	0	-98	-16	-70	-67	-146	-75	98	-6836	-5051	-18521	-31756	-16575	1554	-12844	-27313	-15507	-2216	-12309	-5191	-16894	-2306	-14851	8473
1.067500	-23	42	90	-61	-109	-34	15	-13	-17	5	-73	-67	-98	-17	-28	-61	-96	36	-87	-34	-98	-23	-99	-65	-64	-1	-99	-16	-75	-68	-147	-73	160	-6953	-4987	-18537	-32051	-16616	1649	-12702	-28045	-15599	-2078	-12236	-6033	-17018	-2086	-14689	4175
1.068333	-23	43	90	-97	-111	-33	16	-11	0	7	-67	-62	-95	-13	-27	-59	-99	38	-82	-29	-103	-19	-98	-65	-63	0	-97	-13	-72	-65	-146	-77	936	-7058	-4921	-18546	-31569	-16652	1749	-12566	-28714	-15695	-1941	-12150	-10884	-17135	-1869	-14528	4379
1.069167	-16	44	89	-57	-107	-31	16	-15	-17	7	-68	-64	-96	-16	-31	-62	-98	37	-82	-34	-105	-21	-99	-73	-62	0	-97	-14	-74	-70	-152	-75	-374	-7157	-4859	-18561	-31171	-16736	1846	-12434	-30042	-15795	-1812	-12060	-11894	-17257	-1659	-14351	14180
1.070000	-24	40	89	-60	-111	-38	11	-14	-18	5	-73	-67	-98	-17	-26	-62	-101	34	-77	-39	-104	-25	-100	-70	-64	-6	-100	-16	-72	-68	-149	-77	-385	-7242	-4800	-18579	-28409	-16802	1947	-12312	-31683	-15884	-1679	-11958	-9106	-17369	-1452	-14163	6712
1.070833	-25	37	78	-61	-111	-35	13	-16	-18	5	-73	-65	-99	-19	-33	-62	-98	33	-85	-35	-102	-23	-98	-73	-64	2	-99	-16	-74	-73	-154	-77	-851	-7309	-4743	-18595	-22190	-16883	2061	-12191	-32399	-15988	-1547	-11843	-5215	-17473	-1255	-13967	1804
1.071667	-28	40	88	-57	-111	-34	10	-12	-19	6	-73	-63	-97	-15	-30	-62	-99	34	-84	-38	-108	-23	-100	-72	-65	1	-100	-15	-75	-70	-147	-76	-1146	-7366	-4696	-18604	-16410	-16964	2173	-12075	-31784	-16080	-1414	-11717	-2684	-17558	-1072	-13762	9996
1.072500	-26	38	86	-61	-111	-33	11	-16	-21	5	-72	-65	-99	-19	-33	-64	-100	32	-85	-28	-107	-24	-102	-85	-66	-6	-100	-16	-74	-74	-153	-79	-931	-7411	-4650	-18636	-10552	-17056	2294	-11964	-31424	-16166	-1283	-11578	-1034	-17635	-903	-13542	5249
1.073333	-26	38	86	-61	-111	-36	11	-15	-24	0	-75	-67	-87	-18	-31	-62	-99	33	-90	-38	-107	-25	-103	-72	-65	-4	-104	-16	-74	-72	-152	-78	-1035	-7448	-4614	-18660	-4430	-17163	2415	-11862	-31080	-16248	-1152	-11434	-474	-17698	-747	-13330	1326
1.074167	-28	37	86	-61	-110	-38	8	-19	-24	5	-74	-68	-97	-19	-32	-65	-102	33	-87	-30	-104	-23	-101	-56	-63	-1	-98	-14	-73	-69	-152	-77	-928	-7467	-4578	-18682	604	-17245	2549	-11760	-30642	-16319	-1014	-11272	-339	-17741	-606	-13099	6155
1.075000	-26	39	88	-59	-115	-35	17	-16	-19	6	-73	-64	-94	-17	-31	-62	-99	34	-83	-33	-104	-23	-99	-69	-64	-3	-102	-13	-74	-70	-150	-75	-1470	-7485	-4552	-18709	5460	-17338	2680	-11673	-30311	-16386	-883	-11101	1242	-17771	-486	-12864	3818
1.075833	-26	40	87	-60	-110	-35	15	-16	-19	5	-70	-63	-97	-16	-32	-63	-97	33	-84	-35	-103	-24	-97	-73	-65	-4	-99	-16	-72	-69	-148	-76	-1971	-7491	-4529	-18733	10147	-17430	2812	-11587	-29923	-16442	-748	-10925	2534	-17784	-383	-12626	-1974
1.076667	-25	41	86	-62	-110	-35	12	-12	-41	6	-73	-64	-101	-16	-29	-60	-99	32	-85	-36	-103	-25	-100	-70	-69	-6	-102	-13	-73	-72	-147	-75	664	-7497	-4502	-18761	10754	-17523	2948	-11519	-29562	-16494	-620	-10746	-2648	-17780	-300	-12389	-474
1.077500	-28	38	88	-63	-111	-34	11	-16	-18	5	-72	-65	-96	-17	-29	-62	-105	35	-85	-35	-102	-25	-99	-70	-66	-3	-103	-15	-74	-69	-150	-79	-206	-7489	-4487	-18780	10706	-17610	3076	-11454	-29204	-16534	-496	-10575	-3377	-17759	-234	-12153	6303
1.078333	-26	38	88	-60	-111	-33	12	-17	-27	4	-72	-62	-99	-18	-29	-60	-101	33	-86	-34	-109	-25	-100	-73	-64	-5	-101	-16	-73	-72	-147	-77	-620	-7472	-4465	-18824	10412	-17689	3205	-11406	-28841	-16564	-376	-10379	-3449	-17721	-188	-11906	-23
1.079167	-27	42	86	-60	-114	-34	13	-15	-17	6	-69	-65	-98	-16	-32	-61	-102	29	-88	-32	-104	-23	-92	-68	-60	-3	-99	-24	-73	-72	-147	-77	524	-7451	-4444	-18804	9178	-17759	3328	-11367	-28486	-16581	-257	-10200	-2553	-17671	-156	-11671	-34
1.080000	-23	42	90	-59	-110	-30	15	-14	-18	8	-69	-62	-77	-11	-28	-59	-97	35	-91	-32	-102	-21	-95	-68	-64	0	-100	-11	-72	-68	-144	-73	270	-7416	-4417	-18812	7529	-17820	3436	-11344	-28148	-16593	-148	-10024	-1871	-17611	-142	-11446	5516
1.080833	-19	42	90	-58	-111	-33	15	-12	-17	8	-70	-62	-100	-12	-29	-57	-102	34	-86	-30	-110	-14	-96	-63	-63	0	-100	-12	-76	-69	-145	-74	176	-7382	-4385	-18811	6440	-17875	3532	-11342	-27804	-16597	-56	-9863	-1248	-17545	-142	-11236	1660
1.081667	-26	40	88	-60	-110	-34	12	-18	-22	2	-74	-64	-97	-14	-28	-59	-101	34	-85	-30	-104	-22	-100	-73	-67	-1	-102	-12	-75	-70	-147	-76	1599	-7330	-4338	-18801	4087	-17924	3609	-11365	-27472	-16593	28	-9722	-4875	-17469	-161	-11050	-1538
1.082500	-27	39	87	-62	-110	-39	11	-19	-19	2	-74	-64	-96	-12	-31	-59	-100	32	-85	-30	-112	-17	-101	-67	-62	0	-99	-13	-74	-73	-146	-76	765	-7269	-4282	-18785	2349	-17961	3677	-11397	-27131	-16572	107	-9597	-5966	-17390	-178	-10880	9116
1.083333	-25	40	89	-60	-110	-35	17	-16	-19	2	-66	-66	-96	-14	-28	-57	-100	34	-85	-34	-104	-21	-100	-70	-65	-1	-102	-13	-75	-73	-147	-70	504	-7195	-4214	-18767	3699	-17986	3725	-11462	-26807	-16551	174	-9494	-4094	-17309	-205	-10739	6454
1.084167	-29	40	87	-58	-112	-34	15	-15	-22	7	-72	-65	-99	-13	-27	-59	-101	35	-85	-29	-107	-19	-98	-70	-64	-12	-97	-12	-73	-69	-147	-74	611	-7108	-4128	-18744	6942	-18007	3756	-11539	-26486	-16517	230	-9418	-2043	-17230	-236	-10631	-1802
1.085000	-26	42	89	-60	-111	-33	15	-34	-19	6	-75	-86	-97	-12	-27	-57	-99	39	-84	-30	-104	-18	-97	-68	-63	0	-101	-11	-69	-68	-146	-70	165	-7007	-4026	-18706	11029	-18019	3767	-11642	-26171	-16478	275	-9371	-1678	-17150	-271	-10549	6378
1.085833	-34	43	89	-57	-108	-33	19	-15	-18	9	-72	-63	-95	-11	-29	-57	-98	36	-85	-32	-104	-18	-98	-67	-61	0	-100	-11	-73	-72	-147	-72	218	-6894	-3915	-18693	16116	-18023	3760	-11770	-25859	-16431	311	-9352	-1321	-17076	-308	-10508	4879
1.086667	-25	44	89	-59	-110	-35	17	-14	-41	7	-74	-64	-95	-12	-26	-57	-96	38	-84	-29	-103	-18	-98	-67	-64	0	-100	-10	-72	-69	-145	-72	22	-6774	-3783	-18662	21823	-18027	3735	-11916	-25556	-16380	335	-9366	105	-17006	-344	-10502	-1261
1.087500	-23	43	90	-57	-108	-30	18	-15	-12	8	-72	-64	-96	-13	-27	-50	-93	40	-84	-32	-101	-17	-97	-66	-62	1	-97	-9	-70	-69	-144	-70	-44	-6641	-3646	-18648	27253	-18029	3695	-12079	-25236	-16322	349	-9405	1897	-16940	-384	-10535	3301
1.088333	-23	44	93	-47	-104	-29	20	-12	-16	3	-69	-61	-93	-12	-25	-55	-97	39	-82	-28	-102	-17	-98	-65	-59	0	-97	-10	-90	-67	-142	-69	-425	-6501	-3498	-18632	31666	-18039	3642	-12259	-24533	-16262	360	-9468	4577	-16883	-426	-10605	2877
1.089167	-26	43	88	-59	-109	-32	17	-16	-14	9	-73	-64	-95	-14	-29	-57	-98	37	-85	-33	-115	-22	-100	-55	-60	0	-98	-13	-73	-70	-146	-72	-1601	-6360	-3339	-18631	32767	-18055	3574	-12454	-20633	-16201	350	-9555	8783	-16833	-476	-10712	-3707
1.090000	-29	39	88	-59	-114	-35	13	-16	-19	3	-78	-68	-100	-24	-30	-61	-104	35	-87	-36	-107	-26	-102	-73	-67	-5	-104	-16	-78	-73	-151	-78	284	-6217	-3181	-18632	32502	-18084	3495	-12655	-13759	-16132	328	-9667	6203	-16784	-539	-10857	-5196
1.090833	-34	35	82	-64	-114	-41	7	-23	-22	2	-78	-69	-101	-22	-33	-61	-103	33	-87	-29	-110	-26	-102	-72	-66	-1	-102	-16	-75	-74	-148	-73	334	-6072	-3020	-18643	32204	-18107	3420	-12854	-8636	-16071	305	-9782	4963	-16736	-600	-11020	1123
1.091667	-28	39	85	-62	-86	-38	12	-18	-26	1	-75	-70	-98	-18	-30	-61	-101	35	-86	-39	-109	-24	-102	-72	-65	-4	-107	-16	-73	-32	-147	-76	-955	-5929	-2864	-18662	31827	-18152	3335	-13057	-3387	-16014	256	-9914	4846	-16695	-681	-11221	-4563
1.092500	-28	37	86	-64	-111	-35	12	-17	-22	5	-74	-67	-96	-17	-30	-59	-102	34	-88	-36	-108	-25	-100	-73	-68	-5	-102	-15	-74	-73	-147	-75	13	-5791	-2706	-18692	31000	-18215	3247	-13260	2249	-15963	196	-10049	5140	-16654	-779	-11448	-9550
1.093333	-25	40	87	-81	-118	-35	12	-18	-17	2	-76	-70	-100	-18	-31	-61	-98	35	-90	-34	-108	-25	-100	-69	-64	-3	-101	-16	-73	-74	-148	-67	-240	-5658	-2559	-18728	27921	-18296	3156	-13459	7352	-15921	113	-10186	5553	-16624	-896	-11694	-5920
1.094167	-25	38	87	-61	-110	-39	13	-16	-14	6	-75	-65	-97	-18	-30	-60	-98	35	-87	-34	-107	-24	-98	-69	-63	-9	-99	-12	-75	-73	-149	-74	-719	-5530	-2423	-18766	23623	-18394	3061	-13649	12094	-15902	8	-10308	5695	-16598	-1039	-11964	-9397
1.095000	-27	40	87	-58	-112	-35	12	-17	-18	6	-74	-51	-99	-17	-31	-57	-99	37	-86	-33	-107	-23	-100	-68	-63	-1	-102	-17	-78	-74	-146	-73	359	-5417	-2298	-18814	17878	-18512	2960	-13835	16676	-15906	-125	-10453	591	-16587	-1213	-12252	-16522
1.095833	-25	37	86	-61	-110	-34	13	-15	-16	3	-75	-66	-98	-16	-31	-61	-101	33	-88	-32	-105	-25	-100	-69	-64	-3	-100	-13	-75	-72	-147	-75	12	-5311	-2186	-18861	11507	-18658	2847	-14017	20852	-15939	-288	-10588	-3807	-16588	-1428	-12560	-9157
1.096667	-26	39	89	-55	-105	-39	11	-17	-21	6	-76	-67	-99	-19	-31	-61	-99	34	-87	-34	-107	-26	-101	-72	-65	-5	-100	-17	-78	-75	-149	-90	-178	-5211	-2086	-18917	7700	-18828	2730	-14192	24327	-16016	-486	-10715	-4536	-16608	-1648	-12880	-8055
1.097500	-28	36	82	-65	-110	-38	9	-19	-19	2	-76	-66	-98	-16	-33	-61	-101	33	-90	-36	-109	-26	-102	-72	-66	-8	-101	-17	-75	-76	-148	-76	13	-5120	-1999	-18973	6014	-19027	2602	-14368	27226	-16130	-719	-10841	-3906	-16647	-1910	-13217	-19697
1.098333	-27	38	81	-63	-108	-40	7	-17	-19	-1	-77	-72	-99	-21	-35	-63	-101	30	-91	-38	-108	-29	-107	-74	-67	-7	-107	-23	-98	-66	-150	-80	-383	-5037	-1923	-19027	5335	-19246	2448	-14544	29646	-16298	-991	-10969	-4779	-16707	-2206	-13564	-14601
1.099167	-30	36	82	-65	-114	-42	6	-21	-23	0	-77	-69	-97	-21	-33	-64	-101	28	-90	-43	-109	-25	-100	-70	-69	-1	-100	-15	-73	-74	-148	-77	214	-4954	-1847	-19072	5335	-19488	2284	-14716	31758	-16500	-1290	-11080	-6997	-16789	-2529	-13920	-11347
1.100000	-27	40	86	-62	-110	-38	10	-15	-15	8	-83	-65	-98	-16	-30	-59	-98	35	-86	-31	-107	-26	-99	-69	-63	-4	-100	-16	-77	-73	-148	-75	257	-4880	-1783	-19121	5183	-19748	2086	-14890	32767	-16762	-1635	-11199	-9295	-16903	-2882	-14286	-17923
1.100833	-25	40	86	-61	-109	-38	13	-15	-17	2	-73	-63	-94	-15	-28	-59	-100	39	-87	-31	-105	-29	-98	-68	-65	0	-98	-14	-73	-70	-146	-76	425	-4800	-1717	-19160	4054	-20049	1888	-15072	32767	-17073	-2022	-11313	-10635	-17039	-3266	-14662	-14802
1.101667	-25	40	85	-60	-109	-13	10	-14	-18	4	-74	-68	-98	-17	-28	-60	-99	35	-84	-31	-105	-22	-97	-68	-65	-1	-99	-16	-73	-68	-151	-76	600	-4731	-1660	-19197	2047	-20358	1657	-15261	32767	-17427	-2422	-11427	-8702	-17200	-3666	-15044	-10988
1.102500	-25	40	84	-61	-113	-34	11	-15	-18	4	-74	-64	-97	-15	-28	-59	-102	34	-86	-33	-107	-24	-99	-70	-66	-1	-100	-14	-73	-70	-146	-79	-675	-4663	-1595	-19226	167	-20695	1391	-15448	32767	-17829	-2858	-11538	-1183	-17383	-4092	-15434	-14387
1.103333	-25	41	87	-61	-120	-53	11	-15	-18	5	-72	-69	-97	-17	-29	-59	-102	35	-88	-33	-108	-25	-99	-70	-66	-3	-104	-17	-75	-72	-149	-78	1049	-4607	-1529	-19251	-3980	-21048	1113	-15660	32767	-18262	-3319	-11643	3039	-17585	-4534	-15823	-15592
1.104167	-27	38	85	-60	-111	-35	11	-14	-19	5	-73	-66	-99	-16	-30	-61	-98	30	-87	-32	-107	-17	-98	-73	-64	-1	-98	-14	-75	-69	-148	-78	2456	-4529	-1455	-19273	-10844	-21413	805	-15864	32767	-18717	-3793	-11745	6115	-17799	-4993	-16214	-6412
1.105000	-27	42	87	-59	-85	-32	12	-14	-15	6	-74	-65	-98	-15	-32	-59	-102	37	-83	-30	-105	-22	-99	-69	-62	0	-97	-13	-78	-73	-146	-77	671	-4466	-1371	-19285	-16103	-21794	480	-16070	32767	-19190	-4280	-11845	10613	-18023	-5458	-16591	-5179
1.105833	-25	43	88	-60	-112	-35	10	-16	-17	4	-74	-68	-100	-15	-31	-60	-100	25	-82	-34	-111	-23	-88	-68	-64	1	-98	-16	-73	-68	-146	-77	1745	-4410	-1285	-19295	-21091	-22169	132	-16283	32767	-19650	-4777	-11938	13363	-18231	-5929	-16965	-9263
1.106667	-28	41	87	-47	-113	-35	12	-13	-19	3	-73	-67	-99	-17	-30	-61	-102	33	-83	-33	-107	-25	-99	-73	-67	-1	-101	-31	-76	-70	-138	-76	1866	-4362	-1185	-19297	-24066	-22554	-230	-16496	32767	-20149	-5276	-12034	14661	-18465	-6401	-17327	-2546
1.107500	-25	37	86	-63	-111	-39	10	-17	-19	2	-72	-62	-93	-16	-29	-67	-103	24	-83	-32	-104	-22	-97	-70	-64	-1	-95	-11	-70	-67	-146	-74	1258	-4311	-1078	-19297	-24376	-22931	-606	-16706	32767	-20605	-5766	-12121	14290	-18662	-6863	-17668	216
1.108333	-25	41	94	-60	-105	-45	16	-14	-15	7	-68	-63	-93	-18	-27	-58	-97	36	-83	-29	-103	-23	-99	-68	-63	1	-94	-4	-74	-70	-146	-73	2085	-4267	-966	-19294	-23422	-23297	-995	-16918	32767	-21037	-6257	-12223	10452	-18848	-7325	-17993	-4568
1.109167	-27	44	89	-60	-110	-35	13	-13	-17	9	-70	-67	-94	-16	-28	-58	-99	36	-84	-32	-105	-22	-97	-67	-61	2	-98	-12	-74	-68	-146	-73	1876	-4244	-856	-19290	-21775	-23651	-1391	-17125	32767	-21436	-6731	-12329	6361	-19008	-7772	-18301	2598
1.110000	-25	40	90	-59	-111	-36	13	-15	-19	4	-74	-65	-115	-18	-14	-61	-103	33	-83	-32	-108	-24	-100	-72	-66	-3	-99	-12	-77	-73	-152	-77	765	-4223	-748	-19283	-16448	-23982	-1799	-17325	32767	-21783	-7206	-12453	6526	-19135	-8209	-18580	9688
1.110833	-26	39	89	-62	-112	-39	12	-16	-18	3	-74	-67	-100	-18	-30	-60	-108	35	-87	-33	-108	-24	-100	-69	-64	0	-98	-15	-72	-70	-147	-74	847	-4212	-625	-19278	-8488	-24270	-2208	-17527	32767	-22083	-7664	-12582	8285	-19217	-8618	-18835	2
1.111667	-28	39	88	-60	-113	-33	11	-17	-19	2	-75	-67	-99	-17	-29	-58	-98	37	-84	-32	-104	-22	-99	-70	-62	1	-99	-12	-74	-76	-147	-73	214	-4210	-509	-19268	-153	-24528	-2625	-17724	32743	-22325	-8112	-12769	8883	-19278	-9010	-19060	3965
1.112500	-26	43	87	-59	-111	-36	12	-13	-17	6	-74	-63	-98	-12	-29	-58	-107	35	-81	-35	-108	-23	-102	-69	-64	0	-98	-14	-73	-68	-145	-73	108	-4218	-405	-19259	7707	-24743	-3040	-17900	32395	-22492	-8545	-12975	7767	-19279	-9379	-19256	10015
1.113333	-25	41	86	-53	-109	-31	5	-16	-21	5	-72	-67	-100	-16	-30	-58	-102	36	-81	-32	-104	-22	-98	-68	-64	2	-97	-12	-61	-73	-147	-72	-257	-4259	-299	-19253	14403	-24905	-3456	-18119	31957	-22610	-8973	-13224	5359	-19248	-9730	-19432	3518
1.114167	-25	43	89	-59	-111	-34	13	-13	-17	5	-70	-64	-96	-14	-28	-58	-98	37	-81	-34	-103	-23	-101	-68	-63	2	-98	-11	-75	-67	-147	-73	-599	-4254	-206	-19246	18816	-25017	-3873	-18319	31595	-22652	-9390	-13522	2350	-19167	-10065	-19577	4841
1.115000	-25	38	88	-59	-93	-32	15	-14	-21	4	-76	-67	-100	-17	-32	-59	-103	36	-83	-34	-108	-23	-100	-73	-62	1	-99	-13	-77	-70	-152	-72	-757	-4286	-121	-19239	21233	-25074	-4292	-18529	31195	-22627	-9800	-13882	406	-19048	-10381	-19708	8930
1.115833	-27	40	86	-63	-115	-39	11	-18	-19	4	-76	-67	-100	-16	-30	-28	-100	34	-85	-34	-111	-23	-100	-68	-63	0	-100	-14	-74	-73	-148	-73	-1921	-4312	-49	-19235	22350	-25073	-4707	-18752	30823	-22527	-10201	-14296	2130	-18880	-10693	-19815	5555
1.116667	-52	40	86	-59	-110	-5	11	-14	-18	4	-75	-66	-97	-17	-34	-58	-100	34	-86	-33	-107	-25	-101	-72	-67	1	-100	-19	-77	-74	-148	-75	-1340	-4339	19	-19229	20435	-25011	-5120	-18987	30461	-22362	-10597	-14777	1945	-18677	-10977	-19908	2341
1.117500	-24	39	88	-62	-114	-36	9	-14	-21	5	-75	-66	-102	2	-33	-59	-98	38	-86	-34	-108	-27	-101	-70	-66	-1	-102	-14	-73	-73	-147	-74	576	-4366	77	-19218	13765	-24891	-5513	-19227	30081	-22131	-10989	-15312	-394	-18432	-11268	-19990	8539
1.118333	-29	42	86	-61	-110	-35	11	-16	-19	2	-74	-67	-99	-16	-30	-58	-100	32	-84	-32	-104	-23	-100	-69	-64	0	-99	-14	-76	-72	-153	-74	-1305	-4379	135	-19207	6858	-24719	-5949	-19508	29719	-21838	-11378	-15909	1505	-18163	-11567	-20066	11156
1.119167	-27	38	87	-60	-111	-38	6	-15	-17	6	-74	-64	-96	-16	-32	-62	-99	33	-84	-51	-105	-27	-99	-72	-63	0	-99	-14	-74	-69	-151	-74	-417	-4385	185	-19192	-2220	-24502	-6365	-19807	29363	-21499	-11767	-16566	2912	-17865	-11883	-20135	5044
1.120000	-23	41	92	-58	-107	-32	12	-12	-14	7	-68	-63	-97	-13	-31	-58	-99	35	-83	-30	-104	-23	-96	-66	-62	0	-100	-13	-76	-69	-145	-72	-166	-4382	232	-19174	-11828	-24243	-6774	-20124	29009	-21109	-12164	-17280	5810	-17545	-12217	-20203	10251
1.120833	-24	43	88	-58	-111	-32	13	-12	-17	5	-69	-62	-98	-14	-27	-59	-99	61	-83	-30	-104	-21	-98	-69	-66	0	-100	-12	-72	-68	-146	-73	-890	-4358	278	-19155	-21075	-23954	-7195	-20475	28654	-20684	-12565	-18034	9219	-17219	-12589	-20269	13382
1.121667	-24	41	93	-40	-108	-32	13	-11	-15	6	-73	-63	-95	-17	-29	-58	-98	36	-85	-30	-100	-23	-98	-68	-66	0	-102	-15	-74	-67	-147	-70	-245	-4323	323	-19131	-29102	-23645	-7618	-20850	28314	-20236	-12976	-18831	9576	-16905	-13004	-20336	7908
1.122500	-23	40	89	-58	-108	-32	9	-11	-17	25	-69	-62	-96	-15	-30	-59	-125	33	-84	-31	-105	-19	-99	-72	-61	1	-98	-12	-72	-65	-147	-73	534	-4265	371	-19104	-32749	-23335	-8057	-21254	27967	-19771	-13406	-19646	6739	-16599	-13468	-20398	11787
1.123333	-25	41	87	-62	-111	-41	7	-14	-18	6	-73	-65	-99	-21	-33	-59	-102	33	-88	-32	-110	-24	-101	-72	-67	-1	-100	-17	-78	-72	-146	-76	-440	-4194	416	-19076	-32745	-23028	-8495	-21685	27471	-19299	-13860	-20475	6726	-16322	-13985	-20461	21388
1.124167	-30	41	84	-62	-115	-40	5	-16	-22	5	-76	-64	-99	-19	-33	-60	-99	30	-127	-33	-108	-25	-102	-70	-68	0	-100	-12	-78	-69	-149	-73	-446	-4097	467	-19033	-32766	-22737	-8946	-22141	24855	-18835	-14322	-21296	8702	-16086	-14567	-20513	12810
1.125000	-26	41	87	-42	-113	-30	11	-12	-18	0	-72	-62	-98	-18	-34	-58	-101	34	-85	-30	-110	-24	-98	-69	-66	-1	-115	-12	-76	-70	-150	-76	-977	-3982	524	-18991	-32747	-22472	-9401	-22610	19911	-18393	-14818	-22107	10237	-15870	-15207	-20560	12788
1.125833	-26	41	87	-58	-111	-35	11	-13	-17	6	-73	-63	-96	-15	-31	-59	-127	33	-85	-31	-107	-23	-99	-68	-64	0	-100	-11	-73	-68	-147	-75	-1157	-3852	575	-18939	-32629	-22249	-9870	-23107	16947	-17984	-15333	-22888	10692	-15721	-15904	-20599	21034
1.126667	-28	75	88	-60	-107	-35	11	-14	-19	7	-69	-63	-97	-18	-30	-58	-97	35	-83	-30	-107	-21	-97	-68	-62	9	-99	-12	-76	-68	-149	-68	-1086	-3698	633	-18890	-32304	-22067	-10343	-23617	14555	-17614	-15871	-23637	10842	-15636	-16649	-20634	15689
1.127500	-25	42	87	-59	-110	-32	13	-12	-15	6	-78	-61	-96	-14	-23	-57	-98	34	-83	-32	-104	-23	-99	-67	-65	0	-96	-11	-73	-68	-144	-74	-1337	-3535	670	-18825	-31860	-21939	-10824	-24140	11796	-17306	-16422	-24329	10229	-15614	-17431	-20652	14634
1.128333	-24	42	90	-41	-108	-29	15	-10	-14	7	-66	-60	-96	-16	-29	-53	-97	36	-83	-29	-105	-21	-96	-64	-61	-1	-96	-14	-72	-86	-148	-74	-1580	-3358	742	-18765	-31094	-21870	-11295	-24675	9515	-17070	-16981	-24961	9657	-15670	-18240	-20675	18872
1.129167	-26	42	90	-60	-111	-33	11	-11	-16	5	-70	-61	-95	-14	-30	-56	-113	35	-84	-31	-104	-19	-99	-68	-65	1	-97	-11	-76	-67	-147	-73	-2394	-3174	786	-18701	-26312	-21865	-11767	-25219	6916	-16915	-17542	-25524	11444	-15801	-19064	-20694	14689
1.130000	-25	42	86	-60	-108	-42	-6	-13	-17	5	-73	-63	-100	-17	-33	-59	-102	30	-84	-32	-107	-22	-98	-70	-65	-4	-99	-12	-75	-72	-164	-76	-2767	-2986	833	-18641	-17271	-21917	-12216	-25764	4400	-16843	-18091	-26018	12330	-16008	-19872	-20715	9076
1.130833	-29	39	86	-64	-115	-36	9	-16	-19	5	-73	-64	-97	-15	-42	-61	-102	34	-86	-33	-112	-25	-104	-68	-65	-3	-99	-13	-75	-72	-149	-77	-449	-2789	862	-18567	-11770	-22023	-12650	-26312	2790	-16866	-18632	-26425	8197	-16280	-20647	-20731	12687
1.131667	-21	39	84	-59	-111	-35	7	-15	-19	3	-76	-65	-101	-18	-36	-62	-103	30	-87	-34	-108	-24	-113	-70	-64	-3	-100	-24	-76	-77	-151	-78	-2089	-2594	886	-18502	-4575	-22184	-13051	-26861	882	-16981	-19114	-26753	7788	-16620	-21375	-20763	16028
1.132500	-29	37	80	-64	-114	-39	5	-18	-23	3	-76	-61	-99	-18	-33	-61	-100	34	-87	-35	-105	-24	-102	-69	-66	-3	-99	-13	-76	-72	-147	-77	-1964	-2403	903	-18426	2940	-22384	-13415	-27396	-928	-17183	-19556	-26993	6712	-17008	-22023	-20786	6218
1.133333	-24	40	85	-62	-110	-34	11	-15	-18	5	-74	-64	-98	-17	-32	-61	-100	33	-87	-34	-104	-23	-102	-69	-64	-4	-102	-14	-76	-76	-150	-77	-1249	-2219	904	-18357	9511	-22613	-13740	-27918	-2712	-17468	-19958	-27154	6041	-17446	-22602	-20827	7321
1.134167	-25	42	87	-60	-113	-33	12	-15	-16	5	-72	-64	-97	-28	-29	-58	-97	55	-86	-34	-108	-22	-102	-65	-62	1	-97	-14	-74	-69	-146	-75	-1679	-2039	901	-18291	15178	-22866	-14020	-28424	-4419	-17818	-20301	-27241	5441	-17923	-23086	-20869	9713
1.135000	-27	42	68	-43	-110	-36	13	-13	-19	6	-74	-62	-99	-14	-32	-57	-101	36	-81	-32	-105	-19	-98	-65	-63	1	-98	-12	-70	-67	-146	-73	-1337	-1873	878	-18226	19771	-23125	-14258	-28903	-6008	-18234	-20591	-27253	3736	-18415	-23485	-20917	2069
1.135833	-25	41	86	-61	-113	-32	11	-14	-18	6	-75	-63	-98	-14	-40	-58	-103	34	-87	-35	-98	-24	-102	-67	-66	-4	-101	-12	-69	-68	-146	-75	-267	-1722	845	-18167	20735	-23385	-14467	-29359	-7384	-18694	-20829	-27198	-1516	-18918	-23790	-20965	924
1.136667	-33	53	88	-58	-110	-39	10	-17	-19	4	-74	-66	-97	-15	-33	-61	-100	35	-84	-34	-103	-22	-101	-67	-63	0	-88	-14	-76	-72	-151	-74	-1197	-1576	796	-18112	20600	-23630	-14628	-29779	-8984	-19169	-21021	-27098	-4190	-19416	-24008	-20999	9950
1.137500	-27	40	86	-63	-109	-36	9	-15	-16	5	-76	-66	-97	-22	-34	-59	-99	33	-84	-36	-104	-24	-100	-70	-63	-3	-101	-15	-74	-68	-149	-76	-886	-1446	732	-18062	21054	-23841	-14765	-30160	-10601	-19646	-21175	-26943	-4280	-19889	-24152	-21018	899
1.138333	-25	34	84	-61	-111	-35	10	-16	-22	5	-74	-65	-98	-18	-33	-60	-98	34	-85	-32	-107	-25	-100	-70	-65	-16	-98	-16	-78	-73	-155	-75	-922	-1324	666	-18022	20748	-24024	-14879	-30490	-12391	-20100	-21300	-26752	-3976	-20332	-24236	-21018	-4912
1.139167	-27	39	84	-62	-115	-39	10	-16	-19	2	-75	-66	-99	-34	-31	-61	-99	15	-90	-39	-107	-26	-107	-69	-65	0	-103	-15	-74	-70	-149	-77	-469	-1217	583	-17989	18952	-24156	-14982	-30767	-14102	-20517	-21408	-26523	-4841	-20730	-24279	-20982	3524
1.140000	-26	40	87	-59	-110	-41	12	-14	-38	3	-90	-65	-98	-17	-32	-60	-99	36	-86	-34	-105	-25	-99	-70	-63	-1	-100	-16	-77	-61	-142	-74	383	-1114	490	-17961	16045	-24241	-15085	-30980	-15681	-20869	-21522	-26267	-6246	-21077	-24300	-20914	-391
1.140833	-28	39	84	-63	-115	-36	10	-18	-21	4	-76	-66	-86	-16	-26	-59	-102	20	-88	-32	-108	-26	-100	-68	-64	0	-101	-15	-73	-67	-148	-74	-282	-1027	388	-17948	12599	-24283	-15200	-31132	-17355	-21151	-21639	-25988	-7899	-21356	-24319	-20801	-4908
1.141667	-28	38	82	-59	-109	-34	12	-16	-21	4	-75	-63	-99	-17	-31	-62	-98	35	-87	-32	-105	-24	-102	-68	-76	-1	-107	-18	-77	-70	-152	-74	-155	-942	275	-17944	9037	-24247	-15339	-31200	-18951	-21348	-21797	-25692	-9469	-21576	-24356	-20647	-551
1.142500	-27	40	85	-59	-114	-36	9	-16	-17	5	-76	-56	-98	-14	-29	-66	-101	35	-86	-33	-105	-24	-101	-69	-63	-1	-102	-15	-74	-70	-147	-74	-262	-870	149	-17955	5885	-24158	-15520	-31191	-20700	-21453	-21988	-25380	-9337	-21718	-24451	-20448	-1925
1.143333	-28	30	84	-59	-101	-33	10	-18	-19	4	-75	-65	-100	-17	-31	-61	-100	35	-86	-30	-105	-23	-98	-68	-73	-11	-99	-15	-77	-72	-149	-69	-1471	-796	15	-17974	3980	-24037	-15739	-31090	-22831	-21460	-22228	-25051	-8137	-21794	-24595	-20209	-7909
1.144167	-25	42	85	-61	-113	-36	12	-14	-18	4	-76	-63	-98	-16	-31	-59	-100	25	-88	-31	-109	-23	-100	-68	-65	-3	-101	-13	-76	-68	-148	-73	968	-727	-119	-18008	-299	-23869	-16016	-30901	-24187	-21375	-22528	-24707	-12096	-21796	-24808	-19931	-7084
1.145000	-10	42	88	-58	-108	-35	-9	-18	-17	7	-75	-62	-98	-14	-28	-60	-99	36	-85	-30	-105	-22	-97	-68	-65	9	-102	-15	-76	-63	-150	-74	122	-659	-270	-18050	-3716	-23664	-16350	-30611	-25333	-21200	-22875	-24339	-12990	-21729	-25100	-19617	-36
1.145833	-27	44	88	-60	-111	-38	15	-14	-17	6	-72	-60	-97	-15	-33	-59	-100	32	-84	-30	-109	-23	-98	-68	-66	0	-100	-13	-73	-67	-148	-73	-803	-597	-430	-18114	-5674	-23433	-16739	-30233	-26580	-20946	-23285	-23952	-12706	-21594	-25463	-19281	-7152
1.146667	-31	42	93	-59	-111	-34	16	-13	-13	8	-69	-60	-96	-14	-27	-55	-98	38	-82	-28	-103	-19	-96	-67	-62	0	-98	-14	-73	-69	-151	-74	-99	-537	-598	-18182	-7141	-23176	-17189	-29762	-27655	-20626	-23743	-23534	-11483	-21404	-25909	-18938	-8594
1.147500	-28	38	87	-57	-111	-33	12	-12	-17	-27	-73	-60	-97	-11	-26	-55	-100	36	-84	-29	-105	-19	-94	-66	-63	-1	-97	-11	-70	-67	-145	-75	-675	-481	-773	-18262	-7802	-22918	-17683	-29202	-28361	-20259	-24241	-23089	-10011	-21156	-26407	-18590	-3606
1.148333	-24	42	98	-59	-107	-32	15	-12	-18	10	-73	-63	-96	-12	-25	-55	-99	36	-84	-31	-104	-18	-91	-68	-62	0	-96	-17	-75	-68	-147	-72	-1032	-428	-968	-18353	-7334	-22658	-18214	-28576	-28823	-19857	-24773	-22618	-8265	-20863	-26960	-18263	-8267
1.149167	-27	40	87	-60	-111	-36	12	-15	-19	4	-76	-63	-94	-15	-27	-59	-100	42	-87	-32	-104	-22	-98	-68	-63	-1	-97	-11	-72	-68	-149	-73	-164	-380	-1157	-18449	-8127	-22412	-18765	-27888	-28777	-19442	-25307	-22107	-9676	-20522	-27541	-17955	-12529
1.150000	-31	41	84	-57	-110	-33	12	-10	-16	7	-74	-64	-99	-18	-30	-64	-100	35	-82	-33	-107	-23	-101	-73	-66	-1	-102	-15	-79	-73	-151	-81	-1287	-338	-1337	-18549	-8331	-22181	-19319	-27150	-28702	-19031	-25842	-21558	-9149	-20151	-28129	-17688	-3407
1.150833	-24	39	87	-60	-114	-34	15	-14	-17	7	-72	-64	-98	-15	-25	-56	-100	58	-84	-34	-108	-23	-98	-70	-65	0	-102	-13	-77	-72	-149	-77	-1505	-301	-1558	-18644	-6130	-21967	-19858	-26387	-28396	-18633	-26347	-20964	-5805	-19744	-28691	-17471	-7714
1.151667	-31	38	89	-58	-111	-32	13	-14	-22	6	-72	-63	-100	-16	-26	-58	-101	37	-83	-31	-105	-21	-99	-74	-66	1	-101	-12	-75	-67	-148	-75	-1476	-275	-1756	-18745	-3135	-21783	-20367	-25596	-27905	-18264	-26814	-20335	-2094	-19320	-29206	-17301	-17780
1.152500	-28	38	89	-60	-113	-32	13	-13	-17	8	-70	-63	-112	-14	-28	-57	-99	37	-84	-33	-107	-23	-99	-69	-64	0	-100	-11	-72	-68	-145	-75	-1837	-260	-1948	-18840	-376	-21625	-20827	-24819	-27386	-17968	-27221	-19668	-629	-18875	-29656	-17192	-11710
1.153333	-25	41	90	-59	-110	-32	17	-15	-21	7	-69	-62	-97	-14	-27	-60	-97	35	-83	-31	-105	-24	-98	-68	-61	-1	-101	-13	-75	-69	-146	-75	-1611	-251	-2162	-18921	2491	-21492	-21211	-24061	-26689	-17664	-27551	-18978	-910	-18425	-30015	-17133	-13319
1.154167	-28	41	90	-58	-112	-31	17	-13	-16	7	-66	-60	-96	-14	-21	-58	-98	27	-83	-33	-104	-23	-95	-69	-62	1	-99	-9	-72	-65	-144	-73	-1687	-257	-2363	-18998	5329	-21380	-21517	-23344	-25882	-17438	-27799	-18263	-2159	-17965	-30265	-17123	-19595
1.155000	-28	42	73	-56	-108	-38	16	-11	-15	7	-68	-63	-98	-14	-27	-59	-99	39	-81	-30	-105	-24	-97	-68	-64	1	-101	-13	-72	-65	-145	-72	-1322	-270	-2556	-19061	7513	-21283	-21722	-22673	-24910	-17259	-27957	-17526	-3875	-17511	-30391	-17154	-17084
1.155833	-28	40	90	-62	-109	-34	15	-14	-21	7	-70	-66	-96	-19	-30	-59	-102	18	-86	-33	-105	-25	-98	-70	-65	-3	-102	-11	-77	-70	-147	-75	-1213	-300	-2744	-19116	9253	-21199	-21826	-22059	-23932	-17128	-28019	-16784	-4466	-17065	-30387	-17207	-17283
1.156667	-30	43	89	-57	-112	-35	13	-16	-19	6	-74	-68	-99	-18	-32	-60	-100	34	-85	-34	-107	-27	-100	-70	-67	-1	-104	-19	-80	-75	-152	-77	-2059	-334	-2927	-19159	11557	-21114	-21822	-21510	-23352	-17033	-27993	-16050	-2985	-16633	-30241	-17270	-22557
1.157500	-29	35	84	-62	-114	-39	7	-17	-25	0	-80	-68	-102	-15	-31	-62	-104	32	-87	-35	-108	-26	-100	-69	-66	-3	-100	-14	-76	-72	-148	-81	193	-371	-3097	-19188	11271	-21015	-21706	-21017	-22148	-16959	-27865	-15327	-6490	-16212	-29961	-17316	-24590
1.158333	-10	37	87	-61	-111	-35	10	-16	-23	2	-68	-68	-101	-18	-32	-58	-101	35	-85	-33	-109	-43	-102	-76	-68	-3	-104	-16	-75	-74	-150	-77	538	-424	-3262	-19209	9757	-20890	-21487	-20596	-20804	-16904	-27658	-14638	-8452	-15823	-29541	-17339	-17446
1.159167	-29	37	87	-61	-111	-38	11	-13	-21	3	-70	-66	-100	-17	-27	-58	-101	41	-86	-36	-108	-26	-100	-72	-64	-1	-102	-15	-77	-70	-147	-75	-390	-470	-3414	-19220	8499	-20736	-21166	-20236	-19675	-16844	-27374	-13982	-9262	-15446	-28992	-17307	-19906
1.160000	-28	41	89	-58	-111	-32	13	-5	-22	6	-73	-66	-95	-14	-29	-61	-99	35	-87	-30	-107	-24	-98	-69	-63	-4	-102	-16	-75	-69	-147	-72	948	-516	-3555	-19219	5917	-20542	-20768	-19930	-18273	-16771	-27031	-13374	-9897	-15104	-28336	-17221	-21965
1.160833	-24	40	89	-61	-112	-34	17	-13	-17	6	-69	-65	-100	-15	-74	-61	-98	37	-85	-34	-108	-23	-98	-68	-65	-3	-101	-13	-75	-67	-146	-75	1072	-563	-3685	-19216	3139	-20305	-20306	-19656	-16905	-16670	-26629	-12826	-9995	-14792	-27595	-17060	-16093
1.161667	-24	42	89	-57	-110	-35	15	-15	-15	5	-69	-67	-94	-15	-29	-58	-96	36	-86	-32	-107	-26	-96	-68	-49	-3	-102	-15	-75	-69	-147	-75	951	-603	-3807	-19215	799	-20007	-19799	-19458	-15632	-16533	-26187	-12334	-9295	-14516	-26786	-16808	-16716
1.162500	-24	38	87	-61	-109	-36	11	-13	-22	7	-70	-65	-97	-49	-31	-59	-99	36	-87	-35	-108	-23	-97	-70	-64	-4	-100	-14	-74	-69	-147	-76	2295	-638	-3925	-19214	-2800	-19651	-19265	-19274	-14012	-16346	-25719	-11906	-11873	-14263	-25941	-16474	-19506
1.163333	-26	39	74	-61	-108	-36	13	-15	-18	5	-73	-68	-98	-15	-28	-58	-101	36	-88	-33	-107	-24	-99	-70	-65	-3	-101	-16	-78	-70	-149	-77	2080	-664	-4029	-19208	-7142	-19236	-18728	-19113	-12640	-16104	-25224	-11547	-13787	-14045	-25076	-16046	-8451
1.164167	-25	41	87	-61	-110	-34	13	-15	-19	5	-72	-65	-99	-16	-25	-63	-101	36	-87	-36	-110	-25	-99	-70	-64	-3	-102	-16	-78	-70	-148	-76	1871	-675	-4130	-19212	-9413	-18766	-18198	-18959	-11436	-15805	-24720	-11229	-12489	-13848	-24215	-15535	-5205
1.165000	-27	51	86	-60	-111	-36	11	-17	-18	5	-76	-68	-101	-16	-32	-60	-103	32	-87	-35	-105	-25	-99	-72	-68	-5	-86	-16	-77	-73	-152	-80	2008	-677	-4223	-19216	-10322	-18239	-17712	-18816	-10401	-15443	-24206	-11017	-10599	-13675	-23394	-14947	-12698
1.165833	-24	38	84	-63	-113	-38	9	-18	-23	4	-74	-67	-97	-14	-32	-58	-68	35	-88	-36	-109	-26	-97	-70	-64	0	-100	-14	-76	-69	-149	-77	1378	-662	-4304	-19228	-10651	-17660	-17269	-18660	-9689	-15020	-23689	-10829	-10673	-13516	-22619	-14293	-3818
1.166667	-27	41	86	-59	-110	-32	11	-12	-18	6	-74	-66	-94	-15	-28	-60	-101	36	-84	-41	-105	-24	-92	-72	-88	-3	-100	-14	-76	-69	-148	-75	1574	-637	-4390	-19240	-10410	-17040	-16878	-18510	-8998	-14547	-23172	-10697	-11257	-13374	-21920	-13596	232
1.167500	-26	41	85	-72	-110	-32	12	-14	-19	10	-90	-64	-92	-15	-27	-57	-99	37	-85	-31	-105	-21	-95	-68	-61	0	-97	-12	-69	-66	-146	-76	1487	-598	-4468	-19266	-9653	-16387	-16553	-18342	-8509	-14029	-22661	-10597	-11201	-13235	-21297	-12868	-3806
1.168333	-25	43	86	-58	-108	-31	15	-12	-15	7	-70	-62	-94	-13	-25	-56	-98	36	-84	-30	-103	-18	-94	-81	-61	1	-60	-11	-69	-68	-143	-73	1363	-555	-4541	-19294	-8773	-15717	-16306	-18176	-8085	-13483	-22156	-10531	-10570	-13103	-20769	-12122	1861
1.169167	-25	42	86	-61	-108	-30	11	-13	-15	8	-69	-62	-96	-18	-30	-59	-99	35	-88	-34	-107	-23	-95	-69	-63	0	-98	-12	-73	-69	-148	-75	1111	-504	-4625	-19335	-7302	-15043	-16128	-17999	-7843	-12919	-21658	-10486	-8466	-12969	-20333	-11402	5522
1.170000	-25	40	87	-60	-111	-13	12	-7	-19	4	-75	-66	-96	-18	-30	-59	-99	32	-85	-35	-104	-22	-98	-70	-65	7	-102	-17	-75	-70	-147	-78	-313	-449	-4703	-19373	-3836	-14378	-16022	-17822	-8388	-12345	-21161	-10454	-3543	-12831	-19991	-10708	2547
1.170833	-28	38	86	-62	-110	-34	11	-15	-19	3	-74	-74	-97	-22	-27	-60	-101	34	-86	-36	-104	-22	-99	-72	-62	-1	-102	-15	-75	-69	-149	-76	980	-394	-4777	-19420	-1503	-13737	-15953	-17640	-8555	-11780	-20673	-10418	-3116	-12681	-19730	-10058	2341
1.171667	-23	42	86	-61	-105	-32	13	-13	-19	4	-74	-65	-96	-17	-27	-61	-100	25	-84	-33	-104	-21	-99	-59	-68	-3	-101	-14	-77	-68	-147	-76	2215	-334	-4866	-19465	-1369	-13115	-15954	-17482	-8308	-11229	-20191	-10377	-3871	-12501	-19549	-9474	10842
1.172500	-28	39	84	-63	-111	-42	11	7	-18	4	-75	-64	-97	-18	-30	-60	-102	34	-86	-35	-107	-23	-100	-70	-62	0	-101	-13	-73	-76	-150	-74	187	-284	-4953	-19514	244	-12544	-15980	-17300	-8695	-10715	-19712	-10332	-2149	-12344	-19433	-8960	10838
1.173333	-26	40	87	-61	-113	-38	11	-18	-19	2	-76	-67	-101	-21	-31	-61	-102	35	-92	-34	-98	-27	-101	-68	-64	-1	-102	-16	-79	-73	-146	-75	936	-238	-5039	-19571	1266	-12019	-16031	-17144	-9197	-10248	-19250	-10273	-1242	-12156	-19372	-8526	7355
1.174167	-27	39	81	-67	-113	-38	9	-17	-19	3	-76	-69	-93	-18	-29	-60	-101	35	-86	-35	-107	-23	-98	-69	-63	0	-100	-14	-77	-69	-148	-76	1016	-198	-5128	-19618	2231	-11546	-16079	-17001	-9585	-9830	-18786	-10191	-129	-11948	-19326	-8177	13686
1.175000	-27	42	86	-61	-109	-32	10	-15	-21	7	-74	-61	-97	-16	-31	-58	-100	38	-83	-32	-107	-22	-101	-68	-65	-1	-101	-13	-72	-72	-150	-76	422	-176	-5222	-19670	3462	-11151	-16123	-16877	-9966	-9473	-18341	-10094	1655	-11735	-19310	-7914	14459
1.175833	-29	42	86	-61	-111	-33	8	-16	-19	6	-74	-64	-98	-17	-28	-60	-101	36	-84	-33	-103	-21	-101	-70	-65	0	-98	-12	-73	-72	-147	-77	1479	-161	-5316	-19721	3791	-10818	-16137	-16770	-10112	-9181	-17908	-9983	467	-11517	-19282	-7734	9873
1.176667	-26	43	86	-59	-111	-35	10	-15	-18	4	-74	-67	-99	-17	-27	-59	-98	34	-84	-34	-105	-22	-100	-68	-67	-1	-101	-16	-74	-70	-145	-76	1635	-159	-5410	-19772	2128	-10550	-16120	-16677	-10266	-8956	-17494	-9859	-1393	-11296	-19243	-7632	17543
1.177500	-27	40	86	-61	-109	-32	10	-34	-18	6	-73	-63	-99	-16	-29	-59	-101	36	-84	-35	-108	-24	-100	-70	-64	0	-99	-17	-74	-70	-147	-80	710	-168	-5499	-19825	1733	-10350	-16059	-16592	-10637	-8791	-17095	-9726	606	-11075	-19169	-7604	23754
1.178333	-26	41	85	-60	-109	-34	11	-14	-19	3	-76	-66	-99	-21	-30	-59	-100	-1	-85	-33	-112	-23	-100	-69	-63	-3	-101	-17	-76	-70	-148	-77	1004	-187	-5586	-19876	2286	-10217	-15938	-16521	-10833	-8689	-16729	-9592	3829	-10865	-19053	-7634	14320
1.179167	-29	41	84	-61	-109	-33	11	-22	-19	-3	-74	-62	-96	-16	-29	-61	-102	36	-84	-33	-105	-22	-99	-72	-64	0	-98	-13	-75	-69	-149	-76	747	-190	-5666	-19931	2192	-10132	-15763	-16449	-10961	-8641	-16368	-9451	5504	-10666	-18878	-7711	18637
1.180000	-22	44	88	-58	-108	-33	16	-12	-15	7	-74	-62	-96	-14	-27	-57	-99	38	-81	-31	-100	-21	-98	-68	-62	3	-100	-16	-73	-68	-144	-74	953	-247	-5734	-19985	1101	-10099	-15526	-16374	-10960	-8648	-16039	-9329	5644	-10481	-18657	-7828	24660
1.180833	-22	41	88	-70	-107	-42	13	-11	-19	10	-70	-61	-95	-13	-27	-59	-100	38	-83	-33	-107	-22	-99	-68	-62	3	-99	-11	-75	-68	-146	-73	897	-290	-5792	-20048	-310	-10117	-15240	-16299	-10803	-8697	-15734	-9213	5071	-10336	-18369	-7973	19147
1.181667	-27	43	87	-60	-113	-36	11	-13	-23	5	-76	-65	-99	-47	-30	-62	-102	33	-85	-36	-108	-24	-102	-73	-66	-1	-105	-16	-76	-73	-149	-76	990	-341	-5839	-20124	-1865	-10173	-14898	-16216	-10420	-8791	-15457	-9125	4117	-10217	-18031	-8142	21291
1.182500	-39	36	85	-62	-111	-35	8	-17	-21	3	-75	-65	-99	-19	-32	-61	-102	34	-85	-36	-105	-22	-101	-65	-62	0	-102	-12	-76	-73	-145	-75	1152	-394	-5864	-20186	-3553	-10252	-14507	-16112	-9966	-8900	-15191	-9056	3766	-10124	-17631	-8311	25301
1.183333	-27	42	86	-60	-112	-35	11	-15	-17	7	-75	-67	-97	-12	-30	-61	-99	35	-86	-35	-107	-22	-102	-68	-66	-1	-101	-15	-75	-70	-147	-76	-129	-454	-5871	-20262	-4046	-10350	-14078	-15993	-9764	-9025	-14947	-9022	5997	-10070	-17186	-8482	21860
1.184167	-27	40	91	-56	-112	-34	11	-15	-21	6	-74	-65	-96	-16	-31	-60	-101	33	-87	-35	-107	-26	-100	-70	-66	0	-100	-14	-74	-98	-147	-55	340	-520	-5855	-20346	-4364	-10462	-13615	-15856	-9176	-9186	-14712	-9020	5530	-10054	-16694	-8652	18729
1.185000	-26	42	91	-59	-110	-33	12	-13	-17	8	-74	-68	-95	-16	-23	-61	-99	36	-93	-35	-103	-23	-98	-69	-62	0	-102	-14	-73	-70	-146	-74	2352	-591	-5817	-20427	-6836	-10580	-13133	-15692	-7727	-9343	-14471	-9053	2291	-10077	-16165	-8809	24516
1.185833	-26	49	84	-63	-109	-32	13	-14	-18	7	-73	-64	-97	-16	-30	-58	-99	34	-88	-33	-104	-21	-98	-69	-65	-3	-100	-13	-70	-83	-145	-77	171	-670	-5760	-20526	-7011	-10697	-12641	-15514	-6561	-9500	-14270	-9117	2983	-10140	-15625	-8960	25972
1.186667	-25	44	89	-61	-108	-32	11	-15	-22	7	-73	-67	-95	-17	-31	-59	-101	35	-74	-32	-107	-21	-99	-68	-63	0	-99	-15	-77	-70	-147	-76	563	-746	-5675	-20622	-7014	-10842	-12141	-15309	-5275	-9656	-14049	-9215	2993	-10237	-15066	-9099	19171
1.187500	-30	42	90	-64	-108	-31	13	-15	-15	9	-70	-63	-94	-14	-28	-57	-98	35	-86	-32	-104	-21	-96	-50	-65	0	-99	-9	-73	-68	-145	-75	832	-836	-5572	-20723	-6471	-10914	-11647	-15086	-3738	-9809	-13827	-9339	3785	-10361	-14511	-9228	22775
1.188333	-25	43	90	-56	-108	-28	16	-13	-16	16	-74	-63	-94	-12	-24	-55	-98	37	-84	-30	-101	-18	-96	-66	-62	2	-100	-12	-73	-69	-143	-73	49	-935	-5441	-20827	-5154	-11012	-11165	-14846	-2058	-9957	-13601	-9513	5341	-10519	-13965	-9354	23306
1.189167	-40	39	88	-60	-107	-15	12	-14	-21	10	-73	-67	-96	-13	-28	-59	-100	34	-86	-34	-105	-22	-98	-68	-62	0	-101	-23	-73	-69	-145	-86	181	-1061	-5296	-20938	-3140	-11098	-10705	-14596	-154	-10092	-13364	-9663	5154	-10699	-13435	-9484	15986
1.190000	-27	37	87	-60	-110	-36	11	-18	-21	4	-77	-67	-98	-18	-32	-64	-103	32	-86	-36	-93	-27	-101	-98	-67	-5	-102	-18	-76	-76	-151	-79	503	-1150	-5129	-21051	-2219	-11177	-10267	-14341	1905	-10224	-13122	-9849	3174	-10897	-12948	-9617	17776
1.190833	-30	43	84	-64	-114	-42	-4	-15	-22	3	-76	-70	-98	-23	-33	-62	-100	32	-90	-36	-107	-25	-101	-68	-66	-6	-102	-16	-75	-73	-145	-79	-735	-1269	-4942	-21164	517	-11240	-9841	-14069	3758	-10341	-12855	-10036	4530	-11094	-12467	-9755	24354
1.191667	-28	39	87	-61	-113	-32	8	-17	-19	5	-75	-67	-101	-16	-32	-61	-104	30	-84	-32	-105	-24	-101	-68	-67	-3	-104	-14	-77	-73	-148	-77	-910	-1390	-4746	-21271	5041	-11303	-9449	-13802	5702	-10449	-12578	-10224	7129	-11300	-12038	-9905	13302
1.192500	-27	38	85	-63	-112	-31	9	-18	-19	5	-74	-66	-100	-18	-33	-60	-104	33	-86	-36	-108	-39	-100	-64	-64	-3	-101	-28	-80	-69	-145	-77	-1465	-1522	-4529	-21385	9593	-11338	-9070	-13528	7441	-10545	-12293	-10402	8770	-11498	-11648	-10076	10791
1.193333	-27	39	89	-61	-109	-32	9	-17	-21	4	-75	-62	-95	-23	-29	-60	-103	32	-85	-32	-105	-21	-100	-67	-64	-1	-99	-16	-74	-70	-144	-76	-1512	-1652	-4304	-21489	13895	-11380	-8713	-13267	9299	-10636	-11998	-10558	8872	-11685	-11304	-10264	15982
1.194167	-25	41	88	-62	-107	-34	9	-13	-17	8	-72	-65	-96	-17	-30	-59	-99	34	-82	-34	-107	-22	-97	-66	-62	0	-107	-15	-86	-68	-147	-73	-1545	-1785	-4078	-21593	17944	-11419	-8377	-13010	11216	-10715	-11702	-10703	8215	-11853	-10998	-10479	8785
1.195000	-24	40	89	-60	-108	-33	13	-16	-19	3	-73	-65	-97	-12	-30	-62	-100	34	-82	-31	-126	-24	-100	-66	-64	0	-101	-14	-74	-68	-146	-77	-1641	-1915	-3851	-21690	21082	-11459	-8062	-12771	12975	-10792	-11409	-10822	6825	-12004	-10739	-10717	6235
1.195833	-27	40	103	-60	-110	-34	12	-16	-17	4	-72	-62	-96	-15	-29	-57	-100	35	-83	-33	-105	-21	-98	-66	-63	1	-97	-13	-100	-73	-145	-75	-1589	-2042	-3629	-21792	23221	-11499	-7750	-12547	14722	-10861	-11096	-10914	5414	-12125	-10519	-10985	9100
1.196667	-27	40	87	-60	-108	-33	13	-16	-19	5	-70	-64	-99	-15	-24	-52	-102	35	-84	-32	-107	-23	-100	-68	-66	0	-102	-17	-75	-68	-146	-78	-2290	-2163	-3409	-21882	25155	-11545	-7457	-12345	16321	-10916	-10795	-10983	6224	-12222	-10336	-11276	5274
1.197500	-22	40	85	-62	-111	-36	11	-16	-22	6	-74	-64	-98	-17	-30	-59	-102	30	-86	-34	-108	-28	-101	-67	-63	-4	-99	-14	-73	-70	-148	-76	-2253	-2283	-3201	-21972	26443	-11601	-7162	-12169	17615	-10966	-10504	-11019	6329	-12284	-10188	-11595	-128
1.198333	-30	36	86	-63	-111	-36	11	-34	-23	1	-78	-68	-91	-21	-39	-65	-102	32	-87	-35	-109	-26	-101	-76	-68	-4	-104	-21	-78	-74	-151	-80	442	-2387	-3008	-22071	23748	-11661	-6876	-11999	19618	-11012	-10228	-11040	1770	-12320	-10072	-11932	2575
1.199167	-29	34	81	-64	-113	-36	8	-22	-24	-1	-76	-67	-100	-19	-32	-62	-103	32	-87	-35	-105	-27	-99	-70	-66	-24	-101	-14	-76	-73	-150	-76	-727	-2476	-2822	-22135	21290	-11724	-6581	-11897	21502	-11036	-9956	-11028	918	-12310	-9974	-12284	7183
1.200000	-27	40	89	-60	-111	-32	11	-14	-22	3	-76	-65	-97	-16	-27	-61	-100	26	-84	-14	-103	-21	-98	-67	-63	0	-102	-14	-72	-67	-148	-75	-401	-2550	-2661	-22205	17826	-11789	-6291	-11800	23182	-11054	-9705	-11001	-580	-12275	-9895	-12654	724
1.200833	-28	40	94	-61	-107	-32	6	-12	-16	3	-72	-63	-98	-15	-28	-58	-101	36	-85	-31	-104	-22	-96	-68	-65	2	-98	-14	-75	-67	-145	-75	322	-2614	-2520	-22277	13730	-11864	-6002	-11745	24787	-11058	-9463	-10962	-825	-12212	-9836	-13031	2655
1.201667	-26	41	90	-58	-109	-31	13	-13	-18	6	-75	-63	-98	-14	-29	-59	-101	34	-82	-30	-103	-21	-98	-66	-64	0	-98	-13	-72	-67	-147	-92	-79	-2659	-2401	-22329	9604	-11940	-5708	-11719	26480	-11055	-9242	-10917	-275	-12118	-9781	-13409	5808
1.202500	-34	39	85	-58	-109	-34	13	-13	-18	7	-73	-62	-96	-12	-28	-58	-103	36	-88	-31	-104	-18	-99	-68	-64	1	-100	-15	-72	-68	-147	-76	160	-2687	-2311	-22394	5722	-12014	-5419	-11727	28095	-11033	-9039	-10870	-511	-12000	-9731	-13797	1593
1.203333	-25	40	86	-57	-109	-32	12	-12	-18	2	-68	-62	-84	-14	-29	-59	-102	35	-84	-31	-104	-23	-97	-68	-65	1	-99	-14	-73	-69	-149	-77	1338	-2694	-2231	-22441	-137	-12086	-5127	-11768	29915	-10998	-8845	-10830	-3891	-11857	-9678	-14157	2213
1.204167	-27	39	85	-50	-108	-33	10	-13	-19	6	-74	-66	-95	-16	-30	-58	-100	36	-86	-32	-104	-24	-96	-67	-68	1	-96	-15	-77	-58	-151	-76	470	-2684	-2187	-22487	-4966	-12147	-4837	-11837	31297	-10944	-8664	-10800	-4046	-11695	-9609	-14515	12296
1.205000	-23	41	88	-60	-105	-33	15	-12	-21	4	-75	-64	-92	-14	-29	-59	-99	35	-86	-30	-105	-23	-97	-68	-64	-5	-99	-15	-73	-68	-149	-75	494	-2648	-2160	-22519	-7514	-12193	-4554	-11937	32435	-10874	-8497	-10779	-2062	-11514	-9535	-14851	6164
1.205833	-30	38	109	-60	-139	-35	13	-16	-18	5	-75	-64	-98	-16	-31	-62	-100	35	-88	-33	-105	-24	-99	-67	-64	3	-102	-16	-72	-72	-147	-76	252	-2598	-2162	-22548	-9196	-12225	-4272	-12063	32767	-10789	-8329	-10783	-254	-11316	-9439	-15158	1507
1.206667	-26	40	86	-60	-110	-32	10	-14	-21	2	-61	-64	-97	-14	-31	-58	-99	34	-90	-32	-103	-25	-100	-69	-67	-4	-102	-15	-73	-72	-151	-76	-93	-2529	-2191	-22566	-10286	-12243	-4008	-12219	32767	-10691	-8175	-10812	333	-11113	-9328	-15448	9164
1.207500	-28	38	84	-61	-110	-34	10	-19	-21	5	-75	-65	-96	-16	-32	-61	-99	34	-88	-30	-111	-26	-99	-65	-66	-1	-100	-15	-73	-68	-147	-75	-237	-2437	-2212	-22576	-10504	-12230	-3738	-12385	32767	-10572	-8016	-10857	261	-10897	-9189	-15698	5374
1.208333	-22	41	89	-59	-104	-32	25	-13	-17	5	-75	-62	-115	-14	-29	-60	-99	35	-87	-31	-102	-23	-98	-70	-63	-3	-100	-14	-73	-70	-147	-74	-515	-2327	-2263	-22565	-10151	-12200	-3488	-12577	32646	-10441	-7862	-10930	-409	-10673	-9034	-15921	949
1.209167	-27	30	86	-59	-107	-32	12	-15	-15	7	-74	-65	-96	-14	-32	-61	-101	30	-87	-30	-103	-26	-100	-65	-63	0	-101	-11	-76	-69	-150	-77	-419	-2208	-2333	-22570	-9026	-12146	-3257	-12777	32177	-10300	-7706	-11036	-1006	-10449	-8853	-16111	3865
1.210000	-27	40	86	-60	-111	-35	9	-18	-19	5	-77	-65	-97	-16	-33	-63	-101	32	-92	-33	-105	-25	-93	-70	-68	-6	-103	-15	-74	-70	-150	-78	-1194	-2070	-2409	-22554	-6424	-12066	-3057	-12991	31795	-10148	-7545	-11161	776	-10226	-8653	-16270	1121
1.210833	-19	66	84	-58	-109	-35	11	-15	-18	3	-75	-66	-95	-16	-35	-64	-100	30	-88	-33	-108	-25	-104	-72	-66	-1	-102	-17	-75	-70	-148	-78	-2160	-1922	-2496	-22531	-2421	-11962	-2841	-13202	31400	-9982	-7375	-11313	3437	-10006	-8427	-16390	-5777
1.211667	-28	38	86	-59	-109	-35	0	-19	-23	2	-65	-69	-98	-16	-33	-63	-101	32	-85	-34	-108	-25	-101	-74	-64	-3	-101	-15	-76	-68	-148	-96	266	-1763	-2593	-22500	-1160	-11831	-2663	-13424	31021	-9810	-7203	-11488	55	-9795	-8190	-16487	-6718
1.212500	-26	40	84	-59	-109	-34	9	-19	-21	4	-74	-66	-94	-16	-33	-68	-103	28	-87	-34	-104	-26	-116	-72	-63	-3	-102	-17	-72	-69	-150	-76	-551	-1600	-2690	-22462	216	-11687	-2502	-13637	30527	-9628	-7021	-11681	-274	-9589	-7933	-16555	-2359
1.213333	-26	43	90	-57	-111	-33	12	-17	-17	4	-74	-66	-100	-13	-27	-62	-99	34	-84	-33	-104	-24	-101	-69	-63	-1	-101	-14	-72	-67	-146	-73	-1129	-1427	-2803	-22419	1835	-11518	-2351	-13847	28812	-9452	-6835	-11890	-775	-9397	-7669	-16600	-11199
1.214167	-25	42	88	-60	-110	-32	11	-17	-18	6	-74	-66	-96	-13	-32	-63	-99	32	-84	-33	-105	-22	-97	-67	-62	1	-100	-13	-92	-70	-149	-75	-243	-1255	-2889	-22374	2818	-11342	-2225	-14051	26078	-9268	-6644	-12117	-422	-9220	-7400	-16625	-14790
1.215000	-25	40	88	-59	-109	-33	9	-18	-19	6	-76	-66	-97	-21	-34	-65	-98	30	-85	-33	-107	-25	-104	-74	-67	-5	-101	-14	-74	-70	-152	-78	-526	-1081	-2988	-22334	3499	-11156	-2126	-14240	23959	-9111	-6454	-12356	265	-9060	-7131	-16644	-13060
1.215833	-31	33	84	-62	-112	-36	8	-21	-25	3	-77	-67	-101	-15	-33	-63	-103	29	-87	-32	-108	-23	-101	-69	-67	-3	-102	-16	-73	-72	-149	-75	-491	-908	-3079	-22284	4154	-10961	-2014	-14434	21373	-8912	-6256	-12600	593	-8914	-6863	-16638	-19578
1.216667	-31	40	87	-57	-111	-36	8	-19	6	4	-73	-67	-101	-15	-31	-81	-101	32	-84	-34	-107	-24	-104	-73	-68	-5	-102	-16	-78	-73	-149	-76	829	-734	-3165	-22246	2303	-10772	-1919	-14614	18975	-8746	-6062	-12854	-2884	-8790	-6604	-16626	-25770
1.217500	-32	40	86	-59	-111	-34	10	-16	-19	4	-76	-67	-102	-17	-31	-61	-103	30	-86	-31	-110	-26	-102	-59	-64	-4	-101	-16	-77	-72	-148	-77	75	-562	-3243	-22190	-9	-10576	-1843	-14778	16230	-8577	-5873	-13105	-4145	-8675	-6360	-16599	-19093
1.218333	-29	40	87	-62	-110	-40	8	-28	-19	3	-75	-66	-86	-16	-31	-61	-102	28	-86	-34	-104	-24	-102	-73	-67	-7	-98	-14	-74	-72	-150	-75	162	-385	-3315	-22142	-474	-10393	-1767	-14934	13226	-8423	-5688	-13365	-2574	-8584	-6131	-16596	-24075
1.219167	-26	38	86	-61	-108	-35	10	-17	-16	6	-74	-67	-94	-16	-30	-61	-99	33	-83	-33	-105	-25	-100	-69	-63	-36	-99	-14	-74	-73	-150	-76	325	-211	-3363	-22098	-604	-10215	-1683	-15074	10219	-8275	-5509	-13621	-921	-8507	-5915	-16581	-32679
1.220000	-25	43	88	-58	-109	-33	13	-17	-16	7	-73	-64	-96	-14	-29	-59	-98	34	-79	-30	-102	-22	-101	-68	-66	0	-97	-12	-74	-67	-149	-74	240	-32	-3401	-22055	-1764	-10051	-1611	-15206	7198	-8139	-5339	-13874	-1209	-8445	-5722	-16565	-29677
1.220833	-25	43	91	-57	-107	-36	13	-15	-14	10	-73	-63	-95	-14	-29	-58	-99	35	-82	-30	-104	-21	-100	-68	-66	-1	-98	-13	-72	-67	-148	-75	947	139	-3427	-22018	-3367	-9902	-1516	-15328	4317	-8014	-5178	-14125	-2289	-8404	-5545	-16565	-30903
1.221667	-24	39	87	-58	-108	-33	7	5	-17	4	-69	-64	-96	-14	-29	-57	-102	36	-83	-32	-105	-22	-100	-70	-63	0	-98	-12	-74	-68	-146	-74	946	313	-3454	-21986	-5042	-9773	-1424	-15443	1470	-7901	-5028	-14374	-4038	-8379	-5393	-16553	-32712
1.222500	-24	40	87	-62	-109	-33	11	-14	-21	5	-75	-64	-97	-16	-29	-60	-102	35	-86	-32	-105	-23	-100	-83	-64	-3	-99	-14	-74	-69	-152	-76	1092	484	-3437	-21957	-6841	-9660	-1321	-15544	-1235	-7799	-4893	-14615	-5715	-8357	-5259	-16562	-32422
1.223333	-25	41	88	-60	-109	-36	10	-18	-31	5	-75	-62	-86	-16	-29	-58	-103	33	-87	-33	-110	-25	-104	-73	-67	-5	-101	-17	-79	-72	-152	-78	871	650	-3415	-21933	-8372	-9565	-1209	-15638	-3857	-7713	-4763	-14844	-4828	-8367	-5140	-16569	-32720
1.224167	-31	39	85	-62	-111	-40	10	-18	-21	3	-76	-66	-101	-16	-31	-61	-100	32	-87	-33	-109	-23	-100	-69	-66	-3	-99	-16	-82	-69	-153	-77	-373	824	-3375	-21908	-8225	-9485	-1084	-15713	-6829	-7637	-4638	-15061	-1259	-8370	-5035	-16577	-32711
1.225000	-30	41	88	-59	-112	-34	10	-18	-22	4	-74	-65	-96	-12	-32	-60	-126	34	-87	-32	-105	-24	-102	-70	-69	-6	-102	-13	-75	-72	-152	-76	1597	988	-3323	-21912	-9796	-9423	-949	-15789	-9112	-7573	-4525	-15267	-3171	-8393	-4935	-16600	-32720
1.225833	-27	41	90	-58	-115	-34	11	-15	-19	5	-73	-63	-99	-14	-30	-60	-104	36	-84	-32	-87	-23	-99	-68	-62	1	-100	-13	-78	-69	-152	-77	1692	1145	-3251	-21871	-11694	-9374	-814	-15828	-11000	-7519	-4413	-15463	-3455	-8413	-4844	-16619	-32714
1.226667	-24	44	89	-60	-108	-33	13	-15	-22	6	-76	-60	-96	-13	-26	-57	-99	36	-87	-30	-103	-22	-99	-68	-64	-6	-99	-12	-73	-66	-149	-72	174	1297	-3170	-21861	-11883	-9340	-692	-15864	-13022	-7477	-4309	-15639	-2440	-8443	-4752	-16642	-32209
1.227500	-25	43	89	-58	-107	-30	15	-14	-15	7	-74	-61	-95	-13	-27	-58	-99	35	-90	-34	-103	-19	-97	-66	-62	-4	-97	-11	-68	-68	-150	-75	1031	1434	-3075	-21850	-12232	-9318	-507	-15883	-14731	-7451	-4201	-15801	-1460	-8476	-4663	-16659	-31865
1.228333	-24	43	91	-58	-108	-33	12	-14	-16	6	-72	-63	-96	-10	-27	-52	-100	38	-84	-31	-104	-18	-97	-66	-64	0	-98	-13	-72	-67	-148	-68	748	1563	-2971	-21844	-11629	-9307	-349	-15893	-16096	-7428	-4096	-15944	-30	-8518	-4574	-16670	-31460
1.229167	-25	43	95	-56	-111	-30	13	-13	-17	7	-70	-64	-98	-14	-28	-59	-100	36	-84	-33	-107	-21	-98	-69	-64	0	-99	-14	-76	-68	-150	-73	-19	1672	-2856	-21836	-9735	-9308	-195	-15879	-17421	-7417	-3989	-16073	2312	-8564	-4480	-16682	-31074
1.230000	-27	41	88	-60	-112	-34	12	-14	-21	5	-75	-65	-99	-15	-24	-53	-102	34	-86	-34	-105	-22	-99	-69	-67	-5	-103	-15	-75	-70	-150	-75	801	1765	-2737	-21828	-8326	-9312	-41	-15855	-18299	-7412	-3883	-16174	1071	-8605	-4379	-16678	-30695
1.230833	-29	38	62	-63	-110	-34	12	-16	-24	5	-75	-63	-98	-16	-31	-61	-105	34	-86	-33	-108	-23	-98	-68	-66	-4	-101	-13	-77	-72	-152	-78	322	1837	-2611	-21825	-7187	-9326	107	-15811	-19132	-7420	-3769	-16252	526	-8650	-4270	-16680	-30303
1.231667	-27	42	86	-61	-111	-33	9	-24	-21	5	-76	-61	-96	-19	-31	-60	-102	34	-87	-35	-111	-25	-101	-70	-68	-7	-105	-18	-74	-72	-147	-77	-357	1913	-2488	-21821	-3884	-9341	257	-15755	-20100	-7439	-3653	-16309	3130	-8686	-4155	-16620	-29941
1.232500	-30	38	82	-61	-114	-36	8	-17	-24	1	-79	-67	-101	-17	-31	-64	-104	7	-88	-35	-105	-24	-113	-69	-66	-3	-103	-16	-76	-73	-151	-80	-533	1916	-2363	-21808	626	-9353	396	-15679	-20888	-7454	-3527	-16339	6365	-8717	-4036	-16566	-29566
1.233333	-28	43	88	-60	-114	-35	9	-29	-24	4	-72	-64	-99	-18	-29	-58	-101	36	-87	-34	-109	-19	-100	-68	-68	-3	-102	-14	-76	-70	-148	-75	-1167	1919	-2240	-21797	4918	-9364	528	-15612	-21567	-7479	-3406	-16340	7863	-8740	-3905	-16475	-29200
1.234167	-26	39	87	-59	-108	-32	13	-14	-18	4	-70	-62	-96	-14	-29	-59	-101	35	-85	-32	-105	-19	-98	-69	-64	0	-97	-12	-81	-69	-150	-75	-926	1897	-2126	-21783	8593	-9380	650	-15494	-22153	-7504	-3276	-16315	7815	-8762	-3774	-16366	-28830
1.235000	-24	43	87	-58	-112	-35	10	-14	-19	35	-69	-65	-97	-16	-30	-61	-99	37	-82	-32	-107	-19	-98	-66	-66	-1	-97	-13	-73	-70	-148	-72	-1118	1853	-2020	-21785	11687	-9387	764	-15388	-22665	-7535	-3150	-16264	6688	-8773	-3643	-16231	-28482
1.235833	-25	38	85	-59	-111	-34	16	-13	-18	6	-72	-62	-97	-15	-28	-58	-103	34	-83	-32	-104	-31	-98	-65	-66	0	-113	-12	-73	-68	-147	-76	-1136	1781	-1928	-21750	13743	-9398	863	-15285	-22992	-7568	-3024	-16187	4842	-8780	-3522	-16070	-28131
1.236667	-27	41	87	-58	-110	-32	-5	-17	-19	4	-70	-63	-97	-16	-29	-59	-102	36	-84	-35	-108	-21	-98	-70	-67	-4	-100	-14	-74	-70	-149	-82	-1145	1687	-1849	-21713	14924	-9399	950	-15175	-23224	-7603	-2903	-16080	3960	-8774	-3401	-15886	-27739
1.237500	-27	41	87	-59	-109	-33	11	-12	-18	6	-73	-65	-96	-18	-28	-62	-104	37	-86	-34	-105	-27	-98	-68	-64	-1	-100	-14	-75	-70	-148	-76	-2515	1572	-1781	-21702	16682	-9401	1029	-15064	-23727	-7632	-2783	-15947	6002	-8785	-3297	-15684	-27001
1.238333	-29	41	88	-62	-113	-34	10	-15	-19	5	-73	-67	-100	-19	-30	-60	-103	35	-88	-35	-109	-22	-101	-74	-67	-4	-100	-16	-75	-72	-144	-74	-1035	1434	-1729	-21678	16467	-9392	1102	-14958	-23616	-7669	-2671	-15783	3481	-8743	-3196	-15455	-25825
1.239167	-27	39	86	-59	-113	-34	12	-14	-21	1	-74	-67	-100	-16	-30	-63	-104	30	-86	-36	-107	-19	-99	-61	-65	-4	-98	-8	-79	-72	-149	-78	292	1283	-1689	-21646	13341	-9386	1162	-14860	-22915	-7692	-2570	-15595	131	-8711	-3114	-15212	-18822
1.240000	-29	42	88	-60	-113	-33	13	-17	-21	5	-73	-64	-107	-14	-29	-60	-101	33	-85	-47	-103	-19	-100	-70	-65	-6	-99	-14	-74	-73	-147	-76	-1386	1114	-1666	-21619	10991	-9374	1211	-14732	-22474	-7718	-2472	-15379	-791	-8678	-3052	-14958	-15494
1.240833	-26	39	89	-61	-113	-35	12	-15	-19	1	-75	-67	-99	-21	-32	-61	-99	37	-84	-45	-105	-23	-98	-62	-61	-1	-97	-13	-74	-70	-148	-76	-14	934	-1652	-21578	7292	-9358	1255	-14680	-21649	-7735	-2386	-15139	-2008	-8636	-3004	-14699	-15564
1.241667	-29	41	88	-73	-109	-35	38	-4	-25	3	-75	-65	-97	-17	-27	-60	-102	34	-86	-33	-105	-19	-99	-74	-67	-4	-97	-12	-79	-68	-180	-76	112	762	-1657	-21545	3527	-9333	1291	-14610	-20740	-7754	-2311	-14881	-2127	-8587	-2975	-14439	-9399
1.242500	-26	39	85	-60	-111	-33	11	-15	-24	3	-74	-65	-99	-19	-30	-62	-107	34	-86	-29	-105	-21	-101	-72	-63	-5	-99	-14	-74	-70	-149	-77	-579	537	-1668	-21509	246	-9309	1324	-14551	-19794	-7768	-2248	-14606	-1247	-8538	-2963	-14179	-4180
1.243333	-27	39	87	-62	-109	-35	13	-10	-15	2	-73	-64	-99	-16	-29	-58	-101	35	-87	-31	-103	-18	-100	-72	-65	-4	-98	-13	-76	-69	-146	-76	467	325	-1653	-21473	-3788	-9278	1347	-14510	-18299	-7769	-2192	-14311	-3247	-8484	-2967	-13938	-4724
1.244167	-13	42	89	-59	-110	-34	11	-15	-16	4	-74	-65	-97	-16	-32	-62	-102	36	-85	-29	-105	-18	-102	-69	-65	-13	-97	-15	-74	-69	-149	-77	710	105	-1715	-21444	-9066	-9258	1366	-14476	-16763	-7769	-2148	-14008	-5481	-8429	-2973	-13699	2985
1.245000	-26	40	88	-61	-113	-35	12	-26	-18	4	-74	-65	-95	-15	-30	-62	-100	36	-85	-32	-107	-22	-100	-73	-65	-4	-101	-13	-75	-69	-148	-77	-90	-118	-1744	-21412	-11868	-9231	1374	-14456	-15485	-7764	-2117	-13690	-3973	-8371	-3005	-13477	12421
1.245833	-25	40	90	-60	-109	-35	12	-16	-18	4	-73	-62	-95	-17	-31	-63	-100	35	-84	-31	-107	-18	-99	-69	-63	2	-99	-14	-73	-69	-149	-77	110	-345	-1771	-21383	-12586	-9205	1388	-14451	-14099	-7751	-2099	-13364	-934	-8312	-3039	-13271	7005
1.246667	-24	41	87	-59	-110	-33	11	-17	-16	6	-72	-68	-95	-14	-30	-60	-101	35	-84	-30	-103	-21	-100	-70	-65	-3	-99	-12	-70	-68	-147	-75	-213	-576	-1798	-21357	-12623	-9178	1390	-14454	-12879	-7733	-2082	-13043	878	-8254	-3072	-13095	12831
1.247500	-27	43	89	-60	-110	-33	15	-16	-17	5	-70	-66	-96	-15	-32	-59	-100	10	-83	-26	-105	-24	-99	-67	-63	1	-97	-12	-75	-72	-147	-77	-126	-808	-1819	-21338	-12188	-9155	1390	-14462	-11687	-7711	-2081	-12717	891	-8189	-3111	-12939	21566
1.248333	-25	41	86	-61	-102	-33	12	-16	-17	0	-75	-64	-96	-16	-32	-58	-102	36	-87	-30	-104	-22	-100	-70	-65	-4	-100	-13	-74	-68	-148	-77	-168	-1045	-1835	-21326	-11216	-9140	1384	-14492	-10597	-7688	-2084	-12416	166	-8140	-3151	-12809	19320
1.249167	-28	39	86	-62	-111	-36	9	-16	-18	2	-77	-66	-95	-17	-34	-62	-101	35	-86	-31	-103	-24	-100	-62	-64	0	-111	-14	-76	-73	-149	-78	-318	-1279	-1838	-21314	-9638	-9124	1381	-14511	-9465	-7658	-2098	-12117	-776	-8082	-3185	-12702	22131
1.250000	-30	39	84	-64	-111	-36	9	-18	-21	5	-75	-66	-99	-17	-34	-61	-122	36	-86	-32	-105	-27	-102	-74	-67	-8	-102	-16	-74	-73	-151	-79	-414	-1511	-1836	-21312	-7428	-9118	1371	-14540	-8598	-7629	-2113	-11829	-754	-8023	-3215	-12620	27090
1.250833	-28	38	86	-61	-112	-36	10	-18	-16	4	-75	-65	-99	-16	-36	-61	-103	35	-85	-34	-110	-24	-101	-69	-76	0	-101	-14	-75	-74	-151	-79	-1557	-1744	-1814	-21310	-3773	-9113	1361	-14559	-8409	-7590	-2130	-11559	2151	-7966	-3238	-12560	26274
1.251667	-28	37	85	-59	-110	-31	9	-15	-22	3	-72	-64	-95	-16	-31	-58	-100	35	-85	-31	-103	-25	-100	-72	-66	-1	-102	-13	-73	-70	-148	-96	-1184	-1960	-1781	-21315	-139	-9112	1355	-14576	-8034	-7555	-2151	-11307	2054	-7907	-3260	-12517	24100
1.252500	-27	37	85	-63	-111	-34	8	-15	-18	6	-73	-65	-97	-17	-32	-32	-103	34	-87	-32	-112	-25	-100	-72	-63	-1	-100	-14	-74	-74	-150	-78	962	-2181	-1739	-21327	952	-9122	1350	-14583	-7137	-7514	-2176	-11082	-905	-7849	-3271	-12509	29655
1.253333	-26	42	88	-59	-108	-32	11	-16	-17	-16	-69	-63	-96	-15	-28	-56	-100	37	-84	-30	-103	-24	-99	-70	-62	0	-99	-15	-70	-70	-147	-78	-1047	-2387	-1684	-21344	3385	-9132	1353	-14580	-6987	-7482	-2187	-10880	-77	-7791	-3283	-12502	32636
1.254167	-26	40	87	-58	-108	-32	15	-13	-17	5	-70	-62	-94	-14	-29	-58	-102	35	-85	-32	-101	-21	-97	-68	-64	3	-97	-11	-73	-69	-145	-75	-583	-2584	-1608	-21363	4893	-9152	1355	-14570	-6871	-7439	-2198	-10703	-279	-7734	-3289	-12520	28994
1.255000	-23	42	87	-61	-109	-32	18	-15	-3	6	-73	-51	-95	-13	-28	-53	-97	37	-85	-31	-102	-21	-98	-69	-66	-1	-100	-11	-70	-68	-146	-74	-60	-2770	-1524	-21384	5876	-9174	1360	-14546	-6666	-7405	-2214	-10553	215	-7678	-3299	-12549	31151
1.255833	-26	39	90	-60	-108	-32	15	-14	-19	4	-70	-64	-95	-12	-29	-56	-103	27	-86	-32	-105	-23	-102	-74	-68	-1	-100	-13	-73	-69	-147	-76	-826	-2949	-1429	-21418	6466	-9205	1371	-14511	-6519	-7373	-2223	-10428	1105	-7642	-3303	-12589	32186
1.256667	-27	40	81	-62	-110	-35	-5	-15	-23	4	-77	-68	-97	-16	-30	-58	-103	34	-90	-34	-107	-23	-102	-73	-69	-3	-105	-15	-76	-72	-145	-75	-254	-3106	-1327	-21456	6383	-9242	1379	-14467	-6249	-7349	-2238	-10332	15	-7575	-3311	-12638	28482
1.257500	-31	34	84	-64	-113	-38	10	-17	-24	2	-76	-66	-100	-16	-32	-53	-107	33	-86	-32	-109	-21	-102	-73	-65	0	-99	-14	-74	-70	-150	-77	538	-3249	-1211	-21482	3927	-9302	1389	-14409	-5854	-7343	-2220	-10254	-2284	-7526	-3317	-12687	30110
1.258333	-28	40	85	-56	-109	-40	12	-17	-33	2	-74	-65	-99	-16	-31	-58	-102	34	-88	-38	-108	-23	-102	-73	-68	-4	-101	-15	-74	-69	-150	-76	-560	-3389	-1087	-21523	2319	-9327	1404	-14347	-5819	-7304	-2256	-10204	-592	-7484	-3325	-12738	32767
1.259167	-28	40	84	-61	-109	-35	12	-15	-19	4	-72	-64	-97	-14	-30	-59	-101	33	-95	-33	-107	-34	-100	-72	-64	18	-99	-13	-75	-69	-149	-78	-58	-3497	-954	-21557	1808	-9375	1413	-14278	-5728	-7285	-2260	-10171	2202	-7447	-3334	-12786	32446
1.260000	-26	42	90	-59	-110	-32	13	-13	-19	5	-73	-63	-97	1	-29	-57	-102	37	-84	-31	-108	-18	-99	-69	-65	0	-98	-14	-75	-67	-147	-75	-85	-3593	-815	-21590	673	-9417	1420	-14207	-5597	-7276	-2278	-10155	3328	-7416	-3341	-12827	32198
1.260833	-29	39	88	-59	-107	-33	16	-14	-19	7	-72	-61	-96	-12	-28	-57	-101	35	-84	-32	-88	-18	-98	-68	-51	2	-97	-13	-72	-67	-146	-76	-213	-3681	-673	-21629	-1283	-9480	1417	-14133	-5257	-7275	-2294	-10179	2628	-7398	-3345	-12859	32111
1.261667	-27	42	89	-56	-109	-34	11	-13	-18	7	-73	-64	-98	-13	-29	-59	-100	36	-84	-34	-108	-19	-98	-70	-65	3	-127	-15	-74	-68	-139	-74	-107	-3754	-530	-21662	-3263	-9538	1408	-14065	-4942	-7285	-2322	-10183	1467	-7383	-3367	-12883	32127
1.262500	-26	38	87	-58	-108	-33	12	-14	-21	5	-73	-63	-98	-8	-30	-58	-103	34	-86	-22	-103	-19	-99	-73	-64	0	-97	-13	-73	-68	-147	-76	147	-3816	-385	-21697	-5449	-9601	1386	-14001	-4494	-7298	-2351	-10200	-221	-7382	-3380	-12894	31283
1.263333	-27	42	68	-60	-83	-36	15	-12	-19	6	-72	-64	-98	-14	-29	-58	-100	36	-84	-31	-104	-19	-97	-69	-63	0	-96	-16	-74	-68	-139	-76	229	-3838	-233	-21724	-7771	-9664	1354	-13945	-3934	-7320	-2394	-10265	-1379	-7387	-3391	-12890	31268
1.264167	-26	39	85	-60	-111	-36	13	-14	-21	4	-73	-65	-98	-15	-29	-61	-101	36	-85	-35	-108	-18	-99	-73	-65	0	-98	-15	-76	-69	-149	-75	-786	-3901	-88	-21753	-8991	-9732	1309	-13901	-3635	-7349	-2441	-10326	353	-7406	-3403	-12873	31136
1.265000	-24	41	90	-60	-110	-39	-5	-16	-21	2	-77	-61	-100	-15	-34	-63	-104	34	-84	-35	-107	-24	-101	-73	-69	-4	-102	-18	-77	-72	-150	-78	-896	-3931	54	-21773	-9416	-9809	1252	-13869	-3335	-7386	-2502	-10402	1376	-7436	-3418	-12841	26803
1.265833	-31	37	85	-64	-113	-39	12	-19	-21	3	-76	-66	-98	-16	-33	-60	-100	33	-86	-34	-104	-21	-100	-70	-63	0	-99	-14	-73	-67	-147	-75	1576	-3945	197	-21787	-12056	-9876	1188	-13841	-2272	-7427	-2560	-10482	-1956	-7474	-3410	-12783	26373
1.266667	-26	41	90	-57	-86	-33	11	-14	-19	4	-75	-63	-96	-14	-31	-59	-101	37	-83	-31	-109	-22	-97	-67	-64	-1	-99	-16	-76	-67	-146	-75	-90	-3950	342	-21798	-12702	-9952	1111	-13826	-1617	-7473	-2631	-10574	-1151	-7520	-3432	-12713	30589
1.267500	-28	39	87	-61	-111	-32	11	-14	-17	6	-74	-62	-114	-16	-29	-58	-99	36	-85	-32	-104	-19	-96	-67	-63	1	-95	-10	-72	-66	-144	-76	-115	-3956	471	-21800	-12875	-10005	1024	-13825	-905	-7527	-2701	-10674	-1015	-7576	-3444	-12633	26276
1.268333	-38	41	89	-60	-108	-36	13	-13	-17	4	-73	-64	-94	-12	-27	-56	-96	35	-83	-31	-103	-19	-96	-65	-60	0	-98	-13	-70	-70	-143	-72	577	-3955	600	-21792	-12393	-10105	931	-13832	-239	-7584	-2782	-10782	-73	-7636	-3452	-12532	23512
1.269167	-25	43	90	-58	-110	-34	15	-12	-17	8	-70	-63	-96	-15	-29	-58	-98	38	-83	-26	-107	-22	-96	-67	-57	1	-96	-11	-74	-72	-146	-73	44	-3945	721	-21782	-10801	-10186	825	-13854	294	-7644	-2858	-10898	1289	-7706	-3468	-12426	23898
1.270000	-26	42	88	-60	-110	-33	9	-14	-21	8	-75	-66	-101	-17	-39	-59	-102	36	-83	-32	-108	-24	-96	-70	-66	-1	-101	-17	-77	-74	-147	-77	-151	-3943	830	-21763	-8104	-10266	712	-13880	818	-7714	-2946	-11019	2118	-7778	-3488	-12307	20528
1.270833	-25	38	88	-63	-111	-36	13	-14	-18	1	-74	-65	-95	-14	-30	-57	-107	33	-86	-35	-112	-24	-98	-67	-65	-3	-101	-12	-74	-73	-147	-78	835	-3922	941	-21735	-6877	-10334	597	-13917	1446	-7773	-3032	-11136	-73	-7847	-3515	-12187	16276
1.271667	-26	41	88	-39	-108	-33	11	-16	-18	3	-74	-63	-96	-19	-29	-62	-96	36	-84	-33	-102	-23	-101	-68	-62	-3	-99	-13	-73	-73	-139	-74	-188	-3907	1041	-21702	-4925	-10407	480	-13957	1823	-7840	-3113	-11257	550	-7921	-3548	-12057	22631
1.272500	-27	38	88	-63	-114	-38	10	-15	-18	4	-75	-66	-96	-14	-10	-56	-101	34	-86	-23	-108	-26	-100	-69	-65	-4	-101	-12	-75	-70	-147	-76	-354	-3897	1132	-21660	-1220	-10466	355	-14002	2178	-7903	-3208	-11365	3130	-7993	-3593	-11927	15572
1.273333	-26	39	89	-59	-103	-35	11	-16	-22	18	-72	-66	-100	-15	-31	-61	-101	36	-86	-35	-108	-24	-100	-70	-67	-1	-102	-13	-78	-72	-149	-78	-509	-3882	1218	-21613	2923	-10523	226	-14053	2204	-7965	-3287	-11480	5288	-8061	-3652	-11804	7614
1.274167	-27	39	86	-61	-116	-39	9	-15	-22	1	-74	-66	-99	-17	-31	-62	-80	37	-87	-38	-107	-26	-100	-69	-63	-3	-100	-11	-70	-68	-147	-73	-484	-3874	1298	-21558	6486	-10568	98	-14101	2220	-8022	-3376	-11575	5473	-8118	-3715	-11681	12229
1.275000	-27	41	91	-57	-109	-33	7	-13	-15	5	-74	-66	-98	-17	-30	-62	-100	36	-85	-33	-105	-23	-100	-70	-60	-1	-99	-15	-77	-75	-149	-64	-256	-3869	1367	-21499	9547	-10602	-31	-14155	2252	-8074	-3468	-11667	4360	-8183	-3800	-11567	7464
1.275833	-27	42	91	-59	-111	-35	10	-12	-17	4	-73	-65	-97	-16	-29	-61	-94	34	-87	-57	-109	-25	-100	-70	-64	-3	-101	-13	-74	-70	-148	-75	-220	-3870	1432	-21434	11665	-10631	-167	-14210	2233	-8119	-3570	-11741	2267	-8230	-3896	-11455	1946
1.276667	-28	41	94	-55	-110	-30	9	-15	-19	4	-75	-66	-100	-16	-29	-60	-100	35	-84	-34	-104	-24	-103	-70	-62	-3	-100	-12	-78	-64	-150	-73	-46	-3873	1486	-21363	12638	-10640	-305	-14266	2249	-8166	-3667	-11805	226	-8277	-4007	-11374	3160
1.277500	-25	42	92	-61	-113	-34	7	-13	-19	4	-74	-66	-104	-16	-29	-59	-97	35	-87	-36	-107	-25	-104	-72	-65	-4	-99	-14	-75	-72	-147	-76	-582	-3885	1539	-21288	13572	-10649	-453	-14322	1935	-8203	-3777	-11851	733	-8313	-4132	-11295	-116
1.278333	-30	50	89	-59	-109	-39	10	-15	-18	5	-73	-68	-102	-19	-31	-61	-100	34	-87	-32	-108	-25	-102	-74	-66	-1	-101	-12	-77	-73	-147	-75	-1140	-3911	1582	-21214	15003	-10641	-599	-14379	1252	-8232	-3896	-11874	2286	-8345	-4275	-11233	-6825
1.279167	-25	38	88	-58	-112	-35	9	-13	-18	3	-73	-66	-99	-16	-29	-60	-100	35	-88	-36	-120	-24	-102	-70	-64	0	-97	-13	-74	-72	-147	-73	1690	-3922	1622	-21131	12675	-10624	-750	-14439	1420	-8255	-4018	-11882	-2279	-8344	-4425	-11185	-7740
1.280000	-25	43	93	-56	-109	-32	13	9	-16	6	-70	-48	-95	-15	-26	-61	-101	36	-81	-32	-103	-24	-97	-66	-63	0	-98	-12	-73	-68	-147	-75	1026	-3941	1659	-21044	9751	-10601	-906	-14491	1566	-8277	-4155	-11877	-3755	-8380	-4594	-11156	-1767
1.280833	-23	42	92	-55	-108	-33	9	-13	-15	6	-67	-62	-96	-15	-26	-57	-97	35	-83	-32	-108	-25	-100	-69	-62	2	-95	-14	-73	-69	-145	-74	551	-3983	1687	-20964	6651	-10572	-1072	-14553	1622	-8289	-4302	-11860	-4544	-8389	-4768	-11139	-7693
1.281667	-19	40	90	-57	-108	-34	10	-12	-18	4	-69	-66	-96	-19	-28	-62	-100	34	-84	-33	-108	-27	-101	-73	-63	0	-98	-17	-77	-76	-150	-76	1450	-4022	1708	-20879	3025	-10545	-1242	-14612	1691	-8301	-4456	-11832	-3987	-8402	-4960	-11145	-9439
1.282500	-29	36	87	-61	-112	-40	7	-17	-21	4	-75	-68	-96	-23	-27	-63	-96	32	-87	-34	-104	-26	-101	-73	-63	-3	-96	-14	-70	-68	-145	-74	1103	-4068	1731	-20789	-391	-10508	-1400	-14663	1895	-8303	-4620	-11789	-3045	-8400	-5146	-11156	-5056
1.283333	-24	39	90	-59	-105	-33	13	-9	-18	3	-74	-65	-95	-15	-29	-62	-101	33	-87	-32	-107	-25	-99	-69	-64	-1	-100	-11	-83	-68	-149	-76	816	-4107	1750	-20706	-3222	-10476	-1584	-14728	2179	-8306	-4788	-11740	-2531	-8400	-5345	-11189	-7676
1.284167	-27	40	88	-59	-109	-33	11	-15	-17	6	-74	-64	-96	-14	-28	-59	-101	35	-83	-32	-105	-25	-101	-69	-68	0	-97	-15	-73	-68	-148	-74	1918	-4156	1773	-20622	-7463	-10446	-1756	-14791	2862	-8314	-4960	-11688	-6567	-8397	-5545	-11225	-10847
1.285000	-25	41	89	-36	-109	-34	10	-16	-47	7	-73	-65	-100	-16	-32	-59	-100	36	-84	-34	-107	-23	-100	-69	-63	-1	-98	-14	-73	-66	-147	-75	1334	-4208	1795	-20539	-11214	-10413	-1924	-14844	3353	-8293	-5138	-11632	-7670	-8395	-5752	-11278	-1230
1.285833	-24	39	91	-58	-110	-34	13	-16	-16	8	-69	-66	-93	-14	-27	-59	-93	37	-85	-34	-101	-22	-99	-70	-62	-1	-100	-14	-70	-68	-148	-74	1126	-4262	1821	-20461	-12219	-10394	-2093	-14902	3775	-8283	-5318	-11580	-5150	-8394	-5958	-11333	-3255
1.286667	-26	43	91	-59	-108	-32	16	-13	-17	7	-69	-63	-96	-14	-27	-60	-96	37	-81	-32	-102	-19	-99	-68	-60	0	-97	-23	-72	-67	-146	-96	925	-4310	1846	-20386	-11750	-10370	-2248	-14956	4102	-8278	-5489	-11528	-2096	-8395	-6162	-11398	-11512
1.287500	-23	40	90	-59	-108	-32	15	-16	-16	8	-67	-65	-95	-36	-27	-59	-98	35	-84	-31	-101	-21	-97	-67	-63	-3	-96	-12	-73	-65	-144	-73	563	-4365	1887	-20315	-11002	-10356	-2424	-15016	4550	-8267	-5657	-11480	-910	-8399	-6362	-11467	-4294
1.288333	-25	36	90	-58	-116	-32	15	-17	-15	8	-67	-62	-93	-13	-29	-58	-99	38	-83	-30	-102	-21	-97	-65	-61	0	-97	-12	-72	-63	-147	-73	619	-4422	1919	-20250	-9833	-10348	-2543	-15058	4993	-8260	-5818	-11444	-1176	-8406	-6561	-11536	-3866
1.289167	-25	40	88	-60	-109	-32	11	-16	-17	6	-69	-65	-92	-12	-28	-75	-99	36	-85	-33	-102	-22	-97	-69	-66	-4	-97	-11	-73	-67	-147	-73	177	-4478	1963	-20196	-7922	-10347	-2679	-15105	5230	-8255	-5975	-11412	-2374	-8419	-6751	-11608	-8952
1.290000	-28	40	88	-61	-111	-59	9	-19	-19	4	-76	-63	-100	-19	-35	-64	-102	32	-87	-35	-109	-26	-100	-70	-67	-7	-103	-17	-78	-74	-154	-79	2	-4541	2008	-20150	-5294	-10359	-2805	-15148	5593	-8252	-6123	-11396	-3544	-8440	-6942	-11686	-5698
1.290833	-30	35	82	-66	-115	-41	8	-23	-24	1	-78	-66	-101	-17	-32	-60	-101	36	-90	-35	-102	-25	-99	-70	-66	-9	-101	-18	-75	-73	-149	-77	-635	-4595	2062	-20106	-1997	-10355	-2909	-15183	5644	-8242	-6258	-11379	-2585	-8455	-7113	-11752	-4950
1.291667	-30	44	87	-59	-112	-35	12	-16	-18	3	-75	-64	-95	-15	-32	-62	-101	33	-86	-31	-104	-26	-98	-68	-63	-4	-101	-16	-76	-74	-149	-77	-2115	-4655	2118	-20068	2481	-10361	-3015	-15207	5045	-8246	-6374	-11374	601	-8478	-7272	-11819	-9705
1.292500	-30	38	85	-59	-111	-35	11	-17	-19	2	-76	-67	-98	-17	-32	-52	-101	33	-86	-36	-104	-25	-99	-70	-66	-7	-102	-14	-76	-73	-147	-77	-213	-4711	2185	-20039	4845	-10361	-3102	-15227	5085	-8240	-6486	-11381	-1575	-8499	-7420	-11879	-11472
1.293333	-31	39	86	-62	-108	-35	10	-16	-21	3	-74	-63	-95	-16	-30	-61	-104	34	-86	-32	-105	-24	-101	-68	-62	-4	-98	-15	-70	-70	-156	-76	-166	-4775	2240	-20016	6358	-10368	-3191	-15239	5215	-8240	-6580	-11384	-2208	-8525	-7553	-11934	-4184
1.294167	-24	41	86	-60	-105	-34	18	-16	-18	5	-73	-59	-94	-17	-27	-68	-96	36	-69	-32	-104	-22	-97	-68	-62	-5	-99	-15	-69	-69	-146	-73	-1917	-4830	2301	-19999	8662	-10370	-3263	-15242	5013	-8242	-6697	-11398	-1703	-8543	-7672	-11986	-7429
1.295000	-28	38	86	-62	-109	-39	16	-3	-15	6	-72	-65	-97	-16	-29	-59	-101	35	-87	-34	-105	-23	-98	-68	-65	-6	-99	-15	-72	-73	-146	-77	-1061	-4893	2351	-19988	9739	-10365	-3340	-15240	4846	-8242	-6753	-11415	-860	-8567	-7782	-12038	-11311
1.295833	-26	40	87	-60	-107	-33	17	-15	-21	4	-74	-62	-99	-17	-31	-61	-100	36	-86	-34	-104	-19	-98	-69	-67	-5	-104	-14	-74	-73	-147	-74	-1012	-4955	2395	-19979	10268	-10359	-3418	-15229	4770	-8243	-6830	-11435	-290	-8586	-7877	-12074	-6106
1.296667	-27	39	93	-59	-105	-34	15	-14	-16	5	-70	-68	-95	-17	-28	-58	-101	33	-88	-35	-102	-23	-101	-68	-61	-11	-100	-19	-73	-76	-146	-75	-1560	-5018	2428	-19977	10750	-10343	-3483	-15209	4459	-8242	-6900	-11455	145	-8604	-7956	-12116	-6887
1.297500	-28	38	87	-61	-111	-36	13	-13	-30	1	-75	-67	-96	-19	-24	-62	-100	34	-87	-33	-107	-25	-100	-72	-63	-5	-102	-14	-76	-73	-151	-76	-258	-5079	2451	-19976	9449	-10324	-3561	-15185	4520	-8241	-6969	-11478	-3039	-8619	-8028	-12154	-12292
1.298333	-29	37	86	-65	-110	-38	11	-17	-23	2	-77	-66	-100	-23	-34	-62	-103	30	-92	-38	-113	-28	-104	-72	-69	-3	-99	-17	-80	-77	-148	-78	-285	-5143	2447	-19972	6822	-10299	-3630	-15157	4490	-8242	-7035	-11495	-4913	-8626	-8088	-12187	-4012
1.299167	-31	36	81	-66	-115	-40	9	-21	-23	0	-78	-69	-99	-24	-32	-61	-107	29	-88	-34	-107	-27	-103	-70	-68	-5	-100	-15	-77	-73	-146	-76	-587	-5198	2436	-19956	5396	-10257	-3701	-15117	4295	-8226	-7091	-11509	-3584	-8621	-8137	-12211	-858
1.300000	-27	38	87	-61	-110	-34	16	-15	-21	4	-115	-64	-97	-18	-29	-56	-101	35	-85	-34	-107	-25	-99	-68	-64	-4	-101	-11	-74	-64	-145	-74	-57	-5253	2399	-19948	4327	-10211	-3776	-15076	4239	-8222	-7153	-11516	-1546	-8617	-8181	-12234	-9888
1.300833	-24	42	90	-62	-108	-34	15	-14	-18	5	-73	-63	-97	-16	-22	-58	-100	46	-85	-28	-103	-23	-99	-68	-62	-1	-100	-14	-73	-70	-146	-74	-287	-5303	2348	-19922	2733	-10158	-3829	-15032	4126	-8212	-7213	-11524	-888	-8606	-8224	-12257	-3991
1.301667	-25	35	87	-60	-108	-34	12	-14	-18	4	-73	-66	-95	-19	-26	-59	-99	32	-86	-34	-112	-23	-109	-69	-65	-4	-99	-3	-73	-67	-147	-72	176	-5349	2272	-19898	949	-10106	-3929	-14990	4105	-8197	-7286	-11527	-982	-8587	-8254	-12280	-262
1.302500	-28	41	86	-59	-108	-34	11	-15	-17	5	-74	-46	-99	-17	-28	-59	-100	33	-83	-33	-105	-23	-100	-70	-65	1	-99	-14	-76	-72	-144	-73	318	-5388	2171	-19857	-837	-10045	-4019	-14942	4129	-8180	-7354	-11530	-1512	-8566	-8303	-12296	-4982
1.303333	-23	39	84	-61	-112	-24	12	-15	-15	3	-70	-63	-97	-16	-28	-58	-101	34	-85	-33	-108	-24	-100	-69	-63	-3	-99	-11	-77	-72	-145	-74	138	-5420	2056	-19806	-2944	-9983	-4086	-14898	4302	-8158	-7424	-11523	-2926	-8535	-8340	-12309	-1836
1.304167	-27	41	88	-58	-109	-36	13	-16	-21	4	-73	-64	-96	-17	-28	-59	-93	32	-95	-31	-103	-23	-100	-70	-63	0	-99	-14	-76	-73	-147	-73	50	-5438	1922	-19736	-4620	-9913	-4160	-14855	4464	-8135	-7500	-11520	-3131	-8504	-8377	-12320	707
1.305000	6	40	87	-58	-109	-32	11	-17	-18	5	-73	-62	-95	-15	-29	-60	-98	34	-82	-33	-104	-23	-103	-70	-64	0	-99	-16	-73	-64	-148	-74	-1200	-5444	1775	-19651	-4679	-9848	-4238	-14810	4121	-8105	-7569	-11511	-74	-8467	-8415	-12322	-2482
1.305833	-27	41	87	-61	-109	-35	13	-17	-16	4	-74	-64	-99	-18	-15	-59	-113	30	-81	-3	-105	-21	-100	-69	-66	-3	-99	-13	-74	-70	-149	-74	104	-5435	1618	-19548	-5460	-9763	-4310	-14772	4205	-8074	-7642	-11498	-1209	-8426	-8456	-12320	-4487
1.306667	-28	40	89	-59	-76	-38	12	-21	-17	3	-70	-64	-96	-17	-30	-59	-99	33	-86	-36	-104	-23	-104	-70	-64	-3	-100	-14	-73	-74	-149	-75	1490	-5407	1456	-19427	-7431	-9720	-4387	-14735	4784	-8043	-7718	-11492	-2613	-8386	-8497	-12308	2459
1.307500	-27	40	84	-61	-111	-36	8	-25	-22	4	-75	-65	-97	-23	-31	-58	-101	33	-81	-33	-107	-21	-101	-69	-64	1	-99	-13	-74	-70	-149	-75	-435	-5362	1284	-19283	-7604	-9649	-4455	-14693	4903	-8002	-7790	-11479	-2028	-8343	-8527	-12289	2686
1.308333	-22	44	88	-57	-108	-34	12	-17	-15	5	-72	-62	-94	-13	-26	-56	-101	34	-83	-30	-103	-22	-100	-66	-62	0	-97	-11	-69	-50	-145	-70	291	-5293	1135	-19122	-8155	-9598	-4520	-14661	5161	-7966	-7859	-11471	-1867	-8298	-8557	-12257	-1852
1.309167	-25	44	89	-59	-109	-34	15	-15	-15	6	-72	-63	-97	-17	-4	-56	-94	-3	-84	-30	-112	-21	-100	-66	-63	0	-99	-12	-70	-70	-150	-74	164	-5202	979	-18940	-8159	-9548	-4582	-14626	5501	-7927	-7929	-11461	-687	-8261	-8596	-12225	2199
1.310000	-27	40	86	-60	-116	-36	9	-22	-17	7	-80	-65	-99	-15	-32	-58	-100	33	-86	-33	-107	-24	-104	-70	-63	0	-102	-14	-73	-72	-158	-76	-659	-5081	831	-18747	-6847	-9504	-4649	-14598	5598	-7892	-7985	-11453	1947	-8224	-8615	-12181	1816
1.310833	-28	41	87	-58	-110	-32	11	-19	-17	4	-73	-64	-109	-15	-30	-61	-104	30	-87	-33	-105	-23	-101	-69	-65	0	-99	-14	-77	-74	-154	-78	125	-4952	704	-18537	-5302	-9471	-4702	-14545	5921	-7852	-8033	-11446	1955	-8187	-8627	-12129	-4763
1.311667	-28	26	88	-57	-113	-36	10	-17	-17	6	-73	-66	-99	-15	-28	-57	-102	33	-85	-27	-108	-19	-102	-69	-45	-1	-101	-13	-74	-68	-150	-76	21	-4789	587	-18317	-4813	-9426	-4755	-14534	6148	-7815	-8075	-11438	1305	-8157	-8641	-12078	-392
1.312500	-28	39	86	-57	-110	-35	10	-16	-21	4	-73	-64	-144	-4	-32	-60	-101	34	-84	-31	-104	-22	-100	-69	-62	0	-97	-14	-74	-69	-150	-77	-922	-4599	491	-18068	-2529	-9399	-4803	-14497	5989	-7775	-8109	-11429	3897	-8129	-8638	-12009	7003
1.313333	-28	41	113	-58	-111	-36	13	-18	-16	4	-73	-64	-96	-12	-28	-57	-99	35	-83	-30	-104	-19	-97	-66	-59	-8	-96	-14	-67	-67	-147	-75	-845	-4387	419	-17860	1208	-9380	-4843	-14462	5816	-7742	-8134	-11419	7193	-8104	-8633	-11943	-3398
1.314167	-25	41	87	-56	-108	-33	12	-16	-18	3	-68	-63	-94	-3	-30	-59	-98	25	-85	-30	-103	-21	-97	-66	-62	0	-96	-11	-72	-70	-150	-76	-1340	-4154	367	-17633	4741	-9364	-4879	-14412	5530	-7706	-8143	-11412	8243	-8089	-8621	-11877	-4224
1.315000	-24	41	88	-59	-110	-38	13	-17	-21	3	-72	-65	-96	-15	-32	-60	-101	32	-85	-36	-107	-23	-99	-70	-67	-5	-102	-15	-77	-73	-151	-78	-1114	-3904	331	-17417	7675	-9358	-4912	-14385	5167	-7683	-8146	-11403	7338	-8075	-8606	-11816	1819
1.315833	-28	33	86	-61	-110	-39	10	-18	-21	1	-74	-67	-73	-19	-30	-63	-77	32	-84	-32	-105	-24	-98	-70	-64	-1	-99	-15	-74	-70	-151	-76	-1297	-3634	317	-17203	10050	-9352	-4931	-14335	4730	-7648	-8146	-11389	5592	-8067	-8584	-11757	-4128
1.316667	-35	39	88	-60	-109	-38	13	-18	-21	2	-73	-63	-99	-14	-28	-60	-100	35	-86	-33	-105	-22	-100	-69	-64	-3	-101	-14	-74	-70	-149	-76	-1510	-3348	321	-17013	11381	-9352	-4945	-14289	4352	-7630	-8114	-11373	3744	-8056	-8558	-11704	-5662
1.317500	-31	37	84	-57	-111	-36	9	-15	6	6	-74	-66	-98	-17	-25	-64	-103	32	-87	-34	-107	-24	-99	-72	-65	-3	-100	-15	-75	-73	-150	-77	-1567	-3061	339	-16837	11990	-9358	-4956	-14233	3892	-7607	-8083	-11355	3844	-8074	-8530	-11660	-2666
1.318333	-30	37	85	-60	-111	-36	10	-18	-22	1	-76	-68	-103	-18	-31	-62	-103	32	-86	-35	-105	-24	-105	-70	-53	-4	-101	-15	-74	-73	-148	-76	-2738	-2762	375	-16685	13081	-9362	-4957	-14175	2996	-7596	-8044	-11332	7002	-8082	-8499	-11619	-6419
1.319167	-28	39	87	-58	-113	-35	10	-15	-19	2	-74	-67	-97	-17	-18	-61	-102	32	-86	-32	-108	-24	-99	-69	-63	-3	-99	-13	-74	-70	-147	-76	-1922	-2467	420	-16553	12852	-9366	-4956	-14116	2323	-7584	-7996	-11306	5755	-8097	-8463	-11591	-11463
1.320000	-27	42	90	-56	-110	-27	13	-12	-17	5	-75	-65	-95	-15	-28	-60	-97	37	-82	-34	-102	-21	-95	-66	-61	-7	-99	-3	-69	-68	-133	-73	610	-2178	470	-16448	9049	-9374	-4949	-14047	2419	-7583	-7949	-11277	534	-8119	-8431	-11571	-6699
1.320833	-25	40	88	-59	-108	-31	15	-13	-16	8	-85	-62	-94	-13	-28	-57	-102	34	-84	-33	-103	-19	-94	-67	-64	-4	-97	-11	-74	-69	-143	-73	-973	-1900	526	-16375	6263	-9375	-4942	-13982	2267	-7586	-7897	-11243	-1187	-8146	-8401	-11563	-4603
1.321667	-26	41	89	-56	-107	-32	13	-16	-19	5	-73	-65	-94	-14	-28	-57	-97	21	-83	-32	-110	-23	-95	-67	-63	0	-99	-13	-75	-70	-145	-73	-110	-1634	572	-16326	2707	-9387	-4933	-13908	2318	-7600	-7854	-11213	-2940	-8182	-8372	-11561	-12055
1.322500	-23	40	109	-62	-108	-31	4	-13	-16	7	-72	-66	-94	-14	-28	-60	-97	36	-84	-33	-103	-24	-96	-69	-60	1	-98	-10	-73	-74	-146	-79	327	-1385	615	-16288	-892	-9394	-4922	-13840	2592	-7614	-7796	-11172	-2891	-8217	-8340	-11569	-9165
1.323333	-25	39	89	-58	-109	-33	11	-15	-21	2	-74	-66	-97	-16	-30	-60	-100	32	-83	-33	-108	-26	-99	-70	-68	-5	-101	-15	-76	-72	-149	-73	60	-1154	652	-16309	-4052	-9406	-4915	-13767	2895	-7642	-7755	-11140	-1557	-8265	-8317	-11585	-7140
1.324167	-28	39	82	-62	-112	-36	9	-17	-19	-4	-73	-66	-98	-19	-29	-61	-101	33	-87	-33	-109	-24	-98	-67	-66	-3	-101	-12	-72	-69	-148	-73	752	-947	676	-16338	-6924	-9415	-4901	-13693	3471	-7668	-7715	-11099	-2014	-8301	-8291	-11604	-13446
1.325000	-26	41	87	-58	-110	-32	12	-14	-22	8	-76	-62	-98	-15	-29	-60	-101	35	-84	-31	-103	-18	-100	-69	-61	-1	-100	-14	-79	-74	-151	-73	1445	-745	690	-16385	-11082	-9421	-4888	-13619	4341	-7694	-7682	-11061	-4524	-8336	-8266	-11622	-11402
1.325833	-26	40	86	-60	-114	-34	17	-16	-19	7	-75	-96	-100	-15	-27	-56	-100	34	-85	-33	-108	-24	-97	-68	-65	-1	-100	-14	-74	-72	-149	-73	671	-570	687	-16447	-13387	-9429	-4874	-13548	4652	-7723	-7659	-11016	-2737	-8385	-8241	-11645	-2558
1.326667	-24	43	89	-59	-109	-32	12	-13	-18	6	-73	-63	-96	-15	-27	-59	-96	35	-83	-32	-104	-21	-97	-73	-62	0	-98	-11	-74	-70	-149	-72	904	-410	677	-16532	-13234	-9436	-4864	-13476	5083	-7744	-7660	-10979	1081	-8427	-8216	-11644	-11011
1.327500	-22	42	89	-49	-110	-35	12	-12	-5	8	-69	-62	-96	-14	-27	-57	-95	35	-84	-33	-104	-21	-97	-67	-61	1	-97	-14	-69	-70	-146	-79	532	-263	641	-16627	-12212	-9446	-4848	-13405	5601	-7768	-7635	-10937	3281	-8456	-8192	-11689	-11942
1.328333	-23	42	90	-58	-107	-32	15	-13	-15	8	-70	-63	-96	-12	-19	-66	-96	35	-82	-28	-103	-5	-94	-67	-62	1	-96	-11	-70	-69	-148	-73	525	-127	598	-16730	-11111	-9454	-4831	-13336	6017	-7784	-7631	-10900	3015	-8488	-8170	-11691	-3866
1.329167	-25	44	90	-59	-113	-36	11	-16	-13	8	-68	-62	-97	-14	-29	-57	-97	34	-85	-30	-105	-21	-99	-67	-63	1	-97	-11	-72	-66	-146	-73	292	-3	535	-16845	-9288	-9467	-4797	-13272	6436	-7794	-7638	-10865	2138	-8514	-8145	-11721	-8467
1.330000	-26	41	84	-60	-110	-35	12	-14	-16	5	-74	-64	-98	-17	-34	-58	-103	34	-84	-31	-104	-23	-99	-68	-67	0	-99	-15	-74	-70	-150	-77	-143	111	466	-16963	-6935	-9478	-4800	-13211	6829	-7797	-7646	-10826	1084	-8534	-8123	-11742	-9936
1.330833	-29	39	87	-65	-112	-38	11	-21	0	8	-74	-64	-100	-14	-33	-60	-102	34	-87	-30	-110	-24	-104	-72	-62	-3	-103	-15	-76	-59	-151	-75	-166	206	386	-17082	-4203	-9494	-4781	-13153	7135	-7789	-7657	-10797	710	-8550	-8093	-11743	-5562
1.331667	-28	43	85	-61	-114	-38	12	-18	-23	2	-80	-69	-102	-17	-32	-63	-104	30	-87	-38	-110	-25	-102	-70	-68	-6	-102	-17	-77	-76	-152	-80	-923	333	283	-17202	-600	-9501	-4760	-13095	7107	-7779	-7672	-10768	3473	-8560	-8067	-11753	-7880
1.332500	-33	36	84	-62	-115	-44	6	-22	-22	3	-78	-65	-99	-15	-32	-61	-100	32	-86	-33	-107	-25	-103	-73	-64	-3	-99	-12	-95	-73	-147	-74	-1188	447	213	-17321	3660	-9503	-4736	-13039	6891	-7752	-7678	-10737	5217	-8561	-8032	-11747	-12868
1.333333	-26	41	87	-61	-111	-34	13	-16	-17	6	-74	-66	-98	27	-28	-60	-81	37	-87	-33	-104	-24	-101	-68	-64	-1	-102	-13	-74	-72	-147	-76	1261	547	125	-17438	5126	-9507	-4714	-12983	7396	-7721	-7708	-10703	1759	-8562	-8000	-11740	-9842
1.334167	-26	44	88	-58	-109	-36	12	-41	-21	6	-74	-64	-94	-15	-29	-59	-99	32	-85	-29	-104	-23	-98	-68	-66	-1	-98	-10	-73	-72	-163	-75	-24	622	40	-17555	7338	-9503	-4693	-12940	7474	-7687	-7693	-10675	2210	-8567	-7965	-11733	-4475
1.335000	-27	40	89	-58	-110	-32	12	-13	-17	7	-74	-62	-95	-15	-23	-62	-100	34	-83	-30	-107	-26	-98	-68	-60	-3	-96	-13	-75	-72	-148	-74	202	761	-39	-17667	8889	-9498	-4674	-12897	7426	-7644	-7694	-10644	1362	-8565	-7927	-11720	-10919
1.335833	-22	42	89	-57	-113	-32	15	-19	-15	2	-74	-63	-96	-12	-29	-63	-98	34	-84	-28	-104	-23	-100	-70	-65	-3	-99	-13	-70	-72	-145	-77	882	859	-112	-17783	9405	-9490	-4660	-12848	7419	-7606	-7693	-10617	1324	-8569	-7896	-11709	-8996
1.336667	-27	39	87	-59	-108	-32	13	-13	-17	4	-73	-64	-68	-13	-30	-60	-100	47	-86	-32	-102	-23	-99	-68	-63	-3	-102	-13	-73	-69	-147	-75	662	955	-179	-17891	9525	-9474	-4644	-12805	7408	-7566	-7682	-10589	1775	-8574	-7862	-11698	-4681
1.337500	-26	36	94	-62	-110	-33	12	-15	-23	2	-73	-65	-98	-15	-31	-59	-102	35	-86	-35	-105	-24	-98	-60	-68	-4	-103	-15	-67	-70	-149	-76	1098	1048	-230	-18000	9561	-9456	-4634	-12768	7355	-7532	-7666	-10564	1439	-8581	-7829	-11683	-8650
1.338333	-30	36	85	-61	-109	-35	9	-16	-22	-22	-75	-64	-98	-14	-5	-59	-110	29	-90	-31	-109	-25	-100	-70	-67	-4	-100	-14	-76	-74	-149	-76	2084	1134	-274	-18108	7081	-9442	-4628	-12737	7682	-7496	-7654	-10532	-2177	-8591	-7798	-11672	-8072
1.339167	-30	36	84	-59	-116	-38	9	-22	-23	2	-75	-66	-98	-17	-32	-61	-99	32	-86	-32	-104	-25	-101	-69	-65	-3	-101	-14	-66	-75	-150	-79	1250	1219	-306	-18210	4483	-9417	-4619	-12702	7807	-7472	-7611	-10503	-2297	-8598	-7764	-11651	3550
1.340000	-24	38	87	-58	-110	-32	12	-13	-17	4	-74	-65	-97	-14	-31	-60	-99	32	-87	-32	-102	-22	-100	-70	-60	-1	-100	-14	-74	-75	-149	-76	1590	1295	-333	-18309	2991	-9395	-4619	-12671	7918	-7453	-7567	-10472	-96	-8609	-7740	-11631	-826
1.340833	-28	37	90	-61	-104	-33	10	-15	-44	2	-75	-68	-98	-14	-30	-61	-99	34	-85	-33	-104	-23	-99	-67	-63	-1	-100	-15	-76	-73	-141	-76	1292	1372	-350	-18405	1356	-9377	-4615	-12637	8022	-7446	-7535	-10443	1666	-8615	-7715	-11620	-4388
1.341667	-28	37	85	-60	-114	-33	10	-13	-19	4	-74	-73	-96	-12	-27	-60	-102	33	-90	-36	-103	-24	-99	-70	-62	-3	-99	-14	-75	-72	-149	-76	1229	1440	-371	-18498	-893	-9361	-4616	-12614	8189	-7447	-7491	-10411	1452	-8625	-7693	-11603	5558
1.342500	-26	40	86	-60	-111	-32	12	-12	-18	5	-70	-65	-96	-15	-27	-62	-97	35	-84	-35	-102	-25	-100	-60	-84	-4	-98	-15	-58	-69	-147	-73	1622	1504	-386	-18592	-2963	-9350	-4611	-12585	8479	-7457	-7447	-10381	29	-8628	-7672	-11584	4942
1.343333	-27	40	88	-58	-112	-33	12	-13	-17	6	-70	-66	-90	-15	-29	-61	-99	35	-72	-38	-105	-25	-98	-67	-64	0	-98	-13	-76	-72	-147	-76	1415	1561	-403	-18680	-5037	-9344	-4604	-12562	8736	-7476	-7400	-10348	-1549	-8629	-7651	-11563	3403
1.344167	-26	41	89	-53	-142	-34	11	-13	-22	5	-69	-67	-95	-15	-27	-59	-98	35	-85	-35	-104	-24	-99	-67	-65	0	-95	-15	-75	-70	-148	-99	1447	1619	-424	-18763	-6952	-9345	-4594	-12536	8946	-7507	-7355	-10319	-2352	-8624	-7631	-11541	9674
1.345000	-25	39	88	-57	-113	-33	12	-10	-16	6	-69	-65	-98	-15	-32	-58	-100	35	-84	-31	-105	-26	-98	-68	-64	0	-100	-13	-76	-67	-148	-74	807	1671	-449	-18842	-7763	-9350	-4574	-12512	8964	-7545	-7309	-10289	-573	-8616	-7605	-11513	10736
1.345833	-24	17	87	-59	-109	-33	15	-12	-22	4	-70	-66	-98	-15	-28	-57	-101	37	-83	-31	-104	-22	-98	-66	-62	0	-101	-17	-77	-72	-152	-73	-168	1720	-482	-18919	-7035	-9363	-4544	-12492	8647	-7586	-7262	-10260	2291	-8606	-7582	-11485	7038
1.346667	-27	42	89	-60	-114	-33	13	-11	-17	7	-67	-65	-92	-15	-23	-58	-98	39	-83	-31	-104	-22	-99	-64	-61	1	-98	-12	-72	-65	-143	-70	2281	1767	-529	-19026	-8429	-9378	-4507	-12464	9066	-7634	-7218	-10235	-1413	-8589	-7545	-11451	9319
1.347500	-28	41	85	-57	-110	-32	13	-11	-18	7	-72	-62	-99	-13	-29	-55	-98	37	-84	-30	-103	-25	-99	-68	-55	1	-99	-13	-74	-69	-145	-75	1192	1806	-584	-19053	-8915	-9400	-4456	-12453	9306	-7681	-7178	-10212	-1823	-8572	-7507	-11413	17676
1.348333	-24	43	89	-58	-111	-31	13	-5	-15	7	-68	-61	-94	-11	-32	-57	-102	40	-83	-30	-105	-22	-102	-68	-64	1	-99	-12	-74	-69	-146	-74	180	1842	-651	-19115	-8359	-9429	-4397	-12442	9271	-7738	-7141	-10196	-2366	-8556	-7461	-11373	12837
1.349167	-27	41	90	-60	-113	-38	10	-15	-21	6	-72	-62	-98	-15	-29	-60	-102	37	-84	-31	-102	-18	-98	-68	-63	0	-99	-12	-59	-66	-149	-76	825	1876	-732	-19167	-7553	-9450	-4317	-12426	9247	-7787	-7103	-10180	-1316	-8539	-7405	-11329	11966
1.350000	-30	42	87	-60	-111	-33	9	-15	-21	8	-74	-61	-98	-17	-31	-59	-102	37	-85	-34	-112	-23	-103	-73	-65	-3	-100	-14	-77	-72	-151	-76	45	1902	-825	-19215	-5737	-9480	-4237	-12417	9094	-7844	-7062	-10171	665	-8524	-7334	-11281	16520
1.350833	-29	41	89	-59	-113	-33	11	-16	-47	5	-74	-65	-100	-16	-30	-62	-102	36	-85	-32	-104	-21	-100	-73	-68	0	-99	-12	-75	-70	-147	-81	-635	1922	-928	-19249	-2797	-9501	-4137	-12412	8726	-7890	-7019	-10162	2482	-8513	-7252	-11234	13047
1.351667	-28	43	87	-59	-109	-33	11	-18	-17	7	-72	-66	-97	-15	-30	-60	-99	35	-84	-32	-102	-22	-101	-70	-64	-1	-98	-14	-74	-69	-146	-76	258	1936	-1039	-19271	-1268	-9522	-4027	-12405	8641	-7937	-6971	-10160	-374	-8504	-7158	-11183	8701
1.352500	-23	43	90	-59	-110	-29	15	-12	-21	7	-70	-64	-95	-15	-28	-60	-99	35	-85	-34	-102	-19	-87	-72	-41	1	-101	-12	-75	-72	-145	-76	-962	1939	-1165	-19281	297	-9540	-3913	-12408	8143	-7982	-6922	-10162	-757	-8503	-7058	-11137	17350
1.353333	-26	40	90	-59	-108	-31	12	-13	-23	8	-70	-63	-95	-18	-47	-73	-99	36	-84	-30	-103	-21	-98	-73	-63	0	-97	-13	-74	-68	-145	-74	-1769	1939	-1295	-19280	3839	-9551	-3795	-12411	7390	-8019	-6864	-10169	1715	-8510	-6943	-11092	14485
1.354167	-25	43	88	-56	-108	-32	15	-11	-14	9	-69	-62	-97	-13	-27	-59	-102	35	-82	-29	-104	-17	-96	-68	-67	0	-96	-11	-70	-66	-143	-73	-2054	1929	-1437	-19261	7775	-9564	-3667	-12424	6495	-8053	-6794	-10183	3798	-8523	-6824	-11056	5064
1.355000	-23	42	90	-58	-108	-31	12	-13	-18	7	-73	-58	-95	-13	-50	-56	-98	38	-57	-29	-103	-18	-96	-70	-64	1	-97	-11	-74	-65	-147	-72	-1993	1912	-1581	-19224	10833	-9572	-3543	-12439	5553	-8087	-6719	-10198	3413	-8549	-6698	-11023	10374
1.355833	-48	42	85	-61	-116	-32	13	-14	-15	7	-74	-64	-98	-13	-30	-58	-102	36	-87	-31	-105	-22	-98	-68	-64	3	-96	-16	-73	-68	-146	-73	-1474	1884	-1734	-19173	13219	-9577	-3421	-12460	4555	-8117	-6624	-10223	1981	-8577	-6568	-11000	8835
1.356667	-27	40	88	-60	-112	-32	12	-13	-22	3	-76	-68	-99	-16	-9	-60	-100	35	-90	-34	-105	-24	-100	-75	-66	-1	-102	-16	-76	-70	-149	-77	-1510	1847	-1885	-19109	14641	-9589	-3305	-12493	3514	-8147	-6526	-10256	11	-8621	-6439	-10992	2162
1.357500	-31	63	86	-64	-116	-39	9	-16	-23	3	-77	-66	-101	-19	-31	-64	-101	30	-87	-38	-122	-25	-100	-72	-64	-1	-99	-16	-77	-74	-149	-76	-1525	1812	-2038	-19023	15177	-9587	-3181	-12523	2474	-8173	-6413	-10282	-1543	-8670	-6307	-10982	3580
1.358333	-26	39	85	-62	-113	-33	11	-14	-24	5	-77	-69	-101	-27	-30	-60	-105	32	-87	-35	-109	-27	-102	-72	-66	-3	-101	-22	-75	-75	-148	-79	-1657	1768	-2184	-18921	15381	-9591	-3070	-12552	1128	-8202	-6292	-10316	-971	-8721	-6181	-10987	2561
1.359167	-30	40	86	-61	-112	-38	12	-16	-19	5	-75	-66	-98	-17	-32	-61	-102	30	-87	-38	-108	-26	-100	-70	-65	-1	-82	-14	-76	-75	-148	-74	-2622	1730	-2329	-18807	15985	-9597	-2956	-12611	-468	-8226	-6158	-10350	1601	-8781	-6047	-11000	-2985
1.360000	-24	41	89	-57	-110	-33	15	-11	-18	6	-74	-66	-96	-14	-27	-59	-100	33	-93	-32	-120	-25	-97	-69	-63	0	-97	-15	-73	-73	-146	-75	-442	1693	-2462	-18680	13625	-9600	-2846	-12657	-1318	-8248	-6020	-10384	-2381	-8846	-5950	-11027	-4978
1.360833	-27	42	88	-60	-129	-32	16	-12	-16	6	-72	-62	-96	-17	-30	-59	-100	35	-83	-34	-105	-24	-100	-66	-63	0	-98	-16	-75	-73	-148	-75	53	1658	-2594	-18553	9671	-9616	-2742	-12710	-1993	-8283	-5875	-10421	-4623	-8916	-5810	-11055	1056
1.361667	-26	41	88	-57	-110	-36	13	-15	-1	6	-75	-64	-77	-17	-28	-62	-101	37	-81	-35	-107	-23	-100	-67	-64	0	-100	-17	-76	-70	-148	-76	-1168	1634	-2718	-18417	6493	-9632	-2635	-12775	-2829	-8323	-5733	-10464	-5357	-8991	-5702	-11093	-3477
1.362500	-27	39	87	-60	-109	-35	13	-13	-16	7	-75	-63	-98	-13	-27	-57	-95	36	-83	-34	-103	-25	-99	-67	-83	1	-97	-17	-74	-70	-146	-73	-79	1619	-2829	-18286	2506	-9652	-2533	-12842	-3402	-8361	-5586	-10503	-5409	-9065	-5597	-11138	-7995
1.363333	-27	42	88	-58	-109	-36	11	-13	-17	3	-74	-64	-103	-17	-6	-57	-100	34	-84	-33	-104	-24	-101	-66	-65	0	-98	-16	-73	-75	-146	-74	-42	1613	-2927	-18155	-1265	-9679	-2424	-12910	-3784	-8401	-5443	-10544	-5014	-9145	-5508	-11190	-3913
1.364167	-24	33	89	-57	-110	-38	10	-13	-16	8	-74	-65	-95	-17	-30	-61	-98	35	-85	-34	-104	-28	-104	-70	-62	-1	-98	-22	-74	-73	-136	-75	-446	1627	-3015	-18034	-3857	-9711	-2335	-12986	-4201	-8440	-5308	-10585	-3605	-9220	-5420	-11241	-5971
1.365000	-25	41	86	-62	-111	-35	13	-19	-17	5	-75	-65	-96	-22	-39	-63	-100	34	-86	-35	-109	-27	-102	-69	-64	-1	-101	-19	-80	-76	-153	-77	701	1657	-3092	-17928	-7356	-9748	-2230	-13057	-4152	-8479	-5186	-10629	-5880	-9288	-5344	-11300	-11999
1.365833	-53	41	85	-65	-112	-39	-7	-18	-23	3	-79	-65	-97	-16	-29	-62	-103	35	-87	-35	-110	-25	-100	-68	-65	-3	-101	-15	-72	-69	-147	-77	299	1706	-3146	-17829	-11342	-9784	-2128	-13128	-4095	-8520	-5062	-10666	-6454	-9348	-5270	-11350	-5451
1.366667	-28	42	91	-61	-110	-33	12	-17	-17	7	-73	-63	-99	-36	-30	-62	-101	38	-83	-33	-107	-25	-100	-67	-63	0	-98	-15	-76	-73	-147	-75	-265	1777	-3192	-17748	-12333	-9824	-2023	-13188	-4302	-8555	-4955	-10707	-3511	-9400	-5205	-11399	-4106
1.367500	-26	42	90	-62	-110	-33	11	-14	-18	6	-73	-64	-95	-14	-25	-59	-99	38	-83	-30	-102	-23	-102	-69	-61	0	-93	-14	-73	-67	-148	-74	-221	1862	-3222	-17688	-11772	-9865	-1924	-13248	-4374	-8579	-4865	-10735	-305	-9435	-5143	-11447	-14828
1.368333	-25	45	91	-59	-108	-32	13	-17	-14	8	-63	-61	-95	-11	-26	-59	-99	38	-81	-30	-101	-19	-98	-67	-61	-1	-97	-13	-73	-70	-148	-74	-580	1972	-3234	-17649	-11040	-9905	-1825	-13295	-4461	-8601	-4784	-10789	631	-9473	-5091	-11493	-11368
1.369167	-22	36	91	-59	-112	-33	13	-15	-17	7	-72	-62	-93	-11	-25	-60	-97	36	-83	-31	-104	-24	-99	-70	-63	-4	-96	-16	-70	-69	-146	-74	-361	2094	-3245	-17626	-9444	-9951	-1737	-13341	-4569	-8618	-4725	-10833	529	-9497	-5048	-11540	-9398
1.370000	-27	41	86	-61	-110	-33	11	-17	-18	5	-73	-64	-96	-14	-28	-81	-102	33	-84	-31	-104	-25	-102	-73	-65	-3	-99	-15	-74	-73	-151	-79	-639	2232	-3242	-17629	-7010	-9987	-1655	-13376	-4665	-8621	-4676	-10898	466	-9508	-5012	-11575	-16681
1.370833	-52	40	89	-77	-112	-38	11	-18	-21	3	-74	-66	-97	-17	-30	-59	-102	37	-84	-33	-108	-23	-100	-72	-61	-4	-99	-19	-76	-67	-148	-77	-928	2387	-3227	-17648	-4315	-10018	-1580	-13390	-4754	-8616	-4645	-10916	127	-9498	-4981	-11610	-16374
1.371667	-27	40	84	-61	-110	-33	9	-17	-17	5	-77	-64	-96	-16	-28	-62	-104	32	-84	-31	-107	-23	-100	-70	-63	-1	-98	-15	-75	-69	-145	-76	-1097	2550	-3199	-17677	-1163	-10043	-1515	-13399	-4969	-8595	-4617	-10953	539	-9480	-4957	-11640	-15219
1.372500	-27	40	84	-63	-111	-34	9	-17	-22	5	-72	-64	-97	-17	-28	-59	-100	34	-85	-33	-105	-23	-99	-73	-52	-5	-100	-15	-75	-68	-147	-75	-2337	2727	-3170	-17743	3249	-10060	-1461	-13393	-5696	-8570	-4611	-10987	4166	-9449	-4937	-11664	-20644
1.373333	-26	37	87	-58	-109	-33	11	-17	-19	17	-68	-65	-98	-16	-31	-62	-101	30	-87	-32	-107	-24	-101	-73	-65	-3	-99	-17	-77	-72	-151	-77	-983	2905	-3138	-17807	6277	-10070	-1426	-13377	-6082	-8545	-4612	-11016	2581	-9414	-4931	-11691	-24836
1.374167	-27	39	81	-62	-114	-36	8	-19	-22	1	-72	-67	-100	-19	-31	-59	-101	33	-86	-32	-109	-21	-98	-72	-66	-4	-101	-14	-77	-73	-147	-74	465	3093	-3097	-17889	7104	-10063	-1403	-13346	-6024	-8491	-4619	-11036	281	-9366	-4930	-11711	-18854
1.375000	-27	43	85	-58	-113	-33	8	-13	-19	5	-73	-65	-99	-14	-31	-59	-103	33	-87	-32	-103	-23	-100	-70	-63	-3	-102	-14	-76	-70	-149	-75	-1275	3271	-3065	-17980	8851	-10040	-1396	-13307	-6261	-8444	-4638	-11052	459	-9315	-4934	-11733	-19286
1.375833	-5	38	87	-81	-111	-34	12	-17	-22	3	-73	-63	-99	-16	-30	-60	-99	35	-84	-31	-104	-21	-108	-73	-67	-5	-101	-15	-72	-69	-146	-76	-143	3455	-3024	-18077	9175	-10014	-1405	-13262	-6329	-8389	-4664	-11055	58	-9256	-4948	-11752	-25345
1.376667	-28	40	82	-59	-109	-34	11	-9	-14	4	-74	-65	-95	-15	-29	-57	-99	33	-88	-31	-104	-21	-98	-70	-62	-5	-102	-17	-73	-68	-147	-76	239	3603	-2997	-18181	8960	-9944	-1427	-13204	-6256	-8333	-4697	-11050	189	-9198	-4974	-11767	-21454
1.377500	-26	42	87	-59	-111	-33	11	-17	-17	3	-73	-68	-97	-17	-30	-56	-100	32	-86	-35	-104	-23	-98	-72	-65	-6	-104	-19	-75	-72	-147	-76	-391	3785	-2972	-18295	8544	-9910	-1469	-13143	-6206	-8275	-4733	-11036	1412	-9127	-5002	-11779	-20661
1.378333	-28	38	82	-60	-113	-38	10	-16	-21	4	-75	-69	-104	-17	-30	-59	-104	30	-88	-34	-108	-23	-101	-70	-65	-3	-101	-17	-77	-69	-147	-75	735	3925	-2954	-18410	6995	-9839	-1517	-13078	-5973	-8213	-4775	-11006	-697	-9072	-5035	-11785	-26497
1.379167	-24	42	85	-56	-111	-35	11	-14	-21	3	-75	-69	-96	-17	-29	-58	-99	30	-85	-30	-105	-24	-100	-70	-63	-10	-100	-13	-75	-69	-145	-74	1353	4053	-2936	-18519	3332	-9756	-1576	-13011	-5609	-8147	-4812	-10967	-3402	-9002	-5069	-11785	-20596
1.380000	-24	42	88	-56	-105	-31	13	-12	-15	8	-73	-64	-95	-16	-26	-57	-95	12	-84	-33	-104	-24	-98	-66	-60	0	-99	-13	-69	-66	-144	-72	853	4157	-2932	-18634	480	-9673	-1634	-12931	-5278	-8073	-4854	-10914	-2743	-8931	-5107	-11784	-13204
[truncated: 10,343 more rows]
[truncated: 15 more columns]
