# Supplementary material for: Novel Methods for Surface EMG Analysis and Exploration Based on Multi-Modal Gaussian Mixture Models
Source: PLoS One. 2016 Jun 30;11(6):e0157239. doi: 10.1371/journal.pone.0157239 (PMC4928879; doi:10.1371/journal.pone.0157239)
Supplement: S2 File — (ZIP) [file pone.0157239.s002.zip › Haf_horses_walk_data/Haf_h04_w1_kin.trc]

PathFileType	4	(X/Y/Z)	D:\Users\zsoldosr\Desktop\HaflingerProjektEMGBiopsy\RawData\M2\Landegaw1r.trc
DataRate	CameraRate	NumFrames	NumMarkers	Units	OrigDataRate	OrigDataStartFrame	OrigNumFrames
120.00	120.00	1200	7	mm	120.00	1	1200
Frame#	Time	Head			Withers			Sacrum			HFL			HFR			HHL			HHR
		X1	Y1	Z1	X2	Y2	Z2	X3	Y3	Z3	X4	Y4	Z4	X5	Y5	Z5	X6	Y6	Z6	X7	Y7	Z7
1	0.000	923.94446	164.46025	1395.58142	-209.49228	-65.83720	1304.78088	-922.27533	92.90805	1285.19226	350.18329	83.53745	51.64671	163.61096	-241.47594	0.37613	-555.99335	226.64565	1.22494	-1378.47314	-44.31127	3.44495
2	0.008	921.57587	167.09763	1399.01660	-207.88531	-65.20845	1304.75391	-921.71686	91.60686	1287.10474	379.95090	79.30857	47.39713	151.18523	-240.47278	0.30904	-568.00366	227.85803	1.15128	-1388.83447	-43.39834	6.91337
3	0.017	919.08759	169.66330	1402.61145	-206.29929	-64.67538	1304.71985	-921.27069	90.27382	1289.10156	409.70520	76.07210	43.52439	138.84125	-239.52069	0.23848	-580.07257	229.13989	1.07043	-1399.06873	-42.09313	10.55143
4	0.025	916.41321	172.08708	1406.47815	-204.77214	-64.29729	1304.66064	-921.00366	88.90392	1291.24988	439.20648	74.06726	40.27090	126.59079	-238.56563	0.16218	-592.20154	230.51381	0.98445	-1409.10510	-40.20883	14.46980
5	0.033	913.54358	174.31020	1410.67017	-203.35501	-64.08072	1304.55396	-920.91882	87.50899	1293.58167	467.83905	72.90819	37.57164	114.38341	-237.49384	0.08118	-604.33252	231.92497	0.90656	-1418.82300	-37.87064	18.76376
6	0.042	910.49933	176.30827	1415.19812	-202.09850	-63.98650	1304.38794	-920.96442	86.10908	1296.09424	494.82550	72.05228	35.03493	102.17567	-236.27985	0.01543	-616.38892	233.20412	0.82339	-1428.02905	-35.32206	23.53658
7	0.050	907.31616	178.10161	1420.04163	-201.04030	-63.94710	1304.16809	-921.05444	84.75278	1298.76782	519.59912	71.00105	32.15767	89.98678	-235.00946	-0.01083	-628.35449	234.23021	0.70780	-1436.59241	-32.59998	28.86541
8	0.058	904.03802	179.73729	1425.15295	-200.19714	-63.88898	1303.90991	-921.08813	83.53142	1301.56616	541.97028	69.45921	28.62181	77.85735	-233.74446	-0.01601	-640.32672	235.15601	0.59266	-1444.41614	-29.55500	34.80824
9	0.067	900.70288	181.25987	1430.46606	-199.56480	-63.75906	1303.62744	-920.97083	82.55560	1304.42175	562.22400	67.59760	24.49525	65.76125	-232.48883	-0.04363	-652.42535	236.24461	0.55538	-1451.18188	-26.13271	41.39522
10	0.075	897.33557	182.68044	1435.91040	-199.11873	-63.53437	1303.32825	-920.64581	81.90707	1307.26624	581.09308	65.98544	20.22240	53.61829	-231.28362	-0.09705	-664.64703	237.51538	0.61581	-1456.14307	-22.50234	48.51458
11	0.083	893.95282	183.97412	1441.41858	-198.81076	-63.20749	1303.01477	-920.11597	81.60190	1310.07922	599.32678	65.11250	16.44432	41.38236	-230.19162	-0.14284	-676.88672	238.70999	0.70219	-1458.22339	-18.96584	55.70055
12	0.092	890.56482	185.12450	1446.93066	-198.57611	-62.77345	1302.69104	-919.42090	81.59195	1312.87488	617.15826	65.13319	13.64831	29.06781	-229.21632	-0.15331	-689.09491	239.60519	0.73847	-1456.56348	-15.72495	61.95636
13	0.100	887.18018	186.16272	1452.39392	-198.35219	-62.22734	1302.36768	-918.59821	81.79910	1315.65320	634.10535	65.93633	11.74839	16.71480	-228.31822	-0.11431	-701.33350	240.27771	0.73786	-1451.17004	-12.66746	66.02754
14	0.108	883.81506	187.15228	1457.76038	-198.09160	-61.55900	1302.06409	-917.67004	82.15147	1318.39185	649.16077	67.21198	10.21650	4.34271	-227.43871	-0.03500	-713.67462	240.97699	0.76887	-1442.92822	-9.43689	67.23961
15	0.117	880.49377	188.13402	1462.98792	-197.76257	-60.74578	1301.80383	-916.65332	82.59576	1321.07349	661.31915	68.64092	8.70284	-8.08241	-226.51309	0.04553	-726.12756	241.82193	0.85081	-1432.90295	-5.80978	66.20000
16	0.125	877.24719	189.09012	1468.04492	-197.34508	-59.75934	1301.60620	-915.57190	83.09379	1323.69800	670.05261	70.14606	7.08644	-20.60471	-225.54176	0.09560	-738.66797	242.75130	0.93199	-1421.69470	-2.03093	64.58658
17	0.133	874.11053	189.97005	1472.90613	-196.82591	-58.58545	1301.48572	-914.45740	83.61815	1326.26758	675.18347	71.86679	4.97596	-33.21516	-224.58264	0.11971	-751.27264	243.67075	0.95846	-1409.33301	1.25735	63.98227
18	0.142	871.11633	190.75409	1477.54150	-196.18735	-57.22729	1301.45215	-913.34222	84.14594	1328.76868	676.48389	73.88855	1.77092	-45.87160	-223.65527	0.14055	-763.92780	244.53706	0.93032	-1395.47205	3.42317	64.64861
19	0.150	868.28741	191.48241	1481.91650	-195.39200	-55.68542	1301.50281	-912.25555	84.65372	1331.17151	673.73767	76.01321	-2.60506	-58.54353	-222.73570	0.16809	-776.63800	245.36517	0.89297	-1379.60510	4.18233	65.42773
20	0.158	865.63867	192.21645	1485.99890	-194.38036	-53.94341	1301.61511	-911.22333	85.12177	1333.44775	667.23267	77.82755	-7.35032	-71.22842	-221.80882	0.19332	-789.41235	246.19678	0.89197	-1361.31055	3.61791	64.89810
21	0.167	863.18652	192.98520	1489.75854	-193.09415	-51.97684	1301.75024	-910.26831	85.54006	1335.58203	658.13885	79.09556	-11.25829	-83.95305	-220.87207	0.21310	-802.23682	247.06346	0.94513	-1340.45850	2.00200	62.57162
22	0.175	860.96057	193.77426	1493.16321	-191.52170	-49.79217	1301.87231	-909.40436	85.90423	1337.56519	647.96680	80.14655	-13.44242	-96.73959	-219.93394	0.23765	-815.09534	248.00668	1.05016	-1317.19971	-0.37815	59.04515
23	0.183	859.00226	194.55820	1496.18079	-189.72952	-47.46696	1301.96997	-908.63013	86.21346	1339.38562	637.25586	81.70422	-13.83127	-109.56488	-219.01653	0.26624	-827.98816	249.04214	1.17975	-1291.81360	-3.31209	55.32032
24	0.192	857.35425	195.33905	1498.79187	-187.83279	-45.12149	1302.05615	-907.93323	86.47752	1341.03003	625.46619	84.17375	-13.10573	-122.36334	-218.12315	0.28527	-840.90479	250.08391	1.27450	-1264.58142	-6.66503	52.18974
25	0.200	856.05988	196.14789	1500.99451	-185.93167	-42.84158	1302.14575	-907.30334	86.71406	1342.48682	612.52606	86.98053	-12.20356	-135.05521	-217.22534	0.29049	-853.83209	251.07294	1.31283	-1235.72961	-10.32526	50.07076
26	0.208	855.16284	197.01514	1502.79004	-184.08713	-40.65252	1302.24072	-906.74017	86.93496	1343.74194	599.50439	88.68117	-11.96006	-147.58325	-216.31569	0.30570	-866.76294	252.08102	1.35279	-1205.45325	-14.17806	49.06059
27	0.217	854.69653	197.95503	1504.16943	-182.33884	-38.55247	1302.33630	-906.24988	87.14588	1344.77197	587.24408	88.58891	-12.63947	-159.94196	-215.46277	0.39000	-879.66760	253.13918	1.44015	-1173.95667	-18.12858	49.01722
28	0.225	854.67712	198.97488	1505.11768	-180.72614	-36.54554	1302.43201	-905.83777	87.35623	1345.54492	575.31873	87.90657	-13.67360	-172.15042	-214.75726	0.60613	-892.51666	254.19048	1.55522	-1141.41711	-22.12113	49.67138
29	0.233	855.10608	200.07922	1505.61890	-179.29591	-34.65272	1302.53662	-905.50769	87.57445	1346.03650	562.95569	88.00484	-14.44451	-184.18332	-214.19847	0.98474	-905.31097	255.21072	1.66244	-1107.90137	-26.12653	50.75764
30	0.242	855.97247	201.26047	1505.65076	-178.10065	-32.90806	1302.66846	-905.26929	87.79272	1346.24194	550.08942	88.83704	-14.91773	-195.93359	-213.70596	1.54780	-918.05994	256.20419	1.74080	-1073.39014	-30.12088	52.11572
31	0.250	857.25348	202.49687	1505.18604	-177.19475	-31.34521	1302.84705	-905.14777	87.98527	1346.17004	537.11310	89.91934	-15.21119	-207.26654	-213.24385	2.34368	-930.78137	257.20911	1.79395	-1038.02356	-34.03686	53.71569
32	0.258	858.92419	203.76828	1504.20386	-176.62251	-29.97033	1303.08411	-905.18689	88.12221	1345.83154	524.31189	91.23402	-15.29388	-218.12381	-212.87408	3.44004	-943.49707	258.27594	1.84453	-1002.40192	-37.69175	55.56326
33	0.267	860.96332	205.07498	1502.69519	-176.39929	-28.74243	1303.37891	-905.44293	88.18348	1345.23584	511.69077	92.73295	-15.24786	-228.52847	-212.64143	4.88601	-956.20715	259.35117	1.89908	-967.57813	-40.82260	57.53566
34	0.275	863.34613	206.43822	1500.65906	-176.51370	-27.59668	1303.72546	-905.97125	88.16250	1344.38782	499.09106	94.16518	-15.24895	-238.45807	-212.45963	6.70205	-968.88776	260.32837	1.94120	-934.53564	-43.28046	59.30630
35	0.283	866.04437	207.88919	1498.09839	-176.95267	-26.48743	1304.12048	-906.81342	88.05706	1343.28235	486.46918	95.57012	-15.27269	-247.73154	-212.22363	8.95510	-981.49451	261.22119	1.95855	-903.44165	-45.18271	60.48803
36	0.292	869.03857	209.45619	1495.01660	-177.71724	-25.40108	1304.56030	-907.99146	87.85351	1341.90417	473.92706	97.14135	-15.20347	-256.00452	-211.92970	11.79517	-993.99872	262.18088	1.96500	-873.45435	-46.86439	60.90645
37	0.300	872.32153	211.14478	1491.41418	-178.81529	-24.34494	1305.03076	-909.51086	87.52294	1340.23840	461.47833	98.74095	-15.07339	-262.84567	-211.57542	15.34020	-1006.43262	263.33365	1.99315	-843.44244	-48.70393	60.70139
38	0.308	875.88824	212.92461	1487.28943	-180.24484	-23.34100	1305.50232	-911.36115	87.04579	1338.28137	449.05487	100.09663	-14.95555	-267.83109	-211.08578	19.57094	-1018.88684	264.57526	2.03267	-812.87567	-50.95166	60.14083
39	0.317	879.72583	214.74142	1482.63916	-181.98566	-22.42134	1305.93481	-913.51819	86.45102	1336.05640	436.62994	101.16322	-14.86686	-270.61963	-210.44826	24.42393	-1031.47144	265.58389	2.00564	-781.98621	-53.67672	59.41760
40	0.325	883.80811	216.54184	1477.46704	-184.00214	-21.61988	1306.29028	-915.94727	85.82140	1333.62231	424.18231	102.08609	-14.84099	-270.91077	-209.86246	29.96531	-1044.20813	266.21417	1.88732	-751.25311	-56.85655	58.62854
41	0.333	888.09143	218.27943	1471.79565	-186.24739	-20.96853	1306.54810	-918.59644	85.24065	1331.05481	411.67612	103.03798	-14.95002	-268.21021	-209.62701	36.24081	-1056.97998	266.72821	1.76344	-720.94104	-60.45004	57.80884
42	0.342	892.51984	219.91380	1465.66772	-188.66364	-20.48558	1306.70923	-921.39050	84.74210	1328.41736	399.06934	104.11812	-15.21624	-261.72476	-209.83943	42.79741	-1069.68066	267.45477	1.69182	-691.12036	-64.38589	56.93822
43	0.350	897.03473	221.43080	1459.13757	-191.18272	-20.15343	1306.79309	-924.23901	84.31562	1325.75281	386.34955	105.31665	-15.50532	-250.75812	-210.34262	48.59642	-1082.31445	268.48077	1.64961	-661.93671	-68.54948	55.93740
44	0.358	901.57220	222.85425	1452.27222	-193.73167	-19.91576	1306.83325	-927.04681	83.93964	1323.09302	373.60818	106.50742	-15.64102	-235.27545	-211.01955	52.67322	-1094.91675	269.70755	1.63514	-633.73389	-72.77550	54.62433
45	0.367	906.05634	224.21872	1445.15857	-196.24374	-19.70360	1306.87012	-929.72144	83.59417	1320.46155	360.96426	107.57961	-15.61409	-215.96359	-212.04037	54.88604	-1107.50098	270.98117	1.69619	-606.94434	-76.90278	52.74059
46	0.375	910.41064	225.53442	1437.90332	-198.67624	-19.47649	1306.94092	-932.18304	83.25814	1317.87000	348.41168	108.58566	-15.51644	-193.76535	-213.76891	55.96631	-1120.08740	272.22702	1.86464	-581.89862	-80.89819	50.12324
47	0.383	914.57697	226.78461	1430.62512	-201.04143	-19.27724	1307.07422	-934.37689	82.90233	1315.31787	335.85065	109.58135	-15.41964	-169.48639	-216.39351	56.84554	-1132.69592	273.48090	2.10133	-558.71613	-84.84448	46.82889
48	0.392	918.51892	227.94519	1423.44604	-203.41064	-19.24174	1307.28638	-936.28302	82.48999	1312.79602	323.22855	110.48769	-15.40023	-143.76910	-219.63268	57.95079	-1145.30103	274.70587	2.29826	-537.36053	-88.81523	43.08044
49	0.400	922.21442	228.98621	1416.47656	-205.81209	-19.45787	1307.55676	-937.91467	81.98975	1310.28918	310.55447	111.28380	-15.48850	-117.16544	-222.86035	59.08698	-1157.86572	275.75699	2.37698	-517.80872	-92.84558	39.12152
50	0.408	925.65448	229.86295	1409.79736	-208.10773	-19.79515	1307.80725	-939.30017	81.38995	1307.78052	297.83072	112.11104	-15.61970	-90.11755	-225.49281	59.80434	-1170.41455	276.61035	2.37416	-500.19891	-96.94189	35.09082
51	0.417	928.84564	230.54001	1403.45508	-210.06041	-19.98756	1307.93408	-940.46851	80.70473	1305.25635	285.06384	112.99303	-15.75131	-62.90639	-227.20699	59.75687	-1183.01050	277.41745	2.37823	-484.88586	-101.06655	30.99088
52	0.425	931.80450	231.02658	1397.47778	-211.53268	-19.88402	1307.88513	-941.44928	79.96355	1302.70520	272.30176	113.67287	-15.91576	-35.64439	-227.92317	58.82608	-1195.69775	278.30853	2.43728	-472.39081	-105.17342	26.74108
53	0.433	934.54730	231.35739	1391.89124	-212.56110	-19.53210	1307.70398	-942.27350	79.19264	1300.11365	259.60516	114.12007	-16.04820	-8.34134	-227.72795	57.10970	-1208.50110	279.26917	2.54266	-463.26642	-109.19492	22.22904
54	0.442	937.08313	231.54730	1386.71558	-213.26558	-19.06521	1307.49084	-942.96381	78.40866	1297.46143	246.99423	114.90834	-15.92810	19.03355	-226.85730	54.89957	-1221.41895	280.21112	2.64284	-457.95428	-112.94663	17.38428
55	0.450	939.41907	231.59167	1381.95801	-213.74213	-18.58498	1307.32629	-943.52399	77.62365	1294.72302	234.38620	116.39283	-15.54928	46.52448	-225.70255	52.61855	-1234.41187	281.09634	2.69189	-456.68384	-116.14416	12.33721
56	0.458	941.57147	231.48975	1377.61548	-214.03046	-18.13327	1307.23901	-943.93396	76.85486	1291.87720	221.59064	117.93182	-15.34140	74.13176	-224.67021	50.65128	-1247.42578	281.96667	2.69532	-459.34796	-118.51836	7.50266
57	0.467	943.56506	231.24442	1373.68481	-214.13875	-17.71986	1307.22021	-944.15723	76.12576	1288.93262	208.51445	118.76125	-15.62326	101.79136	-223.98990	49.19309	-1260.39160	282.90332	2.69079	-465.33215	-119.89255	3.41933
58	0.475	945.41901	230.85466	1370.16833	-214.07208	-17.34335	1307.24084	-944.16577	75.44612	1285.96118	195.33585	119.10254	-16.08274	129.46455	-223.70399	48.25160	-1273.23938	283.93881	2.70791	-473.63177	-120.25802	0.53455
59	0.483	947.14227	230.31976	1367.06836	-213.84338	-16.99362	1307.25830	-943.95850	74.80348	1283.09595	182.31030	119.74814	-16.17853	157.20642	-223.76361	47.71986	-1285.95630	284.97885	2.74006	-483.45093	-119.80845	-0.94267
60	0.492	948.74005	229.64381	1364.38391	-213.47086	-16.65170	1307.22632	-943.55164	74.18673	1280.48071	169.49994	121.00288	-15.83056	185.10634	-224.06871	47.42677	-1298.59473	285.92349	2.74282	-494.54974	-118.85408	-1.26749
61	0.500	950.21460	228.83768	1362.11450	-212.96404	-16.28482	1307.10388	-942.95892	73.60988	1278.22949	156.79243	122.45575	-15.42437	213.21783	-224.46553	47.18815	-1311.21802	286.84094	2.69868	-506.80450	-117.71521	-1.17660
62	0.508	951.56250	227.92076	1360.26050	-212.30956	-15.83901	1306.86096	-942.18469	73.11513	1276.42053	144.07745	123.54671	-15.31153	241.56625	-224.79845	46.87611	-1323.79932	287.88965	2.69672	-519.77679	-116.66077	-1.36672
63	0.517	952.77551	226.90820	1358.82227	-211.48331	-15.25394	1306.47961	-941.23041	72.76341	1275.09814	131.30222	123.97519	-15.57144	270.12689	-225.03050	46.46854	-1336.14380	289.14560	2.92257	-532.91443	-115.83997	-1.98012
64	0.525	953.84650	225.79024	1357.80566	-210.48262	-14.49392	1305.95349	-940.10632	72.62560	1274.27185	118.43977	123.86221	-16.05666	298.77661	-225.27487	46.05002	-1347.97876	290.56656	3.55212	-545.87946	-115.23669	-2.71548
65	0.533	954.77325	224.53716	1357.22241	-209.33762	-13.55465	1305.28662	-938.84546	72.77109	1273.92114	105.51953	123.79945	-16.46588	327.35638	-225.66164	45.75056	-1359.15283	292.02750	4.66539	-558.59253	-114.73442	-3.29076
66	0.542	955.55304	223.12921	1357.08325	-208.09592	-12.45019	1304.49023	-937.50641	73.24397	1274.00891	92.61115	124.32285	-16.58216	355.76678	-226.24017	45.64745	-1369.72021	293.36890	6.25653	-571.11707	-114.23761	-3.66419
67	0.550	956.18097	221.58063	1357.38843	-206.80959	-11.20867	1303.57874	-936.16071	74.04610	1274.49463	79.79462	125.42706	-16.42962	383.95773	-227.03047	45.72650	-1379.85327	294.46857	8.27532	-583.53271	-113.72808	-3.92355
68	0.558	956.65704	219.93491	1358.12048	-205.53220	-9.87068	1302.56641	-934.87360	75.14163	1275.34253	67.16586	126.66349	-16.18021	411.87866	-228.05478	45.91613	-1389.66309	295.27594	10.67345	-595.87567	-113.23943	-4.13536
69	0.567	956.98395	218.22783	1359.24805	-204.31932	-8.48444	1301.46252	-933.69159	76.46474	1276.52246	54.72397	127.38058	-16.10661	439.47281	-229.29070	46.13429	-1399.07898	295.78595	13.47663	-608.16248	-112.80124	-4.31937
70	0.575	957.16058	216.44852	1360.74048	-203.23030	-7.10415	1300.27332	-932.63800	77.92339	1278.00464	42.32291	127.26512	-16.39573	466.69345	-230.68597	46.34212	-1407.89233	296.03491	16.79175	-620.41968	-112.41096	-4.48462
71	0.583	957.18774	214.55843	1362.57825	-202.32248	-5.78679	1299.01221	-931.71417	79.40629	1279.75281	29.85071	126.83695	-16.83896	493.47739	-232.20930	46.52657	-1415.87939	296.09915	20.68947	-632.67041	-112.04865	-4.62855
72	0.592	957.06940	212.54752	1364.74512	-201.63266	-4.58453	1297.70886	-930.90515	80.79247	1281.72266	17.34024	126.97224	-17.01754	519.65179	-233.80460	46.58358	-1422.86816	296.02408	25.08308	-644.92645	-111.69865	-4.72239
73	0.600	956.80499	210.43845	1367.21570	-201.16145	-3.53640	1296.40637	-930.18945	81.97232	1283.86926	4.88757	127.97787	-16.81290	544.89636	-235.35294	46.30211	-1428.76245	295.78394	29.77474	-657.19458	-111.34166	-4.74665
74	0.608	956.39392	208.24817	1369.95105	-200.87503	-2.66599	1295.14917	-929.54413	82.87980	1286.15918	-7.43845	129.47369	-16.44912	568.88104	-236.77460	45.49591	-1433.50476	295.32535	34.63541	-669.47723	-110.92142	-4.73071
75	0.617	955.84918	205.98250	1372.90222	-200.71974	-1.99078	1293.97632	-928.94440	83.50129	1288.57483	-19.65747	130.95117	-16.15451	591.44983	-238.10216	44.07822	-1436.91675	294.57086	39.62415	-681.78589	-110.34911	-4.72821
76	0.625	955.19495	203.65611	1376.01416	-200.63908	-1.53335	1292.92078	-928.36493	83.85620	1291.10889	-31.88553	132.07529	-16.03952	612.62140	-239.37685	42.05430	-1438.57410	293.41144	44.59736	-694.14581	-109.58512	-4.76050
77	0.633	954.45093	201.29013	1379.22961	-200.58690	-1.32113	1292.00879	-927.78070	83.98212	1293.76038	-44.22321	132.73799	-16.13031	632.43542	-240.57698	39.57549	-1437.95361	291.76544	49.27539	-706.57764	-108.69855	-4.79744
78	0.642	953.62598	198.89929	1382.49402	-200.52646	-1.37772	1291.25989	-927.16876	83.92822	1296.53308	-56.68884	133.09302	-16.35141	650.84790	-241.70200	37.01842	-1434.85620	289.49124	53.36438	-719.09473	-107.79150	-4.78351
79	0.650	952.72552	196.48920	1385.75903	-200.41812	-1.71674	1290.69128	-926.51202	83.73557	1299.42883	-69.26141	133.45058	-16.56521	667.67114	-242.79924	34.90537	-1429.64551	286.20831	56.55061	-731.70453	-106.89452	-4.68376
80	0.658	951.76117	194.04741	1388.98303	-200.21346	-2.34260	1290.32043	-925.80457	83.41730	1302.43726	-81.90051	134.12105	-16.64927	682.47711	-243.88818	33.66122	-1422.94141	281.48035	58.60698	-744.39636	-105.97485	-4.52807
81	0.667	950.74951	191.54796	1392.12573	-199.86050	-3.25437	1290.16064	-925.05573	82.96836	1305.53528	-94.57501	135.21280	-16.56448	694.62982	-244.90042	33.36213	-1415.07288	275.27731	59.67747	-757.15173	-104.99590	-4.40341
82	0.675	949.70361	188.98146	1395.14526	-199.31174	-4.44690	1290.21277	-924.28589	82.39008	1308.69800	-107.29214	136.50061	-16.38555	703.50879	-245.65865	33.57067	-1405.75000	268.15591	60.21278	-769.95929	-103.94962	-4.37476
83	0.683	948.62744	186.36433	1397.99805	-198.53226	-5.90619	1290.46252	-923.51233	81.70148	1311.90320	-120.05600	137.65237	-16.22845	708.71008	-245.90753	33.33562	-1394.21484	260.94272	60.53566	-782.80914	-102.86560	-4.42453
84	0.692	947.52100	183.72649	1400.64355	-197.50739	-7.60408	1290.88464	-922.73578	80.93548	1315.12512	-132.85526	138.51384	-16.18031	710.17139	-245.40344	31.50210	-1379.78149	254.18604	60.53186	-795.68976	-101.79557	-4.48307
85	0.700	946.39557	181.10521	1403.04419	-196.23889	-9.50094	1291.44519	-921.93805	80.11967	1318.33582	-145.70325	139.15440	-16.23829	708.27686	-244.06117	27.38571	-1362.21411	247.88023	59.73806	-808.59717	-100.78436	-4.48826
86	0.708	945.28510	178.53732	1405.16479	-194.73367	-11.55466	1292.10315	-921.08820	79.25722	1321.51465	-158.62726	139.83713	-16.26397	703.81921	-242.01782	21.39716	-1341.65845	241.75986	57.81987	-821.55212	-99.83127	-4.40859
87	0.717	944.23981	176.04678	1406.97742	-193.00366	-13.72962	1292.81628	-920.14929	78.33228	1324.64783	-171.64429	140.78809	-16.14633	697.70972	-239.56015	14.94485	-1318.41528	235.73326	54.96164	-834.57892	-98.88126	-4.25465
88	0.725	943.30981	173.63130	1408.46448	-191.07463	-15.99773	1293.55164	-919.08679	77.32683	1327.71802	-184.75079	141.91608	-15.95562	690.47772	-237.10110	9.59418	-1292.80322	229.87988	51.70074	-847.66260	-97.88622	-4.08052
89	0.733	942.53851	171.27272	1409.61841	-188.98575	-18.32945	1294.28955	-917.87689	76.22796	1330.69714	-197.87213	143.01428	-15.80845	681.91907	-235.08362	6.20884	-1265.10559	224.22525	48.53386	-860.76178	-96.84579	-3.93634
90	0.742	941.96259	168.97124	1410.43005	-186.78319	-20.68973	1295.02087	-916.51129	75.03102	1333.55493	-210.88000	144.06506	-15.73273	671.49756	-233.69189	4.67766	-1235.55859	218.73587	45.77158	-873.85315	-95.77314	-3.82137
91	0.750	941.61798	166.74831	1410.87598	-184.52454	-23.04091	1295.74426	-915.00415	73.74371	1336.27075	-223.71478	145.14937	-15.69016	659.24780	-232.76357	4.26760	-1204.35876	213.46782	43.62535	-886.93964	-94.67599	-3.70801
92	0.758	941.55096	164.62939	1410.91626	-182.29358	-25.34004	1296.46021	-913.39886	72.38440	1338.83936	-236.39850	146.30560	-15.58466	646.01123	-232.04359	4.21845	-1171.67676	208.58617	42.27313	-900.01965	-93.58432	-3.58541
93	0.767	941.81854	162.64775	1410.50806	-180.20644	-27.53481	1297.16565	-911.76703	70.97349	1341.25818	-248.90729	147.55263	-15.27257	632.73895	-231.38463	4.10576	-1137.69177	204.22049	41.80837	-913.06458	-92.54660	-3.46097
94	0.775	942.46997	160.84129	1409.61841	-178.39513	-29.56366	1297.85498	-910.20209	69.52821	1343.50488	-261.13348	148.89957	-14.61103	619.83972	-230.70796	3.84018	-1102.62793	200.36995	42.24238	-926.03577	-91.59592	-3.33698
95	0.783	943.52472	159.23268	1408.22803	-176.97842	-31.36550	1298.52771	-908.81403	68.06908	1345.53052	-272.97601	150.31537	-13.48354	607.23004	-229.93681	3.48983	-1066.82202	196.95755	43.56055	-938.91541	-90.73960	-3.19957
96	0.792	944.96246	157.82138	1406.32886	-176.03972	-32.89433	1299.19055	-907.72412	66.62757	1347.26917	-284.35248	151.77037	-11.82861	594.74280	-229.04994	3.13340	-1030.80566	193.91751	45.63554	-951.71307	-89.94998	-3.04553
97	0.800	946.72980	156.59192	1403.92664	-175.62134	-34.12093	1299.85376	-907.05054	65.24435	1348.65076	-295.13715	153.29214	-9.66438	582.32050	-228.10211	2.82056	-995.27942	191.17595	48.08497	-964.44537	-89.18044	-2.90599
98	0.808	948.76312	155.53607	1401.04102	-175.72882	-35.03286	1300.52747	-906.88354	63.97160	1349.62061	-305.14758	154.89404	-7.00338	569.96063	-227.13232	2.56964	-960.92383	188.59468	50.32923	-977.12927	-88.40942	-2.82086
99	0.817	951.01337	154.66704	1397.69751	-176.33362	-35.64625	1301.22351	-907.26312	62.87788	1350.15210	-314.12268	156.46559	-3.72537	557.63568	-226.16765	2.37080	-928.11536	186.03889	51.88158	-989.78381	-87.62707	-2.79696
100	0.825	953.44873	153.98567	1393.91992	-177.37630	-36.00836	1301.95337	-908.17157	62.02267	1350.23755	-321.71552	157.84895	0.43684	545.28015	-225.28076	2.21290	-896.75653	183.49165	52.60482	-1002.40826	-86.82420	-2.79018
101	0.833	956.03876	153.43997	1389.72156	-178.78012	-36.18312	1302.71924	-909.54346	61.41489	1349.87134	-327.60345	159.10608	5.92804	532.86633	-224.49757	2.08577	-866.42487	181.05620	52.64375	-1014.97498	-86.02795	-2.75014
102	0.842	958.74121	152.93953	1385.10876	-180.47038	-36.23646	1303.50879	-911.28998	61.01661	1349.05200	-331.55286	160.64386	13.45339	520.44299	-223.75436	1.96915	-836.67627	178.87344	52.17707	-1027.45557	-85.28210	-2.68670
103	0.850	961.50470	152.39809	1380.09607	-182.38501	-36.22594	1304.30115	-913.32855	60.78663	1347.79407	-333.21027	162.88480	23.75795	508.05972	-223.02505	1.86339	-807.18195	177.07242	51.34986	-1039.85559	-84.59879	-2.65149
104	0.858	964.28357	151.77734	1374.72107	-184.47818	-36.19094	1305.07495	-915.60156	60.70826	1346.13135	-331.77344	165.77750	37.02275	495.70673	-222.34862	1.79568	-777.69678	175.75410	50.33424	-1052.21826	-83.95488	-2.67502
105	0.867	967.05713	151.12369	1369.04858	-186.72047	-36.14657	1305.81433	-918.07489	60.78895	1344.10742	-326.04352	168.94473	52.37064	483.35446	-221.72841	1.77156	-748.05298	174.97162	49.30035	-1064.57983	-83.31467	-2.74402
106	0.875	969.82971	150.54356	1363.16248	-189.09174	-36.08266	1306.51355	-920.72412	61.03681	1341.75854	-315.17651	172.28314	67.89741	471.00812	-221.12148	1.76274	-718.21893	174.72841	48.37216	-1076.93823	-82.66357	-2.81186
107	0.883	972.60706	150.12357	1357.14587	-191.56842	-35.96734	1307.17493	-923.52368	61.42860	1339.10767	-299.55377	175.91614	81.24262	458.69025	-220.48628	1.73799	-688.33313	174.98187	47.63649	-1089.27930	-82.01246	-2.84118
108	0.892	975.37378	149.88664	1351.07922	-194.11624	-35.75870	1307.80505	-926.44244	61.91150	1336.17896	-280.64740	179.60941	90.56592	446.40741	-219.77969	1.67777	-658.67651	175.63815	47.11001	-1101.60535	-81.35854	-2.84711
109	0.900	978.08942	149.80884	1345.05444	-196.69482	-35.42383	1308.41418	-929.43658	62.43218	1333.01465	-259.94330	182.68622	95.46899	434.15134	-218.97765	1.57707	-629.63617	176.55084	46.66611	-1113.93262	-80.67851	-2.86615
110	0.908	980.70239	149.84601	1339.17480	-199.26651	-34.95110	1309.00977	-932.44226	62.95869	1329.68384	-238.29999	184.63478	97.05907	421.89740	-218.12775	1.46504	-601.69263	177.56029	46.02886	-1126.28418	-79.96436	-2.89111
111	0.917	983.17133	149.94983	1333.53979	-201.79939	-34.34621	1309.58594	-935.38025	63.48918	1326.27600	-216.15161	185.51691	96.95852	409.59323	-217.31909	1.39430	-575.38647	178.56990	44.87421	-1138.68848	-79.22862	-2.88201
112	0.925	985.47314	150.08949	1328.23340	-204.26306	-33.62477	1310.12439	-938.16553	64.03266	1322.87756	-193.71307	185.67679	96.26077	397.17902	-216.59875	1.37002	-551.23560	179.55899	42.95929	-1151.15845	-78.48499	-2.82852
113	0.933	987.59729	150.26990	1323.31641	-206.62326	-32.81247	1310.60693	-940.71558	64.58361	1319.54834	-170.98059	185.44603	95.38668	384.64905	-215.95853	1.34294	-529.64453	180.56177	40.19726	-1163.66602	-77.74590	-2.76084
114	0.942	989.53748	150.51898	1318.82117	-208.84384	-31.94298	1311.02673	-942.96814	65.13379	1316.31433	-147.83530	185.03412	94.42731	372.08154	-215.36620	1.28673	-510.88251	181.70255	36.66526	-1176.16260	-77.01546	-2.70586
115	0.950	991.28406	150.86072	1314.75964	-210.89301	-31.04774	1311.38794	-944.89948	65.69225	1313.17529	-124.14136	184.23265	93.26721	359.57477	-214.76418	1.20833	-495.15024	183.16644	32.52793	-1188.63708	-76.28107	-2.65567
116	0.958	992.82465	151.30540	1311.14014	-212.74467	-30.14771	1311.69995	-946.52026	66.28542	1310.11694	-99.79236	182.51587	91.69386	347.13736	-214.09036	1.11604	-482.64893	185.03789	27.92451	-1201.12878	-75.52799	-2.57922
117	0.967	994.15778	151.86278	1307.97559	-214.37627	-29.25726	1311.97607	-947.85297	66.94687	1307.11755	-74.78967	179.70073	89.64322	334.67926	-213.33717	1.03126	-473.57367	187.15842	22.93281	-1213.68518	-74.75094	-2.45619
118	0.975	995.29950	152.55341	1305.28052	-215.76910	-28.39427	1312.22925	-948.91101	67.70872	1304.15698	-49.22693	176.15056	87.20055	322.14163	-212.54660	0.97096	-468.07654	189.18262	17.65904	-1226.32544	-73.94348	-2.30386
119	0.983	996.27167	153.39656	1303.06873	-216.90939	-27.57620	1312.46594	-949.69373	68.60768	1301.23547	-23.20868	172.35686	84.41469	309.57782	-211.75273	0.90946	-466.23486	190.79140	12.41387	-1239.03101	-73.09598	-2.16795
120	0.992	997.08936	154.39536	1301.35559	-217.78767	-26.80313	1312.68042	-950.19269	69.68596	1298.38550	3.15427	168.68903	81.32705	297.07394	-210.97333	0.82007	-467.97198	191.80688	7.81821	-1251.75720	-72.21907	-2.07096
121	1.000	997.75824	155.54277	1300.15662	-218.40047	-26.05397	1312.85876	-950.39978	70.97269	1295.66602	29.77917	165.44135	78.11270	284.63837	-210.23322	0.72448	-473.07434	192.24959	4.56699	-1264.46838	-71.35448	-1.98639
122	1.008	998.27521	156.82886	1299.47925	-218.75479	-25.30113	1312.98572	-950.31598	72.47186	1293.15552	56.70721	162.78189	75.00377	272.19409	-209.54291	0.65252	-481.33392	192.40218	2.86799	-1277.16077	-70.55123	-1.87816
123	1.017	998.63477	158.23315	1299.31836	-218.87172	-24.52190	1313.05347	-949.95514	74.16531	1290.94763	84.07355	160.64513	72.08628	259.66943	-208.86728	0.61173	-492.32416	192.62611	2.27683	-1289.84668	-69.81163	-1.74292
124	1.025	998.83813	159.72504	1299.66040	-218.78622	-23.69582	1313.06006	-949.33948	76.01844	1289.14380	111.95663	158.79457	69.24828	247.08002	-208.15207	0.61377	-505.01312	193.09496	2.19563	-1302.53455	-69.07234	-1.60295
125	1.033	998.88715	161.28217	1300.49121	-218.54019	-22.80083	1313.00525	-948.49493	77.97919	1287.83752	140.34041	156.92496	66.27165	234.49078	-207.37047	0.66017	-518.14160	193.79349	2.23003	-1315.22461	-68.28906	-1.47117
126	1.042	998.77271	162.89714	1301.79504	-218.17036	-21.81854	1312.88733	-947.45197	79.96045	1287.08850	169.19678	154.75552	62.95780	221.91830	-206.54529	0.71142	-530.99329	194.63947	2.15387	-1327.88586	-67.48802	-1.33621
127	1.050	998.48248	164.55959	1303.55371	-217.70114	-20.74046	1312.70508	-946.25226	81.82021	1286.90320	198.49814	152.18140	59.23727	209.33417	-205.73404	0.72076	-543.48553	195.53992	1.88887	-1340.43530	-66.71327	-1.16363
128	1.058	998.01508	166.24471	1305.74829	-217.14516	-19.56400	1312.45776	-944.95874	83.38747	1287.24329	228.16814	149.38431	55.17610	196.74815	-204.97876	0.68780	-555.75482	196.41550	1.49951	-1352.74341	-66.01483	-0.84216
129	1.067	997.37500	167.92459	1308.36182	-216.50706	-18.28926	1312.14246	-943.65771	84.53140	1288.05249	258.02182	146.92615	50.95209	184.21620	-204.27716	0.65935	-567.92126	197.22115	1.11126	-1364.64038	-65.47141	-0.10538
130	1.075	996.56403	169.58061	1311.37231	-215.79364	-16.93254	1311.75452	-942.44849	85.20021	1289.27368	287.79422	145.53912	46.81926	171.77145	-203.57475	0.66726	-580.06671	197.99719	0.83626	-1375.96411	-65.12488	1.38008
131	1.083	995.58350	171.20146	1314.74316	-215.02464	-15.53646	1311.29358	-941.42401	85.41044	1290.85022	317.40802	145.43753	42.92478	159.40096	-202.77321	0.68720	-592.22034	198.88910	0.71781	-1386.65576	-64.88340	3.76016
132	1.092	994.43726	172.77995	1318.42688	-214.23299	-14.15712	1310.76953	-940.64935	85.22537	1292.72473	347.14828	146.04323	39.21955	147.07236	-201.81296	0.68356	-604.36395	200.01245	0.68180	-1396.80005	-64.55920	6.89472
133	1.100	993.13098	174.31516	1322.37903	-213.46056	-12.84560	1310.20337	-940.14673	84.73755	1294.83960	377.31097	146.66956	35.67051	134.74907	-200.74101	0.64693	-616.49286	201.32799	0.59399	-1406.55298	-64.00941	10.54080
134	1.108	991.67297	175.80972	1326.56873	-212.75462	-11.63446	1309.61938	-939.89301	84.05617	1297.12964	407.64453	147.30988	32.42709	122.41114	-199.65477	0.58148	-628.62219	202.68994	0.40534	-1416.01062	-63.18043	14.54052
135	1.117	990.07324	177.26451	1330.97083	-212.15802	-10.52487	1309.03650	-939.82825	83.29392	1299.50439	437.34085	148.46866	29.62827	110.07326	-198.60205	0.50485	-640.73846	203.95302	0.19240	-1425.12720	-62.04373	18.83406
136	1.125	988.33844	178.67706	1335.55164	-211.69931	-9.48666	1308.46509	-939.87219	82.54849	1301.84741	465.60312	150.40042	27.15314	97.77412	-197.54829	0.43866	-652.83240	205.07651	0.06129	-1433.75171	-60.58248	23.43509
137	1.133	986.47034	180.04303	1340.26440	-211.39026	-8.47363	1307.91003	-939.94806	81.89278	1304.06311	492.00922	152.97595	24.75301	85.56059	-196.45174	0.39239	-664.94208	206.15633	0.04943	-1441.71167	-58.85583	28.43761
138	1.142	984.47064	181.36026	1345.05957	-211.22598	-7.44108	1307.37732	-940.00146	81.37718	1306.13611	516.42285	156.02271	22.28539	73.43910	-195.34366	0.37526	-677.08832	207.26610	0.09987	-1448.83240	-56.99907	33.93280
139	1.150	982.34216	182.63277	1349.89185	-211.18677	-6.36116	1306.87610	-940.00317	81.03590	1308.12158	538.90576	159.39975	19.67793	61.32863	-194.27551	0.38189	-689.23999	208.32039	0.11681	-1454.87976	-55.11309	39.87008
140	1.158	980.09100	183.87158	1354.71777	-211.24242	-5.22674	1306.41870	-939.93958	80.89520	1310.08752	559.74487	163.02536	16.87065	49.12614	-193.25510	0.37411	-701.40753	209.22368	0.06589	-1459.48303	-53.20224	46.04114
141	1.167	977.73401	185.08981	1359.49829	-211.35594	-4.03643	1306.01721	-939.80432	80.97525	1312.08093	579.24933	166.94290	13.86588	36.79855	-192.28581	0.33446	-713.67847	210.03008	0.00377	-1462.08301	-51.23627	52.12443
142	1.175	975.29999	186.28702	1364.21338	-211.48575	-2.77335	1305.67517	-939.59583	81.28363	1314.12524	597.38770	171.23206	10.80428	24.36584	-191.37421	0.30435	-726.10297	210.84003	-0.00345	-1462.04492	-49.20670	57.61373
143	1.183	972.81897	187.44241	1368.85938	-211.58954	-1.39328	1305.38171	-939.31812	81.81098	1316.22510	613.88019	176.00256	8.05762	11.86063	-190.49550	0.32796	-738.62726	211.67950	0.05149	-1459.03699	-47.08926	61.77988
144	1.192	970.31714	188.53419	1373.42676	-211.63019	0.16686	1305.11841	-938.97717	82.52818	1318.37415	628.49567	181.36337	6.03856	-0.67468	-189.61975	0.39630	-751.17224	212.52574	0.12811	-1453.33545	-44.78170	63.96460
145	1.200	967.81995	189.55563	1377.88794	-211.57951	1.96571	1304.86926	-938.57947	83.38379	1320.56335	640.83459	187.18188	4.74739	-13.21913	-188.73834	0.46829	-763.72028	213.36659	0.18340	-1445.60962	-42.16033	64.09891
146	1.208	965.34875	190.51076	1382.20129	-211.41599	4.03974	1304.62573	-938.13538	84.31309	1322.77942	650.09583	193.07028	3.68172	-25.79062	-187.84235	0.51343	-776.30078	214.21339	0.20685	-1436.40247	-39.29322	62.96037
147	1.217	962.91644	191.41383	1386.32031	-211.11922	6.39471	1304.38940	-937.66339	85.26128	1324.99976	655.39331	198.65193	2.17535	-38.40370	-186.91531	0.52405	-788.92786	215.07318	0.21631	-1425.83337	-36.56541	61.79329
148	1.225	960.53271	192.29449	1390.20557	-210.66553	9.00394	1304.17249	-937.18994	86.20239	1327.19922	656.16699	203.78726	-0.25638	-51.05090	-185.95697	0.52003	-801.58569	215.95036	0.23374	-1413.64258	-34.48432	61.42150
149	1.233	958.21222	193.18686	1393.82751	-210.03075	11.82366	1303.99390	-936.74579	87.13465	1329.36194	652.41089	208.56174	-3.58542	-63.71423	-184.99968	0.54684	-814.25037	216.86966	0.27664	-1399.40820	-33.36503	61.62447
150	1.242	955.97552	194.10297	1397.16235	-209.20137	14.81696	1303.87195	-936.35620	88.06201	1331.48096	644.94775	212.91873	-7.11011	-76.36612	-184.08795	0.63649	-826.90442	217.83838	0.34675	-1382.78564	-33.22375	61.44606
151	1.250	953.84650	195.01689	1400.18933	-208.18216	17.96124	1303.81604	-936.02917	88.98673	1333.54907	635.46960	216.51825	-9.89946	-88.99222	-183.22501	0.76372	-839.54742	218.81105	0.42178	-1363.65698	-33.88230	60.09874
152	1.258	951.85669	195.88899	1402.89307	-206.99287	21.23992	1303.82727	-935.75177	89.90686	1335.55176	625.64771	219.17706	-11.49368	-101.60422	-182.34764	0.86658	-852.21802	219.76874	0.49537	-1342.12683	-35.13050	57.56789
153	1.267	950.04736	196.71790	1405.26208	-205.66118	24.63477	1303.90356	-935.49628	90.80671	1337.46204	615.88416	221.10526	-12.10655	-114.20953	-181.37213	0.90853	-864.96387	220.75485	0.59512	-1318.42236	-36.83167	54.48719
154	1.275	948.45880	197.55788	1407.28503	-204.22006	28.12080	1304.04028	-935.23669	91.66085	1339.23914	605.38953	222.60922	-12.27228	-126.81049	-180.27980	0.90008	-877.76556	221.76001	0.72467	-1292.81201	-38.87809	51.60740
155	1.283	947.12390	198.47844	1408.94678	-202.71167	31.66654	1304.22900	-934.96210	92.45683	1340.83862	593.57324	223.84024	-12.37836	-139.41666	-179.15166	0.88048	-890.56567	222.72365	0.84512	-1265.57593	-41.10495	49.42225
156	1.292	946.07080	199.52216	1410.22974	-201.18979	35.24267	1304.45618	-934.67664	93.20705	1342.22375	580.81384	224.83408	-12.52224	-152.01282	-178.07193	0.89612	-903.33533	223.65073	0.91895	-1236.99719	-43.34095	48.12827
157	1.300	945.31921	200.69632	1411.11633	-199.71202	38.82273	1304.70288	-934.39264	93.93910	1343.36816	567.87518	225.66696	-12.68619	-164.53918	-177.03990	0.98784	-916.04822	224.57916	0.93956	-1207.33765	-45.48284	47.71978
158	1.308	944.87646	201.98108	1411.60022	-198.33153	42.37123	1304.94873	-934.12689	94.68095	1344.26111	555.14331	226.52789	-12.85727	-176.91162	-176.02994	1.19695	-928.68176	225.51932	0.94665	-1176.78369	-47.47323	48.06868
159	1.317	944.74139	203.33722	1411.69312	-197.10109	45.84136	1305.18396	-933.89679	95.45003	1344.91284	542.56458	227.58453	-13.04171	-189.05194	-175.04507	1.57320	-941.25244	226.50357	1.00322	-1145.41833	-49.27040	48.99443
160	1.325	944.90088	204.71300	1411.41357	-196.07932	49.18819	1305.41467	-933.72211	96.24718	1345.34424	530.01392	228.83923	-13.26820	-200.89508	-174.10857	2.17417	-953.78174	227.56842	1.12283	-1113.26355	-50.81513	50.32805
161	1.333	945.32434	206.05847	1410.77246	-195.32870	52.37914	1305.65649	-933.63135	97.05694	1345.56702	517.49548	230.18771	-13.51589	-212.36548	-173.27740	3.04844	-966.27466	228.65236	1.24289	-1080.42261	-51.99500	51.95747
162	1.342	945.97357	207.34486	1409.77209	-194.90933	55.39416	1305.92236	-933.66815	97.85201	1345.57556	505.03711	231.53204	-13.67470	-223.41058	-172.59485	4.19246	-978.76343	229.64920	1.30378	-1047.31519	-52.66850	53.81461
163	1.350	946.81421	208.57896	1408.41357	-194.86987	58.22690	1306.21790	-933.88885	98.59990	1345.35681	492.59869	232.86267	-13.65608	-234.06076	-171.99426	5.54876	-991.29462	230.56680	1.32032	-1014.78961	-52.70824	55.77070
164	1.358	947.82190	209.79652	1406.69922	-195.23796	60.88811	1306.54443	-934.35040	99.27094	1344.89917	480.11435	234.27597	-13.52487	-244.39310	-171.35684	7.08792	-1003.84644	231.50967	1.34341	-983.81921	-52.06450	57.56218
165	1.367	948.99109	211.03256	1404.63159	-196.01624	63.39642	1306.90381	-935.09851	99.84702	1344.19666	467.55438	235.72186	-13.50686	-254.43906	-170.66995	8.86057	-1016.34760	232.54878	1.39895	-954.82593	-50.83931	58.90037
166	1.375	950.33459	212.30273	1402.21521	-197.18497	65.76212	1307.30017	-936.16406	100.33200	1343.25171	454.99396	236.84888	-13.80118	-264.11862	-169.99423	10.96089	-1028.78101	233.69156	1.48109	-927.25702	-49.25148	59.67421
167	1.383	951.87244	213.61133	1399.45618	-198.70607	67.98812	1307.73962	-937.56580	100.75313	1342.07556	442.56464	237.49191	-14.30217	-273.22571	-169.30707	13.49010	-1041.20801	234.90158	1.55955	-899.99231	-47.53407	59.98782
168	1.392	953.61792	214.95308	1396.35657	-200.52576	70.08428	1308.22156	-939.31250	101.13422	1340.67651	430.27020	238.03729	-14.64339	-281.45471	-168.50348	16.54722	-1053.71069	236.10707	1.59929	-872.20190	-45.89751	59.99842
169	1.400	955.56891	216.30489	1392.91016	-202.58215	72.07159	1308.73181	-941.39465	101.47181	1339.05298	417.96860	238.89999	-14.64011	-288.42630	-167.50003	20.20192	-1066.30627	237.21494	1.59260	-843.76624	-44.52431	59.81724
170	1.408	957.70361	217.63576	1389.10608	-204.81757	73.97085	1309.24780	-943.76953	101.75570	1337.20679	405.54681	240.03448	-14.47460	-293.72519	-166.26501	24.44474	-1078.92432	238.09650	1.53269	-815.01520	-43.55564	59.55911
171	1.417	959.98175	218.92804	1384.94031	-207.18115	75.79192	1309.75085	-946.36072	101.99470	1335.15613	393.03210	241.21094	-14.36773	-296.98367	-164.76563	29.15002	-1091.48926	238.72874	1.41978	-786.29474	-43.10216	59.34055
172	1.425	962.35052	220.18243	1380.43054	-209.62405	77.53318	1310.23267	-949.07562	102.20889	1332.93335	380.53738	242.39386	-14.34026	-297.90701	-162.88670	34.09526	-1103.97729	239.37892	1.33712	-757.81580	-43.22279	59.18477
173	1.433	964.75873	221.39911	1375.62769	-212.10426	79.18937	1310.69629	-951.82605	102.41650	1330.57922	368.11343	243.71658	-14.33841	-296.10809	-160.47302	39.03027	-1116.40210	240.34821	1.37945	-729.73639	-43.87861	59.00322
174	1.442	967.16925	222.55659	1370.60730	-214.59644	80.75787	1311.15259	-954.54102	102.63243	1328.13477	355.70160	245.25854	-14.36435	-290.94678	-157.55084	43.69345	-1128.81787	241.59741	1.51779	-702.25513	-44.97268	58.67166
175	1.450	969.55353	223.61717	1365.44702	-217.09157	82.23568	1311.61255	-957.17175	102.86493	1325.63208	343.24402	246.85132	-14.43664	-281.75208	-154.39523	47.73849	-1141.29102	242.85988	1.65819	-675.65442	-46.43421	58.05034
176	1.458	971.88062	224.55109	1360.21277	-219.58698	83.61700	1312.07983	-959.69244	103.10789	1323.08606	330.73303	248.14032	-14.54120	-268.29913	-151.31943	50.79639	-1153.83789	243.99898	1.77276	-650.27911	-48.24347	56.95081
177	1.467	974.12396	225.35559	1354.95691	-222.07513	84.89849	1312.54810	-962.09180	103.34059	1320.49255	318.15298	248.99081	-14.62687	-251.00046	-148.55127	52.78302	-1166.45398	245.08170	1.88284	-626.43433	-50.38000	55.18679
178	1.475	976.26990	226.05457	1349.71948	-224.53568	86.08137	1313.00342	-964.36084	103.54002	1317.83838	305.50226	249.69272	-14.61997	-230.64282	-146.26453	54.05844	-1179.16284	246.17305	1.97149	-604.25970	-52.73470	52.70008
179	1.483	978.31720	226.67664	1344.53699	-226.93451	87.16654	1313.42859	-966.48541	103.69553	1315.12109	292.83163	250.55295	-14.51863	-208.01846	-144.52385	55.15024	-1191.95532	247.21750	2.00163	-583.69800	-55.10629	49.61112
180	1.492	980.27252	227.23845	1339.45068	-229.23122	88.15528	1313.80713	-968.44586	103.81773	1312.35974	280.16476	251.49844	-14.45483	-183.77945	-143.16138	56.35935	-1204.75708	248.15344	1.99041	-564.62048	-57.32346	46.12133
181	1.500	982.14526	227.75563	1334.50684	-231.38608	89.05952	1314.12720	-970.22076	103.94250	1309.59058	267.47440	252.32996	-14.53990	-158.47128	-141.76929	57.61055	-1217.49585	249.04094	2.00821	-547.04352	-59.34124	42.35217
182	1.508	983.94153	228.25308	1329.75293	-233.35934	89.90726	1314.38147	-971.79572	104.11446	1306.84827	254.76059	253.12155	-14.67247	-132.54913	-139.88347	58.55938	-1230.16638	249.97186	2.10091	-531.25031	-61.20385	38.23516
183	1.517	985.66052	228.74527	1325.23584	-235.11287	90.73762	1314.56409	-973.16882	104.35328	1304.14600	242.04211	254.09348	-14.63088	-106.34030	-137.20457	58.83244	-1242.86108	250.93701	2.22981	-517.71802	-62.94191	33.52771
184	1.525	987.29584	229.21011	1321.00183	-236.61967	91.58982	1314.67322	-974.34454	104.64532	1301.47034	229.30417	255.26111	-14.36615	-79.99385	-133.66650	58.24150	-1255.69116	251.88464	2.32556	-506.95703	-64.52059	27.97846
185	1.533	988.83997	229.59531	1317.09265	-237.86819	92.48605	1314.71521	-975.32440	104.96579	1298.79285	216.52420	256.42081	-14.06473	-53.47226	-129.37463	56.84553	-1268.64893	252.83174	2.38638	-499.39435	-65.87606	21.57726
186	1.542	990.28314	229.85739	1313.54285	-238.85501	93.42091	1314.70361	-976.10620	105.29247	1296.08679	203.70090	257.43610	-13.89641	-26.66266	-124.51676	54.88577	-1281.61926	253.84962	2.45283	-495.32971	-66.97559	14.78269
187	1.550	991.61438	229.99873	1310.37573	-239.58002	94.37589	1314.65332	-976.68976	105.60020	1293.34253	190.83318	258.34998	-13.87632	0.47491	-119.31397	52.68148	-1294.50647	254.95453	2.51928	-494.90497	-67.81678	8.50696
188	1.558	992.83319	230.06059	1307.60254	-240.04993	95.34734	1314.57507	-977.08130	105.85786	1290.57617	177.93185	259.19604	-13.96900	27.89880	-114.01009	50.53992	-1307.27893	256.04034	2.54564	-498.01251	-68.36781	3.67731
189	1.567	993.95135	230.07675	1305.22937	-240.28253	96.35413	1314.47131	-977.28918	106.04140	1287.83215	165.05713	259.93616	-14.14855	55.57610	-108.83365	48.69577	-1319.95276	256.98218	2.52315	-504.29291	-68.52557	0.72212
190	1.575	994.97876	230.04610	1303.26660	-240.30649	97.41393	1314.33289	-977.31555	106.15379	1285.17969	152.26378	260.63779	-14.35878	83.50110	-103.93819	47.26875	-1332.57617	257.79712	2.48320	-513.33704	-68.17105	-0.52638
191	1.583	995.91699	229.94672	1301.72278	-240.15764	98.51937	1314.13806	-977.15326	106.23492	1282.70837	139.53378	261.50708	-14.49542	111.67176	-99.36800	46.24336	-1345.18176	258.62531	2.46568	-524.69086	-67.33086	-0.65098
192	1.592	996.76581	229.76031	1300.59998	-239.87245	99.64465	1313.85840	-976.79370	106.35419	1280.52087	126.82623	262.65402	-14.47435	140.12288	-95.06628	45.49630	-1357.75854	259.59161	2.49019	-537.55774	-66.24103	-0.44371
193	1.600	997.52295	229.48560	1299.89380	-239.48055	100.76723	1313.46667	-976.23657	106.58911	1278.71570	114.12993	263.91452	-14.34057	168.91980	-90.93159	44.87201	-1370.26001	260.73624	2.53879	-550.89203	-65.15779	-0.55323
194	1.608	998.18030	229.12952	1299.59888	-238.99921	101.87728	1312.94092	-975.49335	107.00803	1277.36243	101.43542	264.98303	-14.25830	198.06686	-86.89690	44.25898	-1382.58765	262.05579	2.60143	-563.95386	-64.17262	-1.12677
195	1.617	998.72937	228.68423	1299.71582	-238.43062	102.97889	1312.27173	-974.58765	107.67248	1276.49182	88.71823	265.67624	-14.37772	227.48923	-82.96481	43.61931	-1394.59033	263.54861	2.76903	-576.56995	-63.27102	-1.86756
196	1.625	999.16309	228.12759	1300.25037	-237.76302	104.09316	1311.46436	-973.55682	108.64648	1276.10474	75.95709	265.96732	-14.75724	257.11847	-79.15903	42.96863	-1406.13477	265.15033	3.22989	-588.90973	-62.46025	-2.45590
197	1.633	999.47058	227.44658	1301.20361	-236.97881	105.24889	1310.52979	-972.45087	109.99385	1276.18018	63.15781	265.91858	-15.33285	286.90540	-75.47408	42.35136	-1417.17627	266.71271	4.16384	-601.18860	-61.76784	-2.81687
198	1.642	999.63965	226.64297	1302.57214	-236.06767	106.46421	1309.47839	-971.32062	111.76409	1276.67456	50.40811	265.88562	-15.83270	316.73859	-71.89027	41.82765	-1427.74072	268.12741	5.66359	-613.52478	-61.19286	-3.02316
199	1.650	999.65973	225.72736	1304.35254	-235.03806	107.74079	1308.31909	-970.20068	113.96446	1277.52002	37.85513	266.45959	-15.90653	346.44827	-68.40781	41.43571	-1437.85425	269.38513	7.71935	-625.92065	-60.71315	-3.14386
200	1.658	999.51416	224.72679	1306.53894	-233.92221	109.06683	1307.05676	-969.10333	116.52435	1278.63843	25.52371	267.75977	-15.53988	375.91913	-65.08658	41.16247	-1447.49011	270.50549	10.26424	-638.31647	-60.29784	-3.23518
201	1.667	999.17798	223.68047	1309.11499	-232.77159	110.42059	1305.69580	-968.02936	119.29082	1279.97766	13.25406	269.24207	-15.10001	405.14001	-62.04689	40.96650	-1456.54810	271.49265	13.27150	-650.67279	-59.90595	-3.34915
202	1.675	998.63275	222.61133	1312.05847	-231.64351	111.77308	1304.25171	-966.97852	122.07588	1281.53015	0.89447	270.40887	-14.89990	434.12082	-59.38506	40.80792	-1464.88306	272.34564	16.81598	-662.99811	-59.50490	-3.50080
203	1.683	997.88708	221.51048	1315.34888	-230.58951	113.08343	1302.75525	-965.94440	124.71674	1283.30273	-11.57523	271.18124	-14.97591	462.77878	-57.11829	40.65374	-1472.35339	273.05899	20.98936	-675.30414	-59.08420	-3.65714
204	1.692	996.97742	220.35150	1318.96240	-229.64711	114.29967	1301.24609	-964.91040	127.10623	1285.28381	-24.10883	271.68384	-15.19889	490.89719	-55.19728	40.45125	-1478.80371	273.60794	25.70374	-687.58875	-58.62941	-3.77336
205	1.700	995.94739	219.10608	1322.86328	-228.83148	115.37745	1299.76318	-963.85962	129.19298	1287.44543	-36.65445	272.06674	-15.41105	518.17297	-53.53859	40.07845	-1483.97351	273.98743	30.63301	-699.86926	-58.10086	-3.83775
206	1.708	994.82782	217.74681	1326.99915	-228.13101	116.29940	1298.34155	-962.78522	130.96790	1289.75842	-49.19031	272.39914	-15.55906	544.33423	-52.09958	39.37316	-1487.50977	274.32001	35.43411	-712.18848	-57.47697	-3.86451
207	1.717	993.63135	216.25908	1331.30396	-227.51221	117.07272	1297.01025	-961.68878	132.44232	1292.20044	-61.74994	272.62228	-15.74488	569.23657	-50.92972	38.26791	-1489.16260	274.80096	39.99811	-724.59033	-56.78736	-3.85608
208	1.725	992.34625	214.67157	1335.71448	-226.93248	117.70937	1295.79321	-960.57153	133.62373	1294.75208	-74.35056	272.78000	-16.04157	592.81250	-50.12761	36.85241	-1488.93445	275.38983	44.45013	-737.09845	-56.06129	-3.81070
209	1.733	990.92773	213.06912	1340.18982	-226.35258	118.20959	1294.71313	-959.43146	134.51997	1297.39624	-86.91907	273.21365	-16.29908	614.92560	-49.74919	35.30504	-1487.01221	275.64923	48.93010	-749.69702	-55.27878	-3.74776
210	1.742	989.32050	211.54729	1344.71057	-225.73824	118.55222	1293.79175	-958.26587	135.16670	1300.12634	-99.39291	274.17343	-16.32311	635.32104	-49.73421	33.82572	-1483.53125	275.01822	53.33827	-762.33704	-54.40337	-3.69535
211	1.750	987.52612	210.13803	1349.25061	-225.05338	118.69234	1293.04517	-957.07654	135.62694	1302.94263	-111.84412	275.45511	-16.14530	653.68298	-49.93353	32.60061	-1478.32935	273.26648	57.25165	-774.97906	-53.43949	-3.66620
212	1.758	985.63086	208.79056	1353.75073	-224.25688	118.57690	1292.47913	-955.87085	135.96089	1305.83704	-124.40079	276.74399	-15.91479	669.63361	-50.26546	31.78654	-1470.98340	270.64264	60.12920	-787.62762	-52.43520	-3.65138
213	1.767	983.74023	207.42427	1358.13721	-223.30730	118.17098	1292.09021	-954.65814	136.20325	1308.78223	-137.10065	277.93619	-15.70151	682.65491	-50.81750	31.43298	-1461.09546	267.59732	61.65936	-800.30670	-51.44840	-3.63088
214	1.775	981.90906	205.98317	1362.36365	-222.16711	117.47056	1291.86768	-953.44391	136.36581	1311.73718	-149.87640	279.01791	-15.52214	692.14490	-51.70488	31.25223	-1448.38550	264.48911	61.91425	-813.01721	-50.51527	-3.59181
215	1.783	980.14197	204.45303	1366.40637	-220.80167	116.49738	1291.79749	-952.22479	136.46069	1314.66077	-162.64966	279.96674	-15.40085	697.64136	-52.86908	30.47798	-1432.60779	261.56253	61.14330	-825.74591	-49.62814	-3.53080
216	1.792	978.42188	202.85944	1370.23560	-219.18164	115.28927	1291.86340	-950.98700	136.51447	1317.52222	-175.38074	280.80011	-15.35971	699.00946	-54.05162	28.12271	-1413.60547	259.06332	59.48646	-838.49060	-48.75422	-3.44203
217	1.800	976.73047	201.25360	1373.81555	-217.29367	113.89214	1292.04907	-949.70892	136.55817	1320.30591	-188.05780	281.56610	-15.42793	696.57556	-54.88496	23.63498	-1391.45190	257.22827	56.99316	-851.26715	-47.87289	-3.32895
218	1.808	975.06830	199.68942	1377.10938	-215.14909	112.35244	1292.33423	-948.36316	136.61391	1323.00732	-200.72925	282.22180	-15.64935	691.22302	-55.05220	17.55562	-1366.43311	256.14557	53.87453	-864.11292	-46.98222	-3.21623
219	1.817	973.46619	198.20886	1380.07788	-212.78154	110.71130	1292.69373	-946.91803	136.68497	1325.62329	-213.50806	282.72403	-15.94886	684.11859	-54.48990	11.46002	-1338.88184	255.65529	50.52848	-877.05273	-46.08659	-3.12422
220	1.825	971.98541	196.83691	1382.68640	-210.23903	109.00332	1293.10242	-945.34454	136.74817	1328.14185	-226.46429	283.29123	-16.06553	675.99133	-53.43611	6.93463	-1309.08545	255.38403	47.23468	-890.05536	-45.17873	-3.04622
221	1.833	970.70233	195.58151	1384.90796	-207.57988	107.25677	1293.54236	-943.62585	136.76541	1330.54224	-239.52557	284.21518	-15.86885	666.72791	-52.24281	4.50484	-1277.28650	255.06572	44.06305	-903.06195	-44.24772	-2.95423
222	1.842	969.67798	194.43993	1386.71667	-204.87448	105.49746	1294.00378	-941.76379	136.70930	1332.80396	-252.52734	285.47342	-15.57531	655.92578	-51.15324	3.61544	-1243.69287	254.82381	41.18045	-916.04529	-43.30843	-2.82308
223	1.850	968.94812	193.40640	1388.09131	-202.20837	103.75846	1294.47644	-939.78369	136.57074	1334.91089	-265.36932	286.84122	-15.40024	643.72668	-50.22311	3.41657	-1208.54053	254.93193	39.00593	-929.00415	-42.36998	-2.66516
224	1.858	968.54541	192.47231	1389.02112	-199.68089	102.08628	1294.94434	-937.73883	136.34671	1336.84717	-278.06268	288.14944	-15.21714	630.82446	-49.38812	3.34703	-1172.14587	255.51349	37.97546	-941.93402	-41.40470	-2.53095
225	1.867	968.51575	191.62878	1389.49792	-197.39729	100.53457	1295.38977	-935.71100	136.03831	1338.59424	-290.60065	289.26968	-14.70800	617.84546	-48.58000	3.20077	-1134.88525	256.59760	38.27512	-954.83496	-40.41305	-2.45520
226	1.875	968.89832	190.88252	1389.50671	-195.45573	99.15427	1295.80261	-933.80347	135.66336	1340.13184	-302.84601	290.18497	-13.65798	605.02319	-47.78383	2.97017	-1097.20313	258.16919	39.80331	-967.70325	-39.45807	-2.41723
227	1.883	969.70251	190.25624	1389.02563	-193.93414	97.99085	1296.18713	-932.13159	135.25601	1341.43860	-314.60297	291.11874	-12.02227	592.32190	-47.02742	2.70825	-1059.68506	260.08618	42.22101	-980.51746	-38.59863	-2.36432
228	1.892	970.91119	189.76283	1388.03455	-192.88200	97.08381	1296.55981	-930.81342	134.85217	1342.48669	-325.75897	292.33441	-9.82267	579.63147	-46.32321	2.47111	-1023.03210	262.11481	44.96072	-993.27759	-37.83058	-2.26434
229	1.900	972.48297	189.39450	1386.53308	-192.32025	96.46084	1296.94055	-929.95337	134.48454	1343.22827	-336.28357	293.87347	-7.05143	566.88263	-45.61420	2.29019	-987.80701	264.06845	47.35704	-1006.02325	-37.09933	-2.13540
230	1.908	974.35498	189.13991	1384.54749	-192.24750	96.12789	1297.34717	-929.62115	134.18326	1343.59888	-346.09222	295.56302	-3.63701	554.08984	-44.83000	2.15454	-954.13727	265.86255	48.95608	-1018.77679	-36.35853	-2.03387
231	1.917	976.46606	188.98779	1382.11084	-192.64638	96.05868	1297.79443	-929.84100	133.97603	1343.54785	-354.91217	297.19812	0.58727	541.32324	-44.00386	2.04056	-921.70929	267.52081	49.71570	-1031.51831	-35.59299	-2.00958
232	1.925	978.77631	188.91125	1379.23242	-193.48608	96.19729	1298.29028	-930.59351	133.89421	1343.06445	-362.27307	298.74780	5.94086	528.64929	-43.25127	1.94743	-890.06879	269.20905	49.88132	-1044.23022	-34.78524	-2.05534
233	1.933	981.26849	188.87140	1375.89368	-194.72169	96.47979	1298.82727	-931.82501	133.96504	1342.17053	-367.64716	300.38190	12.91686	516.08813	-42.60817	1.87352	-858.86218	271.20569	49.73738	-1056.92615	-33.90505	-2.11755
234	1.942	983.93854	188.83667	1372.07495	-196.29480	96.85552	1299.38293	-933.46405	134.19464	1340.89868	-370.54395	302.31195	22.12959	503.60394	-41.98154	1.79403	-827.83618	273.76062	49.48703	-1069.63330	-32.95000	-2.15800
235	1.950	986.77527	188.79483	1367.78247	-198.13893	97.28918	1299.93079	-935.43872	134.57321	1339.28308	-370.33533	304.69983	34.03210	491.14374	-41.28511	1.70196	-796.78320	276.96802	49.24506	-1082.34741	-31.98326	-2.17177
236	1.958	989.73981	188.75409	1363.05188	-200.18915	97.75571	1300.45007	-937.68884	135.09033	1337.35376	-366.05450	307.64786	48.31120	478.67593	-40.52864	1.62107	-765.57703	280.79117	49.07726	-1095.02124	-31.10020	-2.17388
237	1.967	992.78149	188.72614	1357.92834	-202.39099	98.24502	1300.92847	-940.16815	135.73799	1335.13110	-356.75024	311.17160	63.51128	466.18182	-39.75404	1.55494	-734.23969	285.15613	49.03844	-1107.60437	-30.35621	-2.18630
238	1.975	995.87433	188.70724	1352.45483	-204.70178	98.76669	1301.36487	-942.83624	136.50774	1332.63452	-342.30219	315.19293	77.44152	453.65060	-38.98366	1.48161	-702.96790	289.96240	49.15445	-1120.07471	-29.76293	-2.20633
239	1.983	999.00378	188.69067	1346.69128	-207.08421	99.34721	1301.76843	-945.64056	137.38287	1329.88940	-323.71729	319.54276	88.15916	441.10031	-38.24644	1.38898	-672.10278	295.05573	49.36449	-1132.44995	-29.29954	-2.20395
240	1.992	1002.12775	188.68349	1340.73462	-209.50299	100.02425	1302.15247	-948.50122	138.33348	1326.92468	-302.47388	323.95190	94.89015	428.57355	-37.55525	1.27952	-642.05054	300.27325	49.49705	-1144.79102	-28.87300	-2.16282
241	2.000	1005.19800	188.69023	1334.69373	-211.92944	100.83025	1302.52441	-951.31104	139.32381	1323.77783	-279.72070	328.07462	98.15810	416.07791	-36.87631	1.16862	-613.20459	305.51227	49.31873	-1157.17627	-28.35753	-2.09699
242	2.008	1008.19409	188.69791	1328.65906	-214.34169	101.77169	1302.88196	-953.95520	140.32706	1320.49841	-256.09357	331.58810	99.05135	403.55496	-36.18060	1.07714	-585.90820	310.69269	48.61156	-1169.64868	-27.71752	-2.02794
243	2.017	1011.08508	188.69522	1322.69482	-216.71437	102.82661	1303.21912	-956.33826	141.33707	1317.14099	-231.89606	334.26569	98.47543	390.95020	-35.47517	1.00823	-560.43243	315.67328	47.25411	-1182.19714	-27.01451	-1.96146
244	2.025	1013.79779	188.69037	1316.84937	-219.00920	103.95969	1303.53528	-958.40448	142.36595	1313.75598	-207.19043	335.97311	96.98762	378.28918	-34.77763	0.95180	-536.95850	320.29608	45.27439	-1194.79834	-26.30143	-1.88939
245	2.033	1016.27557	188.69460	1311.17920	-221.17455	105.13850	1303.83765	-960.14331	143.43272	1310.38086	-181.90906	336.76947	95.00029	365.65448	-34.08957	0.90608	-515.62793	324.53210	42.80349	-1207.44275	-25.58422	-1.80890
246	2.042	1018.51941	188.71040	1305.76636	-223.15292	106.33953	1304.13708	-961.58051	144.55272	1307.03235	-156.05688	336.96457	92.88556	353.10309	-33.37886	0.87182	-496.64203	328.49286	39.97251	-1220.12439	-24.85295	-1.73376
247	2.050	1020.54266	188.75784	1300.70776	-224.89326	107.54852	1304.44226	-962.75446	145.73146	1303.70569	-129.73279	336.83307	90.85273	340.61166	-32.60556	0.84029	-480.28122	332.23010	36.82927	-1232.84265	-24.09422	-1.67861
248	2.058	1022.35675	188.88033	1296.09302	-226.36009	108.75549	1304.75671	-963.69183	146.97208	1300.38306	-102.95340	336.30563	88.86113	328.10303	-31.77910	0.80791	-466.87506	335.65195	33.30839	-1245.58862	-23.30745	-1.63056
249	2.067	1024.00623	189.11288	1291.98218	-227.53351	109.94085	1305.08264	-964.39984	148.29146	1297.04883	-75.61200	335.15985	86.75375	315.52264	-30.96120	0.78765	-456.81805	338.73630	29.30454	-1258.35034	-22.51544	-1.56008
250	2.075	1025.55115	189.46800	1288.38257	-228.40562	111.07061	1305.42444	-964.87451	149.73015	1293.70825	-47.66797	333.46396	84.43896	302.86517	-30.20152	0.78528	-450.50262	341.62140	24.77444	-1271.14868	-21.73675	-1.46056
251	2.083	1027.02209	189.94679	1285.25867	-228.97990	112.11733	1305.78540	-965.11108	151.34183	1290.39099	-19.23657	331.53351	81.86148	290.14499	-29.48247	0.79011	-448.08463	344.30115	19.77956	-1284.01453	-20.96601	-1.34896
252	2.092	1028.42517	190.54674	1282.58899	-229.27151	113.07890	1306.15881	-965.10748	153.16187	1287.13550	9.56845	329.51620	78.89662	277.36713	-28.74255	0.80706	-449.34259	346.45590	14.59153	-1296.94873	-20.17181	-1.24912
253	2.100	1029.76794	191.25725	1280.40137	-229.30463	113.97463	1306.52502	-964.86298	155.18620	1283.98291	38.76089	327.41129	75.50157	264.51630	-27.94232	0.84080	-453.82971	347.84296	9.86701	-1309.93420	-19.32358	-1.18404
254	2.108	1031.02417	192.07462	1278.74939	-229.10883	114.83860	1306.85767	-964.37811	157.38336	1280.98450	68.39954	325.42236	71.93346	251.58337	-27.07935	0.84473	-461.13937	348.66483	6.45396	-1322.93323	-18.43945	-1.15596
255	2.117	1032.07764	193.03389	1277.68286	-228.71617	115.71488	1307.13086	-963.66010	159.71529	1278.21106	98.47623	323.87936	68.57893	238.59241	-26.17625	0.77022	-470.96875	349.32010	4.67795	-1335.89685	-17.57856	-1.14484
256	2.125	1032.78833	194.18011	1277.23865	-228.15707	116.64327	1307.32288	-962.72369	162.13455	1275.75549	128.93219	322.81308	65.56297	225.58664	-25.28145	0.64928	-482.82294	349.97690	4.04142	-1348.81396	-16.78769	-1.12331
257	2.133	1033.12805	195.49023	1277.42957	-227.45605	117.64422	1307.41602	-961.58484	164.57104	1273.72632	159.71239	321.86224	62.68364	212.62131	-24.43353	0.55550	-495.80243	350.59497	3.83699	-1361.70581	-16.05389	-1.05505
258	2.142	1033.19202	196.86746	1278.24890	-226.63249	118.71514	1307.39429	-960.25970	166.93515	1272.23071	190.78499	320.55811	59.66833	199.75986	-23.62547	0.51872	-509.00287	351.18854	3.68445	-1374.53455	-15.32384	-0.87932
259	2.150	1033.10730	198.20978	1279.69019	-225.70364	119.83974	1307.24304	-958.77972	169.12775	1271.35315	222.12836	318.62674	56.36192	187.03415	-22.83362	0.52175	-521.99341	351.85471	3.46828	-1387.13940	-14.59704	-0.47134
260	2.158	1032.96777	199.45139	1281.75195	-224.68333	121.00408	1306.95203	-957.20776	171.04980	1271.14368	253.61795	316.26688	52.79972	174.41170	-22.05429	0.54236	-534.74359	352.66159	3.17874	-1399.29321	-13.92699	0.38519
261	2.167	1032.80212	200.57181	1284.43262	-223.58035	122.19775	1306.51843	-955.63397	172.62167	1271.61316	285.01898	314.13092	49.18507	161.82874	-21.25685	0.55567	-547.32813	353.63223	2.86184	-1410.82996	-13.31207	1.93538
262	2.175	1032.55420	201.60753	1287.71973	-222.40405	123.40069	1305.94666	-954.15094	173.79843	1272.72729	316.22141	312.79117	45.72070	149.24965	-20.33199	0.52603	-559.79529	354.75885	2.58224	-1421.72144	-12.66066	4.31719
263	2.183	1032.10657	202.63368	1291.57776	-221.17230	124.57969	1305.24670	-952.82336	174.56055	1274.38562	347.34625	312.25021	42.47686	136.66599	-19.18916	0.44414	-572.17194	356.00113	2.37471	-1432.06030	-11.84565	7.46959
264	2.192	1031.36816	203.69565	1295.95667	-219.91393	125.70223	1304.43359	-951.66919	174.89934	1276.41846	378.61871	311.94867	39.36933	124.07881	-17.87523	0.34337	-584.48804	357.30438	2.21443	-1441.99146	-10.73579	11.18726
265	2.200	1030.33655	204.76588	1300.80408	-218.66426	126.75210	1303.52698	-950.66510	174.84763	1278.65503	410.14786	311.35916	36.28677	111.52735	-16.50629	0.25250	-596.75958	358.63013	2.06512	-1451.61389	-9.19592	15.27293
266	2.208	1029.05469	205.78343	1306.06421	-217.46045	127.73284	1302.54968	-949.76801	174.51794	1281.00757	441.71768	310.60678	33.30357	99.07265	-15.13661	0.17197	-608.98291	359.98364	1.93246	-1460.87256	-7.16284	19.67003
267	2.217	1027.55298	206.70605	1311.68677	-216.34213	128.66241	1301.52576	-948.93237	174.06033	1283.45691	472.82440	310.16321	30.58089	86.72626	-13.76112	0.11019	-621.16400	361.41187	1.82973	-1469.51172	-4.76184	24.49364
268	2.225	1025.82861	207.52953	1317.63818	-215.34995	129.56665	1300.47864	-948.11938	173.59540	1285.98926	502.80182	310.13104	28.07885	74.43888	-12.40053	0.09585	-633.32806	362.94589	1.75730	-1477.18848	-2.22647	29.89048
269	2.233	1023.84766	208.28986	1323.89063	-214.51733	130.47208	1299.43054	-947.30353	173.20679	1288.58228	530.90021	310.18515	25.53025	62.15079	-11.11137	0.13611	-645.50134	364.53375	1.74520	-1483.64136	0.32645	35.84580
270	2.242	1021.59460	209.03026	1330.40820	-213.86282	131.39935	1298.40588	-946.47180	172.95157	1291.22778	556.64954	310.08636	22.67809	49.84117	-9.92664	0.20493	-657.67853	366.01276	1.81254	-1488.67334	2.96144	42.16817
271	2.250	1019.10010	209.76904	1337.15869	-213.38458	132.36472	1297.43359	-945.61707	172.86429	1293.93457	580.24023	310.12799	19.58808	37.53610	-8.84169	0.27712	-669.83093	367.18817	1.88859	-1491.96875	5.84798	48.60530
272	2.258	1016.39160	210.51009	1344.11194	-213.05551	133.39148	1296.54126	-944.73395	172.97397	1296.71082	602.22229	310.85629	16.64328	25.25391	-7.84096	0.33167	-681.98181	368.04230	1.89001	-1493.02502	9.20526	54.82502
273	2.267	1013.47968	211.24646	1351.21240	-212.82632	134.51547	1295.75098	-943.81726	173.30891	1299.55896	622.84467	312.26489	14.05952	12.96404	-6.92299	0.35580	-694.22058	368.79126	1.83483	-1491.39551	13.23064	60.24494
274	2.275	1010.39410	211.95757	1358.37292	-212.63776	135.77829	1295.07776	-942.86157	173.87830	1302.48462	641.90057	313.61838	11.59710	0.62372	-6.08592	0.37158	-706.62750	369.65143	1.80466	-1487.06836	18.03003	64.07204
275	2.283	1007.18176	212.63295	1365.50623	-212.42979	137.21985	1294.52881	-941.86206	174.65453	1305.49890	659.01483	314.14407	8.94637	-11.79514	-5.26193	0.39442	-719.21350	370.65103	1.84302	-1480.51172	23.63696	65.74772
276	2.292	1003.89917	213.27289	1372.55151	-212.14406	138.87366	1294.10718	-940.81866	175.57736	1308.60767	673.74323	313.60715	6.19167	-24.31445	-4.35541	0.39542	-731.90332	371.65826	1.92092	-1472.29260	30.00698	65.45190
277	2.300	1000.61444	213.86197	1379.47095	-211.72621	140.76477	1293.81763	-939.73730	176.58353	1311.79993	685.35150	312.41953	3.73494	-36.92941	-3.37373	0.36209	-744.59619	372.54413	1.98983	-1462.68433	36.90704	64.16522
278	2.308	997.36865	214.37766	1386.23840	-211.13034	142.91086	1293.66907	-938.62653	177.64157	1315.03833	692.78186	311.47852	1.77022	-49.61597	-2.39842	0.32120	-757.27991	373.34027	2.04820	-1451.56750	43.89561	63.09031
279	2.317	994.15393	214.81302	1392.83582	-210.32330	145.31790	1293.66992	-937.49823	178.75897	1318.25195	695.26648	311.37668	-0.25411	-62.36877	-1.45976	0.29282	-770.01740	374.14398	2.12024	-1438.56470	50.49162	62.76399
280	2.325	990.95667	215.17474	1399.23865	-209.28531	147.97403	1293.82129	-936.36658	179.95522	1321.35620	693.00397	311.66479	-3.28632	-75.17603	-0.52928	0.28795	-782.82617	374.93585	2.18958	-1423.22986	56.35429	62.67274
281	2.333	987.78699	215.48593	1405.40613	-208.00510	150.85287	1294.11646	-935.24298	181.23114	1324.29675	687.02417	311.66556	-7.23395	-87.99190	0.41815	0.31531	-795.65442	375.65057	2.21671	-1405.23291	61.34885	61.82475
282	2.342	984.66626	215.79352	1411.30408	-206.47758	153.92416	1294.54370	-934.13403	182.56207	1327.06519	678.61853	311.76907	-10.46128	-100.78622	1.36124	0.36581	-808.45612	376.28656	2.20713	-1384.49121	65.50778	59.66694
283	2.350	981.65088	216.13246	1416.92529	-204.70790	157.15479	1295.08496	-933.04462	183.91133	1329.67163	669.00793	312.79184	-11.61832	-113.57587	2.25595	0.42979	-821.24683	376.90039	2.21240	-1361.13428	68.94642	56.43118
284	2.358	978.85681	216.49048	1422.25928	-202.71536	160.50168	1295.71704	-931.97607	185.24530	1332.11621	659.00378	314.55026	-11.24595	-126.36227	3.11852	0.51110	-834.07703	377.59827	2.27190	-1335.36780	71.82041	52.79673
285	2.367	976.39594	216.84024	1427.25867	-200.53534	163.91592	1296.41565	-930.92621	186.53865	1334.38599	648.60602	316.24988	-10.75896	-139.10477	4.00154	0.60812	-846.95703	378.44293	2.37472	-1307.40796	74.30563	49.40395
286	2.375	974.32825	217.17574	1431.85571	-198.22112	167.36020	1297.16003	-929.89252	187.77182	1336.47083	637.24500	317.50995	-10.83622	-151.79352	4.87975	0.71985	-859.85132	379.37549	2.48466	-1277.49438	76.53983	46.62778
287	2.383	972.67773	217.51337	1436.00110	-195.84322	170.81744	1297.92883	-928.87415	188.93448	1338.36829	624.68152	318.38828	-11.30703	-164.44971	5.68810	0.85672	-872.73022	380.31836	2.58594	-1245.90918	78.58090	44.61794
288	2.392	971.41516	217.89160	1439.68286	-193.48264	174.27939	1298.69507	-927.87415	190.03758	1340.07288	611.43811	319.13522	-11.78138	-177.03708	6.44495	1.02578	-885.58630	381.26184	2.68490	-1212.96802	80.43085	43.39494
289	2.400	970.46436	218.34465	1442.90686	-191.22054	177.72818	1299.43042	-926.90210	191.11493	1341.56885	598.22400	319.97852	-12.11294	-189.43744	7.21147	1.24799	-898.42737	382.20032	2.78497	-1178.97974	82.08611	42.88809
290	2.408	969.77966	218.86169	1445.67480	-189.13329	181.13290	1300.11572	-925.97540	192.20692	1342.83911	585.30267	320.93292	-12.41317	-201.50375	7.97951	1.58242	-911.26917	383.09540	2.88259	-1144.18018	83.57293	42.95853
291	2.417	969.37769	219.39886	1447.99329	-187.29549	184.45898	1300.74927	-925.12073	193.34494	1343.87585	572.57019	321.93109	-12.74936	-213.14059	8.66110	2.11152	-924.11365	383.95459	2.97511	-1108.67944	84.96107	43.44501
292	2.425	969.30536	219.91241	1449.87329	-185.78276	187.66672	1301.34387	-924.37573	194.54550	1344.67847	559.86890	323.00629	-13.03179	-224.35037	9.14998	2.92109	-936.92444	384.84839	3.05321	-1072.52539	86.35862	44.22611
293	2.433	969.59448	220.36879	1451.29797	-184.66570	190.70129	1301.92480	-923.78809	195.80678	1345.24585	547.11194	324.22986	-13.16264	-235.18445	9.40982	4.06869	-949.65454	385.82080	3.10866	-1035.94312	87.90508	45.24484
294	2.442	970.20258	220.76678	1452.22144	-183.99879	193.50146	1302.52795	-923.41431	197.10609	1345.56824	534.33105	325.57758	-13.15464	-245.67181	9.51373	5.55983	-962.32129	386.88065	3.16340	-999.58582	89.75881	46.43119
295	2.450	971.01819	221.15277	1452.61255	-183.81352	196.02112	1303.19043	-923.31726	198.40833	1345.62744	521.63513	326.92770	-13.11798	-255.77667	9.59087	7.39114	-975.00116	388.02301	3.24960	-964.47333	92.01049	47.56930
296	2.458	971.95630	221.59000	1452.47632	-184.11462	198.24701	1303.93481	-923.56104	199.67976	1345.40161	509.06000	328.13153	-13.18878	-265.32925	9.77901	9.60970	-987.73120	389.17731	3.36043	-931.43622	94.56617	48.29527
297	2.467	973.01941	222.12134	1451.83411	-184.87784	200.21109	1304.75806	-924.20288	200.89038	1344.87097	496.48767	329.11752	-13.42840	-274.00568	10.21143	12.30092	-1000.48108	390.23428	3.45493	-900.42450	97.18809	48.32156
298	2.475	974.27802	222.75308	1450.70007	-186.05600	201.98059	1305.63000	-925.28296	202.01501	1344.02380	483.77173	329.99683	-13.74273	-281.43683	10.95180	15.55994	-1013.20984	391.10345	3.46862	-870.47040	99.65476	47.66000
299	2.483	975.81177	223.46214	1449.07666	-187.59090	203.61868	1306.50330	-926.81818	203.04892	1342.85706	470.93015	331.01425	-13.93680	-287.33264	11.89897	19.53999	-1025.90625	391.74060	3.32994	-840.47247	101.81770	46.57088
300	2.492	977.65118	224.22333	1446.96790	-189.41954	205.15546	1307.32654	-928.79810	204.01920	1341.37854	458.13895	332.29486	-13.91886	-291.52499	12.84267	24.49537	-1038.59741	392.24994	3.06748	-809.93848	103.54870	45.34203
301	2.500	979.76825	225.02112	1444.38586	-191.47485	206.59033	1308.05969	-931.17578	204.96733	1339.60950	445.53839	333.67346	-13.81406	-293.82086	13.69023	30.67711	-1051.31628	392.83289	2.82968	-779.02728	104.73841	44.15421
302	2.508	982.11694	225.83942	1441.32715	-193.69038	207.91052	1308.68457	-933.86401	205.91644	1337.58142	433.09586	334.94891	-13.76892	-293.61761	14.56700	38.01524	-1064.05811	393.58044	2.72143	-748.13892	105.39355	43.06008
303	2.517	984.66315	226.66423	1437.76343	-196.00854	209.10956	1309.20728	-936.74542	206.86337	1335.33496	420.66855	336.10846	-13.79664	-289.76953	15.68242	45.72493	-1076.76733	394.52875	2.74518	-717.57080	105.64606	42.02584
304	2.525	987.37976	227.49057	1433.67725	-198.38766	210.19260	1309.64758	-939.69000	207.79752	1332.92017	408.17020	337.13034	-13.92027	-281.21628	17.19740	52.35567	-1089.37366	395.76517	2.86755	-687.47791	105.59687	41.01563
305	2.533	990.24481	228.31177	1429.09583	-200.80809	211.16992	1310.02417	-942.57550	208.71263	1330.38867	395.62549	337.96054	-14.17935	-267.78577	19.09138	56.63578	-1101.87061	397.23343	3.01949	-658.04095	105.25736	40.00491
306	2.542	993.24133	229.11639	1424.06799	-203.26819	212.04739	1310.34680	-945.30701	209.60582	1327.77820	383.08548	338.71088	-14.47162	-250.21124	20.93248	58.48543	-1114.33972	398.68091	3.12550	-629.58142	104.66889	38.89782
307	2.550	996.34454	229.90108	1418.63074	-205.76825	212.82245	1310.61792	-947.83057	210.47948	1325.10522	370.54840	339.57416	-14.63793	-229.51657	21.97173	59.06000	-1126.87036	399.93011	3.17663	-602.51868	103.94794	37.51006
308	2.558	999.52008	230.66714	1412.82214	-208.29825	213.49289	1310.83960	-950.13849	211.34424	1322.37488	357.96515	340.63754	-14.63248	-206.55060	21.72310	59.71478	-1139.48792	400.99738	3.21366	-577.26544	103.17509	35.66439
309	2.567	1002.72723	231.39825	1406.70789	-210.83592	214.06537	1311.02026	-952.26019	212.21120	1319.59912	345.30444	341.86368	-14.50167	-181.93716	20.34160	61.02866	-1152.15405	401.97980	3.26533	-554.12555	102.31782	33.28729
310	2.575	1005.90710	232.06099	1400.38391	-213.34773	214.55164	1311.17212	-954.24011	213.08121	1316.79822	332.57312	343.13663	-14.32547	-156.19037	18.44817	62.66483	-1164.82080	402.96259	3.32399	-533.25073	101.30083	30.44281
311	2.583	1008.98529	232.63278	1393.96362	-215.79218	214.96750	1311.30981	-956.11176	213.95001	1313.98267	319.79330	344.28613	-14.21656	-129.71967	16.77824	63.81627	-1177.48022	403.97351	3.36260	-514.73901	100.08970	27.27672
312	2.592	1011.90588	233.11185	1387.54846	-218.12350	215.33835	1311.44910	-957.87866	214.82590	1311.14478	307.02570	345.19156	-14.23818	-102.74966	15.88731	63.76317	-1190.15381	404.97659	3.36893	-498.82184	98.66940	23.89627
313	2.600	1014.64484	233.51225	1381.19971	-220.29176	215.68924	1311.60498	-959.50946	215.73303	1308.26733	294.34064	345.90195	-14.31719	-75.35208	15.94865	62.24853	-1202.86218	405.93250	3.36226	-485.95807	97.01736	20.29895
314	2.608	1017.18121	233.86418	1374.95410	-222.24387	216.02875	1311.78857	-960.95227	216.68770	1305.33789	281.71600	346.57001	-14.32174	-47.58687	16.75807	59.52983	-1215.61169	406.85300	3.37865	-476.73474	95.16257	16.42172
315	2.617	1019.50330	234.18399	1368.86646	-223.93233	216.35281	1312.00208	-962.15594	217.67380	1302.36047	269.05240	347.32419	-14.19582	-19.57407	17.94411	56.19506	-1228.39258	407.78851	3.43486	-471.65924	93.26331	12.29013
316	2.625	1021.63928	234.44160	1363.02246	-225.32404	216.66406	1312.23669	-963.08295	218.64819	1299.36218	256.28210	348.23322	-13.99874	8.57375	19.17360	52.90719	-1241.20703	408.76520	3.49997	-470.92957	91.62052	8.14758
317	2.633	1023.62714	234.59442	1357.51624	-226.39899	216.97723	1312.47449	-963.71289	219.56757	1296.38989	243.41403	349.28314	-13.84253	36.83614	20.17644	50.18581	-1254.08984	409.74402	3.51160	-474.18774	90.59258	4.42835
318	2.642	1025.46094	234.64011	1352.43103	-227.14407	217.30197	1312.69336	-964.04120	220.40915	1293.49731	230.49005	350.30142	-13.84594	65.26157	20.71016	48.28574	-1267.06396	410.69165	3.45007	-480.54523	90.43061	1.62204
319	2.650	1027.07849	234.61786	1347.83203	-227.55583	217.63446	1312.87158	-964.07440	221.17506	1290.74084	217.53377	351.09241	-14.07825	93.89870	20.68288	47.16537	-1280.08984	411.66858	3.38259	-489.21143	91.11646	0.05004
320	2.658	1028.40503	234.56537	1343.74329	-227.65132	217.97260	1312.98962	-963.82404	221.89120	1288.19727	204.56833	351.76752	-14.41941	122.79422	20.28773	46.56496	-1293.08923	412.75250	3.38449	-499.97125	92.31969	-0.44506
321	2.667	1029.44653	234.47224	1340.13257	-227.46875	218.32745	1313.03040	-963.30231	222.60797	1285.97766	191.62140	352.60596	-14.63094	152.00406	19.86510	46.17454	-1306.00830	413.91968	3.45107	-512.59863	93.59553	-0.48633
322	2.675	1030.31189	234.28830	1336.95825	-227.05333	218.71561	1312.97791	-962.52063	223.39433	1284.20605	178.69711	353.64685	-14.64157	181.54980	19.64323	45.75724	-1318.83484	415.08630	3.52709	-526.18622	94.69802	-0.64895
323	2.683	1031.10034	233.98740	1334.22571	-226.44383	219.14813	1312.81848	-961.49548	224.32645	1282.98083	165.80835	354.74973	-14.57566	211.36652	19.68129	45.19049	-1331.55273	416.23676	3.57358	-539.62579	95.65617	-1.07158
324	2.692	1031.80725	233.60080	1331.99146	-225.66635	219.63412	1312.54224	-960.25897	225.48085	1282.34937	153.00403	355.89499	-14.49638	241.28720	19.93938	44.49421	-1344.09814	417.45673	3.59893	-552.45667	96.58772	-1.59528
325	2.700	1032.36145	233.18018	1330.32324	-224.73306	220.18689	1312.14331	-958.86414	226.92917	1282.30396	140.30589	357.14197	-14.37207	271.09372	20.30742	43.81873	-1356.34094	418.83878	3.70210	-564.91321	97.53603	-2.06386
326	2.708	1032.70410	232.74844	1329.25024	-223.64584	220.81573	1311.62317	-957.38477	228.72565	1282.78381	127.64856	358.36325	-14.27987	300.63910	20.65083	43.34087	-1368.08887	420.42145	4.11692	-577.36029	98.45832	-2.42395
327	2.717	1032.81140	232.29660	1328.75134	-222.40408	221.51917	1310.99194	-955.90906	230.88843	1283.69031	114.93927	359.37277	-14.29908	329.94922	20.87373	43.13602	-1379.16748	422.19446	5.13019	-589.90680	99.29682	-2.67703
328	2.725	1032.67041	231.81706	1328.79187	-221.01521	222.29428	1310.26013	-954.51892	233.39392	1284.92065	102.15883	360.19748	-14.33199	359.19028	20.92598	43.14645	-1389.53198	424.04877	6.86082	-602.47040	100.03506	-2.83695
329	2.733	1032.25464	231.32744	1329.36243	-219.50455	223.15076	1309.42798	-953.26550	236.19370	1286.40002	89.37006	360.93805	-14.29369	388.51114	20.79536	43.27058	-1399.26831	425.80563	9.16896	-614.97363	100.67277	-2.92832
330	2.742	1031.52136	230.86459	1330.47217	-217.91786	224.11716	1308.49243	-952.15656	239.22311	1288.07678	76.65479	361.62503	-14.23154	417.88504	20.51250	43.46903	-1408.50659	427.36353	11.85209	-627.40460	101.17934	-2.99431
331	2.750	1030.44141	230.45839	1332.10742	-216.31815	225.23132	1307.45947	-951.15723	242.39166	1289.88708	64.05920	362.29834	-14.18151	447.08240	20.06444	43.79031	-1417.34741	428.70770	14.86324	-639.78870	101.54337	-3.08389
332	2.758	1029.04639	230.10062	1334.21106	-214.77960	226.51126	1306.34595	-950.20599	245.58801	1291.74048	51.55984	362.98022	-14.13720	475.77585	19.31288	44.30127	-1425.78357	429.83408	18.31515	-652.16119	101.83970	-3.21505
333	2.767	1027.43005	229.73915	1336.70972	-213.37540	227.92838	1305.17859	-949.24573	248.70345	1293.55652	39.08719	363.61475	-14.12164	503.61456	18.16469	44.95942	-1433.63477	430.75897	22.33242	-664.55078	102.17692	-3.35439
334	2.775	1025.68042	229.32024	1339.55518	-212.15883	229.41135	1303.98792	-948.24780	251.64447	1295.32129	26.61142	364.19089	-14.14463	530.22504	16.79243	45.51799	-1440.57898	431.50439	26.87956	-676.96509	102.61031	-3.45394
335	2.783	1023.82654	228.83456	1342.72998	-211.15218	230.87659	1302.79846	-947.21350	254.34148	1297.10229	14.14368	364.77295	-14.18231	555.32684	15.51265	45.60266	-1446.25818	432.04938	31.70562	-689.38751	103.13741	-3.50106
336	2.792	1021.85602	228.30618	1346.21570	-210.34828	232.26199	1301.62976	-946.15796	256.75681	1298.99609	1.64603	365.32318	-14.24965	578.91077	14.46465	44.95918	-1450.34717	432.40808	36.50790	-701.80359	103.74812	-3.51974
337	2.800	1019.75757	227.75342	1349.97607	-209.71471	233.53983	1300.50500	-945.09729	258.87750	1301.05933	-10.95645	365.67609	-14.40577	601.17993	13.54352	43.61822	-1452.60522	432.70325	41.15276	-714.23053	104.45197	-3.53742
338	2.808	1017.53491	227.18025	1353.97815	-209.20036	234.70074	1299.45020	-944.04150	260.70645	1303.29016	-23.67120	365.74179	-14.70477	622.30969	12.61806	41.83558	-1452.95288	432.98303	45.69727	-726.70404	105.24586	-3.55589
339	2.817	1015.19702	226.59381	1358.20081	-208.74767	235.72455	1298.48840	-942.98962	262.26108	1305.65332	-36.40952	365.72693	-15.10701	642.29352	11.65063	39.96532	-1451.47876	432.96271	50.20992	-739.24817	106.08471	-3.55155
340	2.825	1012.74951	226.00706	1362.60583	-208.30115	236.56293	1297.63989	-941.93268	263.57086	1308.10803	-49.07462	366.10303	-15.39175	660.91382	10.62451	38.38172	-1448.28528	432.11441	54.56572	-751.87073	106.91850	-3.50830
341	2.833	1010.18988	225.42282	1367.12012	-207.80890	237.14728	1296.92432	-940.86115	264.67181	1310.61938	-61.68433	367.10428	-15.36994	677.80249	9.53572	37.40070	-1443.29578	430.14587	58.41502	-764.57800	107.73284	-3.44850
342	2.842	1007.51770	224.83226	1371.65735	-207.22507	237.40939	1296.36157	-939.76697	265.60352	1313.15735	-74.35309	368.40173	-15.16166	692.53693	8.46068	37.17278	-1436.24097	427.28613	61.37672	-777.37036	108.54177	-3.41429
343	2.850	1004.75348	224.22667	1376.15149	-206.51387	237.30267	1295.96643	-938.64368	266.41452	1315.69629	-87.14191	369.58890	-14.98684	704.66559	7.50101	37.60384	-1426.80713	423.99323	63.23003	-790.22058	109.37716	-3.41518
344	2.858	1001.93225	223.60361	1380.56921	-205.65047	236.81522	1295.74097	-937.48981	267.15729	1318.21179	-100.02618	370.62247	-14.87548	713.68994	6.68475	38.29881	-1414.70972	420.59863	63.93478	-803.09180	110.26963	-3.42267
345	2.867	999.09320	222.95909	1384.89612	-204.61722	235.96579	1295.67297	-936.30969	267.86450	1320.67468	-112.96487	371.61676	-14.75812	719.15228	5.98799	38.49095	-1399.66101	417.31488	63.54819	-815.97418	111.20130	-3.40918
346	2.875	996.29590	222.26379	1389.10889	-203.39883	234.79562	1295.74084	-935.11011	268.54013	1323.05212	-125.91043	372.61414	-14.62347	720.85065	5.40776	37.17235	-1381.40674	414.32413	62.13485	-828.88049	112.12286	-3.36087
347	2.883	993.60657	221.47714	1393.16211	-201.98436	233.36493	1295.91919	-933.89832	269.17816	1325.31677	-138.81168	373.58133	-14.54062	719.01508	4.99461	33.63197	-1359.87402	411.71750	59.73465	-841.82800	113.03083	-3.27838
348	2.892	991.04852	220.60085	1397.00427	-200.37434	231.74005	1296.18188	-932.67926	269.78345	1327.45654	-151.67670	374.43979	-14.57627	714.28131	4.81363	28.01250	-1335.27197	409.45917	56.46721	-854.82983	113.95672	-3.18698
349	2.900	988.60535	219.68187	1400.59253	-198.58203	229.96436	1296.50293	-931.44934	270.37219	1329.47449	-164.59314	375.15631	-14.69004	707.45984	4.85875	21.27977	-1307.99023	407.50800	52.69333	-867.88531	114.89526	-3.11028
350	2.908	986.27277	218.76874	1403.88770	-196.63049	228.04822	1296.85913	-930.19183	270.95428	1331.37793	-177.62097	375.84589	-14.75853	699.23590	5.05560	14.68848	-1278.39648	405.87244	48.93494	-880.97778	115.82587	-3.03361
351	2.917	984.08539	217.88943	1406.85303	-194.55234	225.99326	1297.23145	-928.87988	271.51834	1333.16504	-190.71979	376.67191	-14.69954	689.97607	5.37186	9.33243	-1246.77380	404.51764	45.58401	-894.08508	116.77021	-2.92339
352	2.925	982.10486	217.05173	1409.45483	-192.38922	223.81659	1297.60510	-927.48639	272.04175	1334.82520	-203.82617	377.64648	-14.53018	679.71393	5.86406	5.86749	-1213.36963	403.32251	42.76291	-907.19922	117.75358	-2.76915
353	2.933	980.40167	216.24879	1411.65625	-190.19005	221.55392	1297.96533	-925.99768	272.50806	1336.35181	-216.91364	378.66342	-14.31462	668.33636	6.59697	4.22842	-1178.40747	402.15002	40.42869	-920.32434	118.74747	-2.59005
354	2.942	979.03369	215.47324	1413.42371	-188.01363	219.25214	1298.29553	-924.42249	272.90683	1337.74451	-229.94745	379.67203	-14.09478	655.92010	7.53575	3.71638	-1142.09692	401.02820	38.61007	-933.44104	119.71102	-2.41455
355	2.950	978.02234	214.72949	1414.74500	-185.93469	216.95944	1298.57971	-922.79321	273.23105	1338.99951	-242.85071	380.70721	-13.84740	642.88318	8.52510	3.58629	-1104.68213	400.20490	37.53197	-946.50787	120.66241	-2.26775
356	2.958	977.35913	214.02231	1415.62390	-184.04295	214.72699	1298.80225	-921.16675	273.48941	1340.10901	-255.51080	381.82007	-13.45413	629.73425	9.42058	3.46484	-1066.48218	399.89551	37.44156	-959.50366	121.64512	-2.15778
357	2.967	977.03699	213.33649	1416.05981	-182.43152	212.62106	1298.94946	-919.62421	273.70587	1341.05737	-267.78735	383.05093	-12.70772	616.75244	10.23512	3.27544	-1027.92700	400.09894	38.37259	-972.43335	122.64251	-2.05613
358	2.975	977.06464	212.64813	1416.03979	-181.18362	210.71851	1299.02209	-918.26025	273.89795	1341.81189	-279.56415	384.40231	-11.41414	603.96014	11.05971	3.03994	-989.61206	400.67264	40.06600	-985.28961	123.57896	-1.92150
359	2.983	977.45520	211.95793	1415.54456	-180.35976	209.08151	1299.04431	-917.16980	274.06815	1342.32629	-290.81708	385.75677	-9.54042	591.28979	11.87682	2.80594	-952.26013	401.39761	42.04070	-998.04565	124.38592	-1.75790
360	2.992	978.21552	211.29552	1414.56067	-179.98645	207.74374	1299.05322	-916.43970	274.22089	1342.55029	-301.55457	386.90451	-7.18155	578.67957	12.59796	2.61308	-916.47510	402.00516	43.78614	-1010.69849	125.04600	-1.61561
361	3.000	979.34613	210.69368	1413.08350	-180.05496	206.71634	1299.08093	-916.13782	274.37756	1342.43555	-311.63202	387.76566	-4.31638	566.08582	13.23419	2.46089	-882.43652	402.36926	44.95588	-1023.28204	125.59425	-1.52556
362	3.008	980.83911	210.17468	1411.10718	-180.53119	205.99026	1299.14343	-916.29803	274.57764	1341.94373	-320.61218	388.55005	-0.63938	553.50568	13.87943	2.33146	-849.83972	402.66058	45.45629	-1035.85132	126.15119	-1.48898
363	3.017	982.67389	209.74481	1408.62622	-181.36864	205.53503	1299.23889	-916.91309	274.87332	1341.05542	-327.84967	389.62576	4.39360	540.97546	14.57704	2.21874	-818.12811	403.18085	45.41504	-1048.46887	126.93397	-1.52702
364	3.025	984.82544	209.38036	1405.64954	-182.51787	205.30383	1299.35193	-917.94135	275.31644	1339.77234	-332.77051	391.28671	11.47536	528.51099	15.30840	2.12281	-786.77649	404.14374	45.06218	-1061.14258	128.04269	-1.63582
365	3.033	987.26642	209.03647	1402.20313	-183.93231	205.24307	1299.46045	-919.32275	275.93707	1338.11707	-334.96649	393.71924	21.35176	516.07654	16.05940	2.03821	-755.44342	405.63428	44.62170	-1073.80225	129.28424	-1.72580
366	3.042	989.92706	208.69833	1398.31177	-185.57007	205.30908	1299.54175	-920.99451	276.73840	1336.12463	-333.86560	397.00781	34.45603	503.65207	16.83565	1.94455	-723.99438	407.65811	44.26746	-1086.38489	130.37378	-1.70980
367	3.050	992.68109	208.40556	1393.98352	-187.39316	205.48090	1299.58057	-922.90295	277.70566	1333.82239	-328.43787	401.01889	50.30048	491.26413	17.62617	1.82417	-692.45972	410.22406	44.12421	-1098.85437	131.18146	-1.60068
368	3.058	995.43707	208.19507	1389.22913	-189.36620	205.75537	1299.57202	-925.01031	278.81186	1331.22034	-317.64209	405.42252	67.14621	478.91766	18.37514	1.70011	-660.98236	413.33386	44.26543	-1111.17236	131.74673	-1.48865
369	3.067	998.21057	208.05089	1384.08862	-191.45436	206.13388	1299.52002	-927.28821	280.02905	1328.32849	-301.43286	409.87891	82.41349	466.58606	19.02690	1.61040	-629.79761	416.87500	44.67762	-1123.36755	132.19653	-1.45128
370	3.075	1001.05823	207.93304	1378.62695	-193.62497	206.61740	1299.43298	-929.69678	281.33276	1325.16980	-281.08099	414.12607	93.81654	454.26227	19.60231	1.54750	-599.24414	420.66016	45.23333	-1135.55847	132.64703	-1.47456
371	3.083	1003.97571	207.82533	1372.93054	-195.85107	207.20859	1299.31995	-932.16339	282.68909	1321.77698	-258.31958	417.93173	100.49364	441.95111	20.17744	1.47801	-569.74683	424.56323	45.70479	-1147.84302	133.15253	-1.47921
372	3.092	1006.88171	207.73926	1367.12170	-198.10820	207.91022	1299.19067	-934.57849	284.05771	1318.19495	-234.43097	421.08511	103.17555	429.62985	20.80113	1.39599	-541.74127	428.51691	45.82671	-1160.23389	133.73190	-1.42044
373	3.100	1009.69366	207.67639	1361.34045	-200.36588	208.72183	1299.05750	-936.81964	285.41974	1314.48730	-210.08020	423.47995	103.33780	417.24829	21.47896	1.31011	-515.56494	432.41296	45.39842	-1172.69641	134.39307	-1.32229
374	3.108	1012.39191	207.61206	1355.70178	-202.58179	209.63461	1298.93811	-938.79053	286.78766	1310.72534	-185.47583	425.08554	102.21985	404.76776	22.19460	1.20388	-491.41238	436.09937	44.34603	-1185.20081	135.13776	-1.23736
375	3.117	1014.98987	207.53696	1350.29504	-204.70245	210.62469	1298.85291	-940.44714	288.17438	1306.96057	-160.48572	425.75851	100.43530	392.18945	22.90678	1.06218	-469.44263	439.55792	42.72142	-1197.75305	135.95151	-1.19561
376	3.125	1017.48608	207.48213	1345.22107	-206.67000	211.65714	1298.81946	-941.79401	289.57086	1303.21094	-134.85785	425.27539	98.18744	379.54996	23.57402	0.92325	-449.91370	442.98465	40.64833	-1210.37866	136.78714	-1.17914
377	3.133	1019.86975	207.48138	1340.59033	-208.42996	212.70206	1298.84790	-942.86292	290.97479	1299.47485	-108.51141	423.63800	95.64211	366.89972	24.21922	0.82559	-433.16745	446.56476	38.20569	-1223.07312	137.58545	-1.15215
378	3.142	1022.12909	207.54504	1336.48193	-209.93393	213.74442	1298.94019	-943.68964	292.41364	1295.74902	-81.58112	421.12576	93.02499	354.27634	24.92946	0.74375	-419.53894	450.23615	35.33934	-1235.79980	138.31509	-1.11033
379	3.150	1024.24231	207.67761	1332.92639	-211.14090	214.78244	1299.09180	-944.29767	293.91946	1292.03137	-54.21991	418.04709	90.47566	341.69403	25.75169	0.65192	-409.32831	453.73117	31.86882	-1248.54126	138.99380	-1.08212
380	3.158	1026.19519	207.88727	1329.92993	-212.02299	215.81671	1299.29407	-944.68866	295.51105	1288.32166	-26.49622	414.63962	87.95883	329.14828	26.62260	0.57349	-402.81149	456.84531	27.58329	-1261.32227	139.67798	-1.08571
381	3.167	1028.00183	208.18298	1327.50317	-212.57242	216.83408	1299.53589	-944.84369	297.20892	1284.63086	1.53229	411.09464	85.28072	316.61990	27.45378	0.52681	-400.14984	459.56146	22.44151	-1274.16064	140.41443	-1.09661
382	3.175	1029.68188	208.58559	1325.66943	-212.80142	217.80685	1299.80261	-944.73413	299.04077	1280.98462	29.78510	407.53214	82.20938	304.07925	28.25319	0.48959	-401.18860	461.84802	16.79814	-1287.02832	141.19333	-1.06133
383	3.183	1031.23511	209.12384	1324.45728	-212.73619	218.71375	1300.07336	-944.33350	301.03131	1277.42236	58.23663	404.06418	78.72446	291.48141	29.08278	0.44533	-405.40216	463.56635	11.49372	-1299.89612	141.96664	-0.94737
384	3.192	1032.65979	209.79398	1323.88708	-212.41132	219.56027	1300.32092	-943.62823	303.19223	1274.00305	86.98434	400.83508	75.08383	278.77551	29.94325	0.42616	-412.22974	464.68958	7.54390	-1312.77039	142.72214	-0.78206
385	3.200	1033.95703	210.54106	1323.96960	-211.86719	220.37607	1300.51685	-942.62665	305.50610	1270.81311	116.21323	397.88678	71.56197	265.94528	30.79713	0.46644	-421.44525	465.42944	5.39465	-1325.66016	143.53448	-0.65364
386	3.208	1035.09143	211.30817	1324.72510	-211.14740	221.19568	1300.63696	-941.35608	307.91711	1267.96619	146.02795	395.11417	68.23408	253.02229	31.64256	0.54316	-432.82651	466.05298	4.58905	-1338.55786	144.49469	-0.65686
387	3.217	1035.98169	212.08887	1326.18286	-210.29254	222.04306	1300.66528	-939.85095	310.34613	1265.58948	176.30014	392.44681	65.02248	240.06468	32.48299	0.59738	-445.58533	466.68146	4.35213	-1351.43604	145.54227	-0.77289
388	3.225	1036.54517	212.91942	1328.33850	-209.33400	222.92807	1300.59619	-938.14905	312.70258	1263.80237	206.72015	389.98184	61.82433	227.14113	33.29674	0.59218	-458.69214	467.33368	4.20172	-1364.22571	146.48004	-0.82193
389	3.233	1036.75366	213.83386	1331.14600	-208.29190	223.85175	1300.43726	-936.30200	314.87250	1262.69507	237.01453	387.81943	58.55331	214.30893	34.07515	0.54900	-471.58878	468.03571	3.98743	-1376.81677	147.20691	-0.57140
390	3.242	1036.64905	214.82655	1334.55566	-207.17607	224.81049	1300.20276	-934.39111	316.71313	1262.31494	267.13904	385.81082	55.11275	201.60106	34.83702	0.52525	-484.22302	468.82617	3.71748	-1389.06274	147.80753	0.17984
391	3.250	1036.30090	215.84294	1338.53589	-205.98708	225.79291	1299.90613	-932.52655	318.08997	1262.66589	297.25964	383.64172	51.38955	189.02998	35.61986	0.54340	-496.67679	469.73914	3.43874	-1400.79871	148.45398	1.59554
392	3.258	1035.76367	216.80450	1343.06396	-204.71974	226.77969	1299.55652	-930.82178	318.93582	1263.71570	327.54382	381.16583	47.30801	176.58331	36.46635	0.57343	-508.99799	470.80103	3.18908	-1411.92786	149.31128	3.75490
393	3.267	1035.05896	217.66177	1348.10693	-203.37291	227.74994	1299.15979	-929.35510	319.28430	1265.40466	358.08612	378.46817	42.86407	164.21121	37.40410	0.58633	-521.23737	472.04007	2.99667	-1422.48901	150.45621	6.62832
394	3.275	1034.16052	218.42839	1353.61780	-201.96048	228.68292	1298.71680	-928.14661	319.25128	1267.65222	388.99326	375.73273	38.16144	151.84097	38.46089	0.57418	-533.47388	473.48712	2.87690	-1432.57495	151.83929	10.15491
395	3.283	1032.98914	219.16368	1359.56421	-200.51625	229.55804	1298.22632	-927.16327	318.96646	1270.35193	420.26691	373.33298	33.50928	139.43860	39.65434	0.52589	-545.74695	475.10797	2.80733	-1442.19946	153.35669	14.29836
396	3.292	1031.45190	219.92532	1365.95044	-199.09024	230.36276	1297.69263	-926.33850	318.50360	1273.35608	451.60947	371.74960	29.34604	127.04311	40.94347	0.44129	-557.99109	476.72916	2.71761	-1451.29980	155.01132	19.01405
397	3.300	1029.52014	220.72296	1372.78467	-197.73988	231.10199	1297.13074	-925.58881	317.89447	1276.50024	482.46982	371.13675	25.93537	114.71513	42.25148	0.36542	-570.11694	478.16718	2.55649	-1459.83325	157.01749	24.22605
398	3.308	1027.25879	221.52087	1380.02722	-196.51985	231.79941	1296.55994	-924.83374	317.19965	1279.67322	512.17145	371.22104	23.15200	102.47343	43.51387	0.35443	-582.15582	479.47430	2.38151	-1467.75623	159.63507	29.87447
399	3.317	1024.75989	222.29008	1387.57666	-195.46893	232.49319	1295.99878	-924.01892	316.51602	1282.84546	540.07324	371.62888	20.57395	90.29167	44.70769	0.39313	-594.21741	480.83649	2.30733	-1474.85730	162.86261	35.96841
400	3.325	1022.07104	223.03674	1395.30945	-194.59810	233.21869	1295.46497	-923.12213	315.92429	1286.03308	565.79138	372.11838	17.81652	78.11520	45.87727	0.40726	-606.32874	482.21051	2.33729	-1480.68018	166.44275	42.52912
401	3.333	1019.19165	223.78830	1403.13635	-193.88972	233.98779	1294.97571	-922.14001	315.47223	1289.26270	589.31067	372.56049	14.79113	65.88344	47.05296	0.38209	-618.44574	483.35370	2.34673	-1484.63159	170.17957	49.42694
402	3.342	1016.11523	224.56427	1411.01013	-193.30557	234.79330	1294.54785	-921.07605	315.19235	1292.56067	611.02380	372.92502	11.71616	53.56802	48.17586	0.38282	-630.58716	484.21326	2.26744	-1486.13965	174.11316	56.22689
403	3.350	1012.85883	225.35278	1418.88196	-192.79222	235.63507	1294.19861	-919.93701	315.10535	1295.94629	631.51703	373.39642	8.93876	41.18075	49.21550	0.43253	-642.82977	485.00610	2.18097	-1484.85559	178.43295	62.14405
404	3.358	1009.45258	226.12224	1426.69080	-192.28529	236.54352	1293.94080	-918.73413	315.21469	1299.42322	650.94354	374.26538	6.66912	28.74771	50.23442	0.47080	-655.19452	485.89984	2.19856	-1480.86523	183.33017	66.25565
405	3.367	1005.92871	226.85167	1434.39990	-191.71744	237.58298	1293.78101	-917.48279	315.50845	1302.97559	668.72711	375.57269	4.89962	16.27388	51.25230	0.46532	-667.63623	486.81940	2.32595	-1474.67358	188.89731	67.99571
406	3.375	1002.31561	227.54474	1442.00049	-191.02745	238.82764	1293.72314	-916.19897	315.96109	1306.57190	684.00543	377.11456	3.55698	3.72655	52.20296	0.46728	-680.14313	487.62030	2.47267	-1466.89551	195.05704	67.62384
407	3.383	998.62177	228.21837	1449.47388	-190.16470	240.32938	1293.77271	-914.89478	316.53436	1310.17480	696.02856	378.78314	2.49957	-8.91791	53.06776	0.51512	-692.75995	488.30383	2.55386	-1457.89404	201.48163	66.23802
408	3.392	994.85272	228.87259	1456.77539	-189.08969	242.10626	1293.93701	-913.57642	317.18460	1313.75537	704.06274	380.56705	1.31752	-21.62126	53.91606	0.56979	-705.49908	488.96973	2.55046	-1447.64185	207.60654	65.14046
409	3.400	991.04285	229.48819	1463.84302	-187.77773	244.15033	1294.22119	-912.24762	317.88019	1317.29907	707.32416	382.27029	-0.58773	-34.33093	54.79747	0.58703	-718.30212	489.67126	2.49668	-1435.82056	212.84515	64.93590
410	3.408	987.25208	230.05814	1470.60779	-186.22540	246.43683	1294.62085	-910.91302	318.61078	1320.79431	705.42737	383.57529	-3.50653	-47.05948	55.68633	0.59351	-731.10901	490.40906	2.45195	-1421.97510	216.85242	65.17790
411	3.417	983.54376	230.59387	1477.00940	-184.45099	248.92773	1295.11475	-909.57825	319.36923	1324.21741	699.07080	384.42130	-6.97707	-59.84921	56.54668	0.65049	-743.92090	491.19000	2.47273	-1405.69922	219.58304	64.92058
412	3.425	979.95685	231.11008	1483.01306	-182.48654	251.57700	1295.67236	-908.24591	320.13708	1327.53467	690.05823	385.11465	-9.95134	-72.68881	57.40733	0.76723	-756.77295	492.02924	2.57628	-1386.84094	221.13004	63.56130
413	3.433	976.50012	231.62869	1488.60669	-180.36798	254.34268	1296.26660	-906.91461	320.89941	1330.71533	680.19910	386.03146	-11.60607	-85.52011	58.34004	0.88851	-769.67944	492.93634	2.73759	-1365.51318	221.58881	61.18135
414	3.442	973.19727	232.17432	1493.77808	-178.12645	257.19748	1296.88379	-905.58636	321.65967	1333.74048	670.09546	387.32172	-12.00014	-98.29749	59.35994	0.96016	-782.62793	493.91815	2.92768	-1341.92175	221.09787	58.29873
415	3.450	970.12732	232.74512	1498.50037	-175.78860	260.12866	1297.52112	-904.27136	322.43353	1336.59949	659.22583	388.91528	-11.79525	-111.01920	60.38029	0.97939	-795.59412	494.94135	3.11965	-1316.29138	219.91229	55.45403
416	3.458	967.40155	233.30521	1502.74402	-173.38918	263.12570	1298.17944	-902.98474	323.23718	1339.27808	647.09973	390.73682	-11.44762	-123.70776	61.30165	0.99738	-808.54913	495.92041	3.27509	-1288.88623	218.32974	52.99389
417	3.467	965.10608	233.81451	1506.49695	-170.98088	266.16861	1298.85706	-901.74408	324.07996	1341.74939	634.00970	392.72549	-10.99665	-136.35333	62.12715	1.09178	-821.48541	496.82849	3.38218	-1259.97705	216.54712	51.10511
418	3.475	963.25378	234.26276	1509.77417	-168.63046	269.22968	1299.55164	-900.57117	324.96295	1343.97791	620.73083	394.55380	-10.57451	-148.89160	62.94759	1.32135	-834.40906	497.72900	3.47340	-1229.81348	214.63623	49.89959
419	3.483	961.79297	234.67340	1512.60303	-166.40997	272.27829	1300.26282	-899.48840	325.88507	1345.92932	607.81116	395.75998	-10.53619	-161.22690	63.80946	1.71514	-847.30200	498.63245	3.56561	-1198.63977	212.63007	49.39939
420	3.492	960.67810	235.07393	1514.98511	-164.39148	275.28101	1300.98975	-898.51373	326.84750	1347.58032	595.26129	396.37433	-10.95689	-173.24869	64.65370	2.30271	-860.14111	499.49799	3.63902	-1166.67773	210.57367	49.49563
421	3.500	959.91724	235.46126	1516.87830	-162.64331	278.20578	1301.73096	-897.66547	327.84641	1348.92126	582.79248	396.90881	-11.51149	-184.88330	65.40154	3.12499	-872.92780	500.35095	3.68025	-1134.06934	208.49255	50.00487
422	3.508	959.54883	235.79840	1518.23389	-161.22705	281.02524	1302.48755	-896.97314	328.86642	1349.95105	570.18860	397.70459	-11.91246	-196.13943	66.04234	4.22655	-885.68689	501.24121	3.69364	-1100.87231	206.39682	50.77403
423	3.517	959.60730	236.04449	1519.03979	-160.19586	283.71249	1303.26892	-896.48248	329.88843	1350.67029	557.44183	398.76474	-12.13263	-207.04556	66.61720	5.64605	-898.46082	502.18188	3.69560	-1067.15308	204.37320	51.72060
424	3.525	960.11646	236.17691	1519.32495	-159.59413	286.24347	1304.09058	-896.25037	330.89816	1351.07922	544.65735	400.03598	-12.25340	-217.58630	67.15498	7.40966	-911.25964	503.16193	3.71799	-1033.14014	202.60959	52.79647
425	3.533	961.07416	236.19775	1519.12292	-159.45772	288.60477	1304.96729	-896.33478	331.88745	1351.17810	531.90991	401.45972	-12.34221	-227.70920	67.68614	9.54293	-924.02917	504.14545	3.78296	-999.33453	201.28702	53.90786
426	3.542	962.41650	236.15146	1518.43237	-159.80920	290.79584	1305.90063	-896.78595	332.85193	1350.96765	519.21680	402.87347	-12.47730	-237.29156	68.29594	12.09390	-936.71851	505.10370	3.86538	-966.41888	200.47470	54.85795
427	3.550	964.03467	236.13148	1517.22192	-160.64554	292.82532	1306.86902	-897.63953	333.78503	1350.44849	506.61142	404.07153	-12.71044	-246.07925	69.06404	15.15948	-949.34375	506.06061	3.90578	-934.88196	200.10303	55.40484
428	3.558	965.87280	236.23090	1515.47095	-161.92996	294.70743	1307.83350	-898.91364	334.67627	1349.62000	494.11728	404.99728	-12.96399	-253.71326	70.01064	18.86910	-961.96277	507.06543	3.87538	-904.61102	199.98810	55.41642
429	3.567	967.98401	236.47263	1513.18726	-163.59703	296.45712	1308.75757	-900.60590	335.52283	1348.48560	481.63898	405.79852	-13.11287	-259.81656	71.17656	23.29196	-974.61353	508.13458	3.81433	-874.91052	199.92252	54.96727
430	3.575	970.45691	236.80524	1510.39294	-165.56519	298.09018	1309.61975	-902.69373	336.33734	1347.05884	469.02661	406.60886	-13.16731	-264.04428	72.65846	28.37790	-987.30518	509.23798	3.79313	-845.01801	199.78036	54.26909
431	3.583	973.31506	237.16321	1507.10999	-167.75063	299.62732	1310.41272	-905.13538	337.13394	1345.36499	456.27075	407.43179	-13.22995	-266.04190	74.48506	34.01632	-1000.04205	510.26282	3.81013	-814.60333	199.51419	53.52530
432	3.592	976.49841	237.51196	1503.34119	-170.08206	301.08359	1311.13623	-907.86713	337.91458	1343.43835	443.51776	408.32132	-13.33211	-265.26950	76.52596	40.02869	-1012.80865	511.03668	3.75008	-783.81116	199.08478	52.86376
433	3.600	979.89337	237.84488	1499.06531	-172.51138	302.45389	1311.79626	-910.79932	338.67297	1341.32288	430.88153	409.39224	-13.44103	-260.91403	78.63045	45.93835	-1025.56091	511.58118	3.54302	-752.96924	198.44595	52.33712
434	3.608	983.37921	238.16438	1494.28101	-175.01076	303.71780	1312.40637	-913.82190	339.40628	1339.06665	418.33414	410.60110	-13.53928	-252.22977	80.76787	50.89732	-1038.27344	512.19922	3.30350	-722.36127	197.60010	51.90747
435	3.617	986.87299	238.48074	1489.04175	-177.56058	304.84927	1312.98181	-916.82080	340.12128	1336.71436	405.79114	411.79391	-13.61121	-239.05362	82.85280	54.18832	-1050.95435	513.12592	3.20086	-692.22961	196.62976	51.44931
436	3.625	990.32306	238.82227	1483.42371	-180.14131	305.82220	1313.52917	-919.69971	340.82800	1334.29736	393.20203	412.89905	-13.63713	-221.90222	84.50163	55.86626	-1063.59424	514.30841	3.28468	-662.86578	195.64359	50.80680
437	3.633	993.69360	239.21454	1477.48511	-182.73303	306.62643	1314.04492	-922.39410	341.52933	1331.82642	380.54968	413.89359	-13.63785	-201.61908	85.18336	56.73687	-1076.18555	515.55939	3.47886	-634.64301	194.75580	49.83014
438	3.642	996.98926	239.63853	1471.27039	-185.31589	307.28574	1314.52173	-924.87073	342.21936	1329.29822	367.84235	414.74597	-13.66704	-179.03851	84.69005	57.64970	-1088.79932	516.73120	3.66250	-607.97180	194.12903	48.36077
439	3.650	1000.24377	240.03143	1464.84448	-187.86789	307.84854	1314.95288	-927.12109	342.89203	1326.71350	355.10178	415.53680	-13.71865	-154.88354	83.37447	58.87421	-1101.52734	517.76691	3.74228	-583.19775	193.91473	46.26205
440	3.658	1003.46155	240.32983	1458.30481	-190.36455	308.35547	1315.33508	-929.15350	343.54413	1324.08105	342.33600	416.52554	-13.68468	-129.72479	81.87282	60.10343	-1114.36414	518.69196	3.69733	-560.49268	194.12689	43.52783
441	3.667	1006.60852	240.49765	1451.75146	-192.77930	308.82553	1315.67261	-930.98431	344.16702	1321.40942	329.53259	417.87946	-13.50972	-103.92404	80.69380	60.84068	-1127.23730	519.60193	3.59945	-539.86768	194.63196	40.29967
442	3.675	1009.64862	240.52664	1445.26099	-195.08014	309.27090	1315.97620	-932.63141	344.74237	1318.70093	316.67706	419.38208	-13.30845	-77.64998	80.10121	60.69908	-1140.10645	520.60260	3.55550	-521.33112	195.25446	36.72663
443	3.683	1012.54297	240.43365	1438.90381	-197.22720	309.70462	1316.26086	-934.11029	345.25269	1315.95886	303.78040	420.64883	-13.20610	-50.94907	80.19255	59.50975	-1152.97217	521.70099	3.59973	-505.03308	195.88708	32.86879
444	3.692	1015.23663	240.24574	1432.75623	-199.17709	310.12991	1316.54199	-935.43079	345.69370	1313.19958	290.87872	421.53653	-13.19369	-23.82820	80.91902	57.36720	-1165.82373	522.79034	3.67940	-491.29242	196.50107	28.72610
445	3.700	1017.68433	239.97354	1426.87695	-200.88792	310.54376	1316.82922	-936.59119	346.07489	1310.45776	278.00711	422.23846	-13.18927	3.67006	82.06050	54.64461	-1178.64917	523.77948	3.74141	-480.53351	197.07706	24.28367
446	3.708	1019.87311	239.61404	1421.29260	-202.32083	310.95029	1317.11865	-937.57495	346.40692	1307.77661	265.17938	423.09842	-13.11548	31.45050	83.31233	51.87093	-1191.48914	524.70258	3.79168	-473.16290	197.61972	19.54922
447	3.717	1021.80737	239.17798	1416.02612	-203.44469	311.35458	1317.38965	-938.35736	346.69174	1305.18628	252.36383	424.28055	-12.96006	59.40763	84.44377	49.49109	-1204.39893	525.64355	3.85697	-469.43158	198.25803	14.62702
448	3.725	1023.48297	238.69354	1411.12927	-204.24246	311.74863	1317.60938	-938.92004	346.92471	1302.69373	239.49438	425.59619	-12.82141	87.49579	85.32191	47.71162	-1217.39331	526.61334	3.92936	-469.35510	199.22128	9.83082
449	3.733	1024.89465	238.18219	1406.68079	-204.71309	312.11398	1317.74280	-939.25885	347.10315	1300.29675	226.53424	426.73438	-12.82908	115.77361	85.86064	46.51323	-1230.46912	527.58020	3.99094	-472.67371	200.64310	5.66855
450	3.742	1026.07312	237.63849	1402.76355	-204.87112	312.43594	1317.76111	-939.37726	347.23538	1298.00208	213.48550	427.56610	-13.03012	144.33435	86.05666	45.74573	-1243.59045	528.55920	4.05455	-478.88770	202.41486	2.56168
451	3.750	1027.07349	237.03897	1399.42688	-204.74315	312.71350	1317.64319	-939.27612	347.34558	1295.83838	200.36845	428.23083	-13.33302	173.18683	86.02238	45.21987	-1256.67102	529.60529	4.13207	-487.49878	204.26865	0.62085
452	3.758	1027.91907	236.37512	1396.65601	-204.36142	312.95438	1317.37476	-938.95471	347.46893	1293.85925	187.24945	429.01816	-13.52114	202.28922	85.94240	44.76519	-1269.63745	530.73956	4.19168	-498.16730	205.98636	-0.30721
453	3.767	1028.59949	235.66296	1394.40295	-203.76245	313.16638	1316.94641	-938.41901	347.64795	1292.13940	174.20239	430.06287	-13.47811	231.66440	85.97609	44.27337	-1282.48999	531.92896	4.19340	-510.45026	207.48877	-0.58583
454	3.775	1029.10107	234.92136	1392.65588	-202.98991	313.35480	1316.35217	-937.68512	347.93317	1290.76135	161.22334	431.21176	-13.37504	261.34485	86.14265	43.74220	-1295.27686	533.18158	4.16418	-523.62341	208.77893	-0.69328
455	3.783	1029.40259	234.16740	1391.44629	-202.09273	313.51459	1315.59082	-936.77734	348.37994	1289.79858	148.25943	432.25409	-13.44150	291.23370	86.32564	43.27621	-1307.97803	534.58881	4.20072	-536.98090	209.88727	-0.94673
456	3.792	1029.46985	233.42557	1390.80359	-201.11470	313.63034	1314.66748	-935.72827	349.04660	1289.30347	135.28220	433.09180	-13.70202	321.13995	86.41121	43.00786	-1320.40356	536.18213	4.41005	-550.13452	210.85123	-1.36606
457	3.800	1029.26978	232.72623	1390.73669	-200.08072	313.70230	1313.59668	-934.57758	349.99686	1289.30054	122.31422	433.76468	-14.01306	350.91846	86.36382	43.00664	-1332.26099	537.88074	4.91340	-562.99377	211.70126	-1.82273
458	3.808	1028.77368	232.09393	1391.24158	-198.98889	313.76212	1312.40332	-933.36664	351.29224	1289.77649	109.41373	434.47198	-14.18004	380.48694	86.18965	43.25286	-1343.35901	539.63123	5.87708	-575.62964	212.45480	-2.21126
459	3.817	1027.97095	231.52431	1392.29517	-197.82016	313.84830	1311.12012	-932.12976	352.96823	1290.66724	96.60645	435.36755	-14.09510	409.77432	85.86836	43.67352	-1353.72632	541.42322	7.44428	-588.16241	213.11655	-2.49941
460	3.825	1026.89832	230.97784	1393.84167	-196.56161	313.98477	1309.77869	-930.88702	355.01340	1291.85645	83.88760	436.38095	-13.82438	438.73248	85.28786	44.22188	-1363.51611	543.18262	9.65713	-600.67371	213.67545	-2.70064
461	3.833	1025.62268	230.41766	1395.80396	-195.22461	314.18753	1308.39990	-929.64459	357.37265	1293.20740	71.28574	437.40402	-13.51973	467.31696	84.28755	44.91498	-1372.79944	544.78131	12.48970	-613.16968	214.11069	-2.83365
462	3.842	1024.16907	229.84319	1398.12830	-193.84747	314.46973	1306.99036	-928.40033	359.96124	1294.60559	58.79263	438.38037	-13.31263	495.38885	82.85799	45.71887	-1381.45190	546.11072	15.90498	-625.62622	214.43182	-2.92725
463	3.850	1022.48480	229.27759	1400.81372	-192.48740	314.83035	1305.54871	-927.15198	362.66751	1295.98730	46.30576	439.22464	-13.25987	522.65839	81.24977	46.40448	-1389.25208	547.13068	19.86651	-638.05426	214.71176	-3.02884
464	3.858	1020.50391	228.73755	1403.88416	-191.21060	315.24673	1304.07202	-925.90814	365.35880	1297.36108	33.74414	439.90668	-13.32005	548.73230	79.78853	46.61205	-1396.02734	547.91534	24.31974	-650.48859	215.05038	-3.15705
465	3.867	1018.22174	228.21884	1407.33374	-190.08363	315.68356	1302.56335	-924.68958	367.90338	1298.79480	21.12976	440.48959	-13.41102	573.25439	78.60164	46.08347	-1401.62744	548.59729	29.12003	-662.93805	215.50449	-3.27087
466	3.875	1015.67853	227.70007	1411.11816	-189.16069	316.10056	1301.03394	-923.51575	370.19421	1300.35071	8.52301	441.03345	-13.48090	596.06519	77.55281	44.80124	-1405.80103	549.25629	34.00191	-675.38489	216.05786	-3.31877
467	3.883	1012.91754	227.15128	1415.17957	-188.46890	316.45294	1299.50354	-922.39490	372.15924	1302.04126	-4.06006	441.57217	-13.53110	617.22876	76.40654	42.92501	-1408.22266	549.90186	38.73201	-687.82739	216.67166	-3.30804
468	3.892	1009.99304	226.54651	1419.44092	-188.00290	316.70163	1297.99695	-921.32654	373.76227	1303.84277	-16.65945	442.13223	-13.61126	636.91284	75.02507	40.68012	-1408.67639	550.48297	43.30522	-700.29846	217.35382	-3.29383
469	3.900	1006.97186	225.87721	1423.79871	-187.73152	316.82162	1296.54297	-920.30743	374.99936	1305.72253	-29.32254	442.68921	-13.78115	655.24841	73.42696	38.33158	-1407.16187	550.83398	47.90320	-712.82922	218.12512	-3.30328
470	3.908	1003.90076	225.14687	1428.16675	-187.60603	316.78922	1295.17346	-919.33368	375.89258	1307.64917	-42.02368	443.19513	-14.04425	672.20374	71.74144	36.17625	-1403.86560	550.60785	52.63071	-725.43115	218.95874	-3.31404
471	3.917	1000.79108	224.36424	1432.51392	-187.56413	316.57001	1293.92090	-918.39581	376.48236	1309.60059	-54.67670	443.73407	-14.29678	687.53180	70.12538	34.50906	-1398.99121	549.36847	57.28374	-738.11224	219.81689	-3.30197
472	3.925	997.64740	223.54782	1436.83484	-187.53525	316.11990	1292.81567	-917.47760	376.82092	1311.57007	-67.27551	444.50098	-14.38805	700.80933	68.66328	33.56426	-1392.47412	546.86401	61.32516	-750.87061	220.69568	-3.27337
473	3.933	994.48853	222.72418	1441.10034	-187.44753	315.39240	1291.87976	-916.56360	376.96710	1313.56580	-79.91711	445.53943	-14.28899	711.48932	67.32942	33.35925	-1383.90979	543.22986	64.17171	-763.68555	221.61118	-3.24952
474	3.942	991.33087	221.91664	1445.25391	-187.23146	314.34991	1291.12732	-915.64636	376.97882	1315.59753	-92.67038	446.64960	-14.14151	718.98950	66.05272	33.46826	-1372.79907	538.94238	65.58997	-776.53992	222.55954	-3.23732
475	3.950	988.17273	221.13791	1449.24463	-186.82320	312.97946	1290.56665	-914.72223	376.90768	1317.66565	-105.53891	447.61813	-14.07970	722.85974	64.83235	32.92493	-1358.73145	534.54321	65.68106	-789.43494	223.49875	-3.22514
476	3.958	985.01721	220.39125	1453.03418	-186.17238	311.30264	1290.19897	-913.78430	376.80063	1319.76184	-118.50363	448.42685	-14.08820	723.01843	63.80516	30.56090	-1341.40015	530.33136	64.52329	-802.37170	224.39484	-3.20098
477	3.967	981.91687	219.66986	1456.57104	-185.24985	309.36380	1290.01440	-912.81793	376.69562	1321.87085	-131.51880	449.20346	-14.07955	719.92773	63.17543	25.81845	-1320.67090	526.28363	62.07138	-815.34760	225.27902	-3.16023
478	3.975	978.96381	218.96432	1459.79492	-184.04962	307.20877	1289.99158	-911.79865	376.61172	1323.96875	-144.53882	450.06738	-13.99547	714.47925	63.07259	19.37878	-1296.69653	522.24670	58.41783	-828.37000	226.22229	-3.09615
479	3.983	976.22693	218.26938	1462.67224	-182.58594	304.87778	1290.09949	-910.69617	376.54913	1326.02466	-157.56519	451.02451	-13.84458	707.60309	63.48900	12.89787	-1269.88208	518.20258	54.01252	-841.44421	227.23795	-3.00156
480	3.992	973.74524	217.56290	1465.19519	-180.88655	302.40704	1290.30371	-909.48572	376.49384	1328.00854	-170.61365	451.97894	-13.71570	699.81989	64.30132	7.98043	-1240.67603	514.30334	49.50919	-854.54578	228.25409	-2.89162
481	4.000	971.57800	216.80641	1467.35181	-178.98566	299.82797	1290.57544	-908.15582	376.41901	1329.89709	-183.67657	452.88388	-13.66542	691.02252	65.32631	5.22506	-1209.40234	510.66656	45.40736	-867.63208	229.21661	-2.80630
482	4.008	969.81354	215.99368	1469.12805	-176.92166	297.17047	1290.89612	-906.70581	376.28799	1331.67664	-196.74103	453.81262	-13.61771	680.77295	66.40529	4.13531	-1176.31580	507.29285	41.93884	-880.69336	230.14490	-2.76137
483	4.017	968.51624	215.17276	1470.52271	-174.74292	294.47400	1291.25403	-905.14172	376.06348	1333.34216	-209.77673	454.83954	-13.46535	668.94421	67.43904	3.83635	-1141.72729	504.16937	39.22086	-893.76495	231.06915	-2.71386
484	4.025	967.68256	214.41443	1471.54993	-172.51598	291.79593	1291.63770	-903.47968	375.71780	1334.89563	-222.68097	455.94226	-13.14444	656.03308	68.37141	3.73328	-1105.96924	501.33575	37.37291	-906.87024	231.98981	-2.61368
485	4.033	967.26520	213.78224	1472.22205	-170.32631	289.20615	1292.03198	-901.75446	375.24316	1336.33801	-235.29700	457.05179	-12.53677	642.79260	69.20659	3.59190	-1069.28882	498.86316	36.50585	-919.98071	232.89230	-2.46542
486	4.042	967.23120	213.32234	1472.53186	-168.27238	286.77463	1292.41846	-900.02441	374.65543	1337.65894	-247.49677	458.14221	-11.43886	629.68835	70.00093	3.34396	-1031.87842	496.78705	36.69415	-933.04486	233.75909	-2.30528
487	4.050	967.58685	213.04132	1472.45056	-166.46066	284.56448	1292.78210	-898.36975	373.99237	1338.83105	-259.18164	459.19186	-9.69176	616.78076	70.78261	3.00536	-994.04822	495.05182	37.92741	-946.02930	234.57959	-2.15709
488	4.058	968.36151	212.88162	1471.93677	-164.99643	282.62833	1293.11902	-896.88422	373.31113	1339.81360	-270.18719	460.09821	-7.23473	603.96100	71.54213	2.67684	-956.38794	493.52240	39.95218	-958.93396	235.35471	-2.03098
489	4.067	969.57635	212.74429	1470.95239	-163.96432	281.00317	1293.43884	-895.66534	372.67603	1340.56274	-280.18036	460.80231	-3.93822	591.16315	72.31599	2.45956	-919.73254	492.07080	42.19551	-971.77991	236.08231	-1.92620
490	4.075	971.21906	212.54895	1469.47974	-163.40933	279.70300	1293.76184	-894.80481	372.13828	1341.03613	-288.63464	461.46808	0.56344	578.40985	73.13829	2.34948	-884.83264	490.69769	44.02808	-984.58270	236.78009	-1.83758
491	4.083	973.24469	212.27872	1467.52051	-163.33202	278.71866	1294.10876	-894.37830	371.72556	1341.19250	-294.95020	462.44962	6.85156	565.74170	73.91682	2.27318	-851.91046	489.55011	45.13346	-997.35156	237.54187	-1.77697
492	4.092	975.60559	211.97137	1465.07935	-163.69786	278.02780	1294.48718	-894.43726	371.44827	1340.99646	-298.63855	464.16763	15.63534	553.14209	74.54045	2.18643	-820.53247	488.78937	45.55756	-1010.10193	238.48318	-1.75990
493	4.100	978.28778	211.65442	1462.14587	-164.45258	277.59366	1294.88306	-895.00311	371.31586	1340.43127	-299.27484	466.87527	27.52618	540.55664	75.05281	2.08041	-789.97302	488.46204	45.49826	-1022.82190	239.58115	-1.76955
494	4.108	981.30518	211.31061	1458.69580	-165.53363	277.35776	1295.26880	-896.06262	371.34842	1339.50354	-296.09143	470.44247	42.54393	527.97656	75.58015	1.95808	-759.66974	488.52478	45.17042	-1035.46240	240.65109	-1.77826
495	4.117	984.65002	210.91405	1454.72083	-166.87633	277.25589	1295.62024	-897.56885	371.56375	1338.22852	-287.87341	474.61609	59.67020	515.45618	76.17055	1.85139	-729.37939	488.97870	44.78092	-1047.99792	241.51205	-1.78847
496	4.125	988.26300	210.44745	1450.24707	-168.42288	277.24185	1295.93140	-899.44989	371.95139	1336.61499	-273.84760	479.33807	76.78339	503.04224	76.79262	1.79724	-699.08142	489.91003	44.48769	-1060.43933	242.10809	-1.79926
497	4.133	992.04419	209.88690	1445.33191	-170.13377	277.29001	1296.21411	-901.62323	372.47693	1334.66895	-254.75647	484.52197	91.22234	490.71780	77.44707	1.77042	-668.84021	491.38873	44.37876	-1072.79004	242.50494	-1.76738
498	4.142	995.88013	209.22087	1440.06531	-171.99161	277.39014	1296.48853	-904.00745	373.10684	1332.40039	-232.60822	489.76736	100.99457	478.42706	78.18831	1.70748	-638.75812	493.39215	44.50127	-1085.04761	242.85675	-1.66262
499	4.150	999.68982	208.47662	1434.54907	-173.99374	277.54449	1296.77258	-906.52142	373.80374	1329.82178	-209.32281	494.48563	105.76448	466.14325	79.01241	1.60093	-609.03125	495.80994	44.85024	-1097.24341	243.32568	-1.52527
500	4.158	1003.44763	207.71063	1428.85913	-176.13885	277.76120	1297.08020	-909.07574	374.51282	1326.95227	-185.88135	498.22171	106.68246	453.86798	79.82362	1.49995	-579.98901	498.47351	45.31623	-1109.44666	243.96039	-1.41648
501	4.167	1007.14404	206.98676	1423.04810	-178.41443	278.04672	1297.42261	-911.57135	375.17874	1323.82935	-162.46259	500.79114	105.30518	441.57141	80.55251	1.43275	-552.02789	501.20770	45.68824	-1121.71631	244.69778	-1.35707
502	4.175	1010.76147	206.34207	1417.18616	-180.78836	278.40329	1297.80823	-913.91345	375.76987	1320.50989	-138.85312	502.18970	102.72371	429.22168	81.22929	1.37917	-525.51489	503.86237	45.71717	-1134.05798	245.48355	-1.34636
503	4.183	1014.29285	205.76457	1411.38025	-183.20404	278.82379	1298.23706	-916.02954	376.28561	1317.06030	-114.77539	502.57498	99.56094	416.84915	81.92271	1.30221	-500.74130	506.31146	45.20858	-1146.44531	246.30414	-1.37234
504	4.192	1017.72058	205.23120	1405.74646	-185.58501	279.28391	1298.70056	-917.88110	376.74905	1313.54407	-90.10010	502.20685	96.29828	404.50018	82.66432	1.18858	-477.91443	508.48022	44.11259	-1158.86304	247.13651	-1.39037
505	4.200	1020.97644	204.75241	1400.37146	-187.84956	279.74939	1299.18628	-919.46759	377.18631	1310.01001	-64.83118	501.14670	93.24792	392.15088	83.43114	1.07699	-457.16190	510.30792	42.50335	-1171.30847	247.94412	-1.35253
506	4.208	1023.96246	204.36542	1395.31250	-189.92302	280.18765	1299.68188	-920.81659	377.61526	1306.48877	-38.98828	499.22693	90.43228	379.72119	84.17485	1.02992	-438.56744	511.69836	40.47271	-1183.78174	248.70236	-1.25827
507	4.217	1026.61865	204.11285	1390.63000	-191.74190	280.56830	1300.17517	-921.96143	378.04480	1302.99341	-12.62625	496.41797	87.69296	367.17499	84.89098	1.04707	-422.28302	512.64960	38.08194	-1196.29150	249.41980	-1.14327
508	4.225	1028.95911	204.02815	1386.40088	-193.26019	280.86234	1300.65466	-922.92102	378.46823	1299.52026	14.09399	492.92523	84.80972	354.56247	85.62990	1.05042	-408.60153	513.31598	35.32519	-1208.85828	250.14200	-1.03456
509	4.233	1031.05823	204.10567	1382.70752	-194.45807	281.04669	1301.11011	-923.69489	378.87378	1296.05896	41.00818	488.96091	81.58770	341.96075	86.43440	0.97707	-397.87527	513.84290	32.06804	-1221.50549	250.92596	-0.94353
510	4.242	1032.99866	204.29492	1379.63184	-195.33977	281.11386	1301.53674	-924.26788	379.27246	1292.61414	68.14166	484.66061	78.01653	329.40579	87.31123	0.84402	-390.42120	514.27826	28.11358	-1234.23901	251.80219	-0.88078
511	4.250	1034.79260	204.55704	1377.24792	-195.92232	281.07706	1301.93237	-924.61572	379.70123	1289.21057	95.69391	480.18863	74.33943	316.87122	88.22121	0.72945	-386.49097	514.65527	23.40956	-1247.04236	252.73709	-0.85350
512	4.258	1036.37195	204.90460	1375.59705	-196.22939	280.96323	1302.29004	-924.71252	380.19962	1285.87976	123.80165	475.78345	70.89803	304.30264	89.10387	0.70688	-386.17648	515.05133	18.22784	-1259.89392	253.64343	-0.84690
513	4.267	1037.68323	205.36137	1374.67688	-196.28806	280.80447	1302.59387	-924.54095	380.79575	1282.65063	152.39102	471.60760	67.87168	291.67041	89.95110	0.77775	-389.24042	515.50824	13.21886	-1272.78601	254.46194	-0.81599
514	4.275	1038.74316	205.91293	1374.46826	-196.12288	280.63733	1302.82422	-924.09570	381.50983	1279.55701	181.23837	467.60626	65.16316	278.97592	90.80342	0.87436	-395.18979	515.98022	9.21945	-1285.71436	255.24033	-0.73670
515	4.283	1039.59326	206.51642	1374.96313	-195.75348	280.50314	1302.96582	-923.38293	382.35425	1276.65344	210.09894	463.63184	62.56495	266.21927	91.66771	0.93851	-403.69336	516.49170	6.73923	-1298.65137	256.11023	-0.65786
516	4.292	1040.25085	207.14166	1376.16052	-195.19901	280.43918	1303.01062	-922.41992	383.31363	1274.02161	238.84613	459.59637	59.96866	253.38737	92.50685	0.96776	-414.58856	517.19122	5.61542	-1311.54773	257.12195	-0.63617
517	4.300	1040.68420	207.80052	1378.04590	-194.48169	280.46161	1302.95532	-921.23596	384.32397	1271.75903	267.54138	455.42139	57.35361	240.48901	93.31679	0.97386	-427.24921	518.07611	5.27501	-1324.34253	258.07257	-0.62034
518	4.308	1040.81995	208.53537	1380.58752	-193.62549	280.55823	1302.79846	-919.87231	385.28186	1269.96033	296.33685	450.99109	54.66694	227.58145	94.13911	0.95410	-440.51633	518.88885	5.17577	-1336.97205	258.64880	-0.47231
519	4.317	1040.60535	209.36371	1383.76550	-192.65274	280.70380	1302.54028	-918.38293	386.07690	1268.70203	325.38947	446.11783	51.73682	214.72987	94.99132	0.92097	-453.50555	519.43555	4.99948	-1349.43774	258.88525	-0.12636
520	4.325	1040.05713	210.24564	1387.58606	-191.57874	280.88065	1302.18567	-916.83521	386.61215	1268.03467	354.85330	440.60263	48.32882	201.95781	95.87007	0.89312	-466.07404	519.84760	4.67427	-1361.78967	259.21332	0.42187
521	4.333	1039.22083	211.12283	1392.04370	-190.40903	281.08365	1301.74829	-915.30786	386.80893	1267.98291	384.74173	434.64340	44.44740	189.26129	96.79060	0.85946	-478.49091	520.44324	4.30056	-1373.91675	259.86795	1.35128
522	4.342	1038.11047	211.97183	1397.08203	-189.14656	281.31216	1301.25024	-913.87720	386.61948	1268.55029	414.76352	429.00256	40.56229	176.63936	97.74471	0.80722	-490.96249	521.39880	4.00438	-1385.51257	260.65131	2.98612
523	4.350	1036.70483	212.80736	1402.61389	-187.80095	281.55481	1300.71399	-912.59528	386.04956	1269.72156	444.44415	424.39307	37.34726	164.09036	98.69978	0.74155	-503.46652	522.62268	3.82249	-1396.36279	261.36267	5.45512
524	4.358	1034.99011	213.64853	1408.56128	-186.39255	281.78128	1300.15186	-911.47375	385.16156	1271.45410	473.45355	420.84000	35.10770	151.60214	99.67357	0.65407	-515.86719	523.91479	3.69788	-1406.50684	262.04929	8.60436
525	4.367	1032.98193	214.50226	1414.86511	-184.95290	281.95520	1299.56409	-910.48041	384.03616	1273.65161	501.68463	417.87491	33.58743	139.14456	100.71535	0.55136	-528.11108	525.17944	3.55536	-1416.11353	262.86615	12.24002
526	4.375	1030.69434	215.37784	1421.48181	-183.52127	282.05167	1298.94678	-909.54962	382.71832	1276.14868	528.95691	415.10226	32.29964	126.68085	101.84416	0.48774	-540.27222	526.44617	3.36842	-1425.30542	263.91638	16.30570
527	4.383	1028.11072	216.29269	1428.38794	-182.13867	282.06384	1298.29968	-908.60693	381.21613	1278.76379	554.82788	412.23779	30.74852	114.21145	103.06602	0.48685	-552.43011	527.73718	3.16241	-1434.05762	265.20905	20.84758
528	4.392	1025.19824	217.26161	1435.57202	-180.84567	282.00800	1297.62476	-907.59747	379.55457	1281.38635	578.92139	409.03027	28.53325	101.78145	104.37666	0.49594	-564.59991	529.03564	2.98529	-1442.21143	266.74847	25.88745
529	4.400	1021.94415	218.28242	1443.01123	-179.68051	281.92093	1296.92151	-906.50122	377.81558	1283.99622	601.46912	405.63376	25.63422	89.41453	105.71364	0.47122	-576.77045	530.33557	2.87803	-1449.59351	268.64661	31.34280
530	4.408	1018.37817	219.32144	1450.65234	-178.67108	281.84274	1296.18799	-905.33258	376.13446	1286.62195	623.19751	402.59955	22.41934	77.06696	106.97902	0.43684	-588.94598	531.63757	2.84602	-1456.01050	271.03534	37.07498
531	4.417	1014.55878	220.33035	1458.43250	-177.82503	281.80472	1295.42578	-904.12286	374.65482	1289.30151	644.51953	400.24301	19.26313	64.68752	108.12343	0.43263	-601.15961	532.91907	2.85080	-1461.03772	273.82260	43.00334
532	4.425	1010.55084	221.29141	1466.30273	-177.12447	281.84106	1294.64600	-902.89594	373.46655	1292.06213	665.09949	398.45413	16.37996	52.29205	109.16890	0.46462	-613.44421	534.11200	2.84014	-1463.98340	276.72391	49.06021
533	4.433	1006.41467	222.23212	1474.21753	-176.52832	282.00278	1293.87195	-901.66119	372.59024	1294.91650	684.25470	396.95081	13.84092	39.92786	110.17055	0.52024	-625.78992	535.14099	2.79662	-1464.22351	279.60480	54.96582
534	4.442	1002.18933	223.19968	1482.11523	-175.97864	282.35202	1293.13757	-900.42377	372.01071	1297.86841	701.65662	395.17191	11.41578	27.60342	111.17879	0.57189	-638.16479	535.99957	2.74508	-1461.55591	282.58557	60.11872
535	4.450	997.88916	224.23010	1489.91113	-175.40663	282.94577	1292.48413	-899.18890	371.69980	1300.91309	717.28400	392.48248	8.84404	15.28131	112.19566	0.57866	-650.57257	536.76605	2.71799	-1456.26843	285.84088	63.79027
536	4.458	993.52277	225.31798	1497.51086	-174.74043	283.81940	1291.95215	-897.95782	371.61478	1304.03784	730.42694	389.29599	6.60488	2.88800	113.16145	0.54539	-663.04602	537.55579	2.73607	-1448.92407	289.47687	65.54974
537	4.467	989.10895	226.41273	1504.84082	-173.91516	284.97772	1291.57410	-896.72607	371.70206	1307.22229	739.55737	387.18579	5.40475	-9.64505	114.04366	0.52489	-675.60022	538.44757	2.80945	-1440.02209	293.47742	65.63967
538	4.475	984.67676	227.45740	1511.85767	-172.87830	286.40323	1291.37170	-895.48865	371.91385	1310.44043	743.68787	387.03598	4.58876	-22.29720	114.91136	0.52274	-688.23706	539.44226	2.93214	-1429.72107	297.57172	64.92717
539	4.483	980.25781	228.41034	1518.52258	-171.59082	288.07239	1291.35474	-894.24365	372.21426	1313.66248	743.19330	388.06427	2.48151	-34.97865	115.83690	0.49591	-700.95941	540.45435	3.06965	-1417.79004	301.22482	64.30479
540	4.492	975.87512	229.23767	1524.79492	-170.03145	289.95975	1291.51819	-892.99091	372.57010	1316.85901	739.29224	389.08939	-1.49649	-47.64388	116.77934	0.45962	-713.73279	541.34662	3.17222	-1403.80603	303.90591	63.98295
541	4.500	971.54230	229.92706	1530.66125	-168.20108	292.03470	1291.84009	-891.73053	372.94910	1320.00098	733.21051	389.83856	-6.06520	-60.30515	117.67369	0.48704	-726.49731	542.07562	3.22227	-1387.40540	305.35043	63.41435
542	4.508	967.29010	230.49673	1536.14343	-166.12051	294.25851	1292.28711	-890.46375	373.32883	1323.06018	725.67126	390.87643	-9.37497	-72.96771	118.56007	0.60017	-739.24097	542.76068	3.24868	-1368.43237	305.57764	61.93946
543	4.517	963.20642	230.96899	1541.26575	-163.82217	296.58856	1292.82678	-889.19159	373.70322	1326.00879	716.84448	392.62979	-10.65415	-85.63831	119.50298	0.74059	-751.99585	543.52393	3.28413	-1346.96680	304.78571	59.40131
544	4.525	959.43604	231.36177	1546.02722	-161.34331	298.98621	1293.43750	-887.91266	374.08505	1328.82031	706.58282	394.79944	-10.53472	-98.35422	120.46980	0.84113	-764.79114	544.37054	3.33907	-1323.22412	303.24359	56.18739
545	4.533	956.10919	231.70316	1550.40100	-158.72690	301.41724	1294.10754	-886.62622	374.49966	1331.47461	694.81281	396.76855	-10.04437	-111.12537	121.38667	0.88093	-777.64752	545.24591	3.40580	-1297.41528	301.17844	52.90049
546	4.542	953.27838	232.02634	1554.33911	-156.02951	303.85352	1294.82861	-885.33722	374.96939	1333.96277	681.95337	398.09958	-9.80770	-123.88818	122.22597	0.88653	-790.56970	546.09875	3.47036	-1269.70862	298.71121	50.07309
547	4.550	950.95490	232.35745	1557.78467	-153.32506	306.27457	1295.58923	-884.05670	375.50793	1336.27979	668.75928	398.76828	-9.98033	-136.54675	122.99165	0.92093	-803.53418	546.91199	3.53955	-1240.29688	295.89575	48.06274
548	4.558	949.17401	232.70522	1560.69336	-150.69739	308.65924	1296.37244	-882.79779	376.12143	1338.40942	655.68695	399.16943	-10.44153	-149.00937	123.68431	1.07321	-816.50677	547.72443	3.63714	-1209.44470	292.79633	47.03452
549	4.567	947.97961	233.05235	1563.04626	-148.23010	310.98117	1297.16187	-881.57336	376.80392	1340.32568	642.71326	399.67999	-11.09286	-161.19171	124.29445	1.43399	-829.47534	548.60254	3.76857	-1177.46875	289.51584	46.96367
550	4.575	947.37421	233.36310	1564.84399	-146.00284	313.22110	1297.94751	-880.39941	377.53751	1342.00989	629.70557	400.41467	-11.88585	-173.03537	124.79988	2.06330	-842.44910	549.58789	3.91998	-1144.69287	286.17334	47.68148
551	4.583	947.31262	233.59583	1566.09595	-144.08862	315.37711	1298.72681	-879.30121	378.30630	1343.45679	616.70660	401.36075	-12.58567	-184.51636	125.16585	2.97850	-855.40845	550.65332	4.06646	-1111.37976	282.86877	48.96964
552	4.592	947.73645	233.71066	1566.81946	-142.54865	317.45334	1299.50488	-878.31891	379.10809	1344.66528	603.82416	402.39392	-12.93885	-195.61847	125.37489	4.17694	-868.29053	551.71906	4.17107	-1077.68677	279.67938	50.65402
553	4.600	948.59039	233.68123	1567.03296	-141.42813	319.43649	1300.29736	-877.50806	379.94562	1345.63000	591.04590	403.40509	-13.00498	-206.31976	125.46556	5.67461	-881.07623	552.76929	4.22509	-1043.78296	276.70578	52.61808
554	4.608	949.80920	233.51686	1566.74023	-140.75482	321.28659	1301.12659	-876.93488	380.81235	1346.34094	578.34009	404.51907	-12.99403	-216.60483	125.54460	7.51092	-893.81567	553.85541	4.26592	-1010.07422	274.10248	54.70584
555	4.617	951.33618	233.27303	1565.91968	-140.54016	322.96072	1302.01111	-876.66888	381.68826	1346.78467	565.75781	405.87897	-13.00206	-226.41296	125.76711	9.71551	-906.52173	554.94623	4.31701	-977.22046	272.01025	56.63662
556	4.625	953.17438	233.02092	1564.53809	-140.78052	324.44363	1302.95483	-876.77502	382.54276	1346.94470	553.30530	407.32803	-13.06642	-235.52582	126.21468	12.33283	-919.15076	555.94940	4.36363	-945.75916	270.43579	58.09761
557	4.633	955.39557	232.81097	1562.57300	-141.45651	325.74957	1303.94312	-877.30505	383.34201	1346.80249	540.91797	408.59225	-13.20134	-243.55243	126.78810	15.48256	-931.69385	556.85150	4.39823	-915.64520	269.20966	58.95232
558	4.642	958.09100	232.67188	1560.01831	-142.53311	326.90982	1304.94421	-878.29004	384.06473	1346.34375	528.55658	409.64941	-13.32132	-250.07123	127.35854	19.30680	-944.19092	557.77771	4.46146	-886.22247	268.06284	59.30680
559	4.650	961.30542	232.62605	1556.87939	-143.96169	327.96371	1305.91907	-879.73419	384.71326	1345.56348	516.15924	410.71948	-13.31617	-254.80652	127.96205	23.86880	-956.68298	558.97650	4.63835	-856.70288	266.74979	59.35935
560	4.658	965.01080	232.69821	1553.17664	-145.68520	328.94046	1306.83655	-881.61145	385.30930	1344.46948	503.62042	411.99707	-13.17577	-257.64691	128.72414	29.16376	-969.22241	560.52924	4.93179	-826.66077	265.14105	59.24924
561	4.667	969.13129	232.89975	1548.94543	-147.64536	329.84207	1307.68152	-883.86462	385.87646	1343.08484	490.90375	413.50381	-12.97701	-258.36798	129.66002	35.14093	-981.88782	561.98956	5.11339	-796.11768	263.20380	59.05573
562	4.675	973.57104	233.20177	1544.21729	-149.78911	330.65118	1308.45447	-886.40869	386.42453	1341.44885	478.08859	415.08322	-12.83928	-256.26843	130.61430	41.50635	-994.69031	562.74426	4.90345	-765.30817	260.89670	58.84138
563	4.683	978.21741	233.54320	1538.99988	-152.07326	331.34970	1309.16797	-889.13953	386.94772	1339.60754	465.30923	416.50278	-12.85067	-250.27451	131.39946	47.44428	-1007.52393	562.82239	4.35108	-734.47217	258.17938	58.64152
564	4.692	982.95740	233.86319	1533.28357	-154.46417	331.92508	1309.83801	-891.94757	387.43500	1337.60010	452.65359	417.66135	-12.94761	-239.62537	131.92928	51.82745	-1020.29565	562.88971	3.81950	-703.83423	255.12314	58.44471
565	4.700	987.72681	234.13040	1527.06677	-156.93381	332.37369	1310.47412	-894.73126	387.88196	1335.44800	440.10254	418.65106	-12.98147	-224.42145	132.09474	54.03456	-1032.98694	563.49359	3.61325	-673.66260	251.90485	58.17316
566	4.708	992.53192	234.36606	1520.36084	-159.45888	332.70667	1311.07617	-897.40869	388.29669	1333.16321	427.56360	419.59341	-12.92816	-205.46466	131.55147	54.53482	-1045.58545	564.66571	3.76534	-644.30170	248.71823	57.65501
567	4.717	997.41351	234.62871	1513.17603	-162.02272	332.94345	1311.63696	-899.92468	388.69672	1330.76196	414.95166	420.54602	-12.88677	-183.72766	129.86861	54.47543	-1058.11084	566.09039	4.09209	-616.16565	245.71841	56.64890
568	4.725	1002.38934	234.95151	1505.51270	-164.61147	333.10031	1312.14795	-902.25525	389.10019	1328.26538	402.24866	421.55441	-12.91844	-160.02271	126.99538	54.70626	-1070.66064	567.43488	4.36523	-589.64795	242.98584	54.94953
569	4.733	1007.42139	235.30148	1497.37463	-167.20261	333.19846	1312.60437	-904.40717	389.51962	1325.69080	389.47830	422.66022	-13.00606	-134.96716	123.42815	55.27216	-1083.31543	568.58350	4.46741	-564.97394	240.54684	52.50846
570	4.742	1012.42346	235.61490	1488.81042	-169.76224	333.27118	1313.00989	-906.40784	389.96103	1323.04822	376.65686	423.82339	-13.10372	-109.02802	119.85237	55.66051	-1096.05566	569.61804	4.41952	-542.18121	238.45038	49.44902
571	4.750	1017.28900	235.86053	1479.94067	-172.25446	333.34518	1313.37964	-908.28503	390.42017	1320.34167	363.81152	424.91818	-13.16291	-82.49445	116.72792	55.30511	-1108.82227	570.63544	4.31378	-521.25537	236.76837	45.95229
572	4.758	1021.92499	236.04214	1470.94189	-174.64478	333.42975	1313.73462	-910.04810	390.87759	1317.57153	350.99707	425.87537	-13.16277	-55.47736	114.22838	53.88977	-1121.58862	571.64893	4.24413	-502.27039	235.49265	42.13172
573	4.767	1026.27637	236.15317	1461.99231	-176.89359	333.52527	1314.09204	-911.68347	391.30038	1314.73792	338.25613	426.73184	-13.15310	-28.02191	112.39323	51.42818	-1134.34521	572.63940	4.25516	-485.46936	234.49072	37.97674
574	4.775	1030.31836	236.17113	1453.21362	-178.95096	333.62442	1314.45764	-913.16302	391.64459	1311.84802	325.56818	427.48895	-13.23119	-0.19972	111.13985	48.26928	-1147.08057	573.61194	4.32716	-471.26343	233.59692	33.37399
575	4.783	1034.04163	236.08716	1444.66431	-180.75897	333.71136	1314.82166	-914.45575	391.86172	1308.92114	312.87488	428.11627	-13.41630	27.88197	110.19930	44.98409	-1159.81482	574.57629	4.41993	-460.14368	232.71564	28.19760
576	4.792	1037.46082	235.91382	1436.37402	-182.26228	333.77213	1315.16223	-915.53522	391.92288	1305.99048	300.16510	428.70981	-13.58665	56.11209	109.23055	42.10683	-1172.59253	575.52899	4.51807	-452.56879	231.83823	22.43212
577	4.800	1040.60486	235.67395	1428.38074	-183.42360	333.80008	1315.45605	-916.38190	391.83749	1303.09351	287.47070	429.44580	-13.59963	84.44032	108.00490	39.94083	-1185.42603	576.45215	4.60925	-448.85114	231.04572	16.30725
578	4.808	1043.47668	235.39221	1420.75476	-184.23438	333.78787	1315.68164	-916.98169	391.63782	1300.25964	274.77527	430.45660	-13.40239	112.91740	106.45601	38.55114	-1198.28516	577.32532	4.65828	-449.03589	230.53647	10.40342
579	4.817	1046.03125	235.08923	1413.60632	-184.71021	333.72559	1315.81763	-917.32391	391.35483	1297.51196	261.97607	431.82324	-13.01413	141.63956	104.61873	37.84314	-1211.13525	578.16187	4.64855	-452.77045	230.54227	5.52469
580	4.825	1048.22107	234.77136	1407.05371	-184.87721	333.61169	1315.84497	-917.40094	391.01501	1294.88086	248.94850	433.49930	-12.52005	170.65341	102.59084	37.62301	-1223.97693	579.01642	4.62285	-459.31384	231.15622	2.25306
581	4.833	1050.05518	234.41998	1401.16370	-184.76340	333.45551	1315.74841	-917.20990	390.64828	1292.41699	235.70374	435.16202	-12.12494	199.95085	100.54280	37.64161	-1236.82288	579.99982	4.66129	-467.96631	232.29102	0.62103
582	4.842	1051.58472	234.00159	1395.93542	-184.39709	333.26984	1315.51563	-916.75342	390.29749	1290.19592	222.48019	436.33035	-12.08667	229.51715	98.65163	37.68121	-1249.62524	581.26117	4.82063	-478.48596	233.72919	0.21358
583	4.850	1052.85303	233.49658	1391.34741	-183.80513	333.07077	1315.13330	-916.04321	390.01987	1288.31348	209.52324	436.87030	-12.45658	259.29755	96.99004	37.65928	-1262.31995	582.80927	5.07145	-490.71765	235.17755	0.38548
584	4.858	1053.87964	232.91504	1387.39392	-183.01135	332.88290	1314.58838	-915.10425	389.87372	1286.86877	196.80795	437.21497	-12.97969	289.13049	95.52510	37.65217	-1274.94531	584.40674	5.29734	-504.03583	236.41858	0.47331
585	4.867	1054.66785	232.28879	1384.08435	-182.04117	332.73044	1313.87195	-913.97144	389.91016	1285.94202	184.16812	437.84131	-13.38222	318.79187	94.13258	37.83350	-1287.55066	585.79468	5.39522	-517.57977	237.43839	0.12510
586	4.875	1055.21069	231.65445	1381.43115	-180.92793	332.61978	1312.98364	-912.67664	390.18240	1285.57178	171.55168	438.59262	-13.77166	348.13629	92.59618	38.35723	-1299.98389	586.98169	5.43332	-530.80011	238.35226	-0.54963
587	4.883	1055.49695	231.03432	1379.43762	-179.70731	332.53714	1311.93347	-911.24390	390.74475	1285.73047	158.98718	438.75668	-14.57250	377.17505	90.76482	39.23018	-1311.92407	588.21582	5.70987	-543.59033	239.23096	-1.23782
588	4.892	1055.51685	230.42212	1378.09082	-178.40236	332.46661	1310.74255	-909.69934	391.63156	1286.31592	146.46115	438.08478	-15.80498	406.02005	88.68398	40.30779	-1323.13940	589.69763	6.56854	-556.10474	240.02969	-1.74626
589	4.900	1055.27112	229.79260	1377.36353	-177.01727	332.40475	1309.44055	-908.08228	392.84958	1287.19421	133.86914	437.48389	-16.71384	434.78943	86.45454	41.44929	-1333.61975	591.39124	8.15763	-568.53741	240.66541	-2.05982
590	4.908	1054.77856	229.13004	1377.22827	-175.54730	332.36176	1308.06079	-906.44629	394.39215	1288.27173	121.06133	438.19226	-16.52528	463.50513	84.08305	42.64788	-1343.48120	593.06873	10.40559	-580.98938	241.11926	-2.24538
591	4.917	1054.06592	228.44247	1377.67834	-173.99786	332.35474	1306.63281	-904.84698	396.23740	1289.51440	108.02582	440.28641	-15.39975	491.97131	81.53627	43.95359	-1352.79565	594.46820	13.17579	-593.46887	241.45392	-2.38045
592	4.925	1053.13477	227.74916	1378.72961	-172.39680	332.39536	1305.17358	-903.32275	398.32300	1290.91614	94.95331	442.59784	-14.22829	519.77991	78.79488	45.30476	-1361.48193	595.47308	16.43288	-605.96411	241.75589	-2.51641
593	4.933	1051.93848	227.06213	1380.39063	-170.79353	332.48260	1303.68701	-901.88281	400.53781	1292.48169	82.06421	444.17001	-13.59519	546.48730	75.79955	46.51396	-1369.33850	596.14240	20.26110	-618.48059	242.08521	-2.66961
594	4.942	1050.41382	226.37595	1382.61816	-169.25172	332.60605	1302.17566	-900.51178	402.74429	1294.21533	69.46625	445.02429	-13.43090	571.77960	72.49876	47.34948	-1376.14087	596.52759	24.70497	-631.01215	242.47687	-2.82782
595	4.950	1048.54272	225.67220	1385.31006	-167.83717	332.74704	1300.65344	-899.18469	404.80872	1296.10291	57.11276	445.61380	-13.46860	595.48322	69.05891	47.53890	-1381.67065	596.58154	29.61738	-643.52618	242.95108	-2.95416
596	4.958	1046.36353	224.95349	1388.35620	-166.60335	332.87241	1299.14661	-897.88086	406.62393	1298.11914	44.80573	446.27200	-13.54243	617.51477	65.84413	46.81864	-1385.68286	596.33252	34.67629	-656.01093	243.50977	-3.01719
597	4.967	1043.94641	224.26871	1391.70056	-165.58076	332.93787	1297.68774	-896.59027	408.11267	1300.24316	32.34317	447.09830	-13.57532	637.95508	63.02419	45.12726	-1387.91333	596.02472	39.60321	-668.50354	244.14911	-3.03403
598	4.975	1041.37866	223.67722	1395.34546	-164.77141	332.90451	1296.31140	-895.31555	409.22446	1302.45764	19.68240	447.98047	-13.55217	657.08344	60.40065	42.69892	-1388.16650	595.87030	44.39672	-681.04187	244.86456	-3.05361
599	4.983	1038.72644	223.17776	1399.29333	-164.14809	332.74362	1295.05115	-894.06848	409.94528	1304.74585	6.88666	448.68463	-13.55175	675.14728	57.69142	39.94759	-1386.43848	595.66278	49.26528	-693.61829	245.63544	-3.09610
600	4.992	1036.01074	222.68079	1403.49927	-163.66032	332.42621	1293.93689	-892.85858	410.30307	1307.08984	-5.98273	449.08994	-13.69457	692.14960	54.77354	37.32446	-1382.94019	594.81421	54.29490	-706.21460	246.43726	-3.13346
601	5.000	1033.24756	222.07129	1407.87000	-163.24368	331.91446	1292.98962	-891.68512	410.35233	1309.47021	-18.85214	449.39035	-13.97167	707.84851	51.72224	35.20449	-1377.88428	592.76080	59.20252	-718.84985	247.27618	-3.12015
602	5.008	1030.46350	221.29291	1412.28748	-162.82877	331.16119	1292.22070	-890.53802	410.15695	1311.86804	-31.66229	449.89886	-14.23061	721.79260	48.76796	33.81072	-1371.18188	589.31226	63.41449	-731.55402	248.18430	-3.04205
603	5.017	1027.65234	220.36430	1416.64978	-162.34944	330.11209	1291.63342	-889.40625	409.78665	1314.26904	-44.43546	450.68759	-14.36719	733.41437	46.11330	33.22061	-1362.38403	584.74353	66.44199	-744.33917	249.17090	-2.93883
604	5.025	1024.76074	219.34833	1420.89355	-161.74878	328.71814	1291.22729	-888.28577	409.31427	1316.66565	-57.24069	451.62662	-14.39852	742.16321	43.79570	33.26145	-1350.90161	579.57068	68.14721	-757.21350	250.18750	-2.86271
605	5.033	1021.75952	218.32181	1424.98779	-160.98141	326.95889	1291.00159	-887.17609	408.80453	1319.05420	-70.13773	452.62146	-14.36484	747.52026	41.79533	33.21812	-1336.25317	574.18604	68.54520	-770.17554	251.17160	-2.82805
606	5.042	1018.72589	217.35492	1428.93237	-160.01436	324.85654	1290.95129	-886.06952	408.29855	1321.43005	-83.14453	453.59329	-14.30983	749.10864	40.19246	31.85454	-1318.19971	568.74976	67.56464	-783.19226	252.12268	-2.81948
607	5.050	1015.82568	216.49591	1432.74280	-158.82875	322.46100	1291.06116	-884.94910	407.80118	1323.78003	-96.22449	454.42932	-14.29084	747.02875	39.18492	28.14972	-1296.78442	563.37195	65.23280	-796.22412	253.08124	-2.81657
608	5.058	1013.19592	215.75163	1436.40112	-157.42398	319.82126	1291.30652	-883.79608	407.29019	1326.08008	-109.31647	455.14929	-14.29097	742.02594	38.91664	22.21893	-1272.29443	558.18976	61.90156	-809.27087	254.05154	-2.79077
609	5.067	1010.85303	215.08807	1439.82642	-155.81766	316.97189	1291.65771	-882.59454	406.74985	1328.30151	-122.35229	455.93304	-14.23857	735.22266	39.26326	15.46412	-1245.12317	553.29468	58.14029	-822.35815	255.00732	-2.72202
610	5.075	1008.74591	214.45886	1442.90930	-154.03880	313.93961	1292.08398	-881.33112	406.18219	1330.41992	-135.30679	456.86551	-14.14046	727.57642	39.91389	9.72522	-1215.60449	548.75043	54.50085	-835.48419	255.94812	-2.62598
611	5.083	1006.87268	213.80655	1445.58191	-152.12373	310.76175	1292.55872	-879.99469	405.58249	1332.41675	-148.24142	457.85635	-14.05440	719.35956	40.64772	6.13989	-1183.98730	544.55316	51.31633	-848.61792	256.90472	-2.52653
612	5.092	1005.28595	213.06104	1447.85815	-150.11632	307.49631	1293.06250	-878.57703	404.92346	1334.27942	-161.21338	458.85370	-13.97116	710.09406	41.42055	4.60914	-1150.52563	540.47791	48.57603	-861.72528	257.89325	-2.42213
613	5.100	1004.03137	212.17654	1449.80066	-148.06714	304.21112	1293.58118	-877.07239	404.17050	1336.00183	-174.18292	459.90579	-13.84041	699.22205	42.26936	4.22744	-1115.48486	536.26001	46.12961	-874.77905	258.88956	-2.30639
614	5.108	1003.14117	211.15271	1451.44263	-146.03671	300.96866	1294.09937	-875.48291	403.30618	1337.58313	-187.04370	461.00833	-13.63683	686.88403	43.19325	4.14085	-1079.08203	532.02509	44.12740	-887.78430	259.86304	-2.19028
615	5.117	1002.65088	210.03310	1452.74097	-144.10289	297.82822	1294.59778	-873.83575	402.33438	1339.02173	-199.69147	462.06653	-13.29044	673.83313	44.10973	3.97450	-1041.52747	528.19910	43.04620	-900.77942	260.80798	-2.07961
616	5.125	1002.59406	208.89899	1453.61389	-142.35730	294.85446	1295.05981	-872.19604	401.27130	1340.30786	-212.05212	462.97672	-12.61312	660.72009	44.94121	3.70031	-1003.15112	524.99225	43.22361	-913.77441	261.72034	-1.95385
617	5.133	1002.99127	207.83624	1454.01904	-140.88855	292.11014	1295.48010	-870.65851	400.14621	1341.41565	-224.05939	463.74472	-11.36441	647.75702	45.67635	3.39480	-964.51227	522.24408	44.52902	-926.72498	262.57202	-1.79643
618	5.142	1003.82404	206.90120	1453.97266	-139.76839	289.64008	1295.86853	-869.32886	399.00745	1342.30054	-235.59314	464.54572	-9.37397	634.92297	46.33260	3.12139	-926.40387	519.68988	46.41578	-939.59033	263.33807	-1.63341
619	5.150	1005.01953	206.10202	1453.48987	-139.04778	287.46292	1296.24548	-868.30652	397.91846	1342.91467	-246.39813	465.47571	-6.61429	622.18097	46.95009	2.91144	-889.66608	517.22668	48.18995	-952.38562	264.05023	-1.51971
620	5.158	1006.52509	205.36481	1452.53870	-138.75458	285.57721	1296.63171	-867.67389	396.94357	1343.22534	-256.07056	466.33591	-3.07235	609.50952	47.58376	2.76999	-854.82068	514.92627	49.34409	-965.15973	264.82364	-1.49788
621	5.167	1008.39270	204.55875	1451.07397	-138.88824	283.97617	1297.03918	-867.48602	396.12784	1343.21277	-264.13617	466.96115	1.54639	596.90521	48.26378	2.65714	-821.78748	512.87354	49.74224	-977.93701	265.77814	-1.56483
622	5.175	1010.71814	203.65202	1449.09998	-139.41869	282.65768	1297.46704	-867.76276	395.48465	1342.85693	-270.10052	467.57770	7.88205	584.38916	48.99385	2.51285	-790.01294	511.10138	49.53169	-990.69470	266.87814	-1.65435
623	5.183	1013.51953	202.79454	1446.67078	-140.29285	281.61948	1297.90430	-868.48767	395.00525	1342.13647	-273.47223	468.67966	16.71122	571.96417	49.74101	2.34723	-758.88025	509.63702	48.93662	-1003.39740	267.94077	-1.68079
624	5.192	1016.69995	202.15971	1443.83276	-141.44604	280.84399	1298.33459	-869.61707	394.68344	1341.04236	-273.70087	470.73294	28.69981	559.57916	50.44600	2.24281	-727.95996	508.54004	48.14978	-1016.01929	268.84033	-1.61769
625	5.200	1020.07990	201.76610	1440.60913	-142.81500	280.28818	1298.73938	-871.09387	394.52573	1339.58765	-269.92682	473.84180	43.90377	547.16846	51.11104	2.22300	-697.00146	507.91418	47.34274	-1028.52893	269.57101	-1.50225
626	5.208	1023.44263	201.44385	1437.01416	-144.34885	279.88943	1299.10120	-872.85962	394.53146	1337.79297	-261.03210	477.54630	61.08931	534.73157	51.79674	2.19975	-665.87628	507.84827	46.67687	-1040.90552	270.14063	-1.38696
627	5.217	1026.60742	200.89828	1433.04712	-146.01599	279.58469	1299.40857	-874.86047	394.68198	1335.67004	-246.48724	481.14349	77.69344	522.32166	52.51091	2.09830	-634.57336	508.32281	46.28072	-1053.17480	270.56409	-1.31197
628	5.225	1029.54590	199.93085	1428.71570	-147.80542	279.32950	1299.65881	-877.04797	394.95401	1333.22412	-227.17517	484.20721	90.89352	509.95288	53.20595	1.95149	-603.23413	509.19739	46.22583	-1065.40723	270.93143	-1.28353
629	5.233	1032.40833	198.64059	1424.07947	-149.71745	279.10892	1299.85840	-879.37335	395.31000	1330.46521	-204.97424	486.70557	99.13959	497.60205	53.85878	1.83868	-572.18121	510.28632	46.48078	-1077.67773	271.37103	-1.27114
630	5.242	1035.37463	197.29987	1419.24036	-151.74823	278.93307	1300.01831	-881.77502	395.68439	1327.41492	-181.54767	488.71774	102.83760	485.27759	54.49596	1.78409	-541.86823	511.44391	46.85905	-1090.01477	271.94891	-1.24269
631	5.250	1038.50757	196.12674	1414.32141	-153.87903	278.81970	1300.14954	-884.16821	396.01474	1324.11804	-157.74896	490.16031	103.57283	472.99661	55.16216	1.73667	-512.78687	512.59686	47.05916	-1102.39673	272.64438	-1.19451
632	5.258	1041.73242	195.24181	1409.45251	-156.07124	278.77615	1300.26013	-886.44977	396.27921	1320.64514	-133.81696	490.79504	102.79074	460.72589	55.86089	1.64301	-485.37726	513.73566	46.81643	-1114.79199	273.40140	-1.14906
633	5.267	1044.90930	194.68062	1404.73230	-158.26758	278.79007	1300.35730	-888.52014	396.50107	1317.07556	-109.64545	490.38583	101.19671	448.39612	56.55363	1.51547	-459.93695	514.83337	46.01035	-1127.18982	274.17822	-1.13113
634	5.275	1047.90955	194.33481	1400.21448	-160.40262	278.83871	1300.44812	-890.31085	396.72495	1313.47034	-84.97913	488.80344	98.99646	435.97144	57.23341	1.40930	-436.59619	515.73492	44.62848	-1139.60583	274.97125	-1.14105
635	5.283	1050.63062	193.96065	1395.94263	-162.41458	278.90311	1300.54175	-891.79913	396.97940	1309.85657	-59.64001	486.07724	96.30099	423.49466	57.95265	1.34441	-415.39252	516.23370	42.71048	-1152.06177	275.79248	-1.15259
636	5.292	1053.02905	193.37718	1391.97485	-164.24991	278.96259	1300.64661	-893.00214	397.26468	1306.23828	-33.62308	482.36795	93.26662	411.02472	58.76472	1.27862	-396.41205	516.30353	40.34999	-1164.56921	276.62918	-1.13823
637	5.300	1055.16602	192.62799	1388.36914	-165.86551	278.98495	1300.76758	-893.95721	397.56885	1302.61633	-7.02591	477.87759	90.02946	398.54019	59.65816	1.17474	-379.93564	516.22363	37.67234	-1177.13110	277.46008	-1.08385
638	5.308	1057.14697	191.88683	1385.15881	-167.23016	278.93942	1300.90771	-894.69922	397.87122	1298.98950	20.01477	472.85345	86.66792	385.96338	60.55067	1.06322	-366.43436	516.43329	34.74373	-1189.74280	278.28326	-0.98751
639	5.317	1059.03076	191.28902	1382.35168	-168.32397	278.81656	1301.07080	-895.24530	398.14667	1295.35034	47.32797	467.62653	83.22726	373.26654	61.34999	1.00196	-356.39130	517.18817	31.46733	-1202.40381	279.10614	-0.86041
640	5.325	1060.81531	190.88644	1379.95764	-169.13786	278.63123	1301.26086	-895.59052	398.40079	1291.69531	74.75803	462.47830	79.71288	360.50720	62.05800	0.98454	-350.15686	518.37128	27.59584	-1215.13623	279.92740	-0.71706
641	5.333	1062.46655	190.67964	1378.01501	-169.67429	278.40610	1301.47729	-895.71283	398.69113	1288.03809	102.28105	457.49466	76.12784	347.74738	62.78712	0.93965	-347.88559	519.65302	22.94816	-1227.97021	280.73730	-0.56829
642	5.342	1063.97156	190.64207	1376.57996	-169.94557	278.15854	1301.71008	-895.58624	399.09534	1284.41003	130.01659	452.69177	72.58891	334.98163	63.61787	0.84014	-349.39465	520.72156	17.70893	-1240.90356	281.53595	-0.43521
643	5.350	1065.38098	190.72646	1375.68152	-169.97002	277.90347	1301.93933	-895.19464	399.66672	1280.86047	158.09744	448.16098	69.30273	322.18399	64.51173	0.75085	-354.06323	521.40717	12.60404	-1253.89465	282.33383	-0.33928
644	5.358	1066.76794	190.88843	1375.29907	-169.77008	277.65726	1302.13940	-894.53925	400.41342	1277.45667	186.58147	443.89420	66.32954	309.37299	65.39821	0.73731	-361.16547	521.78210	8.65767	-1266.89258	283.13968	-0.27691
645	5.367	1068.13684	191.13120	1375.39734	-169.37325	277.43576	1302.28772	-893.63702	401.29126	1274.28564	215.44356	439.65662	63.48573	296.58578	66.26295	0.78038	-370.36652	522.07867	6.40266	-1279.86548	283.95715	-0.23727
646	5.375	1069.38062	191.50552	1375.97229	-168.81076	277.25327	1302.36890	-892.51123	402.21585	1271.45227	244.57155	435.24271	60.57544	283.82764	67.12941	0.81768	-381.52475	522.46191	5.44589	-1292.79504	284.77209	-0.22540
647	5.383	1070.32617	192.00571	1377.05566	-168.11096	277.12122	1302.37622	-891.18304	403.09180	1269.07202	273.82578	430.63950	57.56754	271.07788	68.01265	0.83011	-394.10126	523.01880	5.07360	-1305.65881	285.54129	-0.23203
648	5.392	1070.83496	192.49112	1378.68604	-167.29092	277.04510	1302.31213	-889.67676	403.82776	1267.24976	303.16748	425.80347	54.49249	258.33041	68.90007	0.84457	-407.25494	523.82452	4.88994	-1318.41870	286.21375	-0.19134
649	5.400	1070.88989	192.81946	1380.87329	-166.35437	277.02170	1302.18481	-888.03748	404.33185	1266.06018	332.64044	420.59589	51.36388	245.60335	69.75252	0.88284	-420.37109	524.83881	4.76156	-1330.99902	286.78152	0.02093
650	5.408	1070.58984	193.00272	1383.57739	-165.29814	277.03870	1302.00415	-886.34045	404.51471	1265.54077	362.16818	415.12277	48.24223	232.90680	70.54384	0.93996	-433.20557	525.89563	4.60232	-1343.26587	287.29041	0.59607
651	5.417	1070.04578	193.14313	1386.72290	-164.12228	277.07782	1301.77954	-884.68274	404.31018	1265.69971	391.51730	409.85440	45.19450	220.22658	71.31059	0.98836	-445.74426	526.87030	4.35221	-1355.06433	287.79413	1.77653
652	5.425	1069.30103	193.32018	1390.24158	-162.83664	277.11765	1301.51514	-883.16266	403.69595	1266.52271	420.57953	405.16522	42.16142	207.55704	72.12459	0.99956	-458.06641	527.74097	4.01572	-1366.29333	288.33807	3.72564
653	5.433	1068.35132	193.57492	1394.09509	-161.46327	277.12997	1301.20532	-881.85272	402.70184	1267.97522	449.54758	400.95300	39.03439	194.94514	73.03722	0.96626	-470.23706	528.54639	3.64936	-1376.93726	288.96826	6.42677
654	5.442	1067.19556	193.91206	1398.25635	-160.03934	277.08176	1300.83350	-880.77753	401.39764	1269.98706	478.61456	396.92896	35.87368	182.48059	74.08836	0.89332	-482.29175	529.40552	3.33289	-1387.02747	289.71613	9.74686
655	5.450	1065.84924	194.30580	1402.68384	-158.61740	276.95230	1300.38147	-879.90515	399.86081	1272.43042	507.57330	393.05505	32.87324	170.19760	75.28410	0.80414	-494.28113	530.48651	3.13221	-1396.58887	290.60022	13.55696
656	5.458	1064.31616	194.72458	1407.32251	-157.25970	276.74774	1299.84119	-879.16193	398.15250	1275.12598	535.92053	389.49722	30.13556	158.00412	76.53416	0.75015	-506.27692	531.84534	3.04465	-1405.60840	291.66699	17.79892
657	5.467	1062.56897	195.15504	1412.12134	-156.02930	276.49521	1299.22058	-878.46747	396.32358	1277.90637	563.25177	386.39752	27.63312	145.79094	77.73228	0.75623	-518.32922	533.34015	3.00269	-1414.02930	293.02209	22.46790
658	5.475	1060.56787	195.61079	1417.04797	-154.97763	276.22522	1298.54187	-877.76691	394.43707	1280.68359	589.31714	383.89133	25.31415	133.56242	78.89247	0.79154	-530.41663	534.75421	2.93657	-1421.73926	294.77100	27.54835
659	5.483	1058.31335	196.10423	1422.07581	-154.13324	275.96094	1297.83459	-877.03711	392.58060	1283.44934	613.77502	382.05850	23.03519	121.36682	80.10042	0.81742	-542.49194	536.00250	2.83146	-1428.52087	296.85065	32.99252
660	5.492	1055.86853	196.61688	1427.16077	-153.49806	275.72232	1297.13037	-876.27356	390.85065	1286.23254	636.25745	380.70111	20.45347	109.18964	81.39757	0.80648	-554.58551	537.17786	2.73446	-1434.04907	298.98544	38.73000
661	5.500	1053.31995	197.10869	1432.24609	-153.04831	275.53656	1296.45972	-875.47943	389.32172	1289.06812	656.83771	379.55972	17.30944	96.98122	82.75230	0.74312	-566.78601	538.38696	2.68790	-1437.97278	300.92169	44.65223
662	5.508	1050.73169	197.53668	1437.28198	-152.73692	275.44077	1295.85034	-874.65894	388.03781	1291.98303	675.99762	378.59363	13.76448	84.70036	84.04573	0.66255	-579.11810	539.60376	2.67025	-1439.91565	302.65665	50.59378
663	5.517	1048.12427	197.87427	1442.22424	-152.49806	275.47330	1295.32690	-873.81470	387.01810	1294.99353	694.03406	377.80127	10.33487	72.33205	85.15187	0.62700	-591.50873	540.71149	2.63669	-1439.47974	304.42529	56.26192
664	5.525	1045.46655	198.12653	1447.03223	-152.25497	275.66330	1294.91223	-872.94647	386.25049	1298.10498	710.95239	377.24637	7.65425	59.90896	86.11382	0.63674	-603.90741	541.70313	2.61519	-1436.46094	306.53412	61.10632
665	5.533	1042.70325	198.32616	1451.67676	-151.92970	276.03061	1294.62756	-872.05408	385.69394	1301.31006	726.51813	377.03616	6.06562	47.47665	87.08714	0.64684	-616.35168	542.71887	2.69443	-1431.01379	309.18945	64.40431
666	5.542	1039.80347	198.52257	1456.14331	-151.44754	276.59622	1294.49011	-871.14331	385.29691	1304.59033	739.94971	377.03647	5.26119	35.03069	88.09340	0.65867	-628.85510	543.75916	2.86987	-1423.48608	312.38757	65.71488
667	5.550	1036.79028	198.75604	1460.41577	-150.73894	277.38773	1294.50977	-870.22760	385.00546	1307.92346	750.03632	377.12515	4.47322	22.52298	89.00438	0.71484	-641.36847	544.60999	3.01022	-1414.13501	315.84927	65.32471
668	5.558	1033.73389	199.02838	1464.46155	-149.74742	278.42813	1294.69067	-869.32220	384.76776	1311.28943	755.75024	377.49841	2.94667	9.93808	89.75298	0.82457	-653.89130	545.18768	3.02861	-1402.99292	319.06464	64.16304
669	5.567	1030.71509	199.30869	1468.23193	-148.44131	279.71695	1295.03149	-868.43805	384.54935	1314.66809	756.70532	378.36032	0.36726	-2.68167	90.44417	0.93757	-666.47888	545.68597	2.97382	-1389.90454	321.51279	63.13552
670	5.575	1027.79309	199.55847	1471.67529	-146.81824	281.22699	1295.51941	-867.57794	384.33914	1318.03467	753.30841	379.56329	-2.91253	-15.32123	91.24965	0.99094	-679.14807	546.32672	2.93976	-1374.65613	322.86179	62.45559
671	5.583	1025.00415	199.74831	1474.75964	-144.89902	282.91711	1296.13208	-866.73169	384.13281	1321.36108	746.65106	380.67654	-6.16049	-28.03113	92.22462	0.97627	-691.87445	547.16064	2.96840	-1357.10181	322.99841	61.62148
672	5.592	1022.39276	199.86150	1477.47986	-142.71860	284.74374	1296.84558	-865.87756	383.91922	1324.61450	738.10657	381.35718	-8.78939	-40.83478	93.27330	0.94076	-704.64209	548.09747	3.04298	-1337.20471	321.97626	60.01950
673	5.600	1020.02881	199.89830	1479.84058	-140.32007	286.66977	1297.63892	-864.99188	383.68677	1327.75464	728.68939	381.69434	-10.49381	-53.65881	94.29436	0.92921	-717.44617	549.02130	3.14147	-1315.02100	319.96344	57.49095
674	5.608	1017.96375	199.89468	1481.84583	-137.75266	288.67957	1298.49536	-864.05817	383.43417	1330.73560	718.61890	382.19370	-11.16928	-66.40649	95.28047	0.95753	-730.28662	549.88049	3.26802	-1290.67761	317.17902	54.37233
675	5.617	1016.19873	199.91217	1483.49463	-135.07663	290.77853	1299.40686	-863.06989	383.16867	1333.51624	707.56519	383.24808	-11.08187	-79.06836	96.26576	1.02025	-743.17114	550.70874	3.42162	-1264.33752	313.78912	51.20813
676	5.625	1014.73376	199.98033	1484.77026	-132.36868	292.96909	1300.36902	-862.03223	382.90323	1336.07617	695.36707	384.70480	-10.83592	-91.69406	97.24171	1.10168	-756.09192	551.58942	3.57648	-1236.18054	309.86920	48.51337
677	5.633	1013.61017	200.07043	1485.64563	-129.71826	295.23428	1301.37012	-860.96497	382.66721	1338.42188	682.41077	386.15445	-10.85003	-104.28372	98.15730	1.20141	-768.99750	552.56738	3.70644	-1206.42566	305.50504	46.64843
678	5.642	1012.88995	200.13416	1486.09106	-127.21719	297.54050	1302.38855	-859.89850	382.50238	1340.57104	669.27362	387.37265	-11.12707	-116.76819	98.97078	1.36025	-781.81586	553.56104	3.80254	-1175.35278	300.84979	45.76452
679	5.650	1012.62531	200.13992	1486.06836	-124.95055	299.83997	1303.39819	-858.86011	382.43826	1342.53101	656.21814	388.40350	-11.51683	-129.06451	99.67824	1.64495	-794.53296	554.45624	3.87947	-1143.27991	296.07089	45.80393
680	5.658	1012.84119	200.07126	1485.53650	-122.98956	302.07932	1304.37695	-857.86945	382.48373	1344.29785	643.19788	389.51523	-11.83964	-141.11368	100.34270	2.08662	-807.20953	555.26917	3.96234	-1110.51099	291.30435	46.56062
681	5.667	1013.52197	199.91968	1484.46875	-121.38902	304.21729	1305.31287	-856.95258	382.63159	1345.86450	630.20306	390.90140	-11.95428	-152.88293	101.04659	2.67789	-819.88464	556.10175	4.05174	-1077.29224	286.63208	47.81303
682	5.675	1014.60712	199.69183	1482.86133	-120.19022	306.22714	1306.20508	-856.15686	382.85687	1347.21802	617.39716	392.24152	-11.98328	-164.34735	101.75612	3.46418	-832.53656	557.00684	4.12255	-1043.81494	282.10138	49.43644
683	5.683	1016.01111	199.40753	1480.73083	-119.42605	308.08258	1307.06140	-855.55255	383.12766	1348.33533	604.92725	393.05795	-12.15043	-175.47098	102.36159	4.55661	-845.15338	557.95532	4.15579	-1010.30652	277.80804	51.35720
684	5.692	1017.67401	199.07504	1478.09180	-119.12521	309.75345	1307.89478	-855.22327	383.42120	1349.18640	592.75159	393.51563	-12.39182	-186.21973	102.83488	6.02994	-857.75598	558.89520	4.16153	-977.18500	273.93585	53.36216
685	5.700	1019.58130	198.68906	1474.94629	-119.30714	311.22391	1308.71594	-855.25348	383.72037	1349.74280	580.70880	394.20581	-12.52648	-196.56738	103.20717	7.88122	-870.35492	559.82617	4.17842	-945.06647	270.64438	55.03547
686	5.708	1021.71472	198.27161	1471.30652	-119.96983	312.51117	1309.52893	-855.71484	384.00366	1349.98291	568.64215	395.35666	-12.57570	-206.43921	103.50258	10.08586	-882.94421	560.78259	4.23314	-914.40784	267.89880	56.01777
687	5.717	1024.02881	197.87619	1467.20911	-121.08679	313.65726	1310.33032	-856.65582	384.24918	1349.88818	556.41467	396.77557	-12.63416	-215.67734	103.77522	12.67002	-895.51233	561.77612	4.29889	-885.04889	265.47321	56.29591
688	5.725	1026.50720	197.52980	1462.68054	-122.61356	314.70328	1311.11255	-858.09558	384.44574	1349.44275	543.92798	398.27863	-12.68188	-224.06451	104.09297	15.74922	-908.03424	562.80060	4.32634	-856.24640	263.10648	56.14106
689	5.733	1029.18494	197.21513	1457.70886	-124.49374	315.67374	1311.86597	-860.01953	384.59781	1348.64221	531.20026	399.84210	-12.62438	-231.30743	104.50160	19.47060	-920.50085	563.83392	4.30330	-827.23181	260.58820	55.81958
690	5.742	1032.07910	196.91284	1452.27710	-126.66245	316.58377	1312.57910	-862.37506	384.71942	1347.50110	518.39050	401.40933	-12.44683	-237.02853	105.07207	23.89107	-932.95544	564.82153	4.24970	-797.66022	257.77603	55.45775
691	5.750	1035.16467	196.61514	1446.39563	-129.05164	317.44687	1313.24280	-865.07178	384.82520	1346.05261	505.69440	402.80289	-12.29008	-240.83868	105.93166	28.90945	-945.46063	565.72467	4.18345	-767.59198	254.60791	55.10916
692	5.758	1038.42615	196.31419	1440.07520	-131.59860	318.26712	1313.85693	-867.99225	384.92307	1344.34094	493.16968	403.95911	-12.29544	-242.33075	107.15511	34.31298	-958.04395	566.58203	4.11947	-737.25146	251.07062	54.80991
693	5.767	1041.84973	196.01190	1433.30518	-134.25462	319.02835	1314.42773	-871.00928	385.00922	1342.41479	480.69662	404.99231	-12.45220	-240.91876	108.56850	39.86313	-970.68677	567.44824	4.04870	-706.89178	247.19232	54.55608
694	5.775	1045.37109	195.71568	1426.09009	-136.98889	319.69662	1314.95935	-874.00714	385.07016	1340.32349	468.14551	405.94455	-12.66800	-235.81833	109.82570	45.18634	-983.35498	568.30719	3.93081	-676.80151	243.07816	54.28749
695	5.783	1048.89697	195.40918	1418.47876	-139.78281	320.23907	1315.45300	-876.90265	385.08868	1338.11108	455.48953	406.78598	-12.86470	-226.38589	110.75108	49.62720	-996.04553	569.13080	3.77516	-647.33295	238.88202	53.90330
696	5.792	1052.35303	195.06284	1410.55823	-142.62015	320.63797	1315.90979	-879.65637	385.05338	1335.80615	442.74304	407.63339	-12.97499	-212.52106	111.31770	52.59885	-1008.77039	569.99017	3.68219	-618.90515	234.75305	53.25269
697	5.800	1055.66736	194.68661	1402.45117	-145.48212	320.88635	1316.33252	-882.27051	384.96854	1333.41638	429.91754	408.70081	-12.95284	-194.73715	111.29720	54.16125	-1021.48743	571.03979	3.75611	-591.94092	230.81625	52.11765
698	5.808	1058.74158	194.33948	1394.29761	-148.34671	320.98407	1316.72510	-884.77509	384.85507	1330.93665	417.07004	410.01898	-12.84398	-173.90009	110.30403	55.00478	-1034.14966	572.33606	3.98577	-566.72522	227.13818	50.30164
699	5.817	1061.48865	194.07312	1386.20825	-151.18607	320.94540	1317.09106	-887.20508	384.74149	1328.36609	404.31851	411.31210	-12.79042	-150.91788	108.23653	55.84810	-1046.79834	573.74207	4.23576	-543.33746	223.73007	47.78567
700	5.825	1063.90417	193.87932	1378.24451	-153.96182	320.80161	1317.43237	-889.57672	384.64731	1325.71863	391.70029	412.32584	-12.88110	-126.55688	105.45845	56.94106	-1059.49707	575.07550	4.37681	-521.76880	220.63199	44.74717
701	5.833	1066.06519	193.70279	1370.44910	-156.62563	320.59418	1317.75000	-891.87213	384.57260	1323.02649	379.05872	413.18448	-13.03931	-101.36765	102.53065	58.04614	-1072.24170	576.22705	4.38527	-502.08276	217.93079	41.38753
702	5.842	1068.04932	193.50092	1362.87988	-159.12650	320.36160	1318.04395	-894.04016	384.50037	1320.33203	366.25153	414.09940	-13.15227	-75.69473	99.90514	58.72672	-1084.99609	577.19440	4.32205	-484.48199	215.65497	37.76254
703	5.850	1069.88147	193.27347	1355.62158	-161.41574	320.12909	1318.31250	-896.01746	384.39664	1317.67273	353.39130	414.96765	-13.25854	-49.70618	97.84520	58.62623	-1097.75525	578.09186	4.26755	-469.30719	213.71927	33.78658
704	5.858	1071.54211	193.04300	1348.77173	-163.44733	319.91351	1318.54761	-897.75513	384.21689	1315.06836	340.67883	415.63858	-13.47351	-23.39577	96.43227	57.60633	-1110.54028	579.01501	4.25989	-456.99255	212.01184	29.34167
705	5.867	1072.99536	192.81952	1342.42957	-165.18333	319.72845	1318.73303	-899.23163	383.92371	1312.52063	328.10760	416.25024	-13.76136	3.34012	95.56544	55.76891	-1123.35864	579.95148	4.28438	-447.98071	210.51642	24.36176
706	5.875	1074.23083	192.57788	1336.68860	-166.60468	319.57312	1318.85022	-900.44647	383.49338	1310.02112	315.49139	417.02072	-13.93882	30.53058	95.03490	53.40504	-1136.18848	580.88800	4.32295	-442.62341	209.35181	18.91250
707	5.883	1075.29248	192.27631	1331.60059	-167.71341	319.42032	1318.88574	-901.40643	382.91235	1307.55872	302.70132	417.95557	-13.91233	58.05882	94.61583	50.90476	-1148.99341	581.86676	4.38409	-441.07275	208.71323	13.31489
708	5.892	1076.24805	191.89026	1327.15332	-168.52274	319.22879	1318.83191	-902.11591	382.17834	1305.12830	289.77917	418.86700	-13.79235	85.77463	94.07146	48.64633	-1161.75244	582.89264	4.47854	-443.18549	208.74612	8.17115
709	5.900	1077.12170	191.42099	1323.30884	-169.04736	318.97232	1318.68628	-902.57520	381.30276	1302.74133	276.86032	419.59482	-13.74744	113.59995	93.18605	46.86943	-1174.47424	583.90497	4.59475	-448.48877	209.41183	4.10084
710	5.908	1077.87451	190.89151	1320.05737	-169.30478	318.65421	1318.44739	-902.78381	380.31613	1300.43408	264.05646	420.24365	-13.81250	141.52283	91.87587	45.60690	-1187.17834	584.89038	4.71751	-456.32013	210.47894	1.41826
711	5.917	1078.45459	190.32986	1317.41357	-169.32263	318.29416	1318.10999	-902.74500	379.27579	1298.26978	251.38480	421.12503	-13.89585	169.58344	90.19185	44.75029	-1199.87329	585.92694	4.84818	-466.13684	211.69809	0.08488
712	5.925	1078.84888	189.74127	1315.37329	-169.14047	317.91241	1317.66260	-902.46985	378.26147	1296.32947	238.75475	422.32632	-13.94833	197.87560	88.23747	44.16104	-1212.57690	587.06525	4.98596	-477.57556	212.94598	-0.24859
713	5.933	1079.08130	189.11171	1313.90503	-168.80170	317.52222	1317.09021	-901.97858	377.35574	1294.70007	226.05679	423.62573	-13.96690	226.48839	86.13356	43.70394	-1225.32947	588.24268	5.10684	-490.17181	214.17255	-0.19158
714	5.942	1079.17871	188.43860	1312.97791	-168.34665	317.12033	1316.37708	-901.29736	376.62390	1293.46143	213.25458	424.90738	-13.89775	255.42668	83.99632	43.23196	-1238.12939	589.35645	5.18658	-503.29260	215.32312	-0.30008
715	5.950	1079.14941	187.73445	1312.57214	-167.81161	316.68527	1315.51221	-900.45398	376.10336	1292.67505	200.36855	426.16452	-13.78713	284.60339	81.89735	42.63899	-1250.86060	590.41266	5.24559	-516.40234	216.36423	-0.72409
716	5.958	1078.98315	187.00742	1312.66968	-167.22562	316.19986	1314.49622	-899.47498	375.81161	1292.37000	187.46114	427.28983	-13.79078	313.89392	79.81972	41.96442	-1263.32544	591.56848	5.37795	-529.25342	217.30185	-1.26380
717	5.967	1078.66821	186.26093	1313.25427	-166.60338	315.67477	1313.34839	-898.38873	375.77222	1292.53699	174.64136	428.29053	-13.86512	343.18109	77.67677	41.35835	-1275.34180	592.94714	5.74921	-541.85535	218.14005	-1.70530
718	5.975	1078.19421	185.50009	1314.31787	-165.94240	315.14175	1312.10522	-897.23370	376.02856	1293.13354	161.98372	429.30829	-13.81627	372.36316	75.39101	40.91417	-1286.79272	594.44189	6.53893	-554.33289	218.85901	-2.00489
719	5.983	1077.53638	184.72397	1315.87000	-165.22902	314.63336	1310.81104	-896.06360	376.62369	1294.09802	149.44255	430.26651	-13.66811	401.38635	72.88655	40.62186	-1297.62012	595.81177	7.86218	-566.77759	219.44696	-2.22581
720	5.992	1076.64636	183.93150	1317.94214	-164.45154	314.17654	1309.50488	-894.94006	377.57471	1295.36060	136.89752	430.87955	-13.67259	430.27011	70.04292	40.46243	-1307.84937	596.92749	9.75012	-579.19849	219.92899	-2.42142
721	6.000	1075.47754	183.13722	1320.55737	-163.61058	313.79202	1308.21057	-893.91370	378.86447	1296.84155	124.28235	431.06686	-13.96917	459.02533	66.77589	40.44764	-1317.58862	597.80280	12.19896	-591.57574	220.35248	-2.59611
722	6.008	1074.03577	182.36057	1323.67578	-162.72324	313.48474	1306.93689	-893.00696	380.44168	1298.44763	111.64317	431.16452	-14.36878	487.57373	63.12135	40.57875	-1326.88916	598.43561	15.22952	-603.91888	220.75406	-2.73351
723	6.017	1072.36987	181.61661	1327.20032	-161.82645	313.23199	1305.68347	-892.20917	382.22372	1300.08691	99.04688	431.53665	-14.57556	515.75122	59.17909	40.80522	-1335.60718	598.76697	18.89820	-616.26941	221.14639	-2.82940
724	6.025	1070.50439	180.91998	1331.04810	-160.97562	312.98721	1304.44519	-891.48450	384.09979	1301.70264	86.48938	432.14566	-14.54108	543.28772	55.06828	40.98628	-1343.47827	598.78015	23.22953	-628.66675	221.52637	-2.88777
725	6.033	1068.44043	180.25951	1335.18494	-160.23195	312.70169	1303.21948	-890.79260	385.93503	1303.30420	73.95142	432.81433	-14.37915	569.81525	50.92741	40.90445	-1350.27393	598.51678	28.09589	-641.12897	221.91620	-2.91171
726	6.042	1066.20483	179.58084	1339.59119	-159.64705	312.34531	1302.01428	-890.10779	387.59482	1304.95239	61.39499	433.45004	-14.20546	595.00208	46.84465	40.36728	-1355.81812	598.02246	33.19152	-653.65167	222.39191	-2.92233
727	6.050	1063.81946	178.84071	1344.22656	-159.25317	311.91165	1300.84778	-889.42151	388.97958	1306.70520	48.71756	433.97849	-14.15351	618.65533	42.80702	39.29205	-1359.94434	597.42145	38.22353	-666.20923	223.01642	-2.95137
728	6.058	1061.24146	178.07085	1349.03418	-159.05426	311.40671	1299.74353	-888.73462	390.03210	1308.58203	35.93372	434.63284	-14.16391	640.70190	38.69447	37.76347	-1362.48401	596.91980	43.12262	-678.78198	223.77686	-2.99985
729	6.067	1058.40918	177.36432	1353.97046	-159.01971	310.82516	1298.72522	-888.05292	390.72858	1310.57336	23.21967	435.77255	-14.03407	661.14270	34.31691	36.05430	-1363.24414	596.47015	47.98755	-691.37891	224.62299	-3.03910
730	6.075	1055.33948	176.80182	1359.02246	-159.09215	310.13367	1297.81506	-887.38373	391.07785	1312.66248	10.58649	437.15714	-13.84281	679.96844	29.58406	34.50228	-1362.08569	595.57629	52.83091	-704.01324	225.51083	-3.04497
731	6.083	1052.14673	176.38757	1364.19238	-159.20616	309.27356	1297.03210	-886.72900	391.11874	1314.83484	-2.16541	438.16531	-13.85543	697.02008	24.61617	33.37701	-1359.09900	593.61371	57.41341	-716.68469	226.41025	-3.01728
732	6.092	1048.98193	176.05215	1369.46375	-159.30154	308.17935	1296.38684	-886.08295	390.91113	1317.07593	-15.07489	438.67188	-14.09146	711.92029	19.62074	32.86855	-1354.52539	590.21356	61.29824	-729.39453	227.31158	-2.98111
733	6.100	1045.95642	175.72057	1374.77905	-159.32471	306.80405	1295.88086	-885.43768	390.52298	1319.37000	-27.96280	439.10123	-14.34217	724.13800	14.75475	33.03321	-1348.37671	585.42413	64.08427	-742.14929	228.22415	-2.95801
734	6.108	1043.07996	175.35909	1380.04846	-159.22620	305.12918	1295.51294	-884.78876	390.00577	1321.69690	-40.74377	439.77664	-14.45862	733.09674	10.13316	33.60629	-1340.29297	579.70660	65.69489	-754.95905	229.16104	-2.93388
735	6.117	1040.23755	174.92401	1385.18408	-158.96121	303.15039	1295.28455	-884.13269	389.38254	1324.03357	-53.50720	440.69757	-14.41698	738.32056	5.87331	33.84283	-1329.81787	573.64221	66.40533	-767.84613	230.12073	-2.88451
736	6.125	1037.26697	174.30786	1390.12842	-158.49300	300.86685	1295.19409	-883.46082	388.66483	1326.35645	-66.35205	441.78867	-14.25233	739.67596	2.09499	32.65383	-1316.59058	567.57727	66.47209	-780.83026	231.07861	-2.81628
737	6.133	1034.10889	173.44188	1394.85120	-157.79483	298.29343	1295.22876	-882.75763	387.86765	1328.64148	-79.30292	442.97488	-14.04122	737.56262	-1.07851	29.19534	-1300.30786	561.60052	65.79739	-793.89502	232.00299	-2.74823
738	6.142	1030.85767	172.41106	1399.33484	-156.85135	295.47275	1295.36523	-882.00525	387.00903	1330.86133	-92.31604	444.13147	-13.85407	732.82092	-3.53903	23.59498	-1280.78699	555.70776	64.05778	-806.99884	232.90048	-2.68380
739	6.150	1027.65991	171.37004	1403.57080	-155.66322	292.46640	1295.57690	-881.18762	386.11560	1332.99084	-105.32541	445.13712	-13.72269	726.41187	-5.24730	17.08571	-1258.08203	549.93341	61.17757	-820.12091	233.82956	-2.62289
740	6.158	1024.62183	170.41086	1407.55334	-154.25183	289.32990	1295.83887	-880.28882	385.22263	1335.01526	-118.30338	445.94907	-13.66964	719.09875	-6.22316	11.30337	-1232.44141	544.39844	57.60223	-833.26001	234.83463	-2.57424
741	6.167	1021.80481	169.54852	1411.26526	-152.65598	286.09360	1296.12988	-879.29114	384.34839	1336.92737	-131.27209	446.63205	-13.69518	711.19446	-6.52177	7.36789	-1204.20605	539.19916	54.00800	-846.39661	235.88568	-2.53553
742	6.175	1019.23193	168.76585	1414.65552	-150.92256	282.77188	1296.43359	-878.17853	383.47397	1338.71826	-144.27899	447.30991	-13.74468	702.42651	-6.28883	5.40223	-1173.79614	534.26434	50.82589	-859.49915	236.91013	-2.48064
743	6.183	1016.91260	168.04095	1417.63855	-149.09937	279.38669	1296.73926	-876.94189	382.56003	1340.37415	-157.33105	448.07840	-13.75796	692.24878	-5.76219	4.72977	-1141.67993	529.40649	48.17499	-872.55945	237.87720	-2.39403
744	6.192	1014.90082	167.34274	1420.13342	-147.23703	275.97998	1297.04077	-875.58691	381.57834	1341.88306	-170.33014	448.95401	-13.72409	680.52887	-5.14220	4.54892	-1108.21655	524.53558	46.09332	-885.59143	238.81015	-2.29192
745	6.200	1013.28876	166.63147	1422.11633	-145.39801	272.61227	1297.33289	-874.14050	380.52374	1343.23340	-183.15283	449.89328	-13.59507	667.77417	-4.47804	4.42351	-1073.56421	519.76782	44.62592	-898.60571	239.72009	-2.19291
746	6.208	1012.11841	165.86861	1423.62854	-143.66237	269.35416	1297.60828	-872.65179	379.40860	1344.40662	-195.76837	450.87802	-13.18143	654.64398	-3.72021	4.24471	-1037.79443	515.30701	43.80704	-911.60376	240.59479	-2.10009
747	6.217	1011.34222	165.02177	1424.72925	-142.12320	266.26974	1297.85779	-871.19116	378.25760	1345.37744	-208.18207	451.92233	-12.25549	641.53387	-2.85493	3.99915	-1001.03540	511.27710	43.69710	-924.57562	241.42133	-2.00009
748	6.225	1010.89185	164.09857	1425.45093	-140.87439	263.40140	1298.07324	-869.84790	377.10056	1346.12219	-220.31366	452.99371	-10.71485	628.57544	-1.93031	3.67986	-963.54700	507.65729	44.37439	-937.49585	242.17957	-1.86712
749	6.233	1010.75018	163.16913	1425.78259	-139.99562	260.77240	1298.25330	-868.72205	375.97110	1346.61853	-231.97815	454.02884	-8.56724	615.73987	-1.02948	3.33821	-925.82727	504.28809	45.80196	-950.35077	242.88184	-1.70620
750	6.242	1010.94843	162.30994	1425.67041	-139.54395	258.40640	1298.40588	-867.91174	374.91238	1346.83972	-242.91724	454.99512	-5.80323	602.95502	-0.25806	3.09055	-888.66943	500.98938	47.67078	-963.16736	243.61948	-1.58028
751	6.250	1011.53809	161.54274	1425.03943	-139.55122	256.33597	1298.54773	-867.50073	373.97144	1346.74939	-252.82367	455.84030	-2.29445	590.21564	0.37172	2.98969	-852.96332	497.74036	49.44487	-975.98425	244.51108	-1.55551
752	6.258	1012.56042	160.84407	1423.83398	-140.01993	254.58447	1298.69678	-867.54791	373.18472	1346.30774	-261.35968	456.44125	2.25605	577.57855	1.00603	2.94811	-819.23865	494.66211	50.63913	-988.79620	245.59149	-1.62994
753	6.267	1013.99231	160.18811	1422.04480	-140.92024	253.14093	1298.86536	-868.07947	372.57199	1345.48389	-268.14520	456.78665	8.37521	565.08826	1.75890	2.85344	-787.36462	491.85266	51.04570	-1001.55487	246.74905	-1.72994
754	6.275	1015.72821	159.57001	1419.70422	-142.19614	251.95868	1299.05554	-869.08636	372.13687	1344.26514	-272.71832	457.19125	16.82372	552.72913	2.56401	2.69541	-756.74384	489.34784	50.72324	-1014.22290	247.80081	-1.77268
755	6.283	1017.64771	158.98476	1416.86414	-143.77832	250.98123	1299.26001	-870.52686	371.87662	1342.66187	-274.45575	458.06052	28.28791	540.41571	3.30534	2.53968	-726.73254	487.19336	49.87233	-1026.78870	248.64075	-1.73162
756	6.292	1019.69434	158.38785	1413.57617	-145.59834	250.15823	1299.46399	-872.33551	371.79239	1340.70569	-272.44708	459.44138	42.80743	528.04846	3.95746	2.43021	-696.88947	485.47430	48.76067	-1039.24072	249.26160	-1.63915
757	6.300	1021.86890	157.71014	1409.87109	-147.60039	249.44003	1299.64795	-874.44159	371.88562	1338.43738	-265.60370	460.99942	59.29710	515.61005	4.55775	2.34526	-666.99219	484.26178	47.66961	-1051.58240	249.69479	-1.54493
758	6.308	1024.17224	156.91817	1405.75952	-149.74857	248.77921	1299.79492	-876.78528	372.13980	1335.88586	-253.29724	462.32413	75.53552	503.15237	5.15370	2.24528	-636.96088	483.54938	46.80497	-1063.87109	250.03253	-1.49723
759	6.317	1026.60303	156.03592	1401.27222	-152.02365	248.15027	1299.89758	-879.32123	372.50244	1333.05847	-236.08563	463.22134	88.99339	490.69244	5.77361	2.14036	-606.84070	483.24927	46.25422	-1076.18713	250.42163	-1.51814
760	6.325	1029.18005	155.12894	1396.47388	-154.40927	247.56137	1299.96252	-882.00513	372.89182	1329.95789	-215.57471	463.80176	98.16872	478.21686	6.40880	2.07298	-576.84424	483.22968	46.01689	-1088.56274	250.95847	-1.56595
761	6.333	1031.92786	154.28899	1391.42212	-156.88074	247.04153	1300.00647	-884.77277	373.23306	1326.60669	-193.42700	464.20010	103.23435	465.74976	7.05794	2.05233	-547.35089	483.34167	45.99399	-1100.97534	251.63330	-1.57748
762	6.342	1034.84961	153.60835	1386.14893	-159.40509	246.61880	1300.04736	-887.53027	373.48611	1323.05396	-170.69409	464.35532	105.43503	453.31458	7.73853	2.04537	-518.85974	483.39941	45.92780	-1113.40723	252.37436	-1.54374
763	6.350	1037.89648	153.12892	1380.70020	-161.94650	246.30045	1300.09778	-890.16693	373.64902	1319.36755	-147.87042	464.14001	105.98602	440.87231	8.43744	2.01459	-491.92493	483.22205	45.45431	-1125.86853	253.12585	-1.49878
764	6.358	1040.96643	152.80431	1375.16174	-164.46519	246.07111	1300.16345	-892.58453	373.75156	1315.62219	-125.01465	463.41000	105.50520	428.36536	9.13414	1.94212	-467.06210	482.79553	44.29402	-1138.36536	253.88614	-1.46435
765	6.367	1043.95300	152.53302	1369.65137	-166.91089	245.91092	1300.24512	-894.72522	373.83389	1311.88245	-101.80746	461.83646	104.15495	415.79523	9.84468	1.83428	-444.64746	482.28558	42.36969	-1150.89075	254.67407	-1.44127
766	6.375	1046.77490	152.22684	1364.29895	-169.22430	245.80582	1300.34497	-896.58026	373.91525	1308.18433	-77.83780	458.96408	102.00110	403.21890	10.59865	1.71602	-424.87564	481.80798	39.72697	-1163.44336	255.49152	-1.42360
767	6.383	1049.38000	151.86111	1359.22278	-171.34903	245.73978	1300.46948	-898.17426	373.99319	1304.53210	-52.95978	454.65472	99.26357	390.67395	11.41129	1.61124	-407.83322	481.32312	36.40485	-1176.02808	256.33545	-1.39283
768	6.392	1051.75073	151.48918	1354.50940	-173.24356	245.68344	1300.62805	-899.54120	374.07440	1300.91431	-27.33850	449.28491	96.29578	378.14606	12.27786	1.52409	-393.66449	480.85504	32.44136	-1188.64880	257.20761	-1.32048
769	6.400	1053.89404	151.20374	1350.21497	-174.88509	245.59213	1300.82910	-900.70514	374.18729	1297.31934	-1.20544	443.35507	93.33365	365.59357	13.18257	1.44699	-382.66611	480.64520	27.94788	-1201.31873	258.08401	-1.18990
770	6.408	1055.82288	151.08792	1346.37732	-176.26288	245.41980	1301.07788	-901.66608	374.35562	1293.73572	25.28711	437.13757	90.36740	352.97070	14.11201	1.37230	-375.17453	480.86292	23.08593	-1214.06995	258.91461	-1.02019
771	6.417	1057.54443	151.19028	1343.01062	-177.37117	245.14059	1301.37512	-902.39691	374.57941	1290.15540	52.02020	430.72388	87.23978	340.26224	15.04784	1.28576	-371.38916	481.28693	18.05020	-1226.91638	259.67783	-0.86641
772	6.425	1059.06824	151.51256	1340.09729	-178.20927	244.76157	1301.71692	-902.85718	374.86566	1286.59351	78.95837	424.12720	83.78075	327.50714	15.95973	1.18057	-371.32318	481.53522	13.21640	-1239.81226	260.41608	-0.76773
773	6.433	1060.42590	152.01630	1337.61511	-178.78323	244.31516	1302.09692	-903.01404	375.25641	1283.10547	106.25337	417.35544	79.94265	314.75229	16.82265	1.09021	-374.85080	481.54449	9.20850	-1252.70117	261.20081	-0.70152
774	6.442	1061.67651	152.63828	1335.56335	-179.10480	243.83932	1302.50330	-902.84998	375.79532	1279.78516	134.10976	410.57474	75.90895	302.01233	17.63237	1.07230	-381.79620	481.62170	6.55403	-1265.59314	262.04095	-0.61817
775	6.450	1062.86377	153.31320	1333.96228	-179.18925	243.36441	1302.91333	-902.36139	376.47925	1276.75122	162.54962	404.07748	71.98660	289.28494	18.41148	1.13462	-391.85681	482.05682	5.24903	-1278.52454	262.86902	-0.51372
776	6.458	1063.95728	154.01247	1332.84656	-179.05487	242.91235	1303.29565	-901.56030	377.25262	1274.12964	191.38963	397.98819	68.33427	276.55890	19.20058	1.21593	-404.21271	482.82263	4.82315	-1291.46033	263.64514	-0.43947
777	6.467	1064.86792	154.75133	1332.25342	-178.72339	242.50345	1303.61938	-900.47894	378.02936	1272.03516	220.40428	392.16168	64.88048	263.82330	20.00960	1.26549	-417.50696	483.62408	4.74425	-1304.30188	264.40817	-0.42577
778	6.475	1065.52393	155.54614	1332.21021	-178.21716	242.15283	1303.86499	-899.16895	378.71262	1270.55469	249.46078	386.37469	61.48814	251.07771	20.81270	1.27678	-430.62836	484.22296	4.66700	-1316.99390	265.19739	-0.42173
779	6.483	1065.90173	156.38663	1332.73315	-177.55344	241.85406	1304.02710	-897.70044	379.20364	1269.73962	278.51907	380.49026	58.08563	238.30490	21.62761	1.24012	-443.31070	484.73157	4.47920	-1329.53479	265.95264	-0.30385
780	6.492	1066.00073	157.24673	1333.82324	-176.74350	241.57773	1304.10938	-896.16486	379.41064	1269.60449	307.60620	374.42825	54.63880	225.48827	22.50920	1.14910	-455.82452	485.46521	4.23387	-1341.85718	266.53647	0.12108
781	6.500	1065.82446	158.09981	1335.46313	-175.79839	241.29282	1304.12012	-894.67200	379.26157	1270.12561	336.82684	368.06216	51.06079	212.68408	23.45012	1.04235	-468.38940	486.52667	4.00548	-1353.79309	266.87967	1.10338
782	6.508	1065.39478	158.92552	1337.63416	-174.73468	240.98001	1304.06812	-893.33063	378.70609	1271.24780	366.24396	361.38501	47.24440	199.99689	24.40892	0.96688	-480.95593	487.69263	3.80081	-1365.17896	267.07626	2.84127
783	6.517	1064.76465	159.70839	1340.32642	-173.57664	240.62329	1303.95728	-892.22266	377.71219	1272.89465	395.71521	354.83722	43.23771	187.46770	25.39925	0.92069	-493.35101	488.71820	3.59087	-1375.94141	267.30463	5.37163
784	6.525	1063.97717	160.44662	1343.51904	-172.35867	240.20020	1303.78430	-891.38361	376.28436	1274.97913	425.03296	349.06174	39.29182	175.04884	26.43672	0.87650	-505.51703	489.64557	3.37096	-1386.09277	267.67825	8.58026
785	6.533	1063.00586	161.17194	1347.16455	-171.12761	239.68774	1303.54431	-890.79755	374.48068	1277.41235	454.24564	344.13577	35.66886	162.68692	27.47301	0.83630	-517.56329	490.70654	3.15641	-1395.68872	268.22955	12.27631
786	6.542	1061.79004	161.92332	1351.19165	-169.93671	239.07922	1303.23767	-890.40662	372.39368	1280.09888	483.56055	339.49081	32.46347	150.37224	28.46690	0.82803	-529.61896	492.00842	2.95706	-1404.78821	269.00604	16.29408
787	6.550	1060.31982	162.69560	1355.51990	-168.83438	238.39740	1302.87415	-890.12769	370.12607	1282.92773	512.76074	334.83835	29.64059	138.10814	29.46727	0.85832	-541.71838	493.44098	2.78248	-1413.43518	270.09366	20.59380
788	6.558	1058.64001	163.45120	1360.07471	-167.85747	237.69373	1302.47266	-889.87146	367.79727	1285.78882	541.02075	330.52646	27.08185	125.87621	30.56859	0.90530	-553.81494	494.82019	2.65274	-1421.64661	271.58975	25.23968
789	6.567	1056.79700	164.17163	1364.80029	-167.02965	237.02863	1302.05615	-889.56726	365.54794	1288.61768	567.51062	326.85693	24.54975	113.63618	31.78886	0.95235	-565.88855	496.09180	2.59980	-1429.35156	273.55658	30.28680
790	6.575	1054.81055	164.86649	1369.67004	-166.35864	236.44193	1301.64563	-889.18036	363.50668	1291.41089	591.98743	323.94333	21.88554	101.35683	33.04185	0.97871	-578.01947	497.35645	2.63871	-1436.26111	275.88123	35.75025
791	6.583	1052.68750	165.54137	1374.68445	-165.83170	235.93570	1301.25867	-888.70331	361.74655	1294.19934	614.77527	322.03189	19.18703	89.04105	34.23946	0.95697	-590.30017	498.66620	2.73088	-1441.84546	278.30405	41.62256
792	6.592	1050.45911	166.17471	1379.83447	-165.41635	235.49576	1300.91077	-888.13812	360.28018	1297.01978	636.27991	321.13025	16.57543	76.69765	35.36778	0.90851	-602.71295	499.92017	2.80008	-1445.47058	280.68375	47.82128
793	6.600	1048.17346	166.73772	1385.07385	-165.06790	235.13428	1300.61743	-887.49158	359.09390	1299.90332	656.55127	320.72867	14.04470	64.30561	36.46165	0.89799	-615.15582	500.96124	2.77917	-1446.52881	283.04593	54.08320
794	6.608	1045.82776	167.24149	1390.33862	-164.73529	234.90442	1300.39404	-886.77783	358.17032	1302.86914	675.35925	320.36493	11.61379	51.84041	37.52507	0.95456	-627.56866	501.73785	2.66547	-1444.64526	285.42209	59.83592
795	6.617	1043.34619	167.74509	1395.56921	-164.36153	234.87445	1300.25049	-886.01660	357.48459	1305.91699	692.48187	320.04767	9.38080	39.31548	38.51085	1.04529	-639.99017	502.37506	2.53562	-1439.94373	287.83032	64.22102
796	6.625	1040.65320	168.30995	1400.71497	-163.88638	235.09204	1300.19031	-885.22571	356.99973	1309.03027	707.62579	319.91217	7.45756	26.76337	39.41133	1.11763	-652.48315	503.03552	2.46416	-1432.99866	290.34579	66.52133
797	6.633	1037.74597	168.95761	1405.74463	-163.25751	235.56833	1300.21423	-884.41736	356.67328	1312.18652	720.17975	319.93051	5.88400	14.18974	40.29079	1.14002	-665.06183	503.80255	2.46492	-1424.44287	293.02536	66.76700
798	6.642	1034.68994	169.66473	1410.65564	-162.44223	236.28979	1300.32275	-883.59937	356.46909	1315.36560	729.28442	320.17249	4.49554	1.57646	41.20119	1.11953	-677.71655	504.72797	2.53215	-1414.59851	295.69714	65.86499
799	6.650	1031.56396	170.38774	1415.45630	-161.42996	237.23935	1300.51697	-882.77936	356.36185	1318.54468	734.19452	320.94635	2.85855	-11.08031	42.15233	1.09962	-690.45703	505.82458	2.66882	-1403.36108	297.89584	64.95482
800	6.658	1028.44189	171.08713	1420.12000	-160.22498	238.40634	1300.79749	-881.96558	356.32681	1321.69214	734.63568	322.44827	0.46183	-23.76355	43.15031	1.11565	-703.28809	506.98401	2.84950	-1390.34326	299.08234	64.52489
801	6.667	1025.41284	171.73322	1424.57605	-158.83875	239.77731	1301.16333	-881.16211	356.33197	1324.76599	730.94214	324.44016	-2.76771	-36.47272	44.18697	1.16223	-716.16888	508.02411	3.00955	-1375.13232	298.92664	64.15945
802	6.675	1022.58276	172.30151	1428.75562	-157.28903	241.32407	1301.60828	-880.36511	356.34793	1327.72473	723.95386	326.41940	-6.12566	-49.24236	45.20644	1.22065	-729.04956	508.85059	3.10450	-1357.48901	297.39429	63.11191
803	6.683	1020.04712	172.76826	1432.62024	-155.60101	243.00903	1302.11987	-879.56549	356.36093	1330.53857	714.74127	328.04739	-8.62355	-62.09938	46.15297	1.27386	-741.91699	509.52429	3.14546	-1337.41675	294.66040	61.02365
804	6.692	1017.84589	173.12364	1436.13733	-153.80566	244.79892	1302.68298	-878.75201	356.37143	1333.19360	704.22235	329.29926	-9.87585	-75.02069	47.04988	1.31302	-754.77496	510.20007	3.16917	-1315.08740	290.99924	58.13659
805	6.700	1015.94952	173.38651	1439.26050	-151.93527	246.67108	1303.28308	-877.91193	356.38339	1335.68823	692.87042	330.31549	-10.30040	-87.94391	47.97035	1.35976	-767.62567	511.01422	3.20373	-1290.69995	286.68021	55.01229
806	6.708	1014.31232	173.58769	1441.94910	-150.02173	248.61078	1303.90833	-877.03772	356.40054	1338.02087	680.79346	331.28159	-10.53333	-100.80911	48.93944	1.42863	-780.46918	511.97565	3.25436	-1264.41638	281.89993	52.17205
807	6.717	1012.91565	173.75566	1444.18530	-148.10057	250.60507	1304.54578	-876.13702	356.42834	1340.17603	668.09167	332.36377	-10.87015	-113.59277	49.90981	1.49576	-793.31323	512.97388	3.30721	-1236.41272	276.76413	49.96749
808	6.725	1011.75702	173.92992	1445.97791	-146.21707	252.63974	1305.18250	-875.23364	356.47241	1342.12146	654.99445	333.63925	-11.23365	-126.28467	50.83907	1.55843	-806.19098	513.90802	3.34766	-1206.94336	271.30515	48.60836
809	6.733	1010.85150	174.15010	1447.36218	-144.42809	254.70175	1305.80701	-874.35712	356.53131	1343.82080	641.67725	335.07187	-11.47763	-138.84390	51.74632	1.67735	-819.13843	514.79736	3.38970	-1176.33789	265.56647	48.15575
810	6.742	1010.24170	174.41995	1448.37842	-142.79974	256.78116	1306.40967	-873.53430	356.59973	1345.24805	628.22083	336.41776	-11.64565	-151.22510	52.64153	1.94403	-832.15662	515.74042	3.47925	-1144.92981	259.67630	48.50683
811	6.750	1009.96509	174.71451	1449.04285	-141.40015	258.86127	1306.98364	-872.79254	356.68204	1346.39734	614.79919	337.28220	-11.94344	-163.39795	53.46147	2.43826	-845.22241	516.77258	3.63112	-1112.97034	253.81207	49.45224
812	6.758	1010.01941	175.01465	1449.33850	-140.28760	260.90604	1307.52539	-872.17163	356.79825	1347.28101	601.66711	337.73572	-12.34047	-175.29803	54.10786	3.22280	-858.30566	517.83099	3.78848	-1080.57446	248.12067	50.77904
813	6.767	1010.37207	175.30963	1449.23083	-139.50439	262.86404	1308.03406	-871.72852	356.96744	1347.91687	588.90894	338.48773	-12.46313	-186.84479	54.51216	4.34312	-871.35327	518.85944	3.88873	-1047.76257	242.69055	52.34068
814	6.775	1010.97894	175.58754	1448.70166	-139.08423	264.68582	1308.51514	-871.52673	357.18320	1348.31177	576.34344	339.90903	-12.22116	-198.00739	54.70149	5.79663	-884.32635	519.89209	3.94057	-1014.66248	237.60217	54.03614
815	6.783	1011.79114	175.84337	1447.76587	-139.06149	266.33823	1308.98181	-871.62543	357.41354	1348.45801	563.71875	341.58594	-12.00586	-208.77783	54.79588	7.53836	-897.26611	520.97107	3.99934	-981.71478	232.99173	55.72121
816	6.792	1012.77319	176.08255	1446.44556	-139.46735	267.81354	1309.44800	-872.07599	357.61893	1348.34363	550.95172	343.06720	-12.08095	-219.09921	54.90962	9.53627	-910.22681	522.02985	4.09000	-949.58014	228.99731	57.16040
817	6.800	1013.92749	176.30968	1444.73254	-140.31313	269.12845	1309.92188	-872.91803	357.76682	1347.95642	538.12885	344.31204	-12.32769	-228.84714	55.06447	11.82618	-923.16968	522.97778	4.18204	-918.73474	225.62335	58.11614
818	6.808	1015.28314	176.52841	1442.59070	-141.57933	270.31186	1310.40173	-874.16968	357.84232	1347.28442	525.33588	345.45682	-12.52244	-237.85468	55.18248	14.54574	-936.00500	523.82257	4.22499	-889.08887	222.69553	58.51047
819	6.817	1016.85999	176.75151	1439.97998	-143.22137	271.39120	1310.87488	-875.82343	357.85184	1346.32080	512.56659	346.60995	-12.56742	-245.89160	55.20052	17.86934	-948.69952	524.69019	4.21747	-860.01001	219.94672	58.46971
820	6.825	1018.66431	176.99289	1436.86658	-145.17990	272.38739	1311.32275	-877.84979	357.81451	1345.06970	499.74493	347.88446	-12.49652	-252.62598	55.20726	21.86666	-961.28998	525.77966	4.24017	-830.77991	217.14374	58.19332
821	6.833	1020.70209	177.25861	1433.23877	-147.38728	273.31107	1311.73071	-880.20178	357.75082	1343.54797	486.80640	349.39807	-12.35648	-257.70630	55.40916	26.44963	-973.85791	527.08820	4.33533	-801.05322	214.14465	57.82212
822	6.842	1022.96503	177.56245	1429.12476	-149.77811	274.15707	1312.09558	-882.81451	357.67911	1341.78308	473.82526	351.00830	-12.22799	-260.85907	55.96782	31.46409	-986.51843	528.22705	4.37460	-770.93701	210.87589	57.44144
823	6.850	1025.41479	177.92758	1424.57617	-152.29865	274.90500	1312.42151	-885.60516	357.61099	1339.81189	461.03125	352.22946	-12.30396	-261.74103	56.86842	36.78958	-999.31464	528.89838	4.22038	-740.74231	207.32217	57.10466
824	6.858	1027.99890	178.35536	1419.64185	-154.90837	275.52811	1312.71631	-888.47943	357.53900	1337.67651	448.55191	352.81924	-12.67177	-259.66321	57.87312	42.25657	-1012.14337	529.35840	3.94471	-710.73651	203.53958	56.79497
825	6.867	1030.66028	178.81308	1414.37671	-157.57971	276.00519	1312.99597	-891.34656	357.43625	1335.41382	436.22684	353.16492	-13.13845	-253.69537	58.66597	47.42680	-1024.89771	530.04846	3.71061	-681.12927	199.62488	56.42778
826	6.875	1033.32166	179.26161	1408.86816	-160.29633	276.33237	1313.28601	-894.13593	357.27298	1333.04602	423.82965	353.71725	-13.50797	-243.24310	59.05617	51.62091	-1037.57788	531.12122	3.60635	-652.20941	195.67249	55.88557
827	6.883	1035.88843	179.68391	1403.22864	-163.04156	276.52658	1313.61560	-896.80621	357.02689	1330.58081	411.30493	354.51691	-13.77802	-228.45685	58.85329	54.39805	-1050.21875	532.45276	3.65424	-624.40375	191.77957	54.99810
828	6.892	1038.26978	180.09378	1397.56812	-165.78688	276.61508	1314.00635	-899.34479	356.68588	1328.01953	398.71924	355.43887	-13.97143	-210.06458	57.70784	55.98460	-1062.82520	533.78149	3.78885	-598.15973	188.05057	53.54440
829	6.900	1040.39575	180.52208	1391.97925	-168.49008	276.62463	1314.46558	-901.75671	356.25662	1325.36658	386.12408	356.45874	-14.03119	-188.96338	55.40718	57.06048	-1075.39990	534.90491	3.88677	-573.75720	184.55890	51.35983
830	6.908	1042.26184	180.97711	1386.52869	-171.09508	276.58383	1314.97473	-904.04993	355.77451	1322.63965	373.49805	357.64117	-13.90303	-165.95477	52.18544	58.15927	-1087.96521	535.84680	3.89684	-551.23584	181.30850	48.46321
831	6.917	1043.93823	181.42767	1381.26636	-173.53227	276.52744	1315.48560	-906.22156	355.29468	1319.87610	360.81854	358.97311	-13.65783	-141.65076	48.56190	59.36819	-1100.55151	536.74811	3.85944	-530.51880	178.27075	45.04744
832	6.925	1045.48889	181.84186	1376.25330	-175.73911	276.47189	1315.93945	-908.25055	354.85699	1317.12573	348.12762	360.27304	-13.48555	-116.49069	45.01747	60.44965	-1113.18945	537.69659	3.83664	-511.62054	175.48123	41.31182
833	6.933	1046.90259	182.21428	1371.55005	-177.69330	276.37976	1316.30347	-910.10101	354.46060	1314.42908	335.47125	361.37561	-13.49849	-90.81049	41.89296	61.03627	-1125.89038	538.71313	3.86736	-494.74207	173.03033	37.31801
834	6.942	1048.12976	182.53812	1367.18811	-179.41136	276.18155	1316.58289	-911.73712	354.07407	1311.80249	322.83948	362.25748	-13.65844	-64.84198	39.42769	60.78709	-1138.62915	539.79163	3.94501	-480.21991	170.94910	32.99873
835	6.950	1049.15723	182.77945	1363.20313	-180.90906	275.84708	1316.79565	-913.13818	353.66058	1309.23987	310.19446	362.95169	-13.90621	-38.65103	37.73265	59.55457	-1151.36816	540.88885	4.02962	-468.45544	169.20792	28.23871
836	6.958	1050.01440	182.90025	1359.67261	-182.17868	275.41348	1316.95044	-914.30255	353.19418	1306.72253	297.52191	363.56250	-14.14637	-12.16364	36.72304	57.47337	-1164.09595	541.91876	4.08106	-459.85553	167.83173	22.96751
837	6.967	1050.73022	182.89870	1356.66711	-183.20094	274.94751	1317.04578	-915.24042	352.65753	1304.23108	284.82800	364.27954	-14.20117	14.71199	36.13576	54.90675	-1176.84009	542.85541	4.09731	-454.75061	166.93961	17.30504
838	6.975	1051.31531	182.81134	1354.20020	-183.96405	274.49976	1317.07434	-915.96320	352.03384	1301.75281	272.10797	365.21255	-14.00711	41.98979	35.61583	52.29005	-1189.63745	543.78510	4.12841	-453.31262	166.67224	11.69152
839	6.983	1051.77405	182.67729	1352.25952	-184.47353	274.08719	1317.02356	-916.47498	351.31143	1299.29004	259.32440	366.29468	-13.73253	69.59659	34.80522	49.97346	-1202.48682	544.77893	4.22186	-455.46643	167.08469	6.78590
840	6.992	1052.09424	182.51630	1350.85547	-184.75261	273.69901	1316.87720	-916.77338	350.49246	1296.86682	246.40317	367.41891	-13.55796	97.43394	33.47472	48.13414	-1215.36169	545.83105	4.37663	-460.81079	168.06155	3.11639
841	7.000	1052.22852	182.34105	1350.03174	-184.83591	273.31039	1316.61926	-916.85864	349.59549	1294.52979	233.32445	368.58835	-13.48047	125.45984	31.63844	46.75270	-1228.25684	546.92059	4.55234	-468.74646	169.35596	0.85995
842	7.008	1052.12207	182.16025	1349.82788	-184.75998	272.89105	1316.23706	-916.74121	348.65732	1292.34204	220.21863	369.77994	-13.45996	153.71271	29.46031	45.67871	-1241.15442	548.01135	4.68614	-478.76453	170.74619	-0.11351
843	7.017	1051.77051	181.95702	1350.23364	-184.55850	272.40634	1315.72546	-916.43799	347.73181	1290.37476	207.25189	370.80197	-13.58792	182.26440	27.06664	44.74704	-1253.98645	549.04297	4.73660	-490.44220	172.10770	-0.22338
844	7.025	1051.23730	181.68869	1351.20227	-184.26736	271.81815	1315.08447	-915.96356	346.88254	1288.70105	194.43538	371.54428	-13.92705	211.17339	24.51778	43.84341	-1266.68945	550.03326	4.73808	-503.21075	173.36200	-0.09706
845	7.033	1050.61108	181.31314	1352.70679	-183.92949	271.09332	1314.31274	-915.32581	346.17743	1287.38989	181.67970	372.26114	-14.28946	240.45966	21.86519	42.92078	-1279.22803	551.14734	4.77906	-516.41870	174.45074	-0.21685
846	7.042	1049.94507	180.80463	1354.74878	-183.58463	270.22177	1313.40869	-914.52844	345.68494	1286.49536	168.95090	373.30188	-14.42090	270.07245	19.15718	41.99754	-1291.53418	552.53357	4.93998	-529.60950	175.35962	-0.65086
847	7.050	1049.21680	180.16527	1357.33691	-183.24106	269.24356	1312.37793	-913.57678	345.47046	1286.04236	156.22911	374.59061	-14.36423	299.89261	16.42006	41.12424	-1303.46313	554.13123	5.29792	-542.60144	176.12012	-1.19147
848	7.058	1048.32886	179.44228	1360.49670	-182.85213	268.26083	1311.23901	-912.48517	345.59406	1286.01660	143.45430	375.71078	-14.36166	329.79688	13.62598	40.34768	-1314.84485	555.75696	5.97728	-555.38782	176.78305	-1.65443
849	7.067	1047.14880	178.72110	1364.26587	-182.33711	267.39722	1310.01904	-911.28241	346.10406	1286.36829	130.60168	376.37070	-14.52060	359.68716	10.68291	39.71568	-1325.59082	557.30060	7.13579	-568.02881	177.39639	-1.98791
850	7.075	1045.56921	178.07399	1368.64771	-181.63593	266.72623	1308.74438	-910.00885	347.02713	1287.02954	117.74472	376.67953	-14.71273	389.45135	7.48476	39.28222	-1335.74109	558.74475	8.86758	-580.57880	177.98148	-2.21022
851	7.083	1043.56531	177.50491	1373.59753	-180.74023	266.24564	1307.43054	-908.70520	348.35211	1287.94165	105.01173	377.07248	-14.69690	418.95175	3.94951	39.07991	-1345.39478	560.04083	11.14924	-593.05554	178.51440	-2.35488
852	7.092	1041.19421	176.95419	1379.05103	-179.68903	265.90613	1306.08289	-907.40546	350.01151	1289.07971	92.42682	377.67581	-14.48493	448.05573	0.03523	39.08852	-1354.58032	561.06329	13.93322	-605.45129	178.96320	-2.46955
853	7.100	1038.52380	176.36554	1384.94727	-178.55386	265.64285	1304.70471	-906.13098	351.87985	1290.44482	79.88428	378.19067	-14.37348	476.64484	-4.21904	39.22230	-1363.17944	561.71594	17.26344	-617.76862	179.34952	-2.61366
854	7.108	1035.57410	175.74072	1391.24414	-177.42062	265.39243	1303.30029	-904.88416	353.79999	1292.02588	67.33374	378.67310	-14.43914	504.58173	-8.71992	39.36413	-1370.97437	562.00952	21.21138	-630.04968	179.74957	-2.81167
855	7.117	1032.33093	175.12025	1397.91870	-176.36922	265.10129	1301.87390	-903.65186	355.61526	1293.77856	54.81094	379.44522	-14.50436	531.65845	-13.38887	39.39525	-1377.74780	562.03351	25.71375	-642.35266	180.23169	-3.01469
856	7.125	1028.79248	174.52325	1404.94141	-175.46002	264.73102	1300.43542	-902.42133	357.18777	1295.64514	42.31976	380.39948	-14.51087	557.59503	-18.11232	39.16074	-1383.28442	561.90955	30.53408	-654.70087	180.79636	-3.14321
857	7.133	1024.98547	173.93056	1412.25989	-174.72771	264.26279	1299.00159	-901.19385	358.40979	1297.58069	29.84338	381.24542	-14.48932	582.13165	-22.73308	38.51051	-1387.29944	561.72864	35.35888	-667.08820	181.38895	-3.16294
858	7.142	1020.93115	173.32620	1419.81799	-174.17752	263.69055	1297.59326	-899.98553	359.22009	1299.56311	17.37366	381.96136	-14.42797	605.14130	-27.18456	37.42066	-1389.50806	561.48773	39.96744	-679.52136	181.98535	-3.10669
859	7.150	1016.63397	172.72298	1427.56470	-173.78477	263.00546	1296.23462	-898.81750	359.61267	1301.58850	4.88818	382.63474	-14.36594	626.63275	-31.51894	36.02554	-1389.80640	561.07489	44.37688	-692.01288	182.63040	-3.03674
860	7.158	1012.11536	172.13669	1435.44116	-173.50232	262.18982	1294.95435	-897.70441	359.62521	1303.66650	-7.61945	383.28033	-14.40297	646.60974	-35.80400	34.61223	-1388.28491	560.26074	48.74585	-704.55048	183.37964	-2.99666
861	7.167	1007.43823	171.55386	1443.37732	-173.27200	261.21744	1293.78467	-896.65265	359.31693	1305.81250	-20.15997	383.82935	-14.61307	664.91467	-40.04533	33.58603	-1385.10278	558.69904	53.09460	-717.11285	184.24448	-2.99354
862	7.175	1002.68933	170.93970	1451.29346	-173.03296	260.05109	1292.75476	-895.66321	358.74863	1308.03381	-32.78189	384.16745	-15.01392	681.20215	-44.16682	33.29688	-1380.35962	556.08508	57.18324	-729.69592	185.17624	-3.00282
863	7.183	997.93079	170.27184	1459.10950	-172.72791	258.64417	1291.88550	-894.73016	357.97543	1310.32166	-45.48077	384.45029	-15.43814	694.98846	-48.03883	33.81357	-1373.92444	552.37347	60.63397	-742.30920	186.10110	-2.98627
864	7.192	993.18134	169.54968	1466.76941	-172.30804	256.95114	1291.18555	-893.83807	357.05569	1312.65686	-58.16919	385.19901	-15.52752	705.70032	-51.53775	34.78854	-1365.36597	547.77362	63.11283	-754.97217	187.00848	-2.92999
865	7.200	988.44287	168.78589	1474.23865	-171.73448	254.94324	1290.65283	-892.96405	356.05365	1315.01990	-70.80164	386.63681	-15.16343	712.80383	-54.56902	35.42796	-1354.15186	542.61230	64.43945	-767.71313	187.95496	-2.86209
866	7.208	983.70984	168.00821	1481.48694	-170.97769	252.62067	1290.27930	-892.08435	355.02185	1317.39453	-83.44983	388.30829	-14.67166	716.03284	-57.02547	34.63765	-1339.86084	537.21173	64.55114	-780.54626	188.96530	-2.81423
867	7.217	978.95398	167.25580	1488.48975	-170.01836	250.00797	1290.05432	-891.17987	353.98471	1319.76355	-96.22656	389.65741	-14.40001	715.60229	-58.81393	31.54765	-1322.23083	531.77246	63.39437	-793.46130	189.99194	-2.77736
868	7.225	974.15137	166.56494	1495.22217	-168.84889	247.14249	1289.96179	-890.23657	352.94479	1322.10400	-109.15775	390.58597	-14.37127	712.23462	-59.94385	26.20003	-1301.20227	526.36017	60.96392	-806.44037	190.97311	-2.72494
869	7.233	969.34772	165.95108	1501.63342	-167.47237	244.07074	1289.97949	-889.24335	351.89651	1324.38757	-122.16074	391.33682	-14.39546	706.87994	-60.50801	19.65977	-1276.96680	520.98608	57.48759	-819.46118	191.89453	-2.65559
870	7.242	964.66968	165.39426	1507.65198	-165.89999	240.83975	1290.08252	-888.18903	350.83298	1326.58252	-135.17749	392.09488	-14.33596	700.27887	-60.59206	13.37936	-1249.87695	515.64008	53.47327	-832.50458	192.79416	-2.57870
871	7.250	960.25818	164.85413	1513.22119	-164.14963	237.48465	1290.24658	-887.06232	349.75137	1328.65930	-148.23212	392.87579	-14.21378	692.64691	-60.24315	8.49642	-1220.30811	510.24707	49.46514	-845.57660	193.73111	-2.49528
872	7.258	956.18298	164.31619	1518.32007	-162.24484	234.03421	1290.45154	-885.85272	348.65103	1330.59692	-161.31927	393.70959	-14.10360	683.68628	-59.52248	5.48027	-1188.62109	504.69244	45.81232	-858.69556	194.74332	-2.40813
873	7.267	952.41614	163.81502	1522.96143	-160.21579	230.52072	1290.68481	-884.54950	347.51935	1332.38611	-174.37012	394.67072	-14.02370	673.05023	-58.56342	4.08861	-1155.17505	499.00586	42.74772	-871.85333	195.80862	-2.32629
874	7.275	948.91486	163.39583	1527.18005	-158.10419	226.97543	1290.93713	-883.14496	346.33340	1334.02283	-187.32526	395.72781	-13.92283	660.90216	-57.53873	3.66038	-1120.28613	493.43799	40.51561	-885.00012	196.84991	-2.25249
875	7.283	945.71979	163.06477	1531.00452	-155.96974	223.43008	1291.19543	-881.64734	345.07950	1335.50378	-200.09955	396.79068	-13.65509	647.90692	-56.58751	3.56524	-1084.16016	488.25079	39.28901	-898.07709	197.80707	-2.17601
876	7.292	942.94434	162.78165	1534.41711	-153.89322	219.93448	1291.44214	-880.08966	343.75421	1336.82446	-212.52557	397.90112	-12.94586	634.72424	-55.79280	3.45293	-1046.93848	483.51794	39.10586	-911.07043	198.70895	-2.09673
877	7.300	940.71222	162.47809	1537.33533	-151.97314	216.56558	1291.66602	-878.52533	342.35907	1337.97485	-224.43262	399.17090	-11.49231	621.66553	-55.15721	3.23555	-1008.88416	479.16583	39.96466	-924.02368	199.61667	-2.02928
878	7.308	939.11572	162.09778	1539.65161	-150.31696	213.41080	1291.86975	-877.02063	340.91809	1338.93640	-235.70013	400.54639	-9.13199	608.75140	-54.59331	2.95981	-970.52795	475.09070	41.81931	-936.97717	200.50674	-1.96333
879	7.317	938.19025	161.64632	1541.29688	-149.02728	210.54019	1292.06934	-875.65601	339.48785	1339.68103	-246.11218	401.79251	-5.84446	595.91602	-54.02612	2.71122	-932.63599	471.21036	44.37541	-949.90851	201.28049	-1.85983
880	7.325	937.92242	161.19055	1542.26404	-148.18280	207.98969	1292.28406	-874.52924	338.13782	1340.16785	-255.15216	402.75314	-1.54387	583.10162	-53.44182	2.54193	-896.02173	467.47467	47.04005	-962.76947	201.87143	-1.69372
881	7.333	938.27380	160.80545	1542.60168	-147.81996	205.76349	1292.52783	-873.74463	336.92865	1340.34558	-262.13263	403.59537	4.16561	570.27454	-52.79506	2.41742	-861.18890	463.83276	49.22811	-975.56744	202.33090	-1.48100
882	7.342	939.18317	160.52795	1542.39246	-147.92944	203.84824	1292.80298	-873.39203	335.91058	1340.17078	-266.63580	404.75925	12.08067	557.46057	-52.02962	2.27782	-828.04309	460.23932	50.69724	-988.37659	202.86899	-1.29033
883	7.350	940.57007	160.35022	1541.70496	-148.47052	202.22208	1293.09985	-873.53271	335.12543	1339.62354	-268.50061	406.65390	23.17571	544.72156	-51.20413	2.12468	-796.03363	456.75195	51.55842	-1001.26245	203.75854	-1.22465
884	7.358	942.36664	160.24002	1540.56274	-149.38931	200.85281	1293.40088	-874.19830	334.58984	1338.69763	-267.09094	409.39001	37.99315	532.07874	-50.46214	1.99545	-764.57214	453.53394	52.04586	-1014.18286	205.02255	-1.31275
885	7.367	944.54297	160.15915	1538.94690	-150.62811	199.69675	1293.68835	-875.39209	334.28021	1337.38770	-260.93665	412.83081	55.90963	519.50635	-49.87256	1.90485	-733.26758	450.75232	52.35418	-1026.99341	206.32431	-1.46037
886	7.375	947.09961	160.06870	1536.82043	-152.13280	198.70047	1293.95178	-877.08209	334.14545	1335.69373	-248.74249	416.77335	74.79248	506.98096	-49.36653	1.83589	-701.90344	448.52338	52.62231	-1039.59155	207.30814	-1.57556
887	7.383	950.05072	159.93216	1534.15503	-153.86385	197.81354	1294.18945	-879.19794	334.13034	1333.63123	-230.86151	420.89700	91.51011	494.49652	-48.83789	1.75764	-670.38818	446.89572	52.94697	-1052.00281	207.87729	-1.63705
888	7.392	953.40448	159.73355	1530.94116	-155.79924	197.01053	1294.40479	-881.64014	334.19080	1331.22864	-209.33392	424.69336	103.34420	482.04279	-48.24654	1.65290	-638.76477	445.86285	53.39230	-1064.31677	208.17584	-1.63305
889	7.400	957.15411	159.49231	1527.18701	-157.92647	196.29343	1294.60046	-884.29486	334.29953	1328.52014	-186.38855	427.61124	109.39126	469.59665	-47.60622	1.53866	-607.22180	445.38782	53.98980	-1076.61584	208.45514	-1.54152
890	7.408	961.28461	159.23402	1522.91577	-160.23199	195.67252	1294.77832	-887.03973	334.44476	1325.55090	-163.28235	429.28317	110.70602	457.14893	-46.91916	1.44097	-576.09680	445.39490	54.69693	-1088.95764	208.88892	-1.37523
891	7.417	965.76776	158.96030	1518.15820	-162.69241	195.15622	1294.94092	-889.74377	334.62796	1322.38342	-140.35120	429.64438	109.14281	444.72009	-46.15486	1.35157	-545.82996	445.75269	55.34349	-1101.36267	209.48618	-1.20702
892	7.425	970.52802	158.68744	1512.94495	-165.26590	194.75424	1295.09338	-892.27802	334.85434	1319.08655	-117.44244	428.82034	106.16002	432.31989	-45.31100	1.24609	-516.83075	446.31232	55.64782	-1113.81262	210.17377	-1.12287
893	7.433	975.42065	158.49400	1507.31580	-167.88771	194.47208	1295.24170	-894.54156	335.11298	1315.71106	-94.22217	426.97543	102.54152	419.91125	-44.46776	1.13633	-489.38226	447.00891	55.34777	-1126.28467	210.89993	-1.14112
894	7.442	980.29138	158.48189	1501.33167	-170.47838	194.29996	1295.39111	-896.48462	335.36688	1312.27881	-70.43442	424.23508	98.69649	407.44107	-43.71806	1.05271	-463.68866	447.87238	54.34365	-1138.78406	211.65646	-1.19530
895	7.450	985.06952	158.69955	1495.07324	-172.96182	194.21365	1295.54541	-898.10852	335.57101	1308.79504	-46.00302	420.58261	94.88252	394.89996	-43.04779	0.98652	-439.93500	448.89310	52.69809	-1151.32581	212.45511	-1.20912
896	7.458	989.76617	159.12830	1488.63672	-175.27747	194.17667	1295.71094	-899.44800	335.69955	1305.26526	-20.95770	415.92545	91.25650	382.32733	-42.34396	0.90576	-418.28415	449.96924	50.52415	-1163.90710	213.31250	-1.16703
897	7.467	994.39240	159.72360	1482.12891	-177.38045	194.13873	1295.89941	-900.55145	335.75607	1301.69995	4.63428	410.28198	87.82481	369.75549	-41.52892	0.81156	-398.91504	451.01477	47.88618	-1176.52454	214.22449	-1.10265
898	7.475	998.91150	160.44464	1475.65979	-179.23700	194.04434	1296.13062	-901.46362	335.77103	1298.11340	30.66437	403.82452	84.41118	357.18320	-40.64088	0.73723	-382.10284	452.04721	44.73675	-1189.19409	215.14063	-1.04772
899	7.483	1003.25360	161.25761	1469.34656	-180.82224	193.84534	1296.43176	-902.21124	335.79382	1294.52698	56.99127	396.92105	80.83990	344.59399	-39.77135	0.69996	-368.25919	453.21753	40.91264	-1201.93848	216.00458	-0.99799
900	7.492	1007.34991	162.14175	1463.32275	-182.12012	193.50491	1296.82837	-902.79456	335.87631	1290.96814	83.57776	390.05780	77.13300	331.96185	-38.96004	0.67726	-357.84821	454.71613	36.21284	-1214.76709	216.82080	-0.92649
901	7.500	1011.15796	163.09215	1457.71082	-183.12122	193.00131	1297.33264	-903.18872	336.05609	1287.45850	110.62225	383.46985	73.43554	319.26172	-38.17850	0.65052	-351.19586	456.52673	30.52341	-1227.67603	217.63477	-0.82225
902	7.508	1014.66711	164.10503	1452.57690	-183.82059	192.33746	1297.93652	-903.35553	336.34686	1284.00415	138.39140	377.01965	69.87098	306.49277	-37.38242	0.64563	-348.38208	458.38171	23.99402	-1240.65564	218.46347	-0.69612
903	7.517	1017.85522	165.18195	1447.94434	-184.21681	191.54514	1298.60950	-903.25909	336.74542	1280.60681	166.89870	370.47760	66.51360	293.66394	-36.54393	0.69405	-349.24786	459.98450	17.23485	-1253.69666	219.30914	-0.56778
904	7.525	1020.63550	166.35730	1443.84412	-184.31424	190.67453	1299.30396	-902.87909	337.25220	1277.28931	195.88632	363.63486	63.36173	280.78326	-35.66144	0.78093	-353.44019	461.20828	11.31601	-1266.77954	220.19635	-0.46542
905	7.533	1022.91370	167.67761	1440.31519	-184.12914	189.78238	1299.96790	-902.21167	337.87805	1274.11389	225.11021	356.25317	60.31192	267.87531	-34.75737	0.84453	-360.59033	462.15256	7.26308	-1279.86121	221.11777	-0.41246
906	7.542	1024.70496	169.13585	1437.38062	-183.68974	188.92596	1300.55701	-901.26154	338.62576	1271.18274	254.50166	348.26599	57.25436	254.95609	-33.85506	0.82058	-370.42847	462.98047	5.27854	-1292.90369	222.01102	-0.40359
907	7.550	1026.12097	170.66165	1435.04932	-183.02734	188.15356	1301.03967	-900.03748	339.47015	1268.62427	284.03253	340.04355	54.21430	241.99400	-32.96591	0.70325	-382.44287	463.74237	4.66905	-1305.90430	222.83539	-0.40399
908	7.558	1027.25317	172.17065	1433.32507	-182.16939	187.49457	1301.39795	-898.56140	340.35651	1266.57104	313.55484	332.20294	51.32100	228.95938	-32.09491	0.55520	-395.59824	464.42383	4.59840	-1318.87134	223.60275	-0.36972
909	7.567	1028.11938	173.60239	1432.20483	-181.13809	186.95218	1301.62610	-896.88135	341.20306	1265.13025	342.87567	325.09210	48.63215	215.90907	-31.22798	0.44763	-408.83167	464.99542	4.57949	-1331.77661	224.32578	-0.25826
910	7.575	1028.69653	174.93370	1431.67871	-179.94983	186.50290	1301.72998	-895.07709	341.88892	1264.35449	371.96039	318.61951	46.07426	202.95233	-30.33858	0.39897	-421.69720	465.44366	4.42971	-1344.53296	224.98157	0.00962
911	7.583	1028.96338	176.16887	1431.73779	-178.61380	186.11588	1301.72363	-893.25360	342.25568	1264.23389	401.03094	312.43750	43.53761	190.12018	-29.43977	0.37735	-434.30896	465.88782	4.16057	-1356.98718	225.54056	0.61846
912	7.592	1028.91345	177.31859	1432.37219	-177.13472	185.77347	1301.62317	-891.53033	342.15353	1264.71912	430.39093	306.12543	41.01135	177.34117	-28.58595	0.35700	-446.88599	466.51154	3.86312	-1368.94727	226.02222	1.86035
913	7.600	1028.55457	178.39285	1433.55884	-175.52396	185.46356	1301.44031	-890.02051	341.49408	1265.74829	459.99155	299.58344	38.71261	164.55859	-27.79131	0.33626	-459.49872	467.37253	3.61023	-1380.26025	226.48099	3.99374
914	7.608	1027.90527	179.39188	1435.26599	-173.81120	185.15964	1301.17590	-888.79791	340.26730	1267.25562	489.24179	293.30652	37.00907	151.80162	-26.98250	0.29745	-472.09695	468.42944	3.43398	-1390.89307	226.96097	7.05180
915	7.617	1026.98730	180.29863	1437.47241	-172.04604	184.81879	1300.82092	-887.87378	338.53833	1269.18079	517.34851	287.91916	36.06181	139.13055	-26.06329	0.22272	-484.61465	469.66345	3.31304	-1400.92224	227.51440	10.83169
916	7.625	1025.80603	181.10567	1440.16931	-170.29169	184.40213	1300.36389	-887.20007	336.43970	1271.48474	543.72717	283.63962	35.59553	126.56532	-24.99449	0.15070	-497.02979	471.08023	3.19934	-1410.42090	228.23013	15.09774
917	7.633	1024.34485	181.84038	1443.33264	-168.61594	183.89572	1299.80273	-886.68787	334.13831	1274.14966	568.17413	280.27014	35.05019	114.08537	-23.79802	0.13769	-509.36584	472.63904	3.07066	-1419.36011	229.23016	19.75024
918	7.642	1022.59351	182.54254	1446.90918	-167.07655	183.31348	1299.14917	-886.22833	331.79202	1277.15259	590.81165	277.34952	33.86766	101.66464	-22.52467	0.17863	-521.64697	474.20691	2.93055	-1427.64209	230.67798	24.79587
919	7.650	1020.56116	183.23685	1450.83972	-165.70749	182.68661	1298.42493	-885.71692	329.52966	1280.43335	611.90887	274.37390	31.69258	89.27376	-21.21179	0.21388	-533.86792	475.63531	2.79105	-1435.15149	232.68893	30.24880
920	7.658	1018.25708	183.92740	1455.07983	-164.51653	182.05374	1297.65784	-885.07660	327.43860	1283.87976	631.90466	271.27225	28.52695	76.87294	-19.86887	0.19388	-546.04138	476.91675	2.67273	-1441.65552	235.10742	36.13210
921	7.667	1015.69556	184.59410	1459.57605	-163.48700	181.45718	1296.88013	-884.26886	325.56271	1287.36536	651.44934	268.64542	24.78960	64.43788	-18.53178	0.13175	-558.24133	478.17035	2.58995	-1446.71802	237.57794	42.47596
922	7.675	1012.93073	185.19919	1464.23840	-162.57834	180.94025	1296.12231	-883.28723	323.92154	1290.81055	670.91150	267.00662	21.10923	51.98204	-17.27165	0.09692	-570.54822	479.44836	2.53296	-1449.79077	239.94266	49.19083
923	7.683	1010.06866	185.70586	1468.96252	-161.73251	180.54044	1295.40686	-882.13727	322.51981	1294.19482	689.85712	265.93640	17.97029	39.52869	-16.10898	0.13363	-582.97559	480.65433	2.47990	-1450.32996	242.32965	55.92987
924	7.692	1007.22601	186.09946	1473.66821	-160.88773	180.28540	1294.74756	-880.81848	321.34842	1297.52795	707.37366	264.58524	15.50415	27.05899	-14.98720	0.19737	-595.47455	481.67114	2.42304	-1447.93713	244.90710	62.02013
925	7.700	1004.46295	186.40594	1478.30188	-159.99167	180.19775	1294.15601	-879.32721	320.39978	1300.83167	722.73535	262.65973	13.50507	14.51949	-13.86772	0.22157	-608.00409	482.52307	2.39147	-1442.59656	247.77841	66.53889
926	7.708	1001.76074	186.67598	1482.81946	-159.00595	180.29773	1293.64673	-877.67218	319.67697	1304.13330	735.54498	260.48755	11.57284	1.88608	-12.79395	0.21241	-620.56714	483.34680	2.43021	-1434.74817	250.99243	68.74072
927	7.717	999.08905	186.93506	1487.17798	-157.90271	180.59552	1293.23547	-875.88574	319.17966	1307.45947	745.43585	258.51425	9.26578	-10.81432	-11.80746	0.20784	-633.17603	484.20715	2.52484	-1424.99402	254.45474	68.67926
928	7.725	996.46704	187.17133	1491.34021	-156.66217	181.08734	1292.93347	-874.02271	318.88525	1310.82751	751.79016	257.11261	6.24923	-23.54498	-10.86714	0.20890	-645.83008	485.06079	2.59731	-1413.69775	257.84308	67.35796
929	7.733	993.93042	187.37538	1495.28186	-155.27481	181.75766	1292.74597	-872.14447	318.74536	1314.22998	753.81049	256.66992	2.46485	-36.29863	-9.92271	0.21111	-658.54327	485.88531	2.60802	-1400.85071	260.68588	66.04547
930	7.742	991.49615	187.56134	1498.98083	-153.74178	182.58524	1292.67407	-870.30060	318.69824	1317.62451	751.05310	257.38373	-1.77318	-49.10129	-8.98598	0.23544	-671.36877	486.73340	2.59669	-1386.21362	262.54227	65.30522
931	7.750	989.18585	187.74896	1502.39978	-152.06836	183.55399	1292.71631	-868.52509	318.68448	1320.94849	744.11627	258.92596	-5.82521	-61.98174	-8.07314	0.30005	-684.36108	487.66357	2.62473	-1369.48779	263.15088	64.69283
932	7.758	987.06763	187.93933	1505.49573	-150.25641	184.65536	1292.87000	-866.84027	318.66077	1324.14648	734.67633	260.62048	-8.97445	-74.92653	-7.15768	0.39842	-697.50085	488.67133	2.73245	-1350.45972	262.46625	63.37846
933	7.767	985.27289	188.10901	1508.23621	-148.30531	185.88202	1293.13123	-865.25592	318.60541	1327.18213	724.36682	261.97418	-10.84157	-87.87646	-6.20613	0.50953	-710.67780	489.68329	2.91093	-1329.11121	260.58356	60.97062
934	7.775	983.94598	188.23148	1510.60327	-146.21776	187.22787	1293.49121	-863.76819	318.50845	1330.03906	713.64349	262.96817	-11.59372	-100.78098	-5.22151	0.60537	-723.76947	490.61151	3.09345	-1305.57056	257.66095	57.75964
935	7.783	983.13861	188.30896	1512.59473	-144.00278	188.68579	1293.93396	-862.36670	318.36639	1332.72241	702.12341	263.90591	-11.73407	-113.62646	-4.24269	0.65619	-736.73657	491.44678	3.21451	-1279.97668	253.89304	54.37353
936	7.792	982.76648	188.38290	1514.22681	-141.67850	190.24118	1294.43811	-861.04047	318.18381	1335.24390	689.70276	264.97797	-11.72060	-126.40005	-3.30185	0.66971	-749.64063	492.27014	3.26136	-1252.45081	249.48248	51.37574
937	7.800	982.69177	188.50940	1515.51550	-139.27859	191.87225	1294.98193	-859.77997	317.96799	1337.59753	676.76788	266.03409	-11.78431	-139.06189	-2.42447	0.73801	-762.57135	493.16614	3.26503	-1223.16187	244.60880	49.12484
938	7.808	982.84210	188.72243	1516.43921	-136.85849	193.54929	1295.54700	-858.58319	317.72382	1339.75525	663.61621	266.90302	-12.01685	-151.53265	-1.68475	1.01476	-775.55505	494.16516	3.27596	-1192.37964	239.41669	47.80174
939	7.817	983.25647	189.01758	1516.92773	-134.49442	195.22891	1296.12097	-857.46234	317.45316	1341.68335	650.28845	267.77939	-12.41643	-163.68002	-1.15712	1.60541	-788.53888	495.22961	3.33591	-1160.46875	234.01239	47.42527
940	7.825	984.03668	189.35938	1516.90393	-132.27246	196.85580	1296.69580	-856.44171	317.15778	1343.35486	636.86243	269.04608	-12.83634	-175.36963	-0.80824	2.49791	-801.44946	496.28192	3.44298	-1127.80359	228.48730	47.84123
941	7.833	985.26135	189.70032	1516.33972	-130.27750	198.37378	1297.26770	-855.54840	316.84592	1344.75220	623.54150	270.79129	-13.08435	-186.53632	-0.54350	3.62711	-814.25494	497.25739	3.54400	-1094.65552	222.93967	48.79119
942	7.842	986.93732	190.00922	1515.26477	-128.58948	199.73950	1297.84375	-854.80865	316.53348	1345.86414	610.52502	272.68262	-13.11248	-197.18918	-0.31984	4.96788	-826.98401	498.14276	3.58947	-1061.13965	217.47928	50.04930
943	7.850	989.00092	190.29231	1513.72021	-127.28111	200.93286	1298.44812	-854.25507	316.23203	1346.68542	597.91479	274.29486	-13.05011	-207.38736	-0.14418	6.56910	-839.68799	498.99939	3.59634	-1027.31165	212.25891	51.47810
944	7.858	991.35797	190.58293	1511.72119	-126.41020	201.95419	1299.11243	-853.93353	315.93588	1347.21765	585.60443	275.45859	-13.06244	-217.17075	-0.01178	8.54567	-852.38544	499.91699	3.62280	-993.39740	207.46814	52.96553
945	7.867	993.94324	190.91449	1509.25598	-126.01005	202.81390	1299.85815	-853.89899	315.62332	1347.46545	573.32227	276.28024	-13.19675	-226.43240	0.10429	11.04812	-865.05334	500.92389	3.69223	-959.92615	203.24945	54.34694
946	7.875	996.75262	191.30560	1506.30334	-126.08422	203.53220	1300.68384	-854.20514	315.26642	1347.42664	560.90192	276.98071	-13.37233	-234.85022	0.22989	14.21916	-877.66046	501.97058	3.77436	-927.51611	199.60147	55.41088
947	7.883	999.82422	191.76401	1502.84375	-126.60965	204.14233	1301.56421	-854.89581	314.84006	1347.08777	548.37646	277.76093	-13.49579	-241.94489	0.40456	18.14456	-890.20190	503.00159	3.82700	-896.41846	196.33215	56.00624
948	7.892	1003.19324	192.28938	1498.86218	-127.54784	204.67340	1302.45898	-855.99402	314.33167	1346.42981	535.85730	278.70035	-13.53321	-247.22424	0.70049	22.81332	-902.71210	504.01611	3.83873	-866.26294	193.12207	56.15468
949	7.900	1006.86432	192.85953	1494.35278	-128.85638	205.12411	1303.32373	-857.49591	313.74481	1345.44189	523.39526	279.80099	-13.52303	-250.33093	1.21288	28.10779	-915.22046	505.05658	3.84486	-836.31616	189.66785	56.02260
950	7.908	1010.79993	193.43726	1489.32947	-130.49271	205.46616	1304.12097	-859.37347	313.09726	1344.13684	510.93225	281.04211	-13.54360	-251.00061	2.00133	33.86067	-927.69507	506.18439	3.91076	-806.00989	185.80038	55.76839
951	7.917	1014.90436	194.00681	1483.83789	-132.41296	205.66931	1304.83057	-861.58209	312.42560	1342.55811	498.43631	282.27719	-13.63525	-248.76825	2.94598	39.88247	-940.06396	507.46063	4.07765	-775.23486	181.48059	55.47849
952	7.925	1019.04004	194.57913	1477.95618	-134.57127	205.71680	1305.45605	-864.06262	311.77905	1340.76489	485.97769	283.27863	-13.81400	-242.84808	3.73502	45.77263	-952.33112	508.79718	4.27025	-744.23450	176.68704	55.22809
953	7.933	1023.10150	195.15063	1471.77722	-136.92281	205.60352	1306.02295	-866.74133	311.18979	1338.81042	473.59473	283.98495	-14.10232	-232.54672	4.07220	50.77974	-964.65979	509.87061	4.29547	-713.33057	171.38824	55.06824
954	7.942	1027.05981	195.68604	1465.38477	-139.43042	205.32968	1306.56995	-869.53290	310.65750	1336.73462	461.21738	284.58701	-14.43822	-217.79630	3.76497	54.18779	-977.21265	510.49915	4.06079	-682.75867	165.64734	54.94841
955	7.950	1030.91687	196.15945	1458.84656	-142.06555	204.90283	1307.13672	-872.34821	310.16162	1334.56836	448.74469	285.40967	-14.61968	-199.19778	2.59256	55.94783	-989.93866	510.93860	3.71960	-652.71118	159.66180	54.72241
956	7.958	1034.64905	196.58810	1452.22986	-144.79865	204.34573	1307.75049	-875.10297	309.67392	1332.33374	436.09760	286.74759	-14.43018	-177.62552	0.28963	56.75162	-1002.65662	511.54370	3.48829	-623.48389	153.67950	54.20125
957	7.967	1038.20166	197.00735	1445.61267	-147.58670	203.69150	1308.42285	-877.72644	309.16010	1330.04126	423.27469	288.51733	-13.93583	-153.89331	-3.17915	57.39606	-1015.25781	512.44781	3.44581	-595.51996	147.90164	53.18144
958	7.975	1041.52881	197.42149	1439.08606	-150.36362	202.97766	1309.14709	-880.16571	308.58313	1327.69507	410.45972	289.99094	-13.66059	-128.67456	-7.40877	58.16349	-1027.75757	513.60370	3.54085	-569.25952	142.44058	51.48146
959	7.983	1044.62354	197.78818	1432.74756	-153.03058	202.26376	1309.89429	-882.38513	307.91376	1325.30017	397.88434	290.49927	-14.07569	-102.49423	-11.74718	58.79559	-1040.24390	514.87878	3.67551	-544.94525	137.33289	49.02238
960	7.992	1047.48059	198.05548	1426.68884	-155.46057	201.64102	1310.60620	-884.36646	307.14215	1322.86438	385.53217	290.41660	-14.90754	-75.70248	-15.64909	58.85597	-1052.78894	516.14044	3.78005	-522.61469	132.57907	45.87111
961	8.000	1050.05688	198.19997	1420.98645	-157.54559	201.17850	1311.20471	-886.10742	306.28494	1320.39868	373.17950	290.66177	-15.50225	-48.48367	-18.84953	58.03782	-1065.40015	517.30450	3.84540	-502.28870	128.17261	42.15862
962	8.008	1052.30261	198.22839	1415.69580	-159.26041	200.85202	1311.62805	-887.61841	305.38229	1317.92175	360.67358	291.56598	-15.62906	-20.91716	-21.32362	56.27503	-1078.04175	518.34479	3.89114	-484.13550	124.09272	37.97086
963	8.017	1054.20215	198.16818	1410.86182	-160.66068	200.55945	1311.87158	-888.91602	304.47891	1315.45410	348.03400	292.87296	-15.45777	6.94641	-23.19794	53.74740	-1090.67822	519.30621	3.92946	-468.48865	120.29455	33.31047
964	8.025	1055.77917	198.04482	1406.53442	-161.81047	200.20740	1311.99072	-890.01532	303.59787	1313.00598	335.35156	294.23535	-15.22041	35.02873	-24.72665	50.83891	-1103.31616	520.26569	3.96650	-455.77771	116.73661	28.13308
965	8.033	1057.08545	197.85194	1402.76794	-162.73148	199.76572	1312.05762	-890.92383	302.73026	1310.57788	322.68503	295.32080	-15.14441	63.20421	-26.22006	48.00606	-1115.99561	521.25006	4.00422	-446.44202	113.44216	22.45983
966	8.042	1058.17786	197.56259	1399.60352	-163.41434	199.25888	1312.11438	-891.64197	301.84705	1308.16895	310.04160	295.94916	-15.32041	91.36015	-27.92503	45.60886	-1128.72607	522.22766	4.03948	-440.85815	110.55647	16.49768
967	8.050	1059.09583	197.16544	1397.06213	-163.84818	198.73288	1312.16333	-892.16724	300.92038	1305.78308	297.38257	296.32147	-15.58551	119.49437	-29.98468	43.80893	-1141.46118	523.18207	4.08065	-439.26733	108.32008	10.70964
968	8.058	1059.85278	196.67812	1395.14709	-164.03516	198.22421	1312.18250	-892.49695	299.93420	1303.42944	284.67300	296.89191	-15.66902	147.70563	-32.43672	42.55821	-1154.14038	524.14117	4.15017	-441.61566	106.94581	5.73871
969	8.067	1060.41943	196.14296	1393.84729	-163.99234	197.74130	1312.14050	-892.63013	298.87589	1301.12207	271.94366	297.97202	-15.41134	176.11893	-35.23631	41.68582	-1166.75073	525.11737	4.26697	-447.34003	106.48092	2.10296
970	8.075	1060.72266	195.61041	1393.13599	-163.74789	197.26816	1312.00806	-892.56683	297.73175	1298.88904	259.21887	299.39484	-14.96692	204.84830	-38.30212	40.99942	-1179.32642	526.07971	4.42990	-455.53271	106.77105	-0.03337
971	8.083	1060.71521	195.09918	1392.98816	-163.33664	196.78397	1311.76453	-892.30475	296.50378	1296.78430	246.45438	300.62283	-14.74192	233.94604	-41.51913	40.32654	-1191.89355	527.02716	4.60318	-465.51880	107.57085	-0.83821
972	8.092	1060.43115	194.57753	1393.39978	-162.79829	196.27707	1311.39783	-891.84039	295.22559	1294.89160	233.67239	301.40570	-14.90562	263.35608	-44.77640	39.57447	-1204.45068	528.01550	4.73254	-476.98108	108.63689	-0.80694
973	8.100	1059.94165	193.99991	1394.37646	-162.17534	195.74405	1310.89941	-891.17987	293.95547	1293.30896	221.02928	302.10199	-15.16758	292.94345	-48.05956	38.79182	-1216.98120	529.05066	4.78267	-489.50208	109.74015	-0.65528
974	8.108	1059.28271	193.34138	1395.91223	-161.50510	195.17831	1310.26526	-890.34631	292.76251	1292.12427	208.60646	303.11600	-15.20801	322.55817	-51.45316	38.11599	-1229.45264	530.05664	4.75932	-502.46326	110.72770	-0.90002
975	8.117	1058.44421	192.59314	1397.98730	-160.80585	194.57547	1309.50098	-889.37402	291.72620	1291.39978	196.25507	304.38693	-15.05033	352.08286	-55.04623	37.64581	-1241.76343	531.03259	4.75713	-515.38599	111.57885	-1.55569
976	8.125	1057.39307	191.75284	1400.57007	-160.06454	193.96518	1308.62268	-888.29944	290.93808	1291.16382	183.78404	305.63770	-14.88883	381.45715	-58.86694	37.36681	-1253.68213	532.15021	5.00584	-528.07935	112.34962	-2.30411
977	8.133	1056.09692	190.82637	1403.61841	-159.24701	193.41324	1307.65210	-887.15924	290.48566	1291.40320	171.17073	306.72116	-14.82288	410.67548	-62.90379	37.19763	-1264.96045	533.58466	5.78884	-540.55475	113.06495	-2.87434
978	8.142	1054.53992	189.82544	1407.09058	-158.32990	192.97531	1306.61328	-885.99127	290.42267	1292.05518	158.50208	307.57364	-14.85225	439.75027	-67.15822	37.09913	-1275.54468	535.21844	7.24427	-552.91541	113.67385	-3.21716
979	8.150	1052.72998	188.75281	1410.94983	-157.32062	192.66422	1305.53076	-884.82910	290.74066	1293.00793	145.87354	308.11996	-14.95845	468.65427	-71.65901	37.11401	-1285.56689	536.64117	9.27520	-565.25146	114.12843	-3.41339
980	8.158	1050.68823	187.59540	1415.15967	-156.25537	192.45160	1304.42517	-883.69800	291.37170	1294.12964	133.35567	308.34872	-15.13380	497.24939	-76.42052	37.30415	-1295.14941	537.57684	11.73820	-577.59161	114.47723	-3.54766
981	8.167	1048.43030	186.34576	1419.68384	-155.19281	192.28207	1303.30554	-882.61371	292.23068	1295.32104	120.95374	308.46509	-15.32344	525.24146	-81.37656	37.64846	-1304.29919	538.12036	14.64906	-589.92444	114.82081	-3.66573
982	8.175	1045.95947	185.02248	1424.49951	-154.20560	192.09628	1302.16553	-881.57617	293.24591	1296.54797	108.60156	308.84702	-15.37339	552.26196	-86.39165	37.99464	-1312.90137	538.43573	18.10560	-602.22980	115.20536	-3.77560
983	8.183	1043.26904	183.65695	1429.59302	-153.36200	191.84784	1300.99097	-880.56848	294.33557	1297.83801	96.19359	309.61752	-15.22121	578.03418	-91.35037	38.12778	-1320.76074	538.50165	22.12163	-614.49518	115.61790	-3.87164
984	8.192	1040.34802	182.27307	1434.93799	-152.70683	191.50186	1299.77600	-879.57135	295.38342	1299.24316	83.70630	310.45724	-15.05729	602.43896	-96.19102	37.88963	-1327.68701	538.24402	26.61197	-626.71967	116.04383	-3.95543
985	8.200	1037.19727	180.88419	1440.48596	-152.25484	191.03458	1298.53516	-878.57666	296.26929	1300.79224	71.27994	311.07425	-15.06038	625.44141	-100.85315	37.22278	-1333.53052	537.70404	31.44405	-638.92261	116.49062	-4.02618
986	8.208	1033.82935	179.50275	1446.17493	-151.99548	190.43912	1297.30066	-877.58844	296.91159	1302.47559	59.00848	311.49942	-15.18711	647.03088	-105.27252	36.16155	-1338.08032	536.99664	36.42217	-651.14917	116.99958	-4.07437
987	8.217	1030.25159	178.15413	1451.94226	-151.89923	189.71536	1296.11035	-876.61859	297.27374	1304.26501	46.75818	311.83969	-15.35601	667.22119	-109.46097	34.88627	-1340.94312	536.14856	41.29577	-663.45044	117.62287	-4.09325
988	8.225	1026.48120	176.86758	1457.73059	-151.92177	188.84592	1294.99988	-875.68402	297.34262	1306.13318	34.35242	312.18243	-15.52179	685.97552	-113.50639	33.77085	-1341.66455	535.00287	45.93578	-675.84863	118.36042	-4.08414
989	8.233	1022.56256	175.65610	1463.49219	-152.00980	187.79056	1294.00061	-874.80109	297.11670	1308.06128	21.80994	312.81543	-15.53186	703.05066	-117.45940	33.27741	-1340.01099	533.28632	50.42146	-688.32721	119.16850	-4.05667
990	8.242	1018.53571	174.51826	1469.19849	-152.10800	186.50824	1293.14026	-873.97864	296.62183	1310.04395	9.28540	314.02643	-15.27210	717.93958	-121.24742	33.71984	-1336.06787	530.73389	54.75826	-700.85168	120.01713	-4.02030
991	8.250	1014.42316	173.43983	1474.82666	-152.16344	184.97595	1292.44141	-873.21674	295.91589	1312.08496	-3.17111	315.55264	-14.93844	730.02905	-124.73154	35.01393	-1330.13501	527.13104	58.59696	-713.39105	120.90009	-3.97745
992	8.258	1010.25592	172.39372	1480.33691	-152.12729	183.18906	1291.92212	-872.50867	295.05841	1314.18506	-15.67322	316.76251	-14.83645	738.84070	-127.82562	36.52398	-1322.51208	522.33386	61.44663	-725.94250	121.82902	-3.93975
993	8.267	1006.08936	171.35248	1485.66553	-151.95401	181.15118	1291.59485	-871.84515	294.09137	1316.33728	-28.32849	317.36591	-15.02118	744.13696	-130.42363	37.12403	-1313.23975	516.38513	63.13240	-738.54333	122.80119	-3.91885
994	8.275	1001.99866	170.29445	1490.73621	-151.59882	178.86755	1291.46191	-871.21820	293.04437	1318.52979	-41.12067	317.64087	-15.29120	745.96759	-132.27264	35.67547	-1301.96851	509.60284	63.83785	-751.22400	123.76209	-3.89558
995	8.283	998.04712	169.21225	1495.48267	-151.02286	176.34720	1291.50952	-870.62158	291.93677	1320.74854	-53.93182	318.09982	-15.40224	744.75085	-133.17572	31.83434	-1288.07959	502.45117	63.69761	-763.95251	124.67152	-3.84920
996	8.292	994.25342	168.11969	1499.86890	-150.20618	173.60666	1291.70923	-870.04840	290.77896	1322.97534	-66.64148	318.99210	-15.29535	741.20947	-133.29364	26.41106	-1270.99268	495.29498	62.55858	-776.65674	125.55755	-3.78615
997	8.300	990.61243	167.03418	1503.89270	-149.15533	170.67145	1292.02710	-869.48694	289.58020	1325.18799	-79.22726	320.12991	-15.13420	736.11963	-133.00961	20.71246	-1250.45044	488.27081	60.21388	-789.29193	126.44881	-3.70772
998	8.308	987.14313	165.96141	1507.55493	-147.89743	167.57181	1292.43286	-868.91357	288.35144	1327.36414	-91.73380	321.20993	-15.06963	730.02032	-132.52411	15.57623	-1226.60156	481.35925	56.77156	-801.86670	127.34534	-3.61234
999	8.317	983.89233	164.90759	1510.82751	-146.46695	164.33423	1292.90137	-868.28973	287.10645	1329.48608	-104.18994	322.13123	-15.08313	723.02795	-131.79492	11.23363	-1199.90320	474.48505	52.73504	-814.41614	128.27005	-3.52637
1000	8.325	980.90253	163.89246	1513.66223	-144.89645	160.98602	1293.41223	-867.57251	285.85788	1331.54224	-116.63788	322.95990	-15.09197	714.86133	-130.80865	7.85106	-1170.92578	467.51038	48.75115	-826.97095	129.26160	-3.47020
1001	8.333	978.20642	162.94290	1516.01733	-143.21823	157.56741	1293.94983	-866.73059	284.59891	1333.51917	-129.13708	323.78943	-15.05519	705.12317	-129.65536	5.66059	-1140.10974	460.32568	45.31953	-839.55121	130.31479	-3.42323
1002	8.342	975.84619	162.07970	1517.87451	-141.47137	154.12860	1294.50134	-865.75146	283.29852	1335.39563	-141.66479	324.71198	-14.96561	693.72156	-128.40880	4.58624	-1107.64319	453.02670	42.70224	-852.16888	131.38947	-3.35938
1003	8.350	973.89209	161.29929	1519.23547	-139.70712	150.71497	1295.05493	-864.63983	281.92761	1337.15381	-154.13324	325.77539	-14.82793	681.10315	-127.16759	4.18506	-1073.58325	445.87262	40.98758	-864.81860	132.45731	-3.27508
1004	8.358	972.43854	160.56686	1520.10205	-137.99536	147.36383	1295.59814	-863.41882	280.48053	1338.78442	-166.48273	326.91928	-14.59951	668.05103	-126.09840	3.99168	-1038.02942	439.07111	40.17924	-877.47272	133.49210	-3.16597
1005	8.367	971.54608	159.85179	1520.46655	-136.42899	144.11710	1296.11926	-862.13544	278.96924	1340.27893	-178.65411	328.02209	-14.09510	655.18207	-125.30502	3.76141	-1001.21124	432.66632	40.29378	-890.10162	134.46286	-3.02146
1006	8.375	971.19214	159.16713	1520.31482	-135.11407	141.02798	1296.60767	-860.86249	277.41159	1341.62146	-190.52258	329.02682	-13.00556	642.61774	-124.75158	3.46668	-963.55981	426.60901	41.41809	-902.70129	135.36127	-2.85842
1007	8.383	971.30042	158.55707	1519.62952	-134.14626	138.15176	1297.06018	-859.69360	275.83231	1342.78735	-201.84741	330.00797	-11.05310	630.16040	-124.29508	3.16831	-925.75159	420.85925	43.55383	-915.29785	136.19205	-2.72240
1008	8.392	971.81659	158.04759	1518.39905	-133.58997	135.53806	1297.48401	-858.73285	274.27661	1343.74487	-212.22742	331.07513	-8.08499	617.64417	-123.76939	2.90775	-888.65173	415.38354	46.33233	-927.91791	136.95734	-2.64079
1009	8.400	972.76038	157.61789	1516.62122	-133.46858	133.22879	1297.89270	-858.08008	272.80743	1344.45300	-221.15576	332.21173	-3.98682	605.04993	-123.10092	2.70028	-853.11035	410.12360	49.04327	-940.56677	137.68082	-2.59821
1010	8.408	974.19586	157.22447	1514.30115	-133.76749	131.25116	1298.29407	-857.81964	271.48260	1344.85925	-228.12555	333.35754	1.49361	592.43140	-122.32265	2.53929	-819.61035	405.03284	51.05728	-953.24280	138.40710	-2.55214
1011	8.417	976.14777	156.84695	1511.44788	-134.44748	129.60498	1298.68213	-858.01080	270.34625	1344.91602	-232.68036	334.70007	8.90872	579.82318	-121.51070	2.39310	-788.00739	400.13281	52.15354	-965.95172	139.16296	-2.46110
1012	8.425	978.55609	156.50281	1508.06116	-135.45639	128.25464	1299.04053	-858.67755	269.43314	1344.59570	-234.44733	336.66489	19.04182	567.21179	-120.75053	2.25678	-757.66705	395.52612	52.46403	-978.69196	139.94580	-2.31528
1013	8.433	981.30621	156.21671	1504.13403	-136.73602	127.13685	1299.35376	-859.80286	268.76318	1343.89172	-232.99164	339.54163	32.42555	554.56116	-120.07404	2.15559	-727.86816	391.35413	52.25631	-991.44067	140.72906	-2.14191
1014	8.442	984.30542	155.98103	1499.67725	-138.23103	126.18472	1299.61255	-861.33398	268.32635	1342.81311	-227.45685	343.25998	48.78487	541.85974	-119.43622	2.08355	-698.07916	387.73907	51.79703	-1004.17090	141.47870	-1.99271
1015	8.450	987.53766	155.75381	1494.71997	-139.89935	125.35105	1299.81238	-863.19641	268.07489	1341.37842	-216.73401	347.49829	66.75841	529.15387	-118.80563	2.01208	-668.00928	384.73816	51.29960	-1016.87256	142.19748	-1.93658
1016	8.458	991.03680	155.49770	1489.28149	-141.71831	124.61546	1299.95264	-865.31116	267.94165	1339.60779	-200.51801	351.81415	83.95772	516.51599	-118.17519	1.92794	-637.59784	382.31781	50.92411	-1029.55103	142.92453	-2.00992
1017	8.467	994.81714	155.20982	1483.37000	-143.68460	123.97176	1300.03418	-867.60681	267.87241	1337.52356	-180.06378	355.65378	97.69112	503.95236	-117.49602	1.82064	-607.01416	380.37933	50.79079	-1042.20837	143.66785	-2.14607
1018	8.475	998.85730	154.90881	1476.99915	-145.80583	123.41505	1300.05957	-870.02124	267.83612	1335.15637	-157.54614	358.47629	106.30968	491.39136	-116.72981	1.67998	-576.63940	378.82037	50.92388	-1054.83191	144.38724	-2.22183
1019	8.483	1003.12958	154.61111	1470.18982	-148.08606	122.94216	1300.03662	-872.49451	267.81143	1332.54565	-134.72705	359.92630	109.97348	478.78119	-115.92084	1.52466	-547.01111	377.57880	51.16239	-1067.42651	145.07150	-2.19342
1020	8.492	1007.58398	154.33234	1462.99097	-150.51234	122.55495	1299.98157	-874.96228	267.77209	1329.72998	-112.30273	359.83762	110.05241	466.13919	-115.13727	1.39622	-518.73157	376.62439	51.17602	-1080.02588	145.76974	-2.12696
1021	8.500	1012.11035	154.09944	1455.51147	-153.04800	122.25904	1299.91614	-877.35535	267.68942	1326.74268	-90.16388	358.23389	108.03638	453.50967	-114.38853	1.31722	-492.36859	375.95117	50.60947	-1092.64990	146.51343	-2.10096
1022	8.508	1016.57068	153.94681	1447.90088	-155.63625	122.05932	1299.85803	-879.61017	267.54465	1323.61426	-67.92041	355.30850	104.97726	440.91034	-113.64748	1.27525	-468.37857	375.60406	49.22128	-1105.29089	147.26938	-2.12746
1023	8.517	1020.85822	153.90582	1440.28955	-158.20984	121.94880	1299.81982	-881.68280	267.33835	1320.37622	-45.27402	351.29654	101.51005	428.31885	-112.91942	1.23770	-447.06805	375.66849	46.93070	-1117.94043	148.00189	-2.16024
1024	8.525	1024.90125	154.00365	1432.76660	-160.69946	121.89956	1299.81604	-883.55109	267.09412	1317.06262	-22.13583	346.37094	98.02872	415.70639	-112.23134	1.18056	-428.63428	376.23007	43.79562	-1130.60645	148.72812	-2.14687
1025	8.533	1028.64978	154.25430	1425.40503	-163.03781	121.86881	1299.86536	-885.20587	266.84445	1313.70264	1.48706	340.59555	94.73708	403.06851	-111.55833	1.11165	-413.25174	377.32507	39.91745	-1143.31567	149.47763	-2.07263
1026	8.542	1032.08740	154.64279	1418.27954	-165.16144	121.80712	1299.98694	-886.64111	266.60919	1310.30811	25.58838	334.02051	91.68523	390.41379	-110.82552	1.04221	-401.11340	378.88556	35.32720	-1156.09119	150.25540	-1.97500
1027	8.550	1035.23279	155.13632	1411.47095	-167.01573	121.65615	1300.19666	-887.84595	266.40649	1306.87732	50.16498	326.72412	88.77850	377.73770	-110.00415	0.95188	-392.42676	380.76886	29.98876	-1168.92041	151.06760	-1.90845
1028	8.558	1038.10474	155.72691	1405.06885	-168.56030	121.35828	1300.50012	-888.80328	266.28082	1303.41284	75.25775	318.65436	85.70647	365.02612	-109.15598	0.82391	-387.37137	382.80536	23.93439	-1181.76355	151.92731	-1.88450
1029	8.567	1040.72009	156.43565	1399.15759	-169.77005	120.88454	1300.88928	-889.49219	266.29852	1299.93774	100.94173	309.81351	82.14211	352.28183	-108.35954	0.67245	-386.03247	384.77277	17.49779	-1194.58435	152.83105	-1.86957
1030	8.575	1043.11963	157.26595	1393.79285	-170.63635	120.24885	1301.34644	-889.88818	266.51071	1296.49988	127.20761	300.77094	78.16478	339.52762	-107.61568	0.51127	-388.34747	386.37592	11.53587	-1207.37732	153.75693	-1.82845
1031	8.583	1045.34460	158.18826	1389.00452	-171.16919	119.49822	1301.84985	-889.96271	266.91821	1293.16895	153.92079	292.53311	74.28876	326.78305	-106.85258	0.35531	-394.09946	387.36139	7.15276	-1220.17700	154.67358	-1.74088
1032	8.592	1047.40161	159.16754	1384.81470	-171.39365	118.69100	1302.37671	-889.69025	267.47031	1290.03271	180.94386	285.65521	70.98639	314.04596	-106.03035	0.24346	-402.97302	387.78107	4.82300	-1233.01990	155.54694	-1.61496
1033	8.600	1049.27222	160.17859	1381.24316	-171.34163	117.87640	1302.90283	-889.06207	268.09427	1287.19800	208.23495	279.80707	68.32944	301.30240	-105.19931	0.21054	-414.41577	388.02924	4.02210	-1245.90112	156.35538	-1.49422
1034	8.608	1050.93042	161.19873	1378.30420	-171.04488	117.09528	1303.39880	-888.09711	268.72580	1284.78723	235.78215	274.26382	66.07721	288.55014	-104.42078	0.24917	-427.40137	388.48499	3.91307	-1258.78906	157.09888	-1.39909
1035	8.617	1052.34851	162.20580	1376.00696	-170.53275	116.38854	1303.83215	-886.84521	269.31610	1282.91821	263.54846	268.43060	63.87877	275.80133	-103.67072	0.31553	-440.76410	389.23407	3.98356	-1271.66882	157.78769	-1.29011
1036	8.625	1053.49658	163.19281	1374.35632	-169.83116	115.78954	1304.17566	-885.38190	269.80884	1281.67163	291.53564	261.96475	61.39153	263.07135	-102.87151	0.36227	-453.84180	390.11920	4.00943	-1284.53650	158.44791	-1.14684
1037	8.633	1054.35217	164.17381	1373.35486	-168.95911	115.31713	1304.41394	-883.80005	270.11060	1281.06970	319.78986	254.84006	58.42014	250.36078	-102.00740	0.36955	-466.55460	390.92615	3.88269	-1297.34790	159.11154	-1.00940
1038	8.642	1054.91028	165.17035	1373.00256	-167.92888	114.97839	1304.54089	-882.20496	270.10596	1281.08264	348.31488	247.30298	54.97147	237.65463	-101.16837	0.36093	-479.05637	391.56750	3.59998	-1309.98779	159.74036	-0.84206
1039	8.650	1055.17993	166.19650	1373.29285	-166.75555	114.76153	1304.55396	-880.71210	269.70493	1281.64722	377.06555	239.63333	51.14912	224.95413	-100.42204	0.37253	-491.50208	392.16400	3.26237	-1322.27747	160.21277	-0.38880
1040	8.658	1055.17078	167.25267	1374.20972	-165.46902	114.62649	1304.45557	-879.43420	268.86029	1282.68042	405.99710	232.10516	47.13367	212.28986	-99.66301	0.39213	-503.96860	392.92584	2.98493	-1334.01965	160.44992	0.74666
1041	8.667	1054.88647	168.32742	1375.72339	-164.11617	114.51849	1304.25476	-878.45892	267.55765	1284.09998	435.03271	225.10202	43.26469	199.69537	-98.72548	0.37774	-516.44519	393.95648	2.79951	-1345.09253	160.52280	2.83101
1042	8.675	1054.33130	169.40079	1377.78931	-162.75394	114.38700	1303.96558	-877.82758	265.82877	1285.84399	463.99274	219.00833	39.93390	187.16623	-97.61256	0.33955	-528.89056	395.20917	2.66888	-1355.52356	160.60379	5.81723
1043	8.683	1053.51929	170.44139	1380.35852	-161.44218	114.19039	1303.60071	-877.52545	263.77399	1287.87854	492.60919	214.00165	37.33585	174.65408	-96.45114	0.32160	-541.27704	396.54272	2.55234	-1365.44482	160.84601	9.43945
1044	8.692	1052.47314	171.40816	1383.38672	-160.23676	113.90603	1303.16931	-877.48767	261.54608	1290.18481	520.55408	209.97459	35.33743	162.12256	-95.29924	0.32307	-553.59460	397.80096	2.42616	-1374.95654	161.34241	13.45315
1045	8.700	1051.21997	172.26611	1386.82849	-159.18240	113.54253	1302.68323	-877.61145	259.29254	1292.72424	547.41467	206.61850	33.52494	149.58954	-94.12782	0.30836	-565.86816	398.96686	2.29171	-1384.04272	162.15451	17.77958
1046	8.708	1049.78284	172.99826	1390.62634	-158.30823	113.13030	1302.16357	-877.77338	257.10400	1295.40491	572.76208	203.61836	31.42892	137.08357	-92.90935	0.26034	-578.16156	400.16608	2.18051	-1392.56409	163.30228	22.49284
1047	8.717	1048.17603	173.60181	1394.70996	-157.62366	112.70194	1301.63953	-877.85626	255.01865	1298.11377	596.27100	200.74298	28.83798	124.58617	-91.66664	0.20813	-590.53467	401.47812	2.12940	-1400.28784	164.71005	27.71696
1048	8.725	1046.40906	174.08858	1399.00732	-157.11504	112.28243	1301.13892	-877.77460	253.06610	1300.78015	617.82007	197.82710	25.94096	112.05928	-90.45357	0.20925	-603.00067	402.87195	2.14657	-1406.95190	166.23303	33.51115
1049	8.733	1044.48962	174.48993	1403.45227	-156.74658	111.89053	1300.67920	-877.48572	251.29553	1303.38708	637.70593	194.96988	23.14857	99.50046	-89.28668	0.27964	-615.52478	404.23926	2.18978	-1412.26855	167.78723	39.82386
1050	8.742	1042.42664	174.84164	1407.98572	-156.46674	111.54958	1300.26733	-876.98309	249.76822	1305.95056	656.63190	192.71884	20.71287	86.93216	-88.14282	0.36615	-628.05176	405.41681	2.19560	-1415.78528	169.40173	46.50570
1051	8.750	1040.23682	175.16016	1412.55872	-156.21793	111.30006	1299.90771	-876.28418	248.53607	1308.50549	675.13025	191.65822	18.46623	74.36623	-87.03381	0.40407	-640.55603	406.31787	2.14578	-1416.79919	171.11270	53.24661
1052	8.758	1037.94897	175.44125	1417.13318	-155.94389	111.20219	1299.60632	-875.41962	247.62344	1311.08960	692.97333	191.78067	15.99398	61.79611	-86.00203	0.38017	-653.07715	407.03851	2.08052	-1414.62476	172.87057	59.44705
1053	8.767	1035.59875	175.68039	1421.67480	-155.59314	111.32192	1299.36658	-874.42682	247.01651	1313.72009	709.17664	192.46635	13.14022	49.19463	-85.04340	0.34424	-665.67285	407.75424	2.04746	-1409.08667	174.60611	64.26773
1054	8.775	1033.22400	175.88503	1426.14417	-155.12317	111.70863	1299.18738	-873.34839	246.66614	1316.38416	722.52704	193.09146	10.23223	36.53055	-84.10301	0.35957	-678.35010	408.57208	2.06048	-1400.66455	176.34360	67.03207
1055	8.783	1030.86658	176.07050	1430.49121	-154.50616	112.37818	1299.06738	-872.23004	246.50195	1319.03882	732.19971	193.60199	7.60940	23.80836	-83.13457	0.43360	-691.07446	409.49258	2.11080	-1390.07056	178.12161	67.79369
1056	8.792	1028.56335	176.25558	1434.66125	-153.72977	113.30837	1299.00745	-871.11359	246.44925	1321.62329	737.89978	194.38683	5.03783	11.06537	-82.14040	0.51536	-703.81116	410.43744	2.18640	-1377.70483	179.76151	67.47057
1057	8.800	1026.33789	176.45914	1438.60425	-152.79309	114.45071	1299.01123	-870.03259	246.44493	1324.08630	739.49255	195.70013	1.90266	-1.67085	-81.16498	0.56077	-716.53619	411.34375	2.26649	-1363.45044	180.82196	67.10997
1058	8.808	1024.21216	176.69452	1442.28394	-151.70232	115.75481	1299.08362	-869.01532	246.44684	1326.41223	736.92755	197.51839	-1.99137	-14.38501	-80.23763	0.57421	-729.25372	412.26892	2.33646	-1346.87195	180.83371	66.86955
1059	8.817	1022.22095	176.96796	1445.68066	-150.46722	117.19073	1299.22559	-868.08582	246.43320	1328.61548	730.76971	199.70345	-6.02297	-27.05426	-79.32004	0.58910	-742.00116	413.32471	2.41711	-1327.58691	179.55435	65.91522
1060	8.825	1020.40765	177.27835	1448.78381	-149.09940	118.74992	1299.43115	-867.25751	246.39648	1330.70752	722.36456	201.84904	-9.27813	-39.65450	-78.34793	0.61991	-754.78961	414.49451	2.53290	-1305.49097	177.04828	63.40101
1061	8.833	1018.81592	177.61493	1451.58362	-147.60927	120.42980	1299.68811	-866.52515	246.33774	1332.67627	712.98669	203.36685	-11.36401	-52.16827	-77.32465	0.64706	-767.55139	415.60419	2.64877	-1280.71448	173.57346	59.33850
1062	8.842	1017.48889	177.95972	1454.07019	-146.00169	122.22366	1299.98169	-865.86346	246.26038	1334.49512	702.96899	204.13904	-12.52945	-64.58713	-76.32646	0.66198	-780.19556	416.51404	2.70805	-1253.46082	169.38406	54.51762
1063	8.850	1016.46228	178.29572	1456.23682	-144.27707	124.11648	1300.29688	-865.23462	246.16124	1336.14258	691.97284	204.65886	-13.14484	-76.92905	-75.41310	0.68881	-792.71130	417.29352	2.73082	-1223.94678	164.65704	49.89595
1064	8.858	1015.75555	178.61461	1458.07471	-142.44141	126.08451	1300.61963	-864.60388	246.02823	1337.60657	679.90576	205.37662	-13.38753	-89.23235	-74.57318	0.74232	-805.17120	418.11902	2.78595	-1192.46777	159.54391	46.18684
1065	8.867	1015.37720	178.92314	1459.56396	-140.51843	128.10654	1300.93542	-863.95392	245.84644	1338.87805	667.22052	206.33630	-13.37255	-101.50482	-73.76239	0.81651	-817.62903	419.03723	2.87941	-1159.45142	154.19559	43.80116
1066	8.875	1015.33899	179.23865	1460.67480	-138.55383	130.17413	1301.23010	-863.28693	245.60422	1339.94519	654.44531	207.44342	-13.28547	-113.69632	-72.95641	0.93409	-830.07318	419.95898	2.95804	-1125.40527	148.76620	42.84917
1067	8.883	1015.65613	179.57309	1461.37158	-136.61188	132.28134	1301.49329	-862.61646	245.29689	1340.79236	641.78632	208.66003	-13.30988	-125.72375	-72.16463	1.17562	-842.48474	420.81488	2.99367	-1090.72241	143.37036	43.10365
1068	8.892	1016.33582	179.91714	1461.62354	-134.76825	134.40381	1301.72314	-861.96173	244.93488	1341.40100	629.20752	209.87094	-13.52642	-137.48935	-71.43750	1.63583	-854.88293	421.61292	3.00212	-1055.46338	138.00690	44.10406
1069	8.900	1017.37036	180.22961	1461.42212	-133.09761	136.49109	1301.92517	-861.35120	244.55049	1341.75549	616.66772	210.91425	-13.84864	-148.88351	-70.85765	2.36759	-867.29382	422.41187	3.01218	-1019.39648	132.63351	45.38028
1070	8.908	1018.73303	180.46196	1460.78198	-131.66443	138.47620	1302.11011	-860.82526	244.18604	1341.84863	604.18506	211.85492	-14.04910	-159.82669	-70.49626	3.39260	-879.71362	423.27075	3.04074	-982.37970	127.33936	46.63542
1071	8.917	1020.36536	180.61324	1459.71973	-130.52412	140.29419	1302.29675	-860.43011	243.86244	1341.68152	591.74835	212.91360	-14.01681	-170.31317	-70.34734	4.72053	-892.12842	424.22723	3.08875	-944.82593	122.37873	47.84527
1072	8.925	1022.18518	180.73732	1458.23987	-129.72253	141.90109	1302.51392	-860.21021	243.55643	1341.25818	579.31006	214.11511	-13.93022	-180.37573	-70.29512	6.34768	-904.53857	425.27850	3.14731	-907.82703	118.02715	49.19050
1073	8.933	1024.14404	180.88477	1456.33716	-129.29034	143.28009	1302.78845	-860.20575	243.20636	1340.58008	566.88519	215.34219	-13.99039	-189.98157	-70.20808	8.31041	-916.94287	426.33228	3.19938	-872.64081	114.39704	50.74792
1074	8.942	1026.26343	181.06430	1454.00146	-129.24231	144.43207	1303.12976	-860.45135	242.74475	1339.64246	554.55548	216.56821	-14.15854	-198.95813	-70.06184	10.73752	-929.34729	427.29456	3.23597	-839.77985	111.36785	52.21941
1075	8.950	1028.58228	181.26501	1451.22839	-129.57784	145.36807	1303.52124	-860.97614	242.14676	1338.44067	542.34387	217.78534	-14.29874	-207.01129	-69.91075	13.80489	-941.78943	428.19189	3.25189	-808.55792	108.65620	53.11219
1076	8.958	1031.09998	181.48112	1448.02905	-130.27791	146.11078	1303.93042	-861.80890	241.45554	1336.98279	530.13440	218.97330	-14.36477	-213.77313	-69.76024	17.64705	-954.29974	429.07379	3.21505	-777.67297	105.95167	53.19856
1077	8.967	1033.79919	181.70268	1444.41077	-131.30656	146.69571	1304.32703	-862.97675	240.74907	1335.29041	517.75488	220.19135	-14.38495	-218.86176	-69.50957	22.32538	-966.87726	429.91760	3.09826	-746.28772	103.04604	52.67807
1078	8.975	1036.66748	181.90961	1440.36450	-132.61884	147.16028	1304.69434	-864.48877	240.08775	1333.38721	505.13141	221.49332	-14.38883	-221.97626	-69.06541	27.88929	-979.51819	430.72849	2.94233	-714.52203	99.84707	51.95132
1079	8.983	1039.66858	182.08289	1435.89233	-134.16917	147.52408	1305.02856	-866.31940	239.49554	1331.29468	492.35480	222.77383	-14.38871	-222.80127	-68.52687	34.40614	-992.20593	431.58691	2.82684	-682.99799	96.27906	51.33622
1080	8.992	1042.74988	182.20453	1431.02368	-135.91664	147.78244	1305.33179	-868.40955	238.96463	1329.03601	479.60504	223.83493	-14.42145	-220.68933	-68.14766	41.72706	-1004.90112	432.56808	2.78604	-652.14136	92.26748	50.92149
1081	9.000	1045.88354	182.25851	1425.79919	-137.82507	147.92093	1305.60461	-870.67957	238.47183	1326.63953	466.98984	224.67523	-14.53076	-214.66833	-68.08199	49.13391	-1017.57477	433.71216	2.80468	-622.01440	87.83747	50.59732
1082	9.008	1049.06519	182.24533	1420.27185	-139.86189	147.93268	1305.84448	-873.04169	237.99887	1324.13281	454.45648	225.54248	-14.69596	-204.02692	-68.33221	55.46404	-1030.21313	434.99564	2.86822	-592.65601	83.14469	50.18230
1083	9.017	1052.28735	182.18057	1414.50952	-141.99818	147.82117	1306.05273	-875.41364	237.53607	1321.53748	441.87958	226.61737	-14.82354	-188.83987	-68.99046	59.87383	-1042.80493	436.29028	2.96119	-564.37531	78.38290	49.48246
1084	9.025	1055.52673	182.07613	1408.57861	-144.20544	147.59253	1306.23645	-877.72937	237.07585	1318.86987	429.20987	227.84796	-14.82120	-169.84937	-70.37236	62.50397	-1055.36560	437.46588	3.04768	-537.67053	73.68275	48.28090
1085	9.033	1058.73962	181.92816	1402.53784	-146.45154	147.25604	1306.40369	-879.94373	236.61574	1316.14722	416.50546	229.07794	-14.71766	-148.00610	-72.79112	64.27424	-1067.94629	438.53098	3.10184	-512.93213	69.11700	46.38596
1086	9.042	1061.86780	181.71864	1396.45142	-148.70195	146.83093	1306.56201	-882.02826	236.16330	1313.38831	403.83545	230.17197	-14.67643	-124.18057	-76.21371	66.03405	-1080.58569	439.60184	3.13657	-490.27917	64.76941	43.74497
1087	9.050	1064.85779	181.43221	1390.40381	-150.91931	146.34756	1306.72070	-883.96448	235.72510	1310.60779	391.19598	231.05356	-14.85211	-99.05774	-80.20338	67.98150	-1093.28613	440.75629	3.17472	-469.67163	60.73554	40.48923
1088	9.058	1067.67419	181.07495	1384.50159	-153.05823	145.84100	1306.89026	-885.73505	235.28789	1307.80627	378.51630	231.76712	-15.22770	-73.10480	-84.16309	69.74609	-1106.02612	441.94525	3.20457	-451.14026	57.05129	36.82747
1089	9.067	1070.29858	180.67175	1378.85632	-155.06607	145.33951	1307.07507	-887.31726	234.81479	1304.96619	365.71771	232.53510	-15.59858	-46.60672	-87.60435	70.79126	-1118.76074	443.04236	3.19477	-434.91235	53.67089	32.88039
1090	9.075	1072.72607	180.24779	1373.55212	-156.89105	144.86118	1307.27271	-888.68634	234.26337	1302.05957	352.80429	233.53241	-15.78868	-19.70874	-90.26131	70.73147	-1131.45850	443.99048	3.14710	-421.36884	50.55647	28.62120
1091	9.083	1074.96704	179.81311	1368.63306	-158.48773	144.41464	1307.47791	-889.82520	233.61296	1299.06531	339.90921	234.63095	-15.80231	7.54417	-92.04280	69.44665	-1144.13501	444.86053	3.09345	-410.93439	47.76608	23.96615
1092	9.092	1077.03491	179.35876	1364.12280	-159.81511	143.99982	1307.68506	-890.72638	232.87784	1295.98938	327.19330	235.66800	-15.69772	35.14682	-93.01326	67.10451	-1156.79761	445.75671	3.06252	-403.99005	45.45176	18.91812
1093	9.100	1078.93652	178.86649	1360.04419	-160.83588	143.62027	1307.88525	-891.38867	232.09410	1292.87329	314.70300	236.71225	-15.50852	63.07983	-93.46306	64.14588	-1169.41772	446.74057	3.08392	-400.79230	43.81102	13.68729
1094	9.108	1080.67090	178.32779	1356.42224	-161.52351	143.28769	1308.06860	-891.81299	231.29674	1289.78162	302.32727	237.81088	-15.30096	91.26556	-93.81853	61.12826	-1181.99451	447.82489	3.18589	-401.35742	42.99918	8.70890
1095	9.117	1082.23108	177.75261	1353.28357	-161.87340	143.00275	1308.22986	-891.99841	230.50262	1286.77673	289.86826	238.84042	-15.13542	119.58087	-94.40306	58.48080	-1194.59009	448.95355	3.36528	-405.32300	43.01831	4.47165
1096	9.125	1083.61133	177.15530	1350.65674	-161.90286	142.74484	1308.36938	-891.94171	229.70665	1283.90723	277.20380	239.71924	-15.00338	147.94772	-95.35196	56.39217	-1207.29761	449.96857	3.55461	-411.98669	43.68183	1.34945
1097	9.133	1084.81775	176.53928	1348.56860	-161.63783	142.48969	1308.48315	-891.63745	228.89539	1281.21851	264.38828	240.49615	-14.89051	176.37411	-96.66164	54.84169	-1220.16138	450.72858	3.64334	-420.68958	44.71413	-0.43695
1098	9.142	1085.86169	175.89954	1347.03186	-161.10309	142.22925	1308.55591	-891.08124	228.06679	1278.77075	251.56696	241.25552	-14.83619	204.92184	-98.20413	53.64976	-1233.06934	451.37970	3.60831	-431.09192	45.87760	-1.00315
1099	9.150	1086.74866	175.22839	1346.03992	-160.32523	141.97330	1308.56250	-890.27832	227.23663	1276.64343	238.81871	242.07571	-14.87850	233.68518	-99.78380	52.57640	-1245.83008	452.26025	3.55650	-442.92078	47.01836	-0.95982
1100	9.158	1087.47473	174.51099	1345.57898	-159.33752	141.74033	1308.47424	-889.24670	226.43469	1274.92578	226.12051	242.94598	-15.03371	262.74976	-101.25461	51.45836	-1258.37524	453.48596	3.59130	-455.67499	48.07643	-1.03853
1101	9.167	1088.02722	173.72366	1345.63660	-158.17815	141.54773	1308.26794	-888.01086	225.70711	1273.69958	213.44147	243.81003	-15.25507	292.11777	-102.56967	50.26027	-1270.69971	454.94482	3.77046	-468.76190	49.05108	-1.52723
1102	9.175	1088.39075	172.84766	1346.20276	-156.88344	141.40369	1307.93201	-886.59393	225.12613	1273.02319	200.80309	244.80759	-15.34736	321.68158	-103.73973	49.02884	-1282.66406	456.50500	4.17786	-481.77057	49.92500	-2.22085
1103	9.183	1088.54993	171.88904	1347.26489	-155.47920	141.31180	1307.46362	-885.02179	224.78725	1272.91443	188.21895	246.04578	-15.19755	351.27652	-104.77237	47.83419	-1294.02661	457.97830	4.95049	-494.53979	50.66655	-2.81170
1104	9.192	1088.48413	170.87688	1348.80615	-153.97800	141.28549	1306.86707	-883.33228	224.78996	1273.33911	175.64291	247.17212	-15.03876	380.75952	-105.68221	46.75676	-1304.65723	459.19443	6.24644	-507.07861	51.27949	-3.17689
1105	9.200	1088.16907	169.83946	1350.80542	-152.38745	141.34839	1306.15588	-881.57849	225.21542	1274.21582	163.01732	247.62936	-15.22490	410.05881	-106.52525	45.87840	-1314.65039	460.18982	8.14760	-519.46924	51.79940	-3.36937
1106	9.208	1087.59155	168.79318	1353.23645	-150.72505	141.52173	1305.34912	-879.82263	226.09676	1275.45239	150.32433	247.32703	-15.80497	439.16263	-107.37186	45.23106	-1324.18323	461.07898	10.61941	-531.79810	52.25587	-3.49145
1107	9.217	1086.75378	167.74799	1356.06750	-149.03043	141.81586	1304.45935	-878.12213	227.38684	1276.99243	137.63699	246.96378	-16.36386	468.06097	-108.30070	44.78938	-1333.30542	461.84167	13.61129	-544.12280	52.64579	-3.60726
1108	9.225	1085.66638	166.70793	1359.26086	-147.36447	142.22299	1303.48743	-876.51251	228.95079	1278.81360	125.08246	247.38147	-16.42367	496.70593	-109.42302	44.53662	-1341.90955	462.36133	17.11385	-556.45667	52.94940	-3.73057
1109	9.233	1084.33789	165.67157	1362.77539	-145.79477	142.70743	1302.43286	-874.99994	230.59779	1280.88367	112.65334	248.58749	-16.00702	524.99646	-110.81049	44.46457	-1349.81934	462.51306	21.10479	-568.78485	53.20100	-3.85827
1110	9.242	1082.77417	164.63385	1366.57422	-144.37819	143.20853	1301.30811	-873.57129	232.14040	1283.14392	100.19702	249.90637	-15.51460	552.73010	-112.39316	44.47934	-1356.83911	462.21460	25.53085	-581.10718	53.51720	-3.98595
1111	9.250	1080.98877	163.58275	1370.62805	-143.14798	143.66351	1300.14258	-872.20966	233.44933	1285.53369	87.62109	250.79578	-15.23866	579.59753	-114.01038	44.37548	-1362.76611	461.50177	30.33899	-593.44318	53.99804	-4.10092
1112	9.258	1079.01245	162.50410	1374.91052	-142.10876	144.02893	1298.97522	-870.90320	234.46600	1288.00769	74.97510	251.11505	-15.26564	605.29010	-115.54205	43.91891	-1367.35840	460.50043	35.43749	-605.80750	54.62743	-4.19224
1113	9.267	1076.88440	161.39508	1379.38684	-141.24301	144.28284	1297.84497	-869.64844	235.17606	1290.53748	62.38931	251.09897	-15.55123	629.62024	-116.95932	42.94263	-1370.26782	459.28888	40.62963	-618.19519	55.30695	-4.26199
1114	9.275	1074.63611	160.26323	1384.00879	-140.52084	144.41342	1296.78638	-868.44800	235.58459	1293.11267	49.96274	251.25571	-15.89786	652.54810	-118.30144	41.42767	-1371.11157	457.79602	45.68245	-630.59351	55.96992	-4.31619
1115	9.283	1072.27563	159.11749	1388.71997	-139.90324	144.40466	1295.83179	-867.30316	235.71263	1295.73853	37.62018	251.93399	-16.06600	674.11035	-119.62183	39.55046	-1369.71484	455.76453	50.43683	-643.00696	56.64846	-4.36141
1116	9.292	1069.78418	157.96600	1393.46948	-139.34137	144.22748	1295.01221	-866.20801	235.59859	1298.42737	25.20050	253.03229	-15.98389	694.32050	-120.92931	37.64748	-1366.26172	452.76544	54.70756	-655.44305	57.41961	-4.39442
1117	9.300	1067.13550	156.81697	1398.22534	-138.77856	143.84637	1294.35742	-865.14874	235.29056	1301.18579	12.73169	254.22928	-15.77362	713.08539	-122.15105	36.11553	-1361.11084	448.35251	58.13457	-667.88953	58.30572	-4.38899
1118	9.308	1064.32153	155.68172	1402.97595	-138.15564	143.22708	1293.89185	-864.10828	234.83154	1304.00854	0.36157	255.27219	-15.63337	730.11377	-123.16486	35.29319	-1354.39624	442.42004	60.39373	-680.34711	59.24969	-4.32474
1119	9.317	1061.36230	154.57379	1407.70874	-137.41896	142.33652	1293.62952	-863.07532	234.25195	1306.87964	-11.95178	256.05511	-15.68785	744.89709	-123.93297	35.32116	-1345.84155	435.41003	61.55712	-692.84851	60.17687	-4.21732
1120	9.325	1058.28467	153.50815	1412.39221	-136.52811	141.14844	1293.57324	-862.05035	233.57559	1309.77869	-24.39340	256.68765	-15.85131	756.85364	-124.57191	35.98696	-1334.92297	427.99869	61.98999	-705.42651	61.06995	-4.10615
1121	9.333	1055.09509	152.50768	1416.97107	-135.45728	139.65466	1293.71484	-861.03943	232.82266	1312.68469	-37.05182	257.41956	-15.93000	765.51355	-125.20704	36.63011	-1321.11450	420.65173	61.86546	-718.09082	61.96520	-4.02250
1122	9.342	1051.81140	151.58321	1421.36597	-134.18958	137.87210	1294.03259	-860.04108	232.01184	1315.57581	-49.90662	258.32657	-15.87843	770.60413	-125.79334	36.25717	-1304.05396	413.53339	60.93719	-730.82483	62.88491	-3.96131
1123	9.350	1048.51379	150.70505	1425.49036	-132.71112	135.83865	1294.49097	-859.03882	231.16736	1318.43018	-62.86884	259.25076	-15.79372	772.11707	-126.13373	33.96037	-1283.64600	406.64948	58.83935	-743.60242	63.80727	-3.88711
1124	9.358	1045.31689	149.82593	1429.27942	-131.01009	133.59735	1295.04651	-858.00439	230.31375	1321.22961	-75.78430	260.08923	-15.73512	770.42096	-126.07780	29.46568	-1260.07813	400.01062	55.58952	-756.41907	64.70444	-3.78070
1125	9.367	1042.31995	148.92174	1432.70483	-129.08539	131.18311	1295.65649	-856.90436	229.46442	1323.96143	-88.55597	260.91327	-15.69905	766.21362	-125.68712	23.37741	-1233.72083	393.64893	51.71718	-769.28516	65.59846	-3.67524
1126	9.375	1039.59045	147.99829	1435.77747	-126.95787	128.62399	1296.28406	-855.70587	228.61913	1326.61658	-101.23807	261.82626	-15.66764	760.22644	-125.15526	16.87232	-1204.96362	387.53290	47.92054	-782.19202	66.55566	-3.62377
1127	9.383	1037.14270	147.08643	1438.52539	-124.66901	125.94999	1296.89783	-854.38257	227.75735	1329.17944	-113.94034	262.84180	-15.61583	752.90198	-124.57744	11.17631	-1174.10693	381.59039	44.69611	-795.10205	67.60311	-3.62339
1128	9.392	1034.93872	146.23404	1440.93823	-122.27240	123.19372	1297.47412	-852.91821	226.83653	1331.62708	-126.71204	263.87442	-15.55656	744.26367	-123.86131	7.15964	-1141.40088	375.67871	42.17837	-807.98425	68.67466	-3.60572
1129	9.400	1032.95154	145.47443	1442.95496	-119.83170	120.38343	1297.99951	-851.30878	225.81430	1333.94446	-139.56512	264.84055	-15.53560	734.09583	-122.88672	4.98973	-1107.11047	369.65701	40.30349	-820.84882	69.67948	-3.52004
1130	9.408	1031.21179	144.80940	1444.52686	-117.42299	117.54362	1298.47119	-849.56598	224.67255	1336.13342	-152.47253	265.78842	-15.52240	722.40137	-121.70352	4.11385	-1071.50146	363.73035	39.21281	-833.72473	70.61286	-3.38542
1131	9.417	1029.79028	144.23145	1445.65247	-115.13601	114.70785	1298.88892	-847.72412	223.41772	1338.19812	-165.27625	266.85587	-15.39977	709.69360	-120.51445	3.80083	-1034.86450	358.35687	39.30178	-846.62207	71.55180	-3.24977
1132	9.425	1028.75989	143.73471	1446.34497	-113.07037	111.92724	1299.25195	-845.84631	222.06873	1340.12451	-177.79169	268.07208	-15.04104	696.72327	-119.52554	3.62597	-997.63586	353.72852	40.79128	-859.53723	72.54560	-3.14656
1133	9.433	1028.16211	143.30429	1446.60144	-111.32407	109.26334	1299.56201	-844.02625	220.64642	1341.87756	-189.98212	269.31244	-14.30465	683.94141	-118.81354	3.45288	-960.48907	349.66464	43.40692	-872.45959	73.55371	-3.08325
1134	9.442	1028.00427	142.92169	1446.40222	-109.97984	106.77627	1299.83020	-842.38379	219.16656	1343.41125	-201.83997	270.48547	-13.04586	671.30823	-118.25450	3.23210	-924.28387	345.87543	46.43670	-885.35168	74.49151	-3.02824
1135	9.450	1028.28979	142.58218	1445.72168	-109.09348	104.52135	1300.07593	-841.04944	217.64587	1344.67041	-213.19733	271.67209	-11.18732	658.63306	-117.64328	2.95045	-889.76508	342.12439	49.07338	-898.15106	75.29765	-2.93082
1136	9.458	1029.03369	142.29779	1444.53088	-108.68682	102.54865	1300.31812	-840.13519	216.12230	1345.59302	-223.73633	273.07211	-8.68053	645.90430	-116.88616	2.66600	-857.14655	338.29956	50.86233	-910.82349	75.94897	-2.77328
1137	9.467	1030.23364	142.09186	1442.80200	-108.74873	100.89252	1300.56750	-839.71033	214.65970	1346.12317	-233.08777	274.78546	-5.41325	633.18542	-116.02306	2.44800	-826.01721	334.48151	51.86491	-923.41919	76.50310	-2.60218
1138	9.475	1031.81372	142.00230	1440.53430	-109.24390	99.55080	1300.82825	-839.79535	213.32576	1346.22754	-240.90845	276.61508	-1.22408	620.47278	-115.16707	2.30229	-795.67352	330.88669	52.38219	-936.04968	77.13982	-2.49941
1139	9.483	1033.62622	142.07501	1437.76074	-110.12480	98.47498	1301.10461	-840.37024	212.17245	1345.89600	-246.89569	278.31763	4.12620	607.78418	-114.40730	2.19263	-765.50610	327.70999	52.64959	-948.76672	77.99920	-2.48312
1140	9.492	1035.55518	142.32524	1434.51099	-111.34109	97.59014	1301.39844	-841.38794	211.22917	1345.13428	-250.75348	280.09106	11.11829	595.19800	-113.70015	2.07561	-735.16443	325.05527	52.80485	-961.50256	79.01756	-2.47443
1141	9.500	1037.60425	142.70953	1430.78503	-112.84610	96.82743	1301.70349	-842.79102	210.49760	1343.95520	-252.12683	282.42969	20.45273	582.75732	-112.95479	1.93108	-704.51361	322.96078	52.95304	-974.17798	80.03716	-2.40905
1142	9.508	1039.85095	143.15323	1426.56677	-114.59999	96.14011	1302.00513	-844.52948	209.95670	1342.37158	-250.35583	285.52936	32.67908	570.37842	-112.17242	1.79228	-673.51953	321.45432	53.17871	-986.80017	80.94558	-2.31510
1143	9.517	1042.34131	143.59181	1421.85217	-116.56566	95.50295	1302.28442	-846.57349	209.57697	1340.39331	-244.27740	289.23914	47.63083	557.89331	-111.39670	1.71073	-642.22437	320.59421	53.55204	-999.39825	81.68143	-2.25373
1144	9.525	1045.05139	143.98456	1416.66931	-118.70599	94.90966	1302.52429	-848.90936	209.33389	1338.03308	-232.79303	293.39319	63.88629	545.22742	-110.65089	1.69575	-610.80713	320.42560	54.13544	-1011.92487	82.20096	-2.21945
1145	9.533	1047.91626	144.31995	1411.08484	-120.98930	94.36459	1302.71606	-851.52118	209.21576	1335.31726	-215.99103	297.78833	78.82555	532.47949	-109.94878	1.70387	-579.58740	320.89798	54.94874	-1024.31030	82.49165	-2.13733
1146	9.542	1050.86475	144.61775	1405.19214	-123.39186	93.87347	1302.86292	-854.36407	209.21898	1332.29065	-195.37531	302.01611	89.76740	519.78839	-109.25667	1.67459	-548.95923	321.86710	55.88412	-1036.60083	82.68304	-1.98319
1147	9.550	1053.82764	144.92342	1399.09009	-125.89240	93.44811	1302.97571	-857.34436	209.33727	1329.01685	-172.77777	305.57809	95.51977	507.21524	-108.50569	1.58439	-519.32837	323.17145	56.66158	-1048.94165	83.02077	-1.83489
1148	9.558	1056.73657	145.29825	1392.87085	-128.46510	93.10836	1303.06702	-860.32324	209.55209	1325.57227	-149.36615	308.15814	96.91582	494.73947	-107.69618	1.46883	-491.05930	324.67014	56.92698	-1061.42822	83.61460	-1.77084
1149	9.567	1059.52930	145.79143	1386.62805	-131.07410	92.85931	1303.15112	-863.14600	209.82445	1322.02490	-125.62268	309.75897	95.87679	482.26328	-106.89452	1.38114	-464.41919	326.24985	56.42582	-1074.04761	84.35320	-1.78819
1150	9.575	1062.16101	146.40984	1380.46997	-133.66928	92.67623	1303.24402	-865.68359	210.11096	1318.42456	-101.67926	310.64441	94.10033	469.66956	-106.12738	1.33414	-439.54053	327.86948	55.11082	-1086.72791	85.10004	-1.82531
1151	9.583	1064.61169	147.12610	1374.51892	-136.18614	92.53223	1303.36194	-867.86456	210.39705	1314.81055	-77.45294	311.07529	92.44396	456.94556	-105.37343	1.29529	-416.44586	329.55811	53.12757	-1099.40906	85.83514	-1.82836
1152	9.592	1066.88135	147.91386	1368.88806	-138.55508	92.42585	1303.51685	-869.67627	210.69391	1311.20972	-52.71567	310.88254	90.98328	444.19394	-104.62889	1.23331	-395.13135	331.32645	50.69897	-1112.09167	86.59652	-1.79192
1153	9.600	1068.97473	148.76781	1363.65771	-140.71338	92.36292	1303.71655	-871.14398	211.00969	1307.63049	-27.27188	309.49823	89.42406	431.50058	-103.89510	1.14869	-375.64435	333.11060	47.98726	-1124.81238	87.39182	-1.74237
1154	9.608	1070.88293	149.70267	1358.87439	-142.60826	92.33117	1303.96399	-872.30652	211.34558	1304.07471	-1.10669	306.62558	87.55220	418.84253	-103.13762	1.06916	-358.13345	334.82852	45.05110	-1137.59082	88.20827	-1.70031
1155	9.617	1072.58606	150.75072	1354.57568	-144.19572	92.30680	1304.25562	-873.19659	211.71518	1300.55042	25.65143	302.59064	85.32706	406.13489	-102.32237	1.02143	-342.91284	336.53549	41.89293	-1150.42285	89.05448	-1.67057
1156	9.625	1074.07239	151.95105	1350.80762	-145.44621	92.27171	1304.57947	-873.82874	212.15689	1297.07263	52.84229	297.98889	82.71628	393.33865	-101.45973	0.98865	-330.45941	338.45627	38.46088	-1163.30676	89.95261	-1.65577
1157	9.633	1075.34705	153.32533	1347.61743	-146.35083	92.21914	1304.91760	-874.19757	212.72107	1293.65564	80.32971	293.27304	79.66565	380.49564	-100.59502	0.92384	-321.27429	340.77588	34.59628	-1176.23596	90.88888	-1.64640
1158	9.642	1076.42126	154.87019	1345.03748	-146.91782	92.15403	1305.24756	-874.28668	213.45146	1290.31018	108.03368	288.69040	76.24432	367.65613	-99.77748	0.81412	-315.75372	343.47256	30.05219	-1189.18811	91.79877	-1.60094
1159	9.650	1077.30310	156.56812	1343.08325	-147.16605	92.08721	1305.54395	-874.07983	214.37674	1287.04468	135.97614	284.34134	72.70998	354.81903	-99.01045	0.67970	-314.07776	346.29376	24.66003	-1202.13782	92.63515	-1.47157
1160	9.658	1077.99561	158.38791	1341.75879	-147.12509	92.02296	1305.78162	-873.56946	215.49176	1283.85938	164.26234	280.17807	69.37566	341.96320	-98.23155	0.53720	-316.03671	348.80389	18.61722	-1215.07141	93.42823	-1.25362
1161	9.667	1078.49463	160.28845	1341.06140	-146.83679	91.95589	1305.94019	-872.76282	216.75479	1280.74829	192.95424	276.12918	66.44706	329.09131	-97.39514	0.41701	-320.98495	350.60205	12.70093	-1227.99780	94.23110	-0.99831
1162	9.675	1078.79028	162.24170	1340.98987	-146.35168	91.88384	1306.00500	-871.68518	218.12344	1277.72656	221.99686	272.21313	63.93095	316.22531	-96.54460	0.35198	-328.16858	351.61169	8.03049	-1240.94312	95.03582	-0.77331
1163	9.683	1078.87537	164.24756	1341.55017	-145.72083	91.81873	1305.96497	-870.37488	219.57684	1274.85474	251.28532	268.39496	61.61893	303.38571	-95.73540	0.32147	-337.23486	352.14957	5.28501	-1253.92444	95.81408	-0.61989
1164	9.692	1078.74658	166.31947	1342.74634	-144.98775	91.78580	1305.81030	-868.87659	221.09183	1272.23804	280.76520	264.44901	59.20770	290.57614	-94.93504	0.27078	-348.16840	352.62222	4.16597	-1266.94580	96.58704	-0.54762
1165	9.700	1078.39490	168.46503	1344.57166	-144.18567	91.81657	1305.53235	-867.23944	222.60828	1270.00500	310.50214	260.01254	56.45194	277.78043	-94.07439	0.17723	-360.58270	353.13202	3.82714	-1279.98230	97.37000	-0.53661
1166	9.708	1077.80615	170.68495	1347.01599	-143.33920	91.93865	1305.12207	-865.51599	224.02483	1268.27869	340.56616	254.86380	53.26789	264.98761	-93.17131	0.07843	-373.57797	353.52197	3.62636	-1292.93384	98.11414	-0.51276
1167	9.717	1076.96655	172.97217	1350.07227	-142.46359	92.16784	1304.56958	-863.75800	225.21654	1267.15027	370.78973	249.29276	49.79383	252.20959	-92.34235	0.06100	-386.46762	353.76215	3.34233	-1305.63916	98.74918	-0.30762
1168	9.725	1075.86377	175.30606	1353.72876	-141.56027	92.50440	1303.87439	-862.01929	226.04669	1266.66174	400.87482	243.94263	46.25412	239.44714	-91.64417	0.16516	-399.15479	354.07376	3.00463	-1317.93799	99.22335	0.35044
1169	9.733	1074.48718	177.66005	1357.95837	-140.61621	92.92634	1303.05200	-860.36542	226.38728	1266.80542	430.72626	239.20874	42.74927	226.67761	-90.95334	0.29263	-411.78214	354.70340	2.71550	-1329.70349	99.53904	1.73746
1170	9.742	1072.83386	180.00943	1362.71533	-139.61380	93.38857	1302.13123	-858.87384	226.15999	1267.53967	460.44824	235.09631	39.29960	213.92990	-90.11327	0.31672	-424.40314	355.74768	2.54097	-1340.86108	99.81757	3.95611
1171	9.750	1070.90918	182.32649	1367.94299	-138.54382	93.84225	1301.14380	-857.61218	225.36983	1268.80957	490.13589	231.53656	36.01803	201.29129	-89.12650	0.24082	-436.95776	357.11682	2.46129	-1351.42529	100.26194	6.89118
1172	9.758	1068.72083	184.58542	1373.59058	-137.41011	94.25623	1300.11487	-856.61078	224.11008	1270.56226	519.78674	228.47208	33.11082	188.78705	-88.07956	0.15667	-449.33682	358.54181	2.38355	-1361.51074	101.03899	10.35838
1173	9.767	1066.27588	186.77710	1379.61938	-136.23187	94.61732	1299.05420	-855.84631	222.53589	1272.74829	549.19733	225.76907	30.72168	176.35529	-86.99222	0.12684	-461.48047	359.76611	2.22968	-1371.27588	102.25152	14.24217
1174	9.775	1063.58057	188.90190	1385.99805	-135.04782	94.92254	1297.95874	-855.24689	220.81778	1275.30750	577.72034	223.28763	28.72905	163.95547	-85.85313	0.15551	-473.48383	360.81403	2.01943	-1380.76819	103.92262	18.53059
1175	9.783	1060.63623	190.95294	1392.69116	-133.90704	95.18641	1296.82336	-854.71509	219.09518	1278.14661	604.28381	220.80643	26.61689	151.59705	-84.68069	0.21176	-485.54312	361.92737	1.83019	-1389.74670	105.90874	23.29468
1176	9.792	1057.44141	192.92392	1399.64990	-132.85420	95.44933	1295.65186	-854.15955	217.44508	1281.13367	628.13977	217.98431	23.77030	139.26993	-83.47668	0.25159	-497.76636	363.26974	1.70293	-1397.75208	107.95672	28.61580
1177	9.800	1054.00342	194.81812	1406.81091	-131.92636	95.75922	1294.46143	-853.51862	215.89070	1284.14148	649.60742	214.76724	20.07679	126.93454	-82.22130	0.23903	-510.11450	364.82361	1.63018	-1404.42957	109.91154	34.48595
1178	9.808	1050.34485	196.64198	1414.10767	-131.15042	96.14008	1293.28088	-852.76782	214.44205	1287.11096	669.65564	211.54514	16.08695	114.56424	-80.92488	0.17670	-522.50720	366.45544	1.59204	-1409.63074	111.76914	40.76927
1179	9.817	1046.49939	198.40598	1421.48340	-130.53210	96.58193	1292.14453	-851.91272	213.12350	1290.05518	688.79462	208.75023	12.53183	102.16092	-79.62358	0.11108	-534.89081	367.96585	1.56358	-1413.14148	113.58054	47.25394
1180	9.825	1042.51416	200.12627	1428.88953	-130.04825	97.06017	1291.08972	-850.97357	211.97842	1293.01367	706.64600	206.50612	9.73145	89.73883	-78.36482	0.09220	-547.24030	369.18988	1.51642	-1414.48450	115.44178	53.65256
1181	9.833	1038.45068	201.81512	1436.27783	-129.64725	97.56155	1290.15417	-849.96899	211.06027	1296.02246	722.50763	204.58911	7.49112	77.28741	-77.20714	0.13520	-559.56903	370.11926	1.44469	-1413.14355	117.55134	59.45552
1182	9.842	1034.36804	203.46829	1443.59412	-129.25699	98.09385	1289.37000	-848.90955	210.41405	1299.10559	735.98108	202.67001	5.49199	64.77603	-76.17741	0.21529	-571.91931	370.87592	1.37601	-1408.98486	120.15328	63.88840
1183	9.850	1030.30249	205.05649	1450.77087	-128.80045	98.68221	1288.76172	-847.80298	210.05783	1302.27380	746.83588	200.67630	3.56575	52.20465	-75.24802	0.29098	-584.33032	371.56396	1.33548	-1402.37573	123.38538	66.26306
1184	9.858	1026.27112	206.53506	1457.73157	-128.21519	99.36343	1288.34583	-846.65613	209.97403	1305.52014	754.59375	198.88416	1.58083	39.60034	-74.36864	0.33062	-596.83087	372.21527	1.31848	-1393.88635	127.19245	66.52325
1185	9.867	1022.29254	207.87418	1464.40771	-127.46393	100.17593	1288.13330	-845.47137	210.11697	1308.81714	758.57184	197.61591	-0.70992	26.97484	-73.48959	0.32573	-609.44879	372.86929	1.32132	-1383.91907	131.30948	65.45064
1186	9.875	1018.39514	209.07886	1470.75220	-126.53020	101.14658	1288.12756	-844.24683	210.42973	1312.12427	758.24451	196.98027	-3.48235	14.30240	-72.59061	0.29781	-622.19946	373.58807	1.36055	-1372.53088	135.29886	64.23096
1187	9.883	1014.61047	210.18578	1476.73572	-125.40887	102.28313	1288.31812	-842.98242	210.85281	1315.39917	753.72034	196.90662	-6.46885	1.53717	-71.70656	0.29491	-635.06622	374.39691	1.43606	-1359.47949	138.69785	63.62050
1188	9.892	1010.97034	211.24608	1482.33496	-124.10246	103.57487	1288.67639	-841.68652	211.32510	1318.60413	745.96399	197.22656	-9.04086	-11.32523	-70.87234	0.35704	-648.01416	375.29813	1.52675	-1344.39014	141.19662	63.42174
1189	9.900	1007.51227	212.30200	1487.52808	-122.62151	104.99920	1289.16431	-840.37921	211.78824	1321.71179	736.20752	197.76370	-10.77683	-24.22885	-70.05119	0.46672	-661.00037	376.27063	1.61554	-1326.94153	142.68573	62.81747
1190	9.908	1004.28296	213.37335	1492.30042	-120.98302	106.53252	1289.74634	-839.08868	212.19615	1324.71106	725.19141	198.46907	-11.77789	-37.11691	-69.18318	0.56490	-673.97699	377.22772	1.67956	-1307.00830	143.17841	61.19853
1191	9.917	1001.33606	214.45979	1496.65381	-119.20753	108.15754	1290.39343	-837.84821	212.52539	1327.60669	713.19629	199.35974	-12.42410	-49.97150	-68.26460	0.61776	-686.93311	378.10971	1.71928	-1284.66724	142.74680	58.60321
1192	9.925	998.72253	215.55423	1500.60437	-117.31956	109.86179	1291.08459	-836.69580	212.77994	1330.40417	700.48621	200.33458	-12.92981	-62.78320	-67.32076	0.63020	-699.90167	378.97565	1.79062	-1260.08398	141.51825	55.52191
1193	9.933	996.47961	216.66292	1504.16272	-115.35306	111.63056	1291.80945	-835.66901	212.97368	1333.08923	687.43671	201.24129	-13.21839	-75.50812	-66.38214	0.63215	-712.89307	379.89215	1.93310	-1233.42322	139.66574	52.52285
1194	9.942	994.62610	217.81108	1507.31152	-113.35842	113.43880	1292.56995	-834.79376	213.09914	1335.61499	674.36572	202.10040	-13.23294	-88.06517	-65.52536	0.70234	-725.87805	380.86215	2.11871	-1204.86523	137.34424	50.04165
1195	9.950	993.16125	219.02283	1510.00720	-111.40488	115.25086	1293.37402	-834.08124	213.12778	1337.91577	661.39563	203.08487	-13.16284	-100.36020	-64.84366	0.95219	-738.83539	381.90546	2.31212	-1174.66760	134.65268	48.33177
1196	9.958	992.06329	220.30473	1512.20386	-109.57066	117.03316	1294.22754	-833.53540	213.04552	1339.94275	648.52081	204.29707	-13.23632	-112.30740	-64.36519	1.44753	-751.76074	383.04340	2.50580	-1143.15771	131.68680	47.47403
1197	9.967	991.29150	221.65674	1513.88293	-107.92136	118.76714	1295.13232	-833.15631	212.87576	1341.69092	635.74756	205.67923	-13.41740	-123.84451	-64.05070	2.20672	-764.64478	384.22510	2.67515	-1110.65405	128.58136	47.38846
1198	9.975	990.79108	223.08475	1515.07532	-106.48791	120.45194	1296.08667	-832.93158	212.66202	1343.19934	623.07336	207.13817	-13.46650	-134.94040	-63.83786	3.26765	-777.48706	385.38959	2.76443	-1077.42334	125.46377	47.87265
1199	9.983	990.49182	224.58789	1515.87903	-105.25201	122.09811	1297.08362	-832.82678	212.43564	1344.53577	610.42444	208.68338	-13.26492	-145.61987	-63.67455	4.65971	-790.31165	386.51843	2.73566	-1043.70044	122.38438	48.69030
1200	9.992	990.30200	226.14017	1516.46399	-104.13785	123.72231	1298.10669	-832.78699	212.20737	1345.78284	597.74377	210.33841	-12.90887	-156.02704	-63.53276	6.28951	-803.13800	387.61295	2.61609	-1009.72156	119.32722	49.64965
