# Supplementary material for: Novel Methods for Surface EMG Analysis and Exploration Based on Multi-Modal Gaussian Mixture Models
Source: PLoS One. 2016 Jun 30;11(6):e0157239. doi: 10.1371/journal.pone.0157239 (PMC4928879; doi:10.1371/journal.pone.0157239)
Supplement: S2 File — (ZIP) [file pone.0157239.s002.zip › Haf_horses_walk_data/Haf_h04_w2_emg,anc]

File_Type:	Analog R/C ASCII	Generation#:	2
Board_Type:	NI USB-6225	Polarity:	Bipolar
Trial_Name:	Landegaw	Trial#:	2	Duration(Sec.):	9.999166	#Channels:	64
BitDepth:	16	PreciseRate:	1200.000000
Name	LDL	acc1x	acc1y	acc1z	GM1L	acc2x	acc2y	acc2z	GM2L	acc3x	acc3y	acc3z	GM3L	acc4x	acc4y	acc4z	LDR	acc5x	acc5y	acc5z	GM1R	acc6x	acc6y	acc6z	GM2R	acc7x	acc7y	acc7z	GM3R	acc8x	acc8y	acc8z	BLDL	acc9x	acc9y	acc9z	BGM1L	acc10x	acc10y	acc10z	BGM2L	acc11x	acc11y	acc11z	BGM3L	acc12x	acc12y	acc12z	BLDR
Rate	1200	1200	1200	1200	1200	1200	1200	1200	1200	1200	1200	1200	1200	1200	1200	1200	1200	1200	1200	1200	1200	1200	1200	1200	1200	1200	1200	1200	1200	1200	1200	1200	1200	1200	1200	1200	1200	1200	1200	1200	1200	1200	1200	1200	1200	1200	1200	1200	1200
Range	5000	5000	5000	5000	5000	5000	5000	5000	5000	5000	5000	5000	5000	5000	5000	5000	5000	5000	5000	5000	5000	5000	5000	5000	5000	5000	5000	5000	5000	5000	5000	5000	5000	5000	5000	5000	5000	5000	5000	5000	5000	5000	5000	5000	5000	5000	5000	5000	5000
0.000000	-30	34	86	-59	-100	-40	11	-14	-18	4	-74	-66	-97	-15	-31	-59	-103	33	-90	-34	-105	-23	-102	-72	-63	-1	-101	-24	-75	-69	-169	-79	231	-4196	-946	-23410	-10002	-9215	3746	-12859	-7954	-7040	162	-11882	1841	-7429	-15	-14148	31325
0.000833	-26	38	85	-59	-109	-36	11	-17	-23	4	-77	-66	-98	-14	-41	-60	-102	33	-85	-32	-109	-23	-103	-72	-65	-5	-101	-14	-76	-72	-148	-79	-212	-4133	-833	-23446	-9354	-9175	3678	-12988	-7412	-6882	80	-11930	-379	-7274	-104	-13939	30931
0.001667	-29	34	87	-70	-107	-35	13	-16	-19	7	-73	-65	-97	-16	-31	-60	-100	35	-88	-33	-108	-15	-98	-97	-66	-1	-100	-14	-74	-72	-147	-79	-161	-4065	-717	-23470	-8191	-9151	3597	-13088	-7007	-6733	-11	-11971	-2200	-7129	-220	-13714	30558
0.002500	-27	40	86	-57	-110	-34	13	-16	-18	-4	-75	-64	-91	-11	-32	-58	-101	33	-83	-32	-105	-22	-99	-70	-65	0	-99	-14	-75	-72	-149	-77	-309	-3988	-597	-23481	-6660	-9133	3498	-13237	-6538	-6613	-137	-12011	-1458	-6993	-360	-13469	30169
0.003333	-18	41	113	-56	-109	-51	16	-14	-15	9	-69	-60	-99	-13	-30	-55	-96	38	-84	-31	-108	-19	-96	-67	-62	1	-96	-12	-74	-68	-145	-68	-1755	-3909	-477	-23486	-3399	-9125	3386	-13375	-6424	-6509	-237	-12044	2299	-6865	-521	-13216	29116
0.004167	-26	41	87	-57	-109	-35	11	-17	-18	5	-75	-66	-99	-18	-30	-62	-97	26	-87	-34	-104	-21	-112	-73	-66	-1	-101	-15	-75	-72	-154	-78	-332	-3827	-359	-23478	-1411	-9123	3257	-13547	-5988	-6471	-377	-12074	723	-6749	-703	-12958	25650
0.005000	-28	39	84	-62	-113	-26	8	-18	-22	4	-77	-64	-101	-18	-32	-60	-103	32	-87	-35	-110	-25	-102	-77	-65	-3	-100	-18	-60	-76	-150	-79	142	-3735	-241	-23455	-397	-9123	3111	-13731	-5013	-6373	-528	-12093	52	-6639	-896	-12704	26778
0.005833	-27	40	85	-62	-113	-39	9	-19	-21	5	-75	-65	-100	-18	-42	-66	-102	33	-88	-34	-109	-23	-100	-72	-67	-4	-103	-16	-75	-72	-149	-80	-1384	-3649	-119	-23420	1971	-9137	2952	-13920	-4453	-6336	-690	-12107	756	-6535	-1108	-12447	24687
0.006667	-31	38	85	-60	-112	-38	9	-21	-21	2	-74	-63	-101	-17	-32	-65	-102	28	-90	-36	-109	-24	-105	-79	-72	-5	-101	-15	-75	-74	-149	-82	-631	-3546	-3	-23378	3395	-9134	2776	-14134	-3908	-6316	-869	-12114	1121	-6442	-1331	-12198	20094
0.007500	-29	36	80	-64	-113	-40	8	-19	-22	2	-80	-65	-97	-19	-34	-75	-102	28	-88	-36	-104	-23	-98	-72	-66	-4	-104	-17	-75	-70	-150	-79	-964	-3445	116	-23321	5070	-9132	2591	-14343	-3334	-6308	-1056	-12103	1989	-6353	-1560	-11952	19413
0.008333	-27	17	86	-65	-101	-35	12	-19	-22	3	-76	-66	-97	-16	-31	-60	-98	33	-87	-36	-105	-19	-99	-73	-67	-4	-102	-18	-75	-70	-148	-77	-1482	-3340	239	-23264	7166	-9128	2395	-14567	-3014	-6312	-1252	-12089	3773	-6275	-1799	-11721	16705
0.009167	-29	36	82	-62	-111	-38	13	-17	-21	4	-73	-65	-100	-21	-30	-60	-102	30	-85	-38	-107	-18	-99	-70	-66	-1	-104	-15	-76	-69	-149	-76	-682	-3238	353	-23192	8042	-9123	2183	-14793	-2375	-6325	-1451	-12098	1645	-6205	-2045	-11507	9712
0.010000	-26	42	86	-61	-109	-34	11	-17	-25	2	-74	-64	-98	-15	-30	-59	-102	34	-81	-32	-104	-18	-99	-72	-66	-3	-101	-17	-77	-70	-145	-76	-1127	-3132	466	-23117	7105	-9108	1972	-15024	-1753	-6347	-1661	-12031	-173	-6143	-2297	-11312	13449
0.010833	-27	36	85	-63	-112	-38	12	-17	-22	3	-73	-81	-101	-16	-31	-53	-102	32	-85	-38	-109	-24	-100	-72	-68	-3	-102	-19	-78	-70	-148	-78	-1738	-3035	573	-23043	7323	-9087	1747	-15256	-1452	-6373	-1876	-11993	1149	-6090	-2554	-11140	14539
0.011667	-28	37	82	-63	-114	-38	11	-15	-22	1	-73	-69	-100	-15	-30	-61	-108	32	-85	-34	-109	-24	-104	-74	-68	-4	-103	-19	-78	-69	-150	-78	-1393	-2936	678	-22963	8193	-9057	1515	-15482	-1098	-6399	-2091	-11951	3272	-6055	-2812	-10988	2538
0.012500	-27	37	85	-64	-111	-40	11	-16	-21	5	-72	-77	-97	-17	-30	-63	-100	33	-84	-35	-109	-24	-101	-74	-65	-3	-102	-17	-76	-73	-151	-77	-1551	-2841	780	-22880	8401	-9021	1263	-15701	-880	-6428	-2304	-11905	3844	-6016	-3071	-10863	4990
0.013333	-26	32	85	-63	-112	-52	13	-17	-21	2	-72	-67	-99	-17	-30	-59	-98	33	-84	-33	-109	-24	-101	-73	-65	-3	-102	-16	-75	-68	-151	-77	-1126	-2757	876	-22800	7860	-8973	1053	-15909	-647	-6451	-2516	-11856	2866	-5994	-3336	-10762	5626
0.014167	-27	38	82	-62	-113	-39	10	-17	-19	4	-72	-64	-97	-16	-30	-75	-101	33	-83	-36	-109	-26	-102	-73	-67	0	-99	-15	-76	-70	-148	-74	-971	-2680	963	-22721	6506	-8914	820	-16102	-339	-6483	-2730	-11811	1411	-5976	-3595	-10680	-2438
0.015000	-5	41	86	-57	-113	-33	11	-14	-19	4	-75	-67	-100	-17	-30	-61	-100	33	-84	-32	-104	-26	-100	-72	-66	-4	-95	-19	-75	-72	-147	-78	-793	-2622	1042	-22641	4192	-8854	587	-16275	116	-6492	-2940	-11763	153	-5980	-3864	-10632	-822
0.015833	-28	37	85	-64	-113	-39	10	-19	-18	3	-73	-48	-97	-15	-19	-63	-100	35	-84	-31	-105	-24	-102	-72	-64	-1	-100	-14	-73	-70	-150	-77	-302	-2572	1119	-22560	1787	-8790	351	-16429	507	-6504	-3144	-11721	508	-5987	-4124	-10600	-646
0.016667	-10	41	86	-62	-111	-35	15	-17	-19	5	-70	-66	-96	-14	-28	-60	-100	32	-83	-31	-104	-25	-100	-77	-63	-1	-102	-15	-75	-68	-150	-76	-1002	-2539	1182	-22484	536	-8716	116	-16562	413	-6509	-3347	-11684	4078	-6008	-4386	-10592	-6384
0.017500	-25	41	87	-60	-111	-36	11	-15	-22	8	-75	-33	-95	-15	-30	-60	-101	33	-83	-29	-108	-27	-101	-69	-66	-3	-101	-16	-80	-70	-148	-74	288	-2523	1240	-22407	-1732	-8644	-119	-16668	829	-6511	-3549	-11648	2928	-6044	-4646	-10606	-8874
0.018333	-31	40	86	-63	-110	-32	11	-15	-19	4	-72	-67	-97	-16	-30	-59	-100	34	-86	-32	-104	-24	-102	-69	-63	-16	-101	-15	-70	-70	-149	-79	1963	-2531	1295	-22334	-6150	-8570	-354	-16750	1881	-6509	-3748	-11623	-168	-6092	-4902	-10635	-4080
0.019167	-27	41	86	-62	-112	-35	11	-16	-23	0	-77	-67	-96	-17	-30	-60	-98	33	-84	-32	-107	-26	-98	-67	-67	-1	-101	-16	-75	-68	-148	-74	477	-2553	1348	-22256	-8383	-8500	-587	-16804	2403	-6502	-3937	-11603	-225	-6149	-5151	-10684	-5775
0.020000	-26	42	87	-60	-108	-27	12	-13	-15	5	-73	-62	-95	-16	-29	-57	-98	36	-82	-31	-108	-23	-96	-68	-61	0	-98	-14	-74	-68	-149	-73	1610	-2596	1394	-22184	-10542	-8440	-819	-16826	3055	-6495	-4147	-11579	-594	-6221	-5391	-10747	-11808
0.020833	-25	43	86	-59	-107	-33	9	-16	-17	19	-73	-73	-100	-19	-31	-63	-98	35	-83	-32	-104	-23	-100	-69	-63	0	-98	-15	-73	-73	-149	-77	1663	-2661	1435	-22108	-11580	-8384	-1054	-16832	3725	-6490	-4349	-11563	-452	-6302	-5622	-10820	-8094
0.021667	-26	40	85	-59	-111	-32	8	-14	-16	4	-72	-64	-95	-15	-29	-59	-99	32	-84	-32	-98	-25	-101	-83	-70	1	-99	-13	-70	-70	-149	-75	1138	-2743	1479	-22034	-11391	-8338	-1285	-16799	4267	-6486	-4547	-11550	-354	-6384	-5842	-10899	-9012
0.022500	-26	42	88	-58	-110	-33	9	-14	-32	5	-70	-66	-96	-25	-30	-60	-101	33	-84	-31	-103	-24	-99	-70	-64	-3	-97	-15	-77	-72	-151	-77	1875	-2843	1519	-21952	-11092	-8302	-1519	-16747	5111	-6484	-4753	-11537	-2661	-6485	-6047	-10988	-14950
0.023333	-30	42	88	-62	-110	-35	9	-18	-18	5	-73	-66	-97	-17	-33	-60	-100	34	-85	-33	-107	-25	-102	-70	-66	-8	-100	-18	-75	-74	-168	-77	2320	-2956	1567	-21889	-11873	-8281	-1747	-16677	6024	-6492	-4962	-11530	-4593	-6583	-6241	-11074	-10256
0.024167	-28	42	82	-63	-112	-38	5	-17	-23	1	-76	-72	-100	-18	-35	-65	-90	28	-85	-36	-111	-26	-101	-70	-67	-3	-103	-18	-75	-74	-153	-80	1535	-3073	1617	-21815	-10349	-8269	-1973	-16581	6351	-6506	-5171	-11517	-1921	-6682	-6419	-11164	-5592
0.025000	-40	35	82	-62	-141	-39	6	-22	-22	0	-75	-72	-99	-19	-33	-63	-101	29	-88	-38	-109	-27	-104	-75	-68	-7	-102	-21	-77	-74	-153	-80	1533	-3201	1666	-21747	-6991	-8269	-2195	-16474	6601	-6531	-5379	-11503	2599	-6779	-6577	-11244	-17275
0.025833	-28	38	85	-59	-111	-38	9	-15	-19	2	-75	-68	-97	-18	-32	-64	-103	32	-87	-38	-107	-24	-102	-72	-66	-1	-102	-16	-76	-74	-158	-79	877	-3333	1729	-21675	-3462	-8281	-2409	-16346	6683	-6555	-5582	-11486	4719	-6872	-6716	-11319	-15134
0.026667	-26	40	86	-59	-109	-33	11	-16	-21	4	-73	-67	-98	-16	-29	-60	-98	34	-84	-34	-105	-22	-99	-70	-63	-3	-103	-28	-74	-70	-148	-75	1102	-3459	1795	-21608	-121	-8299	-2614	-16208	6673	-6591	-5787	-11469	4034	-6956	-6841	-11385	-10774
0.027500	-27	38	86	-57	-111	-35	10	-16	-19	4	-73	-65	-95	-16	-31	-66	-102	32	-87	-36	-107	-23	-100	-69	-64	0	-98	-15	-74	-73	-148	-76	1303	-3588	1862	-21539	3189	-8328	-2806	-16071	6529	-6636	-5985	-11444	2656	-7038	-6951	-11444	-18786
0.028333	-14	40	86	-59	-96	-35	13	-15	-17	4	-73	-66	-96	-15	-29	-58	-101	33	-85	-33	-105	-21	-96	-79	-64	0	-97	-16	-73	-70	-147	-79	1086	-3711	1936	-21483	6108	-8364	-3002	-15924	6349	-6689	-6174	-11419	1390	-7110	-7048	-11494	-17279
0.029167	-25	42	87	-58	-108	-32	12	-16	-14	7	-66	-63	-97	-13	-28	-52	-98	33	-82	-36	-104	-22	-98	-66	-64	1	-98	-13	-72	-72	-147	-76	979	-3828	2009	-21424	8667	-8412	-3178	-15758	6046	-6749	-6357	-11394	1107	-7174	-7126	-11533	-15052
0.030000	-25	41	91	-57	-110	-34	13	-13	-17	5	-70	-65	-94	-17	-29	-58	-96	35	-82	-34	-104	-21	-98	-68	-60	0	-115	-15	-73	-73	-147	-74	99	-3935	2086	-21369	11487	-8457	-3341	-15620	5364	-6812	-6527	-11363	3412	-7236	-7199	-11563	-20055
0.030833	-26	37	87	-60	-112	-35	9	-14	-17	5	-78	-64	-99	-17	-29	-63	-97	33	-83	-35	-110	-24	-100	-70	-64	-1	-100	-16	-75	-70	-148	-78	422	-4037	2155	-21327	13478	-8512	-3488	-15477	4612	-6879	-6687	-11335	2683	-7287	-7259	-11581	-22170
0.031667	-29	41	85	-60	-109	-38	11	-14	-19	2	-75	-66	-100	-19	-31	-62	-101	30	-78	-14	-108	-23	-103	-91	-65	-6	-102	-16	-77	-74	-151	-80	2471	-4134	2222	-21272	11713	-8567	-3621	-15334	4549	-6945	-6830	-11309	-1712	-7349	-7319	-11600	-17614
0.032500	-28	35	82	-62	-114	-40	10	-29	-23	-3	-76	-68	-102	-21	-31	-62	-102	30	-86	-38	-109	-23	-100	-75	-69	-4	-101	-15	-74	-74	-152	-79	573	-4216	2282	-21225	10824	-8613	-3738	-15190	4176	-7008	-6952	-11278	-1167	-7383	-7367	-11600	-15200
0.033333	-31	41	85	-60	-111	-39	9	-17	-23	2	-75	-67	-99	-22	-31	-62	-103	29	-86	-36	-111	-24	-101	-73	-66	-6	-111	-19	-75	-75	-147	-77	1152	-4297	2335	-21185	8875	-8664	-3829	-15051	3792	-7063	-7058	-11253	-1425	-7428	-7415	-11599	-20338
0.034167	-27	37	88	-58	-110	-36	11	-16	-18	4	-74	-64	-96	-16	-29	-62	-100	32	-96	-36	-109	-22	-101	-70	-65	-3	-100	-13	-74	-72	-150	-74	1208	-4365	2384	-21138	6286	-8710	-3906	-14945	3593	-7117	-7139	-11218	-1026	-7475	-7457	-11597	-15422
0.035000	-29	39	90	-56	-108	-33	16	-12	-23	7	-73	-61	-100	-14	-26	-60	-105	34	-83	-31	-105	-18	-98	-60	-65	0	-98	-16	-75	-69	-146	-73	278	-4434	2417	-21095	3640	-8753	-3961	-14794	3496	-7154	-7201	-11201	-515	-7524	-7505	-11593	-12919
0.035833	-24	39	89	-56	-108	-32	22	-15	-17	5	-73	-64	-96	-14	-26	-57	-99	34	-81	-31	-102	-21	-98	-65	-64	0	-100	-14	-75	-69	-144	-73	880	-4504	2445	-21069	1095	-8795	-4001	-14674	3594	-7195	-7245	-11188	-1592	-7580	-7540	-11585	-17373
0.036667	-25	42	92	-56	-105	-28	16	-11	-16	8	-69	-58	-94	-11	-27	-57	-96	36	-80	-34	-104	-21	-109	-67	-51	3	-97	-12	-72	-70	-146	-73	1865	-4572	2457	-21010	-3472	-8834	-4022	-14559	4112	-7223	-7268	-11175	-4798	-7640	-7590	-11583	-13486
0.037500	-23	44	91	-57	-110	-32	13	-16	-17	7	-69	-63	-96	-14	-30	-56	-98	36	-84	-33	-104	-22	-96	-67	-65	1	-98	-14	-75	-70	-148	-75	1091	-4672	2459	-20966	-6989	-8863	-4030	-14451	4224	-7247	-7278	-11167	-4200	-7709	-7625	-11584	-2940
0.038333	-25	43	89	-55	-112	-32	11	-11	-18	8	-70	-61	-95	-13	-26	-59	-100	35	-81	-33	-109	-23	-99	-76	-65	0	-95	-13	-76	-70	-147	-74	1120	-4730	2455	-20924	-8439	-8897	-4022	-14352	4488	-7269	-7270	-11162	-1218	-7783	-7659	-11588	-10557
0.039167	-28	40	88	-58	-110	-32	15	-14	-18	5	-62	-66	-100	-15	-30	-59	-104	34	-81	-34	-108	-21	-98	-68	-66	0	-98	-13	-75	-70	-149	-76	281	-4818	2439	-20879	-9205	-8918	-3999	-14257	4761	-7286	-7243	-11161	929	-7858	-7694	-11596	-9959
0.040000	-27	41	75	-56	-108	-34	12	-16	-21	6	-72	-64	-99	-16	-29	-60	-100	33	-85	-35	-108	-25	-107	-70	-66	-3	-101	-16	-76	-73	-147	-75	-53	-4916	2418	-20831	-9744	-8947	-3969	-14168	5141	-7307	-7209	-11167	833	-7942	-7715	-11607	-594
0.040833	-28	38	84	-59	-114	-36	8	11	-23	3	-74	-63	-102	-17	-29	-61	-102	34	-83	-33	-104	-21	-98	-67	-65	0	-99	-14	-74	-69	-146	-77	-434	-5021	2392	-20780	-9219	-8964	-3921	-14079	5562	-7321	-7157	-11170	273	-8021	-7733	-11618	-5805
0.041667	-25	40	88	-58	-110	-31	11	-12	-17	6	-73	-61	-96	-11	-27	-59	-98	37	-88	-30	-102	-19	-97	-52	-65	-3	-99	-11	-75	-69	-146	-73	-1133	-5137	2364	-20728	-8280	-8987	-3870	-14001	5796	-7342	-7100	-11177	-537	-8106	-7745	-11639	-4784
0.042500	-26	41	86	-56	-105	-31	13	-12	-19	8	-70	-63	-97	-14	-27	-58	-99	35	-83	-29	-103	-19	-98	-64	-61	1	-97	-13	-70	-67	-146	-74	-1005	-5262	2324	-20679	-7224	-9008	-3807	-13925	6007	-7363	-7034	-11182	-1077	-8186	-7734	-11659	1219
0.043333	-26	44	88	-52	-108	-30	17	-11	-15	7	-70	-63	-94	-11	-26	-57	-97	36	-82	-29	-102	-25	-96	-66	-65	0	-103	-12	-70	-69	-145	-73	-1882	-5402	2283	-20613	-5058	-9025	-3751	-13858	5913	-7393	-6971	-11190	1343	-8267	-7724	-11686	-2116
0.044167	-24	39	86	-58	-107	-32	15	-14	-16	6	-72	-64	-95	-26	-29	-60	-100	50	-84	-33	-104	-23	-97	-66	-64	0	-100	-15	-73	-70	-146	-77	-2713	-5547	2230	-20559	-1520	-9044	-3681	-13795	5559	-7425	-6907	-11194	3798	-8346	-7700	-11719	-5235
0.045000	-26	39	89	-58	-110	-35	12	-14	-21	4	-75	-66	-95	-16	-29	-61	-100	32	-86	-31	-104	-24	-100	-67	-73	-6	-102	-18	-76	-72	-145	-78	-273	-5709	2174	-20487	-438	-9061	-3634	-13738	5979	-7465	-6847	-11195	815	-8419	-7668	-11751	-1264
0.045833	-25	37	88	-59	-109	-36	12	-12	-18	2	-73	-62	-95	-18	-29	-60	-99	30	-87	-33	-104	-24	-99	-68	-66	-1	-100	-15	-83	-67	-147	-66	-1586	-5867	2104	-20414	1411	-9082	-3580	-13689	5944	-7504	-6785	-11190	1568	-8484	-7626	-11789	3815
0.046667	-27	39	86	-58	-105	-33	12	-13	-19	4	-75	-64	-96	-14	-33	-61	-99	25	-83	-31	-103	-32	-100	-67	-62	-1	-100	-16	-76	-74	-149	-75	-1637	-6037	2026	-20333	3238	-9098	-3531	-13641	5844	-7551	-6736	-11183	1029	-8548	-7574	-11826	-2823
0.047500	-25	39	84	-61	-114	-38	9	-15	-17	7	-74	-79	-96	-18	-35	-61	-102	29	-85	-34	-110	-28	-102	-70	-63	-3	-100	-16	-73	-72	-148	-77	-865	-6190	1932	-20246	4833	-9116	-3496	-13599	5847	-7599	-6696	-11173	1703	-8596	-7518	-11865	-645
0.048333	-25	41	86	-59	-108	-35	11	-14	-15	1	-75	-67	-96	-21	-35	-61	-98	29	-87	-33	-105	-26	-119	-72	-84	-8	-103	-13	-78	-70	-152	-80	-1286	-6386	1824	-20150	6328	-9132	-3463	-13567	5843	-7651	-6671	-11156	3196	-8645	-7463	-11908	2393
0.049167	-30	38	84	-60	-110	-40	6	-18	-24	2	-76	-66	-96	-18	-14	-62	-99	29	-85	-33	-109	-27	-102	-70	-63	-3	-99	-14	-70	-70	-151	-75	-1366	-6551	1690	-20044	7936	-9144	-3446	-13535	5760	-7691	-6653	-11135	4747	-8678	-7402	-11944	-2825
0.050000	-30	42	85	-58	-112	-39	10	-15	-16	6	-72	-64	-99	-21	-34	-63	-100	32	-85	-32	-104	-6	-102	-67	-61	-4	-99	-14	-72	-69	-149	-76	-449	-6710	1551	-19931	7191	-9161	-3436	-13509	5919	-7733	-6650	-11108	1895	-8708	-7345	-11981	-2900
0.050833	-27	39	86	-58	-110	-41	13	-17	-17	5	-73	-66	-98	-19	-34	-61	-100	29	-85	-34	-107	-27	-101	-73	-67	-4	-101	-16	-73	-72	-141	-75	-1046	-6862	1380	-19813	6020	-9173	-3446	-13490	5778	-7772	-6659	-11074	1088	-8726	-7294	-12015	7545
0.051667	-29	36	86	-58	-112	-36	11	-16	-22	0	-73	-66	-96	-18	-34	-62	-103	28	-85	-34	-104	-30	-101	-69	-67	-4	-102	-15	-73	-73	-149	-80	-772	-7003	1193	-19670	6260	-9188	-3468	-13469	5666	-7801	-6678	-11040	2590	-8738	-7253	-12045	899
0.052500	-24	38	89	-59	-103	-38	10	11	-17	1	-79	-68	-94	-19	-34	-62	-100	30	-87	-32	-104	-27	-100	-70	-65	-5	-103	-14	-72	-72	-149	-82	-1250	-7120	987	-19525	6694	-9201	-3500	-13458	5493	-7826	-6722	-11006	3498	-8738	-7214	-12073	-4254
0.053333	-23	35	87	-60	-109	-36	11	-16	-16	4	-75	-68	-97	-21	-34	-61	-100	30	-92	-32	-105	-26	-98	-70	-66	-6	-102	-24	-74	-69	-148	-75	-1479	-7220	755	-19369	6553	-9218	-3546	-13445	5295	-7844	-6768	-10966	2212	-8729	-7192	-12097	5154
0.054167	-28	40	87	-56	-109	-35	11	-14	-22	2	-75	-65	-95	-32	-29	-58	-100	35	-83	-30	-105	-26	-100	-68	-63	-3	-101	-14	-70	-69	-147	-75	-1169	-7285	515	-19202	5877	-9232	-3605	-13436	5362	-7847	-6828	-10927	-96	-8714	-7178	-12113	1525
0.055000	-24	41	86	-56	-105	-35	17	-13	-14	6	-73	-63	-95	-15	-31	-56	-96	37	-86	-33	-107	-23	-98	-67	-63	-6	-97	-12	-67	-69	-143	-74	-1510	-7325	257	-19030	4282	-9247	-3672	-13431	5396	-7854	-6896	-10885	-2536	-8686	-7182	-12125	-1263
0.055833	-24	43	89	-56	-108	-32	15	-13	-13	6	-73	-67	-96	-16	-30	-58	-99	34	-83	-31	-104	-25	-98	-66	-65	0	-100	-14	-73	-72	-145	-74	-1131	-7328	-12	-18856	2206	-9267	-3750	-13430	5595	-7861	-6969	-10851	-3523	-8659	-7201	-12133	4221
0.056667	-24	39	90	-58	-111	-36	12	-12	-17	7	-72	-64	-94	-15	-32	-61	-101	34	-83	-32	-108	-34	-104	-69	-63	-4	-98	-14	-76	-73	-150	-76	-1194	-7294	-288	-18675	526	-9292	-3840	-13434	5822	-7856	-7051	-10818	-1634	-8625	-7236	-12158	2014
0.057500	-27	38	88	-59	-112	-40	4	-35	-23	3	-75	-67	-101	0	-34	-61	-101	34	-87	-33	-107	-23	-99	-69	-66	-1	-97	-15	-76	-70	-186	-75	-1952	-7213	-563	-18509	-282	-9308	-3924	-13432	5576	-7855	-7124	-10788	1038	-8584	-7280	-12149	-1901
0.058333	-24	40	89	-57	-109	-36	13	-17	-22	5	-70	-67	-98	-17	-33	-62	-99	35	-84	-32	-95	-23	-102	-70	-70	-3	-97	-13	-76	-69	-152	-74	561	-7088	-833	-18318	-3536	-9337	-4018	-13435	6237	-7853	-7198	-10770	-3785	-8547	-7339	-12146	-457
0.059167	-25	41	90	-57	-110	-36	17	-13	-17	3	-48	-64	-94	-18	-33	-61	-100	37	-84	-33	-105	-25	-100	-68	-66	1	-98	-12	-72	-69	-151	-75	4	-6919	-1086	-18144	-6633	-9363	-4105	-13446	7075	-7853	-7265	-10756	-5237	-8500	-7406	-12147	5297
0.060000	-22	43	90	-53	-113	-32	12	-13	-18	5	-68	-64	-94	-13	-30	-58	-98	38	-84	-32	-104	-22	-100	-73	-63	-4	-99	-15	-70	-68	-147	-74	-885	-6697	-1330	-17979	-8300	-9391	-4187	-13438	7660	-7863	-7329	-10746	-5458	-8460	-7484	-12153	-1081
0.060833	-26	39	88	-56	-108	-32	13	-8	-26	2	-78	-62	-97	-14	-29	-59	-99	35	-85	-31	-104	-19	-99	-68	-67	-1	-98	-13	-70	-72	-146	-73	-117	-6431	-1544	-17819	-9567	-9421	-4263	-13440	8351	-7869	-7379	-10745	-4063	-8418	-7566	-12160	-2570
0.061667	-25	44	89	-57	-108	-33	16	-13	-14	4	-69	-62	-96	-14	-25	-59	-96	46	-84	-31	-103	-23	-100	-67	-65	0	-98	-14	-74	-69	-147	-74	-279	-6112	-1735	-17671	-9933	-9456	-4333	-13444	8997	-7881	-7439	-10754	-2359	-8384	-7658	-12170	1004
0.062500	-25	41	91	-56	-108	-10	17	-15	-10	9	-68	-63	-97	-12	-27	-59	-97	37	-83	-31	-101	-18	-98	-67	-60	3	-95	-12	-74	-67	-146	-64	-303	-5751	-1902	-17539	-9194	-9488	-4391	-13446	9571	-7901	-7439	-10765	-716	-8353	-7740	-12189	-3700
0.063333	-25	43	91	-53	-103	-30	16	-11	-16	7	-69	-64	-92	-11	-28	-59	-96	37	-82	-31	-100	-24	-100	-69	-62	0	-97	-16	-72	-68	-147	-72	696	-5353	-2014	-17416	-9688	-9528	-4435	-13448	10645	-7929	-7452	-10791	-3571	-8334	-7820	-12211	-7845
0.064167	-23	40	88	-60	-110	-36	13	-13	-17	5	-72	-67	-95	-24	-36	-59	-97	33	-84	-34	-105	-24	-101	-70	-64	-3	-100	-18	-74	-70	-147	-76	-43	-4922	-2105	-17310	-9822	-9571	-4468	-13455	11456	-7961	-7459	-10822	-3391	-8318	-7900	-12246	544
0.065000	-24	39	87	-61	-111	-36	10	-17	-22	2	-76	-67	-98	-19	-34	-61	-102	29	-88	-30	-94	-24	-104	-69	-64	-3	-100	-19	-79	-77	-151	-78	-237	-4455	-2150	-17223	-7315	-9607	-4480	-13460	11887	-7998	-7450	-10860	202	-8315	-7970	-12288	-2754
0.065833	-30	41	82	-65	-119	-41	5	-18	-3	1	-75	-68	-98	-19	-33	-61	-103	29	-87	-38	-109	-25	-104	-73	-65	-1	-100	-19	-78	-72	-153	-75	-389	-3968	-2150	-17145	-3802	-9644	-4476	-13460	12154	-8030	-7423	-10898	3416	-8312	-8026	-12329	-11597
0.066667	-25	38	85	-60	-112	-39	10	-18	-21	5	-76	-66	-98	-17	-33	-51	-97	29	-84	-36	-105	-26	-100	-72	-67	-5	-99	-17	-77	-74	-149	-78	-904	-3459	-2114	-17081	-523	-9679	-4453	-13459	12347	-8065	-7400	-10941	3788	-8325	-8068	-12395	-4051
0.067500	-24	38	86	-63	-109	-44	8	-19	-17	9	-69	-66	-96	-19	-29	-62	-101	30	-87	-34	-107	-25	-102	-75	-64	-4	-100	-16	-78	-70	-150	-79	-762	-2940	-2041	-17031	2620	-9716	-4416	-13458	12522	-8096	-7362	-10983	2674	-8342	-8093	-12428	-5952
0.068333	-25	41	86	-62	-109	-38	12	-16	-16	6	-75	-68	-95	-19	-32	-62	-100	29	-87	-39	-105	-23	-100	-72	-63	-6	-103	-15	-70	-69	-149	-75	-1220	-2427	-1941	-16996	5564	-9752	-4359	-13458	12413	-8129	-7321	-11029	1240	-8365	-8104	-12482	-11681
0.069167	-27	38	89	-59	-109	-36	12	-22	-22	3	-73	-61	-94	-17	-29	-61	-100	29	-83	-34	-105	-24	-101	-76	-65	-4	-100	-14	-74	-70	-147	-76	-1342	-1906	-1813	-16974	7967	-9781	-4295	-13456	12307	-8154	-7282	-11074	467	-8399	-8099	-12534	-6782
0.070000	-26	39	84	-58	-110	-35	11	-13	-16	6	-73	-65	-93	-16	-28	-59	-100	32	-86	-32	-108	-21	-100	-69	-64	1	-99	-15	-74	-69	-147	-76	-1589	-1413	-1665	-16965	9965	-9815	-4213	-13455	12133	-8170	-7240	-11119	1218	-8437	-8084	-12586	-7389
0.070833	-25	37	86	-63	-110	-38	11	-16	-33	3	-77	-66	-95	-18	-31	-60	-101	27	-85	-34	-103	-25	-102	-70	-65	-4	-102	-17	-69	-65	-146	-77	-2566	-936	-1532	-16963	12288	-9843	-4127	-13457	11436	-8188	-7200	-11168	3720	-8478	-8049	-12636	-11895
0.071667	-27	36	84	-62	-108	-40	10	-17	-19	5	-74	-68	-98	-21	-29	-60	-102	28	-90	-41	-108	-24	-102	-74	-64	-1	-100	-19	-75	-70	-149	-75	-546	-488	-1350	-16977	11887	-9868	-4037	-13453	11342	-8196	-7163	-11209	-238	-8523	-8008	-12684	-11532
0.072500	-27	37	102	-60	-110	-38	11	-21	-14	1	-78	-69	-99	-22	-34	-62	-101	27	-90	-36	-107	-26	-102	-73	-67	-7	-102	-19	-79	-68	-150	-78	-137	-47	-1188	-16995	9607	-9894	-3943	-13456	11435	-8203	-7129	-11251	-2261	-8572	-7959	-12721	-4521
0.073333	-30	32	80	-62	-115	-41	9	-22	-24	0	-79	-72	-101	-22	-34	-65	-105	26	-92	-43	-115	-29	-116	-77	-69	-5	-103	-22	-77	-76	-153	-80	-1454	321	-1048	-17025	8423	-9915	-3857	-13459	11068	-8204	-7098	-11289	-1702	-8623	-7905	-12759	-7005
0.074167	-29	33	81	-62	-115	-43	7	-22	-21	2	-78	-73	-101	-25	-60	-63	-104	28	-88	-36	-108	-26	-103	-74	-66	-3	-102	-17	-76	-72	-149	-76	295	677	-912	-17040	5790	-9922	-3760	-13452	10990	-8194	-7069	-11320	-1254	-8665	-7841	-12783	-8713
0.075000	-25	38	85	-61	-112	-36	9	-15	-18	6	-76	-67	-96	-16	-32	-60	-99	34	-80	-32	-86	-23	-104	-70	-67	0	-99	-15	-74	-67	-147	-75	507	990	-803	-17098	2960	-9935	-3678	-13455	10871	-8180	-7044	-11338	-1204	-8711	-7779	-12799	-2241
0.075833	-25	41	88	-58	-96	-33	13	-14	-18	6	-74	-67	-94	-18	-31	-62	-95	34	-85	-33	-104	-23	-99	-72	-59	-13	-99	-17	-67	-64	-149	-79	327	1268	-719	-17147	698	-9946	-3601	-13455	10714	-8185	-7025	-11380	-359	-8757	-7716	-12813	-3150
0.076667	-26	40	87	-58	-107	-34	10	-17	-18	5	-72	-65	-96	-16	-30	-60	-77	35	-85	-28	-105	-22	-102	-74	-62	-1	-97	-14	-74	-69	-149	-74	1783	1503	-663	-17200	-2335	-9955	-3538	-13459	11086	-8182	-7007	-11404	-3427	-8802	-7653	-12814	-6682
0.077500	-27	39	87	-59	-111	-32	13	-15	-15	5	-72	-67	-100	-17	-31	-60	-99	34	-86	-33	-108	-21	-101	-69	-64	-1	-99	-15	-73	-69	-148	-80	1765	1698	-638	-17265	-6481	-9957	-3488	-13464	11351	-8185	-6991	-11433	-5291	-8846	-7594	-12813	3292
0.078333	-26	40	87	-56	-109	-33	12	-15	-19	2	-73	-66	-96	-15	-33	-58	-102	34	-84	-32	-101	-23	-99	-74	-62	-3	-99	-13	-73	-68	-148	-75	1501	1868	-629	-17333	-8598	-9967	-3456	-13472	11302	-8187	-6980	-11452	-2824	-8888	-7539	-12807	7117
0.079167	-26	39	86	-56	-108	-26	12	-13	-16	7	-73	-53	-98	-16	-31	-59	-102	35	-86	-30	-104	-21	-98	-69	-61	-3	-99	-15	-74	-67	-148	-87	1693	2004	-652	-17409	-9041	-9974	-3432	-13480	11391	-8195	-6963	-11481	364	-8932	-7486	-12796	-2159
0.080000	-24	42	88	-57	-105	-33	16	-15	-18	6	-76	-65	-96	-14	-29	-58	-96	33	-90	-30	-105	-21	-92	-68	-63	-5	-101	-15	-69	-69	-147	-72	1244	2110	-688	-17485	-9256	-9982	-3418	-13491	11497	-8212	-6947	-11507	1073	-8974	-7435	-12783	5005
0.080833	-27	38	85	-42	-109	-31	13	-15	-26	5	-73	-64	-96	-15	-29	-60	-100	34	-84	-30	-104	-22	-100	-70	-62	-1	-98	-13	-75	-68	-150	-84	1307	2196	-746	-17568	-9092	-9993	-3425	-13510	11425	-8233	-6924	-11532	261	-9020	-7388	-12764	7518
0.081667	-26	42	87	-58	-111	-35	13	-15	-18	3	-74	-66	-99	-41	-33	-61	-98	36	-64	-31	-108	-22	-101	-72	-65	-1	-99	-17	-78	-72	-150	-75	1004	2259	-809	-17657	-8315	-10008	-3404	-13529	11226	-8262	-6907	-11556	-888	-9066	-7347	-12750	1036
0.082500	-25	45	82	-59	-115	-34	10	-16	-22	4	-75	-66	-95	-16	-30	-61	-101	35	-85	-30	-107	-23	-98	-69	-62	0	-98	-13	-74	-66	-148	-75	1087	2303	-880	-17747	-7373	-10028	-3459	-13554	11167	-8291	-6878	-11580	-1908	-9109	-7297	-12733	5582
0.083333	-22	43	87	-56	-107	-30	12	-13	-17	6	-73	-62	-97	-18	-30	-58	-99	36	-81	-24	-104	-21	-98	-68	-62	0	-97	-13	-74	-68	-148	-73	650	2337	-940	-17842	-6011	-10050	-3483	-13584	10933	-8331	-6849	-11606	-919	-9158	-7264	-12719	6528
0.084167	-23	42	88	-59	-111	-36	12	-13	-15	11	-85	-67	-97	9	-29	-61	-98	33	-86	-33	-105	-24	-101	-68	-61	-3	-102	-13	-74	-72	-149	-75	-1057	2347	-997	-17933	-2729	-10080	-3530	-13619	10198	-8379	-6825	-11631	3587	-9211	-7212	-12706	990
0.085000	-24	41	87	-59	-112	-34	9	-16	-19	4	-75	-65	-99	-19	-35	-60	-97	30	-86	-33	-105	-23	-114	-72	-64	-4	-101	-12	-78	-73	-150	-77	6	2358	-1069	-18027	312	-10109	-3543	-13655	9660	-8422	-6788	-11656	2594	-9268	-7170	-12700	-627
0.085833	-36	41	88	-58	-99	-35	10	-16	-17	4	-75	-63	-98	-18	-30	-60	-102	34	-84	-33	-105	-24	-101	-72	-64	-12	-103	-15	-77	-68	-151	-74	1359	2352	-1120	-18117	1233	-10146	-3567	-13697	9477	-8470	-6751	-11679	-372	-9325	-7122	-12692	4708
0.086667	-26	39	88	-60	-107	-33	12	-12	-17	7	-74	-62	-95	-17	-28	-58	-100	34	-76	-32	-105	-19	-99	-68	-61	0	-99	-12	-73	-69	-147	-74	-604	2341	-1155	-18208	3837	-10187	-3584	-13721	8770	-8516	-6709	-11700	-166	-9385	-7077	-12691	2928
0.087500	-24	41	87	-59	-108	-34	13	-17	-15	4	-75	-65	-98	-17	-31	-60	-97	34	-85	-32	-104	-19	-99	-70	-66	-4	-100	-13	-76	-67	-147	-79	275	2312	-1188	-18290	5743	-10232	-3590	-13790	7945	-8565	-6667	-11719	116	-9445	-7028	-12690	-3282
0.088333	-26	39	85	-56	-109	-31	16	-12	-17	4	-74	-63	-97	-17	-29	-59	-96	30	-88	-32	-101	-31	-99	-67	-65	0	-101	-14	-75	-67	-146	-73	231	2303	-1211	-18368	7666	-10278	-3588	-13834	7114	-8610	-6622	-11733	1203	-9491	-6983	-12693	566
0.089167	-23	43	90	-60	-110	-32	16	-29	-23	2	-78	-62	-95	-17	-30	-56	-101	35	-84	-32	-104	-21	-99	-68	-62	-1	-101	-15	-73	-68	-144	-74	-384	2275	-1219	-18437	9736	-10329	-3571	-13882	6066	-8658	-6575	-11761	2723	-9561	-6935	-12701	-1049
0.090000	-24	40	85	-59	-111	-33	12	-13	-19	4	-78	-65	-97	-19	-31	-60	-99	30	-88	-36	-108	-23	-109	-68	-66	-4	-102	-16	-77	-70	-149	-75	400	2241	-1231	-18496	10806	-10379	-3538	-13930	5075	-8700	-6519	-11777	625	-9632	-6886	-12712	-7750
0.090833	-28	40	82	-64	-111	-38	9	-15	-21	6	-81	-67	-99	-22	-33	-59	-98	28	-86	-36	-104	-22	-101	-69	-67	-6	-101	-15	-91	-73	-148	-75	514	2207	-1238	-18532	9218	-10424	-3488	-13975	4246	-8738	-6464	-11787	-2466	-9670	-6837	-12728	-2981
0.091667	-28	39	86	-62	-111	-36	10	-16	-21	3	-76	-66	-99	-21	-32	-48	-103	30	-88	-36	-108	-26	-103	-70	-66	-5	-100	-15	-77	-73	-147	-75	-291	2170	-1252	-18560	8531	-10465	-3425	-14011	3046	-8775	-6402	-11804	-1295	-9707	-6782	-12739	1941
0.092500	-27	38	85	-56	-113	-33	10	-17	-22	3	-76	-66	-102	-21	-35	-59	-103	29	-88	-33	-105	-24	-101	-70	-64	-4	-101	-15	-79	-73	-151	-76	158	2131	-1272	-18567	8941	-10499	-3343	-14043	1863	-8807	-6336	-11811	1555	-9742	-6726	-12761	-9408
0.093333	-30	37	85	-62	-114	-35	8	-17	-18	3	-76	-68	-99	-19	-33	-61	-111	32	-88	-36	-107	-30	-103	-73	-64	-5	-101	-15	-78	-72	-149	-77	-178	2091	-1298	-18562	8841	-10521	-3247	-14065	502	-8835	-6267	-11826	2556	-9765	-6660	-12773	-7653
0.094167	-27	38	87	-62	-108	-33	13	-16	-17	6	-76	-70	-95	-21	-30	-60	-99	32	-86	-33	-104	-21	-101	-69	-63	-3	-99	-14	-74	-70	-148	-75	-126	2056	-1335	-18536	7869	-10535	-3134	-14076	-619	-8858	-6191	-11830	880	-9774	-6595	-12798	-2968
0.095000	-24	42	88	-58	-107	-31	16	-16	-16	7	-72	-61	-95	-13	-28	-55	-97	35	-82	-21	-103	-19	-100	-67	-64	0	-98	-10	-73	-69	-144	-72	78	2024	-1387	-18479	6400	-10536	-3015	-14069	-1670	-8877	-6103	-11843	-1405	-9767	-6517	-12815	-10348
0.095833	-25	45	89	-57	-108	-33	15	-13	-16	9	-68	-63	-95	-17	-29	-58	-98	33	-84	-30	-101	-21	-99	-64	-61	1	-105	-11	-75	-68	-144	-73	34	1987	-1458	-18412	4656	-10527	-2884	-14068	-2804	-8895	-6016	-11856	-3083	-9755	-6438	-12837	-9308
0.096667	-25	40	88	-57	-105	-31	13	-15	-18	6	-60	-61	-92	-13	-28	-57	-79	35	-78	-30	-104	-21	-98	-67	-65	-1	-96	-11	-72	-68	-146	-75	-162	1964	-1540	-18325	2880	-10506	-2751	-14053	-3758	-8901	-5923	-11897	-3340	-9729	-6356	-12859	-6595
0.097500	-25	30	87	-58	-107	-33	20	-13	-15	8	-72	-64	-95	-16	-29	-58	-100	34	-86	-30	-104	-19	-98	-67	-64	0	-97	-12	-73	-67	-141	-74	-871	1941	-1638	-18226	1814	-10477	-2614	-14025	-4941	-8905	-5825	-11885	-256	-9692	-6263	-12881	-11415
0.098333	-25	42	88	-58	-113	-33	13	-16	-21	5	-75	-64	-97	-15	-31	-52	-100	33	-88	-32	-104	-24	-96	-70	-66	-5	-99	-15	-75	-73	-152	-78	-493	1928	-1749	-18106	757	-10441	-2481	-13990	-6068	-8905	-5726	-11902	-250	-9650	-6188	-12906	-14728
0.099167	-32	37	84	-66	-111	-39	9	-18	-21	5	-76	-65	-99	-17	-32	-59	-102	32	-86	-32	-109	-23	-98	-69	-62	-1	-97	-15	-74	-69	-147	-76	1676	1919	-1864	-17977	-3070	-10386	-2347	-13946	-6245	-8889	-5619	-11916	-4238	-9589	-6061	-12924	-10547
0.100000	-26	39	88	-59	-110	-36	15	-17	-18	5	-70	-66	-99	-16	-29	-58	-98	32	-86	-23	-107	-22	-99	-68	-65	-1	-99	-16	-76	-73	-148	-76	-280	1922	-1990	-17832	-5107	-10329	-2222	-13900	-6657	-8869	-5517	-11933	-3483	-9516	-5955	-12941	-8505
0.100833	-43	38	86	-61	-112	-46	16	-14	-19	6	-72	-62	-97	-15	-28	-59	-100	35	-84	-31	-104	-23	-100	-70	-65	0	-96	-12	-73	-68	-149	-79	84	1935	-2113	-17682	-6680	-10265	-2106	-13849	-7159	-8839	-5408	-11946	-3191	-9462	-5840	-12959	-15938
0.101667	-26	40	87	-58	-105	-34	13	-17	-21	9	-69	-67	-100	-15	-30	-70	-96	36	-84	-30	-103	-19	-99	-68	-65	0	-96	-12	-73	-69	-148	-74	559	1951	-2237	-17540	-7589	-10192	-1995	-13801	-7417	-8803	-5306	-11958	-1902	-9388	-5730	-12975	-13260
0.102500	-29	43	85	-60	-108	-41	15	-13	-14	7	-70	-63	-95	-12	-29	-57	-100	36	-84	-31	-108	-21	-100	-68	-64	1	-98	-12	-75	-52	-148	-74	-29	1979	-2359	-17375	-7797	-10124	-1900	-13753	-7453	-8757	-5209	-11971	-474	-9314	-5616	-12985	-11988
0.103333	-24	44	88	-56	-110	-30	16	-12	-15	10	-68	-63	-96	-13	-29	-62	-94	38	-82	-13	-100	-18	-95	-67	-64	2	-96	-14	-72	-67	-147	-75	520	2016	-2472	-17230	-7225	-10050	-1813	-13706	-7551	-8699	-5114	-11981	-1013	-9238	-5504	-12997	-18437
0.104167	-26	41	86	-57	-111	-36	22	-15	-18	24	-42	-63	-95	-14	-33	-58	-101	33	-84	-33	-107	-24	-99	-72	-67	-1	-98	-15	-73	-68	-147	-78	1127	2039	-2576	-17096	-7939	-9986	-1749	-13669	-7380	-8638	-5031	-11992	-3337	-9176	-5409	-13005	-17959
0.105000	-26	40	86	-59	-111	-34	11	-15	-19	6	-73	-65	-95	-17	-32	-61	-99	34	-86	-33	-108	-30	-99	-72	-65	-1	-100	-14	-77	-70	-148	-77	-214	2096	-2664	-16974	-7048	-9916	-1691	-13628	-7434	-8577	-4954	-11995	-1086	-9110	-5314	-13014	-10973
0.105833	-12	41	87	-60	-126	-35	11	-16	-18	7	-74	-65	-97	-18	-30	-61	-101	34	-88	-33	-105	-24	-100	-72	-57	-3	-100	-15	-74	-69	-149	-74	41	2153	-2742	-16865	-4317	-9853	-1647	-13598	-7474	-8498	-4886	-11991	2799	-9050	-5226	-13016	-21264
0.106667	-30	39	84	-61	-113	-38	11	-17	-19	4	-72	-67	-100	-15	-33	-60	-101	32	-90	-35	-108	-24	-105	-72	-65	-3	-102	-17	-76	-75	-151	-78	-81	2204	-2802	-16779	-1166	-9795	-1618	-13573	-7641	-8427	-4824	-11972	4761	-8995	-5155	-13018	-24786
0.107500	-30	38	82	-57	-114	-40	8	-19	-24	1	-77	-67	-100	-19	-32	-62	-103	36	-90	-38	-109	-24	-99	-70	-65	-1	-102	-22	-76	-70	-151	-76	-158	2267	-2845	-16712	1953	-9737	-1592	-13549	-7760	-8343	-4775	-11976	4056	-8936	-5086	-13015	-18139
0.108333	-28	39	81	-61	-111	-34	12	-13	-18	6	-73	-64	-96	-17	-29	-59	-98	29	-65	-26	-102	-23	-98	-72	-63	-3	-99	-14	-73	-70	-148	-76	-113	2330	-2865	-16668	4950	-9680	-1577	-13530	-7904	-8259	-4721	-11955	2502	-8891	-5030	-13012	-24334
0.109167	-25	41	75	-59	-108	-36	13	-14	-16	5	-74	-65	-94	-15	-30	-58	-97	36	-85	-34	-103	-21	-99	-73	-62	-1	-83	-14	-77	-79	-148	-76	-263	2390	-2869	-16645	7544	-9628	-1569	-13512	-7914	-8180	-4691	-11933	967	-8832	-4990	-13005	-27362
0.110000	-28	41	87	-62	-110	-33	12	-15	-17	5	-74	-64	-96	-16	-30	-57	-96	34	-87	-33	-108	-22	-101	-69	-63	-1	-101	-13	-76	-72	-148	-74	-222	2452	-2864	-16652	9407	-9576	-1569	-13499	-7900	-8099	-4635	-11900	278	-8784	-4957	-13004	-24323
0.110833	-24	42	86	-58	-110	-32	13	-13	-18	5	-75	-67	-100	-15	-30	-58	-99	34	-85	-34	-104	-22	-101	-69	-65	0	-100	-15	-76	-76	-149	-76	-620	2508	-2842	-16685	11070	-9525	-1571	-13485	-8220	-8021	-4635	-11865	2435	-8736	-4939	-12997	-26956
0.111667	-27	41	86	-60	-114	-36	10	-14	-19	3	-73	-51	-92	-19	-12	-59	-100	35	-87	-35	-105	-24	-100	-72	-64	0	-100	-13	-75	-72	-147	-76	-591	2562	-2820	-16745	12589	-9473	-1574	-13467	-8729	-7944	-4614	-11825	3805	-8684	-4922	-12991	-28375
0.112500	-12	44	86	-59	-110	-35	11	-15	-19	3	-75	-65	-96	-18	-32	-61	-99	33	-85	-33	-102	-24	-100	-77	-64	0	-100	-26	-76	-73	-152	-76	1877	2612	-2765	-16829	10342	-9416	-1572	-13448	-8335	-7864	-4596	-11778	-830	-8630	-4915	-12987	-27259
0.113333	-26	42	85	-61	-113	-35	9	-15	-18	4	-74	-67	-84	-18	-29	-63	-100	34	-80	-33	-108	-25	-102	-69	-64	-1	-101	-15	-77	-74	-149	-77	148	2657	-2713	-16935	8118	-9359	-1566	-13423	-8151	-7786	-4581	-11730	-1079	-8568	-4906	-12978	-27264
0.114167	-29	42	88	-60	-113	-34	13	-14	-19	6	-77	-66	-98	-17	-31	-61	-100	34	-84	-33	-104	-22	-100	-67	-64	0	-102	-12	-68	-72	-149	-79	333	2691	-2659	-17062	5069	-9290	-1554	-13388	-7886	-7709	-4566	-11672	-2032	-8499	-4898	-12969	-26060
0.115000	-22	44	91	-60	-110	-32	12	-16	-15	3	-74	-64	-99	-16	-28	-58	-98	35	-84	-35	-109	-23	-102	-68	-67	-1	-101	-14	-76	-73	-148	-76	1505	2723	-2599	-17203	1229	-9221	-1541	-13322	-7260	-7630	-4553	-11617	-1649	-8431	-4891	-12961	-24800
0.115833	-28	40	87	-59	-110	-34	10	-18	-18	3	-77	-65	-98	-16	-28	-60	-102	33	-85	-31	-104	-22	-101	-74	-63	1	-102	-11	-74	-68	-149	-76	871	2743	-2544	-17359	-2427	-9140	-1521	-13301	-6670	-7551	-4538	-11548	-775	-8355	-4882	-12948	-22218
0.116667	-24	42	88	-55	-104	-47	12	-15	-17	4	-77	-59	-96	-11	-27	-58	-98	36	-86	-30	-100	-21	-101	-68	-66	0	-103	-13	-72	-68	-149	-70	879	2758	-2488	-17524	-5279	-9056	-1496	-13246	-6144	-7469	-4521	-11481	-807	-8274	-4867	-12934	-20700
0.117500	-35	42	86	-55	-110	-32	13	-14	-17	3	-74	-62	-97	-13	-28	-59	-104	34	-83	-32	-114	-18	-101	-70	-64	2	-99	-12	-75	-68	-147	-75	2177	2761	-2437	-17694	-9632	-8968	-1469	-13186	-4903	-7379	-4499	-11410	-4815	-8187	-4851	-12900	-20983
0.118333	-25	44	88	-55	-112	-31	13	-23	-19	5	-75	-60	-101	-14	-28	-57	-98	34	-82	-31	-107	-25	-100	-66	-66	1	-101	-14	-77	-69	-147	-74	1201	2753	-2394	-17870	-13393	-8871	-1442	-13114	-3909	-7291	-4479	-11337	-4940	-8097	-4823	-12887	-9090
0.119167	-24	42	89	-59	-108	-30	15	-15	-17	6	-75	-63	-96	-14	-27	-57	-97	36	-86	-32	-103	-22	-98	-48	-63	0	-98	-5	-73	-69	-148	-75	677	2737	-2358	-18023	-14674	-8776	-1413	-13034	-2902	-7199	-4459	-11257	-2089	-8004	-4798	-12860	-8627
0.120000	-26	43	89	-56	-108	-33	13	-17	-15	11	-70	-64	-95	-12	-29	-59	-97	37	-80	-29	-101	-19	-99	-66	-63	3	-100	-12	-72	-70	-148	-73	149	2694	-2336	-18174	-14812	-8667	-1385	-12947	-1805	-7106	-4438	-11176	434	-7910	-4766	-12810	-11425
0.120833	-25	47	89	-56	-109	-32	15	-14	-17	7	-73	-63	-95	-14	-24	-57	-99	37	-79	-30	-108	-22	-101	-62	-62	2	-97	-9	-74	-69	-148	-74	-75	2680	-2324	-18314	-14583	-8562	-1369	-12857	-951	-7009	-4419	-11091	759	-7816	-4731	-12758	-171
0.121667	-25	45	90	-56	-101	-32	17	-14	-17	3	-70	-61	-96	-13	-26	-55	-97	37	-82	-28	-104	-17	-97	-69	-63	4	-96	2	-73	-70	-145	-77	253	2641	-2329	-18443	-13422	-8451	-1355	-12760	-163	-6914	-4397	-11007	84	-7723	-4700	-12693	2720
0.122500	-22	46	89	-56	-108	-33	13	-15	-15	8	-69	-63	-93	-13	-25	-55	-97	42	-83	-29	-102	-23	-98	-73	-62	5	-97	-9	-74	-68	-145	-72	392	2594	-2343	-18539	-11965	-8344	-1345	-12661	708	-6820	-4376	-10923	-1030	-7621	-4664	-12617	2869
0.123333	-25	43	91	-57	-109	-31	15	-14	-11	7	-65	-66	-95	-11	-26	-57	-98	34	-84	-29	-105	-22	-98	-69	-64	-1	-97	-12	-75	-70	-150	-75	503	2539	-2372	-18626	-10415	-8244	-1353	-12562	1656	-6728	-4365	-10839	-1238	-7549	-4635	-12540	10426
0.124167	-29	38	85	-60	-109	-36	11	-22	-24	5	-77	-65	-97	-16	-29	-58	-99	32	-85	-30	-107	-21	-109	-69	-67	-1	-101	-13	-76	-73	-150	-76	129	2487	-2423	-18690	-7661	-8140	-1367	-12456	2147	-6639	-4351	-10751	1638	-7468	-4613	-12445	14157
0.125000	-28	41	88	-59	-108	-36	13	-17	-18	6	-80	-68	-98	-15	-29	-60	-101	33	-88	-30	-105	-23	-101	-67	-64	-1	-101	-13	-76	-72	-149	-76	-782	2429	-2482	-18734	-3038	-8045	-1392	-12350	2099	-6551	-4339	-10659	5343	-7398	-4598	-12343	13530
0.125833	-25	40	86	-58	-111	-33	9	-15	-21	6	-75	-64	-97	-11	-26	-57	-110	36	-85	-28	-108	-21	-98	-69	-65	-1	-99	-12	-75	-70	-150	-75	1341	2375	-2549	-18760	-1014	-7952	-1426	-12245	2761	-6467	-4331	-10575	1399	-7330	-4589	-12239	18035
0.126667	-27	38	87	-60	-110	-26	15	-15	-19	8	-74	-67	-96	-14	-28	-56	-100	34	-87	-32	-105	-23	-99	-68	-59	6	-99	-15	-77	-70	-146	-76	1063	2324	-2628	-18771	681	-7870	-1472	-12140	3276	-6387	-4324	-10485	776	-7272	-4591	-12127	29358
0.127500	-28	40	86	-58	-108	-35	12	-15	-21	5	-76	-67	-96	-4	-27	-60	-100	35	-84	-29	-104	-40	-98	-68	-66	0	-97	-14	-74	-69	-147	-74	109	2277	-2716	-18766	3260	-7795	-1522	-12039	3413	-6316	-4323	-10403	782	-7223	-4605	-12013	27458
0.128333	-24	38	87	-62	-132	-33	16	-17	-14	8	-73	-64	-97	-13	-26	-57	-95	34	-84	-31	-107	-22	-95	-66	-61	0	-99	-12	-73	-68	-147	-73	851	2238	-2812	-18744	5044	-7731	-1581	-11938	3747	-6245	-4325	-10321	1850	-7179	-4626	-11905	29086
0.129167	-24	42	91	-59	-107	-34	16	-13	-17	8	-70	-65	-95	-13	-27	-56	-103	37	-83	-28	-111	-18	-97	-68	-65	2	-97	-12	-74	-69	-148	-73	735	2199	-2907	-18731	6650	-7671	-1644	-11843	4191	-6188	-4323	-10243	2847	-7149	-4661	-11798	32767
0.130000	-27	40	89	-60	-111	-34	13	-14	-15	7	-70	-66	-96	-12	-27	-57	-102	36	-83	-29	-107	-21	-97	-68	-64	-1	-98	-13	-74	-70	-168	-73	264	2172	-3003	-18701	8306	-7625	-1707	-11753	4362	-6136	-4344	-10171	3383	-7128	-4696	-11699	32443
0.130833	-23	40	88	-59	-108	-36	12	-13	-18	7	-75	-67	-97	-18	-30	-58	-110	36	-84	-30	-107	-21	-99	-68	-64	0	-98	-12	-76	-69	-146	-76	1421	2154	-3099	-18685	7529	-7585	-1769	-11668	4865	-6084	-4363	-10107	-641	-7117	-4744	-11610	32767
0.131667	-26	41	88	-60	-110	-35	10	-15	-17	5	-73	-66	-101	-14	-33	-60	-102	34	-87	-31	-110	-24	-103	-75	-64	-1	-102	-7	-95	-75	-150	-77	951	2141	-3193	-18667	5702	-7555	-1830	-11589	5218	-6046	-4384	-10054	-1699	-7113	-4785	-11532	32767
0.132500	-28	39	85	-64	-112	-39	10	-18	-22	2	-77	-69	-99	-18	-33	-41	-103	33	-88	-32	-108	-21	-98	-72	-67	-3	-101	-12	-78	-72	-149	-78	533	2139	-3273	-18644	5750	-7527	-1882	-11511	5396	-6008	-4411	-10002	886	-7117	-4824	-11464	32767
0.133333	-29	38	86	-59	-112	-34	19	-24	-21	5	-73	-65	-101	-16	-31	-59	-103	34	-87	-32	-107	-22	-101	-73	-69	-5	-101	-14	-78	-74	-146	-76	292	2151	-3345	-18639	6305	-7504	-1928	-11441	5488	-5983	-4438	-9957	3095	-7126	-4869	-11404	32767
0.134167	-29	38	89	-61	-111	-36	12	-15	-18	3	-74	-68	-96	-17	-31	-59	-103	34	-87	-30	-107	-33	-97	-76	-64	-1	-99	-11	-74	-70	-146	-77	-316	2169	-3403	-18623	5717	-7486	-1962	-11376	5535	-5954	-4469	-9919	2203	-7144	-4903	-11351	32767
0.135000	-29	42	91	-59	-126	-33	-8	-16	-17	4	-55	-63	-92	-14	-28	-56	-96	37	-83	-30	-102	-22	-96	-68	-63	0	-100	-10	-74	-70	-145	-78	-283	2199	-3444	-18622	4598	-7471	-1988	-11316	5805	-5935	-4502	-9895	150	-7170	-4927	-11328	32767
0.135833	-24	42	91	-59	-107	-31	16	-14	-18	10	-73	-60	-96	-14	-27	-58	-98	37	-82	-30	-103	-19	-95	-65	-61	0	-98	-10	-69	-68	-144	-74	-938	2234	-3477	-18629	3270	-7462	-2014	-11268	6019	-5925	-4539	-9878	-1627	-7200	-4940	-11310	32767
0.136667	-47	40	90	-56	-105	-31	17	-13	-18	5	-72	-64	-93	-12	-27	-53	-101	39	-82	-29	-103	-18	-94	-67	-64	6	-96	-5	-70	-67	-141	-77	-1575	2276	-3491	-18639	1483	-7454	-2012	-11222	6061	-5919	-4577	-9876	-2566	-7241	-4943	-11304	32767
0.137500	-25	41	90	-58	-110	-31	16	-13	-16	6	-69	-61	-95	-19	-26	-57	-98	41	-82	-32	-102	-19	-96	-66	-65	1	-97	-13	-73	-67	-144	-76	-2056	2324	-3495	-18659	-129	-7450	-2009	-11151	5934	-5922	-4620	-9880	-1624	-7277	-4938	-11311	32767
0.138333	-23	42	92	-62	-108	-33	13	-14	-11	7	-70	-64	-98	-16	-28	-56	-98	36	-82	-29	-107	-21	-96	-67	-63	1	-97	-16	-73	-69	-131	-75	-3586	2379	-3486	-18675	-479	-7445	-1995	-11164	5449	-5929	-4657	-9897	1019	-7318	-4918	-11328	32767
0.139167	-27	41	91	-60	-110	-34	16	-15	-19	5	-73	-64	-96	-16	-27	-55	-99	36	-84	-31	-109	-21	-97	-65	-63	1	-99	-13	-72	-69	-147	-74	-2486	2436	-3466	-18699	-2226	-7450	-1968	-11144	5631	-5960	-4694	-9925	-3174	-7352	-4889	-11355	32767
0.140000	-27	41	75	-57	-111	-36	13	-14	-19	6	-74	-64	-99	-19	-31	-61	-102	32	-82	-31	-109	-24	-100	-69	-66	0	-99	-17	-79	-69	-148	-70	-2319	2503	-3441	-18721	-4864	-7456	-1936	-11140	6109	-5967	-4728	-9965	-5383	-7395	-4850	-11390	32384
0.140833	-28	40	88	-60	-115	-35	9	-22	-19	2	-76	-64	-101	-17	-30	-63	-102	28	-65	-33	-105	-25	-102	-67	-64	0	-97	-13	-74	-69	-145	-76	-4166	2576	-3401	-18740	-5572	-7462	-1899	-11147	5916	-5989	-4754	-10016	-4611	-7424	-4801	-11425	31969
0.141667	-26	42	91	-55	-119	-32	17	-14	-18	5	-72	-61	-98	-18	-26	-58	-98	35	-82	-28	-105	-21	-88	-65	-64	0	-97	-13	-75	-66	-145	-76	-3541	2655	-3365	-18759	-6328	-7470	-1841	-11139	5772	-6023	-4777	-10067	-3291	-7451	-4752	-11467	31593
0.142500	-25	41	91	-59	-110	-33	15	-16	-17	6	-70	-64	-96	-18	-23	-57	-96	36	-81	-31	-104	-19	-98	-69	-65	1	-94	-12	-74	-64	-143	-72	-3752	2745	-3325	-18774	-6472	-7482	-1789	-11147	5627	-6050	-4793	-10129	-2101	-7472	-4700	-11510	31068
0.143333	-24	44	93	-53	-109	-35	18	-9	-19	8	-69	-61	-97	-13	-25	-57	-102	35	-82	-28	-108	-18	-97	-66	-63	2	-93	-11	-77	-67	-144	-70	-4264	2862	-3290	-18782	-5455	-7499	-1735	-11177	5363	-6093	-4801	-10201	-442	-7488	-4651	-11558	27652
0.144167	-25	44	90	-56	-110	-35	16	-15	-21	6	-73	-61	-97	-16	-25	-57	-100	35	-79	-30	-108	-22	-101	-67	-57	0	-98	-13	-73	-69	-144	-72	-3215	2945	-3262	-18790	-4615	-7515	-1683	-11212	5221	-6133	-4807	-10265	-2777	-7500	-4610	-11609	20967
0.145000	-28	40	88	-64	-110	-33	17	-17	-11	6	-75	-62	-93	-17	-27	-59	-100	32	-84	-32	-104	-23	-100	-67	-66	0	-96	-14	-78	-69	-144	-73	-3134	3061	-3240	-18790	-4331	-7532	-1632	-11254	4689	-6170	-4799	-10353	-3663	-7504	-4575	-11664	25844
0.145833	-27	42	89	-58	-110	-33	13	-14	-18	5	-75	-60	-93	-16	-27	-55	-99	35	-82	-33	-105	-23	-98	-67	-64	-1	-97	-14	-76	-70	-144	-70	-3345	3192	-3224	-18780	-1812	-7542	-1583	-11296	3759	-6204	-4789	-10431	-884	-7502	-4544	-11719	27398
0.146667	-24	41	87	-63	-110	-34	16	-15	-18	6	-73	-61	-95	-16	-27	-60	-100	34	-87	-31	-107	-22	-100	-68	-64	0	-96	-12	-76	-70	-146	-70	-2797	3335	-3227	-18766	1937	-7553	-1543	-11343	2896	-6230	-4775	-10502	2127	-7496	-4527	-11778	16405
0.147500	-27	42	88	-58	-111	-36	12	-16	-16	8	-73	-62	-99	-17	-27	-59	-95	35	-84	-31	-108	-24	-101	-66	-68	0	-98	-13	-76	-73	-146	-73	-2570	3494	-3237	-18746	5444	-7555	-1509	-11401	1628	-6254	-4752	-10573	2583	-7477	-4523	-11837	15331
0.148333	-52	40	90	-58	-127	-13	12	-14	-17	6	-75	-63	-101	-16	-30	-59	-101	34	-83	-35	-108	-24	-102	-67	-65	-1	-98	-16	-75	-79	-149	-74	-1615	3634	-3263	-18727	8536	-7548	-1489	-11461	229	-6267	-4736	-10639	1637	-7473	-4530	-11899	13194
0.149167	-27	39	85	-59	-112	-34	9	-18	-22	3	-75	-64	-98	-17	-31	-59	-98	36	-83	-30	-107	-22	-99	-67	-64	-1	-98	-12	-75	-72	-149	-75	-1162	3847	-3288	-18698	11029	-7527	-1473	-11524	-1340	-6269	-4700	-10697	689	-7456	-4547	-11961	5287
0.150000	-24	50	90	-57	-116	-35	11	-14	-44	6	-74	-62	-98	-16	-28	-58	-100	35	-82	-31	-105	-23	-100	-69	-64	2	-98	-11	-76	-91	-145	-68	-729	4041	-3331	-18670	12472	-7499	-1469	-11588	-2969	-6264	-4686	-10746	-104	-7437	-4574	-12021	3099
0.150833	-27	41	90	-59	-108	-33	13	-16	-17	6	-74	-62	-96	-16	-28	-103	-100	32	-85	-31	-104	-23	-99	-67	-65	-3	-99	-13	-72	-72	-148	-74	-84	4243	-3380	-18642	12990	-7458	-1478	-11673	-4504	-6256	-4668	-10786	210	-7413	-4611	-12080	1063
0.151667	-27	39	88	-58	-110	-34	12	-15	-23	4	-73	-63	-96	-15	-30	-59	-103	34	-83	-34	-105	-22	-105	-72	-70	-4	-99	-12	-75	-69	-148	-75	-635	4453	-3433	-18614	13752	-7401	-1503	-11726	-6528	-6217	-4659	-10821	3413	-7388	-4660	-12139	-4974
0.152500	-29	38	85	-61	-110	-33	10	-16	-19	5	-75	-59	-99	-14	-31	-60	-105	32	-87	-33	-103	-22	-99	-69	-66	0	-102	-14	-75	-69	-147	-73	540	4668	-3493	-18592	13214	-7335	-1534	-11796	-8410	-6181	-4644	-10843	1583	-7360	-4708	-12195	-11888
0.153333	-27	37	73	-80	-121	-35	11	-14	-19	4	-75	-61	-96	-13	-28	-57	-100	36	-85	-31	-105	-21	-97	-68	-64	-3	-102	-12	-75	-69	-153	-73	2172	4906	-3539	-18570	9816	-7250	-1574	-11863	-9491	-6126	-4655	-10863	-1527	-7324	-4763	-12245	-10857
0.154167	-28	39	85	-60	-111	-31	13	-12	-22	7	-76	-61	-96	-13	-30	-60	-103	19	-83	-30	-111	-19	-94	-68	-62	0	-98	-11	-73	-66	-147	-72	910	5099	-3590	-18555	7201	-7161	-1626	-11930	-10867	-6068	-4665	-10855	-1541	-7282	-4818	-12284	-11737
0.155000	-24	43	95	-36	-103	-32	18	-10	-15	10	-72	-59	-95	-12	-24	-55	-96	38	-78	-31	-102	-16	-94	-65	-60	0	-98	-12	-73	-63	-144	-68	1932	5307	-3635	-18544	3329	-7055	-1684	-11997	-12088	-6004	-4690	-10876	-1572	-7233	-4876	-12321	-18736
0.155833	-19	40	89	-58	-108	-30	15	-13	-16	6	-69	-60	-92	-9	-28	-53	-96	38	-82	-31	-102	-19	-97	-66	-64	0	-97	-10	-70	-69	-146	-73	2052	5502	-3678	-18542	-408	-6947	-1757	-12065	-13062	-5936	-4726	-10874	-543	-7177	-4937	-12347	-17229
0.156667	-31	41	88	-58	-109	-33	12	-14	-21	5	-72	-66	-100	-16	-29	-61	-103	34	-84	-30	-107	-21	-100	-69	-72	-1	-101	-13	-77	-73	-150	-75	1193	5685	-3712	-18547	-3497	-6832	-1838	-12135	-13836	-5864	-4773	-10874	1119	-7120	-4996	-12362	-17162
0.157500	-28	36	85	-61	-113	-36	10	-14	-23	5	-69	-64	-90	-16	-29	-60	-104	30	-83	-32	-110	-22	-99	-68	-66	-3	-97	-11	-75	-69	-149	-72	1791	5860	-3737	-18555	-6775	-6713	-1921	-12200	-14205	-5787	-4827	-10864	-826	-7044	-5050	-12355	-23415
0.158333	-29	47	87	-59	-113	-33	18	-12	-18	6	-70	-62	-100	-16	-31	-57	-99	38	-82	-29	-107	-23	-98	-67	-65	0	-95	-13	-78	-70	-136	-74	2594	6020	-3756	-18568	-11492	-6591	-2009	-12254	-14336	-5709	-4895	-10862	-3395	-6964	-5098	-12339	-21478
0.159167	-26	40	87	-61	-112	-34	13	-14	-17	5	-70	-65	-96	-14	-26	-58	-98	36	-82	-29	-107	-22	-100	-69	-61	-3	-97	-11	-70	-70	-146	-74	1714	6169	-3772	-18589	-14020	-6474	-2102	-12313	-14531	-5625	-4971	-10843	-1676	-6876	-5147	-12301	-15905
0.160000	-26	41	90	-59	-110	-40	12	-14	-14	5	-72	-64	-95	-15	-30	-61	-97	38	-82	-31	-105	-23	-99	-68	-62	0	-96	-11	-73	-69	-148	-72	1808	6305	-3786	-18610	-14594	-6359	-2201	-12363	-14353	-5543	-5057	-10845	1565	-6783	-5191	-12250	-24886
0.160833	-24	42	89	-58	-110	-32	11	-13	-18	8	-70	-62	-97	-14	-28	-57	-117	39	-83	-30	-104	-19	-98	-70	-64	-3	-96	-11	-73	-69	-147	-69	1105	6431	-3798	-18635	-14398	-6249	-2303	-12412	-14184	-5455	-5147	-10837	3158	-6681	-5231	-12179	-25188
0.161667	-28	43	89	-56	-108	-31	17	-12	-16	9	-68	-61	-95	-14	-27	-58	-101	35	-82	-27	-103	-5	-100	-67	-61	-12	-94	-10	-70	-68	-145	-72	626	6548	-3816	-18653	-13707	-6145	-2408	-12457	-13908	-5365	-5245	-10824	2638	-6568	-5276	-12092	-20063
0.162500	-26	43	89	-53	-107	-34	16	-11	-14	8	-66	-61	-96	-4	-27	-57	-94	38	-80	-29	-103	-19	-95	-66	-63	1	-94	-9	-73	-68	-145	-70	669	6665	-3839	-18673	-12502	-6044	-2521	-12498	-13565	-5272	-5362	-10814	1414	-6463	-5318	-11984	-24700
0.163333	-24	40	87	-58	-103	-29	18	-13	-14	8	-68	-60	-88	-11	-26	-53	-97	36	-81	-28	-102	-18	-95	-65	-65	0	-94	-9	-72	-65	-145	-74	657	6774	-3872	-18678	-11009	-5951	-2632	-12533	-13086	-5173	-5453	-10799	690	-6351	-5369	-11864	-25386
0.164167	-25	40	88	-56	-105	-32	13	-14	-18	5	-73	-64	-96	-15	-29	-56	-100	37	-82	-29	-105	-22	-97	-72	-64	0	-99	-11	-75	-68	-147	-73	114	6889	-3922	-18679	-9070	-5868	-2752	-12564	-12657	-5071	-5568	-10780	1497	-6236	-5418	-11729	-23170
0.165000	-29	37	104	-63	-113	-35	21	-18	-21	4	-75	-64	-99	-17	-32	-59	-104	32	-85	-35	-109	-23	-102	-72	-68	-6	-100	-22	-77	-72	-150	-76	-1028	7006	-3992	-18664	-5539	-5788	-2876	-12596	-12757	-4964	-5682	-10761	5143	-6122	-5481	-11580	-25451
0.165833	-30	38	85	-60	-112	-38	9	-24	-24	1	-76	-66	-108	-16	-30	-58	-101	34	-86	-33	-107	-22	-100	-70	-64	-1	-101	-14	-75	-70	-148	-75	-413	7152	-4052	-18622	-1562	-5705	-3002	-12608	-12780	-4841	-5792	-10728	5063	-5999	-5540	-11415	-28648
0.166667	-31	37	86	-58	-112	-34	13	-16	-22	5	-70	-65	-98	-16	-30	-60	-103	34	-86	-35	-108	-46	-101	-48	-62	0	-98	-13	-88	-70	-147	-76	1492	7274	-4175	-18564	-499	-5625	-3139	-12622	-11883	-4710	-5904	-10691	662	-5874	-5612	-11240	-25272
0.167500	-30	39	87	-57	-111	-33	12	-15	-18	5	-75	-67	-100	6	-30	-57	-99	38	-85	-34	-104	-25	-100	-73	-65	-1	-96	-13	-77	-74	-149	-75	-266	7428	-4297	-18479	1869	-5537	-3268	-12634	-11598	-4570	-6016	-10646	958	-5744	-5693	-11050	-21422
0.168333	-23	38	89	-59	-112	-43	15	-14	-17	9	-67	-65	-96	-16	-28	-56	-97	38	-84	-32	-107	-22	-100	-72	-65	-1	-97	-11	-75	-74	-149	-76	325	7593	-4444	-18370	3809	-5448	-3409	-12626	-11390	-4420	-6127	-10585	981	-5609	-5784	-10854	-26830
0.169167	-24	43	90	-56	-107	-32	17	-15	-18	7	-68	-52	-96	-28	-29	-55	-96	34	-83	-32	-108	-19	-99	-69	-62	1	-97	-13	-77	-70	-149	-76	601	7771	-4608	-18235	5654	-5355	-3546	-12618	-11165	-4262	-6236	-10519	1912	-5477	-5886	-10656	-24664
0.170000	-17	40	88	-56	-117	-33	13	-13	-16	8	-70	-62	-97	-12	-27	-53	-98	37	-80	-31	-104	-19	-102	-68	-62	-10	-99	-4	-74	-66	-149	-74	246	7965	-4786	-18068	7370	-5251	-3691	-12606	-10945	-4097	-6339	-10444	2947	-5333	-5998	-10449	-21626
0.170833	-25	42	88	-58	-109	-32	15	-16	-18	8	-69	-63	-92	-15	-31	-60	-103	37	-83	-33	-104	-21	-99	-72	-63	0	-97	-12	-73	-69	-151	-78	578	8169	-5002	-17881	8547	-5140	-3833	-12587	-10547	-3924	-6442	-10360	1359	-5190	-6121	-10246	-24013
0.171667	-24	41	87	-59	-110	-34	12	-17	-18	6	-69	-65	-95	-16	-28	-57	-100	35	-82	-34	-109	-21	-100	-70	-62	-3	-99	-13	-74	-70	-148	-75	1110	8388	-5175	-17670	7020	-5019	-3974	-12561	-9929	-3750	-6541	-10264	-2365	-5029	-6250	-10045	-21953
0.172500	-28	38	85	-61	-110	-34	12	-15	-24	4	-77	-66	-97	-1	-29	-59	-107	28	-86	-35	-109	-24	-102	-72	-70	-5	-100	-14	-77	-68	-151	-76	256	8617	-5377	-17425	6080	-4889	-4111	-12532	-9610	-3574	-6626	-10159	-1199	-4889	-6394	-9844	-12971
0.173333	-31	37	85	-55	-113	-36	11	-21	-25	2	-78	-66	-100	-16	-32	-58	-104	30	-87	-38	-111	-28	-105	-73	-72	-24	-104	-14	-79	-90	-153	-80	618	8847	-5578	-17182	6433	-4752	-4245	-12499	-9203	-3402	-6709	-10051	1561	-4732	-6542	-9652	-17763
0.174167	-30	36	81	-63	-115	-36	9	-19	-23	3	-76	-68	-100	-16	-32	-59	-104	28	-88	-52	-107	-10	-100	-68	-65	0	-101	-12	-75	-69	-147	-76	478	9090	-5765	-16918	6204	-4600	-4362	-12458	-8865	-3218	-6770	-9921	2335	-4568	-6689	-9464	-18151
0.175000	-17	38	80	-56	-109	-31	12	-14	-21	3	-73	-63	-93	-14	-28	-53	-99	34	-81	-32	-103	-19	-99	-81	-65	0	-100	-12	-74	-51	-143	-76	372	9329	-5936	-16645	4995	-4448	-4480	-12415	-8463	-3050	-6829	-9796	747	-4409	-6855	-9292	-9833
0.175833	-25	39	88	-58	-108	-29	12	-12	-12	9	-73	-62	-92	-16	-27	-53	-99	34	-81	-33	-108	-23	-100	-66	-62	0	-99	-12	-75	-69	-147	-75	351	9560	-6091	-16383	3533	-4292	-4585	-12370	-7939	-2890	-6878	-9663	-1126	-4250	-7003	-9130	-11610
0.176667	-25	41	87	-58	-105	-32	12	-13	-15	5	-74	-65	-95	-16	-26	-56	-99	32	-82	-33	-98	-19	-101	-67	-62	0	-100	-13	-78	-70	-148	-74	342	9782	-6221	-16121	1748	-4135	-4683	-12328	-7424	-2744	-6919	-9529	-2548	-4097	-7160	-8994	-10859
0.177500	-26	41	86	-57	-107	-32	10	-13	-17	5	-74	-63	-94	-27	-31	-48	-100	34	-83	-33	-104	-24	-100	-66	-64	0	-98	-12	-73	-69	-150	-77	463	9987	-6319	-15883	-191	-3983	-4772	-12279	-6864	-2609	-6946	-9398	-2739	-3949	-7314	-8859	-5188
0.178333	-26	42	115	-59	-110	-33	10	-13	-16	8	-72	-68	-99	-15	-29	-56	-99	38	-83	-35	-103	-24	-99	-67	-63	0	-111	-12	-76	-62	-148	-75	-604	10174	-6387	-15672	-1353	-3827	-4852	-12229	-6484	-2489	-6968	-9261	-21	-3805	-7462	-8751	-4900
0.179167	-26	40	86	-61	-110	-33	9	-14	-16	4	-72	-65	-94	-17	-28	-57	-116	34	-85	-34	-105	-22	-99	-68	-64	-1	-99	-11	-73	-70	-149	-76	-1077	10342	-6417	-15498	-1561	-3687	-4926	-12187	-6263	-2378	-6985	-9128	1250	-3673	-7599	-8658	-6517
0.180000	-28	39	89	-59	-109	-34	12	-14	-17	5	-74	-63	-95	-17	-28	-60	-97	37	-81	-36	-107	-24	-100	-65	-64	-1	-99	-21	-72	-68	-149	-78	1686	10485	-6413	-15360	-4364	-3545	-4990	-12134	-4988	-2287	-6998	-8996	-3609	-3550	-7722	-8584	-2457
0.180833	-25	39	87	-61	-109	-35	9	-15	-16	6	-76	-66	-96	-14	-24	-58	-99	35	-82	-35	-107	-25	-101	-72	-66	-4	-102	-15	-72	-70	-147	-76	305	10594	-6372	-15273	-5590	-3417	-5085	-12085	-3816	-2213	-7007	-8868	-3094	-3440	-7832	-8524	4880
0.181667	-27	39	88	-58	-107	-32	9	-16	-16	5	-74	-66	-96	-16	-30	-62	-101	32	-86	-35	-103	-24	-101	-73	-81	-3	-100	-13	-73	-70	-153	-79	237	10671	-6300	-15239	-5895	-3303	-5120	-12038	-2904	-2151	-7020	-8751	-2642	-3348	-7920	-8481	1073
0.182500	-30	36	86	-63	-112	-39	7	-17	-24	4	-75	-67	-97	-27	-32	-61	-100	34	-85	-32	-104	-23	-98	-73	-67	-3	-99	-12	-77	-68	-148	-76	1108	10719	-6192	-15259	-6008	-3191	-5179	-11986	-1792	-2099	-7035	-8637	-1423	-3259	-8003	-8461	3789
0.183333	-30	39	136	-56	-109	-33	10	-15	-17	8	-75	-63	-96	-15	-31	-60	-102	34	-90	-31	-104	-23	-98	-72	-64	-3	-84	-12	-73	-69	-148	-77	509	10730	-6067	-15338	-5372	-3097	-5238	-11931	-699	-2058	-7052	-8532	-290	-3187	-8061	-8447	8928
0.184167	-29	39	86	-60	-109	-33	11	-17	-23	2	-78	-68	-97	-17	-60	-62	-98	32	-104	-34	-103	-23	-98	-72	-68	-4	-102	-15	-74	-70	-149	-77	315	10707	-5923	-15473	-3520	-3014	-5301	-11880	335	-2030	-7080	-8435	6	-3128	-8105	-8447	6454
0.185000	-29	43	81	-70	-110	-36	7	-18	-21	3	-76	-66	-98	-21	-33	-64	-101	30	-87	-38	-105	-26	-104	-73	-66	-4	-96	-16	-72	-69	-148	-78	1148	10648	-5768	-15662	-2926	-2936	-5370	-11830	1681	-1992	-7106	-8344	-3247	-3078	-8125	-8458	6307
0.185833	-26	37	86	-63	-109	-35	12	-19	-19	5	-74	-69	-92	-18	-34	-62	-100	35	-85	-34	-105	-28	-100	-70	-64	-1	-100	-16	-77	-73	-149	-77	174	10559	-5611	-15867	-1633	-2865	-5441	-11769	2634	-1962	-7142	-8262	-2829	-3036	-8130	-8470	16983
0.186667	-28	36	88	-63	-109	-33	9	-18	-16	4	-77	-72	-92	-18	-30	-61	-98	34	-90	-36	-107	-25	-81	-70	-62	-1	-99	-14	-75	-68	-149	-74	86	10431	-5458	-16180	1599	-2796	-5516	-11711	3539	-1924	-7182	-8187	286	-2994	-8120	-8493	13770
0.187500	-29	40	87	-61	-109	-35	9	-16	-46	5	-78	-67	-96	-21	-32	-62	-97	36	-87	-32	-104	-25	-100	-70	-62	-3	-100	-15	-73	-72	-150	-75	-437	10277	-5322	-16498	5379	-2730	-5589	-11649	4347	-1888	-7231	-8123	2547	-2963	-8097	-8519	8972
0.188333	-25	41	88	-59	-112	-33	12	-15	-15	8	-72	-65	-93	-16	-30	-60	-99	36	-86	-33	-108	-25	-100	-69	-65	2	-98	-14	-73	-69	-146	-73	-609	10089	-5215	-16848	8555	-2663	-5666	-11590	4915	-1844	-7280	-8064	1899	-2929	-8058	-8539	17898
0.189167	-23	39	87	-59	-109	-34	12	-16	-10	4	-73	-65	-96	-19	-32	-64	-99	35	-85	-31	-105	-22	-98	-69	-68	0	-99	-12	-74	-72	-149	-79	-348	9885	-5134	-17213	11149	-2592	-5741	-11532	5557	-1788	-7332	-8018	145	-2897	-8017	-8570	16574
0.190000	-27	44	85	-61	-111	-38	10	-17	-19	6	-73	-67	-97	-21	-32	-62	-101	34	-88	-35	-108	-26	-101	-74	-51	-1	-102	-17	-77	-75	-150	-78	-527	9653	-5094	-17592	13150	-2523	-5814	-11467	6070	-1722	-7390	-7980	-1952	-2861	-7959	-8593	13255
0.190833	-27	37	88	-63	-112	-38	8	-22	-26	5	-77	-70	-125	-21	-33	-64	-100	32	-91	-33	-105	-22	-101	-72	-63	-1	-100	-14	-75	-73	-150	-75	-304	9411	-5088	-17964	14003	-2440	-5872	-11402	6432	-1642	-7445	-7945	-3423	-2824	-7898	-8613	18880
0.191667	-31	38	89	-60	-112	-38	11	-22	-19	4	-75	-64	-97	-16	-32	-63	-100	28	-90	-34	-110	-21	-105	-72	-66	-4	-102	-13	-74	-73	-149	-75	-718	9150	-5130	-18325	14262	-2359	-5929	-11341	6770	-1559	-7501	-7927	-2095	-2785	-7838	-8627	18808
0.192500	-28	41	87	-58	-112	-38	10	-19	-21	5	-69	-63	-98	-19	-33	-61	-103	32	-88	-34	-109	-23	-99	-72	-64	-3	-101	-17	-78	-74	-149	-78	-1654	8877	-5214	-18668	15262	-2266	-5965	-11281	6560	-1458	-7548	-7913	604	-2743	-7772	-8637	14233
0.193333	-21	38	88	-58	-112	-35	12	-18	-23	1	-75	-64	-99	-19	-31	-60	-102	34	-90	-34	-108	-23	-101	-76	-67	3	-105	-14	-76	-69	-150	-76	586	8605	-5339	-18981	13095	-2174	-5999	-11218	6905	-1353	-7597	-7914	-3794	-2701	-7708	-8639	16291
0.194167	-28	39	90	-59	-107	-34	11	-16	-18	7	-73	-63	-96	-17	-30	-66	-98	34	-86	-32	-104	-23	-98	-69	-64	1	-99	-11	-74	-68	-147	-74	348	8332	-5505	-19255	9703	-2072	-6006	-11156	7567	-1238	-7641	-7914	-5087	-2652	-7640	-8639	24561
0.195000	-22	45	94	-53	-108	-36	18	-14	-16	7	-70	-63	-92	-15	-28	-56	-96	35	-83	-24	-102	-18	-97	-66	-62	2	-100	-12	-73	-68	-143	-73	-128	8063	-5705	-19486	6410	-1967	-5998	-11097	7865	-1125	-7676	-7927	-5922	-2609	-7578	-8636	20364
0.195833	-24	38	94	-58	-108	-33	17	-5	-6	6	-72	-62	-95	-13	-27	-55	-98	34	-84	-31	-104	-19	-97	-64	-62	2	-99	-11	-72	-67	-143	-68	631	7790	-5936	-19678	2495	-1864	-5973	-11049	8086	-1006	-7712	-7949	-5364	-2568	-7521	-8627	20014
0.196667	-24	42	91	-55	-108	-35	13	-11	-15	7	-70	-63	-97	-15	-30	-57	-99	37	-82	-32	-99	-19	-99	-66	-57	3	-98	-11	-77	-69	-148	-73	340	7526	-6184	-19822	-1123	-1762	-5934	-10999	8496	-892	-7737	-7979	-4696	-2532	-7471	-8624	25317
0.197500	-25	42	91	-57	-112	-34	11	-13	-18	32	-70	-63	-95	-14	-25	-59	-101	35	-82	-33	-110	-23	-101	-69	-62	1	-99	-13	-73	-67	-144	-77	306	7272	-6442	-19945	-4101	-1662	-5878	-10958	8743	-783	-7761	-8014	-3847	-2497	-7422	-8609	22762
0.198333	-25	44	91	-58	-109	-35	15	-14	-18	5	-74	-66	-98	-17	-32	-63	-99	35	-84	-34	-108	-28	-102	-70	-62	-19	-100	-17	-74	-74	-148	-77	1423	7023	-6705	-19983	-8443	-1569	-5801	-10917	9163	-684	-7780	-8054	-6704	-2470	-7382	-8603	19589
0.199167	-27	40	87	-59	-115	-40	8	-13	-21	2	-77	-67	-99	-16	-33	-60	-100	34	-81	-38	-105	-24	-100	-68	-64	-1	-101	-17	-73	-68	-146	-77	807	6791	-6954	-19999	-12923	-1494	-5713	-10882	9474	-595	-7786	-8095	-6656	-2440	-7343	-8589	29047
0.200000	-36	39	88	-57	-109	-35	12	-14	-19	4	-70	-63	-97	-17	-31	-59	-101	34	-82	-34	-104	-23	-95	-69	-65	0	-90	-15	-73	-68	-146	-80	436	6572	-7183	-19984	-14551	-1392	-5616	-10846	9631	-505	-7787	-8134	-3490	-2419	-7313	-8575	28062
0.200833	-27	39	89	-59	-109	-36	10	-14	-24	33	-70	-64	-96	-15	-29	-59	-103	36	-82	-33	-108	-23	-100	-70	-66	-1	-99	-15	-74	-68	-128	-78	176	6368	-7380	-19938	-14267	-1321	-5506	-10814	9519	-434	-7780	-8172	-316	-2402	-7290	-8569	19374
0.201667	-29	41	88	-57	-109	-34	15	-11	-18	5	-73	-61	-99	-14	-27	-59	-98	33	-83	-30	-105	-22	-96	-66	-65	0	-96	-13	-75	-68	-145	-75	-349	6168	-7544	-19873	-13450	-1256	-5390	-10788	9169	-373	-7755	-8207	68	-2387	-7262	-8566	25596
0.202500	-27	44	90	-62	-107	-36	13	-14	-21	26	-73	-60	-97	-13	-29	-58	-96	36	-82	-30	-102	-22	-98	-65	-62	-1	-96	-13	-72	-67	-147	-72	-127	5986	-7663	-19786	-12295	-1212	-5277	-10759	8916	-327	-7735	-8234	-921	-2375	-7256	-8557	25069
0.203333	-24	43	90	-56	-109	-32	17	-11	-16	6	-70	-61	-93	-11	-26	-58	-97	36	-82	-28	-100	-19	-95	-61	-63	6	-95	-7	-69	-66	-144	-73	-440	5810	-7740	-19708	-10771	-1169	-5168	-10738	8349	-291	-7699	-8258	-1798	-2369	-7252	-8553	18835
0.204167	-26	42	90	-57	-109	-32	16	-13	-17	5	-70	-62	-97	-14	-24	-59	-105	36	-83	-31	-103	-22	-96	-67	-62	0	-99	-13	-74	-68	-148	-75	-678	5649	-7768	-19624	-8922	-1143	-5063	-10717	7517	-267	-7658	-8278	-1561	-2363	-7252	-8559	20972
0.205000	-17	39	87	-61	-109	-35	12	-14	-18	4	-73	-62	-96	-18	-30	-60	-100	35	-84	-30	-98	-21	-98	-69	-78	-3	-97	-14	-77	-69	-147	-75	-754	5496	-7746	-19544	-6405	-1126	-4969	-10697	6435	-260	-7607	-8289	733	-2359	-7253	-8568	20087
0.205833	-29	38	86	-62	-112	-33	12	-17	-21	4	-79	-66	-97	-15	-29	-60	-101	37	-85	-29	-103	-22	-99	-67	-65	-5	-99	-16	-77	-73	-147	-81	-1892	5349	-7675	-19468	-2421	-1121	-4880	-10679	4588	-266	-7550	-8289	4607	-2356	-7257	-8575	14423
0.206667	-29	39	86	-63	-112	-38	10	-16	-21	5	-76	-66	-98	-18	-31	-64	-102	36	-85	-34	-111	-24	-100	-72	-68	-4	-99	-16	-77	-73	-151	-80	-440	5204	-7566	-19411	-534	-1133	-4810	-10663	3064	-280	-7487	-8285	1474	-2354	-7259	-8590	11385
0.207500	-28	37	85	-65	-111	-39	8	-18	-22	2	-78	-66	-101	-18	-32	-62	-102	34	-87	-32	-104	-24	-100	-70	-65	-1	-100	-14	-77	-73	-149	-80	-201	5077	-7415	-19358	12	-1142	-4757	-10646	1896	-296	-7417	-8267	196	-2356	-7260	-8602	15831
0.208333	-25	40	88	-61	-112	-35	12	-13	-16	5	-72	-64	-95	-11	-29	-59	-102	38	-83	-32	-107	-32	-98	-69	-61	0	-98	-3	-75	-69	-149	-78	-1275	4939	-7235	-19331	2042	-1167	-4699	-10633	215	-323	-7341	-8248	912	-2356	-7252	-8617	12027
0.209167	-23	41	89	-60	-108	-31	16	-14	-17	6	-72	-62	-98	-28	-28	-60	-101	38	-82	-30	-105	-24	-98	-68	-63	-1	-97	-11	-74	-73	-150	-78	124	4814	-7033	-19318	3144	-1188	-4659	-10618	-1442	-359	-7267	-8226	2240	-2366	-7242	-8639	7421
0.210000	-27	42	91	-62	-109	-34	12	-18	-17	8	-70	-62	-98	-14	-27	-62	-97	37	-81	-31	-105	-23	-98	-82	-65	-1	-97	-11	-74	-69	-149	-78	198	4695	-6822	-19317	4162	-1238	-4633	-10608	-3132	-402	-7189	-8200	3386	-2367	-7240	-8659	10402
0.210833	-24	38	87	-58	-107	-34	11	-7	-45	6	-70	-61	-97	-13	-30	-61	-102	38	-83	-30	-108	-21	-98	-70	-64	0	-97	-10	-74	-69	-154	-79	-149	4576	-6604	-19329	4980	-1282	-4614	-10598	-5054	-447	-7109	-8174	4308	-2380	-7195	-8677	7972
0.211667	-26	39	89	-59	-109	-35	11	-18	-17	6	-72	-63	-96	-13	-29	-59	-95	52	-83	-33	-107	-23	-98	-70	-66	-1	-98	-11	-74	-70	-147	-78	773	4466	-6387	-19351	4004	-1331	-4604	-10588	-6610	-496	-7034	-8153	940	-2394	-7155	-8689	2251
0.212500	-27	37	87	-59	-86	-35	12	-16	-16	6	-72	-66	-95	-15	-29	-61	-101	34	-86	-31	-105	-23	-98	-72	-62	-4	-101	-12	-73	-69	-147	-78	417	4360	-6181	-19383	1682	-1383	-4594	-10583	-7999	-542	-6956	-8131	-509	-2407	-7105	-8704	8213
0.213333	-40	39	87	-62	-110	-35	11	-19	-21	4	-74	-63	-94	-14	-31	-60	-100	34	-84	-32	-108	-25	-83	-72	-66	-4	-101	-12	-77	-70	-150	-79	-34	4255	-5994	-19412	913	-1431	-4580	-10577	-9589	-592	-6879	-8118	2000	-2426	-7044	-8713	10253
0.214167	-29	37	87	-59	-110	-34	13	-15	-18	5	-75	-63	-99	-16	-30	-58	-118	35	-85	-30	-107	-22	-98	-69	-66	0	-99	-11	-74	-68	-149	-77	196	4161	-5827	-19443	691	-1482	-4568	-10574	-11053	-619	-6796	-8107	4541	-2443	-6965	-8713	573
0.215000	-27	42	89	-58	-107	-33	12	-16	-19	4	-73	-63	-96	-14	-29	-57	-98	34	-84	-33	-101	-22	-100	-70	-66	-6	-103	-14	-75	-70	-147	-77	-95	4072	-5688	-19469	-465	-1527	-4540	-10574	-12403	-686	-6727	-8110	4403	-2468	-6881	-8710	4899
0.215833	-28	34	85	-63	-108	-45	10	-18	-23	3	-73	-65	-98	-14	-31	-60	-101	35	-84	-32	-104	-22	-100	-68	-61	0	-101	-4	-75	-68	-147	-78	240	3995	-5572	-19488	-2046	-1576	-4510	-10573	-13507	-725	-6639	-8112	2860	-2488	-6783	-8699	7461
0.216667	-26	38	88	-59	-111	-36	13	-15	-18	6	-72	-67	-99	-15	-28	-57	-102	54	-84	-32	-122	-24	-102	-69	-64	-1	-101	-16	-72	-69	-147	-75	-29	3922	-5488	-19495	-3515	-1616	-4468	-10576	-14484	-772	-6560	-8128	1291	-2511	-6686	-8686	1533
0.217500	-24	40	87	-61	-110	-38	12	-15	-19	5	-72	-63	-96	-13	-28	-57	-101	36	-84	-36	-109	-24	-102	-70	-63	-1	-99	-13	-74	-70	-148	-78	23	3860	-5412	-19497	-5288	-1644	-4422	-10583	-15316	-807	-6482	-8152	326	-2535	-6578	-8660	4166
0.218333	-24	38	87	-60	-105	-38	13	-14	-17	5	-70	-64	-97	-18	-30	-58	-100	34	-86	-32	-107	-25	-99	-66	-63	-23	-100	-15	-73	-70	-150	-77	42	3809	-5402	-19487	-6929	-1696	-4354	-10590	-16065	-847	-6401	-8185	1075	-2562	-6469	-8628	5979
0.219167	-25	42	88	-60	-110	-38	10	-14	-18	-13	-73	-67	-91	-16	-31	-58	-99	34	-88	-35	-105	-24	-102	-69	-65	-1	-102	-13	-72	-69	-147	-77	-1197	3763	-5396	-19460	-7083	-1735	-4283	-10600	-16992	-892	-6322	-8224	4645	-2592	-6365	-8592	1317
0.220000	-25	39	89	-58	-108	-36	11	-13	-18	5	-72	-65	-94	-18	-33	-59	-96	35	-85	-29	-99	-23	-101	-69	-63	0	-100	-11	-75	-69	-149	-76	-121	3733	-5409	-19425	-7582	-1771	-4197	-10609	-17495	-934	-6245	-8271	2828	-2629	-6271	-8553	-1547
0.220833	-23	40	90	-61	-99	-38	13	-16	-17	5	-72	-66	-95	-16	-29	-59	-99	33	-86	-33	-104	-22	-102	-69	-63	0	-101	-13	-73	-66	-149	-74	1114	3708	-5451	-19373	-9861	-1817	-4110	-10626	-17213	-989	-6173	-8321	-83	-2671	-6182	-8508	4154
0.221667	-23	44	87	-58	-107	-35	16	-12	-15	4	-73	-63	-94	-17	-29	-63	-101	32	-86	-40	-102	-23	-100	-65	-62	0	-99	-13	-70	-68	-146	-75	-469	3690	-5483	-19316	-9836	-1862	-4018	-10649	-17251	-1045	-6090	-8378	398	-2721	-6108	-8466	4305
0.222500	-26	54	88	-59	-108	-35	6	-16	-13	3	-72	-64	-91	-16	-30	-59	-95	34	-85	-34	-100	-25	-103	-69	-61	0	-99	-12	-70	-70	-156	-76	767	3680	-5534	-19249	-10057	-1920	-3933	-10661	-17270	-1115	-6038	-8439	576	-2781	-6051	-8422	-2197
0.223333	-24	37	88	-59	-108	-39	15	-14	-15	2	-74	-66	-95	-18	-32	-62	-101	32	-91	-34	-104	-27	-105	-69	-64	-4	-103	-15	-75	-70	-152	-79	468	3668	-5590	-19178	-9708	-1989	-3845	-10686	-17102	-1197	-5982	-8502	1557	-2856	-6009	-8386	1104
0.224167	-27	39	84	-59	-111	-39	11	-18	-23	1	-80	-62	-100	-19	-33	-62	-112	32	-91	-33	-104	-24	-101	-68	-67	-6	-102	-15	-73	-69	-151	-76	-303	3663	-5637	-19096	-8073	-2071	-3754	-10711	-17018	-1287	-5933	-8561	3461	-2938	-5988	-8355	540
0.225000	-30	38	84	-61	-111	-38	11	-17	-21	3	-79	-67	-99	-19	-32	-63	-82	29	-92	-39	-105	-30	-100	-69	-67	-4	-102	-17	-75	-73	-152	-78	246	3657	-5682	-19012	-6036	-2152	-3677	-10741	-16843	-1386	-5891	-8615	1863	-3028	-5984	-8331	-6549
0.225833	-34	33	85	-60	-109	-49	13	-17	-23	0	-79	-69	-97	-16	-31	-62	-100	30	-86	-34	-103	-26	-102	-69	-65	0	-100	-18	-96	-73	-144	-77	286	3652	-5711	-18921	-5521	-2260	-3605	-10774	-16566	-1498	-5855	-8665	-497	-3131	-5994	-8310	-3571
0.226667	-25	37	82	-60	-111	-36	12	-15	-19	2	-75	-65	-97	-17	-17	-63	-100	7	-90	-36	-96	-26	-100	-67	-65	-3	-100	-18	-74	-72	-151	-77	-676	3638	-5727	-18830	-3193	-2377	-3537	-10818	-16615	-1623	-5828	-8706	1550	-3236	-6024	-8307	1097
0.227500	-26	38	84	-58	-111	-35	19	-15	-19	2	-79	-68	-97	-19	-31	-61	-99	33	-85	-33	-105	-27	-101	-70	-63	-3	-98	-17	-75	-74	-149	-76	-665	3602	-5733	-18740	761	-2513	-3480	-10849	-16600	-1749	-5814	-8738	4840	-3357	-6064	-8312	-10189
0.228333	-27	40	86	-59	-109	-39	13	-13	-19	4	-73	-63	-97	-16	-28	-61	-97	37	-85	-36	-105	-24	-100	-67	-64	-3	-97	-15	-72	-70	-150	-74	-1048	3582	-5708	-18649	4562	-2666	-3427	-10895	-16743	-1889	-5808	-8756	5839	-3474	-6118	-8330	-10676
0.229167	-24	41	87	-57	-110	-38	15	-15	-17	3	-73	-66	-99	-19	-29	-60	-100	33	-83	-32	-104	-23	-98	-67	-62	0	-96	-16	-75	-73	-151	-73	-928	3543	-5675	-18555	7750	-2832	-3383	-10941	-16908	-2031	-5806	-8764	4675	-3603	-6181	-8362	-6677
0.230000	-25	40	87	-56	-109	-36	11	-15	-17	5	-73	-63	-95	-16	-30	-60	-100	34	-81	-33	-102	-27	-101	-72	-62	0	-97	-14	-74	-70	-146	-72	-925	3478	-5620	-18470	10123	-3010	-3341	-10995	-17027	-2179	-5816	-8764	2939	-3728	-6246	-8404	-13917
0.230833	-24	40	88	-58	-109	-38	10	-10	-19	13	-73	-67	-98	-17	-32	-62	-100	33	-84	-32	-107	-23	-100	-68	-63	-5	-119	-13	-75	-67	-150	-77	-947	3403	-5558	-18388	11573	-3207	-3304	-11049	-17044	-2329	-5828	-8750	1351	-3855	-6319	-8466	-15181
0.231667	-27	39	85	-60	-111	-39	9	-18	-19	5	-75	-65	-100	-26	-31	-64	-100	32	-87	-35	-108	-26	-104	-75	-66	-6	-99	-18	-75	-74	-152	-77	-836	3316	-5476	-18306	12179	-3421	-3271	-11108	-17013	-2486	-5846	-8730	1345	-3984	-6387	-8535	-13354
0.232500	-32	37	84	-63	-125	-42	6	-19	-23	0	-78	-67	-101	-21	-33	-62	-105	30	-88	-38	-109	-25	-101	-70	-67	-4	-100	-17	-78	-74	-151	-77	-1586	3223	-5389	-18230	13208	-3638	-3237	-11165	-17385	-2631	-5869	-8693	4738	-4104	-6454	-8612	-18063
0.233333	-30	35	82	-61	-114	-40	9	-18	-21	1	-77	-66	-101	-19	-33	-63	-102	29	-93	-36	-111	-29	-87	-70	-67	-5	-101	-17	-80	-74	-148	-77	-1344	3109	-5301	-18157	13997	-3865	-3204	-11225	-17666	-2780	-5888	-8653	4147	-4225	-6517	-8705	-23023
0.234167	-28	38	85	-59	-111	-36	10	-16	-18	1	-74	-66	-97	-15	-32	-60	-104	33	-84	-36	-103	-24	-99	-73	-59	0	-101	-14	-73	-72	-147	-74	1033	2978	-5215	-18063	10933	-4097	-3165	-11281	-16821	-2923	-5905	-8601	-1194	-4336	-6570	-8801	-20100
0.235000	-24	42	90	-58	-110	-35	13	-15	-18	4	-74	-63	-93	-15	-26	-60	-97	41	-91	-34	-104	-25	-95	-69	-62	-6	-101	-13	-73	-68	-146	-73	-383	2867	-5128	-18015	8343	-4335	-3131	-11338	-16000	-3063	-5925	-8550	-1763	-4428	-6615	-8909	-17512
0.235833	-26	37	90	-59	-107	-41	15	-16	-17	4	-72	-63	-94	-17	-29	-61	-98	34	-84	-34	-103	-23	-99	-69	-64	-6	-99	-12	-72	-82	-146	-74	123	2732	-5062	-17958	5189	-4582	-3094	-11395	-15178	-3200	-5942	-8496	-2219	-4555	-6661	-9018	-24370
0.236667	-25	41	89	-58	-109	-38	15	-14	-17	2	-74	-59	-99	-17	-28	-61	-98	30	-95	-30	-104	-24	-97	-69	-64	-1	-98	-15	-74	-72	-147	-74	707	2600	-5007	-17895	2278	-4827	-3057	-11445	-14218	-3338	-5954	-8443	-1171	-4665	-6691	-9128	-22603
0.237500	-24	40	98	-63	-111	-39	15	-19	-18	4	-73	-64	-97	-14	-29	-59	-99	35	-84	-35	-105	-27	-98	-72	-63	-4	-100	-11	-74	-70	-146	-74	362	2463	-4982	-17847	-245	-5074	-3020	-11495	-12885	-3475	-5966	-8397	127	-4768	-6714	-9246	-20370
0.238333	-24	40	90	-61	-109	-39	13	-15	-17	3	-73	-67	-99	-17	-30	-62	-102	34	-83	-33	-104	-24	-99	-72	-62	0	-100	-15	-77	-72	-149	-76	701	2330	-4969	-17799	-2518	-5318	-2977	-11544	-11238	-3610	-5968	-8357	-1194	-4883	-6731	-9371	-25321
0.239167	-27	39	86	-63	-113	-41	9	-15	-23	1	-84	-63	-99	-17	-29	-60	-101	33	-85	-33	-110	-27	-101	-74	-67	-3	-101	-15	-66	-74	-151	-78	1391	2206	-4974	-17757	-6449	-5559	-2942	-11588	-9230	-3751	-5975	-8321	-4681	-4998	-6739	-9470	-24516
0.240000	-26	39	88	-60	-113	-40	8	-16	-22	4	-77	-65	-102	-22	-34	-61	-91	30	-85	-34	-114	-26	-101	-74	-68	-7	-102	-17	-79	-76	-152	-79	483	2072	-5028	-17721	-8659	-5793	-2893	-11630	-7434	-3899	-5978	-8299	-3470	-5120	-6743	-9581	-16041
0.240833	-28	33	81	-63	-113	-51	8	-18	-22	0	-78	-67	-102	-19	-32	-61	-103	28	-85	-32	-108	-26	-103	-75	-68	-3	-100	-16	-56	-82	-148	-79	654	1955	-5092	-17682	-8245	-6021	-2842	-11665	-5527	-4043	-5968	-8276	-43	-5245	-6731	-9671	-23361
0.241667	-26	41	84	-59	-111	-35	10	-15	-17	5	-75	-65	-97	-16	-38	-59	-100	33	-83	-33	-102	-24	-97	-72	-64	-3	-100	-12	-74	-70	-147	-76	265	1846	-5185	-17649	-7019	-6241	-2791	-11694	-3728	-4196	-5963	-8264	1583	-5387	-6710	-9757	-25970
0.242500	-25	41	86	-58	-107	-35	12	-15	-21	7	-73	-63	-93	-16	-28	-58	-98	35	-84	-31	-103	-22	-97	-73	-64	-5	-96	-12	-72	-70	-139	-75	279	1741	-5301	-17618	-5797	-6452	-2738	-11723	-1947	-4352	-5954	-8261	572	-5536	-6683	-9831	-19057
0.243333	-24	42	87	-57	-103	-31	17	-14	-17	7	-73	-61	-93	-16	-29	-59	-99	34	-84	-29	-101	-22	-99	-70	-63	-1	-96	-13	-73	-68	-147	-77	214	1643	-5437	-17594	-4000	-6659	-2681	-11746	-137	-4517	-5944	-8266	-788	-5700	-6647	-9875	-24014
0.244167	-26	43	90	-56	-110	-33	15	-21	-17	6	-49	-63	-100	-17	-28	-59	-98	34	-82	-34	-104	-21	-96	-70	-63	-3	-99	-14	-74	-70	-146	-75	-151	1554	-5596	-17567	-1730	-6857	-2625	-11773	1599	-4696	-5940	-8278	-1334	-5875	-6607	-9947	-26605
0.245000	-26	38	82	-59	-111	-32	13	-17	-18	3	-75	-65	-97	-16	-28	-45	-102	30	-86	-41	-104	-22	-119	-73	-64	-3	-99	-14	-73	-70	-145	-79	-181	1468	-5758	-17551	843	-7049	-2563	-11798	3169	-4850	-5931	-8298	-458	-6067	-6563	-9986	-22933
0.245833	-27	39	79	-58	-110	-38	12	-15	-19	5	-77	-63	-95	-16	-28	-58	-100	35	-84	-31	-110	-21	-99	-76	-65	-3	-101	-15	-76	-69	-144	-75	-839	1391	-5925	-17532	4136	-7235	-2502	-11820	4256	-5059	-5932	-8321	2687	-6253	-6511	-10014	-25323
0.246667	-26	42	84	-58	-111	-31	12	-14	-19	5	-76	-69	-96	-17	-28	-61	-99	33	-84	-35	-105	-19	-98	-68	-66	0	-96	-10	-76	-72	-145	-75	-1330	1319	-6098	-17515	7973	-7411	-2438	-11841	5051	-5251	-5931	-8343	3798	-6454	-6454	-10033	-29848
0.247500	-25	40	85	-77	-109	-34	13	-15	-19	6	-74	-63	-99	-14	-29	-60	-101	34	-83	-33	-108	-19	-98	-68	-63	-3	-105	-14	-75	-66	-146	-85	831	1249	-6263	-17500	8579	-7591	-2370	-11866	6476	-5448	-5931	-8378	-1114	-6657	-6399	-10045	-28417
0.248333	-26	41	85	-62	-109	-34	13	-16	-17	8	-72	-65	-100	-15	-31	-57	-100	53	-84	-35	-107	-23	-102	-69	-66	0	-99	-15	-75	-69	-145	-76	-469	1179	-6421	-17486	9503	-7771	-2307	-11892	7536	-5657	-5937	-8407	-1091	-6865	-6344	-10050	-24950
0.249167	-26	45	86	-42	-109	-36	15	-15	-22	4	-76	-66	-96	-15	-30	-60	-102	32	-82	-33	-107	-22	-96	-69	-63	-1	-100	-10	-74	-68	-138	-78	-506	1113	-6561	-17472	10051	-7946	-2246	-11917	8422	-5858	-5946	-8439	-1138	-7069	-6287	-10050	-29142
0.250000	-27	38	85	-61	-111	-33	13	-13	-18	8	-75	-64	-99	-18	-35	-56	-101	35	-86	-40	-109	-24	-98	-66	-62	-1	-98	-15	-75	-68	-145	-76	86	1049	-6688	-17462	9909	-8128	-2182	-11946	9207	-6064	-5983	-8473	222	-7270	-6234	-10045	-27985
0.250833	-28	42	86	-59	-116	-33	12	-14	-19	6	-72	-63	-99	-17	-31	-59	-100	35	-83	-32	-109	-21	-100	-74	-63	0	-98	-11	-78	-70	-148	-76	-211	981	-6786	-17447	9308	-8308	-2123	-11977	10010	-6274	-5973	-8504	1207	-7465	-6192	-10045	-25262
0.251667	-28	42	86	-58	-112	-35	10	-16	-18	0	-72	-70	-97	-24	-28	-62	-99	33	-82	-33	-103	-22	-99	-70	-65	0	-98	-14	-73	-69	-145	-78	-47	911	-6864	-17437	8652	-8505	-2066	-12013	10731	-6478	-5990	-8539	827	-7652	-6146	-10041	-26652
0.252500	-28	39	86	-59	-109	-33	13	-16	-17	5	-73	-65	-98	-16	-31	-60	-100	33	-85	-33	-113	-25	-100	-68	-62	-1	-100	-14	-76	-74	-148	-75	833	833	-6916	-17426	5798	-8694	-2015	-12040	11744	-6687	-6007	-8574	-2892	-7831	-6110	-10040	-27170
0.253333	-27	38	86	-60	-113	-36	11	-15	-19	3	-73	-77	-97	-18	-30	-61	-102	33	-85	-33	-105	-24	-100	-70	-64	-4	-100	-13	-75	-68	-146	-75	116	751	-6936	-17413	3040	-8896	-1974	-12072	12321	-6893	-6020	-8613	-2902	-8001	-6078	-10046	-19500
0.254167	-28	39	84	-63	-110	-33	13	-11	-16	6	-73	-62	-97	-17	-28	-62	-98	35	-81	-32	-105	-21	-99	-67	-63	0	-103	-13	-74	-66	-146	-73	480	672	-6931	-17401	1707	-9105	-1933	-12107	12800	-7092	-6029	-8643	-552	-8159	-6055	-10054	-19583
0.255000	-23	40	89	-56	-107	-30	15	-13	-19	2	-73	-62	-93	-11	-27	-58	-98	37	-79	-32	-101	-19	-97	-66	-63	0	-98	-11	-72	-66	-145	-74	421	581	-6893	-17385	268	-9319	-1903	-12154	13314	-7292	-6036	-8681	887	-8308	-6044	-10069	-22517
0.255833	-26	38	87	-57	-105	-33	15	-13	-17	6	-70	-64	-95	-15	-29	-61	-98	32	-69	-34	-102	-22	-98	-60	-63	1	-99	-13	-74	-70	-146	-74	603	484	-6839	-17369	-1768	-9549	-1879	-12167	13757	-7491	-6039	-8731	-9	-8449	-6041	-10095	-15388
0.256667	-25	38	85	-92	-111	-27	12	-15	-17	-28	-77	-67	-94	-15	-29	-62	-97	34	-84	-34	-105	-26	-100	-69	-64	-3	-103	-17	-77	-69	-138	-76	834	378	-6758	-17350	-3830	-9782	-1870	-12224	14235	-7687	-6033	-8774	-1321	-8591	-6045	-10127	-13826
0.257500	-29	34	85	-64	-111	-35	10	-17	-25	2	-77	-66	-98	-17	-31	-64	-103	33	-113	-36	-105	-35	-96	-69	-63	0	-97	-14	-76	-69	-148	-75	633	274	-6656	-17322	-5838	-10016	-1862	-12261	14665	-7878	-6019	-8814	-2519	-8721	-6057	-10137	-14357
0.258333	-25	38	87	-61	-108	-38	11	6	-19	4	-72	-67	-95	-17	-30	-61	-99	34	-84	-35	-107	-26	-98	-67	-63	-3	-100	-17	-77	-70	-148	-74	805	162	-6538	-17288	-7824	-10256	-1857	-12299	15182	-8069	-6004	-8872	-3032	-8848	-6071	-10201	-9275
0.259167	-27	37	86	-63	-108	-34	12	-17	-17	4	-77	-66	-97	-16	-29	-61	-98	33	-86	-32	-104	-25	-101	-69	-63	-1	-99	-13	-72	-72	-150	-75	277	33	-6411	-17242	-9167	-10499	-1866	-12345	15623	-8255	-5976	-8922	-1163	-8973	-6088	-10244	-6700
0.260000	-26	37	88	-58	-110	-35	10	-18	-9	5	-76	-67	-97	-16	-31	-60	-98	35	-84	-31	-107	-26	-98	-69	-64	0	-99	-18	-76	-75	-150	-77	-874	-93	-6274	-17189	-8760	-10738	-1871	-12382	15570	-8443	-5948	-8984	1541	-9095	-6115	-10288	-7527
0.260833	-23	36	89	-59	-111	-39	10	-14	-19	4	-74	-65	-95	-16	-28	-62	-100	35	-101	-31	-100	-25	-69	-70	-62	0	-98	-15	-70	-70	-148	-74	1091	-230	-6133	-17119	-10186	-10982	-1896	-12427	16173	-8626	-5916	-9043	-2687	-9218	-6142	-10334	-5660
0.261667	-27	40	88	-44	-131	-35	10	-15	-26	7	-72	-63	-97	-18	-29	-58	-98	35	-83	-29	-104	-22	-98	-67	-63	0	-96	-18	-74	-69	-151	-74	353	-371	-5995	-17040	-11256	-11224	-1911	-12467	16878	-8812	-5882	-9109	-3264	-9345	-6168	-10384	3940
0.262500	-25	42	89	-57	-112	-38	12	-16	-17	8	-73	-65	-95	-15	-28	-57	-99	40	-84	-28	-105	-21	-95	-68	-62	0	-96	-15	-73	-68	-145	-74	-713	-516	-5858	-16941	-11018	-11463	-1938	-12512	17120	-8999	-5849	-9176	-3260	-9468	-6196	-10424	2855
0.263333	-24	43	89	-57	-108	-34	13	-14	0	6	-74	-64	-134	-17	-29	-61	-100	33	-83	-29	-103	-21	-96	-67	-64	0	-97	-14	-72	-68	-146	-77	41	-647	-5710	-16832	-10945	-11696	-1963	-12558	17385	-9184	-5818	-9249	-1842	-9598	-6226	-10473	3312
0.264167	-16	41	91	-57	-109	-35	9	-18	-21	4	-75	-63	-94	-17	-30	-62	-99	33	-83	-31	-103	-23	-98	-68	-65	-3	-99	-15	-74	-69	-147	-77	-375	-815	-5610	-16710	-9953	-11933	-1991	-12608	17524	-9375	-5794	-9325	-80	-9730	-6244	-10523	9531
0.265000	-27	37	87	-61	-108	-36	7	-16	-21	2	-76	-59	-95	-23	-33	-64	-101	29	-86	-34	-108	-24	-100	-72	-66	-7	-100	-18	-76	-74	-151	-79	-1040	-955	-5507	-16592	-7604	-12165	-2019	-12660	17309	-9568	-5776	-9405	1281	-9868	-6278	-10565	9025
0.265833	-28	36	86	-62	-112	-40	6	-26	-24	0	-78	-67	-100	-24	-29	-64	-101	43	-87	-26	-109	-24	-103	-70	-67	-4	-101	-16	-77	-73	-149	-78	-44	-1107	-5414	-16436	-6400	-12388	-2039	-12707	17398	-9763	-5762	-9479	-2236	-10000	-6288	-10598	7193
0.266667	-28	37	87	-51	-114	-34	33	-17	-18	4	-75	-67	-99	-18	-29	-62	-104	30	-87	-36	-104	-23	-99	-70	-67	-1	-102	-27	-77	-72	-149	-77	-606	-1250	-5336	-16282	-5403	-12611	-2055	-12758	17172	-9957	-5743	-9557	-2943	-10142	-6302	-10631	17987
0.267500	-25	38	88	-59	-112	-35	11	-18	-22	2	-76	-64	-98	-16	-28	-62	-101	36	-85	-31	-107	-24	-99	-72	-65	-1	-100	-16	-75	-69	-148	-77	-970	-1381	-5264	-16121	-2164	-12827	-2065	-12806	16682	-10152	-5749	-9636	-79	-10277	-6307	-10661	18608
0.268333	-27	39	89	-59	-109	-39	13	-16	-18	22	-74	-64	-97	-16	-27	-60	-99	33	-85	-33	-105	-19	-98	-70	-63	0	-99	-13	-73	-67	-147	-80	-1115	-1507	-5210	-15964	1837	-13043	-2071	-12859	16128	-10351	-5730	-9712	2639	-10419	-6301	-10692	11441
0.269167	-23	41	89	-58	-108	-33	12	-17	-16	6	-74	-63	-95	-15	-26	-61	-96	35	-80	-33	-104	-3	-97	-67	-61	0	-101	-16	-74	-69	-149	-73	-1421	-1617	-5171	-15809	5123	-13255	-2065	-12908	15359	-10554	-5732	-9799	2483	-10558	-6290	-10722	19922
0.270000	-25	39	88	-61	-114	-32	15	-16	-16	6	-78	-65	-95	-14	-27	-59	-98	35	-86	-34	-104	-22	-97	-67	-63	0	-100	-13	-73	-66	-145	-70	-980	-1718	-5139	-15657	7866	-13456	-2055	-12959	14432	-10756	-5731	-9876	1135	-10692	-6271	-10751	21204
0.270833	-28	42	89	-57	-109	-31	13	-17	-16	5	-73	-64	-96	-15	-29	-61	-101	34	-91	-32	-105	-21	-100	-68	-66	0	-101	-15	-76	-72	-147	-74	-1071	-1804	-5115	-15522	9894	-13663	-2032	-12998	13455	-10964	-5732	-9929	-501	-10831	-6249	-10778	16882
0.271667	-28	41	87	-62	-113	-35	9	-13	-19	5	-73	-63	-96	-15	-28	-59	-101	38	-86	-34	-107	-25	-100	-68	-69	0	-101	-12	-75	-72	-147	-75	-925	-1876	-5098	-15391	10811	-13861	-2008	-13056	12497	-11168	-5730	-10043	-1531	-10963	-6215	-10814	21605
0.272500	-26	38	87	-61	-109	-35	10	-15	-19	5	-75	-64	-99	-16	-30	-60	-102	26	-88	-32	-107	-23	-101	-69	-63	0	-102	-15	-75	-69	-152	-76	-895	-1929	-5088	-15283	11334	-14050	-1972	-13101	11329	-11368	-5725	-10131	-365	-11098	-6180	-10872	22692
0.273333	-29	39	84	-63	-111	-40	15	-19	-22	4	-78	-66	-99	-19	-33	-62	-103	34	-88	-38	-115	-27	-104	-73	-72	-4	-103	-16	-80	-73	-152	-84	-1976	-1967	-5077	-15195	12558	-14236	-1926	-13148	9633	-11570	-5713	-10208	2792	-11227	-6142	-10895	19417
0.274167	-28	37	81	-61	-114	-39	9	-18	-26	0	-77	-66	-102	-17	-31	-62	-101	35	-83	-33	-108	-23	-109	-72	-74	0	-102	-14	-74	-70	-149	-78	113	-1981	-5067	-15114	11126	-14399	-1873	-13182	8610	-11756	-5688	-10292	-939	-11349	-6094	-10941	19990
0.275000	-26	42	88	-59	-108	-19	11	-16	-22	4	-73	-66	-95	-14	-28	-56	-98	37	-84	-31	-103	-25	-100	-70	-63	0	-101	-11	-73	-69	-147	-74	752	-1973	-5054	-15061	7510	-14561	-1817	-13218	8051	-11941	-5657	-10374	-2957	-11475	-6043	-10997	27784
0.275833	-28	43	88	-57	-107	-36	12	-13	-17	7	-70	-61	-101	-13	-28	-60	-98	39	-82	-31	-107	-22	-97	-67	-61	2	-99	-12	-72	-68	-147	-74	-662	-1970	-5044	-15030	4963	-14704	-1755	-13252	7009	-12115	-5626	-10459	-3451	-11592	-5999	-11066	25716
0.276667	-26	41	74	-56	-108	-31	12	-13	-17	4	-74	-60	-95	-16	-29	-59	-99	37	-86	-31	-104	-21	-99	-70	-66	-1	-103	-13	-73	-67	-148	-69	539	-1942	-5031	-15020	1682	-14835	-1695	-13287	6265	-12276	-5570	-10537	-2871	-11710	-5956	-11143	23374
0.277500	-28	40	86	-58	-107	-33	12	-13	-15	5	-73	-64	-96	23	-28	-58	-100	34	-92	-31	-102	-19	-97	-68	-62	1	-99	-14	-73	-70	-148	-76	480	-1901	-5013	-15032	-1288	-14946	-1637	-13320	5713	-12417	-5509	-10622	-1935	-11821	-5932	-11229	29154
0.278333	-26	42	85	-59	-111	-34	12	-14	-19	3	-72	-65	-98	-14	-30	-58	-100	35	-84	-32	-107	-23	-100	-70	-66	-1	-102	-13	-75	-59	-147	-72	-92	-1848	-5043	-15059	-3348	-15037	-1581	-13349	4967	-12547	-5444	-10708	-299	-11928	-5885	-11325	28210
0.279167	-27	40	85	-59	-114	-35	11	-12	-21	3	-74	-65	-97	-17	-31	-59	-103	33	-84	-38	-109	-30	-99	-70	-62	-1	-103	-15	-74	-69	-148	-76	900	-1788	-4977	-15101	-5909	-15112	-1532	-13379	4677	-12640	-5369	-10788	-2964	-12029	-5849	-11429	24019
0.280000	-26	39	88	-59	-108	-33	7	-14	-16	2	-76	-66	-94	-18	-32	-59	-102	36	-84	-32	-108	-23	-99	-73	-63	-1	-101	-16	-73	-60	-147	-77	619	-1731	-4954	-15154	-9247	-15167	-1490	-13410	4557	-12745	-5298	-10875	-4318	-12126	-5843	-11545	30830
0.280833	-24	40	84	-63	-109	-35	10	-15	-17	3	-75	-65	-97	-22	-32	-59	-99	18	-85	-29	-108	-26	-101	-70	-64	-3	-99	-15	-73	-70	-147	-77	79	-1657	-4928	-15224	-9976	-15203	-1452	-13448	4000	-12814	-5223	-10960	-1452	-12205	-5834	-11666	32767
0.281667	-25	39	85	-57	-108	-38	9	-16	-17	2	-75	-67	-99	-22	-31	-62	-99	29	-83	-34	-103	-27	-103	-75	-63	-7	-101	-17	-77	-76	-150	-80	197	-1593	-4910	-15295	-8757	-15219	-1429	-13483	3480	-12864	-5150	-11051	1566	-12284	-5836	-11790	26455
0.282500	-27	37	85	-64	-114	-40	8	-17	-22	1	-77	-67	-114	-21	-34	-62	-94	32	-83	-36	-108	-27	-101	-72	-65	-3	-99	-15	-70	-70	-145	-77	-283	-1526	-4890	-15374	-7216	-15215	-1409	-13521	2891	-12890	-5071	-11137	1964	-12341	-5839	-11916	28867
0.283333	-26	40	85	-49	-107	-33	12	-15	-25	3	-72	-65	-94	-19	-31	-62	-98	32	-83	-34	-104	-26	-99	-74	-62	-1	-98	-13	-74	-74	-150	-77	-32	-1467	-4882	-15456	-5555	-15197	-1402	-13562	2471	-12895	-5022	-11228	958	-12394	-5854	-12047	30824
0.284167	-26	39	86	-60	-110	-36	12	-15	-17	5	-74	-64	-96	-17	-31	-60	-99	34	-82	-53	-104	-25	-101	-73	-65	-8	-98	-13	-73	-72	-147	-76	-367	-1416	-4864	-15540	-3316	-15166	-1403	-13610	2216	-12883	-4970	-11324	110	-12420	-5872	-12173	26114
0.285000	-25	37	85	-61	-111	-47	9	-17	-41	3	-76	-65	-98	-22	-31	-65	-100	29	-86	-34	-105	-25	-103	-73	-65	-5	-99	-14	-66	-65	-150	-80	-732	-1370	-4853	-15622	-597	-15122	-1409	-13658	1907	-12850	-4930	-11417	-68	-12449	-5895	-12299	25754
0.285833	-24	37	85	-61	-110	-40	9	-19	-17	2	-76	-69	-98	-18	-32	-63	-98	37	-83	-38	-104	-25	-104	-73	-65	-6	-100	-12	-76	-72	-147	-78	-906	-1330	-4848	-15700	2402	-15066	-1426	-13692	1504	-12807	-4898	-11511	1010	-12457	-5917	-12417	25805
0.286667	-24	38	86	-59	-82	-34	13	-15	-21	4	-75	-65	-97	-19	-31	-62	-102	30	-88	-33	-105	-21	-100	-58	-65	-4	-99	15	-74	-66	-147	-78	-2016	-1297	-4838	-15778	6594	-15000	-1439	-13761	676	-12742	-4873	-11600	4324	-12448	-5935	-12534	20911
0.287500	-25	38	87	-63	-107	-35	12	-16	-21	3	-75	-67	-101	-17	-28	-59	-85	56	-85	-31	-103	-23	-102	-68	-64	-4	-102	-11	-74	-70	-145	-74	-1115	-1269	-4828	-15850	9856	-14936	-1453	-13813	28	-12688	-4862	-11695	1968	-12430	-5953	-12640	15922
0.288333	-26	38	87	-59	-109	-48	13	-16	-18	3	-74	-63	-95	-15	-30	-59	-99	30	-85	-30	-103	-19	-100	-68	-63	0	-96	-11	-70	-68	-142	-76	173	-1246	-4814	-15920	10382	-14864	-1473	-13873	218	-12601	-4853	-11772	-1357	-12401	-5960	-12740	19736
0.289167	-26	42	85	-60	-108	-33	13	-15	-21	5	-76	-62	-96	-14	-32	-59	-102	37	-82	-32	-108	-12	-103	-69	-65	-4	-100	-13	-75	-73	-147	-76	-1489	-1228	-4806	-15980	12012	-14793	-1482	-13929	42	-12523	-4853	-11854	-680	-12365	-5961	-12831	18558
0.290000	-25	39	86	-61	-114	-36	16	-16	-21	3	-79	-65	-100	-19	-33	-60	-102	29	-90	-34	-108	-24	-103	-68	-66	-5	-99	-12	-75	-74	-121	-77	-527	-1216	-4787	-16045	12636	-14724	-1488	-13983	-75	-12447	-4855	-11924	97	-12321	-5949	-12915	11401
0.290833	-31	38	84	-64	-112	-38	10	-19	-24	1	-78	-68	-98	-16	-30	-93	-100	24	-87	-34	-107	-22	-101	-68	-65	-3	-99	-14	-76	-73	-145	-76	-309	-1199	-4762	-16097	12812	-14651	-1483	-14035	34	-12371	-4857	-11985	1247	-12272	-5925	-12992	14522
0.291667	-26	37	82	-56	-113	-38	13	-14	-19	3	-77	-63	-96	-18	-29	-60	-99	28	-85	-34	-107	-23	-101	-68	-67	-6	-84	-13	-72	-70	-147	-76	-596	-1187	-4728	-16149	12610	-14589	-1469	-14079	156	-12302	-4855	-12037	2709	-12221	-5888	-13057	12956
0.292500	-29	39	82	-60	-109	-35	13	-16	-16	5	-76	-65	-98	-17	-30	-60	-100	32	-87	-33	-105	-24	-101	-68	-66	-1	-100	-15	-76	-73	-147	-77	329	-1178	-4684	-16195	11706	-14529	-1442	-14123	616	-12242	-4852	-12083	382	-12175	-5840	-13120	5223
0.293333	-27	39	85	-57	-115	-38	12	-17	-23	4	-75	-64	-98	-16	-32	-65	-101	30	-86	-32	-108	-24	-101	-69	-65	0	-100	-15	-78	-72	-145	-77	705	-1164	-4635	-16235	8601	-14475	-1405	-14154	1277	-12189	-4841	-12117	-2694	-12132	-5777	-13172	8758
0.294167	-25	42	87	-59	-111	-34	13	-14	-18	6	-74	-62	-100	-16	-31	-59	-100	34	-85	-28	-118	-21	-97	-66	-55	1	-98	-13	-75	-69	-148	-74	103	-1150	-4566	-16274	6392	-14422	-1348	-14178	1526	-12151	-4820	-12123	-1420	-12090	-5694	-13224	13663
0.295000	-18	42	75	-56	-109	-31	17	-41	-18	9	-70	-61	-92	-12	-25	-57	-95	35	-83	-28	-103	-19	-97	-68	-63	1	-94	-11	-56	-67	-143	-82	563	-1141	-4493	-16308	5236	-14381	-1282	-14197	2000	-12120	-4796	-12155	1184	-12066	-5627	-13269	1931
0.295833	-22	45	88	-56	-105	-32	18	-11	-15	6	-63	-60	-95	-13	-16	-59	-98	33	-82	-31	-102	-18	-97	-66	-63	2	-97	-12	-73	-68	-146	-72	240	-1137	-4418	-16340	3791	-14343	-1206	-14186	2602	-12107	-4765	-12169	1934	-12046	-5546	-13320	2792
0.296667	-21	42	86	-58	-109	-33	17	-12	-18	6	-73	-62	-96	-13	-24	-57	-99	34	-83	-32	-102	-21	-97	-68	-62	0	-97	-17	-73	-70	-146	-73	486	-1130	-4332	-16367	2002	-14311	-1121	-14209	3341	-12104	-4729	-12175	1009	-12044	-5463	-13364	7191
0.297500	-24	41	85	-56	-109	-31	16	-12	-14	6	-70	-63	-112	-14	-26	-59	-99	33	-96	-32	-104	-22	-97	-66	-64	1	-97	-12	-73	-68	-145	-74	611	-1131	-4241	-16392	166	-14284	-1031	-14199	4197	-12110	-4683	-12177	-237	-12052	-5379	-13414	-638
0.298333	-24	47	89	-58	-107	-30	16	-9	-18	3	-74	-65	-95	-17	-26	-60	-99	29	-85	-32	-108	-23	-98	-70	-67	-4	-103	-16	-73	-72	-150	-66	369	-1136	-4148	-16412	-1891	-14261	-938	-14197	5212	-12127	-4640	-12183	-1154	-12077	-5300	-13470	-350
0.299167	-30	38	81	-62	-113	-36	10	-17	-22	2	-76	-66	-97	-17	-32	-58	-101	28	-82	-35	-107	-25	-99	-69	-62	0	-97	-17	-74	-74	-147	-75	413	-1142	-4053	-16426	-3608	-14232	-838	-14173	6233	-12143	-4589	-12178	-759	-12101	-5223	-13519	2298
0.300000	-25	33	86	-59	-111	-32	17	-14	-21	4	-75	-69	-96	-15	-28	-58	-99	33	-85	-34	-107	-24	-99	-66	-65	-1	-99	-13	-74	-73	-149	-76	-413	-1157	-3956	-16431	-3927	-14204	-741	-14149	6780	-12158	-4538	-12173	2504	-12142	-5156	-13574	-2451
0.300833	-25	40	85	-60	-111	-31	13	-16	-17	4	-70	-65	-99	-17	-28	-60	-99	33	-79	-33	-109	-25	-98	-68	-65	0	-99	-16	-76	-69	-148	-76	-387	-1168	-3862	-16437	-3595	-14169	-651	-14117	7475	-12181	-4494	-12176	1901	-12183	-5098	-13633	-6520
0.301667	-26	39	87	-32	-107	-32	13	-13	-18	4	-74	-68	-96	-16	-26	-57	-97	32	-85	-34	-103	-21	-100	-69	-58	-1	-92	-15	-74	-72	-147	-73	1643	-1188	-3771	-16430	-5623	-14127	-566	-14084	8984	-12192	-4456	-12173	-3514	-12232	-5052	-13693	-2905
0.302500	-24	42	86	-61	-110	-34	15	-13	-17	3	-77	-65	-114	-15	-26	-59	-98	33	-83	-34	-104	-21	-98	-66	-65	0	-98	-15	-73	-69	-146	-74	-86	-1209	-3686	-16422	-5984	-14082	-495	-14056	9957	-12202	-4425	-12173	-4100	-12277	-5022	-13757	-877
0.303333	-25	42	88	-27	-111	-32	16	-14	-15	7	-70	-66	-94	-15	-28	-61	-95	33	-81	-32	-102	-22	-99	-66	-62	2	-98	-14	-67	-68	-149	-72	487	-1226	-3614	-16403	-6350	-14021	-442	-14016	11096	-12199	-4403	-12178	-3179	-12326	-5002	-13823	-8361
0.304167	-28	41	88	-58	-110	-32	12	-15	-21	5	-72	-64	-95	-13	-28	-60	-101	32	-83	-33	-107	-24	-100	-68	-65	-1	-99	-15	-75	-70	-147	-76	540	-1254	-3534	-16385	-5871	-13957	-411	-13985	12293	-12192	-4397	-12187	-231	-12367	-4998	-13889	-6075
0.305000	-26	40	85	-57	-103	-33	12	-16	-27	3	-73	-67	-98	-18	-31	-61	-102	30	-87	-38	-108	-22	-100	-69	-67	-3	-104	-16	-63	-79	-150	-80	-267	-1279	-3470	-16360	-4476	-13879	-394	-13948	13177	-12172	-4410	-12196	2575	-12408	-5017	-13959	-5510
0.305833	-27	35	82	-61	-111	-36	12	-19	-21	6	-74	-66	-98	-3	-32	-64	-103	32	-86	-35	-104	-24	-103	-73	-64	-1	-102	-15	-76	-72	-147	-75	-32	-1303	-3415	-16332	-2463	-13797	-397	-13931	14016	-12140	-4436	-12203	2006	-12437	-5042	-14021	-12044
0.306667	-27	39	80	-61	-111	-38	9	-17	-21	0	-75	-67	-98	-19	-34	-64	-103	26	-88	-36	-108	-26	-109	-72	-68	-4	-102	-18	-79	-87	-152	-83	630	-1330	-3358	-16297	-2357	-13711	-428	-13878	15047	-12100	-4475	-12212	-1247	-12468	-5094	-14085	-10678
0.307500	-28	35	82	-63	-113	-41	7	-19	-21	2	-75	-66	-91	-18	-32	-63	-100	33	-87	-35	-110	-24	-103	-70	-68	-4	-101	-17	-76	-72	-148	-77	-313	-1356	-3308	-16258	-1418	-13619	-473	-13836	15652	-12053	-4531	-12222	-243	-12483	-5150	-14138	-3613
0.308333	-28	37	85	-57	-110	-34	11	-23	-17	4	-74	-65	-98	-16	-32	-64	-103	26	-88	-33	-107	-24	-101	-69	-68	-4	-102	-16	-79	-74	-150	-82	-97	-1384	-3267	-16217	1134	-13531	-541	-13790	16219	-11998	-4604	-12223	2659	-12499	-5232	-14196	-13482
0.309167	-28	38	87	-59	-112	-34	10	-17	-21	2	-75	-65	-98	-14	-33	-60	-103	33	-94	-33	-105	-24	-100	-68	-65	-6	-102	-14	-75	-72	-146	-78	-528	-1410	-3222	-16179	3778	-13448	-632	-13739	16314	-11944	-4698	-12230	3812	-12510	-5324	-14240	-15520
0.310000	-27	35	85	-62	-108	-43	11	-15	-19	5	-73	-65	-96	-16	-30	-63	-100	29	-86	-32	-105	-22	-100	-68	-64	-3	-98	-12	-64	-72	-147	-75	-566	-1443	-3191	-16134	5584	-13371	-741	-13685	16258	-11889	-4803	-12216	2820	-12516	-5435	-14279	-9085
0.310833	-25	40	86	-60	-110	-33	10	-15	-21	3	-74	-64	-95	-19	-30	-61	-104	32	-86	-32	-103	-22	-100	-69	-63	-3	-100	-16	-74	-68	-146	-76	-352	-1479	-3157	-16098	6621	-13310	-868	-13621	16299	-11850	-4926	-12210	1318	-12531	-5558	-14312	-15460
0.311667	-28	52	84	-61	-109	-35	10	-16	-17	5	-73	-62	-98	-15	-30	-61	-101	29	-87	-35	-107	-24	-100	-69	-66	-1	-102	-13	-75	-72	-146	-75	-401	-1517	-3129	-16056	6767	-13267	-1010	-13549	16170	-11808	-5057	-12193	115	-12544	-5697	-14334	-16926
0.312500	-25	39	85	-61	-110	-36	12	-15	2	2	-74	-67	-96	-18	-29	-63	-102	30	-87	-32	-109	-24	-101	-69	-65	-3	-102	-16	-77	-73	-148	-78	-220	-1557	-3100	-16018	6353	-13243	-1161	-13474	15999	-11785	-5195	-12177	81	-12567	-5845	-14353	-13518
0.313333	-27	37	88	-63	-116	-36	10	-16	-17	6	-73	-68	-96	-17	-31	-63	-101	32	-90	-36	-105	-25	-100	-69	-64	-1	-102	-14	-75	-69	-150	-75	-828	-1602	-3078	-15980	6106	-13244	-1316	-13381	15383	-11781	-5340	-12149	2350	-12594	-5999	-14364	-16804
0.314167	-26	37	88	-61	-110	-35	11	-14	-22	5	-76	-65	-98	-15	-31	-61	-98	16	-88	-32	-103	-22	-96	-67	-64	1	-99	-12	-75	-72	-147	-74	-1079	-1643	-3050	-15952	5707	-13262	-1471	-13280	14342	-11827	-5489	-12119	2641	-12635	-6163	-14365	-20026
0.315000	-24	32	86	-60	-115	-35	8	-14	-17	5	-74	-64	-99	-14	-29	-59	-101	36	-84	-32	-108	-23	-101	-67	-63	8	-101	-13	-76	-69	-172	-74	1625	-1696	-3030	-15924	1636	-13310	-1629	-13181	14478	-11829	-5636	-12084	-2712	-12687	-6325	-14364	-17548
0.315833	-27	35	87	-58	-112	-36	7	-16	-18	3	-64	-67	-97	-16	-42	-61	-100	32	-87	-30	-104	-22	-99	-67	-65	1	-100	-14	-74	-72	-147	-78	455	-1743	-3011	-15892	-1774	-13381	-1782	-13068	14439	-11885	-5779	-12044	-2759	-12752	-6489	-14356	-12681
0.316667	-26	54	89	-57	-110	-34	10	-13	-19	7	-74	-62	-95	-15	-29	-60	-99	37	-85	-31	-104	-24	-100	-68	-64	-4	-101	-12	-77	-70	-147	-76	633	-1792	-2993	-15892	-4944	-13478	-1933	-12950	14024	-11970	-5921	-12005	-2899	-12833	-6644	-14346	-18038
0.317500	-25	42	87	-58	-110	-33	12	-14	-19	-22	-73	-63	-96	-41	-33	-62	-98	37	-83	-29	-104	-21	-100	-70	-64	0	-98	-10	-73	-67	-147	-79	1577	-1840	-2976	-15879	-8242	-13594	-2066	-12831	13798	-12074	-6053	-11960	-1950	-12927	-6800	-14336	-15509
0.318333	-25	42	87	-35	-105	-33	11	-15	-18	5	-75	-63	-97	-13	-28	-59	-100	35	-86	-32	-104	-22	-99	-69	-67	-3	-100	-10	-72	-70	-147	-77	1061	-1887	-2968	-15885	-10956	-13733	-2197	-12707	13650	-12203	-6180	-11920	-848	-13040	-6949	-14320	-11995
0.319167	-26	41	87	-59	-110	-32	10	-14	-19	5	-73	-66	-97	-16	-29	-61	-103	29	-83	-33	-103	-22	-98	-67	-65	-1	-100	-13	-73	-69	-147	-76	977	-1931	-2960	-15896	-12693	-13883	-2319	-12587	13436	-12347	-6302	-11878	-736	-13164	-7086	-14305	-15778
0.320000	-25	41	82	-59	-108	-25	12	-13	-17	4	-77	-63	-94	-14	-28	-58	-100	36	-85	-31	-105	-23	-100	-67	-64	-3	-99	-11	-83	-64	-143	-74	1938	-1969	-2944	-15913	-15741	-14051	-2428	-12464	13487	-12510	-6398	-11840	-4110	-13300	-7206	-14289	-15466
0.320833	-26	40	88	-58	-108	-33	13	-14	-16	7	-72	-63	-95	-16	-28	-63	-98	37	-85	-31	-103	-23	-100	-68	-63	0	-99	-12	-75	-69	-147	-75	795	-2004	-2942	-15947	-17805	-14233	-2536	-12334	13120	-12689	-6495	-11804	-3367	-13447	-7310	-14274	-5079
0.321667	-23	44	87	-58	-107	-31	12	-12	-17	7	-73	-66	-93	-12	-26	-57	-97	37	-84	-30	-103	-21	-105	-65	-62	10	-100	-11	-73	-66	-145	-72	850	-2034	-2939	-15989	-17095	-14421	-2627	-12236	12780	-12875	-6586	-11773	-10	-13600	-7399	-14265	-9408
0.322500	-28	42	87	-57	-108	-31	15	-14	-15	6	-73	-69	-95	-13	-21	-56	-99	38	-83	-31	-104	-19	-102	-64	-63	0	-97	-12	-70	-67	-148	-74	537	-2063	-2941	-16050	-15395	-14632	-2718	-12119	12350	-13072	-6670	-11743	1794	-13765	-7472	-14253	-12986
0.323333	-24	45	85	-55	-117	-31	13	-13	-16	7	-73	-66	-96	-15	-29	-57	-98	37	-84	-30	-108	-22	-99	-67	-70	-3	-101	-17	-77	-70	-149	-74	276	-2086	-2939	-16119	-13715	-14816	-2807	-12037	11719	-13275	-6747	-11723	430	-13940	-7531	-14249	-3633
0.324167	-25	40	85	-60	-112	-35	9	-18	-22	4	-76	-66	-99	-17	-31	-60	-120	37	-84	-31	-109	-25	-102	-66	-63	-1	-99	-14	-76	-70	-149	-74	237	-2107	-2943	-16201	-11320	-15014	-2895	-11954	11144	-13475	-6824	-11708	-1555	-14105	-7567	-14240	-6744
0.325000	-34	41	81	-62	-110	-31	11	-16	-18	6	-76	-67	-99	-21	-32	-60	-99	36	-86	-33	-107	-24	-103	-67	-66	-5	-102	-18	-78	-73	-149	-76	-363	-2127	-2949	-16294	-8294	-15212	-2984	-11879	10321	-13680	-6899	-11692	-2561	-14280	-7592	-14236	-8986
0.325833	-29	42	86	-60	-112	-34	10	-15	-19	6	-76	-68	-97	-14	-30	-61	-99	34	-83	-35	-107	-25	-104	-69	-64	-3	-99	-13	-76	-72	-149	-69	-356	-2144	-2953	-16394	-5285	-15411	-3078	-11812	9288	-13873	-6968	-11679	-2199	-14445	-7601	-14221	-2898
0.326667	-27	41	87	-59	-111	-34	10	-15	-19	8	-72	-66	-101	-22	-31	-58	-100	34	-83	-32	-98	-24	-102	-68	-74	-1	-98	-19	-79	-73	-150	-75	-990	-2160	-2959	-16510	-1885	-15598	-3174	-11754	7825	-14064	-7042	-11675	279	-14610	-7604	-14207	-4023
0.327500	-25	41	88	-60	-110	-33	10	-12	-16	27	-73	-59	-93	-16	-25	-58	-101	34	-85	-32	-108	-24	-101	-66	-62	-3	-98	-15	-72	-69	-148	-73	-2075	-2177	-2963	-16637	2687	-15792	-3277	-11709	5831	-14254	-7109	-11670	2829	-14766	-7583	-14185	-7451
0.328333	-24	44	89	-63	-108	-33	12	-14	-14	7	-73	-64	-96	-19	-31	-59	-99	35	-85	-32	-108	-22	-99	-67	-64	-5	-97	-16	-68	-68	-149	-72	132	-2196	-2973	-16739	4490	-15976	-3380	-11670	4471	-14430	-7177	-11666	-1651	-14916	-7563	-14158	-5275
0.329167	-24	43	90	-60	-111	-33	13	-14	-16	6	-72	-63	-95	-15	-31	-58	-107	37	-84	-31	-102	-21	-99	-66	-62	0	-98	-14	-70	-69	-147	-72	-676	-2219	-2979	-16852	5459	-16166	-3487	-11643	3145	-14609	-7240	-11660	-2270	-15057	-7539	-14122	1940
0.330000	-26	40	95	-61	-107	-33	13	-14	-17	5	-72	-63	-96	-16	-30	-57	-101	37	-83	-30	-104	-21	-100	-68	-47	0	-98	-12	-76	-69	-147	-75	-1287	-2250	-2981	-16959	6720	-16337	-3597	-11623	1524	-14775	-7304	-11655	-2285	-15197	-7511	-14078	-2180
0.330833	-27	42	88	-58	-114	-32	8	-17	-22	7	-68	-64	-98	-16	-35	-59	-100	37	-83	-32	-105	-25	-100	-73	-64	0	-98	-12	-76	-70	-146	-75	-232	-2290	-2987	-17059	6861	-16510	-3707	-11616	-45	-14940	-7363	-11651	-1379	-15318	-7484	-14027	-1159
0.331667	-31	39	86	-60	-111	-34	9	-13	-19	4	-76	-67	-96	-17	-34	-60	-103	32	-87	-35	-108	-25	-100	-70	-65	-5	-102	-17	-75	-74	-149	-77	-637	-2331	-2992	-17153	6608	-16685	-3817	-11612	-1559	-15097	-7429	-11650	-542	-15431	-7462	-13961	4357
0.332500	-29	36	84	-64	-115	-36	7	-19	-26	0	-77	-69	-100	-19	-33	-61	-101	32	-87	-36	-109	-24	-99	-70	-68	-7	-100	-16	-75	-70	-148	-76	-948	-2372	-2993	-17232	6571	-16846	-3916	-11596	-3113	-15249	-7475	-11639	305	-15542	-7442	-13882	1733
0.333333	-36	37	85	-60	-113	-35	10	-14	-17	6	-73	-65	-97	-16	-32	-61	-100	32	-87	-38	-104	-25	-100	-70	-66	-4	-101	-15	-74	-73	-159	-77	142	-2423	-2993	-17290	4620	-17006	-4010	-11622	-4227	-15393	-7515	-11624	-3009	-15637	-7432	-13796	243
0.334167	-26	34	86	-59	-110	-32	10	-17	-19	2	-73	-62	-97	-14	-30	-58	-76	59	-84	-34	-127	-23	-98	-72	-66	-1	-98	-11	-75	-70	-147	-76	-412	-2468	-2991	-17336	1907	-17149	-4089	-11635	-5362	-15524	-7544	-11589	-3381	-15730	-7427	-13701	11173
0.335000	-26	33	89	-58	-108	-55	10	-13	-17	8	-70	-62	-97	-14	-27	-56	-103	36	-84	-31	-109	-21	-95	-67	-61	-10	-98	-13	-76	-66	-142	-72	-455	-2518	-2989	-17369	549	-17286	-4163	-11656	-6569	-15658	-7571	-11587	-687	-15808	-7432	-13599	10257
0.335833	-26	41	91	-58	-108	-30	15	-12	-26	6	-67	-63	-96	-11	-28	-56	-99	39	-82	-29	-105	-21	-94	-66	-66	1	-99	-11	-74	-67	-144	-70	-498	-2568	-2986	-17378	-348	-17412	-4218	-11686	-7772	-15782	-7587	-11570	1580	-15884	-7448	-13501	3843
0.336667	-26	40	89	-58	-107	-32	12	-12	-14	7	-70	-60	-95	-12	-29	-57	-98	35	-86	-29	-103	-22	-95	-66	-61	0	-94	-9	-72	-67	-142	-74	-784	-2623	-2981	-17388	-1549	-17525	-4259	-11718	-8930	-15894	-7594	-11553	1218	-15954	-7472	-13417	12841
0.337500	-24	43	90	-57	-108	-33	15	-13	-12	6	-72	-63	-91	-13	-30	-55	-98	39	-83	-31	-102	-21	-95	-67	-64	0	-96	-12	-75	-68	-143	-73	-194	-2671	-2981	-17375	-2873	-17625	-4281	-11762	-9703	-16004	-7596	-11528	-224	-16019	-7507	-13295	12754
0.338333	-22	41	148	-58	-109	-31	11	-13	-17	7	-72	-62	-91	-13	-26	-57	-97	37	-84	-32	-105	-26	-88	-67	-73	0	-97	-7	-74	-68	-145	-76	-478	-2722	-2980	-17352	-4224	-17711	-4288	-11805	-10403	-16097	-7586	-11504	-1475	-16082	-7550	-13197	9073
0.339167	-24	39	92	-60	-112	-35	12	-14	-14	8	-73	-74	-98	-13	-27	-57	-101	36	-84	-34	-105	-23	-96	-69	-64	-1	-101	-15	-76	-70	-146	-74	-592	-2769	-2983	-17331	-5610	-17775	-4279	-11861	-10987	-16181	-7577	-11481	-1849	-16142	-7597	-13105	14620
0.340000	-26	40	81	-58	-110	-36	12	-16	-21	5	-70	-64	-98	-16	-29	-59	-102	36	-85	-34	-113	-27	-102	-86	-65	-4	-102	-8	-75	-72	-147	-79	-926	-2816	-2984	-17294	-6466	-17830	-4253	-11917	-11524	-16251	-7561	-11462	154	-16199	-7648	-13023	14547
0.340833	-27	39	87	-60	-113	-39	9	-16	-19	1	-76	-95	-107	-19	-30	-60	-98	35	-85	-33	-103	-22	-100	-67	-65	-1	-99	-13	-74	-70	-145	-74	-2265	-2882	-2989	-17254	-5262	-17857	-4200	-11981	-12531	-16308	-7541	-11443	4065	-16247	-7697	-12942	10536
0.341667	-27	40	88	-59	-111	-34	9	-15	-18	7	-69	-62	-97	-13	-31	-57	-99	38	-73	-31	-104	-22	-103	-66	-65	0	-98	-10	-73	-72	-145	-75	-237	-2903	-2991	-17220	-5384	-17881	-4144	-12055	-12940	-16353	-7518	-11421	930	-16293	-7747	-12871	10748
0.342500	-24	46	90	-57	-111	-26	12	-18	-15	28	-68	-64	-97	-14	-30	-58	-97	39	-83	-33	-105	-22	-98	-66	-63	1	-99	-12	-70	-67	-147	-74	79	-2947	-3001	-17188	-6768	-17874	-4065	-12126	-12640	-16385	-7493	-11400	-719	-16341	-7795	-12813	17566
0.343333	-24	43	90	-58	-104	-30	13	-11	-15	10	-70	-62	-93	-12	-26	-55	-95	38	-82	-31	-102	-19	-102	-68	-65	0	-97	-1	-84	-68	-146	-73	-1580	-3000	-3011	-17155	-6239	-17874	-3984	-12212	-12619	-16403	-7474	-11380	-207	-16384	-7833	-12761	14115
0.344167	-23	45	90	-56	-108	-32	15	-14	-15	10	-69	-62	-96	-14	-29	-60	-97	25	-82	-32	-103	-21	-99	-70	-63	2	-98	-12	-73	-68	-148	-77	-388	-3053	-3027	-17133	-5512	-17860	-3888	-12302	-12608	-16409	-7461	-11363	1376	-16430	-7870	-12718	10678
0.345000	-26	44	88	-55	-108	-35	12	-15	-16	5	-72	-64	-98	-14	-28	-58	-100	34	-86	-30	-102	-12	-103	-70	-63	-1	-100	-15	-73	-70	-147	-75	-621	-3118	-3050	-17118	-3943	-17838	-3803	-12392	-12458	-16410	-7442	-11346	3049	-16469	-7900	-12675	14732
0.345833	-25	42	88	-59	-109	-36	11	-15	-19	6	-72	-58	-93	-15	-29	-61	-101	34	-83	-32	-104	-21	-100	-70	-66	-1	-101	-13	-70	-74	-150	-77	-1121	-3188	-3073	-17109	-1463	-17810	-3708	-12485	-12389	-16390	-7432	-11325	4257	-16504	-7915	-12642	12067
0.346667	-27	42	89	-58	-109	-32	13	-15	-22	6	-72	-64	-97	-14	-29	-58	-101	37	-85	-31	-104	-31	-100	-70	-67	-1	-100	-14	-76	-68	-148	-75	-134	-3253	-3096	-17108	283	-17778	-3614	-12581	-12095	-16369	-7429	-11304	999	-16542	-7926	-12609	6838
0.347500	-27	42	88	-57	-110	-35	27	-14	-21	5	-103	-62	-100	-17	-30	-60	-99	33	-87	-32	-105	-19	-99	-66	-66	0	-99	-14	-72	-67	-147	-76	-550	-3335	-3127	-17112	1011	-17747	-3522	-12683	-11878	-16337	-7427	-11277	-324	-16555	-7924	-12582	13447
0.348333	-28	42	85	-56	-110	-33	12	-15	-22	3	-76	-64	-97	-17	-31	-60	-105	33	-87	-34	-108	-24	-104	-72	-69	-3	-102	-17	-53	-69	-149	-77	-954	-3422	-3160	-17131	3565	-17724	-3446	-12789	-11977	-16302	-7428	-11252	2137	-16576	-7927	-12553	14174
0.349167	-26	38	82	-61	-110	-36	10	-17	-22	-4	-74	-45	-98	-17	-3	-59	-100	32	-87	-34	-103	-21	-98	-69	-63	0	-98	-16	-69	-69	-146	-75	-545	-3517	-3192	-17156	6742	-17705	-3383	-12888	-12062	-16256	-7432	-11213	4702	-16586	-7911	-12525	3663
0.350000	-26	42	93	-58	-108	-33	12	-15	-19	3	-74	-66	-97	-18	-29	-59	-99	35	-82	-32	-107	-10	-98	-69	-65	11	-100	-17	-75	-68	-148	-76	-964	-3613	-3228	-17180	9394	-17690	-3314	-12990	-12411	-16209	-7436	-11178	4688	-16593	-7882	-12494	8401
0.350833	-27	40	88	-61	-110	-33	25	-15	-42	4	-70	-64	-97	-17	-28	-60	-100	34	-86	-36	-108	-23	-99	-70	-62	-1	-99	-17	-73	-68	-147	-85	-548	-3714	-3274	-17213	11425	-17707	-3266	-13089	-12557	-16159	-7447	-11135	3100	-16590	-7880	-12465	9444
0.351667	-25	40	87	-60	-109	-34	11	-15	-19	2	-74	-67	-100	-17	-29	-60	-102	34	-84	-35	-109	-23	-100	-68	-63	-3	-102	-17	-76	-72	-149	-74	-372	-3822	-3306	-17250	12718	-17692	-3234	-13188	-12605	-16109	-7456	-11091	1078	-16581	-7864	-12433	2530
0.352500	-31	39	87	-61	-111	-38	10	-24	-19	3	-81	-64	-100	-18	-32	-58	-101	35	-86	-36	-107	-24	-101	-70	-66	0	-100	-17	-76	-70	-147	-79	-321	-3931	-3347	-17288	13099	-17711	-3215	-13287	-12743	-16062	-7468	-11041	-308	-16562	-7850	-12400	5048
0.353333	-25	49	87	-61	-110	-34	9	-15	-18	5	-75	-68	-100	-19	-31	-60	-102	35	-86	-36	-103	-24	-97	-67	-64	-5	-101	-12	-75	-72	-148	-74	-249	-4039	-3387	-17332	13284	-17730	-3202	-13375	-13045	-16014	-7473	-10990	360	-16538	-7838	-12365	5485
0.354167	-29	38	88	-62	-110	-33	10	-14	-19	5	-70	-63	-93	-14	-28	-59	-97	36	-82	-35	-104	-25	-100	-69	-62	0	-98	-13	-72	-68	-147	-72	-1056	-4145	-3428	-17375	14265	-17761	-3202	-13463	-14045	-15965	-7485	-10937	3187	-16501	-7826	-12325	962
0.355000	-25	41	90	-58	-104	-29	15	-11	-14	9	-72	-61	-94	-16	-27	-56	-97	36	-81	-30	-102	-24	-95	-72	-63	1	-101	-10	-69	-66	-147	-70	443	-4249	-3471	-17421	13490	-17799	-3204	-13546	-14640	-15926	-7490	-10885	18	-16462	-7826	-12298	-715
0.355833	-24	43	89	-58	-108	-31	11	-7	-18	7	-76	-62	-96	-14	-27	-58	-95	36	-83	-30	-102	-23	-99	-68	-62	1	-98	-11	-73	-67	-145	-70	2125	-4356	-3519	-17468	9912	-17845	-3217	-13624	-14345	-15894	-7496	-10834	-3806	-16422	-7829	-12260	4642
0.356667	-25	42	88	-59	-108	-33	7	-16	-21	4	-74	-61	-96	-17	-32	-62	-92	30	-85	-33	-105	-27	-105	-68	-63	-3	-98	-13	-75	-72	-147	-77	536	-4464	-3563	-17521	7826	-17893	-3231	-13694	-14412	-15868	-7504	-10790	-3715	-16368	-7838	-12235	4184
0.357500	-27	40	85	-61	-111	-35	-12	-19	-21	2	-78	-66	-96	-15	-28	-59	-100	35	-87	-31	-105	-25	-99	-69	-63	-1	-101	-15	-72	-68	-146	-74	1578	-4569	-3609	-17563	4432	-17945	-3257	-13757	-14360	-15846	-7509	-10744	-3741	-16310	-7848	-12203	-767
0.358333	-25	37	86	-60	-109	-34	10	-16	-17	4	-70	-63	-93	-17	-30	-60	-100	32	-85	-32	-104	-27	-99	-72	-63	-1	-96	-14	-75	-73	-151	-76	1499	-4674	-3655	-17614	1104	-17993	-3255	-13812	-14034	-15828	-7510	-10697	-3431	-16248	-7867	-12183	3988
0.359167	-27	40	88	-59	-109	-35	11	-8	-17	3	-76	-75	-97	-6	-31	-59	-99	33	-84	-30	-107	-22	-99	-72	-65	-4	-101	-14	-72	-72	-148	-78	846	-4772	-3693	-17662	-1440	-18043	-3264	-13862	-13639	-15817	-7513	-10659	-2744	-16184	-7884	-12156	4241
0.360000	-30	39	86	-57	-109	-35	10	-15	-17	6	-73	-65	-99	-14	-31	-59	-101	33	-85	-31	-105	-16	-99	-73	-65	-18	-100	-12	-74	-70	-147	-77	1492	-4886	-3737	-17712	-3881	-18090	-3261	-13903	-12855	-15808	-7509	-10619	-4826	-16117	-7897	-12134	-510
0.360833	-26	42	88	-57	-111	-50	15	-15	-17	5	-58	-66	-98	-17	-30	-58	-100	35	-84	-29	-107	-23	-97	-70	-64	0	-99	-16	-72	-68	-122	-75	1561	-4991	-3766	-17783	-7334	-18131	-3253	-13938	-11813	-15802	-7513	-10587	-6342	-16047	-7913	-12115	5041
0.361667	-24	39	86	-59	-108	-33	12	-14	-15	6	-73	-64	-93	-14	-26	-57	-103	34	-85	-29	-105	-23	-97	-70	-62	1	-96	-13	-69	-69	-145	-74	780	-5100	-3798	-17797	-8712	-18170	-3244	-13977	-11071	-15786	-7513	-10549	-3489	-15972	-7927	-12095	10288
0.362500	-22	44	90	-57	-105	-34	11	-14	-15	7	-72	-64	-95	-15	-27	-56	-96	36	-83	-29	-103	-23	-97	-67	-62	1	-104	-14	-74	-72	-148	-72	1054	-5213	-3822	-17838	-8506	-18202	-3224	-13982	-10080	-15784	-7516	-10518	151	-15899	-7934	-12075	-210
0.363333	-22	44	92	-56	-108	-33	13	-11	-13	9	-69	-61	-92	-11	-26	-58	-96	35	-80	-29	-100	-28	-96	-66	-63	4	-98	-13	-70	-67	-144	-74	374	-5327	-3838	-17873	-8169	-18227	-3207	-13998	-9235	-15772	-7519	-10481	1508	-15827	-7940	-12052	1471
0.364167	-19	41	89	-55	-105	-32	11	-15	-14	7	-73	-65	-95	-16	-41	-58	-99	34	-84	-30	-103	-23	-97	-69	-63	2	-97	-14	-74	-70	-150	-75	339	-5452	-3848	-17914	-7602	-18244	-3186	-14013	-8399	-15760	-7533	-10448	998	-15759	-7940	-12034	4181
0.365000	-25	43	87	-58	-112	-36	9	-18	-17	3	-74	-67	-97	-18	-33	-61	-103	28	-86	-34	-111	-27	-104	-69	-68	-1	-104	-18	-78	-73	-151	-81	170	-5582	-3851	-17945	-6207	-18258	-3164	-14018	-7563	-15737	-7538	-10414	483	-15692	-7939	-12008	-3610
0.365833	-32	36	84	-61	-112	-41	5	-4	-23	4	-76	-65	-100	-18	-33	-63	-103	32	-88	-32	-109	-23	-101	-73	-66	0	-100	-17	-76	-73	-150	-91	-281	-5708	-3839	-17969	-4497	-18256	-3134	-14015	-6874	-15702	-7552	-10370	378	-15625	-7919	-11972	-2651
0.366667	-27	42	85	-58	-110	-36	10	-18	-17	6	-74	-66	-98	-15	-31	-67	-99	30	-87	-31	-105	-22	-99	-73	-65	-4	-99	-17	-73	-72	-147	-77	-421	-5843	-3818	-17989	-2528	-18251	-3105	-14012	-6431	-15666	-7560	-10327	1262	-15559	-7900	-11947	-1291
0.367500	-28	37	85	-56	-113	-35	10	-24	-17	5	-99	-64	-96	-17	-29	-62	-100	32	-84	-31	-105	-23	-101	-72	-62	0	-99	-15	-72	-72	-149	-76	-1486	-5984	-3785	-18036	1063	-18237	-3081	-14004	-6794	-15615	-7571	-10283	4660	-15498	-7875	-11880	-5977
0.368333	-22	39	88	-57	-107	-35	11	-15	-19	6	-73	-66	-96	-17	-29	-59	-101	30	-85	-33	-103	-24	-100	-73	-68	-3	-100	-15	-76	-69	-148	-75	-1284	-6124	-3758	-18015	5119	-18216	-3053	-13996	-7567	-15558	-7578	-10239	4230	-15441	-7848	-11826	-8814
0.369167	-28	37	89	-57	-109	-33	10	-15	-19	11	-74	-69	-96	-14	-29	-60	-103	33	-86	-29	-105	-22	-98	-73	-65	-1	-97	-13	-75	-68	-147	-75	1009	-6274	-3720	-18025	6030	-18189	-3028	-13990	-7734	-15494	-7585	-10193	224	-15386	-7817	-11757	-5608
0.370000	-28	41	89	-56	-108	-34	13	-16	-21	8	-76	-64	-95	-15	-30	-59	-101	35	-83	-28	-109	-25	-101	-73	-53	-4	-100	-15	-72	-68	-146	-75	-725	-6418	-3672	-18022	8032	-18152	-3004	-13981	-8595	-15426	-7584	-10150	527	-15329	-7780	-11683	-3332
0.370833	-28	39	86	-57	-112	-34	13	-14	18	9	-70	-65	-95	-16	-28	-59	-100	34	-83	-33	-103	-22	-99	-69	-61	-3	-100	-14	-76	-68	-143	-76	98	-6570	-3631	-17997	8818	-18113	-2984	-13975	-9550	-15356	-7579	-10111	18	-15285	-7755	-11599	-8703
0.371667	-25	38	87	-58	-109	-36	12	-15	-17	6	-73	-66	-95	-18	-57	-59	-99	33	-85	-33	-104	-26	-100	-70	-63	-3	-98	-17	-74	-73	-148	-77	673	-6717	-3579	-18013	8630	-18066	-2964	-13967	-10523	-15284	-7576	-10068	503	-15243	-7730	-11503	-5715
0.372500	-30	37	90	-61	-102	-40	10	-18	-19	6	-74	-66	-96	-21	-31	-63	-103	32	-86	-33	-110	-26	-101	-74	-67	-5	-100	-16	-74	-70	-150	-79	61	-6867	-3500	-18004	8021	-18019	-2945	-13963	-11605	-15207	-7553	-10039	1343	-15201	-7703	-11401	-4209
0.373333	-28	35	86	-62	-113	-36	9	-17	-25	5	-79	-68	-104	-24	-33	-62	-109	29	-90	-34	-109	-27	-103	-74	-72	-1	-101	-19	-80	-75	-153	-79	639	-7009	-3486	-17990	6865	-17962	-2925	-13961	-12601	-15139	-7533	-10015	-268	-15165	-7682	-11282	-8713
0.374167	-29	35	85	-64	-115	-39	7	-19	-21	3	-81	-66	-101	-18	-33	-53	-102	34	-85	-32	-109	-26	-104	-68	-64	-3	-98	-15	-77	-72	-147	-74	1408	-7141	-3433	-17958	2618	-17903	-2902	-13956	-13119	-15067	-7501	-9988	-4036	-15119	-7656	-11158	-6135
0.375000	-25	40	87	-58	-110	-32	13	-15	-17	6	-74	-66	-95	-18	-31	-57	-100	34	-75	-9	-102	-23	-100	-69	-65	-1	-99	-11	-72	-70	-149	-76	394	-7267	-3384	-17940	-1182	-17837	-2877	-13955	-13572	-15007	-7464	-9967	-3466	-15081	-7631	-11023	2698
0.375833	-22	39	107	-56	-109	-32	11	-19	-16	8	-73	-62	-92	-15	-30	-58	-96	37	-83	-29	-104	-24	-101	-68	-60	-3	-98	-11	-73	-67	-153	-76	692	-7383	-3337	-17913	-3276	-17773	-2853	-13955	-13924	-14947	-7428	-9951	-609	-15044	-7632	-10878	-5569
0.376667	-24	41	89	-57	-109	-32	13	-12	-16	8	-74	-62	-98	-14	-30	-57	-100	36	-60	-30	-104	-23	-98	-67	-65	-1	-99	-12	-74	-70	-148	-77	244	-7487	-3291	-17883	-4910	-17705	-2830	-13956	-14262	-14897	-7385	-9940	900	-15005	-7629	-10720	-6571
0.377500	-25	41	85	-57	-109	-32	13	-12	-19	5	-73	-62	-95	-15	-30	-56	-101	33	-85	-30	-105	-22	-99	-67	-67	-5	-97	-12	-70	-68	-145	-75	-3	-7573	-3239	-17845	-6740	-17634	-2805	-13961	-14245	-14853	-7346	-9929	271	-14960	-7632	-10559	1621
0.378333	-27	40	85	-58	-110	-33	11	-17	-15	7	-75	-64	-95	-14	-31	-59	-100	33	-85	-32	-102	-25	-101	-67	-62	-3	-99	-13	-73	-72	-147	-75	-99	-7646	-3196	-17808	-8112	-17564	-2784	-13962	-14081	-14814	-7302	-9925	-728	-14917	-7639	-10377	-3605
0.379167	-26	40	88	-61	-109	-32	5	-16	-22	5	-75	-53	-92	-15	-31	-56	-98	34	-85	-32	-103	-25	-98	-68	-66	-5	-102	-13	-73	-59	-148	-75	-148	-7697	-3142	-17771	-9040	-17496	-2760	-13968	-13876	-14784	-7265	-9911	-1667	-14871	-7641	-10204	-3665
0.380000	-27	38	87	-59	-109	-33	13	-13	-15	8	-72	-66	-94	-15	-28	-59	-99	11	-84	-31	-102	-29	-101	-65	-61	-3	-101	-12	-72	-72	-148	-74	-258	-7728	-3091	-17723	-9379	-17426	-2740	-13973	-13567	-14751	-7224	-9896	-1591	-14821	-7647	-10014	1460
0.380833	-25	39	89	-58	-111	-28	11	-13	-17	5	-75	-65	-96	-15	-30	-57	-96	35	-84	-32	-101	-25	-100	-68	-64	-6	-104	-13	-92	-70	-147	-79	-939	-7735	-3036	-17675	-8039	-17355	-2723	-13979	-13520	-14727	-7196	-9881	1210	-14769	-7655	-9822	-2346
0.381667	-25	37	85	-62	-110	-33	12	-13	-19	3	-74	-64	-97	-17	-33	-44	-99	33	-88	-35	-108	-26	-100	-69	-65	-1	-100	-13	-76	-73	-147	-75	-1146	-7723	-2981	-17625	-5193	-17285	-2712	-13991	-13755	-14709	-7164	-9866	2499	-14713	-7664	-9632	-5673
0.382500	-28	38	85	-62	-112	-36	10	-16	-21	-1	-75	-68	-96	-19	-32	-59	-100	33	-86	-32	-104	-26	-99	-65	-66	0	-101	-12	-72	-72	-149	-74	1299	-7687	-2922	-17573	-5058	-17215	-2702	-13999	-13108	-14683	-7146	-9844	-1889	-14655	-7664	-9434	-1715
0.383333	-24	40	88	-58	-109	-32	15	-10	-17	6	-75	-61	-96	-13	-29	-55	-99	37	-83	-29	-121	-24	-93	-66	-64	-1	-98	-11	-72	-69	-146	-72	51	-7621	-2860	-17522	-3856	-17149	-2701	-14013	-12761	-14655	-7132	-9818	-1183	-14586	-7663	-9243	2250
0.384167	-27	42	88	-60	-108	-33	13	-15	-12	7	-72	-64	-97	-17	-30	-60	-101	35	-83	-30	-108	-23	-101	-66	-63	-3	-101	-12	-75	-73	-149	-74	-52	-7541	-2800	-17468	-1849	-17085	-2703	-14036	-12766	-14629	-7124	-9793	-286	-14529	-7664	-9057	-5023
0.385000	-28	41	87	-61	-112	-35	12	-14	-22	6	-74	-63	-97	-17	-31	-60	-107	33	-83	-33	-105	-21	-101	-62	-68	-6	-102	-13	-75	-72	-147	-76	424	-7440	-2740	-17417	290	-17021	-2710	-14047	-12868	-14603	-7115	-9766	1519	-14463	-7653	-8879	-2610
0.385833	-25	41	88	-62	-113	-41	13	-15	-19	6	-72	-63	-101	-16	-32	-58	-99	34	-84	-31	-105	-23	-99	-67	-63	-1	-96	-14	-78	-72	-146	-73	115	-7313	-2680	-17365	2841	-16953	-2716	-14066	-13023	-14560	-7114	-9739	2622	-14385	-7640	-8705	363
0.386667	-24	40	86	-60	-110	-38	11	-14	-15	6	-70	-63	-88	-16	-30	-58	-103	34	-84	-31	-105	-24	-99	-69	-62	0	-98	-13	-74	-72	-145	-72	5	-7173	-2623	-17311	5935	-16888	-2733	-14087	-13258	-14513	-7104	-9708	2522	-14313	-7617	-8541	-5435
0.387500	-26	44	88	-56	-111	-33	13	-14	-15	7	-72	-64	-97	-16	-26	-61	-99	34	-82	-32	-102	-22	-98	-67	-64	1	-99	-12	-76	-68	-147	-78	606	-7016	-2571	-17259	6856	-16824	-2738	-14115	-13330	-14464	-7104	-9683	-710	-14242	-7593	-8395	-6866
0.388333	-25	42	87	-57	-109	-32	13	-13	-18	6	-70	-61	-96	-14	-28	-64	-98	30	-82	-34	-107	-24	-99	-70	-66	0	-97	-12	-74	-69	-147	-76	-284	-6845	-2521	-17209	7759	-16764	-2747	-14144	-13840	-14409	-7092	-9660	127	-14170	-7561	-8258	2226
0.389167	-25	43	90	-57	-109	-11	-12	-14	-18	7	-70	-62	-97	-16	-30	-60	-99	33	-82	-32	-105	-23	-98	-69	-65	0	-100	-15	-81	-70	-146	-76	-213	-6667	-2478	-17162	10089	-16704	-2754	-14172	-14366	-14345	-7077	-9638	3242	-14097	-7526	-8144	-4655
0.390000	-27	41	87	-58	-109	-32	11	-18	-19	4	-73	-65	-98	-17	-36	-63	-101	30	-86	-40	-110	-26	-102	-70	-67	-5	-102	-13	-75	-72	-149	-77	-653	-6483	-2446	-17115	12033	-16647	-2753	-14198	-15015	-14287	-7052	-9612	4913	-14031	-7494	-8047	-10934
0.390833	-26	37	85	-61	-113	-26	11	-17	-23	3	-75	-64	-98	-17	-33	-62	-102	30	-87	-33	-103	-25	-100	-70	-66	-1	-100	-12	-61	-70	-149	-78	-695	-6295	-2419	-17066	12510	-16587	-2749	-14238	-15701	-14213	-7012	-9610	3852	-13967	-7451	-7963	-3348
0.391667	-27	40	89	-60	-110	-36	11	-17	-21	5	-79	-65	-100	-19	-30	-61	-99	34	-86	-35	-107	-23	-100	-70	-67	-5	-102	-13	-75	-70	-148	-76	-378	-6110	-2399	-17001	12037	-16536	-2735	-14275	-16357	-14150	-6972	-9604	2317	-13907	-7413	-7903	-7949
0.392500	-29	37	85	-60	-110	-35	11	-17	-17	3	-75	-63	-96	-17	-30	-62	-103	32	-86	-33	-110	-25	-101	-67	-65	-4	-100	-15	-65	-72	-152	-79	-723	-5918	-2388	-16969	10657	-16487	-2717	-14313	-17029	-14081	-6915	-9598	1361	-13855	-7376	-7859	-12045
0.393333	-27	39	88	-60	-111	-39	11	-16	-17	3	-77	-65	-102	-15	-30	-60	-99	30	-87	-34	-107	-23	-100	-72	-65	-4	-101	-18	-76	-70	-149	-78	-744	-5736	-2387	-16913	8549	-16444	-2706	-14356	-17540	-14020	-6850	-9600	988	-13805	-7344	-7841	-7640
0.394167	-25	38	85	-60	-82	-32	15	-17	-27	5	-73	-64	-98	-14	-30	-60	-101	32	-87	-35	-104	-22	-100	-70	-62	-1	-98	-15	-74	-69	-141	-77	-973	-5567	-2386	-16861	6351	-16413	-2659	-14394	-17948	-13967	-6776	-9602	1983	-13769	-7310	-7837	-10028
0.395000	-23	41	91	-56	-109	-33	12	-13	-15	13	-75	-64	-96	-17	-14	-58	-99	35	-84	-31	-104	-22	-100	-68	-60	0	-98	-14	-77	-65	-148	-75	-1707	-5404	-2396	-16807	5073	-16392	-2624	-14439	-18575	-13927	-6701	-9610	2742	-13744	-7286	-7863	-14973
0.395833	-26	40	89	-57	-109	-33	15	-16	-15	9	-75	-62	-95	-13	-28	-59	-97	36	-74	-31	-109	-24	-102	-67	-60	-3	-96	-12	-69	-68	-147	-75	581	-5261	-2415	-16752	1363	-16389	-2589	-14483	-18033	-13900	-6628	-9619	-2905	-13736	-7270	-7906	-14658
0.396667	-24	41	90	-55	-105	-35	15	-18	-15	8	-75	-61	-98	-16	-29	-58	-97	36	-81	-30	-103	-22	-99	-68	-62	0	-95	-13	-74	-72	-150	-76	132	-5132	-2440	-16694	-2316	-16395	-2551	-14532	-16957	-13888	-6553	-9634	-4026	-13738	-7268	-7971	-9056
0.397500	-21	43	90	-60	-110	-35	11	-14	-15	6	-76	-65	-98	-15	-30	-59	-98	32	-84	-33	-102	-25	-101	-64	-64	-4	-99	-15	-73	-70	-147	-76	-484	-5022	-2462	-16633	-4643	-16424	-2525	-14585	-15948	-13893	-6486	-9649	-4114	-13759	-7267	-8062	-14447
0.398333	-26	40	89	-60	-112	-36	10	-19	-9	-14	-74	-65	-96	-18	-33	-65	-100	29	-86	-33	-108	-27	-103	-76	-69	-7	-102	-18	-76	-73	-152	-80	596	-4926	-2492	-16570	-6884	-16469	-2497	-14633	-14634	-13916	-6428	-9664	-3038	-13788	-7281	-8170	-15046
0.399167	-28	37	85	-65	-115	-41	6	-19	-24	2	-80	-68	-102	-18	-32	-62	-102	30	-86	-38	-109	-26	-96	-73	-70	-6	-99	-17	-77	-70	-148	-78	406	-4841	-2518	-16507	-8292	-16526	-2469	-14683	-12988	-13953	-6372	-9676	-2176	-13830	-7297	-8286	-9706
0.400000	-26	41	87	-60	-110	-40	7	-17	-19	3	-76	-66	-97	-21	-31	-62	-98	30	-84	-33	-107	-27	-101	-69	-64	-4	-100	-14	-74	-74	-151	-79	99	-4772	-2523	-16433	-8314	-16603	-2442	-14734	-11180	-14003	-6325	-9687	-1316	-13890	-7320	-8420	-12984
0.400833	-24	44	88	-58	-108	-39	9	-16	-16	3	-76	-67	-95	-21	-28	-59	-97	32	-83	-17	-128	-26	-101	-70	-65	-4	-100	-16	-75	-70	-147	-77	1135	-4715	-2574	-16364	-9229	-16687	-2420	-14777	-8853	-14064	-6290	-9700	-4275	-13952	-7346	-8565	-16775
0.401667	-25	41	87	-58	-99	-32	11	-13	-18	3	-82	-64	-94	-17	-28	-62	-99	30	-85	-32	-104	-24	-100	-70	-64	-5	-99	-13	-72	-69	-147	-77	461	-4662	-2592	-16289	-10038	-16791	-2391	-14825	-6714	-14131	-6257	-9709	-4486	-14024	-7372	-8714	-6916
0.402500	-27	42	89	-58	-112	-36	11	-18	-18	4	-76	-64	-94	-17	-30	-60	-101	34	-82	-30	-112	-24	-99	-68	-63	0	-99	-11	-72	-69	-147	-73	486	-4627	-2602	-16211	-8552	-16899	-2355	-14868	-4640	-14201	-6231	-9722	-1922	-14102	-7393	-8866	-8298
0.403333	-27	39	86	-57	-110	-32	15	-10	-17	1	-58	-63	-95	-17	-29	-58	-98	33	-85	-31	-99	-21	-99	-68	-61	1	-98	-11	-69	-69	-147	-72	339	-4593	-2611	-16123	-6223	-17013	-2307	-14905	-2505	-14269	-6202	-9728	450	-14170	-7408	-9017	-16638
0.404167	-24	49	90	-57	-118	-36	15	-14	-16	5	-76	-64	-96	-13	-28	-59	-97	34	-84	-31	-104	-21	-99	-69	-62	6	-99	-14	-72	-74	-162	-74	-269	-4563	-2609	-16057	-3986	-17129	-2250	-14946	-481	-14336	-6181	-9748	672	-14242	-7425	-9169	-8593
0.405000	-25	41	86	-62	-110	-35	10	-9	-18	-12	-75	-66	-95	-17	-33	-60	-99	30	-85	-33	-105	-24	-100	-69	-65	-4	-100	-14	-74	-72	-148	-74	120	-4530	-2600	-15980	-1740	-17245	-2175	-14980	1533	-14394	-6150	-9760	216	-14310	-7424	-9310	-9182
0.405833	-25	40	86	-60	-111	-38	8	-17	-19	1	-77	-66	-99	-17	-31	-60	-100	32	-83	-32	-107	-25	-100	-72	-65	-1	-100	-12	-77	-74	-147	-74	-131	-4496	-2578	-15901	417	-17353	-2075	-15008	3219	-14449	-6114	-9776	-211	-14366	-7389	-9434	-14807
0.406667	-28	49	85	-64	-107	-39	8	-6	-21	4	-75	-66	-99	-18	-32	-62	-99	33	-88	-34	-110	-26	-103	-73	-66	-5	-100	-16	-77	-76	-151	-77	-179	-4459	-2550	-15832	2423	-17459	-1962	-15030	4714	-14484	-6069	-9791	-223	-14421	-7373	-9551	-10343
0.407500	-31	38	82	-62	-111	-39	8	-19	-22	2	-75	-68	-101	-19	-33	-61	-102	29	-85	-32	-107	-26	-100	-72	-66	3	-100	-13	-74	-75	-149	-72	-379	-4416	-2510	-15754	4445	-17548	-1819	-15041	6106	-14514	-6006	-9809	1610	-14462	-7318	-9647	-10842
0.408333	-28	40	85	-60	-112	-39	7	-15	-18	9	-70	-66	-98	-14	-31	-58	-100	33	-83	-35	-110	-25	-102	-69	-63	2	-101	-14	-74	-73	-146	-73	-1559	-4367	-2466	-15675	7708	-17629	-1662	-15046	6812	-14533	-5932	-9830	4692	-14500	-7239	-9729	-15880
0.409167	-28	40	86	-57	-110	-33	11	-12	-16	6	-70	-64	-97	-17	-32	-57	-99	36	-83	-15	-102	-23	-99	-68	-61	1	-100	-12	-73	-73	-147	-73	441	-4318	-2408	-15631	8844	-17705	-1479	-15045	7980	-14549	-5839	-9853	699	-14534	-7145	-9799	-16038
0.410000	-26	41	87	-59	-110	-41	10	-15	-16	8	-75	-64	-96	-18	-29	-57	-96	35	-83	-31	-104	-22	-99	-72	-64	1	-98	-14	-73	-68	-145	-68	840	-4262	-2352	-15589	7952	-17774	-1282	-15047	9472	-14565	-5734	-9881	-1074	-14572	-7022	-9854	-9188
0.410833	-26	42	87	-60	-109	-35	12	-13	-16	7	-75	-62	-99	-18	-30	-58	-100	33	-84	-36	-104	-18	-97	-68	-67	0	-99	-12	-74	-69	-147	-74	-451	-4209	-2290	-15547	8039	-17837	-1074	-15025	10466	-14583	-5601	-9912	-835	-14606	-6886	-9901	-11997
0.411667	-28	41	88	-57	-111	-31	11	-16	-22	5	-73	-62	-95	-14	-30	-58	-102	34	-83	-30	-107	-21	-100	-72	-66	1	-105	-14	-74	-70	-143	-74	738	-4145	-2228	-15519	7021	-17900	-858	-15005	11501	-14607	-5493	-9943	-215	-14651	-6732	-9934	-14568
0.412500	-28	39	84	-60	-110	-33	10	-15	-19	5	-72	-62	-96	-16	-32	-63	-102	35	-84	-33	-104	-22	-98	-70	-64	1	-99	-13	-73	-72	-147	-78	336	-4089	-2167	-15508	6052	-17955	-638	-14978	12387	-14639	-5356	-9964	270	-14701	-6564	-9965	-8868
0.413333	-24	40	85	-60	-94	-34	13	-15	-24	1	-75	-61	-94	-17	-31	-57	-100	32	-83	-31	-103	-22	-98	-69	-66	-6	-103	-14	-73	-68	-147	-75	29	-4026	-2106	-15498	5506	-18012	-420	-14944	13056	-14687	-5218	-10018	1074	-14760	-6383	-9985	-9911
0.414167	-25	56	86	-63	-109	-34	11	-16	-18	6	-72	-65	-95	-17	-30	-57	-99	35	-86	-33	-104	-21	-98	-67	-63	1	-101	-14	-75	-72	-146	-76	1291	-3972	-2050	-15502	3496	-18079	-208	-14908	14021	-14741	-5070	-10052	-2079	-14827	-6198	-10001	-13594
0.415000	-26	41	89	-59	-110	-35	12	-44	-18	5	-48	-62	-96	-12	-32	-59	-99	33	-84	-32	-107	-22	-102	-69	-66	0	-103	-17	-75	-74	-148	-72	1163	-3910	-2010	-15512	-231	-18152	-11	-14871	14980	-14822	-4930	-10097	-3566	-14910	-6012	-10031	-4392
0.415833	-28	39	86	-61	-116	-35	10	-16	-22	5	-73	-68	-101	-16	-36	-59	-104	34	-84	-33	-107	-21	-99	-69	-63	0	-103	-15	-74	-72	-145	-75	844	-3851	-1959	-15523	-2169	-18231	175	-14830	15628	-14914	-4788	-10131	-1321	-14996	-5831	-10054	-906
0.416667	-28	24	87	-80	-109	-33	15	-14	-21	5	-70	-65	-96	-16	-29	-59	-100	36	-84	-32	-104	-22	-100	-68	-64	2	-100	-15	-77	-72	-126	-75	919	-3776	-1922	-15536	-2834	-18322	348	-14788	16144	-15022	-4656	-10177	815	-15091	-5656	-10086	-10116
0.417500	-28	42	89	-60	-113	-35	11	-14	-14	7	-72	-65	-95	-16	-30	-66	-99	35	-86	-31	-103	-19	-100	-66	-63	0	-101	-12	-73	-69	-146	-75	684	-3727	-1895	-15549	-3972	-18424	498	-14748	16524	-15140	-4535	-10214	589	-15188	-5493	-10123	-2685
0.418333	-26	40	89	-60	-108	-34	13	-16	-18	7	-113	-65	-97	-19	-32	-59	-99	34	-85	-31	-103	-22	-102	-68	-62	0	-101	-15	-74	-70	-146	-66	1070	-3660	-1881	-15557	-5552	-18534	637	-14707	16943	-15274	-4425	-10253	-487	-15295	-5348	-10169	2458
0.419167	-27	41	90	-60	-111	-36	10	-16	-18	5	-76	-66	-95	-15	-30	-61	-101	34	-87	-30	-107	-23	-102	-66	-66	0	-103	-14	-73	-69	-146	-75	868	-3593	-1872	-15554	-6784	-18659	747	-14672	17158	-15418	-4329	-10293	-1110	-15399	-5220	-10221	-2733
0.420000	-26	43	87	-58	-110	-33	12	-19	-18	7	-78	-67	-96	-16	-30	-59	-99	33	-84	-31	-103	-24	-100	-67	-63	-1	-103	-15	-74	-72	-147	-60	853	-3519	-1874	-15544	-7747	-18787	846	-14637	17194	-15565	-4246	-10331	430	-15501	-5115	-10280	1639
0.420833	-24	43	90	-58	-110	-34	10	-14	-18	8	-73	-66	-93	-14	-28	-58	-97	36	-85	-29	-101	-25	-101	-68	-64	-1	-101	-11	-73	-68	-146	-74	609	-3445	-1887	-15526	-8225	-18928	923	-14609	17125	-15697	-4179	-10369	4659	-15595	-5036	-10347	5248
0.421667	-27	43	89	-59	-107	-33	12	-15	-13	7	-73	-65	-96	-14	-27	-63	-99	34	-84	-31	-104	-21	-101	-68	-63	-1	-98	-10	-74	-67	-148	-74	-655	-3368	-1909	-15494	-6884	-19073	984	-14588	16370	-15870	-4126	-10404	8588	-15686	-4977	-10421	2440
0.422500	-24	43	87	-60	-109	-34	11	-16	-18	5	-73	-66	-95	-16	-28	-59	-96	35	-86	-31	-109	-19	-99	-68	-64	-3	-100	-11	-72	-66	-144	-73	417	-3281	-1941	-15451	-6174	-19217	1029	-14577	15703	-16017	-4090	-10445	4706	-15763	-4942	-10498	1559
0.423333	-26	42	89	-58	-108	-32	21	-15	-21	7	-69	-63	-94	-14	-28	-61	-99	32	-86	-33	-105	-22	-102	-69	-64	0	-100	-13	-69	-68	-152	-76	1758	-3197	-1987	-15381	-7893	-19366	1058	-14575	15695	-16160	-4062	-10487	94	-15835	-4938	-10583	9027
0.424167	-26	38	86	-60	-110	-35	11	-17	-21	2	-76	-66	-96	-17	-30	-59	-100	33	-87	-32	-102	-22	-102	-70	-63	-5	-103	-16	-73	-69	-146	-75	-425	-3104	-2033	-15340	-7494	-19507	1080	-14583	15083	-16294	-4049	-10537	196	-15893	-4941	-10679	10257
0.425000	-29	38	85	-61	-111	-36	15	-16	-22	2	-74	-70	-98	-19	-29	-62	-102	32	-87	-35	-108	-24	-102	-70	-63	-1	-101	-15	-77	-70	-149	-79	292	-3012	-2090	-15273	-7209	-19640	1089	-14602	14412	-16418	-4038	-10583	1331	-15944	-4965	-10753	5572
0.425833	-29	40	86	-61	-111	-35	10	-17	-23	4	-76	-67	-99	-15	-31	-65	-98	33	-87	-31	-105	-22	-99	-70	-65	-3	-103	-16	-75	-70	-147	-78	177	-2910	-2149	-15191	-6254	-19760	1096	-14630	13648	-16528	-4015	-10639	2829	-15981	-5002	-10840	10872
0.426667	-26	40	73	-59	-110	-35	13	-13	-18	5	-73	-62	-98	-15	-28	-61	-102	33	-87	-32	-103	-22	-100	-67	-63	-4	-101	-13	-72	-69	-147	-78	-636	-2813	-2212	-15106	-4794	-19862	1096	-14672	12601	-16632	-4037	-10697	4145	-16013	-5047	-10925	11322
0.427500	-23	42	87	-59	-110	-31	13	-15	-17	7	-73	-67	-96	-15	-28	-62	-98	35	-76	-27	-104	-21	-98	-67	-64	-1	-103	-14	-77	-72	-149	-77	47	-2703	-2279	-15016	-3272	-19940	1092	-14726	11691	-16718	-4036	-10768	1578	-16038	-5096	-11007	5874
0.428333	-26	41	87	-57	-111	-33	12	-26	-18	12	-70	-62	-96	-13	-27	-59	-101	37	-86	-32	-104	-21	-99	-70	-63	0	-98	-10	-73	-68	-149	-81	218	-2597	-2338	-14925	-3491	-19987	1085	-14795	10715	-16789	-4034	-10849	-1188	-16066	-5146	-11092	11507
0.429167	-28	42	90	-57	-109	-34	16	-13	-18	10	-70	-63	-98	-16	-28	-57	-99	36	-83	-31	-110	-17	-97	-67	-66	0	-99	-13	-79	-67	-149	-75	-771	-2482	-2398	-14829	-2247	-20022	1085	-14878	9223	-16850	-4022	-10945	174	-16087	-5195	-11182	17726
0.430000	-26	43	88	-57	-114	-34	13	-13	-34	9	-69	-34	-98	-14	-27	-58	-99	36	-81	-30	-107	-21	-99	-67	-65	1	-99	-10	-75	-67	-146	-76	-377	-2371	-2450	-14731	399	-20018	1079	-14974	7794	-16899	-4015	-11055	2147	-16112	-5234	-11268	8327
0.430833	-25	41	88	-56	-111	-33	13	-12	-16	8	-70	-63	-100	-16	-30	-59	-100	41	-83	-31	-111	-18	-99	-68	-64	0	-99	-13	-74	-70	-150	-78	-646	-2261	-2494	-14646	2464	-19983	1086	-15080	6228	-16944	-3994	-11174	1920	-16135	-5266	-11357	11662
0.431667	-56	63	87	-57	-112	-9	11	-14	-16	4	-74	-67	-97	-17	-30	-62	-101	30	-87	-36	-109	-21	-101	-73	-69	-3	-102	-15	-79	-67	-155	-81	-597	-2148	-2529	-14559	3487	-19918	1086	-15204	4771	-16966	-3968	-11321	74	-16174	-5291	-11452	16283
0.432500	-30	37	86	-60	-113	-38	9	-17	-25	4	-75	-66	-102	-21	-22	-64	-82	34	-84	-23	-108	-25	-101	-70	-66	0	-100	-12	-75	-74	-153	-80	-558	-2027	-2547	-14465	4039	-19823	1101	-15321	3280	-16989	-3927	-11470	-1425	-16212	-5299	-11550	9360
0.433333	-26	42	87	-60	-117	-40	15	-15	-21	6	-75	-64	-102	-16	-30	-62	-104	32	-85	-35	-108	-21	-99	-72	-66	-3	-100	-13	-77	-70	-150	-76	-511	-1909	-2557	-14385	4073	-19704	1114	-15461	1723	-16993	-3886	-11635	-2519	-16252	-5301	-11656	11550
0.434167	-29	43	89	-57	-109	-34	15	-16	-19	5	-73	-64	-97	-16	-29	-61	-101	32	-83	-33	-104	-12	-98	-74	-66	0	-98	-13	-74	-70	-148	-80	-345	-1788	-2546	-14304	3342	-19567	1129	-15597	291	-16989	-3836	-11813	-2969	-16305	-5295	-11770	14735
0.435000	-23	44	89	-58	-110	-33	12	-16	-18	6	-74	-64	-96	-16	-28	-57	-100	34	-81	-31	-105	-17	-97	-69	-66	0	-100	-12	-74	-57	-147	-76	-1102	-1663	-2520	-14233	2875	-19419	1149	-15735	-1400	-16984	-3786	-12002	-763	-16357	-5280	-11894	10992
0.435833	-26	41	89	-57	-110	-31	15	-14	-18	9	-72	-63	-95	-11	-28	-58	-99	32	-84	-30	-102	-17	-98	-73	-62	0	-98	-11	-72	-69	-146	-74	-667	-1543	-2492	-14168	2199	-19262	1163	-15873	-3227	-16994	-3735	-12200	-2085	-16420	-5268	-12036	8771
0.436667	-22	44	89	-77	-109	-34	13	-15	-17	7	-72	-62	-99	-17	-26	-56	-98	36	-83	-31	-107	-16	-96	-70	-65	0	-100	-15	-74	-69	-146	-79	1482	-1421	-2444	-14114	-1830	-19124	1178	-16010	-4120	-16965	-3691	-12403	-6030	-16482	-5261	-12191	13547
0.437500	-25	43	89	-58	-111	-32	16	-11	-14	9	-72	-63	-93	-12	-29	-62	-98	33	-83	-32	-124	-18	-97	-67	-62	-1	-99	-13	-73	-67	-146	-73	-438	-1309	-2390	-14073	-4497	-18998	1182	-16140	-5175	-16954	-3651	-12605	-4880	-16551	-5258	-12367	16474
0.438333	-27	38	88	-58	-107	-3	13	-16	-19	5	-72	-45	-94	-15	-30	-59	-98	35	-83	-32	-104	-21	-101	-70	-63	0	-100	-15	-74	-70	-146	-75	208	-1179	-2322	-14042	-7425	-18888	1181	-16263	-6345	-16947	-3622	-12810	-4617	-16622	-5267	-12554	10644
0.439167	-26	40	87	-62	-110	-34	13	-19	-21	5	-73	-62	-97	-16	-31	-60	-103	32	-85	-42	-105	-24	-100	-72	-66	-3	-100	-14	-74	-68	-148	-75	409	-1089	-2250	-14028	-9976	-18808	1176	-16377	-7518	-16945	-3607	-13016	-3606	-16693	-5289	-12761	14425
0.440000	-29	40	86	-61	-110	-33	8	-14	-21	6	-77	-67	-100	-21	-30	-62	-103	29	-90	-36	-104	-24	-102	-74	-65	-4	-103	-17	-81	-73	-153	-69	-348	-993	-2177	-14032	-11787	-18759	1158	-16486	-8503	-16952	-3608	-13202	-2340	-16765	-5332	-12983	16023
0.440833	-32	35	84	-64	-112	-39	8	-19	-22	5	-77	-67	-99	-18	-32	-60	-94	30	-85	-39	-108	-26	-101	-70	-65	-1	-100	-17	-73	-70	-147	-75	-154	-895	-2093	-14045	-12633	-18760	1140	-16581	-9399	-16951	-3623	-13395	-3312	-16827	-5382	-13216	10293
0.441667	-30	38	86	-60	-108	-52	11	-17	-15	4	-73	-66	-97	-19	-32	-59	-98	29	-85	-32	-103	-22	-102	-76	-64	-3	-96	-14	-74	-72	-149	-75	283	-813	-2006	-14075	-14938	-18762	1117	-16671	-10047	-16973	-3647	-13559	-5937	-16892	-5453	-13464	13135
0.442500	-25	41	88	-60	-111	-35	9	-16	-16	6	-72	-64	-96	-18	-29	-58	-102	36	-82	-33	-101	-24	-101	-68	-61	0	-97	-12	-73	-70	-145	-72	-672	-739	-1917	-14122	-16057	-18816	1085	-16753	-10977	-17000	-3693	-13723	-3944	-16952	-5525	-13724	22222
0.443333	-24	71	91	-59	-107	-52	13	-14	-17	9	-70	-65	-95	-16	-29	-58	-97	37	-87	-29	-103	-21	-98	-69	-62	-1	-95	-12	-69	-76	-148	-73	-575	-679	-1827	-14190	-14973	-18905	1052	-16826	-11940	-17030	-3751	-13872	-228	-17016	-5633	-13998	13625
0.444167	-28	39	90	-59	-110	-34	10	-17	-18	8	-72	-63	-97	-17	-29	-60	-99	34	-84	-32	-107	-24	-102	-79	-64	0	-94	-13	-74	-68	-150	-75	-1362	-629	-1740	-14274	-13135	-19019	1018	-16908	-13169	-17083	-3823	-14015	1467	-17076	-5748	-14274	12704
0.445000	-27	38	87	-59	-110	-57	-6	-16	-16	7	-72	-65	-98	-18	-33	-63	-101	30	-84	-34	-108	-25	-102	-70	-63	-1	-99	-15	-98	-57	-150	-84	-1536	-592	-1653	-14378	-11037	-19147	987	-16981	-14465	-17135	-3903	-14149	771	-17132	-5861	-14555	19560
0.445833	-27	37	89	-60	-112	-33	11	-18	-22	5	-74	-70	-96	-17	-33	-59	-102	34	-86	-32	-103	-25	-102	-73	-64	-6	-99	-13	-70	-70	-148	-76	-1599	-565	-1561	-14488	-8465	-19288	960	-17060	-15736	-17195	-3986	-14266	-382	-17187	-5976	-14833	13324
0.446667	-27	40	90	-62	-109	-33	11	-16	-19	7	-72	-65	-95	-16	-34	-62	-100	34	-86	-33	-107	-22	-102	-67	-63	-1	-99	-10	-74	-69	-148	-73	-1924	-552	-1475	-14613	-5835	-19435	948	-17136	-17042	-17252	-4069	-14380	-1137	-17238	-6086	-15110	13158
0.447500	-29	38	86	-60	-111	-34	10	-16	-19	5	-75	-68	-97	-28	-32	-61	-98	36	-87	-35	-108	-25	-103	-70	-65	-4	-100	-14	-76	-70	-150	-76	-1952	-546	-1385	-14747	-3363	-19575	941	-17222	-18353	-17322	-4149	-14489	-466	-17289	-6192	-15378	17014
0.448333	-27	37	86	-60	-109	-36	0	-14	-19	5	-74	-67	-98	-17	-32	-60	-104	35	-90	-33	-109	-25	-101	-72	-68	-5	-100	-16	-69	-74	-148	-78	-2763	-553	-1298	-14889	-417	-19702	949	-17313	-20008	-17364	-4221	-14593	2516	-17335	-6283	-15642	12245
0.449167	-32	36	85	-62	-109	-36	9	-23	-22	1	-76	-67	-98	-17	-33	-79	-101	34	-85	-33	-111	-25	-102	-68	-66	-1	-102	-14	-74	-69	-146	-75	-3317	-564	-1210	-15031	2964	-19810	975	-17401	-21987	-17405	-4285	-14697	3386	-17385	-6351	-15897	9135
0.450000	-27	39	64	-63	-112	-33	11	-15	-16	8	-74	-65	-97	-15	-30	-59	-100	36	-84	-34	-104	-23	-100	-68	-65	-4	-101	-13	-72	-69	-148	-74	-611	-587	-1127	-15175	2884	-19893	1016	-17494	-23053	-17434	-4325	-14794	-1470	-17408	-6399	-16109	12221
0.450833	-27	38	87	-59	-110	-33	13	-14	-19	5	-76	-67	-96	-15	-28	-61	-101	35	-84	-29	-105	-23	-100	-68	-65	-3	-104	-17	-74	-70	-145	-78	-1615	-616	-1044	-15315	2852	-19954	1040	-17595	-23945	-17441	-4363	-14896	-1288	-17430	-6425	-16316	15998
0.451667	-27	38	88	-61	-110	-34	11	-15	-18	8	-73	-63	-96	-16	-32	-60	-99	37	-86	-32	-108	-24	-105	-68	-64	-1	-99	-15	-80	-72	-150	-78	-1562	-651	-969	-15461	2479	-19971	1141	-17696	-24881	-17429	-4372	-14999	-1170	-17444	-6423	-16503	9512
0.452500	-26	41	87	-59	-112	-33	10	-13	-19	5	-74	-69	-98	-16	-30	-60	-100	29	-84	-33	-107	-23	-100	-67	-64	-3	-101	-16	-78	-72	-148	-77	-704	-692	-900	-15596	1755	-19953	1226	-17798	-25697	-17389	-4352	-15101	534	-17446	-6401	-16667	11442
0.453333	-29	51	87	-60	-111	-35	11	-18	-22	6	-74	-66	-97	-14	-30	-58	-102	35	-86	-33	-109	-24	-102	-68	-66	-3	-102	-13	-78	-70	-147	-77	-849	-737	-839	-15725	897	-19899	1328	-17894	-26217	-17316	-4344	-15203	1873	-17423	-6349	-16805	14720
0.454167	-25	42	89	-55	-109	-33	13	-13	-18	8	-73	-66	-99	-15	-29	-59	-102	37	-62	-31	-105	-18	-96	-59	-62	0	-103	-13	-74	-67	-147	-75	-517	-787	-779	-15845	346	-19810	1442	-17989	-26460	-17216	-4302	-15307	1296	-17386	-6280	-16924	10625
0.455000	-28	41	90	-55	-107	-31	8	-18	-15	11	-72	-62	-96	-12	-27	-58	-98	38	-81	-29	-102	-21	-99	-65	-61	1	-99	-11	-72	-57	-144	-72	738	-835	-731	-15957	-2203	-19689	1563	-18079	-25980	-17079	-4247	-15405	-2747	-17323	-6189	-17009	10522
0.455833	-22	44	90	-56	-105	-34	13	-14	-16	8	-73	-62	-96	-19	-29	-58	-101	36	-81	-30	-107	-19	-99	-65	-62	-1	-99	-14	-72	-68	-147	-75	-53	-896	-699	-16066	-4537	-19517	1695	-18167	-25556	-16917	-4184	-15502	-2235	-17234	-6086	-17078	20619
0.456667	-25	42	88	-50	-109	-35	11	-18	-17	3	-73	-63	-94	-13	-28	-57	-100	34	-84	-32	-108	-22	-102	-67	-68	-1	-98	-16	-75	-68	-147	-76	314	-960	-679	-16165	-4566	-19340	1829	-18252	-25083	-16730	-4108	-15597	1086	-17123	-5981	-17117	15355
0.457500	-30	39	86	-59	-112	-36	6	-18	-22	3	-77	-40	-97	-16	-30	-77	-101	36	-84	-31	-109	-23	-98	-68	-65	-1	-101	-13	-76	-67	-149	-76	226	-1028	-668	-16254	-3783	-19122	1975	-18329	-24465	-16505	-4023	-15679	3058	-16978	-5858	-17137	9995
0.458333	-8	40	87	-59	-107	-43	12	-18	-19	7	-74	-63	-97	-13	-28	-58	-100	36	-87	-31	-107	-24	-99	-70	-65	-4	-101	-14	-76	-68	-150	-73	147	-1103	-675	-16341	-3217	-18878	2105	-18401	-23433	-16264	-3943	-15753	2291	-16804	-5742	-17135	18216
0.459167	-30	38	86	-59	-109	-36	13	-15	-19	3	-73	-63	-94	-15	-29	-64	-104	40	-87	-33	-107	-19	-99	-70	-63	0	-101	-14	-74	-66	-148	-75	469	-1179	-689	-16421	-2260	-18617	2235	-18465	-21919	-15996	-3864	-15809	1045	-16600	-5633	-17113	14536
0.460000	-32	43	86	-59	-109	-35	11	-15	-18	4	-76	-64	-94	-15	-27	-59	-100	34	-84	-32	-105	-22	-98	-69	-66	-1	-103	-15	-76	-68	-144	-69	349	-1257	-715	-16494	-966	-18333	2366	-18540	-20249	-15716	-3778	-15860	66	-16371	-5528	-17076	10408
0.460833	-26	39	87	-61	-110	-34	12	-18	-15	5	-75	-39	-95	-14	-31	-59	-101	33	-92	-31	-104	-22	-99	-66	-65	0	-102	-14	-74	-68	-145	-74	378	-1341	-750	-16566	723	-18034	2487	-18607	-18258	-15423	-3708	-15892	-170	-16117	-5441	-17031	15415
0.461667	-27	40	87	-58	-105	-33	13	-18	-14	4	-74	-67	-93	-15	-29	-61	-99	33	-87	-30	-103	-21	-100	-68	-62	0	-102	-14	-72	-66	-145	-73	-95	-1425	-790	-16632	3724	-17726	2595	-18675	-16160	-15124	-3638	-15918	1680	-15844	-5373	-16975	12797
0.462500	-23	40	89	-59	-107	-35	11	-16	-16	18	-73	-63	-95	-14	-26	-63	-95	35	-85	-32	-107	-22	-97	-68	-61	1	-98	-12	-74	-66	-145	-70	-809	-1505	-839	-16698	8580	-17409	2690	-18748	-14128	-14819	-3583	-15928	3805	-15550	-5318	-16909	6539
0.463333	-24	42	89	-57	-105	-30	9	-17	-16	8	-73	-62	-96	-14	-26	-59	-97	35	-83	-30	-100	-19	-98	-70	-61	2	-96	-15	-73	-69	-148	-70	1590	-1588	-890	-16762	10836	-17079	2768	-18822	-11067	-14527	-3540	-15936	-581	-15253	-5294	-16843	6842
0.464167	-25	42	88	-59	-110	-39	12	-19	-16	6	-73	-63	-95	-18	-30	-58	-97	32	-86	-29	-98	-10	-101	-69	-65	0	-100	-13	-73	-72	-147	-73	694	-1666	-942	-16825	13086	-16755	2824	-18912	-7569	-14241	-3511	-15940	-497	-14945	-5289	-16785	10618
0.465000	-27	40	78	-59	-115	-38	9	-21	-19	3	-76	-72	-98	-21	-33	-63	-101	29	-91	-35	-107	-26	-103	-74	-66	-3	-107	-15	-77	-74	-136	-75	-280	-1739	-994	-16888	16792	-16426	2863	-19004	-4152	-13967	-3498	-15937	284	-14644	-5312	-16728	2565
0.465833	-30	36	82	-66	-115	-40	5	-23	-22	7	-80	-72	-101	-16	-31	-63	-101	28	-90	-36	-109	-28	-103	-73	-66	-1	-102	-17	-76	-74	-150	-75	590	-1797	-1024	-16943	19800	-16100	2878	-19106	-512	-13699	-3494	-15931	1652	-14343	-5345	-16672	472
0.466667	-19	39	88	-61	-110	-35	11	-19	-19	2	-74	-64	-98	-16	-30	-63	-102	32	-90	-32	-107	-26	-102	-75	-65	-1	-101	-15	-74	-72	-152	-77	119	-1849	-1075	-16997	22740	-15780	2877	-19216	3411	-13451	-3504	-15933	2266	-14060	-5407	-16634	1978
0.467500	-30	40	86	-60	-116	-34	10	-18	-18	3	-74	-64	-115	-16	-27	-62	-100	25	-87	-35	-109	-26	-102	-73	-65	-3	-99	-14	-77	-72	-149	-76	-82	-1892	-1110	-17052	25992	-15461	2848	-19337	7308	-13224	-3526	-15942	2671	-13796	-5489	-16608	-5271
0.468333	-25	41	76	-58	-109	-34	11	-17	-18	4	-73	-64	-97	-16	-30	-63	-100	32	-86	-34	-103	-23	-100	-69	-63	1	-100	-12	-73	-68	-150	-76	1021	-1928	-1137	-17099	27400	-15161	2794	-19467	11581	-13017	-3565	-15956	-722	-13553	-5592	-16600	-10556
0.469167	-25	40	89	-57	-108	-33	13	-17	-19	4	-83	-65	-94	-15	-29	-61	-103	32	-83	-32	-102	-22	-99	-72	-67	0	-101	-11	-75	-69	-151	-74	270	-1947	-1160	-17148	27757	-14873	2714	-19610	15830	-12827	-3618	-15989	-918	-13344	-5713	-16611	-4250
0.470000	-27	41	88	-57	-108	-34	13	-13	-19	6	-75	-65	-99	-16	-28	-61	-101	32	-86	-34	-105	-23	-100	-70	-64	-3	-97	-14	-78	-68	-147	-73	209	-1964	-1183	-17189	29281	-14598	2614	-19761	19996	-12659	-3680	-16029	1749	-13158	-5851	-16642	-9385
0.470833	-25	42	89	-57	-108	-33	13	-14	-18	4	-76	-65	-91	-13	-27	-60	-102	13	-83	-32	-107	-23	-98	-72	-65	-3	-100	-13	-74	-72	-148	-75	8	-1975	-1221	-17231	30548	-14344	2483	-19908	24069	-12519	-3760	-16095	3331	-13011	-6006	-16696	-19835
0.471667	-28	40	113	-58	-108	-34	13	-16	-17	5	-72	-65	-97	-15	-27	-59	-103	32	-86	-36	-104	-23	-100	-70	-65	-12	-97	-14	-75	-73	-147	-74	-195	-1980	-1217	-17270	30593	-14111	2335	-20101	27993	-12402	-3850	-16173	2283	-12897	-6174	-16768	-15689
0.472500	-27	41	87	-58	-113	-34	11	-14	-17	3	-76	-73	-95	-15	-29	-60	-99	33	-85	-36	-105	-25	-100	-69	-65	-3	-100	-14	-79	-73	-148	-74	330	-1984	-1235	-17301	30132	-13903	2162	-20284	31550	-12302	-3959	-16268	704	-12820	-6357	-16872	-19608
0.473333	-27	42	87	-51	-113	-34	11	-17	-21	6	-75	-67	-100	-18	-32	-63	-100	33	-88	-35	-112	-26	-103	-74	-67	-5	-101	-5	-76	-68	-152	-75	165	-1986	-1262	-17336	29125	-13727	1970	-20467	32767	-12228	-4072	-16376	-663	-12776	-6551	-16987	-27314
0.474167	-28	41	86	-61	-114	-38	9	-18	-19	2	-75	-68	-101	-19	-33	-62	-97	33	-86	-36	-108	-21	-99	-69	-63	-1	-97	-15	-77	-70	-149	-74	554	-1982	-1290	-17358	27131	-13566	1772	-20654	32732	-12172	-4195	-16495	-1368	-12755	-6752	-17121	-25793
0.475000	-25	36	87	-57	-113	-34	11	-9	-16	6	-73	-63	-96	-14	-28	-56	-99	36	-83	-32	-103	-19	-98	-69	-62	0	-112	-11	-70	-68	-145	-70	326	-1987	-1325	-17383	24316	-13438	1554	-20849	32767	-12139	-4346	-16634	-522	-12768	-6968	-17274	-27992
0.475833	-24	44	92	-55	-108	-29	13	-16	-15	8	-66	-63	-96	-13	-30	-58	-97	38	-81	-29	-100	-19	-100	-67	-63	1	-96	-11	-72	-72	-148	-73	-873	-1993	-1408	-17408	21943	-13341	1328	-21039	32767	-12123	-4506	-16777	1910	-12809	-7191	-17455	-32629
0.476667	-19	44	90	-57	-109	-31	11	-15	-15	7	-70	-64	-95	-15	-28	-56	-99	35	-84	-28	-107	-27	-99	-68	-61	-1	-96	-9	-69	-67	-143	-72	1094	-2006	-1423	-17430	17460	-13272	1090	-21234	32767	-12129	-4680	-16931	-2024	-12876	-7420	-17643	-32724
0.477500	-27	42	90	-53	-110	-32	11	-14	-17	8	-75	-64	-95	-14	-19	-60	-102	36	-84	-29	-102	-21	-99	-70	-65	0	-96	-9	-74	-67	-150	-73	1363	-2022	-1492	-17456	10999	-13231	846	-21426	32767	-12152	-4869	-17086	-3867	-12962	-7658	-17840	-32716
0.478333	-6	43	94	-55	-108	-36	11	-16	-19	6	-70	-62	-100	-16	-31	-59	-100	37	-82	-29	-108	-23	-99	-69	-66	0	-91	-13	-73	-94	-146	-73	-101	-2039	-1566	-17478	5655	-13222	607	-21610	32767	-12195	-5079	-17248	-3484	-13069	-7900	-18053	-32709
0.479167	-28	42	88	-55	-109	-31	13	-12	-18	4	-73	-68	-115	-12	-29	-57	-103	35	-87	-29	-104	-21	-98	-67	-63	0	-101	-12	-72	-66	-146	-70	1022	-2060	-1652	-17502	-91	-13246	367	-21790	32767	-12254	-5289	-17409	-2484	-13185	-8145	-18264	-32719
0.480000	-23	42	89	-55	-105	-34	12	-13	-18	5	-72	-63	-95	-15	-29	-56	-98	37	-83	-28	-103	-24	-96	-66	-63	0	-98	-11	-74	-73	-145	-73	564	-2082	-1743	-17524	-5151	-13278	127	-21965	32767	-12328	-5528	-17562	-1569	-13319	-8394	-18484	-32700
0.480833	-25	38	89	-57	-107	-33	12	-14	-18	8	-70	-66	-96	-31	-7	-57	-99	36	-84	-32	-104	-24	-100	-68	-61	1	-96	-11	-72	-68	-148	-72	-111	-2107	-1823	-17554	-8665	-13341	-113	-22136	32767	-12413	-5769	-17711	-144	-13457	-8643	-18694	-32574
0.481667	-26	42	91	-55	-111	-35	12	-18	-18	4	-70	-67	-97	-15	-28	-60	-99	34	-84	-30	-103	-24	-100	-70	-64	-1	-98	-15	-76	-70	-149	-74	948	-2128	-1960	-17581	-12177	-13432	-345	-22297	32767	-12515	-6021	-17859	-3666	-13603	-8886	-18903	-32101
0.482500	-28	38	87	-58	-117	-35	11	-26	-16	5	-73	-67	-96	-41	-28	-57	-101	35	-84	-31	-104	-23	-97	-66	-63	1	-96	-12	-72	-66	-145	-70	465	-2146	-2083	-17607	-16429	-13534	-577	-22432	32767	-12624	-6277	-17990	-6690	-13748	-9123	-19099	-31737
0.483333	-21	41	92	-53	-110	-39	15	-12	-17	7	-67	-62	-97	-13	-28	-56	-98	38	-82	-28	-104	-22	-95	-67	-52	2	-96	-11	-73	-68	-146	-73	-156	-2157	-2212	-17640	-18174	-13657	-803	-22578	32767	-12745	-6544	-18120	-4762	-13903	-9359	-19285	-31322
0.484167	-24	42	90	-55	-111	-33	15	-12	-15	5	-69	-63	-92	-14	-26	-42	-96	36	-69	-48	-103	-23	-97	-66	-61	1	-98	-11	-73	-69	-147	-74	-41	-2162	-2352	-17672	-17934	-13797	-1034	-22709	32767	-12890	-6817	-18243	-892	-14058	-9583	-19448	-30939
0.485000	-25	40	88	-59	-111	-36	12	-13	-18	4	-73	-66	-96	-19	-28	-60	-98	34	-84	-33	-107	-23	-97	-70	-64	-5	-99	-14	-75	-49	-147	-79	-665	-2159	-2498	-17706	-16899	-13946	-1261	-22818	32767	-13018	-7094	-18353	847	-14210	-9800	-19597	-30563
0.485833	-25	39	87	-57	-109	-36	8	-32	-21	-5	-72	-66	-98	-17	-33	-59	-99	35	-82	-32	-109	-27	-99	-69	-66	0	-97	-11	-75	-73	-144	-74	-424	-2130	-2656	-17729	-15595	-14111	-1488	-22917	32582	-13167	-7369	-18456	575	-14360	-9997	-19714	-30182
0.486667	-29	42	88	-57	-108	-30	15	-13	-16	4	-69	-65	-97	-16	-27	-60	-100	33	-84	-34	-101	-22	-107	-69	-63	0	-97	-12	-72	-68	-147	-76	-444	-2124	-2815	-17778	-14285	-14283	-1716	-22996	32129	-13318	-7642	-18550	-497	-14512	-10187	-19811	-29814
0.487500	-26	41	89	-57	-109	-32	11	-15	-24	4	-74	-46	-97	-3	-28	-58	-98	35	-83	-34	-105	-24	-98	-68	-66	-1	-98	-12	-74	-68	-146	-74	-497	-2090	-2987	-17816	-12791	-14464	-1950	-23054	31756	-13480	-7921	-18642	-1352	-14664	-10361	-19881	-29437
0.488333	-31	38	88	-58	-109	-32	13	-11	-16	5	-68	-67	-98	-14	-27	-58	-102	33	-86	-30	-103	-21	-96	-68	-39	1	-99	-12	-73	-68	-147	-74	-526	-2049	-3161	-17859	-10942	-14653	-2187	-23092	31375	-13641	-8188	-18721	-786	-14819	-10522	-19925	-29080
0.489167	-25	42	90	-57	-107	-33	15	-13	-16	2	-75	-66	-94	-27	-26	-62	-101	33	-81	-34	-105	-18	-98	-67	-64	-1	-99	-11	-73	-68	-147	-74	-1580	-1999	-3340	-17899	-8137	-14833	-2430	-23110	30981	-13791	-8457	-18803	2285	-14971	-10671	-19944	-28704
0.490000	-26	44	86	-58	-115	-33	13	-10	-18	3	-74	-67	-100	-18	-28	-60	-100	30	-87	-36	-105	-23	-99	-92	-67	-3	-98	-14	-76	-73	-146	-77	-349	-1952	-3527	-17947	-6251	-15051	-2679	-23104	30614	-13986	-8725	-18878	16	-15128	-10812	-19938	-28346
0.490833	-28	38	86	-61	-111	-36	9	-16	-22	0	-81	-72	-97	-24	-30	-62	-102	33	-84	-34	-104	-23	-100	-69	-64	-1	-100	-13	-74	-75	-147	-76	1423	-1892	-3710	-17989	-7210	-15260	-2929	-23060	30238	-14165	-8983	-18950	-2925	-15284	-10936	-19908	-28004
0.491667	-27	39	87	-61	-112	-36	10	-13	-19	3	-73	-68	-97	-19	-27	-61	-101	29	-104	-35	-111	-26	-100	-72	-68	-1	-101	-14	-73	-70	-147	-77	-328	-1839	-3898	-18040	-7231	-15475	-3188	-22989	29867	-14342	-9240	-19020	-2458	-15438	-11051	-19854	-27654
0.492500	-27	40	86	-59	-112	-35	11	-9	-16	-10	-73	-68	-97	-19	-28	-60	-98	33	-85	-31	-107	-24	-98	-68	-63	-1	-100	-13	-76	-73	-149	-76	561	-1783	-4083	-18082	-8300	-15691	-3446	-22886	29504	-14527	-9485	-19084	-2070	-15598	-11162	-19791	-27318
0.493333	-6	40	87	-63	-112	-39	10	-12	-18	2	-73	-66	-95	-15	-28	-62	-103	34	-84	-32	-108	-24	-101	-70	-61	-4	-98	-13	-74	-78	-147	-76	765	-1735	-4262	-18136	-9193	-15906	-3712	-22755	29142	-14714	-9727	-19149	-1533	-15755	-11266	-19699	-26981
0.494167	-25	41	88	-57	-109	-33	13	-11	-15	3	-72	-66	-93	-14	-61	-64	-96	35	-83	-32	-101	-23	-97	-67	-64	-3	-101	-10	-70	-68	-148	-76	375	-1691	-4442	-18189	-10114	-16121	-3973	-22585	28792	-14904	-9960	-19209	-1076	-15918	-11369	-19595	-26646
0.495000	-23	43	103	-58	-109	-32	13	-11	-16	8	-68	-64	-95	-13	-27	-57	-96	38	-81	-30	-100	-18	-96	-66	-62	0	-93	-12	-70	-66	-145	-73	1242	-1651	-4620	-18247	-11771	-16343	-4239	-22377	28438	-15099	-10189	-19267	-3928	-16082	-11472	-19477	-26217
0.495833	-26	42	92	-53	-107	-31	27	-11	-19	8	-68	-63	-90	-14	-25	-60	-100	37	-82	-30	-102	-19	-97	-68	-61	1	-95	-10	-72	-68	-137	-72	1526	-1626	-4792	-18297	-15247	-16570	-4512	-22139	28106	-15289	-10410	-19324	-6149	-16253	-11579	-19342	-23265
0.496667	-26	44	92	-55	-109	-36	15	-10	-16	7	-68	-62	-94	-14	-25	-57	-97	36	-80	-29	-102	-17	-97	-66	-56	0	-96	-12	-68	-67	-146	-73	660	-1610	-4965	-18377	-17281	-16799	-4788	-21874	27757	-15495	-10622	-19379	-4198	-16422	-11691	-19198	-16702
0.497500	-27	39	87	-56	-107	-33	16	-13	-17	11	-69	-63	-94	-16	-26	-59	-100	34	-86	-32	-102	-22	-99	-68	-61	0	-99	-11	-74	-69	-148	-72	824	-1608	-5139	-18452	-17790	-17027	-5067	-21576	27428	-15696	-10822	-19424	-1563	-16599	-11808	-19040	-16972
0.498333	-24	41	88	-64	-110	-38	12	-14	-21	3	-73	-66	-97	-16	-30	-58	-103	34	-86	-34	-105	-25	-101	-72	-58	-3	-111	-16	-77	-70	-150	-76	227	-1617	-5299	-18530	-18114	-17262	-5345	-21261	27100	-15906	-11013	-19467	-794	-16779	-11938	-18874	-15905
0.499167	-30	34	88	-62	-112	-39	10	-16	-33	4	-76	-67	-97	-18	-29	-60	-102	34	-88	-35	-108	-24	-100	-69	-65	-1	-101	-13	-72	-70	-149	-70	188	-1632	-5456	-18613	-18623	-17492	-5624	-20918	26770	-16108	-11189	-19495	-1662	-16957	-12068	-18692	-8650
0.500000	-42	41	87	-59	-111	-38	13	-15	-22	6	-75	-65	-99	-18	-29	-58	-100	34	-84	-33	-105	-25	-100	-67	-57	-3	-100	-16	-75	-65	-149	-73	-155	-1661	-5615	-18696	-18704	-17709	-5900	-20557	26456	-16318	-11356	-19514	-2338	-17139	-12211	-18505	-6950
0.500833	-26	39	86	-59	-112	-38	12	-14	-14	4	-45	-63	-95	-12	-28	-58	-101	34	-84	-34	-107	-25	-101	-68	-64	-1	-99	-12	-73	-70	-144	-75	-603	-1697	-5765	-18791	-18314	-17928	-6182	-20185	26141	-16517	-11509	-19520	-2330	-17315	-12363	-18304	-4554
0.501667	-25	40	88	-59	-107	-35	13	-16	-17	5	-70	-66	-97	-18	-29	-59	-120	37	-85	-32	-110	-40	-101	-66	-64	-1	-99	-13	-75	-73	-147	-74	-656	-1743	-5915	-18877	-17384	-18137	-6456	-19798	25818	-16716	-11647	-19511	-1379	-17490	-12517	-18079	1415
0.502500	-24	40	91	-58	-110	-38	11	-15	-19	-7	-70	-66	-94	-17	-29	-57	-98	36	-85	-31	-107	-24	-99	-66	-62	0	-98	-11	-73	-67	-147	-68	-1745	-1793	-6060	-18972	-15032	-18336	-6736	-19409	25521	-16908	-11778	-19481	1847	-17665	-12678	-17871	3921
0.503333	-26	39	91	-57	-107	-33	16	-14	-14	7	-73	-64	-95	-15	-30	-57	-96	37	-83	-30	-105	-23	-99	-57	-61	0	-85	-14	-73	-72	-146	-74	-1662	-1850	-6205	-19073	-12322	-18523	-7009	-19018	25228	-17090	-11899	-19436	1446	-17834	-12848	-17638	3267
0.504167	-24	40	89	-57	-108	-35	13	-14	-14	6	-74	-64	-95	-15	0	-58	-98	35	-84	-31	-107	-25	-102	-68	-63	-4	-99	-14	-73	-69	-147	-74	269	-1915	-6340	-19176	-12265	-18713	-7279	-18642	24910	-17265	-12011	-19374	-1804	-17998	-13023	-17409	9801
0.505000	-31	35	82	-51	-107	-35	15	-17	-18	1	-75	-64	-96	-17	-31	-61	-105	32	-86	-35	-109	-25	-102	-72	-66	0	-102	-16	-75	-72	-147	-80	-1942	-1977	-6473	-19281	-10316	-18848	-7546	-18263	24622	-17419	-12119	-19285	-277	-18154	-13200	-17167	17673
0.505833	-27	33	85	-58	-90	-38	2	-21	-19	1	-76	-66	-98	-18	-29	-61	-98	34	-84	-34	-107	-25	-100	-70	-64	-4	-101	-14	-74	-72	-148	-78	-1319	-2040	-6596	-19382	-8413	-18986	-7804	-17894	23922	-17559	-12222	-19168	856	-18297	-13376	-16920	14884
0.506667	-27	34	84	-59	-110	-38	12	-19	-19	4	-76	-70	-96	-21	-31	-65	-105	29	-90	-35	-109	-26	-103	-70	-64	-4	-102	-18	-78	-75	-149	-79	-1107	-2102	-6712	-19490	-6517	-19093	-8061	-17542	20665	-17674	-12325	-19031	2767	-18425	-13555	-16676	19672
0.507500	-30	32	82	-62	-115	-40	11	-38	-23	-1	-73	-69	-96	-21	-33	-65	-102	29	-86	-33	-108	-27	-103	-73	-66	-4	-102	-17	-74	-73	-149	-75	-1848	-2139	-6813	-19594	-4296	-19174	-8313	-17195	15952	-17763	-12427	-18861	4476	-18532	-13726	-16427	25217
0.508333	-14	34	82	-61	-109	-36	15	-15	-17	1	-75	-66	-95	-16	-30	-64	-101	30	-85	-33	-105	-27	-100	-76	-67	-3	-98	-4	-69	-73	-148	-77	-1323	-2211	-6905	-19697	-1944	-19228	-8543	-16874	13170	-17827	-12533	-18663	3428	-18622	-13910	-16185	23265
0.509167	-25	39	86	-58	-110	-34	15	-16	-22	2	-60	-65	-96	-45	-31	-64	-99	33	-82	-33	-105	-24	-100	-67	-65	-1	-100	-16	-75	-73	-148	-76	-798	-2253	-6981	-19802	-2021	-19253	-8775	-16570	10415	-17867	-12649	-18440	359	-18691	-14072	-15948	25858
0.510000	-28	37	88	-59	-113	-35	13	-15	-21	3	-75	-66	-98	-16	-31	-61	-100	34	-83	-34	-109	-7	-96	-68	-65	15	-115	-14	-75	-70	-148	-75	-1773	-2290	-7049	-19908	-1515	-19247	-9001	-16284	6853	-17879	-12774	-18186	1669	-18733	-14240	-15718	32767
0.510833	-22	38	88	-60	-109	-34	18	-14	-21	3	-75	-69	-102	-17	-28	-62	-102	33	-83	-32	-107	-19	-98	-67	-64	-3	-100	-14	-77	-72	-127	-75	-1142	-2317	-7098	-20016	385	-19208	-9238	-16021	3605	-17858	-12915	-17910	4468	-18751	-14405	-15503	32174
0.511667	-25	38	86	-59	-109	-36	12	-17	-18	4	-74	-64	-96	-15	-28	-63	-99	34	-84	-33	-94	-24	-100	-69	-66	-1	-99	-15	-73	-72	-147	-76	-1487	-2332	-7136	-20125	1948	-19135	-9443	-15781	146	-17813	-13067	-17611	5431	-18732	-14559	-15300	31706
0.512500	-26	37	87	-60	-110	-31	-3	-22	-18	2	-74	-65	-99	-16	-30	-61	-97	35	-83	-32	-103	-25	-98	-72	-65	0	-100	-15	-73	-70	-146	-80	-1419	-2334	-7158	-20234	2614	-19028	-9652	-15560	-3297	-17733	-13233	-17291	4175	-18683	-14718	-15112	32767
0.513333	-39	40	87	-58	-109	-35	11	-17	-21	7	-72	-66	-95	-15	-32	-61	-98	36	-84	-32	-94	-26	-99	-69	-62	0	-99	-14	-76	-74	-147	-76	-894	-2320	-7165	-20348	3128	-18894	-9861	-15359	-6588	-17627	-13416	-16954	2570	-18598	-14860	-14933	32680
0.514167	-27	41	88	-59	-111	-32	11	-14	-19	5	-73	-70	-94	-16	-30	-38	-100	35	-83	-29	-103	-23	-97	-69	-64	0	-100	-14	-72	-70	-148	-77	-916	-2289	-7162	-20464	2904	-18727	-10065	-15178	-9770	-17490	-13612	-16600	1480	-18484	-14996	-14776	32767
0.515000	-19	43	90	-57	-108	-34	15	-15	-19	7	-74	-62	-97	-14	-29	-60	-98	34	-83	-33	-107	-33	-94	-72	-68	-4	-100	-15	-74	-73	-147	-75	-604	-2245	-7154	-20581	1772	-18540	-10272	-15031	-12752	-17334	-13830	-16236	1189	-18331	-15129	-14631	32767
0.515833	-28	38	88	-60	-113	-41	10	-15	-23	4	-65	-68	-98	-15	-30	-60	-101	34	-82	-30	-104	-21	-97	-67	-61	0	-101	-12	-72	-70	-139	-76	-1133	-2182	-7135	-20702	1069	-18322	-10472	-14902	-16077	-17146	-14042	-15869	3324	-18144	-15248	-14500	32767
0.516667	-27	39	88	-57	-111	-32	12	-13	-23	5	-72	-62	-95	-15	-26	-60	-100	34	-69	-30	-102	-22	-100	-69	-63	0	-100	-14	-72	-72	-145	-75	-1446	-2095	-7112	-20829	1100	-18082	-10677	-14796	-19599	-16935	-14271	-15507	4092	-17921	-15356	-14388	32767
0.517500	-25	38	88	-59	-109	-31	12	-14	-18	18	-73	-68	-94	-12	-28	-59	-98	35	-86	-32	-104	-22	-95	-67	-62	0	-102	-12	-73	-69	-146	-77	1485	-1992	-7090	-20962	-2078	-17824	-10880	-14717	-21909	-16704	-14497	-15137	-763	-17666	-15458	-14287	32767
0.518333	-24	40	88	-61	-109	-34	11	-13	-16	3	-74	-64	-96	-15	-28	-59	-99	35	-85	-32	-107	-15	-97	-70	-66	-1	-101	-25	-73	-70	-146	-75	139	-1868	-7068	-21096	-4346	-17556	-11069	-14664	-24279	-16455	-14727	-14786	-550	-17384	-15544	-14203	32767
0.519167	-27	38	87	-62	-110	-34	12	-17	-18	3	-73	-63	-98	6	-31	-61	-98	34	-84	-33	-105	-23	-99	-69	-63	-1	-100	-12	-74	-68	-148	-75	217	-1727	-7069	-21237	-5866	-17279	-11251	-14632	-26732	-16187	-14948	-14445	-264	-17072	-15615	-14127	32767
0.520000	-27	43	90	-57	-108	-34	11	-15	-17	7	-73	-66	-97	-15	-30	-56	-100	35	-83	-26	-102	-22	-100	-70	-64	4	-98	-12	-75	-70	-148	-77	889	-1569	-7039	-21378	-7050	-16988	-11437	-14626	-28817	-15905	-15161	-14116	1189	-16737	-15673	-14047	32767
0.520833	-26	42	88	-57	-111	-30	13	9	-18	7	-74	-63	-96	-14	-27	-57	-100	35	-86	-32	-107	-23	-100	-68	-62	0	-101	-12	-72	-67	-146	-78	234	-1400	-7037	-21525	-7260	-16701	-11608	-14641	-30717	-15613	-15361	-13813	2569	-16386	-15705	-14002	32702
0.521667	-25	41	90	-58	-107	-32	11	-12	-18	7	-74	-68	-95	-16	-29	-57	-102	34	-90	-32	-103	-23	-99	-68	-61	0	-98	-12	-74	-67	-148	-74	474	-1211	-7042	-21666	-6144	-16405	-11761	-14669	-32497	-15329	-15539	-13531	2479	-16021	-15722	-13953	32272
0.522500	-23	58	91	-60	-109	-34	11	-19	-15	8	-68	-64	-96	-13	-29	-58	-95	33	-84	-33	-104	-24	-100	-69	-66	-5	-97	-12	-74	-67	-147	-75	1504	-1014	-7056	-21812	-6647	-16119	-11905	-14728	-32721	-14999	-15691	-13270	-1068	-15648	-15729	-13908	31882
0.523333	-28	41	88	-57	-109	-34	13	-17	-16	5	-73	-65	-98	-16	-32	-63	-100	34	-84	-34	-105	-22	-94	-70	-68	6	-96	-14	-74	-74	-149	-77	598	-819	-7083	-21957	-6403	-15833	-12029	-14791	-32737	-14691	-15825	-13036	-447	-15270	-15720	-13866	31482
0.524167	-28	39	87	-63	-113	-39	11	-18	-21	3	-69	-70	-87	-16	-28	-59	-99	32	-87	-36	-109	-25	-102	-72	-66	-6	-99	-13	-74	-69	-149	-76	727	-616	-7115	-22096	-3504	-15548	-12158	-14869	-32729	-14374	-15925	-12825	3150	-14896	-15698	-13829	31086
0.525000	-28	40	87	-60	-112	-35	11	-17	-19	4	-74	-67	-98	-16	-32	-64	-103	32	-94	-34	-109	-24	-103	-73	-59	-7	-99	-15	-76	-69	-150	-78	188	-417	-7155	-22236	416	-15276	-12223	-14948	-32733	-14062	-16001	-12639	5866	-14531	-15664	-13792	30044
0.525833	-25	37	87	-62	-112	-36	9	-18	-25	3	-75	-67	-98	-15	-30	-60	-100	30	-90	-35	-109	-25	-104	-73	-66	-8	-119	-15	-77	-73	-148	-75	-16	-223	-7197	-22365	4140	-15003	-12288	-15033	-32742	-13754	-16046	-12471	5456	-14176	-15618	-13752	26951
0.526667	-28	36	84	-59	-111	-36	13	-13	-19	2	-75	-65	-97	-15	-30	-59	-102	27	-90	-35	-105	-23	-103	-72	-68	-6	-97	-15	-77	-70	-147	-77	404	-38	-7244	-22482	7850	-14742	-12336	-15118	-32727	-13447	-16062	-12328	4038	-13844	-15585	-13723	24953
0.527500	-26	40	86	-60	-111	-69	7	-18	-18	0	-76	-67	-98	-17	-30	-59	-100	32	-90	-34	-108	-25	-102	-69	-66	-5	-99	-14	-76	-74	-147	-74	173	137	-7285	-22549	11523	-14483	-12358	-15195	-32738	-13152	-16050	-12208	3280	-13526	-15520	-13693	24128
0.528333	-27	39	88	-60	-107	-35	15	-15	-17	5	-75	-66	-96	-16	-31	-59	-102	30	-93	-35	-108	-23	-101	-74	-64	-6	-99	-15	-74	-70	-147	-75	137	293	-7325	-22694	14739	-14237	-12362	-15265	-32721	-12868	-16015	-12098	3223	-13229	-15473	-13670	20851
0.529167	-28	41	88	-59	-108	-33	13	-13	-17	4	-84	-55	-96	-16	-29	-62	-100	32	-87	-32	-102	-23	-101	-70	-62	-4	-99	-14	-74	-72	-148	-73	-189	426	-7358	-22779	18074	-13990	-12354	-15330	-32735	-12596	-15961	-12008	4793	-12966	-15433	-13653	18362
0.530000	-24	40	90	-60	-109	-38	16	-13	-17	6	-75	-65	-97	-18	-30	-60	-97	32	-87	-36	-127	-24	-99	-68	-64	-3	-97	-13	-75	-73	-145	-73	-1015	540	-7382	-22858	21806	-13765	-12328	-15386	-32718	-12338	-15891	-11931	6407	-12726	-15406	-13636	15129
0.530833	-27	39	86	-61	-108	-35	15	-12	-21	1	-75	-67	-101	-16	-32	-60	-101	30	-86	-33	-108	-22	-102	-74	-65	-3	-100	-14	-77	-74	-149	-76	1514	625	-7396	-22923	21785	-13539	-12295	-15430	-32733	-12097	-15810	-11869	1318	-12518	-15393	-13640	11484
0.531667	-26	40	86	-62	-114	-39	7	-14	-19	2	-78	-68	-97	-21	-36	-63	-101	46	-88	-38	-110	-26	-104	-75	-66	-6	-101	-15	-76	-75	-150	-79	986	687	-7403	-22980	20583	-13327	-12254	-15466	-32713	-11874	-15721	-11821	309	-12330	-15388	-13649	16430
0.532500	-29	16	84	-62	-110	-42	8	-16	-23	1	-78	-68	-103	-21	-35	-64	-100	30	-88	-38	-105	-25	-102	-73	-64	-5	-99	-15	-86	-72	-151	-77	217	732	-7390	-23023	19635	-13106	-12200	-15485	-32732	-11660	-15629	-11776	249	-12165	-15405	-13667	11879
0.533333	-27	38	85	-62	-113	-39	9	-16	-21	2	-77	-66	-99	-19	-32	-62	-100	33	-93	-19	-109	-25	-103	-76	-53	-6	-100	-17	-74	-73	-149	-75	1287	747	-7372	-23060	17676	-12902	-12147	-15500	-32719	-11464	-15535	-11742	1016	-12024	-15442	-13690	7999
0.534167	-32	40	87	-59	-113	-39	11	-16	-22	12	-69	-65	-97	10	-31	-66	-102	32	-85	-35	-108	-22	-101	-73	-65	-1	-97	-13	-73	-69	-148	-78	1053	739	-7339	-23090	15469	-12701	-12096	-15502	-32723	-11285	-15448	-11705	919	-11901	-15502	-13726	11249
0.535000	-29	40	89	-56	-110	-34	13	-13	-22	4	-72	-64	-97	-15	-31	-62	-101	57	-84	-32	-103	-22	-99	-73	-64	-1	-97	-11	-73	-72	-145	-75	891	711	-7303	-23100	13344	-12506	-12048	-15480	-32666	-11118	-15379	-11676	285	-11799	-15578	-13765	8721
0.535833	-25	42	89	-58	-108	-32	15	-10	-17	2	-72	-63	-93	-15	-28	-60	-101	33	-84	-30	-103	-21	-98	-69	-61	-10	-98	-11	-69	-69	-147	-77	2008	660	-7262	-23113	9362	-12323	-12008	-15484	-32236	-10969	-15319	-11651	-3772	-11717	-15684	-13818	4143
0.536667	-25	44	92	-56	-107	-36	12	-10	-39	4	-72	-61	-85	-18	-27	-56	-98	35	-83	-33	-105	-21	-96	-69	-65	-1	-100	-13	-74	-67	-145	-75	1345	596	-7221	-23124	5003	-12152	-11972	-15475	-31866	-10835	-15282	-11625	-4250	-11648	-15804	-13863	11842
0.537500	-25	43	89	-57	-92	-34	15	-11	-17	5	-72	-63	-97	-14	-28	-59	-101	32	-83	-33	-104	-21	-98	-68	-68	-1	-113	-12	-73	-77	-146	-73	1329	514	-7181	-23127	2729	-11975	-11947	-15456	-31473	-10714	-15256	-11598	-1797	-11592	-15945	-13915	10896
0.538333	-26	43	90	-58	-110	-35	15	-14	-21	4	-73	-65	-96	-4	-25	-57	-101	5	-84	-32	-104	-23	-98	-67	-64	-1	-100	-12	-74	-69	-147	-76	1253	414	-7144	-23130	1403	-11817	-11961	-15437	-31089	-10607	-15251	-11568	-107	-11552	-16099	-13965	2592
0.539167	-41	43	88	-59	-110	-34	13	-10	-21	5	-75	-64	-96	-16	-29	-60	-101	33	-86	-39	-108	-22	-98	-69	-64	-4	-96	-13	-75	-70	-147	-75	811	309	-7121	-23134	188	-11674	-11922	-15419	-30726	-10513	-15273	-11532	-924	-11516	-16266	-14008	8612
0.540000	-25	40	88	-59	-111	-36	11	-14	-19	5	-75	-66	-101	-21	-30	-61	-102	37	-84	-35	-110	-25	-99	-72	-66	-5	-102	-16	-77	-76	-150	-79	1126	191	-7112	-23133	-642	-11541	-11932	-15405	-30355	-10431	-15326	-11496	-2352	-11498	-16438	-14045	8211
0.540833	-28	38	87	-64	-116	-43	8	-16	-21	4	-74	-65	-100	-17	-25	-60	-101	33	-85	-36	-109	-23	-99	-41	-51	-1	-100	-17	-80	-72	-148	-76	768	71	-7123	-23133	-717	-11423	-11933	-15376	-29980	-10356	-15378	-11444	-3201	-11479	-16607	-14068	2365
0.541667	-25	39	85	-57	-109	-35	13	-14	-42	7	-73	-63	-95	-15	-39	-59	-99	34	-81	-31	-107	-22	-98	-67	-64	0	-97	-13	-75	-70	-147	-92	674	-52	-7146	-23128	-299	-11314	-11945	-15351	-29616	-10291	-15450	-11391	-3416	-11476	-16774	-14078	5096
0.542500	-24	41	92	-59	-110	-33	12	-13	-15	9	-69	-62	-97	-14	-27	-56	-99	37	-83	-32	-104	-22	-95	-68	-61	1	-97	-14	-74	-68	-146	-73	387	-180	-7195	-23128	511	-11227	-11962	-15336	-29260	-10238	-15548	-11326	-1744	-11480	-16930	-14070	5223
0.543333	-23	42	92	-57	-107	-33	18	-12	-15	9	-68	-62	-94	-9	-26	-64	-98	49	-80	-30	-103	-18	-98	-65	-63	2	-99	-12	-73	-66	-147	-76	-1044	-308	-7266	-23124	2768	-11154	-11988	-15337	-28905	-10195	-15658	-11260	1460	-11507	-17077	-14052	268
0.544167	-24	42	94	-56	-109	-34	18	-13	-15	11	-69	-62	-93	-11	-25	-58	-101	36	-81	-32	-107	-21	-100	-68	-62	3	-101	-15	-75	-67	-148	-75	689	-438	-7369	-23121	3576	-11111	-12005	-15301	-28559	-10167	-15783	-11188	-1881	-11536	-17200	-14018	-2164
0.545000	-28	40	87	-59	-111	-34	15	-14	-24	6	-75	-73	-96	-15	-30	-84	-103	30	-83	-32	-108	-22	-100	-68	-68	-3	-102	-17	-78	-68	-148	-78	929	-567	-7471	-23113	3187	-11086	-12028	-15281	-28066	-10142	-15914	-11108	-2984	-11586	-17302	-13967	3082
0.545833	-29	37	89	-60	-111	-35	11	-17	-23	4	-74	-65	-97	-12	-27	-61	-116	33	-84	-33	-107	-23	-102	-75	-66	-1	-102	-15	-74	-68	-149	-77	-677	-683	-7629	-23106	4266	-11076	-12044	-15259	-26804	-10129	-16052	-11033	-2318	-11650	-17375	-13898	-301
0.546667	-27	40	88	-59	-109	-34	12	-1	-17	7	-70	-63	-94	-14	-27	-62	-99	35	-85	-34	-105	-21	-100	-69	-64	-1	-102	-15	-77	-69	-149	-77	335	-803	-7790	-23100	4442	-11092	-12055	-15236	-25682	-10125	-16185	-10942	-1505	-11723	-17420	-13819	-5021
0.547500	-26	40	88	-61	-108	-34	15	-18	-21	5	-72	-64	-94	-15	-27	-60	-100	36	-84	-32	-107	-22	-96	-72	-69	-5	-81	-14	-74	-69	-146	-75	-185	-910	-7966	-23077	4766	-11128	-12060	-15216	-25166	-10133	-16317	-10852	-721	-11815	-17433	-13721	-2216
0.548333	-29	36	87	-60	-112	-39	12	-21	-19	13	-72	-72	-101	-21	-32	-63	-105	30	-90	-34	-112	-26	-102	-73	-67	-4	-102	-17	-77	-75	-150	-77	-787	-1016	-8164	-23059	5632	-11199	-12056	-15196	-24758	-10153	-16443	-10770	434	-11922	-17413	-13614	-4495
0.549167	-29	32	84	-61	-114	-38	8	-21	-25	2	-78	-66	-101	-18	-32	-62	-103	33	-83	-32	-107	-23	-100	-70	-64	-4	-101	-15	-76	-69	-148	-74	20	-1111	-8358	-23027	5318	-11275	-12037	-15171	-24250	-10177	-16556	-10687	-2247	-12029	-17358	-13490	-10404
0.550000	-27	37	85	-59	-108	-34	12	-19	-16	5	-74	-46	-95	-15	-29	-60	-103	32	-87	-30	-107	-22	-100	-72	-65	-3	-102	-14	-75	-69	-149	-77	-645	-1195	-8562	-23001	3458	-11385	-12013	-15151	-23977	-10213	-16651	-10605	-3225	-12154	-17278	-13363	-4988
0.550833	-27	38	88	-59	-109	-35	11	-17	-18	3	-75	-67	-97	-16	-30	-60	-100	36	-86	-32	-109	-23	-113	-69	-68	-4	-102	-16	-75	-70	-147	-77	78	-1286	-8764	-22961	2835	-11515	-11968	-15132	-23962	-10265	-16733	-10532	-643	-12271	-17166	-13220	-3005
0.551667	-29	37	85	-63	-111	-34	12	-14	-16	15	-75	-66	-97	-14	-30	-59	-100	34	-90	-33	-105	-23	-100	-70	-66	-4	-98	-13	-82	-69	-148	-75	231	-1365	-8965	-22919	2813	-11665	-11914	-15116	-23949	-10319	-16788	-10456	1842	-12413	-17029	-13070	-13199
0.552500	-30	41	88	-60	-109	-36	11	-17	-21	5	-75	-67	-100	-18	-32	-59	-102	33	-88	-4	-107	-35	-101	-70	-67	-3	-100	-15	-78	-74	-149	-78	-1114	-1430	-9157	-22870	2426	-11832	-11845	-15103	-24120	-10387	-16820	-10396	1838	-12545	-16876	-12906	-9918
0.553333	-28	38	84	-60	-113	-39	10	-16	-22	10	-74	-68	-99	-22	-31	-60	-101	35	-88	-36	-110	-25	-103	-72	-65	-4	-100	-14	-77	-70	-147	-76	-221	-1497	-9341	-22819	1656	-12017	-11761	-15094	-24296	-10466	-16826	-10338	498	-12668	-16700	-12732	-7619
0.554167	-24	37	111	-57	-110	-34	15	-15	-18	4	-72	-65	-95	-17	-31	-59	-100	34	-84	-32	-104	-22	-99	-70	-63	26	-97	-12	-73	-68	-143	-79	-268	-1549	-9506	-22761	579	-12208	-11661	-15093	-24361	-10545	-16806	-10287	-818	-12790	-16519	-12549	-13106
0.555000	-23	41	91	-56	-108	-34	10	-14	-16	10	-70	-63	-103	-17	-31	-59	-98	35	-84	-32	-105	-22	-99	-70	-62	2	-97	-11	-72	-66	-143	-73	-414	-1602	-9661	-22711	-1124	-12420	-11546	-15098	-24354	-10637	-16764	-10243	-1558	-12900	-16326	-12351	-10865
0.555833	-23	41	89	-58	-105	-33	11	-15	-15	6	-72	-63	-93	-15	-27	-59	-99	26	-83	-32	-104	-48	-100	-68	-63	3	-99	-12	-73	-68	-148	-77	-296	-1644	-9805	-22642	-3169	-12628	-11418	-15106	-24262	-10737	-16691	-10207	-1015	-13018	-16136	-12143	-9133
0.556667	-24	41	86	-59	-108	-34	8	-17	-26	5	-76	-65	-95	-18	-30	-61	-100	30	-87	-35	-107	-24	-102	-73	-66	-1	-99	-15	-75	-77	-148	-78	-1539	-1688	-9938	-22580	-3968	-12844	-11293	-15129	-24038	-10847	-16604	-10181	1937	-13102	-15953	-11923	-12313
0.557500	-29	37	84	-60	-111	-36	6	-19	-25	3	-76	-67	-97	-15	-33	-64	-99	34	-90	-35	-105	-22	-99	-64	-63	0	-98	-12	-75	-69	-148	-78	-351	-1730	-10053	-22519	-5452	-13056	-11148	-15150	-23742	-10956	-16488	-10152	-715	-13183	-15771	-11682	-13809
0.558333	-26	37	85	-58	-107	-34	9	-15	-22	2	-78	-66	-100	-16	-31	-60	-100	32	-86	-34	-108	-25	-99	-69	-66	-1	-101	-13	-75	-70	-150	-77	1150	-1762	-10155	-22458	-9325	-13263	-11002	-15180	-23457	-11074	-16360	-10136	-3801	-13258	-15602	-11429	-7561
0.559167	-30	37	85	-58	-111	-34	9	-16	-19	6	-76	-68	-98	-18	-30	-61	-102	27	-88	-36	-107	-23	-115	-72	-63	0	-101	-13	-74	-72	-149	-77	-867	-1806	-10252	-22400	-11333	-13463	-10850	-15213	-23034	-11195	-16215	-10111	-3151	-13313	-15444	-11157	-6139
0.560000	-24	37	86	-59	-110	-34	10	-14	-28	4	-76	-66	-104	-15	-31	-60	-100	30	-85	-34	-109	-22	-100	-67	-66	-3	-101	-13	-74	-70	-147	-76	206	-1841	-10335	-22343	-13648	-13648	-10702	-15253	-22253	-11319	-16062	-10098	-2578	-13375	-15309	-10874	-10105
0.560833	-26	39	86	-61	-109	-34	11	-17	-16	5	-76	-69	-94	-15	-31	-62	-101	30	-83	-35	-102	-22	-98	-68	-62	2	-100	-14	-72	-69	-147	-76	76	-1878	-10421	-22297	-14889	-13826	-10556	-15301	-21081	-11442	-15899	-10082	-1628	-13425	-15195	-10575	-5254
0.561667	-24	39	88	-57	-110	-33	12	-17	-13	4	-75	-67	-95	-13	-26	-60	-96	33	-83	-34	-101	-22	-96	-66	-60	0	-101	-14	-70	-66	-149	-76	-701	-1903	-10499	-22249	-14814	-13984	-10415	-15348	-20194	-11570	-15735	-10063	-659	-13469	-15101	-10266	-3581
0.562500	-25	39	89	-59	-104	-33	13	-12	-15	6	-72	-65	-92	-14	-29	-57	-101	29	-86	-31	-101	-43	-97	-67	-62	1	-97	-12	-67	-67	-146	-70	170	-1963	-10581	-22216	-14594	-14132	-10281	-15401	-19031	-11698	-15565	-10047	-3110	-13526	-15020	-9949	-7214
0.563333	-26	42	91	-56	-107	-33	16	5	-14	10	-70	-63	-93	-8	-30	-57	-96	37	-82	-29	-98	-19	-97	-64	-62	3	-95	-13	-73	-73	-147	-69	160	-2007	-10663	-22190	-15635	-14270	-10155	-15456	-17392	-11828	-15398	-10031	-5047	-13555	-14968	-9621	-1784
0.564167	-22	41	84	-61	-112	-33	15	-11	-14	8	-74	-64	-98	-14	-30	-59	-99	32	-84	-34	-105	-22	-95	-69	-63	-9	-100	-13	-73	-64	-148	-74	-878	-2067	-10753	-22176	-14443	-14388	-10048	-15518	-16214	-11959	-15232	-10016	-2365	-13598	-14934	-9297	4567
0.565000	-27	38	87	-61	-111	-36	10	-19	-24	3	-73	-79	-104	-22	-35	-63	-102	28	-88	-35	-108	-26	-103	-73	-68	-3	-103	-19	-79	-78	-153	-77	-492	-2141	-10851	-22176	-11012	-14495	-9946	-15586	-15085	-12092	-15068	-10003	1103	-13647	-14922	-8975	-4196
0.565833	-28	35	85	-64	-115	-42	5	-17	-22	0	-78	-69	-100	-19	-33	-62	-100	28	-104	-33	-107	-30	-100	-73	-64	0	-103	-15	-75	-74	-147	-75	-1043	-2187	-10938	-22179	-7343	-14597	-9859	-15652	-14033	-12220	-14902	-9986	1981	-13688	-14915	-8651	-2097
0.566667	-29	36	85	-61	-110	-36	11	-16	-22	4	-78	-65	-99	-18	-32	-63	-98	30	-86	-34	-105	-24	-100	-73	-66	-3	-102	-30	-76	-75	-151	-76	-1092	-2256	-11039	-22195	-3925	-14683	-9772	-15723	-13152	-12347	-14736	-9969	812	-13735	-14924	-8347	3070
0.567500	-28	38	87	-61	-113	-38	9	-16	-22	5	-75	-65	-98	-17	-32	-59	-102	33	-86	-28	-105	-41	-101	-74	-64	0	-102	-15	-75	-73	-147	-75	-1227	-2318	-11151	-22222	-386	-14767	-9703	-15797	-12340	-12478	-14572	-9956	-478	-13780	-14941	-8042	-2795
0.568333	-28	40	85	-59	-107	-45	16	-15	-15	4	-108	-65	-96	-16	-31	-60	-101	29	-85	-30	-104	-22	-99	-70	-67	0	-99	-13	-73	-73	-148	-79	-1266	-2396	-11263	-22252	2866	-14846	-9642	-15881	-11644	-12598	-14407	-9946	-1079	-13828	-14966	-7772	-2145
0.569167	-23	39	88	-59	-110	-35	11	-15	-21	4	-74	-63	-94	-16	-31	-56	-99	34	-86	-30	-111	-23	-98	-72	-63	-4	-101	-14	-75	-72	-145	-74	-1016	-2470	-11377	-22301	5667	-14920	-9593	-15963	-11021	-12719	-14241	-9948	-447	-13877	-14989	-7517	605
0.570000	-27	37	89	-61	-108	-39	13	-14	-19	7	-102	-62	-97	-16	-28	-60	-100	30	-87	-30	-105	-22	-99	-69	-63	-1	-100	-15	-73	-69	-145	-73	-1847	-2554	-11497	-22353	8754	-14999	-9552	-16059	-10816	-12833	-14072	-9936	2458	-13921	-15007	-7291	-3253
0.570833	-25	43	90	-57	-107	-33	15	-15	-18	4	-75	-62	-94	-19	-29	-58	-107	36	-90	-31	-107	-6	-101	-70	-66	-3	-104	-14	-73	-70	-147	-74	-1443	-2640	-11619	-22410	10979	-15078	-9520	-16155	-10715	-12951	-13907	-9940	1261	-13979	-15020	-7100	-6857
0.571667	-28	36	86	-58	-108	-34	15	-8	-21	7	-75	-64	-97	-17	-29	-60	-102	32	-88	-33	-104	-23	-101	-69	-65	-1	-101	-17	-74	-70	-152	-50	821	-2727	-11741	-22472	9110	-15157	-9495	-16263	-9838	-13052	-13738	-9951	-3202	-14011	-15029	-6936	-3073
0.572500	-26	37	88	-58	-108	-35	11	-17	-22	3	-76	-67	-99	-17	-31	-57	-102	32	-87	-39	-102	-24	-104	-69	-63	-3	-103	-16	-74	-74	-145	-77	-953	-2822	-11862	-22534	8094	-15244	-9471	-16377	-9367	-13156	-13568	-9971	-2353	-14047	-15015	-6807	-884
0.573333	-28	36	86	-63	-113	-36	10	-18	-17	7	-75	-68	-97	-22	-32	-64	-100	30	-90	-36	-110	-26	-103	-73	-67	-7	-107	-18	-80	-75	-149	-80	-336	-2924	-11987	-22604	6402	-15330	-9454	-16499	-8879	-13254	-13403	-9998	-1686	-14080	-14992	-6716	-7526
0.574167	-25	38	86	-66	-114	-38	8	-21	-23	2	-77	-70	-100	-22	-32	-64	-99	33	-86	-35	-109	-22	-101	-73	-64	-4	-102	-17	-79	-72	-145	-76	224	-3019	-12100	-22663	4239	-15413	-9430	-16619	-8181	-13340	-13231	-10024	-732	-14104	-14946	-6659	-4694
0.575000	-25	39	89	-62	-111	-36	12	-9	-18	6	-74	-68	-96	-16	-29	-58	-101	33	-84	-34	-108	-24	-101	-69	-63	-1	-99	-13	-72	-70	-148	-74	-148	-3121	-12228	-22721	1966	-15502	-9405	-16749	-7560	-13426	-13062	-10055	-143	-14124	-14879	-6625	-3681
0.575833	-28	40	89	-57	-107	-33	12	-17	-16	6	-72	-66	-96	-18	-32	-60	-95	35	-82	-32	-104	-19	-103	-68	-62	0	-102	-13	-74	-72	-147	-75	323	-3228	-12320	-22780	-420	-15584	-9381	-16868	-6864	-13501	-12897	-10091	-1508	-14139	-14800	-6629	-9656
0.576667	-15	40	89	-52	-115	-38	12	-15	-17	5	-73	-65	-94	-17	-29	-60	-99	35	-83	-35	-105	-24	-102	-69	-63	-1	-100	-18	-85	-66	-144	-73	1045	-3340	-12420	-22837	-4918	-15668	-9346	-17016	-5821	-13573	-12737	-10131	-4417	-14148	-14693	-6664	-9037
0.577500	-26	38	89	-59	-108	-34	13	-14	-17	4	-75	-65	-96	-17	-30	-60	-102	37	-87	-33	-104	-24	-109	-70	-64	-3	-98	-14	-72	-72	-147	-77	335	-3441	-12505	-22883	-8349	-15748	-9304	-17142	-5011	-13633	-12580	-10168	-2546	-14154	-14573	-6727	-1427
0.578333	-24	40	88	-60	-110	-36	11	-12	-17	5	-72	-65	-75	-19	-30	-60	-100	33	-83	-33	-108	-24	-102	-69	-66	-3	-100	-16	-74	-69	-149	-75	768	-3557	-12586	-22930	-9854	-15825	-9246	-17266	-4203	-13690	-12431	-10200	2958	-14155	-14433	-6805	-9530
0.579167	-26	41	88	-56	-110	-35	13	-15	-18	4	-75	-65	-100	-18	-31	-62	-103	30	-83	-33	-110	-41	-103	-68	-66	0	-101	-15	-76	-68	-148	-78	288	-3653	-12651	-22966	-10617	-15892	-9180	-17376	-3433	-13739	-12282	-10219	5417	-14162	-14268	-6906	-12567
0.580000	-25	41	88	-59	-105	-36	12	-17	-17	4	-68	-63	-98	-16	-30	-59	-100	35	-83	-32	-105	-25	-100	-67	-67	-3	-101	-15	-73	-70	-147	-67	459	-3758	-12707	-23001	-11025	-15953	-9095	-17480	-2428	-13784	-12146	-10248	3257	-14162	-14115	-7020	-6672
0.580833	-27	39	84	-60	-111	-36	11	-15	-21	2	-75	-65	-96	-16	-31	-59	-104	24	-87	-32	-108	-23	-98	-72	-64	-3	-103	-15	-75	-70	-149	-75	316	-3856	-12744	-23030	-10662	-16008	-8996	-17548	-1418	-13791	-12012	-10262	967	-14171	-13940	-7143	-12304
0.581667	-25	40	88	-58	-124	-36	-7	-14	-24	3	-76	-64	-98	-16	-30	-60	-101	34	-86	-34	-105	-24	-103	-73	-68	2	-88	-16	-76	-72	-148	-74	34	-3946	-12771	-23053	-9621	-16054	-8880	-17645	-510	-13848	-11891	-10267	-309	-14181	-13760	-7274	-15144
0.582500	-28	38	82	-60	-111	-36	12	-17	-22	2	-74	-67	-99	-26	-29	-102	-105	35	-83	-33	-105	-22	-99	-69	-64	-3	-100	-15	-72	-68	-147	-76	302	-4032	-12779	-23072	-8317	-16082	-8747	-17702	353	-13873	-11771	-10256	-201	-14194	-13579	-7405	-12934
0.583333	-28	42	88	-56	-111	-50	15	-14	-21	4	-72	-66	-96	-14	-30	-58	-97	35	-81	-31	-103	-25	-100	-67	-63	-1	-100	-14	-73	-73	-153	-73	-540	-4108	-12775	-23087	-6012	-16117	-8604	-17743	952	-13890	-11660	-10242	2491	-14217	-13393	-7541	-16835
0.584167	-26	41	87	-60	-113	-36	13	-14	-18	3	-73	-65	-96	-16	-29	-58	-100	34	-84	-35	-107	-25	-90	-72	-73	-4	-99	-11	-73	-70	-151	-77	-961	-4177	-12760	-23105	-2252	-16129	-8448	-17767	1226	-13900	-11557	-10217	3621	-14245	-13219	-7675	-22811
0.585000	-27	39	89	-60	-111	-36	10	-16	-18	4	-75	-63	-100	-21	-33	-58	-102	32	-85	-33	-108	-28	-103	-70	-65	-5	-103	-17	-77	-76	-162	-79	1470	-4241	-12734	-23116	-1202	-16135	-8280	-17770	2230	-13908	-11462	-10180	-837	-14289	-13048	-7813	-23392
0.585833	-26	39	86	-60	-113	-39	11	-15	-18	1	-75	-67	-95	-11	-31	-63	-99	30	-70	-35	-110	-28	-104	-70	-63	-3	-100	-14	-75	-73	-152	-74	-152	-4281	-12700	-23127	763	-16134	-8103	-17758	3264	-13905	-11349	-10137	-349	-14336	-12881	-7938	-20449
0.586667	-28	41	86	-61	-81	-36	11	-15	-17	3	-76	-67	-98	-19	-33	-60	-100	32	-87	-32	-105	-26	-101	-72	-64	-5	-104	-16	-75	-87	-150	-77	-249	-4321	-12652	-23131	2998	-16119	-7920	-17732	4250	-13900	-11286	-10095	-25	-14393	-12736	-8061	-28033
0.587500	-28	39	88	-57	-107	-35	11	-15	-18	4	-73	-65	-94	-16	-38	-58	-103	33	-84	-16	-107	-26	-100	-72	-65	-5	-101	-13	-76	-73	-148	-76	159	-4353	-12600	-23137	5096	-16101	-7739	-17689	5085	-13889	-11200	-10046	1348	-14455	-12591	-8181	-29573
0.588333	-26	38	88	-59	-115	-33	12	-16	-16	3	-74	-66	-95	-18	-31	-61	-97	35	-85	-34	-109	-23	-101	-69	-65	-3	-101	-15	-74	-73	-161	-76	-398	-4369	-12537	-23141	7303	-16075	-7559	-17631	5953	-13875	-11135	-9999	2269	-14526	-12469	-8288	-28287
0.589167	-27	39	87	-60	-109	-36	9	-18	-17	5	-72	-65	-97	-18	-30	-62	-94	30	-84	-32	-107	-25	-102	-74	-65	-4	-100	-15	-74	-70	-151	-75	-304	-4381	-12483	-23142	9587	-16043	-7381	-17568	6905	-13857	-11066	-9949	1980	-14598	-12357	-8389	-31250
0.590000	-26	38	88	-59	-85	-36	13	-16	-15	1	-75	-67	-97	-21	-33	-63	-102	29	-87	-35	-110	-28	-103	-74	-66	-6	-102	-16	-76	-77	-148	-76	693	-4390	-12422	-23143	9458	-16006	-7205	-17494	8117	-13834	-11007	-9907	-1748	-14669	-12258	-8482	-32250
0.590833	-30	34	82	-62	-111	-38	7	-19	-22	0	-77	-69	-96	-21	-32	-39	-102	29	-96	-35	-104	-26	-104	-74	-67	-7	-101	-14	-74	-73	-148	-76	-56	-4389	-12360	-23141	9089	-15962	-7038	-17414	9027	-13810	-10947	-9864	-1433	-14742	-12168	-8567	-31150
0.591667	-30	36	86	-61	-111	-35	8	-16	-18	4	-74	-65	-94	-21	-30	-63	-100	29	-90	-35	-107	-26	-105	-72	-64	-6	-103	-17	-76	-75	-149	-79	207	-4387	-12299	-23139	10133	-15916	-6878	-17323	10181	-13776	-10893	-9829	1729	-14801	-12090	-8644	-31062
0.592500	-27	38	87	-59	-111	-34	8	-16	-21	3	-77	-67	-96	-19	-32	-62	-102	33	-90	-34	-104	-25	-103	-73	-66	-6	-104	-17	-75	-73	-150	-77	-152	-4385	-12235	-23128	11380	-15867	-6730	-17224	11237	-13740	-10860	-9802	3646	-14856	-12023	-8714	-30602
0.593333	-29	36	82	-59	-112	-36	9	-18	-21	20	-75	-64	-95	-19	-31	-64	-102	30	-88	-38	-107	-26	-104	-70	-66	-4	-102	-17	-75	-85	-151	-79	-129	-4384	-12172	-23117	11951	-15819	-6593	-17130	12311	-13707	-10795	-9770	2450	-14902	-11963	-8776	-30209
0.594167	-28	40	87	-56	-112	-35	9	-16	-22	5	-75	-65	-102	-19	-30	-60	-99	33	-85	-34	-98	-23	-101	-70	-67	0	-101	-21	-74	-70	-147	-76	335	-4372	-12115	-23100	11839	-15760	-6462	-17022	13763	-13668	-10755	-9747	405	-14921	-11908	-8826	-29877
0.595000	-23	41	88	-74	-110	-34	10	-15	-16	-4	-74	-60	-94	-16	-29	-58	-99	34	-84	-32	-105	-23	-98	-69	-62	-3	-98	-15	-72	-68	-144	-74	45	-4374	-12079	-23072	11098	-15706	-6345	-16912	15334	-13633	-10713	-9727	-1182	-14954	-11861	-8872	-29462
0.595833	-23	42	92	-55	-108	-32	11	-16	-16	8	-70	-62	-94	-16	-46	-61	-98	42	-82	-28	-102	-25	-100	-68	-61	0	-99	-13	-74	-68	-146	-75	305	-4380	-11997	-23045	9746	-15653	-6226	-16810	16949	-13602	-10676	-9716	-1583	-14966	-11813	-8915	-29126
0.596667	-7	40	90	-57	-84	-33	10	-13	-17	10	-74	-58	-94	-15	-28	-58	-97	36	-85	-30	-105	-24	-101	-67	-61	-1	-97	-15	-73	-68	-142	-73	-33	-4390	-11940	-23009	8601	-15605	-6142	-16679	18496	-13574	-10645	-9701	564	-14963	-11773	-8952	-28758
0.597500	-29	39	88	-59	-107	-36	10	-18	-17	6	-74	-63	-97	4	-32	-61	-108	34	-85	-28	-103	-22	-103	-69	-65	0	-99	-16	-73	-67	-148	-75	-791	-4409	-11883	-22968	8465	-15557	-6053	-16556	19861	-13555	-10614	-9691	2881	-14953	-11729	-8990	-28404
0.598333	-25	40	85	-58	-109	-35	9	40	-14	4	-72	-63	-98	-17	-31	-60	-101	30	-86	-34	-107	-25	-104	-72	-67	-4	-100	-16	-75	-86	-148	-77	1789	-4434	-11825	-22925	5468	-15517	-5976	-16425	22133	-13542	-10586	-9683	-1982	-14934	-11690	-9023	-27675
0.599167	-31	37	87	-63	-111	-39	8	-19	-23	3	-76	-66	-98	-19	-32	-66	-101	33	-84	-34	-84	-25	-101	-73	-65	-4	-100	-16	-73	-68	-147	-80	1095	-4456	-11756	-22867	2295	-15481	-5903	-16277	24458	-13534	-10573	-9668	-2732	-14912	-11650	-9052	-24420
0.600000	-28	38	81	-60	-108	-38	10	-16	-33	5	-70	-62	-99	-17	-30	-62	-101	34	-85	-33	-110	-23	-101	-74	-68	-3	-100	-16	-70	-69	-153	-77	222	-4496	-11690	-22808	312	-15455	-5835	-16129	26594	-13533	-10533	-9653	-2599	-14879	-11604	-9089	-19686
0.600833	-29	40	89	-59	-112	-36	13	-15	-21	6	-70	-60	-98	-17	-31	-46	-102	32	-70	-31	-105	-23	-100	-69	-64	0	-98	-13	-73	-69	-148	-75	1180	-4520	-11617	-22732	-1712	-15427	-5773	-15973	29016	-13536	-10521	-9630	-941	-14851	-11563	-9130	-17040
0.601667	-26	40	90	-57	-102	-32	16	-13	-17	4	-74	-60	-93	-12	-28	-57	-97	35	-84	-31	-102	-19	-98	-64	-63	0	-102	-9	-66	-66	-143	-74	664	-4553	-11539	-22654	-2612	-15407	-5716	-15807	31395	-13553	-10471	-9612	556	-14819	-11513	-9172	-15737
0.602500	-24	41	90	-58	-105	-30	18	-11	-13	7	-68	-64	-92	-9	-21	-56	-98	40	-80	-32	-102	-17	-97	-69	-63	2	-98	-12	-73	-65	-142	-70	189	-4583	-11453	-22572	-2266	-15393	-5677	-15636	32767	-13569	-10439	-9582	1020	-14793	-11465	-9229	-9583
0.603333	-18	44	90	-56	-105	-31	5	-5	-14	7	-69	-62	-94	-9	-28	-56	-98	36	-81	-31	-102	-17	-96	-68	-61	1	-102	-12	-72	-69	-144	-74	1139	-4611	-11364	-22477	-3089	-15386	-5621	-15461	32767	-13594	-10408	-9556	-2709	-14772	-11419	-9293	-7765
0.604167	-24	39	90	-59	-104	-30	18	-11	-17	7	-69	-58	-94	-13	-29	-56	-97	37	-80	-29	-109	-16	-98	-70	-62	0	-96	-11	-75	-67	-147	-75	154	-4634	-11276	-22387	-3644	-15384	-5584	-15284	32766	-13618	-10376	-9521	-2563	-14758	-11376	-9368	1086
0.605000	-25	42	88	-59	-119	-33	13	-12	-18	5	-74	-63	-101	-15	-30	-57	-101	34	-82	-30	-108	-21	-99	-69	-62	2	-98	-14	-75	-70	-145	-84	-126	-4648	-11176	-22286	-1451	-15373	-5544	-15103	32767	-13639	-10340	-9488	817	-14742	-11325	-9457	6027
0.605833	-24	41	86	-62	-111	-34	11	-13	-15	5	-67	-65	-97	-15	-29	-53	-99	33	-83	-33	-109	-24	-101	-68	-65	-1	-99	-12	-75	-68	-145	-75	-297	-4651	-11080	-22192	1797	-15367	-5511	-14923	32767	-13658	-10298	-9448	3188	-14727	-11273	-9552	2197
0.606667	-26	41	89	-62	-111	-32	11	-15	-19	5	-76	-67	-97	-17	-35	-60	-102	33	-85	-32	-105	-25	-103	-73	-67	-15	-100	-15	-73	-73	-151	-79	-839	-4647	-10977	-22079	4666	-15356	-5481	-14741	32767	-13672	-10256	-9410	2505	-14721	-11223	-9659	10264
0.607500	-28	38	85	-64	-117	-40	7	-19	-22	4	-76	-70	-99	-17	-27	-57	-102	33	-86	-38	-108	-23	-105	-70	-66	0	-99	-13	-76	-70	-148	-75	-634	-4625	-10874	-21970	7544	-15334	-5454	-14564	32767	-13674	-10190	-9368	856	-14705	-11159	-9766	14808
0.608333	-30	42	82	-58	-111	-33	12	-4	-21	4	-75	-65	-97	-17	-32	-61	-100	33	-81	-31	-107	-22	-102	-69	-64	0	-99	-14	-75	-72	-152	-75	-806	-4593	-10766	-21862	10302	-15310	-5423	-14388	32767	-13668	-10154	-9325	-445	-14690	-11100	-9883	14081
0.609167	-25	39	87	-60	-110	-36	12	-16	-21	8	-76	-63	-97	-15	-30	-59	-99	35	-82	-29	-107	-22	-101	-72	-66	-3	-97	-14	-75	-69	-148	-75	-808	-4549	-10668	-21753	12430	-15278	-5398	-14224	32767	-13649	-10070	-9281	-934	-14671	-11029	-10001	19549
0.610000	-27	40	85	-57	-108	-31	20	-15	-18	2	-75	-65	-95	-16	-31	-59	-103	33	-84	-32	-103	-22	-101	-69	-66	0	-99	-13	-74	-69	-147	-77	-1140	-4505	-10566	-21647	14160	-15236	-5372	-14061	32767	-13623	-10029	-9249	377	-14652	-10951	-10120	23183
0.610833	-25	39	86	-59	-109	-32	9	-15	-25	5	-78	-65	-97	-19	-31	-58	-102	35	-87	-30	-105	-25	-101	-70	-67	-5	-102	-12	-75	-70	-147	-77	-2105	-4436	-10468	-21542	16490	-15188	-5346	-13905	32767	-13588	-9963	-9215	3135	-14626	-10863	-10235	22557
0.611667	-38	35	86	-58	-110	-35	12	-17	-19	7	-77	-65	-98	-15	-29	-61	-101	32	-86	-34	-113	-23	-100	-73	-65	-3	-100	-13	-70	-70	-149	-77	-38	-4366	-10381	-21439	16287	-15133	-5323	-13761	32767	-13539	-9888	-9185	-1071	-14597	-10763	-10343	23311
0.612500	-27	40	88	-58	-110	-36	10	-16	-19	4	-78	-67	-93	-15	-29	-59	-100	33	-84	-33	-109	-24	-101	-70	-65	-3	-100	-13	-78	-72	-148	-77	252	-4294	-10294	-21333	13943	-15074	-5295	-13627	32767	-13480	-9811	-9158	-3029	-14560	-10653	-10435	31559
0.613333	-25	38	95	-59	-113	-36	11	-17	-19	6	-79	-66	-99	-16	-32	-60	-101	30	-86	-38	-108	-26	-101	-70	-66	0	-103	-14	-85	-73	-148	-85	-1203	-4194	-10220	-21235	12228	-15001	-5271	-13498	32767	-13428	-9729	-9140	-2943	-14520	-10525	-10517	32767
0.614167	-27	35	88	-58	-116	-36	11	-15	-19	5	-80	-67	-97	-16	-32	-61	-101	33	-85	-28	-105	-10	-104	-74	-64	-4	-101	-15	-76	-72	-151	-78	188	-4142	-10143	-21138	9017	-14929	-5244	-13374	32767	-13403	-9642	-9124	-2394	-14477	-10383	-10585	31888
0.615000	-26	36	102	-57	-109	-35	17	-18	-19	6	-76	-65	-95	-16	-31	-60	-100	34	-86	-35	-104	-25	-103	-70	-64	-14	-102	-6	-75	-70	-147	-76	182	-4075	-10076	-21042	5553	-14857	-5219	-13255	32767	-13303	-9553	-9113	-2287	-14431	-10228	-10634	32767
0.615833	-28	38	85	-59	-113	-35	10	-17	-19	6	-78	-74	-98	-15	-24	-61	-100	34	-84	-33	-104	-24	-101	-66	-63	-1	-102	-12	-76	-70	-149	-76	-162	-4006	-10012	-20944	2673	-14781	-5193	-13139	32767	-13242	-9460	-9107	-1699	-14386	-10062	-10665	32711
0.616667	-29	37	62	-62	-111	-36	10	-15	-19	7	-75	-66	-97	-15	-30	-58	-99	35	-88	-35	-105	-26	-104	-72	-63	-4	-112	-12	-75	-72	-147	-77	1044	-3942	-9951	-20854	-1026	-14710	-5169	-13031	32767	-13186	-9365	-9109	-4782	-14339	-9878	-10676	32767
0.617500	-27	38	87	-57	-108	-34	11	-17	-17	6	-73	-64	-93	-16	-31	-58	-101	36	-85	-33	-104	-24	-102	-68	-62	-3	-99	-13	-74	-72	-149	-76	854	-3883	-9886	-20763	-5750	-14643	-5138	-12922	32767	-13139	-9267	-9138	-5828	-14296	-9687	-10670	32767
0.618333	-27	38	89	-58	-110	-36	12	-15	-15	8	-74	-64	-96	-15	-30	-59	-101	34	-86	-32	-102	-25	-101	-72	-64	-4	-97	-10	-74	-68	-148	-77	368	-3833	-9817	-20671	-8232	-14583	-5116	-12812	32767	-13099	-9171	-9129	-2922	-14253	-9480	-10649	32767
0.619167	-27	38	89	-60	-112	-35	13	-16	-18	8	-76	-61	-97	-18	-32	-62	-100	35	-85	-35	-105	-24	-102	-70	-64	-4	-101	-15	-73	-70	-147	-77	421	-3784	-9746	-20585	-8966	-14527	-5091	-12707	32767	-13069	-9073	-9144	116	-14216	-9272	-10613	32767
0.620000	-25	36	88	-58	-110	-36	15	-17	-18	6	-74	-63	-94	-13	-30	-60	-99	36	-84	-34	-107	-24	-101	-70	-66	-1	-115	-13	-75	-70	-152	-75	-155	-3739	-9667	-20493	-9343	-14478	-5069	-12591	32514	-13050	-8971	-9168	438	-14184	-9055	-10556	32767
0.620833	-28	38	88	-59	-109	-32	12	-12	-19	7	-72	-62	-102	-12	-27	-52	-98	34	-84	-32	-105	-22	-98	-67	-65	-1	-101	-13	-73	-68	-148	-74	106	-3701	-9578	-20411	-9475	-14433	-5045	-12478	32071	-13034	-8868	-9191	-1075	-14155	-8843	-10496	32527
0.621667	-48	34	88	-56	-109	-32	10	-13	-18	7	-72	-60	-95	-13	-31	-58	-101	38	-84	-31	-103	-22	-100	-67	-64	-1	-100	-11	-73	-68	-144	-73	-12	-3658	-9472	-20316	-9490	-14398	-5023	-12361	31707	-13035	-8774	-9220	-3143	-14130	-8629	-10426	32083
0.622500	-28	39	87	-60	-108	-32	12	-15	-15	-8	-73	-64	-95	-15	-27	-61	-99	35	-85	-31	-102	-19	-99	-67	-63	-1	-99	-11	-73	-69	-146	-73	-24	-3623	-9360	-20230	-9955	-14373	-4999	-12244	31317	-13038	-8673	-9249	-4397	-14115	-8418	-10356	31705
0.623333	-21	38	89	-59	-112	-33	13	-16	-19	5	-74	-64	-96	-15	-29	-60	-98	34	-83	-32	-107	-22	-101	-69	-66	-1	-94	-15	-74	-77	-147	-74	102	-3584	-9238	-20144	-10553	-14357	-4981	-12124	30940	-13056	-8583	-9289	-3570	-14103	-8219	-10282	31310
0.624167	-27	38	84	-62	-112	-35	12	-16	-21	6	-74	-65	-99	-16	-32	-58	-102	35	-84	-35	-107	-22	-101	-67	-66	0	-101	-12	-75	-72	-148	-74	-1350	-3549	-9099	-20063	-9522	-14341	-4957	-12006	30574	-13068	-8487	-9324	562	-14100	-8026	-10205	30917
0.625000	-27	39	85	-43	-110	-38	11	-16	-21	4	-75	-66	-99	-21	-32	-60	-100	34	-86	-34	-109	-23	-100	-70	-66	0	-98	-17	-80	-72	-148	-78	-499	-3507	-8951	-19983	-8660	-14331	-4932	-11880	30200	-13088	-8398	-9371	-778	-14100	-7846	-10132	30545
0.625833	-28	41	85	-64	-114	-36	10	-15	-7	6	-73	-80	-97	-17	-29	-61	-101	36	-85	-35	-108	-24	-101	-68	-65	-1	-101	-12	-74	-69	-148	-74	933	-3467	-8807	-19905	-9599	-14329	-4903	-11757	29834	-13104	-8309	-9415	-2705	-14101	-7674	-10060	30163
0.626667	-26	72	82	-62	-112	-34	13	-15	-22	3	-76	-63	-97	-18	-30	-59	-99	35	-85	-35	-88	-21	-99	-61	-66	-1	-94	-14	-76	-70	-149	-74	-1136	-3424	-8637	-19831	-8247	-14319	-4866	-11637	29468	-13114	-8224	-9459	-1237	-14107	-7516	-9997	29778
0.627500	-28	41	87	-60	-108	-39	12	-18	-17	6	-61	-65	-94	-16	-28	-57	-100	35	-83	-34	-108	-21	-103	-73	-64	0	-100	-14	-75	-69	-145	-75	-276	-3383	-8470	-19761	-7001	-14317	-4836	-11522	29123	-13121	-8138	-9520	-158	-14115	-7369	-9932	29316
0.628333	-26	51	85	-60	-110	-32	16	-12	-18	5	-70	-64	-96	-17	-28	-58	-103	35	-82	-30	-105	-19	-98	-68	-64	-5	-97	-12	-57	-68	-147	-65	-211	-3346	-8300	-19695	-4968	-14308	-4780	-11398	28769	-13123	-8055	-9559	733	-14124	-7232	-9871	27779
0.629167	-26	43	87	-60	-109	-32	15	-14	-19	9	-73	-60	-95	-13	-26	-56	-101	36	-80	-29	-107	-18	-99	-68	-61	1	-98	-12	-75	-66	-146	-72	-905	-3305	-8135	-19638	-2445	-14301	-4725	-11288	28426	-13117	-7979	-9615	1230	-14132	-7105	-9818	24328
0.630000	-26	42	87	-61	-109	-30	18	-13	-17	7	-70	-63	-96	-13	-27	-58	-101	36	-82	-32	-103	-17	-98	-65	-63	3	-86	-12	-75	-65	-147	-74	-165	-3273	-7969	-19587	-943	-14288	-4662	-11183	28087	-13100	-7894	-9667	-1684	-14141	-6989	-9770	18432
0.630833	-26	43	85	-59	-110	-32	12	-14	-24	5	-77	-67	-98	-15	-47	-58	-104	36	-84	-33	-108	-21	-100	-70	-68	-1	-98	-14	-72	-69	-150	-75	110	-3247	-7807	-19542	-1913	-14268	-4609	-11085	27739	-13080	-7814	-9726	-3436	-14147	-6885	-9722	20553
0.631667	-29	9	82	-59	-109	-35	13	-14	-19	7	-74	-63	-100	-17	-30	-59	-104	33	-88	-25	-111	-23	-101	-69	-63	20	-98	-16	-75	-73	-148	-77	-561	-3230	-7649	-19508	-2070	-14241	-4522	-10998	27117	-13042	-7727	-9784	-62	-14147	-6787	-9676	22049
0.632500	-26	39	81	-62	-113	-39	9	-18	-6	0	-78	-67	-97	-40	-30	-59	-103	34	-86	-34	-108	-23	-100	-69	-67	-1	-98	-14	-75	-72	-147	-77	-195	-3214	-7487	-19471	-1456	-14204	-4440	-10930	24031	-13000	-7634	-9841	3807	-14135	-6688	-9625	10902
0.633333	-31	37	82	-61	-82	-34	9	-17	-21	7	-74	-64	-98	-16	-30	-61	-102	33	-87	-38	-108	-26	-100	-69	-67	1	-98	-13	-77	-73	-150	-70	-661	-3209	-7337	-19439	-1320	-14156	-4359	-10846	19247	-12945	-7536	-9894	4039	-14122	-6595	-9582	10121
0.634167	-27	41	88	-61	-112	-34	12	-14	-19	8	-74	-65	-98	-13	-28	-58	-95	36	-83	-33	-105	-26	-99	-65	-65	0	-98	-17	-73	-72	-147	-74	-305	-3207	-7190	-19411	-2283	-14094	-4266	-10781	16349	-12885	-7437	-9949	1045	-14089	-6502	-9531	11973
0.635000	-38	43	87	-68	-109	-35	15	-12	-17	7	-69	-60	-95	-12	-26	-56	-100	34	-81	-31	-103	-21	-99	-67	-66	2	-96	-10	-78	-66	-144	-73	-115	-3213	-7041	-19385	-4020	-14021	-4176	-10727	13449	-12813	-7321	-9996	-2130	-14052	-6416	-9483	4870
0.635833	-23	44	89	-57	-107	-32	11	-9	-14	8	-70	-59	-96	-15	-28	-56	-97	36	-81	-31	-105	-21	-96	-66	-62	1	-96	-12	-72	-70	-145	-82	-111	-3227	-6902	-19360	-6276	-13937	-4090	-10685	10208	-12740	-7211	-10050	-3701	-14008	-6331	-9430	2941
0.636667	-24	43	86	-59	-108	-36	10	-11	-17	6	-68	-61	-93	-12	-29	-56	-98	34	-83	-30	-103	-27	-100	-66	-63	1	-97	-13	-72	-69	-148	-77	99	-3243	-6760	-19338	-8250	-13844	-4005	-10654	7348	-12661	-7090	-10097	-2380	-13949	-6247	-9379	2957
0.637500	-23	43	89	-56	-104	-32	12	-13	-15	10	-49	-60	-94	-14	-28	-56	-95	35	-83	-30	-107	-21	-97	-67	-64	1	-95	-12	-78	-69	-147	-73	-783	-3259	-6622	-19289	-9009	-13739	-3915	-10628	4149	-12579	-6967	-10146	2282	-13884	-6164	-9331	-2495
0.638333	-35	44	88	-63	-113	-38	13	-12	-18	6	-72	-62	-93	-10	-31	-58	-98	34	-84	-29	-102	-23	-101	-68	-62	3	-95	-12	-74	-70	-149	-75	-543	-3274	-6492	-19286	-9839	-13630	-3840	-10618	1080	-12495	-6842	-10192	2736	-13811	-6082	-9268	-9776
0.639167	-25	43	89	-56	-109	-35	12	-14	-16	7	-69	-62	-100	-15	-28	-77	-101	33	-84	-31	-107	-23	-100	-68	-65	1	-96	-15	-73	-70	-149	-76	1756	-3287	-6364	-19261	-13327	-13511	-3768	-10613	-1132	-12409	-6716	-10238	-841	-13729	-6007	-9231	-10641
0.640000	-23	41	86	-58	-110	-39	11	-14	-17	3	-74	-66	-98	-15	-33	-60	-100	34	-87	-35	-107	-25	-102	-70	-67	-3	-103	-18	-76	-43	-149	-80	-191	-3295	-6245	-19227	-14809	-13390	-3704	-10618	-3565	-12329	-6592	-10287	301	-13645	-5936	-9189	-11259
0.640833	-28	37	86	-59	-113	-41	7	-15	-34	4	-75	-66	-97	-15	-33	-69	-101	32	-86	-33	-107	-23	-100	-69	-64	-1	-97	-12	-73	-68	-147	-76	349	-3286	-6122	-19185	-15871	-13258	-3646	-10624	-6073	-12235	-6467	-10324	1365	-13554	-5865	-9152	-21609
0.641667	-33	40	88	-56	-107	-36	11	-15	-22	5	-73	-62	-94	-15	-29	-58	-103	33	-97	-31	-104	-22	-86	-68	-67	-5	-97	-12	-72	-69	-148	-74	592	-3268	-6002	-19142	-15916	-13136	-3591	-10642	-8764	-12149	-6350	-10364	3368	-13464	-5802	-9118	-23411
0.642500	-27	39	89	-57	-108	-36	11	-15	-19	-15	-70	-61	-96	-12	-29	-61	-102	34	-87	-30	-104	-19	-98	-67	-65	0	-95	-13	-72	-68	-146	-73	-67	-3242	-5889	-19095	-15129	-13009	-3549	-10661	-11320	-12061	-6237	-10398	5068	-13373	-5748	-9090	-24017
0.643333	-21	41	77	-56	-105	-33	13	-11	-18	5	-74	-64	-94	-12	-28	-57	-97	32	-85	-32	-101	-19	-98	-69	-74	0	-99	-12	-73	-75	-149	-74	405	-3199	-5779	-19041	-13703	-12893	-3522	-10689	-13807	-11980	-6139	-10437	3859	-13291	-5705	-9075	-30557
0.644167	-25	38	89	-58	-107	-34	10	-12	-17	5	-69	-65	-95	-14	-32	-44	-101	32	-87	-34	-120	-25	-101	-69	-60	0	-97	-14	-72	-70	-150	-75	883	-3146	-5675	-18992	-13493	-12789	-3495	-10727	-16167	-11912	-6050	-10455	730	-13216	-5664	-9074	-32389
0.645000	-28	40	90	-59	-109	-36	11	-13	-19	4	-75	-68	-98	-15	-31	-61	-101	34	-87	-35	-107	-24	-103	-70	-72	-3	-101	-16	-81	-70	-150	-76	-233	-3081	-5575	-18935	-11598	-12693	-3476	-10760	-18828	-11827	-5975	-10498	2208	-13143	-5640	-9087	-28028
0.645833	-27	37	86	-61	-109	-35	15	-14	-7	8	-74	-62	-97	-15	-32	-63	-102	32	-85	-35	-105	-25	-101	-70	-64	0	-98	-15	-73	-70	-150	-90	78	-3002	-5477	-18868	-7413	-12608	-3466	-10796	-21602	-11752	-5912	-10517	5217	-13097	-5623	-9107	-32054
0.646667	-26	39	87	-60	-110	-39	9	-14	-17	3	-73	-65	-99	-21	-32	-61	-102	33	-88	-32	-108	-24	-102	-66	-66	0	-97	-16	-73	-72	-150	-76	-380	-2914	-5382	-18815	-3064	-12533	-3457	-10835	-24526	-11684	-5864	-10532	6338	-13052	-5620	-9126	-32701
0.647500	-28	41	85	-60	-113	-38	8	-13	-15	3	-75	-67	-95	-13	-31	-58	-102	32	-86	-35	-110	-26	-101	-69	-68	0	-99	-15	-75	-69	-149	-75	-532	-2818	-5287	-18773	845	-12471	-3458	-10873	-27403	-11622	-5828	-10537	4817	-13016	-5621	-9192	-32332
0.648333	-27	37	106	-59	-110	-36	9	-15	-21	2	-74	-67	-100	-18	-34	-64	-101	32	-86	-34	-108	-25	-103	-73	-66	-1	-100	-17	-76	-75	-155	-75	-582	-2713	-5198	-18702	4759	-12430	-3465	-10924	-30086	-11568	-5806	-10537	2657	-13002	-5642	-9255	-32706
0.649167	-26	37	81	-63	-116	-40	7	-18	-21	1	-77	-43	-101	-16	-33	-59	-101	34	-85	-35	-107	-25	-100	-69	-67	1	-100	-14	-73	-69	-150	-74	-823	-2605	-5107	-18649	8360	-12399	-3471	-10967	-32480	-11516	-5793	-10525	1064	-12986	-5665	-9326	-32710
0.650000	-27	38	85	-58	-113	-32	9	-15	-22	3	-75	-64	-97	-14	-34	-64	-100	34	-83	-32	-105	-23	-103	-90	-64	1	-101	-17	-75	-69	-152	-75	-676	-2489	-5021	-18601	11213	-12380	-3480	-11011	-32741	-11477	-5793	-10505	694	-12987	-5707	-9411	-32715
0.650833	-27	39	85	-58	-110	-34	9	-19	-21	5	-74	-66	-103	-18	-32	-61	-100	34	-83	-33	-105	-24	-99	-70	-64	0	-102	-13	-74	-70	-148	-74	-1394	-2373	-4934	-18557	13697	-12371	-3494	-11057	-32731	-11441	-5801	-10483	3059	-12991	-5753	-9503	-32711
0.651667	-30	39	87	-59	-112	-34	9	-15	-22	4	-75	-65	-96	-15	-34	-64	-104	33	-84	-24	-105	-25	-99	-69	-65	0	-103	-13	-74	-69	-148	-76	-1798	-2255	-4849	-18522	16241	-12374	-3513	-11107	-32736	-11412	-5822	-10449	3646	-12998	-5814	-9605	-32447
0.652500	-27	40	84	-58	-109	-35	41	-14	-19	2	-79	-64	-101	-16	-33	-61	-102	32	-86	-32	-105	-24	-99	-69	-69	-5	-104	-13	-75	-70	-149	-73	826	-2137	-4763	-18490	15071	-12385	-3534	-11162	-32741	-11396	-5843	-10411	-1805	-13008	-5884	-9715	-32057
0.653333	-31	39	80	-59	-111	-35	9	-16	-22	2	-76	-64	-101	-18	-33	-61	-104	28	-87	-34	-108	-25	-103	-70	-67	-1	-118	-15	-75	-72	-149	-77	-555	-2019	-4686	-18464	14065	-12403	-3562	-11216	-32730	-11385	-5863	-10367	-2055	-13014	-5967	-9828	-31663
0.654167	-26	41	85	-58	-110	-34	11	-16	-19	3	-76	-63	-113	-18	-33	-58	-87	21	-83	-35	-105	-25	-99	-68	-64	-1	-101	-14	-74	-73	-147	-74	-437	-1896	-4606	-18446	12466	-12427	-3587	-11272	-32733	-11382	-5889	-10316	-2888	-13010	-6049	-9939	-31258
0.655000	-26	34	87	-59	-108	-32	15	-12	-16	5	-72	-64	-95	-14	-30	-57	-98	36	-83	-33	-103	-23	-97	-66	-64	0	-98	-14	-73	-67	-145	-73	368	-1775	-4531	-18429	9764	-12447	-3616	-11328	-32719	-11380	-5909	-10265	-2482	-13003	-6138	-10052	-30353
0.655833	-26	45	89	-58	-107	-32	12	-9	-24	4	-75	-60	-96	-14	-28	-61	-98	34	-80	-31	-103	-24	-99	-70	-62	-3	-99	-15	-74	-68	-148	-77	-152	-1652	-4465	-18419	6872	-12476	-3655	-11393	-32736	-11389	-5937	-10217	-1789	-12985	-6236	-10173	-24997
0.656667	-29	41	84	-62	-111	-36	12	-15	-21	3	-75	-62	-94	-17	-31	-61	-105	29	-85	-12	-108	-25	-102	-63	-66	-5	-99	-15	-73	-73	-150	-78	0	-1537	-4405	-18415	4729	-12503	-3690	-11457	-32718	-11401	-5960	-10160	-2124	-12953	-6333	-10287	-21726
0.657500	-27	39	84	-60	-112	-36	5	-21	-25	3	-75	-98	-100	-22	-33	-63	-100	32	-85	-35	-105	-24	-102	-68	-63	-4	-99	-14	-76	-74	-152	-76	1139	-1414	-4349	-18406	849	-12523	-3726	-11515	-32732	-11410	-5978	-10102	-6114	-12913	-6431	-10390	-21329
0.658333	-53	39	84	-62	-113	-38	13	-16	-19	3	-74	-65	-98	-21	-30	-59	-101	33	-85	-36	-111	-28	-101	-73	-64	4	-95	-17	-76	-70	-150	-77	67	-1292	-4306	-18402	-2520	-12540	-3763	-11575	-32318	-11418	-5998	-10039	-5647	-12853	-6526	-10491	-8730
0.659167	-25	40	85	-60	-109	-33	11	-16	-18	2	-74	-66	-108	-22	-33	-66	-100	30	-84	-34	-108	-23	-99	-70	-65	-4	-98	-14	-76	-72	-149	-78	337	-1167	-4265	-18359	-3574	-12551	-3797	-11632	-31950	-11420	-6010	-9972	-2017	-12784	-6614	-10592	-7659
0.660000	-23	42	85	-62	-108	-35	10	-16	-17	6	-74	-65	-94	-19	-30	-60	-98	32	-86	-32	-107	-18	-103	-94	-64	-5	-100	-13	-75	-70	-149	-76	61	-1042	-4234	-18381	-3578	-12560	-3828	-11683	-31555	-11416	-6022	-9901	712	-12700	-6691	-10682	-9728
0.660833	-24	42	86	-58	-109	-34	12	-14	-12	5	-74	-62	-96	-18	-32	-61	-98	32	-83	-31	-105	-22	-100	-68	-64	-1	-98	-11	-73	-69	-148	-113	-512	-914	-4212	-18358	-3300	-12560	-3855	-11726	-31173	-11409	-6034	-9822	821	-12611	-6764	-10764	736
0.661667	-22	41	86	-59	-110	-32	10	-15	-16	6	-73	-64	-95	-15	-31	-57	-98	33	-79	-30	-100	-25	-99	-67	-61	-1	-97	-9	-73	-72	-148	-75	-163	-789	-4199	-18337	-2406	-12554	-3876	-11755	-30796	-11384	-6046	-9737	-113	-12513	-6821	-10839	2161
0.662500	-25	42	89	-61	-110	-36	12	-15	-16	13	-73	-65	-98	-16	-33	-58	-98	37	-84	-31	-101	-21	-99	-67	-63	0	-97	-12	-72	-68	-147	-75	-176	-661	-4194	-18309	-1365	-12539	-3892	-11773	-30418	-11352	-6054	-9644	-1247	-12414	-6871	-10911	1974
0.663333	-27	42	88	-59	-107	-32	13	-15	-17	5	-73	-62	-94	-15	-29	-58	-97	37	-83	-31	-105	-21	-97	-60	-64	-3	-99	-11	-74	-69	-148	-76	7	-531	-4196	-18271	-454	-12523	-3903	-11781	-30050	-11312	-6064	-9548	-1230	-12313	-6912	-10973	8207
0.664167	-25	42	87	-61	-108	-34	13	-15	-19	5	-75	-64	-87	-28	-34	-62	-100	32	-99	-32	-105	-21	-100	-69	-65	-3	-98	-13	-74	-72	-150	-80	-361	-407	-4206	-18233	1447	-12492	-3908	-11770	-29682	-11258	-6086	-9442	1590	-12213	-6942	-11035	9460
0.665000	-27	10	84	-63	-111	-39	11	-19	-21	2	-77	-66	-98	-21	-35	-62	-103	28	-88	-38	-105	-26	-107	-74	-60	-7	-103	-18	-76	-74	-151	-82	-1199	-280	-4227	-18183	5109	-12468	-3906	-11743	-29333	-11197	-6104	-9331	4684	-12122	-6968	-11089	7390
0.665833	-30	36	81	-64	-115	-40	11	-16	-24	1	-79	-69	-101	-22	-33	-63	-109	26	-87	-38	-109	-26	-102	-73	-64	-4	-103	-18	-73	-72	-151	-79	1245	-152	-4244	-18120	6406	-12422	-3898	-11691	-28975	-11117	-6125	-9209	-130	-12031	-6982	-11135	9259
0.666667	-28	37	86	-64	-111	-39	9	-19	-21	3	-78	-70	-98	-21	-11	-60	-105	29	-91	-34	-102	-25	-102	-73	-65	-5	-101	-17	-76	-70	-147	-77	724	-21	-4266	-18053	7188	-12367	-3882	-11622	-28626	-11033	-6148	-9082	-910	-11952	-6991	-11174	16848
0.667500	-30	34	80	-64	-111	-36	12	-15	-21	0	-76	-68	-98	-19	-32	-63	-102	29	-87	-35	-110	-24	-101	-72	-65	-3	-100	-17	-76	-73	-148	-78	-291	144	-4289	-17984	8693	-12303	-3862	-11534	-28273	-10939	-6175	-8945	-195	-11880	-7004	-11208	12743
0.668333	-21	38	87	-61	-109	-36	13	-16	-18	1	-75	-68	-95	-16	-32	-61	-101	28	-84	-34	-108	-25	-99	-70	-64	-3	-101	-15	-75	-70	-146	-77	422	241	-4313	-17903	9463	-12229	-3838	-11424	-27929	-10841	-6208	-8805	1801	-11817	-7016	-11235	11997
0.669167	-24	38	85	-60	-108	-31	15	-22	-18	0	-76	-66	-97	-18	-32	-58	-99	32	-87	-34	-105	-21	-100	-67	-65	0	-101	-14	-75	-69	-147	-76	-82	374	-4340	-17825	10083	-12146	-3812	-11295	-27590	-10741	-6250	-8660	3251	-11768	-7029	-11253	16388
0.670000	-24	38	89	-59	-111	-33	15	-13	-16	4	-74	-68	-95	-19	-30	-58	-99	35	-85	1	-102	-19	-98	-67	-62	0	-100	-15	-76	-72	-147	-74	-478	498	-4357	-17746	11093	-12057	-3787	-11151	-27039	-10638	-6292	-8519	4045	-11730	-7045	-11262	13168
0.670833	-25	40	71	-61	-110	-59	12	-12	-18	7	-75	-63	-98	-15	-27	-57	-100	34	-84	-32	-105	-19	-101	-67	-64	0	-109	-12	-72	-83	-146	-72	799	621	-4373	-17658	10007	-11959	-3766	-10989	-24160	-10536	-6336	-8363	-353	-11704	-7070	-11258	9189
0.671667	-25	41	90	-59	-109	-33	13	-13	-18	4	-73	-63	-97	-19	-32	-57	-113	33	-83	-30	-105	-19	-100	-66	-67	0	-99	-14	-74	-73	-148	-77	350	741	-4376	-17572	8032	-11851	-3742	-10817	-18746	-10432	-6388	-8214	-1464	-11688	-7107	-11241	17431
0.672500	-27	39	87	-59	-110	-36	10	-16	-16	3	-70	-65	-95	-21	-29	-59	-96	34	-83	-32	-105	-23	-101	-68	-63	-6	-100	0	-75	-73	-145	-75	187	856	-4373	-17486	7967	-11740	-3722	-10633	-15081	-10334	-6442	-8062	1622	-11678	-7141	-11204	14785
0.673333	-27	40	86	-62	-110	-35	11	-16	-18	2	-74	-67	-95	-21	-34	-62	-97	30	-65	-33	-111	-24	-105	-70	-65	-7	-102	-16	-80	-76	-150	-78	327	963	-4358	-17405	8397	-11624	-3708	-10435	-11817	-10241	-6506	-7909	4489	-11678	-7183	-11151	5010
0.674167	-28	36	86	-66	-112	-40	7	-21	-22	-3	-75	-68	-86	-18	-33	-61	-105	32	-86	-32	-109	-22	-103	-70	-66	-4	-100	-14	-77	-73	-148	-64	218	1067	-4344	-17315	7866	-11502	-3693	-10232	-7864	-10146	-6566	-7742	4138	-11673	-7223	-11072	11042
0.675000	-26	42	92	-58	-109	-34	16	-14	-16	7	-72	-66	-94	-17	-31	-61	-100	35	-75	-30	-107	-21	-99	-66	-61	0	-100	-14	-73	-70	-144	-74	558	1160	-4284	-17231	6701	-11378	-3691	-10025	-4125	-10063	-6633	-7596	1951	-11673	-7267	-10976	9330
0.675833	-24	59	89	-56	-108	-32	13	-16	-19	6	-74	-64	-95	-14	-28	-59	-101	32	-81	-29	-104	-13	-98	-67	-79	0	-101	-17	-74	-69	-145	-75	329	1246	-4221	-17149	5131	-11257	-3680	-9819	-304	-9972	-6698	-7406	-92	-11674	-7312	-10862	2365
0.676667	-25	40	88	-60	-110	-33	13	-18	-19	6	-72	-65	-97	-16	-31	-58	-100	34	-84	-29	-103	-22	-97	-67	-62	1	-99	-12	-77	-72	-144	-73	302	1314	-4149	-17089	3034	-11136	-3666	-9611	3507	-9887	-6766	-7228	-1098	-11674	-7352	-10726	4754
0.677500	-25	43	96	-60	-105	-34	13	-15	-18	7	-73	-67	-95	-14	-28	-57	-98	35	-82	-28	-108	-22	-98	-70	-73	0	-100	-13	-76	-68	-146	-73	-139	1373	-4058	-16993	1118	-11019	-3692	-9405	7140	-9808	-6830	-7055	-146	-11664	-7383	-10573	3693
0.678333	-27	42	88	-60	-110	-32	16	-14	-17	8	-72	-64	-97	-15	-31	-55	-101	43	-83	-30	-107	-22	-97	-69	-64	-1	-98	-13	-75	-70	-146	-74	-1741	1418	-3959	-16917	499	-10909	-3704	-9205	10266	-9730	-6887	-6868	2723	-11647	-7406	-10405	-1791
0.679167	-26	40	88	-58	-110	-34	17	-15	-21	6	-73	-64	-99	-13	-29	-58	-100	36	-82	-29	-107	-21	-98	-69	-64	-4	-100	-12	-76	-72	-150	-76	-265	1451	-3847	-16845	-1703	-10799	-3725	-9008	13783	-9647	-6943	-6683	-1584	-11616	-7419	-10225	-3455
0.680000	-28	42	88	-59	-111	-34	13	-15	-17	8	-70	-62	-90	-14	-29	-59	-102	54	-81	-29	-108	-23	-101	-69	-64	0	-102	-15	-74	-70	-147	-74	-285	1468	-3727	-16775	-4930	-10696	-3745	-8814	17692	-9570	-7010	-6497	-3692	-11567	-7415	-10040	2617
0.680833	-26	41	91	-31	-109	-34	12	-12	-18	8	-69	-62	-99	-16	-30	-57	-97	37	-80	-31	-107	-19	-88	-68	-63	1	-99	-15	-80	-66	-148	-75	-2142	1473	-3598	-16712	-6012	-10607	-3763	-8629	21115	-9485	-7020	-6309	-3680	-11503	-7398	-9853	-643
0.681667	-23	42	90	-57	-109	-34	11	-24	-23	5	-70	-64	-99	0	-30	-57	-101	35	-85	-30	-108	-22	-100	-72	-64	0	-99	-14	-76	-70	-149	-88	-1204	1462	-3465	-16655	-6999	-10497	-3789	-8463	24260	-9400	-7041	-6126	-4244	-11428	-7368	-9677	-3679
0.682500	-22	41	86	-58	-111	-36	13	-17	-23	4	-75	-64	-99	-16	-29	-61	-100	34	-84	-29	-107	-18	-98	-67	-66	0	-100	-12	-74	-67	-148	-75	-1506	1441	-3329	-16602	-7336	-10443	-3807	-8290	27180	-9314	-7050	-5948	-4992	-11327	-7319	-9509	1957
0.683333	-27	44	90	-55	-109	-31	15	-15	-18	8	-73	-68	-97	-12	-43	-56	-98	37	-83	-28	-104	-21	-98	-70	-63	0	-101	-13	-70	-67	-146	-73	-1822	1408	-3198	-16556	-6811	-10372	-3850	-8129	29649	-9222	-7044	-5780	-3958	-11210	-7259	-9362	928
0.684167	-25	44	91	-58	-108	-28	18	-14	-19	8	-73	-65	-97	-13	-30	-58	-101	36	-82	-34	-103	-23	-98	-68	-61	1	-101	-14	-70	-68	-147	-105	-663	1359	-3070	-16519	-6619	-10308	-3851	-7975	31946	-9123	-7024	-5625	-5889	-11076	-7196	-9245	-3404
0.685000	-26	40	89	-58	-110	-33	11	-19	-22	5	-74	-66	-98	-14	-30	-63	-99	34	-76	-32	-108	-22	-102	-73	-65	-3	-102	-14	-77	-69	-151	-77	-971	1309	-2942	-16496	-6983	-10252	-3867	-7828	32767	-9022	-6994	-5489	-6143	-10928	-7121	-9158	4941
0.685833	-26	60	85	-57	-114	-34	10	-17	-19	6	-75	-65	-97	-16	-28	-61	-103	33	-87	-36	-110	-22	-107	-74	-66	0	-102	-12	-79	-68	-149	-75	-996	1244	-2830	-16480	-5143	-10191	-3876	-7692	32748	-8916	-6943	-5369	-2975	-10761	-7043	-9111	7930
0.686667	-28	38	87	-59	-112	-43	13	-16	-26	4	-75	-59	-97	-12	-28	-60	-102	35	-83	-32	-108	-23	-101	-74	-67	0	-98	-15	-77	-70	-148	-76	-390	1162	-2716	-16471	-1906	-10138	-3884	-7561	32767	-8802	-6885	-5277	270	-10582	-6965	-9105	-1110
0.687500	-25	39	87	-58	-113	-35	13	-15	-17	7	-70	-64	-100	-13	-26	-59	-101	33	-85	-34	-121	-21	-101	-68	-64	-5	-97	-15	-68	-67	-148	-75	-664	1094	-2615	-16474	1294	-10084	-3875	-7441	32767	-8687	-6813	-5208	379	-10385	-6888	-9147	5013
0.688333	-24	40	88	-59	-112	-32	15	-13	-18	6	-74	-58	-99	-39	-30	-58	-98	37	-85	-34	-107	-22	-100	-72	-64	0	-100	-13	-76	-68	-148	-76	-87	1012	-2518	-16486	4306	-10031	-3885	-7322	32767	-8562	-6735	-5172	-1347	-10183	-6816	-9238	7873
0.689167	-25	40	88	-63	-112	-35	12	-16	-21	9	-75	-65	-98	-15	-27	-58	-99	33	-85	-35	-107	-24	-101	-66	-61	-12	-97	-14	-77	-69	-148	-77	-102	922	-2433	-16507	7226	-9974	-3849	-7218	32767	-8437	-6650	-5168	-3010	-9965	-6751	-9369	1861
0.690000	-27	42	84	-62	-114	-35	12	-15	-21	5	-76	-69	-98	-18	-29	-58	-103	29	-90	-36	-109	-23	-102	-69	-68	-5	-103	-16	-78	-73	-150	-79	-126	822	-2351	-16534	9266	-9914	-3820	-7125	32544	-8310	-6581	-5200	-4131	-9747	-6700	-9552	5252
0.690833	-29	23	85	-62	-115	-39	10	-19	-24	5	-77	-66	-101	-15	-29	-62	-102	33	-85	-33	-110	-25	-86	-67	-65	-1	-102	-14	-73	-70	-149	-75	-237	730	-2271	-16561	10500	-9845	-3791	-7039	31103	-8174	-6469	-5262	-3510	-9521	-6650	-9779	7682
0.691667	-27	40	87	-61	-113	-38	16	-16	-22	5	-70	-66	-100	-16	-30	-59	-100	35	-86	-36	-105	-23	-101	-67	-65	0	-99	-14	-75	-74	-149	-75	-1561	628	-2194	-16592	12365	-9765	-3751	-6965	28465	-8038	-6380	-5364	321	-9292	-6610	-10016	3715
0.692500	-28	40	88	-62	-112	-39	8	-17	-17	5	-73	-67	-97	-17	-28	-60	-101	33	-100	-33	-107	-25	-104	-64	-64	-3	-100	-13	-76	-73	-148	-77	-835	522	-2111	-16622	12797	-9678	-3712	-6908	26052	-7895	-6297	-5501	-1026	-9060	-6572	-10295	1742
0.693333	-25	39	87	-62	-112	-38	9	-18	-19	-1	-63	-65	-100	-17	-29	-41	-101	34	-87	-36	-109	-24	-101	-70	-65	-4	-101	-16	-77	-74	-150	-78	426	416	-2027	-16647	10121	-9573	-3662	-6860	23957	-7743	-6219	-5664	-3531	-8825	-6542	-10596	8048
0.694167	-26	22	86	-64	-113	-40	11	-17	-17	5	-74	-63	-97	-16	-29	-59	-100	34	-87	-31	-108	-23	-102	-68	-65	-5	-99	-13	-76	-69	-146	-75	-1244	312	-1927	-16666	8156	-9464	-3615	-6830	21395	-7604	-6145	-5866	-2688	-8585	-6510	-10903	8986
0.695000	-27	41	91	-58	-107	-33	17	-13	-16	7	-69	-63	-94	-12	-26	-57	-100	37	-83	-30	-103	-22	-98	-65	-61	0	-99	-11	-69	-70	-146	-73	-454	207	-1820	-16683	4651	-9330	-3573	-6817	18862	-7449	-6078	-6095	-2145	-8347	-6483	-11213	4357
0.695833	-25	41	91	-58	-107	-33	13	-13	-16	6	-69	-60	-94	-12	-27	-56	-98	35	-83	-28	-103	-19	-98	-69	-65	-6	-98	-10	-73	-67	-146	-73	-598	107	-1695	-16683	989	-9189	-3529	-6822	16262	-7325	-6028	-6350	-938	-8108	-6448	-11523	8847
0.696667	-27	39	88	-62	-104	-32	15	-13	-18	9	-46	-63	-92	-13	-26	-57	-99	35	-86	-33	-101	-18	-98	-67	-62	-1	-97	-10	-70	-68	-146	-77	-958	12	-1563	-16706	-2327	-9025	-3493	-6848	13670	-7128	-5986	-6628	825	-7867	-6411	-11819	9329
0.697500	-27	41	88	-60	-109	-32	12	-14	-17	5	-73	-64	-97	-17	-28	-59	-97	35	-83	-35	-103	-19	-99	-66	-60	-1	-98	-14	-70	-69	-148	-72	278	-67	-1399	-16672	-6003	-8846	-3462	-6897	11378	-6957	-5954	-6924	-775	-7627	-6364	-12096	4443
0.698333	-28	39	86	-61	-109	-35	13	-15	-21	4	-74	-64	-99	-4	-31	-59	-104	27	-87	-33	-105	-24	-102	-72	-68	-3	-99	-15	-75	-73	-148	-76	890	-139	-1223	-16655	-11429	-8650	-3446	-6966	9293	-6775	-5930	-7232	-2762	-7382	-6313	-12348	9274
0.699167	-29	29	85	-62	-114	-42	8	-17	-21	3	-75	-67	-102	-21	-33	-60	-102	34	-85	-32	-108	-23	-99	-68	-66	0	-100	-16	-77	-73	-146	-74	226	-187	-1016	-16637	-14741	-8431	-3431	-7051	7009	-6584	-5921	-7551	-220	-7131	-6242	-12571	15025
0.700000	-26	39	86	-62	-112	-38	12	-13	-18	6	-74	-63	-98	-16	-29	-58	-99	32	-85	-34	-109	-24	-100	-70	-65	-3	-101	-15	-75	-72	-149	-74	640	-212	-797	-16617	-15844	-8187	-3427	-7159	5107	-6377	-5919	-7877	3657	-6876	-6167	-12755	5055
0.700833	-26	66	91	-58	-108	-34	10	-15	-16	8	-73	-62	-96	-15	-31	-57	-96	35	-82	-13	-105	-22	-99	-70	-64	0	-99	-13	-75	-70	-148	-74	477	-208	-550	-16602	-16229	-7945	-3431	-7283	3160	-6158	-5922	-8203	5447	-6620	-6085	-12905	5750
0.701667	-23	40	89	-60	-110	-34	10	-15	-14	7	-70	-61	-97	-13	-29	-56	-95	35	-84	-30	-104	-21	-101	-67	-64	-1	-96	-13	-73	-69	-143	-72	874	-200	-287	-16590	-16136	-7678	-3451	-7431	1312	-5923	-5941	-8526	4869	-6354	-5993	-13016	9829
0.702500	-26	43	87	-57	-109	-31	11	-12	-17	8	-68	-63	-94	-15	-29	-58	-99	36	-82	-30	-98	-22	-96	-60	-62	0	-97	-12	-74	-70	-146	-74	1148	-107	-8	-16597	-15412	-7394	-3478	-7591	-321	-5676	-5964	-8846	3597	-6089	-5892	-13103	3091
0.703333	-22	42	92	-57	-108	-33	12	-11	-21	9	-84	-60	-97	-13	-29	-57	-93	38	-83	-32	-104	-21	-97	-69	-63	0	-98	-14	-72	-65	-144	-69	1214	10	283	-16615	-14444	-7086	-3515	-7767	-1771	-5419	-6002	-9157	2812	-5816	-5793	-13134	2794
0.704167	-23	41	91	-55	-102	-32	15	-10	-17	7	-70	-60	-96	-15	-28	-59	-100	33	-82	-28	-104	-21	-98	-69	-64	-29	-98	-13	-74	-67	-147	-57	1194	149	586	-16653	-12809	-6788	-3570	-7964	-3127	-5142	-6042	-9462	3541	-5541	-5696	-13142	4269
0.705000	-25	39	90	-59	-110	-35	9	-12	-22	-9	-74	-62	-104	-18	-26	-60	-99	33	-85	-32	-109	-22	-100	-70	-67	-4	-100	-15	-75	-68	-147	-73	400	343	895	-16695	-9553	-6474	-3631	-8177	-4761	-4854	-6093	-9759	7305	-5263	-5601	-13120	-797
0.705833	-28	38	85	-59	-113	-36	10	-15	-22	4	-75	-63	-98	-16	-33	-61	-103	30	-88	-32	-108	-26	-103	-65	-66	0	-102	-15	-75	-69	-149	-77	547	579	1201	-16790	-5858	-6146	-3702	-8392	-6339	-4555	-6142	-10041	7547	-4979	-5510	-13052	-5564
0.706667	-28	39	85	-59	-113	-39	8	-17	-21	5	-75	-65	-100	-21	-33	-61	-104	30	-88	-36	-110	-25	-102	-75	-69	-5	-104	-22	-76	-91	-152	-78	2496	862	1507	-16893	-5270	-5815	-3789	-8623	-7151	-4247	-6204	-10318	3447	-4699	-5432	-12993	-2425
0.707500	-31	34	81	-64	-114	-40	6	-16	-24	2	-75	-68	-98	-22	-32	-62	-102	33	-92	-38	-110	-27	-102	-66	-66	-3	-104	-16	-76	-68	-149	-76	735	1187	1812	-17014	-3233	-5475	-3880	-8859	-8050	-3927	-6263	-10572	4030	-4417	-5363	-12892	-1057
0.708333	-26	36	85	-59	-110	-34	12	-56	-24	-30	-76	-63	-97	15	-28	-61	-100	32	-86	-34	-104	-24	-101	-74	-64	-3	-102	-16	-74	-72	-150	-74	885	1561	2104	-17153	-1486	-5138	-3975	-9096	-8823	-3603	-6325	-10812	4231	-4134	-5304	-12773	-8996
0.709167	-43	39	87	-60	-107	-35	12	-16	-16	5	-73	-61	-94	-17	-29	-59	-100	30	-87	-36	-104	-23	-99	-67	-64	-1	-100	-13	-70	-69	-145	-77	979	1963	2377	-17315	-205	-4799	-4089	-9343	-9426	-3278	-6390	-11037	5226	-3851	-5264	-12644	-6416
0.710000	-27	38	86	-58	-108	-32	1	-15	-18	2	-74	-64	-95	-22	-36	-62	-102	33	-85	-33	-104	-22	-103	-72	-66	0	-101	-14	-75	-72	-148	-76	299	2411	2636	-17488	938	-4461	-4200	-9590	-9853	-2953	-6457	-11253	6225	-3576	-5246	-12500	-5383
0.710833	-29	37	88	-57	-114	-33	11	-13	-19	4	-72	-64	-97	-17	-27	-60	-104	32	-84	-5	-107	-26	-102	-65	-64	0	-100	-14	-77	-70	-146	-75	629	2850	2862	-17670	1815	-4128	-4317	-9835	-10162	-2625	-6523	-11447	4540	-3290	-5234	-12334	-12546
0.711667	-30	40	88	-59	-96	-32	10	-17	-17	18	-72	-64	-100	-17	-29	-62	-105	36	-86	-31	-107	-23	-101	-67	-65	1	-100	-16	-76	-72	-150	-76	1356	3347	3072	-17868	12	-3802	-4428	-10077	-10024	-2307	-6588	-11624	669	-3039	-5247	-12191	-12106
0.712500	-26	41	85	-61	-114	-36	10	-15	-22	5	-76	-65	-98	-17	-29	-60	-102	39	-87	-38	-109	-27	-101	-70	-65	0	-102	-17	-74	-73	-148	-78	225	3821	3251	-18066	-1228	-3481	-4544	-10316	-10068	-1999	-6642	-11782	1636	-2777	-5275	-12031	-4840
0.713333	-27	39	85	-57	-108	-33	10	-15	-18	5	-75	-65	-97	-19	-32	-62	-97	34	-85	-35	-103	-26	-101	-73	-62	-1	-101	-16	-75	-73	-151	-73	514	4318	3412	-18264	-948	-3167	-4649	-10540	-10038	-1697	-6692	-11919	4676	-2522	-5320	-11874	-14592
0.714167	-25	39	85	-60	-110	-40	9	-18	-18	2	-76	-66	-97	-17	-30	-61	-100	34	-85	-34	-107	-24	-101	-72	-65	-1	-82	-16	-73	-72	-147	-92	485	4812	3540	-18456	-1389	-2858	-4741	-10757	-9893	-1396	-6729	-12031	5691	-2266	-5374	-11708	-16332
0.715000	-27	39	86	-57	-110	-33	10	-15	-21	5	-83	-59	-99	-19	-34	-63	-98	34	-85	-33	-110	-24	-100	-73	-65	0	-101	-15	-76	-73	-149	-79	415	5292	3639	-18639	-2936	-2561	-4827	-10965	-9708	-1106	-6758	-12123	3927	-2022	-5444	-11553	-8648
0.715833	-26	37	84	-61	-112	-38	8	-18	-23	3	-77	-64	-97	-18	-28	-60	-99	34	-35	-30	-90	-24	-102	-72	-66	-4	-99	-15	-74	-70	-146	-75	337	5760	3708	-18808	-4675	-2268	-4890	-11161	-9237	-837	-6767	-12181	1708	-1774	-5520	-11396	-14554
0.716667	-25	39	85	-57	-109	-32	15	-15	-16	5	-75	-64	-96	-16	-29	-60	-100	32	-84	-34	-108	-24	-101	-70	-67	-1	-100	-15	-72	-72	-172	-83	170	6199	3752	-18956	-6828	-1980	-4938	-11347	-8527	-549	-6767	-12218	-120	-1529	-5614	-11251	-15742
0.717500	-28	40	87	-59	-111	-32	11	-17	-21	5	-76	-63	-97	-17	-29	-60	-100	34	-86	-33	-104	-26	-102	-72	-67	-1	-101	-15	-75	-68	-149	-74	506	6617	3762	-19101	-9227	-1706	-4968	-11514	-7922	-284	-6746	-12222	-621	-1287	-5703	-11100	-10602
0.718333	-26	39	87	-57	-112	-32	12	-16	-19	13	-74	-64	-97	-15	-7	-57	-103	36	-86	-34	-103	-24	-100	-69	-62	-1	-102	-15	-74	-68	-147	-76	-103	6989	3777	-19214	-10732	-1442	-4976	-11671	-7634	-22	-6706	-12195	1985	-1040	-5799	-10966	-12826
0.719167	-22	40	89	-57	-110	-33	12	-15	-22	6	-77	-65	-95	-16	-28	-59	-101	34	-85	-31	-108	-31	-100	-69	-64	-5	-102	-17	-74	-67	-146	-76	-661	7333	3694	-19306	-11155	-1160	-4960	-11814	-7498	240	-6649	-12138	3198	-786	-5902	-10833	-15805
0.720000	-28	40	84	-58	-110	-32	11	26	-18	7	-75	-65	-67	-17	-29	-58	-100	34	-86	-32	-105	-22	-100	-69	-64	-1	-104	-15	-74	-68	-148	-76	1886	7631	3608	-19403	-14058	-891	-4920	-11949	-6327	498	-6568	-12048	-1889	-524	-5988	-10710	-11941
0.720833	-24	42	89	-53	-109	-30	15	-13	-18	7	-75	-62	-96	-14	-26	-52	-100	37	-87	-32	-76	-17	-98	-67	-62	-3	-99	-15	-75	-67	-144	-75	644	7892	3505	-19406	-15434	-621	-4859	-12070	-5459	762	-6478	-11927	-2059	-253	-6077	-10610	-5444
0.721667	-28	39	87	-42	-108	-30	10	-14	-30	9	-72	-63	-94	-14	-27	-56	-101	35	-84	-31	-104	-18	-100	-68	-63	0	-97	-13	-64	-68	-146	-75	537	8103	3370	-19423	-15704	-354	-4778	-12184	-4940	1020	-6354	-11770	-2633	22	-6163	-10481	-10283
0.722500	-25	42	88	-57	-111	-30	12	-13	-18	8	-72	-66	-97	-15	-27	-58	-104	37	-83	-30	-113	-19	-98	-69	-61	0	-96	-15	-76	-66	-146	-74	1167	8279	3211	-19414	-15564	-83	-4682	-12293	-4127	1284	-6230	-11598	-1885	305	-6241	-10380	-7158
0.723333	-25	41	86	-58	-111	-32	17	-38	-21	5	-65	-61	-95	-13	-27	-58	-99	32	-83	-31	-105	-19	-98	-67	-65	-3	-96	-14	-75	-66	-150	-75	674	8414	3024	-19386	-14882	185	-4583	-12398	-3277	1540	-6097	-11391	-966	609	-6317	-10282	-2131
0.724167	-27	40	86	-58	-110	-34	12	-17	-21	4	-75	-66	-99	-17	-29	-59	-100	34	-86	-30	-104	-18	-97	-66	-64	-3	-99	-18	-72	-55	-150	-74	679	8513	2826	-19335	-12779	459	-4455	-12492	-2676	1802	-5956	-11168	-663	916	-6391	-10192	-5455
0.725000	-28	39	82	-58	-110	-36	13	-17	5	4	-56	-65	-97	-11	-27	-58	-100	29	-83	-35	-105	-23	-99	-69	-66	-3	-99	-14	-75	-68	-151	-92	1501	8583	2612	-19269	-11841	732	-4336	-12595	-1870	2065	-5811	-10928	-3920	1224	-6462	-10109	-4765
0.725833	-27	38	89	-59	-111	-34	11	-17	-17	5	-70	-66	-99	-18	-38	-59	-98	35	-86	-32	-113	-21	-100	-69	-64	-1	-98	-13	-76	-72	-152	-77	411	8623	2394	-19196	-10108	1008	-4208	-12684	-1541	2323	-5670	-10676	-3710	1534	-6523	-10034	6485
0.726667	-28	58	85	-61	-110	-36	12	-9	-17	5	-70	-67	-97	-15	-28	-57	-101	34	-84	-33	-109	-19	-100	-69	-65	-4	-98	-12	-74	-67	-148	-75	257	8638	2174	-19111	-6066	1280	-4092	-12787	-1321	2574	-5537	-10417	-1094	1841	-6590	-9963	1812
0.727500	-27	41	87	-57	-113	-34	13	-14	-19	8	-72	-65	-98	-15	-29	-60	-97	35	-82	-39	-107	-19	-101	-67	-66	-1	-98	-13	-75	-69	-153	-76	-249	8640	1955	-19019	-1555	1551	-3980	-12881	-1272	2812	-5415	-10161	547	2149	-6658	-9897	-2910
0.728333	-26	40	87	-56	-110	-7	15	-16	-21	9	-62	-65	-97	-12	-27	-57	-99	35	-82	-33	-105	-17	-98	-67	-65	-3	-98	-11	-72	-70	-149	-74	-562	8627	1748	-18928	2562	1817	-3885	-12978	-1388	3040	-5311	-9907	-469	2428	-6731	-9834	5965
0.729167	-26	42	89	-58	-110	-33	15	-14	-19	7	-69	-64	-94	-13	-27	-59	-104	35	-83	-33	-100	-17	-97	-66	-63	0	-91	-11	-74	-66	-148	-75	-383	8604	1569	-18834	6540	2070	-3808	-13078	-1458	3255	-5220	-9661	-2095	2697	-6812	-9784	3071
0.730000	-25	41	87	-58	-110	-33	8	-15	-17	8	-70	-63	-96	-14	-26	-57	-99	37	-81	-32	-103	-24	-96	-65	-64	-3	-98	-12	-74	-72	-144	-79	-698	8582	1407	-18742	9954	2314	-3749	-13182	-1753	3453	-5166	-9437	-3599	2954	-6896	-9737	704
0.730833	-26	40	87	-59	-113	-32	15	-15	-21	7	-73	-65	-97	-15	-28	-59	-137	33	-87	-13	-101	-18	-97	-68	-62	-4	-98	-12	-72	-70	-145	-75	-863	8550	1275	-18663	12316	2542	-3716	-13286	-1895	3634	-5130	-9224	-4757	3187	-6988	-9687	6624
0.731667	-28	40	88	-58	-111	-40	13	-18	-18	4	-75	-66	-97	-16	-28	-62	-100	33	-86	-36	-107	-24	-101	-69	-67	-4	-85	-18	-74	-84	-148	-77	-1419	8519	1175	-18582	14376	2754	-3703	-13394	-2089	3787	-5126	-9042	-3489	3394	-7089	-9659	5523
0.732500	-30	36	82	-61	-117	-39	8	-21	-21	2	-76	-72	-99	-18	-32	-62	-126	29	-90	-39	-108	-30	-100	-68	-64	-3	-101	-13	-76	-72	-149	-78	-2470	8493	1119	-18499	17172	2953	-3713	-13499	-2662	3927	-5142	-8882	-990	3583	-7196	-9626	2338
0.733333	-27	38	89	-61	-118	-35	10	-17	-22	4	-76	-67	-96	-16	-31	-59	-99	35	-86	-33	-108	-26	-99	-69	-65	-4	-99	-17	-79	-76	-150	-78	-352	8463	1104	-18419	16676	3135	-3743	-13605	-2410	4050	-5186	-8750	-5762	3740	-7299	-9594	5246
0.734167	-27	38	86	-60	-114	-36	10	-17	-19	5	-74	-66	-100	-15	-29	-58	-98	35	-85	-33	-110	-21	-100	-67	-64	0	-102	-14	-76	-72	-146	-75	-671	8440	1135	-18335	15167	3294	-3786	-13707	-2024	4156	-5255	-8644	-7027	3886	-7405	-9568	13430
0.735000	-22	45	90	-56	-108	-44	10	-14	-34	8	-73	-64	-104	-14	-28	-58	-97	33	-82	-31	-104	-19	-98	-65	-64	0	-97	-13	-73	-83	-147	-73	-1360	8414	1196	-18244	13859	3439	-3847	-13813	-1694	4242	-5341	-8575	-7606	4006	-7513	-9545	10242
0.735833	-23	42	91	-55	-108	-35	9	-15	-16	6	-74	-63	-95	-13	-25	-57	-100	32	-84	-35	-102	-22	-101	-66	-64	-3	-98	-12	-73	-70	-144	-75	-493	8383	1309	-18146	11761	3560	-3917	-13913	-1152	4330	-5452	-8537	-6598	4112	-7610	-9517	11394
0.736667	-24	30	90	-57	-110	-36	10	-14	-17	7	-70	-65	-96	-18	-31	-58	-100	37	-82	-31	-105	-22	-98	-66	-65	1	-102	-12	-74	-72	-147	-76	-761	8356	1452	-18046	9865	3660	-4004	-14013	-359	4380	-5571	-8529	-4948	4200	-7705	-9498	16934
0.737500	-23	45	93	-55	-109	-33	11	-15	-17	9	-70	-61	-94	-13	-25	-67	-99	36	-83	-29	-82	-19	-97	-70	-61	2	-94	-11	-74	-68	-145	-77	-957	8329	1620	-17936	8596	3750	-4091	-14114	448	4436	-5705	-8551	-3500	4286	-7791	-9478	15419
0.738333	-25	42	90	-57	-128	-32	16	-11	-21	8	-74	-61	-96	-16	-28	-63	-97	35	-81	-31	-108	-22	-99	-68	-63	0	-96	-13	-74	-73	-148	-74	252	8297	1806	-17817	5689	3821	-4167	-14204	1580	4488	-5839	-8602	-6809	4361	-7846	-9459	13598
0.739167	-23	41	89	-57	-110	-36	13	-17	-18	5	-73	-62	-96	-15	-29	-60	-99	34	-83	-33	-108	-21	-104	-69	-65	0	-99	-16	-74	-69	-145	-77	-285	8262	2005	-17689	2724	3886	-4242	-14296	2714	4536	-5972	-8675	-7196	4437	-7893	-9438	22961
0.740000	-24	39	84	-59	-109	-33	11	-17	-18	4	-73	-65	-97	-17	-31	-62	-104	28	-86	-32	-107	-24	-100	-72	-67	-3	-99	-15	-76	-72	-126	-79	-385	8226	2208	-17564	2363	3938	-4306	-14385	3624	4590	-6099	-8783	-3759	4507	-7915	-9426	21122
0.740833	-25	36	85	-61	-110	-36	6	-17	-22	4	-75	-62	-94	-18	-29	-73	-99	33	-84	-29	-104	-35	-98	-69	-65	0	-99	-14	-74	-69	-147	-77	-297	8192	2413	-17418	3409	3987	-4349	-14465	4358	4653	-6214	-8903	-32	4591	-7913	-9408	12945
0.741667	-28	35	86	-56	-109	-1	11	-12	-15	6	-70	-62	-94	-14	-30	-58	-100	33	-82	-30	-105	-19	-97	-68	-63	-5	-95	-13	-78	-42	-147	-76	-689	8159	2596	-17276	4800	4030	-4378	-14544	4886	4718	-6312	-9042	568	4676	-7886	-9393	19486
0.742500	-24	40	87	-59	-110	-35	12	-16	-21	4	-73	-62	-98	-13	-28	-57	-100	32	-86	-32	-105	-21	-98	-68	-65	0	-99	-15	-74	-68	-147	-77	-385	8131	2760	-17137	6453	4070	-4383	-14619	5548	4793	-6396	-9195	-589	4770	-7845	-9381	17229
0.743333	-28	40	85	-58	-109	-33	13	-14	-14	5	-70	-61	-96	-12	-29	-56	-100	34	-83	-32	-105	-22	-97	-69	-62	2	-97	-15	-73	-69	-145	-75	-396	8086	2891	-17001	8154	4114	-4381	-14687	6282	4867	-6456	-9364	-1840	4870	-7773	-9369	10909
0.744167	-24	41	89	-58	-108	-34	13	-15	-19	4	-72	-64	-94	-15	-29	-57	-98	34	-83	-30	-107	-24	-97	-67	-65	-1	-100	-14	-74	-67	-147	-76	-582	8085	2988	-16877	9967	4150	-4334	-14755	6914	4954	-6502	-9539	-2165	4972	-7681	-9362	13202
0.745000	-26	37	86	-62	-112	-36	11	-14	-9	5	-73	-55	-96	-16	-30	-59	-99	34	-90	-35	-105	-25	-99	-70	-65	-3	-102	-16	-81	-70	-149	-88	-908	8068	3035	-16760	12400	4186	-4280	-14812	7224	5047	-6523	-9718	54	5081	-7574	-9363	9848
0.745833	-27	36	86	-60	-111	-36	11	-17	-23	2	-73	-63	-100	-16	-31	-64	-102	29	-85	-33	-108	-24	-101	-73	-64	0	-98	-18	-74	-72	-150	-76	-1842	8076	3044	-16656	16030	4221	-4202	-14858	7071	5152	-6532	-9894	3987	5193	-7451	-9360	3525
0.746667	-28	37	79	-63	-116	-38	11	-17	-17	3	-72	-64	-98	-16	-30	-59	-103	29	-86	-35	-107	-28	-100	-69	-63	-1	-99	-5	-51	-68	-147	-75	20	8089	3004	-16567	17454	4250	-4113	-14912	7450	5261	-6521	-10067	659	5303	-7318	-9364	1131
0.747500	-27	35	84	-61	-113	-36	10	-19	-23	3	-74	-66	-99	-16	-32	-60	-100	32	-86	-35	-104	-23	-101	-74	-67	0	-97	-16	-76	-70	-150	-78	352	8116	2917	-16496	17549	4282	-4009	-14968	8108	5372	-6501	-10232	-1096	5404	-7183	-9373	4316
0.748333	-27	36	87	-61	-110	-51	8	-19	-23	32	-72	-65	-96	-18	-32	-62	-102	30	-87	-38	-110	-30	-102	-73	-64	-5	-102	-17	-80	-49	-149	-79	-1077	8147	2784	-16445	18819	4292	-3905	-14993	8414	5483	-6473	-10392	-591	5500	-7040	-9384	-790
0.749167	-32	36	82	-65	-112	-39	8	-18	-24	1	-78	-67	-98	-18	-36	-63	-100	30	-87	-35	-105	-25	-116	-72	-66	-3	-103	-15	-76	-69	-150	-77	59	8207	2613	-16406	18908	4305	-3785	-15022	8812	5592	-6441	-10534	461	5572	-6901	-9404	-5854
0.750000	-27	38	85	-62	-112	-44	9	-17	-15	2	-73	-65	-99	-18	-31	-61	-99	32	-85	-38	-108	-28	-100	-74	-67	-4	-103	-17	-74	-72	-149	-77	-155	8272	2413	-16383	18844	4297	-3676	-15046	9244	5699	-6406	-10665	1477	5655	-6765	-9425	-4269
0.750833	-23	40	86	-60	-111	-34	10	-15	-22	4	-73	-65	-97	-18	-33	-90	-97	-7	-87	-34	-110	-25	-102	-70	-66	-3	-102	-16	-76	-72	-151	-78	-482	8344	2182	-16383	18793	4282	-3583	-15063	9598	5792	-6374	-10807	2582	5705	-6643	-9453	-7562
0.751667	-23	39	85	-63	-112	-35	15	-19	-16	6	-70	-66	-95	-17	-30	-61	-100	33	-87	-38	-105	-24	-104	-69	-64	-4	-98	-14	-75	-69	-144	-77	552	8424	1935	-16395	17096	4249	-3466	-15079	10258	5884	-6354	-10879	-504	5737	-6531	-9484	-13763
0.752500	-31	39	84	-60	-113	-33	9	-15	-19	4	-75	-68	-102	-18	-38	-64	-98	32	-87	-36	-103	-25	-102	-73	-64	-1	-102	-16	-76	-68	-152	-78	231	8506	1676	-16424	13735	4202	-3380	-15091	10659	5958	-6346	-10961	-1773	5737	-6433	-9525	-8895
0.753333	-26	39	89	-60	-113	-35	9	-18	-24	3	-74	-66	-98	-19	-30	-63	-102	32	-87	-36	-108	-26	-102	-74	-66	-7	-102	-16	-75	-70	-147	-77	-109	8593	1413	-16465	12071	4135	-3311	-15096	10790	6016	-6352	-11030	887	5718	-6351	-9567	-7330
0.754167	-30	39	85	-58	-109	-34	12	-16	-14	6	-73	-63	-96	-16	-29	-61	-100	33	-85	-34	-104	-22	-99	-68	-63	0	-102	-17	-73	-70	-148	-77	206	8674	1175	-16523	10857	4058	-3256	-15099	11116	6060	-6368	-11079	3244	5678	-6282	-9609	-17358
0.755000	-23	41	86	-59	-103	-30	13	-13	-14	-5	-72	-64	-94	-15	-31	-58	-98	36	-84	-34	-102	-21	-97	-70	-64	0	-101	0	-70	-68	-153	-75	-392	8744	949	-16587	8777	3965	-3226	-15101	11193	6081	-6407	-11120	2936	5603	-6230	-9662	-12863
0.755833	-25	39	86	-58	-108	-30	10	-14	-17	5	-75	-78	-98	-17	-30	-62	-100	38	-87	-29	-104	-23	-101	-70	-63	0	-99	-13	-74	-70	-150	-76	-232	8808	741	-16665	6361	3857	-3211	-15101	11290	6082	-6455	-11150	1414	5506	-6192	-9716	-10116
0.756667	-25	42	88	-59	-112	-33	11	-15	-21	4	-75	-68	-101	-18	-32	-62	-97	35	-88	-36	-107	-22	-101	-72	-67	-12	-107	-16	-75	-61	-151	-78	-145	8856	559	-16750	3919	3728	-3218	-15105	11448	6049	-6525	-11170	-32	5386	-6166	-9777	-15472
0.757500	-25	36	85	-62	-111	-34	8	-16	-22	4	-76	-66	-99	-24	-31	-64	-99	34	-88	-38	-107	-24	-101	-70	-64	-1	-99	-14	-76	-68	-151	-77	-286	8890	409	-16838	1158	3594	-3242	-15101	11550	6015	-6597	-11179	-1107	5247	-6149	-9836	-11640
0.758333	-26	40	95	-59	-108	-35	25	-13	-17	3	-73	-66	-98	-17	-31	-60	-101	35	-87	-35	-107	-22	-100	-70	-65	0	-100	-17	-77	-69	-147	-77	-426	8902	279	-16925	-1448	3450	-3276	-15098	11555	5933	-6687	-11186	-567	5088	-6144	-9899	-9143
0.759167	-25	39	87	-60	-111	-31	11	-14	-17	3	-75	-65	-96	-17	-31	-60	-98	49	-85	-33	-108	-24	-84	-69	-65	-1	-100	-15	-76	-68	-149	-76	-1254	8892	204	-17021	-2648	3300	-3320	-15086	11161	5839	-6776	-11184	3188	4918	-6148	-9965	-12687
0.760000	-23	40	88	-32	-114	-33	12	-13	-17	26	-77	-66	-99	-17	-33	-58	-100	37	-84	-34	-105	-22	-99	-69	-63	2	-99	-12	-75	-69	-150	-77	-191	8863	143	-17106	-4248	3140	-3371	-15069	11018	5724	-6863	-11182	1491	4729	-6148	-10031	-14088
0.760833	-24	42	89	-60	-109	-33	15	-14	-16	6	-74	-63	-92	3	-30	-58	-70	36	-83	-31	-107	-23	-99	-64	-65	1	-99	-12	-73	-67	-147	-77	1015	8813	107	-17194	-7647	2972	-3424	-15047	11420	5589	-6950	-11180	-1511	4543	-6154	-10099	-7630
0.761667	-25	45	87	-56	-107	-29	16	-14	-14	7	-72	-62	-95	-15	-30	-58	-97	39	-82	-30	-102	-19	-98	-66	-72	1	-97	-11	-74	-66	-150	-76	-646	8742	84	-17273	-8830	2800	-3475	-15014	11298	5433	-7028	-11176	-808	4346	-6163	-10184	-6257
0.762500	-25	44	90	-57	-111	-33	15	-13	-16	7	-70	-60	-81	-14	-28	-57	-98	33	-79	-28	-107	-19	-99	-66	-64	2	-95	-8	-73	-67	-146	-73	344	8654	75	-17347	-10122	2624	-3523	-14969	11356	5261	-7093	-11200	-578	4151	-6168	-10236	-10252
0.763333	-24	45	92	-57	-86	-28	16	-13	-15	12	-69	-61	-95	-14	-29	-56	-98	39	-82	-28	-104	-16	-97	-65	-62	4	-96	-10	-83	-67	-148	-75	291	8548	62	-17416	-10551	2448	-3559	-14916	11384	5076	-7144	-11173	428	3954	-6178	-10313	-5090
0.764167	-26	43	92	-56	-110	-33	15	-14	-18	8	-73	-61	-95	-15	-28	-56	-101	38	-83	-13	-105	0	-98	-69	-63	2	-96	-12	-73	-67	-148	-74	-274	8430	52	-17475	-9701	2265	-3593	-14856	11137	4872	-7178	-11175	2373	3759	-6187	-10384	-4773
0.765000	-27	43	89	-59	-111	-36	12	-16	-18	4	-75	-64	-98	-15	-33	-62	-102	35	-84	-32	-108	-24	-101	-70	-67	-1	-101	-15	-76	-64	-151	-81	301	8289	20	-17529	-8178	2077	-3618	-14777	11135	4653	-7194	-11179	1272	3567	-6189	-10463	-9950
0.765833	-28	38	87	-62	-113	-40	7	-21	-22	1	-75	-64	-100	-23	-31	-59	-102	33	-84	-32	-109	-24	-102	-69	-68	-4	-100	-15	-76	-69	-147	-75	442	8165	-13	-17572	-7685	1899	-3627	-14683	11139	4433	-7183	-11179	-675	3396	-6182	-10537	-3897
0.766667	-30	42	105	-60	-112	-36	11	-16	-21	3	-75	-64	-96	-14	-31	-59	-102	34	-84	-32	-108	-21	-101	-56	-72	-3	-100	-15	-75	-62	-149	-77	-311	8029	-75	-17608	-5438	1717	-3629	-14572	10762	4202	-7147	-11178	1353	3225	-6181	-10619	2661
0.767500	-26	42	89	-59	-110	-34	11	-16	-26	5	-73	-63	-74	-4	-29	-55	-100	8	-84	-32	-108	-23	-101	-68	-68	-5	-101	-13	-75	-70	-148	-74	182	7896	-156	-17638	-1729	1541	-3628	-14451	10399	3967	-7091	-11177	4592	3064	-6172	-10702	-7625
0.768333	-26	43	88	-60	-109	-34	15	-14	-19	5	-70	-62	-95	-13	-28	-57	-101	35	-84	-31	-104	-19	-100	-66	-64	-1	-99	-13	-68	-70	-147	-73	-353	7768	-263	-17666	1686	1369	-3620	-14322	9708	3729	-7014	-11172	5797	2919	-6161	-10791	-4352
0.769167	-23	44	91	-57	-109	-33	13	-13	-16	6	-74	-61	-96	-13	-28	-53	-98	36	-81	-27	-100	-23	-100	-66	-65	0	-101	-14	-76	-69	-146	-73	-391	7648	-388	-17694	4443	1201	-3613	-14182	9047	3486	-6918	-11167	4995	2782	-6155	-10882	2119
0.770000	-27	42	69	-58	-110	-32	15	-10	-21	7	-73	-62	-94	-12	-29	-57	-99	35	-82	-32	-101	-22	-98	-66	-63	0	-98	-34	-76	-69	-147	-69	-294	7532	-537	-17721	6660	1042	-3608	-14031	8412	3245	-6808	-11155	3511	2646	-6149	-10977	-4192
0.770833	-24	46	91	-59	-107	-31	13	-14	-16	6	-69	-62	-92	-12	-26	-53	-101	62	-81	-28	-105	-22	-100	-66	-61	0	-99	-12	-73	-70	-146	-73	-277	7429	-689	-17754	7573	885	-3608	-13876	7698	3003	-6690	-11142	1839	2520	-6142	-11071	-1429
0.771667	-24	43	87	-60	-111	-33	13	-14	-15	7	-72	-62	-97	-14	-27	-56	-97	37	-85	-34	-108	-24	-100	-66	-61	-1	-104	-15	-75	-70	-146	-73	-165	7330	-860	-17799	7416	732	-3614	-13714	7057	2764	-6558	-11124	1333	2405	-6141	-11169	3019
0.772500	-27	41	86	-60	-108	-33	13	-16	-21	4	-76	-65	-100	-10	-21	-59	-101	33	-84	-33	-105	-25	-102	-70	-66	-3	-99	-16	-77	-74	-148	-75	-974	7235	-1026	-17851	7807	586	-3626	-13548	6079	2532	-6428	-11108	4366	2295	-6143	-11263	-800
0.773333	-27	40	86	-78	-114	-35	10	-18	-19	1	-77	-66	-98	-19	-32	-59	-103	32	-90	-40	-110	-28	-107	-74	-67	-4	-103	-17	-78	-80	-152	-78	-515	7140	-1186	-17916	7893	439	-3657	-13389	5075	2298	-6298	-11088	4400	2191	-6142	-11360	-1975
0.774167	-28	37	82	-62	-116	-38	9	-18	-24	-1	-78	-67	-101	-19	-33	-61	-103	33	-86	-36	-107	-24	-103	-73	-64	0	-100	-15	-76	-74	-149	-77	1621	7056	-1316	-17991	4110	309	-3680	-13221	4970	2099	-6171	-11062	-13	2097	-6148	-11448	5044
0.775000	-26	39	88	-36	-101	-38	12	-19	-21	5	-75	-65	-93	-14	-30	-62	-99	35	-84	-34	-108	-25	-105	-73	-60	0	-100	-13	-73	-90	-150	-75	-8	6961	-1429	-18084	890	165	-3715	-13061	4763	1879	-6054	-11036	-101	2006	-6156	-11533	8750
0.775833	-27	41	85	-60	-110	-33	13	-16	-18	3	-74	-64	-95	-7	-32	-60	-99	36	-83	-34	-105	-25	-102	-69	-62	-1	-101	-17	-74	-69	-149	-76	738	6863	-1519	-18197	-2953	34	-3753	-12896	4579	1679	-5952	-11018	-771	1918	-6168	-11610	4008
0.776667	-25	43	85	-57	-112	-36	8	-17	-18	6	-75	-64	-93	-16	-32	-61	-100	34	-83	-35	-103	-24	-96	-72	-65	3	-98	-14	-58	-72	-149	-75	1184	6752	-1555	-18321	-6617	-101	-3797	-12742	4411	1497	-5857	-10993	-309	1834	-6182	-11678	10031
0.777500	-25	41	85	-58	-108	-35	12	-18	-18	6	-74	-56	-95	-18	-26	-60	-98	33	-86	-32	-104	-26	-100	-73	-62	0	-98	-14	-72	-72	-152	-77	664	6623	-1563	-18467	-10043	-219	-3838	-12586	4408	1319	-5780	-10969	610	1744	-6200	-11738	13334
0.778333	-28	46	85	-61	-108	-34	12	-21	-18	6	-76	-64	-96	-18	-30	-62	-99	35	-86	-32	-102	-24	-100	-75	-64	-1	-97	-12	-74	-68	-139	-77	1172	6476	-1532	-18626	-13100	-375	-3871	-12446	4598	1164	-5720	-10952	-507	1656	-6214	-11791	9321
0.779167	-29	41	86	-59	-111	-34	10	-15	-18	7	-75	-65	-95	-18	-31	-62	-99	34	-84	-32	-105	-27	-100	-69	-64	0	-101	-16	-75	-73	-149	-76	1725	6312	-1467	-18794	-17603	-514	-3890	-12301	5084	1019	-5673	-10937	-4065	1568	-6225	-11832	13610
0.780000	-26	40	84	-61	-111	-36	13	-17	-22	4	-77	-65	-98	-14	-30	-60	-100	36	-86	-33	-105	-23	-101	-72	-66	0	-98	-14	-73	-58	-146	-70	635	6125	-1364	-18972	-20464	-654	-3907	-12164	5184	885	-5629	-10923	-3284	1474	-6232	-11867	23069
0.780833	-28	37	84	-58	-111	-35	11	-18	-18	7	-75	-70	-98	-17	-30	-65	-82	34	-87	-33	-104	-24	-102	-69	-62	1	-100	-13	-73	-69	-148	-75	851	5917	-1238	-19122	-20613	-798	-3901	-12032	5341	766	-5592	-10915	-191	1377	-6231	-11894	14857
0.781667	-25	41	80	-57	-112	-35	9	-15	-19	5	-76	-66	-94	-17	-32	-63	-100	33	-87	-35	-114	-25	-102	-64	-65	-1	-105	-14	-70	-68	-150	-77	316	5687	-1091	-19348	-19589	-938	-3881	-11908	5289	653	-5568	-10914	1447	1263	-6236	-11922	15017
0.782500	-30	36	82	-60	-111	-38	8	-19	-24	4	-77	-62	-99	-11	-32	-61	-102	33	-90	-33	-103	-22	-101	-69	-62	0	-99	-13	-73	-70	-148	-76	61	5435	-934	-19532	-18367	-1074	-3834	-11788	5132	546	-5527	-10910	554	1150	-6204	-11936	23341
0.783333	-39	39	85	-58	-92	-32	13	-15	-19	6	-74	-66	-94	-15	-29	-58	-98	37	-86	-31	-105	-21	-99	-67	-64	-1	-103	-15	-75	-68	-147	-76	66	5172	-767	-19708	-16825	-1212	-3770	-11674	4985	464	-5501	-10911	-849	1022	-6175	-11958	17637
0.784167	-27	38	85	-58	-107	-33	11	-15	-15	7	-72	-64	-95	-13	-29	-60	-100	33	-84	-33	-104	-25	-101	-69	-65	0	-100	-14	-74	-72	-149	-76	-136	4892	-619	-19877	-14823	-1339	-3685	-11571	4740	382	-5458	-10914	-1675	885	-6133	-11978	16569
0.785000	-27	38	81	-59	-105	-8	12	-15	-18	3	-74	-68	-97	-19	-31	-59	-101	33	-92	-34	-107	-25	-102	-72	-66	-5	-102	-18	-77	-73	-146	-78	-274	4602	-479	-20029	-12080	-1460	-3584	-11471	4345	302	-5409	-10918	-1490	739	-6079	-11989	20163
0.785833	-28	36	82	-61	-112	-38	10	-17	-26	3	-75	-67	-98	-18	-26	-63	-102	33	-88	-35	-112	-25	-103	-70	-66	-1	-101	-16	-75	-74	-148	-76	-1140	4317	-367	-20156	-8249	-1573	-3466	-11381	3422	230	-5348	-10919	989	588	-6010	-12028	15936
0.786667	-28	38	85	-59	-116	-39	11	-16	-22	4	-74	-69	-100	-21	-31	-61	-100	32	-85	-32	-109	-27	-102	-73	-62	-1	-100	-16	-75	-73	-150	-79	-1730	4037	-283	-20255	-3415	-1669	-3330	-11294	2127	161	-5275	-10925	2050	430	-5936	-12058	11518
0.787500	-26	38	87	-58	-111	-36	11	-17	-15	5	-68	-66	-96	-13	-29	-68	-100	32	-83	-32	-107	-26	-102	-69	-63	0	-99	-16	-69	-72	-148	-77	538	3757	-237	-20327	-1554	-1758	-3192	-11212	1456	95	-5189	-10925	-2752	268	-5840	-12096	13240
0.788333	-27	39	86	-56	-112	-38	12	-18	-16	4	-69	-66	-97	-17	-31	-59	-100	32	-83	-31	-103	-25	-99	-70	-66	0	-97	-15	-78	-74	-149	-76	-767	3497	-230	-20368	451	-1817	-3043	-11142	371	30	-5090	-10920	-2783	97	-5741	-12142	16876
0.789167	-26	39	88	-60	-110	-36	12	-14	-18	4	-69	-66	-96	-21	-41	-59	-99	32	-87	-31	-103	-24	-99	-70	-61	-1	-98	-14	-74	-70	-148	-75	-930	3249	-262	-20372	1961	-1866	-2902	-11080	-1027	-50	-4979	-10919	-3080	-74	-5626	-12192	9043
0.790000	-27	23	86	-57	-112	-36	16	-17	-21	1	-73	-65	-98	-16	-31	-63	-102	30	-84	-32	-105	-25	-103	-73	-67	-3	-99	-16	-79	-75	-151	-79	-158	3031	-334	-20345	2540	-1900	-2761	-11027	-2666	-99	-4863	-10910	-1988	-246	-5515	-12257	9490
0.790833	-28	39	84	-63	-113	-41	9	-22	-40	3	-73	-67	-99	-10	-29	-60	-101	30	-87	-32	-109	-24	-101	-70	-67	-3	-101	-14	-72	-69	-147	-74	-350	2837	-443	-20283	2436	-1896	-2623	-10975	-4434	-174	-4734	-10896	-1090	-410	-5392	-12319	11574
0.791667	-27	41	85	-60	-112	-34	12	-15	-21	5	-70	-67	-97	-14	-30	-61	-101	32	-87	-34	-105	-25	-111	-67	-63	1	-101	-13	-74	-73	-149	-75	-235	2671	-580	-20178	2017	-1915	-2498	-10935	-6247	-229	-4600	-10881	-1212	-573	-5271	-12392	5558
0.792500	-29	38	87	-57	-110	-33	10	-19	-22	39	-69	-65	-96	32	-28	-61	-103	32	-86	-33	-105	-25	-103	-73	-67	-1	-99	-13	-77	-72	-152	-77	474	2543	-744	-20043	-867	-1898	-2391	-10898	-7810	-293	-4466	-10860	-5053	-731	-5148	-12460	3295
0.793333	-29	24	84	-59	-111	-36	9	-17	-19	6	-73	-66	-97	-17	-28	-62	-104	30	-87	-32	-111	-25	-102	-70	-60	-1	-99	-28	-78	-70	-145	-74	-252	2436	-931	-19881	-3635	-1875	-2289	-10870	-9530	-353	-4331	-10839	-4943	-873	-5024	-12535	11843
0.794167	-27	42	85	-58	-111	-33	11	-15	-21	3	-74	-62	-98	-15	-27	-60	-100	30	-80	-32	-105	-24	-100	-69	-68	-3	-101	-11	-74	-70	-149	-74	404	2371	-1116	-19683	-4903	-1839	-2203	-10849	-11239	-412	-4181	-10813	-2469	-1009	-4905	-12606	5386
0.795000	-25	30	87	-57	-122	-32	15	-14	-14	7	-72	-62	-95	-11	-27	-59	-100	35	-84	-32	-102	-23	-97	-66	-67	1	-97	-11	-70	-70	-143	-72	29	2328	-1306	-19471	-5943	-1795	-2130	-10830	-13056	-471	-4061	-10789	-1218	-1130	-4784	-12678	-1068
0.795833	-21	43	89	-59	-107	-31	15	-15	-16	10	-78	-62	-93	-9	-25	-59	-95	35	-81	-31	-103	-21	-98	-66	-62	0	-99	-12	-73	-68	-144	-66	-114	2298	-1489	-19238	-7317	-1753	-2071	-10822	-14719	-529	-3938	-10763	-2368	-1242	-4677	-12746	5746
0.796667	-42	39	86	-61	-110	-32	12	-13	-16	6	-68	-63	-92	-13	-27	-59	-98	35	-85	-32	-104	-24	-98	-67	-62	0	-97	-9	-75	-66	-146	-74	373	2321	-1660	-19000	-8572	-1705	-2019	-10814	-16100	-585	-3822	-10740	-3783	-1347	-4568	-12811	1108
0.797500	-24	41	88	-60	-108	-35	12	-15	8	5	-73	-33	-95	-13	-30	-61	-102	35	-85	-32	-107	-23	-102	-70	-64	-3	-96	-14	-76	-70	-146	-74	211	2348	-1812	-18746	-9664	-1665	-1979	-10813	-17385	-644	-3717	-10721	-4782	-1444	-4470	-12873	-2713
0.798333	-25	40	85	-76	-111	-34	13	-15	-16	4	-72	-65	-97	-16	-28	-62	-100	33	-87	-35	-110	-25	-102	-69	-83	-5	-101	-18	-77	-73	-154	-77	268	2385	-1937	-18504	-10549	-1632	-1942	-10814	-18533	-703	-3616	-10707	-5072	-1539	-4376	-12932	1074
0.799167	-28	39	82	-65	-114	-39	10	-17	-22	2	-77	-73	-101	-17	-32	-67	-98	30	-85	-34	-104	-25	-103	-69	-68	-4	-100	-14	-79	-70	-151	-75	-220	2436	-2025	-18255	-10842	-1600	-1909	-10813	-19662	-761	-3522	-10686	-3142	-1629	-4288	-12981	-2072
0.800000	-24	40	60	-66	-109	-34	11	-14	-17	6	-73	-64	-98	-14	-28	-60	-101	36	-86	-33	-109	-24	-101	-73	-65	3	-97	-13	-70	-68	-147	-75	-1185	2491	-2080	-18025	-9638	-1584	-1876	-10812	-21222	-822	-3438	-10683	322	-1712	-4200	-13027	-7320
0.800833	-27	39	85	-61	-110	-34	13	-15	-22	-28	-75	-64	-97	-8	-29	-62	-99	36	-86	-32	-104	-22	-102	-69	-65	0	-96	-13	-76	-69	-150	-74	979	2549	-2098	-17810	-10378	-1579	-1815	-10809	-22147	-891	-3362	-10683	-2393	-1808	-4125	-13069	-7944
0.801667	-23	43	88	-59	-108	-33	13	-14	-16	6	-72	-61	-93	-15	-28	-59	-97	36	-82	-30	-99	-23	-112	-92	-62	0	-96	-9	-72	-66	-149	-72	257	2602	-2082	-17613	-10833	-1590	-1801	-10807	-22838	-963	-3293	-10679	-1590	-1902	-4049	-13105	-3020
0.802500	-22	42	89	-56	-109	-34	18	-12	-14	9	-70	-45	-94	-14	-28	-60	-98	38	-84	-30	-103	-19	-98	-67	-61	2	-97	-11	-72	-67	-146	-75	-646	2642	-2039	-17444	-9961	-1610	-1761	-10799	-23706	-1044	-3232	-10694	-755	-2011	-3983	-13139	-8853
0.803333	-23	39	89	-56	-108	-32	17	-13	-15	7	-68	-60	-94	-11	-26	-58	-98	38	-84	-29	-104	-22	-98	-66	-63	3	-98	-12	-72	-60	-145	-72	191	2675	-1954	-17299	-9084	-1650	-1721	-10789	-24339	-1132	-3177	-10709	654	-2131	-3916	-13170	-10704
0.804167	-21	45	93	-53	-104	-32	16	-9	-13	8	-68	-59	-92	-13	-29	-53	-98	39	-80	-27	-102	-21	-98	-66	-57	3	-96	-9	-68	-66	-146	-74	-402	2691	-1846	-17183	-7359	-1706	-1682	-10773	-24968	-1229	-3129	-10725	2065	-2267	-3860	-13201	-7920
0.805000	-28	42	90	-57	-86	-35	15	-16	-19	4	-70	-62	-95	-15	-30	-62	-98	37	-83	-31	-108	-24	-100	-70	-64	-1	-104	-13	-74	-66	-146	-75	-844	2692	-1724	-17098	-4248	-1779	-1642	-10762	-25814	-1343	-3093	-10744	3877	-2417	-3806	-13225	-12735
0.805833	-28	37	86	-60	-111	-36	10	-16	-21	5	-77	-65	-96	-16	-29	-63	-103	34	-84	-33	-109	-22	-102	-69	-66	0	-99	-13	-76	-68	-149	-74	137	2673	-1590	-17040	-2268	-1869	-1605	-10737	-26091	-1463	-3061	-10761	1474	-2582	-3755	-13254	-17244
0.806667	-27	40	85	-58	-114	-38	11	-17	-24	1	-74	-65	-102	-21	-30	-59	-103	38	-78	-33	-109	-23	-101	-67	-70	-6	-101	-15	-77	-70	-148	-76	-628	2636	-1445	-17013	-994	-1976	-1566	-10714	-26483	-1596	-3043	-10777	1582	-2761	-3701	-13276	-9225
0.807500	-30	36	82	-59	-112	-38	7	-27	-26	0	-75	-66	-101	-18	-32	-61	-107	32	-87	-32	-107	-23	-100	-67	-67	0	-99	-12	-76	-69	-147	-76	-839	2584	-1292	-17004	2207	-2091	-1533	-10680	-27083	-1733	-3023	-10784	4869	-2947	-3679	-13292	-12203
0.808333	-28	41	88	-56	-111	-36	11	-15	-21	4	-73	-67	-96	-17	-30	-59	-101	35	-86	-48	-105	-26	-101	-78	-65	-3	-101	-13	-75	-68	-146	-75	-781	2513	-1149	-17015	6108	-2231	-1512	-10649	-27505	-1881	-3016	-10788	7607	-3152	-3651	-13305	-21693
0.809167	-27	41	87	-58	-108	-35	12	-13	-19	12	-73	-85	-94	-18	-30	-59	-100	33	-84	-35	-105	-21	-100	-67	-66	0	-99	-15	-75	-67	-146	-75	-1103	2427	-1024	-17044	8971	-2383	-1499	-10606	-27829	-2032	-3025	-10778	7482	-3365	-3635	-13312	-14983
0.810000	-25	42	89	-58	-109	-34	13	-15	-17	5	-74	-64	-97	-14	-28	-58	-99	37	-83	-31	-108	-23	-95	-65	-65	0	-99	-16	-75	-70	-143	-74	-893	2327	-909	-17092	11045	-2549	-1493	-10573	-27986	-2193	-3042	-10762	6019	-3604	-3622	-13309	-16779
0.810833	-28	40	88	-60	-107	-33	12	-16	-18	3	-69	-62	-105	-15	-29	-58	-97	35	-86	-33	-105	-24	-98	-68	-64	0	-98	-13	-77	-70	-142	-30	-805	2212	-825	-17149	12249	-2735	-1499	-10532	-27915	-2360	-3075	-10730	4175	-3810	-3624	-13304	-22674
0.811667	-25	39	89	-58	-109	-33	11	-13	-18	5	-70	-65	-99	-17	-28	-59	-98	37	-82	-34	-108	-25	-96	-68	-65	0	-98	-16	-79	-73	-147	-73	-662	2089	-751	-17214	12458	-2929	-1519	-10493	-27578	-2529	-3124	-10696	2944	-4041	-3636	-13288	-18386
0.812500	-27	47	86	-62	-110	-35	11	-17	-19	3	-75	-63	-99	-16	-31	-60	-99	33	-86	-35	-109	-27	-101	-70	-65	-1	-98	-13	-73	-73	-154	-74	-873	1979	-708	-17283	12419	-3145	-1544	-10453	-26977	-2705	-3185	-10644	3720	-4270	-3663	-13267	-19158
0.813333	-27	40	86	-59	-111	-36	10	-18	-18	2	-74	-66	-99	-17	-34	-62	-99	33	-90	-34	-107	-26	-99	-70	-73	-1	-100	-15	-77	-74	-148	-76	-1524	1823	-695	-17356	13450	-3368	-1576	-10413	-26580	-2886	-3260	-10587	6434	-4514	-3700	-13235	-23451
0.814167	-23	37	87	-58	-112	-38	10	-17	-22	8	-73	-62	-99	-16	-30	-62	-104	32	-84	-35	-104	-25	-101	-73	-64	0	-100	-14	-75	-73	-147	-76	608	1690	-707	-17425	12040	-3601	-1619	-10374	-25419	-3066	-3350	-10524	2141	-4746	-3749	-13193	-22498
0.815000	-24	40	90	-58	-111	-35	11	-16	-17	2	-74	-64	-96	-19	-33	-62	-101	33	-84	-34	-101	-28	-99	-72	-66	0	-100	-16	-74	-73	-148	-79	1063	1544	-745	-17500	8723	-3855	-1661	-10333	-23386	-3259	-3455	-10456	-730	-4982	-3815	-13152	-14807
0.815833	-28	37	85	-50	-115	-41	8	-19	-21	1	-74	-65	-101	-18	-28	-63	-103	32	-83	-36	-107	-25	-100	-70	-63	0	-102	-8	-74	-65	-144	-74	-234	1413	-805	-17563	6609	-4114	-1704	-10299	-21383	-3450	-3571	-10386	-1267	-5225	-3890	-13078	-16852
0.816667	-27	37	89	-61	-111	-36	11	-18	-22	6	-73	-63	-99	-17	-28	-63	-104	30	-84	-34	-107	-25	-99	-72	-66	-1	-99	-16	-74	-72	-147	-79	803	1282	-886	-17627	3744	-4372	-1746	-10267	-19146	-3650	-3699	-10314	-1041	-5467	-3977	-13056	-17610
0.817500	-25	47	87	-60	-110	-34	12	-18	-19	2	-74	-61	-97	-15	-30	-59	-100	33	-87	-33	-101	-24	-100	-70	-65	0	-83	-15	-70	-92	-146	-77	846	1160	-982	-17686	1155	-4672	-1787	-10236	-16581	-3862	-3837	-10242	-653	-5712	-4075	-13002	-10107
0.818333	-28	35	89	-60	-111	-34	12	-17	-17	2	-75	-65	-96	-15	-32	-88	-101	30	-86	-36	-104	-24	-99	-73	-64	0	-101	-17	-73	-73	-149	-79	325	1042	-1095	-17744	-738	-4970	-1825	-10210	-13739	-4077	-3977	-10175	344	-5963	-4185	-12956	-10775
0.819167	-25	38	87	-60	-111	-35	12	-1	-21	1	-76	-64	-97	-15	-30	-60	-100	29	-84	-38	-107	-27	-100	-75	-63	-1	-103	-17	-76	-72	-148	-77	1080	940	-1216	-17790	-3111	-5279	-1858	-10187	-10530	-4309	-4130	-10103	-2909	-6216	-4294	-12913	-13237
0.820000	-26	33	88	-58	-110	-35	15	-15	-21	3	-75	-61	-94	-15	-26	-58	-105	33	-73	-31	-104	-25	-99	-72	-64	1	-99	-15	-73	-69	-147	-79	1033	843	-1335	-17838	-6390	-5591	-1885	-10168	-7207	-4544	-4280	-10038	-4843	-6476	-4408	-12878	-2387
0.820833	-28	39	90	-59	-111	-35	15	-16	-15	2	-74	-63	-95	-17	-28	-59	-98	34	-81	-33	-105	-21	-97	-67	-63	0	-98	-18	-73	-70	-143	-75	530	757	-1459	-17879	-7183	-5931	-1901	-10155	-4006	-4800	-4433	-9974	-2516	-6726	-4521	-12852	1636
0.821667	-26	37	87	-60	-109	-33	18	-14	-15	1	-73	-58	-93	-36	-28	-88	-99	30	-85	-35	-103	-24	-98	-69	-64	0	-96	-12	-73	-70	-146	-77	642	693	-1579	-17922	-6071	-6279	-1918	-10145	-645	-5064	-4578	-9912	71	-6987	-4637	-12842	-6157
0.822500	-25	41	96	-59	-110	-36	11	-13	-16	3	-75	-65	-95	-21	-32	-57	-100	36	-84	-32	-104	-24	-100	-70	-63	0	-64	-15	-75	-70	-144	-76	277	610	-1694	-17962	-4810	-6637	-1928	-10143	2565	-5343	-4729	-9853	-26	-7247	-4746	-12844	2321
0.823333	-25	39	86	-63	-109	-38	13	-15	-17	1	-75	-65	-95	-19	-30	-60	-83	34	-84	-34	-110	-25	-102	-69	-67	-1	-98	-15	-75	-72	-150	-78	458	552	-1806	-18002	-3393	-7009	-1935	-10151	5620	-5640	-4870	-9807	-1448	-7505	-4852	-12865	6123
0.824167	-26	38	96	-63	-113	-40	9	-15	-27	2	-77	-65	-99	-22	-34	-59	-100	32	-85	-31	-105	-26	-100	-70	-63	-3	-98	-17	-74	-72	-166	-79	1	501	-1904	-18043	-1173	-7393	-1937	-10160	8627	-5947	-5007	-9732	-2418	-7762	-4950	-12889	1321
0.825000	-27	37	85	-64	-110	-42	9	-17	-17	3	-76	-66	-98	-18	-33	-60	-101	30	-82	-35	-122	-29	-103	-72	-67	-6	-100	-17	-75	-73	-148	-79	-460	452	-1997	-18077	1453	-7789	-1935	-10196	11445	-6280	-5119	-9670	-2372	-8013	-5038	-12927	6601
0.825833	-21	41	87	-61	-104	-36	10	-17	-22	1	-76	-67	-98	-19	-36	-63	-102	30	-86	-34	-105	-27	-103	-70	-66	9	-100	-16	-77	-74	-149	-82	-489	411	-2072	-18116	4465	-8202	-1928	-10201	13902	-6606	-5240	-9604	-1177	-8261	-5121	-12979	8187
0.826667	-25	39	87	-64	-112	-39	9	-17	-22	5	-63	-66	-97	-17	-30	-61	-101	35	-90	-33	-109	-28	-101	-69	-64	-6	-100	-16	-74	-72	-147	-76	-1496	369	-2142	-18159	8731	-8626	-1916	-10219	15668	-6948	-5337	-9533	2344	-8501	-5185	-13032	3894
0.827500	-36	42	87	-50	-111	-36	12	-13	-21	3	-74	-64	-100	-17	-33	-59	-103	33	-85	-33	-108	-26	-97	-87	-65	-3	-97	-14	-78	-74	-151	-79	-579	333	-2197	-18198	11917	-9061	-1899	-10262	17403	-7310	-5416	-9463	615	-8733	-5249	-13091	3079
0.828333	-26	42	89	-58	-111	-39	12	-16	-21	6	-73	-63	-98	-19	-30	-58	-97	35	-97	-33	-104	-25	-99	-68	-63	-4	-100	-15	-74	-70	-146	-78	960	295	-2245	-18243	12061	-9507	-1878	-10303	19661	-7678	-5485	-9385	-2308	-8958	-5302	-13146	9096
0.829167	-25	42	88	-59	-119	-34	6	-15	-16	7	-74	-62	-98	-15	-29	-56	-99	33	-86	-32	-104	-23	-96	-67	-64	-1	-97	-14	-67	-70	-144	-78	-827	250	-2281	-18289	13180	-9961	-1850	-10352	21023	-8051	-5525	-9312	-1320	-9184	-5352	-13204	8571
0.830000	-25	44	91	-55	-107	-32	15	-15	-18	5	-72	-61	-95	-15	-29	-57	-94	36	-85	-30	-103	-24	-95	-67	-63	-3	-100	-14	-70	-70	-145	-75	68	208	-2307	-18333	13165	-10432	-1818	-10403	22043	-8436	-5555	-9246	-407	-9402	-5398	-13245	3745
0.830833	-67	40	86	-57	-92	-36	11	-13	-21	6	-74	-62	-95	-15	-29	-58	-99	33	-85	-32	-107	-24	-100	-68	-64	3	-98	-15	-78	-67	-145	-75	232	156	-2332	-18376	12504	-10903	-1777	-10464	23024	-8825	-5563	-9168	731	-9617	-5439	-13281	8542
0.831667	-25	42	86	-59	-112	-33	10	-15	-22	1	-76	-64	-130	-15	-28	-60	-104	33	-85	-33	-110	-26	-101	-70	-69	-5	-101	-19	-76	-73	-148	-77	-234	99	-2351	-18415	11711	-11385	-1734	-10530	23666	-9221	-5560	-9109	2230	-9831	-5478	-13305	7766
0.832500	-32	40	81	-63	-113	-38	8	-18	-21	-1	-76	-66	-102	-18	-33	-59	-104	28	-90	-35	-108	-26	-100	-75	-65	-5	-109	-16	-75	-70	-147	-77	447	42	-2363	-18455	10318	-11863	-1677	-10594	24379	-9611	-5535	-9047	320	-10041	-5510	-13306	1962
0.833333	-30	39	84	-60	-112	-36	11	-17	-22	2	-74	-65	-103	-19	-31	-62	-98	30	-120	-35	-105	-24	-101	-69	-66	-3	-102	-17	-76	-72	-152	-78	577	-9	-2368	-18484	6603	-12340	-1617	-10656	24933	-10002	-5498	-8999	-1964	-10260	-5539	-13286	7483
0.834167	-25	43	86	-53	-114	-36	11	-24	-19	4	-70	-64	-97	-14	-28	-58	-97	34	-84	-35	-104	-25	-98	-68	-62	0	-101	-14	-73	-68	-131	-73	-23	-66	-2376	-18503	3925	-12804	-1550	-10728	25058	-10384	-5441	-8952	-313	-10478	-5557	-13245	13722
0.835000	-25	44	90	-58	-110	-33	16	-13	-18	5	-70	-62	-98	-10	-28	-57	-99	10	-82	-31	-107	-21	-98	-69	-62	0	-98	-12	-74	-67	-147	-73	397	-119	-2370	-18508	2203	-13254	-1476	-10803	25191	-10764	-5380	-8926	2230	-10711	-5574	-13190	3277
0.835833	-22	47	92	-58	-110	-32	13	-15	-16	7	-69	-61	-98	-14	-26	-56	-98	33	-81	-32	-105	-23	-98	-64	-63	2	-99	-11	-76	-65	-146	-74	-127	-171	-2371	-18502	126	-13699	-1411	-10874	24781	-11138	-5312	-8908	2799	-10947	-5582	-13118	6058
0.836667	-23	42	88	-58	-110	-31	13	-13	-21	8	-75	-63	-97	-16	-29	-55	-101	35	-82	-31	-104	-21	-96	-66	-64	0	-100	-12	-73	-66	-146	-74	317	-219	-2357	-18484	-2152	-14120	-1337	-10946	24223	-11497	-5241	-8920	1538	-11203	-5582	-13029	11783
0.837500	-23	44	120	-56	-109	-33	12	-14	-19	6	-67	-60	-97	-11	-24	-56	-100	36	-82	-30	-104	-21	-102	-65	-63	-8	-98	-12	-72	-62	-145	-74	507	-259	-2349	-18450	-4379	-14525	-1272	-11020	23687	-11850	-5165	-8939	63	-11469	-5571	-12919	5154
0.838333	-24	43	89	-57	-109	-33	11	-14	-19	6	-70	-64	-95	-14	-27	-50	-95	35	-84	-32	-107	-22	-96	-66	-66	0	-99	-13	-73	-64	-148	-75	198	-296	-2334	-18402	-6980	-14905	-1206	-11097	23024	-12186	-5094	-8975	-705	-11758	-5551	-12805	7326
0.839167	-27	41	85	-58	-112	-35	11	-18	-19	4	-72	-62	-96	-14	-30	-59	-100	34	-83	-33	-105	-26	-100	-68	-65	0	-99	-15	-75	-67	-146	-67	263	-321	-2312	-18339	-9270	-15266	-1147	-11174	22339	-12518	-5027	-9029	-143	-12063	-5517	-12673	10846
0.840000	-25	43	88	-57	-111	-34	13	-16	-16	4	-69	-65	-97	-3	-28	-53	-100	56	-84	-35	-107	-25	-98	-68	-65	0	-102	-15	-73	-68	-149	-79	-598	-342	-2289	-18267	-10022	-15587	-1095	-11261	21100	-12838	-4967	-9093	3071	-12392	-5475	-12539	6939
0.840833	-25	33	85	-59	-114	-36	10	-21	-23	2	-73	-65	-98	-15	-29	-61	-99	34	-85	-33	-104	-25	-97	-68	-65	-3	-101	0	-73	-67	-146	-75	-596	-348	-2249	-18180	-9981	-15914	-1043	-11331	19686	-13146	-4909	-9170	2875	-12737	-5415	-12395	4450
0.841667	-26	41	89	-60	-107	-33	15	-18	-18	11	-69	-64	-96	-18	-29	-59	-101	35	-86	-32	-105	-22	-98	-69	-64	1	-100	-13	-73	-68	-147	-75	1348	-360	-2210	-18080	-12447	-16212	-1005	-11415	18956	-13446	-4864	-9260	-1488	-13104	-5347	-12253	8935
0.842500	-24	41	90	-60	-108	-36	15	-16	-19	4	-72	-64	-94	-16	-28	-59	-96	35	-84	-30	-102	-21	-98	-72	-63	-4	-115	-12	-70	-66	-145	-70	-417	-343	-2158	-17978	-13040	-16486	-971	-11504	17641	-13737	-4829	-9359	-1629	-13490	-5271	-12114	11710
0.843333	-28	41	90	-55	-109	-34	16	-16	-16	7	-69	-62	-94	-12	-31	-57	-102	34	-85	-30	-103	-21	-99	-67	-63	2	-98	-12	-74	-68	-144	-73	181	-334	-2096	-17874	-13452	-16754	-948	-11598	16383	-14020	-4770	-9468	-2011	-13899	-5190	-11968	5520
0.844167	-23	41	87	-56	-108	-32	9	-17	-24	6	-74	-62	-97	-12	-30	-57	-102	37	-83	-30	-105	-21	-97	-68	-66	-1	-100	-12	-87	-62	-146	-73	445	-322	-2031	-17771	-13019	-16987	-929	-11700	15058	-14311	-4781	-9588	-599	-14324	-5098	-11833	8797
0.845000	-27	39	88	-62	-111	-34	13	-15	-21	3	-72	-68	-88	-15	-44	-59	-101	29	-88	-34	-104	-24	-99	-72	-64	-3	-102	-16	-74	-69	-147	-77	-396	-305	-1962	-17675	-11450	-17223	-936	-11816	13394	-14596	-4779	-9712	1346	-14765	-5008	-11708	9809
0.845833	-30	37	86	-59	-113	-36	12	-15	-21	3	-76	-67	-96	-16	-31	-60	-98	32	-86	-36	-122	-25	-99	-69	-67	-8	-101	-19	-75	-69	-149	-75	3	-284	-1881	-17581	-9038	-17443	-902	-11934	11683	-14885	-4760	-9846	579	-15213	-4917	-11585	3944
0.846667	-25	36	87	-61	-107	-36	12	1	-17	8	-73	-65	-117	-13	-29	-60	-98	32	-90	-33	-102	-23	-99	-69	-63	-6	-100	-14	-73	-70	-147	-76	923	-266	-1795	-17492	-8631	-17657	-891	-12069	10219	-15172	-4750	-9977	-3045	-15666	-4830	-11470	6000
0.847500	-24	35	86	-58	-111	-38	13	-17	-18	3	-73	-68	-94	-18	-30	-60	-98	35	-85	-33	-104	-25	-110	-69	-67	-1	-101	-15	-76	-74	-150	-74	-343	-241	-1713	-17418	-7132	-17859	-878	-12212	8250	-15467	-4742	-10121	-2281	-16121	-4745	-11357	13420
0.848333	-26	38	86	-60	-113	-39	15	-13	-21	3	-74	-73	-94	-17	-32	-61	-100	32	-88	-36	-110	-26	-100	-73	-68	-4	-103	-15	-76	-73	-150	-78	-313	-222	-1627	-17354	-3806	-18057	-865	-12379	6213	-15795	-4733	-10272	671	-16577	-4672	-11260	3423
0.849167	-28	32	88	-84	-114	-40	10	-18	-25	3	-78	-69	-101	-21	-31	-61	-103	33	-87	-33	-108	-23	-98	-70	-67	0	-100	-17	-75	-72	-150	-74	-670	-197	-1540	-17297	-436	-18244	-843	-12552	4080	-16067	-4715	-10426	2112	-17024	-4600	-11165	1476
0.850000	-26	38	88	-58	-112	-40	13	-12	-21	4	-70	-66	-98	-17	-33	-68	-102	34	-85	-33	-109	-23	-99	-68	-64	-1	-101	-16	-73	-72	-149	-75	-643	-173	-1461	-17253	2052	-18420	-813	-12743	1895	-16376	-4695	-10587	994	-17454	-4541	-11080	7710
0.850833	-17	36	89	-55	-110	-36	11	-13	-21	3	-74	-65	-99	-18	-29	-60	-101	33	-83	-31	-104	-23	-99	-80	-66	-1	-101	-14	-75	-72	-152	-75	-359	-150	-1384	-17225	3959	-18588	-776	-12953	-154	-16683	-4651	-10757	-880	-17871	-4491	-11009	682
0.851667	-24	40	87	-56	-114	-38	8	-14	-22	-1	-73	-63	-97	-22	-31	-58	-101	35	-84	-32	-107	-27	-103	-70	-66	-1	-101	-13	-77	-74	-164	-75	-285	-127	-1360	-17183	5378	-18750	-728	-13180	-2026	-16989	-4603	-10936	-2594	-18258	-4454	-10939	-1093
0.852500	-27	41	87	-57	-113	-36	11	-14	-22	2	-76	-67	-98	-18	-30	-60	-101	35	-87	-21	-105	-22	-100	-70	-61	-1	-102	-13	-78	-73	-152	-77	-142	-103	-1255	-17193	6297	-18898	-668	-13418	-3700	-17296	-4540	-11121	-3102	-18619	-4426	-10894	1798
0.853333	-27	37	86	-59	-113	-40	8	-15	-23	3	-74	-64	-108	-18	-29	-62	-99	33	-87	-34	-107	-24	-100	-74	-62	0	-99	-14	-77	-72	-153	-74	-833	-77	-1205	-17187	7535	-19059	-598	-13673	-5554	-17585	-4460	-11311	-268	-18955	-4402	-10838	-2682
0.854167	-22	40	87	-60	-112	-35	13	-14	-18	6	-74	-62	-98	-16	-28	-60	-100	34	-82	-32	-103	-19	-100	-69	-63	0	-98	-12	-77	-69	-170	-75	-1075	-49	-1168	-17186	8898	-19158	-512	-13931	-7626	-17864	-4367	-11510	1427	-19242	-4385	-10804	-6495
0.855000	-27	42	90	-56	-109	-34	13	-17	-16	7	-68	-63	-101	-14	-21	-59	-99	25	-84	-31	-103	-21	-100	-67	-65	1	-97	-11	-73	-69	-148	-74	1412	-23	-1140	-17196	6208	-19256	-415	-14206	-8572	-18134	-4255	-11710	-3441	-19501	-4365	-10771	-4145
0.855833	-25	49	89	-57	-109	-33	10	-11	-17	4	-72	-62	-94	-15	-28	-62	-99	35	-83	-32	-105	-26	-96	-68	-66	0	-99	-9	-75	-68	-149	-75	50	4	-1128	-17198	4045	-19369	-308	-14485	-9473	-18378	-4145	-11919	-3819	-19717	-4361	-10761	-272
0.856667	-26	40	88	-60	-109	-34	5	-17	-22	3	-74	-60	-98	-18	-29	-61	-103	34	-88	-34	-107	-22	-100	-70	-69	-3	-101	-12	-75	-69	-149	-75	265	13	-1127	-17211	2151	-19458	-193	-14775	-10352	-18605	-4003	-12129	-4275	-19896	-4333	-10762	-6675
0.857500	-29	39	85	-62	-108	-38	8	-16	-22	3	-73	-68	-98	-16	-27	-61	-102	32	-86	-34	-105	-24	-99	-66	-68	1	-110	-11	-74	-70	-148	-74	867	52	-1141	-17223	-85	-19530	-62	-15063	-10748	-18794	-3857	-12336	-3156	-20031	-4307	-10768	-4977
0.858333	-25	41	87	-59	-109	-39	10	-14	-19	4	-73	-62	-90	-14	-28	-59	-128	35	-84	-33	-104	-23	-100	-68	-67	0	-99	-11	-77	-72	-149	-76	287	74	-1162	-17222	-2113	-19596	70	-15351	-10745	-18959	-3705	-12536	-1853	-20133	-4277	-10796	-2418
0.859167	-26	36	88	-67	-109	-36	11	-14	-17	6	-72	-63	-97	-15	-28	-62	-101	35	-84	-33	-108	-22	-101	-70	-66	0	-100	-11	-74	-68	-149	-76	415	90	-1195	-17238	-3038	-19646	208	-15633	-10501	-19092	-3544	-12727	-1642	-20194	-4243	-10833	-7157
0.860000	-23	41	91	-58	-110	-35	12	-12	-21	5	-75	-58	-98	-15	-49	-61	-102	36	-82	-32	-108	-22	-97	-67	-64	-1	-101	-10	-77	-68	-145	-76	1332	107	-1234	-17248	-5409	-19690	356	-15905	-9610	-19187	-3387	-12910	-4930	-20220	-4192	-10884	-8193
0.860833	-39	42	89	-59	-108	-33	13	-12	-19	8	-72	-64	-93	-14	-25	-60	-99	36	-86	-36	-103	-18	-98	-69	-65	-4	-99	-10	-70	-67	-145	-74	261	111	-1282	-17261	-6817	-19725	501	-16168	-8793	-19266	-3224	-13065	-3903	-20220	-4135	-10948	466
0.861667	-26	42	89	-58	-107	-43	17	-14	-16	7	-66	-34	-93	-12	-26	-63	-96	38	-82	-30	-103	-18	-98	-65	-63	1	-97	-11	-69	-68	-151	-74	295	111	-1339	-17270	-5336	-19758	643	-16415	-7827	-19311	-3072	-13208	-409	-20193	-4077	-11018	-5537
0.862500	-27	41	89	-57	-110	-33	16	-12	-18	7	-66	-63	-94	-14	-29	-59	-98	37	-92	-27	-107	-19	-99	-51	-62	2	-96	-10	-70	-67	-146	-74	-121	102	-1403	-17288	-2895	-19783	780	-16649	-6831	-19328	-2924	-13325	1720	-20144	-4015	-11098	-10487
0.863333	-19	41	90	-57	-108	-32	16	-9	-17	9	-70	-65	-74	-13	-27	-58	-97	39	-81	-30	-102	-19	-96	-65	-60	3	-98	-10	-75	-66	-144	-72	-275	81	-1464	-17319	-755	-19804	913	-16857	-5575	-19320	-2788	-13416	1318	-20081	-3937	-11187	-3146
0.864167	-26	41	89	-60	-101	-35	15	-12	-16	8	-70	-65	-97	-14	-29	-59	-101	36	-83	-32	-105	-22	-100	-67	-62	0	-98	-9	-73	-68	-145	-74	-250	52	-1536	-17334	1832	-19828	1027	-17046	-4244	-19287	-2670	-13482	492	-20001	-3865	-11280	-8870
0.865000	-26	39	87	-62	-112	-38	11	-16	-21	4	-85	-68	-101	-21	-35	-65	-102	33	-88	-34	-111	-25	-103	-69	-65	-4	-103	-18	-78	-75	-153	-79	-912	1	-1613	-17392	4917	-19849	1155	-17212	-3157	-19243	-2562	-13517	113	-19915	-3796	-11379	-13457
0.865833	-30	38	82	-63	-117	-44	6	-18	-24	1	-77	-69	-102	-16	-33	-65	-104	32	-87	-36	-104	-25	-105	-87	-67	-1	-103	-15	-77	-73	-149	-80	-902	-42	-1680	-17404	7809	-19861	1236	-17347	-1882	-19183	-2468	-13519	264	-19828	-3721	-11465	-9026
0.866667	-28	37	85	-60	-112	-38	19	-18	-23	5	-74	-70	-100	-17	-33	-63	-101	35	-86	-34	-107	-26	-102	-73	-66	-3	-103	-16	-74	-72	-151	-79	-1353	-90	-1754	-17445	10876	-19871	1326	-17449	-700	-19105	-2389	-13491	2062	-19725	-3655	-11552	-12445
0.867500	-26	39	86	-60	-110	-36	10	-19	-21	4	-74	-67	-97	-17	-30	-62	-99	35	-90	-30	-109	-26	-102	-72	-64	-8	-100	-14	-78	-74	-148	-76	-2451	-168	-1825	-17497	14890	-19880	1397	-17531	-149	-19025	-2332	-13433	4488	-19627	-3622	-11625	-18753
0.868333	-27	38	87	-58	-107	-36	13	-14	-18	3	-73	-66	-50	-15	-31	-63	-100	34	-86	-31	-107	-23	-99	-73	-63	-1	-100	-14	-73	-70	-149	-79	-134	-248	-1904	-17552	15873	-19888	1454	-17574	1163	-18937	-2289	-13350	89	-19534	-3541	-11687	-18678
0.869167	-24	40	89	-59	-110	-35	13	-17	-18	6	-73	-66	-95	-15	-31	-59	-99	36	-84	-30	-103	-23	-103	-70	-62	-1	-101	-14	-69	-68	-146	-73	-720	-331	-1978	-17611	16068	-19888	1499	-17593	2523	-18851	-2267	-13243	-461	-19442	-3497	-11733	-13397
0.870000	-26	41	86	-59	-112	-33	15	-14	-14	7	-70	-68	-72	-13	-29	-57	-100	35	-90	-31	-104	-22	-99	-69	-63	1	-101	-13	-73	-67	-145	-74	-1526	-429	-2061	-17682	16289	-19880	1527	-17567	3511	-18766	-2256	-13116	-493	-19359	-3462	-11761	-20250
0.870833	-22	47	88	-59	-108	-31	15	-11	-15	5	-73	-65	-93	-12	-29	-56	-96	39	-84	-45	-105	-23	-98	-62	-61	1	-99	-12	-74	-66	-146	-74	-531	-523	-2136	-17755	15402	-19871	1541	-17556	4462	-18684	-2268	-12976	365	-19286	-3444	-11776	-21516
0.871667	-28	38	86	-59	-109	-31	13	-7	-15	5	-73	-65	-95	-13	-29	-59	-102	33	-88	-34	-105	-19	-98	-72	-63	-1	-99	-14	-74	-69	-148	-77	-778	-632	-2225	-17834	14111	-19854	1544	-17502	5279	-18607	-2291	-12822	889	-19214	-3434	-11768	-16550
0.872500	-26	40	86	-59	-111	-32	13	-16	-21	4	-76	-67	-100	-16	-31	-61	-100	33	-87	-36	-105	-24	-101	-68	-66	-3	-101	-17	-78	-70	-150	-75	-1176	-747	-2314	-17921	13389	-19824	1538	-17430	5965	-18533	-2331	-12667	1319	-19149	-3433	-11745	-20249
0.873333	-31	36	82	-61	-114	-36	-11	-19	-23	4	-76	-83	-102	-15	-30	-59	-107	29	-91	-43	-109	-27	-103	-76	-68	-5	-104	-17	-76	-75	-152	-79	-115	-873	-2412	-18007	10894	-19793	1517	-17347	7032	-18463	-2378	-12499	-2411	-19088	-3448	-11694	-23133
0.874167	-30	34	77	-73	-115	-38	9	-22	-23	2	-77	-70	-97	-18	-34	-62	-105	33	-85	-36	-108	-25	-99	-73	-64	-3	-96	3	-77	-72	-150	-77	-432	-992	-2498	-18089	7297	-19743	1488	-17239	7855	-18385	-2435	-12334	-3204	-19029	-3463	-11629	-12256
0.875000	-26	42	87	-61	-109	-34	11	-14	-18	5	-74	-41	-92	-17	-31	-60	-98	35	-83	-36	-107	-24	-98	-70	-60	-1	-99	-13	-74	-68	-146	-73	-342	-1121	-2594	-18178	5361	-19690	1451	-17125	8463	-18310	-2499	-12169	-594	-18961	-3486	-11552	-13108
0.875833	-25	42	88	-58	-104	-32	15	-13	-17	7	-75	-66	-94	-16	-30	-72	-98	33	-84	-36	-102	-49	-103	-69	-62	-3	-98	-15	-76	-72	-149	-76	-305	-1256	-2704	-18265	4055	-19625	1418	-17010	9045	-18244	-2571	-12014	1877	-18902	-3520	-11468	-20312
0.876667	-25	41	88	-60	-90	-35	9	-15	-18	7	-73	-66	-97	-16	-27	-59	-98	33	-83	-36	-108	-26	-100	-70	-64	-1	-98	-15	-76	-72	-153	-91	-408	-1400	-2800	-18358	2487	-19556	1369	-16890	9369	-18158	-2654	-11869	1631	-18833	-3550	-11375	-10923
0.877500	-26	43	86	-58	-110	-32	12	-14	-16	6	-72	-65	-97	-16	-29	-59	-101	33	-84	-56	-104	-22	-97	-70	-66	0	-98	-14	-75	-69	-148	-77	80	-1546	-2929	-18441	744	-19471	1319	-16770	9691	-18077	-2730	-11737	313	-18766	-3591	-11282	-9849
0.878333	-24	42	89	-61	-112	-34	10	-14	-16	16	-74	-65	-97	-15	-29	-60	-99	34	-83	-35	-109	-24	-97	-73	-64	0	-99	-13	-74	-69	-149	-73	51	-1686	-3052	-18531	-1106	-19385	1257	-16655	9851	-17984	-2813	-11617	-798	-18692	-3622	-11190	-12774
0.879167	-27	41	89	-60	-110	-34	13	-17	-17	6	-74	-66	-100	-17	-31	-58	-100	30	-84	-32	-107	-18	-99	-69	-67	22	-98	-14	-74	-69	-150	-77	363	-1851	-3177	-18616	-2933	-19285	1212	-16544	9739	-17886	-2889	-11505	-1206	-18613	-3664	-11105	-5784
0.880000	-24	44	87	-59	-110	-31	12	-10	-16	9	-74	-65	-92	-15	-28	-60	-100	35	-81	-31	-107	-21	-99	-70	-65	0	-98	-12	-76	-68	-148	-73	204	-2005	-3304	-18703	-4438	-19182	1156	-16442	9525	-17775	-2960	-11409	448	-18524	-3680	-11029	-4134
0.880833	-26	42	89	-60	-110	-35	11	-15	-21	8	-74	-63	-99	-16	-30	-59	-98	30	-83	-34	-105	-19	-97	-74	-66	0	-99	-15	-75	-70	-147	-76	-1147	-2161	-3435	-18785	-3879	-19065	1101	-16344	8655	-17659	-3028	-11329	4370	-18430	-3702	-10968	-6500
0.881667	-28	40	89	-60	-112	-31	10	-17	-15	5	-93	-67	-97	-16	-28	-59	-100	34	-84	-35	-108	-24	-100	-72	-68	0	-120	-16	-75	-72	-147	-83	627	-2319	-3572	-18868	-4634	-18949	1042	-16251	8028	-17538	-3087	-11261	1294	-18331	-3716	-10920	-4340
0.882500	-26	38	87	-62	-110	-35	11	-18	-18	4	-74	-65	-96	-18	-28	-60	-102	32	-104	-32	-97	-19	-98	-67	-65	-1	-97	-13	-75	-67	-146	-73	1034	-2466	-3703	-18946	-6728	-18811	992	-16163	7678	-17399	-3130	-11197	-303	-18222	-3720	-10890	4446
0.883333	-27	40	91	-58	-94	-33	13	-16	-19	16	-72	-60	-95	-12	-27	-59	-102	35	-83	-29	-103	-19	-101	-70	-65	1	-96	-11	-74	-69	-146	-72	-526	-2610	-3841	-19029	-7079	-18671	938	-16084	6694	-17254	-3168	-11148	126	-18108	-3713	-10882	3867
0.884167	-16	42	88	-60	-111	-35	16	-13	-14	7	-73	-64	-98	-13	-27	-59	-101	33	-84	-32	-107	-21	-98	-67	-63	4	-98	-12	-78	-68	-146	-78	547	-2755	-3978	-19101	-7540	-18521	890	-16008	5713	-17101	-3192	-11111	1416	-17989	-3697	-10883	3375
0.885000	-27	41	87	-60	-111	-35	11	-17	-22	4	-76	-56	-99	-12	-32	-62	-100	32	-84	-33	-107	-23	-101	-72	-67	-4	-101	-13	-74	-68	-148	-75	352	-2866	-4115	-19177	-6726	-18357	842	-15928	4531	-16945	-3202	-11082	3178	-17866	-3673	-10928	9723
0.885833	-31	37	87	-61	-110	-34	10	-15	-21	6	-73	-64	-96	-16	-21	-63	-103	33	-87	-32	-99	-23	-99	-70	-65	-1	-100	-12	-73	-70	-147	-76	-139	-3014	-4253	-19247	-4806	-18189	801	-15845	3004	-16781	-3194	-11053	4876	-17751	-3632	-10980	9117
0.886667	-30	46	87	-58	-108	-36	6	-18	-22	4	-76	-63	-98	-16	-30	-62	-102	32	-86	-31	-105	-21	-99	-70	-67	0	-100	-13	-74	-88	-146	-68	861	-3132	-4389	-19313	-3886	-18010	763	-15755	1758	-16612	-3178	-11031	1761	-17611	-3586	-11044	5740
0.887500	-29	38	85	-59	-112	-34	10	-14	-16	7	-72	-63	-97	-17	-27	-59	-100	34	-74	-32	-108	-22	-88	-68	-62	0	-96	-12	-75	-72	-145	-73	484	-3245	-4528	-19377	-4121	-17822	730	-15656	354	-16442	-3150	-11014	34	-17479	-3527	-11127	14572
0.888333	-27	40	88	-58	-109	-33	11	-16	-8	-23	-76	-64	-76	-11	-30	-58	-98	34	-84	-30	-104	-21	-98	-70	-66	-1	-100	-12	-74	-68	-145	-75	49	-3352	-4671	-19435	-2395	-17632	699	-15547	-1366	-16276	-3112	-11001	2341	-17351	-3462	-11222	18057
0.889167	-19	39	86	-61	-110	-33	12	-16	-15	5	-73	-65	-94	-15	-31	-62	-99	35	-91	-32	-107	-22	-97	-69	-60	0	-97	-10	-75	-69	-144	-76	148	-3456	-4801	-19491	237	-17431	678	-15420	-3146	-16111	-3063	-10989	5038	-17222	-3392	-11327	9001
0.890000	-28	39	88	-63	-107	-47	12	-12	-18	6	-75	-65	-95	-15	-30	-63	-99	32	-84	-33	-108	-23	-100	-73	-65	-4	-100	-13	-77	-73	-147	-72	-420	-3556	-4941	-19543	2447	-17235	655	-15279	-5161	-15949	-3015	-10983	4986	-17106	-3316	-11443	15492
0.890833	-26	38	82	-64	-113	-36	10	-19	-23	5	-76	-64	-99	-15	-34	-61	-100	34	-85	-23	-114	-16	-99	-68	-65	-3	-99	-11	-75	-69	-146	-74	37	-3657	-5074	-19588	3750	-17034	645	-15116	-7120	-15794	-2957	-10976	3146	-16984	-3234	-11558	18536
0.891667	-29	39	67	-61	-111	-35	12	-15	-22	7	-74	-64	-98	-15	-32	-61	-101	34	-87	-31	-107	-24	-102	-70	-66	-1	-101	-24	-76	-73	-149	-77	-69	-3760	-5208	-19630	4349	-16837	640	-14938	-9003	-15647	-2903	-10969	1433	-16877	-3157	-11676	12679
0.892500	-29	41	84	-62	-110	-31	11	-17	-18	6	-74	-66	-97	-14	-21	-62	-102	34	-87	-34	-107	-23	-100	-68	-67	-1	-101	-12	-74	-73	-147	-76	-255	-3875	-5339	-19663	4290	-16642	637	-14736	-10982	-15513	-2843	-10966	654	-16769	-3075	-11823	16647
0.893333	-26	41	87	-60	-113	-28	20	-15	-19	9	-68	-67	-99	-18	-32	-60	-103	34	-86	-32	-105	-24	-99	-70	-63	-1	-101	-14	-77	-74	-150	-77	-270	-4012	-5463	-19692	3935	-16467	643	-14514	-13165	-15375	-2789	-10964	1255	-16672	-2993	-11916	18459
0.894167	-26	35	85	-61	-111	-34	12	-14	-21	4	-74	-65	-96	-15	-29	-61	-100	33	-85	-33	-104	-23	-100	-69	-65	-3	-101	-22	-77	-70	-148	-77	-1224	-4121	-5578	-19713	4259	-16273	654	-14279	-15668	-15248	-2731	-10965	4065	-16580	-2911	-12033	14733
0.895000	-24	43	87	-58	-110	-32	15	-14	1	11	-92	-7	-96	-15	-28	-58	-96	36	-83	-33	-103	-22	-98	-67	-62	2	-99	-13	-74	-70	-147	-72	158	-4260	-5692	-19726	3053	-16098	676	-14020	-17803	-15135	-2677	-10968	1215	-16497	-2831	-12151	13625
0.895833	-22	44	88	-57	-107	-31	16	-13	-16	7	-72	-62	-95	-13	-27	-50	-97	34	-83	-31	-103	-21	-99	-68	-63	1	-99	-10	-72	-70	-146	-75	1609	-4414	-5787	-19736	-971	-15940	701	-13756	-19175	-15033	-2604	-10976	-2428	-16423	-2754	-12264	19937
0.896667	-23	35	89	-58	-109	-31	22	-13	-18	7	-70	-65	-96	-14	-29	-58	-99	36	-83	-30	-103	-21	-100	-72	-63	0	-100	-13	-74	-70	-149	-77	-370	-4578	-5874	-19737	-3226	-15798	733	-13475	-20910	-14941	-2575	-10986	-1848	-16364	-2683	-12374	20029
0.897500	-27	41	86	-59	-109	-38	10	-14	-19	6	-73	-65	-98	-17	-27	-59	-122	32	-83	-30	-130	-27	-103	-72	-64	0	-98	-13	-74	-69	-151	-75	747	-4759	-5950	-19734	-6043	-15669	768	-13192	-22576	-14857	-2525	-11002	-783	-16306	-2612	-12480	15465
0.898333	-24	39	86	-59	-111	-42	13	-15	-42	2	-74	-64	-98	-17	-32	-63	-101	30	-87	-33	-107	-26	-101	-70	-66	-6	-103	-16	-76	-73	-153	-78	791	-4944	-6011	-19725	-8387	-15558	803	-12906	-24149	-14789	-2481	-11022	640	-16264	-2540	-12589	20751
0.899167	-29	37	84	-64	-114	-39	9	-21	-21	1	-76	-68	-98	-17	-30	-61	-101	32	-85	-33	-138	-24	-101	-70	-65	-1	-102	-15	-72	-69	-147	-77	211	-5147	-6057	-19704	-10197	-15461	876	-12621	-25626	-14726	-2428	-11047	2191	-16223	-2475	-12702	20348
0.900000	-24	41	86	-59	-111	-31	-3	0	-17	5	-74	-67	-92	-18	-29	-60	-101	30	-85	-32	-104	-23	-98	-68	-66	0	-102	-14	-74	-69	-155	-76	792	-5350	-6082	-19680	-11772	-15381	942	-12338	-27303	-14675	-2373	-11064	715	-16198	-2390	-12778	14704
0.900833	-24	40	88	-58	-108	-31	13	-16	-18	4	-74	-64	-95	-14	-27	-56	-98	33	-83	-29	-107	-21	-100	-70	-67	-3	-101	-11	-73	-70	-148	-76	860	-5553	-6091	-19646	-14081	-15326	1017	-12060	-29321	-14633	-2314	-11085	-947	-16183	-2312	-12865	20161
0.901667	-27	45	88	-57	-107	-23	10	-14	-16	8	-74	-64	-97	-14	-28	-57	-100	32	-86	-31	-104	-23	-99	-69	-63	0	-100	-9	-103	-72	-146	-76	184	-5761	-6091	-19609	-14333	-15290	1106	-11791	-31264	-14604	-2252	-11111	691	-16174	-2221	-12947	24687
0.902500	-27	41	89	-59	-110	-31	10	-16	-21	5	-75	-65	-98	-14	-28	-61	-99	32	-83	-31	-87	-19	-100	-68	-65	-3	-100	-12	-74	-69	-148	-74	284	-5959	-6073	-19558	-13143	-15281	1200	-11540	-32052	-14590	-2185	-11142	2300	-16180	-2126	-13027	13833
0.903333	-28	41	88	-55	-99	-30	13	-15	-19	8	-67	-64	-96	-12	-29	-57	-97	34	-82	-32	-103	-23	-97	-67	-63	0	-99	-13	-73	-69	-145	-75	-289	-6148	-6050	-19511	-11874	-15284	1311	-11299	-31684	-14585	-2112	-11158	1364	-16195	-2021	-13094	16582
0.904167	-23	41	91	-56	-107	-30	15	-12	-15	5	-72	-64	-93	-12	-27	-58	-98	34	-82	-31	-103	-22	-98	-53	-66	-1	-111	-13	-72	-68	-148	-77	-198	-6335	-6010	-19457	-10357	-15323	1425	-11083	-31235	-14593	-2034	-11179	-949	-16220	-1908	-13173	19664
0.905000	-27	38	85	-60	-110	-31	0	1	-18	3	-77	-68	-95	-16	-31	-59	-102	30	-86	-35	-107	-24	-100	-69	-64	0	-101	-15	-79	-72	-148	-75	-335	-6503	-5970	-19419	-8565	-15380	1553	-10877	-30909	-14616	-1954	-11193	-2527	-16256	-1778	-13206	10920
0.905833	-26	37	85	-61	-111	-36	8	-17	-21	1	-78	-70	-101	-17	-31	-60	-100	21	-85	-44	-105	-24	-101	-70	-67	-5	-102	-15	-78	-73	-149	-79	-552	-6650	-5917	-19340	-7023	-15468	1684	-10695	-30502	-14651	-1867	-11200	-3182	-16298	-1644	-13244	11567
0.906667	-6	38	80	-61	-109	-38	11	-18	-18	0	-75	-72	-97	-19	-34	-63	-100	28	-90	-39	-110	-29	-105	-73	-67	-7	-95	-16	-81	-75	-152	-80	-573	-6784	-5866	-19282	-5679	-15567	1841	-10530	-30126	-14698	-1768	-11196	-2518	-16350	-1493	-13267	12228
0.907500	-30	36	80	-62	-114	-39	7	-22	-23	1	-78	-73	-100	-21	-35	-72	-100	28	-90	-36	-110	-26	-101	-73	-66	-5	-101	-18	-78	-75	-151	-77	-1702	-6897	-5799	-19214	-3233	-15690	2002	-10383	-29763	-14757	-1663	-11176	1127	-16404	-1334	-13271	5462
0.908333	-27	40	85	-59	-73	-41	9	-17	-19	-6	-75	-69	-96	-18	-31	-61	-99	33	-88	-38	-108	-27	-102	-72	-65	0	-103	-17	-76	-73	-149	-77	-1438	-6992	-5742	-19150	-304	-15842	2164	-10254	-29410	-14830	-1551	-11152	1035	-16466	-1158	-13258	751
0.909167	-24	36	86	-58	-108	-35	12	-16	-18	2	-74	-67	-95	-19	-32	-62	-100	30	-85	-33	-107	-24	-101	-73	-65	0	-99	-15	-75	-72	-150	-76	871	-7065	-5663	-19091	-188	-16004	2338	-10148	-29041	-14910	-1437	-11106	-2949	-16534	-988	-13231	2622
0.910000	-28	38	86	-58	-94	-38	11	-17	-19	3	-73	-66	-98	-14	-31	-64	-98	34	-83	-33	-108	-27	-103	-69	-63	0	-99	-14	-73	-72	-138	-75	-1013	-7121	-5593	-19031	1785	-16197	2518	-10057	-28682	-15006	-1306	-11048	-1909	-16601	-809	-13183	2581
0.910833	-25	39	85	-60	-111	-36	12	-16	-17	5	-72	-67	-101	-21	-33	-75	-105	33	-86	-42	-103	-24	-102	-70	-64	-1	-101	-15	-75	-74	-148	-76	-358	-7162	-5515	-18979	3305	-16397	2705	-9979	-28340	-15112	-1172	-10973	-1492	-16682	-633	-13114	-5832
0.911667	-26	50	88	-59	-111	-13	8	-19	-18	4	-72	-67	-96	-18	-32	-61	-102	33	-87	-33	-107	-26	-102	-74	-64	1	-99	-14	-76	-67	-151	-77	69	-7191	-5431	-18925	4562	-16618	2884	-9930	-27993	-15224	-1032	-10874	-97	-16751	-459	-13027	-4105
0.912500	-28	38	85	-59	-110	-35	10	-15	-21	3	-76	-84	-99	-17	-32	-58	-101	33	-90	-35	-108	-25	-104	-72	-65	-4	-100	-17	-77	-70	-151	-76	-693	-7207	-5343	-18880	5495	-16843	3065	-9890	-27650	-15345	-885	-10757	865	-16824	-290	-12922	-4226
0.913333	-26	40	79	-62	-111	-36	11	-17	-22	4	-75	-68	-99	-17	-31	-61	-100	30	-88	-36	-107	-25	-104	-72	-66	-5	-101	-17	-74	-70	-149	-79	-154	-7218	-5243	-18842	5704	-17085	3240	-9864	-27312	-15467	-747	-10623	-1408	-16888	-128	-12792	-10789
0.914167	-26	38	82	-59	-113	-38	12	-17	-19	1	-76	-66	-96	-21	-34	-64	-100	28	-87	-35	-107	-26	-104	-83	-67	-1	-101	-16	-74	-72	-150	-79	850	-7193	-5132	-18802	2429	-17322	3408	-9857	-26971	-15592	-594	-10467	-6490	-16937	18	-12642	-9297
0.915000	-25	41	85	-58	-108	-36	10	-16	-18	1	-75	-43	-92	-21	-32	-61	-98	32	-86	-35	-107	-26	-101	-69	-67	-6	-103	-19	-73	-73	-150	-75	11	-7170	-5007	-18774	-1082	-17559	3560	-9856	-26653	-15722	-446	-10295	-7005	-17006	156	-12481	-1873
0.915833	-29	38	85	-60	-112	-35	10	-15	-19	4	-76	-66	-86	-18	-32	-59	-94	30	-87	-33	-104	-24	-102	-69	-63	-3	-101	-15	-74	-72	-147	-76	364	-7135	-4874	-18750	-3455	-17792	3701	-9874	-26333	-15820	-294	-10098	-4647	-17048	279	-12297	-11717
0.916667	-28	45	107	-60	-113	-34	11	-16	-19	3	-76	-65	-97	-18	-30	-61	-102	34	-86	-33	-105	-23	-103	-70	-75	-5	-103	-15	-76	-77	-149	-50	177	-7088	-4726	-18733	-5985	-18012	3822	-9905	-26014	-15962	-150	-9893	-2590	-17082	382	-12100	-13201
0.917500	-27	40	85	-58	-109	-33	11	-13	-17	6	-73	-63	-97	-17	-28	-59	-98	29	-87	-33	-101	-24	-101	-68	-65	-1	-98	-17	-75	-73	-147	-75	276	-7032	-4565	-18719	-9156	-18220	3921	-9948	-25703	-16070	-14	-9670	-2595	-17106	461	-11889	-5954
0.918333	-26	42	86	-65	-112	-33	11	-13	-19	7	-72	-63	-98	-17	-28	-57	-102	33	-87	-34	-104	-23	-101	-69	-66	-3	-103	-19	-74	-84	-148	-75	361	-6958	-4388	-18715	-12071	-18413	4001	-10003	-25392	-16178	112	-9442	-3903	-17115	529	-11669	-12537
0.919167	-28	39	86	-58	-110	-35	13	-11	-17	5	-74	-62	-96	-18	-30	-67	-99	33	-86	-44	-100	-22	-100	-69	-65	0	-101	-16	-76	-70	-148	-75	84	-6882	-4200	-18710	-14328	-18588	4056	-10072	-25085	-16275	231	-9196	-5941	-17116	576	-11442	-12713
0.920000	-25	42	89	-65	-107	-24	11	-11	-17	7	-74	-64	-97	-16	-28	-58	-98	35	-82	-33	-107	-23	-99	-68	-63	-1	-101	-16	-74	-75	-149	-74	275	-6786	-4001	-18711	-15766	-18737	4089	-10148	-24780	-16357	335	-8955	-7336	-17092	603	-11208	-7768
0.920833	-28	42	88	-59	-110	-31	15	-11	-16	10	-72	-61	-96	-9	-27	-57	-97	35	-81	-13	-104	-18	-97	-66	-61	0	-98	-13	-73	-68	-146	-73	-420	-6688	-3791	-18719	-15074	-18871	4106	-10235	-24479	-16428	423	-8678	-5484	-17055	610	-10979	-11517
0.921667	-24	45	89	-57	-81	-29	13	-11	-16	8	-72	-64	-95	-16	-28	-57	-99	35	-82	-32	-104	-17	-99	-66	-62	0	-98	-15	-73	-70	-148	-73	-943	-6577	-3576	-18727	-12139	-18978	4089	-10333	-24195	-16494	495	-8469	-4266	-17009	595	-10747	-14446
0.922500	-24	42	88	-59	-110	-32	12	-9	-16	7	-70	-62	-116	-14	-26	-56	-101	42	-84	-33	-105	-21	-99	-68	-61	2	-101	-14	-74	-69	-146	-74	1498	-6456	-3352	-18744	-11474	-19070	4063	-10444	-23908	-16541	547	-8248	-8829	-16944	560	-10525	-10405
0.923333	-26	43	86	-58	-105	-32	12	-36	-18	8	-68	-62	-98	-16	-28	-56	-99	36	-84	-31	-103	-17	-98	-69	-66	2	-98	-16	-75	-72	-150	-74	-62	-6330	-3133	-18766	-9158	-19139	4012	-10560	-23623	-16579	583	-8023	-8153	-16876	506	-10313	-5379
0.924167	-27	43	89	-61	-112	-40	8	-15	-22	5	-73	-64	-97	-18	-27	-59	-100	34	-84	-34	-109	-22	-99	-68	-70	3	-99	-16	-75	-66	-147	-74	-301	-6196	-2912	-18784	-5902	-19191	3949	-10684	-23347	-16604	596	-7821	-7151	-16784	437	-10111	-12379
0.925000	-27	41	86	-61	-111	-39	11	-13	-25	7	-72	-63	-98	-16	-31	-58	-103	36	-84	-36	-108	-21	-99	-69	-66	1	-103	-18	-91	-74	-149	-76	265	-6062	-2700	-18806	-2020	-19224	3876	-10813	-23070	-16618	590	-7639	-4402	-16682	347	-9928	-10399
0.925833	-26	41	89	-61	-113	-36	10	-17	-18	4	-70	-63	-107	-15	-31	-60	-97	36	-83	-33	-107	-21	-102	-72	-65	1	-100	-14	-74	-69	-148	-77	-318	-5926	-2491	-18823	2443	-19244	3790	-10950	-22794	-16619	566	-7472	-1394	-16566	241	-9755	-6531
0.926667	-30	39	87	-81	-109	-35	11	-14	-22	4	-69	-64	-97	-18	-29	-59	-103	35	-83	-31	-104	-19	-100	-74	-66	2	-100	-13	-82	-68	-150	-78	-271	-5793	-2290	-18853	7557	-19248	3698	-11084	-22525	-16614	522	-7330	-103	-16446	118	-9605	-11194
0.927500	-29	38	90	-61	-109	-34	10	-15	-19	7	-70	-62	-95	-16	-29	-59	-119	34	-85	-32	-104	-19	-101	-75	-64	0	-99	-14	-74	-68	-150	-73	663	-5667	-2103	-18878	10780	-19249	3599	-11223	-22260	-16595	460	-7212	-3830	-16318	-17	-9461	-11583
0.928333	-25	41	89	-62	-108	-36	15	-12	-18	6	-70	-64	-99	-13	-30	-58	-100	34	-83	-32	-107	-21	-99	-70	-65	0	-101	-15	-77	-69	-143	-77	-408	-5546	-1928	-18903	14164	-19233	3494	-11365	-22001	-16575	366	-7121	-4585	-16178	-181	-9345	-1183
0.929167	-23	43	89	-57	-109	-31	15	-13	-18	5	-68	-60	-95	-12	-29	-56	-99	33	-78	-31	-103	-31	-97	-73	-65	2	-98	-12	-74	-66	-144	-75	-128	-5430	-1768	-18924	19463	-19213	3379	-11504	-21746	-16544	262	-7056	-2744	-16039	-352	-9237	-7267
0.930000	-26	43	89	-60	-130	-33	16	-11	-17	8	-69	-59	-97	-13	-30	-57	-100	35	-82	-30	-105	-19	-97	-72	-64	2	-97	-12	-73	-68	-145	-74	-338	-5333	-1618	-18947	24644	-19188	3263	-11645	-21477	-16505	136	-7014	-1563	-15894	-539	-9150	-11908
0.930833	-24	40	89	-58	-109	-38	11	-15	-19	2	-70	-61	-97	-14	-28	-56	-103	35	-80	-30	-103	-21	-101	-75	-65	0	-99	-14	-74	-68	-147	-72	-359	-5247	-1488	-18968	28302	-19169	3136	-11791	-20458	-16467	-9	-6997	-2520	-15755	-736	-9077	-1653
0.931667	-25	39	89	-62	-113	-39	12	-16	-19	4	-74	-64	-98	-17	-29	-60	-103	29	-88	-34	-109	-25	-104	-74	-69	-13	-101	-19	-95	-69	-150	-78	-19	-5173	-1373	-18989	30702	-19143	3009	-11938	-14913	-16421	-168	-7011	-3643	-15617	-952	-9023	-5909
0.932500	-31	37	86	-64	-111	-40	7	-22	-25	-1	-78	-64	-125	-17	-33	-61	-103	30	-85	-34	-108	-24	-101	-76	-66	-3	-102	-18	-75	-70	-149	-79	-377	-5110	-1262	-19007	31804	-19115	2877	-12081	-6325	-16367	-343	-7046	-4369	-15482	-1167	-8983	-9072
0.933333	-30	36	82	-61	-150	-41	13	-19	-19	0	-74	-66	-101	-17	-31	-60	-103	30	-87	-36	-108	-25	-101	-74	-69	-3	-101	-29	-77	-58	-150	-79	-280	-5050	-1171	-19013	31799	-19089	2740	-12229	1236	-16311	-529	-7094	-4503	-15353	-1394	-8965	-1847
0.934167	-26	36	86	-60	-111	-35	11	-15	-23	0	-74	-65	-97	-16	-29	-59	-99	34	-79	-34	-108	-24	-97	-74	-65	0	-103	-17	-73	-69	-147	-77	-567	-5034	-1082	-19016	31024	-19055	2598	-12374	10236	-16256	-728	-7172	-2378	-15236	-1613	-8963	-3281
0.935000	-27	20	87	-74	-108	-33	10	-14	-17	5	-73	-62	-95	-17	-26	-59	-100	33	-85	-31	-105	-22	-98	-70	-63	0	-97	-14	-73	-69	-144	-74	-1383	-5018	-1006	-19016	30387	-19020	2453	-12531	20030	-16194	-928	-7267	1131	-15123	-1844	-8986	-6422
0.935833	-27	42	89	-57	-108	-31	13	-14	-18	5	-74	-64	-95	-11	-28	-60	-101	36	-82	-29	-103	-22	-99	-69	-63	0	-100	-16	-73	-67	-147	-74	967	-5010	-936	-19010	26397	-18988	2297	-12692	29827	-16137	-1141	-7388	-2011	-15033	-2067	-9033	-2661
0.936667	-41	39	81	-60	-107	-35	12	-14	-16	5	-72	-63	-95	-15	-28	-58	-98	34	-85	-33	-102	-23	-101	-68	-59	-3	-99	-14	-68	-68	-150	-74	420	-5014	-872	-19003	21732	-18953	2144	-12861	32767	-16081	-1352	-7531	-2051	-14958	-2289	-9117	4373
0.937500	-23	40	87	-58	-110	-32	11	-12	-16	7	-70	-66	-96	-16	-27	-56	-97	38	-86	-33	-102	-22	-98	-67	-63	-3	-100	-16	-75	-67	-146	-74	-164	-5033	-814	-18987	18040	-18908	1985	-13033	32483	-16027	-1564	-7694	-2747	-14895	-2497	-9224	129
0.938333	-25	10	84	-61	-110	-33	12	-17	-19	5	-74	-65	-94	-16	-29	-58	-102	34	-85	-33	-103	-24	-99	-73	-63	-5	-98	-13	-56	-68	-145	-77	911	-5056	-756	-18969	14368	-18865	1823	-13231	32767	-15970	-1775	-7881	-3049	-14847	-2697	-9381	2360
0.939167	-24	38	87	-59	-111	-34	13	-15	-21	5	-74	-65	-98	-16	-28	-61	-99	34	-83	-44	-107	-23	-101	-69	-65	-5	-101	-17	-76	-72	-147	-74	588	-5080	-706	-18945	11758	-18812	1665	-13409	32767	-15912	-1980	-8093	-3617	-14816	-2886	-9574	7968
0.940000	-27	37	95	-60	-113	-26	11	-16	-19	4	-75	-65	-98	-17	-32	-60	-102	33	-84	-35	-110	-27	-104	-73	-68	-6	-85	-18	-76	-70	-148	-78	390	-5113	-656	-18919	10679	-18755	1503	-13653	32734	-15855	-2182	-8328	-4282	-14798	-3067	-9818	5579
0.940833	-28	38	84	-61	-107	-36	10	-21	-22	0	-75	-67	-98	-16	-32	-59	-63	35	-84	-33	-104	-23	-101	-69	-65	-1	-100	-15	-75	-73	-147	-77	1467	-5138	-607	-18887	8767	-18683	1350	-13887	32767	-15788	-2371	-8593	-8192	-14790	-3240	-10109	4847
0.941667	-28	39	88	-57	-110	-34	9	-17	-18	5	-72	-65	-94	-16	-31	-59	-101	35	-83	-33	-105	-27	-118	-69	-61	-5	-99	-14	-76	-69	-148	-74	923	-5164	-559	-18852	6984	-18610	1199	-14131	32767	-15728	-2553	-8883	-7912	-14792	-3400	-10446	15887
0.942500	-26	38	87	-60	-109	-32	15	-15	-16	7	-73	-65	-100	-17	-32	-59	-100	38	-85	-30	-107	-22	-99	-70	-63	-3	-99	-15	-74	-69	-148	-75	994	-5185	-515	-18814	7406	-18523	1056	-14392	32767	-15661	-2723	-9177	-3818	-14802	-3563	-10873	14552
0.943333	-26	42	62	-57	-111	-26	16	-15	-17	6	-72	-64	-97	-11	-29	-57	-100	37	-82	-30	-107	-22	-101	-68	-64	0	-98	-13	-79	-62	-146	-72	1250	-5197	-473	-18772	8348	-18432	921	-14670	32767	-15593	-2884	-9542	-116	-14816	-3725	-11339	7540
0.944167	-26	41	87	-57	-109	-32	15	-15	-19	7	-72	-65	-98	-17	-32	-61	-100	36	-84	-44	-107	-23	-100	-72	-64	-4	-99	-14	-74	-70	-149	-76	975	-5208	-435	-18736	8664	-18335	787	-14961	32767	-15520	-3029	-9921	811	-14842	-3894	-11873	16370
0.945000	-26	39	91	-76	-110	-34	12	-29	-21	5	-74	-66	-97	-16	-34	-58	-98	35	-85	-34	-109	-25	-101	-73	-59	-6	-102	-15	-80	-67	-149	-76	1084	-5200	-402	-18698	8469	-18235	661	-15265	32767	-15451	-3194	-10333	206	-14863	-4072	-12459	14944
0.945833	-27	38	87	-60	-110	-34	13	-16	-19	2	-70	-68	-98	-17	-24	-60	-99	34	-85	-31	-104	-23	-100	-72	-64	-4	-100	-14	-70	-72	-150	-78	1068	-5184	-370	-18652	7453	-18141	539	-15576	32767	-15381	-3341	-10765	-181	-14891	-4262	-13104	9903
0.946667	-25	40	86	-60	-110	-36	13	-18	-19	5	-74	-65	-96	-16	-30	-61	-99	33	-84	-32	-107	6	-101	-72	-66	2	-99	-14	-74	-73	-148	-74	1062	-5158	-343	-18617	5138	-18055	419	-15902	32767	-15327	-3496	-11230	581	-14921	-4474	-13800	15261
0.947500	-31	39	85	-60	-109	-35	15	-17	-19	12	-88	-65	-99	-16	-32	-62	-102	32	-86	-30	-108	-23	-101	-69	-66	-5	-100	-15	-75	-70	-149	-77	364	-5126	-311	-18580	1832	-17988	296	-16233	32767	-15282	-3658	-11714	3778	-14960	-4706	-14546	13312
0.948333	-21	41	86	-62	-108	-34	11	-21	-19	3	-75	-66	-99	-15	-32	-61	-101	32	-86	-33	-109	-25	-102	-75	-67	-6	-104	-12	-78	-75	-150	-79	-823	-5079	-304	-18548	-983	-17946	171	-16574	32767	-15268	-3836	-12229	9116	-15011	-4971	-15333	7706
0.949167	-29	37	81	-60	-115	-36	10	-16	-24	2	-76	-63	-98	-18	-30	-64	-107	29	-85	-32	-105	-22	-99	-74	-64	-1	-101	-13	-74	-68	-150	-77	894	-5028	-289	-18510	-6270	-17933	46	-16913	32767	-15273	-4025	-12761	7466	-15067	-5258	-16155	6961
0.950000	-28	38	88	-60	-108	-33	10	-17	-19	4	-73	-64	-95	-16	-33	-59	-104	33	-83	-30	-109	-23	-100	-70	-74	-5	-99	-13	-65	-69	-148	-78	1093	-4969	-273	-18476	-13693	-17969	-97	-17257	32767	-15324	-4245	-13312	5892	-15146	-5580	-17011	11885
0.950833	-29	39	84	-58	-110	-34	13	-19	-17	5	-70	-64	-77	-45	-30	-59	-103	30	-85	-34	-109	-19	-100	-68	-65	-3	-101	-14	-73	-69	-149	-76	-473	-4915	-267	-18445	-19676	-18046	-257	-17609	32767	-15419	-4489	-13881	5700	-15246	-5932	-17882	7340
0.951667	-26	38	84	-57	-109	-33	12	-15	-23	2	-73	-66	-95	-16	-30	-58	-102	10	-85	-51	-103	-22	-91	-70	-65	-5	-99	-13	-70	-70	-150	-76	681	-4843	-255	-18410	-26089	-18180	-427	-17955	32767	-15571	-4768	-14458	6039	-15373	-6316	-18784	3482
0.952500	-27	39	67	-61	-108	-34	12	-16	7	4	-72	-68	-95	-15	-32	-60	-102	29	-87	-35	-108	-23	-101	-72	-66	-3	-99	-15	-78	-69	-149	-76	533	-4775	-247	-18396	-31237	-18376	-624	-18295	32767	-15774	-5076	-15036	7276	-15536	-6730	-19661	7286
0.953333	-28	40	86	-60	-114	-36	11	-15	-22	4	-74	-67	-99	-15	-30	-60	-105	32	-86	-32	-109	-21	-99	-83	-69	-6	-114	-18	-77	-70	-149	-77	-114	-4711	-230	-18346	-32751	-18637	-838	-18632	32767	-16048	-5419	-15612	9627	-15739	-7173	-20554	3491
0.954167	-29	36	84	-61	-113	-34	13	-14	-21	5	-74	-65	-95	-14	-28	-60	-101	55	-84	-35	-104	-22	-98	-68	-65	-3	-98	-14	-72	-68	-148	-74	910	-4646	-214	-18329	-32729	-18969	-1078	-18952	32039	-16383	-5795	-16182	7652	-15983	-7638	-21424	-2298
0.955000	-34	40	89	-58	-108	-31	16	-16	-17	5	-74	-66	-93	-13	-29	-62	-98	34	-78	-31	-101	-23	-102	-46	-61	0	-99	-15	-73	-70	-150	-74	620	-4587	-194	-18277	-32752	-19355	-1342	-19260	25558	-16801	-6207	-16758	6402	-16270	-8118	-22278	5293
0.955833	-23	40	91	-59	-110	-33	10	-13	-16	8	-72	-65	-94	-14	-27	-58	-99	33	-85	-35	-101	-21	-98	-70	-65	0	-101	-13	-69	-70	-147	-73	49	-4536	-170	-18245	-32733	-19804	-1634	-19557	16932	-17287	-6640	-17293	9477	-16607	-8611	-23090	5734
0.956667	-27	38	87	-60	-111	-32	10	-14	-22	6	-73	-66	-94	-17	-28	-61	-99	36	-83	-33	-107	-25	-100	-74	-66	-3	-101	-17	-77	-72	-150	-76	249	-4489	-141	-18205	-32747	-20317	-1958	-19834	13927	-17834	-7106	-17827	13699	-16994	-9116	-23871	-5656
0.957500	-29	37	84	-64	-112	-39	10	-18	-21	4	-75	-67	-98	-17	-31	-60	-101	29	-85	-39	-107	-23	-100	-70	-64	0	-99	-15	-74	-61	-149	-69	-281	-4445	-83	-18162	-32718	-20870	-2291	-20093	11187	-18438	-7577	-18331	15588	-17414	-9611	-24605	696
0.958333	-28	39	87	-61	-110	-34	9	-15	-17	4	-74	-67	-98	-15	-31	-61	-102	34	-98	-15	-104	-23	-101	-62	-67	-3	-103	-19	-78	-74	-152	-76	-130	-4414	-63	-18115	-31616	-21464	-2650	-20332	8927	-19093	-8072	-18819	15137	-17886	-10109	-25298	1698
0.959167	-24	40	87	-60	-113	-27	11	-14	-19	5	-57	-65	-100	-14	-29	-59	-99	33	-82	-36	-107	-25	-98	-69	-64	-1	-101	-14	-73	-70	-149	-75	-387	-4391	-22	-18069	-27875	-22080	-3025	-20552	8238	-19785	-8572	-19293	14379	-18389	-10604	-25926	-6504
0.960000	-24	37	89	-58	-110	-31	11	-14	-19	5	-74	-67	-95	-16	-29	-78	-96	35	-83	-34	-112	-22	-102	-70	-60	-1	-101	-16	-75	-72	-150	-76	-471	-4363	28	-18020	-22453	-22712	-3415	-20753	8156	-20502	-9081	-19759	13816	-18921	-11084	-26495	-2876
0.960833	-23	39	90	-64	-108	-34	-12	-13	-16	5	-70	-64	-95	-17	-27	-61	-99	35	-83	-35	-105	-25	-100	-68	-64	-3	-100	-15	-72	-72	-150	-75	-508	-4385	72	-17968	-16742	-23347	-3813	-20947	8912	-21226	-9588	-20194	14712	-19473	-11554	-27000	-2979
0.961667	-25	39	90	-58	-107	-32	13	-13	-17	6	-72	-65	-96	-21	-28	-57	-103	34	-83	-38	-103	-22	-97	-67	-64	0	-99	-15	-73	-68	-146	-74	-1960	-4335	120	-17911	-8766	-23969	-4210	-21126	9995	-21946	-10092	-20637	18512	-20037	-12011	-27442	-9662
0.962500	-23	33	92	-59	-108	-28	12	-15	-16	9	-69	-62	-95	-14	-27	-59	-96	36	-83	-35	-105	-23	-99	-66	-61	3	-100	-14	-68	-67	-146	-68	-1113	-4330	161	-17855	-1786	-24573	-4613	-21297	11999	-22647	-10592	-21084	16768	-20602	-12454	-27819	-11470
0.963333	-23	42	89	-55	-107	-31	16	-13	-12	8	-70	-62	-92	-16	-27	-57	-97	34	-82	-34	-101	-19	-94	-63	-62	4	-98	-12	-74	-68	-146	-73	366	-4330	199	-17797	1649	-25137	-5012	-21473	15189	-23307	-11086	-21539	13304	-21165	-12890	-28138	-6404
0.964167	-24	38	88	-59	-110	-34	15	-16	-17	10	-88	-63	-95	-16	-28	-60	-99	35	-86	-33	-107	-24	-100	-69	-64	0	-101	-13	-70	-67	-150	-76	-1791	-4337	223	-17745	6041	-25662	-5412	-21655	18163	-23917	-11584	-22023	13710	-21710	-13320	-28383	-8591
0.965000	-26	39	87	-60	-110	-38	12	-18	-23	7	-75	-67	-103	-23	-36	-62	-103	32	-87	-32	-109	-27	-103	-73	-67	-3	-102	-16	-77	-76	-154	-80	-1087	-4347	235	-17695	8966	-26131	-5802	-21833	21409	-24468	-12090	-22527	14209	-22226	-13748	-28572	-14693
0.965833	-31	36	82	-66	-116	-44	8	-22	-23	3	-77	-67	-101	-19	-32	-61	-104	30	-90	-38	-107	-25	-102	-76	-65	-3	-102	-15	-70	-72	-148	-76	-1181	-4355	237	-17641	11199	-26536	-6191	-22056	24932	-24936	-12584	-23062	15266	-22695	-14165	-28689	-10487
0.966667	-26	41	82	-59	-108	-36	10	-17	-17	13	-73	-68	-98	-21	-40	-61	-99	33	-85	-39	-102	-24	-99	-72	-63	0	-103	-16	-74	-73	-149	-77	-1881	-4365	226	-17590	12846	-26880	-6584	-22286	28363	-25317	-13097	-23635	16373	-23123	-14597	-28756	-11833
0.967500	-32	39	87	-59	-129	-39	11	-17	-18	7	-75	-67	-97	-17	-29	-59	-101	36	-86	-33	-107	-24	-98	-72	-64	-1	-102	-14	-75	-67	-188	-79	-1227	-4370	199	-17542	13364	-27168	-6985	-22536	30444	-25608	-13628	-24242	13646	-23493	-15030	-28759	-18191
0.968333	-28	42	86	-58	-110	-34	13	-15	-18	6	-70	-64	-96	-18	-32	-62	-102	34	-85	-31	-105	-24	-99	-69	-64	0	-100	-13	-76	-73	-150	-76	-995	-4372	153	-17496	11492	-27393	-7396	-22810	30076	-25809	-14183	-24887	9393	-23809	-15480	-28714	-13223
0.969167	-24	36	87	-56	-109	-36	17	-19	-18	8	-70	-63	-99	-16	-30	-58	-99	36	-86	-32	-105	-21	-97	-69	-64	-1	-100	-13	-73	-67	-147	-73	-1695	-4371	88	-17455	10850	-27555	-7829	-23121	29521	-25913	-14776	-25573	9227	-24058	-15953	-28616	-8247
0.970000	-25	42	86	-55	-107	-33	15	-14	-15	5	-73	-61	-94	-13	-33	-56	-101	36	-84	-42	-102	-19	-96	-67	-63	1	-99	-14	-70	-69	-147	-76	-1503	-4366	13	-17418	11545	-27669	-8293	-23453	29326	-25923	-15405	-26291	10554	-24243	-16447	-28468	-19293
0.970833	-23	66	88	-56	-110	-35	11	-15	-15	7	-72	-61	-94	-16	-28	-55	-96	37	-81	-30	-103	-18	-97	-67	-65	-3	-96	-13	-72	-70	-145	-73	-1925	-4346	-80	-17387	11779	-27743	-8790	-23833	28869	-25849	-16079	-27025	10129	-24361	-16970	-28276	-15461
0.971667	-24	41	86	-57	-107	-33	13	-12	-15	5	-73	-64	-96	-16	-6	-57	-102	34	-83	-31	-107	-21	-98	-67	-62	0	-100	-15	-72	-69	-146	-75	-1605	-4323	-191	-17361	11455	-27772	-9331	-24233	28539	-25690	-16786	-27761	7725	-24416	-17520	-28041	-9401
0.972500	-27	40	89	-59	-108	-36	12	-16	-21	5	-76	-64	-99	-17	-30	-60	-101	34	-86	-31	-108	-21	-100	-68	-64	-4	-100	-16	-75	-74	-147	-76	-1705	-4283	-311	-17339	11217	-27775	-9905	-24660	28197	-25465	-17541	-28481	4788	-24412	-18102	-27754	-16955
0.973333	-31	40	82	-61	-113	-38	8	-15	-19	4	-77	-67	-100	-15	-33	-55	-104	29	-87	-35	-111	-22	-101	-67	-70	-5	-102	-17	-79	-74	-151	-79	-1817	-4237	-453	-17320	10730	-27754	-10497	-25113	27854	-25174	-18322	-29166	1894	-24348	-18716	-27428	-13965
0.974167	-31	38	84	-47	-113	1	8	-21	-26	0	-80	-69	-102	-18	-33	-61	-104	30	-87	-34	-108	-22	-100	-72	-67	-5	-102	-16	-74	-69	-148	-78	-1524	-4166	-589	-17301	9817	-27713	-11174	-25573	27526	-24825	-19133	-29796	-513	-24239	-19355	-27048	-8695
0.975000	-26	41	89	-61	-108	-35	10	-13	-16	7	-72	-65	-97	-14	-26	-58	-99	27	-84	-31	-104	-18	-98	-68	-64	-1	-98	-14	-74	-68	-147	-75	-2212	-4083	-740	-17296	9509	-27657	-11859	-26050	27189	-24430	-19959	-30334	187	-24087	-20027	-26629	-12138
0.975833	-24	39	88	-58	-108	-34	12	-13	-18	5	-72	-66	-96	-15	-27	-57	-98	34	-83	-29	-104	-17	-101	-74	-63	-1	-100	-14	-80	-69	-146	-74	-1867	-3985	-892	-17289	9060	-27598	-12568	-26537	26864	-24003	-20786	-30773	-1211	-23914	-20719	-26164	-13069
0.976667	-29	42	88	-60	-111	-31	8	-12	-16	8	-74	-57	-97	-15	-28	-59	-98	33	-85	-34	-107	-21	-99	-68	-65	-3	-101	-16	-75	-68	-148	-75	339	-3876	-1056	-17294	5170	-27538	-13292	-27027	26541	-23558	-21601	-31083	-6684	-23714	-21439	-25654	-6185
0.977500	-43	42	89	-66	-111	-34	10	-14	-19	6	-73	-67	-97	-14	-31	-58	-102	35	-84	-31	-105	-18	-98	-82	-66	-5	-101	-15	-64	-68	-145	-76	-1302	-3744	-1215	-17305	2826	-27470	-14023	-27513	26091	-23102	-22397	-31255	-7401	-23509	-22179	-25102	-1467
0.978333	-29	41	88	-59	-109	-33	12	-14	-18	5	-70	-64	-98	-16	-30	-72	-99	36	-110	-35	-108	-22	-102	-68	-64	-4	-100	-14	-75	-70	-150	-75	-779	-3596	-1375	-17322	-87	-27413	-14748	-27989	22859	-22670	-23153	-31265	-9310	-23308	-22938	-24502	-5675
0.979167	-28	38	71	-60	-109	-27	12	-13	-21	5	-74	-67	-97	-16	-28	-59	-101	32	-86	-30	-104	-19	-99	-66	-63	-5	-101	-15	-75	-70	-148	-96	-374	-3440	-1536	-17347	-2866	-27353	-15446	-28457	15252	-22209	-23863	-31106	-9798	-23110	-23709	-23870	451
0.980000	-25	40	90	-60	-108	-32	12	-13	-16	8	-73	-67	-95	-13	-28	-60	-97	35	-96	-33	-107	-19	-99	-67	-61	0	-99	-16	-73	-68	-147	-76	-882	-3266	-1692	-17386	-4984	-27304	-16117	-28907	9110	-21796	-24518	-30771	-8772	-22932	-24482	-23212	4146
0.980833	-41	42	90	-57	-111	-29	12	-15	-18	6	-74	-67	-100	-16	-30	-62	-104	33	-84	-31	-108	-21	-102	-72	-67	-3	-102	-17	-55	-69	-146	-77	-694	-3088	-1838	-17423	-6246	-27253	-16751	-29340	3759	-21425	-25107	-30257	-8555	-22785	-25258	-22535	-5
0.981667	-29	40	89	-58	-114	-33	9	-15	-23	5	-95	-63	-99	-21	-32	-61	-103	32	-86	-32	-110	-25	-102	-76	-66	-3	-100	-16	-73	-70	-149	-80	97	-2901	-1982	-17475	-8998	-27214	-17344	-29710	-2445	-21111	-25632	-29574	-10312	-22674	-26027	-21846	4585
0.982500	-27	34	86	-61	-111	-39	9	-16	-22	2	-75	-68	-98	-19	-32	-60	-99	35	-87	-31	-103	-19	-99	-69	-63	16	-91	-14	-75	-69	-148	-77	-639	-2708	-2110	-17538	-10042	-27179	-17869	-30130	-8665	-20865	-26085	-28726	-8364	-22591	-26784	-21159	15395
0.983333	-24	43	88	-58	-104	-34	11	-14	-16	7	-70	-66	-92	-13	-29	-60	-95	35	-82	-29	-104	-23	-101	-69	-63	0	-100	-13	-72	-69	-147	-75	-509	-2511	-2237	-17606	-8966	-27154	-18344	-30481	-14820	-20694	-26470	-27738	-5149	-22550	-27526	-20476	7114
0.984167	-27	42	92	-60	-110	-35	30	-14	-15	5	-73	-65	-96	-15	-33	-60	-100	34	-86	-33	-105	-25	-102	-69	-64	-4	-100	-14	-77	-73	-149	-80	-1017	-2321	-2327	-17680	-7167	-27134	-18764	-30814	-21057	-20616	-26796	-26628	-3317	-22549	-28247	-19828	6943
0.985000	-30	40	85	-61	-109	-39	10	-18	-22	4	-76	-66	-99	-17	-35	-63	-103	32	-88	-34	-110	-27	-105	-75	-65	-4	-101	-17	-77	-74	-150	-79	-1095	-2135	-2458	-17767	-5095	-27116	-19128	-31112	-27136	-20630	-27071	-25433	-3799	-22588	-28928	-19216	15283
0.985833	-28	18	84	-59	-111	-35	8	-17	-18	4	-75	-67	-99	-17	-34	-65	-102	33	-86	-35	-109	-26	-100	-72	-65	5	-102	-15	-76	-75	-150	-80	-1095	-1954	-2554	-17853	-2823	-27131	-19441	-31371	-32139	-20748	-27291	-24185	-4922	-22656	-29568	-18654	8820
0.986667	-27	38	86	-61	-112	-36	10	-17	-28	3	-72	-63	-99	-19	-31	-63	-100	34	-86	-33	-107	-26	-104	-75	-66	-3	-102	-16	-74	-73	-146	-77	-1291	-1783	-2651	-17947	-897	-27142	-19716	-31598	-32737	-20964	-27482	-22925	-6256	-22756	-30155	-18150	8760
0.987500	-33	41	86	-59	-108	-36	12	-17	-18	3	-73	-63	-95	-16	-30	-61	-103	30	-85	-30	-103	-24	-102	-70	-65	-1	-99	-13	-72	-69	-148	-80	-1291	-1617	-2721	-18042	837	-27166	-19952	-31786	-32729	-21269	-27638	-21690	-6935	-22875	-30688	-17718	12714
0.988333	-27	42	87	-58	-110	-35	11	-16	-18	6	-74	-64	-94	-42	-33	-60	-100	35	-85	-36	-105	-27	-100	-72	-67	-1	-101	-13	-75	-72	-145	-74	-1922	-1465	-2799	-18139	3340	-27191	-20165	-31929	-32734	-21674	-27783	-20523	-5190	-23003	-31156	-17364	7795
0.989167	-22	38	86	-58	-108	-32	11	-16	-22	8	-73	-63	-96	-15	-32	-57	-102	34	-86	-34	-108	-24	-100	-70	-62	0	-98	-13	-70	-74	-148	-76	-2344	-1334	-2877	-18233	6366	-27240	-20363	-32028	-32726	-22157	-27903	-19438	-4000	-23143	-31549	-17089	4585
0.990000	-28	39	89	-59	-109	-36	11	-16	-25	4	-76	-68	-97	-17	-47	-59	-101	35	-82	-33	-109	-26	-102	-73	-68	-1	-101	-16	-78	-72	-147	-77	205	-1210	-2953	-18325	5558	-27296	-20546	-32097	-32740	-22721	-28025	-18492	-8775	-23275	-31867	-16902	7130
0.990833	-27	34	82	-62	-114	-39	9	-16	-23	4	-76	-66	-99	-15	-29	-61	-100	32	-84	-33	-109	-23	-101	-70	-52	-4	-99	-16	-74	-78	-145	-76	-704	-1102	-3036	-18412	5073	-27355	-20742	-32074	-32723	-23327	-28145	-17687	-9250	-23385	-32101	-16789	10340
0.991667	-23	40	87	-60	-109	-35	15	-16	-36	3	-75	-65	-93	-12	-30	-58	-99	34	-83	-32	-104	-23	-101	-69	-66	-6	-100	-15	-76	-70	-146	-77	-643	-1009	-3132	-18491	4188	-27422	-20943	-32017	-32740	-23964	-28265	-17058	-9791	-23478	-32253	-16750	3136
0.992500	-27	38	85	-60	-112	-38	15	-18	-16	7	-73	-66	-98	-14	-28	-59	-101	34	-85	-34	-107	-23	-108	-70	-75	-1	-98	-13	-74	-70	-147	-76	164	-928	-3219	-18566	2895	-27474	-21154	-31896	-32719	-24607	-28380	-16604	-8713	-23533	-32319	-16775	4464
0.993333	-27	38	86	-61	-114	-33	13	-14	-18	5	-75	-66	-113	-15	-29	-57	-101	35	-84	-35	-107	-22	-101	-69	-64	-1	-100	-17	-76	-72	-148	-76	42	-865	-3326	-18630	1764	-27520	-21381	-31712	-32736	-25229	-28508	-16337	-7752	-23550	-32298	-16853	6474
0.994167	-28	40	86	-61	-112	-35	13	-14	-21	8	-74	-65	-100	-16	-30	-57	-103	38	-82	-31	-113	-23	-99	-66	-63	0	-98	-12	-76	-68	-149	-72	378	-808	-3442	-18683	809	-27558	-21625	-31459	-32715	-25805	-28629	-16234	-8096	-23516	-32197	-16959	1371
0.995000	-23	43	88	-57	-109	-32	19	-9	-18	9	-73	-66	-96	-6	-27	-48	-95	38	-81	-31	-102	-17	-96	-63	-61	0	-100	-12	-73	-68	-147	-72	1768	-766	-3571	-18723	-2551	-27564	-21886	-31143	-32721	-26316	-28755	-16297	-12589	-23433	-32025	-17085	1001
0.995833	-23	44	87	-55	-110	-33	16	-10	-17	8	-73	-62	-95	-10	-26	-53	-99	39	-79	-31	-127	-22	-98	-68	-62	0	-98	-9	-73	-69	-147	-72	1143	-732	-3712	-18757	-5672	-27539	-22169	-30754	-32709	-26718	-28874	-16512	-13541	-23295	-31784	-17212	10404
0.996667	-26	44	88	-56	-110	-31	8	-7	-17	9	-72	-66	-97	-13	-27	-52	-98	40	-79	-29	-107	-21	-96	-66	-65	2	-96	-11	-77	-67	-147	-73	1353	-714	-3860	-18787	-6770	-27473	-22451	-30298	-32725	-26999	-28992	-16821	-11287	-23106	-31490	-17319	3957
0.997500	-39	43	85	-57	-111	-33	11	-13	-19	7	-74	-66	-97	-12	-28	-56	-100	35	-81	-30	-105	-22	-101	-66	-64	-1	-98	-10	-76	-68	-146	-72	1432	-703	-4023	-18803	-7322	-27362	-22745	-29779	-32710	-27143	-29095	-17229	-9057	-22859	-31144	-17387	-532
0.998333	-25	42	86	-60	-110	-34	13	-13	-17	6	-76	-77	-95	-14	-26	-59	-76	36	-81	-34	-105	-24	-97	-67	-67	-1	-100	-14	-78	-69	-150	-75	1445	-702	-4193	-18817	-8076	-27217	-23036	-29196	-32420	-27134	-29190	-17689	-8619	-22561	-30768	-17409	7897
0.999167	-27	38	86	-60	-109	-38	12	-18	-22	3	-79	-68	-99	-16	-31	-57	-101	34	-84	-31	-107	-19	-99	-72	-69	-1	-99	-12	-75	-56	-145	-73	1604	-703	-4359	-18813	-8345	-26965	-23307	-28559	-32043	-26953	-29265	-18171	-9006	-22207	-30367	-17360	3680
1.000000	-30	40	87	-57	-111	-34	16	-15	-16	6	-52	-66	-96	-10	-31	-58	-104	35	-81	-32	-104	-19	-99	-66	-65	1	-101	-11	-77	-67	-150	-76	1363	-714	-4530	-18812	-8232	-26675	-23566	-27875	-31656	-26602	-29321	-18641	-9685	-21815	-29958	-17240	1962
1.000833	-26	37	87	-57	-110	-33	12	-13	-19	6	-73	-65	-96	-14	-31	-57	-99	37	-80	-32	-105	-19	-82	-67	-65	0	-99	-11	-75	-66	-146	-73	1318	-722	-4694	-18808	-7892	-26313	-23788	-27153	-31270	-26078	-29354	-19069	-9376	-21379	-29559	-17035	6901
1.001667	-24	42	86	-58	-108	-32	26	-11	-16	8	-73	-61	-100	-12	-29	-59	-101	35	-83	-31	-107	-19	-96	-65	-62	0	-97	-10	-72	-66	-145	-66	969	-735	-4855	-18801	-6363	-25889	-23974	-26415	-30891	-25389	-29361	-19420	-6906	-20910	-29171	-16764	3684
1.002500	-25	43	88	-56	-109	-32	15	-13	-19	6	-72	-62	-95	-11	-27	-56	-95	38	-81	-31	-101	-19	-95	-64	-64	1	-97	-9	-70	-66	-147	-69	0	-750	-5006	-18792	-3342	-25400	-24113	-25667	-30523	-24560	-29343	-19679	-3839	-20419	-28804	-16404	609
1.003333	-26	42	85	-53	-108	-32	17	-11	-18	7	-80	-62	-93	-9	-26	-59	-99	37	-80	-30	-99	-18	-95	-66	-61	3	-95	-10	-74	-67	-144	-72	2296	-767	-5148	-18795	-3044	-24853	-24205	-24930	-30154	-23610	-29293	-19822	-7846	-19902	-28479	-15974	2110
1.004167	-24	45	95	-59	-108	-30	16	-13	-16	5	-72	-63	-94	-11	-28	-55	-97	38	-79	-29	-102	-18	-97	-66	-62	2	-92	-9	-69	-65	-144	-64	1762	-781	-5271	-18782	-2711	-24258	-24232	-24207	-29788	-22541	-29212	-19839	-8420	-19375	-28182	-15483	7221
1.005000	-26	39	86	-57	-109	-35	13	-13	-17	5	-99	-66	-97	-18	-28	-57	-98	36	-84	-35	-107	-21	-99	-67	-65	1	-100	-12	-73	-67	-146	-74	648	-799	-5384	-18787	-1188	-23624	-24199	-23520	-29421	-21395	-29099	-19719	-7814	-18842	-27929	-14945	2461
1.005833	-26	36	84	-60	-109	-34	9	-17	-21	4	-75	-65	-97	-16	-30	-59	-99	34	-86	-23	-104	-16	-100	-69	-68	0	-104	-13	-77	-69	-146	-72	1380	-808	-5477	-18792	239	-22947	-24095	-22870	-28583	-20199	-28945	-19459	-5909	-18310	-27689	-14361	2141
1.006667	-28	39	85	-62	-111	-26	9	-7	-18	5	-75	-28	-96	-16	-34	-59	-102	32	-87	-36	-107	-24	-107	-72	-65	-3	-100	-16	-75	-72	-152	-109	918	-822	-5558	-18841	2024	-22253	-23932	-22277	-24898	-18992	-28748	-19064	-3556	-17784	-27519	-13759	5254
1.007500	-36	38	84	-61	-113	-38	7	-19	-24	2	-73	-68	-101	-19	-33	-62	-105	35	-84	-36	-108	-24	-83	-68	-67	1	-100	-8	-81	-72	-148	-76	407	-828	-5608	-18815	4504	-21538	-23693	-21733	-20061	-17789	-28506	-18543	-973	-17265	-27327	-13146	1545
1.008333	-27	38	82	-60	-113	-36	11	-13	-18	3	-69	-64	-97	-14	-34	-60	-101	35	-82	-35	-108	-23	-100	-72	-63	-1	-98	-13	-74	-67	-148	-74	1278	-835	-5650	-18829	5378	-20824	-23394	-21246	-17222	-16627	-28218	-17902	-3266	-16754	-27189	-12531	-1275
1.009167	-23	40	88	-58	-108	-36	12	-14	-16	5	-69	-64	-97	-19	-31	-58	-99	37	-84	-32	-104	-24	-103	-68	-61	-1	-99	-15	-65	-68	-148	-74	695	-841	-5682	-18855	5321	-20122	-23026	-20824	-14424	-15533	-27882	-17156	-3845	-16255	-27036	-11943	7508
1.010000	-26	42	87	-59	-109	-34	12	-14	-19	6	-73	-62	-94	4	-27	-55	-99	35	-84	-33	-105	-22	-100	-69	-66	-1	-100	-13	-74	-67	-146	-74	360	-852	-5719	-18877	6960	-19424	-22611	-20461	-11515	-14524	-27491	-16331	-1407	-15781	-26875	-11386	4891
1.010833	-25	41	86	-57	-109	-32	10	-15	-19	7	-72	-61	-98	-15	-29	-59	-101	37	-85	-32	-103	-26	-100	-58	-66	0	-99	-14	-74	-70	-148	-77	281	-869	-5712	-18904	8860	-18790	-22138	-20150	-9201	-13619	-27047	-15444	1313	-15309	-26697	-10873	-2215
1.011667	-27	40	87	-59	-109	-25	12	-15	-17	6	-75	-64	-98	-15	-28	-59	-101	37	-88	-32	-105	-25	-101	-72	-65	-3	-97	-14	-76	-69	-143	-75	211	-887	-5697	-18925	9796	-18176	-21629	-19892	-7017	-12840	-26557	-14521	2164	-14891	-26485	-10408	5946
1.012500	-29	39	88	-57	-110	-32	12	-16	-18	4	-70	-64	-97	-17	-27	-61	-100	36	-92	-34	-105	-29	-99	-68	-61	0	-100	-14	-76	-69	-149	-77	399	-914	-5716	-18964	10271	-17603	-21082	-19672	-4942	-12185	-26014	-13579	1929	-14482	-26234	-9995	4083
1.013333	-28	39	88	-61	-109	-33	12	-23	-21	6	-73	-63	-95	-12	-24	-58	-101	36	-88	-32	-109	-25	-102	-73	-66	-5	-99	-16	-77	-68	-149	-76	308	-941	-5716	-18993	10221	-17084	-20511	-19488	-2995	-11669	-25429	-12635	1224	-14098	-25935	-9638	-395
1.014167	-27	38	87	-60	-109	-33	12	-16	-18	4	-74	-65	-98	-17	-30	-60	-102	35	-88	-33	-108	-25	-101	-68	-63	-1	-100	-18	-88	-70	-169	-77	646	-985	-5720	-19019	9325	-16614	-19925	-19328	-1039	-11273	-24793	-11708	189	-13732	-25585	-9334	5113
1.015000	-26	42	89	-60	-111	-32	13	-15	-22	3	-70	-65	-98	-16	-29	-67	-101	37	-86	-34	-105	-26	-102	-70	-67	-3	-102	-15	-76	-72	-147	-76	492	-1027	-5734	-19048	8094	-16200	-19362	-19184	871	-11009	-24123	-10824	672	-13404	-25178	-9088	4967
1.015833	-29	37	84	-60	-111	-33	11	-16	-21	3	-76	-66	-97	-15	-27	-58	-100	32	-86	-32	-105	-23	-101	-67	-65	-3	-97	-14	-73	-67	-146	-76	-562	-1082	-5740	-19075	7914	-15834	-18734	-19048	2389	-10845	-23412	-9995	3588	-13100	-24722	-8891	1502
1.016667	-25	38	91	-59	-75	-35	13	-11	-16	7	-73	-65	-97	-16	-28	-58	-99	34	-86	-31	-108	-23	-100	-69	-68	-1	-97	-17	-77	-69	-146	-76	1355	-1141	-5757	-19104	5616	-15524	-18147	-18917	4335	-10786	-22707	-9243	298	-12832	-24214	-8737	3056
1.017500	-29	39	86	-61	-110	-32	16	-13	-18	6	-75	-66	-96	-16	-25	-60	-99	33	-88	-31	-108	-23	-99	-67	-63	0	-101	-14	-75	-69	-145	-75	2018	-1209	-5791	-19131	1677	-15261	-17573	-18781	6666	-10808	-21975	-8574	-1566	-12616	-23662	-8624	10949
1.018333	-26	42	88	-59	-110	-32	15	-8	-15	6	-81	-72	-97	-13	-28	-62	-100	33	-84	-32	-103	-22	-94	-69	-65	-1	-98	-17	-70	-70	-143	-76	596	-1280	-5823	-19158	-651	-15069	-17021	-18639	8726	-10900	-21245	-7998	-1308	-12400	-23072	-8544	8259
1.019167	-26	40	91	-68	-109	-32	16	-14	-15	5	-72	-65	-95	-17	-28	-58	-100	35	-86	-33	-107	-24	-97	-70	-66	2	-96	-14	-74	-70	-147	-75	1413	-1354	-5860	-19192	-3609	-14875	-16498	-18480	10960	-11037	-20514	-7513	-323	-12240	-22455	-8491	6703
1.020000	-28	39	91	-58	-108	-32	17	-14	-23	6	-73	-90	-101	-17	-29	-59	-102	36	-84	-32	-103	-22	-96	-68	-65	0	-98	-15	-76	-69	-147	-74	1008	-1431	-5901	-19229	-5955	-14739	-15993	-18309	13318	-11210	-19801	-7132	1109	-12122	-21816	-8465	12693
1.020833	-24	41	88	-60	-110	-33	13	-13	-16	7	-75	-64	-97	-14	-27	-56	-97	34	-84	-30	-103	-24	-97	-68	-60	0	-96	-12	-73	-68	-144	-73	537	-1513	-5944	-19268	-6585	-14633	-15515	-18125	15400	-11403	-19083	-6847	3040	-12038	-21176	-8455	10785
1.021667	-24	42	89	-58	-88	-34	15	-34	-15	6	-73	-68	-94	-13	-27	-58	-98	35	-85	-29	-103	-19	-96	-67	-61	-1	-96	-17	-72	-68	-145	-75	1322	-1622	-5986	-19321	-7243	-14558	-15063	-17929	17670	-11600	-18451	-6664	530	-12001	-20534	-8470	7201
1.022500	-29	43	90	-58	-111	-33	11	-16	-17	6	-70	-64	-96	-14	-30	-50	-99	35	-82	-48	-102	5	-98	-69	-63	1	-98	-13	-75	-69	-147	-73	792	-1671	-6023	-19382	-8746	-14515	-14635	-17722	19932	-11796	-17829	-6577	-1533	-12002	-19901	-8505	16247
1.023333	-25	42	91	-56	-110	-32	6	-13	-17	2	-74	-67	-98	-15	-32	-59	-98	34	-86	-34	-105	-24	-97	-72	-65	-3	-102	-14	-75	-72	-149	-76	319	-1758	-6047	-19456	-7810	-14486	-14225	-17508	21795	-11987	-17245	-6577	242	-12051	-19291	-8555	17963
1.024167	-33	38	88	-55	-111	-38	9	-19	-22	4	-73	-67	-96	-17	-31	-61	-97	33	-83	-31	-104	-22	-100	-75	-61	-1	-98	-14	-52	-69	-150	-74	296	-1840	-6060	-19540	-4923	-14484	-13837	-17288	23428	-12155	-16695	-6659	3234	-12130	-18705	-8626	8163
1.025000	-28	38	87	-61	-110	-38	12	-17	-22	3	-75	-68	-101	-19	-33	-62	-102	32	-86	-34	-107	-24	-102	-69	-65	-3	-103	-18	-77	-70	-152	-77	-451	-1920	-6051	-19634	-1642	-14520	-13451	-17064	24747	-12314	-16186	-6814	4688	-12248	-18161	-8726	14076
1.025833	-29	40	86	-62	-113	-38	10	-18	-23	2	-76	-67	-102	-17	-33	-60	-107	30	-93	-33	-107	-22	-100	-75	-68	-6	-101	-15	-75	-73	-150	-76	-263	-2009	-6033	-19742	1510	-14516	-13073	-16843	25960	-12456	-15716	-7052	4336	-12395	-17655	-8851	15223
1.026667	-30	38	81	-62	-112	-26	10	-5	-17	3	-74	-67	-96	-18	-33	-62	-102	30	-88	-32	-108	-24	-102	-70	-65	-1	-102	-14	-75	-75	-152	-76	-394	-2101	-5986	-19864	4577	-14555	-12692	-16618	26773	-12578	-15282	-7303	2835	-12568	-17165	-9006	8726
1.027500	-27	40	88	-60	-113	-34	10	-17	-21	4	-75	-68	-97	-18	-32	-61	-101	32	-67	-32	-105	-23	-100	-64	-65	-4	-104	-15	-75	-69	-151	-75	-783	-2192	-5918	-19999	7312	-14600	-12310	-16403	27342	-12697	-14883	-7619	1346	-12766	-16718	-9205	11669
1.028333	-27	34	85	-60	-111	-35	11	-14	-21	8	-70	-63	-97	-14	-32	-59	-101	34	-86	-30	-107	-21	-97	-70	-63	-1	-100	-14	-74	-70	-151	-75	-890	-2302	-5826	-20133	9805	-14652	-11920	-16187	27564	-12795	-14508	-7970	1285	-12976	-16304	-9440	11118
1.029167	-27	38	88	-60	-108	-35	15	-15	-17	5	-73	-63	-96	-14	-29	-59	-98	35	-81	-39	-107	-33	-98	-66	-65	-3	-99	-13	-72	-69	-147	-73	-1912	-2390	-5710	-20294	13159	-14709	-11523	-15982	27081	-12896	-14156	-8354	4294	-13189	-15912	-9719	5896
1.030000	-26	39	87	-58	-105	-30	15	-33	-17	6	-69	-62	-96	-10	-30	-61	-98	34	-83	-29	-103	-21	-96	-65	-60	1	-98	-8	-72	-69	-147	-72	-1045	-2504	-5580	-20457	14871	-14789	-11118	-15781	26614	-12995	-13822	-8758	2510	-13408	-15550	-10043	3513
1.030833	-25	42	89	-59	-107	-32	10	-15	-18	5	-74	-65	-99	-18	-32	-59	-100	36	-85	-4	-104	-12	-98	-69	-62	-1	-102	-16	-77	-70	-149	-73	443	-2621	-5431	-20628	13211	-14830	-10696	-15582	26502	-13095	-13504	-9181	-1258	-13619	-15198	-10413	8019
1.031667	-27	39	86	-63	-111	-35	11	-17	-21	4	-73	-68	-98	-17	-31	-64	-103	33	-86	-34	-108	-23	-102	-72	-66	-1	-102	-14	-87	-74	-149	-73	-1185	-2743	-5271	-20806	12617	-14898	-10267	-15384	25897	-13205	-13193	-9604	-1567	-13815	-14854	-10834	6851
1.032500	-29	36	82	-62	-112	-38	8	-18	-25	2	-77	-67	-101	-19	-33	-61	-101	35	-84	-33	-107	-24	-101	-64	-68	-3	-101	-16	-74	-74	-151	-74	-363	-2881	-5095	-20984	10539	-14954	-9827	-15185	25067	-13311	-12885	-10031	-1823	-13998	-14514	-11296	1031
1.033333	-28	38	85	-60	-112	-34	8	5	-16	4	-75	-65	-101	-17	-34	-63	-102	32	-86	-33	-107	-26	-105	-73	-65	-3	-101	-15	-74	-72	-150	-78	-445	-3025	-4916	-21162	8293	-15005	-9382	-14988	24043	-13419	-12577	-10450	-1138	-14146	-14155	-11795	5351
1.034167	-26	38	85	-57	-111	-35	11	-17	-19	3	-73	-65	-98	-19	-31	-62	-101	34	-83	-30	-107	-23	-102	-66	-67	0	-101	-8	-69	-72	-152	-74	-759	-3169	-4733	-21335	6165	-15043	-8928	-14775	23045	-13524	-12268	-10864	-247	-14269	-13793	-12323	5197
1.035000	-27	41	88	-57	-110	-32	13	-16	-25	6	-73	-62	-94	-15	-30	-60	-100	37	-81	-28	-104	-24	-101	-69	-63	0	-100	-12	-72	-68	-148	-72	192	-3329	-4552	-21503	3169	-15075	-8475	-14568	22180	-13623	-11960	-11262	-2564	-14357	-13412	-12876	-114
1.035833	-22	44	90	-57	-104	-33	16	-15	-15	6	-70	-59	-96	-15	-29	-58	-95	37	-82	-29	-104	-21	-94	-66	-62	0	-99	-14	-72	-69	-148	-74	408	-3466	-4380	-21668	-2004	-15085	-8019	-14352	21289	-13714	-11651	-11642	-5502	-14407	-13025	-13448	5488
1.036667	-25	42	87	-65	-108	-32	13	-18	-16	5	-73	-63	-95	-12	-29	-57	-98	35	-84	-28	-107	-22	-100	-66	-66	0	-97	-12	-72	-68	-146	-48	-346	-3613	-4218	-21821	-5346	-15085	-7573	-14140	20070	-13791	-11352	-12003	-3971	-14426	-12623	-14021	11601
1.037500	-28	43	86	-57	-108	-30	13	-16	-17	6	-70	-62	-96	-13	-30	-56	-91	34	-83	-19	-105	-21	-100	-65	-61	2	-98	-15	-74	-68	-147	-73	405	-3764	-4069	-21967	-6936	-15065	-7138	-13923	18851	-13847	-11050	-12337	-946	-14407	-12202	-14599	1793
1.038333	-23	42	87	-58	-111	-31	16	-15	-23	5	-70	-64	-92	-13	-30	-55	-97	36	-83	-29	-102	-22	-99	-67	-63	0	-100	-13	-73	-67	-148	-73	0	-3910	-3897	-22097	-8484	-15033	-6749	-13708	17497	-13880	-10763	-12647	276	-14349	-11772	-15166	5252
1.039167	-28	39	87	-60	-108	-31	16	-14	-21	5	-72	-65	-94	-14	-28	-58	-102	33	-85	-15	-103	-24	-97	-69	-65	0	-97	-14	-74	-67	-149	-76	-111	-4041	-3817	-22222	-10012	-14976	-6325	-13503	16241	-13879	-10477	-12926	-196	-14259	-11342	-15711	10778
1.040000	-27	43	88	-58	-112	-32	15	-14	-19	44	-73	-65	-62	-15	-32	-59	-101	32	-84	-32	-108	-28	-101	-70	-66	-1	-100	-19	-80	-73	-150	-75	46	-4164	-3720	-22322	-10945	-14908	-5944	-13304	15038	-13852	-10208	-13184	-842	-14139	-10900	-16226	4197
1.040833	-29	38	84	-64	-113	-36	11	-18	-21	1	-77	-70	-99	-16	-32	-59	-101	0	-91	-32	-103	-24	-97	-69	-65	-3	-99	-15	-74	-69	-147	-76	-171	-4270	-3631	-22410	-11319	-14814	-5584	-13116	13704	-13785	-9943	-13403	-1178	-13987	-10464	-16700	6305
1.041667	-27	46	90	-58	-110	-33	12	-15	-14	4	-75	-66	-96	-17	-29	-59	-98	34	-85	-31	-105	-26	-103	-67	-65	1	-100	-16	-76	-60	-148	-74	-266	-4364	-3564	-22479	-11116	-14709	-5247	-12950	12328	-13686	-9696	-13601	-240	-13818	-10039	-17127	9025
1.042500	-26	40	87	-60	-110	-33	15	-12	-17	9	-73	-65	-92	-13	-27	-56	-107	28	-86	-31	-127	-28	-101	-70	-63	0	-99	-12	-73	-68	-147	-72	-1114	-4447	-3515	-22535	-9532	-14592	-4939	-12809	10631	-13550	-9457	-13769	3514	-13624	-9626	-17508	4256
1.043333	-27	42	89	-59	-107	-29	17	-14	-17	13	-72	-58	-96	-17	-29	-58	-97	34	-84	-30	-104	-24	-99	-69	-63	0	-96	-15	-72	-69	-146	-75	-907	-4502	-3481	-22571	-7662	-14441	-4652	-12697	8864	-13390	-9245	-13915	4118	-13419	-9233	-17832	1241
1.044167	-26	42	85	-60	-110	-34	15	-12	-16	6	-73	-64	-95	-16	-28	-57	-99	35	-84	-33	-105	-24	-102	-52	-64	0	-100	-12	-75	-69	-147	-74	1050	-4549	-3458	-22591	-8536	-14322	-4391	-12618	7939	-13202	-9033	-14044	616	-13200	-8864	-18102	4479
1.045000	-25	37	86	-58	-110	-36	11	-28	-24	3	-43	-66	-99	-16	-33	-61	-102	34	-84	-33	-107	-27	-101	-73	-62	-1	-101	-14	-77	-72	-149	-79	-874	-4562	-3450	-22595	-7139	-14182	-4161	-12575	6644	-12992	-8837	-14157	1801	-12982	-8524	-18314	4933
1.045833	-28	40	85	-62	-113	-36	7	-15	-22	5	-75	-66	-98	-22	-35	-62	-100	32	-84	-34	-114	-28	-103	-73	-66	-1	-100	-13	-77	-68	-147	-77	-317	-4582	-3445	-22582	-5714	-14038	-3942	-12571	5357	-12766	-8644	-14249	2310	-12755	-8208	-18464	-2737
1.046667	-26	45	87	-62	-113	-33	0	-15	-16	5	-74	-67	-96	-21	-32	-61	-98	33	-87	-35	-102	-23	-100	-73	-63	0	-102	-12	-70	-69	-149	-76	19	-4570	-3452	-22553	-4039	-13891	-3748	-12603	4270	-12527	-8463	-14334	3685	-12535	-7929	-18564	-495
1.047500	-27	39	85	-63	-111	-36	9	-15	-19	4	-74	-67	-97	-17	-34	-61	-101	29	-90	-36	-108	-26	-107	-73	-63	-3	-101	-15	-74	-69	-148	-75	-665	-4542	-3465	-22515	-1787	-13751	-3575	-12682	3197	-12286	-8279	-14412	5404	-12318	-7678	-18625	-2026
1.048333	-27	41	86	-61	-116	-34	12	-23	-19	5	-76	-64	-100	-17	-33	-59	-102	29	-88	-38	-107	-24	-102	-72	-70	-3	-102	-16	-77	-72	-145	-78	-221	-4497	-3480	-22463	808	-13616	-3415	-12797	2214	-12053	-8099	-14494	4866	-12110	-7465	-18619	-9757
1.049167	-32	36	85	-61	-114	-38	9	-21	-23	5	-75	-65	-98	-19	-31	-64	-103	34	-84	-35	-105	-24	-104	-73	-63	0	-100	-11	-73	-69	-149	-74	414	-4430	-3491	-22393	999	-13487	-3276	-12948	1625	-11819	-7910	-14570	1218	-11910	-7278	-18578	-9208
1.050000	-25	40	86	-69	-109	-38	11	-12	-19	11	-75	-66	-100	-17	-31	-62	-100	34	-85	-36	-107	-24	-101	-69	-62	-1	-101	-12	-74	-70	-150	-77	-815	-4350	-3512	-22317	1964	-13365	-3142	-13138	769	-11603	-7726	-14654	827	-11720	-7122	-18511	-3498
1.050833	-25	42	87	-59	-108	-36	12	-15	-16	5	-73	-65	-97	-18	-30	-60	-99	33	-83	-31	-86	-23	-101	-72	-62	-1	-100	-12	-74	-70	-147	-75	-357	-4251	-3529	-22236	4154	-13254	-3022	-13362	4	-11404	-7532	-14740	1657	-11547	-6998	-18413	-14923
1.051667	-26	40	86	-59	-110	-35	12	-16	-11	3	-73	-67	-95	-18	-32	-62	-103	33	-84	-35	-105	-24	-101	-70	-66	-1	-100	-12	-79	-61	-152	-75	-363	-4142	-3548	-22146	5778	-13147	-2909	-13613	-706	-11220	-7334	-14835	2065	-11383	-6890	-18301	-18231
1.052500	-28	42	86	-58	-111	-34	11	-16	-23	3	-76	-64	-115	-21	-33	-59	-110	32	-91	-32	-108	-23	-101	-72	-69	-1	-102	-13	-76	-72	-147	-75	-428	-4010	-3566	-22050	6582	-13052	-2805	-13887	-1337	-11064	-7134	-14941	1837	-11234	-6802	-18169	-13442
1.053333	-30	39	86	-62	-109	-36	9	-12	-19	-3	-74	-66	-98	-19	-32	-61	-105	30	-87	-34	-108	-23	-102	-72	-66	-5	-101	-14	-76	-72	-149	-88	-376	-3867	-3586	-21954	6995	-13011	-2703	-14175	-1808	-10926	-6927	-15047	1313	-11097	-6746	-18032	-21915
1.054167	-27	42	86	-58	-112	-33	13	-16	-21	4	-75	-64	-95	-16	-29	-58	-97	35	-83	-31	-104	-22	-110	-67	-67	-1	-100	-6	-72	-66	-147	-73	-452	-3704	-3595	-21847	6548	-12881	-2598	-14473	-2303	-10811	-6713	-15164	16	-10972	-6693	-17886	-24414
1.055000	-27	40	87	-57	-109	-32	3	-12	-15	8	-73	-62	-100	-13	-29	-57	-99	36	-82	-30	-103	-19	-96	-67	-64	0	-96	-12	-74	-70	-144	-48	-83	-3534	-3609	-21751	5248	-12807	-2495	-14779	-2588	-10712	-6499	-15287	-1205	-10862	-6650	-17748	-21973
1.055833	-23	42	89	-57	-109	-35	15	-12	-16	5	-72	-65	-98	-9	-27	-59	-98	34	-82	-33	-107	-18	-99	-69	-63	1	-100	-16	-74	-67	-143	-73	-544	-3343	-3618	-21645	4368	-12735	-2389	-15091	-3073	-10640	-6288	-15414	-47	-10772	-6617	-17609	-27143
1.056667	-27	38	60	-45	-109	-32	12	-14	-22	5	-74	-64	-97	-15	-28	-59	-99	34	-87	-36	-104	-22	-100	-70	-65	-9	-97	-13	-76	-69	-145	-74	-847	-3145	-3621	-21549	4275	-12670	-2282	-15392	-3945	-10577	-6081	-15543	359	-10696	-6588	-17479	-31720
1.057500	-29	38	87	-61	-112	-38	11	-15	-22	4	-76	-68	-100	-16	-49	-57	-101	36	-82	-23	-108	-24	-99	-68	-64	2	-97	-17	-74	-68	-147	-73	1653	-2925	-3622	-21449	826	-12600	-2166	-15680	-3882	-10533	-5881	-15674	-4902	-10633	-6552	-17351	-30118
1.058333	-25	41	88	-61	-85	-32	17	-13	-19	7	-67	-67	-96	-13	-27	-58	-101	36	-82	-32	-107	-23	-98	-66	-62	0	-98	-14	-73	-67	-150	-73	314	-2696	-3612	-21358	-1791	-12538	-2042	-15954	-3926	-10491	-5683	-15790	-4986	-10586	-6516	-17229	-26935
1.059167	-25	41	90	-55	-107	-31	17	-14	-18	8	-74	-66	-97	-13	-29	-57	-99	38	-79	-29	-102	-18	-98	-69	-62	2	-98	-12	-74	-67	-148	-74	335	-2454	-3600	-21269	-4065	-12471	-1913	-16209	-4126	-10452	-5493	-15908	-4682	-10558	-6474	-17110	-32559
1.060000	-24	41	87	-57	-113	-8	11	-16	-17	-3	-72	-64	-95	-11	-27	-57	-98	37	-82	-32	-104	-22	-98	-68	-65	0	-97	-13	-72	-67	-150	-75	895	-2205	-3595	-21190	-6257	-12405	-1771	-16444	-4223	-10421	-5312	-16011	-2804	-10539	-6422	-17008	-32686
1.060833	-23	42	90	-57	-110	-31	16	-14	-15	8	-72	-67	-96	-15	-23	-56	-98	37	-82	-30	-109	-19	-96	-67	-62	2	-98	-14	-73	-67	-147	-74	306	-1943	-3546	-21116	-7631	-12338	-1624	-16634	-4322	-10387	-5140	-16100	-938	-10539	-6357	-16904	-31375
1.061667	-28	42	89	-58	-127	-32	13	-11	-16	12	-72	-62	-100	-10	-25	-55	-99	37	-83	-30	-109	-19	-96	-66	-62	2	-95	-13	-74	-40	-144	-72	354	-1680	-3501	-21046	-7642	-12268	-1467	-16836	-4483	-10355	-4974	-16170	-216	-10552	-6279	-16802	-32402
1.062500	-25	43	91	-56	-111	-32	17	-13	-17	9	-70	-64	-95	-18	-27	-58	-98	38	-80	-28	-104	-19	-96	-66	-62	2	-96	-11	-72	-66	-147	-74	1278	-1411	-3444	-20985	-8938	-12200	-1302	-16984	-4280	-10321	-4816	-16218	-3865	-10579	-6191	-16704	-31966
1.063333	-23	41	89	-55	-111	-32	17	-14	-29	11	-69	-62	-92	-11	-28	-57	-96	39	-79	-29	-103	-19	-98	-68	-60	5	-95	-10	-69	-62	-146	-74	191	-1142	-3377	-20938	-9745	-12130	-1137	-17112	-4398	-10279	-4663	-16245	-4080	-10617	-6086	-16603	-31510
1.064167	-23	41	90	-56	-111	-32	17	-13	-17	7	-73	-63	-96	-16	-29	-59	-99	38	-83	-33	-110	-21	-98	-69	-59	0	-97	-15	-73	-67	-146	-76	153	-874	-3300	-20887	-7836	-12061	-964	-17204	-4596	-10239	-4514	-16246	-759	-10662	-5967	-16519	-31206
1.065000	-27	38	86	-58	-109	-38	12	-4	-18	4	-75	-66	-99	-19	-30	-60	-103	33	-85	-34	-107	-24	-103	-75	-66	-4	-101	-17	-78	-73	-150	-77	-160	-617	-3208	-20851	-4419	-11995	-793	-17274	-5042	-10194	-4371	-16222	2550	-10715	-5839	-16414	-30752
1.065833	-30	36	82	-63	-113	-39	7	-19	-22	1	-78	-67	-101	-19	-35	-63	-103	34	-96	-35	-109	-23	-101	-69	-66	-1	-102	-17	-75	-69	-151	-79	-448	-367	-3102	-20821	-949	-11923	-610	-17308	-5554	-10143	-4218	-16162	3464	-10768	-5687	-16314	-30411
1.066667	-34	38	82	-58	-110	-55	10	-19	-24	1	-76	-63	-99	-17	-30	-61	-99	32	-84	-36	-107	-23	-101	-105	-72	-4	-101	-15	-76	-66	-147	-78	-303	-127	-2981	-20798	2539	-11856	-431	-17317	-5968	-10097	-4066	-16076	3105	-10823	-5527	-16211	-30014
1.067500	-26	35	86	-60	-110	-33	12	-16	-19	4	-73	-63	-98	-11	-31	-61	-142	32	-90	-33	-108	-26	-100	-69	-69	-1	-100	-15	-77	-72	-148	-79	-654	92	-2854	-20785	5635	-11788	-253	-17299	-6547	-10047	-3908	-15944	2192	-10878	-5366	-16112	-29646
1.068333	-27	39	88	-57	-112	-32	16	-14	-17	5	-74	-62	-98	-16	-28	-58	-98	36	-86	-33	-108	-22	-101	-69	-66	-3	-101	-14	-72	-67	-133	-74	-654	298	-2714	-20778	8395	-11726	-73	-17261	-7123	-10006	-3749	-15822	1849	-10930	-5171	-16012	-29276
1.069167	-25	40	87	-57	-109	-30	16	-14	-17	8	-72	-60	-94	-15	-29	-68	-99	32	-84	-31	-102	-21	-98	-68	-63	0	-98	-13	-74	-67	-145	-76	-1135	482	-2570	-20775	11324	-11664	101	-17201	-7755	-9970	-3574	-15632	3765	-10985	-4982	-15915	-28907
1.070000	-25	41	90	-58	-104	-19	13	-15	-18	1	-73	-61	-96	-14	-29	-58	-101	36	-83	-32	-109	-19	-100	-66	-66	-1	-99	-27	-73	-67	-146	-79	-2063	636	-2423	-20779	14851	-11609	275	-17129	-8710	-9951	-3404	-15471	6656	-11031	-4786	-15828	-28557
1.070833	-26	38	87	-57	-109	-31	16	-12	-18	5	-70	-62	-96	-35	-27	-62	-97	35	-84	-30	-102	-18	-100	-66	-61	0	-97	-11	-69	-67	-147	-76	519	764	-2275	-20793	14696	-11561	447	-17041	-8899	-9942	-3240	-15247	2224	-11076	-4594	-15741	-28200
1.071667	-24	40	89	-59	-103	-32	11	-15	-17	5	-73	-62	-94	-15	-29	-61	-100	35	-84	-32	-105	-22	-102	-66	-50	-1	-102	-14	-73	-65	-145	-78	297	864	-2131	-20807	13228	-11521	619	-16937	-8929	-9952	-3046	-15054	1038	-11118	-4396	-15668	-27852
1.072500	-26	40	86	-60	-110	-35	12	-15	-18	8	-73	-46	-96	-16	-31	-62	-101	34	-88	-38	-109	-24	-102	-70	-63	-3	-100	-15	-72	-69	-150	-79	-739	934	-1992	-20824	12059	-11489	786	-16826	-9232	-9966	-2870	-14828	918	-11158	-4200	-15600	-27493
1.073333	-28	37	85	-65	-111	-40	12	-17	-18	0	-78	-66	-99	-18	-33	-65	-102	28	-91	-36	-108	-26	-103	-72	-67	-8	-110	-19	-76	-75	-153	-90	251	972	-1865	-20863	10132	-11461	952	-16713	-9461	-10018	-2698	-14603	1635	-11195	-4009	-15541	-26697
1.074167	-30	36	82	-64	-112	-41	8	-21	-22	2	-77	-65	-100	-18	-34	-62	-98	32	-68	-34	-105	-24	-108	-70	-66	-1	-101	-14	-73	-68	-152	-76	254	989	-1737	-20890	8025	-11441	1121	-16587	-9430	-10071	-2512	-14361	2045	-11230	-3825	-15483	-21406
1.075000	-22	38	87	-60	-111	-35	25	-17	-21	6	-73	-64	-98	-14	-30	-60	-101	35	-86	-32	-107	-24	-101	-70	-53	0	-101	-14	-76	-75	-149	-77	-3	971	-1623	-20922	6048	-11425	1287	-16465	-9353	-10142	-2349	-14129	2420	-11263	-3635	-15438	-17211
1.075833	-27	40	87	-61	-111	-34	11	-14	-21	7	-67	-80	-96	-10	-26	-61	-98	32	-86	-31	-104	-22	-100	-70	-63	-1	-101	-13	-73	-67	-150	-75	993	928	-1530	-20962	2302	-11425	1447	-16338	-8944	-10225	-2196	-13901	-1634	-11300	-3459	-15390	-19687
1.076667	-24	40	87	-59	-107	-36	13	-17	-16	5	-74	-65	-97	-18	-31	-61	-98	40	-87	-35	-105	-24	-99	-69	-59	-5	-100	-14	-74	-67	-148	-72	457	856	-1441	-21006	-1912	-11423	1609	-16208	-8608	-10318	-2058	-13686	-2984	-11338	-3293	-15352	-5734
1.077500	-27	41	87	-62	-111	-35	12	-33	-21	5	-75	-64	-95	-13	-31	-59	-99	32	-88	-33	-108	-23	-102	-70	-66	-5	-99	-13	-74	-68	-148	-75	499	752	-1371	-21047	-4131	-11433	1757	-16078	-8370	-10419	-1930	-13479	-530	-11373	-3132	-15313	-1087
1.078333	-27	-6	85	-59	-111	-34	12	-15	-15	6	-69	-66	-98	-17	-32	-59	-98	33	-86	-33	-103	-22	-101	-68	-63	-4	-100	-12	-75	-73	-149	-75	525	628	-1315	-21095	-5176	-11446	1909	-15952	-8061	-10520	-1824	-13288	1971	-11418	-2987	-15266	-7643
1.079167	-26	41	89	-60	-112	-36	11	-13	-18	5	-76	-68	-97	0	-28	-56	-99	35	-87	-34	-107	-23	-100	-70	-64	-3	-100	-11	-75	-68	-148	-74	130	477	-1269	-21145	-6096	-11465	2045	-15820	-7704	-10620	-1735	-13109	1925	-11464	-2843	-15220	4842
1.080000	-27	43	90	-57	-109	-33	13	-15	-17	7	-73	-66	-98	-17	-34	-59	-99	35	-85	-30	-105	-22	-101	-68	-63	-3	-99	-12	-74	-73	-152	-76	337	310	-1237	-21194	-6829	-11484	2174	-15689	-7331	-10711	-1663	-12943	862	-11515	-2713	-15161	9520
1.080833	-26	42	86	-61	-112	-39	12	-16	-19	10	-77	-68	-96	-17	-31	-62	-97	36	-86	-34	-108	-24	-102	-70	-63	-5	-98	-14	-76	-70	-149	-75	-195	119	-1217	-21262	-6783	-11509	2290	-15558	-7087	-10793	-1614	-12798	-77	-11564	-2587	-15095	6390
1.081667	-27	40	86	-59	-107	-36	13	-19	-19	4	-75	-69	-100	-18	-33	-62	-101	33	-86	-34	-118	-21	-102	-72	-66	-4	-100	-15	-75	-73	-151	-78	-234	-90	-1210	-21304	-6226	-11532	2393	-15425	-6793	-10860	-1577	-12665	-608	-11616	-2476	-15017	14404
1.082500	-27	37	82	-61	-112	-39	8	-11	-19	4	-73	-68	-97	-18	-32	-58	-100	37	-86	-34	-105	-21	-102	-69	-61	1	-98	-15	-73	-69	-146	-73	-495	-318	-1209	-21360	-5367	-11536	2486	-15286	-6618	-10903	-1562	-12552	243	-11659	-2365	-14921	18274
1.083333	-25	41	87	-60	-110	-33	13	-14	-16	7	-74	-66	-94	-18	-29	-62	-100	34	-86	-30	-105	-16	-101	-63	-64	-3	-98	-14	-81	-68	-147	-77	-1938	-558	-1212	-21416	-2919	-11567	2569	-15148	-7031	-10931	-1548	-12451	3466	-11702	-2267	-14821	15924
1.084167	-25	40	89	-57	-110	-36	12	-15	-17	7	-70	-65	-75	-1	-30	-61	-99	35	-105	-32	-108	-22	-101	-72	-62	-3	-98	-15	-73	-68	-148	-78	-219	-817	-1231	-21474	-1806	-11564	2634	-15010	-6900	-10931	-1552	-12364	618	-11739	-2174	-14702	17987
1.085000	-25	24	88	-61	-109	-33	13	-17	-18	4	-75	-68	-98	-17	-32	-64	-103	32	-90	-33	-107	-25	-103	-70	-60	-5	-102	-15	-76	-72	-148	-79	19	-1090	-1255	-21525	-1874	-11578	2687	-14872	-6447	-10913	-1562	-12291	-710	-11763	-2096	-14578	27090
1.085833	-24	38	84	-64	-105	-36	9	-34	-17	3	-74	-67	-96	-18	-31	-60	-101	30	-87	-34	-107	-24	-102	-74	-67	-4	-109	-14	-76	-70	-147	-81	-1549	-1353	-1280	-21578	-276	-11565	2731	-14732	-6567	-10865	-1564	-12226	43	-11772	-2019	-14442	25380
1.086667	-25	39	85	-61	-111	-36	10	-17	-21	5	-75	-66	-99	-21	-33	-65	-102	33	-85	-23	-108	-25	-100	-72	-62	-3	-99	-14	-74	-73	-149	-80	-426	-1651	-1305	-21631	611	-11546	2764	-14587	-6724	-10790	-1572	-12181	693	-11768	-1952	-14306	24191
1.087500	-27	38	88	-60	-104	-34	12	-18	-18	4	-74	-67	-97	-19	-31	-63	-103	35	-86	-32	-108	-21	-98	-72	-67	-8	-98	-13	-75	-67	-147	-75	-791	-1941	-1336	-21679	1914	-11506	2793	-14446	-6991	-10696	-1579	-12120	1582	-11738	-1888	-14167	30266
1.088333	-30	39	87	-58	-110	-33	15	-16	-21	6	-74	-63	-99	-16	-30	-62	-104	32	-87	-35	-107	-19	-102	-70	-66	-4	-100	-13	-75	-69	-147	-77	-1113	-2237	-1374	-21724	3736	-11459	2810	-14311	-7457	-10584	-1581	-12082	3105	-11691	-1836	-14033	29647
1.089167	-26	41	88	-58	-99	-33	12	-16	-19	7	-67	-66	-95	-15	-30	-60	-99	35	-86	-31	-104	-21	-99	-69	-66	-5	-99	-14	-75	-69	-146	-76	138	-2528	-1409	-21768	4237	-11398	2820	-14182	-7606	-10452	-1575	-12049	108	-11622	-1791	-13904	25666
1.090000	-30	40	85	-61	-110	-34	10	-19	-16	5	-73	-65	-95	-17	-33	-62	-102	33	-84	-35	-104	-24	-100	-73	-65	-6	-101	-15	-74	-73	-147	-78	-201	-2822	-1444	-21813	3176	-11334	2822	-14056	-7810	-10304	-1567	-12020	-2148	-11531	-1757	-13787	31437
1.090833	-27	39	85	-62	-113	-36	10	-14	-24	1	-76	-67	-95	-16	-30	-63	-102	33	-86	-34	-105	-23	-99	-70	-66	-4	-101	-14	-80	-69	-144	-76	-527	-3104	-1472	-21848	3285	-11251	2824	-13939	-8257	-10148	-1551	-11991	-516	-11413	-1729	-13679	32767
1.091667	-27	40	86	-61	-112	-35	12	-17	-21	6	-73	-65	-99	-28	-28	-62	-102	33	-88	-35	-107	-22	-99	-68	-64	-3	-99	-15	-73	-72	-149	-76	-104	-3372	-1504	-21884	3902	-11156	2819	-13828	-8775	-9977	-1529	-11947	2111	-11274	-1706	-13593	30890
1.092500	-28	40	87	-70	-110	-36	11	-19	-22	4	-74	-66	-97	-16	-32	-60	-103	33	-86	-34	-108	-22	-101	-70	-64	-3	-101	-14	-74	-65	-148	-78	-490	-3631	-1528	-21915	4024	-11069	2808	-13732	-9490	-9812	-1508	-11945	2850	-11114	-1695	-13522	31494
1.093333	-28	40	85	-62	-111	-36	11	-17	-22	5	-73	-68	-97	-16	-31	-63	-101	34	-88	-34	-121	-22	-109	-68	-65	-3	-100	-15	-75	-74	-149	-77	-96	-3873	-1545	-21949	3639	-10969	2797	-13648	-10015	-9642	-1476	-11922	1954	-10932	-1686	-13474	32767
1.094167	-27	40	88	-59	-111	-34	10	-18	-22	5	-75	-66	-91	-18	-31	-60	-100	34	-84	-33	-103	-23	-98	-72	-62	0	-101	-19	-75	-70	-147	-75	-104	-4087	-1555	-21972	2776	-10866	2779	-13571	-10328	-9473	-1451	-11900	20	-10731	-1683	-13442	31777
1.095000	-24	41	88	-60	-107	-34	13	-14	-15	9	-70	-64	-94	-12	-26	-56	-100	37	-83	-21	-107	-19	-96	-67	-65	-3	-98	-12	-72	-69	-143	-75	126	-4285	-1554	-22001	1215	-10762	2762	-13517	-10574	-9304	-1422	-11879	-2137	-10513	-1693	-13433	32303
1.095833	-25	45	89	-35	-108	-32	16	-15	-16	9	-69	-63	-95	-14	-27	-58	-97	36	-81	-31	-104	-21	-98	-66	-61	2	-98	-13	-75	-72	-139	-72	344	-4454	-1545	-22023	-626	-10663	2738	-13472	-10911	-9145	-1397	-11860	-2595	-10291	-1704	-13446	32767
1.096667	-25	40	88	-59	-113	-35	12	-15	-16	9	-72	-57	-95	-12	-29	-62	-104	37	-81	-33	-104	-22	-97	-67	-63	0	-98	-13	-73	-69	-144	-73	-752	-4603	-1526	-22046	-1290	-10568	2705	-13447	-11607	-8994	-1373	-11842	493	-10058	-1722	-13472	30861
1.097500	-28	40	86	-44	-113	-35	11	-16	-18	8	-73	-68	-98	-18	-32	-58	-99	35	-85	-33	-107	-23	-100	-68	-67	0	-99	-13	-86	-70	-155	-70	403	-4717	-1495	-22076	-2992	-10476	2677	-13435	-11938	-8849	-1357	-11836	-1270	-9829	-1748	-13511	26598
1.098333	-25	43	87	-61	-113	-34	11	-16	-21	7	-73	-68	-96	-18	-28	-61	-100	32	-85	-35	-108	-24	-96	-69	-66	-3	-103	-15	-76	-73	-150	-76	1902	-4812	-1459	-22105	-7176	-10396	2643	-13442	-11390	-8738	-1351	-11826	-4518	-9597	-1784	-13571	30122
1.099167	-27	39	86	-62	-111	-40	10	-21	-21	3	-77	-68	-97	-18	-32	-61	-101	32	-85	-34	-107	-21	-99	-68	-66	-1	-99	-16	-75	-72	-148	-74	113	-4867	-1403	-22128	-9013	-10313	2612	-13461	-11164	-8589	-1340	-11816	-3808	-9363	-1813	-13629	31817
1.100000	-29	41	87	-60	-113	-38	11	-18	-17	7	-74	-66	-97	-14	-30	-65	-102	34	-84	-35	-110	-25	-107	-68	-64	0	-101	-15	-77	-74	-148	-77	1103	-4903	-1335	-22155	-11352	-10246	2577	-13492	-10984	-8472	-1336	-11817	-3282	-9156	-1850	-13691	28103
1.100833	-26	40	110	-58	-107	-32	16	-18	-21	6	-70	-64	-97	-17	-31	-60	-101	34	-83	-33	-105	-21	-99	-67	-67	0	-97	-12	-64	-69	-158	-77	796	-4915	-1256	-22181	-12847	-10175	2545	-13533	-10864	-8360	-1336	-11824	-1440	-8927	-1892	-13758	27174
1.101667	-26	39	88	-59	-108	-35	11	-15	-16	7	-73	-64	-104	-14	-29	-58	-87	34	-92	-30	-101	-18	-99	-68	-62	0	-98	-12	-74	-68	-145	-76	87	-4906	-1168	-22208	-12764	-10111	2512	-13583	-10584	-8265	-1338	-11832	992	-8725	-1936	-13810	27961
1.102500	-25	32	90	-59	-108	-34	13	-16	-18	6	-73	-66	-96	-15	-30	-60	-99	35	-84	-31	-103	-16	-99	-66	-65	1	-98	-13	-70	-67	-147	-77	838	-4873	-1074	-22236	-12449	-10056	2474	-13656	-9962	-8150	-1349	-11849	-451	-8538	-1982	-13862	22838
1.103333	-24	41	88	-56	-109	-33	12	-15	-16	9	-73	-63	-93	-13	-29	-60	-98	34	-79	-31	-107	-21	-99	-70	-62	1	-97	-11	-69	-68	-147	-74	920	-4827	-964	-22261	-13536	-10007	2433	-13733	-9289	-8051	-1360	-11880	-3132	-8365	-2022	-13890	23572
1.104167	-25	39	89	-56	-110	-35	21	-15	-10	6	-73	-64	-93	-15	-30	-59	-98	35	-82	-32	-104	-19	-98	-67	-62	1	-96	-13	-72	-67	-145	-76	-96	-4771	-852	-22290	-12286	-9957	2393	-13813	-9006	-7956	-1382	-11909	-1205	-8207	-2079	-13907	28589
1.105000	-26	39	88	-59	-111	-35	11	-17	-21	3	-73	-66	-98	-16	-33	-61	-103	32	-86	-35	-108	-24	-105	-72	-69	0	-99	-13	-77	-69	-148	-78	92	-4706	-734	-22316	-9039	-9913	2347	-13904	-8778	-7881	-1403	-11954	2790	-8070	-2132	-13903	17400
1.105833	-34	35	85	-60	-114	-38	7	-16	-21	5	-75	-66	-99	-19	-34	-62	-103	29	-87	-34	-108	-22	-102	-72	-66	-5	-101	-17	-76	-69	-150	-79	-563	-4639	-614	-22339	-5806	-9868	2301	-13999	-8648	-7780	-1428	-11998	4909	-7944	-2172	-13876	16553
1.106667	-25	38	86	-62	-110	-38	9	-18	-24	0	-77	-64	-101	-19	-33	-61	-96	28	-90	-35	-109	-26	-105	-73	-69	-6	-103	-18	-76	-72	-148	-82	-522	-4564	-490	-22360	-2683	-9824	2249	-14097	-8414	-7700	-1464	-12047	4512	-7834	-2218	-13825	19606
1.107500	-30	13	80	-62	-114	-87	5	-19	-24	0	-77	-69	-100	-22	-33	-65	-103	28	-88	-35	-110	-24	-103	-69	-68	-1	-102	-15	-75	-69	-147	-81	-647	-4493	-363	-22376	831	-9774	2195	-14193	-8205	-7613	-1496	-12098	3468	-7730	-2256	-13742	10726
1.108333	-23	37	86	-64	-112	-36	10	-16	-21	1	-75	-65	-96	-18	-61	-60	-101	30	-88	-34	-108	-36	-101	-67	-63	-4	-102	-13	-75	-67	-148	-75	-1123	-4424	-238	-22381	4170	-9720	2130	-14290	-8033	-7552	-1542	-12150	2190	-7638	-2311	-13638	9066
1.109167	-26	35	87	-57	-108	-34	13	-12	-16	5	-69	-63	-95	-16	-32	-57	-102	33	-86	-30	-104	-23	-99	-69	-64	0	-98	-12	-65	-69	-148	-79	-1047	-4361	-121	-22384	7211	-9671	2058	-14386	-7894	-7457	-1589	-12200	1876	-7558	-2334	-13514	10003
1.110000	-27	40	88	-60	-111	-36	12	-15	-21	3	-74	-65	-98	-18	-30	-58	-110	29	-87	-32	-105	-23	-101	-69	-64	-3	-101	-15	-72	-68	-148	-77	-1851	-4303	-11	-22384	10654	-9615	1982	-14483	-8164	-7388	-1654	-12252	4614	-7482	-2380	-13369	3984
1.110833	-26	51	87	-56	-110	-35	13	-9	-17	4	-70	-65	-99	-18	-30	-58	-101	32	-85	-34	-104	-22	-103	-70	-65	0	-104	-14	-75	-74	-177	-74	-1636	-4255	87	-22372	13228	-9560	1886	-14576	-8298	-7319	-1727	-12295	3931	-7415	-2426	-13203	-1356
1.111667	-27	38	89	-60	-111	-34	13	-16	-18	3	-70	-67	-97	-17	-27	-50	-98	34	-86	-34	-104	-19	-102	-69	-65	0	-99	-15	-75	-69	-147	-77	607	-4214	178	-22354	11740	-9507	1782	-14667	-7502	-7283	-1815	-12334	-1062	-7350	-2476	-13025	818
1.112500	-28	40	88	-61	-114	-33	12	-14	-21	4	-72	-65	-99	-18	-31	-59	-101	32	-86	-34	-107	-24	-101	-69	-65	-5	-97	-13	-75	-69	-156	-76	-791	-4181	256	-22333	11125	-9455	1670	-14754	-7243	-7206	-1917	-12361	-681	-7291	-2541	-12841	1233
1.113333	-30	37	88	-59	-110	-36	11	-17	-21	3	-73	-66	-98	-19	-32	-59	-108	33	-86	-33	-109	-23	-102	-72	-64	-5	-101	-17	-77	-75	-150	-76	42	-4151	317	-22300	9564	-9403	1539	-14835	-6852	-7156	-2032	-12378	-443	-7234	-2612	-12642	-7001
1.114167	-29	37	87	-62	-113	-36	15	-17	-4	3	-73	-64	-100	-17	-29	-60	-103	28	-86	-36	-110	-25	-102	-70	-65	-6	-100	-14	-73	-72	-149	-77	568	-4129	369	-22261	7457	-9352	1407	-14911	-6175	-7117	-2164	-12380	554	-7170	-2694	-12442	-4587
1.115000	-26	38	88	-59	-110	-35	15	-14	-18	4	-72	-68	-100	-17	-30	-58	-98	33	-87	-22	-105	-25	-102	-68	-64	-1	-100	-18	-76	-72	-146	-75	257	-4109	400	-22214	4890	-9305	1258	-14984	-5475	-7080	-2305	-12378	1219	-7127	-2794	-12243	-3703
1.115833	-28	23	85	-61	-127	-40	10	-16	-19	3	-72	-66	-101	-17	-29	-57	-102	34	-84	-34	-109	-23	-102	-68	-65	0	-100	-12	-78	-101	-147	-74	743	-4092	424	-22154	2429	-9263	1096	-15052	-4591	-7053	-2463	-12354	-238	-7060	-2904	-12051	-9778
1.116667	-29	39	90	-61	-111	-35	12	-13	-21	4	-73	-69	-98	-27	-29	-56	-110	36	-86	-30	-107	-22	-103	-68	-66	-3	-101	-16	-78	-70	-148	-75	1557	-4080	441	-22072	-1894	-9236	923	-15113	-3360	-7033	-2633	-12321	-4134	-7011	-3037	-11872	-8195
1.117500	-30	39	89	-60	-111	-35	11	-15	-21	6	-72	-65	-97	-15	-28	-59	-100	35	-84	-32	-109	-24	-104	-68	-61	0	-100	-16	-74	-68	-148	-74	768	-4061	450	-22017	-5259	-9216	741	-15174	-2399	-7028	-2809	-12275	-3914	-6955	-3180	-11699	-563
1.118333	-25	39	89	-59	-108	-34	15	-13	-18	6	-73	-65	-101	-36	-32	-57	-101	34	-81	-33	-105	-21	-100	-68	-63	0	-101	-14	-73	-72	-147	-75	1177	-4047	454	-21936	-6607	-9201	546	-15226	-1250	-7034	-2994	-12224	-930	-6906	-3351	-11541	-9784
1.119167	-24	37	93	-59	-110	-39	0	-12	-17	5	-70	-65	-94	-16	-28	-55	-100	35	-82	-33	-104	-24	-102	-68	-61	-3	-100	-15	-74	-70	-137	-76	811	-4029	452	-21853	-7335	-9201	346	-15276	-217	-7041	-3183	-12164	1370	-6865	-3536	-11399	-10711
1.120000	-24	39	89	-59	-105	-33	17	-13	-16	5	-70	-67	-97	-17	-27	-56	-101	34	-111	-21	-103	-22	-100	-70	-63	0	-101	-14	-74	-69	-149	-75	628	-4008	459	-21768	-7993	-9205	138	-15320	896	-7056	-3372	-12098	1110	-6832	-3739	-11278	-3877
1.120833	-26	22	91	-57	-103	-35	8	-15	-19	7	-70	-64	-96	-15	-27	-57	-98	34	-84	-32	-104	-22	-102	-67	-62	-1	-99	-13	-72	-87	-144	-73	505	-3985	466	-21675	-7843	-9225	-73	-15360	1924	-7084	-3565	-12026	194	-6796	-3950	-11170	-10289
1.121667	-24	41	90	-59	-105	-33	17	-14	-16	9	-72	-69	-93	-13	-28	-56	-96	36	-83	-31	-104	-22	-99	-65	-62	0	-99	-13	-69	-69	-147	-75	158	-3961	482	-21583	-7246	-9250	-291	-15395	2793	-7117	-3752	-11954	-465	-6772	-4177	-11089	-10311
1.122500	-24	43	62	-57	-109	-35	13	-15	-15	7	-72	-65	-95	-15	-28	-55	-97	35	-82	-31	-104	-24	-98	-65	-64	0	-98	-9	-75	-70	-148	-74	415	-3932	499	-21490	-6589	-9285	-509	-15429	3774	-7155	-3939	-11886	8	-6758	-4416	-11018	-5800
1.123333	-27	39	88	-56	-112	-32	13	-15	-19	6	-73	-68	-97	-16	-31	-61	-100	54	-85	-33	-104	-22	-99	-68	-64	-3	-102	-14	-73	-72	-148	-78	-124	-3906	524	-21398	-4976	-9325	-731	-15457	4540	-7192	-4125	-11823	3264	-6755	-4664	-10976	-9443
1.124167	-25	37	90	-62	-109	-36	11	-18	-21	4	-78	-70	-96	-17	-29	-58	-101	33	-85	-33	-103	-25	-100	-69	-65	-4	-101	-17	-72	-69	-149	-66	-772	-3875	558	-21312	-1993	-9368	-946	-15482	4766	-7238	-4305	-11761	5584	-6761	-4913	-10945	-13218
1.125000	-27	37	87	-62	-110	-36	13	-17	-21	3	-76	-69	-97	-17	-30	-63	-101	35	-88	-34	-113	-23	-102	-67	-65	-5	-105	-16	-77	-73	-150	-78	1449	-3848	600	-21226	-1743	-9414	-1158	-15512	5673	-7282	-4502	-11706	1419	-6777	-5168	-10941	-10795
1.125833	-28	40	85	-63	-112	-36	11	-19	-21	3	-77	-66	-97	-16	-29	-57	-99	32	-91	-33	-104	-23	-98	-70	-66	3	-102	-16	-76	-70	-145	-75	37	-3818	647	-21144	-414	-9456	-1367	-15522	6389	-7320	-4655	-11655	1150	-6800	-5419	-10959	-6006
1.126667	-29	37	87	-61	-111	-34	11	-17	-17	3	-74	-67	-87	-18	-32	-60	-102	30	-88	-33	-104	-26	-102	-72	-64	-3	-101	-15	-74	-72	-147	-78	-68	-3793	702	-21069	1213	-9500	-1568	-15531	6747	-7352	-4826	-11615	366	-6836	-5667	-10968	-12644
1.127500	-10	39	89	-59	-110	-36	16	-14	-19	4	-73	-67	-96	-16	-29	-58	-98	35	-88	-34	-105	-22	-100	-68	-63	-4	-103	-13	-75	-68	-148	-69	647	-3766	757	-20998	2736	-9534	-1758	-15534	7034	-7385	-4996	-11576	1111	-6882	-5909	-11004	-11580
1.128333	-25	39	87	-57	-107	-35	13	-13	-18	6	-72	-63	-95	-17	-39	-77	-101	33	-87	-31	-99	-22	-98	-69	-60	-1	-99	-12	-74	-70	-147	-75	230	-3748	815	-20939	4497	-9568	-1940	-15536	7216	-7406	-5154	-11547	2365	-6939	-6145	-11056	-8738
1.129167	-24	41	80	-58	-107	-34	17	-13	-18	6	-73	-63	-95	-16	-27	-60	-97	35	-83	-32	-104	-19	-100	-70	-62	-1	-96	-12	-70	-68	-145	-74	135	-3731	876	-20883	6626	-9591	-2106	-15533	7147	-7431	-5319	-11528	2941	-6999	-6371	-11120	-13470
1.130000	-27	40	88	-56	-111	-33	15	-14	-16	8	-72	-66	-92	-15	-27	-60	-99	30	-110	-33	-102	-18	-97	-68	-63	1	-101	-14	-74	-69	-146	-72	1260	-3725	920	-20836	6534	-9608	-2264	-15524	7391	-7470	-5477	-11507	-491	-7077	-6588	-11199	-14235
1.130833	-25	46	82	-57	-116	-33	11	-16	-23	3	-74	-66	-97	-15	-31	-58	-103	34	-86	-34	-107	-22	-100	-73	-66	-6	-122	-16	-73	-68	-150	-78	387	-3722	974	-20797	5803	-9623	-2410	-15516	7373	-7464	-5638	-11501	-835	-7147	-6791	-11289	-4373
1.131667	-26	39	86	-60	-111	-35	9	-14	-18	-13	-74	-66	-100	-21	-29	-72	-100	30	-88	-34	-107	-24	-100	-73	-64	-4	-102	-16	-77	-73	-149	-76	91	-3712	1010	-20771	6319	-9640	-2543	-15499	7206	-7479	-5794	-11493	1103	-7234	-6980	-11390	-10090
1.132500	-46	38	84	-62	-113	-40	8	-19	-24	0	-76	-68	-97	-21	-31	-62	-98	28	-88	-34	-105	-23	-97	-73	-65	-6	-101	-19	-76	-73	-150	-75	-225	-3737	1049	-20738	7032	-9638	-2650	-15476	6825	-7493	-5941	-11494	2538	-7321	-7152	-11499	-15337
1.133333	-28	38	81	-60	-113	-36	10	-16	-22	3	-76	-61	-98	-19	-31	-62	-102	33	-90	-36	-109	-23	-100	-73	-65	-4	-99	-17	-75	-72	-149	-76	-301	-3758	1073	-20717	7019	-9642	-2757	-15442	6451	-7507	-6088	-11492	2033	-7412	-7308	-11619	-6594
1.134167	-28	36	86	-56	-111	-35	11	1	-18	0	-72	-67	-99	-19	-30	-60	-101	33	-87	-33	-104	-23	-99	-72	-67	-3	-102	-17	-76	-72	-144	-76	-66	-3802	1096	-20690	6341	-9641	-2836	-15404	6241	-7523	-6222	-11492	340	-7503	-7445	-11738	-9694
1.135000	-25	40	87	-58	-109	-33	12	-11	-17	5	-70	-61	-94	-17	-28	-51	-105	35	-84	-21	-108	-21	-96	-70	-64	0	-99	-14	-74	-68	-147	-72	-324	-3804	1107	-20672	4843	-9626	-2903	-15355	5932	-7563	-6351	-11489	-1728	-7589	-7563	-11868	-12091
1.135833	-34	42	88	-62	-109	-31	12	-12	-16	6	-69	-63	-96	-16	-26	-57	-100	36	-82	-29	-107	-10	-96	-68	-62	0	-99	-11	-74	-69	-146	-74	-231	-3836	1110	-20644	2872	-9646	-2968	-15310	5665	-7570	-6472	-11495	-2868	-7680	-7672	-11996	-6706
1.136667	-22	41	89	-57	-108	-38	13	-16	-11	5	-68	-61	-97	-12	-29	-59	-101	36	-84	-31	-107	-22	-99	-68	-64	1	-98	-13	-73	-67	-146	-74	-718	-3868	1097	-20623	1184	-9654	-3019	-15255	5311	-7602	-6588	-11498	-1485	-7763	-7758	-12125	-8234
1.137500	-26	42	84	-58	-109	-35	15	-12	-15	5	-70	-60	-96	-15	-28	-57	-98	35	-81	-30	-103	-19	-96	-75	-63	2	-97	-10	-75	-66	-146	-73	-1511	-3905	1078	-20589	579	-9660	-3062	-15193	4618	-7634	-6689	-11504	645	-7844	-7828	-12254	-11058
1.138333	-25	43	89	-56	-110	-33	12	-12	-17	6	-67	-62	-93	-13	-27	-56	-97	51	-80	-33	-104	-22	-97	-68	-63	1	-99	-11	-70	-69	-148	-74	917	-3950	1045	-20555	-2649	-9675	-3094	-15130	4791	-7673	-6796	-11511	-4017	-7918	-7884	-12374	-8906
1.139167	-9	42	89	-60	-109	-33	12	-13	-14	3	-73	-63	-97	-18	-31	-58	-100	33	-83	-28	-102	-22	-97	-67	-64	6	-99	-11	-74	-68	-149	-62	-14	-3991	1002	-20511	-5960	-9687	-3141	-15065	5089	-7715	-6871	-11522	-4475	-7989	-7924	-12494	-2271
1.140000	-28	38	89	-59	-111	-35	10	-15	-17	6	-72	-62	-100	-12	-31	-63	-99	43	-84	-34	-105	-26	-103	-72	-65	-3	-100	-15	-77	-72	-151	-74	-890	-4035	949	-20462	-8031	-9711	-3173	-15000	4991	-7756	-6956	-11536	-4195	-8051	-7947	-12594	-6865
1.140833	-33	39	86	-66	-113	-38	8	-23	-22	2	-74	-64	-99	-16	-32	-63	-102	33	-83	-30	-109	-23	-99	-68	-66	0	-98	-10	-76	-70	-146	-77	53	-4075	888	-20402	-9748	-9722	-3216	-14923	5077	-7798	-7025	-11545	-2852	-8095	-7956	-12678	-6641
1.141667	-24	42	89	-62	-113	-34	13	-14	-17	5	-69	-63	-126	-15	-30	-59	-100	37	-82	-32	-109	-22	-99	-69	-63	0	-97	-11	-75	-69	-146	-74	-559	-4112	834	-20328	-10455	-9740	-3256	-14852	5276	-7832	-7087	-11559	-1665	-8139	-7953	-12753	-1474
1.142500	-24	42	90	-57	-110	-33	11	-15	-18	5	-70	-63	-97	-17	-34	-61	-100	37	-82	-32	-104	-23	-96	-69	-64	0	-91	-12	-73	-68	-150	-77	-923	-4154	736	-20252	-10385	-9758	-3302	-14777	5289	-7868	-7142	-11576	-1075	-8176	-7944	-12812	-3672
1.143333	-24	40	91	-60	-105	-34	13	-18	-17	7	-70	-73	-96	-15	-30	-57	-97	64	-83	-33	-103	-22	-99	-70	-61	0	-98	-11	-75	-68	-147	-73	91	-4189	645	-20164	-11587	-9766	-3345	-14707	5959	-7901	-7190	-11597	-5039	-8202	-7921	-12852	-5715
1.144167	-26	41	86	-61	-96	-31	16	-22	-17	6	-73	-64	-96	-15	-31	-59	-100	36	-84	-33	-102	-21	-97	-68	-63	-3	-101	-11	-73	-66	-149	-79	-911	-4233	547	-20065	-12208	-9785	-3397	-14641	6386	-7930	-7236	-11614	-5655	-8228	-7896	-12879	3934
1.145000	-27	38	87	-60	-112	-36	12	-19	-23	3	-75	-65	-102	-13	-31	-46	-99	42	-85	-36	-103	-24	-104	-73	-68	-4	-101	-15	-74	-70	-151	-78	-1381	-4258	446	-19959	-9747	-9791	-3452	-14579	6410	-7959	-7282	-11638	-1905	-8247	-7863	-12884	1957
1.145833	-44	35	84	-62	-115	-36	12	-18	-23	2	-76	-67	-101	-14	-31	-62	-105	33	-87	-39	-105	-26	-101	-81	-67	2	-102	-12	-76	-70	-149	-77	-1528	-4292	342	-19844	-5901	-9807	-3512	-14517	6327	-7980	-7307	-11659	2179	-8266	-7828	-12873	-5400
1.146667	-27	38	85	-60	-111	-35	11	-22	-24	15	-75	-66	-130	-16	-30	-60	-102	35	-86	-35	-107	-24	-102	-72	-66	-3	-103	-14	-77	-70	-149	-75	-1931	-4316	236	-19724	-2435	-9817	-3564	-14459	6014	-7997	-7332	-11682	3180	-8282	-7793	-12854	3201
1.147500	-30	36	80	-62	-114	-32	13	-15	-22	5	-75	-67	-97	-16	-29	-60	-101	32	-88	-36	-107	-22	-99	-57	-65	-4	-100	-13	-79	-69	-148	-75	-1995	-4340	129	-19596	1067	-9821	-3622	-14407	5697	-8011	-7351	-11698	2203	-8299	-7759	-12850	1731
1.148333	-30	39	88	-59	-112	-35	13	-18	-19	5	-75	-67	-99	-15	-43	-57	-101	33	-85	-36	-109	-24	-100	-72	-68	-4	-100	-17	-79	-73	-146	-77	-2388	-4357	26	-19468	4842	-9827	-3673	-14349	5293	-8027	-7368	-11719	510	-8319	-7728	-12772	-3320
1.149167	-29	39	69	-65	-112	-35	12	-18	-19	4	-76	-68	-97	-16	-32	-59	-102	33	-87	-35	-105	-24	-99	-78	-64	-1	-99	-12	-76	-88	-149	-75	-2434	-4369	-69	-19337	7796	-9828	-3725	-14319	4829	-8038	-7372	-11727	-945	-8344	-7703	-12717	1832
1.150000	-28	41	88	-58	-111	-33	12	-16	-19	5	-59	-70	-97	-17	-31	-61	-99	27	-84	-35	-104	-25	-98	-72	-65	-4	-99	-15	-77	-70	-146	-76	-2783	-4374	-160	-19204	10105	-9830	-3772	-14283	4200	-8048	-7393	-11741	-523	-8371	-7680	-12659	641
1.150833	-24	32	90	-62	-107	-35	12	-16	-18	6	-74	-66	-98	-17	-28	-58	-101	32	-86	-35	-109	-25	-102	-72	-48	-1	-98	-14	-75	-70	-148	-77	-3604	-4366	-241	-19079	12770	-9835	-3811	-14247	3085	-8059	-7381	-11744	2210	-8405	-7671	-12596	-3972
1.151667	-27	42	87	-59	-110	-36	12	-18	-19	5	-73	-66	-97	-17	-30	-57	-101	34	-83	-34	-108	-22	-100	-68	-66	-1	-99	-18	-76	-70	-149	-73	-1454	-4349	-316	-18954	12615	-9840	-3847	-14217	2588	-8072	-7381	-11745	-1577	-8444	-7664	-12535	-3975
1.152500	-25	42	87	-59	-113	-38	11	-15	-17	3	-73	-66	-97	-17	-29	-58	-100	27	-86	-35	-110	-26	-101	-69	-66	-22	-98	-15	-77	-70	-149	-77	-821	-4321	-373	-18838	10581	-9844	-3879	-14192	2518	-8083	-7375	-11741	-3547	-8487	-7666	-12475	1734
1.153333	-27	37	86	-60	-113	-39	12	-17	-24	2	-74	-67	-99	-18	-36	-57	-102	30	-87	-35	-108	-24	-101	-73	-66	-5	-101	-17	-79	-72	-154	-77	-1990	-4273	-421	-18728	9523	-9850	-3909	-14167	2103	-8101	-7373	-11733	-2609	-8535	-7682	-12420	-2319
1.154167	-42	40	86	-59	-113	-66	11	-16	-22	5	-74	-67	-98	-18	-31	-58	-102	32	-86	-36	-104	-25	-99	-72	-63	0	-98	-14	-67	-67	-144	-74	-375	-4204	-454	-18623	7075	-9857	-3916	-14141	1846	-8097	-7369	-11716	-1396	-8577	-7695	-12363	-5174
1.155000	-23	43	90	-57	-105	-33	15	-13	-16	7	-70	-64	-98	-13	-30	-57	-99	34	-84	-33	-103	-21	-99	-67	-62	0	-98	-11	-75	-68	-148	-73	55	-4118	-477	-18514	4237	-9863	-3928	-14116	1715	-8103	-7369	-11692	-1190	-8630	-7724	-12318	-614
1.155833	-25	45	90	-53	-109	-36	12	-21	-14	8	-70	-63	-95	-15	-30	-58	-98	34	-75	-33	-102	-23	-102	-74	-63	1	-97	-13	-73	-70	-148	-75	-74	-4014	-486	-18447	1711	-9871	-3939	-14099	1645	-8107	-7369	-11667	-763	-8678	-7757	-12276	-3736
1.156667	-27	43	86	-59	-111	-35	11	-19	-19	9	-76	-67	-100	-18	-31	-60	-103	32	-85	-35	-108	-23	-102	-74	-66	0	-101	-14	-77	-73	-150	-79	1287	-3898	-482	-18376	-1681	-9886	-3976	-14073	2195	-8112	-7376	-11639	-4149	-8729	-7792	-12247	-8458
1.157500	-28	40	86	-58	-113	-40	8	-18	-23	2	-73	-66	-98	-17	-29	-59	-102	32	-85	-35	-104	-23	-98	-70	-65	0	-102	-13	-73	-69	-148	-75	1334	-3735	-469	-18314	-6192	-9893	-3960	-14048	2745	-8113	-7382	-11602	-6066	-8774	-7831	-12220	-115
1.158333	-27	39	87	-56	-110	-35	12	-14	-21	5	-72	-64	-112	-15	-31	-60	-107	33	-84	-33	-104	-21	-100	-70	-63	0	-99	-14	-75	-72	-151	-76	1183	-3561	-441	-18271	-8503	-9904	-3956	-14023	3144	-8108	-7397	-11565	-3443	-8819	-7873	-12202	1597
1.159167	-25	41	88	-57	-109	-36	12	-17	-21	3	-74	-65	-97	-13	-26	-58	-99	33	-84	-31	-105	-14	-99	-70	-64	-3	-101	-15	-73	-72	-150	-75	1506	-3364	-408	-18224	-9409	-9913	-3982	-13996	3885	-8103	-7417	-11526	66	-8854	-7919	-12189	-8535
1.160000	-25	39	85	-55	-107	-36	12	-15	-16	1	-72	-66	-75	-12	-23	-57	-100	32	-84	-35	-103	-22	-100	-73	-63	0	-101	-14	-70	-70	-148	-77	898	-3146	-362	-18198	-9998	-9916	-4021	-13966	4484	-8094	-7433	-11483	1182	-8887	-7963	-12179	-1592
1.160833	-27	41	88	-56	-105	-36	13	-14	-17	3	-74	-64	-96	-14	-28	-57	-97	35	-84	-33	-104	-18	-100	-65	-64	0	-95	-14	-74	-69	-148	-76	1141	-2906	-311	-18178	-10001	-9924	-4013	-13934	5155	-8079	-7468	-11443	753	-8910	-8008	-12177	687
1.161667	-25	42	86	-56	-109	-11	15	-11	-16	1	-73	-64	-95	-12	-29	-58	-96	32	-87	-32	-102	-17	-98	-68	-60	0	-98	-12	-72	-65	-146	-73	766	-2651	-254	-18170	-9440	-9928	-4035	-13906	5888	-8066	-7492	-11399	82	-8923	-8049	-12183	-5579
1.162500	-26	43	89	-53	-108	-33	17	-13	-17	5	-73	-63	-92	-12	-29	-58	-96	35	-75	-33	-112	-18	-91	-68	-61	0	-100	-12	-72	-67	-148	-72	421	-2373	-195	-18167	-8517	-9930	-4062	-13873	6643	-8055	-7527	-11359	-592	-8932	-8088	-12191	-281
1.163333	-24	41	88	-53	-107	-32	19	-6	-13	9	-76	-61	-93	-9	-46	-56	-98	34	-83	-34	-101	-17	-97	-66	-59	4	-99	-11	-72	-66	-145	-73	236	-2091	-136	-18176	-7212	-9926	-4096	-13848	7425	-8045	-7556	-11316	-68	-8934	-8125	-12195	1599
1.164167	-25	46	87	-57	-109	-35	15	-15	-17	5	-75	-66	-95	-13	-28	-60	-99	36	-83	-34	-102	-21	-98	-69	-64	0	-103	-14	-72	-67	-148	-74	-1429	-1796	-79	-18192	-4297	-9925	-4137	-13817	7835	-8037	-7603	-11279	3668	-8929	-8159	-12208	-3301
1.165000	-26	36	86	-62	-110	-36	12	-14	-21	2	-77	-66	-100	-18	-32	-79	-103	28	-86	-38	-107	-24	-102	-73	-69	-4	-104	-16	-77	-72	-151	-78	-706	-1498	-30	-18219	-1506	-9916	-4183	-13801	8363	-8033	-7640	-11248	2388	-8919	-8193	-12228	-4277
1.165833	-30	39	82	-63	-112	-39	7	-19	-25	2	-78	-68	-102	-19	-35	-63	-104	35	-87	-40	-107	-25	-104	-64	-65	-4	-103	-17	-77	-73	-147	-77	852	-1195	26	-18247	-806	-9908	-4229	-13762	9441	-8026	-7673	-11216	-512	-8901	-8212	-12245	2028
1.166667	-27	39	85	-72	-110	-38	11	-14	-19	4	-74	-67	-102	-19	-31	-62	-99	30	-87	-39	-110	-27	-103	-70	-67	-1	-101	-18	-77	-70	-148	-70	-1033	-891	68	-18284	1546	-9893	-4282	-13739	10015	-8026	-7706	-11182	185	-8874	-8229	-12259	1542
1.167500	-26	42	82	-60	-109	-36	12	-14	-22	4	-75	-67	-102	-17	-32	-59	-99	30	-85	-32	-112	-24	-102	-70	-63	-5	-97	-13	-73	-72	-148	-76	-1	-592	110	-18315	3205	-9867	-4335	-13718	10610	-8031	-7729	-11151	785	-8846	-8243	-12276	-3762
1.168333	-25	42	86	-62	-113	-35	13	-11	-17	23	-73	-67	-94	-13	-36	-59	-97	37	-85	-34	-107	-25	-101	-69	-62	-1	-98	-15	-73	-68	-144	-75	194	-292	128	-18357	5062	-9846	-4392	-13700	11098	-8031	-7749	-11126	2146	-8810	-8244	-12293	1252
1.169167	-16	40	88	-60	-110	-34	17	-11	-17	6	-74	-65	-95	-14	-31	-57	-100	36	-84	-29	-104	-22	-95	-69	-63	0	-96	-13	-74	-69	-146	-74	-216	-6	161	-18396	7183	-9819	-4444	-13686	11387	-8038	-7768	-11105	3823	-8777	-8247	-12320	796
1.170000	-24	42	87	-61	-109	-36	13	-11	-9	7	-74	-61	-96	-14	-30	-60	-98	36	-86	-32	-104	-24	-100	-68	-62	-1	-100	-15	-72	-68	-145	-74	820	270	156	-18439	8717	-9792	-4501	-13674	11940	-8045	-7776	-11088	2035	-8734	-8242	-12337	-5068
1.170833	-24	42	88	-58	-109	-34	15	-14	-21	5	-74	-62	-97	-16	-31	-62	-100	36	-85	-31	-104	-27	-99	-96	-62	0	-99	-13	-75	-67	-149	-76	1226	537	167	-18475	7722	-9759	-4551	-13670	12522	-8050	-7779	-11078	-1047	-8700	-8238	-12357	1045
1.171667	-25	42	87	-60	-112	-38	12	-14	-17	5	-69	-65	-100	-16	-31	-59	-102	37	-87	-32	-105	-24	-100	-68	-66	1	-97	-14	-74	-68	-146	-78	584	784	147	-18511	7347	-9728	-4597	-13669	12709	-8059	-7775	-11074	-67	-8663	-8226	-12377	7583
1.172500	-26	41	85	-61	-110	-36	12	-13	-22	4	-74	-63	-97	-18	-32	-63	-97	34	-87	-31	-105	-24	-99	-74	-70	-1	-99	-15	-75	-69	-147	-79	985	1019	122	-18541	8171	-9694	-4640	-13668	12853	-8055	-7765	-11076	2443	-8627	-8211	-12383	-3043
1.173333	-26	39	85	-63	-109	-42	8	-17	-22	5	-78	-67	-99	-12	-33	-62	-101	30	-90	-35	-109	-25	-104	-77	-66	-5	-101	-18	-79	-74	-152	-80	529	1239	76	-18565	8496	-9661	-4668	-13679	12805	-8051	-7755	-11084	3027	-8592	-8195	-12419	232
1.174167	-30	35	81	-65	-115	-44	8	-18	-23	2	-77	-70	-102	-21	-33	-64	-104	33	-87	-32	-109	-23	-100	-72	-64	0	-101	-16	-79	-72	-150	-79	878	1445	27	-18579	7729	-9621	-4689	-13674	12915	-8034	-7726	-11097	1439	-8553	-8169	-12434	6620
1.175000	-28	40	85	-58	-110	-35	13	-16	-19	7	-69	-50	-97	-16	-32	-60	-99	34	-82	-33	-104	-24	-100	-70	-64	0	-97	-14	-73	-70	-146	-74	1111	1638	-34	-18584	6305	-9583	-4702	-13677	13032	-8014	-7698	-11114	-530	-8514	-8141	-12448	-391
1.175833	-22	43	87	-61	-110	-35	13	-13	-17	6	-72	-65	-94	-17	-30	-60	-103	30	-86	-69	-104	-24	-98	-63	-65	-4	-99	-14	-69	-69	-147	-78	851	1806	-104	-18583	4344	-9543	-4701	-13683	13177	-7981	-7662	-11126	-1856	-8478	-8111	-12465	1957
1.176667	-28	40	88	-60	-111	-40	9	-21	-19	7	-75	-66	-96	-17	-31	-64	-100	35	-86	-32	-107	-24	-103	-69	-67	-3	-100	-14	-75	-68	-147	-74	695	1961	-186	-18574	1989	-9511	-4690	-13689	13283	-7948	-7629	-11168	-1900	-8446	-8078	-12477	6712
1.177500	-25	42	88	-60	-110	-33	15	-13	-16	9	-73	-66	-96	-13	-30	-59	-102	33	-103	-29	-93	-24	-100	-77	-63	1	-100	-14	-73	-72	-146	-78	-146	2103	-279	-18560	327	-9472	-4663	-13689	12970	-7899	-7589	-11200	1023	-8414	-8043	-12485	3292
1.178333	-27	38	89	-58	-107	-33	16	-26	-21	1	-70	-66	-96	-14	-31	-59	-98	35	-84	-31	-107	-21	-100	-69	-65	-3	-99	-15	-75	-72	-146	-76	373	2231	-378	-18542	-1100	-9433	-4627	-13690	12684	-7852	-7553	-11233	803	-8384	-8004	-12488	1751
1.179167	-27	40	85	-60	-110	-34	13	-13	-15	5	-73	-63	-95	-16	-31	-59	-100	33	-88	-32	-98	-23	-100	-68	-75	-1	-96	-14	-75	-72	-148	-77	2469	2338	-473	-18523	-5178	-9401	-4576	-13688	13094	-7802	-7509	-11270	-3616	-8354	-7964	-12502	7821
1.180000	-23	38	87	-57	-110	-35	11	-13	-13	5	-77	-64	-96	-16	-34	-60	-104	37	-85	-31	-105	-23	-98	-70	-64	-3	-101	-15	-74	-69	-146	-80	361	2443	-597	-18499	-7425	-9367	-4522	-13682	13097	-7750	-7471	-11304	-3252	-8326	-7914	-12501	11197
1.180833	-28	36	87	-60	-111	-36	11	-15	-22	4	-74	-64	-95	-19	-31	-61	-101	34	-65	-31	-107	-23	-101	-75	-63	-1	-101	-16	-74	-70	-146	-76	953	2519	-667	-18481	-9154	-9334	-4447	-13671	13154	-7698	-7435	-11333	-2771	-8294	-7862	-12503	5575
1.181667	-26	39	87	-93	-105	-36	11	-15	-17	0	-75	-64	-94	-17	-33	-62	-100	32	-87	-34	-105	-25	-104	-72	-64	-4	-102	-15	-74	-70	-151	-78	1044	2582	-757	-18463	-9774	-9304	-4374	-13664	13248	-7655	-7394	-11363	-945	-8268	-7815	-12509	10531
1.182500	-30	30	82	-62	-111	-36	8	-18	-21	1	-75	-65	-100	-18	-31	-61	-103	28	-82	-34	-104	-23	-103	-72	-66	-4	-100	-15	-74	-70	-148	-77	258	2635	-844	-18452	-9501	-9271	-4287	-13643	13246	-7607	-7352	-11385	871	-8239	-7759	-12509	13145
1.183333	-24	39	86	-58	-109	-22	16	-13	-19	2	-74	-66	-104	-14	-30	-58	-100	33	-87	-31	-108	-22	-102	-69	-65	-4	-101	-14	-75	-70	-145	-75	598	2672	-914	-18441	-8601	-9243	-4200	-13649	13358	-7572	-7318	-11400	193	-8215	-7704	-12514	8162
1.184167	-29	19	88	-69	-107	-34	11	-14	-17	6	-73	-66	-96	-17	-31	-60	-102	33	-86	-35	-105	-24	-101	-72	-64	-3	-100	-15	-96	-69	-150	-76	901	2699	-992	-18443	-9064	-9215	-4114	-13612	13612	-7537	-7281	-11417	-2805	-8193	-7647	-12526	11064
1.185000	-27	39	85	-60	-110	-39	11	-16	5	5	-77	-69	-99	-17	-32	-62	-100	30	-84	-39	-107	-27	-103	-69	-66	-4	-102	-19	-75	-72	-147	-77	-345	2713	-1051	-18444	-7761	-9174	-4027	-13593	13285	-7515	-7253	-11431	-1267	-8166	-7593	-12543	19625
1.185833	-27	34	84	-60	-110	-38	11	-18	-17	0	-77	-68	-99	-16	-31	-60	-96	27	-90	-29	-108	-26	-103	-70	-64	-3	-103	-17	-74	-72	-147	-79	-172	2712	-1097	-18449	-4104	-9157	-3943	-13576	12812	-7492	-7218	-11438	2357	-8145	-7536	-12563	10518
1.186667	-26	36	85	-58	-112	-34	9	-22	-22	0	-77	-70	-98	-19	-32	-62	-107	30	-87	-36	-108	-27	-103	-72	-67	-4	-108	-19	-77	-74	-139	-78	-627	2702	-1131	-18454	-311	-9125	-3864	-13563	12087	-7477	-7189	-11450	4571	-8128	-7481	-12591	8940
1.187500	-27	36	85	-62	-112	-36	11	-16	-18	3	-73	-68	-98	-16	-31	-60	-103	32	-86	-52	-110	-26	-102	-72	-63	-3	-101	-14	-74	-70	-146	-76	-744	2686	-1155	-18464	2996	-9094	-3794	-13546	11162	-7462	-7157	-11454	4253	-8105	-7419	-12633	16202
1.188333	-24	38	89	-58	-108	-34	12	-19	-17	20	-76	-66	-122	-18	-30	-60	-98	33	-84	-33	-107	-22	-99	-70	-65	-1	-99	-17	-77	-70	-146	-76	-710	2660	-1168	-18469	6347	-9063	-3727	-13543	10086	-7454	-7127	-11467	2776	-8094	-7369	-12670	9688
1.189167	-24	41	88	-59	-111	-36	11	-14	-15	4	-78	-67	-97	-15	-32	-60	-97	30	-85	-36	-109	-25	-102	-52	-66	-4	-101	-13	-73	-69	-144	-74	-927	2629	-1169	-18477	9141	-9035	-3670	-13543	8843	-7446	-7091	-11487	1060	-8076	-7310	-12722	7515
1.190000	-26	38	88	-59	-110	-31	11	-18	-22	3	-75	-70	-100	-18	-32	-62	-99	30	-84	-35	-105	-25	-102	-74	-66	-4	-102	-17	-77	-73	-149	-78	-932	2598	-1169	-18481	11076	-9005	-3620	-13543	7416	-7438	-7055	-11511	319	-8073	-7258	-12776	10757
1.190833	-26	36	87	-64	-115	-41	8	-17	-22	1	-76	-68	-98	-17	-30	-61	-102	29	-68	-36	-90	-25	-103	-70	-63	-3	-101	-13	-72	-68	-147	-75	-1641	2566	-1159	-18481	12903	-8970	-3578	-13548	5615	-7435	-7009	-11540	2142	-8057	-7196	-12830	6526
1.191667	-27	36	82	-60	-108	-50	10	-17	-21	0	-74	-67	-97	-17	-31	-61	-102	33	-85	-32	-105	-24	-101	-72	-66	-3	-98	-14	-76	-70	-146	-76	-1892	2543	-1147	-18479	14597	-8939	-3535	-13561	3462	-7414	-6965	-11583	3040	-8058	-7142	-12894	1285
1.192500	-28	38	87	-62	-111	-36	9	-15	-19	5	-76	-66	-99	-15	-31	-60	-102	29	-86	-34	-105	-26	-103	-74	-64	-3	-102	-15	-75	-70	-147	-76	728	2527	-1142	-18471	12797	-8909	-3496	-13580	2038	-7400	-6906	-11631	-1812	-8053	-7075	-12953	2130
1.193333	-27	38	86	-61	-112	-43	11	-16	-18	0	-87	-65	-100	-19	-33	-60	-102	28	-88	-35	-105	-22	-101	-72	-68	-3	-101	-14	-78	-72	-148	-81	-670	2503	-1138	-18463	11472	-8875	-3460	-13599	413	-7381	-6845	-11690	-1785	-8054	-7016	-13012	5796
1.194167	-25	35	86	-60	-110	-35	9	-16	-17	2	-74	-65	-95	-18	-30	-59	-99	35	-83	-33	-104	-25	-101	-68	-67	0	-99	-12	-76	-78	-148	-77	-634	2542	-1135	-18449	9535	-8842	-3415	-13621	-1184	-7359	-6774	-11755	-2498	-8054	-6940	-13074	-1657
1.195000	-23	40	91	-60	-109	-32	13	-19	-17	7	-67	-64	-96	-14	-28	-56	-100	35	-82	-31	-103	-23	-100	-67	-62	1	-97	-14	-75	-66	-137	-75	277	2573	-1146	-18430	6615	-8808	-3369	-13641	-2600	-7329	-6694	-11827	-2321	-8054	-6865	-13105	-1771
1.195833	-25	40	90	-57	-105	-33	12	-14	-19	6	-70	-60	-95	-16	-26	-57	-113	37	-81	-10	-103	-18	-100	-67	-64	2	-98	-10	-72	-65	-144	-73	-78	2623	-1168	-18417	3546	-8772	-3316	-13670	-4077	-7304	-6604	-11928	-1978	-8058	-6780	-13145	149
1.196667	-26	39	88	-58	-107	-33	11	-12	-17	5	-72	-63	-95	-15	-27	-58	-99	35	-82	-30	-103	-22	-99	-68	-57	0	-99	-13	-73	-75	-143	-76	230	2688	-1205	-18401	878	-8739	-3254	-13694	-5425	-7272	-6510	-11989	-2157	-8060	-6691	-13169	-5441
1.197500	-23	39	86	-58	-107	-31	11	-15	-21	6	-70	-59	-94	-15	-29	-56	-99	37	-84	-36	-102	-21	-99	-70	-63	0	-99	-12	-69	-67	-148	-74	1349	2777	-1253	-18389	-3621	-8706	-3186	-13721	-6243	-7246	-6413	-12074	-5991	-8065	-6587	-13185	-7760
1.198333	-26	41	93	-59	-110	-35	10	-36	16	6	-73	-66	-99	-19	-31	-59	-102	33	-86	-32	-107	-22	-100	-69	-65	-1	-100	-18	-77	-76	-147	-80	342	2875	-1319	-18386	-7666	-8674	-3110	-13749	-7252	-7216	-6309	-12153	-5971	-8064	-6505	-13195	501
1.199167	-30	38	84	-60	-113	-36	7	-19	-25	0	-74	-67	-97	-19	-31	-60	-102	32	-84	-33	-110	-18	-100	-70	-66	0	-101	-15	-77	-69	-147	-78	467	2998	-1385	-18377	-9247	-8642	-3025	-13771	-8110	-7183	-6195	-12224	-2841	-8062	-6401	-13190	-5901
1.200000	-26	39	86	-53	-108	-34	11	-33	-21	4	-72	-63	-98	-15	-30	-60	-102	35	-83	-31	-107	-18	-99	-68	-64	0	-99	-13	-75	-69	-148	-77	92	3126	-1471	-18378	-9686	-8608	-2929	-13789	-8849	-7153	-6082	-12285	-321	-8050	-6297	-13176	-12741
1.200833	-26	42	84	-58	-109	-35	11	-15	-18	3	-70	-64	-95	-13	-28	-56	-100	36	-60	-29	-104	-18	-99	-67	-64	3	-99	-14	-73	-67	-146	-77	-700	3266	-1559	-18378	-9808	-8571	-2830	-13806	-9556	-7122	-5968	-12383	-46	-8040	-6193	-13151	-6015
1.201667	-23	40	96	-58	-108	-35	11	-11	-15	6	-69	-62	-93	-17	-29	-56	-100	37	-84	-31	-105	-19	-96	-65	-63	-1	-97	-12	-51	-66	-146	-73	-513	3409	-1652	-18389	-8920	-8539	-2726	-13822	-10158	-7090	-5858	-12371	-606	-8023	-6089	-13124	-10488
1.202500	-23	43	85	-57	-107	-33	12	-12	-18	6	-63	-64	-97	-14	-26	-56	-99	34	-84	-29	-105	-18	-96	-66	-61	1	-98	-15	-73	-68	-145	-73	-302	3554	-1750	-18399	-7663	-8502	-2623	-13828	-10706	-7065	-5747	-12393	-1571	-8003	-5987	-13090	-15534
1.203333	-15	51	87	-57	-107	-33	13	-10	-17	8	-68	-62	-95	-13	-26	-57	-97	38	-83	-31	-104	-17	-96	-68	-61	4	-95	-13	-72	-65	-148	-72	-298	3697	-1849	-18416	-6499	-8472	-2521	-13839	-10995	-7035	-5645	-12394	-1852	-7979	-5895	-13050	-13132
1.204167	-23	44	88	-56	-107	-32	15	-11	-16	7	-70	-64	-97	-15	-28	-56	-125	35	-82	-53	-107	-15	-97	-68	-61	3	-98	-14	-73	-68	-146	-70	-794	3837	-1946	-18434	-4456	-8434	-2423	-13841	-11428	-7009	-5551	-12376	583	-7947	-5793	-13012	-16718
1.205000	-18	41	84	-27	-107	-33	12	-14	-18	5	-72	-64	-96	-13	-31	-57	-99	34	-84	-32	-109	-19	-99	-72	-63	8	-101	-11	-74	-69	-152	-75	-1836	3961	-2033	-18460	-673	-8400	-2337	-13841	-12237	-6980	-5461	-12365	4278	-7912	-5732	-12963	-22002
1.205833	-26	39	85	-62	-114	-34	10	-14	-17	6	-82	-78	-100	-16	-34	-59	-100	34	-86	-32	-107	-18	-100	-70	-64	0	-103	-15	-76	-72	-149	-75	373	4060	-2116	-18488	761	-8360	-2253	-13825	-12293	-6951	-5377	-12324	922	-7871	-5663	-12940	-22684
1.206667	-28	35	80	-62	-113	-36	6	-18	-22	5	-75	-69	-100	-18	-34	-60	-97	28	-92	-38	-112	-24	-113	-74	-68	-5	-102	-16	-78	-73	-150	-76	-65	4187	-2192	-18519	1705	-8320	-2187	-13811	-12199	-6918	-5304	-12275	662	-7827	-5608	-12922	-17918
1.207500	-30	39	82	-63	-112	-38	39	-18	-23	-24	-76	-29	-101	-15	-38	-61	-104	30	-86	-33	-108	-19	-102	-69	-65	0	-98	-14	-74	-72	-150	-75	-963	4289	-2246	-18543	3385	-8275	-2127	-13777	-12194	-6877	-5235	-12215	747	-7775	-5560	-12872	-23572
1.208333	-26	67	86	-60	-111	-36	9	-18	-21	5	-74	-65	-96	-13	-31	-60	-101	33	-85	-34	-105	-21	-100	-72	-65	0	-100	-14	-76	-69	-146	-77	-592	4370	-2299	-18576	4240	-8222	-2079	-13742	-12063	-6836	-5176	-12154	1686	-7713	-5524	-12838	-26055
1.209167	-23	42	84	-62	-111	-34	10	-15	-19	5	-77	-67	-95	-24	-32	-59	-99	34	-84	-34	-107	-23	-99	-69	-63	1	-100	-16	-74	-69	-150	-77	-1461	4444	-2334	-18606	4995	-8170	-2044	-13696	-11799	-6792	-5122	-12088	2691	-7655	-5499	-12812	-23147
1.210000	-22	42	85	-62	-107	-35	10	-16	-16	6	-74	-65	-95	-16	-32	-57	-98	34	-86	-31	-105	-24	-93	-74	-62	0	-99	-13	-70	-68	-149	-75	-1077	4499	-2368	-18633	6264	-8114	-2024	-13640	-11606	-6738	-5074	-12016	3976	-7591	-5478	-12780	-27117
1.210833	-25	40	89	-60	-107	-33	15	-18	-47	5	-73	-66	-96	-15	-33	-59	-100	33	-84	-31	-105	-22	-98	-69	-64	-1	-98	-13	-75	-69	-148	-75	621	4540	-2391	-18665	5398	-8050	-2006	-13577	-10962	-6680	-5029	-11946	636	-7517	-5464	-12757	-30911
1.211667	-27	39	82	-61	-113	-36	12	-17	-19	5	-73	-68	-97	-15	-29	-57	-101	33	-85	-33	-104	-23	-104	-86	-68	-1	-102	-13	-76	-68	-147	-75	80	4568	-2425	-18693	3381	-7987	-2002	-13508	-10210	-6621	-4989	-11885	-395	-7447	-5454	-12732	-22794
1.212500	-27	36	86	-57	-110	-34	13	-16	-30	4	-74	-66	-98	-17	-32	-62	-103	33	-85	-33	-107	-23	-99	-73	-65	-3	-100	-14	-74	-69	-143	-79	332	4585	-2453	-18723	3204	-7915	-2001	-13428	-9627	-6550	-4954	-11807	1933	-7372	-5446	-12704	-22600
1.213333	-27	38	86	-63	-110	-36	13	-19	-19	2	-75	-68	-98	-18	-30	-61	-101	33	-84	-33	-107	-24	-93	-72	-66	-4	-102	-16	-73	-68	-150	-77	508	4587	-2480	-18750	3677	-7841	-2002	-13346	-9091	-6475	-4919	-11739	4279	-7292	-5433	-12677	-30393
1.214167	-28	37	87	-63	-110	-36	10	-18	-23	5	-75	-68	-95	-21	-31	-63	-102	32	-85	-32	-108	-24	-100	-72	-64	-3	-101	-15	-75	-68	-151	-77	98	4574	-2516	-18778	3051	-7764	-1999	-13255	-8371	-6389	-4884	-11665	3637	-7206	-5414	-12643	-23462
1.215000	-25	38	88	-56	-110	-34	15	-17	-23	4	-75	-69	-96	-14	-31	-60	-100	35	-86	-33	-108	-23	-99	-72	-68	-3	-108	-15	-75	-70	-148	-77	706	4549	-2562	-18801	1733	-7680	-2006	-13166	-7410	-6303	-4854	-11596	1282	-7118	-5395	-12607	-21036
1.215833	-29	36	87	-61	-112	-38	15	-18	-74	3	-74	-68	-96	-16	-29	-61	-102	32	-86	-30	-107	-22	-100	-67	-65	0	-101	-14	-73	-65	-149	-74	780	4507	-2616	-18828	24	-7589	-2002	-13068	-6525	-6209	-4817	-11521	-905	-7033	-5361	-12561	-24539
1.216667	-25	38	87	-62	-112	-33	13	-18	-21	2	-74	-66	-95	-12	-28	-59	-107	35	-86	-34	-105	-24	-97	-70	-67	-4	-103	-13	-75	-67	-148	-77	845	4453	-2676	-18848	-1936	-7497	-2001	-12975	-5555	-6114	-4789	-11448	-1959	-6948	-5323	-12514	-19357
1.217500	-27	37	88	-59	-108	-32	11	-16	-19	8	-70	-67	-96	-15	-28	-58	-101	35	-85	-30	-104	-22	-99	-67	-63	-1	-99	-13	-74	-65	-148	-74	999	4367	-2750	-18871	-3747	-7404	-1994	-12879	-4405	-6016	-4754	-11363	-1039	-6847	-5278	-12457	-16885
1.218333	-24	40	91	-60	-111	-34	15	-15	-18	5	-72	-67	-95	-14	-29	-58	-98	37	-85	-22	-104	-19	-99	-62	-59	-1	-101	-15	-73	-66	-146	-77	132	4295	-2825	-18888	-4303	-7304	-1986	-12788	-3712	-5915	-4725	-11277	1996	-6755	-5228	-12400	-19134
1.219167	-25	39	88	-59	-108	-35	12	-19	-17	6	-76	-72	-95	-18	-30	-59	-99	36	-83	-33	-107	-24	-98	-66	-65	0	-100	-15	-76	-65	-147	-76	2159	4193	-2911	-18907	-6267	-7208	-1980	-12712	-2523	-5812	-4696	-11182	-1792	-6660	-5168	-12322	-17500
1.220000	-26	40	88	-60	-108	-34	13	-14	-17	7	-75	-67	-97	-15	-28	-58	-98	38	-85	-32	-120	-19	-88	-66	-62	0	-100	-15	-76	-69	-146	-75	2721	4077	-2997	-18915	-9309	-7107	-1976	-12607	-910	-5706	-4672	-11078	-3851	-6564	-5107	-12267	-8005
1.220833	-23	42	88	-60	-111	-34	5	-12	-21	5	-74	-63	-112	-15	-28	-58	-97	37	-82	-30	-105	-22	-98	-66	-62	2	-99	-12	-74	-66	-149	-76	941	3935	-3073	-18923	-10362	-7006	-1968	-12521	372	-5599	-4647	-10964	-3200	-6464	-5044	-12160	-8589
1.221667	-24	42	91	-57	-107	-30	13	-14	-17	8	-74	-63	-97	-15	-29	-58	-97	37	-92	-8	-103	-17	-98	-67	-62	2	-98	-13	-75	-68	-149	-75	1791	3799	-3150	-18927	-11236	-6903	-1968	-12435	1746	-5499	-4627	-10845	-2297	-6372	-4985	-12077	-9594
1.222500	-22	43	88	-67	-111	-35	10	-14	-17	7	-74	-62	-97	-15	-31	-58	-99	35	-83	-32	-107	-22	-100	-67	-63	0	-99	-12	-67	-66	-148	-69	1516	3633	-3217	-18924	-11120	-6803	-1975	-12349	3082	-5402	-4612	-10714	-1572	-6276	-4926	-11985	-1120
1.223333	-24	42	87	-59	-107	-32	12	-16	-15	6	-74	-65	-98	-17	-31	-59	-99	35	-85	-39	-105	-16	-100	-68	-64	-3	-101	-13	-75	-72	-152	-78	1027	3461	-3277	-18921	-9727	-6704	-1987	-12268	4274	-5306	-4604	-10587	-193	-6184	-4883	-11894	-207
1.224167	-27	40	87	-61	-112	-36	7	-15	-21	16	-77	-68	-98	-21	-31	-61	-98	33	-83	-35	-103	-22	-99	-69	-62	0	-100	-12	-75	-67	-150	-77	1751	3279	-3316	-18910	-8607	-6609	-2012	-12187	5665	-5208	-4596	-10449	-2481	-6093	-4828	-11800	-3782
1.225000	-31	37	87	-64	-110	-33	10	-17	-18	4	-75	-65	-99	-19	-32	-63	-102	32	-84	-34	-109	-22	-101	-69	-66	2	-100	-16	-76	-73	-152	-78	960	3092	-3346	-18899	-8092	-6516	-2031	-12102	6843	-5115	-4599	-10310	-3135	-6008	-4789	-11716	6369
1.225833	-28	40	86	-59	-127	-43	9	-17	-21	0	-76	-67	-98	-18	-29	-62	-103	30	-86	-35	-110	-23	-102	-72	-67	0	-104	-14	-77	-70	-150	-78	182	2902	-3352	-18880	-5134	-6421	-2064	-12020	7618	-5028	-4603	-10166	-168	-5923	-4770	-11617	11405
1.226667	-27	36	85	-59	-110	-36	8	-16	-22	5	-76	-64	-100	-18	-31	-65	-98	32	-84	-36	-105	-23	-99	-70	-65	0	-100	-14	-77	-69	-150	-78	187	2710	-3359	-18858	-917	-6335	-2097	-11932	8251	-4937	-4612	-10029	2824	-5849	-4759	-11531	2586
1.227500	-24	40	86	-60	-110	-24	11	-17	-21	-3	-75	-63	-96	-16	-31	-59	-101	36	-84	-34	-104	-22	-101	-74	-65	-1	-100	-14	-75	-68	-158	-78	-523	2519	-3347	-18834	2950	-6251	-2135	-11842	8617	-4862	-4628	-9890	3288	-5776	-4755	-11447	9788
1.228333	-28	39	87	-58	-109	-33	11	-13	-19	5	-76	-64	-96	-14	-29	-63	-100	34	-84	-43	-104	-19	-98	-67	-63	0	-99	-10	-72	-66	-147	-74	-510	2335	-3325	-18808	6595	-6168	-2171	-11755	8866	-4782	-4642	-9758	2258	-5710	-4762	-11377	14588
1.229167	-24	41	89	-57	-108	-32	34	-14	-19	5	-74	-62	-95	-14	-28	-59	-98	35	-83	-31	-103	-19	-97	-69	-62	0	-101	-11	-73	-65	-147	-73	-710	2158	-3297	-18785	9827	-6070	-2202	-11667	8810	-4714	-4666	-9639	907	-5659	-4780	-11313	10261
1.230000	-27	40	87	-58	-105	-32	12	-14	-16	6	-75	-61	-95	-13	-28	-61	-98	34	-83	-23	-105	-18	-98	-68	-63	0	-98	-11	-73	-68	-146	-74	-896	1992	-3273	-18759	12106	-6025	-2233	-11579	8714	-4650	-4682	-9526	-101	-5614	-4803	-11257	15823
1.230833	-23	40	86	-57	-110	-33	11	-15	-16	-13	-73	-63	-98	-18	-29	-58	-100	35	-83	-31	-107	-22	-98	-69	-64	-1	-102	-12	-76	-70	-146	-74	-544	1843	-3245	-18747	13376	-5959	-2252	-11490	8536	-4600	-4703	-9432	247	-5582	-4824	-11208	18969
1.231667	-25	37	85	-61	-109	-34	10	-14	-18	4	-75	-65	-96	-17	-31	-60	-132	30	-87	-33	-107	-43	-100	-70	-67	-4	-101	-12	-78	-70	-150	-79	-1011	1701	-3229	-18718	14812	-5906	-2267	-11407	7722	-4557	-4716	-9333	3448	-5570	-4849	-11177	15203
1.232500	-8	38	112	-62	-115	-41	24	-22	-27	1	-78	-67	-102	-19	-32	-62	-102	33	-88	-36	-111	-25	-101	-70	-66	-4	-100	-17	-77	-70	-167	-75	-28	1584	-3218	-18699	14833	-5856	-2262	-11317	7194	-4522	-4728	-9272	1393	-5564	-4864	-11144	13977
1.233333	-29	38	82	-64	-112	-39	11	-16	-19	5	-75	-67	-97	-19	-32	-62	-100	41	-88	-38	-111	-22	-100	-70	-68	-7	-103	-16	-75	-70	-150	-76	1456	1484	-3219	-18677	11941	-5816	-2243	-11238	7336	-4502	-4726	-9219	-1876	-5571	-4870	-11124	20456
1.234167	-27	39	84	-58	-110	-38	10	-25	-18	5	-75	-68	-94	-16	-32	-60	-102	35	-84	-33	-108	-23	-98	-69	-66	-1	-100	-14	-75	-70	-147	-76	-149	1408	-3232	-18652	9824	-5775	-2211	-11159	6991	-4486	-4708	-9174	-1824	-5595	-4868	-11110	21826
1.235000	-25	42	88	-58	-109	-33	13	-14	-15	7	-69	-62	-95	-15	-29	-56	-98	37	-84	-32	-113	-22	-99	-66	-63	13	-97	-12	-75	-68	-145	-73	793	1352	-3259	-18637	6209	-5748	-2159	-11083	6830	-4482	-4690	-9152	-1964	-5626	-4852	-11108	17349
1.235833	-28	43	91	-56	-109	-48	16	-13	-23	8	-69	-63	-96	-15	-28	-60	-100	37	-80	-31	-102	-19	-98	-68	-63	1	-100	-13	-74	-70	-144	-78	756	1312	-3301	-18618	2590	-5725	-2098	-11025	6784	-4490	-4658	-9141	-1235	-5675	-4814	-11108	21998
1.236667	-25	38	88	-57	-110	-34	16	-13	-18	4	-70	-63	-92	-13	-28	-58	-102	33	-90	-31	-105	-22	-98	-66	-65	0	-96	-12	-73	-69	-146	-74	-449	1294	-3357	-18608	-540	-5712	-2023	-10966	6658	-4507	-4615	-9146	154	-5730	-4761	-11110	23141
1.237500	-25	45	89	-56	-103	-31	17	-30	-14	7	-70	-63	-93	-13	-30	-57	-97	35	-83	-30	-102	-19	-97	-67	-60	0	-96	-11	-72	-62	-148	-74	-256	1295	-3422	-18595	-3804	-5697	-1936	-10920	6747	-4536	-4558	-9163	-2148	-5796	-4692	-11121	18638
1.238333	-23	43	90	-56	-108	-33	16	-13	-16	9	-66	-62	-96	-13	-28	-58	-97	39	-81	-33	-107	-21	-101	-59	-61	3	-95	-11	-73	-72	-145	-73	-365	1318	-3496	-18588	-8710	-5700	-1847	-10887	7006	-4570	-4492	-9192	-5220	-5870	-4610	-11128	24150
1.239167	-25	41	89	-57	-109	-36	13	-14	-3	6	-70	-67	-96	-15	-30	-58	-101	36	-84	-33	-103	-21	-96	-69	-64	-1	-99	-13	-73	-70	-147	-74	-1576	1356	-3575	-18570	-11671	-5698	-1755	-10863	6909	-4609	-4416	-9232	-3614	-5951	-4512	-11147	29633
1.240000	-27	39	90	-58	-109	-36	11	-15	-19	6	-70	-67	-98	-15	-31	-62	-77	37	-86	-34	-107	-24	-102	-83	-65	0	-99	-17	-77	-74	-150	-75	-1694	1413	-3653	-18583	-12566	-5708	-1663	-10852	6904	-4650	-4335	-9263	-449	-6032	-4403	-11162	19664
1.240833	-29	39	86	-59	-95	-42	11	-16	0	3	-73	-66	-100	-16	-29	-61	-100	33	-85	-34	-104	-19	-98	-69	-65	1	-98	-14	-74	-65	-146	-75	-2678	1516	-3721	-18580	-12529	-5711	-1565	-10845	6634	-4691	-4239	-9330	1165	-6104	-4286	-11167	21765
1.241667	-25	39	90	-57	-110	-33	12	-16	-15	5	-69	-65	-97	-19	-28	-57	-100	33	-83	-70	-103	-23	-101	-74	-63	0	-96	-15	-70	-70	-147	-75	-2795	1576	-3783	-18582	-11703	-5724	-1478	-10851	6397	-4727	-4147	-9388	869	-6177	-4162	-11176	25705
1.242500	-27	42	89	-49	-111	-35	13	-14	-16	5	-70	-65	-95	-15	-29	-62	-98	33	-85	-33	-105	-18	-98	-70	-63	0	-97	-29	-73	-69	-146	-61	-2809	1678	-3831	-18590	-10336	-5730	-1400	-10862	6260	-4763	-4054	-9446	-229	-6243	-4039	-11184	18450
1.243333	-24	41	91	-55	-107	-32	15	-14	-22	7	-69	-64	-94	-13	-26	-60	-97	33	-90	-32	-103	-21	-91	-69	-65	-1	-97	-12	-73	-67	-147	-73	-3178	1794	-3864	-18600	-8878	-5743	-1332	-10887	5837	-4789	-3961	-9497	-1344	-6302	-3915	-11188	19066
1.244167	-24	41	91	-57	-110	-33	17	-13	-17	-8	-72	-93	-97	-15	-29	-60	-100	33	-84	-32	-103	-22	-99	-72	-62	1	-97	-14	-70	-69	-148	-77	-3373	1919	-3879	-18619	-6849	-5752	-1275	-10884	5290	-4813	-3882	-9569	-975	-6352	-3802	-11195	20016
1.245000	-26	42	87	-58	-108	-36	15	-18	-21	1	-77	-66	-99	-15	-29	-61	-100	28	-85	-34	-107	-24	-100	-75	-69	-5	-100	-15	-75	-70	-147	-78	-4499	2057	-3881	-18642	-3252	-5764	-1230	-10960	4259	-4830	-3815	-9633	2715	-6392	-3701	-11202	13772
1.245833	-27	37	87	-57	-110	-36	13	-23	-19	3	-74	-69	-97	-15	-31	-63	-101	28	-88	-38	-107	-25	-101	-73	-66	2	-99	-16	-78	-70	-148	-77	-4387	2200	-3865	-18673	775	-5770	-1194	-11000	2970	-4838	-3744	-9693	3118	-6424	-3605	-11197	8386
1.246667	-27	41	88	-61	-110	-36	12	-17	-21	2	-78	-63	-96	-15	-27	-60	-100	33	-81	-36	-104	-22	-99	-70	-66	-5	-102	-15	-74	-67	-149	-76	-1417	2355	-3823	-18706	1720	-5777	-1162	-11040	2661	-4841	-3693	-9756	-634	-6443	-3526	-11200	10455
1.247500	-26	37	85	-65	-110	-38	11	-16	-22	3	-76	-64	-96	-17	-30	-62	-105	32	-90	-35	-110	-23	-100	-73	-66	-1	-81	-14	-77	-67	-148	-80	-2728	2517	-3770	-18751	4092	-5782	-1150	-11090	1813	-4836	-3659	-9812	185	-6460	-3466	-11191	10731
1.248333	-27	40	87	-59	-109	-36	12	-17	-19	2	-79	-65	-100	-17	-24	-61	-102	32	-88	-35	-113	-27	-104	-73	-66	-4	-100	-17	-78	-70	-150	-79	-2497	2686	-3708	-18799	5912	-5786	-1140	-11140	711	-4833	-3643	-9879	269	-6468	-3422	-11187	905
1.249167	-32	37	84	-63	-114	-38	12	-16	-26	1	-77	-66	-99	-17	-30	-61	-103	28	-90	-38	-105	-23	-100	-69	-67	-3	-100	-15	-75	-67	-146	-77	-1033	2858	-3631	-18859	7264	-5780	-1127	-11187	-359	-4818	-3636	-9931	1263	-6459	-3392	-11177	1162
1.250000	-25	39	86	-62	-112	-36	12	-18	-24	3	-76	-67	-99	-17	-29	-63	-101	27	-90	-45	-109	-24	-101	-73	-66	-1	-103	-18	-75	-68	-147	-77	-705	3037	-3556	-18921	8431	-5774	-1124	-11235	-1463	-4803	-3656	-9993	2404	-6454	-3380	-11171	1053
1.250833	-26	40	88	-62	-104	-28	13	-17	-17	6	-74	-66	-95	-16	-27	-61	-101	34	-90	-40	-105	-25	-100	-70	-64	-3	-101	-17	-74	-65	-150	-77	109	3220	-3478	-18997	9130	-5762	-1117	-11280	-2420	-4781	-3682	-10048	1027	-6435	-3384	-11162	-6398
1.251667	-24	38	86	-61	-105	-35	13	-17	-18	3	-76	-61	-96	-18	-29	-81	-102	28	-91	-35	-104	-24	-100	-70	-65	-3	-102	-17	-76	-70	-149	-77	1506	3402	-3401	-19077	6975	-5744	-1114	-11332	-3184	-4760	-3718	-10109	-2539	-6420	-3404	-11152	-7278
1.252500	-29	40	87	-61	-111	-40	9	-19	-19	4	-75	-66	-99	-19	-31	-61	-100	34	-92	-36	-108	-29	-103	-70	-66	-1	-102	-19	-75	-69	-148	-82	788	3580	-3335	-19168	5490	-5717	-1112	-11377	-4213	-4735	-3764	-10159	-1388	-6392	-3429	-11141	-1447
1.253333	-29	38	84	-61	-112	-35	12	-18	-23	3	-75	-67	-101	-22	-33	-61	-102	26	-91	-35	-105	-26	-102	-72	-66	-5	-102	-16	-79	-73	-151	-80	1338	3760	-3278	-19264	5638	-5687	-1107	-11420	-5227	-4704	-3814	-10206	1793	-6367	-3470	-11131	-11356
1.254167	-26	38	86	-60	-116	-40	11	-17	-19	3	-94	-51	-100	-18	-31	-60	-102	33	-91	-36	-105	-26	-102	-70	-64	-3	-102	-13	-75	-69	-146	-76	1848	3928	-3234	-19366	5484	-5645	-1099	-11462	-6337	-4667	-3865	-10247	2949	-6328	-3508	-11111	-15214
1.255000	-25	42	89	-60	-107	-34	13	-13	-17	9	-73	-63	-98	-17	-30	-59	-80	33	-87	-19	-103	-21	-99	-69	-62	-1	-101	-14	-75	-67	-147	-77	2096	4112	-3204	-19476	4203	-5601	-1087	-11502	-7269	-4633	-3917	-10281	1239	-6290	-3530	-11098	-9729
1.255833	-23	40	88	-58	-112	-33	21	-14	-19	6	-73	-64	-95	-16	-28	-59	-100	34	-87	-34	-108	-24	-100	-69	-64	-1	-100	-13	-61	-68	-152	-76	2276	4277	-3201	-19590	2558	-5548	-1085	-11544	-8076	-4596	-3966	-10313	-631	-6247	-3612	-11081	-15626
1.256667	-25	41	86	-61	-111	-36	11	-15	-19	6	-69	-65	-98	-18	-29	-58	-82	32	-88	-38	-109	-24	-101	-72	-65	-4	-103	-17	-74	-70	-146	-80	2343	4433	-3219	-19705	853	-5493	-1082	-11587	-8606	-4557	-4007	-10348	-1883	-6202	-3668	-11061	-18204
1.257500	-27	32	80	-60	-108	-32	12	-18	-18	0	-74	-64	-96	-19	-31	-59	-102	34	-88	-34	-105	-23	-100	-72	-65	0	-98	-14	-79	-66	-146	-66	2482	4589	-3253	-19812	-1005	-5427	-1081	-11620	-8994	-4510	-4040	-10343	-2133	-6152	-3725	-11037	-14875
1.258333	-24	41	86	-58	-109	-33	12	-12	-19	7	-73	-62	-96	-19	-30	-56	-93	35	-88	-32	-107	-36	-97	-69	-65	-1	-101	-13	-74	-67	-147	-77	1707	4725	-3318	-19917	-2271	-5360	-1089	-11652	-9630	-4462	-4070	-10348	424	-6085	-3777	-11016	-17494
1.259167	-24	41	86	-63	-113	-32	15	-5	-23	5	-77	-63	-97	-18	-28	-60	-99	37	-87	-35	-103	-22	-100	-70	-64	-3	-101	-15	-74	-70	-147	-79	1096	4858	-3407	-20006	-2643	-5294	-1104	-11678	-10435	-4415	-4083	-10338	1892	-6045	-3834	-10987	-22103
1.260000	-27	40	88	-56	-108	-35	17	-13	-18	5	-72	-64	-96	-18	-28	-58	-101	35	-85	-31	-117	-21	-100	-70	-65	1	-100	-15	-74	-68	-146	-75	3380	4977	-3520	-20081	-5723	-5225	-1125	-11701	-10184	-4350	-4090	-10319	-2795	-5990	-3887	-10955	-20871
1.260833	-22	44	88	-50	-110	-35	17	-14	-21	6	-73	-65	-96	-16	-27	-57	-100	37	-83	-31	-102	-21	-98	-69	-66	0	-81	-14	-75	-67	-119	-74	1880	5088	-3652	-20129	-7417	-5157	-1159	-11714	-9939	-4312	-4089	-10295	-2167	-5934	-3946	-10923	-16146
1.261667	-26	40	89	-59	-108	-30	17	-12	-17	7	-70	-75	-92	-16	-28	-56	-97	38	-86	-31	-102	-18	-96	-70	-63	0	-98	-13	-75	-66	-146	-76	1184	5192	-3816	-20158	-8053	-5094	-1204	-11724	-9798	-4258	-4081	-10257	-1467	-5880	-4002	-10890	-22672
1.262500	-26	43	89	-43	-108	-31	12	-13	-16	6	-72	-64	-94	-16	-28	-60	-96	37	-83	-30	-104	-17	-97	-70	-62	2	-110	-17	-72	-67	-145	-76	1402	5286	-4001	-20155	-8447	-5033	-1258	-11727	-9390	-4209	-4071	-10215	-151	-5830	-4061	-10857	-22623
1.263333	-25	44	88	-58	-107	-30	16	-11	-15	8	-73	-62	-95	-12	-29	-57	-99	35	-68	-29	-103	-18	-96	-69	-63	2	-100	-11	-68	-67	-145	-72	767	5375	-4209	-20118	-8261	-4979	-1324	-11721	-8965	-4161	-4059	-10176	910	-5775	-4120	-10817	-19380
1.264167	-24	43	89	-61	-112	-33	16	-15	-9	-5	-74	-65	-98	-15	-29	-58	-103	37	-81	-31	-104	-21	-98	-68	-64	1	-102	-18	-76	-72	-147	-76	348	5467	-4437	-20051	-6873	-4931	-1403	-11709	-8636	-4116	-4047	-10117	1550	-5726	-4182	-10778	-23943
1.265000	-28	40	85	-62	-114	-35	15	-15	-22	3	-76	-68	-99	-19	-31	-62	-103	30	-91	-35	-111	-27	-103	-75	-67	-5	-103	-15	-78	-73	-151	-80	969	5540	-4685	-19942	-6590	-4893	-1490	-11691	-7859	-4077	-4044	-10059	-1269	-5677	-4245	-10745	-26622
1.265833	-33	44	82	-63	-114	-47	10	-21	-24	1	-76	-70	-102	-23	-33	-66	-102	30	-86	-35	-109	-24	-103	-76	-65	-3	-96	-5	-76	-75	-152	-77	86	5638	-4949	-19791	-5353	-4856	-1575	-11668	-7326	-4036	-4034	-9998	-428	-5626	-4303	-10696	-18140
1.266667	-26	39	86	-61	-113	-36	13	-15	-17	6	-70	-67	-105	-16	-38	-61	-100	33	-85	-35	-107	-24	-104	-72	-63	-1	-102	-17	-72	-70	-149	-78	165	5737	-5228	-19603	-1926	-4822	-1646	-11638	-6887	-3999	-4035	-9932	2728	-5570	-4362	-10649	-23092
1.267500	-27	43	87	-59	-108	-35	13	-16	-19	5	-74	-66	-97	-17	-30	-63	-103	35	-84	-31	-108	-21	-102	-72	-63	-21	-102	-14	-53	-69	-151	-78	-442	5851	-5517	-19377	1910	-4790	-1764	-11607	-6563	-3961	-4040	-9873	4807	-5516	-4418	-10602	-30222
1.268333	-25	42	86	-59	-111	-35	12	-16	-19	8	-74	-64	-99	-15	-29	-61	-101	32	-85	-35	-107	-17	-101	-69	-63	-1	-102	-12	-76	-68	-148	-77	-735	5975	-5813	-19115	5283	-4761	-1852	-11573	-6319	-3925	-4046	-9809	4212	-5454	-4472	-10551	-23451
1.269167	-25	40	90	-64	-80	-33	15	1	-17	9	-73	-63	-96	-15	-31	-60	-100	35	-84	-30	-105	-21	-100	-68	-62	0	-99	0	-72	-69	-130	-77	-237	6113	-6114	-18823	8284	-4734	-1939	-11540	-6037	-3887	-4076	-9747	2639	-5390	-4522	-10499	-25443
1.270000	-24	41	89	-57	-110	-34	15	-17	-18	7	-73	-63	-95	-14	-29	-52	-100	34	-85	-58	-104	-21	-100	-69	-64	-1	-101	-12	-73	-67	-146	-77	-574	6271	-6417	-18508	10660	-4703	-2023	-11511	-5725	-3854	-4115	-9686	1056	-5324	-4566	-10445	-29414
1.270833	-23	40	92	-56	-109	-5	17	-13	-18	9	-74	-64	-96	-13	-28	-60	-98	35	-80	-32	-102	-19	-98	-68	-64	-1	-99	-11	-69	-66	-147	-74	-495	6441	-6715	-18171	12078	-4666	-2100	-11481	-5402	-3807	-4145	-9624	-63	-5250	-4615	-10389	-25635
1.271667	-25	41	89	-57	-104	-35	15	-17	-17	6	-73	-64	-95	-24	-32	-58	-103	35	-84	-32	-105	-24	-101	-69	-65	0	-100	-12	-77	-68	-148	-76	-698	6627	-7004	-17822	12924	-4624	-2172	-11454	-5310	-3764	-4195	-9570	1278	-5173	-4659	-10332	-25591
1.272500	-28	26	81	-61	-111	-34	13	-17	-18	5	-74	-67	-97	-15	-31	-60	-101	30	-92	-35	-108	-23	-93	-72	-62	-3	-103	-13	-68	-68	-149	-78	-1508	6827	-7282	-17468	14537	-4574	-2237	-11429	-5700	-3712	-4247	-9514	4043	-5091	-4695	-10274	-27897
1.273333	-25	39	84	-60	-109	-35	10	-17	-23	3	-77	-68	-98	-17	-38	-61	-102	29	-91	-35	-113	-29	-103	-74	-67	-8	-104	-16	-79	-73	-152	-79	632	7040	-7539	-17112	13236	-4510	-2296	-11415	-5314	-3652	-4309	-9460	-310	-4999	-4732	-10214	-26346
1.274167	-30	37	81	-65	-70	-40	9	-22	-18	2	-78	-68	-99	-19	-32	-62	-104	30	-88	-39	-109	-24	-103	-69	-64	-4	-101	-14	-77	-70	-150	-78	217	7271	-7758	-16760	10973	-4430	-2339	-11379	-4585	-3581	-4370	-9395	-1616	-4904	-4761	-10150	-21515
1.275000	-27	41	82	-59	-111	-35	13	-15	-19	5	-76	-64	-95	-15	-31	-60	-108	29	-86	-30	-100	-21	-101	-69	-67	-4	-103	-14	-75	-73	-148	-76	-431	7498	-7964	-16415	8777	-4344	-2383	-11345	-4061	-3504	-4432	-9342	-2729	-4809	-4789	-10084	-20595
1.275833	-26	38	86	-59	-114	-32	15	-15	-18	5	-72	-63	-97	-15	-28	-59	-98	35	-85	-33	-105	-23	-94	-73	-63	-3	-99	-13	-72	-70	-146	-78	546	7724	-8137	-16093	5758	-4238	-2421	-11329	-3502	-3418	-4497	-9282	-2861	-4711	-4816	-10020	-18353
1.276667	-24	41	88	-59	-107	-35	16	-13	-10	2	-72	-66	-96	-16	-6	-62	-100	34	-85	-31	-104	-25	-102	-70	-63	-1	-101	-14	-75	-73	-147	-77	274	7945	-8273	-15786	2936	-4124	-2459	-11304	-2749	-3321	-4568	-9226	-2254	-4614	-4848	-9951	-14107
1.277500	-26	40	88	-55	-109	-36	13	-17	-15	7	-72	-63	-93	-13	-27	-62	-95	33	-83	-30	-104	-25	-101	-70	-61	0	-97	-13	-74	-79	-146	-78	93	8158	-8376	-15503	491	-3999	-2494	-11278	-2031	-3222	-4634	-9168	-1423	-4516	-4879	-9884	-10622
1.278333	-26	40	88	-57	-108	-34	16	-14	-17	5	-73	-63	-97	-10	-31	-62	-101	11	-83	-30	-104	-23	-100	-69	-64	-1	-99	-13	-77	-70	-149	-75	1067	8354	-8445	-15243	-3287	-3859	-2527	-11247	-1032	-3124	-4707	-9111	-4867	-4435	-4915	-9817	-9859
1.279167	-23	42	88	-58	-96	-38	13	-15	-16	5	-73	-62	-98	-16	-29	-58	-101	35	-84	-33	-110	-24	-100	-68	-64	0	-100	-16	-76	-70	-144	-75	373	8527	-8475	-15013	-7151	-3717	-2567	-11220	-168	-3019	-4772	-9056	-5475	-4336	-4953	-9748	908
1.280000	-28	42	85	-59	-108	-32	13	-15	-18	4	-73	-63	-97	-17	-31	-59	-111	35	-83	-33	-107	-23	-99	-68	-67	0	-99	-12	-74	-72	-147	-79	236	8676	-8473	-14803	-8742	-3570	-2608	-11193	624	-2915	-4838	-9001	-2622	-4259	-5000	-9681	5637
1.280833	-16	40	88	-59	-110	-39	10	-15	-18	6	-74	-63	-98	-17	-26	-58	-99	34	-83	-31	-108	-25	-99	-72	-67	0	-97	-28	-72	-72	-145	-73	-167	8801	-8445	-14616	-8782	-3421	-2653	-11165	1344	-2813	-4906	-8945	482	-4185	-5046	-9615	1648
1.281667	-25	40	86	-59	-104	-36	12	-15	-14	1	-73	-65	-97	-11	-30	-62	-100	32	-84	-34	-104	-26	-100	-70	-66	-1	-99	-15	-74	-75	-149	-81	-619	8891	-8386	-14457	-8295	-3280	-2708	-11143	1801	-2721	-4970	-8891	638	-4126	-5105	-9551	10929
1.282500	-27	37	86	-60	-111	-40	11	-19	-22	1	-76	-64	-97	-18	-28	-61	-100	33	-83	-35	-105	-24	-100	-69	-66	-3	-99	-17	-73	-73	-146	-74	-200	8958	-8297	-14318	-7367	-3136	-2761	-11120	2261	-2633	-5034	-8839	-606	-4071	-5164	-9483	16010
1.283333	-26	39	85	-58	-110	-35	13	-14	-21	6	-72	-60	-115	-14	-29	-60	-101	35	-87	-31	-104	-22	-97	-69	-63	0	-97	-14	-72	-70	-147	-74	-594	8986	-8190	-14210	-6179	-3007	-2825	-11105	2487	-2553	-5097	-8793	-1799	-4025	-5231	-9423	15032
1.284167	-24	39	71	-57	-107	-36	17	-16	30	7	-73	-60	-97	-14	-28	-57	-99	38	-84	-30	-104	-22	-98	-68	-63	0	-102	-17	-73	-69	-147	-76	-797	8991	-8059	-14137	-4499	-2889	-2894	-11092	2576	-2485	-5160	-8747	-1848	-3994	-5304	-9366	20487
1.285000	-30	35	82	-58	-111	-36	11	-17	-22	5	-76	-62	-97	-17	-30	-63	-102	30	-91	-35	-107	-24	-100	-72	-64	-3	-101	-16	-75	-73	-148	-75	-1355	8964	-7917	-14098	-1929	-2788	-2973	-11083	2363	-2423	-5220	-8705	343	-3973	-5382	-9316	24101
1.285833	-26	38	96	-60	-112	-38	11	-18	-22	4	-77	-64	-102	-16	-31	-61	-102	33	-85	-35	-105	-23	-102	-69	-69	-3	-103	-14	-75	-73	-147	-76	-2497	8918	-7751	-14089	2283	-2702	-3060	-11085	1415	-2374	-5296	-8665	4032	-3958	-5465	-9271	22591
1.286667	-27	36	87	-60	-109	-33	15	-17	-23	6	-70	-61	-96	-8	-32	-61	-100	34	-85	-35	-107	-25	-101	-67	-65	0	-98	-16	-78	-75	-145	-76	-661	8856	-7576	-14129	4897	-2625	-3151	-11087	809	-2326	-5358	-8627	471	-3949	-5551	-9228	22580
1.287500	-25	34	80	-61	-112	-32	12	-16	-17	5	-73	-67	-95	-17	-29	-59	-99	35	-83	-34	-105	-22	-82	-68	-66	2	-102	-16	-77	-72	-147	-74	-245	8779	-7376	-14213	5712	-2570	-3246	-11087	505	-2287	-5431	-8593	-1456	-3954	-5634	-9194	30766
1.288333	-24	40	88	-60	-107	-33	15	-14	-18	8	-74	-63	-95	-16	-29	-61	-96	33	-84	-32	-108	-21	-98	-65	-64	0	-98	-15	-75	-69	-147	-76	-1524	8692	-7173	-14353	7582	-2529	-3350	-11097	-360	-2250	-5506	-8559	-1148	-3963	-5727	-9172	30399
1.289167	-28	35	88	-58	-111	-36	12	-18	-17	7	-75	-64	-99	-19	-30	-60	-100	37	-83	-31	-109	-24	-101	-65	-62	0	-99	-15	-76	-81	-149	-73	-452	8600	-6954	-14549	8366	-2505	-3456	-11094	-1272	-2229	-5581	-8533	-142	-3979	-5818	-9154	28417
1.290000	-28	37	90	-60	-113	-36	10	-17	-24	4	-75	-66	-101	-15	-32	-61	-102	20	-87	-34	-110	-24	-103	-69	-69	-1	-101	-16	-77	-70	-149	-77	-462	8503	-6732	-14800	8822	-2496	-3556	-11102	-2143	-2204	-5662	-8522	876	-3999	-5903	-9142	32691
1.290833	-25	37	80	-68	-115	-35	9	-19	-23	4	-76	-66	-99	-18	-32	-62	-102	37	-85	-34	-107	-21	-100	-66	-64	0	-100	-14	-76	-70	-148	-78	-563	8411	-6501	-15105	9012	-2489	-3679	-11094	-2986	-2179	-5748	-8482	1949	-4021	-5987	-9136	32203
1.291667	-26	37	87	-62	-114	-36	10	-18	-22	8	-73	-65	-96	-16	-29	-60	-101	37	-88	-32	-107	-23	-101	-70	-63	-4	-101	-15	-75	-70	-147	-76	466	8323	-6268	-15475	7306	-2503	-3798	-11094	-3509	-2149	-5839	-8462	-1151	-4045	-6066	-9132	30296
1.292500	-29	39	88	-59	-110	-32	11	-21	-17	7	-73	-63	-96	-16	-33	-60	-98	36	-90	-35	-115	-25	-102	-70	-65	-1	-97	-13	-75	-73	-148	-76	257	8239	-6028	-15892	3963	-2506	-3905	-11083	-4149	-2123	-5930	-8444	-2614	-4070	-6136	-9133	32589
1.293333	-29	38	87	-60	-112	-35	10	-21	-18	9	-74	-66	-98	-14	-17	-61	-102	35	-87	-33	-108	-24	-103	-73	-63	-5	-101	-16	-77	-73	-146	-77	-78	8158	-5789	-16350	2478	-2518	-4019	-11070	-5013	-2092	-6026	-8426	-78	-4091	-6200	-9129	32767
1.294167	-36	39	88	-59	-103	-33	17	-18	-19	6	-70	-66	-99	-15	-31	-63	-102	36	-84	-34	-105	-23	-102	-69	-63	-3	-100	-13	-75	-70	-152	-78	563	8082	-5554	-16846	1733	-2525	-4125	-11048	-5716	-2064	-6122	-8410	2346	-4106	-6256	-9123	32628
1.295000	-25	42	91	-59	-109	-32	13	-14	-18	7	-68	-64	-94	-14	-55	-63	-98	40	-85	-33	-105	-22	-98	-70	-66	-1	-100	-10	-74	-68	-146	-74	511	8010	-5329	-17370	42	-2530	-4229	-11023	-6486	-2030	-6218	-8395	1722	-4116	-6298	-9110	32767
1.295833	-27	43	91	-56	-107	-31	13	-15	-15	9	-69	-63	-96	-14	-27	-59	-97	37	-62	-29	-103	-21	-95	-70	-63	-5	-97	-11	-75	-67	-144	-75	761	7934	-5116	-17909	-2255	-2526	-4325	-10997	-7109	-1999	-6317	-8381	-369	-4126	-6333	-9093	32767
1.296667	-25	43	89	-55	-105	-35	12	-15	-16	8	-67	-62	-94	-13	-27	-60	-98	38	-84	-29	-104	-21	-100	-70	-65	-3	-98	-12	-74	-69	-144	-74	756	7853	-4921	-18458	-4443	-2520	-4416	-10965	-7601	-1972	-6417	-8371	-1996	-4120	-6362	-9069	32767
1.297500	-28	43	88	-55	-109	-32	13	-13	-17	7	-70	-63	-95	-16	-29	-57	-100	35	-87	-32	-104	-22	-95	-69	-63	0	-98	-11	-75	-69	-146	-74	854	7763	-4746	-18985	-6913	-2504	-4499	-10942	-7972	-1944	-6508	-8366	-2675	-4110	-6377	-9050	32402
1.298333	-25	42	87	-58	-109	-34	12	-16	-21	5	-74	-64	-96	-16	-36	-61	-100	28	-88	-34	-107	-25	-100	-72	-69	-7	-100	-16	-74	-72	-147	-79	736	7662	-4593	-19494	-9181	-2489	-4574	-10916	-8360	-1922	-6606	-8362	-1677	-4092	-6388	-8992	31930
1.299167	-8	38	86	-61	-112	-39	6	-17	-19	1	-74	-65	-99	-17	-31	-63	-102	34	-88	-33	-105	-25	-105	-69	-65	0	-99	-11	-76	-70	-146	-77	-424	7547	-4470	-19967	-9832	-2455	-4635	-10892	-9137	-1894	-6690	-8355	1890	-4059	-6388	-8937	31082
1.300000	-28	39	87	-58	-110	-36	12	-16	-21	4	-73	-49	-97	-17	-29	-65	-99	34	-85	-33	-107	-24	-101	-73	-65	-4	-102	-14	-75	-68	-148	-76	586	7419	-4378	-20386	-10975	-2423	-4689	-10874	-9700	-1872	-6768	-8352	-371	-4019	-6383	-8870	27365
1.300833	-27	41	86	-60	-108	-35	13	-13	-17	6	-72	-62	-96	-16	-30	-60	-100	35	-85	-33	-108	-23	-99	-66	-62	1	-97	-13	-73	-68	-146	-76	1738	7270	-4317	-20753	-13812	-2384	-4725	-10858	-9573	-1851	-6838	-8351	-3576	-3969	-6376	-8795	28651
1.301667	-27	42	89	-58	-109	-33	33	-13	-17	6	-70	-60	-94	-11	-30	-59	-97	35	-86	-34	-105	-22	-98	-67	-64	-1	-100	-14	-74	-70	-144	-73	-362	7098	-4287	-21055	-14059	-2346	-4748	-10851	-9902	-1835	-6899	-8348	-2779	-3910	-6370	-8714	29335
1.302500	-25	38	88	-60	-108	-35	12	-11	-19	4	-70	-64	-95	-18	-31	-59	-100	36	-78	-34	-107	-23	-96	-68	-66	-1	-96	-10	-72	-69	-146	-76	478	6908	-4292	-21288	-14429	-2308	-4763	-10852	-10206	-1817	-6948	-8346	-1955	-3837	-6367	-8623	24320
1.303333	-25	41	91	-58	-108	-34	15	-11	-16	-4	-69	-64	-94	-16	-31	-61	-97	36	-83	-30	-102	-22	-97	-66	-62	0	-97	-12	-75	-72	-147	-74	452	6698	-4327	-21444	-14083	-2270	-4775	-10856	-10349	-1782	-6992	-8346	-596	-3767	-6363	-8531	23116
1.304167	-21	42	91	-57	-109	-34	19	-13	-15	8	-72	-63	-95	-15	-32	-59	-98	36	-83	-31	-105	-24	-101	-65	-63	0	-96	-23	-73	-70	-148	-74	-326	6468	-4386	-21529	-12702	-2245	-4759	-10875	-10676	-1788	-7008	-8346	1226	-3685	-6365	-8435	22817
1.305000	-25	41	90	-57	-109	-36	11	-15	-16	5	-75	-66	-99	-41	-35	-52	-108	33	-85	-34	-105	-24	-102	-69	-62	0	-100	-15	-77	-74	-151	-77	222	6223	-4471	-21545	-10978	-2219	-4746	-10898	-11048	-1775	-7021	-8350	-249	-3606	-6373	-8345	16694
1.305833	-22	38	86	-62	-114	-41	10	-15	-21	1	-75	-68	-98	-18	-31	-63	-105	35	-87	-49	-108	-27	-104	-72	-68	-4	-103	-14	-75	-73	-148	-78	388	5963	-4565	-21480	-10556	-2200	-4727	-10927	-11365	-1772	-7018	-8344	-2407	-3519	-6384	-8259	16671
1.306667	-27	37	88	-61	-112	-48	8	-13	-25	3	-97	-69	-100	-22	-35	-64	-108	32	-90	-35	-111	-26	-104	-73	-66	-5	-100	-16	-76	-74	-153	-79	-348	5700	-4676	-21352	-8368	-2194	-4698	-10956	-12192	-1764	-7003	-8344	-574	-3440	-6402	-8170	21052
1.307500	-28	27	86	-62	-116	-44	7	-18	-23	1	-77	-67	-100	-18	-34	-62	-104	30	-86	-36	-139	-25	-104	-70	-66	-4	-101	-16	-74	-73	-148	-76	-213	5427	-4790	-21162	-4391	-2181	-4662	-10993	-13009	-1760	-6969	-8333	2643	-3358	-6418	-8085	9856
1.308333	-24	38	89	-55	-109	-36	12	-15	-19	2	-70	-66	-97	-23	-32	-62	-101	35	-85	-33	-105	-24	-102	-70	-65	-1	-97	-16	-74	-73	-151	-78	-639	5156	-4896	-20921	-499	-2184	-4623	-11025	-14081	-1754	-6928	-8328	3679	-3287	-6437	-8014	8054
1.309167	-26	46	89	-58	-111	-38	13	-15	-16	5	-72	-67	-96	-16	-31	-60	-98	33	-84	-32	-104	-21	-101	-69	-62	-1	-98	-13	-75	-68	-146	-75	-377	4885	-4998	-20633	2745	-2186	-4586	-11058	-15455	-1760	-6866	-8311	2675	-3217	-6460	-7948	11292
1.310000	-23	38	90	-56	-111	-32	12	-14	-16	5	-69	-69	-96	-18	-32	-63	-99	36	-83	-31	-107	-24	-102	-70	-64	0	-99	-13	-76	-70	-150	-77	-495	4626	-5105	-20317	5637	-2195	-4541	-11089	-16698	-1763	-6799	-8297	1182	-3159	-6480	-7896	3779
1.310833	-26	41	89	-57	-110	-36	12	-14	-19	7	-73	-68	-96	-15	-31	-60	-98	36	-85	-33	-104	-24	-102	-78	-61	-3	-99	-15	-75	-69	-146	-75	-527	4376	-5156	-19973	7598	-2210	-4508	-11116	-17912	-1774	-6726	-8275	-422	-3108	-6506	-7849	2555
1.311667	-28	39	88	-58	-97	-39	15	-16	-40	5	-76	-66	-97	-15	-31	-63	-102	33	-83	-33	-105	-22	-103	-69	-65	-3	-100	-16	-75	-72	-149	-90	-267	4140	-5214	-19609	8742	-2226	-4470	-11138	-19253	-1784	-6645	-8254	-636	-3065	-6525	-7818	4103
1.312500	-28	38	86	-57	-112	-39	12	-16	-23	3	-74	-68	-97	-17	-33	-60	-101	34	-86	-33	-98	-24	-102	-74	-66	-14	-104	-15	-76	-73	-147	-76	-1180	3921	-5249	-19235	10349	-2248	-4434	-11154	-20925	-1803	-6562	-8230	2455	-3030	-6549	-7791	-816
1.313333	-32	36	85	-58	-112	-36	12	-14	-23	5	-76	-68	-96	-17	-35	-70	-103	34	-87	-33	-110	-25	-102	-73	-66	-4	-101	-18	-77	-69	-148	-79	-966	3720	-5268	-18853	11403	-2267	-4398	-11164	-22608	-1821	-6482	-8199	2141	-3003	-6556	-7778	-5579
1.314167	-28	26	84	-61	-110	-48	10	-18	-24	1	-78	-67	-98	-17	-31	-62	-103	35	-87	-32	-107	-24	-104	-74	-65	-6	-99	-17	-56	-68	-146	-67	1316	3541	-5263	-18487	8641	-2291	-4358	-11161	-23573	-1838	-6398	-8169	-2446	-2979	-6563	-7767	-2349
1.315000	-28	38	84	-58	-110	-35	13	-17	-19	4	-73	-61	-97	-18	-32	-60	-104	32	-88	-35	-107	-24	-103	-74	-66	-4	-101	-17	-77	-70	-147	-80	-400	3384	-5251	-18136	6485	-2314	-4322	-11155	-24656	-1857	-6318	-8130	-2535	-2963	-6574	-7763	859
1.315833	-29	38	85	-61	-111	-39	8	-18	-23	1	-78	-68	-100	-18	-31	-63	-101	34	-81	-32	-108	-26	-102	-73	-63	-3	-99	-16	-73	-70	-145	-75	158	3247	-5229	-17776	3427	-2338	-4278	-11140	-25490	-1876	-6252	-8094	-2597	-2943	-6575	-7764	-5980
1.316667	-27	39	88	-57	-108	-51	-12	-14	-18	5	-46	-65	-94	-15	-30	-60	-100	37	-86	-34	-105	-23	-102	-73	-63	-1	-98	-13	-72	-68	-148	-64	527	3124	-5193	-17435	312	-2370	-4234	-11122	-26018	-1895	-6179	-8055	-1115	-2935	-6576	-7773	-3381
1.317500	-29	42	88	-58	-109	-35	12	-14	-19	6	-75	-65	-95	-15	-29	-64	-99	36	-83	-32	-104	-22	-101	-73	-64	0	-100	-15	-73	-66	-147	-79	42	3023	-5153	-17128	-2498	-2401	-4183	-11102	-26409	-1910	-6122	-8019	112	-2921	-6570	-7787	-838
1.318333	-29	40	86	-59	-111	-35	12	-15	-14	2	-77	-63	-97	-16	-30	-62	-104	34	-84	-35	-107	-21	-99	-73	-68	-4	-98	-16	-77	-70	-147	-76	365	2935	-5112	-16837	-4780	-2440	-4132	-11079	-26552	-1924	-6073	-7975	-1114	-2912	-6562	-7807	-5956
1.319167	-29	43	88	-58	-109	-34	11	-16	-19	3	-74	-65	-97	-17	-30	-61	-100	36	-82	-35	-105	-29	-102	-72	-66	-5	-76	-16	-79	-73	-148	-76	973	2863	-5076	-16563	-8461	-2481	-4077	-11059	-26253	-1939	-6032	-7940	-4296	-2903	-6553	-7825	-4101
1.320000	-25	39	85	-61	-111	-36	15	-14	-18	3	-75	-66	-114	-17	-27	-59	-97	35	-86	-36	-104	-21	-99	-72	-64	-1	-101	-12	-73	-68	-149	-76	2	2803	-5061	-16288	-10832	-2527	-4017	-11039	-26101	-1944	-5992	-7898	-2978	-2892	-6540	-7847	5221
1.320833	-33	44	88	-56	-110	-35	11	-14	-18	7	-74	-64	-96	-17	-30	-61	-97	36	-83	-35	-103	-21	-101	-69	-63	13	-98	-14	-72	-69	-148	-75	105	2755	-5011	-16077	-10768	-2584	-3952	-11029	-25758	-1948	-5959	-7860	728	-2888	-6525	-7870	-2450
1.321667	-24	43	90	-62	-110	-32	9	-13	-14	7	-74	-63	-93	-17	-27	-58	-100	36	-84	-35	-107	-23	-101	-70	-60	-1	-97	-11	-75	-69	-145	-75	-367	2755	-4986	-15863	-9650	-2651	-3889	-11027	-25509	-1954	-5926	-7826	2776	-2884	-6505	-7899	-4161
1.322500	-24	42	88	-57	-111	-34	15	-14	-19	5	-74	-63	-98	-18	-29	-60	-98	19	-85	-33	-107	-18	-100	-68	-62	-3	-97	-13	-73	-68	-148	-76	-397	2677	-4967	-15668	-8380	-2722	-3816	-11035	-25124	-1957	-5901	-7793	1901	-2883	-6486	-7937	3475
1.323333	-25	42	86	-57	-110	-35	6	-14	-16	8	-69	-63	-105	-17	-29	-60	-101	34	-82	-34	-104	-24	-100	-72	-62	-1	-98	-11	-72	-73	-148	-79	-311	2644	-4949	-15496	-6700	-2806	-3750	-11056	-24416	-1953	-5873	-7764	559	-2895	-6462	-7970	-1867
1.324167	-23	38	84	-58	-112	-36	12	-18	-21	4	-74	-66	-99	-19	-31	-59	-101	34	-84	-33	-103	-21	-97	-67	-64	-36	-101	-10	-78	-70	-148	-93	-924	2620	-4930	-15334	-4545	-2891	-3680	-11088	-23719	-1974	-5849	-7738	-171	-2912	-6441	-8016	-3443
1.325000	-28	40	86	-58	-114	-36	9	-18	-18	5	-85	-63	-96	-19	-31	-60	-102	32	-85	-33	-107	-28	-101	-74	-63	-3	-100	-14	-75	-74	-151	-77	-957	2596	-4913	-15196	-1950	-3008	-3610	-11130	-23173	-1986	-5825	-7721	-512	-2940	-6412	-8060	711
1.325833	-26	39	86	-59	-112	-36	10	-17	-22	5	-75	-66	-98	-19	-31	-64	-107	33	-87	-38	-107	-21	-100	-72	-64	-3	-101	-13	-77	-73	-150	-80	-1616	2574	-4882	-15075	1754	-3097	-3539	-11180	-22847	-2005	-5808	-7727	1336	-2980	-6374	-8109	-2817
1.326667	-28	41	89	-84	-110	-17	12	-23	-21	4	-72	-64	-93	-16	-28	-61	-100	33	-85	-36	-107	-23	-101	-69	-69	-5	-85	-13	-75	-64	-148	-77	-2325	2565	-4850	-14975	6245	-3212	-3469	-11240	-22714	-2034	-5780	-7690	2766	-3033	-6359	-8161	-7486
1.327500	-25	43	86	-58	-109	-35	12	-14	-15	5	-73	-62	-94	-15	-29	-59	-102	27	-83	-32	-104	-23	-104	-67	-64	0	-99	-12	-73	-69	-150	-76	-26	2549	-4802	-14888	7597	-3337	-3398	-11308	-21767	-2075	-5767	-7689	-986	-3102	-6344	-8223	-5303
1.328333	-27	43	90	-59	-107	-33	12	-16	-27	7	-72	-58	-96	-13	-29	-56	-100	34	-86	-32	-102	-23	-100	-69	-64	0	-99	-11	-74	-68	-149	-74	-1312	2533	-4741	-14828	9606	-3468	-3336	-11375	-20934	-2126	-5742	-7692	399	-3192	-6312	-8283	-1162
1.329167	-26	42	88	-56	-107	-35	13	-11	-17	10	-70	-62	-96	-14	-28	-58	-100	32	-85	-31	-108	-21	-94	-66	-60	2	-97	-12	-76	-68	-149	-75	-1416	2533	-4667	-14793	11321	-3607	-3267	-11449	-20240	-2189	-5730	-7701	1251	-3288	-6285	-8348	-8341
1.330000	-23	44	87	-61	-110	-31	15	-25	-18	8	-75	-64	-96	-13	-27	-59	-98	36	-84	-32	-107	-24	-97	-66	-62	2	-99	-11	-74	-70	-146	-74	-750	2531	-4570	-14773	12314	-3755	-3201	-11518	-19276	-2268	-5729	-7718	2508	-3406	-6277	-8417	-7335
1.330833	-29	39	87	-59	-107	-34	13	-16	-18	8	-70	-63	-95	-15	-30	-62	-98	33	-86	-22	-105	-22	-100	-69	-65	2	-99	-12	-73	-70	-148	-77	-1237	2526	-4468	-14778	12970	-3905	-3139	-11587	-18096	-2361	-5743	-7741	2797	-3532	-6271	-8490	-4459
1.331667	-25	35	86	-62	-108	-36	11	-22	-23	1	-74	-67	-98	-17	-29	-61	-102	33	-86	-34	-109	-23	-101	-70	-69	-5	-102	-15	-52	-76	-152	-78	-1131	2523	-4348	-14807	13494	-4066	-3079	-11650	-16850	-2474	-5760	-7777	1868	-3679	-6278	-8568	-9769
1.332500	-30	33	82	-63	-114	-38	6	-18	-25	3	-70	-91	-99	-18	-31	-66	-100	27	-91	-33	-107	-25	-102	-72	-66	-1	-101	-13	-76	-74	-154	-76	7	2522	-4209	-14851	11413	-4234	-3020	-11704	-15063	-2592	-5777	-7811	-1581	-3831	-6285	-8640	-11510
1.333333	-25	34	85	-53	-110	-41	7	-16	-18	5	-76	-69	-100	-18	-31	-61	-101	33	-90	-34	-109	-23	-102	-72	-66	-4	-101	-21	-77	-82	-150	-65	-676	2516	-4061	-14911	9201	-4401	-2961	-11752	-13555	-2727	-5827	-7842	-651	-3991	-6303	-8716	-2387
1.334167	-30	39	84	-64	-114	-38	12	-16	-19	2	-74	-66	-96	-15	-30	-62	-101	30	-85	-30	-109	-25	-101	-75	-80	-5	-100	-13	-76	-72	-150	-77	-403	2514	-3899	-14982	8542	-4574	-2908	-11788	-11892	-2871	-5874	-7876	2023	-4154	-6318	-8786	-7787
1.335000	-25	44	81	-58	-109	-34	11	-28	-10	6	-72	-64	-97	-15	-30	-58	-98	35	-83	-30	-105	-24	-98	-66	-64	0	-113	-15	-77	-70	-147	-73	-328	2510	-3734	-15065	7620	-4747	-2854	-11815	-10079	-3024	-5935	-7910	2961	-4316	-6364	-8861	-13391
1.335833	-25	43	88	-60	-108	-35	11	-12	-15	5	-52	-62	-82	-12	-55	-59	-98	36	-85	-30	-104	-22	-99	-66	-64	2	-97	-11	-73	-67	-144	-72	-233	2485	-3572	-15160	5694	-4932	-2808	-11837	-8194	-3191	-6000	-7944	1437	-4475	-6408	-8935	-5509
1.336667	-23	46	90	-59	-109	-35	12	-11	-15	8	-68	-63	-95	-16	-30	-60	-99	35	-84	-28	-95	-22	-99	-67	-62	-21	-97	-14	-74	-68	-148	-72	194	2461	-3416	-15260	3719	-5114	-2761	-11848	-5952	-3360	-6072	-7972	-161	-4637	-6462	-9007	-8654
1.337500	-25	46	88	-58	-110	-34	12	-12	-17	5	-73	-61	-96	-12	-30	-58	-99	35	-83	-31	-104	-21	-99	-68	-62	1	-96	-13	-72	-69	-145	-74	193	2430	-3268	-15365	1621	-5310	-2729	-11857	-3574	-3534	-6163	-7993	-1286	-4790	-6520	-9078	-11944
1.338333	-24	47	92	-57	-110	-35	16	-11	-14	6	-70	-62	-98	-15	-29	-59	-97	35	-82	-30	-103	-23	-99	-67	-62	0	-97	-16	-69	-69	-129	-75	478	2387	-3139	-15467	-632	-5492	-2699	-11860	-1103	-3714	-6233	-8016	-1798	-4943	-6595	-9151	-7287
1.339167	-23	43	88	-58	-110	-35	12	-13	-17	5	-73	-66	-94	-13	-30	-59	-100	36	-85	-30	-108	-23	-99	-69	-63	0	-100	-15	-74	-70	-148	-75	251	2335	-3028	-15571	-2223	-5690	-2681	-11866	1281	-3892	-6308	-8030	-24	-5088	-6666	-9221	-8698
1.340000	-25	38	90	-59	-111	-36	2	-12	-19	3	-73	-64	-101	-17	-31	-62	-102	30	-85	-33	-107	-24	-100	-69	-58	-1	-100	-18	-100	-73	-150	-78	-474	2271	-2944	-15672	-2157	-5884	-2668	-11867	3259	-4077	-6395	-8040	2301	-5222	-6746	-9295	-12828
1.340833	-27	39	86	-61	-111	-41	6	-19	-22	5	-74	-65	-98	-18	-32	-62	-120	32	-85	-32	-104	-25	-102	-70	-65	-3	-98	-15	-70	-72	-145	-74	1557	2205	-2884	-15769	-4137	-6078	-2659	-11871	5981	-4251	-6471	-8038	-2166	-5351	-6820	-9360	-12376
1.341667	-23	40	88	-60	-108	-36	11	-13	-19	2	-72	-62	-95	-16	-28	-62	-98	32	-83	-32	-107	-25	-101	-74	-61	-1	-99	-16	-76	-73	-146	-77	1007	2123	-2853	-15861	-5812	-6275	-2661	-11876	9012	-4424	-6544	-8041	-2529	-5469	-6903	-9432	-6221
1.342500	-26	40	87	-60	-111	-36	11	-17	-19	2	-72	-64	-47	-14	-31	-60	-98	30	-85	-33	-105	-24	-100	-72	-65	-5	-100	-16	-72	-70	-148	-76	432	2037	-2860	-15955	-5932	-6469	-2673	-11890	11672	-4598	-6615	-8034	-2286	-5589	-6981	-9506	-11192
1.343333	-27	38	88	-55	-107	-35	15	-15	-15	3	-68	-64	-96	-15	-31	-62	-101	32	-84	-31	-105	-23	-111	-70	-66	-1	-102	-13	-74	-51	-147	-75	1330	1946	-2898	-16043	-6304	-6664	-2693	-11902	14201	-4767	-6677	-8030	-1379	-5706	-7061	-9581	-12096
1.344167	-26	43	89	-58	-108	-35	11	-14	-18	4	-73	-64	-95	-16	-31	-58	-101	40	-82	-32	-107	-24	-101	-69	-66	-3	-99	-15	-75	-72	-150	-74	976	1848	-2966	-16133	-5896	-6866	-2721	-11925	16840	-4931	-6739	-8019	-318	-5830	-7132	-9661	-8194
1.345000	-30	38	85	-59	-114	-27	9	-17	-19	3	-74	-64	-99	-16	-35	-61	-99	29	-86	-34	-107	-27	-103	-68	-64	-5	-102	-16	-72	-73	-151	-77	760	1743	-3067	-16226	-4049	-7063	-2764	-11950	19231	-5093	-6794	-8027	1059	-5947	-7221	-9748	-12060
1.345833	-31	36	86	-59	-113	-38	9	-18	-22	1	-77	-48	-96	-32	-31	-63	-102	32	-86	-35	-105	-28	-103	-68	-69	-5	-104	-18	-77	-75	-148	-77	1596	1636	-3191	-16318	-3185	-7257	-2800	-11982	21609	-5254	-6845	-8032	-2077	-6066	-7287	-9834	-15503
1.346667	-27	38	84	-58	-114	-35	11	-12	-17	2	-72	-65	-99	-15	-32	-60	-101	45	-88	-38	-99	-26	-100	-68	-66	-3	-102	-17	-73	-72	-148	-79	731	1525	-3343	-16414	-2905	-7461	-2847	-12018	23659	-5413	-6893	-8038	-2841	-6193	-7359	-9926	-6528
1.347500	-26	36	82	-58	-110	-35	10	-16	-18	1	-73	-68	-98	-21	-31	-61	-101	34	-86	-32	-107	-26	-100	-72	-62	-4	-101	-17	-76	-72	-149	-79	509	1413	-3509	-16521	-568	-7681	-2903	-12060	25435	-5570	-6940	-8055	-359	-6329	-7422	-10026	-8374
1.348333	-26	37	79	-59	-110	-36	9	-15	-21	4	-73	-65	-99	-18	-32	-60	-100	32	-88	-36	-109	-26	-101	-73	-70	-5	-100	-17	-75	-69	-149	-79	382	1296	-3697	-16633	2818	-7868	-2959	-12104	26853	-5729	-6990	-8081	1916	-6466	-7489	-10133	-17322
1.349167	-29	37	80	-62	-112	-36	10	-17	-21	2	-76	-70	-99	-18	-32	-55	-103	36	-85	-33	-108	-26	-99	-68	-66	-1	-100	-15	-77	-72	-149	-77	-57	1181	-3884	-16738	5597	-8071	-3020	-12148	27857	-5911	-7029	-8116	1629	-6613	-7546	-10240	-9976
1.350000	-22	44	86	-59	-110	-36	12	-14	-18	5	-73	-65	-98	-17	-30	-58	-100	35	-86	-34	-107	-24	-99	-67	-65	-1	-99	-13	-73	-69	-149	-78	229	1061	-4077	-16878	7911	-8278	-3081	-12193	28657	-6055	-7078	-8160	209	-6764	-7605	-10350	-10605
1.350833	-25	39	86	-60	-110	-34	11	-13	-18	-4	-55	-68	-96	-17	-31	-61	-101	35	-86	-34	-107	-23	-99	-69	-65	-3	-100	-13	-77	-70	-148	-78	101	938	-4265	-17015	9433	-8484	-3148	-12228	29089	-6227	-7124	-8219	-1470	-6922	-7663	-10464	-15646
1.351667	-26	39	85	-60	-113	-34	11	-18	-21	5	-73	-66	-97	-17	-28	-61	-101	34	-87	-32	-113	-27	-102	-83	-67	-3	-100	-14	-75	-70	-151	-77	157	815	-4445	-17151	9857	-8703	-3212	-12285	29417	-6399	-7173	-8289	-2358	-7089	-7716	-10577	-10179
1.352500	-25	40	85	-60	-112	-41	13	-15	-18	-1	-76	-69	-101	-21	-30	-59	-102	33	-87	-35	-108	-23	-101	-70	-66	-4	-99	-17	-73	-75	-150	-78	-120	689	-4615	-17298	9916	-8918	-3282	-12332	29354	-6576	-7226	-8364	-1093	-7259	-7775	-10688	-10312
1.353333	-28	36	82	-61	-113	-36	11	-17	-22	3	-74	-66	-98	-18	-32	-60	-104	34	-90	-33	-108	-26	-102	-72	-66	-3	-99	-10	-75	-74	-150	-79	-1200	559	-4765	-17447	10752	-9141	-3355	-12375	28494	-6757	-7277	-8455	1989	-7431	-7828	-10794	-15322
1.354167	-25	40	87	-61	-111	-36	12	-17	-19	6	-77	-68	-87	-21	-35	-60	-100	35	-87	-34	-107	-24	-99	-72	-64	-4	-101	-12	-74	-72	-150	-78	749	432	-4892	-17594	9159	-9365	-3423	-12407	28032	-6938	-7331	-8555	-2248	-7604	-7884	-10899	-14473
1.355000	-25	28	90	-57	-109	-33	15	-12	-19	10	-70	-63	-92	-14	-28	-60	-98	38	-84	-31	-104	-22	-100	-72	-64	-3	-98	-8	-76	-68	-148	-75	1393	308	-4993	-17735	5369	-9591	-3497	-12446	27867	-7131	-7387	-8661	-4786	-7782	-7941	-10988	-6645
1.355833	-26	39	88	-59	-105	-35	12	-25	-18	8	-79	-62	-96	-18	-30	-61	-97	36	-85	-30	-104	-23	-100	-70	-62	-1	-97	-13	-76	-72	-148	-77	82	191	-5073	-17874	2693	-9839	-3570	-12478	27222	-7327	-7442	-8782	-4676	-7961	-7997	-11075	-9468
1.356667	-25	41	87	-60	-108	-38	13	-18	-17	8	-73	-65	-97	-16	-28	-60	-101	30	-101	-35	-108	-24	-103	-73	-58	-4	-100	-16	-74	-72	-149	-77	982	50	-5133	-17999	-804	-10074	-3647	-12510	26514	-7530	-7499	-8910	-3596	-8137	-8054	-11150	-11492
1.357500	-25	40	85	-62	-112	-38	11	-16	-21	7	-77	-66	-99	-15	-18	-60	-102	33	-86	-35	-104	-22	-99	-69	-62	0	-99	-15	-74	-69	-149	-77	753	-70	-5159	-18112	-4233	-10315	-3694	-12537	25717	-7725	-7553	-9039	-2521	-8306	-8107	-11206	-4635
1.358333	-26	36	88	-60	-113	-39	11	-15	-21	6	-75	-66	-101	-17	-30	-59	-103	33	-86	-32	-110	-22	-99	-70	-73	-3	-101	-19	-78	-69	-149	-75	229	-193	-5165	-18202	-7109	-10565	-3793	-12565	24752	-7928	-7602	-9175	-1253	-8475	-8161	-11254	-5626
1.359167	-27	40	89	-59	-108	-36	11	-13	-17	-10	-75	-65	-93	-19	-31	-62	-100	34	-85	-30	-107	-23	-100	-68	-62	0	-101	-14	-73	-67	-150	-76	956	-310	-5151	-18273	-10413	-10811	-3855	-12588	23952	-8128	-7654	-9316	-4055	-8640	-8211	-11289	-9264
1.360000	-32	43	87	-61	-104	-34	12	-15	-21	5	-76	-63	-95	-14	-30	-60	-100	33	-83	-32	-101	-21	-97	-70	-65	0	-100	-13	-72	-73	-149	-75	518	-415	-5121	-18312	-14502	-11067	-3918	-12616	22946	-8335	-7698	-9454	-5322	-8799	-8252	-11295	517
1.360833	-23	41	88	-59	-107	-34	12	-16	-34	7	-74	-44	-94	-15	-30	-60	-99	34	-87	-31	-102	-19	-100	-67	-63	0	-99	-13	-75	-69	-147	-75	-105	-527	-5079	-18333	-15955	-11317	-3973	-12639	21706	-8537	-7735	-9594	-2530	-8954	-8288	-11320	3230
1.361667	-24	40	89	-59	-107	-32	15	-14	-19	5	-75	-63	-94	-15	-29	-56	-99	35	-85	-35	-103	-15	-99	-68	-65	-1	-98	-11	-72	-68	-147	-72	-96	-619	-5020	-18308	-15215	-11576	-4017	-12664	20370	-8739	-7776	-9731	900	-9103	-8314	-11316	-6366
1.362500	-26	40	106	-58	-135	-33	12	-13	-16	8	-73	-61	-94	-13	-28	-55	-99	35	-85	-30	-103	-21	-97	-67	-61	1	-98	-10	-70	-67	-146	-72	-659	-713	-4967	-18257	-14148	-11831	-4053	-12688	18710	-8939	-7806	-9859	1578	-9245	-8328	-11307	1527
1.363333	-22	43	90	-56	-104	-32	17	-12	-15	6	-73	-62	-94	-12	-28	-56	-95	37	-81	-29	-103	-17	-97	-67	-60	0	-96	3	-68	-67	-146	-73	-500	-792	-4899	-18176	-12964	-12083	-4075	-12718	17032	-9140	-7833	-9981	846	-9383	-8335	-11288	4759
1.364167	-24	43	87	-58	-109	-33	13	-14	-16	6	-73	-111	-96	-15	-31	-57	-101	34	-94	-31	-103	-22	-97	-66	-62	0	-98	-12	-76	-68	-147	-73	-936	-868	-4844	-18065	-11166	-12332	-4087	-12757	15219	-9342	-7856	-10102	655	-9521	-8331	-11263	-2701
1.365000	-28	40	87	-62	-141	-32	12	-15	-19	3	-76	-66	-99	-17	-32	-62	-101	32	-85	-34	-110	-25	-101	-68	-69	-7	-103	-18	-76	-75	-151	-78	-1245	-938	-4793	-17923	-8831	-12581	-4094	-12786	13256	-9542	-7876	-10217	1072	-9658	-8320	-11240	1143
1.365833	-29	35	81	-63	-114	-38	8	-17	-17	1	-38	-69	-100	-18	-34	-60	-104	34	-87	-36	-107	-24	-100	-68	-65	-1	-101	-12	-76	-70	-149	-77	-1201	-992	-4744	-17753	-6194	-12824	-4075	-12818	11195	-9739	-7881	-10314	2719	-9784	-8288	-11206	4159
1.366667	-26	40	84	-58	-110	-33	11	-15	-19	7	-70	-69	-97	-17	-28	-57	-113	35	-85	-36	-105	-19	-96	-67	-65	0	-100	-15	-79	-73	-149	-74	-2380	-1038	-4712	-17562	-2461	-13057	-4047	-12855	8603	-9938	-7882	-10414	6424	-9911	-8249	-11171	-445
1.367500	-25	42	86	-58	-110	-32	15	-42	-22	5	-70	-43	-96	-16	-30	-57	-102	36	-83	-33	-107	-23	-99	-67	-63	1	-98	-13	-70	-72	-149	-75	-1339	-1069	-4680	-17352	459	-13294	-4011	-12896	6104	-10132	-7872	-10491	4431	-10031	-8202	-11139	-3314
1.368333	3	42	87	-57	-110	-34	16	-16	-18	5	-70	-66	-100	-15	-30	-53	-99	37	-81	-32	-105	-19	-82	-65	-64	0	-79	-14	-74	-72	-150	-75	197	-1098	-4665	-17133	722	-13517	-3955	-12939	4443	-10331	-7860	-10572	1886	-10156	-8143	-11107	2416
1.369167	-25	43	88	-57	-110	-31	15	-15	-19	9	-69	-70	-97	28	-25	-52	-97	36	-84	-32	-108	-21	-97	-66	-65	-1	-99	-11	-73	-67	-147	-73	-1549	-1116	-4657	-16922	2303	-13740	-3892	-12990	2533	-10529	-7829	-10646	3082	-10276	-8084	-11081	1596
1.370000	-25	40	89	-53	-111	-32	17	-14	-18	9	-69	-65	-95	-15	-29	-56	-98	37	-80	-30	-105	-18	-96	-66	-63	1	-94	-12	-74	-69	-149	-74	-561	-1123	-4660	-16687	3012	-13955	-3835	-13037	723	-10725	-7792	-10719	4082	-10397	-8020	-11053	-4466
1.370833	-24	43	87	-56	-109	-32	17	-16	-15	5	-69	-112	-96	-14	-25	-56	-100	36	-81	-30	-104	-19	-98	-68	-63	-1	-99	-12	-73	-73	-148	-75	-284	-1119	-4671	-16474	3265	-14167	-3760	-13093	-738	-10921	-7745	-10783	5027	-10513	-7952	-11029	391
1.371667	-26	43	86	-52	-107	-32	18	-14	-19	8	-70	-66	-98	-17	-29	-57	-101	30	-81	-33	-105	-17	-97	-67	-67	0	-98	-13	-73	-68	-147	-75	-583	-1114	-4694	-16270	3217	-14365	-3683	-13148	-1900	-11119	-7690	-10855	5989	-10640	-7887	-11014	95
1.372500	-25	39	85	-58	-110	-23	10	-17	-40	5	-72	-67	-100	-16	-30	-58	-101	34	-84	-33	-105	-23	-100	-69	-63	0	-102	-13	-74	-70	-148	-76	147	-1095	-4721	-16088	2608	-14559	-3606	-13209	-2600	-11313	-7624	-10921	3821	-10754	-7821	-10999	-6123
1.373333	-28	37	85	-60	-109	-36	11	-17	-22	4	-75	-70	-98	-22	-34	-65	-101	33	-86	-33	-110	-23	-104	-69	-69	-7	-102	-17	-78	-74	-154	-81	525	-1084	-4755	-15935	27	-14748	-3525	-13272	-2932	-11503	-7552	-10997	1740	-10880	-7765	-11001	-507
1.374167	-30	35	81	-60	-115	-40	7	-19	-22	4	-76	-70	-100	-33	-32	-34	-101	30	-84	-33	-107	-21	-101	-73	-67	-4	-101	-15	-76	-70	-149	-75	56	-1058	-4788	-15794	-1403	-14924	-3440	-13336	-3376	-11688	-7462	-11066	3727	-10994	-7704	-10984	6194
1.375000	-24	36	86	-57	-110	-35	12	-16	-19	8	-74	-64	-97	-16	-30	-61	-100	35	-80	-32	-107	-21	-96	-69	-63	1	-100	-15	-76	-70	-145	-77	414	-1029	-4816	-15690	-1761	-15066	-3357	-13395	-3291	-11854	-7369	-11141	6193	-11110	-7649	-10982	-3617
1.375833	-27	40	87	-57	-111	-33	10	-15	-26	8	-66	-65	-94	-18	-27	-58	-99	36	-80	-32	-105	-19	-100	-69	-66	-3	-98	-15	-72	-74	-144	-62	168	-998	-4846	-15617	-2477	-15208	-3269	-13464	-2870	-12018	-7272	-11221	6123	-11224	-7608	-10984	-440
1.376667	-27	39	86	-56	-108	-33	11	-13	-16	8	-72	-65	-95	-17	-30	-64	-101	32	-90	-34	-119	-19	-99	-69	-63	0	-98	-14	-76	-69	-147	-76	419	-974	-4881	-15579	-3392	-15336	-3187	-13528	-2085	-12168	-7165	-11311	4360	-11339	-7570	-10995	5665
1.377500	-24	41	87	-82	-108	-35	13	-17	-19	9	-73	-63	-97	-16	-27	-59	-100	35	-82	-32	-103	-18	-101	-69	-64	-1	-99	-15	-73	-67	-146	-80	606	-945	-4906	-15568	-4056	-15447	-3101	-13596	-980	-12308	-7058	-11392	2443	-11449	-7540	-11007	-548
1.378333	-29	41	84	-58	-110	-36	12	-14	-19	7	-73	-64	-96	-16	-32	-60	-103	35	-84	-33	-130	-21	-101	-69	-73	-7	-100	-16	-75	-73	-148	-76	804	-926	-4931	-15593	-4961	-15543	-3022	-13663	383	-12432	-6947	-11479	1366	-11557	-7522	-11030	1859
1.379167	-26	43	86	-58	-108	-36	11	-38	-22	8	-76	-64	-98	-17	-30	-61	-99	32	-83	-34	-107	-21	-99	-69	-66	-3	-101	-15	-72	-72	-148	-77	712	-905	-4949	-15642	-5593	-15614	-2940	-13728	2092	-12546	-6837	-11567	1973	-11664	-7501	-11055	5941
1.380000	-32	40	84	-58	-108	-32	12	-13	-17	8	-75	-64	-95	-16	-30	-60	-102	33	-85	-34	-109	-25	-99	-68	-65	-3	-102	-13	-72	-72	-144	-75	-341	-894	-4960	-15712	-4947	-15674	-2861	-13790	3656	-12641	-6724	-11645	4939	-11765	-7491	-11091	2216
1.380833	-25	38	85	-59	-111	-36	10	-18	-14	8	-65	-70	-95	-17	-29	-63	-101	36	-83	-36	-108	-22	-103	-69	-64	-1	-100	-16	-78	-70	-147	-92	-103	-888	-4972	-15806	-3577	-15720	-2791	-13851	5289	-12724	-6622	-11730	4069	-11864	-7487	-11130	43
1.381667	-25	37	84	-63	-110	-34	10	-16	-19	9	-77	-67	-97	-21	-31	-26	-100	33	-90	-38	-107	-22	-102	-72	-68	-5	-100	-17	-77	-72	-149	-77	1831	-889	-4964	-15914	-4390	-15750	-2727	-13908	7961	-12801	-6521	-11796	-503	-11964	-7487	-11183	5447
1.382500	-12	37	80	-64	-114	-39	54	-15	-23	3	-80	-68	-99	-17	-33	-64	-102	34	-83	-35	-105	-23	-100	-70	-64	-3	-101	-17	-72	-69	-148	-77	94	-892	-4948	-16034	-3491	-15760	-2666	-13963	10446	-12856	-6422	-11858	-173	-12056	-7496	-11237	8543
1.383333	-27	40	84	-61	-109	-32	11	-14	-17	8	-72	-64	-94	-17	-31	-60	-99	34	-84	-24	-97	-24	-100	-68	-61	0	-99	-13	-75	-69	-149	-76	602	-902	-4925	-16161	-2771	-15765	-2611	-14012	13127	-12905	-6329	-11905	-263	-12149	-7502	-11300	2458
[truncated: 10,339 more rows]
[truncated: 15 more columns]
