# Supplementary material for: Novel Methods for Surface EMG Analysis and Exploration Based on Multi-Modal Gaussian Mixture Models
Source: PLoS One. 2016 Jun 30;11(6):e0157239. doi: 10.1371/journal.pone.0157239 (PMC4928879; doi:10.1371/journal.pone.0157239)
Supplement: S2 File — (ZIP) [file pone.0157239.s002.zip › Haf_horses_walk_data/Haf_h04_w2_kin.trc]

PathFileType	4	(X/Y/Z)	D:\Users\zsoldosr\Desktop\HaflingerProjektEMGBiopsy\RawData\M2\Landegaw2r.trc
DataRate	CameraRate	NumFrames	NumMarkers	Units	OrigDataRate	OrigDataStartFrame	OrigNumFrames
120.00	120.00	1200	7	mm	120.00	1	1200
Frame#	Time	Head			Withers			Sacrum			HFL			HFR			HHL			HHR
		X1	Y1	Z1	X2	Y2	Z2	X3	Y3	Z3	X4	Y4	Z4	X5	Y5	Z5	X6	Y6	Z6	X7	Y7	Z7
1	0.000	997.17493	256.87064	1442.44775	-145.41557	113.97038	1296.17920	-868.38745	217.98994	1330.16980	720.90790	238.57780	-11.63619	-77.97634	-67.47067	0.74415	-747.05780	369.44556	2.13227	-1294.72998	143.02541	53.72534
2	0.008	995.30530	256.72668	1446.46765	-142.96642	116.23119	1296.53809	-867.43359	218.16151	1332.62769	710.18835	240.20959	-11.02768	-90.76973	-66.51225	0.62374	-759.96509	369.59818	1.84960	-1268.31104	139.28552	51.33072
3	0.017	993.56116	256.66028	1450.25854	-140.48183	118.54749	1296.91150	-866.46692	218.36009	1335.01062	698.44916	241.66997	-10.78920	-103.53558	-65.62978	0.56345	-772.90955	370.04218	1.68497	-1240.97021	135.43744	49.34829
4	0.025	992.05908	256.71542	1453.64294	-137.95938	120.93532	1297.30505	-865.48114	218.60632	1337.25525	685.48877	242.83247	-11.05152	-116.23431	-64.78503	0.59952	-785.86902	370.82831	1.66355	-1212.23413	131.38263	48.08398
5	0.033	990.88690	256.89050	1456.51855	-135.44284	123.36777	1297.71021	-864.47919	218.91451	1339.31104	671.94031	243.72356	-11.65183	-128.80775	-63.90654	0.75239	-798.79968	371.83975	1.74643	-1182.14868	127.09338	47.67680
6	0.042	990.09131	257.15540	1458.84680	-133.00768	125.79910	1298.11267	-863.47211	219.29164	1341.13501	658.59717	244.56677	-12.28060	-141.18643	-63.02230	1.05263	-811.70416	372.98868	1.89415	-1151.04382	122.65587	48.07447
7	0.050	989.68616	257.48413	1460.61523	-130.73938	128.18773	1298.50781	-862.47662	219.73248	1342.69287	645.76483	245.59497	-12.71898	-153.29808	-62.24068	1.54402	-824.61444	374.22076	2.06691	-1119.25220	118.22665	49.07050
8	0.058	989.66498	257.86661	1461.81006	-128.72276	130.50699	1298.90320	-861.51324	220.21674	1343.96301	633.20105	246.82007	-12.97967	-165.06454	-61.62651	2.25208	-837.50922	375.43414	2.20744	-1086.94104	113.94360	50.43782
9	0.067	990.00781	258.29501	1462.42090	-127.03775	132.74371	1299.31299	-860.61212	220.70543	1344.93823	620.58197	248.05678	-13.23545	-176.42950	-61.11708	3.16684	-850.32300	376.53122	2.27502	-1054.17261	109.90199	52.05899
10	0.075	990.68866	258.75833	1462.44775	-125.75536	134.88559	1299.75549	-859.82404	221.14235	1345.62158	607.85144	249.00160	-13.71117	-187.40060	-60.60053	4.30951	-863.04047	377.49243	2.28012	-1021.15967	106.21362	53.89197
11	0.083	991.68549	259.24295	1461.90088	-124.93159	136.91147	1300.25000	-859.22919	221.48160	1346.01855	595.12549	249.32202	-14.62763	-198.01398	-60.05758	5.79051	-875.70074	378.35159	2.25491	-988.44196	103.02470	55.80988
12	0.092	992.98364	259.73019	1460.80554	-124.60069	138.80078	1300.81104	-858.93384	221.72452	1346.13245	582.49072	249.21451	-15.81002	-208.25058	-59.51973	7.71700	-888.33240	379.17194	2.23178	-956.71234	100.43518	57.53941
13	0.100	994.57153	260.21069	1459.19629	-124.77224	140.54884	1301.44360	-859.04425	221.91505	1345.96460	569.93536	249.68959	-16.41782	-217.98898	-58.96360	10.11413	-900.92688	380.03479	2.25227	-926.34094	98.41090	58.80245
14	0.108	996.44080	260.70526	1457.09290	-125.43282	142.16838	1302.14209	-859.63361	222.09441	1345.51392	557.39368	251.37024	-15.93821	-226.99942	-58.35876	13.01685	-913.44910	380.99957	2.33836	-897.02625	96.77815	59.50652
15	0.117	998.59155	261.25616	1454.48962	-126.54817	143.67993	1302.88928	-860.72772	222.27489	1344.77576	544.81104	253.54361	-15.03880	-234.96811	-57.70863	16.52337	-925.87897	382.08807	2.46707	-867.99402	95.29097	59.77101
16	0.125	1001.03113	261.89911	1451.36743	-128.06203	145.10483	1303.65808	-862.31128	222.45514	1343.74402	532.19214	255.30815	-14.51926	-241.53339	-56.98177	20.70719	-938.24023	383.28540	2.59957	-838.57751	93.71288	59.78949
17	0.133	1003.75745	262.65280	1447.70410	-129.89882	146.46692	1304.42090	-864.33716	222.63766	1342.41980	519.65009	256.64655	-14.33404	-246.33090	-56.09978	25.56403	-950.59302	384.50748	2.70429	-808.58038	91.88451	59.71002
18	0.142	1006.74225	263.52011	1443.47339	-131.97513	147.79015	1305.15918	-866.73163	222.82568	1340.81909	507.28638	257.87283	-14.17557	-249.02771	-54.97826	31.02255	-963.03198	385.61774	2.75412	-778.17456	89.77425	59.60572
19	0.150	1009.93640	264.48279	1438.65576	-134.21426	149.07837	1305.86548	-869.39777	223.01979	1338.97400	495.02225	259.04459	-14.07318	-249.17795	-53.55360	36.90414	-975.63464	386.62314	2.77384	-747.62140	87.45586	59.48219
20	0.158	1013.28979	265.49927	1433.25769	-136.55794	150.29980	1306.53809	-872.22235	223.22311	1336.92615	482.70306	260.10059	-14.17930	-245.98099	-51.89077	42.79992	-988.36798	387.68552	2.81917	-717.13605	84.98875	59.31751
21	0.167	1016.75739	266.51810	1427.31982	-138.97122	151.40637	1307.17761	-875.09131	223.44093	1334.71790	470.26611	261.07413	-14.43766	-238.48135	-50.22725	47.98152	-1001.10034	388.80316	2.84735	-686.94043	82.38757	59.07991
22	0.175	1020.29248	267.50311	1420.90259	-141.43790	152.36618	1307.78577	-877.90717	223.67833	1332.38635	457.74203	262.09799	-14.62853	-226.22406	-48.84784	51.63920	-1013.71667	389.81671	2.77653	-657.35144	79.73833	58.67358
23	0.183	1023.84827	268.44321	1414.07153	-143.95036	153.17009	1308.36548	-880.60321	223.94019	1329.96045	445.18570	263.27423	-14.62510	-209.56464	-48.08537	53.47540	-1026.20740	390.65253	2.62638	-628.77917	77.19557	57.92208
24	0.192	1027.37988	269.32086	1406.88550	-146.50209	153.81955	1308.91736	-883.14893	224.22316	1327.45801	432.57516	264.60721	-14.46350	-189.33810	-48.37337	54.02452	-1038.65918	391.36545	2.48583	-601.64063	74.85291	56.61779
25	0.200	1030.83704	270.08615	1399.39551	-149.08266	154.32004	1309.43555	-885.54688	224.51471	1324.88391	419.81454	266.15060	-14.18839	-166.42799	-49.98905	54.21567	-1051.17285	392.12100	2.43322	-576.22107	72.71262	54.58167
26	0.208	1034.17041	270.69733	1391.66150	-151.67151	154.68570	1309.90833	-887.81921	224.80571	1322.23645	406.93848	267.87692	-13.85323	-141.60228	-52.72754	54.64233	-1063.78015	393.02405	2.45332	-552.55096	70.70592	51.77287
27	0.217	1037.35059	271.17807	1383.77734	-154.23695	154.94444	1310.32739	-889.98779	225.09117	1319.52026	394.16415	269.25842	-13.70093	-115.49577	-55.97241	55.25610	-1076.43469	393.97281	2.44542	-530.45856	68.71414	48.36380
28	0.225	1040.36731	271.60367	1375.86511	-156.74207	155.13460	1310.69543	-892.05963	225.35857	1316.75061	381.60974	269.81293	-13.93012	-88.60039	-59.05091	55.57820	-1089.09192	394.85812	2.37109	-509.80859	66.68564	44.62205
29	0.233	1043.21216	272.03522	1368.04028	-159.14734	155.29619	1311.02246	-894.02313	225.58598	1313.94690	369.15533	270.01749	-14.29696	-61.24520	-61.46647	55.09911	-1101.75732	395.73227	2.29879	-490.66138	64.69912	40.71780
30	0.242	1045.87378	272.48590	1360.38318	-161.41043	155.45540	1311.31714	-895.85199	225.74854	1311.12439	356.64520	270.66174	-14.44975	-33.58156	-62.96998	53.57286	-1114.44897	396.70920	2.30775	-473.22791	62.82384	36.67001
31	0.250	1048.34473	272.93256	1352.93701	-163.48753	155.61328	1311.58594	-897.51459	225.81839	1308.29309	344.02856	271.77112	-14.41534	-5.63974	-63.60593	51.08888	-1127.18201	397.84430	2.41762	-457.81458	61.00923	32.39202
32	0.258	1050.62402	273.34366	1345.72839	-165.33615	155.76245	1311.83545	-898.98395	225.76282	1305.45471	331.30920	272.92798	-14.37905	22.55889	-63.63305	47.98861	-1139.95874	399.07666	2.57491	-444.85077	59.18061	27.72886
33	0.267	1052.71460	273.69833	1338.78833	-166.91978	155.91107	1312.06848	-900.24139	225.55748	1302.60425	318.50769	273.96399	-14.36237	50.94935	-63.35201	44.74964	-1152.73022	400.22729	2.68657	-434.85071	57.35782	22.54850
34	0.275	1054.62061	273.97821	1332.16003	-168.21143	156.07834	1312.28210	-901.27454	225.21123	1299.74390	305.67960	274.90369	-14.30956	79.45287	-63.04463	41.85681	-1165.44287	401.16904	2.71400	-428.29218	55.65176	16.93330
35	0.283	1056.34717	274.16040	1325.88611	-169.19490	156.27396	1312.46863	-902.07306	224.77545	1296.89966	292.87766	275.72702	-14.24292	108.02685	-62.94980	39.64314	-1178.11157	401.96826	2.71921	-425.51501	54.22526	11.33166
36	0.292	1057.90125	274.23718	1319.99402	-169.86620	156.48871	1312.61584	-902.63129	224.31796	1294.11487	280.09094	276.37088	-14.26224	136.67944	-63.17566	38.19676	-1190.77832	402.77365	2.78379	-426.55145	53.26273	6.44279
37	0.300	1059.29016	274.23416	1314.50110	-170.23128	156.70206	1312.70825	-902.95239	223.88377	1291.43079	267.30328	276.81009	-14.45985	165.45316	-63.65273	37.39345	-1203.45715	403.69379	2.93278	-430.90332	52.90549	2.83112
38	0.308	1060.52246	274.20026	1309.42627	-170.30441	156.90005	1312.72620	-903.04498	223.48788	1288.88586	254.55530	277.24136	-14.76019	194.40759	-64.18382	36.98906	-1216.17114	404.78687	3.13286	-437.78046	53.19147	0.68611
39	0.317	1061.60925	274.17303	1304.79321	-170.11296	157.08943	1312.64893	-902.91638	223.13681	1286.53259	241.85635	278.08463	-14.88148	223.59186	-64.57034	36.74862	-1228.95654	406.00690	3.30101	-446.77655	54.02505	-0.13779
40	0.325	1062.56372	274.15546	1300.63269	-169.69901	157.29520	1312.46118	-902.57312	222.84077	1284.44348	229.11734	279.41116	-14.71436	253.01059	-64.73811	36.56205	-1241.79553	407.18356	3.35235	-457.86487	55.17139	-0.14045
41	0.333	1063.39526	274.13513	1296.98193	-169.10948	157.54689	1312.15552	-902.02350	222.61830	1282.69946	216.26355	280.60028	-14.60754	282.59967	-64.73186	36.44241	-1254.60388	408.19406	3.28447	-470.63666	56.35442	-0.06546
42	0.342	1064.09961	274.10498	1293.87463	-168.38231	157.86230	1311.72864	-901.27612	222.51103	1281.37537	203.35303	281.02045	-14.96415	312.22845	-64.62793	36.45609	-1267.26392	409.13330	3.18715	-484.14142	57.41844	-0.40503
43	0.350	1064.65710	274.04568	1291.33301	-167.53845	158.23834	1311.17712	-900.33704	222.59154	1280.52588	190.53357	280.83557	-15.70721	341.75174	-64.52103	36.69470	-1279.64697	410.22379	3.17102	-497.52405	58.35932	-1.09788
44	0.358	1065.04211	273.92148	1289.36792	-166.58136	158.65944	1310.50134	-899.21283	222.94814	1280.17480	177.89459	280.89227	-16.30521	371.06937	-64.51828	37.24784	-1291.65125	411.59140	3.33182	-510.45758	59.22276	-1.80415
45	0.367	1065.23975	273.71268	1287.98071	-165.50354	159.11491	1309.71021	-897.92053	223.66109	1280.31177	165.34894	281.88977	-16.26762	400.13834	-64.67674	38.12983	-1303.20020	413.16574	3.79074	-523.03900	60.02127	-2.31145
46	0.375	1065.25574	273.42569	1287.16968	-164.29956	159.60817	1308.82214	-896.49591	224.78510	1280.89221	152.73541	283.67487	-15.67070	428.94080	-64.98926	39.25159	-1314.21704	414.76569	4.70046	-535.47540	60.72153	-2.62544
47	0.383	1065.10889	273.07294	1286.93750	-162.97768	160.15581	1307.85889	-894.99280	226.33611	1281.84155	140.06201	285.45602	-15.08516	457.46725	-65.45216	40.50628	-1324.67114	416.24725	6.16520	-547.87262	61.28600	-2.82398
48	0.392	1064.81177	272.66550	1287.28809	-161.56430	160.77979	1306.83386	-893.47064	228.27652	1283.06531	127.46741	286.68274	-14.88678	485.71744	-66.12679	41.86524	-1334.60413	417.54852	8.19197	-560.24048	61.71432	-2.95855
49	0.400	1064.36340	272.21564	1288.22070	-160.10284	161.49184	1305.74622	-891.97821	230.50824	1284.47217	114.98035	287.39435	-14.95555	513.62555	-67.03928	43.32317	-1344.06934	418.66348	10.73432	-572.57373	62.04137	-3.07087
50	0.408	1063.75659	271.73251	1289.72534	-158.65302	162.28067	1304.58691	-890.54535	232.89149	1286.01270	102.52228	287.86005	-15.03943	540.96082	-68.05364	44.76801	-1353.09412	419.59006	13.73813	-584.87488	62.32588	-3.20730
51	0.417	1062.98218	271.22092	1291.77747	-157.28667	163.11395	1303.35413	-889.18610	235.28310	1287.69385	90.04413	288.29767	-15.04313	567.37189	-69.02258	45.99431	-1361.63086	420.20941	17.14266	-597.16162	62.64137	-3.38419
52	0.425	1062.02625	270.69226	1294.33215	-156.07146	163.94965	1302.06372	-887.90295	237.56456	1289.54333	77.52930	288.77295	-15.04213	592.54547	-69.95393	46.80053	-1369.48010	420.32635	20.91350	-609.47241	63.04566	-3.56689
53	0.433	1060.87292	270.17337	1297.33545	-155.05074	164.74460	1300.74744	-886.69208	239.64542	1291.56738	64.96997	289.15991	-15.18018	616.31244	-70.91433	47.02279	-1376.35742	419.93768	25.10772	-621.83386	63.54948	-3.70416
54	0.442	1059.51709	269.69412	1300.74194	-154.23631	165.45657	1299.44336	-885.54987	241.45709	1293.74255	52.40533	289.42773	-15.43548	638.65900	-71.94228	46.55764	-1382.01392	419.28818	29.77988	-634.23657	64.12696	-3.78389
55	0.450	1057.97681	269.26801	1304.51929	-153.61157	166.04698	1298.19177	-884.47369	242.95270	1296.03125	39.90088	289.87585	-15.55321	659.67877	-73.07042	45.40265	-1386.21191	418.63464	34.77364	-646.65991	64.75176	-3.83579
56	0.458	1056.29065	268.89020	1308.63989	-153.13370	166.48694	1297.03467	-883.45343	244.11211	1298.40027	27.44287	290.73532	-15.37918	679.47797	-74.32763	43.68550	-1388.71729	418.07330	39.79262	-659.10840	65.41782	-3.87138
57	0.467	1054.50098	268.54205	1313.07178	-152.74138	166.75090	1296.00977	-882.47131	244.94478	1300.83032	14.94446	291.81509	-15.07591	698.09479	-75.71053	41.64368	-1389.39795	417.50861	44.71118	-671.61206	66.14344	-3.86164
58	0.475	1052.63525	268.19427	1317.76855	-152.37192	166.80147	1295.14185	-881.51233	245.47878	1303.31714	2.36902	292.81403	-14.88449	715.46423	-77.13862	39.53851	-1388.27002	416.66278	49.60250	-684.19263	66.95625	-3.79753
59	0.483	1050.69849	267.82126	1322.66467	-151.97449	166.58975	1294.43945	-880.56726	245.74477	1305.86584	-10.24310	293.63077	-14.89504	731.38867	-78.47316	37.62716	-1385.47107	415.11078	54.39642	-696.83264	67.86230	-3.72337
60	0.492	1048.68298	267.41101	1327.68896	-151.50906	166.07437	1293.90271	-879.62738	245.77373	1308.47925	-22.85461	294.30383	-15.05592	745.53589	-79.60715	36.19295	-1381.14673	412.42377	58.68870	-709.48578	68.83169	-3.68403
61	0.500	1046.58093	266.95581	1332.77954	-150.94022	165.23651	1293.53186	-878.68182	245.60043	1311.15125	-35.49030	294.93536	-15.24137	757.46082	-80.49326	35.44013	-1375.20630	408.43692	61.98529	-722.12195	69.81210	-3.68080
62	0.508	1044.39270	266.44687	1337.88611	-150.23454	164.07462	1293.32532	-877.72180	245.26500	1313.86780	-48.19360	295.66791	-15.33791	766.63361	-81.09209	35.25813	-1367.22180	403.40176	64.03645	-734.75482	70.74304	-3.67162
63	0.517	1042.12805	265.88593	1342.96167	-149.36121	162.59457	1293.27625	-876.74384	244.81128	1316.61133	-60.95392	296.56445	-15.33666	772.56470	-81.34004	35.08075	-1356.63452	397.85211	64.92119	-747.42572	71.59070	-3.60512
64	0.525	1039.80969	265.28900	1347.95801	-148.29465	160.81407	1293.37317	-875.74713	244.27402	1319.35754	-73.74078	297.53622	-15.31085	775.01111	-81.16246	33.99978	-1342.99146	392.33148	64.86700	-760.17542	72.40700	-3.48771
65	0.533	1037.47339	264.68210	1352.82361	-147.02002	158.76704	1293.60107	-874.72742	243.66653	1322.07544	-86.55585	298.47040	-15.29959	774.07928	-80.48854	31.15629	-1326.04285	387.18170	63.98155	-773.02032	73.29966	-3.38127
66	0.542	1035.15857	264.10376	1357.50891	-145.53815	156.49617	1293.94128	-873.67261	242.98648	1324.73499	-99.41406	299.35202	-15.28086	770.19141	-79.29382	26.28331	-1305.78418	382.49704	62.19760	-785.93750	74.31732	-3.31918
67	0.550	1032.90308	263.60535	1361.97156	-143.86940	154.04482	1294.36987	-872.56366	242.23074	1327.31494	-112.33136	300.25034	-15.20710	764.00879	-77.66359	20.02217	-1282.45398	378.24246	59.50901	-798.88403	75.40999	-3.27903
68	0.558	1030.74426	263.24530	1366.17651	-142.05247	151.45602	1294.85876	-871.37909	241.40460	1329.80005	-125.29767	301.21631	-15.05064	756.29340	-75.80922	13.71004	-1256.40796	374.35904	56.16962	-811.83289	76.49579	-3.22619
69	0.567	1028.72070	263.08377	1370.09900	-140.13454	148.77365	1295.38049	-870.10187	240.51453	1332.17529	-138.26050	302.20920	-14.85570	747.62054	-74.02882	8.73393	-1227.92932	370.75192	52.58681	-824.78149	77.53460	-3.14413
70	0.575	1026.86816	263.16681	1373.72852	-138.16161	146.03682	1295.91211	-868.72260	239.55724	1334.42297	-151.19434	303.18250	-14.67912	738.06262	-72.56584	5.77185	-1197.19897	367.30734	49.10548	-837.73853	78.54698	-3.03826
71	0.583	1025.21277	263.47986	1377.05640	-136.17834	143.27042	1296.43494	-867.24243	238.52606	1336.52686	-164.09100	304.15103	-14.54497	727.31335	-71.44892	4.49416	-1164.44470	363.95517	45.94134	-850.71686	79.57426	-2.92561
72	0.592	1023.76233	263.89246	1380.05115	-134.23352	140.49016	1296.93176	-865.67883	237.42325	1338.48022	-176.89093	305.12900	-14.48824	715.29315	-70.55253	4.07591	-1130.01758	360.70929	43.23663	-863.72974	80.62845	-2.81511
73	0.600	1022.51636	264.19653	1382.65991	-132.38556	137.72607	1297.38611	-864.07037	236.26077	1340.28223	-189.56549	306.14029	-14.45861	702.44031	-69.76747	3.90462	-1094.28210	357.71640	41.13066	-876.77124	81.68567	-2.70232
74	0.608	1021.49634	264.26370	1384.83984	-130.70627	135.03506	1297.78418	-862.47888	235.05862	1341.92358	-202.13531	307.27725	-14.18567	689.34357	-69.01730	3.74594	-1057.50378	355.18823	39.75629	-889.80750	82.70148	-2.58146
75	0.617	1020.75146	264.15015	1386.56934	-129.27603	132.48500	1298.12305	-860.98767	233.84062	1343.38000	-214.49817	308.62463	-13.32483	676.33209	-68.22997	3.53142	-1019.88373	353.22931	39.20560	-902.81409	83.63481	-2.45527
76	0.625	1020.32318	264.02570	1387.83179	-128.17006	130.13596	1298.41589	-859.69238	232.63016	1344.61365	-226.41333	310.15021	-11.74172	663.44781	-67.39973	3.24092	-981.70020	351.78589	39.53696	-915.78717	84.47654	-2.32841
77	0.633	1020.21710	264.04083	1388.61035	-127.44299	128.04201	1298.68762	-858.68530	231.45827	1345.57813	-237.68018	311.74933	-9.55838	650.61316	-66.60087	2.92111	-943.41687	350.70682	40.69957	-928.71118	85.23945	-2.19646
78	0.642	1020.40723	264.27240	1388.89429	-127.11782	126.24928	1298.96191	-858.04028	230.36676	1346.22510	-248.18311	313.33347	-6.96851	637.76404	-65.88955	2.65371	-905.66644	349.84003	42.36957	-941.57233	85.94733	-2.06241
79	0.650	1020.84631	264.72806	1388.68054	-127.18436	124.77693	1299.25256	-857.80389	229.39650	1346.50903	-257.75592	314.81848	-4.04711	624.91174	-65.22838	2.45967	-869.09869	349.12820	43.96789	-954.39160	86.67540	-1.96345
80	0.658	1021.47247	265.36172	1387.97119	-127.61051	123.60599	1299.56262	-857.99329	228.57645	1346.39429	-266.09668	316.14813	-0.62773	612.12598	-64.52429	2.29150	-834.11182	348.58966	44.96148	-967.22290	87.56540	-1.95754
81	0.667	1022.22614	266.10806	1386.77380	-128.36009	122.68326	1299.88794	-858.59601	227.91951	1345.86145	-272.82880	317.43127	3.74230	599.47693	-63.72867	2.12107	-800.65955	348.23773	45.14705	-980.11719	88.71048	-2.06440
82	0.675	1023.06586	266.91409	1385.10413	-129.40298	121.93243	1300.22241	-859.57465	227.42738	1344.91309	-277.61841	318.98218	9.79152	586.99377	-62.89572	1.97341	-768.36017	348.10669	44.65140	-993.04260	90.00652	-2.21868
83	0.683	1023.97186	267.74289	1382.98523	-130.71236	121.28049	1300.56213	-860.87982	227.09576	1343.56921	-280.19427	321.17914	18.44209	574.62109	-62.12112	1.88140	-736.76941	348.31570	43.74689	-1005.87744	91.21133	-2.31589
84	0.692	1024.94592	268.57010	1380.44727	-132.25671	120.68349	1300.90479	-862.46533	226.90788	1341.85132	-280.07190	324.29590	30.46331	562.24310	-61.42613	1.84224	-705.53986	349.00620	42.69178	-1018.52625	92.14682	-2.30811
85	0.700	1026.00696	269.39063	1377.52808	-133.99635	120.12312	1301.24817	-864.30029	226.84045	1339.77246	-276.18640	328.43015	45.81461	549.80042	-60.75279	1.81716	-674.41754	350.22467	41.68221	-1030.96484	92.76495	-2.21911
86	0.708	1027.17493	270.22620	1374.27002	-135.88863	119.59088	1301.58899	-866.37195	226.88997	1337.35034	-267.24493	333.44128	63.02653	537.31476	-60.05236	1.76229	-643.21326	351.89575	40.86934	-1043.21509	93.11504	-2.09748
87	0.717	1028.45630	271.11368	1370.71643	-137.89931	119.08911	1301.92273	-868.67242	227.07376	1334.61975	-252.86572	338.75830	79.22170	524.78973	-59.32887	1.65953	-611.86670	353.88278	40.36502	-1055.38208	93.35276	-1.99343
88	0.725	1029.84436	272.07861	1366.91064	-140.00916	118.63877	1302.24194	-871.17841	227.39441	1331.61975	-234.16107	343.51208	91.33660	512.20941	-58.61290	1.52982	-580.53815	356.06662	40.22702	-1067.62427	93.68120	-1.93363
89	0.733	1031.31812	273.12750	1362.89148	-142.20697	118.27626	1302.53821	-873.83710	227.82153	1328.38147	-212.95624	347.17291	97.98283	499.61740	-57.90148	1.41373	-549.59686	358.35944	40.42033	-1080.01404	94.20702	-1.89656
90	0.742	1032.83704	274.26865	1358.69824	-144.47559	118.03716	1302.80737	-876.56470	228.31863	1324.93872	-190.61902	349.77386	100.11617	487.07962	-57.13955	1.33020	-519.53320	360.64496	40.76897	-1092.50879	94.90398	-1.84788
91	0.750	1034.34924	275.52109	1354.38892	-146.78477	117.93684	1303.05432	-879.25476	228.86667	1321.33923	-167.69641	351.49115	99.82968	474.61093	-56.29510	1.26494	-490.86407	362.75113	40.97734	-1105.04358	95.69481	-1.79099
92	0.758	1035.81091	276.88354	1350.05432	-149.09454	117.96684	1303.29175	-881.79181	229.44440	1317.63354	-144.25500	352.38361	98.76694	462.17807	-55.42657	1.20701	-464.01309	364.50931	40.73466	-1117.58508	96.51560	-1.75851
93	0.767	1037.19189	278.31540	1345.80872	-151.35977	118.10413	1303.53345	-884.07391	230.00980	1313.86560	-120.22278	352.46863	97.60141	449.72324	-54.62479	1.16190	-439.24228	365.86560	39.83453	-1130.13110	97.33401	-1.77658
94	0.775	1038.47131	279.76547	1341.76331	-153.53156	118.31587	1303.79126	-886.04041	230.52144	1310.07312	-95.55072	351.76062	96.39246	437.20786	-53.89359	1.11123	-416.74503	366.95129	38.25443	-1142.69922	98.13929	-1.84003
95	0.783	1039.63037	281.19952	1338.00342	-155.56168	118.56388	1304.07263	-887.68347	230.96936	1306.28687	-70.28186	350.23709	95.00104	424.64822	-53.14414	1.02159	-396.74921	367.98264	36.13897	-1155.31104	98.92314	-1.89323
96	0.792	1040.65515	282.61710	1334.58533	-157.41019	118.81673	1304.38086	-889.03320	231.38515	1302.52991	-44.48029	347.88153	93.29325	412.06213	-52.30897	0.90301	-379.49451	369.07709	33.68863	-1167.97827	99.68001	-1.85796
97	0.800	1041.54089	284.07086	1331.54236	-159.04723	119.05830	1304.71472	-890.12830	231.82646	1298.81360	-18.12390	344.76877	91.18961	399.42892	-51.40526	0.79906	-365.23114	370.24072	31.03858	-1180.69958	100.42307	-1.71011
98	0.808	1042.28870	285.64188	1328.89063	-160.44698	119.28619	1305.06946	-890.99280	232.34654	1295.13452	8.84180	341.09930	88.63395	386.74423	-50.50286	0.74486	-354.28192	371.46561	28.18142	-1193.46741	101.19169	-1.50914
99	0.817	1042.89636	287.37616	1326.63806	-161.58539	119.50454	1305.43567	-891.62671	232.97914	1291.48010	36.36829	337.14319	85.58842	374.04105	-49.66195	0.74918	-346.99994	372.71466	24.95414	-1206.26978	102.02840	-1.34580
100	0.825	1043.35962	289.25977	1324.79395	-162.44684	119.71680	1305.80127	-892.01068	233.75005	1287.84705	64.29883	333.13980	82.09877	361.33282	-48.88661	0.76589	-343.58969	373.85028	21.13836	-1219.09277	102.93158	-1.26729
101	0.833	1043.68005	291.24945	1323.37207	-163.03069	119.92639	1306.15564	-892.12073	234.69138	1284.25562	92.50110	329.25055	78.37231	348.58987	-48.14111	0.72086	-343.96005	374.69830	16.70671	-1231.93713	103.84273	-1.24762
102	0.842	1043.86890	293.30673	1322.38611	-163.35056	120.14350	1306.49011	-891.94104	235.83640	1280.75159	120.95905	325.57831	74.74949	335.78381	-47.39629	0.59535	-347.72607	375.26331	12.11337	-1244.82483	104.69717	-1.22646
103	0.850	1043.94250	295.40845	1321.84680	-163.42940	120.38780	1306.79309	-891.47046	237.19640	1277.40076	149.74121	322.10696	71.49227	322.93811	-46.65921	0.44943	-354.37177	375.76819	8.24824	-1257.76978	105.47048	-1.15829
104	0.858	1043.90820	297.54382	1321.76233	-163.29483	120.68231	1307.04846	-890.72302	238.74245	1274.28479	178.95734	318.54153	68.53323	310.10718	-45.97631	0.37253	-363.49289	376.36890	5.77458	-1270.74219	106.18219	-1.03175
105	0.867	1043.75098	299.70557	1322.14038	-162.97511	121.04076	1307.23999	-889.72443	240.40572	1271.49939	208.67096	314.47900	65.54124	297.31174	-45.34879	0.38884	-374.71924	376.99402	4.56629	-1283.69043	106.87622	-0.87941
106	0.875	1043.44067	301.89069	1322.98792	-162.49768	121.46133	1307.35046	-888.50891	242.08725	1269.14563	238.73599	309.95935	62.32365	284.55112	-44.65572	0.41834	-387.32739	377.50424	4.04038	-1296.59082	107.58606	-0.76361
107	0.883	1042.94849	304.10333	1324.30896	-161.89082	121.93059	1307.36255	-887.11810	243.66858	1267.31958	268.85471	305.51312	59.01073	271.85089	-43.78691	0.39409	-400.35693	377.85797	3.75392	-1309.43066	108.31409	-0.70895
108	0.892	1042.25110	306.33484	1326.10132	-161.18185	122.42837	1307.26343	-885.60193	245.02469	1266.09814	298.85895	301.51974	55.78865	259.22549	-42.81097	0.35645	-413.21698	378.17032	3.52374	-1322.14697	109.03593	-0.61219
109	0.900	1041.33191	308.55457	1328.35864	-160.38747	122.93324	1307.05066	-884.02484	246.03848	1265.52930	328.77274	297.87704	52.64644	246.61075	-41.88986	0.36811	-425.85355	378.64725	3.30592	-1334.59363	109.71486	-0.21544
110	0.908	1040.18567	310.74109	1331.07080	-159.50818	123.42532	1306.73499	-882.46960	246.61552	1265.62781	358.65103	294.27960	49.44235	233.90115	-41.08896	0.41853	-438.40802	379.40775	3.10481	-1346.58691	110.33334	0.79735
111	0.917	1038.81567	312.90704	1334.21851	-158.53514	123.88034	1306.33728	-881.02533	246.70358	1266.37805	388.55435	290.54050	46.10818	221.09085	-40.33766	0.45947	-450.95871	380.42319	2.91787	-1358.00708	110.91711	2.63902
112	0.925	1037.22046	315.07675	1337.77759	-157.45932	124.26879	1305.87744	-879.76355	246.31299	1267.74341	418.59747	286.70819	42.75053	208.29819	-39.51113	0.47351	-463.50598	381.62628	2.73787	-1368.84924	111.52290	5.32565
113	0.933	1035.38940	317.25909	1341.72681	-156.28091	124.56863	1305.36487	-878.71442	245.52136	1269.67065	448.80542	282.98743	39.57431	195.61566	-38.51551	0.47656	-476.02130	382.97809	2.57765	-1379.16113	112.20912	8.72607
114	0.942	1033.31750	319.44818	1346.04285	-155.02167	124.77715	1304.79614	-877.85852	244.45132	1272.08203	478.96854	279.52240	36.72618	183.03586	-37.34990	0.48206	-488.44693	384.39194	2.43753	-1388.95715	113.02673	12.68964
115	0.950	1031.01282	321.62643	1350.69214	-153.73047	124.91037	1304.16431	-877.13806	243.22165	1274.85046	508.76364	276.35037	34.23584	170.51825	-36.10390	0.48277	-500.72058	385.72064	2.27785	-1398.23059	114.04935	17.11785
116	0.958	1028.48572	323.77368	1355.63452	-152.47469	124.99668	1303.47046	-876.47742	241.90227	1277.79028	537.90314	273.57358	32.04256	158.04333	-34.85113	0.46371	-512.87048	386.92606	2.07763	-1407.01794	115.42278	21.95309
117	0.967	1025.74011	325.88788	1360.82739	-151.31934	125.06979	1302.72766	-875.80255	240.52979	1280.72278	566.03870	271.28229	29.92640	145.61273	-33.57630	0.41375	-525.02087	388.13007	1.87420	-1415.35828	117.37355	27.14715
118	0.975	1022.77802	327.98273	1366.22705	-150.30406	125.15954	1301.95691	-875.05780	239.16400	1283.56665	592.59039	269.25916	27.49180	133.23047	-32.25140	0.32750	-537.27515	389.44217	1.72580	-1423.13794	120.04372	32.66395
119	0.983	1019.61011	330.06284	1371.78918	-149.43256	125.28345	1301.18237	-874.21808	237.89780	1286.34058	616.90747	267.02890	24.49006	120.87189	-30.91536	0.22388	-549.65594	390.85254	1.67111	-1429.98315	123.22336	38.52814
120	0.992	1016.25940	332.10892	1377.47107	-148.67998	125.44572	1300.43250	-873.28455	236.81686	1289.09961	638.84082	264.40613	21.17770	108.46864	-29.63111	0.14993	-562.12317	392.25494	1.70215	-1435.32971	126.45115	44.78097
121	1.000	1012.75555	334.08337	1383.22925	-148.00908	125.64465	1299.73438	-872.27124	235.97253	1291.89526	659.02661	261.96271	18.12856	95.95896	-28.42168	0.14172	-574.60706	393.50494	1.75626	-1438.55139	129.47519	51.27112
122	1.008	1009.12561	335.95087	1389.02026	-147.38087	125.87792	1299.10449	-871.19727	235.38258	1294.76917	678.21112	260.52563	15.61821	83.34460	-27.28477	0.19558	-587.07513	394.54163	1.76513	-1439.03955	132.41515	57.48122
123	1.017	1005.39575	337.69446	1394.80408	-146.75461	126.15083	1298.54846	-870.08435	235.04248	1297.75146	696.33936	260.12592	13.36869	70.66984	-26.22608	0.28037	-599.56506	395.45383	1.71667	-1436.43433	135.53381	62.56620
124	1.025	1001.60095	339.31458	1400.54065	-146.08450	126.49364	1298.07312	-868.95349	234.93762	1300.85693	712.63452	259.99207	10.97300	57.98487	-25.24863	0.36180	-612.12329	396.35889	1.65046	-1430.93225	139.03616	65.67181
125	1.033	997.78412	340.82297	1406.18091	-145.32301	126.95961	1297.69312	-867.81921	235.04446	1304.07874	726.36890	259.59833	8.38111	45.34284	-24.32871	0.41881	-624.74835	397.25955	1.60621	-1423.20923	142.97948	66.47623
126	1.042	993.98608	342.22937	1411.66931	-144.42850	127.59627	1297.42456	-866.68530	235.31877	1307.38977	737.12384	259.13174	5.81472	32.76056	-23.42729	0.45198	-637.41058	398.07025	1.59850	-1413.95288	147.21501	65.56451
127	1.050	990.23761	343.52258	1416.95764	-143.37073	128.42760	1297.27783	-865.54779	235.69637	1310.75122	744.49188	258.97223	3.31328	20.16647	-22.53128	0.48316	-650.11816	398.79767	1.64608	-1403.45972	151.39255	64.17860
128	1.058	986.55701	344.67078	1422.01099	-142.13309	129.46062	1297.25684	-864.40283	236.11479	1314.12158	747.98413	259.29559	0.58773	7.45911	-21.65679	0.52740	-662.93042	399.59476	1.77972	-1391.58618	155.05048	63.36532
129	1.067	982.95575	345.64972	1426.79895	-140.71448	130.69382	1297.36060	-863.25079	236.53273	1317.46082	747.30078	260.13913	-2.57707	-5.39093	-20.80347	0.56724	-675.87335	400.55933	1.97609	-1377.94775	157.77344	63.20642
130	1.075	979.44928	346.47150	1431.29126	-139.12701	132.11531	1297.58179	-862.09491	236.93115	1320.73401	742.69141	261.38397	-5.90284	-18.34611	-19.93496	0.59038	-688.89758	401.62277	2.15473	-1362.12305	159.33260	62.90402
131	1.083	976.05780	347.18503	1435.46301	-137.38739	133.69922	1297.90894	-860.93903	237.30380	1323.91272	735.13300	262.70239	-8.78971	-31.35328	-19.00869	0.61852	-701.92029	402.63092	2.27024	-1343.84290	159.69781	61.63774
132	1.092	972.80267	347.84680	1439.29810	-135.51067	135.41063	1298.33069	-859.78644	237.64810	1326.98059	725.94397	263.81439	-10.78925	-44.35270	-18.01876	0.66261	-714.86932	403.46219	2.33355	-1323.12427	158.98560	59.26886
133	1.100	969.71118	348.49359	1442.78711	-133.51266	137.21680	1298.83545	-858.64362	237.96194	1329.93140	715.92090	264.75772	-11.79859	-57.29156	-17.00124	0.69519	-727.74603	404.15863	2.36343	-1300.17053	157.42589	56.28668
134	1.108	966.81714	349.14978	1445.92407	-131.41682	139.09557	1299.40808	-857.52350	238.24869	1332.75854	705.01160	265.75787	-12.06115	-70.15015	-16.00154	0.68796	-740.63025	404.87659	2.37205	-1275.16150	155.26295	53.34395
135	1.117	964.14813	349.85809	1448.70093	-129.26126	141.03947	1300.02771	-856.44202	238.52448	1335.44434	693.00110	266.91888	-12.04331	-82.93477	-15.06835	0.65678	-753.57690	405.68750	2.37646	-1248.22131	152.64893	50.94107
136	1.125	961.72473	350.68295	1451.10205	-127.10049	143.05054	1300.66980	-855.41571	238.81143	1337.95752	680.13953	268.13031	-12.11060	-95.62955	-14.24814	0.66555	-766.56744	406.55588	2.39303	-1219.54150	149.69119	49.35250
137	1.133	959.57788	351.67725	1453.10925	-124.99873	145.12039	1301.30933	-854.46228	239.11879	1340.25964	666.95013	269.25229	-12.33379	-108.16450	-13.54713	0.78412	-779.54822	407.44159	2.42786	-1189.43250	146.53264	48.66042
138	1.142	957.74963	352.85760	1454.71130	-123.02339	147.21866	1301.92480	-853.59900	239.43953	1342.31482	653.81384	270.37247	-12.58876	-120.46609	-12.92531	1.04353	-792.47113	408.34784	2.49229	-1158.24683	143.31487	48.81362
139	1.150	956.27332	354.19748	1455.90820	-121.24222	149.30486	1302.50574	-852.84058	239.76503	1344.09937	640.85223	271.74829	-12.72179	-132.52061	-12.32828	1.44436	-805.32764	409.30530	2.59721	-1126.26685	140.12512	49.67443
140	1.158	955.15857	355.63635	1456.70947	-119.72003	151.33383	1303.05566	-852.20270	240.09526	1345.60364	628.02625	273.40988	-12.69520	-144.33133	-11.72911	1.99579	-818.13440	410.31870	2.71974	-1093.62341	137.00854	51.06374
141	1.167	954.39026	357.11487	1457.12744	-118.51627	153.24863	1303.58643	-851.70734	240.44037	1346.82483	615.26575	275.05667	-12.64244	-155.84700	-11.15723	2.73154	-830.89172	411.36273	2.82226	-1060.31165	134.01535	52.81613
142	1.175	953.94183	358.60345	1457.16553	-117.68366	154.99054	1304.11304	-851.38702	240.81813	1347.75635	602.53308	276.46515	-12.69750	-167.00555	-10.67241	3.71835	-843.59723	412.41815	2.89118	-1026.35840	131.23332	54.80387
143	1.183	953.78906	360.09851	1456.81677	-117.26611	156.52042	1304.65161	-851.28778	241.24713	1348.38647	589.88477	277.64597	-12.86307	-177.80667	-10.29683	5.04465	-856.26093	413.47021	2.93896	-992.07056	128.78810	56.89586
144	1.192	953.90918	361.61655	1456.07141	-117.29581	157.82718	1305.21997	-851.46783	241.73621	1348.70178	577.43268	278.59021	-13.09748	-188.23523	-9.96070	6.76410	-868.88068	414.50903	2.99789	-958.13599	126.83184	58.90994
145	1.200	954.27637	363.19012	1454.92285	-117.78923	158.92523	1305.82776	-851.98572	242.27267	1348.69226	565.12732	279.29126	-13.36320	-198.12753	-9.54585	8.89572	-881.44543	415.52972	3.08808	-925.34314	125.46208	60.63519
146	1.208	954.87146	364.83908	1453.36926	-118.74034	159.85030	1306.46106	-852.88824	242.81822	1348.35107	552.77631	279.85449	-13.67382	-207.17044	-9.01242	11.53181	-893.95673	416.51990	3.18330	-894.02759	124.58945	61.90242
147	1.217	955.69110	366.55167	1451.42041	-120.11755	160.65469	1307.07971	-854.20575	243.32220	1347.67358	540.32483	280.27866	-14.20847	-214.96259	-8.42772	14.88905	-906.42859	417.48978	3.23924	-863.77490	123.93136	62.65197
148	1.225	956.73230	368.31180	1449.10156	-121.87026	161.39299	1307.63293	-855.94806	243.75159	1346.65955	527.88342	280.36389	-15.20522	-221.06638	-7.84068	19.17153	-918.89746	418.46289	3.23576	-833.76013	123.17220	62.95240
149	1.233	957.97046	370.12567	1446.44836	-123.93773	162.10077	1308.08118	-858.09930	244.11461	1345.31897	515.49713	280.18964	-16.45812	-225.10590	-7.19206	24.40104	-931.41333	419.39117	3.17606	-803.39105	122.11455	62.94399
150	1.242	959.36041	372.01282	1443.49707	-126.25301	162.78513	1308.40845	-860.61664	244.44954	1343.67615	503.08191	280.55948	-17.05121	-226.75845	-6.42266	30.44686	-943.99298	420.19821	3.07685	-772.59949	120.65610	62.78477
151	1.250	960.84900	373.98846	1440.27576	-128.74760	163.42911	1308.62219	-863.42999	244.78990	1341.77075	490.57468	282.25018	-16.32618	-225.50610	-5.63918	37.10610	-956.61035	420.93500	2.96886	-741.63025	118.71923	62.60157
152	1.258	962.38220	376.04349	1436.80090	-131.36206	164.00189	1308.74817	-866.44086	245.14017	1339.65527	477.95303	284.96747	-14.84289	-220.49796	-5.04545	43.89876	-969.22931	421.74902	2.87648	-710.73096	116.31641	62.39711
153	1.267	963.91095	378.13361	1433.08960	-134.05533	164.47195	1308.82092	-869.53088	245.47437	1337.38330	465.21204	287.66931	-13.65564	-210.93298	-4.73933	49.87688	-981.82214	422.70163	2.80064	-680.09210	113.58532	62.04638
154	1.275	965.39587	380.20270	1429.17407	-136.80249	164.81831	1308.87512	-872.58087	245.75436	1335.00085	452.49719	289.48633	-13.28756	-196.65323	-4.78385	54.08038	-994.37549	423.73883	2.74947	-649.95941	110.66322	61.41946
155	1.283	966.80798	382.20721	1425.11023	-139.58203	165.03305	1308.93506	-875.49170	245.95209	1332.54858	439.98636	290.31683	-13.59741	-178.26099	-5.48280	56.33476	-1006.90210	424.81500	2.76663	-620.67902	107.59250	60.43512
156	1.292	968.12872	384.12085	1420.97803	-142.36604	165.11995	1309.00891	-878.19714	246.05754	1330.06067	427.60425	290.78412	-14.08293	-156.70331	-7.33955	57.40131	-1019.43201	425.93500	2.87953	-592.63495	104.37798	58.98937
157	1.300	969.34851	385.94778	1416.86865	-145.12070	165.09779	1309.08899	-880.66449	246.07881	1327.55847	415.15750	291.36362	-14.40285	-132.87131	-10.59901	58.26350	-1031.97705	427.08389	3.02499	-566.14929	101.06303	56.92649
158	1.308	970.45978	387.72226	1412.86658	-147.81178	164.99620	1309.15820	-882.88562	246.04088	1325.04956	402.59317	291.95404	-14.60460	-107.48088	-14.92307	59.35666	-1044.52734	428.20477	3.09067	-541.38593	97.70277	54.14370
159	1.317	971.45062	389.47467	1409.04456	-150.40375	164.83873	1309.19690	-884.86578	245.97287	1322.53467	389.94214	292.41855	-14.82745	-81.06229	-19.58701	60.44450	-1057.09656	429.26086	3.03085	-518.37042	94.31525	50.69902
160	1.325	972.30896	391.20523	1405.46680	-152.85535	164.63487	1309.18750	-886.61627	245.89006	1320.01440	377.24344	293.02686	-15.02617	-53.97857	-23.89087	60.99576	-1069.72546	430.28091	2.90901	-497.14392	90.91225	46.76537
161	1.333	973.02521	392.88605	1402.18481	-155.12531	164.38843	1309.11377	-888.15051	245.79173	1317.48901	364.56708	294.22433	-15.03427	-26.47829	-27.39487	60.56870	-1082.41248	431.32788	2.84116	-477.87781	87.54376	42.47560
162	1.342	973.58514	394.47968	1399.22852	-157.18182	164.10672	1308.96021	-889.48364	245.67383	1314.95691	351.93793	295.99933	-14.84496	1.29709	-29.98028	59.00103	-1095.11169	432.42230	2.89081	-460.87469	84.26729	37.84448
163	1.350	973.96564	395.96344	1396.60767	-159.00195	163.80605	1308.71631	-890.62885	245.53996	1312.41443	339.32126	297.78442	-14.65112	29.29609	-31.80278	56.45335	-1107.80469	433.50970	3.01433	-446.53058	81.08849	32.82463
164	1.358	974.14526	397.34625	1394.32886	-160.56517	163.51746	1308.38525	-891.59137	245.39900	1309.85779	326.73431	299.11127	-14.55173	57.44511	-33.16259	53.37266	-1120.50586	434.52008	3.12003	-435.29175	77.99336	27.37640
165	1.367	974.11853	398.66400	1392.40857	-161.85143	163.28851	1307.99219	-892.36835	245.25229	1307.28235	314.18976	299.96463	-14.47880	85.59354	-34.40193	50.34614	-1133.22412	435.44278	3.15973	-427.59326	75.06243	21.51982
166	1.375	973.90094	399.95212	1390.86438	-162.84473	163.16742	1307.57568	-892.95410	245.08624	1304.68542	301.57883	300.53391	-14.41213	113.62002	-35.85018	47.84500	-1145.96558	436.32532	3.16032	-423.78772	72.51314	15.45419
167	1.383	973.52106	401.22321	1389.70776	-163.53908	163.17709	1307.16711	-893.34344	244.87498	1302.07080	288.78134	300.97757	-14.42892	141.54749	-37.72649	46.03805	-1158.73071	437.22174	3.19241	-424.03845	70.63151	9.67664
168	1.392	973.00806	402.47418	1388.94922	-163.94170	163.30756	1306.77063	-893.53363	244.58946	1299.45386	275.82620	301.43817	-14.53717	169.51746	-40.06015	44.81618	-1171.48840	438.15942	3.30245	-428.10162	69.64668	4.85495
169	1.400	972.38422	403.69858	1388.59998	-164.06998	163.53020	1306.36377	-893.52374	244.21626	1296.86780	262.85284	302.08899	-14.61062	197.66794	-42.73644	43.94007	-1184.21008	439.14594	3.46244	-435.17438	69.57417	1.47300
170	1.408	971.66095	404.88141	1388.66943	-163.94659	163.81247	1305.91602	-893.31201	243.77380	1294.37158	249.95615	303.05356	-14.55389	226.06302	-45.58727	43.16599	-1196.92322	440.18304	3.60391	-444.27216	70.19113	-0.36424
171	1.417	970.83722	405.99432	1389.16345	-163.59932	164.12079	1305.40649	-892.89331	243.31195	1292.04761	237.15201	304.33371	-14.40414	254.70157	-48.42997	42.31995	-1209.66589	441.24503	3.69751	-454.85901	71.20807	-0.91181
172	1.425	969.90479	407.00592	1390.08228	-163.06369	164.42125	1304.82544	-892.26141	242.89890	1289.98840	224.44537	305.81818	-14.22348	283.52502	-51.11042	41.36087	-1222.42737	442.27490	3.76442	-466.75543	72.39172	-0.76575
173	1.433	968.85309	407.89566	1391.42249	-162.38188	164.68536	1304.16260	-891.41815	242.59773	1288.27747	211.80432	307.28629	-14.05888	312.39923	-53.59744	40.40466	-1235.17505	443.25482	3.83061	-479.56860	73.55630	-0.64827
174	1.442	967.67542	408.65448	1393.18286	-161.59621	164.89674	1303.40552	-890.38135	242.44983	1286.97559	199.13416	308.48407	-14.00745	341.12509	-55.99233	39.63332	-1247.87646	444.25546	3.90852	-492.69788	74.58537	-0.96832
175	1.450	966.36896	409.27652	1395.37280	-160.74268	165.05342	1302.54797	-889.18280	242.48817	1286.11511	186.38708	309.33948	-14.14372	369.51163	-58.40503	39.15400	-1260.44165	445.38589	4.00358	-505.73547	75.47185	-1.63738
176	1.458	964.92517	409.76245	1398.00757	-159.84666	165.16672	1301.59595	-887.85956	242.76779	1285.70105	173.61780	310.00720	-14.38659	397.45764	-60.89068	38.93594	-1272.69922	446.72314	4.15302	-518.56329	76.26654	-2.32557
177	1.467	963.32916	410.13101	1401.09570	-158.91785	165.26132	1300.56555	-886.45453	243.37097	1285.70959	160.87762	310.58160	-14.60374	424.99210	-63.46579	38.82909	-1284.46191	448.26880	4.50502	-531.19965	76.99989	-2.82182
178	1.475	961.57263	410.41003	1404.63464	-157.95140	165.36749	1299.47876	-885.02301	244.36636	1286.07849	148.14667	310.94873	-14.82167	452.25729	-66.10468	38.66370	-1295.58862	449.93195	5.30240	-543.69031	77.66234	-3.12912
179	1.483	959.65869	410.61508	1408.61438	-156.94041	165.50266	1298.36047	-883.62335	245.77122	1286.71985	135.42145	311.10403	-15.10899	479.40158	-68.79064	38.39828	-1306.03162	451.57852	6.71389	-556.08972	78.22253	-3.32310
180	1.492	957.59198	410.74408	1413.01147	-155.89011	165.66425	1297.23425	-882.29510	247.56120	1287.56665	122.78656	311.42084	-15.30123	506.45840	-71.58432	38.16553	-1315.86145	453.09625	8.70510	-568.44598	78.65737	-3.45165
181	1.500	955.36951	410.78442	1417.78491	-154.82422	165.83762	1296.11267	-881.04706	249.67955	1288.58630	110.30078	312.23047	-15.17210	533.30829	-74.58706	38.16539	-1325.19653	454.42035	11.10153	-580.77136	78.97906	-3.54081
182	1.508	952.98688	410.71695	1422.88818	-153.78172	166.00345	1294.99316	-879.86041	252.01476	1289.75806	97.90472	313.30002	-14.81716	559.67499	-77.82858	38.48557	-1334.12915	455.54776	13.76427	-593.05786	79.24496	-3.61995
183	1.517	950.45776	410.52939	1428.27979	-152.80701	166.14114	1293.86877	-878.70233	254.39966	1291.07507	85.52618	314.14203	-14.55813	585.16339	-81.17694	38.99098	-1342.71924	456.48120	16.68565	-605.32190	79.54010	-3.72820
184	1.525	947.81305	410.23477	1433.91650	-151.94026	166.22681	1292.74487	-877.54120	256.65833	1292.55640	73.15826	314.61255	-14.56148	609.43829	-84.41137	39.39860	-1350.94702	457.13684	19.95121	-617.60010	79.93454	-3.88223
185	1.533	945.07367	409.85660	1439.74744	-151.20943	166.23129	1291.63928	-876.35272	258.65601	1294.22083	60.80225	314.96448	-14.72153	632.39441	-87.38303	39.43439	-1358.64600	457.39221	23.66923	-629.90948	80.44679	-4.04752
186	1.542	942.23669	409.39325	1445.72302	-150.62096	166.12411	1290.57605	-875.12323	260.31589	1296.06116	48.43903	315.49438	-14.85806	654.08795	-90.03824	38.95616	-1365.51465	457.24152	27.86334	-642.24725	81.04858	-4.16715
187	1.550	939.29053	408.81635	1451.80188	-150.15480	165.87547	1289.58167	-873.85663	261.60620	1298.04834	36.04919	316.24506	-14.91465	674.55695	-92.38043	38.05239	-1371.17896	456.84460	32.36924	-654.61816	81.71452	-4.21334
188	1.558	936.23004	408.10358	1457.94824	-149.76875	165.45583	1288.68506	-872.57336	262.51962	1300.15369	23.60175	317.00024	-14.96852	693.74182	-94.47245	37.05233	-1375.25439	456.38885	36.92545	-667.03156	82.45685	-4.20369
189	1.567	933.05389	407.26312	1464.12292	-149.40930	164.84126	1287.91785	-871.29901	263.06558	1302.36304	11.03784	317.47791	-15.15670	711.49506	-96.38080	36.38435	-1377.42505	455.93127	41.36782	-679.49969	83.29670	-4.16970
190	1.575	929.76953	406.32062	1470.27661	-149.02403	164.02028	1287.30774	-870.05200	263.26901	1304.67236	-1.69196	317.63269	-15.51131	727.57507	-98.07951	36.33887	-1377.54395	455.35925	45.67729	-692.03918	84.22777	-4.12188
191	1.583	926.40778	405.28851	1476.35425	-148.56966	162.98639	1286.87061	-868.84131	263.17035	1307.07605	-14.53845	317.88031	-15.80110	741.61786	-99.44241	36.88965	-1375.66260	454.44046	49.88591	-704.63812	85.21968	-4.05853
192	1.592	923.01361	404.17181	1482.30200	-148.01105	161.72421	1286.60852	-867.66907	262.82904	1309.56250	-27.33862	318.75626	-15.74881	753.18408	-100.33609	37.68516	-1371.94922	452.90326	53.93336	-717.26453	86.22962	-3.98625
193	1.600	919.62170	402.99307	1488.06958	-147.31538	160.21727	1286.51453	-866.53357	262.31671	1312.11670	-39.96411	320.21265	-15.43719	761.88116	-100.72523	38.16288	-1366.52368	450.52472	57.56907	-729.92932	87.21829	-3.91487
194	1.608	916.25293	401.77713	1493.60522	-146.44925	158.46518	1286.57336	-865.43329	261.69366	1314.72290	-52.46466	321.67831	-15.20795	767.45673	-100.69313	37.69616	-1359.27625	447.29602	60.45933	-742.67413	88.18188	-3.85416
195	1.617	912.92572	400.53189	1498.85315	-145.38092	156.47610	1286.76379	-864.36920	260.98865	1317.36255	-65.03546	322.85626	-15.16588	769.85846	-100.32631	35.74442	-1349.84570	443.52869	62.41646	-755.50732	89.15683	-3.81250
196	1.625	909.65826	399.26425	1503.76184	-144.08452	154.24799	1287.06384	-863.34192	260.20490	1320.01086	-77.82721	323.91238	-15.11971	769.29736	-99.58123	32.05393	-1337.78210	439.63718	63.40054	-768.40210	90.17827	-3.78151
197	1.633	906.47174	397.98578	1508.29175	-142.54312	151.77124	1287.45178	-862.34619	259.34595	1322.63538	-90.78229	324.98599	-14.96953	766.24426	-98.32990	26.84207	-1322.70837	435.82324	63.32336	-781.33453	91.23235	-3.73743
198	1.642	903.40222	396.69547	1512.40735	-140.75081	149.04967	1287.90259	-861.36572	258.42847	1325.20166	-103.75140	326.02405	-14.80805	761.29230	-96.56499	20.76789	-1304.44482	432.07864	62.06984	-794.30042	92.26148	-3.65583
199	1.650	900.50641	395.37775	1516.07837	-138.71724	146.11298	1288.38733	-860.37042	257.46954	1327.68213	-116.72223	327.00073	-14.67589	754.96661	-94.51227	14.74373	-1283.06177	428.43704	59.73635	-807.30084	93.23190	-3.52208
200	1.658	897.84625	394.02115	1519.28992	-136.47556	143.00674	1288.87671	-859.32135	256.47168	1330.05823	-129.73975	327.98560	-14.52505	747.54572	-92.51160	9.71966	-1258.78906	425.03702	56.68747	-820.31348	94.17516	-3.35824
201	1.667	895.46613	392.63681	1522.03455	-134.08569	139.77959	1289.34473	-858.18115	255.42348	1332.31494	-142.70935	329.01404	-14.38677	738.91052	-90.82536	6.34289	-1231.90039	421.91074	53.34901	-833.30023	95.15369	-3.21825
202	1.675	893.39532	391.26596	1524.29736	-131.62650	136.48178	1289.77087	-856.92609	254.31088	1334.43640	-155.48389	330.03656	-14.35725	728.69885	-89.51720	4.61216	-1202.67749	418.90356	50.04840	-846.25134	96.21202	-3.12817
203	1.683	891.67017	389.97052	1526.06396	-129.18623	133.16447	1290.14526	-855.55377	253.11925	1336.40613	-168.03949	331.02307	-14.43229	716.88190	-88.45473	3.95753	-1171.43530	415.83359	47.04697	-859.18823	97.36014	-3.07410
204	1.692	890.33746	388.81744	1527.33655	-126.86031	129.88063	1290.46692	-854.08405	251.83551	1338.20898	-180.43115	332.05719	-14.42561	704.06342	-87.48699	3.74076	-1138.51563	412.66760	44.58705	-872.11633	98.56319	-3.03974
205	1.700	889.43848	387.86932	1528.12659	-124.74835	126.68947	1290.73853	-852.55829	250.46655	1339.83020	-192.62201	333.26004	-14.07156	691.02075	-86.59283	3.60938	-1104.19116	409.57278	42.84576	-885.00427	99.72632	-2.99756
206	1.708	889.00104	387.17139	1528.43494	-122.94895	123.65647	1290.96448	-851.04077	249.04768	1341.25232	-204.44568	334.66983	-13.18791	678.16132	-85.80403	3.44256	-1068.63330	406.75635	41.88131	-897.81824	100.71067	-2.89158
207	1.717	889.04376	386.73502	1528.24524	-121.55351	120.84685	1291.15417	-849.62201	247.62846	1342.45471	-215.74164	336.26114	-11.69425	665.49866	-85.08517	3.20326	-1032.02222	404.28906	41.69859	-910.54260	101.38856	-2.67254
208	1.725	889.57684	386.54596	1527.53528	-120.63480	118.30942	1291.32483	-848.41345	246.25978	1343.41138	-226.42328	338.00751	-9.57377	652.90454	-84.37299	2.90572	-994.66327	402.12177	42.35066	-923.17609	101.73251	-2.34467
209	1.733	890.59546	386.59326	1526.28552	-120.23579	116.06222	1291.49792	-847.53168	244.98816	1344.08447	-236.39587	339.88412	-6.88758	640.29791	-83.66208	2.60563	-957.05066	400.14636	43.82421	-935.74597	101.89224	-1.98373
210	1.742	892.08508	386.86707	1524.48291	-120.36566	114.09544	1291.68994	-847.08002	243.85213	1344.42480	-245.49689	341.84439	-3.70108	627.68683	-82.98409	2.36767	-919.86682	398.22729	45.81997	-948.29572	102.11082	-1.69291
211	1.750	894.03046	387.32941	1522.12646	-120.99965	112.37783	1291.90356	-847.13373	242.88022	1344.38538	-253.48663	343.81821	0.09522	615.10400	-82.34983	2.22307	-883.83740	396.25037	47.77531	-960.84430	102.54348	-1.52536
212	1.758	896.40277	387.92932	1519.22510	-122.08270	110.86182	1292.13049	-847.72791	242.08911	1343.93933	-260.11011	345.75342	4.91465	602.57178	-81.72966	2.13496	-849.44275	394.16602	49.15123	-973.40198	103.24159	-1.47206
213	1.767	899.15198	388.64636	1515.78674	-123.54051	109.50130	1292.36218	-848.84589	241.48611	1343.08826	-265.24011	347.67099	11.47842	590.12097	-81.07202	2.03951	-816.66418	392.00854	49.72969	-986.00275	104.24352	-1.50665
214	1.775	902.23340	389.48291	1511.81506	-125.29478	108.26764	1292.59900	-850.41998	241.06967	1341.85376	-268.73383	349.66693	20.64939	577.75525	-80.36107	1.92646	-785.03741	389.88269	49.65096	-998.67902	105.53601	-1.60928
215	1.783	905.62842	390.42633	1507.31458	-127.27505	107.14901	1292.85046	-852.35059	240.82251	1340.26270	-269.89343	351.82364	33.03067	565.40833	-79.63800	1.83223	-753.99731	387.91797	49.18448	-1011.40039	106.93954	-1.75746
216	1.792	909.32666	391.44312	1502.29041	-129.42459	106.14260	1293.12854	-854.53925	240.71138	1338.34119	-267.25763	354.22006	48.41450	553.00018	-78.94832	1.77119	-723.14600	386.20020	48.51291	-1024.06763	108.17122	-1.92421
217	1.800	913.30029	392.49445	1496.75122	-131.70326	105.24844	1293.43933	-856.91217	240.69745	1336.11548	-259.34998	356.95953	65.25835	540.51532	-78.28909	1.71583	-692.26056	384.74579	47.71576	-1036.60083	109.04761	-2.06986
218	1.808	917.50250	393.55475	1490.71716	-134.08852	104.46422	1293.77942	-859.42249	240.74567	1333.60913	-245.90094	359.83179	80.63224	528.00110	-77.60844	1.62910	-661.21252	383.55734	46.88030	-1048.98828	109.53767	-2.11040
219	1.817	921.87878	394.62930	1484.22620	-136.57278	103.78169	1294.13989	-862.04071	240.83070	1330.84192	-228.23676	362.12241	91.44467	515.51178	-76.86592	1.50250	-629.97766	382.64566	46.15573	-1061.25354	109.72589	-1.97417
220	1.825	926.36499	395.75998	1477.33923	-139.15581	103.19354	1294.51514	-864.74347	240.93874	1327.83337	-208.25488	363.11084	96.45642	503.05814	-76.10172	1.37564	-598.69806	381.97357	45.68221	-1073.46252	109.83241	-1.72096
221	1.833	930.87726	397.00241	1470.14331	-141.83463	102.70742	1294.90784	-867.50232	241.05705	1324.60364	-187.19287	362.61853	96.93818	490.59811	-75.40601	1.30889	-567.67041	381.43689	45.49100	-1085.73706	110.10593	-1.50060
222	1.842	935.31628	398.37988	1462.74585	-144.59590	102.34338	1295.32678	-870.27478	241.16365	1321.17822	-165.51337	361.10358	95.26452	478.07803	-74.80912	1.32014	-537.27570	380.92548	45.47266	-1098.17126	110.62825	-1.39472
223	1.850	939.59021	399.86206	1455.25989	-147.40807	102.11109	1295.78040	-872.99719	241.23569	1317.59778	-143.40759	359.32245	93.16005	465.48154	-74.23905	1.35474	-507.93912	380.38019	45.42318	-1110.76221	111.32272	-1.37736
224	1.858	943.63879	401.38940	1447.79285	-150.21840	101.99518	1296.27100	-875.58582	241.26889	1313.92200	-120.89905	357.64825	91.09994	452.84268	-73.58315	1.32267	-480.07224	379.77933	45.12700	-1123.44019	112.09662	-1.38311
225	1.867	947.44226	402.90381	1440.43799	-152.96257	101.96603	1296.79163	-877.95398	241.28452	1310.21814	-97.72028	355.68073	88.77574	440.21500	-72.78617	1.17563	-453.94492	379.06287	44.41917	-1136.13330	112.89935	-1.36729
226	1.875	951.01276	404.36847	1433.26477	-155.57729	101.99776	1297.32898	-880.04187	241.31604	1306.53992	-73.51062	352.74597	85.85008	427.61182	-71.90890	0.96678	-429.65369	378.08456	43.21193	-1148.81592	113.70688	-1.32427
227	1.883	954.37396	405.78275	1426.31836	-158.00591	102.07217	1297.86792	-881.83276	241.39517	1302.91663	-48.16412	348.66483	82.37949	414.99484	-71.07319	0.81551	-407.28864	376.73340	41.52941	-1161.50952	114.50184	-1.26401
228	1.892	957.54614	407.16943	1419.63599	-160.20078	102.17498	1298.39282	-883.34747	241.54639	1299.36206	-21.89276	343.79913	78.71239	402.31815	-70.33447	0.78211	-387.06818	375.10220	39.49958	-1174.24512	115.27478	-1.19861
229	1.900	960.54303	408.54309	1413.25891	-162.12482	102.29380	1298.89038	-884.62421	241.78143	1295.87695	4.96967	338.59451	75.16718	389.56482	-69.63720	0.80117	-369.30096	373.42825	37.21615	-1187.05225	116.03905	-1.14744
230	1.908	963.37537	409.90179	1407.23145	-163.75359	102.42029	1299.35449	-885.69543	242.11270	1292.44812	32.13721	333.34232	71.86431	376.75812	-68.90075	0.76584	-354.34692	371.92450	34.61465	-1199.95618	116.82404	-1.11427
231	1.917	966.05359	411.24579	1401.58936	-165.07927	102.55379	1299.78870	-886.56866	242.57030	1289.05859	59.46027	328.18848	68.78169	363.92981	-68.11012	0.65069	-342.61658	370.71103	31.51304	-1212.94226	117.64735	-1.06564
232	1.925	968.58173	412.58594	1396.35608	-166.11136	102.69639	1300.20081	-887.22198	243.17734	1285.69238	86.99683	323.19611	65.90218	351.06744	-67.31728	0.52008	-334.47806	369.80942	27.71475	-1225.95898	118.50111	-0.96701
233	1.933	970.95081	413.92523	1391.55115	-166.86659	102.84592	1300.59509	-887.61658	243.92351	1282.33337	114.95599	318.44318	63.27793	338.12534	-66.59212	0.43631	-330.08920	369.13361	23.12106	-1238.99121	119.35466	-0.83089
234	1.942	973.14667	415.24896	1387.19385	-167.35573	103.00270	1300.97131	-887.71881	244.77934	1278.97583	143.47974	314.05630	60.93831	325.09769	-65.94766	0.40325	-329.29327	368.49594	17.91297	-1252.07788	120.17007	-0.69427
235	1.950	975.16357	416.54092	1383.30139	-167.58504	103.17780	1301.32800	-887.51746	245.71220	1275.63843	172.52203	310.06769	58.78223	312.05991	-65.29600	0.39213	-331.71594	367.78314	12.70040	-1265.22693	120.92944	-0.57167
236	1.958	977.00372	417.79269	1379.89001	-167.56680	103.38940	1301.66467	-887.02435	246.69833	1272.36951	201.96277	306.22424	56.61959	299.11356	-64.55287	0.38040	-337.02521	367.12006	8.37967	-1278.36243	121.63052	-0.46136
237	1.967	978.66724	419.00677	1376.98083	-167.32205	103.65692	1301.97949	-886.27026	247.73647	1269.25037	231.74988	302.04239	54.30141	286.28308	-63.76339	0.36135	-345.08487	366.70493	5.59292	-1291.39404	122.26535	-0.36343
238	1.975	980.14856	420.20181	1374.59937	-166.87708	103.99908	1302.26440	-885.30200	248.82199	1266.38477	261.84229	297.24915	51.84480	273.49591	-63.03852	0.33858	-355.71353	366.62933	4.26869	-1304.33289	122.85374	-0.27555
239	1.983	981.43610	421.39856	1372.76343	-166.26031	104.43358	1302.50146	-884.17749	249.89752	1263.87573	292.04697	292.23346	49.48735	260.67599	-62.40122	0.31727	-368.25433	366.90512	3.82613	-1317.31995	123.52971	-0.22456
240	1.992	982.51117	422.60217	1371.47668	-165.49893	104.97476	1302.66870	-882.96198	250.85030	1261.81226	322.06464	287.78635	47.50359	247.80167	-61.75741	0.30255	-381.65671	367.48923	3.71762	-1330.46313	124.49114	-0.26216
241	2.000	983.35046	423.81049	1370.73340	-164.61601	105.62527	1302.74805	-881.72766	251.54710	1260.26685	351.71735	284.35550	45.91481	234.87698	-61.01781	0.30598	-395.07309	368.30594	3.66136	-1343.59143	125.68970	-0.27576
242	2.008	983.93311	425.02850	1370.52881	-163.62949	106.37060	1302.72668	-880.54944	251.85278	1259.28430	381.03656	281.84863	44.49722	221.93320	-60.19986	0.33022	-408.17145	369.26556	3.55662	-1356.29407	126.73831	0.11364
243	2.017	984.24658	426.26117	1370.85815	-162.55070	107.18968	1302.59363	-879.49554	251.64282	1258.87537	410.31012	279.79672	43.00257	209.04245	-59.37896	0.35006	-420.94751	370.23676	3.36553	-1368.24585	127.32062	1.28833
244	2.025	984.29218	427.49649	1371.70825	-161.38252	108.06734	1302.33728	-878.61938	250.83641	1259.02478	440.06427	277.47070	41.30326	196.26822	-58.56588	0.32641	-433.47916	371.10083	3.08742	-1379.40308	127.50841	3.36378
245	2.033	984.08459	428.70352	1373.05481	-160.12216	108.99028	1301.95032	-877.95313	249.43085	1259.70630	470.47919	274.62433	39.54363	183.62332	-57.68985	0.24026	-445.83417	371.86920	2.76880	-1389.96753	127.68270	6.20887
246	2.042	983.64203	429.84875	1374.86804	-158.77025	109.93764	1301.42993	-877.49634	247.51096	1260.89429	500.85754	271.95932	38.07863	171.09744	-56.69902	0.12438	-458.06854	372.69867	2.47157	-1400.21692	128.26762	9.59111
247	2.050	982.97931	430.91599	1377.11792	-157.34233	110.87994	1300.77490	-877.20563	245.22844	1262.56299	530.11993	270.12341	37.02463	158.67419	-55.60098	0.04214	-470.24631	373.75244	2.23500	-1410.24390	129.39455	13.33253
248	2.058	982.10938	431.91119	1379.77551	-155.87560	111.78430	1299.98840	-877.00165	242.75629	1264.67468	557.52405	268.94104	36.05856	146.30005	-54.42682	0.02820	-482.43164	375.03476	2.05065	-1419.88647	130.84074	17.41684
249	2.067	981.04260	432.84943	1382.80664	-154.42288	112.62300	1299.08667	-876.78925	240.23625	1267.15857	582.81482	267.92459	34.73970	133.90356	-53.20127	0.06956	-494.67337	376.41013	1.86636	-1428.93237	132.39078	21.93824
250	2.075	979.78741	433.73685	1386.16895	-153.03604	113.38044	1298.09912	-876.47974	237.75459	1269.89868	606.22485	266.87912	32.88633	121.44805	-51.91726	0.12115	-507.00226	377.78448	1.65651	-1437.25159	134.06993	26.99051
251	2.083	978.35413	434.56491	1389.81714	-151.75241	114.05496	1297.06042	-876.01062	235.36284	1272.76880	628.37286	266.06274	30.69035	108.91578	-50.57211	0.14245	-519.43469	379.18939	1.47715	-1444.70911	135.98369	32.63235
252	2.092	976.75818	435.31738	1393.70813	-150.59247	114.65729	1296.00317	-875.35321	233.11691	1275.69836	649.83282	265.94391	28.49787	96.28677	-49.22200	0.13234	-531.99017	380.69510	1.41538	-1451.03174	138.14967	38.85416
253	2.100	975.01929	435.98050	1397.79224	-149.56090	115.20504	1294.95630	-874.50403	231.09160	1278.68567	670.65405	266.61996	26.41438	83.55276	-47.92369	0.11177	-544.68005	382.27365	1.47543	-1455.71326	140.50000	45.50765
254	2.108	973.15948	436.54849	1402.00891	-148.64142	115.71999	1293.94421	-873.46924	229.36186	1281.75891	690.24738	267.52249	24.14034	70.70730	-46.66585	0.09265	-557.48376	383.75558	1.54950	-1457.97937	142.92633	52.24144
255	2.117	971.20709	437.01682	1406.29785	-147.79199	116.23267	1292.98743	-872.25916	227.97932	1284.94238	707.86548	267.91058	21.28458	57.73678	-45.41756	0.08393	-570.37360	384.97888	1.54904	-1457.01880	145.36893	58.43033
256	2.125	969.19910	437.37863	1410.60828	-146.94971	116.78214	1292.10156	-870.89343	226.95892	1288.24438	723.23926	267.56522	17.79116	44.64674	-44.19988	0.10307	-583.33936	385.93472	1.50265	-1452.52515	147.92389	63.20191
257	2.133	967.16974	437.63446	1414.89392	-146.04567	117.40724	1291.29846	-869.40668	226.27170	1291.65540	736.51959	266.78195	13.98286	31.47779	-43.06461	0.15207	-596.38251	386.72348	1.47829	-1444.98987	150.80748	65.76048
258	2.142	965.14343	437.79727	1419.10913	-145.02141	118.14422	1290.58997	-867.84698	225.85211	1295.15308	747.62219	266.10077	10.41622	18.27631	-42.01520	0.19032	-609.51355	387.45877	1.49651	-1435.31995	154.17082	65.95224
259	2.150	963.14203	437.88770	1423.21167	-143.83606	119.03231	1289.99048	-866.26672	225.62099	1298.70801	755.90796	266.22415	7.61682	5.05042	-41.00547	0.17853	-622.73694	388.21469	1.54266	-1424.18799	157.88287	64.61629
260	2.158	961.18665	437.93170	1427.15906	-142.46405	120.10884	1289.51416	-864.70972	225.50314	1302.28479	760.57758	267.37344	5.37152	-8.23344	-40.02490	0.15337	-636.04688	389.01807	1.59444	-1411.71667	161.43886	63.15057
261	2.167	959.29388	437.94904	1430.90540	-140.89017	121.39205	1289.16931	-863.20135	225.43716	1305.84412	761.20966	268.82071	2.54694	-21.60591	-39.10798	0.19336	-649.44202	389.87329	1.62577	-1397.60974	164.18994	62.36560
262	2.175	957.48169	437.94095	1434.40552	-139.10533	122.87491	1288.95374	-861.74805	225.38524	1309.34595	757.95087	269.79938	-1.63493	-35.05785	-38.25219	0.30606	-662.91516	390.77176	1.63470	-1381.43860	165.72250	61.77719
263	2.183	955.77747	437.90546	1437.62122	-137.10730	124.53488	1288.85583	-860.33997	225.33319	1312.75537	751.46661	270.45175	-6.39027	-48.54598	-37.39674	0.42157	-676.44043	391.70840	1.67168	-1362.83350	165.97351	60.23185
264	2.192	954.21631	437.85468	1440.52686	-134.90443	126.34465	1288.85779	-858.95410	225.27554	1316.04590	742.71631	271.50424	-9.97223	-61.99804	-36.47911	0.48836	-689.98340	392.72299	1.80368	-1341.61401	165.08403	57.10167
265	2.200	952.83374	437.80899	1443.10901	-132.51140	128.28201	1288.93994	-857.56024	225.20282	1319.19824	732.60260	273.20142	-11.46847	-75.31570	-35.47245	0.50926	-703.50061	393.86322	2.03904	-1317.87073	163.27203	52.79030
266	2.208	951.66150	437.79089	1445.36121	-129.94209	130.33424	1289.08398	-856.13159	225.10583	1322.19873	721.62256	274.93027	-11.57686	-88.43581	-34.40035	0.50999	-716.92694	395.03995	2.28550	-1291.96826	160.78745	48.44328
267	2.217	950.73291	437.82635	1447.27783	-127.21681	132.48834	1289.27576	-854.65442	224.98718	1325.04138	709.78424	276.13748	-11.47438	-101.38385	-33.32927	0.51391	-730.20764	396.04230	2.42064	-1264.53015	157.86108	45.47250
268	2.225	950.08929	437.93689	1448.84607	-124.37886	134.72354	1289.50464	-853.13263	224.86044	1327.72241	697.06238	276.96057	-11.63571	-114.19571	-32.33058	0.55185	-743.35486	396.80756	2.42719	-1236.34644	154.67288	45.04278
269	2.233	949.77161	438.13254	1450.04028	-121.50098	137.01424	1289.76013	-851.58478	224.73964	1330.22693	683.84943	277.77359	-11.94575	-126.80304	-31.47716	0.70533	-756.42572	397.52643	2.40757	-1208.05164	151.37808	47.37113
270	2.242	949.80872	438.41345	1450.82971	-118.67496	139.32935	1290.03418	-850.04120	224.63161	1332.52820	670.70996	278.78305	-12.26365	-139.06120	-30.82314	1.09366	-769.43768	398.40353	2.45713	-1179.78650	148.15486	51.34877
271	2.250	950.22095	438.76746	1451.19202	-115.99632	141.63008	1290.32666	-848.54211	224.53613	1334.60071	657.85419	280.03192	-12.58351	-150.86099	-30.34652	1.78349	-782.34924	399.45966	2.57266	-1151.28430	145.20518	55.19069
272	2.258	951.02625	439.16882	1451.11780	-113.55777	143.87630	1290.64709	-847.13422	224.45282	1336.42468	645.12030	281.44446	-12.86799	-162.17102	-29.98555	2.75151	-795.12268	400.58521	2.68888	-1122.23901	142.64491	57.70087
273	2.267	952.23242	439.59033	1450.60376	-111.44823	146.03624	1291.01282	-845.86719	224.39175	1337.98364	632.36682	282.91190	-12.97962	-173.00925	-29.69743	3.94647	-807.76282	401.66214	2.75590	-1092.47473	140.41042	58.95081
274	2.275	953.82806	440.02023	1449.64429	-109.74582	148.08664	1291.44788	-844.79486	224.37350	1339.25989	619.65198	284.33786	-12.88417	-183.39737	-29.41165	5.37209	-820.30347	402.63831	2.76479	-1061.92407	138.32272	59.85727
275	2.283	955.78339	440.47021	1448.23022	-108.50792	150.00307	1291.97815	-843.97974	224.41193	1340.23193	607.09814	285.58289	-12.80154	-193.30225	-29.02451	7.12931	-832.79443	403.55560	2.74502	-1030.61047	136.20546	61.27681
276	2.292	958.05493	440.96561	1446.35315	-107.76793	151.76172	1292.62354	-843.49310	224.49991	1340.87573	594.72876	286.59735	-12.97943	-202.57285	-28.50260	9.39565	-845.27856	404.51956	2.75741	-998.61267	133.94380	63.47887
277	2.300	960.59399	441.52725	1444.01038	-107.53827	153.35284	1293.39001	-843.40668	224.61505	1341.17053	582.46680	287.57156	-13.37061	-210.91870	-27.89259	12.35579	-857.76471	405.63080	2.84860	-965.99561	131.50395	66.22110
278	2.308	963.36011	442.16229	1441.20837	-107.81155	154.77985	1294.26306	-843.77802	224.73663	1341.10400	570.26160	288.70523	-13.67053	-217.96884	-27.20803	16.15555	-870.22986	406.89114	2.99587	-932.76508	128.93115	69.07970
279	2.317	966.32709	442.85645	1437.96191	-108.56015	156.05080	1295.20825	-844.63995	224.85863	1340.67566	558.08704	289.95767	-13.66245	-223.36456	-26.40342	20.91896	-882.61597	408.14182	3.12284	-898.93616	126.30542	71.71138
280	2.325	969.47614	443.57343	1434.28711	-109.74086	157.18030	1296.17712	-845.99860	224.98849	1339.89795	545.85236	291.09030	-13.49981	-226.79800	-25.44388	26.74151	-894.84814	409.22577	3.19737	-864.72028	123.69296	73.96901
281	2.333	972.77905	444.27509	1430.20337	-111.30281	158.19112	1297.11707	-847.83423	225.13138	1338.79456	533.51416	291.91846	-13.53701	-227.88297	-24.34204	33.59488	-906.92670	410.27991	3.30275	-830.60773	121.13921	75.87759
282	2.342	976.18677	444.93958	1425.74646	-113.19162	159.10745	1297.98389	-850.10004	225.28189	1337.39868	521.16779	292.58691	-13.84945	-225.86618	-23.17836	41.13428	-918.99646	411.57965	3.52485	-797.18530	118.67103	77.48935
283	2.350	979.63074	445.56424	1420.97046	-115.34994	159.94553	1298.75330	-852.71771	225.43503	1335.75427	508.86667	293.39307	-14.19568	-219.66888	-22.03598	48.44455	-931.24219	413.02167	3.76088	-764.86047	116.29895	78.70404
284	2.358	983.03448	446.16290	1415.93762	-117.71931	160.70863	1299.42639	-855.57880	225.59726	1333.91467	496.54105	294.41614	-14.37270	-208.53375	-20.92384	54.17129	-943.68970	414.20990	3.80736	-733.72717	114.00627	79.25764
285	2.367	986.32800	446.75595	1410.71106	-120.24298	161.39204	1300.02612	-858.56146	225.77988	1331.93604	484.17825	295.59683	-14.30239	-192.54034	-20.02967	57.42153	-956.20636	415.00131	3.61612	-703.63593	111.70900	78.94559
286	2.375	989.45728	447.36426	1405.35522	-122.86690	161.99165	1300.58374	-861.55383	225.98289	1329.87158	471.84177	296.84106	-14.01794	-172.41745	-19.95787	58.59655	-968.68420	415.51947	3.28684	-674.38348	109.26012	77.80339
287	2.383	992.38953	448.00818	1399.93738	-125.54149	162.51039	1301.12134	-864.46820	226.19171	1327.76917	459.51105	297.98853	-13.72803	-149.11890	-21.31902	58.98416	-981.10822	415.95734	2.95322	-645.84204	106.51649	76.04072
288	2.392	995.11273	448.69934	1394.52954	-128.22371	162.96265	1301.64661	-867.24335	226.38698	1325.66516	447.11911	299.00809	-13.66625	-123.59505	-24.09350	59.55216	-993.51013	416.59296	2.76424	-617.94281	103.39551	73.86627
289	2.400	997.62122	449.43073	1389.21118	-130.87442	163.37151	1302.16089	-869.84003	226.55212	1323.57654	434.67221	300.02377	-13.84656	-96.65683	-27.59479	60.34621	-1005.94507	417.57520	2.77310	-590.65076	99.89056	71.39620
290	2.408	999.89801	450.17102	1384.06567	-133.45657	163.75775	1302.66663	-872.23187	226.67415	1321.50439	422.20224	301.09799	-14.06224	-68.88409	-30.95633	60.80347	-1018.47180	418.76440	2.87683	-564.03131	96.06042	68.66978
291	2.417	1001.92206	450.87555	1379.16809	-135.93684	164.13953	1303.16309	-874.39246	226.74219	1319.44824	409.71133	302.18121	-14.15272	-40.64206	-33.51637	60.28708	-1031.09851	419.96179	2.96068	-538.29901	92.02000	65.67666
292	2.425	1003.69006	451.51431	1374.57642	-138.28455	164.54236	1303.64124	-876.29541	226.75096	1317.41418	397.19107	303.17883	-14.16151	-12.14799	-34.94129	58.46523	-1043.75916	421.07703	3.00356	-513.76202	87.93027	62.34570
293	2.433	1005.21930	452.08679	1370.33105	-140.46875	164.98944	1304.08337	-877.92682	226.70845	1315.41675	384.61261	304.05688	-14.18061	16.45435	-35.26210	55.50912	-1056.40234	422.08746	3.03616	-490.75604	83.97359	58.53135
294	2.442	1006.52930	452.61163	1366.45825	-142.45871	165.48590	1304.47070	-879.29126	226.63521	1313.47498	371.93259	304.91043	-14.21302	45.01516	-34.80953	52.01295	-1069.05579	422.98718	3.06504	-469.62854	80.33348	54.04003
295	2.450	1007.63086	453.10806	1362.97766	-144.22737	166.02962	1304.79089	-880.40497	226.55487	1311.60034	359.16516	305.86987	-14.21133	73.38186	-34.03871	48.70839	-1081.74890	423.80292	3.06706	-450.74573	77.13640	48.71254
296	2.458	1008.53186	453.57498	1359.91016	-145.75716	166.62390	1305.04260	-881.29193	226.48875	1309.78418	346.39560	306.97757	-14.16627	101.50587	-33.34849	46.18763	-1094.45654	424.62378	3.05449	-434.47882	74.33698	42.51884
297	2.467	1009.24139	453.98428	1357.27747	-147.04138	167.27289	1305.23511	-881.98486	226.45360	1307.99561	333.68121	308.16916	-14.13974	129.48743	-32.95214	44.71637	-1107.16260	425.52399	3.08169	-421.16113	71.69884	35.59258
298	2.475	1009.77039	454.30472	1355.09558	-148.07877	167.97675	1305.38599	-882.51990	226.45575	1306.18933	321.00299	309.30215	-14.17914	157.47253	-32.82871	44.18037	-1119.89063	426.48233	3.16503	-411.09082	68.95380	28.20959
299	2.483	1010.13403	454.52646	1353.37195	-148.86960	168.73349	1305.51477	-882.92560	226.48491	1304.31775	308.32959	310.23114	-14.23973	185.55295	-32.76225	44.20308	-1132.64758	427.44150	3.25973	-404.60376	65.99445	20.77650
300	2.492	1010.35291	454.66083	1352.11218	-149.41725	169.54134	1305.63489	-883.21967	226.51125	1302.34253	295.65173	310.95151	-14.24327	213.76877	-32.46902	44.37136	-1145.39844	428.38251	3.33028	-402.06061	62.95058	13.83483
301	2.500	1010.45099	454.72803	1351.32056	-149.73126	170.39471	1305.75122	-883.41217	226.49173	1300.24280	282.92865	311.51071	-14.25458	242.09262	-31.80204	44.46098	-1158.11084	429.32202	3.38428	-403.60010	60.15578	7.97362
302	2.508	1010.45203	454.74557	1350.99390	-149.83081	171.27847	1305.85999	-883.50745	226.38724	1298.02356	270.08740	311.82010	-14.46333	270.38199	-30.85105	44.52607	-1170.78491	430.28220	3.43099	-408.75775	58.03464	3.61180
303	2.517	1010.37531	454.72079	1351.12024	-149.74817	172.17337	1305.94971	-883.50629	226.18350	1295.72827	257.14804	311.96075	-14.80459	298.43628	-29.80092	44.78026	-1183.43481	431.26218	3.47078	-416.47437	56.90445	0.86277
304	2.525	1010.23193	454.64911	1351.68115	-149.52522	173.06561	1305.99988	-883.40662	225.90140	1293.44751	244.25555	312.43311	-14.91182	326.11136	-28.76041	45.40648	-1196.06812	432.24988	3.52513	-425.85632	56.80437	-0.43258
305	2.533	1010.02393	454.51593	1352.65027	-149.20407	173.94467	1305.98230	-883.20142	225.58128	1291.30579	231.51904	313.60931	-14.63175	353.37643	-27.73814	46.43424	-1208.68604	433.23749	3.61043	-436.75385	57.47883	-0.72159
306	2.542	1009.74518	454.30182	1353.99719	-148.82397	174.79332	1305.86658	-882.87811	225.26001	1289.43079	218.91147	315.21817	-14.21770	380.30804	-26.67221	47.69576	-1221.27832	434.20349	3.69753	-449.14734	58.50592	-0.69302
307	2.550	1009.37909	453.99664	1355.70313	-148.42163	175.58284	1305.62769	-882.42841	224.97469	1287.92773	206.32281	316.65768	-13.97729	407.01785	-25.48479	48.91664	-1233.79919	435.14899	3.75592	-462.38013	59.51797	-0.91392
308	2.558	1008.89636	453.61252	1357.76416	-148.02310	176.28551	1305.25012	-881.86005	224.78372	1286.86450	193.64154	317.55032	-14.01520	433.57297	-24.18713	49.91375	-1246.16284	436.15106	3.82901	-475.52563	60.36756	-1.48957
309	2.567	1008.25732	453.17218	1360.17883	-147.63322	176.89795	1304.73071	-881.19678	224.77325	1286.26636	180.84210	317.88965	-14.27644	459.97842	-22.88667	50.67379	-1258.26038	437.30103	4.04900	-488.15186	61.08858	-2.16679
310	2.575	1007.42224	452.68735	1362.93835	-147.23885	177.44917	1304.08411	-880.46857	225.03773	1286.12390	168.02045	317.93399	-14.63685	486.16800	-21.66432	51.22829	-1269.96265	438.57886	4.58565	-500.40234	61.75198	-2.70073
311	2.583	1006.36676	452.15796	1366.03271	-146.82248	177.97931	1303.34302	-879.70905	225.64760	1286.40820	155.29706	318.05298	-14.96543	512.02435	-20.53688	51.54415	-1281.16748	439.83145	5.59077	-512.57654	62.39211	-3.05634
312	2.592	1005.08752	451.57953	1369.46082	-146.37283	178.51137	1302.54395	-878.95782	226.62593	1287.08032	142.71930	318.47464	-15.20077	537.48517	-19.53515	51.58919	-1291.86279	440.88110	7.15975	-524.81885	63.00431	-3.32686
313	2.600	1003.58978	450.94678	1373.22400	-145.89058	179.04459	1301.71021	-878.25690	227.93871	1288.08740	130.30518	319.22681	-15.28842	562.56598	-18.76642	51.45627	-1302.07959	441.64749	9.29131	-537.10376	63.54936	-3.56929
314	2.608	1001.87750	450.26532	1377.31470	-145.39371	179.56267	1300.85046	-877.64056	229.50174	1289.36707	118.07813	320.26190	-15.12379	587.24628	-18.36751	51.33718	-1311.80103	442.18530	11.92344	-549.36163	63.98172	-3.75295
315	2.617	999.95520	449.55658	1381.71533	-144.91815	180.03751	1299.96606	-877.12604	231.20874	1290.87256	105.97626	321.40778	-14.73517	611.41882	-18.31606	51.32159	-1320.94299	442.59943	15.05089	-561.57312	64.31813	-3.84468
316	2.625	997.82404	448.83698	1386.40295	-144.50772	180.43394	1299.05603	-876.70734	232.95746	1292.58337	93.84961	322.45667	-14.32167	634.92877	-18.37214	51.27853	-1329.39270	442.91205	18.72320	-573.77319	64.65443	-3.88805
317	2.633	995.48132	448.10504	1391.35083	-144.20068	180.72086	1298.12378	-876.35413	234.65639	1294.47632	81.60004	323.36017	-14.05074	657.61292	-18.32359	50.96833	-1337.06177	443.05728	22.90500	-585.99426	65.08510	-3.95551
318	2.642	992.93066	447.35800	1396.52527	-144.02020	180.88187	1297.18713	-876.01941	236.23589	1296.50684	69.23480	324.14899	-13.96653	679.33240	-18.18966	50.19882	-1343.89111	443.01398	27.43325	-598.23315	65.63280	-4.06634
319	2.650	990.18622	446.59448	1401.88440	-143.96976	180.91774	1296.27869	-875.65802	237.66284	1298.63062	56.81573	324.84882	-14.00406	699.94464	-18.10292	48.88151	-1349.73950	442.87387	32.09206	-610.47876	66.26263	-4.18963
320	2.658	987.27209	445.79025	1407.38708	-144.03360	180.83614	1295.43726	-875.24738	238.92017	1300.83398	44.39886	325.51392	-14.04875	719.21320	-18.07504	47.04412	-1354.27441	442.74567	36.67624	-622.74762	66.93211	-4.28968
321	2.667	984.22205	444.90323	1412.99963	-144.18047	180.63576	1294.69800	-874.79285	239.97006	1303.12268	31.98486	326.20239	-14.03911	736.85876	-18.02938	44.88961	-1357.05591	442.60992	41.05099	-635.07410	67.62090	-4.35230
322	2.675	981.07263	443.90833	1418.68457	-144.36729	180.30080	1294.08142	-874.31067	240.76297	1305.49121	19.54828	326.90662	-14.00679	752.70776	-18.03034	42.86892	-1357.75220	442.30923	45.19989	-647.46326	68.33488	-4.37495
323	2.683	977.85205	442.80853	1424.39075	-144.54265	179.80779	1293.59363	-873.81152	241.28119	1307.92407	7.10822	327.57077	-14.01007	766.59747	-18.26040	41.54421	-1356.28442	441.61020	49.14703	-659.87860	69.10060	-4.35289
324	2.692	974.57513	441.62421	1430.06226	-144.65155	179.13495	1293.23914	-873.29767	241.54900	1310.41211	-5.30945	328.22308	-14.05281	778.16962	-18.78849	41.19440	-1352.86426	440.14371	52.75000	-672.29858	69.95679	-4.30183
325	2.700	971.24152	440.37628	1435.65173	-144.64156	178.27008	1293.02881	-872.76758	241.60805	1312.95435	-17.75165	328.98370	-14.10837	786.94135	-19.52390	41.48355	-1347.83923	437.51385	55.64985	-684.75842	70.91094	-4.25480
326	2.708	967.83984	439.06601	1441.12195	-144.46819	177.21368	1292.97498	-872.21924	241.50349	1315.55798	-30.27112	329.90985	-14.16334	792.51532	-20.33272	41.44368	-1341.33423	433.70493	57.52946	-697.29413	71.87956	-4.20636
327	2.717	964.35815	437.67673	1446.44055	-144.09708	175.97162	1293.08057	-871.65472	241.27484	1318.23059	-42.86169	330.93134	-14.18340	794.69037	-21.08326	39.83975	-1333.08423	429.16922	58.39765	-709.87860	72.70986	-4.09211
328	2.725	960.80066	436.19537	1451.57837	-143.50409	174.54599	1293.33167	-871.07825	240.94193	1320.96460	-55.53137	331.91162	-14.13379	793.53796	-21.57704	35.84494	-1322.66467	424.45502	58.57540	-722.46313	73.31751	-3.85717
329	2.733	957.19733	434.62411	1456.50854	-142.67456	172.93668	1293.69873	-870.48511	240.50703	1323.73755	-68.31360	332.76086	-14.05983	789.45062	-21.54564	29.60489	-1309.73108	419.89166	58.30452	-735.06329	73.81502	-3.54435
330	2.742	953.59479	432.97913	1461.20630	-141.60297	171.15106	1294.14417	-869.85742	239.97580	1326.52856	-81.18304	333.52457	-14.04335	783.10553	-20.85450	22.20088	-1294.05334	415.55240	57.44450	-747.75781	74.41731	-3.26344
331	2.750	950.04285	431.28088	1465.64478	-140.29539	169.21097	1294.63342	-869.17365	239.37447	1329.32861	-94.06165	334.31403	-14.09557	775.29938	-19.64287	15.08367	-1275.54224	411.43988	55.78053	-760.60138	75.21638	-3.07251
332	2.758	946.59167	429.54681	1469.78931	-138.77385	167.15012	1295.14148	-868.41644	238.74530	1332.13147	-106.91895	335.18982	-14.16838	766.63397	-18.20113	9.49989	-1254.31555	407.66153	53.47738	-773.56567	76.15111	-2.95051
333	2.767	943.28766	427.80066	1473.60254	-137.07896	165.01006	1295.65308	-867.56976	238.12643	1334.91882	-119.77893	336.14621	-14.23624	757.23413	-16.77848	6.09053	-1230.66516	404.36237	51.01043	-786.56079	77.14896	-2.86409
334	2.775	940.17456	426.07947	1477.05566	-135.27060	162.83475	1296.16089	-866.61603	237.53297	1337.65076	-132.61597	337.12750	-14.32811	746.79865	-15.47779	4.65115	-1204.92578	401.55875	48.80466	-799.50659	78.20157	-2.80223
335	2.783	937.30536	424.42731	1480.13245	-133.42757	160.65982	1296.66553	-865.54395	236.95110	1340.27673	-145.37018	338.08279	-14.46569	735.08795	-14.29814	4.35483	-1177.39038	399.08350	47.06421	-812.38806	79.32114	-2.75313
336	2.792	934.74335	422.89038	1482.82019	-131.64319	158.51469	1297.17468	-864.36176	236.35089	1342.75647	-158.04999	339.03653	-14.57860	722.37103	-13.23214	4.35584	-1148.32788	396.69516	45.86588	-825.23077	80.47606	-2.68828
337	2.800	932.54858	421.51117	1485.09595	-130.01474	156.43773	1297.69714	-863.10760	235.70825	1345.06775	-170.70001	340.07480	-14.52505	709.28156	-12.27078	4.19857	-1117.99829	394.34131	45.34959	-838.05200	81.60659	-2.58521
338	2.808	930.76886	420.32516	1486.93311	-128.63110	154.47690	1298.23633	-861.84869	235.01849	1347.19702	-183.29071	341.28748	-14.19246	696.30884	-11.39902	3.83176	-1086.61182	392.25186	45.75165	-850.87109	82.67919	-2.44275
339	2.817	929.43787	419.36652	1488.32190	-127.56322	152.67900	1298.78845	-860.67157	234.28796	1349.12292	-195.69208	342.69974	-13.55637	683.52869	-10.61345	3.40742	-1054.36816	390.65430	47.23543	-863.71759	83.67950	-2.27637
340	2.825	928.56879	418.66107	1489.26392	-126.86030	151.08641	1299.34631	-859.67310	233.52161	1350.80566	-207.75116	344.23151	-12.64879	670.80298	-9.89454	3.06632	-1021.59393	389.54797	49.75634	-876.58459	84.59133	-2.12706
341	2.833	928.15314	418.20569	1489.75159	-126.54935	149.73900	1299.90344	-858.95532	232.73703	1352.19507	-219.35980	345.76324	-11.50351	658.07678	-9.20035	2.84653	-988.80719	388.76212	53.00677	-889.41290	85.42705	-2.04554
342	2.842	928.16913	417.96661	1489.76904	-126.63608	148.67284	1300.45825	-858.61664	231.97545	1353.23486	-230.41956	347.28748	-10.11110	645.40216	-8.49626	2.70364	-956.62183	388.04242	56.42683	-902.14813	86.23294	-2.03497
343	2.850	928.58276	417.90677	1489.30859	-127.11279	147.90759	1301.01526	-858.73926	231.28293	1353.87219	-240.82953	348.99826	-8.35049	632.82861	-7.76762	2.57280	-925.54205	387.15057	59.42226	-914.78638	87.03614	-2.03622
344	2.858	929.34985	418.00790	1488.37048	-127.96667	147.42696	1301.58435	-859.37592	230.69977	1354.07898	-250.52417	351.09473	-6.04713	620.34851	-7.02913	2.42050	-895.74475	386.02582	61.66764	-927.35876	87.81168	-1.97666
345	2.867	930.43054	418.26215	1486.95300	-129.17674	147.17499	1302.17749	-860.53467	230.26396	1353.85828	-259.39923	353.47925	-3.15032	607.90363	-6.30846	2.25792	-867.04156	384.81705	63.19083	-939.88965	88.50844	-1.82582
346	2.875	931.79962	418.65152	1485.05945	-130.70787	147.07382	1302.80493	-862.17133	230.00359	1353.22571	-267.22388	355.83127	0.31195	595.44995	-5.61228	2.12544	-839.06427	383.72842	64.19630	-952.37573	89.11903	-1.62707
347	2.883	933.44379	419.13885	1482.71106	-132.51405	147.03897	1303.46716	-864.20441	229.93204	1352.20203	-273.76654	357.89880	4.47962	583.00433	-4.91978	2.04406	-811.45349	382.90182	64.85358	-964.82220	89.73931	-1.47839
348	2.892	935.36151	419.67938	1479.93823	-134.54790	146.98926	1304.15259	-866.54211	230.05841	1350.81213	-278.98962	359.69098	9.85076	570.59271	-4.18345	1.98491	-783.91260	382.41586	65.24337	-977.30237	90.55621	-1.47490
349	2.900	937.55939	420.24692	1476.76001	-136.76718	146.86877	1304.84131	-869.10199	230.38818	1349.08301	-282.93365	361.61786	17.36251	558.20129	-3.37395	1.92756	-756.20862	382.27527	65.40895	-989.92334	91.70943	-1.64608
350	2.908	940.03156	420.83624	1473.18042	-139.13634	146.66684	1305.51477	-871.82281	230.91150	1347.04175	-285.16925	364.27350	28.06710	545.81140	-2.53689	1.89471	-728.21411	382.43088	65.39878	-1002.67761	93.08173	-1.90495
351	2.917	942.74109	421.44110	1469.20166	-141.62804	146.41281	1306.15894	-874.67120	231.60373	1344.71460	-284.31122	367.86523	42.20805	533.42633	-1.74107	1.89506	-699.95850	382.87891	65.29665	-1015.39923	94.34639	-2.10815
352	2.925	945.63031	422.05493	1464.83887	-144.22400	146.15683	1306.76660	-877.63849	232.43022	1342.12585	-278.54230	372.03784	58.34544	521.04395	-1.00237	1.90109	-671.61328	383.66580	65.19963	-1027.92627	95.28784	-2.19596
353	2.933	948.64294	422.67935	1460.13062	-146.91068	145.95094	1307.33789	-880.72595	233.34549	1339.29736	-267.13220	376.19626	73.43252	508.65085	-0.29164	1.87842	-643.43274	384.78073	65.11607	-1040.23059	95.89450	-2.20050
354	2.942	951.73242	423.31183	1455.14343	-149.67400	145.83693	1307.87683	-883.92316	234.30354	1336.25391	-251.21033	379.80518	84.21371	496.24295	0.42830	1.79877	-615.72198	386.13281	64.91051	-1052.39526	96.22478	-2.14472
355	2.950	954.86273	423.94464	1449.96118	-152.49608	145.84402	1308.38452	-887.19092	235.27208	1333.03516	-232.72107	382.59875	89.25312	483.82016	1.16844	1.66825	-588.81989	387.61591	64.35974	-1064.55261	96.42543	-2.02750
356	2.958	958.01276	424.57111	1444.66711	-155.35439	145.98506	1308.85730	-890.45917	236.23398	1329.70105	-212.98932	384.73395	89.81775	471.37973	1.89668	1.54990	-563.03162	389.12921	63.23791	-1076.81812	96.73253	-1.87852
357	2.967	961.17102	425.16901	1439.32983	-158.22350	146.24722	1309.28955	-893.63605	237.18762	1326.32361	-192.48743	386.66406	88.62991	458.91525	2.59694	1.49340	-538.55591	390.58441	61.38804	-1089.21936	97.27639	-1.75402
358	2.975	964.32202	425.69620	1433.99792	-161.07607	146.60051	1309.67639	-896.62366	238.14996	1322.97229	-171.33704	388.64667	87.74268	446.41806	3.31473	1.46327	-515.48352	391.94440	58.77512	-1101.70605	97.99867	-1.69298
359	2.983	967.44104	426.12030	1428.70178	-163.88054	147.02271	1310.01575	-899.33832	239.15294	1319.70532	-149.50958	390.27225	87.52261	433.88943	4.06732	1.40745	-493.81311	393.20743	55.50106	-1114.23022	98.78843	-1.69787
360	2.992	970.49500	426.44302	1423.46033	-166.60149	147.50888	1310.30798	-901.73053	240.23367	1316.56396	-126.86365	390.77209	87.29859	421.33279	4.80035	1.33438	-473.46600	394.33789	51.76431	-1126.78735	99.59277	-1.73089
361	3.000	973.44476	426.69287	1418.29138	-169.20221	148.06383	1310.55640	-903.79163	241.41272	1313.56519	-103.34277	389.86975	86.50559	408.74402	5.50309	1.26450	-454.39856	395.28873	47.78636	-1139.40039	100.39296	-1.72521
362	3.008	976.25378	426.90826	1413.21802	-171.64597	148.69437	1310.76489	-905.54443	242.67058	1310.69470	-79.03149	387.96887	85.07116	396.12173	6.23505	1.19673	-436.75238	396.12119	43.75542	-1152.08716	101.16629	-1.63298
363	3.017	978.90039	427.12701	1408.26294	-173.89835	149.40286	1310.93372	-907.02716	243.95866	1307.91467	-54.03662	385.63080	83.13316	383.47015	7.03175	1.13829	-420.86633	397.03625	39.77924	-1164.83630	101.91768	-1.47516
364	3.025	981.38605	427.37323	1403.44092	-175.93143	150.18234	1311.05920	-908.28198	245.23874	1305.18579	-28.44281	383.14075	80.75520	370.78986	7.88206	1.08477	-407.16309	398.23972	35.85583	-1177.61792	102.68265	-1.32026
365	3.033	983.72351	427.64630	1398.76013	-177.72574	151.02216	1311.13586	-909.34650	246.50732	1302.47803	-2.31879	380.40063	77.89886	358.06506	8.73193	1.01142	-396.03601	399.76541	31.91618	-1190.41992	103.48185	-1.21834
366	3.042	985.91254	427.91785	1394.23096	-179.27023	151.92050	1311.16016	-910.24268	247.79625	1299.76575	24.27435	377.16675	74.61588	345.29089	9.50838	0.92272	-387.81894	401.43723	27.88784	-1203.25806	104.30693	-1.16572
367	3.050	987.93951	428.14111	1389.88062	-180.56287	152.88327	1311.13440	-910.96832	249.15891	1297.02637	51.25439	373.45776	71.20773	332.50589	10.22127	0.84505	-382.81616	403.00858	23.70134	-1216.13440	105.13217	-1.11401
368	3.058	989.80438	428.29831	1385.75684	-181.61177	153.90982	1311.06641	-911.50250	250.64424	1294.25061	78.50055	369.68506	68.10721	319.74612	10.96724	0.78362	-381.27182	404.28461	19.29048	-1229.02930	105.93439	-1.01327
369	3.067	991.52911	428.43536	1381.91077	-182.43292	154.99002	1310.96472	-911.82556	252.27086	1291.45349	105.89771	366.34982	65.59834	306.99210	11.79306	0.73964	-383.26172	405.15936	14.72600	-1241.94922	106.70091	-0.85105
370	3.075	993.13239	428.62750	1378.38208	-183.04497	156.11736	1310.83838	-911.93842	254.01837	1288.67480	133.40808	363.68005	63.65343	294.20285	12.64186	0.73410	-388.63419	405.68411	10.47132	-1254.91443	107.43379	-0.65260
371	3.083	994.61298	428.93048	1375.19946	-183.46716	157.29840	1310.69458	-911.86438	255.84439	1285.97742	161.06305	361.59827	61.99226	281.37405	13.45021	0.76359	-397.08371	406.07037	7.28731	-1267.91284	108.16367	-0.46391
372	3.092	995.95697	429.36075	1372.38196	-183.72188	158.54318	1310.53125	-911.63922	257.70963	1283.44202	188.89423	359.89648	60.27124	268.52716	14.22155	0.77620	-408.14609	406.53534	5.55537	-1280.92114	108.92725	-0.34714
373	3.100	997.14313	429.89215	1369.93774	-183.83624	159.84891	1310.33618	-911.30286	259.57434	1281.15576	216.92242	358.38025	58.25793	255.66925	14.97413	0.74567	-420.96671	407.14627	4.90602	-1293.92834	109.74187	-0.35645
374	3.108	998.15070	430.47540	1367.86963	-183.83928	161.20123	1310.09534	-910.89819	261.37024	1279.20020	245.18295	356.90860	55.89930	242.79578	15.69067	0.71097	-434.38660	407.83047	4.71035	-1306.90759	110.60913	-0.46901
375	3.117	998.97388	431.07581	1366.18359	-183.75545	162.59584	1309.79749	-910.47180	262.99802	1277.64185	273.67499	355.39163	53.28440	229.91116	16.35962	0.71574	-447.57007	408.52856	4.59330	-1319.79309	111.47372	-0.55348
376	3.125	999.61932	431.69324	1364.89294	-183.59927	164.04581	1309.43518	-910.06689	264.35153	1276.52832	302.29218	353.86765	50.55976	217.03534	17.01080	0.75898	-460.36639	409.31296	4.43522	-1332.47900	112.20109	-0.43011
377	3.133	1000.09137	432.35431	1364.02246	-183.37276	165.55392	1309.00671	-909.71423	265.32547	1275.88684	330.87192	352.51620	47.81783	204.20340	17.69642	0.78930	-472.99805	410.31189	4.23671	-1344.82764	112.68394	0.06363
378	3.142	1000.39325	433.10233	1363.60547	-183.06456	167.09317	1308.51599	-909.43018	265.81958	1275.72498	359.27228	351.62631	45.07712	191.46344	18.47541	0.74855	-485.59909	411.48383	4.03164	-1356.69299	112.94876	1.07311
379	3.150	1000.53516	433.97760	1363.66504	-182.65451	168.62125	1307.97266	-909.22552	265.76831	1276.02783	387.35449	351.60474	42.42645	178.86200	19.39590	0.63807	-498.09491	412.59271	3.81826	-1367.96960	113.11630	2.71996
380	3.158	1000.52521	434.96579	1364.19019	-182.12558	170.10129	1307.38965	-909.11194	265.17175	1276.75708	415.13614	352.55713	39.96526	166.40292	20.44618	0.50745	-510.39005	413.48743	3.56986	-1378.66125	113.29684	5.03341
381	3.167	1000.35016	435.96268	1365.13330	-181.47951	171.51321	1306.77698	-909.09515	264.09177	1277.86011	443.01889	353.80042	37.51807	154.02628	21.54204	0.40801	-522.53119	414.27841	3.29509	-1388.87415	113.56413	7.90973
382	3.175	999.97998	436.82867	1366.44128	-180.74634	172.85793	1306.13428	-909.16302	262.63110	1279.28613	471.39056	354.40326	34.76838	141.65530	22.61031	0.37833	-534.66370	415.21082	3.04544	-1398.72021	113.99581	11.18020
383	3.183	999.39575	437.48413	1368.08801	-179.98080	174.15150	1305.45203	-909.27893	260.93573	1280.99695	499.95551	354.12427	31.66810	129.26379	23.68552	0.41627	-546.88934	416.43622	2.86184	-1408.26550	114.69696	14.72757
384	3.192	998.60144	437.94049	1370.06628	-179.24794	175.41231	1304.71936	-909.38232	259.18542	1282.95142	527.82153	353.54181	28.42540	116.88387	24.87819	0.45701	-559.19043	417.88922	2.74158	-1417.54980	115.80688	18.52478
385	3.200	997.61462	438.27094	1372.36475	-178.60278	176.64941	1303.93616	-909.40314	257.54132	1285.08228	554.20905	353.52686	25.25379	104.53706	26.22850	0.43019	-571.46307	419.34967	2.65928	-1426.54871	117.43159	22.60390
386	3.208	996.45703	438.55707	1374.96094	-178.07346	177.86267	1303.12195	-909.28735	256.11453	1287.31641	578.80188	354.48126	22.25239	92.19254	27.63292	0.33410	-583.64050	420.65280	2.59817	-1435.05945	119.47029	27.05969
387	3.217	995.14270	438.83691	1377.81836	-177.65640	179.05270	1302.30652	-909.01422	254.97318	1289.61621	601.48157	355.95078	19.35263	79.82963	28.94756	0.21944	-595.77747	421.79840	2.54534	-1442.72791	121.61980	32.02299
388	3.225	993.67450	439.09290	1380.89502	-177.32394	180.22812	1301.51477	-908.59399	254.13693	1291.97363	622.22937	357.22409	16.38062	67.47535	30.12764	0.13784	-607.97327	422.84500	2.48173	-1449.23303	123.66431	37.52661
389	3.233	992.05920	439.27960	1384.15820	-177.03725	181.40656	1300.75891	-908.05505	253.57693	1294.38733	641.17487	358.12964	13.19392	55.13313	31.20848	0.12871	-620.26367	423.83777	2.41207	-1454.29834	125.62489	43.41983
390	3.242	990.31610	439.35779	1387.58545	-176.75771	182.61771	1300.04272	-907.42969	253.24551	1296.86450	658.35815	359.02530	9.82998	42.75301	32.20738	0.20688	-632.62311	424.82269	2.37616	-1457.50574	127.59274	49.42752
391	3.250	988.47101	439.31213	1391.15540	-176.45148	183.90753	1299.36633	-906.74365	253.10176	1299.41846	673.62842	360.32626	6.62252	30.30190	33.13515	0.33509	-645.03229	425.81732	2.40917	-1458.28284	129.58647	55.19705
392	3.258	986.55420	439.15848	1394.83972	-176.08818	185.33249	1298.72998	-906.01471	253.11859	1302.05713	686.59027	362.17569	3.95040	17.79475	34.03192	0.44445	-657.50995	426.78552	2.50202	-1456.23389	131.61371	60.22881
393	3.267	984.60339	438.94321	1398.59180	-175.64032	186.94595	1298.13574	-905.25342	253.28331	1304.77600	696.48523	364.42133	1.80338	5.25724	34.94518	0.50652	-670.07935	427.66541	2.59764	-1451.49036	133.75131	63.86955
394	3.275	982.66028	438.72086	1402.34448	-175.08682	188.78740	1297.58936	-904.46539	253.58878	1307.56091	702.42120	366.74866	-0.31444	-7.31530	35.91190	0.54209	-682.73608	428.43793	2.63836	-1444.62708	136.09009	65.60200
395	3.283	980.75891	438.51389	1406.02844	-174.41693	190.87393	1297.10120	-903.65558	254.01758	1310.39099	703.78583	368.77411	-3.05773	-19.96656	36.90720	0.56450	-695.45569	429.17276	2.62196	-1436.19849	138.62329	65.49954
396	3.292	978.91895	438.29532	1409.59363	-173.62752	193.20012	1296.68823	-902.83154	254.54211	1313.24011	700.57764	370.45139	-6.45366	-32.73514	37.84908	0.56282	-708.21338	429.97180	2.59496	-1426.37524	141.17305	64.35471
397	3.300	977.15283	438.01932	1413.00952	-172.71600	195.75150	1296.36865	-901.99847	255.13971	1316.07800	693.67114	372.36118	-9.46341	-45.61126	38.72856	0.52956	-721.00745	430.87445	2.59827	-1414.92651	143.38934	63.16000
398	3.308	975.47968	437.66064	1416.25500	-171.67612	198.50813	1296.15686	-901.15491	255.79584	1318.87219	684.69513	374.85840	-11.02596	-58.53519	39.62720	0.49734	-733.86713	431.84439	2.64160	-1401.43286	144.88252	62.31966
399	3.317	973.93475	437.22415	1419.31409	-170.50035	201.43300	1296.06335	-900.29358	256.49802	1321.58899	675.01318	377.38092	-11.27672	-71.44026	40.59919	0.52332	-746.81592	432.82806	2.72501	-1385.51160	145.42526	61.42125
400	3.325	972.56726	436.73630	1422.17029	-169.18791	204.47806	1296.09753	-899.40662	257.23938	1324.19421	664.72046	379.23822	-11.12766	-84.31144	41.62694	0.60982	-759.83905	433.80121	2.84737	-1366.97498	145.03616	59.80190
401	3.333	971.42340	436.23386	1424.79224	-167.75084	207.60883	1296.26257	-898.49365	258.01892	1326.66125	653.26672	380.40402	-11.17486	-97.15907	42.64603	0.70358	-772.89252	434.78131	2.98914	-1345.89001	143.88988	57.23044
402	3.342	970.53418	435.75266	1427.13574	-166.21208	210.81316	1296.54895	-897.56848	258.82858	1328.97644	640.69763	381.32843	-11.40678	-109.96093	43.59509	0.78862	-785.91876	435.79572	3.11972	-1322.49097	142.18173	54.05340
403	3.350	969.92072	435.31854	1429.16553	-164.60182	214.08101	1296.93713	-896.65424	259.64926	1331.13611	627.64777	382.38873	-11.60524	-122.69328	44.47920	0.90112	-798.87628	436.81601	3.22051	-1297.02625	140.06995	50.88369
404	3.358	969.60162	434.93976	1430.87048	-162.95926	217.38390	1297.40344	-895.77472	260.46219	1333.13538	614.65894	383.58298	-11.72499	-135.35756	45.35938	1.07034	-811.78271	437.79303	3.29410	-1269.70703	137.69601	48.26463
405	3.367	969.58783	434.60718	1432.25220	-161.33615	220.67972	1297.92505	-894.95148	261.25452	1334.96350	601.90479	384.75140	-11.86417	-147.92346	46.26541	1.31371	-824.68665	438.73416	3.35868	-1240.76819	135.21466	46.51441
406	3.375	969.87323	434.30911	1433.30774	-159.79529	223.93188	1298.48120	-894.20667	262.01727	1336.60474	589.26172	385.89911	-12.06257	-160.28003	47.15578	1.66415	-837.59729	439.66824	3.42724	-1210.52576	132.78687	45.72128
407	3.383	970.43280	434.03613	1434.02563	-158.40364	227.11700	1299.05420	-893.56348	262.74661	1338.04504	576.51196	387.11603	-12.28278	-172.27359	47.95888	2.17901	-850.49170	440.62982	3.49876	-1179.33545	130.54964	45.80516
408	3.392	971.23163	433.76462	1434.39185	-157.22646	230.21634	1299.63611	-893.04370	263.44818	1339.27600	563.58044	388.37628	-12.49340	-183.81342	48.61934	2.94110	-863.34802	441.65115	3.56063	-1147.45776	128.59995	46.58234
409	3.400	972.23981	433.46213	1434.39514	-156.32608	233.20288	1300.23340	-892.66895	264.13599	1340.29407	550.62262	389.58813	-12.66315	-194.92604	49.13636	4.02063	-876.13440	442.68176	3.58843	-1114.97949	127.00155	47.84764
410	3.408	973.44055	433.11029	1434.03040	-155.76141	236.03754	1300.86487	-892.46826	264.82275	1341.09668	537.87579	390.70987	-12.76308	-205.67923	49.59593	5.40714	-888.83142	443.64575	3.57692	-1081.95300	125.83029	49.45325
411	3.417	974.82111	432.70355	1433.29810	-155.58279	238.68399	1301.55249	-892.48395	265.51141	1341.68030	525.40210	391.71909	-12.84661	-216.08112	50.10500	7.03172	-901.46857	444.57840	3.56852	-1048.66772	125.23915	51.28032
412	3.425	976.36029	432.24994	1432.19373	-155.82323	241.12833	1302.31189	-892.77026	266.19714	1342.03931	513.00122	392.61221	-13.03811	-226.07132	50.66707	8.88228	-914.09558	445.59030	3.61757	-1015.80798	125.41980	53.14287
413	3.433	978.03632	431.78607	1430.69507	-156.49261	243.38136	1303.14612	-893.38458	266.87045	1342.16687	500.43781	393.47379	-13.36577	-235.54419	51.22617	11.03676	-926.73669	446.70541	3.72818	-984.25067	126.43867	54.78544
414	3.442	979.84094	431.35852	1428.76672	-157.57979	245.46893	1304.04309	-894.37537	267.51801	1342.05408	487.71902	394.46979	-13.65416	-244.30948	51.83292	13.60839	-939.38312	447.79486	3.84512	-954.47961	128.14413	55.99745
415	3.450	981.77686	430.98804	1426.37549	-159.05522	247.42119	1304.97485	-895.77081	268.12915	1341.69067	475.05408	395.75806	-13.68128	-252.06543	52.63248	16.71808	-952.01904	448.75098	3.92122	-926.11810	130.26637	56.71654
416	3.458	983.84595	430.67706	1423.50586	-160.87027	249.26476	1305.90662	-897.57129	268.70215	1341.06897	462.57211	397.30344	-13.43413	-258.48285	53.68581	20.47561	-964.64294	449.63513	3.96511	-898.16791	132.57651	57.00705
417	3.467	986.04187	430.44345	1420.17419	-162.96135	251.01718	1306.81018	-899.74622	269.24408	1340.19080	450.18466	398.80939	-13.12812	-263.31631	54.90686	24.96877	-977.26550	450.53461	3.99838	-869.76117	134.93057	56.96866
418	3.475	988.34814	430.31512	1416.42395	-165.25970	252.68233	1307.67175	-902.23871	269.77014	1339.07288	437.73285	400.02130	-12.97015	-266.37051	56.20605	30.26033	-989.91388	451.44009	4.01007	-840.63525	137.20110	56.71474
419	3.483	990.73340	430.29590	1412.30127	-167.70122	254.25267	1308.48975	-904.97375	270.30258	1337.74341	425.16742	401.00787	-12.96953	-267.23880	57.63200	36.28674	-1002.61432	452.36829	3.98776	-810.99646	139.23660	56.38213
420	3.492	993.15088	430.35919	1407.84924	-170.23459	255.71758	1309.27124	-907.86761	270.86130	1336.23730	412.54141	402.02094	-13.01379	-265.05560	59.30844	42.63513	-1015.34491	453.38525	3.93947	-781.13446	140.90222	56.07667
421	3.500	995.55383	430.47025	1403.11670	-172.82246	257.06665	1310.02600	-910.83441	271.45129	1334.59436	399.88986	403.15292	-13.08143	-258.75681	61.29065	48.43335	-1028.05078	454.40976	3.84139	-751.23279	142.12790	55.82454
422	3.508	997.91400	430.60538	1398.15918	-175.43735	258.28934	1310.76111	-913.79333	272.05780	1332.85535	387.17990	404.23065	-13.25976	-247.79019	63.49742	52.69737	-1040.72046	455.27966	3.67213	-721.46423	142.92545	55.57945
423	3.517	1000.22290	430.75598	1393.03381	-178.06039	259.37811	1311.47583	-916.67908	272.65240	1331.05322	374.40125	405.12186	-13.53308	-232.46912	65.63489	55.04723	-1053.38977	456.05231	3.51825	-692.12421	143.36282	55.22504
424	3.525	1002.47748	430.91510	1387.79163	-180.67987	260.32928	1312.16406	-919.45239	273.20844	1329.20593	361.62796	405.96362	-13.73649	-213.62222	67.20621	56.05306	-1066.07251	456.94556	3.49964	-663.62012	143.50647	54.56777
425	3.533	1004.66559	431.05957	1382.47803	-183.28435	261.14334	1312.81958	-922.10211	273.71851	1327.31396	348.92395	406.91144	-13.76830	-192.12091	67.76630	56.73178	-1078.75476	458.03900	3.61288	-636.39319	143.41983	53.35932
426	3.542	1006.76642	431.14227	1377.14014	-185.85623	261.83069	1313.43945	-924.63367	274.19891	1325.36755	336.26923	407.89401	-13.70374	-168.72021	67.23538	57.74735	-1091.45142	459.22726	3.74752	-610.82288	143.21181	51.38600
427	3.550	1008.75916	431.10428	1371.83057	-188.37051	262.41162	1314.02124	-927.05237	274.67651	1323.36304	323.61270	408.78882	-13.65807	-144.05087	66.01540	59.08231	-1104.20239	460.38333	3.81863	-587.09448	142.99637	48.60928
428	3.558	1010.62921	430.90372	1366.60864	-190.79388	262.90576	1314.56226	-929.34772	275.17310	1321.31250	310.91815	409.66876	-13.61831	-118.59914	64.79697	60.24196	-1117.02173	461.45032	3.83036	-565.19348	142.79724	45.18861
429	3.567	1012.37463	430.53506	1361.54150	-193.08650	263.33032	1315.05530	-931.48993	275.69925	1319.23779	298.15485	410.71005	-13.47935	-92.69600	64.17892	60.63661	-1129.88245	462.44183	3.83296	-545.10382	142.57304	41.31235
430	3.575	1014.01111	430.02484	1356.69971	-195.20883	263.70575	1315.48718	-933.44330	276.26129	1317.15747	285.30759	411.94458	-13.20494	-66.50329	64.42432	59.89242	-1142.74902	463.42255	3.86055	-526.97144	142.31265	37.03850
431	3.583	1015.55951	429.40866	1352.14539	-197.12685	264.05554	1315.84546	-935.18323	276.87109	1315.07495	272.39349	413.19281	-12.91086	-40.01620	65.47214	58.01216	-1155.59863	464.43280	3.90831	-511.09033	142.02623	32.28965
432	3.592	1017.01910	428.69824	1347.92517	-198.81291	264.40567	1316.12939	-936.70300	277.53394	1312.97644	259.41772	414.12518	-12.84516	-13.16865	67.07629	55.34608	-1168.40796	465.44421	3.95236	-497.81830	141.68382	26.95376
433	3.600	1018.36340	427.87332	1344.06995	-200.24733	264.78320	1316.34875	-938.00751	278.23148	1310.83813	246.35010	414.51093	-13.18506	14.02801	68.94394	52.40541	-1181.18066	466.42178	3.98713	-487.53296	141.24307	21.04749
434	3.608	1019.56110	426.91278	1340.60217	-201.42203	265.20807	1316.51208	-939.10425	278.93118	1308.63928	233.23245	414.69153	-13.70138	41.48338	70.79846	49.65833	-1193.98486	467.35742	4.03556	-480.62305	140.72945	14.88522
435	3.617	1020.59387	425.82269	1337.54517	-202.34204	265.68689	1316.61694	-939.99866	279.60199	1306.36938	220.20761	415.39978	-13.89775	69.14437	72.39101	47.40108	-1206.89673	468.25592	4.12024	-477.41437	140.27365	9.11511
436	3.625	1021.46497	424.62860	1334.92078	-203.02078	266.21570	1316.64966	-940.69446	280.21057	1304.02991	207.31464	416.78314	-13.65464	97.05360	73.54630	45.72361	-1219.92371	469.15588	4.23222	-477.95398	140.06796	4.48159
437	3.633	1022.19775	423.34528	1332.73816	-203.47528	266.77960	1316.59131	-941.19769	280.71707	1301.63806	194.40570	418.23264	-13.35422	125.29647	74.24902	44.55120	-1233.01172	470.11700	4.33991	-481.84485	140.26559	1.41831
438	3.642	1022.81860	421.96136	1330.99597	-203.72720	267.36035	1316.42505	-941.51862	281.09390	1299.23682	181.35974	419.30194	-13.28910	153.93848	74.67479	43.71624	-1246.11609	471.16174	4.42140	-488.55139	140.92358	-0.11248
439	3.650	1023.33691	420.45721	1329.69141	-203.80339	267.95563	1316.13867	-941.66656	281.35425	1296.90552	168.23633	420.19543	-13.33165	183.00095	75.07545	43.03187	-1259.22363	472.26007	4.46780	-497.85669	141.96814	-0.48215
440	3.658	1023.74377	418.83221	1328.81934	-203.73621	268.58127	1315.72205	-941.64435	281.55765	1294.75903	155.16394	421.25836	-13.29223	212.44766	75.60208	42.33543	-1272.29590	473.37018	4.48888	-509.55756	143.16225	-0.29916
441	3.667	1024.02539	417.10663	1328.37415	-203.56308	269.24438	1315.16711	-941.44958	281.78644	1292.92224	142.18738	422.39548	-13.26875	242.18381	76.27721	41.52212	-1285.24683	474.48627	4.52554	-522.84747	144.24303	-0.23705
442	3.675	1024.17139	415.30313	1328.36182	-203.31979	269.92706	1314.46948	-941.08075	282.11884	1291.49280	129.26764	423.27322	-13.43653	272.08377	77.08517	40.60508	-1297.97546	475.62857	4.60103	-536.55115	145.12646	-0.64718
443	3.683	1024.17664	413.43781	1328.79614	-203.02983	270.60724	1313.63037	-940.54077	282.61865	1290.52246	116.36469	423.85254	-13.74679	302.03671	77.96059	39.72229	-1310.39026	476.82095	4.72119	-549.85944	145.89969	-1.39282
444	3.692	1024.03845	411.51901	1329.68054	-202.69623	271.28726	1312.65881	-939.84058	283.34088	1290.01880	103.48712	424.39209	-13.99911	331.96295	78.73830	39.04462	-1322.41223	478.08118	4.98670	-562.61157	146.66522	-2.12927
445	3.700	1023.74982	409.53500	1330.99963	-202.30174	271.99359	1311.57080	-939.00720	284.34207	1289.95886	90.66028	425.00394	-14.10751	361.79504	79.26410	38.67304	-1333.97290	479.39093	5.61330	-575.04956	147.43167	-2.64508
446	3.708	1023.29175	407.45367	1332.72498	-201.82045	272.75317	1310.38635	-938.08777	285.68094	1290.30823	77.91559	425.60599	-14.14873	391.47043	79.56113	38.58335	-1345.03296	480.71564	6.80270	-587.43762	148.12988	-2.93940
447	3.717	1022.64044	405.25031	1334.82654	-201.23541	273.57968	1309.12659	-937.14288	287.39722	1291.03528	65.32660	426.32901	-14.13741	420.94348	79.77652	38.64900	-1355.60303	482.00848	8.60985	-599.87286	148.71071	-3.10756
448	3.725	1021.78577	402.93494	1337.28442	-200.55424	274.47314	1307.80859	-936.23071	289.48410	1292.11401	52.89850	427.35205	-14.01717	450.17752	79.96172	38.76202	-1365.76147	483.14752	10.92039	-612.33600	149.19257	-3.21967
449	3.733	1020.73389	400.55472	1340.08801	-199.81564	275.41858	1306.43896	-935.38983	291.87677	1293.51611	40.47729	428.44574	-13.85940	479.07547	80.03842	38.90712	-1375.63013	484.00858	13.60081	-624.79199	149.63104	-3.29688
450	3.742	1019.49652	398.16327	1343.22583	-199.08038	276.38614	1305.01501	-934.63025	294.45767	1295.19324	27.92328	429.27112	-13.79355	507.39108	79.96439	39.06503	-1385.23462	484.61090	16.66764	-637.22144	150.07797	-3.35592
451	3.750	1018.08112	395.77924	1346.67700	-198.41321	277.33789	1303.53516	-933.93457	297.08047	1297.07031	15.26935	429.83932	-13.84061	534.75494	79.79253	39.10279	-1394.37476	485.04498	20.23353	-649.62720	150.55939	-3.42022
452	3.758	1016.48523	393.38782	1350.40808	-197.86668	278.23621	1302.00964	-933.26904	299.61215	1299.05994	2.62860	430.35590	-13.95726	560.82739	79.58444	38.81123	-1402.70386	485.29291	24.33438	-662.03735	151.08508	-3.49231
453	3.767	1014.70349	390.97687	1354.37561	-197.46941	279.05341	1300.46094	-932.59723	301.96133	1301.08350	-9.95709	430.90356	-14.10919	585.43396	79.35721	38.01809	-1409.92896	485.26166	28.87111	-674.47949	151.66920	-3.54861
454	3.775	1012.74426	388.54858	1358.53088	-197.22145	279.77118	1298.91858	-931.89154	304.07303	1303.07178	-22.51489	431.43503	-14.26183	608.58374	79.09178	36.68283	-1415.84302	485.00690	33.65609	-686.94769	152.31305	-3.56444
455	3.783	1010.63257	386.10922	1362.82678	-197.09853	280.37170	1297.41272	-931.14166	305.91141	1304.96887	-35.05206	431.91547	-14.40238	630.38110	78.73470	34.95816	-1420.20801	484.82062	38.51754	-699.41400	152.99290	-3.54282
456	3.792	1008.39648	383.66348	1367.22119	-197.06105	280.83160	1295.96838	-930.35840	307.44742	1306.75891	-47.55164	432.39331	-14.55311	650.88910	78.21371	33.17327	-1422.74951	484.96353	43.38297	-711.88049	153.69873	-3.51791
457	3.800	1006.06024	381.21228	1371.67566	-197.06244	281.12006	1294.60693	-929.56757	308.65997	1308.49170	-60.04230	433.02139	-14.70335	670.00061	77.49728	31.72074	-1423.25269	485.28357	48.19819	-724.38623	154.45140	-3.51274
458	3.808	1003.64978	378.75754	1376.15295	-197.05286	281.20316	1293.34985	-928.79370	309.55444	1310.26062	-72.60712	433.93924	-14.78597	687.38696	76.62553	30.92951	-1421.66895	485.18378	52.79500	-736.95764	155.27345	-3.51186
459	3.817	1001.18170	376.31445	1380.61621	-196.97920	281.05188	1292.21814	-928.04773	310.16730	1312.14404	-85.30115	435.05832	-14.75468	702.54510	75.67174	30.95906	-1418.14478	484.03864	56.89384	-749.60187	156.16069	-3.49756
460	3.825	998.63995	373.90979	1385.02222	-196.78569	280.64502	1291.23108	-927.32849	310.54572	1314.17676	-98.07349	436.14783	-14.64319	714.85406	74.69276	31.66520	-1412.82251	481.66962	60.17963	-762.33527	157.07919	-3.48247
461	3.833	996.00269	371.55890	1389.31470	-196.41875	279.97345	1290.40344	-926.62854	310.74109	1316.37256	-110.81134	437.10205	-14.55489	723.64777	73.72064	32.44849	-1405.61084	478.38486	62.41954	-775.16699	158.00040	-3.49390
462	3.842	993.29889	369.25555	1393.43079	-195.83401	279.04028	1289.74255	-925.93604	310.81750	1318.74622	-123.46887	437.89954	-14.62186	728.44659	72.82179	32.25877	-1396.22827	474.66232	63.65577	-788.06750	158.93489	-3.53887
463	3.850	990.60992	366.98676	1397.31348	-195.00111	277.85400	1289.24670	-925.22968	310.83575	1321.28394	-136.12354	438.48337	-14.89491	729.26648	72.16762	30.02542	-1384.33752	470.93549	64.18467	-800.98828	159.90984	-3.58308
464	3.858	988.02271	364.73340	1400.91833	-193.90677	276.42923	1288.90833	-924.47760	310.82538	1323.89417	-148.91437	438.96735	-15.18452	726.71759	71.97675	25.40163	-1369.60059	467.50473	64.14577	-813.91089	160.91525	-3.57034
465	3.867	985.59796	362.46484	1404.21375	-192.55638	274.79547	1288.71765	-923.64978	310.78629	1326.43909	-161.92780	439.69238	-15.17628	721.76868	72.35036	19.16231	-1351.74731	464.48663	63.27194	-826.86365	161.90817	-3.48123
466	3.875	983.36499	360.16205	1407.18030	-190.97328	272.99921	1288.66467	-922.73425	310.71350	1328.83936	-175.10858	440.78278	-14.83601	715.30969	73.19234	12.85425	-1330.70288	461.86441	61.20951	-839.88037	162.87286	-3.36271
467	3.883	981.31946	357.83734	1409.80115	-189.19571	271.09122	1288.73804	-921.73419	310.61530	1331.12830	-188.29071	441.97113	-14.46027	707.74579	74.29211	7.97052	-1306.67139	459.62012	57.98264	-852.94672	163.84317	-3.27293
468	3.892	979.44458	355.52011	1412.04883	-187.27148	269.11041	1288.92651	-920.65021	310.50845	1333.38074	-201.34564	442.99811	-14.28744	698.89447	75.46115	5.16961	-1280.01978	457.87164	54.11898	-866.01825	164.86208	-3.21565
469	3.900	977.76624	353.23233	1413.88733	-185.25500	267.08124	1289.22083	-919.47253	310.39465	1335.60571	-214.26624	443.84637	-14.33307	688.38867	76.59245	4.08711	-1251.07434	456.75891	50.34106	-879.07709	165.92514	-3.14504
470	3.908	976.36365	350.98312	1415.29529	-183.21124	265.02222	1289.60962	-918.19922	310.25040	1337.75012	-227.11670	444.63007	-14.49686	676.30457	77.63921	3.87500	-1220.10779	456.14771	47.12083	-892.12830	166.98206	-3.01725
471	3.917	975.32178	348.77347	1416.28027	-181.22247	262.95520	1290.07666	-916.85632	310.05127	1339.77405	-239.95087	445.52051	-14.55646	663.30316	78.58725	3.85552	-1187.45459	455.71631	44.60076	-905.16101	167.99825	-2.83419
472	3.925	974.70264	346.60422	1416.85815	-179.38834	260.91223	1290.60095	-915.49640	309.79932	1341.65759	-252.70618	446.65918	-14.18616	650.14246	79.43797	3.72945	-1153.45679	455.34784	42.81702	-918.14972	168.96631	-2.63687
473	3.933	974.51752	344.50143	1417.02380	-177.81404	258.94073	1291.16162	-914.19324	309.51694	1343.36926	-265.15900	448.02032	-13.13732	637.19922	80.19989	3.45371	-1118.31555	455.19379	41.81723	-931.08643	169.86490	-2.45861
474	3.942	974.71094	342.52112	1416.75269	-176.59097	257.10590	1291.74353	-913.04333	309.22308	1344.86731	-277.03027	449.46869	-11.31720	624.45740	80.90154	3.10919	-1082.14612	455.43597	41.66803	-943.98212	170.67114	-2.30256
475	3.950	975.21460	340.70242	1416.02295	-175.78445	255.48584	1292.33691	-912.15662	308.92450	1346.10876	-288.06036	450.90295	-8.69818	611.78247	81.58804	2.81435	-1045.16870	456.16949	42.44084	-956.83252	171.39949	-2.16185
476	3.958	976.00098	339.03989	1414.82874	-175.43579	254.15535	1292.93274	-911.63647	308.62518	1347.04895	-297.92755	452.27859	-5.19338	599.10632	82.29515	2.63235	-1007.84241	457.36716	44.10365	-969.62244	172.08981	-2.03512
477	3.967	977.06787	337.50830	1413.17896	-175.56728	253.16884	1293.52173	-911.56201	308.34152	1347.64270	-306.15265	453.70966	-0.51985	586.44165	83.03325	2.53806	-970.91254	458.82889	46.34163	-982.34924	172.77719	-1.91657
478	3.975	978.39679	336.08411	1411.08081	-176.17889	252.54979	1294.09534	-911.97192	308.11957	1347.84790	-312.17377	455.64539	5.88109	573.83124	83.77489	2.48296	-935.28827	460.28183	48.53792	-995.00293	173.48106	-1.79420
479	3.983	979.94952	334.73792	1408.52124	-177.24059	252.27946	1294.64734	-912.85822	308.04041	1347.62854	-315.60065	458.77917	14.73857	561.29694	84.48074	2.44583	-901.66553	461.56415	50.06121	-1007.56598	174.21591	-1.66205
480	3.992	981.69128	333.43164	1405.47632	-178.69156	252.29630	1295.17603	-914.18646	308.18530	1346.97498	-316.24945	463.68417	26.68497	548.82465	85.15573	2.40923	-870.11542	462.67743	50.61666	-1020.06030	175.01120	-1.53155
481	4.000	983.59302	332.13153	1401.93896	-180.45218	252.52043	1295.68018	-915.92096	308.58875	1345.92712	-313.57880	470.48700	41.90156	536.39130	85.83463	2.35300	-840.07922	463.72678	50.31776	-1032.54968	175.90556	-1.44934
482	4.008	985.63000	330.81357	1397.93286	-182.44560	252.88074	1296.15125	-918.02484	309.23669	1344.55676	-306.27264	478.79596	59.68819	523.98474	86.53598	2.27739	-810.80176	464.84131	49.46834	-1045.07678	176.90634	-1.47998
483	4.017	987.78827	329.46301	1393.50879	-184.61960	253.32176	1296.57141	-920.45209	310.09247	1342.91870	-293.11456	487.86908	78.17462	511.61691	87.26781	2.18331	-781.71271	466.12469	48.35704	-1057.61597	177.94867	-1.63305
484	4.025	990.04828	328.08337	1388.74243	-186.95364	253.80280	1296.92627	-923.15045	311.11084	1341.02881	-274.43701	496.83728	94.61322	499.31967	88.04369	2.05036	-752.49963	467.63388	47.22944	-1070.10254	178.93413	-1.82983
485	4.033	992.35669	326.69885	1383.73242	-189.44621	254.30159	1297.22070	-926.06549	312.24417	1338.88147	-252.25616	504.94061	106.42979	487.09158	88.85095	1.86554	-723.05249	469.34534	46.29327	-1082.49377	179.82153	-1.95891
486	4.042	994.63110	325.33966	1378.57947	-192.09468	254.81497	1297.48206	-929.14001	313.45044	1336.46997	-228.96802	511.81653	112.50335	474.87540	89.61566	1.66866	-693.42804	471.16119	45.67473	-1094.77344	180.59828	-1.95254
487	4.050	996.81421	324.02362	1373.36621	-194.88329	255.35672	1297.75085	-932.31177	314.70093	1333.79724	-206.09094	517.51617	113.60070	462.62302	90.29073	1.53675	-663.84021	472.97095	45.39368	-1106.93445	181.20636	-1.82484
488	4.058	998.91394	322.74170	1368.16748	-197.78062	255.95702	1298.06519	-935.51050	315.98517	1330.87720	-183.94562	522.15704	111.57563	450.33652	90.95282	1.48902	-634.66675	474.68594	45.37868	-1119.01025	181.62924	-1.64649
489	4.067	1000.97284	321.45828	1363.06750	-200.74091	256.65225	1298.44641	-938.65649	317.30115	1327.73486	-162.10248	525.74384	108.23015	438.03683	91.68814	1.45679	-606.41858	476.25385	45.47315	-1131.09229	182.00461	-1.49217
490	4.075	1003.01813	320.13959	1358.15015	-203.70769	257.46362	1298.89392	-941.66559	318.62891	1324.40881	-140.03845	528.32086	104.75121	425.74045	92.45895	1.38041	-579.60681	477.66647	45.42683	-1143.26941	182.52919	-1.40942
491	4.083	1005.02704	318.79779	1353.48511	-206.62054	258.38651	1299.39221	-944.46307	319.91953	1320.94165	-117.49640	530.01636	101.71127	413.46063	93.18378	1.27252	-554.57257	478.91373	44.94695	-1155.56335	183.25728	-1.39569
492	4.092	1006.92542	317.50009	1349.13098	-209.42294	259.39139	1299.91870	-947.00000	321.13187	1317.37415	-94.39764	530.79260	99.18573	401.19681	93.86658	1.17716	-531.43567	479.97180	43.83337	-1167.94312	184.07414	-1.40690
493	4.100	1008.65662	316.31918	1345.12280	-212.06752	260.43079	1300.45093	-949.26245	322.27890	1313.75586	-70.67230	530.38354	96.88105	388.90723	94.57149	1.11260	-510.20819	480.89911	42.10169	-1180.37500	184.85318	-1.39841
494	4.108	1010.24542	315.29089	1341.44751	-214.51733	261.45911	1300.96948	-951.26691	323.41666	1310.14453	-46.31171	528.65594	94.39432	376.51837	95.32494	1.05693	-490.91879	481.87000	39.95686	-1192.83875	185.56311	-1.34893
495	4.117	1011.75439	314.42825	1338.06421	-216.74628	262.45514	1301.46021	-953.04315	324.60138	1306.58521	-21.46124	525.87061	91.47112	364.00378	96.10416	0.98576	-473.65192	483.07574	37.64316	-1205.33252	186.24236	-1.27063
496	4.125	1013.19153	313.74823	1334.96899	-218.73956	263.42343	1301.91272	-954.61432	325.87186	1303.09741	3.66467	522.54962	88.09984	351.42664	96.87549	0.90721	-458.58902	484.63959	35.32891	-1217.86646	186.92926	-1.19040
497	4.133	1014.49231	313.27051	1332.21997	-220.49078	264.37759	1302.31921	-955.98456	327.25040	1299.67969	28.98840	519.15936	84.46709	338.87131	97.61996	0.84152	-446.04013	486.57977	33.03276	-1230.44897	187.64363	-1.11778
498	4.142	1015.59406	312.99033	1329.87805	-221.99792	265.32550	1302.67651	-957.14056	328.74661	1296.32251	54.65240	515.89197	80.84441	326.37286	98.35623	0.80089	-436.39197	488.79840	30.56182	-1243.09167	188.41805	-1.05844
499	4.150	1016.49390	312.86407	1327.95935	-223.26131	266.26068	1302.98792	-958.06421	330.36206	1293.01746	80.83722	512.68427	77.46535	313.91666	99.11914	0.79520	-430.04309	491.14465	27.54906	-1255.80615	189.27617	-1.02184
500	4.158	1017.21716	312.83932	1326.46106	-224.28432	267.16068	1303.26282	-958.74445	332.09158	1289.75867	107.53357	509.40753	74.45084	301.47183	99.91234	0.83045	-427.29749	493.45422	23.64789	-1268.58057	190.17691	-0.99740
501	4.167	1017.78137	312.88303	1325.39099	-225.07538	268.00018	1303.51111	-959.18097	333.92581	1286.55090	134.53247	506.05402	71.80099	289.00110	100.72325	0.89877	-428.13574	495.48001	18.84432	-1281.37317	191.03030	-0.96750
502	4.175	1018.21460	312.97882	1324.76794	-225.64804	268.76910	1303.73804	-959.38202	335.85486	1283.41858	161.59650	502.72119	69.41770	276.43396	101.56149	0.96767	-432.08423	496.96323	13.72585	-1294.14844	191.78557	-0.93674
503	4.183	1018.56671	313.12305	1324.62256	-226.01953	269.47693	1303.94250	-959.36304	337.86826	1280.40784	188.59070	499.46387	67.15809	263.70255	102.43494	0.99828	-438.51340	497.87488	9.33999	-1306.90540	192.51106	-0.92757
504	4.192	1018.88379	313.31888	1324.99683	-226.21182	270.14386	1304.12024	-959.14844	339.95273	1277.58643	215.49603	496.22357	64.89664	250.83130	103.32169	0.98214	-447.15735	498.46823	6.49365	-1319.66956	193.33188	-0.95662
505	4.200	1019.17218	313.56076	1325.92737	-226.25449	270.79068	1304.26343	-958.77051	342.08813	1275.04028	242.37280	492.83734	62.52818	237.92450	104.17923	0.94941	-458.00250	499.05707	5.18364	-1332.47290	194.26904	-1.01110
506	4.208	1019.38232	313.82767	1327.41956	-226.18292	271.43604	1304.35864	-958.26324	344.23862	1272.86450	269.30960	489.10547	59.93626	225.07877	104.95477	0.95720	-470.55731	499.77844	4.80975	-1345.30713	195.20236	-1.04375
507	4.217	1019.43457	314.09338	1329.44275	-226.03032	272.10034	1304.38672	-957.65503	346.34109	1271.14673	296.37668	484.97327	57.02258	212.33997	105.62267	1.05015	-483.77124	500.57385	4.73893	-1358.09351	195.99361	-0.99977
508	4.225	1019.27063	314.33997	1331.95190	-225.81857	272.80768	1304.32947	-956.96851	348.30200	1269.95630	323.55130	480.78174	53.84606	199.69644	106.23465	1.19561	-496.78391	501.34839	4.60692	-1370.74414	196.62439	-0.84583
509	4.233	1018.88037	314.56268	1334.90869	-225.55673	273.57632	1304.17786	-956.22858	350.00784	1269.33777	350.67819	477.13055	50.66530	187.09845	106.90726	1.28518	-509.36981	502.09668	4.32975	-1383.18823	197.18164	-0.53129
510	4.242	1018.28778	314.76453	1338.29321	-225.24722	274.40332	1303.93677	-955.47205	351.34586	1269.30664	377.62424	474.24493	47.70955	174.50662	107.74524	1.23980	-521.70490	502.89832	3.98346	-1395.30103	197.71432	0.09957
511	4.250	1017.51746	314.95636	1342.10730	-224.89195	275.25903	1303.62061	-954.74890	352.23071	1269.84973	404.43219	471.74615	45.00063	161.92966	108.77156	1.08752	-533.96838	503.83383	3.66609	-1406.89966	198.19513	1.30264
512	4.258	1016.56238	315.16504	1346.35840	-224.49350	276.09705	1303.24341	-954.11157	352.63098	1270.92944	431.19647	469.07385	42.41138	149.40518	109.92348	0.91728	-546.19196	504.91815	3.41789	-1417.87634	198.62856	3.27133
513	4.267	1015.36761	315.43170	1351.04395	-224.05493	276.87003	1302.81348	-953.59259	352.58710	1272.49280	457.78973	465.90210	39.76709	136.94739	111.09375	0.80987	-558.35321	506.11194	3.22666	-1428.29199	199.11899	5.98593
514	4.275	1013.86707	315.78970	1356.14465	-223.57990	277.54529	1302.33777	-953.18561	352.20883	1274.47498	483.71198	462.38525	36.96796	124.54206	112.17914	0.81519	-570.47540	507.38867	3.07916	-1438.28845	199.81476	9.27559
515	4.283	1012.06506	316.23499	1361.61829	-223.07358	278.11804	1301.82666	-952.84302	351.63629	1276.78833	508.27914	459.02899	34.02615	112.17587	113.14984	0.91562	-582.60986	508.75845	2.96713	-1447.92908	200.80957	13.00244
516	4.292	1010.03992	316.73309	1367.42200	-222.54570	278.61618	1301.28772	-952.49640	350.98703	1279.31116	531.14075	456.24176	30.98261	99.83115	114.10056	1.01702	-594.77374	510.20679	2.85457	-1457.12976	202.09920	17.15083
517	4.300	1007.83417	317.26746	1373.54224	-222.01340	279.08624	1300.72083	-952.08380	350.33963	1281.92029	552.63824	454.29694	27.95219	87.48403	115.17522	1.03245	-606.94568	511.66217	2.70451	-1465.72046	203.60986	21.80998
518	4.308	1005.39813	317.85321	1379.97498	-221.49969	279.57193	1300.12463	-951.56799	349.75238	1284.54749	573.53668	453.44003	25.11145	75.13337	116.41373	0.95634	-619.11194	513.04388	2.53679	-1473.55444	205.27809	27.10900
519	4.317	1002.67407	318.49417	1386.69226	-221.02663	280.10526	1299.50378	-950.94061	349.27240	1287.18750	594.30371	453.58948	22.44970	62.80618	117.70412	0.84854	-631.29236	514.30829	2.41418	-1480.55591	207.18137	33.07249
520	4.325	999.68665	319.15991	1393.63062	-220.60808	280.70865	1298.87134	-950.21851	348.93109	1289.86438	614.63641	454.21576	19.72567	50.51429	118.90562	0.77359	-643.51733	515.45715	2.37713	-1486.66724	209.60576	39.48423
521	4.333	996.52667	319.80988	1400.69141	-220.24463	281.40063	1298.24365	-949.43494	348.74960	1292.60583	633.75604	454.78577	16.82363	38.21748	120.00264	0.74497	-655.78833	516.52179	2.40954	-1491.65527	212.82002	45.97905
522	4.342	993.27966	320.41306	1407.76782	-219.91840	282.20694	1297.63416	-948.62622	348.74603	1295.43103	651.07471	455.22089	14.02217	25.86660	121.08688	0.72521	-668.08295	517.53162	2.46137	-1494.88745	216.74078	52.24503
523	4.350	989.98511	320.95529	1414.78650	-219.59065	283.16974	1297.05444	-947.81989	348.93085	1298.34045	666.31219	455.78448	11.78524	13.47018	122.18553	0.69488	-680.40466	518.48291	2.48889	-1495.52100	221.07446	57.92209
524	4.358	986.62488	321.45209	1421.72144	-219.20911	284.34204	1296.52332	-947.02759	349.30157	1301.32056	679.06049	456.62659	10.32295	1.05906	123.20079	0.68228	-692.79022	519.34570	2.47742	-1493.12793	225.75719	62.35339
525	4.367	983.12439	321.93945	1428.57056	-218.72046	285.77252	1296.06824	-946.24664	349.84338	1304.35608	688.60809	457.67816	9.30468	-11.37489	124.07097	0.69985	-705.26318	520.12262	2.45287	-1487.99011	230.94569	64.80301
526	4.375	979.41339	322.43146	1435.31592	-218.07916	287.49072	1295.71582	-945.46637	350.52655	1307.43457	694.23303	458.87494	7.83668	-23.84957	124.86823	0.72169	-717.81830	520.89136	2.47245	-1480.74670	236.67746	65.07027
527	4.383	975.52319	322.90863	1441.90088	-217.25246	289.50079	1295.48535	-944.67212	351.31003	1310.54053	695.68604	460.09766	4.87426	-36.36556	125.67879	0.73844	-730.45313	521.77240	2.58549	-1471.91724	242.73868	63.81234
528	4.392	971.56976	323.35971	1448.25085	-216.22081	291.78497	1295.38721	-943.84644	352.15759	1313.65381	693.35339	461.12946	0.25992	-48.93317	126.53284	0.75327	-743.17474	522.81567	2.77820	-1461.68079	248.73689	62.22276
529	4.400	967.63385	323.80359	1454.30554	-214.97194	294.31250	1295.42041	-942.97241	353.04767	1316.75281	687.88831	462.17786	-4.58186	-61.57571	127.43968	0.74906	-755.95074	523.88641	2.94973	-1449.87988	254.20148	61.27708
530	4.408	963.72766	324.26855	1460.02844	-213.49814	297.04926	1295.57336	-942.03802	353.96997	1319.81519	680.15027	463.80237	-7.85751	-74.28876	128.38745	0.72671	-768.70862	524.78235	3.00285	-1436.15186	258.67920	61.09283
531	4.417	959.87183	324.77390	1465.40479	-211.80331	299.96533	1295.83252	-941.03998	354.92218	1322.81531	671.17932	466.05066	-9.15308	-87.02869	129.36269	0.72367	-781.40894	525.49506	2.96457	-1420.12329	261.84204	60.95479
532	4.425	956.14740	325.32541	1470.43420	-209.90913	303.02917	1296.18713	-939.98676	355.90875	1325.72144	661.39227	468.58209	-9.19585	-99.76430	130.36026	0.76074	-794.06091	526.18616	2.94551	-1401.59668	263.61069	59.99284
533	4.433	952.67322	325.90747	1475.11560	-207.85605	306.20087	1296.62939	-938.89801	356.93597	1328.49792	650.47205	471.07965	-8.78286	-112.49852	131.35229	0.81967	-806.69366	526.96704	3.00371	-1380.63989	264.21185	57.86146
534	4.442	949.54694	326.48523	1479.45178	-205.70221	309.43921	1297.15417	-937.80127	358.00616	1331.10974	638.44476	472.86609	-8.55986	-125.21860	132.31458	0.88499	-819.35968	527.84082	3.10250	-1357.51440	264.03717	54.87267
535	4.450	946.80145	327.03510	1483.46313	-203.51549	312.70782	1297.75525	-936.72626	359.11530	1333.53064	625.89990	473.45020	-8.86609	-137.88254	133.24590	0.97438	-832.10693	528.75922	3.17861	-1332.49951	263.38257	51.66795
536	4.458	944.42395	327.56665	1487.16907	-201.36426	315.97003	1298.42175	-935.69812	360.25439	1335.74902	613.23511	473.39325	-9.53838	-150.46326	134.14279	1.10436	-844.92303	529.67987	3.21938	-1305.79211	262.35422	48.84695
537	4.467	942.41089	328.09869	1490.56494	-199.31624	319.18460	1299.13611	-934.73517	361.40997	1337.76367	600.52795	473.47198	-10.27548	-162.95496	135.01622	1.25304	-857.75317	530.59302	3.25850	-1277.54236	260.98242	46.79746
538	4.475	940.79535	328.62469	1493.61865	-197.43837	322.30997	1299.87683	-933.84937	362.56567	1339.57141	587.82190	473.84595	-10.94254	-175.34521	135.88116	1.41782	-870.56525	531.50891	3.32450	-1247.91370	259.33667	45.69403
539	4.483	939.62482	329.12170	1496.27283	-195.79185	325.30917	1300.62256	-933.04852	363.70758	1341.16443	575.12817	474.47253	-11.48030	-187.59705	136.70346	1.67724	-883.34760	532.44135	3.42183	-1217.10779	257.52313	45.54000
540	4.492	938.90204	329.57764	1498.46497	-194.42738	328.14978	1301.35986	-932.34357	364.83026	1342.53821	562.46924	475.42480	-11.81521	-199.63364	137.44579	2.13008	-896.06909	533.39441	3.53401	-1185.38647	255.62431	46.19450
541	4.500	938.55865	329.99219	1500.15454	-193.38690	330.80334	1302.08765	-931.75885	365.93628	1343.69482	549.95459	476.75000	-11.86732	-211.35590	138.12659	2.82741	-908.70996	534.37311	3.63506	-1153.06726	253.71085	47.43295
542	4.508	938.50476	330.36688	1501.32800	-192.70674	333.25446	1302.81299	-931.33612	367.03149	1344.63428	537.64740	478.32184	-11.67390	-222.69833	138.78192	3.78369	-921.30334	535.39429	3.70664	-1120.45837	251.89641	49.08355
543	4.517	938.68988	330.69611	1502.00146	-192.41565	335.50330	1303.54492	-931.13123	368.11890	1345.34973	525.44666	479.89954	-11.42869	-233.64420	139.43602	4.98475	-933.90051	536.44934	3.74544	-1087.86279	250.34795	51.07661
544	4.525	939.11816	330.95709	1502.21423	-192.53200	337.55243	1304.29150	-931.20770	369.18890	1345.83093	513.18506	481.33759	-11.31848	-244.18542	140.08401	6.41558	-946.52185	537.49310	3.76619	-1055.71729	249.24074	53.26207
545	4.533	939.82794	331.12613	1502.00452	-193.06406	339.40262	1305.05847	-931.62616	370.21490	1346.06592	500.77432	482.62561	-11.42904	-254.31271	140.69220	8.12194	-959.14929	538.49664	3.78824	-1024.59607	248.64645	55.27144
546	4.542	940.85181	331.20828	1501.38660	-194.01018	341.06427	1305.84534	-932.43433	371.16373	1346.04382	488.21207	483.80560	-11.71279	-264.02148	141.27545	10.19290	-971.75067	539.47766	3.81242	-994.88513	248.46204	56.71510
547	4.550	942.17584	331.23700	1500.34668	-195.35567	342.56152	1306.64075	-933.65930	372.01440	1345.75769	475.55402	484.94324	-11.99173	-273.25351	141.92561	12.69947	-984.32391	540.48846	3.83555	-966.40308	248.47585	57.49280
548	4.558	943.74176	331.24878	1498.85754	-197.06557	343.92856	1307.42883	-935.30151	372.76843	1345.20288	462.92017	486.07825	-12.11519	-281.79572	142.72530	15.71944	-996.88397	541.58984	3.88024	-938.45428	248.47067	57.81809
549	4.567	945.49603	331.27057	1496.90649	-199.08049	345.20807	1308.20264	-937.33051	373.44305	1344.37830	450.41904	487.22345	-12.07630	-289.22324	143.68222	19.36907	-1009.41058	542.79688	3.97701	-910.33099	248.28381	57.94870
550	4.575	947.44421	331.31973	1494.51135	-201.32327	346.44110	1308.96899	-939.68494	374.05737	1343.29346	438.02875	488.40735	-11.97310	-294.99557	144.78339	23.69885	-1021.90454	543.99292	4.09558	-881.70007	247.82397	57.99597
551	4.583	949.65570	331.39624	1491.69995	-203.71288	347.65106	1309.73889	-942.27783	374.62872	1341.97681	425.62387	489.60730	-11.93741	-298.66690	146.09622	28.57667	-1034.47034	544.94470	4.11268	-852.56378	247.03235	57.98470
552	4.592	952.18188	331.48187	1488.48340	-206.17839	348.83899	1310.51514	-945.00958	375.17255	1340.47095	413.11380	490.74652	-12.02998	-299.93509	147.77979	33.76115	-1047.19666	545.55298	3.92872	-823.06067	245.83322	57.94938
553	4.600	954.95660	331.56961	1484.86707	-208.66920	349.98883	1311.28772	-947.78265	375.69629	1338.82080	400.50589	491.81384	-12.17564	-298.40076	149.97803	39.00219	-1059.99756	546.02856	3.60299	-793.37500	244.17017	57.92123
554	4.608	957.81586	331.68671	1480.87488	-211.15631	351.07581	1312.03918	-950.51184	376.19995	1337.06140	387.87704	492.88837	-12.24797	-293.37534	152.67189	43.91376	-1072.70752	546.69080	3.31491	-763.75323	242.09299	57.87645
555	4.617	960.61639	331.86816	1476.54370	-213.62387	352.07935	1312.75098	-953.13092	376.68604	1335.20984	375.31223	494.06061	-12.19043	-284.16165	155.62596	47.88016	-1085.27319	547.69788	3.23817	-734.52295	239.75320	57.72544
556	4.625	963.29639	332.11871	1471.91113	-216.06204	352.99420	1313.40649	-955.59863	377.16229	1333.26843	362.82770	495.31860	-12.06158	-270.56696	158.44774	50.37950	-1097.77466	548.98260	3.42099	-706.06616	237.31161	57.32460
557	4.633	965.84747	332.41162	1467.02405	-218.46945	353.82227	1313.99304	-957.90405	377.63843	1331.23450	350.34906	496.51996	-11.97630	-253.01291	160.64990	51.45352	-1110.32092	550.32617	3.73454	-678.76947	234.87411	56.48273
558	4.642	968.28979	332.70367	1461.95532	-220.85326	354.55627	1314.50427	-960.06531	378.12939	1329.10876	337.77509	497.55371	-11.98787	-232.22781	161.81258	51.71429	-1122.96216	551.52832	3.99284	-652.95325	232.51050	55.01163
559	4.650	970.66620	332.95435	1456.79651	-223.21867	355.18817	1314.94507	-962.11707	378.65729	1326.89954	325.04614	498.42920	-12.05873	-209.00241	161.87688	51.84291	-1135.69067	552.55078	4.11371	-628.80591	230.33154	52.81821
560	4.658	973.01239	333.14160	1451.62061	-225.55701	355.72992	1315.32764	-964.09015	379.24054	1324.62402	312.18622	499.20770	-12.10317	-184.10443	161.20963	52.13844	-1148.47168	553.49133	4.13973	-606.38312	228.49777	49.95148
561	4.667	975.32489	333.25488	1446.45959	-227.84290	356.21082	1315.66443	-965.99512	379.87387	1322.30127	299.30658	499.99268	-12.03550	-158.17212	160.32761	52.46464	-1161.24414	554.45123	4.16084	-585.68140	227.09605	46.56976
562	4.675	977.55560	333.28827	1441.33752	-230.03864	356.66235	1315.96228	-967.81726	380.51672	1319.94385	286.51251	500.89758	-11.85723	-131.62552	159.66702	52.43333	-1173.96057	555.43469	4.23374	-566.75342	226.05048	42.84179
563	4.683	979.62732	333.24902	1436.31409	-232.10223	357.11121	1316.22192	-969.52588	381.10583	1317.55432	273.81509	501.96460	-11.64440	-104.67522	159.53201	51.65583	-1186.65405	556.38000	4.35517	-549.81757	225.19205	38.82050
564	4.692	981.48816	333.14502	1431.47498	-233.99559	357.56851	1316.43958	-971.08875	381.58032	1315.12866	261.17123	503.17773	-11.45074	-77.40392	160.04204	49.98473	-1199.41650	557.26556	4.48828	-535.28687	224.37656	34.39032
565	4.700	983.15845	332.95978	1426.89258	-235.68564	358.02774	1316.60999	-972.47949	381.90509	1312.66479	248.51511	504.41101	-11.34311	-49.86996	161.10068	47.59439	-1212.29541	558.13367	4.58335	-523.69434	223.53140	29.36732
566	4.708	984.70410	332.66193	1422.60059	-237.14217	358.48419	1316.72913	-973.67657	382.08722	1310.17200	235.75378	505.41980	-11.39009	-22.15716	162.45775	44.89151	-1225.24817	559.03302	4.60629	-515.57446	222.64264	23.68405
567	4.717	986.18390	332.23285	1418.59277	-238.34096	358.94293	1316.79578	-974.66125	382.16766	1307.66748	222.86542	506.18274	-11.51416	5.65424	163.82051	42.34647	-1238.22034	559.99542	4.58178	-511.33911	221.75552	17.53077
568	4.725	987.61383	331.67084	1414.85242	-239.26877	359.40656	1316.80969	-975.41772	382.19156	1305.16309	209.92627	506.98364	-11.58614	33.52549	164.93948	40.31314	-1251.21399	561.04279	4.57740	-511.14136	221.01944	11.42570
569	4.733	988.94373	330.98199	1411.38867	-239.92366	359.86859	1316.77051	-975.93518	382.18176	1302.66589	196.96808	507.92279	-11.64734	61.45487	165.62787	38.94778	-1264.23120	562.16016	4.63638	-514.72119	220.66548	6.14142
570	4.742	990.07520	330.18649	1408.25073	-240.31219	360.31940	1316.67407	-976.21185	382.13138	1300.19580	183.96130	508.80511	-11.81167	89.46268	165.79848	38.22973	-1277.21143	563.26978	4.74161	-521.35089	220.85901	2.36924
571	4.750	990.92670	329.32312	1405.51501	-240.44888	360.74774	1316.51025	-976.25470	382.01764	1297.79932	170.93707	509.55731	-12.05959	117.61411	165.52328	37.99737	-1290.10278	564.30225	4.83572	-530.18866	221.60330	0.35013
572	4.758	991.48322	328.42636	1403.24951	-240.35556	361.14191	1316.26257	-976.07172	381.82996	1295.54968	157.97333	510.36194	-12.26581	146.03665	164.98587	38.01188	-1302.92920	565.26062	4.85742	-540.80212	222.75699	-0.21773
573	4.767	991.78265	327.49921	1401.49426	-240.05901	361.49777	1315.90857	-975.66931	381.59271	1293.53235	145.08313	511.38477	-12.34753	174.83365	164.34608	38.06683	-1315.71289	566.17603	4.78218	-553.00409	224.07932	-0.04192
574	4.775	991.87115	326.51788	1400.27576	-239.59297	361.82520	1315.42432	-975.05969	381.36444	1291.82678	132.21417	512.52490	-12.36378	203.97391	163.66138	38.07123	-1328.42383	567.10419	4.66658	-566.25696	225.33690	0.09980
575	4.783	991.77899	325.45703	1399.61267	-239.00320	362.13824	1314.79382	-974.26758	381.21875	1290.49548	119.34381	513.48553	-12.49129	233.31824	162.91260	38.05910	-1341.03149	568.13617	4.61200	-579.73499	226.42126	-0.18504
576	4.792	991.51996	324.30722	1399.50427	-238.34106	362.43884	1314.01453	-973.32831	381.23093	1289.58191	106.53040	514.16486	-12.80231	262.70663	162.04222	38.14349	-1353.46899	569.34485	4.67994	-592.87122	227.35452	-0.77156
577	4.800	991.09326	323.07806	1399.92920	-237.64128	362.71185	1313.09058	-972.28149	381.48035	1289.11011	93.86267	514.89124	-13.08274	292.00339	160.95183	38.43446	-1365.55981	570.78424	4.93348	-605.55688	228.19568	-1.35299
578	4.808	990.47906	321.79578	1400.84851	-236.90494	362.94196	1312.02930	-971.16980	382.04980	1289.08301	81.33954	516.00830	-13.08504	321.13962	159.55765	38.96008	-1377.09937	572.47076	5.52891	-617.95618	228.96057	-1.77727
579	4.817	989.62518	320.50861	1402.21594	-236.10730	363.13535	1310.84363	-970.04175	383.00690	1289.48279	68.85199	517.38727	-12.86522	350.11365	157.86310	39.65833	-1387.99463	574.29871	6.65011	-630.27258	229.64009	-2.06247
580	4.825	988.46265	319.27744	1403.99829	-235.22314	363.31848	1309.55554	-968.94818	384.37814	1290.27087	56.31329	518.64697	-12.65176	378.93765	155.88396	40.46795	-1398.27319	576.08545	8.38182	-642.62134	230.24036	-2.26362
581	4.833	986.95551	318.14059	1406.19275	-234.24719	363.51959	1308.19324	-967.92340	386.12701	1291.37769	43.72009	519.57684	-12.57627	407.59787	153.55978	41.42210	-1408.01538	577.73828	10.69969	-655.01324	230.77484	-2.42328
582	4.842	985.10040	317.10251	1408.83301	-233.19702	363.75909	1306.78723	-966.96448	388.15433	1292.69226	31.10321	520.15112	-12.66581	435.98007	150.84921	42.58440	-1417.30554	579.25159	13.52405	-667.41010	231.25204	-2.58153
583	4.850	982.87878	316.15991	1411.95996	-232.10493	364.04755	1305.36292	-966.03198	390.33740	1294.08496	18.50110	520.43518	-12.90155	463.79739	147.84773	43.87689	-1426.13257	580.53210	16.78350	-679.78894	231.68684	-2.74802
584	4.858	980.26154	315.32178	1415.57141	-231.01250	364.37512	1303.93591	-965.07690	392.57056	1295.47400	5.93854	520.61810	-13.19947	490.65634	144.72385	45.04824	-1434.30542	581.41882	20.48355	-692.15710	232.11696	-2.88799
585	4.867	977.25763	314.59760	1419.62036	-229.96967	364.70502	1302.51257	-964.07172	394.75775	1296.88000	-6.58740	520.95374	-13.43004	516.20215	141.58113	45.79943	-1441.55505	581.88483	24.68376	-704.52759	232.58609	-2.96438
586	4.875	973.92865	313.96130	1424.06213	-229.02942	364.99115	1301.09949	-963.01819	396.78833	1298.39172	-19.07349	521.58441	-13.50835	540.23444	138.44453	45.88522	-1447.65015	582.06854	29.35911	-716.89410	233.12878	-2.97450
587	4.883	970.36218	313.34735	1428.88269	-228.23135	365.20273	1299.70728	-961.93018	398.55023	1300.07190	-31.50128	522.46667	-13.44591	562.74670	135.30545	45.19651	-1452.38013	582.15991	34.29760	-729.24579	233.77406	-2.95530
588	4.892	966.63550	312.70050	1434.07886	-227.58521	365.32138	1298.35034	-960.81848	399.96805	1301.91943	-43.87518	523.43909	-13.32204	583.85858	132.08826	43.83242	-1455.57715	582.34650	39.20892	-741.60742	234.50510	-2.95220
589	4.900	962.79474	312.01141	1439.61890	-227.07126	365.32581	1297.04553	-959.69165	401.02200	1303.90222	-56.23547	524.34363	-13.23610	603.69940	128.65753	42.03230	-1457.18237	582.74023	43.98235	-754.02289	235.25900	-2.97401
590	4.908	958.84326	311.29712	1445.40601	-226.65402	365.19073	1295.81189	-958.55939	401.73495	1305.98669	-68.65167	525.11176	-13.26079	622.33118	124.97881	40.04519	-1457.19629	583.19177	48.77014	-766.51202	236.02750	-2.99578
591	4.917	954.74933	310.55597	1451.28833	-226.29230	364.89011	1294.66882	-957.43018	402.15143	1308.14282	-81.19055	525.79382	-13.37636	639.71924	121.21799	38.10962	-1455.58862	583.21429	53.72942	-779.07593	236.86493	-2.98817
592	4.925	950.48730	309.76819	1457.13330	-225.93915	364.39157	1293.63257	-956.30640	402.32056	1310.34851	-93.85052	526.51227	-13.47763	655.68274	117.59863	36.47935	-1452.25391	582.27704	58.66772	-791.70496	237.75877	-2.93332
593	4.933	946.09076	308.94580	1462.88147	-225.53964	363.65375	1292.71716	-955.18762	402.28635	1312.59412	-106.56696	527.31311	-13.50624	669.82214	114.22054	35.38992	-1446.96460	580.18726	63.00046	-804.37238	238.62314	-2.84568
594	4.942	941.67999	308.12634	1468.52856	-225.03592	362.63281	1291.93396	-954.07709	402.09033	1314.87830	-119.28864	528.14740	-13.49217	681.55975	111.05203	34.96382	-1439.37524	577.12378	66.12662	-817.06030	239.43607	-2.77182
595	4.950	937.41931	307.31137	1474.08118	-224.37883	361.29205	1291.28894	-952.98022	401.77472	1317.19434	-132.00726	528.99908	-13.44402	690.28284	108.03621	35.02576	-1429.12061	573.43011	67.81677	-829.78040	240.26401	-2.74399
596	4.958	933.41309	306.45834	1479.51929	-223.53375	359.60828	1290.78015	-951.89392	401.38098	1319.52087	-144.74701	529.87170	-13.33729	695.45862	105.19099	34.88885	-1415.89880	569.45752	68.21960	-842.55396	241.15816	-2.74671
597	4.967	929.63422	305.51874	1484.78564	-222.47766	357.57782	1290.40112	-950.79865	400.94830	1321.82825	-157.53961	530.75311	-13.18203	696.80103	102.61664	33.43707	-1399.48730	565.50861	67.56851	-855.38269	242.10478	-2.73303
598	4.975	925.95959	304.45911	1489.80823	-221.19699	355.22614	1290.14270	-949.66138	400.50775	1324.09192	-170.38379	531.67529	-13.00918	694.50140	100.42999	29.73941	-1379.77148	561.78992	65.92470	-868.24072	243.07092	-2.66436
599	4.983	922.29395	303.27066	1494.53638	-219.68912	352.60901	1289.99170	-948.44873	400.07556	1326.29248	-183.24792	532.65881	-12.86136	689.28949	98.74414	23.81525	-1356.80640	558.37189	63.23977	-881.11389	244.03802	-2.55251
600	4.992	918.66260	301.98163	1498.95459	-217.96159	349.79468	1289.92957	-947.13727	399.65622	1328.41113	-196.12952	533.64136	-12.77976	682.21356	97.67816	16.84817	-1330.80420	555.26050	59.65131	-894.04187	244.98639	-2.45717
601	5.000	915.18011	300.66931	1503.06213	-216.02931	346.84082	1289.93982	-945.71552	399.24341	1330.42712	-209.07806	534.55127	-12.72990	674.19727	97.30832	10.59949	-1302.05029	552.49951	55.61749	-907.06750	245.89325	-2.40713
602	5.008	911.96704	299.43939	1506.85217	-213.91336	343.78217	1290.01123	-944.18091	398.81134	1332.31384	-222.11499	535.36163	-12.64038	665.54797	97.60132	6.39236	-1270.85449	550.13354	51.72098	-920.15784	246.74561	-2.34848
603	5.017	909.11298	298.34027	1510.30457	-211.64317	340.63907	1290.13525	-942.54022	398.31821	1334.04004	-235.17950	536.07349	-12.53258	655.88635	98.39349	4.39055	-1237.56702	548.08624	48.35763	-933.23267	247.55820	-2.21221
604	5.025	906.68054	297.31720	1513.39099	-209.26331	337.44168	1290.30237	-940.81122	397.73230	1335.58130	-248.19409	536.72797	-12.46872	644.78577	99.41072	3.79936	-1202.60583	546.16321	45.65797	-946.25464	248.38940	-2.00378
605	5.033	904.71930	296.28577	1516.09058	-206.83876	334.23938	1290.50269	-939.02173	397.04822	1336.93298	-261.09674	537.41339	-12.36800	632.42755	100.37338	3.70801	-1166.35999	544.25098	43.67679	-959.24536	249.29535	-1.79548
606	5.042	903.28296	295.19934	1518.39331	-204.45282	331.09317	1290.72571	-937.20886	396.28207	1338.10876	-273.77716	538.24457	-11.95782	619.46606	101.15591	3.63314	-1129.05127	542.45050	42.51159	-972.23169	250.26050	-1.65363
607	5.050	902.42487	294.04724	1520.28308	-202.20239	328.07309	1290.96106	-935.42151	395.46313	1339.12720	-286.04999	539.33185	-10.92713	606.45483	101.79175	3.47615	-1090.81958	540.94739	42.25118	-985.20813	251.21698	-1.58601
608	5.058	902.16864	292.85004	1521.72461	-200.19412	325.25592	1291.19897	-933.72485	394.62616	1339.99268	-297.72565	540.66620	-9.14638	593.59546	102.35114	3.28941	-1051.94165	539.81091	42.91432	-998.14990	252.11169	-1.54597
609	5.067	902.49426	291.65314	1522.67554	-198.53317	322.71332	1291.43750	-932.20172	393.80603	1340.67957	-308.70917	542.02802	-6.68748	580.85040	102.90842	3.11043	-1012.92889	538.94623	44.38150	-1011.04138	252.91565	-1.48207
610	5.075	903.34796	290.49683	1523.10840	-197.30402	320.49652	1291.68628	-930.94305	393.04285	1341.13367	-318.96490	543.13574	-3.59473	568.12250	103.53293	2.91546	-974.50342	538.21423	46.32123	-1023.87518	253.62553	-1.39042
611	5.083	904.66150	289.39203	1523.02405	-196.55550	318.62027	1291.96021	-930.03491	392.38147	1341.29346	-328.28009	543.93628	0.32210	555.37653	104.22556	2.68153	-937.44055	537.54370	48.21817	-1036.63892	254.29050	-1.31524
612	5.092	906.38275	288.32465	1522.44214	-196.29828	317.05981	1292.26697	-929.55151	391.85529	1341.10767	-336.12799	544.68848	5.54467	542.65271	104.92819	2.45053	-902.23029	536.90967	49.58299	-1049.33130	254.98611	-1.29580
613	5.100	908.50598	287.27582	1521.37805	-196.51126	315.77100	1292.60022	-929.54596	391.47778	1340.54688	-341.86603	545.70929	12.74240	529.99402	105.59990	2.29312	-868.81311	536.32050	50.21724	-1061.98682	255.76210	-1.32502
614	5.108	911.07178	286.23041	1519.83533	-197.15161	314.70880	1292.94128	-930.03485	391.25391	1339.60645	-344.92365	547.12152	22.51226	517.41364	106.24600	2.22329	-836.67407	535.86536	50.23129	-1074.64636	256.63535	-1.36153
615	5.117	914.11731	285.16547	1517.80969	-198.16479	313.83032	1293.26807	-930.99890	391.18616	1338.30054	-344.66278	548.83368	35.06879	504.91953	106.89874	2.19052	-805.16644	535.68250	49.83948	-1087.29175	257.58533	-1.37110
616	5.125	917.62714	284.04279	1515.28479	-199.49248	313.08929	1293.56104	-932.40082	391.27075	1336.65381	-340.22662	550.60913	49.95885	492.51480	107.57693	2.14256	-773.78790	535.86133	49.24045	-1099.85547	258.54382	-1.35249
617	5.133	921.53937	282.82111	1512.23926	-201.07808	312.44229	1293.80859	-934.19458	391.49695	1334.68604	-330.84344	552.27643	65.95262	480.17557	108.27264	2.05360	-742.29120	536.42615	48.62719	-1112.31006	259.42740	-1.33068
618	5.142	925.79065	281.47455	1508.67517	-202.87090	311.86316	1294.01111	-936.31702	391.84454	1332.40515	-316.44489	553.93494	81.25264	467.85825	108.99135	1.91812	-710.65381	537.37024	48.17891	-1124.68164	260.15802	-1.31757
619	5.150	930.34631	280.01337	1504.62866	-204.82834	311.34164	1294.18103	-938.67877	392.27521	1329.81653	-297.90845	555.74933	93.99644	455.52878	109.73941	1.76185	-679.00372	538.61584	47.99885	-1136.98230	260.68402	-1.28004
620	5.158	935.17737	278.49496	1500.14209	-206.91647	310.87598	1294.33606	-941.16974	392.73651	1326.93176	-276.60382	557.59802	102.94911	443.18979	110.48338	1.63578	-647.56470	539.97937	48.06920	-1149.21387	261.07632	-1.17535
621	5.167	940.22864	277.01300	1495.23657	-209.10696	310.47806	1294.49243	-943.67310	393.18277	1323.77698	-253.76605	559.05835	107.93656	430.86978	111.20500	1.56869	-616.65735	541.27008	48.27349	-1161.41602	261.51495	-1.01620
622	5.175	945.42749	275.65012	1489.92456	-211.37122	310.17145	1294.66003	-946.07800	393.58936	1320.39771	-230.23846	559.64618	109.59870	418.57230	111.93829	1.53566	-586.73621	542.39136	48.43626	-1173.64014	262.10260	-0.87459
623	5.183	950.69666	274.41220	1484.23608	-213.67584	309.97345	1294.84070	-948.28882	393.95642	1316.85181	-206.43475	558.99774	108.82231	406.26917	112.68942	1.49359	-558.32214	543.30798	48.33343	-1185.90613	262.80560	-0.81051
624	5.192	955.96698	273.24243	1478.23486	-215.97993	309.87671	1295.02966	-950.23651	394.30359	1313.19922	-182.34320	556.93512	106.45391	393.92667	113.40155	1.43559	-531.83246	543.97491	47.73468	-1198.22437	263.56329	-0.80290
625	5.200	961.21130	272.11816	1472.02380	-218.23473	309.84882	1295.22192	-951.88953	394.65759	1309.49341	-157.72375	553.51740	103.28375	381.50772	114.05449	1.37904	-507.50336	544.33130	46.50723	-1210.62524	264.34171	-0.77759
626	5.208	966.43488	271.09079	1465.72180	-220.38605	309.85199	1295.41809	-953.25452	395.03571	1305.77661	-132.41089	548.99255	99.96227	369.00812	114.72751	1.31409	-485.42383	544.30145	44.66531	-1223.13538	265.12341	-0.70391
627	5.217	971.60449	270.23669	1459.43994	-222.37558	309.86127	1295.62732	-954.36475	395.42529	1302.07214	-106.43213	543.65381	96.85325	356.49268	115.50948	1.20578	-465.59741	543.76886	42.30463	-1235.75488	265.91617	-0.62948
628	5.225	976.62085	269.61813	1453.29260	-224.14256	309.86670	1295.86621	-955.26044	395.79071	1298.37573	-79.92236	537.79047	94.03532	344.01883	116.39220	1.05443	-448.08359	542.68976	39.53558	-1248.46289	266.75519	-0.61359
629	5.233	981.36414	269.26718	1447.41528	-225.63474	309.86642	1296.15247	-955.96979	396.11444	1294.66687	-53.02802	531.71503	91.43939	331.55490	117.29109	0.92161	-433.16394	541.30981	36.45248	-1261.21167	267.65729	-0.65850
630	5.242	985.70990	269.09500	1441.93335	-226.82120	309.85571	1296.49707	-956.50110	396.42139	1290.93274	-25.87616	525.74915	88.95451	319.04376	118.14435	0.87279	-421.31848	540.08167	33.05937	-1273.95630	268.57004	-0.71605
631	5.250	989.53070	268.84149	1436.89758	-227.69131	309.81848	1296.90076	-956.84552	396.76691	1287.18372	1.46869	520.07501	86.38481	306.48309	118.96198	0.91215	-413.03113	539.32495	29.21600	-1286.70691	269.40381	-0.73522
632	5.258	992.80469	268.30914	1432.26978	-228.24382	309.73340	1297.35437	-956.98254	397.21033	1283.44885	29.07141	514.54468	83.40828	293.88486	119.78020	0.98991	-408.61444	539.08447	24.75402	-1299.51196	270.13132	-0.69659
633	5.267	995.69293	267.58997	1428.00476	-228.48273	309.58749	1297.84021	-956.88733	397.79047	1279.76392	57.11249	508.84778	79.81728	281.22769	120.60686	1.05827	-408.06396	539.19855	19.73284	-1312.39197	270.83032	-0.62355
634	5.275	998.39563	266.91632	1424.13672	-228.42148	309.38214	1298.33398	-956.53674	398.52466	1276.16736	85.79871	502.86536	75.76216	268.48047	121.43068	1.11133	-410.95087	539.39130	14.64717	-1325.31860	271.60413	-0.56718
635	5.283	1000.97125	266.44299	1420.76807	-228.08685	309.13297	1298.80627	-955.91528	399.42044	1272.70850	115.25189	496.65863	71.58476	255.61850	122.24051	1.17071	-416.64371	539.44910	10.33120	-1338.26025	272.47186	-0.56065
636	5.292	1003.33875	266.22821	1417.99316	-227.51416	308.87042	1299.22388	-955.02039	400.47089	1269.45862	145.36151	490.34717	67.56545	242.64148	123.03078	1.22609	-424.80945	539.40625	7.43266	-1351.22131	273.37244	-0.58765
637	5.300	1005.38306	266.26947	1415.86340	-226.73653	308.63690	1299.55493	-953.85999	401.63300	1266.51550	175.79340	484.08868	63.85232	229.61264	123.82607	1.22699	-435.35913	539.49634	5.95711	-1364.21472	274.24503	-0.60254
638	5.308	1007.01978	266.52518	1414.39624	-225.77734	308.47784	1299.77405	-952.44629	402.81281	1263.99573	206.25189	477.98322	60.41833	216.62253	124.65964	1.16127	-447.76929	539.92609	5.42193	-1377.18750	275.01001	-0.53611
639	5.317	1008.20740	266.93878	1413.59106	-224.64989	308.42517	1299.86572	-950.79974	403.87799	1262.01624	236.67938	472.02802	57.09293	203.71280	125.49797	1.07814	-460.99152	540.68994	5.28075	-1389.97876	275.53564	-0.27861
640	5.325	1008.95667	267.45264	1413.44702	-223.35910	308.48087	1299.82715	-948.96112	404.69281	1260.67407	267.23486	466.12421	53.69039	190.88919	126.28040	0.99879	-474.15192	541.59106	5.16458	-1402.42017	275.85773	0.25919
641	5.333	1009.32196	268.00919	1413.96973	-221.90189	308.61652	1299.67053	-946.99805	405.14893	1260.02966	298.13257	460.13080	50.12294	178.18399	127.03250	0.89237	-486.95221	542.46710	4.93837	-1414.44604	276.31488	1.12848
642	5.342	1009.36218	268.55624	1415.16687	-220.26959	308.79272	1299.41821	-944.99976	405.18002	1260.10498	329.42181	454.06702	46.44945	165.64825	127.81233	0.77165	-499.43512	543.32520	4.62274	-1425.98901	277.10962	2.48569
643	5.350	1009.11615	269.06137	1417.03333	-218.45792	308.97772	1299.09399	-943.06110	404.76358	1260.89307	360.95331	448.20361	42.81800	153.27914	128.62630	0.69722	-511.69037	544.26758	4.28764	-1436.89233	277.99689	4.57423
644	5.358	1008.61139	269.52063	1419.51978	-216.48122	309.14444	1298.71057	-941.25616	403.92813	1262.36511	392.55353	442.89160	39.40159	140.99808	129.50586	0.67399	-523.77979	545.34375	3.99747	-1447.05225	278.70227	7.48189
645	5.367	1007.87354	269.94855	1422.53271	-214.38211	309.25903	1298.26343	-939.61328	402.75787	1264.46606	424.07135	438.31989	36.39759	128.72647	130.52664	0.64836	-535.72992	546.45532	3.76248	-1456.51208	279.26782	11.11856
646	5.375	1006.91345	270.35965	1425.98804	-212.22806	309.28632	1297.73767	-938.10718	401.35553	1267.09009	455.24588	434.40033	33.93333	116.45568	131.70546	0.58901	-547.57886	547.51221	3.54788	-1465.34546	279.89859	15.40278
647	5.383	1005.71375	270.76834	1429.84131	-210.09413	309.20810	1297.12244	-936.67664	399.77637	1270.06287	485.63315	430.89844	31.91910	104.22276	132.98602	0.50801	-559.43280	548.64471	3.34740	-1473.52930	280.79498	20.29744
648	5.392	1004.22443	271.20450	1434.06299	-208.04698	309.03204	1296.42139	-935.25989	398.02179	1273.18494	514.72986	427.69879	30.08273	92.05381	134.29407	0.43815	-571.38251	550.07227	3.20248	-1480.94604	282.12146	25.70629
649	5.400	1002.38141	271.70349	1438.61890	-206.14264	308.78351	1295.65137	-933.82532	396.11523	1276.31885	542.21783	424.90839	28.12544	79.95200	135.56334	0.41521	-583.41663	551.81647	3.15156	-1487.41528	283.92780	31.43929
650	5.408	1000.16071	272.26248	1443.47522	-204.42754	308.48938	1294.83704	-932.37695	394.15588	1279.42773	568.04272	422.68433	25.85458	67.89811	136.76805	0.44614	-595.46387	553.62012	3.17620	-1492.64941	286.02411	37.31102
651	5.417	997.60834	272.83615	1448.58362	-202.92950	308.16898	1294.00391	-930.93420	392.28296	1282.53870	592.35925	421.07288	23.29190	55.83295	137.92754	0.49733	-607.48102	555.16479	3.20807	-1496.24109	288.08978	43.22040
652	5.425	994.80194	273.38892	1453.86584	-201.64661	307.84290	1293.17603	-929.50787	390.61707	1285.68860	615.53601	420.06561	20.66945	43.68339	139.05553	0.53577	-619.50793	556.36676	3.19630	-1497.75037	290.03461	49.07838
653	5.433	991.81281	273.91437	1459.24121	-200.54877	307.55219	1292.37585	-928.09003	389.23840	1288.90015	637.88135	419.51578	18.22227	31.43426	140.15749	0.55002	-631.59644	557.33362	3.13465	-1496.81653	292.12405	54.65767
654	5.442	988.68683	274.41437	1464.65662	-199.58893	307.36481	1291.62634	-926.66077	388.18658	1292.18201	659.17749	418.92767	15.96301	19.13760	141.26257	0.52864	-643.71613	558.13599	3.04332	-1493.32361	294.74649	59.47655
655	5.450	985.41461	274.90009	1470.09546	-198.70990	307.35684	1290.94836	-925.20465	387.46417	1295.53503	678.83057	417.81866	13.80444	6.84748	142.38045	0.46452	-655.84058	558.82733	2.97372	-1487.51074	298.16760	62.87334
656	5.458	981.95966	275.40204	1475.55774	-197.84459	307.58606	1290.36255	-923.72247	387.03851	1298.95166	696.38275	416.33249	11.90209	-5.43402	143.47055	0.37617	-668.03558	559.50403	2.98004	-1479.81006	302.39624	64.39530
657	5.467	978.34735	275.94940	1481.01575	-196.91811	308.08539	1289.89233	-922.22760	386.84683	1302.41650	711.39905	415.06296	10.59399	-17.76232	144.49672	0.29411	-680.37817	560.22455	3.06346	-1470.53711	307.14178	64.24470
658	5.475	974.69043	276.52975	1486.38367	-195.85648	308.87122	1289.56702	-920.73303	386.81635	1305.90906	723.04907	414.43610	9.86823	-30.20093	145.45007	0.23867	-692.88379	560.99664	3.18191	-1459.69446	311.91794	63.24866
659	5.483	971.11859	277.08438	1491.54065	-194.59619	309.94617	1289.41943	-919.24255	386.89087	1309.40820	730.29297	414.53815	8.97359	-42.76261	146.34203	0.22036	-705.50647	561.81061	3.28605	-1446.98389	316.26611	62.20975
660	5.492	967.69543	277.56537	1496.40186	-193.09128	311.29486	1289.47852	-917.75281	387.03299	1312.89246	732.52472	415.24005	6.75825	-55.40396	147.20827	0.24238	-718.17480	562.65747	3.34438	-1431.99878	319.90393	61.26620
661	5.500	964.40930	277.98871	1500.94824	-191.32158	312.88348	1289.75671	-916.25763	387.20767	1316.33813	729.97095	416.31769	2.71351	-68.06049	148.08357	0.29843	-730.87732	563.55865	3.37930	-1414.45386	322.69336	59.94212
662	5.508	961.25177	278.40021	1505.17993	-189.29736	314.66962	1290.24158	-914.75073	387.37952	1319.72083	723.65454	417.60706	-2.29762	-80.69867	148.99564	0.37765	-743.66516	564.52490	3.45286	-1394.29395	324.56976	57.73111
663	5.517	958.28015	278.79449	1509.08020	-187.05151	316.61325	1290.89807	-913.22839	387.52722	1323.01538	715.08173	419.04709	-6.64012	-93.33879	149.97165	0.46689	-756.53406	565.49646	3.58590	-1371.64124	325.52530	54.56044
664	5.525	955.59583	279.10602	1512.61926	-184.62590	318.67664	1291.67932	-911.68884	387.65619	1326.19397	705.60022	420.59348	-9.23100	-106.02240	151.00348	0.55134	-769.40308	566.39948	3.72757	-1346.67798	325.64099	50.82912
665	5.533	953.30286	279.27100	1515.75073	-182.05849	320.82269	1292.54248	-910.12695	387.79492	1329.22620	695.69482	422.15814	-10.14097	-118.77926	152.02879	0.62522	-782.20886	567.20544	3.81371	-1319.64673	325.11877	47.22377
666	5.542	951.48425	279.25903	1518.41992	-179.37886	323.01834	1293.45874	-908.53680	387.97217	1332.08203	685.01111	423.59003	-10.16800	-131.59003	152.97688	0.68855	-794.96655	567.92981	3.83527	-1290.98438	324.19403	44.57403
667	5.550	950.17010	279.07782	1520.59338	-176.61908	325.23004	1294.41089	-906.92053	388.19833	1334.73645	673.17194	424.77393	-10.09947	-144.35568	153.82153	0.73583	-807.74854	568.63873	3.84695	-1261.34448	323.00061	43.63827
668	5.558	949.30969	278.79553	1522.28198	-173.82610	327.42139	1295.38220	-905.29016	388.47308	1337.17578	660.38214	425.72821	-10.27977	-156.93925	154.56357	0.77682	-820.58826	569.40637	3.90130	-1231.32300	321.54468	44.67434
669	5.567	948.79840	278.52380	1523.53723	-171.06163	329.56415	1296.35132	-903.66187	388.80170	1339.39502	647.18542	426.48444	-10.67563	-169.24118	155.19362	0.87709	-833.43872	570.27087	3.99859	-1201.12524	319.80426	47.15463
670	5.575	948.56323	278.33136	1524.42114	-168.39778	331.64197	1297.29810	-902.05408	389.19513	1341.39038	633.95392	427.06256	-11.15339	-181.24310	155.69788	1.16376	-846.25305	571.24591	4.11341	-1170.58765	317.88092	50.01131
671	5.583	948.61804	278.20056	1524.96545	-165.91132	333.64337	1298.20972	-900.49377	389.65982	1343.15674	620.82269	427.69702	-11.59613	-192.98965	156.07867	1.75358	-859.04254	572.28955	4.22110	-1139.49658	315.97928	52.23592
672	5.592	949.02924	278.07758	1525.16809	-163.67528	335.55774	1299.08276	-899.02405	390.19379	1344.68713	607.87201	428.75598	-11.89724	-204.49854	156.37434	2.66117	-871.83698	573.31403	4.30073	-1107.78564	314.20947	53.42119
673	5.600	949.86047	277.91699	1524.99829	-161.75626	337.36584	1299.92249	-897.70636	390.78833	1345.97241	595.14056	430.29181	-11.99775	-215.69812	156.62714	3.83200	-884.63202	574.28625	4.35322	-1075.49487	312.51202	53.92544
674	5.608	951.15686	277.67987	1524.37732	-160.21843	339.03455	1300.74255	-896.61469	391.43024	1346.99756	582.56024	431.96512	-11.92498	-226.48480	156.81728	5.26346	-897.39771	575.23669	4.39941	-1042.71875	310.76526	54.52914
675	5.617	952.92627	277.34366	1523.19934	-159.12140	340.52435	1301.56116	-895.82361	392.09766	1347.74280	570.02014	433.42377	-11.79681	-236.80420	156.90363	7.01801	-910.10901	576.19226	4.45282	-1009.64807	308.89044	55.84597
676	5.625	955.12012	276.92334	1521.39807	-158.50992	341.80377	1302.39600	-895.39758	392.75421	1348.18848	557.46600	434.52582	-11.81008	-246.61148	156.94966	9.14915	-922.75970	577.18127	4.51984	-976.53949	306.85245	57.97536
677	5.633	957.65741	276.46954	1518.98267	-158.40494	342.86072	1303.26062	-895.38513	393.35840	1348.31873	544.88293	435.34985	-12.08342	-255.75647	157.11893	11.71042	-935.37476	578.20514	4.60239	-943.56104	304.61700	60.57898
678	5.642	960.47772	276.04648	1516.01404	-158.80128	343.70920	1304.15564	-895.82111	393.88358	1348.11987	532.27869	436.15671	-12.49536	-263.95950	157.50803	14.82704	-947.98804	579.16931	4.66624	-910.71021	302.19421	63.15982
679	5.650	963.56641	275.69077	1512.55127	-159.66856	344.38922	1305.06189	-896.72870	394.32166	1347.58203	519.72388	437.17212	-12.82564	-270.88699	158.09544	18.66885	-960.60962	579.96191	4.63955	-877.93250	299.69489	65.31408
680	5.658	966.92700	275.38507	1508.62366	-160.95525	344.95270	1305.94141	-898.11237	394.67535	1346.70264	507.27676	438.38083	-12.97705	-276.22375	158.87752	23.31564	-973.23785	580.59692	4.49281	-845.32245	297.23798	66.87332
681	5.667	970.53815	275.09619	1504.25891	-162.59694	345.43835	1306.74939	-899.94958	394.96362	1345.49023	494.87271	439.64392	-12.98801	-279.66415	159.86414	28.72830	-985.86719	581.21967	4.29884	-813.19916	294.81183	67.88462
682	5.675	974.34796	274.83008	1499.50916	-164.52510	345.85736	1307.44763	-902.19165	395.22351	1343.96594	482.39551	440.91669	-12.91934	-280.76093	160.90038	34.84096	-998.47412	581.98920	4.16288	-781.94312	292.25934	68.44938
683	5.683	978.31079	274.61987	1494.40015	-166.67494	346.20209	1308.01636	-904.76758	395.48611	1342.16541	469.80927	442.19354	-12.81768	-278.76682	161.75977	41.39723	-1011.02820	582.97681	4.12391	-751.72656	289.37885	68.58607
684	5.692	982.42755	274.47058	1488.87341	-168.99052	346.46320	1308.46143	-907.58154	395.75290	1340.13416	457.18494	443.37366	-12.77227	-272.78610	162.46899	47.59538	-1023.53003	584.14575	4.15478	-722.43689	286.05072	68.25129
685	5.700	986.72302	274.35492	1482.84436	-171.42238	346.63757	1308.81140	-910.51483	396.00143	1337.91650	444.61993	444.43588	-12.82030	-262.25082	163.19942	52.29356	-1036.00610	585.39240	4.21936	-693.88208	282.28253	67.44547
686	5.708	991.18176	274.24554	1476.30811	-173.92325	346.72495	1309.10620	-913.44012	396.20850	1335.54761	432.12274	445.54858	-12.85450	-247.27524	163.76387	54.87056	-1048.46960	586.62842	4.30839	-666.02045	278.14462	66.23643
687	5.717	995.73218	274.10602	1469.33911	-176.45116	346.73132	1309.38599	-916.24323	396.36572	1333.05408	419.61630	446.79767	-12.81356	-228.54730	163.54886	55.76268	-1060.94238	587.81091	4.41219	-638.96143	273.70581	64.68418
688	5.725	1000.26056	273.90216	1462.04065	-178.97545	346.67700	1309.68176	-918.84015	396.47760	1330.45984	407.03784	448.07300	-12.78010	-206.96014	162.05070	56.02603	-1073.47668	588.90833	4.48678	-612.82275	269.03101	62.80626
689	5.733	1004.62494	273.65619	1454.55420	-181.47722	346.58582	1310.00940	-921.18542	396.55600	1327.78638	394.38763	449.24121	-12.79900	-183.33701	159.30766	56.45119	-1086.09937	589.92139	4.49306	-587.67847	264.20038	60.61653
690	5.742	1008.71863	273.41840	1447.05408	-183.94203	346.46643	1310.37097	-923.27216	396.61987	1325.05164	381.71130	450.24500	-12.80674	-158.30573	155.81577	57.11491	-1098.78662	590.91028	4.44196	-563.63385	259.32794	58.12607
691	5.750	1012.51941	273.18781	1439.68640	-186.34877	346.31436	1310.75977	-925.12048	396.68948	1322.27209	369.02606	451.14447	-12.76337	-132.27164	152.18463	57.55332	-1111.49756	591.93457	4.37602	-540.91760	254.58508	55.29468
692	5.758	1016.04987	272.91168	1432.54419	-188.66313	346.12854	1311.16431	-926.75793	396.77930	1319.46484	356.30197	452.07501	-12.72999	-105.47173	148.88464	57.17215	-1124.20593	592.99066	4.33453	-519.90845	250.20422	52.01142
693	5.767	1019.32880	272.53589	1425.69019	-190.84012	345.91913	1311.56909	-928.20660	396.89435	1316.64612	343.55206	453.06134	-12.80441	-78.06275	146.18944	55.59667	-1136.91931	594.03900	4.34647	-501.03723	246.40410	48.12347
694	5.775	1022.36688	272.03589	1419.17334	-192.82837	345.69958	1311.95435	-929.47986	397.02692	1313.82935	330.81998	453.96130	-13.03148	-50.20104	144.16698	52.87595	-1149.66138	595.07672	4.43113	-484.64758	243.26646	43.49455
695	5.783	1025.16187	271.42468	1413.04321	-194.57497	345.47516	1312.29700	-930.57770	397.15820	1311.02625	318.08081	454.64453	-13.37567	-22.07920	142.64093	49.48935	-1162.42944	596.13910	4.57768	-470.99866	240.71397	38.06012
696	5.792	1027.69226	270.73337	1407.35522	-196.03534	345.24683	1312.57434	-931.48444	397.26566	1308.24438	305.28912	455.20612	-13.68974	6.08592	141.27359	46.11881	-1175.19910	597.20996	4.73625	-460.38367	238.58780	31.86684
697	5.800	1029.94470	269.97302	1402.15979	-197.18138	345.02307	1312.77087	-932.17828	397.32336	1305.48303	292.44830	455.94574	-13.75474	34.11535	139.74376	43.32151	-1187.96582	598.21008	4.86158	-453.18359	236.72064	25.11036
698	5.808	1031.94104	269.12689	1397.49500	-198.00003	344.81769	1312.88196	-932.64374	397.29352	1302.73047	279.55127	456.99634	-13.52868	61.97846	137.83105	41.34404	-1200.76294	599.12067	4.95687	-449.78534	235.02954	18.17241
699	5.817	1033.71716	268.18707	1393.39319	-198.49060	344.63507	1312.90869	-932.87042	397.12732	1299.97180	266.59448	458.18085	-13.19269	89.83556	135.42537	40.14860	-1213.63013	600.01532	5.05788	-450.38513	233.62827	11.65617
700	5.825	1035.28210	267.17810	1389.88184	-198.66348	344.46854	1312.85266	-932.84760	396.78510	1297.20227	253.64087	459.35199	-12.85729	117.92802	132.56268	39.52516	-1226.57373	600.94464	5.18199	-454.68988	232.80756	6.29275
701	5.833	1036.61182	266.13098	1386.97900	-198.53790	344.31149	1312.71436	-932.56573	396.26355	1294.44653	240.72406	460.52716	-12.52948	146.42563	129.45575	39.17599	-1239.56824	601.90002	5.29748	-461.76526	232.80536	2.61202
702	5.842	1037.68054	265.04944	1384.69043	-198.14285	344.15927	1312.49060	-932.02374	395.60242	1291.77539	227.79269	461.69141	-12.31004	175.35849	126.39790	38.80241	-1252.56738	602.87988	5.35527	-470.57581	233.57809	0.67696
703	5.850	1038.48682	263.91373	1383.00464	-197.52020	343.99835	1312.17151	-931.23285	394.85880	1289.29810	214.79639	462.67474	-12.37530	204.62344	123.55081	38.24277	-1265.50659	603.91345	5.35194	-480.80414	234.81976	0.10322
704	5.858	1039.04211	262.69968	1381.90576	-196.72084	343.81018	1311.73999	-930.21423	394.08215	1287.13000	201.74097	463.25714	-12.82391	234.02213	120.83728	37.56112	-1278.33618	605.04163	5.33340	-492.61255	236.16528	0.18668
705	5.867	1039.34924	261.38327	1381.38989	-195.79411	343.58646	1311.17529	-928.99225	393.32288	1285.37097	188.70251	463.46899	-13.52822	263.32840	118.06075	36.96613	-1291.02979	606.28510	5.34552	-505.70203	237.37570	0.18748
706	5.875	1039.40613	259.95120	1381.45959	-194.77922	343.32928	1310.45959	-927.59052	392.65302	1284.10242	175.78900	463.72925	-14.11800	292.39020	115.09653	36.62094	-1303.53735	607.61328	5.43721	-519.24451	238.39966	-0.23473
707	5.883	1039.21692	258.42584	1382.11096	-193.70079	343.04395	1309.58496	-926.03546	392.17242	1283.37988	163.07233	464.51361	-14.26289	321.22665	111.96158	36.51273	-1315.75342	608.98804	5.71332	-532.54883	239.30312	-0.91945
708	5.892	1038.78430	256.86179	1383.33020	-192.56613	342.73730	1308.56030	-924.36493	391.99902	1283.22131	150.54187	465.87018	-13.98860	350.01364	108.72678	36.48629	-1327.50049	610.40784	6.32756	-545.39490	240.14661	-1.56048
709	5.900	1038.09753	255.30705	1385.09351	-191.36623	342.41144	1307.41235	-922.63470	392.24146	1283.60193	138.08813	467.38934	-13.61368	378.94635	105.38474	36.41506	-1338.59082	611.83160	7.41697	-557.89319	240.92035	-2.01765
710	5.908	1037.14124	253.78613	1387.36328	-190.08496	342.06641	1306.17908	-920.91577	392.95093	1284.45410	125.59106	468.67188	-13.38409	408.08664	101.84282	36.33277	-1348.97803	613.14868	9.06631	-570.23950	241.58221	-2.31039
711	5.917	1035.90869	252.32211	1390.08789	-188.71437	341.71951	1304.89673	-919.27838	394.08636	1285.66797	112.99597	469.61298	-13.31636	437.28134	98.01233	36.39970	-1358.77271	614.29388	11.30845	-582.57715	242.12146	-2.49519
712	5.925	1034.40686	250.95238	1393.21277	-187.26828	341.40689	1303.58752	-917.77374	395.53839	1287.11829	100.30072	470.21729	-13.38833	466.21115	93.81334	36.78551	-1368.06421	615.26990	14.14216	-594.96161	242.56601	-2.61577
713	5.933	1032.66870	249.70839	1396.69177	-185.78667	341.15891	1302.25793	-916.42169	397.18866	1288.71204	87.57184	470.43878	-13.65056	494.51956	89.18819	37.53809	-1376.77515	616.03540	17.58579	-607.37683	242.95108	-2.70904
714	5.942	1030.74841	248.58841	1400.48706	-184.32982	340.97260	1300.90601	-915.20453	398.94345	1290.40710	74.90021	470.33002	-14.07704	521.89594	84.21747	38.48553	-1384.67993	616.51495	21.66814	-619.78174	243.31363	-2.80939
715	5.950	1028.67175	247.55730	1404.57983	-182.96896	340.80402	1299.52966	-914.07495	400.72638	1292.19470	62.33276	470.33020	-14.39608	548.10254	79.11256	39.28333	-1391.53418	616.71448	26.30374	-632.14917	243.70364	-2.93432
716	5.958	1026.36890	246.53911	1408.98450	-181.77481	340.59073	1298.13501	-912.97888	402.45523	1294.07690	49.90009	471.09113	-14.26410	572.98633	74.09480	39.57573	-1397.14624	616.70557	31.25796	-644.48505	244.16132	-3.06981
717	5.967	1023.67188	245.38722	1413.73779	-180.80231	340.28882	1296.73816	-911.87842	404.03845	1296.06494	37.55957	472.65387	-13.71867	596.49011	69.33420	39.15083	-1401.30859	616.50952	36.27425	-656.82605	244.70038	-3.18576
718	5.975	1020.45398	243.94240	1418.84644	-180.07901	339.89032	1295.36450	-910.75806	405.39551	1298.18115	25.14075	474.23846	-13.20125	618.68060	64.88986	38.04138	-1403.76636	616.10950	41.21107	-669.22156	245.32159	-3.26884
719	5.983	1016.79114	242.19756	1424.23083	-179.60010	339.40308	1294.04395	-909.61523	406.46793	1300.43494	12.52533	475.19360	-13.05306	639.73401	60.68103	36.51940	-1404.30542	615.50702	46.10239	-681.70648	246.00912	-3.32240
720	5.992	1012.91797	240.32773	1429.73401	-179.32735	338.81732	1292.81104	-908.45038	407.21844	1302.81055	-0.20245	475.57288	-13.28118	659.77673	56.57733	34.97095	-1402.85425	614.58508	51.04514	-694.28168	246.72948	-3.34130
721	6.000	1009.03741	238.50883	1435.20398	-179.19510	338.09814	1291.70422	-907.26300	407.63525	1305.28491	-12.91205	475.69318	-13.74101	678.68378	52.49696	33.76980	-1399.57886	612.95245	55.94282	-706.92297	247.47884	-3.31561
722	6.008	1005.21667	236.79796	1440.56213	-179.12148	337.20178	1290.76208	-906.05084	407.73505	1307.84399	-25.60651	475.83545	-14.21791	696.03137	48.42397	33.22522	-1394.80151	610.10028	60.39611	-719.59924	248.30148	-3.25127
723	6.017	1001.40552	235.17885	1445.79529	-179.01761	336.08878	1290.01392	-904.80988	407.55771	1310.47815	-38.34479	476.33344	-14.45012	711.22327	44.42673	33.50150	-1388.64478	605.80676	63.88769	-732.30103	249.22437	-3.16826
724	6.025	997.52252	233.61462	1450.90430	-178.79558	334.72260	1289.47412	-903.53394	407.15994	1313.17517	-51.13837	477.36401	-14.32213	723.66864	40.64411	34.46151	-1380.82690	600.33984	66.10656	-745.06378	250.21326	-3.08183
725	6.033	993.55707	232.05667	1455.87207	-178.37611	333.06677	1289.14136	-902.21802	406.60516	1315.92004	-63.99500	478.71191	-13.96912	732.88953	37.18016	35.53637	-1370.84546	594.21497	67.11572	-757.93414	251.21393	-2.99639
726	6.042	989.58942	230.45450	1460.66357	-177.69305	331.08862	1289.00146	-900.86426	405.95099	1318.69666	-76.92010	480.01666	-13.63024	738.58234	34.10332	35.72951	-1358.18286	587.87708	67.16457	-770.91608	252.20219	-2.91726
727	6.050	985.72437	228.77911	1465.23181	-176.69716	328.76859	1289.02832	-899.48230	405.23822	1321.48511	-89.86902	481.09845	-13.47192	740.73907	31.54105	33.95361	-1342.39453	581.62122	66.35416	-783.96143	253.18057	-2.85643
728	6.058	982.02930	227.03867	1469.51978	-175.36153	326.11029	1289.18652	-898.07886	404.48901	1324.25854	-102.79108	481.97699	-13.50637	739.75818	29.61072	29.74223	-1323.24731	575.61615	64.57629	-797.00995	254.15192	-2.82179
729	6.067	978.52332	225.25696	1473.47009	-173.68683	323.14288	1289.43640	-896.64923	403.72101	1326.98401	-115.70538	482.76172	-13.60554	736.37085	28.27866	23.71898	-1300.85352	569.93323	61.81030	-810.05261	255.11369	-2.80111
730	6.075	975.20282	223.44865	1477.04553	-171.70016	319.91406	1289.73987	-895.18225	402.95776	1329.62354	-128.68152	483.55365	-13.63645	731.36920	27.39706	17.22354	-1275.63464	564.59186	58.36588	-823.13477	256.05719	-2.76109
731	6.083	972.08319	221.62859	1480.23730	-169.44446	316.47873	1290.06726	-893.66882	402.21869	1332.13855	-141.75507	484.41156	-13.57225	725.29626	26.87776	11.54477	-1248.10193	559.57892	54.74850	-836.27972	256.97632	-2.67549
732	6.092	969.23016	219.80971	1483.04883	-166.96899	312.88995	1290.40137	-892.09772	401.50272	1334.49731	-154.89532	485.36237	-13.45453	718.20557	26.76738	7.50245	-1218.60449	554.82245	51.37389	-849.44800	257.89642	-2.55344
733	6.100	966.73444	217.98192	1485.48291	-164.32806	309.19556	1290.73755	-890.44818	400.78632	1336.68640	-168.02051	486.37732	-13.32627	709.62177	27.11079	5.28481	-1187.28735	550.18671	48.42820	-862.58582	258.86627	-2.42743
734	6.108	964.65289	216.12625	1487.54724	-161.57959	305.43890	1291.08044	-888.69708	400.03571	1338.71313	-181.02521	487.39966	-13.19792	699.03387	27.80941	4.43019	-1154.28369	545.58875	45.93246	-875.67041	259.89578	-2.31446
735	6.117	962.99695	214.24442	1489.23877	-158.78282	301.66876	1291.43884	-886.83502	399.21539	1340.58716	-193.83331	488.41272	-13.00788	686.66345	28.66585	4.22220	-1119.82764	541.13501	43.96225	-888.70642	260.92206	-2.19856
736	6.125	961.77197	212.35677	1490.51941	-156.00662	297.95483	1291.81689	-884.87494	398.29004	1342.30139	-206.42706	489.43610	-12.58954	673.46790	29.50334	4.16034	-1084.18225	537.03662	42.75956	-901.70782	261.87250	-2.06277
737	6.133	961.01324	210.49084	1491.33521	-153.34305	294.38403	1292.21008	-882.85522	397.23853	1343.83606	-218.79474	490.48401	-11.71442	660.30743	30.23143	4.03019	-1047.62305	533.40552	42.59332	-914.67932	262.73376	-1.92387
738	6.142	960.78186	208.67543	1491.65283	-150.90688	291.03571	1292.60815	-880.84180	396.07669	1345.17346	-230.85065	491.54352	-10.22052	647.43787	30.86058	3.77531	-1010.53571	530.21027	43.55492	-927.60712	263.52673	-1.80752
739	6.150	961.12506	206.92487	1491.45740	-148.81978	287.96271	1293.00195	-878.92883	394.85217	1346.29150	-242.40082	492.57739	-8.06874	634.76892	31.46818	3.43940	-973.50568	527.33936	45.38683	-940.46283	264.26425	-1.71645
740	6.158	962.05090	205.22523	1490.73938	-147.19064	285.19403	1293.38782	-877.23303	393.61426	1347.14893	-253.13483	493.51630	-5.25349	622.19501	32.12465	3.12623	-937.31708	524.65680	47.47417	-953.22424	264.95752	-1.64485
741	6.167	963.53589	203.54070	1489.50159	-146.09769	282.74664	1293.76807	-875.87897	392.40762	1347.69141	-262.65826	494.21594	-1.67981	609.63922	32.84721	2.90884	-902.70612	522.06281	49.14803	-965.90454	265.65204	-1.59192
742	6.175	965.52728	201.83240	1487.75977	-145.57724	280.63348	1294.14771	-874.98053	391.29074	1347.86682	-270.56323	494.58099	2.96688	597.05872	33.61318	2.76933	-869.93079	519.51868	50.04084	-978.55756	266.45819	-1.56153
743	6.183	967.94489	200.07700	1485.53040	-145.62450	278.85913	1294.52905	-874.62616	390.33316	1347.63232	-276.46857	494.94611	9.37382	584.46991	34.37558	2.64100	-838.64520	517.04529	50.16271	-991.24139	267.47205	-1.56208
744	6.192	970.71405	198.27509	1482.82251	-146.20096	277.41071	1294.90649	-874.86786	389.59229	1346.95923	-280.05994	496.09906	18.51413	571.91772	35.08028	2.48478	-808.24396	514.71771	49.73011	-1003.95990	268.63422	-1.59031
745	6.200	973.79694	196.44464	1479.64099	-147.24153	276.25403	1295.26672	-875.71143	389.10199	1345.83850	-280.94287	498.52716	31.07715	559.43250	35.72476	2.31202	-778.21423	512.66193	48.99331	-1016.64484	269.76208	-1.62247
746	6.208	977.18134	194.61444	1475.98474	-148.66379	275.33344	1295.59253	-877.11652	388.86899	1344.27881	-278.21283	501.75305	46.75952	547.00189	36.37387	2.15741	-748.21417	511.04590	48.17069	-1029.21472	270.71378	-1.63694
747	6.217	980.85956	192.81453	1471.84814	-150.38316	274.57648	1295.87024	-879.00574	388.86716	1342.30261	-270.55396	504.79681	64.04118	534.59290	37.06664	2.05160	-718.03217	509.97540	47.40235	-1041.63574	271.44775	-1.63736
748	6.225	984.81836	191.05440	1467.23682	-152.32872	273.91196	1296.09631	-881.27307	389.04749	1339.94177	-257.33093	507.21930	80.60065	522.21118	37.75627	1.99678	-687.56476	509.42615	46.75428	-1053.92444	271.98010	-1.63577
749	6.233	989.03711	189.31900	1462.17688	-154.45146	273.28717	1296.28052	-883.79413	389.35925	1337.23120	-239.41351	509.24530	94.07605	509.88644	38.39686	1.95922	-656.84045	509.35434	46.30407	-1066.13354	272.35931	-1.61266
750	6.242	993.49438	187.58725	1456.70215	-156.72147	272.67151	1296.43787	-886.44519	389.76468	1334.20569	-218.62823	511.00641	102.97882	497.60934	39.01474	1.91505	-626.05475	509.75250	46.15344	-1078.33594	272.69061	-1.53583
751	6.250	998.16425	185.84619	1450.84155	-159.11839	272.06000	1296.58179	-889.11890	390.24402	1330.90442	-196.62726	512.23444	107.35890	485.32944	39.64819	1.87689	-595.54730	510.55518	46.31913	-1090.58459	273.10938	-1.41397
752	6.258	1002.99005	184.09227	1444.62964	-161.62051	271.47253	1296.72217	-891.73059	390.77710	1327.37195	-174.34564	512.56604	108.48418	472.99942	40.31513	1.84589	-565.72852	511.59125	46.64151	-1102.89404	273.67569	-1.29277
753	6.267	1007.86737	182.32883	1438.12891	-164.19510	270.93881	1296.86694	-894.21924	391.32159	1323.65161	-152.07562	511.80981	107.76942	460.59946	41.05099	1.78458	-537.01184	512.67627	46.83437	-1115.26563	274.35913	-1.21908
754	6.275	1012.67554	180.58447	1431.44653	-166.79402	270.48337	1297.02356	-896.54419	391.82312	1319.78699	-129.67609	510.00140	106.08986	448.13815	41.87331	1.67006	-509.75058	513.72070	46.63092	-1127.71094	275.12415	-1.21298
755	6.283	1017.32819	178.92557	1424.71741	-169.35809	270.12286	1297.19678	-898.67853	392.24371	1315.82605	-106.83350	507.33264	103.85606	435.65695	42.74268	1.53403	-484.17755	514.69562	45.88407	-1140.23779	275.96082	-1.25049
756	6.292	1021.78644	177.42255	1418.06531	-171.82831	269.86426	1297.38599	-900.60480	392.57623	1311.81824	-83.35083	503.99811	101.31638	423.18585	43.60922	1.42009	-460.40314	515.54633	44.58844	-1152.82605	276.84036	-1.27604
757	6.300	1026.03540	176.10353	1411.58594	-174.15424	269.69638	1297.58936	-902.31525	392.82837	1307.80359	-59.19733	499.95978	98.61923	410.66568	44.43305	1.34231	-438.49298	516.18304	42.85576	-1165.44617	277.69156	-1.23793
758	6.308	1030.05457	174.93378	1405.35864	-176.29521	269.58826	1297.80676	-903.81036	393.00330	1303.80945	-34.38098	494.99469	95.77327	398.00293	45.18941	1.29160	-418.53940	516.48730	40.80560	-1178.08423	278.46899	-1.12397
759	6.317	1033.81030	173.84564	1399.45410	-178.21771	269.49957	1298.03943	-905.09375	393.11224	1299.85754	-8.93494	489.07486	92.73883	385.20792	45.90935	1.24236	-400.70276	516.38049	38.44430	-1190.74194	279.22784	-0.97883
760	6.325	1037.28015	172.81039	1393.92566	-179.89337	269.38913	1298.29028	-906.16571	393.19571	1295.96741	17.04382	482.43878	89.45562	372.38870	46.65147	1.17426	-385.27820	515.98145	35.68349	-1203.44336	280.06326	-0.86979
761	6.333	1040.46802	171.87108	1388.81323	-181.29758	269.22134	1298.56567	-907.01788	393.32510	1292.15625	43.41541	475.41852	85.82526	359.61719	47.42650	1.09727	-372.71078	515.58026	32.40657	-1216.23364	280.99152	-0.81881
762	6.342	1043.38477	171.09433	1384.17249	-182.41136	268.97589	1298.87012	-907.63300	393.58246	1288.43567	70.04657	468.38226	81.85500	346.87253	48.21938	1.01775	-363.49847	515.39282	28.47771	-1229.13879	281.94672	-0.78944
763	6.350	1046.04150	170.48033	1380.07019	-183.22749	268.64972	1299.20313	-907.98706	394.02612	1284.81079	96.91522	461.57727	77.73328	334.11374	49.05247	0.91847	-358.02667	515.40088	23.81857	-1242.13184	282.85712	-0.73729
764	6.358	1048.47473	169.93224	1376.52319	-183.75104	268.24811	1299.55786	-908.05396	394.66077	1281.27979	124.16571	454.95953	73.67756	321.34174	49.94991	0.82161	-356.40625	515.44727	18.60225	-1255.15698	283.69012	-0.65161
765	6.367	1050.72498	169.36932	1373.48450	-183.99210	267.77551	1299.92163	-907.81158	395.42395	1277.84058	151.94745	448.31842	69.79865	308.58093	50.87607	0.79906	-358.41330	515.46783	13.43283	-1268.16785	284.46796	-0.56352
766	6.375	1052.77832	168.83899	1370.91187	-183.96222	267.23755	1300.27783	-907.24841	396.21515	1274.50989	180.20703	441.56378	66.12522	295.84555	51.76224	0.86970	-363.62299	515.56165	9.23477	-1281.14795	285.25156	-0.51668
767	6.383	1054.59351	168.44151	1368.81750	-183.67963	266.65002	1300.60742	-906.36578	396.95813	1271.34436	208.74518	434.82556	62.64928	283.12564	52.58263	0.96048	-371.72058	515.87103	6.65058	-1294.10352	286.07642	-0.52254
768	6.392	1056.15955	168.18768	1367.27319	-183.17267	266.04474	1300.88916	-905.18024	397.62665	1268.44922	237.46594	428.22339	59.28966	270.38712	53.38513	0.99428	-382.45096	516.44104	5.53030	-1307.02576	286.89691	-0.54496
769	6.400	1057.48071	168.00763	1366.38440	-182.47438	265.46249	1301.10266	-903.72821	398.21808	1265.96716	266.48206	421.58850	55.88027	257.59082	54.23181	0.96306	-395.07794	517.14551	5.21174	-1319.88916	287.60873	-0.51085
770	6.408	1058.57239	167.89270	1366.22498	-181.61473	264.93381	1301.23254	-902.06757	398.72052	1264.04712	295.92688	414.61761	52.29383	244.71976	55.11703	0.92096	-408.41522	517.81042	5.11698	-1332.65332	288.12964	-0.34385
771	6.417	1059.48621	167.95471	1366.79175	-180.61615	264.46686	1301.26953	-900.27521	399.08557	1262.80176	325.66721	407.40714	48.59672	231.79819	55.97737	0.91668	-421.57233	518.39227	4.97031	-1345.24524	288.47058	0.01178
772	6.425	1060.26208	168.30101	1368.01257	-179.49207	264.05688	1301.20813	-898.44482	399.21497	1262.28235	355.39792	400.48041	44.96185	218.89667	56.76963	0.92639	-434.30109	518.95691	4.71882	-1357.59534	288.81726	0.62037
773	6.433	1060.85217	168.89754	1369.78564	-178.24945	263.69171	1301.04651	-896.68298	398.98334	1262.47949	385.10803	394.08154	41.40865	206.11197	57.49759	0.89609	-446.74536	519.62695	4.42537	-1369.62744	289.45496	1.60252
774	6.442	1061.11829	169.55984	1372.03528	-176.89545	263.34344	1300.78760	-895.09424	398.28424	1263.33313	415.14105	387.91440	37.85704	193.52344	58.20845	0.82099	-459.11243	520.56085	4.18882	-1381.15808	290.40442	3.15150
775	6.450	1060.88428	170.05406	1374.74451	-175.44426	262.97150	1300.43835	-893.75446	397.05951	1264.74939	445.61829	381.83127	34.49438	181.13373	59.01449	0.72024	-471.45859	521.77411	4.05325	-1391.97681	291.34882	5.45972
776	6.458	1060.05823	170.28409	1377.92944	-173.92223	262.53693	1300.00562	-892.68524	395.30737	1266.62402	476.02341	376.35968	31.81838	168.84705	60.00980	0.60420	-483.68591	523.04382	3.95215	-1402.09180	292.10864	8.57480
777	6.467	1058.73767	170.36873	1381.59143	-172.36757	262.01050	1299.48975	-891.85175	393.08536	1268.86926	505.63867	372.12921	30.11605	156.54166	61.14218	0.50965	-495.71899	524.15259	3.77576	-1411.72559	292.88934	12.35127
778	6.475	1057.12646	170.48132	1385.69604	-170.82626	261.37958	1298.88586	-891.18274	390.50635	1271.42163	534.21497	369.07825	29.12369	144.16696	62.31166	0.47576	-507.62268	525.13733	3.50242	-1421.03552	293.98367	16.57394
779	6.483	1055.36731	170.70590	1390.19861	-169.34912	260.65442	1298.19324	-890.59607	387.72711	1274.22510	561.71741	366.52350	28.28152	131.77271	63.51160	0.47438	-519.54199	526.21808	3.21974	-1429.94141	295.45239	21.11848
780	6.492	1053.49353	171.05243	1395.06958	-167.98518	259.87076	1297.42273	-890.01593	384.91351	1277.20959	587.58429	363.46765	26.89062	119.45185	64.73691	0.45085	-531.56543	527.54382	3.01306	-1438.21008	297.14911	25.99931
781	6.500	1051.48022	171.50682	1400.27539	-166.77075	259.08481	1296.59558	-889.38226	382.18286	1280.28833	610.98523	359.02155	24.25324	107.23687	65.92967	0.40202	-543.66840	529.03870	2.89158	-1445.60681	298.94788	31.30138
782	6.508	1049.28467	172.05560	1405.75085	-165.72511	258.35724	1295.73950	-888.65656	379.58826	1283.38428	631.96686	353.37311	20.35154	95.07462	67.09550	0.35340	-555.77863	530.47614	2.81648	-1451.88550	300.84201	37.08376
783	6.517	1046.85669	172.69241	1411.40771	-164.84995	257.73788	1294.88513	-887.82483	377.17212	1286.46448	651.70764	348.01746	16.17118	82.91193	68.30952	0.31337	-567.87689	531.72437	2.75700	-1456.64978	302.86707	43.31432
784	6.525	1044.16772	173.40315	1417.15698	-164.12401	257.25372	1294.06323	-886.89215	375.00439	1289.54211	671.31067	344.50366	12.90903	70.73389	69.58092	0.28955	-580.00806	532.86011	2.72242	-1459.28894	305.03180	49.80616
785	6.533	1041.23523	174.15256	1422.92322	-163.50214	256.90674	1293.30286	-885.87018	373.15356	1292.65149	690.64148	343.12308	10.95927	58.51637	70.82260	0.31128	-592.21667	533.97705	2.72422	-1459.16333	307.34027	56.12511
786	6.542	1038.10693	174.89664	1428.66199	-162.92531	256.69812	1292.63171	-884.76654	371.64490	1295.82288	708.51978	342.85852	9.80850	46.21389	71.96150	0.38932	-604.52966	535.03143	2.73656	-1456.00220	309.85791	61.55759
787	6.550	1034.86548	175.61281	1434.35535	-162.33086	256.65338	1292.07288	-883.58496	370.45648	1299.06812	723.88440	342.31061	8.74529	33.80725	73.00237	0.47559	-616.96082	535.96692	2.75565	-1450.13843	312.73288	65.30523
788	6.558	1031.62537	176.31895	1439.97351	-161.65598	256.81277	1291.64270	-882.33215	369.53992	1302.37866	736.35724	340.62970	7.38645	21.32331	73.97868	0.51668	-629.48804	536.83539	2.82702	-1442.28003	316.11743	66.94895
789	6.567	1028.47119	177.05161	1445.45325	-160.84325	257.20813	1291.35278	-881.01941	368.84003	1305.73352	745.54834	338.11145	5.61874	8.79527	74.90555	0.51801	-642.07007	537.70166	2.95362	-1433.03882	319.98413	66.87505
790	6.575	1025.42212	177.80397	1450.73145	-159.85158	257.84949	1291.21362	-879.65723	368.30673	1309.10718	750.56622	335.97299	3.31299	-3.76766	75.79828	0.51914	-654.68353	538.55389	3.05765	-1422.59656	323.96362	66.14903
791	6.583	1022.44714	178.47232	1455.78186	-158.65924	258.72214	1291.23450	-878.25464	367.89563	1312.47290	750.74457	335.18896	0.29846	-16.38840	76.67365	0.54509	-667.33521	539.39453	3.09047	-1410.67749	327.43561	65.74417
792	6.592	1019.48907	178.89706	1460.59998	-157.25517	259.79950	1291.42090	-876.82361	367.56567	1315.80164	746.44806	335.84213	-3.15521	-29.11487	77.52933	0.59249	-680.04614	540.26575	3.11178	-1396.79211	329.85144	65.78233
793	6.600	1016.52295	179.01233	1465.17554	-155.63344	261.05688	1291.77100	-875.37909	367.28583	1319.06348	738.97406	337.35986	-6.25970	-41.94773	78.38229	0.63247	-692.82068	541.12646	3.19234	-1380.53772	330.96326	65.55847
794	6.608	1013.59833	178.92946	1469.49207	-153.79655	262.47067	1292.27478	-873.93427	367.04224	1322.22681	729.79358	338.81213	-8.52642	-54.79947	79.28999	0.64297	-705.64880	541.89648	3.30658	-1361.75220	330.77863	64.28981
795	6.617	1010.78546	178.82736	1473.53381	-151.75589	264.01578	1292.91663	-872.49866	366.83600	1325.25806	719.65137	339.52841	-10.12054	-67.58984	80.28641	0.64921	-718.51904	542.59192	3.38273	-1340.48425	329.43970	61.76122
796	6.625	1008.14124	178.80209	1477.27722	-149.53049	265.67078	1293.67737	-871.08246	366.67249	1328.12610	708.46576	339.73865	-11.27826	-80.32545	81.32416	0.69815	-731.41516	543.28625	3.39491	-1316.86719	327.16559	58.35064
797	6.633	1005.75287	178.85039	1480.68799	-147.15263	267.41666	1294.53491	-869.69928	366.54910	1330.80811	696.26978	340.24365	-11.91665	-93.03436	82.31633	0.79071	-744.32935	544.05200	3.38014	-1291.03223	324.13956	54.68525
798	6.642	1003.74042	178.93607	1483.72766	-144.67435	269.22931	1295.46411	-868.36359	366.45190	1333.29248	683.59906	341.48441	-11.95353	-105.69607	83.24454	0.88100	-757.27246	544.96240	3.40513	-1263.12402	320.43567	51.30985
799	6.650	1002.20111	179.01880	1486.35107	-142.16461	271.07959	1296.43591	-867.08612	366.36041	1335.57385	670.83759	343.16833	-11.68179	-118.29285	84.14719	0.96734	-770.24023	546.02698	3.51484	-1233.34363	316.13104	48.52327
800	6.658	1001.17462	179.05875	1488.51233	-139.69955	272.94189	1297.41785	-865.87640	366.25467	1337.64392	657.98767	344.74591	-11.54104	-130.83278	85.00339	1.13990	-783.18494	547.13440	3.69397	-1201.94373	311.37308	46.41008
801	6.667	1000.64398	179.04379	1490.18567	-137.35361	274.79736	1298.37756	-864.75000	366.12268	1339.48865	645.05005	345.96274	-11.70364	-143.24484	85.74025	1.50779	-796.05719	548.15167	3.88316	-1169.21167	306.29916	44.95830
802	6.675	1000.54633	178.99200	1491.37524	-135.19395	276.62549	1299.28918	-863.72986	365.96603	1341.09485	632.15314	346.92010	-12.03198	-155.34390	86.32281	2.13002	-808.85425	549.06390	4.03015	-1135.47510	301.01044	44.11813
803	6.683	1000.77515	178.91440	1492.10522	-133.28087	278.39484	1300.13757	-862.84259	365.80133	1342.45593	619.41376	347.84225	-12.28087	-166.96584	86.77974	3.03144	-821.60419	549.96411	4.12448	-1101.03687	295.60632	43.79669
804	6.692	1001.18866	178.78624	1492.38831	-131.67337	280.06500	1300.92493	-862.11877	365.65570	1343.57056	606.80469	348.89072	-12.30758	-178.09152	87.17464	4.23249	-834.32983	550.93085	4.19094	-1066.04089	290.16254	43.87553
805	6.700	1001.65961	178.54315	1492.20325	-130.43121	281.59619	1301.67590	-861.59369	365.55359	1344.43640	594.16895	350.12256	-12.17534	-188.79150	87.54901	5.76233	-847.03021	551.92938	4.24552	-1030.47302	284.70905	44.26407
806	6.708	1002.14545	178.10956	1491.51563	-129.60721	282.96191	1302.43311	-861.30652	365.50299	1345.04700	581.39868	351.49661	-12.09268	-199.07043	87.90244	7.67071	-859.69092	552.87378	4.28506	-994.40491	279.29291	44.91751
807	6.717	1002.71539	177.45734	1490.30676	-129.23560	284.15186	1303.23657	-861.30182	365.49432	1345.39465	568.56165	352.89447	-12.17274	-208.80841	88.23351	10.02169	-872.29095	553.73376	4.31203	-958.25848	274.05640	45.77134
808	6.725	1003.50714	176.64102	1488.57410	-129.32668	285.16107	1304.10291	-861.62878	365.50690	1345.47339	555.82904	354.15891	-12.31991	-217.77567	88.54120	12.91946	-884.81793	554.53394	4.32530	-922.81012	269.19678	46.64619
809	6.733	1004.66705	175.79829	1486.34094	-129.87175	285.98700	1305.01526	-862.33374	365.51581	1345.27942	543.30219	355.18054	-12.44043	-225.62656	88.83122	16.52400	-897.30371	555.34119	4.31020	-888.83624	264.81268	47.24035
810	6.742	1006.30573	175.11650	1483.67065	-130.84982	286.64182	1305.93127	-863.45062	365.49939	1344.81067	530.96429	356.00293	-12.55200	-231.96204	89.21768	20.91118	-909.79663	556.23181	4.25992	-856.56433	260.80576	47.26389
811	6.750	1008.43414	174.71326	1480.62842	-132.22598	287.16037	1306.80078	-864.99231	365.44800	1344.06665	518.77441	356.76321	-12.69344	-236.43021	89.89644	25.98296	-922.31482	557.23718	4.20459	-825.44812	256.93573	46.64460
812	6.758	1010.92902	174.54556	1477.23181	-133.94844	287.58313	1307.58264	-866.94678	365.36853	1343.04846	506.67221	357.49307	-12.97009	-238.69098	90.85358	31.65368	-934.86212	558.36182	4.21129	-794.60242	252.93124	45.60319
813	6.767	1013.61395	174.47632	1473.45789	-135.95598	287.91742	1308.25256	-869.27472	365.27866	1341.76526	494.55750	358.06128	-13.57740	-238.25735	91.77002	37.92374	-947.43982	559.62402	4.33044	-763.45374	248.57620	44.48072
814	6.775	1016.36218	174.36981	1469.28296	-138.18971	288.12576	1308.80823	-871.90863	365.19385	1340.24402	482.31326	358.52493	-14.43216	-234.41364	92.38010	44.51466	-960.03174	560.93518	4.49541	-731.97131	243.79243	43.52015
815	6.783	1019.11407	174.13063	1464.69922	-140.59782	288.16534	1309.26990	-874.75482	365.11819	1338.53076	469.77844	359.41428	-14.93472	-226.42719	92.69250	50.59559	-972.61401	561.96460	4.49064	-700.42896	238.64661	42.81679
816	6.792	1021.85876	173.73651	1459.71484	-143.13486	288.02496	1309.67102	-877.70502	365.04517	1336.68030	456.89758	361.08572	-14.68158	-213.99554	92.71294	55.21850	-985.19495	562.49377	4.18549	-669.11060	233.26605	42.36860
817	6.800	1024.62622	173.24641	1454.37000	-145.76112	287.72266	1310.04333	-880.64984	364.96100	1334.74377	443.89459	363.05289	-14.09892	-197.49509	92.12906	58.10958	-997.81714	562.81055	3.76147	-638.27441	227.80536	42.10208
818	6.808	1027.44653	172.75674	1448.74927	-148.44301	287.28430	1310.40857	-883.49280	364.84778	1332.75574	431.04257	364.61435	-13.79146	-177.75974	90.42264	59.87690	-1010.47565	563.39697	3.52000	-608.30713	222.44534	41.87983
819	6.817	1030.28040	172.33890	1442.97815	-151.14957	286.73492	1310.77991	-886.16260	364.69019	1330.72986	418.36890	365.73407	-13.80008	-155.67485	87.32022	61.38109	-1023.07513	564.47144	3.57624	-579.81775	217.31256	41.49481
820	6.825	1033.01904	172.00104	1437.19983	-153.84412	286.10565	1311.16443	-888.61847	364.48590	1328.66663	405.74811	366.80432	-13.83648	-131.96483	83.10555	63.01573	-1035.55859	565.90082	3.81059	-553.54138	212.45624	40.65154
821	6.833	1035.54639	171.70233	1431.53284	-156.48077	285.43253	1311.56201	-890.84503	364.25159	1326.56543	393.14673	367.88501	-13.81242	-107.16199	78.47270	64.57014	-1048.01965	567.35522	4.01311	-530.10925	207.95721	39.04316
822	6.842	1037.77832	171.41356	1426.05481	-159.00993	284.74133	1311.97168	-892.84155	364.01154	1324.42761	380.58313	368.74512	-13.88053	-81.61423	74.12344	65.56429	-1060.59045	568.61139	4.07257	-509.86035	203.91582	36.53224
823	6.850	1039.70337	171.13826	1420.83875	-161.38300	284.04242	1312.39685	-894.61053	363.77759	1322.25354	367.97473	369.43518	-14.09506	-55.52597	70.51266	65.60526	-1073.30286	569.67279	4.02900	-492.85693	200.31386	33.20597
824	6.858	1041.39966	170.86403	1415.98230	-163.55290	283.33990	1312.84070	-896.15149	363.54266	1320.03955	355.25281	370.17609	-14.33026	-29.02021	67.81026	64.54380	-1086.10962	570.62585	3.97967	-479.09790	197.05029	29.21684
825	6.867	1042.97046	170.54698	1411.58374	-165.47403	282.63519	1313.29590	-897.46210	363.28510	1317.78186	342.47876	370.98651	-14.44999	-2.17709	65.90967	62.50182	-1098.94727	571.54346	3.98816	-468.70532	194.10388	24.63669
826	6.875	1044.46106	170.14569	1407.69641	-167.10265	281.92245	1313.74341	-898.54059	362.97064	1315.48376	329.72137	371.84058	-14.36942	24.92426	64.47011	59.85067	-1111.76331	572.48584	4.05001	-461.92175	191.58423	19.50597
827	6.883	1045.84570	169.63904	1404.32739	-168.40273	281.19031	1314.16089	-899.38312	362.55963	1313.15820	316.96912	372.77087	-14.15800	52.15913	63.04942	57.09817	-1124.53247	573.49719	4.12798	-458.98206	189.68146	14.01963
828	6.892	1047.07300	169.02724	1401.48242	-169.35757	280.42819	1314.52637	-899.98401	362.01575	1310.82617	304.18179	373.72699	-14.04126	79.39056	61.30215	54.68208	-1137.25610	574.57227	4.20907	-459.94849	188.57803	8.68943
829	6.900	1048.10864	168.32635	1399.18799	-169.97389	279.63211	1314.81665	-900.34283	361.30804	1308.51672	291.35913	374.65881	-14.08963	106.58710	59.12944	52.78458	-1149.94434	575.65656	4.30855	-464.52997	188.31940	4.25240
830	6.908	1048.95752	167.55452	1397.45667	-170.27417	278.81128	1315.00928	-900.46704	360.42279	1306.27319	278.57471	375.62952	-14.11487	133.89136	56.60368	51.31376	-1162.59985	576.69727	4.43501	-472.06238	188.75333	1.25937
831	6.917	1049.65942	166.72627	1396.25549	-170.28891	277.98438	1315.08472	-900.36420	359.38196	1304.15747	265.91302	376.75424	-13.94362	161.54666	53.78093	50.05125	-1175.22754	577.66821	4.56124	-481.82135	189.63628	-0.24509
832	6.925	1050.25049	165.86378	1395.53223	-170.05411	277.16873	1315.02747	-900.03668	358.23495	1302.24548	253.33887	378.06317	-13.60923	189.74158	50.68237	48.79497	-1187.85291	578.58765	4.65284	-493.28552	190.74219	-0.64662
833	6.933	1050.71704	164.99765	1395.26477	-169.61142	276.37885	1314.82605	-899.48450	357.03357	1300.61621	240.69446	379.39374	-13.30908	218.49826	47.36091	47.42767	-1200.50977	579.53772	4.73466	-505.94086	191.87329	-0.53502
834	6.942	1050.97180	164.14616	1395.47449	-169.00592	275.63293	1314.47839	-898.71228	355.82129	1299.34021	227.88013	380.53302	-13.23038	247.67892	43.90154	45.93373	-1213.20398	580.58789	4.86287	-519.10742	192.90741	-0.48746
835	6.950	1050.88293	163.30106	1396.19202	-168.27913	274.94727	1313.99207	-897.73804	354.64056	1298.47510	214.98441	381.42609	-13.40123	277.09250	40.40161	44.35037	-1225.89026	581.71631	5.03447	-532.20752	193.84296	-0.80210
836	6.958	1050.35791	162.42612	1397.40710	-167.46149	274.32147	1313.37476	-896.59900	353.55270	1298.06238	202.19537	382.19580	-13.66875	306.60089	36.93430	42.70842	-1238.42456	582.86957	5.22533	-545.02820	194.73041	-1.38509
837	6.967	1049.40576	161.45914	1399.06030	-166.56969	273.74017	1312.63037	-895.34998	352.65778	1298.12329	189.61444	383.06842	-13.80030	336.14719	33.50641	41.01420	-1250.54700	584.06042	5.53492	-557.63300	195.57594	-1.96201
838	6.975	1048.11096	160.33438	1401.08765	-165.61142	273.18823	1311.76892	-894.05573	352.07977	1298.64282	177.16132	384.16632	-13.70060	365.73956	30.04824	39.28487	-1262.00696	585.34741	6.22680	-570.13696	196.32928	-2.34628
839	6.983	1046.56653	159.04274	1403.47107	-164.59418	272.65784	1310.81519	-892.78253	351.91260	1299.55103	164.66290	385.32794	-13.50280	395.41788	26.43286	37.61897	-1272.72217	586.71704	7.57774	-582.59094	196.94952	-2.51121
840	6.992	1044.84973	157.67557	1406.24780	-163.53250	272.14380	1309.80457	-891.59106	352.17706	1300.73145	152.01294	386.25061	-13.39700	425.16794	22.52266	36.19997	-1282.78442	588.04358	9.68444	-595.00208	197.46530	-2.55262
841	7.000	1043.02588	156.38341	1409.45752	-162.45151	271.63818	1308.77185	-890.52637	352.82733	1302.07520	139.20428	386.73895	-13.47850	454.83713	18.21022	35.22151	-1292.32031	589.17249	12.44546	-607.38586	197.95981	-2.61071
842	7.008	1041.13574	155.28725	1413.08069	-161.38631	271.13483	1307.74060	-889.60583	353.79187	1303.53040	126.31281	386.87976	-13.71314	484.13016	13.46014	34.78447	-1301.35449	590.00037	15.72392	-619.76849	198.49042	-2.75148
843	7.017	1039.16260	154.41608	1417.04260	-160.37930	270.63306	1306.71558	-888.81274	354.99756	1305.09167	113.51544	387.05811	-13.93415	512.66638	8.38715	34.76794	-1309.78345	590.49139	19.46533	-632.15619	199.04053	-2.92861
844	7.025	1037.01819	153.70789	1421.26343	-159.47833	270.13141	1305.68384	-888.10321	356.35492	1306.75061	100.94543	387.54724	-14.00433	540.05298	3.26414	34.79464	-1317.43799	590.68518	23.63545	-644.53973	199.56017	-3.06619
845	7.033	1034.59521	153.06215	1425.68652	-158.73236	269.62689	1304.62903	-887.42468	357.74170	1308.47498	88.48352	388.15018	-14.02760	565.97437	-1.61186	34.39190	-1324.14478	590.68994	28.13032	-656.92590	200.04449	-3.13722
846	7.042	1031.81567	152.37018	1430.27917	-158.18127	269.11713	1303.54517	-886.73981	359.01318	1310.22583	75.91864	388.55164	-14.19685	590.30621	-6.11255	33.27592	-1329.70032	590.58856	32.82557	-669.33594	200.55028	-3.16235
847	7.050	1028.60962	151.49429	1435.00793	-157.84583	268.59714	1302.43872	-886.03931	360.03906	1311.97937	63.27942	388.82602	-14.47103	613.14423	-10.36638	31.56478	-1333.81641	590.37048	37.64748	-681.78546	201.12320	-3.17455
848	7.058	1024.93005	150.29332	1439.82288	-157.72327	268.05835	1301.32544	-885.33405	360.74371	1313.73181	50.73920	389.31955	-14.63223	634.65033	-14.60569	29.71366	-1336.17004	590.02350	42.52966	-694.27887	201.76343	-3.19820
849	7.067	1020.87408	148.80679	1444.68298	-157.78908	267.48633	1300.23132	-884.64142	361.10968	1315.49023	38.27368	390.16797	-14.58389	654.84595	-18.96391	28.27271	-1336.50500	589.51758	47.39101	-706.81274	202.47305	-3.23022
850	7.075	1016.71802	147.37424	1449.59131	-157.99948	266.84900	1299.18835	-883.97711	361.15057	1317.26367	25.69995	391.19482	-14.41506	673.50659	-23.44864	27.69382	-1334.72095	588.57739	52.15129	-719.38159	203.26540	-3.24474
851	7.083	1012.71936	146.35764	1454.56653	-158.28986	266.09338	1298.22778	-883.34753	360.89865	1319.05847	12.99457	392.22870	-14.24052	690.15411	-27.98425	28.19120	-1330.94873	586.67529	56.62053	-731.98737	204.12347	-3.23346
852	7.092	1008.90906	145.79108	1459.58240	-158.57645	265.15695	1297.37695	-882.74475	360.40479	1320.87537	0.30157	393.23071	-14.11657	704.12732	-32.43517	29.60704	-1325.42847	583.38123	60.41958	-744.64722	205.00143	-3.20840
853	7.100	1005.13916	145.44714	1464.56055	-158.76984	263.97742	1296.65918	-882.15240	359.72183	1322.70581	-12.32288	394.16843	-14.08023	714.77167	-36.61977	31.30013	-1318.18188	578.66760	63.13696	-757.37732	205.88281	-3.17785
854	7.108	1001.28711	145.09921	1469.40393	-158.79268	262.49969	1296.09192	-881.55603	358.88239	1324.53064	-24.96094	395.03531	-14.13357	721.68549	-40.32288	32.19607	-1308.87329	572.86792	64.58724	-770.17334	206.79959	-3.15345
855	7.117	997.35919	144.61023	1474.01770	-158.58980	260.68546	1295.68018	-880.94928	357.90369	1326.32397	-37.69269	395.90326	-14.21287	724.86890	-43.37132	31.19291	-1297.00464	566.43353	64.89645	-783.02484	207.77443	-3.14891
856	7.125	993.43951	143.91541	1478.32886	-158.13177	258.52228	1295.41199	-880.33240	356.81702	1328.06677	-50.54407	396.79651	-14.27678	724.73535	-45.68919	27.80632	-1282.14038	559.77234	64.26302	-795.92676	208.77682	-3.15231
857	7.133	989.60669	143.01581	1482.30859	-157.41718	256.03162	1295.26257	-879.70392	355.68030	1329.76367	-63.50983	397.64020	-14.34037	722.02539	-47.24810	22.54427	-1264.02783	553.16699	62.69745	-808.86902	209.75259	-3.13034
858	7.142	985.89410	141.95816	1485.96741	-156.46689	253.26888	1295.20142	-879.05127	354.55737	1331.43726	-76.55237	398.38339	-14.39295	717.59131	-48.09317	16.63347	-1242.65417	546.70319	60.12242	-821.84003	210.68579	-3.07201
859	7.150	982.30505	140.80365	1489.32654	-155.30753	250.30212	1295.19788	-878.34827	353.48663	1333.10120	-89.62390	399.07990	-14.40895	712.04803	-48.42147	11.36582	-1218.21606	540.31061	56.66125	-834.84448	211.61545	-2.99615
860	7.158	978.86353	139.60394	1492.39258	-153.96046	247.18494	1295.22986	-877.56934	352.47107	1334.74573	-102.70349	399.84918	-14.39657	705.47467	-48.45396	7.58801	-1191.05420	533.87872	52.72139	-847.90234	212.58817	-2.91980
861	7.167	975.64075	138.39177	1495.15149	-152.44612	243.94804	1295.28821	-876.70538	351.48846	1336.34583	-115.78253	400.75598	-14.36540	697.45654	-48.25602	5.47718	-1161.63940	527.31390	48.82367	-861.01416	213.60959	-2.85060
862	7.175	972.72699	137.18864	1497.58130	-150.79240	240.61243	1295.37561	-875.76074	350.50104	1337.87061	-128.83215	401.74506	-14.31152	687.53986	-47.79909	4.60167	-1130.47290	520.61334	45.42192	-874.14319	214.64485	-2.78753
863	7.183	970.19244	135.99905	1499.66650	-149.03888	237.20518	1295.50244	-874.73816	349.46844	1339.28931	-141.81500	402.73135	-14.23422	675.78992	-47.10184	4.30247	-1097.87134	513.92487	42.81232	-887.25085	215.65746	-2.71807
864	7.192	968.08722	134.78964	1501.39612	-147.24010	233.76064	1295.67896	-873.63556	348.36700	1340.57495	-154.71368	403.68579	-14.13607	662.89868	-46.24718	4.11698	-1063.92310	507.46484	41.09452	-900.33026	216.63614	-2.63781
865	7.200	966.45740	133.50290	1502.75244	-145.46786	230.31757	1295.90747	-872.45929	347.19556	1341.70020	-167.52655	404.59937	-13.98444	649.69165	-45.36313	3.88960	-1028.68372	501.39374	40.24101	-913.39178	217.57919	-2.55859
866	7.208	965.34387	132.10181	1503.70496	-143.80704	226.93130	1296.17773	-871.23889	345.96405	1342.63940	-180.22394	405.45526	-13.62823	636.62512	-44.57413	3.61444	-992.34467	495.75403	40.24262	-926.42487	218.47501	-2.48076
867	7.217	964.77881	130.59338	1504.21741	-142.34389	223.67990	1296.47266	-870.02948	344.68765	1343.37732	-192.69763	406.27979	-12.77883	623.75323	-43.88824	3.29159	-955.26678	490.46503	41.14804	-939.39465	219.30832	-2.38165
868	7.225	964.77637	129.02434	1504.26135	-141.15651	220.64586	1296.77649	-868.90448	343.38864	1343.90198	-204.73383	407.16589	-11.11515	610.97076	-43.19421	2.93510	-918.00580	485.39532	42.91058	-952.28345	220.07681	-2.25024
869	7.233	965.31610	127.46030	1503.82654	-140.31535	217.89386	1297.07849	-867.95026	342.09540	1344.18909	-216.01947	408.17209	-8.43032	598.19098	-42.42139	2.62001	-881.34186	480.46887	45.19664	-965.12048	220.83179	-2.12304
870	7.242	966.35309	125.95245	1502.91235	-139.88446	215.46053	1297.37500	-867.26416	340.84555	1344.20422	-226.21576	409.14764	-4.70065	585.38855	-41.62911	2.42700	-846.13123	475.69073	47.41548	-977.97119	221.70599	-2.06700
871	7.250	967.83374	124.51019	1501.51685	-139.91263	213.35361	1297.66614	-866.94592	339.69678	1343.91760	-235.01971	409.76172	0.09779	572.58777	-40.89279	2.34981	-812.91217	471.09399	49.00391	-990.89111	222.80470	-2.11467
872	7.258	969.69543	123.10303	1499.63538	-140.41954	211.56322	1297.95203	-867.08051	338.72369	1343.30957	-242.06329	409.93402	6.39306	559.84595	-40.19825	2.31113	-781.59436	466.71136	49.70756	-1003.85339	224.04152	-2.21075
873	7.267	971.87933	121.68954	1497.26746	-141.38673	210.07224	1298.22791	-867.71844	337.98917	1342.36938	-246.78833	410.22040	15.15061	547.21338	-39.51194	2.25647	-751.59943	462.61279	49.62392	-1016.74280	225.18579	-2.24388
874	7.275	974.35455	120.23994	1494.42627	-142.76016	208.84952	1298.48560	-868.86792	337.51590	1341.09473	-248.45422	411.44415	27.32936	534.67633	-38.84362	2.18783	-722.26721	458.91388	49.04156	-1029.46143	226.07889	-2.15670
875	7.283	977.11237	118.73392	1491.13745	-144.46204	207.84241	1298.71521	-870.49701	337.28467	1339.49231	-246.08960	413.94855	43.03622	522.16534	-38.20087	2.11883	-693.10754	455.69806	48.26472	-1041.99036	226.69244	-1.99494
876	7.292	980.13501	117.16150	1487.42871	-146.40703	206.99100	1298.90515	-872.53699	337.24460	1337.56824	-238.56940	417.44061	61.08304	509.64273	-37.56119	2.02820	-663.84265	452.96408	47.51797	-1054.35742	227.06404	-1.84663
877	7.300	983.38403	115.53607	1483.32349	-148.52361	206.24918	1299.04163	-874.89313	337.32770	1335.32385	-225.27814	421.23599	79.12713	497.13730	-36.89777	1.87761	-634.37665	450.67810	46.93509	-1066.64038	227.33049	-1.77202
878	7.308	986.82593	113.88617	1478.84399	-150.77249	205.58893	1299.11206	-877.46442	337.47415	1332.76611	-206.89948	424.58316	94.47773	484.66727	-36.21769	1.68276	-604.76166	448.82233	46.59934	-1078.95740	227.68930	-1.76136
879	7.317	990.45593	112.23163	1474.01526	-153.14410	204.99411	1299.11047	-880.15747	337.64566	1329.91711	-185.31195	427.26563	105.46152	472.21066	-35.55662	1.52040	-575.19208	447.35281	46.55087	-1091.36621	228.22601	-1.74080
880	7.325	994.27521	110.59334	1468.87012	-155.63596	204.45825	1299.04456	-882.88373	337.81253	1326.81079	-162.53131	429.68015	112.12276	459.76895	-34.92703	1.44299	-546.00867	446.16656	46.74741	-1103.82056	228.88853	-1.65223
881	7.333	998.23944	109.03136	1463.45984	-158.23161	203.98302	1298.93909	-885.55304	337.94528	1323.49158	-139.77917	431.97699	115.47063	447.36978	-34.29535	1.42954	-517.66583	445.14658	47.02077	-1116.26367	229.60646	-1.52294
882	7.342	1002.23175	107.64777	1457.86914	-160.89514	203.57256	1298.82703	-888.07922	338.02478	1320.01428	-117.36780	433.60236	116.45748	435.00522	-33.60659	1.41862	-490.65271	444.20508	47.06721	-1128.69543	230.34241	-1.43325
883	7.350	1006.10883	106.51210	1452.21069	-163.57635	203.22929	1298.73779	-890.39307	338.04492	1316.43420	-95.02905	433.86127	115.77078	422.63727	-32.83624	1.35481	-465.40900	443.30942	46.54265	-1141.13403	231.07629	-1.41806
884	7.358	1009.80255	105.56352	1446.59656	-166.21457	202.95027	1298.68921	-892.45227	338.00967	1312.79370	-72.28406	432.46838	113.99915	410.23691	-32.02135	1.22056	-442.25647	442.49792	45.23265	-1153.57947	231.80623	-1.43367
885	7.367	1013.33270	104.64296	1441.11938	-168.73949	202.71756	1298.68958	-894.24457	337.93991	1309.12500	-48.81268	429.52032	111.66372	397.78430	-31.21503	1.04700	-421.36145	441.82135	43.13770	-1166.03821	232.55798	-1.42231
886	7.375	1016.71802	103.65204	1435.85095	-171.07922	202.49803	1298.74280	-895.77954	337.87238	1305.45398	-24.63879	425.29980	109.18228	385.26743	-30.43924	0.89479	-402.79077	441.28293	40.42049	-1178.53662	233.36325	-1.36520
887	7.383	1019.95068	102.62372	1430.84314	-173.17130	202.25955	1298.85156	-897.07471	337.85107	1301.80029	0.03271	420.14893	106.80746	372.68918	-29.69941	0.81837	-386.62430	440.86139	37.29791	-1191.09961	234.21777	-1.27507
888	7.392	1023.02783	101.66595	1426.13586	-174.96530	201.97830	1299.01709	-898.14374	337.91870	1298.17859	25.06146	414.39001	104.55592	360.06250	-28.98671	0.82097	-373.04950	440.57819	33.93848	-1203.73730	235.08066	-1.17421
889	7.400	1025.94104	100.90585	1421.77991	-176.42320	201.63402	1299.23645	-898.98792	338.09015	1294.59155	50.39606	408.28796	102.22218	347.40048	-28.25488	0.83664	-362.41479	440.54279	30.38076	-1216.45862	235.92783	-1.08548
890	7.408	1028.65259	100.43677	1417.85291	-177.52469	201.21394	1299.50549	-899.59235	338.33783	1291.02661	75.99652	402.03180	99.50797	334.70401	-27.44213	0.78856	-355.12299	440.82306	26.50187	-1229.27563	236.77544	-1.02470
891	7.417	1031.11133	100.25917	1414.43176	-178.27148	200.71710	1299.81970	-899.92999	338.61871	1287.46667	101.88477	395.75787	96.20126	321.96039	-26.54292	0.67496	-351.42853	441.27985	22.12514	-1242.18713	237.63998	-0.99211
892	7.425	1033.29004	100.29340	1411.55640	-178.68492	200.14618	1300.17139	-899.97473	338.90576	1283.90649	128.25049	389.55688	92.29351	309.17593	-25.63092	0.57071	-351.35773	441.67987	17.27468	-1255.16626	238.51080	-0.96314
893	7.433	1035.20190	100.45828	1409.23962	-178.80013	199.50038	1300.54504	-899.71399	339.19101	1280.36487	155.35675	383.47852	88.00376	296.38705	-24.76902	0.54336	-354.67676	441.90173	12.42245	-1268.18042	239.36586	-0.89130
894	7.442	1036.87915	100.70062	1407.49341	-178.65924	198.78558	1300.91736	-899.15149	339.48416	1276.89612	183.26776	377.59412	83.68578	283.60980	-23.93732	0.59608	-360.95755	441.96051	8.41644	-1281.21008	240.18925	-0.75658
895	7.450	1038.33813	100.96873	1406.33679	-178.30234	198.02530	1301.25940	-898.29773	339.81360	1273.59497	211.75122	371.95618	79.60406	270.81845	-23.08430	0.67058	-369.86096	441.98199	5.86733	-1294.22729	240.97083	-0.60767
896	7.458	1039.57227	101.22571	1405.79260	-177.75806	197.24794	1301.54126	-897.16437	340.19473	1270.58411	240.48358	366.49579	75.78115	257.98260	-22.19612	0.69054	-381.07513	442.16876	4.64511	-1307.18726	241.71683	-0.52927
897	7.467	1040.56604	101.47296	1405.88501	-177.04323	196.47095	1301.73730	-895.77271	340.59146	1267.99597	269.29559	361.06003	72.04721	245.09036	-21.29189	0.63246	-393.86618	442.67157	4.19605	-1320.06787	242.44385	-0.55729
898	7.475	1041.27515	101.71074	1406.62805	-176.17397	195.70932	1301.82983	-894.16638	340.92670	1265.96387	298.21497	355.48419	68.15215	232.15149	-20.39046	0.53856	-407.21362	443.48718	4.07051	-1332.86499	243.11256	-0.59267
899	7.483	1041.60681	101.89049	1408.00879	-175.17130	194.98607	1301.80957	-892.41846	341.10590	1264.60327	327.34778	349.61774	63.87299	219.20239	-19.50578	0.45653	-420.42767	444.44974	4.00952	-1345.53064	243.68379	-0.41878
900	7.492	1041.46997	101.95085	1410.00488	-174.05566	194.32639	1301.67285	-890.62994	341.01324	1263.98022	356.80389	343.32690	59.10014	206.28793	-18.65096	0.40440	-433.31018	445.32007	3.85728	-1357.96289	244.28278	0.18059
901	7.500	1040.87292	101.94696	1412.62280	-172.84396	193.74252	1301.42017	-888.91510	340.52023	1264.09851	386.63580	336.60309	53.90018	193.42374	-17.81539	0.37526	-445.91650	445.97668	3.55457	-1370.01062	245.04620	1.39719
902	7.508	1039.93628	102.09077	1415.88403	-171.55247	193.22101	1301.05469	-887.37903	339.52689	1264.92041	416.67145	329.86563	48.60509	180.60889	-16.95411	0.34674	-458.37994	446.51959	3.15329	-1381.50525	245.86627	3.41165
903	7.517	1038.75476	102.54070	1419.78052	-170.20316	192.72318	1300.58191	-886.09381	338.00360	1266.39526	446.56418	323.81665	43.70976	167.86221	-16.03996	0.30830	-470.80710	447.16272	2.77377	-1392.36340	246.57465	6.26777
904	7.525	1037.31372	103.21304	1424.26440	-168.83022	192.19980	1300.00903	-885.07867	336.01132	1268.46436	476.11200	318.73987	39.54920	155.21008	-15.08724	0.27465	-483.21683	448.07220	2.51040	-1402.59937	247.19592	9.81105
905	7.533	1035.57813	103.90915	1429.27051	-167.47899	191.61160	1299.34021	-884.29456	333.68011	1271.03064	505.24445	314.40991	36.17928	142.67471	-14.07988	0.25499	-495.58167	449.29828	2.37015	-1412.24341	247.87708	13.83306
906	7.542	1033.54517	104.53702	1434.74292	-166.19756	190.94467	1298.57959	-883.66333	331.14267	1273.92944	533.71478	310.63080	33.47828	130.26724	-12.97190	0.24833	-507.88950	450.77835	2.30143	-1421.28125	248.73868	18.21745
907	7.550	1031.20203	105.15311	1440.63196	-165.02948	190.21655	1297.73657	-883.10492	328.48944	1276.97302	561.05463	307.21503	31.11521	117.94376	-11.77473	0.26994	-520.15118	452.38580	2.25335	-1429.60352	249.80533	22.97393
908	7.558	1028.53735	105.87868	1446.87207	-164.01175	189.47270	1296.82275	-882.56268	325.79120	1280.03711	586.72565	303.55701	28.45732	105.61691	-10.52280	0.31159	-532.37659	453.97702	2.18439	-1437.00940	251.01640	28.18048
909	7.567	1025.59033	106.81241	1453.38672	-163.17317	188.76672	1295.85095	-882.00513	323.12866	1283.09155	610.39398	299.09357	24.96198	93.25843	-9.20477	0.30504	-544.56317	455.41510	2.06334	-1443.26086	252.28290	33.86695
910	7.575	1022.43433	107.96875	1460.11243	-162.52699	188.13654	1294.83960	-881.41449	320.58493	1286.16504	632.40729	294.34650	20.88809	80.91969	-7.83033	0.20968	-556.73291	456.64954	1.91477	-1448.09082	253.54172	39.93956
911	7.583	1019.08044	109.23047	1467.00098	-162.05907	187.59708	1293.81641	-880.77307	318.22894	1289.30383	653.58197	290.51413	17.10243	68.61205	-6.49259	0.09006	-568.95679	457.76257	1.81206	-1451.17993	254.82205	46.19991
912	7.592	1015.40283	110.34245	1474.01086	-161.72516	187.15540	1292.81445	-880.05743	316.11536	1292.54016	674.07983	287.88116	14.02071	56.26057	-5.30205	0.05028	-581.30078	458.86896	1.79164	-1452.17529	256.24832	52.38391
913	7.600	1011.23657	111.05087	1481.08350	-161.46104	186.83363	1291.86487	-879.24438	314.28983	1295.88306	693.14343	285.66016	11.35691	43.81161	-4.26558	0.11892	-593.76062	459.99341	1.82232	-1450.79309	257.94357	58.11376
914	7.608	1006.58307	111.32263	1488.11890	-161.19167	186.67746	1290.99683	-878.31921	312.78348	1299.32312	710.04840	283.21545	8.89927	31.29811	-3.26070	0.21979	-606.26910	461.05145	1.85810	-1447.00647	259.99347	62.80088
915	7.617	1001.64294	111.36057	1495.00403	-160.83531	186.74158	1290.24365	-877.28052	311.59393	1302.83313	724.48273	280.59888	6.86712	18.77001	-2.20370	0.26846	-618.77435	461.96188	1.89652	-1441.12622	262.46832	65.78108
916	7.625	996.65741	111.39748	1501.66626	-160.31050	187.06728	1289.64441	-876.14124	310.68176	1306.36987	735.99365	278.24362	5.41199	6.21973	-1.18179	0.27137	-631.29315	462.74225	1.97032	-1433.59241	265.35010	66.79921
917	7.633	991.79663	111.54822	1508.08740	-159.54767	187.67010	1289.23718	-874.92535	309.99164	1309.88745	743.76300	276.60141	4.10031	-6.40141	-0.29109	0.28712	-643.87720	463.45218	2.08487	-1424.66309	268.42514	66.37249
918	7.642	987.15564	111.82150	1514.28821	-158.50575	188.53802	1289.04761	-873.66083	309.46942	1313.35120	747.11792	275.85184	2.07351	-19.12230	0.52806	0.33537	-656.57080	464.14423	2.20818	-1414.29175	271.26910	65.49736
919	7.650	982.76538	112.17577	1520.29358	-157.18149	189.64006	1289.07886	-872.37457	309.06284	1316.73865	745.99304	275.81427	-1.13409	-31.92513	1.38123	0.39148	-669.39429	464.86096	2.31192	-1402.21094	273.37457	64.88338
920	7.658	978.60626	112.54475	1526.08997	-155.59837	190.94225	1289.31079	-871.09222	308.71588	1320.03284	740.97394	276.18631	-4.96267	-44.76779	2.29385	0.42969	-682.32721	465.60925	2.38729	-1388.08850	274.39392	64.46642
921	7.667	974.64642	112.85913	1531.62244	-153.78966	192.41409	1289.70837	-869.83490	308.37396	1323.21838	733.17688	276.80997	-8.25907	-57.62401	3.23273	0.45022	-695.32776	466.38458	2.43794	-1371.69214	274.25186	63.66101
922	7.675	970.88922	113.06961	1536.82886	-151.79143	194.02573	1290.23279	-868.61139	308.00128	1326.28015	723.77673	277.63776	-10.27793	-70.51104	4.15965	0.48039	-708.37585	467.20331	2.47358	-1352.98694	272.98987	62.01297
923	7.683	967.38989	113.14986	1541.65857	-149.64006	195.74802	1290.84607	-867.41693	307.59390	1329.20728	713.31055	278.58054	-11.06689	-83.47320	5.06792	0.53991	-721.47803	468.07635	2.50911	-1332.08325	270.63525	59.55556
924	7.692	964.22314	113.10033	1546.07629	-147.36880	197.55309	1291.51697	-866.23950	307.17535	1331.99097	701.68805	279.54343	-11.13362	-96.52370	5.96143	0.61745	-734.64008	469.00290	2.57114	-1309.10815	267.28027	56.66451
925	7.700	961.44543	112.95187	1550.06616	-145.00983	199.40985	1292.22241	-865.06763	306.77710	1334.61707	688.93451	280.55188	-10.99980	-109.60398	6.80724	0.70402	-747.83875	469.99313	2.69597	-1284.15161	263.11377	53.78106
926	7.708	959.09808	112.74805	1553.62866	-142.60106	201.27992	1292.94470	-863.89905	306.41846	1337.05920	675.55157	281.70267	-10.96797	-122.60078	7.58105	0.82684	-761.02966	471.05859	2.89510	-1257.32361	258.29590	51.28285
927	7.717	957.22919	112.52606	1556.76807	-140.18985	203.12285	1293.66785	-862.74622	306.09732	1339.28198	662.16187	282.97281	-11.13164	-135.39810	8.32363	1.04058	-774.17639	472.17184	3.12392	-1228.82581	252.91678	49.44614
928	7.725	955.87830	112.30231	1559.48022	-137.83075	204.90826	1294.37769	-861.63373	305.78970	1341.24817	649.11383	284.20206	-11.46389	-147.89485	9.07108	1.40286	-787.24976	473.25336	3.31450	-1198.95142	247.09912	48.40209
929	7.733	955.03656	112.05467	1561.74536	-135.58344	206.62093	1295.06445	-860.59033	305.46161	1342.92590	636.39130	285.29810	-11.87134	-159.98961	9.77528	1.95889	-800.23187	474.22308	3.43226	-1168.03101	241.03375	48.12892
930	7.742	954.64484	111.73138	1563.53882	-133.51379	208.25266	1295.72559	-859.64557	305.08990	1344.29468	623.76080	286.31485	-12.25044	-171.62085	10.34306	2.74142	-813.12671	475.04544	3.46921	-1136.36243	234.88611	48.50687
931	7.750	954.64697	111.29376	1564.85034	-131.69292	209.79404	1296.36353	-858.83539	304.67542	1345.34753	611.01434	287.30496	-12.54820	-182.82828	10.72766	3.77418	-825.95007	475.76099	3.41901	-1104.12817	228.72513	49.36237
932	7.758	955.03540	110.74577	1565.68066	-130.19086	211.23511	1296.98438	-858.20642	304.23795	1346.09167	598.09131	288.28906	-12.75774	-193.70062	10.97930	5.07500	-838.72400	476.50916	3.31776	-1071.36206	222.56247	50.51400
933	7.767	955.83429	110.12729	1566.02148	-129.06752	212.56302	1297.60205	-857.81604	303.79877	1346.54053	585.07227	289.37000	-12.86124	-204.25546	11.21349	6.67195	-851.46326	477.41718	3.25551	-1038.03967	216.44534	51.85229
934	7.775	957.05646	109.49135	1565.85754	-128.36685	213.75432	1298.24133	-857.72662	303.36609	1346.70251	572.10553	290.62524	-12.86711	-214.40347	11.51263	8.62724	-864.16406	478.45862	3.29321	-1004.26855	210.51312	53.33633
935	7.783	958.69818	108.87892	1565.18286	-128.11702	214.77902	1298.93091	-857.99469	302.93661	1346.58105	559.29578	291.94354	-12.87216	-223.96732	11.85336	11.05634	-876.81726	479.51663	3.41281	-970.42743	204.95985	54.87644
936	7.792	960.76154	108.30273	1564.00073	-128.33054	215.61819	1299.69067	-858.65924	302.50366	1346.17896	546.67328	293.15265	-12.97355	-232.68796	12.16391	14.10991	-889.42065	480.54709	3.54532	-937.06482	199.91196	56.28316
937	7.800	963.25684	107.75694	1562.31250	-129.00203	216.27844	1300.52148	-859.73877	302.05472	1345.49670	534.21973	294.19135	-13.18432	-240.26630	12.48827	17.89994	-901.99194	481.60068	3.61568	-904.58838	195.30701	57.36346
938	7.808	966.17499	107.23799	1560.11182	-130.10742	216.78967	1301.40149	-861.23322	301.57065	1344.53113	521.85327	295.13071	-13.45005	-246.40332	13.04521	22.44504	-914.54224	482.72635	3.60467	-873.01770	190.88768	58.02552
939	7.817	969.46027	106.74265	1557.38452	-131.60648	217.18594	1302.29175	-863.12506	301.03940	1343.28247	509.45892	296.11069	-13.66837	-250.75650	14.03287	27.70649	-927.02039	483.92319	3.59075	-842.01648	186.35719	58.29091
940	7.825	973.01599	106.25128	1554.11523	-133.44620	217.48465	1303.14380	-865.38251	300.46408	1341.76208	497.01141	297.16882	-13.77982	-252.83350	15.36065	33.64040	-939.36804	485.20020	3.69111	-811.15234	181.55527	58.25977
941	7.833	976.74323	105.72870	1550.30200	-135.56523	217.68182	1303.91235	-867.96350	299.85321	1339.99548	484.56628	298.19885	-13.84298	-251.92496	16.69096	40.07914	-951.66522	486.55743	3.91815	-780.15796	176.46262	58.06723
942	7.842	980.58160	105.14395	1545.96533	-137.89763	217.76367	1304.57080	-870.81024	299.21149	1338.02173	472.11847	299.16357	-13.93586	-247.21884	17.77292	46.46030	-964.11823	487.85999	4.12491	-749.03131	171.07596	57.81594
943	7.850	984.53784	104.49304	1541.12903	-140.37628	217.71710	1305.12036	-873.84088	298.53760	1335.88940	459.62732	300.17279	-14.06186	-238.12039	18.54807	51.83805	-976.80896	488.88745	4.13478	-717.96381	165.35507	57.51598
944	7.858	988.68182	103.81467	1535.80444	-142.94084	217.53455	1305.58350	-876.95703	297.82352	1333.64807	447.13171	301.34048	-14.14564	-224.56192	18.88742	55.46195	-989.56989	489.49750	3.87929	-687.20343	159.30463	57.09251
945	7.867	993.08148	103.17432	1530.00830	-145.54669	217.21782	1305.99194	-880.06183	297.05707	1331.33643	434.69220	302.62619	-14.12567	-207.04135	18.41145	57.40476	-1002.22119	489.80325	3.46791	-656.98706	153.02725	56.44774
946	7.875	997.73090	102.59904	1523.78064	-148.17084	216.77283	1306.37390	-883.07184	296.22919	1328.97449	422.27332	303.82870	-14.08279	-186.36702	16.70705	58.45986	-1014.77197	490.23969	3.15123	-627.56909	146.66031	55.49459
947	7.883	1002.52655	102.03874	1517.17725	-150.81038	216.20311	1306.74390	-885.91785	295.34262	1326.56946	409.79486	304.86810	-14.12213	-163.33904	13.70634	59.41255	-1027.30872	491.16339	3.08122	-599.26965	140.33618	54.13087
948	7.892	1007.29285	101.41458	1510.25427	-153.46640	215.51845	1307.09973	-888.54382	294.41547	1324.13135	397.23615	305.93954	-14.18944	-138.59399	9.77818	60.49821	-1039.85913	492.49777	3.18322	-572.44556	134.19914	52.23771
949	7.900	1011.86896	100.67821	1503.06360	-156.12160	214.74342	1307.43298	-890.91315	293.47717	1321.67603	384.58612	307.26422	-14.13074	-112.62648	5.51971	61.41185	-1052.41785	493.94916	3.31538	-547.39404	128.38776	49.74089
950	7.908	1016.20160	99.81738	1495.66418	-158.73334	213.90710	1307.74243	-893.01373	292.55560	1319.21826	371.82794	308.79672	-13.87409	-85.83054	1.52271	61.63227	-1064.98718	495.26819	3.38781	-524.33545	122.99947	46.64628
951	7.917	1020.32849	98.84723	1488.13416	-161.24637	213.02853	1308.03772	-894.85150	291.66138	1316.76538	359.03809	310.18066	-13.59673	-58.48522	-1.80647	60.76375	-1077.56970	496.33240	3.37837	-503.50208	118.09544	42.98602
952	7.925	1024.27722	97.81332	1480.57544	-163.60677	212.11795	1308.33362	-896.43964	290.78583	1314.31519	346.32343	311.16895	-13.58154	-30.75356	-4.34117	58.72429	-1090.18579	497.22040	3.35064	-485.20166	113.73540	38.71650
953	7.933	1028.01245	96.76990	1473.10889	-165.76437	211.18698	1308.64343	-897.79401	289.91071	1311.85754	333.70020	311.96906	-13.83410	-2.72280	-6.20139	55.77739	-1102.86938	498.13177	3.37938	-469.79199	109.96664	33.69024
954	7.942	1031.46729	95.72571	1465.85107	-167.67247	210.24731	1308.97913	-898.93414	289.01248	1309.37866	321.16101	312.83804	-14.11004	25.55074	-7.67192	52.44786	-1115.62134	499.18622	3.45466	-457.63403	106.79420	27.78271
955	7.950	1034.58984	94.64386	1458.89307	-169.29002	209.30045	1309.34766	-899.88147	288.06284	1306.86536	308.70026	313.71429	-14.25341	54.01722	-9.11967	49.31532	-1128.41858	500.33829	3.51931	-449.09137	104.22407	21.10150
956	7.958	1037.35669	93.52524	1452.30286	-170.58017	208.34085	1309.74304	-900.65332	287.02908	1304.31165	296.22156	314.43909	-14.32119	82.64964	-10.86075	46.77802	-1141.23901	501.44922	3.55495	-444.50549	102.30214	14.17554
957	7.967	1039.76672	92.39993	1446.13647	-171.51242	207.37021	1310.14075	-901.25458	285.88153	1301.73230	283.56375	315.02374	-14.46063	111.48725	-13.02581	44.93029	-1154.04175	502.43842	3.59980	-444.02551	101.07974	7.93644
958	7.975	1041.83411	91.17139	1440.44592	-172.07291	206.40485	1310.49890	-901.67377	284.61407	1299.18066	270.64191	315.68817	-14.68105	140.64258	-15.55964	43.62369	-1166.76831	503.37366	3.70731	-447.38184	100.56266	3.26927
959	7.983	1043.58545	89.62958	1435.29163	-172.26961	205.47342	1310.76965	-901.88623	283.25089	1296.74683	257.55060	316.65356	-14.81463	170.24146	-18.32066	42.63602	-1179.40002	504.38037	3.88853	-453.94641	100.68488	0.48197
960	7.992	1045.04883	87.74277	1430.75000	-172.12643	204.60593	1310.91077	-901.86481	281.82452	1294.53088	244.50439	317.87643	-14.76375	200.34198	-21.15283	41.77398	-1192.00623	505.48065	4.08645	-463.12317	101.34444	-0.71619
961	8.000	1046.23633	85.78569	1426.89136	-171.67439	203.82355	1310.89160	-901.59076	280.35669	1292.62134	231.63403	319.13840	-14.61948	230.88068	-23.94873	40.90772	-1204.69946	506.58472	4.22495	-474.44019	102.42281	-0.91698
962	8.008	1047.14331	84.08322	1423.74207	-170.94911	203.13777	1310.69385	-901.05780	278.86096	1291.09192	218.88538	320.31769	-14.51106	261.68301	-26.69841	40.02580	-1217.53564	507.61719	4.27784	-487.20618	103.72362	-0.81083
963	8.017	1047.76599	82.74203	1421.27844	-169.99318	202.54851	1310.31372	-900.27313	277.35718	1290.00305	206.11871	321.34052	-14.51622	292.54382	-29.43151	39.22039	-1230.47754	508.54895	4.24566	-500.50671	105.00304	-0.94799
964	8.025	1048.10132	81.62595	1419.46045	-168.85307	202.04160	1309.76111	-899.25916	275.88779	1289.39893	193.24719	322.02530	-14.72574	323.30185	-32.14639	38.57368	-1243.39685	509.33185	4.13342	-513.64880	106.10322	-1.46198
965	8.033	1048.12866	80.48615	1418.26770	-167.57332	201.59254	1309.05762	-898.05450	274.52887	1289.29834	180.30194	322.33902	-15.16977	353.87762	-34.85506	38.10987	-1256.02185	510.02283	4.09014	-526.40082	106.99698	-2.10803
966	8.042	1047.81897	79.17622	1417.71179	-166.19424	201.16980	1308.23340	-896.71088	273.38522	1289.68445	167.41022	322.75253	-15.56837	384.29965	-37.64759	37.84124	-1267.93604	510.95654	4.49993	-538.86511	107.72752	-2.61552
967	8.050	1047.17053	77.79544	1417.81580	-164.74573	200.74249	1307.32043	-895.28729	272.56454	1290.50854	154.67993	323.80914	-15.51256	414.65671	-40.66659	37.78791	-1278.85132	512.41437	5.73174	-551.24036	108.34003	-2.93239
968	8.058	1046.20483	76.55693	1418.58252	-163.23758	200.29834	1306.34827	-893.84106	272.14597	1291.70947	142.07727	325.29797	-15.06689	444.96408	-44.01921	37.96548	-1288.92114	514.14154	7.80640	-563.64093	108.85406	-3.15570
969	8.067	1044.91455	75.50708	1419.98547	-161.66501	199.85194	1305.34705	-892.41821	272.16016	1293.23010	129.47882	326.54251	-14.70042	475.09329	-47.71540	38.39192	-1298.56921	515.58484	10.45310	-576.05798	109.27338	-3.36435
970	8.075	1043.23987	74.44598	1421.96729	-160.03064	199.43294	1304.34448	-891.04767	272.58768	1295.02234	116.85687	327.36981	-14.61492	504.79459	-51.69761	39.07585	-1308.03528	516.45129	13.45489	-588.44849	109.61836	-3.56897
971	8.083	1041.13660	73.16447	1424.44397	-158.35965	199.07355	1303.35815	-889.73889	273.36951	1297.03955	104.29755	328.03864	-14.65790	533.69885	-55.90205	39.92644	-1317.20850	516.74878	16.83890	-600.81299	109.94413	-3.75771
972	8.092	1038.63672	71.62299	1427.34070	-156.69890	198.79945	1302.38989	-888.47943	274.41620	1299.22314	91.85126	328.59384	-14.71636	561.33478	-60.26106	40.66787	-1325.76282	516.60327	20.77316	-613.17444	110.29766	-3.92343
973	8.100	1035.80566	69.83952	1430.61914	-155.11156	198.60901	1301.43018	-887.23804	275.61273	1301.49487	79.47021	328.92664	-14.80288	587.27582	-64.69703	40.92042	-1333.33032	516.29614	25.37034	-625.53809	110.67583	-4.04407
974	8.108	1032.70264	67.85558	1434.25745	-153.66591	198.46187	1300.46667	-885.98254	276.82709	1303.77087	67.04974	329.10736	-14.91591	611.33057	-69.15627	40.40868	-1339.61890	516.19025	30.59439	-637.90302	111.05902	-4.08889
975	8.117	1029.37927	65.83961	1438.22900	-152.41284	198.30179	1299.49182	-884.70276	277.91904	1305.99768	54.50635	329.33932	-15.02900	633.59772	-73.63110	39.10140	-1344.45898	516.37366	36.26226	-650.28241	111.46794	-4.06343
976	8.125	1025.86548	64.00378	1442.50623	-151.36893	198.08275	1298.50928	-883.41559	278.75751	1308.17102	41.86572	329.76471	-15.15243	654.35114	-78.17417	37.22412	-1347.77344	516.44128	42.04745	-662.69916	111.97511	-4.02691
977	8.133	1022.18628	62.44807	1447.05798	-150.51823	197.76404	1297.53259	-882.14667	279.25244	1310.31885	29.26764	330.36353	-15.31500	673.84412	-82.90004	35.18552	-1349.47876	515.68616	47.51292	-675.16699	112.65088	-4.04391
978	8.142	1018.38837	61.15640	1451.83398	-149.82361	197.29576	1296.58069	-880.91016	279.37344	1312.47607	16.81940	330.96573	-15.52984	692.10773	-87.89718	33.42193	-1349.46753	513.58020	52.35188	-687.67712	113.48775	-4.10997
979	8.150	1014.52252	60.06802	1456.77393	-149.23857	196.62059	1295.67480	-879.70099	279.13727	1314.67273	4.41968	331.46408	-15.76109	708.85620	-93.10095	32.24370	-1347.72485	510.07709	56.58167	-700.21344	114.39808	-4.15114
980	8.158	1010.61761	59.11060	1461.82227	-148.71454	195.67612	1294.83777	-878.50159	278.58209	1316.92078	-8.14624	332.06674	-15.87383	723.58282	-98.30183	31.77731	-1344.32275	505.38382	60.21114	-712.77856	115.30003	-4.11786
981	8.167	1006.68701	58.19716	1466.92322	-148.20102	194.39618	1294.08923	-877.29645	277.75027	1319.20496	-20.91589	333.05386	-15.76824	735.72125	-103.29976	31.95222	-1339.23499	499.67459	62.91606	-725.39691	116.18455	-4.04306
982	8.175	1002.74982	57.23155	1472.01428	-147.64415	192.73108	1293.44336	-876.08112	276.68674	1321.48657	-33.74402	334.30414	-15.54152	744.72278	-107.97234	32.43441	-1332.26733	493.16632	64.39181	-738.09973	117.08627	-3.98716
983	8.183	998.83948	56.13397	1477.03333	-146.99059	190.67332	1292.91199	-874.85864	275.44174	1323.72021	-46.55542	335.43951	-15.34909	750.09460	-112.18304	32.49160	-1323.15381	486.19574	64.79929	-750.90253	118.01712	-3.96721
984	8.192	995.00360	54.87909	1481.92151	-146.19630	188.25708	1292.50598	-873.63049	274.06732	1325.88440	-59.39642	336.31131	-15.24972	751.51245	-115.78839	31.06177	-1311.58862	479.08984	64.57684	-763.78174	118.93894	-3.95421
985	8.200	991.30194	53.51044	1486.62720	-145.23512	185.53827	1292.22754	-872.39075	272.62048	1328.00232	-72.29260	337.06583	-15.24116	749.07587	-118.80385	27.35458	-1297.22681	472.05243	63.90742	-776.68414	119.78347	-3.89831
986	8.208	987.78809	52.09978	1491.11243	-144.10358	182.58420	1292.06653	-871.12946	271.16354	1330.12256	-85.21289	337.87076	-15.28923	743.54138	-121.42381	21.62199	-1279.78320	465.19556	62.57291	-789.56396	120.48252	-3.74752
987	8.217	984.49176	50.70688	1495.35376	-142.81601	179.46243	1292.00232	-869.84149	269.73865	1332.26697	-98.14612	338.76141	-15.33167	736.15985	-123.75895	15.22635	-1259.17944	458.62396	60.33739	-802.39868	121.01650	-3.48864
988	8.225	981.42847	49.37396	1499.32922	-141.39000	176.21548	1292.00928	-868.52612	268.35165	1334.40869	-111.11646	339.69235	-15.31260	728.02289	-125.58861	9.81000	-1235.58875	452.43097	57.30819	-815.20966	121.49510	-3.18482
989	8.233	978.61572	48.13158	1503.00977	-139.83788	172.85603	1292.06592	-867.17914	266.98804	1336.49756	-124.11658	340.59097	-15.21512	719.37225	-126.50339	6.33285	-1209.30518	446.60120	53.87508	-828.07410	122.10392	-2.92924
990	8.242	976.07739	46.99573	1506.36487	-138.17130	169.39520	1292.16553	-865.79230	265.62659	1338.48499	-137.09052	341.40884	-15.07278	709.63477	-126.29942	4.69948	-1180.65442	440.98993	50.45752	-841.05664	122.91347	-2.76673
991	8.250	973.84424	45.94504	1509.37012	-136.41019	165.86493	1292.31384	-864.36011	264.24133	1340.33118	-149.98383	342.21558	-14.92865	698.30939	-125.22778	4.13169	-1150.05554	435.46426	47.39299	-854.13831	123.85556	-2.68952
992	8.258	971.95300	44.91339	1512.01147	-134.58992	162.31329	1292.51636	-862.88690	262.80640	1342.00378	-162.76154	343.14587	-14.74312	685.68188	-123.91365	3.90262	-1117.95435	430.01227	44.90395	-867.24451	124.85654	-2.66319
993	8.267	970.44037	43.83231	1514.28259	-132.76698	158.79541	1292.76794	-861.39215	261.29993	1343.47644	-175.36713	344.21921	-14.34607	672.55212	-122.90226	3.70070	-1084.62659	424.71112	43.05620	-880.30786	125.86485	-2.63843
994	8.275	969.34460	42.67001	1516.17163	-131.01981	155.37109	1293.05444	-859.91522	259.71289	1344.73096	-187.66693	345.33038	-13.50297	659.51801	-122.29652	3.48646	-1050.17395	419.66797	41.82819	-893.28943	126.81818	-2.57817
995	8.283	968.72626	41.42908	1517.65564	-129.43910	152.09500	1293.35913	-858.51660	258.06461	1345.75562	-199.47345	346.42676	-12.01680	646.69922	-121.89095	3.28662	-1014.69080	414.97131	41.25222	-906.18341	127.67825	-2.47144
996	8.292	968.67169	40.13840	1518.71106	-128.11435	149.00980	1293.66943	-857.26801	256.40372	1346.54114	-210.66339	347.54993	-9.77030	633.96301	-121.43484	3.09846	-978.36780	410.65845	41.43654	-919.01624	128.45277	-2.32408
997	8.300	969.22607	38.84779	1519.31628	-127.12701	146.15483	1293.97961	-856.24170	254.78683	1347.07385	-221.17535	348.65436	-6.70229	621.19550	-120.79069	2.90095	-941.52808	406.71170	42.44566	-931.82361	129.16992	-2.16743
998	8.308	970.33466	37.60333	1519.44751	-126.54430	143.56714	1294.29114	-855.50793	253.26138	1347.33081	-230.79736	349.57532	-2.71302	608.39575	-120.01412	2.71386	-904.65533	403.05313	44.16018	-944.62952	129.87064	-2.05275
999	8.317	971.89221	36.41948	1519.08276	-126.40643	141.26529	1294.60974	-855.13300	251.87817	1347.28674	-239.06134	350.21097	2.43749	595.63000	-119.23961	2.57223	-868.37305	399.56644	46.20381	-957.45093	130.62729	-2.01061
1000	8.325	973.81573	35.27846	1518.21008	-126.71738	139.23981	1294.94434	-855.17065	250.70764	1346.92444	-245.42328	350.64188	9.20204	582.93488	-118.53270	2.47004	-833.31860	396.15793	48.03747	-970.30457	131.54846	-2.03074
1001	8.333	976.05334	34.14552	1516.82959	-127.44772	137.45985	1295.30188	-855.65320	249.81630	1346.23389	-249.37982	351.20105	18.30872	570.28906	-117.91051	2.38001	-799.88104	392.78882	49.22280	-983.18390	132.68826	-2.07447
1002	8.342	978.56964	32.97229	1514.95618	-128.54535	135.88268	1295.67688	-856.58942	249.22021	1345.20447	-250.29645	352.31107	30.46303	557.67291	-117.34599	2.28090	-767.97839	389.46735	49.61617	-996.03955	133.92404	-2.10493
1003	8.350	981.34344	31.70804	1512.61743	-129.94778	134.45944	1296.04968	-857.96460	248.86559	1343.82275	-247.22412	354.06439	45.58793	545.10577	-116.74254	2.15970	-737.15015	386.25641	49.33983	-1008.81921	135.04111	-2.12191
1004	8.358	984.36969	30.33244	1509.83838	-131.59607	133.14980	1296.39319	-859.73840	248.65872	1342.07629	-239.17273	356.21014	62.36382	532.62292	-116.05264	2.03266	-706.87366	383.27936	48.63219	-1021.51221	135.94473	-2.15602
1005	8.367	987.66223	28.86649	1506.62488	-133.44435	131.93538	1296.68091	-861.84344	248.52010	1339.96313	-225.88507	358.51093	78.54036	520.21637	-115.33820	1.93359	-676.78784	380.67166	47.72299	-1034.12000	136.65929	-2.21637
1006	8.375	991.24927	27.33873	1502.97937	-135.45793	130.81036	1296.89685	-864.19025	248.41003	1337.50183	-208.27179	360.81097	91.78048	507.80527	-114.65044	1.86151	-646.71698	378.50610	46.80262	-1046.60852	137.16107	-2.23975
1007	8.383	995.14117	25.75500	1498.93152	-137.60951	129.76649	1297.04333	-866.67944	248.31837	1334.73254	-187.87506	362.87799	100.67256	495.32004	-113.97994	1.78105	-616.61066	376.75458	46.04046	-1058.94629	137.40187	-2.12613
1008	8.392	999.29193	24.11800	1494.53455	-139.88252	128.79782	1297.13867	-869.21234	248.24872	1331.71240	-166.06378	364.34747	105.25143	482.77335	-113.31001	1.67708	-586.53357	375.32697	45.55449	-1071.20728	137.52521	-1.88415
1009	8.400	1003.59955	22.46375	1489.84509	-142.26601	127.91151	1297.20972	-871.69580	248.20050	1328.50378	-143.73901	364.78723	106.54258	470.19675	-112.62375	1.57236	-556.70142	374.13882	45.35555	-1083.54834	137.82787	-1.66104
1010	8.408	1007.94037	20.86679	1484.93225	-144.73869	127.12268	1297.28369	-874.04840	248.15622	1325.15710	-121.32520	363.88907	105.71389	457.58755	-111.90770	1.49020	-527.48553	373.10428	45.34514	-1096.04541	138.43611	-1.55818
1011	8.417	1012.20032	19.41785	1479.90417	-147.26103	126.44266	1297.38477	-876.20978	248.09225	1321.70154	-98.79230	361.72797	103.71121	444.94675	-111.18242	1.42461	-499.36273	372.09982	45.32599	-1108.64404	139.23724	-1.53749
1012	8.425	1016.29669	18.17375	1474.89978	-149.77747	125.88029	1297.52917	-878.14551	247.99971	1318.15356	-75.88678	358.79272	101.32581	432.30786	-110.48418	1.34763	-472.81079	370.98859	45.00569	-1121.26636	140.08865	-1.52912
1013	8.433	1020.19281	17.10063	1470.04443	-152.22108	125.43900	1297.72021	-879.84473	247.88908	1314.53772	-52.45490	355.54797	99.12083	419.70767	-109.80193	1.24470	-448.19363	369.68106	44.08517	-1133.88147	140.90903	-1.50574
1014	8.442	1023.88593	16.08627	1465.42188	-154.52234	125.09880	1297.95056	-881.31348	247.78329	1310.89526	-28.48151	351.88867	97.19593	407.14981	-109.05046	1.13042	-425.73273	368.19632	42.41189	-1146.50439	141.67360	-1.46539
1015	8.450	1027.37402	15.02768	1461.08350	-156.61868	124.81076	1298.21106	-882.56311	247.71024	1307.27234	-3.94989	347.30188	95.26440	394.60297	-108.15849	1.02245	-405.56036	366.62411	40.03913	-1159.17053	142.42355	-1.42268
1016	8.458	1030.62598	13.92030	1457.07349	-158.46031	124.51485	1298.49695	-883.60297	247.68695	1303.69958	21.14386	341.60989	93.04516	382.02048	-107.18884	0.93202	-387.77609	364.99936	37.14525	-1171.89319	143.21735	-1.39596
1017	8.467	1033.58228	12.87834	1453.44824	-160.01111	124.16611	1298.81006	-884.43958	247.71149	1300.18250	46.74518	335.19733	90.43401	369.35989	-106.27959	0.86288	-372.53210	363.34402	33.91435	-1184.64868	144.05930	-1.36455
1018	8.475	1036.20386	12.04871	1450.27271	-161.24722	123.74853	1299.15332	-885.07587	247.77756	1296.71130	72.79059	328.56244	87.37234	356.60803	-105.47334	0.79962	-360.13782	361.84741	30.44927	-1197.42896	144.90347	-1.27760
1019	8.483	1038.51111	11.49945	1447.60510	-162.15636	123.26413	1299.52075	-885.50409	247.88914	1293.27478	99.22778	321.97366	83.82933	343.79245	-104.69485	0.73013	-351.01056	360.79770	26.72607	-1210.28369	145.72205	-1.13364
1020	8.492	1040.54907	11.20529	1445.49316	-162.74043	122.71568	1299.89343	-885.70050	248.06111	1289.86804	126.05048	315.52423	79.95549	330.94971	-103.87529	0.67097	-345.48209	360.27499	22.63557	-1223.25977	146.54459	-0.99648
1021	8.500	1042.33691	11.10886	1443.98535	-163.01701	122.10556	1300.24609	-885.63263	248.31279	1286.49536	153.34076	309.26367	76.06192	318.08411	-103.03360	0.65513	-343.69470	360.07834	18.13545	-1236.33105	147.39828	-0.90958
1022	8.508	1043.85803	11.15497	1443.12537	-163.01416	121.43973	1300.55872	-885.27679	248.65714	1283.17249	181.21564	303.08356	72.34406	305.18320	-102.21682	0.68937	-345.54913	359.97375	13.43965	-1249.43262	148.24837	-0.85397
1023	8.517	1045.08765	11.27788	1442.92676	-162.76158	120.72678	1300.81812	-884.63177	249.08914	1279.93176	209.70825	296.61517	68.72636	292.26324	-101.40333	0.72210	-350.63675	359.88177	9.14371	-1262.52197	149.06277	-0.79909
1024	8.525	1046.01941	11.40726	1443.36145	-162.28624	119.98468	1301.00916	-883.71600	249.58247	1276.83044	238.65192	289.62366	65.07076	279.35959	-100.52541	0.68896	-358.44165	359.85153	5.99668	-1275.58789	149.87515	-0.74394
1025	8.533	1046.65906	11.50496	1444.38574	-161.61481	119.25105	1301.11023	-882.55420	250.09200	1273.95386	267.71533	282.41782	61.39944	266.48569	-99.55798	0.58685	-368.60632	359.97980	4.27839	-1288.62646	150.71790	-0.70194
1026	8.542	1047.00208	11.57581	1445.97449	-160.77582	118.57526	1301.09778	-881.16986	250.55315	1271.40759	296.67145	275.50320	57.78068	253.63345	-98.53407	0.46567	-380.66455	360.36575	3.59787	-1301.60107	151.53256	-0.66167
1027	8.550	1047.03503	11.64629	1448.12952	-159.79950	117.99158	1300.95398	-879.59076	250.88669	1269.30518	325.56628	269.03311	54.15992	240.79568	-97.50666	0.36374	-393.74557	361.05576	3.40682	-1314.42017	152.19096	-0.55883
1028	8.558	1046.75415	11.74525	1450.86316	-158.71793	117.49860	1300.67175	-877.86017	251.01497	1267.75708	354.58640	262.83798	50.41891	227.97153	-96.54508	0.29199	-406.97327	361.98254	3.36495	-1326.94653	152.59943	-0.24817
1029	8.567	1046.16785	11.89574	1454.17700	-157.56082	117.07064	1300.25427	-876.04596	250.87654	1266.85889	383.88495	256.75076	46.51666	215.16876	-95.72231	0.26205	-419.93494	362.96994	3.28602	-1339.02429	152.76212	0.51096
1030	8.575	1045.27417	12.10788	1458.05151	-156.34706	116.68877	1299.71277	-874.23657	250.42474	1266.67517	413.47534	250.85031	42.60489	202.39264	-95.04098	0.29476	-432.59445	363.84149	3.09229	-1350.55774	152.77750	1.94788
1031	8.583	1044.03931	12.37422	1462.44568	-155.08144	116.35004	1299.06555	-872.52448	249.61514	1267.22205	443.17987	245.41228	38.98466	189.63596	-94.38782	0.38931	-445.02527	364.56381	2.81574	-1361.56909	152.81387	4.11756
1032	8.592	1042.41711	12.67606	1467.30334	-153.76111	116.04760	1298.33545	-870.98328	248.41113	1268.46191	472.73019	240.53558	35.82120	176.92386	-93.59911	0.47692	-457.32007	365.27841	2.53976	-1372.13708	153.05153	6.91459
1033	8.600	1040.40076	12.98349	1472.56128	-152.38765	115.75283	1297.54309	-869.64777	246.80667	1270.30591	501.87323	236.06406	33.03893	164.32123	-92.60582	0.47181	-469.57959	366.18265	2.32858	-1382.30811	153.63000	10.21711
1034	8.608	1038.03394	13.25870	1478.14966	-150.98024	115.42245	1296.69604	-868.50671	244.82755	1272.60974	530.37738	231.96539	30.55899	151.84103	-91.48276	0.38758	-481.87738	367.37793	2.17993	-1392.06055	154.60269	13.96465
1035	8.617	1035.35950	13.48761	1483.99866	-149.58116	115.02263	1295.78687	-867.51385	242.52417	1275.18994	558.03394	228.37485	28.28098	139.42007	-90.31219	0.30963	-494.23047	368.80612	2.03632	-1401.23828	155.84828	18.17711
1036	8.625	1032.38635	13.70319	1490.04578	-148.24684	114.54565	1294.80078	-866.61566	239.98312	1277.88940	584.48950	225.13550	25.78930	127.00840	-89.09853	0.27938	-506.58411	370.28229	1.85189	-1409.53491	157.11862	22.91087
1037	8.633	1029.11157	13.95969	1496.23438	-147.03021	114.01241	1293.73083	-865.77521	237.32407	1280.62964	609.17468	221.71936	22.60887	114.61222	-87.83047	0.28040	-518.84338	371.63849	1.64313	-1416.64722	158.23453	28.15205
1038	8.642	1025.54810	14.27615	1502.51685	-145.96826	113.46940	1292.58740	-864.97357	234.67006	1283.39832	631.93201	217.89441	18.89610	102.24882	-86.50184	0.28042	-531.00177	372.90921	1.48252	-1422.39014	159.14706	33.79006
1039	8.650	1021.72961	14.61771	1508.86047	-145.08185	112.98007	1291.39648	-864.19373	232.12341	1286.20862	653.47699	214.13232	15.37229	89.91323	-85.11806	0.25252	-543.18195	374.27924	1.43032	-1426.61426	159.90436	39.66742
1040	8.658	1017.69757	14.94360	1515.24524	-144.37561	112.61024	1290.19177	-863.40887	229.76155	1289.07178	674.61664	211.01855	12.44239	77.58982	-83.74726	0.20447	-555.48297	375.80206	1.46403	-1429.08789	160.64174	45.61636
1041	8.667	1013.49957	15.24484	1521.64490	-143.82826	112.40860	1289.01050	-862.58618	227.64310	1291.99023	695.28845	208.53711	9.86736	65.24717	-82.47525	0.18302	-567.88379	377.29730	1.49966	-1429.49634	161.53325	51.46460
1042	8.675	1009.20758	15.52792	1528.00342	-143.38521	112.39368	1287.89197	-861.69690	225.80545	1294.96155	714.68884	206.20181	7.37126	52.82305	-81.31828	0.20975	-580.32092	378.56204	1.48205	-1427.57617	162.76718	56.91693
1043	8.683	1004.91425	15.79889	1534.23804	-142.96497	112.56680	1286.87744	-860.72131	224.25809	1297.98560	731.91608	203.72934	5.11850	40.27280	-80.21729	0.23362	-592.77368	379.54504	1.43178	-1423.31372	164.54852	61.40728
1044	8.692	1000.69153	16.06479	1540.27307	-142.47137	112.93507	1286.00879	-859.64905	222.99071	1301.06885	746.15222	201.30624	3.42358	27.62199	-79.06850	0.18225	-605.27625	380.31946	1.40617	-1416.99634	167.01671	64.27767
1045	8.700	996.55011	16.34596	1546.05981	-141.80794	113.51131	1285.32483	-858.48029	221.98889	1304.22107	756.52759	199.18768	2.12646	14.93259	-77.85851	0.07323	-617.88239	381.01620	1.43259	-1409.00085	170.11374	65.26518
1046	8.708	992.44647	16.68628	1551.57129	-140.89752	114.30171	1284.85632	-857.22400	221.24234	1307.43860	762.26941	197.47466	0.48758	2.24117	-76.78500	0.03974	-630.60925	381.75323	1.48821	-1399.50586	173.52173	64.81129
1047	8.717	988.36163	17.10129	1556.78369	-139.70055	115.30562	1284.62097	-855.89142	220.73688	1310.68994	763.11853	196.37738	-2.10877	-10.46724	-76.00899	0.16082	-643.42328	382.56009	1.53542	-1388.37292	176.73676	63.82155
1048	8.725	984.36298	17.52017	1561.67261	-138.21826	116.51711	1284.61682	-854.49225	220.43376	1313.92358	759.60339	196.17844	-5.40894	-23.23710	-75.38429	0.33325	-656.27014	383.37671	1.55540	-1375.26489	179.26514	62.97944
1049	8.733	980.55664	17.84486	1566.22729	-136.47789	117.91660	1284.81970	-853.04077	220.26520	1317.09277	752.86945	196.78644	-8.41735	-36.07855	-74.66833	0.43281	-669.11035	384.15305	1.56559	-1359.87012	180.79762	62.24342
1050	8.742	977.02094	18.03923	1570.44873	-134.51598	119.46905	1285.18982	-851.56116	220.16196	1320.17285	744.04956	197.65614	-10.30194	-48.93588	-73.80540	0.47832	-681.95038	384.92941	1.61524	-1342.05981	181.23141	61.05945
1051	8.750	973.80554	18.12024	1574.32996	-132.37024	121.13761	1285.68494	-850.08038	220.07826	1323.15747	733.70477	198.37346	-11.05230	-61.73531	-72.87830	0.53559	-694.82025	385.77786	1.72880	-1321.91223	180.59882	58.99456
1052	8.758	970.95819	18.10999	1577.84888	-130.07701	122.89560	1286.27368	-848.61853	219.98508	1326.04333	721.96106	199.08868	-11.24700	-74.44676	-71.95270	0.59545	-707.73218	386.73529	1.87427	-1299.58813	178.97931	56.11732
1053	8.767	968.54095	18.02477	1580.97827	-127.67215	124.72498	1286.93787	-847.19092	219.85715	1328.82373	709.08484	200.09444	-11.39400	-87.08709	-71.05211	0.61852	-720.69104	387.81595	2.01188	-1275.19458	176.44333	52.88840
1054	8.775	966.62244	17.88535	1583.69800	-125.19670	126.60849	1287.66797	-845.81366	219.67932	1331.48132	695.65137	201.32196	-11.62639	-99.67305	-70.20694	0.63137	-733.68597	388.97162	2.13211	-1248.81995	173.08395	49.82484
1055	8.783	965.25073	17.71555	1585.99414	-122.70376	128.51859	1288.45654	-844.50250	219.45709	1333.98401	682.24164	202.49374	-11.90447	-112.16125	-69.44061	0.75169	-746.65558	390.04688	2.24480	-1220.62573	169.04395	47.29094
1056	8.792	964.43835	17.52272	1587.84973	-120.25784	130.41565	1289.29407	-843.27222	219.20917	1336.28882	669.22833	203.46429	-12.26573	-124.42538	-68.77458	1.12794	-759.52356	390.89783	2.35956	-1190.83801	164.47369	45.49758
1057	8.800	964.16589	17.28494	1589.24414	-117.92604	132.26521	1290.16833	-842.13617	218.94341	1338.35291	656.72339	204.28821	-12.77051	-136.30807	-68.26416	1.83541	-772.27148	391.56601	2.47360	-1159.70203	159.48874	44.56623
1058	8.808	964.38928	16.97034	1590.16431	-115.77248	134.04994	1291.06799	-841.10699	218.64188	1340.14490	644.58899	205.10280	-13.30737	-147.69809	-67.92508	2.83270	-784.94824	392.27902	2.57531	-1127.49573	154.17334	44.53222
1059	8.817	965.05225	16.56369	1590.60791	-113.85806	135.76102	1291.98779	-840.20386	218.27744	1341.64575	632.51563	206.04510	-13.62573	-158.57187	-67.69388	4.05818	-797.59717	393.21527	2.64546	-1094.55237	148.63156	45.29559
1060	8.825	966.11346	16.07053	1590.57434	-112.23867	137.38475	1292.93225	-839.46436	217.84583	1342.84875	620.14783	207.18626	-13.61870	-168.97285	-67.52213	5.56056	-810.20056	394.31903	2.66872	-1061.21326	143.01082	46.65302
1061	8.833	967.58368	15.51636	1590.04968	-110.96357	138.89902	1293.91663	-838.94873	217.37981	1343.75928	607.38580	208.40338	-13.45922	-178.92062	-67.40524	7.48441	-822.73633	395.45313	2.67408	-1027.76282	137.46548	48.41982
1062	8.842	969.51996	14.93835	1589.00684	-110.07718	140.27625	1294.95959	-838.73138	216.93036	1344.38745	594.55743	209.44171	-13.40975	-188.31906	-67.32489	9.96098	-835.22363	396.55188	2.72068	-994.43848	132.15247	50.43159
1063	8.850	971.95081	14.35718	1587.42322	-109.61543	141.48840	1296.07361	-838.88007	216.53378	1344.73608	582.02911	210.21713	-13.63221	-196.92192	-67.24140	13.08107	-847.68481	397.57654	2.82970	-961.50537	127.23387	52.41502
1064	8.858	974.82410	13.76358	1585.29260	-109.59364	142.51857	1297.25989	-839.43817	216.19656	1344.80066	569.77728	210.92273	-14.13225	-204.34299	-67.09614	16.93003	-860.14355	398.54526	2.97069	-929.25793	122.78089	54.01491
1065	8.867	978.05084	13.13446	1582.61548	-110.00169	143.36920	1298.50696	-840.42133	215.90396	1344.57825	557.53119	211.81345	-14.69774	-210.15555	-66.79636	21.57722	-872.63031	399.51132	3.08936	-897.88599	118.68545	55.01159
1066	8.875	981.56213	12.45245	1579.38843	-110.81566	144.05054	1299.78833	-841.82672	215.63666	1344.07227	545.13312	213.00006	-14.98958	-214.03983	-66.29568	27.05072	-885.13129	400.47314	3.14771	-867.34222	114.72275	55.43159
1067	8.883	985.32153	11.72197	1575.60632	-112.01223	144.56827	1301.06128	-843.64124	215.38634	1343.29236	532.61554	214.37471	-14.88764	-215.75607	-65.73291	33.33204	-897.57422	401.44992	3.16798	-837.33801	110.67027	55.45247
1068	8.892	989.32666	10.97459	1571.27100	-113.57190	144.92760	1302.27271	-845.84137	215.15717	1342.24963	520.07471	215.69569	-14.63170	-214.91492	-65.37344	40.25462	-909.88751	402.52054	3.20654	-807.45581	106.34742	55.26618
1069	8.900	993.60303	10.25162	1566.39636	-115.47227	145.13571	1303.37634	-848.38928	214.94925	1340.95593	507.58545	216.85205	-14.50270	-210.83331	-65.36317	47.27620	-922.06897	403.74683	3.28211	-777.33594	101.60350	55.01752
1070	8.908	998.16595	9.58865	1561.00061	-117.68031	145.19646	1304.35205	-851.22968	214.74768	1339.42761	495.17834	217.89143	-14.59639	-202.77335	-65.68668	53.45392	-934.23120	405.01666	3.31331	-746.86139	96.33900	54.80322
1071	8.917	1002.98846	9.01601	1555.09668	-120.14915	145.10625	1305.21143	-854.29175	214.52609	1337.68726	482.81491	218.79443	-14.90346	-190.46082	-66.40404	57.91358	-946.56702	405.95789	3.14568	-716.17993	90.53976	54.67760
1072	8.925	1008.01697	8.54758	1548.70032	-122.81932	144.85742	1305.98730	-857.49506	214.25140	1335.76428	470.43201	219.55359	-15.29345	-174.31288	-67.81621	60.49560	-959.16284	406.36832	2.76360	-685.54657	84.27290	54.63802
1073	8.933	1013.19299	8.16188	1541.83813	-125.62418	144.45862	1306.71655	-860.75244	213.89163	1333.69812	458.03833	220.37729	-15.50078	-155.11865	-70.33463	61.87281	-971.88495	406.57733	2.38505	-655.21320	77.67884	54.59879
1074	8.942	1018.44598	7.81042	1534.55151	-128.49960	143.94817	1307.42505	-863.96698	213.42950	1331.53674	445.64044	221.49042	-15.38142	-133.63388	-74.10626	62.90667	-984.56165	407.01920	2.21593	-625.46539	70.96672	54.39240
1075	8.950	1023.68579	7.44258	1526.90820	-131.39139	143.37257	1308.12073	-867.03717	212.87015	1329.33130	433.14252	222.82045	-15.09475	-110.47321	-78.74419	63.92681	-997.16821	407.82703	2.26545	-596.66724	64.37751	53.80796
1076	8.958	1028.80432	7.01741	1519.01514	-134.25577	142.75900	1308.79895	-869.87823	212.23407	1327.12354	420.47812	224.08678	-14.91574	-86.15903	-83.52098	64.66544	-1009.76550	408.95816	2.43034	-569.22137	58.13730	52.64865
1077	8.967	1033.68066	6.50615	1510.99756	-137.05473	142.11717	1309.45435	-872.44263	211.54762	1324.93262	407.71051	225.10966	-14.98230	-61.09365	-87.82895	64.67464	-1022.38342	410.32181	2.60078	-543.45862	52.42371	50.80188
1078	8.975	1038.20715	5.89449	1502.96057	-139.74944	141.45674	1310.08862	-874.71655	210.84592	1322.75452	394.94849	225.95836	-15.21357	-35.49557	-91.42608	63.67264	-1035.01367	411.77966	2.71104	-519.53992	47.33646	48.28104
1079	8.983	1042.33508	5.18567	1494.97900	-142.29643	140.79077	1310.70508	-876.69910	210.17746	1320.57654	382.26788	226.86957	-15.39742	-9.46915	-94.34502	61.65855	-1047.65601	413.19525	2.76303	-497.49591	42.88770	45.20068
1080	8.992	1046.08179	4.39796	1487.11865	-144.64868	140.12474	1311.30115	-878.38922	209.58990	1318.38831	369.66107	227.94528	-15.45075	16.83916	-96.71159	58.90506	-1060.31982	414.45789	2.78158	-477.40271	39.02776	41.69307
1081	9.000	1049.48352	3.55205	1479.44995	-146.76108	139.44615	1311.86902	-879.78705	209.10651	1316.18054	357.03595	229.02893	-15.49112	43.21894	-98.70971	55.89523	-1072.98889	415.48181	2.77558	-459.51196	35.68494	37.79902
1082	9.008	1052.56226	2.66725	1472.04919	-148.59842	138.72879	1312.39929	-880.90332	208.71484	1313.95056	344.33011	230.07956	-15.55230	69.54989	-100.61598	53.16333	-1085.64478	416.29523	2.75693	-444.22589	32.79176	33.42272
1083	9.017	1055.32874	1.75978	1464.99548	-150.13847	137.95668	1312.88196	-881.76514	208.37065	1311.70862	331.57990	231.34888	-15.48342	95.90789	-102.69927	51.04655	-1098.31958	417.06650	2.74118	-432.00415	30.30225	28.42123
1084	9.025	1057.79565	0.81421	1458.35767	-151.36967	137.14127	1313.30029	-882.41290	208.01166	1309.47156	318.82367	233.00064	-15.16903	122.48832	-105.07476	49.54991	-1111.05908	417.94604	2.73830	-423.28369	28.20896	22.76600
1085	9.033	1059.98853	-0.22766	1452.18408	-152.28870	136.30824	1313.63098	-882.88800	207.57635	1307.25269	306.04944	234.76099	-14.73272	149.48761	-107.71324	48.45733	-1123.85303	418.94687	2.76503	-418.41211	26.53587	16.69453
1086	9.042	1061.94543	-1.41949	1446.51184	-152.89543	135.48148	1313.84888	-883.21985	207.01746	1305.06006	293.28821	236.03912	-14.49618	177.04782	-110.53817	47.52932	-1136.64478	419.99652	2.83043	-417.58325	25.34041	10.78220
1087	9.050	1063.68835	-2.76913	1441.37000	-153.18883	134.68533	1313.93237	-883.42084	206.30472	1302.89966	280.59680	236.59546	-14.57722	205.19434	-113.45844	46.61163	-1149.38538	421.03250	2.92174	-420.67975	24.73007	5.76297
1088	9.058	1065.20032	-4.24149	1436.77112	-153.17281	133.94711	1313.86792	-883.48822	205.42836	1300.78394	267.94839	236.88289	-14.74405	233.78937	-116.37357	45.66600	-1162.06641	422.04520	3.03594	-427.07617	24.77583	2.13400
1089	9.067	1066.44775	-5.78262	1432.71631	-152.86511	133.28973	1313.65234	-883.40790	204.40085	1298.74512	255.27942	237.44118	-14.84377	262.59055	-119.22023	44.76138	-1174.71643	423.08075	3.18963	-435.85834	25.40572	-0.01146
1090	9.075	1067.40466	-7.33890	1429.21167	-152.29871	132.72354	1313.29065	-883.16071	203.24858	1296.84204	242.56543	238.39679	-14.94848	291.36392	-121.99537	44.00795	-1187.36670	424.19995	3.37320	-446.39404	26.44361	-0.86770
1091	9.083	1068.05554	-8.84833	1426.27441	-151.51918	132.24437	1312.78979	-882.72961	202.01253	1295.15247	229.80069	239.54024	-15.12256	319.97116	-124.72945	43.45543	-1200.01917	425.39853	3.53677	-458.36542	27.67141	-0.91725
1092	9.092	1068.40112	-10.25290	1423.91980	-150.58102	131.83566	1312.15369	-882.10468	200.75978	1293.75916	216.98077	240.48418	-15.41050	348.41034	-127.45868	43.04613	-1212.64404	426.60001	3.66077	-471.28741	28.85422	-0.85437
1093	9.100	1068.45801	-11.54858	1422.13953	-149.53716	131.46785	1311.38611	-881.28546	199.57660	1292.73840	204.12677	240.99088	-15.83149	376.77988	-130.21495	42.68098	-1225.15625	427.76779	3.81414	-484.47858	29.84377	-1.15685
1094	9.108	1068.24646	-12.79007	1420.89880	-148.42761	131.10634	1310.49622	-880.28510	198.54495	1292.14673	191.31903	241.33667	-16.22919	405.17276	-133.04259	42.32810	-1237.39417	428.95517	4.10970	-497.45654	30.66516	-1.80569
1095	9.117	1067.78223	-14.04248	1420.16199	-147.28079	130.73503	1309.50073	-879.13403	197.73494	1292.00562	178.62036	241.99928	-16.39698	433.59235	-136.00427	42.06212	-1249.18921	430.19363	4.65735	-510.09717	31.41863	-2.50893
1096	9.125	1067.06946	-15.34665	1419.91882	-146.11969	130.36464	1308.42163	-877.88098	197.21588	1292.29712	165.98364	243.01759	-16.33154	461.92795	-139.14381	42.00289	-1260.45361	431.42859	5.59910	-522.50458	32.12625	-3.05050
1097	9.133	1066.09937	-16.70914	1420.17859	-144.95940	130.01900	1307.28271	-876.58795	197.05209	1292.97229	153.36279	244.12447	-16.14358	489.95395	-142.45757	42.20279	-1271.16333	432.59558	7.11533	-534.83344	32.73877	-3.39133
1098	9.142	1064.86194	-18.10617	1420.94031	-143.80316	129.72133	1306.10889	-875.32098	197.27490	1293.96021	140.79553	245.17938	-15.92122	517.37646	-145.90791	42.59136	-1281.29175	433.65131	9.33706	-547.17987	33.24477	-3.59540
1099	9.150	1063.34717	-19.50552	1422.17651	-142.65120	129.48363	1304.92163	-874.13727	197.86227	1295.17627	128.29834	246.07524	-15.77152	543.92529	-149.44897	43.00198	-1290.78979	434.51605	12.27768	-559.56287	33.69838	-3.74663
1100	9.158	1061.54736	-20.88193	1423.84180	-141.51921	129.30217	1303.73157	-873.06958	198.74945	1296.53772	115.79578	246.67357	-15.75625	569.39905	-153.04121	43.20146	-1299.58179	435.07043	15.87471	-571.95776	34.15198	-3.90053
1101	9.167	1059.46924	-22.21704	1425.88831	-140.44608	129.15952	1302.53406	-872.11957	199.86185	1297.98645	103.18732	246.97523	-15.84049	593.66656	-156.65143	42.95917	-1307.56897	435.23175	20.03651	-584.33838	34.60536	-4.07120
1102	9.175	1057.13599	-23.51239	1428.26978	-139.48143	129.02814	1301.31604	-871.26624	201.12091	1299.50232	90.46234	247.13588	-15.98072	616.70923	-160.21088	42.16431	-1314.65112	435.00995	24.61882	-596.70209	35.02505	-4.23520
1103	9.183	1054.56848	-24.78513	1430.93933	-138.66719	128.88152	1300.06567	-870.48297	202.40814	1301.09631	77.70935	247.30971	-16.16057	638.62744	-163.58887	40.86657	-1320.68298	434.53076	29.43748	-609.07275	35.39761	-4.35368
1104	9.192	1051.77588	-26.03558	1433.85303	-138.02925	128.70300	1298.78186	-869.74445	203.56354	1302.78259	65.04059	247.60982	-16.33282	659.52191	-166.70575	39.24632	-1325.41614	434.03162	34.32056	-621.47296	35.76468	-4.41552
1105	9.200	1048.77612	-27.25653	1436.96790	-137.57971	128.47223	1297.47668	-869.02625	204.44702	1304.55286	52.54395	248.23978	-16.37966	679.41577	-169.61636	37.55118	-1328.58789	433.68521	39.11858	-633.89191	36.20734	-4.45269
1106	9.208	1045.60620	-28.45398	1440.24377	-137.31825	128.14305	1296.17188	-868.30927	204.98691	1306.38831	40.19806	249.30533	-16.23737	698.27527	-172.38123	36.01696	-1330.02295	433.36951	43.73934	-646.31232	36.78312	-4.49606
1107	9.217	1042.30579	-29.62738	1443.65051	-137.22563	127.64827	1294.89392	-867.58575	205.17633	1308.28442	27.84796	250.51450	-16.05536	715.91919	-174.97392	34.90712	-1329.62793	432.69720	48.21516	-658.75861	37.49693	-4.53700
1108	9.225	1038.90857	-30.76953	1447.15796	-137.25786	126.92340	1293.67358	-866.85327	205.05373	1310.24976	15.36310	251.48323	-16.04579	731.90698	-177.30600	34.53546	-1327.43799	431.16489	52.60583	-671.27374	38.32922	-4.55096
1109	9.233	1035.44800	-31.88766	1450.71216	-137.35017	125.91453	1292.54578	-866.10547	204.68076	1312.29102	2.75458	252.16985	-16.19977	745.59705	-179.24716	35.03887	-1323.60913	428.28146	56.72533	-683.87140	39.24175	-4.53230
1110	9.242	1031.95764	-33.00531	1454.23523	-137.42825	124.57553	1291.54675	-865.33264	204.11050	1314.40247	-9.90332	252.77022	-16.33330	756.20660	-180.76340	36.10427	-1318.17065	423.83847	60.05244	-696.54364	40.18208	-4.49419
1111	9.250	1028.47314	-34.15182	1457.65015	-137.41820	122.87595	1290.70898	-864.52631	203.37271	1316.56946	-22.59753	253.45010	-16.33867	762.95447	-182.01114	36.87142	-1310.84570	418.09857	62.07874	-709.28638	41.12057	-4.45280
1112	9.258	1025.03638	-35.34119	1460.89941	-137.25478	120.81152	1290.05286	-863.67810	202.49292	1318.77783	-35.38342	254.26433	-16.26675	765.47070	-183.14055	36.12325	-1301.17358	411.58838	62.73583	-722.08856	42.05241	-4.41653
1113	9.267	1021.68903	-36.55270	1463.94836	-136.89037	118.40558	1289.58472	-862.77966	201.51059	1321.01953	-48.27179	255.15778	-16.23046	764.11725	-184.13161	32.93616	-1288.69189	404.75046	62.33491	-734.92279	42.97400	-4.38741
1114	9.275	1018.46930	-37.74399	1466.78223	-136.29980	115.70259	1289.29797	-861.82666	200.46603	1323.28955	-61.16370	256.04321	-16.27664	759.84827	-184.88724	27.45104	-1273.05396	397.78693	61.11063	-747.76886	43.89314	-4.36621
1115	9.283	1015.41968	-38.89584	1469.39990	-135.47815	112.75804	1289.17444	-860.81671	199.38472	1325.58252	-73.97516	256.90982	-16.33932	753.66467	-185.37994	20.94460	-1254.16284	390.74194	59.00219	-760.63336	44.83391	-4.33744
1116	9.292	1012.58832	-40.03268	1471.79834	-134.43378	109.62972	1289.18799	-859.74323	198.28297	1327.88757	-86.75531	257.79993	-16.32643	746.18646	-185.65324	15.00500	-1232.19763	383.71967	55.97033	-773.54205	45.80836	-4.27213
1117	9.300	1010.02112	-41.19308	1473.96228	-133.18008	106.36843	1289.31213	-858.59796	197.17047	1330.17761	-99.59491	258.71487	-16.23211	737.82373	-185.57097	10.59000	-1207.44702	376.91162	52.33142	-786.51404	46.80423	-4.17631
1118	9.308	1007.76105	-42.39874	1475.86975	-131.73091	103.00626	1289.52832	-857.37524	196.04178	1332.41187	-112.51978	259.60938	-16.12826	728.83167	-184.81250	7.77609	-1180.20386	370.32324	48.54335	-799.53400	47.79308	-4.08518
1119	9.317	1005.85638	-43.64883	1477.50110	-130.10527	99.55853	1289.82825	-856.07190	194.88219	1334.55676	-125.51001	260.46329	-16.07028	718.90289	-183.43579	6.17657	-1150.83997	363.71143	44.88298	-812.55493	48.74184	-4.00013
1120	9.325	1004.36060	-44.92459	1478.83813	-128.33858	96.04333	1290.20947	-854.68726	193.67926	1336.59656	-138.52118	261.31732	-16.04642	707.52380	-182.00134	5.37221	-1119.77490	356.97250	41.57123	-825.53864	49.64168	-3.90147
1121	9.333	1003.31323	-46.20886	1479.86633	-126.49169	92.49846	1290.66382	-853.22797	192.41750	1338.51904	-151.47028	262.22052	-15.96036	694.86829	-180.94719	5.01590	-1087.27246	350.34741	38.93144	-838.48584	50.52173	-3.79067
1122	9.342	1002.72314	-47.51083	1480.57629	-124.64978	88.98424	1291.17395	-851.71613	191.07468	1340.30261	-164.24506	263.17477	-15.59915	681.70056	-180.24298	4.82916	-1053.42810	344.14566	37.22680	-851.42493	51.41948	-3.67426
1123	9.350	1002.58081	-48.85559	1480.95923	-122.90959	85.57196	1291.71521	-850.19574	189.63687	1341.92297	-176.73981	264.13019	-14.69137	668.66742	-179.58145	4.60951	-1018.38635	338.48859	36.53767	-864.37622	52.34933	-3.55647
1124	9.358	1002.88281	-50.24631	1481.00098	-121.36398	82.32784	1292.26208	-848.73669	188.11496	1343.36182	-188.85724	265.01047	-13.05936	656.02954	-178.68680	4.23475	-982.45996	333.30914	36.85730	-877.32104	53.28564	-3.44774
1125	9.367	1003.63184	-51.64938	1480.68005	-120.09630	79.30835	1292.79553	-847.42902	186.54358	1344.60425	-200.45343	265.78610	-10.65374	643.72656	-177.54829	3.72745	-946.11975	328.46390	38.15075	-890.21558	54.16874	-3.35471
1126	9.375	1004.81116	-53.01651	1479.97681	-119.18097	76.56414	1293.30872	-846.36896	184.97400	1345.63135	-211.26556	266.52316	-7.41075	631.49396	-176.40471	3.25504	-910.02106	323.83865	40.21604	-903.03418	54.95859	-3.27765
1127	9.383	1006.37219	-54.31393	1478.88135	-118.67841	74.14076	1293.80603	-845.64661	183.47803	1346.42310	-220.86707	267.25513	-3.11577	619.08777	-175.47610	2.95783	-874.96857	319.37793	42.52833	-915.78876	55.68158	-3.21132
1128	9.392	1008.25317	-55.52606	1477.39453	-118.62566	72.06740	1294.29529	-845.33893	182.14050	1346.95374	-228.74164	267.85107	2.65646	606.48975	-174.76733	2.81866	-841.65497	315.05692	44.38718	-928.51599	56.41519	-3.14407
1129	9.400	1010.40271	-56.64249	1475.52271	-119.03076	70.33804	1294.77869	-845.50177	181.02460	1347.18457	-234.40002	268.25180	10.57937	593.85919	-174.12796	2.72088	-810.30359	310.86255	45.32592	-941.24213	57.22496	-3.05855
1130	9.408	1012.78046	-57.66425	1473.27515	-119.87278	68.91087	1295.25073	-846.16339	180.14803	1347.07263	-237.32367	268.74448	21.40814	581.31537	-173.42807	2.58080	-780.57397	306.83148	45.34185	-953.96204	58.10338	-2.94308
1131	9.417	1015.34998	-58.61737	1470.66174	-121.10629	67.72680	1295.70044	-847.32690	179.48978	1346.58936	-236.74878	269.74326	35.47169	568.83240	-172.67889	2.41107	-751.82684	303.07303	44.72851	-966.65540	58.97983	-2.82349
1132	9.425	1018.08307	-59.54874	1467.69629	-122.66954	66.72489	1296.11365	-848.97064	179.00580	1345.72888	-231.60303	271.48862	52.15611	556.32806	-171.99197	2.26670	-723.43835	299.69452	43.79792	-979.30017	59.77744	-2.75488
1133	9.433	1020.95911	-60.50900	1464.40735	-124.49495	65.85783	1296.47925	-851.04077	178.64716	1344.50281	-221.03430	274.05634	69.76107	543.77673	-171.41402	2.16245	-694.95697	296.73395	42.79307	-991.86182	60.43263	-2.75275
1134	9.442	1023.95294	-61.53665	1460.84216	-126.51762	65.10606	1296.80127	-853.44983	178.37761	1342.93237	-205.28156	277.29156	85.85037	531.21667	-170.86346	2.06607	-666.15210	294.16980	41.91618	-1004.28711	60.88249	-2.74594
1135	9.450	1027.02881	-62.65067	1457.06091	-128.68245	64.47040	1297.10071	-856.09070	178.17429	1341.04248	-185.79559	280.69400	98.19932	518.69598	-170.22794	1.95001	-637.01337	291.93320	41.32174	-1016.55884	61.10964	-2.63522
1136	9.458	1030.14197	-63.83966	1453.12622	-130.95238	63.94644	1297.40173	-858.85425	178.01379	1338.86157	-164.34894	283.67456	105.93960	506.21964	-169.46500	1.82370	-607.73877	289.92126	41.08821	-1028.76685	61.24788	-2.42073
1137	9.467	1033.23718	-65.03717	1449.09680	-133.31059	63.50877	1297.72009	-861.64081	177.86499	1336.42542	-142.22968	285.85913	109.77426	493.75485	-168.62408	1.71128	-578.72711	288.03888	41.18159	-1041.05005	61.53545	-2.21403
1138	9.475	1036.25061	-66.13132	1445.03137	-135.75043	63.12027	1298.06384	-864.36407	177.70027	1333.77893	-120.14136	287.06998	111.01532	481.28140	-167.78571	1.62057	-550.53613	286.18805	41.41048	-1053.47205	62.09654	-2.10952
1139	9.483	1039.12903	-67.03674	1440.99805	-138.25870	62.75501	1298.43750	-866.95203	177.51031	1330.97314	-98.29938	287.22650	110.63071	468.79929	-166.98215	1.54527	-523.78149	284.22040	41.43621	-1066.00659	62.87038	-2.11065
1140	9.492	1041.84253	-67.74890	1437.07922	-140.80135	62.40905	1298.84473	-869.35150	177.29813	1328.06116	-76.47467	286.32443	109.11743	456.30276	-166.19864	1.47509	-499.00287	281.99628	40.87779	-1078.59839	63.74034	-2.16550
1141	9.500	1044.37512	-68.32425	1433.36292	-143.32164	62.08514	1299.28784	-871.53583	177.06378	1325.09021	-54.22791	284.40649	106.79162	443.78238	-165.42628	1.39766	-476.55463	279.50244	39.47112	-1091.20618	64.62241	-2.21820
1142	9.508	1046.72168	-68.84006	1429.92822	-145.75287	61.77155	1299.76599	-873.50336	176.80202	1322.09070	-31.26733	281.53763	103.94061	431.22852	-164.67018	1.30847	-456.59335	276.84412	37.17717	-1103.82776	65.46485	-2.23475
1143	9.517	1048.89270	-69.36932	1426.82886	-148.02992	61.44408	1300.27417	-875.26563	176.50848	1319.07397	-7.62756	277.91193	100.86632	418.61630	-163.91528	1.21850	-439.17798	274.15546	34.15760	-1116.48694	66.25962	-2.21706
1144	9.525	1050.90491	-69.94977	1424.09460	-150.09471	61.08192	1300.80469	-876.83545	176.18985	1316.04089	16.50970	273.78033	97.83923	405.92117	-163.12677	1.14302	-424.38690	271.58401	30.64586	-1129.19885	67.04323	-2.19110
1145	9.533	1052.75647	-70.54691	1421.75378	-151.90337	60.66998	1301.34924	-878.21759	175.86786	1312.99255	41.08734	269.15204	94.91112	393.16046	-162.28987	1.09004	-412.38516	269.31427	26.80548	-1141.94995	67.84093	-2.16066
1146	9.542	1054.42090	-71.07419	1419.84131	-153.43091	60.19218	1301.89954	-879.40131	175.56819	1309.93103	66.12347	263.94342	91.87248	380.38760	-161.42967	1.06560	-403.44876	267.53735	22.68867	-1154.70386	68.63766	-2.09478
1147	9.550	1055.87036	-71.47250	1418.38318	-154.66977	59.63171	1302.44507	-880.36316	175.30624	1306.85803	91.57672	258.28247	88.43039	367.64456	-160.58289	1.06668	-397.91937	266.37872	18.33418	-1167.42822	69.41814	-1.97089
1148	9.558	1057.09534	-71.73068	1417.39185	-155.62770	58.97722	1302.97498	-881.07562	175.08472	1303.77771	117.44391	252.35455	84.39301	354.93619	-159.75464	1.05747	-396.06989	265.80997	13.90695	-1180.11230	70.20590	-1.80833
1149	9.567	1058.09790	-71.85007	1416.87793	-156.32339	58.23437	1303.47778	-881.51367	174.90199	1300.70508	143.83295	246.26933	79.81412	342.24466	-158.92401	1.00005	-397.94547	265.63184	9.78485	-1192.77686	71.04637	-1.65065
1150	9.575	1058.87952	-71.83948	1416.85071	-156.77980	57.43130	1303.94263	-881.65930	174.77240	1297.68494	170.85797	240.18964	75.02339	329.55255	-158.07968	0.90904	-403.30872	265.60934	6.47906	-1205.47156	71.94833	-1.52474
1151	9.583	1059.44312	-71.70877	1417.31689	-157.02139	56.60415	1304.35767	-881.50623	174.74059	1294.80676	198.51282	234.33603	70.41968	316.84830	-157.22229	0.82393	-411.75934	265.62140	4.31399	-1218.25000	72.85989	-1.43878
1152	9.592	1059.79785	-71.45035	1418.29004	-157.07335	55.77743	1304.71057	-881.06378	174.84958	1292.19360	226.63315	228.83038	66.19198	304.12863	-156.36142	0.76312	-422.75742	265.71490	3.19395	-1231.12280	73.71033	-1.39499
1153	9.600	1059.95056	-71.06354	1419.78088	-156.95921	54.95873	1304.99023	-880.35651	175.08217	1289.96765	254.97638	223.63890	62.28869	291.41449	-155.52246	0.74067	-435.41898	266.06119	2.76724	-1244.03394	74.45929	-1.36393
1154	9.608	1059.88794	-70.58453	1421.77515	-156.69722	54.14938	1305.18958	-879.41797	175.34578	1288.21936	283.38257	218.59128	58.57007	278.74094	-154.70815	0.76224	-448.63928	266.76477	2.68570	-1256.89111	75.12721	-1.28397
1155	9.617	1059.57935	-70.07562	1424.23254	-156.29575	53.36148	1305.30554	-878.28589	175.51080	1287.00171	311.89828	213.35922	54.84259	266.11984	-153.86356	0.78783	-461.65900	267.69809	2.66895	-1269.61597	75.77364	-1.11077
1156	9.625	1058.99878	-69.59528	1427.10754	-155.75484	52.62547	1305.33887	-877.00983	175.45328	1286.33948	340.70172	207.64529	50.87997	253.52914	-152.94034	0.76824	-474.30759	268.60367	2.52163	-1282.14404	76.39817	-0.82108
1157	9.633	1058.13171	-69.15652	1430.36340	-155.07678	51.98284	1305.29517	-875.66254	175.07614	1286.23242	369.82889	201.57346	46.62929	240.95462	-151.97372	0.71940	-486.73486	269.37656	2.20518	-1294.38062	76.90181	-0.34179
1158	9.642	1056.96899	-68.71136	1433.97351	-154.27394	51.46565	1305.18225	-874.33673	174.31363	1286.65637	399.09720	195.57254	42.31532	228.42264	-151.02885	0.69756	-499.11304	270.16736	1.83977	-1306.19556	77.21709	0.50518
1159	9.650	1055.51196	-68.20621	1437.91064	-153.36938	51.06927	1305.00391	-873.12726	173.13670	1287.57031	428.36746	189.79726	38.22624	215.95322	-150.10536	0.72017	-511.50778	271.16791	1.57218	-1317.50562	77.46003	1.94730
1160	9.658	1053.77979	-67.63373	1442.13379	-152.39821	50.74385	1304.75671	-872.11005	171.56442	1288.92090	457.62454	184.25792	34.57271	203.51971	-149.16861	0.77233	-523.88281	272.39920	1.44118	-1328.34180	77.87922	4.11033
1161	9.667	1051.80017	-67.01392	1446.58789	-151.40759	50.42016	1304.42969	-871.32544	169.65723	1290.64099	486.79031	179.42070	31.60136	191.10400	-148.21881	0.85225	-536.15979	273.70184	1.36550	-1338.78857	78.61148	6.92944
1162	9.675	1049.59680	-66.35489	1451.22253	-150.45010	50.04119	1304.00940	-870.77039	167.49347	1292.64465	515.66650	175.89194	29.50966	178.72525	-147.25601	0.95753	-548.29028	274.87860	1.23776	-1348.85449	79.54421	10.24086
1163	9.683	1047.18164	-65.63931	1456.00391	-149.57730	49.57361	1303.48743	-870.40491	165.15582	1294.82654	543.82715	173.54440	28.03251	166.38696	-146.23477	1.05545	-560.32898	275.90912	1.03507	-1358.45801	80.51083	13.93057
1164	9.692	1044.55981	-64.84262	1460.90833	-148.83876	49.01318	1302.86646	-870.17120	162.72862	1297.08154	570.43359	171.36641	26.30727	154.07367	-145.11240	1.08858	-572.39307	276.97531	0.83329	-1367.50854	81.53257	17.98691
1165	9.700	1041.73352	-63.96292	1465.90991	-148.28094	48.39171	1302.15796	-870.01056	160.29814	1299.34094	594.68066	168.32623	23.59636	141.78214	-143.91763	1.01582	-584.53552	278.19037	0.71259	-1375.89380	82.72886	22.47925
1166	9.708	1038.70056	-63.01956	1470.97449	-147.94061	47.77064	1301.37598	-869.87311	157.95158	1301.58691	616.65857	164.40140	20.20173	129.49899	-142.72900	0.86139	-596.71899	279.43723	0.67999	-1383.41663	84.10175	27.48869
1167	9.717	1035.45630	-62.02646	1476.06067	-147.83380	47.22079	1300.53650	-869.72028	155.77402	1303.83215	637.28235	160.51007	17.11644	117.20405	-141.60068	0.71060	-608.90387	280.58026	0.68608	-1389.82959	85.52438	33.00622
1168	9.725	1032.00500	-60.99057	1481.12476	-147.94707	46.79747	1299.66113	-869.52606	153.84254	1306.09668	657.24341	157.46545	14.76921	104.89643	-140.55499	0.64580	-621.11304	281.64270	0.68034	-1394.86230	86.87399	38.88483
1169	9.733	1028.37073	-59.94141	1486.12549	-148.23491	46.52507	1298.77942	-869.28003	152.21211	1308.39575	676.41522	155.28508	12.74668	92.56338	-139.59949	0.68402	-633.39587	282.67145	0.63878	-1398.15076	88.12892	44.87373
1170	9.742	1024.59644	-58.92386	1491.02844	-148.62259	46.40569	1297.92529	-868.98822	150.89923	1310.73669	694.21710	153.43661	10.66143	80.17089	-138.68506	0.76568	-645.76355	283.63507	0.58155	-1399.21301	89.36317	50.65569
1171	9.750	1020.73169	-57.94876	1495.80139	-149.01614	46.44501	1297.13330	-868.66577	149.88316	1313.11633	710.08386	151.56534	8.68067	67.71882	-137.71301	0.80742	-658.19080	284.51245	0.56543	-1397.62463	90.68410	55.81910
1172	9.758	1016.82166	-56.98764	1500.40918	-149.31975	46.66881	1296.43591	-868.32648	149.12267	1315.51538	723.44727	149.84314	7.15325	55.24754	-136.65363	0.77598	-670.65784	285.34549	0.61773	-1393.29919	92.19978	59.83413
1173	9.767	1012.89905	-56.02341	1504.81445	-149.45276	47.11719	1295.86072	-867.97662	148.56580	1317.90332	733.57031	148.52415	5.94006	42.77734	-135.60052	0.71154	-683.17102	286.19775	0.70674	-1386.56323	94.02171	62.23308
1174	9.775	1008.97485	-55.07736	1508.98291	-149.35777	47.82557	1295.42529	-867.61273	148.15115	1320.25781	739.65131	147.48752	4.20048	30.27322	-134.66132	0.67954	-695.74890	287.09439	0.78877	-1377.88513	96.19664	62.98660
1175	9.783	1005.05359	-54.18079	1512.89136	-149.00127	48.80258	1295.13550	-867.22479	147.81952	1322.57349	741.16437	146.53802	1.08891	17.67927	-133.83730	0.70262	-708.40051	288.00391	0.84596	-1367.51538	98.53964	62.67307
1176	9.792	1001.17407	-53.34464	1516.53491	-148.37094	50.02300	1294.98804	-866.80328	147.53476	1324.84778	738.22632	145.83807	-3.19286	4.97973	-133.03113	0.75051	-721.12720	288.89465	0.88814	-1355.34277	100.57219	62.12652
1177	9.800	997.43109	-52.55789	1519.91748	-147.47003	51.44857	1294.97400	-866.34644	147.28807	1327.06396	731.65845	145.68573	-7.35253	-7.78826	-132.15701	0.79757	-733.92261	289.76132	0.93330	-1341.02625	101.72356	61.78805
1178	9.808	993.94391	-51.79544	1523.02917	-146.31139	53.05137	1295.08130	-865.85791	147.07901	1329.19177	722.64105	146.11772	-10.19843	-20.57507	-131.21317	0.84901	-746.75586	290.60126	0.97937	-1324.24805	101.63048	61.37372
1179	9.817	990.79065	-51.02383	1525.84106	-144.91641	54.81127	1295.29810	-865.34082	146.89771	1331.20056	712.28455	146.98991	-11.55750	-33.35989	-130.24182	0.90536	-759.59161	291.43561	1.01081	-1304.87964	100.27199	60.23756
1180	9.825	987.98059	-50.20871	1528.32617	-143.31816	56.70068	1295.61621	-864.79736	146.73315	1333.07336	701.33716	148.20242	-11.98426	-46.14823	-129.27202	0.95138	-772.42627	292.29340	1.03387	-1282.99487	97.86339	58.03640
1181	9.833	985.50500	-49.34076	1530.47131	-141.56259	58.68452	1296.02905	-864.23462	146.59460	1334.80835	690.09363	149.65042	-12.06026	-58.92594	-128.31531	0.97356	-785.26721	293.14529	1.07280	-1258.78735	94.65129	54.99068
1182	9.842	983.39075	-48.45746	1532.26941	-139.70549	60.73183	1296.52698	-863.66895	146.51013	1336.40466	678.53296	151.10146	-12.12516	-71.66074	-127.38571	0.98191	-798.10242	293.96307	1.13667	-1232.47742	90.80587	51.65530
1183	9.850	981.68787	-47.61658	1533.71301	-137.80934	62.81689	1297.09607	-863.12305	146.49886	1337.84705	666.54077	152.28485	-12.33272	-84.33677	-126.50970	1.02154	-810.92322	294.79364	1.21233	-1204.25635	86.43246	48.61153
1184	9.858	980.43079	-46.85529	1534.79395	-135.93968	64.91190	1297.71814	-862.61865	146.55147	1339.10803	654.08228	153.15463	-12.71359	-96.92486	-125.69683	1.12693	-823.72900	295.67999	1.27872	-1174.28345	81.59552	46.28793
1185	9.867	979.62415	-46.17764	1535.50269	-134.15813	66.98649	1298.37573	-862.17120	146.63971	1340.16016	641.29645	153.94901	-13.20145	-109.35802	-124.92168	1.29393	-836.50378	296.61517	1.33491	-1142.75085	76.33095	44.89724
1186	9.875	979.25018	-45.56677	1535.82947	-132.51738	69.01100	1299.05505	-861.79242	146.73564	1340.98474	628.43353	154.85072	-13.67934	-121.57095	-124.17671	1.52490	-849.22858	297.58936	1.41426	-1109.94458	70.70602	44.45888
1187	9.883	979.27527	-45.01089	1535.76917	-131.06328	70.95815	1299.74487	-861.49725	146.82205	1341.57690	615.67859	155.78369	-14.06303	-133.52127	-123.51434	1.87526	-861.90222	298.59134	1.53597	-1076.20959	64.86530	44.85910
1188	9.892	979.65955	-44.51532	1535.31812	-129.84160	72.80673	1300.43567	-861.30609	146.89398	1341.94470	603.09888	156.74127	-14.29859	-145.16487	-122.99313	2.45780	-874.54614	299.61038	1.65907	-1041.86975	58.97786	45.93289
1189	9.900	980.37585	-44.09073	1534.46240	-128.90332	74.54072	1301.11963	-861.24725	146.95261	1342.09680	590.67163	157.93787	-14.28664	-156.44934	-122.60318	3.37373	-887.18555	300.62823	1.71674	-1007.20056	53.18794	47.56136
1190	9.908	981.42139	-43.74350	1533.17993	-128.30252	76.14072	1301.79358	-861.36133	146.99432	1342.02917	578.22974	159.36429	-14.02312	-167.34537	-122.27742	4.62980	-899.80823	301.58469	1.68473	-972.49536	47.64380	49.68636
1191	9.917	982.81708	-43.47488	1531.45898	-128.08871	77.58377	1302.46387	-861.69818	147.00644	1341.72827	565.61188	160.67920	-13.76963	-177.85022	-121.95488	6.16837	-912.38306	302.46530	1.62556	-938.21417	42.51824	52.13041
1192	9.925	984.59454	-43.28101	1529.30811	-128.29642	78.85536	1303.14648	-862.30682	146.97150	1341.18530	552.91327	161.71988	-13.83036	-187.93515	-121.62885	7.98350	-924.91998	303.39993	1.65768	-905.02386	37.95070	54.41945
1193	9.933	986.75079	-43.15408	1526.74268	-128.93495	79.95055	1303.85645	-863.22522	146.87259	1340.40198	540.32343	162.66269	-14.21804	-197.48322	-121.35844	10.18838	-937.44531	304.56113	1.84987	-873.47601	33.95105	55.98121
1194	9.942	989.21741	-43.08429	1523.77429	-129.98956	80.86418	1304.59668	-864.47571	146.69592	1339.38440	527.86713	163.65926	-14.67422	-206.23804	-121.21329	12.97979	-949.94275	306.03284	2.17407	-843.52106	30.35464	56.59194
1195	9.950	991.90344	-43.05722	1520.41589	-131.43242	81.59576	1305.35413	-866.06720	146.43732	1338.13721	515.45740	164.65390	-14.93307	-213.78192	-121.17563	16.53344	-962.42181	307.73892	2.52845	-814.46448	26.86861	56.50549
1196	9.958	994.74799	-43.05569	1516.68567	-133.22685	82.15977	1306.10181	-867.99731	146.10994	1336.66785	503.01782	165.56732	-14.92065	-219.61334	-121.10184	20.88250	-974.98047	309.32407	2.74201	-785.50366	23.18219	56.12497
1197	9.967	997.71967	-43.06949	1512.61279	-135.32208	82.57924	1306.80334	-870.25031	145.73941	1334.99097	490.53333	166.46320	-14.80766	-223.33218	-120.83096	25.90909	-987.65704	310.31873	2.67039	-756.23767	19.07717	55.69085
1198	9.975	1000.78912	-43.10086	1508.25183	-137.65184	82.87493	1307.42847	-872.78973	145.35486	1333.13428	478.00885	167.50253	-14.84691	-224.82144	-120.38460	31.51259	-1000.33038	310.64359	2.36875	-726.68683	14.47885	55.27047
1199	9.983	1003.91510	-43.16037	1503.69092	-140.14159	83.07063	1307.97388	-875.54895	144.98047	1331.14307	465.40308	168.78040	-15.12065	-224.35135	-119.98903	37.68268	-1012.87756	310.70120	2.06371	-697.01526	9.45256	54.85510
1200	9.992	1007.05981	-43.24673	1499.03271	-142.71312	83.20741	1308.46912	-878.42914	144.62177	1329.08032	452.70410	170.22682	-15.53094	-222.68201	-119.76970	44.27418	-1025.31348	310.82901	1.87986	-667.32416	4.17834	54.42756
