# Supplementary material for: Novel Methods for Surface EMG Analysis and Exploration Based on Multi-Modal Gaussian Mixture Models
Source: PLoS One. 2016 Jun 30;11(6):e0157239. doi: 10.1371/journal.pone.0157239 (PMC4928879; doi:10.1371/journal.pone.0157239)
Supplement: S2 File — (ZIP) [file pone.0157239.s002.zip › Haf_horses_walk_data/Haf_h04_w3_emg.anc]

File_Type:	Analog R/C ASCII	Generation#:	2
Board_Type:	NI USB-6225	Polarity:	Bipolar
Trial_Name:	Landegaw	Trial#:	3	Duration(Sec.):	9.999166	#Channels:	64
BitDepth:	16	PreciseRate:	1200.000000
Name	LDL	acc1x	acc1y	acc1z	GM1L	acc2x	acc2y	acc2z	GM2L	acc3x	acc3y	acc3z	GM3L	acc4x	acc4y	acc4z	LDR	acc5x	acc5y	acc5z	GM1R	acc6x	acc6y	acc6z	GM2R	acc7x	acc7y	acc7z	GM3R	acc8x	acc8y	acc8z	BLDL	acc9x	acc9y	acc9z	BGM1L	acc10x	acc10y	acc10z	BGM2L	acc11x	acc11y	acc11z	BGM3L	acc12x	acc12y	acc12z	BLDR
Rate	1200	1200	1200	1200	1200	1200	1200	1200	1200	1200	1200	1200	1200	1200	1200	1200	1200	1200	1200	1200	1200	1200	1200	1200	1200	1200	1200	1200	1200	1200	1200	1200	1200	1200	1200	1200	1200	1200	1200	1200	1200	1200	1200	1200	1200	1200	1200	1200	1200
Range	5000	5000	5000	5000	5000	5000	5000	5000	5000	5000	5000	5000	5000	5000	5000	5000	5000	5000	5000	5000	5000	5000	5000	5000	5000	5000	5000	5000	5000	5000	5000	5000	5000	5000	5000	5000	5000	5000	5000	5000	5000	5000	5000	5000	5000	5000	5000	5000	5000
0.000000	-35	34	85	-56	-111	-39	8	-21	-17	4	-77	-67	-97	-17	-31	-62	-107	30	-88	-34	-109	-27	-108	-72	-70	-5	-102	-21	-72	-75	-151	-78	-229	-644	-3246	-15170	-5304	-19147	-1271	-19164	-8111	-17042	-6638	-14444	-2302	-17074	-8483	-13941	8738
0.000833	-30	38	84	-63	-115	-38	7	-16	-24	1	-80	-66	-101	-17	-32	-62	-104	32	-88	-36	-107	-25	-98	-74	-68	-7	-104	-16	-77	-73	-150	-77	-917	-628	-3192	-15189	-3269	-19058	-1308	-19263	-7576	-16968	-6680	-14640	626	-17015	-8575	-14253	9853
0.001667	-31	36	86	-85	-118	-41	9	-18	-30	4	-76	-66	-98	-16	-31	-63	-102	29	-90	-36	-105	-24	-103	-73	-65	-4	-102	-16	-74	-74	-155	-78	-608	-633	-3135	-15216	278	-19000	-1343	-19353	-6969	-16899	-6745	-14824	3215	-16961	-8647	-14551	-2914
0.002500	-24	37	87	-59	-112	-36	9	-15	-21	3	-78	-67	-96	-15	-31	-59	-99	38	-86	-38	-103	-25	-97	-73	-66	-4	-103	-12	-75	-72	-149	-75	-1037	-655	-3091	-15246	3498	-18968	-1384	-19435	-6433	-16841	-6816	-15003	2732	-16912	-8728	-14854	-664
0.003333	-28	26	84	-59	-110	-35	10	-1	-22	6	-76	-64	-97	-13	-28	-60	-101	33	-87	-32	-104	-24	-101	-72	-66	-1	-99	-14	-70	-72	-151	-75	-572	-700	-3040	-15285	5811	-18964	-1413	-19509	-5946	-16785	-6889	-15163	1178	-16872	-8801	-15113	-308
0.004167	-27	40	84	-59	-109	-38	8	-15	-19	4	-77	-62	-92	-22	-30	-63	-111	32	-84	-32	-107	-25	-103	-70	-64	-4	-100	-15	-78	-72	-147	-77	-361	-758	-2986	-15328	7530	-19025	-1443	-19574	-5494	-16745	-6975	-15315	377	-16837	-8869	-15367	-9457
0.005000	-32	62	86	-61	-110	-36	11	-15	-16	3	-76	-67	-95	-15	-29	-61	-100	29	-88	-35	-104	-25	-101	-73	-66	-4	-98	-14	-73	-69	-147	-74	-439	-837	-2934	-15372	8122	-19043	-1462	-19625	-4841	-16711	-7046	-15441	68	-16814	-8931	-15605	-7720
0.005833	-30	39	86	-62	-110	-34	11	-17	-22	3	-76	-65	-99	-17	-32	-59	-101	33	-88	-25	-110	-26	-104	-70	-66	-1	-101	-15	-75	-74	-150	-75	-589	-920	-2881	-15428	8239	-19116	-1463	-19661	-4211	-16689	-7117	-15557	721	-16797	-8980	-15815	-7445
0.006667	-29	35	84	-63	-110	-36	9	-17	-21	-5	-76	-70	-99	-19	-32	-62	-105	28	-93	-39	-109	-26	-104	-75	-66	-5	-103	-17	-78	-75	-150	-79	-1438	-1024	-2834	-15492	9287	-19209	-1447	-19701	-4057	-16679	-7175	-15656	3182	-16794	-9019	-16009	-13197
0.007500	-32	36	80	-66	-115	-40	6	-21	-26	-1	-79	-72	-100	-22	-32	-64	-102	28	-88	-44	-111	-28	-94	-74	-67	-7	-102	-19	-77	-73	-151	-80	-420	-1115	-2761	-15560	9081	-19307	-1411	-19724	-3762	-16669	-7214	-15740	411	-16793	-9035	-16169	-15567
0.008333	-29	36	85	-63	-109	-30	9	-17	-22	2	-76	-68	-97	-17	-30	-60	-100	32	-88	-35	-105	-25	-101	-72	-67	-4	-94	-16	-76	-73	-150	-75	1159	-1215	-2692	-15629	4984	-19410	-1344	-19734	-2622	-16662	-7226	-15805	-3111	-16794	-9033	-16308	-11354
0.009167	-25	40	87	-58	-107	-32	13	-16	-19	3	-73	-63	-94	-9	-28	-53	-97	38	-84	-31	-103	-19	-99	-68	-67	1	-99	-14	-72	-69	-148	-75	-423	-1307	-2614	-15708	1920	-19514	-1254	-19742	-1870	-16660	-7212	-15868	-1951	-16805	-9012	-16419	-10730
0.010000	-25	42	96	-59	-109	-31	11	-15	-15	5	-70	-64	-95	-14	-30	-57	-98	36	-84	-33	-102	-21	-97	-69	-65	1	-97	-15	-53	-68	-148	-91	553	-1402	-2536	-15800	-1958	-19611	-1136	-19741	-1152	-16655	-7172	-15903	-1149	-16815	-8963	-16515	-15959
0.010833	-24	42	89	-58	-109	-32	16	-13	-19	5	-75	-66	-97	-14	-26	-56	-98	38	-77	-33	-102	-40	-97	-68	-63	0	-100	-16	-76	-68	-146	-74	377	-1487	-2447	-15902	-5339	-19692	-986	-19737	-326	-16645	-7101	-15942	-322	-16828	-8886	-16587	-11152
0.011667	-24	21	88	-61	-108	-14	13	-13	-15	9	-69	-64	-96	-16	-28	-57	-97	35	-83	-33	-104	-22	-100	-68	-61	0	-97	-14	-74	-72	-118	-74	54	-1554	-2353	-16005	-8112	-19754	-809	-19732	359	-16627	-6992	-15973	209	-16823	-8786	-16638	-9794
0.012500	-27	41	86	-60	-114	-33	13	-14	-17	3	-76	-67	-98	-15	-30	-66	-105	36	-84	-30	-108	-24	-100	-68	-64	-1	-100	-16	-75	-72	-147	-75	756	-1624	-2258	-16118	-10292	-19787	-600	-19725	1229	-16596	-6852	-16006	-1957	-16818	-8653	-16673	-13844
0.013333	-26	41	88	-60	-114	-34	13	-13	-19	6	-73	-63	-99	-15	-29	-57	-100	37	-84	-36	-105	-22	-98	-69	-64	-11	-101	-16	-73	-93	-147	-77	939	-1675	-2157	-16239	-13805	-19784	-353	-19720	2368	-16548	-6671	-16031	-3781	-16788	-8495	-16698	-8368
0.014167	-27	39	85	-60	-110	-33	10	-15	-22	2	-74	-66	-94	-17	-34	-61	-104	34	-86	-33	-107	-23	-99	-70	-65	-1	-100	-15	-75	-70	-147	-78	-56	-1709	-2047	-16351	-15246	-19744	-87	-19718	3154	-16478	-6462	-16063	-1090	-16751	-8303	-16703	-575
0.015000	-28	45	87	-60	-112	-35	10	-15	-22	3	-73	-67	-100	-17	-29	-59	-102	33	-87	-36	-111	-22	-122	-73	-65	-7	-99	-16	-78	-74	-149	-77	87	-1733	-1950	-16507	-13824	-19665	217	-19718	4049	-16387	-6226	-16095	1898	-16685	-8086	-16706	-9746
0.015833	-28	39	86	-62	-113	-36	11	-16	-22	2	-76	-67	-100	-19	-31	-58	-79	37	-78	-30	-108	-21	-99	-70	-65	0	-98	-14	-74	-70	-147	-74	-407	-1738	-1843	-16637	-11413	-19534	542	-19719	4763	-16266	-5954	-16134	1811	-16594	-7831	-16694	-6910
0.016667	-26	42	89	-58	-111	-34	10	-11	-16	5	-73	-62	-98	-14	-28	-56	-96	34	-84	-32	-105	-22	-100	-67	-63	1	-98	-16	-73	-67	-145	-73	-276	-1733	-1746	-16780	-9117	-19359	894	-19728	5620	-16122	-5653	-16179	214	-16477	-7554	-16679	519
0.017500	-22	42	89	-56	-108	-31	15	-11	-15	6	-70	-64	-97	-13	-22	-56	-97	36	-82	-30	-102	-18	-97	-67	-62	0	-97	-13	-75	-69	-147	-73	-299	-1719	-1652	-16919	-6518	-19140	1256	-19745	6658	-15941	-5336	-16231	-179	-16329	-7256	-16662	-5594
0.018333	-32	42	91	-72	-112	-36	13	-12	-19	7	-72	-62	-97	-15	-26	-55	-100	36	-84	-30	-108	-23	-99	-85	-65	1	-97	-15	-73	-67	-147	-73	-580	-1696	-1579	-17059	-3527	-18874	1635	-19762	7555	-15737	-5005	-16290	562	-16153	-6937	-16647	-2438
0.019167	-25	38	89	-59	-111	-36	13	-13	-18	10	-66	-64	-100	-16	-6	-56	-103	35	-85	-30	-107	-23	-99	-67	-67	-1	-99	-14	-77	-69	-145	-73	-706	-1668	-1510	-17195	-124	-18559	2026	-19791	8359	-15497	-4658	-16353	1844	-15942	-6604	-16628	2789
0.020000	-26	41	89	-58	-112	-40	9	-15	-19	5	-75	-65	-99	-16	-29	-60	-99	33	-86	-31	-108	-25	-103	-70	-62	-4	-99	-15	-75	-72	-150	-75	-1585	-1636	-1457	-17332	4210	-18205	2414	-19822	8739	-15238	-4304	-16423	4211	-15704	-6252	-16610	-912
0.020833	-28	38	88	-59	-111	-35	11	-16	-19	4	-74	-65	-99	-7	-33	-56	-100	33	-94	-32	-104	-24	-97	-69	-68	0	-100	-16	-74	-73	-148	-76	-1824	-1600	-1420	-17458	8897	-17805	2797	-19861	9047	-14937	-3942	-16496	3174	-15458	-5897	-16599	-1766
0.021667	-33	39	89	-60	-142	-38	11	-15	-18	2	-73	-64	-95	-16	-28	-59	-97	35	-85	-31	-104	-25	-100	-70	-63	-1	-98	-11	-80	-62	-147	-73	273	-1563	-1395	-17578	10007	-17372	3186	-19902	10188	-14629	-3576	-16570	-749	-15120	-5530	-16586	3756
0.022500	-25	40	88	-59	-110	-36	11	-15	-19	3	-76	-65	-97	-17	-32	-61	-91	34	-85	-30	-101	-26	-98	-67	-64	-1	-99	-14	-76	-70	-151	-75	-1232	-1533	-1391	-17690	11846	-16905	3555	-19952	11004	-14293	-3221	-16667	1204	-14785	-5172	-16583	8642
0.023333	-26	41	88	-63	-111	-38	8	-15	-19	3	-76	-67	-98	-17	-30	-60	-100	33	-88	-32	-110	-27	-100	-73	-65	-6	-101	-17	-75	-66	-150	-76	-906	-1511	-1404	-17797	12953	-16418	3900	-20008	11777	-13946	-2858	-16732	2242	-14428	-4820	-16583	5022
0.024167	-29	34	84	-61	-112	-39	9	-17	-25	9	-77	-68	-114	-17	-35	-63	-101	30	-88	-32	-103	-25	-98	-72	-64	-3	-99	-16	-76	-73	-150	-79	-596	-1487	-1429	-17898	13381	-15904	4229	-20062	12667	-13582	-2509	-16810	2954	-14046	-4478	-16588	9937
0.025000	-27	37	85	-62	-111	-38	7	-15	-19	2	-74	-67	-100	-19	-33	-60	-100	32	-87	-34	-108	-26	-100	-70	-68	-3	-99	-13	-62	-70	-150	-74	-893	-1475	-1467	-17985	13239	-15374	4523	-20122	13651	-13209	-2174	-16885	2777	-13652	-4148	-16592	12854
0.025833	-28	36	85	-62	-114	-36	10	-15	-19	3	-76	-68	-101	-16	-33	-42	-104	34	-88	-33	-107	-26	-98	-70	-66	0	-98	-14	-77	-72	-150	-73	-530	-1461	-1514	-18067	12950	-14838	4789	-20180	14718	-12825	-1856	-16958	1262	-13239	-3839	-16605	10070
0.026667	-28	40	87	-62	-115	-40	11	-15	-21	8	-76	-67	-98	-15	-32	-62	-102	33	-88	-31	-110	-25	-100	-72	-65	0	-101	-13	-73	-79	-151	-75	313	-1458	-1571	-18147	10347	-14304	5012	-20245	16201	-12449	-1547	-17026	-1194	-12820	-3552	-16625	12898
0.027500	-26	39	85	-60	-111	-38	10	-15	-21	2	-77	-66	-97	-18	-34	-70	-100	34	-87	-41	-108	-25	-100	-74	-66	-1	-101	-13	-77	-70	-154	-78	-230	-1459	-1630	-18211	8143	-13773	5199	-20320	17462	-12092	-1267	-17072	706	-12402	-3293	-16645	22397
0.028333	-19	41	86	-60	-113	-35	8	-15	-18	4	-74	-65	-97	-16	-32	-60	-101	34	-86	-31	-105	-25	-96	-72	-64	-4	-97	-13	-72	-69	-147	-76	189	-1460	-1687	-18278	7347	-13250	5343	-20367	18721	-11701	-1007	-17147	2898	-11983	-3065	-16667	16813
0.029167	-24	44	88	-56	-108	-32	13	-12	-11	4	-70	-63	-95	-15	-23	-59	-97	37	-83	-31	-104	-22	-95	-65	-63	3	-97	-10	-72	-67	-147	-76	53	-1464	-1747	-18339	6487	-12745	5445	-20398	20006	-11335	-778	-17201	2463	-11573	-2868	-16703	15637
0.030000	-22	43	116	-55	-105	-32	12	-12	-17	7	-69	-64	-95	-14	-28	-58	-98	36	-84	-30	-102	-22	-96	-70	-65	-4	-98	-11	-74	-64	-147	-74	182	-1467	-1795	-18405	5394	-12262	5495	-20481	21517	-10987	-581	-17248	468	-11182	-2701	-16741	23005
0.030833	-25	42	86	-58	-109	-35	12	-14	-15	4	-73	-65	-95	-16	-31	-63	-100	7	-87	-33	-104	-23	-97	-68	-63	-1	-98	-15	-72	-70	-151	-75	350	-1469	-1840	-18463	4431	-11808	5503	-20537	23032	-10656	-417	-17319	-456	-10800	-2574	-16789	17869
0.031667	-23	39	87	-57	-108	-32	21	-16	-22	2	-72	-67	-95	-17	-30	-61	-103	34	-87	-34	-108	-25	-100	-75	-67	-3	-101	-14	-74	-73	-150	-76	164	-1465	-1878	-18527	3232	-11385	5462	-20588	24571	-10344	-290	-17340	-277	-10452	-2481	-16842	16513
0.032500	-27	38	84	-59	-114	-38	8	-15	-22	0	-76	-68	-100	-22	-33	-63	-107	7	-91	-36	-107	-25	-99	-70	-65	0	-102	-14	-74	-69	-150	-79	365	-1458	-1901	-18581	1880	-10994	5391	-20649	26386	-10043	-220	-17377	469	-10117	-2423	-16902	18988
0.033333	-26	39	86	-59	-119	-36	9	-17	-22	4	-75	-67	-99	-17	-30	-60	-101	33	-90	-35	-108	-25	-101	-81	-64	-5	-102	-16	-77	-76	-150	-76	11	-1441	-1918	-18635	1280	-10634	5279	-20684	27908	-9765	-143	-17413	2394	-9813	-2395	-16971	13920
0.034167	-30	38	86	-62	-109	-35	10	-17	-18	5	-73	-67	-97	-17	-35	-62	-100	30	-86	-35	-107	-23	-101	-69	-66	-3	-100	-15	-76	-73	-150	-78	-601	-1425	-1925	-18685	2493	-10310	5139	-20728	29125	-9508	-125	-17447	2773	-9537	-2403	-17047	8975
0.035000	-26	36	82	-61	-111	-36	10	-17	-17	2	-74	-68	-96	-16	-28	-59	-100	32	-87	-36	-105	-22	-100	-70	-67	-3	-101	-13	-74	-70	-146	-74	1738	-1393	-1921	-18729	1324	-10023	4961	-20769	31030	-9271	-145	-17481	-1830	-9292	-2441	-17135	7458
0.035833	-27	38	85	-58	-107	-33	12	-15	-17	5	-70	-81	-95	-16	-27	-60	-113	36	-85	-33	-104	-23	-98	-67	-63	0	-99	-13	-70	-69	-145	-77	709	-1364	-1909	-18764	633	-9770	4763	-20809	32559	-9052	-196	-17514	-757	-9081	-2511	-17233	8631
0.036667	-26	39	88	-56	-112	-18	11	-15	-18	3	-70	-67	-95	-18	-28	-59	-96	36	-83	-32	-105	-26	-98	-69	-60	-1	-102	-15	-74	-68	-151	-76	518	-1324	-1891	-18796	777	-9542	4556	-20851	32464	-8855	-292	-17556	-206	-8895	-2601	-17340	-616
0.037500	-25	39	87	-56	-107	-33	12	-14	-16	8	-74	-65	-95	-14	-27	-63	-100	34	-86	-19	-104	-23	-97	-66	-61	0	-98	-17	-72	-69	-146	-74	1015	-1285	-1871	-18812	997	-9351	4333	-20891	31903	-8680	-412	-17597	643	-8741	-2717	-17463	-3823
0.038333	-24	42	114	-57	-110	-36	11	-17	-17	4	-74	-66	-97	-16	-31	-59	-99	36	-85	-34	-105	-33	-102	-66	-64	-4	-103	-15	-72	-72	-148	-76	429	-1244	-1848	-18820	2139	-9185	4094	-20937	31593	-8526	-564	-17641	1028	-8608	-2860	-17595	-5235
0.039167	-30	38	82	-59	-112	-24	10	-18	-23	5	-67	-50	-99	-18	-29	-62	-103	29	-90	-35	-109	-26	-102	-72	-66	-5	-102	-16	-76	-75	-149	-80	121	-1205	-1833	-18808	4599	-9041	3861	-20986	31190	-8392	-737	-17690	924	-8525	-3009	-17743	-13976
0.040000	-27	39	85	-61	-114	-40	8	-17	-23	1	-77	-68	-100	-19	-35	-63	-103	29	-91	-39	-107	-27	-107	-74	-68	-11	-105	-19	-75	-75	-151	-81	696	-1161	-1802	-18807	5415	-8929	3624	-21030	30800	-8278	-930	-17744	-1918	-8458	-3175	-17895	-20183
0.040833	-31	32	84	-63	-112	-41	8	-21	-21	1	-77	-90	-100	-22	-44	-61	-103	29	-92	-35	-107	-24	-102	-69	-65	-4	-101	-19	-74	-73	-148	-79	-36	-1118	-1781	-18779	6321	-8818	3400	-21045	30422	-8176	-1130	-17796	-975	-8407	-3343	-18055	-16233
0.041667	-28	45	86	-62	-108	-35	13	-15	-19	0	-78	-66	-98	-18	-30	-60	-102	32	-86	-33	-107	-25	-102	-68	-72	-5	-102	-16	-51	-73	-147	-78	387	-1073	-1755	-18740	9496	-8734	3179	-21119	30038	-8096	-1342	-17859	1575	-8385	-3522	-18228	-25127
0.042500	-28	38	86	-58	-109	-35	12	-15	-18	3	-75	-67	-96	-19	-32	-60	-102	29	-86	-31	-105	-23	-102	-68	-66	-3	-99	-16	-73	-70	-145	-77	181	-1033	-1733	-18693	13320	-8665	2970	-21166	29685	-8030	-1559	-17921	2168	-8382	-3698	-18405	-32706
0.043333	-23	39	88	-57	-111	-34	15	-14	-19	4	-75	-65	-97	-15	-30	-59	-101	34	-85	-31	-107	-23	-101	-59	-63	-4	-99	-14	-73	-70	-146	-76	151	-991	-1711	-18636	16372	-8606	2767	-21209	29310	-7982	-1774	-17990	310	-8399	-3875	-18591	-32036
0.044167	-26	40	86	-58	-109	-36	13	-12	-19	9	-73	-64	-97	8	-28	-59	-98	32	-87	-32	-104	-23	-101	-68	-62	-3	-99	-16	-75	-70	-147	-69	591	-956	-1692	-18578	18695	-8562	2578	-21252	28954	-7950	-1982	-18056	-1136	-8433	-4051	-18781	-32677
0.045000	-26	40	87	-57	-108	-34	13	-12	-19	5	-72	-66	-96	-15	-30	-59	-98	36	-84	-68	-109	-22	-99	-68	-66	-5	-96	-16	-77	-70	-146	-76	443	-918	-1665	-18514	19799	-8531	2398	-21288	28602	-7936	-2188	-18129	-1805	-8484	-4227	-18973	-32703
0.045833	-28	40	87	-60	-109	-34	16	-12	-17	6	-60	-62	-97	-15	-30	-48	-102	33	-85	-33	-110	-23	-100	-66	-64	-3	-98	-14	-74	-70	-145	-78	578	-886	-1637	-18453	19705	-8512	2226	-21333	28232	-7938	-2382	-18199	-1787	-8550	-4391	-19171	-32643
0.046667	-24	44	96	-57	-110	-33	12	-14	-18	4	-73	-67	-95	-14	-29	-59	-100	32	-84	-33	-104	-22	-100	-68	-65	-3	-102	-17	-77	-79	-147	-81	82	-853	-1602	-18393	19222	-8508	2059	-21343	27906	-7962	-2564	-18278	-193	-8635	-4554	-19371	-32708
0.047500	-28	36	84	-62	-112	-35	15	-15	-23	4	-75	-69	-100	-16	-32	-64	-126	23	-87	-35	-110	-25	-104	-73	-66	-5	-99	-16	-77	-73	-150	-79	-894	-824	-1567	-18340	19589	-8517	1893	-21351	27560	-8002	-2736	-18346	1219	-8731	-4710	-19563	-32204
0.048333	-28	40	88	-61	-112	-33	13	-14	-21	5	-76	-69	-98	-17	-29	-62	-102	32	-87	-31	-110	-24	-101	-70	-65	15	-100	-18	-75	-73	-147	-77	1381	-792	-1522	-18296	16680	-8553	1726	-21344	27227	-8057	-2901	-18419	-3999	-8849	-4864	-19758	-31870
0.049167	-27	38	86	-62	-114	-34	15	-14	-27	3	-72	-44	-96	-15	-29	-61	-100	35	-85	-32	-105	-23	-98	-68	-61	1	-97	-12	-70	-67	-145	-74	1155	-771	-1467	-18253	11821	-8603	1561	-21316	26907	-8129	-3056	-18482	-4337	-8971	-5012	-19942	-31478
0.050000	-27	41	86	-58	-112	-31	13	-12	-17	6	-73	-64	-99	-14	-33	-60	-97	34	-85	-31	-102	-24	-101	-68	-65	0	-98	-15	-75	-70	-148	-76	70	-736	-1408	-18230	7855	-8680	1385	-21279	26574	-8229	-3205	-18557	-2976	-9123	-5165	-20129	-31059
0.050833	-22	41	87	-60	-110	-32	16	-13	-16	7	-70	-66	-92	-13	-27	-58	-98	38	-82	-33	-102	-24	-98	-68	-66	2	-97	-15	-75	-70	-146	-75	981	-713	-1338	-18218	3347	-8780	1203	-21217	26257	-8344	-3350	-18604	-1609	-9284	-5315	-20300	-30707
0.051667	-27	35	90	-56	-108	-30	15	-14	-18	6	-73	-66	-100	-14	-28	-58	-99	35	-83	-30	-103	-23	-97	-68	-61	2	-97	-11	-74	-69	-147	-76	708	-693	-1266	-18220	-765	-8902	1017	-21138	25944	-8481	-3501	-18680	-1593	-9462	-5468	-20464	-30306
0.052500	-26	41	87	-60	-110	-34	13	-13	-21	7	-74	-66	-97	-13	-27	-60	-111	35	-86	-31	-104	-24	-101	-69	-61	0	-100	-14	-72	-68	-145	-76	228	-677	-1195	-18234	-4194	-9059	814	-21035	25638	-8641	-3658	-18738	-1573	-9658	-5626	-20615	-29935
0.053333	-26	41	89	-62	-110	-33	15	-14	-17	6	-72	-67	-95	-14	-31	-60	-97	35	-86	-30	-100	-21	-99	-69	-78	0	-101	-13	-73	-70	-146	-76	1279	-670	-1111	-18265	-8575	-9245	605	-20913	25332	-8818	-3820	-18794	-4365	-9869	-5794	-20747	-29570
0.054167	-26	40	87	-57	-112	-30	12	-13	-21	-21	-72	-61	-96	-15	-28	-60	-98	35	-83	-32	-105	-24	-102	-72	-65	1	-98	-11	-74	-68	-148	-83	864	-663	-1033	-18309	-13376	-9463	375	-20775	25027	-9018	-3994	-18843	-3753	-10098	-5966	-20870	-29194
0.055000	-23	43	88	-57	-109	-32	12	-12	-17	9	-69	-64	-97	-18	-29	-57	-98	40	-82	-29	-105	-21	-109	-68	-62	2	-96	-13	-70	-67	-146	-74	248	-668	-964	-18366	-15361	-9692	153	-20613	24726	-9233	-4185	-18890	-235	-10339	-6153	-20948	-27982
0.055833	-25	41	88	-56	-108	-32	13	-7	-14	10	-72	-63	-98	-18	-27	-57	-101	35	-84	-28	-103	-22	-100	-68	-65	1	-94	-13	-72	-67	-145	-75	176	-678	-904	-18430	-15535	-9967	-94	-20447	24439	-9470	-4390	-18925	1680	-10594	-6342	-21056	-23608
0.056667	-18	41	90	-57	-85	-31	13	-13	-15	8	-72	-62	-96	-17	-29	-60	-99	34	-84	-30	-104	-26	-101	-68	-66	0	-99	-9	-77	-70	-152	-77	-76	-699	-856	-18512	-15598	-10250	-328	-20261	24152	-9726	-4623	-18960	509	-10866	-6544	-21121	-20184
0.057500	-25	42	88	-61	-112	-38	9	-18	-21	5	-72	-33	-95	-15	-27	-57	-99	33	-83	-30	-107	-22	-100	-69	-64	0	-96	-12	-70	-68	-145	-75	16	-721	-819	-18591	-15376	-10580	-577	-20069	23864	-9993	-4866	-18983	-514	-11145	-6757	-21155	-19416
0.058333	-24	41	89	-58	-109	-33	13	-15	-16	7	-70	-65	-97	-18	-28	-53	-100	35	-86	-51	-108	-24	-100	-72	-66	-4	-101	-15	-77	-72	-147	-78	-509	-756	-804	-18681	-14330	-10886	-826	-19864	23594	-10266	-5137	-19002	-317	-11434	-6973	-21173	-16048
0.059167	-25	40	88	-69	-110	-28	9	-17	-18	6	-72	-64	-98	-17	-27	-59	-103	32	-87	-31	-108	-27	-100	-72	-65	-4	-101	-16	-87	-70	-149	-77	-684	-793	-809	-18766	-13042	-11228	-1077	-19660	23318	-10567	-5416	-19010	359	-11733	-7199	-21163	-13087
0.060000	-26	37	85	-60	-111	-36	11	-17	-22	5	-75	-65	-96	-18	-30	-62	-101	33	-115	-33	-105	-26	-99	-72	-67	-4	-99	-14	-77	-72	-150	-77	-807	-834	-836	-18848	-11358	-11578	-1323	-19450	23043	-10864	-5712	-19010	1758	-12036	-7427	-21136	-11546
0.060833	-27	39	89	-59	-110	-39	16	-16	-15	11	-73	-65	-98	-16	-29	-59	-99	32	-87	-34	-108	-25	-101	-72	-64	-1	-101	-18	-75	-67	-149	-77	-1947	-891	-890	-18915	-8075	-11933	-1567	-19240	22772	-11170	-6025	-19000	3918	-12342	-7659	-21079	-9844
0.061667	-26	39	87	-59	-109	-38	12	-17	-14	6	-72	-64	-97	-16	-29	-59	-99	32	-90	-31	-102	-24	-117	-69	-64	0	-100	-15	-74	-72	-149	-77	-497	-923	-960	-18996	-6177	-12289	-1804	-19030	22509	-11476	-6359	-18980	38	-12648	-7892	-21008	-10676
0.062500	-25	40	88	-60	-110	-35	11	-17	-17	3	-72	-65	-100	-16	-28	-58	-101	33	-85	-32	-107	-25	-98	-73	-66	-1	-100	-17	-73	-66	-146	-74	279	-968	-1062	-19053	-6671	-12644	-2043	-18821	21986	-11784	-6664	-18950	-1476	-12953	-8122	-20907	-3270
0.063333	-25	41	91	-59	-110	-35	13	-13	-17	6	-73	-65	-96	-15	-29	-59	-100	33	-82	-30	-96	-23	-98	-68	-60	-1	-98	-12	-73	-67	-145	-75	-1372	-1008	-1184	-19105	-5799	-13000	-2273	-18611	20228	-12092	-6994	-18906	-163	-13256	-8352	-20796	-585
0.064167	-28	39	90	-56	-109	-35	34	-19	-22	4	-74	-64	-97	-16	-29	-59	-100	34	-84	-32	-105	-24	-98	-70	-68	0	-99	-15	-74	-67	-129	-75	-311	-1044	-1335	-19142	-6098	-13349	-2506	-18408	17971	-12400	-7315	-18847	554	-13559	-8578	-20667	-3357
0.065000	-26	40	88	-57	-107	-33	13	-15	-19	5	-74	-64	-99	-16	-31	-59	-102	30	-88	-35	-104	-25	-100	-70	-66	-3	-103	-17	-74	-70	-149	-77	-305	-1078	-1514	-19165	-6348	-13693	-2736	-18205	16615	-12705	-7639	-18781	388	-13860	-8805	-20524	2734
0.065833	-29	33	87	-60	-113	-33	6	-23	-22	1	-75	-66	-100	-17	-34	-61	-102	30	-88	-33	-105	-23	-98	-76	-68	-4	-101	-15	-75	-77	-148	-78	-496	-1101	-1699	-19176	-6351	-14025	-2964	-18004	14952	-13000	-7941	-18700	399	-14151	-9019	-20362	4228
0.066667	-29	37	88	-57	-109	-34	10	-15	-17	5	-75	-66	-97	-17	-31	-61	-103	28	-88	-32	-98	-24	-100	-74	-65	-6	-99	-16	-74	-69	-150	-77	248	-1125	-1918	-19176	-7397	-14349	-3193	-17800	13490	-13290	-8239	-18610	-2681	-14439	-9228	-20187	567
0.067500	-28	40	88	-61	-109	-29	8	-21	11	5	-76	-66	-98	-18	-33	-63	-100	32	-85	-34	-107	-27	-104	-75	-65	-4	-102	-18	-74	-64	-148	-74	172	-1134	-2149	-19168	-10250	-14658	-3422	-17589	12118	-13574	-8522	-18499	-3972	-14716	-9430	-19996	9049
0.068333	-30	39	89	-60	-114	-36	10	-16	-24	5	-75	-67	-96	-27	-18	-64	-102	30	-87	-31	-107	-24	-101	-72	-66	-3	-102	-14	-76	-66	-148	-75	-289	-1146	-2392	-19158	-11468	-14958	-3656	-17376	10171	-13844	-8783	-18376	-1609	-14982	-9622	-19796	15606
0.069167	-27	42	89	-56	-113	-32	10	-16	-22	7	-74	-64	-98	-12	-29	-58	-100	35	-82	-32	-104	-23	-99	-73	-66	-3	-98	-13	-72	-68	-145	-73	-184	-1144	-2654	-19144	-11619	-15248	-3897	-17159	8486	-14107	-9032	-18243	105	-15241	-9810	-19580	7469
0.070000	-25	39	89	-58	-113	-33	11	-13	-17	5	-70	-67	-96	-12	-28	-61	-107	36	-84	-31	-103	-22	-98	-70	-64	1	-99	-12	-74	-65	-147	-74	-591	-1153	-2938	-19136	-11813	-15524	-4143	-16941	6741	-14362	-9264	-18097	-954	-15494	-9990	-19355	14027
0.070833	-26	28	91	-59	-111	-35	13	-16	-19	5	-72	-67	-95	-14	-28	-61	-96	34	-85	-33	-105	-21	-100	-70	-61	-1	-99	-14	-73	-68	-149	-70	-223	-1154	-3212	-19133	-12086	-15788	-4392	-16715	4784	-14604	-9479	-17942	-2512	-15740	-10168	-19117	19846
0.071667	-28	38	89	-57	-109	-33	13	-14	-17	6	-73	-59	-96	-12	-24	-60	-102	32	-84	-34	-105	-22	-99	-68	-64	0	-98	-12	-74	-66	-146	-72	-367	-1164	-3500	-19141	-12322	-16043	-4649	-16478	2847	-14829	-9674	-17771	-3165	-15975	-10339	-18872	15786
0.072500	-23	35	86	-58	-115	-34	13	-16	-18	3	-74	-67	-98	-13	-30	-60	-101	36	-85	-34	-102	-24	-103	-70	-67	-1	-109	-13	-72	-68	-146	-98	-614	-1176	-3796	-19159	-12773	-16280	-4910	-16250	1038	-15054	-9860	-17593	-3181	-16203	-10503	-18607	20795
0.073333	-26	37	86	-59	-114	-33	10	-15	-22	2	-73	-69	-91	-18	-33	-63	-101	18	-86	-39	-110	-26	-104	-73	-67	-1	-104	-17	-77	-72	-149	-79	-504	-1197	-4096	-19198	-12992	-16508	-5181	-16012	-942	-15266	-10026	-17404	-2257	-16422	-10666	-18338	24387
0.074167	-18	44	81	-63	-115	-36	5	-19	-24	1	-77	-70	-101	-16	-30	-60	-104	30	-87	-33	-101	-25	-126	-70	-67	-6	-99	-14	-74	-68	-148	-76	-1565	-1222	-4387	-19229	-11660	-16712	-5441	-15769	-3592	-15447	-10183	-17200	526	-16626	-10816	-18059	22273
0.075000	-24	38	84	-60	-110	-34	8	-13	-51	6	-73	-66	-97	-14	-28	-59	-98	36	-87	-35	-108	-22	-100	-69	-63	0	-97	-12	-70	-69	-145	-77	-873	-1259	-4696	-19286	-10004	-16900	-5709	-15520	-6221	-15626	-10328	-16988	-1561	-16823	-10965	-17768	22220
0.075833	-22	42	82	-58	-109	-31	12	-13	-15	4	-73	-66	-94	-11	-25	-57	-97	35	-83	-33	-107	-21	-97	-68	-68	0	-98	-12	-50	-67	-144	-74	833	-1308	-4982	-19347	-10766	-17072	-5968	-15276	-8208	-15782	-10462	-16765	-3958	-17008	-11106	-17477	28540
0.076667	-24	39	88	-55	-109	-29	15	-12	-18	8	-68	-64	-95	-10	-28	-59	-97	38	-93	-31	-112	-21	-98	-70	-61	2	-96	-10	-72	-67	-147	-74	-1238	-1369	-5268	-19421	-9478	-17223	-6224	-15034	-10711	-15923	-10586	-16531	-1995	-17184	-11243	-17175	30804
0.077500	-23	44	90	-61	-109	-32	16	-6	-15	7	-68	-64	-91	-11	-22	-56	-97	41	-81	-30	-100	-19	-97	-65	-61	8	-96	-16	-73	-66	-137	-73	-357	-1439	-5545	-19495	-8549	-17352	-6471	-14795	-13192	-16046	-10709	-16302	-742	-17347	-11368	-16875	27007
0.078333	-24	43	87	-59	-107	-32	16	-10	-13	6	-69	-65	-92	-12	0	-58	-98	36	-83	-31	-103	-21	-97	-67	-61	0	-96	-11	-72	-67	-144	-73	-305	-1521	-5814	-19579	-6989	-17461	-6711	-14566	-15732	-16159	-10827	-16053	589	-17496	-11490	-16580	31806
0.079167	-24	42	87	-61	-110	-31	12	-13	-17	6	-73	-67	-95	-14	-27	-59	-100	37	-85	-33	-105	-22	-99	-70	-47	-3	-100	-14	-76	-73	-148	-77	-901	-1606	-6080	-19660	-4552	-17554	-6950	-14346	-18335	-16251	-10944	-15805	1804	-17646	-11604	-16288	32370
0.080000	-28	40	85	-61	-110	-32	15	-16	-18	6	-72	-66	-98	-12	-27	-58	-101	36	-86	-34	-108	-22	-98	-69	-65	0	-99	-13	-74	-68	-147	-77	-363	-1698	-6331	-19737	-1803	-17619	-7171	-14136	-20922	-16326	-11057	-15547	-45	-17745	-11712	-15990	28711
0.080833	-27	60	105	-58	-113	-33	11	-14	-21	2	-74	-68	-98	-17	-28	-59	-102	36	-84	-31	-105	-22	-98	-69	-96	-3	-97	-12	-75	-45	-149	-77	-144	-1790	-6560	-19808	-1211	-17665	-7386	-13938	-23395	-16388	-11169	-15283	-1537	-17847	-11814	-15701	30840
0.081667	-26	39	86	-59	-109	-35	11	-13	-18	6	-76	-56	-98	-18	-29	-59	-100	30	-88	-34	-107	-26	-100	-73	-67	-4	-100	-16	-75	-72	-149	-76	-754	-1889	-6784	-19876	672	-17696	-7591	-13761	-26116	-16450	-11290	-15017	1434	-17926	-11911	-15423	32767
0.082500	-31	38	81	-63	-107	-36	10	-16	-21	2	-77	-68	-101	-21	-29	-59	-101	33	-85	-30	-105	-21	-99	-68	-69	0	-97	-19	-76	-73	-147	-76	-166	-1976	-6987	-19931	4131	-17709	-7790	-13596	-28679	-16472	-11404	-14740	4353	-17981	-12004	-15151	32365
0.083333	-25	39	85	-60	-111	-34	10	-13	-14	6	-74	-63	-96	-41	-30	-59	-99	34	-84	-31	-105	-23	-101	-68	-65	1	-98	-13	-75	-68	-146	-75	-596	-2058	-7176	-19974	7191	-17712	-7987	-13449	-31213	-16507	-11528	-14462	4101	-18016	-12092	-14892	31864
0.084167	-24	37	85	-57	-109	-31	12	-13	-15	4	-73	-63	-99	-19	-30	-57	-102	33	-85	-32	-104	-19	-99	-69	-69	0	-102	-14	-74	-72	-146	-77	-468	-2133	-7349	-20008	9046	-17697	-8176	-13317	-32738	-16523	-11649	-14184	2086	-18029	-12175	-14641	31079
0.085000	-25	40	87	-59	-112	-16	13	-14	-15	4	-73	-63	-95	-21	-28	-58	-99	35	-85	-30	-109	-22	-99	-69	-64	0	-97	-13	-74	-67	-147	-76	-245	-2197	-7504	-20034	10010	-17683	-8367	-13208	-32720	-16535	-11781	-13905	831	-18019	-12269	-14399	31045
0.085833	-25	41	97	-56	-108	-34	12	-13	-17	6	-74	-64	-97	-19	-32	-59	-99	33	-84	-29	-107	-21	-82	-68	-66	-14	-97	-14	-78	-69	-150	-76	-301	-2245	-7645	-20051	9827	-17660	-8552	-13120	-32735	-16544	-11917	-13627	746	-17982	-12364	-14174	30066
0.086667	-24	38	86	-58	-111	-36	11	-13	-18	5	-74	-63	-97	-21	-30	-63	-99	30	-81	-31	-105	-23	-100	-69	-64	0	-99	-13	-76	-70	-149	-77	-233	-2273	-7768	-20062	8887	-17640	-8744	-13052	-32717	-16545	-12064	-13329	1619	-17924	-12457	-13959	28694
0.087500	-33	39	86	-55	-110	-45	15	-13	-19	6	-75	-65	-101	-19	-33	-58	-101	34	-86	-31	-108	-22	-101	-70	-66	-6	-117	-16	-76	-72	-149	-77	-791	-2288	-7877	-20064	8406	-17613	-8931	-13001	-32734	-16542	-12212	-13077	3647	-17841	-12553	-13760	28017
0.088333	-25	39	87	-57	-113	-35	10	-12	-25	6	-74	-59	-96	-18	-30	-59	-99	34	-83	-30	-108	-22	-100	-70	-63	0	-98	-13	-73	-69	-145	-73	-583	-2279	-7957	-20061	7776	-17596	-9120	-12966	-32713	-16519	-12365	-12810	1865	-17737	-12654	-13560	23911
0.089167	-23	40	89	-57	-110	-32	13	-13	-14	9	-72	-65	-95	-15	-28	-58	-97	35	-85	-35	-100	-19	-97	-79	-62	1	-97	-14	-72	-67	-144	-74	1686	-2245	-8030	-20061	3163	-17579	-9311	-12949	-32730	-16498	-12530	-12554	-2704	-17617	-12762	-13379	24139
0.090000	-25	41	86	-59	-108	-35	12	-13	-17	5	-73	-66	-100	-19	-29	-59	-101	32	-88	-31	-107	-24	-102	-73	-66	-5	-100	-15	-73	-70	-149	-76	172	-2194	-8086	-20063	-324	-17574	-9500	-12958	-32718	-16464	-12701	-12310	-1186	-17481	-12878	-13211	28409
0.090833	-28	38	86	-58	-111	-39	11	-17	-21	3	-74	-65	-99	-18	-31	-64	-100	30	-88	-31	-105	-22	-104	-69	-55	-3	-99	-14	-75	-72	-148	-75	642	-2129	-8122	-20061	-3819	-17567	-9684	-12974	-32727	-16419	-12871	-12074	-287	-17328	-12998	-13047	21832
0.091667	-24	40	88	-57	-112	-40	10	-15	-17	5	-59	-63	-99	6	-29	-59	-102	34	-86	-30	-105	-23	-102	-72	-66	0	-100	-15	-72	-68	-147	-75	986	-2045	-8139	-20068	-7107	-17564	-9866	-13005	-32718	-16378	-13046	-11859	251	-17161	-13114	-12896	22008
0.092500	-16	38	88	-56	-109	-35	13	-13	-18	5	-74	-65	-95	-17	-29	-61	-100	35	-87	-30	-108	-24	-100	-93	-66	0	-102	-15	-72	-69	-147	-76	446	-1947	-8139	-20078	-9658	-17565	-10031	-13048	-32728	-16287	-13221	-11654	123	-16987	-13232	-12754	23245
0.093333	-24	40	88	-59	-107	-34	9	-17	-18	-22	-75	-65	-94	-17	-22	-62	-100	34	-85	-30	-104	-23	-104	-70	-67	-3	-102	-14	-74	-72	-147	-74	764	-1831	-8118	-20090	-11219	-17543	-10186	-13096	-32726	-16201	-13394	-11466	-993	-16808	-13350	-12620	17968
0.094167	-25	41	88	-59	-112	-38	13	-15	-18	4	-74	-65	-99	-15	-31	-64	-102	33	-87	-50	-105	-21	-101	-67	-68	-4	-100	-16	-73	-70	-147	-75	1493	-1710	-8093	-20104	-14099	-17552	-10324	-13167	-32724	-16096	-13562	-11308	-3170	-16622	-13467	-12496	16607
0.095000	-26	40	86	-56	-113	-33	12	-16	-19	4	-69	-64	-98	-16	-29	-62	-101	35	-85	-30	-104	-21	-103	-72	-66	0	-99	-12	-74	-69	-145	-72	408	-1580	-8038	-20140	-15433	-17542	-10444	-13238	-32720	-15981	-13716	-11142	-718	-16435	-13574	-12372	23363
0.095833	-22	42	90	-58	-108	-32	12	-12	-15	5	-72	-63	-93	-15	-28	-61	-97	35	-84	-29	-108	-21	-94	-67	-62	1	-99	-13	-70	-67	-144	-73	605	-1448	-7974	-20140	-13938	-17519	-10536	-13312	-32720	-15849	-13862	-11007	2386	-16250	-13670	-12259	14771
0.096667	-23	44	91	-57	-102	-32	15	-14	-15	6	-70	-63	-83	-13	-26	-58	-97	28	-84	-28	-101	-21	-101	-66	-61	0	-97	-13	-69	-67	-144	-72	90	-1316	-7899	-20156	-11453	-17486	-10607	-13392	-32725	-15709	-13992	-10891	2523	-16067	-13756	-12152	10349
0.097500	-39	40	89	-58	-103	-32	16	-14	-15	5	-70	-64	-96	-15	-27	-60	-97	37	-84	-29	-103	-18	-100	-81	-59	0	-99	-15	-64	-68	-144	-75	-147	-1192	-7813	-20174	-8903	-17439	-10643	-13473	-32720	-15556	-14104	-10783	830	-15890	-13827	-12050	15044
0.098333	-25	39	89	-58	-108	-32	12	-21	-19	2	-75	-66	-98	-15	-29	-61	-100	34	-85	-33	-107	-23	-104	-72	-67	-4	-102	-15	-75	-76	-149	-77	-130	-1074	-7718	-20190	-5623	-17380	-10665	-13561	-32733	-15407	-14200	-10707	334	-15728	-13884	-11959	7190
0.099167	-30	36	84	-63	-114	-40	7	-19	-22	1	-75	-68	-101	-16	-31	-63	-104	24	-91	-44	-109	-24	-104	-73	-66	-5	-101	-17	-73	-72	-149	-79	-441	-969	-7614	-20199	-1975	-17296	-10646	-13639	-32725	-15244	-14266	-10629	896	-15562	-13920	-11872	4704
0.100000	-29	37	82	-61	-111	-34	9	-16	-22	0	-76	-68	-101	-16	-32	-63	-103	32	-87	-35	-109	-24	-105	-73	-68	-5	-104	-14	-75	-73	-152	-79	-310	-872	-7502	-20204	1359	-17195	-10601	-13721	-32733	-15083	-14306	-10570	1789	-15411	-13934	-11786	6833
0.100833	-31	16	84	-62	-112	-38	9	-16	-23	3	-75	-67	-98	-17	-32	-62	-102	29	-88	-38	-109	-22	-104	-70	-69	-3	-101	-18	-76	-73	-150	-78	-930	-797	-7394	-20200	5106	-17079	-10528	-13797	-32721	-14927	-14316	-10512	3884	-15269	-13934	-11708	922
0.101667	-25	35	87	-61	-111	-36	9	-16	-24	1	-76	-56	-97	-17	-32	-65	-102	32	-87	-38	-110	-22	-103	-70	-69	-7	-104	-17	-75	-75	-149	-76	-1603	-735	-7275	-20190	9948	-16944	-10411	-13874	-32726	-14772	-14296	-10466	4455	-15137	-13914	-11635	-3779
0.102500	-28	37	85	-63	-109	-34	11	-17	-18	3	-74	-68	-96	-17	-32	-60	-100	29	-90	-36	-105	-23	-103	-70	-65	-5	-103	-22	-74	-73	-150	-77	859	-695	-7175	-20171	11241	-16796	-10311	-13942	-32422	-14627	-14244	-10419	-148	-15018	-13875	-11555	-3987
0.103333	-26	36	89	-60	-113	-36	8	-15	-21	1	-85	-69	-97	-17	-30	-62	-101	33	-85	-36	-107	-22	-101	-69	-68	-7	-103	-15	-75	-69	-148	-76	-303	-665	-7072	-20167	12007	-16634	-10177	-14014	-32046	-14488	-14164	-10379	853	-14915	-13825	-11518	-865
0.104167	-27	36	85	-62	-111	-33	8	-15	-21	5	-73	-67	-96	-17	-34	-62	-102	28	-87	-57	-105	-23	-101	-70	-65	-4	-101	-14	-75	-73	-147	-75	-503	-660	-6982	-20116	12720	-16467	-10022	-14076	-31662	-14361	-14054	-10339	1431	-14820	-13758	-11433	-6969
0.105000	-25	38	86	-55	-113	-36	12	-17	-21	4	-74	-67	-97	-18	-33	-62	-100	33	-87	-34	-107	-24	-101	-68	-66	-6	-102	-16	-75	-52	-151	-76	394	-686	-6903	-20079	12134	-16298	-9861	-14138	-31277	-14250	-13914	-10297	1912	-14744	-13684	-11437	-6946
0.105833	-29	33	82	-60	-110	-36	9	-17	-19	2	-74	-68	-97	-17	-34	-60	-103	27	-90	-38	-98	-26	-103	-70	-65	-6	-103	-15	-74	-72	-148	-79	-46	-699	-6845	-20045	11144	-16118	-9692	-14194	-30912	-14153	-13751	-10252	1848	-14676	-13600	-11411	-4457
0.106667	-26	36	82	-61	-112	-39	8	-18	-21	-1	-78	-63	-101	-21	-36	-62	-103	32	-92	-39	-105	-27	-107	-74	-68	-8	-108	-21	-79	-77	-152	-80	-116	-745	-6804	-20008	10663	-15948	-9532	-14250	-30535	-14070	-13574	-10209	1395	-14624	-13514	-11402	-8490
0.107500	-33	32	81	-64	-122	-42	6	-21	-22	0	-78	-72	-100	-22	-34	-66	-104	23	-90	-40	-110	-28	-101	-74	-68	-6	-104	-17	-77	-73	-150	-82	919	-792	-6775	-19971	7930	-15777	-9353	-14301	-30168	-13985	-13370	-10154	-1809	-14579	-13421	-11398	-9305
0.108333	-31	35	84	-63	-115	-38	-6	-19	-26	2	-74	-69	-99	-18	-34	-62	-100	30	-86	-35	-109	-28	-105	-70	-66	-5	-104	-21	-78	-76	-150	-67	256	-870	-6773	-19937	4587	-15611	-9180	-14341	-29762	-13915	-13159	-10098	-1323	-14545	-13329	-11409	1001
0.109167	-27	40	85	-63	-113	-36	13	-14	-17	4	-74	-67	-100	-16	-32	-60	-99	30	-88	-35	-110	-12	-99	-69	-66	-4	-101	-13	-73	-70	-146	-76	432	-913	-6776	-19906	3012	-15454	-9016	-14379	-28506	-13853	-12928	-10034	895	-14520	-13245	-11429	-2129
0.110000	-26	41	85	-58	-110	-33	12	-15	-15	4	-58	-66	-99	-18	-31	-61	-98	32	-84	-33	-102	-23	-101	-69	-62	-1	-101	-14	-75	-72	-148	-73	315	-973	-6810	-19888	2080	-15309	-8860	-14416	-25525	-13798	-12726	-9972	1612	-14506	-13164	-11465	-7001
0.110833	-26	42	88	-61	-112	-35	11	-11	-17	4	-73	-65	-95	-14	-31	-59	-99	33	-86	-35	-103	-26	-112	-72	-62	-1	-102	-13	-73	-69	-146	-76	215	-1044	-6863	-19881	722	-15179	-8711	-14448	-23120	-13743	-12516	-9903	25	-14497	-13090	-11514	2484
0.111667	-27	42	87	-59	-110	-33	10	-15	-38	4	-72	-67	-98	-6	-31	-59	-98	34	-85	-31	-104	-24	-102	-69	-64	-4	-102	-14	-73	-73	-148	-74	493	-1108	-6933	-19884	-581	-15061	-8550	-14475	-21199	-13691	-12314	-9835	-1421	-14501	-13027	-11570	1152
0.112500	-30	40	86	-60	-112	-34	15	-12	-15	6	-72	-66	-94	-15	-30	-60	-95	34	-86	-32	-130	-26	-102	-67	-61	-3	-99	-13	-73	-69	-146	-74	241	-1169	-7021	-19898	-1711	-14957	-8445	-14495	-18842	-13638	-12131	-9763	-1946	-14503	-12971	-11635	-828
0.113333	-27	40	87	-59	-110	-34	10	-15	-17	6	-73	-65	-96	-15	-35	-61	-98	33	-85	-33	-104	-27	-102	-67	-66	-4	-100	-14	-73	-74	-147	-73	344	-1223	-7127	-19923	-2679	-14864	-8324	-14518	-16691	-13579	-11966	-9692	-1686	-14514	-12925	-11711	5391
0.114167	-27	40	86	-64	-113	-34	10	-14	-18	2	-74	-67	-95	-16	-31	-62	-101	35	-79	-33	-108	-28	-115	-70	-65	-6	-99	-15	-73	-72	-148	-74	-65	-1273	-7244	-19961	-2777	-14786	-8212	-14527	-14613	-13517	-11827	-9619	50	-14521	-12884	-11789	4936
0.115000	-27	40	89	-60	-112	-33	43	-15	-16	6	-73	-68	-98	-17	-31	-61	-100	34	-86	-32	-104	-28	-102	-70	-64	-5	-100	-16	-78	-73	-151	-74	-1107	-1320	-7380	-20008	-656	-14723	-8111	-14537	-13136	-13453	-11717	-9555	1824	-14538	-12856	-11873	2304
0.115833	-28	36	86	-62	-113	-38	8	-16	-21	1	-75	-65	-101	-16	-29	-61	-102	54	-85	-32	-105	-25	-121	-76	-64	-5	-99	-13	-73	-69	-146	-73	878	-1356	-7521	-20061	-298	-14666	-8016	-14544	-11446	-13379	-11631	-9486	-2873	-14546	-12830	-11948	3694
0.116667	-26	40	87	-59	-109	-33	12	-15	-16	6	-73	-65	-95	-41	-30	-59	-101	35	-83	-31	-103	-23	-100	-67	-62	-1	-97	-12	-74	-72	-151	-72	596	-1393	-7674	-20125	-827	-14626	-7927	-14550	-9580	-13305	-11575	-9427	-3101	-14562	-12811	-12027	10465
0.117500	-23	43	88	-56	-109	-32	13	-12	-13	9	-69	-60	-94	-12	-26	-57	-96	39	-81	-30	-105	-21	-96	-65	-62	0	-96	-13	-73	-66	-144	-70	-338	-1425	-7834	-20191	249	-14590	-7841	-14540	-8062	-13225	-11548	-9368	-1755	-14566	-12790	-12081	6845
0.118333	-25	38	90	-58	-110	-14	15	-29	-18	5	-70	-98	-95	-12	-28	-58	-100	37	-83	-28	-103	-22	-98	-68	-64	-5	-97	-14	-72	-65	-147	-73	288	-1492	-8009	-20263	1154	-14567	-7762	-14536	-6669	-13146	-11551	-9322	-158	-14577	-12779	-12159	5058
0.119167	-24	42	87	-62	-114	-38	10	-15	-21	6	-70	-64	-97	-17	-28	-59	-107	36	-84	-27	-107	-24	-104	-72	-66	-3	-97	-13	-75	-73	-151	-74	-250	-1496	-8186	-20336	2955	-14561	-7693	-14536	-5457	-13062	-11576	-9282	475	-14584	-12771	-12209	8964
0.120000	-32	42	88	-61	-113	-34	13	-15	-23	7	-70	-62	-99	-16	-29	-63	-102	36	-84	-31	-108	-22	-99	-72	-67	-3	-96	-14	-72	-69	-149	-78	-576	-1517	-8370	-20405	5708	-14552	-7618	-14530	-4555	-12978	-11623	-9240	947	-14583	-12750	-12252	5762
0.120833	-31	37	87	-60	-109	-34	11	-15	-21	7	-70	-63	-97	-14	-29	-57	-103	37	-83	-32	-103	-17	-119	-75	-64	-1	-95	-13	-74	-72	-146	-75	350	-1565	-8566	-20474	7074	-14547	-7556	-14524	-3596	-12894	-11691	-9210	-2196	-14584	-12726	-12269	1173
0.121667	-25	43	90	-59	-108	-34	13	-7	-15	6	-72	-53	-93	-15	-26	-58	-100	36	-83	-31	-103	-21	-97	-69	-64	0	-96	-13	-75	-68	-147	-74	-216	-1628	-8764	-20540	7349	-14528	-7484	-14519	-2905	-12814	-11778	-9192	-2090	-14576	-12704	-12274	7888
0.122500	-18	42	90	-60	-109	-33	12	-17	-16	7	-70	-63	-95	-14	-26	-59	-99	37	-83	-31	-104	-9	-98	-72	-68	-5	-95	-13	-74	-66	-147	-74	-455	-1642	-8968	-20600	9653	-14562	-7422	-14518	-2528	-12738	-11874	-9175	956	-14566	-12664	-12264	6100
0.123333	-27	41	90	-60	-111	-35	9	-17	-19	5	-68	-63	-99	-15	-28	-61	-102	35	-84	-31	-109	-19	-99	-69	-65	0	-98	-16	-76	-70	-149	-77	-235	-1680	-9181	-20645	12511	-14577	-7362	-14523	-2322	-12672	-11979	-9174	2448	-14554	-12643	-12237	-4019
0.124167	-29	41	87	-64	-113	-39	8	-22	-24	2	-70	-65	-101	-16	-28	-78	-101	34	-85	-30	-110	-17	-99	-70	-65	-1	-95	-14	-74	-68	-147	-74	-392	-1714	-9396	-20711	14254	-14594	-7298	-14529	-2377	-12611	-12082	-9172	992	-14536	-12600	-12188	874
0.125000	-27	13	87	-59	-110	-24	15	-15	-18	4	-70	-65	-97	-15	-27	-58	-102	33	-84	-30	-107	-19	-96	-69	-64	0	-98	-15	-81	-68	-148	-76	-93	-1755	-9619	-20761	14859	-14615	-7234	-14541	-2457	-12554	-12184	-9184	-664	-14514	-12551	-12122	-1008
0.125833	-26	41	90	-61	-109	-32	13	-13	-22	3	-73	-65	-96	-15	-29	-57	-98	36	-90	-28	-104	-19	-97	-76	-66	-3	-99	-15	-75	-68	-148	-75	-92	-1779	-9840	-20809	14554	-14640	-7173	-14555	-2668	-12511	-12282	-9198	-1137	-14489	-12498	-12041	-7876
0.126667	-28	40	87	-62	-111	-33	13	-15	-16	2	-70	-66	-96	-13	-29	-65	-99	32	-84	-32	-105	-18	-96	-70	-66	-1	-97	-15	-75	-70	-147	-76	-63	-1807	-10070	-20851	13303	-14662	-7114	-14580	-2949	-12478	-12370	-9223	-529	-14458	-12441	-11943	-6145
0.127500	-32	41	89	-62	-113	-33	15	-16	-22	2	-73	-66	-96	-15	-30	-60	-101	34	-85	-33	-108	-19	-99	-74	-78	-5	-100	-15	-76	-69	-148	-76	-91	-1823	-10292	-20892	11515	-14695	-7053	-14604	-3341	-12448	-12445	-9244	828	-14425	-12375	-11826	-8606
0.128333	-29	40	88	-59	-96	-31	13	7	-21	4	-70	-64	-96	-12	-28	-58	-101	33	-84	-30	-103	-17	-96	-73	-63	0	-97	-9	-74	-68	-146	-76	-945	-1835	-10513	-20929	10559	-14715	-6991	-14635	-4064	-12425	-12492	-9276	2714	-14388	-12307	-11695	-13864
0.129167	-22	44	90	-59	-109	-31	16	-12	-17	4	-69	-62	-92	-11	-45	-56	-97	39	-83	-28	-99	-15	-96	-68	-62	1	-99	-10	-70	-66	-144	-72	549	-1840	-10726	-20965	7809	-14744	-6925	-14668	-4514	-12417	-12529	-9315	-1279	-14344	-12235	-11549	-16378
0.130000	-25	40	87	-60	-107	-27	15	-10	-18	5	-69	-60	-94	-12	-26	-53	-102	37	-82	-29	-104	-16	-94	-69	-63	3	-96	-12	-73	-61	-144	-58	1503	-1835	-10939	-21003	2447	-14770	-6866	-14724	-4450	-12416	-12540	-9350	-2602	-14302	-12157	-11393	-11997
0.130833	-26	42	89	-61	-109	-32	16	-16	-22	2	-74	-64	-94	-14	-29	-58	-97	37	-77	-29	-105	-15	-96	-67	-65	0	-97	-12	-73	-69	-145	-74	-118	-1835	-11139	-21042	-1315	-14794	-6807	-14772	-4614	-12425	-12530	-9391	-963	-14252	-12097	-11220	-13846
0.131667	-26	43	88	-58	-110	-31	15	-14	-28	4	-74	-63	-97	-15	-29	-58	-100	33	-86	-33	-108	-23	-99	-70	-64	0	-99	-15	-75	-73	-146	-77	951	-1839	-11334	-21085	-5663	-14825	-6751	-14830	-4546	-12445	-12497	-9438	170	-14210	-12015	-11041	-18937
0.132500	-28	37	84	-63	-114	-35	9	-17	-21	2	-77	-68	-100	-16	-30	-59	-98	34	-86	-34	-101	-24	-99	-70	-66	-1	-99	-18	-73	-69	-145	-76	753	-1814	-11507	-21124	-9277	-14837	-6693	-14891	-4342	-12467	-12442	-9481	352	-14162	-11940	-10857	-15755
0.133333	-27	38	86	-63	-111	-33	9	-12	-17	3	-73	-67	-97	-15	-29	-60	-101	32	-88	-33	-104	-21	-100	-73	-67	0	-100	-18	-76	-68	-147	-65	126	-1807	-11667	-21167	-12031	-14853	-6640	-14957	-4120	-12497	-12364	-9524	631	-14112	-11866	-10651	-17180
0.134167	-27	38	87	-61	-113	-35	11	-16	-21	2	-75	-68	-96	-17	-28	-65	-102	35	-85	-15	-112	-22	-99	-69	-66	0	-101	-16	-77	-68	-144	-74	1046	-1785	-11811	-21206	-14841	-14868	-6586	-15027	-3554	-12519	-12267	-9566	-1889	-14063	-11792	-10443	-22785
0.135000	-27	40	85	-42	-110	-32	12	-14	-16	5	-76	-63	-94	-14	-29	-59	-99	32	-87	-31	-104	-19	-99	-68	-65	3	-98	-14	-72	-68	-148	-73	835	-1775	-11937	-21241	-18106	-14876	-6538	-15101	-2912	-12578	-12150	-9611	-2114	-14017	-11723	-10230	-18178
0.135833	-26	41	89	-59	-108	-32	12	-16	-17	5	-72	-64	-95	-15	-30	-58	-96	36	-85	-29	-101	-23	-99	-60	-64	0	-98	-15	-75	-70	-145	-74	127	-1772	-12052	-21283	-18518	-14880	-6497	-15174	-2532	-12631	-12023	-9657	954	-13996	-11655	-10009	-15390
0.136667	-23	42	87	-62	-108	-32	15	-14	-27	5	-72	-64	-94	-12	-28	-57	-95	35	-87	-32	-102	-22	-98	-68	-65	0	-99	-11	-74	-66	-146	-73	97	-1779	-12148	-21325	-16768	-14886	-6459	-15256	-1992	-12686	-11884	-9704	2847	-13939	-11586	-9789	-25297
0.137500	-29	43	90	-59	-105	-30	16	-16	-17	7	-70	-64	-94	-13	-29	-56	-96	36	-83	-16	-99	-19	-98	-69	-56	0	-97	-13	-75	-69	-145	-70	-608	-1792	-12227	-21361	-14538	-14883	-6431	-15340	-1618	-12752	-11739	-9752	1716	-13910	-11516	-9570	-22300
0.138333	-25	43	93	-58	-107	-33	13	-32	-17	7	-70	-62	-96	-14	-28	-58	-97	38	-87	-32	-108	-24	-100	-67	-63	-3	-98	-14	-64	-69	-146	-74	-341	-1819	-12297	-21403	-12050	-14889	-6412	-15433	-1370	-12824	-11591	-9797	162	-13890	-11463	-9356	-20942
0.139167	-27	41	86	-60	-109	-36	11	-21	-17	3	-72	-65	-124	-18	-33	-61	-98	34	-93	-36	-105	-24	-105	-70	-64	-3	-101	-18	-77	-78	-151	-76	-597	-1856	-12360	-21441	-8625	-14889	-6396	-15526	-1269	-12906	-11446	-9850	-98	-13880	-11411	-9141	-28600
0.140000	-27	38	64	-63	-115	-34	9	-21	-22	3	-76	-70	-99	-21	-33	-63	-102	33	-92	-40	-109	-28	-103	-74	-67	-5	-103	-17	-73	-80	-152	-77	-866	-1913	-12415	-21480	-5102	-14894	-6390	-15626	-1212	-12992	-11304	-9901	197	-13878	-11354	-8928	-27538
0.140833	-28	34	81	-64	-114	-38	7	-21	-24	1	-78	-68	-100	-21	-34	-64	-99	30	-94	-34	-108	-27	-103	-67	-69	-8	-101	-18	-76	-73	-153	-78	-844	-1964	-12456	-21512	-1707	-14894	-6381	-15723	-1298	-13077	-11161	-9960	916	-13884	-11300	-8729	-27210
0.141667	-27	39	86	-62	-115	-51	9	-19	-19	11	-75	-65	-97	-18	-32	-62	-102	34	-88	-35	-109	-27	-105	-73	-63	-5	-100	-15	-78	-74	-150	-75	-1866	-2017	-12497	-21539	2788	-14902	-6381	-15827	-1991	-13171	-11025	-10001	2905	-13899	-11249	-8526	-32251
0.142500	-27	39	85	-63	-110	-35	10	-17	-19	4	-74	-65	-97	-19	-31	-62	-104	32	-83	-35	-108	-24	-101	-69	-65	-4	-101	-18	-73	-69	-151	-77	-1176	-2098	-12540	-21572	6779	-14911	-6382	-15935	-2666	-13272	-10898	-10019	-260	-13927	-11207	-8341	-32700
0.143333	-24	40	88	-63	-113	-36	10	-17	-10	6	-70	-63	-95	-17	-32	-61	-98	35	-86	-32	-105	-27	-102	-73	-65	0	-99	-16	-75	-70	-146	-75	508	-2172	-12565	-21603	7023	-14933	-6385	-16051	-2684	-13381	-10780	-10102	-3313	-13966	-11165	-8172	-32501
0.144167	-24	42	89	-60	-110	-38	10	-16	-17	5	-73	-66	-97	-19	-29	-53	-100	36	-67	-34	-107	-24	-99	-68	-65	-1	-98	-15	-75	-69	-149	-76	-1310	-2248	-12630	-21633	8119	-14967	-6386	-16171	-3176	-13491	-10675	-10153	-1500	-14015	-11130	-8014	-32711
0.145000	-26	40	86	-61	-111	-38	11	-16	-17	7	-74	-64	-97	-18	-29	-59	-101	34	-84	-32	-107	-25	-98	-70	-66	-3	-98	-14	-75	-53	-147	-76	-559	-2323	-12680	-21657	7796	-15002	-6384	-16298	-3691	-13603	-10570	-10203	-733	-14069	-11096	-7870	-32304
0.145833	-25	40	86	-62	-109	-34	13	-16	-22	4	-73	-64	-96	-18	-30	-59	-101	37	-86	-49	-108	-25	-99	-68	-64	-1	-102	-16	-74	-68	-151	-77	-425	-2394	-12740	-21685	6715	-15053	-6376	-16421	-4100	-13719	-10483	-10254	-618	-14132	-11069	-7743	-31884
0.146667	-25	40	85	-59	-112	-35	15	-15	-18	4	-74	-64	-95	-17	-29	-60	-100	34	-85	-34	-107	-26	-99	-73	-66	-4	-101	-15	-74	-69	-149	-77	-763	-2459	-12798	-21709	5611	-15115	-6366	-16525	-4507	-13836	-10393	-10305	-469	-14199	-11046	-7629	-31536
0.147500	-27	38	85	-60	-113	-36	10	-14	-19	5	-73	-64	-102	-22	-32	-62	-104	34	-85	-33	-119	-28	-99	-70	-67	-4	-99	-14	-77	-72	-149	-76	-68	-2519	-12861	-21735	4202	-15182	-6348	-16676	-4646	-13942	-10310	-10351	-2775	-14268	-11030	-7538	-31100
0.148333	-26	40	94	-60	-109	-34	11	-15	-21	6	-74	-65	-98	-17	-29	-59	-103	34	-86	-36	-107	-25	-100	-73	-69	-5	-102	-22	-77	-76	-148	-76	373	-2572	-12922	-21757	124	-15261	-6322	-16805	-4508	-14052	-10228	-10398	-4661	-14343	-11011	-7465	-30748
0.149167	-27	37	86	-58	-108	-36	9	-15	-23	5	-72	-62	-96	-19	-25	-61	-99	34	-84	-32	-104	-24	-97	-72	-62	2	-97	-12	-70	-67	-149	-75	-292	-2606	-12981	-21777	-2905	-15345	-6286	-16923	-4606	-14148	-10145	-10443	-2327	-14414	-10994	-7406	-30358
0.150000	-22	43	87	-57	-132	-38	13	-14	-16	8	-70	-60	-95	-14	-26	-57	-100	36	-82	-32	-102	-22	-96	-69	-64	-1	-101	-13	-74	-66	-139	-73	146	-2635	-13040	-21794	-4179	-15443	-6249	-17039	-4539	-14235	-10066	-10487	189	-14481	-10985	-7369	-29981
0.150833	-29	40	86	-57	-109	-33	13	-14	-17	5	-68	-62	-95	-16	-29	-58	-100	33	-84	-29	-102	-23	-110	-68	-64	2	-98	-11	-73	-66	-147	-76	-174	-2658	-13087	-21813	-5060	-15546	-6201	-17144	-4406	-14310	-9978	-10531	-145	-14550	-10987	-7349	-29612
0.151667	-22	42	89	-59	-112	-33	15	-22	-16	13	-70	-62	-98	-15	-28	-56	-98	37	-81	-31	-105	-22	-96	-68	-63	0	-101	-13	-70	-67	-163	-75	116	-2668	-13128	-21828	-6433	-15650	-6148	-17238	-4131	-14372	-9887	-10576	-1946	-14612	-10963	-7349	-29224
0.152500	-25	39	85	-58	-107	-34	15	-11	-18	5	-69	-62	-98	-15	-26	-58	-124	35	-84	-28	-101	-21	-99	-72	-63	1	-99	-12	-73	-66	-146	-76	121	-2679	-13154	-21839	-7852	-15755	-6093	-17320	-3697	-14416	-9787	-10617	-2735	-14671	-10952	-7363	-28035
0.153333	-26	42	87	-59	-107	-35	12	-12	-22	7	-73	-64	-97	-16	-27	-58	-101	35	-84	-31	-107	-24	-101	-69	-64	-4	-100	-14	-76	-69	-147	-81	-12	-2680	-13165	-21851	-8923	-15860	-6026	-17389	-3249	-14448	-9692	-10659	-2469	-14720	-10939	-7399	-24513
0.154167	-26	42	82	-59	-110	-32	15	-9	-18	7	-72	-63	-97	-14	-26	-57	-101	36	-90	-31	-102	-22	-101	-67	-61	0	-101	-12	-70	-68	-144	-75	132	-2688	-13159	-21851	-9603	-15955	-5952	-17441	-2883	-14465	-9578	-10693	-1266	-14761	-10920	-7446	-22089
0.155000	-23	41	105	-58	-110	-31	15	-12	-19	6	-69	-63	-94	-12	-27	-57	-98	38	-82	-29	-103	-21	-99	-68	-62	0	-101	-12	-72	-68	-150	-73	-715	-2685	-13134	-21848	-8719	-16041	-5885	-17472	-2712	-14462	-9466	-10728	1529	-14798	-10897	-7507	-20826
0.155833	-24	42	88	-58	-109	-33	15	-11	-16	9	-68	-63	-95	-13	-29	-70	-98	32	-85	-12	-107	-22	-98	-68	-63	0	-95	-11	-70	-67	-143	-73	-672	-2695	-13098	-21843	-6635	-16115	-5808	-17490	-2704	-14445	-9348	-10751	618	-14824	-10861	-7576	-19877
0.156667	-26	44	87	-56	-109	-33	-4	-12	-18	5	-84	-63	-96	-12	-31	-61	-98	34	-84	-32	-103	-23	-102	-70	-62	-1	-100	-13	-74	-72	-150	-76	1403	-2718	-13042	-21828	-7614	-16170	-5732	-17494	-1824	-14420	-9231	-10779	-3571	-14848	-10844	-7666	-16062
0.157500	-26	42	85	-60	-112	-34	11	-13	-19	4	-73	-65	-97	-12	-33	-61	-99	34	-85	-34	-105	-22	-99	-66	-63	-1	-97	-11	-72	-67	-145	-75	-455	-2721	-12968	-21805	-6952	-16216	-5649	-17478	-959	-14375	-9104	-10790	-1561	-14864	-10804	-7758	-9034
0.158333	-24	53	89	-58	-114	-31	15	-11	-18	5	-72	-66	-95	-12	-29	-59	-100	34	-86	-32	-107	-22	-100	-66	-64	-10	-102	-14	-96	-70	-146	-75	-198	-2751	-12879	-21780	-5484	-16239	-5564	-17457	-307	-14328	-8983	-10795	39	-14869	-10765	-7863	-11317
0.159167	-27	38	84	-59	-110	-35	9	-14	-18	3	-76	-69	-98	-17	-32	-59	-108	30	-87	-39	-107	-26	-100	-70	-64	-6	-100	-15	-76	-74	-150	-76	-32	-2784	-12783	-21745	-3252	-16246	-5479	-17413	420	-14263	-8864	-10792	1517	-14876	-10720	-7967	-7239
0.160000	-28	35	86	-58	-113	-39	9	-16	-21	3	-74	-67	-99	-15	-31	-62	-99	32	-85	-33	-107	-22	-101	-73	-65	-10	-99	-16	-75	-95	-154	-76	-483	-2822	-12667	-21702	-215	-16221	-5393	-17364	1275	-14204	-8749	-10776	1933	-14875	-10669	-8072	-1726
0.160833	-28	39	86	-61	-111	-38	12	-14	-22	5	-72	-66	-96	-16	-31	-62	-101	30	-73	-31	-103	-25	-101	-69	-63	-1	-98	-15	-73	-72	-150	-76	-210	-2869	-12546	-21655	3222	-16182	-5300	-17303	2043	-14135	-8635	-10754	546	-14869	-10604	-8185	-2178
0.161667	-24	27	86	-60	-110	-35	7	-14	-17	5	-73	-72	-97	-17	-30	-60	-98	33	-85	-35	-103	-22	-97	-68	-64	-3	-102	-19	-75	-69	-150	-77	391	-2921	-12422	-21595	4500	-16119	-5209	-17235	3159	-14070	-8532	-10718	-1878	-14861	-10548	-8296	1049
0.162500	-24	39	87	-59	-110	-35	13	-13	-18	1	-70	-63	-94	-16	-30	-60	-101	18	-83	-33	-104	-23	-96	-69	-63	-3	-99	-16	-73	-67	-147	-78	-661	-2975	-12288	-21533	6432	-16047	-5120	-17162	4011	-13998	-8438	-10673	507	-14863	-10487	-8407	13187
0.163333	-19	43	88	-58	-108	-16	12	-11	-14	3	-72	-66	-96	-18	-30	-60	-99	32	-84	-31	-104	-23	-98	-67	-61	-3	-98	-42	-77	-69	-141	-74	-474	-3035	-12160	-21468	9902	-15955	-5027	-17080	4878	-13928	-8358	-10615	3550	-14844	-10421	-8520	10014
0.164167	-27	39	88	-61	-110	-36	10	-15	-18	4	-73	-66	-96	-60	-31	-61	-99	32	-84	-32	-107	-24	-98	-69	-64	-4	-98	-16	-72	-68	-147	-73	-774	-3089	-12031	-21394	13029	-15844	-4944	-16998	5655	-13860	-8286	-10549	3875	-14833	-10358	-8628	9954
0.165000	-25	42	85	-59	-107	-34	16	-15	-17	4	-73	-66	-99	-21	-33	-60	-100	33	-87	-34	-107	-23	-99	-50	-67	-4	-99	-22	-78	-79	-152	-79	-767	-3144	-11905	-21319	14959	-15746	-4857	-16915	6319	-13804	-8234	-10480	2160	-14830	-10304	-8737	20720
0.165833	-28	37	86	-62	-116	-40	7	-17	-21	0	-75	-68	-101	-21	-40	-64	-102	9	-90	-36	-112	-25	-101	-69	-64	-4	-100	-17	-75	-70	-150	-76	-628	-3194	-11781	-21244	16363	-15630	-4776	-16827	7100	-13743	-8191	-10403	1182	-14820	-10242	-8836	19374
0.166667	-28	37	85	-62	-112	-35	11	-21	-18	2	-91	-66	-101	-24	-32	-62	-104	29	-87	-33	-105	-26	-102	-72	-68	-6	-102	-16	-76	-70	-161	-77	-850	-3244	-11658	-21165	17380	-15510	-4694	-16737	7888	-13690	-8159	-10326	1087	-14819	-10192	-8939	21114
0.167500	-28	36	86	-62	-115	-38	9	-19	-18	3	-75	-66	-99	-21	-35	-61	-97	34	-88	-38	-116	-26	-103	-70	-68	-5	-103	-18	-78	-72	-151	-78	-484	-3270	-11538	-21084	17425	-15404	-4623	-16643	8692	-13637	-8140	-10236	1113	-14812	-10139	-9037	29047
0.168333	-27	43	86	-51	-112	-33	11	-16	-22	3	-74	-65	-98	-19	-32	-62	-99	33	-87	-33	-108	-21	-102	-69	-64	-5	-103	-15	-69	-72	-150	-75	-700	-3286	-11416	-21001	16713	-15293	-4544	-16543	9533	-13587	-8130	-10155	2173	-14807	-10099	-9132	30247
0.169167	-24	42	87	-58	-108	-32	13	-15	-17	8	-70	-62	-94	-22	-28	-70	-100	34	-85	-31	-104	-23	-100	-70	-64	-1	-98	-15	-72	-67	-147	-75	-1133	-3297	-11296	-20908	15903	-15195	-4477	-16442	10372	-13549	-8131	-10075	1782	-14807	-10057	-9219	30382
0.170000	-24	42	84	-59	-109	-32	15	-13	-17	7	-72	-63	-93	-15	-28	-58	-99	36	-86	-30	-102	-19	-99	-67	-65	-10	-100	-13	-69	-66	-147	-75	1342	-3295	-11169	-20833	11067	-15102	-4413	-16332	12075	-13497	-8140	-9998	-3532	-14808	-10029	-9320	32005
0.170833	-27	39	91	-59	-110	-31	13	-15	-21	6	-69	-62	-98	-9	-27	-61	-103	34	-85	-43	-105	-22	-99	-69	-65	-3	-98	-13	-73	-68	-147	-75	476	-3278	-11041	-20752	5790	-15026	-4349	-16218	13897	-13459	-8155	-9928	-2840	-14807	-10007	-9406	32767
0.171667	-47	49	89	-58	-109	-33	13	9	-19	6	-70	-63	-97	-16	-28	-59	-103	34	-86	-30	-107	-22	-99	-70	-64	0	-97	-16	-76	-69	-148	-90	503	-3250	-10908	-20674	976	-14959	-4286	-16101	15905	-13417	-8175	-9863	-1938	-14813	-9987	-9499	32767
0.172500	-25	38	89	-57	-109	-34	11	-17	-16	6	-72	-61	-97	-15	-31	-66	-102	58	-113	-32	-104	-23	-103	-70	-67	0	-100	-13	-73	-68	-148	-78	984	-3212	-10766	-20593	-3714	-14907	-4232	-15978	18138	-13383	-8197	-9805	-301	-14814	-9973	-9589	32767
0.173333	-27	39	89	-60	-127	-29	12	-18	-22	2	-75	-64	-99	-17	-32	-61	-102	32	-87	-35	-108	-25	-101	-70	-63	-6	-103	-16	-75	-72	-149	-79	387	-3167	-10620	-20517	-7208	-14867	-4174	-15839	20369	-13350	-8224	-9757	370	-14823	-9962	-9686	32767
0.174167	-27	39	86	-61	-115	-38	10	-18	-24	4	-90	-64	-98	-15	-29	-58	-100	35	-86	-35	-107	-22	-99	-69	-65	0	-99	-13	-74	-69	-147	-77	230	-3105	-10448	-20437	-8668	-14826	-4109	-15689	22552	-13312	-8243	-9711	123	-14822	-9947	-9778	32767
0.175000	-33	41	89	-59	-112	-34	16	-15	-19	8	-70	-62	-100	-14	-28	-57	-102	34	-86	-32	-107	-19	-96	-68	-67	0	-103	-11	-76	-68	-148	-76	1007	-3045	-10289	-20357	-10080	-14800	-4058	-15535	25027	-13275	-8263	-9670	-2690	-14826	-9933	-9879	32767
0.175833	-25	43	89	-56	-110	-31	15	-16	-21	7	-70	-60	-95	-8	-27	-55	-100	35	-81	-29	-102	-18	-99	-67	-69	0	-99	-9	-74	-69	-145	-77	98	-2976	-10107	-20281	-10109	-14777	-4002	-15370	27253	-13235	-8277	-9637	-1411	-14829	-9920	-9984	32767
0.176667	-26	42	90	-56	-103	-30	6	-15	-15	10	-73	-62	-95	-12	-27	-55	-100	37	-82	-31	-102	-19	-97	-65	-60	2	-98	-10	-79	-68	-146	-73	55	-2909	-9925	-20207	-7395	-14749	-3949	-15196	29352	-13204	-8289	-9615	1431	-14829	-9891	-10093	32409
0.177500	-22	45	93	-56	-105	-29	17	-12	-15	9	-70	-61	-93	-11	-27	-48	-91	38	-82	-29	-134	-18	-96	-67	-62	1	-98	-8	-69	-66	-144	-74	-163	-2846	-9730	-20137	-3705	-14739	-3894	-15010	31335	-13169	-8312	-9591	2256	-14831	-9857	-10207	31990
0.178333	-7	42	90	-53	-112	-29	12	-15	-16	10	-72	-62	-94	-11	-25	-56	-100	36	-84	-29	-103	-19	-102	-22	-62	-7	-97	-10	-78	-69	-145	-75	-556	-2788	-9541	-20073	81	-14722	-3856	-14816	32710	-13139	-8301	-9577	770	-14836	-9814	-10327	31629
0.179167	-27	42	88	-58	-109	-33	12	-17	-21	6	-76	-55	-110	-14	-29	-57	-100	33	-86	-33	-103	-21	-99	-70	-62	-1	-101	-13	-74	-72	-148	-76	-361	-2735	-9350	-20002	4057	-14705	-3817	-14614	32767	-13113	-8306	-9565	-252	-14839	-9765	-10454	31205
0.180000	-30	39	85	-51	-109	-32	11	-17	-15	6	-73	-64	-94	-14	-29	-59	-99	34	-85	-33	-107	-18	-100	-69	-63	1	-99	-13	-70	-72	-119	-77	-444	-2683	-9156	-19949	7838	-14678	-3782	-14405	32755	-13083	-8300	-9547	-350	-14843	-9700	-10579	30821
0.180833	-25	42	88	-58	-112	-34	8	-16	-19	4	-74	-67	-98	-19	-32	-58	-79	32	-85	-36	-105	-24	-100	-70	-66	-1	-101	-15	-77	-72	-149	-77	-556	-2640	-8962	-19893	11053	-14646	-3752	-14197	32767	-13062	-8292	-9537	213	-14843	-9619	-10705	30452
0.181667	-10	37	87	-61	-109	-35	9	-16	-18	5	-76	-65	-97	-16	-34	-59	-100	32	-90	-35	-108	-24	-101	-73	-65	0	-102	0	-75	-74	-150	-79	-1003	-2602	-8776	-19841	14296	-14610	-3734	-13974	32767	-13042	-8282	-9523	1967	-14848	-9532	-10839	30054
0.182500	-31	40	85	-62	-113	-39	7	-21	-22	3	-79	-69	-100	-19	-34	-59	-102	32	-83	-35	-110	-24	-101	-73	-66	-3	-100	-17	-77	-73	-149	-77	-1740	-2568	-8588	-19790	18251	-14568	-3722	-13746	32767	-13028	-8254	-9509	3333	-14850	-9423	-10958	27866
0.183333	-24	38	84	-78	-111	-38	6	-16	-22	3	-77	-65	-99	-15	-31	-60	-101	28	-85	-36	-108	-23	-101	-72	-68	-1	-99	-17	-76	-97	-149	-78	383	-2537	-8406	-19742	19003	-14518	-3721	-13526	32767	-13021	-8246	-9495	-1793	-14855	-9314	-11079	21142
0.184167	-26	39	85	-60	-111	-34	8	-17	-16	5	-97	-67	-98	-15	-5	-57	-97	33	-84	-34	-107	-22	-100	-70	-65	-3	-99	-17	-75	-73	-150	-79	123	-2536	-8226	-19696	18067	-14460	-3733	-13298	32767	-13021	-8225	-9479	-2154	-14868	-9193	-11187	21494
0.185000	-29	38	85	-60	-109	-38	8	-16	-17	5	-73	-65	-99	-18	-30	-59	-102	33	-95	-33	-108	-22	-100	-65	-66	-3	-98	-17	-74	-70	-149	-76	-510	-2475	-8051	-19658	17567	-14404	-3750	-13072	32767	-13025	-8205	-9461	-1390	-14871	-9057	-11288	17579
0.185833	-27	37	85	-60	-110	-36	6	-15	-21	-18	-75	-67	-98	-18	-34	-61	-100	30	-90	-36	-107	-25	-102	-73	-65	-4	-103	-17	-75	-73	-152	-77	457	-2447	-7878	-19615	15884	-14342	-3781	-12857	32459	-13037	-8181	-9451	-577	-14886	-8926	-11378	8490
0.186667	-30	36	80	-63	-114	-51	4	-16	-21	4	-79	-65	-97	-16	-36	-62	-103	32	-87	-36	-109	-25	-105	-73	-65	-4	-100	-17	-73	-74	-144	-79	91	-2415	-7705	-19578	14078	-14285	-3822	-12647	32022	-13056	-8152	-9434	-500	-14893	-8788	-11457	4942
0.187500	-27	37	84	-59	-110	-35	8	-16	-23	2	-78	-57	-101	-18	-36	-63	-104	33	-84	-33	-108	-24	-103	-70	-68	-1	-100	-16	-77	-74	-150	-76	-32	-2370	-7530	-19538	12220	-14218	-3837	-12430	31659	-13078	-8121	-9419	-637	-14900	-8641	-11517	262
0.188333	-26	39	81	-60	-114	-34	8	-16	-19	3	-76	-64	-97	-17	-31	-60	-99	33	-86	-32	-105	-22	-100	-67	-70	1	-99	-10	-74	-69	-148	-77	1152	-2320	-7358	-19505	8420	-14155	-3910	-12223	31273	-13126	-8086	-9405	-4441	-14906	-8497	-11548	-8281
0.189167	-23	38	73	-59	-101	-33	6	-13	-17	4	-73	-63	-97	-16	-32	-59	-98	35	-83	-33	-103	-23	-99	-68	-62	0	-99	-12	-75	-80	-150	-75	856	-2260	-7187	-19471	3244	-14092	-3960	-12026	30884	-13132	-8053	-9396	-4411	-14908	-8346	-11593	-5309
0.190000	-25	39	88	-62	-108	-36	8	-16	-15	5	-76	-65	-94	-17	-31	-60	-98	36	-87	-34	-105	-24	-110	-69	-63	-4	-101	-15	-75	-69	-150	-75	588	-2205	-7015	-19444	-107	-14037	-4014	-11839	30505	-13163	-8022	-9387	-1150	-14913	-8199	-11614	-6485
0.190833	-31	37	84	-62	-110	-31	8	-17	-16	6	-78	-58	-100	-19	-34	-64	-98	33	-85	-34	-105	-22	-100	-68	-61	-1	-101	-13	-72	-75	-149	-74	608	-2132	-6854	-19415	-2410	-13982	-4062	-11649	30135	-13190	-7979	-9378	439	-14899	-8053	-11614	-16599
0.191667	-26	37	86	-60	-114	-35	9	-15	-16	6	-74	-64	-97	-17	-32	-61	-102	33	-84	-38	-105	-21	-107	-69	-63	0	-102	-12	-74	-72	-148	-74	313	-2058	-6674	-19397	-5109	-13929	-4109	-11476	29766	-13210	-7935	-9374	-1107	-14885	-7902	-11604	-12060
0.192500	-27	38	88	-61	-110	-33	11	-11	-17	15	-73	-66	-97	-15	-35	-60	-101	36	-84	-32	-104	-23	-100	-68	-63	-1	-101	-13	-75	-72	-149	-75	543	-1974	-6503	-19382	-7748	-13881	-4145	-11302	29412	-13228	-7888	-9369	-2881	-14861	-7752	-11586	-11639
0.193333	-28	38	88	-59	-113	-32	9	-15	-21	5	-73	-64	-98	-17	-31	-61	-100	35	-82	-35	-109	-16	-100	-73	-64	0	-101	-15	-74	-69	-148	-74	267	-1892	-6339	-19374	-9735	-13835	-4178	-11139	29051	-13238	-7843	-9363	-3252	-14828	-7604	-11554	-17025
0.194167	-25	41	96	-61	-105	-31	26	-14	-27	5	-76	-64	-96	-15	-31	-61	-100	34	-86	-31	-103	-22	-99	-67	-65	-4	-99	-12	-73	-70	-148	-95	145	-1806	-6167	-19370	-11568	-13790	-4199	-10979	28694	-13237	-7792	-9379	-2443	-14787	-7456	-11520	-14191
0.195000	-27	41	89	-58	-110	-32	12	-17	-16	6	-70	-64	-94	-23	-30	-44	-99	37	-87	-29	-103	-22	-100	-68	-64	2	-99	-11	-70	-68	-145	-70	-75	-1723	-6012	-19371	-12624	-13759	-4215	-10829	28353	-13229	-7740	-9423	-566	-14735	-7310	-11477	-14691
0.195833	-22	42	88	-30	-110	-29	15	-11	-16	52	-69	-61	-94	-13	-28	-60	-99	41	-83	-31	-101	-21	-96	-68	-62	3	-100	-9	-72	-68	-147	-75	-1137	-1628	-5858	-19394	-11425	-13720	-4220	-10682	28005	-13221	-7690	-9397	1818	-14682	-7165	-11431	-19435
0.196667	-24	41	91	-57	-109	-29	15	-13	-16	6	-70	-61	-92	-12	-28	-59	-98	40	-84	-27	-101	-19	-97	-83	-63	1	-99	-10	-76	-67	-144	-73	419	-1577	-5713	-19400	-11221	-13694	-4221	-10545	27659	-13204	-7641	-9411	-2681	-14627	-7021	-11383	-22121
0.197500	-25	41	91	-56	-110	-28	13	-11	-10	3	-69	-63	-94	-13	-27	-60	-98	37	-82	-31	-104	-19	-98	-66	-61	1	-99	-12	-69	-65	-159	-72	997	-1520	-5578	-19424	-12968	-13670	-4211	-10413	27339	-13177	-7593	-9427	-4083	-14557	-6883	-11332	-18047
0.198333	-21	41	92	-57	-107	-31	16	-16	-14	6	-75	-65	-94	-13	-28	-62	-99	32	-93	-32	-103	-22	-99	-69	-68	-3	-99	-12	-73	-68	-146	-75	-715	-1473	-5455	-19457	-12532	-13656	-4200	-10292	26999	-13157	-7550	-9447	-1731	-14493	-6753	-11290	-20512
0.199167	-32	34	71	-63	-112	-36	8	-21	-23	2	-77	-68	-101	-18	-34	-63	-105	32	-88	-33	-108	-24	-101	-69	-79	-3	-101	-14	-77	-60	-152	-77	222	-1440	-5343	-19492	-12514	-13643	-4187	-10174	26667	-13125	-7508	-9471	243	-14428	-6631	-11239	-25862
0.200000	-29	37	87	-61	-114	-33	10	-17	-19	3	-75	-65	-99	-15	-38	-59	-118	35	-88	-34	-104	-25	-99	-72	-66	-1	-100	-13	-75	-69	-149	-78	-19	-1413	-5233	-19530	-11913	-13632	-4163	-10067	26355	-13095	-7470	-9496	878	-14359	-6506	-11189	-22596
0.200833	-28	43	86	-59	-108	-32	6	-17	-21	5	-75	-66	-97	-19	-33	-63	-102	34	-88	-35	-105	-23	-99	-72	-64	0	-100	-8	-73	-70	-152	-79	-420	-1399	-5142	-19569	-10304	-13625	-4139	-9957	26045	-13057	-7428	-9519	1498	-14292	-6389	-11139	-23990
0.201667	-30	39	87	-61	-114	-34	13	-17	-28	2	-77	-63	-99	-17	-9	-60	-105	35	-85	-41	-107	-22	-97	-72	-67	-4	-100	-12	-77	-68	-149	-79	360	-1397	-5062	-19608	-9040	-13619	-4112	-9866	25723	-13022	-7395	-9547	-897	-14227	-6279	-11085	-29580
0.202500	-27	57	86	-61	-110	-35	10	-17	-17	5	-74	-64	-97	-17	-29	-61	-101	34	-86	-34	-109	-22	-100	-67	-62	-1	-100	-15	-65	-68	-146	-78	120	-1404	-5001	-19647	-9274	-13610	-4076	-9781	25209	-12984	-7355	-9574	-1083	-14159	-6174	-11028	-24141
0.203333	-23	39	85	-60	-110	-34	12	-16	-18	4	-77	-64	-97	-16	-27	-60	-100	34	-81	-34	-104	-22	-98	-70	-66	-4	-101	-13	-73	-67	-147	-77	-475	-1413	-4952	-19674	-7575	-13602	-4049	-9705	22820	-12946	-7312	-9607	2613	-14095	-6075	-10971	-19863
0.204167	-25	38	88	-61	-104	-33	12	-14	-16	5	-72	-63	-95	-16	-30	-57	-98	34	-85	-34	-107	-22	-98	-67	-63	-1	-98	0	-75	-68	-146	-76	-237	-1431	-4918	-19704	-4674	-13590	-4004	-9638	18611	-12902	-7270	-9639	5262	-14027	-5981	-10907	-29137
0.205000	-25	40	89	-62	-108	-36	15	-14	-26	6	-74	-65	-94	-14	-30	-58	-98	35	-86	-32	-103	-21	-98	-69	-64	-1	-101	-14	-73	-70	-147	-75	-648	-1447	-4900	-19724	-2513	-13569	-3960	-9585	15547	-12860	-7226	-9677	4338	-13957	-5887	-10846	-24872
0.205833	-27	38	86	-67	-110	-33	9	-16	-21	5	-75	-66	-98	-15	-33	-60	-102	29	-88	-35	-105	-22	-103	-69	-65	-4	-101	-14	-75	-72	-148	-79	-308	-1467	-4893	-19736	-1271	-13555	-3916	-9543	12456	-12813	-7171	-9707	2715	-13888	-5803	-10775	-20869
0.206667	-27	38	85	-62	-115	-41	7	-17	-23	0	-76	-69	-102	-18	-35	-62	-102	30	-88	-36	-110	-26	-102	-77	-69	-5	-105	-21	-80	-77	-150	-79	-301	-1480	-4901	-19746	-533	-13528	-3867	-9517	8807	-12761	-7119	-9752	2263	-13811	-5719	-10712	-25854
0.207500	-31	33	82	-70	-114	-40	18	-19	-23	0	-77	-69	-99	-21	-34	-62	-103	24	-88	-40	-108	-25	-103	-73	-72	-5	-104	-15	-74	-70	-151	-83	-332	-1479	-4916	-19735	-684	-13488	-3802	-9495	5354	-12692	-7043	-9787	2767	-13723	-5632	-10629	-22153
0.208333	-27	39	87	-62	-109	-38	7	-16	-19	5	-61	-65	-97	-21	-33	-60	-97	32	-84	-31	-105	-22	-99	-68	-62	-1	-99	-14	-77	-73	-147	-73	-149	-1477	-4935	-19715	-1538	-13438	-3705	-9483	1800	-12628	-6963	-9828	4556	-13632	-5550	-10551	-18996
0.209167	-24	44	87	-65	-110	-36	10	-13	-19	6	-74	-63	-94	-14	-28	-59	-97	32	-84	-33	-109	-24	-101	-67	-58	0	-98	-11	-73	-68	-147	-73	-1064	-1464	-4964	-19689	-1961	-13381	-3652	-9488	-2106	-12532	-6871	-9869	7398	-13533	-5464	-10473	-20573
0.210000	-26	41	88	-59	-110	-34	11	-13	-17	6	-73	-66	-101	-17	-39	-58	-97	34	-84	-31	-108	-22	-100	-66	-65	0	-98	-15	-73	-72	-148	-75	-280	-1442	-4998	-19655	-3232	-13314	-3572	-9496	-5864	-12442	-6791	-9917	3796	-13431	-5388	-10398	-20713
0.210833	-21	43	84	-67	-111	-35	11	-15	-18	5	-72	-64	-94	-17	-30	-57	-97	33	-83	-34	-105	-23	-101	-68	-64	-5	-99	-11	-72	-74	-149	-53	1535	-1416	-5031	-19609	-7681	-13243	-3484	-9528	-8826	-12338	-6673	-9971	-949	-13321	-5308	-10330	-14459
0.211667	-18	41	86	-62	-108	-34	15	-12	-16	6	-72	-62	-98	-25	-30	-53	-100	33	-47	-30	-102	-19	-100	-68	-66	-1	-99	-12	-72	-73	-150	-76	-179	-1381	-5060	-19557	-10598	-13162	-3392	-9560	-11962	-12225	-6562	-10025	-392	-13215	-5234	-10261	-10762
0.212500	-30	42	73	-60	-108	-35	9	-14	-16	6	-70	-61	-93	-19	-31	-59	-97	32	-83	-33	-108	-23	-102	-68	-63	-1	-98	-21	-72	-78	-147	-73	729	-1336	-5083	-19498	-13987	-13079	-3295	-9609	-14940	-12104	-6446	-10086	362	-13096	-5158	-10200	-14154
0.213333	-24	42	86	-60	-109	-38	11	-13	-17	5	-74	-63	-94	-18	-36	-56	-95	26	-86	-31	-104	-25	-103	-67	-61	-1	-99	-14	-75	-75	-149	-74	778	-1291	-5102	-19431	-16500	-13016	-3195	-9660	-17842	-11977	-6321	-10157	1180	-12982	-5091	-10148	-8142
0.214167	-25	46	87	-60	-118	-36	9	-17	-19	6	-72	-64	-99	-17	-33	-58	-101	33	-86	-34	-107	-25	-101	-70	-64	-3	-100	-13	-75	-73	-148	-74	299	-1239	-5106	-19360	-17883	-12901	-3099	-9723	-20892	-11844	-6197	-10211	1715	-12870	-5028	-10102	-5022
0.215000	-25	42	89	-59	-109	-34	13	-14	-19	5	-70	-63	-108	-17	-31	-61	-98	33	-85	-32	-105	-25	-100	-69	-64	-3	-101	-14	-77	-75	-150	-79	795	-1182	-5103	-19288	-18214	-12815	-3000	-9797	-23737	-11716	-6076	-10279	-856	-12761	-4976	-10072	-7849
0.215833	-28	38	86	-61	-112	-40	8	-17	-21	2	-75	-65	-97	-22	-32	-59	-99	33	-86	-33	-107	-26	-99	-69	-64	0	-98	-14	-73	-73	-127	-75	962	-1118	-5085	-19213	-19677	-12732	-2905	-9865	-26085	-11583	-5955	-10342	-3802	-12649	-4922	-10050	-1936
0.216667	-23	40	88	-62	-107	-35	15	-13	-17	6	-75	-63	-96	-18	-31	-70	-99	33	-87	-29	-103	-34	-99	-65	-62	-5	-99	-13	-70	-73	-148	-77	130	-1056	-5060	-19135	-19119	-12654	-2815	-9946	-28520	-11457	-5836	-10403	-2103	-12550	-4887	-10046	6646
0.217500	-28	44	89	-58	-108	-26	13	-14	-16	8	-70	-60	-94	-15	-31	-56	-97	36	-85	-29	-102	-23	-97	-65	-61	0	-97	-22	-68	-70	-145	-70	461	-988	-5021	-19056	-15883	-12582	-2732	-10028	-30856	-11340	-5722	-10460	448	-12456	-4854	-10041	-1273
0.218333	-24	43	90	-56	-108	-32	15	-13	-16	8	-96	-61	-94	-15	-31	-58	-96	36	-87	-30	-101	-22	-99	-67	-64	-1	-100	-13	-70	-73	-146	-75	-43	-924	-4973	-18984	-11545	-12523	-2663	-10124	-32691	-11234	-5621	-10516	661	-12372	-4843	-10060	1350
0.219167	-28	41	89	-58	-108	-35	11	-16	-22	5	-74	-65	-97	-18	-31	-57	-100	33	-88	-32	-93	-24	-101	-68	-65	-4	-101	-16	-73	-75	-148	-75	-126	-855	-4915	-18912	-6900	-12475	-2600	-10213	-32745	-11141	-5527	-10563	-1027	-12298	-4837	-10083	8639
0.220000	-25	37	88	-59	-113	-35	10	-15	-19	8	-74	-65	-96	-38	-34	-61	-100	35	-88	-30	-109	-23	-100	-70	-63	-4	-100	-15	-73	-74	-148	-76	-356	-783	-4848	-18838	-1795	-12441	-2547	-10309	-32732	-11061	-5438	-10598	-2369	-12222	-4846	-10114	4024
0.220833	-25	39	87	-58	-110	-34	15	-13	-19	4	-75	-64	-96	-16	-29	-56	-103	33	-86	-32	-104	-24	-99	-70	-67	-5	-100	-17	-73	-70	-146	-79	-386	-703	-4773	-18770	2966	-12405	-2508	-10416	-32742	-10997	-5360	-10629	-2670	-12159	-4866	-10159	6720
0.221667	-28	39	87	-58	-109	-35	13	-15	-17	6	-75	-63	-99	6	12	-58	-100	34	-62	-30	-105	-25	-101	-67	-65	-1	-100	-15	-76	-74	-147	-77	-238	-628	-4691	-18705	7210	-12388	-2476	-10518	-32728	-10946	-5289	-10650	-1896	-12101	-4898	-10207	10546
0.222500	-33	57	89	-59	-112	-34	0	-15	-19	4	-76	-66	-96	-18	-30	-58	-101	33	-87	-31	-105	-24	-98	-69	-60	-5	-103	-13	-68	-69	-146	-76	-1223	-547	-4604	-18647	12015	-12374	-2461	-10632	-32742	-10914	-5228	-10663	840	-12051	-4939	-10260	7438
0.223333	-30	36	85	-60	-110	-36	11	-17	-26	4	-75	-65	-96	-19	-26	-60	-100	30	-88	-36	-107	-24	-101	-69	-67	-4	-101	-17	-75	-72	-149	-79	-1290	-468	-4513	-18593	16614	-12370	-2470	-10756	-32725	-10894	-5192	-10667	127	-12005	-4998	-10322	5571
0.224167	-27	40	81	-64	-112	-39	11	-17	-22	3	-78	-66	-98	-19	-30	-59	-99	33	-84	-32	-108	-28	-100	-68	-62	-5	-102	-17	-70	-70	-146	-76	877	-385	-4416	-18534	16932	-12370	-2466	-10875	-32740	-10885	-5134	-10660	-4693	-11957	-5055	-10382	8874
0.225000	-25	37	85	-59	-108	-38	11	-18	-19	4	-74	-67	-95	0	-28	-57	-100	32	-86	-32	-104	-24	-101	-66	-67	-1	-99	-16	-74	-70	-147	-75	-656	-282	-4312	-18487	17328	-12367	-2487	-11011	-32721	-10885	-5096	-10654	-3797	-11915	-5130	-10444	12530
0.225833	-44	39	85	-56	-114	-35	10	-18	-22	3	-75	-64	-96	-18	-33	-60	-100	35	-83	-32	-105	-25	-101	-66	-78	-3	-101	-16	-74	-63	-148	-75	-130	-219	-4207	-18441	16650	-12380	-2514	-11145	-32743	-10895	-5068	-10643	-2783	-11873	-5208	-10510	6479
0.226667	-26	39	86	-62	-113	-39	10	-16	-22	5	-74	-62	-99	-18	-30	-59	-102	30	-85	-40	-111	-25	-104	-68	-64	-4	-101	-16	-75	-73	-152	-77	295	-141	-4099	-18404	15518	-12391	-2554	-11289	-32723	-10907	-5038	-10611	-875	-11826	-5293	-10574	8477
0.227500	-28	39	85	-62	-109	-35	9	-24	-21	1	-74	-64	-97	-18	-29	-60	-102	33	-83	-31	-108	-24	-102	-66	-67	13	-98	-16	-84	-69	-149	-75	46	-57	-3983	-18365	14340	-12394	-2588	-11435	-32735	-10917	-5011	-10602	21	-11780	-5371	-10637	9785
0.228333	-26	39	84	-58	-110	-33	11	-15	-18	5	-75	-61	-95	-13	-28	-62	-99	32	-83	-31	-104	-23	-101	-66	-62	-1	-98	-13	-70	-68	-146	-73	344	18	-3851	-18332	13133	-12376	-2633	-11582	-32716	-10928	-4990	-10576	-1619	-11725	-5454	-10695	4582
0.229167	-25	41	89	-55	-108	-30	12	-14	-18	6	-70	-62	-95	-15	-26	-58	-98	37	-80	-21	-97	-19	-98	-67	-63	3	-97	-14	-73	-70	-147	-73	1265	99	-3743	-18301	9181	-12389	-2681	-11731	-32733	-10927	-4971	-10553	-5040	-11674	-5537	-10757	5051
0.230000	-24	43	91	-57	-111	-33	12	-11	-1	11	-70	-62	-98	-16	-26	-57	-99	38	-81	-32	-109	-23	-99	-65	-63	2	-97	-13	-74	-66	-145	-72	704	174	-3621	-18279	5528	-12383	-2726	-11889	-32709	-10901	-4957	-10529	-2941	-11614	-5611	-10818	13187
0.230833	-26	42	87	-47	-107	-31	13	-15	-19	5	-74	-63	-101	-16	-28	-58	-101	32	-82	-30	-105	-21	-100	-66	-65	0	-99	-4	-75	-70	-145	-73	840	254	-3494	-18253	3780	-12373	-2771	-12028	-32301	-10910	-4941	-10500	1149	-11553	-5681	-10877	5592
0.231667	-22	43	90	-59	-109	-34	12	-16	-18	5	-74	-63	-90	-16	-45	-56	-100	28	-83	-33	-108	-24	-102	-67	-66	-1	-101	-17	-74	-72	-148	-73	397	326	-3369	-18239	2235	-12375	-2811	-12168	-31929	-10892	-4931	-10464	2660	-11489	-5743	-10937	3221
0.232500	-30	37	85	-66	-112	-36	8	-19	-18	3	-76	-64	-97	-21	-32	-58	-100	33	-83	-31	-107	-22	-102	-62	-66	2	-99	-16	-77	-72	-149	-73	249	407	-3238	-18224	555	-12336	-2839	-12298	-31536	-10856	-4917	-10430	1191	-11420	-5792	-10988	10368
0.233333	-25	39	86	-60	-115	-36	6	-15	-19	4	-74	-63	-96	-17	-32	-57	-101	32	-83	-35	-108	-26	-102	-68	-64	-1	-102	-14	-77	-70	-149	-75	367	483	-3102	-18217	-664	-12307	-2865	-12395	-31161	-10806	-4907	-10389	-24	-11347	-5826	-11036	5270
0.234167	-27	60	87	-60	-109	-34	11	-16	-19	5	-74	-64	-98	-17	-30	-57	-99	32	-84	-34	-102	-22	-100	-68	-65	-3	-100	-16	-74	-69	-150	-75	73	563	-2974	-18211	-1654	-12269	-2875	-12514	-30782	-10743	-4893	-10331	249	-11278	-5854	-11079	4945
0.235000	-25	41	88	-59	-110	-31	11	-15	2	6	-72	-63	-96	-16	-31	-58	-99	37	-84	-33	-104	-24	-99	-67	-63	0	-97	-14	-70	-70	-149	-73	-52	643	-2841	-18208	-2354	-12224	-2877	-12596	-30403	-10666	-4883	-10263	2244	-11201	-5865	-11100	8962
0.235833	-25	42	90	-59	-111	-32	15	-14	-16	5	-70	-66	-97	-15	-31	-57	-97	37	-83	-32	-103	-21	-95	-66	-64	5	-101	-16	-76	-70	-148	-74	-544	730	-2710	-18208	-1922	-12165	-2860	-12656	-29867	-10580	-4878	-10180	5733	-11127	-5869	-11111	5718
0.236667	-22	41	91	-58	-108	-32	12	-14	-14	5	-69	-62	-95	-12	-28	-58	-108	35	-82	-34	-105	-22	-99	-66	-62	1	-100	-14	-72	-67	-147	-74	-1211	814	-2570	-18213	-170	-12099	-2836	-12694	-27120	-10479	-4867	-10081	6870	-11054	-5863	-11109	3398
0.237500	-24	41	102	-52	-107	-30	9	-11	-15	8	-68	-63	-96	-13	-28	-53	-96	38	-80	-28	-101	-18	-98	-68	-63	2	-98	-24	-73	-66	-145	-72	1023	900	-2432	-18221	-1438	-12014	-2796	-12709	-21320	-10353	-4865	-9964	1473	-10982	-5849	-11087	5321
0.238333	-23	42	89	-57	-108	-32	12	7	-16	7	-70	-60	-98	-12	-28	-56	-96	38	-84	-30	-102	-19	-100	-66	-62	3	-98	-13	-73	-68	-148	-74	-112	984	-2292	-18239	-1989	-11917	-2748	-12706	-17284	-10226	-4863	-9829	2161	-10908	-5834	-11044	9858
0.239167	-29	38	87	-60	-112	-34	11	-17	-21	5	-73	-64	-99	-16	-32	-60	-101	34	-84	-31	-108	-31	-101	-70	-58	0	-98	-15	-76	-74	-152	-78	-478	1063	-2152	-18253	-1325	-11805	-2685	-12674	-13967	-10088	-4865	-9673	3474	-10840	-5816	-10980	4223
0.240000	-28	40	84	-63	-113	-41	9	-22	-14	2	-59	-67	-99	-15	-33	-62	-103	29	-87	-33	-110	-26	-104	-72	-70	-1	-99	-15	-77	-72	-151	-78	-165	1139	-2012	-18274	-586	-11684	-2615	-12626	-10104	-9945	-4866	-9503	5121	-10769	-5793	-10885	5247
0.240833	-29	36	85	-63	-115	-40	9	-16	-23	3	-73	-65	-101	-18	-34	-59	-102	33	-85	-35	-108	-23	-84	-66	-66	0	-98	-3	-77	-70	-149	-76	-872	1226	-1862	-18296	624	-11517	-2540	-12539	-6549	-9779	-4869	-9304	5435	-10690	-5769	-10765	8033
0.241667	-27	37	87	-60	-111	-39	11	-14	-18	19	-73	-63	-99	-15	-31	-57	-128	35	-87	-31	-110	-25	-101	-67	-64	0	-98	-14	-77	-69	-148	-74	-1161	1301	-1717	-18309	2985	-11348	-2461	-12439	-3280	-9597	-4875	-9089	4692	-10611	-5747	-10622	3293
0.242500	-30	42	96	-57	-110	-36	13	-13	-22	6	-72	-61	-98	-16	-30	-59	-98	36	-84	-32	-104	-21	-101	-102	-64	0	-98	-12	-70	-69	-151	-77	-265	1376	-1571	-18344	3810	-11157	-2384	-12311	112	-9436	-4886	-8860	382	-10531	-5733	-10462	1511
0.243333	-24	39	86	-59	-108	-35	12	-15	-17	6	-70	-61	-90	-15	-5	-57	-97	33	-83	-29	-104	-23	-102	-67	-65	1	-96	-13	-74	-69	-146	-75	-998	1448	-1420	-18369	4514	-10950	-2318	-12166	3091	-9251	-4892	-8621	326	-10443	-5719	-10282	10095
0.244167	-21	42	88	-57	-110	-33	12	-14	-17	7	-69	-62	-97	-16	-31	-57	-98	37	-64	-29	-102	-23	-98	-64	-64	-3	-96	-11	-75	-68	-147	-76	-1154	1517	-1275	-18395	7049	-10726	-2246	-11997	5776	-9070	-4907	-8376	2846	-10347	-5712	-10092	5029
0.245000	-24	41	89	-58	-105	-35	-8	-13	-21	9	-72	-59	-95	-14	-30	-56	-98	35	-84	-29	-104	-22	-100	-67	-66	0	-96	-12	-74	-67	-145	-73	-1305	1579	-1133	-18424	9392	-10471	-2197	-11816	8193	-8881	-4922	-8128	3422	-10245	-5705	-9895	-679
0.245833	-26	39	90	-59	-108	-34	13	-15	-16	8	-69	-61	-95	-17	-31	-57	-99	33	-84	-30	-103	-32	-102	-67	-63	0	-97	-7	-76	-70	-150	-77	-1284	1646	-993	-18444	10511	-10254	-2161	-11619	10327	-8694	-4943	-7882	1267	-10131	-5710	-9698	7158
0.246667	-25	38	90	-60	-109	-36	13	-16	-18	6	-74	-61	-95	-14	-32	-59	-75	36	-91	-29	-108	-23	-102	-70	-64	-1	-99	-14	-75	-72	-148	-73	-946	1708	-865	-18465	10878	-10009	-2144	-11412	12356	-8509	-4968	-7640	-884	-10004	-5719	-9514	3780
0.247500	-30	39	87	-59	-109	-34	11	-16	-24	5	-75	-62	-96	-18	-31	-63	-102	30	-84	-32	-105	-23	-102	-73	-73	0	-99	-13	-76	-69	-150	-79	-925	1769	-735	-18486	10476	-9761	-2146	-11190	14012	-8325	-4992	-7411	-2246	-9867	-5733	-9352	1111
0.248333	-24	39	90	-57	-110	-36	10	-13	-21	6	-74	-62	-102	-17	-33	-58	-101	34	-84	-32	-109	-27	-102	-73	-66	0	-99	-17	-76	-70	-149	-77	-562	1830	-616	-18501	9180	-9515	-2167	-10958	15270	-8150	-5027	-7199	-3064	-9714	-5749	-9197	6534
0.249167	-26	40	87	-62	-110	-36	11	-17	-19	5	-77	-63	-99	-17	-31	-59	-108	33	-87	-31	-105	-22	-95	-67	-63	0	-97	-12	-75	-68	-147	-73	-724	1894	-497	-18512	7536	-9275	-2201	-10720	16036	-7971	-5058	-6996	-2046	-9551	-5771	-9083	5182
0.250000	-28	40	89	-59	-109	-38	11	-18	-17	8	-67	-62	-95	-15	-30	-60	-98	35	-84	-31	-102	-24	-101	-68	-64	-1	-98	-13	-74	-69	-147	-76	-1616	1955	-391	-18502	6901	-9049	-2264	-10486	15990	-7810	-5099	-6826	-250	-9377	-5805	-9004	2259
0.250833	-23	39	89	-58	-108	-33	16	-12	-14	5	-75	-61	-98	-16	-30	-59	-99	30	-82	-32	-104	-23	-97	-68	-70	0	-98	-14	-70	-75	-147	-75	551	2017	-289	-18523	3619	-8833	-2334	-10247	16160	-7651	-5146	-6677	-5386	-9188	-5836	-8973	3319
0.251667	-27	40	89	-57	-110	-34	13	-18	-17	6	-73	-52	-96	-15	-32	-58	-105	34	-82	-29	-104	-23	-100	-70	-65	-3	-98	-14	-73	-67	-145	-76	571	2079	-191	-18523	-826	-8637	-2427	-10018	16302	-7503	-5198	-6557	-6415	-8989	-5899	-8987	9759
0.252500	-25	41	86	-58	-108	-32	12	-13	-16	5	-75	-64	-95	-17	-30	-59	-100	33	-82	-32	-105	-25	-99	-69	-68	0	-118	-15	-74	-69	-146	-76	-200	2140	-99	-18523	-3785	-8457	-2525	-9782	15725	-7361	-5258	-6465	-5766	-8789	-5957	-9053	6276
0.253333	-24	40	90	-60	-108	-34	11	-14	-18	5	-76	-43	-94	-16	-29	-59	-98	32	-86	-32	-105	-23	-100	-72	-64	-4	-101	-14	-69	-69	-147	-74	779	2207	-13	-18520	-7159	-8289	-2630	-9561	14839	-7227	-5321	-6399	-4338	-8578	-6024	-9170	5045
0.254167	-24	42	90	-59	-107	-34	11	-14	-15	9	-74	-63	-95	-15	-30	-59	-100	33	-84	-53	-108	-23	-100	-69	-66	-3	-98	-12	-69	-70	-145	-74	383	2267	73	-18510	-9482	-8142	-2744	-9347	13904	-7104	-5388	-6359	-3628	-8366	-6104	-9343	8891
0.255000	-25	41	88	-58	-107	-30	17	-15	-17	7	-74	-64	-94	-14	-28	-56	-96	32	-86	-32	-102	-24	-100	-69	-64	-5	-98	-12	-70	-69	-144	-72	159	2334	156	-18497	-9909	-8004	-2858	-9149	12602	-6984	-5460	-6350	-2678	-8150	-6190	-9555	4978
0.255833	-30	43	91	-59	-109	-31	13	-14	-21	6	-73	-66	-95	-15	-29	-59	-100	33	-85	-34	-102	-24	-100	-60	-64	-3	-91	-12	-74	-68	-145	-75	1182	2402	240	-18482	-10431	-7879	-2968	-8956	11354	-6861	-5538	-6369	-5556	-7932	-6284	-9823	456
0.256667	-28	40	90	-60	-109	-34	12	-17	-21	6	-80	-66	-94	-36	-31	-60	-101	34	-84	-32	-109	-25	-103	-74	-66	-4	-100	-14	-74	-70	-149	-75	557	2472	317	-18465	-11203	-7767	-3076	-8780	10085	-6753	-5629	-6414	-5871	-7718	-6390	-10128	7772
0.257500	-13	39	88	-46	-110	-35	11	-17	-21	4	-75	-66	-98	-18	-31	-60	-97	34	-84	-31	-101	-21	-98	-75	-65	-6	-99	-13	-58	-69	-146	-75	275	2551	395	-18440	-9264	-7643	-3168	-8613	8689	-6623	-5699	-6476	-2615	-7504	-6494	-10466	5535
0.258333	-22	40	89	-58	-111	-34	-3	-18	-16	1	-74	-64	-79	-16	-30	-58	-97	32	-85	-33	-100	-24	-103	-73	-68	-4	-99	-14	-73	-70	-147	-66	220	2631	470	-18430	-5533	-7530	-3261	-8463	7380	-6503	-5782	-6572	346	-7292	-6610	-10834	-5159
0.259167	-26	39	86	-62	-112	-33	7	-17	-19	4	-75	-67	-96	-16	-33	-60	-104	19	-87	-31	-105	-23	-102	-70	-64	-4	-101	-13	-75	-73	-150	-78	-208	2717	546	-18385	-1569	-7406	-3335	-8324	5909	-6370	-5862	-6682	216	-7088	-6717	-11220	-307
0.260000	-30	39	85	-61	-115	-35	0	-16	-18	5	-75	-75	-98	-16	-29	-59	-102	34	-87	-35	-104	-26	-103	-73	-65	-4	-102	-15	-74	-72	-148	-75	-97	2822	616	-18363	2309	-7273	-3404	-8195	4510	-6226	-5944	-6809	-893	-6885	-6820	-11616	-3021
0.260833	-27	38	85	-60	-109	-32	10	-17	-19	6	-76	-65	-97	-15	-32	-60	-99	32	-88	-31	-108	-25	-100	-70	-76	-3	-95	-13	-75	-73	-149	-78	-488	2929	690	-18314	5882	-7128	-3461	-8082	3190	-6068	-6020	-6953	-1406	-6684	-6941	-12016	-10852
0.261667	-25	41	86	-60	-111	-35	9	-17	-25	5	-73	-65	-59	-14	-30	-59	-97	33	-86	-33	-107	-25	-100	-73	-67	-4	-101	-12	-75	-72	-148	-74	-584	3076	760	-18269	8748	-6966	-3554	-7981	1731	-5898	-6097	-7115	-871	-6484	-7006	-12409	-8963
0.262500	-51	39	86	-61	-105	-32	12	-17	-18	5	-73	-65	-96	-15	-32	-61	-102	33	-86	-30	-107	-27	-102	-69	-64	-4	-100	-13	-73	-72	-148	-76	-860	3180	824	-18216	10978	-6786	-3557	-7886	191	-5700	-6174	-7291	1317	-6285	-7079	-12790	-11411
0.263333	-26	41	88	-59	-110	-34	11	-1	-21	5	-73	-38	-94	-12	-31	-58	-100	36	-85	-31	-104	-21	-99	-73	-64	-1	-98	-10	-70	-68	-150	-75	-1904	3327	889	-18164	13697	-6585	-3609	-7811	-1654	-5488	-6252	-7481	4953	-6086	-7143	-13141	-17017
0.264167	-27	41	85	-57	-111	-30	10	-15	-18	7	-70	-67	-95	-14	-31	-60	-97	34	-87	-32	-105	-27	-99	-69	-62	0	-100	-12	-75	-72	-149	-74	-507	3489	943	-18108	14299	-6369	-3656	-7749	-3287	-5252	-6349	-7687	1541	-5881	-7183	-13469	-18888
0.265000	-25	44	82	-60	-108	-44	11	-14	-22	4	-73	-64	-97	-16	-30	-59	-102	32	-85	-34	-107	-23	-101	-72	-72	-5	-103	-14	-75	-75	-148	-79	291	3668	1000	-18057	11645	-6136	-3712	-7705	-4256	-5002	-6425	-7913	-575	-5674	-7213	-13772	-14389
0.265833	-30	35	82	-62	-112	-39	8	-19	-23	4	-75	-69	-102	-18	-35	-64	-103	29	-90	-34	-108	-26	-105	-73	-68	-1	-110	-15	-74	-74	-154	-77	-1185	3859	1050	-17982	9778	-5888	-3776	-7670	-5340	-4724	-6515	-8147	-537	-5456	-7224	-14027	-16704
0.266667	-28	39	84	-60	-111	-38	11	-19	-23	3	-75	-67	-100	-16	-34	-60	-105	34	-90	-34	-107	-25	-103	-70	-67	-3	-105	-19	-75	-74	-149	-76	-334	4066	1103	-17920	6724	-5625	-3851	-7654	-6282	-4427	-6617	-8405	-1237	-5225	-7212	-14241	-19569
0.267500	-27	39	43	-61	-113	-36	8	-16	-21	6	-75	-68	-100	-16	-35	-61	-102	32	-88	-33	-109	-27	-104	-70	-64	-7	-103	-17	-74	-73	-153	-77	-428	4286	1154	-17851	3435	-5353	-3938	-7655	-7005	-4109	-6722	-8665	-886	-4985	-7187	-14422	-13220
0.268333	-28	41	86	-61	-109	-36	11	0	-17	8	-74	-65	-97	-18	-33	-60	-97	33	-85	-33	-105	-25	-102	-73	-64	-5	-101	-17	-73	-70	-149	-76	-770	4518	1207	-17791	330	-5068	-4035	-7674	-7652	-3777	-6836	-8940	815	-4726	-7146	-14542	-12434
0.269167	-26	41	88	-58	-107	-34	15	-15	-17	7	-69	-65	-95	-14	-30	-48	-98	39	-84	-29	-104	-22	-104	-69	-63	0	-98	-13	-73	-69	-147	-78	149	4758	1259	-17713	-3606	-4776	-4145	-7710	-7692	-3423	-6956	-9243	-752	-4456	-7093	-14621	-14039
0.270000	-26	42	87	-57	-102	-32	13	-9	-19	8	-69	-66	-100	-17	-30	-55	-98	36	-82	-32	-108	-22	-99	-69	-67	-3	-99	-14	-74	-69	-148	-74	153	5001	1320	-17651	-9531	-4482	-4262	-7772	-7309	-3069	-7090	-9532	-1097	-4170	-7035	-14659	-4456
0.270833	-29	39	86	-57	-109	-33	16	-13	-19	6	-73	-64	-99	-16	-31	-57	-102	34	-86	-32	-104	-24	-99	-65	-65	-1	-96	-15	-72	-67	-147	-77	-318	5251	1368	-17594	-13491	-4186	-4389	-7853	-7171	-2701	-7223	-9838	1855	-3864	-6973	-14659	1656
0.271667	-25	41	88	-59	-109	-33	4	-17	-19	4	-74	-68	-70	-16	-31	-58	-97	34	-83	-32	-103	-23	-100	-69	-65	-3	-100	-12	-73	-70	-147	-76	69	5501	1430	-17540	-15643	-3892	-4521	-7957	-6644	-2330	-7366	-10157	4215	-3541	-6911	-14617	-4078
0.272500	-27	41	87	-60	-110	-35	16	-15	-17	7	-75	-66	-99	-17	-31	-59	-100	32	-85	-36	-90	-24	-99	-68	-64	11	-101	-16	-72	-68	-149	-77	-375	5742	1488	-17498	-17637	-3593	-4654	-8076	-5999	-1955	-7509	-10477	3560	-3207	-6849	-14538	4723
0.273333	-28	39	86	-62	-109	-36	9	-16	-28	1	-78	-66	-117	-19	-32	-58	-102	27	-87	-34	-107	-25	-102	-73	-69	-5	-102	-16	-77	-72	-151	-79	-188	5980	1561	-17483	-19498	-3298	-4785	-8226	-5179	-1584	-7648	-10796	2107	-2857	-6799	-14438	10036
0.274167	-27	37	81	-64	-111	-36	8	-17	-21	3	-76	-70	-98	-17	-34	-60	-118	32	-88	-35	-105	-26	-100	-70	-66	-3	-100	-15	-75	-72	-150	-77	-220	6212	1638	-17431	-20651	-2994	-4905	-8386	-4101	-1206	-7760	-11106	1936	-2493	-6750	-14302	6389
0.275000	-25	20	91	-62	-111	-33	10	-13	-19	6	-75	-66	-95	-17	-31	-58	-97	33	-84	-33	-105	-23	-99	-72	-68	-7	-107	-17	-72	-68	-148	-75	-356	6433	1725	-17412	-21299	-2693	-5018	-8569	-3037	-840	-7904	-11402	2657	-2118	-6710	-14148	12392
0.275833	-27	39	89	-61	-108	-32	17	-15	-18	6	-73	-65	-95	-16	-32	-61	-99	33	-85	-34	-105	-21	-93	-69	-56	0	-97	-14	-69	-68	-147	-73	-340	6646	1812	-17403	-21130	-2386	-5114	-8770	-1915	-473	-8014	-11682	3995	-1738	-6684	-13972	15226
0.276667	-27	43	91	-57	-107	-34	17	-13	-18	6	-85	-62	-93	-16	-30	-48	-98	35	-80	-31	-103	-21	-97	-67	-62	0	-100	-12	-73	-68	-144	-73	-1093	6843	1907	-17409	-19187	-2065	-5200	-8989	-1110	-119	-8116	-11947	6539	-1347	-6667	-13786	12504
0.277500	-25	42	97	-57	-105	-26	17	-11	-15	10	-72	-61	-95	-12	-29	-55	-101	34	-81	-32	-116	-18	-96	-67	-62	0	-96	-12	-68	-67	-144	-74	-474	7025	2004	-17425	-17003	-1755	-5269	-9227	-257	239	-8194	-12177	4173	-959	-6663	-13595	12284
0.278333	-21	44	92	-66	-102	-32	16	-15	-17	13	-73	-64	-95	-13	-30	-59	-100	35	-82	-31	-101	-22	-100	-69	-63	0	-101	-13	-70	-48	-136	-74	1050	7194	2105	-17457	-17151	-1433	-5327	-9481	1219	584	-8263	-12381	931	-576	-6670	-13400	16794
0.279167	-25	38	86	-61	-109	-33	12	-14	-19	5	-74	-65	-96	-22	-40	-60	-100	21	-87	-32	-109	-21	-100	-70	-63	-4	-100	-14	-77	-72	-149	-74	-648	7348	2205	-17505	-15156	-1094	-5368	-9748	2181	916	-8308	-12548	2469	-195	-6687	-13205	16936
0.280000	-24	40	89	-68	-107	-33	12	-12	-21	5	-75	-65	-97	-17	-31	-59	-99	33	-84	-34	-107	-23	-100	-69	-65	-3	-102	-13	-74	-68	-146	-77	146	7498	2308	-17554	-13305	-746	-5396	-10025	3141	1266	-8332	-12674	3422	185	-6707	-13008	10874
0.280833	-28	38	87	-61	-111	-36	13	-16	-19	6	-76	-66	-101	-15	-31	-55	-99	30	-87	-32	-107	-19	-101	-69	-65	0	-99	-14	-75	-70	-146	-75	271	7629	2405	-17620	-11079	-389	-5412	-10312	4084	1604	-8329	-12755	4111	557	-6736	-12815	13320
0.281667	-25	43	86	-58	-113	-36	18	-15	-25	4	-76	-66	-100	-17	-29	-60	-99	33	-84	-36	-108	-23	-101	-70	-66	-4	-107	-16	-74	-72	-149	-76	-103	7752	2500	-17681	-8335	-27	-5420	-10604	4705	1935	-8313	-12808	4309	922	-6774	-12636	11935
0.282500	-25	38	82	-61	-113	-35	9	-17	-21	4	-77	-68	-96	-19	-34	-62	-101	32	-81	-33	-105	-22	-103	-69	-64	-1	-101	-13	-75	-73	-149	-75	687	7864	2589	-17784	-5661	346	-5416	-10897	5313	2273	-8271	-12801	1434	1286	-6812	-12460	5828
0.283333	-25	42	88	-56	-114	-34	13	-16	-1	5	-75	-66	-97	-14	-28	-59	-99	34	-85	-33	-107	-19	-100	-69	-66	0	-103	-14	-73	-68	-145	-73	1113	7968	2664	-17876	-5302	733	-5403	-11194	6016	2599	-8212	-12753	-2162	1631	-6860	-12298	8140
0.284167	-29	39	84	-57	-108	-34	15	-17	-17	5	-70	-63	-96	-15	-26	-62	-85	26	-86	-32	-110	-18	-101	-68	-64	2	-98	-14	-73	-69	-146	-74	521	8058	2728	-17975	-4148	1118	-5390	-11496	6193	2931	-8125	-12666	-1007	1971	-6913	-12142	12841
0.285000	-22	43	86	-55	-105	-36	12	-16	-18	5	-72	-64	-94	-15	-28	-59	-99	35	-85	-33	-102	-21	-99	-69	-63	15	-101	-15	-72	-72	-143	-73	979	8136	2776	-18083	-1710	1505	-5370	-11781	6336	3250	-8039	-12542	1262	2308	-6977	-12003	2154
0.285833	-26	41	85	-59	-107	-34	11	-15	-18	6	-70	-65	-94	-15	-30	-60	-125	32	-87	-32	-105	-24	-102	-69	-64	2	-99	-12	-73	-70	-146	-74	564	8203	2802	-18191	506	1888	-5349	-12064	6299	3571	-7922	-12382	1406	2641	-7050	-11878	2527
0.286667	-28	41	86	-59	-111	-32	11	-6	-18	7	-72	-69	-99	-14	-32	-60	-98	35	-84	-30	-102	-22	-103	-69	-66	0	-103	-14	-74	-73	-147	-74	859	8261	2813	-18300	2047	2262	-5335	-12339	6016	3878	-7800	-12194	-344	2963	-7131	-11758	6382
0.287500	-26	42	85	-60	-111	-34	12	-15	-17	5	-73	-66	-99	-13	-30	-61	-101	34	-86	-34	-105	-22	-100	-68	-61	0	-100	-15	-74	-70	-147	-73	796	8303	2792	-18413	3406	2634	-5305	-12600	5609	4184	-7668	-11982	-2090	3290	-7222	-11630	-702
0.288333	-25	42	86	-58	-104	-33	13	-15	-22	4	-72	-65	-96	-13	-29	-58	-102	34	-85	-30	-105	-21	-102	-68	-66	1	-125	-15	-73	-69	-147	-76	824	8340	2756	-18518	3854	2997	-5283	-12850	5333	4476	-7523	-11752	-3359	3593	-7325	-11556	1100
0.289167	-24	40	87	-60	-108	-32	13	-13	-17	6	-67	-46	-94	-13	-16	-57	-97	39	-85	-45	-103	-19	-97	-67	-63	3	-98	-12	-73	-66	-144	-72	945	8359	2688	-18623	3561	3345	-5270	-13084	5069	4752	-7379	-11513	-3606	3903	-7438	-11474	3487
0.290000	-24	43	72	-60	-99	-32	15	-13	-18	5	-72	-65	-96	-14	-28	-59	-99	34	-86	-32	-107	-23	-101	-70	-67	0	-102	-16	-75	-70	-148	-74	131	8392	2585	-18725	3861	3677	-5241	-13315	4513	5007	-7235	-11277	-1500	4188	-7569	-11406	-393
0.290833	-28	38	87	-64	-111	-36	11	-18	-22	5	-73	-65	-97	-16	-29	-59	-104	32	-87	-32	-103	-25	-97	-50	-64	-1	-98	-13	-70	-68	-147	-72	189	8357	2457	-18816	4646	3998	-5220	-13524	3878	5251	-7087	-11037	-2049	4462	-7706	-11343	-1784
0.291667	-26	40	86	-60	-92	-35	13	-13	-18	-3	-70	-64	-93	-13	-28	-61	-99	37	-85	-33	-105	-22	-99	-68	-63	0	-100	-14	-76	-69	-149	-69	2035	8341	2300	-18904	2039	4302	-5209	-13724	3893	5468	-6947	-10808	-7162	4732	-7854	-11294	1906
0.292500	-25	42	87	-61	-110	-33	12	-17	-17	5	-73	-65	-98	-15	-31	-60	-99	40	-85	-22	-107	-26	-90	-69	-65	-1	-98	-12	-72	-73	-148	-74	490	8312	2112	-18983	697	4590	-5194	-13912	3944	5667	-6810	-10583	-6700	4981	-8011	-11256	5824
0.293333	-24	42	89	-61	-113	-36	13	-13	-34	5	-72	-68	-97	-15	-28	-58	-100	36	-86	-32	-105	-24	-100	-67	-64	0	-102	-16	-73	-69	-146	-75	778	8286	1903	-19054	-456	4868	-5184	-14093	4159	5837	-6686	-10404	-6352	5204	-8174	-11229	557
0.294167	-24	41	89	-63	-109	-33	16	-11	-21	6	-70	-65	-95	-15	-50	-57	-100	35	-85	-35	-108	-23	-98	-67	-64	1	-98	-15	-76	-68	-148	-74	898	8240	1670	-19115	-1108	5128	-5166	-14263	4381	5986	-6571	-10237	-5176	5407	-8337	-11207	3997
0.295000	-24	40	90	-62	-109	-33	12	-14	-19	6	-73	-66	-100	-13	-31	-59	-100	36	-83	-33	-104	-21	-102	-67	-62	-5	-98	-15	-74	-49	-149	-70	241	8196	1415	-19166	-655	5374	-5180	-14427	4710	6112	-6472	-10098	-4037	5579	-8502	-11194	6017
0.295833	-26	41	89	-57	-111	-32	13	-14	-15	9	-68	-64	-96	-14	-30	-57	-97	37	-87	-25	-103	-19	-98	-68	-62	2	-96	-12	-72	-68	-147	-73	353	8151	1149	-19212	1117	5605	-5184	-14590	5384	6214	-6383	-9986	-4529	5730	-8664	-11187	1346
0.296667	-22	43	89	-56	-105	-43	3	-10	-14	7	-73	-75	-90	-15	-28	-53	-93	37	-81	-30	-101	-23	-98	-67	-60	1	-97	-15	-73	-67	-143	-70	1143	8106	876	-19247	1086	5819	-5194	-14751	6432	6296	-6315	-9914	-7353	5855	-8815	-11182	2651
0.297500	-23	41	90	-60	-104	-32	15	-13	-17	8	-73	-66	-92	-24	-29	-58	-96	34	-84	-31	-101	-22	-97	-66	-62	0	-95	-12	-72	-66	-144	-68	227	8067	596	-19282	2166	6012	-5215	-14910	6991	6363	-6263	-9865	-5746	5954	-8956	-11182	9741
0.298333	-24	43	107	-58	-107	-32	13	-16	-19	6	-73	-68	-97	-16	-29	-58	-99	34	-86	-33	-104	-22	-102	-68	-64	0	-103	-18	-76	-74	-147	-75	46	8031	319	-19313	5896	6187	-5245	-15076	7697	6403	-6234	-9858	-2183	6026	-9090	-11183	-484
0.299167	-30	38	84	-64	-114	-40	7	-21	-27	-4	-77	-70	-101	-26	-33	-63	-102	30	-90	-36	-109	-28	-102	-72	-67	-3	-101	-17	-74	-73	-148	-76	-521	8007	58	-19355	10246	6342	-5277	-15239	8513	6440	-6218	-9870	-289	6083	-9197	-11177	-4640
0.300000	-28	40	84	-63	-114	-36	9	-19	-18	3	-75	-70	-102	-19	-33	-62	-100	30	-88	-35	-104	-23	-101	-70	-66	-3	-87	-16	-78	-76	-149	-76	-611	7994	-185	-19352	14163	6485	-5312	-15399	9284	6465	-6221	-9912	-1064	6118	-9291	-11147	560
0.300833	-28	37	87	-64	-110	-38	10	-17	-17	9	-74	-69	-97	-34	-33	-62	-93	32	-90	-35	-109	-27	-103	-70	-64	-4	-100	-16	-78	-74	-148	-75	-676	7988	-406	-19372	17833	6594	-5353	-15564	10082	6483	-6244	-9969	-1748	6144	-9354	-11140	-7768
0.301667	-28	39	88	-59	-109	-35	11	-17	-22	3	-76	-69	-99	-18	-32	-61	-104	33	-86	-32	-108	-23	-102	-72	-66	-3	-100	-33	-78	-74	-151	-78	-970	7998	-592	-19388	20863	6687	-5393	-15725	10757	6498	-6277	-10069	-1669	6153	-9400	-11108	-11734
0.302500	-26	41	88	-60	-111	-39	9	-15	-18	4	-75	-68	-98	-12	-32	-59	-103	32	-87	-34	-109	-25	-104	-69	-64	-5	-100	-16	-75	-73	-146	-76	-857	8008	-744	-19400	23226	6751	-5435	-15891	11439	6506	-6327	-10179	-923	6159	-9416	-11071	-10978
0.303333	-26	42	86	-66	-110	-50	12	-16	-16	6	-73	-66	-97	-18	-33	-60	-99	33	-87	-32	-107	-22	-103	-68	-65	-9	-99	-13	-79	-69	-146	-77	-1367	8031	-851	-19412	25387	6789	-5466	-16054	11850	6512	-6392	-10300	1559	6153	-9411	-11022	-17093
0.304167	-24	41	88	-58	-111	-34	8	-13	-28	7	-72	-64	-107	-16	-31	-58	-98	34	-85	-32	-104	-24	-103	-68	-65	-3	-97	-12	-72	-67	-145	-76	-1699	8053	-912	-19431	27871	6795	-5493	-16214	11811	6516	-6470	-10435	2667	6141	-9374	-10962	-22255
0.305000	-24	38	87	-59	-107	-33	13	-14	-19	7	-70	-65	-97	-17	-29	-59	-101	35	-87	-30	-104	-21	-103	-72	-66	-3	-97	-14	-75	-70	-148	-78	632	8076	-937	-19443	26343	6776	-5509	-16368	12413	6520	-6556	-10580	-2564	6121	-9323	-10885	-23106
0.305833	-27	42	86	-60	-110	-36	10	-18	-17	5	-69	-66	-107	-18	-31	-61	-100	34	-90	-32	-108	-22	-104	-72	-63	-3	-100	-14	-72	-70	-151	-77	-442	8100	-912	-19461	24113	6726	-5513	-16516	12978	6520	-6650	-10730	-2496	6108	-9240	-10816	-20477
0.306667	-18	39	84	-48	-102	-35	10	-18	-21	4	-77	-68	-101	-21	-35	-62	-103	30	-90	-35	-108	-24	-105	-73	-69	-5	-109	-31	-79	-75	-153	-80	-677	8114	-850	-19476	22045	6643	-5498	-16659	13306	6513	-6756	-10894	-1822	6080	-9142	-10735	-27323
0.307500	-30	35	81	-61	-115	-41	6	-21	-24	1	-77	-74	-102	-21	-36	-65	-107	29	-91	-34	-109	-25	-105	-75	-67	-6	-101	-15	-74	-74	-148	-78	198	8125	-736	-19489	19222	6537	-5448	-16818	13546	6508	-6861	-11051	-304	6054	-9017	-10642	-27737
0.308333	-29	40	85	-60	-114	-40	9	-16	-18	3	-75	-68	-99	-21	-32	-61	-101	32	-81	-31	-108	-25	-102	-66	-63	-4	-101	-17	-78	-70	-147	-78	-72	8128	-584	-19501	15941	6405	-5412	-16911	13788	6503	-6968	-11212	61	6024	-8883	-10549	-25073
0.309167	-22	42	85	-58	-111	-36	10	-9	-21	6	-69	-61	-94	-18	-28	-58	-98	36	-84	-30	-103	-23	-100	-69	-63	-1	-97	-14	-73	-70	-146	-73	-80	8124	-405	-19506	12706	6246	-5335	-17021	13994	6492	-7077	-11368	-583	5984	-8733	-10454	-28442
0.310000	-26	42	88	-57	-111	-34	11	-12	-16	9	-69	-63	-98	-16	-30	-58	-99	38	-83	-32	-108	-19	-98	-68	-66	1	-98	-16	-73	-67	-148	-75	877	8102	-198	-19514	7305	6069	-5246	-17117	14556	6471	-7190	-11533	-4430	5942	-8578	-10364	-29433
0.310833	-25	40	89	-58	-110	-35	10	-15	-17	4	-69	-63	-95	-27	-29	-57	-99	36	-85	-30	-103	-18	-97	-67	-65	-3	-98	-12	-73	-68	-148	-76	45	8072	21	-19518	1748	5864	-5140	-17205	14831	6443	-7296	-11682	-3880	5885	-8418	-10277	-21334
0.311667	-26	43	82	-56	-107	-34	10	-13	-15	8	-72	-62	-95	-14	-30	-58	-98	37	-84	-31	-104	-23	-100	-60	-60	1	-100	-14	-73	-67	-146	-75	368	8025	253	-19518	-1386	5652	-5018	-17273	14940	6410	-7402	-11834	-413	5824	-8256	-10167	-23364
0.312500	-23	42	87	-57	-109	-33	6	-14	-19	5	-70	-65	-98	-16	-30	-58	-98	36	-86	-33	-103	-24	-98	-68	-66	-3	-100	-12	-70	-69	-149	-74	218	7970	467	-19515	-3426	5420	-4891	-17333	15090	6369	-7508	-11979	1735	5750	-8094	-10118	-27490
0.313333	-27	42	88	-58	-109	-34	12	-14	-16	7	-72	-63	-95	-15	-30	-61	-99	35	-84	-32	-107	-22	-98	-66	-64	0	-99	-14	-73	-65	-150	-74	-286	7915	701	-19505	-5361	5176	-4751	-17375	15185	6327	-7608	-12119	1027	5671	-7932	-10055	-19509
0.314167	-25	39	88	-58	-110	-39	-14	-12	-21	5	-74	-62	-97	-14	-32	-58	-99	36	-83	-33	-105	-22	-100	-69	-64	0	-100	-17	-75	-69	-149	-73	-43	7855	890	-19494	-6299	4922	-4610	-17403	15295	6270	-7710	-12256	-108	5582	-7793	-10001	-20115
0.315000	-23	41	87	-59	-107	-32	11	-13	-16	5	-73	-66	-95	-14	-53	-59	-102	39	-86	-33	-108	-24	-100	-69	-63	-3	-100	-14	-74	-70	-150	-77	-507	7786	1095	-19476	-6460	4659	-4478	-17421	15271	6208	-7804	-12381	-385	5480	-7659	-9961	-21780
0.315833	-28	40	88	-61	-112	-42	17	-17	-22	2	-74	-67	-96	-16	-32	-61	-101	36	-85	-32	-105	-23	-99	-67	-62	-3	-100	-15	-74	-68	-149	-73	-606	7731	1255	-19449	-6395	4394	-4347	-17420	15154	6140	-7898	-12498	-93	5379	-7534	-9930	-15757
0.316667	-25	41	88	-59	-110	-34	12	-14	-16	7	-72	-64	-93	-14	-31	-60	-97	35	-87	-33	-102	-21	-96	-70	-60	5	-100	-12	-70	-75	-149	-72	-988	7678	1382	-19424	-5454	4123	-4231	-17409	14914	6063	-7985	-12600	1454	5268	-7427	-9913	-14770
0.317500	-25	39	91	-59	-107	-34	13	-13	-19	5	-68	-62	-94	-10	-28	-56	-95	37	-84	-30	-103	-18	-96	-67	-63	0	-99	-15	-69	-66	-146	-74	-1974	7633	1474	-19402	-2703	3849	-4135	-17387	14343	5976	-8076	-12692	4018	5152	-7335	-9909	-16254
0.318333	-26	42	87	-59	-108	-31	13	-13	-16	6	-69	-63	-96	-13	-29	-57	-99	37	-85	-47	-100	-8	-99	-67	-64	0	-102	-12	-73	-68	-148	-74	-68	7593	1525	-19373	-2147	3563	-4051	-17353	14165	5875	-8162	-12773	155	5032	-7264	-9945	-14289
0.319167	-26	43	90	-62	-110	-34	12	-15	-19	0	-73	-66	-97	-15	-33	-59	-101	32	-87	-34	-107	-24	-99	-69	-68	-5	-102	-17	-75	-50	-147	-76	-386	7564	1541	-19341	-2147	3274	-3997	-17308	13985	5774	-8255	-12842	35	4910	-7209	-9952	-5780
0.320000	-27	36	86	-62	-111	-35	11	-14	-22	5	-73	-64	-97	-13	-30	-55	-103	34	-88	-33	-105	-18	-102	-62	-67	-3	-99	-15	-70	-70	-150	-76	-1343	7552	1519	-19317	-427	2987	-3960	-17253	13388	5658	-8335	-12885	1361	4786	-7175	-9977	-7024
0.320833	-26	41	88	-60	-108	-34	18	-16	-46	3	-74	-67	-107	-14	-31	-58	-99	34	-84	-33	-105	-21	-98	-67	-64	-1	-100	-16	-74	-68	-148	-74	-432	7517	1466	-19288	633	2698	-3948	-17186	12771	5530	-8413	-12917	2876	4663	-7156	-10039	-5898
0.321667	-26	39	88	-60	-109	-35	11	-14	-16	6	-73	-65	-97	-15	-30	-59	-98	32	-87	-27	-104	-23	-100	-68	-73	-3	-100	-13	-72	-66	-147	-75	-801	7563	1379	-19263	1916	2410	-3959	-17110	12102	5384	-8487	-12929	3879	4537	-7157	-10103	1184
0.322500	-25	42	86	-58	-109	-32	16	-17	-19	4	-75	-66	-88	-13	-31	-60	-99	34	-87	-31	-105	-22	-100	-69	-63	-1	-102	-14	-72	-69	-147	-81	-1144	7578	1274	-19238	3899	2114	-3989	-17025	11242	5221	-8556	-12927	4714	4412	-7167	-10177	1134
0.323333	-25	42	88	-62	-111	-33	11	-14	-18	5	-72	-69	-96	-14	-30	-60	-102	30	-91	-45	-111	-17	-101	-69	-65	-5	-100	-13	-76	-69	-149	-79	-297	7601	1149	-19222	4263	1814	-4042	-16936	10582	5045	-8617	-12916	1406	4281	-7195	-10265	827
0.324167	-32	39	86	-61	-111	-36	11	-15	-29	0	-73	-66	-100	-16	-32	-62	-103	32	-86	-32	-103	-22	-101	-69	-65	0	-99	-12	-76	-73	-150	-75	-604	7628	1011	-19202	3067	1515	-4101	-16832	9616	4847	-8664	-12881	549	4145	-7231	-10356	12468
0.325000	-25	42	87	-61	-110	-38	12	-14	-18	6	-73	-63	-102	-12	-30	-50	-100	32	-90	-33	-108	-22	-102	-68	-64	-1	-101	-17	-70	-70	-147	-76	-553	7651	868	-19190	3285	1216	-4177	-16728	8404	4626	-8696	-12827	3051	4007	-7276	-10456	15035
0.325833	-26	38	85	-59	-114	-34	13	-15	-17	3	-70	-51	-95	-14	-30	-59	-100	33	-86	-32	-105	-24	-100	-70	-62	0	-100	-15	-74	-72	-150	-77	-438	7669	724	-19169	3920	920	-4260	-16613	7259	4390	-8711	-12793	5206	3856	-7332	-10560	9767
0.326667	-33	40	86	-61	-111	-39	10	-14	-19	4	-75	-66	-96	-13	-30	-61	-99	33	-87	-35	-109	-29	-102	-69	-65	-10	-101	-15	-73	-69	-148	-78	-532	7677	592	-19165	3748	623	-4342	-16496	5898	4127	-8709	-12737	4427	3701	-7387	-10672	19807
0.327500	-25	40	85	-60	-111	-35	12	-16	-24	4	-75	-67	-88	-16	-32	-60	-102	34	-90	-32	-107	-23	-101	-70	-65	-4	-101	-16	-75	-72	-150	-80	-36	7672	484	-19157	3126	331	-4421	-16371	4559	3844	-8682	-12678	2603	3533	-7451	-10782	22089
0.328333	-26	42	87	-62	-109	-35	10	-16	-18	3	-74	-66	-96	-15	-30	-62	-97	33	-85	-43	-107	-26	-120	-68	-63	-1	-99	-12	-75	-74	-147	-77	-78	7652	379	-19147	1777	40	-4497	-16246	3144	3548	-8633	-12615	1094	3360	-7501	-10892	19935
0.329167	-23	43	99	-57	-110	-34	16	-13	-16	6	-73	-64	-98	-14	-27	-55	-98	37	-83	-30	-102	-19	-100	-65	-62	-4	-97	-13	-72	-90	-146	-73	145	7608	300	-19136	-643	-235	-4563	-16108	1744	3229	-8562	-12562	218	3172	-7559	-11000	27366
0.330000	-23	43	86	-58	-109	-33	13	-15	-17	5	-72	-63	-93	-14	-31	-57	-100	36	-85	-29	-104	-22	-98	-69	-62	0	-99	-12	-73	-68	-144	-77	93	7537	253	-19130	-3268	-511	-4629	-15977	345	2894	-8475	-12517	1146	2980	-7613	-11111	29245
0.330833	-24	43	99	-58	-108	-35	15	-14	-17	1	-74	-68	-95	-18	-26	-60	-100	34	-83	-30	-105	-23	-99	-68	-63	-1	-100	-13	-74	-72	-149	-78	-844	7446	215	-19126	-4427	-775	-4677	-15843	-1403	2545	-8369	-12473	4226	2763	-7665	-11218	27665
0.331667	-26	43	89	-59	-112	-36	13	-16	-21	6	-74	-64	-97	-15	-29	-60	-101	34	-84	-32	-102	-23	-104	-44	-61	-4	-101	-12	-73	-72	-150	-76	645	7319	233	-19122	-6782	-1030	-4721	-15711	-2641	2186	-8245	-12437	816	2543	-7709	-11322	28993
0.332500	-29	38	82	-64	-111	-32	9	-19	0	2	-78	-70	-107	-22	-32	-63	-103	33	-85	-33	-108	-24	-103	-72	-64	-1	-99	-15	-74	-72	-146	-78	1491	7169	271	-19112	-11135	-1263	-4753	-15570	-3266	1821	-8102	-12415	-1838	2324	-7752	-11414	32523
0.333333	-25	41	87	-63	-114	-38	11	-15	-19	4	-75	-68	-95	-18	-30	-60	-99	34	-85	-36	-108	-25	-104	-72	-64	-1	-103	-13	-73	-70	-149	-76	133	6992	331	-19115	-13231	-1491	-4779	-15437	-4347	1454	-7968	-12400	-1280	2100	-7787	-11503	32767
0.334167	-25	24	88	-60	-108	-32	11	8	-21	4	-73	-65	-99	-18	-32	-59	-102	30	-87	-34	-104	-24	-101	-70	-66	-4	-100	-14	-72	-73	-144	-81	941	6782	417	-19114	-15542	-1701	-4797	-15305	-5321	1091	-7792	-12390	-489	1869	-7824	-11588	32614
0.335000	-27	39	87	-61	-109	-36	9	-17	-22	5	-73	-66	-97	-16	-30	-60	-104	32	-90	-35	-105	-25	-101	-74	-68	-3	-97	-13	-74	-70	-150	-77	650	6555	522	-19118	-16658	-1901	-4807	-15171	-6208	732	-7635	-12388	489	1642	-7847	-11662	32767
0.335833	-26	41	87	-58	-105	-35	32	-13	-22	7	-73	-64	-98	-18	-29	-61	-102	32	-85	-33	-103	-23	-99	-70	-67	-3	-99	-13	-75	-87	-151	-79	389	6310	610	-19122	-16165	-2084	-4815	-15038	-6990	386	-7474	-12394	1749	1415	-7873	-11731	32767
0.336667	-25	40	88	-61	-108	-35	13	-14	-16	7	-74	-64	-98	-14	-31	-57	-99	33	-85	-32	-104	-23	-94	-70	-63	40	-96	-12	-69	-68	-145	-75	1142	6043	771	-19125	-15506	-2260	-4822	-14911	-7565	56	-7316	-12405	-1047	1192	-7895	-11803	32470
0.337500	-25	43	89	-58	-107	-34	15	-13	13	9	-72	-63	-92	-10	-29	-61	-96	36	-83	-32	-103	-21	-100	-65	-63	1	-98	-12	-70	-65	-148	-75	821	5768	908	-19129	-15834	-2425	-4827	-14784	-8188	-263	-7172	-12420	-2828	969	-7914	-11849	32074
0.338333	-23	42	88	-60	-109	-36	11	-14	-15	8	-73	-63	-94	-14	-28	-67	-98	36	-85	-32	-98	-23	-100	-70	-63	-3	-98	-14	-72	-68	-149	-78	162	5480	1040	-19149	-13767	-2587	-4835	-14687	-9224	-561	-7038	-12436	-240	749	-7936	-11901	31655
0.339167	-25	39	85	-60	-107	-34	10	-14	-19	6	-75	-64	-99	-18	-33	-61	-100	33	-90	-34	-108	-25	-102	-74	-65	-6	-99	-19	-76	-72	-150	-80	281	5190	1166	-19167	-9661	-2738	-4840	-14551	-10353	-836	-6917	-12452	2745	533	-7957	-11952	31273
0.340000	-28	37	81	-64	-114	-41	9	-18	-22	4	-76	-67	-101	-19	-33	-62	-99	29	-87	-38	-102	-26	-105	-75	-68	-5	-101	-21	-78	-74	-150	-80	-319	4901	1284	-19181	-5453	-2894	-4848	-14443	-11642	-1086	-6810	-12463	2678	321	-7980	-11994	30860
0.340833	-28	36	81	-64	-113	-42	8	-18	-22	1	-72	-70	-99	-21	-32	-61	-105	29	-88	-36	-107	-25	-100	-72	-64	-5	-102	-18	-66	-69	-149	-82	-196	4619	1388	-19197	-1529	-3032	-4849	-14329	-12982	-1308	-6713	-12468	935	118	-8001	-12032	29643
0.341667	-30	38	87	-62	-110	-35	10	-18	-21	3	-73	-64	-96	-16	-33	-61	-107	33	-86	-31	-103	-23	-102	-72	-66	-4	-98	-17	-75	-70	-147	-77	-250	4350	1472	-19210	2334	-3180	-4849	-14225	-14273	-1508	-6633	-12464	-367	-91	-8015	-12066	25289
0.342500	-28	42	87	-63	-114	-36	12	-31	-26	7	-75	-66	-99	-17	-30	-61	-102	29	-87	-34	-105	-22	-102	-68	-66	-3	-102	-16	-74	-69	-148	-81	-426	4091	1534	-19219	5437	-3322	-4844	-14124	-15573	-1685	-6564	-12454	-1095	-292	-8033	-12100	22250
0.343333	-27	41	87	-58	-108	-33	12	-16	-21	5	-72	-63	-97	-16	-28	-59	-100	30	-80	-31	-102	-22	-112	-70	-65	-3	-98	-15	-73	-69	-146	-76	-386	3852	1573	-19228	7874	-3463	-4837	-14026	-16908	-1841	-6511	-12432	-507	-497	-8044	-12130	21091
0.344167	-24	40	75	-62	-114	-34	15	-13	-15	8	-73	-64	-96	-15	-29	-58	-100	34	-84	-29	-105	-22	-100	-66	-63	-4	-98	-14	-66	-70	-145	-77	-1212	3629	1589	-19233	10681	-3608	-4818	-13933	-18594	-1971	-6469	-12412	2506	-702	-8052	-12164	15835
0.345000	-24	42	87	-58	-112	-32	15	-16	-18	5	-66	-64	-95	-16	-32	-83	-102	35	-86	-31	-104	-22	-101	-70	-67	-4	-99	-14	-73	-68	-147	-77	-457	3423	1575	-19232	12011	-3750	-4792	-13845	-20108	-2095	-6438	-12376	386	-885	-8060	-12200	9502
0.345833	-26	43	87	-59	-101	-30	13	-15	-21	8	-70	-64	-97	-15	-28	-61	-101	33	-84	-29	-104	-22	-100	-69	-64	-3	-100	-14	-77	-80	-148	-76	1307	3238	1537	-19215	9640	-3891	-4753	-13763	-20762	-2193	-6411	-12332	-3853	-1118	-8056	-12238	11193
0.346667	-25	41	88	-60	-110	-38	15	-18	-23	4	-73	-63	-100	-16	-29	-58	-101	35	-84	-30	-96	-19	-90	-68	-69	-5	-101	-15	-73	-69	-148	-73	-297	3072	1476	-19210	8613	-4027	-4703	-13686	-21662	-2288	-6394	-12276	-2983	-1330	-8040	-12276	9946
0.347500	-29	41	86	-58	-112	-38	12	-21	-19	0	-75	-64	-99	-19	-32	-63	-102	32	-86	-31	-107	-22	-101	-69	-66	-4	-104	-14	-74	-83	-146	-75	573	2928	1391	-19181	6390	-4156	-4637	-13608	-22428	-2375	-6367	-12220	-2123	-1539	-8015	-12319	1164
0.348333	-26	41	87	-59	-113	-39	12	-16	-19	3	-75	-65	-97	-17	-33	-46	-100	35	-85	-34	-107	-24	-101	-70	-68	-4	-104	-14	-74	-75	-148	-74	647	2790	1296	-19148	3828	-4277	-4557	-13514	-22999	-2452	-6348	-12142	-976	-1749	-7978	-12364	2777
0.349167	-27	38	85	-49	-114	-36	11	-19	-19	4	-74	-65	-96	-16	-29	-62	-99	34	-87	-30	-107	-22	-99	-69	-70	0	-100	1	-72	-69	-148	-82	300	2677	1184	-19102	1152	-4376	-4460	-13460	-23398	-2518	-6316	-12087	-342	-1948	-7924	-12413	1027
0.350000	-26	41	89	-58	-109	-33	13	-18	-21	5	-72	-63	-98	-14	-27	-61	-99	40	-85	-29	-105	-19	-99	-70	-66	0	-101	-13	-75	-69	-147	-74	934	2576	1060	-19047	-1812	-4464	-4348	-13394	-23387	-2587	-6284	-12018	-2422	-2150	-7854	-12469	-6777
0.350833	-28	42	88	-57	-110	-33	40	-31	-14	5	-73	-64	-97	-16	-30	-61	-104	34	-84	-30	-105	-22	-98	-68	-63	0	-100	-12	-68	-69	-150	-72	1351	2485	925	-18977	-6729	-4528	-4223	-13327	-22934	-2646	-6241	-11948	-4798	-2341	-7763	-12528	-5406
0.351667	-25	41	87	-59	-107	-34	16	-18	-19	4	-77	-63	-95	-14	-30	-59	-102	35	-77	-29	-109	-23	-100	-69	-67	-1	-101	-13	-69	-72	-147	-72	561	2406	796	-18900	-9715	-4573	-4084	-13268	-22744	-2702	-6185	-11880	-2580	-2528	-7659	-12586	-653
0.352500	-27	41	107	-58	-110	-33	15	-17	-16	3	-73	-66	-92	-15	-31	-59	-97	35	-87	-32	-102	-24	-97	-68	-64	0	-103	-13	-75	-68	-145	-74	586	2329	662	-18814	-10271	-4592	-3934	-13204	-22242	-2752	-6121	-11813	705	-2701	-7534	-12655	-11634
0.353333	-22	40	87	-59	-107	-35	12	-15	-22	3	-73	-66	-95	-16	-31	-60	-99	36	-85	-32	-103	-25	-99	-69	-61	-4	-103	-14	-73	-70	-147	-72	185	2271	539	-18714	-9987	-4587	-3778	-13163	-21752	-2796	-6045	-11750	1469	-2863	-7398	-12722	-12294
0.354167	-22	40	87	-61	-108	-34	13	-13	-18	7	-72	-63	-96	-13	-29	-60	-102	35	-86	-29	-104	-22	-98	-69	-66	-1	-101	-14	-72	-69	-145	-79	245	2215	424	-18614	-9826	-4554	-3611	-13086	-21465	-2830	-5953	-11686	165	-3009	-7248	-12794	-8150
0.355000	-26	40	87	-58	-110	-36	12	-18	-14	5	-92	-65	-94	-14	-16	-61	-96	33	-84	-32	-101	-23	-100	-69	-63	0	-101	-15	-70	-70	-147	-72	44	2162	320	-18499	-9232	-4496	-3450	-13029	-21127	-2861	-5856	-11632	-627	-3140	-7086	-12866	-15944
0.355833	-24	58	88	-57	-105	-34	15	-16	-18	6	-70	-67	-95	-15	-32	-60	-100	34	-86	-31	-104	-25	-98	-69	-62	-1	-100	-11	-70	-70	-146	-72	-145	2119	230	-18385	-8602	-4415	-3288	-12973	-20710	-2873	-5746	-11581	-1058	-3259	-6910	-12941	-16821
0.356667	-26	41	90	-59	-110	-35	12	-15	-18	5	-73	-68	-96	-16	-31	-60	-99	37	-86	-32	-102	-38	-99	-72	-64	-5	-103	-16	-73	-69	-148	-72	-301	2076	158	-18269	-8269	-4316	-3135	-12921	-20169	-2883	-5634	-11534	-662	-3366	-6735	-13018	-15191
0.357500	-25	38	87	-60	-108	-36	11	-15	-27	40	-72	-65	-98	-19	-32	-58	-96	34	-85	-30	-102	-24	-97	-68	-60	0	-98	-14	-72	-69	-151	-73	-1245	2045	103	-18151	-7103	-4190	-2991	-12871	-20024	-2878	-5515	-11490	2363	-3453	-6555	-13097	-20098
0.358333	-24	40	89	-62	-107	-34	13	-15	-18	4	-74	-67	-96	-17	-26	-56	-99	30	-84	-29	-104	-25	-102	-72	-63	-1	-101	-17	-73	-70	-147	-75	-1348	2016	66	-18033	-5057	-4066	-2871	-12821	-20043	-2867	-5401	-11450	2728	-3534	-6384	-13177	-24190
0.359167	-31	35	95	-59	-109	-36	9	-16	-18	5	-72	-67	-99	-18	-34	-59	-101	29	-88	-33	-104	-28	-102	-72	-64	-4	-99	-18	-76	-73	-148	-75	491	1993	43	-17926	-6010	-3932	-2761	-12778	-19027	-2843	-5286	-11414	-1514	-3601	-6219	-13253	-22341
0.360000	-27	40	86	-62	-111	-39	11	-15	-19	3	-73	-70	-94	-18	-32	-45	-107	29	-88	-34	-108	-26	-100	-72	-67	-5	-100	-21	-73	-69	-149	-76	-1228	1982	45	-17819	-5381	-3803	-2676	-12735	-18195	-2818	-5188	-11377	-710	-3665	-6062	-13335	-19536
0.360833	-26	33	93	-60	-108	-33	17	-15	-19	6	-73	-66	-95	-18	-30	-60	-99	28	-88	-34	-105	-25	-98	-72	-68	-4	-98	-15	-76	-70	-149	-76	-722	1973	67	-17721	-4464	-3674	-2619	-12695	-17485	-2779	-5091	-11333	-395	-3722	-5922	-13413	-26292
0.361667	-27	37	89	-58	-108	-34	15	-16	-21	3	-74	-68	-99	-17	-30	-60	-127	30	-85	-31	-105	-24	-100	-69	-65	-5	-100	-15	-75	-70	-146	-74	-428	1972	79	-17635	-2886	-3559	-2585	-12663	-16680	-2748	-5014	-11298	1071	-3780	-5800	-13492	-24169
0.362500	-29	38	96	-58	-111	-25	12	-13	-18	6	-72	-65	-98	-16	-29	-58	-101	32	-85	-34	-107	-25	-100	-69	-65	0	-97	-11	-76	-68	-145	-73	-1172	1980	114	-17557	-590	-3463	-2578	-12630	-15670	-2710	-4950	-11256	2135	-3835	-5699	-13566	-22301
0.363333	-24	40	90	-56	-110	-33	13	-12	-15	8	-70	-66	-97	-19	-33	-58	-120	33	-82	-30	-104	-23	-97	-69	-59	0	-97	-14	-74	-68	-144	-70	-769	1990	153	-17491	1993	-3391	-2598	-12596	-14531	-2682	-4912	-11212	1031	-3900	-5624	-13638	-27242
0.364167	-22	41	89	-60	-110	-39	16	-13	-18	6	-72	-66	-93	-15	-28	-59	-102	33	-84	-29	-104	-24	-98	-67	-61	-1	-98	-11	-73	-66	-150	-72	4	2004	193	-17439	1881	-3354	-2645	-12563	-13011	-2661	-4891	-11161	-2443	-3972	-5576	-13707	-25837
0.365000	-26	39	90	-58	-111	-33	15	-14	-19	8	-80	-64	-100	-19	-30	-66	-102	34	-84	-32	-110	-24	-100	-72	-67	-4	-97	-16	-76	-73	-152	-74	-715	2022	234	-17405	1869	-3349	-2715	-12546	-11738	-2660	-4899	-11114	-1372	-4063	-5559	-13774	-16406
0.365833	-30	37	85	-61	-118	-46	11	-16	-23	4	-74	-66	-103	-16	-31	-61	-107	30	-84	-35	-111	-26	-98	-68	-65	-5	-99	-15	-74	-69	-148	-75	-236	2042	271	-17374	3370	-3376	-2792	-12496	-10386	-2671	-4919	-11054	1821	-4157	-5564	-13829	-23214
0.366667	-27	38	89	-58	-114	-34	12	-15	-19	5	-73	-65	-98	-16	-30	-60	-102	30	-81	-34	-107	3	-97	-70	-64	-4	-100	-14	-77	-72	-149	-76	-667	2059	308	-17361	4835	-3439	-2887	-12453	-8999	-2701	-4960	-10997	3140	-4273	-5601	-13877	-24816
0.367500	-28	39	84	-60	-111	-46	9	-15	-42	3	-73	-66	-98	-19	-30	-62	-102	32	-84	-36	-111	-26	-101	-72	-64	-3	-102	-16	-73	-73	-149	-75	-442	2075	334	-17356	5726	-3545	-2990	-12405	-7630	-2754	-5020	-10938	1850	-4402	-5656	-13915	-15630
0.368333	-26	40	88	-60	-110	-31	10	-12	-23	6	-74	-57	-100	-16	-30	-60	-94	37	-85	-32	-109	-23	-99	-72	-67	-4	-101	-12	-76	-70	-150	-72	-73	2083	350	-17353	6337	-3682	-3094	-12345	-6101	-2830	-5091	-10870	464	-4545	-5735	-13946	-19194
0.369167	-7	42	90	-58	-110	-32	12	-12	-21	9	-69	-61	-96	-12	-27	-61	-99	36	-82	-29	-105	-22	-83	-74	-62	11	-95	-10	-70	-67	-148	-70	-101	2092	357	-17368	6207	-3860	-3193	-12277	-4528	-2928	-5176	-10807	-62	-4702	-5828	-13964	-18439
0.370000	-23	42	87	-53	-110	-32	15	-11	-16	8	-68	-57	-95	-13	-29	-60	-99	38	-82	-31	-102	-18	-96	-67	-62	1	-99	-12	-72	-67	-149	-73	188	2086	347	-17383	5385	-4065	-3289	-12202	-3032	-3060	-5269	-10740	357	-4881	-5944	-13978	-11947
0.370833	-24	42	88	-57	-110	-32	0	-9	-17	8	-69	-61	-99	-14	-27	-58	-100	38	-83	-31	-110	-21	-97	-67	-65	0	-98	-11	-73	-61	-147	-73	-288	2070	325	-17411	4836	-4313	-3375	-12114	-1753	-3213	-5371	-10686	2187	-5072	-6061	-13984	-13345
0.371667	-27	42	91	-55	-108	-31	13	-10	-16	8	-70	-61	-97	-13	-29	-57	-100	54	-80	-26	-105	-18	-97	-67	-61	0	-98	-11	-73	-66	-149	-74	-662	2039	290	-17440	5151	-4582	-3438	-12018	-620	-3391	-5476	-10632	3024	-5282	-6187	-13982	-14491
0.372500	-28	41	88	-56	-111	-35	11	-12	-23	7	-73	-62	-99	-13	-30	-59	-100	36	-83	-28	-105	-23	-98	-69	-64	1	-98	-16	-76	-64	-149	-77	1621	1999	241	-17474	2172	-4878	-3491	-11920	1309	-3597	-5573	-10584	-1831	-5492	-6310	-13974	-10448
0.373333	-24	42	89	-57	-110	-34	10	-13	-18	5	-76	-65	-100	11	-51	-62	-101	34	-83	-34	-105	-21	-100	-74	-66	-1	-100	-14	-76	-70	-153	-76	682	1940	176	-17515	-679	-5196	-3521	-11807	3169	-3827	-5666	-10540	-1188	-5720	-6429	-13964	-3409
0.374167	-28	39	86	-36	-115	-41	9	-15	-21	4	-73	-63	-99	-13	-31	-57	-100	37	-83	-31	-104	-21	-100	-67	-64	2	-98	-12	-73	-67	-148	-74	507	1873	106	-17557	-2811	-5525	-3528	-11688	4842	-4077	-5761	-10510	160	-5951	-6533	-13947	-7482
0.375000	-26	44	88	-58	-115	-34	12	-10	-21	5	-69	-63	-100	-13	-30	-58	-99	37	-83	-29	-105	-23	-99	-68	-64	2	-99	-10	-76	-70	-151	-75	916	1790	37	-17600	-4562	-5874	-3508	-11563	6610	-4372	-5843	-10485	2311	-6194	-6627	-13937	-5080
0.375833	-28	47	87	-78	-107	-34	15	-12	-17	6	-70	-59	-92	-11	-28	-57	-98	36	-80	-29	-104	-21	-98	-68	-46	1	-97	-11	-72	-66	-147	-81	359	1695	-64	-17644	-5220	-6228	-3471	-11438	8336	-4629	-5911	-10467	3135	-6440	-6695	-13922	-229
0.376667	-24	46	90	-57	-105	-32	16	-11	-18	6	-70	-60	-93	-11	-29	-55	-95	41	-80	-26	-104	-17	-97	-65	-64	3	-99	-9	-73	-65	-147	-75	342	1592	-156	-17697	-4725	-6592	-3405	-11311	10007	-4935	-5973	-10458	2501	-6693	-6749	-13921	-3067
0.377500	-24	45	90	-55	-100	-30	19	-11	-16	10	-69	-58	-94	-10	-27	-53	-99	39	-79	-27	-104	-18	-98	-65	-66	4	-97	-3	-73	-64	-136	-75	1174	1484	-258	-17749	-5655	-6958	-3324	-11191	11992	-5252	-6002	-10455	-1707	-6955	-6780	-13911	-3379
0.378333	-24	45	91	-55	-107	-30	13	-14	-16	6	-70	-62	-96	-15	-31	-42	-99	39	-82	-29	-102	-22	-98	-68	-62	1	-99	-10	-74	-70	-147	-78	360	1366	-362	-17810	-6146	-7333	-3226	-11069	13746	-5582	-6030	-10463	-1367	-7226	-6785	-13916	6528
0.379167	-25	42	89	-60	-109	-33	12	-15	-17	4	-73	-65	-93	-15	-30	-58	-99	36	-86	-32	-104	-22	-101	-70	-64	0	-102	-12	-74	-68	-148	-76	75	1246	-468	-17866	-3844	-7707	-3109	-10958	15301	-5924	-6037	-10467	2157	-7498	-6756	-13927	2503
0.380000	-26	42	89	-59	-110	-33	12	-15	-18	3	-78	-64	-97	-14	-32	-53	-101	35	-85	-30	-105	-21	-102	-68	-63	-1	-100	-11	-75	-69	-149	-77	-252	1128	-570	-17927	-616	-8083	-2978	-10855	16743	-6273	-6024	-10474	4047	-7777	-6717	-13945	-2630
0.380833	-29	43	86	-53	-115	-34	11	-15	-19	2	-74	-66	-99	-14	-33	-60	-104	36	-86	-32	-107	-24	-103	-70	-68	-28	-104	-14	-76	-70	-148	-77	-302	1011	-670	-17991	2151	-8451	-2839	-10756	18294	-6626	-5997	-10484	2836	-8064	-6646	-13966	6108
0.381667	-29	41	89	-59	-109	-33	12	-17	-21	4	-74	-65	-94	-15	-28	-61	-102	33	-76	-33	-103	-24	-104	-70	-67	-4	-102	-15	-73	-72	-153	-82	-259	898	-764	-18058	4898	-8816	-2695	-10672	19649	-6986	-5951	-10482	1103	-8359	-6562	-14001	3005
0.382500	-25	55	85	-61	-113	-43	6	-19	-23	0	-77	-67	-100	-21	-34	-59	-99	36	-85	-32	-110	-25	-102	-73	-64	-4	-94	-15	-76	-72	-133	-77	-419	804	-850	-18128	7468	-9174	-2543	-10591	20818	-7346	-5888	-10496	-94	-8652	-6447	-14033	252
0.383333	-26	39	87	-61	-110	-36	12	-15	-18	2	-75	-65	-96	-16	-32	-67	-86	33	-88	-34	-107	-21	-103	-72	-64	-4	-100	-13	-75	-70	-146	-77	-316	706	-929	-18199	9355	-9541	-2393	-10524	21953	-7704	-5819	-10491	-543	-8954	-6327	-14073	5650
0.384167	-25	57	91	-58	-111	-35	12	-19	-17	3	-74	-65	-98	-15	-31	-58	-100	36	-86	-33	-105	-36	-94	-68	-67	-6	-101	-16	-72	-70	-146	-76	-752	620	-1005	-18272	10961	-9883	-2250	-10471	22897	-8067	-5737	-10488	590	-9258	-6189	-14115	3634
0.385000	-29	38	85	-59	-113	-33	11	-10	-18	5	-73	-68	-96	-15	-33	-59	-103	33	-90	-32	-104	-24	-103	-69	-65	-3	-100	-15	-74	-72	-148	-76	-1326	543	-1076	-18349	13298	-10232	-2119	-10429	23404	-8421	-5647	-10481	2256	-9566	-6055	-14157	834
0.385833	-27	40	87	-58	-112	-33	8	-15	-22	2	-75	-65	-97	-17	-33	-60	-102	34	-87	-33	-109	-26	-102	-72	-66	-5	-100	-16	-76	-72	-149	-76	681	465	-1132	-18429	12417	-10579	-1993	-10399	24209	-8776	-5562	-10473	-2650	-9876	-5913	-14199	1594
0.386667	-27	38	86	-62	-110	-38	11	-15	-19	2	-75	-67	-96	-17	-30	-59	-103	33	-88	-38	-107	-24	-102	-70	-65	-4	-101	-17	-76	-70	-148	-76	448	395	-1185	-18513	9931	-10917	-1885	-10382	25157	-9121	-5474	-10464	-3297	-10186	-5771	-14232	6944
0.387500	-26	39	86	-60	-110	-17	12	-17	-21	2	-78	-65	-96	-18	-30	-59	-100	29	-88	-35	-107	-24	-102	-72	-69	-8	-103	-18	-74	-72	-147	-76	-237	330	-1233	-18587	8539	-11252	-1790	-10377	25854	-9459	-5395	-10453	-2080	-10485	-5637	-14283	3633
0.388333	-27	37	86	-62	-108	-36	10	-14	-18	2	-76	-56	-100	-17	-30	-57	-102	29	-88	-33	-107	-22	-100	-67	-65	-3	-100	-17	-74	-69	-143	-73	747	269	-1274	-18663	6062	-11590	-1713	-10380	26461	-9787	-5316	-10447	-698	-10781	-5511	-14302	3220
0.389167	-23	40	88	-60	-112	-32	13	-15	-18	4	-73	-66	-97	-14	-28	-57	-99	35	-83	-31	-104	-23	-99	-64	-55	-1	-100	-17	-73	-67	-144	-73	591	208	-1310	-18737	3314	-11916	-1648	-10397	26867	-10108	-5250	-10451	-177	-11066	-5391	-14318	7914
0.390000	-22	38	86	-60	-112	-34	10	-14	-18	5	-73	-65	-95	-24	-30	-58	-101	32	-88	-35	-108	-25	-100	-72	-64	-3	-99	-15	-76	-72	-148	-76	322	138	-1352	-18809	1218	-12254	-1603	-10428	26948	-10425	-5198	-10459	88	-11350	-5293	-14348	5723
0.390833	-24	36	85	-65	-110	-36	5	-18	-19	2	-76	-68	-97	-19	-30	-60	-98	29	-88	-33	-105	-24	-98	-69	-64	0	-97	-9	-73	-69	-142	-74	1023	73	-1389	-18874	-2056	-12584	-1561	-10469	27307	-10732	-5161	-10477	-3415	-11620	-5203	-14361	3157
0.391667	-26	37	85	-64	-109	-35	11	-15	-14	5	-73	-64	-88	-16	-28	-59	-99	45	-91	-36	-104	-23	-100	-69	-64	-4	-100	-16	-74	-69	-145	-74	518	3	-1431	-18924	-6362	-12919	-1530	-10489	27631	-11064	-5126	-10505	-3656	-11878	-5133	-14369	12591
0.392500	-48	39	90	-59	-131	-31	11	-15	-17	7	-73	-64	-98	-15	-31	-58	-100	34	-84	-33	-104	-22	-101	-68	-68	-1	-99	-16	-84	-73	-145	-75	371	-67	-1476	-18962	-8455	-13257	-1499	-10591	27664	-11341	-5102	-10547	-438	-12126	-5076	-14364	12581
0.393333	-25	39	87	-61	-110	-33	10	-15	-21	5	-73	-28	-95	-12	-30	-59	-100	34	-85	-36	-107	-23	-100	-69	-64	0	-98	-14	-73	-72	-144	-75	311	-143	-1525	-18979	-9212	-13603	-1471	-10678	27354	-11648	-5090	-10601	2055	-12363	-5031	-14357	5030
0.394167	-13	41	88	-60	-110	-33	15	-11	-16	6	-72	-68	-95	-17	-27	-57	-98	32	-85	-31	-102	-21	-97	-67	-62	-3	-103	-15	-74	-72	-143	-74	-97	-219	-1582	-18996	-9850	-13949	-1433	-10766	26674	-11952	-5083	-10668	1348	-12591	-5005	-14355	13039
0.395000	-26	39	90	-61	-107	-32	12	-18	-14	8	-72	-67	-96	-15	-28	-59	-98	33	-83	-33	-104	-23	-101	-69	-62	0	-96	-12	-68	-69	-146	-75	146	-294	-1668	-18980	-9965	-14304	-1392	-10870	25897	-12262	-5079	-10743	136	-12806	-4983	-14335	12319
0.395833	-52	43	91	-59	-110	-32	15	-12	-16	8	-72	-65	-96	-14	-28	-55	-97	36	-84	-31	-102	-19	-96	-56	-61	2	-98	-13	-72	-70	-143	-74	-159	-379	-1720	-18951	-9306	-14656	-1333	-10986	24820	-12581	-5072	-10832	-252	-13019	-4972	-14318	7694
0.396667	-22	41	89	-58	-109	-30	15	-11	-15	10	-70	-63	-95	-14	-26	-57	-96	38	-75	-31	-103	-19	-97	-66	-62	2	-97	-9	-73	-67	-142	-73	-211	-456	-1801	-18898	-8622	-15014	-1262	-11121	23568	-12901	-5061	-10937	141	-13233	-4964	-14301	12636
0.397500	-21	60	91	-58	-108	-7	13	-12	-18	8	-72	-63	-94	-14	-28	-56	-98	36	-81	-30	-103	-23	-98	-68	-60	1	-96	-12	-73	-67	-152	-74	-344	-533	-1884	-18822	-7738	-15372	-1171	-11260	22135	-13234	-5044	-11044	2028	-13434	-4959	-14282	11245
0.398333	-21	40	90	-61	-108	-32	15	-12	-15	1	-74	-65	-97	-4	-26	-58	-99	36	-84	-34	-105	-23	-99	-69	-65	0	-99	-13	-75	-68	-147	-76	-1483	-620	-1977	-18729	-5098	-15733	-1071	-11421	19988	-13580	-5017	-11160	5199	-13645	-4950	-14265	6851
0.399167	-28	36	82	-64	-113	-35	7	-17	-23	3	-77	-68	-100	-19	-32	-63	-101	33	-90	-3	-107	-25	-103	-40	-65	-1	-100	-14	-79	-74	-150	-78	-205	-693	-2068	-18613	-3484	-16086	-945	-11590	17881	-13921	-4974	-11285	1749	-13857	-4936	-14247	5296
0.400000	-28	38	85	-64	-115	-38	9	-15	-19	5	-75	-66	-87	-13	-32	-59	-101	34	-86	-36	-108	-26	-100	-73	-66	-3	-102	-14	-73	-72	-150	-78	485	-770	-2163	-18471	-4023	-16435	-806	-11769	16130	-14266	-4915	-11403	-251	-14071	-4905	-14224	9331
0.400833	-28	37	91	-61	-112	-33	13	-14	-19	4	-76	-66	-99	-17	-31	-60	-101	33	-84	-33	-109	-23	-98	-70	-66	-4	-99	-16	-88	-70	-149	-78	-970	-839	-2246	-18326	-2821	-16766	-663	-11947	13926	-14611	-4836	-11521	735	-14297	-4870	-14205	6584
0.401667	-26	37	86	-61	-112	-34	10	-14	-18	4	-72	-67	-97	-15	-31	-64	-103	33	-85	-32	-107	-25	-102	-74	-65	0	-98	-13	-76	-68	-149	-79	-183	-907	-2334	-18166	-2115	-17092	-507	-12141	11733	-14955	-4733	-11644	1677	-14538	-4811	-14180	2013
0.402500	-21	29	85	-59	-111	-33	12	-12	-21	6	-73	-62	-98	-14	-31	-60	-102	34	-84	-30	-104	-22	-99	-68	-65	-4	-101	-13	-74	-72	-148	-78	-326	-973	-2401	-17993	-907	-17399	-339	-12332	9503	-15296	-4626	-11761	2285	-14787	-4742	-14152	5645
0.403333	-24	38	88	-61	-111	-34	11	-13	-18	6	-79	-64	-95	-11	-31	-59	-100	35	-84	-32	-103	-22	-100	-69	-62	0	-99	-14	-69	-69	-144	-76	-692	-1034	-2459	-17818	726	-17713	-174	-12534	7183	-15630	-4496	-11875	2724	-15050	-4654	-14119	3523
0.404167	-22	43	86	-59	-108	-31	13	-13	-15	5	-70	-62	-95	-14	-30	-61	-98	35	-78	-34	-101	-15	-96	-69	-61	0	-98	-12	-73	-70	-148	-80	15	-1095	-2504	-17644	1526	-17978	-21	-12732	5090	-15956	-4353	-11984	-852	-15334	-4558	-14082	-1370
0.405000	-24	39	88	-59	-111	-35	9	-7	-15	8	-70	-62	-97	-15	-31	-58	-99	37	-84	-32	-104	-25	-99	-69	-63	0	-99	-12	-74	-68	-148	-76	-82	-1131	-2533	-17473	250	-18248	138	-12934	3133	-16269	-4198	-12092	-3177	-15628	-4447	-14036	5228
0.405833	-26	38	87	-62	-111	-34	12	-15	-22	4	-73	-65	-98	-16	-32	-60	-103	36	-87	-32	-109	-22	-100	-69	-57	-4	-101	-14	-57	-70	-151	-77	-701	-1210	-2549	-17318	369	-18510	273	-13137	1006	-16573	-4039	-12192	-1106	-15945	-4327	-13985	7767
0.406667	-30	40	85	-60	-110	-38	10	-18	-19	4	-76	-66	-97	-18	-34	-58	-103	32	-86	-33	-110	-26	-107	-73	-66	-5	-103	-17	-76	-75	-151	-79	-477	-1259	-2550	-17171	1656	-18762	396	-13338	-1022	-16869	-3876	-12294	1503	-16275	-4204	-13923	-2256
0.407500	-32	33	70	-63	-118	-40	8	-19	-25	0	-78	-70	-102	-21	-35	-65	-105	30	-90	-36	-110	-26	-101	-68	-66	-5	-98	-17	-74	-75	-151	-82	-735	-1308	-2530	-17045	2497	-18996	508	-13530	-2919	-17145	-3700	-12383	1095	-16618	-4076	-13844	3260
0.408333	-29	36	85	-63	-111	-38	10	-9	8	3	-74	-65	-94	-17	-32	-61	-102	33	-85	-34	-107	-23	-101	-70	-68	-3	-100	-16	-74	-73	-149	-77	-403	-1355	-2493	-16935	2518	-19231	606	-13722	-4667	-17413	-3534	-12471	-1226	-16976	-3948	-13753	5847
0.409167	-26	41	88	-57	-108	-35	10	-13	-17	6	-70	-64	-93	-17	-29	-60	-100	35	-83	-30	-107	-24	-99	-67	-59	1	-96	-11	-76	-73	-147	-73	-245	-1386	-2446	-16846	2123	-19457	687	-13903	-6359	-17660	-3371	-12555	-3207	-17340	-3827	-13655	-208
0.410000	-22	42	89	-59	-107	-32	15	-16	-19	3	-70	-62	-94	-14	-31	-59	-100	35	-85	-31	-103	-22	-100	-69	-65	-5	-98	-14	-72	-70	-145	-74	-167	-1424	-2384	-16785	1179	-19684	763	-14087	-7935	-17914	-3219	-12636	-4115	-17718	-3713	-13546	3971
0.410833	-27	33	87	-56	-109	-36	13	-13	-17	7	-73	-65	-96	-14	-31	-61	-100	33	-84	-32	-103	-21	-101	-75	-64	0	-98	-13	-74	-70	-148	-74	-225	-1461	-2324	-16751	64	-19910	805	-14266	-9404	-18150	-3078	-12717	-3352	-18106	-3614	-13428	5736
0.411667	-26	40	87	-53	-111	-33	13	-11	-22	11	-68	-65	-95	-14	-31	-57	-97	34	-83	-34	-105	-22	-99	-69	-64	0	-100	-14	-69	-73	-148	-74	-1127	-1490	-2250	-16735	52	-20131	847	-14437	-10972	-18393	-2953	-12799	-389	-18503	-3529	-13305	2390
0.412500	-24	40	87	-59	-110	-36	16	-10	-16	8	-72	-65	-96	-17	-30	-59	-98	33	-86	-30	-104	-26	-101	-88	-64	13	-96	-13	-77	-73	-147	-75	-342	-1520	-2175	-16756	-320	-20347	891	-14605	-12273	-18617	-2835	-12877	-2640	-18900	-3460	-13171	1437
0.413333	-24	42	89	-59	-105	-38	13	-12	-11	4	-74	-65	-94	-15	-29	-56	-100	34	-86	-32	-105	-22	-101	-68	-63	-1	-103	-14	-72	-70	-147	-74	1248	-1532	-2100	-16789	-3705	-20558	934	-14774	-12754	-18854	-2738	-12956	-6549	-19296	-3408	-13052	6479
0.414167	-25	41	82	-59	-109	-34	11	-13	-18	4	-70	-64	-96	-17	-30	-59	-101	29	-92	-31	-101	-23	-100	-70	-66	-3	-99	-15	-72	-73	-149	-75	-394	-1579	-2036	-16851	-5046	-20771	972	-14940	-13498	-19088	-2647	-13030	-5489	-19694	-3370	-12929	8341
0.415000	-27	40	87	-57	-105	-33	11	-15	-12	3	-72	-65	-96	-18	-31	-59	-101	30	-85	-33	-104	-23	-102	-69	-66	-4	-101	-17	-74	-72	-147	-75	306	-1622	-1972	-16927	-6325	-20974	1021	-15102	-14061	-19325	-2576	-13105	-4554	-20089	-3354	-12810	3335
0.415833	-28	37	85	-61	-112	-40	8	-14	-21	4	-74	-69	-96	-17	-33	-60	-101	32	-58	-34	-108	-24	-104	-67	-62	0	-99	-15	-73	-73	-150	-74	214	-1636	-1917	-17015	-6676	-21165	1080	-15259	-14398	-19559	-2505	-13168	-3535	-20472	-3335	-12695	7614
0.416667	-25	41	88	-58	-110	-34	15	-15	-19	6	-70	-65	-94	-18	-22	-61	-97	35	-82	-33	-105	-24	-100	-69	-62	0	-100	-15	-74	-69	-149	-76	-353	-1660	-1874	-17116	-6179	-21340	1150	-15416	-14749	-19796	-2450	-13232	-2969	-20847	-3348	-12597	7924
0.417500	-14	39	88	-60	-109	-34	16	-11	-17	6	-73	-62	-93	-14	-31	-57	-99	35	-88	-32	-104	-21	-101	-67	-63	-1	-98	-13	-69	-68	-147	-74	-17	-1686	-1843	-17228	-5130	-21494	1236	-15569	-14909	-20037	-2394	-13259	-4829	-21206	-3357	-12512	2205
0.418333	-24	40	87	-58	-105	-55	11	-14	-16	4	-78	-67	-96	-15	-33	-60	-97	34	-84	-33	-104	-25	-101	-68	-62	-3	-99	-16	-76	-73	-147	-72	-11	-1714	-1826	-17341	-5483	-21637	1331	-15721	-14796	-20277	-2346	-13338	-6598	-21551	-3369	-12439	5163
0.419167	-27	38	84	-64	-112	-35	10	-15	-18	3	-76	-68	-97	-16	-32	-56	-102	33	-90	-38	-108	-24	-102	-70	-66	-4	-101	-16	-75	-72	-149	-79	-799	-1747	-1825	-17462	-3631	-21757	1433	-15864	-14801	-20508	-2296	-13363	-3870	-21870	-3384	-12388	10521
0.420000	-31	37	86	-76	-110	-36	9	-16	-22	4	-73	-68	-99	-18	-33	-61	-102	34	-87	-35	-109	-25	-103	-68	-64	-1	-100	-13	-75	-69	-149	-76	-476	-1746	-1831	-17576	312	-21847	1554	-16000	-14646	-20729	-2241	-13393	-426	-22166	-3391	-12343	-267
0.420833	-24	37	85	-61	-111	-34	11	-14	-17	4	-73	-65	-99	-16	-31	-58	-100	32	-87	-35	-107	-25	-88	-70	-65	-4	-100	-17	-74	-70	-150	-77	-964	-1791	-1854	-17690	4428	-21918	1679	-16123	-14643	-20940	-2185	-13403	26	-22433	-3391	-12316	17
0.421667	-25	39	86	-56	-111	-36	13	-15	-19	6	-75	-67	-97	-17	-31	-60	-101	30	-84	-35	-105	-23	-101	-70	-66	-5	-101	-16	-61	-72	-150	-79	-905	-1810	-1882	-17795	8029	-21955	1806	-16240	-14579	-21132	-2124	-13393	-1712	-22674	-3389	-12308	3829
0.422500	-24	38	84	-62	-111	-35	10	-17	-17	3	-73	-65	-97	-16	-34	-59	-105	34	-88	-49	-105	-26	-101	-69	-65	0	-99	-15	-75	-70	-149	-76	-683	-1826	-1920	-17893	11353	-21970	1934	-16338	-14466	-21305	-2054	-13369	-2762	-22877	-3363	-12289	-4633
0.423333	-27	26	88	-61	-111	-50	7	-15	-17	2	-76	-70	-100	-17	-33	-62	-104	32	-88	-34	-110	-26	-103	-72	-65	-5	-103	-17	-74	-73	-139	-76	-655	-1824	-1964	-17987	13803	-21959	2056	-16421	-14291	-21455	-1984	-13329	-2964	-23047	-3332	-12330	-4405
0.424167	-31	38	85	-64	-118	-38	6	-18	-23	4	-76	-68	-96	-17	-32	-62	-103	33	-82	-35	-109	-24	-101	-69	-63	-4	-99	-16	-73	-69	-152	-74	-492	-1853	-2016	-18069	15294	-21924	2168	-16482	-13985	-21572	-1909	-13266	-2342	-23174	-3283	-12353	-2851
0.425000	-26	24	86	-78	-110	-34	11	-14	-19	3	-74	-65	-98	-17	-33	-59	-100	34	-87	-35	-105	-28	-100	-69	-65	-1	-101	-21	-75	-73	-151	-75	-1148	-1860	-2074	-18143	16745	-21863	2269	-16522	-13960	-21663	-1838	-13190	252	-23265	-3227	-12378	-8392
0.425833	-26	36	86	-62	-114	-36	7	-16	-21	0	-74	-64	-96	-16	-33	-81	-111	34	-90	-35	-108	-26	-103	-69	-65	0	-100	-16	-76	-73	-150	-77	-1131	-1870	-2132	-18210	17782	-21780	2349	-16541	-14135	-21702	-1770	-13098	-48	-23342	-3153	-12416	-11415
0.426667	-28	40	85	-65	-109	-33	7	-14	-19	4	-61	-68	-102	-16	-35	-60	-103	35	-88	-34	-107	-24	-99	-69	-65	-1	-105	-16	-63	-74	-152	-75	1063	-1879	-2194	-18290	14755	-21680	2412	-16531	-13462	-21738	-1710	-12992	-4232	-23328	-3076	-12459	-9276
0.427500	-25	37	86	-63	-112	-38	5	-15	-19	4	-75	-66	-96	-14	-32	-56	-98	32	-94	-27	-109	-25	-101	-72	-66	-3	-102	-16	-75	-73	-150	-78	-432	-1887	-2257	-18321	12519	-21562	2466	-16503	-12857	-21711	-1659	-12868	-3003	-23291	-2988	-12496	-6870
0.428333	-24	41	81	-59	-108	-34	8	-17	-19	3	-74	-65	-99	-15	-33	-59	-101	35	-87	-32	-109	-24	-105	-68	-64	1	-99	-5	-77	-72	-148	-75	192	-1892	-2316	-18366	9569	-21430	2462	-16439	-12310	-21658	-1626	-12736	-2457	-23222	-2901	-12533	-12519
0.429167	-26	42	88	-56	-108	-31	6	-7	-17	8	-70	-60	-96	-11	-27	-57	-100	37	-86	-31	-105	-22	-98	-69	-63	2	-98	-14	-73	-68	-145	-76	760	-1907	-2376	-18411	6138	-21279	2454	-16359	-11547	-21563	-1609	-12597	-1283	-23106	-2809	-12566	-9433
0.430000	-23	40	91	-55	-108	-29	13	-12	-15	6	-67	-61	-97	-12	-29	-55	-98	36	-84	-30	-102	-22	-95	-66	-63	-8	-96	-12	-72	-68	-147	-75	332	-1926	-2439	-18456	2589	-21119	2416	-16251	-10585	-21437	-1614	-12451	-367	-22958	-2733	-12595	-7858
0.430833	-26	39	89	-59	-108	-33	10	-16	-16	6	-62	-64	-95	-14	-44	-58	-98	35	-85	-31	-103	-24	-98	-72	-63	-1	-98	-13	-74	-68	-145	-74	511	-1956	-2506	-18501	-198	-20931	2348	-16133	-9550	-21277	-1640	-12304	-1092	-22773	-2657	-12614	-12039
0.431667	-26	40	90	-47	-104	-34	13	-15	-18	7	-72	-63	-97	-16	-28	-60	-100	32	-85	-32	-104	-23	-99	-73	-68	0	-98	-15	-75	-73	-151	-77	1372	-1992	-2577	-18545	-4766	-20780	2275	-15996	-7915	-21080	-1699	-12154	-3817	-22557	-2599	-12629	-9478
0.432500	-25	39	86	-60	-114	-41	10	-19	-22	3	-76	-72	-100	-14	-29	-58	-103	36	-86	-32	-105	-24	-99	-69	-64	0	-100	-17	-76	-69	-146	-74	535	-2033	-2649	-18587	-8099	-20591	2181	-15849	-6477	-20854	-1774	-12005	-1944	-22299	-2547	-12629	-105
0.433333	-27	39	87	-32	-111	-33	11	-15	-18	6	-73	-64	-99	-15	-29	-59	-103	32	-84	-32	-105	-23	-91	-70	-63	2	-96	-15	-75	-70	-148	-76	691	-2090	-2725	-18630	-8575	-20400	2076	-15690	-5182	-20602	-1868	-11864	1554	-22019	-2515	-12618	-7076
0.434167	-25	42	87	-57	-109	-35	11	-19	-19	5	-73	-72	-96	-14	-27	-58	-101	34	-86	-32	-108	-25	-99	-73	-65	-3	-99	-15	-73	-68	-146	-75	414	-2154	-2808	-18677	-8055	-20203	1963	-15532	-4073	-20328	-1987	-11725	3100	-21714	-2503	-12598	-8208
0.435000	-25	42	89	-57	-109	-32	13	-16	-17	6	-70	-64	-96	-16	-29	-59	-103	34	-84	-32	-109	-24	-98	-72	-63	0	-100	-14	-74	-68	-148	-78	126	-2233	-2892	-18726	-7232	-20000	1852	-15374	-3087	-20028	-2115	-11593	2486	-21388	-2504	-12564	-52
0.435833	-24	44	88	-58	-108	-35	16	-17	-22	6	-79	-63	-95	-16	1	-58	-98	34	-84	-31	-107	-19	-98	-74	-64	-1	-97	-15	-73	-68	-146	-75	154	-2318	-2984	-18772	-5948	-19794	1755	-15226	-2094	-19713	-2257	-11468	1945	-21037	-2527	-12520	-4874
0.436667	-38	37	90	-55	-67	-31	17	-14	-16	7	-69	-63	-93	-11	-28	-57	-99	34	-81	-32	-105	-22	-95	-68	-64	2	-98	-11	-50	-66	-145	-69	21	-2419	-3092	-18819	-4728	-19583	1635	-15074	-1106	-19381	-2404	-11360	1912	-20674	-2566	-12465	-3973
0.437500	-23	43	91	-55	-107	-33	16	-15	-19	8	-70	-61	-113	-12	-26	-74	-99	54	-78	-32	-105	-21	-96	-68	-64	0	-99	-12	-72	-69	-144	-75	87	-2529	-3202	-18876	-3569	-19371	1541	-14941	-171	-19042	-2558	-11264	2584	-20300	-2625	-12401	925
0.438333	-24	44	91	-56	-108	-34	13	-11	-14	8	-70	-66	-94	-12	-27	-57	-99	35	-84	-30	-104	-26	-96	-44	-62	0	-102	-19	-73	-67	-147	-76	-544	-2658	-3333	-18930	-1537	-19152	1458	-14823	326	-18696	-2706	-11167	5101	-19926	-2699	-12337	-2848
0.439167	-27	37	88	-58	-110	-5	12	7	-22	2	-94	-67	-95	-16	-31	-60	-101	33	-84	-33	-108	-25	-99	-73	-69	-7	-104	-16	-75	-73	-148	-69	-1365	-2782	-3467	-18992	1937	-18935	1388	-14722	172	-18349	-2852	-11102	6595	-19550	-2783	-12262	-5001
0.440000	-31	38	85	-62	-114	-38	11	-17	-22	2	-75	-69	-98	-16	-32	-61	-103	29	-88	-28	-109	-25	-100	-73	-74	-4	-103	-18	-77	-73	-152	-81	760	-2939	-3617	-19053	2060	-18714	1335	-14632	667	-18003	-2988	-11039	1969	-19177	-2880	-12184	-2663
0.440833	-32	36	81	-62	-114	-38	10	-14	-23	0	-77	-67	-99	-16	-32	-73	-101	32	-86	-34	-107	-25	-99	-73	-66	-4	-104	-15	-73	-70	-149	-77	-258	-3095	-3764	-19108	2308	-18485	1302	-14550	1257	-17652	-3100	-10988	2689	-18799	-2979	-12098	2225
0.441667	-28	18	85	-60	-110	-36	13	-14	-21	5	-73	-65	-97	-14	-33	-63	-103	32	-85	-34	-108	-24	-99	-73	-65	-8	-109	-16	-75	-72	-151	-80	-763	-3262	-3926	-19173	3288	-18260	1279	-14489	1280	-17311	-3203	-10944	3610	-18437	-3087	-12018	-3004
0.442500	-27	40	88	-59	-108	-33	16	-15	-21	42	-72	-65	-94	-13	-56	-41	-101	32	-85	-29	-102	-22	-98	-70	-66	-1	-102	-12	-73	-69	-147	-75	-350	-3434	-4094	-19236	3731	-18030	1270	-14440	1092	-16980	-3288	-10918	4911	-18082	-3196	-11942	-1333
0.443333	-28	38	77	-59	-111	-34	15	-11	-18	8	-72	-63	-96	-13	-28	-57	-99	32	-85	-31	-107	-18	-86	-69	-63	1	-99	-25	-73	-67	-146	-73	-533	-3617	-4266	-19307	4262	-17805	1274	-14402	976	-16653	-3350	-10898	5013	-17744	-3305	-11865	1790
0.444167	-25	44	88	-56	-110	-33	26	-11	-12	3	-74	-66	-97	-15	-29	-58	-99	33	-83	-29	-104	-24	-99	-69	-64	-3	-100	-14	-75	-70	-145	-74	-201	-3805	-4443	-19355	5379	-17578	1281	-14371	768	-16342	-3395	-10893	4193	-17422	-3408	-11803	-2256
0.445000	-25	40	87	-59	-110	-33	13	-11	-16	6	-70	-63	-99	-14	-29	-59	-100	36	-84	-31	-103	-16	-97	-68	-64	-1	-98	-15	-73	-68	-145	-75	590	-4001	-4621	-19446	4084	-17355	1292	-14351	801	-16047	-3426	-10895	511	-17117	-3511	-11746	-2462
0.445833	-23	42	87	-57	-108	-32	15	-17	-21	2	-74	-75	-92	-15	-30	-61	-100	34	-83	-30	-104	-22	-98	-69	-65	-4	-101	-13	-73	-70	-148	-78	151	-4196	-4777	-19513	2121	-17138	1261	-14338	594	-15765	-3433	-10900	1127	-16831	-3604	-11698	7383
0.446667	-25	39	97	-62	-108	-33	11	-13	-16	7	-72	-64	-97	-17	-31	-59	-99	34	-85	-33	-105	-23	-100	-69	-62	-4	-100	-13	-74	-70	-149	-73	437	-4392	-4966	-19588	2054	-16925	1312	-14324	282	-15497	-3427	-10916	4260	-16564	-3684	-11662	2704
0.447500	-27	38	86	-63	-112	-35	12	-15	-22	3	-77	-67	-97	-16	-34	-61	-104	25	-87	-34	-109	-24	-101	-72	-66	-5	-101	-15	-76	-70	-149	-76	181	-4591	-5126	-19658	2635	-16721	1315	-14312	-161	-15247	-3408	-10939	5658	-16316	-3752	-11634	-2303
0.448333	-31	41	85	-60	-112	-34	10	-15	-19	5	-72	-64	-98	-14	-32	-60	-102	30	-90	-33	-109	-24	-105	-34	-67	-3	-102	-15	-76	-70	-148	-76	396	-4782	-5278	-19727	2449	-16518	1308	-14304	-712	-15010	-3374	-10967	4046	-16084	-3810	-11613	7192
0.449167	-24	38	85	-60	-107	-34	8	-13	-22	4	-74	-67	-97	-15	-32	-62	-98	37	-86	-32	-105	-21	-99	-67	-64	0	-102	-14	-80	-68	-146	-66	971	-4967	-5413	-19788	1705	-16320	1294	-14285	-927	-14790	-3331	-10995	1859	-15871	-3847	-11598	4081
0.450000	-25	40	86	-58	-109	-32	13	-13	-18	6	-70	-62	-95	-13	-28	-60	-105	35	-87	-32	-107	-22	-100	-68	-66	-6	-98	-13	-75	-68	-148	-76	835	-5149	-5541	-19852	692	-16136	1267	-14276	-937	-14582	-3278	-11028	699	-15674	-3876	-11599	1778
0.450833	-25	44	89	-57	-109	-34	12	-13	-17	6	-67	-64	-95	-13	-5	-58	-98	38	-84	-33	-104	-22	-98	-66	-61	0	-98	-13	-76	-69	-145	-74	1024	-5300	-5650	-19908	-527	-15981	1230	-14253	-1089	-14397	-3218	-11070	1175	-15498	-3888	-11605	8024
0.451667	-25	40	88	-60	-108	-34	15	-13	-16	6	-73	-61	-97	-15	-29	-58	-99	35	-84	-33	-103	-21	-99	-66	-61	-5	-99	-14	-75	-67	-147	-74	863	-5489	-5751	-19961	-1693	-15786	1187	-14236	-1372	-14225	-3149	-11106	3245	-15337	-3885	-11615	6416
0.452500	-25	45	89	-56	-109	-32	15	-14	-31	7	-72	-64	-97	-13	-31	-56	-97	37	-83	-32	-104	-19	-98	-65	-61	1	-99	-14	-76	-69	-146	-72	2	-5646	-5837	-20003	-1549	-15617	1135	-14211	-1969	-14071	-3077	-11150	5902	-15193	-3868	-11639	3660
0.453333	-19	42	87	-57	-110	-33	12	-12	-17	6	-72	-61	-97	-12	-27	-53	-103	35	-83	-32	-108	-22	-90	-68	-65	2	-98	4	-70	-65	-145	-73	1824	-5801	-5912	-20053	-3284	-15464	1078	-14185	-2691	-13932	-2995	-11196	2242	-15062	-3837	-11657	4841
0.454167	-25	44	91	-57	-110	-33	2	-12	-18	15	-73	-70	-97	-12	-30	-56	-100	38	-84	-28	-104	-19	-99	-68	-65	1	-97	-14	-76	-67	-169	-74	1397	-5947	-5970	-20089	-5534	-15309	1026	-14153	-3929	-13811	-2908	-11243	1814	-14951	-3794	-11691	11346
0.455000	-23	45	89	-57	-109	-33	13	-12	-16	9	-68	-58	-96	-10	-27	-56	-87	39	-81	-31	-110	-38	-95	-65	-61	1	-95	-13	-73	-65	-142	-72	353	-6080	-6024	-20124	-6333	-15165	977	-14113	-5104	-13702	-2799	-11290	1315	-14850	-3729	-11720	7643
0.455833	-24	45	86	-56	-107	-9	16	-12	-14	39	-70	-62	-96	-12	-29	-55	-97	37	-83	-30	-102	-18	-95	-64	-60	2	-97	-14	-70	-67	-144	-72	1201	-6216	-6071	-20148	-7435	-15042	938	-14073	-5220	-13614	-2716	-11337	369	-14767	-3660	-11751	6304
0.456667	-23	44	89	-57	-108	-32	11	-13	-16	9	-67	-61	-95	-12	-30	-58	-98	38	-82	-32	-104	-22	-96	-70	-61	0	-97	-15	-73	-65	-141	-75	793	-6345	-6110	-20167	-8067	-14892	905	-14026	-4875	-13544	-2610	-11381	-965	-14702	-3580	-11790	10655
0.457500	-27	42	87	-58	-109	-33	12	-15	-16	5	-72	-57	-95	-16	-31	-58	-99	30	-82	-27	-103	-18	-96	-66	-63	1	-96	-10	-73	-66	-144	-72	253	-6468	-6144	-20172	-8026	-14761	898	-13973	-4686	-13483	-2493	-11419	-1482	-14648	-3484	-11819	7307
0.458333	-31	43	90	-59	-111	-32	15	-13	-16	8	-70	-64	-94	-12	-27	-57	-100	35	-84	-29	-108	-21	-79	-66	-66	-1	-98	-10	-73	-67	-145	-75	818	-6583	-6180	-20178	-9072	-14644	901	-13911	-4290	-13436	-2370	-11462	-4218	-14615	-3387	-11856	3358
0.459167	-28	43	115	-52	-110	-33	12	-17	-21	7	-72	-63	-99	-15	-31	-58	-102	34	-82	-32	-107	-22	-99	-68	-64	0	-100	-13	-76	-72	-146	-66	-104	-6696	-6213	-20169	-10820	-14532	930	-13843	-4118	-13411	-2243	-11489	-2905	-14598	-3272	-11889	10993
0.460000	-25	40	86	-59	-110	-36	12	-16	-17	5	-70	-65	-97	-16	-29	-56	-97	34	-84	-33	-104	-23	-100	-53	-62	1	-102	-9	-73	-68	-146	-75	-704	-6805	-6261	-20152	-10223	-14427	983	-13770	-4565	-13394	-2102	-11516	1417	-14592	-3148	-11916	8760
0.460833	-24	39	89	-58	-107	-34	13	-15	-17	6	-70	-66	-113	-16	-29	-58	-97	35	-82	-29	-103	-21	-96	-70	-62	0	-100	-11	-75	-68	-149	-76	-861	-6908	-6294	-20126	-7991	-14340	1057	-13685	-5648	-13391	-1961	-11522	4135	-14612	-3018	-11951	-469
0.461667	-17	39	87	-61	-113	-38	11	-15	-21	5	-73	-65	-97	-16	-30	-57	-101	36	-83	-31	-107	-27	-99	-68	-64	0	-108	-13	-74	-66	-147	-75	-1343	-7002	-6345	-20081	-4828	-14260	1158	-13597	-7377	-13401	-1810	-11520	3515	-14644	-2877	-11978	5897
0.462500	-25	38	88	-58	-110	-34	15	-9	-23	6	-70	-64	-127	-15	-29	-58	-98	38	-80	-30	-107	-19	-99	-68	-65	2	-99	-11	-73	-69	-149	-73	-1076	-7085	-6392	-20029	-762	-14196	1278	-13493	-9658	-13418	-1661	-11505	1759	-14687	-2733	-12003	2652
0.463333	-26	43	88	-56	-111	-36	13	-13	-16	8	-70	-62	-99	-13	-27	-58	-101	36	-81	-30	-105	-21	-100	-68	-60	0	-97	-10	-74	-68	-145	-70	-1263	-7165	-6445	-19965	4025	-14153	1419	-13388	-12603	-13448	-1500	-11477	478	-14744	-2579	-12023	-4503
0.464167	-23	39	87	-60	-112	-35	13	-9	-23	8	-73	-64	-95	-17	-31	-60	-101	37	-85	-31	-105	-19	-99	-70	-64	0	-99	-11	-72	-68	-147	-83	-1185	-7236	-6494	-19892	8346	-14129	1568	-13270	-15911	-13483	-1350	-11435	118	-14827	-2422	-12041	-935
0.465000	-26	40	89	-58	-108	-34	10	-14	-17	7	-70	-64	-92	-17	-28	-40	-100	33	-84	-30	-107	-24	-102	-72	-64	-3	-99	-13	-76	-70	-149	-74	-1071	-7295	-6549	-19808	11412	-14127	1734	-13151	-19540	-13530	-1200	-11380	671	-14921	-2256	-12054	-3194
0.465833	-28	40	84	-61	-114	-39	12	-28	-22	2	-77	-62	-99	-18	-31	-63	-102	33	-86	-34	-107	-24	-101	-72	-66	-4	-100	-14	-76	-70	-150	-77	-2128	-7342	-6600	-19712	14209	-14139	1906	-13019	-23737	-13579	-1049	-11300	2524	-15022	-2082	-12053	-8110
0.466667	-26	39	87	-60	-111	-38	10	-19	-19	4	-74	-66	-99	-18	-31	-61	-100	33	-87	-33	-107	-25	-103	-73	-69	17	-99	-13	-77	-75	-150	-75	-687	-7370	-6642	-19612	13285	-14175	2077	-12884	-27430	-13632	-907	-11214	-2111	-15136	-1906	-12044	-9467
0.467500	-28	37	87	-60	-113	-38	11	-19	-18	-3	-74	-67	-91	-21	-34	-66	-101	32	-88	-36	-107	-24	-103	-73	-69	-6	-104	-16	-76	-72	-151	-78	213	-7386	-6682	-19506	7991	-14231	2249	-12737	-29860	-13691	-769	-11109	-5148	-15258	-1721	-12022	-5082
0.468333	-27	37	84	-61	-113	-38	9	-18	-19	3	-75	-68	-99	-18	-29	-60	-100	34	-93	-31	-85	-22	-114	-74	-65	-6	-101	-16	-77	-70	-149	-74	-1228	-7385	-6709	-19395	2835	-14304	2416	-12586	-31062	-13767	-637	-10985	-4319	-15385	-1527	-11988	-6883
0.469167	-25	38	88	-58	-107	-36	12	-16	-19	7	-70	-63	-96	-15	-30	-59	-100	34	-84	-30	-103	-19	-102	-70	-62	0	-98	-16	-74	-69	-154	-75	-288	-7369	-6730	-19283	-4300	-14400	2573	-12432	-30402	-13815	-515	-10856	-2858	-15511	-1334	-11942	-9750
0.470000	-25	40	90	-57	-107	-34	12	-15	-16	7	-68	-62	-94	-12	-26	-58	-99	36	-86	-23	-97	-22	-100	-70	-66	-3	-98	-12	-74	-68	-147	-75	-388	-7345	-6727	-19169	-11227	-14520	2721	-12276	-30037	-13891	-407	-10693	-1422	-15640	-1129	-11879	-4662
0.470833	-25	41	85	-58	-109	-29	15	-13	6	6	-73	-62	-94	-13	-29	-60	-99	33	-90	-31	-102	-21	-99	-69	-61	-1	-100	-15	-70	-67	-147	-77	-586	-7309	-6719	-19064	-16944	-14652	2877	-12119	-29739	-13965	-308	-10572	-317	-15767	-934	-11806	-5805
0.471667	-22	42	87	-62	-108	-34	12	-15	-19	4	-73	-65	-94	-13	-28	-58	-101	35	-87	-32	-101	-19	-98	-70	-69	-3	-100	-15	-73	-67	-149	-77	329	-7259	-6695	-18960	-22174	-14803	2978	-11962	-29302	-14047	-219	-10420	-3815	-15890	-734	-11713	-9116
0.472500	-28	38	86	-59	-109	-42	11	-15	-21	6	-72	-69	-91	-15	-30	-62	-103	34	-86	-30	-107	-21	-99	-74	-66	-3	-98	-16	-77	-68	-148	-81	318	-7205	-6650	-18865	-27871	-14984	3083	-11807	-28995	-14129	-144	-10263	-6202	-16007	-537	-11612	-994
0.473333	-26	42	87	-60	-112	-39	7	-17	-23	2	-74	-66	-98	-17	-31	-60	-102	30	-90	-32	-100	-25	-110	-75	-69	-6	-101	-19	-75	-72	-150	-79	-305	-7143	-6609	-18779	-29894	-15154	3179	-11660	-28620	-14226	-83	-10105	-4131	-16110	-346	-11475	2922
0.474167	-28	38	82	-62	-119	-44	5	-21	3	2	-75	-67	-97	-16	-34	-63	-102	29	-87	-32	-107	-24	-102	-73	-67	-1	-101	-17	-76	-73	-149	-79	-78	-7081	-6545	-18690	-28460	-15345	3274	-11512	-28269	-14323	-25	-9942	-1733	-16195	-162	-11365	-6200
0.475000	-26	40	86	-60	-110	-35	10	-18	-18	3	-73	-67	-95	-15	-28	-58	-100	34	-82	-32	-105	-26	-100	-72	-66	-4	-100	-16	-73	-68	-149	-77	-516	-7015	-6469	-18616	-25434	-15549	3359	-11373	-27928	-14437	2	-9783	-1558	-16289	18	-11225	-154
0.475833	-26	41	87	-67	-111	-34	13	-14	-23	11	-70	-64	-95	-14	-30	-58	-99	35	-86	-28	-107	-21	-99	-67	-64	0	-97	-14	-73	-67	-147	-75	-277	-6950	-6387	-18546	-21680	-15760	3440	-11239	-27579	-14547	60	-9623	-2993	-16321	185	-11080	3349
0.476667	-24	43	89	-58	-105	-31	15	-15	-21	6	-72	-63	-94	-11	-28	-57	-99	36	-85	-28	-104	-22	-88	-69	-64	-1	-98	-6	-69	-69	-147	-74	-300	-6890	-6297	-18487	-17279	-15980	3518	-11119	-27251	-14673	90	-9469	-4245	-16360	339	-10929	-1805
0.477500	-28	45	88	-56	-108	-33	15	-12	-15	7	-68	-62	-96	-12	-28	-55	-99	35	-86	-31	-104	-19	-97	-68	-64	0	-98	-15	-70	-66	-146	-78	-360	-6836	-6207	-18443	-12878	-16199	3599	-11006	-26913	-14806	114	-9319	-4244	-16379	477	-10774	2696
0.478333	-22	44	87	-58	-109	-31	12	-15	-16	6	-74	-63	-94	-13	-30	-51	-99	35	-84	-30	-104	-23	-97	-68	-64	-1	-100	-15	-72	-70	-147	-75	-587	-6786	-6113	-18393	-8481	-16424	3677	-10914	-26589	-14921	135	-9175	-3263	-16380	602	-10619	3397
0.479167	-24	41	85	-62	-108	-31	11	-17	-18	6	-72	-67	-97	-16	-31	-59	-102	32	-88	-32	-104	-24	-102	-72	-65	-3	-100	-12	-55	-72	-148	-77	-1643	-6744	-6000	-18356	-2570	-16647	3754	-10835	-26274	-15082	160	-9036	-776	-16364	695	-10464	-839
0.480000	-23	43	87	-60	-109	-33	11	-19	-18	4	-72	-66	-96	-16	-30	-60	-101	39	-92	-33	-108	-24	-99	-72	-63	-1	-100	-15	-74	-68	-149	-75	-884	-6701	-5926	-18324	3195	-16863	3835	-10766	-25951	-15224	183	-8905	-3308	-16332	779	-10310	-1560
0.480833	-26	40	85	-61	-110	-53	11	-6	-19	6	-70	-110	-98	-17	-32	-61	-98	33	-88	-35	-105	-26	-99	-70	-66	-1	-98	-15	-72	-60	-149	-75	500	-6663	-5837	-18297	5584	-17073	3919	-10718	-25643	-15353	215	-8778	-7240	-16283	840	-10158	2869
0.481667	-26	41	86	-60	-110	-35	11	-16	-19	4	-73	-67	-102	-16	-29	-60	-101	35	-83	-34	-118	-23	-114	-70	-66	-3	-102	-18	-76	-73	-150	-75	-1330	-6626	-5752	-18279	9875	-17276	3999	-10690	-25332	-15482	246	-8663	-6819	-16223	889	-10011	2667
0.482500	-28	38	81	-63	-112	-36	10	-41	-23	2	-50	-68	-97	-17	-31	-60	-103	30	-88	-35	-104	-22	-99	-69	-65	-1	-97	-13	-73	-68	-149	-72	-593	-6590	-5663	-18256	13564	-17470	4077	-10672	-25021	-15601	294	-8550	-7329	-16146	912	-9866	-2951
0.483333	-25	40	89	-61	-110	-32	12	-17	-18	7	-74	-67	-93	-13	-28	-60	-100	35	-85	-31	-102	-22	-80	-70	-62	-1	-100	-14	-74	-67	-146	-74	-604	-6547	-5585	-18245	17327	-17638	4150	-10674	-24730	-15705	344	-8457	-8393	-16065	938	-9723	1087
0.484167	-28	42	86	-63	-108	-32	17	-12	-18	6	-75	-64	-94	-15	-29	-60	-101	34	-90	-32	-108	-22	-98	-69	-63	-1	-98	-12	-58	-67	-147	-73	-855	-6499	-5511	-18241	21403	-17799	4214	-10689	-24436	-15798	397	-8349	-9861	-15976	916	-9590	367
0.485000	-26	44	87	-59	-111	-32	15	-13	-16	7	-74	-65	-97	-14	-27	-59	-105	33	-86	-34	-104	-19	-98	-70	-65	0	-99	-14	-74	-70	-146	-76	-193	-6442	-5426	-18235	24916	-17940	4262	-10721	-24151	-15869	459	-8258	-13133	-15885	895	-9451	-4638
0.485833	-26	63	87	-60	-115	-30	13	-16	-15	7	-74	-65	-96	-14	-31	-60	-101	35	-83	-33	-105	-23	-99	-70	-63	0	-99	-12	-73	-75	-151	-73	145	-6377	-5345	-18241	25544	-18068	4297	-10759	-23863	-15927	525	-8171	-15301	-15785	869	-9311	-470
0.486667	-28	41	88	-60	-112	-34	12	-12	-16	6	-73	-70	-96	-16	-31	-58	-101	33	-85	-34	-105	-31	-98	-72	-59	-9	-101	-16	-73	-72	-151	-76	-476	-6300	-5257	-18249	26928	-18169	4311	-10811	-23576	-15965	591	-8090	-11377	-15694	833	-9180	4870
0.487500	-25	40	85	-61	-111	-38	12	-15	-10	4	-75	-73	-97	-29	-30	-60	-100	32	-87	-35	-109	-23	-101	-73	-63	0	-99	-15	-75	-69	-150	-79	-99	-6185	-5157	-18274	29069	-18255	4306	-10864	-23261	-15984	656	-8005	-5388	-15595	798	-9029	-5193
0.488333	-24	42	88	-60	-111	-35	13	-13	-18	6	-75	-64	-100	-18	-34	-57	-102	32	-85	-32	-115	-22	-99	-69	-63	0	-99	-15	-75	-69	-149	-74	-417	-6101	-5050	-18282	29863	-18320	4287	-10925	-21301	-15990	717	-7924	-1538	-15496	759	-8888	-2395
0.489167	-30	40	87	-59	-110	-35	12	-13	-17	8	-72	-64	-94	-14	-28	-57	-102	35	-83	-33	-108	-21	-99	-68	-61	10	-97	-12	-70	-66	-145	-72	-62	-5982	-4926	-18312	28749	-18370	4240	-10989	-12543	-15972	771	-7844	249	-15401	726	-8745	2884
0.490000	-26	42	89	-58	-109	-34	12	-14	-16	5	-73	-64	-98	-16	-28	-60	-101	34	-85	-33	-105	-22	-100	-70	-65	1	-100	-16	-77	-68	-151	-76	159	-5853	-4795	-18351	26241	-18404	4176	-11058	-1843	-15953	809	-7774	2176	-15310	682	-8617	-4131
0.490833	-27	40	85	-52	-114	-38	8	4	-19	5	-76	-65	-97	-15	-30	-59	-102	32	-85	-33	-107	-23	-99	-70	-65	1	-100	-15	-75	-67	-148	-81	200	-5712	-4646	-18392	22659	-18413	4090	-11127	5817	-15905	844	-7699	4282	-15216	650	-8483	-506
0.491667	-27	40	88	-57	-109	-35	11	-16	-19	6	-75	-62	-97	-16	-33	-59	-101	35	-92	-32	-105	-19	-101	-68	-63	0	-99	-14	-72	-70	-150	-77	441	-5559	-4480	-18441	18404	-18413	4001	-11195	14876	-15829	857	-7630	6167	-15128	608	-8372	3427
0.492500	-25	43	89	-58	-111	-39	12	-16	-15	8	-73	-61	-99	-14	-28	-58	-99	35	-82	-34	-105	-22	-100	-68	-62	1	-100	-15	-70	-62	-148	-75	-217	-5396	-4310	-18497	14899	-18385	3885	-11271	23731	-15785	855	-7572	8514	-15037	583	-8282	-647
0.493333	-24	40	88	-58	-108	-32	13	-13	-17	4	-73	-65	-97	-15	-30	-59	-100	34	-84	-40	-101	-22	-100	-68	-63	1	-100	-14	-72	-72	-149	-76	-201	-5251	-4127	-18558	12580	-18339	3768	-11344	31040	-15714	833	-7527	6144	-14951	542	-8227	-1300
0.494167	-29	43	89	-57	-87	-41	12	-16	-17	8	-72	-67	-95	-14	-30	-58	-100	36	-84	-33	-103	-22	-102	-68	-64	0	-98	-13	-72	-66	-148	-76	1915	-5094	-3937	-18625	8032	-18280	3647	-11430	32767	-15631	795	-7489	-1438	-14869	501	-8206	3169
0.495000	-24	43	88	-61	-108	-32	11	-14	-17	8	-72	-67	-95	-17	-28	-59	-97	36	-84	-31	-102	-23	-99	-67	-63	0	-100	-13	-73	-67	-149	-75	398	-4945	-3737	-18694	6590	-18209	3529	-11518	32518	-15529	740	-7474	-3353	-14784	446	-8241	7046
0.495833	-23	44	89	-59	-105	-31	13	-13	-24	8	-69	-62	-95	-11	-29	-57	-95	37	-82	-31	-103	-18	-98	-70	-64	0	-98	-10	-69	-65	-149	-91	821	-4798	-3539	-18768	6905	-18112	3411	-11622	32767	-15451	667	-7476	-5452	-14702	372	-8326	2592
0.496667	-27	42	90	-56	-105	-31	16	-13	-14	7	-68	-64	-94	-12	-27	-58	-100	33	-75	-30	-103	-19	-98	-66	-64	17	-98	-12	-70	-66	-146	-76	1114	-4664	-3343	-18841	8423	-18012	3301	-11741	32767	-15361	574	-7506	-6419	-14626	279	-8478	6725
0.497500	-22	42	87	-58	-108	-31	13	-15	-16	13	-83	-64	-92	-14	-28	-57	-96	34	-84	-30	-99	-19	-97	-67	-64	2	-100	-10	-72	-64	-148	-74	635	-4536	-3153	-18916	11102	-17912	3196	-11875	32765	-15274	464	-7562	-7337	-14553	171	-8699	8246
0.498333	-23	40	88	-58	-109	-33	12	-12	-18	7	-74	-64	-94	-12	-28	-60	-99	29	-87	-32	-102	-23	-101	-67	-62	-5	-103	-14	-73	-68	-149	-78	656	-4431	-2979	-18994	14502	-17816	3098	-12029	32767	-15199	345	-7656	-9184	-14493	22	-8999	3694
0.499167	-31	39	81	-34	-113	-36	7	-19	-26	0	-78	-67	-99	-21	-33	-63	-107	32	-87	-32	-109	-25	-102	-72	-64	-6	-101	-1	-72	-70	-150	-80	1248	-4328	-2815	-19070	14840	-17729	3005	-12210	32767	-15130	187	-7774	-11737	-14439	-156	-9368	5568
0.500000	-29	37	81	-61	-112	-35	8	-17	-21	5	-73	-67	-98	5	-33	-62	-104	30	-86	-33	-109	-28	-101	-69	-65	-1	-100	-16	-79	-72	-149	-76	399	-4244	-2671	-19138	14414	-17662	2923	-12407	32767	-15077	26	-7928	-8219	-14397	-368	-9814	13435
0.500833	-24	40	76	-59	-111	-33	34	-17	-19	2	-75	-66	-97	-15	-31	-60	-102	33	-87	-33	-104	-26	-101	-70	-67	-7	-102	-15	-73	-73	-148	-76	505	-4168	-2543	-19198	14091	-17625	2840	-12631	32767	-15047	-155	-8106	-2350	-14372	-623	-10340	4590
0.501667	-28	36	85	-61	-109	-34	12	-18	-18	4	-74	-66	-96	-17	-32	-61	-122	33	-88	-33	-104	-23	-100	-68	-63	-1	-101	-14	-72	-72	-151	-77	390	-4109	-2438	-19263	12173	-17627	2756	-12872	32767	-15058	-350	-8325	984	-14369	-918	-10933	2386
0.502500	-27	40	88	-61	-108	5	13	-14	-21	21	-75	-66	-96	-15	-31	-59	-98	37	-86	-32	-104	-23	-100	-69	-65	-4	-102	-16	-77	-78	-149	-72	259	-4055	-2350	-19319	8088	-17672	2673	-13133	32767	-15075	-581	-8572	1379	-14388	-1250	-11579	8688
0.503333	-27	39	86	-62	-111	-32	10	-15	-21	6	-74	-63	-98	-12	-30	-58	-101	32	-86	-30	-131	-22	-101	-69	-64	-5	-101	-13	-72	-70	-150	-75	74	-4009	-2285	-19367	2415	-17774	2566	-13421	32767	-15145	-822	-8848	1970	-14437	-1626	-12278	1197
0.504167	-16	39	88	-60	-110	-31	11	-15	-17	3	-72	-65	-97	-17	-32	-60	-99	35	-85	-30	-105	-27	-102	-67	-66	-3	-101	-16	-75	-73	-146	-73	148	-3973	-2234	-19411	-4509	-17933	2452	-13720	32767	-15258	-1087	-9151	3002	-14515	-2026	-13021	521
0.505000	-26	41	86	-60	-109	-30	11	-13	-17	5	-76	-65	-96	-12	-30	-59	-100	34	-85	-31	-104	-23	-99	-66	-64	-3	-98	-12	-73	-69	-148	-70	309	-3940	-2202	-19456	-11837	-18153	2312	-14028	32767	-15422	-1373	-9469	4295	-14628	-2458	-13802	4070
0.505833	-27	41	88	-88	-115	-33	11	-16	-21	4	-74	-67	-97	-16	-30	-62	-100	35	-85	-31	-105	-23	-100	-67	-63	-3	-99	-15	-77	-74	-149	-70	-145	-3907	-2180	-19494	-17988	-18449	2143	-14352	32767	-15643	-1691	-9810	7302	-14782	-2917	-14602	-1310
0.506667	-27	40	85	-62	-113	-36	10	-17	-21	3	-76	-68	-98	-17	-33	-63	-102	30	-91	-51	-113	-27	-101	-73	-68	-6	-102	-17	-76	-76	-153	-77	-725	-3879	-2164	-19535	-21513	-18809	1938	-14682	32767	-15922	-2033	-10169	9486	-14980	-3394	-15416	-4736
0.507500	-29	37	84	-63	-115	-38	5	-22	-23	0	-78	-70	-99	-22	-33	-63	-99	32	-87	-36	-107	-27	-100	-70	-67	-4	-101	-18	-83	-76	-150	-76	1356	-3853	-2150	-19566	-26274	-19218	1709	-15002	32767	-16257	-2399	-10534	5926	-15214	-3870	-16221	-3462
0.508333	-28	38	86	-63	-114	-38	9	-15	-19	3	-74	-66	-95	-16	-30	-61	-86	33	-87	-35	-109	-27	-99	-69	-64	-4	-100	-15	-75	-70	-148	-75	492	-3799	-2131	-19598	-28796	-19693	1395	-15318	32767	-16650	-2789	-10904	7519	-15482	-4340	-17013	268
0.509167	-53	39	89	-59	-111	-34	12	-12	-16	4	-70	-64	-95	-15	-27	-59	-100	36	-84	-32	-104	-22	-96	-68	-62	0	-95	-11	-75	-67	-149	-74	434	-3751	-2099	-19628	-28391	-20211	1134	-15626	32767	-17095	-3196	-11275	9012	-15795	-4811	-17801	-5546
0.510000	-26	41	91	-58	-111	-35	9	-16	-17	5	-70	-72	-97	-14	-28	-56	-98	35	-84	-40	-108	-25	-97	-66	-64	0	-100	-11	-73	-69	-150	-73	1147	-3703	-2064	-19659	-26384	-20774	790	-15924	32767	-17601	-3632	-11656	11190	-16142	-5261	-18534	-4337
0.510833	-28	41	111	-44	-109	-33	9	-11	-18	6	-73	-64	-102	-14	-29	-57	-99	35	-86	-33	-104	-23	-97	-66	-64	-1	-102	-12	-73	-73	-150	-72	794	-3651	-2015	-19687	-22258	-21361	417	-16208	32489	-18151	-4070	-12040	12510	-16527	-5699	-19249	-2084
0.511667	-25	40	90	-58	-110	-36	8	-14	-17	6	-72	-65	-96	-15	-22	-57	-97	50	-84	-33	-107	-25	-101	-66	-63	0	-101	-11	-72	-72	-148	-74	724	-3594	-1948	-19715	-16231	-21960	8	-16487	32055	-18743	-4528	-12434	12364	-16936	-6103	-19922	-6330
0.512500	-24	42	87	-58	-107	-19	6	-11	-17	7	-75	-65	-95	-16	-28	-57	-97	37	-86	-32	-102	-22	-96	-68	-61	-4	-100	-11	-74	-69	-142	-75	1632	-3539	-1892	-19737	-11909	-22563	-422	-16749	31690	-19376	-4992	-12833	8115	-17366	-6498	-20557	-7399
0.513333	-27	39	90	-58	-109	-35	10	-13	-16	5	-70	-63	-94	-14	-25	-50	-100	35	-73	-31	-105	-24	-98	-69	-63	0	-99	-11	-72	-69	-148	-75	959	-3477	-1770	-19752	-8268	-23169	-879	-17009	31297	-20025	-5463	-13245	7603	-17806	-6863	-21145	1273
0.514167	-25	42	86	-56	-107	-53	10	-13	-17	4	-72	-63	-98	-19	-28	-59	-98	33	-86	-35	-107	-23	-98	-69	-66	-3	-98	-13	-53	-72	-149	-78	894	-3418	-1660	-19762	-3351	-23746	-1347	-17255	30906	-20689	-5934	-13673	10549	-18248	-7210	-21694	-4397
0.515000	-25	40	85	-59	-113	-39	9	-16	1	4	-74	-61	-98	-49	-28	-60	-101	30	-85	-34	-105	-24	-101	-69	-68	-1	-100	-13	-74	-69	-149	-79	812	-3359	-1538	-19758	1493	-24293	-1829	-17513	30541	-21352	-6396	-14129	12976	-18685	-7543	-22204	-10715
0.515833	-28	7	85	-62	-142	-39	5	-16	-18	3	-75	-66	-97	-19	-30	-61	-101	35	-84	-34	-105	-22	-97	-66	-64	0	-99	-13	-75	-70	-147	-66	581	-3305	-1404	-19745	4415	-24795	-2307	-17750	30161	-21997	-6854	-14604	12608	-19110	-7868	-22675	-2733
0.516667	-23	42	86	-59	-110	-35	9	-15	-16	3	-73	-64	-95	-15	-27	-58	-101	26	-83	-33	-107	-18	-96	-68	-67	-4	-100	-12	-73	-67	-146	-77	699	-3252	-1267	-19716	5252	-25251	-2788	-18009	29790	-22622	-7313	-15124	11528	-19514	-8204	-23113	-7085
0.517500	-26	42	87	-58	-115	-32	9	-13	-19	-16	-74	-61	-94	-16	-27	-59	-100	35	-83	-32	-104	-19	-98	-67	-64	0	-97	-13	-70	-68	-143	-78	585	-3207	-1128	-19674	4364	-25652	-3268	-18280	29439	-23203	-7775	-15687	11233	-19887	-8552	-23524	-11014
0.518333	-23	42	87	-59	-105	-34	13	-16	-15	6	-73	-63	-101	-23	-30	-57	-103	30	-84	-33	-105	-21	-100	-68	-65	-1	-99	-13	-70	-69	-144	-78	420	-3166	-998	-19613	2133	-25998	-3749	-18572	29077	-23736	-8244	-16302	12364	-20220	-8944	-23910	-7043
0.519167	-44	41	85	-61	-110	-35	12	-19	-17	1	-72	-65	-96	-16	-32	-63	-101	30	-85	-34	-104	-23	-103	-73	-67	-3	-102	-8	-75	-72	-152	-79	-72	-3131	-875	-19537	-456	-26282	-4231	-18889	28720	-24195	-8725	-16977	15401	-20513	-9379	-24278	-10599
0.520000	-25	38	86	-61	-113	-35	11	-18	-22	3	-75	-66	-98	-18	-24	-59	-102	33	-85	-38	-107	-23	-100	-69	-68	-5	-101	-16	-76	-67	-147	-79	-982	-3093	-761	-19449	-1812	-26505	-4708	-19210	28371	-24582	-9231	-17714	18598	-20757	-9879	-24633	-14718
0.520833	-27	38	85	-59	-109	-34	12	-17	-19	5	-72	-64	-96	-17	-31	-61	-103	34	-87	-34	-102	-18	-101	-69	-66	-3	-100	-15	-74	-68	-148	-76	816	-3067	-663	-19338	-5551	-26671	-5181	-19601	28032	-24872	-9759	-18512	14369	-20943	-10455	-24978	-14641
0.521667	-27	43	87	-59	-108	-32	13	-17	-18	4	-74	-62	-97	-17	-31	-51	-98	34	-84	-33	-105	-19	-101	-68	-66	-1	-102	-14	-75	-70	-147	-77	422	-3029	-578	-19216	-9874	-26777	-5655	-20007	27694	-25080	-10364	-19393	13210	-21082	-11116	-25317	-10013
0.522500	-27	42	75	-53	-113	-31	13	2	-17	6	-74	-63	-96	-14	-31	-58	-102	34	-85	-36	-103	-19	-99	-69	-63	0	-102	-14	-73	-110	-139	-75	-623	-2997	-517	-19082	-11796	-26846	-6140	-20450	27355	-25191	-10961	-20337	13470	-21175	-11865	-25645	-15224
0.523333	-24	42	86	-61	-110	-31	12	-16	-19	3	-76	-67	-97	-15	-31	-59	-100	33	-88	-34	-103	-23	-101	-70	-65	-5	-104	-17	-75	-70	-146	-77	356	-2961	-472	-18940	-13162	-26888	-6639	-20920	27019	-25211	-11640	-21350	13721	-21231	-12707	-25968	-16490
0.524167	-57	37	104	-64	-107	-36	10	-17	-19	1	-74	-66	-96	-17	-30	-60	-102	32	-87	-34	-103	-21	-101	-69	-65	-5	-101	-14	-80	-67	-147	-75	-66	-2919	-445	-18785	-12667	-26873	-7147	-21447	26695	-25136	-12364	-22403	13194	-21243	-13616	-26271	-12091
0.525000	-26	42	87	-62	-108	-31	12	-16	-17	1	-79	-65	-94	-31	-27	-59	-99	33	-87	-33	-104	-21	-100	-68	-66	-4	-103	-17	-73	-70	-147	-76	-615	-2859	-438	-18627	-10084	-26845	-7666	-21991	26377	-24981	-13148	-23498	12168	-21234	-14595	-26555	-15560
0.525833	1	43	87	-64	-111	-39	16	-15	-17	3	-73	-64	-97	-13	-30	-59	-98	30	-88	-38	-105	-21	-100	-68	-58	-4	-102	-11	-72	-67	-146	-75	94	-2804	-446	-18469	-7928	-26808	-8190	-22568	26068	-24753	-13969	-24611	6614	-21212	-15625	-26808	-18742
0.526667	-26	39	87	-61	-111	-33	12	-19	-21	3	-73	-66	-97	-16	-33	-61	-101	34	-83	-32	-105	-23	-102	-70	-64	-3	-103	-17	-76	-72	-149	-76	-428	-2729	-472	-18312	-5946	-26767	-8730	-23164	25757	-24471	-14837	-25739	3495	-21196	-16681	-27021	-9455
0.527500	-26	40	86	-65	-111	-32	4	-24	-16	5	-75	-65	-97	-16	-31	-60	-100	32	-87	-36	-109	-22	-101	-72	-65	-4	-101	-17	-73	-73	-149	-75	-806	-2630	-508	-18163	-1152	-26724	-9267	-23779	25454	-24144	-15735	-26840	4343	-21182	-17723	-27185	-9795
0.528333	-26	39	87	-62	-108	-32	9	-17	-19	5	-74	-80	-98	-16	-18	-60	-108	33	-83	-30	-103	-19	-100	-70	-65	-1	-98	-16	-76	-70	-144	-75	-857	-2541	-550	-18011	4633	-26692	-9804	-24409	25150	-23789	-16637	-27896	5030	-21196	-18738	-27283	-17686
0.529167	-23	44	88	-61	-108	-32	12	-13	-19	9	-72	-62	-94	-15	-26	-57	-98	35	-82	-29	-105	-23	-98	-66	-63	8	-99	-11	-70	-66	-143	-70	-1153	-2427	-601	-17872	9264	-26676	-10338	-25042	24845	-23427	-17538	-28879	3158	-21247	-19698	-27312	-8204
0.530000	-24	44	89	-58	-104	-31	15	-13	-9	7	-72	-60	-96	-13	-28	-59	-74	37	-81	-30	-100	-19	-96	-66	-62	0	-97	-14	-72	-70	-143	-72	-1041	-2304	-661	-17738	12536	-26681	-10859	-25675	24539	-23075	-18419	-29774	779	-21348	-20590	-27273	-7534
0.530833	-22	37	89	-84	-113	-34	15	-17	-18	4	-69	-63	-95	-12	-28	-59	-104	35	-82	-31	-105	-22	-99	-69	-64	-1	-97	-12	-76	-66	-145	-78	-1278	-2166	-720	-17619	14509	-26711	-11367	-26298	23372	-22742	-19265	-30546	-916	-21506	-21395	-27147	-12064
0.531667	-23	42	90	-59	-110	-34	11	-15	-18	5	-72	-65	-97	-17	-27	-59	-98	28	-82	-29	-105	-22	-97	-69	-65	-1	-99	-12	-76	-67	-147	-74	-1361	-2025	-784	-17514	14515	-26761	-11834	-26893	17292	-22442	-20065	-31196	-2116	-21727	-22100	-26951	-4905
0.532500	-28	37	86	-60	-113	-38	10	-18	-24	6	-77	-63	-98	-13	-30	-59	-100	32	-84	-31	-105	-23	-101	-72	-62	-3	-104	-15	-73	-69	-146	-74	-1594	-1870	-848	-17411	12773	-26836	-12288	-27514	8767	-22183	-20800	-31691	-2016	-22004	-22699	-26671	-3816
0.533333	-27	42	86	-59	-110	-34	12	-17	-18	7	-75	-64	-102	-12	-33	-58	-99	32	-84	-30	-105	-22	-98	-69	-66	-1	-100	-14	-76	-72	-147	-75	-2673	-1720	-911	-17321	11067	-26930	-12699	-28092	2291	-21968	-21459	-32034	222	-22349	-23202	-26323	-6740
0.534167	-25	39	60	-59	-110	-34	11	-16	-17	5	-72	-63	-98	-15	-26	-59	-103	33	-85	-31	-105	-14	-99	-74	-67	0	-121	-13	-75	-69	-145	-75	-1400	-1563	-977	-17241	6965	-27044	-13073	-28653	-4814	-21814	-22038	-32207	-3635	-22748	-23619	-25915	-5025
0.535000	-28	42	88	-59	-111	-32	10	-31	-16	5	-81	-64	-99	-13	-31	-60	-101	35	-85	-30	-107	-22	-97	-72	-64	0	-98	-13	-73	-69	-147	-78	-568	-1408	-1043	-17170	328	-27175	-13408	-29173	-11638	-21710	-22537	-32210	-6681	-23198	-23963	-25458	2031
0.535833	-43	42	88	-56	-110	-36	13	-14	-16	5	-72	-63	-96	-15	-26	-56	-97	35	-84	-28	-104	-17	-96	-69	-64	-9	-93	-14	-70	-66	-144	-63	-2126	-1257	-1110	-17106	-4114	-27311	-13703	-29671	-18605	-21661	-22959	-32048	-6231	-23685	-24260	-24965	1481
0.536667	-25	42	86	-56	-107	-34	15	-13	-16	5	-70	-62	-94	-14	-26	-59	-96	34	-80	-30	-100	-18	-99	-67	-64	2	-96	-13	-68	-66	-147	-75	-1167	-1116	-1179	-17043	-9111	-27457	-13973	-30141	-25581	-21664	-23309	-31729	-5739	-24199	-24530	-24459	276
0.537500	-24	41	88	-50	-107	-33	16	-14	-15	7	-70	-62	-95	-12	-26	-57	-99	37	-84	-29	-100	-17	-97	-69	-69	1	-97	-13	-74	-65	-165	-74	-1233	-979	-1250	-16991	-13088	-27602	-14222	-30577	-31484	-21726	-23606	-31260	-4608	-24714	-24797	-23939	6260
0.538333	-24	42	89	-57	-108	-34	13	-14	-19	12	-70	-63	-93	-24	-26	-58	-99	35	-84	-32	-104	-18	-97	-68	-63	2	-98	-16	-73	-67	-146	-76	-1772	-860	-1322	-16961	-15258	-27753	-14469	-31008	-32731	-21835	-23860	-30662	-2584	-25224	-25088	-23437	4798
0.539167	-26	39	86	-58	-113	-35	11	-17	-23	4	-75	-66	-98	-16	-27	-60	-101	13	-88	-32	-107	-22	-100	-72	-59	-1	-100	-21	-75	-68	-148	-76	-1128	-747	-1397	-16901	-16432	-27897	-14727	-31359	-32741	-22006	-24094	-29956	-4677	-25702	-25414	-22949	1200
0.540000	-29	35	81	-61	-110	-38	10	-16	-14	2	-76	-66	-99	-18	-30	-62	-104	28	-91	-35	-108	-24	-101	-76	-66	-3	-101	-18	-77	-72	-152	-80	-1307	-644	-1473	-16861	-18302	-28040	-15008	-31700	-32731	-22217	-24325	-29164	-7276	-26132	-25795	-22492	8969
0.540833	-30	36	99	-63	-112	-42	6	-22	-23	1	-79	-70	-99	-18	-32	-61	-101	32	-88	-34	-115	-25	-100	-62	-67	-3	-101	-18	-64	-73	-149	-77	-1879	-550	-1541	-16820	-17294	-28169	-15326	-32005	-32741	-22480	-24578	-28308	-6162	-26488	-26240	-22061	11533
0.541667	-28	38	80	-59	-109	-36	12	-16	-16	5	-76	-63	-96	-23	-30	-61	-103	29	-85	-34	-105	-21	-99	-70	-67	0	-100	-17	-74	-70	-149	-79	-1591	-460	-1613	-16783	-14015	-28287	-15706	-32267	-32727	-22781	-24865	-27415	-3779	-26766	-26759	-21685	1383
0.542500	-18	38	87	-58	-110	-33	11	-15	-18	4	-74	-67	-97	-15	-30	-59	-101	35	-84	-34	-109	-23	-111	-72	-67	-3	-101	-16	-75	-70	-149	-76	-1992	-376	-1674	-16751	-10583	-28397	-16154	-32497	-32737	-23142	-25208	-26527	-3591	-26947	-27342	-21333	7983
0.543333	-27	39	86	-59	-109	-34	13	-15	-15	5	-75	-67	-97	-4	-29	-59	-96	30	-88	-33	-104	-19	-99	-68	-63	-1	-98	-15	-75	-68	-147	-75	-1697	-314	-1739	-16725	-7417	-28505	-16682	-32622	-32724	-23535	-25618	-25656	-5004	-27018	-27984	-21058	10138
0.544167	-29	39	86	-57	-107	-34	12	-15	-21	5	-75	-65	-94	-14	-29	-60	-100	36	-84	-32	-101	-19	-99	-70	-65	0	-100	-16	-73	-68	-150	-76	-1653	-223	-1793	-16703	-4289	-28588	-17302	-32690	-32735	-23961	-26089	-24833	-5992	-26987	-28669	-20804	2751
0.545000	-27	39	87	-52	-108	-35	13	-14	-15	7	-73	-64	-98	-14	-31	-58	-101	33	-88	-33	-104	-19	-97	-69	-65	0	-99	-15	-72	-70	-147	-72	-1514	-150	-1844	-16691	-1783	-28662	-17996	-32694	-32721	-24405	-26630	-24088	-6635	-26835	-29383	-20590	7259
0.545833	-26	41	87	-59	-109	-35	12	-15	-18	5	-76	-64	-99	-14	-31	-58	-101	34	-86	-34	-105	-21	-100	-69	-66	0	-101	-15	-76	-68	-149	-76	-1202	-76	-1888	-16684	-76	-28720	-18770	-32717	-32734	-24861	-27222	-23427	-6672	-26572	-30102	-20413	8138
0.546667	-29	39	87	-59	-111	-35	10	-15	-19	12	-77	-67	-96	-16	-30	-59	-101	33	-88	-34	-105	-24	-100	-72	-67	0	-101	-14	-75	-73	-149	-76	-1844	-6	-1933	-16695	2472	-28760	-19609	-32704	-32718	-25306	-27862	-22851	-4317	-26215	-30805	-20262	3858
0.547500	-12	36	87	-59	-109	-38	8	-19	-23	4	-78	-65	-100	-17	-31	-62	-105	32	-91	-19	-109	-24	-103	-74	-64	-3	-104	-18	-77	-73	-151	-80	-939	69	-1969	-16706	4519	-28779	-20500	-32714	-32737	-25729	-28531	-22371	-6353	-25761	-31474	-20128	3910
0.548333	-29	37	87	-79	-109	-38	8	-21	-12	3	-76	-65	-98	-19	-33	-60	-101	30	-90	-35	-109	-27	-101	-72	-66	-1	-86	-15	-78	-74	-148	-79	747	144	-2006	-16740	2720	-28773	-21417	-32589	-32717	-26112	-29195	-21988	-10766	-25227	-32074	-20012	8507
0.549167	-29	39	87	-61	-113	-39	7	-18	-22	3	-83	-65	-102	-17	-30	-59	-91	34	-85	-34	-105	-24	-99	-67	-64	0	-100	-19	-75	-73	-146	-77	-670	223	-2042	-16780	2148	-28729	-22355	-32381	-32731	-26430	-29836	-21697	-10415	-24635	-32443	-19900	8998
0.550000	-27	36	86	-62	-114	-35	11	-15	-17	5	-73	-64	-96	-16	-31	-59	-102	33	-88	-33	-105	-25	-99	-68	-68	-1	-100	-19	-72	-69	-148	-76	325	267	-2076	-16837	510	-28655	-23247	-32089	-32716	-26674	-30445	-21480	-10005	-23996	-32603	-19794	4889
0.550833	-28	40	89	-62	-109	-35	12	-15	-18	4	-74	-66	-98	-17	-31	-61	-74	30	-87	-32	-105	-23	-100	-68	-65	0	-102	-17	-74	-73	-149	-75	411	370	-2122	-16907	-955	-28538	-24099	-31726	-32731	-26814	-30988	-21333	-8967	-23331	-32657	-19677	9735
0.551667	-27	44	88	-88	-111	-49	15	-15	-18	7	-35	-61	-99	-15	-29	-58	-101	33	-85	-31	-105	-26	-99	-67	-63	-1	-100	-24	-75	-70	-149	-73	237	441	-2169	-16982	-1875	-28377	-24885	-31292	-32712	-26855	-31455	-21227	-8234	-22648	-32696	-19550	9975
0.552500	-26	44	89	-57	-110	-36	13	-13	-16	7	-74	-63	-98	-16	-30	-45	-101	35	-85	-38	-99	-25	-102	-67	-62	0	-100	-15	-75	-74	-148	-75	1049	501	-2221	-17070	-2532	-28164	-25574	-30793	-32724	-26767	-31840	-21150	-10266	-21974	-32700	-19383	6029
0.553333	-25	41	85	-60	-113	-36	10	-28	-14	6	-72	-63	-94	-14	-27	-59	-97	35	-85	-34	-104	-25	-101	-68	-64	-3	-104	-15	-73	-68	-153	-76	1316	554	-2286	-17168	-5039	-27890	-26155	-30236	-32351	-26550	-32122	-21085	-12900	-21313	-32712	-19231	11645
0.554167	-24	39	89	-58	-110	-33	11	-15	-18	7	-70	-62	-96	-17	-44	-59	-100	35	-87	-31	-104	-25	-100	-70	-63	0	-100	-16	-74	-72	-149	-74	578	604	-2355	-17266	-5498	-27571	-26603	-29622	-32005	-26190	-32316	-21007	-10741	-20686	-32712	-19033	18796
0.555000	-24	42	87	-59	-110	-36	11	-12	-16	7	-70	-62	-96	-15	-28	-60	-100	35	-84	-31	-108	-23	-99	-67	-65	-1	-105	-23	-70	-66	-147	-73	888	640	-2435	-17368	-3621	-27160	-26904	-28979	-31616	-25696	-32408	-20901	-7172	-20086	-32713	-18795	9030
0.555833	-27	42	87	-57	-112	-35	15	-13	-16	4	-72	-61	-97	-13	-32	-60	-99	29	-81	-32	-103	-21	-99	-67	-63	1	-100	-14	-75	-68	-148	-74	354	663	-2522	-17463	-1312	-26703	-27062	-28294	-31221	-25076	-32418	-20750	-5971	-19527	-32712	-18520	11604
0.556667	-24	43	85	-72	-111	-36	26	-14	-18	4	-70	-65	-99	-15	-31	-61	-102	34	-83	-34	-105	-22	-101	-70	-64	-3	-101	-15	-74	-66	-148	-77	805	670	-2621	-17566	509	-26184	-27072	-27597	-30858	-24335	-32351	-20556	-7231	-19006	-32562	-18203	17437
0.557500	-23	38	86	-60	-110	-36	10	-14	-21	4	-73	-65	-97	-16	-32	-61	-101	38	-82	-36	-102	-21	-96	-67	-60	0	-99	-13	-70	-69	-147	-78	994	669	-2716	-17644	2151	-25602	-26944	-26874	-30445	-23478	-32209	-20294	-8247	-18530	-32224	-17841	10329
0.558333	-24	42	88	-57	-108	-35	11	-14	-17	5	-69	-63	-95	-16	-26	-60	-98	35	-81	-31	-108	-19	-99	-70	-64	0	-116	-15	-76	-68	-146	-75	618	647	-2826	-17721	3687	-24966	-26680	-26157	-28626	-22539	-32013	-19955	-8038	-18084	-31777	-17445	12528
0.559167	-28	41	85	-60	-108	-36	11	-16	-17	3	-77	-66	-99	-10	-31	-63	-101	30	-82	-33	-105	-19	-99	-68	-63	-6	-101	-14	-74	-73	-149	-79	743	608	-2939	-17783	5321	-24273	-26306	-25458	-21452	-21532	-31767	-19548	-6604	-17676	-31287	-16978	15159
0.560000	-27	37	82	-57	-110	-39	11	-17	-21	3	-73	-64	-97	-14	-31	-62	-101	35	-83	-35	-104	-21	-105	-76	-66	-1	-98	-24	-74	-77	-150	-77	123	560	-3053	-17838	7926	-23544	-25833	-24761	-14420	-20476	-31478	-19063	-3014	-17294	-30762	-16463	10915
0.560833	-29	39	85	-58	-109	-35	12	-14	-21	3	-72	-63	-93	-14	-32	-63	-104	33	-78	-31	-105	-21	-98	-69	-68	-4	-98	-14	-75	-68	-148	-78	-19	491	-3169	-17878	11024	-22781	-25294	-24098	-11303	-19400	-31156	-18512	-2016	-16928	-30233	-15911	8607
0.561667	-26	39	88	-59	-127	-36	16	-12	-24	5	-74	-63	-95	-12	-28	-62	-96	36	-81	-33	-104	-19	-97	-72	-65	-1	-99	-11	-76	-67	-148	-79	2303	414	-3287	-17908	10577	-21992	-24688	-23470	-6364	-18324	-30806	-17889	-5854	-16574	-29710	-15309	10618
0.562500	-26	37	89	-58	-109	-34	16	-12	-17	5	-74	-62	-95	-10	-27	-64	-103	36	-82	-31	-104	-17	-99	-67	-64	0	-98	-11	-69	-69	-147	-75	1187	318	-3410	-17925	11042	-21194	-24052	-22873	-1947	-17254	-30424	-17177	-4704	-16225	-29200	-14668	13315
0.563333	-27	42	91	-56	-110	-33	15	-11	-18	6	-72	-61	-96	-10	-27	-59	-101	38	-79	-31	-104	-17	-99	-67	-64	0	-98	-10	-68	-67	-136	-72	1545	214	-3530	-17933	10855	-20380	-23407	-22318	1534	-16232	-30023	-16466	-4012	-15884	-28718	-13989	6665
0.564167	-25	41	84	-59	-108	-32	13	-9	-18	5	-70	-62	-95	-12	-28	-56	-101	37	-83	-33	-102	-19	-96	-67	-64	0	-97	-12	-70	-68	-147	-77	1674	90	-3653	-17944	10259	-19573	-22766	-21785	5073	-15266	-29587	-15690	-2316	-15536	-28261	-13289	9185
0.565000	-25	39	87	-59	-110	-34	12	-14	-22	2	-76	-64	-100	-14	-29	-57	-101	37	-87	-32	-107	-18	-97	-69	-66	-4	-87	-14	-73	-70	-147	-77	1298	-43	-3769	-17947	9187	-18782	-22156	-21328	8103	-14376	-29130	-14888	-1323	-15190	-27843	-12568	10547
0.565833	-30	34	85	-64	-113	-39	8	-15	-21	3	-75	-65	-103	-15	-28	-60	-101	33	-85	-34	-108	-21	-97	-69	-63	0	-96	-14	-78	-70	-148	-75	1574	-182	-3885	-17955	7773	-18016	-21577	-20897	10794	-13547	-28630	-14060	-2076	-14835	-27447	-11833	5172
0.566667	-36	39	86	-50	-111	-36	11	-14	-24	4	-74	-66	-96	-14	-28	-59	-99	33	-82	-34	-103	-22	-99	-72	-65	-3	-102	-17	-74	-72	-148	-61	1959	-335	-3995	-17959	3988	-17287	-21051	-20508	13509	-12847	-28095	-13218	-5012	-14472	-27086	-11107	5975
0.567500	-28	34	84	-60	-111	-38	10	-15	-19	1	-73	-65	-96	-14	-28	-62	-107	33	-78	-59	-109	-24	-101	-73	-67	-1	-100	-15	-76	-72	-150	-81	1033	-490	-4095	-17979	1005	-16597	-20577	-20158	15373	-12216	-27511	-12374	-3606	-14112	-26756	-10401	14149
0.568333	-27	66	95	-61	-110	-36	9	-14	-19	2	-72	-66	-99	-16	-28	-59	-104	34	-85	-32	-108	-23	-99	-70	-69	0	-99	-14	-55	-67	-148	-77	1251	-647	-4183	-18004	72	-15947	-20149	-19836	16900	-11677	-26890	-11544	-595	-13755	-26436	-9726	6492
0.569167	-25	39	89	-60	-108	-35	11	-11	-21	12	-72	-61	-97	-14	-27	-57	-100	36	-84	-31	-105	-21	-97	-67	-62	0	-95	-11	-74	-67	-145	-73	554	-805	-4266	-18046	-349	-15348	-19776	-19553	18248	-11236	-26220	-10734	542	-13405	-26139	-9099	5149
0.570000	-26	41	77	-58	-105	-32	16	-12	-19	6	-69	-62	-95	-13	-25	-59	-100	38	-83	-29	-103	-18	-97	-67	-62	0	-97	-14	-73	-68	-149	-75	470	-965	-4335	-18094	-1377	-14809	-19456	-19304	19305	-10885	-25513	-9960	-389	-13077	-25851	-8520	12343
0.570833	-25	41	89	-59	-111	-35	13	-13	-15	3	-69	-62	-99	-15	-27	-57	-97	35	-85	-32	-103	-23	-97	-70	-63	1	-97	-14	-72	-67	-146	-74	646	-1126	-4396	-18168	-2255	-14323	-19174	-19082	20154	-10615	-24774	-9237	-1565	-12760	-25562	-8008	6324
0.571667	-24	34	90	-50	-107	-32	13	-13	-15	6	-69	-62	-97	-14	-27	-57	-98	36	-80	-30	-102	-22	-96	-68	-65	-1	-97	1	-75	-70	-146	-69	183	-1278	-4443	-18253	-3240	-13892	-18926	-18883	20676	-10419	-24007	-8545	-2627	-12476	-25266	-7573	6982
0.572500	-24	39	90	-60	-110	-34	11	-13	-16	5	-70	-62	-92	-15	-27	-42	-99	35	-78	-30	-107	-26	-99	-69	-64	-1	-98	-13	-74	-68	-148	-76	-68	-1429	-4473	-18359	-4480	-13526	-18704	-18704	21100	-10287	-23221	-7927	-2563	-12222	-24952	-7218	11469
0.573333	-26	41	89	-58	-102	-35	8	-16	-21	4	-75	-67	-98	-18	-31	-61	-99	30	-87	-32	-109	-26	-102	-75	-65	-6	-101	-18	-79	-74	-151	-75	-844	-1573	-4495	-18486	-4662	-13207	-18485	-18545	21042	-10212	-22439	-7375	-173	-12014	-24625	-6959	7494
0.574167	-28	37	84	-64	-115	-39	9	-19	-21	1	-73	-64	-97	-15	-57	-64	-101	33	-86	-33	-110	-24	-101	-70	-66	-3	-98	-15	-75	-67	-148	-74	-1551	-1727	-4504	-18624	-2990	-12941	-18264	-18389	20271	-10183	-21657	-6899	1823	-11838	-24262	-6775	5623
0.575000	-26	41	87	-60	-109	-34	12	-13	-19	4	-72	-65	-98	-15	-30	-57	-100	35	-90	-31	-108	-22	-80	-56	-64	0	-97	-13	-72	-70	-149	-74	620	-1831	-4493	-18783	-4094	-12721	-18030	-18251	20064	-10192	-20904	-6505	-2606	-11711	-23869	-6662	7479
0.575833	-27	39	88	-59	-111	-34	11	-10	-17	17	-69	-64	-97	-13	-28	-57	-72	34	-86	-31	-103	-24	-100	-68	-60	0	-99	-12	-72	-65	-146	-74	-555	-1942	-4472	-18950	-4587	-12552	-17776	-18117	19540	-10230	-20193	-6167	-2337	-11625	-23440	-6682	12446
0.576667	-30	41	87	-59	-85	-32	10	-15	-19	7	-69	-63	-97	-16	-32	-59	-99	35	-86	-28	-104	-21	-100	-68	-64	1	-83	-11	-74	-72	-148	-72	-989	-2046	-4444	-19132	-4573	-12427	-17493	-17976	18569	-10291	-19524	-5998	-1834	-11592	-22979	-6756	7823
0.577500	-26	43	90	-57	-110	-34	12	-13	-17	7	-68	-61	-96	-15	-32	-57	-100	35	-83	-28	-104	-21	-97	-67	-62	0	-96	-12	-73	-70	-144	-72	-401	-2142	-4408	-19320	-4785	-12342	-17181	-17841	17659	-10375	-18919	-5887	-602	-11602	-22480	-6900	8995
0.578333	-28	44	91	-59	-108	-32	16	-14	-17	6	-69	-63	-95	-15	-28	-61	-100	35	-83	-30	-131	-22	-97	-69	-63	2	-102	-19	-73	-68	-149	-75	-772	-2229	-4368	-19517	-4305	-12290	-16829	-17698	16507	-10477	-18376	-5879	724	-11648	-21953	-7120	11514
0.579167	-26	39	89	-59	-107	-33	-27	-17	-18	1	-72	-63	-94	-14	-30	-60	-99	35	-84	-31	-103	-25	-100	-70	-63	0	-96	-13	-75	-73	-148	-77	-792	-2312	-4317	-19724	-2530	-12272	-16442	-17544	15013	-10588	-17905	-5961	1939	-11746	-21388	-7388	7566
0.580000	-29	36	88	-58	-111	-34	12	-16	-21	4	-69	-63	-96	-17	-30	-63	-101	35	-84	-30	-105	-22	-101	-69	-62	0	-98	-3	-74	-70	-152	-76	157	-2386	-4256	-19923	-2444	-12279	-16018	-17375	13695	-10712	-17497	-6139	-801	-11881	-20799	-7706	6648
0.580833	-29	40	88	-61	-114	-36	12	-17	-21	4	-72	-57	-98	-17	-29	-61	-103	37	-86	-30	-110	-23	-99	-72	-69	-1	-98	-14	-76	-70	-149	-73	-618	-2456	-4196	-20129	-2378	-12310	-15562	-17216	12095	-10848	-17151	-6405	-122	-12026	-20184	-8062	15471
0.581667	-27	42	86	-59	-111	-35	13	-18	-22	2	-75	-63	-99	-15	-30	-62	-103	32	-85	-32	-109	-24	-100	-75	-65	-5	-103	-15	-78	-72	-149	-76	-685	-2529	-4127	-20329	378	-12365	-15080	-16999	10313	-10992	-16859	-6759	3077	-12203	-19557	-8446	9816
0.582500	-29	41	84	-61	-113	-36	10	-19	-23	17	-74	-64	-98	-15	-45	-63	-102	34	-85	-33	-105	-23	-100	-70	-68	-3	-99	-11	-77	-68	-147	-75	-770	-2599	-4048	-20520	4255	-12440	-14576	-16785	8342	-11145	-16608	-7180	5341	-12398	-18918	-8846	4107
0.583333	-14	39	84	-59	-109	-33	13	-15	-22	5	-72	-62	-98	-15	-30	-62	-102	34	-86	-31	-105	-22	-98	-70	-62	0	-96	-10	-85	-69	-148	-75	-744	-2668	-3967	-20711	7648	-12517	-14060	-16555	6342	-11309	-16395	-7673	4864	-12603	-18279	-9263	11942
0.584167	-29	42	88	-57	-108	-34	16	-14	-17	9	-63	-63	-97	-16	-29	-59	-99	35	-85	-31	-103	-21	-99	-73	-64	0	-97	-11	-73	-69	-146	-62	-417	-2743	-3880	-20916	10445	-12617	-13544	-16308	4485	-11478	-16207	-8208	3270	-12811	-17649	-9684	6983
0.585000	-29	41	87	-57	-110	-36	15	-14	-17	8	-69	-61	-99	-12	-28	-60	-100	35	-87	-34	-111	-19	-93	-67	-64	0	-98	-15	-74	-67	-147	-72	-507	-2820	-3788	-21073	12307	-12721	-13027	-16051	2765	-11655	-16031	-8790	1963	-13020	-17021	-10114	3824
0.585833	-27	42	85	-56	-109	-34	-10	-16	-21	-9	-74	-62	-97	-12	-23	-59	-102	33	-83	-32	-103	-19	-99	-69	-67	-1	-100	-13	-76	-68	-147	-73	-446	-2898	-3694	-21235	12923	-12840	-12539	-15792	1362	-11842	-15854	-9402	1258	-13223	-16440	-10549	8602
0.586667	-31	39	72	-57	-111	-33	12	-15	-18	6	-73	-64	-98	-13	-33	-59	-102	36	-86	-35	-104	-21	-100	-69	-64	-1	-102	-14	-76	-72	-149	-75	-739	-2985	-3594	-21397	13253	-12961	-12039	-15526	-81	-12030	-15661	-10031	2572	-13414	-15877	-10982	4694
0.587500	-28	40	86	-63	-113	-35	12	-15	-22	4	-75	-64	-98	-12	-31	-61	-102	33	-86	-53	-107	-21	-101	-74	-68	-3	-102	-15	-75	-72	-150	-72	-1470	-3070	-3494	-21543	14692	-13098	-11573	-15265	-1784	-12223	-15457	-10660	5318	-13588	-15352	-11420	1142
0.588333	-27	37	86	-59	-111	-35	16	-16	-21	6	-72	-64	-98	-14	-30	-60	-99	35	-86	-35	-97	-17	-102	-69	-65	1	-100	-16	-74	-69	-148	-73	693	-3147	-3394	-21684	12769	-13237	-11145	-15010	-2498	-12408	-15233	-11272	811	-13743	-14871	-11853	1817
0.589167	-27	44	87	-60	-98	-34	17	-14	-18	6	-74	-64	-98	-11	-28	-60	-98	37	-86	-33	-104	-18	-99	-68	-64	0	-103	-14	-73	-70	-148	-80	714	-3248	-3298	-21809	8752	-13363	-10738	-14772	-2589	-12592	-14984	-11871	-975	-13861	-14429	-12293	6451
0.590000	-28	38	84	-59	-109	-32	15	-14	-18	4	-69	-64	-96	-13	-29	-59	-104	34	-85	-35	-105	-18	-100	-73	-68	12	-101	-15	-77	-72	-150	-75	-117	-3308	-3205	-21932	5723	-13547	-10374	-14561	-2535	-12772	-14709	-12443	-720	-13963	-14049	-12741	1774
0.590833	-27	38	86	-63	-113	-35	11	-14	-19	4	-75	-80	-95	-15	-30	-63	-99	36	-84	-33	-104	-18	-97	-70	-62	1	-99	-14	-73	-67	-148	-74	933	-3373	-3111	-22033	1925	-13713	-10030	-14371	-2010	-12928	-14411	-12975	704	-14031	-13693	-13210	129
0.591667	-29	38	84	-57	-107	-33	15	-13	-17	8	-76	-64	-95	-12	-30	-58	-99	35	-84	-34	-104	-18	-97	-86	-63	0	-101	-13	-75	-67	-147	-70	611	-3435	-3031	-22142	-1436	-13881	-9719	-14215	-1075	-13076	-14096	-13473	1689	-14067	-13395	-13681	3685
0.592500	-27	43	87	-60	-109	-34	15	-11	-17	-13	-76	-64	-97	-17	-29	-58	-98	37	-81	-32	-107	-21	-99	-65	-63	0	-103	-15	-75	-70	-148	-72	338	-3477	-2958	-22230	-3642	-14063	-9434	-14095	102	-13206	-13768	-13922	2202	-14070	-13143	-14157	228
0.593333	-29	51	84	-60	-111	-32	10	-13	-17	9	-76	-62	-97	-16	-30	-58	-99	34	-83	-33	-108	-23	-97	-65	-64	11	-117	-14	-75	-68	-147	-74	1239	-3507	-2892	-22303	-6516	-14243	-9169	-14018	1794	-13310	-13435	-14321	-1799	-14039	-12927	-14635	-3634
0.594167	-25	40	86	-62	-108	-32	28	-14	-19	8	-74	-65	-102	-16	-30	-59	-102	37	-85	-30	-103	-21	-101	-67	-63	-3	-102	-13	-73	-70	-151	-77	674	-3519	-2834	-22360	-9743	-14428	-8918	-13984	3686	-13391	-13103	-14670	-3141	-13980	-12758	-15126	3973
0.595000	-27	40	87	-59	-110	-34	10	-13	-17	10	-70	-64	-96	-16	-29	-61	-97	58	-81	-32	-104	-24	-101	-68	-61	-1	-101	-13	-72	-67	-148	-74	417	-3504	-2787	-22405	-9903	-14615	-8678	-13993	5477	-13443	-12784	-14968	-181	-13883	-12604	-15603	1722
0.595833	-25	40	89	-60	-110	-33	13	-13	-12	9	-72	-62	-97	-14	-29	-58	-95	37	-82	-31	-102	-21	-98	-67	-62	0	-99	-14	-70	-66	-149	-75	252	-3460	-2749	-22434	-7979	-14793	-8433	-14044	7387	-13469	-12475	-15223	2534	-13758	-12482	-16080	-7941
0.596667	-31	42	90	-51	-107	-33	13	-13	-16	8	-73	-61	-94	-13	-28	-57	-96	37	-82	-30	-103	-23	-99	-64	-63	1	-98	-13	-72	-62	-146	-73	-236	-3406	-2718	-22447	-5982	-14973	-8199	-14141	9307	-13465	-12190	-15438	2128	-13601	-12366	-16535	-1124
0.597500	-23	42	88	-59	-107	-32	13	-14	-16	9	-69	-63	-99	-13	-28	-45	-99	36	-82	-31	-102	-22	-99	-66	-64	0	-102	-10	-72	-67	-149	-77	-9	-3322	-2693	-22444	-3905	-15139	-7952	-14273	11255	-13441	-11899	-15610	561	-13425	-12261	-16969	-3941
0.598333	-53	39	89	-60	-113	-35	10	-14	-24	7	-74	-63	-98	-16	-30	-56	-100	34	-86	-33	-108	-24	-129	-74	-62	-4	-102	-16	-72	-66	-149	-75	-426	-3216	-2675	-22427	-1606	-15306	-7688	-14441	13113	-13390	-11690	-15749	-614	-13227	-12154	-17366	-11279
0.599167	-30	36	84	-63	-113	-46	6	-19	-23	22	-77	-66	-101	-17	-34	-62	-101	29	-86	-34	-107	-26	-103	-70	-65	-5	-101	-17	-75	-69	-150	-60	-535	-3094	-2662	-22391	778	-15447	-7408	-14640	14784	-13318	-11474	-15852	-721	-13005	-12050	-17732	-7935
0.600000	-27	38	84	-63	-114	-38	9	-17	-18	3	-77	-67	-101	-17	-31	-60	-100	29	-86	-32	-108	-26	-80	-69	-70	-5	-101	-16	-74	-69	-151	-78	-604	-2927	-2647	-22338	3319	-15577	-7106	-14859	16157	-13231	-11279	-15928	771	-12774	-11925	-18051	-10949
0.600833	-30	39	84	-59	-109	-35	8	-16	-21	6	-79	-64	-97	-43	-32	-61	-103	30	-86	-31	-105	-24	-103	-68	-64	-1	-99	-15	-73	-70	-152	-77	-1617	-2748	-2630	-22272	7170	-15668	-6783	-15091	16834	-13125	-11093	-15978	4068	-12533	-11785	-18306	-17022
0.601667	-28	41	88	-61	-110	-35	11	-16	-19	3	-77	-63	-94	-15	-30	-56	-100	34	-84	-31	-104	-24	-99	-67	-70	-5	-99	-14	-70	-70	-148	-75	-269	-2546	-2623	-22190	9548	-15768	-6439	-15340	17434	-13017	-10918	-16007	1002	-12287	-11623	-18505	-19900
0.602500	-27	40	87	-59	-110	-33	12	-15	-14	6	-74	-65	-105	-14	-14	-60	-100	34	-84	-30	-101	-24	-103	-69	-63	-1	-99	-13	-73	-68	-149	-76	534	-2340	-2614	-22102	9179	-15833	-6076	-15598	18227	-12899	-10745	-16021	-1427	-12044	-11437	-18641	-16821
0.603333	-24	43	91	-60	-105	-32	11	-17	-16	5	-73	-62	-95	-16	-27	-58	-99	33	-84	-30	-102	-23	-103	-67	-64	-21	-99	-16	-74	-69	-146	-74	-952	-2094	-2609	-22008	10085	-15868	-5689	-15849	18321	-12785	-10568	-16018	-625	-11810	-11228	-18710	-19817
0.604167	-27	41	88	-62	-107	-33	12	-14	-19	9	-75	-64	-93	-13	-25	-56	-100	30	-86	-33	-103	-22	-101	-68	-64	0	-97	-17	-70	-68	-139	-74	-45	-1853	-2605	-21894	9626	-15875	-5287	-16097	18166	-12667	-10369	-15999	151	-11588	-10997	-18713	-25274
0.605000	-24	42	89	-59	-109	-31	11	-14	-16	4	-72	-64	-95	-12	-27	-57	-97	30	-83	-34	-103	-23	-102	-70	-62	2	-99	-12	-70	-67	-148	-76	39	-1593	-2597	-21798	8662	-15859	-4881	-16339	17768	-12561	-10159	-15972	631	-11384	-10748	-18658	-22094
0.605833	-28	39	88	-60	-109	-31	11	-14	-19	-18	-72	-76	-97	-12	-30	-59	-102	32	-85	-31	-104	-23	-101	-73	-63	0	-97	-14	-75	-67	-148	-78	-218	-1330	-2594	-21698	7664	-15816	-4466	-16572	17000	-12459	-9917	-15928	1256	-11200	-10478	-18548	-24461
0.606667	-32	39	82	-62	-111	-34	9	-17	-24	2	-75	-65	-99	-16	-30	-60	-105	28	-86	-33	-110	-24	-104	-75	-73	0	-102	-16	-73	-75	-150	-80	438	-1057	-2589	-21606	5618	-15748	-4054	-16787	16199	-12368	-9649	-15873	-1565	-11045	-10200	-18381	-30611
0.607500	-31	36	81	-65	-114	-39	5	-18	-24	0	-77	-73	-99	-17	-32	-61	-101	25	-90	-34	-110	-24	-102	-73	-67	-3	-100	-18	-77	-70	-148	-77	418	-780	-2580	-21518	1596	-15687	-3642	-16983	15167	-12278	-9344	-15802	-3562	-10913	-9902	-18168	-25129
0.608333	-28	40	86	-61	-110	-34	12	-15	-18	2	-76	-67	-97	-15	-29	-61	-99	29	-85	-33	-102	-23	-128	-73	-65	-3	-99	-16	-75	-70	-148	-76	37	-492	-2566	-21433	-866	-15522	-3239	-17162	13704	-12194	-9006	-15719	-1778	-10810	-9604	-17924	-21959
0.609167	-27	41	87	-63	-107	-33	-5	-18	-18	6	-69	-64	-96	-12	-28	-57	-101	33	-84	-31	-103	-22	-100	-67	-64	0	-99	-13	-73	-74	-146	-75	348	-205	-2554	-21357	-2400	-15370	-2853	-17317	12353	-12114	-8635	-15613	579	-10740	-9305	-17645	-32414
0.610000	-26	43	89	-59	-109	-31	12	-13	-18	7	-70	-67	-94	-12	-26	-59	-98	36	-93	-31	-103	-22	-100	-66	-63	0	-102	-14	-76	-69	-148	-74	-145	86	-2542	-21306	-4034	-15201	-2492	-17459	10651	-12043	-8241	-15507	697	-10706	-9007	-17355	-27990
0.610833	-27	40	87	-61	-108	-33	16	3	-21	4	-70	-63	-98	-13	-26	-58	-99	30	-83	-32	-107	-19	-97	-69	-64	0	-97	-13	-72	-66	-146	-75	-55	368	-2521	-21266	-5650	-15011	-2154	-17579	8989	-11966	-7820	-15377	-486	-10697	-8717	-17059	-24325
0.611667	-28	45	88	-58	-108	-33	15	-14	-15	9	-72	-64	-97	-12	-28	-56	-97	36	-81	-29	-92	-19	-98	-64	-68	2	-97	-13	-72	-70	-144	-73	-165	660	-2497	-21240	-7191	-14806	-1855	-17679	7434	-11892	-7381	-15243	-1464	-10718	-8435	-16762	-30578
0.612500	-26	42	87	-60	-111	-30	17	-13	-18	7	-67	-70	-95	-13	-27	-56	-101	35	-86	-32	-103	-24	-97	-68	-63	-1	-98	-12	-73	-67	-146	-75	-141	937	-2467	-21233	-8740	-14593	-1584	-17722	5782	-11813	-6935	-15094	-1658	-10764	-8165	-16479	-26331
0.613333	-27	42	89	-59	-108	-33	13	-13	-19	7	-72	-66	-98	-14	-28	-58	-100	34	-82	-32	-103	-23	-98	-66	-60	1	-100	-15	-72	-69	-148	-74	45	1207	-2432	-21240	-10049	-14363	-1345	-17819	4241	-11734	-6487	-14945	-357	-10832	-7909	-16214	-23742
0.614167	-24	40	88	-61	-108	-42	13	-13	-19	5	-67	-64	-96	-14	-28	-58	-99	33	-85	-32	-108	-25	-101	-70	-64	-1	-97	-15	-78	-70	-147	-75	-1011	1465	-2387	-21264	-9547	-14133	-1143	-17855	2449	-11645	-6050	-14781	3335	-10914	-7661	-15971	-27603
0.615000	-27	41	89	-59	-110	-34	10	-17	-19	5	-75	-67	-99	-15	-32	-59	-97	32	-63	-32	-107	-24	-98	-70	-66	-1	-98	-16	-74	-69	-151	-75	-423	1706	-2337	-21299	-8351	-13895	-978	-17870	612	-11558	-5623	-14656	2497	-11011	-7429	-15758	-28030
0.615833	-30	39	91	-63	-112	-38	9	-14	-22	3	-75	-66	-99	-16	-34	-58	-100	35	-84	-33	-109	-28	-102	-66	-65	-3	-99	-13	-74	-72	-147	-75	1258	1929	-2274	-21375	-9828	-13665	-839	-17860	-423	-11462	-5218	-14462	-882	-11110	-7188	-15574	-21805
0.616667	-25	41	87	-60	-109	-33	13	-13	-21	4	-72	-65	-99	-16	-33	-57	-102	36	-84	-33	-104	-22	-99	-69	-63	4	-97	-13	-73	-69	-150	-75	-517	2127	-2210	-21420	-9109	-13433	-731	-17825	-1680	-11369	-4840	-14310	-80	-11212	-6962	-15427	-19611
0.617500	-24	39	88	-59	-109	-34	11	-14	-15	7	-75	-62	-70	-14	-29	-57	-93	35	-83	-32	-101	-24	-100	-67	-63	-3	-99	-12	-68	-67	-144	-74	142	2291	-2139	-21499	-8596	-13212	-650	-17772	-2871	-11273	-4495	-14168	749	-11312	-6730	-15310	-23656
0.618333	-24	41	90	-58	-109	-35	12	-16	-14	7	-73	-61	-96	-19	-31	-59	-97	34	-84	-35	-103	-27	-101	-69	-62	0	-99	-12	-69	-72	-150	-75	103	2430	-2063	-21593	-7337	-13007	-595	-17682	-3749	-11179	-4177	-14038	2480	-11408	-6512	-15232	-17636
0.619167	-17	40	87	-61	-112	-40	8	-22	-18	5	-75	-64	-100	-16	-33	-62	-100	33	-87	-34	-110	-27	-104	-73	-67	0	-101	-16	-63	-69	-165	-81	-331	2497	-1990	-21700	-5087	-12814	-560	-17578	-4678	-11090	-3920	-13929	4362	-11488	-6274	-15175	-15933
0.620000	-28	37	86	-61	-112	-36	8	-18	-22	2	-75	-64	-98	-21	-34	-63	-110	33	-87	-35	-125	-26	-102	-73	-66	-1	-101	-15	-76	-73	-152	-79	178	2583	-1909	-21813	-2380	-12632	-526	-17438	-5643	-11012	-3690	-13819	2999	-11554	-6033	-15148	-19751
0.620833	-23	37	89	-62	-112	-55	8	-18	-17	5	-72	-64	-97	-18	-34	-60	-98	34	-87	-34	-105	-27	-100	-74	-63	-3	-99	-14	-74	-73	-149	-78	323	2595	-1837	-21930	-1799	-12471	-505	-17273	-6232	-10939	-3498	-13766	263	-11606	-5776	-15136	-14044
0.621667	-27	36	87	-60	-110	-36	12	-16	-18	3	-75	-67	-95	-17	-32	-62	-99	30	-90	-41	-103	-19	-99	-68	-64	-3	-101	-14	-73	-72	-151	-77	-506	2562	-1773	-22053	256	-12320	-486	-17086	-7038	-10878	-3339	-13707	1964	-11643	-5515	-15145	-6235
0.622500	-26	37	88	-61	-111	-29	10	-18	-18	5	-75	-65	-91	-18	-32	-65	-100	33	-84	-35	-107	-24	-104	-74	-63	-4	-100	-15	-70	-72	-151	-75	-289	2487	-1718	-22178	4043	-12195	-463	-16879	-7903	-10833	-3216	-13680	5019	-11662	-5244	-15157	-14352
0.623333	-28	38	86	-61	-113	-36	9	-17	-19	2	-77	-67	-98	-19	-35	-66	-103	27	-88	-51	-109	-26	-114	-72	-65	-3	-105	-17	-75	-73	-153	-80	-651	2360	-1678	-22305	7594	-12073	-436	-16648	-8789	-10799	-3122	-13669	5686	-11668	-4969	-15165	-10589
0.624167	-29	35	85	-60	-112	-41	5	-22	-3	1	-78	-67	-97	-19	-34	-64	-100	29	-88	-34	-108	-24	-102	-73	-65	-4	-100	-15	-87	-70	-152	-76	-158	2187	-1647	-22432	10403	-11971	-392	-16404	-9617	-10777	-3047	-13680	4078	-11656	-4679	-15206	-3469
0.625000	-27	38	87	-59	-114	-35	9	-15	-19	3	-76	-66	-95	-19	-14	-64	-102	-10	-90	-35	-104	-23	-99	-72	-65	-3	-102	-17	-75	-69	-150	-77	25	1965	-1638	-22554	12466	-11878	-337	-16146	-10430	-10758	-2990	-13706	2216	-11638	-4391	-15233	-8473
0.625833	-27	38	90	-57	-102	-38	10	-18	-23	9	-76	-66	-98	-17	-32	-64	-102	32	-88	-33	-108	-23	-101	-73	-66	-3	-101	-17	-73	-72	-153	-75	26	1706	-1640	-22684	13123	-11799	-264	-15881	-11177	-10773	-2949	-13748	605	-11609	-4100	-15252	-4311
0.626667	-28	37	85	-59	-112	-39	9	-18	-17	3	-76	-67	-99	-17	-33	-64	-100	27	-88	-35	-103	-22	-102	-70	-65	-7	-99	-21	-73	-74	-151	-77	378	1401	-1665	-22784	12832	-11726	-178	-15612	-11994	-10782	-2910	-13801	469	-11573	-3817	-15267	248
0.627500	-26	39	87	-64	-111	-36	10	-16	-21	2	-97	-69	-122	-12	-34	-63	-102	27	-92	-35	-107	-23	-100	-70	-66	-8	-104	-18	-76	-73	-150	-78	-291	1064	-1700	-22884	12837	-11658	-65	-15337	-13091	-10797	-2868	-13861	2950	-11535	-3538	-15275	-2270
0.628333	-31	35	87	-61	-111	-36	9	-15	-23	3	-75	-66	-99	-17	-32	-63	-101	28	-86	-38	-104	-23	-102	-69	-63	-1	-101	-16	-75	-69	-149	-74	-242	695	-1747	-22975	12421	-11592	58	-15069	-14185	-10805	-2825	-13927	2590	-11495	-3271	-15274	-1539
0.629167	-26	44	90	-62	-110	-23	11	-14	-16	6	-74	-66	-95	-14	-29	-58	-98	33	-88	-32	-105	-18	-97	-66	-62	0	-104	-16	-74	-73	-146	-72	2091	301	-1805	-23049	7585	-11531	207	-14811	-14399	-10816	-2769	-13989	-2783	-11458	-3021	-15267	4280
0.630000	-22	41	88	-57	-105	-30	12	-13	-15	6	-72	-65	-96	-14	-29	-57	-96	33	-98	-34	-102	-18	-97	-65	-64	0	-98	-13	-70	-68	-145	-74	536	-119	-1876	-23116	3467	-11472	367	-14567	-14752	-10821	-2705	-14055	-2868	-11425	-2795	-15263	9296
0.630833	-25	43	89	-55	-108	-33	13	-21	-9	7	-70	-63	-95	-14	-31	-58	-97	34	-85	-32	-103	-19	-99	-67	-64	0	-98	-14	-75	-75	-147	-75	721	-568	-1947	-23172	-584	-11430	544	-14336	-15135	-10809	-2625	-14115	-2774	-11400	-2588	-15247	5231
0.631667	-26	42	89	-56	-113	-38	10	-13	-18	7	-70	-66	-99	-16	-31	-59	-101	39	-85	-33	-105	-17	-98	-68	-64	-5	-101	-16	-73	-68	-146	-76	1169	-1009	-2020	-23215	-4445	-11351	725	-14133	-15267	-10787	-2535	-14172	-1482	-11372	-2404	-15249	10682
0.632500	-27	40	86	-58	-113	-40	10	-18	-19	5	-76	-67	-100	-18	-31	-59	-102	33	-85	-32	-108	-21	-98	-68	-63	0	-98	-14	-76	-72	-148	-75	856	-1467	-2091	-23241	-7692	-11287	919	-13942	-15253	-10745	-2420	-14213	-581	-11351	-2247	-15230	14331
0.633333	-29	42	88	-59	-113	-39	10	-13	-17	7	-73	-64	-97	-18	-30	-59	-100	36	-82	-36	-109	-23	-102	-67	-64	-1	-100	-17	-73	-69	-145	-75	995	-1923	-2156	-23252	-9742	-11220	1117	-13775	-15071	-10688	-2300	-14241	-1231	-11330	-2113	-15214	11259
0.634167	-27	41	88	-56	-109	-35	13	-16	-17	6	-70	-62	-94	-17	-30	-60	-103	33	-82	-32	-103	-21	-100	-67	-64	-3	-93	-13	-73	-69	-151	-79	1597	-2350	-2202	-23249	-13271	-11148	1316	-13634	-14524	-10604	-2159	-14250	-4506	-11312	-2010	-15232	14879
0.635000	-26	43	89	-56	-109	-36	11	-16	-16	9	-70	-62	-95	-10	-5	-58	-99	11	-84	-32	-102	-22	-102	-70	-63	0	-99	-12	-72	-73	-145	-75	711	-2821	-2240	-23238	-15266	-11074	1513	-13514	-14285	-10503	-2011	-14260	-3328	-11292	-1923	-15243	24460
0.635833	-24	41	93	-52	-111	-32	16	-11	-24	10	-69	-66	-97	-14	-31	-61	-100	36	-82	-30	-104	-19	-97	-69	-63	1	-101	-12	-73	-91	-143	-76	581	-3260	-2262	-23214	-14254	-10993	1704	-13413	-14017	-10376	-1856	-14220	22	-11269	-1860	-15269	16769
0.636667	-25	41	92	-57	-109	-35	15	-12	-22	10	-69	-61	-93	-14	-28	-58	-99	37	-82	-28	-105	-18	-98	-73	-65	1	-98	-10	-73	-67	-147	-72	145	-3677	-2270	-23175	-12173	-10914	1886	-13341	-13776	-10237	-1699	-14175	1661	-11239	-1815	-15305	15871
0.637500	-27	44	92	-53	-107	-33	15	7	-16	11	-70	-59	-96	-11	-30	-58	-98	37	-79	-29	-102	-18	-96	-68	-61	2	-95	-12	-69	-68	-145	-74	197	-4081	-2237	-23130	-10066	-10831	2059	-13278	-13475	-10075	-1539	-14115	782	-11195	-1785	-15354	23948
0.638333	-22	45	89	-59	-107	-32	13	-13	-18	8	-70	-62	-96	-11	-28	-56	-99	35	-84	-28	-130	-21	-99	-69	-62	0	-99	-11	-72	-67	-143	-74	333	-4466	-2232	-23075	-7447	-10743	2218	-13254	-13214	-9908	-1383	-14037	-328	-11145	-1768	-15415	17664
0.639167	-29	38	104	-60	-107	-34	10	-16	-21	6	-72	-66	-96	-16	-33	-61	-101	34	-87	-33	-105	-24	-102	-73	-65	-4	-98	-13	-77	-72	-146	-78	-178	-4832	-2199	-23019	-4316	-10660	2364	-13219	-13051	-9725	-1233	-13935	-681	-11079	-1760	-15485	17028
0.640000	-28	39	85	-61	-114	-36	8	-18	-23	2	-76	-68	-101	-18	-32	-64	-101	32	-85	-36	-118	-27	-105	-76	-67	-5	-104	-17	-76	-76	-151	-79	-359	-5173	-2151	-22956	-1284	-10572	2498	-13208	-12961	-9538	-1097	-13821	-58	-11000	-1747	-15561	20894
0.640833	-30	34	86	-48	-114	-41	9	-17	-19	2	-75	-66	-98	-18	-34	-64	-102	30	-91	-34	-104	-24	-101	-73	-65	-1	-99	-15	-74	-72	-148	-78	-957	-5477	-2091	-22879	2230	-10482	2627	-13203	-13152	-9339	-960	-13682	2519	-10893	-1737	-15636	15845
0.641667	-25	37	88	-59	-108	-36	10	-18	-21	3	-74	-65	-97	-19	-33	-61	-100	30	-86	-33	-104	-25	-105	-72	-66	0	-100	-16	-70	-72	-148	-74	-2049	-5773	-2028	-22808	7092	-10391	2746	-13209	-13688	-9141	-842	-13536	4185	-10768	-1718	-15720	11730
0.642500	-24	36	85	-63	-107	-36	12	-15	-21	-10	-75	-65	-96	-17	-33	-60	-102	34	-87	-35	-105	-24	-99	-72	-65	-1	-100	-13	-52	-68	-116	-77	120	-6038	-1970	-22729	8206	-10305	2852	-13223	-13615	-8943	-731	-13377	-759	-10625	-1693	-15785	12857
0.643333	-25	39	89	-60	-112	-36	11	-15	-17	4	-75	-66	-98	-15	-30	-63	-99	33	-87	-32	-104	-24	-103	-73	-65	0	-99	-17	-75	-72	-148	-76	-827	-6276	-1915	-22656	8710	-10220	2956	-13238	-13499	-8745	-636	-13211	-789	-10460	-1651	-15845	16541
0.644167	-23	41	89	-69	-108	-39	11	-14	-19	4	-73	-63	-99	-16	-32	-61	-99	33	-88	-34	-108	-24	-101	-70	-64	0	-98	-16	-74	-57	-148	-76	-1403	-6488	-1864	-22586	9268	-10138	3058	-13259	-13545	-8562	-558	-13044	-343	-10284	-1599	-15895	9955
0.645000	-23	42	88	-62	-109	-36	12	-16	-16	3	-75	-70	-96	-17	-45	-63	-98	32	-84	-34	-104	-25	-100	-72	-60	-1	-99	-18	-77	-74	-151	-77	-483	-6677	-1824	-22507	8769	-10058	3155	-13285	-13465	-8387	-490	-12873	1090	-10095	-1539	-15925	10523
0.645833	-26	38	87	-61	-110	-31	10	-17	-18	2	-74	-66	-96	-16	-31	-63	-99	29	-88	-34	-109	-26	-103	-73	-66	-3	-98	-16	-77	-74	-150	-80	-683	-6842	-1799	-22438	7840	-9983	3248	-13313	-13324	-8223	-434	-12708	1789	-9887	-1461	-15936	11750
0.646667	-25	34	87	-61	-110	-38	11	-16	-21	0	-75	-67	-98	-21	-34	-63	-104	27	-87	-29	-105	-25	-104	-73	-66	-12	-101	-16	-77	-74	-151	-78	-919	-6980	-1792	-22368	7239	-9912	3346	-13338	-13142	-8072	-388	-12547	1588	-9675	-1370	-15922	6323
0.647500	-27	35	84	-63	-113	-43	7	-26	-22	1	-75	-69	-98	-17	-32	-64	-105	29	-90	-36	-110	-27	-107	-76	-64	-5	-100	-18	-76	-73	-150	-79	353	-7085	-1798	-22299	4472	-9851	3438	-13373	-12453	-7931	-351	-12391	-2220	-9459	-1273	-15875	4593
0.648333	-27	38	85	-63	-113	-41	6	-19	-22	1	-80	-68	-101	-24	-38	-66	-109	29	-90	-34	-108	-28	-104	-73	-66	-4	-103	-18	-78	-75	-150	-80	-166	-7187	-1808	-22234	1149	-9797	3539	-13403	-12034	-7823	-324	-12247	-2411	-9236	-1164	-15804	12876
0.649167	-26	33	82	-64	-109	-42	8	-22	-19	0	-78	-66	-98	-19	-31	-62	-101	29	-88	-33	-102	-24	-101	-73	-63	-5	-97	-15	-73	-73	-147	-75	-168	-7252	-1831	-22164	-408	-9741	3636	-13438	-11568	-7698	-296	-12106	-15	-9015	-1051	-15695	7806
0.650000	-26	39	87	-62	-109	-35	12	-18	-16	4	-75	-67	-103	-18	-31	-62	-99	25	-85	-32	-102	-23	-100	-72	-63	-3	-99	-16	-74	-73	-147	-77	-393	-7295	-1862	-22100	-1368	-9700	3727	-13475	-10820	-7607	-298	-11986	1421	-8806	-938	-15560	2795
0.650833	-26	38	80	-60	-111	-36	8	-19	-15	5	-74	-67	-96	-17	-32	-61	-100	35	-88	-30	-107	-22	-98	-72	-65	-5	-98	-14	-73	-72	-131	-73	-419	-7316	-1888	-22040	-2682	-9664	3813	-13516	-10275	-7532	-269	-11874	294	-8605	-825	-15396	10454
0.651667	-28	41	88	-58	-108	-33	13	-18	-15	9	-72	-63	-96	-15	-30	-69	-97	33	-87	-67	-104	-22	-100	-68	-62	-1	-99	-13	-72	-72	-147	-74	-39	-7312	-1936	-21982	-3958	-9638	3893	-13562	-9642	-7472	-257	-11778	-1230	-8430	-724	-15202	6251
0.652500	-26	41	88	-59	-110	-39	12	-18	-17	5	-77	-66	-97	-13	-31	-60	-99	36	-86	-32	-107	-23	-100	-70	-65	-5	-100	-14	-73	-73	-144	-74	-300	-7282	-1963	-21924	-5309	-9621	3956	-13613	-8922	-7429	-253	-11693	-1913	-8247	-631	-14985	4202
0.653333	-26	37	85	-58	-108	-34	11	-17	-19	5	-70	-65	-95	-14	-28	-49	-101	32	-88	-60	-107	-23	-97	-72	-63	-3	-99	-14	-73	-73	-147	-75	-142	-7245	-1990	-21873	-6635	-9610	4006	-13673	-8163	-7396	-249	-11620	-1703	-8095	-560	-14741	8957
0.654167	-25	40	90	-57	-108	-34	11	-15	-18	7	-74	-65	-94	-15	-30	-59	-98	38	-84	-32	-103	-23	-99	-69	-84	0	-99	-15	-75	-72	-151	-73	-241	-7177	-1995	-21823	-7095	-9609	4045	-13723	-7489	-7380	-252	-11563	141	-7957	-497	-14479	5933
0.655000	-25	39	87	-61	-109	-31	12	-15	-15	8	-77	-59	-95	-12	-8	-58	-99	36	-87	-30	-105	-21	-98	-67	-64	0	-96	-12	-73	-68	-146	-70	-1038	-7088	-1988	-21781	-5629	-9617	4060	-13785	-7183	-7369	-258	-11509	3069	-7842	-459	-14205	3032
0.655833	-5	50	89	-56	-108	-18	15	-14	-17	8	-72	-65	-97	-14	-28	-60	-99	36	-85	-32	-105	-21	-99	-67	-62	-1	-98	-18	-73	-68	-147	-72	860	-6976	-1957	-21745	-6052	-9637	4051	-13853	-6356	-7384	-272	-11464	-495	-7743	-445	-13917	3496
0.656667	-23	43	86	-59	-109	-32	13	-15	-18	10	-73	-64	-97	-15	-30	-59	-98	34	-86	-35	-105	-22	-98	-77	-61	0	-100	-13	-75	-72	-147	-74	558	-6849	-1908	-21717	-7307	-9661	4018	-13923	-5183	-7404	-288	-11428	-759	-7663	-457	-13628	8937
0.657500	-27	38	86	-58	-112	-33	9	-15	-19	7	-74	-67	-98	-12	-30	-57	-101	39	-83	-30	-102	-18	-97	-66	-62	0	-97	-11	-74	-80	-146	-74	-442	-6699	-1815	-21692	-6940	-9689	3961	-13987	-4432	-7425	-308	-11398	467	-7595	-497	-13326	5157
0.658333	-26	41	89	-60	-109	-31	13	-14	-16	11	-69	-64	-95	-11	-26	-60	-100	37	-83	-30	-105	-21	-101	-68	-63	0	-98	-13	-72	-67	-146	-75	231	-6536	-1722	-21680	-6560	-9732	3873	-14064	-3703	-7456	-343	-11373	2085	-7539	-559	-13037	3963
0.659167	-9	38	86	-59	-109	-32	15	-14	-18	6	-72	-65	-97	-15	-28	-58	-99	34	-85	-31	-104	-19	-100	-67	-63	-3	-119	-14	-75	-72	-149	-72	-277	-6360	-1594	-21677	-5275	-9774	3766	-14135	-2981	-7490	-388	-11350	3188	-7497	-650	-12749	8199
0.660000	-26	40	86	-62	-112	-35	10	-14	-18	6	-73	-66	-95	-13	-31	-68	-97	34	-85	-32	-104	-23	-102	-68	-65	-3	-100	-14	-73	-72	-146	-76	-573	-6163	-1442	-21685	-2761	-9819	3625	-14206	-2559	-7523	-439	-11323	3987	-7457	-753	-12465	5257
0.660833	-11	41	87	-12	-100	-31	15	-17	-17	8	-69	-64	-96	-15	-32	-58	-100	36	-86	-32	-104	-18	-100	-68	-66	-3	-99	-12	-75	-70	-152	-74	345	-5949	-1265	-21706	-1343	-9862	3467	-14273	-1899	-7560	-498	-11299	379	-7423	-889	-12200	1984
0.661667	-27	41	88	-59	-111	-31	11	-13	-18	9	-73	-64	-97	-13	-29	-57	-102	25	-83	-32	-107	-53	-102	-68	-62	0	-100	-11	-76	-67	-149	-73	-255	-5744	-1077	-21742	-1034	-9907	3256	-14339	-1333	-7590	-590	-11272	-623	-7399	-1038	-11947	10067
0.662500	-28	43	106	-57	-110	-27	15	-12	-13	12	-72	-65	-98	-13	-31	-57	-99	36	-81	-31	-105	-19	-101	-67	-63	1	-98	-12	-74	-74	-148	-86	-507	-5526	-871	-21788	1452	-9945	3087	-14400	-1163	-7612	-661	-11237	2093	-7360	-1203	-11710	8675
0.663333	-28	43	88	-59	-111	-33	12	-13	-16	10	-70	-64	-67	-9	-28	-48	-97	36	-86	-31	-105	-19	-101	-68	-62	1	-98	-12	-70	-68	-146	-72	-332	-5306	-655	-21849	4743	-9977	2859	-14462	-1106	-7654	-761	-11203	4513	-7324	-1383	-11487	414
0.664167	-42	41	86	-42	-111	-33	11	-13	-17	8	-70	-65	-95	-14	-31	-57	-99	35	-84	-33	-101	-18	-100	-67	-75	1	-98	-14	-70	-72	-147	-73	-544	-5090	-440	-21922	7271	-10000	2628	-14513	-1227	-7635	-873	-11166	4187	-7285	-1574	-11291	7647
0.665000	-23	43	88	-60	-109	-32	11	-16	-21	5	-73	-40	-95	-15	-36	-58	-102	35	-86	-34	-105	-21	-102	-70	-66	-3	-101	-15	-76	-70	-149	-75	135	-4878	-215	-22010	8926	-10020	2380	-14563	-1252	-7636	-1004	-11123	2407	-7247	-1774	-11108	6223
0.665833	-33	37	84	-61	-115	-23	8	-17	-23	2	-75	-68	-98	-18	-32	-61	-103	32	-88	-33	-108	-21	-102	-70	-66	-1	-98	-27	-73	-72	-151	-76	200	-4672	-7	-22112	9551	-10024	2122	-14606	-1340	-7622	-1136	-11075	827	-7200	-1979	-10951	1602
0.666667	-27	41	86	-60	-112	-33	10	-17	-23	5	-75	-67	-98	-18	-31	-60	-94	34	-74	-33	-110	-22	-99	-72	-68	-1	-102	-17	-76	-73	-151	-77	168	-4473	202	-22224	9346	-10017	1864	-14645	-1428	-7601	-1290	-11025	60	-7153	-2186	-10803	6626
0.667500	-28	37	85	-75	-112	-35	15	-15	-22	11	-77	-66	-100	-16	-33	-62	-105	29	-87	-36	-109	-21	-102	-74	-67	-1	-101	-16	-66	-73	-149	-77	212	-4295	398	-22339	8722	-10000	1599	-14674	-1557	-7568	-1453	-10969	860	-7096	-2399	-10692	5425
0.668333	-27	41	85	-63	-112	-34	8	-19	-19	5	-77	-58	-100	-16	-32	-58	-90	34	-83	-34	-104	-22	-101	-69	-66	0	-101	-16	-73	-74	-147	-75	-636	-4124	581	-22460	8788	-9972	1341	-14691	-2094	-7527	-1631	-10913	3516	-7041	-2602	-10588	2318
0.669167	-28	39	86	-60	-109	-31	12	-15	-14	5	-72	-64	-94	-16	-26	-56	-101	30	-91	-32	-107	-24	-97	-69	-64	0	-97	-14	-73	-68	-147	-74	819	-3972	751	-22591	6786	-9934	1083	-14708	-2169	-7480	-1816	-10849	-326	-6976	-2809	-10503	2512
0.670000	-25	41	89	-57	-108	-32	12	-17	-1	6	-74	-66	-93	-16	-33	-59	-96	36	-83	-31	-105	-21	-100	-68	-61	0	-98	-13	-76	-72	-147	-73	1442	-3839	900	-22721	2072	-9896	828	-14688	-1619	-7430	-2016	-10790	-3229	-6929	-3012	-10435	8027
0.670833	-22	42	87	-58	-107	-32	16	-14	-16	5	-72	-63	-94	-18	-28	-57	-97	36	-82	-32	-105	-22	-98	-65	-62	1	-98	-12	-65	-69	-147	-72	38	-3724	1027	-22852	-1000	-9847	586	-14713	-1349	-7378	-2227	-10731	-2725	-6876	-3211	-10384	7357
0.671667	-24	42	89	-58	-105	-32	11	-13	-15	5	-74	-46	-95	-17	-27	-91	-101	35	-81	-30	-101	-18	-96	-65	-64	1	-98	-12	-72	-69	-146	-70	1338	-3633	1138	-22973	-4885	-9802	350	-14704	-899	-7332	-2441	-10675	-2202	-6832	-3410	-10348	5517
0.672500	-24	42	92	-61	-113	-35	10	-14	-17	6	-73	-66	-96	-16	-28	-58	-100	35	-83	-33	-107	-23	-101	-59	-66	0	-99	-16	-73	-68	-146	-73	1183	-3562	1227	-23092	-8095	-9749	122	-14687	-341	-7284	-2670	-10628	-1552	-6795	-3601	-10324	10570
0.673333	-26	40	89	-56	-112	-36	9	-14	-17	1	-96	-67	-98	-23	-31	-62	-102	33	-85	-33	-108	-26	-102	-69	-63	0	-101	-18	-79	-75	-152	-77	667	-3503	1297	-23200	-10237	-9707	-86	-14666	310	-7245	-2905	-10581	-576	-6769	-3797	-10314	9529
0.674167	-28	53	85	-63	-112	-40	6	-17	-21	3	-76	-67	-97	-22	-31	-60	-96	33	-86	-32	-101	-26	-110	-68	-64	0	-99	-15	-73	-72	-148	-74	1499	-3475	1356	-23291	-12233	-9659	-291	-14633	1289	-7208	-3140	-10537	-2985	-6738	-3994	-10309	6195
0.675000	-25	40	87	-61	-110	-40	12	12	-17	6	-74	-63	-97	-16	-28	-60	-100	34	-84	-32	-102	-22	-100	-68	-65	-1	-99	-14	-73	-70	-147	-78	1139	-3462	1399	-23360	-14693	-9621	-480	-14589	2238	-7181	-3374	-10497	-4151	-6738	-4169	-10319	13061
0.675833	-28	39	88	-58	-111	-34	11	-19	-16	6	-69	-65	-98	-18	-28	-61	-98	35	-83	-32	-102	-22	-100	-70	-66	-1	-83	-14	-74	-70	-148	-73	334	-3465	1427	-23412	-14354	-9588	-661	-14543	3061	-7166	-3610	-10465	-1547	-6741	-4348	-10328	16001
0.676667	-25	41	89	-57	-108	-34	13	-12	-16	6	-70	-64	-95	-15	-28	-60	-99	33	-83	-31	-102	-22	-99	-69	-62	0	-100	-12	-70	-67	-147	-75	285	-3483	1444	-23436	-12159	-9565	-826	-14485	4039	-7159	-3846	-10439	1148	-6759	-4538	-10350	7318
0.677500	-21	44	92	-66	-108	-35	15	-15	-16	7	-70	-63	-93	-15	-27	-57	-96	34	-83	-30	-102	-15	-99	-68	-63	8	-97	-10	-70	-63	-146	-74	-372	-3506	1455	-23436	-9773	-9548	-987	-14422	4711	-7165	-4077	-10418	1054	-6788	-4729	-10375	12619
0.678333	-25	39	89	-56	-105	-41	13	-19	-15	11	-68	-64	-93	-13	-28	-58	-100	35	-82	-30	-103	-22	-101	-66	-62	2	-98	-11	-74	-69	-147	-75	-125	-3548	1455	-23417	-7183	-9545	-1135	-14353	5373	-7181	-4300	-10409	-183	-6830	-4907	-10410	13644
0.679167	-26	40	88	-59	-111	-38	11	-16	-21	4	-75	-67	-104	-16	-29	-59	-102	35	-87	-18	-105	-22	-103	-69	-67	-1	-103	-14	-72	-67	-148	-76	-384	-3605	1452	-23355	-3919	-9546	-1282	-14277	6044	-7210	-4514	-10408	-133	-6885	-5088	-10445	6970
0.680000	-27	34	86	-53	-116	-40	10	-17	-17	4	-73	-68	-97	-17	-29	-61	-99	33	-88	-38	-105	-22	-101	-72	-63	-1	-99	-14	-77	-68	-139	-75	-1104	-3667	1442	-23269	-525	-9555	-1420	-14200	6466	-7244	-4713	-10405	549	-6948	-5262	-10481	10138
0.680833	-28	42	87	-57	-111	-36	10	-16	-19	3	-73	-68	-98	-16	-30	-60	-99	37	-85	-34	-105	-24	-102	-74	-64	-1	-100	-16	-73	-69	-150	-76	-1121	-3735	1430	-23155	2700	-9566	-1551	-14118	6722	-7290	-4900	-10415	1490	-7020	-5436	-10523	9502
0.681667	-26	37	88	-60	-111	-35	10	-14	-21	4	-78	-68	-99	-19	-32	-64	-100	30	-87	-36	-109	-23	-100	-73	-64	-3	-101	-16	-72	-69	-149	-69	-1856	-3812	1408	-23013	6678	-9590	-1684	-14036	6531	-7343	-5075	-10430	4171	-7100	-5605	-10562	4227
0.682500	-27	35	86	-60	-112	-39	11	-18	-22	0	-78	-72	-100	-18	-33	-61	-99	30	-83	-36	-105	-22	-100	-70	-62	0	-102	-18	-74	-73	-148	-76	-1312	-3888	1389	-22847	10127	-9601	-1809	-13951	6199	-7398	-5231	-10452	2141	-7186	-5761	-10598	1544
0.683333	-26	38	87	-60	-111	-39	12	-15	-14	8	-75	-68	-99	-16	-30	-58	-99	29	-85	-34	-107	-25	-102	-70	-66	-3	-99	-15	-74	-68	-158	-77	406	-3971	1369	-22657	10103	-9622	-1939	-13870	6437	-7455	-5371	-10478	-2004	-7272	-5905	-10639	4215
0.684167	-22	38	85	-58	-109	-34	12	-14	-22	3	-72	-67	-100	-17	-30	-77	-81	34	-83	-35	-104	-22	-99	-73	-65	-1	-98	-16	-75	-68	-150	-76	-1387	-4054	1344	-22446	11132	-9638	-2066	-13786	6273	-7519	-5463	-10508	-1133	-7356	-6042	-10676	3954
0.685000	-17	40	86	-58	-112	-35	39	-12	-16	6	-68	-62	-94	-17	-32	-59	-99	34	-83	-31	-107	-25	-100	-70	-65	-1	-98	-14	-74	-72	-155	-75	-860	-4141	1308	-22223	11150	-9662	-2193	-13715	6016	-7585	-5603	-10546	-551	-7459	-6162	-10712	-2275
0.685833	-26	41	87	-58	-108	-34	11	-16	-18	5	-73	-65	-97	-15	-34	-63	-88	29	-101	-33	-132	-24	-101	-73	-63	-4	-99	-15	-74	-70	-149	-79	-1005	-4227	1267	-21986	10505	-9676	-2321	-13646	5777	-7649	-5696	-10588	274	-7554	-6273	-10746	659
0.686667	-27	38	85	-58	-108	-34	11	-16	-17	1	-69	-68	-100	-16	-34	-61	-101	27	-85	-32	-107	-27	-102	-74	-66	-5	-100	-16	-75	-72	-150	-77	-1877	-4309	1217	-21736	9633	-9691	-2452	-13584	5343	-7709	-5775	-10625	1503	-7645	-6365	-10783	-306
0.687500	-24	30	86	-60	-112	-34	9	-15	-19	2	-77	-68	-98	-17	-36	-63	-102	28	-87	-32	-111	-26	-100	-73	-68	-5	-102	-16	-75	-73	-150	-80	-1624	-4384	1171	-21482	8560	-9701	-2576	-13526	4981	-7767	-5843	-10670	-194	-7728	-6443	-10823	-5901
0.688333	-29	38	85	-62	-110	-59	9	-16	-33	4	-75	-67	-99	-16	-33	-62	-102	30	-87	-33	-107	-24	-101	-75	-65	-5	-100	-14	-70	-70	-149	-77	-754	-4447	1112	-21225	4515	-9706	-2698	-13480	5025	-7816	-5902	-10703	-3692	-7816	-6507	-10849	-2389
0.689167	-25	40	85	-60	-110	-36	12	-15	-18	5	-83	-66	-96	-16	-25	-55	-98	32	-84	-32	-105	-23	-99	-67	-62	-4	-99	-14	-69	-70	-148	-76	-1129	-4502	1042	-20965	1354	-9705	-2815	-13435	4748	-7858	-5950	-10732	-2950	-7889	-6561	-10880	3637
0.690000	-27	38	85	-70	-108	-36	10	-17	-18	0	-77	-67	-97	-16	-34	-61	-100	30	-85	-35	-108	-26	-103	-73	-65	-6	-103	-15	-70	-73	-149	-78	-960	-4546	962	-20712	-325	-9703	-2927	-13411	4533	-7897	-5995	-10764	-563	-7964	-6604	-10912	-5968
0.690833	-26	36	82	-62	-109	-39	8	-17	-22	4	-77	-68	-96	-18	-35	-61	-105	28	-68	-30	-105	-24	-99	-68	-68	-1	-99	-15	-75	-69	-150	-76	-1550	-4575	878	-20464	-2105	-9697	-3030	-13392	4325	-7902	-6030	-10784	35	-7998	-6633	-10937	-4152
0.691667	-24	40	86	-60	-155	-43	10	-13	-17	-16	-77	-64	-96	-14	-31	-58	-101	32	-86	-32	-105	-23	-98	-68	-67	-5	-103	-14	-75	-67	-147	-75	-1357	-4589	784	-20218	-4100	-9690	-3119	-13378	4266	-7942	-6070	-10799	-1196	-8074	-6663	-10968	1333
0.692500	-30	38	86	-61	-107	-33	11	-16	-19	5	-74	-64	-93	-12	-33	-62	-99	34	-86	-29	-114	-24	-102	-69	-64	-1	-100	-14	-72	-70	-153	-75	-1035	-4586	679	-19987	-5609	-9685	-3207	-13373	4174	-7937	-6103	-10804	-2395	-8125	-6681	-10993	-5369
0.693333	-24	42	93	-61	-112	-44	13	-15	-19	5	-75	-65	-99	-13	-31	-61	-101	33	-86	-32	-107	-22	-101	-69	-65	-3	-102	-17	-76	-69	-149	-77	-1269	-4565	554	-19763	-6666	-9675	-3274	-13373	4052	-7963	-6141	-10797	-2829	-8162	-6701	-11021	-3678
0.694167	-26	38	85	-60	-109	-33	11	-14	-18	6	-72	-65	-97	-15	-48	-59	-102	34	-85	-31	-105	-23	-100	-68	-63	-1	-101	-12	-76	-72	-149	-76	-1296	-4529	457	-19554	-7389	-9683	-3337	-13372	4060	-7959	-6182	-10780	-2053	-8193	-6719	-11045	-913
0.695000	-24	40	94	-58	-104	-34	13	-14	-19	5	-73	-65	-99	-15	-30	-58	-99	34	-85	-31	-103	-23	-105	-66	-62	-1	-101	-14	-73	-69	-149	-74	-1917	-4473	339	-19354	-6675	-9659	-3382	-13378	3748	-7955	-6224	-10756	889	-8222	-6742	-11068	-5360
0.695833	-25	41	89	-61	-108	-35	15	-14	-16	6	-73	-63	-94	-12	-28	-57	-98	37	-86	-33	-105	-22	-99	-66	-64	-1	-99	-11	-75	-72	-148	-73	-2051	-4405	220	-19169	-4706	-9659	-3420	-13386	3145	-7947	-6264	-10725	932	-8245	-6763	-11090	-7664
0.696667	-25	43	91	-57	-110	-32	15	10	-17	10	-72	-63	-96	-15	-30	-56	-98	37	-82	-29	-103	-19	-98	-65	-63	0	-100	-11	-73	-68	-135	-72	29	-4321	101	-19002	-5854	-9663	-3445	-13388	3427	-7941	-6311	-10683	-4034	-8269	-6794	-11115	-4875
0.697500	-24	42	89	-58	-109	-33	15	-14	-14	8	-74	-62	-95	-11	-27	-55	-100	36	-80	-29	-104	-23	-99	-68	-64	0	-99	-12	-72	-69	-145	-73	-1316	-4230	-14	-18847	-5438	-9664	-3466	-13395	3650	-7932	-6353	-10642	-3271	-8294	-6825	-11135	-2555
0.698333	-23	44	91	-57	-109	-35	11	-5	-18	7	-73	-63	-97	-15	-32	-60	-102	35	-86	-32	-105	-24	-101	-69	-64	-4	-102	11	-74	-74	-167	-77	-905	-4130	-129	-18713	-4632	-9676	-3484	-13393	3669	-7933	-6414	-10600	-2077	-8325	-6863	-11155	-9382
0.699167	-28	39	87	-62	-114	-40	5	-18	-23	3	-74	-63	-97	-18	-32	-67	-102	32	-86	-33	-107	-25	-101	-75	-63	-5	-100	-15	-75	-74	-151	-79	-561	-4017	-237	-18593	-3412	-9689	-3500	-13394	3527	-7934	-6471	-10553	76	-8359	-6905	-11173	-7470
0.700000	-35	38	87	-60	-107	-36	11	-15	-19	4	-73	-64	-98	-18	-31	-60	-102	30	-87	-31	-109	-24	-101	-72	-67	-5	-102	-14	-75	-73	-149	-78	-936	-3900	-334	-18487	-1669	-9711	-3501	-13381	3275	-7936	-6518	-10504	1473	-8392	-6948	-11185	-7369
0.700833	-27	41	86	-58	-112	-38	12	-16	-21	4	-74	-64	-98	-3	-33	-60	-102	29	-85	-67	-110	-24	-101	-72	-67	-5	-99	-12	-77	-72	-148	-75	-633	-3772	-426	-18393	626	-9730	-3508	-13372	3104	-7951	-6576	-10463	780	-8430	-6990	-11195	-13417
0.701667	-26	38	99	-57	-109	-33	15	-23	-19	5	-74	-64	-99	-15	-30	-59	-103	33	-83	-28	-104	-23	-99	-73	-64	0	-98	-13	-86	-73	-150	-77	271	-3642	-499	-18317	975	-9756	-3515	-13353	3210	-7958	-6615	-10426	-2151	-8473	-7034	-11208	-13898
0.702500	-23	44	90	-57	-108	-36	15	-13	-17	4	-74	-62	-97	-16	-31	-79	-103	36	-84	-30	-120	-23	-98	-69	-63	0	-102	-16	-69	-69	-144	-75	-379	-3506	-568	-18258	2054	-9782	-3518	-13332	2870	-7982	-6666	-10394	-1012	-8516	-7077	-11219	-7354
0.703333	-26	42	96	-28	-104	-32	15	-5	-18	4	-72	-63	-92	-18	-27	-58	-101	32	-84	-30	-101	-23	-97	-69	-61	1	-97	-14	-73	-68	-136	-78	49	-3368	-623	-18212	4916	-9810	-3529	-13307	2682	-8002	-6709	-10369	1682	-8561	-7120	-11229	-16154
0.704167	-25	43	88	-56	-109	-35	16	-13	-19	5	-72	-65	-96	-16	-26	-29	-101	35	-81	-28	-108	-23	-96	-69	-63	-1	-99	-14	-74	-70	-144	-76	-46	-3220	-665	-18177	7522	-9841	-3554	-13281	2296	-8031	-6750	-10353	2808	-8605	-7158	-11239	-19544
0.705000	-29	45	87	-58	-109	-35	15	-13	-17	4	-70	-62	-99	-17	-27	-55	-102	35	-84	-29	-104	-23	-97	-61	-65	2	-100	-13	-78	-69	-146	-75	296	-3067	-701	-18154	8814	-9863	-3550	-13255	1885	-8054	-6785	-10343	1382	-8653	-7192	-11249	-12864
0.705833	-26	42	88	-59	-113	-39	15	-15	-23	3	-73	-66	-97	-18	-24	-53	-103	34	-57	-32	-108	-21	-100	-72	-66	0	-100	-16	-76	-72	-147	-76	564	-2911	-723	-18144	9503	-9892	-3540	-13231	1574	-8083	-6819	-10342	-72	-8695	-7223	-11259	-18901
0.706667	-28	37	86	-62	-113	-39	10	-16	-22	0	-77	-65	-99	-19	-33	-62	-108	32	-88	-36	-111	-27	-101	-75	-67	-3	-102	-18	-80	-74	-149	-79	515	-2750	-742	-18149	9518	-9918	-3583	-13209	1314	-8106	-6854	-10347	-817	-8734	-7246	-11272	-20292
0.707500	-49	34	84	-65	-115	-42	11	-17	-23	-1	-78	-69	-103	-21	-34	-60	-104	29	-87	-39	-107	-25	-103	-74	-67	-4	-103	-19	-75	-75	-148	-78	882	-2564	-746	-18155	8587	-9934	-3598	-13183	1074	-8123	-6885	-10353	-590	-8764	-7278	-11272	-15854
0.708333	-28	36	85	-67	-117	-40	12	-17	-17	0	-74	-67	-100	-21	-33	-60	-104	30	-86	-36	-110	-27	-102	-70	-66	-1	-100	-1	-75	-72	-145	-79	422	-2374	-746	-18172	7461	-9950	-3620	-13160	691	-8133	-6908	-10359	1418	-8783	-7276	-11272	-18507
0.709167	-24	40	87	-60	-109	-33	13	-15	-21	-1	-70	-44	-97	-19	-33	-36	-99	35	-82	-31	-102	-24	-98	-69	-65	0	-98	-14	-75	-73	-147	-75	-218	-2168	-739	-18195	6966	-9949	-3638	-13135	187	-8141	-6930	-10367	2311	-8800	-7284	-11268	-20729
0.710000	-25	37	91	-62	-114	-36	13	-13	-19	4	-70	-63	-96	-16	-30	-57	-101	37	-85	-31	-105	-25	-100	-78	-63	-7	-97	-12	-73	-83	-148	-77	2258	-1948	-730	-18227	2974	-9961	-3667	-13117	606	-8142	-6953	-10377	-3023	-8809	-7291	-11260	-18047
0.710833	-24	40	88	-60	-104	-33	12	-14	-15	5	-70	-62	-88	-15	-33	-56	-98	35	-88	-32	-105	-22	-99	-69	-61	2	-99	-13	-74	-68	-150	-75	1403	-1720	-724	-18262	-960	-9967	-3694	-13098	1156	-8145	-6996	-10384	-2825	-8832	-7291	-11246	-11951
0.711667	-26	39	88	-56	-111	-35	24	-13	-19	3	-72	-63	-93	-14	-28	-58	-100	35	-83	-34	-107	-21	-99	-70	-62	0	-98	-14	-68	-67	-134	-74	1085	-1465	-722	-18304	-4339	-9965	-3726	-13082	1715	-8131	-7002	-10387	-2383	-8812	-7292	-11222	-15879
0.712500	-26	38	87	-59	-109	-35	15	-14	-18	6	-69	-63	-97	-32	-31	-58	-100	34	-101	18	-102	-23	-101	-69	-64	-5	-102	-14	-70	-69	-147	-76	1954	-1220	-722	-18357	-7882	-9956	-3754	-13068	2414	-8117	-7027	-10389	-1327	-8810	-7297	-11199	-13042
0.713333	-23	38	89	-59	-112	-40	13	-14	-15	4	-70	-66	-93	-17	-29	-58	-97	35	-86	-34	-104	-24	-100	-72	-65	8	-100	-14	-77	-69	-148	-75	1712	-953	-723	-18411	-10545	-9951	-3805	-13056	3157	-8103	-7049	-10383	-458	-8805	-7302	-11164	-8361
0.714167	-27	38	87	-61	-109	-38	11	-14	-16	6	-67	-65	-96	-18	-28	-72	-102	32	-85	-34	-103	-26	-102	-70	-65	-3	-101	-15	-70	-72	-148	-76	1596	-682	-735	-18469	-11940	-9946	-3855	-13044	4003	-8079	-7075	-10369	-245	-8799	-7310	-11125	-10610
0.715000	-26	41	88	-62	-114	-38	9	-16	-23	2	-74	-66	-100	-18	-29	-60	-102	33	-87	-34	-111	-32	-102	-73	-67	-6	-104	-16	-75	-70	-148	-77	2311	-401	-748	-18539	-14216	-9934	-3907	-13034	5204	-8066	-7110	-10353	-3410	-8791	-7324	-11086	-10051
0.715833	-30	36	82	-64	-113	-38	12	-17	-22	1	-74	-65	-97	-16	-29	-67	-126	28	-90	-34	-108	-24	-101	-72	-64	-4	-100	-15	-73	-72	-148	-75	1174	-116	-767	-18600	-15561	-9925	-3951	-13022	6256	-8045	-7136	-10325	-2419	-8783	-7337	-11038	575
0.716667	-27	39	85	-61	-109	-34	-14	-19	-18	4	-70	-65	-95	-16	-28	-58	-99	33	-86	-34	-104	-25	-100	-72	-65	-5	-103	-14	-73	-88	-148	-74	1124	166	-793	-18669	-14039	-9916	-4023	-13008	7274	-8033	-7166	-10297	873	-8776	-7358	-10994	-1968
0.717500	-26	35	88	-61	-109	-32	15	-13	-16	6	-69	-64	-97	-14	-27	-60	-102	29	-85	-32	-102	-7	-99	-68	-61	-1	-101	-14	-72	-70	-148	-75	1033	446	-823	-18745	-11332	-9905	-4086	-12992	8173	-8018	-7197	-10255	2486	-8774	-7380	-10954	-5844
0.718333	-42	39	89	-59	-108	-41	13	-16	-17	5	-72	-66	-96	-15	-26	-59	-97	35	-86	-32	-103	-24	-100	-67	-62	-1	-103	-17	-72	-70	-146	-73	796	714	-860	-18819	-8417	-9899	-4147	-12982	8768	-8016	-7233	-10220	1727	-8778	-7412	-10918	3646
0.719167	-28	36	84	-65	-109	-34	11	-31	-19	2	-107	-68	-97	-16	-30	-61	-102	29	-88	-38	-108	-24	-101	-70	-63	-6	-102	-15	-73	-73	-151	-76	733	973	-906	-18903	-5054	-9894	-4214	-12970	9351	-8020	-7270	-10176	922	-8784	-7447	-10890	1231
0.720000	-29	38	86	-62	-113	-38	10	-18	-21	3	-73	-68	-99	-17	-31	-58	-102	34	-88	-34	-108	-25	-101	-72	-66	0	-101	-17	-76	-74	-153	-75	167	1217	-949	-18969	-1420	-9885	-4273	-12954	9892	-8022	-7301	-10132	353	-8792	-7482	-10865	-1109
0.720833	-25	38	84	-60	-110	-34	9	-15	-17	5	-70	-67	-95	-16	-30	-59	-99	34	-83	-38	-107	-25	-100	-70	-63	-5	-100	-14	-73	-67	-147	-74	145	1444	-992	-19038	1829	-9884	-4332	-12942	10157	-8034	-7335	-10089	344	-8796	-7518	-10851	4790
0.721667	-26	35	114	-58	-111	-34	12	-14	-21	4	-72	-64	-96	-17	-28	-61	-101	34	-84	-32	-103	-23	-99	-70	-65	0	-97	-15	-77	-69	-148	-77	-224	1651	-1043	-19097	4933	-9878	-4388	-12928	10291	-8040	-7366	-10041	2156	-8809	-7561	-10848	2829
0.722500	-25	39	87	-60	-111	-36	8	-15	-17	3	-74	-66	-103	-18	-30	-65	-111	34	-87	-36	-108	-26	-102	-66	-65	-3	-99	-17	-75	-69	-147	-76	-1356	1833	-1094	-19150	9433	-9874	-4434	-12912	9908	-8057	-7400	-9999	4711	-8813	-7594	-10851	-435
0.723333	-30	40	89	-59	-111	-33	9	-16	-21	2	-74	-65	-99	-19	-31	-62	-102	32	-85	-36	-109	-24	-102	-70	-67	9	-105	-17	-76	-73	-153	-79	581	1987	-1149	-19185	11103	-9870	-4471	-12900	9638	-8070	-7424	-9966	322	-8822	-7634	-10866	884
0.724167	-26	38	82	-60	-111	-38	4	-19	-19	2	-79	-67	-109	-18	-30	-59	-77	35	-86	-32	-108	-26	-100	-68	-64	0	-98	-14	-74	-72	-149	-75	194	2122	-1195	-19201	10904	-9862	-4501	-12880	9604	-8078	-7448	-9934	-623	-8823	-7662	-10882	6671
0.725000	-23	43	88	-58	-111	-35	12	-16	-18	4	-74	-64	-96	-16	-29	-61	-99	37	-86	-33	-107	6	-99	-65	-65	-3	-101	-14	-73	-69	-150	-75	-904	2229	-1250	-19204	11239	-9853	-4516	-12861	9237	-8090	-7469	-9909	-177	-8824	-7690	-10908	2937
0.725833	-27	36	86	-59	-111	-34	10	-17	-23	2	-73	-63	-96	-14	-28	-60	-109	34	-87	-32	-108	-22	-100	-68	-68	-4	-101	-15	-73	-70	-149	-73	156	2306	-1302	-19187	10163	-9821	-4523	-12846	8723	-8099	-7488	-9890	807	-8822	-7713	-10935	2369
0.726667	-29	13	82	-59	-112	-36	15	-17	-18	3	-75	-63	-98	-19	-31	-63	-102	33	-84	-34	-108	-23	-103	-70	-67	-3	-101	-13	-74	-73	-154	-69	-182	2362	-1374	-19146	8902	-9833	-4526	-12829	8464	-8092	-7498	-9878	1336	-8818	-7737	-10968	6728
0.727500	-29	38	84	-58	-112	-39	8	-21	-18	2	-75	-66	-99	-17	-33	-63	-109	35	-87	-32	-107	-26	-103	-72	-65	-1	-101	-16	-74	-72	-149	-76	-521	2392	-1395	-19082	8058	-9812	-4516	-12809	8007	-8090	-7506	-9873	1726	-8801	-7743	-10997	4144
0.728333	-28	32	84	-60	-108	-38	10	-15	-19	2	-76	-64	-94	-14	-30	-61	-102	34	-85	-32	-108	-24	-105	-26	-66	0	-101	2	-74	-69	-149	-78	746	2397	-1437	-19003	5339	-9791	-4500	-12791	7693	-8077	-7504	-9876	-2105	-8784	-7747	-11015	1635
0.729167	-26	44	86	-58	-110	-36	9	-6	-18	5	-73	-72	-97	-13	-30	-59	-100	36	-82	-32	-108	-23	-99	-67	-66	-1	-99	-13	-77	-68	-148	-72	222	2389	-1476	-18898	1247	-9756	-4474	-12770	7388	-8062	-7503	-9883	-3325	-8763	-7743	-11045	11047
0.730000	-25	41	86	-60	-110	-34	16	-12	-19	7	-73	-61	-97	-11	-29	-58	-103	36	-86	-30	-105	-19	-101	-66	-63	8	-96	-12	-74	-67	-148	-70	41	2355	-1510	-18779	-1042	-9737	-4449	-12751	7049	-8042	-7490	-9891	-1029	-8739	-7733	-11068	11060
0.730833	-26	44	86	-58	-109	-34	13	-16	-18	6	-74	-62	-96	-13	-15	-60	-99	37	-83	-33	-102	-22	-100	-66	-64	-1	-99	-12	-70	-70	-148	-72	197	2312	-1539	-18646	-2109	-9708	-4427	-12734	6735	-8028	-7476	-9912	1362	-8714	-7720	-11085	2759
0.731667	-29	40	97	-58	-100	-36	15	-15	-18	5	-74	-63	-97	-16	-32	-60	-101	35	-84	-39	-104	-23	-99	-69	-65	-16	-98	-13	-74	-66	-150	-72	-276	2257	-1567	-18511	-3325	-9673	-4399	-12717	6204	-8011	-7465	-9937	1118	-8691	-7700	-11102	10418
0.732500	-27	36	84	-62	-113	-39	12	-16	-24	0	-69	-67	-101	-22	-31	-59	-104	33	-86	-32	-107	-22	-98	-72	-66	-4	-101	-15	-73	-69	-146	-75	91	2195	-1584	-18366	-4749	-9637	-4373	-12706	5837	-7995	-7442	-9967	-252	-8667	-7681	-11113	10116
0.733333	-32	37	86	-60	-108	-38	11	-17	-22	5	-73	-63	-97	-16	-31	-58	-101	33	-86	-34	-105	-25	-100	-68	-63	-3	-100	-15	-78	-70	-149	-74	43	2130	-1603	-18226	-5813	-9602	-4350	-12690	5527	-7984	-7419	-10002	-1113	-8644	-7651	-11125	5167
0.734167	-26	41	86	-60	-108	-34	12	-16	-10	6	-73	-66	-95	-13	-30	-59	-98	33	-83	-30	-104	-21	-100	-68	-62	-4	-100	-15	-75	-72	-149	-72	-46	2067	-1613	-18094	-6667	-9560	-4330	-12687	5272	-7973	-7390	-10038	-1285	-8625	-7625	-11135	10243
0.735000	-28	42	88	-59	-112	-36	12	-15	-14	5	-69	-60	-97	-13	-30	-58	-99	35	-84	-35	-110	-22	-102	-69	-62	0	-101	-13	-73	-69	-145	-72	-172	2007	-1629	-17953	-6704	-9528	-4313	-12673	4796	-7973	-7361	-10080	185	-8611	-7594	-11147	8823
0.735833	-27	42	89	-57	-109	-31	13	-15	-17	5	-64	-62	-74	-9	-30	-59	-98	36	-83	-32	-102	-19	-98	-69	-61	0	-100	-11	-75	-68	-149	-73	-1054	1956	-1638	-17850	-4569	-9488	-4293	-12667	3782	-7979	-7331	-10125	3290	-8605	-7568	-11162	3929
0.736667	-22	43	93	-57	-110	-32	13	-12	-16	7	-72	-60	-96	-14	-26	-59	-100	37	-81	-30	-104	-22	-98	-68	-60	-5	-97	-11	-75	-66	-145	-68	188	1921	-1654	-17733	-3412	-9454	-4279	-12670	3324	-7985	-7303	-10178	-348	-8607	-7541	-11182	2984
0.737500	-22	46	91	-56	-104	-31	16	-13	-15	7	-70	-61	-95	-14	-31	-57	-97	35	-84	-27	-104	-15	-96	-65	-60	0	-99	-10	-69	-66	-145	-72	854	1899	-1677	-17646	-4089	-9425	-4269	-12673	3329	-7996	-7276	-10232	-2823	-8616	-7522	-11212	7485
0.738333	-7	45	90	-52	-105	-31	13	-14	-16	7	-70	-59	-95	-13	-27	-58	-99	33	-81	-29	-102	-27	-97	-67	-68	3	-97	-17	-72	-67	-145	-73	-669	1899	-1703	-17583	-2616	-9398	-4246	-12690	2767	-8020	-7248	-10298	-1609	-8639	-7510	-11253	4724
0.739167	-25	42	89	-58	-108	-32	-9	-17	-15	6	-73	-55	-98	-17	-31	-61	-101	32	-86	-33	-104	-19	-100	-70	-63	-4	-100	-15	-75	-70	-149	-76	8	1914	-1745	-17513	-1348	-9378	-4228	-12704	2135	-8039	-7227	-10366	-158	-8671	-7500	-11303	-374
0.740000	-28	42	90	-59	-109	-35	8	-19	-21	3	-73	-64	-96	-19	-31	-60	-104	30	-86	-33	-109	-24	-102	-72	-67	-4	-102	-16	-77	-72	-147	-76	-213	1956	-1786	-17517	607	-9361	-4201	-12727	1431	-8060	-7203	-10436	888	-8707	-7484	-11362	2542
0.740833	-33	40	86	-60	-114	-36	9	-21	-22	2	-76	-53	-97	-18	-31	-63	-104	30	-87	-32	-108	-22	-99	-72	-65	0	-100	-15	-75	-70	-147	-77	-720	2025	-1843	-17524	3064	-9346	-4168	-12752	694	-8078	-7194	-10511	1691	-8745	-7480	-11429	-625
0.741667	-29	34	89	-58	-111	-33	9	-17	-22	2	-74	-62	-100	-16	-30	-60	-102	32	-83	-31	-107	-21	-99	-70	-77	-5	-105	-15	-72	-66	-147	-75	-429	2124	-1906	-17521	5011	-9334	-4131	-12781	171	-8096	-7158	-10587	-956	-8791	-7476	-11504	-7520
0.742500	-28	41	88	-59	-107	-31	10	-15	-16	5	-67	-61	-95	-18	-31	-72	-107	32	-85	-32	-104	-25	-97	-66	-64	0	-100	-13	-75	-73	-147	-75	-320	2244	-1986	-17551	5343	-9317	-4088	-12808	-313	-8108	-7131	-10670	-2329	-8839	-7467	-11588	-3579
0.743333	-26	42	94	-62	-108	-33	9	-14	-17	4	-73	-64	-96	-16	-30	-58	-101	34	-85	-31	-101	-22	-105	-68	-65	-3	-102	-30	-73	-68	-146	-74	-412	2392	-2070	-17593	7371	-9316	-4034	-12843	-1211	-8118	-7105	-10756	147	-8886	-7457	-11683	-2215
0.744167	-29	42	90	-57	-109	-30	11	-15	-17	7	-69	-65	-99	-16	-30	-58	-99	34	-85	-30	-107	-22	-100	-67	-65	0	-99	-13	-75	-72	-148	-73	-313	2561	-2165	-17647	10370	-9311	-3974	-12880	-2115	-8120	-7075	-10839	2711	-8933	-7442	-11776	-13944
0.745000	-28	43	91	-57	-112	-32	15	-14	-17	4	-73	-67	-95	-17	-28	-61	-100	34	-85	-31	-109	-11	-111	-67	-65	-1	-101	-15	-76	-72	-148	-75	-570	2751	-2267	-17711	12328	-9307	-3910	-12919	-3163	-8121	-7044	-10927	2378	-8973	-7434	-11876	-11492
0.745833	-29	42	88	-59	-111	-33	11	-16	-16	5	-73	-69	-96	-21	-31	-60	-99	33	-84	-34	-103	-21	-98	-69	-64	0	-99	-15	-75	-73	-148	-74	-81	2966	-2371	-17779	12860	-9300	-3840	-12961	-4088	-8111	-7003	-11011	529	-9006	-7393	-11975	-10415
0.746667	-23	40	87	-59	-111	-33	10	-17	-19	5	-73	-66	-98	-16	-31	-59	-101	35	-82	-34	-103	-24	-98	-70	-63	-3	-103	-19	-75	-77	-148	-75	-99	3193	-2480	-17855	12836	-9291	-3770	-13004	-4960	-8097	-6960	-11097	-505	-9030	-7351	-12072	-18704
0.747500	-27	38	85	-63	-113	-35	8	-16	-19	1	-77	-68	-98	-19	-34	-63	-103	30	-85	-34	-108	-26	-102	-70	-66	-4	-102	-15	-75	-73	-149	-77	-224	3426	-2578	-17934	12143	-9304	-3701	-13048	-5808	-8072	-6905	-11174	-682	-9036	-7296	-12168	-17527
0.748333	-29	40	89	-60	-113	-36	9	-18	-19	2	-76	-70	-99	-22	-34	-64	-102	32	-87	-35	-103	-25	-104	-73	-66	-6	-102	-17	-75	-77	-151	-77	-317	3671	-2676	-18011	10475	-9261	-3621	-13091	-6494	-8049	-6846	-11253	-159	-9030	-7233	-12255	-16997
0.749167	-28	37	85	-61	-119	-40	8	-17	-22	3	-76	-70	-97	-17	-33	-62	-102	33	-84	-34	-107	-27	-103	-70	-62	-3	-102	-15	-72	-72	-146	-70	-989	3913	-2756	-18086	9278	-9237	-3554	-13134	-7541	-8010	-6779	-11315	2185	-9000	-7149	-12330	-21665
0.750000	-24	41	85	-60	-109	-34	15	-15	-16	5	-70	-66	-101	-18	-31	-59	-99	36	-83	-30	-104	-24	-94	-69	-63	-1	-103	-15	-74	-73	-149	-75	98	4162	-2828	-18170	7313	-9206	-3465	-13176	-8457	-7967	-6707	-11379	-83	-8958	-7063	-12397	-23927
0.750833	-28	42	89	-62	-112	-36	11	-16	-16	5	-69	-65	-95	-18	-14	-60	-98	35	-84	-33	-103	-24	-100	-73	-63	0	-100	-14	-73	-69	-147	-75	1814	4396	-2897	-18245	2103	-9171	-3386	-13219	-8436	-7919	-6624	-11429	-3712	-8889	-6962	-12456	-19676
0.751667	-26	41	89	-61	-107	-35	12	-16	-17	4	-73	-66	-98	-18	-30	-59	-100	33	-83	-32	-105	-39	-99	-72	-66	0	-100	-13	-74	-72	-146	-76	189	4623	-2929	-18322	-1353	-9125	-3315	-13262	-8589	-7864	-6542	-11471	-2740	-8807	-6860	-12500	-18177
0.752500	-25	40	90	-59	-108	-39	12	-17	-15	3	-73	-64	-88	-19	-28	-59	-99	33	-83	-32	-103	-25	-101	-72	-64	-4	-101	-15	-74	-72	-146	-77	1077	4828	-2953	-18401	-5372	-9077	-3238	-13305	-8393	-7799	-6455	-11504	-2107	-8708	-6745	-12530	-23028
0.753333	-28	39	89	-58	-110	-36	13	-16	-21	3	-75	-66	-97	-18	-30	-62	-101	30	-82	-33	-103	-24	-101	-81	-66	-1	-100	-12	-73	-70	-147	-76	1100	5015	-2960	-18473	-8731	-9014	-3173	-13345	-8127	-7730	-6366	-11530	-796	-8585	-6633	-12565	-18763
0.754167	-25	39	87	-58	-109	-38	11	-8	-17	-18	-74	-65	-91	-17	-29	-59	-100	33	-84	-31	-104	-23	-100	-73	-67	-5	-100	-13	-70	-69	-142	-76	626	5176	-2953	-18532	-11124	-8944	-3105	-13382	-7868	-7655	-6278	-11539	323	-8453	-6523	-12557	-17408
0.755000	-26	38	89	-59	-107	-33	12	-16	-15	4	-73	-64	-92	-16	-28	-60	-100	32	-91	-31	-103	-23	-99	-72	-62	-1	-101	-14	-73	-69	-146	-75	1092	5316	-2938	-18624	-12640	-8864	-3041	-13419	-7320	-7563	-6191	-11544	-1327	-8302	-6414	-12553	-21119
0.755833	-26	37	89	-59	-113	-34	15	-14	-26	3	-74	-38	-98	-17	-28	-60	-102	34	-84	-31	-105	-23	-99	-74	-65	-3	-98	-14	-76	-69	-147	-74	1109	5426	-2906	-18697	-15550	-8777	-2983	-13434	-6342	-7465	-6108	-11535	-3253	-8147	-6309	-12536	-16341
0.756667	-26	38	76	-56	-112	-39	12	-15	-19	3	-75	-66	-99	-17	-30	-61	-104	29	-85	-33	-110	-24	-99	-72	-65	-16	-101	-39	-75	-69	-137	-75	130	5500	-2873	-18771	-16670	-8679	-2926	-13470	-5533	-7358	-6033	-11518	-1015	-7978	-6216	-12512	-8273
0.757500	-26	39	86	-59	-111	-35	11	-17	-21	0	-74	-65	-111	-17	-28	-75	-98	30	-82	-30	-103	-21	-98	-72	-65	-1	-98	-14	-70	-68	-143	-76	315	5551	-2833	-18826	-14887	-8567	-2873	-13482	-4743	-7233	-5954	-11489	2033	-7801	-6129	-12474	-15979
0.758333	-22	40	88	-59	-107	-32	12	-13	-15	4	-72	-63	-92	-15	-28	-59	-98	34	-84	-30	-105	-18	-98	-70	-62	-1	-97	-15	-74	-67	-146	-73	-287	5567	-2802	-18910	-11893	-8445	-2823	-13485	-4146	-7107	-5888	-11453	2948	-7628	-6060	-12433	-13670
0.759167	-25	39	87	-56	-134	-38	11	-18	-21	0	-76	-67	-97	-18	-29	-62	-103	33	-84	-34	-108	-21	-100	-70	-67	-5	-100	-18	-76	-73	-146	-76	-452	5547	-2774	-18969	-8375	-8315	-2785	-13482	-3559	-6966	-5833	-11410	1854	-7457	-5997	-12383	-6447
0.760000	-25	42	86	-63	-110	-34	11	-16	-18	4	-72	-65	-100	-18	-29	-60	-100	33	-92	-36	-109	-22	-100	-72	-66	-4	-99	-16	-73	-69	-147	-75	-801	5511	-2756	-19046	-4276	-8177	-2745	-13461	-2971	-6811	-5781	-11355	863	-7280	-5949	-12328	-11607
0.760833	-26	46	88	-58	-108	-32	12	-14	-22	5	-70	-64	-95	-12	-29	-58	-99	34	-83	-33	-103	-21	-97	-69	-63	0	-97	-15	-76	-68	-144	-74	-1223	5469	-2748	-19082	-628	-8023	-2715	-13428	-2456	-6655	-5735	-11296	529	-7112	-5916	-12265	-9860
0.761667	-21	42	86	-57	-111	-32	11	-13	-15	6	-70	-62	-94	-14	-31	-58	-99	35	-83	-32	-108	-23	-110	-68	-65	0	-103	-12	-72	-69	-145	-75	-1650	5345	-2757	-19163	2703	-7872	-2693	-13377	-2072	-6483	-5700	-11228	1335	-6948	-5892	-12202	-5925
0.762500	-26	43	89	-57	-110	-33	13	-13	-18	8	-72	-65	-99	-15	-31	-56	-99	35	-82	-33	-104	-19	-98	-68	-63	0	-97	-14	-74	-67	-144	-74	-2604	5228	-2774	-19217	6786	-7709	-2660	-13313	-2150	-6309	-5675	-11157	3994	-6791	-5886	-12136	-7923
0.763333	-23	43	90	-57	-111	-31	11	-12	-17	5	-70	-61	-98	-14	-28	-58	-98	36	-82	-32	-108	-19	-99	-63	-58	2	-96	-10	-73	-68	-147	-72	-2673	5087	-2821	-19270	10605	-7541	-2662	-13238	-2363	-6126	-5653	-11082	3091	-6641	-5889	-12066	-8318
0.764167	-23	43	90	-56	-97	-31	13	-15	-17	-13	-74	-65	-96	-12	-31	-57	-99	36	-84	-35	-104	-18	-97	-65	-63	0	-97	-13	-73	-67	-145	-73	-762	4925	-2877	-19323	10366	-7375	-2663	-13149	-1749	-5949	-5645	-10999	-1928	-6504	-5904	-11997	-3952
0.765000	-24	42	87	-59	-110	-34	9	-15	-16	6	-72	-67	-98	-15	-32	-59	-102	30	-87	-34	-108	-44	-102	-72	-66	-4	-98	-13	-77	-67	-147	-74	-1978	4743	-2945	-19373	10298	-7210	-2673	-13056	-1424	-5767	-5643	-10920	-1248	-6376	-5932	-11932	1364
0.765833	-30	40	85	-58	-113	-34	13	-16	-26	3	-75	-66	-99	-14	-32	-64	-103	30	-86	-34	-107	-21	-100	-69	-66	0	-98	-13	-76	-69	-151	-77	-1360	4554	-3026	-19422	9149	-7049	-2690	-12945	-1241	-5587	-5637	-10833	-856	-6253	-5968	-11861	-2349
0.766667	-28	38	96	-60	-110	-34	7	-16	-22	3	-75	-65	-98	-18	-31	-62	-100	33	-86	-32	-108	-24	-101	-72	-65	-6	-101	-16	-77	-70	-151	-78	-566	4355	-3113	-19467	7700	-6889	-2710	-12835	-994	-5414	-5642	-10746	481	-6136	-6006	-11795	2439
0.767500	-29	39	85	-59	-110	-34	10	-15	-18	4	-74	-48	-93	-33	-35	-61	-100	30	-87	-33	-107	-23	-103	-68	-64	-4	-100	-15	-74	-70	-150	-77	-404	4149	-3205	-19514	6247	-6735	-2737	-12712	-757	-5242	-5646	-10656	1396	-6030	-6051	-11730	6773
0.768333	-26	41	86	-59	-109	-34	9	-17	-21	3	-75	-66	-95	-17	-33	-60	-100	33	-86	-34	-105	-26	-100	-69	-68	-1	-99	-16	-74	-69	-147	-75	525	3942	-3300	-19556	4694	-6584	-2772	-12589	-443	-5083	-5656	-10591	33	-5924	-6098	-11647	4620
0.769167	-25	42	85	-60	-121	-33	12	-13	-12	7	-73	-64	-97	-16	-28	-58	-100	32	-88	-32	-104	-19	-99	-66	-65	-1	-99	-9	-88	-69	-147	-90	2168	3728	-3393	-19597	581	-6435	-2813	-12463	270	-4930	-5662	-10470	-3709	-5823	-6143	-11604	8899
0.770000	-26	41	90	-55	-107	-32	13	-11	-21	7	-73	-65	-95	-14	-27	-59	-100	36	-82	-40	-103	-19	-113	-68	-62	0	-96	-12	-75	-66	-150	-72	1999	3520	-3487	-19636	-2867	-6295	-2859	-12341	640	-4787	-5676	-10384	-2675	-5732	-6187	-11546	20028
0.770833	-24	41	89	-59	-112	-36	22	-10	-13	8	-73	-56	-96	-17	-27	-59	-99	35	-85	-33	-107	-21	-100	-67	-61	0	-96	-13	-72	-68	-148	-72	2508	3315	-3580	-19668	-4293	-6158	-2912	-12223	1155	-4657	-5690	-10291	302	-5638	-6230	-11492	14971
0.771667	-17	43	89	-58	-107	-35	16	-14	-14	5	-73	-65	-97	-16	-27	-56	-97	36	-82	-32	-108	-22	-100	-61	-64	0	-98	-19	-74	-70	-145	-74	2361	3111	-3669	-19725	-5253	-6026	-2970	-12105	1774	-4536	-5706	-10209	1163	-5554	-6268	-11437	15395
0.772500	-24	42	87	-59	-110	-36	11	-27	-15	4	-73	-67	-97	-24	-28	-59	-97	36	-85	-33	-105	-24	-101	-67	-64	-1	-98	-14	-72	-72	-147	-75	2515	2951	-3752	-19768	-6440	-5900	-3027	-11995	2368	-4427	-5724	-10124	-189	-5468	-6298	-11394	25188
0.773333	-25	38	86	-59	-111	-36	10	-15	-18	3	-77	-69	-101	-21	-31	-60	-102	30	-88	-40	-105	-29	-103	-73	-65	-4	-101	-17	-77	-74	-149	-79	2587	2736	-3828	-19814	-7372	-5768	-3087	-11890	3110	-4329	-5741	-10050	-1286	-5393	-6322	-11355	22829
0.774167	-26	37	86	-64	-107	-41	4	-18	-23	-7	-76	-67	-97	-21	-33	-60	-101	34	-88	-33	-108	-26	-103	-70	-64	-1	-97	-15	-94	-73	-147	-77	2202	2571	-3891	-19850	-7995	-5641	-3139	-11791	3873	-4234	-5752	-9973	-1582	-5314	-6331	-11315	24187
0.775000	-26	40	87	-60	-111	-38	12	-15	-15	5	-74	-68	-101	-18	-30	-58	-99	29	-85	-36	-104	-26	-100	-70	-65	-4	-99	-16	-74	-72	-148	-77	2026	2418	-3956	-19891	-8194	-5512	-3187	-11699	4547	-4149	-5769	-9904	-762	-5243	-6328	-11285	29175
0.775833	-26	40	87	-58	-111	-39	11	-14	-15	3	-77	-63	-96	-15	-30	-59	-100	34	-85	-32	-103	-24	-101	-73	-66	0	-97	-14	-75	-72	-145	-65	1281	2283	-4006	-19926	-7505	-5390	-3240	-11614	5020	-4075	-5777	-9840	1625	-5176	-6326	-11255	28031
0.776667	-25	37	89	-57	-108	-35	13	-13	-14	4	-72	-64	-95	-18	-29	-59	-95	36	-85	-31	-105	-19	-97	-65	-63	-1	-98	-15	-80	-69	-147	-79	478	2162	-4049	-19961	-5238	-5266	-3278	-11535	5193	-4002	-5783	-9782	2589	-5113	-6305	-11234	27054
0.777500	-23	40	90	-58	-108	-35	13	-14	-19	5	-70	-62	-94	-15	-25	-59	-97	35	-83	-30	-101	-21	-98	-73	-62	-1	-97	-12	-70	-67	-143	-72	2052	2065	-4087	-19989	-5663	-5151	-3313	-11467	5959	-3933	-5786	-9733	-2441	-5062	-6279	-11217	28359
0.778333	-24	43	90	-58	-109	-33	12	-12	-16	7	-72	-62	-96	-16	-29	-59	-87	33	-84	-30	-103	-22	-98	-72	-63	-3	-97	-14	-72	-66	-146	-75	569	1980	-4117	-20014	-5385	-5044	-3334	-11404	6633	-3868	-5766	-9695	-1852	-5013	-6245	-11209	32436
0.779167	-27	39	86	-56	-113	-39	12	-16	-22	3	-74	-65	-101	-17	-30	-61	-102	34	-85	-38	-108	-22	-101	-72	-65	-5	-100	-19	-76	-64	-147	-75	-167	1919	-4144	-20039	-3754	-4939	-3349	-11351	6951	-3814	-5787	-9664	-421	-4976	-6206	-11210	29752
0.780000	-26	39	85	-60	-110	-33	11	-15	-19	6	-73	-63	-98	-16	-27	-78	-101	33	-117	-40	-104	-23	-98	-70	-63	-4	-99	-16	-72	-70	-147	-75	482	1873	-4159	-20055	-2209	-4843	-3351	-11302	7218	-3753	-5769	-9637	1329	-4947	-6162	-11221	29563
0.780833	-26	42	87	-59	-110	-34	12	-50	-23	5	-74	-78	-95	-16	-28	-62	-99	33	-85	-33	-102	-24	-101	-70	-64	-4	-101	-16	-75	-72	-151	-77	235	1852	-4164	-20074	-234	-4757	-3346	-11259	7388	-3691	-5754	-9621	1724	-4923	-6112	-11231	30295
0.781667	-28	40	86	-61	-111	-36	9	-17	-21	7	-76	-68	-99	-16	-30	-64	-101	29	-93	-36	-107	-25	-98	-74	-65	-5	-101	-18	-76	-75	-151	-80	-735	1844	-4172	-20065	2608	-4682	-3328	-11227	7352	-3633	-5733	-9609	1305	-4910	-6062	-11246	27277
0.782500	-32	38	84	-63	-115	-16	9	-21	-23	32	-74	-69	-102	-17	-30	-62	-100	32	-83	-33	-108	-25	-101	-69	-64	-3	-100	-19	-75	-76	-149	-74	-406	1864	-4143	-20051	3770	-4617	-3298	-11192	7398	-3579	-5705	-9609	-2103	-4901	-6006	-11275	24083
0.783333	-27	41	85	-61	-113	-35	11	-13	-21	8	-72	-62	-100	-13	-28	-59	-104	32	-84	-36	-125	-25	-99	-72	-65	-3	-100	-18	-73	-72	-148	-73	-849	1897	-4161	-20036	4335	-4556	-3264	-11162	7065	-3529	-5676	-9614	-1539	-4900	-5953	-11302	30663
0.784167	-26	43	85	-60	-112	-34	35	-12	-21	5	-73	-65	-98	-16	-28	-58	-103	34	-83	-31	-104	-22	-97	-72	-67	0	-99	-14	-75	-72	-159	-76	-823	1950	-4145	-20009	6497	-4510	-3219	-11141	6578	-3476	-5645	-9625	1319	-4902	-5905	-11339	27714
0.785000	-24	41	85	-62	-110	-35	10	-14	-19	5	-72	-64	-95	-14	-26	-59	-119	33	-84	-32	-108	-24	-99	-69	-63	-1	-97	-14	-75	-69	-149	-74	-1137	2022	-4129	-19974	8674	-4478	-3176	-11128	6031	-3433	-5616	-9667	2461	-4908	-5857	-11377	20249
0.785833	-26	26	82	-61	-111	-62	12	-15	-19	12	-75	-64	-98	-17	-29	-59	-103	32	-83	-32	-108	-24	-98	-70	-67	-3	-96	-14	-76	-72	-151	-75	-1538	2108	-4106	-19927	9632	-4445	-3127	-11111	5281	-3393	-5588	-9668	904	-4922	-5818	-11425	23556
0.786667	-28	41	82	-59	-112	-38	11	-15	-18	7	-75	-65	-100	-16	-28	-60	-102	34	-85	-33	-108	-24	-102	-72	-73	0	-79	-17	-75	-72	-150	-78	-1483	2207	-4094	-19870	10023	-4425	-3077	-11105	4353	-3359	-5563	-9697	-462	-4939	-5778	-11463	21170
0.787500	-27	40	81	-60	-111	-36	11	-15	-19	8	-75	-83	-98	-17	-28	-62	-104	34	-84	-34	-107	-23	-99	-73	-66	-1	-100	-15	-74	-72	-153	-78	-1835	2318	-4076	-19798	9810	-4408	-3032	-11098	3357	-3334	-5544	-9732	-1056	-4957	-5745	-11514	16504
0.788333	-26	40	85	-60	-113	-34	11	-17	-19	8	-75	-65	-99	-16	-27	-43	-99	36	-84	-32	-108	-25	-97	-70	-66	-4	-97	-16	-73	-67	-149	-77	-1931	2447	-4058	-19725	8443	-4393	-2989	-11137	2473	-3311	-5530	-9767	-1234	-4977	-5716	-11556	17963
0.789167	-27	38	81	-55	-108	-33	13	-15	-17	5	-70	-64	-97	-15	-26	-61	-103	35	-85	-32	-107	-24	-97	-70	-66	-3	-97	-14	-74	-67	-131	-77	-2040	2571	-4043	-19644	6742	-4385	-2953	-11097	1602	-3295	-5521	-9808	-180	-4990	-5693	-11603	16131
0.790000	-24	43	87	-58	-107	-33	11	-14	-19	6	-73	-62	-95	-15	-24	-59	-102	33	-83	-19	-141	-24	-99	-72	-67	-3	-99	-17	-75	-69	-148	-75	-2952	2709	-4032	-19553	5830	-4383	-2929	-11104	353	-3296	-5532	-9856	1507	-5011	-5687	-11654	11729
0.790833	-30	36	84	-60	-111	-41	12	-14	-9	19	-70	-64	-99	-15	-27	-61	-101	33	-86	-30	-104	-22	-98	-70	-62	0	-96	-12	-73	-68	-148	-68	-1106	2841	-4023	-19453	2375	-4370	-2910	-11114	-368	-3293	-5535	-9899	-3217	-5029	-5672	-11701	10683
0.791667	-24	41	87	-59	-107	-34	12	-13	-18	7	-73	-61	-95	-16	-25	-57	-98	35	-87	-25	-104	-25	-97	-68	-64	0	-99	-14	-73	-70	-146	-75	-916	2973	-4020	-19351	-2213	-4371	-2906	-11128	-767	-3304	-5554	-9957	-3848	-5047	-5666	-11748	16653
0.792500	-26	40	86	-58	-109	-36	10	-10	-15	6	-81	-65	-97	-13	-26	-59	-100	34	-86	-32	-105	-23	-97	-68	-62	1	-100	-14	-72	-69	-144	-78	-1906	3101	-4025	-19240	-5554	-4365	-2908	-11147	-1408	-3322	-5582	-10004	-2697	-5067	-5670	-11795	12864
0.793333	-26	39	87	-59	-110	-34	13	-12	-21	5	-74	-63	-96	-13	-27	-59	-101	37	-85	-32	-103	-30	-98	-68	-66	-4	-100	-16	-72	-69	-144	-77	-1271	3220	-4027	-19139	-9154	-4361	-2922	-11166	-1974	-3345	-5624	-10055	-1220	-5080	-5679	-11817	10084
0.794167	-28	43	87	-60	-110	-26	7	-12	-21	9	-72	-62	-97	-14	-27	-58	-99	34	-88	-31	-107	-23	-98	-68	-63	0	-97	-13	-67	-73	-145	-76	-1764	3336	-4035	-19036	-11644	-4359	-2943	-11190	-2506	-3368	-5658	-10109	-602	-5095	-5697	-11884	13730
0.795000	-26	42	88	-59	-107	-34	13	-15	-18	7	-72	-65	-97	-29	-27	-60	-98	36	-86	-33	-104	-21	-98	-69	-63	0	-98	-13	-70	-69	-145	-77	-2468	3435	-4045	-18933	-12208	-4350	-2979	-11218	-3009	-3399	-5719	-10167	63	-5106	-5720	-11926	10797
0.795833	-26	41	89	-35	-107	-34	12	-13	-19	5	-70	-64	-96	-13	-25	-60	-97	37	-87	-31	-103	-23	-99	-67	-61	0	-98	-12	-65	-70	-147	-75	-1476	3534	-4058	-18833	-12997	-4346	-3015	-11243	-3268	-3426	-5754	-10219	-3040	-5112	-5742	-11963	5930
0.796667	-23	41	92	-56	-110	-34	15	-11	-15	8	-73	-65	-97	-14	-26	-56	-99	35	-92	-30	-104	-18	-95	-67	-63	-4	-98	-14	-75	-69	-145	-73	-1791	3615	-4069	-18742	-14323	-4332	-3057	-11277	-3532	-3458	-5809	-10273	-3153	-5115	-5771	-11995	12407
0.797500	-24	43	90	-56	-111	-35	12	-9	-17	6	-67	-60	-95	-11	-26	-58	-99	35	-82	-31	-105	-22	-99	-66	-65	2	-97	-12	-69	-67	-143	-75	-2167	3708	-4073	-18658	-13118	-4327	-3111	-11313	-3885	-3485	-5860	-10328	-28	-5112	-5802	-12019	10384
0.798333	-24	42	91	-57	-111	-32	10	-13	-16	5	-72	-64	-96	-15	-30	-59	-111	19	-86	-33	-107	-24	-99	-72	-66	-4	-103	-16	-75	-70	-146	-77	-2419	3760	-4074	-18589	-10018	-4310	-3159	-11349	-4327	-3511	-5913	-10381	2303	-5113	-5839	-12041	-992
0.799167	-29	40	91	-61	-112	-42	4	-22	-23	2	-77	-66	-99	-18	-31	-62	-100	29	-88	-34	-107	-26	-104	-67	-66	-4	-99	-25	-77	-70	-142	-80	-2557	3827	-4071	-18532	-6355	-4298	-3217	-11389	-5079	-3527	-5964	-10435	1892	-5100	-5879	-12048	1974
0.800000	-27	39	87	-62	-111	-36	6	-16	-22	4	-75	-66	-103	-16	-30	-63	-105	23	-72	-32	-107	-25	-99	-72	-66	-4	-99	-16	-76	-70	-148	-79	-1958	3896	-4056	-18493	-2518	-4278	-3269	-11423	-5818	-3539	-6021	-10455	536	-5086	-5904	-12052	-1179
0.800833	-27	42	88	-62	-111	-38	11	-17	-19	4	-74	-63	-95	-15	-30	-61	-100	30	-85	-32	-104	-24	-100	-70	-66	-3	-99	-14	-72	-69	-146	-76	-1793	3970	-4031	-18485	1159	-4256	-3317	-11461	-6521	-3539	-6056	-10525	-73	-5058	-5954	-12037	-10071
0.801667	-27	40	90	-59	-111	-35	11	-17	-18	4	-75	-65	-95	-14	-31	-60	-101	32	-84	-33	-83	-24	-103	-70	-62	-3	-100	-14	-73	-73	-146	-78	-1315	4047	-4001	-18478	4294	-4230	-3365	-11494	-7248	-3524	-6096	-10567	532	-5030	-5995	-12015	-10815
0.802500	-25	43	90	-59	-105	-35	10	-11	-22	2	-72	-62	-99	-14	-29	-60	-100	34	-83	-32	-105	-23	-97	-70	-66	-1	-102	-15	-46	-69	-145	-91	-998	4139	-3965	-18514	7297	-4201	-3407	-11529	-8058	-3511	-6140	-10600	2224	-4993	-6033	-11983	-15154
0.803333	-29	39	88	-58	-108	-32	11	-15	-16	5	-73	-63	-95	-13	-28	-47	-97	33	-84	-32	-103	-26	-96	-69	-64	0	-97	-12	-70	-72	-143	-75	-1644	4242	-3904	-18577	11177	-4169	-3450	-11564	-9404	-3474	-6174	-10625	4790	-4944	-6073	-11940	-23555
0.804167	-26	41	88	-59	-110	-33	-14	-15	-17	4	-70	-64	-95	-12	-26	-61	-97	35	-83	-34	-100	-22	-96	-67	-63	-1	-97	-16	-79	-68	-146	-73	139	4363	-3848	-18677	13222	-4138	-3483	-11597	-10501	-3437	-6213	-10646	903	-4907	-6107	-11886	-29422
0.805000	-24	39	87	-59	-109	-31	11	-15	-14	3	-70	-64	-90	-13	-23	-63	-99	34	-82	-34	-104	-22	-97	-70	-63	-1	-100	-14	-70	-70	-145	-74	1605	4497	-3788	-18814	12051	-4075	-3515	-11635	-10879	-3381	-6248	-10661	-1619	-4855	-6145	-11829	-28083
0.805833	-45	40	87	-60	-109	-5	61	-18	-16	6	-72	-65	-99	-13	-29	-59	-100	33	-86	-35	-108	-24	-100	-69	-64	-5	-102	-15	-76	-77	-153	-76	702	4622	-3728	-18988	11427	-4070	-3546	-11668	-11584	-3321	-6284	-10670	-656	-4804	-6183	-11758	-30293
0.806667	-28	37	87	-61	-115	-34	6	-17	-21	3	-74	-69	-98	-16	-32	-63	-102	30	-90	-42	-109	-28	-103	-73	-55	-4	-103	-16	-78	-75	-150	-78	1730	4817	-3673	-19202	9388	-4037	-3578	-11703	-12306	-3250	-6322	-10672	397	-4746	-6217	-11684	-32718
0.807500	-28	37	85	-64	-115	-39	17	-30	-18	3	-74	-66	-102	-21	-34	-62	-102	29	-86	-35	-109	-27	-103	-72	-66	-4	-101	-16	-75	-76	-154	-76	1748	5006	-3624	-19439	7235	-3999	-3605	-11728	-12879	-3165	-6354	-10656	1108	-4686	-6253	-11601	-32355
0.808333	-28	40	86	-61	-115	-36	7	-16	-19	5	-72	-66	-100	-14	-27	-65	-103	32	-90	-35	-110	-26	-103	-72	-67	-4	-99	-16	-73	-72	-150	-77	1838	5209	-3577	-19700	5241	-3960	-3625	-11758	-13321	-3074	-6386	-10637	1509	-4619	-6284	-11512	-32716
0.809167	-28	41	87	-57	-109	-32	10	-14	-17	7	-68	-65	-97	-14	-30	-60	-101	34	-83	-32	-104	-14	-97	-69	-65	2	-101	-12	-72	-69	-147	-77	2848	5425	-3548	-19986	2249	-3918	-3652	-11780	-13376	-2980	-6420	-10609	-1804	-4551	-6311	-11419	-32699
0.810000	-21	43	88	-55	-105	-32	10	-12	-14	8	-67	-62	-101	-14	-27	-56	-110	36	-81	-32	-105	-22	-96	-66	-62	1	-98	-12	-73	-67	-145	-75	2698	5643	-3544	-20286	-2711	-3880	-3680	-11805	-13338	-2885	-6458	-10574	-3578	-4478	-6339	-11325	-32724
0.810833	-25	43	85	-56	-107	-31	12	-11	-17	9	-72	-63	-95	-16	-28	-58	-99	33	-81	-32	-104	-22	-98	-67	-60	0	-97	-10	-86	-66	-147	-75	2007	5863	-3562	-20585	-5800	-3839	-3710	-11829	-13434	-2782	-6489	-10531	-869	-4407	-6372	-11234	-32718
0.811667	-25	41	87	-56	-109	-31	11	-16	-19	8	-72	-62	-99	-15	-27	-56	-87	37	-84	-31	-105	-23	-98	-69	-65	0	-98	-10	-74	-70	-146	-73	1701	6076	-3612	-20872	-7213	-3797	-3743	-11848	-13173	-2687	-6522	-10486	1903	-4333	-6399	-11138	-32695
0.812500	-24	40	88	-63	-114	-32	15	-13	-19	10	-70	-65	-96	-13	-27	-58	-104	32	-84	-31	-105	-23	-99	-66	-63	0	-97	-3	-74	-68	-147	-73	1724	6280	-3691	-21132	-8500	-3751	-3779	-11865	-12949	-2588	-6550	-10430	1489	-4255	-6430	-11049	-32349
0.813333	-24	41	86	-56	-109	-33	12	-16	-16	7	-73	-63	-87	-12	-65	-58	-98	33	-81	-31	-103	-23	-98	-65	-63	0	-101	-10	-72	-67	-147	-70	2297	6467	-3805	-21351	-9573	-3703	-3828	-11882	-12589	-2493	-6575	-10376	-544	-4172	-6459	-10954	-31920
0.814167	-25	39	85	-50	-109	-34	13	-15	-18	6	-70	-64	-95	-15	-28	-58	-100	32	-90	-31	-105	-22	-100	-66	-49	-10	-100	-12	-73	-68	-148	-74	1469	6632	-3956	-21545	-10024	-3657	-3864	-11896	-12148	-2403	-6595	-10311	-1526	-4088	-6490	-10882	-31530
0.815000	-29	40	85	-59	-111	-35	20	-16	-22	13	-53	-67	-99	-13	-30	-59	-101	32	-86	-33	-107	-25	-102	-69	-67	-1	-102	-13	-78	-70	-148	-94	905	6773	-4158	-21667	-10134	-3600	-3931	-11908	-11632	-2323	-6614	-10252	-1033	-3997	-6519	-10780	-31143
0.815833	-28	38	82	-62	-111	-38	10	-16	-19	6	-76	-64	-98	-13	-31	-57	-100	30	-88	-31	-107	-23	-100	-66	-65	0	-98	-12	-75	-70	-149	-75	690	6882	-4400	-21723	-9463	-3544	-3954	-11915	-10997	-2247	-6627	-10180	383	-3905	-6550	-10695	-30741
0.816667	-25	40	85	-57	-110	-34	11	-14	-17	7	-72	-66	-105	-15	-17	-57	-100	34	-84	-29	-98	-25	-100	-65	-62	1	-99	-13	-76	-72	-147	-74	-510	6962	-4691	-21700	-7164	-3480	-4003	-11925	-10827	-2180	-6631	-10117	3069	-3811	-6583	-10607	-30375
0.817500	-27	40	86	-44	-124	-33	15	-14	-15	9	-72	-61	-95	-11	-28	-57	-99	36	-83	-30	-104	-24	-98	-67	-36	3	-99	-28	-72	-67	-149	-72	-317	7006	-5033	-21601	-4685	-3418	-4049	-11919	-10713	-2120	-6641	-10048	699	-3710	-6613	-10525	-29990
0.818333	-22	42	88	-56	-107	-33	13	-13	-31	12	-70	-63	-95	-13	-29	-57	-97	35	-84	-27	-103	-23	-98	-67	-63	0	-98	-11	-77	-72	-147	-74	708	7031	-5423	-21421	-4796	-3352	-4088	-11923	-9804	-2073	-6649	-9988	-2576	-3614	-6648	-10449	-29616
0.819167	-25	40	84	-60	-113	-41	10	-16	-18	8	-74	-64	-100	-15	-4	-59	-101	34	-75	-33	-109	-25	-103	-68	-64	0	-100	-18	-74	-70	-149	-73	-1118	6996	-5864	-21158	-2866	-3289	-4127	-11923	-9152	-2022	-6659	-9928	-555	-3513	-6679	-10375	-29236
0.820000	-27	41	84	-59	-112	-33	13	-24	-18	5	-79	-64	-99	-15	-32	-59	-100	34	-85	-32	-107	-24	-100	-67	-63	-1	-100	-16	-76	-70	-145	-77	-368	6948	-6346	-20807	-1092	-3221	-4152	-11916	-8737	-2007	-6662	-9868	966	-3415	-6714	-10299	-28535
0.820833	-24	42	85	-59	-114	-35	13	-16	-17	8	-70	-61	-97	-14	-29	-56	-100	35	-84	-38	-109	-25	-101	-68	-64	5	-99	-12	-73	-73	-147	-74	-271	6883	-6860	-20400	1179	-3157	-4179	-11914	-8461	-1982	-6666	-9810	1853	-3320	-6748	-10228	-26713
0.821667	-30	41	88	-60	-111	-34	12	-29	-17	9	-70	-63	-97	-14	-32	-60	-105	35	-85	-31	-108	-23	-98	-69	-68	-1	-100	-11	-74	-70	-148	-77	-651	6811	-7402	-19921	3824	-3097	-4189	-11913	-8334	-1968	-6674	-9757	2179	-3232	-6780	-10164	-22291
0.822500	-40	38	87	-59	-110	-33	11	-16	-19	6	-72	-62	-97	-12	-29	-60	-101	35	-84	-32	-105	-16	-100	-62	-63	-3	-104	-13	-73	-69	-148	-73	-151	6723	-7961	-19390	6584	-3030	-4196	-11899	-7997	-1958	-6682	-9701	68	-3146	-6817	-10097	-24095
0.823333	-28	40	89	-59	-110	-35	11	-17	-19	7	-73	-61	-98	-10	-31	-63	-102	33	-86	-32	-108	-23	-103	-69	-63	0	-101	-16	-76	-72	-150	-77	273	6648	-8520	-18818	6957	-2973	-4193	-11890	-7363	-1947	-6696	-9649	-2266	-3070	-6845	-10034	-20707
0.824167	-28	40	86	-62	-116	-38	9	-18	-22	4	-75	-66	-99	-13	-31	-59	-100	34	-78	-35	-104	-22	-96	-69	-65	-1	-99	-14	-72	-69	-146	-76	-176	6594	-9070	-18212	8090	-2919	-4183	-11879	-7232	-1945	-6704	-9595	-224	-3001	-6879	-9966	-8966
0.825000	-33	37	87	-56	-111	-36	12	-16	-51	6	-73	-63	-96	-12	-29	-59	-101	35	-84	-32	-104	-23	-99	-69	-64	0	-97	-13	-75	-77	-149	-72	-303	6565	-9591	-17593	10175	-2875	-4166	-11861	-7059	-1933	-6711	-9540	2308	-2942	-6908	-9918	-14067
0.825833	-28	40	91	-59	-112	-36	13	-18	-18	5	-74	-63	-99	-10	-28	-59	-102	38	-83	-34	-114	-6	-98	-69	-66	-3	-103	-14	-74	-69	-148	-75	-957	6568	-10068	-16974	11632	-2833	-4144	-11847	-6873	-1925	-6719	-9480	2317	-2894	-6945	-9864	-11983
0.826667	-29	37	89	-60	-109	-34	0	-18	-21	6	-74	-42	-101	-12	-29	-60	-101	33	-86	-34	-105	-22	-100	-68	-65	-4	-101	-14	-75	-73	-149	-74	-319	6617	-10496	-16377	12143	-2797	-4118	-11830	-6717	-1918	-6724	-9415	665	-2858	-6970	-9818	-1870
0.827500	-42	33	89	-59	-113	-35	12	-17	-19	3	-75	-65	-98	-13	-30	-61	-101	34	-85	-34	-105	-24	-99	-70	-70	0	-103	-16	-83	-69	-149	-75	-100	6709	-10845	-15783	12187	-2766	-4090	-11813	-6515	-1900	-6725	-9343	-589	-2835	-7000	-9775	-3409
0.828333	-29	39	88	-61	-111	-35	10	-24	-19	6	-46	-63	-97	-11	-30	-59	-102	35	-83	-33	-108	-21	-99	-66	-66	-3	-101	-12	-65	-70	-147	-74	-191	6851	-11118	-15234	11454	-2737	-4058	-11792	-6115	-1879	-6721	-9268	-1164	-2815	-7023	-9738	10
0.829167	-26	40	91	-57	-111	-32	10	-15	-16	6	-73	-63	-94	-11	-28	-43	-98	30	-81	-31	-103	-19	-97	-64	-63	3	-99	-11	-75	-65	-145	-70	222	7043	-11303	-14721	9788	-2710	-4025	-11763	-5629	-1864	-6708	-9186	-882	-2811	-7042	-9697	7617
0.830000	-23	49	92	-59	-109	-40	15	-10	-17	10	-70	-61	-97	-9	-25	-57	-95	40	-80	-28	-105	-19	-96	-64	-62	2	-96	-11	-70	-67	-145	-63	-386	7275	-11372	-14257	8395	-2692	-4000	-11748	-5341	-1831	-6693	-9103	1257	-2815	-7057	-9671	8554
0.830833	-26	42	90	-57	-110	-33	15	-14	-15	6	-69	-62	-97	-13	-29	-56	-98	38	-81	-25	-105	-16	-95	-65	-61	1	-98	-11	-72	-68	-146	-73	-578	7539	-11389	-13856	7332	-2670	-3972	-11730	-5185	-1808	-6675	-9030	507	-2831	-7071	-9643	8628
0.831667	-27	42	90	-57	-113	-34	28	23	-19	4	-19	-62	-97	-14	-32	-59	-99	34	-85	-31	-107	-25	-102	-67	-65	0	-100	-12	-74	-69	-149	-77	1627	7831	-11291	-13520	2696	-2653	-3958	-11713	-4139	-1787	-6653	-8939	-3978	-2854	-7075	-9626	15615
0.832500	-25	40	87	-59	-109	-35	9	-17	-22	3	-74	-65	-101	-15	-33	-57	-101	41	-84	-30	-101	-24	-94	-66	-63	0	-99	-14	-76	-70	-147	-77	396	8135	-11100	-13233	-870	-2634	-3942	-11691	-2863	-1769	-6637	-8861	-2599	-2883	-7075	-9633	23546
0.833333	-27	42	90	-58	-107	-33	21	-12	-19	8	-72	-63	-94	-14	-28	-57	-98	34	-85	-28	-105	-22	-100	-69	-64	-4	-98	-12	-76	-69	-146	-75	652	8447	-10834	-13016	-3951	-2613	-3933	-11676	-1605	-1754	-6593	-8781	-1654	-2916	-7065	-9599	20734
0.834167	-29	43	89	-56	-110	-33	13	-11	-21	7	-73	-62	-98	-13	-30	-59	-100	33	-87	-28	-107	-19	-99	-66	-63	-4	-101	-13	-75	-69	-146	-75	919	8748	-10500	-12859	-6338	-2594	-3929	-11640	-298	-1771	-6563	-8710	-486	-2957	-7048	-9588	26166
0.835000	-27	44	89	-57	-116	-4	13	-14	-19	5	-73	-63	-99	-13	-30	-58	-101	34	-83	-29	-109	-22	-98	-67	-69	-1	-103	-14	-72	-68	-143	-74	622	9033	-10099	-12769	-7808	-2572	-3931	-11640	1044	-1740	-6528	-8647	225	-3000	-7023	-9578	30998
0.835833	-25	45	91	-56	-110	-35	13	-11	-15	5	-70	-60	-96	-16	-31	-57	-101	38	-85	-29	-124	-22	-95	-64	-63	0	-98	-11	-74	-70	-144	-74	958	9286	-9660	-12739	-7885	-2551	-3938	-11625	2334	-1744	-6495	-8592	-921	-3047	-6994	-9597	28775
0.836667	-24	44	91	-56	-109	-33	6	-21	-16	5	-64	-63	-91	-15	-28	-56	-98	36	-83	-30	-101	-22	-97	-66	-60	-3	-100	-10	-69	-66	-144	-72	1484	9498	-9199	-12774	-9373	-2524	-3952	-11614	3972	-1758	-6471	-8548	-4154	-3098	-6962	-9570	29765
0.837500	-57	40	89	-55	-107	-31	15	-10	-19	6	-69	-59	-94	-14	-29	-57	-98	34	-83	-28	-103	-19	-95	-67	-65	12	-97	-9	-72	-67	-145	-73	461	9663	-8730	-12872	-9936	-2499	-3969	-11605	5306	-1775	-6448	-8512	-2518	-3147	-6928	-9564	32767
0.838333	-25	46	92	-56	-108	-36	18	-16	-18	7	-70	-61	-95	-15	-28	-56	-100	33	-80	-28	-104	-21	-96	-66	-63	0	-99	-15	-75	-66	-142	-73	469	9771	-8271	-13025	-7767	-2476	-3990	-11603	6484	-1805	-6437	-8493	1095	-3214	-6897	-9561	32656
0.839167	-29	43	87	-59	-110	-35	13	-14	-16	3	-72	-62	-100	-18	-32	-60	-101	24	-84	-35	-105	-24	-100	-68	-65	-1	-98	-14	-72	-70	-146	-75	-5	9826	-7831	-13240	-4283	-2454	-4024	-11604	7583	-1839	-6429	-8480	2594	-3274	-6862	-9556	32767
0.840000	-27	46	90	-61	-113	-34	10	-13	-23	0	-76	-68	-99	-21	-33	-60	-102	28	-87	-34	-110	-25	-101	-70	-67	-6	-103	-19	-76	-76	-149	-74	-139	9823	-7421	-13510	-704	-2434	-4051	-11605	8483	-1879	-6436	-8486	1342	-3342	-6833	-9550	32767
0.840833	-30	37	85	-62	-110	-40	11	-17	-22	0	-74	-68	-97	-21	-33	-63	-107	28	-88	-34	-110	-24	-101	-69	-63	-3	-99	-15	-75	-72	-148	-76	-134	9770	-7054	-13827	3020	-2415	-4077	-11604	9192	-1919	-6441	-8491	40	-3405	-6802	-9537	32767
0.841667	-26	39	89	-59	-112	-36	13	1	-17	6	-76	-66	-100	-18	-31	-61	-102	29	-85	-33	-105	-23	-101	-69	-62	-3	-101	-18	-76	-74	-149	-53	-670	9669	-6736	-14196	6386	-2398	-4104	-11607	9749	-1965	-6457	-8506	-302	-3473	-6784	-9521	32767
0.842500	-25	39	87	-58	-111	-38	13	-15	-19	3	-74	-66	-97	-18	-33	-61	-100	32	-66	-32	-109	-25	-96	-70	-64	-3	-100	-16	-74	-70	-147	-76	-959	9527	-6467	-14612	9222	-2384	-4140	-11613	10150	-2009	-6482	-8527	401	-3543	-6768	-9501	32767
0.843333	-25	39	88	-56	-110	-15	20	-19	-16	4	-72	-65	-98	-16	-30	-59	-98	32	-84	-31	-107	-21	-99	-73	-64	-1	-99	-18	-73	-73	-147	-78	-1688	9357	-6253	-15067	11951	-2376	-4167	-11618	10167	-2051	-6514	-8552	2521	-3606	-6768	-9481	32633
0.844167	-25	40	87	-57	-111	-34	10	-14	-16	3	-73	-65	-103	-13	-28	-59	-99	33	-79	-33	-102	-23	-99	-72	-64	-5	-101	-14	-74	-70	-146	-77	-2318	9161	-6084	-15568	15041	-2373	-4198	-11624	9710	-2080	-6554	-8579	2970	-3672	-6773	-9454	32198
0.845000	-26	44	88	-49	-108	-34	13	-15	-16	8	-73	-65	-95	-15	-28	-61	-98	32	-85	-34	-102	-21	-99	-72	-74	-1	-99	-14	-69	-70	-151	-77	-48	8952	-5963	-16097	14066	-2378	-4229	-11627	9892	-2130	-6600	-8604	-2462	-3737	-6788	-9428	31783
0.845833	-27	39	86	-58	-111	-34	12	-17	-19	6	-74	-66	-97	-12	-30	-59	-101	28	-85	-11	-109	-22	-100	-72	-66	-4	-102	-13	-75	-70	-147	-76	-939	8737	-5874	-16652	12204	-2385	-4263	-11636	10037	-2164	-6646	-8626	-2108	-3800	-6822	-9395	31402
0.846667	-29	40	88	-59	-113	-34	11	-30	-18	5	-74	-85	-97	-13	-29	-63	-104	30	-86	-33	-107	-22	-102	-73	-65	-3	-101	-14	-73	-53	-148	-77	-1148	8527	-5817	-17225	10414	-2406	-4298	-11642	9995	-2194	-6694	-8654	174	-3859	-6846	-9361	30984
0.847500	-34	37	87	-62	-111	-40	9	-17	-22	1	-76	-69	-97	-18	-32	-63	-102	29	-98	-35	-114	-26	-103	-79	-66	-5	-104	-16	-75	-72	-152	-79	-388	8334	-5786	-17808	7753	-2422	-4330	-11648	9924	-2223	-6745	-8673	4277	-3908	-6884	-9324	29672
0.848333	-30	34	78	-60	-120	-35	8	-19	-21	2	-78	-68	-99	-17	-31	-63	-108	27	-92	-36	-111	-24	-102	-75	-67	-9	-104	-17	-78	-68	-154	-79	-421	8141	-5769	-18390	4584	-2447	-4359	-11651	9836	-2247	-6792	-8686	4756	-3955	-6928	-9284	28707
0.849167	-29	39	86	-62	-111	-36	10	-18	-22	3	-79	-68	-100	-3	-29	-60	-86	32	-87	-34	-105	-21	-98	-70	-65	-3	-103	-14	-72	-68	-147	-74	-217	7981	-5757	-18959	1593	-2476	-4386	-11650	9670	-2266	-6836	-8692	1922	-3988	-6971	-9242	27557
0.850000	-28	43	86	-60	-108	-32	13	-15	-17	7	-74	-64	-96	-11	-27	-57	-99	33	-87	-33	-103	-21	-97	-69	-63	-4	-99	-12	-75	-70	-147	-74	865	7825	-5747	-19507	-3333	-2514	-4417	-11649	9846	-2283	-6874	-8692	-3407	-4022	-7020	-9206	24074
0.850833	-30	43	89	-58	-108	-35	16	-15	-18	4	-72	-66	-96	-12	-28	-60	-109	36	-84	-32	-108	-22	-100	-69	-63	0	-100	-14	-74	-72	-148	-74	281	7683	-5739	-20022	-8188	-2561	-4449	-11649	9884	-2302	-6911	-8688	-3176	-4052	-7067	-9165	28650
0.851667	-27	42	88	-66	-116	-33	16	-23	-17	7	-73	-65	-95	-12	-28	-58	-98	35	-85	-38	-102	-23	-97	-68	-63	-1	-101	-15	-70	-68	-143	-74	443	7548	-5732	-20495	-10586	-2606	-4479	-11645	9875	-2327	-6941	-8687	379	-4070	-7110	-9122	26176
0.852500	-26	40	89	-58	-109	-34	15	-14	-23	6	-73	-64	-99	-13	-27	-93	-102	38	-85	-30	-99	-23	-98	-72	-66	0	-100	-14	-74	-70	-150	-75	333	7414	-5715	-20915	-12142	-2656	-4511	-11644	9909	-2348	-6969	-8680	1950	-4087	-7154	-9088	19922
0.853333	-26	44	95	-59	-110	-38	13	-21	-19	6	-73	-63	-99	-12	-26	-59	-101	36	-83	-31	-105	-24	-99	-67	-65	-1	-100	-4	-78	-68	-149	-74	102	7278	-5702	-21274	-13629	-2714	-4539	-11644	9723	-2380	-6988	-8671	530	-4093	-7188	-9049	22172
0.854167	-27	43	90	-58	-110	-34	13	-13	-18	6	-70	-62	-97	-10	-28	-58	-75	35	-83	-32	-104	-22	-99	-69	-63	-1	-98	-14	-75	-69	-149	-76	400	7132	-5684	-21564	-14557	-2771	-4568	-11638	9397	-2406	-7004	-8659	-982	-4100	-7221	-9016	19600
0.855000	-23	42	89	-62	-109	-38	11	-15	-18	7	-73	-63	-99	-12	-27	-58	-103	38	-83	-31	-107	-23	-95	-72	-62	0	-97	-13	-73	-69	-149	-75	243	6975	-5668	-21787	-14731	-2833	-4592	-11638	9109	-2442	-7011	-8652	-1668	-4099	-7240	-8980	14741
0.855833	-25	44	88	-59	-109	-35	15	-14	-17	7	-73	-64	-67	-12	-27	-59	-111	35	-88	-32	-104	-21	-98	-69	-63	-4	-98	-12	-75	-68	-147	-74	400	6793	-5656	-21928	-14201	-2895	-4609	-11632	8822	-2481	-7009	-8641	-1276	-4095	-7269	-8949	14583
0.856667	-26	41	67	-59	-108	-36	10	-35	-21	7	-73	-63	-96	-15	-28	-61	-98	34	-85	-33	-108	-23	-99	-72	-65	-3	-101	-16	-73	-69	-152	-78	328	6597	-5655	-21998	-13017	-2971	-4628	-11634	8158	-2525	-7012	-8642	514	-4092	-7265	-8919	11968
0.857500	-30	37	87	-60	-111	-41	11	-15	-19	2	-75	-63	-98	-14	-29	-59	-103	34	-84	-46	-105	-21	-99	-69	-61	-1	-100	-13	-70	-68	-145	-73	-579	6379	-5663	-21984	-10017	-3030	-4637	-11627	6900	-2564	-7002	-8641	2360	-4079	-7263	-8886	6320
0.858333	-26	43	90	-52	-108	-34	13	-11	-18	3	-73	-62	-93	-12	-28	-57	-98	36	-83	-30	-101	-23	-100	-70	-63	-3	-100	-14	-74	-73	-154	-75	1190	6140	-5679	-21900	-8869	-3106	-4639	-11629	6089	-2610	-6998	-8655	-2181	-4072	-7262	-8860	2413
0.859167	-29	38	86	-59	-111	-38	12	-12	-18	4	-74	-85	-100	-17	-25	-60	-101	33	-87	-33	-107	-24	-99	-72	-65	-4	-102	-18	-77	-72	-148	-76	463	5883	-5714	-21747	-8250	-3188	-4635	-11630	5338	-2648	-6984	-8674	-2130	-4058	-7251	-8832	5867
0.860000	-29	34	86	-64	-109	-36	10	-15	-19	2	-77	-63	-96	-15	-30	-60	-100	32	-86	-32	-109	-23	-98	-72	-67	-7	-101	-23	-72	-70	-150	-75	-673	5615	-5757	-21530	-5976	-3261	-4614	-11630	4059	-2685	-6976	-8691	-679	-4042	-7238	-8807	-340
0.860833	-27	40	88	-61	-110	-35	12	-15	-16	3	-74	-63	-96	-15	-28	-61	-112	34	-86	-34	-101	-22	-98	-73	-64	-3	-100	-15	-73	-70	-147	-76	467	5335	-5811	-21258	-4239	-3337	-4585	-11648	2737	-2716	-6980	-8719	804	-4021	-7218	-8776	-5707
0.861667	-25	39	88	-63	-108	-33	12	-14	-25	5	-74	-67	-97	-16	-31	-58	-97	34	-85	-34	-108	-22	-98	-72	-64	-4	-101	-14	-79	-48	-147	-76	64	5054	-5877	-20939	-1942	-3417	-4544	-11629	1382	-2744	-6940	-8753	1231	-4007	-7193	-8745	-4185
0.862500	-26	40	88	-62	-110	-36	11	-12	-18	7	-74	-62	-97	-14	-46	-56	-97	33	-76	-31	-107	-24	-99	-69	-63	-3	-101	-15	-76	-70	-148	-73	-57	4774	-5943	-20586	1074	-3497	-4494	-11629	-285	-2764	-6922	-8797	1415	-3986	-7162	-8717	-9059
0.863333	-26	61	123	-58	-107	-32	38	-11	-18	6	-73	-62	-95	-13	-30	-56	-100	35	-84	-29	-107	-22	-98	-67	-63	-3	-101	-13	-77	-73	-148	-70	800	4504	-6013	-20206	2491	-3569	-4427	-11630	-1775	-2780	-6897	-8833	-2312	-3963	-7131	-8687	-15420
0.864167	-24	42	89	-63	-111	-38	11	-14	-19	4	-75	-70	-97	-13	-30	-59	-100	57	-86	-33	-107	-24	-102	-70	-64	-5	-103	-15	-73	-69	-146	-74	162	4244	-6082	-19804	2528	-3648	-4362	-11633	-3443	-2792	-6868	-8874	-2567	-3943	-7094	-8658	-10121
0.865000	-25	38	96	-60	-108	-38	11	-15	-21	2	-75	-65	-100	-16	-33	-61	-100	33	-87	-36	-108	-33	-101	-74	-65	-9	-104	-17	-75	-75	-152	-78	205	4001	-6144	-19399	3931	-3719	-4279	-11634	-5296	-2803	-6835	-8918	378	-3929	-7055	-8628	-11940
0.865833	-25	37	86	-63	-112	-42	9	-17	-19	0	-75	-36	-94	-16	-31	-61	-100	49	-86	-38	-107	-24	-101	-73	-67	-5	-101	-15	-74	-70	-150	-77	119	3781	-6194	-18994	5636	-3791	-4193	-11633	-7066	-2812	-6799	-8960	2170	-3911	-7004	-8598	-22378
0.866667	-27	43	86	-63	-112	-36	9	-14	-18	3	-76	-66	-102	-18	-33	-61	-100	33	-86	-34	-107	-24	-100	-74	-64	-5	-102	-15	-76	-72	-150	-78	-198	3578	-6232	-18596	6581	-3849	-4099	-11637	-8983	-2815	-6745	-8998	714	-3908	-6951	-8567	-17669
0.867500	-29	35	86	-63	-113	-40	9	-17	-21	3	-77	-66	-101	-16	-32	-63	-104	32	-87	-46	-108	-23	-93	-75	-69	-7	-105	-16	-77	-72	-149	-77	204	3402	-6247	-18213	6751	-3907	-4003	-11641	-10710	-2848	-6687	-9031	-2654	-3899	-6888	-8535	-17872
0.868333	-29	29	86	-61	-116	-13	10	-16	-21	4	-75	-65	-101	-17	-32	-62	-99	33	-86	-34	-107	-24	-102	-75	-66	-1	-102	-16	-75	-72	-150	-77	124	3253	-6243	-17844	6419	-3957	-3903	-11639	-12339	-2824	-6618	-9052	-4880	-3902	-6820	-8503	-23826
0.869167	-24	39	87	-59	-110	-35	12	-15	-41	7	-69	-62	-97	-16	-29	-57	-99	36	-83	-32	-102	-19	-98	-70	-61	-3	-99	-14	-73	-69	-145	-74	403	3123	-6221	-17483	5313	-3994	-3806	-11639	-13778	-2831	-6540	-9067	-4027	-3906	-6746	-8471	-21057
0.870000	-24	41	89	-48	-104	-32	13	-14	-14	8	-70	-63	-95	-13	-28	-58	-99	35	-81	-29	-103	-21	-94	-76	-63	-1	-99	-12	-75	-67	-144	-74	230	3010	-6180	-17176	3659	-4025	-3716	-11640	-15143	-2841	-6457	-9074	-1224	-3921	-6671	-8450	-21646
0.870833	-26	41	90	-57	-107	-31	13	-13	-21	8	-69	-62	-103	-13	-24	-60	-98	32	-82	-29	-103	-21	-99	-70	-62	1	-97	-12	-72	-69	-147	-72	-730	2917	-6129	-16883	3066	-4056	-3635	-11640	-16745	-2866	-6368	-9073	2345	-3941	-6596	-8423	-25049
0.871667	-41	42	87	-59	-85	-31	13	-11	-16	10	-75	-62	-94	-13	-28	-58	-100	34	-82	-29	-103	-22	-97	-66	-62	-1	-98	-14	-88	-69	-146	-72	785	2835	-6067	-16612	952	-4071	-3561	-11639	-17756	-2877	-6277	-9066	-1339	-3971	-6520	-8407	-24848
0.872500	-26	40	86	-57	-108	-34	13	-16	-23	7	-74	-66	-84	-13	-29	-60	-101	35	-84	-32	-103	-22	-101	-70	-64	-3	-99	-13	-72	-73	-147	-74	1358	2766	-5990	-16372	-3401	-4066	-3501	-11642	-18088	-2906	-6182	-9051	-3542	-4003	-6453	-8393	-18574
0.873333	-27	51	86	-60	-112	-35	9	-14	-22	6	-75	-66	-94	-16	-31	-62	-103	30	-83	-33	-105	-27	-101	-70	-65	-3	-100	-14	-55	-75	-148	-76	-172	2703	-5913	-16154	-5639	-4101	-3449	-11642	-18654	-2935	-6088	-9037	-2108	-4045	-6386	-8389	-18366
0.874167	-28	37	85	-63	-114	-38	9	-17	-22	-3	-78	-69	-98	-17	-11	-60	-103	33	-86	-31	-105	-25	-99	-70	-63	-5	-99	-13	-74	-70	-147	-75	392	2648	-5830	-15949	-8188	-4098	-3403	-11639	-18908	-2969	-5995	-9009	-611	-4083	-6323	-8388	-20689
0.875000	-26	39	84	-62	-108	-33	12	-16	-18	7	-73	-66	-97	-15	-29	-59	-102	32	-87	-32	-105	-21	-93	-73	-64	-1	-98	-16	-70	-74	-147	-74	-116	2599	-5749	-15774	-9540	-4116	-3368	-11641	-18791	-3003	-5903	-8982	539	-4126	-6269	-8396	-15260
0.875833	-23	41	86	-57	-111	-36	12	-15	-16	6	-75	-59	-93	-17	-31	-55	-97	33	-84	-33	-102	-22	-97	-69	-63	-1	-98	-14	-74	-72	-146	-73	-486	2552	-5673	-15604	-9361	-4109	-3341	-11642	-18712	-3008	-5821	-8953	1513	-4172	-6227	-8410	-14686
0.876667	-26	52	88	-57	-100	-33	12	11	-14	7	-72	-64	-95	-15	-29	-55	-98	35	-84	-32	-105	-22	-98	-70	-63	1	-98	-13	-72	-73	-145	-73	190	2539	-5602	-15454	-9180	-4137	-3323	-11644	-18350	-3081	-5745	-8929	-1220	-4216	-6194	-8436	-16806
0.877500	-22	41	92	-58	-109	-32	16	-13	-16	6	-70	-68	-93	-15	-27	-58	-101	35	-92	-28	-113	-21	-98	-69	-61	1	-98	-13	-70	-69	-147	-73	-18	2451	-5538	-15317	-10213	-4157	-3308	-11648	-17717	-3123	-5702	-8909	-2098	-4260	-6168	-8470	-8573
0.878333	-25	41	88	-59	-102	-33	12	-13	-19	7	-69	-63	-96	-16	-26	-59	-98	35	-85	-31	-103	-21	-99	-72	-62	1	-100	-16	-62	-70	-148	-72	-504	2403	-5486	-15195	-8786	-4184	-3297	-11655	-17152	-3173	-5631	-8888	907	-4314	-6158	-8515	-4112
0.879167	-25	41	89	-57	-110	-33	13	-13	-16	3	-73	-66	-94	-16	-29	-59	-99	35	-86	-33	-102	-22	-98	-70	-65	0	-100	-15	-73	-74	-147	-75	-449	2353	-5439	-15081	-5208	-4246	-3285	-11665	-16529	-3228	-5590	-8879	3561	-4367	-6157	-8568	-12700
0.880000	-26	51	88	-59	-110	-36	12	-15	-17	6	-73	-65	-97	-15	-32	-62	-98	34	-87	-34	-105	-22	-101	-68	-61	0	-99	-7	-70	-74	-147	-75	-998	2304	-5393	-14981	-1341	-4268	-3272	-11677	-16164	-3280	-5561	-8874	3085	-4415	-6161	-8633	-6380
0.880833	-26	41	86	-58	-110	-34	12	-13	-19	4	-75	-63	-97	-18	-29	-61	-102	33	-84	-33	-104	-22	-99	-69	-64	-3	-101	-13	-77	-73	-149	-76	-992	2257	-5349	-14891	2147	-4328	-3252	-11693	-15791	-3336	-5543	-8878	1339	-4473	-6173	-8704	-2245
0.881667	-22	39	82	-70	-112	-38	12	-15	-17	5	-73	-67	-98	-18	-32	-62	-101	33	-88	-35	-111	-27	-101	-73	-66	-4	-115	-16	-74	-76	-146	-74	-1176	2210	-5305	-14819	5747	-4392	-3230	-11713	-15260	-3399	-5546	-8886	629	-4525	-6192	-8783	-8014
0.882500	-26	38	85	-63	-113	-38	12	-17	-24	1	-75	-68	-99	-22	-32	-62	-101	3	-87	-33	-105	-22	-100	-70	-66	-5	-102	-15	-76	-73	-150	-76	-932	2172	-5249	-14759	8927	-4471	-3191	-11731	-14697	-3466	-5553	-8909	773	-4592	-6217	-8866	-3882
0.883333	-30	40	86	-60	-93	-34	13	-15	-19	5	-72	-63	-98	-15	-29	-62	-99	36	-86	-32	-107	-23	-100	-68	-58	-6	-99	-14	-73	-74	-148	-74	-676	2133	-5191	-14712	11395	-4568	-3155	-11762	-14287	-3542	-5575	-8915	1489	-4656	-6241	-8951	-1522
0.884167	-24	41	88	-57	-109	-33	13	-15	-19	17	-70	-63	-98	-15	-23	-61	-102	36	-86	-34	-107	-22	-98	-69	-63	0	-98	-14	-76	-73	-148	-75	-1625	2094	-5120	-14693	14415	-4672	-3102	-11794	-14327	-3625	-5611	-8937	3611	-4734	-6274	-9044	-5260
0.885000	-26	42	88	-59	-111	-36	11	-15	-16	4	-68	-62	-96	-14	-30	-62	-98	35	-86	-30	-104	-23	-100	-88	-64	0	-98	-13	-72	-72	-146	-76	-870	2055	-5025	-14690	16277	-4800	-3055	-11833	-14202	-3717	-5648	-8955	839	-4815	-6292	-9141	-6142
0.885833	-25	42	87	-59	-109	-36	15	-14	-16	6	-69	-63	-100	-14	-30	-63	-101	34	-85	-34	-103	-21	-99	-69	-62	-1	-97	-16	-76	-72	-149	-75	682	2018	-4919	-14714	14091	-4927	-2992	-11873	-13257	-3820	-5707	-8973	-2170	-4908	-6340	-9238	-528
0.886667	-22	42	89	-61	-114	-38	16	-15	-17	5	-74	-62	-97	-14	-30	-61	-100	34	-85	-33	-108	-22	-99	-68	-65	-8	-101	-14	-75	-70	-148	-75	-1074	1972	-4792	-14756	12991	-5078	-2933	-11919	-12548	-3931	-5765	-8985	-326	-5004	-6377	-9334	1234
0.887500	-27	41	87	-59	-110	-34	15	-16	-19	6	-70	-63	-99	-17	-34	-62	-96	36	-84	-35	-68	-21	-101	-69	-66	-3	-102	-13	-77	-73	-150	-80	-90	1937	-4649	-14828	10915	-5235	-2871	-11967	-11741	-4064	-5831	-8991	388	-5112	-6418	-9423	-3093
0.888333	-36	39	86	-60	-110	-34	9	-17	-19	5	-72	-62	-98	-15	-32	-61	-99	34	-83	-35	-108	-27	-101	-70	-95	-1	-98	-15	-76	-69	-150	-76	123	1893	-4490	-14926	8714	-5407	-2814	-12021	-10757	-4189	-5898	-8990	237	-5229	-6459	-9519	2217
0.889167	-26	40	88	-58	-107	-42	15	-14	-16	9	-64	-59	-98	-14	-28	-59	-104	37	-82	-30	-105	-19	-98	-67	-65	1	-99	-12	-73	-68	-150	-77	-223	1839	-4340	-15044	6303	-5591	-2753	-12096	-9508	-4331	-5971	-8979	78	-5353	-6503	-9594	3231
0.890000	-26	41	87	-56	-109	-33	13	-13	-21	7	-69	-61	-96	-13	-27	-58	-100	35	-82	-32	-105	-23	-101	-68	-65	0	-100	-7	-73	-72	-149	-74	419	1770	-4142	-15191	3466	-5789	-2708	-12138	-8026	-4487	-6047	-8964	-2182	-5487	-6550	-9696	-780
0.890833	-29	41	87	-59	-110	-39	12	-18	-17	5	-74	-68	-99	-16	-29	-60	-59	36	-82	-30	-104	-22	-99	-67	-62	2	-100	-14	-73	-72	-148	-77	768	1696	-3965	-15367	-1300	-5995	-2666	-12196	-6308	-4651	-6128	-8938	-4113	-5626	-6595	-9743	4721
0.891667	-26	37	88	-60	-129	-34	13	-15	-16	5	-72	-66	-93	-11	-26	-57	-99	36	-83	-30	-104	-23	-97	-64	-62	1	-92	-12	-73	-49	-144	-75	121	1604	-3793	-15542	-4520	-6216	-2640	-12254	-4778	-4827	-6204	-8904	-2058	-5775	-6645	-9810	12210
0.892500	-26	39	89	-55	-108	-32	16	-13	-18	10	-69	-64	-94	15	-27	-62	-93	37	-81	-30	-105	-24	-100	-67	-63	1	-100	-13	-74	-68	-147	-76	440	1504	-3634	-15739	-6058	-6446	-2623	-12313	-3045	-5010	-6279	-8862	200	-5927	-6693	-9868	3210
0.893333	-22	43	87	-59	-111	-33	11	-14	-16	8	-70	-64	-95	-12	-27	-58	-97	36	-82	-31	-107	-22	-98	-67	-64	0	-98	1	-73	-67	-147	-75	16	1385	-3495	-15950	-6881	-6686	-2614	-12373	-1465	-5199	-6355	-8819	-50	-6087	-6744	-9920	5364
0.894167	-26	43	89	-57	-108	-32	15	-15	-19	8	-70	-46	-97	-11	-40	-56	-101	36	-83	-30	-105	-21	-100	-66	-64	0	-98	-13	-73	-70	-149	-65	190	1252	-3360	-16160	-7389	-6937	-2623	-12429	174	-5391	-6422	-8775	-1543	-6247	-6790	-9965	11789
0.895000	-25	44	87	-57	-110	-32	15	-14	-19	6	-72	-62	-96	-14	-28	-59	-99	37	-83	-24	-102	-23	-100	-74	-64	0	-99	-13	-73	-68	-148	-74	36	1105	-3290	-16374	-7220	-7196	-2635	-12481	1965	-5592	-6488	-8731	-2112	-6411	-6834	-10003	5369
0.895833	-29	44	88	-57	-109	-31	15	-10	-14	7	-73	-62	-96	-11	-29	-59	-102	36	-82	-30	-102	-21	-99	-65	-61	3	-97	-13	-73	-67	-147	-75	-36	949	-3235	-16580	-6451	-7463	-2657	-12526	3585	-5791	-6541	-8684	-1975	-6580	-6874	-10039	7085
0.896667	-19	44	91	-57	-101	-30	15	-13	-16	6	-72	-63	-92	-11	-27	-56	-96	40	-81	-29	-100	-19	-96	-66	-60	2	-98	-3	-70	-67	-147	-74	25	782	-3207	-16773	-5555	-7741	-2685	-12571	5083	-5995	-6593	-8650	-1379	-6748	-6910	-10069	10618
0.897500	-24	45	87	-57	-108	-32	17	-11	-15	5	-72	-61	-93	-14	-25	-57	-95	34	-103	-30	-102	-21	-97	-66	-62	1	-99	-14	-69	-66	-147	-72	-927	609	-3215	-16952	-3616	-8028	-2719	-12609	6270	-6197	-6631	-8609	946	-6920	-6943	-10099	6103
0.898333	-25	52	90	-57	-109	-33	13	-13	-18	4	-75	-66	-97	-13	-27	-60	-102	33	-84	-31	-105	-18	-101	-70	-63	0	-95	-17	-74	-72	-146	-75	-947	430	-3254	-17108	-570	-8315	-2752	-12644	7066	-6404	-6667	-8593	337	-7103	-6971	-10122	3217
0.899167	-26	40	86	-61	-115	-40	9	-17	-19	5	-72	-66	-98	-17	-30	-60	-104	34	-86	-33	-108	-26	-100	-70	-65	-1	-99	-16	-74	-69	-149	-75	894	251	-3312	-17241	-505	-8610	-2784	-12673	8542	-6606	-6687	-8579	-3583	-7267	-6991	-10146	5535
0.900000	-28	41	88	-60	-113	-35	12	-12	-22	1	-74	-67	-100	-19	-29	-61	-103	36	-85	-34	-102	-24	-101	-73	-64	-8	-100	-16	-78	-73	-153	-75	-735	80	-3393	-17339	937	-8905	-2812	-12692	9683	-6803	-6704	-8575	-1838	-7446	-7006	-10170	7847
0.900833	-27	41	88	-58	-113	-38	10	-14	-19	-1	-73	-63	-99	-22	-22	-64	-102	36	-86	-31	-112	-25	-101	-72	-66	-1	-98	-16	-75	-72	-150	-74	-320	-81	-3492	-17413	2400	-9207	-2826	-12709	10495	-7005	-6709	-8586	-870	-7617	-7009	-10194	1240
0.901667	-25	64	87	-58	-110	-34	11	-13	-16	5	-74	-64	-100	-17	-34	-62	-102	35	-84	-31	-107	-22	-100	-85	-67	0	-98	-25	-73	-70	-148	-78	-197	-238	-3598	-17446	3744	-9503	-2833	-12722	11257	-7201	-6701	-8600	225	-7794	-7011	-10221	2915
0.902500	-25	42	86	-57	-109	-32	12	-14	-17	1	-86	-64	-98	-15	-30	-60	-93	34	-84	-30	-103	-22	-102	-72	-65	-1	-97	-12	-70	-69	-148	-72	-619	-384	-3708	-17437	5465	-9802	-2830	-12727	11641	-7403	-6689	-8627	467	-7969	-7005	-10239	3185
0.903333	-23	42	88	-57	-110	-32	13	-9	-18	5	-73	-63	-93	-14	-28	-61	-98	35	-82	-30	-102	-19	-98	-70	-63	-3	-97	-12	-69	-68	-146	-75	-353	-513	-3818	-17416	7376	-10097	-2815	-12727	11684	-7603	-6676	-8665	-1108	-8146	-6996	-10264	-2759
0.904167	-26	39	91	-57	-108	-35	12	-15	-23	1	-72	-59	-95	-15	-29	-60	-101	37	-83	-29	-105	-22	-100	-73	-65	-3	-99	-11	-73	-70	-147	-74	177	-623	-3921	-17352	6797	-10395	-2777	-12733	12102	-7803	-6659	-8711	-4096	-8326	-6984	-10292	-2987
0.905000	-25	44	89	-58	-110	-34	15	-13	-18	4	-73	-63	-96	-16	-29	-60	-100	33	-87	-32	-108	-22	-99	-64	-65	-1	-97	-15	-70	-68	-148	-73	-670	-725	-4026	-17255	6078	-10683	-2755	-12732	12047	-8008	-6643	-8767	-2392	-8502	-6970	-10327	4394
0.905833	-26	42	86	-58	-110	-35	13	-13	-22	1	-78	-65	-96	-15	-28	-60	-101	30	-84	-33	-105	-25	-99	-70	-66	-4	-100	-14	-72	-70	-148	-76	-376	-814	-4117	-17106	6528	-10970	-2717	-12733	11685	-8216	-6627	-8828	547	-8682	-6957	-10351	-3538
0.906667	-21	38	85	-62	-136	-38	10	-16	-19	1	-75	-67	-96	-19	-32	-62	-105	32	-90	-35	-109	-26	-101	-72	-61	-3	-102	-16	-79	-72	-151	-77	-644	-894	-4200	-16983	7042	-11254	-2671	-12741	11264	-8440	-6617	-8894	1154	-8864	-6946	-10389	-7173
0.907500	-29	37	81	-63	-116	-41	7	-19	-23	0	-79	-68	-99	-32	-32	-61	-110	30	-87	-34	-108	-25	-103	-75	-68	-5	-103	-17	-78	-74	-152	-76	-436	-956	-4268	-16805	6771	-11529	-2622	-12749	10617	-8664	-6605	-8963	-643	-9043	-6928	-10420	-956
0.908333	-51	38	84	-64	-114	-39	10	-13	-22	4	-77	-63	-100	-17	-32	-60	-102	28	-88	-38	-109	-27	-95	-74	-67	-4	-100	-15	-74	-72	-149	-76	-38	-1008	-4329	-16612	5812	-11799	-2563	-12752	9859	-8894	-6600	-9026	-2008	-9211	-6918	-10452	-7029
0.909167	-28	39	87	-58	-110	-35	11	-16	-18	35	-73	-63	-98	-16	-30	-59	-99	35	-83	-32	-105	-24	-99	-70	-63	1	-99	-13	-73	-70	-148	-73	-163	-1040	-4379	-16398	4184	-12060	-2509	-12763	9081	-9124	-6601	-9094	-2302	-9387	-6910	-10487	-8866
0.910000	-24	42	87	-58	-111	-36	12	-13	-16	9	-70	-63	-95	-12	-29	-57	-98	34	-83	-36	-103	-22	-100	-69	-61	0	-99	-12	-70	-69	-146	-75	87	-1091	-4430	-16180	1947	-12316	-2467	-12784	8263	-9367	-6609	-9163	-1456	-9561	-6906	-10520	-5071
0.910833	-22	42	89	-57	-108	-34	11	-12	-34	5	-70	-64	-97	-15	-31	-59	-98	33	-84	-31	-103	-23	-98	-70	-61	-1	-99	-12	-74	-68	-151	-75	-293	-1127	-4476	-15959	-57	-12554	-2426	-12806	7373	-9612	-6625	-9235	1006	-9736	-6912	-10559	-8639
0.911667	-23	41	129	-56	-107	-34	12	-16	-16	8	-72	-60	-95	-13	-31	-58	-99	35	-83	-28	-107	-23	-99	-69	-64	0	-100	-11	-81	-68	-148	-75	-874	-1159	-4522	-15738	-1005	-12812	-2393	-12840	6157	-9860	-6642	-9301	1829	-9907	-6920	-10592	-12225
0.912500	-30	42	87	-55	-110	-32	15	-18	-18	6	-74	-61	-97	-16	-75	-63	-99	33	-83	-29	-104	-22	-101	-69	-63	-1	-98	-11	-72	-70	-148	-74	1432	-1186	-4572	-15541	-5094	-13057	-2374	-12873	5644	-10110	-6662	-9368	-2954	-10081	-6936	-10628	-10824
0.913333	-25	69	89	-56	-110	-35	11	-16	-19	8	-75	-61	-98	-13	-29	-57	-100	34	-84	-30	-105	-22	-98	-68	-65	-9	-97	-12	-75	-74	-146	-73	470	-1211	-4626	-15317	-8803	-13289	-2366	-12917	5306	-10360	-6686	-9434	-1833	-10255	-6962	-10660	-5496
0.914167	-24	41	85	-59	-109	-51	15	-17	-15	7	-74	-63	-95	-14	-30	-59	-102	32	-85	-32	-104	-24	-101	-68	-63	-3	-98	-15	-73	-75	-147	-75	-24	-1234	-4683	-15123	-11259	-13524	-2366	-12968	4902	-10602	-6701	-9501	-533	-10424	-6992	-10693	-10942
0.915000	-26	40	87	-60	-110	-34	10	-17	-19	7	-75	-64	-97	-16	-31	-61	-101	60	-75	-32	-93	-24	-102	-74	-67	-3	-102	-16	-75	-70	-151	-77	523	-1251	-4749	-14945	-13350	-13753	-2377	-13022	4615	-10838	-6714	-9590	1090	-10592	-7023	-10708	-10554
0.915833	-28	37	84	-63	-109	-34	-15	-17	-19	7	-73	-62	-97	-16	-35	-59	-102	33	-88	-32	-105	-22	-99	-72	-63	-1	-100	-15	-73	-70	-149	-75	72	-1258	-4812	-14786	-14171	-13972	-2392	-13076	4272	-11066	-6718	-9621	1856	-10758	-7056	-10756	-6625
0.916667	-19	41	82	-59	-109	-31	15	-15	-17	8	-76	-65	-100	-13	-29	-56	-98	36	-83	-33	-105	-18	-99	-78	-66	5	-100	-16	-73	-68	-147	-72	-104	-1259	-4884	-14649	-13605	-14188	-2413	-13137	3960	-11286	-6716	-9687	1810	-10921	-7094	-10783	-10090
0.917500	-27	41	90	-57	-110	-29	15	-15	-17	11	-69	-60	-94	-12	-28	-52	-98	33	-84	-30	-104	-19	-98	-67	-63	1	-96	-10	-72	-68	-147	-72	769	-1253	-4954	-14533	-14181	-14404	-2438	-13204	4177	-11493	-6697	-9747	-1085	-11075	-7127	-10811	-11868
0.918333	-25	42	91	-55	-105	-31	13	-13	-15	9	-70	-61	-98	-12	-29	-58	-99	38	-81	-31	-104	-15	-100	-69	-61	2	-97	-13	-74	-73	-151	-75	-122	-1242	-5025	-14449	-14322	-14617	-2462	-13261	4174	-11687	-6673	-9818	645	-11236	-7159	-10839	-2679
0.919167	-22	42	111	-59	-110	-34	11	-15	-18	10	-73	-64	-95	-12	-28	-59	-97	37	-86	-33	-107	-19	-100	-72	-64	0	-99	-13	-73	-74	-150	-65	-280	-1220	-5085	-14388	-11642	-14823	-2485	-13329	3994	-11876	-6638	-9886	4462	-11375	-7187	-10859	-7300
0.920000	-27	39	87	-58	-111	-33	12	-16	-19	8	-74	-63	-98	-15	-30	-60	-97	34	-85	-33	-116	-18	-99	-70	-64	3	-97	-15	-75	-72	-153	-75	-548	-1182	-5155	-14348	-7551	-15022	-2497	-13389	3661	-12045	-6589	-9955	5723	-11512	-7200	-10880	-13550
0.920833	-27	41	89	-58	-111	-33	13	-17	-17	7	-72	-62	-88	-12	-29	-58	-102	38	-83	-34	-103	-19	-98	-72	-65	-3	-99	-13	-73	-72	-147	-75	-653	-1135	-5208	-14334	-3823	-15226	-2499	-13450	3292	-12206	-6529	-10036	3863	-11632	-7206	-10894	-5062
0.921667	-28	50	90	-56	-110	-32	15	-13	-18	7	-70	-61	-95	-14	-29	-59	-99	37	-83	-32	-105	-19	-98	-62	-64	0	-95	-12	-72	-68	-149	-76	-385	-1076	-5252	-14344	-322	-15398	-2491	-13504	3018	-12351	-6459	-10115	2311	-11744	-7199	-10914	-8725
0.922500	-27	41	89	-59	-109	-30	15	-29	-17	7	-74	-66	-102	-12	-26	-59	-100	38	-84	-32	-103	-19	-97	-69	-64	-3	-100	-12	-70	-68	-148	-74	-703	-1009	-5284	-14372	3115	-15570	-2471	-13559	2576	-12486	-6381	-10202	2045	-11842	-7176	-10927	-12637
0.923333	-30	42	89	-61	-108	-33	15	-16	-17	7	-74	-63	-99	-14	-27	-60	-102	33	-88	-36	-108	-21	-79	-69	-64	0	-102	-16	-73	-73	-148	-73	-648	-928	-5308	-14421	5856	-15735	-2436	-13611	2149	-12615	-6299	-10294	2652	-11928	-7148	-10943	-7249
0.924167	-26	41	87	-61	-114	-33	12	-17	-31	2	-80	-73	-98	-15	-29	-60	-102	34	-86	-34	-105	-21	-99	-68	-66	0	-102	-16	-74	-70	-145	-75	-849	-843	-5310	-14480	8139	-15885	-2382	-13652	1727	-12722	-6206	-10387	4723	-12000	-7094	-10959	-9583
0.925000	-28	41	89	-61	-112	-31	15	-17	-17	5	-72	-65	-97	-14	-36	-56	-100	35	-90	-38	-108	-24	-98	-69	-66	1	-99	-13	-75	-72	-148	-76	-1762	-748	-5308	-14558	11259	-16019	-2320	-13694	813	-12829	-6115	-10487	6191	-12048	-7031	-10997	-13763
0.925833	-25	43	89	-61	-107	-32	13	-15	-18	2	-74	-72	-99	-16	-30	-55	-102	35	-84	-32	-107	-19	-99	-69	-66	-1	-101	-15	-77	-73	-150	-80	157	-654	-5288	-14641	11366	-16138	-2241	-13729	499	-12919	-6021	-10593	343	-12106	-6962	-10994	-12618
0.926667	-27	41	89	-63	-111	-34	10	-17	-18	6	-74	-64	-94	-16	-30	-57	-101	35	-85	-32	-109	-24	-103	-73	-67	-1	-110	-15	-81	-69	-150	-75	-21	-562	-5264	-14733	9407	-16234	-2159	-13765	727	-13002	-5931	-10704	-248	-12140	-6871	-11014	-6149
0.927500	-26	42	87	-61	-110	-35	13	-16	-23	5	-72	-63	-100	-15	-36	-67	-102	36	-84	-38	-107	-23	-101	-70	-66	0	-103	-16	-77	-73	-150	-78	-770	-469	-5223	-14825	8337	-16311	-2053	-13789	678	-13077	-5840	-10818	1081	-12166	-6780	-11040	-9791
0.928333	-28	38	85	-63	-113	-36	10	-18	-21	1	-75	-63	-99	-15	-31	-58	-104	34	-77	-34	-108	-22	-101	-72	-68	-1	-102	-14	-74	-68	-145	-77	284	-387	-5186	-14920	6183	-16366	-1953	-13814	784	-13142	-5749	-10930	2212	-12179	-6681	-11064	-10222
0.929167	-25	33	88	-59	-117	-31	12	-12	-17	9	-70	-60	-97	-17	-31	-57	-101	37	-81	-31	-104	-22	-98	-68	-63	1	-98	-9	-70	-69	-145	-76	138	-310	-5136	-15010	3830	-16405	-1846	-13835	1179	-13185	-5659	-11045	2155	-12194	-6573	-11098	-4990
0.930000	-23	45	89	-57	-105	-30	13	-14	-16	9	-68	-59	-91	-13	-26	-57	-99	39	-80	-27	-101	-24	-97	-69	-63	2	-97	-11	-72	-66	-145	-75	153	-236	-5086	-15099	1793	-16414	-1741	-13856	1692	-13228	-5576	-11157	2215	-12199	-6471	-11138	-7256
0.930833	-28	40	87	-60	-108	-33	10	-16	-17	7	-73	-55	-94	-14	-29	-59	-100	35	-83	-29	-103	-22	-99	-70	-62	1	-98	-13	-69	-67	-147	-76	1193	-181	-5034	-15184	-1589	-16415	-1629	-13871	2759	-13262	-5496	-11270	-964	-12209	-6363	-11183	-9356
0.931667	-25	44	87	-59	-109	-34	12	-15	-17	3	-75	-62	-96	-17	-30	-58	-100	35	-83	-32	-79	-24	-99	-69	-78	-1	-103	-16	-77	-69	-147	-78	784	-145	-4985	-15263	-5871	-16395	-1542	-13893	4022	-13294	-5423	-11381	-1170	-12221	-6265	-11236	628
0.932500	-28	39	80	-61	-110	-32	13	-17	-5	5	-75	-62	-96	-14	-31	-58	-103	30	-83	-32	-105	-22	-96	-70	-68	1	-98	-13	-75	-68	-146	-75	665	-118	-4931	-15329	-7774	-16352	-1456	-13908	5161	-13311	-5333	-11480	1691	-12233	-6173	-11292	1571
0.933333	-27	39	86	-61	-111	-32	10	-13	-18	4	-74	-64	-98	-16	-30	-56	-102	35	-85	-31	-109	-24	-100	-70	-68	0	-101	-13	-75	-68	-145	-77	638	-110	-4875	-15393	-7895	-16299	-1374	-13923	6431	-13324	-5253	-11575	3429	-12256	-6082	-11359	-5446
0.934167	-28	38	85	-63	-105	-32	10	-12	-13	6	-72	-62	-95	-15	-29	-57	-99	33	-83	-31	-110	-23	-99	-68	-64	0	-98	-11	-76	-72	-147	-82	430	-115	-4820	-15445	-7808	-16231	-1300	-13937	7722	-13335	-5163	-11651	2392	-12278	-6002	-11425	3168
0.935000	-24	41	86	-59	-109	-32	11	-12	-18	7	-73	-63	-98	-14	-29	-50	-100	35	-83	-9	-104	-21	-97	-69	-64	1	-99	-13	-77	-69	-147	-74	688	-136	-4767	-15492	-7228	-16154	-1240	-13949	9289	-13343	-5069	-11722	1259	-12314	-5929	-11502	3473
0.935833	-24	41	86	-58	-111	-32	-11	-12	-16	9	-43	-61	-94	-13	-30	-53	-97	34	-82	-30	-107	-22	-98	-68	-64	2	-97	-14	-70	-68	-145	-73	259	-171	-4714	-15529	-5997	-16074	-1187	-13960	11084	-13347	-4971	-11780	1031	-12355	-5861	-11583	-1127
0.936667	-25	30	89	-56	-108	-30	13	-11	-16	8	-69	-62	-94	-15	-28	-56	-98	37	-81	-28	-101	-21	-97	-85	-61	3	-97	-6	-74	-66	-147	-73	188	-216	-4658	-15571	-4909	-15982	-1144	-13972	12826	-13350	-4866	-11831	1322	-12415	-5804	-11673	4570
0.937500	-24	42	90	-56	-109	-30	12	-11	-15	18	-70	-75	-94	-13	-27	-53	-96	37	-80	-27	-104	-21	-95	-69	-63	2	-95	-10	-69	-66	-145	-70	66	-271	-4603	-15596	-3484	-15895	-1110	-13982	14727	-13355	-4758	-11869	2621	-12482	-5748	-11765	4531
0.938333	-23	43	90	-56	-105	-31	17	-12	-15	9	-69	-63	-92	-15	-28	-58	-97	36	-83	-44	-102	-19	-96	-68	-61	2	-95	-9	-70	-68	-145	-74	-1009	-334	-4545	-15640	-35	-15809	-1075	-13975	16420	-13362	-4650	-11901	5190	-12565	-5706	-11873	608
0.939167	-28	41	81	-55	-97	-30	12	-15	-18	6	-73	-67	-98	-17	-27	-60	-100	33	-84	-31	-104	-21	-100	-75	-65	6	-98	-13	-73	-68	-145	-76	60	-403	-4495	-15675	2633	-15730	-1049	-14012	18251	-13380	-4534	-11929	1646	-12658	-5668	-11986	216
0.940000	-28	39	86	-60	-110	-32	9	-17	-21	3	-75	-68	-99	-18	-48	-62	-103	35	-87	-34	-108	-24	-100	-76	-68	-3	-100	-15	-78	-73	-151	-79	675	-472	-4441	-15717	3212	-15655	-1022	-14025	20655	-13398	-4421	-11948	96	-12762	-5636	-12112	6107
0.940833	-30	38	84	-61	-118	-40	8	-17	-21	0	-77	-72	-99	-15	-31	-60	-100	33	-88	-33	-103	-23	-99	-72	-66	-3	-102	-14	-75	-70	-148	-74	-722	-538	-4383	-15760	5441	-15584	-987	-14037	22735	-13416	-4311	-11962	1190	-12876	-5599	-12243	4207
0.941667	-28	40	85	-59	-111	-34	12	-14	-21	4	-74	-69	-97	-17	-31	-61	-103	29	-85	-32	-107	-22	-97	-72	-48	-1	-100	-14	-75	-70	-148	-75	25	-597	-4323	-15806	6765	-15522	-952	-14050	24801	-13436	-4201	-11966	1967	-12999	-5570	-12390	578
0.942500	-27	42	87	-57	-109	-33	15	-14	-23	6	-79	-59	-96	-14	-31	-60	-99	33	-87	-31	-105	-21	-100	-70	-65	-1	-102	-16	-70	-68	-147	-74	-186	-649	-4268	-15857	8337	-15472	-914	-14064	26967	-13467	-4105	-11987	2252	-13129	-5543	-12544	5693
0.943333	-28	40	88	-62	-108	-34	13	-16	-19	4	-70	-66	-97	-15	-31	-60	-101	29	-87	-39	-109	-19	-94	-68	-64	0	-99	-16	-75	-67	-148	-74	-547	-700	-4215	-15920	10135	-15430	-871	-14078	28939	-13497	-4014	-12005	2441	-13263	-5517	-12705	3917
0.944167	-24	41	93	-60	-112	-35	13	-18	-19	3	-75	-68	-98	-19	-32	-62	-102	33	-88	-34	-109	-23	-99	-68	-63	-1	-100	-16	-77	-68	-150	-66	265	-739	-4159	-15981	11038	-15398	-824	-14090	30618	-13534	-3935	-12020	-725	-13401	-5492	-12877	-988
0.945000	-26	39	87	-60	-110	-36	11	-17	-17	2	-74	-64	-96	-22	-31	-61	-101	34	-87	-33	-107	-24	-99	-70	-64	-3	-98	-14	-73	-70	-149	-75	254	-780	-4111	-16054	9461	-15382	-752	-14118	30955	-13571	-3870	-12045	-2135	-13551	-5469	-13053	6541
0.945833	-24	41	89	-64	-108	-38	12	6	-18	3	-73	-65	-97	-19	-34	-60	-97	30	-88	-32	-105	-23	-99	-69	-65	-3	-99	-15	-75	-69	-147	-73	-23	-811	-4069	-16132	9086	-15370	-718	-14117	30252	-13614	-3824	-12074	107	-13673	-5447	-13238	9816
0.946667	-25	42	87	-58	-111	-36	11	-19	-19	2	-74	-66	-97	-21	-32	-63	-101	30	-85	-33	-107	-26	-102	-72	-66	-3	-103	-16	-74	-69	-150	-76	-4	-833	-4028	-16204	9757	-15370	-669	-14129	30016	-13656	-3789	-12109	2077	-13804	-5426	-13419	-615
0.947500	-29	38	86	-63	-113	-38	9	-19	-3	2	-74	-68	-100	-21	-35	-63	-101	30	-88	-36	-109	-27	-102	-74	-67	-7	-102	-17	-79	-73	-151	-79	-523	-859	-3997	-16283	9707	-15375	-616	-14130	29612	-13702	-3777	-12153	1048	-13929	-5406	-13604	5553
0.948333	-27	38	84	-61	-111	-41	6	-19	-21	1	-76	-67	-97	-22	-42	-64	-101	27	-112	-33	-107	-27	-104	-75	-67	-7	-102	-17	-75	-74	-150	-80	3	-883	-3974	-16362	8803	-15397	-572	-14136	29224	-13753	-3780	-12196	-1365	-14038	-5388	-13782	8663
0.949167	-25	57	85	-64	-111	-39	8	-18	-21	4	-73	-65	-96	-21	-29	-64	-101	30	-86	-32	-104	-23	-100	-42	-63	-4	-95	-13	-74	-77	-149	-77	-117	-901	-3951	-16435	7369	-15414	-527	-14123	28893	-13790	-3798	-12244	-2883	-14145	-5368	-13952	2191
0.950000	-26	42	87	-57	-107	-35	11	-17	-18	4	-73	-62	-96	-12	-24	-58	-99	33	-84	-33	-103	-23	-100	-68	-67	-5	-98	-13	-70	-70	-146	-76	-151	-927	-3938	-16501	5179	-15446	-500	-14115	28521	-13839	-3835	-12297	-3215	-14235	-5360	-14120	6984
0.950833	-26	40	70	-58	-107	-34	10	-18	6	4	-72	-62	-95	-17	-34	-61	-100	32	-87	-31	-105	-24	-101	-68	-63	-1	-97	-11	-74	-72	-145	-78	11	-965	-3937	-16568	2828	-15484	-482	-14093	28186	-13883	-3887	-12356	-2366	-14320	-5348	-14278	8730
0.951667	-24	40	88	-56	-113	-34	11	-13	-18	4	-74	-64	-95	-16	-26	-58	-128	36	-85	-55	-102	-21	-98	-69	-63	-1	-100	-14	-73	-67	-148	-76	-931	-1003	-3936	-16619	1684	-15528	-478	-14065	27834	-13938	-3959	-12409	-98	-14393	-5360	-14429	4581
0.952500	-23	46	86	-57	-103	-35	9	-15	-17	5	-70	-62	-96	-15	-31	-59	-101	36	-85	-33	-105	-22	-101	-68	-62	0	-98	-11	-75	-84	-149	-74	-168	-1052	-3938	-16667	82	-15580	-492	-14026	27496	-13978	-4042	-12463	-3066	-14456	-5348	-14568	4157
0.953333	-26	41	89	-56	-110	-35	12	-15	-17	5	-74	-66	-95	-14	-30	-59	-97	34	-85	-32	-105	-23	-101	-67	-65	0	-101	-17	-73	-69	-146	-75	1413	-1113	-3951	-16707	-4327	-15638	-510	-13981	27167	-14036	-4141	-12517	-6354	-14515	-5354	-14695	9116
0.954167	-26	41	88	-60	-110	-32	11	-15	-17	7	-73	-63	-95	-14	-31	-58	-98	34	-86	-33	-103	-25	-99	-68	-61	5	-84	-14	-73	-68	-147	-76	-282	-1186	-3958	-16734	-6418	-15700	-568	-13928	26824	-14088	-4246	-12566	-4487	-14566	-5367	-14816	9716
0.955000	-26	40	87	-57	-109	-31	11	-18	-17	6	-70	-62	-101	-15	-31	-58	-100	36	-83	-30	-102	-23	-99	-67	-62	0	-97	-13	-78	-69	-149	-77	407	-1268	-3970	-16750	-8432	-15767	-627	-13861	26499	-14148	-4362	-12613	-3135	-14620	-5383	-14924	4844
0.955833	-25	44	89	-58	-110	-33	10	-15	-17	5	-70	-64	-96	-16	-31	-56	-103	35	-86	-31	-104	-21	-102	-68	-62	0	-97	-9	-73	-95	-146	-75	283	-1368	-3985	-16759	-9446	-15843	-702	-13792	26179	-14211	-4486	-12659	-2218	-14666	-5399	-15025	9247
0.956667	-25	43	87	-59	-108	-31	12	-16	-19	5	-75	-65	-101	-16	-14	-60	-102	17	-87	-34	-115	-22	-101	-70	-65	0	-101	-14	-76	-69	-151	-75	-21	-1472	-4005	-16760	-9478	-15921	-786	-13714	25876	-14290	-4619	-12707	-1974	-14717	-5429	-15126	9338
0.957500	-26	43	80	-61	-98	-32	10	-13	-17	5	-74	-66	-95	-12	-30	-57	-99	35	-84	-33	-103	-22	-100	-69	-61	-8	-83	-13	-69	-68	-144	-73	375	-1582	-4012	-16752	-9176	-16004	-880	-13629	25572	-14352	-4750	-12747	-4285	-14765	-5435	-15213	4369
0.958333	-26	44	89	-56	-108	-30	15	-15	-12	28	-70	-63	-93	-13	-18	-57	-98	36	-82	-31	-103	-19	-99	-68	-64	1	-96	-12	-72	-68	-147	-78	554	-1700	-4023	-16736	-10483	-16092	-980	-13537	25259	-14433	-4880	-12796	-5912	-14825	-5458	-15305	7901
0.959167	-24	42	86	-57	-112	-32	7	-16	-18	5	-73	-64	-95	-16	-30	-57	-95	36	-86	-33	-107	-25	-100	-69	-65	0	-98	-13	-75	-67	-148	-75	-217	-1820	-4036	-16717	-9850	-16186	-1076	-13442	24957	-14523	-5012	-12842	-2993	-14891	-5471	-15394	13374
0.960000	-27	42	87	-59	-108	-33	8	-15	-19	20	-97	-63	-99	-15	-32	-58	-103	34	-87	-31	-107	-22	-101	-69	-66	-1	-98	-12	-73	-68	-149	-93	-335	-1935	-4039	-16690	-7060	-16284	-1169	-13345	24660	-14611	-5136	-12893	81	-14960	-5484	-15483	3099
0.960833	-35	41	88	-60	-109	-32	12	-19	-22	1	-75	-64	-95	-15	-31	-59	-100	36	-86	-32	-104	-31	-101	-68	-68	-1	-102	-13	-74	-70	-149	-74	-645	-2053	-4044	-16661	-4186	-16380	-1259	-13249	24373	-14706	-5252	-12950	61	-15036	-5484	-15567	4369
0.961667	-27	41	87	-61	-109	-32	12	-14	-24	4	-74	-63	-95	-13	-52	-57	-99	33	-88	-34	-108	-21	-100	-68	-63	0	-98	-15	-75	-69	-148	-75	-435	-2166	-4068	-16628	-1740	-16478	-1339	-13118	24089	-14802	-5360	-13010	-1568	-15122	-5482	-15654	8560
0.962500	-23	43	116	-58	-107	-31	16	-15	-17	5	-74	-63	-95	-11	-29	-56	-100	36	-85	-31	-102	-23	-100	-67	-66	-1	-100	-11	-74	-68	-145	-75	-675	-2267	-4032	-16593	866	-16578	-1409	-13059	23797	-14902	-5452	-13080	-2176	-15213	-5464	-15737	1229
0.963333	-26	42	89	-60	-107	-31	15	-14	-9	8	-70	-63	-93	-17	-26	-56	-98	35	-85	-32	-103	-21	-99	-68	-62	0	-101	-12	-75	-67	-145	-75	-740	-2365	-4027	-16562	3085	-16680	-1463	-12968	23469	-15009	-5534	-13148	-2186	-15309	-5437	-15817	2764
0.964167	-24	41	86	-58	-110	-33	13	-13	-21	5	-73	-63	-97	-13	-28	-58	-99	33	-85	-32	-104	-19	-98	-68	-65	0	-100	-15	-75	-72	-146	-76	-570	-2449	-4003	-16525	4494	-16777	-1504	-12889	21376	-15109	-5607	-13231	-2195	-15411	-5399	-15892	4418
0.965000	-27	40	87	-53	-110	-34	13	-7	-17	5	-95	-62	-100	-14	-30	-58	-100	32	-88	-34	-110	-24	-102	-68	-65	-1	-102	-24	-76	-70	-148	-79	-1117	-2532	-3982	-16495	6004	-16875	-1528	-12814	14078	-15214	-5653	-13314	-558	-15511	-5348	-15966	-172
0.965833	-28	40	86	-62	-111	-34	11	-16	-18	4	-76	-67	-99	-15	-31	-59	-101	30	-86	-29	-108	-21	-102	-68	-63	0	-102	-14	-75	-73	-151	-76	-1125	-2607	-3949	-16460	7419	-16965	-1534	-12744	7051	-15313	-5682	-13399	-1354	-15614	-5286	-16021	-1993
0.966667	-25	37	87	-62	-112	-38	11	-13	-1	5	-75	-65	-84	-15	-31	-55	-102	32	-86	-34	-111	-25	-104	-70	-64	0	-101	-14	-77	-70	-148	-77	807	-2673	-3908	-16431	4598	-17049	-1526	-12684	2686	-15411	-5697	-13486	-5105	-15708	-5205	-16062	604
0.967500	-26	40	89	-63	-112	-36	12	-16	-21	4	-74	-66	-102	-17	-32	-60	-99	32	-86	-35	-107	-26	-104	-68	-64	-1	-105	-9	-77	-72	-151	-77	-539	-2739	-3858	-16396	2500	-17130	-1493	-12629	-3004	-15508	-5698	-13573	-3214	-15801	-5120	-16090	4198
0.968333	-24	38	86	-63	-112	-22	11	-15	-21	2	-75	-64	-96	-14	-29	-60	-100	33	-83	-34	-107	-23	-101	-70	-66	0	-102	-28	-73	-69	-151	-72	-12	-2797	-3798	-16366	-48	-17199	-1456	-12584	-8611	-15594	-5677	-13651	-2425	-15881	-5019	-16096	-744
0.969167	-24	37	90	-59	-109	-33	15	-14	-18	4	-73	-60	-112	-13	-14	-59	-99	34	-83	-32	-103	-19	-98	-67	-62	2	-100	-11	-73	-67	-148	-74	257	-2854	-3729	-16336	-3233	-17257	-1397	-12539	-13928	-15677	-5650	-13724	-1676	-15956	-4908	-16078	2769
0.970000	-22	34	90	-58	-109	-31	15	-12	-15	9	-70	-60	-94	-10	-25	-53	-99	37	-82	-29	-103	-19	-97	-67	-61	2	-97	-12	-70	-68	-145	-79	-118	-2912	-3647	-16314	-6222	-17314	-1338	-12511	-19022	-15753	-5603	-13794	-1118	-16023	-4797	-16038	4995
0.970833	-25	42	89	-59	-110	-33	15	-10	-17	8	-70	-62	-96	-15	-28	-59	-102	36	-82	-28	-103	-18	-97	-70	-62	2	-98	-12	-74	-66	-148	-75	285	-2987	-3562	-16290	-8579	-17360	-1275	-12488	-23807	-15824	-5550	-13859	-1903	-16078	-4681	-15979	878
0.971667	-23	40	89	-59	-113	-49	15	-12	-7	7	-73	-61	-92	-12	-28	-59	-99	37	-83	-28	-104	-21	-98	-68	-63	1	-101	-11	-72	-67	-147	-73	1083	-3059	-3468	-16275	-12826	-17400	-1212	-12474	-27958	-15891	-5496	-13897	-4333	-16123	-4565	-15889	3202
0.972500	-27	39	88	-57	-110	-32	16	-11	-17	8	-73	-59	-94	-12	-29	-62	-102	27	-83	-28	-108	-40	-99	-67	-64	1	-98	-12	-70	-69	-148	-74	204	-3134	-3368	-16254	-16197	-17430	-1152	-12464	-31762	-15948	-5432	-13934	-2380	-16157	-4460	-15759	12696
0.973333	-27	39	87	-59	-85	-32	15	-13	-22	4	-75	-60	-101	-15	-31	-59	-103	33	-85	-33	-105	-25	-101	-70	-69	-1	-104	-14	-77	-73	-149	-77	258	-3218	-3277	-16243	-17004	-17457	-1101	-12466	-32749	-16007	-5384	-13962	866	-16184	-4364	-15648	5659
0.974167	-28	35	81	-61	-115	-38	8	-14	-26	4	-75	-64	-100	-16	-31	-42	-104	34	-88	-43	-104	-23	-99	-68	-64	0	-99	-14	-74	-68	-147	-78	-102	-3303	-3155	-16237	-16616	-17469	-1058	-12466	-32729	-16046	-5327	-13969	1697	-16196	-4272	-15494	4598
0.975000	-26	38	84	-61	-103	-38	11	-13	-22	5	-73	-62	-98	-14	-29	-58	-101	36	-84	-30	-107	-24	-99	-69	-74	-5	-99	-15	-70	-68	-148	-75	6	-3393	-3041	-16235	-15729	-17478	-1026	-12475	-32744	-16091	-5282	-13968	597	-16199	-4203	-15323	12500
0.975833	-26	39	84	-61	-108	-36	13	-11	-19	4	-73	-61	-96	-14	-29	-57	-102	35	-85	-32	-124	-22	-98	-67	-62	0	-98	-13	-73	-67	-148	-73	220	-3488	-2933	-16238	-13896	-17486	-1009	-12485	-32721	-16127	-5240	-13957	-72	-16196	-4145	-15138	6679
0.976667	-26	41	86	-58	-110	-34	16	-12	-15	7	-72	-62	-100	-12	-28	-57	-100	36	-82	-29	-101	-22	-97	-68	-63	0	-97	-15	-72	-70	-146	-61	-187	-3581	-2828	-16250	-11695	-17473	-1016	-12505	-32735	-16156	-5218	-13935	-275	-16185	-4118	-14945	6655
0.977500	-21	42	88	-60	-108	-33	13	-11	-17	5	-69	-60	-95	-14	-29	-55	-98	38	-82	-44	-101	-23	-97	-66	-47	1	-98	-11	-69	-67	-147	-76	-94	-3676	-2723	-16274	-9169	-17479	-1042	-12529	-32715	-16183	-5212	-13904	295	-16165	-4116	-14745	10965
0.978333	-24	43	88	-57	-105	-31	13	-34	-16	8	-72	-61	-94	-14	-28	-57	-97	36	-82	-29	-102	-22	-99	-65	-63	0	-97	-9	-72	-69	-147	-72	-539	-3761	-2628	-16305	-5623	-17480	-1085	-12560	-32731	-16205	-5218	-13869	2830	-16149	-4137	-14544	6572
0.979167	-23	42	89	-60	-112	-34	10	-12	-18	5	-72	-63	-98	-18	-29	-55	-100	36	-90	-33	-109	-25	-101	-67	-64	0	-98	-12	-77	-73	-150	-76	-1318	-3850	-2546	-16348	-487	-17475	-1159	-12597	-32717	-16232	-5245	-13827	4359	-16126	-4187	-14341	3487
0.980000	-29	28	93	-59	-107	-33	6	-17	-19	5	-73	-62	-98	-14	-33	-59	-100	35	-86	-32	-105	-24	-102	-67	-62	0	-103	-13	-74	-67	-158	-78	603	-3927	-2467	-16398	1972	-17478	-1241	-12635	-32730	-16247	-5283	-13782	181	-16102	-4267	-14144	4645
0.980833	-25	42	88	-62	-114	-33	9	-16	-18	5	-72	-64	-98	-14	-22	-58	-101	34	-88	-29	-111	-26	-103	-69	-64	0	-100	-13	-76	-72	-151	-76	-559	-3999	-2400	-16463	4410	-17477	-1350	-12682	-32717	-16263	-5338	-13734	1152	-16077	-4370	-13945	8147
0.981667	-27	42	81	-62	-113	-35	10	-19	4	4	-77	-65	-100	-17	-34	-62	-104	29	-90	-36	-110	-25	-102	-70	-68	-5	-103	-15	-75	-75	-153	-81	-835	-4059	-2346	-16535	7264	-17480	-1472	-12730	-32729	-16275	-5406	-13680	1958	-16052	-4506	-13758	1684
0.982500	-31	39	88	-64	-112	-34	8	-19	-27	3	-74	-64	-95	-17	-32	-59	-101	35	-86	-32	-105	-22	-100	-69	-66	-5	-101	-14	-75	-70	-150	-77	-353	-4107	-2296	-16616	9688	-17489	-1605	-12781	-32734	-16290	-5488	-13618	2949	-16025	-4674	-13576	1694
0.983333	-27	43	87	-61	-113	-34	3	-14	-19	7	-72	-64	-97	-16	-29	-59	-99	30	-88	-34	-105	-23	-101	-68	-62	-3	-102	-11	-74	-73	-178	-77	-711	-4145	-2261	-16706	11980	-17502	-1750	-12837	-32723	-16293	-5575	-13551	3099	-16002	-4840	-13406	3414
0.984167	-24	40	88	-60	-108	-33	7	-17	-17	6	-73	-64	-97	-16	-31	-63	-98	35	-74	-33	-103	-23	-101	-69	-66	-3	-102	-14	-73	-73	-150	-74	-652	-4175	-2230	-16799	14295	-17520	-1906	-12897	-32737	-16300	-5671	-13479	2498	-15980	-5035	-13243	-1583
0.985000	-30	38	86	-58	-109	-33	9	-14	-18	7	-72	-66	-96	-14	-31	-57	-102	32	-87	-35	-110	-23	-100	-68	-67	0	-86	-12	-92	-69	-146	-75	226	-4201	-2208	-16900	14184	-17535	-2061	-12959	-32718	-16303	-5767	-13399	-910	-15956	-5245	-13089	-3896
0.985833	-27	40	87	-62	-110	-33	9	-16	-21	8	-74	-70	-98	-13	-29	-60	-104	30	-90	-41	-109	-22	-100	-68	-65	-4	-101	-15	-76	-72	-150	-76	-201	-4226	-2195	-16994	12912	-17559	-2219	-13028	-32732	-16305	-5866	-13307	-72	-15939	-5469	-12949	4207
0.986667	-29	38	88	-65	-118	-36	10	-31	-19	6	-49	-64	-96	-14	-33	-59	-102	32	-90	-38	-109	-25	-102	-70	-63	-3	-103	-16	-73	-73	-156	-76	177	-4247	-2189	-17089	13300	-17610	-2374	-13095	-32715	-16307	-5960	-13199	2963	-15919	-5694	-12813	-1401
0.987500	-17	35	87	-62	-114	-38	9	-18	-21	4	-75	-68	-100	-15	-34	-61	-100	30	-90	-36	-99	-24	-104	-62	-65	-3	-104	-17	-77	-74	-152	-77	69	-4271	-2185	-17175	14195	-17610	-2512	-13164	-32729	-16307	-6050	-13080	3892	-15905	-5920	-12685	-7905
0.988333	-29	40	82	-41	-111	-34	6	-18	-16	6	-73	-65	-97	-13	-34	-60	-101	30	-86	-36	-109	-25	-103	-70	-66	-3	-102	-18	-74	-72	-163	-75	-9	-4299	-2187	-17251	13829	-17631	-2648	-13234	-32708	-16300	-6128	-12941	1881	-15886	-6140	-12560	-33
0.989167	-25	39	90	-62	-109	-33	11	-15	-18	7	-75	-64	-95	-14	-24	-50	-99	34	-87	-31	-103	-22	-100	-68	-61	0	-100	-14	-73	-67	-149	-77	402	-4333	-2185	-17320	12757	-17660	-2766	-13298	-32440	-16280	-6199	-12780	57	-15872	-6352	-12440	-4513
0.990000	-30	40	80	-55	-112	-34	9	-17	-17	7	-72	-63	-96	-11	-30	-58	-97	34	-87	-32	-105	-23	-104	-72	-53	-26	-101	-15	-75	-70	-149	-75	328	-4380	-2193	-17377	11169	-17677	-2873	-13372	-32066	-16283	-6262	-12609	-615	-15861	-6561	-12323	-8375
0.990833	-26	37	87	-63	-111	-38	9	-17	-19	3	-73	-68	-96	-16	-25	-66	-99	30	-88	-33	-108	-23	-100	-69	-64	-4	-99	-14	-73	-69	-150	-74	313	-4434	-2195	-17417	8925	-17687	-2962	-13436	-31687	-16262	-6310	-12414	-371	-15830	-6752	-12209	-3475
0.991667	-25	37	89	-87	-110	-38	11	-10	-18	5	-72	-63	-95	-11	-31	-58	-98	33	-87	-32	-102	-23	-102	-73	-66	-4	-100	-15	-69	-76	-150	-76	-115	-4500	-2201	-17445	6956	-17700	-3043	-13502	-31299	-16241	-6352	-12196	1052	-15836	-6936	-12097	-6160
0.992500	-26	38	90	-58	-110	-36	12	-16	-17	6	-73	-62	-95	-16	-29	-59	-99	33	-88	-31	-115	-23	-99	-70	-61	0	-99	-15	-75	-70	-147	-75	-1143	-4583	-2204	-17465	6487	-17707	-3108	-13564	-30919	-16206	-6384	-11965	2586	-15826	-7107	-11969	-9421
0.993333	-26	39	66	-62	-108	-33	-6	-14	-19	4	-75	-64	-96	-13	-29	-60	-101	33	-87	-33	-104	-23	-100	-74	-64	-7	-102	-16	-72	-68	-149	-76	746	-4671	-2210	-17469	3773	-17711	-3164	-13622	-30543	-16165	-6416	-11719	-1922	-15820	-7257	-11886	-8699
0.994167	-27	38	86	-59	-110	-35	12	-15	-19	6	-74	-64	-98	-12	-30	-56	-101	29	-88	-31	-103	-24	-100	-72	-65	-3	-97	-13	-75	-69	-145	-77	630	-4770	-2208	-17463	220	-17707	-3207	-13677	-30125	-16108	-6440	-11453	-2007	-15803	-7402	-11786	-3449
0.995000	-23	40	87	-58	-108	-33	11	-15	-16	4	-77	-66	-96	-13	-28	-58	-99	34	-87	-32	-104	-19	-96	-70	-62	-6	-101	-14	-72	-68	-145	-73	-444	-4875	-2211	-17448	-1263	-17689	-3243	-13724	-29812	-16044	-6464	-11178	-553	-15789	-7534	-11686	-7445
0.995833	-26	39	85	-59	-107	-31	13	-15	-19	7	-73	-67	-95	-13	-27	-57	-98	12	-85	-33	-102	-19	-96	-73	-65	0	-98	-13	-73	-66	-144	-74	190	-4983	-2211	-17433	-2716	-17667	-3276	-13763	-29456	-15941	-6488	-10894	850	-15771	-7657	-11590	-8656
0.996667	-25	41	73	-60	-111	-49	16	-10	-17	10	-75	-63	-96	-14	-28	-53	-101	37	-84	-30	-102	-22	-99	-68	-60	1	-98	-14	-73	-69	-145	-95	-4	-5091	-2205	-17412	-3455	-17647	-3308	-13797	-29087	-15860	-6518	-10601	755	-15753	-7779	-11500	-4639
0.997500	-26	40	87	-60	-108	-33	13	-15	-18	7	-73	-63	-96	-14	-29	-58	-99	37	-80	-30	-104	-22	-101	-70	-57	0	-99	-12	-69	-66	-148	-74	-171	-5200	-2204	-17397	-3002	-17610	-3339	-13823	-28252	-15751	-6559	-10334	797	-15724	-7896	-11416	-7813
0.998333	-27	57	89	-78	-109	-31	15	-17	-21	8	-74	-64	-96	-15	-30	-58	-97	35	-84	-31	-104	-21	-102	-73	-60	-1	-101	-9	-76	-70	-148	-75	643	-5306	-2203	-17389	-3242	-17571	-3371	-13835	-24089	-15629	-6614	-10018	-2192	-15696	-8013	-11341	-11228
0.999167	-26	37	84	-64	-114	-39	13	-15	-17	22	-77	-65	-121	-17	-31	-58	-101	35	-88	-34	-109	-24	-102	-69	-66	0	-102	-16	-75	-69	-147	-77	-34	-5404	-2203	-17390	-3636	-17508	-3402	-13836	-17997	-15491	-6680	-9729	-1864	-15658	-8130	-11271	-2963
1.000000	-28	21	84	-63	-111	-34	12	-14	-17	3	-75	-64	-101	-19	-31	-60	-103	33	-87	-33	-108	-22	-101	-73	-75	-1	-102	-14	-76	-70	-152	-87	-497	-5492	-2198	-17400	-1035	-17464	-3434	-13821	-14758	-15339	-6753	-9447	1541	-15616	-8251	-11207	-4015
1.000833	-26	38	87	-61	-110	-38	9	-13	-21	5	-74	-64	-99	-34	-28	-59	-119	33	-86	-32	-107	-22	-102	-72	-65	0	-99	-15	-74	-68	-148	-75	-446	-5567	-2194	-17420	2792	-17402	-3468	-13788	-11839	-15174	-6842	-9169	3195	-15562	-8369	-11147	-12700
1.001667	-25	41	84	-60	-108	-41	13	-24	-19	4	-75	-63	-97	-16	-31	-59	-102	35	-82	-31	-107	-21	-100	-70	-65	-1	-101	-13	-76	-72	-156	-76	-653	-5627	-2194	-17455	6115	-17332	-3501	-13734	-8826	-15002	-6945	-8902	1698	-15507	-8497	-11093	-5453
1.002500	-23	41	86	-58	-108	-36	13	-15	-16	5	-74	-62	-97	-14	-32	-58	-93	36	-87	-32	-104	-18	-100	-69	-64	0	-100	-15	-73	-67	-145	-75	-412	-5677	-2193	-17497	8847	-17257	-3530	-13649	-6486	-14825	-7060	-8623	-161	-15436	-8624	-11046	-6355
1.003333	-25	16	89	-57	-108	-32	13	-15	-17	4	-73	-63	-95	-15	-28	-61	-101	33	-81	-32	-105	-18	-99	-69	-64	2	-100	-5	-73	-66	-147	-108	-671	-5714	-2194	-17555	11034	-17177	-3564	-13577	-4329	-14643	-7186	-8411	-710	-15367	-8760	-11005	-11326
1.004167	-23	41	87	-57	-110	-34	16	-15	-21	6	-88	-63	-96	-15	-27	-58	-99	36	-85	-31	-102	-19	-99	-70	-63	0	-100	-15	-73	-66	-146	-73	-636	-5737	-2201	-17621	12069	-17090	-3592	-13473	-2471	-14460	-7325	-8183	-634	-15283	-8898	-10968	-6218
1.005000	-27	38	82	-56	-108	-33	15	-13	-17	5	-72	-63	-94	-14	-28	-61	-101	35	-83	-29	-103	-32	-100	-70	-63	1	-97	-13	-72	-66	-148	-75	-683	-5752	-2209	-17697	12080	-17000	-3621	-13349	-757	-14275	-7469	-7976	-323	-15198	-9038	-10937	-6957
1.005833	-25	41	87	-58	-110	-35	15	-14	-21	4	-79	-73	-97	-16	-30	-60	-99	34	-86	-31	-107	-22	-100	-69	-64	-1	-101	-16	-73	-67	-148	-75	-1659	-5757	-2222	-17773	12979	-16911	-3651	-13214	366	-14101	-7623	-7790	1283	-15103	-9181	-10908	-10272
1.006667	-29	30	86	-65	-109	-34	0	-18	-21	4	-76	-64	-101	-14	-33	-62	-104	29	-88	-36	-109	-24	-105	-73	-65	-4	-105	-17	-76	-73	-151	-79	-131	-5765	-2240	-17855	12025	-16820	-3675	-13063	1605	-13931	-7776	-7617	-2412	-15008	-9322	-10879	-10042
1.007500	-31	35	84	-62	-116	-39	8	-19	-24	1	-78	-68	-100	-19	-34	-63	-105	36	-85	-35	-103	-18	-102	-73	-64	-1	-105	-19	-76	-72	-151	-76	579	-5758	-2258	-17927	7704	-16719	-3697	-12897	3387	-13759	-7931	-7464	-3696	-14904	-9456	-10845	-4781
1.008333	-28	33	86	-63	-109	-34	11	-15	-19	6	-75	-66	-98	-16	-29	-62	-100	30	-87	-36	-108	-26	-101	-69	-64	-1	-101	-17	-74	-69	-147	-76	-838	-5756	-2284	-17989	4368	-16618	-3716	-12719	4720	-13613	-8082	-7319	-2208	-14798	-9582	-10812	-6074
1.009167	-27	40	88	-58	-111	-32	13	-14	-19	3	-69	-62	-92	-14	-29	-61	-99	36	-83	-30	-108	-19	-100	-66	-62	1	-98	-14	-73	-72	-149	-74	408	-5747	-2317	-18039	-414	-16515	-3733	-12532	6129	-13472	-8228	-7196	-1315	-14690	-9705	-10772	-8545
1.010000	-25	42	90	-38	-110	-31	16	-10	-19	10	-69	-60	-95	-10	-27	-60	-99	36	-81	-31	-104	-22	-101	-68	-65	2	-97	-13	-73	-70	-148	-73	429	-5750	-2343	-18081	-5194	-16412	-3756	-12346	7602	-13345	-8366	-7095	-1206	-14579	-9815	-10732	-3032
1.010833	-27	40	88	-55	-108	-30	16	-13	-18	7	-70	-61	-101	-11	-31	-57	-100	34	-81	-29	-104	-21	-97	-66	-66	1	-96	-12	-74	-69	-150	-73	98	-5758	-2378	-18108	-9135	-16306	-3781	-12149	9027	-13232	-8495	-7011	-711	-14474	-9917	-10686	-3475
1.011667	-27	42	89	-55	-82	-34	12	-12	-18	7	-72	-59	-97	-10	-27	-57	-100	35	-84	-29	-107	-21	-100	-68	-61	0	-97	-13	-75	-69	-148	-73	877	-5771	-2419	-18122	-13233	-16205	-3813	-11979	10766	-13128	-8617	-6950	-3208	-14362	-9997	-10633	-6423
1.012500	-26	43	89	-55	-109	-31	15	-11	-15	9	-69	-60	-93	-11	-29	-59	-75	37	-81	-29	-100	-22	-101	-67	-60	2	-96	-12	-70	-69	-148	-75	743	-5789	-2457	-18124	-18354	-16084	-3846	-11795	12451	-13043	-8726	-6908	-4035	-14254	-10067	-10572	2058
1.013333	-24	44	89	-57	-110	-33	12	-10	-15	10	-68	-62	-95	-8	-28	-59	-98	36	-81	-30	-103	-23	-103	-69	-62	0	-97	-12	-55	-67	-148	-74	291	-5814	-2494	-18112	-20702	-16006	-3891	-11623	13798	-12970	-8815	-6883	-1422	-14151	-10119	-10506	6706
1.014167	-25	40	88	-58	-111	-32	13	-13	-18	10	-72	-61	-82	-12	-29	-61	-100	34	-83	-32	-105	-22	-101	-67	-66	-1	-97	-12	-70	-68	-149	-76	485	-5840	-2531	-18095	-20520	-15919	-3938	-11460	15172	-12904	-8892	-6874	768	-14050	-10151	-10435	-1076
1.015000	-28	39	88	-56	-114	-31	12	-13	-22	4	-73	-63	-97	-12	-29	-62	-101	34	-84	-33	-107	-25	-101	-66	-66	-1	-102	-14	-77	-70	-152	-76	-27	-5871	-2567	-18071	-19337	-15810	-3999	-11309	16158	-12861	-8951	-6894	313	-13956	-10160	-10356	6233
1.015833	-28	37	86	-59	-111	-34	13	-13	-21	4	-75	-61	-97	-13	-31	-57	-100	33	-85	-31	-105	-21	-96	-70	-63	1	-97	-13	-70	-65	-149	-75	127	-5900	-2594	-18036	-17462	-15716	-4065	-11170	16994	-12815	-8983	-6919	-1023	-13860	-10155	-10271	9741
1.016667	-24	44	89	-55	-107	-32	39	-16	-19	6	-75	-61	-95	-13	-29	-56	-100	38	-82	-30	-105	-21	-100	-66	-65	0	-98	-10	-70	-68	-148	-68	113	-5930	-2614	-18006	-15083	-15622	-4133	-11047	17634	-12781	-9015	-6974	-1600	-13766	-10120	-10178	4798
1.017500	-25	42	87	-57	-110	-30	16	-12	-18	6	-70	-62	-96	-12	-27	-56	-100	25	-83	-29	-98	-19	-98	-67	-64	0	-96	-13	-73	-67	-148	-74	150	-5955	-2627	-17974	-12664	-15535	-4213	-10937	18026	-12755	-9017	-7041	-1485	-13679	-10069	-10082	9871
1.018333	-5	43	89	-52	-76	-30	15	-11	-16	5	-70	-60	-93	-10	-28	-56	-97	37	-80	-30	-103	-18	-95	-65	-62	3	-99	-9	-77	-69	-146	-72	205	-5978	-2633	-17942	-10100	-15458	-4298	-10849	18170	-12739	-9009	-7121	-411	-13599	-10001	-9988	10619
1.019167	-25	39	87	-58	-112	-31	12	-17	-16	4	-75	-64	-96	-14	-28	-57	-101	36	-85	-31	-107	-23	-99	-68	-64	0	-99	-13	-73	-68	-148	-74	-919	-6001	-2635	-17925	-6217	-15386	-4385	-10781	17672	-12727	-8985	-7216	2561	-13530	-9916	-9886	6786
1.020000	-25	42	85	-58	-111	-34	13	-14	-21	4	-74	-64	-98	-15	-28	-60	-101	35	-85	-31	-105	-23	-105	-62	-65	-1	-100	-17	-77	-73	-150	-75	-581	-6011	-2625	-17900	-2526	-15323	-4472	-10730	17083	-12721	-8949	-7326	542	-13465	-9816	-9782	5949
1.020833	-27	42	85	-61	-111	-33	12	-13	-16	5	-72	-63	-96	-16	-31	-55	-101	34	-85	-32	-107	-24	-99	-66	-62	-3	-100	-14	-72	-69	-148	-73	1078	-6025	-2613	-17876	-2187	-15267	-4556	-10693	17118	-12720	-8897	-7440	-2381	-13400	-9697	-9678	9536
1.021667	-26	38	86	-76	-107	-33	15	-13	-16	4	-75	-62	-96	-17	-32	-55	-103	36	-86	-32	-107	-22	-97	-67	-67	-13	-100	-14	-74	-76	-148	-74	-766	-6026	-2593	-17861	-451	-15219	-4630	-10678	16615	-12724	-8835	-7567	-424	-13347	-9575	-9574	9954
1.022500	-24	40	88	-58	-112	-35	11	-15	-16	5	-72	-69	-96	-14	-30	-56	-100	29	-83	-31	-108	-25	-100	-68	-64	0	-99	-12	-73	-69	-152	-75	-338	-6026	-2572	-17845	711	-15186	-4713	-10678	15890	-12730	-8766	-7708	888	-13301	-9435	-9469	4556
1.023333	-27	37	87	-58	-108	-36	11	-16	-18	3	-77	-65	-101	-18	-33	-59	-101	33	-85	-34	-108	-25	-101	-69	-67	-5	-102	-16	-78	-72	-150	-77	-216	-6024	-2550	-17831	2057	-15165	-4767	-10697	15142	-12744	-8694	-7843	1596	-13267	-9294	-9369	8246
1.024167	-28	41	87	-60	-115	-40	8	-19	-22	3	-73	-64	-99	-21	-32	-59	-104	32	-84	-31	-108	-26	-100	-69	-64	0	-100	-14	-76	-75	-148	-74	-577	-6003	-2523	-17810	3597	-15150	-4816	-10734	14408	-12758	-8607	-7984	2112	-13236	-9144	-9264	8041
1.025000	-27	40	88	-58	-110	-36	10	-13	-17	4	-74	-63	-98	-16	-32	-59	-101	30	-64	-35	-103	-27	-99	-70	-62	-1	-103	-15	-76	-72	-148	-76	-84	-5994	-2502	-17788	4798	-15150	-4849	-10781	13767	-12779	-8523	-8134	-40	-13212	-8997	-9135	3458
1.025833	-26	38	85	-59	-110	-33	10	-16	-18	2	-77	-66	-95	-13	-30	-57	-101	30	-84	-32	-104	-23	-99	-70	-68	-5	-102	-13	-73	-68	-149	-76	447	-5976	-2476	-17764	3387	-15160	-4872	-10857	13296	-12802	-8436	-8278	-2091	-13198	-8850	-9067	7485
1.026667	-30	30	86	-61	-128	-38	9	-19	-23	4	-74	-66	-98	-15	-33	-59	-102	30	-86	-32	-108	-25	-101	-69	-67	-3	-104	-15	-75	-72	-149	-77	-253	-5951	-2462	-17730	3181	-15184	-4873	-10926	12567	-12829	-8347	-8424	420	-13192	-8705	-8966	13551
1.027500	-25	38	85	-62	-115	-36	9	-16	-22	3	-77	-67	-98	-13	-32	-60	-91	33	-87	-34	-112	-25	-99	-72	-67	-7	-105	-17	-77	-72	-149	-76	-69	-5924	-2454	-17692	4667	-15195	-4862	-11020	11870	-12854	-8257	-8569	2686	-13190	-8566	-8871	3887
1.028333	-30	38	87	-61	-99	-34	11	-16	-21	5	-76	-65	-98	-14	-31	-60	-103	32	-87	-35	-104	-24	-100	-66	-64	-3	-82	-13	-74	-72	-148	-74	-290	-5887	-2451	-17645	5779	-15250	-4834	-11125	11038	-12889	-8166	-8708	1933	-13192	-8416	-8775	5839
1.029167	-26	41	90	-59	-112	-41	12	-18	-18	-22	-73	-66	-94	-13	-29	-56	-97	36	-83	-31	-101	-21	-97	-67	-59	2	-100	-13	-73	-68	-145	-72	155	-5856	-2451	-17593	5888	-15294	-4802	-11233	10356	-12922	-8073	-8841	33	-13200	-8302	-8679	11762
1.030000	-22	40	92	-59	-109	-32	15	-11	-17	7	-69	-63	-93	-11	-26	-56	-102	36	-82	-31	-103	-26	-96	-67	-62	1	-96	-12	-68	-66	-146	-73	254	-5808	-2462	-17530	5545	-15344	-4736	-11363	9717	-12958	-7984	-8971	-671	-13209	-8186	-8592	5368
1.030833	-25	38	90	-58	-110	-34	12	-14	-16	9	-72	-61	-97	-15	-29	-56	-99	35	-86	-32	-105	-21	-98	-68	-62	0	-97	-12	-74	-69	-148	-72	331	-5763	-2484	-17471	4635	-15395	-4663	-11492	9048	-12986	-7898	-9095	-349	-13225	-8075	-8508	7553
1.031667	-17	40	90	-60	-103	-35	10	-17	-17	5	-75	-65	-95	-13	-30	-60	-99	35	-86	-30	-107	-24	-101	-72	-64	-4	-100	-14	-63	-67	-150	-75	654	-5718	-2513	-17407	3232	-15455	-4583	-11638	8559	-13033	-7810	-9212	295	-13239	-7971	-8428	11077
1.032500	-30	39	87	-59	-109	-36	12	-17	-19	-1	-74	-66	-102	-17	-32	-58	-96	35	-85	-32	-104	-23	-101	-70	-65	0	-100	-12	-74	-70	-147	-74	-202	-5661	-2545	-17338	2688	-15508	-4489	-11782	7813	-13063	-7718	-9316	2145	-13255	-7880	-8350	6914
1.033333	-28	38	84	-59	-113	-36	9	-15	-18	6	-73	-62	-97	-16	-33	-58	-101	35	-86	-35	-108	-23	-101	-73	-60	3	-100	-13	-79	-69	-147	-75	-294	-5610	-2584	-17278	2889	-15560	-4381	-11940	6877	-13102	-7629	-9415	1211	-13268	-7794	-8277	4489
1.034167	-29	37	88	-60	-110	-35	12	-16	-12	8	-73	-65	-100	-16	-32	-62	-104	34	-85	-30	-107	-23	-100	-72	-67	-1	-98	-13	-75	-67	-147	-78	1748	-5555	-2627	-17213	-141	-15612	-4270	-12097	6836	-13133	-7539	-9500	-2485	-13285	-7713	-8212	7705
1.035000	-27	39	87	-59	-109	-32	12	-15	-23	4	-73	-62	-96	-16	-29	-58	-99	30	-51	-33	-103	-22	-117	-70	-63	0	-98	-13	-72	-70	-145	-73	210	-5500	-2673	-17150	-1373	-15661	-4148	-12263	6600	-13162	-7452	-9576	-516	-13296	-7639	-8157	10232
1.035833	-27	39	87	-57	-109	-35	13	-24	-25	8	-70	-61	-97	-15	-31	-60	-101	34	-85	-32	-104	-22	-100	-69	-63	0	-99	-14	-70	-67	-146	-75	574	-5446	-2722	-17094	-2059	-15703	-4020	-12432	6227	-13188	-7359	-9638	520	-13304	-7573	-8106	3585
1.036667	-24	42	88	-59	-134	-34	13	-13	-16	5	-70	-61	-94	-15	-28	-58	-98	37	-82	-33	-102	-23	-97	-68	-60	1	-105	-12	-70	-69	-129	-73	658	-5389	-2764	-17043	-2407	-15747	-3892	-12607	5832	-13208	-7268	-9693	1488	-13318	-7517	-8071	6160
1.037500	-26	38	87	-58	-104	-30	15	-10	-17	8	-68	-61	-91	-14	-14	-57	-99	37	-82	-32	-100	-19	-95	-70	-62	2	-97	-9	-73	-66	-145	-74	133	-5336	-2813	-16997	-2191	-15785	-3756	-12791	5445	-13231	-7176	-9735	1868	-13323	-7462	-8052	6223
1.038333	-24	33	90	-57	-108	-32	15	-10	-16	7	-69	-62	-96	-14	-27	-56	-98	36	-82	-30	-104	-22	-98	-73	-63	0	-101	-12	-69	-68	-147	-74	415	-5285	-2859	-16956	-1190	-15816	-3622	-12978	5063	-13253	-7091	-9771	834	-13340	-7420	-8045	-610
1.039167	-27	39	87	-60	-113	-44	10	-13	-19	-10	-72	-62	-97	-16	-31	-62	-99	33	-84	-34	-105	-24	-103	-74	-64	-1	-98	-14	-70	-69	-150	-80	936	-5238	-2901	-16921	-1997	-15856	-3497	-13177	4983	-13283	-7006	-9800	-1181	-13363	-7384	-8059	-836
1.040000	-27	39	86	-61	-109	-36	10	-15	-18	2	-73	-66	-102	-21	-34	-63	-102	29	-88	-34	-109	-28	-104	-68	-62	-5	-103	-19	-76	-73	-150	-80	-221	-5189	-2951	-16893	-1847	-15885	-3370	-13379	4545	-13310	-6928	-9825	1001	-13387	-7355	-8091	5960
1.040833	-28	35	81	-64	-114	-39	7	-13	-22	1	-74	-66	-97	-10	-36	-61	-102	30	-88	-36	-107	-25	-102	-73	-65	0	-98	-14	-73	-69	-147	-78	-78	-5133	-2986	-16859	510	-15930	-3251	-13583	4051	-13329	-6846	-9840	3543	-13411	-7335	-8138	-3652
1.041667	-10	38	87	-61	-108	-36	10	-14	-18	5	-73	-65	-98	-19	-33	-61	-102	32	-86	-32	-105	-24	-101	-73	-69	0	-100	-15	-77	-69	-148	-77	-451	-5079	-3020	-16831	3430	-15947	-3130	-13794	3430	-13380	-6770	-9854	3632	-13449	-7321	-8203	-8117
1.042500	-26	42	86	-60	-112	-33	11	-13	-18	3	-70	-66	-97	-14	-31	-58	-79	34	-85	-34	-107	-22	-101	-73	-62	-1	-99	-13	-73	-69	-146	-77	-479	-5019	-3033	-16798	5890	-15981	-3026	-14001	2912	-13428	-6696	-9868	2058	-13495	-7317	-8300	-3530
1.043333	-29	40	88	-58	-105	-33	10	-13	-16	5	-72	-63	-95	-15	-30	-61	-104	32	-86	-31	-95	-24	-102	-49	-63	0	-91	-15	-74	-70	-146	-77	-265	-4957	-3088	-16767	8110	-16024	-2918	-14235	2516	-13476	-6630	-9887	1089	-13546	-7319	-8407	-11609
1.044167	-25	40	87	-59	-110	-31	11	-14	-22	4	-48	-63	-98	-15	-30	-59	-99	32	-87	-32	-103	-22	-101	-70	-66	-1	-103	-12	-74	-67	-146	-76	-324	-4885	-3117	-16731	9743	-16092	-2826	-14459	2079	-13543	-6574	-9907	583	-13611	-7333	-8537	-14634
1.045000	-28	37	86	-58	-110	-31	11	-12	-19	5	-72	-61	-96	-13	-31	-61	-100	37	-94	-32	-105	-19	-101	-68	-61	0	-98	-13	-74	-70	-149	-74	-83	-4814	-3151	-16693	10599	-16122	-2742	-14686	1870	-13608	-6525	-9934	477	-13683	-7352	-8682	-12651
1.045833	-25	41	88	-58	-110	-31	-6	-14	-21	3	-74	-64	-97	-13	-32	-57	-100	34	-86	-32	-105	-21	-101	-69	-66	-1	-101	-17	-74	-68	-147	-76	-539	-4716	-3167	-16649	11455	-16180	-2663	-14911	1601	-13687	-6484	-9963	1889	-13757	-7379	-8840	-17662
1.046667	-15	39	82	-74	-110	-36	12	-13	-22	4	-75	-66	-96	-15	-31	-58	-102	30	-86	-33	-105	-22	-101	-70	-58	-3	-101	-14	-76	-70	-149	-76	-996	-4635	-3218	-16602	12772	-16250	-2590	-15133	1136	-13765	-6448	-10000	1681	-13838	-7410	-9012	-22122
1.047500	-30	38	82	-59	-115	-35	10	-16	-19	2	-75	-68	-107	-28	-32	-60	-99	33	-86	-38	-107	-23	-104	-74	-68	-3	-103	-19	-77	-74	-149	-74	1415	-4542	-3259	-16549	10443	-16324	-2524	-15361	1583	-13855	-6423	-10048	-3366	-13920	-7444	-9187	-22642
1.048333	-27	38	84	-62	-114	-35	10	-16	-22	3	-78	-65	-99	-17	-33	-60	-102	32	-90	-32	-109	-27	-105	-67	-66	-1	-102	-19	-74	-72	-150	-77	456	-4440	-3303	-16491	7854	-16413	-2460	-15558	2226	-13935	-6402	-10089	-2617	-13995	-7475	-9368	-18370
1.049167	-27	37	85	-70	-110	-36	15	-16	-21	2	-75	-67	-98	-16	-31	-60	-102	34	-85	-32	-104	-19	-100	-70	-63	0	-98	-14	-70	-64	-152	-73	408	-4298	-3351	-16423	5339	-16501	-2390	-15754	2782	-14013	-6380	-10157	-2337	-14067	-7504	-9542	-22561
1.050000	-27	43	89	-56	-110	-34	11	-15	-18	7	-72	-62	-97	-14	-29	-57	-100	35	-69	-39	-108	-18	-102	-68	-64	0	-97	-13	-73	-66	-149	-73	1150	-4209	-3406	-16359	2070	-16600	-2319	-15942	3567	-14094	-6367	-10225	-1628	-14132	-7525	-9721	-22059
1.050833	-24	43	88	-56	-110	-33	13	-14	-18	5	-73	-66	-97	-12	-31	-59	-99	34	-85	-33	-105	-22	-101	-67	-63	0	-98	-16	-70	-67	-149	-75	794	-4088	-3467	-16294	-993	-16713	-2244	-16109	4666	-14167	-6359	-10298	-1588	-14190	-7543	-9887	-19283
1.051667	-23	43	62	-60	-111	-34	16	-16	-16	5	-70	-65	-95	-12	-30	-56	-97	36	-83	-31	-99	-21	-101	-67	-64	0	-98	-15	-69	-66	-147	-74	718	-3968	-3525	-16235	-3328	-16809	-2159	-16262	5907	-14233	-6345	-10378	-2469	-14237	-7544	-10047	-22209
1.052500	-24	43	89	-55	-113	-33	15	-15	-18	7	-72	-65	-94	-25	-30	-58	-102	35	-84	-30	-103	-22	-99	-67	-65	0	-99	-12	-73	-66	-149	-76	1676	-3850	-3592	-16148	-7351	-16915	-2065	-16400	7676	-14292	-6327	-10455	-5651	-14274	-7536	-10197	-22708
1.053333	-27	44	87	-56	-109	-34	15	-16	-22	5	-72	-64	-96	-12	-30	-58	-100	36	-84	-26	-104	-11	-101	-70	-65	-3	-94	-13	-75	-69	-153	-73	960	-3726	-3657	-16120	-11115	-17027	-1958	-16519	9355	-14339	-6308	-10536	-4248	-14301	-7507	-10331	-12358
1.054167	-29	42	87	-57	-115	-38	26	-14	-19	6	-73	-84	-97	-11	-29	-61	-102	32	-83	-32	-107	-21	-99	-66	-63	-1	-98	-15	-73	-69	-150	-75	866	-3609	-3719	-16074	-12189	-17129	-1837	-16622	10945	-14379	-6274	-10619	-888	-14314	-7464	-10455	-15432
1.055000	-26	41	87	-55	-110	-32	15	-16	-21	6	-72	-64	-96	-14	-29	-59	-99	35	-99	-32	-104	-23	-100	-68	-63	0	-99	-14	-74	-68	-151	-74	493	-3487	-3782	-16038	-11774	-17224	-1707	-16708	12440	-14407	-6230	-10702	418	-14323	-7398	-10564	-21163
1.055833	-24	41	87	-58	-91	-33	16	-15	-18	8	-68	-64	-97	-14	-29	-57	-100	33	-86	-36	-105	-23	-99	-67	-65	0	-101	-13	-69	-68	-147	-74	106	-3374	-3835	-16018	-10815	-17318	-1558	-16782	13733	-14427	-6176	-10781	-985	-14317	-7315	-10661	-11580
1.056667	-25	44	89	-58	-110	-35	15	-17	-18	5	-74	-68	-96	-16	-31	-61	-99	33	-85	-33	-107	-22	-100	-69	-57	-4	-98	-17	-75	-48	-148	-75	138	-3266	-3886	-16002	-9447	-17405	-1403	-16840	15044	-14444	-6110	-10862	-2142	-14313	-7216	-10748	-12863
1.057500	-28	39	86	-62	-115	-39	12	-18	-22	4	-75	-62	-96	-29	-29	-57	-98	45	-83	-33	-103	-25	-99	-66	-59	-3	-97	-13	-69	-68	-147	-73	-265	-3157	-3920	-15997	-7694	-17476	-1237	-16878	16213	-14450	-6023	-10930	-2100	-14301	-7094	-10820	-15204
1.058333	-23	45	90	-56	-107	-34	13	-15	-16	6	-73	-64	-95	-14	-31	-58	-98	35	-82	-31	-103	-27	-101	-67	-63	0	-98	-13	-74	-74	-147	-74	-530	-3059	-3962	-16006	-5592	-17543	-1056	-16910	17118	-14458	-5926	-10973	-1061	-14300	-6967	-10882	-9009
1.059167	-26	17	87	-59	-64	-35	8	-17	-18	6	-72	-66	-95	-16	-30	-59	-99	34	-85	-33	-104	-26	-102	-68	-63	-4	-101	-16	-74	-73	-150	-75	-1227	-2967	-3993	-16028	-2650	-17608	-876	-16930	17600	-14473	-5818	-11067	1211	-14297	-6819	-10933	-10800
1.060000	-31	38	87	-61	-113	-38	10	-16	-19	3	-75	-66	-98	-19	-31	-63	-101	24	-86	-35	-109	-24	-101	-70	-81	-5	-101	-16	-73	-73	-153	-79	-2275	-2873	-4018	-16051	2036	-17664	-695	-16939	17452	-14483	-5699	-11124	3082	-14306	-6665	-10978	-14030
1.060833	-26	42	88	-59	-108	-38	12	-11	-18	4	-77	-65	-97	-18	-31	-60	-98	33	-86	-33	-105	-24	-101	-73	-65	-9	-102	-15	-73	-73	-148	-77	-349	-2804	-4038	-16074	4218	-17720	-532	-16935	17515	-14503	-5574	-11178	-1175	-14322	-6504	-11007	-11448
1.061667	-30	38	88	-60	-108	-38	13	-15	-16	2	-74	-66	-95	-16	-29	-62	-98	32	-85	-34	-111	-24	-99	-70	-64	1	-101	-15	-70	-69	-149	-78	-631	-2697	-4054	-16109	4933	-17772	-339	-16918	17397	-14528	-5439	-11227	-707	-14353	-6342	-11032	-4729
1.062500	-26	42	88	-60	-111	-35	0	-17	-18	2	-82	-65	-94	-16	-32	-60	-99	33	-85	-34	-103	-25	-100	-73	-65	-7	-101	-15	-74	-72	-148	-76	-1618	-2610	-4071	-16139	6711	-17833	-177	-16892	16773	-14568	-5306	-11274	793	-14399	-6179	-11053	-8332
1.063333	-28	38	86	-60	-108	-38	13	-15	-17	5	-75	-63	-93	-16	-32	-59	-100	33	-88	-34	-104	-23	-100	-70	-65	-5	-103	-15	-73	-69	-147	-76	-664	-2528	-4088	-16164	7431	-17890	-23	-16856	16029	-14616	-5172	-11308	1819	-14458	-6021	-11062	-8021
1.064167	-26	40	88	-61	-110	-39	10	-4	-21	2	-75	-67	-101	-21	-31	-61	-99	32	-88	-35	-108	-25	-101	-73	-65	-5	-101	-16	-73	-75	-150	-72	-914	-2442	-4108	-16180	7883	-17965	111	-16819	15028	-14680	-5042	-11345	1780	-14537	-5879	-11068	-2507
1.065000	-27	39	85	-60	-110	-38	12	-18	-19	3	-75	-65	-99	-18	-38	-65	-131	29	-97	-38	-108	-25	-105	-75	-67	-6	-101	-18	-77	-73	-155	-79	-1039	-2359	-4139	-16188	8202	-18048	225	-16774	13809	-14760	-4921	-11380	1811	-14624	-5763	-11073	-4397
1.065833	-30	37	85	-62	-112	-39	11	-19	-21	0	-65	-69	-99	-17	-34	-64	-100	32	-88	-35	-103	-26	-102	-73	-65	-5	-102	-18	-74	-73	-151	-75	182	-2272	-4167	-16181	6390	-18124	325	-16718	12773	-14851	-4812	-11412	-1086	-14722	-5632	-11071	-5786
1.066667	-26	37	84	-63	-113	-41	12	-18	-18	1	-75	-67	-100	-22	-35	-62	-101	32	-88	-40	-107	-27	-113	-72	-66	-3	-100	-21	-77	-70	-152	-77	-232	-2185	-4208	-16165	3091	-18255	399	-16661	11592	-14964	-4715	-11441	-819	-14826	-5536	-11071	4277
1.067500	-29	36	82	-64	-113	-39	9	-17	-22	0	-76	-68	-100	-22	-45	-63	-104	30	-90	-36	-105	-25	-100	-74	-67	-6	-101	-17	-77	-73	-155	-79	-366	-2094	-4264	-16132	1775	-18374	450	-16604	10040	-15083	-4632	-11466	1881	-14938	-5466	-11067	5435
1.068333	-27	36	86	-63	-113	-41	9	-16	-23	1	-76	-65	-98	-21	-35	-60	-101	29	-88	-36	-110	-26	-102	-66	-66	-4	-100	-15	-76	-70	-151	-77	-82	-2003	-4300	-16087	1153	-18510	489	-16542	8318	-15222	-4566	-11493	2847	-15066	-5409	-11061	-1265
1.069167	-25	40	92	-60	-108	-40	13	-15	-18	4	-72	-63	-99	-17	-34	-59	-99	34	-83	-31	-105	-23	-99	-66	-61	-3	-91	-16	-72	-69	-147	-105	-296	-1905	-4356	-16022	-215	-18657	507	-16482	6493	-15369	-4516	-11517	1017	-15147	-5379	-11055	7668
1.070000	-23	43	90	-57	-109	-33	13	-15	-16	5	-69	-61	-94	-14	-31	-60	-98	36	-82	-28	-103	-23	-100	-69	-64	0	-97	-12	-73	-67	-147	-73	153	-1810	-4416	-15949	-1850	-18816	500	-16424	4660	-15529	-4482	-11545	-646	-15247	-5373	-11052	8756
1.070833	-24	42	91	-57	-113	-36	17	-14	-15	4	-68	-63	-96	-16	-33	-60	-100	36	-84	-30	-105	-22	-98	-66	-64	0	-98	-13	-72	-65	-149	-75	11	-1717	-4482	-15872	-3536	-18980	478	-16373	2830	-15697	-4470	-11574	-1099	-15343	-5388	-11055	5695
1.071667	-24	41	88	-56	-108	-32	16	-14	-19	3	-69	-62	-94	-15	-29	-58	-99	36	-82	-28	-87	-22	-84	-66	-84	0	-96	-12	-73	-66	-146	-74	123	-1622	-4539	-15780	-5654	-19148	441	-16332	1103	-15869	-4471	-11605	-912	-15431	-5427	-11047	12918
1.072500	-24	41	90	-56	-108	-34	13	-15	-10	3	-73	-61	-90	-17	-31	-61	-99	33	-83	-31	-107	-22	-99	-68	-63	-3	-98	-15	-73	-69	-149	-49	163	-1530	-4598	-15686	-7612	-19317	390	-16300	-654	-16038	-4489	-11645	162	-15508	-5485	-11080	13425
1.073333	-26	40	86	-59	-109	-34	12	-17	-19	2	-76	-65	-100	-18	-33	-59	-102	33	-84	-32	-125	-27	-103	-69	-68	-6	-102	-15	-74	-72	-147	-77	-805	-1440	-4652	-15586	-7675	-19478	331	-16283	-2889	-16214	-4519	-11691	2037	-15575	-5563	-11105	10807
1.074167	-28	40	85	-60	-111	-45	10	-18	-19	5	-73	-68	-99	-18	-32	-61	-102	30	-85	-32	-105	-24	-101	-68	-65	0	-99	-15	-72	-69	-148	-76	705	-1353	-4673	-15481	-8553	-19627	265	-16266	-4798	-16378	-4554	-11735	-1986	-15633	-5646	-11131	12752
1.075000	-25	41	86	-57	-110	-33	12	-14	-22	2	-74	-65	-99	-16	-28	-51	-101	32	-79	-30	-103	-24	-100	-69	-67	-1	-99	-15	-74	-70	-144	-73	1459	-1270	-4719	-15375	-11183	-19764	196	-16273	-6000	-16543	-4604	-11789	-3011	-15682	-5745	-11174	18862
1.075833	-28	37	87	-59	-109	-31	17	9	-15	6	-70	-62	-97	-16	-29	-60	-99	34	-83	-30	-104	-21	-100	-68	-61	0	-91	-11	-73	-70	-144	-75	-46	-1187	-4735	-15274	-11069	-19879	126	-16287	-7457	-16674	-4652	-11844	-1114	-15731	-5852	-11228	17900
1.076667	-25	43	89	-56	-111	-33	13	-12	-19	5	-73	-66	-95	-13	-27	-56	-99	35	-81	-33	-101	-19	-99	-65	-59	0	-100	-16	-75	-68	-145	-72	953	-1116	-4730	-15174	-11076	-19971	60	-16316	-8790	-16804	-4711	-11918	15	-15775	-5969	-11296	16795
1.077500	-22	41	87	-56	-109	-23	15	-12	-15	15	-68	-60	-97	-14	-27	-55	-97	34	-80	-29	-102	-21	-96	-65	-63	2	-96	-11	-73	-69	-144	-72	712	-1057	-4708	-15072	-10503	-20039	-1	-16354	-9933	-16918	-4761	-11991	20	-15821	-6069	-11377	22071
1.078333	-24	43	92	-56	-107	-31	15	-13	-15	8	-69	-63	-95	-14	-27	-56	-98	37	-80	-24	-101	-18	-99	-65	-63	4	-96	-11	-73	-69	-146	-70	108	-987	-4662	-14991	-8710	-20081	-66	-16410	-11028	-17009	-4802	-12084	379	-15869	-6175	-11478	20072
1.079167	-28	19	87	-56	-110	-33	11	-16	-17	7	-73	-64	-94	-16	-27	-62	-98	33	-83	-31	-107	-22	-111	-70	-63	1	-109	-14	-73	-68	-149	-74	779	-934	-4599	-14910	-6859	-20104	-112	-16477	-11989	-17090	-4858	-12189	-1823	-15924	-6267	-11596	15886
1.080000	-27	42	89	-60	-110	-34	11	-14	-19	8	-74	-77	-100	-15	-30	-51	-99	34	-84	-30	-104	-23	-100	-67	-65	0	-100	-14	-74	-70	-149	-76	470	-882	-4511	-14834	-6428	-20089	-154	-16551	-12883	-17152	-4892	-12307	-2257	-15982	-6354	-11729	22638
1.080833	-28	40	85	-60	-111	-31	10	-14	-19	3	-73	-63	-99	-15	-29	-60	-103	34	-83	-32	-108	-23	-101	-68	-63	1	-103	-13	-75	-69	-146	-76	-115	-830	-4394	-14770	-4045	-20053	-167	-16629	-13955	-17188	-4916	-12440	616	-16049	-6418	-11878	25178
1.081667	-28	42	86	-59	-112	-34	9	-15	-21	5	-75	-68	-100	-19	-28	-59	-90	32	-83	-33	-108	-23	-103	-69	-66	-3	-101	-15	-80	-73	-152	-78	88	-785	-4262	-14715	-76	-19992	-172	-16710	-14997	-17217	-4925	-12589	2762	-16128	-6473	-12054	14790
1.082500	-30	39	86	-62	-133	-30	8	-15	-23	6	-75	-65	-97	-15	-29	-59	-99	33	-84	-30	-107	-24	-101	-69	-67	0	-100	-14	-74	-72	-148	-100	-564	-734	-4101	-14664	3721	-19909	-159	-16802	-16111	-17220	-4919	-12753	1970	-16206	-6498	-12240	18192
1.083333	-26	42	87	-58	-109	-32	11	-14	-22	5	-74	-62	-98	-19	-29	-62	-103	39	-83	-31	-104	-22	-101	-69	-63	0	-99	-13	-76	-72	-148	-77	-231	-687	-3922	-14628	6825	-19810	-113	-16890	-17209	-17218	-4890	-12928	460	-16293	-6507	-12449	19068
1.084167	-29	43	84	-60	-109	-35	10	-14	-19	3	-74	-63	-96	-16	-27	-59	-100	32	-84	-30	-103	-23	-101	-70	-65	-3	-96	-17	-73	-69	-146	-76	-231	-637	-3726	-14600	9196	-19695	-68	-16981	-18368	-17200	-4848	-13122	-44	-16386	-6492	-12677	11333
1.085000	-29	39	85	-59	-110	-33	11	6	-18	5	-74	-43	-99	-17	-30	-58	-101	34	-84	-30	-102	-25	-99	-70	-64	0	-98	-12	-75	-75	-150	-79	-225	-592	-3513	-14584	10315	-19573	3	-17065	-19540	-17175	-4788	-13324	-29	-16478	-6456	-12919	12652
1.085833	-24	40	87	-61	-109	-34	10	-16	-21	3	-74	-66	-97	-15	-29	-60	-102	34	-87	-31	-104	-23	-101	-72	-59	-4	-100	-12	-74	-68	-148	-77	-239	-544	-3293	-14584	10271	-19448	99	-17147	-20599	-17145	-4710	-13536	654	-16576	-6396	-13181	11469
1.086667	-30	38	86	-59	-111	-34	10	-17	-17	5	-75	-66	-97	-18	-31	-60	-101	30	-88	-32	-104	-24	-102	-68	-65	-1	-100	-14	-76	-72	-151	-77	-1299	-499	-3071	-14592	10534	-19317	212	-17225	-21878	-17111	-4614	-13754	3062	-16666	-6322	-13462	5547
1.087500	-30	19	84	-60	-112	-34	10	-18	-23	2	-75	-64	-97	-16	-29	-59	-103	33	-84	-32	-107	-23	-100	-58	-65	-3	-100	-24	-79	-74	-150	-77	-427	-453	-2841	-14615	9644	-19190	338	-17300	-22993	-17074	-4509	-13973	690	-16754	-6230	-13744	2499
1.088333	-29	37	84	-60	-113	-35	10	-14	-19	5	-80	-65	-102	-17	-30	-57	-103	33	-88	-32	-105	-24	-102	-67	-66	0	-97	-12	-74	-72	-146	-76	1193	-414	-2612	-14656	4704	-19060	491	-17371	-23233	-17032	-4385	-14188	-2423	-16829	-6120	-14035	5327
1.089167	-24	40	87	-59	-107	-32	11	-14	-19	3	-73	-65	-95	-15	-28	-57	-96	38	-88	-34	-104	-22	-97	-67	-63	1	-97	-16	-73	-66	-144	-74	-643	-374	-2391	-14702	967	-18946	657	-17434	-23662	-16997	-4256	-14399	-1170	-16893	-6001	-14341	4626
1.090000	-27	39	85	-61	-110	-34	7	-14	-19	5	-73	-68	-95	-16	-30	-58	-102	35	-85	-34	-108	-21	-99	-70	-65	0	-98	-14	-72	-70	-149	-85	177	-354	-2179	-14772	-3790	-18842	829	-17498	-23964	-16958	-4124	-14602	-535	-16951	-5881	-14645	-2337
1.090833	-25	39	84	-61	-113	-35	10	-15	-23	2	-75	-65	-101	-17	-30	-57	-101	35	-83	-33	-108	-27	-98	-67	-65	0	-72	-14	-72	-69	-147	-75	6	-327	-1990	-14846	-8199	-18743	1016	-17551	-24055	-16925	-3988	-14790	-16	-16990	-5748	-14947	1003
1.091667	-27	40	86	-62	-111	-33	12	-13	-25	5	-47	-63	-103	-15	-28	-57	-98	36	-83	-38	-104	-23	-98	-66	-61	1	-96	-15	-70	-67	-145	-73	-415	-311	-1816	-14928	-11979	-18660	1204	-17607	-24007	-16888	-3853	-14964	300	-17014	-5614	-15246	1212
1.092500	-23	40	89	-59	-109	-33	12	-12	-17	5	-72	-63	-99	-15	-30	-55	-100	35	-83	-33	-102	-19	-98	-46	-65	0	-97	-8	-75	-69	-147	-73	110	-308	-1659	-15040	-15443	-18581	1391	-17657	-23713	-16853	-3719	-15122	-1652	-17028	-5492	-15535	-4389
1.093333	-24	40	89	-60	-109	-36	10	-13	-13	5	-73	-63	-88	-16	-31	-58	-101	35	-85	-32	-105	-22	-102	-67	-63	-1	-97	-12	-73	-68	-147	-75	40	-309	-1521	-15149	-20393	-18518	1574	-17707	-23003	-16816	-3594	-15258	-3127	-17023	-5367	-15812	-1092
1.094167	-28	42	88	-59	-110	-36	10	-13	-19	6	-73	-63	-96	-15	-32	-57	-99	36	-80	-31	-103	-21	-99	-66	-63	0	-98	-14	-75	-68	-148	-72	-845	-315	-1410	-15269	-23378	-18456	1759	-17750	-22532	-16780	-3462	-15372	-507	-17001	-5253	-16070	5809
1.095000	-27	39	91	-84	-109	-38	10	-14	-22	5	-73	-62	-97	-14	-30	-57	-99	34	-83	-30	-104	-19	-100	-67	-61	0	-97	-12	-77	-67	-147	-69	-701	-327	-1317	-15394	-23447	-18408	1928	-17795	-22033	-16734	-3376	-15465	2314	-16966	-5150	-16307	-3030
1.095833	-27	44	90	-58	-108	-34	13	-12	-17	6	-69	-63	-96	-14	-29	-58	-99	36	-82	-25	-103	-17	-100	-66	-63	0	-98	-13	-70	-67	-146	-73	-1521	-339	-1248	-15522	-22046	-18358	2088	-17835	-21615	-16688	-3283	-15539	2168	-16920	-5060	-16519	-869
1.096667	-24	41	91	-56	-103	-34	11	-13	-19	7	-69	-61	-96	-8	-27	-55	-97	37	-79	-30	-107	-21	-98	-66	-63	0	-96	-11	-72	-67	-146	-72	-1578	-354	-1199	-15658	-20432	-18316	2231	-17877	-21229	-16633	-3208	-15598	325	-16859	-4975	-16707	5834
1.097500	-24	42	94	-61	-105	-33	16	-11	-16	6	-70	-61	-94	-12	-30	-59	-97	35	-84	-28	-102	-17	-98	-64	-62	-3	-96	-12	-64	-66	-143	-73	-1650	-374	-1170	-15785	-18071	-18260	2354	-17913	-20748	-16563	-3139	-15631	-354	-16784	-4903	-16884	-559
1.098333	-28	45	91	-55	-109	-33	12	7	-18	5	-73	-74	-94	-15	-28	-59	-97	35	-83	-32	-107	-19	-100	-68	-66	-5	-101	-13	-72	-72	-149	-57	-1885	-386	-1167	-15918	-15241	-18210	2462	-17955	-20311	-16488	-3089	-15657	39	-16698	-4843	-17001	997
1.099167	-28	39	88	-57	-113	-36	10	-15	-22	3	-73	-66	-98	-17	-28	-60	-100	33	-77	-32	-86	-21	-99	-68	-64	0	-101	-14	-74	-72	-147	-76	-1915	-401	-1175	-16041	-12170	-18143	2551	-17988	-19842	-16384	-3040	-15663	1229	-16597	-4787	-17095	6011
1.100000	-27	38	89	-60	-109	-38	9	-13	-8	1	-77	-67	-99	-16	-32	-61	-102	32	-85	-33	-109	-22	-100	-72	-68	-5	-104	-15	-69	-74	-150	-77	-2798	-405	-1201	-16151	-7735	-18063	2621	-18016	-19794	-16268	-3004	-15660	3645	-16481	-4732	-17165	2894
1.100833	-26	39	89	-59	-110	-35	10	-15	-17	5	-74	-66	-97	-16	-32	-61	-103	32	-86	-35	-107	-22	-100	-70	-63	16	-101	-15	-76	-72	-147	-75	-2774	-411	-1242	-16272	-2543	-17968	2686	-18041	-20243	-16125	-2970	-15644	2364	-16346	-4674	-17200	957
1.101667	-27	40	90	-58	-108	-33	12	-14	-23	24	-76	-65	-96	-22	-31	-59	-102	32	-82	-32	-104	-23	-98	-70	-65	-3	-101	-16	-76	-70	-147	-76	-586	-409	-1293	-16373	-1068	-17851	2738	-18061	-19882	-15960	-2936	-15621	-1507	-16194	-4613	-17211	5751
1.102500	-27	38	93	-60	-109	-33	11	-15	-19	5	-73	-64	-96	-15	-32	-60	-100	33	-85	-30	-110	-22	-101	-48	-65	-4	-100	-12	-74	-72	-146	-74	-2368	-411	-1361	-16466	1335	-17720	2778	-18072	-19601	-15768	-2903	-15594	388	-16025	-4547	-17193	10037
1.103333	-27	41	90	-57	-111	-34	21	-17	-17	5	-79	-63	-102	-16	-31	-58	-101	35	-84	-33	-107	-23	-100	-70	-65	-1	-100	-15	-76	-73	-145	-76	-1842	-407	-1446	-16555	3435	-17543	2818	-18081	-19487	-15553	-2865	-15567	1215	-15835	-4469	-17147	4644
1.104167	-25	41	91	-58	-111	-34	10	-13	-18	7	-70	-64	-96	-16	-31	-58	-99	35	-84	-31	-109	-18	-99	-70	-63	0	-98	-12	-74	-72	-146	-74	-1364	-402	-1526	-16629	5186	-17362	2855	-18084	-19319	-15304	-2818	-15537	1733	-15629	-4383	-17085	8326
1.105000	-36	42	90	-58	-107	-31	11	-15	-14	10	-69	-64	-97	-15	-31	-59	-98	36	-85	-30	-104	-19	-100	-70	-59	-1	-97	-13	-75	-68	-147	-77	-1857	-401	-1625	-16700	6679	-17138	2900	-18085	-18963	-15034	-2765	-15511	1395	-15395	-4280	-17009	11103
1.105833	-28	40	90	-57	-110	-34	12	-15	-21	2	-73	-63	-96	-16	-30	-60	-101	26	-83	-32	-108	-23	-101	-72	-66	0	-99	-15	-74	-70	-147	-76	-1323	-397	-1728	-16765	8017	-16892	2950	-18082	-18410	-14743	-2700	-15489	-163	-15139	-4167	-16913	7339
1.106667	-30	39	86	-59	-115	-36	23	-18	-24	4	-79	-66	-124	-17	-36	-65	-104	32	-86	-35	-110	-24	-103	-73	-68	-5	-102	-18	-78	-77	-152	-79	-146	-397	-1833	-16826	6918	-16618	3012	-18076	-17385	-14429	-2624	-15472	-2300	-14869	-4031	-16814	9370
1.107500	-25	37	82	-64	-117	-40	9	-21	-25	1	-76	-68	-100	-17	-33	-61	-107	33	-90	-38	-110	-30	-103	-75	-70	-6	-101	-17	-66	-74	-148	-76	-637	-396	-1947	-16878	6291	-16303	3093	-18065	-16619	-14093	-2524	-15454	68	-14572	-3888	-16702	18061
1.108333	-31	37	87	-58	-111	-35	11	-12	-48	2	-74	-64	-100	-17	-31	-63	-108	33	-85	-32	-107	-23	-99	-73	-65	-3	-101	-17	-76	-84	-152	-78	-56	-393	-2050	-16927	7266	-15963	3194	-18057	-15449	-13736	-2409	-15441	2659	-14262	-3733	-16595	10979
1.109167	-24	42	90	-58	-105	-33	10	-15	-17	6	-73	-63	-96	-17	-28	-63	-97	35	-55	-28	-103	-22	-98	-69	-65	-4	-97	-13	-73	-68	-147	-73	-109	-386	-2154	-16975	8420	-15595	3314	-18074	-14008	-13370	-2282	-15433	2149	-13940	-3569	-16486	10075
1.110000	-25	44	88	-58	-107	-33	13	-27	-14	8	-73	-64	-95	-11	-28	-58	-99	33	-82	-29	-104	-19	-98	-66	-66	-1	-96	-13	-77	-68	-145	-73	115	-377	-2257	-17020	8860	-15208	3450	-18055	-12447	-12999	-2135	-15436	-58	-13597	-3407	-16392	17327
1.110833	-26	42	89	-58	-109	-31	16	-15	-21	7	-70	-64	-95	-13	-29	-60	-97	21	-81	-31	-102	-19	-97	-70	-63	1	-98	-13	-72	-69	-148	-73	431	-382	-2342	-17070	9184	-14809	3603	-18062	-10517	-12629	-1981	-15446	-633	-13256	-3240	-16298	11689
1.111667	-25	41	89	-58	-108	-34	0	-12	-17	1	-73	-61	-94	-13	-27	-57	-98	34	-82	-32	-100	-17	-96	-68	-64	0	-97	-12	-70	-67	-147	-73	413	-379	-2423	-17128	9534	-14392	3766	-18078	-8427	-12265	-1816	-15460	-289	-12911	-3091	-16226	11731
1.112500	-24	39	89	-59	-108	-32	13	-15	-19	7	-73	-64	-95	-14	-28	-57	-102	37	-82	-31	-100	-19	-97	-65	-62	0	-99	-14	-70	-68	-148	-73	645	-369	-2495	-17172	9733	-13972	3940	-18108	-5988	-11910	-1645	-15484	-35	-12581	-2947	-16172	14785
1.113333	-26	40	88	-60	-107	-44	7	-14	-15	8	-72	-63	-97	-13	-27	-59	-99	35	-82	-31	-104	-18	-101	-66	-64	0	-97	-14	-74	-68	-146	-72	197	-362	-2559	-17232	10837	-13549	4128	-18148	-3402	-11575	-1470	-15513	1446	-12255	-2820	-16135	10289
1.114167	-26	42	86	-57	-111	-33	11	-13	-19	7	-74	-66	-99	-14	-28	-58	-100	35	-84	-32	-101	-21	-100	-66	-63	0	-97	-15	-75	-72	-147	-72	-383	-353	-2600	-17288	13616	-13133	4310	-18205	-1081	-11266	-1295	-15547	1924	-11959	-2714	-16118	7810
1.115000	-26	39	88	-59	-112	-62	10	-14	-21	6	-75	-65	-99	-14	-29	-59	-102	34	-87	-36	-110	-19	-103	-69	-66	0	-102	-17	-74	-72	-150	-86	1885	-343	-2642	-17353	13809	-12738	4486	-18271	2101	-10976	-1132	-15589	-2342	-11676	-2635	-16129	8251
1.115833	-27	41	86	-61	-111	-34	11	-15	-19	6	-76	-68	-97	-17	-30	-57	-100	56	-87	-30	-104	-18	-101	-67	-65	0	-98	-16	-75	-69	-150	-75	851	-328	-2657	-17414	14746	-12355	4657	-18350	5442	-10720	-971	-15634	-1109	-11424	-2590	-16150	10877
1.116667	-27	38	87	-59	-111	-31	11	-13	-22	17	-75	-63	-88	-14	-27	-58	-102	37	-85	-32	-108	-21	-101	-68	-66	0	-97	-14	-73	-69	-150	-75	706	-318	-2675	-17482	16628	-11999	4805	-18446	8579	-10495	-830	-15686	-212	-11205	-2555	-16205	4100
1.117500	-25	43	89	-57	-109	-31	13	-11	-15	9	-72	-62	-96	-11	-29	-57	-97	37	-83	-27	-111	-16	-99	-28	-47	3	-98	-14	-72	-69	-146	-72	1337	-305	-2677	-17549	18123	-11674	4929	-18555	11832	-10308	-706	-15746	798	-11021	-2558	-16274	3058
1.118333	-22	44	91	-57	-104	-33	13	3	-17	8	-70	-62	-95	-10	-27	-57	-98	36	-82	-29	-103	-21	-101	-65	-66	1	-98	-12	-70	-72	-146	-68	855	-299	-2687	-17614	20187	-11389	5023	-18681	15256	-10158	-606	-15810	901	-10879	-2598	-16374	3490
1.119167	-23	40	91	-59	-110	-33	11	-13	-19	4	-70	-64	-97	-8	-30	-62	-103	36	-83	-34	-105	-22	-100	-68	-67	-1	-99	-12	-76	-70	-150	-79	859	-300	-2659	-17689	23428	-11140	5087	-18817	18517	-10064	-539	-15884	474	-10780	-2675	-16495	-2629
1.120000	-26	39	94	-65	-109	-38	8	-17	-21	1	-72	-65	-98	-15	-30	-61	-103	34	-84	-32	-109	-22	-101	-73	-65	-4	-99	-13	-72	-69	-156	-63	1869	-301	-2640	-17764	25026	-10934	5108	-18968	22011	-9979	-501	-15962	-2108	-10722	-2778	-16628	-6960
1.120833	-25	41	87	-59	-108	-33	10	-13	-16	5	-72	-65	-94	-15	-30	-60	-104	33	-90	-32	-107	-18	-100	-68	-63	-1	-100	-14	-74	-69	-149	-77	1006	-309	-2614	-17836	26145	-10771	5101	-19126	25344	-9940	-497	-16046	-792	-10697	-2908	-16785	-1209
1.121667	-25	40	88	-52	-105	-34	12	-13	-17	4	-87	-63	-96	-13	-30	-59	-98	36	-83	-32	-102	-21	-99	-70	-66	-6	-102	-12	-73	-69	-147	-72	1089	-335	-2583	-17902	28884	-10650	5047	-19298	28444	-9936	-528	-16142	2020	-10717	-3078	-16955	-7939
1.122500	-27	39	85	-60	-112	-35	10	-15	-18	3	-73	-64	-96	-14	-32	-60	-102	33	-80	-31	-109	-25	-99	-49	-66	-1	-102	-14	-75	-70	-149	-80	928	-354	-2546	-17974	31197	-10580	4951	-19475	31315	-9962	-586	-16245	2755	-10771	-3265	-17141	-17399
1.123333	-27	39	85	-59	-109	-36	9	-17	-19	2	-86	-67	-99	-15	-31	-62	-102	32	-87	-33	-108	-24	-102	-73	-68	-6	-105	-17	-75	-72	-150	-83	623	-389	-2496	-18042	31111	-10546	4815	-19670	32767	-10019	-704	-16358	986	-10858	-3476	-17339	-13468
1.124167	-29	33	82	-61	-110	-39	8	-17	-18	1	-75	-66	-98	-32	-32	-62	-96	33	-87	-46	-108	-24	-100	-73	-64	-1	-100	-15	-74	-72	-148	-76	885	-431	-2461	-18108	30465	-10550	4663	-19862	32767	-10093	-847	-16473	-392	-10970	-3702	-17545	-18912
1.125000	-29	37	88	-60	-108	-32	12	-16	-16	1	-74	-69	-96	-14	-31	-61	-100	33	-88	-32	-107	-23	-100	-69	-62	-6	-105	-12	-74	-70	-142	-77	1074	-486	-2413	-18171	30274	-10589	4443	-20061	32764	-10196	-1025	-16601	-814	-11109	-3944	-17761	-25177
1.125833	-26	36	85	-61	-112	-35	11	-17	-17	2	-72	-66	-99	-16	-32	-61	-103	26	-86	-78	-107	-23	-100	-70	-66	0	-102	-16	-75	-70	-147	-79	1411	-544	-2364	-18231	29799	-10657	4203	-20264	32767	-10306	-1219	-16738	-497	-11266	-4201	-17986	-23694
1.126667	-25	37	85	-61	-110	-39	7	-17	-21	-8	-76	-70	-99	-18	-32	-62	-104	33	-87	-32	-108	-26	-101	-70	-65	-4	-103	-17	-78	-73	-148	-79	1026	-639	-2314	-18292	29078	-10753	3940	-20471	32767	-10435	-1485	-16882	1061	-11443	-4461	-18215	-27684
1.127500	4	38	85	-62	-111	-40	7	-19	-19	1	-77	-67	-97	-17	-32	-62	-100	32	-87	-35	-119	-26	-103	-69	-67	0	-100	-15	-78	-70	-151	-78	69	-692	-2265	-18346	27509	-10872	3651	-20680	32767	-10577	-1753	-17031	2285	-11622	-4724	-18455	-32604
1.128333	-28	40	84	-61	-118	-36	10	-18	-29	2	-75	-68	-98	-17	-31	-62	-100	32	-85	-35	-107	-24	-102	-69	-64	0	-101	-18	-78	-69	-149	-88	2056	-774	-2219	-18398	22629	-11007	3337	-20884	32767	-10721	-2047	-17188	-2644	-11812	-4986	-18679	-32694
1.129167	-24	41	87	-61	-111	-35	11	-13	-15	4	-70	-63	-97	-12	-29	-62	-103	33	-87	-30	-107	-24	-101	-68	-61	-3	-98	-14	-73	-67	-146	-74	1975	-860	-2172	-18442	15795	-11157	3008	-21090	32767	-10869	-2357	-17345	-2988	-12002	-5241	-18909	-32720
1.130000	2	43	88	-75	-108	-32	16	-13	-14	5	-69	-62	-95	-12	-28	-62	-96	36	-84	-30	-100	-19	-99	-68	-57	1	-97	-12	-72	-68	-147	-77	991	-949	-2130	-18488	9270	-11317	2664	-21282	32643	-11023	-2686	-17510	-2169	-12200	-5496	-19140	-32702
1.130833	-23	42	86	-58	-109	-33	11	-16	-16	5	-73	-64	-92	-15	-29	-60	-86	35	-88	-32	-104	-23	-103	-72	-64	0	-99	-14	-72	-69	-150	-76	1837	-1043	-2102	-18533	2106	-11486	2310	-21471	32209	-11180	-3028	-17671	-1405	-12397	-5746	-19370	-32706
1.131667	-26	39	87	-58	-108	-30	10	-15	-18	2	-68	-64	-96	-16	-31	-63	-103	27	-87	-34	-104	-22	-99	-69	-65	-1	-101	-16	-72	-72	-149	-79	1434	-1145	-2085	-18574	-4547	-11662	1951	-21648	31808	-11344	-3377	-17837	-1670	-12594	-5990	-19590	-32546
1.132500	-28	39	84	-63	-112	-35	9	-21	-22	1	-75	-69	-97	-14	-28	-57	-98	32	-90	-32	-105	-22	-99	-68	-67	-1	-102	-15	-74	-72	-147	-78	773	-1223	-2080	-18609	-10193	-11841	1586	-21809	31425	-11502	-3731	-17993	-1988	-12785	-6219	-19798	-32060
1.133333	-26	40	58	-62	-114	-34	15	0	-16	2	-74	-66	-97	-15	-27	-63	-101	29	-90	-38	-101	-22	-100	-69	-64	0	-104	-15	-74	-72	-154	-76	1400	-1308	-2090	-18637	-16472	-12027	1216	-21949	31025	-11661	-4086	-18144	-5143	-12975	-6446	-19999	-31682
1.134167	-24	39	90	-61	-108	-33	11	-16	-22	0	-75	-64	-94	-13	-29	-72	-98	35	-85	-29	-103	-23	-99	-70	-64	0	-102	-15	-70	-70	-148	-78	708	-1378	-2109	-18659	-22854	-12219	844	-22063	30674	-11821	-4453	-18284	-4811	-13165	-6662	-20180	-31281
1.135000	-26	38	85	-62	-105	-36	8	-14	-14	3	-73	-66	-97	-15	-28	-61	-96	32	-88	-35	-104	-19	-98	-64	-60	-12	-100	-15	-66	-70	-148	-76	193	-1443	-2153	-18681	-26017	-12406	484	-22159	30270	-11984	-4790	-18404	-1873	-13346	-6878	-20349	-30885
1.135833	-24	42	88	-60	-108	-31	12	-15	-16	2	-74	-66	-104	-13	-28	-58	-99	32	-84	-51	-102	-19	-99	-67	-64	1	-99	-15	-72	-69	-147	-77	82	-1492	-2212	-18686	-26852	-12602	121	-22215	29898	-12149	-5134	-18518	-639	-13531	-7090	-20496	-30510
1.136667	-27	42	88	-77	-110	-33	8	-13	-17	4	-73	-64	-96	-13	-27	-58	-101	35	-84	-32	-107	-22	-97	-67	-64	1	-97	-14	-73	-68	-147	-76	-345	-1531	-2296	-18698	-26951	-12818	-231	-22246	29533	-12318	-5474	-18604	-1970	-13714	-7299	-20624	-30120
1.137500	-23	46	90	-58	-107	-32	15	-11	-12	5	-69	-64	-94	-11	-27	-57	-99	37	-82	-41	-103	-17	-96	-66	-60	5	-97	-11	-70	-68	-146	-75	-310	-1551	-2389	-18693	-26302	-13010	-580	-22236	29170	-12493	-5808	-18675	-3356	-13899	-7514	-20721	-29754
1.138333	-21	44	91	-59	-102	-40	11	-11	-12	8	-70	-63	-94	-11	-26	-59	-99	38	-81	-30	-102	-22	-99	-67	-62	-8	-98	-11	-70	-69	-145	-72	-802	-1563	-2512	-18685	-24826	-13231	-928	-22192	28811	-12666	-6136	-18726	-3595	-14082	-7724	-20799	-29386
1.139167	-22	42	91	-59	-110	-34	13	-12	-15	5	-73	-65	-98	-17	-23	-58	-99	37	-86	-34	-103	-22	-100	-70	-64	0	-102	-15	-75	-70	-151	-76	-889	-1560	-2657	-18677	-22988	-13469	-1269	-22113	28453	-12853	-6480	-18756	-2987	-14272	-7945	-20845	-29023
1.140000	-27	37	86	-62	-110	-39	7	-15	-21	1	-76	-66	-100	-17	-31	-63	-103	33	-87	-35	-109	-25	-103	-74	-73	-3	-103	-17	-76	-72	-156	-94	-1200	-1546	-2821	-18663	-20693	-13707	-1610	-21992	28106	-13039	-6779	-18765	-1458	-14462	-8170	-20854	-28668
1.140833	-27	38	84	-63	-114	-39	8	-17	-22	2	-74	-67	-101	-19	-32	-59	-101	29	-87	-33	-104	-27	-101	-70	-64	1	-99	-16	-75	-70	-151	-80	-2447	-1510	-3000	-18640	-16775	-13959	-1938	-21823	27768	-13207	-7089	-18750	753	-14647	-8398	-20832	-28307
1.141667	-24	36	89	-58	-109	-35	10	-13	-18	5	-76	-66	-96	-12	-30	-59	-98	35	-85	-32	-104	-24	-102	-73	-63	0	-100	-14	-74	-67	-147	-77	-1026	-1475	-3194	-18616	-13763	-14227	-2270	-21618	27425	-13417	-7400	-18715	-2902	-14837	-8636	-20768	-27956
1.142500	-27	37	90	-60	-109	-36	11	-14	-17	6	-74	-66	-97	-16	-30	-78	-95	34	-83	-10	-105	-22	-100	-70	-64	0	-100	-16	-74	-69	-151	-77	-576	-1427	-3404	-18592	-13217	-14506	-2599	-21374	27095	-13610	-7707	-18666	-3841	-15029	-8881	-20673	-27615
1.143333	-25	40	90	-60	-109	-33	11	-16	-24	5	-74	-67	-96	-12	-30	-59	-98	33	-84	-32	-105	-24	-100	-70	-64	-5	-101	-14	-66	-70	-146	-76	-2125	-1371	-3629	-18562	-11207	-14800	-2937	-21092	26757	-13812	-8013	-18595	-2060	-15222	-9129	-20535	-26510
1.144167	-26	37	88	-58	-109	-35	13	-16	-19	6	-72	-81	-97	-14	-30	-58	-103	34	-85	-31	-104	-23	-102	-68	-63	0	-99	-15	-72	-69	-149	-77	-1024	-1320	-3864	-18534	-10223	-15101	-3277	-20769	26446	-14008	-8293	-18510	-971	-15414	-9392	-20361	-21800
1.145000	-23	36	89	-58	-109	-35	12	-14	-22	3	-74	-65	-96	-16	-29	-57	-101	35	-83	-31	-101	-23	-99	-70	-65	-1	-100	-6	-75	-69	-148	-75	-1173	-1266	-4105	-18512	-9261	-15418	-3620	-20419	26126	-14211	-8615	-18416	-368	-15610	-9652	-20148	-18470
1.145833	-26	36	85	-58	-107	-34	12	-15	-13	4	-74	-63	-96	-15	-25	-58	-100	32	-86	-31	-102	-25	-100	-70	-64	-1	-99	-13	-74	-69	-149	-75	-1290	-1223	-4353	-18491	-8117	-15738	-3968	-20036	25822	-14411	-8914	-18306	441	-15800	-9924	-19902	-15147
1.146667	-26	37	86	-42	-110	-35	10	-16	-18	10	-77	-66	-97	-17	-29	-59	-101	34	-87	-32	-103	-22	-100	-72	-65	-4	-103	-16	-75	-73	-149	-75	-375	-1188	-4604	-18473	-7934	-16064	-4324	-19627	25514	-14610	-9208	-18185	-1785	-15991	-10198	-19622	-13146
1.147500	-29	35	86	-59	-111	-38	11	-17	-17	5	-75	-66	-97	-19	-31	-62	-105	28	-85	-36	-107	-22	-101	-70	-65	-1	-102	-17	-77	-74	-149	-77	-465	-1153	-4853	-18458	-9691	-16388	-4682	-19191	25213	-14812	-9498	-18041	-2167	-16176	-10478	-19320	-4905
1.148333	-25	35	86	-60	-133	-40	10	-16	-22	2	-76	-69	-99	-18	-30	-62	-103	29	-87	-38	-105	-25	-102	-73	-67	8	-105	-17	-80	-74	-151	-78	-719	-1140	-5097	-18444	-10161	-16705	-5053	-18728	24922	-15013	-9784	-17904	536	-16360	-10759	-18970	3843
1.149167	-26	36	84	-62	-112	-38	10	-15	-18	4	-79	-59	-97	-17	-28	-64	-98	36	-85	-32	-104	-25	-98	-69	-61	0	-97	-13	-73	-69	-147	-76	-342	-1128	-5332	-18437	-9660	-17013	-5396	-18250	24626	-15202	-10062	-17739	2019	-16529	-11032	-18599	129
1.150000	-32	40	87	-59	-100	-35	12	-13	-15	6	-70	-63	-96	-15	-27	-56	-95	35	-84	-31	-101	-23	-98	-69	-64	1	-100	-15	-76	-72	-146	-75	-666	-1136	-5561	-18432	-9499	-17308	-5791	-17744	24336	-15394	-10330	-17567	964	-16699	-11314	-18209	7942
1.150833	-24	40	87	-59	-112	-34	11	-12	-19	5	-72	-62	-95	-17	-27	-58	-111	16	-84	-32	-107	-25	-100	-70	-62	0	-99	-12	-74	-67	-148	-75	-79	-1157	-5781	-18435	-10039	-17588	-6162	-17232	24046	-15578	-10589	-17382	-142	-16857	-11583	-17800	16225
1.151667	-28	39	88	-57	-98	22	12	-14	-17	5	-69	-61	-97	-19	-31	-57	-100	34	-82	-31	-103	-24	-100	-70	-62	0	-99	-13	-79	-73	-142	-78	-77	-1194	-5987	-18441	-10859	-17840	-6531	-16708	23766	-15763	-10837	-17179	-354	-17006	-11860	-17377	15727
1.152500	-25	40	86	-58	-113	-36	11	-14	-18	5	-72	-65	-97	-17	-30	-57	-100	34	-79	-35	-104	-27	-101	-72	-65	0	-102	-11	-73	-69	-147	-77	-21	-1238	-6177	-18455	-12019	-18074	-6900	-16184	23423	-15942	-11072	-16962	-160	-17145	-12121	-16949	22173
1.153333	-25	40	88	-58	-111	-35	15	-13	-21	5	-72	-63	-96	-16	-30	-60	-101	34	-84	-32	-104	-23	-100	-73	-63	0	-100	-13	-82	-46	-152	-78	300	-1290	-6348	-18473	-13120	-18280	-7260	-15646	21074	-16110	-11304	-16732	629	-17280	-12371	-16517	28018
1.154167	-25	40	87	-57	-108	-36	12	-15	-21	5	-69	-61	-98	-15	-30	-57	-121	37	-84	-32	-105	-22	-102	-70	-63	-1	-99	-15	-72	-72	-148	-78	-830	-1344	-6501	-18514	-12686	-18451	-7619	-15102	14019	-16287	-11520	-16483	2899	-17394	-12609	-16084	28426
1.155000	-28	47	85	-56	-111	-35	12	-12	-19	5	-70	-63	-96	-14	-31	-59	-99	34	-85	-31	-102	-39	-102	-69	-63	0	-99	-12	-74	-72	-147	-76	-79	-1406	-6635	-18529	-12155	-18594	-7967	-14593	8168	-16420	-11725	-16225	454	-17500	-12835	-15643	28828
1.155833	-26	41	86	-60	-113	-34	11	-13	-17	2	-70	-58	-98	-13	-31	-57	-101	34	-84	-35	-104	-21	-100	-72	-65	0	-102	-13	-72	-69	-148	-75	1497	-1465	-6749	-18564	-14262	-18702	-8310	-14078	4856	-16559	-11919	-15954	-1933	-17593	-13039	-15247	31853
1.156667	-27	39	85	-63	-110	-46	10	-21	-16	3	-75	-63	-97	-14	-30	-58	-102	32	-88	-34	-108	-22	-102	-72	-66	-3	-100	-14	-74	-65	-146	-79	-470	-1523	-6837	-18612	-14045	-18783	-8638	-13586	377	-16684	-12106	-15668	355	-17675	-13227	-14850	32767
1.157500	-28	40	86	-58	-110	-34	11	-14	-19	1	-74	-64	-96	-14	-30	-59	-98	24	-83	-31	-103	-30	-100	-70	-63	0	-99	-11	-70	-66	-147	-73	383	-1568	-6913	-18657	-13940	-18829	-8957	-13105	-3693	-16792	-12286	-15370	1913	-17738	-13389	-14465	32615
1.158333	-32	41	88	-59	-108	-39	13	-10	-15	6	-72	-64	-93	-11	-28	-59	-99	36	-83	-33	-103	-19	-99	-69	-63	1	-98	-13	-86	-64	-145	-77	263	-1613	-6966	-18715	-13185	-18847	-9268	-12659	-7604	-16883	-12459	-15069	3231	-17796	-13526	-14112	32767
1.159167	-24	39	88	-61	-110	-32	13	-13	-25	1	-70	-69	-99	-15	-29	-60	-98	33	-84	-35	-105	-21	-102	-70	-66	0	-101	-16	-73	-70	-147	-77	-172	-1649	-7001	-18775	-11602	-18841	-9572	-12244	-11642	-16960	-12630	-14767	3935	-17840	-13645	-13785	32767
1.160000	-26	74	86	-63	-107	-33	12	-15	-18	1	-70	-65	-94	-17	-31	-60	-100	32	-87	-36	-105	-22	-102	-73	-65	-1	-99	-14	-59	-73	-148	-78	261	-1675	-7018	-18853	-9421	-18806	-9857	-11866	-15582	-17012	-12797	-14459	1860	-17868	-13736	-13479	32767
1.160833	-25	42	87	-58	-108	-32	11	-15	-22	4	-73	-74	-99	-10	-30	-60	-101	36	-85	-33	-107	-22	-100	-69	-66	0	-99	-15	-77	-74	-149	-76	337	-1688	-7019	-18924	-9293	-18744	-10128	-11529	-19213	-17046	-12966	-14155	58	-17883	-13804	-13192	32767
1.161667	-28	41	88	-63	-113	-32	21	-12	-19	6	-73	-66	-98	-13	-28	-58	-101	36	-86	-34	-107	-19	-101	-69	-62	-3	-101	-13	-70	-68	-151	-76	-398	-1699	-7006	-19004	-7796	-18666	-10391	-11242	-22986	-17052	-13133	-13852	2489	-17881	-13848	-12936	32767
1.162500	-25	38	89	-59	-111	-34	15	-15	-17	5	-73	-76	-99	-17	-29	-60	-66	33	-84	-32	-104	-16	-101	-68	-61	1	-99	-15	-73	-70	-149	-72	-126	-1699	-6983	-19087	-4250	-18572	-10634	-11004	-26763	-17039	-13303	-13559	4924	-17872	-13875	-12706	32767
1.163333	-22	42	87	-52	-112	-35	11	-14	-18	5	-70	-64	-98	-12	-27	-58	-97	37	-82	-33	-103	-21	-101	-69	-62	0	-99	-22	-73	-67	-146	-80	-463	-1699	-6947	-19171	-847	-18461	-10868	-10817	-30394	-17005	-13475	-13276	4348	-17834	-13882	-12499	31976
1.164167	-24	42	90	-62	-108	-33	15	-18	-18	7	-72	-65	-97	-6	-30	-32	-97	37	-84	-30	-104	-18	-101	-70	-63	1	-98	-15	-70	-72	-148	-76	-227	-1728	-6907	-19262	1772	-18346	-11079	-10689	-32716	-16953	-13650	-13010	2474	-17790	-13877	-12320	28203
1.165000	-26	39	89	-61	-111	-33	11	-17	-17	6	-74	-65	-96	-16	-30	-61	-102	35	-88	-32	-107	-21	-103	-84	-67	-4	-99	-15	-75	-69	-149	-77	-154	-1694	-6862	-19353	3713	-18218	-11280	-10619	-32732	-16883	-13826	-12760	1639	-17735	-13863	-12161	26471
1.165833	-29	43	87	-62	-111	-36	12	-19	-28	4	-75	-65	-98	-16	-31	-60	-101	35	-84	-31	-107	-19	-100	-69	-64	-3	-97	-14	-74	-72	-147	-77	-19	-1692	-6811	-19439	4532	-18069	-11457	-10597	-32732	-16792	-13997	-12529	1727	-17658	-13836	-12020	26048
1.166667	-28	39	111	-62	-111	-35	21	-18	-22	4	-75	-65	-99	-16	-29	-60	-101	33	-87	-32	-105	-23	-102	-72	-66	-4	-100	-14	-70	-79	-149	-72	44	-1693	-6761	-19526	4623	-17942	-11616	-10633	-32736	-16687	-14168	-12308	2566	-17571	-13808	-11898	21814
1.167500	-27	38	86	-60	-112	-32	11	-17	-23	4	-75	-65	-97	-17	-30	-62	-104	34	-82	-33	-104	-6	-99	-72	-66	-1	-98	-14	-74	-68	-149	-81	-708	-1699	-6709	-19611	5062	-17802	-11739	-10721	-32727	-16565	-14329	-12108	4625	-17469	-13780	-11793	19358
1.168333	-24	39	87	-60	-107	-34	11	-18	-22	5	-76	-65	-96	-14	-28	-60	-104	34	-86	-30	-104	-21	-115	-70	-60	-3	-101	-12	-75	-68	-147	-76	-379	-1709	-6659	-19693	5480	-17660	-11863	-10851	-32740	-16441	-14485	-11932	3339	-17350	-13754	-11708	15689
1.169167	-27	41	87	-59	-107	-32	13	-15	-36	8	-74	-43	-95	-13	-27	-57	-102	36	-84	-29	-104	-18	-97	-66	-64	2	-95	-13	-69	-66	-145	-75	1974	-1729	-6613	-19769	2037	-17516	-11957	-11024	-32723	-16304	-14619	-11768	-990	-17216	-13736	-11632	14313
1.170000	-35	46	90	-56	-107	-31	17	-14	-17	8	-72	-60	-94	-13	-26	-55	-97	39	-83	-28	-101	-17	-97	-66	-63	3	-95	-10	-73	-69	-147	-70	226	-1745	-6567	-19841	-508	-17378	-12024	-11247	-32736	-16172	-14744	-11630	143	-17075	-13731	-11573	17512
1.170833	-25	41	87	-58	-109	-31	15	-14	-15	9	-72	-60	-96	-11	-5	-52	-98	40	-86	-32	-103	-17	-95	-68	-62	3	-95	-11	-68	-65	-147	-70	740	-1772	-6529	-19914	-3247	-17239	-12075	-11504	-32718	-16039	-14851	-11501	653	-16918	-13738	-11532	10964
1.171667	-23	45	75	-58	-139	-31	16	-13	-16	10	-69	-63	-96	-12	-26	-55	-98	38	-83	-29	-103	-21	-95	-66	-47	2	-99	-13	-74	-67	-150	-70	1208	-1799	-6494	-19978	-5826	-17101	-12102	-11767	-32735	-15901	-14939	-11390	1222	-16757	-13761	-11502	11183
1.172500	-26	42	89	-59	-111	-30	13	-16	-18	7	-72	-78	-115	-12	-27	-58	-99	63	-83	-33	-107	-22	-97	-70	-63	2	-96	-13	-75	-67	-146	-74	749	-1826	-6467	-20042	-7698	-16961	-12114	-12056	-32716	-15769	-15012	-11294	1291	-16575	-13803	-11489	12298
1.173333	-32	41	91	-57	-109	-33	12	-15	-18	5	-70	-64	-99	-15	-30	-60	-100	35	-84	-34	-107	-23	-99	-73	-64	-1	-105	-16	-77	-73	-149	-78	1026	-1854	-6445	-20103	-8359	-16821	-12114	-12364	-32733	-15645	-15060	-11209	50	-16396	-13865	-11496	7077
1.174167	-28	39	86	-61	-113	-35	7	-18	-21	4	-72	-64	-97	-16	-32	-57	-101	36	-84	-33	-107	-22	-101	-68	-63	0	-98	-13	-74	-70	-147	-74	1675	-1881	-6424	-20160	-10397	-16668	-12092	-12666	-32716	-15513	-15088	-11130	-2337	-16202	-13939	-11503	6657
1.175000	-27	42	88	-57	-112	-29	12	-12	-18	7	-69	-65	-99	-15	-30	-58	-101	36	-86	-19	-104	-21	-98	-47	-64	0	-101	-13	-76	-70	-148	-74	707	-1888	-6413	-20213	-10999	-16510	-12061	-12959	-32729	-15390	-15099	-11058	-544	-16006	-14039	-11533	13830
1.175833	-28	42	88	-58	-111	-34	11	-14	-65	11	-70	-61	-96	-12	-27	-56	-98	37	-84	-32	-107	-18	-99	-69	-61	0	-98	-12	-74	-70	-148	-70	773	-1889	-6405	-20267	-8536	-16342	-12029	-13243	-32714	-15260	-15103	-10992	1863	-15803	-14154	-11562	5909
1.176667	-18	44	91	-56	-110	-21	13	-13	-18	7	-68	-62	-94	-14	-28	-57	-99	39	-83	-31	-103	-18	-97	-67	-62	1	-99	-12	-73	-67	-148	-77	226	-1881	-6402	-20319	-4970	-16168	-11988	-13508	-32723	-15117	-15092	-10931	1757	-15595	-14292	-11612	2779
1.177500	-25	44	91	-52	-109	-31	15	-13	-14	8	-68	-60	-94	-11	-26	-53	-95	38	-83	-30	-100	-19	-97	-68	-63	2	-98	-11	-69	-67	-142	-69	282	-1858	-6407	-20369	-1427	-15981	-11952	-13759	-32721	-14979	-15078	-10870	-179	-15391	-14446	-11662	8941
1.178333	-23	22	91	-57	-107	-30	12	-10	-18	8	-67	-62	-94	-13	-26	-56	-101	39	-83	-27	-102	-19	-97	-67	-62	1	-100	-10	-74	-69	-145	-72	105	-1825	-6420	-20426	2281	-15778	-11920	-13975	-32721	-14824	-15062	-10815	-953	-15186	-14615	-11735	3058
1.179167	-29	42	90	-57	-109	-32	12	-55	-21	4	-70	-38	-94	-15	-27	-57	-100	35	-84	-32	-104	-22	-101	-70	-66	0	-102	-13	-73	-72	-111	-74	-448	-1782	-6442	-20486	6127	-15566	-11898	-14171	-32732	-14664	-15054	-10762	-563	-14984	-14800	-11798	1376
1.180000	-28	35	88	-59	-108	-32	12	-13	-18	6	-70	-66	-97	-15	-29	-60	-102	33	-87	-32	-108	-23	-99	-68	-64	-3	-102	-14	-74	-69	-149	-74	-303	-1726	-6472	-20538	9975	-15344	-11880	-14331	-32467	-14485	-15047	-10705	-70	-14785	-14990	-11877	4265
1.180833	-26	37	87	-59	-111	-33	13	-12	-18	7	-73	-66	-94	-14	-29	-58	-100	33	-82	-34	-108	-23	-99	-69	-67	-3	-101	-15	-75	-72	-147	-78	-920	-1654	-6506	-20593	14052	-15110	-11880	-14452	-32074	-14292	-15055	-10653	1337	-14586	-15192	-11946	263
1.181667	-28	38	84	-60	-109	-35	9	-15	-19	4	-73	-67	-98	-19	-31	-58	-103	33	-87	-35	-109	-26	-102	-70	-66	16	-102	-15	-77	-76	-151	-80	-1672	-1583	-6555	-20654	19022	-14873	-11885	-14575	-31705	-14089	-15076	-10598	1457	-14398	-15393	-12023	-3389
1.182500	-27	38	86	-61	-112	-36	9	-14	-22	0	-73	-60	-99	-11	-29	-60	-101	34	-85	-32	-109	-22	-98	-70	-64	1	-103	-17	-74	-70	-149	-78	705	-1502	-6605	-20702	20537	-14626	-11903	-14648	-31314	-13865	-15111	-10542	-2986	-14209	-15592	-12097	-2759
1.183333	-28	35	89	-62	-104	-35	12	-14	-18	4	-73	-66	-97	-15	-31	-59	-101	34	-84	-33	-109	-25	-97	-72	-68	0	-100	-13	-74	-69	-149	-77	-326	-1420	-6669	-20754	21477	-14385	-11935	-14700	-30941	-13623	-15163	-10484	-1786	-14024	-15783	-12168	1801
1.184167	-29	40	87	-59	-109	-33	15	-27	-21	32	-73	-65	-114	-19	-29	-59	-100	33	-85	-32	-108	-23	-101	-68	-64	-1	-100	-17	-76	-72	-150	-76	-598	-1325	-6786	-20810	22409	-14133	-11975	-14736	-30555	-13373	-15234	-10430	-908	-13849	-15972	-12235	-3355
1.185000	-29	42	87	-59	-112	-33	12	-13	-17	6	-74	-64	-96	-15	-27	-56	-99	30	-85	-33	-113	-22	-101	-91	-68	-3	-99	-15	-72	-69	-147	-76	82	-1263	-6834	-20861	21900	-13892	-12028	-14755	-30186	-13112	-15319	-10377	-222	-13682	-16140	-12294	-2923
1.185833	-24	39	89	-59	-109	-33	13	-11	-18	5	-73	-65	-94	-16	-31	-59	-102	33	-86	-31	-103	-22	-101	-68	-62	-1	-99	-16	-76	-72	-149	-76	-307	-1196	-6927	-20895	20826	-13664	-12082	-14756	-29827	-12846	-15419	-10324	-362	-13525	-16301	-12345	-125
1.186667	-26	40	84	-61	-109	-39	11	-15	-16	5	-75	-65	-96	-17	-29	-59	-100	33	-86	-30	-109	-23	-101	-70	-64	-3	-101	-10	-72	-69	-148	-72	-415	-1143	-7040	-20951	19995	-13450	-12138	-14753	-29465	-12579	-15531	-10267	-635	-13372	-16433	-12387	-3662
1.187500	-29	39	86	-60	-109	-34	16	-16	-19	3	-74	-64	-97	-18	-44	-61	-105	26	-87	-32	-109	-22	-100	-70	-65	0	-99	-15	-73	-69	-152	-78	591	-1095	-7162	-20992	16699	-13251	-12195	-14743	-29121	-12305	-15651	-10212	-3419	-13231	-16547	-12420	-4752
1.188333	-26	37	87	-61	-111	-36	12	-15	-21	5	-77	-63	-99	-17	-30	-59	-102	30	-87	-32	-107	-18	-100	-69	-67	-1	-119	-18	-74	-70	-148	-74	-135	-1060	-7292	-21028	12625	-13073	-12240	-14734	-28757	-12044	-15772	-10150	-2393	-13095	-16633	-12445	4460
1.189167	-28	39	87	-58	-110	-31	12	-15	-16	4	-77	-62	-96	-15	-28	-59	-100	30	-86	-29	-103	-21	-100	-67	-63	0	-96	-12	-69	-69	-146	-77	-5	-1044	-7429	-21065	10328	-12918	-12277	-14725	-28399	-11788	-15884	-10089	212	-12974	-16696	-12453	1713
1.190000	-24	43	90	-59	-108	-31	13	-12	-18	4	-74	-63	-93	-14	-29	-58	-99	34	-87	-32	-110	-19	-99	-67	-62	-3	-99	-15	-73	-68	-149	-75	-193	-1044	-7576	-21080	8452	-12791	-12304	-14726	-28064	-11552	-15999	-10028	846	-12866	-16730	-12457	-2892
1.190833	-29	41	86	-61	-109	-33	13	-15	-22	13	-77	-64	-97	-15	-28	-58	-99	33	-87	-31	-107	-19	-100	-69	-65	0	-95	-12	-74	-70	-147	-76	-419	-1056	-7730	-21099	5970	-12691	-12309	-14728	-27720	-11327	-16093	-9955	-377	-12768	-16736	-12448	5264
1.191667	-27	43	88	-58	-107	-32	16	-13	-17	5	-75	-62	-94	-15	-29	-57	-98	34	-85	-31	-104	-19	-101	-68	-63	0	-99	-8	-77	-72	-148	-74	29	-1083	-7887	-21110	3223	-12615	-12292	-14739	-27389	-11130	-16176	-9888	-1381	-12681	-16714	-12429	3489
1.192500	-26	45	89	-59	-113	-32	17	-12	-18	7	-74	-62	-97	-14	-24	-56	-99	34	-85	-36	-104	-23	-99	-67	-66	0	-102	-14	-72	-70	-146	-73	-97	-1121	-8054	-21122	302	-12569	-12252	-14760	-27056	-10959	-16242	-9805	-1629	-12604	-16669	-12392	1657
1.193333	-26	61	89	-59	-110	-33	13	-12	-17	4	-73	-63	-95	-14	-31	-57	-102	36	-86	-21	-103	-21	-101	-72	-64	1	-97	-14	-74	-70	-148	-77	-183	-1175	-8211	-21125	-2675	-12536	-12187	-14790	-26728	-10805	-16283	-9726	-1000	-12550	-16601	-12342	6891
1.194167	-24	44	89	-60	-110	-34	13	-3	-18	0	-72	-62	-95	-16	-28	-57	-101	35	-85	-30	-108	-22	-100	-68	-60	2	-98	-14	-72	-72	-143	-76	-564	-1234	-8363	-21126	-5007	-12533	-12089	-14830	-26414	-10680	-16300	-9641	448	-12485	-16506	-12277	6002
1.195000	-25	46	86	-59	-111	-31	13	-12	-18	5	-73	-62	-99	-16	-33	-57	-122	34	-86	-34	-85	-19	-96	-68	-66	0	-98	-14	-72	-72	-146	-76	-1475	-1301	-8526	-21124	-5261	-12547	-11962	-14875	-26101	-10585	-16292	-9557	1969	-12445	-16398	-12198	3672
1.195833	-27	47	91	-59	-111	-32	15	-13	-15	6	-67	-61	-95	-14	-33	-58	-98	35	-84	-32	-105	-21	-98	-67	-63	2	-99	-13	-70	-72	-146	-74	642	-1378	-8674	-21116	-6874	-12583	-11810	-14927	-25809	-10512	-16259	-9472	-2187	-12406	-16268	-12095	4448
1.196667	-29	44	89	-57	-109	-28	17	-12	-15	6	-68	-63	-97	-12	-30	-56	-99	35	-84	-28	-100	-17	-95	-64	-63	2	-97	-11	-79	-68	-145	-73	438	-1460	-8814	-21108	-9147	-12621	-11632	-14986	-25475	-10459	-16205	-9390	-1822	-12376	-16129	-11980	10717
1.197500	-24	44	93	-57	-110	-30	13	-12	-16	9	-70	-63	-96	-12	-29	-64	-101	36	-93	-28	-102	-17	-97	-67	-59	2	-97	-10	-68	-67	-145	-73	-737	-1538	-8948	-21095	-9626	-12675	-11434	-15054	-25174	-10427	-16126	-9309	-432	-12360	-15980	-11838	7618
1.198333	-21	47	91	-57	-105	-30	12	-14	-16	6	-70	-64	-95	-13	-30	-62	-101	33	-84	-28	-101	-19	-98	-69	-62	-1	-100	-14	-70	-73	-145	-77	10	-1627	-9074	-21099	-10178	-12737	-11212	-15121	-24868	-10425	-16038	-9243	635	-12348	-15835	-11686	6316
1.199167	-25	42	86	-66	-109	-38	7	-15	-21	5	-73	-65	-98	-16	-32	-59	-100	33	-82	-31	-103	-21	-102	-72	-64	-1	-99	-13	-73	-69	-147	-75	-484	-1705	-9189	-21095	-9630	-12798	-10978	-15195	-24580	-10435	-15923	-9178	965	-12338	-15685	-11509	10388
1.200000	-32	40	85	-59	-112	-33	11	-19	-23	6	-72	-66	-100	-18	-32	-62	-102	47	-83	-32	-107	-23	-109	-73	-65	5	-100	-15	-76	-73	-148	-80	-882	-1788	-9293	-21096	-7422	-12864	-10725	-15270	-24288	-10458	-15795	-9129	1121	-12332	-15533	-11314	7657
1.200833	-26	38	86	-59	-111	-33	12	-17	-26	4	-72	-74	-100	-15	-32	-58	-104	36	-85	-31	-109	-19	-100	-74	-68	-3	-100	-13	-72	-69	-149	-77	36	-1860	-9384	-21098	-6104	-12925	-10469	-15309	-23883	-10491	-15662	-9087	-2115	-12330	-15382	-11094	4190
1.201667	-36	40	87	-58	-110	-32	12	-15	-17	8	-69	-64	-97	-18	-29	-59	-103	34	-85	-29	-107	-22	-99	-61	-64	-1	-99	-10	-75	-69	-146	-76	-471	-1930	-9473	-21115	-5365	-12981	-10209	-15413	-21955	-10530	-15516	-9060	-1788	-12326	-15229	-10861	11761
1.202500	-26	43	85	-60	-107	-31	13	-17	-17	3	-111	-65	-93	15	-29	-58	-100	32	-84	-30	-107	-21	-100	-69	-69	-3	-100	-11	-73	-68	-146	-73	-744	-1988	-9556	-21132	-2163	-13034	-9952	-15484	-17991	-10581	-15361	-9043	1164	-12328	-15111	-10614	10681
1.203333	-28	36	85	-58	-110	-33	13	-17	-15	6	-72	-63	-96	-13	-30	-59	-102	35	-83	-31	-104	-31	-101	-69	-62	2	-98	-13	-75	-69	-145	-75	-669	-2041	-9630	-21160	1784	-13081	-9701	-15565	-15534	-10633	-15202	-9039	2346	-12333	-14991	-10352	2432
1.204167	-25	43	85	-58	-109	-29	13	-15	-17	5	-96	-64	-97	-16	-29	-57	-96	38	-83	-32	-102	-22	-98	-67	-62	1	-102	-15	-75	-67	-145	-105	-746	-2081	-9704	-21199	4988	-13123	-9463	-15642	-13613	-10695	-15049	-9051	656	-12338	-14882	-10080	8873
1.205000	-24	40	86	-58	-109	-31	11	-16	-17	4	-69	-64	-94	-15	-27	-50	-102	37	-83	-31	-107	-22	-98	-69	-65	0	-97	-14	-70	-68	-147	-74	-407	-2115	-9781	-21245	7423	-13158	-9244	-15722	-11138	-10751	-14893	-9073	-1221	-12346	-14789	-9796	8060
1.205833	-23	42	87	-57	-110	-29	15	-16	-19	4	-73	-66	-75	-16	-31	-58	-100	34	-85	-32	-108	-22	-100	-70	-66	-1	-101	-18	-77	-70	-148	-76	-710	-2137	-9858	-21300	8938	-13207	-9046	-15803	-9127	-10816	-14744	-9107	-1923	-12360	-14706	-9530	2930
1.206667	-29	43	85	-61	-112	-36	10	-21	-22	3	-76	-65	-99	-18	-33	-63	-101	29	-86	-36	-111	-26	-104	-73	-74	-7	-101	-19	-93	-74	-150	-77	-591	-2150	-9945	-21369	9564	-13225	-8862	-15890	-7283	-10887	-14593	-9150	-1752	-12376	-14640	-9256	6592
1.207500	-30	37	84	-61	-117	-40	9	-23	-23	1	-76	-69	-101	-19	-15	-60	-100	29	-88	-33	-105	-26	-103	-72	-63	-3	-102	-17	-77	-72	-152	-77	-672	-2149	-10031	-21439	9668	-13251	-8703	-15949	-5504	-10959	-14438	-9195	-579	-12397	-14584	-8985	5432
1.208333	-30	37	85	-61	-113	-36	7	-16	-19	4	-73	-68	-98	-18	-33	-61	-101	28	-88	-24	-108	-25	-103	-73	-61	0	-102	-18	-73	-69	-150	-76	-1752	-2146	-10127	-21526	10579	-13279	-8573	-16058	-4089	-11042	-14288	-9247	1142	-12418	-14543	-8722	1544
1.209167	-24	39	87	-58	-100	-33	11	-17	-16	5	-70	-63	-96	-17	-33	-58	-101	34	-86	-31	-104	-23	-101	-69	-62	3	-96	-16	-76	-70	-146	-73	55	-2128	-10228	-21620	9587	-13310	-8456	-16143	-2668	-11121	-14134	-9301	-3426	-12445	-14506	-8478	768
1.210000	-24	41	90	-57	-110	-34	11	-16	-17	6	-69	-61	-98	-14	-26	-57	-97	20	-82	-28	-107	-22	-100	-68	-62	1	-97	-16	-73	-67	-148	-74	974	-2102	-10340	-21719	5510	-13346	-8374	-16235	-680	-11216	-13987	-9356	-5030	-12480	-14483	-8246	5735
1.210833	-24	42	90	-58	-111	-32	15	-13	-13	6	-72	-65	-96	-16	-33	-61	-98	35	-85	-32	-107	-22	-98	-67	-62	1	-97	-15	-73	-68	-147	-75	-547	-2082	-10458	-21823	3305	-13388	-8312	-16327	1166	-11319	-13840	-9413	-3160	-12521	-14473	-8039	3819
1.211667	-23	40	89	-55	-108	-31	15	-14	-17	5	-69	-62	-96	-15	-31	-59	-99	30	-75	-30	-104	-15	-101	-73	-68	0	-100	-15	-73	-67	-148	-74	723	-2053	-10581	-21931	461	-13440	-8273	-16422	2955	-11437	-13690	-9467	-2119	-12570	-14469	-7853	-86
1.212500	-27	41	88	-59	-109	-31	12	-3	-17	3	-79	-63	-95	-16	-31	-61	-100	34	-84	-33	-103	-23	-98	-69	-62	0	-99	-17	-73	-68	-166	-78	649	-2023	-10737	-22045	-2312	-13498	-8248	-16517	4829	-11557	-13541	-9522	-2197	-12618	-14472	-7700	3714
1.213333	-26	39	87	-58	-109	-33	10	-16	-19	3	-73	-62	-98	-16	-31	-59	-103	33	-83	-31	-104	-19	-99	-69	-68	-3	-100	-16	-73	-69	-147	-74	120	-1991	-10835	-22157	-4344	-13564	-8244	-16615	6537	-11692	-13390	-9569	-1905	-12672	-14478	-7572	1896
1.214167	-30	41	78	-60	-112	-35	10	-4	-18	4	-72	-65	-100	-17	-31	-60	-103	29	-87	-33	-107	-23	-98	-68	-65	-1	-98	-17	-74	-69	-152	-77	945	-1965	-10968	-22268	-6388	-13643	-8255	-16710	8479	-11830	-13235	-9610	-4258	-12739	-14481	-7476	-2883
1.215000	-26	37	85	-58	-109	-34	8	-15	-18	0	-74	-66	-116	-17	-33	-66	-101	32	-86	-35	-108	-26	-102	-73	-65	-4	-100	-17	-74	-73	-149	-79	670	-1939	-11092	-22377	-9465	-13739	-8279	-16807	10504	-11972	-13077	-9652	-4374	-12811	-14490	-7417	2285
1.215833	-27	36	84	-59	-109	-33	8	-15	-17	2	-73	-66	-96	-16	-32	-59	-102	32	-86	-35	-107	-26	-99	-69	-63	-1	-99	-14	-72	-68	-145	-75	107	-1917	-11210	-22480	-9942	-13820	-8311	-16891	12037	-12122	-12914	-9683	-1172	-12876	-14481	-7382	4164
1.216667	-26	39	89	-59	-107	-32	11	-14	-18	7	-72	-66	-95	-15	-27	-59	-100	34	-87	-31	-102	-22	-98	-94	-64	-3	-100	-15	-74	-69	-148	-74	420	-1901	-11316	-22577	-8362	-13921	-8349	-16973	13508	-12267	-12751	-9710	905	-12952	-14465	-7383	-6246
1.217500	-26	43	91	-59	-98	-31	13	-13	-13	8	-69	-62	-95	-13	-27	-59	-98	35	-81	-32	-103	-19	-98	-66	-60	-1	-97	-13	-70	-72	-145	-72	-124	-1875	-11417	-22668	-6654	-14028	-8388	-17050	14872	-12408	-12584	-9731	153	-13027	-14443	-7408	-3631
1.218333	-22	43	93	-55	-105	-32	12	-11	-15	7	-72	-63	-96	-16	-32	-48	-97	34	-80	-30	-104	-19	-98	-67	-59	1	-97	-14	-76	-69	-145	-75	-11	-1883	-11503	-22715	-4742	-14136	-8429	-17121	16116	-12548	-12422	-9761	-941	-13103	-14412	-7468	-3125
1.219167	-26	39	88	-61	-108	-33	9	-15	-16	6	-73	-66	-96	-15	-30	-58	-101	32	-83	-58	-108	-24	-100	-69	-66	2	-101	-14	-76	-70	-148	-77	-215	-1887	-11581	-22834	-2212	-14251	-8472	-17192	17044	-12678	-12259	-9783	-839	-13169	-14364	-7553	-11196
1.220000	-29	40	89	-60	-111	-33	8	22	-17	5	-73	-65	-99	-19	-35	-60	-100	33	-83	-31	-103	-25	-99	-69	-62	-4	-100	-15	-76	-72	-149	-78	-259	-1893	-11641	-22903	382	-14364	-8512	-17246	17844	-12796	-12099	-9809	-241	-13259	-14301	-7663	-11404
1.220833	-24	40	74	-61	-109	-36	10	-14	-18	6	-73	-66	-97	-14	-29	-58	-100	35	-84	-31	-107	-21	-101	-72	-61	-3	-101	-13	-90	-70	-147	-74	-214	-1908	-11687	-22965	3037	-14480	-8532	-17293	18510	-12902	-11941	-9831	699	-13337	-14216	-7781	-13374
1.221667	-27	41	89	-59	-108	-33	12	-15	-16	7	-74	-66	-86	-14	-32	-62	-92	38	-83	-33	-104	-21	-100	-72	-65	-3	-101	-15	-73	-67	-149	-77	-1381	-1925	-11721	-23010	6651	-14573	-8550	-17328	18616	-12996	-11787	-9856	3105	-13418	-14127	-7921	-19806
1.222500	-28	40	88	-77	-108	-34	11	-15	-18	5	-75	-65	-98	-14	-31	-56	-101	34	-83	-31	-107	-22	-100	-72	-61	-19	-104	-13	-73	-68	-147	-79	-825	-1955	-11746	-23053	9893	-14693	-8557	-17361	18436	-13078	-11643	-9888	619	-13491	-14015	-8061	-24642
1.223333	-28	36	87	-59	-111	-35	9	-15	-21	4	-75	-67	-98	-14	-32	-60	-108	30	-84	-32	-109	-25	-101	-72	-65	-3	-103	-17	-76	-69	-149	-80	819	-1987	-11764	-23085	9580	-14794	-8557	-17385	18855	-13140	-11507	-9924	-2475	-13569	-13895	-8211	-23762
1.224167	-27	36	86	-53	-110	-35	7	-19	-26	3	-76	-66	-97	-17	-30	-61	-102	33	-86	-33	-105	-16	-102	-72	-67	-4	-102	-15	-74	-69	-149	-75	-896	-2015	-11767	-23105	10246	-14891	-8534	-17394	18985	-13191	-11378	-9959	-1131	-13646	-13756	-8350	-25072
1.225000	-28	39	86	-59	-110	-35	10	-13	-18	8	-73	-64	-97	-16	-28	-58	-101	32	-84	-32	-103	-19	-99	-69	-63	-1	-100	-16	-74	-70	-147	-73	59	-2075	-11776	-23118	9793	-14978	-8503	-17395	18966	-13229	-11259	-10002	-684	-13724	-13615	-8490	-32539
1.225833	-28	37	86	-58	-108	-34	11	-19	-23	4	-75	-66	-96	-16	-31	-61	-102	32	-84	-33	-105	-23	-101	-67	-65	-3	-102	-19	-76	-72	-149	-76	332	-2096	-11776	-23117	8851	-15055	-8453	-17403	19037	-13263	-11155	-10052	72	-13804	-13464	-8620	-31888
1.226667	-28	37	84	-60	-108	-33	11	-15	-18	3	-73	-67	-96	-17	-44	-59	-101	29	-85	-28	-104	-23	-102	-70	-65	-4	-101	-15	-75	-70	-150	-76	-132	-2144	-11779	-23111	7849	-15127	-8389	-17394	19176	-13289	-11059	-10103	1021	-13882	-13307	-8734	-32456
1.227500	-28	39	85	-60	-110	-39	12	-15	-18	4	-77	-68	-98	-16	-29	-61	-103	29	-86	-32	-109	-24	-100	-73	-65	-8	-103	-18	-88	-72	-152	-76	378	-2185	-11780	-23095	6533	-15192	-8308	-17380	19279	-13308	-10977	-10159	-906	-13965	-13147	-8836	-32704
1.228333	-27	36	86	-61	-114	-38	10	-16	-22	2	-75	-76	-97	-16	-36	-61	-101	32	-85	-35	-111	-25	-104	-73	-65	-3	-101	-16	-76	-70	-152	-75	805	-2223	-11778	-23077	2596	-15256	-8191	-17361	19521	-13323	-10907	-10217	-2873	-14044	-12986	-8919	-32711
1.229167	-25	39	86	-60	-109	-34	11	-14	-18	5	-73	-67	-96	-14	-30	-60	-98	35	-83	-46	-108	-21	-100	-78	-63	0	-99	-17	-73	-69	-150	-75	47	-2263	-11782	-23049	-370	-15299	-8085	-17332	19658	-13340	-10843	-10257	-828	-14129	-12831	-8984	-32700
1.230000	-22	40	88	-57	-108	-32	40	-10	-18	17	-72	-63	-97	-13	-28	-58	-99	36	-83	-32	-104	-23	-100	-68	-60	0	-98	-13	-70	-69	-150	-73	315	-2297	-11784	-23024	-1883	-15343	-7956	-17304	20079	-13354	-10792	-10335	1473	-14203	-12674	-9035	-32712
1.230833	-24	32	86	-58	-108	-34	11	-11	-15	5	-74	-64	-95	-17	-30	-59	-100	34	-85	-33	-105	-52	-98	-70	-63	0	-97	-16	-72	-68	-151	-75	-116	-2332	-11788	-22993	-2977	-15386	-7800	-17269	20405	-13376	-10755	-10397	1400	-14283	-12529	-9073	-32518
1.231667	-25	38	84	-59	-110	-34	8	-15	-21	2	-84	-68	-99	-17	-38	-60	-102	30	-86	-36	-107	-25	-102	-73	-67	-3	-101	-18	-76	-72	-150	-78	5	-2361	-11791	-22965	-4251	-15423	-7637	-17234	20692	-13403	-10725	-10459	-223	-14368	-12388	-9099	-32097
1.232500	-26	29	85	-61	-110	-36	9	-17	-19	3	-76	-65	-97	-17	-31	-62	-102	33	-88	-32	-105	-24	-100	-65	-64	-1	-99	-13	-74	-73	-149	-78	67	-2381	-11791	-22931	-5479	-15455	-7461	-17186	21141	-13428	-10701	-10516	-938	-14442	-12252	-9121	-31694
1.233333	-26	38	84	-61	-112	-36	11	-18	-17	4	-76	-65	-99	-16	-29	-62	-101	30	-88	-36	-105	-25	-104	-73	-65	-4	-102	-16	-73	-70	-149	-78	40	-2401	-11789	-22900	-6829	-15481	-7253	-17137	21652	-13465	-10682	-10571	-379	-14524	-12126	-9120	-31318
1.234167	-29	35	85	-61	-110	-35	10	-16	-18	2	-74	-64	-98	-18	-32	-62	-99	33	-87	-35	-104	-24	-95	-72	-66	-3	-100	-15	-72	-72	-148	-78	105	-2412	-11779	-22870	-8078	-15507	-7073	-17073	22115	-13493	-10670	-10604	711	-14600	-12009	-9126	-30926
1.235000	-26	39	88	-61	-135	-34	10	-15	-22	3	-77	-63	-95	-17	-31	-59	-99	33	-88	-34	-107	-22	-101	-73	-63	-3	-99	-16	-68	-74	-147	-76	-655	-2425	-11771	-22844	-7929	-15528	-6870	-17011	22319	-13531	-10665	-10672	3277	-14672	-11903	-9129	-30535
1.235833	-25	38	86	-60	-105	-33	13	-14	-19	3	-73	-61	-96	-16	-31	-60	-98	34	-88	-33	-100	-22	-100	-69	-60	0	-96	-13	-72	-73	-148	-76	-753	-2432	-11756	-22814	-6478	-15550	-6664	-16939	22410	-13566	-10657	-10721	2393	-14743	-11803	-9145	-30119
1.236667	-26	43	90	-59	-109	-32	15	-13	-16	6	-96	-64	-97	-15	-39	-81	-98	35	-85	-33	-104	-19	-96	-68	-66	-1	-99	-14	-70	-66	-144	-75	1286	-2437	-11737	-22785	-7938	-15568	-6467	-16858	23311	-13607	-10661	-10763	-1718	-14810	-11712	-9167	-28144
1.237500	-25	44	89	-58	-107	-25	22	-13	-14	7	-68	-62	-92	-15	-29	-56	-98	36	-85	-30	-101	-19	-96	-76	-60	-6	-96	-12	-72	-67	-137	-72	-230	-2451	-11709	-22756	-7842	-15581	-6268	-16772	24048	-13639	-10655	-10804	-135	-14877	-11632	-9198	-23799
1.238333	-24	45	92	-57	-104	-28	17	-11	-16	5	-73	-62	-92	-8	-27	-58	-98	37	-84	-29	-102	-22	-98	-68	-61	0	-99	-12	-72	-68	-146	-73	-42	-2464	-11681	-22730	-7147	-15598	-6084	-16673	24674	-13674	-10662	-10846	1026	-14942	-11567	-9243	-21722
1.239167	-24	42	89	-59	-107	-33	12	-15	-17	4	-70	-63	-97	-19	-32	-47	-101	34	-87	-35	-122	-23	-97	-70	-63	-1	-98	-14	-74	-69	-148	-75	34	-2482	-11652	-22701	-5705	-15615	-5911	-16576	25220	-13706	-10667	-10886	2531	-15005	-11503	-9308	-20042
1.240000	-27	40	86	-62	-110	-46	11	-18	-17	1	-76	-69	-99	-19	-33	-62	-103	30	-88	-34	-107	-27	-100	-72	-69	-6	-101	-19	-77	-75	-149	-79	-499	-2508	-11623	-22670	-3431	-15637	-5753	-16467	25576	-13734	-10675	-10916	3232	-15064	-11452	-9384	-16187
1.240833	-28	37	82	-64	-111	-36	10	-21	-23	1	-75	-66	-100	-19	-34	-61	-103	32	-92	-33	-108	-26	-99	-62	-64	-3	-101	-14	-76	-72	-146	-75	-271	-2537	-11588	-22629	-377	-15633	-5612	-16350	26026	-13753	-10673	-10939	1858	-15115	-11408	-9468	-13519
1.241667	-28	40	85	-58	-111	-33	13	-15	-18	18	-70	-82	-101	-17	-53	-60	-102	35	-85	-31	-105	-26	-99	-72	-66	-1	-98	-15	-78	-74	-148	-77	371	-2566	-11554	-22584	454	-15638	-5494	-16225	26741	-13763	-10672	-10965	-780	-15167	-11367	-9565	-12122
1.242500	-25	41	90	-64	-109	-35	12	-13	-16	5	-73	-64	-97	-17	-31	-58	-100	35	-86	-32	-105	-26	-99	-70	-53	-3	-114	-15	-75	-70	-144	-74	-601	-2606	-11526	-22541	1953	-15644	-5395	-16096	26910	-13771	-10669	-10981	1368	-15207	-11323	-9671	-115
1.243333	-25	42	88	-58	-107	-34	15	-13	-15	5	-72	-65	-72	-14	-33	-58	-97	35	-86	-29	-103	-23	-100	-69	-62	-1	-96	-12	-73	-73	-149	-73	-373	-2644	-11497	-22485	5199	-15646	-5299	-15965	26973	-13772	-10659	-10989	4322	-15250	-11295	-9787	-695
1.244167	-25	44	89	-58	-109	-33	12	-13	-16	5	-72	-64	-95	-14	-32	-56	-99	35	-79	-34	-104	-41	-102	-68	-62	2	-98	-13	-74	-70	-145	-73	-647	-2690	-11476	-22429	8201	-15645	-5265	-15823	27012	-13772	-10643	-10990	4322	-15282	-11264	-9899	-447
1.245000	-26	43	90	-62	-109	-30	15	-23	-18	3	-70	-62	-98	-15	-31	-57	-98	34	-84	-31	-103	-24	-100	-68	-66	0	-96	-13	-70	-73	-149	-73	-440	-2731	-11454	-22367	10242	-15644	-5232	-15683	26981	-13767	-10623	-10979	2041	-15313	-11240	-10018	10725
1.245833	-25	43	90	-59	-110	-34	15	-14	-18	4	-70	-65	-96	-15	-32	-58	-100	35	-76	-32	-107	-38	-112	-73	-64	-1	-96	-12	-73	-70	-146	-75	-202	-2778	-11441	-22302	11646	-15640	-5224	-15542	26994	-13760	-10594	-10964	692	-15335	-11212	-10131	10282
1.246667	-27	44	89	-58	-108	-31	16	-15	-24	1	-70	-64	-99	-17	-31	-61	-102	35	-83	-32	-104	-23	-99	-69	-63	-3	-96	-13	-74	-72	-149	-74	-408	-2815	-11426	-22228	12140	-15634	-5230	-15398	27024	-13745	-10558	-10933	189	-15352	-11186	-10244	11766
1.247500	-31	27	86	-60	-111	-34	12	-15	-21	3	-73	-63	-98	-15	-30	-60	-103	35	-84	-33	-107	-23	-102	-75	-73	-3	-99	-17	-75	-70	-150	-74	-65	-2849	-11410	-22159	12137	-15628	-5262	-15256	26960	-13744	-10513	-10893	489	-15360	-11161	-10344	19524
1.248333	-27	41	86	-59	-110	-35	11	-17	-21	2	-74	-70	-113	-17	-33	-58	-104	29	-86	-36	-110	-27	-102	-70	-65	-4	-102	-18	-78	-74	-150	-82	-471	-2883	-11395	-22089	12098	-15629	-5302	-15114	26820	-13741	-10466	-10846	2545	-15364	-11128	-10442	20639
1.249167	-28	41	84	-60	-112	-35	11	-16	-21	1	-72	-64	-95	-15	-29	-72	-98	36	-82	-33	-105	-19	-98	-68	-64	0	-100	-12	-73	-68	-147	-73	-892	-2898	-11366	-22005	12221	-15604	-5352	-14972	26453	-13736	-10410	-10781	2602	-15355	-11096	-10525	20322
1.250000	-26	41	89	-57	-112	-34	29	-13	-39	5	-67	-62	-95	-11	-28	-57	-100	36	-82	-34	-103	-22	-98	-67	-63	0	-96	-14	-72	-68	-146	-73	1491	-2917	-11340	-21929	8628	-15591	-5417	-14831	26736	-13735	-10349	-10718	-2841	-15340	-11046	-10609	25291
1.250833	-26	44	86	-58	-107	-34	16	-13	-17	5	-73	-63	-94	-13	-26	-56	-98	37	-95	-31	-105	-21	-99	-67	-51	0	-99	-14	-73	-69	-149	-73	356	-2927	-11298	-21851	4906	-15576	-5488	-14700	27244	-13749	-10286	-10648	-2225	-15316	-10980	-10688	32767
1.251667	-28	39	85	-58	-110	-31	13	-25	-18	7	-70	-62	-103	-12	-26	-57	-101	36	-83	-33	-104	-19	-99	-67	-64	1	-98	-12	-72	-68	-146	-75	294	-2928	-11247	-21777	1914	-15559	-5564	-14565	27492	-13763	-10224	-10574	-1382	-15287	-10939	-10756	30903
1.252500	-21	43	86	-58	-109	-34	13	-14	-18	5	-72	-63	-99	-15	-31	-57	-98	38	-80	-30	-112	-25	-101	-66	-65	1	-100	-14	-76	-70	-148	-77	920	-2934	-11179	-21704	-1348	-15537	-5641	-14440	27825	-13786	-10160	-10498	-315	-15248	-10877	-10824	32426
1.253333	-26	39	81	-59	-108	-32	13	-11	-17	2	-72	-62	-97	-12	-28	-57	-100	34	-85	-33	-108	-19	-101	-67	-65	-1	-102	-13	-74	-70	-147	-77	316	-2936	-11102	-21610	-3957	-15515	-5715	-14313	28436	-13814	-10100	-10421	-263	-15200	-10799	-10884	32767
1.254167	-27	39	86	-59	-109	-31	12	-12	-23	5	-73	-67	-98	-14	-27	-59	-101	35	-84	-33	-134	-19	-100	-67	-64	-1	-97	-15	-76	-70	-145	-74	286	-2937	-10999	-21567	-5303	-15488	-5784	-14193	28936	-13848	-10039	-10353	-952	-15151	-10715	-10931	32493
1.255000	-26	40	82	-61	-118	-35	15	-12	-21	6	-73	-64	-94	-12	-28	-59	-98	35	-83	-33	-103	-21	-100	-68	-62	-1	-100	-14	-72	-86	-146	-75	1141	-2940	-10883	-21497	-7880	-15459	-5847	-14072	29380	-13887	-9977	-10282	-4032	-15094	-10623	-11000	32767
1.255833	-26	37	85	-59	-107	-33	12	-13	-18	2	-72	-66	-97	-15	-29	-58	-101	36	-92	-28	-105	-21	-99	-69	-65	0	-98	-15	-75	-72	-148	-77	217	-2944	-10749	-21435	-9810	-15425	-5900	-13957	29024	-13922	-9920	-10244	-2798	-15038	-10518	-11056	32767
1.256667	-24	41	86	-61	-110	-35	11	-13	-19	7	-73	-65	-100	3	-31	-59	-100	35	-84	-32	-110	-24	-100	-70	-67	-3	-100	-16	-79	-70	-148	-76	224	-2956	-10603	-21377	-8888	-15389	-5941	-13849	28577	-13957	-9869	-10177	112	-14976	-10407	-11105	32529
1.257500	-25	40	88	-59	-91	-38	10	-17	-18	3	-74	-65	-99	-17	-29	-59	-101	34	-83	-28	-105	-21	-99	-67	-67	0	-98	-7	-70	-68	-148	-72	49	-2968	-10441	-21313	-6692	-15343	-5964	-13734	28313	-13984	-9808	-10133	887	-14910	-10281	-11153	32142
1.258333	-24	42	88	-58	-108	-34	13	-12	-14	-9	-70	-62	-92	-14	-29	-59	-97	38	-84	-30	-104	-22	-101	-68	-65	-1	-99	-13	-73	-67	-153	-74	-421	-2998	-10266	-21257	-4420	-15302	-5983	-13630	27926	-14010	-9749	-10102	-766	-14850	-10148	-11199	31698
1.259167	-26	42	84	-58	-110	-33	12	-17	-16	4	-75	-65	-98	-17	-40	-63	-102	51	-86	-16	-109	-22	-101	-69	-66	-3	-99	-15	-77	-73	-148	-75	-569	-3023	-10086	-21199	-1752	-15251	-5980	-13527	27604	-14027	-9676	-10085	-1456	-14792	-10012	-11240	31343
1.260000	-29	40	85	-62	-122	-36	8	-19	26	5	-75	-65	-99	-16	-33	-63	-101	34	-86	-30	-104	-25	-103	-73	-63	-4	-100	-14	-70	-73	-148	-94	-968	-3054	-9892	-21142	1256	-15197	-5969	-13423	27262	-14031	-9617	-10071	-1143	-14741	-9860	-11271	30918
1.260833	-23	42	86	-61	-109	-38	15	-16	-16	5	-73	-66	-100	-18	-29	-63	-98	35	-86	-32	-104	-22	-99	-69	-64	-1	-99	-17	-73	-72	-150	-76	-908	-3097	-9695	-21086	3805	-15133	-5938	-13320	26939	-14024	-9546	-10069	-746	-14686	-9707	-11300	30555
1.261667	-26	41	84	-59	-110	-34	7	-18	-11	4	-75	-60	-97	-16	-29	-62	-99	33	-84	-31	-104	-23	-102	-73	-66	-1	-99	-13	-73	-72	-150	-75	-1007	-3135	-9491	-21024	6302	-15069	-5897	-13222	26612	-14003	-9462	-10076	649	-14644	-9548	-11319	30175
1.262500	-23	42	88	-60	-107	-34	12	-16	-15	5	-73	-65	-96	-17	-29	-62	-101	33	-83	-49	-107	-23	-98	-38	-61	-1	-102	-15	-74	-68	-146	-75	-1921	-3174	-9297	-20968	9824	-15000	-5848	-13119	26293	-13969	-9370	-10085	1980	-14598	-9383	-11333	29205
1.263333	-25	42	88	-59	-107	-34	13	-25	-23	-5	-73	-64	-103	-16	-26	-60	-103	35	-84	-31	-103	-23	-100	-72	-66	-1	-101	-14	-72	-69	-152	-74	-44	-3205	-9101	-20925	10444	-14924	-5789	-13025	25983	-13926	-9273	-10103	-2936	-14568	-9219	-11335	26209
1.264167	-26	39	86	-58	-109	-35	11	-18	-19	5	-74	-66	-96	-17	-31	-61	-96	34	-87	-32	-103	-23	-103	-70	-63	-1	-100	-16	-73	-69	-151	-73	-114	-3242	-8904	-20849	9185	-14846	-5726	-12930	25672	-13864	-9160	-10123	-3156	-14544	-9041	-11331	26429
1.265000	-25	47	87	-60	-109	-38	11	-16	-22	3	-76	-66	-98	-18	-30	-63	-101	33	-87	-34	-108	-25	-103	-72	-65	-4	-119	-19	-76	-72	-128	-74	-1030	-3262	-8710	-20791	8295	-14772	-5657	-12838	25298	-13801	-9052	-10151	-2212	-14526	-8877	-11321	23627
1.265833	-28	39	84	-66	-111	-36	11	-21	-21	2	-75	-67	-97	-18	-32	-62	-104	32	-85	-31	-108	-23	-101	-67	-63	-1	-102	-15	-73	-70	-148	-74	-88	-3271	-8522	-20726	6083	-14688	-5579	-12744	24237	-13722	-8922	-10171	-914	-14507	-8703	-11299	20219
1.266667	-26	40	84	-62	-111	-39	10	-26	-19	4	-56	-65	-101	-19	-32	-61	-98	34	-87	-35	-107	-25	-101	-72	-65	-1	-103	-18	-76	-72	-150	-74	-324	-3264	-8317	-20661	3792	-14607	-5506	-12652	22326	-13637	-8799	-10192	-283	-14493	-8532	-11266	18835
1.267500	-26	37	70	-61	-113	-35	11	-17	-19	5	-73	-63	-101	-17	-33	-59	-101	34	-86	-34	-108	-24	-102	-69	-64	-1	-100	-12	-78	-74	-149	-76	-620	-3250	-8159	-20602	2025	-14525	-5431	-12562	20534	-13548	-8661	-10205	-4	-14480	-8348	-11225	15663
1.268333	-27	40	86	-60	-104	-35	9	-19	-19	4	-57	-66	-101	-19	-31	-58	-101	34	-87	-34	-108	-24	-103	-70	-67	-3	-101	-16	-82	-73	-149	-76	403	-3222	-7985	-20539	-884	-14439	-5351	-12471	19105	-13451	-8529	-10223	-3541	-14465	-8193	-11178	9769
1.269167	-27	40	87	-62	-111	-34	12	-13	-18	8	-72	-66	-107	-15	-28	-48	-119	34	-85	-33	-107	-21	-100	-68	-64	0	-98	-13	-73	-65	-144	-73	-30	-3180	-7814	-20472	-5017	-14356	-5275	-12379	17285	-13360	-8393	-10225	-3665	-14440	-8021	-11121	14025
1.270000	-23	41	87	-57	-108	-34	13	-12	-17	8	-72	-63	-98	-15	-29	-53	-101	38	-80	-29	-104	-19	-99	-67	-61	2	-95	-15	-73	-69	-147	-74	-31	-3124	-7647	-20424	-7299	-14280	-5200	-12292	15383	-13262	-8266	-10231	-910	-14424	-7859	-11053	12534
1.270833	-23	43	88	-58	-111	-36	13	-13	-15	7	-68	-62	-94	-16	-28	-53	-96	37	-81	-36	-107	-19	-99	-66	-64	0	-93	-13	-70	-66	-145	-73	109	-3063	-7490	-20354	-8367	-14210	-5125	-12210	13595	-13172	-8146	-10245	411	-14392	-7693	-10972	2691
1.271667	-23	42	88	-58	-110	-34	5	-12	-13	7	-68	-62	-97	-18	-30	-56	-97	38	-80	-31	-104	-21	-98	-65	-62	2	-96	-13	-73	-68	-143	-74	-155	-2996	-7334	-20299	-9600	-14142	-5047	-12131	11700	-13086	-8032	-10232	-847	-14351	-7535	-10892	7293
1.272500	-24	40	89	-60	-109	-34	11	-13	-16	6	-70	-63	-92	-15	-32	-58	-100	28	-82	-30	-105	-25	-96	-69	-64	0	-97	-13	-74	-69	-145	-74	247	-2923	-7187	-20250	-10941	-14087	-4972	-12054	9937	-13000	-7927	-10231	-2092	-14301	-7372	-10796	5619
1.273333	-27	42	90	-59	-111	-45	12	-14	-19	-4	-70	-67	-100	-21	-32	-59	-100	33	-83	-33	-109	-23	-103	-70	-66	-6	-99	-16	-76	-72	-144	-78	50	-2854	-7046	-20204	-12074	-14036	-4892	-11983	8076	-12929	-7836	-10222	-2084	-14240	-7222	-10693	-1264
1.274167	-29	38	82	-62	-111	-40	8	-19	-22	1	-75	-65	-97	-19	-33	-74	-103	33	-82	-35	-103	-25	-102	-68	-67	0	-98	-12	-74	-69	-146	-76	80	-2777	-6903	-20159	-12993	-13987	-4811	-11916	6148	-12852	-7749	-10213	-1417	-14163	-7068	-10575	189
1.275000	-16	41	86	-48	-109	-34	-1	-17	-18	4	-70	-64	-95	-17	-34	-58	-103	33	-83	-33	-105	-23	-99	-68	-55	-1	-98	-10	-74	-68	-150	-77	-31	-2701	-6766	-20120	-13396	-13941	-4727	-11854	4159	-12780	-7673	-10205	27	-14080	-6917	-10453	-2872
1.275833	-27	39	88	-61	-110	-34	11	-16	-17	4	-72	-67	-98	-17	-31	-60	-96	35	-85	-31	-103	-21	-99	-69	-66	-3	-100	-12	-74	-68	-147	-73	-1017	-2633	-6635	-20087	-11961	-13898	-4642	-11799	1800	-12717	-7608	-10186	2447	-13982	-6766	-10318	-9798
1.276667	-28	40	91	-59	-109	-32	17	-13	-13	7	-69	-79	-92	-17	-31	-57	-100	34	-82	-30	-104	-21	-97	-67	-64	-1	-96	-9	-70	-67	-146	-73	482	-2563	-6510	-20059	-11408	-13866	-4554	-11754	-327	-12648	-7541	-10180	-1324	-13880	-6623	-10180	-14829
1.277500	-22	42	92	-59	-109	-31	18	-13	-17	6	-69	-63	-95	-12	-29	-55	-96	37	-79	-32	-102	-18	-95	-65	-62	1	-99	-8	-68	-68	-146	-70	1188	-2497	-6387	-20036	-12905	-13817	-4471	-11716	-1996	-12586	-7489	-10172	-2296	-13773	-6486	-10036	-14313
1.278333	-24	42	90	-58	-110	-32	17	2	-15	5	-70	-63	-94	-12	-28	-55	-100	36	-84	-29	-102	-18	-98	-67	-61	0	-98	-10	-103	-70	-146	-74	-481	-2444	-6273	-20021	-12173	-13774	-4388	-11691	-3957	-12525	-7430	-10166	268	-13656	-6357	-9890	-20784
1.279167	-26	38	90	-58	-109	-30	13	-11	-18	4	-72	-63	-92	-12	-28	-59	-101	32	-84	-29	-105	-21	-98	-70	-66	-3	-99	-12	-74	-66	-150	-76	407	-2390	-6161	-20007	-11460	-13741	-4309	-11674	-5960	-12460	-7373	-10160	2154	-13542	-6237	-9742	-30133
1.280000	-29	54	87	-62	-109	-36	16	-12	-19	4	-74	-64	-99	-15	-29	-58	-101	34	-86	-31	-107	-23	-99	-69	-64	-1	-97	-11	-76	-72	-147	-75	127	-2337	-6056	-20002	-9942	-13673	-4226	-11661	-8166	-12392	-7317	-10152	2802	-13427	-6121	-9591	-31156
1.280833	-24	40	87	-62	-111	-35	13	-15	-19	3	-73	-68	-97	-15	-31	-60	-86	34	-83	-33	-105	-24	-101	-69	-66	-3	-100	-14	-75	-72	-151	-74	-344	-2284	-5954	-19995	-7575	-13610	-4147	-11660	-10431	-12321	-7259	-10149	3647	-13314	-6015	-9444	-32682
1.281667	-27	40	88	-63	-134	-33	11	-17	-27	3	-76	-67	-99	-16	-33	-62	-102	32	-86	-38	-108	-25	-101	-74	-65	-4	-101	-14	-77	-74	-153	-82	357	-2237	-5864	-19990	-5587	-13542	-4075	-11665	-12575	-12247	-7182	-10149	1405	-13204	-5919	-9301	-32718
1.282500	-26	37	87	-61	-114	-39	11	-17	-18	1	-76	-70	-100	-16	-32	-58	-100	26	-85	-39	-105	-22	-99	-65	-65	-1	-101	-12	-73	-72	-150	-75	266	-2183	-5769	-19987	-5095	-13451	-4004	-11670	-14789	-12159	-7098	-10143	931	-13097	-5831	-9159	-32699
1.283333	-27	38	88	-60	-113	-34	-10	-13	-18	2	-72	-66	-98	-17	-28	-61	-101	34	-84	-33	-109	-25	-102	-70	-63	-3	-100	-13	-60	-70	-152	-76	-208	-2127	-5683	-19988	-2742	-13359	-3936	-11679	-17304	-12077	-7010	-10140	3920	-12998	-5750	-9029	-32717
1.284167	-25	42	89	-60	-110	-38	15	-13	-19	4	-76	-64	-101	-17	-30	-60	-102	30	-86	-32	-105	-21	-98	-68	-66	-1	-98	-14	-75	-73	-151	-75	-9	-2073	-5604	-19983	700	-13255	-3858	-11690	-19802	-11987	-6916	-10135	5882	-12891	-5688	-8909	-32696
1.285000	-25	44	85	-50	-112	-39	11	-14	-17	3	-74	-63	-99	-14	-30	-58	-100	35	-86	-30	-110	-23	-101	-67	-65	1	-100	-14	-76	-69	-147	-76	-376	-2012	-5528	-19977	3446	-13147	-3800	-11701	-22493	-11891	-6809	-10128	4445	-12812	-5633	-8796	-32712
1.285833	-26	41	86	-60	-109	-34	15	-17	-19	4	-76	-65	-99	-16	-10	-63	-99	34	-86	-32	-128	-24	-101	-70	-66	-1	-99	-13	-74	-73	-154	-77	-131	-1950	-5458	-19970	5003	-13032	-3738	-11702	-25247	-11794	-6694	-10122	2537	-12733	-5589	-8695	-32694
1.286667	-26	40	89	-60	-111	-39	11	-13	-23	3	-77	-63	-97	-15	-30	-59	-100	33	-87	-32	-108	-24	-100	-73	-63	-1	-101	-15	-72	-69	-149	-75	-200	-1884	-5393	-19955	6043	-12909	-3682	-11704	-27891	-11691	-6580	-10114	2497	-12654	-5561	-8608	-32707
1.287500	-25	42	87	-59	-109	-38	13	-14	-18	3	-77	-67	-96	-16	-31	-62	-100	30	-77	-31	-105	-22	-100	-70	-61	-3	-101	-15	-73	-70	-152	-79	-220	-1818	-5335	-19949	6250	-12786	-3617	-11701	-30408	-11587	-6459	-10111	2769	-12574	-5544	-8537	-32701
1.288333	-27	39	86	-60	-112	-36	13	-17	-22	3	-78	-66	-97	-16	-31	-60	-100	32	-86	-32	-103	-23	-103	-72	-67	-5	-70	-14	-73	-72	-152	-76	-130	-1749	-5282	-19927	5558	-12665	-3558	-11688	-32581	-11485	-6336	-10088	2930	-12517	-5532	-8481	-31530
1.289167	-25	41	88	-61	-110	-38	15	-14	-15	7	-91	-66	-97	-17	-24	-61	-99	32	-85	-32	-105	-23	-98	-68	-64	0	-97	-15	-73	-69	-149	-76	-877	-1681	-5237	-19905	5454	-12540	-3495	-11672	-32748	-11380	-6217	-10073	5008	-12447	-5533	-8440	-27894
1.290000	-23	41	88	-58	-109	-34	16	-14	-18	3	-74	-65	-97	-16	-29	-57	-97	33	-85	-32	-104	-21	-102	-70	-65	-7	-101	-14	-73	-75	-150	-78	46	-1615	-5195	-19879	4553	-12424	-3438	-11653	-32743	-11282	-6099	-10063	2669	-12387	-5546	-8419	-28859
1.290833	-27	37	86	-62	-114	-40	11	-17	-22	3	-75	-65	-98	-19	-30	-57	-85	32	-87	-31	-104	-21	-99	-67	-65	0	-98	-15	-73	-69	-149	-74	1622	-1549	-5163	-19851	123	-12306	-3379	-11626	-32731	-11183	-5988	-10048	-1093	-12330	-5564	-8417	-25107
1.291667	-25	39	89	-75	-108	-73	12	-16	-22	5	-78	-66	-95	-17	-30	-60	-101	29	-85	-34	-104	-23	-101	-69	-64	-3	-104	-19	-73	-75	-150	-74	-142	-1490	-5148	-19815	-2624	-12203	-3321	-11604	-32742	-11091	-5884	-10037	-742	-12254	-5591	-8426	-17720
1.292500	-25	37	85	-62	-109	-35	16	-15	-21	3	-76	-65	-95	-17	-28	-38	-101	32	-87	-33	-124	-23	-101	-70	-64	1	-100	-17	-72	-73	-151	-75	744	-1439	-5119	-19781	-5634	-12108	-3267	-11581	-32724	-11000	-5780	-10025	-802	-12190	-5648	-8458	-20766
1.293333	-25	37	86	-60	-108	-33	12	-15	-16	2	-75	-65	-94	-17	-29	-57	-99	27	-86	-35	-103	-21	-100	-70	-65	-4	-102	-16	-82	-72	-141	-87	665	-1392	-5107	-19746	-7859	-12021	-3209	-11562	-32740	-10925	-5702	-10019	-821	-12124	-5662	-8505	-15981
1.294167	-24	35	87	-65	-107	-34	12	-15	-16	4	-75	-66	-103	-19	-31	-59	-99	32	-87	-77	-107	-22	-100	-69	-64	0	-101	-16	-73	-69	-150	-77	137	-1349	-5104	-19710	-9073	-11947	-3159	-11546	-32721	-10843	-5630	-10005	-543	-12058	-5703	-8568	-10274
1.295000	-28	36	95	-63	-107	-34	13	-15	-18	5	-73	-67	-96	-19	-26	-59	-98	32	-86	-35	-105	-19	-100	-94	-63	0	-101	-22	-73	-73	-148	-74	541	-1314	-5098	-19673	-9320	-11882	-3113	-11539	-32736	-10773	-5565	-9998	-2340	-11993	-5750	-8643	-13142
1.295833	-28	39	85	-63	-109	-34	13	-13	-18	5	-74	-63	-98	-17	-31	-60	-100	29	-81	-33	-103	-23	-101	-67	-65	0	-98	-14	-70	-68	-148	-75	589	-1279	-5099	-19633	-10605	-11828	-3074	-11544	-32713	-10713	-5512	-9987	-4014	-11924	-5796	-8738	-7892
1.296667	-23	40	90	-60	-109	-33	13	38	-12	7	-70	-62	-96	-19	-31	-58	-96	35	-83	-33	-104	-23	-99	-66	-61	0	-100	-14	-73	-70	-144	-73	-212	-1251	-5100	-19599	-9772	-11787	-3036	-11553	-32730	-10653	-5475	-9979	-1682	-11859	-5847	-8843	2753
1.297500	-23	41	88	-62	-105	-34	10	-12	-13	6	-73	-62	-93	-15	-31	-59	-96	34	-85	-17	-102	-24	-98	-66	-46	1	-98	-12	-70	-67	-146	-75	-8	-1222	-5103	-19567	-6512	-11748	-3011	-11581	-32709	-10606	-5448	-9962	762	-11793	-5898	-8957	-5467
1.298333	-26	41	88	-58	-103	-31	10	-15	-19	6	-74	-66	-97	-19	-34	-61	-96	32	-85	-33	-103	-26	-101	-76	-63	-1	-101	-14	-95	-73	-141	-77	-783	-1200	-5111	-19542	-2609	-11725	-2997	-11623	-32729	-10560	-5438	-9950	584	-11740	-5955	-9089	-3234
1.299167	-27	36	85	-66	-113	-38	7	-17	-21	17	-77	-66	-82	-17	-34	-62	-98	29	-88	-35	-108	-26	-101	-69	-64	-4	-101	-16	-74	-70	-148	-75	-835	-1172	-5110	-19513	1274	-11719	-2991	-11677	-32713	-10521	-5427	-9920	-762	-11681	-6010	-9221	4832
1.300000	-29	36	84	-62	-109	-34	9	-18	-22	3	-74	-66	-98	-17	-34	-66	-102	32	-88	-36	-109	-25	-104	-73	-66	-3	-101	-3	-75	-70	-153	-117	-899	-1141	-5106	-19488	5409	-11698	-2996	-11738	-32726	-10485	-5446	-9893	-1331	-11630	-6067	-9358	-932
1.300833	-26	42	85	-60	-112	-34	10	-16	-19	6	-73	-64	-97	-21	-31	-61	-98	29	-88	-34	-109	-24	-100	-74	-67	-3	-100	-16	-75	-70	-150	-77	-1006	-1104	-5096	-19466	9237	-11691	-3006	-11810	-32724	-10460	-5465	-9849	-1255	-11578	-6124	-9497	1136
1.301667	-26	39	86	-59	-118	-36	10	-14	-18	10	-74	-64	-96	-18	-33	-63	-103	29	-86	-33	-107	-26	-101	-69	-66	-3	-99	-15	-76	-69	-147	-77	-978	-1065	-5079	-19437	12549	-11689	-3030	-11890	-32723	-10427	-5490	-9798	-303	-11536	-6187	-9641	4931
1.302500	-26	37	88	-60	-110	-34	11	-17	-18	4	-73	-65	-97	-1	-34	-58	-130	34	-87	-32	-105	-24	-101	-70	-66	-3	-99	-13	-77	-69	-148	-76	-1667	-1021	-5057	-19407	16414	-11692	-3063	-11970	-32365	-10407	-5527	-9733	2430	-11500	-6249	-9787	950
1.303333	-26	34	87	-57	-109	-32	16	-12	-17	6	-72	-64	-95	-17	-30	-60	-99	33	-84	-32	-104	-24	-102	-68	-63	1	-98	-11	-86	-61	-152	-74	-1513	-972	-5035	-19371	20155	-11699	-3109	-12053	-31989	-10384	-5565	-9664	1681	-11472	-6313	-9928	-225
1.304167	-23	40	90	-58	-108	-33	12	-15	-17	4	-73	-88	-97	-14	-31	-59	-101	39	-86	-31	-107	-24	-100	-68	-66	-1	-97	-14	-72	-67	-147	-75	614	-918	-5000	-19341	19629	-11703	-3158	-12133	-31604	-10367	-5619	-9587	-2915	-11447	-6383	-10067	4156
1.305000	-30	39	88	-60	-108	-31	15	-13	-17	7	-68	-63	-98	-14	-27	-56	-102	35	-87	-33	-109	-19	-100	-65	-64	3	-101	-12	-74	-67	-145	-74	-842	-868	-4966	-19282	19125	-11710	-3230	-12206	-31218	-10356	-5670	-9497	-1786	-11431	-6456	-10207	7469
1.305833	-25	38	88	-61	-108	-32	11	-12	-22	5	-74	-64	-90	-14	-28	-59	-102	38	-86	-30	-107	-24	-100	-70	-63	-1	-98	-15	-74	-67	-149	-74	-286	-810	-4922	-19219	17772	-11723	-3303	-12264	-30852	-10341	-5727	-9427	-1157	-11423	-6534	-10342	2647
1.306667	-26	27	86	-59	-108	-33	11	-17	-18	4	-74	-61	-97	-16	-31	-64	-102	32	-88	-35	-110	-25	-101	-74	-68	-4	-99	-15	-74	-82	-150	-78	17	-750	-4881	-19156	15794	-11731	-3382	-12321	-30475	-10334	-5793	-9294	-24	-11416	-6620	-10473	7266
1.307500	-30	36	84	-64	-112	-39	8	-19	-19	3	-77	-66	-100	-19	-32	-62	-101	32	-101	-33	-107	-12	-100	-70	-65	0	-100	-15	-78	-70	-148	-76	-441	-698	-4836	-19070	13801	-11738	-3462	-12354	-30103	-10296	-5856	-9180	460	-11417	-6708	-10590	9365
1.308333	-16	39	86	-62	-113	-36	10	-13	-18	5	-75	-66	-101	-13	-30	-59	-101	33	-88	-38	-108	-24	-101	-70	-62	0	-99	-14	-77	-73	-147	-74	-63	-643	-4783	-18980	12079	-11744	-3545	-12364	-29628	-10317	-5921	-9064	-1218	-11414	-6793	-10701	5877
1.309167	-26	40	89	-59	-109	-31	12	-13	-17	11	-74	-61	-99	-13	-29	-57	-101	34	-84	-30	-105	-21	-98	-68	-63	0	-94	-11	-76	-68	-146	-73	757	-586	-4721	-18872	7815	-11750	-3624	-12374	-27563	-10310	-5984	-8945	-4557	-11417	-6886	-10801	9290
1.310000	-27	44	84	-60	-109	-30	13	-12	-15	8	-72	-60	-93	-12	-28	-57	-97	37	-84	-32	-105	-22	-98	-67	-62	2	-94	-11	-73	-65	-144	-72	44	-530	-4662	-18764	4226	-11757	-3700	-12319	-23026	-10307	-6052	-8825	-2781	-11423	-6977	-10889	19020
1.310833	-23	42	90	-60	-107	-29	15	-12	-16	7	-73	-65	-95	-14	-27	-53	-96	40	-83	-32	-102	-21	-97	-68	-61	0	-96	-10	-74	-67	-148	-73	407	-481	-4602	-18650	2786	-11773	-3769	-12263	-19526	-10307	-6121	-8709	486	-11433	-7066	-10969	13235
1.311667	-21	42	91	-59	-110	-32	15	-15	-15	8	-70	-63	-95	-13	-29	-56	-101	34	-83	-32	-104	-19	-98	-70	-65	0	-97	-11	-85	-69	-145	-74	229	-432	-4531	-18530	1779	-11777	-3834	-12185	-16632	-10309	-6189	-8590	1394	-11443	-7179	-11028	12782
1.312500	-25	43	89	-59	-111	-28	16	-13	-18	6	-70	-64	-93	5	-28	-66	-101	34	-84	-31	-105	-11	-98	-69	-64	0	-97	-11	-72	-69	-147	-75	386	-385	-4457	-18417	457	-11827	-3886	-12080	-13088	-10307	-6253	-8493	-239	-11453	-7275	-11073	20997
1.313333	-27	40	91	-59	-111	-33	8	-15	-19	7	-74	-62	-95	-14	-27	-58	-99	33	-84	-31	-103	-21	-100	-73	-64	3	-97	-11	-53	-67	-146	-74	719	-337	-4375	-18302	-907	-11796	-3927	-11961	-9681	-10310	-6328	-8364	-1309	-11461	-7375	-11102	16421
1.314167	-26	38	88	-60	-112	-32	11	-16	-19	6	-77	-67	-98	-17	-31	-56	-99	32	-86	-34	-105	-22	-97	-70	-65	0	-100	-13	-75	-69	-149	-74	674	-293	-4294	-18198	-2159	-11810	-3956	-11816	-6204	-10303	-6398	-8251	-1004	-11469	-7470	-11108	15568
1.315000	-18	39	87	-61	-109	-35	12	-17	-21	2	-78	-66	-100	-18	-31	-59	-100	27	-87	-35	-108	-23	-81	-74	-70	-5	-125	-16	-77	-73	-150	-78	922	-247	-4199	-18101	-3183	-11819	-3974	-11664	-2748	-10298	-6470	-8146	96	-11477	-7562	-11101	18611
1.315833	-29	35	84	-60	-110	-36	7	-19	-21	0	-76	-68	-98	-9	-31	-58	-102	30	-74	-33	-105	-22	-96	-69	-63	1	-98	-13	-69	-69	-146	-74	413	-197	-4097	-18014	-2963	-11822	-3974	-11481	535	-10277	-6535	-8032	2491	-11478	-7644	-11062	14545
1.316667	-24	37	89	-59	-105	-33	13	-33	-21	3	-75	-64	-94	-15	-30	-60	-100	33	-86	-32	-103	-23	-96	-73	-63	-1	-101	-16	-82	-68	-148	-84	-255	-146	-3994	-17938	-961	-11822	-3969	-11296	3498	-10257	-6607	-7923	3246	-11480	-7721	-11005	10721
1.317500	-25	36	87	-59	-108	-34	11	-14	-18	8	-73	-64	-94	-18	-28	-65	-98	29	-84	-29	-105	-35	-97	-68	-63	1	-98	-12	-73	-66	-146	-74	1942	-97	-3887	-17884	-1929	-11815	-3949	-11109	7064	-10225	-6677	-7801	-1662	-11454	-7784	-10924	10254
1.318333	-24	50	88	-49	-104	-33	15	-13	-16	6	-75	-66	-95	-14	-27	-57	-99	34	-84	-34	-103	-21	-98	-68	-58	-3	-100	-17	-73	-72	-148	-72	864	-52	-3784	-17840	-2269	-11807	-3925	-10899	10551	-10193	-6750	-7690	-629	-11477	-7841	-10820	12396
1.319167	-25	38	84	-58	-110	-34	11	-27	-17	25	-73	-65	-100	6	-30	-59	-105	30	-87	-34	-107	-24	-99	-70	-69	-1	-100	-15	-75	-70	-148	-77	357	0	-3675	-17815	-1229	-11800	-3898	-10695	13526	-10141	-6826	-7568	644	-11475	-7890	-10706	4280
1.320000	-24	37	87	-60	-110	-34	11	-16	-21	3	-76	-67	-99	-18	-31	-59	-104	32	-86	-35	-108	-24	-100	-74	-68	-4	-103	-16	-73	-72	-149	-77	1019	33	-3566	-17798	73	-11768	-3863	-10485	16401	-10083	-6899	-7441	2224	-11466	-7918	-10579	2534
1.320833	-26	38	85	-61	-108	-35	10	-16	-16	5	-74	-64	-83	-17	-32	-61	-100	30	-87	-36	-105	-24	-100	-73	-61	-4	-101	-15	-72	-69	-151	-77	742	79	-3468	-17795	1631	-11735	-3817	-10274	19102	-10002	-6973	-7309	2224	-11453	-7937	-10435	3165
1.321667	-25	43	85	-59	-102	-34	13	-14	-18	4	-77	-65	-96	-18	-30	-58	-100	29	-86	-34	-104	-23	-100	-69	-65	-5	-100	-17	-69	-70	-150	-81	604	120	-3369	-17804	3806	-11688	-3791	-10070	21348	-9934	-7045	-7171	1282	-11436	-7945	-10290	-2865
1.322500	-27	38	85	-58	-110	-38	11	-18	-21	4	-77	-64	-100	-16	-30	-58	-102	28	-85	-35	-108	-25	-102	-70	-67	-4	-101	-16	-75	-72	-148	-77	1757	163	-3276	-17817	4108	-11642	-3769	-9868	23697	-9842	-7108	-7028	-2181	-11412	-7938	-10149	-6384
1.323333	-30	37	92	-58	-112	-28	8	-16	-21	5	-77	-66	-101	-19	-33	-59	-102	30	-85	-38	-108	-26	-107	-75	-66	-3	-101	-18	-79	-74	-152	-78	979	200	-3195	-17837	3664	-11586	-3738	-9659	25630	-9747	-7180	-6890	-1305	-11384	-7927	-10022	1058
1.324167	-26	36	82	-61	-116	-40	7	-19	-26	-6	-77	-68	-99	-17	-30	-60	-124	34	-88	-38	-108	-26	-101	-73	-62	-3	-99	-16	-70	-70	-149	-77	967	235	-3109	-17857	4786	-11523	-3721	-9466	27095	-9646	-7240	-6745	1609	-11343	-7900	-9909	-3910
1.325000	-26	38	88	-58	-110	-36	10	-16	-22	5	-72	-64	-96	-19	-30	-61	-96	34	-85	-47	-107	-25	-102	-73	-62	-3	-98	-16	-77	-73	-150	-78	918	271	-3033	-17879	5993	-11461	-3712	-9264	28411	-9543	-7293	-6611	2384	-11297	-7871	-9827	-10014
1.325833	-29	40	87	-57	-110	-36	11	-16	-17	6	-73	-62	-100	-14	-28	-59	-98	33	-83	-36	-102	-24	-100	-70	-64	-4	-99	-14	-70	-69	-148	-77	628	303	-2962	-17895	6046	-11392	-3750	-9074	29505	-9439	-7339	-6475	232	-11231	-7837	-9775	-2154
1.326667	-26	40	88	-74	-112	-33	10	-19	-21	6	-72	-64	-99	-16	-31	-61	-100	33	-84	-34	-107	-23	-101	-68	-63	-4	-102	-16	-74	-72	-159	-78	588	337	-2898	-17910	5702	-11326	-3722	-8887	30422	-9337	-7381	-6364	-1633	-11160	-7803	-9769	-5060
1.327500	-28	37	87	-58	-113	-36	10	-17	-17	4	-73	-64	-96	-15	-31	-55	-99	41	-86	-36	-102	-25	-102	-72	-64	-5	-101	-13	-74	-70	-147	-78	-98	365	-2828	-17918	4847	-11256	-3731	-8709	31064	-9262	-7419	-6263	-2180	-11073	-7767	-9800	-7530
1.328333	-29	36	86	-58	-94	-33	12	-15	-19	7	-73	-65	-97	-17	-30	-62	-101	32	-85	-34	-104	-26	-102	-69	-65	-1	-90	-15	-75	-72	-149	-77	-311	391	-2763	-17919	3104	-11184	-3778	-8533	31370	-9138	-7438	-6179	-2105	-10969	-7734	-9883	-1582
1.329167	-25	42	89	-59	-109	-34	11	-15	-31	6	-73	-62	-98	-14	-28	-57	-100	36	-83	-34	-104	-22	-100	-68	-66	-3	-98	-12	-70	-68	-146	-74	-710	418	-2688	-17911	1125	-11108	-3824	-8367	31265	-9048	-7457	-6119	-1007	-10847	-7707	-10008	-2372
1.330000	-24	42	90	-56	-105	-32	17	-12	-16	9	-66	-60	-93	-12	-24	-55	-97	35	-84	-30	-102	-16	-99	-67	-66	2	-97	-12	-75	-66	-145	-73	-2187	438	-2609	-17894	84	-11033	-3874	-8213	30545	-8957	-7470	-6084	-168	-10711	-7681	-10186	-4411
1.330833	-23	44	90	-59	-109	-32	12	-14	-16	8	-73	-64	-95	-36	-28	-55	-97	41	-83	-32	-102	-22	-100	-68	-64	-1	-100	-13	-73	-68	-147	-75	-793	452	-2525	-17870	-3276	-10976	-3936	-8065	30213	-8878	-7487	-6086	-7135	-10559	-7671	-10411	-2546
1.331667	-30	54	89	-60	-107	-32	13	-16	-22	5	-72	-64	-97	-15	-28	-59	-102	33	-87	-33	-107	-24	-101	-70	-65	-3	-100	-19	-76	-70	-147	-78	-1091	458	-2437	-17852	-7605	-10881	-4008	-7936	29879	-8797	-7500	-6112	-9429	-10391	-7669	-10679	4474
1.332500	-31	39	89	-61	-110	-36	11	-19	-19	3	-80	-66	-96	-17	-38	-58	-100	34	-84	-31	-101	-23	-101	-69	-65	-1	-98	-15	-76	-72	-148	-74	-2405	469	-2331	-17816	-10272	-10786	-4084	-7814	28824	-8716	-7555	-6174	-7758	-10202	-7671	-10973	2466
1.333333	-34	40	90	-74	-108	-34	12	-14	-17	6	-75	-63	-94	-17	-30	-59	-99	32	-86	-33	-107	-26	-102	-70	-65	-3	-111	-17	-74	-75	-147	-78	-1997	463	-2222	-17781	-12825	-10701	-4165	-7707	27561	-8634	-7527	-6266	-5098	-9991	-7681	-11310	2670
1.334167	-27	40	90	-61	-112	-33	12	-14	-17	6	-73	-67	-99	-15	-36	-58	-98	34	-85	-32	-107	-24	-101	-67	-62	-3	-98	-13	-78	-74	-148	-75	-2370	457	-2098	-17740	-13983	-10590	-4249	-7617	26047	-8548	-7545	-6392	-3645	-9774	-7696	-11643	7659
1.335000	-26	43	86	-60	-110	-34	10	-15	-18	4	-74	-65	-93	-16	-28	-58	-98	33	-87	-33	-109	-24	-104	-69	-62	-3	-99	-13	-73	-69	-149	-76	-2618	441	-1969	-17701	-13290	-10471	-4335	-7544	24296	-8457	-7571	-6553	-2592	-9540	-7717	-11997	5677
1.335833	-27	44	86	-57	-105	-32	12	-13	-15	7	-67	-62	-96	-16	-25	-56	-98	35	-83	-30	-104	-19	-98	-69	-65	-1	-96	-13	-74	-70	-147	-75	-1664	423	-1831	-17652	-12767	-10333	-4421	-7489	22673	-8328	-7601	-6738	-5278	-9292	-7740	-12351	3206
1.336667	-25	45	90	-58	-108	-34	12	-13	-17	8	-69	-61	-95	-14	-26	-56	-99	35	-82	-29	-104	-21	-101	-66	-62	1	-97	-10	-75	-72	-151	-98	-1875	397	-1689	-17608	-12655	-10184	-4506	-7451	20697	-8239	-7639	-6959	-5059	-9036	-7761	-12692	11587
1.337500	-25	45	89	-59	-108	-30	16	-12	-14	9	-72	-64	-94	-12	-28	-56	-96	44	-75	-29	-101	-18	-97	-65	-59	0	-99	-11	-68	-67	-145	-74	-1957	362	-1545	-17557	-10207	-10018	-4574	-7429	18369	-8112	-7688	-7201	-1395	-8775	-7782	-13020	11149
1.338333	-24	43	84	-64	-105	-32	15	-14	-17	8	-70	-62	-91	-12	-26	-57	-95	38	-80	-28	-102	-18	-97	-65	-60	1	-98	-12	-69	-67	-146	-72	-1895	329	-1402	-17506	-6450	-9840	-4669	-7431	16171	-7967	-7729	-7472	1516	-8512	-7797	-13323	2602
1.339167	-26	41	87	-58	-109	-34	12	-14	-18	7	-73	-65	-94	-17	-30	-60	-100	33	-85	-33	-104	-23	-101	-70	-63	0	-102	-14	-74	-70	-148	-72	-2108	284	-1263	-17447	-2771	-9646	-4749	-7451	13815	-7808	-7784	-7759	1666	-8246	-7816	-13600	8551
1.340000	-26	38	85	-61	-110	-35	9	-19	-23	4	-74	-67	-97	-19	-31	-63	-102	32	-86	-34	-107	-24	-105	-74	-67	-10	-102	-14	-74	-75	-150	-77	-1446	249	-1127	-17394	615	-9437	-4824	-7491	11417	-7632	-7841	-8064	1134	-7987	-7821	-13837	6982
1.340833	-31	37	81	-62	-114	-36	7	-17	-21	2	-75	-68	-109	-21	-34	-65	-103	28	-88	-35	-105	-23	-103	-73	-65	-3	-102	-16	-75	-73	-148	-76	-1245	212	-995	-17326	3609	-9216	-4892	-7539	9075	-7435	-7894	-8380	1290	-7724	-7821	-14034	726
1.341667	-25	40	85	-61	-109	-35	11	-18	-18	3	-74	-66	-95	-16	-29	-62	-101	33	-84	-33	-105	-22	-102	-72	-69	-4	-102	-14	-72	-48	-149	-75	-1026	188	-870	-17258	5852	-8981	-4957	-7609	6745	-7225	-7944	-8692	2175	-7463	-7814	-14183	3420
1.342500	-29	38	85	-60	-112	-35	11	-15	-22	4	-74	-69	-82	-16	-29	-60	-91	29	-85	-35	-104	-21	-102	-68	-64	0	-102	-13	-73	-70	-148	-75	-932	164	-737	-17184	7723	-8740	-5021	-7693	4486	-7000	-7993	-9013	4118	-7213	-7798	-14303	980
1.343333	-32	37	86	-58	-108	-34	12	-15	-21	4	-75	-65	-94	-15	-26	-60	-100	35	-84	-33	-104	-21	-99	-72	-66	-1	-103	-16	-75	-69	-147	-75	-1660	151	-645	-17102	10299	-8493	-5087	-7791	1989	-6761	-8039	-9331	7225	-6971	-7780	-14373	-4182
1.344167	-27	43	86	-63	-109	-35	11	-14	-17	13	-77	-44	-95	-14	-28	-59	-102	33	-85	-32	-109	-19	-101	-67	-63	0	-99	-15	-72	-69	-147	-74	116	174	-546	-17024	10765	-8247	-5144	-7906	-158	-6518	-8078	-9640	4208	-6731	-7755	-14408	-6333
1.345000	-27	38	87	-58	-110	-33	12	-15	-23	5	-74	-67	-98	-14	-28	-60	-102	34	-84	-47	-104	-22	-93	-72	-65	1	-100	-16	-75	-70	-147	-75	1193	164	-448	-16936	8166	-8000	-5224	-8034	-1541	-6269	-8119	-9944	2469	-6505	-7731	-14406	-2528
1.345833	-24	39	86	-59	-110	-33	12	-15	-19	6	-82	-64	-94	-19	-30	-58	-99	36	-86	-31	-105	-22	-98	-66	-63	3	-98	-12	-75	-69	-146	-73	-146	185	-358	-16853	6476	-7757	-5293	-8169	-3065	-6019	-8142	-10232	3708	-6278	-7705	-14365	-5165
1.346667	-24	39	88	-57	-109	-40	12	-15	-17	8	-72	-64	-99	-15	-27	-58	-100	35	-85	-31	-103	-22	-98	-69	-63	0	-98	-12	-75	-69	-148	-75	749	231	-274	-16769	3488	-7514	-5370	-8321	-4380	-5777	-8169	-10506	5022	-6063	-7685	-14297	-9754
1.347500	-28	39	86	-61	-109	-38	12	-17	-19	5	-72	-66	-100	-16	-29	-64	-100	33	-86	-38	-107	-24	-102	-72	-65	0	-99	-16	-77	-69	-150	-74	591	292	-194	-16696	665	-7282	-5456	-8492	-5345	-5532	-8188	-10766	5704	-5850	-7665	-14208	-6290
1.348333	-26	44	86	-59	-114	-40	10	-16	-19	3	-75	-67	-102	-19	-32	-63	-102	32	-88	-36	-111	-35	-102	-79	-67	-1	-101	-19	-80	-70	-150	-78	472	368	-110	-16624	-1846	-7051	-5545	-8658	-6165	-5293	-8207	-11012	5811	-5643	-7654	-14102	-7819
1.349167	-31	38	87	-60	-114	-36	9	-17	-19	-29	-75	-64	-101	-18	-27	-58	-102	35	-85	-31	-108	-24	-99	-68	-64	-3	-97	-11	-75	-60	-146	-74	1507	452	-14	-16556	-5329	-6821	-5632	-8836	-6606	-5055	-8215	-11229	2313	-5434	-7639	-13968	-12304
1.350000	-25	42	91	-57	-107	-33	15	-14	-17	5	-69	-62	-93	-15	-27	-59	-104	34	-83	-30	-102	-10	-98	-67	-62	0	-97	-11	-72	-67	-148	-75	1434	584	81	-16504	-10458	-6598	-5727	-9026	-6769	-4829	-8226	-11435	742	-5235	-7638	-13838	-6225
1.350833	-24	41	89	-57	-105	-34	11	-8	-16	6	-63	-64	-95	-15	-29	-58	-96	36	-85	-32	-103	-23	-100	-70	-62	0	-97	-11	-73	-70	-147	-73	1017	717	183	-16431	-13449	-6379	-5844	-9229	-6962	-4609	-8239	-11629	3411	-5031	-7638	-13692	-2641
1.351667	-25	42	90	-58	-107	-33	15	-14	-16	5	-69	-63	-95	-15	-28	-61	-99	36	-85	-32	-105	-18	-99	-69	-68	-1	-99	-12	-73	-68	-149	-75	1284	866	294	-16439	-14680	-6162	-5915	-9433	-6845	-4391	-8247	-11804	5677	-4828	-7642	-13547	-11285
1.352500	-24	41	88	-56	-110	-34	6	-19	-16	7	-41	-62	-91	-14	-28	-59	-98	34	-84	-32	-102	-19	-101	-70	-63	0	-98	-13	-72	-68	-145	-74	1068	1035	412	-16432	-15680	-5942	-6003	-9646	-6749	-4181	-8260	-11968	4669	-4629	-7651	-13400	-5586
1.353333	-26	39	87	-56	-107	-34	12	-15	-15	5	-72	-65	-94	-16	-29	-60	-100	35	-86	-43	-102	-23	-91	-69	-62	-3	-98	-12	-72	-68	-147	-76	1548	1218	543	-16441	-16802	-5719	-6084	-9869	-6351	-3963	-8271	-12116	2432	-4428	-7656	-13257	-2415
1.354167	-28	41	89	-86	-114	-35	11	-16	-18	5	-73	-64	-94	-16	-28	-60	-100	33	-84	-33	-105	-21	-100	-69	-64	-1	-99	-13	-74	-65	-146	-75	1704	1429	675	-16471	-17613	-5491	-6155	-10094	-5688	-3751	-8284	-12254	1052	-4230	-7661	-13116	-7467
1.355000	-28	38	86	-57	-108	-34	13	-13	-17	7	-70	-63	-99	-21	-28	-60	-101	20	-82	-31	-110	-22	-98	-68	-63	1	-95	-14	-74	-67	-147	-74	1813	1649	813	-16519	-17987	-5266	-6214	-10327	-4892	-3532	-8297	-12383	732	-4029	-7661	-12981	-2868
1.355833	-24	43	87	-59	-107	-33	10	-13	-15	6	-73	-63	-95	-15	-27	-58	-100	34	-84	-31	-101	-21	-98	-69	-64	-1	-99	-14	-62	-69	-146	-75	1721	1900	955	-16582	-17832	-5020	-6254	-10560	-4113	-3311	-8310	-12497	1759	-3827	-7660	-12852	-968
1.356667	-28	40	85	-57	-108	-33	11	-13	-16	6	-72	-62	-94	-15	-29	-60	-100	32	-98	-35	-105	-21	-101	-70	-63	-4	-99	-14	-73	-70	-148	-75	747	2154	1083	-16670	-16144	-4775	-6281	-10801	-3737	-3087	-8320	-12602	4532	-3626	-7653	-12729	-3403
1.357500	-28	39	87	-60	-110	-41	11	-8	-22	3	-75	-67	-98	-15	-27	-57	-101	34	-82	-30	-103	-21	-97	-69	-64	0	-97	-14	-72	-72	-145	-75	1313	2437	1213	-16768	-14205	-4522	-6290	-11044	-3026	-2849	-8323	-12695	2125	-3421	-7636	-12611	-3503
1.358333	-23	40	87	-61	-109	-32	13	-13	-17	9	-72	-61	-93	-13	-26	-58	-83	37	-83	-33	-102	-19	-98	-66	-63	0	-96	-11	-74	-70	-144	-72	2789	2741	1331	-16892	-14857	-4267	-6277	-11288	-1703	-2609	-8321	-12775	-1513	-3224	-7610	-12500	1356
1.359167	-35	43	84	-61	-110	-36	11	-13	-18	5	-74	-64	-97	-14	-28	-59	-102	35	-84	-32	-107	-13	-101	-75	-62	-3	-98	-17	-75	-72	-147	-76	862	3061	1432	-17031	-13061	-4010	-6262	-11538	-753	-2364	-8316	-12843	23	-3023	-7582	-12395	3449
1.360000	-27	40	84	-63	-111	-35	10	-14	-18	3	-75	-51	-101	-16	-30	-59	-99	27	-85	-36	-108	-24	-101	-72	-63	-1	-97	-15	-73	-69	-148	-78	1327	3405	1518	-17182	-11059	-3743	-6223	-11793	286	-2106	-8291	-12892	1137	-2814	-7542	-12293	-393
1.360833	-24	37	80	-63	-110	-33	16	-12	-17	4	-74	-67	-96	-16	-30	-59	-101	34	-87	-35	-105	-22	-99	-69	-63	-3	-99	-16	-87	-91	-147	-75	1419	3772	1589	-17357	-8516	-3473	-6167	-12021	1119	-1853	-8259	-12930	1969	-2607	-7499	-12189	3852
1.361667	-26	39	86	-63	-113	-38	13	-13	-18	8	-74	-63	-99	-10	-30	-57	-102	34	-91	-34	-109	-25	-100	-68	-63	-1	-98	-14	-77	-69	-148	-75	760	4163	1642	-17541	-5666	-3207	-6101	-12260	1635	-1595	-8209	-12936	2407	-2390	-7451	-12090	4318
1.362500	-27	40	87	-87	-109	-31	11	-14	-19	8	-74	-62	-96	-19	-29	-57	-98	34	-84	-32	-104	-22	-101	-69	-64	0	-97	-15	-96	-76	-150	-75	839	4575	1678	-17740	-2630	-2936	-6016	-12492	2244	-1314	-8140	-12929	44	-2164	-7402	-11994	109
1.363333	-26	42	88	-61	-112	-33	12	-13	-15	8	-73	-62	-93	-14	-27	-57	-98	38	-82	-34	-104	-22	-102	-67	-61	0	-97	-14	-69	-67	-145	-73	925	5003	1698	-17953	-2009	-2654	-5926	-12723	2902	-1039	-8052	-12890	-2891	-1925	-7352	-11893	3970
1.364167	-23	24	87	-61	-79	-30	13	-15	-19	4	-74	-64	-95	-16	-29	-61	-101	34	-83	-31	-103	-22	-100	-70	-80	0	-99	-22	-74	-70	-148	-78	153	5454	1711	-18186	-738	-2387	-5822	-12938	3008	-754	-7947	-12833	-1276	-1677	-7311	-11794	9342
1.365000	-28	40	88	-63	-111	-36	10	-18	-26	-22	-75	-66	-100	-18	-31	-60	-103	33	-86	-35	-107	-23	-102	-73	-70	-3	-103	-17	-78	-70	-149	-78	191	5930	1713	-18439	1917	-2115	-5709	-13151	3102	-471	-7828	-12749	852	-1409	-7273	-11698	-319
1.365833	-29	40	82	-65	-110	-39	10	-17	-22	3	-76	-63	-100	-17	-30	-61	-101	32	-83	-33	-104	-19	-99	-69	-56	0	-98	-14	-76	-68	-151	-76	-497	6417	1721	-18693	4095	-1836	-5587	-13341	2948	-178	-7681	-12632	405	-1118	-7244	-11589	1661
1.366667	-26	39	86	-63	-110	-40	10	-18	-19	4	-74	-64	-99	-15	-21	-61	-100	47	-83	-35	-95	-22	-102	-72	-66	-1	-101	-16	-75	-68	-146	-75	-558	6911	1726	-18962	5187	-1565	-5458	-13525	2664	104	-7530	-12492	-1482	-809	-7221	-11485	6177
1.367500	-28	38	81	-62	-108	-23	13	-23	-19	2	-77	-66	-98	-17	-29	-61	-102	29	-86	-36	-108	-24	-100	-72	-66	0	-101	-15	-102	-70	-147	-78	-664	7416	1740	-19243	5592	-1286	-5327	-13693	2326	408	-7348	-12324	-2565	-478	-7217	-11376	-1004
1.368333	-26	39	85	-60	-111	-35	8	-14	-23	2	-76	-64	-99	-22	-31	-60	-103	34	-84	-35	-108	-24	-101	-73	-64	-1	-101	-12	-76	-66	-146	-74	-971	7916	1775	-19526	5323	-1004	-5190	-13843	1673	713	-7163	-12136	-3101	-130	-7223	-11262	360
1.369167	-26	5	82	-63	-110	-34	11	-13	-16	7	-70	-67	-94	-14	-26	-60	-100	35	-84	-33	-101	-21	-99	-66	-62	1	-97	-14	-73	-65	-144	-72	-897	8412	1818	-19816	4390	-716	-5047	-13976	990	1007	-6965	-11922	-3412	237	-7236	-11142	2395
1.370000	-24	43	87	-56	-108	-32	15	-11	-18	4	-72	-42	-93	-12	-27	-56	-98	38	-81	-29	-102	-18	-98	-68	-63	2	-97	-12	-70	-66	-145	-70	-1529	8898	1894	-20103	3917	-423	-4935	-14096	91	1303	-6772	-11700	-1747	614	-7280	-11028	-1895
1.370833	-25	42	72	-70	-108	-35	16	-11	-17	8	-69	-62	-97	-13	-28	-57	-97	38	-83	-33	-102	-19	-96	-62	-64	0	-98	-13	-73	-60	-144	-74	-1618	9354	1986	-20390	3792	-124	-4780	-14199	-1045	1597	-6583	-11463	-2629	1002	-7336	-10912	-3924
1.371667	-23	40	87	-56	-105	-32	15	-12	-18	6	-69	-87	-99	-14	-27	-57	-99	36	-79	-31	-102	-18	-96	-69	-62	3	-99	-13	-73	-68	-145	-74	530	9781	2103	-20659	252	182	-4655	-14291	-1526	1885	-6402	-11225	-7415	1388	-7408	-10793	-873
1.372500	-22	36	89	-57	-105	-35	13	-12	-16	6	-72	-65	-94	-13	-27	-59	-101	35	-83	-31	-105	-24	-101	-68	-65	5	-100	-13	-73	-95	-145	-75	-807	10169	2244	-20920	-2031	488	-4542	-14368	-2198	2170	-6230	-10980	-6098	1777	-7497	-10676	2148
1.373333	-25	41	88	-60	-110	-35	11	-12	-17	6	-73	-53	-98	-17	-31	-61	-95	35	-83	-36	-107	-23	-100	-72	-64	-3	-103	-16	-75	-74	-147	-77	-608	10509	2406	-21166	-4046	809	-4437	-14440	-2953	2441	-6090	-10745	-4879	2151	-7602	-10565	-3841
1.374167	-26	41	81	-63	-114	-38	11	-15	-19	2	-74	-67	-98	-17	-29	-61	-103	34	-83	-40	-108	-24	-101	-66	-70	0	-101	-16	-72	-70	-145	-75	-281	10802	2588	-21390	-5338	1136	-4350	-14497	-3614	2707	-5954	-10527	-3208	2517	-7711	-10449	-277
1.375000	-27	40	85	-60	-113	-36	11	-10	-16	6	-67	-65	-102	-21	-31	-57	-100	34	-84	-32	-105	-23	-98	-67	-65	0	-100	-13	-76	-74	-145	-77	-702	11036	2786	-21581	-5494	1466	-4277	-14547	-4289	2956	-5853	-10317	-2282	2854	-7833	-10341	1843
1.375833	-23	41	86	-58	-111	-35	13	-10	-15	5	-72	-62	-95	-17	-29	-55	-96	34	-83	-32	-102	-23	-84	-68	-61	7	-100	-12	-70	-68	-143	-74	-513	11206	2997	-21760	-4212	1799	-4227	-14597	-4936	3194	-5784	-10132	-3300	3171	-7955	-10232	-2692
1.376667	-23	42	89	-60	-105	-33	16	-10	-15	8	-69	-62	-96	-17	-28	-57	-80	35	-82	-28	-102	-19	-96	-67	-63	-1	-96	-10	-73	-68	-145	-73	164	11312	3211	-21903	-4479	2129	-4198	-14643	-5305	3415	-5743	-9974	-6576	3452	-8081	-10137	-262
1.377500	-25	43	90	-56	-107	-42	16	-13	-17	10	-70	-62	-94	-16	-28	-59	-97	35	-80	-27	-104	-22	-99	-68	-62	0	-97	-13	-69	-68	-131	-72	-528	11356	3421	-22022	-3675	2451	-4193	-14691	-6005	3618	-5737	-9844	-5122	3697	-8200	-10042	8971
1.378333	-22	44	90	-55	-110	-34	19	-9	-14	7	-69	-61	-78	-13	-28	-58	-90	37	-80	-29	-103	-21	-97	-66	-63	1	-98	-12	-69	-68	-145	-75	-388	11334	3622	-22113	-246	2779	-4220	-14742	-6724	3804	-5769	-9750	-1332	3911	-8316	-9959	1640
1.379167	-25	41	90	-56	-110	-36	13	-14	-16	4	-72	-64	-96	-18	-29	-59	-99	34	-85	-31	-98	-23	-99	-70	-72	-3	-100	-12	-74	-70	-146	-77	-886	11249	3813	-22183	4067	3070	-4267	-14799	-7611	3969	-5834	-9693	450	4085	-8414	-9885	418
1.380000	-27	39	87	-58	-109	-36	-18	-17	-17	4	-75	-65	-98	-19	-31	-62	-103	30	-85	-30	-108	-23	-100	-69	-66	-3	-100	-15	-75	-73	-148	-75	-828	11109	3987	-22227	8434	3354	-4336	-14877	-8652	4125	-5925	-9671	-741	4222	-8497	-9821	8456
1.380833	-27	40	85	-61	-107	-39	12	-17	-19	2	-75	-64	-97	-19	-31	-59	-101	30	-87	-33	-108	-26	-111	-72	-66	-7	-101	-6	-75	-73	-146	-75	-479	10917	4136	-22248	12719	3626	-4423	-14925	-9634	4255	-6047	-9679	-1938	4331	-8558	-9767	3318
[truncated: 10,342 more rows]
[truncated: 15 more columns]
