# Supplementary material for: Novel Methods for Surface EMG Analysis and Exploration Based on Multi-Modal Gaussian Mixture Models
Source: PLoS One. 2016 Jun 30;11(6):e0157239. doi: 10.1371/journal.pone.0157239 (PMC4928879; doi:10.1371/journal.pone.0157239)
Supplement: S2 File — (ZIP) [file pone.0157239.s002.zip › Haf_horses_walk_data/Haf_h04_w3_kin.trc]

PathFileType	4	(X/Y/Z)	D:\Users\zsoldosr\Desktop\HaflingerProjektEMGBiopsy\RawData\M2\Landegaw3r.trc
DataRate	CameraRate	NumFrames	NumMarkers	Units	OrigDataRate	OrigDataStartFrame	OrigNumFrames
120.00	120.00	1200	7	mm	120.00	1	1200
Frame#	Time	Head			Withers			Sacrum			HFL			HFR			HHL			HHR
		X1	Y1	Z1	X2	Y2	Z2	X3	Y3	Z3	X4	Y4	Z4	X5	Y5	Z5	X6	Y6	Z6	X7	Y7	Z7
1	0.000	1053.98242	-54.39562	1364.11414	-163.34044	13.58660	1304.44910	-897.42468	75.42233	1305.10022	60.27242	129.75148	-16.95888	626.71698	-259.71350	42.25983	-1342.59644	298.71912	23.50170	-663.09082	-102.21240	-4.25335
2	0.008	1051.74231	-55.62922	1367.58484	-163.15630	13.66715	1303.27698	-896.73090	76.62674	1306.98450	47.82903	131.07405	-16.86637	647.75818	-260.48288	39.90849	-1349.44751	297.51718	28.57687	-675.71570	-101.63432	-4.28804
3	0.017	1049.48853	-56.81429	1371.13574	-162.98586	13.70829	1302.12390	-896.00787	77.68622	1308.87158	35.27114	132.19371	-16.77254	667.45154	-261.92834	37.95876	-1355.59937	296.29297	33.63712	-688.34546	-101.00046	-4.33417
4	0.025	1047.19263	-57.90804	1374.80554	-162.83772	13.66701	1301.00586	-895.24194	78.51111	1310.76965	22.62143	133.10745	-16.67290	685.07306	-264.07312	36.56861	-1360.39355	295.07941	38.76440	-700.97394	-100.28380	-4.37551
5	0.033	1044.82141	-58.89721	1378.58423	-162.70673	13.49615	1299.93604	-894.43372	79.07204	1312.68701	9.96722	133.90179	-16.59379	700.43378	-266.47385	35.75505	-1363.25012	293.91113	44.11729	-713.59528	-99.50951	-4.37848
6	0.042	1042.35254	-59.80569	1382.43542	-162.56824	13.14094	1298.93018	-893.58569	79.37672	1314.62683	-2.69978	134.60905	-16.60365	713.50513	-268.72757	35.48438	-1363.76538	292.68362	49.72234	-726.23169	-98.72190	-4.32963
7	0.050	1039.77783	-60.67702	1386.31995	-162.38033	12.53689	1298.00793	-892.69537	79.45695	1316.59253	-15.46422	135.25267	-16.72826	724.21558	-270.65738	35.58720	-1361.86206	290.97165	55.18613	-738.92322	-97.90955	-4.26046
8	0.058	1037.10535	-61.55882	1390.20007	-162.09241	11.61994	1297.18823	-891.75812	79.36052	1318.59912	-28.31584	135.93971	-16.88423	732.31610	-272.26797	35.67791	-1357.77124	288.13947	59.73360	-751.68146	-97.00389	-4.22448
9	0.067	1034.35791	-62.49420	1394.03162	-161.65636	10.34383	1296.48877	-890.77576	79.13389	1320.66553	-41.15235	136.77559	-16.97295	737.31775	-273.69241	35.12955	-1351.78552	283.83450	62.73913	-764.47668	-95.98480	-4.23471
10	0.075	1031.55994	-63.50520	1397.76038	-161.03384	8.69052	1295.92310	-889.75897	78.81072	1322.79321	-53.93188	137.71547	-16.98919	738.83179	-275.07358	33.17144	-1344.01379	278.33997	64.23057	-777.28955	-94.94315	-4.24279
11	0.083	1028.72864	-64.58451	1401.33801	-160.19832	6.67466	1295.49548	-888.71954	78.41489	1324.96191	-66.69606	138.63220	-16.98826	737.10156	-276.37640	29.27092	-1334.24780	272.38242	64.80654	-790.14630	-93.98396	-4.20118
12	0.092	1025.89075	-65.71848	1404.73071	-159.13348	4.34602	1295.19727	-887.65845	77.96265	1327.14111	-79.51782	139.47684	-16.99745	732.95819	-277.41672	23.66166	-1322.02466	266.57901	65.00478	-803.06885	-93.11083	-4.11659
13	0.100	1023.10248	-66.90290	1407.90186	-157.83128	1.77693	1295.01160	-886.56171	77.46581	1329.29895	-92.44820	140.31091	-16.98046	727.30927	-278.06912	17.41806	-1306.87793	261.15747	64.75547	-816.03174	-92.25067	-4.03046
14	0.108	1020.43707	-68.12228	1410.80615	-156.29317	-0.96559	1294.92065	-885.40875	76.93752	1331.40613	-105.45300	141.20718	-16.89585	720.78766	-278.29028	11.86967	-1288.52600	256.17438	63.53044	-828.99677	-91.34057	-3.97753
15	0.117	1017.96021	-69.33922	1413.40430	-154.53694	-3.83870	1294.90796	-884.18103	76.38123	1333.43384	-118.44949	142.16089	-16.77537	713.54108	-278.05026	7.92899	-1266.92578	251.69435	60.98075	-841.95343	-90.37303	-3.96067
16	0.125	1015.72174	-70.52653	1415.67383	-152.60487	-6.81902	1294.96008	-882.85992	75.78249	1335.35181	-131.39307	143.12645	-16.68768	705.14703	-277.41031	5.77400	-1242.28711	247.68733	57.35708	-854.91144	-89.37763	-3.95097
17	0.133	1013.76025	-71.69830	1417.60706	-150.56230	-9.88551	1295.06689	-881.42694	75.12591	1337.13403	-144.29057	144.05307	-16.65905	695.02423	-276.55518	4.94230	-1215.02332	243.93678	53.35489	-867.87012	-88.36176	-3.91564
18	0.142	1012.11444	-72.89477	1419.20593	-148.48489	-13.00990	1295.21960	-879.87561	74.40424	1338.76221	-157.18105	144.87572	-16.68520	683.14819	-275.65463	4.74775	-1185.61511	240.15302	49.63013	-880.81500	-87.31337	-3.84410
19	0.150	1010.82867	-74.13125	1420.46631	-146.44958	-16.15458	1295.41003	-878.22369	73.60930	1340.21936	-170.06763	145.58759	-16.73484	670.24341	-274.77747	4.66885	-1154.46399	236.22714	46.51680	-893.73328	-86.25124	-3.75376
20	0.158	1009.93811	-75.36559	1421.36597	-144.53566	-19.26825	1295.62512	-876.51813	72.73248	1341.48657	-182.84473	146.30867	-16.68117	657.21338	-273.92770	4.46689	-1121.80688	232.31369	44.10809	-906.62683	-85.21540	-3.66594
21	0.167	1009.45557	-76.52942	1421.87598	-142.82300	-22.28397	1295.84473	-874.83411	71.77678	1342.54492	-195.38823	147.17593	-16.34182	644.49170	-273.08380	4.13607	-1087.74146	228.61121	42.41325	-919.50928	-84.23678	-3.57860
22	0.175	1009.38312	-77.58408	1421.97791	-141.38499	-25.12513	1296.04956	-873.26721	70.76548	1343.37866	-207.65056	148.19733	-15.60451	631.97058	-272.22989	3.78986	-1052.35596	225.17989	41.41988	-932.36682	-83.33469	-3.47383
23	0.183	1009.72534	-78.52771	1421.65503	-140.28816	-27.71816	1296.22876	-871.92694	69.74162	1343.97388	-219.58611	149.28735	-14.41432	619.42468	-271.38425	3.52354	-1015.84875	221.99176	41.11750	-945.14709	-82.50609	-3.34032
24	0.192	1010.47882	-79.36463	1420.88208	-139.59372	-30.00979	1296.38171	-870.92725	68.75992	1344.31592	-231.11427	150.36000	-12.71068	606.82831	-270.56750	3.33927	-978.54144	219.03235	41.51389	-957.82324	-81.71687	-3.20012
25	0.200	1011.61456	-80.09407	1419.63965	-139.34787	-31.97525	1296.51648	-870.36853	67.86862	1344.38062	-242.12248	151.39102	-10.43502	594.28448	-269.76755	3.18251	-940.85504	216.29425	42.61095	-970.42316	-80.92930	-3.10445
26	0.208	1013.08289	-80.72103	1417.92859	-139.56938	-33.60891	1296.64990	-870.32043	67.09433	1344.13123	-252.35747	152.50749	-7.49339	581.82623	-268.99890	3.01860	-903.35120	213.71283	44.29127	-982.98108	-80.12727	-3.07125
27	0.217	1014.83856	-81.26667	1415.76257	-140.24644	-34.91723	1296.80334	-870.80688	66.44996	1343.53418	-261.43671	153.88620	-3.70729	569.36865	-268.33719	2.86140	-866.76025	211.19711	46.19784	-995.51050	-79.30384	-3.05976
28	0.225	1016.84772	-81.76924	1413.15820	-141.34074	-35.93047	1296.99438	-871.79828	65.95308	1342.58167	-269.02686	155.45837	1.19646	556.82428	-267.82898	2.74107	-831.75507	208.72910	47.81986	-1008.02283	-78.45844	-3.02707
29	0.233	1019.07556	-82.26965	1410.13000	-142.79700	-36.71291	1297.22876	-873.22046	65.62901	1341.29431	-274.84137	156.96217	7.68075	544.22437	-267.42273	2.66137	-798.52765	206.37070	48.77168	-1020.53601	-77.61442	-2.97250
30	0.242	1021.48224	-82.79099	1406.68555	-144.55264	-37.34801	1297.49548	-874.97870	65.49554	1339.70300	-278.43704	158.37561	16.45761	531.69629	-266.99875	2.60850	-766.67053	204.19193	48.97135	-1033.03430	-76.82114	-2.91087
31	0.250	1024.03125	-83.32922	1402.82544	-146.54518	-37.90913	1297.76978	-876.98749	65.55631	1337.83215	-279.01678	159.93471	28.17227	519.37634	-266.38208	2.54986	-735.54858	202.25778	48.57837	-1045.44434	-76.15398	-2.82368
32	0.258	1026.69507	-83.86094	1398.55310	-148.72069	-38.44096	1298.02454	-879.19482	65.80807	1335.70166	-275.39041	161.67831	42.75998	507.35138	-265.40329	2.40158	-704.70868	200.67326	47.83503	-1057.70142	-75.69273	-2.66016
33	0.267	1029.45410	-84.35806	1393.88843	-151.03784	-38.95499	1298.24402	-881.58392	66.22394	1333.32678	-266.40652	163.45135	58.99344	495.52737	-264.13577	2.11806	-673.96350	199.55960	46.96588	-1069.84473	-75.40978	-2.42400
34	0.275	1032.29004	-84.79721	1388.88123	-153.46049	-39.42881	1298.43005	-884.14642	66.73145	1330.70935	-251.81392	165.26877	74.63364	483.62323	-262.89911	1.78457	-643.26361	198.96877	46.15559	-1082.03271	-75.04959	-2.26199
35	0.283	1035.17615	-85.16380	1383.60999	-155.94992	-39.81676	1298.59753	-886.84991	67.24702	1327.85242	-232.69569	167.22948	87.28667	471.45505	-261.87631	1.51222	-612.60413	198.85013	45.53928	-1094.43164	-74.30192	-2.34089
36	0.292	1038.07434	-85.44800	1378.16382	-158.46828	-40.07758	1298.76453	-889.62616	67.73878	1324.78918	-210.84096	169.28641	95.64448	459.07553	-261.01044	1.34572	-582.05725	199.08461	45.16754	-1107.03943	-73.19948	-2.60256
37	0.300	1040.94678	-85.63821	1372.62146	-160.98280	-40.19630	1298.94336	-892.37921	68.23278	1321.58386	-187.69043	171.22351	100.05895	446.61798	-260.25436	1.29407	-551.87006	199.53583	44.97631	-1119.69653	-72.09811	-2.80619
38	0.308	1043.76917	-85.73401	1367.04602	-163.46034	-40.18295	1299.13818	-895.00049	68.76046	1318.30347	-163.91249	172.54189	101.77987	434.16470	-259.61774	1.32973	-522.52026	200.09567	44.78457	-1132.29688	-71.22768	-2.81273
39	0.317	1046.52197	-85.76333	1361.49341	-165.86267	-40.05858	1299.34473	-897.38776	69.32688	1314.99695	-139.66716	172.58189	101.85890	421.73123	-259.05389	1.37810	-494.64618	200.70093	44.30744	-1144.85779	-70.52280	-2.69076
40	0.325	1049.17737	-85.76855	1356.02429	-168.15239	-39.84204	1299.55530	-899.46680	69.93089	1311.69836	-114.91356	171.05954	100.89757	409.29825	-258.47577	1.37020	-468.86774	201.32596	43.22038	-1157.41138	-69.83343	-2.57963
41	0.333	1051.70544	-85.77336	1350.70898	-170.30019	-39.54620	1299.76721	-901.20667	70.58483	1308.43872	-89.54541	168.22855	99.31406	396.85074	-257.82462	1.29506	-445.64380	202.00250	41.29573	-1169.96033	-69.09784	-2.53736
42	0.342	1054.08154	-85.76762	1345.62036	-172.28116	-39.18713	1299.98669	-902.62207	71.30590	1305.24146	-63.53184	164.49939	97.43818	384.37299	-257.07779	1.19507	-425.24615	202.82996	38.50397	-1182.51123	-68.34007	-2.51959
43	0.350	1056.28162	-85.71608	1340.82239	-174.06458	-38.79896	1300.22534	-903.75787	72.09933	1302.10486	-36.97575	160.09459	95.44193	371.82977	-256.23340	1.11370	-407.81689	203.88721	34.99565	-1195.09253	-67.59787	-2.46533
44	0.358	1058.28479	-85.57748	1336.36340	-175.61316	-38.43272	1300.49072	-904.66260	72.95471	1298.99683	-9.95330	154.93735	93.30140	359.20023	-255.31613	1.04977	-393.48157	205.10632	30.99076	-1207.74634	-66.87640	-2.36186
45	0.367	1060.08484	-85.32587	1332.28235	-176.89273	-38.12957	1300.78357	-905.36737	73.86610	1295.87244	17.59323	148.83940	90.88170	346.50900	-254.38896	0.96898	-382.44446	206.30846	26.66187	-1220.50635	-66.15195	-2.23117
46	0.375	1061.69104	-84.95715	1328.61243	-177.88173	-37.90152	1301.10339	-905.87695	74.84972	1292.69409	45.69139	141.96799	88.12527	333.77975	-253.51353	0.84737	-374.97223	207.38623	22.09424	-1233.38208	-65.39258	-2.09562
47	0.383	1063.11975	-84.47665	1325.37732	-178.57620	-37.74420	1301.45239	-906.17310	75.93523	1289.44690	74.16135	135.08585	85.15102	320.98096	-252.69746	0.70336	-371.28381	208.33852	17.32435	-1246.36426	-64.57188	-1.96463
48	0.392	1064.38623	-83.88826	1322.58972	-178.98911	-37.65772	1301.83264	-906.22504	77.15224	1286.14758	102.76442	128.99361	82.09406	308.07391	-251.91762	0.59067	-371.43750	209.16327	12.48816	-1259.42261	-63.69808	-1.83715
49	0.400	1065.49316	-83.19521	1320.25818	-179.14410	-37.64867	1302.23792	-906.00134	78.52233	1282.84680	131.59056	123.63243	78.87257	295.10239	-251.16957	0.55643	-375.25641	209.84982	8.06882	-1272.49084	-62.82098	-1.71278
50	0.408	1066.43762	-82.40427	1318.39539	-179.06859	-37.71675	1302.64648	-905.48083	80.04456	1279.62634	161.06207	118.28899	75.31599	282.17798	-250.45857	0.60572	-382.37915	210.42313	4.80699	-1285.50159	-61.97489	-1.59811
51	0.417	1067.22827	-81.52756	1317.02319	-178.78989	-37.84330	1303.02515	-904.66235	81.67905	1276.59448	191.35077	112.83416	71.54721	269.37683	-249.76570	0.69147	-392.35370	210.95592	3.04872	-1298.46179	-61.14727	-1.50216
52	0.425	1067.88110	-80.58186	1316.17236	-178.33406	-37.99109	1303.33875	-903.56805	83.35690	1273.87341	222.08635	107.95493	67.94983	256.67227	-249.05273	0.75217	-404.45050	211.56335	2.41091	-1311.42236	-60.31353	-1.42889
53	0.433	1068.39758	-79.58669	1315.87915	-177.72491	-38.11711	1303.56006	-902.24091	85.00600	1271.58130	252.81046	103.98416	64.68675	243.97244	-248.28082	0.76002	-417.56689	212.33563	2.25786	-1324.34180	-59.47270	-1.35825
54	0.442	1068.75659	-78.56035	1316.17175	-176.98529	-38.19302	1303.67285	-900.73932	86.54597	1269.82031	283.42139	100.30612	61.49716	231.21643	-247.41368	0.71407	-430.74231	213.27754	2.16609	-1337.05713	-58.69009	-1.18320
55	0.450	1068.92651	-77.51726	1317.05530	-176.13895	-38.21420	1303.66882	-899.13123	87.86770	1268.67114	314.12183	96.08356	58.00551	218.40817	-246.44923	0.63518	-443.60730	214.31744	1.96251	-1349.37659	-58.11227	-0.65182
56	0.458	1068.88171	-76.47322	1318.51721	-175.20592	-38.18956	1303.54211	-897.49457	88.85005	1268.19250	345.16068	91.06703	54.04970	205.59912	-245.43063	0.57008	-456.16388	215.31464	1.63885	-1361.10962	-57.87278	0.55466
57	0.467	1068.60999	-75.44592	1320.54150	-174.19485	-38.12923	1303.28918	-895.91736	89.40282	1268.41382	376.58960	85.74063	49.74023	192.87915	-244.38171	0.54920	-468.45465	216.14243	1.26324	-1372.11255	-57.94007	2.62052
58	0.475	1068.11108	-74.44192	1323.10706	-173.10587	-38.04271	1302.91174	-894.48627	89.49162	1269.32520	408.19571	80.91466	45.34641	180.32788	-243.30516	0.55539	-480.54840	216.85818	0.91064	-1382.44189	-58.01538	5.48137
59	0.483	1067.38354	-73.45351	1326.18286	-171.94528	-37.94174	1302.41711	-893.26605	89.14024	1270.87878	439.73047	77.09117	41.12991	167.95630	-242.24739	0.54678	-492.56531	217.68692	0.63499	-1392.36414	-57.63040	8.92953
60	0.492	1066.41577	-72.47141	1329.73547	-170.73605	-37.83982	1301.81580	-892.28253	88.41694	1272.99780	471.12177	74.15202	37.22581	155.71207	-241.26006	0.49554	-504.58759	218.80438	0.46083	-1402.09497	-56.49923	12.80799
61	0.500	1065.19531	-71.49943	1333.73291	-169.51472	-37.74530	1301.12122	-891.51721	87.39648	1275.56812	502.29181	71.68462	33.66480	143.52036	-240.32376	0.41370	-516.64142	220.21602	0.37354	-1411.53137	-54.78011	17.12243
62	0.508	1063.72144	-70.55919	1338.14050	-168.32498	-37.65179	1300.34729	-890.91681	86.13499	1278.43237	532.70575	69.68381	30.49684	131.32452	-239.36751	0.33817	-528.75189	221.79773	0.32562	-1420.28198	-52.87136	22.01157
63	0.517	1062.00061	-69.66968	1342.91638	-167.21245	-37.53574	1299.51343	-890.41113	84.71336	1281.43896	561.40601	68.60605	27.68469	119.09927	-238.32416	0.27864	-540.93085	223.37616	0.26996	-1427.96399	-51.01320	27.58996
64	0.525	1060.03943	-68.81570	1348.01184	-166.21538	-37.36466	1298.64783	-889.92834	83.28754	1284.50623	587.65033	68.53773	24.85899	106.83014	-237.16287	0.21410	-553.15784	224.81535	0.18731	-1434.41016	-49.20619	33.80413
65	0.533	1057.84253	-67.94868	1353.37708	-165.35457	-37.11125	1297.78540	-889.40765	82.03809	1287.61829	611.28796	68.92908	21.59997	94.49585	-235.90704	0.14332	-565.43085	226.06387	0.08644	-1439.57129	-47.34797	40.42421
66	0.542	1055.42004	-67.02694	1358.96338	-164.63037	-36.76322	1296.95825	-888.80682	81.07366	1290.77393	632.82343	69.39375	18.05982	82.05817	-234.64171	0.09449	-577.78503	227.13062	-0.01599	-1443.24731	-45.30164	47.14077
67	0.550	1052.79932	-66.04852	1364.72266	-164.02551	-36.32118	1296.18933	-888.10156	80.40897	1293.96545	653.19891	70.14359	14.89445	69.47455	-233.46863	0.09169	-590.24146	228.07077	-0.11186	-1444.93506	-42.95019	53.63357
68	0.558	1050.02563	-65.04512	1370.61389	-163.50806	-35.78871	1295.49268	-887.28076	80.01160	1297.18726	672.89893	71.27739	12.42541	56.75049	-232.40567	0.12519	-602.79260	228.97818	-0.19473	-1444.04749	-40.22379	59.45728
69	0.567	1047.14661	-64.05608	1376.60156	-163.03534	-35.16788	1294.87634	-886.34467	79.84961	1300.44482	691.32849	72.25725	10.27296	43.94873	-231.38007	0.15487	-615.43988	229.93597	-0.23742	-1440.38330	-37.02359	63.89918
70	0.575	1044.19629	-63.10791	1382.64075	-162.56088	-34.45753	1294.34607	-885.30261	79.90154	1303.75098	707.37238	72.62422	8.01517	31.11768	-230.33704	0.16316	-628.20349	230.97226	-0.19752	-1434.31921	-33.19692	66.22878
71	0.583	1041.19324	-62.21091	1388.66833	-162.03847	-33.64318	1293.90601	-884.16809	80.13719	1307.11182	720.24561	72.77858	5.78365	18.26880	-229.28131	0.17638	-641.08423	232.05212	-0.06547	-1426.50708	-28.67384	66.29691
72	0.592	1038.15283	-61.36752	1394.61438	-161.42102	-32.69078	1293.56299	-882.95337	80.50994	1310.51392	729.61322	73.54907	3.86794	5.41351	-228.22585	0.20353	-654.03210	233.07483	0.09359	-1417.42554	-23.63686	64.87264
73	0.600	1035.09277	-60.57855	1400.42078	-160.66148	-31.56006	1293.33203	-881.67133	80.97147	1313.92957	735.19257	75.19399	1.97831	-7.46344	-227.17284	0.21428	-666.98511	233.92661	0.17848	-1407.14551	-18.55658	63.25799
74	0.608	1032.03088	-59.84686	1406.04224	-159.71858	-30.22451	1293.23584	-880.33948	81.48494	1317.33850	736.57953	77.24062	-0.59407	-20.41638	-226.14145	0.19973	-679.94910	234.62781	0.17481	-1395.38232	-14.02923	62.36579
75	0.617	1028.99109	-59.17665	1411.42993	-158.56250	-28.68037	1293.29211	-878.97485	82.02437	1320.72961	733.58313	79.15472	-4.07373	-33.46655	-225.15733	0.18407	-692.99048	235.36267	0.18451	-1381.70581	-10.52480	62.06303
76	0.625	1026.01428	-58.56391	1416.53882	-157.17761	-26.94555	1293.50073	-877.58740	82.56354	1324.08337	726.76947	80.70845	-7.86084	-46.56134	-224.21500	0.17603	-706.12622	236.27144	0.28459	-1365.75513	-8.25318	61.46590
77	0.633	1023.15637	-57.99354	1421.34656	-155.56538	-25.05281	1293.84253	-876.18335	83.06578	1327.36536	717.51276	81.88784	-10.99760	-59.61346	-223.29486	0.18137	-719.26385	237.26746	0.43890	-1347.39612	-7.20326	59.84238
78	0.642	1020.47437	-57.45269	1425.84253	-153.74455	-23.03673	1294.29236	-874.77252	83.49329	1330.53735	707.08698	82.83929	-12.79631	-72.55804	-222.39137	0.23768	-732.29199	238.15378	0.57550	-1326.74561	-7.22885	57.15542
79	0.650	1018.01587	-56.93899	1430.00806	-151.74417	-20.91859	1294.82947	-873.37238	83.82623	1333.56616	695.78375	83.76886	-13.29795	-85.38965	-221.49954	0.35901	-745.20300	238.89987	0.66904	-1304.02087	-8.11257	53.90050
80	0.658	1015.81927	-56.45228	1433.81946	-149.59866	-18.70551	1295.43958	-872.01056	84.07138	1336.42419	683.43549	84.80937	-13.14387	-98.14020	-220.61244	0.48359	-758.07410	239.66486	0.72868	-1279.39758	-9.65716	50.67848
81	0.667	1013.91742	-55.98833	1437.25598	-147.35428	-16.40585	1296.11340	-870.72089	84.25819	1339.08923	670.39917	86.00096	-12.94388	-110.81500	-219.73196	0.55335	-770.95697	240.56931	0.76858	-1253.02771	-11.75510	47.94206
82	0.675	1012.34290	-55.54510	1440.29456	-145.07605	-14.04101	1296.84253	-869.53467	84.41993	1341.53821	657.35065	87.26124	-12.94273	-123.35895	-218.86479	0.61757	-783.82825	241.60399	0.81906	-1225.14099	-14.33512	45.97206
83	0.683	1011.12366	-55.12563	1442.90833	-142.84389	-11.64392	1297.61230	-868.47729	84.57594	1343.74365	644.62195	88.45312	-13.11568	-135.67108	-218.00983	0.79652	-796.61932	242.71640	0.92500	-1196.07617	-17.29523	44.93366
84	0.692	1010.26489	-54.72724	1445.07349	-140.74454	-9.25433	1298.40222	-867.57306	84.73488	1345.68225	632.17950	89.52461	-13.32523	-147.66302	-217.17044	1.17182	-809.29486	243.85210	1.09694	-1166.20068	-20.53281	44.85198
85	0.700	1009.74548	-54.34090	1446.77832	-138.86420	-6.91913	1299.19617	-866.84619	84.89964	1347.33630	619.82892	90.48943	-13.49239	-159.32056	-216.40717	1.76847	-821.88220	244.93079	1.27635	-1135.76489	-23.95980	45.52027
86	0.708	1009.53156	-53.96949	1448.02905	-137.27747	-4.68662	1299.98767	-866.31677	85.06387	1348.68811	607.37109	91.39771	-13.67576	-170.67157	-215.81039	2.60463	-834.41138	245.88481	1.38144	-1104.80505	-27.47979	46.55350
87	0.717	1009.58405	-53.62091	1448.83655	-136.04080	-2.59282	1300.77844	-865.99908	85.21325	1349.71936	594.80023	92.32753	-13.93071	-181.70001	-215.37863	3.71122	-846.89044	246.73100	1.38473	-1073.19397	-31.01507	47.61056
88	0.725	1009.86395	-53.27636	1449.19958	-135.19821	-0.65710	1301.57947	-865.90863	85.33675	1350.41882	582.27771	93.25943	-14.22380	-192.35474	-215.02791	5.12992	-859.32837	247.53107	1.32493	-1040.85388	-34.50879	48.54208
89	0.733	1010.34827	-52.89577	1449.10828	-134.78780	1.11075	1302.41309	-866.07831	85.44569	1350.79077	569.91870	94.10269	-14.53626	-202.59656	-214.72324	6.90607	-871.74280	248.33087	1.27270	-1008.01929	-37.84319	49.37637
90	0.742	1011.03894	-52.45958	1448.55396	-134.83597	2.70322	1303.30823	-866.56183	85.57045	1350.85291	557.69244	94.91118	-14.86964	-212.35791	-214.46756	9.08327	-884.16992	249.17206	1.28603	-975.31873	-40.82211	50.22161
91	0.750	1011.94885	-51.98531	1447.52795	-135.34662	4.11300	1304.28418	-867.41412	85.72424	1350.61963	545.47772	95.85023	-15.15800	-221.47424	-214.19514	11.72870	-896.63855	250.07811	1.35024	-943.53088	-43.31086	51.11753
92	0.758	1013.08051	-51.50303	1446.02722	-136.30078	5.33932	1305.33374	-868.67236	85.88857	1350.09009	533.19305	96.98099	-15.30939	-229.67200	-213.80606	14.96403	-909.12463	251.03290	1.38484	-913.14795	-45.36007	51.92114
93	0.767	1014.42285	-51.02736	1444.06519	-137.66592	6.39964	1306.42175	-870.35168	86.03783	1349.25671	520.84192	98.28448	-15.26012	-236.59351	-213.26697	18.93519	-921.57690	251.99924	1.34809	-884.02173	-47.16196	52.38331
94	0.775	1015.96570	-50.55200	1441.66663	-139.40112	7.33002	1307.49731	-872.44537	86.15924	1348.11975	508.41080	99.76681	-14.99106	-241.86304	-212.58664	23.71507	-933.97821	252.99533	1.31094	-855.40344	-48.93856	52.38014
95	0.783	1017.71057	-50.05857	1438.84558	-141.45695	8.16740	1308.50769	-874.92517	86.25317	1346.69348	495.85040	101.33025	-14.62064	-245.18573	-211.70895	29.22696	-946.36749	254.19765	1.41603	-826.46777	-50.86255	52.01090
96	0.792	1019.66168	-49.53913	1435.59802	-143.77713	8.92770	1309.41199	-877.73962	86.32924	1345.00281	483.20319	102.70444	-14.39123	-246.27686	-210.54826	35.28906	-958.79797	255.82758	1.75449	-796.88165	-53.02837	51.47446
97	0.800	1021.80457	-49.01611	1431.92358	-146.30408	9.59435	1310.19116	-880.81268	86.40077	1343.07837	470.60150	103.68810	-14.47054	-244.58411	-209.19717	41.66099	-971.28656	257.72824	2.20782	-766.86804	-55.48480	50.95233
98	0.808	1024.08936	-48.52507	1427.84790	-148.98515	10.13147	1310.84949	-884.04871	86.47304	1340.95483	458.07941	104.31598	-14.83259	-239.26196	-207.94795	47.86968	-983.83557	259.20602	2.42519	-736.81268	-58.26035	50.56059
99	0.817	1026.43726	-48.08039	1423.42212	-151.77417	10.52106	1311.40906	-887.34595	86.53075	1338.66418	445.50620	104.71549	-15.33107	-229.64691	-207.05026	53.12254	-996.44836	259.73651	2.15010	-706.95502	-61.32924	50.29052
100	0.825	1028.77136	-47.67152	1418.71143	-154.62669	10.78782	1311.90320	-890.61139	86.53996	1336.23035	432.80234	105.00172	-15.82890	-215.72375	-206.63608	56.77464	-1009.10565	259.68149	1.56325	-677.43665	-64.58157	50.01183
101	0.833	1031.04639	-47.28170	1413.78845	-157.49083	10.99147	1312.36414	-893.76813	86.46788	1333.67529	420.10172	105.48030	-16.16303	-198.08923	-206.89680	58.91158	-1021.79004	259.82355	1.09279	-648.47296	-67.84787	49.55435
102	0.842	1033.24854	-46.89193	1408.73145	-160.30241	11.20474	1312.81030	-896.75452	86.30664	1331.02991	407.53836	106.60329	-16.12830	-177.58838	-208.10701	60.26709	-1034.50476	260.50821	0.96776	-620.40662	-70.94825	48.75098
103	0.850	1035.36755	-46.47624	1403.62280	-162.99557	11.48272	1313.23718	-899.52063	86.08286	1328.34326	395.03473	108.31219	-15.78134	-155.00702	-210.34583	61.56878	-1047.24365	261.61151	1.11550	-593.64343	-73.74490	47.43919
104	0.858	1037.37793	-46.01711	1398.53796	-165.53371	11.82357	1313.61597	-902.03088	85.84253	1325.67371	382.45728	109.93398	-15.49434	-130.96088	-213.29379	63.03467	-1059.98511	262.93793	1.36196	-568.53607	-76.19988	45.50736
105	0.867	1039.24890	-45.52793	1393.53320	-167.93533	12.15237	1313.90662	-904.26996	85.62709	1323.06604	369.80087	111.04603	-15.48265	-105.91956	-216.37515	64.38058	-1072.70129	264.31592	1.57823	-545.28326	-78.39309	42.96854
106	0.875	1040.95740	-45.04314	1388.65820	-170.24562	12.36751	1314.09009	-906.24347	85.46255	1320.54004	357.14331	111.84985	-15.63962	-80.23889	-219.03026	65.11600	-1085.35767	265.54163	1.68980	-523.97266	-80.44550	39.94806
107	0.883	1042.48511	-44.58554	1383.97290	-172.47520	12.41834	1314.19214	-907.97144	85.35297	1318.09119	344.53119	112.69655	-15.83859	-54.13953	-220.90663	64.84724	-1097.95044	266.51877	1.69222	-504.77377	-82.38794	36.55051
108	0.892	1043.81848	-44.16076	1379.54272	-174.58276	12.33298	1314.26343	-909.48041	85.27323	1315.69556	331.93546	113.76208	-16.00210	-27.70099	-221.93159	63.47343	-1110.54675	267.34634	1.65341	-488.02594	-84.12392	32.74829
109	0.900	1044.95703	-43.77285	1375.42004	-176.50053	12.18655	1314.33936	-910.79529	85.17880	1313.32104	319.30289	115.04215	-15.99919	-0.93304	-222.25935	61.21848	-1123.22192	268.15924	1.63526	-474.11969	-85.53799	28.43996
110	0.908	1045.91711	-43.42503	1371.63708	-178.16081	12.05337	1314.42285	-911.93079	85.02953	1310.94592	306.61365	116.34107	-15.80080	26.13501	-222.18066	58.52665	-1135.97998	269.04788	1.65527	-463.40582	-86.57265	23.59552
111	0.917	1046.71997	-43.11928	1368.20508	-179.51709	11.97480	1314.49658	-912.88727	84.80154	1308.56470	293.86060	117.34325	-15.61380	53.41760	-222.04047	55.88938	-1148.77710	270.07706	1.70884	-456.21417	-87.16248	18.32981
112	0.925	1047.37878	-42.86795	1365.12500	-180.55637	11.95911	1314.53882	-913.65546	84.48236	1306.18152	281.03079	117.81303	-15.71859	80.81665	-222.13548	53.66248	-1161.55896	271.21414	1.78862	-452.82712	-87.20072	12.94497
113	0.933	1047.89758	-42.69339	1362.40515	-181.29507	11.99454	1314.53210	-914.22693	84.06815	1303.80957	268.13641	117.83142	-16.19967	108.30823	-222.62448	51.95800	-1174.27588	272.31821	1.89719	-453.34232	-86.67218	7.96119
114	0.942	1048.27917	-42.60892	1360.07434	-181.76392	12.05262	1314.46667	-914.59961	83.56680	1301.47461	255.24541	117.93468	-16.78679	135.96762	-223.50328	50.66745	-1186.94653	273.31635	2.03733	-457.50861	-85.73491	3.93407
115	0.950	1048.53406	-42.60794	1358.17444	-181.99487	12.09691	1314.33899	-914.77844	82.99843	1299.21631	242.46605	118.80140	-17.02604	163.91003	-224.67175	49.59961	-1199.65613	274.33096	2.20278	-464.74866	-84.57304	1.14832
116	0.958	1048.68201	-42.67713	1356.73694	-182.01805	12.10161	1314.14575	-914.77307	82.38906	1297.08728	229.84070	120.52370	-16.73560	192.22711	-226.02322	48.61393	-1212.41687	275.47623	2.37571	-474.43512	-83.25944	-0.42152
117	0.967	1048.74133	-42.81770	1355.76233	-181.86475	12.05976	1313.87671	-914.59314	81.76479	1295.15405	217.25554	122.38364	-16.22391	220.93762	-227.46335	47.64092	-1225.13306	276.62650	2.51241	-486.00534	-81.84962	-1.01783
118	0.975	1048.71460	-43.04804	1355.22217	-181.56804	11.97597	1313.50903	-914.24524	81.15894	1293.49280	204.58492	123.65431	-15.96362	249.95920	-228.90868	46.65475	-1237.75647	277.61926	2.57516	-498.77151	-80.48986	-1.11647
119	0.983	1048.58472	-43.38678	1355.07825	-181.16216	11.85231	1313.01685	-913.73358	80.62167	1292.18042	191.83977	124.53400	-16.03304	279.13809	-230.33400	45.67423	-1250.35278	278.53561	2.59577	-511.96194	-79.31680	-1.24817
120	0.992	1048.32446	-43.83827	1355.30518	-180.68298	11.67729	1312.38843	-913.06189	80.21932	1291.27966	179.01500	125.81348	-16.06523	308.31302	-231.80573	44.75232	-1262.96887	279.57663	2.64185	-525.05017	-78.33452	-1.64507
121	1.000	1047.90637	-44.39011	1355.90173	-180.16243	11.43093	1311.63196	-912.23962	80.03200	1290.82568	166.05313	127.39838	-15.96639	337.35992	-233.43347	43.95057	-1275.50439	280.85580	2.75347	-537.87628	-77.46036	-2.19490
122	1.008	1047.30518	-45.02102	1356.88892	-179.61571	11.10871	1310.77026	-911.29279	80.14909	1290.81445	153.04080	128.34062	-16.08885	366.20499	-235.29041	43.31546	-1287.70361	282.38086	3.01056	-550.50153	-76.64761	-2.70520
123	1.017	1046.50183	-45.71598	1358.29419	-179.02921	10.74754	1309.83264	-910.26599	80.65468	1291.20459	140.13933	128.60789	-16.42880	394.80963	-237.38374	42.84695	-1299.28284	284.07050	3.60362	-563.03790	-75.92734	-3.08481
124	1.025	1045.48877	-46.47204	1360.13855	-178.35771	10.42889	1308.84753	-909.21069	81.60744	1291.92944	127.37187	129.14285	-16.53445	423.16269	-239.69592	42.50603	-1310.14563	285.81110	4.74107	-575.56085	-75.34184	-3.32873
125	1.033	1044.26611	-47.28182	1362.42798	-177.54927	10.23789	1307.83386	-908.16925	83.02195	1292.90503	114.67934	130.36723	-16.21300	451.28467	-242.24860	42.27352	-1320.39990	287.48691	6.50105	-588.09509	-74.88321	-3.47630
126	1.042	1042.83472	-48.11951	1365.14783	-176.59064	10.20777	1306.79736	-907.16785	84.85324	1294.03467	102.06917	131.77229	-15.74681	479.16010	-245.09818	42.16639	-1330.16028	288.92599	8.81656	-600.62445	-74.50282	-3.60729
127	1.050	1041.19067	-48.95763	1368.26868	-175.52934	10.31175	1305.73010	-906.21960	86.99688	1295.23462	89.55382	132.67258	-15.52901	506.65073	-248.24161	42.16667	-1339.45935	289.98282	11.60456	-613.11420	-74.15051	-3.79544
128	1.058	1039.32336	-49.79111	1371.75928	-174.45554	10.49948	1304.61438	-905.32318	89.31604	1296.48059	77.03626	132.92595	-15.66720	533.49634	-251.59201	42.17431	-1348.26880	290.65146	14.86315	-625.55139	-73.80056	-4.03568
129	1.067	1037.22192	-50.63086	1375.59241	-173.46497	10.72453	1303.43469	-904.45703	91.66953	1297.80908	64.39679	132.84799	-15.99721	559.35120	-255.10005	42.06087	-1356.48572	290.96378	18.61246	-637.96454	-73.43967	-4.25636
130	1.075	1034.88403	-51.48098	1379.74036	-172.62762	10.94342	1302.18970	-903.58948	93.91702	1299.26221	51.64810	132.77237	-16.35784	583.85291	-258.81311	41.74202	-1363.93616	290.90466	22.78954	-650.39111	-73.03837	-4.40309
131	1.083	1032.31702	-52.33405	1384.17578	-171.97873	11.10848	1300.89478	-902.70105	95.92576	1300.84753	38.90775	132.92053	-16.65849	606.77948	-262.72021	41.18261	-1370.37402	290.55615	27.25665	-662.84576	-72.55309	-4.47783
132	1.092	1029.53528	-53.18371	1388.87720	-171.52434	11.17465	1299.57825	-901.79510	97.59495	1302.54736	26.27621	133.44926	-16.79202	628.17358	-266.57965	40.35112	-1375.44934	290.19589	31.88718	-675.33154	-71.95613	-4.51137
133	1.100	1026.56006	-54.02973	1393.82483	-171.24551	11.11008	1298.27454	-900.89178	98.87393	1304.33655	13.77850	134.39977	-16.69775	648.11383	-270.13394	39.31280	-1378.78870	290.06628	36.59374	-687.85718	-71.25852	-4.52550
134	1.108	1023.41534	-54.87274	1398.98987	-171.10231	10.89732	1297.01721	-900.01312	99.75931	1306.19250	1.33201	135.57735	-16.49004	666.31445	-273.49884	38.40772	-1380.17017	290.09174	41.28378	-700.42688	-70.49117	-4.52706
135	1.117	1020.12750	-55.71885	1404.32678	-171.04333	10.52402	1295.83704	-899.16791	100.28346	1308.09900	-11.19694	136.69760	-16.36417	682.37042	-276.90659	38.03425	-1379.56177	289.95538	45.88275	-713.01886	-69.66753	-4.52109
136	1.125	1016.72473	-56.58409	1409.77222	-171.01424	9.96894	1294.76208	-898.34772	100.50574	1310.04468	-23.84727	137.64293	-16.39688	696.32990	-280.11240	38.20736	-1377.05518	289.29620	50.37197	-725.60608	-68.79138	-4.50072
137	1.133	1013.23486	-57.47788	1415.25427	-170.96057	9.19673	1293.81665	-897.53583	100.49536	1312.02185	-36.55127	138.45834	-16.52763	708.47015	-282.52704	38.56552	-1372.83472	287.70636	54.62300	-738.19928	-67.87973	-4.44509
138	1.142	1009.68335	-58.39247	1420.70654	-170.82941	8.16764	1293.02100	-896.71820	100.30603	1314.02722	-49.27593	139.21274	-16.65797	718.55908	-283.86200	38.67990	-1367.01257	284.83585	58.25144	-750.84637	-66.95384	-4.35555
139	1.150	1006.09247	-59.31902	1426.07788	-170.57292	6.85592	1292.39307	-895.88904	99.96873	1316.06128	-62.06263	139.92073	-16.70986	725.67426	-284.38474	38.12301	-1359.36804	280.72931	60.81759	-763.58905	-66.02449	-4.26654
140	1.158	1002.48334	-60.26384	1431.33411	-170.15178	5.25743	1291.94312	-895.04956	99.50818	1318.12866	-74.93001	140.57227	-16.69448	728.94977	-284.58356	36.36439	-1349.37048	275.87042	62.12994	-776.43610	-65.07977	-4.20767
141	1.167	998.87341	-61.24184	1436.44849	-169.53664	3.37635	1291.66760	-894.20233	98.95987	1320.23193	-87.82570	141.17645	-16.75500	728.44513	-284.68475	32.95283	-1336.49316	270.74930	62.24667	-789.37872	-64.07835	-4.18913
142	1.175	995.27411	-62.25765	1441.38623	-168.70631	1.21801	1291.55273	-893.34546	98.36263	1322.36328	-100.66956	141.70128	-17.04140	725.11664	-284.50143	27.93941	-1320.41382	265.59656	61.24966	-802.39514	-62.99186	-4.21327
143	1.183	991.70093	-63.29962	1446.09827	-167.65060	-1.19969	1291.58154	-892.47180	97.73530	1324.49854	-113.45363	142.17052	-17.46151	720.13989	-283.69925	21.96996	-1301.00586	260.57693	59.17123	-815.44312	-61.87563	-4.25281
144	1.192	988.18884	-64.35458	1450.53088	-166.37961	-3.84382	1291.73486	-891.57074	97.07888	1326.60266	-126.30443	142.86913	-17.63618	714.28558	-282.19992	15.95396	-1278.34399	255.84354	56.12569	-828.49677	-60.83899	-4.25154
145	1.200	984.79700	-65.41849	1454.63672	-164.92525	-6.67610	1291.98755	-890.63098	96.39789	1328.64075	-139.35316	144.00537	-17.34199	707.62915	-280.33191	10.76064	-1252.73682	251.34872	52.39976	-841.56274	-59.91254	-4.18487
146	1.208	981.60278	-66.48718	1458.37537	-163.32814	-9.65720	1292.31018	-889.63995	95.69644	1330.58240	-152.53864	145.33456	-16.82357	699.69128	-278.57678	7.05944	-1224.60596	246.89209	48.40180	-854.63123	-59.01097	-4.08139
147	1.217	978.68787	-67.54412	1461.71460	-161.62595	-12.74748	1292.67871	-888.58521	94.95858	1332.40381	-165.65593	146.53812	-16.41485	689.91040	-277.19678	5.05188	-1194.30688	242.34093	44.55504	-867.66522	-58.05769	-3.97707
148	1.225	976.11884	-68.56427	1464.63550	-159.85744	-15.90474	1293.08081	-887.46106	94.15050	1334.08777	-178.59329	147.57063	-16.19556	678.23047	-276.14575	4.30254	-1162.11890	237.78246	41.22968	-880.64044	-57.06826	-3.87573
149	1.233	973.94025	-69.53403	1467.13428	-158.07300	-19.08007	1293.51147	-886.27069	93.24367	1335.62170	-191.39349	148.52048	-16.08767	665.33112	-275.27258	4.09898	-1128.29810	233.48926	38.67987	-893.56238	-56.08230	-3.76609
150	1.242	972.18951	-70.45930	1469.20667	-156.33818	-22.22133	1293.96167	-885.02594	92.23206	1336.99707	-204.08781	149.47551	-15.94045	652.13867	-274.49527	3.98420	-1093.04419	229.64395	36.98727	-906.46124	-55.11326	-3.65813
151	1.250	970.90430	-71.34685	1470.83398	-154.73143	-25.27725	1294.41443	-883.75592	91.13469	1338.21265	-216.59248	150.48593	-15.52687	639.15344	-273.81329	3.85394	-1056.52490	226.17586	36.14368	-919.37463	-54.18501	-3.56858
152	1.258	970.11292	-72.18925	1471.99365	-153.33922	-28.19397	1294.85120	-882.51624	89.98901	1339.27087	-228.75056	151.57249	-14.58710	626.36176	-273.24084	3.72263	-1019.00726	222.95065	36.21024	-932.30359	-53.31641	-3.48575
153	1.267	969.82855	-72.96868	1472.67065	-152.24673	-30.91379	1295.26013	-881.38904	88.83290	1340.16382	-240.40251	152.77008	-12.89892	613.62775	-272.71753	3.56686	-980.96039	219.95856	37.29346	-945.19965	-52.48361	-3.38356
154	1.275	970.05170	-73.66373	1472.84705	-151.52725	-33.38121	1295.63782	-880.47534	87.69157	1340.86194	-251.41087	154.11209	-10.35783	600.91132	-272.11926	3.34280	-943.06378	217.23796	39.29356	-958.03784	-51.67091	-3.26875
155	1.283	970.76660	-74.25561	1472.49487	-151.23416	-35.55049	1295.98694	-879.88202	86.58981	1341.31726	-261.58728	155.55492	-6.98500	588.17725	-271.40198	3.06964	-906.11798	214.75226	41.71162	-970.85986	-50.90301	-3.18522
156	1.292	971.93561	-74.73760	1471.58972	-151.39330	-37.39221	1296.31470	-879.70325	85.56700	1341.47583	-270.58743	156.95110	-2.74657	575.36243	-270.64133	2.84808	-870.80078	212.39740	43.82414	-983.70569	-50.19466	-3.15036
157	1.300	973.50159	-75.12238	1470.12427	-151.99695	-38.90428	1296.63184	-880.00049	84.66773	1341.29028	-277.92651	158.14203	2.69612	562.46832	-269.89484	2.74400	-837.33740	210.09854	45.13338	-996.57471	-49.51857	-3.12547
158	1.308	975.39966	-75.43512	1468.10754	-153.00517	-40.12130	1296.94775	-880.78845	83.92373	1340.73059	-283.14587	159.16203	10.03507	549.57690	-269.14279	2.70037	-805.41083	207.90286	45.61239	-1009.46887	-48.81112	-3.07561
159	1.317	977.57324	-75.70071	1465.55188	-154.35748	-41.10418	1297.26526	-882.03455	83.35103	1339.79138	-285.86792	160.53694	20.16085	536.76929	-268.36383	2.61538	-774.44391	205.95082	45.52094	-1022.38770	-48.03669	-2.99160
160	1.325	979.97797	-75.93683	1462.46545	-155.99106	-41.91175	1297.57800	-883.67432	82.95975	1338.48962	-285.48312	163.11826	33.77262	524.07605	-267.53687	2.43410	-743.93323	204.36505	45.11803	-1035.29321	-47.28276	-2.84832
161	1.333	982.57654	-76.15451	1458.85913	-157.85243	-42.58232	1297.87439	-885.63562	82.75806	1336.85205	-280.84769	167.13992	50.60586	511.50204	-266.60660	2.15525	-713.56396	203.21646	44.57906	-1048.14014	-46.71501	-2.63191
162	1.342	985.35065	-76.36969	1454.75977	-159.89685	-43.14227	1298.14661	-887.85590	82.73560	1334.89746	-270.75583	171.84604	68.87586	499.00824	-265.59332	1.83207	-683.15125	202.56036	44.05029	-1060.90881	-46.41188	-2.39179
163	1.350	988.30969	-76.60094	1450.20398	-162.08664	-43.62202	1298.39551	-890.28772	82.85095	1332.63269	-255.07060	176.30435	85.73647	486.46027	-264.66324	1.55484	-652.59277	202.43250	43.67728	-1073.61328	-46.25511	-2.21003
164	1.358	991.46936	-76.84189	1445.22327	-164.39478	-44.05154	1298.62720	-892.89349	83.05369	1330.06909	-235.15532	179.96188	98.53605	473.72522	-263.93539	1.37584	-621.91687	202.79977	43.56275	-1086.31787	-45.99820	-2.12850
165	1.367	994.82697	-77.05063	1439.84314	-166.80508	-44.44090	1298.84839	-895.63403	83.30679	1327.23523	-212.93825	182.45692	106.02808	460.81604	-263.32959	1.28363	-591.33136	203.54630	43.71723	-1099.09363	-45.48499	-2.11612
166	1.375	998.35071	-77.17614	1434.09717	-169.30635	-44.77299	1299.06494	-898.45630	83.57468	1324.16956	-189.81911	183.60504	108.77130	447.86206	-262.69052	1.25753	-561.20361	204.52103	44.05106	-1111.93799	-44.76126	-2.11955
167	1.383	1001.97278	-77.19011	1428.04456	-171.88315	-45.01806	1299.28296	-901.28571	83.81389	1320.91284	-166.48140	183.59753	108.42422	434.99347	-261.93256	1.26505	-531.99915	205.58592	44.37727	-1124.78540	-43.96841	-2.11734
168	1.392	1005.59613	-77.08939	1421.77600	-174.50819	-45.15945	1299.51099	-904.02625	83.99641	1317.51245	-143.12823	182.72940	106.52761	422.26758	-261.06793	1.23398	-504.20679	206.62486	44.43609	-1137.59058	-43.20065	-2.10674
169	1.400	1009.12225	-76.87805	1415.39929	-177.14191	-45.20824	1299.75806	-906.57739	84.12875	1314.02441	-119.61307	180.99982	103.87997	409.64932	-260.18341	1.12697	-478.25159	207.52554	43.95684	-1150.36279	-42.46320	-2.09313
170	1.408	1012.48511	-76.55907	1409.01880	-179.73441	-45.19254	1300.03394	-908.86237	84.23678	1310.50391	-95.65343	178.29016	100.81572	397.06284	-259.36505	0.99974	-454.42535	208.19699	42.74095	-1163.12012	-41.71446	-2.09393
171	1.417	1015.66827	-76.14674	1402.73828	-182.22662	-45.14225	1300.34888	-910.84912	84.34187	1306.99011	-71.11371	174.72368	97.63003	384.44312	-258.63535	0.93095	-432.89758	208.66223	40.76208	-1175.84863	-40.92444	-2.10267
172	1.425	1018.68420	-75.67296	1396.66870	-184.55440	-45.08768	1300.70837	-912.54755	84.46209	1303.50037	-46.07705	170.69110	94.64670	371.74548	-257.95935	0.93188	-413.81427	209.06204	38.18074	-1188.53577	-40.09860	-2.07492
173	1.433	1021.53003	-75.15517	1390.91345	-186.65758	-45.06026	1301.10632	-913.98828	84.62454	1300.03931	-20.64186	166.53963	92.03918	358.98520	-257.27130	0.93658	-397.37701	209.49400	35.21404	-1201.21143	-39.25964	-1.98322
174	1.442	1024.17200	-74.56679	1385.54614	-188.48885	-45.08921	1301.52954	-915.19928	84.85164	1296.60034	5.29405	162.15378	89.62124	346.25085	-256.51599	0.87117	-383.85144	209.94193	31.98922	-1213.91663	-38.42199	-1.84802
175	1.450	1026.57068	-73.85559	1380.61365	-190.01538	-45.19812	1301.96765	-916.19037	85.14349	1293.16101	31.88606	157.12155	86.95932	333.61163	-255.69136	0.72559	-373.54614	210.38678	28.47818	-1226.66040	-37.58582	-1.71013
176	1.458	1028.70703	-72.97208	1376.15466	-191.21802	-45.40105	1302.42004	-916.94769	85.49038	1289.69312	59.06025	151.41776	83.79253	321.04471	-254.85486	0.55937	-366.76257	210.82823	24.51087	-1239.43469	-36.74724	-1.59903
177	1.467	1030.58313	-71.88058	1372.21057	-192.09494	-45.69832	1302.89075	-917.43811	85.88634	1286.18372	86.65251	145.46118	80.18369	308.47568	-254.08038	0.45398	-363.68756	211.20306	19.90380	-1252.23633	-35.89739	-1.52081
178	1.475	1032.20557	-70.57395	1368.82495	-192.66397	-46.07386	1303.37720	-917.62347	86.33134	1282.64929	114.68027	139.61998	76.34322	295.85541	-253.36047	0.44919	-364.27252	211.47336	14.75288	-1265.06079	-35.02443	-1.45786
179	1.483	1033.57349	-69.08569	1366.04199	-192.95598	-46.49574	1303.86157	-917.47925	86.84352	1279.14014	143.23639	134.07222	72.54184	283.19843	-252.58633	0.51274	-368.19415	211.73962	9.71896	-1277.89392	-34.14866	-1.36711
180	1.492	1034.68604	-67.48021	1363.89539	-193.00278	-46.92304	1304.31091	-917.00739	87.46861	1275.74329	172.32930	128.80846	69.01676	270.55270	-251.68568	0.57692	-375.01154	212.11945	5.81045	-1290.71741	-33.32070	-1.21722
181	1.500	1035.55261	-65.82529	1362.39697	-192.83037	-47.31636	1304.68420	-916.23334	88.25484	1272.57605	201.93932	123.51421	65.76095	257.92532	-250.71378	0.59681	-384.38928	212.62831	3.56863	-1303.51294	-32.57101	-1.04742
182	1.508	1036.18408	-64.16852	1361.53796	-192.46400	-47.64381	1304.94519	-915.19489	89.20620	1269.76978	232.03185	117.75133	62.54187	245.27844	-249.77371	0.57126	-395.90643	213.21732	2.64900	-1316.26624	-31.88810	-0.93310
183	1.517	1036.57922	-62.53470	1361.30469	-191.93669	-47.88458	1305.06958	-913.93768	90.25848	1267.45117	262.46988	111.42933	59.18502	232.58987	-248.90997	0.52737	-408.67609	213.80829	2.35616	-1328.96606	-31.23446	-0.88589
184	1.525	1036.72876	-60.92830	1361.69214	-191.29034	-48.03331	1305.04724	-912.51990	91.28928	1265.72644	292.98901	104.99934	55.73724	219.86447	-248.10397	0.49478	-421.66840	214.37482	2.22361	-1341.58203	-30.59081	-0.82121
185	1.533	1036.62085	-59.32752	1362.70325	-190.56578	-48.10140	1304.87964	-911.01410	92.14295	1264.67163	323.31857	99.02371	52.33779	207.12936	-247.34377	0.48914	-434.39587	215.01556	2.06507	-1354.03491	-29.97874	-0.58807
186	1.542	1036.24536	-57.69582	1364.34045	-189.78792	-48.11193	1304.57751	-909.50470	92.65994	1264.32410	353.36575	93.65759	49.03970	194.43719	-246.62967	0.50440	-446.92712	215.83141	1.84330	-1366.19580	-29.40956	0.02216
187	1.550	1035.59851	-56.01402	1366.60095	-188.95801	-48.08860	1304.16028	-908.08594	92.70509	1264.67273	383.24893	88.67367	45.83106	181.82043	-245.89845	0.51124	-459.41772	216.81941	1.58291	-1377.94336	-28.81615	1.24160
188	1.558	1034.68359	-54.28771	1369.46912	-188.05887	-48.05289	1303.65259	-906.85101	92.19664	1265.66162	413.16605	83.71956	42.71697	169.27267	-245.05089	0.47836	-471.85779	217.90375	1.31851	-1389.23718	-28.05002	3.20989
189	1.567	1033.49939	-52.52579	1372.90771	-187.07027	-48.03499	1303.08069	-905.86407	91.13737	1267.21741	443.19083	78.59579	39.72668	156.79901	-244.07422	0.40282	-484.13141	218.97417	1.06684	-1400.09473	-26.98878	5.91728
190	1.575	1032.03625	-50.73845	1376.86609	-185.98659	-48.07457	1302.46521	-905.13251	89.62200	1269.27588	473.08328	73.56900	36.95998	144.41763	-243.04228	0.30521	-496.19019	219.98166	0.83889	-1410.48633	-25.66135	9.27642
191	1.583	1030.29248	-48.95570	1381.29443	-184.82489	-48.20103	1301.81628	-904.60492	87.79460	1271.77490	502.33612	69.16823	34.54914	132.12271	-241.99557	0.20206	-508.13300	221.00073	0.65075	-1420.32068	-24.20317	13.19017
192	1.592	1028.28333	-47.22054	1386.14063	-183.62177	-48.41926	1301.13269	-904.19397	85.78722	1274.62842	530.34076	65.54926	32.37650	119.90314	-240.89320	0.10236	-520.09253	222.13266	0.50107	-1429.54565	-22.69917	17.56867
193	1.600	1026.03186	-45.56176	1391.34021	-182.42870	-48.71446	1300.40710	-903.80475	83.69183	1277.70703	556.46204	62.30925	29.98312	107.75934	-239.69847	0.01883	-532.10785	223.41327	0.37928	-1438.16968	-21.11403	22.34582
194	1.608	1023.56647	-43.99244	1396.82971	-181.30383	-49.05874	1299.63696	-903.35889	81.58284	1280.85437	580.40424	59.06485	27.04439	95.67114	-238.44209	-0.04737	-544.15063	224.81314	0.29479	-1446.16382	-19.33447	27.51689
195	1.617	1020.91638	-42.51961	1402.55872	-180.29430	-49.41060	1298.82886	-902.81189	79.55912	1283.95679	602.66669	56.13695	23.82350	83.58215	-237.17700	-0.12012	-556.20770	226.27754	0.26479	-1453.36926	-17.28176	33.15239
196	1.625	1018.09143	-41.12812	1408.47632	-179.42345	-49.72317	1297.99976	-902.15356	77.73479	1286.99475	624.03558	54.14362	20.82018	71.43237	-235.95349	-0.19654	-568.30896	227.74817	0.27879	-1459.46899	-14.98773	39.31274
197	1.633	1015.07648	-39.77661	1414.51929	-178.69324	-49.96294	1297.17358	-901.39410	76.17686	1290.00403	644.54382	52.88534	18.06494	59.19635	-234.82317	-0.21394	-580.49524	229.12984	0.28828	-1463.99817	-12.53060	45.91931
198	1.642	1011.86438	-38.43438	1420.62451	-178.08885	-50.11604	1296.37305	-900.54773	74.88619	1293.02246	663.55121	51.41129	15.17928	46.88245	-233.78987	-0.13774	-592.76917	230.31793	0.24647	-1466.37305	-9.95180	52.66140
199	1.650	1008.48822	-37.11092	1426.74121	-177.57933	-50.17463	1295.61194	-899.62555	73.84319	1296.08362	680.68823	49.10027	12.06040	34.51770	-232.80365	-0.02591	-605.09137	231.30234	0.16063	-1466.03955	-7.24750	58.92226
200	1.658	1005.01465	-35.84304	1432.82312	-177.11919	-50.12384	1294.90002	-898.63721	73.03953	1299.21362	696.03442	46.11619	9.10404	22.13739	-231.82578	0.03951	-617.41125	232.15717	0.08913	-1462.79736	-4.35353	63.83137
201	1.667	1001.51001	-34.65677	1438.81018	-176.65289	-49.94338	1294.25317	-897.59296	72.46751	1302.41602	709.45276	43.03356	6.76051	9.75330	-230.84424	0.02421	-629.71429	232.95851	0.08870	-1457.01221	-1.13171	66.62690
202	1.675	998.01447	-33.54744	1444.63232	-176.12302	-49.61675	1293.69666	-896.50085	72.10050	1305.67334	720.18158	40.33495	5.04918	-2.67139	-229.84584	-0.05341	-642.05701	233.77673	0.16547	-1449.39526	2.51939	67.19648
203	1.683	994.55243	-32.50549	1450.23096	-175.48091	-49.13174	1293.25928	-895.36615	71.89317	1308.95837	727.07623	38.20210	3.42267	-15.18292	-228.82056	-0.14151	-654.51727	234.66101	0.27328	-1440.52136	6.47723	66.31731
204	1.692	991.16400	-31.54584	1455.56604	-174.69370	-48.47325	1292.96741	-894.19482	71.80244	1312.24084	729.19745	36.63519	1.07245	-27.78516	-227.78674	-0.18724	-667.11157	235.58694	0.36198	-1430.52441	10.33540	65.24155
205	1.700	987.91205	-30.68882	1460.60486	-173.74304	-47.62421	1292.83813	-892.99518	71.80435	1315.49646	726.46143	35.68274	-2.32243	-40.45313	-226.79846	-0.16320	-679.78986	236.47937	0.41876	-1419.14063	13.53184	64.83607
206	1.708	984.85748	-29.92644	1465.32153	-172.61908	-46.57745	1292.87207	-891.77515	71.88706	1318.71277	719.95544	35.45216	-6.07846	-53.15710	-225.91003	-0.07729	-692.50287	237.30954	0.47606	-1405.92529	15.58807	64.98257
207	1.717	982.04065	-29.22699	1469.69836	-171.31570	-45.34418	1293.05688	-890.53760	72.03242	1321.87903	711.37836	35.74545	-9.16547	-65.86639	-225.10446	0.02626	-705.25751	238.13506	0.58618	-1390.46411	16.29614	64.81219
208	1.725	979.48010	-28.55416	1473.71887	-169.82739	-43.94963	1293.37622	-889.28119	72.20902	1324.96741	701.87085	36.03827	-11.22860	-78.57709	-224.27869	0.09896	-718.09473	239.01277	0.75880	-1372.55347	15.68390	63.54148
209	1.733	977.18115	-27.86670	1477.36719	-168.14821	-42.42449	1293.81531	-888.00867	72.38136	1327.93579	691.51514	36.17365	-12.50730	-91.32129	-223.34482	0.12220	-731.03040	239.92505	0.93971	-1352.25354	13.89165	61.06882
210	1.742	975.15192	-27.12514	1480.63403	-166.27795	-40.79911	1294.36072	-886.73669	72.52497	1330.74939	680.01013	36.56310	-13.24414	-104.10944	-222.32599	0.09974	-744.03748	240.83533	1.07058	-1329.76514	11.14349	57.87417
211	1.750	973.40991	-26.31286	1483.51379	-164.23358	-39.09571	1294.99512	-885.49445	72.63470	1333.39014	667.47369	37.49498	-13.60924	-116.87891	-221.32028	0.05800	-757.05859	241.75281	1.13652	-1305.29883	7.68389	54.56225
212	1.758	971.97882	-25.43039	1485.99841	-162.05698	-37.32373	1295.69617	-884.30981	72.71720	1335.84131	654.45276	38.76129	-13.79174	-129.52325	-220.40967	0.06158	-770.03198	242.72020	1.16754	-1279.04016	3.66147	51.56546
213	1.767	970.89270	-24.47277	1488.07727	-159.81294	-35.48692	1296.44312	-883.19983	72.77942	1338.07336	641.42725	40.05360	-13.90682	-141.97388	-219.61497	0.19047	-782.91547	243.73141	1.21179	-1251.17700	-0.84721	49.12550
214	1.775	970.18909	-23.43871	1489.73938	-157.58308	-33.59574	1297.22424	-882.17615	72.82628	1340.05371	628.53674	41.34137	-13.98011	-154.22321	-218.90437	0.49549	-795.70557	244.70926	1.29641	-1221.92847	-5.74070	47.36827
215	1.783	969.88269	-22.35700	1490.97473	-155.46019	-31.67338	1298.03210	-881.26074	72.86213	1341.76843	615.75330	42.69569	-14.05974	-166.24988	-218.26123	0.98280	-808.44421	245.63019	1.40987	-1191.54419	-10.88504	46.33096
216	1.792	969.95898	-21.28126	1491.76660	-153.54077	-29.75812	1298.85425	-880.49512	72.89528	1343.22815	603.05975	44.00358	-14.20285	-177.98633	-217.72217	1.63326	-821.16687	246.51091	1.49377	-1160.28772	-16.14993	45.95309
217	1.800	970.39197	-20.25526	1492.09424	-151.91452	-27.89964	1299.67578	-879.92773	72.93979	1344.45044	590.37622	45.07534	-14.40175	-189.37366	-217.30632	2.44722	-833.85577	247.32106	1.48887	-1128.38501	-21.43117	46.07766
218	1.808	971.15137	-19.28871	1491.94470	-150.65346	-26.14139	1300.49121	-879.59393	73.00321	1345.43530	577.62000	45.86517	-14.65970	-200.39032	-216.96906	3.48981	-846.50171	248.12015	1.42978	-1095.94556	-26.66545	46.51126
219	1.817	972.20020	-18.35981	1491.31262	-149.80829	-24.50790	1301.31006	-879.51605	73.07964	1346.16174	564.88269	46.47513	-15.04800	-211.02118	-216.65323	4.87542	-859.14490	249.06943	1.41786	-1062.98267	-31.79893	47.12860
220	1.825	973.50372	-17.43508	1490.18982	-149.41144	-23.01117	1302.14990	-879.72192	73.15864	1346.60864	552.29150	47.12302	-15.54836	-221.19916	-216.35092	6.70596	-871.79443	250.16412	1.49311	-1029.59558	-36.70645	47.89228
221	1.833	975.04358	-16.48836	1488.56409	-149.47726	-21.66010	1303.02783	-880.25061	73.22757	1346.76855	539.82568	48.10564	-15.93026	-230.75751	-216.11353	9.04564	-884.39600	251.19914	1.59977	-996.17908	-41.17828	48.74433
222	1.842	976.81488	-15.50171	1486.43225	-150.00153	-20.46436	1303.95276	-881.13898	73.26483	1346.64331	527.38171	49.53072	-15.97855	-239.41748	-215.99054	11.94820	-896.92468	252.07172	1.67057	-963.42859	-45.03287	49.50073
223	1.850	978.81714	-14.46447	1483.80713	-150.96480	-19.43055	1304.92004	-882.40790	73.24393	1346.23181	514.85944	51.10284	-15.78394	-246.83276	-215.94612	15.48868	-909.41815	252.89851	1.69783	-931.97791	-48.24491	49.89675
224	1.858	981.06293	-13.39048	1480.70874	-152.33832	-18.55267	1305.90674	-884.06122	73.14558	1345.52893	502.26089	52.38493	-15.64121	-252.69757	-215.84296	19.75397	-921.91809	253.80737	1.70805	-901.88159	-50.98199	49.77373
225	1.867	983.58069	-12.31536	1477.14966	-154.08693	-17.81667	1306.87341	-886.08826	72.95863	1344.53333	489.72241	53.24508	-15.72183	-256.85101	-215.54185	24.83328	-934.44250	254.78894	1.71661	-872.49896	-53.52559	49.20847
226	1.875	986.36609	-11.24730	1473.12683	-156.16495	-17.21516	1307.77722	-888.46356	72.68073	1343.25940	477.31314	53.97488	-15.93609	-259.16626	-215.08508	30.84110	-946.98157	255.75829	1.72777	-842.98859	-56.13650	48.43242
227	1.883	989.34540	-10.14569	1468.62231	-158.50984	-16.74900	1308.58850	-891.14551	72.33338	1341.74463	464.94168	54.95214	-16.08754	-259.13708	-214.73756	37.76939	-959.50208	256.66711	1.73075	-812.90417	-58.97760	47.65032
228	1.892	992.42480	-8.97432	1463.62195	-161.04312	-16.41952	1309.29980	-894.07318	71.95981	1340.04333	452.51791	56.21277	-16.09818	-255.70355	-214.72086	45.06657	-971.98645	257.53934	1.69018	-782.33099	-62.11379	46.96912
229	1.900	995.54022	-7.74233	1458.14380	-163.67911	-16.22032	1309.92371	-897.16046	71.59791	1338.20947	440.02863	57.47637	-16.02338	-247.83466	-215.02328	51.50764	-984.46057	258.44586	1.58663	-751.60553	-65.53307	46.43240
230	1.908	998.64056	-6.48483	1452.24500	-166.33530	-16.12527	1310.47827	-900.30139	71.26720	1336.28333	427.48663	58.53992	-15.91462	-235.29553	-215.64636	55.91146	-996.97137	259.46716	1.47398	-721.03864	-69.16282	46.02402
231	1.917	1001.68201	-5.23835	1446.00317	-168.94308	-16.08887	1310.97546	-903.39313	70.97263	1334.28857	414.90689	59.44849	-15.80088	-218.71899	-216.89636	58.10889	-1009.55347	260.62314	1.45063	-690.87903	-72.88605	45.65886
232	1.925	1004.65796	-4.02898	1439.50403	-171.46799	-16.07893	1311.42358	-906.35815	70.71027	1332.23584	402.29248	60.32637	-15.76779	-199.08350	-219.26385	59.04325	-1022.21619	261.77936	1.53614	-661.42322	-76.56138	45.20540
233	1.933	1007.58148	-2.85403	1432.85156	-173.93150	-16.11348	1311.83691	-909.15173	70.48066	1330.12939	389.62772	61.26243	-15.89524	-177.26898	-222.99937	59.88588	-1034.93665	262.68073	1.60375	-633.09180	-80.04269	44.49378
234	1.942	1010.41852	-1.67695	1426.16968	-176.39270	-16.24537	1312.23450	-911.75830	70.29565	1327.97229	376.89963	62.33202	-16.11053	-153.94946	-227.82066	61.14731	-1047.68506	263.25385	1.52800	-606.38928	-83.22375	43.32180
235	1.950	1013.08203	-0.45839	1419.57104	-178.89424	-16.50794	1312.62634	-914.18268	70.16535	1325.77161	364.14261	63.53046	-16.25216	-129.61407	-233.05843	62.55081	-1060.44824	263.82532	1.37685	-581.75543	-86.09621	41.51327
236	1.958	1015.48431	0.81839	1413.11584	-181.43654	-16.89882	1313.01050	-916.44037	70.08471	1323.53809	351.42349	64.70632	-16.29029	-104.58020	-238.04428	63.46493	-1073.18945	264.79819	1.32806	-559.42499	-88.74207	39.01791
237	1.967	1017.58484	2.14504	1406.79810	-183.98848	-17.40533	1313.38049	-918.54681	70.03059	1321.28259	338.74109	65.69218	-16.34391	-79.03247	-242.35997	63.35547	-1085.85205	266.15726	1.43688	-539.46228	-91.27027	35.96005
238	1.975	1019.42822	3.46678	1400.59241	-186.49854	-18.01373	1313.72729	-920.50854	69.96568	1319.00842	326.02457	66.51724	-16.47357	-53.06049	-245.88161	62.02171	-1098.45264	267.53009	1.60521	-521.94043	-93.77474	32.54415
239	1.983	1021.10553	4.69055	1394.51062	-188.89914	-18.69600	1314.03979	-922.31830	69.85178	1316.70813	313.22568	67.38794	-16.58872	-26.69000	-248.71448	59.63157	-1111.08459	268.67859	1.73959	-507.06821	-96.29147	28.87423
240	1.992	1022.65894	5.74813	1388.59521	-191.11221	-19.40613	1314.30896	-923.95715	69.65872	1314.37000	300.32831	68.36435	-16.61310	0.05115	-251.08183	56.62463	-1123.80945	269.67090	1.83899	-495.16962	-98.73119	24.87683
241	2.000	1024.07654	6.61945	1382.89783	-193.06100	-20.09736	1314.53467	-925.40155	69.35957	1311.98535	287.37061	69.25957	-16.62086	27.08350	-253.23265	53.52876	-1136.61023	270.67545	1.94258	-486.55524	-100.88891	20.41897
242	2.008	1025.35242	7.31148	1377.47986	-194.68767	-20.74152	1314.72449	-926.63214	68.92790	1309.55151	274.49564	70.00970	-16.67696	54.30731	-255.39645	50.77345	-1149.43677	271.77695	2.06597	-481.41748	-102.53088	15.50322
243	2.017	1026.49817	7.85620	1372.39636	-195.96642	-21.32808	1314.88623	-927.63910	68.35367	1307.08179	261.80795	70.82187	-16.67716	81.66083	-257.76129	48.59921	-1162.24976	272.90198	2.19200	-479.82874	-103.44471	10.43127
244	2.025	1027.52747	8.30215	1367.67993	-196.90263	-21.85218	1315.01868	-928.42145	67.66725	1304.62146	249.19522	71.83287	-16.52485	109.14691	-260.43170	47.05390	-1175.04041	273.93277	2.29729	-481.71759	-103.51025	5.82862
245	2.033	1028.44873	8.67765	1363.34839	-197.51917	-22.31184	1315.11133	-928.98242	66.92912	1302.23840	236.44144	72.93221	-16.33057	136.82404	-263.38138	46.01962	-1187.82422	274.87659	2.37837	-486.77069	-102.83166	2.34156
246	2.042	1029.25500	8.97445	1359.41235	-197.84698	-22.71471	1315.14917	-929.32623	66.18710	1299.99438	223.47372	73.97001	-16.28933	164.76306	-266.46741	45.27129	-1200.60669	275.81570	2.44590	-494.51157	-101.71416	0.22121
247	2.050	1029.92395	9.17137	1355.87573	-197.92543	-23.08292	1315.11646	-929.45227	65.46503	1297.93628	210.41286	74.91191	-16.46341	193.00757	-269.51807	44.58181	-1213.37549	276.79187	2.50590	-504.54495	-100.43281	-0.73340
248	2.058	1030.43726	9.25547	1352.73792	-197.79953	-23.44698	1314.99829	-929.35297	64.78816	1296.11206	197.40941	75.76714	-16.75920	221.56317	-272.43231	43.83087	-1226.12793	277.79419	2.56100	-516.46973	-99.12224	-0.97007
249	2.067	1030.79712	9.21734	1349.99988	-197.51338	-23.83247	1314.78125	-929.02014	64.19714	1294.58240	184.51566	76.54623	-17.03792	250.36288	-275.21844	43.04729	-1238.88953	278.79437	2.62022	-529.55945	-97.87953	-1.01967
250	2.075	1031.02026	9.03997	1347.66821	-197.10686	-24.25101	1314.45203	-928.45569	63.74063	1293.41675	171.73038	77.38454	-17.18091	279.22733	-277.96207	42.36819	-1251.67188	279.78622	2.70526	-542.91693	-96.79652	-1.28844
251	2.083	1031.12146	8.69978	1345.75134	-196.61090	-24.70384	1314.00134	-927.67725	63.47009	1292.67737	159.04590	78.55518	-17.10029	307.94135	-280.75229	41.92758	-1264.39746	280.80182	2.85015	-555.97186	-95.89732	-1.84799
252	2.092	1031.10376	8.17968	1344.25122	-196.04077	-25.19595	1313.43152	-926.71558	63.44802	1292.40247	146.38457	80.11364	-16.84167	336.41132	-283.60596	41.73085	-1276.89478	281.91742	3.08482	-568.63281	-95.15678	-2.49473
253	2.100	1030.96509	7.48633	1343.16650	-195.39330	-25.73151	1312.75793	-925.61224	63.74674	1292.58337	133.62997	81.72671	-16.59594	364.71237	-286.47702	41.64983	-1288.96619	283.22934	3.45744	-581.05261	-94.55408	-3.01926
254	2.108	1030.70410	6.65854	1342.49731	-194.64880	-26.27800	1311.99902	-924.42096	64.40512	1293.14014	120.79347	83.02971	-16.48220	392.95135	-289.36133	41.57763	-1300.45801	284.75067	4.10515	-593.39661	-94.06161	-3.37064
255	2.117	1030.31628	5.74891	1342.23816	-193.78152	-26.75005	1311.16284	-923.20361	65.37725	1293.92383	107.99255	83.75302	-16.54272	421.10724	-292.36517	41.58083	-1311.31274	286.30746	5.22581	-605.76465	-93.63004	-3.60923
256	2.125	1029.79150	4.78289	1342.37244	-192.78369	-27.05386	1310.23999	-922.01764	66.56416	1294.78479	95.28835	83.80699	-16.81044	449.03577	-295.62482	41.83149	-1321.55945	287.62137	6.96076	-618.18042	-93.22908	-3.79469
257	2.133	1029.12195	3.74550	1342.87744	-191.68692	-27.14612	1309.21118	-920.90759	67.90279	1295.67285	82.69440	83.61547	-17.12477	476.59802	-299.10056	42.33573	-1331.26074	288.58276	9.38126	-630.60596	-92.85735	-3.95206
258	2.142	1028.30603	2.61549	1343.72900	-190.55826	-27.04391	1308.06470	-919.90100	69.37607	1296.64502	70.22894	83.74492	-17.22886	503.77289	-302.46384	42.78484	-1340.46594	289.30774	12.52973	-642.99805	-92.49493	-4.10387
259	2.150	1027.34326	1.39450	1344.90210	-189.48238	-26.79892	1306.81140	-919.00262	70.94093	1297.76709	57.84515	84.25374	-17.10582	530.58008	-305.29041	42.71290	-1349.14343	289.85303	16.35847	-655.36273	-92.11144	-4.26966
260	2.158	1026.22888	0.10339	1346.37097	-188.54639	-26.48074	1305.48657	-918.19415	72.49733	1299.05005	45.39012	84.79500	-16.96861	556.51453	-307.61938	41.92369	-1357.11548	290.09409	20.67381	-667.74524	-91.71884	-4.42808
261	2.167	1024.96191	-1.23387	1348.11023	-187.81970	-26.16518	1304.13831	-917.44739	73.92896	1300.46973	32.73043	85.10827	-17.00986	580.26398	-310.29910	40.81273	-1364.10608	289.91733	25.24691	-680.18237	-91.34557	-4.52787
262	2.175	1023.55530	-2.60920	1350.09241	-187.33208	-25.91324	1302.80969	-916.73901	75.14143	1301.99609	19.91486	85.29176	-17.23118	601.02161	-314.07867	39.86043	-1369.87000	289.36118	29.98182	-692.68341	-90.96532	-4.54848
263	2.183	1022.03412	-4.03619	1352.28308	-187.06741	-25.75901	1301.53101	-916.05896	76.06904	1303.60388	7.12932	85.67333	-17.45927	619.60858	-318.55878	38.92932	-1374.21448	288.54114	34.89007	-705.23486	-90.49320	-4.52786
264	2.192	1020.41919	-5.52646	1354.64441	-186.97656	-25.72141	1300.32324	-915.40906	76.67929	1305.28052	-5.52239	86.46194	-17.53913	637.27185	-322.84885	37.63779	-1376.93994	287.50092	39.92178	-717.81531	-89.84347	-4.52537
265	2.200	1018.71936	-7.06924	1357.14258	-186.99529	-25.82581	1299.20459	-914.79321	76.97552	1307.02734	-18.12944	87.53661	-17.50214	654.29272	-326.58359	36.04245	-1377.86597	286.15543	44.97906	-730.42578	-88.99191	-4.56687
266	2.208	1016.94275	-8.64832	1359.74438	-187.05725	-26.11387	1298.19104	-914.20587	76.98880	1308.84961	-30.82631	88.59964	-17.48479	670.13525	-329.80453	34.57841	-1376.89148	284.32196	50.01768	-743.09961	-88.00659	-4.62480
267	2.217	1015.10791	-10.26361	1362.40710	-187.09935	-26.63571	1297.29211	-913.62640	76.77001	1310.74573	-43.60900	89.49300	-17.54126	683.95288	-332.59409	33.68286	-1373.99976	281.74377	54.86781	-755.86755	-87.00239	-4.64944
268	2.225	1013.24139	-11.91983	1365.07825	-187.06213	-27.43552	1296.51062	-913.02490	76.38145	1312.70642	-56.39144	90.25662	-17.62341	694.93640	-335.01392	33.48210	-1369.21838	278.10172	59.02743	-768.71204	-86.04850	-4.62410
269	2.233	1011.36774	-13.61388	1367.70911	-186.89064	-28.54128	1295.84644	-912.37726	75.87919	1314.72095	-69.14247	91.00102	-17.66169	702.63464	-337.06940	33.58358	-1362.52063	273.17053	61.95355	-781.58270	-85.13924	-4.58168
270	2.242	1009.50513	-15.34612	1370.26611	-186.53647	-29.95950	1295.29749	-911.67780	75.29813	1316.78491	-81.87016	91.84187	-17.60219	706.94818	-338.68253	33.13143	-1353.71472	267.10837	63.58087	-794.45862	-84.24503	-4.56372
271	2.250	1007.66333	-17.12063	1372.72620	-185.96010	-31.67813	1294.85889	-910.93512	74.64969	1318.89551	-94.57881	92.83165	-17.43789	707.99298	-339.73566	31.15559	-1342.42664	260.45563	64.29765	-807.35559	-83.35692	-4.57054
272	2.258	1005.84656	-18.92744	1375.06775	-185.13763	-33.67930	1294.52527	-910.15582	73.93124	1321.04260	-107.33333	93.88109	-17.26892	706.16718	-340.18158	27.16642	-1328.21606	253.72690	64.37386	-820.28381	-82.47189	-4.56115
273	2.267	1004.08069	-20.74425	1377.26074	-184.06654	-35.94821	1294.29431	-909.33289	73.14488	1323.21008	-120.26274	94.82352	-17.24593	702.15771	-340.13458	21.64430	-1310.75842	247.13976	63.64252	-833.22925	-81.57283	-4.50540
274	2.275	1002.42236	-22.54671	1379.25952	-182.76083	-38.46642	1294.16565	-908.44806	72.30331	1325.37842	-133.39294	95.60171	-17.36882	696.75940	-339.74631	15.78661	-1289.97083	240.72469	61.78863	-846.18030	-80.65074	-4.41184
275	2.283	1000.90179	-24.29095	1381.00720	-181.24730	-41.19775	1294.13684	-907.47876	71.41569	1327.52319	-146.58638	96.33028	-17.47046	690.54773	-339.01947	10.73042	-1266.04834	234.46313	58.78053	-859.16772	-79.71449	-4.30571
276	2.292	999.50586	-25.91632	1382.45984	-179.57066	-44.08643	1294.20068	-906.40454	70.47594	1329.61719	-159.71327	97.15229	-17.42980	683.38519	-337.94696	7.14275	-1239.40613	228.28113	55.00881	-872.23059	-78.77355	-4.20563
277	2.300	998.25940	-27.40278	1383.60291	-177.79187	-47.07301	1294.34924	-905.21063	69.45930	1331.63013	-172.75661	98.09862	-17.27053	674.43085	-336.76251	5.20536	-1210.52368	222.06361	51.11256	-885.34906	-77.83051	-4.11369
278	2.308	997.25018	-28.79058	1384.43787	-175.97614	-50.10443	1294.57666	-903.89246	68.33176	1333.53149	-185.74123	99.08817	-17.09745	663.05634	-335.86700	4.63750	-1179.78076	215.79723	47.66850	-898.45361	-76.88316	-4.01619
279	2.317	996.55005	-30.12405	1384.95203	-174.18785	-53.12836	1294.87329	-902.46283	67.07610	1335.30176	-198.64943	100.02501	-16.99624	649.63489	-335.52109	4.88140	-1147.39929	209.64795	44.98042	-911.48914	-75.92940	-3.90515
280	2.325	996.17297	-31.40989	1385.11304	-172.49698	-56.08949	1295.21704	-900.95667	65.70497	1336.93054	-211.43050	100.88132	-16.93846	635.35144	-335.60052	5.35178	-1113.53149	203.81432	43.08763	-924.45996	-74.96573	-3.80316
281	2.333	996.10632	-32.62897	1384.88464	-170.98364	-58.92964	1295.57788	-899.43530	64.25019	1338.40320	-224.07979	101.67952	-16.77570	621.36584	-335.69086	5.60456	-1078.35083	198.39496	41.94776	-937.39832	-73.99940	-3.73090
282	2.342	996.34540	-33.76734	1384.23376	-169.73141	-61.58900	1295.93091	-897.98920	62.75320	1339.69702	-236.61113	102.42583	-16.31106	608.09436	-335.49399	5.51990	-1042.05750	193.41278	41.62844	-950.29901	-73.07346	-3.64641
283	2.350	996.90112	-34.83020	1383.13342	-168.81523	-64.01337	1296.26367	-896.73090	61.26189	1340.77832	-248.89845	103.14697	-15.35033	595.27191	-335.04764	5.28898	-1004.94604	188.85651	42.27012	-963.13721	-72.23431	-3.49219
284	2.358	997.77863	-35.82679	1381.57104	-168.29138	-66.15815	1296.57434	-895.77594	59.82535	1341.59985	-260.66379	103.98634	-13.73143	582.62427	-334.47647	5.09391	-967.52655	184.68109	43.81876	-975.91766	-71.47446	-3.29960
285	2.367	998.94385	-36.75102	1379.55481	-168.18762	-67.98473	1296.87146	-895.22473	58.49157	1342.11023	-271.66672	105.10327	-11.33871	570.26636	-333.64484	4.84119	-930.52380	180.79109	45.85017	-988.65710	-70.75469	-3.16255
286	2.375	1000.32507	-37.58186	1377.10388	-168.49927	-69.46432	1297.17566	-895.14630	57.31301	1342.26831	-281.77951	106.46423	-8.09664	558.42761	-332.30536	4.29315	-894.73572	177.06180	47.74135	-1001.35461	-70.04852	-3.11909
287	2.383	1001.85834	-38.30347	1374.23267	-169.19658	-70.59834	1297.51648	-895.56158	56.34335	1342.05396	-290.85229	107.86403	-3.96314	546.95184	-330.61139	3.45295	-860.72400	173.42520	49.03974	-1013.99756	-69.32826	-3.11413
288	2.392	1003.53473	-38.93036	1370.94604	-170.23363	-71.43433	1297.92261	-896.43939	55.60997	1341.46606	-298.60019	109.09334	1.15103	535.34100	-329.09018	2.63028	-828.49744	169.93222	49.63998	-1026.58081	-68.56116	-3.07799
289	2.400	1005.39667	-39.50977	1367.24316	-171.55301	-72.04998	1298.40869	-897.71747	55.09660	1340.51440	-304.59433	110.10834	7.57342	523.30176	-328.03986	2.10548	-797.55640	166.72379	49.65637	-1039.11401	-67.74480	-3.01070
290	2.408	1007.47668	-40.09460	1363.12671	-173.09563	-72.52172	1298.97095	-899.32855	54.76593	1339.21472	-308.25623	111.19665	15.95472	510.94406	-327.32434	1.92598	-767.25500	163.96130	49.25485	-1051.59473	-66.91982	-2.95636
291	2.417	1009.74304	-40.71183	1358.60840	-174.81332	-72.90889	1299.59399	-901.21112	54.58707	1337.58569	-308.80157	112.77305	26.95193	498.49600	-326.69370	1.96728	-737.10828	161.78871	48.62599	-1064.00610	-66.14142	-2.93061
292	2.425	1012.10846	-41.35285	1353.71228	-176.67250	-73.25407	1300.26001	-903.31018	54.54597	1335.64490	-305.19974	114.91943	40.60872	486.08939	-326.01614	2.06164	-706.86981	160.31036	47.98484	-1076.35767	-65.44479	-2.91791
293	2.433	1014.49658	-41.99854	1348.47766	-178.65074	-73.58343	1300.95166	-905.58240	54.64798	1333.40454	-296.43253	117.40831	55.95358	473.78870	-325.26620	2.11063	-676.46997	159.56366	47.50314	-1088.68457	-64.82616	-2.89926
294	2.442	1016.88788	-42.64149	1342.95630	-180.73247	-73.90254	1301.65076	-907.99774	54.90612	1330.87305	-282.19778	120.00131	71.08089	461.66376	-324.41449	2.07067	-645.98590	159.54254	47.26656	-1101.01807	-64.23435	-2.87309
295	2.450	1019.29016	-43.26769	1337.20239	-182.90132	-74.19695	1302.34131	-910.53094	55.31778	1328.06372	-263.42126	122.43583	83.73130	449.72397	-323.41116	1.90220	-615.66309	160.24503	47.28014	-1113.38293	-63.60177	-2.86580
296	2.458	1021.69232	-43.84874	1331.27014	-185.13336	-74.44219	1303.01282	-913.14600	55.85078	1325.00439	-241.77498	124.41012	92.33957	437.81714	-322.32892	1.64189	-585.87903	161.66579	47.45161	-1125.78662	-62.91331	-2.89323
297	2.467	1024.06067	-44.37486	1325.22302	-187.40039	-74.61700	1303.66016	-915.77997	56.45480	1321.74341	-218.67708	125.75961	96.81208	425.72858	-321.36328	1.42083	-557.04211	163.75639	47.57220	-1138.22192	-62.21399	-2.92426
298	2.475	1026.36133	-44.87219	1319.13855	-189.67403	-74.71278	1304.28125	-918.33936	57.08947	1318.34692	-194.91115	126.49180	98.22050	413.39001	-320.60385	1.32747	-529.52948	166.39684	47.35078	-1150.69360	-61.53585	-2.91549
299	2.483	1028.57190	-45.37577	1313.10547	-191.92009	-74.73172	1304.87146	-920.71674	57.73545	1314.88367	-170.84184	126.71133	97.88222	400.92221	-319.94650	1.31478	-503.68488	169.42503	46.51588	-1163.20154	-60.85400	-2.86405
300	2.492	1030.67615	-45.89894	1307.21362	-194.09277	-74.67482	1305.41992	-922.81982	58.38633	1311.41260	-146.52750	126.47292	96.74667	388.47513	-319.25473	1.26328	-479.79755	172.71570	44.93128	-1175.72656	-60.12697	-2.80808
301	2.500	1032.66296	-46.43401	1301.54224	-196.14047	-74.53812	1305.91492	-924.59326	59.04659	1307.97766	-121.76471	125.48553	95.24541	376.06415	-318.49792	1.12043	-458.06427	176.20584	42.62695	-1188.25012	-59.35485	-2.77784
302	2.508	1034.53357	-46.96284	1296.15601	-198.01727	-74.32172	1306.35095	-926.02698	59.72498	1304.60413	-96.35646	123.19994	93.44814	363.59027	-317.72113	0.95474	-438.63928	179.88199	39.74339	-1200.78296	-58.57484	-2.74940
303	2.517	1036.29651	-47.45168	1291.11230	-199.68840	-74.03824	1306.73096	-927.14746	60.42317	1301.29456	-70.33325	119.38846	91.37173	351.00232	-316.95059	0.84960	-421.72662	183.73477	36.44801	-1213.37646	-57.80652	-2.66573
304	2.525	1037.96069	-47.84403	1286.46155	-201.12723	-73.71259	1307.06274	-927.99817	61.13826	1298.03162	-43.84960	114.39758	89.14610	338.36481	-316.17590	0.80682	-407.58057	187.64981	32.83212	-1226.07251	-57.02693	-2.51241
305	2.533	1039.54126	-48.07108	1282.23694	-202.31206	-73.37534	1307.35583	-928.61890	61.86501	1294.78638	-16.97583	108.82466	86.90301	325.75201	-315.40356	0.79097	-396.46576	191.43091	28.84877	-1238.85876	-56.20314	-2.34114
306	2.542	1041.05933	-48.08150	1278.46106	-203.23050	-73.05471	1307.61792	-929.03015	62.59660	1291.53003	10.33733	103.15097	84.60310	313.14801	-314.66013	0.78551	-388.65564	194.96088	24.36264	-1251.68237	-55.35602	-2.18972
307	2.550	1042.52332	-47.87542	1275.16101	-203.88632	-72.77418	1307.85120	-929.22888	63.33963	1288.24390	38.13587	97.62955	82.04175	300.49301	-313.92920	0.76950	-384.39990	198.16917	19.29113	-1264.46863	-54.61278	-2.00550
308	2.558	1043.91406	-47.50412	1272.36768	-204.29654	-72.55446	1308.05359	-929.19409	64.12613	1284.93213	66.35892	92.32139	79.02127	287.77515	-313.15240	0.70887	-383.83838	200.87042	13.84144	-1277.15576	-54.11128	-1.71690
309	2.567	1045.19409	-47.02392	1270.10535	-204.48117	-72.40864	1308.21948	-928.90027	65.00889	1281.63293	94.89984	87.18502	75.52106	275.02002	-312.30643	0.60832	-386.88245	202.83875	8.74632	-1289.77405	-53.78460	-1.36715
310	2.575	1046.31848	-46.47992	1268.39465	-204.45674	-72.33354	1308.33936	-928.33276	66.04697	1278.42114	123.75383	82.19473	71.72997	262.23358	-311.42395	0.52182	-393.18500	204.06688	5.00769	-1302.44812	-53.38657	-1.08059
311	2.583	1047.24353	-45.94003	1267.26355	-204.23967	-72.31005	1308.40283	-927.49554	67.28182	1275.39966	152.99474	77.40993	67.92728	249.41632	-310.54013	0.48185	-402.31958	204.85773	3.05441	-1315.26306	-52.77005	-0.91424
312	2.592	1047.94873	-45.48288	1266.74646	-203.85129	-72.30973	1308.40308	-926.41089	68.71010	1272.68433	182.62831	72.84730	64.27500	236.60077	-309.65842	0.47441	-413.72412	205.56288	2.39838	-1328.17212	-51.98073	-0.82917
313	2.600	1048.45020	-45.12957	1266.87109	-203.31613	-72.30217	1308.33704	-925.11774	70.26977	1270.39111	212.55214	68.33685	60.72447	223.82721	-308.76825	0.48100	-426.40375	206.26984	2.27071	-1341.05823	-51.12410	-0.76406
314	2.608	1048.78052	-44.82597	1267.65662	-202.65356	-72.26509	1308.20300	-923.66791	71.84861	1268.61914	242.55852	63.79521	57.21857	211.09198	-307.87946	0.47647	-439.30286	206.92863	2.20478	-1353.82056	-50.30348	-0.64316
315	2.617	1048.94775	-44.52795	1269.11523	-201.87057	-72.18999	1307.99988	-922.12445	73.31013	1267.43909	272.44540	59.43467	53.81122	198.35773	-307.03229	0.42682	-451.98993	207.65253	2.06036	-1366.34985	-49.63565	-0.31657
316	2.625	1048.92603	-44.28083	1271.24951	-200.96518	-72.08062	1307.72900	-920.56281	74.52110	1266.89063	302.28561	55.35410	50.43470	185.61838	-306.26251	0.33844	-464.54529	208.59418	1.85622	-1378.48267	-49.18640	0.44557
317	2.633	1048.70129	-44.16753	1274.04736	-199.94006	-71.95284	1307.39185	-919.06860	75.36411	1266.98340	332.43631	51.28540	46.83061	172.91840	-305.53986	0.25271	-477.04401	209.65805	1.61458	-1390.07349	-48.87585	1.85095
318	2.642	1048.30823	-44.20257	1277.48279	-198.81195	-71.82899	1306.98621	-917.72821	75.74136	1267.69165	363.17081	47.04185	42.85770	160.32098	-304.77121	0.18974	-489.42902	210.62042	1.32294	-1401.09460	-48.51614	3.96754
319	2.650	1047.79138	-44.30889	1281.51416	-197.60977	-71.72595	1306.50208	-916.61078	75.59696	1268.95276	394.36884	43.02448	38.74130	147.87094	-303.90112	0.14172	-501.66003	211.46213	0.99960	-1411.62976	-47.94749	6.73116
320	2.658	1047.13562	-44.36693	1286.08069	-196.37120	-71.65111	1305.92688	-915.74542	74.95778	1270.68555	425.60269	39.99441	34.98159	135.55060	-302.96191	0.09534	-513.78394	212.35941	0.70476	-1421.80493	-47.06685	10.03160
321	2.667	1046.24475	-44.26735	1291.11145	-195.14107	-71.60625	1305.25513	-915.10583	73.94003	1272.80957	456.44370	38.22398	31.97561	123.28137	-302.00543	0.04896	-525.86230	213.41278	0.47806	-1431.69678	-45.80403	13.75100
322	2.675	1045.01733	-43.96693	1296.56104	-193.96857	-71.58591	1304.49426	-914.61835	72.70065	1275.25281	486.52106	37.18089	29.65504	111.00677	-301.03870	0.02045	-537.90875	214.57455	0.30719	-1441.21423	-44.23981	17.81378
323	2.683	1043.45752	-43.52700	1302.42517	-192.89957	-71.56941	1303.66406	-914.19019	71.38932	1277.95496	515.36743	36.22867	27.51798	98.74146	-300.03711	0.02097	-549.91455	215.76254	0.16342	-1450.12122	-42.60573	22.24882
324	2.692	1041.67285	-43.06342	1308.70227	-191.96364	-71.52435	1302.79382	-913.73700	70.13073	1280.86230	542.55756	35.31263	25.12551	86.52515	-298.97699	0.02800	-561.88727	216.93510	0.04513	-1458.20532	-41.02098	27.13687
325	2.700	1039.75793	-42.65334	1315.34998	-191.16501	-71.42126	1301.91821	-913.19855	69.00854	1283.90857	568.06982	34.85862	22.55631	74.38043	-297.82568	-0.00103	-573.87537	218.12405	-0.01774	-1465.33057	-39.39816	32.51450
326	2.708	1037.72668	-42.30752	1322.29150	-190.48369	-71.23620	1301.06946	-912.54401	68.05072	1287.00635	592.20929	35.21690	20.23168	62.29541	-296.55740	-0.08581	-585.96637	219.42281	0.00394	-1471.32324	-37.62088	38.35072
327	2.717	1035.53955	-42.00000	1329.45154	-189.88531	-70.94601	1300.27271	-911.76715	67.24854	1290.07568	615.07483	36.21107	18.32896	50.20129	-295.22641	-0.18777	-598.20123	220.86229	0.08725	-1475.87915	-35.66994	44.54219
328	2.725	1033.16370	-41.70656	1336.77783	-189.32991	-70.53374	1299.54590	-910.87323	66.59776	1293.09167	636.31403	37.23638	16.56880	38.01263	-293.95877	-0.23592	-610.49908	222.27502	0.14517	-1478.55237	-33.60767	50.88774
329	2.733	1030.61121	-41.42864	1344.22888	-188.77356	-69.99338	1298.90247	-909.86932	66.11548	1296.08899	655.50726	37.94643	14.63676	25.71729	-292.84348	-0.20897	-622.76184	223.42198	0.11682	-1478.83691	-31.50095	57.02635
330	2.742	1027.91174	-41.17722	1351.75989	-188.17220	-69.32032	1298.35229	-908.76685	65.82357	1299.12231	672.54407	38.68019	12.57112	13.37122	-291.87460	-0.16229	-635.02582	224.30215	0.06006	-1476.39697	-29.34414	62.34170
331	2.750	1025.07739	-40.95469	1359.32458	-187.49071	-68.50033	1297.89929	-907.58411	65.72633	1302.22791	687.37286	39.92145	10.56887	1.00586	-290.98608	-0.14653	-647.40442	225.14865	0.08182	-1471.31458	-27.06562	66.05256
332	2.758	1022.12488	-40.77320	1366.87683	-186.70453	-67.51063	1297.54236	-906.34430	65.80217	1305.41394	699.60974	41.65882	8.72599	-11.40033	-290.10699	-0.14599	-659.92865	226.09708	0.18956	-1464.06812	-24.61800	67.66014
333	2.767	1019.08661	-40.65831	1374.36731	-185.79089	-66.32896	1297.28345	-905.07483	66.01169	1308.67126	708.64764	43.63616	7.04085	-23.87073	-289.18954	-0.12652	-672.52783	227.03737	0.27731	-1455.19678	-22.06174	67.42986
334	2.775	1015.98859	-40.61943	1381.74731	-184.72272	-64.94307	1297.13013	-903.80310	66.31269	1311.98218	714.01459	45.71097	5.21024	-36.41992	-288.21625	-0.09053	-685.13245	227.79816	0.25870	-1444.96619	-19.64076	66.35695
335	2.783	1012.84192	-40.63253	1388.96582	-183.47177	-63.35168	1297.09155	-902.54517	66.66699	1315.31836	715.50519	47.75487	2.55590	-49.08502	-287.20422	-0.05450	-697.75568	228.39630	0.18683	-1433.28796	-17.79984	65.49071
336	2.792	1009.66028	-40.65405	1395.96265	-182.01434	-61.56049	1297.17065	-901.29700	67.03695	1318.64441	713.11450	49.68024	-1.32898	-61.88147	-286.18741	-0.02008	-710.48389	229.05197	0.20168	-1419.85547	-17.00623	65.16195
337	2.800	1006.49054	-40.65824	1402.67773	-180.33595	-59.58573	1297.36426	-900.04089	67.38368	1321.92944	707.13184	51.43443	-5.96713	-74.75836	-285.19156	0.01604	-723.38727	229.91110	0.35092	-1404.33740	-17.50914	64.85089
338	2.808	1003.41644	-40.66245	1409.06250	-178.43556	-57.45428	1297.66736	-898.76263	67.67497	1325.14771	698.38763	52.87985	-10.20671	-87.66736	-284.25058	0.06537	-736.43817	230.85376	0.54096	-1386.51611	-19.31496	63.79902
339	2.817	1000.51550	-40.70514	1415.08472	-176.32796	-55.19173	1298.07654	-897.46442	67.89720	1328.27283	688.16736	54.05820	-12.96618	-100.62134	-283.38519	0.14490	-749.55341	231.70630	0.67661	-1366.34717	-22.30144	61.68793
340	2.825	997.82330	-40.80359	1420.72180	-174.04048	-52.81557	1298.58691	-896.16138	68.06195	1331.27856	677.49200	55.33464	-13.92575	-113.65210	-282.52798	0.24509	-762.72211	232.53854	0.76645	-1343.93494	-26.26893	58.78665
341	2.833	995.35284	-40.94268	1425.94922	-171.60733	-50.34009	1299.18762	-894.87030	68.20273	1334.13953	666.43280	56.93144	-13.69851	-126.75519	-281.56100	0.33997	-775.98907	233.53049	0.86502	-1319.44495	-30.99519	55.66386
342	2.842	993.12891	-41.10088	1430.74634	-169.07538	-47.78440	1299.85962	-893.60455	68.35918	1336.82861	654.48773	58.61475	-13.27864	-139.87909	-280.44659	0.42814	-789.31042	234.63809	0.97095	-1293.06348	-36.29569	52.84499
343	2.850	991.18768	-41.27298	1435.10583	-166.51735	-45.17566	1300.57397	-892.37854	68.55566	1339.31677	641.51251	60.05984	-13.22689	-152.93689	-279.26062	0.53427	-802.56396	235.66705	1.04504	-1265.02661	-41.98289	50.63465
344	2.858	989.56445	-41.45948	1439.02332	-164.02780	-42.54497	1301.29578	-891.21051	68.79518	1341.57983	627.90948	61.26730	-13.45653	-165.82404	-278.11905	0.70385	-815.68982	236.56927	1.09333	-1235.63184	-47.85587	49.14894
345	2.867	988.29565	-41.64848	1442.48560	-161.69756	-39.91632	1301.99487	-890.12372	69.07256	1343.60132	614.18732	62.44357	-13.71154	-178.44812	-277.10422	1.02477	-828.73700	237.47057	1.15834	-1205.20313	-53.78799	48.40396
346	2.875	987.40503	-41.82351	1445.47192	-159.59663	-37.30000	1302.65857	-889.14581	69.38280	1345.37244	600.70221	63.68801	-13.90990	-190.75916	-276.22089	1.60316	-841.78217	238.47810	1.24321	-1174.03687	-59.73785	48.31747
347	2.883	986.87396	-41.97842	1447.95642	-157.78319	-34.70591	1303.29395	-888.30786	69.71980	1346.88867	587.64240	64.97658	-14.04660	-202.72540	-275.41257	2.49437	-854.83472	239.54686	1.29921	-1142.33911	-65.65451	48.70736
348	2.892	986.64362	-42.12000	1449.91785	-156.31505	-32.16027	1303.91882	-887.64502	70.08272	1348.14478	574.98419	66.24855	-14.10928	-214.29401	-274.66376	3.71055	-867.85474	240.58781	1.30019	-1110.17249	-71.41005	49.36314
349	2.900	986.65460	-42.26683	1451.35352	-155.24858	-29.70238	1304.55078	-887.19757	70.47931	1349.13184	562.49030	67.40817	-14.12108	-225.41644	-274.02969	5.26867	-880.81842	241.59503	1.28759	-1077.51221	-76.81355	50.12707
350	2.908	986.87714	-42.44281	1452.27698	-154.63602	-27.36829	1305.20239	-887.01630	70.90941	1349.83789	549.90228	68.40191	-14.13937	-236.08643	-273.51608	7.16988	-893.71924	242.57826	1.32019	-1044.45081	-81.66779	50.90673
351	2.917	987.31238	-42.65955	1452.70032	-154.51823	-25.17571	1305.88000	-887.16260	71.34752	1350.24805	537.14490	69.27704	-14.24087	-246.31018	-273.04233	9.39872	-906.56854	243.57562	1.42505	-1011.38074	-85.83094	51.61681
352	2.925	987.97693	-42.90031	1452.62415	-154.91238	-23.11924	1306.58252	-887.69830	71.75114	1350.34326	524.33105	70.16334	-14.47748	-256.03296	-272.54709	11.99926	-919.39154	244.66971	1.58738	-978.92651	-89.26232	52.14226
353	2.933	988.88348	-43.12616	1452.04297	-155.80815	-21.17864	1307.30371	-888.66827	72.08311	1350.10229	511.59763	71.20480	-14.78464	-265.10168	-271.98706	15.09373	-932.17780	245.83627	1.74218	-947.61194	-92.02079	52.37938
354	2.942	990.03436	-43.29947	1450.95801	-157.17064	-19.33022	1308.03259	-890.08594	72.32280	1349.50684	498.94302	72.37688	-15.02084	-273.27252	-271.23477	18.79460	-944.88312	246.96078	1.80587	-917.49994	-94.22570	52.28409
355	2.950	991.43475	-43.39419	1449.37744	-158.94035	-17.55534	1308.75476	-891.92841	72.46889	1348.54797	486.26639	73.53049	-15.09613	-280.19745	-270.09464	23.11605	-957.49060	247.98337	1.75349	-888.08484	-96.01639	51.87917
356	2.958	993.09967	-43.39153	1447.30725	-161.03917	-15.85049	1309.45386	-894.14362	72.54597	1347.23877	473.55963	74.68066	-14.98722	-285.38025	-268.43323	27.95219	-970.03119	248.91408	1.65879	-858.58899	-97.52726	51.25317
357	2.967	995.03833	-43.28717	1444.75403	-163.38841	-14.23195	1310.11292	-896.66248	72.61050	1345.62109	460.93997	75.95164	-14.73839	-288.18665	-266.30981	33.12145	-982.56262	249.79755	1.62274	-828.46930	-98.89166	50.55920
358	2.975	997.23914	-43.10278	1441.72925	-165.92343	-12.72598	1310.71777	-899.40686	72.72832	1343.75500	448.47342	77.36465	-14.45679	-287.93207	-263.95520	38.38663	-995.12402	250.67560	1.65810	-797.68701	-100.24937	49.98488
359	2.983	999.66931	-42.87496	1438.23926	-168.59663	-11.35558	1311.26697	-902.29242	72.92616	1341.69666	436.09088	78.83656	-14.25482	-283.98682	-261.57364	43.38357	-1007.71521	251.57573	1.68928	-766.57288	-101.70681	49.67317
360	2.992	1002.26013	-42.61909	1434.28027	-171.37296	-10.13517	1311.77393	-905.23755	73.17848	1339.48474	423.68112	80.12326	-14.27844	-275.91083	-259.25244	47.62230	-1020.33032	252.54874	1.67039	-735.54419	-103.27661	49.63874
361	3.000	1004.89917	-42.30951	1429.85254	-174.21985	-9.06956	1312.25916	-908.17810	73.44574	1337.14404	411.16614	80.93316	-14.61429	-263.62115	-257.08997	50.72410	-1032.97144	253.62460	1.63749	-704.94995	-104.87544	49.76571
362	3.008	1007.49738	-41.92054	1424.98608	-177.09608	-8.14941	1312.73706	-911.07416	73.70602	1334.68994	398.52573	81.32265	-15.06695	-247.46173	-255.34064	52.73972	-1045.63879	254.68164	1.60810	-675.08978	-106.38199	49.87105
363	3.017	1010.04871	-41.46931	1419.74695	-179.94328	-7.33404	1313.20544	-913.90558	73.94955	1332.13074	385.80917	81.70296	-15.33455	-228.09564	-254.36684	54.17422	-1058.33972	255.54025	1.53829	-646.30927	-107.68979	49.75126
364	3.025	1012.57562	-40.99321	1414.21289	-182.67795	-6.53073	1313.64551	-916.66272	74.15834	1329.46838	373.06143	82.45876	-15.36863	-206.29541	-254.35324	55.59972	-1071.07764	256.23178	1.41759	-619.03925	-108.73958	49.19421
365	3.033	1015.07098	-40.51419	1408.45227	-185.21648	-5.63120	1314.04053	-919.33173	74.29954	1326.70728	360.26926	83.66309	-15.31471	-182.73358	-255.07846	57.24297	-1083.82935	256.98920	1.30554	-593.66968	-109.54458	48.01676
366	3.042	1017.51147	-40.04047	1402.52698	-187.55484	-4.62429	1314.39221	-921.88171	74.34182	1323.87158	347.46051	85.00990	-15.30253	-157.90924	-256.02289	58.91595	-1096.55237	258.01215	1.28760	-570.34509	-110.16894	46.16412
367	3.050	1019.87537	-39.59029	1396.50134	-189.78690	-3.63140	1314.71106	-924.26923	74.27956	1321.01331	334.71918	86.06218	-15.43572	-132.20392	-256.65036	60.21983	-1109.22791	259.32233	1.40745	-548.96643	-110.70363	43.77005
368	3.058	1022.14777	-39.20345	1390.44702	-191.99872	-2.78683	1315.00195	-926.45569	74.13449	1318.19324	322.04260	86.69279	-15.73777	-105.90961	-256.59348	60.79639	-1121.90173	260.74854	1.60227	-529.44202	-111.29319	41.06155
369	3.067	1024.31653	-38.92321	1384.44531	-194.18744	-2.13918	1315.26221	-928.41797	73.93198	1315.44470	309.35077	87.21230	-16.06231	-79.20013	-255.70399	60.47874	-1134.64429	262.03793	1.74897	-511.93091	-112.05134	38.15561
370	3.075	1026.36353	-38.77359	1378.58069	-196.28200	-1.66844	1315.48901	-930.14618	73.68468	1312.76367	296.59207	87.87225	-16.29956	-52.12292	-254.01726	59.29293	-1147.46521	263.08923	1.80322	-496.89417	-112.84598	34.90628
371	3.083	1028.26477	-38.76115	1372.93420	-198.19128	-1.33880	1315.68079	-931.63818	73.39506	1310.13049	283.75629	88.57407	-16.51207	-24.64948	-251.68889	57.41118	-1160.30054	264.03503	1.84260	-484.89902	-113.27859	30.95390
372	3.092	1029.99548	-38.88348	1367.58044	-199.83794	-1.12537	1315.83435	-932.89636	73.06005	1307.52551	270.87952	89.34621	-16.64459	3.23877	-248.96579	55.14307	-1173.10022	265.00504	1.95556	-476.31830	-112.97589	26.00461
373	3.100	1031.53125	-39.11383	1362.58008	-201.17255	-1.00400	1315.94373	-933.92297	72.67767	1304.93005	257.99374	90.43082	-16.48568	31.49554	-246.16017	52.88937	-1185.91467	265.97379	2.13984	-471.21649	-111.86105	20.14646
374	3.108	1032.85486	-39.39751	1357.96802	-202.17172	-0.93874	1316.00195	-934.71545	72.25955	1302.32458	245.07732	91.83350	-16.03453	60.02704	-243.54547	50.99717	-1198.83325	266.91681	2.32668	-469.45303	-110.11075	13.95098
375	3.117	1033.96191	-39.69323	1353.75537	-202.83603	-0.89599	1316.00305	-935.26630	71.83154	1299.69641	232.13138	93.33563	-15.56994	88.75452	-241.24762	49.61975	-1211.84937	267.88608	2.46248	-470.80975	-107.96420	8.29472
376	3.125	1034.86853	-40.00277	1349.94409	-203.18927	-0.85902	1315.94055	-935.57153	71.40934	1297.05896	219.20427	94.72488	-15.34532	117.67493	-239.26759	48.70735	-1224.86719	268.87891	2.53065	-475.02905	-105.69585	3.94835
377	3.133	1035.60706	-40.35157	1346.54370	-203.27148	-0.82356	1315.80225	-935.64215	70.97643	1294.47534	206.31654	95.83571	-15.40085	146.85461	-237.57843	48.10225	-1237.82849	269.84430	2.52677	-481.85071	-103.61974	1.16072
378	3.142	1036.20935	-40.76118	1343.57800	-203.12781	-0.78823	1315.57080	-935.49945	70.50009	1292.05444	193.43941	96.58135	-15.70733	176.35254	-236.16481	47.64219	-1250.75671	270.82260	2.46979	-491.10889	-101.89652	-0.32078
379	3.150	1036.69482	-41.24083	1341.07495	-202.80023	-0.74934	1315.22656	-935.15833	69.97321	1289.91199	180.55016	97.12240	-16.19656	206.17368	-234.98334	47.21248	-1263.68420	271.89868	2.40393	-502.58527	-100.44411	-0.91685
380	3.158	1037.06726	-41.78572	1339.04700	-202.32410	-0.70349	1314.75085	-934.62073	69.43689	1288.14014	167.65732	97.90481	-16.58517	236.30191	-233.93216	46.73892	-1276.58411	273.07657	2.36965	-515.62146	-99.14766	-1.09958
381	3.167	1037.31543	-42.37783	1337.49182	-201.73003	-0.66002	1314.12720	-933.88513	68.96738	1286.80371	154.74004	99.13046	-16.64997	266.69717	-232.92264	46.20069	-1289.35840	274.33353	2.41625	-529.19922	-98.00021	-1.33848
382	3.175	1037.41724	-42.99999	1336.41077	-201.04822	-0.65023	1313.34473	-932.95551	68.65187	1285.94385	141.75961	100.49655	-16.53636	297.23856	-231.98013	45.66337	-1301.87878	275.72412	2.62119	-542.53796	-97.03793	-1.85172
383	3.183	1037.35120	-43.65424	1335.82495	-200.30832	-0.71775	1312.40417	-931.84656	68.58093	1285.57617	128.75525	101.79153	-16.39957	327.76181	-231.22212	45.21915	-1314.03076	277.34509	3.06721	-555.41528	-96.28352	-2.51530
384	3.192	1037.10828	-44.35201	1335.76624	-199.52997	-0.88915	1311.31958	-930.58844	68.84874	1285.68579	115.78380	103.02979	-16.19448	358.16998	-230.75977	44.90446	-1325.68762	279.18692	3.82897	-567.98047	-95.72172	-3.10625
385	3.200	1036.69153	-45.08922	1336.25171	-198.70795	-1.14528	1310.11792	-929.23138	69.53745	1286.22803	102.82339	104.09145	-15.92598	388.44244	-230.67754	44.72273	-1336.70056	281.01929	4.98706	-580.44946	-95.28531	-3.52656
386	3.208	1036.10278	-45.84987	1337.26270	-197.80563	-1.41417	1308.83459	-927.84082	70.69056	1287.14380	89.85591	104.88068	-15.69782	418.55017	-231.05342	44.69091	-1347.01001	282.52234	6.62493	-592.93976	-94.90472	-3.78825
387	3.217	1035.32385	-46.62211	1338.75488	-196.76932	-1.58795	1307.50281	-926.47803	72.29454	1288.37329	76.91245	105.41384	-15.62345	448.42999	-231.93544	44.82033	-1356.68091	283.59216	8.82907	-605.47375	-94.55112	-3.94222
388	3.225	1034.31555	-47.39417	1340.68982	-195.56583	-1.56947	1306.14392	-925.17920	74.26933	1289.85681	64.02138	105.69410	-15.76333	478.00226	-233.29810	45.05551	-1365.70630	284.41693	11.73646	-618.04675	-94.20691	-4.07064
389	3.233	1033.04077	-48.14946	1343.04907	-194.21695	-1.32712	1304.76819	-923.94989	76.46564	1291.53003	51.21491	105.84416	-16.03450	507.11053	-234.98109	45.23921	-1373.91650	285.19556	15.48947	-630.65222	-93.84775	-4.24457
390	3.242	1031.48792	-48.88463	1345.82104	-192.79739	-0.90195	1303.38147	-922.77557	78.69144	1293.33179	38.50821	106.09801	-16.24854	535.47888	-236.73605	45.17808	-1381.19739	285.86627	20.04316	-643.27344	-93.47327	-4.45377
391	3.250	1029.68005	-49.62689	1348.98218	-191.40427	-0.36979	1301.98962	-921.63580	80.77554	1295.21741	25.82164	106.55421	-16.29824	562.80420	-238.45406	44.75732	-1387.55225	286.24359	25.11522	-655.88855	-93.11853	-4.61748
392	3.258	1027.66333	-50.41500	1352.49292	-190.12782	0.18859	1300.60596	-920.51422	82.61270	1297.16211	13.01611	107.06768	-16.29981	588.86725	-240.23242	43.94762	-1392.82190	286.27798	30.33324	-668.47595	-92.83714	-4.64833
393	3.267	1025.48608	-51.26638	1356.30835	-189.03166	0.69870	1299.25269	-919.40527	84.15193	1299.15649	0.09155	107.48759	-16.42536	613.54865	-242.17999	42.72701	-1396.60132	285.99915	35.36921	-681.01892	-92.64866	-4.51501
394	3.275	1023.18805	-52.17733	1360.39197	-188.14146	1.10440	1297.95703	-918.31586	85.36963	1301.20386	-12.76539	107.93681	-16.62374	636.79016	-244.32275	41.10281	-1398.49670	285.45139	40.10509	-693.53906	-92.44943	-4.29547
395	3.283	1020.79724	-53.13906	1364.71741	-187.44403	1.37335	1296.74316	-917.25745	86.25816	1303.31311	-25.46038	108.60179	-16.73957	658.54523	-246.66821	39.25171	-1398.33862	284.69510	44.72648	-706.10352	-92.05602	-4.12319
396	3.292	1018.32477	-54.13134	1369.25427	-186.89639	1.48581	1295.62781	-916.23303	86.82294	1305.48743	-38.12741	109.43711	-16.77327	678.67114	-249.23453	37.60099	-1396.21301	283.58838	49.49255	-718.76056	-91.39361	-4.05310
397	3.300	1015.76746	-55.11844	1373.95398	-186.43831	1.42242	1294.61987	-915.23206	87.08713	1307.72363	-50.90920	110.31967	-16.79811	696.82666	-251.99316	36.68378	-1392.37488	281.68933	54.39730	-731.50226	-90.54173	-4.04154
398	3.308	1013.11505	-56.06920	1378.75208	-186.00101	1.16250	1293.72400	-914.23529	87.09167	1310.01465	-63.80701	111.22179	-16.80321	712.51385	-254.81314	36.80899	-1387.00171	278.56683	59.07829	-744.29834	-89.60783	-4.02484
399	3.317	1010.35944	-56.97947	1383.58447	-185.51114	0.68400	1292.94873	-913.22119	86.88596	1312.34949	-76.75478	112.12259	-16.76051	725.17529	-257.51248	37.77562	-1379.88367	274.16138	62.99164	-757.12677	-88.65797	-3.96541
400	3.325	1007.50842	-57.87790	1388.39856	-184.89296	-0.04044	1292.30872	-912.17084	86.52590	1314.71204	-89.70638	112.94955	-16.71145	734.27100	-259.93790	38.79865	-1370.44104	268.77618	65.67078	-769.97858	-87.73344	-3.86724
401	3.333	1004.58752	-58.80263	1393.14807	-184.07626	-1.04311	1291.81958	-911.06873	86.07188	1317.08447	-102.66431	113.64459	-16.72321	739.43042	-261.98019	38.70360	-1358.08020	262.78210	66.87698	-782.85559	-86.84860	-3.77314
402	3.342	1001.62775	-59.77054	1397.78149	-183.01175	-2.35222	1291.48889	-909.90161	85.57239	1319.45435	-115.65843	114.26627	-16.80807	740.67950	-263.56039	36.43266	-1342.41418	256.44434	66.57523	-795.77478	-85.96919	-3.72830
403	3.350	998.66351	-60.78200	1402.24426	-181.67897	-3.98094	1291.31238	-908.65845	85.05332	1321.81689	-128.66963	115.01669	-16.89417	738.63385	-264.54233	31.67401	-1323.28076	249.95244	64.87297	-808.77112	-85.03893	-3.73561
404	3.358	995.74121	-61.83747	1406.48804	-180.07982	-5.91611	1291.27417	-907.33362	84.52990	1324.16724	-141.64594	116.02593	-16.88962	734.39966	-264.71213	25.10238	-1300.78101	243.48650	62.03808	-821.86725	-84.05209	-3.74915
405	3.367	992.91876	-62.92631	1410.46631	-178.23149	-8.10891	1291.34985	-905.92682	84.01574	1326.49146	-154.61809	117.14635	-16.77811	728.96362	-264.04767	18.03136	-1275.25854	237.21445	58.49941	-835.04541	-83.07513	-3.72035
406	3.375	990.25616	-64.01792	1414.13123	-176.16785	-10.48457	1291.51379	-904.43439	83.51375	1328.76416	-167.67867	118.12418	-16.62352	722.63605	-262.85110	11.85415	-1247.12903	231.16058	54.71548	-848.27441	-82.16023	-3.64502
407	3.383	987.81171	-65.08590	1417.44275	-173.94112	-12.96965	1291.74719	-902.84387	83.01336	1330.95300	-180.87115	118.85786	-16.51256	715.15234	-261.44421	7.56470	-1216.74109	225.15408	51.02073	-861.54279	-81.27655	-3.55399
408	3.392	985.64026	-66.12927	1420.37598	-171.61426	-15.50471	1292.03870	-901.14185	82.49805	1333.03101	-194.16759	119.40292	-16.51528	706.03845	-259.99832	5.37698	-1184.39502	219.07611	47.64720	-874.84326	-80.36605	-3.47072
409	3.400	983.79083	-67.15877	1422.91089	-169.24922	-18.03603	1292.37781	-899.32532	81.94481	1334.98254	-207.47411	119.94174	-16.61047	694.99817	-258.67935	4.68812	-1150.38501	213.07709	44.80354	-888.14844	-79.40695	-3.39336
410	3.408	982.30975	-68.17937	1425.02490	-166.90517	-20.51105	1292.75110	-897.40771	81.32524	1336.79907	-220.65565	120.77528	-16.62224	682.37646	-257.63272	4.58987	-1114.95691	207.42580	42.63536	-901.42651	-78.41516	-3.30758
411	3.417	981.24213	-69.19193	1426.69641	-164.64743	-22.88223	1293.14063	-895.42273	80.61576	1338.47131	-233.63048	122.02504	-16.34371	669.10443	-256.82449	4.46101	-1078.28845	202.27156	41.23917	-914.65680	-77.43999	-3.20844
412	3.425	980.62518	-70.19710	1427.90845	-162.55429	-25.10198	1293.52307	-893.42896	79.80827	1339.98206	-246.33110	123.48199	-15.64507	655.95898	-256.11801	4.13132	-1040.59338	197.63251	40.75154	-927.82031	-76.53690	-3.10086
413	3.433	980.48157	-71.19082	1428.64856	-160.71344	-27.11237	1293.87476	-891.51154	78.91814	1341.30396	-258.56284	125.00742	-14.38452	643.07007	-255.46069	3.69987	-1002.27350	193.46565	41.28642	-940.90900	-75.72174	-2.97706
414	3.442	980.81683	-72.15121	1428.90552	-159.21184	-28.85356	1294.18372	-889.77911	77.98372	1342.40002	-270.10214	126.67126	-12.43530	630.19922	-254.86122	3.30489	-963.98853	189.69669	42.73830	-953.95331	-74.96071	-2.83125
415	3.450	981.61920	-73.03817	1428.66589	-158.12556	-30.28873	1294.45898	-888.35400	77.05966	1343.22473	-280.81015	128.46194	-9.79561	617.19366	-254.28703	3.01365	-926.57605	186.25627	44.66397	-967.00983	-74.17545	-2.70683
416	3.458	982.86255	-73.82166	1427.91711	-157.50926	-31.41625	1294.72595	-887.35205	76.20962	1343.72717	-290.46237	130.24835	-6.46311	604.09839	-253.67747	2.82255	-890.76862	183.08173	46.41128	-980.12146	-73.25871	-2.68479
417	3.467	984.51013	-74.50570	1426.65857	-157.38304	-32.25665	1295.01233	-886.85919	75.49348	1343.85962	-298.66843	131.91876	-2.20691	591.05518	-253.02269	2.70017	-856.81934	180.12674	47.46875	-993.27594	-72.14924	-2.79739
418	3.475	986.51221	-75.11627	1424.90344	-157.72424	-32.83448	1295.33569	-886.91614	74.95072	1343.59082	-305.06781	133.56674	3.57177	578.18329	-252.36362	2.61696	-824.40723	177.44090	47.71924	-1006.37756	-70.91164	-2.97198
419	3.483	988.80682	-75.67204	1422.66504	-158.47322	-33.17567	1295.69885	-887.51477	74.59184	1342.91272	-309.41605	135.70294	11.85831	565.55408	-251.66444	2.53389	-792.94940	175.18452	47.35421	-1019.31091	-69.69019	-3.10280
420	3.492	991.33612	-76.17961	1419.95422	-159.55240	-33.31466	1296.09412	-888.60419	74.40933	1341.83411	-311.25153	139.01364	23.71378	553.23560	-250.78224	2.39825	-761.94678	173.54802	46.64526	-1032.04810	-68.60847	-3.15559
421	3.500	994.06372	-76.65884	1416.78674	-160.88704	-33.29403	1296.50415	-890.10626	74.39449	1340.36902	-309.37613	143.75989	39.50228	541.22040	-249.65152	2.17759	-731.08032	172.68179	45.83411	-1044.61841	-67.77342	-3.14056
422	3.508	996.97046	-77.15099	1413.18689	-162.41812	-33.15490	1296.90479	-891.93732	74.53763	1338.53247	-302.03073	149.54831	58.06927	529.32007	-248.43541	1.91454	-700.16748	172.65147	45.09612	-1057.00732	-67.27644	-3.04894
423	3.517	1000.03406	-77.68758	1409.18835	-164.10501	-32.93016	1297.27283	-894.02563	74.82829	1336.34424	-288.21762	155.53992	76.56297	517.28436	-247.40428	1.71085	-669.14417	173.43535	44.52157	-1069.20044	-67.07923	-2.89816
424	3.525	1003.21753	-78.25832	1404.83240	-165.92073	-32.64151	1297.59814	-896.31396	75.26187	1333.83252	-268.83511	160.82385	91.44900	505.01346	-246.66423	1.61428	-638.09747	174.98477	44.15561	-1081.29797	-66.94780	-2.76207
425	3.533	1006.47565	-78.81652	1400.15918	-167.84389	-32.29367	1297.88452	-898.74530	75.82473	1331.02893	-246.11705	164.97836	100.51141	492.57349	-246.08823	1.57808	-607.28711	177.26730	44.01286	-1093.46094	-66.62038	-2.68588
426	3.542	1009.76794	-79.31664	1395.20947	-169.85574	-31.87707	1298.14185	-901.24896	76.47542	1327.96570	-222.13609	168.28250	104.14141	480.08041	-245.49600	1.54302	-577.10687	180.22156	44.00552	-1105.77075	-66.04852	-2.63271
427	3.550	1013.07019	-79.74161	1390.03943	-171.93892	-31.38780	1298.37744	-903.74091	77.15874	1324.68469	-198.02669	171.18121	104.50264	467.61597	-244.80692	1.50316	-548.00031	183.69753	43.91557	-1118.21338	-65.36671	-2.56496
428	3.558	1016.37488	-80.10520	1384.73169	-174.06966	-30.84211	1298.59668	-906.13354	77.83085	1321.24121	-174.10329	173.79590	103.67058	455.20175	-244.03041	1.47684	-520.39685	187.50008	43.49255	-1130.73206	-64.68680	-2.51213
429	3.567	1019.67200	-80.44379	1379.38892	-176.21025	-30.26252	1298.80554	-908.34772	78.46616	1317.69141	-150.14337	175.83656	102.60283	442.82950	-243.19684	1.44098	-494.67383	191.47090	42.55886	-1143.26758	-64.03473	-2.50920
430	3.575	1022.92841	-80.78894	1374.11621	-178.31189	-29.65602	1299.01257	-910.32672	79.05210	1314.07556	-125.63774	176.59100	101.26360	430.46759	-242.33311	1.33957	-471.12903	195.49828	41.02442	-1155.80164	-63.38600	-2.53953
431	3.583	1026.08899	-81.13417	1369.00659	-180.32397	-29.01844	1299.22827	-912.04779	79.58601	1310.41504	-100.18648	175.38103	99.29810	418.05106	-241.46681	1.15991	-449.99945	199.52148	38.86569	-1168.34717	-62.69817	-2.56884
432	3.592	1029.09521	-81.43780	1364.14160	-182.20023	-28.35502	1299.46057	-913.52032	80.08715	1306.72009	-73.81636	172.44278	96.67191	405.54150	-240.64972	0.97820	-431.51935	203.55916	36.10685	-1180.90405	-61.95447	-2.57639
433	3.600	1031.90649	-81.65681	1359.59399	-183.90015	-27.68661	1299.71069	-914.76831	80.60126	1302.99768	-46.83508	168.92310	93.75466	392.96161	-239.94455	0.90129	-415.96411	207.69211	32.77273	-1193.46790	-61.15720	-2.54550
434	3.608	1034.51074	-81.77261	1355.42432	-185.39038	-27.04592	1299.97559	-915.80878	81.16917	1299.24939	-19.46186	165.73953	90.83652	380.33508	-239.32880	0.93853	-403.66461	211.99123	28.83648	-1206.05872	-60.30204	-2.46374
435	3.617	1036.91724	-81.78049	1351.68079	-186.64667	-26.47466	1300.25305	-916.63806	81.80632	1295.47437	8.27922	162.84746	87.77095	367.64981	-238.69014	0.98145	-394.98218	216.43245	24.23215	-1218.71631	-59.40252	-2.34405
436	3.625	1039.14514	-81.65793	1348.39734	-187.65288	-26.01515	1300.54456	-917.23035	82.52435	1291.68604	36.45494	159.64697	84.17758	354.89185	-237.95279	0.93689	-390.21954	220.82207	18.98949	-1231.48267	-58.49336	-2.21957
437	3.633	1041.21411	-81.36742	1345.59424	-188.39661	-25.69621	1300.85291	-917.54755	83.33836	1287.91809	65.15416	155.65903	79.85770	342.08441	-237.12524	0.81909	-389.45514	224.77527	13.47937	-1244.36157	-57.59076	-2.10760
438	3.642	1043.13635	-80.89491	1343.28918	-188.86693	-25.51699	1301.17883	-917.55304	84.25259	1284.21582	94.43056	150.90956	75.02117	329.29550	-236.24399	0.70992	-392.39435	227.87805	8.54531	-1257.29028	-56.69449	-1.99452
439	3.650	1044.91980	-80.27032	1341.50586	-189.05804	-25.44120	1301.51233	-917.22589	85.27077	1280.64539	124.18938	146.04256	70.23014	316.58957	-235.33615	0.67579	-398.49695	229.96390	5.10876	-1270.19702	-55.81956	-1.85519
440	3.658	1046.56958	-79.54746	1340.26929	-188.97911	-25.41341	1301.82739	-916.56995	86.40486	1277.30969	154.17036	141.91116	66.05557	303.94778	-234.42244	0.71136	-407.33313	231.20117	3.39701	-1283.07178	-54.97720	-1.70033
441	3.667	1048.07776	-78.76778	1339.60120	-188.66043	-25.38282	1302.09180	-915.61169	87.65182	1274.33997	184.13181	138.86214	62.69212	291.28760	-233.52313	0.75114	-418.48181	231.93231	2.81671	-1295.94043	-54.14487	-1.58705
442	3.675	1049.41064	-77.94866	1339.52148	-188.14484	-25.31715	1302.28259	-914.38782	88.97987	1271.86853	214.04448	136.47385	59.86501	278.58386	-232.65233	0.74691	-431.08228	232.48511	2.66418	-1308.81519	-53.29247	-1.53734
443	3.683	1050.51709	-77.09613	1340.04785	-187.47270	-25.20266	1302.39307	-912.93872	90.33409	1270.00403	244.11272	133.94615	57.07170	265.89484	-231.80534	0.70755	-444.07928	233.05164	2.57269	-1321.67017	-52.43565	-1.48514
444	3.692	1051.34705	-76.21037	1341.18713	-186.67255	-25.03407	1302.42688	-911.31726	91.63155	1268.81445	274.62057	130.65929	53.93168	253.26581	-230.94405	0.63784	-456.88342	233.63292	2.39533	-1334.42065	-51.64789	-1.33129
445	3.700	1051.86328	-75.28745	1342.93604	-185.75830	-24.81072	1302.39026	-909.59912	92.75681	1268.32043	305.67126	126.49483	50.37995	240.65860	-230.01344	0.51762	-469.45563	234.19296	2.09696	-1346.94092	-51.00065	-0.98270
446	3.708	1052.04797	-74.32672	1345.29431	-184.73343	-24.54820	1302.28760	-907.88281	93.57428	1268.49829	337.02811	121.88687	46.62592	227.98380	-229.01372	0.39479	-481.95007	234.86200	1.74840	-1359.09412	-50.51086	-0.28336
447	3.717	1051.90051	-73.32840	1348.25977	-183.59889	-24.28473	1302.12341	-906.27673	93.95930	1269.28955	368.29312	117.52292	42.93674	215.22052	-228.01930	0.36360	-494.45013	235.82433	1.46304	-1370.73779	-50.14193	1.02916
448	3.725	1051.43237	-72.28899	1351.81311	-182.36029	-24.06400	1301.90442	-904.87500	93.84859	1270.61768	399.26657	113.90054	39.47951	202.45743	-227.07828	0.41942	-506.91980	237.07460	1.29783	-1381.76440	-49.80447	3.17019
449	3.733	1050.66589	-71.21992	1355.92053	-181.03604	-23.91352	1301.64075	-903.73053	93.26874	1272.40564	430.02182	111.22095	36.37791	189.77335	-226.15146	0.47602	-519.29065	238.41743	1.20592	-1392.16382	-49.38697	6.12591
450	3.742	1049.62732	-70.16300	1360.54944	-179.66273	-23.83979	1301.34082	-902.84131	92.31378	1274.58179	460.62039	109.47411	33.74959	177.16608	-225.18169	0.49248	-531.56500	239.69998	1.09515	-1402.01147	-48.81936	9.70539
451	3.750	1048.32642	-69.16329	1365.66296	-178.28963	-23.83430	1301.00647	-902.15930	91.10716	1277.07312	490.86111	108.44505	31.60856	164.61981	-224.16025	0.48701	-543.80750	240.94615	0.91665	-1411.39819	-48.06295	13.70840
452	3.758	1046.75415	-68.22683	1371.20264	-176.96857	-23.88023	1300.63611	-901.61072	89.76193	1279.78491	520.25598	107.83738	29.80607	152.15631	-223.10100	0.47608	-556.04785	242.21619	0.68773	-1420.39600	-47.04227	18.00260
453	3.767	1044.90991	-67.31945	1377.09106	-175.74608	-23.95203	1300.23486	-901.11298	88.35402	1282.60632	548.14294	107.50554	28.06349	139.78836	-222.00070	0.45166	-568.26501	243.48172	0.46921	-1429.07166	-45.60655	22.53242
454	3.775	1042.80908	-66.40366	1383.25806	-174.65434	-24.00774	1299.82007	-900.58685	86.93935	1285.45471	573.95367	107.45562	26.04127	127.48105	-220.86319	0.39923	-580.44812	244.69019	0.32427	-1437.43323	-43.59470	27.32615
455	3.783	1040.46753	-65.46404	1389.65894	-173.70361	-23.99498	1299.41821	-899.96979	85.58635	1288.29639	597.53931	107.63987	23.44288	115.18936	-219.73163	0.32215	-592.61780	245.83060	0.26871	-1445.28882	-41.00905	32.50318
456	3.792	1037.90161	-64.50672	1396.26587	-172.88174	-23.87722	1299.05518	-899.22491	84.37885	1291.13464	619.19427	107.94086	20.20618	102.89142	-218.64110	0.25130	-604.82300	246.91231	0.25786	-1452.22620	-38.02832	38.21478
457	3.800	1035.12939	-63.54794	1403.05078	-172.15796	-23.64683	1298.74744	-898.34100	83.39036	1293.99487	639.41760	108.41318	16.70978	90.58490	-217.55757	0.22010	-617.11548	247.93376	0.23716	-1457.71167	-34.79723	44.50055
458	3.808	1032.16125	-62.60205	1409.97180	-171.48886	-23.30481	1298.49695	-897.32452	82.66311	1296.91309	658.65131	109.29224	13.57100	78.27448	-216.43573	0.22570	-629.50763	248.89630	0.20140	-1461.08569	-31.36473	51.16444
459	3.817	1029.00525	-61.67900	1416.97070	-170.82574	-22.83379	1298.29443	-896.19409	82.20501	1299.92249	676.92725	110.53989	10.96639	65.94562	-215.31259	0.23443	-641.97357	249.84912	0.19731	-1461.62109	-27.78564	57.69532
460	3.825	1025.68616	-60.78352	1423.97900	-170.12070	-22.19053	1298.12817	-894.97559	81.99214	1303.03711	693.80426	111.72942	8.46280	53.55127	-214.27106	0.23472	-654.47339	250.88635	0.28107	-1458.88916	-24.11739	63.24432
461	3.833	1022.24634	-59.91319	1430.92615	-169.33266	-21.31993	1297.98975	-893.69623	81.97972	1306.24292	708.82574	112.61656	5.76243	41.03784	-213.34471	0.25577	-666.97321	252.02650	0.45092	-1453.11938	-20.34808	66.87393
462	3.842	1018.73083	-59.06223	1437.75024	-168.43097	-20.17929	1297.87891	-892.38025	82.12112	1309.50317	721.65906	113.38109	3.17550	28.39777	-212.49579	0.31252	-679.47589	253.12282	0.61078	-1445.08459	-16.42970	68.16747
463	3.850	1015.17511	-58.22305	1444.40637	-167.39281	-18.75163	1297.80872	-891.04474	82.38003	1312.77075	731.72717	114.28419	1.15942	15.69293	-211.64214	0.36067	-692.03168	254.00888	0.65741	-1435.57507	-12.43748	67.73057
464	3.858	1011.60815	-57.39437	1450.86438	-166.20087	-17.04432	1297.80457	-889.69684	82.73164	1316.00256	738.15033	115.46910	-0.35550	3.00311	-210.70776	0.35115	-704.68616	254.69035	0.60092	-1424.95728	-8.66214	66.92016
465	3.867	1008.06311	-56.59841	1457.10034	-164.84348	-15.08544	1297.89355	-888.33588	83.15540	1319.17224	740.10687	117.00372	-2.04642	-9.65387	-209.69624	0.31705	-717.42114	255.31433	0.54614	-1413.11890	-5.50205	66.81618
466	3.875	1004.58069	-55.86970	1463.08789	-163.31544	-12.91528	1298.09009	-886.95917	83.62836	1322.26794	737.26202	118.93250	-4.52106	-22.33984	-208.68475	0.33593	-730.18774	256.03308	0.58389	-1399.65601	-3.27306	67.36559
467	3.883	1001.20227	-55.21888	1468.79150	-161.62059	-10.57398	1298.39111	-885.56396	84.12981	1325.27637	730.16357	121.21249	-7.60726	-35.12360	-207.72343	0.41511	-742.98370	256.90829	0.72267	-1384.08203	-2.11320	67.59221
468	3.892	997.95819	-54.61944	1474.16785	-159.77191	-8.09849	1298.78125	-884.14777	84.64923	1328.17297	720.32129	123.59712	-10.44348	-47.99249	-206.78961	0.49179	-755.84570	257.86087	0.88903	-1366.05225	-2.03073	66.58535
469	3.900	994.87463	-54.02935	1479.18066	-157.78604	-5.52225	1299.24121	-882.71411	85.18626	1330.92859	709.54187	125.70229	-12.23677	-60.86841	-205.83456	0.52713	-768.78357	258.75198	0.99611	-1345.51868	-2.96194	64.17641
470	3.908	991.98889	-53.42525	1483.81409	-155.67966	-2.87127	1299.75378	-881.27606	85.74609	1333.51794	698.81055	127.14883	-12.93114	-73.70435	-204.84398	0.54356	-781.77637	259.54367	1.02787	-1322.64734	-4.77171	60.84946
471	3.917	989.34912	-52.82120	1488.06409	-153.47424	-0.16428	1300.30359	-879.85266	86.33469	1335.92041	687.89337	127.72778	-13.15958	-86.51508	-203.85048	0.58359	-794.79749	260.31238	1.04185	-1297.63574	-7.27579	57.30491
472	3.925	987.00391	-52.25336	1491.91797	-151.20329	2.58968	1300.87280	-878.46808	86.95405	1338.11633	676.16467	127.71954	-13.51670	-99.32007	-202.88976	0.66545	-807.81189	261.14563	1.09349	-1270.66113	-10.27980	54.11420
473	3.933	984.99481	-51.74710	1495.35303	-148.91351	5.39281	1301.44165	-877.15173	87.60182	1340.08435	663.57281	127.92168	-13.99181	-112.08759	-201.96880	0.78461	-820.79095	262.07935	1.18126	-1241.92871	-13.61777	51.58795
474	3.942	983.34595	-51.30042	1498.35181	-146.66130	8.24161	1301.99084	-875.93152	88.27457	1341.80334	650.62115	128.95396	-14.23855	-124.73560	-201.08093	0.94975	-833.73169	263.07199	1.26822	-1211.68579	-17.17484	49.80561
475	3.950	982.06366	-50.89491	1500.90967	-144.51039	11.10516	1302.50293	-874.82715	88.96336	1343.25757	637.73322	130.59933	-14.18601	-137.16254	-200.23637	1.21638	-846.63257	264.03574	1.33343	-1180.20508	-20.84148	48.69546
476	3.958	981.15625	-50.52312	1503.02185	-142.52872	13.92863	1302.96692	-873.85327	89.64837	1344.44043	624.99438	132.15640	-14.08658	-149.28143	-199.47900	1.67159	-859.47400	264.94220	1.39083	-1147.75122	-24.49664	48.11710
477	3.967	980.64966	-50.20837	1504.67419	-140.78061	16.65652	1303.38110	-873.02551	90.31367	1345.35193	612.33813	133.31416	-14.10251	-161.04236	-198.86046	2.37506	-872.24548	265.84818	1.46397	-1114.51953	-28.08034	47.93947
478	3.975	980.56696	-49.99195	1505.85193	-139.32347	19.24423	1303.75049	-872.36389	90.96556	1345.98987	599.71295	134.31450	-14.18272	-172.42291	-198.38217	3.34038	-884.97644	266.78735	1.54779	-1080.58887	-31.60231	48.06459
479	3.983	980.89063	-49.89588	1506.54980	-138.21284	21.65162	1304.08350	-871.89575	91.62294	1346.34619	587.13232	135.36832	-14.30522	-183.41541	-197.98575	4.56807	-897.71210	267.74579	1.61731	-1045.93604	-35.06252	48.40500
480	3.992	981.56226	-49.89735	1506.77319	-137.50125	23.84104	1304.39429	-871.65753	92.29183	1346.41028	574.64136	136.43388	-14.52037	-194.02997	-197.61169	6.06000	-910.45166	268.74124	1.66797	-1010.55975	-38.39874	48.88898
481	4.000	982.52600	-49.93774	1506.53540	-137.22559	25.78575	1304.70166	-871.69232	92.95335	1346.17542	562.23334	137.52388	-14.77133	-204.26019	-197.23360	7.82474	-923.15112	269.81470	1.71954	-974.70117	-41.45318	49.47399
482	4.008	983.76727	-49.95582	1505.84851	-137.39708	27.48088	1305.02051	-872.04529	93.57014	1345.63904	549.86176	138.72427	-14.93406	-214.02435	-196.83606	9.91137	-935.79980	270.97946	1.79372	-938.92255	-43.98609	50.11758
483	4.017	985.31000	-49.91240	1504.71057	-138.00368	28.95213	1305.35461	-872.75781	94.10181	1344.79858	537.51544	140.00351	-14.98427	-223.14404	-196.39444	12.44099	-948.43420	272.18518	1.88405	-903.89099	-45.83509	50.74001
484	4.025	987.17908	-49.78930	1503.10718	-139.01872	30.24991	1305.69727	-873.85876	94.52022	1343.64697	525.21686	141.29472	-14.97666	-231.34943	-195.87166	15.58526	-961.06799	273.30487	1.94389	-870.03027	-47.09768	51.21505
485	4.033	989.37518	-49.57929	1501.02344	-140.40413	31.42668	1306.03406	-875.35632	94.81764	1342.17517	512.96454	142.62878	-14.93596	-238.28436	-195.19836	19.46351	-973.68176	274.24213	1.93174	-837.27002	-48.08990	51.40656
486	4.042	991.88226	-49.28925	1498.45483	-142.10895	32.51659	1306.34619	-877.23315	95.00650	1340.38293	500.66467	144.04596	-14.85926	-243.55817	-194.23950	24.03127	-986.27893	275.00580	1.84443	-805.10272	-49.11693	51.26609
487	4.050	994.68085	-48.94761	1495.40234	-144.07123	33.52893	1306.61694	-879.44611	95.12331	1338.29382	488.15332	145.46614	-14.77191	-246.81287	-192.84732	29.11845	-998.89148	275.65512	1.70686	-772.98108	-50.32824	50.90225
488	4.058	997.74957	-48.58996	1491.85950	-146.22383	34.45061	1306.83923	-881.92761	95.23294	1335.96545	475.36053	146.75883	-14.72022	-247.63293	-191.03650	34.58104	-1011.53485	276.30682	1.57628	-740.69556	-51.75468	50.49828
489	4.067	1001.06073	-48.23012	1487.82178	-148.50305	35.25698	1307.01782	-884.59094	95.39633	1333.47192	462.40051	147.89926	-14.73826	-245.36267	-189.02075	40.25897	-1024.19116	277.12241	1.50764	-708.39166	-53.39868	50.16046
490	4.075	1004.57678	-47.85130	1483.30688	-150.85835	35.92640	1307.16809	-887.34241	95.61356	1330.86902	449.47614	148.94292	-14.82915	-239.18109	-186.98730	45.71941	-1036.84204	278.15411	1.48538	-676.33484	-55.26992	49.88058
491	4.083	1008.25146	-47.42951	1478.35339	-153.25681	36.44820	1307.30823	-890.09265	95.82028	1328.18237	436.71411	149.91142	-14.94992	-228.50250	-185.00165	50.27988	-1049.49524	279.31165	1.47468	-644.76062	-57.37109	49.59421
492	4.092	1012.03705	-46.96290	1473.01270	-155.67999	36.82664	1307.45032	-892.76300	95.94617	1325.42761	424.07367	150.83574	-15.04248	-213.35010	-183.20416	53.48818	-1062.15576	280.52283	1.51244	-613.92780	-59.67503	49.21675
493	4.100	1015.88654	-46.47240	1467.34839	-158.11658	37.07931	1307.59534	-895.28931	95.95776	1322.62244	411.45181	151.80328	-15.08763	-194.36774	-181.90881	55.51065	-1074.80054	281.78354	1.63874	-584.19629	-62.10859	48.64083
494	4.108	1019.74890	-45.98088	1461.43335	-160.55452	37.22709	1307.73877	-897.62531	95.84968	1319.78064	398.81302	152.85422	-15.07935	-172.47565	-181.39722	56.94333	-1087.42004	283.05035	1.80188	-555.99390	-64.57194	47.71210
495	4.117	1023.56696	-45.49864	1455.34448	-162.97665	37.28977	1307.87793	-899.74396	95.62088	1316.90234	386.13998	153.93044	-15.00916	-148.49304	-181.65085	58.27538	-1100.05762	284.22513	1.91517	-529.73285	-66.98928	46.23315
496	4.125	1027.27966	-45.02454	1449.16431	-165.35840	37.29112	1308.01526	-901.63464	95.27084	1313.97974	373.37894	154.96552	-14.93112	-123.03387	-182.29797	59.57056	-1112.76465	285.26831	1.95274	-505.74628	-69.30177	44.05851
497	4.133	1030.82593	-44.55693	1442.98547	-167.66478	37.25817	1308.15845	-903.29608	94.81144	1311.01306	360.51273	155.94922	-14.93645	-96.58850	-182.78778	60.54689	-1125.54590	286.26355	1.96357	-484.26877	-71.43068	41.17358
498	4.142	1034.15344	-44.09906	1436.90820	-169.85062	37.21250	1308.31885	-904.72809	94.27571	1308.02112	347.60391	156.84154	-15.07754	-69.53992	-182.65131	60.83302	-1138.36182	287.33887	2.01765	-465.48340	-73.31215	37.62761
499	4.150	1037.23059	-43.66336	1431.02698	-171.86406	37.16099	1308.50781	-905.92804	93.71115	1305.03027	334.70990	157.54440	-15.37483	-42.12341	-181.69434	60.19424	-1151.17175	288.54028	2.13133	-449.60870	-74.93662	33.43103
500	4.158	1040.04919	-43.28008	1425.42175	-173.64880	37.09003	1308.72986	-906.89337	93.16007	1302.05762	321.84406	158.12602	-15.74775	-14.42328	-179.98987	58.62447	-1163.96497	289.77689	2.25334	-436.95837	-76.30183	28.55904
501	4.167	1042.61560	-42.98922	1420.16187	-175.14886	36.97258	1308.98047	-907.62592	92.64218	1299.10864	309.03214	158.89339	-15.95647	13.58496	-177.71658	56.29852	-1176.75439	290.87198	2.33561	-427.90576	-77.30544	23.02716
502	4.175	1044.93677	-42.81490	1415.30933	-176.31670	36.78820	1309.24585	-908.13403	92.14867	1296.18542	296.26767	159.98218	-15.87270	41.96063	-175.06419	53.51112	-1189.56213	291.74347	2.38984	-422.74951	-77.69834	17.00643
503	4.183	1047.01318	-42.75271	1410.91333	-177.12228	36.53555	1309.50354	-908.42871	91.65112	1293.28918	283.44357	161.12323	-15.69229	70.72083	-172.27295	50.63330	-1202.40918	292.51376	2.45931	-421.58221	-77.25082	10.98382
504	4.192	1048.84729	-42.78539	1407.00989	-177.55789	36.23257	1309.72437	-908.51416	91.11558	1290.42822	270.48587	162.08299	-15.62683	99.82013	-169.63702	47.99392	-1215.30823	293.34512	2.55614	-424.18738	-76.04978	5.73766
505	4.200	1050.45801	-42.89835	1403.62903	-177.63335	35.91375	1309.87427	-908.38562	90.50822	1287.63416	257.50922	162.96423	-15.63752	129.21356	-167.40607	45.75600	-1228.27527	294.28323	2.65620	-430.01559	-74.52014	1.93352
506	4.208	1051.87402	-43.06927	1400.79224	-177.37244	35.61450	1309.91406	-908.03632	89.80240	1284.97046	244.66962	163.89937	-15.63850	158.89551	-165.69009	43.91404	-1241.29993	295.30170	2.74224	-438.42957	-73.03003	-0.23931
507	4.217	1053.10718	-43.25962	1398.50647	-176.81519	35.34698	1309.80444	-907.46185	88.99763	1282.52966	231.90555	164.86076	-15.65308	188.86530	-164.44931	42.37155	-1254.32056	296.36618	2.79909	-448.95276	-71.64336	-1.04173
508	4.225	1054.13733	-43.43718	1396.77332	-176.01280	35.10232	1309.52246	-906.65619	88.13451	1280.42029	219.03793	165.81808	-15.70864	219.13058	-163.56786	41.00639	-1267.26782	297.45755	2.80248	-461.08414	-70.33579	-1.05388
509	4.233	1054.91943	-43.61538	1395.60095	-175.01598	34.88132	1309.07190	-905.61261	87.28834	1278.75403	206.04889	166.76463	-15.80913	249.72641	-162.93382	39.69646	-1280.06152	298.60114	2.78501	-474.09241	-69.16968	-0.99015
510	4.242	1055.39929	-43.87418	1395.00256	-173.86694	34.71057	1308.47083	-904.33624	86.55111	1277.62927	193.06989	167.69862	-15.95243	280.67032	-162.46033	38.34565	-1292.55640	299.88074	2.87142	-487.26703	-68.19005	-1.31300
511	4.250	1055.53491	-44.31179	1394.98132	-172.59529	34.62098	1307.73547	-902.85272	86.01927	1277.11157	180.20721	168.72191	-16.08489	311.92432	-162.08459	36.94051	-1304.55505	301.38416	3.23843	-500.23080	-67.35221	-1.98787
512	4.258	1055.32227	-44.94411	1395.52271	-171.21616	34.61898	1306.87793	-901.20813	85.78592	1277.21680	167.47319	169.92691	-16.12785	343.40430	-161.81641	35.57152	-1315.88086	303.09326	4.08812	-512.94006	-66.58194	-2.69038
513	4.267	1054.78992	-45.68315	1396.60278	-169.73079	34.68690	1305.91235	-899.46503	85.92967	1277.89856	154.82710	171.17334	-16.06522	375.00458	-161.77715	34.36390	-1326.47351	304.84952	5.58054	-525.51202	-65.84264	-3.19850
514	4.275	1053.96265	-46.43462	1398.20361	-168.12894	34.80378	1304.85754	-897.69238	86.49450	1279.04504	142.26215	172.11627	-16.02058	406.60672	-162.13547	33.41725	-1336.45361	306.47400	7.73050	-538.05310	-65.16582	-3.52862
515	4.283	1052.84705	-47.16998	1400.31506	-166.39719	34.96040	1303.73889	-895.94788	87.47053	1280.51123	129.79079	172.40454	-16.22566	438.08130	-163.04327	32.84167	-1345.99939	307.87268	10.44997	-550.57343	-64.65146	-3.76497
516	4.292	1051.44556	-47.89694	1402.92395	-164.53458	35.15977	1302.58545	-894.26648	88.80029	1282.18298	117.34729	172.15768	-16.68999	469.32266	-164.62175	32.75574	-1355.09448	308.97980	13.69759	-563.02142	-64.40678	-3.90724
517	4.300	1049.76465	-48.61782	1406.00623	-162.56735	35.40244	1301.41943	-892.65649	90.39839	1284.01416	104.82669	172.29240	-16.95403	500.24194	-166.85521	33.14120	-1363.49341	309.70966	17.51117	-575.37054	-64.43246	-3.92965
518	4.308	1047.80798	-49.33165	1409.52917	-160.55327	35.67329	1300.24573	-891.10443	92.15102	1286.00879	92.19621	173.46082	-16.68770	530.65735	-169.49857	33.74580	-1370.93408	310.04385	21.90608	-587.66223	-64.56134	-3.88575
519	4.317	1045.57739	-50.04152	1413.45776	-158.57162	35.94578	1299.05713	-889.59064	93.90549	1288.16211	79.47649	174.94418	-16.30056	560.22986	-172.24414	34.21115	-1377.25244	310.07736	26.77674	-599.97253	-64.55676	-3.87065
520	4.325	1043.08093	-50.74477	1417.75317	-156.70634	36.19400	1297.84863	-888.09814	95.49867	1290.41748	66.65491	175.60135	-16.38079	588.57312	-174.99278	34.28201	-1382.29565	309.93192	31.87777	-612.36035	-64.29007	-3.91207
521	4.333	1040.33582	-51.42461	1422.36365	-155.02837	36.39538	1296.63171	-886.61273	96.81508	1292.71265	53.72669	175.34453	-16.92299	615.41998	-177.89046	33.88701	-1385.83752	309.68793	36.93084	-624.84448	-63.78036	-3.96889
522	4.342	1037.36450	-52.05372	1427.22510	-153.58034	36.52390	1295.43262	-885.12628	97.80569	1295.05200	40.79801	175.17053	-17.38425	640.67859	-181.15131	33.10553	-1387.63159	309.38895	41.80370	-637.40430	-63.09895	-4.01608
523	4.350	1034.18811	-52.60702	1432.26770	-152.36841	36.54906	1294.28357	-883.63934	98.46681	1297.48853	27.98634	175.98775	-17.28245	664.36176	-184.93573	32.13440	-1387.52637	308.98355	46.54996	-650.00696	-62.30743	-4.06320
524	4.358	1030.82849	-53.07803	1437.42603	-151.36067	36.44514	1293.21228	-882.15771	98.82695	1300.06482	15.25740	177.64398	-16.69433	686.43323	-189.35623	31.25265	-1385.53699	308.18631	51.23605	-662.64783	-61.45543	-4.10912
525	4.367	1027.31494	-53.48729	1442.65112	-150.49641	36.19097	1292.24158	-880.68866	98.93672	1302.79443	2.49916	179.33221	-16.09879	706.67279	-194.46169	30.74680	-1381.84521	306.44330	55.71578	-675.35278	-60.57473	-4.12536
526	4.375	1023.68463	-53.87423	1447.91211	-149.70752	35.75285	1291.39429	-879.23608	98.84807	1305.65552	-10.32864	180.60062	-15.82594	724.69977	-200.13837	30.82694	-1376.65259	303.19678	59.55218	-688.14453	-59.67208	-4.08280
527	4.383	1019.97003	-54.27395	1453.17920	-148.93341	35.07676	1290.69043	-877.79834	98.60052	1308.58606	-23.18445	181.56094	-15.86183	740.10895	-206.09349	31.54633	-1369.88989	298.37766	62.24268	-701.01831	-58.74735	-3.99257
528	4.392	1016.18915	-54.69912	1458.40405	-148.11685	34.10283	1290.14197	-876.37036	98.22264	1311.50134	-36.00016	182.45798	-16.02190	752.52039	-212.00908	32.67084	-1361.10400	292.56372	63.60627	-713.94653	-57.80860	-3.90284
529	4.400	1012.35614	-55.15509	1463.51550	-147.19585	32.78339	1289.75391	-874.94849	97.73207	1314.32581	-48.77203	183.36606	-16.13227	761.48560	-217.71082	33.55714	-1349.69995	286.50052	63.85179	-726.90063	-56.85891	-3.84338
530	4.408	1008.50531	-55.65892	1468.44104	-146.10910	31.09557	1289.52466	-873.53333	97.13412	1317.01611	-61.62408	184.14166	-16.18846	766.50092	-223.20917	33.26429	-1335.25049	280.62210	63.20707	-739.87177	-55.88363	-3.80506
531	4.417	1004.70148	-56.21765	1473.12964	-144.80888	29.04845	1289.44348	-872.12573	96.44725	1319.57422	-74.67766	184.58154	-16.35682	767.32385	-228.60173	31.00121	-1317.60754	275.06497	61.65652	-752.87616	-54.87363	-3.76383
532	4.425	1001.01971	-56.81367	1477.54248	-143.26813	26.67953	1289.49109	-870.71680	95.73457	1322.04822	-87.88683	184.78360	-16.65228	764.33173	-233.91859	26.71009	-1296.84827	269.90918	59.15658	-765.93872	-53.85653	-3.70117
533	4.433	997.52271	-57.43378	1481.64319	-141.48238	24.04472	1289.64233	-869.28662	95.07632	1324.49463	-101.10172	185.24780	-16.77336	758.73895	-238.88629	21.19052	-1273.19946	265.28351	55.95075	-779.06763	-52.87684	-3.62976
534	4.442	994.26294	-58.08196	1485.41504	-139.47072	21.20978	1289.87048	-867.81616	94.50755	1326.93103	-114.22318	186.33853	-16.49521	752.40167	-242.75783	15.51757	-1246.98987	261.16284	52.48741	-792.24353	-51.95836	-3.58446
535	4.450	991.29376	-58.76249	1488.86194	-137.27309	18.24197	1290.15283	-866.29773	94.00293	1329.33276	-127.21852	187.87372	-15.99297	746.56866	-244.80270	10.57347	-1218.55249	257.19189	49.09475	-805.42035	-51.09929	-3.55250
536	4.458	988.66901	-59.46084	1491.98975	-134.94453	15.19849	1290.47717	-864.73169	93.51162	1331.66357	-140.11061	189.39291	-15.60011	740.62317	-245.07968	7.00109	-1188.14307	253.01666	45.91360	-818.55011	-50.27564	-3.46793
537	4.467	986.43726	-60.14021	1494.79919	-132.54837	12.12405	1290.84155	-863.11749	92.98848	1333.89636	-153.02663	190.51874	-15.46591	732.81909	-244.31630	4.99367	-1156.00171	248.64537	43.06913	-831.63208	-49.44752	-3.31261
538	4.475	984.64807	-60.78915	1497.27954	-130.14941	9.06151	1291.25195	-861.45081	92.39803	1336.01135	-166.04973	191.20830	-15.46428	722.19910	-243.24451	4.18364	-1122.40210	244.34280	40.78352	-844.70905	-48.58287	-3.15187
539	4.483	983.35278	-61.44916	1499.40430	-127.81053	6.05454	1291.71423	-859.73297	91.70563	1337.98828	-179.01509	191.78880	-15.31799	709.33447	-242.34448	4.00556	-1087.58643	240.42450	39.36780	-857.80396	-47.68895	-3.04620
540	4.492	982.58691	-62.15874	1501.14233	-125.59615	3.14572	1292.22217	-857.98322	90.87751	1339.80371	-191.67242	192.54985	-14.79442	695.56592	-241.79797	4.02832	-1051.77722	237.10464	39.07697	-870.88367	-46.80565	-2.99242
541	4.500	982.36157	-62.91444	1502.46680	-123.58064	0.38376	1292.75537	-856.24628	89.89737	1341.42786	-203.90410	193.51346	-13.73583	681.96423	-241.43361	3.99920	-1015.30530	234.37202	39.93827	-883.88025	-45.95353	-2.95389
542	4.508	982.67456	-63.68339	1503.35632	-121.85334	-2.17735	1293.29236	-854.59564	88.78660	1342.82813	-215.60106	194.66730	-12.01370	668.87128	-240.94101	3.82314	-978.70288	232.04041	41.70728	-896.75366	-45.13268	-2.89779
543	4.517	983.51788	-64.41406	1503.80054	-120.51105	-4.49151	1293.82520	-853.13171	87.61149	1343.97461	-226.51897	196.08174	-9.55572	656.12769	-240.20074	3.54712	-942.67285	229.88225	43.91052	-909.52917	-44.36634	-2.80910
544	4.525	984.87457	-65.06462	1503.80640	-119.63689	-6.52625	1294.36218	-851.96838	86.47060	1344.84070	-236.40544	197.70625	-6.32426	643.52161	-239.29373	3.27928	-907.89392	227.71512	45.96874	-922.25671	-43.68552	-2.68982
545	4.533	986.71320	-65.63619	1503.38794	-119.27713	-8.26205	1294.91858	-851.21063	85.46001	1345.39490	-245.11375	199.23177	-2.20843	630.97980	-238.31314	3.08087	-874.71997	225.44720	47.42733	-934.94922	-43.08563	-2.54023
546	4.542	988.98773	-66.16104	1502.54553	-119.42934	-9.69809	1295.50525	-850.93512	84.63889	1345.59424	-252.45146	200.35748	3.12419	618.47644	-237.34563	2.95197	-843.02325	223.11066	48.13608	-947.58801	-42.50330	-2.37189
547	4.550	991.64294	-66.67499	1501.26135	-120.04846	-10.85871	1296.11804	-851.18225	84.02358	1345.39648	-258.05121	201.19063	10.34142	605.93634	-236.50534	2.87119	-812.34497	220.85735	48.21848	-960.21783	-41.76975	-2.26626
548	4.558	994.63000	-67.20117	1499.51782	-121.06682	-11.79299	1296.73572	-851.95520	83.60339	1344.78003	-261.40826	202.22043	20.30619	593.37073	-235.78860	2.77668	-782.17053	218.87343	47.91558	-972.96637	-40.67564	-2.34165
549	4.567	997.91907	-67.74092	1497.31714	-122.41388	-12.56629	1297.32556	-853.22089	83.36116	1343.75354	-261.75900	203.87337	33.53980	580.97675	-234.99660	2.57262	-752.10095	217.28706	47.46251	-985.85828	-39.27638	-2.57737
550	4.575	1001.48486	-68.29601	1494.67639	-124.02650	-13.24082	1297.85913	-854.91980	83.28033	1342.34753	-257.94547	206.19739	49.57208	568.87524	-233.98242	2.23101	-721.89954	216.14478	47.01847	-998.73431	-37.96545	-2.78327
551	4.583	1005.28235	-68.90642	1491.60828	-125.85258	-13.85794	1298.32397	-856.97894	83.33083	1340.58923	-248.88905	208.98505	66.69732	556.90186	-232.86902	1.84200	-691.45215	215.43019	46.65833	-1011.44409	-37.06483	-2.82368
552	4.592	1009.25214	-69.63952	1488.11670	-127.85185	-14.43242	1298.72290	-859.31970	83.46610	1338.48792	-234.53044	211.97650	82.37825	544.80420	-231.89374	1.52559	-660.73206	215.10829	46.44098	-1023.95300	-36.57486	-2.73615
553	4.600	1013.35077	-70.52412	1484.21997	-129.99606	-14.95253	1299.06555	-861.86279	83.64848	1336.04346	-216.11046	214.84975	94.26660	532.49188	-231.13933	1.33686	-629.84821	215.17136	46.44003	-1036.27808	-36.31577	-2.62635
554	4.608	1017.55414	-71.50227	1479.96570	-132.26607	-15.39021	1299.36487	-864.53314	83.86678	1333.26721	-195.32201	217.33035	101.44504	520.02686	-230.51279	1.27327	-599.08215	215.63440	46.67377	-1048.49194	-36.06781	-2.55441
555	4.617	1021.83289	-72.48044	1475.40735	-134.64429	-15.72369	1299.63513	-867.25897	84.12605	1330.19446	-173.40909	219.44048	104.80264	507.48602	-229.91595	1.31791	-568.82959	216.45712	47.04875	-1060.73584	-35.65717	-2.50864
556	4.625	1026.14185	-73.42672	1470.58557	-137.10698	-15.95068	1299.88660	-869.96545	84.42818	1326.88501	-151.07188	221.36722	105.98405	494.92093	-229.29790	1.42455	-539.51868	217.48581	47.37165	-1073.12305	-35.04959	-2.46497
557	4.633	1030.42346	-74.35994	1465.55847	-139.61978	-16.08301	1300.12512	-872.57050	84.75590	1323.40710	-128.64110	222.96152	106.06680	482.37653	-228.58417	1.50066	-511.53375	218.53737	47.39224	-1085.66846	-34.32404	-2.44831
558	4.642	1034.60962	-75.27057	1460.42322	-142.13690	-16.13995	1300.35571	-874.99188	85.07494	1319.82422	-106.01857	223.54518	105.27647	469.85132	-227.73886	1.47738	-485.13708	219.51357	46.89597	-1098.31531	-33.55322	-2.49742
559	4.650	1038.63635	-76.12411	1455.28589	-144.60391	-16.14565	1300.58264	-877.16541	85.36239	1316.19214	-82.80441	222.43130	103.57268	457.29672	-226.85297	1.36992	-460.44739	220.38245	45.81639	-1111.00427	-32.76053	-2.58930
560	4.658	1042.46277	-76.90013	1450.22791	-146.96375	-16.12183	1300.80762	-879.05975	85.61824	1312.55005	-58.73440	219.54585	101.12457	444.67468	-226.02805	1.23737	-437.49084	221.09074	44.24397	-1123.71777	-31.95608	-2.64259
561	4.667	1046.07190	-77.57981	1445.30261	-149.16608	-16.07980	1301.03027	-880.67725	85.85604	1308.91687	-33.85780	215.34535	98.24962	431.96844	-225.25890	1.12975	-416.28174	221.55188	42.32678	-1136.46753	-31.14919	-2.60564
562	4.675	1049.45764	-78.12916	1440.54565	-151.17209	-16.02433	1301.24951	-882.04120	86.11279	1305.30615	-8.35040	210.34915	95.20190	419.17847	-224.49965	1.07684	-396.91101	221.74252	40.19379	-1149.26245	-30.33736	-2.51327
563	4.683	1052.62317	-78.51814	1435.99060	-152.95216	-15.96503	1301.46643	-883.17615	86.44180	1301.73206	17.63733	204.93217	92.11881	406.32797	-223.73422	1.08507	-379.61450	221.78375	37.92400	-1162.10229	-29.51419	-2.43926
564	4.692	1055.57947	-78.73792	1431.68042	-154.48477	-15.91610	1301.68506	-884.09473	86.86991	1298.19446	44.01531	199.30733	88.99933	393.44693	-222.95494	1.12178	-364.78735	221.91644	35.50294	-1174.97656	-28.68811	-2.41130
565	4.700	1058.33411	-78.79046	1427.65955	-155.75734	-15.89045	1301.91223	-884.79529	87.39238	1294.68225	70.74875	193.56087	85.71134	380.56177	-222.14624	1.11552	-352.92285	222.38158	32.77949	-1187.86475	-27.88318	-2.38539
566	4.708	1060.88574	-78.68365	1423.95996	-156.76358	-15.90421	1302.15344	-885.26703	88.01563	1291.19238	97.81845	187.79082	82.16042	367.68884	-221.29834	1.02549	-344.47992	223.24197	29.45608	-1200.76953	-27.09822	-2.30586
567	4.717	1063.22913	-78.43543	1420.60059	-157.49820	-15.97493	1302.41028	-885.49268	88.76031	1287.73254	125.25085	182.13974	78.43791	354.82156	-220.41455	0.89747	-339.75842	224.32198	25.20154	-1213.73096	-26.28073	-2.17678
568	4.725	1065.35303	-78.06231	1417.59802	-157.95694	-16.10736	1302.67993	-885.44989	89.61582	1284.30811	153.14819	176.69225	74.73701	341.94086	-219.51257	0.79654	-338.79639	225.35159	19.95639	-1226.77832	-25.39001	-2.04175
569	4.733	1067.23682	-77.57922	1414.97668	-158.14014	-16.28965	1302.95313	-885.11780	90.53848	1280.92505	181.54950	171.48758	71.19948	329.03525	-218.61871	0.73359	-341.25818	226.12904	14.21658	-1239.89722	-24.45338	-1.91070
570	4.742	1068.86707	-77.01910	1412.77747	-158.05415	-16.50419	1303.21008	-884.48706	91.49979	1277.61060	210.34041	166.52242	67.86156	316.10370	-217.75143	0.69552	-346.49469	226.62215	8.99197	-1253.04810	-23.53407	-1.75472
571	4.750	1070.24597	-76.42775	1411.05505	-157.71484	-16.73698	1303.42297	-883.56671	92.50607	1274.42346	239.41161	161.64326	64.62492	303.16498	-216.91527	0.67365	-353.93115	226.98630	5.30147	-1266.18066	-22.68281	-1.57103
572	4.758	1071.37146	-75.83940	1409.86194	-157.15337	-16.97446	1303.56104	-882.38159	93.57126	1271.45129	268.79178	156.59383	61.28560	290.26062	-216.09850	0.63996	-363.39526	227.41397	3.42817	-1279.24878	-21.90559	-1.41193
573	4.767	1072.21680	-75.26639	1409.23267	-156.41411	-17.19631	1303.59229	-880.96881	94.67786	1268.80542	298.54208	151.19846	57.70329	277.41574	-215.25891	0.55656	-374.78113	227.95917	2.78114	-1292.24548	-21.17097	-1.32549
574	4.775	1072.73792	-74.69872	1409.18298	-155.54268	-17.37961	1303.48682	-879.37274	95.75602	1266.61255	328.62250	145.43082	53.90607	264.60953	-214.34479	0.42397	-387.47253	228.53902	2.58483	-1305.16931	-20.46720	-1.27566
575	4.783	1072.89917	-74.11198	1409.71851	-154.57523	-17.50961	1303.22607	-877.63794	96.69294	1264.99878	358.90463	139.42761	50.00401	251.80862	-213.36830	0.30364	-400.55103	229.09535	2.40950	-1317.94177	-19.81667	-1.12251
576	4.792	1072.68616	-73.48964	1410.84241	-153.53757	-17.57920	1302.80981	-875.81458	97.36758	1264.06726	389.25851	133.51390	46.08920	239.02313	-212.42368	0.26661	-413.46448	229.69954	2.14541	-1330.39734	-19.26236	-0.64720
577	4.800	1072.10217	-72.84088	1412.55334	-152.44662	-17.58016	1302.25464	-873.97565	97.68832	1263.87659	419.64688	128.02541	42.23019	226.29498	-211.58234	0.30582	-426.14453	230.46039	1.83471	-1342.35425	-18.86653	0.40372
578	4.808	1071.16431	-72.19314	1414.84045	-151.30411	-17.50962	1301.58142	-872.21582	97.60078	1264.42761	450.11423	123.06767	38.53729	213.63751	-210.79562	0.34004	-438.68396	231.41620	1.54610	-1353.69409	-18.61797	2.20760
579	4.817	1069.89246	-71.56686	1417.68359	-150.09360	-17.38700	1300.80847	-870.62231	97.07674	1265.66760	480.60092	118.58734	35.16759	201.05023	-209.95166	0.30770	-451.14465	232.54723	1.31729	-1364.41260	-18.34586	4.76650
580	4.825	1068.29883	-70.96036	1421.04993	-148.79471	-17.25275	1299.95374	-869.24274	96.12128	1267.50757	510.84012	114.63403	32.25777	188.54523	-209.00108	0.22557	-463.52661	233.80151	1.14971	-1374.61084	-17.82547	7.96148
581	4.833	1066.38684	-70.35836	1424.90027	-147.40512	-17.14605	1299.03296	-868.07031	94.78128	1269.82605	540.48322	111.44719	29.93360	176.10791	-207.97060	0.15730	-475.77252	235.07791	1.01163	-1384.41040	-16.90957	11.66516
582	4.842	1064.15466	-69.75005	1429.20020	-145.95204	-17.08497	1298.05396	-867.05334	93.13342	1272.46313	569.19769	109.14772	28.19005	163.70801	-206.88777	0.13986	-487.84229	236.27054	0.86669	-1393.83569	-15.54542	15.79084
583	4.850	1061.60339	-69.13380	1433.91907	-144.48842	-17.06182	1297.02100	-866.12549	91.26961	1275.25281	596.64313	107.40214	26.68492	151.34561	-205.75845	0.15201	-499.79834	237.38977	0.71115	-1402.72119	-13.80740	20.33127
584	4.858	1058.73816	-68.50582	1439.02283	-143.08116	-17.04980	1295.94263	-865.23456	89.29334	1278.08691	622.53497	105.67285	24.93548	139.03516	-204.59534	0.14080	-511.75891	238.55519	0.56676	-1410.73267	-11.89914	25.36340
585	4.867	1055.56689	-67.85544	1444.46558	-141.79669	-17.01681	1294.83606	-864.34961	87.31846	1280.94104	646.77643	103.71458	22.69396	126.77420	-203.41638	0.07270	-523.79822	239.83209	0.45416	-1417.52197	-10.01493	30.93270
586	4.875	1052.10938	-67.18008	1450.18188	-140.68198	-16.93536	1293.72571	-863.45422	85.45370	1283.83752	669.47064	101.65788	19.99093	114.54077	-202.22252	-0.03091	-535.93457	241.16978	0.39061	-1422.85059	-8.22197	36.93785
587	4.883	1048.40088	-66.49039	1456.09351	-139.74767	-16.77729	1292.63928	-862.53815	83.78123	1286.79797	690.81720	99.77083	16.97366	102.30951	-201.01636	-0.11486	-548.16565	242.51489	0.38522	-1426.53772	-6.47198	43.17182
588	4.892	1044.47998	-65.79150	1462.13538	-138.96725	-16.50894	1291.60583	-861.58948	82.35363	1289.82080	710.97339	98.22272	13.82118	90.06500	-199.83966	-0.14311	-560.48474	243.85123	0.41340	-1428.29614	-4.65530	49.40035
589	4.900	1040.37817	-65.08055	1468.27112	-138.29228	-16.10207	1290.65759	-860.58746	81.20368	1292.88953	729.90112	96.98206	10.77351	77.77899	-198.74123	-0.13170	-572.86493	245.09273	0.42793	-1427.70032	-2.65067	55.29601
590	4.908	1036.11731	-64.36322	1474.46997	-137.66611	-15.54268	1289.82959	-859.50543	80.35068	1295.99060	747.24609	95.93054	8.16747	65.40601	-197.71385	-0.13181	-585.28003	246.13834	0.42395	-1424.45886	-0.34331	60.31506
591	4.917	1031.71606	-63.65079	1480.67847	-137.02492	-14.82180	1289.14941	-858.32404	79.80064	1299.12732	762.30731	95.06300	6.28061	52.93188	-196.71527	-0.16997	-597.75165	247.04053	0.43643	-1418.73413	2.39804	63.79063
592	4.925	1027.20288	-62.94543	1486.83423	-136.29575	-13.92081	1288.63318	-857.04156	79.54364	1302.32202	774.13416	94.48321	4.96483	40.37964	-195.73401	-0.22170	-610.30035	247.88782	0.45711	-1411.07874	5.69341	65.32795
593	4.933	1022.62146	-62.24187	1492.89355	-135.40601	-12.80936	1288.29041	-855.67188	79.55115	1305.59668	781.80310	94.30192	3.51179	27.76270	-194.79077	-0.24696	-622.90460	248.64873	0.44409	-1402.00879	9.51397	65.18958
594	4.942	1018.02789	-61.54130	1498.82654	-134.29770	-11.45560	1288.12817	-854.23584	79.77653	1308.94641	784.79749	94.62770	1.10501	15.08264	-193.89236	-0.22235	-635.55408	249.30148	0.40874	-1391.62842	13.52606	64.25761
595	4.950	1013.48627	-60.85810	1504.59766	-132.93526	-9.84068	1288.14795	-852.75531	80.16247	1312.33130	783.25842	95.48380	-2.43660	2.35236	-193.01881	-0.14925	-648.25922	249.93427	0.41088	-1379.62598	17.11781	63.46475
596	4.958	1009.06116	-60.20996	1510.17078	-131.30844	-7.97003	1288.34009	-851.25067	80.64899	1315.69470	777.99414	96.70821	-6.34710	-10.41205	-192.14645	-0.05436	-661.01587	250.65073	0.48149	-1365.58337	19.71184	63.08932
597	4.967	1004.80334	-59.59972	1515.52991	-129.43370	-5.87141	1288.68372	-849.74274	81.17577	1318.98914	770.27112	98.02997	-9.50676	-23.20575	-191.26688	0.02822	-673.80103	251.45003	0.58503	-1349.23511	21.09504	62.62582
598	4.975	1000.75806	-59.02007	1520.67200	-127.35127	-3.58624	1289.15173	-848.25452	81.69121	1322.18555	761.34015	99.21398	-11.31190	-36.01764	-190.38889	0.08414	-686.60583	252.24870	0.66306	-1330.49609	21.39055	61.39388
599	4.983	996.99408	-58.48936	1525.55359	-125.11343	-1.16639	1289.71692	-846.80774	82.16821	1325.26392	751.79993	100.16951	-11.92270	-48.83362	-189.52423	0.12726	-699.46545	253.01962	0.71602	-1309.40784	20.77649	59.17717
600	4.992	993.61035	-58.06625	1530.06592	-122.76775	1.33459	1290.35669	-845.41455	82.60593	1328.20398	741.41809	101.00204	-11.95001	-61.65601	-188.67384	0.18762	-712.41431	253.81082	0.79968	-1286.09131	19.34373	56.29704
601	5.000	990.70483	-57.80882	1534.10522	-120.34943	3.87729	1291.05603	-844.07471	83.01406	1330.98547	729.79633	101.88394	-11.91885	-74.48047	-187.83052	0.28971	-725.42761	254.63791	0.92964	-1260.68823	17.16267	53.28451
602	5.008	988.33417	-57.71455	1537.65405	-117.89114	6.43675	1291.80286	-842.78113	83.39896	1333.58618	717.08679	102.85007	-11.94771	-87.27264	-186.99547	0.44063	-738.45111	255.46362	1.05743	-1233.34668	14.34958	50.59016
603	5.017	986.50012	-57.71311	1540.76062	-115.43811	8.98809	1292.58362	-841.52966	83.76288	1335.97961	703.88379	103.84567	-11.99840	-99.96570	-186.19521	0.65130	-751.46027	256.29410	1.15312	-1204.25403	11.03892	48.50599
604	5.025	985.17358	-57.73117	1543.45850	-113.05021	11.50366	1293.37915	-840.32416	84.10699	1338.13403	690.65033	104.87072	-12.15111	-112.45386	-185.46555	0.96202	-764.45734	257.20639	1.23848	-1173.65918	7.36219	47.19834
605	5.033	984.32385	-57.74559	1545.73975	-110.79265	13.96321	1294.16492	-839.17627	84.42949	1340.01843	677.48566	105.93678	-12.47492	-124.59796	-184.83121	1.42385	-777.43018	258.23218	1.33031	-1141.88367	3.47915	46.71558
606	5.042	983.92712	-57.76876	1547.58179	-108.72899	16.35632	1294.91858	-838.10370	84.72324	1341.60889	664.34344	106.98846	-12.89695	-136.27588	-184.32558	2.06930	-790.34680	259.31192	1.41226	-1109.26917	-0.44962	46.96521
607	5.050	983.96307	-57.82388	1548.96570	-106.92038	18.67147	1295.63074	-837.13593	84.98579	1342.89636	651.30365	107.95839	-13.26686	-147.45526	-183.98575	2.94042	-803.18433	260.40015	1.46857	-1076.05542	-4.35089	47.74337
608	5.058	984.40411	-57.95207	1549.87549	-105.42445	20.88649	1296.30945	-836.32349	85.23666	1343.89063	638.54852	108.90056	-13.47774	-158.19598	-183.80411	4.12007	-815.94189	261.49167	1.50274	-1042.34680	-8.23129	48.84370
609	5.067	985.20856	-58.20126	1550.29895	-104.29181	22.96481	1296.97949	-835.73291	85.50921	1344.60889	626.08319	109.96588	-13.57925	-168.56091	-183.71320	5.67730	-828.63904	262.54413	1.52313	-1008.25635	-12.03560	50.13591
610	5.075	986.33606	-58.57659	1550.23657	-103.56349	24.85577	1297.67798	-835.42993	85.81973	1345.06128	613.66571	111.18407	-13.72413	-178.53223	-183.64349	7.62605	-841.30389	263.50638	1.54706	-974.10486	-15.56693	51.51163
611	5.083	987.76727	-59.02182	1549.69922	-103.26866	26.51354	1298.44165	-835.47040	86.15601	1345.24854	601.08136	112.41939	-13.99665	-187.97809	-183.56827	9.98821	-853.95532	264.41107	1.60228	-940.47284	-18.62765	52.80072
612	5.092	989.50275	-59.45615	1548.70129	-103.42205	27.92048	1299.28992	-835.90143	86.48763	1345.16565	588.33026	113.59556	-14.35616	-196.65497	-183.44734	12.85281	-866.61591	265.36639	1.68950	-907.99579	-21.20003	53.79074
613	5.100	991.55017	-59.81861	1547.25073	-104.02208	29.08490	1300.21643	-836.75940	86.77892	1344.80139	575.54669	114.80692	-14.67509	-204.23926	-183.19334	16.36018	-879.30988	266.44638	1.77139	-876.95923	-23.44142	54.30985
614	5.108	993.91913	-60.09203	1545.33557	-105.04913	30.03119	1301.18848	-838.06219	87.00520	1344.13843	562.87390	116.09344	-14.84820	-210.37933	-182.70749	20.62518	-892.02374	267.61871	1.82572	-847.01550	-25.56765	54.30844
615	5.117	996.61499	-60.29681	1542.92419	-106.46581	30.80189	1302.15344	-839.80310	87.16341	1343.16418	550.38092	117.23062	-14.93472	-214.77057	-181.93216	25.69320	-904.72406	268.82999	1.88454	-817.39862	-27.78247	53.90031
616	5.125	999.63153	-60.46859	1539.97388	-108.22168	31.44951	1303.05652	-841.95135	87.26619	1341.88232	537.98456	117.96854	-15.10152	-217.13776	-180.98529	31.61909	-917.39172	270.08868	1.99558	-787.48602	-30.27943	53.30176
617	5.133	1002.95508	-60.64511	1536.43921	-110.25881	32.00956	1303.86487	-844.45709	87.32996	1340.31641	525.52716	118.42308	-15.37315	-217.00598	-180.13647	38.37857	-930.00745	271.38739	2.14930	-757.12494	-33.23656	52.70223
618	5.142	1006.56665	-60.84480	1532.30420	-112.51662	32.48495	1304.57678	-847.25452	87.36639	1338.50500	512.98077	119.00794	-15.56651	-213.52618	-179.47498	45.44648	-942.57556	272.57407	2.23018	-726.50128	-36.75760	52.18302
619	5.150	1010.42297	-61.03756	1527.62305	-114.93929	32.85655	1305.21240	-850.26282	87.37355	1336.49268	500.42014	119.97321	-15.56740	-205.78687	-178.81662	51.65783	-955.14056	273.39514	2.07806	-695.86627	-40.83336	51.72426
620	5.158	1014.44318	-61.16642	1522.51025	-117.48032	33.10630	1305.79712	-853.38812	87.33275	1334.32385	487.83591	121.17229	-15.49692	-193.43726	-178.09811	55.86893	-967.74683	273.81949	1.69318	-665.43860	-45.36668	51.25596
621	5.167	1018.53485	-61.21634	1517.06946	-120.09779	33.23665	1306.34949	-856.52875	87.22220	1332.03992	475.15311	122.34010	-15.49334	-176.92078	-177.68777	57.86970	-980.42847	274.15643	1.28855	-635.45825	-50.20273	50.68593
622	5.175	1022.63007	-61.23269	1511.34900	-122.74984	33.27082	1306.87927	-859.58557	87.03560	1329.68066	462.34348	123.47099	-15.51323	-157.12439	-178.18524	58.52859	-993.19495	274.69702	1.06118	-606.24048	-55.16244	49.88831
623	5.183	1026.68091	-61.27517	1505.37512	-125.39816	33.23325	1307.39063	-862.47870	86.78462	1327.28601	449.44589	124.76520	-15.40455	-134.93524	-179.95160	58.99753	-1005.98071	275.54654	1.05298	-578.17456	-60.10226	48.70436
624	5.192	1030.63672	-61.38583	1499.18665	-128.01093	33.13647	1307.88867	-865.15826	86.48847	1324.88977	436.58395	126.26450	-15.08301	-111.05847	-182.81177	59.84566	-1018.67285	276.75891	1.21319	-551.63800	-64.93391	46.98048
625	5.200	1034.43970	-61.58488	1492.83667	-130.55952	32.98637	1308.37842	-867.60089	86.16850	1322.51331	423.88394	127.76134	-14.65103	-86.02319	-186.13640	60.86012	-1031.25366	278.25397	1.43665	-526.86450	-69.57735	44.63573
626	5.208	1038.03625	-61.87545	1486.39563	-133.01526	32.78968	1308.85962	-869.79578	85.84809	1320.16101	411.27011	129.04541	-14.35400	-60.20923	-189.21558	61.41689	-1043.85620	279.75714	1.59960	-503.92276	-73.93045	41.71983
627	5.217	1041.38696	-62.25482	1479.95935	-135.35046	32.55605	1309.32251	-871.73883	85.54869	1317.81970	398.53665	130.07420	-14.36269	-33.85004	-191.58469	60.95240	-1056.60767	281.05087	1.66247	-482.86499	-77.91000	38.36791
628	5.225	1044.46423	-62.70442	1473.65686	-137.53845	32.29674	1309.75342	-873.43359	85.28449	1315.46692	385.61942	130.90077	-14.63669	-7.05505	-193.08102	59.23553	-1069.48511	282.14001	1.69101	-463.88776	-81.49921	34.65866
629	5.233	1047.23926	-63.17351	1467.63428	-139.54918	32.02172	1310.14307	-874.88824	85.05943	1313.08655	372.60123	131.52106	-15.06437	20.11499	-193.78117	56.42902	-1082.37390	283.15311	1.75745	-447.35358	-84.69735	30.51519
630	5.242	1049.68030	-63.60675	1462.01331	-141.34624	31.74440	1310.49097	-876.11212	84.86260	1310.67285	359.56775	131.89087	-15.58915	47.57263	-193.93332	53.02183	-1095.21082	284.19424	1.86502	-433.73364	-87.41425	25.75923
631	5.250	1051.77002	-63.99090	1456.86328	-142.89107	31.49263	1310.79993	-877.11761	84.66276	1308.22339	346.59195	132.18007	-16.08397	75.19769	-193.84077	49.63033	-1108.02942	285.26340	1.96537	-423.52426	-89.49011	20.34071
632	5.258	1053.54138	-64.37569	1452.22046	-144.15202	31.30533	1311.06531	-877.91736	84.41109	1305.73682	333.76215	132.82492	-16.32698	102.90167	-193.77591	46.74885	-1120.88086	286.28992	2.01845	-417.12292	-90.82662	14.57689
633	5.267	1055.07898	-64.85444	1448.12207	-145.10992	31.21239	1311.27258	-878.51691	84.05852	1303.22034	321.10175	134.01004	-16.26832	130.68881	-193.95172	44.61929	-1133.75671	287.24710	2.02843	-414.74182	-91.44156	9.13446
634	5.275	1056.44604	-65.49178	1444.60352	-145.75700	31.21797	1311.40015	-878.91443	83.57970	1300.70300	308.50797	135.45108	-16.07298	158.64426	-194.45918	43.22561	-1146.60571	288.19202	2.03222	-416.33102	-91.44189	4.71652
635	5.283	1057.62793	-66.26503	1441.67310	-146.09818	31.30142	1311.42603	-879.10468	82.98766	1298.24988	295.86212	136.95398	-15.83769	186.85480	-195.21910	42.35103	-1159.39563	289.17700	2.05958	-421.51947	-90.96323	1.73379
636	5.292	1058.56775	-67.09696	1439.31323	-146.15379	31.43429	1311.33325	-879.08228	82.32349	1295.95520	283.09680	138.59061	-15.54545	215.33969	-196.03889	41.71382	-1172.14331	290.19580	2.12131	-429.77380	-90.08649	0.22593
637	5.300	1059.21851	-67.92342	1437.50317	-145.95749	31.59732	1311.11145	-878.84351	81.63091	1293.91785	270.17618	140.24214	-15.25621	244.06342	-196.71516	41.10637	-1184.88928	291.21841	2.22445	-440.54187	-88.89629	-0.11342
638	5.308	1059.55310	-68.72040	1436.23645	-145.55151	31.78282	1310.75378	-878.38959	80.94725	1292.22229	257.20023	141.41655	-15.17394	272.97974	-197.11661	40.43057	-1197.64966	292.22580	2.37198	-453.08368	-87.60974	0.07896
639	5.317	1059.56226	-69.49648	1435.51978	-144.98376	31.98809	1310.25537	-877.72998	80.31399	1290.93274	244.37415	141.83034	-15.40130	302.00507	-197.26236	39.69555	-1210.38611	293.22629	2.56419	-466.44513	-86.46417	0.11566
640	5.325	1059.25378	-70.27373	1435.35474	-144.30307	32.21331	1309.61621	-876.88513	79.78342	1290.09265	231.70227	142.07616	-15.65832	330.98022	-197.33038	39.02252	-1223.02930	294.26331	2.79759	-479.82288	-85.51787	-0.29681
641	5.333	1058.64307	-71.07069	1435.72278	-143.55087	32.46361	1308.84448	-875.88721	79.41751	1289.72449	219.03368	142.76073	-15.74361	359.73297	-197.51953	38.57508	-1235.49878	295.42554	3.07085	-492.83453	-84.68188	-0.97373
642	5.342	1057.74304	-71.89323	1436.59265	-142.75339	32.74656	1307.95715	-874.77844	79.28635	1289.82629	206.38454	143.36896	-16.01240	388.20224	-197.89836	38.42684	-1247.65466	296.77866	3.44179	-505.46527	-83.88585	-1.59936
643	5.350	1056.56360	-72.73314	1437.93811	-141.91937	33.06472	1306.97888	-873.61017	79.46255	1290.36768	193.78142	143.33482	-16.68049	416.48804	-198.40698	38.49323	-1259.28235	298.24658	4.08024	-517.88568	-83.15352	-2.04230
644	5.358	1055.11340	-73.57430	1439.73865	-141.04346	33.41496	1305.94006	-872.44031	80.00646	1291.29248	181.05885	143.25079	-17.27609	444.74603	-198.99124	38.60484	-1270.22949	299.68613	5.21701	-530.26855	-82.53716	-2.34821
645	5.367	1053.39380	-74.40541	1441.96973	-140.11444	33.79558	1304.87317	-871.32605	80.94620	1292.52283	168.15034	143.92369	-17.33594	473.02704	-199.72362	38.66294	-1280.54663	301.01709	6.98519	-542.68512	-82.04342	-2.58226
646	5.375	1051.40259	-75.22851	1444.60437	-139.12608	34.20472	1303.80676	-870.31000	82.26740	1293.96899	155.25606	145.36301	-16.92138	501.22357	-200.77670	38.73672	-1290.42358	302.14413	9.32238	-555.13367	-81.65192	-2.75834
647	5.383	1049.14758	-76.04995	1447.61646	-138.08739	34.63049	1302.75854	-869.40509	83.92446	1295.55554	142.57101	147.17380	-16.26094	529.11011	-202.25452	38.97858	-1300.00952	302.92337	12.08045	-567.60358	-81.34398	-2.88052
648	5.392	1046.64709	-76.86411	1450.97852	-137.03116	35.05000	1301.73022	-868.58740	85.85596	1297.23682	130.03214	148.95001	-15.54857	556.37469	-204.04984	39.40607	-1309.30408	303.28741	15.20296	-580.08459	-81.08298	-2.98816
649	5.400	1043.91394	-77.65256	1454.66321	-136.01651	35.43661	1300.71045	-867.80280	87.97678	1298.97607	117.42311	150.22327	-15.05374	582.68152	-205.93172	39.82650	-1318.12097	303.28033	18.77341	-592.56409	-80.80540	-3.13017
650	5.408	1040.94299	-78.39211	1458.64783	-135.11444	35.76439	1299.68811	-866.98889	90.15538	1300.73352	104.70181	150.74347	-14.97953	607.77948	-207.78033	39.99230	-1326.16382	302.99985	22.90741	-605.04608	-80.44746	-3.31850
651	5.417	1037.71790	-79.05554	1462.90979	-134.37985	36.01159	1298.66492	-866.10541	92.22047	1302.49219	92.03784	150.83014	-15.22122	631.55048	-209.60573	39.71048	-1333.19507	302.56763	27.57742	-617.56305	-79.94186	-3.53317
652	5.425	1034.22913	-79.62302	1467.41028	-133.83313	36.16517	1297.65576	-865.14954	94.01636	1304.27136	79.47014	151.04994	-15.45885	653.99121	-211.37949	38.83234	-1339.05212	302.09412	32.57134	-630.16449	-79.18614	-3.76931
653	5.433	1030.48840	-80.11436	1472.08765	-133.46234	36.21950	1296.68176	-864.14496	95.45149	1306.09888	66.81566	151.63042	-15.48258	675.17310	-213.02556	37.32813	-1343.48010	301.61673	37.66924	-642.87854	-78.13682	-4.03495
654	5.442	1026.53162	-80.58729	1476.87634	-133.23363	36.17061	1295.76318	-863.12720	96.49709	1307.98657	53.97240	152.38611	-15.35359	695.11316	-214.54282	35.39576	-1346.07202	301.05399	42.79130	-655.66174	-76.97906	-4.27170
655	5.450	1022.40735	-81.07118	1481.73022	-133.10117	36.00938	1294.91699	-862.13464	97.16811	1309.93225	41.05065	152.97922	-15.32726	713.59479	-216.07968	33.46331	-1346.45923	300.18234	47.88895	-668.41504	-76.03477	-4.35276
656	5.458	1018.16449	-81.53438	1486.62402	-133.01730	35.71340	1294.16089	-861.19727	97.50922	1311.92822	28.19661	153.33276	-15.55023	730.16022	-217.85007	32.06672	-1344.57642	298.61649	52.73796	-681.08398	-75.43913	-4.22293
657	5.467	1013.84595	-81.94791	1491.53479	-132.93962	35.24504	1293.51733	-860.32990	97.58109	1313.96814	15.43973	153.75041	-15.86618	744.34296	-219.87973	31.56584	-1340.70398	295.87137	56.91936	-693.71704	-75.01710	-3.98304
658	5.475	1009.48212	-82.33241	1496.42346	-132.82886	34.56129	1293.00500	-859.53259	97.45406	1316.05042	2.68419	154.40776	-16.08055	755.82599	-221.91637	31.89101	-1335.18176	291.63144	60.01398	-706.41064	-74.49057	-3.78262
659	5.483	1005.08508	-82.71696	1501.23914	-132.64246	33.62874	1292.62952	-858.79266	97.20177	1318.17505	-10.20036	155.14076	-16.19919	764.27954	-223.66150	32.54014	-1328.03430	286.07343	61.85542	-719.22437	-73.73132	-3.67530
660	5.492	1000.66547	-83.10963	1505.92749	-132.33365	32.43157	1292.38477	-858.09167	96.88507	1320.33545	-23.23476	155.79503	-16.31075	769.28491	-224.94446	32.66302	-1318.88635	279.83118	62.66663	-732.15381	-72.79936	-3.62402
661	5.500	996.26111	-83.52674	1510.43591	-131.85773	30.96867	1292.26318	-857.41577	96.53912	1322.51538	-36.30395	156.41554	-16.42105	770.68054	-225.62442	31.21170	-1307.20630	273.57162	62.84892	-745.15747	-71.82420	-3.58433
662	5.508	991.93335	-83.99773	1514.72253	-131.18066	29.25350	1292.25842	-856.75873	96.17165	1324.69409	-49.32289	157.14066	-16.45688	768.84497	-225.53749	27.47757	-1292.54651	267.64627	62.52057	-758.19666	-70.89827	-3.53117
663	5.517	987.73907	-84.52932	1518.76379	-130.28456	27.31689	1292.35986	-856.11627	95.77421	1326.85547	-62.31181	158.11273	-16.34866	764.58801	-224.64473	21.78025	-1274.63379	262.10437	61.41312	-771.25452	-70.02559	-3.45151
664	5.525	983.72638	-85.09914	1522.54468	-129.16853	25.19584	1292.54639	-855.47784	95.34339	1328.98743	-75.30841	159.38377	-16.08580	758.82281	-223.12593	15.47612	-1253.40942	256.87579	59.26646	-784.32947	-69.14278	-3.34903
665	5.533	979.94696	-85.68435	1526.04224	-127.84783	22.91976	1292.78784	-854.82281	94.89237	1331.07202	-88.35379	160.70827	-15.77516	752.11951	-221.33678	10.13329	-1229.04785	251.89944	56.17538	-797.41901	-68.20023	-3.25134
666	5.542	976.45886	-86.27676	1529.22729	-126.35107	20.51493	1293.05603	-854.12598	94.44574	1333.08411	-101.45610	161.74777	-15.56378	744.40082	-219.68939	6.65401	-1201.89856	247.20116	52.58191	-810.51892	-67.21968	-3.19003
667	5.550	973.32178	-86.87485	1532.08167	-124.71347	18.01618	1293.33386	-853.36798	94.02383	1334.99731	-114.53822	162.52232	-15.48787	735.12659	-218.43796	4.99652	-1172.37891	242.84419	49.03669	-823.63885	-66.26138	-3.15601
668	5.558	970.58875	-87.48094	1534.59668	-122.97746	15.46475	1293.61682	-852.54004	93.61941	1336.78210	-127.56064	163.26050	-15.52399	723.94006	-217.56323	4.50058	-1140.91077	238.77176	45.97149	-836.78900	-65.35030	-3.09722
669	5.567	968.29675	-88.10394	1536.75769	-121.20230	12.89637	1293.90881	-851.64063	93.19223	1338.40234	-140.55855	164.07454	-15.63696	711.21576	-216.89861	4.44447	-1107.85242	234.85031	43.60919	-849.95636	-64.46133	-2.98876
670	5.575	966.46948	-88.74800	1538.53943	-119.46253	10.34202	1294.21643	-850.67297	92.69791	1339.82629	-153.48607	164.99591	-15.67752	697.86981	-216.27097	4.40241	-1073.43286	231.06044	41.98348	-863.10944	-63.55332	-2.87491
671	5.583	965.12769	-89.41341	1539.91382	-117.83343	7.84247	1294.54333	-849.65283	92.11795	1341.03784	-166.17908	166.03650	-15.35185	684.66223	-215.54730	4.23761	-1037.79248	227.49908	41.04295	-876.20898	-62.61330	-2.80577
672	5.592	964.29181	-90.11269	1540.85303	-116.38682	5.45554	1294.88684	-848.62225	91.46277	1342.03284	-178.48241	167.16795	-14.34141	671.78510	-214.69435	3.95334	-1001.08759	224.26465	40.78328	-889.22949	-61.67996	-2.77408
673	5.600	963.98468	-90.85143	1541.33398	-115.19982	3.24627	1295.23560	-847.65173	90.75700	1342.80676	-190.28113	168.34456	-12.45413	659.02899	-213.80687	3.61350	-963.59479	221.39978	41.30421	-902.18707	-60.80561	-2.74077
674	5.608	964.23206	-91.59799	1541.34680	-114.35454	1.27048	1295.57507	-846.83099	90.02765	1343.34937	-201.36674	169.50085	-9.65130	646.17969	-213.02739	3.30604	-925.79089	218.87151	42.70243	-915.11572	-60.01649	-2.68235
675	5.617	965.04797	-92.30742	1540.88965	-113.92214	-0.43391	1295.89465	-846.25806	89.30440	1343.64490	-211.36821	170.47931	-5.92974	633.23706	-212.38083	3.08478	-888.36157	216.60504	44.81825	-928.01990	-59.29624	-2.60778
676	5.625	966.42120	-92.96782	1539.95374	-113.94641	-1.84673	1296.18848	-846.02820	88.62601	1343.67200	-219.82207	171.16423	-1.07905	620.39526	-211.69400	2.91301	-852.10144	214.53934	47.10376	-940.89020	-58.55442	-2.55534
677	5.633	968.31067	-93.60827	1538.51892	-114.43862	-2.96817	1296.45251	-846.22034	88.04423	1343.40381	-226.25233	171.86235	5.58044	607.83081	-210.79085	2.69091	-817.63910	212.62059	48.86937	-953.75977	-57.63857	-2.57359
678	5.642	970.64734	-94.27195	1536.56787	-115.37963	-3.82176	1296.68311	-846.88452	87.62158	1342.81262	-230.23769	173.34509	15.07924	595.48608	-209.72076	2.37648	-785.10242	210.78288	49.70136	-966.68427	-56.44976	-2.67561
679	5.650	973.34808	-94.98367	1534.09644	-116.72312	-4.44622	1296.87561	-848.03638	87.41508	1341.87769	-231.28246	176.37381	28.21289	583.14368	-208.69891	2.06077	-754.08350	209.01979	49.61855	-979.65057	-55.08672	-2.80131
680	5.658	976.34149	-95.73528	1531.11304	-118.40359	-4.88221	1297.02222	-849.65851	87.44154	1340.58850	-228.39787	181.32097	44.93135	570.66821	-207.89267	1.86652	-723.96057	207.47502	48.89503	-992.57666	-53.81284	-2.87687
681	5.667	979.58472	-96.50201	1527.63989	-120.35033	-5.16767	1297.11108	-851.70569	87.66151	1338.94409	-220.21046	188.04407	63.91236	558.09344	-207.28864	1.79191	-694.21948	206.36652	47.82037	-1005.39337	-52.83966	-2.89965
682	5.675	983.06519	-97.26861	1523.71851	-122.50129	-5.33824	1297.13123	-854.11023	88.00964	1336.95325	-206.10558	195.65079	82.45375	545.53589	-206.72141	1.73537	-664.54309	205.81976	46.61639	-1018.04407	-52.22556	-2.89087
683	5.683	986.78711	-98.02913	1519.39917	-124.81452	-5.42380	1297.08179	-856.79034	88.42848	1334.63452	-187.13824	202.70049	97.33995	533.07745	-206.04222	1.63845	-634.76233	205.83292	45.47400	-1030.48364	-51.92345	-2.82495
684	5.692	990.75037	-98.77704	1514.72266	-127.27068	-5.44251	1296.97705	-859.66022	88.87699	1332.01709	-165.47646	208.24570	106.63565	520.70563	-205.25160	1.52426	-604.83624	206.33611	44.55238	-1042.76624	-51.77142	-2.68381
685	5.700	994.92975	-99.51430	1509.71460	-129.85968	-5.39897	1296.84119	-862.63300	89.33157	1329.13818	-143.07433	212.36777	110.66510	508.33740	-204.44040	1.42902	-574.89307	207.21255	43.92623	-1055.03870	-51.52765	-2.51605
686	5.708	999.27081	-100.25595	1504.40002	-132.56346	-5.28726	1296.70081	-865.61890	89.78006	1326.04138	-120.91309	215.47519	111.09358	495.89615	-203.66650	1.34878	-545.25470	208.32423	43.56839	-1067.40991	-51.03938	-2.39954
687	5.717	1003.70776	-101.01111	1498.82690	-135.35083	-5.09748	1296.58240	-868.52948	90.21070	1322.77515	-99.06650	217.66376	109.45666	483.36469	-202.93207	1.25882	-516.38513	209.58521	43.35613	-1079.90283	-50.32800	-2.37400
688	5.725	1008.17542	-101.76151	1493.07471	-138.18102	-4.82880	1296.51001	-871.28650	90.61163	1319.38867	-77.14713	218.93950	106.70442	470.76544	-202.21196	1.16236	-488.78705	210.97141	43.05123	-1092.49292	-49.51557	-2.41306
689	5.733	1012.59198	-102.46121	1487.25562	-141.00604	-4.49803	1296.50061	-873.83020	90.97957	1315.92578	-54.79367	219.58960	103.54704	458.11627	-201.49777	1.08648	-462.89844	212.43985	42.33740	-1105.13000	-48.71111	-2.45543
690	5.742	1016.84821	-103.05698	1481.50330	-143.77135	-4.12881	1296.55872	-876.12488	91.33295	1312.42371	-31.88200	219.90582	100.54913	445.43506	-200.81467	1.03542	-439.02899	213.89418	40.97183	-1117.76758	-47.93725	-2.46299
691	5.750	1020.83643	-103.50978	1475.94482	-146.41843	-3.73905	1296.67883	-878.16058	91.71129	1308.91711	-8.37196	219.62497	97.83664	432.76193	-200.14342	0.97979	-417.33496	215.20760	38.90299	-1130.39661	-47.15362	-2.44946
692	5.758	1024.49854	-103.80763	1470.66919	-148.88995	-3.34277	1296.85437	-879.94708	92.14255	1305.43237	15.78249	218.20761	95.15421	420.12927	-199.38840	0.89679	-397.86462	216.29053	36.27227	-1143.04456	-46.34358	-2.44315
693	5.767	1027.84534	-103.97073	1465.71960	-151.13373	-2.95501	1297.08240	-881.50293	92.61787	1301.97571	40.50109	215.65472	92.28714	407.52258	-198.47884	0.80036	-380.72327	217.26178	33.36346	-1155.74365	-45.54425	-2.43170
694	5.775	1030.93152	-104.03758	1461.11316	-153.10501	-2.59457	1297.36145	-882.84271	93.11206	1298.53577	65.60986	212.47249	89.16772	394.89877	-197.46072	0.72805	-366.22766	218.47731	30.47063	-1168.49463	-44.78548	-2.37849
695	5.783	1033.80786	-104.02502	1456.86133	-154.76904	-2.28313	1297.68970	-883.96832	93.61147	1295.09583	91.04550	209.05573	85.73573	382.22678	-196.46242	0.70277	-354.86475	220.24895	27.69169	-1181.27722	-44.04347	-2.26956
696	5.792	1036.48450	-103.90415	1452.98230	-156.10632	-2.03822	1298.06384	-884.86768	94.12595	1291.64600	116.91309	205.52933	81.97388	369.48819	-195.57309	0.70487	-347.10522	222.59195	24.81447	-1194.09692	-43.28052	-2.11794
697	5.800	1038.93518	-103.63600	1449.49854	-157.11900	-1.87010	1298.47839	-885.52051	94.69609	1288.19385	143.40936	201.86786	77.96094	356.66370	-194.78375	0.70027	-343.24445	225.23935	21.43196	-1206.96899	-42.49084	-1.95128
698	5.808	1041.13086	-103.21834	1446.42957	-157.82895	-1.78390	1298.92773	-885.90552	95.37399	1284.76770	170.65555	198.06671	73.86119	343.75485	-194.02974	0.68755	-343.29681	227.79904	17.27703	-1219.88477	-41.68120	-1.80200
699	5.817	1043.05615	-102.68232	1443.80396	-158.26762	-1.77818	1299.40198	-886.00806	96.18451	1281.41077	198.49869	194.36296	69.93425	330.79163	-193.24667	0.68499	-346.83954	229.85074	12.58798	-1232.85010	-40.84431	-1.68587
700	5.825	1044.70544	-102.06625	1441.66248	-158.46837	-1.84192	1299.88123	-885.82739	97.11702	1278.17639	226.59793	191.04279	66.37712	317.80804	-192.40991	0.67935	-353.01215	231.04453	8.18629	-1245.89453	-39.97698	-1.58153
701	5.833	1046.07251	-101.40294	1440.04309	-158.46046	-1.95675	1300.33545	-885.37756	98.14375	1275.13452	254.72768	188.08356	63.15144	304.84900	-191.53429	0.61320	-361.05560	231.37654	4.99998	-1258.99695	-39.10918	-1.44659
702	5.842	1047.14075	-100.71262	1438.96777	-158.26645	-2.10273	1300.72974	-884.68127	99.23048	1272.37585	282.84628	185.29807	60.11303	291.95850	-190.62157	0.43874	-370.84045	231.31526	3.33028	-1272.09070	-38.28120	-1.27295
703	5.850	1047.88831	-100.00372	1438.44592	-157.90706	-2.26000	1301.03638	-883.76465	100.33200	1270.00720	310.97827	182.55756	57.16637	279.13617	-189.64349	0.18883	-382.41553	231.42584	2.71509	-1285.13696	-37.49388	-1.11129
704	5.858	1048.29932	-99.27878	1438.48218	-157.40707	-2.40572	1301.24158	-882.65802	101.38405	1268.13843	339.22202	179.64209	54.19202	266.35184	-188.62756	-0.00418	-395.24390	231.91713	2.51294	-1298.11975	-36.73011	-1.00159
705	5.867	1048.36719	-98.53014	1439.08228	-156.79321	-2.51408	1301.34009	-881.40137	102.30361	1266.86743	367.77496	176.18951	51.01434	253.57776	-187.69267	0.00693	-408.43872	232.69334	2.37946	-1310.97522	-35.99506	-0.88014
706	5.875	1048.08838	-97.74049	1440.25208	-156.08710	-2.56150	1301.32678	-880.05420	102.99724	1266.26526	396.74408	172.08124	47.59647	240.79636	-186.88614	0.22059	-421.48584	233.67798	2.24954	-1323.55652	-35.30638	-0.56863
707	5.883	1047.46033	-96.89342	1441.99084	-155.30205	-2.53457	1301.19678	-878.70294	103.37417	1266.36182	425.92380	167.80444	44.19678	228.01993	-186.08475	0.45310	-434.33704	234.86029	2.14138	-1335.68372	-34.69701	0.17636
708	5.892	1046.48499	-95.97815	1444.28577	-154.44617	-2.43798	1300.95142	-877.44788	103.35728	1267.14014	454.90298	164.10362	41.19788	215.29248	-185.17392	0.54642	-447.04602	236.13065	2.03728	-1347.22852	-34.19530	1.59688
709	5.900	1045.17334	-94.99751	1447.11194	-153.52652	-2.29592	1300.60071	-876.37097	102.88973	1268.53943	483.33414	161.29004	38.80135	202.65289	-184.20045	0.52491	-459.57434	237.29066	1.88386	-1358.14795	-33.76129	3.83536
710	5.908	1043.54126	-93.96946	1450.43628	-152.55084	-2.14409	1300.16174	-875.50848	101.95914	1270.46375	510.96945	159.20296	36.94911	190.10663	-183.25320	0.48802	-471.87109	238.26260	1.65810	-1368.47192	-33.28428	6.85829
711	5.917	1041.59863	-92.90189	1454.22388	-151.52994	-2.01578	1299.65295	-874.84436	100.62933	1272.78784	537.57166	157.61507	35.43483	177.63593	-182.30853	0.46338	-483.99280	239.17581	1.39306	-1378.28760	-32.62650	10.48897
712	5.925	1039.34583	-91.77756	1458.43994	-150.48241	-1.93100	1299.08643	-874.32202	99.02467	1275.35986	562.92731	156.30275	33.96096	165.22327	-181.30086	0.42445	-496.06122	240.20212	1.14433	-1387.70508	-31.63844	14.53133
713	5.933	1036.77600	-90.57456	1463.04541	-149.43834	-1.89761	1298.46545	-873.87024	97.27184	1278.03235	586.87494	154.95549	32.16570	152.85660	-180.23080	0.36845	-508.13696	241.39447	0.94642	-1396.80420	-30.16502	18.87745
714	5.942	1033.88367	-89.28685	1467.99023	-148.43872	-1.91516	1297.78735	-873.42706	95.46757	1280.71167	609.29932	153.35931	29.74814	140.52460	-179.09993	0.31369	-520.21570	242.69093	0.79189	-1405.55188	-28.12297	23.53131
715	5.950	1030.67749	-87.92928	1473.20813	-147.53151	-1.96851	1297.04956	-872.94885	93.69043	1283.37305	630.23260	151.58636	26.60372	128.22806	-177.87120	0.25999	-532.28723	243.98526	0.65560	-1413.70166	-25.64343	28.57813
716	5.958	1027.18518	-86.53310	1478.61755	-146.76379	-2.02376	1296.25598	-872.40930	92.01519	1286.03162	649.96204	149.84624	22.90302	115.97687	-176.56717	0.20979	-544.35339	245.21353	0.53381	-1420.84106	-23.01856	34.11707
717	5.967	1023.44727	-85.11986	1484.14465	-146.16902	-2.03609	1295.42029	-871.79901	90.50571	1288.70764	668.85272	148.20544	19.11873	103.75238	-175.29651	0.19503	-556.44983	246.42099	0.44904	-1426.57153	-20.43172	40.16727
718	5.975	1019.50385	-83.68329	1489.74219	-145.75356	-1.95874	1294.56433	-871.12250	89.20861	1291.41370	687.02301	146.53600	15.79185	91.50745	-174.13950	0.22768	-568.63855	247.70050	0.42639	-1430.50281	-17.85649	46.57852
719	5.983	1015.38953	-82.21308	1495.38123	-145.48930	-1.74841	1293.71655	-870.39392	88.16451	1294.16675	704.26044	144.70155	13.07193	79.21716	-173.07654	0.26395	-580.93567	249.03163	0.46183	-1432.11487	-15.15471	52.94387
720	5.992	1011.13568	-80.70812	1501.03271	-145.31590	-1.37022	1292.91284	-869.63098	87.41158	1296.99451	720.15594	142.70895	10.76153	66.88757	-172.04291	0.25516	-593.28076	250.23193	0.51109	-1430.90747	-12.13432	58.56327
721	6.000	1006.77325	-79.15908	1506.65955	-145.15225	-0.79947	1292.18823	-868.84760	86.96481	1299.92151	734.14008	140.67172	8.88149	54.52087	-171.00624	0.20032	-605.62238	251.14177	0.52667	-1426.80933	-8.57880	62.58990
722	6.008	1002.33606	-77.55936	1512.21777	-144.91243	-0.01756	1291.56775	-868.04895	86.80133	1302.94971	745.48907	138.69519	7.65568	42.11273	-169.98242	0.13596	-617.99109	251.80771	0.50015	-1420.31616	-4.32684	64.44118
723	6.017	997.86328	-75.93318	1517.67188	-144.52127	0.99261	1291.07214	-867.23010	86.87330	1306.04736	753.50946	136.78574	6.85439	29.66241	-168.99631	0.09442	-630.44543	252.41794	0.46504	-1412.14355	0.61272	64.28165
724	6.025	993.40338	-74.32849	1522.99878	-143.92627	2.24473	1290.72290	-866.37689	87.12679	1309.15369	757.67780	134.75130	5.51852	17.15558	-168.04868	0.07978	-643.00391	253.13065	0.47360	-1402.76538	5.94450	63.11313
725	6.033	989.01599	-72.79189	1528.15479	-143.10182	3.74322	1290.53674	-865.47437	87.51044	1312.20874	757.73541	132.40681	2.65693	4.56439	-167.12842	0.08181	-655.65320	253.98647	0.55029	-1392.22168	11.07715	62.20625
726	6.042	984.76288	-71.35697	1533.05823	-142.04727	5.47954	1290.51367	-864.51617	87.97923	1315.17761	753.97223	130.06683	-1.55240	-8.12115	-166.23953	0.10780	-668.36670	254.91185	0.65521	-1380.20190	15.36936	62.19259
727	6.050	980.69519	-70.03530	1537.63086	-140.78117	7.42906	1290.63477	-863.50745	88.49590	1318.05432	747.34467	128.36896	-5.69911	-20.88727	-165.38931	0.17305	-681.11780	255.79926	0.72314	-1366.24756	18.47210	62.61723
728	6.058	976.85278	-68.80621	1541.83447	-139.33093	9.54929	1290.86914	-862.46143	89.03539	1320.84717	739.00421	127.58572	-8.58974	-33.70477	-164.55649	0.26033	-693.90259	256.60480	0.73743	-1349.97888	20.41127	62.44246
729	6.067	973.27545	-67.63994	1545.66248	-137.72023	11.78642	1291.18958	-861.39600	89.59016	1323.55847	729.65643	127.55793	-10.18379	-46.53235	-163.70825	0.33969	-706.73236	257.35776	0.74265	-1331.24390	21.37587	60.97446
730	6.075	970.01062	-66.54056	1549.12036	-135.96210	14.09262	1291.58179	-860.33075	90.16291	1326.17468	719.41290	128.01474	-11.06968	-59.33649	-162.84288	0.41471	-719.61194	258.10886	0.79307	-1310.11560	21.47789	58.31224
731	6.083	967.11145	-65.53703	1552.21448	-134.06433	16.44606	1292.04395	-859.28174	90.75524	1328.67078	708.10815	128.67307	-11.71697	-72.11035	-161.97728	0.49743	-732.55194	258.90826	0.90445	-1286.77808	20.71973	55.09437
732	6.092	964.62592	-64.64231	1554.94714	-132.04506	18.85197	1292.57422	-858.26147	91.36423	1331.01794	695.72095	129.34816	-12.30781	-84.86163	-161.10614	0.56942	-745.57452	259.80200	1.05580	-1261.42188	19.13477	51.99730
733	6.100	962.58917	-63.85098	1557.30664	-129.94513	21.31511	1293.16101	-857.28558	91.98116	1333.18433	682.60742	130.06918	-12.86932	-97.57324	-160.23686	0.62345	-758.67822	260.81647	1.21675	-1234.22534	16.87540	49.44014
734	6.108	961.02722	-63.15010	1559.26221	-127.82876	23.81330	1293.78259	-856.37085	92.59389	1335.13635	669.27856	130.88263	-13.40977	-110.18713	-159.45271	0.71824	-771.80688	261.90381	1.34888	-1205.38477	14.15959	47.57579
735	6.117	959.96429	-62.51888	1560.77368	-125.77423	26.30230	1294.41150	-855.52423	93.18777	1336.84595	656.01263	131.68657	-13.92241	-122.61237	-158.83551	0.94280	-784.85913	262.91382	1.40944	-1175.11316	11.17026	46.41573
736	6.125	959.41620	-61.94366	1561.81140	-123.86179	28.73834	1295.02344	-854.74207	93.74020	1338.29663	642.88550	132.53665	-14.27135	-134.74896	-158.33470	1.35323	-797.77020	263.75168	1.40130	-1143.63501	8.00819	45.92809
737	6.133	959.38403	-61.43611	1562.36414	-122.16444	31.09177	1295.60706	-854.02399	94.22473	1339.48389	629.99243	133.78860	-14.28666	-146.52545	-157.83151	1.97895	-810.57263	264.50992	1.38137	-1111.19409	4.70056	46.05260
738	6.142	959.85791	-61.03017	1562.43091	-120.74260	33.34848	1296.16382	-853.39050	94.63161	1340.41321	617.39087	135.51746	-14.07470	-157.89862	-157.30734	2.86186	-823.33124	265.32208	1.38219	-1078.01404	1.24326	46.68826
739	6.150	960.81439	-60.76144	1562.00891	-119.64669	35.50135	1296.70300	-852.89380	94.98343	1341.09814	605.00684	137.20055	-13.94967	-168.84045	-156.85289	4.06056	-836.07129	266.22076	1.38893	-1044.25562	-2.31394	47.72139
740	6.158	962.21637	-60.63884	1561.08813	-118.92426	37.53534	1297.24133	-852.60852	95.31924	1341.55212	592.66809	138.40562	-14.01440	-179.35187	-156.53995	5.63378	-848.78516	267.18524	1.40384	-1010.10077	-5.81094	49.06664
741	6.167	964.01874	-60.61921	1559.65955	-118.61500	39.42379	1297.80298	-852.60797	95.66125	1341.77734	580.13995	139.32095	-14.14797	-189.40411	-156.32146	7.64798	-861.46838	268.19684	1.45423	-975.91345	-9.02455	50.62989
742	6.175	966.17200	-60.61237	1557.73047	-118.73656	41.13997	1298.41260	-852.94653	96.00252	1341.76550	567.33862	140.28922	-14.32776	-198.81824	-156.05368	10.20208	-874.13470	269.23651	1.54395	-942.27002	-11.77003	52.21599
743	6.183	968.63293	-60.53870	1555.32520	-119.28045	42.66734	1299.08606	-853.65698	96.31711	1341.50732	554.47522	141.31335	-14.64069	-207.26355	-155.61287	13.42542	-886.78491	270.28357	1.64188	-909.76239	-13.99355	53.52671
744	6.192	971.37732	-60.39316	1552.46191	-120.21860	44.00000	1299.82227	-854.75311	96.57638	1341.00024	541.73773	142.25247	-15.05127	-214.35931	-154.95615	17.43806	-899.40961	271.32892	1.70714	-878.62701	-15.82359	54.30961
745	6.200	974.39301	-60.23893	1549.13831	-121.50967	45.14233	1300.60352	-856.23090	96.76917	1340.24780	529.06030	143.13826	-15.36494	-219.74939	-154.10187	22.31730	-912.02545	272.39209	1.72539	-848.50085	-17.52014	54.52438
746	6.208	977.66675	-60.13791	1545.34155	-123.10380	46.11069	1301.39844	-858.06799	96.91027	1339.25830	516.33942	144.08542	-15.46731	-223.10938	-153.13255	28.11185	-924.65112	273.49240	1.72520	-818.65216	-19.34230	54.34033
747	6.217	981.18433	-60.10440	1541.06201	-124.95168	46.92692	1302.16895	-860.22577	97.02381	1338.04810	503.60983	145.10341	-15.47021	-224.03082	-152.18359	34.79829	-937.27844	274.60043	1.75374	-788.51550	-21.46776	53.98482
748	6.225	984.93781	-60.12316	1536.30054	-127.01228	47.60592	1302.88049	-862.65320	97.12124	1336.64185	490.96109	146.16754	-15.51096	-221.84399	-151.33505	42.00952	-949.91138	275.70718	1.84325	-757.97925	-23.98671	53.61829
749	6.233	988.93231	-60.18012	1531.08093	-129.24866	48.15197	1303.51965	-865.28815	97.19586	1335.06897	478.41699	147.27837	-15.58556	-215.70160	-150.52780	48.77501	-962.57886	276.81393	1.95301	-727.23401	-26.90817	53.30324
750	6.242	993.16815	-60.26818	1525.46155	-131.62137	48.56639	1304.09973	-868.05737	97.23180	1333.35828	465.94275	148.38716	-15.65582	-205.03961	-149.71222	53.85701	-975.28400	277.76868	1.94639	-696.51068	-30.19019	53.03233
751	6.250	997.59229	-60.38359	1519.53027	-134.09233	48.85491	1304.64746	-870.88031	97.21775	1331.53442	453.50873	149.46758	-15.71830	-189.98212	-149.12119	56.64616	-988.00281	278.47955	1.76742	-666.02209	-33.75756	52.75473
752	6.258	1002.07715	-60.52225	1513.38232	-136.63062	49.02843	1305.18359	-873.67804	97.15786	1329.61646	441.04028	150.60773	-15.74950	-171.26508	-149.29320	57.67988	-1000.73334	279.23941	1.59416	-636.04626	-37.46284	52.36716
753	6.267	1006.47565	-60.68420	1507.09875	-139.20966	49.10386	1305.71472	-876.38220	97.07286	1327.62073	428.36731	151.94539	-15.68257	-149.81525	-150.72308	58.12916	-1013.47565	280.36072	1.62747	-606.94928	-41.09106	51.71981
754	6.275	1010.69348	-60.88146	1500.73950	-141.80374	49.10359	1306.23682	-878.94019	96.98927	1325.56482	415.36884	153.58395	-15.44828	-126.42999	-153.44562	58.82561	-1026.18628	281.69580	1.81693	-579.12640	-44.44601	50.64973
755	6.283	1014.70160	-61.12279	1494.35327	-144.38696	49.05042	1306.74365	-881.31866	96.92440	1323.46924	402.16324	155.35370	-15.13611	-101.71112	-156.93901	59.80869	-1038.83594	282.90338	1.95590	-552.93488	-47.40477	49.01576
756	6.292	1018.50140	-61.40159	1487.98767	-146.92796	48.96717	1307.23132	-883.50262	96.88515	1321.35181	389.05765	156.63762	-15.09989	-76.09631	-160.40540	60.55258	-1051.48120	283.90784	1.94272	-528.62817	-49.90690	46.75045
757	6.300	1022.09198	-61.71830	1481.69458	-149.38867	48.87688	1307.69849	-885.48889	96.88071	1319.21838	376.24014	157.02048	-15.59387	-49.88757	-163.18987	60.42430	-1064.20557	284.83545	1.84167	-506.33493	-51.96064	43.90022
758	6.308	1025.45837	-62.09193	1475.52844	-151.73039	48.79402	1308.14807	-887.27875	96.92461	1317.05811	363.61203	156.98622	-16.32931	-23.27338	-165.05249	59.05516	-1077.03198	285.76404	1.77979	-486.14575	-53.68256	40.58971
759	6.317	1028.57227	-62.53483	1469.54456	-153.91556	48.72235	1308.58630	-888.87555	97.01941	1314.85718	351.00516	157.34581	-16.78774	3.62714	-166.11465	56.50865	-1089.91602	286.70319	1.83837	-468.24005	-55.25686	36.90876
760	6.325	1031.39954	-63.02412	1463.80151	-155.90544	48.66823	1309.01917	-890.28668	97.14661	1312.61450	338.35739	158.34930	-16.82325	30.70404	-166.62726	53.21582	-1102.78857	287.66135	1.99613	-452.94638	-56.78685	32.82105
761	6.333	1033.91370	-63.50724	1458.35852	-157.65976	48.64738	1309.44702	-891.52393	97.27267	1310.34314	325.64828	159.75259	-16.61137	57.84235	-166.84579	49.75978	-1115.62549	288.64014	2.16138	-440.70239	-58.24036	28.20353
762	6.342	1036.11536	-63.95918	1453.26123	-159.14081	48.67397	1309.85913	-892.59930	97.35938	1308.06116	312.86115	161.27905	-16.30937	84.97534	-167.03218	46.65929	-1128.47327	289.62469	2.26203	-431.94519	-59.55768	22.97727
763	6.350	1038.04211	-64.43771	1448.53149	-160.32373	48.74960	1310.23364	-893.51868	97.36870	1305.78540	299.98773	162.67368	-16.05334	112.14557	-167.45726	44.24072	-1141.36694	290.62756	2.31067	-427.00616	-60.71914	17.24227
764	6.358	1039.74670	-65.04234	1444.18481	-161.20044	48.86018	1310.54736	-894.27789	97.26518	1303.52661	287.03934	163.65590	-15.99926	139.49948	-168.32196	42.57607	-1154.27185	291.67114	2.37318	-426.02679	-61.67806	11.42466
765	6.367	1041.26355	-65.80655	1440.25537	-161.77179	48.97707	1310.78381	-894.86322	97.02505	1301.29297	274.03561	164.15013	-16.19549	167.23154	-169.62564	41.49061	-1167.15430	292.68790	2.46681	-428.82965	-62.28909	6.27849
766	6.375	1042.59668	-66.67078	1436.79272	-162.04521	49.06701	1310.93298	-895.25604	96.64764	1299.10242	260.94794	164.34453	-16.55199	195.51691	-171.16351	40.68010	-1180.03918	293.59103	2.54954	-434.84326	-62.37730	2.50657
767	6.383	1043.72864	-67.55351	1433.83740	-162.03918	49.10829	1310.98645	-895.43909	96.15443	1296.99426	247.80643	164.59401	-16.86168	224.41382	-172.69498	39.87759	-1192.94751	294.46085	2.61748	-443.35504	-61.87312	0.32762
768	6.392	1044.63074	-68.40536	1431.41797	-161.78333	49.10022	1310.93481	-895.40088	95.57899	1295.02917	234.80969	165.41830	-16.82716	253.78595	-174.09991	38.97533	-1205.84717	295.46500	2.71678	-453.89362	-60.86355	-0.51998
769	6.400	1045.26892	-69.22162	1429.55444	-161.31648	49.05967	1310.76672	-895.13770	94.96154	1293.27832	222.07950	167.06070	-16.35766	283.36081	-175.40311	38.04480	-1218.71387	296.62891	2.85086	-466.10150	-59.58533	-0.55763
770	6.408	1045.60791	-70.03204	1428.25330	-160.68488	49.00868	1310.47009	-894.65295	94.34900	1291.81262	209.44125	169.05710	-15.80128	312.90353	-176.68521	37.25062	-1231.57300	297.83093	2.97146	-479.32526	-58.33428	-0.41236
771	6.417	1045.61829	-70.86300	1427.50903	-159.93358	48.96272	1310.03259	-893.95496	93.79683	1290.69312	196.64810	170.72697	-15.58399	342.30960	-177.99858	36.73602	-1244.40735	298.98633	3.07468	-492.73804	-57.27935	-0.56193
772	6.425	1045.28589	-71.70686	1427.30835	-159.09546	48.92816	1309.44751	-893.05884	93.36864	1289.96228	183.65648	171.80936	-15.77156	371.55347	-179.35756	36.54142	-1257.06104	300.17047	3.23912	-505.81445	-56.39753	-1.08777
773	6.433	1044.61523	-72.52528	1427.63635	-158.19151	48.90805	1308.71826	-891.99420	93.13233	1289.64124	170.59453	172.49110	-16.13256	400.64758	-180.74191	36.57943	-1269.28125	301.54407	3.60096	-518.48651	-55.60279	-1.76040
774	6.442	1043.62012	-73.27708	1428.48132	-157.23856	48.90767	1307.85718	-890.80969	93.15866	1289.73926	157.59837	173.14807	-16.40198	429.63608	-182.14029	36.71165	-1280.85168	303.16711	4.35213	-530.95020	-54.86622	-2.34648
775	6.450	1042.31323	-73.95824	1429.83252	-156.24976	48.93136	1306.88745	-889.57104	93.51801	1290.26465	144.71193	173.96304	-16.46793	458.53162	-183.64612	36.91314	-1291.69995	304.90979	5.68348	-543.41632	-54.21053	-2.77301
776	6.458	1040.70300	-74.61682	1431.67285	-155.22919	48.97670	1305.84155	-888.34985	94.26405	1291.21472	131.91039	174.75427	-16.41871	487.24146	-185.41373	37.32899	-1301.91687	306.54639	7.66421	-555.97363	-53.64995	-3.06916
777	6.467	1038.79590	-75.30125	1433.98010	-154.17096	49.04241	1304.74915	-887.20306	95.40942	1292.55151	119.14995	175.29648	-16.40460	515.54846	-187.50186	38.09190	-1311.66260	307.92841	10.23340	-568.59338	-53.16392	-3.27962
778	6.475	1036.59460	-75.99859	1436.73853	-153.06766	49.14435	1303.62756	-886.15405	96.90748	1294.19714	106.35501	175.61777	-16.50250	543.13922	-189.89682	39.13580	-1320.98047	309.03827	13.32919	-581.20972	-52.72236	-3.43222
779	6.483	1034.10205	-76.65939	1439.92749	-151.92764	49.31002	1302.48181	-885.18768	98.65594	1296.04956	93.48775	175.94896	-16.66921	569.68091	-192.59453	40.20695	-1329.69458	309.87180	16.95724	-593.79248	-52.30895	-3.53510
780	6.492	1031.32312	-77.25809	1443.49207	-150.78737	49.54903	1301.31006	-884.25873	100.53488	1298.01636	80.66853	176.50778	-16.76532	594.90717	-195.47852	40.95212	-1337.53467	310.37302	21.11741	-606.35358	-51.89624	-3.61147
781	6.500	1028.25916	-77.78815	1447.35840	-149.70392	49.83511	1300.11108	-883.30829	102.44322	1300.04297	68.06947	177.29987	-16.71249	618.70667	-198.27426	41.03951	-1344.29028	310.54742	25.73615	-618.91064	-51.43130	-3.70959
782	6.508	1024.91772	-78.24126	1451.47266	-148.73645	50.11665	1298.89185	-882.29187	104.28197	1302.10315	55.64362	178.09645	-16.62821	641.21912	-200.76826	40.32855	-1349.80725	310.55188	30.66680	-631.47437	-50.87896	-3.84772
783	6.517	1021.33075	-78.63474	1455.78784	-147.92889	50.33894	1297.66956	-881.20532	105.92931	1304.17957	43.13706	178.69022	-16.68619	662.75769	-202.95557	38.92615	-1353.95300	310.61719	35.72815	-644.06006	-50.24699	-3.98761
784	6.525	1017.54169	-79.02280	1460.23511	-147.29832	50.46119	1296.46497	-880.08319	107.26886	1306.25940	30.39997	179.17087	-16.86790	683.47357	-204.99860	37.15504	-1356.59802	310.91241	40.81462	-656.68848	-49.55418	-4.07933
785	6.533	1013.58044	-79.44476	1464.74658	-146.83473	50.46097	1295.29651	-878.97064	108.22553	1308.33203	17.49997	179.78220	-17.01346	703.09241	-207.17542	35.54516	-1357.59631	311.41437	45.96917	-669.37366	-48.80666	-4.10631
786	6.542	1009.46381	-79.87473	1469.28369	-146.50885	50.32501	1294.17871	-877.89990	108.77293	1310.38721	4.55632	180.59119	-17.05537	721.07312	-209.73016	34.63885	-1356.85071	311.75119	51.23086	-682.11499	-47.99841	-4.09103
787	6.550	1005.21991	-80.25787	1473.82190	-146.27721	50.03477	1293.12732	-876.88068	108.94051	1312.42749	-8.39209	181.45242	-17.03563	736.98254	-212.65071	34.69403	-1354.38733	311.22693	56.38471	-694.90778	-47.11539	-4.07277
788	6.558	1000.90637	-80.59383	1478.32300	-146.08295	49.55599	1292.16272	-875.90277	108.81300	1314.47876	-21.36985	182.21443	-17.00035	750.52356	-215.71988	35.64191	-1350.25256	309.24789	60.91425	-707.75366	-46.17415	-4.06539
789	6.567	996.59454	-80.94228	1482.73621	-145.85826	48.84044	1291.30627	-874.94574	108.49907	1316.58154	-34.36151	182.89822	-16.97411	761.27875	-218.71921	37.11218	-1344.29602	305.79791	64.21805	-720.65747	-45.24785	-4.03797
790	6.575	992.33655	-81.36029	1487.01099	-145.52902	47.84213	1290.57654	-873.98572	108.08960	1318.76294	-47.26913	183.67285	-16.94186	768.70984	-221.45856	38.30945	-1336.14551	301.40836	65.98067	-733.63196	-44.39526	-3.96041
791	6.583	988.15948	-81.87819	1491.10095	-145.02414	46.53541	1289.98486	-872.99719	107.63662	1321.02002	-60.04010	184.65067	-16.87257	772.43384	-223.78406	38.05727	-1325.41223	296.68707	66.39265	-746.68555	-43.58367	-3.85414
792	6.592	984.08240	-82.51089	1494.96558	-144.28925	44.91995	1289.53271	-871.95636	107.15753	1323.32373	-72.80699	185.72574	-16.81072	772.44348	-225.66785	35.32510	-1311.82788	291.98657	65.89951	-759.79358	-42.73066	-3.76973
793	6.600	980.13025	-83.25278	1498.57007	-143.29594	43.01391	1289.21057	-870.84900	106.65131	1325.63538	-85.78860	186.65936	-16.84369	769.08844	-227.25961	30.01513	-1295.22961	287.46280	64.74832	-772.91980	-41.79741	-3.72519
794	6.608	976.34070	-84.06775	1501.88196	-142.04298	40.84611	1288.99719	-869.67365	106.11756	1327.92334	-99.03822	187.34993	-16.95117	763.03723	-228.72078	23.19872	-1275.53113	283.23828	62.87500	-786.05096	-40.80745	-3.69013
795	6.617	972.76379	-84.89576	1504.86951	-140.54956	38.45313	1288.86328	-868.43219	105.56916	1330.16846	-112.39828	187.96675	-17.01237	755.34607	-229.88960	16.46012	-1252.76733	279.42661	60.19162	-799.19055	-39.81080	-3.62756
796	6.625	969.45782	-85.67586	1507.51233	-138.84305	35.87986	1288.78296	-867.12177	105.02495	1332.35474	-125.70697	188.75867	-16.97586	746.97510	-230.41023	11.13890	-1227.17822	276.00482	56.84594	-812.35425	-38.85397	-3.53454
797	6.633	966.49066	-86.38029	1509.80798	-136.95203	33.17828	1288.74792	-865.73688	104.49114	1334.45972	-138.92203	189.76035	-16.90471	737.96130	-230.23308	7.92423	-1199.21216	272.73669	53.20070	-825.56482	-37.94196	-3.44216
798	6.642	963.93475	-87.03183	1511.76172	-134.91005	30.40476	1288.76282	-864.27753	103.94955	1336.45129	-152.05136	190.80081	-16.84702	727.59271	-229.66792	6.62098	-1169.37878	269.35037	49.71301	-838.82202	-37.02351	-3.38069
799	6.650	961.85217	-87.68495	1513.37341	-132.76028	27.61881	1288.83118	-862.74982	103.36168	1338.29163	-165.09418	191.77707	-16.74419	715.51233	-229.06363	6.38074	-1138.02795	265.82794	46.82129	-852.08087	-36.04572	-3.34211
800	6.658	960.28680	-88.38760	1514.63025	-130.55722	24.87790	1288.95117	-861.16345	102.68999	1339.94824	-178.03482	192.71347	-16.49135	702.38831	-228.46854	6.33099	-1105.29163	262.45694	44.80534	-865.29187	-35.02272	-3.28885
801	6.667	959.27283	-89.15258	1515.50610	-128.37183	22.22945	1289.11951	-859.53607	101.91833	1341.40112	-190.77641	193.65460	-15.99239	689.42322	-227.54225	5.94226	-1071.26758	259.53070	43.73808	-878.45050	-34.03685	-3.19980
802	6.675	958.84534	-89.95963	1515.97034	-126.29665	19.71455	1289.32971	-857.90393	101.05902	1342.63928	-203.15080	194.69080	-15.10044	677.23206	-226.07269	5.11214	-1036.18201	257.10675	43.61802	-891.56390	-33.15813	-3.08695
803	6.683	959.04193	-90.77731	1515.99561	-124.44133	17.37944	1289.56995	-856.32825	100.15247	1343.65674	-215.10576	195.88289	-13.64937	665.39490	-224.44801	4.15471	-1000.40356	255.08044	44.48734	-904.61035	-32.38185	-2.97352
804	6.692	959.89331	-91.57159	1515.55579	-122.91873	15.27146	1289.82532	-854.89606	99.25481	1344.44836	-226.67458	197.15704	-11.56170	653.20520	-223.22485	3.48608	-964.43976	253.30786	46.30895	-917.57751	-31.66823	-2.87855
805	6.700	961.40405	-92.29840	1514.62842	-121.82814	13.41923	1290.08899	-853.71063	98.42164	1344.99890	-237.65700	198.43056	-8.80408	640.50092	-222.49142	3.21347	-928.93463	251.63162	48.73402	-930.49371	-30.99350	-2.81320
806	6.708	963.53656	-92.90945	1513.20239	-121.23820	11.82414	1290.36670	-852.87531	97.70929	1345.27625	-247.60161	199.64894	-5.29209	627.60223	-221.93686	3.13385	-894.56207	249.90898	51.12479	-943.39441	-30.33043	-2.77061
807	6.717	966.22131	-93.38472	1511.27856	-121.17287	10.47254	1290.67102	-852.47815	97.17523	1345.23669	-256.09854	200.68376	-0.82435	614.83917	-221.24617	3.02490	-861.77625	248.08543	52.91375	-956.29443	-29.61194	-2.73888
808	6.725	969.38458	-93.76031	1508.86340	-121.60941	9.34993	1291.00586	-852.58289	96.86199	1344.84045	-262.83829	201.46651	5.06648	602.33270	-220.29715	2.80686	-830.58405	246.21255	53.91868	-969.20801	-28.72691	-2.73842
809	6.733	972.96356	-94.11377	1505.96570	-122.49123	8.44230	1291.35950	-853.22119	96.78941	1344.06909	-267.44681	202.26131	13.19537	590.03674	-219.17365	2.50921	-800.58215	244.39357	54.28929	-982.14612	-27.59662	-2.80016
810	6.742	976.90509	-94.51649	1502.59558	-123.74822	7.72898	1291.70898	-854.38489	96.95001	1342.92712	-269.33325	203.56993	24.38276	577.81549	-218.07942	2.20296	-771.22913	242.76114	54.25691	-995.06665	-26.32121	-2.89391
811	6.750	981.16333	-95.00504	1498.76611	-125.31248	7.17936	1292.03003	-856.02307	97.30263	1341.42517	-267.51935	205.66840	38.76238	565.52869	-217.17363	1.94887	-742.07507	241.44287	54.00662	-1007.89069	-25.15984	-2.95094
812	6.758	985.69690	-95.59264	1494.49731	-127.12613	6.76037	1292.30469	-858.05408	97.79090	1339.57080	-260.75375	208.45819	55.30972	553.13739	-216.44409	1.75451	-712.82452	240.50789	53.67633	-1020.57574	-24.29910	-2.95892
813	6.767	990.46552	-96.27994	1489.81714	-129.14417	6.44637	1292.52832	-860.39014	98.36576	1337.37207	-248.33131	211.71440	71.87266	540.68683	-215.75877	1.59968	-683.32556	239.99924	53.37174	-1033.11694	-23.75571	-2.94273
814	6.775	995.43225	-97.04889	1484.75537	-131.33464	6.22103	1292.71350	-862.95551	98.98723	1334.84351	-230.94774	215.13446	85.75555	528.22369	-215.01114	1.48830	-653.56561	239.97362	53.19038	-1045.52380	-23.44664	-2.88721
815	6.783	1000.56384	-97.87489	1479.33606	-133.67526	6.07387	1292.88904	-865.68744	99.63266	1332.01343	-210.38441	218.29312	94.94714	515.77032	-214.19769	1.42384	-623.67542	240.44279	53.21340	-1057.85815	-23.19164	-2.77817
816	6.792	1005.81934	-98.74013	1473.58289	-136.14633	5.99965	1293.09009	-868.52271	100.30149	1328.92200	-188.30989	220.83762	99.22981	503.30399	-213.38725	1.38488	-593.92139	241.33154	53.46920	-1070.22363	-22.77791	-2.65994
817	6.800	1011.13684	-99.62907	1467.54468	-138.72322	5.99871	1293.34192	-871.38336	100.99922	1325.61011	-165.63252	222.62363	99.97711	490.77469	-212.63634	1.37040	-564.65918	242.53348	53.91178	-1082.67151	-22.14669	-2.58688
818	6.808	1016.42633	-100.52918	1461.30945	-141.37296	6.07205	1293.65259	-874.18158	101.73245	1322.12341	-142.68614	223.63708	98.89081	478.18106	-211.94440	1.38945	-536.25427	243.96085	54.39066	-1095.18567	-21.40691	-2.57426
819	6.817	1021.57501	-101.42529	1454.99207	-144.05652	6.21250	1294.01721	-876.83771	102.50406	1318.51746	-119.43608	223.76234	97.00536	465.57327	-211.27698	1.40136	-509.03662	245.52130	54.64995	-1107.75000	-20.65720	-2.60540
820	6.825	1026.47778	-102.28929	1448.70715	-146.73291	6.40319	1294.42639	-879.28955	103.29071	1314.84180	-95.55708	222.62183	94.59715	452.96671	-210.59212	1.35422	-483.27338	247.08455	54.39664	-1120.36816	-19.90274	-2.63966
821	6.833	1031.07874	-103.09076	1442.54272	-149.35739	6.62409	1294.87317	-881.49683	104.05410	1311.13074	-70.77078	220.04404	91.73480	440.32321	-209.83554	1.24829	-459.12262	248.52264	53.42193	-1133.04700	-19.12492	-2.63262
822	6.842	1035.37671	-103.80281	1436.55969	-151.87697	6.85396	1295.35583	-883.44415	104.78288	1307.41321	-45.12154	216.50253	88.67252	427.62112	-208.97107	1.12841	-436.64282	249.78645	51.71892	-1145.78516	-18.33043	-2.58502
823	6.850	1039.39343	-104.39530	1430.81079	-154.23412	7.07376	1295.87427	-885.13525	105.48793	1303.71265	-18.78476	212.55751	85.62225	414.88556	-208.03578	1.05035	-415.88922	250.89868	49.47002	-1158.56213	-17.52962	-2.53841
824	6.858	1043.14844	-104.84357	1425.34290	-156.37634	7.27893	1296.42200	-886.58112	106.16312	1300.04028	8.13587	208.31911	82.51474	402.14484	-207.12019	1.03507	-396.96021	251.87515	46.90042	-1171.35156	-16.73765	-2.49966
825	6.867	1046.65845	-105.13624	1420.18848	-158.26135	7.47665	1296.98438	-887.79242	106.79407	1296.40295	35.50638	203.79213	79.19577	389.38220	-206.30078	1.05435	-379.95789	252.70433	44.14310	-1184.14075	-15.98101	-2.42541
826	6.875	1049.94080	-105.26924	1415.37085	-159.85971	7.66560	1297.54395	-888.77649	107.40038	1292.81433	63.08574	199.28789	75.68745	376.56509	-205.58350	1.06080	-365.01379	253.41267	41.18153	-1196.94653	-15.24640	-2.30022
827	6.883	1053.00952	-105.24393	1410.91907	-161.15578	7.83081	1298.08484	-889.53815	108.04059	1289.29285	90.69547	195.19554	72.17834	363.70670	-204.88078	1.02025	-352.37573	254.09239	37.85268	-1209.81323	-14.47385	-2.16436
828	6.892	1055.86353	-105.06888	1406.87256	-162.14360	7.95758	1298.59265	-890.07819	108.77463	1285.84949	118.43814	191.46118	68.81800	350.83871	-204.08719	0.94284	-342.39893	254.81058	33.90120	-1222.76672	-13.63988	-2.04767
829	6.900	1058.48462	-104.75922	1403.27502	-162.82355	8.04178	1299.05005	-890.38879	109.63371	1282.48132	146.58472	187.64847	65.66125	337.96045	-203.19000	0.86930	-335.45325	255.53038	29.09080	-1235.78271	-12.78189	-1.93147
830	6.908	1060.85132	-104.33154	1400.16711	-163.20680	8.08911	1299.43787	-890.45367	110.63388	1279.17737	175.22067	183.48853	62.76881	325.05490	-202.27025	0.82207	-331.84259	256.21167	23.39113	-1248.83472	-11.93275	-1.78791
831	6.917	1062.95007	-103.79708	1397.58447	-163.31970	8.11126	1299.74072	-890.25745	111.78865	1275.92468	204.19553	178.95328	60.12615	312.11838	-201.40704	0.79534	-331.67676	256.92282	17.18254	-1261.93640	-11.07781	-1.63650
832	6.925	1064.77576	-103.16495	1395.55762	-163.19739	8.12260	1299.94861	-889.79633	113.08086	1272.71399	233.40547	173.97238	57.55112	299.16370	-200.59808	0.76561	-334.69415	257.73212	11.33262	-1275.10217	-10.16564	-1.53957
833	6.933	1066.33044	-102.45038	1394.11633	-162.87436	8.13254	1300.05359	-889.08197	114.45167	1269.55750	262.93481	168.45313	54.85678	286.21649	-199.76884	0.69802	-340.33569	258.57761	6.89289	-1288.31458	-9.15401	-1.52039
834	6.942	1067.61987	-101.67401	1393.29065	-162.38136	8.13793	1300.04834	-888.13892	115.82830	1266.50427	292.86832	162.49374	52.01619	273.31665	-198.86441	0.57600	-348.21368	259.35132	4.36201	-1301.53345	-8.09458	-1.51557
835	6.950	1068.64404	-100.85353	1393.10095	-161.74588	8.12792	1299.92725	-887.00269	117.14175	1263.64319	323.02509	156.55380	49.18093	260.47968	-197.92926	0.43884	-358.29614	260.05820	3.32118	-1314.65857	-7.16985	-1.42740
836	6.958	1069.38208	-99.99013	1393.54932	-160.98999	8.09955	1299.68994	-885.71771	118.32956	1261.09802	352.97733	151.33011	46.60006	247.65802	-197.04890	0.36402	-370.30554	260.77820	2.98903	-1327.53882	-6.54105	-1.18784
837	6.967	1069.79077	-99.06421	1394.62390	-160.12714	8.06648	1299.34119	-884.33405	119.34178	1259.01697	382.39774	147.21222	44.38966	234.80371	-196.21655	0.38276	-383.32251	261.49097	2.83302	-1340.06421	-6.16202	-0.74366
838	6.975	1069.83533	-98.06242	1396.30798	-159.16269	8.05085	1298.88770	-882.90143	120.13437	1257.54163	411.48575	143.70554	42.26190	221.94443	-195.35825	0.44350	-396.37048	262.09619	2.61743	-1352.17822	-5.84258	0.02440
839	6.983	1069.51978	-97.00727	1398.57996	-158.09766	8.06441	1298.33875	-881.46515	120.64935	1256.77087	440.94974	139.64528	39.67669	209.15390	-194.46391	0.48233	-409.06433	262.61072	2.28494	-1363.83252	-5.42792	1.31005
840	6.992	1068.87915	-95.94624	1401.41382	-156.93149	8.09875	1297.70776	-880.06403	120.82054	1256.74622	471.16483	134.61183	36.55479	196.47253	-193.56609	0.47136	-421.51917	263.20157	1.89634	-1374.99829	-4.84035	3.25102
841	7.000	1067.94788	-94.91370	1404.77612	-155.66377	8.13612	1297.01208	-878.72614	120.61088	1257.46387	501.56693	129.64771	33.51795	183.87311	-192.65460	0.41152	-433.91968	264.02505	1.54016	-1385.69873	-4.06483	5.85310
842	7.008	1066.73792	-93.90334	1408.61768	-154.29823	8.15827	1296.27026	-877.45856	120.03983	1258.88452	531.25916	125.91576	31.11820	171.30585	-191.71552	0.34008	-446.31262	265.15546	1.27745	-1395.98987	-3.15184	9.08466
843	7.017	1065.24036	-92.87802	1412.87585	-152.84982	8.14056	1295.49292	-876.24451	119.17010	1260.92273	559.73737	123.58249	29.30787	158.77457	-190.76126	0.30478	-458.64917	266.58252	1.14011	-1405.90967	-2.08361	12.91833
844	7.025	1063.44116	-91.80972	1417.49060	-151.35164	8.06182	1294.67224	-875.05493	118.06641	1263.43250	586.83942	122.27483	27.79701	146.34601	-189.76704	0.30254	-470.84503	268.11130	1.08195	-1415.42773	-0.65576	17.25673
845	7.033	1061.33435	-90.70463	1422.40967	-149.85594	7.93272	1293.78674	-873.86487	116.77748	1266.23914	612.45599	121.66468	26.39584	134.07053	-188.67075	0.28152	-482.83685	269.45020	0.98326	-1424.33228	1.24720	22.02038
846	7.042	1058.92139	-89.58945	1427.58472	-148.42363	7.80042	1292.82336	-872.66040	115.36072	1269.20007	636.44818	121.48665	24.89880	121.91510	-187.46390	0.20755	-494.68274	270.56854	0.79011	-1432.20715	3.38237	27.27862
847	7.050	1056.20618	-88.48132	1432.96704	-147.11000	7.72334	1291.78735	-871.43933	113.89917	1272.23108	658.75494	121.45641	23.01156	109.79102	-186.21765	0.09731	-506.56128	271.74573	0.58065	-1438.66309	5.42891	33.08278
848	7.058	1053.20154	-87.37610	1438.50818	-145.95503	7.74699	1290.69934	-870.20789	112.48336	1275.29456	679.50165	121.32042	20.53035	97.63177	-185.00873	-0.01133	-518.60388	273.15451	0.44827	-1443.47388	7.30842	39.28041
849	7.067	1049.93738	-86.25906	1444.16174	-144.97177	7.89771	1289.59131	-868.97266	111.19063	1278.37720	698.95135	120.95604	17.48698	85.42896	-183.86050	-0.08936	-530.76550	274.60931	0.38743	-1446.42017	9.11191	45.60786
850	7.075	1046.45850	-85.12177	1449.88660	-144.13716	8.18758	1288.49963	-867.73175	110.08534	1281.47400	717.32428	120.45625	14.16561	73.21002	-182.74829	-0.13062	-542.92456	275.83957	0.34180	-1447.16016	10.99417	51.78514
851	7.083	1042.81482	-83.97285	1455.64758	-143.39963	8.62186	1287.45898	-866.47198	109.22179	1284.58557	734.59937	120.13019	11.06473	60.99615	-181.63071	-0.15396	-555.07227	276.85614	0.31182	-1445.35522	13.17313	57.41167
852	7.092	1039.05457	-82.82487	1461.41699	-142.69528	9.20950	1286.49939	-865.17590	108.63214	1287.72180	750.40277	120.27875	8.73974	48.78223	-180.49651	-0.17078	-567.30359	277.86716	0.33976	-1440.95386	15.86859	61.86073
853	7.100	1035.21753	-81.66939	1467.16931	-141.95688	9.97214	1285.64758	-863.83325	108.31757	1290.90405	764.03308	120.79601	7.44901	36.53339	-179.40680	-0.16943	-579.65308	278.89850	0.41334	-1434.35229	19.22952	64.46578
854	7.108	1031.33276	-80.47813	1472.86487	-141.11717	10.94337	1284.93176	-862.44775	108.25810	1294.15649	774.61261	121.10646	6.78945	24.18604	-178.44708	-0.15250	-592.05859	279.75076	0.46258	-1426.18787	23.29101	65.01468
855	7.117	1027.42175	-79.22438	1478.43616	-140.11353	12.15957	1284.38354	-861.03485	108.42126	1297.48816	781.35077	120.84393	5.77050	11.69757	-177.60522	-0.14312	-604.46814	280.34601	0.45680	-1416.90674	27.88463	64.09579
856	7.125	1023.50757	-77.90096	1483.79102	-138.89580	13.64468	1284.03223	-859.61310	108.76082	1300.88611	783.83508	120.42146	3.46155	-0.89227	-176.77234	-0.14300	-616.89929	280.86273	0.44678	-1406.49939	32.59088	62.78629
857	7.133	1019.62952	-76.54001	1488.83386	-137.43303	15.39405	1283.89807	-858.19281	109.22186	1304.32300	782.19604	120.45953	-0.27052	-13.50848	-175.89442	-0.12443	-629.40424	281.50812	0.49653	-1394.58105	36.85796	61.83741
858	7.142	1015.85175	-75.21072	1493.50183	-135.71414	17.37136	1283.98621	-856.77325	109.75040	1307.77002	777.11395	121.06168	-4.54848	-26.12750	-175.02554	-0.06534	-642.01196	282.31180	0.60327	-1380.65210	40.22050	61.15683
859	7.150	1012.24628	-73.96274	1497.78210	-133.74533	19.52322	1284.28284	-855.34558	110.30002	1311.20068	769.63226	122.00634	-8.13497	-38.75934	-174.21021	0.02967	-654.69940	283.13089	0.69673	-1364.33801	42.45728	60.08869
860	7.158	1008.87329	-72.80176	1501.68640	-131.54884	21.80037	1284.76050	-853.89648	110.83609	1314.58447	760.71082	123.04044	-10.40814	-51.39594	-173.39845	0.13357	-667.42371	283.85025	0.73069	-1345.53284	43.57104	58.11175
861	7.167	1005.78363	-71.76323	1505.21277	-129.15958	24.16922	1285.39026	-852.41620	111.33914	1317.89368	750.78345	123.93403	-11.55989	-64.02759	-172.51511	0.21294	-680.17090	284.53973	0.75450	-1324.39478	43.66910	55.25808
862	7.175	1003.03320	-70.93212	1508.34705	-126.61925	26.60712	1286.15076	-850.90784	111.80915	1321.11487	739.78857	124.68283	-12.06846	-76.65161	-171.57458	0.25972	-692.93884	285.32684	0.84506	-1301.19043	42.89738	52.00153
863	7.183	1000.68182	-70.32596	1511.08984	-123.97633	29.09065	1287.02661	-849.38953	112.26255	1324.23816	727.73376	125.48024	-12.31625	-89.25958	-170.66545	0.30057	-705.71216	286.22821	0.99969	-1276.13452	41.39606	48.89454
864	7.192	998.77429	-69.84466	1513.45264	-121.29291	31.59031	1288.00244	-847.88977	112.71925	1327.24023	715.04688	126.46407	-12.50005	-101.84924	-169.84898	0.37619	-718.48730	287.17484	1.15048	-1249.36670	39.25497	46.32866
865	7.200	997.32935	-69.38251	1515.42590	-118.64833	34.07440	1289.05835	-846.44189	113.19214	1330.08862	702.16998	127.71856	-12.61984	-114.38226	-169.11823	0.53278	-731.27905	288.10986	1.25893	-1221.03638	36.55338	44.51248
866	7.208	996.34790	-68.91600	1516.98328	-116.13126	36.51363	1290.17017	-845.07806	113.68327	1332.75452	689.15674	129.28505	-12.60694	-126.73920	-168.40985	0.81137	-744.09210	289.03662	1.34983	-1191.36096	33.41211	43.53180
867	7.217	995.82709	-68.47549	1518.11353	-113.82579	38.88202	1291.31445	-843.82642	114.18620	1335.21619	675.98340	130.95140	-12.54134	-138.78583	-167.66461	1.25695	-756.90948	289.99429	1.45732	-1160.61414	29.96210	43.39276
868	7.225	995.76422	-68.08755	1518.82275	-111.80097	41.16024	1292.47253	-842.71387	114.69626	1337.45728	662.88263	132.34647	-12.62266	-150.43811	-166.91403	1.95044	-769.70465	290.99893	1.56558	-1129.09521	26.30339	44.03332
869	7.233	996.15411	-67.74303	1519.10999	-110.10629	43.33670	1293.63257	-841.76898	115.22254	1339.46472	650.02032	133.54456	-12.84942	-161.66016	-166.25742	2.97883	-782.45563	292.01544	1.62160	-1097.10913	22.52197	45.31579
870	7.242	996.98004	-67.40133	1518.95764	-108.77682	45.39790	1294.79346	-841.02631	115.78412	1341.22778	637.19843	135.14893	-12.93651	-172.47534	-165.75024	4.37519	-795.14539	292.99820	1.61012	-1064.96619	18.75631	47.03978
871	7.250	998.20166	-67.02757	1518.33643	-107.84428	47.31848	1295.96814	-840.53040	116.38885	1342.73511	624.29474	137.20212	-12.80046	-182.94348	-165.36519	6.11955	-807.76904	293.95480	1.58408	-1032.98657	15.24448	48.96725
872	7.258	999.75928	-66.62834	1517.20911	-107.33820	49.06725	1297.17908	-840.33313	117.02176	1343.97400	611.60980	138.63322	-12.89180	-193.07080	-165.04648	8.19235	-820.35535	294.93564	1.61276	-1001.49719	12.23468	50.82125
873	7.267	1001.60022	-66.26257	1515.53711	-107.27695	50.62862	1298.44458	-840.48431	117.65377	1344.93005	599.34137	138.73210	-13.57545	-202.75378	-164.74715	10.63422	-832.95508	295.98242	1.72756	-970.78638	9.80478	52.31828
874	7.275	1003.69922	-66.00919	1513.30383	-107.66241	52.01551	1299.76428	-841.02502	118.25327	1345.58997	587.25012	138.31245	-14.50174	-211.76410	-164.38855	13.56059	-845.60144	297.12198	1.90333	-940.98547	7.81636	53.27931
875	7.283	1006.05396	-65.89348	1510.53479	-108.47952	53.25672	1301.11377	-841.98364	118.79285	1345.94421	575.11719	138.47777	-15.09927	-219.73566	-163.85043	17.12391	-858.28174	298.34296	2.06380	-911.95502	6.06422	53.70936
876	7.292	1008.66687	-65.86050	1507.28076	-109.69817	54.37828	1302.45435	-843.37195	119.25738	1345.98877	562.90955	139.43016	-15.20740	-226.20905	-163.03140	21.42752	-870.94055	299.55679	2.13371	-883.30902	4.40781	53.75444
877	7.300	1011.53589	-65.83119	1503.58643	-111.27791	55.39643	1303.74780	-845.18011	119.65157	1345.72485	550.54858	140.94058	-14.95331	-230.77637	-161.85178	26.42106	-883.52551	300.66446	2.11896	-854.56854	2.74450	53.59689
878	7.308	1014.65369	-65.74961	1499.47766	-113.16916	56.31592	1304.96692	-847.37347	119.99532	1345.15735	537.96228	142.79213	-14.52901	-233.16205	-160.27069	31.92535	-896.02197	301.65967	2.10512	-825.34723	0.94350	53.38117
879	7.317	1018.00031	-65.58421	1494.96619	-115.31354	57.13381	1306.10022	-849.89355	120.30965	1344.29822	525.23212	144.60725	-14.18662	-233.03802	-158.41508	37.72983	-908.43567	302.66107	2.16476	-795.48950	-1.13460	53.19632
880	7.325	1021.53394	-65.31804	1490.06067	-117.65134	57.85059	1307.15076	-852.66095	120.61245	1343.16956	512.55804	145.90567	-14.13832	-229.79999	-156.55167	43.47339	-920.77832	303.84128	2.28471	-765.09326	-3.56761	53.07743
881	7.333	1025.19861	-64.94402	1484.78271	-120.12898	58.46974	1308.13135	-855.57697	120.91848	1341.80322	500.07217	146.58870	-14.37224	-222.71643	-154.84772	48.46817	-933.11877	305.15628	2.34953	-734.41406	-6.32959	53.00153
882	7.342	1028.93250	-64.47533	1479.17944	-122.70007	58.98442	1309.06152	-858.53296	121.23374	1340.23840	487.73630	147.06990	-14.72005	-211.36914	-153.37595	51.97072	-945.61047	306.22290	2.21943	-703.76703	-9.31097	52.91136
883	7.350	1032.66602	-63.95491	1473.32288	-125.32661	59.38017	1309.96106	-861.42731	121.55921	1338.51794	475.45090	147.71526	-15.10072	-195.92767	-152.38692	53.76566	-958.33685	306.79031	1.91140	-673.51025	-12.38483	52.74103
884	7.358	1036.33350	-63.43387	1467.29480	-127.98124	59.65197	1310.83960	-864.18359	121.89915	1336.67773	463.10611	148.57697	-15.46842	-177.02356	-152.30637	54.35860	-971.18463	307.11404	1.62401	-644.04681	-15.43936	52.38180
885	7.367	1039.89697	-62.93887	1461.16394	-130.64421	59.80980	1311.69055	-866.76453	122.25626	1334.73999	450.54227	149.66435	-15.66992	-155.44220	-153.37741	54.55471	-984.00104	307.59155	1.50735	-615.77869	-18.34579	51.65023
886	7.375	1043.34509	-62.46992	1454.97339	-133.29626	59.87527	1312.49573	-869.17017	122.62851	1332.71533	437.69278	150.93291	-15.63697	-131.94910	-155.41293	54.87383	-996.74731	308.39197	1.54335	-589.02881	-20.96794	50.34819
887	7.383	1046.66699	-62.02976	1448.75513	-135.91469	59.87551	1313.23682	-871.42102	123.01823	1330.60718	424.75961	152.09387	-15.55538	-107.23132	-157.89731	55.29656	-1009.43872	309.52579	1.66038	-563.97095	-23.26160	48.39290
888	7.392	1049.83594	-61.64577	1442.55237	-138.47551	59.83474	1313.90088	-873.54224	123.43158	1328.41943	412.02200	152.85797	-15.68028	-81.81732	-160.25032	55.43077	-1022.09143	310.89835	1.80433	-540.63049	-25.31313	45.90049
889	7.400	1052.81824	-61.35162	1436.41931	-140.95372	59.77368	1314.47852	-875.55560	123.86646	1326.16040	399.55136	153.26199	-16.11064	-56.02240	-162.01773	54.83424	-1034.74451	312.28949	1.91318	-519.01855	-27.20252	43.08587
890	7.408	1055.59131	-61.15928	1430.41260	-143.31845	59.71019	1314.96240	-877.47449	124.30914	1323.83984	387.23129	153.67413	-16.63997	-29.97144	-162.97775	53.26605	-1047.43481	313.50256	1.94772	-499.31107	-28.87984	40.05446
891	7.417	1058.14954	-61.06614	1424.58496	-145.53526	59.65445	1315.35095	-879.29974	124.73368	1321.46240	374.81284	154.61424	-16.75239	-3.68188	-163.19566	50.81148	-1060.15991	314.51947	1.94112	-481.88644	-30.25475	36.72009
892	7.425	1060.49976	-61.07568	1418.97681	-147.57364	59.61338	1315.64868	-881.01685	125.10165	1319.02502	362.02887	156.20421	-16.22626	22.82721	-162.94850	47.85071	-1072.90454	315.45154	1.95579	-467.20355	-31.32352	32.88037
893	7.433	1062.65674	-61.19604	1413.61218	-149.40672	59.60083	1315.86572	-882.59589	125.38295	1316.53149	348.86554	157.88834	-15.57977	49.48438	-162.54614	44.87153	-1085.67981	316.39215	1.99931	-455.68246	-32.13869	28.34453
894	7.442	1064.63245	-61.42608	1408.51538	-151.01125	59.63520	1316.01807	-883.99579	125.58205	1314.01050	335.54361	159.08727	-15.40947	76.21844	-162.20670	42.24130	-1098.50586	317.34174	2.02251	-447.64795	-32.70645	23.05753
895	7.450	1066.42261	-61.75131	1403.71985	-152.37457	59.72645	1316.11829	-885.17474	125.72669	1311.50781	322.28885	159.76967	-15.70003	103.03198	-162.05266	40.11500	-1111.37146	318.26947	2.00634	-443.28659	-32.92801	17.20947
896	7.458	1068.01257	-62.15238	1399.25928	-153.49355	59.86548	1316.16553	-886.10480	125.82884	1309.05835	309.23785	160.38757	-15.99031	130.02249	-162.15828	38.49898	-1124.23486	319.19821	2.00566	-442.61798	-32.65302	11.35016
897	7.467	1069.39954	-62.60967	1395.15747	-154.36209	60.02669	1316.14954	-886.78113	125.87183	1306.67664	296.38745	161.41643	-15.94212	157.32446	-162.54785	37.30767	-1137.06238	320.18085	2.08453	-445.44681	-31.83083	6.34033
898	7.475	1070.59082	-63.10036	1391.42712	-154.96812	60.18306	1316.06030	-887.21637	125.83768	1304.37207	283.63708	162.81316	-15.67842	185.01056	-163.16400	36.37222	-1149.83704	321.24350	2.24068	-451.32074	-30.59222	2.88993
899	7.483	1071.58557	-63.60887	1388.07275	-155.30527	60.31919	1315.88989	-887.42578	125.73180	1302.16724	270.94315	164.12280	-15.53433	213.07101	-163.89743	35.50925	-1162.54712	322.38315	2.41145	-459.70477	-29.16183	1.06186
900	7.492	1072.37549	-64.14700	1385.10413	-155.38469	60.43274	1315.63135	-887.41779	125.57700	1300.10925	258.31461	165.08144	-15.61703	241.47040	-164.64815	34.63797	-1175.21240	323.57306	2.54224	-470.24594	-27.71735	0.38008
901	7.500	1072.95984	-64.75025	1382.54724	-155.23656	60.53205	1315.27771	-887.19543	125.39837	1298.26611	245.67349	165.74277	-15.78917	270.14377	-165.38181	33.82222	-1187.88586	324.74765	2.63639	-482.60358	-26.35499	0.26603
902	7.508	1073.34949	-65.44083	1380.43213	-154.90152	60.63376	1314.82190	-886.76471	125.22674	1296.71460	232.92792	166.12784	-16.00671	298.93881	-166.16679	33.18358	-1200.58960	325.83438	2.73772	-496.04764	-25.13116	0.23348
903	7.517	1073.55469	-66.20113	1378.77380	-154.41963	60.75095	1314.25793	-886.13873	125.11276	1295.52832	220.13908	166.34024	-16.36080	327.64813	-167.11116	32.78303	-1213.28699	326.84171	2.87966	-509.59653	-24.06184	-0.03205
904	7.525	1073.57227	-66.99204	1377.57617	-153.82378	60.87548	1313.58118	-885.33594	125.13016	1294.76660	207.38942	166.93030	-16.72894	356.13531	-168.25687	32.60169	-1225.92065	327.88156	3.05279	-522.59735	-23.11916	-0.57849
905	7.533	1073.39368	-67.78549	1376.84424	-153.14011	60.97753	1312.78625	-884.37811	125.36555	1294.46252	194.64116	168.32115	-16.82820	384.40326	-169.58203	32.58741	-1238.40015	329.09616	3.23224	-535.01746	-22.28048	-1.25015
906	7.542	1073.01660	-68.57211	1376.58398	-152.38907	61.02834	1311.87109	-883.29669	125.90765	1294.61768	181.88045	170.11633	-16.61810	412.55121	-171.08704	32.67750	-1250.53186	330.55524	3.47400	-547.21393	-21.55183	-1.85976
907	7.550	1072.43921	-69.34866	1376.79651	-151.58301	61.02180	1310.84558	-882.13696	126.84000	1295.20276	169.15266	171.62630	-16.29559	440.67883	-172.83333	32.82280	-1262.06934	332.17535	3.97760	-559.51160	-20.93102	-2.30032
908	7.558	1071.64734	-70.11043	1377.47656	-150.72595	60.97696	1309.72778	-880.95251	128.21793	1296.15283	156.42485	172.55806	-16.07403	468.79715	-174.89812	33.03004	-1272.90784	333.78186	5.00025	-571.99292	-20.36939	-2.57694
909	7.567	1070.61694	-70.85653	1378.61536	-149.81879	60.92532	1308.53577	-879.79413	130.02455	1297.36218	143.64301	173.00737	-16.07376	496.79877	-177.30888	33.35220	-1283.17615	335.27060	6.67915	-584.59229	-19.75702	-2.79465
910	7.575	1069.32788	-71.58905	1380.19849	-148.86600	60.89619	1307.28467	-878.69409	132.15195	1298.70471	130.84497	173.29735	-16.22142	524.47021	-180.04109	33.82709	-1293.06812	336.62994	8.97386	-597.24487	-18.98375	-3.08603
911	7.583	1067.76355	-72.29594	1382.20117	-147.88280	60.90965	1305.99011	-877.65289	134.43752	1300.06836	118.08401	173.73277	-16.33485	551.54199	-183.10077	34.43995	-1302.59570	337.82712	11.82130	-609.90381	-18.08578	-3.48536
912	7.592	1065.91028	-72.94630	1384.59448	-146.89864	60.97566	1304.66992	-876.64703	136.71805	1301.37817	105.35834	174.35829	-16.37158	577.75958	-186.49890	35.07215	-1311.53418	338.75928	15.27711	-622.52203	-17.25033	-3.88152
913	7.600	1063.77466	-73.52434	1387.35779	-145.95253	61.08982	1303.34167	-875.65240	138.86066	1302.62231	92.65027	175.04866	-16.43186	602.89551	-190.05977	35.44773	-1319.57581	339.33151	19.38677	-635.08923	-16.61916	-4.12836
914	7.608	1061.38501	-74.05427	1390.46997	-145.08597	61.22603	1302.02051	-874.65594	140.77054	1303.86121	79.97156	175.71353	-16.53902	626.76508	-193.48199	35.27445	-1326.49182	339.54306	23.96939	-647.64343	-16.16772	-4.18301
915	7.617	1058.76953	-74.56937	1393.89185	-144.33676	61.33915	1300.71887	-873.64905	142.38713	1305.18164	67.36160	176.36658	-16.61054	649.30194	-196.67149	34.50177	-1332.17920	339.52267	28.71198	-660.21826	-15.75688	-4.13108
916	7.625	1055.94385	-75.08000	1397.57043	-143.72797	61.38116	1299.44885	-872.62738	143.67497	1306.63794	54.80620	177.06117	-16.62199	670.55444	-199.79315	33.37544	-1336.59216	339.49265	33.43183	-672.82324	-15.24454	-4.09848
917	7.633	1052.92456	-75.58887	1401.46362	-143.25578	61.31659	1298.22437	-871.59875	144.62108	1308.23853	42.18740	177.79840	-16.63627	690.54083	-203.02084	32.29585	-1339.64124	339.59818	38.12222	-685.47021	-14.56474	-4.14788
918	7.642	1049.74487	-76.11275	1405.55176	-142.89009	61.12629	1297.05920	-870.58392	145.24248	1309.96704	29.40454	178.54765	-16.69809	709.09656	-206.37555	31.65906	-1341.16125	339.78595	42.90665	-698.16510	-13.73035	-4.24803
919	7.650	1046.45117	-76.67615	1409.81860	-142.58734	60.80104	1295.96643	-869.60992	145.58673	1311.79919	16.51819	179.29199	-16.79084	725.84833	-209.73364	31.72589	-1340.96289	339.83203	47.98474	-710.88574	-12.80302	-4.31791
920	7.658	1043.08521	-77.29398	1414.22607	-142.30441	60.32413	1294.96021	-868.69855	145.71501	1313.70911	3.68000	180.01642	-16.85879	740.28528	-212.94284	32.52340	-1338.91455	339.31873	53.34579	-723.60620	-11.88884	-4.28521
921	7.667	1039.66882	-77.95947	1418.71777	-142.00143	59.65638	1294.05591	-867.85437	145.67999	1315.67114	-9.05651	180.73663	-16.84102	751.81256	-215.96829	33.74513	-1334.94421	337.71234	58.50120	-736.32385	-11.12450	-4.11881
922	7.675	1036.20667	-78.64600	1423.23853	-141.63246	58.74395	1293.26599	-867.05969	145.51738	1317.66675	-21.76887	181.51541	-16.74169	759.85730	-218.88498	34.66929	-1328.88892	334.73782	62.69677	-749.04901	-10.57776	-3.85043
923	7.683	1032.69934	-79.32433	1427.73914	-141.14072	57.53933	1292.59937	-866.28040	145.25194	1319.68835	-34.53518	182.41803	-16.64045	764.13928	-221.69701	34.28887	-1320.39453	330.60522	65.41257	-761.79376	-10.13881	-3.57755
924	7.692	1029.15247	-79.97943	1432.16541	-140.46812	56.01677	1292.06128	-865.47784	144.90016	1321.73364	-47.35879	183.46089	-16.57002	764.89441	-224.27725	31.77736	-1309.02930	325.81094	66.62637	-774.58167	-9.58961	-3.40120
925	7.700	1025.58875	-80.61607	1436.45642	-139.57022	54.17712	1291.65259	-864.61682	144.46472	1323.79077	-60.23115	184.53922	-16.49283	762.80090	-226.52539	27.04794	-1294.45605	320.85516	66.64896	-787.44897	-8.80762	-3.33988
926	7.708	1022.06348	-81.25708	1440.55237	-138.42651	52.04255	1291.37024	-863.66809	143.93817	1325.83508	-73.20378	185.46605	-16.43230	758.73669	-228.42322	20.92057	-1276.50879	316.05286	65.69086	-800.42297	-7.84689	-3.32802
927	7.717	1018.66260	-81.93019	1444.40466	-137.04219	49.64413	1291.20813	-862.61078	143.31967	1327.83752	-86.33102	186.15009	-16.46232	753.51141	-229.89221	14.71950	-1255.18958	311.46707	63.65641	-813.50842	-6.83176	-3.29511
928	7.725	1015.48035	-82.64507	1447.98889	-135.44127	47.01253	1291.15906	-861.43396	142.62315	1329.76770	-99.57167	186.65543	-16.57273	747.48364	-230.77982	9.69209	-1230.65112	307.03607	60.48666	-826.67322	-5.83575	-3.22303
929	7.733	1012.59509	-83.39417	1451.29980	-133.65927	44.18372	1291.21667	-860.13568	141.87160	1331.59314	-112.83183	187.11610	-16.68154	740.31641	-231.01477	6.54953	-1203.21594	302.66727	56.52258	-839.83435	-4.87491	-3.12869
930	7.742	1010.05621	-84.17532	1454.32703	-131.74066	41.21179	1291.37341	-858.72253	141.08833	1333.28662	-126.04263	187.67810	-16.72777	731.29419	-230.68669	5.18904	-1173.37048	298.20709	52.37264	-852.91870	-3.96228	-3.01881
931	7.750	1007.89240	-84.99375	1457.04614	-129.74030	38.16581	1291.61597	-857.20746	140.28510	1334.83167	-139.13094	188.46384	-16.68342	720.03851	-230.03902	4.91790	-1141.61829	293.57907	48.59512	-865.94055	-3.09953	-2.89417
932	7.758	1006.12646	-85.84081	1459.43188	-127.72408	35.11242	1291.92590	-855.60571	139.45546	1336.21777	-152.04494	189.48679	-16.55569	707.08649	-229.31897	5.01892	-1108.29175	288.95151	45.53830	-878.95630	-2.23640	-2.77344
933	7.767	1004.77881	-86.68141	1461.47510	-125.76297	32.11172	1292.28296	-853.94287	138.58313	1337.43359	-164.81429	190.64352	-16.35948	693.71460	-228.54193	5.00022	-1073.55591	284.57367	43.30663	-891.98016	-1.31528	-2.66657
934	7.775	1003.86646	-87.47586	1463.18066	-123.92286	29.22960	1292.66602	-852.26581	137.65352	1338.46851	-177.45125	191.83737	-15.98587	680.91187	-227.61133	4.64487	-1037.54016	280.55582	41.85605	-904.98566	-0.34061	-2.55768
935	7.783	1003.40491	-88.21164	1464.54565	-122.26447	26.53822	1293.05066	-850.64270	136.66364	1339.31470	-189.82767	193.05270	-15.15668	668.64252	-226.62813	4.09135	-1000.43427	276.88348	41.16750	-917.94690	0.63177	-2.44119
936	7.792	1003.40594	-88.90977	1465.54980	-120.85406	24.09799	1293.41443	-849.15588	135.63370	1339.96289	-201.72960	194.31783	-13.63163	656.27472	-225.79939	3.63579	-962.55701	273.49622	41.30742	-930.86377	1.52908	-2.33106
937	7.800	1003.87000	-89.60572	1466.15991	-119.76662	21.94496	1293.74353	-847.89667	134.60840	1340.39429	-213.03453	195.62177	-11.43136	643.44385	-225.15892	3.38179	-924.40503	270.31750	42.30396	-943.75922	2.30141	-2.23516
938	7.808	1004.77942	-90.31255	1466.33813	-119.07362	20.09645	1294.03369	-846.95923	133.64653	1340.57617	-223.73143	196.89844	-8.71666	630.30469	-224.58170	3.20863	-886.66138	267.27338	43.94569	-956.66803	3.00933	-2.16997
939	7.817	1006.10767	-91.01107	1466.05115	-118.82500	18.56186	1294.29102	-846.42712	132.81044	1340.46753	-233.66469	198.12701	-5.46977	617.15918	-223.98308	3.02196	-850.11060	264.34357	45.73619	-969.63611	3.84166	-2.19061
940	7.825	1007.83435	-91.68613	1465.27405	-119.03502	17.33892	1294.53491	-846.35895	132.15205	1340.02759	-242.41026	199.35022	-1.41114	604.15430	-223.37311	2.85874	-815.34369	261.58197	47.13611	-982.67981	4.94179	-2.33426
941	7.833	1009.93683	-92.35500	1463.98706	-119.67841	16.40073	1294.78918	-846.77979	131.69818	1339.22668	-249.55278	200.53734	3.92085	591.33447	-222.73859	2.75282	-782.41046	259.04999	47.86545	-995.72064	6.21375	-2.52177
942	7.842	1012.37811	-93.06065	1462.17236	-120.70172	15.69755	1295.06860	-847.67975	131.44861	1338.05371	-254.86833	201.64209	11.21535	578.76752	-221.97104	2.65266	-750.81616	256.78238	47.96035	-1008.64978	7.41167	-2.61673
943	7.850	1015.11359	-93.83501	1459.82507	-122.04306	15.16921	1295.37122	-849.01636	131.38712	1336.51965	-257.93924	202.89687	21.33762	566.50726	-220.96991	2.48973	-719.88971	254.82761	47.61031	-1021.45282	8.38913	-2.59485
944	7.858	1018.10083	-94.66019	1456.96851	-123.64482	14.75344	1295.68176	-850.72412	131.49121	1334.65393	-257.67627	204.70122	34.78154	554.42645	-219.80350	2.26461	-689.12909	253.27206	47.02111	-1034.16357	9.12132	-2.53599
945	7.867	1021.29999	-95.48038	1453.65137	-125.45572	14.39875	1295.98193	-852.72943	131.73148	1332.48645	-252.53300	207.15138	50.89872	542.26111	-218.67873	2.03728	-658.27844	252.23265	46.39429	-1046.75708	9.58635	-2.47136
946	7.875	1024.67297	-96.24802	1449.92041	-127.42990	14.08195	1296.25696	-854.96332	132.07584	1330.03137	-241.47289	210.01306	67.68432	529.87781	-217.74588	1.84746	-627.26062	251.80583	45.91329	-1059.19299	9.80281	-2.36472
947	7.883	1028.18689	-96.94102	1445.81189	-129.52832	13.80815	1296.49695	-857.36566	132.50166	1327.29565	-224.90422	212.99669	82.43682	517.32214	-217.02664	1.69939	-596.14099	252.01245	45.69827	-1071.53247	9.93274	-2.21523
948	7.892	1031.81824	-97.55526	1441.36169	-131.71976	13.58982	1296.69727	-859.88196	132.99673	1324.29822	-204.51503	215.78848	92.98112	504.68494	-216.47038	1.59712	-565.13525	252.81979	45.79368	-1083.91699	10.20157	-2.08004
949	7.900	1035.55359	-98.10701	1436.60791	-133.98027	13.43000	1296.85925	-862.45331	133.55019	1321.07422	-182.09123	218.04602	98.74677	492.05145	-215.97392	1.54173	-534.58911	254.14709	46.15093	-1096.42395	10.70801	-2.00928
950	7.908	1039.37915	-98.63141	1431.58423	-136.29024	13.32308	1296.98987	-865.00439	134.14249	1317.66187	-158.70197	219.52014	100.78720	479.45923	-215.40927	1.51676	-504.91467	255.81087	46.56137	-1109.02417	11.39722	-2.00560
951	7.917	1043.26111	-99.15785	1426.32886	-138.62755	13.26496	1297.09766	-867.44257	134.74457	1314.09900	-134.78839	220.05698	100.68417	466.86456	-214.69785	1.48785	-476.53357	257.56860	46.67139	-1121.66650	12.17403	-2.03113
952	7.925	1047.13440	-99.68793	1420.90161	-140.96188	13.25501	1297.18665	-869.67542	135.33537	1310.43286	-110.44336	219.53610	99.54232	454.22675	-213.84125	1.42773	-449.85400	259.25507	46.14709	-1134.33838	12.96381	-2.03501
953	7.933	1050.91602	-100.20331	1415.38879	-143.25278	13.28596	1297.25671	-871.63507	135.90863	1306.71863	-85.56493	217.93466	97.88571	441.57764	-212.89751	1.34530	-425.25684	260.85147	44.82471	-1147.04858	13.72600	-1.98786
954	7.942	1054.53967	-100.68783	1409.88867	-145.45026	13.34177	1297.30835	-873.29077	136.45982	1303.00317	-60.07914	215.41357	95.98547	428.95096	-211.96773	1.26785	-403.04547	262.43268	42.72049	-1159.79016	14.46696	-1.90235
955	7.950	1057.97791	-101.13513	1404.49817	-147.49948	13.40761	1297.34717	-874.64667	136.99200	1299.31677	-34.08853	212.32385	94.03307	416.31052	-211.14520	1.21069	-383.39758	264.00336	39.92360	-1172.54333	15.22666	-1.82408
956	7.958	1061.23242	-101.54301	1399.30298	-149.34995	13.46868	1297.38550	-875.73132	137.52856	1295.67468	-7.71223	208.99734	92.10428	403.59741	-210.41507	1.16742	-366.43750	265.42218	36.47732	-1185.29968	16.04057	-1.78774
957	7.967	1064.30688	-101.90150	1394.37012	-150.96178	13.49923	1297.44324	-876.57886	138.09363	1292.07239	19.13080	205.37427	90.06958	390.79883	-209.68478	1.12457	-352.40179	266.61102	32.38353	-1198.06494	16.89772	-1.76945
958	7.975	1067.19128	-102.18079	1389.75037	-152.30551	13.46635	1297.54382	-877.20978	138.68707	1288.48438	46.59926	201.11856	87.67984	377.93466	-208.91277	1.08694	-341.65637	267.68387	27.67622	-1210.86194	17.74670	-1.71049
959	7.983	1069.87085	-102.34061	1385.49170	-153.36151	13.34506	1297.70435	-877.62244	139.29401	1284.87561	74.63495	196.23024	84.81943	365.02371	-208.09941	1.06215	-334.51685	268.72797	22.44035	-1223.73169	18.56499	-1.58415
960	7.992	1072.34021	-102.35565	1381.64331	-154.11967	13.12467	1297.92749	-877.79712	139.90906	1281.22192	102.97754	191.16010	81.60686	352.10156	-207.23378	1.03608	-331.12805	269.67853	16.89271	-1236.70239	19.38547	-1.40215
961	8.000	1074.60266	-102.23264	1378.24500	-154.57791	12.80660	1298.19922	-877.70490	140.54768	1277.53003	131.48300	186.23486	78.22144	339.21857	-206.34760	0.98189	-331.41418	270.45184	11.59002	-1249.75659	20.24065	-1.18894
962	8.008	1076.65686	-102.00690	1375.32397	-154.74588	12.40238	1298.49524	-877.31781	141.24982	1273.85535	160.29391	181.31064	74.74385	326.38470	-205.50780	0.87479	-335.06989	271.05511	7.38739	-1262.84521	21.12320	-0.98002
963	8.017	1078.49719	-101.71438	1372.90503	-154.64935	11.93171	1298.78577	-876.61896	142.07336	1270.30957	189.61897	176.17035	71.26422	313.56018	-204.71140	0.71145	-341.78552	271.57156	4.82777	-1275.93213	22.00523	-0.81302
964	8.025	1080.11975	-101.36446	1371.01465	-154.32466	11.41994	1299.03809	-875.61115	143.05827	1267.04382	219.44182	170.92429	67.95148	300.70895	-203.89439	0.53160	-351.34125	272.07306	3.65494	-1288.99548	22.87560	-0.70853
965	8.033	1081.51367	-100.94775	1369.68005	-153.80832	10.89609	1299.21924	-874.31976	144.17633	1264.20959	249.54689	165.75906	64.85515	287.83331	-203.03394	0.40046	-363.18396	272.60062	3.18953	-1302.01270	23.73940	-0.65711
966	8.042	1082.65283	-100.46442	1368.92590	-153.12909	10.39007	1299.30164	-872.78784	145.32248	1261.92969	279.74319	160.62251	61.83186	274.96112	-202.14677	0.35226	-376.23541	273.20065	2.93347	-1314.95459	24.58020	-0.60315
967	8.050	1083.50806	-99.93327	1368.76978	-152.30606	9.92515	1299.26746	-871.07159	146.36285	1260.30078	310.01697	155.26219	58.69221	262.11194	-201.23111	0.36582	-389.46338	273.90588	2.69075	-1327.74121	25.35310	-0.40973
968	8.058	1084.05774	-99.37477	1369.21667	-151.35120	9.50646	1299.11560	-869.24042	147.17715	1259.39917	340.49097	149.40675	55.29976	249.29529	-200.28517	0.40544	-402.41541	274.72678	2.42282	-1340.18384	25.99631	0.18668
969	8.067	1084.28516	-98.79649	1370.26147	-150.26921	9.11874	1298.86462	-867.38092	147.65277	1259.26318	371.22440	143.03354	51.63151	236.53937	-199.33420	0.46111	-415.10907	275.68805	2.15216	-1352.05115	26.48651	1.49076
970	8.075	1084.18188	-98.19727	1371.89636	-149.05328	8.74032	1298.54688	-865.59131	147.67953	1259.87341	402.11002	136.50136	47.79866	223.87140	-198.39465	0.53105	-427.68042	276.84702	1.92536	-1363.23340	26.93692	3.63476
971	8.083	1083.75879	-97.57814	1374.11670	-147.68970	8.35627	1298.19397	-863.95660	147.19896	1261.16711	432.98758	130.30508	43.95865	211.27966	-197.45047	0.58688	-440.19275	278.20395	1.75992	-1373.77271	27.52530	6.53492
972	8.092	1083.04102	-96.94485	1376.91577	-146.17744	7.95753	1297.82202	-862.52051	146.25491	1263.06995	463.71451	124.80197	40.25677	198.74438	-196.47597	0.58123	-452.58655	279.59531	1.61216	-1383.73779	28.32605	10.05686
973	8.100	1082.04749	-96.29825	1380.26660	-144.54340	7.53910	1297.42627	-861.27600	144.96460	1265.49524	494.11069	120.21396	36.84831	186.28085	-195.44945	0.49677	-464.75586	280.83368	1.42502	-1393.17322	29.35013	14.11984
974	8.108	1080.78210	-95.63300	1384.11609	-142.84102	7.10344	1296.98962	-860.17725	143.44397	1268.31946	524.01282	116.64480	33.84840	173.92523	-194.34802	0.37693	-476.70471	281.94598	1.19778	-1402.12720	30.69478	18.66305
975	8.117	1079.23706	-94.95204	1388.39685	-141.13844	6.65971	1296.50110	-859.16327	141.78256	1271.39502	553.30908	114.01147	31.22563	161.69046	-193.15897	0.28236	-488.56891	283.11047	0.98758	-1410.56567	32.48470	23.62947
976	8.125	1077.40210	-94.26795	1393.04077	-139.50046	6.22430	1295.96643	-858.17590	140.07185	1274.60022	581.75000	112.07349	28.80314	149.53589	-191.89690	0.22693	-500.48438	284.42517	0.84574	-1418.22266	34.63478	29.02397
977	8.133	1075.28125	-93.58756	1397.98328	-137.97206	5.82447	1295.40527	-857.16833	138.41580	1277.86377	608.85602	110.59022	26.38857	137.39987	-190.59381	0.18085	-512.51880	285.83990	0.77963	-1424.66248	36.84381	34.89215
978	8.142	1072.90283	-92.90660	1403.16321	-136.57550	5.49002	1294.84290	-856.11169	136.90456	1281.15906	634.13043	109.45612	23.89628	125.25665	-189.27420	0.11830	-524.67114	287.20410	0.75435	-1429.48950	38.89816	41.18473
979	8.150	1070.30139	-92.21547	1408.52563	-135.31435	5.24010	1294.30310	-854.99957	135.59438	1284.49048	657.30914	108.65524	21.34242	113.10120	-187.96928	0.04523	-536.86072	288.35641	0.71348	-1432.36572	40.83949	47.68677
980	8.158	1067.50500	-91.50902	1414.02075	-134.17563	5.08166	1293.80383	-853.84259	134.51541	1287.87781	678.42841	108.13445	18.76256	100.90955	-186.75443	-0.00463	-549.00891	289.27084	0.64088	-1432.92542	42.85118	54.03221
981	8.167	1064.54626	-90.78802	1419.60217	-133.13445	5.01687	1293.35754	-852.65436	133.68175	1291.34033	697.75879	107.78728	16.17177	88.65002	-185.70581	-0.00399	-561.14612	290.07990	0.58519	-1430.89648	45.13638	59.67809
982	8.175	1061.46533	-90.04461	1425.22095	-132.15906	5.05613	1292.97375	-851.44067	133.08783	1294.88599	715.67505	107.51122	13.60065	76.31689	-184.79738	0.02567	-573.35382	290.90131	0.58715	-1426.34326	47.88370	63.92577
983	8.183	1058.29126	-89.25815	1430.82422	-131.21091	5.23131	1292.66199	-850.20074	132.70883	1298.50708	732.39246	107.19405	11.17023	63.93738	-183.91972	0.03465	-585.66333	291.73914	0.63111	-1419.70825	51.21344	66.19471
984	8.192	1055.03064	-88.41408	1436.35986	-130.24358	5.59090	1292.43384	-848.93292	132.51187	1302.18213	747.58044	106.67294	9.12350	51.54291	-183.01102	0.01895	-598.06616	292.56494	0.68028	-1411.54309	55.06853	66.47427
985	8.200	1051.68579	-87.52803	1441.78467	-129.20865	6.17409	1292.30530	-847.63831	132.46561	1305.88464	760.26471	105.84389	7.64976	39.12915	-182.08334	0.02290	-610.55017	293.37921	0.70967	-1402.13770	59.14388	65.52391
986	8.208	1048.28259	-86.64937	1447.05994	-128.06485	6.99242	1292.29651	-846.32025	132.53531	1309.58936	769.31396	104.77590	6.49488	26.64069	-181.15491	0.06086	-623.10815	294.19852	0.72047	-1391.36304	62.94835	64.42965
987	8.217	1044.87524	-85.83541	1452.13647	-126.77941	8.03761	1292.42749	-844.98401	132.66895	1313.26355	773.99506	103.61638	4.85013	14.02069	-180.24326	0.10577	-635.74402	295.05096	0.74897	-1378.81995	65.97058	63.76067
988	8.225	1041.52698	-85.12315	1456.95569	-125.32715	9.29614	1292.71216	-843.63568	132.80200	1316.86755	774.12299	102.58920	1.98000	1.28235	-179.36862	0.15393	-648.46204	295.97141	0.83619	-1364.10754	67.84349	63.19688
989	8.233	1038.28809	-84.51446	1461.46887	-123.69626	10.75085	1293.15479	-842.27948	132.88179	1320.37708	770.10919	102.08527	-1.96440	-11.50519	-178.52469	0.23301	-661.24341	296.95468	0.98531	-1347.00403	68.42780	62.03362
990	8.242	1035.18787	-83.97720	1465.64429	-121.89117	12.37739	1293.74683	-840.91565	132.88748	1323.78931	763.01886	102.31387	-6.02147	-24.28326	-177.69064	0.35798	-674.05426	297.93274	1.15815	-1327.51221	67.79460	59.88724
991	8.250	1032.24475	-83.47327	1469.46191	-119.92411	14.14872	1294.46533	-839.54297	132.83458	1327.09802	754.18658	102.96053	-9.26254	-37.02924	-176.84052	0.51347	-686.88135	298.84659	1.31326	-1305.77332	66.12650	56.89404
992	8.258	1029.48816	-82.98708	1472.90918	-117.80566	16.04384	1295.27673	-838.16235	132.75978	1330.27478	744.45160	103.59240	-11.30026	-49.75275	-175.93600	0.66576	-699.74103	299.71347	1.44678	-1281.93518	63.60422	53.50222
993	8.267	1026.97034	-82.51965	1475.97803	-115.54844	18.05056	1296.14368	-836.77820	132.69748	1333.27905	733.84216	104.11113	-12.22659	-62.47577	-174.98564	0.78953	-712.65698	300.59930	1.58090	-1256.12109	60.36517	50.21875
994	8.275	1024.75330	-82.06487	1478.66150	-113.17915	20.15908	1297.03491	-835.40179	132.66776	1336.07483	722.07587	104.57884	-12.41807	-75.19110	-174.06538	0.88676	-725.63263	301.56329	1.72215	-1228.52051	56.53110	47.45671
995	8.283	1022.88617	-81.60191	1480.95239	-110.74460	22.34870	1297.92993	-834.05542	132.67888	1338.63306	709.22046	105.03516	-12.34109	-87.84637	-173.22577	0.98272	-738.62628	302.59213	1.85566	-1199.46948	52.23836	45.50806
996	8.292	1021.40082	-81.11572	1482.83472	-108.30862	24.58163	1298.81348	-832.76849	132.73398	1340.92908	695.79248	105.59462	-12.43574	-100.38361	-172.45636	1.12584	-751.58044	303.59579	1.96488	-1169.41553	47.65128	44.56106
997	8.300	1020.32104	-80.61953	1484.27710	-105.94389	26.81485	1299.67444	-831.57043	132.82962	1342.94519	682.32452	106.28618	-12.99107	-112.76385	-171.73627	1.38362	-764.48248	304.53067	2.04732	-1138.78003	42.93356	44.63023
998	8.308	1019.66089	-80.14617	1485.24768	-103.72231	29.01094	1300.51318	-830.48920	132.95203	1344.67639	669.05768	106.90881	-13.85990	-124.91431	-171.05664	1.82013	-777.33746	305.39978	2.11570	-1107.78491	38.16675	45.45456
999	8.317	1019.40552	-79.71936	1485.73816	-101.70845	31.13535	1301.33923	-829.55347	133.08737	1346.12964	656.08429	107.49969	-14.50925	-136.69476	-170.43686	2.49405	-790.12671	306.18118	2.17994	-1076.36426	33.33777	46.57155
1000	8.325	1019.50751	-79.34196	1485.76501	-99.96091	33.15302	1302.16040	-828.79309	133.23634	1347.31482	643.47437	108.55647	-14.64560	-148.00458	-169.91519	3.46389	-802.86255	306.95715	2.24618	-1044.28113	28.46031	47.56455
1001	8.333	1019.91736	-79.00471	1485.34534	-98.53809	35.03520	1302.98096	-828.24011	133.41367	1348.23315	631.13263	110.32469	-14.50668	-158.89154	-169.47864	4.76636	-815.59448	307.88129	2.31627	-1011.40625	23.66998	48.26129
1002	8.342	1020.61096	-78.69254	1484.48132	-97.49833	36.76807	1303.80957	-827.93158	133.63715	1348.87280	618.85187	112.32881	-14.42909	-169.46729	-169.05499	6.41645	-828.32788	308.92548	2.36429	-977.95880	19.16994	48.75394
1003	8.350	1021.58777	-78.38460	1483.16418	-96.89282	38.34752	1304.66089	-827.91156	133.91299	1349.21387	606.55151	113.94534	-14.51410	-179.73578	-168.59618	8.44534	-841.04523	309.95496	2.36478	-944.52100	15.11998	49.26880
1004	8.358	1022.85132	-78.06164	1481.38489	-96.75679	39.76796	1305.54504	-828.22626	134.22110	1349.23682	594.19586	115.06879	-14.71245	-189.54315	-168.11630	10.91491	-853.76672	310.93134	2.33675	-911.78003	11.56789	49.96839
1005	8.367	1024.39160	-77.71945	1479.14075	-97.10378	41.02395	1306.45349	-828.91467	134.51068	1348.92761	581.66571	116.04099	-14.92597	-198.62158	-167.65637	13.91704	-866.50903	311.86340	2.31657	-880.15027	8.41669	50.78978
1006	8.375	1026.18604	-77.37282	1476.43518	-97.92416	42.11893	1307.35535	-830.00134	134.71379	1348.27673	568.93298	117.12688	-15.05623	-206.61969	-167.20493	17.57236	-879.26404	312.79184	2.32396	-849.53625	5.46326	51.45768
1007	8.383	1028.21631	-77.03438	1473.26941	-99.18677	43.06856	1308.20483	-831.49261	134.77711	1347.27747	556.11011	118.25566	-15.08763	-213.12524	-166.60551	21.93414	-892.01617	313.80450	2.34926	-819.39838	2.52771	51.70665
1008	8.392	1030.47351	-76.68301	1469.63184	-100.84286	43.89479	1308.95776	-833.37714	134.69629	1345.93372	543.27203	119.30164	-15.06227	-217.67603	-165.65265	26.87854	-904.71100	314.91617	2.36012	-789.09918	-0.47411	51.50092
1009	8.400	1032.94995	-76.27030	1465.50586	-102.83087	44.61007	1309.59009	-835.62915	134.52373	1344.26868	530.46082	120.30482	-15.00042	-219.76031	-164.37129	32.18570	-917.27631	316.08438	2.36558	-758.33020	-3.59838	51.03656
1010	8.408	1035.63330	-75.76064	1460.89355	-105.08492	45.20353	1310.10486	-838.20367	134.33868	1342.32434	517.76025	121.30235	-14.97211	-218.81934	-163.04126	37.63264	-929.73401	317.25784	2.40177	-727.26440	-6.91930	50.56309
1011	8.417	1038.49866	-75.14109	1455.82739	-107.54639	45.64478	1310.52368	-841.02570	134.20120	1340.15027	505.12360	122.29372	-15.08618	-214.23462	-161.91241	42.86230	-942.22015	318.27188	2.41364	-696.28448	-10.47244	50.20412
1012	8.425	1041.49817	-74.40522	1450.36340	-110.16769	45.90731	1310.87830	-843.99402	134.12712	1337.79333	492.35980	123.34698	-15.28039	-205.43286	-161.09421	47.29504	-954.84991	318.99680	2.30284	-665.64398	-14.22426	49.92113
1013	8.433	1044.57153	-73.56538	1444.56543	-112.90581	45.99609	1311.20361	-846.99835	134.09894	1335.29797	479.48193	124.47360	-15.37312	-192.20355	-160.71240	50.38842	-967.62036	319.55719	2.07983	-635.44702	-18.09939	49.60639
1014	8.442	1047.67236	-72.67371	1438.50073	-115.71262	45.95891	1311.53003	-849.93573	134.09076	1332.70923	466.69092	125.59364	-15.34117	-174.93494	-161.03015	52.05979	-980.46906	320.15448	1.84709	-605.85889	-21.98675	49.14909
1015	8.450	1050.77869	-71.79930	1432.24707	-118.52524	45.87467	1311.87061	-852.72144	134.08372	1330.07080	453.99481	126.69652	-15.30310	-154.44440	-162.37508	52.81153	-993.34167	320.91257	1.72052	-577.23010	-25.71762	48.40662
1016	8.458	1053.87073	-70.98235	1425.89172	-121.25600	45.83592	1312.20435	-855.29877	134.06787	1327.41516	441.24969	127.78516	-15.33783	-131.59741	-164.87115	53.35067	-1006.17358	321.92734	1.78189	-550.00470	-29.09277	47.19288
1017	8.467	1056.90332	-70.22113	1419.52112	-123.80135	45.93045	1312.47559	-857.64270	134.03749	1324.75647	428.43878	128.78555	-15.45709	-107.09912	-168.21851	54.05943	-1018.89972	323.18036	1.98629	-524.54303	-31.98863	45.35690
1018	8.475	1059.80811	-69.49078	1413.21460	-126.09909	46.18742	1312.63379	-859.75183	133.98357	1322.09399	415.64471	129.70840	-15.61091	-81.49902	-171.81036	54.83138	-1031.53882	324.48862	2.16960	-501.04916	-34.43436	42.86777
1019	8.483	1062.52478	-68.76107	1407.04175	-128.18460	46.52401	1312.68787	-861.63525	133.88806	1319.41614	402.90820	130.66394	-15.71894	-55.21881	-175.05551	55.29076	-1044.19775	325.69089	2.22403	-479.63492	-36.60746	39.81292
1020	8.492	1065.02173	-68.00858	1401.06238	-130.15102	46.79477	1312.69861	-863.30420	133.72501	1316.70618	390.20633	131.67328	-15.76813	-28.52936	-177.60797	55.07335	-1056.95288	326.78464	2.18828	-460.44495	-38.78447	36.30905
1021	8.500	1067.29480	-67.23709	1395.33154	-132.05115	46.90371	1312.72229	-864.77081	133.46524	1313.94910	377.49332	132.69087	-15.81019	-1.55621	-179.41049	54.00824	-1069.78455	327.85022	2.14926	-443.77197	-41.19851	32.38936
1022	8.508	1069.35596	-66.49055	1389.90686	-133.86107	46.84260	1312.77905	-866.04816	133.08157	1311.13965	364.76566	133.69423	-15.87985	25.66327	-180.59073	52.17436	-1082.63013	328.94135	2.14398	-430.07742	-43.83892	27.95437
1023	8.517	1071.22693	-65.83025	1384.84583	-135.51320	46.65017	1312.85852	-867.14618	132.56142	1308.28979	352.04092	134.65871	-15.96908	53.12427	-181.33868	49.84565	-1095.45752	330.04892	2.16722	-419.89014	-46.41410	22.86115
1024	8.525	1072.92847	-65.29714	1380.19141	-136.93410	46.37400	1312.93311	-868.06427	131.92580	1305.43323	339.27707	135.58507	-16.05728	80.82648	-181.89157	47.40321	-1108.28687	331.10861	2.20997	-413.65790	-48.53329	17.13507
1025	8.533	1074.46558	-64.89923	1375.96838	-138.06546	46.05470	1312.97388	-868.79004	131.22067	1302.61743	326.42416	136.50627	-16.13808	108.75421	-182.53967	45.21906	-1121.15283	332.09592	2.27258	-411.61307	-49.91124	11.19324
1026	8.542	1075.83313	-64.62537	1372.19092	-138.87585	45.71783	1312.96631	-869.30804	130.47401	1299.88379	313.51132	137.42899	-16.21844	136.86713	-183.51108	43.51747	-1134.05225	333.10162	2.35676	-413.61029	-50.48561	5.85453
1027	8.550	1077.03784	-64.46062	1368.86682	-139.36426	45.37221	1312.91028	-869.60730	129.67862	1297.26563	300.59561	138.34076	-16.31711	165.12885	-184.86877	42.33298	-1146.93384	334.20410	2.45294	-419.03711	-50.38039	1.91800
1028	8.558	1078.09973	-64.39101	1365.99756	-139.55621	45.01107	1312.80750	-869.68060	128.82457	1294.80627	287.70648	139.23460	-16.43215	193.54425	-186.58011	41.58105	-1159.74719	335.34583	2.54953	-427.11368	-49.73201	-0.31821
1029	8.567	1079.02832	-64.40423	1363.58594	-139.49377	44.61653	1312.64795	-869.52179	127.92878	1292.56958	274.87357	140.14935	-16.48691	222.15948	-188.60126	41.12129	-1172.49390	336.42166	2.64337	-437.34619	-48.65425	-1.08068
1030	8.575	1079.81360	-64.48779	1361.63940	-139.22321	44.16985	1312.40674	-869.12671	127.02848	1290.63403	262.11850	141.16539	-16.40712	251.04471	-190.86476	40.78452	-1185.21753	337.41376	2.73865	-449.38763	-47.34954	-0.95988
1031	8.583	1080.43811	-64.62679	1360.16736	-138.78809	43.66262	1312.04980	-868.49713	126.16784	1289.07935	249.40471	142.23907	-16.27395	280.26797	-193.28653	40.42214	-1197.94434	338.39362	2.84976	-462.56516	-46.06229	-0.73928
1032	8.592	1080.88184	-64.80806	1359.18335	-138.22780	43.10564	1311.54614	-867.64423	125.40240	1287.97461	236.64424	143.25664	-16.23028	309.83057	-195.80569	39.96266	-1210.64648	339.41959	2.98303	-476.00040	-44.92316	-0.96848
1033	8.600	1081.12183	-65.02141	1358.70422	-137.57303	42.52908	1310.87878	-866.58917	124.80775	1287.37024	223.76738	144.44011	-16.17904	339.61459	-198.38870	39.42617	-1223.24048	340.50800	3.13696	-489.13049	-43.93811	-1.63188
1034	8.608	1081.13721	-65.25571	1358.74243	-136.83734	41.96378	1310.05334	-865.36426	124.47938	1287.29150	210.79893	146.16718	-15.86929	369.42957	-201.04587	38.91153	-1235.55676	341.70624	3.37732	-501.86996	-43.08814	-2.35942
1035	8.617	1080.91492	-65.50658	1359.30566	-136.01611	41.41860	1309.09717	-864.01660	124.51875	1287.73291	197.85252	148.02592	-15.46466	399.13779	-203.88017	38.55332	-1247.35596	343.06223	3.89369	-514.39600	-42.36685	-2.87663
1036	8.625	1080.44739	-65.78918	1360.39404	-135.09950	40.88322	1308.05115	-862.60785	125.00723	1288.65259	185.00432	148.98811	-15.50699	428.71729	-207.04445	38.42662	-1258.47144	344.52826	4.92307	-526.90582	-41.75974	-3.17499
1037	8.633	1079.73218	-66.12753	1361.98889	-134.08794	40.34792	1306.96045	-861.20654	125.97321	1289.96326	172.23793	148.88019	-16.07149	458.19431	-210.60306	38.48212	-1268.90332	346.00058	6.60026	-539.48279	-41.24441	-3.36279
1038	8.642	1078.77002	-66.51977	1364.05212	-132.99678	39.81419	1305.86340	-859.87408	127.36134	1291.53076	159.53258	148.54922	-16.65454	487.54648	-214.49236	38.61276	-1278.75195	347.39502	8.91306	-552.08643	-40.80701	-3.51284
1039	8.650	1077.56152	-66.92668	1366.53918	-131.84950	39.29892	1304.77771	-858.64954	129.04312	1293.20337	146.86888	148.64290	-16.93333	516.65497	-218.61942	38.78188	-1288.09521	348.62775	11.80126	-564.64856	-40.44057	-3.65726
1040	8.658	1076.10754	-67.31007	1369.41589	-130.66692	38.83888	1303.69604	-857.53815	130.87164	1294.85938	134.19029	149.14052	-16.99756	545.25342	-222.95972	39.03874	-1296.88025	349.58188	15.24501	-577.17346	-40.11406	-3.82496
1041	8.667	1074.41614	-67.66871	1372.66919	-129.47395	38.47499	1302.59521	-856.51471	132.72763	1296.44287	121.47118	149.77643	-16.99902	572.88831	-227.56888	39.38042	-1304.92029	350.13977	19.23368	-589.72424	-39.76410	-4.02677
1042	8.675	1072.49780	-68.02386	1376.29138	-128.32208	38.21700	1301.45642	-855.54395	134.53543	1297.98596	108.76302	150.39285	-16.97308	599.02600	-232.49524	39.63400	-1312.01880	350.27490	23.68318	-602.32214	-39.34764	-4.22708
1043	8.683	1070.35767	-68.38623	1380.25757	-127.28566	38.03445	1300.28064	-854.60211	136.24286	1299.58423	96.11290	150.94440	-16.92448	623.33240	-237.62842	39.49249	-1318.01990	350.09955	28.43404	-614.92212	-38.87807	-4.36605
1044	8.692	1068.00256	-68.75239	1384.52856	-126.42808	37.88295	1299.09009	-853.67914	137.78200	1301.31653	83.44829	151.39886	-16.92801	645.85156	-242.66949	38.67173	-1322.71411	349.81705	33.31338	-627.49402	-38.38625	-4.41308
1045	8.700	1065.45605	-69.12298	1389.06067	-125.77798	37.72307	1297.91589	-852.77106	139.06807	1303.20105	70.66682	151.81194	-17.03774	666.78693	-247.41579	37.12862	-1325.80103	349.61194	38.17073	-640.06335	-37.86221	-4.39542
1046	8.708	1062.76208	-69.50525	1393.80090	-125.32765	37.51395	1296.78442	-851.87848	140.03883	1305.22083	57.83483	152.36755	-17.16562	686.16962	-252.01634	35.16045	-1327.02344	349.45340	42.94317	-652.68726	-37.25082	-4.37169
1047	8.717	1059.96509	-69.90073	1398.68408	-125.04070	37.20457	1295.71497	-851.00391	140.67899	1307.35266	45.08635	153.17935	-17.20886	703.87726	-256.72363	33.26530	-1326.30566	348.97147	47.71281	-665.42395	-36.50761	-4.37817
1048	8.725	1057.08435	-70.29932	1403.64038	-124.86152	36.73922	1294.72412	-850.14478	141.00954	1309.56824	32.39440	154.17711	-17.19699	719.87317	-261.44196	31.89043	-1323.71802	347.62531	52.53306	-678.29498	-35.64336	-4.40944
1049	8.733	1054.12122	-70.68801	1408.60913	-124.72301	36.06908	1293.83105	-849.28882	141.06454	1311.83386	19.60915	155.17307	-17.23110	734.19751	-265.72772	31.22536	-1319.30566	345.03442	57.12695	-691.26074	-34.70693	-4.43669
1050	8.742	1051.08752	-71.06953	1413.54565	-124.55297	35.15541	1293.06006	-848.41693	140.87756	1314.11865	6.64890	156.01317	-17.34654	746.55609	-269.26108	31.18478	-1312.93652	341.14951	60.91233	-704.25476	-33.74870	-4.42545
1051	8.750	1048.00842	-71.46143	1418.41479	-124.28266	33.96341	1292.43555	-847.50983	140.48431	1316.40210	-6.42389	156.76865	-17.43789	756.07153	-272.11703	31.47696	-1304.30981	336.17773	63.41137	-717.24432	-32.80025	-4.35372
1052	8.758	1044.91052	-71.87446	1423.17761	-123.85269	32.46296	1291.97021	-846.55078	139.92477	1318.67505	-19.51405	157.63847	-17.36827	761.79974	-274.49829	31.49656	-1293.07642	330.48779	64.57491	-730.25061	-31.86288	-4.23824
1053	8.767	1041.82300	-72.31071	1427.79199	-123.21688	30.63921	1291.66113	-845.52814	139.23434	1320.93689	-32.61395	158.65495	-17.16860	763.54956	-276.36319	30.28620	-1278.89270	324.50931	64.66889	-743.31311	-30.91324	-4.12943
1054	8.775	1038.78113	-72.77945	1432.21570	-122.34998	28.49794	1291.49902	-844.43951	138.44205	1323.19043	-45.76846	159.68442	-16.98680	762.07141	-277.39426	27.00270	-1261.45752	318.49368	63.85487	-756.45001	-29.93167	-4.05992
1055	8.783	1035.81726	-73.29290	1436.40930	-121.25012	26.06517	1291.47559	-843.29419	137.57457	1325.43311	-59.00967	160.62357	-16.88535	758.50439	-277.28534	21.66495	-1240.63464	312.41486	62.00618	-769.65686	-28.92853	-4.01109
1056	8.792	1032.95642	-73.84358	1440.34119	-119.93073	23.38511	1291.57800	-842.10657	136.65591	1327.65051	-72.34229	161.45140	-16.85198	753.53540	-276.18433	15.49170	-1216.54883	306.17206	59.03095	-782.92029	-27.93087	-3.95174
1057	8.800	1030.22534	-74.40255	1443.98682	-118.41268	20.51329	1291.78162	-840.88336	135.70860	1329.81396	-85.68965	162.19977	-16.85788	746.90192	-274.90710	10.34011	-1189.55261	299.77829	55.21265	-796.21631	-26.95277	-3.88635
1058	8.808	1027.65881	-74.93711	1447.32813	-116.72445	17.50968	1292.05469	-839.61902	134.74591	1331.88147	-98.94344	162.92668	-16.84056	737.99097	-274.26346	7.42908	-1160.10095	293.35294	51.13193	-809.51593	-25.99110	-3.83437
1059	8.817	1025.30139	-75.41859	1450.35706	-114.90661	14.43236	1292.37122	-838.30475	133.75830	1333.80737	-112.12271	163.67117	-16.78270	726.84314	-274.19519	6.53703	-1128.60120	286.99936	47.36392	-822.80261	-25.03700	-3.78457
1060	8.825	1023.20673	-75.83108	1453.07385	-113.01265	11.32662	1292.71704	-836.93713	132.71896	1335.55884	-125.28209	164.47746	-16.72083	714.16327	-274.11108	6.56947	-1095.32092	280.76114	44.27042	-836.07892	-24.08559	-3.69949
1061	8.833	1021.43323	-76.17906	1455.47180	-111.10223	8.22158	1293.08691	-835.52002	131.60333	1337.12292	-138.35490	165.39154	-16.64552	700.83838	-273.65469	6.58914	-1060.42297	274.73233	41.98282	-849.35107	-23.12968	-3.56632
1062	8.842	1020.03845	-76.47427	1457.52380	-109.23384	5.14565	1293.47913	-834.06763	130.40738	1338.49695	-151.27151	166.35289	-16.46422	687.64758	-272.79825	6.23969	-1024.06860	269.04831	40.51109	-862.60052	-22.15617	-3.42635
1063	8.850	1019.06879	-76.72592	1459.18848	-107.46628	2.14565	1293.88684	-832.61163	129.15213	1339.67908	-163.96638	167.27881	-15.93527	674.82495	-271.77036	5.69002	-986.48462	263.73032	39.87710	-875.78809	-21.17363	-3.33305
1064	8.858	1018.54749	-76.94360	1460.43127	-105.86689	-0.71217	1294.29456	-831.20599	127.87064	1340.66162	-176.21780	168.26315	-14.69157	662.04248	-270.90787	5.27289	-947.99341	258.70724	40.16719	-888.88672	-20.23238	-3.29508
1065	8.867	1018.47620	-77.13079	1461.23303	-104.51460	-3.35721	1294.68457	-829.92810	126.60224	1341.42517	-187.75122	169.45203	-12.48878	649.11523	-270.23541	5.04043	-909.06909	253.96144	41.42401	-901.87988	-19.38951	-3.27775
1066	8.875	1018.84601	-77.27775	1461.57007	-103.49302	-5.72814	1295.04504	-828.87305	125.39986	1341.93970	-198.38557	170.79935	-9.30196	636.26666	-269.48962	4.80689	-870.39069	249.52965	43.43580	-914.75842	-18.65781	-3.24121
1067	8.883	1019.63794	-77.36637	1461.40015	-102.87797	-7.78197	1295.36975	-828.14185	124.32598	1342.17151	-207.90324	172.05731	-5.11051	623.68121	-268.60760	4.51915	-832.76721	245.40672	45.64710	-927.54065	-18.00115	-3.17136
1068	8.892	1020.81647	-77.38066	1460.67834	-102.72211	-9.50387	1295.65735	-827.82611	123.43584	1342.08923	-215.91756	172.91885	0.36007	611.38452	-267.69501	4.23522	-796.86737	241.53859	47.39375	-940.25323	-17.35784	-3.08327
1069	8.900	1022.32666	-77.31190	1459.38354	-103.04314	-10.91124	1295.91272	-827.99432	122.76210	1341.66638	-221.94310	173.34152	7.83650	599.44794	-266.67902	3.87706	-762.89081	237.89784	48.28324	-952.89642	-16.66675	-2.99653
1070	8.908	1024.09656	-77.15405	1457.52283	-103.82249	-12.04755	1296.14478	-828.68256	122.30894	1340.88525	-225.43291	173.95120	18.48453	587.74298	-265.54709	3.40220	-730.49194	234.54047	48.31870	-965.47308	-15.90514	-2.91828
1071	8.917	1026.05920	-76.91037	1455.12012	-105.01144	-12.96709	1296.35547	-829.89240	122.05707	1339.74219	-225.54866	175.80011	33.27707	575.71930	-264.65860	3.06057	-699.05194	231.61041	47.74138	-978.02081	-15.09625	-2.84862
1072	8.925	1028.19031	-76.61485	1452.20752	-106.54295	-13.71825	1296.53381	-831.59265	121.97387	1338.24585	-220.95369	179.26469	51.82227	562.92206	-264.37320	3.13862	-667.98901	229.27258	46.85235	-990.57397	-14.28284	-2.79315
1073	8.933	1030.53430	-76.33340	1448.82324	-108.34813	-14.33833	1296.66248	-833.72021	122.03020	1336.40918	-210.32790	183.37360	71.72064	549.64520	-264.49783	3.52231	-636.88373	227.62177	45.92651	-1003.12366	-13.53147	-2.76999
1074	8.942	1033.17200	-76.12962	1445.01196	-110.37161	-14.85194	1296.72888	-836.18304	122.21265	1334.24817	-193.59514	186.68999	89.48048	536.81476	-264.28598	3.70991	-605.51648	226.66148	45.18407	-1015.63733	-12.90534	-2.79832
1075	8.950	1036.13037	-76.02557	1440.80945	-112.57987	-15.26617	1296.73291	-838.87073	122.51064	1331.78931	-172.44154	188.68562	102.47149	525.06744	-263.12814	3.32349	-573.92084	226.33069	44.75415	-1028.10425	-12.36906	-2.87349
1076	8.958	1039.33765	-76.00053	1436.23083	-114.95652	-15.57963	1296.68738	-841.66840	122.89722	1329.07410	-149.22760	189.76813	110.16669	514.03302	-261.26599	2.52652	-542.43097	226.54041	44.62373	-1040.55164	-11.81248	-2.95278
1077	8.967	1042.69287	-76.02215	1431.28735	-117.48421	-15.79932	1296.61292	-844.46515	123.33060	1326.15771	-125.60973	190.31760	113.73907	502.80826	-259.51611	1.79824	-511.63208	227.21960	44.63691	-1053.02332	-11.18903	-2.98796
1078	8.975	1046.13660	-76.06111	1426.00854	-120.12598	-15.93781	1296.53320	-847.15594	123.76587	1323.10071	-102.21852	190.30066	114.77846	490.92902	-258.33600	1.39957	-482.18915	228.32130	44.53366	-1065.54810	-10.53689	-2.98463
1079	8.983	1049.63464	-76.07809	1420.45093	-122.82011	-15.99975	1296.47168	-849.64813	124.16441	1319.95862	-79.02333	189.53162	114.38017	478.53467	-257.56171	1.25564	-454.69275	229.78326	43.99482	-1078.12573	-9.88882	-2.98930
1080	8.992	1053.13831	-76.01604	1414.70154	-125.49110	-15.98578	1296.44653	-851.87604	124.49968	1316.77161	-55.72752	187.97571	113.11324	465.92407	-256.88919	1.21804	-429.61475	231.51529	42.73375	-1090.73767	-9.22189	-3.01784
1081	9.000	1056.58655	-75.81882	1408.87488	-128.06636	-15.90907	1296.46826	-853.81354	124.75826	1313.56055	-32.04396	185.81755	111.36327	453.28738	-256.18387	1.20200	-407.30878	233.44574	40.60479	-1103.37549	-8.48715	-3.05089
1082	9.008	1059.92529	-75.45399	1403.09473	-130.48665	-15.79673	1296.54712	-855.46979	124.94263	1310.33191	-7.77339	183.07410	109.35278	440.67664	-255.41794	1.15176	-388.01917	235.57005	37.62852	-1116.04810	-7.68600	-3.06843
1083	9.017	1063.10449	-74.91656	1397.48035	-132.70656	-15.67726	1296.69812	-856.86932	125.07230	1307.08435	17.24753	179.28482	106.99979	428.05710	-254.60986	1.06027	-371.92981	237.93246	33.90205	-1128.75122	-6.91342	-3.03269
1084	9.025	1066.07202	-74.22152	1392.14246	-134.69020	-15.57664	1296.93799	-858.03772	125.17635	1303.81653	43.14940	173.95358	104.09498	415.37357	-253.81720	0.99215	-359.23944	240.54028	29.48368	-1141.43506	-6.30917	-2.88599
1085	9.033	1068.79163	-73.38928	1387.17688	-136.40916	-15.52509	1297.27771	-858.99609	125.29340	1300.53149	69.91249	167.27406	100.64101	402.58484	-253.07169	1.00150	-350.19067	243.27832	24.40408	-1154.03882	-5.94070	-2.61329
1086	9.042	1071.26074	-72.43333	1382.64880	-137.84312	-15.55949	1297.72083	-859.74860	125.47607	1297.23389	97.24229	160.27837	96.93060	389.68854	-252.34537	1.06387	-345.01996	245.92325	18.83507	-1166.59546	-5.68427	-2.29137
1087	9.050	1073.49622	-71.36254	1378.59375	-138.97971	-15.71238	1298.26172	-860.27228	125.78079	1293.93250	124.74236	154.06256	93.23097	376.72675	-251.60060	1.11113	-343.84418	248.22977	13.27316	-1179.22839	-5.27850	-2.03914
1088	9.058	1075.51343	-70.18658	1375.03748	-139.81445	-15.99502	1298.88269	-860.53137	126.25494	1290.65930	152.32616	148.80153	89.44531	363.75403	-250.82309	1.09034	-346.49011	249.96906	8.52470	-1192.01501	-4.57805	-1.89976
1089	9.067	1077.31873	-68.91579	1372.00732	-140.35303	-16.39362	1299.55371	-860.49982	126.92452	1287.48621	180.27812	143.94374	85.32959	350.81305	-249.98686	0.98888	-352.50171	251.01389	5.29759	-1204.93140	-3.66520	-1.81612
1090	9.075	1078.90955	-67.56409	1369.52600	-140.61328	-16.87806	1300.23730	-860.16443	127.77065	1284.51807	208.89464	139.19002	80.94144	337.91977	-249.05434	0.84156	-361.42670	251.51428	3.65066	-1217.91309	-2.71085	-1.72320
1091	9.083	1080.27258	-66.16210	1367.60315	-140.62177	-17.40679	1300.89636	-859.51794	128.72493	1281.87561	238.28081	134.56155	76.51683	325.05768	-248.04568	0.70994	-372.75696	251.85281	3.03294	-1230.90674	-1.82030	-1.60129
1092	9.092	1081.39087	-64.76342	1366.23499	-140.40601	-17.93041	1301.50208	-858.56329	129.70033	1279.68420	268.36423	129.90686	72.11214	312.20770	-247.04469	0.63327	-385.54932	252.34402	2.85788	-1243.89124	-0.97968	-1.45781
1093	9.100	1082.25659	-63.42842	1365.41248	-139.99057	-18.40142	1302.03992	-857.32550	130.61928	1278.05811	298.82205	125.11156	67.70070	299.36816	-246.11505	0.60960	-398.73450	253.09056	2.78879	-1256.85950	-0.13717	-1.29982
1094	9.108	1082.87549	-62.19630	1365.13672	-139.39607	-18.78298	1302.50183	-855.85608	131.41817	1277.07654	329.15683	120.40134	63.34320	286.54382	-245.23914	0.61049	-411.78735	254.06215	2.67182	-1269.76587	0.68530	-1.10425
1095	9.117	1083.25024	-61.06502	1365.42200	-138.63538	-19.05867	1302.88171	-854.23120	132.04077	1276.76733	359.06912	116.01237	59.05229	273.75494	-244.34218	0.59564	-424.66907	255.13533	2.46973	-1282.48560	1.40987	-0.78214
1096	9.125	1083.36609	-59.99448	1366.27673	-137.71227	-19.24378	1303.18079	-852.55005	132.41956	1277.10596	388.70053	111.84985	54.69994	261.04587	-243.37970	0.55181	-437.36920	256.12344	2.20038	-1294.82056	1.98096	-0.12767
1097	9.133	1083.19617	-58.92948	1367.68481	-136.62988	-19.38254	1303.41138	-850.93121	132.46210	1278.02783	418.51584	107.56374	50.12538	248.44818	-242.39331	0.52172	-449.81433	256.92462	1.89987	-1306.57666	2.42317	1.16849
1098	9.142	1082.72742	-57.82712	1369.60803	-135.40102	-19.53012	1303.58997	-849.49713	132.08505	1279.45361	448.94608	102.93977	45.32589	235.95428	-241.45924	0.56104	-462.03729	257.64905	1.63036	-1317.67346	2.86107	3.33452
1099	9.150	1081.97021	-56.67536	1372.00647	-134.05577	-19.73746	1303.72693	-848.34747	131.27522	1281.31018	480.01877	98.24312	40.58607	223.52887	-240.59186	0.67520	-474.19366	258.53290	1.44690	-1328.18799	3.48849	6.32198
1100	9.158	1080.94861	-55.49081	1374.84558	-132.64845	-20.04001	1303.81726	-847.53650	130.10773	1283.53699	511.16849	94.15083	36.38530	211.12296	-239.71989	0.80209	-486.40881	259.72266	1.34139	-1338.28699	4.50353	9.87706
1101	9.167	1079.68774	-54.29892	1378.08508	-131.25392	-20.44053	1303.84070	-847.06232	128.70294	1286.07715	541.40271	91.27498	33.07111	198.70502	-238.75365	0.86452	-498.69006	261.16595	1.25616	-1348.06885	5.95419	13.81288
1102	9.175	1078.20178	-53.11977	1381.66907	-129.94937	-20.90105	1303.77454	-846.86853	127.17555	1288.87061	569.78656	89.58299	30.49854	186.28479	-237.65579	0.84862	-510.95990	262.65155	1.14418	-1357.44336	7.64203	18.12634
1103	9.183	1076.48901	-51.97189	1385.52563	-128.79697	-21.36183	1303.60803	-846.86212	125.62041	1291.84497	595.76520	88.55105	28.10787	173.88904	-236.44649	0.78982	-523.14056	263.96130	1.01271	-1366.18555	9.32614	22.88914
1104	9.192	1074.54932	-50.87387	1389.58228	-127.83762	-21.76984	1303.34814	-846.94073	124.10576	1294.89978	619.22516	87.96098	25.42624	161.53287	-235.16942	0.70122	-535.23993	265.07419	0.92937	-1374.07727	10.97069	28.15651
1105	9.200	1072.39368	-49.83465	1393.78345	-127.08992	-22.08640	1303.01526	-847.01709	122.66483	1297.92578	640.47650	87.94881	22.33184	149.21237	-233.89545	0.59222	-547.35321	266.15268	0.94582	-1380.96008	12.70733	33.94279
1106	9.208	1070.02991	-48.84859	1398.09106	-126.54716	-22.27932	1302.63464	-847.03583	121.31958	1300.86511	660.00238	88.32976	18.99887	136.90625	-232.72469	0.51279	-559.56049	267.28040	1.00422	-1386.65576	14.67039	40.18810
1107	9.217	1067.46594	-47.90336	1402.47119	-126.17882	-22.32298	1302.23047	-846.97314	120.10967	1303.72827	678.17865	88.55697	15.79693	124.59158	-231.69844	0.49759	-571.84473	268.36890	0.98881	-1390.81042	16.89844	46.73439
1108	9.225	1064.74243	-46.99883	1406.88074	-125.94087	-22.20213	1301.82373	-846.82050	119.08800	1306.55286	695.24664	88.31168	13.02414	112.25525	-230.75714	0.51295	-584.13879	269.34430	0.87839	-1392.79919	19.31264	53.27599
1109	9.233	1061.93872	-46.15587	1411.26428	-125.78568	-21.90666	1301.43103	-846.56891	118.30099	1309.37244	711.22552	87.69734	10.64133	99.88806	-229.82436	0.50488	-596.42987	270.24118	0.77186	-1391.90845	21.78851	59.24884
1110	9.242	1059.12183	-45.39177	1415.56787	-125.66459	-21.42509	1301.06348	-846.20654	117.77521	1312.21375	725.70050	87.03992	8.46471	87.48450	-228.85603	0.46455	-608.77380	271.10605	0.75594	-1387.80249	24.26833	63.82114
1111	9.250	1056.30847	-44.69238	1419.75684	-125.53085	-20.74708	1300.73108	-845.72443	117.50810	1315.09399	737.86688	86.74197	6.54035	75.04010	-227.84724	0.42869	-621.22839	271.95114	0.82106	-1380.82410	26.80899	66.22633
1112	9.258	1053.49060	-44.02327	1423.80884	-125.34483	-19.86703	1300.45068	-845.11902	117.46342	1318.01489	746.90131	87.02966	5.01652	62.54333	-226.85507	0.43167	-633.79596	272.77487	0.90561	-1371.71301	29.48718	66.36621
1113	9.267	1050.68237	-43.36372	1427.69604	-125.07327	-18.78009	1300.24634	-844.39447	117.57445	1320.95618	752.30109	87.72729	3.63960	49.98260	-225.94646	0.47774	-646.43622	273.56213	0.96056	-1361.01526	32.20493	65.12761
1114	9.275	1047.92395	-42.72043	1431.38025	-124.68373	-17.48461	1300.14380	-843.56763	117.75561	1323.87036	753.88885	88.50672	1.70133	37.35388	-225.10088	0.54925	-659.12354	274.32114	0.97321	-1348.78125	34.60474	63.83957
1115	9.283	1045.24829	-42.11684	1434.81787	-124.14787	-15.99730	1300.16382	-842.67010	117.92775	1326.69592	751.64655	89.27225	-1.25307	24.66168	-224.22815	0.61977	-671.85583	275.11310	0.96898	-1334.70618	36.19629	63.16943
1116	9.292	1042.67383	-41.58121	1437.96973	-123.45182	-14.35575	1300.31799	-841.74219	118.04936	1329.38562	745.82745	90.10514	-4.78444	11.92096	-223.26573	0.66468	-684.62573	275.98511	0.99421	-1318.42700	36.59601	62.62214
1117	9.300	1040.22302	-41.13377	1440.80090	-122.59703	-12.59603	1300.60535	-840.82257	118.12655	1331.92114	737.32098	91.03554	-7.92053	-0.85315	-222.21303	0.67226	-697.42627	276.92157	1.08215	-1299.71387	35.69949	61.21144
1118	9.308	1037.93091	-40.76900	1443.27368	-121.58826	-10.73151	1301.01160	-839.94037	118.18860	1334.30579	727.45215	92.02972	-10.05483	-13.66107	-221.12578	0.66118	-710.26654	277.88147	1.22401	-1278.52234	33.66235	58.46510
1119	9.317	1035.83960	-40.45387	1445.35229	-120.42511	-8.75356	1301.51062	-839.11157	118.25488	1336.54602	717.00519	93.03223	-11.24281	-26.50024	-220.07867	0.66780	-723.15613	278.82031	1.36862	-1254.95557	30.75938	54.72671
1120	9.325	1033.98877	-40.14471	1447.02161	-119.10960	-6.64993	1302.07068	-838.34619	118.32697	1338.63806	705.80731	94.01831	-11.85152	-39.33356	-219.09547	0.70407	-736.07971	279.70264	1.45965	-1229.20435	27.24428	50.75687
1121	9.333	1032.40222	-39.80742	1448.29797	-117.66313	-4.42519	1302.66455	-837.65613	118.40230	1340.56555	693.53455	95.07422	-12.21784	-52.11444	-218.15660	0.76419	-749.00757	280.53882	1.47596	-1201.52856	23.28264	47.29609
1122	9.342	1031.08496	-39.42636	1449.21057	-116.13200	-2.10607	1303.26953	-837.05505	118.48393	1342.30164	680.41058	96.27751	-12.53288	-64.83374	-217.25031	0.85551	-761.93066	281.38120	1.44347	-1172.28491	18.99568	44.92006
1123	9.350	1030.03796	-38.99417	1449.76807	-114.57425	0.26691	1303.86475	-836.55347	118.57739	1343.81226	667.00879	97.50381	-12.88178	-77.50714	-216.39223	1.00181	-774.86407	282.27628	1.42171	-1141.95374	14.53185	43.97192
1124	9.358	1029.28027	-38.51065	1449.95288	-113.04642	2.64914	1304.43604	-836.15662	118.68236	1345.06580	653.80219	98.52376	-13.32002	-90.11694	-215.61885	1.23770	-787.81439	283.22943	1.46582	-1111.02625	10.06442	44.40213
1125	9.367	1028.84424	-37.99717	1449.74316	-111.60182	4.99944	1304.98169	-835.86786	118.79012	1346.04285	640.86353	99.30961	-13.84931	-102.57233	-214.92987	1.59717	-800.76038	284.20486	1.58171	-1079.73706	5.72172	45.74248
1126	9.375	1028.73999	-37.48264	1449.12744	-110.29129	7.28040	1305.50940	-835.69556	118.89333	1346.74060	627.97955	100.02629	-14.39504	-114.73438	-214.26965	2.11532	-813.66687	285.16269	1.71838	-1047.92407	1.52497	47.36623
1127	9.383	1028.94336	-36.97906	1448.09949	-109.16237	9.45368	1306.02917	-835.65741	118.99756	1347.16772	615.14093	100.70311	-14.87284	-126.48621	-213.60297	2.83437	-826.51221	286.09360	1.80599	-1015.22412	-2.57120	48.80788
1128	9.392	1029.42615	-36.49509	1446.64819	-108.26166	11.48289	1306.54675	-835.77759	119.11734	1347.33472	602.52789	101.33364	-15.19623	-137.78491	-212.96207	3.79936	-839.28906	287.00867	1.80750	-981.45105	-6.55421	49.92385
1129	9.400	1030.17029	-36.04039	1444.76428	-107.64046	13.34087	1307.06506	-836.08582	119.26553	1347.25146	590.07562	102.12967	-15.28922	-148.65869	-212.43918	5.07782	-851.99084	287.90839	1.75278	-946.89081	-10.28560	50.87938
1130	9.408	1031.13782	-35.59185	1442.44788	-107.35536	15.01254	1307.58936	-836.62408	119.44971	1346.93567	577.54901	103.27074	-15.17767	-159.14355	-212.12357	6.75363	-864.63306	288.79031	1.71903	-912.34662	-13.56473	51.99506
1131	9.417	1032.27002	-35.09817	1439.70410	-107.46105	16.49424	1308.12781	-837.44360	119.66202	1346.40857	564.88013	104.75784	-14.96119	-169.20142	-211.98071	8.88262	-877.26459	289.69391	1.75886	-878.84113	-16.27879	53.47837
1132	9.425	1033.52124	-34.52381	1436.53320	-107.99895	17.79285	1308.68335	-838.58783	119.86649	1345.67468	552.15570	106.48655	-14.73284	-178.67749	-211.86061	11.52262	-889.92523	290.68744	1.84791	-847.05096	-18.49858	55.15312
1133	9.433	1034.87695	-33.86909	1432.93164	-108.98645	18.92707	1309.24268	-840.08130	120.01295	1344.71924	539.44550	108.15024	-14.58930	-187.27991	-211.64725	14.79726	-902.62335	291.82739	1.92125	-816.86853	-20.42595	56.48868
1134	9.442	1036.37720	-33.17950	1428.91125	-110.41429	19.91966	1309.77429	-841.93152	120.06492	1343.52393	526.74658	109.39623	-14.59841	-194.56683	-211.28799	18.83692	-915.33771	293.21960	1.98041	-787.51343	-22.27521	57.03553
1135	9.450	1038.10620	-32.52399	1424.51379	-112.25123	20.78210	1310.23877	-844.12933	120.00970	1342.07959	514.05377	110.19946	-14.73001	-200.03229	-210.68565	23.63010	-928.01831	295.01245	2.13230	-758.13507	-24.19997	56.79319
1136	9.458	1040.09265	-31.91885	1419.77954	-114.44684	21.51453	1310.60510	-846.64856	119.85409	1340.38928	501.41132	110.90359	-14.86100	-203.24567	-209.73669	29.00203	-940.65570	297.12006	2.46116	-728.41101	-26.30137	56.10155
1137	9.467	1042.26501	-31.30385	1414.71680	-116.93230	22.11596	1310.86182	-849.44653	119.61469	1338.46570	488.84784	111.84329	-14.90281	-203.84265	-208.55441	34.77445	-953.34180	299.05328	2.87305	-698.65552	-28.67657	55.29219
1138	9.475	1044.52869	-30.61580	1409.32263	-119.62421	22.59367	1311.02258	-852.46295	119.30314	1336.32898	476.32928	112.97798	-14.93486	-201.37866	-207.46895	40.80941	-966.14124	300.30673	3.12652	-669.36267	-31.42091	54.48117
1139	9.483	1046.83130	-29.84945	1403.61267	-122.43051	22.97790	1311.12036	-855.62079	118.92053	1334.00793	463.80136	114.03432	-15.10352	-195.29425	-206.71272	46.79148	-978.96436	300.78748	3.01694	-640.73706	-34.58628	53.60171
1140	9.492	1049.14417	-29.04345	1397.63098	-125.25974	23.32237	1311.19324	-858.83069	118.46562	1331.54431	451.23495	114.86713	-15.44672	-185.14056	-206.30733	52.13769	-991.68872	300.75195	2.55050	-612.75732	-38.14326	52.56274
1141	9.500	1051.42944	-28.23561	1391.45715	-128.03633	23.67056	1311.26648	-861.99597	117.94141	1328.99292	438.62228	115.60146	-15.84964	-170.91113	-206.32523	56.35646	-1004.31592	300.65067	1.98474	-585.54419	-41.95010	51.30481
1142	9.508	1053.64868	-27.44335	1385.19568	-130.72346	24.01300	1311.34131	-865.01947	117.35725	1326.41382	425.97287	116.52612	-16.11333	-153.13721	-207.04477	59.48663	-1016.92633	300.95197	1.62611	-559.48376	-45.78096	49.71476
1143	9.517	1055.78601	-26.67598	1378.94202	-133.33890	24.27837	1311.40466	-867.82001	116.73466	1323.86633	413.32297	117.74119	-16.16982	-132.62469	-208.70389	62.00424	-1029.56519	301.82870	1.57129	-535.02930	-49.44401	47.62054
1144	9.525	1057.84094	-25.94738	1372.77087	-135.92902	24.38110	1311.45923	-870.35193	116.10677	1321.39636	400.68362	119.01871	-16.16688	-110.12286	-211.17419	64.28895	-1042.23999	303.11572	1.70694	-512.48743	-52.85715	44.90493
1145	9.533	1059.80872	-25.27833	1366.75586	-138.51270	24.28629	1311.53540	-872.60889	115.50282	1319.01660	387.99600	120.13126	-16.25139	-86.19916	-213.94516	66.31171	-1054.96460	304.54141	1.87668	-491.99414	-56.00179	41.55723
1146	9.542	1061.67896	-24.69510	1360.98059	-141.05597	24.02548	1311.66125	-874.60858	114.93417	1316.70068	375.21164	121.10271	-16.39354	-61.27124	-216.38853	67.78119	-1067.73242	305.89658	1.98572	-473.65140	-58.86492	37.61439
1147	9.550	1063.44275	-24.22027	1355.52197	-143.48805	23.66678	1311.83643	-876.37415	114.39338	1314.40308	362.37241	122.10333	-16.45934	-35.64050	-218.05621	68.43988	-1080.50671	307.07925	2.01846	-457.66428	-61.44981	33.09329
1148	9.558	1065.08948	-23.85585	1350.43640	-145.72856	23.27585	1312.03943	-877.92474	113.86180	1312.08337	349.55258	123.25171	-16.39249	-9.52179	-218.79874	68.20187	-1093.27539	308.07434	2.01055	-444.37000	-63.80315	27.99657
1149	9.567	1066.60681	-23.58751	1345.76099	-147.71155	22.88755	1312.24500	-879.27478	113.32280	1309.71521	336.75253	124.52348	-16.26992	16.91766	-218.67621	67.10536	-1106.06860	308.93835	2.00451	-434.20209	-65.96367	22.39152
1150	9.575	1068.00146	-23.42040	1341.51941	-149.39499	22.50363	1312.43506	-880.43518	112.76929	1307.28418	323.87613	125.77897	-16.18934	43.57605	-217.86487	65.28020	-1118.91687	309.79651	2.02149	-427.62003	-67.85409	16.51538
1151	9.583	1069.28467	-23.37832	1337.72510	-150.75583	22.11126	1312.60132	-881.41528	112.19658	1304.79102	310.85327	126.91176	-16.15059	70.44043	-216.62944	62.98286	-1131.81812	310.77649	2.06103	-424.97314	-69.26329	10.84696
1152	9.592	1070.41028	-23.44408	1334.38477	-151.78423	21.70443	1312.73987	-882.22040	111.59364	1302.25623	297.78119	127.99059	-16.06194	97.51923	-215.24588	60.54486	-1144.72534	311.91071	2.12105	-426.31110	-69.98167	5.99543
1153	9.600	1071.28052	-23.54669	1331.50134	-152.48599	21.28914	1312.84473	-882.84595	110.94563	1299.72131	284.86548	129.17599	-15.87592	124.77713	-213.93619	58.23492	-1157.58215	313.11093	2.20089	-431.23099	-69.98457	2.37875
1154	9.608	1071.84583	-23.63487	1329.07361	-152.88828	20.86896	1312.90479	-883.27679	110.24050	1297.24719	272.22424	130.45703	-15.68296	152.19131	-212.88028	56.17418	-1170.39709	314.22589	2.27097	-439.01563	-69.44076	0.08469
1155	9.617	1072.16309	-23.73130	1327.09595	-153.03700	20.43855	1312.90393	-883.49329	109.47407	1294.91138	259.77905	131.52095	-15.65183	179.82806	-212.19064	54.34355	-1183.23450	315.15442	2.29384	-449.02991	-68.53461	-0.97098
1156	9.625	1072.34204	-23.89396	1325.56848	-152.98308	19.99655	1312.82605	-883.47717	108.66061	1292.80151	247.31844	132.00621	-15.93344	207.82407	-211.86337	52.62960	-1196.08691	315.96167	2.30758	-460.78299	-67.39365	-1.08203
1157	9.633	1072.45398	-24.14267	1324.50989	-152.76938	19.55419	1312.65833	-883.21643	107.84334	1291.00952	234.65218	132.00607	-16.51818	236.30402	-211.82565	50.88814	-1208.86060	316.85071	2.40834	-473.63306	-66.16020	-0.87163
1158	9.642	1072.49634	-24.44583	1323.96155	-152.42783	19.12683	1312.38977	-882.70984	107.09425	1289.62610	221.70885	132.22658	-17.09334	265.30811	-212.03952	49.03523	-1221.50293	317.96100	2.61816	-486.82813	-64.99799	-0.95996
1159	9.650	1072.44226	-24.77676	1323.96008	-151.97980	18.72504	1312.00696	-881.97070	106.50607	1288.73169	208.55492	133.18681	-17.35871	294.77698	-212.51285	47.09515	-1233.99731	319.27664	2.87418	-499.87900	-64.01398	-1.51669
1160	9.658	1072.29492	-25.15733	1324.50244	-151.43407	18.35811	1311.49377	-881.03003	106.18304	1288.37878	195.35893	134.45795	-17.44003	324.60001	-213.22147	45.14640	-1246.24951	320.76260	3.18062	-512.68726	-63.20760	-2.27792
1161	9.667	1072.07776	-25.64126	1325.55615	-150.79062	18.03609	1310.84241	-879.93811	106.22697	1288.56812	182.29698	135.44485	-17.52666	354.65747	-214.11105	43.25896	-1258.07922	322.39899	3.68083	-525.35266	-62.51416	-2.91785
1162	9.675	1071.80249	-26.27915	1327.09155	-150.05365	17.75869	1310.06299	-878.76019	106.69865	1289.22852	169.44954	136.37979	-17.41128	384.80627	-215.15771	41.48167	-1269.31030	324.05527	4.57549	-537.96350	-61.88879	-3.31741
1163	9.683	1071.45520	-27.09252	1329.09058	-149.23825	17.51365	1309.18005	-877.56750	107.56726	1290.21631	156.76469	137.70291	-16.86852	414.88907	-216.35497	39.83977	-1279.89661	325.55670	6.01112	-550.53125	-61.32825	-3.54006
1164	9.692	1070.98132	-28.05104	1331.53259	-148.36293	17.30589	1308.21704	-876.42603	108.72272	1291.36682	144.13667	139.08008	-16.18505	444.79367	-217.72849	38.36800	-1289.95190	326.84680	7.99831	-563.04340	-60.84236	-3.70111
1165	9.700	1070.28613	-29.07602	1334.38281	-147.44164	17.18226	1307.18591	-875.38843	110.06649	1292.58032	131.49113	139.89166	-15.86215	474.44443	-219.40265	37.15651	-1299.57788	327.92841	10.43656	-575.52527	-60.44224	-3.87129
1166	9.708	1069.27917	-30.08437	1337.60132	-146.49594	17.20127	1306.08813	-874.48596	111.56908	1293.86584	118.79872	140.23160	-15.95623	503.72961	-221.51027	36.28876	-1308.71289	328.77942	13.28290	-588.02686	-60.12954	-4.03736
1167	9.717	1067.93518	-31.03491	1341.15735	-145.57571	17.38109	1304.92468	-873.71844	113.21548	1295.29260	106.06239	140.67522	-16.10861	532.47217	-224.01096	35.72192	-1317.19238	329.39725	16.65027	-600.56848	-59.85437	-4.16403
1168	9.725	1066.29749	-31.93523	1345.02124	-144.75523	17.68943	1303.70300	-873.05615	114.92477	1296.90186	93.25810	141.37915	-16.11830	560.47479	-226.71762	35.29341	-1324.87915	329.81982	20.66793	-613.13794	-59.51969	-4.26115
1169	9.733	1064.42505	-32.81811	1349.15015	-144.10956	18.06130	1302.43823	-872.45544	116.56407	1298.67834	80.37624	141.96002	-16.15736	587.55615	-229.45592	34.80262	-1331.68860	330.07492	25.26956	-625.73395	-59.07179	-4.34788
1170	9.742	1062.36084	-33.71747	1353.49512	-143.69286	18.41600	1301.15186	-871.87604	118.02236	1300.58557	67.53493	142.22961	-16.38029	613.48004	-232.12877	34.04566	-1337.47559	330.09146	30.13248	-638.37195	-58.53171	-4.41414
1171	9.750	1060.13354	-34.65427	1358.01392	-143.52130	18.67878	1299.86829	-871.29266	119.23577	1302.59387	54.82384	142.49861	-16.64855	637.92480	-234.74562	32.93841	-1341.93359	329.75470	34.84246	-651.05591	-57.92448	-4.45171
1172	9.758	1057.76196	-35.63804	1362.67200	-143.56665	18.79843	1298.60876	-870.69983	120.16718	1304.68213	42.12709	143.00047	-16.79988	660.62744	-237.42143	31.68416	-1344.72144	329.20972	39.24253	-663.76941	-57.25154	-4.47602
1173	9.767	1055.26270	-36.67464	1367.43787	-143.76602	18.74619	1297.39014	-870.10663	120.79594	1306.83533	29.31295	143.63818	-16.86825	681.47693	-240.29150	30.71177	-1345.67773	328.82599	43.58171	-676.49622	-56.50544	-4.50502
1174	9.775	1052.65686	-37.76888	1372.27905	-144.04010	18.50079	1296.23169	-869.52332	121.11639	1309.04028	16.45940	144.36513	-16.92570	700.37897	-243.39717	30.44304	-1344.85718	328.55991	48.13019	-689.24060	-55.66483	-4.53398
1175	9.783	1049.97021	-38.91980	1377.15417	-144.30969	18.03544	1295.15942	-868.94977	121.13347	1311.27905	3.73777	145.31357	-16.93942	717.06073	-246.60083	31.07465	-1342.38306	327.75238	52.77225	-702.01990	-54.72814	-4.53346
1176	9.792	1047.22681	-40.10790	1382.00903	-144.50447	17.31661	1294.20483	-868.37390	120.86531	1313.53467	-8.84965	146.50403	-16.86284	730.99512	-249.69980	32.41666	-1338.25500	325.73569	57.04190	-714.84595	-53.75603	-4.47824
1177	9.800	1044.44067	-41.29742	1386.77832	-144.56445	16.31045	1293.40076	-867.77264	120.35035	1315.79956	-21.48361	147.71652	-16.73637	741.40350	-252.68652	33.90948	-1332.28735	322.29929	60.33791	-727.72119	-52.82013	-4.38419
1178	9.808	1041.61560	-42.45653	1391.38867	-144.43787	14.99240	1292.77344	-867.11743	119.64696	1318.07813	-34.32838	148.70749	-16.63851	747.38049	-255.79082	34.82044	-1324.15771	317.68564	62.23022	-740.65021	-51.92129	-4.30121
1179	9.817	1038.75183	-43.56602	1395.76855	-144.08189	13.35748	1292.33350	-866.38959	118.82186	1320.37964	-47.39601	149.44722	-16.59324	748.48792	-259.15384	34.36932	-1313.44385	312.37192	62.72650	-753.64331	-51.00609	-4.25551
1180	9.825	1035.86047	-44.61513	1399.87292	-143.46811	11.42227	1292.06909	-865.59027	117.93269	1322.70276	-60.57138	150.11287	-16.55484	745.71753	-262.30042	31.80645	-1299.71667	306.79590	62.12235	-766.69897	-50.03986	-4.22320
1181	9.833	1032.97314	-45.59986	1403.69421	-142.58507	9.21943	1291.95178	-864.73267	117.01424	1325.02844	-73.79614	150.81857	-16.51543	741.35498	-264.21960	26.86472	-1282.72559	301.26151	60.65501	-779.80310	-49.03634	-4.17521
1182	9.842	1030.13940	-46.52861	1407.23376	-141.43680	6.79068	1291.94714	-863.82947	116.07560	1327.32776	-87.11957	151.50461	-16.55048	737.06665	-264.46561	20.37751	-1262.51782	295.94852	58.39891	-792.95752	-48.02368	-4.11844
1183	9.850	1027.42139	-47.42632	1410.47375	-140.04489	4.17605	1292.02649	-862.88586	115.10982	1329.56934	-100.46809	152.19882	-16.66894	732.73444	-263.66379	13.99727	-1239.35925	290.87518	55.39951	-806.18280	-46.99028	-4.08151
1184	9.858	1024.89014	-48.31726	1413.38611	-138.45036	1.40651	1292.16882	-861.89673	114.10849	1331.72070	-113.63249	153.09703	-16.74024	727.36865	-262.62628	9.09614	-1213.58728	285.88690	51.83041	-819.47107	-45.91057	-4.07456
1185	9.867	1022.61542	-49.19990	1415.94849	-136.70438	-1.48752	1292.36365	-860.84753	113.06740	1333.75073	-126.55440	154.26599	-16.64843	719.92548	-261.72458	6.16687	-1185.60730	280.74063	48.03103	-832.75702	-44.81927	-4.06718
1186	9.875	1020.65137	-50.05495	1418.13818	-134.85242	-4.46406	1292.60974	-859.71936	111.97789	1335.63501	-139.37276	155.49632	-16.44095	709.72156	-260.99301	4.92808	-1155.85559	275.35474	44.42068	-845.97131	-43.78629	-4.01039
1187	9.883	1019.03308	-50.87366	1419.92542	-132.92920	-7.47344	1292.90796	-858.49255	110.82121	1337.36035	-152.21709	156.54089	-16.26830	697.24249	-260.25296	4.62921	-1124.60449	269.96777	41.35925	-859.10706	-42.84346	-3.88254
1188	9.892	1017.77698	-51.66774	1421.28149	-130.97067	-10.46591	1293.25354	-857.15344	109.58218	1338.92419	-165.09744	157.39920	-16.17056	683.85785	-259.38635	4.54801	-1091.93420	264.89453	39.04889	-872.20496	-41.98931	-3.70905
1189	9.900	1016.88574	-52.45793	1422.18909	-129.03085	-13.38426	1293.63342	-855.70966	108.26445	1340.32629	-177.90337	158.28577	-15.94608	670.52386	-258.51358	4.37799	-1057.92456	260.24286	37.55381	-885.30188	-41.20002	-3.54120
1190	9.908	1016.35876	-53.24377	1422.64233	-127.18918	-16.16000	1294.03015	-854.20673	106.88956	1341.55835	-190.45035	159.32632	-15.27733	657.42493	-257.75052	4.12785	-1022.77759	255.99237	36.91533	-898.40491	-40.40599	-3.41793
1191	9.917	1016.20020	-53.97975	1422.63660	-125.54842	-18.72881	1294.42578	-852.73260	105.49152	1342.60364	-202.56300	160.42490	-13.97273	644.46039	-257.05469	3.85036	-986.84979	252.14462	37.22452	-911.49036	-39.54599	-3.34683
1192	9.925	1016.41486	-54.60021	1422.15125	-124.22483	-21.04385	1294.80676	-851.40881	104.11365	1343.43713	-214.07298	161.52170	-11.99121	631.55646	-256.34564	3.55083	-950.68719	248.65675	38.50972	-924.52686	-38.65530	-3.31624
1193	9.933	1017.00110	-55.06949	1421.14893	-123.32738	-23.07439	1295.16711	-850.37006	102.80640	1344.02136	-224.74785	162.76642	-9.26911	618.71429	-255.60812	3.23451	-915.00714	245.40121	40.49538	-937.49585	-37.82426	-3.31100
1194	9.942	1017.94727	-55.40678	1419.60217	-122.93454	-24.80606	1295.51270	-849.74420	101.62273	1344.30554	-234.27187	164.24698	-5.66487	605.93732	-254.91237	2.97052	-880.53363	242.27971	42.55450	-950.38940	-37.07607	-3.30705
1195	9.950	1019.23395	-55.67228	1417.50891	-123.08241	-26.24290	1295.85876	-849.63733	100.60235	1344.23096	-242.24840	165.76773	-0.98857	593.17834	-254.34763	2.85207	-847.69531	239.25829	44.04463	-963.19812	-36.34972	-3.26827
1196	9.958	1020.83661	-55.92013	1414.88293	-123.76295	-27.40311	1296.21509	-850.11884	99.75800	1343.74402	-248.21959	167.17674	5.15490	580.43079	-253.88173	2.86108	-816.41046	236.33186	44.70672	-975.91333	-35.59692	-3.18108
1197	9.967	1022.72577	-56.16450	1411.75476	-124.92711	-28.32407	1296.57446	-851.20447	99.08314	1342.81909	-251.75282	168.80421	13.54350	567.81018	-253.32503	2.83614	-786.21411	233.57423	44.70468	-988.54541	-34.82572	-3.07447
1198	9.975	1024.86707	-56.40544	1408.19141	-126.49072	-29.07269	1296.92065	-852.84094	98.56313	1341.48425	-252.58443	171.24594	25.00870	555.50122	-252.44778	2.60906	-756.60327	231.12445	44.35194	-1001.13721	-34.03580	-2.98154
1199	9.983	1027.21387	-56.66184	1404.30371	-128.34061	-29.72961	1297.24390	-854.90088	98.16606	1339.82727	-250.87093	174.70836	39.64384	543.65509	-251.11053	2.11843	-727.25562	229.03358	43.87113	-1013.74451	-33.18944	-2.91146
1200	9.992	1029.68335	-56.94458	1400.24133	-130.34055	-30.35502	1297.54980	-857.19208	97.83587	1337.99023	-247.52443	178.81538	56.31758	532.19958	-249.40569	1.43667	-698.01074	227.17873	43.35589	-1026.38611	-32.28038	-2.85728
