# Supplementary material for: Novel Methods for Surface EMG Analysis and Exploration Based on Multi-Modal Gaussian Mixture Models
Source: PLoS One. 2016 Jun 30;11(6):e0157239. doi: 10.1371/journal.pone.0157239 (PMC4928879; doi:10.1371/journal.pone.0157239)
Supplement: S2 File — (ZIP) [file pone.0157239.s002.zip › Haf_horses_walk_data/Haf_h05_w1_emg.anc]

File_Type:	Analog R/C ASCII	Generation#:	2
Board_Type:	NI USB-6225	Polarity:	Bipolar
Trial_Name:	Larettaw	Trial#:	1	Duration(Sec.):	9.999166	#Channels:	64
BitDepth:	16	PreciseRate:	1200.000000
Name	LDL	acc1x	acc1y	acc1z	GM1L	acc2x	acc2y	acc2z	GM2L	acc3x	acc3y	acc3z	GM3L	acc4x	acc4y	acc4z	LDR	acc5x	acc5y	acc5z	GM1R	acc6x	acc6y	acc6z	GM2R	acc7x	acc7y	acc7z	GM3R	acc8x	acc8y	acc8z	BLDL	acc9x	acc9y	acc9z	BGM1L	acc10x	acc10y	acc10z	BGM2L	acc11x	acc11y	acc11z	BGM3L	acc12x	acc12y	acc12z	BLDR
Rate	1200	1200	1200	1200	1200	1200	1200	1200	1200	1200	1200	1200	1200	1200	1200	1200	1200	1200	1200	1200	1200	1200	1200	1200	1200	1200	1200	1200	1200	1200	1200	1200	1200	1200	1200	1200	1200	1200	1200	1200	1200	1200	1200	1200	1200	1200	1200	1200	1200
Range	5000	5000	5000	5000	5000	5000	5000	5000	5000	5000	5000	5000	5000	5000	5000	5000	5000	5000	5000	5000	5000	5000	5000	5000	5000	5000	5000	5000	5000	5000	5000	5000	5000	5000	5000	5000	5000	5000	5000	5000	5000	5000	5000	5000	5000	5000	5000	5000	5000
0.000000	24	-970	-600	-22959	22	-9024	-1943	-19066	-195	-9525	-5468	-16834	609	-10022	-7034	-11309	327	1121	12404	-21655	17	-15884	13246	-19379	-3237	-15081	13565	-15240	7365	-14928	15147	-7244	-146	-126	-117	-65	-58	-61	-107	43	-151	24	30	-73	-17	-51	84	-21	0
0.000833	92	-1116	-395	-23082	39	-8930	-2020	-18951	-195	-9453	-5543	-16782	441	-9940	-6976	-11160	-337	1073	12497	-21675	-792	-15885	13338	-19233	-3200	-15112	13700	-15054	9180	-15038	15339	-7095	-149	-125	-118	-62	-59	-59	-101	46	-152	21	34	-74	-22	-56	85	-29	-1
0.001667	-35	-1283	-241	-23212	10	-8846	-2096	-18809	-185	-9390	-5638	-16800	777	-9867	-6935	-11017	-350	1023	12588	-21695	-305	-15878	13419	-19101	-3208	-15135	13836	-14881	7892	-15130	15543	-6991	-148	-126	-115	-68	-66	-61	-107	42	-146	19	34	-79	-23	-60	85	-30	-1
0.002500	-154	-1467	-101	-23354	-42	-8761	-2168	-18668	-102	-9327	-5735	-16738	843	-9805	-6895	-10884	573	968	12698	-21717	42	-15860	13497	-18967	-3498	-15138	13977	-14713	4719	-15209	15765	-6931	-156	-127	-122	-68	-64	-60	-105	40	-153	19	28	-76	-23	-61	78	-33	-4
0.003333	-219	-1667	16	-23501	-12	-8673	-2267	-18519	13	-9264	-5831	-16724	808	-9740	-6864	-10757	-182	915	12790	-21734	-627	-15821	13563	-18842	-3386	-15122	14124	-14532	3940	-15272	16005	-6898	-150	-125	-120	-67	-62	-61	-105	40	-155	20	29	-75	-19	-73	80	-19	-3
0.004167	-167	-1883	95	-23640	61	-8579	-2350	-18361	109	-9198	-5916	-16717	606	-9676	-6839	-10636	286	857	12921	-21750	-429	-15787	13622	-18722	-3133	-15083	14273	-14355	2409	-15312	16250	-6910	-149	-108	-120	-65	-59	-58	-103	37	-151	20	34	-75	-22	-57	80	-34	0
0.005000	-111	-2102	148	-23798	18	-8481	-2437	-18208	193	-9128	-5993	-16708	698	-9616	-6813	-10533	346	799	13034	-21770	-684	-15736	13667	-18610	-2732	-15028	14419	-14179	2175	-15333	16508	-6952	-149	-124	-117	-65	-61	-64	-109	42	-149	22	34	-74	-19	-60	78	-28	0
0.005833	-203	-2335	128	-23938	-219	-8374	-2519	-18065	171	-9058	-6055	-16694	515	-9555	-6796	-10444	-176	735	13143	-21787	-861	-15669	13700	-18503	-2378	-14953	14560	-14001	3330	-15335	16769	-7022	-150	-124	-115	-65	-61	-55	-103	41	-149	22	34	-74	-22	-60	82	-28	3
0.006667	-79	-2565	153	-24073	-31	-8266	-2595	-17900	244	-8986	-6096	-16666	743	-9495	-6772	-10368	284	657	13243	-21809	-361	-15594	13720	-18405	-2364	-14865	14696	-13824	2410	-15315	17036	-7125	-149	-128	-121	-67	-63	-61	-105	40	-151	9	33	-75	-22	-58	80	-29	-4
0.007500	-14	-2795	101	-24193	256	-8151	-2665	-17749	146	-8913	-6118	-16626	670	-9431	-6747	-10311	411	594	13339	-21831	-466	-15498	13727	-18313	-2510	-14761	14824	-13641	643	-15273	17291	-7248	-151	-126	-115	-63	-60	-57	-102	44	-153	20	35	-75	-22	-57	81	-27	0
0.008333	-5	-3015	37	-24299	17	-8027	-2725	-17604	41	-8839	-6108	-16567	361	-9364	-6718	-10274	-687	520	13421	-21860	-1033	-15392	13714	-18228	-2230	-14643	14941	-13456	2230	-15212	17542	-7394	-150	-130	-121	-67	-65	-59	-107	40	-148	19	32	-77	-19	-58	80	-30	-5
0.009167	22	-3225	-58	-24362	25	-7900	-2785	-17466	72	-8729	-6081	-16495	484	-9296	-6694	-10255	-441	438	13487	-21878	-677	-15273	13685	-18152	-1827	-14513	15047	-13267	3242	-15132	17779	-7552	-149	-130	-112	-66	-62	-58	-104	40	-153	16	30	-75	-19	-58	80	-28	-3
0.010000	-148	-3417	-182	-24436	74	-7778	-2832	-17335	8	-8686	-6029	-16404	415	-9230	-6665	-10260	-321	352	13526	-21908	-803	-15143	13623	-18080	-1438	-14369	15145	-13080	4705	-15042	17993	-7724	-153	-130	-121	-67	-63	-60	-97	37	-148	19	30	-76	-23	-57	80	-32	-6
0.010833	-273	-3598	-321	-24464	-53	-7653	-2871	-17211	-39	-8618	-5961	-16297	187	-9154	-6637	-10282	-439	263	13560	-21935	-739	-14998	13572	-18012	-1127	-14223	15228	-12891	5869	-14933	18189	-7901	-152	-130	-120	-68	-66	-61	-107	37	-158	13	30	-75	-25	-59	78	-30	-7
0.011667	-168	-3739	-478	-24460	-76	-7530	-2886	-17085	-115	-8538	-5869	-16171	145	-9073	-6608	-10333	-294	171	13564	-21959	-480	-14839	13493	-17944	-820	-14062	15297	-12704	6243	-14817	18354	-8084	-149	-127	-121	-66	-60	-58	-104	40	-137	18	34	-74	-27	-56	81	-30	0
0.012500	32	-3866	-650	-24414	-187	-7417	-2892	-16968	-102	-8468	-5760	-16028	148	-8987	-6580	-10383	-392	74	13553	-21984	-700	-14670	13398	-17881	-486	-13907	15354	-12520	6722	-14685	18490	-8263	-137	-129	-118	-65	-62	-58	-104	41	-153	16	35	-74	-21	-53	85	-28	-3
0.013333	-137	-3977	-810	-24337	-132	-7315	-2884	-16857	-135	-8399	-5651	-15876	172	-8896	-6560	-10467	379	-29	13516	-22008	-454	-14491	13285	-17819	-470	-13748	15395	-12341	5246	-14554	18585	-8451	-153	-127	-117	-63	-63	-59	-105	39	-186	20	35	-74	-22	-57	80	-32	-4
0.014167	-352	-4060	-981	-24225	-11	-7231	-2865	-16751	-155	-8331	-5538	-15714	-31	-8798	-6546	-10566	424	-136	13459	-22029	-728	-14303	13158	-17757	-231	-13589	15419	-12169	5703	-14411	18648	-8627	-152	-129	-124	-67	-63	-62	-109	39	-152	19	35	-74	-19	-58	81	-30	-3
0.015000	-162	-4126	-1143	-24081	-121	-7160	-2834	-16650	-92	-8273	-5421	-15542	-155	-8694	-6540	-10683	181	-249	13383	-22048	-551	-14111	13020	-17698	-111	-13426	15430	-12009	4772	-14284	18667	-8799	-152	-129	-122	-69	-67	-65	-111	39	-155	13	26	-77	-26	-60	77	-34	-5
0.015833	-25	-4173	-1301	-23902	22	-7119	-2790	-16549	-116	-8215	-5310	-15374	-75	-8581	-6549	-10808	1524	-362	13296	-22057	54	-13908	12872	-17631	-456	-13268	15435	-11853	-13	-14128	18654	-8962	-170	-127	-120	-69	-63	-64	-110	39	-151	17	30	-78	-23	-58	79	-31	-8
0.016667	-260	-4201	-1437	-23704	-127	-7080	-2730	-16442	-150	-8152	-5198	-15201	49	-8450	-6561	-10943	883	-479	13199	-22061	-541	-13702	12719	-17564	-233	-13113	15425	-11714	-1074	-14009	18602	-9112	-149	-129	-120	-70	-56	-62	-108	39	-153	13	32	-77	-23	-61	81	-31	-1
0.017500	-165	-4223	-1557	-23486	-178	-7065	-2657	-16345	-212	-8093	-5108	-15029	-103	-8323	-6584	-11091	731	-596	13095	-22057	-224	-13496	12551	-17494	-108	-12964	15403	-11583	-2206	-13875	18508	-9248	-151	-128	-122	-67	-65	-61	-107	41	-153	18	33	-75	-22	-57	81	-30	-6
0.018333	-104	-4231	-1655	-23247	-138	-7069	-2577	-16248	-125	-8040	-5027	-14871	-98	-8178	-6621	-11242	539	-715	12989	-22042	-238	-13288	12397	-17416	47	-12814	15372	-11469	-1680	-13746	18379	-9379	-152	-126	-120	-64	-63	-60	-108	18	-154	15	32	-77	-22	-57	94	-33	0
0.019167	-127	-4226	-1727	-23003	-289	-7086	-2488	-16153	-253	-7959	-4957	-14714	-335	-8035	-6656	-11398	327	-826	12884	-22023	-293	-13084	12233	-17344	407	-12668	15337	-11367	478	-13617	18218	-9499	-146	-127	-124	-57	-53	-60	-109	42	-149	18	33	-74	-21	-58	82	-29	-1
0.020000	27	-4219	-1768	-22764	-322	-7108	-2392	-16058	-220	-7924	-4907	-14568	-147	-7886	-6699	-11547	476	-936	12781	-22005	223	-12887	12071	-17268	494	-12530	15284	-11283	1729	-13501	18030	-9605	-146	-126	-120	-64	-59	-57	-105	37	-151	15	32	-74	-17	-56	84	-28	1
0.020833	53	-4203	-1789	-22528	-8	-7142	-2295	-15958	-116	-7863	-4870	-14438	-110	-7731	-6745	-11698	802	-1041	12684	-21954	491	-12692	11910	-17188	313	-12394	15228	-11211	1007	-13386	17816	-9701	-149	-129	-119	-67	-60	-58	-108	41	-151	17	33	-74	-18	-57	82	-25	-4
0.021667	-170	-4190	-1779	-22321	-85	-7177	-2194	-15868	-245	-7808	-4847	-14323	-508	-7584	-6795	-11841	-3	-1142	12597	-21913	-387	-12510	11748	-17118	559	-12270	15160	-11160	4122	-13279	17576	-9789	-146	-127	-119	-53	-60	-60	-109	40	-166	16	29	-76	-22	-57	79	-31	-5
0.022500	-163	-4169	-1743	-22123	-137	-7213	-2098	-15773	-276	-7748	-4845	-14222	-329	-7438	-6847	-11979	27	-1238	12522	-21864	-206	-12339	11587	-17046	816	-12147	15083	-11124	7027	-13178	17318	-9874	-158	-127	-122	-67	-62	-61	-111	37	-154	13	29	-76	-26	-60	78	-36	-7
0.023333	29	-4154	-1680	-21966	-221	-7239	-2004	-15675	-200	-7688	-4850	-14139	-320	-7292	-6891	-12101	3	-1325	12441	-21809	58	-12176	11430	-16982	1131	-12033	15003	-11102	9707	-13079	17051	-9947	-152	-129	-121	-68	-67	-66	-114	18	-159	11	26	-79	-27	-65	76	-36	-4
0.024167	43	-4135	-1595	-21835	-185	-7260	-1909	-15581	-176	-7621	-4865	-14065	-397	-7154	-6928	-12215	-308	-1401	12410	-21745	28	-12023	11281	-16915	1369	-11919	14917	-11087	12123	-12982	16770	-10008	-153	-129	-119	-66	-63	-59	-108	37	-154	20	30	-78	-24	-60	78	-36	-3
0.025000	-10	-4113	-1496	-21733	-87	-7253	-1820	-15476	-166	-7545	-4887	-14001	-407	-7016	-6953	-12306	-220	-1471	12374	-21690	183	-11882	11131	-16856	1406	-11816	14821	-11091	13308	-12889	16493	-10066	-152	-128	-121	-68	-63	-64	-110	36	-150	17	28	-78	-24	-61	78	-33	0
0.025833	-8	-4095	-1379	-21670	-173	-7239	-1740	-15372	-202	-7466	-4910	-13962	-403	-6891	-6970	-12378	-591	-1531	12353	-21611	163	-11750	10983	-16785	1621	-11719	14720	-11100	14618	-12804	16213	-10114	-151	-125	-119	-66	-62	-58	-104	39	-153	19	30	-77	-25	-61	79	-33	-3
0.026667	-183	-4065	-1256	-21643	-191	-7205	-1667	-15269	-194	-7383	-4935	-13932	-432	-6770	-6974	-12436	-328	-1584	12343	-21544	334	-11631	10835	-16756	1661	-11626	14611	-11136	13974	-12722	15935	-10156	-149	-125	-141	-66	-61	-51	-105	38	-153	2	34	-78	-21	-59	80	-33	0
0.027500	-288	-4036	-1127	-21646	-56	-7156	-1608	-15164	-187	-7289	-4965	-13915	-403	-6662	-6972	-12477	109	-1627	12344	-21475	106	-11523	10689	-16725	1578	-11544	14493	-11178	13850	-12647	15656	-10193	-148	-127	-119	-66	-62	-60	-107	40	-152	19	32	-78	-23	-61	80	-28	0
0.028333	-263	-4014	-1005	-21684	-196	-7086	-1558	-15057	82	-7191	-4991	-13892	-263	-6559	-6963	-12478	-387	-1669	12356	-21408	301	-11425	10540	-16696	1543	-11468	14373	-11226	14012	-12575	15385	-10218	-148	-124	-119	-66	-63	-61	-108	42	-151	19	26	-76	-4	-59	80	-30	-1
0.029167	-222	-3982	-887	-21742	-220	-7005	-1520	-14948	666	-7087	-5013	-13920	-128	-6467	-6941	-12499	831	-1703	12376	-21344	1247	-11337	10391	-16673	894	-11404	14239	-11287	8877	-12511	15114	-10231	-147	-126	-118	-59	-64	-57	-102	38	-151	18	32	-80	-18	-59	80	-31	2
0.030000	-382	-3953	-783	-21822	-260	-6910	-1486	-14834	830	-6969	-5029	-13942	-334	-6377	-6910	-12460	308	-1734	12402	-21284	347	-11260	10241	-16664	662	-11343	14100	-11357	6523	-12449	14873	-10240	-150	-127	-124	-70	-63	-58	-111	42	-149	-22	29	-77	-21	-58	80	-29	-1
0.030833	-426	-3925	-689	-21916	-26	-6800	-1471	-14720	575	-6851	-5047	-13972	-300	-6293	-6873	-12457	-36	-1760	12434	-21234	351	-11189	10093	-16660	386	-11295	13954	-11433	4041	-12392	14629	-10240	-152	-130	-121	-68	-66	-61	-108	39	-153	16	30	-80	-22	-58	80	-30	-4
0.031667	-333	-3896	-619	-22016	89	-6681	-1464	-14600	495	-6725	-5051	-14030	-291	-6219	-6827	-12416	-75	-1785	12472	-21185	418	-11126	9939	-16661	-97	-11262	13805	-11518	2459	-12350	14400	-10228	-153	-134	-85	-68	-60	-59	-108	25	-159	16	33	-77	-22	-58	80	-30	-5
0.032500	-264	-3856	-564	-22120	-156	-6555	-1463	-14480	260	-6594	-5053	-14051	-351	-6143	-6783	-12365	-185	-1795	12517	-21137	116	-11066	9790	-16664	-477	-11224	13656	-11604	1951	-12311	14183	-10201	-148	-125	-119	-66	-60	-56	-104	40	-155	19	33	-75	-19	-55	84	-29	0
0.033333	-414	-3817	-530	-22210	-294	-6418	-1470	-14352	72	-6458	-5050	-14102	-331	-6082	-6732	-12309	-326	-1806	12561	-21098	228	-11015	9641	-16672	-857	-11202	13493	-11700	515	-12274	13973	-10166	-150	-125	-119	-69	-61	-57	-103	41	-149	19	35	-85	-15	-57	81	-29	-4
0.034167	-266	-3776	-520	-22293	-135	-6284	-1490	-14226	143	-6326	-5038	-14156	-384	-6006	-6678	-12242	372	-1809	12609	-21070	692	-10967	9493	-16688	-1645	-11177	13331	-11798	-5567	-12245	13770	-10125	-149	-127	-118	-67	-62	-56	-104	43	-150	22	30	-76	-22	-55	82	-26	-1
0.035000	-338	-3731	-529	-22366	-177	-6148	-1512	-14096	61	-6191	-5030	-14210	-538	-5944	-6624	-12178	-293	-1803	12655	-21035	-307	-10927	9351	-16701	-2065	-11186	13163	-11900	-8171	-12225	13580	-10077	-150	-127	-118	-69	-61	-58	-112	45	-149	21	35	-43	-24	-57	82	-29	-4
0.035833	-355	-3682	-560	-22422	-38	-6016	-1541	-13967	-16	-6061	-5018	-14272	-329	-5882	-6566	-12118	-570	-1799	12707	-21009	-427	-10886	9210	-16712	-2243	-11188	12993	-12002	-8399	-12211	13398	-10021	-149	-127	-120	-64	-63	-57	-105	44	-151	20	33	-74	-23	-51	85	-16	1
0.036667	-304	-3624	-607	-22454	-18	-5881	-1572	-13844	-136	-5936	-5003	-14327	-413	-5827	-6514	-12056	-125	-1783	12758	-20981	-165	-10844	9079	-16730	-2340	-11201	12824	-12105	-7878	-12207	13223	-9963	-151	-119	-117	-67	-62	-57	-102	43	-152	22	34	-72	-23	-53	87	-28	-3
0.037500	-428	-3562	-665	-22470	-27	-5750	-1608	-13705	-165	-5820	-4990	-14380	-259	-5774	-6454	-12004	-321	-1755	12810	-20964	-422	-10814	8960	-16741	-2226	-11219	12660	-12208	-5430	-12208	13057	-9900	-147	-125	-118	-65	-64	-59	-103	44	-148	22	36	-75	-21	-55	88	-25	0
0.038333	-480	-3493	-730	-22465	26	-5623	-1647	-13580	-150	-5713	-4978	-14431	26	-5724	-6401	-11965	-353	-1720	12865	-20940	-465	-10782	8849	-16751	-2127	-11242	12486	-12310	-2783	-12211	12893	-9838	-146	-126	-117	-67	-61	-57	-103	41	-150	44	36	-74	-23	-53	86	-28	0
0.039167	-290	-3417	-799	-22439	42	-5499	-1691	-13451	-239	-5614	-4965	-14475	-143	-5675	-6348	-11928	-707	-1676	12916	-20919	-494	-10752	8750	-16757	-1799	-11276	12317	-12405	401	-12224	12734	-9776	-151	-126	-116	-66	-58	-56	-105	47	-150	24	36	-73	-19	-52	89	-24	0
0.040000	-322	-3326	-865	-22398	20	-5396	-1730	-13330	-280	-5530	-4958	-14512	-296	-5630	-6310	-11905	-628	-1625	12961	-20898	-275	-10728	8661	-16764	-1482	-11311	12145	-12499	2233	-12244	12577	-9716	-150	-124	-113	-67	-65	-57	-105	44	-135	23	32	-75	-23	-55	85	-28	-1
0.040833	-471	-3235	-930	-22368	1	-5298	-1778	-13212	-322	-5453	-4952	-14543	-143	-5588	-6263	-11886	-83	-1563	13021	-20877	-673	-10703	8589	-16768	-1340	-11347	11981	-12584	2946	-12264	12427	-9659	-150	-126	-118	-66	-60	-55	-103	45	-149	24	38	-76	-18	-25	90	-32	1
0.041667	-462	-3125	-980	-22281	-136	-5201	-1826	-13103	-300	-5388	-4952	-14561	-256	-5541	-6231	-11878	-750	-1499	13072	-20851	-1384	-10686	8533	-16766	-1087	-11390	11817	-12665	4607	-12293	12276	-9605	-135	-125	-119	-66	-59	-56	-105	43	-161	19	33	-73	-19	-52	86	-26	-5
0.042500	-327	-3012	-1020	-22210	1	-5123	-1868	-12994	-253	-5334	-4950	-14579	-7	-5502	-6207	-11882	597	-1427	13118	-20828	-240	-10671	8491	-16759	-1356	-11434	11652	-12736	1033	-12330	12125	-9563	-153	-133	-120	-67	-64	-58	-108	43	-153	19	33	-75	-21	-55	85	-29	-8
0.043333	-251	-2889	-1038	-22127	-138	-5052	-1916	-12901	-326	-5292	-4952	-14575	-129	-5457	-6188	-11895	520	-1350	13164	-20800	-470	-10660	8465	-16760	-1305	-11475	11497	-12799	-1600	-12368	11974	-9522	-154	-128	-119	-69	-64	-57	-107	49	-155	21	34	-78	-25	-52	87	-30	-1
0.044167	-234	-2755	-1041	-22043	-64	-4991	-1957	-12812	-375	-5257	-4957	-14568	-100	-5410	-6179	-11909	-263	-1269	13214	-20770	-558	-10652	8457	-16751	-1011	-11516	11343	-12855	-3627	-12407	11825	-9484	-152	-126	-119	-66	-60	-58	-104	41	-150	22	34	-75	-24	-53	82	-31	-3
0.045000	-379	-2612	-1007	-21957	210	-4949	-1998	-12736	-358	-5228	-4962	-14554	115	-5354	-6177	-11926	91	-1193	13253	-20741	-481	-10652	8457	-16747	-815	-11558	11190	-12898	-4982	-12446	11676	-9447	-150	-127	-120	-65	-62	-68	-108	43	-167	20	35	-72	-23	-52	84	-28	-3
0.045833	-282	-2468	-958	-21862	404	-4909	-2037	-12666	-403	-5209	-4973	-14520	59	-5318	-6185	-11945	261	-1102	13290	-20708	-633	-10656	8479	-16739	-602	-11598	11044	-12931	-4488	-12485	11524	-9415	-146	-127	-116	-65	-60	-57	-105	45	-149	23	34	-73	-23	-57	84	-29	0
0.046667	-134	-2316	-885	-21779	82	-4889	-2070	-12608	-420	-5192	-4981	-14476	-257	-5266	-6197	-11966	7	-1022	13319	-20681	-440	-10675	8509	-16732	-324	-11637	10904	-12956	-2897	-12519	11380	-9384	-167	-125	-120	-65	-47	-56	-105	45	-153	22	35	-73	-17	-53	84	-26	0
0.047500	-40	-2163	-790	-21681	112	-4875	-2091	-12560	-404	-5181	-5000	-14428	11	-5218	-6219	-11986	573	-937	13349	-20652	232	-10694	8545	-16727	-256	-11676	10764	-12978	-3897	-12554	11232	-9357	-149	-128	-119	-66	-58	-57	-104	43	-151	19	36	-70	-23	-53	84	-27	0
0.048333	-70	-2014	-673	-21587	89	-4880	-2108	-12530	-470	-5169	-5016	-14370	-90	-5167	-6245	-12006	24	-861	13357	-20630	-406	-10725	8590	-16723	92	-11712	10627	-12982	-3228	-12582	11081	-9331	-152	-129	-149	-72	-67	-59	-108	41	-153	16	32	-76	-22	-59	80	-31	-5
0.049167	-38	-1865	-541	-21485	27	-4895	-2117	-12508	-437	-5165	-5035	-14304	-240	-5120	-6275	-12022	-552	-774	13368	-20603	-707	-10768	8645	-16721	595	-11744	10495	-12983	-560	-12597	10933	-9299	-150	-127	-119	-69	-64	-59	-105	39	-156	17	34	-76	-22	-56	80	-31	-3
0.050000	11	-1717	-388	-21373	155	-4916	-2109	-12493	-436	-5158	-5050	-14225	-291	-5044	-6302	-12034	-257	-690	13367	-20578	-307	-10815	8699	-16715	984	-11775	10375	-12971	1283	-12608	10792	-9264	-153	-122	-122	-67	-63	-56	-110	39	-155	16	30	-77	-24	-57	81	-31	-5
0.050833	73	-1576	-224	-21258	-25	-4949	-2092	-12484	-514	-5138	-5067	-14141	-574	-5021	-6329	-12038	-597	-606	13364	-20561	-214	-10869	8755	-16715	1339	-11807	10254	-12954	3067	-12608	10653	-9225	-150	-128	-121	-68	-65	-59	-109	39	-168	17	29	-76	-36	-56	81	-30	-4
0.051667	231	-1431	-58	-21133	-11	-4990	-2060	-12488	-484	-5121	-5080	-14050	-969	-4974	-6354	-12031	-567	-517	13343	-20546	1	-10949	8812	-16711	1628	-11830	10146	-12931	3602	-12597	10514	-9164	-152	-128	-119	-65	-62	-57	-110	44	-151	20	32	-75	-23	-56	80	-30	-5
0.052500	219	-1313	114	-20998	154	-5036	-2011	-12491	-361	-5096	-5089	-13956	-819	-4930	-6369	-12016	-632	-427	13323	-20533	-41	-11029	8871	-16707	2010	-11853	10040	-12902	3840	-12577	10384	-9124	-148	-125	-118	-62	-60	-56	-102	42	-152	19	35	-73	-27	-55	82	-27	0
0.053333	-9	-1197	283	-20863	160	-5091	-1953	-12497	-376	-5086	-5099	-13854	-787	-4889	-6387	-11995	-775	-334	13289	-20528	-131	-11121	8925	-16702	2430	-11873	9941	-12874	5743	-12552	10249	-9065	-147	-127	-117	-64	-61	-31	-109	43	-150	19	30	-75	-21	-58	79	-30	2
0.054167	-38	-1090	445	-20716	1	-5157	-1887	-12503	-259	-5053	-5109	-13755	-630	-4853	-6391	-11955	-81	-242	13249	-20519	30	-11216	8973	-16700	2444	-11926	9847	-12844	9930	-12517	10128	-8997	-147	-125	-116	-63	-63	-59	-110	42	-151	21	53	-74	-23	-55	80	-29	0
0.055000	98	-990	587	-20571	-169	-5226	-1804	-12509	-238	-5029	-5110	-13647	-592	-4819	-6397	-11910	-722	-150	13201	-20524	-598	-11334	9018	-16691	2480	-11913	9759	-12811	14862	-12481	9982	-8926	-149	-112	-118	-70	-62	-59	-107	42	-151	19	30	-78	-24	-58	80	-30	-1
0.055833	-36	-905	719	-20433	119	-5301	-1716	-12510	-274	-5007	-5107	-13548	-402	-4784	-6389	-11868	-41	-58	13145	-20531	253	-11451	9054	-16686	2135	-11930	9674	-12786	14288	-12436	9888	-8845	-147	-128	-120	-65	-65	-64	-111	42	-150	19	33	-75	-17	-55	81	-26	12
0.056667	-183	-817	830	-20296	157	-5378	-1630	-12500	-252	-4985	-5099	-13447	-507	-4755	-6378	-11787	447	32	13084	-20538	366	-11574	9086	-16676	1885	-11946	9597	-12767	11790	-12401	9775	-8759	-154	-131	-122	-66	-62	-61	-110	39	-153	19	26	-79	-23	-61	78	-31	-4
0.057500	-46	-754	925	-20174	187	-5456	-1527	-12479	-247	-4967	-5082	-13322	-301	-4728	-6357	-11708	-303	132	13021	-20543	94	-11699	9111	-16660	1792	-11953	9527	-12744	9274	-12351	9668	-8665	-147	-128	-122	-69	-64	-60	-105	40	-149	17	29	-77	-18	-56	79	-29	0
0.058333	29	-679	1001	-20068	119	-5529	-1424	-12454	-292	-4934	-5058	-13237	15	-4695	-6330	-11619	15	230	12956	-20550	308	-11822	9130	-16644	1473	-11961	9461	-12733	6257	-12312	9563	-8566	-151	-127	-120	-68	-58	-61	-108	39	-150	18	27	-78	-21	-56	77	-28	0
0.059167	19	-608	1051	-19973	-83	-5611	-1328	-12416	-221	-4927	-5027	-13130	-8	-4668	-6297	-11518	-53	326	12890	-20564	29	-11944	9140	-16616	1542	-11960	9397	-12723	3571	-12280	9464	-8462	-150	-128	-121	-66	-60	-62	-107	41	-150	18	33	-76	-26	-58	80	-31	-1
0.060000	-169	-535	1084	-19902	-300	-5690	-1237	-12365	-179	-4918	-4992	-13036	-390	-4645	-6259	-11408	-263	426	12829	-20565	-387	-12064	9142	-16592	1689	-11963	9337	-12727	1556	-12259	9369	-8354	-146	-126	-121	-67	-64	-61	-105	42	-152	18	29	-76	-19	-56	78	-31	1
0.060833	-304	-458	1097	-19888	-14	-5758	-1154	-12304	-129	-4913	-4957	-12943	124	-4621	-6211	-11291	542	522	12756	-20574	157	-12176	9136	-16560	1298	-11958	9281	-12742	-853	-12241	9277	-8249	-148	-129	-120	-67	-57	-58	-105	42	-151	22	33	-77	-18	-55	81	-29	-5
0.061667	-314	-373	1089	-19902	94	-5831	-1080	-12240	-90	-4914	-4916	-12853	165	-4604	-6161	-11172	371	620	12694	-20580	55	-12277	9120	-16529	981	-11953	9222	-12769	-814	-12241	9183	-8139	-149	-130	-119	-69	-62	-59	-109	41	-154	18	27	-79	-22	-58	80	-32	-3
0.062500	-352	-284	1069	-19956	-154	-5896	-1021	-12168	-85	-4925	-4878	-12770	29	-4592	-6110	-11049	-755	717	12629	-20590	-496	-12375	9092	-16492	1224	-11942	9166	-12805	2578	-12247	9092	-8037	-150	-130	-121	-70	-63	-65	-107	40	-154	16	49	-78	-22	-58	78	-35	-5
0.063333	-215	-187	1039	-20048	-110	-5958	-970	-12092	-138	-4942	-4836	-12687	-107	-4579	-6054	-10925	-563	818	12565	-20594	-361	-12453	9053	-16449	1542	-11922	9111	-12852	4979	-12271	8985	-7928	-148	-128	-125	-73	-64	-63	-109	38	-151	20	30	-81	-22	-59	79	-28	-3
0.064167	-122	-69	1004	-20181	-84	-6002	-935	-12015	-87	-4962	-4795	-12612	-197	-4576	-5995	-10797	-693	917	12511	-20599	-443	-12518	9008	-16404	1731	-11901	9055	-12905	5897	-12302	8918	-7827	-149	-127	-121	-67	-63	-62	-107	51	-153	16	32	-78	-18	-60	77	-32	-5
0.065000	-142	71	960	-20353	-357	-6058	-916	-11936	-68	-4993	-4762	-12543	7	-4582	-5933	-10674	-887	1008	12446	-20596	-353	-12572	8949	-16351	1923	-11873	8997	-12974	5874	-12342	8833	-7730	-149	-132	-127	-72	-66	-65	-111	38	-153	17	26	-79	-24	-61	77	-33	-4
0.065833	-119	184	918	-20558	-327	-6090	-909	-11863	-40	-5034	-4734	-12475	87	-4600	-5867	-10552	-852	1103	12390	-20600	-428	-12604	8886	-16289	2545	-11850	8950	-13036	5000	-12383	8756	-7632	-149	-129	-121	-69	-62	-63	-107	39	-128	18	29	-73	-26	-60	79	-31	0
0.066667	-67	330	878	-20794	-270	-6123	-909	-11792	13	-5074	-4706	-12413	-57	-4619	-5800	-10431	-1102	1194	12327	-20593	-581	-12626	8817	-16217	3159	-11822	8891	-13105	3669	-12430	8678	-7537	-148	-130	-118	-67	-63	-60	-105	42	-150	15	30	-76	-23	-56	79	-13	-1
0.067500	-64	480	843	-21050	-304	-6153	-929	-11734	-5	-5126	-4711	-12357	-55	-4658	-5739	-10314	-690	1281	12261	-20588	-333	-12635	8737	-16136	3247	-11788	8840	-13174	1545	-12479	8601	-7451	-151	-128	-118	-81	-60	-60	-107	40	-153	17	32	-78	-25	-57	81	-32	-3
0.068333	-87	631	809	-21325	-185	-6187	-960	-11679	-55	-5184	-4682	-12305	-300	-4713	-5676	-10205	-1138	1360	12187	-20587	-865	-12633	8653	-16045	3480	-11752	8785	-13241	555	-12520	8528	-7366	-152	-130	-119	-67	-63	-61	-109	39	-154	18	32	-77	-23	-57	79	-32	-5
0.069167	-161	790	782	-21602	-169	-6219	-1003	-11637	-26	-5249	-4683	-12256	-135	-4782	-5616	-10101	-703	1438	12114	-20581	-80	-12620	8567	-15940	3594	-11716	8733	-13303	-1921	-12560	8459	-7287	-148	-129	-116	-67	-57	-58	-109	41	-153	17	29	-77	-22	-56	81	-30	-3
0.070000	-234	940	761	-21874	87	-6256	-1047	-11604	28	-5321	-4689	-12216	-143	-4870	-5562	-10005	199	1503	12010	-20575	525	-12602	8475	-15821	3669	-11681	8678	-13358	-4941	-12591	8394	-7213	-154	-132	-119	-68	-64	-60	-109	40	-153	19	32	-77	-27	-58	78	-30	-4
0.070833	-250	1084	747	-22143	141	-6297	-1110	-11581	-83	-5402	-4709	-12177	-202	-4968	-5510	-9909	-542	1565	11905	-20575	-56	-12575	8378	-15689	4056	-11647	8629	-13403	-6372	-12608	8338	-7145	-152	-131	-118	-69	-62	-59	-110	38	-153	12	30	-81	-22	-58	80	-30	-1
0.071667	-286	1214	738	-22387	-154	-6340	-1169	-11564	-128	-5484	-4721	-12147	-203	-5082	-5460	-9826	-211	1618	11790	-20568	112	-12542	8290	-15539	3988	-11612	8575	-13421	-7894	-12612	8287	-7079	-151	-129	-116	-65	-62	-59	-107	41	-150	17	38	-75	-19	-57	81	-21	-3
0.072500	-196	1331	719	-22602	-148	-6400	-1230	-11548	-52	-5599	-4742	-12119	-128	-5218	-5414	-9739	56	1663	11662	-20563	115	-12508	8201	-15377	3656	-11580	8521	-13452	-9289	-12599	8245	-7019	-151	-128	-117	-64	-58	-65	-109	40	-152	8	38	-74	-18	-55	82	-29	1
0.073333	-110	1424	700	-22774	-232	-6465	-1293	-11538	-55	-5676	-4761	-12098	-493	-5348	-5371	-9663	35	1692	11523	-20562	28	-12477	8112	-15208	3345	-11561	8472	-13460	-10504	-12579	8208	-6975	-149	-130	-120	-66	-63	-59	-109	37	-151	18	33	-75	-24	-57	74	-34	-5
0.074167	-316	1498	673	-22904	-339	-6552	-1357	-11531	-15	-5781	-4784	-12081	-162	-5500	-5326	-9595	475	1720	11376	-20562	567	-12445	8026	-15024	2643	-11543	8411	-13451	-12416	-12536	8182	-6919	-151	-127	-116	-65	-64	-60	-109	43	-149	19	38	-81	-19	-56	81	-31	0
0.075000	-305	1543	639	-22972	-90	-6639	-1409	-11513	-62	-5895	-4790	-12067	-137	-5649	-5278	-9529	784	1739	11222	-20562	552	-12413	7949	-14837	1537	-11531	8346	-13432	-14226	-12484	8166	-6884	-147	-127	-118	-69	-63	-59	-109	38	-152	20	33	-77	-21	-60	77	-30	-4
0.075833	-274	1561	584	-22996	-57	-6746	-1467	-11492	-97	-6016	-4796	-12061	-418	-5806	-5231	-9465	-263	1765	11061	-20561	-468	-12385	7873	-14644	1046	-11532	8283	-13395	-14297	-12412	8155	-6842	-149	-127	-116	-68	-48	-58	-104	40	-151	17	24	-77	-21	-58	79	-31	2
0.076667	-378	1571	515	-22957	-3	-6865	-1511	-11465	-138	-6143	-4793	-12065	-304	-5964	-5180	-9408	-88	1759	10894	-20562	-382	-12359	7804	-14447	657	-11538	8213	-13340	-14679	-12336	8156	-6807	-148	-131	-119	-65	-61	-60	-108	40	-153	16	30	-77	-23	-59	79	-31	0
0.077500	-291	1516	419	-22862	-21	-7001	-1547	-11413	-96	-6268	-4775	-12063	-302	-6122	-5124	-9354	10	1758	10729	-20564	-499	-12339	7739	-14252	318	-11549	8138	-13289	-15124	-12244	8165	-6780	-148	-129	-136	-66	-64	-63	-103	38	-152	17	32	-77	-21	-59	79	-31	0
0.078333	-283	1451	304	-22704	-354	-7154	-1573	-11374	-105	-6417	-4744	-12075	-611	-6274	-5063	-9305	-318	1754	10564	-20566	-773	-12315	7681	-14069	120	-11573	8052	-13218	-15496	-12149	8183	-6757	-147	-126	-118	-64	-61	-60	-105	42	-150	17	33	-78	-22	-55	80	-30	0
0.079167	-388	1359	165	-22498	-1005	-7315	-1590	-11312	-96	-6563	-4697	-12085	-813	-6428	-4998	-9254	-370	1746	10395	-20568	-678	-12298	7622	-13890	-120	-11596	7964	-13134	-15846	-12045	8208	-6734	-148	-128	-120	-67	-60	-61	-105	43	-148	20	34	-76	-16	-56	81	-31	-4
0.080000	-337	1251	6	-22243	-939	-7518	-1591	-11237	-33	-6717	-4638	-12103	-472	-6572	-4923	-9214	-645	1731	10239	-20566	-718	-12285	7574	-13724	-150	-11626	7870	-13042	-15913	-11942	8243	-6716	-135	-126	-119	-68	-58	-57	-105	42	-153	18	33	-75	-19	-56	81	-29	-9
0.080833	-305	1118	-180	-21952	-594	-7675	-1589	-11153	-22	-6878	-4563	-12124	-472	-6711	-4846	-9178	-119	1713	10079	-20573	-552	-12273	7525	-13573	-511	-11654	7771	-12938	-16539	-11837	8278	-6700	-149	-126	-122	-67	-61	-58	-110	42	-149	19	29	-74	-22	-57	80	-30	-1
0.081667	-265	974	-386	-21620	-686	-7873	-1574	-11061	12	-7043	-4475	-12151	-802	-6848	-4766	-9142	-301	1688	9919	-20578	-1111	-12265	7476	-13456	-1089	-11689	7665	-12826	-16059	-11739	8317	-6689	-151	-131	-126	-69	-64	-63	-112	36	-155	10	27	-80	-26	-61	77	-28	-8
0.082500	-254	814	-614	-21268	-599	-8081	-1550	-10968	-14	-7217	-4378	-12191	-564	-6986	-4680	-9112	-727	1656	9768	-20581	-877	-12258	7435	-13324	-1705	-11714	7561	-12702	-16144	-11638	8357	-6670	-154	-129	-119	-70	-64	-60	-109	35	-155	12	22	-77	-24	-60	76	-36	-9
0.083333	-40	655	-850	-20889	-169	-8288	-1513	-10861	-34	-7388	-4266	-12195	-205	-7107	-4596	-9077	505	1625	9620	-20579	156	-12248	7394	-13221	-3105	-11735	7458	-12563	-17936	-11537	8403	-6665	-152	-130	-121	-70	-67	-62	-110	36	-155	15	28	-77	-24	-61	76	-35	-3
0.084167	47	499	-1090	-20521	-165	-8498	-1463	-10758	-28	-7555	-4148	-12220	-194	-7248	-4516	-9050	-4	1583	9476	-20580	-392	-12241	7360	-13151	-4323	-11747	7354	-12416	-18334	-11444	8440	-6631	-152	-129	-122	-68	-66	-66	-111	38	-153	15	30	-76	-26	-59	74	-34	-5
0.085000	-7	345	-1339	-20156	-141	-8710	-1406	-10658	-108	-7729	-4023	-12236	-457	-7352	-4426	-9020	55	1542	9334	-20583	-218	-12237	7321	-13093	-5591	-11748	7252	-12252	-18946	-11340	8478	-6608	-149	-128	-125	-69	-63	-66	-108	42	-152	15	28	-78	-23	-60	81	-31	-5
0.085833	23	198	-1586	-19797	-94	-8918	-1339	-10562	-70	-7905	-3894	-12250	-398	-7474	-4348	-9026	142	1491	9193	-20581	-108	-12227	7287	-13042	-6556	-11739	7157	-12080	-19048	-11268	8512	-6584	-150	-127	-120	-73	-64	-60	-107	40	-153	20	30	-76	-27	-61	80	-28	-4
0.086667	-49	67	-1825	-19467	-122	-9121	-1267	-10470	-127	-8077	-3766	-12255	-401	-7596	-4277	-8965	86	1439	9052	-20579	-46	-12223	7255	-13008	-7255	-11716	7066	-11895	-18235	-11180	8539	-6562	-148	-128	-121	-69	-65	-59	-107	42	-151	17	33	-78	-21	-58	78	-29	-4
0.087500	-67	-53	-2057	-19167	24	-9317	-1183	-10393	-181	-8269	-3638	-12258	-168	-7721	-4210	-8938	395	1377	8914	-20576	579	-12216	7221	-12988	-8196	-11687	6982	-11707	-17238	-11105	8552	-6516	-153	-126	-122	-67	-62	-58	-107	41	-158	17	29	-77	-24	-57	84	-30	-3
0.088333	81	-150	-2279	-18907	284	-9500	-1092	-10324	-22	-8421	-3514	-12253	-81	-7849	-4158	-8912	983	1309	8773	-20576	1164	-12209	7187	-12982	-9520	-11636	6908	-11502	-16433	-11032	8556	-6522	-151	-127	-125	-68	-62	-57	-107	37	-151	18	30	-76	-24	-58	81	-28	6
0.089167	-145	-241	-2481	-18692	109	-9669	-998	-10267	30	-8590	-3399	-12239	-241	-7980	-4117	-8887	129	1240	8638	-20576	426	-12206	7152	-12979	-10045	-11587	6840	-11298	-13490	-10963	8549	-6510	-152	-126	-122	-67	-60	-60	-105	39	-158	15	28	-76	-22	-57	76	-31	-3
0.090000	-360	-314	-2650	-18526	37	-9815	-901	-10224	-51	-8755	-3281	-12215	-401	-8118	-4083	-8864	192	1167	8503	-20576	242	-12201	7117	-12983	-10204	-11507	6782	-11081	-10107	-10891	8526	-6504	-153	-131	-126	-70	-65	-59	-107	38	-155	15	28	-79	-24	-59	77	-30	-9
0.090833	-195	-355	-2829	-18418	123	-9955	-799	-10191	-131	-8917	-3179	-12184	-1389	-8254	-4062	-8834	403	1097	8371	-20576	328	-12198	7083	-12982	-10226	-11442	6735	-10863	-6803	-10833	8492	-6505	-148	-125	-120	-69	-64	-56	-113	38	-154	15	33	-77	-22	-58	77	-29	-1
0.091667	-88	-386	-2969	-18342	190	-10065	-681	-10166	-12	-9067	-3072	-12138	-1469	-8392	-4043	-8807	55	1024	8251	-20552	423	-12182	7054	-12979	-9971	-11358	6696	-10641	-3130	-10771	8447	-6518	-150	-129	-121	-67	-60	-57	-108	41	-151	19	33	-74	-22	-57	80	-31	-1
0.092500	-203	-395	-3090	-18334	53	-10158	-568	-10149	46	-9209	-2979	-12083	-782	-8547	-4031	-8772	163	955	8131	-20570	590	-12168	7022	-12973	-9667	-11269	6665	-10426	619	-10708	8392	-6538	-158	-122	-118	-67	-61	-57	-101	38	-151	20	36	-74	-19	-55	81	-28	-3
0.093333	-194	-397	-3201	-18368	44	-10228	-456	-10142	4	-9348	-2890	-12023	-663	-8668	-4028	-8741	-63	879	8019	-20566	382	-12151	6994	-12961	-8745	-11183	6651	-10193	4627	-10655	8320	-6580	-146	-126	-122	-65	-59	-56	-105	39	-151	17	35	-74	-22	-57	78	-30	-4
0.094167	-214	-390	-3295	-18446	80	-10282	-344	-10141	-42	-9481	-2814	-11955	-388	-8814	-4025	-8711	325	800	7916	-20570	585	-12129	6959	-12943	-7776	-11097	6621	-9991	7952	-10602	8249	-6635	-147	-128	-118	-66	-59	-55	-68	45	-152	19	35	-72	-19	-55	81	-29	-3
0.095000	-285	-368	-3377	-18566	-15	-10313	-231	-10144	-82	-9603	-2736	-11875	-243	-8941	-4020	-8677	677	727	7830	-20566	545	-12096	6928	-12916	-7038	-11016	6599	-9787	11188	-10574	8164	-6709	-148	-126	-118	-65	-61	-58	-107	43	-151	22	35	-76	-22	-58	80	-33	1
0.095833	-296	-357	-3448	-18718	-152	-10332	-117	-10151	-114	-9719	-2663	-11802	-154	-9070	-4009	-8642	89	649	7746	-20569	394	-12055	6898	-12880	-5688	-10935	6590	-9586	14148	-10512	8083	-6799	-144	-125	-121	-66	-63	-57	-121	37	-150	21	34	-72	-18	-57	79	-32	1
0.096667	-78	-334	-3518	-18894	120	-10333	-13	-10161	-303	-9821	-2598	-11703	154	-9199	-3995	-8613	1403	572	7684	-20568	1359	-12003	6864	-12836	-4736	-10862	6577	-9398	14850	-10476	7996	-6905	-148	-126	-120	-65	-64	-57	-109	43	-152	19	32	-84	-21	-60	81	-28	-5
0.097500	-138	-316	-3573	-19096	187	-10319	47	-10171	-283	-9910	-2535	-11610	24	-9324	-3976	-8578	748	490	7628	-20566	846	-11948	6831	-12781	-3615	-10797	6569	-9212	16473	-10446	7910	-7028	-151	-150	-117	-67	-65	-59	-103	40	-152	20	34	-76	-24	-60	79	-28	-5
0.098333	-151	-293	-3647	-19308	-15	-10304	182	-10175	-122	-9991	-2478	-11516	64	-9442	-3944	-8547	407	411	7588	-20566	729	-11886	6797	-12717	-2374	-10746	6554	-9043	17834	-10421	7829	-7166	-148	-127	-122	-69	-61	-60	-109	39	-153	18	28	-77	-23	-60	78	-31	-4
0.099167	16	-286	-3715	-19531	-138	-10274	270	-10180	-181	-10059	-2424	-11419	372	-9553	-3904	-8515	687	329	7564	-20563	526	-11791	6755	-12643	-1401	-10694	6549	-8878	18736	-10402	7760	-7311	-147	-128	-121	-65	-63	-57	-107	44	-149	18	33	-70	-17	-57	82	-28	-1
0.100000	99	-269	-3777	-19745	-58	-10238	356	-10181	-190	-10117	-2369	-11315	325	-9652	-3851	-8482	354	247	7555	-20558	365	-11698	6715	-12562	-479	-10671	6545	-8724	19433	-10394	7695	-7468	-147	-126	-117	-64	-61	-60	-107	41	-150	19	34	-73	-23	-59	84	-30	2
0.100833	90	-267	-3844	-19955	-32	-10201	430	-10180	-114	-10161	-2316	-11220	370	-9745	-3793	-8455	146	168	7553	-20556	433	-11596	6665	-12475	386	-10623	6537	-8584	19322	-10389	7638	-7638	-149	-125	-118	-44	-60	-57	-104	43	-150	20	35	-73	-23	-58	77	-32	0
0.101667	163	-260	-3913	-20156	138	-10164	490	-10177	-77	-10201	-2269	-11122	598	-9845	-3725	-8430	857	86	7562	-20547	831	-11481	6608	-12383	560	-10599	6534	-8453	17449	-10394	7591	-7810	-147	-128	-118	-68	-61	-63	-109	40	-152	16	33	-78	-24	-59	78	-33	-4
0.102500	4	-260	-3982	-20341	-34	-10131	549	-10171	-81	-10232	-2229	-11033	391	-9937	-3652	-8409	-281	10	7572	-20539	-94	-11368	6547	-12284	906	-10581	6534	-8331	16674	-10412	7555	-7985	-147	-132	-122	-69	-62	-63	-110	40	-151	18	32	-79	-22	-60	77	-34	0
0.103333	-107	-255	-4045	-20503	-59	-10094	598	-10167	-60	-10256	-2191	-10944	408	-10019	-3572	-8389	-804	-63	7594	-20529	-249	-11243	6480	-12177	1472	-10566	6536	-8214	16106	-10430	7532	-8163	-148	-127	-121	-70	-60	-62	-110	40	-151	17	29	-77	-23	-59	77	-32	-1
0.104167	-153	-247	-4107	-20632	145	-10058	642	-10159	22	-10255	-2159	-10859	271	-10100	-3494	-8370	-498	-133	7619	-20511	-87	-11115	6402	-12068	2183	-10554	6544	-8111	14983	-10456	7519	-8346	-147	-129	-121	-58	-64	-61	-109	38	-158	18	32	-79	-25	-62	76	-32	-1
0.105000	-60	-235	-4159	-20741	295	-10032	675	-10153	106	-10279	-2124	-10778	338	-10175	-3414	-8361	-965	-196	7641	-20493	-353	-10988	6325	-11952	2930	-10550	6562	-8009	13696	-10488	7519	-8523	-148	-128	-124	-67	-62	-62	-107	41	-152	19	29	-80	-19	-59	77	-31	1
0.105833	-16	-210	-4208	-20815	258	-10007	705	-10145	109	-10294	-2096	-10708	375	-10247	-3336	-8354	-831	-254	7668	-20470	-426	-10859	6234	-11834	3352	-10544	6573	-7920	12055	-10525	7522	-8702	-149	-125	-124	-67	-61	-61	-102	42	-153	16	29	-78	-25	-59	80	-30	-6
0.106667	23	-179	-4251	-20863	171	-9990	728	-10143	78	-10304	-2072	-10637	406	-10313	-3269	-8344	-917	-311	7686	-20433	-1072	-10735	6138	-11716	3837	-10544	6596	-7837	10559	-10571	7533	-8880	-153	-130	-120	-72	-65	-63	-108	37	-154	27	29	-79	-22	-60	77	-36	-5
0.107500	119	-130	-4280	-20877	104	-9985	743	-10146	10	-10309	-2043	-10576	473	-10376	-3212	-8355	-832	-359	7704	-20420	-1182	-10617	6039	-11589	4091	-10546	6618	-7765	8649	-10625	7545	-9072	-150	-107	-121	-64	-64	-63	-108	42	-152	18	29	-80	-19	-59	79	-29	0
0.108333	52	-61	-4299	-20862	113	-9971	761	-10143	44	-10313	-2024	-10516	524	-10431	-3163	-8361	-66	-405	7711	-20387	-938	-10504	5940	-11466	3864	-10548	6650	-7699	6630	-10663	7565	-9265	-151	-130	-122	-68	-68	-62	-109	38	-154	18	33	-81	-30	-59	79	-31	-3
0.109167	60	24	-4307	-20821	106	-9968	768	-10144	94	-10322	-2007	-10465	451	-10480	-3129	-8367	-637	-449	7715	-20355	-1427	-10401	5840	-11335	3903	-10556	6674	-7646	5289	-10711	7587	-9469	-151	-131	-121	-70	-63	-61	-107	25	-149	12	29	-82	-23	-60	79	-32	-5
0.110000	190	120	-4307	-20752	123	-9968	776	-10159	7	-10322	-1985	-10421	526	-10519	-3104	-8393	446	-491	7709	-20321	-638	-10305	5741	-11205	3413	-10564	6705	-7609	2101	-10764	7604	-9686	-153	-130	-124	-72	-63	-62	-108	39	-155	16	30	-83	-22	-60	74	-33	-21
0.110833	-117	246	-4300	-20664	-141	-9976	775	-10172	-73	-10328	-1967	-10380	319	-10550	-3093	-8411	445	-532	7697	-20286	-977	-10218	5648	-11076	2908	-10577	6733	-7587	-180	-10809	7622	-9920	-147	-130	-125	-69	-62	-64	-112	36	-154	15	30	-80	-24	-61	76	-32	-4
0.111667	-98	382	-4283	-20553	-173	-9977	778	-10185	-30	-10328	-1940	-10341	326	-10567	-3092	-8435	107	-573	7675	-20203	-1235	-10137	5564	-10943	2610	-10589	6762	-7584	-2017	-10839	7635	-10181	-149	-129	-125	-66	-59	-60	-107	40	-151	18	33	-76	-22	-60	77	-31	-3
0.112500	-17	537	-4253	-20428	-145	-9974	771	-10196	-4	-10325	-1913	-10309	196	-10568	-3100	-8458	292	-612	7653	-20206	-994	-10066	5487	-10811	2346	-10599	6794	-7607	-3624	-10859	7641	-10470	-149	-127	-122	-70	-61	-59	-95	37	-148	21	34	-76	-22	-57	80	-29	0
0.113333	-8	702	-4215	-20294	-80	-9972	766	-10209	-26	-10315	-1889	-10278	9	-10557	-3121	-8490	86	-653	7618	-20166	-971	-10006	5423	-10688	2188	-10613	6822	-7664	-4843	-10869	7636	-10801	-146	-127	-120	-67	-59	-59	-108	38	-148	21	34	-75	-23	-59	81	-31	2
0.114167	38	874	-4170	-20162	-179	-9970	750	-10222	-21	-10298	-1864	-10257	-74	-10530	-3144	-8525	85	-699	7582	-20131	-975	-9950	5365	-10565	1883	-10627	6853	-7757	-5832	-10854	7624	-11167	-146	-125	-118	-74	-58	-18	-105	43	-146	19	30	-76	-18	-59	79	-30	-1
0.115000	64	1057	-4116	-20030	-56	-9954	729	-10228	-64	-10272	-1842	-10236	254	-10488	-3173	-8557	1067	-747	7536	-20095	-64	-9902	5327	-10450	1281	-10638	6879	-7895	-7952	-10818	7601	-11578	-149	-129	-126	-69	-60	-64	-109	37	-149	20	27	-79	-24	-61	75	-33	-1
0.115833	-109	1226	-4056	-19907	-96	-9935	698	-10235	-36	-10235	-1818	-10229	58	-10426	-3198	-8595	544	-792	7492	-20061	-344	-9864	5301	-10334	918	-10639	6916	-8082	-9095	-10748	7572	-12031	-146	-134	-128	-72	-64	-60	-110	38	-152	18	30	-78	-23	-59	79	-29	0
0.116667	-146	1402	-3978	-19784	22	-9892	669	-10217	57	-10183	-1795	-10204	-86	-10347	-3218	-8631	-385	-834	7447	-20024	-664	-9833	5285	-10231	942	-10632	6950	-8315	-9315	-10642	7529	-12529	-148	-127	-125	-70	-63	-59	-109	40	-152	15	27	-81	-23	-58	82	-30	-1
0.117500	-34	1573	-3893	-19680	-75	-9833	627	-10202	0	-10111	-1773	-10190	-52	-10247	-3233	-8671	-149	-880	7399	-19986	-283	-9794	5291	-10134	1152	-10613	6994	-8594	-9833	-10506	7475	-13063	-149	-126	-122	-69	-58	-60	-111	39	-149	19	32	-77	-23	-60	80	-32	0
0.118333	6	1737	-3797	-19596	-245	-9774	580	-10172	36	-10028	-1762	-10180	-112	-10133	-3240	-8708	-421	-920	7354	-19953	-538	-9754	5311	-10051	1439	-10575	7034	-8935	-9997	-10324	7422	-13633	-149	-126	-124	-67	-61	-60	-109	40	-153	16	28	-77	-23	-58	79	-34	-1
0.119167	-14	1888	-3691	-19531	3	-9693	525	-10131	53	-9921	-1752	-10173	-100	-10004	-3238	-8746	-651	-957	7311	-19918	-606	-9718	5335	-9977	1834	-10512	7085	-9325	-10205	-10105	7360	-14222	-149	-127	-117	-66	-60	-63	-105	44	-150	18	-5	-75	-17	-59	77	-31	0
0.120000	28	2027	-3576	-19491	98	-9597	466	-10080	-62	-9801	-1751	-10178	-69	-9854	-3224	-8780	-878	-981	7273	-19886	-454	-9676	5374	-9924	2313	-10427	7138	-9762	-10168	-9846	7295	-14814	-146	-124	-117	-66	-59	-58	-103	40	-150	20	32	-76	-18	-56	81	-23	0
0.120833	46	2158	-3457	-19469	-27	-9484	400	-10015	-85	-9663	-1758	-10179	-82	-9708	-3203	-8818	-1147	-1005	7232	-19855	-208	-9626	5419	-9880	2874	-10309	7189	-10242	-10065	-9556	7224	-15397	-150	-125	-115	-62	-58	-59	-108	43	-150	20	35	-73	-17	-58	78	-31	-3
0.121667	20	2272	-3331	-19471	-27	-9361	333	-9945	-42	-9506	-1775	-10186	-23	-9553	-3173	-8852	-535	-1010	7194	-19825	80	-9573	5461	-9856	3361	-10158	7241	-10757	-10148	-9215	7155	-15956	-146	-122	-118	-66	-59	-61	-110	41	-153	20	32	-75	-19	-61	80	-33	0
0.122500	142	2375	-3210	-19493	-95	-9226	261	-9861	-107	-9337	-1803	-10197	-265	-9394	-3141	-8887	-1094	-1015	7154	-19799	-448	-9509	5517	-9857	4126	-9973	7286	-11298	-8951	-8862	7082	-16471	-149	-120	-121	-73	-63	-63	-108	39	-153	18	32	-77	-26	-64	79	-33	-3
0.123333	401	2470	-3084	-19534	-1	-9086	193	-9776	-58	-9155	-1843	-10215	-56	-9235	-3097	-8920	-468	-1004	7119	-19773	559	-9436	5570	-9881	4472	-9759	7332	-11854	-9525	-8472	7031	-16923	-152	-130	-122	-73	-68	-62	-109	38	-158	18	28	-78	-24	-61	77	-35	-3
0.124167	281	2561	-2960	-19580	-36	-8936	126	-9683	-11	-8961	-1886	-10232	-149	-9071	-3052	-8954	-31	-974	7086	-19743	656	-9344	5623	-9914	4517	-9484	7366	-12414	-9891	-8061	6983	-17290	-159	-128	-119	-70	-68	-62	-113	44	-154	18	32	-80	-24	-59	81	-30	0
0.125000	149	2651	-2842	-19635	-178	-8778	67	-9586	-65	-8753	-1947	-10252	-56	-8908	-3003	-8987	-310	-930	7053	-19721	420	-9241	5672	-9982	4820	-9180	7395	-12964	-9266	-7639	6946	-17561	-149	-126	-120	-70	-65	-62	-107	41	-150	22	30	-76	-58	-59	81	-28	8
0.125833	93	2741	-2733	-19696	-84	-8622	12	-9490	-112	-8541	-2019	-10276	-76	-8753	-2956	-9021	382	-875	7015	-19685	552	-9124	5707	-10068	5111	-8842	7400	-13492	-8809	-7215	6924	-17721	-151	-121	-117	-70	-62	-60	-103	42	-150	19	34	-75	-22	-53	86	-28	-3
0.126667	148	2828	-2633	-19749	-120	-8460	-38	-9400	-162	-8323	-2093	-10300	-167	-8602	-2917	-9059	506	-804	6974	-19657	277	-8994	5738	-10183	5172	-8466	7400	-13983	-8138	-6793	6916	-17764	-151	-125	-117	-67	-62	-59	-101	41	-151	21	34	-74	-18	-53	81	-29	-4
0.127500	209	2918	-2555	-19801	-413	-8305	-83	-9318	-161	-8107	-2180	-10330	-354	-8457	-2885	-9104	414	-716	6925	-19631	194	-8854	5751	-10327	5022	-8070	7370	-14427	-7275	-6386	6917	-17678	-147	-122	-114	-63	-62	-58	-102	42	-153	20	34	-73	-21	-53	86	-26	-4
0.128333	79	3009	-2487	-19836	-182	-8150	-120	-9241	-78	-7882	-2278	-10363	-6	-8319	-2865	-9157	1290	-616	6883	-19605	988	-8704	5747	-10490	4657	-7644	7322	-14824	-7537	-5993	6935	-17455	-149	-125	-115	-67	-62	-57	-102	43	-151	22	37	-77	-22	-53	82	-25	-1
0.129167	-68	3105	-2439	-19859	-196	-7995	-154	-9184	-98	-7668	-2385	-10391	-78	-8211	-2854	-9209	1217	-498	6795	-19587	793	-8540	5726	-10688	4378	-7212	7247	-15153	-7280	-5627	6963	-17103	-150	-121	-115	-64	-65	-56	-104	33	-174	22	35	-73	-22	-53	84	-26	-1
0.130000	-171	3204	-2404	-19862	-213	-7841	-182	-9135	-41	-7454	-2501	-10430	-193	-8053	-2861	-9274	-57	-370	6711	-19565	215	-8369	5684	-10902	4190	-6764	7178	-15411	-6086	-5287	7006	-16635	-152	-122	-118	-67	-63	-59	-103	41	-151	21	38	-76	-22	-56	81	-29	-3
0.130833	-185	3303	-2402	-19840	-156	-7701	-211	-9104	-127	-7250	-2625	-10467	-191	-7923	-2881	-9343	-119	-231	6614	-19548	664	-8193	5622	-11142	3874	-6319	7037	-15597	-5518	-4985	7054	-16058	-147	-128	-119	-67	-63	-61	-109	37	-154	18	35	-75	-22	-55	79	-28	-4
0.131667	-229	3401	-2411	-19796	-349	-7531	-230	-9087	-133	-7050	-2751	-10501	-135	-7796	-2918	-9419	-257	-81	6504	-19532	785	-8005	5540	-11399	3530	-5884	6908	-15706	-4637	-4711	7106	-15378	-149	-129	-121	-68	-62	-58	-108	40	-185	18	30	-75	-24	-59	80	-28	-1
0.132500	-314	3503	-2457	-19730	-148	-7371	-248	-9084	-99	-6854	-2886	-10531	-117	-7658	-2964	-9500	-384	86	6377	-19517	937	-7809	5437	-11666	3360	-5452	6775	-15734	-3900	-4465	7177	-14615	-146	-124	-115	-65	-62	-60	-104	42	-151	21	38	-73	-18	-55	84	-26	0
0.133333	-318	3604	-2488	-19636	-63	-7198	-257	-9095	-94	-6666	-3021	-10555	-332	-7524	-3028	-9588	-317	250	6241	-19505	778	-7606	5314	-11944	3259	-5044	6626	-15707	-3127	-4255	7215	-13797	-152	-125	-116	-67	-61	-58	-105	38	-148	20	35	-75	-30	-56	80	-31	-1
0.134167	-225	3690	-2555	-19528	-88	-7020	-267	-9119	-60	-6491	-3160	-10577	-454	-7388	-3108	-9677	-619	425	6088	-19503	697	-7404	5170	-12227	3017	-4667	6481	-15608	-2208	-4071	7255	-12939	-148	-125	-119	-75	-63	-59	-104	42	-149	20	37	-73	-22	-53	84	-26	0
0.135000	-221	3774	-2636	-19403	110	-6832	-276	-9168	-154	-6322	-3304	-10596	-376	-7247	-3199	-9771	-28	605	5928	-19496	1109	-7192	5011	-12514	2497	-4313	6343	-15460	-1971	-3900	7280	-12074	-149	-125	-116	-66	-64	-58	-105	43	-151	22	36	-75	-25	-49	80	-24	2
0.135833	-281	3844	-2734	-19268	32	-6631	-282	-9220	-141	-6173	-3444	-10606	-370	-7105	-3299	-9861	-361	773	5761	-19494	407	-6971	4833	-12792	1949	-3991	6219	-15264	-645	-3747	7275	-11224	-146	-126	-118	-72	-61	-58	-105	43	-151	23	34	-73	-19	-52	84	-25	0
0.136667	-196	3903	-2845	-19123	-15	-6409	-285	-9285	163	-6016	-3588	-10606	-98	-6958	-3411	-9951	-105	950	5590	-19496	940	-6745	4643	-13057	1000	-3701	6115	-15041	-463	-3601	7270	-10389	-147	-126	-119	-66	-59	-58	-96	41	-151	18	30	-75	-21	-53	86	-27	0
0.137500	-46	3943	-2972	-18979	113	-6175	-284	-9356	138	-5870	-3726	-10600	-283	-6813	-3528	-10036	551	1110	5419	-19498	1414	-6512	4448	-13307	-117	-3462	6041	-14793	-732	-3461	7217	-9606	-149	-128	-117	-67	-58	-59	-105	42	-149	21	34	-75	-18	-52	85	-29	0
0.138333	-241	3977	-3107	-18830	76	-5922	-280	-9432	-52	-5734	-3855	-10588	-333	-6660	-3650	-10110	-352	1277	5252	-19519	707	-6267	4253	-13539	-887	-3215	5995	-14540	306	-3316	7161	-8892	-145	-125	-116	-64	-55	-56	-108	41	-149	19	35	-72	-17	-52	81	-26	7
0.139167	-321	3994	-3257	-18686	-74	-5654	-256	-9511	0	-5602	-3979	-10567	-178	-6508	-3778	-10178	-53	1435	5088	-19514	862	-6009	4058	-13733	-1652	-3012	5979	-14284	1026	-3159	7072	-8255	-148	-125	-117	-65	-59	-58	-121	44	-151	21	37	-74	-18	-56	85	-26	0
0.140000	-179	3999	-3422	-18566	23	-5372	-270	-9589	79	-5472	-4095	-10542	-46	-6362	-3902	-10234	-9	1584	4932	-19535	692	-5736	3867	-13910	-2273	-2836	5996	-14047	1886	-2997	6962	-7709	-146	-128	-116	-68	-59	-63	-108	42	-149	16	33	-75	-19	-60	86	-4	2
0.140833	-207	3988	-3599	-18469	-6	-5083	-282	-9670	108	-5346	-4201	-10515	-213	-6216	-4023	-10281	-76	1727	4783	-19544	26	-5455	3699	-14048	-2833	-2673	6031	-13801	2929	-2815	6839	-7258	-148	-124	-117	-67	-58	-56	-105	45	-147	23	39	-73	-19	-53	85	-26	3
0.141667	-82	3968	-3788	-18356	119	-4778	-249	-9741	172	-5218	-4294	-10483	-35	-6062	-4139	-10305	503	1867	4648	-19565	584	-5151	3544	-14153	-3518	-2524	6125	-13635	3094	-2617	6700	-6904	-151	-127	-116	-64	-63	-58	-105	40	-151	19	35	-80	-21	-56	82	-30	0
0.142500	-221	3939	-3992	-18278	390	-4471	-240	-9815	111	-5090	-4375	-10460	-217	-5916	-4250	-10332	741	2002	4519	-19590	805	-4834	3420	-14232	-4060	-2387	6226	-13474	3137	-2406	6560	-6644	-148	-145	-104	-68	-63	-59	-107	43	-152	19	35	-78	-22	-60	80	-30	-5
0.143333	-464	3908	-4215	-18208	232	-4164	-233	-9879	118	-4955	-4443	-10433	-441	-5766	-4350	-10341	-107	2134	4404	-19616	-309	-4499	3324	-14268	-3992	-2246	6350	-13358	4660	-2176	6419	-6472	-152	-128	-117	-69	-61	-60	-105	42	-152	18	36	-76	-22	-56	86	-30	0
0.144167	-259	3877	-4441	-18153	43	-3857	-227	-9937	96	-4813	-4529	-10415	-373	-5615	-4443	-10340	63	2273	4305	-19643	-24	-4140	3261	-14277	-3754	-2098	6484	-13275	5907	-1940	6289	-6383	-152	-129	-118	-68	-63	-61	-105	46	-154	17	33	-76	-25	-59	81	-28	0
0.145000	-438	3847	-4689	-18116	164	-3555	-229	-9989	167	-4661	-4541	-10405	-403	-5464	-4525	-10326	49	2413	4219	-19673	-51	-3763	3236	-14227	-3573	-1941	6625	-13223	7096	-1686	6179	-6368	-149	-125	-120	-67	-64	-51	-103	43	-151	18	34	-77	-22	-57	85	-26	4
0.145833	-656	3828	-4942	-18096	135	-3261	-239	-10031	180	-4508	-4571	-10409	-354	-5310	-4597	-10305	-126	2557	4133	-19703	-954	-3372	3250	-14209	-3409	-1773	6759	-13202	8273	-1435	6090	-6413	-144	-120	-118	-65	-58	-57	-105	46	-148	18	34	-75	-16	-55	84	-27	0
0.146667	-574	3812	-5211	-18061	59	-2978	-257	-10067	103	-4331	-4588	-10424	-241	-5161	-4658	-10277	46	2711	4058	-19733	-1223	-2968	3309	-14146	-3235	-1582	6884	-13210	9044	-1179	6037	-6510	-149	-128	-119	-65	-60	-52	-102	40	-154	19	34	-74	-19	-55	85	-28	-3
0.147500	-631	3806	-5475	-18045	135	-2713	-288	-10098	-31	-4160	-4604	-10456	-319	-5004	-4714	-10247	-336	2871	3987	-19761	-1128	-2554	3404	-14066	-2930	-1379	6989	-13235	9637	-934	6016	-6648	-149	-127	-119	-65	-61	-57	-104	43	-155	20	35	-75	-22	-57	85	-29	1
0.148333	-796	3819	-5779	-18028	70	-2463	-331	-10121	-109	-3972	-4606	-10508	-250	-4846	-4766	-10219	75	3035	3917	-19788	-1153	-2132	3536	-13981	-2661	-1153	7065	-13276	9488	-700	6030	-6819	-155	-130	-124	-67	-62	-62	-107	38	-153	16	45	-77	-24	-61	82	-33	-6
0.149167	-895	3843	-6074	-18012	94	-2236	-395	-10143	-143	-3786	-4609	-10577	-242	-4674	-4806	-10180	-36	3240	3851	-19802	-1796	-1713	3712	-13892	-2283	-907	7111	-13313	9719	-478	6098	-7000	-149	-147	-119	-67	-63	-59	-100	36	-153	19	36	-76	-24	-60	82	-28	-1
0.150000	-998	3884	-6366	-17986	28	-2020	-461	-10151	-199	-3586	-4599	-10666	-258	-4524	-4843	-10143	-608	3447	3783	-19814	-1462	-1290	3926	-13797	-2001	-643	7122	-13348	9148	-270	6203	-7196	-149	-128	-121	-67	-62	-58	-109	38	-153	20	32	-88	-27	-61	77	-33	-3
0.150833	-1018	3940	-6659	-17962	56	-1824	-549	-10158	-130	-3385	-4596	-10772	-245	-4355	-4874	-10107	310	3668	3714	-19817	-646	-874	4163	-13714	-2265	-362	7094	-13371	7140	-83	6353	-7386	-150	-127	-121	-66	-62	-59	-110	37	-155	18	32	-78	-19	-58	81	-29	-3
0.151667	-1269	4013	-6953	-17927	138	-1646	-647	-10162	-126	-3184	-4593	-10891	-371	-4193	-4902	-10077	-366	3902	3642	-19802	-1231	-468	4436	-13638	-2238	-72	7033	-13374	6305	79	6534	-7577	-150	-127	-120	-67	-60	-58	-108	40	-151	23	34	-76	-23	-58	81	-29	0
0.152500	-1352	4101	-7239	-17884	407	-1486	-761	-10163	-215	-2990	-4593	-11021	-319	-4021	-4937	-10048	-351	4154	3568	-19781	-946	-75	4732	-13574	-2266	231	6944	-13354	5217	230	6753	-7760	-148	-122	-119	-64	-61	-56	-104	42	-152	20	35	-74	-18	-55	82	-28	-1
0.153333	-1286	4202	-7518	-17836	568	-1339	-891	-10164	-184	-2792	-4600	-11165	-126	-3855	-4975	-10022	-141	4419	3508	-19745	-1017	304	5046	-13532	-2365	537	6813	-13313	4312	364	6997	-7939	-145	-125	-121	-65	-62	-56	-108	39	-151	21	32	-75	-21	-56	81	-28	2
0.154167	-1313	4318	-7789	-17789	300	-1209	-1032	-10149	-274	-2609	-4621	-11313	-383	-3696	-5018	-10008	-55	4690	3408	-19694	-1165	642	5374	-13511	-2355	844	6669	-13240	3982	485	7261	-8109	-153	-127	-122	-68	-61	-58	-107	39	-150	18	33	-76	-18	-58	81	-28	0
0.155000	-1267	4448	-8050	-17724	94	-1093	-1192	-10169	-300	-2430	-4650	-11470	-288	-3538	-5064	-10009	353	4967	3326	-19631	-949	964	5706	-13521	-2528	1144	6504	-13147	3142	590	7537	-8265	-146	-126	-121	-66	-60	-58	-105	39	-150	16	28	-94	-17	-55	85	-31	-3
0.155833	-1130	4588	-8301	-17666	312	-979	-1361	-10173	-218	-2270	-4693	-11621	-61	-3388	-5120	-9986	846	5245	3238	-19561	-572	1259	6050	-13521	-2944	1434	6338	-13022	1746	699	7814	-8411	-150	-130	-121	-64	-61	-57	-105	38	-150	20	32	-76	-18	-55	80	-31	-3
0.156667	-1127	4739	-8539	-17603	200	-887	-1545	-10184	-177	-2123	-4750	-11773	-212	-3255	-5186	-9986	-397	5522	3154	-19479	-1263	1522	6392	-13561	-2889	1708	6172	-12887	2183	792	8089	-8573	-150	-133	-121	-69	-63	-46	-107	36	-165	15	28	-81	-26	-58	79	-33	-9
0.157500	-1192	4895	-8761	-17549	58	-801	-1737	-10195	-100	-1990	-4821	-11912	-126	-3118	-5259	-9995	-620	5803	3072	-19390	-1134	1758	6736	-13619	-2720	1978	6023	-12728	2564	897	8351	-8705	-151	-127	-119	-68	-64	-58	-108	39	-155	16	29	-76	-22	-57	80	-30	-5
0.158333	-1228	5070	-8981	-17491	139	-712	-1930	-10209	13	-1866	-4903	-12038	-76	-2988	-5335	-9995	-383	6078	2968	-19290	-905	1968	7070	-13700	-2703	2223	5898	-12560	2826	1017	8606	-8876	-150	-129	-124	-68	-62	-58	-109	36	-158	18	32	-75	-21	-56	81	-12	-3
0.159167	-1071	5254	-9181	-17444	229	-621	-2131	-10228	-92	-1757	-5002	-12154	-50	-2874	-5429	-10014	-621	6340	2917	-19190	-838	2147	7397	-13793	-2734	2450	5804	-12388	3186	1134	8839	-9032	-147	-128	-119	-67	-64	-57	-109	41	-152	20	34	-75	-24	-55	81	-29	0
0.160000	-997	5437	-9375	-17403	196	-553	-2342	-10257	-178	-1661	-5114	-12259	21	-2765	-5525	-10036	-749	6596	2843	-19082	-581	2303	7707	-13911	-2585	2658	5746	-12218	3387	1274	9047	-9195	-147	-125	-120	-67	-63	-59	-108	44	-148	21	35	-77	-22	-53	76	-28	0
0.160833	-982	5664	-9553	-17376	344	-475	-2556	-10293	-113	-1581	-5246	-12354	-49	-2665	-5630	-10060	-1177	6837	2772	-18984	-890	2440	8014	-14049	-2232	2848	5736	-12056	3992	1423	9239	-9365	-146	-124	-119	-65	-62	-52	-104	44	-149	21	33	-76	-19	-52	85	-25	2
0.161667	-891	5830	-9725	-17365	128	-401	-2768	-10341	-83	-1506	-5386	-12433	-98	-2571	-5748	-10095	-997	7063	2697	-18887	-947	2557	8298	-14200	-2051	3020	5771	-11913	4069	1592	9406	-9546	-147	-127	-122	-68	-61	-57	-105	41	-151	21	34	-73	-21	-57	82	-28	0
0.162500	-815	6037	-9887	-17369	13	-328	-2984	-10397	-142	-1438	-5544	-12509	-216	-2480	-5874	-10136	-747	7284	2626	-18792	-1341	2657	8566	-14365	-1743	3172	5852	-11780	4507	1773	9554	-9729	-182	-130	-122	-66	-61	-55	-104	40	-152	18	26	-76	-21	-56	79	-29	-1
0.163333	-731	6252	-10038	-17380	33	-249	-3192	-10462	-101	-1375	-5708	-12569	-284	-2390	-6008	-10180	-1257	7495	2553	-18701	-1029	2750	8811	-14534	-1388	3316	5997	-11688	4774	1970	9690	-9919	-152	-126	-122	-67	-63	-58	-104	45	-152	19	33	-74	-25	-53	79	-32	-5
0.164167	-616	6470	-10175	-17393	102	-169	-3398	-10535	-16	-1309	-5883	-12625	-126	-2303	-6148	-10227	200	7700	2485	-18615	675	2836	9036	-14740	-1688	3446	6185	-11612	3029	2177	9817	-10110	-174	-127	-119	-67	-60	-58	-105	38	-154	18	32	-75	-22	-58	79	-29	-3
0.165000	-560	6702	-10296	-17442	-23	-90	-3598	-10618	-94	-1246	-6068	-12681	-187	-2215	-6300	-10283	-96	7897	2414	-18550	55	2918	9237	-14942	-1617	3575	6417	-11569	2070	2392	9933	-10300	-150	-128	-121	-66	-62	-60	-108	41	-154	19	32	-94	-25	-62	78	-32	-7
0.165833	-291	6912	-10409	-17486	-150	-1	-3797	-10709	-273	-1172	-6257	-12730	-109	-2122	-6445	-10335	-321	8091	2327	-18475	183	3004	9412	-15160	-1343	3699	6698	-11551	-972	2596	10057	-10482	-146	-109	-118	-67	-60	-59	-104	41	-152	21	33	-74	-24	-57	82	-29	0
0.166667	-309	7170	-10498	-17535	-205	80	-3968	-10801	-134	-1101	-6451	-12780	-146	-2020	-6600	-10392	20	8266	2239	-18415	385	3093	9571	-15382	-1064	3827	7010	-11570	-4273	2840	10177	-10658	-146	-125	-119	-67	-58	-57	-90	43	-151	18	30	-72	-22	-56	77	-31	1
0.167500	-320	7409	-10575	-17610	-128	171	-4139	-10902	-152	-1022	-6648	-12838	-317	-1924	-6757	-10449	-161	8481	2139	-18363	372	3172	9696	-15617	-844	3956	7337	-11615	-5659	3052	10310	-10818	-146	-126	-120	-64	-63	-57	-104	43	-151	22	32	-72	-19	-53	82	-28	0
0.168333	-277	7649	-10633	-17637	-382	270	-4295	-11009	-218	-943	-6852	-12891	-272	-1822	-6924	-10508	-188	8671	2019	-18310	520	3284	9792	-15864	-824	4089	7690	-11686	-6332	3281	10449	-10969	-146	-127	-118	-66	-58	-58	-107	42	-152	19	33	-74	-22	-61	82	-29	2
0.169167	-24	7882	-10670	-17665	-289	365	-4438	-11111	-79	-859	-7028	-12949	0	-1717	-7096	-10572	760	8882	1905	-18269	1090	3389	9859	-16115	-1151	4227	8054	-11782	-7313	3500	10604	-11100	-149	-127	-118	-64	-63	-61	-104	42	-152	22	32	-72	-21	-57	82	-27	-3
0.170000	32	8118	-10685	-17722	-436	468	-4563	-11221	-245	-771	-7256	-13011	-73	-1611	-7266	-10638	28	9092	1769	-18228	355	3506	9892	-16373	-931	4378	8414	-11901	-5889	3712	10772	-11211	-148	-126	-117	-67	-63	-63	-99	44	-152	19	33	-75	-24	-70	82	-28	0
0.170833	-75	8346	-10680	-17749	-482	573	-4676	-11325	-258	-678	-7455	-13069	-34	-1506	-7445	-10691	-174	9307	1620	-18197	212	3625	9897	-16632	-394	4533	8774	-12045	-3906	3915	10953	-11302	-150	-129	-120	-66	-66	-59	-105	41	-155	20	34	-76	-23	-56	82	-30	-4
0.171667	-118	8573	-10648	-17761	-493	689	-4772	-11427	-196	-586	-7648	-13135	-77	-1400	-7617	-10759	544	9535	1460	-18169	656	3757	9877	-16895	-49	4703	9118	-12188	-2437	4105	11143	-11366	-151	-127	-116	-62	-60	-59	-103	42	-160	17	29	-72	-21	-56	84	-28	-5
0.172500	53	8793	-10597	-17758	-738	809	-4849	-11515	-253	-497	-7837	-13190	-139	-1298	-7791	-10794	434	9771	1286	-18139	689	3890	9830	-17150	278	4879	9440	-12351	-1231	4297	11340	-11415	-149	-126	-116	-67	-62	-56	-102	45	-150	21	35	-73	-22	-52	85	-27	-1
0.173333	325	9006	-10522	-17741	-790	930	-4918	-11604	-275	-409	-8023	-13244	-99	-1200	-7966	-10840	625	10012	1096	-18099	845	4021	9750	-17409	662	5056	9733	-12523	-759	4467	11538	-11435	-147	-128	-119	-70	-62	-61	-107	39	-169	16	32	-77	3	-57	82	-31	-1
0.174167	446	9205	-10443	-17710	-638	1052	-4974	-11692	-218	-323	-8198	-13301	-112	-1113	-8143	-10884	486	10260	902	-18091	735	4154	9649	-17653	1184	5240	10000	-12704	-201	4641	11730	-11442	-148	-127	-118	-67	-60	-59	-104	44	-149	19	32	-72	-22	-55	82	-28	-3
0.175000	568	9405	-10341	-17664	-528	1184	-5022	-11764	-326	-245	-8361	-13338	-257	-1021	-8306	-10923	383	10515	696	-18065	850	4282	9528	-17889	1757	5426	10238	-12878	-4	4809	11920	-11430	-151	-127	-119	-66	-60	-61	-108	40	-150	20	34	-68	-21	-53	86	-29	0
0.175833	510	9593	-10236	-17598	-533	1324	-5061	-11837	-422	-167	-8514	-13375	-333	-943	-8470	-10945	943	10776	483	-18044	700	4410	9394	-18114	2094	5609	10440	-13057	269	4966	12091	-11407	-146	-127	-118	-68	-58	-57	-107	42	-152	19	34	-74	-22	-57	79	-30	0
0.176667	597	9776	-10114	-17535	-690	1460	-5099	-11907	-242	-86	-8653	-13403	-471	-882	-8622	-10968	333	11034	263	-18025	13	4524	9236	-18320	2540	5791	10610	-13234	1315	5136	12242	-11372	-148	-127	-120	-68	-64	-62	-108	43	-153	15	33	-74	-22	-58	82	-29	-1
0.177500	842	9957	-9998	-17460	-574	1604	-5136	-11975	-195	-27	-8781	-13418	-338	-802	-8765	-10981	1337	11292	41	-18004	1225	4634	9076	-18520	2295	5960	10743	-13408	-22	5304	12370	-11327	-146	-122	-117	-70	-61	-57	-103	44	-152	19	36	-76	-18	-52	84	-39	4
0.178333	702	10134	-9885	-17380	-356	1751	-5166	-12040	-156	39	-8891	-13428	-309	-735	-8902	-10987	1241	11547	-181	-17989	517	4734	8906	-18670	2211	6131	10853	-13574	-388	5466	12470	-11278	-145	-125	-119	-70	-58	-57	-92	42	-148	20	34	-76	-15	-52	86	-25	2
0.179167	624	10310	-9776	-17299	-174	1902	-5171	-12113	-183	97	-8990	-13428	-277	-671	-9025	-10987	706	11800	-402	-17975	-12	4820	8737	-18812	2372	6290	10925	-13736	-338	5637	12532	-11223	-145	-111	-116	-55	-59	-57	-103	44	-148	17	35	-73	-19	-51	88	-24	0
0.180000	505	10481	-9687	-17222	-324	2050	-5235	-12179	-282	173	-9075	-13415	-397	-608	-9137	-10977	876	12035	-616	-17968	168	4898	8570	-18932	2531	6437	10980	-13892	-413	5813	12573	-11172	-147	-129	-114	-66	-58	-56	-102	41	-150	19	37	-72	-17	-52	87	-27	0
0.180833	557	10654	-9615	-17150	-411	2194	-5277	-12261	-145	240	-9144	-13396	-496	-545	-9233	-10958	745	12263	-816	-17965	75	4963	8407	-19029	2936	6574	11012	-14049	-303	5992	12572	-11114	-146	-122	-116	-66	-60	-55	-104	43	-153	22	37	-69	-19	-47	89	-13	0
0.181667	325	10811	-9569	-17087	-419	2337	-5321	-12346	-163	323	-9205	-13380	-497	-481	-9326	-10932	377	12472	-1011	-17970	138	5022	8249	-19099	3389	6700	11018	-14203	-69	6172	12530	-11063	-151	-126	-130	-70	-63	-58	-108	40	-154	16	33	-76	-26	-58	81	-32	-3
0.182500	347	10970	-9550	-17031	-228	2472	-5370	-12440	-224	380	-9255	-13349	-113	-409	-9400	-10891	1008	12670	-1190	-17982	814	5071	8103	-19155	2958	6824	11011	-14347	-1165	6358	12472	-11002	-150	-126	-119	-68	-67	-61	-108	37	-153	18	34	-75	-23	-53	84	-29	-17
0.183333	453	11126	-9552	-16979	-441	2612	-5409	-12534	-188	460	-9282	-13315	-247	-341	-9450	-10831	646	12853	-1349	-17995	269	5125	7973	-19174	2478	6937	10992	-14484	-995	6551	12372	-10937	-151	-125	-120	-68	-63	-59	-107	42	-153	13	34	-79	-27	-58	81	-29	0
0.184167	258	11277	-9589	-16934	-474	2733	-5453	-12635	-201	549	-9320	-13274	-204	-243	-9519	-10764	-232	13014	-1486	-18016	-186	5176	7856	-19185	2676	7043	10963	-14621	28	6750	12265	-10867	-148	-124	-118	-70	-63	-59	-107	41	-153	19	34	-78	-24	-56	85	-29	-6
0.185000	306	11412	-9653	-16895	-198	2852	-5494	-12744	-197	644	-9342	-13233	-51	-152	-9567	-10683	-237	13158	-1598	-18034	141	5229	7753	-19165	2950	7150	10926	-14752	585	6951	12132	-10794	-151	-117	-119	-63	-64	-55	-105	40	-152	21	33	-77	-25	-56	84	-30	0
0.185833	428	11540	-9761	-16862	-127	2957	-5530	-12858	-171	738	-9360	-13187	-188	-50	-9602	-10585	-479	13281	-1685	-18059	-46	5282	7672	-19133	3212	7251	10891	-14871	1297	7155	11990	-10707	-150	-122	-121	-67	-62	-56	-105	42	-149	20	36	-75	-22	-53	84	-33	0
0.186667	408	11646	-9885	-16828	-122	3050	-5565	-12975	-136	836	-9371	-13136	-210	54	-9634	-10474	-624	13386	-1740	-18078	-148	5340	7601	-19092	3453	7350	10847	-14986	1699	7356	11839	-10621	-145	-122	-118	-62	-65	-56	-103	41	-152	18	34	-77	-23	-53	84	-29	-1
0.187500	365	11730	-10046	-16793	-52	3122	-5584	-13097	-64	935	-9380	-13083	-138	161	-9658	-10350	-874	13471	-1769	-18093	-321	5396	7548	-19038	3968	7449	10809	-15091	1971	7552	11683	-10516	-149	-125	-121	-66	-62	-57	-104	44	-150	22	36	-77	-22	-57	85	-28	-1
0.188333	361	11793	-10229	-16758	-119	3156	-5607	-13217	-68	1026	-9385	-13019	-203	268	-9677	-10212	-966	13541	-1768	-18099	-299	5456	7515	-18977	4215	7542	10773	-15187	1724	7746	11531	-10401	-151	-126	-122	-67	-62	-58	-107	41	-156	18	32	-75	-22	-55	84	-30	-4
0.189167	302	11850	-10432	-16716	-159	3206	-5615	-13339	-18	1113	-9388	-12952	-70	372	-9691	-10065	-384	13596	-1737	-18094	-63	5517	7495	-18910	3232	7632	10741	-15273	1157	7936	11385	-10278	-152	-126	-117	-70	-64	-58	-105	41	-150	20	33	-78	-22	-56	81	-33	-4
0.190000	273	11831	-10656	-16670	-349	3212	-5623	-13463	45	1191	-9387	-12877	-67	475	-9698	-9902	-1125	13634	-1674	-18068	-692	5574	7485	-18841	2978	7720	10714	-15344	1705	8117	11250	-10148	-151	-128	-124	-77	-67	-62	-112	36	-154	16	26	-79	-24	-60	76	-34	-6
0.190833	409	11798	-10890	-16613	-182	3204	-5613	-13579	-41	1245	-9381	-12792	130	569	-9721	-9733	-377	13667	-1588	-18022	442	5633	7497	-18765	2571	7804	10698	-15394	-83	8289	11129	-10000	-150	-126	-122	-69	-64	-59	-110	42	-176	5	27	-78	-21	-59	79	-35	-6
0.191667	304	11734	-11122	-16542	-147	3170	-5596	-13684	-73	1287	-9360	-12687	-88	658	-9691	-9554	116	13691	-1465	-17946	535	5685	7520	-18692	1808	7880	10701	-15432	-1034	8451	11028	-9844	-152	-127	-121	-69	-62	-63	-109	39	-151	19	29	-77	-22	-57	80	-32	0
0.192500	264	11636	-11355	-16452	-253	3108	-5571	-13789	-23	1307	-9331	-12574	-153	730	-9677	-9367	-715	13710	-1323	-17843	71	5728	7540	-18617	1301	7947	10697	-15441	679	8595	10936	-9677	-148	-122	-119	-65	-60	-58	-108	44	-149	15	30	-74	-14	-59	78	-29	0
0.193333	342	11500	-11589	-16358	-105	3018	-5560	-13879	-17	1298	-9275	-12447	-129	787	-9659	-9185	-466	13722	-1155	-17714	378	5753	7601	-18546	383	8001	10707	-15436	1979	8743	10862	-9504	-148	-127	-120	-67	-62	-61	-107	43	-149	19	29	-75	-21	-59	81	-29	0
0.194167	197	11327	-11812	-16251	21	2900	-5519	-13962	-81	1259	-9255	-12314	-35	819	-9634	-8996	-417	13734	-974	-17555	292	5754	7660	-18480	-266	8035	10719	-15412	2318	8837	10806	-9328	-149	-127	-121	-70	-61	-58	-109	41	-151	18	32	-79	-22	-50	79	-29	0
0.195000	292	11124	-12010	-16139	-113	2753	-5503	-14032	-165	1187	-9197	-12176	-73	832	-9600	-8808	-583	13744	-781	-17371	18	5746	7724	-18413	-539	8053	10745	-15365	2336	8938	10765	-9138	-149	-127	-122	-70	-62	-58	-107	43	-150	18	30	-75	-23	-59	79	-29	0
0.195833	807	10890	-12196	-16010	-103	2581	-5460	-14092	-70	1080	-9133	-12003	131	825	-9563	-8621	144	13755	-560	-17159	868	5702	7795	-18350	-1669	8047	10770	-15299	742	8999	10735	-8946	-151	-127	-121	-68	-61	-59	-108	41	-154	15	29	-83	-22	-58	80	-31	0
0.196667	717	10628	-12358	-15876	64	2377	-5433	-14137	-66	940	-9053	-11837	-56	790	-9520	-8444	-48	13767	-362	-16919	680	5632	7873	-18289	-2516	8021	10803	-15214	-411	9042	10715	-8751	-151	-129	-120	-68	-60	-60	-105	40	-151	15	28	-76	-23	-58	77	-33	-3
0.197500	290	10342	-12485	-15741	150	2144	-5409	-14168	-115	770	-8967	-11667	64	729	-9473	-8267	-1018	13778	-147	-16662	-126	5529	7956	-18235	-2068	7968	10831	-15110	-367	9061	10707	-8545	-152	-128	-119	-66	-62	-58	-105	40	-156	15	32	-76	-21	-59	81	-31	0
0.198333	377	10043	-12582	-15605	16	1893	-5386	-14157	-216	568	-8872	-11489	208	644	-9427	-8099	-751	13800	63	-16394	313	5394	8041	-18179	-1909	7887	10854	-14990	-757	9046	10701	-8344	-155	-134	-121	-97	-61	-58	-107	39	-153	13	26	-78	-21	-60	78	-33	-5
0.199167	284	9722	-12643	-15470	-109	1609	-5371	-14183	-117	338	-8768	-11309	25	528	-9375	-7936	-993	13820	277	-16104	105	5229	8127	-18099	-1762	7787	10888	-14850	-792	9010	10708	-8125	-149	-126	-117	-67	-61	-61	-108	41	-151	15	30	-77	-22	-61	77	-29	0
0.200000	216	9402	-12670	-15336	27	1314	-5349	-14165	-80	80	-8655	-11132	-159	400	-9325	-7783	-1239	13838	480	-15833	5	5030	8214	-18074	-1272	7653	10891	-14696	-774	8939	10716	-7921	-149	-125	-120	-68	-62	-59	-103	42	-150	17	33	-75	-22	-60	77	-31	0
0.200833	269	9073	-12664	-15208	157	993	-5336	-14131	-111	-197	-8537	-10954	-223	246	-9281	-7644	-1186	13851	669	-15552	181	4799	8291	-18020	-686	7495	10891	-14524	-624	8842	10730	-7687	-146	-127	-118	-66	-60	-60	-98	42	-149	17	28	-76	-16	-57	81	-26	0
0.201667	68	8741	-12620	-15092	-39	660	-5322	-14087	-164	-495	-8419	-10793	-335	73	-9239	-7507	-1408	13854	849	-15278	95	4538	8365	-17974	-35	7303	10878	-14341	-73	8722	10735	-7463	-147	-130	-120	-67	-59	-60	-104	40	-153	13	32	-77	-24	-61	77	-32	-3
0.202500	-91	8404	-12537	-14990	-58	305	-5312	-14032	-188	-808	-8298	-10638	-294	-117	-9210	-7396	-745	13852	1015	-15024	99	4246	8423	-17931	-68	7085	10854	-14146	61	8556	10740	-7239	-149	-128	-120	-66	-63	-61	-109	40	-121	16	28	-78	-22	-59	78	-29	-5
0.203333	-53	8080	-12420	-14895	41	-48	-5295	-13981	-119	-1124	-8181	-10490	-319	-319	-9186	-7290	-1218	13838	1166	-14779	-539	3937	8472	-17888	218	6841	10812	-13933	1200	8370	10742	-6998	-147	-129	-91	-66	-62	-62	-104	39	-151	16	32	-78	-23	-60	79	-29	0
0.204167	-30	7763	-12270	-14812	69	-412	-5275	-13891	-25	-1440	-8061	-10351	-215	-538	-9171	-7196	-1041	13800	1305	-14562	435	3605	8508	-17844	112	6578	10755	-13708	1166	8158	10755	-6770	-151	-128	-119	-69	-64	-60	-105	40	-151	12	30	-78	-24	-53	81	-30	-3
0.205000	13	7457	-12083	-14750	208	-754	-5246	-13806	-32	-1761	-7945	-10226	-284	-756	-9165	-7122	32	13766	1427	-14363	804	3258	8524	-17810	-976	6284	10678	-13468	692	7923	10757	-6535	-139	-128	-117	-64	-62	-57	-104	41	-153	15	30	-77	-23	-56	82	-28	-6
0.205833	118	7158	-11875	-14684	61	-1131	-5210	-13711	-161	-2073	-7834	-10116	-396	-982	-9170	-7066	-568	13697	1532	-14203	-18	2892	8523	-17774	-1169	5971	10585	-13216	1398	7663	10751	-6303	-152	-128	-114	-66	-59	-57	-105	38	-151	21	37	-75	-19	-55	92	-31	-3
0.206667	116	6874	-11637	-14632	-177	-1488	-5171	-13616	-167	-2372	-7729	-10020	-523	-1214	-9188	-7026	-239	13607	1624	-14049	-80	2515	8497	-17752	-1517	5639	10472	-12956	1556	7381	10739	-6073	-151	-128	-119	-67	-62	-59	-110	37	-154	16	30	-79	-24	-60	81	-29	-4
0.207500	23	6601	-11377	-14607	23	-1834	-5120	-13513	-109	-2657	-7631	-9931	-264	-1445	-9214	-7004	-48	13490	1700	-13931	-421	2133	8457	-17719	-1590	5292	10344	-12680	1674	7077	10720	-5844	-151	-124	-116	-64	-63	-61	-105	41	-153	39	32	-75	-22	-58	81	-29	-1
0.208333	-176	6347	-11105	-14576	96	-2161	-5062	-13399	-166	-2932	-7537	-9853	-177	-1672	-9244	-6996	27	13349	1763	-13837	-319	1743	8398	-17695	-1614	4920	10200	-12395	1861	6758	10701	-5622	-142	-127	-115	-68	-63	-57	-105	37	-153	20	35	-77	-22	-56	84	-28	-1
0.209167	-184	6100	-10799	-14555	85	-2469	-4986	-13284	-156	-3188	-7448	-9789	1657	-1899	-9281	-7006	696	13176	1812	-13768	791	1353	8320	-17676	-2438	4534	10039	-12100	1130	6420	10664	-5404	-149	-127	-117	-61	-63	-56	-103	39	-155	20	35	-75	-23	-57	77	-31	-3
0.210000	-174	5872	-10491	-14543	237	-2766	-4912	-13159	-102	-3422	-7369	-9736	4183	-2113	-9317	-7043	677	12981	1841	-13716	896	958	8227	-17651	-3645	4128	9863	-11797	600	6069	10625	-5197	-151	-125	-117	-67	-49	-57	-109	37	-152	20	32	-77	-24	-57	81	-30	-4
0.210833	-255	5655	-10178	-14529	167	-3029	-4827	-13030	55	-3635	-7296	-9687	3503	-2325	-9373	-7091	-353	12755	1867	-13682	-287	568	8121	-17628	-3805	3711	9675	-11493	1658	5704	10573	-5004	-151	-126	-116	-66	-61	-58	-105	18	-154	21	36	-74	-24	-60	84	-27	-3
0.211667	-309	5462	-9858	-14524	63	-3273	-4736	-12888	130	-3830	-7223	-9641	2312	-2522	-9382	-7153	-144	12502	1868	-13659	-107	172	8003	-17598	-3934	3298	9478	-11177	2233	5329	10513	-4820	-150	-125	-115	-66	-61	-60	-102	41	-151	22	35	-72	-21	-56	84	-26	0
0.212500	-335	5275	-9532	-14511	3	-3492	-4639	-12738	11	-4006	-7162	-9606	2155	-2717	-9404	-7233	-66	12223	1865	-13647	-137	-211	7881	-17572	-3970	2851	9268	-10867	2944	4955	10445	-4648	-146	-122	-115	-64	-60	-52	-97	42	-149	26	36	-80	-8	-50	90	-23	1
0.213333	-313	5108	-9208	-14491	108	-3685	-4561	-12579	-52	-4164	-7104	-9571	1755	-2897	-9426	-7326	-57	11916	1843	-13648	-365	-597	7750	-17542	-3872	2410	9050	-10555	3478	4564	10362	-4499	-138	-122	-117	-63	-60	-51	-102	44	-147	23	38	-72	-16	-52	85	-25	0
0.214167	-241	4952	-8884	-14495	217	-3871	-4452	-12419	33	-4313	-7059	-9550	1300	-3077	-9433	-7427	51	11582	1815	-13655	-716	-977	7614	-17514	-4027	1955	8819	-10250	3653	4167	10271	-4368	-148	-125	-114	-65	-59	-55	-100	42	-150	19	34	-73	-19	-52	74	-29	2
0.215000	-183	4810	-8568	-14485	80	-4028	-4346	-12246	41	-4448	-7016	-9534	643	-3240	-9435	-7544	-259	11225	1773	-13656	-1394	-1349	7479	-17477	-3855	1500	8577	-9952	3848	3784	10169	-4259	-155	-115	-117	-66	-62	-59	-105	39	-159	20	35	-75	-26	-57	84	-30	-5
0.215833	-229	4685	-8257	-14475	45	-4172	-4281	-12072	-60	-4574	-6984	-9523	148	-3400	-9426	-7689	162	10854	1728	-13674	-1301	-1715	7346	-17441	-3978	1054	8334	-9662	3164	3371	10063	-4169	-148	-127	-117	-66	-61	-57	-107	38	-151	19	39	-74	-19	-56	84	-26	0
0.216667	-32	4575	-7948	-14463	-31	-4294	-4200	-11883	-115	-4689	-6952	-9518	-396	-3548	-9412	-7780	96	10458	1674	-13670	-1824	-2068	7211	-17393	-4230	607	8081	-9386	3363	2979	9943	-4101	-148	-127	-119	-65	-62	-61	-105	41	-153	20	35	-74	-21	-59	85	-29	4
0.217500	-45	4484	-7644	-14455	-26	-4415	-4130	-11696	-151	-4806	-6943	-9520	-728	-3693	-9384	-7897	-99	10044	1618	-13680	-1444	-2415	7094	-17347	-4094	170	7827	-9126	2964	2586	9826	-4057	-148	-127	-118	-67	-63	-62	-108	39	-151	20	33	-78	-19	-56	87	-29	0
0.218333	-152	4402	-7349	-14448	227	-4521	-4062	-11510	-127	-4914	-6937	-9533	-1032	-3828	-9357	-8014	1139	9616	1557	-13689	-375	-2738	6979	-17291	-4740	-254	7566	-8892	1105	2198	9699	-4031	-146	-126	-115	-64	-61	-58	-103	43	-148	18	34	-73	-23	-58	87	-27	2
0.219167	-224	4336	-7060	-14442	-19	-4625	-4004	-11323	-30	-5024	-6946	-9549	-1201	-3954	-9320	-8121	401	9179	1497	-13672	-1026	-3049	6873	-17232	-4746	-667	7305	-8653	697	1825	9575	-4035	-145	-125	-119	-65	-59	-59	-103	43	-150	18	35	-73	-18	-56	86	-14	0
0.220000	-352	4283	-6777	-14434	-76	-4727	-3961	-11140	32	-5140	-6965	-9576	-988	-4081	-9287	-8223	348	8731	1441	-13705	-1125	-3341	6773	-17165	-4637	-1060	7040	-8452	141	1457	9447	-4086	-147	-127	-119	-64	-62	-55	-102	45	-149	17	33	-76	-21	-53	86	-26	-4
0.220833	-538	4238	-6504	-14434	-149	-4827	-3925	-10969	-36	-5252	-6997	-9614	-884	-4199	-9256	-8328	543	8277	1388	-13718	-1371	-3617	6684	-17097	-4380	-1435	6788	-8266	-58	1105	9320	-4109	-146	-125	-119	-66	-59	-58	-103	42	-151	20	53	-75	-17	-55	85	-28	0
0.221667	-597	4207	-6232	-14440	-317	-4933	-3898	-10807	-132	-5366	-7042	-9653	-1151	-4312	-9210	-8402	198	7827	1341	-13734	-1636	-3871	6602	-17020	-4105	-1783	6533	-8106	7	765	9198	-4181	-149	-127	-118	-64	-60	-59	-105	36	-153	16	30	-75	-19	-59	81	-39	0
0.222500	-544	4179	-5971	-14450	-68	-5042	-3880	-10658	-22	-5483	-7106	-9711	-1024	-4428	-9175	-8490	348	7370	1302	-13758	-1193	-4107	6523	-16935	-4165	-2110	6292	-7970	-888	439	9069	-4276	-154	-131	-121	-63	-64	-60	-109	39	-152	18	32	-78	-18	-59	79	-32	-5
0.223333	-479	4164	-5709	-14462	155	-5154	-3864	-10528	24	-5591	-7181	-9770	-1003	-4534	-9142	-8567	874	6919	1274	-13780	-676	-4319	6455	-16837	-4427	-2407	6052	-7853	-2375	122	8951	-4392	-152	-132	-124	-67	-64	-62	-110	34	-156	10	28	-82	-22	-61	76	-35	-5
0.224167	-492	4160	-5458	-14478	-81	-5261	-3864	-10412	-35	-5700	-7266	-9840	-1222	-4635	-9106	-8637	-104	6483	1260	-13814	-1296	-4503	6397	-16727	-3213	-2680	5844	-7754	-2229	-163	8840	-4524	-152	-127	-122	-65	-64	-61	-109	39	-152	15	28	-80	-21	-59	78	-34	-3
0.225000	-309	4161	-5206	-14489	45	-5366	-3857	-10307	-15	-5794	-7359	-9908	-1068	-4728	-9064	-8699	-460	6063	1259	-13844	-995	-4664	6344	-16605	-1628	-2922	5654	-7678	-2319	-436	8739	-4667	-148	-130	-119	-68	-67	-60	-108	35	-153	17	32	-78	-25	-60	80	-32	-3
0.225833	-246	4167	-4965	-14507	-96	-5475	-3864	-10227	5	-5887	-7466	-9985	-1027	-4823	-9021	-8761	-453	5654	1268	-13878	-632	-4806	6292	-16469	-545	-3144	5473	-7617	-2607	-700	8638	-4836	-151	-131	-122	-65	-63	-57	-108	34	-152	15	11	-77	-23	-58	79	-33	-3
0.226667	-352	4151	-4732	-14525	-296	-5585	-3870	-10166	-14	-5969	-7580	-10066	-936	-4907	-8984	-8820	-548	5271	1285	-13927	-533	-4934	6242	-16319	242	-3342	5321	-7574	-2854	-949	8548	-5020	-147	-127	-119	-64	-66	-64	-107	40	-152	15	30	-77	-25	-58	80	-28	-1
0.227500	-378	4187	-4506	-14540	-24	-5687	-3881	-10127	-76	-6036	-7697	-10156	-859	-4996	-8943	-8879	-427	4904	1314	-13972	-340	-5039	6190	-16163	632	-3524	5190	-7549	-3196	-1185	8460	-5220	-147	-125	-120	-66	-65	-55	-96	39	-152	26	29	-77	-23	-59	78	-30	-4
0.228333	-389	4198	-4292	-14551	74	-5780	-3896	-10104	-36	-6101	-7818	-10244	-987	-5078	-8894	-8939	-746	4566	1347	-14018	-387	-5136	6135	-15988	1353	-3690	5087	-7538	-3202	-1436	8363	-5434	-149	-128	-121	-65	-63	-61	-107	42	-152	17	30	-77	-22	-58	82	-30	-1
0.229167	-303	4213	-4088	-14559	58	-5870	-3914	-10105	-22	-6153	-7941	-10339	-1057	-5166	-8840	-8997	-200	4250	1388	-14061	-4	-5203	6075	-15808	1709	-3844	5003	-7538	-3590	-1638	8296	-5661	-150	-127	-120	-66	-65	-60	-107	44	-152	17	28	-82	-24	-57	77	-32	0
0.230000	-199	4231	-3902	-14559	-36	-5947	-3933	-10094	-124	-6191	-8064	-10432	-1009	-5249	-8781	-9052	288	3963	1425	-14102	-254	-5296	6001	-15613	1513	-3991	4945	-7562	-3221	-1858	8222	-5914	-151	-129	-124	-70	-62	-58	-107	40	-154	16	28	-79	-22	-59	79	-32	-3
0.230833	-271	4247	-3726	-14555	-456	-6011	-3959	-10155	-99	-6226	-8177	-10525	-1147	-5331	-8720	-9107	-119	3715	1465	-14137	-248	-5372	5919	-15415	1935	-4134	4904	-7580	-2805	-2083	8148	-6156	-149	-129	-126	-67	-63	-60	-107	62	-155	11	28	-77	-21	-57	80	-33	-3
0.231667	-242	4264	-3570	-14542	-274	-6062	-3987	-10198	-121	-6249	-8283	-10627	-1153	-5415	-8650	-9161	1105	3480	1497	-14164	1145	-5449	5819	-15213	1144	-4280	4887	-7617	-4638	-2309	8074	-6421	-152	-133	-122	-67	-61	-59	-108	42	-155	15	29	-76	-25	-58	78	-34	-7
0.232500	-188	4276	-3427	-14517	-107	-6107	-4014	-10259	-92	-6269	-8381	-10725	-1238	-5499	-8575	-9198	708	3284	1529	-14178	854	-5525	5724	-15005	571	-4422	4893	-7660	-5133	-2532	8004	-6688	-150	-127	-117	-64	-61	-56	-107	42	-156	19	33	-76	-19	-55	81	-31	-3
0.233333	-343	4293	-3302	-14494	-84	-6133	-4040	-10323	-42	-6283	-8457	-10822	-1214	-5585	-8497	-9240	798	3115	1553	-14181	1088	-5604	5608	-14800	130	-4570	4909	-7716	-5882	-2774	7929	-6973	-144	-121	-118	-65	-63	-53	-103	45	-151	18	32	-75	-23	-56	79	-31	-1
0.234167	-329	4308	-3200	-14443	-86	-6158	-4073	-10403	-64	-6298	-8527	-10917	-998	-5672	-8418	-9266	1137	2972	1565	-14182	1171	-5696	5472	-14598	-426	-4729	4933	-7785	-6353	-3023	7850	-7257	-149	-122	-117	-64	-63	-58	-99	43	-151	33	47	-73	-18	-57	80	-27	-4
0.235000	-255	4316	-3115	-14392	-135	-6167	-4104	-10484	-67	-6314	-8579	-11016	-910	-5768	-8332	-9292	1053	2852	1570	-14155	838	-5799	5330	-14439	-861	-4897	4969	-7867	-6391	-3289	7764	-7561	-147	-126	-118	-64	-66	-57	-105	42	-151	19	32	-75	-25	-58	80	-29	-4
0.235833	-420	4319	-3052	-14342	-251	-6182	-4135	-10565	-48	-6337	-8616	-11101	-882	-5860	-8244	-9312	1105	2759	1565	-14124	815	-5915	5173	-14219	-1138	-5070	5011	-7961	-6788	-3559	7671	-7829	-148	-124	-119	-66	-63	-58	-107	42	-152	18	57	-74	-21	-56	86	-30	-3
0.236667	-230	4313	-3007	-14283	50	-6185	-4161	-10644	-28	-6366	-8636	-11196	-799	-5953	-8160	-9304	1457	2687	1556	-14080	1674	-6041	5011	-14046	-1888	-5252	5054	-8068	-8330	-3850	7568	-8113	-151	-126	-118	-67	-62	-55	-105	40	-153	21	32	-77	-22	-53	84	-30	0
0.237500	-165	4306	-2981	-14222	82	-6197	-4186	-10723	-60	-6429	-8636	-11277	-917	-6041	-8076	-9296	405	2628	1535	-14031	1027	-6183	4835	-13881	-1923	-5439	5104	-8188	-8150	-4154	7451	-8394	-150	-130	-121	-68	-52	-56	-102	36	-152	19	33	-75	-21	-56	84	-31	1
0.238333	-267	4291	-2968	-14154	-50	-6209	-4197	-10798	-77	-6439	-8621	-11351	-755	-6130	-7995	-9273	-10	2595	1525	-13968	679	-6336	4659	-13737	-1335	-5625	5149	-8323	-7589	-4468	7322	-8665	-146	-126	-119	-64	-59	-55	-105	43	-152	19	35	-74	-17	-57	86	-26	2
0.239167	-198	4266	-2968	-14089	-86	-6230	-4209	-10863	-50	-6489	-8584	-11416	-508	-6213	-7914	-9241	162	2573	1507	-13904	575	-6512	4482	-13599	-949	-5814	5195	-8479	-7438	-4800	7181	-8922	-148	-128	-119	-64	-59	-55	-103	44	-149	17	35	-76	-16	-58	84	-30	-8
0.240000	-171	4231	-2981	-14031	-96	-6269	-4213	-10920	67	-6549	-8537	-11477	-461	-6305	-7831	-9199	-189	2565	1491	-13837	102	-6693	4301	-13481	-439	-6007	5235	-8657	-7180	-5146	7019	-9167	-147	-127	-120	-67	-60	-60	-105	39	-155	18	33	-76	-19	-58	82	-29	0
0.240833	-299	4186	-3003	-13973	-179	-6309	-4204	-10969	-28	-6613	-8471	-11523	-505	-6384	-7761	-9144	-222	2567	1480	-13769	185	-6883	4128	-13367	348	-6193	5277	-8847	-7076	-5495	6847	-9390	-146	-124	-126	-65	-59	-55	-104	28	-148	21	36	-74	-16	-53	84	-32	-1
0.241667	-427	4135	-3027	-13914	-95	-6368	-4184	-10999	-148	-6694	-8388	-11561	-351	-6454	-7670	-9093	-566	2579	1476	-13699	139	-7094	3954	-13269	1638	-6378	5317	-9061	-6799	-5858	6663	-9585	-149	-127	-120	-67	-60	-59	-109	39	-151	17	33	-75	-18	-57	73	-30	-1
0.242500	-396	4072	-3061	-13870	38	-6441	-4161	-11025	-176	-6783	-8301	-11565	-291	-6535	-7593	-9029	-637	2596	1472	-13645	232	-7314	3791	-13180	2917	-6558	5343	-9294	-7583	-6232	6462	-9763	-151	-131	-119	-75	-64	-59	-104	37	-141	15	34	-80	-24	-58	79	-31	-4
0.243333	-314	4003	-3091	-13832	-18	-6542	-4124	-11039	-198	-6871	-8196	-11605	-337	-6601	-7506	-8963	-262	2625	1481	-13591	174	-7539	3641	-13097	3294	-6729	5376	-9543	-8028	-6601	6252	-9904	-148	-128	-122	-70	-67	-61	-109	43	-152	15	33	-77	-24	-53	81	-29	0
0.244167	-481	3930	-3113	-13800	-337	-6644	-4079	-11042	-165	-6965	-8087	-11613	-460	-6664	-7427	-8888	-1009	2660	1490	-13541	-430	-7768	3501	-13022	4097	-6896	5407	-9809	-7126	-6977	6033	-10020	-147	-131	-120	-66	-60	-75	-104	41	-151	16	34	-75	-22	-55	84	-30	-1
0.245000	-446	3851	-3133	-13774	-170	-6767	-4027	-11037	-127	-7063	-7957	-11608	-255	-6727	-7327	-8822	-168	2702	1524	-13505	357	-8005	3375	-12950	3951	-7050	5438	-10095	-8150	-7345	5808	-10102	-146	-126	-120	-69	-59	-59	-104	42	-150	18	36	-74	-16	-53	84	-28	0
0.245833	-408	3775	-3140	-13756	-79	-6902	-3970	-11028	-80	-7166	-7826	-11600	-473	-6791	-7232	-8747	-183	2743	1555	-13473	-114	-8242	3260	-12878	3961	-7197	5470	-10396	-8039	-7723	5586	-10155	-145	-125	-117	-64	-62	-48	-102	44	-156	20	34	-74	-24	-52	85	-28	3
0.246667	-234	3720	-3143	-13753	-119	-7050	-3909	-11013	-84	-7266	-7686	-11585	-459	-6853	-7126	-8678	-524	2788	1588	-13465	-380	-8483	3162	-12811	4480	-7336	5500	-10710	-7832	-8087	5363	-10179	-149	-127	-118	-66	-61	-56	-103	44	-148	21	36	-76	-17	-51	81	-27	-1
0.247500	-240	3615	-3131	-13758	-190	-7208	-3846	-11000	-149	-7378	-7544	-11567	-208	-6920	-7022	-8613	-418	2834	1625	-13450	-501	-8725	3076	-12743	4813	-7481	5521	-11041	-7711	-8445	5140	-10173	-147	-126	-119	-62	-59	-56	-103	42	-126	19	33	-76	-17	-52	85	-27	0
0.248333	-379	3536	-3117	-13778	-44	-7372	-3783	-10984	-161	-7479	-7397	-11547	-70	-6991	-6917	-8548	-383	2876	1665	-13448	-713	-8955	3004	-12674	5008	-7617	5536	-11383	-7383	-8796	4920	-10146	-149	-131	-118	-69	-63	-59	-107	40	-156	17	34	-75	-21	-56	80	-33	-5
0.249167	-225	3454	-3090	-13806	-321	-7540	-3722	-10977	-95	-7590	-7247	-11528	-117	-7068	-6807	-8482	-526	2921	1710	-13456	-878	-9179	2949	-12606	4978	-7745	5553	-11739	-6767	-9133	4721	-10094	-149	-129	-121	-68	-63	-58	-105	38	-153	20	33	-75	-19	-60	80	-28	-3
0.250000	-178	3381	-3053	-13869	-373	-7704	-3664	-10968	-97	-7692	-7092	-11506	172	-7149	-6697	-8421	78	2961	1752	-13468	-289	-9396	2909	-12536	4184	-7870	5554	-12105	-7239	-9451	4526	-10029	-151	-127	-119	-69	-66	-59	-107	39	-154	18	34	-77	-25	-56	79	-31	-6
0.250833	-393	3308	-3007	-13895	-275	-7864	-3607	-10966	-152	-7800	-6938	-11512	8	-7236	-6590	-8364	-432	2999	1793	-13485	-823	-9600	2880	-12465	4040	-8004	5545	-12477	-6455	-9758	4355	-9943	-129	-128	-118	-66	-66	-62	-109	36	-154	19	35	-75	-24	-53	82	-30	0
0.251667	-418	3238	-2961	-13956	-274	-8017	-3558	-10977	-177	-7905	-6784	-11469	-17	-7332	-6490	-8306	-1035	3026	1831	-13514	-1149	-9779	2874	-12399	4255	-8127	5514	-12856	-4744	-10041	4200	-9854	-150	-127	-119	-66	-66	-57	-105	41	-151	21	36	-70	-24	-57	85	-28	-3
0.252500	-136	3171	-2910	-14026	-184	-8158	-3504	-10995	-114	-8013	-6631	-11440	-59	-7427	-6391	-8250	-476	3050	1868	-13526	-719	-9947	2884	-12330	4047	-8251	5488	-13233	-3469	-10297	4067	-9759	-148	-122	-118	-66	-57	-56	-102	43	-153	21	38	-72	-23	-49	86	-25	0
0.253333	-181	3095	-2865	-14114	-156	-8293	-3470	-11027	-57	-8124	-6484	-11444	-103	-7536	-6325	-8197	-470	3065	1898	-13549	-838	-10091	2903	-12272	4082	-8379	5451	-13619	-2041	-10542	3945	-9675	-145	-124	-119	-64	-61	-56	-105	43	-152	19	35	-74	-19	-56	84	-24	1
0.254167	-268	3026	-2825	-14208	-73	-8413	-3437	-11069	-56	-8230	-6340	-11438	103	-7648	-6267	-8155	-490	3051	1925	-13576	-759	-10222	2947	-12222	3960	-8509	5359	-14002	-952	-10757	3849	-9599	-145	-125	-120	-64	-61	-55	-102	41	-125	23	19	-73	-19	-53	87	-27	0
0.255000	-146	2930	-2792	-14312	-95	-8527	-3412	-11128	2	-8346	-6200	-11435	227	-7765	-6230	-8110	-513	3046	1951	-13598	-683	-10330	3000	-12179	4137	-8641	5265	-14386	74	-10951	3771	-9535	-149	-127	-115	-63	-61	-51	-102	43	-154	17	32	-73	-17	-55	86	-27	-3
0.255833	-219	2867	-2770	-14430	-163	-8630	-3392	-11200	68	-8462	-6070	-11434	63	-7918	-6221	-8069	-477	3016	1970	-13619	-580	-10420	3070	-12148	4386	-8775	5156	-14758	975	-11122	3705	-9492	-150	-126	-118	-65	-60	-47	-105	39	-152	21	35	-74	-22	-55	87	-27	-3
0.256667	-237	2784	-2757	-14557	-43	-8727	-3382	-11291	10	-8572	-5939	-11442	39	-7997	-6239	-8050	148	2974	1986	-13649	-611	-10493	3154	-12133	3498	-8912	5029	-15128	1615	-11269	3660	-9473	-151	-130	-124	-68	-62	-59	-109	37	-155	16	33	-75	-23	-59	78	-30	-3
0.257500	-130	2685	-2765	-14696	52	-8816	-3369	-11392	-114	-8689	-5814	-11449	-100	-8118	-6286	-8030	-280	2921	2005	-13672	-1169	-10547	3261	-12130	3285	-9042	4887	-15480	3351	-11386	3623	-9474	-149	-115	-125	-66	-63	-48	-107	40	-152	18	34	-75	-21	-58	81	-28	-4
0.258333	137	2588	-2780	-14834	165	-8902	-3358	-11495	-39	-8799	-5695	-11455	24	-8225	-6359	-8008	379	2855	2026	-13691	-100	-10582	3381	-12140	2403	-9177	4737	-15801	3265	-11479	3603	-9505	-151	-124	-116	-67	-63	-56	-107	42	-153	22	34	-75	-23	-55	85	-25	-1
0.259167	74	2474	-2814	-14981	0	-8984	-3352	-11614	-33	-8910	-5589	-11466	-166	-8328	-6463	-8003	746	2774	2044	-13722	-270	-10606	3513	-12168	1143	-9312	4574	-16145	3469	-11553	3590	-9563	-150	-125	-119	-68	-62	-56	-102	44	-159	24	36	-73	-22	-55	82	-27	0
0.260000	-43	2350	-2863	-15132	47	-9067	-3345	-11743	-235	-9024	-5486	-11470	-111	-8421	-6596	-8011	335	2685	2063	-13752	-596	-10624	3654	-12217	765	-9445	4405	-16448	4408	-11605	3589	-9650	-147	-126	-118	-64	-60	-56	-102	45	-149	20	35	-70	-21	-51	86	-15	0
0.260833	-38	2223	-2926	-15277	195	-9151	-3335	-11875	-184	-9142	-5390	-11479	-42	-8507	-6753	-8025	654	2585	2088	-13782	-223	-10627	3806	-12280	105	-9580	4233	-16737	5195	-11638	3595	-9766	-142	-122	-117	-61	-61	-55	-101	46	-151	21	38	-73	-23	-50	86	-23	-3
0.261667	-47	2077	-3004	-15426	167	-9240	-3324	-12012	-105	-9249	-5301	-11485	-145	-8591	-6936	-8058	474	2478	2116	-13822	-254	-10632	3959	-12364	-417	-9710	4067	-17005	6250	-11652	3588	-9910	-149	-124	-120	-65	-61	-52	-101	44	-153	21	35	-73	-19	-48	95	-27	-1
0.262500	17	1925	-3090	-15567	70	-9337	-3308	-12151	-171	-9358	-5213	-11489	-288	-8669	-7140	-8102	239	2366	2146	-13861	-410	-10637	4108	-12466	-708	-9845	3899	-17255	7509	-11656	3584	-10082	-149	-126	-132	-52	-64	-58	-107	41	-154	19	34	-76	-22	-55	84	-27	-5
0.263333	137	1774	-3183	-15702	279	-9435	-3284	-12281	-165	-9461	-5160	-11487	-156	-8734	-7353	-8158	923	2255	2180	-13912	299	-10640	4256	-12579	-1497	-9970	3749	-17480	7586	-11644	3588	-10271	-149	-127	-122	-69	-63	-57	-105	40	-152	22	32	-79	-21	-53	82	-23	-6
0.264167	259	1613	-3278	-15823	241	-9534	-3253	-12413	-220	-9568	-5121	-11465	-310	-8801	-7583	-8225	614	2134	2222	-13969	66	-10644	4395	-12709	-2075	-10101	3603	-17688	7953	-11626	3593	-10478	-151	-125	-122	-67	-67	-58	-105	40	-155	19	32	-75	-26	-56	84	-27	-4
0.265000	305	1451	-3408	-15929	53	-9634	-3212	-12526	-202	-9667	-5048	-11476	-413	-8863	-7810	-8303	-449	2042	2262	-14028	-598	-10657	4520	-12854	-1703	-10229	3472	-17881	9629	-11603	3597	-10707	-151	-128	-122	-70	-64	-60	-105	41	-155	17	35	-79	-23	-57	80	-28	-7
0.265833	158	1286	-3469	-16018	7	-9737	-3163	-12638	-92	-9765	-5007	-11469	-463	-8925	-8030	-8387	-288	1949	2316	-14093	-178	-10670	4629	-13008	-1635	-10352	3363	-18050	10769	-11572	3608	-10937	-148	-126	-120	-55	-65	-58	-108	41	-153	21	33	-76	-24	-52	82	-27	0
0.266667	157	1125	-3560	-16087	-154	-9831	-3097	-12725	-108	-9857	-4970	-11444	-369	-8984	-8242	-8488	-518	1854	2364	-14156	-341	-10696	4721	-13172	-1417	-10487	3276	-18205	11805	-11545	3615	-11184	-151	-126	-120	-68	-63	-57	-103	41	-155	21	34	-74	-25	-58	81	-29	-6
0.267500	197	967	-3644	-16133	-97	-9933	-3027	-12801	-138	-9947	-4951	-11416	-233	-9044	-8441	-8590	-728	1785	2415	-14231	-380	-10736	4777	-13346	-1229	-10596	3208	-18349	12546	-11519	3629	-11434	-150	-128	-121	-66	-72	-59	-107	41	-149	19	32	-76	-22	-56	82	-30	-1
0.268333	-107	812	-3719	-16157	103	-10021	-2939	-12862	-162	-10037	-4935	-11392	-263	-9119	-8623	-8699	-771	1717	2469	-14305	-147	-10787	4814	-13525	-1097	-10714	3165	-18479	13001	-11502	3639	-11694	-143	-125	-120	-65	-63	-62	-105	42	-151	18	34	-74	-25	-58	78	-28	-11
0.269167	-57	660	-3779	-16165	-80	-10104	-2852	-12909	-169	-10123	-4935	-11363	-282	-9186	-8774	-8814	-979	1658	2518	-14389	-88	-10855	4820	-13721	-429	-10837	3148	-18600	13466	-11486	3659	-11951	-150	-127	-118	-66	-66	-57	-109	41	-154	19	32	-79	-23	-56	79	-30	-7
0.270000	116	517	-3835	-16150	-165	-10180	-2754	-12941	-43	-10208	-4947	-11330	-78	-9261	-8900	-8931	-251	1604	2566	-14463	126	-10933	4794	-13923	-552	-10954	3158	-18714	13227	-11481	3681	-12208	-145	-127	-120	-69	-62	-59	-107	42	-149	17	29	-80	-26	-59	80	-31	-7
0.270833	-80	381	-3871	-16117	-7	-10241	-2653	-12960	-51	-10292	-4966	-11313	-217	-9339	-8987	-9047	-707	1559	2609	-14546	-441	-11032	4742	-14128	-557	-11071	3201	-18815	13748	-11485	3713	-12467	-148	-128	-121	-69	-77	-60	-107	39	-151	15	29	-76	-22	-57	79	-29	-4
0.271667	-241	253	-3899	-16060	34	-10301	-2553	-12965	-80	-10372	-4995	-11255	-293	-9419	-9053	-9161	-631	1515	2648	-14619	173	-11148	4628	-14339	-809	-11184	3272	-18911	12663	-11501	3752	-12721	-152	-128	-121	-67	-61	-57	-104	42	-153	17	27	-59	-19	-55	80	-30	0
0.272500	-169	135	-3909	-15994	-55	-10325	-2452	-12960	-60	-10448	-5031	-11212	-41	-9498	-9080	-9273	240	1472	2679	-14696	811	-11280	4556	-14561	-2222	-11297	3377	-18996	10729	-11529	3793	-12976	-151	-128	-119	-67	-60	-3	-104	44	-149	18	30	-75	-21	-57	80	-29	-1
0.273333	23	19	-3910	-15918	-204	-10384	-2359	-12948	-131	-10525	-5085	-11178	290	-9586	-9077	-9380	-547	1428	2706	-14770	508	-11437	4434	-14790	-2714	-11413	3499	-19080	10027	-11574	3847	-13232	-151	-129	-120	-69	-63	-62	-110	40	-154	13	28	-78	-26	-60	80	-23	-3
0.274167	98	-93	-3904	-15834	-198	-10421	-2274	-12931	-127	-10603	-5148	-11143	212	-9698	-9043	-9481	-253	1379	2724	-14841	1034	-11608	4295	-15020	-3079	-11519	3667	-19156	8983	-11631	3908	-13479	-149	-127	-101	-69	-63	-59	-105	42	-143	17	29	-77	-23	-59	81	-31	-3
0.275000	113	-197	-3884	-15741	-201	-10449	-2198	-12901	-57	-10672	-5219	-11109	291	-9755	-8978	-9572	-233	1327	2741	-14909	899	-11793	4151	-15260	-3166	-11633	3858	-19224	8071	-11695	3979	-13731	-148	-126	-119	-68	-60	-60	-108	39	-151	19	27	-78	-17	-60	80	-35	0
0.275833	-14	-299	-3859	-15655	-386	-10473	-2133	-12871	-116	-10748	-5302	-11083	223	-9839	-8897	-9653	-359	1269	2747	-14979	509	-11999	3997	-15508	-3043	-11742	4075	-19287	7271	-11776	4054	-13981	-146	-127	-124	-60	-63	-58	-105	39	-149	15	27	-78	-19	-60	79	-32	0
0.276667	-320	-407	-3827	-15569	-184	-10504	-2091	-12832	-91	-10823	-5401	-11057	414	-9919	-8790	-9709	151	1204	2755	-15044	905	-12225	3851	-15768	-3489	-11851	4322	-19340	5596	-11869	4140	-14235	-146	-129	-121	-70	-61	-62	-112	38	-151	16	29	-75	-16	-62	80	-32	-1
0.277500	-351	-518	-3788	-15489	122	-10534	-2058	-12791	-49	-10899	-5507	-11039	301	-9998	-8674	-9787	355	1134	2759	-15104	768	-12458	3721	-16027	-4399	-11963	4590	-19384	4074	-11981	4229	-14490	-151	-130	-121	-69	-59	-72	-105	40	-149	16	27	-80	-22	-64	80	-32	1
0.278333	-130	-630	-3745	-15414	1	-10574	-2045	-12741	-126	-10975	-5625	-11025	-13	-10070	-8544	-9835	-649	1057	2773	-15166	322	-12703	3613	-16292	-3850	-12070	4882	-19410	4410	-12090	4335	-14744	-145	-128	-120	-67	-58	-61	-105	38	-147	19	30	-77	-18	-59	81	-28	0
0.279167	-110	-750	-3696	-15352	91	-10625	-2050	-12685	-73	-11074	-5754	-11020	-199	-10144	-8427	-9866	-666	975	2789	-15222	748	-12957	3526	-16562	-2880	-12181	5190	-19432	4670	-12219	4448	-15005	-146	-127	-120	-66	-61	-61	-104	37	-151	19	42	-79	-22	-56	82	-31	-1
0.280000	-155	-879	-3652	-15307	98	-10688	-2075	-12624	-87	-11139	-5896	-11025	-902	-10217	-8284	-9892	-537	888	2808	-15285	543	-13216	3477	-16832	-2152	-12298	5515	-19439	4454	-12359	4566	-15256	-145	-127	-121	-67	-62	-55	-102	40	-148	19	35	-77	-17	-58	84	-29	0
0.280833	-191	-1014	-3599	-15273	33	-10769	-2127	-12555	-86	-11229	-6068	-11036	-902	-10289	-8163	-9902	-552	800	2842	-15341	461	-13483	3452	-17107	-1472	-12423	5847	-19433	4095	-12506	4689	-15510	-144	-127	-118	-67	-57	-55	-103	41	-150	18	28	-77	-17	-56	80	-30	2
0.281667	-213	-1162	-3554	-15255	188	-10868	-2177	-12476	40	-11328	-6204	-11054	-437	-10363	-8058	-9880	-558	700	2836	-15405	205	-13753	3470	-17378	-666	-12555	6186	-19420	3952	-12671	4817	-15768	-149	-132	-121	-70	-63	-62	-105	36	-156	15	30	-69	-24	-61	79	-36	-7
0.282500	-141	-1324	-3511	-15256	206	-10993	-2256	-12400	58	-11438	-6376	-11088	-445	-10439	-7966	-9895	-705	603	2936	-15466	-195	-14018	3529	-17644	696	-12693	6526	-19389	4061	-12842	4958	-16031	-155	-133	-124	-67	-59	-60	-109	32	-159	13	29	-79	-25	-60	79	-36	-6
0.283333	-46	-1483	-3463	-15263	66	-11131	-2342	-12301	88	-11547	-6540	-11118	-297	-10517	-7888	-9874	-50	508	3006	-15532	264	-14286	3632	-17901	1439	-12836	6865	-19348	3480	-13023	5104	-16253	-149	-132	-121	-69	-63	-60	-112	35	-154	15	29	-79	-22	-60	76	-34	0
0.284167	33	-1650	-3420	-15286	39	-11294	-2445	-12193	17	-11668	-6714	-11158	-205	-10601	-7836	-9844	124	409	3092	-15598	-243	-14542	3772	-18142	1997	-12991	7193	-19290	3604	-13215	5264	-16463	-147	-130	-118	-66	-59	-62	-110	10	-152	18	33	-78	-23	-59	79	-30	-1
0.285000	-134	-1823	-3379	-15321	-23	-11479	-2556	-12080	-3	-11802	-6891	-11207	-23	-10693	-7799	-9815	85	309	3190	-15669	1	-14790	3953	-18369	2640	-13157	7515	-19224	3081	-13414	5432	-16680	-147	-130	-117	-64	-61	-57	-108	39	-149	18	32	-77	-24	-59	71	-31	-1
0.285833	-258	-1992	-3343	-15370	12	-11685	-2669	-11958	-56	-11950	-7065	-11257	-40	-10784	-7785	-9777	1416	205	3300	-15746	916	-15030	4170	-18579	2071	-13338	7818	-19145	1150	-13625	5611	-16865	-146	-126	-120	-65	-50	-60	-105	39	-147	17	32	-75	-21	-57	81	-29	1
0.286667	-193	-2168	-3313	-15426	76	-11913	-2790	-11827	-116	-12108	-7236	-11322	-65	-10889	-7796	-9747	1054	94	3421	-15827	154	-15257	4416	-18773	2265	-13534	8102	-19059	632	-13843	5795	-17027	-148	-127	-120	-64	-62	-59	-107	40	-163	15	33	-76	-19	-65	94	-28	0
0.287500	-148	-2349	-3296	-15490	120	-12161	-2916	-11689	-69	-12277	-7396	-11377	11	-10999	-7828	-9710	1119	-24	3552	-15909	242	-15477	4700	-18944	2266	-13748	8363	-18962	-211	-14070	5985	-17141	-148	-130	-122	-67	-62	-58	-105	40	-150	15	33	-75	-18	-57	81	-29	-3
0.288333	-166	-2509	-3266	-15562	-14	-12426	-3038	-11547	-34	-12458	-7555	-11442	52	-11120	-7881	-9679	1303	-131	3695	-15994	156	-15683	5001	-19092	2180	-13973	8596	-18860	-718	-14307	6192	-17266	-149	-127	-116	-65	-63	-59	-108	39	-153	20	29	-78	-25	-57	82	-31	0
0.289167	-291	-2677	-3251	-15642	36	-12707	-3158	-11402	-104	-12648	-7700	-11502	7	-11251	-7962	-9655	1128	-277	3841	-16088	-25	-15876	5321	-19218	2031	-14201	8801	-18753	-968	-14549	6407	-17335	-152	-129	-121	-67	-61	-60	-107	22	-154	18	35	-77	-22	-57	78	-35	-4
0.290000	-375	-2832	-3240	-15724	241	-13004	-3271	-11257	-115	-12843	-7838	-11578	225	-11386	-8035	-9634	1260	-418	3997	-16183	379	-16063	5652	-19316	1447	-14449	8973	-18641	-2012	-14800	6626	-17365	-152	-132	-122	-69	-68	-62	-112	34	-158	11	26	-83	-29	-60	76	-34	-5
0.290833	-179	-2975	-3236	-15812	323	-13308	-3376	-11108	-95	-13038	-7955	-11640	213	-11533	-8133	-9619	1809	-573	4146	-16281	693	-16230	5994	-19392	378	-14705	9123	-18524	-3545	-15044	6857	-17347	-151	-134	-122	-70	-63	-60	-110	38	-151	15	28	-82	-23	-58	76	-34	-6
0.291667	-199	-3105	-3229	-15894	58	-13610	-3473	-10953	-122	-13236	-8058	-11696	150	-11674	-8231	-9603	857	-725	4301	-16379	-335	-16388	6344	-19445	534	-14964	9242	-18400	-3331	-15290	7098	-17296	-151	-125	-118	-67	-64	-60	-107	38	-151	46	33	-80	-21	-55	79	-30	0
0.292500	-220	-3229	-3231	-15983	145	-13920	-3554	-10806	-73	-13431	-8147	-11754	345	-11825	-8336	-9594	656	-903	4459	-16476	-375	-16534	6692	-19471	866	-15226	9337	-18278	-3307	-15534	7348	-17195	-151	-127	-119	-67	-63	-61	-104	41	-154	19	33	-76	-24	-57	79	-32	1
0.293333	-252	-3339	-3233	-16071	-46	-14226	-3622	-10663	-53	-13621	-8219	-11806	249	-11974	-8443	-9593	595	-1092	4608	-16583	-397	-16678	7023	-19480	842	-15498	9399	-18152	-3475	-15781	7597	-17057	-151	-128	-120	-65	-63	-59	-105	40	-150	16	34	-76	-21	-55	82	-28	-3
0.294167	-378	-3441	-3238	-16161	-293	-14528	-3677	-10523	-13	-13802	-8273	-11855	191	-12126	-8548	-9595	223	-1288	4759	-16676	-628	-16806	7363	-19466	940	-15756	9442	-18024	-3801	-16015	7855	-16874	-151	-126	-118	-51	-59	-62	-102	41	-152	19	34	-76	-18	-56	82	-28	-4
0.295000	-246	-3534	-3248	-16254	-132	-14820	-3720	-10393	-17	-13975	-8303	-11900	236	-12277	-8646	-9603	176	-1494	4902	-16776	-495	-16937	7671	-19439	765	-16013	9465	-17891	-4312	-16239	8116	-16653	-147	-125	-116	-67	-65	-56	-103	43	-149	18	34	-76	-4	-53	82	-30	12
0.295833	-91	-3614	-3255	-16341	-100	-15096	-3756	-10242	-21	-14132	-8346	-11938	306	-12426	-8734	-9616	-385	-1706	5044	-16869	-732	-17058	7961	-19382	951	-16259	9471	-17759	-4364	-16449	8376	-16400	-147	-129	-127	-62	-59	-60	-107	43	-152	17	34	-77	-17	-56	81	-30	-3
0.296667	-201	-3691	-3267	-16430	-32	-15365	-3777	-10145	-26	-14276	-8321	-11967	295	-12565	-8798	-9628	-420	-1928	5180	-16956	-679	-17177	8227	-19310	844	-16487	9469	-17624	-4801	-16646	8639	-16117	-150	-127	-122	-67	-61	-58	-102	40	-148	19	35	-73	-19	-56	81	-31	-1
0.297500	-169	-3753	-3278	-16526	-97	-15604	-3787	-10036	-57	-14400	-8306	-11994	309	-12692	-8866	-9643	-297	-2152	5318	-17045	-763	-17298	8465	-19222	282	-16698	9459	-17496	-4620	-16823	8900	-15801	-148	-127	-120	-65	-62	-61	-109	40	-153	13	30	-74	-19	-55	77	-30	0
0.298333	-149	-3814	-3286	-16618	-404	-15825	-3793	-9933	-84	-14499	-8264	-12014	269	-12810	-8911	-9658	-1068	-2382	5451	-17128	-897	-17412	8672	-19112	362	-16880	9444	-17345	-4247	-16979	9153	-15464	-151	-129	-122	-68	-65	-59	-108	40	-152	16	32	-78	-21	-56	80	-31	-1
0.299167	-90	-3868	-3295	-16711	-259	-16014	-3793	-9839	-35	-14587	-8189	-12028	229	-12917	-8930	-9670	-255	-2596	5590	-17198	-47	-17526	8847	-18994	-964	-17034	9430	-17201	-5561	-17103	9409	-15102	-146	-125	-119	-68	-60	-58	-104	42	-148	18	32	-76	-19	-53	84	-28	0
0.300000	-102	-3915	-3300	-16809	-302	-16174	-3779	-9747	-10	-14645	-8136	-12037	11	-13001	-8930	-9681	-596	-2809	5726	-17259	-551	-17632	8989	-18841	-1715	-17158	9419	-17051	-4914	-17202	9650	-14732	-148	-126	-119	-65	-60	-58	-104	44	-150	16	34	-69	-3	-55	82	-30	0
0.300833	-204	-3961	-3302	-16901	-206	-16307	-3766	-9664	-142	-14689	-8044	-12035	34	-13071	-8902	-9689	-719	-3014	5865	-17316	-442	-17744	9085	-18695	-2432	-17251	9414	-16901	-4878	-17269	9889	-14348	-150	-127	-119	-63	-58	-57	-103	43	-150	21	35	-72	-17	-49	85	-30	0
0.301667	-396	-4010	-3312	-16995	-79	-16402	-3749	-9591	-126	-14712	-7941	-12034	261	-13130	-8862	-9700	-661	-3208	6004	-17366	-413	-17849	9144	-18530	-3151	-17304	9410	-16740	-5271	-17311	10104	-13967	-148	-126	-119	-66	-60	-58	-103	32	-148	19	33	-75	-22	-50	79	-29	0
0.302500	-617	-4058	-3323	-17095	-227	-16472	-3731	-9530	-22	-14739	-7827	-12033	129	-13172	-8797	-9710	-751	-3389	6149	-17409	-515	-17950	9155	-18355	-3308	-17322	9412	-16587	-5115	-17315	10309	-13581	-150	-125	-112	-67	-64	-61	-107	41	-152	18	33	-74	-21	-57	81	-30	-1
0.303333	-480	-4110	-3321	-17186	-271	-16504	-3708	-9467	-53	-14720	-7699	-12023	0	-13200	-8714	-9716	-498	-3554	6299	-17442	-369	-18040	9134	-18171	-3408	-17300	9421	-16407	-5365	-17282	10497	-13193	-148	-129	-122	-67	-60	-58	-104	41	-151	20	32	-75	-24	-70	81	-29	-3
0.304167	-33	-4166	-3328	-17280	24	-16507	-3674	-9415	-132	-14674	-7560	-12010	212	-13216	-8609	-9720	299	-3702	6459	-17464	115	-18117	9063	-17977	-4444	-17236	9432	-16228	-6572	-17212	10667	-12815	-161	-126	-122	-67	-63	-62	-103	41	-152	18	33	-73	-21	-52	85	-28	0
0.305000	-52	-4225	-3334	-17368	-171	-16477	-3641	-9366	-63	-14676	-7412	-11995	41	-13221	-8488	-9730	-661	-3828	6631	-17483	-619	-18183	8956	-17784	-4417	-17135	9447	-16045	-5834	-17110	10816	-12445	-149	-127	-119	-65	-63	-58	-101	42	-151	20	43	-76	-22	-50	82	-28	-1
0.305833	-305	-4294	-3342	-17458	-150	-16422	-3571	-9322	-24	-14646	-7259	-11969	26	-13220	-8358	-9739	-1248	-3939	6795	-17492	-664	-18237	8806	-17586	-3611	-17000	9465	-15850	-5007	-16977	10937	-12082	-152	-129	-121	-65	-62	-57	-102	40	-151	21	36	-72	-21	-50	86	-30	-1
0.306667	-361	-4366	-3346	-17543	18	-16343	-3554	-9285	-115	-14611	-7096	-11947	28	-13215	-8219	-9749	-934	-4027	6966	-17494	-493	-18274	8618	-17397	-3318	-16836	9473	-15657	-4719	-16815	11030	-11741	-148	-128	-117	-68	-65	-60	-103	53	-153	20	33	-76	-23	-52	85	-30	-3
0.307500	-398	-4450	-3355	-17628	-171	-16243	-3498	-9257	-101	-14577	-6929	-11924	88	-13207	-8070	-9766	-1080	-4100	7142	-17499	-615	-18288	8404	-17209	-3008	-16639	9475	-15449	-4223	-16649	11095	-11408	-149	-129	-121	-69	-61	-57	-102	41	-152	20	36	-76	-19	-53	85	-30	-3
0.308333	-427	-4534	-3364	-17709	-213	-16126	-3432	-9229	-96	-14537	-6756	-11889	-33	-13199	-7913	-9779	-804	-4156	7322	-17494	-441	-18289	8142	-17031	-2697	-16424	9469	-15240	-3814	-16412	11136	-11082	-148	-127	-119	-66	-62	-60	-103	39	-153	18	32	-73	-21	-56	86	-23	0
0.309167	-345	-4631	-3374	-17792	-87	-15997	-3364	-9188	-80	-14508	-6581	-11860	-87	-13198	-7766	-9804	-874	-4198	7497	-17490	-339	-18270	7887	-16865	-2094	-16194	9447	-15024	-3194	-16181	11144	-10774	-147	-128	-120	-66	-69	-55	-104	40	-153	20	37	-76	-22	-57	84	-31	-5
0.310000	-243	-4731	-3383	-17872	-275	-15859	-3284	-9195	-128	-14479	-6415	-11825	-97	-13198	-7604	-9829	-821	-4231	7677	-17486	30	-18233	7599	-16713	-1485	-15952	9407	-14802	-3199	-15935	11125	-10474	-149	-129	-121	-66	-64	-59	-109	39	-155	17	35	-75	-21	-52	82	-13	0
0.310833	-132	-4838	-3388	-17940	-235	-15715	-3198	-9188	-98	-14451	-6245	-11785	-162	-13207	-7448	-9862	-104	-4248	7824	-17473	-84	-18172	7299	-16568	-1600	-15705	9347	-14577	-3150	-15687	11074	-10185	-128	-130	-120	-64	-61	-58	-100	42	-154	18	37	-76	-23	-60	81	-29	-5
0.311667	-218	-4941	-3392	-18034	-318	-15574	-3102	-9189	-57	-14432	-6071	-11741	-138	-13228	-7298	-9900	-596	-4266	7978	-17464	-458	-18099	6988	-16442	-810	-15461	9283	-14347	-2364	-15424	11001	-9905	-149	-125	-119	-65	-64	-57	-100	40	-153	21	37	-74	-21	-67	85	-28	0
0.312500	-176	-5040	-3388	-18117	-191	-15445	-3001	-9197	-88	-14412	-5905	-11690	-102	-13248	-7153	-9944	542	-4282	8116	-17452	846	-18004	6682	-16333	-1227	-15226	9188	-14117	-4026	-15175	10897	-9638	-145	-124	-116	-63	-57	-56	-100	43	-148	22	40	-73	-19	-57	86	-27	3
0.313333	-215	-5150	-3382	-18205	-53	-15292	-2895	-9213	-199	-14398	-5740	-11645	-277	-13284	-7015	-9994	594	-4307	8238	-17446	568	-17905	6373	-16219	-1830	-15011	9072	-13884	-4602	-14926	10768	-9374	-147	-126	-117	-64	-61	-56	-102	45	-151	19	44	-73	-19	-55	85	-36	0
0.314167	5	-5253	-3372	-18298	-88	-15168	-2792	-9236	-68	-14385	-5587	-11596	-78	-13327	-6884	-10048	194	-4305	8339	-17437	505	-17799	6071	-16167	-1962	-14818	8935	-13653	-4661	-14695	10618	-9118	-146	-128	-109	-65	-59	-59	-102	45	-146	18	35	-76	-22	-56	86	-28	3
0.315000	81	-5352	-3357	-18395	-151	-15052	-2681	-9272	94	-14372	-5439	-11540	-120	-13379	-6760	-10110	578	-4320	8414	-17437	468	-17684	5785	-16112	-2162	-14654	8778	-13424	-4778	-14483	10438	-8872	-149	-129	-118	-70	-64	-59	-105	40	-153	16	35	-86	-17	-58	79	-27	-3
0.315833	-114	-5439	-3335	-18502	-117	-14949	-2572	-9336	-69	-14361	-5301	-11482	-339	-13431	-6643	-10176	596	-4332	8473	-17433	344	-17567	5506	-16070	-2143	-14521	8604	-13194	-4371	-14293	10248	-8629	-147	-132	-117	-66	-63	-59	-102	41	-150	13	34	-80	-17	-57	81	-31	0
0.316667	-125	-5518	-3315	-18609	-346	-14853	-2461	-9359	-109	-14341	-5164	-11419	-396	-13488	-6533	-10244	396	-4345	8508	-17436	246	-17451	5247	-16046	-2074	-14424	8415	-12970	-3754	-14130	10039	-8394	-147	-128	-118	-64	-63	-62	-101	41	-154	5	33	-76	-23	-57	81	-32	-3
0.317500	20	-5582	-3285	-18722	-91	-14767	-2354	-9409	-59	-14323	-5044	-11356	-110	-13530	-6430	-10312	1292	-4351	8515	-17430	587	-17338	5007	-16044	-2855	-14356	8206	-12749	-4035	-13995	9820	-8162	-149	-129	-117	-66	-61	-60	-105	37	-152	12	34	-77	-19	-59	79	-33	2
0.318333	44	-5633	-3256	-18841	-199	-14691	-2248	-9465	-101	-14293	-4938	-11290	-296	-13576	-6334	-10383	715	-4356	8501	-17433	-154	-17231	4789	-16052	-2718	-14349	7988	-12529	-2780	-13894	9585	-7933	-146	-129	-116	-62	-57	-59	-100	42	-151	20	36	-75	-16	-57	80	-31	-1
0.319167	188	-5655	-3227	-18964	-369	-14622	-2137	-9521	-82	-14262	-4845	-11222	-303	-13611	-6246	-10454	-36	-4359	8461	-17437	-544	-17133	4585	-16076	-1148	-14371	7754	-12314	-1209	-13824	9346	-7708	-148	-124	-117	-65	-60	-62	-105	36	-152	16	36	-76	-21	-57	77	-32	0
0.320000	125	-5694	-3202	-19087	-132	-14558	-2042	-9582	-91	-14222	-4766	-11155	-276	-13638	-6164	-10529	522	-4356	8401	-17444	-23	-17043	4398	-16109	262	-14434	7508	-12108	-990	-13790	9096	-7500	-148	-126	-118	-64	-60	-60	-103	38	-150	18	37	-78	-21	-59	79	-32	0
0.320833	-33	-5707	-3183	-19210	-257	-14506	-1944	-9640	-136	-14176	-4702	-11084	-351	-13651	-6085	-10586	267	-4339	8324	-17454	183	-16965	4221	-16153	1517	-14529	7256	-11906	-1364	-13785	8842	-7291	-147	-125	-116	-68	-61	-62	-108	40	-147	18	34	-76	-19	-57	79	-28	-4
0.321667	-119	-5706	-3170	-19331	-243	-14438	-1852	-9698	-94	-14127	-4660	-11001	-325	-13655	-6020	-10648	87	-4316	8228	-17463	729	-16896	4057	-16209	2152	-14661	6979	-11712	-2095	-13813	8580	-7101	-150	-126	-118	-61	-63	-61	-107	59	-152	17	33	-80	-23	-62	78	-34	-3
0.322500	-316	-5700	-3170	-19452	40	-14380	-1769	-9753	-107	-14069	-4637	-10944	-369	-13645	-5961	-10702	-169	-4287	8120	-17481	691	-16841	3898	-16274	2390	-14820	6701	-11530	-2428	-13874	8307	-6910	-150	-128	-126	-70	-63	-63	-108	36	-153	15	32	-79	-26	-62	77	-35	9
0.323333	-313	-5680	-3175	-19558	111	-14319	-1687	-9804	-141	-14010	-4630	-10880	-274	-13614	-5912	-10746	-343	-4241	8004	-17504	297	-16790	3741	-16340	2463	-14996	6405	-11347	-2831	-13959	8024	-6733	-153	-129	-126	-67	-64	-67	-101	35	-155	12	26	-82	-25	-63	76	-38	-5
0.324167	-213	-5665	-3198	-19642	131	-14247	-1615	-9846	-40	-13937	-4640	-10806	-93	-13580	-5869	-10777	361	-4182	7898	-17528	107	-16742	3586	-16397	1561	-15182	6105	-11169	-3450	-14068	7739	-6568	-151	-128	-122	-69	-61	-62	-109	38	-151	16	32	-79	-21	-62	79	-32	-4
0.325000	-249	-5628	-3222	-19726	-113	-14171	-1545	-9875	-32	-13864	-4674	-10735	-403	-13527	-5805	-10790	-284	-4108	7795	-17556	-747	-16704	3431	-16456	1067	-15377	5791	-10999	-2630	-14191	7447	-6416	-147	-126	-119	-66	-84	-65	-109	38	-151	17	30	-78	-21	-61	79	-27	-3
0.325833	-232	-5601	-3267	-19789	-78	-14087	-1491	-9902	-40	-13785	-4709	-10668	-228	-13467	-5806	-10793	523	-4034	7694	-17591	192	-16660	3268	-16509	-158	-15574	5468	-10837	-3833	-14333	7140	-6279	-151	-128	-120	-68	-62	-58	-105	42	-151	20	33	-79	-21	-56	77	-33	-3
0.326667	-264	-5571	-3318	-19825	-77	-14003	-1443	-9921	-82	-13689	-4767	-10603	-307	-13389	-5789	-10783	1088	-3945	7614	-17633	195	-16616	3096	-16551	-1515	-15760	5136	-10692	-4681	-14486	6823	-6156	-148	-122	-116	-68	-60	-58	-105	41	-151	21	33	-79	-23	-56	81	-29	-1
0.327500	-172	-5551	-3382	-19846	-96	-13913	-1412	-9928	-134	-13630	-4837	-10537	-203	-13323	-5787	-10759	373	-3851	7542	-17681	-169	-16569	2917	-16581	-1520	-15930	4790	-10551	-4692	-14648	6492	-6057	-150	-125	-118	-63	-61	-57	-103	44	-149	20	36	-74	-21	-53	80	-28	-6
0.328333	-85	-5537	-3458	-19845	69	-13815	-1396	-9924	-187	-13553	-4921	-10474	-76	-13220	-5797	-10712	511	-3755	7495	-17728	213	-16519	2727	-16594	-1393	-16086	4442	-10426	-4916	-14810	6150	-5973	-151	-126	-121	-68	-61	-57	-107	42	-165	19	36	-76	-22	-53	84	-28	-3
0.329167	68	-5537	-3537	-19824	228	-13717	-1397	-9914	-101	-13479	-5010	-10414	-11	-13174	-5819	-10657	343	-3659	7469	-17780	88	-16459	2533	-16584	-1151	-16209	4088	-10311	-4693	-14971	5791	-5914	-152	-122	-119	-65	-63	-57	-104	42	-154	24	35	-75	-25	-55	80	-30	1
0.330000	3	-5544	-3621	-19787	101	-13619	-1416	-9892	-164	-13405	-5108	-10356	-95	-13103	-5853	-10583	115	-3561	7469	-17832	-359	-16390	2330	-16553	-816	-16310	3728	-10211	-4164	-15119	5428	-5873	-151	-125	-126	-66	-65	-59	-105	41	-152	22	36	-73	-23	-52	84	-28	-5
0.330833	-100	-5567	-3704	-19733	193	-13522	-1451	-9859	-160	-13338	-5207	-10303	166	-13035	-5909	-10499	664	-3468	7484	-17886	-124	-16309	2140	-16494	-1452	-16374	3371	-10128	-4939	-15263	5053	-5854	-150	-126	-121	-66	-66	-57	-104	46	-154	23	34	-78	-26	-56	81	-29	-4
0.331667	-178	-5601	-3786	-19667	106	-13427	-1509	-9812	-62	-13279	-5304	-10248	319	-12973	-5968	-10400	326	-3385	7538	-17936	-289	-16221	1923	-16411	-1991	-16404	3024	-10064	-4967	-15381	4673	-5861	-152	-126	-121	-68	-70	-59	-108	44	-154	22	35	-76	-25	-57	82	-28	-5
0.332500	-189	-5650	-3855	-19590	-117	-13338	-1582	-9755	-87	-13223	-5401	-10200	785	-12919	-6040	-10312	-714	-3301	7612	-17954	-212	-16116	1730	-16294	-1421	-16397	2693	-10013	-3694	-15481	4297	-5879	-149	-121	-117	-66	-61	-55	-101	46	-151	23	41	-74	-22	-52	87	-24	2
0.333333	-32	-5711	-3917	-19488	-40	-13251	-1672	-9683	-144	-13172	-5491	-10150	862	-12872	-6126	-10174	-439	-3232	7702	-17999	-65	-16005	1545	-16154	-1043	-16360	2376	-9985	-3412	-15565	3914	-5923	-143	-124	-114	-65	-63	-58	-105	47	-152	24	37	-68	-18	-55	82	-24	0
0.334167	-170	-5783	-3963	-19425	94	-13180	-1780	-9605	-48	-13132	-5579	-10103	366	-12832	-6225	-10052	-401	-3175	7812	-18017	-614	-15903	1373	-15989	-560	-16297	2075	-9983	-3906	-15622	3533	-5986	-147	-124	-118	-62	-58	-53	-102	49	-150	23	47	-69	-22	-50	90	-26	-1
0.335000	-510	-5862	-3994	-19352	144	-13116	-1908	-9516	-4	-13097	-5691	-10062	73	-12804	-6337	-9925	-541	-3125	7931	-18025	-713	-15760	1218	-15803	-165	-16197	1812	-10003	-5434	-15657	3143	-6068	-149	-125	-118	-67	-61	-53	-104	47	-150	23	38	-70	-24	-49	87	-24	-1
0.335833	-532	-5946	-4006	-19283	5	-13065	-2050	-9427	-17	-13076	-5745	-10022	85	-12786	-6463	-9797	-702	-3087	8059	-18016	-1126	-15633	1081	-15594	111	-16079	1575	-10046	-7742	-15673	2805	-6160	-148	-125	-115	-61	-61	-57	-102	46	-151	20	34	-74	-23	-58	86	-10	-1
0.336667	-338	-6032	-3983	-19227	-3	-13045	-2210	-9324	-99	-13056	-5817	-9985	-25	-12779	-6592	-9670	-1067	-3059	8189	-17990	-1613	-15506	971	-15365	655	-15937	1379	-10115	-9649	-15661	2459	-6265	-150	-114	-119	-65	-62	-57	-101	46	-150	22	35	-70	-25	-55	90	-26	-4
0.337500	-296	-6120	-3962	-19187	104	-13010	-2369	-9227	-111	-13049	-5892	-9952	18	-12778	-6731	-9541	-286	-3040	8314	-17954	-1601	-15381	886	-15135	455	-15785	1226	-10208	-10201	-15629	2139	-6377	-146	-121	-115	-66	-60	-55	-102	44	-151	0	34	-73	-21	-53	86	-24	0
0.338333	-238	-6196	-3926	-19166	-109	-13004	-2536	-9125	-81	-13049	-5961	-9917	16	-12781	-6880	-9416	-526	-3031	8434	-17894	-2073	-15261	827	-14892	631	-15619	1113	-10323	-7022	-15577	1831	-6494	-152	-121	-117	-65	-65	-50	-101	46	-149	23	34	-70	-16	-51	86	-27	-3
0.339167	5	-6273	-3831	-19160	-269	-13011	-2714	-9022	42	-13060	-6037	-9886	80	-12793	-7036	-9290	-487	-3027	8539	-17819	-1115	-15148	787	-14663	1093	-15454	1042	-10463	-2609	-15513	1546	-6608	-144	-124	-115	-66	-59	-56	-102	44	-150	23	36	-72	-17	-52	88	-23	0
0.340000	99	-6334	-3733	-19171	-264	-13030	-2886	-8936	19	-13082	-6113	-9856	-104	-12831	-7196	-9174	351	-3031	8628	-17740	-568	-15050	776	-14422	1011	-15292	1022	-10624	3033	-15437	1284	-6736	-150	-125	-117	-66	-64	-40	-103	43	-153	20	34	-74	-19	-55	84	-30	-3
0.340833	12	-6385	-3616	-19205	-343	-13069	-3063	-8834	-135	-13108	-6194	-9825	-141	-12831	-7359	-9056	-369	-3033	8694	-17647	-834	-14964	781	-14201	1434	-15131	1046	-10801	10587	-15348	1055	-6835	-147	-124	-117	-64	-59	-55	-104	42	-159	22	36	-73	-17	-50	86	-25	1
0.341667	191	-6409	-3479	-19247	-350	-13111	-3227	-8750	-49	-13146	-6280	-9787	-214	-12861	-7524	-8943	-241	-3039	8739	-17537	-345	-14889	805	-13999	1599	-14983	1104	-10999	17140	-15257	845	-6937	-146	-124	-116	-66	-61	-58	-105	43	-150	20	34	-75	-21	-56	81	-29	0
0.342500	211	-6429	-3332	-19311	-332	-13170	-3390	-8679	-26	-13198	-6376	-9748	-273	-12894	-7696	-8835	-39	-3047	8749	-17434	-249	-14838	837	-13826	1654	-14853	1198	-11209	22626	-15164	665	-7039	-150	-126	-120	-68	-64	-62	-107	40	-150	19	33	-75	-24	-62	80	-31	-3
0.343333	-64	-6423	-3174	-19376	-512	-13231	-3547	-8617	-121	-13272	-6480	-9709	-463	-12932	-7867	-8728	-81	-3050	8731	-17321	-200	-14803	883	-13680	1338	-14736	1322	-11430	25574	-15074	514	-7132	-149	-127	-119	-68	-62	-62	-107	41	-151	17	30	-77	-25	-57	82	-28	-4
0.344167	-128	-6400	-3011	-19453	-311	-13307	-3689	-8564	10	-13314	-6591	-9660	-272	-12977	-8039	-8625	430	-3052	8687	-17209	76	-14781	933	-13570	-208	-14635	1470	-11652	24809	-14981	394	-7213	-150	-128	-122	-68	-64	-57	-105	42	-152	17	32	-73	-24	-58	82	-26	-4
0.345000	-127	-6350	-2840	-19520	-36	-13384	-3823	-8522	26	-13388	-6714	-9594	-409	-13025	-8211	-8526	748	-3041	8615	-17097	-549	-14787	981	-13496	-2201	-14553	1636	-11881	22408	-14897	300	-7289	-150	-128	-117	-66	-60	-78	-103	41	-151	15	32	-76	-17	-56	82	-29	0
0.345833	-332	-6283	-2676	-19607	-451	-13465	-3950	-8492	-50	-13467	-6841	-9525	-427	-13077	-8383	-8431	-252	-3031	8532	-16994	-1807	-14808	1016	-13458	-2953	-14486	1806	-12105	19256	-14819	233	-7365	-147	-130	-122	-67	-60	-58	-102	41	-154	17	34	-73	-19	-57	82	-28	-3
0.346667	-454	-6200	-2502	-19664	-454	-13549	-4063	-8476	-120	-13559	-6972	-9443	-237	-13137	-8556	-8336	-325	-3013	8387	-16903	-1802	-14843	1056	-13456	-3458	-14444	1971	-12328	13646	-14741	192	-7440	-148	-126	-115	-63	-60	-57	-104	41	-151	12	35	-75	-18	-55	81	-28	-4
0.347500	-501	-6102	-2366	-19743	-264	-13633	-4177	-8471	-179	-13647	-7113	-9353	-328	-13209	-8731	-8223	-359	-2990	8229	-16826	-1800	-14899	1075	-13518	-3515	-14418	2124	-12544	7574	-14695	177	-7515	-151	-125	-120	-69	-61	-58	-104	43	-152	21	35	-76	-21	-57	79	-28	-1
0.348333	-343	-5992	-2231	-19797	-329	-13720	-4271	-8480	-172	-13741	-7258	-9253	-400	-13281	-8903	-8162	-647	-2960	8054	-16760	-1874	-14966	1072	-13614	-2967	-14408	2261	-12752	2591	-14650	177	-7591	-149	-130	-124	-69	-65	-63	-111	36	-156	15	28	-78	-23	-61	77	-32	-3
0.349167	-210	-5871	-2118	-19837	-207	-13807	-4382	-8499	-137	-13840	-7408	-9140	-300	-13364	-9071	-8072	-784	-2930	7861	-16712	-2001	-15040	1060	-13749	-1664	-14410	2367	-12948	-1578	-14609	204	-7685	-153	-129	-122	-73	-64	-61	-107	38	-152	16	32	-76	-22	-48	74	-34	-3
0.350000	-296	-5746	-2023	-19857	-82	-13888	-4479	-8519	-293	-13938	-7553	-9018	-358	-13448	-9232	-7979	-1230	-2897	7653	-16672	-1731	-15118	1024	-13916	459	-14418	2440	-13121	-4497	-14578	249	-7782	-169	-129	-122	-70	-64	-62	-109	38	-153	13	33	-76	-25	-58	78	-31	-4
0.350833	-398	-5622	-1955	-19859	-142	-13965	-4580	-8550	-307	-14035	-7709	-8892	-360	-13542	-9386	-7887	-831	-2868	7435	-16654	-612	-15200	976	-14130	1606	-14441	2479	-13287	-6965	-14553	301	-7897	-150	-128	-120	-73	-65	-61	-109	40	-153	27	34	-78	-47	-62	77	-30	0
0.351667	-356	-5500	-1960	-19849	-231	-14046	-4685	-8585	-203	-14132	-7863	-8760	-425	-13633	-9531	-7790	-948	-2841	7207	-16653	-664	-15279	906	-14368	2306	-14463	2472	-13448	-8730	-14530	346	-8028	-149	-130	-124	-69	-62	-59	-108	40	-154	17	32	-76	-18	-58	80	-29	1
0.352500	-324	-5383	-1902	-19813	-270	-14122	-4794	-8629	-266	-14227	-8018	-8623	-500	-13733	-9643	-7691	-1180	-2820	6980	-16655	-104	-15348	824	-14637	2512	-14488	2423	-13566	-13522	-14512	446	-8176	-146	-126	-117	-68	-60	-58	-102	28	-149	19	33	-75	-21	-59	82	-29	0
0.353333	-298	-5254	-1919	-19761	16	-14200	-4930	-8681	-327	-14320	-8170	-8491	-561	-13835	-9798	-7589	-110	-2815	6750	-16697	1230	-15411	724	-14938	722	-14510	2331	-13676	-25538	-14490	522	-8358	-148	-127	-119	-66	-63	-57	-107	42	-148	21	35	-74	-18	-56	80	-27	4
0.354167	-288	-5190	-1971	-19687	68	-14278	-5043	-8738	-240	-14410	-8327	-8366	-566	-13939	-9916	-7481	-683	-2816	6528	-16741	876	-15457	613	-15255	-830	-14528	2196	-13801	-32655	-14469	606	-8562	-147	-126	-116	-65	-60	-56	-105	41	-151	20	36	-76	-22	-51	84	-19	0
0.355000	-252	-5124	-2032	-19599	78	-14360	-5182	-8798	-212	-14501	-8485	-8247	-487	-14047	-10022	-7375	-280	-2832	6305	-16803	1399	-15495	500	-15600	-2563	-14533	2023	-13915	-31841	-14437	682	-8801	-146	-129	-92	-67	-62	-56	-105	44	-149	22	35	-76	-17	-56	85	-27	0
0.355833	-126	-5072	-2172	-19501	149	-14445	-5339	-8872	-193	-14577	-8652	-8145	-332	-14155	-10120	-7270	175	-2864	6092	-16885	1760	-15508	372	-15968	-4325	-14532	1816	-14029	-31458	-14402	757	-9081	-147	-128	-121	-66	-64	-59	-104	42	-147	16	32	-77	-18	-59	84	-30	0
0.356667	-103	-5041	-2326	-19386	253	-14534	-5517	-8953	-158	-14651	-8815	-8064	-475	-14262	-10211	-7161	115	-2915	5890	-16977	1830	-15505	246	-16353	-5930	-14518	1584	-14155	-31410	-14349	825	-9400	-152	-130	-122	-68	-65	-59	-109	41	-152	17	29	-78	-23	-58	81	-32	-8
0.357500	-230	-5033	-2506	-19257	197	-14628	-5688	-9048	-168	-14726	-8989	-8001	-195	-14363	-10293	-7054	441	-2971	5702	-17083	2249	-15476	121	-16754	-7444	-14476	1343	-14288	-30675	-14283	885	-9765	-149	-127	-121	-66	-59	-73	-105	41	-155	18	10	-76	-22	-60	84	-28	0
0.358333	-207	-5045	-2711	-19111	151	-14720	-5854	-9142	-145	-14788	-9150	-7956	-88	-14462	-10369	-6953	946	-3038	5531	-17203	2598	-15424	9	-17167	-8970	-14417	1091	-14444	-30528	-14199	945	-10180	-149	-125	-119	-63	-62	-58	-107	41	-151	21	34	-76	-23	-57	84	-29	-1
0.359167	-247	-5075	-2941	-18961	166	-14820	-6064	-9260	-203	-14850	-9323	-7940	-45	-14553	-10444	-6857	-152	-3122	5367	-17339	1953	-15353	-126	-17600	-8506	-14340	836	-14628	-30035	-14088	995	-10641	-149	-125	-118	-66	-61	-57	-107	42	-150	22	35	-72	-19	-55	86	-32	1
0.360000	-282	-5126	-3198	-18795	228	-14924	-6261	-9384	-264	-14887	-9501	-7948	194	-14646	-10518	-6776	-354	-3213	5221	-17483	2085	-15258	-196	-18045	-6741	-14240	591	-14847	-29457	-13958	1059	-11173	-148	-122	-117	-64	-62	-64	-103	44	-149	22	36	-74	-19	-53	82	-27	1
0.360833	-317	-5190	-3471	-18630	319	-15033	-6468	-9531	-216	-14974	-9678	-7987	108	-14723	-10579	-6702	-379	-3310	5083	-17634	1739	-15154	-277	-18503	-4072	-14121	370	-15102	-23521	-13797	1102	-11724	-147	-124	-120	-63	-59	-57	-104	43	-147	24	32	-73	-17	-49	84	-24	4
0.361667	-207	-5270	-3762	-18458	202	-15148	-6670	-9693	-201	-15032	-9858	-8056	129	-14804	-10669	-6650	-625	-3407	4959	-17813	1538	-15040	-338	-18972	-445	-13978	190	-15393	-3556	-13621	1152	-12339	-149	-121	-121	-67	-61	-59	-104	43	-151	20	34	-75	-23	-58	84	-27	0
0.362500	-14	-5361	-4063	-18278	244	-15269	-6870	-9875	-103	-15096	-10041	-8156	71	-14868	-10751	-6621	-553	-3508	4838	-17996	1484	-14921	-388	-19445	3698	-13824	30	-15725	18403	-13416	1216	-13000	-148	-124	-122	-69	-65	-60	-108	38	-152	20	28	-78	-24	-55	86	-31	-3
0.363333	-14	-5457	-4371	-18101	252	-15392	-7060	-10072	-25	-15161	-10217	-8282	-144	-14931	-10839	-6603	-976	-3608	4723	-18179	966	-14800	-404	-19910	8506	-13653	-67	-16091	32330	-13183	1268	-13700	-150	-126	-121	-68	-63	-57	-105	39	-153	19	29	-76	-24	-55	85	-32	-1
0.364167	-35	-5552	-4679	-17912	217	-15516	-7236	-10290	-67	-15235	-10386	-8429	-356	-14984	-10929	-6605	-835	-3694	4615	-18367	1195	-14691	-402	-20374	12699	-13466	-103	-16491	32767	-12933	1401	-14425	-150	-124	-124	-68	-65	-58	-105	41	-150	19	35	-83	-22	-55	85	-29	0
0.365000	-126	-5645	-4956	-17719	278	-15646	-7395	-10523	-56	-15315	-10550	-8608	-819	-15027	-11024	-6628	-638	-3784	4505	-18556	843	-14598	-363	-20824	15940	-13280	-80	-16927	32120	-12660	1533	-15178	-151	-150	-126	-69	-66	-59	-109	37	-155	16	28	-78	-23	-58	78	-33	-7
0.365833	-102	-5734	-5279	-17537	-24	-15770	-7537	-10775	-110	-15401	-10700	-8807	-980	-15062	-11122	-6666	-1087	-3856	4393	-18697	554	-14526	-291	-21259	19204	-13086	24	-17385	32767	-12376	1700	-15941	-150	-127	-122	-69	-62	-58	-109	34	-152	17	32	-77	-19	-57	79	-31	-3
0.366667	-7	-5805	-5571	-17343	41	-15890	-7644	-11039	-164	-15489	-10834	-9020	-696	-15091	-11217	-6736	287	-3911	4281	-18917	1637	-14480	-184	-21667	19905	-12900	197	-17849	32601	-12079	1911	-16703	-150	-122	-119	-66	-64	-59	-108	38	-154	19	32	-74	-24	-58	84	-30	-13
0.367500	-151	-5864	-5815	-17153	81	-16012	-7727	-11321	-121	-15585	-10948	-9249	-361	-15110	-11319	-6862	-240	-3959	4159	-19089	1055	-14469	-38	-22039	20159	-12733	451	-18352	32742	-11786	2164	-17470	-151	-126	-120	-66	-60	-7	-108	42	-155	20	33	-75	-22	-55	79	-32	-3
0.368333	-146	-5911	-6050	-16969	76	-16133	-7760	-11617	-103	-15695	-11047	-9490	93	-15123	-11416	-6919	-407	-3996	4032	-19247	935	-14500	144	-22376	19928	-12589	774	-18854	32766	-11496	2472	-18230	-148	-126	-118	-65	-65	-58	-110	39	-156	17	32	-77	-23	-56	79	-30	0
0.369167	-169	-5943	-6274	-16794	-189	-16248	-7798	-11924	-32	-15809	-11124	-9746	216	-15134	-11512	-7036	73	-4023	3888	-19392	674	-14576	377	-22661	18713	-12480	1177	-19355	32622	-11229	2827	-18978	-151	-127	-118	-66	-63	-58	-109	38	-154	16	34	-77	-24	-72	77	-34	-9
0.370000	-187	-5955	-6457	-16628	-326	-16360	-7782	-12239	10	-15937	-11171	-10001	-152	-15134	-11599	-7164	-58	-4041	3740	-19519	616	-14695	639	-22895	16925	-12412	1651	-19858	32335	-10989	3242	-19700	-152	-128	-112	-70	-62	-63	-110	38	-153	17	33	-76	-21	-61	80	-33	-5
0.370833	-165	-5954	-6618	-16474	-423	-16463	-7726	-12569	-29	-16041	-11192	-10241	-380	-15129	-11683	-7304	-38	-4056	3580	-19622	714	-14860	953	-23073	14579	-12398	2193	-20356	31839	-10784	3710	-20410	-149	-128	-103	-68	-60	-61	-107	44	-155	18	13	-75	-23	-62	77	-32	-3
0.371667	-68	-5918	-6742	-16337	-271	-16570	-7631	-12908	8	-16154	-11180	-10514	-407	-15115	-11756	-7454	794	-4065	3413	-19707	1195	-15071	1312	-23190	11030	-12436	2798	-20836	31461	-10629	4233	-21095	-149	-125	-122	-68	-62	-61	-105	43	-149	17	32	-73	-21	-59	80	-30	1
0.372500	-187	-5894	-6838	-16212	-272	-16664	-7497	-13254	4	-16259	-11144	-10760	-643	-15119	-11823	-7607	141	-4077	3240	-19760	319	-15324	1714	-23247	8248	-12539	3451	-21308	31070	-10535	4795	-21762	-145	-124	-118	-68	-56	-57	-103	43	-151	13	34	-68	-22	-59	80	-28	0
0.373333	-174	-5849	-6900	-16112	-205	-16760	-7329	-13614	-26	-16359	-11081	-11001	-544	-15079	-11879	-7771	-153	-4087	3052	-19801	-79	-15616	2151	-23247	5684	-12711	4132	-21761	30673	-10504	5394	-22407	-146	-127	-125	-68	-63	-59	-108	40	-152	18	32	-77	-22	-58	79	-32	0
0.374167	-173	-5786	-6933	-16030	-270	-16857	-7130	-13974	-31	-16448	-10987	-11235	-171	-15060	-11929	-7939	246	-4103	2857	-19811	166	-15938	2619	-23192	2795	-12947	4846	-22198	30296	-10547	6015	-23020	-147	-124	-119	-63	-61	-56	-104	44	-153	15	35	-75	-21	-55	84	-32	0
0.375000	-103	-5713	-6933	-15964	-451	-16939	-6886	-14337	-56	-16515	-10869	-11450	107	-15033	-11960	-8101	116	-4123	2675	-19805	175	-16281	3117	-23079	205	-13240	5585	-22617	29833	-10656	6640	-23608	-148	-126	-120	-65	-61	-58	-104	42	-152	20	33	-73	-21	-57	84	-32	-3
0.375833	81	-5633	-6910	-15925	-205	-17033	-6622	-14713	-53	-16586	-10731	-11666	-3	-15002	-11984	-8239	144	-4148	2490	-19803	-30	-16647	3629	-22929	-2199	-13594	6274	-23020	28231	-10861	7247	-24160	-151	-125	-120	-66	-63	-66	-105	43	-153	35	32	-76	-23	-55	81	-30	0
0.376667	147	-5545	-6856	-15925	214	-17125	-6333	-15086	-42	-16632	-10572	-11862	-65	-14977	-11997	-8427	-36	-4181	2303	-19736	-440	-17016	4159	-22735	-3846	-13981	6958	-23394	24989	-11128	7820	-24674	-150	-129	-118	-68	-60	-59	-104	41	-151	20	30	-77	-21	-56	81	-38	-3
0.377500	9	-5451	-6784	-15892	536	-17215	-6023	-15471	-36	-16667	-10414	-12055	89	-14948	-11994	-8575	26	-4219	2123	-19682	-257	-17384	4684	-22522	-5235	-14404	7593	-23749	20755	-11463	8337	-25139	-149	-127	-116	-64	-61	-59	-105	42	-156	18	29	-74	-22	-56	82	-29	-3
0.378333	-27	-5357	-6691	-15891	507	-17308	-5694	-15830	-126	-16689	-10222	-12235	308	-14921	-11981	-8719	404	-4267	1954	-19621	-333	-17736	5202	-22287	-6979	-14836	8170	-24084	15967	-11863	8782	-25550	-147	-125	-117	-64	-61	-57	-102	42	-150	20	35	-73	-19	-57	84	-34	0
0.379167	35	-5241	-6586	-15898	455	-17406	-5357	-16195	-135	-16701	-10039	-12414	-116	-14893	-11948	-8849	-440	-4313	1794	-19563	-992	-18068	5697	-22050	-7472	-15270	8679	-24394	12291	-12309	9139	-25886	-148	-124	-117	-63	-59	-58	-109	41	-147	23	34	-65	-21	-44	84	-28	3
0.380000	3	-5122	-6469	-15910	584	-17504	-5018	-16561	-82	-16701	-9853	-12588	-1451	-14868	-11905	-8963	416	-4362	1644	-19489	137	-18373	6170	-21813	-8543	-15695	9114	-24680	4298	-12805	9396	-26154	-139	-126	-115	-63	-60	-55	-103	47	-149	24	36	-72	-22	-55	82	-26	3
0.380833	-31	-5001	-6338	-15921	408	-17611	-4678	-16903	-117	-16697	-9671	-12764	-3261	-14846	-11841	-9066	514	-4411	1510	-19427	-288	-18652	6612	-21595	-9159	-16092	9471	-24938	-2892	-13321	9537	-26329	-146	-125	-122	-64	-61	-55	-103	46	-147	22	35	-74	-15	-53	85	-26	3
0.381667	86	-4873	-6218	-15930	417	-17716	-4342	-17242	-96	-16695	-9499	-12944	-2281	-14834	-11767	-9154	234	-4459	1388	-19370	-604	-18898	7016	-21412	-8880	-16459	9789	-25175	-9313	-13870	9576	-26417	-148	-129	-121	-67	-60	-60	-108	42	-151	16	32	-77	-24	-60	84	-29	-4
0.382500	2	-4745	-6096	-15940	318	-17835	-4020	-17571	-12	-16691	-9337	-13123	-1229	-14823	-11677	-9216	286	-4506	1281	-19319	-335	-19116	7390	-21259	-8305	-16781	9983	-25383	-15379	-14416	9526	-26391	-151	-130	-121	-70	-63	-59	-109	41	-152	16	36	-75	-25	-58	81	-28	-5
0.383333	24	-4602	-5967	-15933	356	-17951	-3704	-17876	-13	-16687	-9178	-13306	-1284	-14814	-11569	-9273	123	-4541	1205	-19268	-506	-19312	7732	-21154	-7324	-17049	10168	-25566	-20178	-14972	9402	-26302	-152	-126	-120	-67	-61	-58	-108	40	-152	16	30	-77	-24	-58	79	-28	1
0.384167	53	-4457	-5843	-15921	330	-18061	-3405	-18169	-43	-16688	-9021	-13497	-946	-14809	-11450	-9310	258	-4570	1141	-19221	-949	-19486	8047	-21101	-6399	-17275	10343	-25721	-23780	-15515	9223	-26004	-149	-130	-122	-68	-61	-59	-108	49	-148	17	35	-73	-16	-57	84	-27	-3
0.385000	190	-4301	-5718	-15906	456	-18157	-3125	-18439	38	-16700	-8879	-13694	-283	-14812	-11316	-9327	827	-4587	1097	-19181	-468	-19651	8348	-21102	-6443	-17455	10527	-25852	-28603	-16043	9027	-25630	-150	-131	-120	-66	-60	-56	-105	39	-151	17	32	-76	-19	-57	84	-29	0
0.385833	164	-4146	-5610	-15881	184	-18289	-2863	-18695	0	-16714	-8741	-13900	-282	-14821	-11173	-9335	30	-4602	1074	-19140	-1516	-19815	8641	-21166	-5951	-17590	10752	-25968	-30865	-16550	8841	-25149	-151	-128	-121	-67	-62	-76	-110	42	-151	18	30	-76	-21	-56	81	-31	-1
0.386667	-67	-3979	-5500	-15853	-22	-18400	-2619	-18930	82	-16739	-8601	-14114	-239	-14835	-11019	-9326	-514	-4607	1075	-19096	-2193	-19987	8939	-21314	-4816	-17695	11042	-26058	-30397	-17029	8707	-24556	-150	-129	-119	-65	-60	-58	-105	39	-153	18	35	-75	-21	-53	87	-30	-4
0.387500	-48	-3819	-5401	-15827	-7	-18503	-2398	-19149	292	-16772	-8461	-14341	-958	-14858	-10861	-9315	-120	-4599	1095	-19052	-1747	-20173	9259	-21492	-4202	-17758	11426	-26141	-29643	-17471	8655	-23868	-153	-126	-117	-66	-60	-57	-105	33	-148	22	35	-74	-19	-57	84	-27	0
0.388333	177	-3657	-5306	-15795	-88	-18602	-2191	-19354	233	-16815	-8318	-14566	-2127	-14883	-10701	-9292	-163	-4587	1136	-18995	-2049	-20373	9613	-21745	-3614	-17799	11929	-26196	-28051	-17874	8733	-23097	-151	-130	-119	-67	-63	-59	-108	39	-154	19	35	-77	-23	-58	85	-30	-4
0.389167	19	-3497	-5220	-15772	-155	-18693	-2006	-19545	182	-16874	-8178	-14809	-1678	-14920	-10544	-9277	-55	-4585	1189	-18934	-2141	-20592	10014	-22083	-3208	-17815	12569	-26279	-26556	-18233	8971	-22260	-149	-129	-124	-68	-63	-59	-108	37	-153	18	30	-75	-23	-73	81	-32	0
0.390000	-189	-3341	-5143	-15752	-239	-18775	-1844	-19725	139	-16937	-8024	-15055	-1170	-14965	-10385	-9263	-29	-4542	1266	-18865	-2034	-20828	10477	-22475	-3140	-17801	13371	-26351	-24662	-18538	9399	-21378	-151	-135	-125	-74	-64	-65	-111	35	-154	12	26	-81	-25	-60	80	-34	-4
0.390833	-103	-3193	-5074	-15740	-235	-18846	-1684	-19893	5	-17008	-7865	-15312	-1313	-15020	-10226	-9251	-70	-4507	1360	-18780	-1795	-21072	11027	-22928	-3025	-17756	14335	-26420	-22679	-18782	10042	-20470	-139	-134	-125	-72	-64	-63	-110	35	-153	12	30	-78	-25	-61	79	-29	-8
0.391667	63	-3053	-5006	-15723	-342	-18900	-1538	-20051	-38	-17078	-7690	-15563	-908	-15071	-10073	-9246	763	-4460	1472	-18677	-1454	-21319	11660	-23435	-3647	-17681	15467	-26500	-21406	-18956	10909	-19550	-151	-127	-120	-69	-64	-60	-105	35	-153	18	29	-76	-22	-58	82	-33	0
0.392500	-46	-2915	-4936	-15711	-647	-18938	-1403	-20199	-49	-17154	-7514	-15817	-934	-15134	-9927	-9257	624	-4402	1601	-18564	-1778	-21563	12390	-23999	-3818	-17565	16741	-26589	-18034	-19062	12006	-18651	-149	-128	-117	-66	-49	-58	-104	35	-153	20	32	-75	-19	-58	82	-28	-1
0.393333	-144	-2794	-4876	-15708	-606	-18969	-1280	-20350	-200	-17233	-7329	-16083	-572	-15206	-9796	-9282	1060	-4339	1738	-18445	-384	-21792	13206	-24599	-4528	-17417	18145	-26685	-17750	-19092	13336	-17783	-150	-128	-118	-69	-61	-58	-103	40	-155	20	33	-75	-22	-56	85	-28	-3
0.394167	-109	-2676	-4816	-15701	-708	-18983	-1164	-20500	-255	-17315	-7144	-16351	-196	-15289	-9670	-9329	1138	-4263	1885	-18316	-77	-21992	14112	-25243	-5362	-17225	19658	-26789	-17374	-19037	14872	-16963	-150	-126	-118	-67	-26	-57	-102	43	-151	19	32	-78	-21	-55	85	-28	0
0.395000	-177	-2580	-4760	-15703	-942	-18981	-1058	-20648	-81	-17392	-6950	-16625	-84	-15380	-9561	-9400	564	-4183	2052	-18181	-257	-22159	15097	-25917	-5362	-16992	21246	-26885	-15273	-18902	16588	-16216	-149	-126	-121	-63	-61	-57	-104	42	-151	20	33	-70	-21	-53	85	-26	-3
0.395833	-316	-2489	-4702	-15697	-1438	-18970	-956	-20798	-42	-17470	-6766	-16897	-61	-15478	-9464	-9495	953	-4087	2223	-18041	-257	-22279	16158	-26609	-5443	-16727	22857	-26975	-13023	-18679	18433	-15549	-149	-128	-119	-64	-63	-55	-102	41	-155	19	35	-74	-19	-53	86	-28	-1
0.396667	-179	-2412	-4646	-15689	-1531	-18942	-860	-20955	-142	-17541	-6584	-17176	-17	-15583	-9381	-9619	922	-3985	2400	-17899	-308	-22344	17277	-27302	-5489	-16439	24450	-27038	-9535	-18374	20375	-14969	-150	-127	-116	-64	-63	-59	-105	42	-152	22	36	-72	-21	-55	89	-30	-5
0.397500	-84	-2337	-4578	-15681	-1307	-18905	-772	-21111	-215	-17580	-6413	-17452	-35	-15694	-9314	-9772	664	-3867	2584	-17762	-163	-22348	18422	-27991	-5535	-16114	25973	-27062	-5114	-17989	22359	-14479	-149	-125	-116	-64	-62	-56	-107	46	-154	21	34	-72	-22	-55	85	-28	-1
0.398333	-145	-2270	-4511	-15662	-890	-18855	-686	-21285	-208	-17661	-6256	-17739	453	-15808	-9266	-9959	1103	-3744	2773	-17628	510	-22291	19578	-28652	-6130	-15795	27382	-27047	-2850	-17534	24336	-14081	-151	-126	-121	-66	-64	-60	-107	42	-152	20	32	-76	-24	-57	81	-32	-3
0.399167	-282	-2216	-4435	-15647	-721	-18796	-613	-21464	-378	-17709	-6112	-18033	449	-15943	-9229	-10176	699	-3608	2969	-17503	204	-22175	20724	-29269	-6280	-15481	28633	-26951	-198	-17012	26250	-13763	-148	-122	-119	-67	-65	-56	-107	44	-153	34	36	-73	-22	-53	81	-28	-1
0.400000	-96	-2156	-4346	-15616	-678	-18721	-540	-21643	-316	-17738	-5984	-18322	451	-16044	-9211	-10425	-315	-3465	3165	-17382	-300	-21999	21829	-29843	-5384	-15188	29692	-26786	4388	-16442	28028	-13531	-150	-125	-120	-63	-62	-56	-104	44	-151	22	34	-73	-22	-57	81	-25	0
0.400833	-65	-2096	-4247	-15588	-493	-18642	-473	-21819	-281	-17761	-5878	-18613	790	-16163	-9211	-10709	-82	-3317	3368	-17276	183	-21774	22877	-30360	-4449	-14947	30537	-26537	7742	-15842	29637	-13367	-149	-120	-121	-66	-60	-56	-103	39	-149	25	37	-70	-19	-53	85	-24	2
0.401667	-129	-2037	-4134	-15553	-284	-18561	-417	-22039	-397	-17772	-5794	-18911	930	-16277	-9230	-11028	-229	-3171	3567	-17183	98	-21509	23838	-30815	-3273	-14761	31138	-26207	10622	-15236	31025	-13267	-151	-125	-120	-65	-62	-56	-105	45	-154	20	32	-73	-7	-55	82	-26	-4
0.402500	36	-1978	-4013	-15524	-83	-18474	-366	-22252	-349	-17768	-5732	-19209	1022	-16391	-9273	-11371	-655	-3020	3767	-17109	-164	-21222	24689	-31195	-2194	-14644	31495	-25793	12606	-14645	32175	-13212	-152	-130	-122	-72	-65	-66	-108	39	-150	21	33	-75	-25	-56	80	-28	-4
0.403333	-120	-1910	-3876	-15488	-113	-18390	-326	-22474	-322	-17751	-5693	-19500	1135	-16494	-9336	-11756	-925	-2867	3974	-17037	-266	-20916	25415	-31503	-879	-14601	31608	-25301	13668	-14087	32767	-13188	-150	-127	-120	-67	-62	-57	-105	44	-152	21	32	-73	-23	-53	82	-27	-4
0.404167	-184	-1837	-3726	-15459	-46	-18306	-291	-22701	-250	-17720	-5687	-19787	1141	-16584	-9420	-12163	-1179	-2719	4175	-16986	-80	-20611	26003	-31729	717	-14639	31513	-24748	13881	-13591	32767	-13182	-153	-130	-122	-68	-69	-55	-108	41	-150	21	32	-50	-22	-58	80	-28	0
0.405000	-49	-1747	-3546	-15431	155	-18220	-268	-22942	-85	-17680	-5674	-20070	1104	-16665	-9526	-12595	-523	-2575	4376	-16946	260	-20319	26443	-31891	1052	-14772	31195	-24146	12237	-13185	32767	-13178	-149	-126	-125	-67	-62	-57	-105	42	-151	18	29	-73	-22	-56	82	-28	10
0.405833	-42	-1659	-3387	-15414	19	-18144	-254	-23189	-57	-17629	-5687	-20342	979	-16728	-9657	-13050	-1162	-2438	4571	-16918	-751	-20051	26727	-31979	1460	-14974	30705	-23519	12593	-12881	32767	-13173	-149	-117	-119	-66	-65	-56	-103	51	-153	22	33	-74	-21	-57	82	-28	-5
0.406667	-120	-1558	-3205	-15405	76	-18075	-250	-23450	-50	-17578	-5725	-20606	1314	-16782	-9812	-13519	-1168	-2311	4761	-16903	-25	-19816	26858	-32013	1706	-15247	30076	-22893	10556	-12703	32767	-13152	-152	-130	-122	-69	-64	-60	-108	40	-156	18	34	-75	-18	-58	80	-41	-3
0.407500	-166	-1451	-3018	-15411	383	-17994	-250	-23716	-92	-17516	-5776	-20854	1292	-16817	-9988	-14012	-217	-2192	4943	-16896	687	-19618	26848	-31984	1364	-15565	29348	-22283	6768	-12653	32767	-13107	-150	-118	-122	-68	-60	-59	-72	44	-152	19	30	-73	-19	-57	81	-29	-1
0.408333	-149	-1333	-2821	-15426	287	-17968	-255	-23988	-118	-17456	-5837	-21078	1143	-16832	-10188	-14504	-935	-2080	5121	-16896	198	-19468	26699	-31911	1862	-15926	28564	-21717	5297	-12751	32767	-13035	-150	-126	-122	-67	-63	-61	-107	40	-151	20	30	-74	-23	-59	80	-29	-4
0.409167	-300	-1206	-2630	-15457	174	-17931	-266	-24262	-48	-17400	-5913	-21295	993	-16837	-10410	-15015	-654	-1980	5287	-16909	590	-19352	26437	-31805	1997	-16293	27773	-21219	3529	-12940	32767	-12936	-149	-129	-122	-69	-64	-60	-104	42	-154	15	30	-80	-10	-60	78	-29	-3
0.410000	-298	-1087	-2437	-15517	308	-17916	-270	-24548	-21	-17355	-5995	-21486	975	-16825	-10648	-15522	-548	-1891	5441	-16935	402	-19280	26067	-31670	2256	-16644	27022	-20795	3046	-13239	32469	-12808	-151	-129	-124	-73	-65	-56	-107	42	-153	17	29	-79	-22	-58	78	-30	-5
0.410833	-316	-964	-2249	-15568	165	-17911	-285	-24831	-98	-17319	-6089	-21662	702	-16803	-10899	-16034	-971	-1805	5584	-16963	220	-19234	25621	-31522	2469	-16956	26349	-20468	3695	-13669	31853	-12658	-148	-130	-122	-63	-62	-38	-105	42	-154	16	32	-77	-24	-59	80	-29	-5
0.411667	-174	-840	-2070	-15645	12	-17930	-291	-25128	-70	-17296	-6185	-21813	862	-16770	-11158	-16541	-471	-1727	5709	-16999	975	-19207	25122	-31361	1850	-17199	25810	-20237	2483	-14142	31250	-12477	-150	-129	-121	-67	-63	-62	-105	43	-154	20	33	-74	-35	-58	80	-28	1
0.412500	-16	-718	-1892	-15733	70	-17962	-285	-25420	-53	-17288	-6295	-21941	943	-16737	-11431	-17040	-214	-1650	5842	-17039	925	-19192	24596	-31198	945	-17356	25418	-20112	464	-14657	30697	-12284	-145	-116	-117	-64	-61	-60	-100	45	-147	17	33	-73	-21	-57	85	-29	1
0.413333	-141	-606	-1731	-15836	-120	-18016	-274	-25708	-14	-17303	-6401	-22056	999	-16695	-11705	-17532	-1166	-1578	5949	-17097	-25	-19166	24071	-31039	1241	-17408	25201	-20078	1155	-15185	30214	-12087	-147	-126	-118	-64	-61	-58	-100	45	-151	20	36	-72	-21	-53	84	-28	-1
0.414167	-70	-499	-1581	-15948	-115	-18090	-257	-25994	-64	-17338	-6516	-22154	1038	-16666	-11979	-18019	-861	-1507	6049	-17161	339	-19130	23566	-30889	1373	-17352	25160	-20134	1345	-15695	29836	-11889	-146	-125	-113	-64	-60	-57	-102	45	-152	18	34	-74	-17	-53	80	-28	0
0.415000	-128	-409	-1450	-16066	-50	-18179	-225	-26278	-63	-17394	-6647	-22243	931	-16643	-12246	-18493	-727	-1437	6135	-17241	415	-19061	23106	-30747	1242	-17178	25290	-20263	1349	-16160	29580	-11705	-150	-131	-121	-68	-63	-59	-104	42	-153	16	33	-77	-22	-56	81	-30	-8
0.415833	-340	-331	-1332	-16213	-22	-18289	-186	-26560	-19	-17474	-6777	-22316	898	-16629	-12504	-18952	-646	-1360	6218	-17331	400	-18936	22719	-30606	1038	-16893	25634	-20427	953	-16551	29458	-11534	-149	-124	-137	-53	-61	-58	-99	41	-153	17	30	-75	-22	-55	82	-27	-1
0.416667	-409	-263	-1221	-16354	-7	-18404	-128	-26810	-40	-17569	-6911	-22378	690	-16626	-12745	-19398	-415	-1280	6305	-17433	489	-18749	22426	-30462	986	-16508	26118	-20614	13	-16857	29463	-11390	-153	-127	-121	-66	-63	-57	-104	43	-152	23	30	-77	-21	-53	68	-30	-3
0.417500	-428	-213	-1137	-16503	-53	-18524	-61	-27049	-59	-17668	-7049	-22429	606	-16638	-12964	-19824	-807	-1195	6374	-17551	229	-18494	22240	-30316	1433	-16041	26732	-20794	-729	-17062	29594	-11273	-148	-93	-127	-64	-60	-58	-107	40	-150	18	34	-75	-19	-55	84	-28	1
0.418333	-311	-172	-1062	-16656	10	-18658	6	-27258	-99	-17804	-7196	-22476	681	-16676	-13169	-20241	-274	-1103	6427	-17682	353	-18163	22184	-30159	1074	-15520	27436	-20937	-2589	-17165	29836	-11192	-150	-129	-120	-66	-62	-57	-103	42	-155	17	35	-75	-22	-55	81	-28	0
0.419167	-267	-155	-1005	-16815	-92	-18786	82	-27442	-146	-17939	-7346	-22542	963	-16725	-13345	-20657	-155	-1010	6533	-17823	-173	-17749	22254	-29979	926	-14964	28236	-21019	-2736	-17161	30170	-11148	-151	-125	-118	-66	-62	-58	-105	44	-154	21	28	-74	-21	-53	82	-30	0
0.420000	-328	-172	-957	-16974	-349	-18914	163	-27591	-1	-18077	-7499	-22562	2133	-16799	-13497	-21024	-225	-910	6622	-17991	-47	-17256	22460	-29762	993	-14391	29055	-21019	-3509	-17049	30569	-11145	-146	-126	-118	-63	-58	-57	-102	43	-147	21	35	-75	-17	-50	80	-28	0
0.420833	-216	-156	-923	-17137	-162	-19035	244	-27705	-4	-18244	-7654	-22604	2027	-16885	-13619	-21388	1145	-809	6720	-18167	524	-16690	22804	-29526	-317	-13870	29860	-20919	-7176	-16869	31007	-11178	-148	-125	-118	-72	-60	-57	-102	44	-147	20	36	-72	-18	-51	84	-25	3
0.421667	-63	-178	-904	-17302	-99	-19146	312	-27772	-94	-18357	-7811	-22645	1115	-17000	-13715	-21731	441	-706	6823	-18340	-332	-16059	23279	-29247	-700	-13389	30626	-20715	-8077	-16632	31458	-11249	-147	-126	-117	-65	-60	-58	-103	43	-150	19	35	-77	-24	-55	80	-28	0
0.422500	-245	-213	-897	-17470	-78	-19247	375	-27784	-170	-18495	-7967	-22692	992	-17131	-13783	-22059	364	-609	6934	-18565	21	-15384	23866	-28923	-918	-12979	31326	-20402	-9113	-16339	31896	-11334	-150	-130	-122	-70	-61	-58	-107	40	-155	15	32	-80	-21	-57	79	-29	0
0.423333	-325	-251	-896	-17635	30	-19330	431	-27787	-85	-18624	-8119	-22741	813	-17274	-13823	-22361	715	-505	7061	-18785	-94	-14680	24551	-28553	-1059	-12671	31935	-19973	-8975	-16015	32310	-11470	-150	-129	-129	-68	-64	-60	-108	39	-151	11	27	-80	-23	-58	79	-35	-7
0.424167	-211	-302	-909	-17795	5	-19399	474	-27718	-9	-18742	-8260	-22790	251	-17428	-13837	-22632	767	-407	7193	-19005	-544	-13966	25322	-28136	-1172	-12431	32446	-19448	-7520	-15677	32673	-11605	-150	-145	-122	-66	-62	-62	-103	50	-154	12	32	-77	-19	-56	81	-30	-4
0.425000	-270	-354	-924	-17940	8	-19442	510	-27597	-31	-18848	-8387	-22842	116	-17593	-13817	-22871	973	-302	7343	-19235	-273	-13276	26145	-27679	-1718	-12307	32767	-18840	-6783	-15352	32767	-11741	-149	-130	-119	-66	-63	-59	-105	39	-154	15	34	-79	-21	-56	73	-28	0
0.425833	-185	-410	-943	-18085	131	-19481	534	-27431	-17	-18951	-8501	-22898	70	-17772	-13777	-23084	1398	-210	7491	-19473	77	-12626	26999	-27186	-2619	-12278	32767	-18176	-7803	-15050	32767	-11879	-151	-131	-119	-48	-59	-57	-108	41	-152	18	35	-78	-21	-56	81	-29	-5
0.426667	-201	-473	-973	-18221	-27	-19503	542	-27223	-93	-19043	-8600	-22962	-273	-17951	-13711	-23256	528	-117	7639	-19714	-929	-12035	27849	-26663	-2307	-12341	32767	-17472	-5850	-14784	32767	-11998	-151	-127	-118	-66	-64	-57	-108	39	-150	18	27	-77	-24	-56	84	-22	0
0.427500	-200	-534	-1012	-18353	64	-19511	543	-26966	-178	-19131	-8676	-23030	-383	-18141	-13625	-23389	456	-27	7793	-19961	-820	-11534	28667	-26127	-2058	-12476	32767	-16770	-3959	-14565	32767	-12099	-152	-127	-119	-67	-62	-55	-102	42	-152	18	33	-78	-19	-56	80	-29	0
0.428333	-170	-602	-1057	-18462	163	-19517	533	-26686	-163	-19217	-8726	-23106	-488	-18330	-13522	-23487	389	58	7940	-20207	-756	-11124	29422	-25587	-1988	-12663	32767	-16083	-2504	-14399	32767	-12169	-148	-127	-119	-66	-64	-59	-108	38	-152	19	32	-75	-23	-58	84	-32	0
0.429167	-249	-673	-1111	-18564	202	-19512	514	-26363	-232	-19306	-8754	-23189	-712	-18526	-13403	-23542	198	143	8081	-20444	-786	-10866	30090	-25063	-1671	-12883	32767	-15443	-1199	-14288	32767	-12206	-149	-126	-121	-66	-61	-57	-105	40	-152	17	35	-77	-23	-62	80	-29	-5
0.430000	-176	-745	-1168	-18654	110	-19517	486	-26028	-262	-19395	-8749	-23283	-754	-18720	-13267	-23558	541	228	8215	-20682	-584	-10724	30644	-24559	-1566	-13113	32767	-14875	-469	-14226	32767	-12195	-152	-129	-120	-68	-64	-58	-104	42	-155	17	36	-77	-22	-59	80	-30	-4
0.430833	-50	-819	-1230	-18726	34	-19523	453	-25667	-169	-19495	-8717	-23389	-781	-18922	-13123	-23533	266	309	8343	-20909	-746	-10709	31059	-24091	-1087	-13331	32735	-14405	640	-14216	32767	-12156	-152	-124	-119	-66	-56	-58	-108	38	-153	17	33	-79	-25	-60	77	-30	-1
0.431667	-276	-892	-1306	-18784	132	-19539	414	-25303	-225	-19593	-8653	-23499	-854	-19122	-12978	-23470	535	392	8451	-21133	-487	-10831	31318	-23673	-842	-13515	32416	-14046	277	-14251	32624	-12057	-154	-130	-125	-73	-65	-62	-107	39	-153	16	33	-78	-14	-62	80	-11	-1
0.432500	-440	-972	-1385	-18825	254	-19563	371	-24929	-117	-19711	-8560	-23619	-947	-19316	-12822	-23368	857	486	8554	-21339	-591	-11082	31414	-23316	-917	-13641	32069	-13802	422	-14309	32281	-11915	-147	-125	-119	-66	-62	-59	-103	41	-152	19	34	-76	-18	-61	85	-26	0
0.433333	-434	-1057	-1468	-18855	90	-19607	329	-24566	-38	-19827	-8432	-23757	-1069	-19508	-12663	-23234	431	577	8639	-21518	-489	-11442	31323	-23028	-299	-13706	31692	-13685	1023	-14406	31886	-11739	-149	-126	-119	-65	-64	-57	-101	41	-151	19	37	-77	-22	-58	84	-29	11
0.434167	-259	-1136	-1557	-18865	250	-19665	282	-24211	-4	-19954	-8281	-23918	-855	-19701	-12506	-23076	1679	678	8719	-21724	657	-11902	31064	-22820	-912	-13708	31288	-13699	-2508	-14512	31448	-11523	-148	-124	-114	-67	-64	-58	-102	42	-153	18	35	-75	-21	-56	85	-29	-1
0.435000	-141	-1226	-1653	-18872	94	-19733	226	-23887	-18	-20089	-8117	-24073	-896	-19886	-12362	-22902	1142	777	8782	-21902	-30	-12443	30616	-22698	-1241	-13631	30868	-13827	-3649	-14631	30968	-11288	-149	-124	-120	-67	-63	-59	-105	41	-153	18	34	-74	-23	-61	80	-30	-3
0.435833	-168	-1324	-1749	-18869	109	-19815	162	-23584	-117	-20231	-7929	-24259	-964	-20056	-12221	-22708	764	882	8836	-22066	149	-13044	29987	-22647	-1328	-13493	30439	-14071	-4715	-14742	30458	-11023	-149	-121	-120	-65	-64	-57	-105	41	-153	16	36	-73	-21	-57	80	-30	-1
0.436667	-166	-1423	-1850	-18857	239	-19898	93	-23308	-90	-20353	-7728	-24453	-882	-20211	-12092	-22500	845	990	8881	-22212	304	-13675	29202	-22680	-1305	-13303	29993	-14400	-4675	-14848	29921	-10755	-148	-125	-118	-67	-64	-59	-103	43	-154	25	36	-74	-19	-57	81	-26	-4
0.437500	-228	-1529	-1944	-18837	214	-19978	16	-23049	-158	-20468	-7523	-24662	-1033	-20333	-11971	-22313	726	1105	8926	-22352	244	-14323	28275	-22795	-1198	-13077	29539	-14808	-3530	-14937	29362	-10485	-153	-131	-116	-67	-61	-61	-105	42	-154	20	35	-77	-22	-55	81	-28	0
0.438333	-276	-1636	-2030	-18825	139	-20046	-69	-22858	-133	-20563	-7318	-24886	-1014	-20425	-11871	-22121	646	1221	8964	-22487	293	-14958	27232	-22978	-1264	-12843	29061	-15269	-2487	-15007	28777	-10222	-147	-122	-118	-66	-62	-57	-105	41	-151	20	35	-75	-22	-58	78	-26	1
0.439167	-114	-1741	-2109	-18807	397	-20096	-172	-22687	-73	-20631	-7117	-25125	-747	-20475	-11787	-21936	1163	1335	9004	-22597	852	-15563	26107	-23228	-1918	-12582	28561	-15765	-3633	-15049	28184	-9978	-147	-124	-119	-72	-61	-60	-104	43	-149	19	32	-77	-22	-55	82	-27	2
0.440000	-189	-1852	-2177	-18791	323	-20112	-289	-22555	-151	-20669	-6928	-25378	-1034	-20483	-11706	-21777	205	1450	9048	-22700	60	-16125	24924	-23527	-1322	-12363	28012	-16281	-2232	-15072	27578	-9764	-148	-125	-120	-67	-64	-58	-108	41	-151	17	32	-90	-26	-56	79	-29	-3
0.440833	-161	-1962	-2232	-18785	371	-20096	-427	-22456	-36	-20662	-6758	-25641	-980	-20432	-11650	-21639	-345	1562	9096	-22795	-111	-16612	23714	-23869	-436	-12187	27468	-16789	-87	-15063	26975	-9583	-145	-133	-119	-69	-57	-56	-103	43	-148	21	35	-76	-18	-55	82	-28	-1
0.441667	-88	-2064	-2263	-18779	293	-20026	-576	-22388	34	-20610	-6605	-25903	-767	-20323	-11608	-21524	-346	1672	9153	-22880	21	-17034	22511	-24240	-40	-12079	26871	-17283	1720	-15036	26372	-9442	-147	-122	-118	-65	-61	-59	-109	41	-152	24	30	-77	-19	-57	78	-31	0
0.442500	-102	-2167	-2283	-18745	73	-19910	-750	-22358	-21	-20512	-6488	-26178	-801	-20155	-11587	-21447	-599	1767	9216	-22959	11	-17383	21345	-24636	574	-12052	26237	-17751	3873	-14992	25771	-9356	-149	-129	-122	-67	-64	-68	-109	39	-153	18	30	-77	-21	-60	78	-31	-4
0.443333	-14	-2263	-2273	-18787	180	-19736	-938	-22352	61	-20367	-6396	-26446	-720	-19923	-11582	-21396	-606	1861	9290	-23024	234	-17649	20253	-25029	1122	-12114	25577	-18177	5317	-14928	25204	-9307	-147	-128	-119	-66	-62	-58	-110	37	-155	13	30	-75	-19	-58	80	-25	0
0.444167	108	-2346	-2247	-18807	232	-19507	-1149	-22369	54	-20166	-6339	-26708	-610	-19628	-11595	-21379	-1051	1950	9375	-23074	123	-17837	19254	-25413	1956	-12262	24883	-18558	6746	-14850	24654	-9311	-156	-127	-118	-62	-62	-53	-108	42	-152	19	34	-75	-22	-59	82	-32	-3
0.445000	153	-2423	-2198	-18830	207	-19222	-1379	-22402	-3	-19920	-6317	-26965	-718	-19277	-11619	-21394	-1017	2022	9464	-23111	351	-17958	18338	-25790	2657	-12513	24158	-18895	7333	-14770	24129	-9360	-148	-125	-117	-66	-61	-59	-111	41	-154	18	33	-75	-19	-58	81	-28	0
0.445833	-56	-2488	-2140	-18861	217	-18883	-1628	-22477	-48	-19645	-6332	-27206	-688	-18873	-11664	-21441	-611	2085	9575	-23134	241	-18012	17579	-26134	2683	-12853	23421	-19184	7542	-14691	23641	-9457	-141	-124	-118	-66	-62	-61	-107	42	-149	22	35	-72	-21	-58	81	-28	1
0.446667	-310	-2542	-2058	-18898	-41	-18502	-1896	-22520	-58	-19319	-6381	-27430	-741	-18423	-11720	-21521	-1406	2136	9685	-23137	-376	-18025	16925	-26450	3343	-13269	22671	-19431	9007	-14617	23190	-9598	-150	-124	-119	-64	-62	-56	-108	36	-148	20	38	-76	-14	-53	82	-26	0
0.447500	-148	-2584	-1958	-18936	20	-18079	-2177	-22597	-49	-18977	-6460	-27633	-624	-17945	-11789	-21629	-437	2174	9803	-23125	812	-17980	16401	-26730	2888	-13754	21916	-19643	6023	-14558	22775	-9778	-145	-126	-120	-65	-61	-55	-107	44	-149	20	32	-77	-21	-58	84	-25	3
0.448333	-99	-2618	-1856	-18991	37	-17638	-2472	-22675	-62	-18620	-6576	-27812	-748	-17441	-11871	-21765	-454	2197	9921	-23093	44	-17921	15995	-26973	2628	-14288	21174	-19825	3871	-14516	22391	-9996	-149	-129	-125	-68	-63	-60	-112	38	-150	13	32	-78	-23	-59	78	-29	-6
0.449167	-65	-2640	-1747	-19039	53	-17184	-2779	-22762	-24	-18263	-6733	-27961	-667	-16925	-11962	-21920	-699	2213	10044	-23043	-215	-17838	15698	-27163	2589	-14850	20455	-19985	2023	-14495	22050	-10241	-149	-125	-121	-67	-59	-58	-82	41	-154	17	45	-77	-21	-60	80	-29	-3
0.450000	-27	-2640	-1631	-19089	123	-16724	-3085	-22846	-90	-17900	-6883	-28077	-521	-16408	-12058	-22087	-397	2222	10162	-22976	-121	-17751	15496	-27313	2487	-15419	19760	-20129	706	-14511	21743	-10519	-151	-127	-125	-70	-62	-60	-109	37	-154	16	30	-78	-30	-58	82	-32	1
0.450833	77	-2637	-1506	-19140	112	-16275	-3405	-22934	-111	-17546	-7068	-28165	-441	-15909	-12159	-22265	-494	2226	10275	-22886	-497	-17667	15372	-27427	2437	-15975	19107	-20266	384	-14552	21464	-10818	-151	-126	-122	-69	-60	-57	-108	37	-154	15	30	-77	-21	-59	78	-31	-1
0.451667	142	-2621	-1386	-19193	-137	-15851	-3719	-23018	-182	-17228	-7259	-28219	-39	-15437	-12258	-22444	-545	2224	10380	-22781	-677	-17594	15300	-27494	2147	-16501	18500	-20399	392	-14630	21206	-11138	-149	-130	-122	-68	-63	-35	-108	43	-160	18	29	-76	-22	-56	82	-30	-1
0.452500	91	-2590	-1269	-19245	6	-15459	-4037	-23106	-203	-16935	-7479	-28242	1038	-14995	-12362	-22625	262	2222	10472	-22664	359	-17537	15267	-27524	1139	-16984	17951	-20538	-1938	-14745	20986	-11475	-146	-121	-122	-67	-60	-56	-105	41	-153	19	34	-74	-17	-57	85	-27	4
0.453333	7	-2544	-1159	-19295	-61	-15114	-4344	-23188	-134	-16678	-7703	-28233	925	-14604	-12461	-22798	-135	2234	10545	-22536	77	-17490	15250	-27518	740	-17386	17456	-20686	-2418	-14898	20736	-11834	-149	-126	-118	-69	-60	-57	-103	43	-148	20	30	-73	-21	-55	81	-29	1
0.454167	-47	-2507	-1056	-19346	-147	-14826	-4645	-23275	-160	-16464	-7933	-28196	590	-14261	-12552	-22957	-653	2209	10597	-22400	-388	-17480	15224	-27487	971	-17724	17012	-20845	-1012	-15086	20504	-12208	-146	-130	-120	-66	-60	-58	-105	42	-151	19	34	-74	-19	-53	84	-27	-3
0.455000	115	-2434	-962	-19395	-31	-14589	-4935	-23364	-267	-16297	-8165	-28133	616	-13982	-12641	-23100	-296	2210	10629	-22268	80	-17483	15177	-27431	750	-17987	16636	-21018	-280	-15308	20272	-12598	-149	-129	-119	-67	-61	-57	-102	49	-191	16	32	-75	-21	-57	80	-28	-3
0.455833	370	-2365	-887	-19448	105	-14422	-5214	-23451	-177	-16170	-8405	-28040	305	-13760	-12715	-23222	-567	2211	10634	-22138	-95	-17500	15091	-27354	425	-18165	16309	-21196	877	-15558	20021	-12997	-150	-129	-122	-70	-65	-62	-102	42	-152	18	32	-76	-24	-59	81	-28	0
0.456667	158	-2288	-813	-19497	78	-14317	-5478	-23551	-162	-16091	-8645	-27928	81	-13606	-12787	-23320	-548	2224	10618	-22014	-43	-17527	14958	-27266	281	-18265	16046	-21388	1659	-15828	19761	-13416	-150	-128	-121	-72	-60	-62	-102	38	-153	16	28	-78	-25	-58	76	-34	-3
0.457500	93	-2198	-759	-19549	-43	-14274	-5733	-23646	-296	-16049	-8884	-27794	1	-13509	-12844	-23378	-463	2245	10578	-21901	-82	-17559	14780	-27152	500	-18281	15833	-21572	2535	-16109	19485	-13834	-150	-127	-122	-69	-63	-60	-105	41	-152	17	28	-76	-23	-58	78	-29	-1
0.458333	75	-2117	-717	-19599	-13	-14285	-5961	-23742	-202	-16043	-9116	-27637	-141	-13466	-12892	-23410	-483	2280	10516	-21799	8	-17591	14549	-27024	876	-18238	15659	-21761	3132	-16400	19190	-14254	-150	-127	-119	-67	-61	-60	-107	39	-155	18	49	-76	-21	-56	81	-30	0
0.459167	-23	-2029	-689	-19647	-51	-14357	-6176	-23833	-75	-16062	-9362	-27466	-290	-13485	-12936	-23407	0	2326	10431	-21727	111	-17623	14268	-26890	658	-18131	15525	-21946	2861	-16693	18878	-14674	-150	-97	-115	-65	-62	-57	-103	40	-149	20	34	-75	-18	-55	84	-28	-1
0.460000	60	-1935	-679	-19705	-331	-14469	-6373	-23939	-186	-16108	-9604	-27280	-445	-13548	-12973	-23367	-613	2384	10335	-21674	-664	-17640	13943	-26746	916	-17982	15422	-22120	4596	-16968	18554	-15087	-148	-124	-119	-67	-60	-63	-103	63	-149	21	32	-79	-21	-53	84	-28	0
0.460833	137	-1839	-687	-19765	-257	-14629	-6554	-24037	-176	-16177	-9847	-27082	-199	-13653	-13008	-23292	114	2453	10219	-21644	622	-17640	13580	-26586	435	-17796	15344	-22285	2364	-17229	18220	-15488	-150	-122	-119	-64	-59	-55	-102	42	-150	20	33	-53	-14	-52	84	-28	2
0.461667	89	-1747	-716	-19822	-159	-14820	-6709	-24140	-107	-16254	-10091	-26871	-442	-13794	-13042	-23180	311	2533	10088	-21642	392	-17629	13185	-26418	-134	-17593	15278	-22411	113	-17446	17882	-15867	-146	-125	-117	-66	-61	-58	-101	39	-150	20	34	-75	-17	-52	84	-30	0
0.462500	53	-1665	-768	-19889	-221	-15035	-6879	-24235	-107	-16344	-10345	-26651	-384	-13966	-13080	-23041	-447	2621	9932	-21667	-314	-17597	12782	-26248	-112	-17374	15219	-22522	-302	-17669	17540	-16225	-151	-125	-116	-65	-61	-57	-103	40	-153	20	33	-76	-22	-56	79	-31	1
0.463333	7	-1576	-836	-19957	-357	-15265	-7022	-24327	-174	-16425	-10596	-26417	-411	-14152	-13116	-22867	-76	2723	9809	-21715	24	-17543	12376	-26058	-246	-17158	15165	-22604	-794	-17833	17211	-16547	-148	-126	-107	-66	-60	-60	-104	42	-151	20	26	-75	-21	-55	85	-30	0
0.464167	41	-1496	-963	-20025	-269	-15499	-7155	-24410	-81	-16507	-10857	-26175	-626	-14359	-13164	-22670	-183	2825	9671	-21783	-277	-17468	11981	-25860	-229	-16946	15105	-22654	-148	-17960	16892	-16836	-149	-124	-118	-66	-60	-59	-103	42	-152	19	32	-75	-26	-56	84	-27	0
0.465000	38	-1419	-1056	-20099	-339	-15734	-7278	-24482	-43	-16590	-11119	-25921	-676	-14569	-13214	-22448	-298	2931	9531	-21877	-527	-17373	11610	-25645	-33	-16743	15041	-22673	1353	-18038	16602	-17081	-153	-127	-122	-70	-66	-60	-104	38	-152	13	30	-78	-24	-55	81	-29	-5
0.465833	151	-1345	-1211	-20175	-223	-15956	-7396	-24534	-76	-16647	-11381	-25661	-293	-14781	-13272	-22205	396	3037	9404	-21980	448	-17259	11269	-25416	-540	-16555	14957	-22651	352	-18072	16335	-17276	-149	-126	-119	-63	-61	-55	-101	43	-153	20	33	-76	-19	-50	87	-28	0
0.466667	45	-1285	-1372	-20253	-113	-16167	-7492	-24580	-52	-16690	-11644	-25387	-634	-14984	-13341	-21949	27	3141	9277	-22091	208	-17130	10964	-25169	-1012	-16379	14879	-22597	-173	-18061	16095	-17423	-151	-126	-90	-64	-84	-56	-101	46	-152	20	35	-72	-22	-53	86	-27	-3
0.467500	-133	-1223	-1573	-20331	-256	-16352	-7613	-24609	19	-16725	-11909	-25108	-741	-15185	-13416	-21683	-912	3240	9171	-22215	-819	-16991	10705	-24911	-607	-16224	14768	-22514	1550	-18014	15882	-17521	-149	-122	-118	-65	-61	-56	-101	42	-156	20	33	-55	-10	-53	88	-29	0
0.468333	-92	-1171	-1796	-20414	-268	-16518	-7718	-24622	-53	-16745	-12163	-24828	-592	-15374	-13502	-21417	-521	3329	9069	-22341	-676	-16848	10480	-24641	-408	-16074	14644	-22398	2191	-17929	15695	-17572	-152	-126	-117	-64	-58	-58	-104	21	-154	21	34	-70	-22	-51	86	-30	-4
0.469167	-211	-1119	-2048	-20502	-348	-16655	-7820	-24612	-65	-16752	-12418	-24528	-652	-15554	-13593	-21141	-440	3405	8982	-22466	-764	-16702	10306	-24357	-310	-15941	14496	-22255	2842	-17813	15535	-17572	-147	-126	-117	-65	-63	-57	-103	41	-155	18	35	-72	-26	-51	87	-28	0
0.470000	-435	-1078	-2320	-20588	-426	-16759	-7920	-24585	-42	-16747	-12661	-24228	-679	-15717	-13689	-20874	-518	3475	8903	-22586	-901	-16552	10167	-24057	-223	-15807	14328	-22081	3151	-17667	15402	-17527	-151	-121	-117	-73	-57	-56	-103	44	-148	23	33	-72	-23	-52	88	-31	-4
0.470833	-406	-1035	-2625	-20680	-356	-16835	-8018	-24532	-77	-16728	-12891	-23925	-524	-15864	-13779	-20608	-577	3525	8841	-22694	-774	-16405	10060	-23750	-75	-15681	14136	-21894	3370	-17503	15285	-17441	-149	-128	-120	-64	-61	-58	-103	42	-153	19	34	-77	-18	-55	86	-30	-1
0.471667	-403	-991	-2955	-20765	-286	-16879	-8108	-24463	-77	-16704	-13102	-23613	-577	-15994	-13871	-20354	-728	3567	8779	-22787	-621	-16267	9981	-23434	336	-15551	13932	-21681	3706	-17324	15171	-17319	-153	-125	-116	-64	-55	-56	-103	44	-155	24	36	-70	-23	-55	86	-30	-1
0.472500	-406	-946	-3276	-20852	-310	-16893	-8194	-24371	-61	-16669	-13292	-23303	-717	-16108	-13955	-20108	-97	3604	8730	-22871	-206	-16135	9914	-23117	121	-15419	13701	-21457	2724	-17128	15065	-17169	-149	-122	-116	-63	-61	-56	-101	43	-148	23	36	-79	-18	-49	89	-29	0
0.473333	-392	-897	-3632	-20937	-285	-16871	-8273	-24262	21	-16633	-13451	-22996	-849	-16203	-14031	-19869	-451	3621	8685	-22939	-733	-16006	9852	-22797	128	-15278	13451	-21228	3603	-16935	14944	-16999	-148	-122	-118	-66	-63	-56	-114	42	-150	21	33	-73	-22	-55	80	-25	0
0.474167	-315	-849	-4005	-21028	-84	-16827	-8345	-24137	62	-16595	-13603	-22689	-499	-16284	-14096	-19650	-203	3623	8641	-22991	-60	-15886	9784	-22480	-1	-15135	13184	-20984	1990	-16729	14810	-16809	-147	-125	-116	-66	-62	-56	-105	43	-148	24	37	-70	-17	-56	84	-27	0
0.475000	-523	-785	-4380	-21109	-15	-16752	-8404	-23983	8	-16553	-13714	-22387	-436	-16354	-14140	-19435	673	3625	8602	-23024	421	-15771	9708	-22166	-813	-14984	12896	-20742	-1446	-16530	14662	-16609	-148	-125	-117	-56	-63	-59	-102	43	-156	22	33	-72	-23	-53	85	-29	-1
0.475833	-668	-718	-4766	-21191	-334	-16656	-8451	-23824	112	-16511	-13793	-22087	-575	-16392	-14171	-19235	-237	3617	8556	-23045	-228	-15666	9604	-21857	-998	-14820	12600	-20500	-2564	-16333	14481	-16411	-149	-125	-121	-65	-65	-60	-103	42	-150	20	34	-73	-25	-55	84	-29	-3
0.476667	-528	-642	-5150	-21271	-268	-16536	-8486	-23645	132	-16473	-13842	-21794	-480	-16422	-14183	-19041	-135	3603	8510	-23051	72	-15558	9478	-21569	-1279	-14658	12290	-20256	-3742	-16140	14273	-16214	-148	-124	-118	-65	-65	-58	-107	40	-153	19	32	-74	-24	-53	80	-28	-1
0.477500	-431	-559	-5537	-21349	-250	-16398	-8503	-23449	68	-16430	-13857	-21520	-322	-16435	-14175	-18856	-35	3586	8452	-23044	-36	-15453	9323	-21287	-1361	-14483	11972	-20021	-3806	-15948	14030	-16019	-152	-126	-118	-69	-62	-60	-107	41	-154	18	19	-77	-24	-56	79	-32	12
0.478333	-641	-468	-5917	-21430	-460	-16241	-8507	-23243	115	-16390	-13839	-21252	-497	-16425	-14149	-18673	-215	3568	8386	-23027	-592	-15347	9133	-21024	-1392	-14305	11650	-19794	-2813	-15766	13756	-15834	-149	-126	-121	-48	-63	-60	-108	39	-152	19	29	-75	-21	-56	82	-27	1
0.479167	-783	-369	-6285	-21504	-105	-16068	-8491	-23022	144	-16345	-13788	-20992	-196	-16403	-14104	-18493	339	3547	8310	-22997	-10	-15232	8917	-20781	-1841	-14125	11327	-19566	-3281	-15581	13457	-15660	-148	-125	-118	-68	-62	-56	-104	41	-151	22	33	-70	-19	-56	77	-28	0
0.480000	-637	-265	-6640	-21577	72	-15890	-8468	-22792	25	-16302	-13726	-20745	-275	-16355	-14039	-18308	433	3522	8220	-22964	436	-15116	8670	-20551	-2419	-13935	11005	-19359	-4585	-15401	13129	-15495	-148	-114	-117	-82	-60	-59	-108	41	-150	22	34	-73	-19	-51	81	-28	-3
0.480833	-688	-154	-6983	-21648	3	-15700	-8424	-22551	-24	-16253	-13598	-20512	-351	-16297	-13963	-18133	-665	3499	8115	-22925	-749	-14990	8404	-20339	-1919	-13752	10686	-19160	-3031	-15220	12783	-15341	-145	-126	-118	-65	-61	-55	-108	40	-149	20	36	-61	-18	-53	76	-27	0
0.481667	-714	-68	-7316	-21728	51	-15505	-8376	-22301	15	-16205	-13462	-20292	-132	-16218	-13878	-17953	-703	3468	7990	-22887	-673	-14858	8098	-20154	-1479	-13568	10373	-18970	-1941	-15040	12417	-15204	-151	-133	-120	-70	-66	-61	-107	38	-155	16	27	-79	-23	-57	79	-28	-4
0.482500	-539	56	-7620	-21807	23	-15311	-8315	-22045	-32	-16152	-13310	-20085	-121	-16128	-13782	-17766	-849	3436	7857	-22854	-675	-14720	7775	-19983	-1045	-13384	10075	-18789	-793	-14860	12047	-15066	-148	-127	-122	-70	-63	-62	-110	39	-154	16	27	-87	-23	-57	75	-32	-4
0.483333	-551	160	-7905	-21879	69	-15109	-8238	-21778	-51	-16084	-13129	-19881	-59	-16012	-13677	-17566	-893	3401	7709	-22812	-661	-14552	7480	-19829	-548	-13191	9792	-18618	311	-14672	11675	-14936	-153	-118	-121	-69	-62	-59	-109	39	-154	17	28	-77	-23	-56	78	-30	-6
0.484167	-665	261	-8166	-21950	98	-14911	-8158	-21500	-26	-16012	-12933	-19687	79	-15880	-13568	-17359	-645	3366	7552	-22773	-499	-14385	7170	-19699	-182	-13003	9526	-18455	981	-14479	11314	-14805	-149	-126	-119	-69	-62	-60	-108	38	-153	17	30	-75	-24	-57	85	-29	-1
0.485000	-468	354	-8404	-22025	124	-14719	-8076	-21217	11	-15932	-12726	-19504	80	-15736	-13461	-17144	-1141	3320	7381	-22745	-529	-14207	6876	-19580	547	-12813	9273	-18306	1955	-14288	10966	-14679	-150	-131	-120	-67	-64	-57	-113	38	-152	16	29	-76	-22	-56	77	-31	1
0.485833	-470	422	-8620	-22101	242	-14537	-7991	-20931	-27	-15841	-12514	-19330	13	-15577	-13346	-16919	-972	3265	7216	-22723	-30	-14016	6591	-19488	774	-12619	9047	-18164	1781	-14094	10643	-14545	-148	-126	-121	-66	-59	-59	-109	38	-151	18	28	-75	-19	-44	81	-28	0
0.486667	-578	510	-8813	-22174	337	-14360	-7905	-20636	-125	-15741	-12298	-19157	12	-15407	-13242	-16685	-766	3205	7015	-22704	-688	-13819	6338	-19394	977	-12431	8838	-18027	2999	-13900	10344	-14406	-149	-128	-120	-67	-61	-57	-104	41	-151	18	33	-75	-19	-55	80	-28	-3
0.487500	-358	570	-8986	-22245	20	-14201	-7827	-20339	-137	-15636	-12081	-18989	122	-15227	-13137	-16443	-686	3130	6831	-22696	-589	-13621	6109	-19324	1264	-12238	8657	-17903	3217	-13701	10078	-14265	-150	-126	-119	-65	-62	-61	-108	38	-151	25	33	-75	-15	-51	84	-30	-1
0.488333	-379	615	-9138	-22316	37	-14049	-7769	-20041	-103	-15518	-11868	-18828	151	-15047	-13042	-16195	464	3051	6641	-22696	608	-13415	5916	-19267	556	-12044	8496	-17783	-334	-13510	9841	-14100	-149	-126	-115	-65	-61	-57	-108	39	-151	19	34	-77	-23	-58	78	-30	0
0.489167	-602	648	-9277	-22385	-99	-13915	-7676	-19746	-60	-15398	-11667	-18669	167	-14858	-12948	-15939	-56	2957	6449	-22709	-69	-13228	5755	-19219	508	-11848	8357	-17674	-1799	-13313	9635	-13949	-150	-131	-121	-67	-63	-61	-110	39	-151	19	30	-76	-23	-61	82	-30	-4
0.490000	-555	664	-9393	-22451	-10	-13795	-7611	-19452	-58	-15269	-11471	-18520	182	-14671	-12865	-15708	10	2853	6265	-22727	-107	-13003	5633	-19180	162	-11655	8239	-17568	-3567	-13128	9464	-13777	-149	-132	-121	-70	-66	-63	-111	18	-154	16	27	-82	-27	-64	78	-33	-1
0.490833	-389	665	-9500	-22515	389	-13693	-7550	-19159	-58	-15135	-11292	-18356	132	-14480	-12781	-15407	195	2742	6081	-22755	-99	-12795	5570	-19146	-19	-11458	8151	-17464	-4267	-12935	9330	-13594	-153	-133	-125	-69	-65	-61	-109	37	-147	16	21	-80	-25	-61	80	-31	-5
0.491667	-335	661	-9589	-22567	218	-13597	-7487	-18864	-101	-14994	-11119	-18192	-130	-14299	-12704	-15131	168	2631	5911	-22787	-68	-12586	5511	-19118	-24	-11257	8080	-17370	-3977	-12749	9224	-13397	-148	-128	-120	-67	-63	-59	-108	38	-152	15	30	-78	-24	-58	81	-29	-6
0.492500	-578	643	-9670	-22622	77	-13517	-7422	-18578	-168	-14846	-10966	-18034	28	-14114	-12629	-14856	423	2508	5737	-22832	372	-12371	5504	-19097	-401	-11056	8033	-17276	-4729	-12560	9141	-13195	-150	-129	-117	-65	-61	-55	-104	43	-149	19	27	-74	-18	-57	78	-28	-5
0.493333	-435	614	-9746	-22670	156	-13447	-7360	-18301	-99	-14681	-10826	-17872	111	-13937	-12556	-14572	900	2384	5574	-22880	749	-12154	5529	-19080	-1304	-10863	8003	-17192	-6811	-12376	9079	-12984	-149	-127	-117	-66	-60	-57	-102	43	-150	21	34	-75	-15	-57	84	-30	3
0.494167	-240	576	-9822	-22723	-56	-13389	-7294	-18036	-88	-14560	-10712	-17711	-93	-13775	-12491	-14290	21	2262	5416	-22939	-200	-11942	5584	-19064	-1285	-10656	7988	-17110	-5660	-12192	9031	-12773	-147	-129	-118	-67	-59	-57	-104	42	-151	20	34	-73	-19	-52	81	-30	1
0.495000	-257	526	-9893	-22772	-95	-13342	-7227	-17780	-188	-14424	-10615	-17552	-45	-13618	-12426	-14011	-3	2137	5261	-23009	112	-11729	5656	-19060	-1154	-10479	7988	-17033	-4261	-12005	8998	-12566	-145	-146	-118	-66	-62	-53	-110	40	-150	20	33	-75	-22	-57	82	-29	0
0.495833	-266	473	-9965	-22815	-160	-13295	-7154	-17542	-64	-14276	-10537	-17392	-171	-13470	-12358	-13732	374	2006	5069	-23087	110	-11510	5755	-19064	-1003	-10296	8001	-16963	-2863	-11823	8972	-12347	-147	-128	-116	-68	-59	-59	-104	43	-149	18	32	-76	-22	-60	84	-29	1
0.496667	-92	412	-10039	-22861	-164	-13261	-7072	-17324	-116	-14141	-10468	-17231	-96	-13333	-12299	-13456	271	1902	4966	-23163	-171	-11290	5866	-19055	-742	-10120	8025	-16889	-1181	-11630	8947	-12139	-146	-122	-117	-70	-63	-61	-108	40	-150	19	34	-76	-19	-58	81	-31	0
0.497500	140	340	-10119	-22912	-151	-13226	-6987	-17109	-254	-14010	-10427	-17070	54	-13206	-12241	-13175	466	1787	4825	-23274	-11	-11064	5986	-19052	-766	-9953	8051	-16824	-321	-11438	8923	-11933	-146	-131	-120	-68	-60	-61	-107	40	-166	16	29	-77	-22	-61	84	-31	0
0.498333	129	270	-10208	-22963	-242	-13195	-6888	-16921	-173	-13883	-10395	-16910	-42	-13089	-12186	-12900	124	1674	4687	-23337	-470	-10839	6112	-19053	-306	-9793	8079	-16757	856	-11238	8898	-11729	-154	-130	-124	-72	-63	-63	-108	37	-156	16	29	-77	-24	-61	79	-34	0
0.499167	-107	195	-10294	-23017	-314	-13165	-6796	-16752	-138	-13763	-10381	-16752	-129	-12979	-12132	-12624	78	1573	4557	-23427	-186	-10601	6236	-19052	9	-9638	8105	-16686	1171	-11030	8871	-11541	-149	-128	-119	-68	-58	-59	-105	36	-151	16	30	-75	-23	-58	79	-35	0
0.500000	-76	119	-10385	-23070	-441	-13129	-6687	-16597	-104	-13639	-10378	-16588	-143	-12878	-12067	-12353	159	1473	4435	-23515	-308	-10380	6354	-19056	-4	-9491	8130	-16616	2087	-10818	8833	-11356	-148	-130	-120	-73	-62	-61	-105	43	-149	17	32	-74	-18	-61	82	-29	-1
0.500833	12	40	-10481	-23133	-475	-13091	-6589	-16464	-131	-13524	-10378	-16424	-98	-12786	-12022	-12075	-393	1376	4317	-23603	-480	-10148	6463	-19058	475	-9357	8146	-16546	3279	-10605	8797	-11179	-144	-127	-118	-68	-58	-59	-104	41	-145	19	35	-76	-16	-58	81	-28	3
0.501667	-98	-39	-10590	-23202	-46	-13053	-6486	-16351	-99	-13412	-10393	-16266	27	-12704	-11995	-11811	584	1279	4207	-23698	923	-9920	6556	-19060	-293	-9232	8132	-16479	424	-10391	8747	-11019	-148	-128	-121	-72	-61	-61	-107	40	-150	17	27	-75	-18	-57	80	-31	1
0.502500	-97	-130	-10703	-23278	-224	-13010	-6392	-16264	-145	-13311	-10420	-16112	-110	-12631	-11962	-11550	75	1175	4094	-23783	287	-9702	6631	-19066	-361	-9116	8131	-16401	-273	-10173	8702	-10859	-149	-126	-120	-70	-58	-62	-108	44	-151	11	34	-77	-19	-62	84	-30	0
0.503333	9	-219	-10817	-23352	-285	-12959	-6299	-16196	-134	-13214	-10448	-15959	-68	-12564	-11934	-11288	-111	1072	4006	-23868	157	-9489	6702	-19074	-245	-9008	8102	-16323	-816	-9954	8646	-10709	-150	-112	-118	-68	-61	-58	-105	40	-153	16	33	-75	-18	-61	80	-31	0
0.504167	7	-310	-10929	-23436	-133	-12901	-6215	-16145	-65	-13112	-10483	-15804	-109	-12504	-11920	-11034	43	969	3920	-23951	193	-9304	6739	-19080	-100	-8908	8055	-16240	-654	-9739	8594	-10566	-149	-128	-121	-69	-63	-61	-107	42	-153	16	28	-76	-18	-53	78	-31	0
0.505000	141	-403	-11045	-23519	-31	-12833	-6141	-16138	-134	-13016	-10523	-15655	-242	-12452	-11913	-10783	-50	866	3853	-24023	173	-9106	6764	-19085	218	-8813	7995	-16151	168	-9531	8541	-10426	-148	-126	-121	-68	-60	-80	-108	40	-150	17	30	-76	-19	-59	80	-29	0
0.505833	75	-499	-11156	-23613	-337	-12758	-6075	-16111	-207	-12924	-10563	-15506	-127	-12413	-11922	-10545	237	744	3795	-24091	322	-8934	6767	-19094	290	-8733	7914	-16057	608	-9328	8493	-10284	-146	-126	-122	-70	-63	-61	-108	40	-150	19	34	-78	-26	-57	80	-29	-1
0.506667	122	-598	-11257	-23705	-299	-12673	-6022	-16121	-154	-12833	-10604	-15369	-53	-12382	-11938	-10308	1145	631	3747	-24158	802	-8788	6747	-19106	-480	-8656	7823	-15961	-1323	-9158	8442	-10155	-148	-128	-125	-68	-59	-61	-109	41	-152	15	28	-80	-23	-57	81	-30	-3
0.507500	245	-706	-11362	-23799	-257	-12577	-5983	-16152	-75	-12744	-10646	-15234	-220	-12362	-11965	-10084	437	506	3711	-24210	-133	-8658	6712	-19116	-258	-8572	7725	-15854	-1188	-8952	8408	-10000	-152	-129	-120	-69	-60	-61	-109	36	-150	18	30	-111	-21	-53	85	-31	-3
0.508333	316	-810	-11444	-23869	-155	-12460	-5946	-16203	-103	-12654	-10686	-15093	-109	-12349	-12014	-9866	130	383	3689	-24264	-277	-8549	6656	-19132	375	-8502	7615	-15742	-383	-8781	8374	-9849	-147	-127	-121	-47	-60	-59	-104	40	-155	15	32	-75	-21	-58	85	-31	-6
0.509167	273	-922	-11526	-23983	-73	-12334	-5919	-16266	-173	-12565	-10724	-14964	-213	-12346	-12073	-9668	519	254	3698	-24309	95	-8465	6587	-19148	627	-8433	7482	-15631	-245	-8627	8346	-9700	-152	-128	-120	-66	-64	-64	-108	42	-153	18	29	-75	-22	-61	78	-32	-8
0.510000	269	-1037	-11590	-24068	-43	-12198	-5907	-16350	-193	-12477	-10761	-14831	-188	-12351	-12149	-9473	627	127	3663	-24349	92	-8397	6505	-19168	985	-8361	7384	-15506	359	-8474	8330	-9545	-155	-130	-124	-66	-62	-58	-109	39	-155	16	29	-75	-23	-58	81	-31	-6
0.510833	283	-1149	-11644	-24155	-50	-12041	-5900	-16429	-194	-12384	-10797	-14706	5	-12364	-12238	-9294	872	20	3657	-24378	310	-8345	6418	-19193	1374	-8285	7274	-15386	554	-8338	8320	-9371	-151	-128	-120	-69	-64	-60	-87	41	-153	17	32	-94	-25	-58	79	-35	0
0.511667	266	-1265	-11684	-24235	-206	-11873	-5899	-16522	-143	-12295	-10826	-14576	-88	-12380	-12340	-9138	600	-105	3657	-24417	185	-8311	6323	-19222	1895	-8204	7177	-15258	917	-8206	8324	-9195	-149	-127	-120	-68	-62	-61	-110	42	-153	20	30	-75	-22	-57	80	-31	-1
0.512500	259	-1381	-11714	-24307	-243	-11699	-5901	-16618	-163	-12203	-10852	-14445	-156	-12398	-12435	-8992	615	-211	3655	-24438	244	-8281	6231	-19251	1886	-8120	7088	-15129	867	-8079	8323	-9013	-147	-125	-116	-62	-58	-57	-104	44	-152	38	35	-74	-22	-56	81	-30	4
0.513333	298	-1514	-11735	-24370	-127	-11512	-5909	-16713	-185	-12114	-10878	-14309	-86	-12417	-12589	-8864	1153	-311	3643	-24469	274	-8263	6140	-19287	1234	-8024	7017	-14999	1235	-7954	8323	-8833	-149	-125	-118	-66	-61	-57	-102	43	-148	20	35	-73	-16	-53	85	-31	0
0.514167	128	-1610	-11745	-24431	-177	-11321	-5931	-16809	-208	-12031	-10898	-14179	-306	-12437	-12740	-8759	374	-402	3628	-24491	-154	-8248	6053	-19331	1370	-7924	6958	-14877	4507	-7833	8346	-8652	-145	-122	-118	-63	-59	-56	-105	43	-149	21	35	-75	-19	-53	88	-27	0
0.515000	59	-1726	-11752	-24485	-96	-11125	-5954	-16894	-131	-11946	-10918	-14036	-74	-12450	-12904	-8672	1092	-482	3598	-24519	889	-8237	5966	-19379	353	-7814	6920	-14757	5509	-7711	8359	-8478	-149	-126	-119	-67	-65	-60	-107	43	-154	19	33	-77	-25	-59	79	-30	-4
0.515833	-18	-1823	-11750	-24534	-256	-10934	-5998	-16973	-164	-11866	-10937	-13894	-168	-12456	-13074	-8611	979	-546	3558	-24543	457	-8212	5899	-19427	-483	-7691	6902	-14632	7467	-7579	8377	-8303	-150	-126	-117	-66	-63	-58	-104	43	-154	18	16	-72	-23	-56	81	-29	-1
0.516667	-62	-1922	-11744	-24595	-310	-10740	-6034	-17033	-162	-11781	-10947	-13734	-269	-12452	-13256	-8557	451	-598	3512	-24573	113	-8180	5841	-19477	-817	-7555	6908	-14513	10203	-7439	8393	-8146	-152	-127	-118	-68	-61	-59	-104	42	-151	19	33	-79	-22	-57	82	-32	0
0.517500	-81	-2008	-11735	-24606	-360	-10556	-6089	-17082	-59	-11707	-10955	-13570	-166	-12403	-13444	-8526	610	-643	3449	-24605	232	-8135	5800	-19532	-1013	-7411	6933	-14407	11316	-7295	8412	-7998	-148	-127	-119	-52	-61	-58	-108	39	-155	19	30	-59	-23	-55	81	-28	-3
0.518333	-151	-2086	-11727	-24639	-274	-10377	-6127	-17113	-16	-11636	-10962	-13405	-90	-12413	-13643	-8520	399	-672	3372	-24641	132	-8077	5776	-19583	-1073	-7258	6968	-14294	11306	-7141	8425	-7866	-136	-126	-119	-65	-62	-58	-104	45	-151	18	33	-75	-22	-56	79	-29	-4
0.519167	-227	-2154	-11719	-24657	-267	-10209	-6228	-17126	-22	-11566	-10972	-13233	-222	-12372	-13840	-8531	121	-704	3287	-24683	-43	-8001	5762	-19640	-1155	-7102	7025	-14198	10442	-6977	8440	-7755	-147	-124	-117	-67	-63	-58	-107	41	-151	20	35	-73	-18	-57	84	-27	-1
0.520000	-116	-2208	-11714	-24670	-21	-10058	-6315	-17125	-88	-11505	-10979	-13045	-67	-12323	-14039	-8562	860	-730	3194	-24736	661	-7918	5769	-19691	-2043	-6937	7090	-14103	9145	-6812	8445	-7666	-149	-124	-116	-64	-60	-53	-108	43	-150	23	34	-72	-22	-56	81	-26	1
0.520833	-176	-2249	-11714	-24687	-35	-9916	-6421	-17106	-83	-11443	-10986	-12873	-129	-12261	-14224	-8610	70	-748	3095	-24803	67	-7816	5792	-19739	-2060	-6770	7159	-14014	10864	-6636	8456	-7605	-147	-121	-117	-64	-63	-43	-100	41	-151	23	33	-70	-18	-50	81	-28	2
0.521667	-70	-2280	-11720	-24696	-31	-9794	-6544	-17074	-56	-11394	-10996	-12700	-24	-12194	-14417	-8677	-807	-780	2992	-24857	-443	-7706	5823	-19781	-1259	-6615	7230	-13935	12457	-6466	8439	-7566	-147	-125	-117	-64	-61	-53	-107	41	-150	21	34	-74	-23	-57	84	-28	-1
0.522500	97	-2298	-11731	-24703	60	-9692	-6679	-17030	-176	-11351	-11007	-12530	-86	-12123	-14603	-8757	-558	-816	2871	-24930	-215	-7586	5861	-19819	-965	-6448	7297	-13862	12179	-6298	8450	-7553	-151	-128	-120	-67	-63	-57	-107	41	-155	20	33	-75	6	-56	81	-29	-7
0.523333	-32	-2299	-11743	-24705	11	-9606	-6824	-16975	-99	-11311	-11023	-12373	-205	-12051	-14757	-8848	-961	-859	2789	-25014	-331	-7459	5914	-19845	-528	-6300	7356	-13795	11686	-6140	8442	-7563	-136	-128	-113	-69	-63	-57	-107	38	-158	16	29	-79	-25	-58	80	-30	-6
0.524167	-250	-2299	-11756	-24704	-52	-9540	-6975	-16911	24	-11276	-11038	-12216	-200	-11976	-14902	-8944	-983	-912	2702	-25092	-217	-7331	5970	-19852	-51	-6152	7413	-13725	10493	-5976	8432	-7589	-153	-129	-120	-65	-62	-59	-107	39	-150	32	34	-75	-17	-55	79	-29	-7
0.525000	-136	-2281	-11772	-24698	49	-9482	-7152	-16850	-18	-11246	-11053	-12071	-179	-11898	-15023	-9040	-924	-972	2629	-25172	-430	-7199	6028	-19851	735	-6022	7454	-13665	9131	-5848	8427	-7634	-151	-126	-109	-63	-60	-55	-104	40	-158	20	35	-74	-22	-55	84	-30	-4
0.525833	2	-2255	-11787	-24686	63	-9443	-7295	-16775	-190	-11219	-11076	-11947	-311	-11836	-15122	-9141	-1016	-1041	2572	-25253	-520	-7077	6080	-19832	1732	-5902	7477	-13605	7700	-5699	8408	-7697	-153	-126	-118	-66	-61	-53	-107	41	-152	18	36	-74	-21	-55	84	-28	0
0.526667	-290	-2223	-11802	-24672	59	-9419	-7455	-16705	-168	-11192	-11100	-11837	-299	-11777	-15197	-9238	-311	-1124	2531	-25324	-356	-6964	6127	-19794	1937	-5803	7486	-13550	5847	-5588	8411	-7763	-146	-127	-117	-64	-64	-57	-104	41	-151	23	37	-72	-24	-53	86	-26	3
0.527500	-351	-2185	-11816	-24653	-122	-9408	-7609	-16641	-82	-11162	-11128	-11751	-363	-11736	-15256	-9324	-775	-1217	2512	-25391	-958	-6859	6166	-19736	2535	-5718	7474	-13495	4749	-5494	8377	-7840	-149	-125	-117	-64	-109	-52	-101	41	-147	21	38	-73	-21	-53	84	-28	0
0.528333	-77	-2152	-11832	-24632	-46	-9410	-7754	-16579	-120	-11166	-11157	-11679	-198	-11701	-15268	-9402	-341	-1319	2512	-25442	166	-6768	6190	-19660	2034	-5654	7441	-13444	1985	-5420	8357	-7920	-149	-125	-143	-65	-60	-58	-102	40	-150	18	34	-74	-24	-55	85	-26	0
0.529167	-177	-2113	-11843	-24603	-68	-9418	-7881	-16524	-102	-11160	-11190	-11633	-183	-11683	-15264	-9462	26	-1425	2531	-25484	296	-6697	6201	-19565	1178	-5610	7390	-13392	-442	-5367	8334	-8001	-147	-127	-121	-65	-62	-55	-104	40	-151	18	33	-73	-24	-57	81	-27	-1
0.530000	-282	-2080	-11856	-24570	-160	-9455	-7997	-16471	-31	-11156	-11225	-11597	-12	-11682	-15235	-9506	-444	-1539	2568	-25488	-354	-6643	6192	-19449	1235	-5582	7324	-13340	-2047	-5331	8309	-8075	-147	-112	-121	-69	-62	-56	-104	40	-155	17	30	-76	-21	-55	86	-29	-4
0.530833	-181	-2047	-11863	-24531	-127	-9464	-8088	-16432	-139	-11161	-11263	-11589	-186	-11696	-15179	-9526	-131	-1647	2620	-25473	-240	-6607	6165	-19316	1028	-5576	7242	-13290	-3724	-5319	8280	-8150	-151	-128	-119	-70	-61	-60	-105	42	-152	15	29	-72	-23	-56	79	-31	0
0.531667	-266	-2015	-11868	-24490	25	-9499	-8155	-16396	-85	-11162	-11292	-11596	-246	-11723	-15100	-9540	-85	-1754	2687	-25436	-181	-6591	6119	-19162	676	-5581	7152	-13241	-5037	-5322	8249	-8214	-154	-129	-126	-69	-66	-61	-110	35	-155	13	27	-78	-23	-61	79	-32	-8
0.532500	-380	-1994	-11867	-24443	-98	-9537	-8193	-16363	-74	-11174	-11322	-11622	-230	-11765	-14999	-9526	-341	-1848	2764	-25363	-161	-6588	6061	-18988	243	-5596	7055	-13189	-6062	-5337	8218	-8264	-146	-126	-118	-64	-60	-53	-105	41	-174	16	32	-75	-16	-56	82	-30	1
0.533333	-196	-1965	-11862	-24380	-31	-9573	-8202	-16303	-104	-11184	-11345	-11660	62	-11816	-14879	-9485	315	-1938	2843	-25255	845	-6601	5989	-18802	-958	-5626	6950	-13147	-8003	-5362	8185	-8314	-148	-128	-119	-65	-59	-57	-104	41	-148	15	32	-77	-18	-56	82	-29	-3
0.534167	-357	-1964	-11857	-24334	70	-9621	-8182	-16301	-147	-11205	-11366	-11710	-159	-11890	-14750	-9430	224	-2013	2923	-25120	710	-6628	5898	-18613	-1823	-5672	6846	-13099	-9214	-5407	8146	-8352	-146	-126	-124	-66	-60	-58	-104	39	-151	18	32	-90	-21	-56	84	-28	-1
0.535000	-356	-1956	-11849	-24279	-168	-9669	-8138	-16269	-173	-11230	-11383	-11777	-165	-11971	-14592	-9362	-562	-2077	2995	-24955	-197	-6666	5803	-18410	-1770	-5723	6741	-13061	-9388	-5458	8101	-8390	-146	-128	-160	-70	-63	-60	-104	40	-152	15	32	-74	-17	-59	82	-31	0
0.535833	-65	-1960	-11844	-24218	-183	-9724	-8071	-16242	-135	-11264	-11391	-11851	-42	-12057	-14426	-9279	-217	-2127	3061	-24767	-230	-6718	5694	-18204	-2081	-5779	6648	-13022	-9976	-5507	8061	-8424	-150	-129	-121	-68	-61	-63	-107	38	-149	0	32	-77	-19	-57	81	-29	0
0.536667	-25	-1964	-11833	-24161	-135	-9766	-7970	-16212	-173	-11303	-11388	-11937	-112	-12157	-14257	-9186	-402	-2157	3116	-24537	-350	-6767	5589	-17995	-2047	-5839	6554	-12992	-10317	-5558	8000	-8455	-147	-126	-118	-66	-62	-61	-105	39	-152	16	34	-76	-21	-63	79	-31	0
0.537500	25	-1977	-11823	-24107	-43	-9833	-7859	-16173	-81	-11314	-11379	-12026	-86	-12258	-14083	-9087	-546	-2171	3145	-24293	-195	-6829	5480	-17790	-1912	-5903	6476	-12963	-10720	-5604	7958	-8487	-148	-132	-120	-69	-61	-58	-107	39	-150	28	33	-78	-19	-58	82	-31	-4
0.538333	-61	-1989	-11810	-24054	-49	-9888	-7723	-16132	-100	-11402	-11358	-12120	-44	-12365	-13905	-8983	-788	-2166	3167	-24027	-178	-6888	5378	-17585	-1669	-5963	6411	-12945	-10877	-5644	7919	-8522	-147	-122	-116	-66	-58	-60	-108	39	-148	16	32	-76	-18	-58	78	-31	1
0.539167	-193	-2003	-11799	-24002	-111	-9956	-7578	-16081	-182	-11459	-11328	-12220	-214	-12479	-13732	-8889	-1239	-2144	3168	-23751	-171	-6952	5280	-17367	-867	-6017	6346	-12928	-10854	-5677	7844	-8552	-146	-127	-120	-69	-60	-61	-105	43	-149	17	33	-85	-14	-59	81	-31	-1
0.540000	-57	-2015	-11789	-23952	-56	-10019	-7425	-16023	-67	-11526	-11292	-12323	-228	-12597	-13555	-8781	-515	-2102	3154	-23472	121	-7015	5194	-17196	-750	-6071	6295	-12921	-11248	-5725	7790	-8600	-150	-130	-116	-69	-62	-62	-109	38	-154	15	32	-77	-23	-59	80	-34	-3
0.540833	70	-2030	-11776	-23913	-257	-10086	-7266	-15955	-86	-11604	-11238	-12422	-250	-12711	-13384	-8689	-802	-2045	3122	-23190	-768	-7073	5117	-17006	-486	-6111	6261	-12914	-10380	-5712	7735	-8631	-150	-128	-117	-72	-59	-58	-104	43	-154	13	33	-76	-19	-56	81	-33	0
0.541667	94	-2041	-11762	-23871	-185	-10149	-7104	-15880	-185	-11677	-11175	-12527	-135	-12825	-13218	-8602	-762	-1973	3078	-22911	-342	-7126	5052	-16829	-600	-6146	6234	-12910	-10782	-5712	7676	-8673	-145	-131	-117	-69	-60	-59	-107	42	-153	17	32	-75	-17	-57	87	-30	-1
0.542500	92	-2054	-11754	-23835	113	-10219	-6947	-15798	-136	-11767	-11109	-12630	-307	-12946	-13064	-8532	41	-1893	3020	-22649	179	-7181	5004	-16662	-1336	-6176	6216	-12923	-11509	-5702	7619	-8723	-150	-130	-120	-66	-60	-61	-110	41	-153	15	33	-83	-23	-60	77	-35	-5
0.543333	-10	-2064	-11738	-23806	105	-10292	-6795	-15709	-42	-11857	-11028	-12726	-220	-13060	-12909	-8465	-356	-1796	2956	-22405	-423	-7231	4970	-16506	-1017	-6187	6205	-12931	-10935	-5674	7572	-8771	-128	-126	-121	-67	-63	-60	-108	39	-151	16	32	-75	-24	-58	80	-32	-3
0.544167	-62	-2075	-11723	-23768	88	-10357	-6649	-15616	-8	-11949	-10937	-12819	-163	-13172	-12767	-8415	-36	-1684	2886	-22178	-254	-7267	4956	-16356	-785	-6194	6199	-12942	-10668	-5644	7528	-8819	-148	-130	-120	-68	-64	-58	-107	40	-149	16	36	-78	-24	-63	79	-32	-1
0.545000	-103	-2078	-11712	-23755	35	-10426	-6517	-15517	-10	-12047	-10843	-12906	-104	-13279	-12625	-8365	-105	-1569	2808	-21982	-178	-7309	4955	-16211	-620	-6191	6200	-12952	-10276	-5597	7491	-8876	-150	-129	-120	-66	-64	-59	-108	40	-152	17	33	-75	-18	-59	81	-32	1
0.545833	-130	-2082	-11696	-23711	-168	-10495	-6392	-15415	-39	-12141	-10739	-12979	-264	-13382	-12492	-8350	-313	-1445	2729	-21813	-441	-7337	4968	-16075	-386	-6178	6201	-12967	-9636	-5542	7464	-8919	-148	-127	-118	-66	-63	-70	-104	42	-152	22	29	-74	-22	-57	81	-30	1
0.546667	0	-2089	-11688	-23680	-44	-10562	-6275	-15311	-46	-12237	-10631	-13045	-73	-13477	-12365	-8306	379	-1320	2648	-21673	84	-7347	4997	-15942	-486	-6149	6214	-12977	-9960	-5481	7445	-8972	-148	-129	-120	-67	-60	-59	-102	42	-149	17	32	-75	-17	-55	84	-31	-4
0.547500	51	-2091	-11678	-23648	325	-10632	-6171	-15214	-45	-12338	-10517	-13099	-118	-13585	-12243	-8290	860	-1195	2572	-21573	464	-7373	5032	-15824	-843	-6137	6219	-12986	-10137	-5416	7433	-9026	-151	-128	-118	-67	-63	-55	-105	36	-159	16	33	-77	-25	-55	80	-30	0
0.548333	-269	-2099	-11668	-23616	231	-10700	-6078	-15114	45	-12432	-10397	-13141	-257	-13654	-12127	-8282	-4	-1065	2490	-21501	-257	-7383	5076	-15706	-356	-6110	6226	-12998	-8676	-5348	7433	-9082	-156	-132	-124	-70	-65	-60	-109	35	-156	15	28	-79	-24	-59	78	-36	-5
0.549167	-207	-2105	-11664	-23583	87	-10771	-5998	-15025	13	-12522	-10278	-13166	-127	-13727	-12005	-8275	171	-959	2411	-21458	13	-7384	5134	-15598	90	-6075	6238	-13002	-7556	-5279	7439	-9138	-151	-133	-120	-67	-61	-60	-108	36	-156	12	32	-76	-22	-57	80	-30	-5
0.550000	-210	-2107	-11656	-23544	106	-10838	-5898	-14930	-13	-12608	-10149	-13177	-168	-13796	-11898	-8268	344	-815	2337	-21446	-90	-7379	5187	-15485	528	-6037	6247	-13009	-6676	-5215	7464	-9194	-142	-127	-119	-69	-64	-61	-110	38	-152	17	30	-78	-27	-59	76	-34	-5
0.550833	-349	-2113	-11651	-23496	-14	-10902	-5842	-14840	-122	-12691	-10017	-13170	-68	-13852	-11767	-8264	328	-697	2261	-21456	-236	-7364	5248	-15385	1028	-6001	6261	-12997	-6123	-5150	7485	-9247	-152	-127	-114	-68	-64	-61	-110	26	-159	18	32	-78	-27	-57	82	-30	-7
0.551667	-221	-2122	-11649	-23448	-124	-10968	-5769	-14755	-170	-12771	-9885	-13148	20	-13904	-11671	-8265	569	-586	2182	-21486	-116	-7334	5305	-15288	1225	-5961	6275	-12999	-5633	-5091	7515	-9302	-149	-130	-121	-67	-63	-60	-109	38	-151	17	32	-78	-23	-61	78	-30	0
0.552500	-221	-2125	-11642	-23392	-39	-11031	-5696	-14672	4	-12840	-9736	-13107	-128	-13963	-11555	-8263	368	-481	2108	-21533	-384	-7310	5372	-15189	1393	-5921	6293	-12962	-4936	-5035	7555	-9353	-147	-125	-119	-67	-84	-60	-103	40	-153	3	32	-76	-22	-56	84	-27	1
0.553333	-393	-2130	-11633	-23330	-48	-11115	-5621	-14596	-60	-12911	-9616	-13052	-136	-13989	-11443	-8265	899	-385	2030	-21590	-116	-7272	5426	-15102	956	-5880	6311	-12934	-4835	-4982	7578	-9406	-145	-124	-118	-69	-63	-58	-104	41	-151	21	32	-76	-22	-57	82	-28	2
0.554167	-419	-2137	-11629	-23265	-335	-11169	-5547	-14523	-94	-12971	-9478	-12982	-275	-14028	-11327	-8268	742	-321	1949	-21659	-689	-7235	5472	-15022	631	-5840	6331	-12895	-3963	-4941	7629	-9455	-148	-127	-120	-67	-61	-56	-103	39	-151	18	30	-77	-19	-58	81	-28	0
0.555000	-559	-2137	-11615	-23200	-670	-11242	-5471	-14455	79	-13037	-9339	-12901	-171	-14069	-11218	-8275	237	-230	1865	-21726	-418	-7196	5510	-14951	816	-5801	6354	-12845	-3860	-4908	7622	-9502	-150	-124	-121	-67	-61	-56	-100	40	-156	17	32	-78	-21	-56	81	-30	-3
0.555833	-412	-2137	-11596	-23133	-574	-11314	-5391	-14385	-24	-13097	-9195	-12811	-61	-14113	-11102	-8288	1118	-166	1780	-21791	781	-7156	5537	-14885	-1	-5757	6379	-12785	-4982	-4878	7683	-9550	-151	-128	-121	-67	-62	-59	-105	38	-155	17	33	-77	-21	-58	79	-33	-3
0.556667	-323	-2140	-11568	-23062	-585	-11394	-5308	-14321	-88	-13151	-9050	-12716	23	-14159	-10983	-8303	298	-114	1697	-21854	25	-7122	5553	-14828	-359	-5713	6409	-12718	-4593	-4856	7694	-9584	-149	-129	-126	-70	-64	-63	-109	38	-155	17	30	-78	-24	-61	78	-31	-4
0.557500	-486	-2122	-11541	-22991	-525	-11469	-5218	-14250	-121	-13207	-8911	-12604	139	-14214	-10875	-8324	205	-73	1613	-21909	263	-7086	5563	-14773	-653	-5665	6441	-12636	-4310	-4841	7701	-9612	-147	-127	-122	-70	-59	-63	-107	39	-154	16	30	-78	-24	-61	77	-33	1
0.558333	-425	-2107	-11496	-22916	-325	-11553	-5123	-14174	-144	-13255	-8757	-12491	28	-14263	-10745	-8345	68	-39	1535	-21950	353	-7055	5567	-14726	-840	-5619	6474	-12549	-3642	-4824	7699	-9627	-149	-127	-120	-66	-63	-56	-108	40	-152	19	35	-76	-21	-57	78	-30	0
0.559167	-223	-2088	-11444	-22839	-401	-11630	-5022	-14098	-86	-13304	-8605	-12379	-374	-14325	-10619	-8378	-367	-11	1458	-21983	-167	-7032	5558	-14692	-891	-5570	6509	-12457	-2675	-4820	7684	-9634	-146	-127	-121	-67	-60	-56	-105	41	-137	18	33	-79	-29	-56	80	-28	1
0.560000	-197	-2071	-11379	-22775	-492	-11721	-4917	-14016	-69	-13350	-8450	-12263	-199	-14388	-10481	-8419	-136	-6	1384	-22002	47	-7019	5542	-14662	-1075	-5519	6547	-12340	-2391	-4810	7653	-9626	-143	-125	-119	-65	-61	-59	-105	40	-148	21	32	-74	-21	-55	81	-28	-1
0.560833	-241	-2049	-11310	-22692	-188	-11797	-4809	-13932	-141	-13397	-8294	-12151	-131	-14479	-10339	-8466	277	-6	1320	-22008	466	-7011	5519	-14640	-1598	-5474	6590	-12256	-2930	-4809	7619	-9607	-146	-125	-121	-64	-61	-55	-105	42	-136	21	33	-75	-16	-55	81	-28	3
0.561667	-339	-2031	-11236	-22626	-390	-11885	-4700	-13843	-61	-13448	-8134	-12041	-350	-14529	-10187	-8522	-840	-19	1257	-22017	-632	-7020	5493	-14623	-1333	-5433	6631	-12155	-1915	-4814	7569	-9572	-149	-126	-121	-67	-62	-58	-104	40	-149	19	33	-74	-18	-52	81	-30	0
0.562500	-419	-2017	-11152	-22555	-322	-11972	-4592	-13753	-129	-13512	-7975	-11945	-371	-14603	-10030	-8589	-959	-42	1205	-21988	-654	-7043	5460	-14612	-894	-5398	6661	-12058	-843	-4826	7505	-9521	-147	-83	-120	-67	-59	-60	-110	40	-152	19	29	-77	-22	-57	78	-30	0
0.563333	-451	-2008	-11062	-22487	-256	-12057	-4482	-13655	-250	-13544	-7814	-11850	-446	-14675	-9858	-8660	-847	-79	1158	-21962	-437	-7075	5432	-14606	-699	-5370	6687	-11963	135	-4844	7445	-9456	-146	-131	-122	-66	-60	-53	-107	42	-151	18	29	-76	-22	-56	82	-30	-1
0.564167	-155	-1999	-10970	-22420	-270	-12142	-4368	-13556	-145	-13594	-7653	-11759	-373	-14745	-9670	-8738	-1147	-120	1123	-21921	-458	-7120	5402	-14599	-531	-5349	6730	-11876	964	-4856	7379	-9373	-149	-127	-120	-67	-61	-62	-107	41	-154	16	28	-78	-24	-60	81	-28	0
0.565000	-133	-1998	-10880	-22387	-78	-12224	-4251	-13455	-27	-13640	-7492	-11686	-217	-14806	-9478	-8827	-1016	-180	1096	-21876	-491	-7173	5378	-14590	-116	-5347	6758	-11800	1435	-4850	7310	-9285	-149	-128	-124	-70	-63	-61	-107	38	-154	16	28	-76	-23	-59	79	-38	-5
0.565833	-311	-2009	-10786	-22291	67	-12305	-4133	-13352	-45	-13693	-7338	-11616	-297	-14857	-9267	-8912	-1343	-249	1074	-21812	-746	-7233	5359	-14579	825	-5345	6781	-11724	2111	-4906	7250	-9174	-149	-126	-126	-65	-77	-58	-111	43	-151	19	32	-74	-19	-59	81	-29	-3
0.566667	-370	-2019	-10692	-22217	32	-12378	-4005	-13239	-122	-13740	-7170	-11543	-444	-14902	-9051	-9006	-1274	-326	1058	-21733	-298	-7302	5350	-14558	1532	-5364	6797	-11661	2087	-4945	7193	-9061	-147	-126	-117	-67	-60	-59	-107	43	-149	18	32	-76	-19	-61	79	-31	0
0.567500	-320	-2046	-10604	-22149	4	-12443	-3879	-13129	-82	-13792	-7012	-11481	-444	-14937	-8823	-9103	-1055	-418	1045	-21640	-555	-7382	5351	-14534	1721	-5403	6807	-11609	2637	-4987	7137	-8936	-146	-125	-119	-83	-61	-58	-101	44	-149	18	30	-76	-18	-58	79	-30	0
0.568333	-421	-2068	-10514	-22079	76	-12519	-3737	-13019	-70	-13847	-6857	-11431	-298	-14959	-8589	-9205	-1343	-521	1037	-21537	-944	-7459	5362	-14495	2008	-5453	6805	-11566	3250	-5035	7091	-8812	-148	-126	-121	-68	-60	-59	-105	41	-152	15	28	-74	-24	-59	80	-32	-1
0.569167	-212	-2108	-10435	-22008	287	-12584	-3592	-12909	-84	-13904	-6708	-11381	-127	-14972	-8344	-9311	-28	-635	1028	-21416	290	-7545	5378	-14452	1020	-5525	6797	-11534	1648	-5094	7055	-8687	-149	-128	-121	-70	-62	-59	-107	40	-174	16	29	-77	-19	-59	71	-35	-1
0.570000	-171	-2149	-10359	-21929	174	-12642	-3440	-12801	-93	-13963	-6562	-11337	-240	-14973	-8107	-9414	-594	-762	1019	-21279	-253	-7630	5406	-14397	428	-5597	6777	-11509	1329	-5160	7025	-8566	-148	-127	-121	-67	-62	-60	-107	40	-155	15	28	-78	-23	-60	80	-30	-4
0.570833	-372	-2192	-10284	-21850	167	-12699	-3284	-12684	-117	-14034	-6423	-11292	-277	-14966	-7859	-9516	-676	-893	1010	-21125	-91	-7718	5444	-14330	143	-5702	6753	-11495	1084	-5227	7009	-8449	-151	-130	-122	-63	-62	-60	-105	40	-151	17	33	-78	-22	-61	81	-31	-4
0.571667	-229	-2233	-10217	-21768	291	-12747	-3114	-12565	-67	-14075	-6291	-11256	-248	-14946	-7628	-9616	-182	-1022	1003	-20957	249	-7799	5487	-14251	30	-5814	6721	-11486	847	-5299	7001	-8336	-148	-127	-119	-67	-62	-58	-105	40	-153	16	29	-76	-18	-55	84	-28	1
0.572500	-17	-2275	-10145	-21681	328	-12784	-2938	-12439	-49	-14122	-6164	-11218	-362	-14920	-7395	-9706	-338	-1173	994	-20770	137	-7881	5538	-14156	84	-5923	6684	-11479	838	-5372	7001	-8233	-147	-125	-128	-63	-69	-58	-102	42	-139	19	34	-73	-17	-55	82	-29	-1
0.573333	-198	-2321	-10084	-21588	294	-12821	-2757	-12308	-108	-14166	-6047	-11188	-252	-14882	-7170	-9791	-158	-1323	987	-20574	328	-7961	5585	-14060	-148	-6047	6640	-11484	623	-5453	7003	-8145	-147	-128	-120	-65	-60	-57	-105	35	-152	15	34	-77	-21	-59	79	-29	-5
0.574167	-57	-2370	-10023	-21494	484	-12849	-2577	-12169	-83	-14187	-5942	-11167	-10	-14837	-6954	-9869	705	-1471	980	-20366	796	-8038	5637	-13952	-1083	-6170	6592	-11488	-664	-5529	7017	-8067	-146	-126	-117	-66	-62	-60	-111	40	-151	17	35	-73	-21	-59	79	-28	-3
0.575000	-28	-2412	-9959	-21408	470	-12867	-2396	-12014	-107	-14223	-5844	-11150	-224	-14791	-6744	-9931	109	-1618	981	-20146	-124	-8106	5678	-13842	-1373	-6290	6545	-11497	-359	-5602	7035	-8000	-146	-125	-117	-64	-62	-61	-105	40	-150	19	37	-75	-18	-59	85	-29	13
0.575833	-206	-2452	-9896	-21297	442	-12874	-2213	-11846	-234	-14267	-5746	-11140	-132	-14744	-6554	-9981	-79	-1767	980	-19926	-249	-8174	5724	-13726	-1143	-6412	6497	-11510	178	-5673	7055	-7947	-147	-127	-119	-66	-58	-58	-102	40	-149	20	37	-78	-23	-60	81	-30	0
0.576667	-127	-2495	-9831	-21196	445	-12875	-2037	-11671	-144	-14226	-5679	-11138	-125	-14687	-6368	-10017	212	-1906	989	-19708	-52	-8239	5779	-13613	-1099	-6523	6451	-11521	328	-5735	7081	-7905	-146	-128	-120	-66	-63	-59	-103	42	-151	17	33	-75	-22	-60	85	-28	6
0.577500	-222	-2531	-9763	-21094	504	-12864	-1858	-11477	-17	-14225	-5613	-11152	-172	-14629	-6204	-10037	35	-2038	1005	-19487	-44	-8300	5785	-13502	-939	-6621	6409	-11535	792	-5794	7099	-7863	-149	-127	-121	-66	-63	-33	-107	42	-149	18	37	-77	-22	-57	80	-29	0
0.578333	-326	-2575	-9694	-20994	456	-12846	-1701	-11268	-12	-14164	-5559	-11173	192	-14565	-6046	-10041	45	-2161	1029	-19278	64	-8374	5807	-13387	-793	-6710	6390	-11539	1179	-5848	7118	-7849	-147	-126	-119	-67	-63	-58	-103	43	-148	20	36	-76	-22	-58	86	-25	-3
0.579167	-56	-2598	-9615	-20893	257	-12816	-1546	-11048	-26	-14107	-5511	-11204	154	-14499	-5902	-10026	-182	-2266	1088	-19082	-426	-8417	5811	-13298	-211	-6792	6349	-11545	1927	-5891	7136	-7830	-146	-124	-118	-63	-62	-57	-105	44	-151	20	35	-77	-19	-55	86	-28	0
0.580000	77	-2629	-9541	-20794	158	-12788	-1399	-10815	-111	-14033	-5473	-11247	19	-14425	-5769	-10000	-287	-2363	1110	-18904	-383	-8475	5805	-13212	392	-6856	6333	-11545	2189	-5931	7150	-7821	-149	-127	-122	-63	-59	-53	-101	44	-147	24	34	-72	-18	-55	86	-42	0
0.580833	13	-2651	-9456	-20698	210	-12743	-1266	-10576	-160	-13948	-5444	-11304	179	-14353	-5651	-9957	254	-2439	1162	-18746	-389	-8538	5785	-13137	349	-6914	6324	-11534	2473	-5968	7160	-7809	-146	-121	-119	-63	-48	-55	-103	41	-151	19	35	-73	-18	-52	87	-27	0
0.581667	-200	-2677	-9376	-20609	73	-12701	-1144	-10331	-80	-13848	-5417	-11368	120	-14272	-5545	-9911	-317	-2503	1223	-18615	-1021	-8606	5755	-13082	948	-6960	6321	-11524	3416	-6006	7160	-7809	-151	-127	-120	-67	-61	-59	-107	37	-153	19	28	-76	-18	-58	79	-31	-4
0.582500	-162	-2695	-9288	-20526	423	-12663	-1035	-10092	-82	-13740	-5398	-11448	431	-14191	-5449	-9851	482	-2546	1286	-18513	233	-8674	5712	-13035	725	-7001	6328	-11502	2202	-6045	7160	-7798	-170	-126	-124	-67	-64	-60	-102	40	-154	18	34	-73	-23	-59	81	-29	-5
0.583333	-21	-2705	-9199	-20436	816	-12618	-925	-9843	-188	-13621	-5374	-11528	343	-14100	-5355	-9778	525	-2567	1362	-18435	4	-8746	5668	-12998	579	-7036	6347	-11472	2023	-6081	7154	-7790	-152	-126	-120	-68	-67	-58	-107	40	-152	19	32	-77	-27	-53	80	-31	0
0.584167	-74	-2715	-9106	-20362	827	-12578	-837	-9606	-110	-13505	-5353	-11607	392	-13999	-5266	-9701	130	-2570	1442	-18391	-251	-8826	5614	-12977	776	-7065	6365	-11434	1971	-6120	7151	-7769	-150	-127	-119	-73	-64	-64	-108	37	-154	22	32	-77	-23	-56	80	-29	-1
0.585000	64	-2720	-9009	-20293	717	-12536	-752	-9380	-76	-13386	-5322	-11712	430	-13903	-5183	-9617	207	-2548	1526	-18372	-120	-8908	5542	-12968	733	-7097	6385	-11384	1902	-6172	7139	-7756	-150	-130	-124	-69	-65	-56	-108	40	-154	17	30	-76	-26	-57	79	-18	-4
0.585833	123	-2726	-8913	-20226	898	-12509	-680	-9170	-121	-13268	-5289	-11795	192	-13793	-5096	-9532	339	-2507	1612	-18381	-185	-8998	5494	-12970	752	-7131	6413	-11326	2275	-6224	7125	-7742	-151	-129	-119	-43	-63	-42	-107	42	-154	20	35	-74	-24	-56	82	-30	-5
0.586667	-41	-2727	-8812	-20162	677	-12485	-614	-8974	-100	-13167	-5241	-11878	82	-13683	-5009	-9447	332	-2442	1707	-18416	-51	-9090	5438	-12980	915	-7171	6434	-11264	2595	-6287	7114	-7707	-151	-130	-120	-65	-64	-56	-107	41	-152	20	32	-78	-23	-55	82	-27	0
0.587500	104	-2730	-8709	-20103	621	-12476	-556	-8806	-56	-13072	-5179	-11946	338	-13566	-4919	-9362	851	-2359	1802	-18479	673	-9195	5369	-12995	184	-7217	6453	-11195	1604	-6365	7090	-7677	-149	-125	-145	-68	-62	-56	-105	43	-154	19	35	-77	-23	-55	82	-29	0
0.588333	90	-2731	-8599	-20054	408	-12475	-512	-8659	-115	-12993	-5103	-12009	55	-13447	-4823	-9274	475	-2250	1904	-18557	-70	-9312	5306	-13017	-313	-7277	6462	-11122	1651	-6452	7075	-7642	-149	-127	-119	-64	-62	-58	-108	42	-153	18	33	-79	-25	-56	80	-12	0
0.589167	-114	-2740	-8483	-20008	263	-12488	-478	-8545	-98	-12926	-5010	-12051	-81	-13328	-4721	-9191	-44	-2126	2004	-18658	-647	-9419	5241	-13044	-38	-7347	6461	-11050	2247	-6551	7050	-7610	-150	-129	-124	-67	-63	-58	-110	40	-151	17	28	-78	-22	-57	79	-31	-4
0.590000	-70	-2749	-8362	-19968	291	-12510	-458	-8451	-138	-12876	-4902	-12075	-72	-13212	-4613	-9106	281	-1977	2111	-18761	-125	-9556	5178	-13072	-75	-7436	6446	-10976	2400	-6663	7030	-7573	-152	-132	-125	-70	-67	-63	-113	36	-158	11	19	-79	-25	-61	75	-33	-5
0.590833	-26	-2763	-8238	-19931	113	-12534	-442	-8384	-190	-12842	-4772	-12080	-15	-13096	-4494	-9021	350	-1810	2223	-18874	5	-9660	5120	-13095	-124	-7530	6426	-10907	2862	-6781	7001	-7536	-154	-130	-125	-69	-66	-59	-109	41	-158	15	28	-76	-26	-58	77	-32	-9
0.591667	-27	-2777	-8101	-19899	57	-12581	-440	-8336	-121	-12808	-4621	-12055	-136	-12976	-4369	-8934	560	-1617	2349	-18985	-16	-9783	5063	-13115	-113	-7636	6391	-10835	3002	-6907	6984	-7498	-149	-127	-124	-66	-62	-59	-102	40	-153	17	35	-75	-22	-58	81	-27	-3
0.592500	69	-2794	-7952	-19859	-44	-12620	-437	-8309	-55	-12804	-4452	-12005	-221	-12868	-4238	-8852	268	-1408	2481	-19095	-27	-9910	5011	-13130	10	-7760	6345	-10775	3148	-7048	6954	-7468	-146	-126	-120	-63	-61	-58	-105	49	-149	17	35	-75	-21	-55	81	-30	1
0.593333	96	-2818	-7801	-19829	-174	-12670	-446	-8295	-83	-12801	-4270	-11933	-391	-12769	-4096	-8771	-290	-1186	2624	-19194	22	-10039	4956	-13146	251	-7896	6287	-10724	3177	-7175	6929	-7442	-147	-126	-118	-67	-62	-59	-109	41	-154	20	34	-77	-17	-57	80	-29	1
0.594167	2	-2847	-7641	-19801	47	-12715	-463	-8275	-40	-12811	-4078	-11840	-376	-12678	-3970	-8695	-66	-953	2776	-19287	69	-10166	4904	-13155	-319	-8044	6217	-10686	2972	-7321	6901	-7424	-147	-118	-120	-66	-61	-56	-104	46	-152	20	33	-77	-22	-57	78	-29	-3
0.595000	-102	-2878	-7480	-19777	-57	-12760	-483	-8312	5	-12826	-3876	-11721	-573	-12595	-3818	-8619	-936	-703	2937	-19360	-442	-10297	4850	-13156	-525	-8202	6135	-10654	3814	-7462	6874	-7413	-146	-126	-121	-66	-65	-59	-105	44	-151	19	32	-68	-21	-56	81	-28	0
0.595833	47	-2911	-7316	-19745	-109	-12796	-510	-8326	-69	-12844	-3668	-11583	-498	-12527	-3710	-8552	-380	-452	3110	-19414	648	-10414	4799	-13158	-1354	-8366	6051	-10640	2739	-7602	6843	-7412	-147	-102	-120	-64	-61	-55	-103	44	-152	19	34	-77	-21	-55	81	-30	1
0.596667	-52	-2946	-7147	-19719	-280	-12826	-537	-8340	-125	-12859	-3457	-11426	-636	-12469	-3594	-8491	141	-174	3293	-19452	660	-10537	4745	-13158	-2398	-8531	5965	-10632	1813	-7734	6811	-7423	-147	-122	-119	-66	-61	-53	-107	43	-149	16	34	-75	-16	-56	77	-30	-1
0.597500	-177	-2979	-6981	-19710	-405	-12848	-565	-8352	-146	-12876	-3257	-11256	-608	-12429	-3491	-8440	-219	67	3487	-19466	352	-10659	4691	-13155	-2553	-8702	5878	-10639	1569	-7867	6774	-7440	-148	-127	-117	-67	-62	-58	-108	41	-152	19	32	-76	-18	-55	80	-28	-4
0.598333	-42	-3010	-6816	-19667	-474	-12858	-589	-8350	-92	-12885	-3060	-11074	-591	-12398	-3405	-8392	147	319	3684	-19459	730	-10773	4642	-13147	-2839	-8865	5790	-10657	1098	-7992	6739	-7465	-152	-128	-119	-68	-66	-59	-108	40	-154	18	35	-74	-23	-55	79	-29	-4
0.599167	125	-3039	-6656	-19643	-478	-12858	-615	-8337	-107	-12890	-2880	-10880	-698	-12380	-3337	-8354	193	574	3891	-19432	446	-10880	4590	-13136	-2993	-9026	5710	-10683	894	-8104	6705	-7497	-171	-124	-118	-64	-61	-56	-104	42	-153	18	34	-74	-22	-51	81	-27	0
0.600000	-120	-3056	-6500	-19614	-506	-12838	-623	-8301	-145	-12882	-2704	-10678	-791	-12368	-3282	-8327	367	815	4094	-19386	30	-10985	4546	-13131	-2875	-9180	5639	-10719	884	-8211	6663	-7536	-147	-124	-115	-65	-48	-56	-103	43	-137	21	37	-75	-22	-57	81	-30	-1
0.600833	-130	-3065	-6356	-19594	-520	-12812	-634	-8248	-68	-12867	-2549	-10477	-423	-12367	-3250	-8306	1156	1034	4298	-19320	832	-11082	4499	-13128	-3377	-9324	5573	-10759	-456	-8307	6625	-7572	-147	-124	-115	-63	-60	-55	-101	43	-152	22	37	-74	-18	-51	82	-26	9
0.601667	90	-3069	-6221	-19581	-629	-12774	-637	-8173	-72	-12846	-2417	-10273	-529	-12377	-3245	-8300	1164	1232	4490	-19244	398	-11179	4462	-13124	-3742	-9462	5517	-10812	-1143	-8394	6577	-7616	-149	-127	-116	-65	-61	-53	-102	36	-150	22	33	-73	-19	-53	81	-30	-1
0.602500	-104	-3062	-6102	-19552	-805	-12734	-637	-8087	16	-12819	-2301	-10068	-443	-12391	-3261	-8305	391	1408	4673	-19158	-483	-11273	4425	-13133	-3156	-9582	5464	-10864	-338	-8474	6529	-7655	-153	-127	-119	-65	-62	-60	-107	39	-153	22	35	-74	-21	-53	85	-30	-1
0.603333	-376	-3046	-5991	-19532	-822	-12683	-629	-7978	27	-12785	-2215	-9874	-285	-12394	-3297	-8323	120	1557	4842	-19062	-42	-11359	4400	-13134	-2592	-9684	5427	-10918	-101	-8549	6479	-7692	-147	-125	-119	-68	-61	-57	-102	46	-150	22	30	-76	-24	-56	80	-27	0
0.604167	-323	-3023	-5891	-19518	-843	-12630	-615	-7850	-15	-12739	-2146	-9663	-415	-12435	-3351	-8348	-611	1680	4995	-18961	-87	-11431	4379	-13147	-1790	-9773	5401	-10970	84	-8607	6428	-7724	-149	-125	-116	-67	-63	-58	-102	44	-152	22	36	-72	-19	-51	84	-27	-4
0.605000	-166	-2981	-5805	-19506	-679	-12573	-602	-7707	-110	-12692	-2103	-9468	-311	-12450	-3419	-8381	-1054	1768	5124	-18859	-151	-11516	4366	-13163	-1172	-9847	5378	-11018	242	-8667	6373	-7746	-148	-122	-118	-65	-62	-56	-96	36	-148	27	34	-74	-22	-55	85	-27	1
0.605833	-182	-2940	-5736	-19501	-664	-12526	-585	-7550	-191	-12640	-2077	-9260	-163	-12480	-3505	-8426	-1244	1826	5230	-18760	-277	-11584	4356	-13181	-545	-9908	5366	-11065	381	-8729	6314	-7761	-147	-122	-118	-66	-62	-57	-101	43	-151	25	36	-72	-24	-51	87	-26	-1
0.606667	-262	-2891	-5675	-19495	-768	-12475	-569	-7380	-120	-12589	-2071	-9056	-214	-12501	-3601	-8478	-1585	1852	5306	-18667	-618	-11649	4350	-13205	471	-9954	5355	-11113	434	-8775	6253	-7771	-152	-119	-118	-68	-63	-58	-100	41	-151	20	32	-77	-23	-53	81	-29	-1
0.607500	-305	-2848	-5630	-19503	-634	-12432	-557	-7209	-32	-12540	-2081	-8858	-114	-12521	-3708	-8541	-1102	1845	5350	-18579	-453	-11700	4350	-13234	796	-9987	5357	-11147	12	-8825	6191	-7771	-148	-126	-118	-72	-63	-58	-105	41	-150	23	37	-74	-21	-51	82	-32	0
0.608333	-329	-2792	-5584	-19505	-654	-12390	-540	-7028	-80	-12487	-2105	-8652	-266	-12532	-3811	-8605	-1616	1815	5374	-18498	-1037	-11741	4352	-13259	1320	-10013	5356	-11173	695	-8868	6127	-7760	-148	-126	-117	-32	-59	-57	-104	43	-148	23	34	-74	-19	-55	84	-30	-1
0.609167	-164	-2746	-5554	-19519	-740	-12351	-531	-6845	-114	-12431	-2142	-8441	-101	-12540	-3932	-8681	-1609	1759	5362	-18432	-530	-11774	4351	-13286	1503	-10030	5355	-11200	-111	-8920	6055	-7740	-149	-124	-119	-70	-60	-59	-103	42	-150	22	30	-74	-19	-55	81	-30	-3
0.610000	13	-2701	-5528	-19534	-705	-12322	-526	-6667	-137	-12387	-2188	-8230	-85	-12545	-4042	-8758	-549	1683	5327	-18374	-204	-11792	4349	-13315	879	-10035	5356	-11218	-1543	-8968	5996	-7723	-147	-128	-118	-68	-61	-63	-107	40	-151	18	30	-76	-21	-55	81	-28	-3
0.610833	-10	-2673	-5506	-19548	-732	-12297	-526	-6491	-99	-12340	-2240	-8008	45	-12545	-4155	-8840	-1082	1583	5259	-18331	-776	-11798	4346	-13343	906	-10037	5354	-11229	-1638	-9017	5928	-7699	-150	-128	-121	-69	-62	-61	-107	40	-153	17	33	-66	-21	-55	79	-32	-6
0.611667	-237	-2634	-5491	-19573	-675	-12265	-533	-6320	-127	-12292	-2269	-7778	88	-12534	-4258	-8916	-852	1475	5174	-18292	-546	-11791	4339	-13367	704	-10037	5354	-11233	-2051	-9061	5863	-7672	-146	-128	-135	-67	-62	-59	-105	41	-152	26	34	-77	-17	-55	85	-28	-3
0.612500	-109	-2608	-5476	-19590	-493	-12239	-538	-6150	-165	-12244	-2352	-7551	12	-12519	-4353	-8995	-422	1359	5071	-18268	-526	-11763	4333	-13371	616	-10033	5347	-11237	-2178	-9109	5796	-7640	-145	-120	-113	-66	-51	-56	-102	47	-148	23	40	-73	-16	-53	85	-27	-1
0.613333	-104	-2595	-5460	-19612	-650	-12208	-546	-5999	-151	-12195	-2403	-7324	-283	-12496	-4439	-9073	-249	1238	4954	-18251	-607	-11725	4315	-13409	766	-10025	5332	-11236	-2059	-9150	5730	-7619	-141	-122	-118	-66	-58	-55	-105	41	-147	22	35	-50	-16	-51	84	-28	0
0.614167	-134	-2589	-5451	-19635	-461	-12170	-561	-5839	-163	-12143	-2461	-7102	-24	-12471	-4523	-9154	697	1113	4825	-18244	1	-11674	4292	-13426	581	-10022	5310	-11240	-2800	-9190	5661	-7599	-146	-125	-117	-68	-63	-57	-107	41	-148	20	36	-77	-18	-57	82	-26	2
0.615000	-108	-2591	-5453	-19656	-221	-12122	-574	-5691	-218	-12088	-2506	-6860	45	-12437	-4591	-9229	1285	995	4689	-18251	108	-11612	4263	-13447	204	-10022	5278	-11242	-3354	-9223	5593	-7587	-147	-154	-121	-73	-62	-62	-114	41	-152	17	34	-82	-22	-59	77	-29	0
0.615833	-160	-2600	-5448	-19670	-555	-12063	-585	-5547	-179	-12027	-2547	-6667	-82	-12398	-4646	-9305	375	884	4559	-18255	-693	-11532	4232	-13464	175	-10017	5242	-11246	-2342	-9245	5530	-7577	-148	-126	-117	-68	-60	-58	-109	43	-151	20	30	-80	-24	-57	85	-28	-4
0.616667	5	-2612	-5446	-19685	-468	-11998	-583	-5403	-117	-11949	-2574	-6473	-17	-12354	-4691	-9379	695	787	4432	-18267	-427	-11442	4197	-13474	76	-10009	5193	-11249	-1599	-9262	5461	-7578	-148	-128	-121	-69	-62	-62	-107	39	-155	18	30	-79	-23	-63	78	-30	-1
0.617500	-150	-2621	-5442	-19687	-382	-11880	-577	-5264	-64	-11873	-2598	-6296	-26	-12305	-4724	-9460	855	702	4316	-18280	-497	-11343	4135	-13488	-26	-10006	5133	-11266	-994	-9272	5402	-7591	-148	-128	-124	-69	-60	-58	-107	40	-151	16	32	-79	-21	-57	81	-30	-1
0.618333	-346	-2631	-5442	-19684	-374	-11768	-560	-5123	-14	-11764	-2606	-6146	137	-12261	-4744	-9552	631	639	4215	-18292	-595	-11235	4126	-13502	57	-9995	5075	-11288	-1588	-9272	5340	-7610	-146	-129	-122	-67	-60	-60	-104	42	-153	18	32	-77	-21	-60	79	-29	-3
0.619167	-232	-2639	-5436	-19673	-259	-11632	-529	-4996	-26	-11674	-2607	-6024	258	-12218	-4748	-9660	606	594	4136	-18299	-566	-11121	4091	-13520	563	-9991	5002	-11322	-4684	-9259	5283	-7638	-148	-126	-121	-68	-61	-55	-107	41	-156	19	30	-77	-22	-58	78	-28	0
0.620000	-147	-2633	-5433	-19650	-372	-11475	-482	-4861	12	-11559	-2601	-5934	92	-12177	-4743	-9796	185	569	4073	-18300	-741	-11002	4058	-13539	1377	-9965	4925	-11365	-7269	-9245	5230	-7678	-149	-127	-119	-64	-62	-55	-111	39	-151	7	32	-76	-19	-60	81	-31	-1
0.620833	-270	-2622	-5426	-19617	-495	-11304	-418	-4736	-28	-11438	-2584	-5892	213	-12149	-4720	-9962	459	564	4037	-18306	-286	-10886	4031	-13564	1333	-9955	4842	-11425	-8526	-9226	5182	-7721	-148	-124	-120	-64	-61	-59	-108	42	-150	21	33	-75	-22	-57	82	-28	-5
0.621667	-394	-2604	-5418	-19575	-511	-11113	-335	-4611	-51	-11313	-2563	-5895	145	-12131	-4693	-10172	378	580	4023	-18275	-740	-10760	4007	-13593	1351	-9914	4753	-11504	-7907	-9226	5136	-7776	-148	-126	-121	-65	-56	-55	-105	40	-150	18	29	-77	-23	-60	76	-30	1
0.622500	-340	-2572	-5405	-19529	-590	-10910	-236	-4502	44	-11182	-2539	-5944	73	-12123	-4646	-10428	22	616	4029	-18231	-564	-10645	3984	-13636	1832	-9880	4658	-11597	-6613	-9180	5096	-7836	-147	-128	-126	-68	-63	-60	-111	39	-154	15	27	-79	-23	-59	80	-34	-3
0.623333	-446	-2529	-5386	-19468	-483	-10694	-103	-4406	-14	-11050	-2516	-6040	157	-12134	-4596	-10742	827	670	4060	-18198	306	-10527	3970	-13676	1503	-9844	4566	-11703	-6377	-9160	5055	-7904	-155	-133	-126	-73	-65	-62	-110	37	-148	16	27	-83	-26	-64	76	-36	-5
0.624167	-553	-2485	-5363	-19401	-429	-10474	13	-4315	-16	-10923	-2490	-6182	-24	-12148	-4529	-11106	-214	746	4118	-18136	-474	-10409	3956	-13718	1263	-9790	4481	-11824	-4639	-9135	5027	-7971	-152	-132	-124	-72	-68	-62	-110	38	-159	16	28	-80	-25	-62	79	-30	-1
0.625000	-438	-2404	-5326	-19319	-478	-10246	167	-4245	136	-10789	-2461	-6371	-172	-12169	-4450	-11520	-326	843	4202	-18053	-246	-10284	3970	-13772	1008	-9722	4394	-11955	-3077	-9111	4999	-8044	-148	-137	-122	-64	-62	-60	-111	52	-153	17	29	-79	-23	-59	78	-29	-3
0.625833	-426	-2321	-5287	-19235	-533	-10015	325	-4197	46	-10665	-2440	-6610	-59	-12189	-4363	-11994	-172	948	4296	-17958	-59	-10174	3977	-13827	672	-9646	4319	-12102	-1343	-9096	4975	-8119	-149	-131	-122	-68	-60	-60	-113	40	-148	18	33	-78	-19	-60	79	-29	-3
0.626667	-475	-2228	-5240	-19151	-631	-9794	494	-4173	-108	-10548	-2426	-6900	-266	-12209	-4261	-12505	-210	1069	4413	-17845	-353	-10049	3992	-13887	630	-9565	4246	-12255	417	-9082	4956	-8196	-148	-120	-119	-67	-60	-59	-108	40	-153	17	32	-78	-21	-57	80	-31	-1
0.627500	-453	-2131	-5190	-19067	-773	-9581	664	-4185	5	-10436	-2422	-7225	-169	-12207	-4154	-13057	180	1197	4541	-17723	-81	-9925	4012	-13947	1183	-9466	4187	-12416	960	-9061	4935	-8271	-151	-130	-121	-67	-61	-61	-107	40	-151	16	38	-78	-31	-56	80	-35	0
0.628333	-359	-2026	-5136	-18983	-800	-9377	840	-4230	-26	-10329	-2428	-7592	-91	-12187	-4038	-13635	828	1331	4686	-17584	546	-9798	4035	-14011	1304	-9359	4138	-12578	459	-9046	4919	-8357	-150	-127	-119	-69	-58	-60	-110	39	-150	16	32	-74	-19	-58	78	-29	0
0.629167	-417	-1924	-5076	-18905	-1167	-9191	1000	-4306	-107	-10257	-2449	-7992	-346	-12132	-3914	-14223	-45	1471	4835	-17443	-178	-9684	4060	-14072	1468	-9236	4098	-12743	1727	-9029	4900	-8439	-152	-129	-122	-69	-63	-59	-105	37	-151	16	30	-76	-19	-58	80	-30	-1
0.630000	-434	-1806	-5018	-18831	-1074	-9018	1148	-4422	-130	-10174	-2477	-8409	-382	-12035	-3781	-14805	-143	1613	4989	-17298	-79	-9524	4089	-14136	1476	-9103	4074	-12896	2598	-9004	4882	-8520	-148	-128	-122	-69	-62	-86	-110	40	-154	16	30	-78	-19	-57	81	-30	-5
0.630833	-304	-1699	-4957	-18770	-1102	-8866	1282	-4575	-275	-10102	-2519	-8871	-435	-11892	-3644	-15359	53	1756	5145	-17153	33	-9385	4123	-14194	1506	-8960	4064	-13047	3014	-8978	4862	-8605	-151	-129	-121	-70	-63	-63	-111	40	-154	18	11	-77	-22	-66	76	-31	-6
0.631667	-207	-1588	-4896	-18718	-1468	-8733	1396	-4770	-184	-10034	-2571	-9330	-702	-11686	-3503	-15872	64	1894	5296	-17012	-141	-9213	4155	-14248	1738	-8811	4067	-13195	3606	-8933	4847	-8690	-151	-130	-121	-70	-63	-63	-111	38	-154	12	29	-76	-22	-58	80	-30	-5
0.632500	-137	-1488	-4837	-18675	-1627	-8623	1485	-4996	-58	-9959	-2632	-9795	-2112	-11419	-3358	-16322	360	2042	5445	-16882	95	-9036	4197	-14291	1508	-8643	4092	-13310	3825	-8880	4833	-8777	-149	-126	-120	-66	-61	-57	-105	41	-150	20	37	-75	-23	-56	92	-27	0
0.633333	-120	-1378	-4775	-18646	-1390	-8506	1550	-5253	-224	-9879	-2696	-10247	-2997	-11075	-3214	-16690	-50	2189	5592	-16760	1	-8854	4236	-14336	1352	-8479	4125	-13417	4131	-8815	4822	-8868	-143	-126	-119	-47	-61	-59	-111	40	-148	18	34	-73	-18	-55	81	-26	-5
0.634167	-198	-1276	-4718	-18629	-1254	-8462	1576	-5543	-288	-9797	-2767	-10706	-2230	-10690	-3076	-16971	106	2332	5724	-16656	241	-8662	4281	-14372	1126	-8306	4172	-13515	3794	-8736	4814	-8965	-149	-126	-119	-65	-60	-56	-101	42	-151	21	32	-75	-19	-59	85	-28	-3
0.635000	-207	-1181	-4660	-18627	-1030	-8414	1572	-5846	-174	-9700	-2847	-11133	-1834	-10234	-2943	-17145	366	2481	5837	-16578	-100	-8456	4315	-14403	658	-8128	4240	-13591	3965	-8643	4810	-9065	-144	-127	-120	-68	-64	-75	-108	43	-151	21	33	-74	-18	-53	81	-27	1
0.635833	-138	-1075	-4603	-18636	-728	-8389	1528	-6210	-193	-9580	-2914	-11553	-1637	-9719	-2817	-17201	-309	2635	5940	-16521	-538	-8244	4360	-14426	486	-7951	4316	-13655	4424	-8535	4814	-9164	-147	-127	-117	-64	-58	-58	-105	42	-150	21	29	-74	-13	-51	82	-27	0
0.636667	94	-979	-4543	-18654	-434	-8381	1451	-6551	-171	-9440	-2978	-11933	-1382	-9162	-2705	-17139	859	2792	6020	-16490	771	-8028	4402	-14440	-35	-7773	4407	-13698	2557	-8419	4817	-9268	-149	-129	-118	-66	-61	-58	-102	44	-150	21	33	-73	-24	-52	82	-28	0
0.637500	39	-874	-4480	-18687	-250	-8387	1339	-6946	-159	-9281	-3043	-12279	-2595	-8571	-2597	-16962	243	2962	6086	-16477	297	-7804	4453	-14448	-408	-7599	4505	-13731	2217	-8277	4855	-9379	-148	-126	-119	-67	-64	-57	-107	43	-149	19	33	-77	-18	-53	84	-24	0
0.638333	-181	-762	-4411	-18728	47	-8400	1195	-7326	-141	-9093	-3109	-12594	-4403	-7955	-2516	-16656	-21	3136	6132	-16494	194	-7584	4506	-14446	-749	-7421	4611	-13746	1940	-8125	4893	-9485	-145	-127	-118	-66	-65	-56	-104	44	-151	23	29	-76	-16	-52	84	-29	0
0.639167	-266	-663	-4340	-18778	379	-8431	1024	-7709	-29	-8884	-3148	-12864	-3680	-7331	-2447	-16249	172	3319	6161	-16529	15	-7364	4558	-14441	-1097	-7251	4723	-13746	1988	-7963	4944	-9593	-146	-128	-118	-65	-61	-57	-104	43	-154	23	34	-75	-18	-51	86	-27	0
0.640000	-237	-518	-4266	-18831	847	-8455	828	-8084	-53	-8651	-3193	-13097	-2537	-6715	-2402	-15749	-56	3509	6168	-16583	-395	-7148	4618	-14427	-1275	-7080	4834	-13744	2517	-7796	5004	-9704	-151	-127	-119	-56	-60	-58	-104	41	-148	20	33	-76	-21	-55	79	-29	-3
0.640833	-418	-384	-4183	-18897	887	-8487	606	-8458	-29	-8395	-3228	-13293	-2222	-6121	-2371	-15163	30	3709	6165	-16651	13	-6941	4679	-14397	-1292	-6908	4953	-13729	2897	-7614	5079	-9804	-145	-127	-117	-60	-62	-57	-101	44	-150	23	37	-77	-18	-53	86	-25	4
0.641667	-407	-232	-4090	-18961	1388	-8506	382	-8814	75	-8129	-3262	-13453	-1426	-5565	-2367	-14523	567	3918	6147	-16728	671	-6738	4751	-14381	-1649	-6741	5069	-13702	1987	-7429	5169	-9900	-144	-124	-117	-61	-59	-55	-104	44	-148	22	36	-76	-21	-55	81	-26	1
0.642500	-316	-74	-3997	-19035	1854	-8521	137	-9156	172	-7833	-3300	-13579	-802	-5059	-2385	-13840	-396	4127	6110	-16817	-466	-6550	4815	-14353	-1701	-6578	5174	-13675	2557	-7243	5247	-9993	-149	-128	-119	-68	-62	-60	-108	40	-150	21	32	-79	-24	-57	78	-31	-4
0.643333	-147	98	-3897	-19109	1865	-8510	-105	-9479	245	-7540	-3343	-13684	-219	-4610	-2422	-13125	-768	4342	6074	-16903	-558	-6371	4892	-14313	-1574	-6415	5281	-13642	3509	-7048	5342	-10075	-146	-130	-132	-66	-60	-58	-108	40	-151	17	29	-78	-24	-56	80	-31	-4
0.644167	-41	287	-3790	-19188	1865	-8482	-348	-9777	247	-7239	-3376	-13758	184	-4225	-2489	-12406	-300	4555	6024	-16983	-272	-6207	4967	-14274	-1510	-6248	5379	-13594	3926	-6850	5441	-10144	-149	-127	-121	-68	-65	-60	-107	41	-152	19	33	-63	-22	-59	79	-29	-1
0.645000	3	484	-3675	-19263	1969	-8426	-584	-10051	198	-6942	-3428	-13813	544	-3910	-2573	-11702	-165	4770	5975	-17056	-569	-6058	5054	-14228	-1326	-6081	5466	-13545	4540	-6649	5540	-10205	-149	-129	-126	-65	-63	-57	-105	42	-153	16	30	-77	-22	-56	81	-28	-4
0.645833	23	691	-3564	-19348	2126	-8340	-810	-10299	122	-6639	-3486	-13856	988	-3669	-2680	-11031	-176	4979	5919	-17121	-353	-5920	5140	-14171	-1006	-5911	5555	-13493	4893	-6452	5641	-10245	-149	-129	-120	-66	-59	-55	-104	43	-145	18	35	-77	-11	-61	82	-29	-14
0.646667	-9	913	-3450	-19429	2273	-8219	-1020	-10536	109	-6357	-3557	-13890	1256	-3502	-2805	-10409	-507	5178	5866	-17177	-403	-5802	5224	-14120	-482	-5746	5631	-13433	5377	-6259	5736	-10276	-142	-129	-121	-66	-60	-57	-104	40	-152	17	33	-74	-16	-56	81	-28	0
0.647500	-1	1127	-3339	-19518	2196	-8059	-1215	-10717	53	-6085	-3638	-13923	1408	-3397	-2949	-9844	-333	5365	5808	-17197	-265	-5700	5301	-14061	-128	-5579	5702	-13364	5537	-6072	5826	-10292	-150	-130	-119	-65	-62	-58	-108	30	-155	18	28	-77	-21	-53	80	-30	-4
0.648333	91	1345	-3234	-19606	2113	-7861	-1388	-10885	2	-5830	-3728	-13956	1725	-3351	-3110	-9336	175	5539	5751	-17254	124	-5615	5378	-14003	-28	-5418	5764	-13295	5322	-5888	5910	-10301	-150	-131	-125	-67	-64	-36	-109	35	-156	15	30	-79	-21	-61	78	-36	-1
0.649167	201	1560	-3136	-19698	1860	-7623	-1547	-11023	-99	-5593	-3835	-13991	1832	-3353	-3283	-8905	-430	5700	5696	-17272	-351	-5540	5452	-13938	250	-5255	5839	-13215	5895	-5713	5994	-10287	-148	-129	-121	-67	-63	-61	-110	37	-152	17	30	-78	-21	-63	78	-34	0
0.650000	240	1779	-3042	-19789	1725	-7343	-1678	-11135	-142	-5375	-3942	-14026	2073	-3388	-3467	-8539	725	5843	5645	-17285	594	-5484	5515	-13872	56	-5104	5896	-13125	4312	-5544	6073	-10262	-150	-131	-122	-69	-72	-33	-111	36	-154	17	32	-76	-27	-61	77	-32	-1
0.650833	145	1989	-2956	-19881	1619	-7023	-1788	-11220	-134	-5155	-4057	-14069	1970	-3451	-3656	-8246	706	5974	5596	-17288	392	-5433	5574	-13801	-57	-4956	5963	-13035	3382	-5385	6145	-10226	-150	-129	-124	-68	-67	-61	-109	38	-158	15	27	-80	-24	-61	77	-32	-6
0.651667	29	2189	-2880	-19977	1609	-6666	-1878	-11281	-116	-4956	-4172	-14111	2077	-3515	-3849	-8018	135	6081	5546	-17289	242	-5391	5624	-13735	-156	-4816	6045	-12931	2429	-5236	6218	-10183	-147	-131	-124	-68	-68	-61	-107	38	-149	12	30	-79	-23	-58	81	-31	-5
0.652500	-167	2383	-2806	-20070	1222	-6263	-1951	-11315	-125	-4767	-4283	-14158	2238	-3582	-4042	-7833	282	6179	5503	-17287	281	-5352	5673	-13667	-411	-4688	6112	-12826	1406	-5096	6287	-10132	-147	-128	-118	-64	-59	-58	-105	42	-148	20	33	-76	-22	-58	91	-29	0
0.653333	-119	2567	-2745	-20162	847	-5817	-2001	-11332	-183	-4578	-4393	-14194	2216	-3640	-4235	-7738	171	6263	5461	-17291	191	-5315	5705	-13601	-611	-4574	6198	-12716	647	-4981	6351	-10071	-146	-128	-108	-67	-61	-57	-104	43	-153	18	33	-75	-18	-56	84	-28	0
0.654167	-204	2740	-2687	-20250	514	-5384	-2046	-11333	-229	-4392	-4496	-14239	1958	-3672	-4427	-7675	-50	6334	5425	-17296	104	-5281	5746	-13541	-860	-4473	6289	-12603	109	-4856	6419	-10008	-144	-124	-125	-65	-61	-58	-105	43	-151	20	33	-75	-22	-69	84	-30	0
0.655000	-93	2902	-2635	-20335	593	-4910	-2080	-11313	-153	-4194	-4578	-14270	1997	-3677	-4615	-7649	825	6400	5390	-17309	898	-5238	5747	-13486	-1433	-4383	6391	-12486	-1575	-4758	6487	-9953	-125	-126	-121	-67	-61	-60	-104	41	-149	21	35	-75	-17	-58	81	-30	0
0.655833	38	3057	-2580	-20421	478	-4421	-2111	-11280	-250	-3991	-4648	-14291	1679	-3645	-4794	-7656	239	6463	5360	-17331	336	-5190	5759	-13444	-1849	-4313	6499	-12374	-2126	-4663	6561	-9885	-149	-126	-121	-65	-62	-58	-105	39	-155	16	33	-76	-19	-52	80	-30	-1
0.656667	34	3205	-2544	-20499	277	-3924	-2131	-11234	-263	-3768	-4697	-14296	1725	-3573	-4965	-7695	-757	6518	5344	-17366	-9	-5130	5763	-13397	-1963	-4252	6616	-12261	-1600	-4579	6632	-9825	-153	-130	-126	-69	-65	-60	-110	36	-156	18	29	-79	-25	-60	77	-34	-6
0.657500	-44	3345	-2474	-20573	211	-3418	-2158	-11176	-220	-3531	-4731	-14289	1809	-3460	-5129	-7777	-346	6583	5338	-17402	434	-5053	5766	-13365	-1959	-4201	6741	-12157	-1297	-4513	6711	-9759	-150	-126	-120	-68	-62	-60	-104	35	-154	17	34	-76	-21	-56	75	-31	0
0.658333	-110	3490	-2418	-20632	-65	-2911	-2180	-11107	-146	-3271	-4743	-14243	1502	-3308	-5268	-7813	-635	6648	5345	-17448	113	-4961	5778	-13337	-1836	-4158	6868	-12056	-769	-4451	6802	-9696	-148	-120	-121	-65	-59	-58	-102	40	-151	23	30	-75	-21	-55	81	-31	-1
0.659167	22	3623	-2350	-20683	32	-2415	-2212	-11034	161	-2989	-4735	-14183	1532	-3122	-5403	-7886	-929	6723	5367	-17493	-17	-4854	5787	-13324	-1827	-4121	6998	-11984	-2318	-4391	6889	-9629	-149	-124	-119	-64	-63	-58	-110	40	-150	24	36	-73	-23	-55	86	-28	-1
0.660000	104	3762	-2281	-20725	382	-1924	-2256	-10953	168	-2685	-4708	-14098	1733	-2894	-5533	-7975	-938	6809	5408	-17535	-188	-4726	5789	-13317	-1711	-4083	7125	-11895	-6122	-4340	6984	-9578	-142	-124	-118	-63	-63	-57	-103	42	-151	22	36	-73	-19	-55	85	-28	0
0.660833	45	3899	-2210	-20753	434	-1452	-2316	-10874	55	-2361	-4681	-13989	1337	-2645	-5640	-8076	-1029	6902	5466	-17576	-177	-4578	5802	-13327	-1349	-4047	7252	-11836	-9133	-4289	7087	-9524	-145	-125	-117	-66	-61	-56	-104	43	-148	17	35	-73	-18	-53	87	-27	2
0.661667	154	4038	-2134	-20771	331	-987	-2393	-10792	25	-2025	-4642	-13860	1083	-2372	-5758	-8186	-552	7005	5549	-17608	155	-4418	5820	-13343	-1265	-4004	7362	-11805	-11728	-4246	7192	-9454	-146	-120	-119	-63	-61	-55	-101	44	-147	24	36	-75	-19	-50	87	-26	0
0.662500	214	4172	-2063	-20780	233	-546	-2494	-10715	-46	-1676	-4605	-13714	992	-2103	-5867	-8309	-1419	7118	5650	-17627	-572	-4246	5842	-13381	-994	-3953	7462	-11774	-12028	-4203	7296	-9430	-149	-125	-122	-68	-60	-56	-105	42	-150	32	36	-76	-24	-53	80	-27	0
0.663333	377	4314	-1985	-20771	405	-122	-2609	-10638	-72	-1320	-4570	-13553	1162	-1787	-5977	-8446	-1075	7242	5782	-17620	346	-4060	5875	-13427	-963	-3892	7547	-11773	-13026	-4158	7405	-9398	-148	-126	-120	-63	-63	-57	-105	41	-151	18	32	-75	-22	-56	82	-28	-3
0.664167	424	4451	-1909	-20749	333	276	-2767	-10564	-141	-958	-4542	-13378	974	-1483	-6085	-8602	-738	7369	5938	-17594	299	-3868	5913	-13485	-1107	-3816	7618	-11787	-12581	-4112	7514	-9350	-149	-132	-121	-65	-64	-56	-104	41	-152	18	33	-72	-22	-55	88	-27	1
0.665000	353	4596	-1833	-20711	485	655	-2939	-10496	-187	-597	-4533	-13193	1160	-1177	-6198	-8768	-1266	7515	6117	-17540	-311	-3670	5955	-13558	-838	-3722	7673	-11820	-9995	-4071	7622	-9319	-151	-130	-124	-66	-63	-60	-110	39	-158	13	32	-77	-26	-59	80	-29	-4
0.665833	214	4741	-1766	-20656	626	1014	-3140	-10431	-182	-238	-4540	-13011	2140	-875	-6317	-8963	-951	7662	6324	-17459	-191	-3470	6015	-13637	-508	-3607	7710	-11864	-7101	-4013	7735	-9293	-151	-129	-124	-65	-62	-57	-104	36	-154	0	35	-74	-22	-56	81	-27	-3
0.666667	205	4886	-1694	-20582	600	1360	-3363	-10370	-202	110	-4568	-12826	2117	-573	-6445	-9154	-945	7811	6556	-17348	-245	-3270	6076	-13729	-408	-3481	7734	-11936	-3485	-3961	7845	-9268	-148	-128	-118	-66	-64	-59	-105	38	-158	17	34	-76	-22	-55	81	-27	-6
0.667500	104	5032	-1633	-20493	379	1683	-3604	-10317	-252	447	-4631	-12641	-1584	-281	-6587	-9370	-909	7966	6807	-17201	-296	-3074	6145	-13835	-394	-3339	7739	-11998	182	-3906	7953	-9255	-150	-127	-117	-65	-64	-56	-104	42	-153	19	37	-75	-21	-56	80	-29	-3
0.668333	43	5182	-1551	-20390	577	1989	-3870	-10274	-183	771	-4729	-12482	-2651	11	-6740	-9604	34	8120	7079	-17029	486	-2892	6218	-13948	-484	-3183	7728	-12091	1098	-3854	8063	-9254	-153	-128	-118	-64	-67	-60	-108	39	-153	17	33	-76	-26	-55	81	-28	-5
0.669167	7	5334	-1519	-20265	508	2277	-4145	-10245	-232	1078	-4864	-12330	-1431	295	-6914	-9847	-34	8271	7364	-16834	387	-2717	6294	-14069	-534	-3020	7710	-12167	1295	-3798	8172	-9261	-151	-127	-121	-66	-65	-60	-105	39	-152	19	32	-77	-21	-60	88	-27	0
0.670000	-97	5488	-1471	-20125	78	2554	-4428	-10226	-265	1378	-5033	-12186	-1481	579	-7100	-10097	-1047	8418	7659	-16617	-182	-2560	6372	-14202	-363	-2850	7682	-12252	2675	-3739	8280	-9275	-122	-127	-118	-66	-70	-61	-107	40	-152	16	35	-75	-25	-57	80	-27	-3
0.670833	-135	5651	-1424	-19963	60	2815	-4725	-10214	-305	1652	-5242	-12064	-1202	852	-7303	-10345	-720	8560	7964	-16376	75	-2407	6452	-14341	-271	-2679	7653	-12333	3230	-3678	8390	-9305	-151	-129	-121	-66	-58	-61	-108	37	-153	17	30	-79	-22	-58	80	-32	-3
0.671667	-169	5816	-1381	-19788	-29	3070	-5014	-10222	-351	1922	-5486	-11954	-947	1154	-7517	-10590	-664	8702	8274	-16125	-95	-2274	6537	-14479	-75	-2508	7623	-12408	3832	-3622	8500	-9335	-149	-128	-121	-68	-62	-58	-103	41	-152	21	34	-79	-24	-55	81	-28	0
0.672500	-55	5993	-1332	-19594	54	3312	-5293	-10247	-276	2182	-5767	-11855	-742	1447	-7752	-10822	-728	8841	8593	-15859	-208	-2156	6617	-14624	34	-2346	7600	-12471	4174	-3560	8611	-9378	-146	-126	-118	-64	-57	-57	-103	43	-151	19	34	-79	-18	-53	80	-28	0
0.673333	27	6181	-1287	-19389	141	3541	-5551	-10291	-257	2436	-6085	-11774	-615	1751	-8008	-11042	-774	8965	8894	-15599	-171	-2056	6696	-14770	72	-2198	7579	-12533	4357	-3503	8719	-9425	-151	-130	-121	-66	-62	-58	-108	40	-152	13	32	-78	-22	-60	78	-30	-4
0.674167	-168	6372	-1238	-19177	-83	3759	-5794	-10364	-235	2680	-6435	-11701	-544	2067	-8278	-11240	-1057	9083	9180	-15337	-393	-1977	6777	-14912	286	-2066	7576	-12573	4504	-3439	8833	-9486	-149	-124	-120	-66	-59	-57	-104	41	-154	20	35	-76	-23	-58	79	-55	-1
0.675000	-213	6573	-1181	-18955	-230	3977	-5991	-10441	-129	2934	-6815	-11633	-242	2398	-8560	-11408	-410	9205	9488	-15084	-268	-1895	6858	-15047	291	-1950	7584	-12602	3607	-3376	8944	-9548	-149	-125	-109	-64	-58	-58	-103	43	-153	20	37	-76	-17	-55	81	-30	-3
0.675833	-151	6789	-1124	-18730	-469	4180	-6158	-10579	-178	3192	-7221	-11568	-383	2744	-8861	-11547	-787	9323	9762	-14848	-908	-1838	6934	-15182	455	-1855	7603	-12624	4706	-3311	9058	-9608	-149	-126	-120	-68	-60	-59	-109	26	-151	18	59	-76	-18	-58	80	-31	-3
0.676667	-266	7016	-1062	-18504	-401	4381	-6276	-10731	-198	3454	-7647	-11502	-136	3104	-9156	-11650	-661	9426	10023	-14628	-262	-1789	7012	-15305	318	-1784	7641	-12634	3719	-3228	9168	-9668	-148	-126	-120	-67	-62	-59	-109	39	-149	16	35	-80	-19	-62	76	-32	0
0.677500	-129	7254	-991	-18285	-250	4574	-6343	-10923	-145	3722	-8090	-11433	-6	3498	-9461	-11714	310	9527	10264	-14426	432	-1747	7092	-15415	-25	-1734	7697	-12628	1152	-3168	9286	-9718	-147	-128	-120	-68	-61	-59	-108	51	-150	20	38	-75	-19	-58	79	-30	-1
0.678333	-70	7497	-914	-18069	-346	4743	-6354	-11142	-221	4008	-8545	-11356	76	3877	-9776	-11738	-359	9633	10488	-14255	-177	-1705	7175	-15518	151	-1705	7767	-12612	929	-3090	9398	-9763	-146	-104	-118	-67	-63	-57	-105	42	-148	19	35	-79	-22	-58	80	-29	1
0.679167	-135	7751	-826	-17867	-430	4954	-6308	-11406	-267	4304	-9003	-11276	224	4286	-10084	-11726	-76	9729	10685	-14102	-129	-1672	7262	-15608	173	-1693	7858	-12594	434	-2997	9515	-9801	-147	-125	-119	-68	-61	-57	-103	44	-149	22	35	-75	-18	-56	82	-29	1
0.680000	-200	8014	-733	-17676	-471	5113	-6202	-11705	-170	4609	-9466	-11184	111	4704	-10393	-11676	-24	9832	10868	-13992	12	-1634	7353	-15690	77	-1699	7955	-12570	710	-2903	9631	-9828	-145	-125	-122	-65	-58	-55	-101	44	-147	20	37	-77	-16	-55	82	-29	3
0.680833	-176	8278	-632	-17512	-840	5332	-6052	-12049	-126	4933	-9920	-11085	-242	5125	-10694	-11597	-18	9937	11021	-13910	-65	-1598	7445	-15761	61	-1714	8069	-12545	1589	-2805	9747	-9846	-144	-126	-124	-64	-58	-52	-102	44	-147	20	35	-57	-17	-53	82	-28	1
0.681667	-32	8548	-524	-17364	-874	5528	-5844	-12433	-144	5262	-10365	-10979	143	5551	-10987	-11486	647	10027	11159	-13848	456	-1556	7544	-15830	-110	-1740	8191	-12520	699	-2706	9840	-9858	-148	-129	-120	-67	-60	-57	-107	38	-152	15	36	-77	-18	-58	78	-32	-3
0.682500	90	8811	-407	-17242	-753	5722	-5595	-12858	-148	5601	-10794	-10870	21	5977	-11266	-11356	678	10125	11259	-13823	595	-1506	7651	-15886	-329	-1765	8322	-12499	-1021	-2597	9968	-9854	-152	-129	-121	-66	-52	-56	-108	38	-151	3	36	-77	-16	-58	78	-34	-1
0.683333	-93	9080	-280	-17155	-1026	5930	-5304	-13315	-101	5953	-11200	-10754	-396	6384	-11528	-11196	-284	10231	11369	-13823	-67	-1450	7760	-15935	-69	-1790	8461	-12486	275	-2482	10079	-9821	-152	-131	-121	-69	-62	-59	-105	36	-153	16	34	-77	-22	-59	77	-35	-4
0.684167	-174	9343	-143	-17061	-1093	6151	-4986	-13803	-155	6308	-11579	-10645	-207	6790	-11770	-11027	-18	10342	11449	-13820	206	-1381	7883	-15976	113	-1804	8603	-12474	1466	-2369	10189	-9812	-143	-128	-125	-63	-61	-56	-104	41	-153	17	27	-74	-22	-57	81	-31	0
0.685000	-245	9606	2	-17006	-1211	6385	-4645	-14321	-91	6661	-11927	-10538	-181	7184	-11991	-10846	-12	10443	11512	-13888	59	-1302	8004	-16018	145	-1804	8745	-12471	2909	-2251	10301	-9782	-150	-127	-121	-56	-65	-58	-103	39	-152	17	36	-77	-23	-56	80	-29	0
0.685833	-320	9856	157	-16972	-1116	6635	-4319	-14870	-47	7014	-12243	-10441	-282	7559	-12183	-10659	-16	10549	11565	-13965	-79	-1211	8139	-16053	219	-1788	8888	-12477	4390	-2136	10405	-9741	-149	-125	-119	-64	-60	-56	-96	41	-131	1	36	-76	-23	-58	78	-27	2
0.686667	-337	10095	323	-16965	-931	6901	-3993	-15431	-150	7361	-12515	-10356	-194	7914	-12353	-10489	136	10655	11608	-14017	180	-1112	8274	-16093	433	-1763	9033	-12485	5411	-2020	10511	-9692	-147	-125	-121	-65	-63	-56	-104	41	-150	20	35	-76	-21	-55	79	-27	0
0.687500	-286	10333	510	-16972	-825	7184	-3690	-16008	-162	7694	-12750	-10289	-353	8246	-12494	-10315	-323	10758	11645	-14094	158	-990	8408	-16121	880	-1696	9172	-12504	6600	-1917	10604	-9637	-149	-122	-117	-64	-60	-72	-100	43	-151	18	34	-85	-19	-55	84	-27	1
0.688333	-231	10551	699	-16994	-794	7482	-3427	-16581	-189	8011	-12939	-10247	-408	8552	-12608	-10155	323	10858	11677	-14173	311	-866	8545	-16154	929	-1603	9308	-12520	6113	-1810	10696	-9606	-146	-126	-119	-62	-62	-58	-102	42	-152	19	35	-74	-24	-55	82	-28	-1
0.689167	-208	10765	905	-17030	-910	7803	-3211	-17159	-126	8308	-13090	-10231	-348	8831	-12698	-10003	610	10953	11706	-14252	-182	-728	8674	-16186	901	-1513	9437	-12546	6638	-1718	10780	-9515	-150	-127	-120	-63	-65	-55	-105	39	-154	15	32	-80	-22	-53	80	-29	-4
0.690000	-249	10964	1121	-17076	-976	8132	-3064	-17692	-45	8583	-13193	-10240	-379	9088	-12762	-9873	320	11036	11735	-14322	63	-586	8795	-16209	1055	-1387	9563	-12582	6234	-1634	10851	-9449	-152	-133	-124	-70	-67	-59	-107	39	-153	16	30	-80	-26	-57	80	-31	-8
0.690833	-128	11151	1347	-17132	-832	8476	-2988	-18265	-68	8827	-13258	-10280	-576	9322	-12801	-9753	1380	11114	11771	-14382	848	-431	8910	-16230	713	-1240	9686	-12594	2645	-1556	10923	-9370	-150	-127	-122	-67	-63	-58	-109	27	-156	16	28	-75	-23	-56	81	-29	-1
0.691667	-141	11335	1586	-17185	-1012	8838	-2981	-18777	-40	9048	-13274	-10343	-593	9532	-12816	-9645	730	11186	11818	-14425	166	-273	9015	-16237	430	-1072	9804	-12603	1515	-1481	10981	-9289	-150	-125	-117	-66	-64	-55	-104	39	-150	21	34	-75	-19	-52	82	-30	-3
0.692500	-182	11506	1836	-17237	-1018	9209	-3062	-19260	-48	9216	-13255	-10429	-491	9723	-12812	-9550	960	11247	11869	-14452	218	-115	9102	-16240	171	-892	9914	-12613	5	-1419	11032	-9198	-147	-126	-112	-64	-62	-53	-105	41	-150	22	37	-75	-17	-49	87	-23	-3
0.693333	34	11672	2092	-17291	-971	9585	-3224	-19700	-66	9376	-13203	-10540	-420	9888	-12794	-9466	1315	11293	11923	-14463	76	45	9176	-16239	-141	-704	10013	-12612	-565	-1365	11066	-9104	-130	-125	-115	-63	-61	-53	-103	42	-154	22	36	-72	-22	-51	85	-25	-3
0.694167	60	11821	2351	-17341	-912	9947	-3474	-20104	-126	9484	-13124	-10672	-646	10049	-12762	-9383	1120	11332	11989	-14460	-85	201	9228	-16231	-309	-511	10113	-12598	-372	-1318	11096	-9003	-152	-121	-115	-65	-63	-55	-102	39	-151	24	37	-72	-18	-51	90	-27	0
0.695000	-35	11970	2610	-17384	-634	10306	-3799	-20460	-128	9552	-13018	-10827	-366	10171	-12724	-9309	1270	11358	12062	-14439	207	348	9259	-16214	-591	-318	10200	-12579	-944	-1275	11113	-8896	-146	-121	-114	-65	-62	-56	-102	42	-151	24	38	-73	-26	-52	88	-24	-1
0.695833	159	12108	2863	-17420	-498	10650	-4206	-20770	-136	9578	-12892	-10983	-343	10287	-12689	-9228	1810	11374	12137	-14409	572	488	9269	-16191	-1176	-134	10273	-12537	-3155	-1239	11118	-8783	-148	-122	-115	-61	-63	-53	-96	42	-152	23	37	-72	-24	-50	87	-25	0
0.696667	19	12247	3113	-17447	-716	10978	-4675	-21034	-109	9568	-12753	-11152	-619	10397	-12641	-9142	849	11383	12223	-14365	-252	616	9260	-16165	-1209	37	10336	-12491	-2199	-1199	11115	-8669	-146	-122	-115	-65	-62	-57	-103	44	-149	23	37	-74	-23	-52	84	-27	0
0.697500	-78	12372	3349	-17471	-567	11276	-5196	-21243	-43	9526	-12601	-11323	-354	10489	-12604	-9040	570	11383	12309	-14312	-153	727	9228	-16130	-1199	196	10387	-12428	-714	-1163	11107	-8548	-122	-127	-117	-68	-61	-34	-105	44	-151	23	35	-73	-24	-53	86	-25	-1
0.698333	9	12504	3576	-17479	-570	11545	-5754	-21407	-49	9437	-12450	-11487	-301	10574	-12569	-8927	504	11373	12401	-14258	-33	827	9176	-16095	-1299	330	10416	-12355	815	-1125	11088	-8418	-150	-129	-118	-68	-64	-58	-108	42	-155	19	30	-75	-23	-56	84	-28	0
0.699167	113	12629	3780	-17478	-500	11767	-6339	-21516	-124	9322	-12297	-11648	-428	10647	-12521	-8793	164	11362	12493	-14204	-323	906	9109	-16051	-1189	446	10437	-12264	2558	-1083	11071	-8286	-149	-127	-116	-66	-61	-58	-103	43	-151	23	36	-48	-22	-57	88	-27	-4
0.700000	-25	12758	3972	-17460	-454	11945	-6931	-21579	-9	9184	-12144	-11796	-445	10713	-12520	-8628	235	11346	12581	-14152	-256	964	9025	-16011	-1181	536	10433	-12167	3831	-1040	11050	-8151	-147	-135	-118	-64	-61	-53	-103	43	-155	22	35	-74	-21	-53	86	-27	0
0.700833	-322	12877	4136	-17430	-552	12091	-7524	-21593	34	9028	-12001	-11932	-411	10762	-12512	-8439	-294	11326	12671	-14103	-630	1004	8927	-15967	-888	594	10411	-12056	5295	-994	11024	-8013	-149	-127	-115	-64	-35	-55	-104	45	-152	25	37	-72	-17	-51	87	-27	1
0.701667	-332	13003	4278	-17386	-564	12168	-8100	-21568	-78	8846	-11868	-12061	-432	10793	-12513	-8229	-371	11297	12753	-14069	-600	1017	8816	-15929	-609	625	10371	-11942	5286	-956	10999	-7878	-147	-125	-116	-65	-60	-58	-104	39	-153	22	35	-72	-18	-51	81	-27	0
0.702500	-418	13120	4388	-17331	-456	12189	-8648	-21503	-49	8654	-11750	-12173	-469	10804	-12520	-7989	-74	11260	12829	-14048	-738	1008	8694	-15893	-506	629	10305	-11820	5898	-917	10965	-7745	-150	-124	-119	-66	-45	-56	-104	43	-152	21	33	-75	-23	-57	80	-31	-1
0.703333	-474	13239	4473	-17261	-528	12147	-9158	-21398	15	8466	-11643	-12279	-492	10801	-12544	-7721	-504	11218	12894	-14044	-842	974	8568	-15858	-350	605	10217	-11694	7103	-886	10937	-7612	-151	-126	-119	-66	-62	-61	-107	41	-151	20	32	-74	-21	-55	82	-28	-1
0.704167	-282	13353	4533	-17173	-405	12042	-9612	-21249	-11	8273	-11546	-12375	-254	10769	-12568	-7421	608	11171	12956	-14050	312	921	8443	-15827	-568	557	10109	-11565	3540	-855	10911	-7485	-149	-126	-120	-66	-64	-59	-108	21	-152	18	33	-77	-24	-58	81	-27	-1
0.705000	-395	13467	4568	-17062	-463	11873	-10020	-21067	-93	8083	-11459	-12459	-188	10718	-12589	-7100	191	11114	13009	-14075	-233	844	8319	-15799	-530	483	9984	-11427	2034	-831	10888	-7365	-150	-125	-119	-66	-65	-58	-105	43	-153	21	34	-75	-23	-58	82	-28	-5
0.705833	-478	13578	4574	-16954	-396	11636	-10336	-20848	-222	7904	-11382	-12542	-80	10632	-12615	-6759	39	11050	13054	-14115	-183	746	8194	-15772	-469	385	9835	-11295	503	-820	10862	-7246	-149	-126	-118	-66	-66	-59	-105	40	-152	22	29	-79	-22	-57	82	-30	-1
0.706667	-369	13682	4574	-16824	-304	11339	-10594	-20599	-190	7735	-11309	-12622	-154	10515	-12636	-6401	102	10971	13086	-14175	-155	621	8076	-15750	-495	268	9677	-11167	-246	-825	10833	-7142	-152	-129	-122	-69	-65	-60	-107	39	-154	17	27	-80	-25	-56	81	-31	-5
0.707500	-303	13784	4517	-16686	-344	10975	-10780	-20319	-182	7571	-11243	-12703	-428	10367	-12651	-6020	-179	10888	13114	-14245	-313	485	7970	-15725	-470	133	9503	-11033	-9	-837	10814	-7040	-146	-131	-121	-67	-61	-59	-108	38	-154	13	30	-78	-19	-57	80	-31	-3
0.708333	-607	13883	4457	-16531	-304	10557	-10887	-20000	-308	7425	-11172	-12790	-325	10183	-12650	-5628	-250	10792	13135	-14327	-143	325	7873	-15704	-340	-9	9324	-10902	-9	-873	10785	-6951	-150	-128	-119	-66	-63	-56	-103	40	-152	15	30	-76	-22	-57	80	-33	-5
0.709167	-500	13975	4381	-16372	62	10079	-10925	-19658	-252	7285	-11101	-12882	-46	9964	-12636	-5209	623	10688	13151	-14420	398	148	7788	-15681	-681	-177	9138	-10781	-2499	-917	10763	-6870	-152	-131	-119	-68	-62	-63	-110	37	-156	19	26	-77	-23	-60	79	-28	-4
0.710000	-335	14063	4290	-16211	52	9554	-10885	-19303	-225	7150	-11021	-12982	-234	9712	-12604	-4822	-10	10570	13157	-14523	-283	-40	7718	-15650	-803	-348	8949	-10662	-2102	-978	10734	-6800	-151	-129	-120	-67	-62	-62	-109	38	-155	13	29	-79	-24	-58	81	-32	-4
0.710833	-465	14143	4185	-16050	54	8980	-10782	-18883	-172	7014	-10931	-13094	-194	9426	-12552	-4416	-474	10443	13157	-14628	-513	-247	7655	-15618	-666	-531	8766	-10552	-535	-1057	10709	-6740	-153	-129	-117	-66	-61	-60	-109	33	-153	16	29	-78	-22	-57	82	-32	-5
0.711667	-565	14218	4073	-15889	1	8370	-10609	-18456	-43	6885	-10823	-13212	-141	9112	-12480	-4015	-31	10316	13146	-14735	-501	-465	7609	-15584	-535	-713	8592	-10441	567	-1146	10674	-6688	-149	-126	-118	-64	-62	-58	-108	41	-152	20	32	-77	-21	-58	77	-33	-3
0.712500	-615	14284	3956	-15734	74	7732	-10369	-18004	-22	6749	-10702	-13338	6	8780	-12375	-3629	-10	10181	13141	-14840	-578	-688	7578	-15543	-350	-902	8429	-10339	1655	-1245	10646	-6677	-146	-126	-118	-64	-60	-58	-108	44	-151	21	35	-77	-14	-51	84	-27	2
0.713333	-378	14339	3851	-15587	222	7068	-10089	-17535	-162	6592	-10560	-13468	96	8420	-12248	-3264	135	10034	13122	-14939	-305	-920	7552	-15497	-376	-1077	8275	-10241	1976	-1357	10603	-6612	-148	-127	-118	-63	-57	-56	-102	41	-148	20	33	-75	-19	-56	84	-27	0
0.714167	-326	14382	3719	-15461	132	6393	-9761	-17054	-170	6426	-10403	-13628	68	8043	-12096	-2927	-215	9890	13093	-15036	-370	-1159	7531	-15454	-166	-1284	8134	-10150	2412	-1481	10553	-6589	-150	-153	-119	-64	-59	-58	-104	41	-153	21	35	-74	-18	-55	84	-27	-1
0.715000	-401	14414	3601	-15346	165	5710	-9391	-16562	-170	6226	-10222	-13745	43	7650	-11917	-2627	-282	9743	13055	-15121	-107	-1405	7513	-15404	25	-1473	8003	-10071	1638	-1610	10496	-6578	-149	-129	-119	-66	-63	-58	-107	36	-154	18	29	-79	-24	-56	59	-28	-1
0.715833	-133	14427	3489	-15256	216	5030	-8986	-16063	-127	6005	-10025	-13878	181	7254	-11705	-2371	388	9600	13002	-15200	-39	-1638	7501	-15348	-129	-1652	7897	-9995	312	-1741	10432	-6580	-150	-129	-134	-64	-61	-74	-105	40	-152	19	35	-75	-22	-53	78	-29	-5
0.716667	-186	14431	3395	-15185	-39	4371	-8547	-15554	-60	5759	-9796	-13997	96	6856	-11476	-2166	-234	9457	12940	-15257	-583	-1875	7485	-15291	-25	-1827	7804	-9925	732	-1876	10356	-6571	-147	-127	-120	-62	-61	-59	-109	39	-155	16	30	-76	-21	-62	80	-27	-1
0.717500	-228	14417	3300	-15133	51	3728	-8087	-15047	-24	5479	-9556	-14101	301	6468	-11218	-2017	627	9325	12865	-15308	610	-2107	7467	-15234	-221	-1987	7725	-9863	-3391	-2012	10298	-6579	-150	-122	-117	-67	-61	-60	-107	41	-148	19	34	-73	-21	-56	80	-29	-1
0.718333	-227	14379	3220	-15111	25	3111	-7613	-14543	-16	5167	-9300	-14193	1	6083	-10933	-1935	610	9196	12772	-15342	165	-2334	7447	-15173	-273	-2140	7664	-9810	-6163	-2148	10175	-6592	-148	-127	-117	-66	-63	-61	-108	37	-152	19	34	-76	2	-57	82	-27	0
0.719167	-133	14320	3155	-15105	30	2538	-7131	-14051	9	4823	-9032	-14258	-223	5709	-10635	-1921	215	9078	12666	-15364	-182	-2549	7416	-15120	-228	-2278	7612	-9762	-7747	-2278	10066	-6611	-147	-126	-118	-80	-60	-60	-115	42	-152	20	36	-76	-22	-57	80	-28	-3
0.720000	18	14238	3099	-15127	145	2002	-6646	-13578	27	4452	-8749	-14295	-87	5354	-10306	-1986	442	8965	12543	-15373	-3	-2756	7379	-15071	-165	-2403	7570	-9723	-8687	-2400	9951	-6638	-145	-126	-114	-67	-60	-59	-107	41	-149	21	38	-76	-19	-59	84	-25	7
0.720833	-80	14131	3054	-15154	95	1515	-6160	-13129	140	4055	-8461	-14304	-87	5014	-9967	-2128	353	8860	12406	-15371	-83	-2955	7333	-15025	-59	-2529	7540	-9685	-8470	-2519	9823	-6667	-147	-125	-116	-65	-60	-57	-102	41	-150	19	36	-76	-18	-58	85	-26	2
0.721667	-331	13997	3017	-15226	-109	1071	-5684	-12659	33	3656	-8165	-14275	-216	4695	-9622	-2357	277	8767	12255	-15358	-407	-3141	7277	-14988	-1	-2640	7516	-9676	-7269	-2628	9695	-6705	-147	-127	-118	-66	-61	-65	-101	39	-151	19	28	-76	-19	-56	81	-28	1
0.722500	-188	13833	2983	-15303	205	681	-5230	-12232	-115	3206	-7875	-14216	183	4394	-9270	-2651	949	8674	12090	-15341	-107	-3324	7211	-14962	-146	-2749	7491	-9670	-8243	-2735	9554	-6750	-147	-132	-120	-68	-62	-59	-108	38	-153	12	30	-77	-22	-61	79	-29	-1
0.723333	-162	13637	2951	-15393	206	338	-4797	-11819	41	2768	-7584	-14120	-30	4108	-8912	-3040	293	8594	11914	-15308	-962	-3501	7143	-14944	-64	-2849	7478	-9678	-7267	-2832	9408	-6798	-150	-133	-125	-75	-65	-63	-109	35	-155	9	26	-82	-23	-62	80	-31	-6
0.724167	-147	13419	2931	-15493	-65	46	-4388	-11430	167	2333	-7300	-13985	-108	3840	-8548	-3494	-507	8523	11741	-15293	-1482	-3665	7073	-14930	274	-2942	7467	-9686	-4236	-2915	9267	-6855	-151	-130	-120	-67	-65	-63	-108	37	-155	10	28	-80	-25	-61	79	-32	-6
0.725000	-183	13170	2903	-15592	-119	-191	-4008	-11049	195	1906	-7015	-13804	-95	3587	-8191	-4028	-39	8456	11563	-15270	-979	-3823	7002	-14925	516	-3032	7465	-9709	-1444	-2994	9126	-6897	-152	-129	-120	-67	-63	-62	-102	40	-150	17	25	-101	-19	-61	78	-30	-1
0.725833	-292	12899	2872	-15690	-79	-390	-3668	-10690	124	1492	-6744	-13597	-320	3350	-7837	-4603	-85	8393	11376	-15246	-925	-3979	6930	-14933	825	-3127	7460	-9744	1784	-3064	8992	-6949	-148	-129	-124	-67	-62	-60	-108	38	-154	13	33	-77	-19	-61	79	-29	0
0.726667	-202	12598	2835	-15795	-114	-545	-3350	-10343	6	1104	-6485	-13358	-344	3120	-7488	-5285	-273	8339	11223	-15221	-682	-4130	6864	-14947	1093	-3219	7461	-9793	3949	-3131	8858	-6998	-144	-128	-120	-64	-60	-60	-108	64	-150	18	36	-77	-21	-62	79	-32	-1
0.727500	-114	12271	2784	-15892	-111	-665	-3083	-10009	-11	732	-6242	-13089	-383	2901	-7184	-5933	-488	8284	11016	-15207	-645	-4276	6806	-14968	1451	-3333	7465	-9848	5742	-3190	8744	-7050	-148	-128	-119	-66	-59	-61	-111	40	-150	16	32	-77	-19	-59	79	-30	0
0.728333	-160	11927	2720	-15984	-170	-750	-2851	-9693	-57	395	-6026	-12804	-417	2685	-6888	-6660	-693	8227	10843	-15195	-661	-4417	6762	-14995	1904	-3420	7474	-9921	6670	-3259	8627	-7101	-148	-128	-119	-67	-58	-62	-111	37	-132	16	33	-67	-21	-65	78	-28	0
0.729167	-318	11561	2643	-16098	-277	-813	-2657	-9347	-76	92	-5804	-12498	-49	2475	-6612	-7427	12	8172	10677	-15190	-379	-4562	6725	-15028	1700	-3521	7488	-10005	6267	-3320	8531	-7143	-147	-130	-121	-67	-62	-61	-110	41	-151	16	30	-77	-22	-61	79	-30	0
0.730000	-349	11183	2549	-16144	-511	-848	-2506	-9093	-81	-179	-5607	-12179	-105	2265	-6365	-8203	-435	8117	10517	-15185	-763	-4694	6712	-15059	1661	-3631	7511	-10095	7948	-3391	8449	-7182	-146	-128	-122	-67	-63	-64	-111	46	-152	43	32	-79	-39	-66	77	-32	0
0.730833	-195	10794	2439	-16207	-524	-854	-2389	-8802	55	-410	-5427	-11854	-60	2056	-6148	-8990	114	8060	10367	-15189	446	-4828	6710	-15095	1442	-3738	7543	-10197	5454	-3458	8388	-7216	-148	-132	-122	-69	-63	-61	-109	38	-150	15	32	-80	-21	-62	77	-28	-4
0.731667	-146	10404	2319	-16264	-642	-886	-2307	-8524	-19	-604	-5262	-11530	-190	1846	-5958	-9777	417	8003	10229	-15191	546	-4952	6728	-15131	1120	-3857	7582	-10310	2421	-3543	8340	-7242	-149	-131	-125	-74	-42	-62	-111	37	-150	13	27	-81	-17	-62	78	-35	-4
0.732500	-130	10002	2185	-16309	-624	-891	-2240	-8251	-143	-768	-5113	-11209	-149	1639	-5799	-10552	-147	7947	10100	-15193	192	-5070	6768	-15153	866	-3963	7639	-10424	646	-3624	8314	-7259	-146	-126	-122	-66	-57	-60	-104	40	-149	17	33	-78	-19	-57	79	-31	1
0.733333	-162	9614	2033	-16338	-385	-891	-2200	-7987	-98	-900	-4976	-10912	-257	1433	-5667	-11297	98	7893	9979	-15195	473	-5183	6821	-15183	533	-4077	7705	-10545	-1321	-3718	8306	-7272	-143	-127	-119	-66	-60	-62	-105	30	-150	17	33	-74	-17	-61	78	-30	0
0.734167	-273	9217	1876	-16366	-238	-913	-2179	-7732	-73	-1007	-4855	-10604	-265	1216	-5571	-12047	-45	7830	9865	-15192	295	-5293	6889	-15207	384	-4201	7775	-10671	-1969	-3825	8323	-7281	-145	-127	-120	-66	-60	-58	-105	42	-148	20	32	-75	-18	-56	79	-29	0
0.735000	-353	8833	1709	-16384	-345	-921	-2179	-7490	-7	-1097	-4753	-10331	-440	997	-5494	-12743	-200	7771	9759	-15184	147	-5392	6967	-15227	198	-4295	7861	-10796	-1393	-3937	8345	-7282	-144	-128	-118	-65	-59	-59	-108	39	-148	15	33	-79	-17	-55	81	-28	4
0.735833	-258	8461	1536	-16394	-158	-961	-2178	-7260	1	-1173	-4661	-10080	-105	773	-5448	-13401	453	7718	9662	-15171	966	-5486	7056	-15238	-419	-4401	7961	-10928	-2764	-4055	8389	-7281	-149	-125	-119	-64	-62	-60	-107	40	-150	19	35	-73	-19	-58	79	-31	1
0.736667	-179	8098	1358	-16401	-240	-1007	-2187	-7045	-67	-1240	-4578	-9853	-47	547	-5410	-14014	198	7654	9566	-15151	856	-5577	7152	-15244	-1009	-4497	8069	-11055	-3192	-4179	8459	-7281	-147	-121	-105	-77	-62	-62	-87	39	-151	18	34	-75	-19	-53	81	-31	-3
0.737500	-215	7750	1181	-16403	-358	-1075	-2191	-6844	-92	-1309	-4517	-9666	-260	319	-5402	-14581	-715	7597	9481	-15132	195	-5661	7255	-15249	-1060	-4592	8206	-11183	-591	-4304	8538	-7279	-149	-125	-118	-65	-61	-58	-107	40	-152	19	33	-75	-22	-57	79	-27	0
0.738333	-266	7416	1012	-16402	-139	-1168	-2189	-6656	-136	-1372	-4467	-9497	-227	89	-5401	-15091	-434	7546	9381	-15077	426	-5741	7355	-15244	-1169	-4683	8309	-11305	1675	-4430	8638	-7278	-148	-127	-117	-64	-61	-96	-105	38	-149	21	36	-72	-16	-55	82	-30	-3
0.739167	-108	7095	839	-16398	-215	-1286	-2177	-6493	-85	-1451	-4432	-9374	-374	-147	-5401	-15552	-487	7491	9299	-15023	189	-5818	7458	-15238	-1247	-4777	8433	-11423	4392	-4555	8696	-7281	-132	-125	-117	-65	-60	-57	-102	44	-149	21	34	-73	-18	-53	84	-26	0
0.740000	-60	6796	680	-16390	-242	-1430	-2154	-6350	-109	-1545	-4405	-9275	-280	-386	-5402	-15957	-637	7443	9209	-14947	149	-5901	7547	-15231	-1284	-4866	8564	-11534	6544	-4680	8868	-7286	-147	-126	-120	-65	-62	-60	-108	29	-155	19	34	-73	-23	-55	80	-29	-4
0.740833	-231	6521	529	-16400	29	-1600	-2116	-6228	-150	-1657	-4393	-9214	-124	-630	-5416	-16304	-695	7397	9131	-14869	-15	-5980	7639	-15221	-1232	-4956	8690	-11637	8298	-4794	9001	-7295	-146	-126	-115	-63	-58	-52	-101	42	-152	17	36	-70	-19	-55	87	-25	-1
0.741667	-177	6242	386	-16376	181	-1795	-2056	-6106	-52	-1779	-4385	-9185	-315	-874	-5417	-16600	-986	7356	9055	-14769	-521	-6069	7721	-15214	-883	-5047	8819	-11730	9651	-4915	9134	-7309	-149	-122	-115	-63	-62	-42	-102	43	-151	23	36	-72	-21	-49	85	-27	-1
0.742500	-59	5983	239	-16368	180	-2013	-1981	-6041	-143	-1926	-4398	-9195	-235	-1129	-5418	-16843	-461	7319	8978	-14655	-426	-6155	7793	-15233	-844	-5149	8931	-11822	9120	-5026	9264	-7328	-150	-127	-119	-65	-64	-56	-105	38	-153	17	33	-74	-21	-53	82	-30	-3
0.743333	-59	5740	128	-16361	84	-2254	-1886	-5987	-126	-2096	-4417	-9235	-497	-1391	-5415	-17030	-816	7283	8908	-14525	-1031	-6267	7862	-15208	-582	-5255	9035	-11899	10479	-5137	9396	-7351	-150	-126	-120	-67	-52	-59	-108	38	-153	23	32	-74	-25	-56	78	-28	-3
0.744167	106	5510	13	-16352	136	-2513	-1772	-5952	-55	-2287	-4449	-9308	-396	-1649	-5400	-17181	-538	7251	8843	-14374	-319	-6383	7924	-15207	-464	-5375	9132	-11978	8733	-5236	9502	-7372	-150	-125	-120	-65	-64	-58	-110	38	-149	20	33	-73	-22	-57	80	-26	-3
0.745000	119	5290	-87	-16336	173	-2787	-1640	-5933	-151	-2497	-4487	-9412	-395	-1912	-5352	-17271	331	7220	8776	-14209	181	-6509	7985	-15209	-679	-5493	9213	-12028	4604	-5337	9650	-7393	-147	-126	-119	-64	-63	-55	-78	39	-151	38	33	-73	-22	-58	82	-26	0
0.745833	-301	5098	-180	-16322	95	-3074	-1490	-5935	-142	-2726	-4526	-9541	-313	-2179	-5349	-17328	-292	7185	8731	-14031	-442	-6650	8047	-15216	-510	-5631	9284	-12078	2663	-5439	9758	-7414	-149	-125	-120	-64	-62	-58	-107	42	-152	22	34	-73	-19	-57	85	-25	0
0.746667	-464	4880	-266	-16301	184	-3385	-1324	-5956	-49	-2969	-4575	-9697	-337	-2454	-5316	-17345	-56	7149	8681	-13836	176	-6812	8106	-15233	-367	-5781	9340	-12119	187	-5527	9859	-7434	-149	-124	-124	-62	-58	-56	-60	41	-151	21	33	-74	-19	-57	82	-26	0
0.747500	-200	4687	-345	-16281	489	-3701	-1147	-5999	-81	-3219	-4620	-9876	-362	-2720	-5275	-17330	-109	7106	8636	-13632	287	-6990	8183	-15249	-343	-5919	9387	-12155	-1315	-5625	9946	-7452	-150	-126	-121	-64	-62	-55	-104	41	-150	21	35	-73	-49	-55	84	-29	-1
0.748333	-155	4502	-414	-16252	468	-4022	-959	-6058	-136	-3481	-4666	-10071	-687	-2992	-5236	-17282	-328	7053	8595	-13422	0	-7186	8241	-15275	-301	-6125	9412	-12184	-1989	-5728	10018	-7469	-149	-128	-124	-68	-68	-59	-105	38	-155	17	29	-77	-25	-60	80	-29	0
0.749167	-4	4322	-482	-16226	326	-4344	-768	-6129	-75	-3741	-4712	-10283	-499	-3264	-5183	-17214	373	6988	8553	-13204	641	-7398	8326	-15299	-421	-6317	9437	-12208	-4415	-5832	10082	-7484	-150	-129	-120	-67	-62	-57	-107	41	-154	18	32	-74	-19	-58	80	-29	-5
0.750000	42	4154	-535	-16187	607	-4672	-567	-6217	-91	-4002	-4744	-10501	-466	-3518	-5124	-17118	717	6914	8514	-12983	765	-7629	8416	-15328	-748	-6519	9452	-12215	-7350	-5943	10134	-7488	-150	-130	-122	-67	-64	-57	-108	39	-156	17	33	-72	-25	-57	81	-31	-1
0.750833	-204	3995	-583	-16143	520	-4993	-363	-6317	-31	-4255	-4767	-10727	-730	-3791	-5067	-17010	-429	6824	8472	-12766	-81	-7875	8521	-15354	-602	-6730	9460	-12226	-6912	-6062	10177	-7496	-149	-128	-120	-69	-64	-60	-105	40	-155	18	34	-79	-25	-58	79	-29	-7
0.751667	-104	3837	-625	-16099	422	-5317	-164	-6433	-13	-4506	-4776	-10956	-587	-4045	-5001	-16886	-373	6712	8428	-12552	260	-8140	8645	-15382	-609	-6956	9469	-12228	-6761	-6183	10218	-7499	-171	-130	-120	-67	-65	-58	-108	39	-154	18	35	-75	-24	-56	84	-28	0
0.752500	-182	3690	-658	-16048	455	-5631	30	-6559	-135	-4737	-4770	-11182	-480	-4294	-4932	-16747	-100	6591	8375	-12342	473	-8417	8780	-15408	-611	-7182	9479	-12245	-6368	-6318	10244	-7501	-145	-121	-117	-64	-59	-56	-105	43	-149	22	37	-74	-19	-64	82	-28	1
0.753333	-129	3547	-684	-15993	384	-5946	226	-6699	-133	-4962	-4754	-11407	-514	-4528	-4853	-16601	3	6445	8311	-12150	418	-8707	8927	-15432	-410	-7424	9492	-12227	-6125	-6454	10274	-7506	-147	-127	-118	-65	-59	-55	-104	53	-164	21	37	-72	-18	-52	86	-26	0
0.754167	140	3414	-699	-15937	387	-6247	404	-6854	-50	-5168	-4727	-11625	-441	-4762	-4773	-16453	131	6279	8240	-11974	652	-9001	9083	-15455	-285	-7664	9512	-12229	-6346	-6601	10297	-7511	-147	-124	-116	-63	-64	-58	-104	43	-151	20	35	-73	-27	-55	85	-26	0
0.755000	206	3287	-712	-15875	516	-6541	576	-7022	-111	-5364	-4673	-11830	-359	-4983	-4679	-16300	-185	6095	8155	-11817	364	-9308	9242	-15477	28	-7911	9541	-12222	-6343	-6747	10322	-7520	-147	-125	-118	-64	-55	-55	-103	38	-149	22	32	-73	-23	-55	86	-27	0
0.755833	126	3165	-713	-15829	485	-6829	734	-7207	-90	-5546	-4623	-12035	-342	-5195	-4583	-16147	251	5893	8061	-11689	295	-9610	9405	-15500	11	-8158	9575	-12220	-7922	-6883	10345	-7538	-147	-122	-118	-69	-62	-56	-107	42	-156	20	34	-75	-22	-55	80	-26	0
0.756667	40	3051	-707	-15756	383	-7109	879	-7403	-28	-5715	-4553	-12227	-309	-5396	-4479	-15995	237	5675	7950	-11579	115	-9915	9570	-15518	-28	-8407	9623	-12217	-7533	-7045	10368	-7561	-151	-130	-147	-72	-67	-57	-108	39	-156	17	33	-78	-23	-56	79	-33	-7
0.757500	39	2944	-689	-15697	340	-7371	1007	-7619	12	-5872	-4476	-12409	-136	-5595	-4362	-15841	69	5451	7831	-11502	473	-10212	9713	-15536	162	-8648	9686	-12210	-7579	-7188	10397	-7584	-148	-126	-120	-67	-64	-59	-107	41	-155	18	32	-74	-21	-49	82	-27	-4
0.758333	33	2847	-661	-15639	472	-7618	1130	-7859	-82	-6016	-4389	-12569	-73	-5781	-4234	-15687	1001	5218	7704	-11438	935	-10495	9877	-15546	-86	-8884	9752	-12203	-10771	-7326	10429	-7616	-149	-126	-92	-64	-62	-58	-102	43	-151	20	36	-72	-22	-53	82	-29	0
0.759167	-179	2758	-631	-15580	395	-7853	1232	-8070	-109	-6153	-4302	-12727	-143	-5964	-4093	-15529	237	4979	7568	-11410	97	-10764	10012	-15559	-188	-9113	9827	-12202	-10676	-7459	10495	-7653	-146	-125	-117	-63	-61	-58	-105	42	-150	20	38	-70	-21	-51	86	-26	0
0.760000	-118	2671	-584	-15532	248	-8073	1324	-8313	-124	-6288	-4210	-12877	-268	-6140	-3946	-15377	276	4739	7432	-11406	233	-11018	10130	-15570	-387	-9340	9915	-12200	-10515	-7586	10508	-7691	-150	-127	-115	-73	-62	-56	-101	46	-152	21	37	-73	-24	-55	85	-27	-4
0.760833	-22	2584	-539	-15490	157	-8284	1397	-8570	-73	-6419	-4122	-13017	-163	-6310	-3789	-15232	47	4499	7285	-11433	51	-11256	10226	-15583	-384	-9547	10001	-12195	-9267	-7698	10546	-7737	-148	-124	-112	-61	-59	-58	-101	45	-152	25	40	-69	-18	-49	89	-25	0
0.761667	-199	2508	-487	-15444	38	-8485	1456	-8832	-62	-6546	-4047	-13152	-268	-6482	-3632	-15094	-338	4265	7140	-11487	-168	-11466	10295	-15601	-260	-9755	10081	-12198	-7063	-7807	10581	-7781	-149	-122	-112	-61	-47	-53	-100	45	-154	22	37	-72	-21	-50	86	-27	0
0.762500	-228	2428	-440	-15436	-27	-8674	1499	-9103	-46	-6681	-3968	-13283	-263	-6647	-3476	-14959	-107	4034	6993	-11570	347	-11664	10334	-15618	-489	-9946	10157	-12196	-5351	-7910	10614	-7825	-152	-124	-117	-63	-64	-58	-102	43	-154	22	38	-73	-27	-53	85	-26	-4
0.763333	-203	2353	-393	-15420	73	-8853	1527	-9374	16	-6817	-3900	-13410	-177	-6841	-3323	-14827	259	3814	6854	-11677	694	-11826	10345	-15638	-810	-10123	10222	-12198	-5260	-8003	10645	-7867	-147	-125	-117	-64	-67	-56	-104	43	-152	20	37	-76	-22	-52	87	-26	-4
0.764167	-432	2273	-349	-15418	-129	-9022	1546	-9642	-67	-6957	-3841	-13536	-283	-6982	-3171	-14704	-783	3605	6722	-11804	-534	-11968	10330	-15672	-531	-10283	10275	-12200	-1760	-8090	10667	-7902	-149	-126	-118	-62	-64	-57	-103	42	-152	23	37	-73	-23	-53	87	-25	12
0.765000	-376	2192	-307	-15427	-43	-9188	1550	-9910	-8	-7101	-3797	-13664	740	-7152	-3037	-14586	-841	3408	6599	-11949	-490	-12083	10285	-15683	-233	-10433	10313	-12201	1906	-8179	10682	-7926	-151	-139	-117	-64	-64	-62	-107	53	-159	20	33	-75	-21	-57	84	-27	2
0.765833	-439	2108	-279	-15446	46	-9348	1543	-10171	6	-7258	-3756	-13787	4174	-7317	-2898	-14476	-695	3219	6483	-12107	-470	-12177	10211	-15701	145	-10549	10334	-12201	5184	-8259	10694	-7941	-149	-127	-119	-64	-60	-57	-100	39	-152	22	35	-73	-21	-55	87	-32	-1
0.766667	-494	2017	-257	-15478	-47	-9507	1531	-10424	-185	-7412	-3722	-13912	5179	-7482	-2781	-14365	-964	3044	6385	-12295	-566	-12250	10114	-15728	468	-10682	10333	-12203	8136	-8350	10692	-7954	-147	-141	-116	-63	-60	-14	-105	39	-151	22	36	-73	-23	-52	86	-24	1
0.767500	-263	1917	-247	-15520	-134	-9663	1500	-10669	-103	-7582	-3700	-14042	2902	-7649	-2682	-14262	-784	2874	6296	-12487	-454	-12305	9997	-15747	811	-10788	10312	-12204	10040	-8437	10683	-7937	-148	-125	-117	-63	-62	-56	-102	43	-150	23	29	-73	-23	-55	86	-26	4
0.768333	-178	1813	-253	-15571	28	-9825	1458	-10904	-135	-7746	-3683	-14170	2498	-7814	-2601	-14165	-958	2715	6219	-12681	-611	-12346	9860	-15763	1398	-10879	10267	-12207	11700	-8536	10662	-7898	-146	-125	-119	-64	-57	-57	-107	49	-149	24	33	-72	-19	-52	86	-28	0
0.769167	-358	1695	-298	-15633	88	-9985	1408	-11128	-212	-7933	-3675	-14303	2108	-7987	-2543	-14071	-534	2556	6153	-12878	-176	-12376	9710	-15754	1665	-10961	10204	-12207	11121	-8646	10628	-7895	-149	-125	-120	-64	-64	-59	-104	40	-150	20	33	-74	-25	-56	82	-26	1
0.770000	-255	1570	-305	-15702	109	-10154	1349	-11341	-76	-8123	-3667	-14433	1381	-8151	-2475	-13979	-201	2400	6101	-13077	-461	-12401	9546	-15770	1534	-11033	10120	-12209	10785	-8761	10587	-7861	-149	-127	-121	-66	-64	-60	-104	40	-152	20	25	-73	-22	-55	84	-29	-5
0.770833	-154	1439	-352	-15773	67	-10324	1277	-11540	-107	-8314	-3661	-14569	1006	-8318	-2484	-13884	-793	2247	6058	-13269	-855	-12423	9374	-15752	1623	-11098	10025	-12213	10956	-8891	10537	-7817	-147	-129	-120	-67	-62	-57	-103	40	-154	16	34	-75	-24	-51	84	-23	-6
0.771667	-142	1298	-412	-15853	64	-10497	1200	-11734	-251	-8518	-3650	-14702	722	-8485	-2486	-13790	443	2087	6027	-13439	262	-12443	9204	-15732	1143	-11159	9921	-12210	6225	-9027	10480	-7780	-151	-124	-119	-67	-62	-58	-103	41	-152	22	35	-70	-19	-51	84	-30	0
0.772500	-113	1155	-480	-15935	-183	-10675	1113	-11913	-158	-8721	-3642	-14839	266	-8652	-2503	-13693	153	1930	6004	-13603	-322	-12468	9032	-15691	566	-11216	9805	-12209	3558	-9176	10419	-7721	-149	-122	-119	-64	-59	-56	-102	43	-152	20	33	-70	-19	-52	93	-29	1
0.773333	-93	1004	-564	-16019	-128	-10856	1018	-12086	-67	-8919	-3630	-14976	-137	-8823	-2544	-13596	-105	1761	5982	-13755	-436	-12505	8860	-15638	95	-11271	9684	-12215	419	-9339	10347	-7676	-149	-126	-124	-67	-60	-64	-108	39	-161	17	32	-73	-21	-51	79	-30	-4
0.774167	-115	851	-655	-16110	-176	-11039	916	-12264	-156	-9146	-3612	-15120	-398	-8997	-2597	-13493	-61	1589	5970	-13889	-365	-12550	8690	-15570	-161	-11329	9561	-12201	-1851	-9507	10277	-7626	-147	-125	-121	-65	-60	-57	-107	40	-150	18	34	-73	-21	-53	80	-28	9
0.775000	-297	701	-744	-16199	-356	-11216	814	-12427	-81	-9362	-3592	-15268	-823	-9165	-2667	-13388	-58	1415	5960	-14003	-385	-12606	8539	-15482	-426	-11386	9437	-12217	-2963	-9683	10204	-7591	-146	-122	-113	-65	-60	-59	-104	42	-132	20	35	-69	-17	-56	82	-30	0
0.775833	-585	556	-838	-16285	-487	-11390	702	-12592	19	-9585	-3567	-15420	-1085	-9354	-2743	-13280	137	1235	5949	-14111	-121	-12677	8392	-15385	-908	-11450	9316	-12225	-3889	-9859	10132	-7558	-148	-126	-122	-68	-61	-60	-109	36	-153	19	34	-75	-21	-56	85	-32	1
0.776667	-274	406	-931	-16381	-186	-11556	597	-12757	-49	-9815	-3538	-15560	-909	-9540	-2832	-13172	664	1053	5940	-14176	579	-12764	8248	-15273	-1510	-11516	9201	-12235	-6723	-10042	10060	-7539	-146	-126	-131	-70	-61	-60	-107	38	-152	16	30	-75	-21	-58	79	-31	1
0.777500	-112	274	-1022	-16473	-453	-11718	489	-12923	-81	-10049	-3504	-15747	-1284	-9736	-2925	-13067	-287	866	5933	-14228	-349	-12864	8111	-15150	-1693	-11582	9099	-12243	-5974	-10205	9998	-7525	-149	-125	-121	-68	-59	-59	-110	39	-149	19	29	-78	-21	-53	81	-32	0
0.778333	-177	141	-1103	-16564	-704	-11858	388	-13095	-47	-10254	-3467	-15920	-1522	-9939	-3028	-12960	-758	684	5927	-14282	-810	-12970	7990	-15020	-1643	-11653	8996	-12254	-3520	-10372	9936	-7524	-145	-125	-128	-65	-59	-52	-107	41	-148	16	33	-77	-19	-56	81	-28	0
0.779167	-23	23	-1177	-16660	-751	-11988	291	-13264	-77	-10520	-3425	-16099	-1537	-10152	-3135	-12856	-329	510	5920	-14307	-602	-13089	7872	-14885	-1506	-11727	8909	-12267	-1045	-10527	9879	-7536	-148	-126	-117	-67	-63	-59	-105	40	-148	19	35	-74	-16	-57	84	-28	1
0.780000	43	-82	-1240	-16747	-671	-12096	198	-13442	-166	-10762	-3385	-16285	-1529	-10365	-3242	-12761	-506	335	5913	-14321	-516	-13212	7762	-14747	-1343	-11807	8823	-12284	1711	-10671	9835	-7559	-146	-127	-117	-66	-58	-56	-105	47	-152	18	32	-75	-17	-53	84	-27	0
0.780833	-35	-177	-1297	-16841	-500	-12196	111	-13624	-110	-10998	-3340	-16479	-1726	-10598	-3351	-12676	-503	171	5909	-14333	-427	-13315	7657	-14605	-1275	-11879	8750	-12304	3279	-10801	9790	-7593	-148	-124	-119	-69	-58	-56	-105	40	-148	20	36	-60	-18	-52	81	-28	0
0.781667	19	-252	-1339	-16929	-549	-12288	28	-13812	-111	-11242	-3304	-16678	-1796	-10833	-3461	-12600	-590	9	5903	-14338	-648	-13478	7545	-14472	-899	-11954	8676	-12328	4460	-10934	9751	-7642	-148	-125	-121	-69	-70	-58	-110	36	-154	15	29	-77	-22	-55	78	-29	0
0.782500	27	-336	-1379	-17024	-649	-12343	-53	-14006	-195	-11479	-3268	-16876	-1764	-11074	-3573	-12536	-616	-147	5898	-14338	-462	-13607	7449	-14340	-496	-12028	8608	-12349	4233	-11034	9723	-7695	-153	-131	-120	-70	-64	-59	-110	37	-159	17	35	-75	-22	-59	89	-31	-5
0.783333	6	-404	-1403	-17110	-601	-12392	-127	-14198	-198	-11710	-3235	-17076	-1662	-11315	-3674	-12484	-103	-288	5896	-14337	-575	-13729	7343	-14214	-443	-12095	8548	-12373	3557	-11133	9701	-7746	-151	-131	-119	-84	-63	-66	-110	33	-156	18	32	-81	-24	-59	78	-33	-1
0.784167	7	-465	-1424	-17190	-885	-12425	-194	-14389	-206	-11928	-3202	-17273	-1609	-11559	-3786	-12445	-546	-424	5902	-14341	-1209	-13839	7237	-14093	0	-12150	8483	-12394	4506	-11221	9682	-7819	-151	-128	-122	-69	-62	-60	-111	38	-153	17	33	-78	-23	-48	77	-33	-5
0.785000	-77	-520	-1438	-17268	-1133	-12445	-267	-14580	-59	-12139	-3177	-17461	-1494	-11796	-3889	-12415	534	-551	5907	-14345	64	-13939	7139	-13978	15	-12199	8425	-12414	457	-11299	9672	-7888	-149	-120	-121	-66	-65	-63	-96	37	-147	18	30	-78	-22	-61	79	-29	-3
0.785833	-67	-577	-1454	-17338	-1296	-12454	-340	-14766	-47	-12351	-3157	-17644	-1623	-12033	-3990	-12402	482	-673	5915	-14358	-99	-14032	7042	-13873	18	-12245	8365	-12435	-1961	-11374	9662	-7959	-150	-127	-119	-66	-60	-60	-112	35	-149	17	33	-80	-22	-62	78	-30	-6
0.786667	1	-635	-1463	-17405	-935	-12459	-418	-14947	-78	-12547	-3146	-17808	-1547	-12256	-4080	-12402	207	-786	5925	-14382	-126	-14080	6943	-13778	170	-12272	8308	-12453	-3481	-11438	9653	-8027	-147	-132	-120	-72	-63	-60	-109	38	-151	17	32	-79	-18	-59	81	-30	-4
0.787500	-72	-697	-1485	-17463	-807	-12461	-501	-15123	-95	-12727	-3140	-17968	-1547	-12477	-4190	-12417	527	-900	5935	-14411	232	-14118	6846	-13693	421	-12294	8251	-12468	-4525	-11504	9637	-8104	-146	-129	-119	-67	-60	-60	-109	37	-152	17	33	-78	-23	-57	81	-27	0
0.788333	35	-764	-1510	-17514	-863	-12460	-599	-15286	-138	-12894	-3142	-18102	-1630	-12682	-4273	-12446	389	-1011	5953	-14455	-163	-14134	6752	-13618	591	-12307	8194	-12474	-4499	-11565	9623	-8176	-147	-130	-97	-67	-60	-60	-108	39	-152	19	33	-75	-19	-58	79	-30	-3
0.789167	15	-839	-1541	-17556	-929	-12465	-703	-15438	-218	-13057	-3151	-18227	-1600	-12881	-4371	-12495	546	-1118	5964	-14511	-666	-14157	6664	-13552	452	-12307	8138	-12480	-3938	-11630	9597	-8249	-152	-130	-121	-66	-65	-60	-110	37	-152	17	29	-82	-23	-58	80	-30	-1
0.790000	-105	-919	-1583	-17595	-617	-12469	-824	-15576	-138	-13207	-3169	-18331	-1182	-13078	-4470	-12555	1324	-1229	5969	-14582	314	-14100	6578	-13500	16	-12301	8081	-12483	-6040	-11693	9563	-8321	-153	-130	-128	-74	-67	-65	-114	41	-158	13	28	-83	-22	-63	76	-33	-6
0.790833	-257	-1004	-1634	-17630	-634	-12485	-963	-15698	-97	-13340	-3198	-18418	-1234	-13253	-4565	-12628	492	-1338	5980	-14661	-42	-14043	6501	-13449	-3	-12285	8032	-12475	-6420	-11750	9518	-8381	-151	-130	-124	-69	-64	-63	-112	37	-159	15	27	-81	-7	-61	78	-31	-5
0.791667	-36	-1099	-1694	-17654	-562	-12504	-1117	-15795	-165	-13461	-3228	-18481	-1141	-13423	-4666	-12711	-305	-1430	5984	-14753	-549	-13966	6435	-13405	149	-12257	7975	-12463	-5295	-11804	9464	-8444	-154	-143	-124	-70	-63	-63	-107	39	-153	19	28	-77	-22	-58	80	-32	-4
0.792500	30	-1187	-1760	-17676	-378	-12531	-1271	-15872	-195	-13577	-3267	-18527	-959	-13585	-4767	-12807	153	-1529	5987	-14873	-40	-13865	6379	-13369	119	-12220	7948	-12442	-4985	-11857	9394	-8499	-147	-127	-120	-66	-61	-61	-109	35	-148	9	33	-74	-22	-57	81	-32	11
0.793333	-101	-1289	-1840	-17699	-384	-12568	-1444	-15928	-173	-13684	-3322	-18561	-808	-13743	-4876	-12914	281	-1630	5980	-14965	-277	-13746	6345	-13335	136	-12184	7914	-12417	-2856	-11902	9307	-8551	-148	-126	-122	-66	-62	-64	-105	41	-152	20	28	-74	-19	-58	77	-32	-3
0.794167	-147	-1396	-1922	-17726	-294	-12622	-1631	-15963	-144	-13786	-3370	-18579	-700	-13898	-4988	-13037	323	-1728	5971	-15086	-292	-13620	6315	-13303	39	-12142	7883	-12387	1460	-11941	9212	-8594	-148	-127	-117	-66	-66	-60	-107	39	-153	19	34	-75	-22	-57	80	-31	0
0.795000	-232	-1505	-2014	-17751	-158	-12678	-1821	-15963	-152	-13884	-3434	-18588	-685	-14051	-5106	-13171	129	-1824	5952	-15213	-187	-13477	6306	-13277	39	-12100	7865	-12351	4726	-11972	9099	-8631	-146	-127	-116	-66	-62	-61	-104	42	-148	21	33	-75	-19	-57	78	-30	2
0.795833	-322	-1612	-2107	-17785	80	-12752	-2014	-15963	-152	-13978	-3505	-18562	-717	-14196	-5222	-13310	-10	-1918	5934	-15345	-197	-13329	6307	-13248	205	-12055	7849	-12312	4294	-11988	8975	-8659	-147	-126	-119	-68	-64	-60	-105	40	-152	16	30	-75	-33	-56	80	-30	0
0.796667	-271	-1722	-2201	-17821	302	-12826	-2192	-15928	-127	-14072	-3584	-18532	-669	-14339	-5345	-13463	486	-2009	5911	-15475	-179	-13180	6323	-13215	139	-12012	7839	-12268	935	-11997	8844	-8679	-147	-127	-146	-66	-65	-60	-107	42	-150	16	32	-76	-23	-56	78	-31	0
0.797500	-15	-1832	-2294	-17865	199	-12917	-2399	-15873	-110	-14170	-3672	-18484	-860	-14480	-5467	-13622	-373	-2100	5889	-15608	-981	-13037	6358	-13176	231	-11968	7837	-12219	-1348	-11989	8693	-8690	-149	-131	-120	-67	-60	-60	-107	40	-155	17	29	-80	-29	-56	79	-29	-3
0.798333	-12	-1941	-2378	-17908	313	-13025	-2578	-15797	-129	-14267	-3770	-18422	-581	-14623	-5591	-13787	148	-2191	5871	-15732	235	-12899	6402	-13135	-142	-11932	7842	-12168	-8964	-11967	8545	-8685	-154	-130	-122	-68	-43	-61	-109	37	-153	13	28	-77	-21	-58	77	-34	-3
0.799167	-213	-2049	-2456	-17963	446	-13112	-2739	-15700	-256	-14365	-3870	-18340	-490	-14754	-5709	-13958	530	-2275	5855	-15846	377	-12770	6463	-13082	-480	-11892	7857	-12109	-16026	-11930	8395	-8669	-151	-128	-118	-64	-60	-60	-103	38	-146	19	32	-74	-16	-55	78	-31	-3
0.800000	-171	-2151	-2524	-18020	728	-13216	-2884	-15585	-118	-14460	-3977	-18245	-385	-14880	-5827	-14130	-309	-2356	5844	-15954	62	-12653	6530	-13021	-580	-11855	7873	-12047	-20012	-11880	8250	-8637	-136	-128	-98	-62	-59	-61	-116	38	-151	18	33	-74	-19	-57	79	-30	1
0.800833	-220	-2257	-2583	-18085	884	-13319	-3003	-15449	17	-14561	-4091	-18128	-479	-15000	-5933	-14311	-28	-2438	5835	-16075	369	-12555	6605	-12946	-725	-11821	7895	-11983	-22213	-11820	8107	-8592	-146	-126	-117	-61	-61	-58	-102	45	-148	27	34	-72	-23	-42	80	-28	3
0.801667	-236	-2364	-2630	-18155	673	-13430	-3096	-15304	49	-14662	-4216	-17999	-169	-15110	-6033	-14473	-31	-2522	5832	-16146	-116	-12476	6685	-12868	-918	-11789	7917	-11923	-20901	-11747	7974	-8540	-148	-127	-117	-67	-60	-59	-109	40	-148	21	34	-75	-17	-55	81	-29	2
0.802500	-300	-2473	-2679	-18231	366	-13548	-3162	-15152	-76	-14765	-4351	-17861	-88	-15216	-6144	-14647	-482	-2611	5833	-16233	-317	-12416	6767	-12781	-1043	-11778	7943	-11864	-16323	-11676	7845	-8466	-148	-126	-120	-69	-61	-56	-105	37	-149	21	28	-78	-19	-58	76	-33	1
0.803333	-204	-2588	-2716	-18313	578	-13666	-3191	-14993	0	-14869	-4491	-17703	293	-15304	-6224	-14817	53	-2704	5835	-16311	524	-12376	6848	-12686	-1305	-11763	7973	-11797	-13366	-11596	7720	-8382	-148	-128	-97	-66	-69	-62	-109	39	-152	23	32	-75	-22	-57	75	-31	-3
0.804167	-99	-2697	-2745	-18387	834	-13782	-3199	-14824	144	-14973	-4637	-17537	202	-15382	-6303	-14980	-187	-2794	5844	-16378	-170	-12358	6923	-12596	-1332	-11755	8002	-11730	-9773	-11516	7634	-8291	-149	-126	-118	-66	-60	-60	-105	38	-154	19	29	-77	-18	-46	80	-29	0
0.805000	-151	-2812	-2771	-18464	783	-13895	-3171	-14652	73	-15071	-4798	-17354	168	-15447	-6376	-15134	-1147	-2889	5851	-16444	-893	-12354	6993	-12481	-769	-11752	8037	-11661	-3768	-11435	7537	-8183	-147	-126	-118	-67	-61	-46	-107	40	-150	20	32	-75	-18	-56	79	-29	-4
0.805833	13	-2928	-2799	-18544	868	-14015	-3113	-14483	94	-15168	-4952	-17164	269	-15507	-6443	-15283	-808	-2989	5860	-16505	-231	-12367	7051	-12372	-454	-11760	8070	-11598	298	-11369	7482	-8073	-147	-128	-119	-64	-62	-60	-104	40	-153	16	23	-79	-18	-60	85	-27	-4
0.806667	-31	-3050	-2821	-18620	868	-14134	-3027	-14345	-15	-15253	-5110	-16973	144	-15552	-6503	-15421	-858	-3092	5865	-16567	-409	-12411	7097	-12265	-227	-11762	8106	-11533	3351	-11315	7429	-7962	-153	-131	-122	-68	-64	-61	-107	40	-150	18	28	-79	-22	-58	79	-31	-3
0.807500	-243	-3178	-2865	-18699	783	-14251	-2915	-14157	-132	-15332	-5275	-16777	439	-15584	-6561	-15542	-884	-3199	5871	-16625	-291	-12463	7135	-12165	145	-11786	8139	-11466	4581	-11261	7398	-7848	-147	-128	-121	-66	-60	-58	-107	53	-152	19	30	-77	-22	-60	82	-31	-1
0.808333	-158	-3307	-2909	-18766	924	-14359	-2773	-13993	-52	-15390	-5432	-16574	567	-15609	-6613	-15646	-858	-3306	5864	-16683	121	-12529	7160	-12063	549	-11809	8169	-11398	4747	-11219	7359	-7731	-150	-128	-135	-64	-60	-57	-105	42	-151	17	30	-75	-19	-56	82	-26	-6
0.809167	2	-3444	-2960	-18834	1002	-14459	-2614	-13846	-34	-15429	-5586	-16368	382	-15621	-6663	-15732	-1076	-3420	5855	-16738	177	-12616	7170	-11977	1005	-11842	8198	-11334	4524	-11192	7377	-7620	-148	-129	-119	-66	-62	-61	-110	38	-154	20	29	-78	-15	-58	81	-30	-4
0.810000	-155	-3589	-3025	-18895	814	-14551	-2437	-13705	-99	-15446	-5733	-16163	378	-15651	-6715	-15800	-322	-3534	5837	-16798	366	-12709	7168	-11898	1042	-11876	8225	-11270	2796	-11177	7390	-7514	-149	-128	-119	-68	-60	-61	-109	38	-152	19	28	-79	-23	-59	78	-30	0
0.810833	-161	-3732	-3105	-18952	624	-14629	-2241	-13578	-100	-15438	-5869	-15962	167	-15632	-6767	-15845	-651	-3640	5811	-16851	-198	-12819	7159	-11830	1197	-11922	8245	-11202	4650	-11168	7419	-7415	-148	-127	-122	-67	-65	-60	-109	46	-151	24	32	-78	-23	-57	81	-28	-5
0.811667	-47	-3872	-3180	-19000	504	-14688	-2038	-13451	-62	-15399	-5989	-15766	385	-15625	-6820	-15859	-471	-3761	5776	-16907	658	-12933	7149	-11771	1244	-11969	8269	-11136	4265	-11164	7463	-7324	-116	-125	-119	-66	-63	-56	-107	41	-152	21	33	-80	-25	-55	81	-27	0
0.812500	-62	-4028	-3300	-19046	571	-14731	-1821	-13335	-87	-15327	-6089	-15566	568	-15610	-6877	-15843	401	-3866	5736	-16960	1115	-13069	7132	-11725	931	-12020	8269	-11068	2369	-11164	7520	-7243	-144	-125	-120	-67	-61	-57	-103	44	-152	24	32	-77	-21	-55	87	-27	-1
0.813333	95	-4180	-3415	-19084	738	-14754	-1599	-13232	-8	-15226	-6176	-15370	455	-15592	-6932	-15803	-366	-3969	5690	-17006	239	-13188	7117	-11698	921	-12081	8272	-11001	2903	-11173	7585	-7192	-147	-127	-105	-66	-61	-55	-102	43	-154	20	34	-75	-19	-53	87	-27	-1
0.814167	216	-4332	-3544	-19117	725	-14761	-1383	-13138	33	-15094	-6236	-15182	222	-15573	-6996	-15744	-223	-4069	5637	-17043	407	-13300	7101	-11685	709	-12146	8267	-10938	2653	-11178	7660	-7126	-151	-126	-117	-67	-59	-57	-100	41	-153	23	36	-72	-18	-50	86	-31	-9
0.815000	54	-4482	-3691	-19144	659	-14750	-1166	-13059	-40	-14947	-6279	-14997	318	-15547	-7054	-15644	-181	-4158	5586	-17101	419	-13466	7086	-11687	387	-12216	8256	-10876	3487	-11188	7741	-7089	-149	-127	-118	-67	-62	-59	-108	38	-152	19	33	-77	-19	-55	79	-29	-1
0.815833	-29	-4628	-3838	-19171	497	-14730	-956	-12986	-43	-14752	-6298	-14818	162	-15512	-7112	-15520	-346	-4233	5534	-17141	124	-13598	7083	-11698	278	-12289	8242	-10809	5067	-11192	7828	-7068	-150	-127	-119	-66	-62	-60	-103	41	-152	20	30	-76	-23	-58	79	-32	-4
0.816667	91	-4765	-3994	-19190	451	-14692	-749	-12915	-45	-14544	-6291	-14635	389	-15466	-7156	-15369	332	-4305	5473	-17186	735	-13735	7095	-11723	-12	-12366	8204	-10746	4381	-11193	7949	-7059	-145	-128	-120	-68	-65	-60	-109	39	-154	18	29	-79	-23	-55	81	-31	-1
0.817500	12	-4897	-4156	-19198	712	-14640	-546	-12857	-152	-14322	-6264	-14484	370	-15414	-7194	-15192	633	-4363	5423	-17224	970	-13857	7118	-11756	-669	-12448	8206	-10684	2726	-11192	8029	-7065	-147	-127	-117	-67	-60	-58	-103	43	-149	2	33	-76	-22	-57	84	-29	0
0.818333	-197	-5019	-4322	-19203	646	-14592	-360	-12809	-182	-14101	-6216	-14278	304	-15345	-7221	-14992	-426	-4410	5376	-17272	19	-13968	7153	-11796	-794	-12527	8188	-10620	4764	-11188	8133	-7085	-146	-130	-120	-68	-61	-59	-103	42	-151	17	34	-75	-18	-55	85	-29	-3
0.819167	-228	-5133	-4486	-19198	572	-14538	-185	-12768	-355	-13878	-6148	-14105	667	-15270	-7231	-14772	-201	-4473	5339	-17311	236	-14063	7201	-11846	-1083	-12607	8173	-10553	6885	-11179	8239	-7115	-146	-127	-118	-65	-62	-57	-99	41	-154	20	34	-75	-19	-53	84	-34	0
0.820000	-254	-5234	-4649	-19190	256	-14486	-26	-12760	-463	-13675	-6045	-13932	2110	-15181	-7223	-14533	4	-4474	5299	-17364	241	-14141	7261	-11901	-1342	-12686	8162	-10489	9987	-11168	8348	-7162	-145	-126	-121	-88	-59	-58	-100	44	-149	21	34	-79	-15	-52	82	-26	0
0.820833	-152	-5321	-4807	-19176	224	-14447	122	-12715	-394	-13456	-5964	-13758	2948	-15094	-7195	-14278	-299	-4487	5263	-17417	-86	-14201	7331	-11959	-1145	-12763	8154	-10426	13438	-11160	8452	-7215	-142	-125	-115	-64	-60	-58	-97	41	-150	21	34	-70	-19	-55	84	-25	-1
0.821667	-149	-5400	-4953	-19153	298	-14415	262	-12703	-397	-13277	-5853	-13589	2066	-14967	-7147	-14013	-233	-4499	5248	-17483	28	-14240	7415	-12016	-878	-12831	8150	-10362	15957	-11153	8555	-7287	-148	-122	-118	-63	-60	-55	-104	40	-149	22	34	-76	-18	-55	80	-27	0
0.822500	-200	-5472	-5112	-19129	-79	-14397	380	-12702	-256	-13136	-5731	-13432	1671	-14850	-7081	-13734	-477	-4514	5225	-17559	63	-14262	7494	-12073	-332	-12900	8149	-10303	17884	-11149	8655	-7365	-149	-127	-121	-66	-65	-65	-107	35	-154	22	33	-75	-24	-58	78	-30	-4
0.823333	-221	-5536	-5253	-19098	-273	-14395	504	-12707	-241	-13025	-5598	-13277	1399	-14727	-6994	-13442	-79	-4512	5202	-17649	390	-14255	7585	-12129	-59	-12960	8151	-10240	17179	-11155	8750	-7456	-150	-128	-122	-62	-67	-63	-109	38	-155	15	29	-82	-23	-61	74	-34	-6
0.824167	-183	-5588	-5381	-19063	-103	-14404	592	-12722	-304	-12953	-5456	-13129	972	-14597	-6881	-13138	82	-4519	5183	-17747	-329	-14228	7676	-12171	54	-13000	8157	-10177	17861	-11148	8845	-7546	-148	-127	-120	-72	-65	-62	-109	15	-153	19	32	-97	-23	-59	76	-31	-3
0.825000	-232	-5631	-5486	-19018	-41	-14417	695	-12743	-84	-12921	-5302	-12992	665	-14469	-6751	-12827	-177	-4517	5161	-17851	-206	-14178	7766	-12211	247	-13031	8164	-10114	16818	-11159	8935	-7648	-160	-126	-121	-68	-61	-61	-103	42	-150	17	28	-79	-23	-60	77	-28	0
0.825833	-107	-5674	-5596	-18969	-95	-14445	791	-12777	-59	-12935	-5139	-12859	351	-14344	-6604	-12508	682	-4525	5136	-17970	618	-14105	7850	-12242	-72	-13045	8176	-10053	11182	-11171	9021	-7755	-149	-129	-121	-68	-63	-61	-105	18	-154	8	29	-77	-22	-56	79	-32	0
0.826667	-113	-5716	-5682	-18929	-336	-14479	885	-12815	-161	-12987	-4961	-12747	230	-14234	-6439	-12175	-47	-4531	5108	-18092	-379	-14018	7928	-12265	-208	-13043	8187	-9993	8405	-11186	9100	-7871	-145	-125	-121	-66	-61	-59	-107	38	-153	15	28	-78	-19	-57	75	-30	-4
0.827500	-440	-5754	-5764	-18847	-334	-14519	975	-12865	-150	-13090	-4770	-12644	-61	-14135	-6264	-11834	3	-4548	5068	-18224	9	-13917	7997	-12282	-353	-13019	8199	-9937	4624	-11206	9170	-7991	-148	-127	-120	-62	-61	-60	-107	42	-149	18	30	-77	-21	-59	79	-28	-1
0.828333	-523	-5793	-5833	-18782	-383	-14564	1071	-12917	18	-13224	-4577	-12560	-253	-14055	-6076	-11478	90	-4569	5025	-18359	135	-13798	8058	-12288	-341	-12983	8206	-9882	2116	-11233	9240	-8117	-149	-126	-119	-67	-63	-59	-108	40	-152	16	32	-76	-22	-58	77	-30	0
0.829167	-308	-5833	-5887	-18713	-448	-14612	1172	-12980	36	-13389	-4362	-12485	-533	-13996	-5878	-11111	82	-4596	4969	-18489	-180	-13680	8123	-12289	-443	-12927	8214	-9833	1164	-11253	9302	-8256	-151	-127	-121	-67	-63	-61	-107	38	-152	17	30	-76	-22	-46	78	-33	-1
0.830000	-264	-5874	-5936	-18637	-434	-14654	1272	-13051	160	-13587	-4132	-12433	-434	-13960	-5668	-10727	611	-4624	4904	-18631	421	-13549	8148	-12287	-889	-12856	8220	-9791	-411	-11261	9359	-8395	-149	-129	-120	-64	-59	-61	-108	37	-154	15	32	-78	-22	-60	80	-32	-3
0.830833	-149	-5915	-5976	-18561	-146	-14685	1388	-13117	214	-13807	-3877	-12387	-533	-13952	-5451	-10334	1186	-4654	4829	-18764	688	-13416	8184	-12281	-1485	-12768	8227	-9753	-3272	-11287	9409	-8543	-151	-128	-117	-70	-67	-62	-109	37	-155	15	19	-78	-22	-60	75	-35	-4
0.831667	-190	-5954	-6040	-18488	-160	-14714	1508	-13189	32	-14038	-3605	-12358	-834	-13974	-5225	-9924	147	-4680	4753	-18886	-432	-13276	8211	-12278	-1565	-12666	8238	-9724	-2134	-11293	9456	-8694	-151	-133	-122	-70	-64	-66	-113	37	-156	12	29	-78	-26	-61	76	-33	-7
0.832500	-371	-5992	-6047	-18401	-147	-14732	1637	-13262	35	-14286	-3314	-12360	-890	-14018	-4988	-9496	1	-4715	4669	-18997	-400	-13150	8243	-12273	-1560	-12548	8256	-9697	-1257	-11287	9501	-8848	-150	-126	-118	-66	-60	-44	-109	42	-151	21	33	-80	-15	-58	78	-29	-1
0.833333	-376	-6021	-6073	-18313	-82	-14736	1777	-13326	-18	-14524	-2996	-12316	-1361	-14085	-4738	-9052	241	-4735	4582	-19093	-486	-13026	8272	-12270	-1617	-12424	8278	-9683	-765	-11270	9540	-9013	-149	-117	-119	-67	-65	-64	-108	43	-152	17	30	-76	-22	-59	78	-29	0
0.834167	-325	-6055	-6105	-18226	-47	-14733	1921	-13391	-194	-14765	-2664	-12308	-1554	-14182	-4479	-8599	105	-4755	4489	-19179	-750	-12905	8300	-12274	-1632	-12296	8306	-9677	-544	-11238	9581	-9178	-148	-126	-117	-65	-60	-53	-107	41	-151	17	33	-78	-18	-58	89	-29	-3
0.835000	-293	-6068	-6139	-18140	-137	-14722	2096	-13447	-122	-14998	-2308	-12304	-1265	-14303	-4211	-8139	20	-4765	4392	-19249	-737	-12796	8326	-12287	-1537	-12164	8351	-9683	-1533	-11194	9618	-9346	-152	-128	-118	-69	-62	-63	-109	41	-153	18	33	-81	-22	-57	79	-31	-3
0.835833	-251	-6095	-6177	-18056	-269	-14707	2213	-13495	58	-15218	-1939	-12296	-1219	-14442	-3921	-7673	-478	-4764	4297	-19301	-888	-12690	8358	-12308	-1182	-12031	8403	-9692	-2353	-11141	9650	-9512	-148	-125	-116	-67	-62	-58	-103	42	-155	16	8	-79	-24	-56	81	-32	1
0.836667	-250	-6108	-6227	-17974	-18	-14687	2352	-13527	150	-15420	-1557	-12291	-1299	-14595	-3625	-7212	-414	-4753	4204	-19335	-422	-12586	8394	-12332	-1025	-11902	8469	-9713	-4356	-11072	9686	-9677	-150	-127	-121	-65	-63	-61	-109	41	-151	18	29	-76	-22	-58	78	-29	-3
0.837500	-170	-6111	-6279	-17890	63	-14656	2492	-13545	156	-15599	-1167	-12294	-1307	-14758	-3314	-6745	-232	-4726	4111	-19350	-742	-12513	8433	-12371	-970	-11773	8552	-9745	-4536	-10995	9723	-9833	-148	-130	-119	-64	-46	-94	-109	40	-152	17	33	-78	-23	-56	81	-28	0
0.838333	-286	-6105	-6343	-17816	-188	-14621	2631	-13541	254	-15757	-774	-12258	-2618	-14932	-2988	-6294	-800	-4685	4026	-19351	-930	-12431	8479	-12414	-753	-11644	8651	-9777	-2959	-10908	9761	-9986	-171	-127	-116	-63	-59	-58	-107	41	-153	21	35	-76	-18	-57	80	-31	2
0.839167	-255	-6095	-6406	-17739	0	-14595	2757	-13519	412	-15888	-382	-12226	-3489	-15106	-2644	-5860	271	-4627	3948	-19316	275	-12363	8521	-12463	-882	-11534	8763	-9818	-5821	-10806	9802	-10129	-146	-127	-117	-64	-60	-58	-108	41	-153	20	32	-74	-19	-53	80	-21	-5
0.840000	-141	-6077	-6478	-17670	-107	-14565	2872	-13478	575	-15998	13	-12192	-2539	-15283	-2296	-5449	-45	-4559	3873	-19315	-419	-12303	8564	-12521	-648	-11427	8889	-9867	-5660	-10709	9845	-10266	-147	-127	-117	-66	-59	-61	-107	40	-150	20	33	-77	-24	-58	82	-28	-4
0.840833	-162	-6053	-6560	-17610	-228	-14544	2970	-13412	550	-16078	386	-12140	-1881	-15456	-1936	-5057	208	-4475	3808	-19281	-380	-12250	8610	-12578	-555	-11325	9031	-9910	-6140	-10608	9896	-10366	-145	-125	-118	-63	-61	-56	-102	43	-148	29	37	-75	-19	-53	82	-24	1
0.841667	-249	-6020	-6636	-17557	-258	-14521	3044	-13324	431	-16143	735	-12075	-1551	-15621	-1579	-4706	635	-4371	3743	-19233	-272	-12207	8650	-12638	-544	-11238	9175	-9960	-5896	-10508	9948	-10456	-146	-125	-117	-62	-61	-55	-101	42	-150	18	35	-75	-16	-51	87	-26	17
0.842500	-161	-5986	-6717	-17515	-496	-14509	3106	-13211	97	-16186	1063	-12000	-956	-15776	-1222	-4392	298	-4260	3687	-19184	-387	-12174	8683	-12704	-522	-11157	9326	-10014	-4709	-10416	9999	-10530	-149	-128	-119	-66	-83	-61	-104	39	-150	18	29	-78	-22	-57	82	-28	0
0.843333	-50	-5942	-6795	-17487	-774	-14509	3145	-13102	-434	-16209	1367	-11909	-447	-15922	-866	-4115	46	-4130	3637	-19125	-319	-12151	8705	-12766	-631	-11089	9481	-10064	-3945	-10331	10059	-10575	-149	-127	-121	-66	-63	-60	-105	38	-158	20	32	-73	-18	-57	82	-30	-3
0.844167	211	-5896	-6865	-17459	-382	-14508	3164	-12964	-423	-16219	1630	-11790	-342	-16063	-522	-3881	658	-3990	3594	-19061	363	-12134	8723	-12822	-978	-11029	9634	-10112	-6475	-10247	10120	-10592	-147	-126	-119	-64	-64	-57	-104	41	-146	13	37	-75	-19	-55	79	-28	0
0.845000	150	-5843	-6953	-17444	-454	-14524	3162	-12822	-270	-16214	1865	-11664	-832	-16183	-187	-3686	-172	-3841	3553	-19001	-408	-12135	8730	-12866	-894	-10979	9781	-10159	-5874	-10195	10187	-10583	-148	-126	-120	-65	-64	-59	-108	39	-151	19	35	-75	-22	-55	82	-26	10
0.845833	-45	-5782	-6977	-17439	-497	-14541	3137	-12663	-238	-16200	2039	-11519	-1045	-16298	119	-3548	-776	-3680	3518	-18935	-714	-12142	8722	-12924	-628	-10944	9917	-10201	-3992	-10128	10254	-10542	-146	-124	-122	-69	-60	-58	-102	62	-149	20	35	-72	-22	-57	84	-26	0
0.846667	-30	-5725	-7015	-17447	-361	-14568	3096	-12504	-153	-16183	2213	-11358	-1427	-16400	403	-3437	-338	-3515	3482	-18875	-384	-12166	8707	-12973	-411	-10914	10045	-10243	-2463	-10090	10324	-10478	-148	-125	-118	-67	-60	-58	-103	43	-150	20	35	-84	-22	-55	84	-27	1
0.847500	-5	-5653	-7036	-17464	-411	-14605	3040	-12356	-213	-16164	2328	-11180	-1715	-16494	657	-3381	-139	-3346	3455	-18806	-456	-12203	8678	-13016	-116	-10907	10157	-10283	-42	-10069	10395	-10393	-151	-126	-117	-67	-60	-58	-103	40	-154	17	33	-74	-18	-56	84	-27	-4
0.848333	-185	-5576	-7043	-17492	-456	-14646	2969	-12204	-189	-16144	2404	-10993	-2309	-16579	879	-3362	-1	-3177	3421	-18747	-325	-12255	8639	-13057	261	-10909	10248	-10322	2343	-10064	10463	-10280	-151	-130	-124	-67	-63	-59	-109	40	-151	17	30	-76	-24	-57	81	-24	-8
0.849167	-269	-5499	-7036	-17535	-522	-14696	2885	-12070	-105	-16155	2438	-10790	-2989	-16662	1069	-3381	-155	-2998	3399	-18688	-379	-12324	8597	-13097	895	-10925	10327	-10359	4968	-10073	10536	-10141	-150	-128	-119	-64	-58	-58	-103	38	-155	15	33	-76	-36	-57	81	-30	-5
0.850000	-245	-5412	-7007	-17585	-429	-14745	2809	-11944	-153	-16122	2444	-10568	-3177	-16734	1223	-3428	130	-2828	3374	-18632	-103	-12403	8554	-13132	1395	-10952	10389	-10399	6117	-10099	10604	-9991	-151	-122	-119	-69	-62	-60	-111	40	-151	16	33	-79	-22	-59	77	-31	12
0.850833	-222	-5310	-6966	-17644	-132	-14805	2722	-11833	-110	-16116	2415	-10339	-3326	-16801	1343	-3508	738	-2657	3354	-18580	-117	-12496	8501	-13169	1472	-11004	10439	-10443	6512	-10137	10678	-9819	-152	-126	-118	-67	-63	-64	-108	39	-152	18	33	-78	-22	-59	79	-28	-3
0.851667	-64	-5205	-6915	-17715	-207	-14867	2653	-11751	28	-16123	2360	-10103	-3322	-16868	1433	-3615	-111	-2494	3335	-18533	-773	-12602	8461	-13207	1726	-11069	10468	-10488	8267	-10194	10748	-9642	-149	-129	-120	-68	-64	-59	-104	27	-151	17	32	-78	-27	-58	81	-27	0
0.852500	113	-5090	-6854	-17793	-126	-14933	2592	-11688	145	-16138	2282	-9857	-2733	-16928	1489	-3747	952	-2335	3318	-18485	364	-12713	8427	-13251	1327	-11148	10488	-10535	3768	-10247	10832	-9456	-147	-127	-121	-67	-63	-57	-103	45	-149	18	33	-76	-23	-57	81	-25	-1
0.853333	45	-4965	-6783	-17879	103	-15005	2545	-11647	151	-16168	2181	-9614	-2355	-16990	1522	-3900	1007	-2183	3306	-18416	103	-12841	8403	-13304	1085	-11251	10497	-10593	275	-10327	10885	-9275	-146	-126	-118	-64	-60	-56	-103	41	-153	27	35	-76	-19	-56	88	-26	10
0.854167	235	-4839	-6713	-17969	335	-15084	2514	-11636	128	-16208	2072	-9377	-1970	-17055	1529	-4074	381	-2047	3296	-18394	-266	-12976	8395	-13361	1022	-11369	10506	-10659	-2865	-10415	10955	-9095	-149	-131	-117	-64	-59	-58	-103	41	-152	19	36	-76	-19	-55	80	-31	1
0.855000	205	-4706	-6640	-18065	172	-15166	2509	-11659	269	-16262	1953	-9138	-2004	-17116	1518	-4269	530	-1920	3290	-18355	-179	-13119	8400	-13431	706	-11504	10505	-10737	-5432	-10511	11023	-8928	-152	-126	-116	-67	-61	-59	-105	37	-156	20	34	-75	-22	-56	82	-30	0
0.855833	-117	-4572	-6575	-18161	34	-15258	2525	-11706	379	-16334	1829	-8921	-1402	-17180	1486	-4488	365	-1807	3289	-18319	-162	-13269	8427	-13509	211	-11655	10504	-10826	-7091	-10609	11087	-8765	-155	-128	-120	-66	-62	-58	-104	42	-154	18	35	-74	-24	-58	78	-30	-1
0.856667	-291	-4436	-6518	-18261	-118	-15355	2566	-11789	303	-16411	1708	-8725	-337	-17244	1449	-4720	-128	-1711	3290	-18280	-348	-13430	8478	-13602	-365	-11819	10506	-10927	-7968	-10729	11162	-8625	-149	-129	-121	-70	-67	-63	-109	39	-160	13	38	-78	-24	-60	78	-31	-5
0.857500	-99	-4302	-6472	-18381	-65	-15460	2637	-11896	61	-16500	1594	-8559	797	-17302	1410	-4986	381	-1626	3300	-18239	604	-13584	8562	-13703	-1371	-12003	10516	-11037	-11581	-10848	11239	-8493	-148	-130	-117	-70	-61	-58	-104	39	-153	15	32	-79	-22	-58	79	-30	-4
0.858333	-115	-4167	-6438	-18441	-189	-15568	2743	-12039	-247	-16600	1502	-8418	1763	-17360	1370	-5276	-257	-1558	3322	-18200	206	-13742	8668	-13817	-2030	-12176	10540	-11162	-12306	-10970	11319	-8393	-151	-128	-119	-68	-62	-58	-105	42	-150	16	33	-76	-19	-55	86	-27	-18
0.859167	-196	-4037	-6411	-18515	-319	-15688	2880	-12206	-212	-16711	1425	-8318	4006	-17411	1332	-5596	-1095	-1502	3350	-18152	-270	-13903	8800	-13941	-1993	-12365	10575	-11297	-9944	-11100	11406	-8305	-146	-127	-116	-66	-61	-57	-105	44	-152	19	34	-74	-19	-55	82	-29	0
0.860000	-146	-3922	-6403	-18584	-338	-15809	3034	-12398	-210	-16824	1362	-8265	6653	-17459	1294	-5953	-890	-1462	3384	-18107	449	-14067	8959	-14077	-1562	-12554	10627	-11444	-7197	-11237	11498	-8243	-147	-127	-116	-67	-58	-56	-107	40	-148	20	36	-108	-22	-52	82	-28	-1
0.860833	-155	-3816	-6403	-18641	-591	-15945	3216	-12619	-289	-16956	1328	-8256	6735	-17505	1265	-6349	-764	-1431	3430	-18058	336	-14236	9139	-14226	-1279	-12761	10689	-11600	-3347	-11365	11600	-8197	-155	-126	-112	-65	-59	-57	-104	42	-151	17	39	-72	-15	-53	84	-26	0
0.861667	-61	-3721	-6416	-18684	-565	-16088	3422	-12860	-426	-17074	1313	-8291	6049	-17544	1238	-6785	-557	-1419	3480	-18007	327	-14412	9346	-14385	-1447	-12962	10768	-11773	-221	-11524	11699	-8178	-148	-124	-114	-66	-56	-56	-104	43	-150	20	34	-90	-18	-56	81	-29	2
0.862500	-186	-3645	-6443	-18718	-405	-16247	3643	-13121	-521	-17205	1318	-8403	5626	-17573	1209	-7273	-937	-1416	3541	-17957	413	-14598	9568	-14553	-1078	-13180	10857	-11946	2638	-11677	11813	-8174	-151	-126	-118	-68	-62	-61	-110	40	-151	16	32	-73	-21	-56	80	-29	-3
0.863333	-194	-3584	-6477	-18737	-614	-16405	3881	-13391	-567	-17333	1348	-8561	4708	-17595	1180	-7796	-1015	-1428	3609	-17898	183	-14789	9810	-14727	-164	-13394	10963	-12122	4325	-11834	11926	-8187	-148	-129	-116	-68	-62	-59	-103	43	-152	12	34	-78	-26	-60	81	-18	-4
0.864167	-9	-3544	-6508	-18747	-731	-16577	4132	-13669	-544	-17453	1405	-8771	4261	-17600	1152	-8402	-28	-1446	3690	-17839	-173	-14990	10066	-14911	441	-13619	11083	-12299	4315	-11995	12049	-8214	-149	-128	-116	-70	-81	-57	-108	42	-154	17	34	-73	-23	-56	81	-32	0
0.865000	-138	-3519	-6534	-18744	-930	-16756	4385	-13946	-653	-17571	1476	-9036	3507	-17596	1110	-9041	-637	-1473	3759	-17776	-970	-15203	10327	-15099	1073	-13854	11215	-12480	6636	-12158	12176	-8254	-151	-131	-119	-70	-66	-62	-111	38	-155	12	24	-80	-22	-48	78	-33	-6
0.865833	-218	-3512	-6557	-18733	-593	-16947	4638	-14226	-727	-17678	1541	-9352	3219	-17584	1059	-9733	-22	-1506	3877	-17712	206	-15429	10602	-15286	1436	-14088	11387	-12648	3871	-12326	12316	-8291	-152	-105	-118	-69	-62	-62	-108	39	-153	17	35	-73	-22	-59	85	-31	-3
0.866667	-355	-3512	-6558	-18715	-339	-17138	4901	-14491	-717	-17775	1665	-9708	2905	-17564	990	-10469	459	-1539	3985	-17645	11	-15670	10880	-15477	1584	-14339	11521	-12809	460	-12493	12461	-8353	-148	-126	-117	-67	-60	-61	-108	39	-155	16	33	-79	-11	-57	81	-30	-1
0.867500	-240	-3523	-6546	-18698	-483	-17342	5146	-14741	-661	-17866	1770	-10116	2502	-17523	899	-11256	-195	-1582	4097	-17580	-520	-15927	11154	-15667	1729	-14599	11688	-12964	-1427	-12665	12608	-8409	-147	-127	-117	-68	-62	-60	-108	40	-149	17	35	-77	-18	-52	84	-31	-1
0.868333	-11	-3557	-6512	-18675	-600	-17558	5374	-14975	-574	-17955	1872	-10563	2068	-17481	784	-12093	194	-1627	4215	-17513	-130	-16188	11423	-15855	1875	-14870	11856	-13099	-2990	-12837	12763	-8471	-149	-130	-111	-66	-62	-62	-108	43	-154	19	34	-80	-23	-57	84	-27	-1
0.869167	19	-3592	-6453	-18651	-577	-17785	5580	-15191	-584	-18045	1961	-11052	1902	-17441	633	-12975	154	-1678	4342	-17449	-76	-16476	11684	-16035	1645	-15149	12032	-13224	-3294	-13013	12918	-8533	-152	-130	-94	-67	-59	-60	-108	41	-154	18	34	-75	-22	-56	81	-32	-3
0.870000	-23	-3633	-6371	-18636	-647	-18024	5755	-15376	-577	-18141	2034	-11575	1457	-17396	454	-13892	-132	-1729	4473	-17392	-103	-16766	11928	-16212	1328	-15437	12219	-13328	-2380	-13187	13085	-8595	-146	-127	-116	-67	-62	-60	-105	40	-151	18	33	-76	-19	-56	88	-30	0
0.870833	21	-3675	-6256	-18619	-478	-18280	5898	-15539	-486	-18244	2087	-12133	1318	-17357	244	-14844	454	-1784	4605	-17333	537	-17058	12159	-16378	834	-15730	12404	-13418	-4286	-13363	13255	-8656	-150	-126	-117	-68	-63	-58	-105	42	-150	19	33	-78	-23	-55	85	-29	-1
0.871667	51	-3718	-6119	-18611	-353	-18546	5998	-15674	-548	-18359	2110	-12719	785	-17328	-6	-15820	85	-1846	4740	-17282	143	-17354	12368	-16534	519	-16023	12595	-13481	-5461	-13542	13433	-8720	-150	-129	-117	-67	-63	-58	-95	43	-151	20	37	-73	-25	-57	82	-30	-3
0.872500	64	-3752	-5943	-18609	-715	-18830	6055	-15792	-446	-18508	2100	-13331	175	-17314	-272	-16817	-875	-1900	4880	-17231	-390	-17647	12557	-16683	521	-16317	12790	-13527	-3722	-13722	13617	-8777	-144	-124	-113	-66	-56	-55	-101	42	-151	22	37	-75	-18	-51	86	-28	1
0.873333	-64	-3784	-5748	-18618	-905	-19135	6069	-15886	-240	-18671	2054	-13975	-127	-17313	-569	-17840	-315	-1967	5019	-17196	-62	-17935	12721	-16820	168	-16607	12981	-13556	-2976	-13905	13805	-8845	-150	-127	-117	-69	-62	-55	-103	43	-152	26	34	-77	-24	-52	82	-30	0
0.874167	-137	-3811	-5532	-18631	-893	-19456	6022	-15972	-206	-18891	1965	-14649	-491	-17334	-895	-18863	-102	-2027	5157	-17160	-262	-18213	12853	-16944	-151	-16889	13177	-13563	-1819	-14090	14003	-8902	-149	-125	-127	-64	-61	-57	-105	38	-148	22	36	-74	-21	-51	87	-30	0
0.875000	-45	-3830	-5299	-18652	-758	-19780	5937	-16048	-191	-19088	1844	-15346	-831	-17382	-1224	-19882	-291	-2080	5290	-17133	-150	-18461	12958	-17060	-401	-17169	13365	-13563	-1155	-14288	14200	-8962	-147	-126	-118	-64	-63	-53	-104	43	-149	8	30	-74	-22	-64	81	-28	2
0.875833	-64	-3842	-5042	-18682	-771	-20123	5802	-16137	-81	-19326	1682	-16076	-1028	-17444	-1549	-20884	-303	-2166	5431	-17115	-51	-18729	13033	-17166	-394	-17435	13554	-13545	-932	-14481	14404	-9021	-147	-128	-119	-65	-64	-58	-108	42	-151	22	35	-75	-21	-56	81	-29	-1
0.876667	-58	-3846	-4798	-18722	-1040	-20470	5611	-16225	-15	-19605	1488	-16834	-1255	-17529	-1871	-21864	-459	-2263	5561	-17099	-149	-18964	13077	-17264	0	-17685	13732	-13521	-638	-14690	14612	-9074	-149	-126	-118	-65	-62	-52	-104	41	-151	18	36	-75	-26	-56	81	-31	-1
0.877500	-42	-3846	-4540	-18747	-1017	-20818	5382	-16353	2	-19891	1268	-17614	-1538	-17654	-2164	-22806	185	-2313	5694	-17092	78	-19180	13085	-17356	-121	-17925	13910	-13487	-1796	-14900	14808	-9124	-150	-127	-119	-69	-62	-56	-105	40	-151	21	36	-76	-23	-53	81	-29	0
0.878333	29	-3839	-4284	-18825	-877	-21159	5120	-16508	0	-20185	1024	-18423	-1974	-17797	-2429	-23709	-292	-2363	5824	-17083	-721	-19379	13068	-17442	64	-18150	14067	-13451	-42	-15123	15014	-9173	-149	-126	-118	-65	-59	-55	-104	40	-153	20	30	-76	-22	-52	81	-23	0
0.879167	44	-3832	-4043	-18888	-780	-21486	4816	-16712	66	-20478	766	-19260	-1771	-17960	-2657	-24555	-130	-2456	5951	-17079	3	-19561	13020	-17530	318	-18365	14222	-13413	-1095	-15360	15236	-9216	-148	-125	-118	-65	-63	-52	-103	44	-150	18	35	-75	-21	-53	84	-29	-3
0.880000	110	-3825	-3812	-18959	-728	-21798	4494	-16968	12	-20768	495	-20124	-1830	-18145	-2833	-25329	1045	-2525	6067	-17076	522	-19727	12940	-17631	-115	-18566	14357	-13377	-4373	-15609	15398	-9251	-149	-124	-117	-63	-57	-52	-105	41	-156	19	35	-73	-21	-41	85	-31	2
0.880833	190	-3819	-3586	-19028	-690	-22085	4153	-17285	-38	-21036	212	-21005	-2147	-18353	-2959	-26032	380	-2589	6199	-17076	-243	-19883	12834	-17713	-160	-18754	14479	-13353	-4864	-15871	15576	-9288	-148	-125	-118	-63	-57	-52	-103	42	-149	19	35	-72	-16	-56	82	-29	0
0.881667	328	-3817	-3411	-19123	-649	-22344	3799	-17669	-55	-21283	-76	-21902	-2382	-18579	-3033	-26647	620	-2651	6313	-17077	118	-20037	12698	-17817	-172	-18942	14581	-13333	-5371	-16155	15743	-9320	-147	-127	-120	-66	-64	-59	-110	37	-153	17	36	-77	-24	-60	79	-30	-1
0.882500	329	-3811	-3237	-19219	-654	-22568	3443	-18119	53	-21503	-376	-22810	-2267	-18825	-3061	-27165	537	-2714	6426	-17083	95	-20182	12548	-17920	-132	-19118	14665	-13335	-4156	-16456	15893	-9313	-148	-129	-120	-67	-65	-57	-108	39	-153	17	34	-76	-25	-60	77	-32	-3
0.883333	265	-3830	-3108	-19322	-665	-22749	3095	-18627	135	-21677	-677	-23712	-2412	-19083	-3038	-27585	139	-2743	6536	-17086	-30	-20324	12379	-18033	-310	-19284	14732	-13335	-1383	-16768	16036	-9373	-148	-128	-122	-70	-69	-59	-109	38	-153	13	35	-78	-23	-59	91	-32	-1
0.884167	212	-3840	-2994	-19424	-421	-22882	2763	-19191	46	-21813	-996	-24609	-2062	-19364	-2972	-27899	585	-2803	6640	-17086	601	-20464	12203	-18153	-1697	-19445	14793	-13354	-765	-17096	16166	-9394	-151	-127	-120	-67	-64	-55	-105	38	-149	18	30	-76	-22	-58	81	-33	0
0.885000	138	-3858	-2907	-19534	-702	-22972	2444	-19812	47	-21902	-1334	-25492	-1953	-19659	-2886	-28111	768	-2840	6737	-17095	563	-20607	12018	-18286	-3230	-19600	14816	-13387	-1235	-17441	16280	-9428	-149	-127	-119	-72	-63	-58	-109	44	-154	18	32	-76	-8	-58	82	-33	-3
0.885833	23	-3897	-2839	-19646	-990	-23022	2147	-20481	297	-21950	-1701	-26345	-1873	-19970	-2794	-28209	-331	-2864	6832	-17096	-412	-20759	11832	-18423	-3166	-19752	14835	-13430	1704	-17806	16380	-9456	-152	-127	-120	-69	-66	-55	-107	40	-155	17	30	-76	-22	-56	79	-31	-3
0.886667	-58	-3901	-2795	-19760	-385	-23023	1847	-21177	394	-21949	-2107	-27134	-1396	-20290	-2712	-28204	-231	-2875	6919	-17104	-266	-20916	11646	-18568	-2747	-19894	14841	-13485	3884	-18168	16465	-9496	-150	-127	-120	-87	-62	-53	-110	39	-153	19	32	-74	-19	-56	82	-30	-4
0.887500	-178	-3896	-2768	-19877	25	-22988	1555	-21886	301	-21903	-2575	-27911	-1468	-20616	-2697	-28085	-233	-2889	7003	-17116	-353	-21082	11472	-18711	-2335	-20034	14834	-13558	6004	-18548	16542	-9543	-148	-126	-117	-64	-63	-60	-105	42	-153	18	35	-77	-22	-60	84	-28	0
0.888333	-401	-3949	-2755	-19991	220	-22918	1262	-22593	348	-21818	-3111	-28599	-1881	-20943	-2753	-27868	-506	-2887	7084	-17123	-404	-21254	11309	-18886	-1767	-20169	14820	-13640	7333	-18935	16601	-9609	-150	-122	-117	-67	-64	-57	-107	41	-153	20	34	-72	-26	-58	79	-33	0
0.889167	-340	-3978	-2771	-20103	636	-22828	948	-23279	384	-21692	-3741	-29222	-1866	-21265	-2925	-27539	-427	-2885	7164	-17137	-250	-21437	11162	-19048	-1210	-20298	14798	-13738	7659	-19324	16654	-9684	-150	-129	-120	-66	-64	-59	-111	41	-153	17	32	-77	-24	-61	81	-30	-4
0.890000	-294	-4004	-2764	-20211	1449	-22711	602	-23930	253	-21526	-4482	-29764	-1561	-21571	-3244	-27115	-763	-2872	7243	-17152	-290	-21622	11033	-19218	-119	-20425	14771	-13853	8174	-19711	16693	-9784	-150	-128	-121	-70	-64	-59	-110	35	-153	13	27	-79	-24	-61	77	-35	-6
0.890833	-464	-4019	-2782	-20318	2139	-22583	198	-24531	198	-21317	-5338	-30216	-1190	-21845	-3737	-26609	-322	-2849	7325	-17162	85	-21812	10936	-19390	626	-20544	14751	-13967	6957	-20086	16723	-9895	-150	-127	-121	-69	-68	-59	-111	38	-154	17	30	-79	-25	-59	77	-13	-1
0.891667	-479	-4053	-2791	-20408	2386	-22463	-269	-25058	213	-21064	-6325	-30569	-1120	-22078	-4437	-26010	-365	-2817	7414	-17165	-190	-22004	10858	-19563	1255	-20661	14729	-14102	7905	-20447	16747	-10024	-150	-130	-119	-66	-64	-59	-103	51	-154	16	34	-77	-26	-56	81	-31	-3
0.892500	-423	-4072	-2805	-20492	2536	-22343	-817	-25509	180	-20778	-7434	-30824	-866	-22259	-5349	-25339	-458	-2780	7513	-17167	49	-22192	10811	-19734	2020	-20771	14712	-14245	7435	-20783	16763	-10174	-149	-126	-117	-68	-64	-56	-102	44	-150	21	35	-74	-23	-51	86	-27	2
0.893333	-387	-4088	-2812	-20570	2777	-22235	-1458	-25865	66	-20460	-8665	-30989	-575	-22372	-6500	-24597	865	-2747	7621	-17163	1039	-22371	10788	-19910	1432	-20877	14704	-14395	2901	-21098	16768	-10344	-147	-122	-119	-64	-59	-57	-104	36	-150	-3	32	-75	-19	-53	84	-25	0
0.894167	-525	-4104	-2818	-20639	2748	-22148	-2200	-26129	38	-20110	-10018	-31045	-380	-22407	-7895	-23805	-70	-2691	7736	-17154	576	-22544	10794	-20083	1542	-20974	14703	-14562	1802	-21381	16767	-10531	-124	-124	-116	-63	-59	-55	-102	43	-151	19	36	-76	-19	-52	84	-27	-1
0.895000	-687	-4121	-2813	-20697	2775	-22086	-3044	-26303	52	-19734	-11465	-31003	-189	-22355	-9499	-22972	-22	-2641	7865	-17137	766	-22707	10821	-20266	1673	-21068	14713	-14738	435	-21632	16760	-10727	-147	-126	-117	-64	-60	-53	-105	40	-154	22	34	-75	-19	-52	84	-29	1
0.895833	-738	-4132	-2801	-20764	2628	-22043	-3986	-26383	-48	-19334	-12967	-30854	-225	-22200	-11290	-22120	229	-2588	8001	-17114	743	-22846	10876	-20425	1756	-21153	14730	-14928	415	-21832	16744	-10935	-151	-125	-118	-63	-61	-55	-103	39	-155	21	35	-76	-22	-55	82	-33	0
0.896667	-716	-4147	-2775	-20785	2313	-22022	-5011	-26378	-147	-18921	-14491	-30605	-410	-21933	-13231	-21254	-117	-2531	8147	-17085	551	-22970	10953	-20623	1906	-21218	14760	-15118	1469	-21994	16735	-11148	-148	-125	-117	-64	-69	-62	-105	39	-151	12	35	-78	-21	-53	81	-28	0
0.897500	-862	-4159	-2738	-20818	1572	-22016	-6096	-26302	-49	-18501	-15994	-30262	59	-21556	-15282	-20397	194	-2477	8301	-17052	833	-23062	11052	-20814	1587	-21269	14794	-15323	1333	-22105	16715	-11360	-149	-125	-121	-65	-61	-58	-105	41	-153	20	30	-77	-23	-56	84	-29	0
0.898333	-849	-4167	-2691	-20840	1313	-22025	-7229	-26162	-147	-18077	-17438	-29824	227	-21058	-17396	-19550	793	-2423	8460	-17016	874	-23131	11165	-20988	798	-21305	14838	-15529	-878	-22157	16696	-11572	-150	-130	-122	-72	-64	-59	-109	38	-153	18	32	-94	-22	-58	81	-30	-3
0.899167	-824	-4170	-2628	-20851	1058	-22041	-8374	-25982	-300	-17666	-18771	-29295	18	-20444	-19514	-18744	-474	-2367	8627	-16975	-133	-23162	11301	-21172	1211	-21313	14892	-15743	672	-22143	16684	-11768	-146	-127	-91	-66	-62	-59	-104	37	-152	16	26	-77	-21	-56	81	-27	0
0.900000	-957	-4169	-2551	-20854	843	-22051	-9501	-25765	-178	-17267	-19956	-28688	361	-19724	-21566	-18011	-555	-2314	8786	-16932	168	-23165	11437	-21355	1690	-21297	14957	-15957	2334	-22090	16677	-11954	-149	-129	-120	-65	-60	-57	-104	41	-147	20	30	-75	-19	-56	80	-29	0
0.900833	-925	-4162	-2461	-20839	866	-22057	-10591	-25537	-80	-16905	-20957	-28016	297	-18919	-23497	-17294	-239	-2258	8943	-16892	285	-23130	11585	-21545	1787	-21249	15025	-16172	4000	-21974	16676	-12118	-144	-124	-116	-62	-55	-56	-107	41	-150	20	35	-75	-17	-52	81	-30	0
0.901667	-753	-4154	-2364	-20826	650	-22045	-11604	-25308	-117	-16584	-21739	-27274	391	-18050	-25245	-16684	-646	-2212	9087	-16859	110	-23068	11737	-21736	1879	-21173	15100	-16387	5864	-21804	16685	-12267	-152	-113	-116	-65	-60	-58	-107	39	-147	18	35	-75	-16	-58	84	-30	-6
0.902500	-607	-4135	-2262	-20804	540	-22020	-12519	-25094	-131	-16318	-22291	-26550	459	-17139	-26778	-16164	-561	-2170	9208	-16841	246	-22974	11880	-21938	1809	-21067	15174	-16601	6992	-21587	16700	-12390	-149	-128	-119	-68	-62	-59	-110	36	-154	18	33	-80	-22	-57	82	-30	0
0.903333	-291	-4114	-2147	-20761	505	-21965	-13292	-24896	-82	-16114	-22594	-25781	244	-16213	-28047	-15739	-913	-2131	9317	-16831	-21	-22849	12026	-22143	2024	-20929	15253	-16811	8493	-21325	16730	-12487	-147	-127	-122	-68	-60	-62	-103	38	-151	18	42	-74	-24	-61	80	-31	3
0.904167	-211	-4086	-2031	-20716	179	-21887	-13927	-24728	-46	-15981	-22653	-25019	224	-15296	-29015	-15413	-664	-2099	9398	-16833	-10	-22700	12160	-22348	1901	-20757	15332	-17016	8037	-21015	16776	-12552	-150	-126	-121	-68	-64	-62	-109	38	-152	18	29	-75	-19	-58	81	-28	-3
0.905000	-327	-4053	-1917	-20654	9	-21766	-14393	-24589	-101	-15924	-22483	-24275	342	-14413	-29673	-15197	-231	-2068	9456	-16842	-481	-22531	12284	-22560	1595	-20566	15415	-17206	8062	-20677	16836	-12594	-151	-129	-120	-69	-62	-60	-109	41	-151	18	32	-82	-23	-60	79	-29	-5
0.905833	-378	-4015	-1809	-20558	-88	-21622	-14687	-24480	-215	-15948	-22097	-23576	274	-13646	-30021	-15084	-772	-2048	9482	-16873	-827	-22342	12390	-22780	2006	-20348	15500	-17386	8044	-20311	16909	-12611	-151	-129	-120	-68	-63	-59	-105	38	-155	19	30	-73	-21	-59	82	-30	0
0.906667	-216	-3969	-1699	-20484	-76	-21450	-14810	-24402	-112	-16047	-21536	-22935	453	-12971	-30070	-15074	474	-2027	9479	-16920	403	-22141	12474	-23006	1054	-20106	15576	-17557	2182	-19924	16993	-12603	-150	-130	-121	-69	-56	-60	-113	38	-153	16	25	-79	-22	-63	78	-32	0
0.907500	-270	-3922	-1607	-20376	-351	-21248	-14767	-24356	-122	-16220	-20858	-22369	569	-12425	-29841	-15173	-27	-2033	9446	-16980	-161	-21935	12536	-23229	412	-19844	15659	-17716	-1255	-19529	17093	-12567	-149	-124	-119	-67	-59	-60	-108	44	-149	19	34	-77	-19	-58	81	-19	0
0.908333	-338	-3867	-1527	-20249	-580	-21021	-14567	-24323	-170	-16453	-20085	-21882	584	-12037	-29360	-15346	-313	-2008	9381	-17055	-164	-21730	12578	-23471	113	-19576	15733	-17864	-4906	-19127	17201	-12516	-149	-124	-120	-66	-63	-81	-108	40	-152	20	34	-76	-21	-61	81	-29	0
0.909167	-186	-3816	-1464	-20107	-532	-20769	-14241	-24310	-141	-16740	-19279	-21486	567	-11812	-28669	-15605	-145	-2005	9289	-17143	-251	-21528	12589	-23714	-99	-19299	15805	-17997	-7302	-18729	17317	-12452	-151	-128	-119	-69	-68	-60	-107	40	-150	18	33	-78	-23	-60	81	-32	-5
0.910000	-119	-3764	-1420	-19955	-570	-20521	-13808	-24312	-205	-17065	-18477	-21187	558	-11761	-27811	-15932	-212	-2010	9171	-17241	-827	-21336	12567	-23964	-532	-19021	15871	-18119	-8209	-18344	17438	-12375	-151	-126	-122	-68	-61	-60	-110	40	-152	22	28	-79	-22	-59	81	-31	0
0.910833	-370	-3716	-1401	-19789	-835	-20253	-13296	-24317	-200	-17408	-17736	-20982	891	-11889	-26850	-16294	-100	-2019	9029	-17345	-694	-21160	12519	-24215	-804	-18745	15917	-18227	-8613	-17974	17563	-12293	-150	-126	-120	-67	-63	-58	-107	39	-154	19	32	-76	-22	-62	78	-32	-1
0.911667	-319	-3668	-1407	-19610	-576	-19978	-12742	-24314	-195	-17746	-17099	-20855	1347	-12176	-25831	-16698	768	-2030	8869	-17458	-98	-20999	12437	-24480	-1355	-18478	15981	-18320	-11022	-17624	17687	-12209	-148	-127	-118	-65	-66	-61	-107	43	-150	20	37	-76	-21	-56	80	-29	0
0.912500	-197	-3626	-1439	-19428	-801	-19699	-12174	-24344	-133	-18064	-16594	-20819	913	-12620	-24809	-17110	80	-2043	8691	-17567	-1114	-20853	12332	-24744	-602	-18221	16021	-18400	-9726	-17300	17810	-12124	-145	-121	-117	-64	-56	-55	-108	43	-149	22	36	-75	-21	-52	80	-26	4
0.913333	-220	-3588	-1499	-19243	-974	-19422	-11632	-24348	-75	-18341	-16249	-20844	742	-13194	-23828	-17533	-243	-2062	8503	-17680	-1366	-20734	12187	-25008	800	-17984	16046	-18465	-7292	-17003	17920	-12047	-146	-122	-117	-64	-58	-52	-104	45	-149	26	36	-72	-18	-55	87	-27	-1
0.914167	-387	-3583	-1588	-19058	-754	-19145	-11149	-24347	-159	-18575	-16093	-20927	556	-13879	-22942	-17938	112	-2082	8303	-17793	-1049	-20639	12015	-25274	1543	-17765	16052	-18529	-5213	-16737	18023	-11979	-145	-120	-115	-64	-62	-53	-102	45	-151	21	36	-74	-19	-51	86	-28	2
0.915000	-271	-3528	-1707	-18880	-696	-18866	-10759	-24336	-191	-18737	-16115	-21045	339	-14638	-22190	-18308	-221	-2108	8105	-17902	-1145	-20566	11815	-25554	2190	-17560	16042	-18578	-3097	-16504	18106	-11932	-153	-126	-118	-64	-63	-67	-108	41	-153	21	24	-76	-22	-57	80	-32	-8
0.915833	-53	-3504	-1859	-18706	-762	-18578	-10484	-24304	-128	-18831	-16324	-21195	173	-15438	-21591	-18627	-249	-2127	7906	-18005	-1227	-20509	11595	-25824	2602	-17379	16029	-18613	-2234	-16300	18180	-11884	-148	-124	-121	-63	-61	-57	-105	39	-153	18	35	-74	-21	-51	81	-30	-25
0.916667	-93	-3480	-2024	-18544	-648	-18275	-10346	-24241	-132	-18832	-16693	-21339	211	-16246	-21177	-18887	-542	-2143	7712	-18102	-1435	-20468	11345	-26083	2864	-17214	15968	-18647	-1493	-16125	18233	-11855	-178	-127	-118	-64	-64	-58	-97	39	-150	16	34	-76	-22	-56	81	-32	-1
0.917500	-266	-3459	-2229	-18393	-673	-17961	-10368	-24156	-164	-18786	-17216	-21469	179	-17032	-20946	-19071	-627	-2162	7529	-18194	-1223	-20438	11053	-26334	2815	-17064	15899	-18671	-2169	-15974	18273	-11833	-150	-122	-120	-65	-63	-58	-109	38	-152	20	34	-73	-19	-53	81	-30	0
0.918333	-171	-3433	-2456	-18258	-811	-17615	-10559	-24041	-88	-18654	-17864	-21569	154	-17765	-20912	-19161	-144	-2172	7344	-18278	-1176	-20408	10804	-26573	2218	-16937	15805	-18688	-2577	-15850	18289	-11830	-151	-122	-120	-65	-62	-58	-104	37	-152	23	35	-75	-23	-53	80	-32	0
0.919167	-46	-3397	-2703	-18142	-990	-17247	-10932	-23880	-80	-18470	-18593	-21631	205	-18419	-21061	-19187	-836	-2176	7175	-18357	-1624	-20386	10515	-26801	1869	-16807	15689	-18701	-525	-15738	18279	-11834	-149	-125	-120	-63	-64	-58	-108	40	-148	21	36	-75	-18	-55	84	-26	0
0.920000	32	-3363	-2971	-18037	-965	-16839	-11479	-23684	-66	-18233	-19390	-21641	706	-18969	-21380	-19112	262	-2171	7017	-18428	-366	-20357	10222	-27004	966	-16718	15548	-18712	-4047	-15650	18265	-11846	-148	-122	-113	-63	-59	-53	-105	37	-148	21	35	-73	-18	-52	85	-26	0
0.920833	-28	-3313	-3260	-17954	-972	-16391	-12195	-23435	-74	-17957	-20210	-21591	438	-19401	-21846	-18942	292	-2163	6872	-18498	-778	-20322	9923	-27198	124	-16628	15384	-18713	-6059	-15567	18228	-11871	-146	-124	-117	-66	-59	-55	-104	43	-147	24	36	-74	-19	-52	87	-27	5
0.921667	-16	-3262	-3558	-17888	-839	-15899	-13069	-23150	-137	-17658	-21026	-21484	232	-19699	-22439	-18692	-202	-2142	6741	-18571	-796	-20267	9621	-27363	-570	-16548	15194	-18721	-7528	-15499	18162	-11901	-148	-122	-127	-51	-60	-56	-104	40	-149	22	30	-74	-18	-53	82	-27	1
0.922500	77	-3198	-3877	-17842	-710	-15369	-14077	-22827	-56	-17347	-21812	-21314	128	-19861	-23130	-18363	-68	-2120	6639	-18636	-458	-20199	9320	-27480	-1081	-16472	14977	-18726	-7898	-15442	18075	-11933	-153	-128	-124	-68	-64	-59	-109	41	-151	18	28	-77	-23	-57	80	-29	-3
0.923333	89	-3123	-4199	-17813	-490	-14791	-15197	-22462	-92	-17032	-22541	-21089	-219	-19887	-23892	-17961	-187	-2090	6512	-18706	-572	-20110	9026	-27640	-1381	-16407	14737	-18735	-6868	-15382	17967	-11968	-153	-130	-121	-68	-65	-62	-119	34	-154	15	30	-72	-27	-60	79	-31	-6
0.924167	-115	-3035	-4527	-17790	-765	-14173	-16385	-22063	-113	-16720	-23199	-20810	-556	-19771	-24688	-17496	-158	-2046	6427	-18773	-489	-19994	8745	-27739	-1928	-16325	14483	-18740	-5257	-15340	17843	-11999	-148	-128	-121	-69	-65	-60	-109	39	-150	19	32	-75	-25	-62	78	-33	-3
0.925000	0	-2932	-4846	-17799	-676	-13520	-17619	-21646	23	-16408	-23762	-20485	-214	-19529	-25492	-16989	752	-2002	6351	-18840	229	-19857	8470	-27824	-3193	-16274	14204	-18753	-6938	-15265	17691	-12031	-152	-119	-120	-66	-64	-80	-111	41	-153	21	49	-74	-22	-60	79	-31	-1
0.925833	63	-2820	-5160	-17812	-496	-12843	-18875	-21208	-45	-16109	-24256	-20130	-609	-19179	-26276	-16452	202	-1946	6293	-18909	-454	-19693	8204	-27883	-4135	-16214	13903	-18769	-6681	-15201	17521	-12064	-149	-127	-119	-67	-63	-59	-110	40	-151	18	34	-75	-19	-61	81	-29	5
0.926667	-10	-2702	-5469	-17840	-447	-12141	-20115	-20769	-128	-15829	-24654	-19758	-700	-18734	-27018	-15899	-570	-1890	6245	-18983	-879	-19511	7951	-27938	-4622	-16160	13588	-18789	-4295	-15136	17334	-12092	-150	-127	-120	-84	-63	-63	-131	42	-150	21	33	-74	-22	-57	81	-27	0
0.927500	27	-2577	-5761	-17883	-374	-11447	-21310	-20352	-58	-15537	-24973	-19364	-615	-18219	-27701	-15344	-27	-1831	6213	-19054	-595	-19300	7707	-27976	-5165	-16104	13255	-18816	-2481	-15069	17121	-12117	-151	-129	-117	-64	-62	-58	-107	44	-151	19	29	-77	-22	-57	80	-28	0
0.928333	-31	-2445	-6036	-17940	-428	-10770	-22416	-19955	-67	-15253	-25217	-18973	-707	-17649	-28307	-14793	-144	-1778	6195	-19128	-998	-19081	7470	-28003	-5366	-16056	12912	-18852	-455	-15003	16882	-12144	-148	-128	-118	-65	-61	-49	-107	15	-153	20	34	-75	-23	-59	81	-29	-5
0.929167	-46	-2356	-6284	-18011	-286	-10128	-23411	-19609	-48	-14969	-25400	-18591	-587	-17044	-28825	-14268	57	-1723	6192	-19205	-831	-18842	7237	-28034	-5541	-16016	12558	-18897	727	-14938	16623	-12183	-149	-128	-120	-68	-62	-58	-111	39	-151	17	30	-75	-18	-57	81	-31	0
0.930000	11	-2181	-6505	-18099	-270	-9543	-24258	-19315	-13	-14676	-25531	-18219	-599	-16428	-29242	-13771	150	-1684	6202	-19283	-492	-18594	7011	-28052	-5492	-15978	12194	-18949	1930	-14874	16345	-12202	-153	-128	-117	-65	-50	-58	-108	52	-155	18	34	-75	-22	-59	80	-33	-5
0.930833	-41	-2046	-6702	-18196	-286	-9031	-24951	-19097	-182	-14370	-25624	-17869	-814	-15818	-29555	-13309	-334	-1640	6222	-19367	-289	-18343	6780	-28080	-5338	-15958	11825	-19007	2245	-14821	16046	-12230	-152	-128	-121	-67	-66	-60	-111	36	-154	18	33	-77	-41	-59	79	-32	-14
0.931667	-74	-1924	-6857	-18298	-114	-8609	-25463	-18962	-147	-14047	-25691	-17540	-787	-15236	-29762	-12895	294	-1609	6251	-19440	-96	-18086	6552	-28113	-5831	-15943	11457	-19078	1366	-14775	15727	-12269	-153	-130	-119	-67	-64	-60	-111	37	-155	19	33	-78	-22	-62	75	-33	-3
0.932500	-149	-1803	-6981	-18445	-253	-8301	-25786	-18924	-49	-13708	-25742	-17236	-856	-14688	-29860	-12516	-29	-1591	6297	-19515	-565	-17827	6323	-28148	-5881	-15937	11097	-19147	3035	-14733	15402	-12299	-149	-128	-118	-66	-63	-57	-111	44	-154	21	33	-74	-16	-57	80	-28	-1
0.933333	-166	-1681	-7068	-18582	-85	-8108	-25902	-18985	-48	-13357	-25778	-16953	-473	-14187	-29863	-12176	509	-1581	6347	-19584	757	-17576	6086	-28187	-6015	-15942	10741	-19230	-36	-14705	15057	-12347	-148	-131	-117	-63	-60	-58	-109	37	-150	20	34	-76	-26	-57	85	-27	-1
0.934167	-248	-1573	-7121	-18743	-52	-8055	-25832	-19135	55	-12993	-25815	-16702	-614	-13741	-29758	-11877	896	-1585	6403	-19659	725	-17341	5845	-28242	-6225	-15949	10390	-19320	-3043	-14685	14703	-12401	-150	-126	-118	-66	-62	-55	-109	44	-149	21	36	-74	-21	-55	82	-27	2
0.935000	-320	-1469	-7139	-18918	28	-8142	-25598	-19401	28	-12633	-25849	-16483	-598	-13376	-29574	-11621	337	-1603	6463	-19728	157	-17101	5597	-28307	-6013	-15992	10046	-19418	-4358	-14685	14342	-12466	-149	-125	-118	-67	-60	-53	-107	45	-147	19	32	-78	-21	-53	82	-27	0
0.935833	-205	-1377	-7124	-19107	-67	-8375	-25149	-19766	-69	-12284	-25872	-16294	-671	-13039	-29306	-11396	390	-1632	6521	-19793	541	-16883	5338	-28378	-5745	-16029	9721	-19518	-5837	-14690	13976	-12540	-150	-126	-119	-65	-63	-56	-107	45	-153	19	33	-65	-25	-53	82	-26	3
0.936667	-199	-1287	-7086	-19307	-177	-8753	-24537	-20227	-144	-11966	-25890	-16145	-510	-12786	-28967	-11194	316	-1668	6579	-19854	593	-16672	5072	-28457	-5526	-16068	9414	-19626	-6119	-14709	13611	-12626	-148	-130	-119	-64	-63	-58	-107	42	-156	15	32	-74	-23	-55	82	-27	-3
0.937500	-357	-1205	-7022	-19517	-158	-9268	-23851	-20758	-184	-11689	-25883	-16034	-543	-12584	-28575	-11016	252	-1719	6631	-19920	447	-16479	4804	-28538	-5269	-16100	9127	-19739	-5271	-14732	13252	-12727	-151	-126	-120	-65	-61	-56	-103	40	-152	20	35	-75	-24	-52	81	-29	-5
0.938333	-250	-1128	-6937	-19742	54	-9903	-23032	-21365	-33	-11479	-25849	-15975	-340	-12439	-28124	-10845	762	-1770	6681	-19980	1281	-16303	4535	-28623	-5085	-16133	8862	-19856	-7431	-14760	12893	-12833	-150	-124	-119	-79	-64	-56	-108	42	-136	21	34	-73	-21	-55	82	-24	0
0.939167	-129	-1055	-6811	-19970	84	-10650	-22141	-22021	3	-11326	-25783	-15972	-555	-12341	-27638	-10689	499	-1823	6716	-20040	1137	-16135	4267	-28705	-4710	-16154	8612	-19983	-8682	-14791	12543	-12952	-150	-124	-117	-63	-65	-55	-103	43	-153	23	37	-68	-22	-57	81	-28	0
0.940000	-99	-987	-6739	-20209	-22	-11487	-21206	-22711	-33	-11268	-25671	-16028	-611	-12284	-27122	-10539	-603	-1881	6734	-20094	500	-15989	4003	-28781	-3784	-16165	8390	-20112	-6817	-14824	12207	-13083	-148	-125	-117	-68	-62	-49	-105	46	-149	21	37	-77	-21	-56	84	-29	-1
0.940833	-131	-918	-6640	-20449	22	-12383	-20246	-23437	-13	-11311	-25510	-16154	-318	-12261	-26596	-10394	-388	-1937	6739	-20148	920	-15852	3752	-28853	-2803	-16152	8188	-20245	-5822	-14851	11885	-13222	-147	-124	-119	-65	-59	-53	-100	43	-148	23	36	-76	-22	-52	82	-38	0
0.941667	-200	-853	-6536	-20693	122	-13321	-19291	-24125	-86	-11452	-25279	-16348	-238	-12265	-26066	-10249	-606	-1984	6729	-20201	824	-15723	3511	-28890	-1997	-16119	8017	-20382	-4338	-14872	11581	-13373	-150	-125	-120	-57	-63	-55	-101	40	-150	22	37	-72	-19	-50	84	-28	0
0.942500	-127	-782	-6453	-20934	291	-14271	-18371	-24859	-104	-11706	-24989	-16620	-177	-12295	-25542	-10108	-918	-2031	6698	-20252	862	-15616	3292	-28920	-1330	-16065	7862	-20522	-3077	-14882	11286	-13530	-150	-122	-120	-67	-59	-57	-104	41	-152	17	33	-78	-21	-60	81	-30	0
0.943333	-41	-713	-6383	-21179	340	-15188	-17506	-25534	-110	-12055	-24629	-16973	-85	-12341	-25035	-9978	-920	-2067	6650	-20301	819	-15514	3098	-28924	-411	-15983	7743	-20664	-1933	-14886	11014	-13694	-130	-128	-122	-68	-63	-60	-105	40	-153	17	35	-75	-24	-55	84	-29	-4
0.944167	-166	-634	-6326	-21409	99	-16081	-16704	-26164	-81	-12497	-24202	-17394	-128	-12410	-24543	-9851	-1206	-2090	6585	-20348	779	-15421	2935	-28897	781	-15876	7643	-20807	-1130	-14868	10756	-13862	-149	-124	-122	-66	-62	-60	-109	41	-152	17	28	-75	-23	-55	81	-28	0
0.945000	-227	-553	-6295	-21636	-210	-16882	-15984	-26730	-108	-13018	-23702	-17892	24	-12478	-24086	-9739	-520	-2097	6503	-20386	967	-15344	2807	-28833	1429	-15746	7567	-20950	-2280	-14840	10519	-14034	-152	-129	-121	-68	-61	-59	-83	40	-153	17	33	-75	-22	-56	81	-30	0
0.945833	-42	-461	-6286	-21847	-413	-17586	-15356	-27235	-160	-13603	-23139	-18452	-64	-12577	-23660	-9644	-1052	-2096	6407	-20425	94	-15279	2715	-28732	2097	-15587	7517	-21092	-870	-14798	10301	-14207	-150	-127	-119	-68	-62	-58	-104	39	-152	20	34	-97	-21	-53	84	-30	0
0.946667	-74	-363	-6297	-22051	-397	-18154	-14810	-27658	-66	-14241	-22523	-19064	47	-12684	-23268	-9581	-929	-2077	6298	-20444	364	-15225	2668	-28587	2524	-15415	7486	-21231	-2668	-14722	10099	-14382	-150	-126	-126	-67	-62	-58	-103	41	-152	22	34	-74	-19	-58	79	-33	-1
0.947500	-181	-254	-6336	-22242	-276	-18617	-14363	-28006	24	-14862	-21867	-19714	-58	-12804	-22897	-9549	350	-2044	6174	-20469	585	-15184	2659	-28404	2508	-15232	7471	-21369	-6587	-14673	9910	-14554	-149	-127	-120	-67	-61	-63	-103	40	-152	19	33	-69	-21	-58	67	-30	0
0.948333	-225	-132	-6400	-22410	-239	-18917	-14001	-28272	-46	-15496	-21183	-20384	-130	-12945	-22599	-9559	-160	-1999	6046	-20482	327	-15156	2698	-28178	2802	-15044	7474	-21506	-7941	-14599	9739	-14733	-150	-129	-118	-70	-63	-68	-108	37	-151	17	29	-80	-26	-62	79	-34	-3
0.949167	-102	-7	-6487	-22570	-73	-19078	-13725	-28456	-118	-16104	-20478	-21069	-182	-13111	-22313	-9617	175	-1942	5910	-20487	867	-15130	2784	-27908	3020	-14848	7503	-21633	-10168	-14509	9587	-14903	-149	-128	-121	-69	-64	-60	-107	38	-151	17	33	-77	-24	-58	80	-31	0
0.950000	99	138	-6584	-22694	-97	-19080	-13512	-28560	-177	-16672	-19764	-21739	-121	-13301	-22055	-9733	99	-1868	5775	-20481	883	-15148	2918	-27599	3125	-14662	7520	-21760	-10932	-14412	9449	-15066	-149	-128	-119	-44	-66	-61	-105	39	-153	12	32	-79	-23	-58	79	-31	-3
0.950833	119	288	-6702	-22800	-214	-18946	-13359	-28591	-253	-17159	-19061	-22374	-448	-13510	-21832	-9919	-131	-1785	5635	-20467	584	-15167	3094	-27243	3185	-14479	7557	-21882	-10145	-14314	9327	-15227	-150	-129	-125	-70	-62	-61	-107	41	-170	17	28	-72	-21	-60	81	-30	-4
0.951667	209	455	-6831	-22900	94	-18684	-13257	-28559	-180	-17575	-18384	-22952	-57	-13754	-21630	-10169	694	-1693	5498	-20440	757	-15202	3318	-26873	2886	-14322	7609	-21997	-11151	-14216	9223	-15385	-154	-127	-120	-70	-64	-64	-107	39	-156	16	33	-77	-21	-60	80	-31	-1
0.952500	245	631	-6973	-22937	191	-18310	-13191	-28463	-139	-17898	-17743	-23467	-95	-14027	-21442	-10494	1033	-1592	5368	-20407	882	-15252	3581	-26467	2674	-14175	7641	-22110	-12789	-14119	9139	-15537	-152	-126	-119	-66	-58	-60	-103	42	-152	19	25	-76	-17	-56	84	-29	0
0.953333	64	822	-7117	-22966	27	-17854	-13148	-28302	-146	-18128	-17152	-23892	-359	-14329	-21264	-10891	-3	-1480	5237	-20359	114	-15319	3882	-26043	2848	-14062	7684	-22219	-10823	-14025	9075	-15679	-148	-124	-117	-61	-61	-59	-118	43	-151	20	36	-75	-17	-55	81	-30	0
0.954167	54	1016	-7261	-22970	28	-17330	-13120	-28134	-207	-18260	-16615	-24239	-76	-14666	-21095	-11365	93	-1365	5108	-20306	230	-15407	4220	-25607	2766	-13972	7732	-22333	-9178	-13934	9023	-15827	-150	-129	-117	-65	-60	-60	-105	43	-154	15	35	-76	-24	-58	81	-46	-1
0.955000	59	1218	-7408	-22948	-148	-16774	-13097	-27921	-190	-18306	-16146	-24481	-39	-15032	-20926	-11910	-50	-1248	4984	-20251	60	-15501	4583	-25171	2818	-13914	7744	-22446	-7256	-13853	9001	-15962	-149	-128	-118	-68	-63	-63	-108	45	-150	18	35	-75	-19	-59	78	-29	1
0.955833	19	1423	-7548	-22899	-86	-16197	-13069	-27675	-100	-18270	-15729	-24624	32	-15411	-20750	-12514	-188	-1130	4878	-20190	-132	-15611	4975	-24747	2813	-13889	7763	-22560	-5532	-13776	8998	-16094	-150	-126	-120	-67	-62	-60	-108	40	-152	18	32	-78	-22	-60	81	-30	-3
0.956667	-111	1629	-7682	-22826	-121	-15635	-13032	-27412	-81	-18166	-15380	-24666	111	-15808	-20566	-13167	-165	-1015	4744	-20125	-274	-15733	5391	-24315	2780	-13890	7780	-22688	-4019	-13710	9025	-16222	-146	-130	-109	-72	-66	-61	-109	41	-155	16	29	-81	-25	-62	77	-34	-4
0.957500	-55	1836	-7807	-22733	-280	-15097	-12973	-27136	-131	-18003	-15100	-24616	-146	-16214	-20371	-13859	-649	-890	4632	-20051	-770	-15861	5828	-23910	3018	-13922	7787	-22800	-1990	-13650	9081	-16342	-150	-127	-126	-67	-63	-61	-109	40	-151	15	28	-79	-23	-61	79	-28	-1
0.958333	16	2049	-7912	-22611	-207	-14614	-12887	-26845	-145	-17798	-14872	-24469	-97	-16614	-20139	-14578	-75	-780	4519	-19976	-675	-15994	6285	-23534	2972	-13976	7802	-22932	-1593	-13594	9166	-16477	-152	-129	-121	-68	-61	-53	-107	40	-154	18	35	-77	-19	-60	80	-33	0
0.959167	-23	2250	-8003	-22479	-135	-14192	-12775	-26558	-194	-17573	-14693	-24260	-137	-17010	-19888	-15302	-215	-665	4414	-19904	-1355	-16129	6743	-23192	2927	-14052	7812	-23068	1407	-13547	9292	-16570	-149	-126	-119	-65	-59	-58	-107	37	-155	18	35	-74	-19	-59	84	-31	1
0.960000	-59	2446	-8075	-22330	-199	-13853	-12638	-26262	-240	-17338	-14555	-23988	-33	-17384	-19618	-16022	-578	-555	4305	-19836	-1080	-16265	7221	-22885	2840	-14145	7820	-23216	3760	-13511	9446	-16680	-146	-126	-113	-68	-59	-58	-103	45	-150	21	36	-72	-16	-59	79	-29	3
0.960833	-114	2630	-8135	-22176	190	-13597	-12474	-25963	-287	-17113	-14454	-23681	52	-17743	-19321	-16707	627	-451	4196	-19771	35	-16396	7695	-22619	2125	-14253	7837	-23372	2405	-13477	9638	-16784	-144	-122	-119	-63	-60	-58	-111	43	-147	28	36	-72	-18	-57	102	-27	4
0.961667	-145	2806	-8175	-22012	234	-13428	-12279	-25652	-208	-16909	-14372	-23349	-112	-18069	-19001	-17357	-131	-357	4084	-19709	-808	-16526	8176	-22400	1639	-14370	7867	-23534	4593	-13451	9869	-16887	-145	-124	-118	-64	-61	-57	-108	42	-146	21	34	-76	-18	-62	82	-29	0
0.962500	39	2963	-8202	-21848	45	-13350	-12055	-25340	-165	-16738	-14303	-23009	-153	-18354	-18658	-17951	-118	-273	3970	-19658	-810	-16647	8644	-22230	1272	-14491	7911	-23713	6583	-13432	10126	-16984	-149	-127	-120	-70	-62	-56	-105	39	-150	26	34	-77	-12	-60	86	-32	0
0.963333	97	3110	-8213	-21687	-84	-13357	-11770	-25019	-198	-16609	-14233	-22681	-94	-18596	-18299	-18476	-234	-195	3865	-19611	-870	-16752	9111	-22105	1104	-14609	7978	-23892	10129	-13419	10413	-17080	-147	-125	-124	-51	-62	-58	-107	41	-152	17	29	-78	-19	-59	81	-31	3
0.964167	165	3239	-8209	-21526	-286	-13439	-11523	-24681	-228	-16515	-14149	-22368	-283	-18798	-17919	-18912	-521	-126	3758	-19567	-921	-16848	9562	-22023	886	-14717	8072	-24066	14841	-13408	10750	-17172	-148	-128	-126	-69	-61	-58	-109	39	-148	15	30	-76	-19	-53	87	-33	-1
0.965000	185	3361	-8189	-21374	-249	-13598	-11220	-24328	-99	-16462	-14045	-22083	-105	-18958	-17530	-19257	93	-66	3655	-19530	-647	-16923	9993	-21989	725	-14814	8198	-24244	18599	-13405	11102	-17262	-150	-128	-125	-67	-65	-61	-117	39	-150	15	28	-75	-22	-61	79	-34	-4
0.965833	216	3461	-8165	-21232	-32	-13805	-10889	-23949	-111	-16466	-13915	-21837	-22	-19071	-17131	-19509	581	-15	3572	-19492	-384	-16976	10409	-21981	397	-14898	8362	-24408	20293	-13404	11483	-17347	-153	-127	-121	-68	-61	-59	-111	43	-153	-15	30	-76	-21	-72	80	-32	-6
0.966667	82	3558	-8127	-21097	-247	-14079	-10528	-23539	-212	-16495	-13746	-21630	-177	-19138	-16724	-19653	-580	29	3469	-19467	-991	-17009	10802	-22021	535	-14962	8556	-24568	25064	-13411	11887	-17428	-148	-125	-118	-67	-62	-58	-110	40	-153	18	32	-76	-22	-56	80	-31	-3
0.967500	52	3643	-8087	-20975	-248	-14355	-10140	-23107	-158	-16551	-13541	-21467	-100	-19173	-16332	-19685	-558	62	3388	-19445	-983	-17020	11170	-22083	771	-15008	8792	-24713	29554	-13428	12303	-17504	-147	-120	-118	-65	-60	-58	-107	55	-150	10	34	-75	-21	-56	81	-25	0
0.968333	49	3713	-8048	-20872	-182	-14673	-9738	-22648	-153	-16633	-13295	-21345	-213	-19169	-15935	-19668	-500	92	3315	-19427	-1012	-17012	11513	-22171	800	-15031	9064	-24835	32580	-13451	12737	-17582	-150	-124	-122	-84	-64	-61	-109	40	-152	20	32	-75	-19	-55	81	-31	-3
0.969167	-150	3776	-8005	-20782	-267	-15006	-9312	-22164	-19	-16732	-13016	-21257	-266	-19141	-15553	-19550	-636	111	3254	-19370	-995	-16977	11821	-22279	642	-15035	9373	-24938	32767	-13485	13170	-17652	-148	-127	-120	-66	-62	-59	-107	43	-151	18	32	-77	-25	-57	80	-31	0
0.970000	-227	3829	-7968	-20708	-224	-15337	-8866	-21657	56	-16827	-12693	-21191	-270	-19075	-15188	-19371	-258	129	3203	-19397	-820	-16925	12098	-22401	489	-15016	9725	-25017	32317	-13528	13602	-17717	-149	-126	-124	-67	-63	-62	-107	43	-154	19	34	-75	-22	-56	81	-30	-1
0.970833	-57	3880	-7931	-20644	-124	-15668	-8403	-21128	-12	-16920	-12340	-21144	-177	-19002	-14852	-19143	-402	155	3164	-19386	-759	-16852	12339	-22531	844	-14984	10105	-25071	32097	-13581	14035	-17790	-149	-127	-121	-66	-65	-63	-109	38	-150	16	30	-83	-14	-58	82	-30	-1
0.971667	-56	3916	-7906	-20580	-74	-15982	-7924	-20583	-36	-17000	-11953	-21106	-309	-18908	-14516	-18886	-112	158	3133	-19380	-396	-16764	12551	-22664	1006	-14945	10525	-25097	31576	-13647	14453	-17844	-150	-129	-120	-63	-64	-60	-105	41	-151	19	35	-77	-26	-55	80	-29	-3
0.972500	-165	3950	-7880	-20559	-22	-16283	-7435	-20034	-125	-17059	-11549	-21059	-560	-18795	-14207	-18610	184	180	3118	-19372	-817	-16658	12729	-22796	950	-14875	10969	-25093	31217	-13717	14856	-17917	-151	-127	-118	-63	-65	-57	-105	43	-152	18	35	-79	-23	-53	84	-26	0
0.973333	-239	3973	-7864	-20529	-246	-16557	-6939	-19484	-90	-17093	-11131	-21000	-441	-18669	-13921	-18347	-294	204	3105	-19369	-949	-16540	12869	-22922	938	-14810	11430	-25066	30806	-13805	15236	-17985	-151	-128	-120	-65	-61	-63	-108	42	-151	18	28	-75	-22	-57	81	-30	3
0.974167	-238	3992	-7858	-20522	16	-16809	-6447	-18951	-19	-17107	-10708	-20922	-219	-18536	-13652	-18106	929	237	3104	-19373	679	-16419	12978	-23041	123	-14742	11912	-25011	30424	-13903	15600	-18042	-149	-127	-121	-65	-62	-60	-108	39	-152	19	33	-74	-19	-53	81	-27	-1
0.975000	-252	3996	-7859	-20513	-46	-17026	-5951	-18432	-9	-17085	-10282	-20804	-356	-18387	-13401	-17904	413	268	3105	-19376	327	-16290	13057	-23155	-263	-14672	12405	-24933	30049	-14014	15929	-18101	-150	-128	-119	-65	-60	-58	-104	42	-152	18	35	-74	-22	-55	82	-23	0
0.975833	-177	3988	-7866	-20516	-30	-17215	-5460	-17938	104	-17037	-9862	-20673	-174	-18232	-13164	-17751	518	319	3113	-19388	388	-16161	13111	-23261	-515	-14612	12903	-24829	29657	-14130	16235	-18160	-149	-128	-120	-65	-64	-59	-105	43	-151	15	35	-75	-18	-55	80	-27	1
0.976667	-284	3966	-7878	-20524	-26	-17378	-4986	-17479	82	-16965	-9463	-20504	51	-18069	-12935	-17657	830	377	3129	-19404	399	-16032	13142	-23354	-856	-14555	13398	-24714	29293	-14259	16501	-18221	-150	-130	-120	-66	-60	-57	-102	40	-155	16	32	-76	-21	-53	82	-26	0
0.977500	-293	3932	-7899	-20541	-193	-17507	-4523	-17066	61	-16869	-9084	-20299	-62	-17894	-12718	-17629	583	461	3147	-19427	229	-15908	13152	-23440	-1091	-14507	13887	-24577	28865	-14394	16737	-18279	-150	-127	-121	-66	-63	-59	-103	39	-151	18	33	-83	-22	-55	81	-28	-1
0.978333	-221	3884	-7922	-20559	-262	-17603	-4082	-16732	76	-16752	-8731	-20063	-99	-17717	-12502	-17663	643	538	3172	-19459	340	-15791	13151	-23520	-1220	-14474	14376	-24433	26603	-14538	16941	-18338	-158	-129	-118	-64	-60	-59	-104	40	-151	16	33	-74	-23	-58	84	-26	0
0.979167	-90	3821	-7954	-20593	54	-17676	-3668	-16398	-35	-16619	-8409	-19803	239	-17531	-12276	-17758	1429	644	3202	-19497	883	-15684	13148	-23595	-1603	-14450	14817	-24274	20350	-14687	17113	-18398	-147	-125	-116	-63	-62	-55	-102	42	-148	21	37	-74	-18	-53	82	-27	15
0.980000	-368	3740	-7986	-20628	-32	-17717	-3280	-16147	-84	-16479	-8119	-19527	-139	-17333	-12050	-17906	575	759	3234	-19543	59	-15591	13123	-23662	-1445	-14443	15249	-24109	15755	-14839	17253	-18476	-163	-124	-115	-65	-62	-50	-98	40	-149	20	37	-73	-16	-53	84	-26	0
0.980833	-406	3643	-8026	-20674	-31	-17723	-2923	-15955	11	-16329	-7864	-19251	-3	-17128	-11810	-18093	103	893	3271	-19627	-200	-15506	13109	-23730	-1066	-14449	15656	-23948	12727	-14995	17360	-18519	-147	-125	-115	-65	-59	-36	-102	43	-150	22	33	-72	-19	-58	82	-27	0
0.981667	-377	3525	-8069	-20730	-24	-17706	-2595	-15823	-3	-16185	-7644	-18976	140	-16918	-11563	-18323	517	1019	3315	-19673	-28	-15443	13092	-23800	-853	-14472	16019	-23780	9654	-15151	17438	-18582	-148	-126	-120	-67	-62	-60	-104	41	-152	19	32	-74	-24	-59	81	-29	0
0.982500	-615	3388	-8121	-20789	-90	-17664	-2306	-15751	39	-16043	-7461	-18720	-24	-16704	-11303	-18565	172	1165	3365	-19749	-186	-15389	13086	-23870	-614	-14503	16351	-23615	7811	-15303	17488	-18647	-150	-128	-119	-67	-60	-56	-105	41	-177	18	34	-76	-26	-62	81	-30	-6
0.983333	-606	3234	-8173	-20861	62	-17563	-2044	-15725	71	-15904	-7301	-18486	-14	-16494	-11021	-18815	-80	1319	3427	-19838	54	-15352	13090	-23939	-544	-14544	16642	-23447	5841	-15444	17516	-18708	-148	-128	-124	-69	-64	-58	-109	41	-154	19	28	-75	-23	-59	78	-28	-3
0.984167	-382	3071	-8216	-20938	86	-17478	-1820	-15744	-17	-15769	-7169	-18289	28	-16278	-10727	-19054	-200	1481	3505	-19933	155	-15332	13105	-24004	-200	-14589	16897	-23283	4349	-15579	17515	-18767	-150	-129	-121	-73	-64	-57	-102	44	-159	20	30	-80	-23	-59	80	-28	-1
0.985000	-471	2884	-8269	-21025	2	-17350	-1624	-15815	-51	-15644	-7054	-18135	-44	-16077	-10419	-19271	-210	1639	3595	-20035	206	-15320	13131	-24073	446	-14640	17110	-23116	1933	-15702	17498	-18822	-152	-128	-127	-70	-61	-57	-105	42	-152	21	30	-76	-23	-57	79	-31	-1
0.985833	-642	2692	-8314	-21119	4	-17188	-1462	-15903	-49	-15524	-6957	-18056	-229	-15886	-10103	-19452	276	1801	3695	-20140	69	-15324	13169	-24135	1005	-14691	17280	-22950	-1155	-15808	17464	-18881	-150	-130	-122	-68	-56	-56	-104	41	-152	26	54	-75	-19	-56	84	-28	-6
0.986667	-713	2482	-8368	-21222	-147	-16994	-1325	-16016	-57	-15408	-6865	-17995	-466	-15700	-9778	-19592	-331	1958	3822	-20254	-237	-15339	13225	-24190	1688	-14755	17412	-22783	-2639	-15895	17410	-18934	-153	-130	-121	-67	-61	-56	-104	41	-155	20	35	-75	-19	-56	85	-32	-1
0.987500	-656	2263	-8412	-21330	56	-16779	-1216	-16166	-85	-15298	-6778	-18006	-132	-15533	-9449	-19678	621	2116	3965	-20374	1089	-15368	13288	-24243	1618	-14783	17500	-22621	-9890	-15962	17342	-18991	-142	-141	-119	-65	-63	-56	-105	37	-151	21	35	-75	-18	-57	81	-29	0
0.988333	-453	2034	-8455	-21444	46	-16536	-1128	-16291	-86	-15189	-6690	-18091	-179	-15389	-9121	-19716	598	2259	4127	-20497	751	-15396	13363	-24282	1764	-14822	17550	-22457	-16465	-16022	17256	-19022	-145	-127	-120	-64	-60	-56	-103	41	-150	21	34	-74	-24	-58	80	-29	0
0.989167	-218	1796	-8496	-21564	-44	-16278	-1061	-16439	-24	-15081	-6602	-18226	-133	-15257	-8791	-19691	284	2394	4287	-20624	606	-15456	13443	-24309	2175	-14854	17559	-22293	-22560	-16045	17169	-19052	-148	-126	-122	-68	-62	-56	-105	40	-151	24	30	-75	-21	-55	80	-29	1
0.990000	-165	1548	-8530	-21685	32	-15992	-1009	-16579	-30	-14968	-6503	-18420	-168	-15155	-8476	-19618	544	2515	4498	-20749	705	-15513	13526	-24325	2273	-14881	17533	-22130	-27836	-16052	17068	-19071	-151	-131	-122	-69	-64	-57	-108	37	-153	15	29	-78	-26	-58	78	-41	-3
0.990833	-184	1301	-8556	-21802	42	-15692	-969	-16712	20	-14851	-6388	-18650	-280	-15063	-8172	-19483	485	2623	4713	-20873	604	-15578	13613	-24323	2467	-14895	17486	-21957	-31210	-16036	16959	-19077	-155	-127	-122	-69	-64	-56	-104	38	-155	18	30	-77	-23	-56	77	-31	0
0.991667	-215	1055	-8567	-21915	2	-15371	-929	-16836	57	-14717	-6257	-18919	-379	-14986	-7880	-19300	435	2724	4944	-20986	624	-15648	13702	-24302	2609	-14899	17406	-21790	-32465	-16000	16845	-19055	-153	-128	-121	-67	-61	-57	-104	40	-153	16	30	-77	1	-52	80	-28	2
0.992500	-11	812	-8560	-22018	317	-15041	-890	-16938	-41	-14572	-6107	-19209	161	-14921	-7604	-19074	1301	2805	5192	-21098	1362	-15720	13794	-24261	2161	-14891	17310	-21620	-32716	-15937	16735	-19016	-151	-98	-116	-64	-59	-57	-100	42	-152	19	35	-74	-18	-53	86	-29	-3
0.993333	-250	567	-8543	-22108	267	-14702	-855	-17029	-72	-14416	-5941	-19514	-77	-14864	-7347	-18807	743	2869	5459	-21202	616	-15802	13874	-24206	2106	-14878	17189	-21452	-32697	-15872	16625	-18950	-148	-120	-120	-63	-62	-59	-102	45	-154	17	35	-74	-19	-51	84	-29	-3
0.994167	-341	328	-8507	-22194	216	-14359	-813	-17104	-33	-14247	-5761	-19821	-172	-14792	-7117	-18513	-145	2920	5730	-21299	-45	-15885	13950	-24132	2196	-14855	17057	-21285	-32712	-15789	16511	-18860	-150	-136	-118	-65	-61	-56	-102	40	-145	21	36	-75	-18	-52	79	-29	-1
0.995000	76	92	-8450	-22264	230	-14019	-772	-17165	-129	-14062	-5567	-20118	44	-14751	-6903	-18205	28	2953	6016	-21383	504	-15970	14020	-24049	1949	-14826	16914	-21115	-32697	-15696	16409	-18732	-149	-126	-117	-63	-61	-58	-104	43	-153	17	35	-73	-16	-52	85	-24	0
0.995833	191	-132	-8372	-22320	245	-13680	-716	-17219	-97	-13859	-5360	-20392	-109	-14689	-6728	-17876	-207	2968	6304	-21454	478	-16059	14078	-23937	1839	-14796	16763	-20955	-32700	-15600	16306	-18564	-148	-122	-116	-49	-44	-53	-100	45	-151	20	35	-72	-23	-55	84	-27	0
0.996667	55	-350	-8274	-22361	133	-13340	-652	-17247	-103	-13648	-5142	-20630	-109	-14607	-6535	-17544	-257	2962	6600	-21518	361	-16148	14130	-23820	1506	-14768	16609	-20792	-32700	-15499	16220	-18367	-147	-125	-119	-65	-62	-57	-101	43	-149	17	16	-73	-22	-58	87	-28	-3
0.997500	131	-557	-8152	-22387	228	-13014	-577	-17279	-101	-13426	-4921	-20828	-73	-14514	-6381	-17212	-778	2945	6905	-21564	226	-16238	14175	-23695	1304	-14736	16453	-20637	-32683	-15404	16136	-18129	-151	-127	-119	-65	-58	-58	-103	42	-151	17	32	-75	-18	-53	82	-26	0
0.998333	188	-755	-8003	-22397	327	-12686	-498	-17304	-44	-13191	-4698	-20969	-201	-14399	-6248	-16888	-1164	2906	7205	-21594	346	-16326	14213	-23561	1276	-14707	16303	-20484	-32704	-15309	16077	-17840	-153	-128	-121	-67	-65	-59	-105	39	-158	15	33	-77	-11	-58	88	-29	-1
0.999167	98	-939	-7825	-22396	99	-12371	-410	-17323	-41	-12940	-4480	-21071	-97	-14254	-6122	-16572	-464	2852	7516	-21607	788	-16410	14250	-23424	891	-14686	16160	-20328	-32493	-15222	16030	-17503	-149	-125	-116	-64	-42	-57	-102	43	-152	6	37	-76	-19	-55	84	-28	1
1.000000	154	-1080	-7623	-22382	-97	-12062	-313	-17339	-55	-12693	-4262	-21076	-250	-14086	-6011	-16270	-1242	2779	7823	-21612	55	-16486	14280	-23280	733	-14668	16021	-20178	-32064	-15149	15993	-17124	-149	-124	-119	-63	-60	-58	-104	44	-151	19	36	-72	-24	-56	84	-27	-3
1.000833	223	-1258	-7401	-22364	99	-11765	-216	-17359	-9	-12437	-4056	-21035	38	-13888	-5909	-15978	-730	2689	8129	-21593	920	-16563	14306	-23135	244	-14661	15890	-20026	-31675	-15086	15981	-16693	-143	-121	-115	-61	-59	-60	-102	43	-150	19	36	-75	-21	-56	85	-26	3
1.001667	115	-1400	-7161	-22339	96	-11477	-117	-17377	-30	-12183	-3865	-20932	-166	-13672	-5818	-15705	-309	2581	8428	-21568	809	-16633	14340	-22990	-279	-14666	15771	-19885	-31263	-15041	15982	-16232	-146	-124	-117	-60	-57	-56	-101	43	-150	20	38	-75	-19	-57	79	-28	2
1.002500	154	-1531	-6902	-22308	32	-11204	-18	-17403	-141	-11929	-3697	-20776	-188	-13429	-5735	-15456	-990	2454	8724	-21530	275	-16700	14366	-22852	-498	-14686	15673	-19747	-30543	-15011	16001	-15728	-149	-131	-119	-67	-63	-60	-107	40	-152	15	34	-78	-19	-58	80	-31	0
1.003333	132	-1646	-6624	-22293	-26	-10933	63	-17431	-214	-11679	-3549	-20565	-266	-13165	-5659	-15213	-790	2314	9018	-21483	597	-16753	14400	-22716	-790	-14717	15562	-19606	-27958	-14994	16037	-15180	-148	-130	-121	-67	-62	-60	-105	40	-152	4	29	-78	-22	-58	81	-30	3
1.004167	109	-1746	-6333	-22274	-146	-10673	155	-17458	-126	-11432	-3419	-20295	-291	-12876	-5587	-14989	-844	2162	9309	-21423	433	-16798	14440	-22582	-1060	-14757	15481	-19460	-24018	-14984	16094	-14600	-149	-134	-111	-64	-62	-59	-104	39	-148	17	33	-76	-19	-57	79	-31	1
1.005000	133	-1824	-6029	-22256	-248	-10424	223	-17488	-119	-11188	-3317	-19985	-420	-12578	-5518	-14766	-1048	2000	9596	-21354	-53	-16831	14485	-22450	-1362	-14814	15409	-19315	-18453	-15001	16167	-13994	-148	-131	-121	-64	-61	-56	-104	40	-151	13	33	-79	-19	-57	81	-29	1
1.005833	210	-1895	-5724	-22249	-25	-10181	281	-17539	-232	-10950	-3236	-19643	22	-12267	-5459	-14564	-216	1829	9875	-21279	659	-16859	14535	-22325	-1849	-14880	15363	-19170	-16044	-15025	16233	-13373	-148	-130	-113	-65	-61	-60	-109	40	-151	18	33	-76	-19	-59	79	-31	1
1.006667	224	-1945	-5406	-22250	23	-9951	331	-17551	-281	-10721	-3186	-19279	-216	-11951	-5407	-14377	-291	1649	10147	-21207	396	-16877	14583	-22205	-2200	-14961	15323	-19024	-13428	-15064	16345	-12737	-151	-130	-121	-66	-61	-55	-109	35	-155	13	32	-78	-19	-60	80	-33	-1
1.007500	283	-1990	-5094	-22265	-191	-9730	368	-17576	-100	-10495	-3156	-18892	-315	-11636	-5363	-14152	-1270	1468	10418	-21123	-463	-16880	14651	-22083	-2175	-15036	15305	-18874	-8418	-15115	16453	-12095	-151	-129	-121	-66	-62	-60	-107	37	-151	15	33	-76	-19	-59	76	-34	1
1.008333	328	-2009	-4773	-22282	-188	-9515	391	-17593	-124	-10279	-3151	-18503	-204	-11316	-5322	-13939	-702	1292	10686	-21043	-113	-16880	14713	-21968	-2231	-15141	15301	-18720	-4735	-15168	16577	-11448	-150	-128	-119	-65	-64	-59	-105	35	-154	16	56	-58	-21	-56	79	-31	-1
1.009167	165	-2021	-4459	-22318	-100	-9311	399	-17606	-230	-10068	-3167	-18110	-133	-11000	-5293	-13728	-609	1097	10949	-20959	-322	-16865	14789	-21855	-2299	-15242	15312	-18563	-1197	-15235	16728	-10806	-146	-127	-120	-69	-59	-61	-102	38	-152	16	32	-78	-23	-63	79	-34	-1
1.010000	105	-2024	-4154	-22361	-67	-9125	402	-17621	-166	-9864	-3205	-17727	8	-10695	-5271	-13515	-688	913	11186	-20881	-509	-16838	14865	-21747	-2123	-15351	15341	-18402	1791	-15301	16850	-10187	-149	-128	-120	-66	-62	-61	-109	37	-152	18	27	-80	-23	-61	77	-19	0
1.010833	75	-2015	-3854	-22412	-70	-8952	390	-17621	-191	-9667	-3260	-17357	-90	-10404	-5260	-13294	-380	728	11451	-20803	-692	-16819	14944	-21640	-1748	-15463	15386	-18241	4420	-15379	17000	-9583	-152	-129	-120	-68	-62	-61	-105	35	-153	13	28	-80	-24	-62	76	-36	-1
1.011667	-132	-1998	-3563	-22473	-27	-8782	369	-17621	-283	-9479	-3323	-17010	-236	-10119	-5252	-13073	-241	545	11696	-20737	-748	-16784	15025	-21540	-1250	-15577	15453	-18069	6618	-15456	17154	-9015	-151	-130	-122	-68	-62	-60	-108	41	-151	17	29	-74	-23	-58	75	-35	-3
1.012500	-187	-1981	-3278	-22536	-116	-8631	343	-17612	-239	-9293	-3398	-16683	-182	-9854	-5253	-12841	674	371	11937	-20666	-407	-16742	15114	-21438	-1240	-15684	15531	-17896	6694	-15534	17319	-8471	-149	-122	-119	-65	-62	-58	-107	42	-148	18	29	-78	-17	-57	79	-30	1
1.013333	-213	-1941	-3003	-22606	-135	-8495	309	-17602	-62	-9119	-3478	-16387	-259	-9604	-5259	-12606	468	196	12168	-20604	-1141	-16698	15201	-21345	-1110	-15793	15633	-17718	9069	-15616	17491	-7968	-145	-125	-118	-66	-62	-58	-107	42	-151	18	30	-77	-16	-58	80	-39	1
1.014167	-134	-1906	-2742	-22686	-46	-8381	264	-17589	-108	-8956	-3562	-16127	35	-9374	-5270	-12372	504	21	12395	-20552	-725	-16656	15288	-21256	-1062	-15904	15738	-17543	8535	-15702	17667	-7506	-147	-126	-117	-64	-61	-58	-104	40	-152	17	30	-75	-19	-55	80	-30	0
1.015000	-156	-1876	-2488	-22764	-127	-8283	232	-17572	-300	-8799	-3646	-15894	-45	-9162	-5283	-12141	1368	-150	12613	-20504	-206	-16613	15373	-21173	-1548	-16005	15864	-17360	5399	-15785	17845	-7101	-152	-129	-121	-69	-66	-62	-105	39	-161	13	30	-77	-23	-62	79	-34	-4
1.015833	-300	-1846	-2243	-22849	-218	-8202	185	-17567	-96	-8659	-3725	-15699	-58	-8963	-5294	-11907	450	-322	12826	-20461	-752	-16563	15461	-21097	-1889	-16100	16010	-17176	4722	-15861	18036	-6774	-151	-124	-119	-69	-64	-61	-107	37	-154	17	30	-77	-23	-58	79	-30	-3
1.016667	-216	-1823	-2006	-22930	-146	-8133	148	-17532	-102	-8520	-3793	-15530	-75	-8788	-5300	-11683	553	-490	13029	-20428	-484	-16515	15552	-21022	-2410	-16183	16151	-16984	3747	-15936	18228	-6426	-150	-128	-121	-69	-62	-60	-104	41	-156	36	28	-78	-22	-59	78	-34	-3
1.017500	-219	-1799	-1779	-23008	-133	-8078	105	-17515	-227	-8404	-3852	-15390	-38	-8625	-5305	-11467	529	-659	13228	-20401	-430	-16476	15640	-20958	-2783	-16257	16305	-16787	4334	-16002	18431	-6162	-145	-128	-122	-67	-64	-62	-109	40	-153	17	28	-79	-23	-57	81	-30	-5
1.018333	-357	-1798	-1548	-23097	-351	-8041	67	-17494	-99	-8301	-3904	-15283	-271	-8470	-5302	-11264	199	-831	13417	-20381	-710	-16429	15727	-20900	-2882	-16319	16470	-16592	6477	-16065	18635	-5958	-148	-130	-120	-67	-62	-59	-104	42	-174	15	30	-77	-28	-59	79	-30	-4
1.019167	-253	-1800	-1319	-23172	-189	-8016	25	-17475	32	-8213	-3942	-15195	-23	-8358	-5285	-11073	610	-994	13600	-20367	-49	-16390	15817	-20846	-3317	-16361	16642	-16385	6676	-16087	18850	-5801	-146	-126	-116	-69	-66	-61	-107	42	-151	18	33	-76	-21	-58	81	-29	0
1.020000	-91	-1819	-1096	-23246	16	-8003	-12	-17455	-77	-8141	-3965	-15132	-159	-8254	-5261	-10893	920	-1159	13773	-20356	113	-16352	15907	-20795	-3889	-16389	16818	-16173	5947	-16149	19072	-5700	-145	-126	-120	-64	-61	-58	-103	44	-152	19	32	-72	-25	-59	82	-25	0
1.020833	-194	-1852	-880	-23317	-90	-8024	-50	-17430	-117	-8088	-3976	-15084	-274	-8161	-5224	-10738	-162	-1321	13934	-20353	-678	-16315	15998	-20750	-3952	-16395	16997	-15959	8617	-16169	19288	-5651	-147	-125	-119	-65	-62	-59	-105	41	-148	20	36	-74	-22	-56	84	-27	-1
1.021667	-236	-1899	-662	-23382	-17	-8003	-88	-17405	16	-8052	-3978	-15074	-42	-8089	-5174	-10597	-274	-1477	14089	-20359	-452	-16282	16088	-20712	-3725	-16384	17176	-15738	10465	-16174	19522	-5647	-147	-150	-119	-66	-61	-73	-105	43	-153	18	30	-78	-24	-55	81	-27	0
1.022500	-366	-1962	-447	-23441	-190	-8013	-124	-17378	25	-8034	-3966	-15047	-116	-8039	-5117	-10483	-219	-1634	14227	-20370	-690	-16252	16167	-20676	-3369	-16353	17349	-15512	12493	-16168	19743	-5703	-154	-130	-119	-66	-63	-58	-108	41	-155	12	30	-78	-24	-59	79	-32	-6
1.023333	-317	-2041	-229	-23495	-417	-8028	-164	-17347	-67	-8032	-3944	-15050	-96	-8000	-5050	-10377	-239	-1779	14353	-20389	-1002	-16224	16247	-20642	-3198	-16302	17522	-15287	14097	-16139	19970	-5803	-152	-131	-126	-73	-65	-61	-113	35	-156	15	28	-83	-24	-61	78	-33	-6
1.024167	-251	-2137	-14	-23538	-343	-8033	-197	-17307	-151	-8048	-3905	-15054	-25	-7980	-4972	-10303	-253	-1912	14471	-20411	-1154	-16189	16330	-20604	-2811	-16224	17692	-15045	15014	-16094	20198	-5943	-153	-130	-122	-66	-62	-62	-105	39	-153	16	28	-77	-25	-62	76	-34	-4
1.025000	-300	-2236	204	-23569	-117	-8054	-223	-17257	-132	-8072	-3855	-15065	-220	-7961	-4883	-10264	-908	-2038	14576	-20434	-1378	-16156	16398	-20565	-2247	-16125	17861	-14802	16190	-16023	20429	-6125	-152	-129	-124	-69	-66	-62	-111	49	-153	15	28	-80	-19	-60	81	-31	0
1.025833	-189	-2348	412	-23592	5	-8094	-246	-17203	-46	-8113	-3797	-15083	-228	-7963	-4786	-10187	-667	-2139	14663	-20464	-936	-16111	16468	-20527	-2048	-16008	18025	-14558	15492	-15933	20653	-6347	-150	-128	-119	-70	-63	-59	-109	38	-153	18	29	-78	-22	-59	80	-30	-1
1.026667	-214	-2468	612	-23607	-163	-8072	-260	-17149	30	-8162	-3732	-15105	-308	-7972	-4693	-10158	-632	-2229	14730	-20500	-1229	-16069	16519	-20486	-1787	-15872	18180	-14306	16325	-15823	20875	-6600	-151	-129	-126	-68	-63	-60	-110	40	-151	33	27	-78	-23	-57	80	-31	0
1.027500	-453	-2593	809	-23604	-241	-8072	-268	-17091	32	-8226	-3661	-15128	-163	-7989	-4597	-10132	-668	-2307	14786	-20534	-948	-16016	16559	-20445	-1408	-15709	18332	-14058	15646	-15702	21083	-6888	-149	-126	-119	-67	-61	-58	-107	39	-154	17	33	-79	-21	-57	79	-27	3
1.028333	-373	-2716	984	-23593	-99	-8070	-266	-17025	-32	-8292	-3583	-15154	-29	-8020	-4485	-10127	512	-2366	14819	-20575	35	-15961	16588	-20406	-1529	-15557	18472	-13807	10618	-15556	21281	-7205	-150	-131	-120	-68	-62	-70	-109	0	-152	16	33	-75	-27	-60	77	-32	-1
1.029167	-315	-2837	1149	-23574	-161	-8064	-255	-16964	-59	-8362	-3504	-15180	-146	-8053	-4424	-10131	-92	-2404	14841	-20612	-689	-15897	16594	-20362	-1188	-15381	18606	-13560	8266	-15377	21466	-7538	-153	-127	-120	-67	-63	-59	-107	39	-156	15	30	-76	-23	-60	79	-32	-3
1.030000	-287	-2951	1291	-23538	-142	-8040	-232	-16890	13	-8433	-3421	-15205	-224	-8091	-4350	-10145	52	-2424	14844	-20661	-483	-15826	16584	-20312	-853	-15196	18728	-13318	5259	-15232	21641	-7892	-150	-128	-120	-68	-62	-60	-105	40	-153	18	34	-78	-28	-49	78	-35	-3
1.030833	-233	-3046	1411	-23495	-238	-8018	-201	-16824	93	-8505	-3336	-15234	-172	-8123	-4286	-10168	171	-2425	14832	-20712	-156	-15749	16550	-20267	-611	-15009	18836	-13083	3765	-15059	21796	-8251	-150	-129	-124	-69	-60	-58	-108	36	-155	17	27	-77	-24	-58	78	-36	-5
1.031667	-229	-3153	1504	-23439	-239	-7984	-159	-16760	-1	-8572	-3253	-15263	-439	-8163	-4245	-10201	62	-2407	14798	-20761	-270	-15658	16492	-20215	-179	-14814	18930	-12858	3677	-14879	21922	-8617	-153	-132	-129	-72	-65	-62	-110	64	-158	13	30	-79	-25	-61	75	-39	-5
1.032500	-228	-3238	1573	-23372	-164	-7947	-107	-16696	18	-8630	-3171	-15285	-267	-8190	-4209	-10237	391	-2367	14762	-20812	-83	-15562	16414	-20162	-87	-14618	19012	-12640	2962	-14688	22029	-8971	-148	-126	-119	-68	-61	-58	-108	40	-152	20	33	-76	-22	-57	81	-31	22
1.033333	-197	-3295	1618	-23295	73	-7899	-39	-16633	32	-8672	-3087	-15289	-39	-8200	-4194	-10280	986	-2309	14707	-20864	442	-15450	16309	-20107	-425	-14424	19074	-12443	353	-14497	22113	-9323	-146	-124	-119	-66	-62	-58	-104	35	-153	18	49	-77	-22	-59	81	-31	1
1.034167	-300	-3338	1629	-23208	21	-7847	27	-16584	-7	-8705	-3013	-15321	-262	-8226	-4202	-10335	-66	-2232	14644	-20924	-336	-15340	16175	-20055	-310	-14231	19118	-12254	1651	-14310	22170	-9659	-146	-126	-121	-68	-61	-60	-105	41	-152	18	32	-78	-22	-56	80	-32	-1
1.035000	-302	-3371	1613	-23119	15	-7792	102	-16532	-105	-8726	-2941	-15339	-434	-8230	-4226	-10398	-70	-2145	14576	-20985	-236	-15220	16018	-20002	-201	-14055	19137	-12085	3215	-14124	22185	-9973	-148	-125	-119	-65	-60	-59	-121	40	-152	25	32	-77	-19	-53	81	-30	-3
1.035833	-496	-3384	1562	-23019	54	-7738	176	-16488	-143	-8727	-2880	-15350	-1843	-8219	-4265	-10468	228	-2038	14502	-21042	-42	-15091	15832	-19946	-86	-13866	19138	-11930	4371	-13944	22170	-10259	-147	-128	-122	-66	-62	-58	-107	37	-148	18	36	-76	-18	-57	81	-35	0
1.036667	-418	-3376	1499	-22925	68	-7672	250	-16453	-50	-8713	-2829	-15358	-3001	-8197	-4322	-10546	-108	-1918	14429	-21107	-477	-14953	15626	-19888	37	-13713	19117	-11794	5480	-13770	22120	-10516	-148	-126	-119	-63	-61	-59	-110	29	-151	15	30	-76	-22	-58	78	-33	0
1.037500	-370	-3341	1406	-22825	2	-7606	322	-16418	-90	-8682	-2787	-15358	-2298	-8159	-4391	-10626	-53	-1795	14355	-21164	-520	-14819	15402	-19825	-41	-13550	19069	-11678	5875	-13604	22037	-10732	-151	-129	-120	-65	-60	-59	-104	41	-153	18	33	-77	-23	-58	80	-30	-4
1.038333	-257	-3310	1293	-22721	111	-7544	382	-16389	-93	-8655	-2757	-15350	-1848	-8103	-4475	-10711	-268	-1661	14286	-21226	-617	-14655	15159	-19767	313	-13393	18999	-11582	6861	-13447	21922	-10912	-147	-125	-118	-66	-61	-56	-105	37	-151	19	36	-77	-21	-56	79	-30	1
1.039167	-100	-3249	1147	-22619	174	-7479	438	-16361	-78	-8558	-2742	-15337	-1620	-8035	-4565	-10804	1	-1523	14221	-21280	-350	-14494	14905	-19701	623	-13246	18904	-11500	6683	-13298	21759	-11048	-148	-125	-99	-62	-60	-58	-103	43	-151	20	35	-74	-17	-56	80	-32	0
1.040000	-78	-3180	1036	-22521	129	-7419	475	-16333	-104	-8471	-2743	-15308	-1121	-7946	-4663	-10898	26	-1387	14161	-21327	-432	-14325	14638	-19635	508	-13105	18786	-11438	7516	-13159	21567	-11142	-147	-126	-120	-65	-62	-63	-107	42	-153	18	35	-74	-21	-59	84	-30	-1
1.040833	90	-3095	889	-22427	-41	-7344	503	-16305	-104	-8366	-2764	-15271	-854	-7847	-4762	-10993	-719	-1255	14110	-21373	-474	-14148	14367	-19565	568	-12969	18651	-11392	9170	-13028	21346	-11193	-145	-124	-118	-66	-59	-58	-102	43	-150	23	36	-76	-18	-56	93	-24	1
1.041667	231	-3002	748	-22336	9	-7302	506	-16258	-166	-8245	-2792	-15220	-396	-7728	-4855	-11086	597	-1128	14065	-21411	629	-13959	14094	-19486	244	-12840	18493	-11360	5596	-12908	21091	-11205	-149	-122	-122	-68	-61	-57	-101	44	-149	19	34	-74	-22	-53	85	-27	1
1.042500	106	-2895	615	-22250	-126	-7245	506	-16240	-65	-8117	-2845	-15164	-310	-7597	-4954	-11177	-50	-1010	14022	-21430	61	-13766	13816	-19410	364	-12716	18311	-11344	4658	-12798	20804	-11174	-147	-129	-122	-65	-64	-58	-105	42	-154	16	33	-78	-26	-56	82	-29	-15
1.043333	142	-2787	474	-22173	-186	-7194	481	-16199	-88	-7974	-2914	-15084	-234	-7462	-5050	-11272	-510	-906	13988	-21443	-28	-13565	13545	-19329	622	-12598	18121	-11341	3647	-12699	20490	-11114	-151	-132	-121	-68	-46	-59	-96	40	-153	17	35	-96	-21	-57	82	-30	-6
1.044167	165	-2676	360	-22077	-102	-7145	437	-16154	-118	-7830	-2994	-15011	-24	-7315	-5134	-11347	-386	-805	13964	-21443	133	-13358	13283	-19239	863	-12497	17916	-11346	3884	-12615	20158	-11012	-151	-129	-121	-66	-61	-58	-103	41	-158	17	33	-76	-23	-56	82	-29	-6
1.045000	250	-2558	260	-22041	110	-7088	381	-16101	-65	-7674	-3088	-14933	329	-7160	-5216	-11429	-593	-719	13939	-21432	219	-13145	13032	-19144	1020	-12364	17701	-11363	5622	-12522	19802	-10886	-151	-124	-119	-66	-61	-58	-103	40	-150	19	34	-77	-22	-53	82	-30	-3
1.045833	80	-2439	177	-21992	-55	-7036	304	-16038	-98	-7517	-3193	-14828	836	-7000	-5287	-11496	-649	-636	13918	-21412	356	-12930	12788	-19045	1027	-12254	17472	-11390	7333	-12453	19435	-10734	-147	-126	-119	-68	-63	-57	-104	39	-149	20	38	-78	-22	-56	82	-27	1
1.046667	252	-2327	118	-21946	10	-6979	214	-15963	-130	-7365	-3305	-14736	973	-6844	-5369	-11557	230	-574	13897	-21383	822	-12712	12563	-18940	747	-12144	17240	-11417	5713	-12384	19058	-10569	-145	-128	-125	-66	-60	-57	-112	42	-149	19	34	-77	-23	-56	80	-27	0
1.047500	264	-2221	77	-21919	-65	-6922	112	-15883	-145	-7213	-3426	-14640	662	-6689	-5429	-11614	-439	-515	13870	-21344	44	-12504	12347	-18833	851	-12045	16998	-11458	5085	-12328	18673	-10389	-145	-126	-120	-69	-60	-56	-105	42	-150	21	35	-76	-22	-56	82	-25	1
1.048333	-88	-2116	58	-21898	-266	-6860	5	-15791	-245	-7073	-3558	-14552	826	-6537	-5496	-11667	-891	-466	13840	-21303	-205	-12292	12146	-18716	983	-11950	16747	-11506	3128	-12286	18280	-10205	-148	-127	-124	-69	-66	-59	-102	38	-155	10	30	-77	-24	-58	80	-29	-1
1.049167	-114	-2039	57	-21885	-148	-6800	-127	-15692	-437	-6940	-3680	-14467	764	-6392	-5563	-11714	-291	-424	13811	-21258	-240	-12093	11966	-18602	1111	-11838	16502	-11552	1206	-12250	17880	-10011	-147	-127	-121	-70	-64	-61	-105	39	-151	18	33	-76	-23	-58	80	-28	-1
1.050000	-173	-1946	77	-21883	-74	-6713	-251	-15581	-393	-6818	-3803	-14387	735	-6235	-5626	-11755	-277	-385	13778	-21214	-232	-11900	11792	-18487	1319	-11776	16244	-11606	743	-12220	17503	-9829	-151	-130	-118	-67	-61	-58	-101	39	-136	12	28	-77	-19	-56	79	-30	-3
1.050833	-305	-1871	113	-21877	-232	-6630	-384	-15461	-337	-6697	-3922	-14329	799	-6124	-5689	-11798	-370	-342	13736	-21172	120	-11718	11630	-18366	1255	-11696	15988	-11662	706	-12201	17119	-9649	-152	-130	-119	-69	-63	-58	-109	40	-155	17	33	-76	-19	-59	78	-32	-7
1.051667	-273	-1803	162	-21911	-264	-6542	-514	-15338	-309	-6591	-4051	-14283	767	-6008	-5757	-11831	-408	-300	13693	-21134	71	-11549	11480	-18245	1350	-11622	15730	-11723	1989	-12194	16749	-9454	-152	-126	-115	-67	-62	-64	-109	38	-155	15	32	-77	-23	-58	79	-33	-3
1.052500	-318	-1741	223	-21936	-206	-6446	-648	-15203	-271	-6487	-4149	-14248	570	-5902	-5823	-11876	-227	-259	13643	-21107	273	-11393	11345	-18122	1355	-11557	15470	-11785	2645	-12191	16381	-9309	-148	-124	-116	-65	-60	-60	-104	42	-148	18	35	-73	-17	-59	80	-32	2
1.053333	-367	-1692	287	-21966	-172	-6347	-775	-15066	-303	-6399	-4255	-14232	558	-5809	-5890	-11913	436	-218	13594	-21089	224	-11258	11221	-18005	857	-11501	15208	-11847	3062	-12196	16031	-9152	-145	-125	-115	-65	-64	-58	-108	40	-147	19	37	-72	-22	-57	82	-30	0
1.054167	-334	-1649	355	-22005	-302	-6241	-896	-14926	-208	-6314	-4357	-14236	608	-5732	-5959	-11959	-82	-177	13535	-21084	-272	-11136	11103	-17890	682	-11459	14940	-11913	5301	-12216	15689	-9007	-149	-126	-116	-65	-63	-56	-107	41	-151	18	34	-77	-21	-58	78	-32	4
1.055000	-358	-1607	411	-22048	-104	-6136	-1011	-14786	-155	-6229	-4454	-14255	993	-5660	-6027	-12001	786	-137	13474	-21089	884	-11034	10988	-17781	129	-11424	14668	-11980	2241	-12232	15357	-8876	-145	-128	-118	-66	-61	-59	-107	46	-138	17	32	-76	-19	-57	82	-31	1
1.055833	-402	-1568	464	-22098	-108	-6029	-1119	-14643	-144	-6159	-4546	-14292	839	-5608	-6096	-12056	702	-100	13413	-21107	623	-10945	10858	-17679	-338	-11399	14396	-12051	-422	-12259	15041	-8757	-148	-128	-118	-65	-61	-60	-108	41	-153	16	33	-78	-24	-60	80	-29	-3
1.056667	-210	-1538	504	-22137	-10	-5926	-1216	-14484	-81	-6091	-4637	-14338	658	-5565	-6160	-12110	315	-67	13355	-21140	511	-10881	10776	-17578	-673	-11383	14119	-12120	-2444	-12291	14734	-8644	-151	-131	-124	-70	-67	-62	-112	36	-154	13	29	-78	-24	-58	78	-36	-6
1.057500	-233	-1504	533	-22184	86	-5825	-1307	-14368	-222	-6021	-4717	-14395	620	-5533	-6224	-12167	612	-32	13300	-21170	595	-10827	10680	-17489	-1182	-11374	13847	-12185	-2665	-12324	14441	-8542	-148	-129	-121	-66	-64	-61	-111	35	-149	15	30	-78	-21	-60	77	-34	0
1.058333	-343	-1460	550	-22219	76	-5724	-1381	-14231	-224	-5950	-4792	-14452	568	-5507	-6281	-12223	446	-5	13248	-21209	190	-10797	10586	-17406	-1652	-11373	13575	-12247	1332	-12357	14158	-8445	-150	-130	-124	-68	-61	-63	-107	40	-154	15	32	-75	-23	-60	79	-31	-1
1.059167	-302	-1410	556	-22277	-263	-5634	-1444	-14102	-109	-5881	-4861	-14515	571	-5496	-6332	-12277	187	19	13205	-21250	-9	-10781	10494	-17325	-1934	-11379	13300	-12310	7946	-12394	13885	-8343	-148	-127	-119	-65	-63	-58	-104	40	-154	13	29	-74	-19	-56	84	-29	0
1.060000	-101	-1360	539	-22284	-52	-5547	-1493	-13978	-148	-5814	-4925	-14576	970	-5504	-6380	-12336	1177	29	13165	-21289	775	-10781	10408	-17252	-2370	-11393	13027	-12368	11939	-12423	13627	-8262	-150	-128	-119	-64	-57	-55	-103	43	-148	19	33	-73	-18	-56	86	-28	-3
1.060833	-179	-1304	490	-22305	67	-5476	-1538	-13864	-197	-5752	-4981	-14632	625	-5492	-6418	-12388	968	32	13134	-21327	266	-10799	10323	-17184	-2466	-11412	12761	-12427	13934	-12456	13375	-8177	-146	-126	-118	-65	-58	-56	-104	43	-149	19	30	-73	-21	-66	86	-25	3
1.061667	-501	-1241	467	-22324	-127	-5410	-1569	-13755	-95	-5692	-5033	-14681	466	-5501	-6457	-12432	206	25	13109	-21352	-379	-10837	10242	-17124	-2348	-11438	12488	-12479	15199	-12485	13131	-8097	-149	-127	-120	-66	-61	-59	-104	44	-150	17	30	-76	-23	-57	81	-30	-3
1.062500	-541	-1171	408	-22329	-152	-5357	-1595	-13659	-55	-5644	-5078	-14715	411	-5517	-6490	-12481	185	5	13088	-21365	-294	-10892	10165	-17070	-2169	-11472	12228	-12532	14496	-12513	12890	-8018	-148	-128	-119	-65	-64	-58	-104	40	-152	18	32	-76	-15	-59	84	-28	0
1.063333	-529	-1096	344	-22325	-270	-5312	-1610	-13573	-167	-5601	-5115	-14744	243	-5533	-6519	-12519	-408	-23	13078	-21370	-418	-10954	10092	-17018	-1754	-11501	11974	-12579	13091	-12535	12657	-7941	-149	-125	-121	-69	-61	-57	-100	47	-152	18	30	-76	-24	-58	81	-29	-4
1.064167	-477	-1016	260	-22308	-181	-5280	-1619	-13490	-137	-5561	-5147	-14744	213	-5555	-6545	-12548	-826	-60	13070	-21361	-461	-11033	10031	-16969	-1520	-11535	11728	-12620	11161	-12553	12429	-7866	-149	-126	-122	-72	-66	-60	-105	41	-148	17	30	-74	-25	-57	84	-27	-1
1.065000	-317	-928	202	-22281	288	-5252	-1623	-13418	-25	-5533	-5165	-14735	400	-5579	-6562	-12567	-1115	-107	13072	-21328	-589	-11121	9957	-16922	-1162	-11575	11484	-12656	9498	-12566	12211	-7793	-151	-130	-125	-64	-66	-52	-107	39	-158	13	6	-80	-26	-60	79	-29	-4
1.065833	-410	-845	136	-22243	258	-5238	-1626	-13347	-62	-5513	-5173	-14706	285	-5593	-6575	-12575	-1347	-156	13077	-21277	-665	-11212	9904	-16870	-456	-11614	11260	-12684	7968	-12569	11996	-7717	-149	-127	-124	-73	-65	-58	-109	42	-154	19	29	-76	-21	-57	80	-27	2
1.066667	-424	-749	79	-22188	1	-5224	-1623	-13281	-145	-5499	-5173	-14664	75	-5607	-6580	-12567	-558	-203	13089	-21213	-544	-11310	9856	-16820	-70	-11651	11042	-12707	6162	-12572	11786	-7644	-151	-136	-124	-70	-61	-56	-104	41	-155	17	28	-74	-21	-55	82	-29	0
1.067500	-206	-662	32	-22123	-72	-5216	-1618	-13223	-81	-5488	-5164	-14611	-227	-5622	-6590	-12552	-995	-257	13093	-21131	-1077	-11414	9812	-16767	318	-11685	10837	-12724	6007	-12570	11581	-7575	-150	-126	-122	-67	-61	-58	-104	41	-152	19	28	-74	-22	-68	84	-28	-4
1.068333	-36	-575	-1	-22042	19	-5215	-1620	-13171	-8	-5487	-5148	-14544	-82	-5632	-6580	-12521	-419	-304	13114	-21042	-363	-11514	9774	-16717	386	-11722	10642	-12738	3822	-12562	11376	-7507	-149	-129	-118	-66	-64	-55	-102	41	-172	18	35	-74	-25	-55	81	-27	-4
1.069167	-151	-507	-17	-21950	110	-5216	-1620	-13117	-10	-5489	-5129	-14471	-444	-5640	-6576	-12483	260	-342	13129	-20938	-292	-11610	9743	-16658	425	-11758	10457	-12749	1472	-12555	11173	-7437	-154	-125	-121	-68	-64	-55	-103	39	-155	19	34	-74	-24	-53	82	-30	-3
1.070000	-201	-423	-17	-21848	142	-5223	-1629	-13069	-30	-5493	-5107	-14406	-590	-5638	-6561	-12441	-327	-380	13140	-20832	-594	-11708	9713	-16602	726	-11790	10282	-12753	240	-12540	10978	-7378	-147	-126	-120	-70	-64	-57	-108	37	-151	26	33	-74	-21	-57	80	-28	0
1.070833	-79	-355	2	-21732	92	-5228	-1636	-13023	-14	-5495	-5085	-14306	-532	-5630	-6539	-12384	-308	-394	13153	-20720	-495	-11784	9687	-16536	979	-11822	10115	-12755	-979	-12531	10781	-7316	-148	-124	-122	-68	-63	-61	-104	41	-156	19	34	-77	-24	-59	80	-27	-4
1.071667	-40	-305	35	-21585	183	-5236	-1658	-12978	19	-5496	-5062	-14227	-353	-5612	-6523	-12320	-247	-406	13162	-20609	-420	-11867	9663	-16473	1172	-11848	9960	-12751	-2026	-12517	10599	-7257	-147	-124	-111	-68	-64	-59	-104	42	-153	19	34	-76	-23	-57	81	-29	-4
1.072500	-132	-263	92	-21458	-3	-5246	-1676	-12929	-41	-5495	-5042	-14147	-466	-5586	-6493	-12247	-183	-413	13172	-20493	-410	-11931	9647	-16394	1447	-11873	9812	-12739	-2131	-12498	10403	-7204	-148	-120	-118	-62	-65	-52	-102	45	-151	21	35	-74	-19	-59	84	-26	-1
1.073333	166	-231	161	-21306	-19	-5255	-1707	-12880	-18	-5483	-5029	-14070	-143	-5550	-6463	-12172	714	-373	13177	-20390	212	-11983	9618	-16340	1246	-11900	9669	-12727	-1676	-12481	10213	-7152	-151	-129	-139	-78	-64	-57	-105	40	-154	18	33	-77	-21	-57	81	-30	-6
1.074167	148	-223	241	-21140	-17	-5269	-1750	-12838	-17	-5467	-5024	-14003	-299	-5506	-6432	-12098	562	-338	13179	-20289	-35	-12023	9587	-16271	1022	-11923	9533	-12716	-1067	-12464	10028	-7101	-147	-125	-115	-66	-61	-55	-103	41	-151	18	28	-75	-21	-53	82	-18	0
1.075000	-168	-223	332	-20964	-377	-5278	-1787	-12791	-45	-5433	-5025	-13934	-465	-5451	-6402	-12017	-407	-283	13178	-20198	-620	-12048	9545	-16201	1326	-11938	9400	-12699	-510	-12446	9841	-7055	-151	-116	-121	-64	-64	-56	-103	40	-153	18	33	-76	-21	-56	80	-30	-6
1.075833	-41	-238	422	-20774	-415	-5287	-1835	-12744	-48	-5393	-5029	-13873	-429	-5388	-6363	-11934	-10	-215	13175	-20116	-254	-12068	9496	-16134	1642	-11951	9275	-12678	-1047	-12429	9657	-7008	-147	-122	-119	-65	-61	-57	-105	39	-158	15	32	-76	-19	-55	80	-33	0
1.076667	-102	-265	518	-20580	-151	-5301	-1888	-12695	3	-5345	-5050	-13822	-563	-5319	-6331	-11855	-146	-138	13166	-20046	-81	-12073	9438	-16063	1991	-11963	9151	-12655	-2030	-12411	9472	-6965	-148	-124	-120	-65	-64	-78	-108	39	-151	18	33	-77	-26	-57	77	-33	-4
1.077500	-84	-302	603	-20383	-82	-5312	-1941	-12651	66	-5286	-5076	-13768	-443	-5242	-6297	-11777	-193	-50	13156	-19979	55	-12068	9364	-15993	2238	-11971	9029	-12633	-3362	-12385	9289	-6917	-148	-125	-119	-66	-58	-56	-108	40	-152	17	27	-77	-21	-57	82	-39	-3
1.078333	130	-349	678	-20184	-193	-5323	-1992	-12579	46	-5224	-5108	-13721	-272	-5160	-6266	-11699	-281	44	13144	-19927	-115	-12053	9284	-15920	2545	-11978	8910	-12612	-4494	-12366	9111	-6867	-150	-126	-121	-66	-59	-60	-104	41	-151	18	33	-75	-23	-57	80	-31	-1
1.079167	160	-405	716	-19985	-85	-5329	-2040	-12561	7	-5155	-5140	-13669	-424	-5069	-6240	-11617	-822	142	13127	-19876	-246	-12032	9188	-15850	3227	-11957	8792	-12582	-5350	-12337	8933	-6815	-149	-124	-117	-65	-61	-58	-105	42	-149	20	32	-77	-21	-55	82	-32	3
1.080000	81	-460	788	-19795	-70	-5332	-2083	-12518	38	-5083	-5183	-13620	-323	-4979	-6216	-11544	-237	243	13107	-19836	16	-12001	9083	-15782	3341	-11983	8673	-12558	-6647	-12314	8759	-6762	-146	-125	-118	-63	-68	-56	-104	40	-149	20	34	-74	-17	-55	84	-32	3
1.080833	-66	-525	811	-19621	-242	-5335	-2125	-12482	-57	-5014	-5216	-13570	-348	-4891	-6197	-11464	-422	350	13082	-19800	-606	-11938	8961	-15721	3146	-11974	8558	-12533	-6578	-12288	8587	-6701	-147	-127	-119	-66	-58	-56	-105	43	-149	21	33	-81	-17	-57	84	-28	0
1.081667	-83	-584	805	-19462	-62	-5333	-2153	-12445	-40	-4956	-5251	-13515	-231	-4807	-6182	-11388	-401	423	13053	-19769	-101	-11938	8826	-15656	2768	-11980	8443	-12514	-7848	-12264	8415	-6639	-149	-128	-119	-67	-63	-58	-108	40	-153	18	28	-77	-23	-59	80	-33	0
1.082500	-119	-645	784	-19337	-78	-5333	-2178	-12410	-53	-4905	-5283	-13460	-357	-4728	-6176	-11314	308	504	13004	-19738	378	-11901	8684	-15606	2086	-11972	8330	-12497	-9639	-12232	8252	-6569	-148	-129	-122	-67	-63	-58	-105	40	-152	18	33	-79	-28	-57	80	-27	-3
1.083333	-255	-696	739	-19229	-385	-5321	-2185	-12385	-35	-4861	-5299	-13403	-311	-4651	-6168	-11236	-299	576	12978	-19717	-205	-11865	8536	-15534	1958	-11963	8216	-12482	-9890	-12204	8090	-6492	-148	-130	-125	-69	-63	-64	-109	50	-154	15	26	-78	-23	-58	81	-33	-1
1.084167	-166	-739	672	-19156	-334	-5304	-2179	-12346	-122	-4832	-5309	-13333	-248	-4583	-6163	-11159	-132	638	12938	-19677	-33	-11833	8387	-15468	1901	-11949	8116	-12469	-10549	-12170	7938	-6409	-148	-130	-118	-67	-64	-59	-107	43	-152	15	32	-75	-22	-53	91	-32	-3
1.085000	-87	-775	585	-19112	-358	-5291	-2154	-12314	-144	-4814	-5308	-13274	-109	-4525	-6150	-11075	-273	689	12892	-19648	-65	-11792	8232	-15418	1817	-11929	8003	-12466	-10877	-12139	7795	-6321	-154	-127	-120	-68	-62	-60	-107	44	-156	19	30	-76	-18	-58	81	-32	-4
1.085833	-198	-802	481	-19106	-736	-5268	-2130	-12285	-17	-4812	-5294	-13193	-319	-4479	-6143	-10992	-431	734	12844	-19611	-235	-11757	8081	-15370	1916	-11903	7898	-12467	-10779	-12109	7658	-6233	-149	-127	-119	-68	-62	-60	-104	39	-149	17	32	-76	-21	-64	62	-30	0
1.086667	-75	-811	367	-19158	-896	-5250	-2089	-12258	42	-4817	-5249	-13119	-149	-4442	-6123	-10906	93	773	12785	-19571	207	-11726	7930	-15319	1684	-11869	7796	-12476	-11809	-12077	7528	-6142	-148	-134	-119	-73	-65	-59	-105	40	-148	22	32	-76	-19	-57	81	-29	1
1.087500	-152	-817	240	-19205	-576	-5225	-2037	-12229	57	-4838	-5229	-13054	-560	-4417	-6106	-10816	321	802	12729	-19539	466	-11692	7786	-15275	1272	-11831	7695	-12488	-12917	-12049	7406	-6054	-145	-128	-121	-66	-64	-59	-104	42	-152	20	32	-77	-19	-56	85	-28	0
1.088333	-299	-810	110	-19314	-513	-5209	-1979	-12202	33	-4865	-5179	-12990	-1102	-4404	-6073	-10723	-729	827	12657	-19465	-233	-11664	7648	-15233	1508	-11781	7601	-12508	-12371	-12021	7289	-5971	-148	-111	-119	-70	-39	-56	-103	43	-152	21	33	-76	-18	-57	84	-30	-1
1.089167	2	-791	-12	-19442	-641	-5196	-1915	-12177	-30	-4904	-5126	-12938	-727	-4407	-6034	-10631	-681	852	12586	-19404	-256	-11635	7517	-15208	1680	-11728	7504	-12535	-12291	-12001	7180	-5894	-151	-128	-118	-69	-63	-58	-104	41	-154	19	32	-79	-23	-57	84	-29	22
1.090000	46	-764	-132	-19603	-404	-5191	-1842	-12153	7	-4949	-5059	-12884	-538	-4420	-5985	-10538	-534	870	12510	-19338	-352	-11610	7393	-15163	1959	-11661	7408	-12570	-12390	-11974	7078	-5829	-154	-124	-121	-65	-63	-57	-107	39	-156	16	30	-78	-22	-60	79	-33	-8
1.090833	-61	-730	-243	-19781	-156	-5198	-1772	-12124	33	-4995	-4990	-12846	-701	-4447	-5919	-10435	-540	898	12431	-19267	-378	-11586	7278	-15129	2321	-11587	7315	-12604	-12695	-11949	6985	-5766	-149	-129	-124	-69	-65	-61	-108	36	-158	23	30	-59	-22	-59	80	-32	-1
1.091667	-66	-686	-331	-19973	-112	-5202	-1695	-12088	10	-5036	-4908	-12808	-1117	-4479	-5843	-10341	-429	930	12345	-19188	-335	-11555	7175	-15087	2416	-11502	7228	-12636	-12818	-11911	6896	-5720	-152	-129	-119	-79	-63	-60	-109	39	-155	17	32	-78	-21	-59	79	-34	-3
1.092500	-300	-625	-400	-20177	-8	-5229	-1613	-12052	-5	-5079	-4822	-12780	-1302	-4513	-5748	-10239	-629	975	12253	-19105	-419	-11528	7085	-15044	2679	-11413	7139	-12671	-12622	-11896	6821	-5681	-146	-129	-117	-67	-61	-59	-102	42	-150	19	40	-72	-17	-56	80	-27	0
1.093333	-228	-561	-454	-20375	55	-5267	-1528	-12013	-102	-5124	-4735	-12757	-905	-4564	-5648	-10140	-19	1010	12160	-19024	-127	-11497	7002	-14996	2703	-11320	7053	-12702	-13294	-11868	6734	-5659	-147	-126	-117	-64	-62	-57	-103	42	-152	21	34	-74	-22	-56	85	-30	-3
1.094167	-179	-500	-478	-20573	84	-5317	-1447	-11975	-84	-5165	-4647	-12742	-799	-4620	-5544	-10047	-35	1051	12054	-18946	-744	-11469	6926	-14945	2679	-11220	6966	-12726	-12565	-11831	6682	-5655	-145	-125	-119	-67	-62	-58	-104	43	-148	20	36	-73	-18	-53	80	-30	-11
1.095000	-283	-429	-481	-20752	179	-5379	-1366	-11935	86	-5210	-4559	-12728	-662	-4678	-5431	-9954	-478	1096	11939	-18863	-573	-11440	6853	-14881	2528	-11121	6872	-12738	-12428	-11791	6617	-5653	-145	-124	-117	-66	-62	-59	-104	43	-152	18	32	-76	-21	-59	81	-29	0
1.095833	-97	-357	-462	-20919	386	-5456	-1287	-11884	0	-5248	-4468	-12712	-493	-4746	-5316	-9870	539	1144	11815	-18779	392	-11420	6790	-14802	1723	-11023	6784	-12742	-14148	-11737	6564	-5674	-150	-129	-118	-66	-61	-55	-104	43	-153	19	30	-77	-24	-53	81	-32	10
1.096667	-126	-284	-440	-21058	299	-5543	-1203	-11841	-40	-5285	-4376	-12699	-277	-4815	-5200	-9785	7	1195	11684	-18714	-127	-11379	6728	-14712	1465	-10931	6693	-12728	-14335	-11681	6515	-5699	-154	-122	-120	-66	-62	-59	-102	41	-153	17	29	-75	-19	-57	84	-32	0
1.097500	-230	-212	-372	-21168	383	-5642	-1123	-11780	-55	-5333	-4284	-12678	-223	-4886	-5094	-9711	45	1240	11527	-18646	-133	-11349	6673	-14603	1206	-10844	6607	-12694	-14635	-11613	6476	-5733	-149	-128	-119	-66	-61	-61	-103	46	-151	16	34	-75	-23	-58	94	-33	-4
1.098333	-283	-143	-303	-21233	469	-5750	-1043	-11725	-51	-5382	-4190	-12651	5	-4961	-4974	-9635	-14	1279	11397	-18590	-317	-11319	6619	-14480	845	-10764	6518	-12643	-14318	-11528	6436	-5769	-154	-130	-121	-82	-80	-57	-107	38	-156	13	33	-77	-21	-58	79	-36	-4
1.099167	-155	-78	-222	-21286	396	-5869	-957	-11661	-156	-5436	-4095	-12613	-107	-5038	-4866	-9572	-277	1316	11246	-18532	-388	-11282	6572	-14339	476	-10670	6420	-12566	-13733	-11442	6411	-5800	-147	-127	-120	-65	-63	-57	-109	44	-153	18	32	-75	-22	-59	82	-30	-1
1.100000	-270	-16	-143	-21286	502	-5987	-868	-11589	-95	-5490	-3995	-12561	61	-5097	-4768	-9506	-96	1343	11091	-18485	-112	-11245	6524	-14176	-198	-10627	6356	-12464	-13975	-11340	6390	-5829	-148	-131	-117	-66	-62	-59	-103	41	-151	20	32	-76	-21	-57	82	-29	1
1.100833	-159	42	-63	-21252	887	-6111	-786	-11516	-67	-5561	-3898	-12498	298	-5198	-4676	-9449	481	1364	10936	-18443	323	-11210	6479	-14001	-1470	-10573	6272	-12339	-15179	-11233	6377	-5851	-145	-127	-119	-64	-59	-56	-103	60	-148	18	33	-77	-21	-49	85	-29	1
1.101667	7	81	5	-21182	693	-6241	-700	-11438	-129	-5640	-3793	-12426	-185	-5284	-4593	-9400	-464	1359	10774	-18407	-344	-11176	6434	-13810	-2253	-10529	6201	-12187	-14722	-11117	6369	-5867	-148	-127	-122	-64	-56	-58	-103	41	-150	18	34	-75	-21	-55	85	-28	0
1.102500	-265	114	61	-21079	661	-6376	-621	-11363	-105	-5735	-3691	-12325	-510	-5378	-4523	-9357	-555	1348	10612	-18383	-371	-11143	6388	-13612	-2895	-10499	6132	-12012	-14400	-10997	6368	-5869	-146	-130	-119	-65	-62	-59	-120	27	-152	18	29	-75	-21	-57	81	-30	0
1.103333	-447	135	101	-20948	647	-6510	-561	-11280	-125	-5838	-3587	-12250	-505	-5478	-4461	-9317	-303	1326	10449	-18357	-331	-11108	6344	-13404	-3675	-10469	6067	-11813	-14223	-10886	6371	-5862	-149	-138	-120	-68	-62	-58	-110	40	-152	19	33	-77	-22	-56	80	-31	-4
1.104167	-270	142	113	-20792	402	-6644	-469	-11193	-126	-5955	-3484	-12148	-365	-5580	-4408	-9287	-626	1282	10292	-18340	-459	-11075	6307	-13186	-4408	-10449	6012	-11595	-13775	-10743	6392	-5833	-149	-126	-121	-70	-62	-61	-110	40	-149	20	29	-79	-19	-69	79	-32	-1
1.105000	-291	138	106	-20615	247	-6775	-392	-11103	-85	-6069	-3375	-12039	-262	-5691	-4362	-9256	-597	1238	10142	-18325	-181	-11042	6271	-12969	-5156	-10434	5968	-11357	-13268	-10616	6413	-5797	-144	-125	-118	-67	-62	-59	-109	41	-152	19	34	-75	-24	-60	81	-29	-1
1.105833	-362	119	69	-20417	178	-6905	-326	-11014	-103	-6217	-3270	-11928	-160	-5808	-4319	-9230	-731	1177	9970	-18315	-218	-11011	6241	-12752	-5571	-10421	5936	-11101	-11779	-10487	6447	-5741	-149	-126	-119	-73	-65	-56	-107	40	-124	2	33	-78	-16	-53	81	-29	-1
1.106667	-258	90	10	-20214	175	-7035	-262	-10925	-111	-6365	-3166	-11820	-182	-5931	-4287	-9211	-569	1112	9840	-18301	-82	-10977	6212	-12544	-6109	-10416	5903	-10838	-10424	-10362	6483	-5680	-148	-128	-120	-72	-67	-60	-110	41	-151	13	29	-79	-23	-58	80	-29	-5
1.107500	-15	47	-96	-20006	140	-7167	-201	-10833	-84	-6520	-3065	-11708	-131	-6063	-4263	-9188	-390	1038	9695	-18291	-304	-10942	6193	-12337	-6903	-10405	5902	-10562	-8283	-10239	6528	-5616	-169	-129	-122	-70	-60	-52	-111	41	-155	15	34	-75	-23	-56	81	-31	-5
1.108333	-191	-1	-216	-19793	66	-7291	-142	-10742	-87	-6680	-2967	-11599	-1	-6200	-4239	-9173	-888	962	9561	-18280	-537	-10912	6179	-12157	-7258	-10416	5902	-10284	-5471	-10146	6579	-5543	-151	-122	-118	-69	-62	-59	-108	41	-152	15	32	-76	-21	-55	81	-30	-1
1.109167	-235	-57	-361	-19590	237	-7418	-90	-10653	-92	-6847	-2869	-11501	217	-6348	-4220	-9158	356	905	9416	-18272	677	-10882	6174	-11966	-8058	-10379	5915	-10002	-4329	-10017	6634	-5473	-151	-122	-119	-66	-65	-60	-107	40	-153	18	35	-77	-24	-56	81	-31	-4
1.110000	-187	-119	-530	-19391	213	-7544	-36	-10569	-120	-7018	-2782	-11413	202	-6506	-4203	-9150	89	810	9273	-18266	404	-10850	6173	-11805	-8419	-10366	5931	-9728	-1291	-9914	6696	-5401	-150	-125	-119	-70	-67	-58	-109	41	-155	18	35	-75	-23	-53	79	-31	-4
1.110833	-147	-184	-713	-19222	214	-7665	11	-10487	-111	-7186	-2713	-11339	80	-6667	-4185	-9140	3	740	9133	-18256	329	-10815	6182	-11657	-8426	-10342	5965	-9459	1697	-9821	6762	-5341	-149	-127	-122	-64	-64	-59	-128	39	-154	18	30	-76	-22	-57	81	-32	-4
1.111667	-5	-242	-914	-19065	104	-7798	59	-10407	-146	-7359	-2625	-11271	138	-6835	-4167	-9137	243	673	8984	-18244	489	-10783	6199	-11526	-8526	-10316	6002	-9198	4822	-9732	6837	-5293	-149	-125	-121	-68	-65	-62	-109	38	-155	16	36	-74	-21	-55	81	-31	-1
1.112500	-132	-299	-1116	-18917	-95	-7923	75	-10333	-124	-7526	-2550	-11217	311	-7009	-4144	-9129	174	614	8848	-18232	390	-10745	6229	-11408	-8403	-10280	6050	-8949	7764	-9655	6917	-5260	-134	-119	-119	-65	-61	-58	-95	40	-150	19	37	-72	-24	-55	85	-29	0
1.113333	-293	-351	-1318	-18792	-167	-8056	167	-10262	-43	-7690	-2485	-11176	425	-7190	-4118	-9124	211	566	8699	-18216	353	-10705	6264	-11309	-7926	-10240	6097	-8705	10023	-9586	7000	-5246	-144	-120	-120	-66	-61	-60	-104	45	-150	19	39	-70	-22	-53	84	-29	-5
1.114167	27	-390	-1520	-18685	53	-8195	219	-10201	-74	-7850	-2434	-11151	687	-7379	-4083	-9135	1166	526	8548	-18201	962	-10669	6304	-11227	-7856	-10200	6141	-8496	11220	-9529	7085	-5259	-150	-124	-117	-55	-63	-57	-104	44	-152	18	34	-76	-21	-56	82	-29	1
1.115000	-246	-420	-1729	-18600	-227	-8332	278	-10145	-184	-8010	-2382	-11136	416	-7575	-4058	-9129	524	491	8395	-18189	394	-10627	6345	-11153	-7342	-10151	6187	-8296	13821	-9483	7175	-5294	-150	-128	-124	-66	-63	-61	-107	42	-153	17	33	-76	-22	-58	78	-33	-5
1.115833	-379	-438	-1886	-18536	-247	-8471	335	-10100	-121	-8164	-2336	-11136	205	-7769	-4025	-9133	194	471	8238	-18176	126	-10583	6399	-11098	-6429	-10098	6228	-8112	16511	-9440	7270	-5352	-148	-124	-84	-64	-63	-60	-105	36	-152	16	29	-76	-21	-57	80	-31	0
1.116667	-87	-428	-2043	-18480	-47	-8608	405	-10053	-95	-8305	-2303	-11137	299	-7971	-3975	-9136	801	459	8084	-18154	200	-10536	6452	-11040	-5571	-10037	6264	-7940	18376	-9413	7363	-5438	-148	-126	-124	-66	-63	-61	-108	39	-153	15	35	-75	-22	-61	77	-34	-4
1.117500	7	-428	-2179	-18442	-53	-8744	475	-10013	-111	-8447	-2272	-11148	337	-8166	-3920	-9139	439	451	7929	-18140	235	-10482	6509	-10989	-4483	-9976	6289	-7785	19947	-9391	7463	-5543	-151	-130	-122	-65	-62	-60	-108	37	-154	13	32	-77	-22	-58	79	-32	0
1.118333	45	-406	-2295	-18420	-204	-8883	554	-9981	-33	-8573	-2249	-11165	187	-8367	-3860	-9144	385	447	7779	-18117	357	-10426	6561	-10935	-3335	-9911	6322	-7644	20690	-9375	7560	-5674	-145	-131	-121	-65	-61	-59	-107	39	-153	16	33	-75	-23	-59	76	-34	-3
1.119167	-16	-378	-2395	-18406	-191	-9022	636	-9952	-38	-8702	-2230	-11180	233	-8565	-3797	-9151	342	441	7634	-18095	84	-10363	6607	-10877	-2023	-9840	6322	-7504	21166	-9370	7658	-5828	-150	-127	-121	-65	-61	-65	-104	38	-151	19	33	-77	-19	-57	80	-32	0
1.120000	-321	-326	-2468	-18404	-97	-9151	717	-9925	-178	-8822	-2214	-11202	241	-8762	-3729	-9160	276	445	7495	-18073	295	-10296	6642	-10815	-886	-9774	6320	-7379	20968	-9380	7752	-5995	-143	-126	-121	-64	-62	-63	-103	42	-149	17	30	-76	-21	-60	81	-30	0
1.120833	-488	-296	-2535	-18416	-322	-9276	800	-9910	-170	-8935	-2194	-11221	287	-8952	-3653	-9170	680	439	7362	-18054	337	-10223	6673	-10739	-314	-9702	6314	-7251	20433	-9395	7836	-6180	-147	-122	-119	-69	-61	-57	-82	42	-147	23	36	-77	-17	-56	81	-28	1
1.121667	-284	-250	-2583	-18434	-624	-9390	884	-9894	-156	-9047	-2199	-11239	109	-9137	-3579	-9179	-126	432	7243	-18033	-222	-10146	6682	-10656	620	-9636	6295	-7129	20412	-9413	7913	-6374	-144	-127	-118	-66	-58	-59	-103	39	-152	19	29	-80	-18	-57	79	-31	0
1.122500	-39	-212	-2627	-18472	-372	-9494	962	-9884	-107	-9154	-2198	-11255	149	-9314	-3508	-9196	846	408	7119	-18017	512	-10069	6677	-10560	915	-9571	6273	-7005	18063	-9450	7978	-6587	-148	-128	-120	-67	-62	-61	-104	42	-149	12	30	-78	-22	-58	79	-31	-4
1.123333	-91	-176	-2673	-18513	-336	-9591	1036	-9883	-132	-9260	-2208	-11273	85	-9483	-3436	-9220	850	380	7012	-18005	34	-9996	6652	-10452	1070	-9506	6245	-6885	16608	-9491	8025	-6798	-155	-133	-126	-69	-66	-66	-113	34	-154	11	28	-79	-24	-62	75	-40	-6
1.124167	-88	-149	-2712	-18568	-459	-9668	1105	-9880	-132	-9357	-2215	-11285	198	-9641	-3369	-9240	433	346	6923	-17991	-159	-9896	6617	-10323	1543	-9437	6216	-6755	15421	-9539	8068	-7016	-147	-130	-117	-69	-63	-58	-109	36	-151	15	28	-78	-24	-64	73	-33	-3
1.125000	-115	-124	-2756	-18623	-546	-9729	1173	-9875	-144	-9452	-2220	-11287	107	-9781	-3298	-9262	713	305	6842	-17975	-228	-9804	6560	-10180	1984	-9377	6188	-6620	14002	-9591	8093	-7234	-144	-127	-122	-68	-64	-65	-111	38	-153	17	29	-78	-24	-62	76	-11	-1
1.125833	-63	-109	-2804	-18687	-430	-9773	1229	-9874	-170	-9540	-2234	-11289	-99	-9916	-3237	-9281	514	256	6771	-17960	-365	-9704	6492	-10025	2422	-9311	6160	-6483	12717	-9650	8111	-7461	-150	-121	-118	-70	-60	-59	-116	39	-152	18	30	-78	-23	-60	79	-30	1
1.126667	-134	-98	-2868	-18760	-557	-9806	1279	-9879	-152	-9626	-2245	-11290	-311	-10036	-3177	-9308	478	199	6710	-17952	-237	-9603	6402	-9865	2633	-9251	6139	-6344	11332	-9714	8108	-7694	-148	-126	-120	-68	-64	-59	-107	37	-155	18	30	-75	-25	-48	81	-30	12
1.127500	16	-99	-2943	-18834	-487	-9822	1321	-9886	-162	-9718	-2258	-11294	81	-10144	-3127	-9334	1322	137	6659	-17948	624	-9494	6302	-9688	2163	-9197	6120	-6207	8648	-9780	8095	-7938	-150	-122	-100	-65	-60	-57	-105	40	-153	16	30	-76	-23	-57	81	-31	-4
1.128333	-69	-100	-3037	-18910	-569	-9824	1349	-9896	-96	-9796	-2267	-11294	0	-10241	-3080	-9364	766	79	6618	-17951	-14	-9377	6190	-9514	2030	-9145	6110	-6075	7075	-9848	8064	-8198	-147	-130	-120	-67	-62	-57	-107	42	-153	18	35	-75	-22	-61	78	-32	0
1.129167	-327	-104	-3141	-18987	-452	-9818	1369	-9911	-51	-9878	-2280	-11296	-46	-10333	-3033	-9388	106	20	6585	-17942	-573	-9277	6070	-9345	2289	-9094	6109	-5954	6412	-9913	8021	-8472	-149	-122	-119	-30	-52	-59	-109	37	-153	17	7	-77	-22	-58	77	-29	0
1.130000	-141	-103	-3261	-19044	-219	-9798	1379	-9929	-131	-9950	-2288	-11299	-46	-10414	-3012	-9434	383	-36	6554	-17946	-321	-9160	5948	-9173	2417	-9049	6117	-5851	5351	-9973	7966	-8767	-150	-126	-121	-66	-61	-59	-107	39	-155	18	32	-76	-18	-59	80	-35	0
1.130833	-81	-96	-3395	-19118	-214	-9781	1378	-9956	-199	-10017	-2289	-11312	-260	-10486	-2988	-9472	60	-87	6530	-17947	-487	-9049	5820	-9010	2590	-9006	6137	-5770	4410	-10025	7904	-9088	-147	-125	-121	-67	-62	-62	-110	36	-153	15	30	-77	-22	-61	81	-30	-1
1.131667	-115	-79	-3542	-19168	-132	-9744	1366	-9972	-124	-10081	-2286	-11325	-185	-10557	-2972	-9513	-26	-131	6506	-17957	-253	-8936	5697	-8857	2525	-8961	6171	-5729	3340	-10062	7825	-9444	-149	-129	-121	-70	-66	-60	-109	37	-152	19	28	-84	-25	-61	78	-33	-6
1.132500	-9	-50	-3709	-19204	-56	-9710	1351	-10001	-110	-10135	-2275	-11338	-146	-10610	-2949	-9552	-195	-166	6484	-17959	-284	-8819	5587	-8713	2690	-8917	6220	-5714	2328	-10068	7749	-9831	-148	-131	-117	-65	-56	-57	-105	43	-153	16	34	-73	-18	-58	82	-28	-1
1.133333	-19	-1	-3855	-19210	-147	-9669	1329	-10024	-218	-10173	-2255	-11358	-287	-10660	-2933	-9592	-419	-185	6468	-17967	-406	-8706	5482	-8589	2920	-8874	6292	-5754	951	-10054	7655	-10265	-147	-126	-117	-66	-61	-56	-107	41	-151	17	33	-75	-23	-52	80	-29	-1
1.134167	-46	63	-4020	-19202	-92	-9632	1296	-10060	-182	-10201	-2220	-11381	-214	-10703	-2921	-9636	-38	-202	6448	-17965	-267	-8596	5383	-8486	2625	-8833	6349	-5852	-614	-10008	7555	-10732	-147	-128	-120	-65	-44	-57	-110	43	-151	18	36	-74	-16	-57	81	-29	0
1.135000	-3	132	-4182	-19162	-235	-9594	1252	-10090	-170	-10220	-2197	-11411	-337	-10741	-2917	-9683	-800	-207	6427	-17996	-1007	-8493	5299	-8384	2716	-8790	6435	-6013	-995	-9930	7448	-11260	-148	-125	-118	-65	-57	-58	-107	44	-151	15	35	-75	-22	-57	75	-27	0
1.135833	220	263	-4344	-19105	-256	-9560	1205	-10121	-82	-10222	-2161	-11445	-129	-10773	-2908	-9730	-118	-204	6403	-17973	-165	-8397	5229	-8334	2518	-8739	6534	-6239	-3242	-9805	7333	-11802	-145	-126	-116	-63	-61	-53	-99	44	-150	18	33	-77	-21	-57	81	-29	1
1.136667	260	396	-4495	-19018	-70	-9524	1144	-10156	-94	-10210	-2110	-11485	-170	-10794	-2899	-9774	129	-195	6375	-17984	-57	-8309	5174	-8294	1999	-8687	6639	-6529	-5266	-9643	7216	-12410	-145	-127	-120	-64	-59	-56	-109	39	-149	24	35	-73	-18	-51	81	-29	2
1.137500	273	578	-4639	-18907	125	-9487	1072	-10185	-185	-10180	-2059	-11520	-187	-10809	-2893	-9821	-835	-179	6347	-17986	-481	-8221	5134	-8267	1789	-8627	6753	-6890	-6352	-9438	7089	-13028	-149	-125	-119	-63	-59	-55	-105	43	-153	18	36	-74	-22	-57	81	-31	1
1.138333	175	716	-4767	-18777	-99	-9450	1011	-10209	-199	-10140	-2006	-11562	-296	-10807	-2881	-9862	-476	-159	6317	-17990	-181	-8123	5106	-8265	1803	-8552	6875	-7312	-7544	-9188	6967	-13668	-147	-126	-116	-64	-60	-56	-105	41	-148	19	37	-73	16	-55	82	-31	1
1.139167	-130	907	-4880	-18626	-150	-9409	938	-10218	-98	-10083	-1954	-11606	-194	-10784	-2871	-9905	-246	-127	6285	-17993	-73	-8069	5093	-8285	2080	-8467	6994	-7801	-8354	-8896	6839	-14304	-142	-124	-116	-63	-57	-55	-116	44	-148	22	37	-73	-19	-56	80	-27	1
1.140000	-219	1101	-4966	-18478	-11	-9361	859	-10255	-86	-10009	-1902	-11650	-328	-10778	-2858	-9945	-444	-96	6246	-17999	-436	-8002	5090	-8324	2346	-8362	7113	-8343	-8920	-8570	6710	-14928	-148	-127	-121	-66	-61	-58	-107	42	-153	17	35	-70	-19	-56	81	-29	-4
1.140833	99	1307	-5029	-18310	108	-9309	766	-10264	-64	-9910	-1858	-11724	-100	-10744	-2840	-9978	369	-62	6211	-18005	161	-7934	5104	-8380	2368	-8239	7226	-8922	-10379	-8211	6601	-15512	-132	-125	-117	-64	-57	-53	-103	44	-149	19	35	-74	-16	-52	86	-22	1
1.141667	297	1518	-5065	-18157	22	-9243	692	-10262	-81	-9825	-1815	-11733	-240	-10687	-2817	-10001	476	-29	6174	-18012	200	-7869	5125	-8456	2409	-8093	7336	-9536	-11053	-7830	6481	-16052	-147	-127	-121	-64	-59	-55	-100	42	-152	24	38	-75	-22	-52	84	-25	-1
1.142500	298	1729	-5071	-18008	61	-9175	619	-10256	-63	-9718	-1784	-11774	-275	-10629	-2791	-10015	-672	16	6136	-18022	-238	-7808	5152	-8549	2920	-7923	7428	-10169	-10071	-7433	6380	-16525	-147	-138	-121	-65	-62	-57	-104	42	-152	15	36	-74	-19	-56	85	-27	0
1.143333	85	1932	-5056	-17877	125	-9081	517	-10237	-44	-9604	-1767	-11812	-273	-10554	-2768	-10032	-698	46	6097	-18040	-15	-7745	5189	-8652	3330	-7730	7504	-10810	-9523	-7028	6290	-16925	-150	-130	-121	-70	-62	-58	-104	42	-153	19	36	-78	-21	-52	80	-29	-1
1.144167	-59	2131	-5003	-17769	-66	-8979	429	-10204	0	-9480	-1760	-11807	-376	-10456	-2733	-10033	-682	106	6060	-18054	-160	-7679	5228	-8783	3612	-7509	7566	-11441	-8989	-6622	6220	-17219	-148	-126	-120	-65	-62	-58	-125	40	-152	20	37	-76	-22	-56	82	-30	-4
1.145000	-58	2315	-4928	-17690	15	-8859	348	-10160	-78	-9347	-1768	-11878	-338	-10343	-2699	-10020	-730	163	6023	-18072	-216	-7603	5276	-8919	3832	-7265	7606	-12050	-8390	-6224	6165	-17404	-151	-129	-119	-65	-63	-61	-102	44	-152	18	37	-75	-27	-59	81	-29	15
1.145833	-142	2490	-4829	-17646	77	-8727	263	-10107	-182	-9210	-1793	-11908	-403	-10212	-2661	-10003	-920	230	5989	-18100	-86	-7528	5321	-9073	4267	-6997	7617	-12621	-7538	-5852	6138	-17474	-147	-127	-98	-68	-64	-61	-103	44	-152	19	36	-73	-23	-56	85	-26	-3
1.146667	-196	2647	-4710	-17630	-173	-8576	184	-10040	-40	-9066	-1830	-11932	-484	-10064	-2622	-9974	-1401	302	5952	-18130	-86	-7444	5368	-9241	4995	-6710	7606	-13148	-6670	-5490	6131	-17416	-145	-128	-121	-65	-61	-58	-103	44	-149	22	10	-76	-23	-55	87	-29	-4
1.147500	-306	2788	-4580	-17638	-96	-8415	103	-9970	3	-8920	-1883	-11954	-382	-9902	-2584	-9943	-1033	381	5919	-18160	76	-7359	5409	-9422	5176	-6413	7570	-13613	-6601	-5176	6147	-17241	-149	-129	-120	-69	-63	-60	-104	41	-154	21	37	-75	-21	-57	86	-30	0
1.148333	-263	2909	-4434	-17706	-91	-8243	30	-9892	-15	-8770	-1951	-11976	-413	-9727	-2550	-9904	-1338	475	5885	-18202	-335	-7264	5448	-9615	5495	-6107	7501	-14016	-5540	-4893	6184	-16943	-149	-131	-122	-68	-65	-59	-107	38	-155	19	36	-74	-23	-58	95	-29	-6
1.149167	-101	3014	-4288	-17792	-221	-8066	-40	-9815	-25	-8604	-2032	-11987	-168	-9539	-2522	-9863	-1199	580	5854	-18245	624	-7166	5478	-9817	5660	-5789	7412	-14346	-5919	-4650	6242	-16527	-151	-129	-124	-68	-63	-59	-104	45	-155	18	37	-74	-24	-57	84	-30	-4
1.150000	-163	3106	-4143	-17902	-100	-7879	-103	-9730	-103	-8449	-2126	-11999	-235	-9331	-2498	-9815	-188	696	5828	-18292	1108	-7065	5501	-10029	5020	-5476	7296	-14606	-7157	-4452	6323	-16012	-150	-128	-120	-70	-65	-58	-107	39	-159	18	34	-79	-25	-57	80	-27	-4
1.150833	-16	3186	-4006	-18031	-64	-7675	-167	-9643	-64	-8279	-2229	-12012	-240	-9118	-2482	-9771	-545	824	5797	-18352	556	-6954	5518	-10254	4619	-5166	7156	-14792	-7106	-4289	6422	-15409	-151	-125	-120	-67	-63	-57	-107	42	-155	17	29	-73	-23	-57	79	-29	-5
1.151667	93	3255	-3884	-18176	-121	-7492	-229	-9569	-67	-8101	-2344	-12015	-224	-8893	-2476	-9729	-277	962	5777	-18411	904	-6842	5518	-10482	4064	-4871	7002	-14905	-7255	-4167	6520	-14740	-147	-129	-119	-69	-65	-59	-108	42	-158	19	33	-77	-33	-55	84	-28	-4
1.152500	5	3317	-3778	-18325	-151	-7301	-279	-9496	-90	-7923	-2460	-12020	-222	-8665	-2482	-9693	-154	1107	5737	-18474	843	-6717	5515	-10713	3494	-4589	6838	-14957	-7210	-4074	6622	-14018	-151	-122	-117	-65	-61	-55	-102	43	-154	21	37	-72	-21	-55	85	-27	0
1.153333	-99	3374	-3695	-18472	-32	-7097	-332	-9429	-79	-7732	-2583	-12020	-457	-8433	-2504	-9664	-214	1261	5699	-18546	680	-6589	5490	-10949	3065	-4323	6667	-14945	-6894	-4003	6727	-13263	-147	-124	-118	-66	-61	-56	-104	42	-149	20	34	-72	-19	-56	84	-27	3
1.154167	-159	3433	-3634	-18610	30	-6877	-379	-9374	-51	-7540	-2711	-12023	-86	-8198	-2544	-9647	373	1416	5684	-18620	1127	-6454	5464	-11179	2229	-4084	6487	-14888	-7429	-3951	6818	-12494	-144	-121	-118	-63	-60	-44	-103	44	-147	18	29	-73	-19	-52	85	-26	1
1.155000	-151	3492	-3603	-18733	-23	-6713	-425	-9325	-119	-7337	-2839	-12023	-161	-7969	-2598	-9640	709	1572	5652	-18697	1253	-6307	5419	-11403	1255	-3866	6317	-14786	-7639	-3899	6891	-11735	-147	-127	-117	-64	-62	-56	-102	45	-152	20	35	-62	-21	-53	84	-26	-1
1.155833	-253	3558	-3593	-18836	-118	-6521	-476	-9295	-98	-7124	-2958	-12020	-476	-7743	-2674	-9644	-306	1731	5622	-18780	546	-6146	5360	-11633	712	-3674	6157	-14658	-6216	-3845	6940	-11004	-150	-125	-120	-66	-65	-59	-104	41	-154	16	33	-74	-21	-55	81	-28	0
1.156667	-246	3632	-3616	-18916	-42	-6332	-521	-9271	-58	-6924	-3101	-12016	-293	-7526	-2769	-9680	-115	1881	5590	-18865	645	-5974	5290	-11848	114	-3504	6010	-14512	-4903	-3785	6969	-10319	-153	-127	-124	-67	-63	-59	-107	42	-153	15	28	-80	-29	-59	79	-32	-5
1.157500	-326	3711	-3658	-18963	21	-6142	-567	-9264	-67	-6715	-3228	-12008	-324	-7318	-2877	-9692	-211	2035	5559	-18953	539	-5784	5209	-12051	-372	-3347	5883	-14346	-3471	-3713	6971	-9683	-149	-122	-117	-64	-66	-60	-109	39	-155	17	33	-75	-24	-57	78	-29	-3
1.158333	-397	3806	-3718	-18976	-32	-5937	-606	-9254	-28	-6495	-3351	-11991	-325	-7118	-3007	-9722	-542	2178	5532	-19087	319	-5573	5123	-12232	-845	-3218	5776	-14185	-2167	-3589	6935	-9108	-146	-126	-119	-65	-61	-58	-104	40	-151	18	33	-75	-21	-58	78	-28	0
1.159167	-411	3910	-3794	-18968	-219	-5769	-650	-9256	54	-6265	-3479	-11971	-136	-6922	-3149	-9766	-649	2325	5507	-19124	268	-5344	5024	-12397	-1218	-3097	5700	-14025	-949	-3442	6877	-8601	-147	-105	-113	-65	-63	-57	-104	43	-150	42	30	-75	-17	-53	81	-25	0
1.160000	-423	4022	-3880	-18936	32	-5526	-692	-9272	7	-6061	-3605	-11946	-146	-6739	-3311	-9813	-804	2454	5478	-19204	71	-5093	4919	-12544	-1237	-2992	5641	-13881	277	-3267	6784	-8174	-149	-122	-116	-62	-60	-55	-102	44	-152	20	36	-72	-22	-56	81	-23	-3
1.160833	-355	4133	-3976	-18878	244	-5298	-739	-9294	-115	-5844	-3733	-11907	-190	-6562	-3488	-9861	68	2578	5452	-19290	251	-4818	4806	-12673	-1599	-2884	5603	-13751	912	-3056	6670	-7820	-145	-121	-120	-63	-59	-52	-103	45	-151	19	36	-72	-19	-55	81	-24	3
1.161667	-318	4252	-4073	-18807	280	-5093	-792	-9323	-59	-5630	-3862	-11864	-386	-6395	-3681	-9908	216	2698	5425	-19370	-232	-4522	4686	-12780	-1968	-2780	5606	-13641	2441	-2817	6530	-7537	-146	-121	-117	-61	-59	-56	-103	42	-150	20	34	-74	-16	-53	82	-26	3
1.162500	-208	4368	-4168	-18722	352	-4871	-851	-9352	82	-5422	-3992	-11810	-164	-6235	-3884	-9950	148	2807	5400	-19446	-431	-4211	4563	-12866	-2042	-2677	5621	-13558	3411	-2549	6380	-7322	-151	-128	-120	-65	-61	-57	-104	42	-150	19	36	-77	-21	-57	78	-29	-4
1.163333	-191	4482	-4262	-18647	254	-4640	-912	-9391	51	-5218	-4126	-11744	69	-6077	-4097	-9986	1543	2917	5391	-19521	300	-3876	4450	-12936	-2685	-2566	5653	-13495	2911	-2253	6220	-7162	-147	-125	-120	-67	-61	-60	-104	41	-154	12	29	-121	-21	-56	79	-28	-1
1.164167	-447	4592	-4350	-18551	-39	-4405	-977	-9410	93	-5020	-4263	-11658	61	-5919	-4320	-10012	1101	3019	5356	-19587	18	-3524	4317	-12982	-2953	-2442	5699	-13444	3698	-1935	6062	-7058	-144	-129	-121	-63	-62	-58	-105	41	-150	17	32	-76	-24	-57	77	-30	-1
1.165000	-420	4692	-4432	-18492	-18	-4166	-1050	-9468	126	-4827	-4401	-11565	-69	-5763	-4544	-10025	1155	3120	5332	-19645	-40	-3163	4197	-13013	-3080	-2302	5753	-13413	4094	-1606	5920	-6992	-152	-129	-122	-67	-66	-61	-108	37	-154	18	29	-78	-21	-58	79	-32	-9
1.165833	-224	4780	-4506	-18433	124	-3916	-1130	-9511	153	-4644	-4541	-11459	-158	-5608	-4769	-10030	1242	3224	5314	-19691	-252	-2791	4095	-13028	-3139	-2144	5820	-13389	4760	-1270	5795	-6964	-146	-127	-119	-73	-62	-58	-107	39	-151	20	33	-79	-23	-58	75	-29	-1
1.166667	-55	4865	-4571	-18387	111	-3683	-1215	-9550	163	-4456	-4675	-11334	-321	-5449	-4988	-10019	967	3330	5291	-19731	-371	-2413	3997	-13037	-3072	-1973	5876	-13372	5656	-935	5700	-6955	-149	-128	-120	-66	-59	-62	-113	40	-151	33	32	-75	-21	-58	80	-30	0
1.167500	-202	4934	-4638	-18359	194	-3441	-1306	-9588	149	-4288	-4815	-11201	15	-5294	-5209	-9996	1172	3440	5269	-19761	-266	-2040	3917	-13005	-3409	-1782	5929	-13359	5770	-612	5660	-6968	-147	-126	-124	-65	-61	-58	-105	43	-150	18	29	-78	-21	-55	80	-31	1
1.168333	-340	4991	-4704	-18350	405	-3209	-1403	-9632	84	-4124	-4950	-11056	207	-5138	-5420	-9963	1713	3555	5244	-19785	-81	-1672	3856	-13029	-3929	-1575	5974	-13337	5190	-304	5614	-6997	-147	-127	-127	-66	-62	-57	-108	39	-150	17	26	-73	-18	-59	81	-29	0
1.169167	-405	5044	-4777	-18357	188	-2980	-1510	-9673	9	-3975	-5081	-10904	-127	-4986	-5625	-9927	804	3679	5213	-19794	-1030	-1318	3814	-13025	-3700	-1356	6004	-13307	6070	-12	5635	-7029	-146	-129	-126	-66	-59	-58	-105	41	-152	18	27	-77	-21	-57	81	-29	1
1.170000	-344	5085	-4861	-18385	398	-2767	-1624	-9718	66	-3833	-5211	-10752	-144	-4840	-5821	-9882	869	3804	5174	-19794	-1055	-983	3804	-13021	-3439	-1115	6016	-13264	6861	256	5696	-7071	-151	-132	-121	-67	-63	-59	-105	41	-153	19	32	-92	-22	-60	80	-33	0
1.170833	-293	5120	-4960	-18434	411	-2563	-1748	-9766	29	-3696	-5334	-10591	-125	-4694	-6001	-9833	1111	3940	5134	-19785	-1003	-667	3805	-13029	-3471	-868	6020	-13210	7394	494	5809	-7089	-149	-130	-125	-68	-65	-60	-107	39	-154	17	30	-76	-24	-61	78	-30	0
1.171667	-434	5156	-5076	-18479	250	-2369	-1864	-9817	-145	-3579	-5451	-10429	-142	-4556	-6170	-9787	950	4100	5088	-19769	-1211	-375	3845	-13037	-3504	-609	5997	-13128	7636	708	5960	-7154	-149	-128	-124	-66	-60	-60	-104	37	-147	18	34	-75	-24	-60	77	-35	0
1.172500	-530	5189	-5218	-18537	350	-2199	-1994	-9866	-144	-3466	-5561	-10273	-77	-4422	-6320	-9738	1041	4239	5031	-19746	-937	-111	3916	-13055	-3365	-343	5959	-13028	7459	884	6150	-7196	-147	-129	-122	-64	-63	-59	-108	41	-150	19	30	-74	-21	-58	80	-29	1
1.173333	-695	5229	-5380	-18592	293	-2037	-2123	-9920	-78	-3366	-5672	-10125	11	-4300	-6458	-9697	567	4396	4971	-19718	-1073	125	4022	-13087	-3118	-79	5914	-12914	7298	1050	6375	-7248	-148	-130	-121	-66	-61	-61	-105	39	-153	20	32	-84	-24	-61	79	-32	-4
1.174167	-853	5268	-5576	-18652	149	-1902	-2257	-9985	-166	-3278	-5774	-9983	-45	-4182	-6577	-9670	764	4557	4904	-19677	-1123	335	4159	-13137	-3097	188	5856	-12774	6644	1188	6625	-7308	-150	-130	-120	-91	-65	-58	-105	40	-153	19	32	-73	-19	-60	80	-33	0
1.175000	-693	5321	-5786	-18693	135	-1780	-2390	-10049	-203	-3195	-5871	-9851	-164	-4071	-6681	-9637	1055	4730	4835	-19635	-1650	516	4325	-13187	-3158	451	5789	-12623	6475	1296	6893	-7371	-146	-128	-122	-67	-62	-59	-105	42	-151	13	29	-75	-17	-66	78	-29	2
1.175833	-752	5381	-6032	-18728	-12	-1676	-2526	-10117	-84	-3121	-5967	-9732	-76	-3967	-6772	-9642	347	4902	4765	-19588	-1959	667	4525	-13267	-3060	710	5728	-12457	6311	1389	7169	-7451	-147	-130	-122	-64	-63	-61	-105	40	-150	17	30	-74	-23	-61	79	-28	-3
1.176667	-707	5450	-6292	-18752	23	-1594	-2667	-10193	-80	-3063	-6066	-9633	121	-3872	-6847	-9649	1239	5077	4693	-19541	-725	792	4755	-13355	-3391	956	5666	-12285	4277	1468	7454	-7541	-148	-129	-122	-65	-65	-57	-107	39	-160	12	32	-75	-22	-58	79	-30	-4
1.177500	-712	5529	-6583	-18783	84	-1531	-2805	-10270	-107	-3005	-6160	-9549	-104	-3783	-6912	-9667	492	5257	4617	-19495	-1290	897	5008	-13450	-3451	1201	5615	-12105	3705	1544	7729	-7645	-148	-128	-124	-67	-63	-59	-104	45	-149	15	28	-76	-22	-57	80	-31	0
1.178333	-816	5624	-6886	-18746	257	-1479	-2941	-10346	-102	-2956	-6258	-9480	-146	-3695	-6960	-9694	24	5436	4547	-19441	-1103	984	5286	-13558	-3359	1421	5576	-11926	3096	1609	7997	-7767	-147	-128	-119	-65	-60	-61	-104	39	-153	17	39	-73	-18	-57	80	-29	-4
1.179167	-807	5727	-7189	-18715	257	-1445	-3095	-10422	-169	-2912	-6326	-9427	-85	-3607	-7005	-9732	-234	5611	4482	-19389	-868	1053	5581	-13675	-3234	1636	5559	-11751	2731	1677	8244	-7903	-150	-126	-122	-63	-58	-57	-101	42	-151	21	33	-72	-19	-53	80	-30	1
1.180000	-718	5838	-7533	-18670	47	-1421	-3210	-10498	-208	-2870	-6453	-9392	-267	-3525	-7041	-9777	-617	5805	4417	-19354	-1055	1106	5884	-13806	-3182	1838	5563	-11581	2801	1755	8476	-8054	-146	-124	-114	-64	-62	-57	-104	45	-149	32	34	-73	-19	-51	79	-29	0
1.180833	-883	5957	-7863	-18615	-53	-1386	-3348	-10567	-200	-2831	-6554	-9377	-218	-3444	-7076	-9827	-791	5966	4360	-19282	-879	1155	6195	-13945	-3060	2022	5583	-11428	2472	1836	8683	-8227	-148	-124	-116	-62	-60	-55	-101	43	-151	20	34	-74	-21	-52	84	-26	2
1.181667	-649	6083	-8197	-18549	278	-1402	-3485	-10634	-237	-2790	-6661	-9377	42	-3364	-7110	-9870	-369	6136	4302	-19229	-309	1190	6505	-14095	-3255	2196	5639	-11288	785	1929	8863	-8392	-149	-130	-118	-65	-62	-57	-102	42	-159	15	33	-76	-24	-55	81	-30	-3
1.182500	-442	6210	-8532	-18498	130	-1400	-3623	-10693	-313	-2753	-6766	-9396	-357	-3282	-7148	-9930	-1344	6309	4252	-19178	-1244	1226	6809	-14255	-3012	2354	5716	-11173	641	2033	9028	-8569	-149	-128	-118	-68	-62	-56	-104	41	-159	16	35	-77	-21	-53	80	-30	-4
1.183333	-449	6346	-8851	-18398	-93	-1395	-3758	-10737	-142	-2708	-6867	-9426	-382	-3208	-7187	-9946	-1870	6481	4210	-19122	-1257	1258	7101	-14425	-2607	2505	5820	-11066	936	2152	9162	-8759	-152	-125	-118	-67	-62	-57	-107	39	-162	18	33	-77	-24	-67	79	-32	-5
1.184167	-516	6482	-9170	-18318	-139	-1389	-3894	-10749	-74	-2652	-6967	-9468	-138	-3111	-7233	-10007	-1695	6658	4171	-19058	-826	1291	7373	-14599	-2222	2647	5945	-10985	1064	2289	9287	-8934	-153	-125	-119	-69	-62	-58	-104	41	-154	18	34	-79	-24	-55	79	-29	-4
1.185000	-557	6621	-9451	-18240	-245	-1375	-4027	-10784	-149	-2592	-7063	-9526	-114	-3022	-7285	-10034	-2067	6831	4133	-18975	-988	1330	7623	-14785	-1659	2784	6098	-10924	1540	2436	9391	-9112	-149	-125	-118	-66	-63	-59	-105	41	-153	24	34	-75	-21	-59	79	-32	-4
1.185833	-382	6756	-9729	-18167	-186	-1356	-4177	-10780	-133	-2518	-7157	-9591	-137	-2924	-7350	-10040	-2291	7009	4090	-18918	-701	1374	7846	-14976	-1272	2917	6269	-10880	1812	2596	9495	-9276	-134	-126	-120	-66	-65	-61	-105	40	-151	18	33	-75	-23	-56	82	-29	-3
1.186667	-438	6896	-9984	-18093	-277	-1320	-4287	-10768	18	-2434	-7246	-9671	-147	-2826	-7424	-10035	-2521	7185	4047	-18839	-590	1424	8038	-15173	-719	3047	6458	-10868	1041	2762	9588	-9434	-149	-128	-116	-63	-63	-58	-103	25	-154	20	36	-75	-25	-55	82	-31	0
1.187500	-564	7028	-10223	-18024	-298	-1274	-4411	-10739	57	-2337	-7325	-9760	-251	-2719	-7511	-10022	-2371	7366	3994	-18764	-160	1480	8198	-15384	-238	3178	6656	-10872	-2514	2936	9684	-9577	-145	-124	-119	-65	-62	-59	-102	42	-151	21	37	-75	-18	-53	86	-29	0
1.188333	-385	7161	-10436	-17957	-151	-1214	-4527	-10696	-41	-2229	-7402	-9851	-229	-2608	-7613	-9990	-1740	7552	3930	-18671	-57	1545	8318	-15598	-135	3312	6868	-10892	-5415	3110	9783	-9710	-148	-124	-117	-62	-62	-55	-102	47	-127	20	36	-76	-22	-53	82	-32	0
1.189167	-185	7290	-10634	-17893	-256	-1145	-4647	-10648	-39	-2108	-7477	-9962	-358	-2489	-7728	-9955	-2251	7738	3848	-18581	-454	1618	8404	-15820	245	3448	7082	-10933	-5886	3282	9888	-9825	-151	-120	-119	-68	-51	-58	-104	42	-152	20	35	-79	-22	-55	82	-28	-3
1.190000	-61	7421	-10807	-17832	-174	-1059	-4743	-10590	-53	-1977	-7551	-10081	-165	-2364	-7860	-9914	-1202	7928	3752	-18488	929	1695	8450	-16050	217	3577	7295	-10993	-8128	3447	9998	-9938	-153	-129	-122	-70	-65	-61	-105	39	-168	13	30	-85	-27	-58	79	-31	-8
1.190833	-142	7540	-10962	-17772	-170	-961	-4834	-10522	-96	-1831	-7617	-10202	-277	-2231	-7999	-9867	-1025	8117	3644	-18390	901	1785	8457	-16282	370	3728	7513	-11061	-8525	3616	10122	-10030	-156	-127	-121	-67	-64	-59	-107	35	-155	18	32	-76	-24	-57	80	-35	-16
1.191667	47	7668	-11088	-17697	-227	-843	-4910	-10456	11	-1669	-7661	-10327	-223	-2088	-8147	-9819	-1180	8320	3515	-18287	1055	1878	8430	-16518	691	3879	7726	-11147	-7873	3761	10256	-10108	-150	-127	-120	-68	-64	-59	-104	40	-155	16	36	-75	-24	-59	80	-31	-5
1.192500	40	7794	-11191	-17618	-411	-711	-4975	-10384	157	-1496	-7740	-10453	-307	-1939	-8303	-9772	-730	8523	3365	-18178	1083	1982	8386	-16746	863	4037	7931	-11238	-7290	3899	10399	-10176	-149	-122	-116	-66	-65	-58	-103	43	-149	20	34	-75	-24	-56	81	-30	-5
1.193333	-47	7916	-11279	-17539	-380	-569	-5028	-10318	7	-1320	-7801	-10582	-305	-1779	-8474	-9722	-717	8727	3193	-18075	769	2085	8304	-16977	1091	4196	8121	-11348	-6449	4030	10549	-10238	-149	-124	-117	-69	-63	-56	-104	41	-151	23	35	-75	-22	-56	86	-28	-1
1.194167	-134	8041	-11343	-17452	-397	-417	-5067	-10241	-149	-1144	-7867	-10713	-277	-1622	-8654	-9707	-738	8934	3005	-17970	411	2192	8204	-17211	1251	4353	8294	-11470	-5414	4141	10699	-10310	-146	-126	-118	-68	-63	-59	-101	39	-152	20	36	-73	-19	-60	80	-27	2
1.195000	-193	8164	-11385	-17358	-230	-248	-5097	-10219	-176	-963	-7938	-10843	-25	-1456	-8835	-9697	279	9144	2796	-17872	1016	2301	8088	-17435	1019	4515	8465	-11593	-5676	4244	10852	-10349	-147	-126	-117	-66	-63	-59	-119	41	-150	21	36	-61	-18	-58	80	-26	-1
1.195833	-337	8290	-11402	-17256	-300	-70	-5113	-10187	-203	-783	-8011	-10963	-228	-1287	-9020	-9701	-40	9354	2582	-17772	847	2413	7964	-17658	1223	4672	8617	-11735	-4768	4340	10969	-10399	-149	-127	-117	-65	-62	-57	-103	38	-149	22	36	-74	-19	-58	84	-25	-1
1.196667	-213	8411	-11403	-17149	-311	111	-5123	-10172	-193	-606	-8087	-11081	-225	-1116	-9206	-9723	-522	9564	2346	-17679	523	2522	7831	-17868	1519	4824	8753	-11879	-3218	4421	11135	-10451	-147	-131	-118	-85	-60	-60	-103	42	-152	16	34	-73	-22	-61	82	-29	0
1.197500	-79	8535	-11383	-17041	-256	302	-5130	-10174	-297	-440	-8173	-11186	-262	-946	-9396	-9763	102	9776	2107	-17595	632	2627	7699	-18065	1542	4971	8866	-12033	-2358	4497	11265	-10496	-147	-126	-121	-65	-56	-59	-103	41	-154	19	34	-73	-19	-57	82	-17	3
1.198333	-273	8664	-11342	-16925	-363	495	-5129	-10192	-350	-274	-8262	-11275	-313	-780	-9588	-9823	38	9991	1860	-17521	381	2733	7570	-18251	1774	5098	8973	-12195	-1181	4569	11371	-10546	-149	-129	-120	-67	-62	-61	-102	57	-151	18	47	-77	-24	-62	80	-31	-5
1.199167	-155	8784	-11289	-16817	-336	696	-5131	-10230	-267	-121	-8357	-11361	-218	-606	-9771	-9893	-4	10211	1612	-17455	482	2843	7449	-18421	2067	5223	9065	-12363	-252	4650	11465	-10588	-143	-127	-107	-64	-61	-58	-107	41	-150	20	35	-74	-19	-59	81	-26	1
1.200000	-55	8912	-11216	-16702	-332	898	-5126	-10286	-246	25	-8451	-11424	-102	-435	-9948	-9973	-63	10423	1365	-17401	523	2951	7345	-18571	2745	5333	9142	-12536	664	4726	11533	-10625	-147	-128	-116	-68	-60	-58	-103	39	-151	20	27	-77	-7	-58	80	-28	-1
1.200833	-177	9042	-11117	-16598	-408	1101	-5125	-10359	-307	164	-8554	-11467	-239	-264	-10119	-10062	-178	10640	1117	-17357	713	3057	7252	-18706	3395	5434	9209	-12712	1437	4811	11579	-10654	-147	-126	-116	-63	-60	-59	-103	44	-149	19	36	-73	-16	-57	80	-27	1
1.201667	-382	9167	-11051	-16497	-353	1304	-5131	-10451	-257	293	-8659	-11490	-205	-93	-10283	-10150	527	10852	874	-17328	1012	3164	7175	-18822	3436	5518	9269	-12895	1769	4901	11604	-10678	-161	-127	-116	-63	-69	-56	-87	43	-151	20	32	-74	-18	-56	85	-30	1
1.202500	-326	9283	-10963	-16410	-338	1501	-5145	-10563	-345	413	-8764	-11496	-219	73	-10437	-10236	91	11060	632	-17320	172	3274	7112	-18923	3835	5591	9325	-13081	3336	4996	11598	-10697	-149	-130	-119	-67	-64	-59	-105	37	-152	17	33	-79	-21	-57	79	-30	1
1.203333	38	9406	-10876	-16335	-311	1690	-5168	-10689	-392	525	-8875	-11485	9	242	-10581	-10323	577	11269	392	-17327	911	3381	7063	-19001	4023	5649	9363	-13268	2829	5101	11565	-10696	-152	-129	-119	-66	-62	-59	-108	38	-153	17	30	-76	-18	-61	78	-31	-4
1.204167	-88	9522	-10797	-16270	-389	1875	-5196	-10823	-348	637	-8982	-11452	-105	409	-10707	-10385	903	11476	164	-17349	985	3498	7037	-19054	3982	5707	9409	-13447	2169	5214	11521	-10678	-152	-131	-118	-65	-62	-58	-105	41	-151	19	33	-74	-23	-57	82	-31	-4
1.205000	-56	9635	-10719	-16214	-490	2048	-5231	-10971	-190	746	-9089	-11400	-62	577	-10813	-10432	343	11684	-56	-17385	583	3622	7025	-19089	4270	5753	9455	-13638	2380	5343	11451	-10645	-147	-127	-120	-66	-61	-57	-107	39	-156	19	46	-81	-24	-58	81	-29	1
1.205833	108	9742	-10666	-16174	-498	2212	-5269	-11128	-173	850	-9195	-11337	-18	748	-10908	-10454	564	11885	-273	-17445	757	3749	7026	-19094	4688	5795	9499	-13817	2232	5452	11363	-10597	-151	-129	-121	-64	-61	-59	-105	41	-151	18	33	-77	-21	-57	80	-31	-3
1.206667	308	9847	-10616	-16147	-355	2363	-5319	-11297	-334	955	-9296	-11256	-276	915	-10977	-10458	584	12081	-481	-17517	701	3881	7036	-19106	4941	5832	9547	-13994	2083	5615	11268	-10528	-150	-130	-121	-68	-63	-64	-108	61	-155	19	30	-79	-22	-59	81	-32	-6
1.207500	322	9943	-10589	-16137	-371	2502	-5366	-11471	-327	1051	-9397	-11168	-589	1076	-11028	-10433	524	12279	-683	-17607	516	4024	7060	-19091	5140	5874	9606	-14165	1883	5766	11161	-10441	-150	-127	-118	-64	-60	-57	-105	40	-150	21	33	-76	-21	-59	82	-30	-13
1.208333	74	10035	-10576	-16135	-137	2624	-5410	-11644	-255	1157	-9485	-11088	-112	1234	-11052	-10383	1190	12476	-876	-17714	1313	4170	7092	-19064	4863	5916	9670	-14328	147	5919	11052	-10333	-149	-126	-117	-68	-65	-62	-104	42	-149	21	35	-81	-18	-56	84	-30	1
1.209167	-4	10125	-10585	-16145	-237	2737	-5450	-11816	-246	1256	-9571	-10969	-216	1390	-11053	-10306	1145	12669	-1056	-17829	1215	4319	7131	-19029	4465	5961	9734	-14489	-1077	6078	10942	-10221	-147	-124	-116	-65	-61	-57	-104	43	-149	20	33	-76	-23	-57	82	-28	1
1.210000	21	10201	-10616	-16172	-351	2827	-5489	-12006	-225	1348	-9656	-10867	-389	1533	-11031	-10214	262	12856	-1235	-17959	349	4466	7172	-18989	4498	6011	9818	-14641	-625	6237	10832	-10093	-151	-127	-125	-67	-63	-59	-107	40	-154	20	28	-77	-36	-61	81	-30	0
1.210833	268	10272	-10658	-16204	27	2904	-5523	-12187	-220	1438	-9730	-10773	-204	1664	-10984	-10090	539	13043	-1395	-18094	405	4609	7212	-18947	4231	6066	9909	-14782	318	6397	10733	-9953	-149	-129	-118	-68	-64	-61	-108	42	-153	16	32	-77	-22	-59	74	-29	-3
1.211667	495	10333	-10721	-16240	-144	2966	-5546	-12368	-126	1525	-9798	-10677	-144	1782	-10910	-9952	471	13221	-1546	-18233	239	4754	7267	-18899	3913	6127	10008	-14917	3414	6553	10640	-9811	-146	-130	-118	-65	-61	-58	-104	49	-150	17	36	-74	-21	-57	81	-29	0
1.212500	459	10386	-10792	-16282	-417	3009	-5559	-12546	-150	1604	-9853	-10589	-195	1888	-10814	-9796	61	13402	-1680	-18372	137	4892	7316	-18856	3603	6196	10118	-15043	6424	6708	10568	-9661	-147	-125	-119	-65	-59	-57	-105	42	-152	21	35	-75	-21	-53	82	-27	0
1.213333	705	10423	-10873	-16325	-404	3038	-5557	-12715	-149	1666	-9913	-10510	-227	1971	-10702	-9625	-131	13582	-1801	-18503	194	5012	7373	-18812	3326	6273	10232	-15158	7846	6855	10504	-9511	-147	-124	-116	-60	-63	-55	-104	43	-147	23	36	-73	-21	-58	80	-28	0
1.214167	670	10450	-10965	-16390	-511	3043	-5557	-12878	-105	1721	-9938	-10444	-167	2035	-10572	-9445	-248	13737	-1903	-18626	277	5114	7428	-18778	3206	6333	10349	-15265	8625	6989	10458	-9359	-149	-124	-118	-64	-63	-58	-107	43	-149	22	39	-74	-22	-51	84	-27	1
1.215000	219	10446	-11055	-16412	-379	3035	-5544	-13028	-116	1760	-9969	-10392	-26	2076	-10430	-9259	362	13888	-1990	-18734	882	5203	7492	-18753	2683	6412	10475	-15370	8165	7112	10425	-9218	-149	-127	-117	-67	-63	-59	-111	39	-150	18	35	-98	-25	-59	79	-30	-1
1.215833	351	10425	-11158	-16455	-443	3008	-5528	-13170	-139	1777	-9986	-10346	-160	2090	-10272	-9061	-51	14031	-2054	-18821	629	5266	7560	-18735	2019	6483	10604	-15457	8341	7227	10407	-9077	-148	-126	-119	-70	-61	-58	-104	44	-151	20	32	-74	-22	-55	76	-28	0
1.216667	735	10387	-11242	-16475	-484	2967	-5503	-13293	-91	1780	-9985	-10309	-76	2078	-10107	-8863	182	14160	-2091	-18881	998	5308	7635	-18718	1145	6539	10731	-15534	7079	7321	10412	-8941	-151	-125	-118	-67	-49	-58	-107	40	-151	18	32	-78	-24	-55	81	-30	0
1.217500	629	10319	-11326	-16490	-268	2909	-5479	-13401	-115	1760	-9966	-10284	-185	2057	-9944	-8661	1316	14279	-2109	-18909	1169	5325	7711	-18715	36	6590	10856	-15599	5196	7404	10430	-8814	-150	-128	-120	-67	-64	-57	-107	38	-152	19	35	-74	-21	-51	80	-29	-1
1.218333	514	10230	-11392	-16493	-153	2832	-5453	-13493	-99	1716	-9937	-10257	-94	2004	-9780	-8455	707	14382	-2101	-18903	394	5309	7808	-18716	-731	6626	10975	-15652	4711	7462	10455	-8685	-145	-125	-118	-66	-61	-58	-79	42	-154	17	33	-97	-21	-50	85	-27	0
1.219167	690	10116	-11453	-16479	-66	2737	-5435	-13560	-81	1656	-9888	-10256	-110	1924	-9622	-8247	684	14462	-2065	-18859	381	5265	7908	-18729	-1552	6651	11079	-15688	4146	7497	10496	-8564	-145	-121	-118	-64	-63	-58	-102	44	-151	22	34	-70	-22	-53	81	-27	0
1.220000	747	9976	-11496	-16453	-98	2626	-5415	-13604	-150	1572	-9823	-10253	-60	1815	-9472	-8034	650	14524	-2005	-18780	114	5194	8005	-18743	-2177	6649	11187	-15714	3970	7518	10547	-8446	-147	-122	-116	-63	-63	-60	-107	7	-151	21	27	-73	-21	-51	84	-26	4
1.220833	698	9812	-11523	-16407	-221	2503	-5402	-13627	-98	1466	-9739	-10256	-257	1712	-9335	-7824	342	14566	-1918	-18662	-373	5093	8115	-18761	-2621	6589	11271	-15721	4028	7510	10611	-8327	-144	-124	-119	-60	-61	-52	-101	44	-149	22	32	-70	-10	-52	81	-27	1
1.221667	876	9626	-11530	-16342	-65	2361	-5392	-13621	-24	1339	-9637	-10261	63	1579	-9209	-7614	635	14586	-1801	-18497	-27	4959	8223	-18788	-3553	6579	11343	-15704	3205	7479	10679	-8213	-144	-124	-113	-62	-58	-55	-112	43	-149	23	34	-70	-16	-52	82	-26	1
1.222500	824	9419	-11520	-16263	94	2200	-5390	-13601	-113	1189	-9522	-10271	67	1425	-9103	-7415	878	14576	-1660	-18301	-68	4800	8330	-18819	-4475	6495	11387	-15674	2341	7416	10740	-8102	-149	-129	-119	-66	-61	-56	-109	38	-154	21	32	-75	-22	-58	86	-32	15
1.223333	718	9188	-11493	-16170	-98	2026	-5390	-13558	-56	1018	-9392	-10284	-173	1257	-9015	-7212	-132	14540	-1495	-18076	-923	4612	8434	-18848	-4590	6391	11415	-15618	2920	7333	10816	-7983	-154	-130	-124	-66	-65	-60	-109	45	-158	18	29	-76	-27	-57	79	-34	-4
1.224167	543	8954	-11442	-16060	-88	1837	-5396	-13494	-69	832	-9248	-10299	28	1078	-8941	-7014	-118	14488	-1293	-17809	-969	4407	8536	-18878	-4659	6259	11419	-15536	3055	7250	10894	-7855	-154	-129	-121	-67	-64	-58	-108	39	-156	18	32	-77	-25	-57	81	-29	-5
1.225000	294	8708	-11368	-15938	-107	1640	-5392	-13403	-131	635	-9085	-10312	-32	888	-8882	-6817	-407	14409	-1073	-17519	-1471	4177	8631	-18908	-4768	6101	11401	-15427	3073	7094	10972	-7727	-151	-130	-124	-94	-65	-60	-109	33	-152	18	32	-75	-23	-58	80	-29	-5
1.225833	351	8465	-11268	-15805	-183	1429	-5395	-13293	-45	423	-8906	-10331	-159	692	-8840	-6633	-757	14307	-823	-17209	-1691	3932	8717	-18934	-4904	5905	11353	-15289	2895	6941	11047	-7591	-150	-127	-119	-67	-64	-59	-105	42	-153	18	30	-75	-25	-57	85	-29	-4
1.226667	429	8215	-11157	-15664	-95	1207	-5391	-13183	-147	199	-8730	-10324	-160	485	-8816	-6463	-468	14179	-553	-16885	-1600	3668	8788	-18963	-4759	5684	11281	-15126	2719	6763	11116	-7452	-143	-128	-124	-67	-64	-41	-109	41	-154	20	30	-75	-22	-57	82	-29	-5
1.227500	391	7973	-11024	-15527	-22	968	-5387	-13053	-133	-38	-8543	-10380	-128	270	-8803	-6298	-752	14024	-256	-16552	-1733	3382	8865	-18987	-4243	5432	11178	-14933	2813	6567	11184	-7300	-150	-127	-120	-65	-63	-57	-105	40	-155	21	34	-74	-25	-55	82	-30	1
1.228333	193	7733	-10873	-15387	-167	723	-5370	-12918	75	-281	-8359	-10415	-150	45	-8806	-6155	-114	13852	60	-16221	-1154	3092	8898	-19008	-4221	5162	11048	-14713	2260	6348	11238	-7146	-146	-128	-124	-66	-62	-57	-104	36	-150	19	30	-75	-21	-56	81	-30	1
1.229167	151	7507	-10701	-15258	-311	461	-5355	-12780	-4	-534	-8176	-10452	-286	-186	-8815	-6026	-51	13650	389	-15894	-1552	2785	8931	-19032	-4246	4859	10887	-14460	2539	6115	11287	-6985	-147	-128	-120	-66	-61	-59	-108	39	-150	16	35	-76	-21	-57	84	-29	-1
1.230000	291	7286	-10520	-15140	-233	196	-5329	-12646	-90	-797	-7997	-10504	-74	-432	-8832	-5924	-521	13426	744	-15581	-1692	2470	8952	-19046	-3980	4535	10705	-14187	2018	5856	11323	-6818	-150	-128	-121	-68	-62	-59	-101	46	-150	20	33	-76	-19	-57	82	-31	-4
1.230833	174	7080	-10322	-15041	87	-82	-5297	-12516	-79	-1065	-7826	-10550	-116	-681	-8858	-5836	438	13183	1105	-15289	-1030	2145	8962	-19057	-4389	4189	10496	-13886	15	5589	11346	-6655	-151	-127	-122	-68	-66	-61	-107	37	-153	19	30	-76	-22	-58	80	-36	-1
1.231667	72	6889	-10109	-14955	207	-369	-5261	-12394	-59	-1333	-7662	-10617	-348	-940	-8886	-5777	-297	12922	1477	-15012	-1615	1812	8956	-19067	-4560	3822	10264	-13566	-489	5344	11356	-6489	-152	-126	-124	-68	-66	-63	-110	36	-156	16	32	-79	-25	-60	78	-33	-4
1.232500	62	6704	-9887	-14891	277	-659	-5218	-12282	67	-1605	-7518	-10684	-245	-1201	-8914	-5740	-277	12655	1856	-14764	-1325	1477	8946	-19069	-4641	3448	10019	-13221	-1352	5018	11355	-6318	-147	-129	-120	-66	-63	-60	-105	41	-150	18	34	-76	-21	-59	92	-28	0
1.233333	-115	6532	-9647	-14845	36	-952	-5168	-12175	74	-1873	-7382	-10765	-111	-1472	-8936	-5719	-67	12345	2243	-14536	-1052	1127	8929	-19063	-4626	3056	9757	-12866	-2074	4718	11338	-6158	-149	-126	-117	-53	-62	-61	-109	42	-151	19	27	-76	-24	-56	82	-29	0
1.234167	-153	6367	-9408	-14827	-42	-1249	-5122	-12090	-63	-2140	-7265	-10843	-238	-1748	-8961	-5729	-171	12030	2620	-14345	-1169	777	8906	-19055	-4460	2667	9481	-12500	-2348	4409	11306	-6005	-150	-126	-116	-67	-60	-58	-100	42	-153	19	35	-78	-21	-56	81	-32	-1
1.235000	-216	6209	-9164	-14836	158	-1545	-5077	-12023	-109	-2409	-7208	-10936	-5	-2022	-8979	-5760	88	11700	2990	-14183	-789	415	8858	-19041	-4595	2250	9197	-12132	-3216	4087	11266	-5856	-148	-118	-120	-65	-49	-60	-109	36	-153	17	36	-76	-22	-56	81	-31	-1
1.235833	-477	6047	-8919	-14855	498	-1839	-5033	-11970	-16	-2671	-7084	-11032	-19	-2302	-8991	-5814	612	11358	3341	-14055	-118	50	8813	-19010	-5210	1835	8905	-11757	-5071	3758	11204	-5727	-147	-126	-118	-66	-61	-57	-109	40	-151	19	34	-76	-22	-60	80	-43	-9
1.236667	-693	5884	-8674	-14914	244	-2139	-5000	-11934	45	-2934	-7024	-11142	-324	-2579	-8996	-5884	-348	11005	3674	-13953	-900	-326	8759	-18981	-4879	1429	8614	-11395	-5134	3434	11141	-5603	-147	-125	-117	-61	-60	-60	-110	37	-151	19	36	-77	-22	-55	80	-31	-1
1.237500	-510	5719	-8430	-14986	142	-2425	-4965	-11916	101	-3183	-6976	-11245	-21	-2854	-8991	-5974	-496	10629	3987	-13874	-839	-703	8701	-18934	-4329	1022	8327	-11037	-5057	3086	11061	-5499	-148	-125	-119	-65	-63	-60	-111	41	-150	19	35	-77	-22	-58	78	-31	-8
1.238333	-423	5548	-8189	-15074	229	-2710	-4965	-11910	118	-3429	-6924	-11364	62	-3114	-8979	-6078	-393	10261	4266	-13823	-632	-1089	8634	-18880	-4060	620	8044	-10693	-5143	2743	10980	-5412	-148	-125	-124	-70	-64	-58	-105	42	-149	20	36	-76	-21	-55	85	-30	0
1.239167	-365	5376	-7959	-15165	246	-2985	-4919	-11922	-33	-3667	-6936	-11461	-186	-3373	-8960	-6201	-750	9875	4522	-13791	-665	-1479	8560	-18812	-3525	225	7772	-10372	-5040	2387	10887	-5344	-147	-124	-117	-65	-59	-59	-107	44	-150	17	38	-78	-23	-55	84	-29	0
1.240000	-254	5185	-7726	-15275	243	-3252	-4908	-11945	-68	-3894	-6937	-11550	-124	-3622	-8935	-6337	-718	9482	4738	-13779	-398	-1870	8475	-18742	-3030	-164	7509	-10069	-5162	2033	10794	-5302	-150	-125	-122	-68	-63	-58	-107	42	-153	18	34	-75	-21	-55	82	-28	-1
1.240833	-316	4988	-7514	-15380	251	-3510	-4909	-11980	67	-4118	-6955	-11668	-50	-3850	-8902	-6478	-1062	9084	4920	-13776	-500	-2263	8379	-18647	-2271	-542	7260	-9790	-5054	1676	10697	-5274	-145	-124	-119	-64	-60	-58	-105	41	-152	18	35	-76	-22	-55	86	-27	0
1.241667	-507	4794	-7300	-15480	227	-3760	-4896	-12011	-45	-4328	-6976	-11769	-65	-4065	-8863	-6633	-779	8679	5064	-13789	-515	-2652	8283	-18544	-1699	-907	7022	-9546	-5295	1318	10602	-5278	-145	-124	-117	-66	-59	-57	-105	42	-148	22	38	-75	-19	-52	82	-30	0
1.242500	-782	4590	-7098	-15576	236	-4003	-4903	-12056	-125	-4531	-7010	-11860	-7	-4262	-8825	-6798	-439	8272	5171	-13813	-788	-3047	8168	-18433	-1341	-1262	6813	-9331	-4886	960	10505	-5304	-149	-125	-120	-68	-61	-60	-107	40	-155	16	30	-80	-21	-56	80	-32	-1
1.243333	-811	4379	-6907	-15661	170	-4256	-4906	-12101	-15	-4730	-7055	-11947	-203	-4440	-8791	-6977	-868	7860	5242	-13842	-598	-3429	8048	-18309	-602	-1599	6613	-9149	-4288	602	10398	-5356	-149	-128	-127	-69	-64	-60	-108	39	-152	16	34	-78	-25	-57	81	-33	-6
1.244167	-491	4177	-6726	-15732	217	-4461	-4901	-12141	59	-4919	-7106	-12023	-126	-4599	-8748	-7159	494	7446	5279	-13871	896	-3806	7919	-18176	-654	-1928	6431	-9000	-5795	248	10306	-5429	-148	-128	-119	-66	-63	-59	-105	38	-154	17	35	-77	-21	-29	86	-31	-4
1.245000	-597	3979	-6551	-15760	273	-4680	-4890	-12179	-28	-5102	-7174	-12090	-56	-4744	-8719	-7351	178	7031	5288	-13904	486	-4165	7784	-18027	-342	-2237	6268	-8885	-5929	-102	10205	-5535	-173	-126	-121	-65	-63	-56	-108	42	-151	21	37	-74	-19	-55	82	-30	-4
1.245833	-630	3794	-6386	-15806	227	-4887	-4873	-12215	-16	-5282	-7222	-12142	-49	-4865	-8685	-7549	-18	6620	5268	-13937	131	-4517	7634	-17871	112	-2537	6120	-8803	-6226	-447	10106	-5654	-148	-122	-117	-64	-60	-58	-108	42	-149	22	36	-74	-17	-55	88	-28	0
1.246667	-556	3600	-6226	-15812	11	-5099	-4848	-12242	0	-5451	-7287	-12189	-115	-4972	-8657	-7746	66	6210	5222	-13969	-163	-4853	7477	-17702	598	-2811	5988	-8760	-6360	-796	10011	-5805	-146	-127	-117	-64	-61	-57	-104	42	-152	22	36	-73	-24	-56	86	-27	-1
1.247500	-469	3460	-6075	-15800	21	-5309	-4807	-12260	-93	-5629	-7352	-12224	-391	-5069	-8648	-7953	49	5803	5151	-14007	-41	-5173	7309	-17525	1077	-3088	5871	-8744	-6034	-1116	9905	-5978	-148	-126	-119	-66	-68	-55	-102	46	-152	20	35	-74	-17	-52	85	-28	-3
1.248333	-361	3322	-5924	-15766	-69	-5516	-4759	-12273	-47	-5802	-7428	-12248	-402	-5154	-8612	-8168	308	5396	5062	-14041	670	-5477	7129	-17345	1281	-3349	5762	-8753	-5871	-1446	9790	-6183	-149	-120	-118	-66	-63	-57	-104	43	-154	17	34	-77	-22	-56	84	-33	-7
1.249167	-275	3194	-5779	-15720	148	-5728	-4700	-12278	13	-5972	-7502	-12263	-56	-5232	-8592	-8380	896	4991	4960	-14077	1662	-5759	6942	-17156	979	-3584	5670	-8816	-7041	-1768	9669	-6409	-150	-128	-120	-65	-61	-57	-107	40	-151	18	35	-72	-19	-55	85	-30	0
1.250000	-429	3107	-5628	-15653	63	-5933	-4625	-12279	-66	-6144	-7577	-12267	-341	-5299	-8574	-8588	47	4607	4846	-14114	765	-6023	6740	-16959	1199	-3822	5584	-8897	-6820	-2093	9553	-6655	-151	-125	-119	-65	-62	-56	-105	38	-153	16	34	-74	-23	-55	81	-29	-3
1.250833	-481	3033	-5486	-15577	46	-6139	-4549	-12254	-103	-6310	-7655	-12262	-335	-5368	-8556	-8795	-267	4243	4726	-14150	38	-6268	6529	-16756	1881	-4042	5507	-9005	-6157	-2411	9391	-6921	-151	-128	-121	-66	-62	-68	-81	45	-151	18	26	-74	-21	-56	79	-30	-1
1.251667	-474	2983	-5343	-15494	27	-6350	-4464	-12233	-62	-6480	-7731	-12246	-272	-5435	-8530	-8987	-95	3869	4596	-14192	174	-6497	6310	-16545	2398	-4250	5440	-9138	-5863	-2728	9240	-7200	-146	-126	-121	-67	-64	-58	-109	41	-152	20	35	-77	-22	-55	85	-28	-1
1.252500	-454	2958	-5196	-15403	-65	-6559	-4370	-12205	-68	-6638	-7804	-12224	-154	-5503	-8508	-9177	-279	3520	4465	-14224	438	-6707	6083	-16327	2782	-4443	5382	-9293	-5442	-3047	9068	-7497	-148	-125	-118	-66	-58	-53	-107	43	-149	17	37	-72	-22	-53	84	-31	1
1.253333	-429	2950	-5050	-15311	40	-6758	-4273	-12169	-113	-6805	-7878	-12191	-6	-5572	-8471	-9343	17	3189	4332	-14261	578	-6906	5849	-16113	2952	-4627	5327	-9470	-5356	-3368	8865	-7806	-149	-121	-117	-64	-61	-56	-105	44	-149	22	39	-69	-19	-52	84	-29	4
[truncated: 10,495 more rows]
[truncated: 15 more columns]
