# Supplementary material for: Novel Methods for Surface EMG Analysis and Exploration Based on Multi-Modal Gaussian Mixture Models
Source: PLoS One. 2016 Jun 30;11(6):e0157239. doi: 10.1371/journal.pone.0157239 (PMC4928879; doi:10.1371/journal.pone.0157239)
Supplement: S2 File — (ZIP) [file pone.0157239.s002.zip › Haf_horses_walk_data/Haf_h05_w1_kin.trc]

PathFileType	4	(X/Y/Z)	D:\Users\zsoldosr\Desktop\HaflingerProjektEMGBiopsy\RawData\13.11.12\Larettaw1r.trc
DataRate	CameraRate	NumFrames	NumMarkers	Units	OrigDataRate	OrigDataStartFrame	OrigNumFrames
120.00	120.00	1200	7	mm	120.00	1	1200
Frame#	Time	Head			Withers			Sacrum			HFL			HFR			HHL			HHR
		X1	Y1	Z1	X2	Y2	Z2	X3	Y3	Z3	X4	Y4	Z4	X5	Y5	Z5	X6	Y6	Z6	X7	Y7	Z7
1	0.000	776.52313	-71.31116	1453.20081	-499.62970	29.35233	1343.88574	-1223.66248	57.68523	1364.41467	409.85071	184.00134	-11.46243	-429.22418	-124.67331	-13.55349	-1120.94250	231.66905	-14.86824	-1485.37012	-101.83662	21.95653
2	0.008	774.40973	-71.48408	1455.73938	-497.75311	31.14188	1344.58740	-1222.16870	58.00825	1367.04553	398.35547	182.31319	-12.34443	-443.63803	-125.04279	-13.62145	-1135.10059	231.40254	-14.71387	-1451.47852	-100.77536	21.74861
3	0.017	772.42004	-71.69641	1458.15222	-495.82156	33.00556	1345.36047	-1220.60620	58.30972	1369.60291	386.29742	180.99702	-13.06031	-458.01315	-125.47047	-13.67704	-1149.36047	231.04562	-14.58118	-1417.05481	-99.80047	21.76897
4	0.025	770.66901	-71.97620	1460.32922	-493.80789	34.99903	1346.25598	-1218.92297	58.60720	1372.01917	373.34296	180.17673	-13.56252	-472.35550	-125.96726	-13.71385	-1163.73828	230.58453	-14.50653	-1381.89453	-98.96487	22.14793
5	0.033	769.25024	-72.33727	1462.18738	-491.72949	37.14509	1347.29553	-1217.10596	58.94636	1374.24023	359.58789	179.71831	-13.88488	-486.65424	-126.50997	-13.74150	-1178.14929	230.06972	-14.50375	-1346.09290	-98.32143	22.86660
6	0.042	768.22449	-72.77496	1463.67053	-489.64594	39.43147	1348.47668	-1215.19751	59.36720	1376.22742	345.43420	179.41394	-14.07596	-500.81018	-127.06842	-13.73164	-1192.47461	229.57721	-14.54229	-1309.88550	-97.93196	23.80098
7	0.050	767.61432	-73.27234	1464.74060	-487.63828	41.81060	1349.78333	-1213.29187	59.88284	1377.94946	331.24576	179.14130	-14.21069	-514.68329	-127.59799	-13.55505	-1206.67505	229.17375	-14.56494	-1273.57324	-97.85458	24.86413
8	0.058	767.40692	-73.81522	1465.37427	-485.78113	44.19608	1351.19531	-1211.51367	60.47625	1379.37415	317.17999	178.87209	-14.38706	-528.20966	-128.00955	-13.01544	-1220.81433	228.85281	-14.53443	-1237.43091	-98.14072	26.13473
9	0.067	767.56219	-74.39700	1465.56372	-484.12622	46.47392	1352.69336	-1209.98828	61.11610	1380.46545	303.24545	178.61320	-14.64691	-541.43610	-128.17992	-11.94339	-1234.90344	228.54584	-14.47489	-1201.62769	-98.79229	27.79865
10	0.075	768.02612	-75.01799	1465.32092	-482.71133	48.53853	1354.25366	-1208.82214	61.76274	1381.18713	289.41281	178.37921	-14.93488	-554.44507	-128.02161	-10.27093	-1248.81714	228.23186	-14.44712	-1166.29419	-99.69145	29.91884
11	0.083	768.74701	-75.68436	1464.67480	-481.57666	50.32769	1355.84167	-1208.09082	62.35311	1381.50647	275.67896	178.16631	-15.17962	-567.25171	-127.54431	-8.02945	-1262.49048	227.93599	-14.47495	-1131.63501	-100.61720	32.27976
12	0.092	769.68585	-76.39984	1463.66101	-480.76770	51.82269	1357.41431	-1207.83044	62.81400	1381.40222	262.05237	177.93765	-15.37788	-579.75500	-126.84822	-5.24741	-1276.04041	227.63414	-14.49116	-1097.92163	-101.42474	34.47086
13	0.100	770.81567	-77.15865	1462.31055	-480.32675	53.02331	1358.92847	-1208.03625	63.10505	1380.87048	248.50334	177.66774	-15.57196	-591.75067	-126.04569	-1.84891	-1289.57031	227.29613	-14.36935	-1065.40674	-102.20721	36.10738
14	0.108	772.11639	-77.94790	1460.63953	-480.28543	53.93240	1360.34766	-1208.66870	63.23458	1379.92542	234.97337	177.39026	-15.78985	-602.89386	-125.16714	2.32816	-1303.05530	226.98682	-14.06288	-1034.25732	-103.20370	36.99367
15	0.117	773.57336	-78.75169	1458.64685	-480.65848	54.56512	1361.64612	-1209.66101	63.24304	1378.59192	221.44069	177.16283	-16.02667	-612.61865	-124.17278	7.45766	-1316.47119	226.78004	-13.71274	-1004.44666	-104.59844	37.16888
16	0.125	775.17700	-79.55743	1456.32617	-481.44070	54.96369	1362.80762	-1210.93591	63.18333	1376.89795	207.93605	176.99158	-16.25231	-620.17242	-123.11856	13.71012	-1329.91492	226.54633	-13.57458	-975.64233	-106.44700	36.86539
17	0.133	776.91943	-80.36606	1453.68127	-482.60843	55.18460	1363.81885	-1212.42517	63.09321	1374.86975	194.48595	176.83659	-16.43011	-624.74274	-122.24940	21.20968	-1343.55640	226.00021	-13.81967	-947.30035	-108.68128	36.40530
18	0.142	778.79395	-81.19257	1450.73193	-484.12433	55.26357	1364.66846	-1214.07458	62.96999	1372.53540	181.06299	176.67465	-16.54628	-625.56714	-121.83966	29.80017	-1357.43347	225.11642	-14.35711	-918.94568	-111.15526	36.08860
19	0.150	780.79694	-82.05746	1447.51038	-485.94034	55.20089	1365.34985	-1215.83789	62.78585	1369.93140	167.60155	176.50487	-16.61500	-622.08453	-122.00229	38.74390	-1371.38672	224.23950	-14.89198	-890.39465	-113.74701	36.11230
20	0.158	782.92596	-82.98145	1444.05627	-487.99808	54.98254	1365.86206	-1217.68030	62.51886	1367.09863	154.05765	176.30788	-16.65585	-614.13489	-122.69881	46.81147	-1385.25525	223.64458	-15.20358	-861.82532	-116.40536	36.51857
21	0.167	785.17474	-83.97939	1440.41174	-490.22787	54.60838	1366.20947	-1219.58459	62.15741	1364.07092	140.42941	176.04062	-16.68829	-601.99652	-123.86362	52.93375	-1398.96509	223.35173	-15.24005	-833.70306	-119.10173	37.18042
22	0.175	787.53143	-85.05266	1436.61658	-492.54947	54.09917	1366.40222	-1221.54175	61.69952	1360.87207	126.72815	175.67299	-16.73217	-586.21710	-125.46225	56.82287	-1412.49878	223.29659	-15.02881	-806.59418	-121.77211	37.83543
23	0.183	789.98022	-86.19006	1432.70776	-494.87787	53.48470	1366.45593	-1223.53052	61.16387	1357.51953	112.96225	175.23178	-16.78842	-567.47217	-127.45905	58.96888	-1425.95496	223.35857	-14.69988	-780.99237	-124.28038	38.17391
24	0.192	792.50171	-87.37514	1428.72046	-497.13477	52.79141	1366.39124	-1225.50244	60.58854	1354.03113	99.14505	174.80411	-16.83929	-546.49152	-129.77217	60.18749	-1439.50977	223.37660	-14.47299	-757.26520	-126.41702	37.96244
25	0.200	795.07294	-88.59143	1424.68958	-499.25903	52.04274	1366.23120	-1227.37866	60.00100	1350.43262	85.30835	174.45682	-16.88122	-523.92889	-132.24026	61.17970	-1453.25330	223.25949	-14.48001	-735.69336	-127.97414	37.12545
26	0.208	797.66785	-89.82275	1420.65332	-501.20895	51.26254	1366.00232	-1229.06274	59.39271	1346.76001	71.48557	174.17593	-16.92789	-500.25604	-134.60870	62.29649	-1467.13306	223.02562	-14.65963	-716.50409	-128.83948	35.71758
27	0.217	800.25867	-91.05714	1416.65784	-502.96005	50.47117	1365.73535	-1230.46252	58.73343	1343.05408	57.66837	173.91838	-16.98169	-475.80554	-136.59717	63.53771	-1481.03552	222.75043	-14.86295	-699.87244	-129.01157	33.79883
28	0.225	802.81628	-92.29788	1412.75439	-504.50299	49.68717	1365.46436	-1231.51123	57.99117	1339.34705	43.81918	173.66133	-17.04135	-450.83563	-138.03377	64.73203	-1494.91516	222.48314	-15.00810	-685.98346	-128.56239	31.30487
29	0.233	805.31079	-93.56091	1408.99927	-505.83572	48.93661	1365.21765	-1232.18140	57.13295	1335.65564	29.92294	173.38635	-17.11754	-425.46677	-138.90881	65.72939	-1508.82959	222.21582	-15.10131	-675.13452	-127.60888	28.03394
30	0.242	807.71405	-94.85370	1405.45325	-506.95401	48.25304	1365.00647	-1232.48206	56.13540	1331.98145	15.98810	173.07823	-17.20661	-399.61884	-139.30348	66.45615	-1522.81995	221.92538	-15.17594	-667.67535	-126.30798	23.80047
31	0.250	810.00476	-96.16758	1402.17676	-507.84900	47.66541	1364.81995	-1232.44580	54.99490	1328.32104	2.01868	172.74326	-17.29000	-373.08832	-139.32210	66.86584	-1536.85522	221.61261	-15.26276	-663.81488	-124.88875	18.67422
32	0.258	812.16919	-97.49187	1399.22388	-508.50952	47.18306	1364.62781	-1232.11560	53.70707	1324.68201	-11.97437	172.39459	-17.37558	-345.68036	-139.07896	66.91162	-1550.90210	221.28246	-15.37573	-663.53668	-123.66037	13.13655
33	0.267	814.19757	-98.82297	1396.64050	-508.92563	46.79088	1364.39087	-1231.53906	52.25164	1321.09363	-25.96243	172.03119	-17.48809	-317.27246	-138.68921	66.56200	-1564.93286	220.93271	-15.48606	-666.68414	-122.91422	8.04284
34	0.275	816.07898	-100.15743	1394.46509	-509.09320	46.46018	1364.07043	-1230.76782	50.61249	1317.61340	-39.92773	171.64667	-17.62562	-287.79993	-138.26373	65.80599	-1578.87244	220.58163	-15.52961	-673.14362	-122.78157	4.28852
35	0.283	817.79834	-101.48450	1392.73047	-509.01724	46.16111	1363.63037	-1229.85681	48.79802	1314.33069	-53.87646	171.24348	-17.77290	-257.23346	-137.90529	64.63023	-1592.61841	220.24478	-15.43874	-682.79639	-123.15282	2.23716
36	0.292	819.33325	-102.78931	1391.46326	-508.71185	45.86665	1363.03699	-1228.85474	46.84671	1311.35889	-67.81906	170.83163	-17.92986	-225.58559	-137.68069	63.01405	-1606.12048	219.89902	-15.13839	-695.07471	-123.74526	1.49122
37	0.300	820.65448	-104.05414	1390.68115	-508.19751	45.55642	1362.26184	-1227.79260	44.83486	1308.81616	-81.74487	170.41057	-18.09386	-192.90482	-137.60298	60.95744	-1619.38892	219.52644	-14.53681	-708.83826	-124.31017	1.32986
38	0.308	821.73199	-105.25570	1390.39502	-507.49896	45.22438	1361.28784	-1226.68250	42.87823	1306.80298	-95.61816	169.96188	-18.24947	-159.23404	-137.65091	58.47958	-1632.32178	219.25836	-13.51019	-722.97577	-124.76280	1.24156
39	0.317	822.54187	-106.37837	1390.61499	-506.64398	44.88270	1360.11426	-1225.52576	41.11217	1305.39355	-109.41327	169.48630	-18.39318	-124.60114	-137.77084	55.60162	-1644.60901	219.41676	-11.90249	-736.92938	-125.13693	1.05106
40	0.325	823.06372	-107.42737	1391.35034	-505.66049	44.55744	1358.75720	-1224.32825	39.65775	1304.63550	-123.13885	169.03445	-18.54263	-89.05157	-137.86226	52.35784	-1656.06213	220.12418	-9.66527	-750.61829	-125.49802	0.77379
41	0.333	823.27576	-108.41064	1392.60193	-504.57526	44.27998	1357.24341	-1223.11584	38.59901	1304.54688	-136.81335	168.65868	-18.71358	-52.64255	-137.83159	48.81664	-1666.91016	220.99564	-6.95398	-764.14819	-125.88914	0.46650
42	0.342	823.15887	-109.31573	1394.35681	-503.41690	44.07816	1355.60815	-1221.93127	37.98204	1305.11145	-150.44482	168.33508	-18.89726	-15.42917	-137.66225	45.10379	-1677.47803	221.56181	-3.94782	-777.63641	-126.31462	0.16971
43	0.350	822.70087	-110.12053	1396.58606	-502.21619	43.97384	1353.89343	-1220.81494	37.81236	1306.28271	-164.04297	167.96309	-19.06732	22.49191	-137.38651	41.39212	-1687.78650	221.73550	-0.65803	-791.13751	-126.76923	-0.08966
44	0.358	821.89722	-110.81776	1399.24805	-501.00473	43.98366	1352.14075	-1219.78430	38.04046	1307.99231	-177.62622	167.45422	-19.21395	60.94324	-137.01129	37.83843	-1697.67212	221.62971	2.98850	-804.64301	-127.27602	-0.29110
45	0.367	820.75244	-111.41687	1402.29199	-499.81454	44.10593	1350.38879	-1218.82996	38.55716	1310.15527	-191.20831	166.81387	-19.36147	99.67725	-136.53105	34.54545	-1707.08325	221.18774	6.95161	-818.14587	-127.87813	-0.43680
46	0.375	819.28265	-111.93103	1405.66077	-498.67578	44.30484	1348.67773	-1217.92944	39.21392	1312.67188	-204.78583	166.12267	-19.53573	138.38934	-135.99199	31.57703	-1715.87854	220.29375	11.16229	-831.67200	-128.58380	-0.56188
47	0.383	817.51318	-112.36717	1409.29333	-497.61411	44.51899	1347.05029	-1217.06262	39.86329	1315.43933	-218.35089	165.44894	-19.72375	176.70117	-135.46173	28.96817	-1723.14038	219.30508	15.89837	-845.23230	-129.34019	-0.70187
48	0.392	815.47131	-112.72514	1413.13171	-496.64822	44.68414	1345.54504	-1216.21277	40.41236	1318.38196	-231.90961	164.80827	-19.89128	214.16144	-135.00191	26.72280	-1727.13062	219.05121	21.76553	-858.79681	-130.07336	-0.85921
49	0.400	813.18225	-113.00859	1417.12317	-495.78745	44.74700	1344.19055	-1215.36255	40.85822	1321.47485	-245.48151	164.19160	-20.02691	250.34125	-134.74794	24.83704	-1726.34241	219.86243	28.97921	-872.35162	-130.72801	-1.01160
50	0.408	810.67188	-113.23572	1421.21948	-495.03137	44.66980	1343.00830	-1214.50549	41.25539	1324.72998	-259.09125	163.59225	-20.13972	284.95984	-134.87405	23.33712	-1720.38232	220.93161	36.80166	-885.92224	-131.28371	-1.12974
51	0.417	807.96716	-113.43248	1425.37769	-494.36948	44.42952	1342.01501	-1213.66333	41.64194	1328.15503	-272.76440	163.02568	-20.23815	317.90540	-135.40881	22.28358	-1709.91919	221.19519	43.96806	-899.51746	-131.76788	-1.18712
52	0.425	805.09387	-113.61330	1429.55835	-493.77780	44.01112	1341.22217	-1212.87805	41.99772	1331.72949	-286.52020	162.53046	-20.32811	349.10883	-136.20160	21.71619	-1696.05542	220.63000	49.68329	-913.12488	-132.22612	-1.17616
53	0.433	802.07538	-113.77132	1433.72278	-493.21759	43.39961	1340.63464	-1212.18945	42.24609	1335.40222	-300.36877	162.11740	-20.40765	378.30804	-137.06667	21.54490	-1679.63879	220.05862	53.98289	-926.77612	-132.67177	-1.11695
54	0.442	798.93323	-113.89453	1437.83203	-492.63974	42.57650	1340.24963	-1211.61633	42.28526	1339.10437	-314.30542	161.75005	-20.46999	404.84412	-137.85643	21.45512	-1661.12500	219.85767	57.15643	-940.54291	-133.08594	-1.04877
55	0.450	795.69080	-113.99252	1441.84912	-491.99127	41.51740	1340.05347	-1211.15149	42.03617	1342.77258	-328.31219	161.39694	-20.52142	427.73700	-138.42708	20.96623	-1640.86584	219.58534	59.20209	-954.46198	-133.44901	-1.00755
56	0.458	792.38165	-114.09405	1445.74109	-491.21780	40.18764	1340.02112	-1210.76404	41.48351	1346.36560	-342.38269	161.05849	-20.57997	446.08856	-138.61139	19.66311	-1619.15942	218.68707	59.84075	-968.51190	-133.75572	-0.99664
57	0.467	789.05524	-114.22050	1449.47974	-490.26773	38.54912	1340.12097	-1210.40698	40.69888	1349.86169	-356.52051	160.73553	-20.65950	459.49689	-138.24091	17.39747	-1596.09143	216.92525	58.76648	-982.63940	-134.01257	-0.98923
58	0.475	785.76978	-114.37791	1453.04114	-489.11169	36.59767	1340.32666	-1210.02258	39.81799	1353.24512	-370.70331	160.40414	-20.76314	468.14014	-137.21428	14.27486	-1571.49988	214.29433	55.92813	-996.78021	-134.24286	-0.96826
59	0.483	782.58228	-114.56873	1456.40295	-487.76047	34.40123	1340.63245	-1209.54480	38.97189	1356.49426	-384.88013	160.04153	-20.88127	472.55573	-135.51688	10.52564	-1545.12341	210.93185	51.69447	-1010.89392	-134.49106	-0.94298
60	0.492	779.54358	-114.79636	1459.54089	-486.24802	32.07404	1341.04919	-1208.90479	38.23879	1359.58228	-399.01514	159.66997	-20.98793	473.36487	-133.17049	6.48990	-1516.82202	207.11125	46.72692	-1024.99182	-134.78726	-0.92348
61	0.500	776.69928	-115.06342	1462.42676	-484.59421	29.70886	1341.58459	-1208.04163	37.63725	1362.48975	-413.11639	159.32693	-21.05066	471.06573	-130.28749	2.65808	-1486.64282	203.14479	41.70187	-1039.10999	-135.11122	-0.90502
62	0.508	774.09351	-115.37832	1465.03186	-482.79388	27.34620	1342.23315	-1206.91479	37.12431	1365.21033	-427.21973	159.00159	-21.05020	465.97229	-127.22648	-0.50902	-1454.73987	199.27486	37.19451	-1053.26770	-135.42448	-0.88062
63	0.517	771.76837	-115.76103	1467.33594	-480.83435	24.98592	1342.98108	-1205.50281	36.61491	1367.74683	-441.34985	158.65361	-20.99861	458.29871	-124.57878	-2.85931	-1421.36975	195.71027	33.70677	-1067.45728	-135.72118	-0.84588
64	0.525	769.76050	-116.23743	1469.32922	-478.71658	22.61108	1343.81177	-1203.79968	36.05595	1370.10815	-455.50098	158.26700	-20.94800	448.23932	-122.86301	-4.50479	-1386.91248	192.59944	31.53576	-1081.65967	-136.02553	-0.79279
65	0.533	768.09869	-116.82764	1471.00671	-476.46457	20.21382	1344.71277	-1201.81726	35.47467	1372.30664	-469.65045	157.86246	-20.95092	436.08307	-122.18976	-5.58909	-1351.80225	189.95213	30.61543	-1095.86035	-136.36115	-0.71998
66	0.542	766.80432	-117.53580	1472.36169	-474.12216	17.80990	1345.67810	-1199.59363	34.93258	1374.34998	-483.77838	157.47310	-21.00254	422.40240	-122.27232	-6.25536	-1316.44678	187.73434	30.70166	-1110.03613	-136.73141	-0.64371
67	0.550	765.89203	-118.35177	1473.38745	-471.74728	15.43396	1346.70374	-1197.20410	34.47523	1376.23438	-497.85217	157.10840	-21.03511	408.00269	-122.73019	-6.66028	-1281.11877	185.97025	31.70640	-1124.15625	-137.11517	-0.58924
68	0.558	765.37018	-119.26482	1474.07837	-469.40918	13.12606	1347.78333	-1194.76196	34.12306	1377.93689	-511.80096	156.75266	-20.92350	393.57721	-123.29588	-6.90990	-1245.83655	184.75323	33.71498	-1138.23303	-137.48373	-0.58468
69	0.567	765.23590	-120.27125	1474.42981	-467.18408	10.92216	1348.90637	-1192.41162	33.85072	1379.40771	-525.53918	156.38188	-20.49683	379.46124	-123.83723	-7.08392	-1210.44568	184.19910	36.64344	-1152.32336	-137.80536	-0.66323
70	0.575	765.46710	-121.36874	1474.43958	-465.14978	8.84835	1350.05774	-1190.31055	33.59008	1380.57800	-539.03595	155.94724	-19.62178	365.64636	-124.32862	-7.27012	-1174.93042	184.25676	39.94231	-1166.44934	-138.03587	-0.83983
71	0.583	766.02283	-122.54688	1474.11060	-463.38226	6.92410	1351.22021	-1188.59924	33.28741	1381.38123	-552.35260	155.37918	-18.27430	351.96466	-124.78369	-7.50984	-1139.67651	184.57761	42.75528	-1180.56677	-138.16649	-1.07536
72	0.592	766.85431	-123.78168	1473.45032	-461.95291	5.17672	1352.37585	-1187.37793	32.93564	1381.76111	-565.57758	154.64188	-16.48746	338.30145	-125.19652	-7.77877	-1105.42725	184.74487	44.46604	-1194.61597	-138.27274	-1.30158
73	0.600	767.91840	-125.04179	1472.46777	-460.92343	3.64883	1353.50598	-1186.70508	32.55566	1381.67493	-578.72156	153.72961	-14.24886	324.63367	-125.56828	-8.02836	-1072.93384	184.61349	45.04177	-1208.56775	-138.46725	-1.47793
74	0.608	769.18188	-126.30022	1471.17480	-460.34015	2.39331	1354.59338	-1186.59888	32.17818	1381.10437	-591.70081	152.57535	-11.44744	310.94604	-125.94527	-8.22149	-1042.54309	184.32404	44.80042	-1222.42358	-138.81421	-1.58913
75	0.617	770.61664	-127.53601	1469.59119	-460.23120	1.46123	1355.62366	-1187.03809	31.83203	1380.05811	-604.34332	150.98973	-7.84755	297.22675	-126.38011	-8.36702	-1014.01660	184.08208	43.98634	-1236.17871	-139.31538	-1.60948
76	0.625	772.19214	-128.73042	1467.74341	-460.60522	0.88206	1356.58252	-1187.97046	31.52625	1378.56055	-616.22229	148.76024	-3.06850	283.50641	-126.88071	-8.51825	-986.66016	184.05196	42.66968	-1249.82092	-139.95972	-1.51722
77	0.633	773.87396	-129.86920	1465.66028	-461.45053	0.65080	1357.45410	-1189.32092	31.24916	1376.64368	-626.37537	145.89659	3.32818	269.82208	-127.41563	-8.71763	-959.62616	184.39711	40.92332	-1263.39404	-140.70882	-1.36282
78	0.642	775.63232	-130.94870	1463.36987	-462.73636	0.72951	1358.22437	-1190.99402	30.98914	1374.35217	-633.32263	142.75122	11.52866	256.16736	-127.94752	-8.96527	-932.22998	185.27574	38.91092	-1276.99719	-141.45673	-1.26999
79	0.650	777.45178	-131.97580	1460.90466	-464.41776	1.05725	1358.88025	-1192.88501	30.74792	1371.74182	-635.60022	139.85843	21.03957	242.51361	-128.44806	-9.23011	-904.18451	186.75375	36.80891	-1290.68713	-142.10629	-1.31006
80	0.658	779.33276	-132.96234	1458.30164	-466.44016	1.57028	1359.41028	-1194.90210	30.54150	1368.86572	-632.43872	137.72148	30.56126	228.86041	-128.89441	-9.45865	-875.69031	188.74149	34.73486	-1304.43457	-142.64540	-1.42811
81	0.667	781.28674	-133.92491	1455.59521	-468.73618	2.22095	1359.80969	-1196.97876	30.39394	1365.76392	-623.97852	136.70612	38.51824	215.23596	-129.28703	-9.59265	-847.32251	191.04266	32.71052	-1318.18628	-143.10126	-1.53636
82	0.675	783.32800	-134.88382	1452.81348	-471.22025	2.97887	1360.08484	-1199.06970	30.31679	1362.46704	-610.90106	136.97652	43.91507	201.64075	-129.66562	-9.61794	-819.76611	193.49338	30.64453	-1331.93726	-143.49879	-1.61312
83	0.683	785.46777	-135.85486	1449.97913	-473.79385	3.82233	1360.24792	-1201.14087	30.29812	1359.00684	-594.00586	138.45132	46.74624	188.02179	-130.07532	-9.58741	-793.60303	196.01785	28.37798	-1345.72913	-143.87544	-1.68164
84	0.692	787.71014	-136.84180	1447.11182	-476.35733	4.73584	1360.31116	-1203.15906	30.32137	1355.42444	-574.10089	140.80678	47.74542	174.32825	-130.52745	-9.57222	-769.25916	198.53671	25.74366	-1359.57837	-144.27249	-1.75329
85	0.700	790.05151	-137.83557	1444.22974	-478.81827	5.71491	1360.28577	-1205.08325	30.37806	1351.76697	-552.00702	143.56075	47.89183	160.56635	-131.00926	-9.59816	-747.02454	200.88261	22.58809	-1373.44385	-144.72214	-1.81870
86	0.708	792.48029	-138.82291	1441.35010	-481.09698	6.76634	1360.18359	-1206.86243	30.45557	1348.06482	-528.51654	146.24387	48.02454	146.78577	-131.49789	-9.64218	-727.08740	202.88008	18.82245	-1387.26868	-145.26514	-1.85692
87	0.717	794.97504	-139.79776	1438.49170	-483.13361	7.89859	1360.01880	-1208.43567	30.53731	1344.31995	-504.34686	148.54861	48.66540	133.01642	-131.96266	-9.67390	-709.60004	204.49677	14.48537	-1401.03430	-145.92352	-1.84542
88	0.725	797.50360	-140.76009	1435.68127	-484.89438	9.10386	1359.80737	-1209.74268	30.62853	1340.52551	-480.04535	150.36047	50.03891	119.22131	-132.40527	-9.68065	-694.75330	205.79036	9.70314	-1414.78076	-146.62616	-1.79795
89	0.733	800.02734	-141.71199	1432.95837	-486.37180	10.34388	1359.56287	-1210.74670	30.76524	1336.67932	-455.86212	151.71786	52.17110	105.34943	-132.85580	-9.67672	-682.83008	206.71065	4.62494	-1428.57446	-147.24559	-1.77155
90	0.742	802.50787	-142.66010	1430.37573	-487.57547	11.55733	1359.29663	-1211.44958	30.98706	1332.77808	-431.71680	152.73434	54.93980	91.40607	-133.29378	-9.70197	-674.25787	207.12794	-0.47879	-1442.44824	-147.73343	-1.80579
91	0.750	804.90906	-143.61224	1427.99365	-488.51733	12.68223	1359.02112	-1211.87610	31.31560	1328.81958	-407.31073	153.49771	58.08486	77.43127	-133.65614	-9.78318	-669.59790	207.05298	-5.07838	-1456.38367	-148.13838	-1.89545
92	0.758	807.19720	-144.56921	1425.86987	-489.20416	13.67156	1358.74878	-1212.04468	31.77014	1324.82129	-382.31683	154.01732	61.25605	63.46088	-133.93146	-9.90871	-669.30994	206.65375	-8.63308	-1470.34583	-148.51526	-2.01856
93	0.767	809.34320	-145.52519	1424.05261	-489.64148	14.49901	1358.48511	-1211.95605	32.39201	1320.84302	-356.50305	154.23376	64.09326	49.51666	-134.19032	-10.05222	-673.37256	206.09201	-11.05419	-1484.31787	-148.88722	-2.13759
94	0.775	811.32300	-146.47781	1422.57886	-489.84033	15.16339	1358.21960	-1211.60522	33.23212	1316.99231	-329.73486	154.08325	66.29469	35.58347	-134.51688	-10.18657	-681.22021	205.47733	-12.63122	-1498.30188	-149.25887	-2.20323
95	0.783	813.11560	-147.43388	1421.47681	-489.81931	15.69044	1357.92590	-1211.00244	34.30878	1313.40552	-301.95593	153.59029	67.67253	21.61548	-134.91284	-10.28950	-692.06274	204.91228	-13.63474	-1512.29321	-149.62610	-2.21637
96	0.792	814.70154	-148.40009	1420.76416	-489.60089	16.12355	1357.57336	-1210.17676	35.58774	1310.21997	-273.19147	152.89421	68.18625	7.60132	-135.29796	-10.36803	-705.01929	204.47726	-14.26337	-1526.27734	-149.99115	-2.24395
97	0.800	816.06360	-149.37225	1420.44849	-489.20969	16.50958	1357.13757	-1209.16846	37.00005	1307.55188	-243.52808	152.18044	67.91265	-6.42099	-135.61093	-10.44932	-719.07886	204.16954	-14.67936	-1540.24133	-150.36867	-2.32482
98	0.808	817.18488	-150.34149	1420.53467	-488.67340	16.89271	1356.60120	-1208.02722	38.45785	1305.48254	-213.06055	151.58957	66.96239	-20.41711	-135.86765	-10.54249	-733.36774	203.91191	-14.95302	-1554.12512	-150.77046	-2.40043
99	0.817	818.04547	-151.30298	1421.03076	-488.01913	17.31252	1355.95447	-1206.80725	39.85757	1304.04980	-181.86414	151.19189	65.42547	-34.35873	-136.11436	-10.65160	-747.46503	203.65508	-15.13388	-1567.74036	-151.20453	-2.35133
100	0.825	818.61987	-152.24832	1421.94824	-487.26733	17.79782	1355.19873	-1205.55225	41.08987	1303.24768	-149.99695	151.01277	63.36175	-48.19916	-136.36794	-10.79738	-761.33386	203.40765	-15.31925	-1580.81116	-151.69203	-2.05940
101	0.833	818.87830	-153.15518	1423.29797	-486.43213	18.35604	1354.34631	-1204.29529	42.04660	1303.03992	-117.48615	151.02502	60.77109	-61.91541	-136.62785	-10.97663	-775.06909	203.15508	-15.59994	-1593.12280	-152.27257	-1.43433
102	0.842	818.79218	-153.99620	1425.08838	-485.52484	18.96662	1353.42078	-1203.07690	42.62801	1303.37891	-84.31702	151.15237	57.58410	-75.55780	-136.90240	-11.15012	-788.74731	202.87730	-15.97444	-1604.61609	-152.98499	-0.43826
103	0.850	818.34125	-154.75610	1427.31958	-484.55515	19.58856	1352.45471	-1201.95300	42.76712	1304.21240	-50.45599	151.33617	53.74829	-89.21323	-137.19077	-11.29759	-802.39111	202.64641	-16.32980	-1615.35889	-153.82614	0.88562
104	0.858	817.51843	-155.43445	1429.97705	-483.53296	20.17544	1351.47778	-1200.97485	42.44574	1305.48560	-15.88873	151.57159	49.31625	-102.92661	-137.47011	-11.43175	-815.99902	202.55161	-16.54644	-1625.44153	-154.72678	2.43815
105	0.867	816.33276	-156.03685	1433.02612	-482.47379	20.68420	1350.50806	-1200.16235	41.68567	1307.14880	19.34778	151.88870	44.42723	-116.68591	-137.71619	-11.56695	-829.58191	202.57419	-16.61133	-1634.89258	-155.59528	4.11453
106	0.875	814.81024	-156.56607	1436.41394	-481.40259	21.08221	1349.55591	-1199.49084	40.54455	1309.16296	55.15463	152.34525	39.23704	-130.45084	-137.91599	-11.71587	-843.15686	202.65918	-16.59949	-1643.65308	-156.40331	5.79396
107	0.883	812.98694	-157.01961	1440.07898	-480.34937	21.35562	1348.63269	-1198.90076	39.12604	1311.49780	91.39368	153.02547	33.89703	-144.17291	-138.06729	-11.88326	-856.72614	202.77562	-16.59532	-1651.53882	-157.22578	7.27285
108	0.892	810.89575	-157.39844	1443.96655	-479.33972	21.50754	1347.75549	-1198.32043	37.56862	1314.12756	127.92957	154.03203	28.58218	-157.82822	-138.18987	-12.04592	-870.29224	202.84497	-16.64731	-1658.19507	-158.17116	8.26190
109	0.900	808.56110	-157.71791	1448.03467	-478.39029	21.55126	1346.94141	-1197.69653	36.00214	1317.03235	164.62744	155.49028	23.51555	-171.44775	-138.33093	-12.17329	-883.88550	202.76656	-16.75531	-1663.22498	-159.21066	8.60166
110	0.908	806.00500	-158.01010	1452.24976	-477.50763	21.51787	1346.20093	-1197.02014	34.51495	1320.20850	201.31078	157.53346	18.96534	-185.09541	-138.54651	-12.25935	-897.54449	202.52502	-16.88550	-1666.40601	-160.06157	8.60676
111	0.917	803.25488	-158.31885	1456.57849	-476.68463	21.46680	1345.54016	-1196.33655	33.16614	1323.67224	237.76010	160.24333	15.20743	-198.81268	-138.85089	-12.33226	-911.26538	202.22882	-16.96828	-1667.61450	-160.32950	9.07650
112	0.925	800.33905	-158.68555	1460.98669	-475.90173	21.47687	1344.96899	-1195.70068	32.02364	1327.42517	273.72861	163.58429	12.46979	-212.58179	-139.19447	-12.43957	-925.00006	202.09186	-16.88237	-1666.52686	-159.79028	10.71976
113	0.933	797.27686	-159.12943	1465.44214	-475.13547	21.62530	1344.50269	-1195.10718	31.17130	1331.39954	308.90768	167.37701	10.89603	-226.34425	-139.53516	-12.59408	-938.72711	202.26552	-16.54075	-1662.62695	-158.47580	13.57007
114	0.942	794.07574	-159.63406	1469.91284	-474.36542	21.96974	1344.15527	-1194.49475	30.65322	1335.47119	342.82269	171.33150	10.51518	-240.08182	-139.87622	-12.75522	-952.49249	202.58521	-16.04098	-1655.48059	-156.60703	17.09447
115	0.950	790.73639	-160.14575	1474.36365	-473.57352	22.53765	1343.93274	-1193.82068	30.42475	1339.53699	374.65625	175.12253	11.14910	-253.86432	-140.22255	-12.88766	-966.34882	202.68594	-15.62395	-1644.84070	-154.56854	20.70382
116	0.958	787.26160	-160.59755	1478.75659	-472.74261	23.32880	1343.83325	-1193.09644	30.38965	1343.55164	403.15414	178.50552	12.28648	-267.76196	-140.60196	-12.98340	-980.29248	202.42288	-15.42989	-1630.67297	-152.74638	23.93071
117	0.967	783.66510	-160.95630	1483.05920	-471.86038	24.33147	1343.84998	-1192.36572	30.47073	1347.49963	426.85870	181.41765	13.10766	-281.74435	-141.08614	-13.02302	-994.28436	201.95108	-15.39615	-1613.23779	-151.22812	26.32331
118	0.975	779.97504	-161.24446	1487.24731	-470.92239	25.53446	1343.97388	-1191.66394	30.62871	1351.36902	444.63693	183.91853	12.75124	-295.71249	-141.71101	-12.98121	-1008.29419	201.44470	-15.39972	-1592.98035	-149.76686	27.53056
119	0.983	776.22852	-161.51572	1491.30237	-469.92996	26.92673	1344.19250	-1190.99561	30.83935	1355.14319	456.11951	186.04539	10.67563	-309.58752	-142.42502	-12.87332	-1022.31152	200.94313	-15.38768	-1570.27441	-148.06517	27.53580
120	0.992	772.46588	-161.81985	1495.20300	-468.88297	28.49828	1344.48901	-1190.34155	31.08183	1358.79602	461.73972	187.78235	6.91788	-323.38504	-143.12083	-12.75942	-1036.33496	200.42410	-15.36643	-1545.35254	-146.01006	26.67653
121	1.000	768.72839	-162.18156	1498.92200	-467.77563	30.24336	1344.84778	-1189.67249	31.35544	1362.29395	462.44049	189.08681	2.09852	-337.22687	-143.70575	-12.69816	-1050.36841	199.89066	-15.34618	-1518.41272	-143.67126	25.40727
122	1.008	765.05835	-162.59512	1502.43164	-466.59708	32.15866	1345.25830	-1188.94922	31.69317	1365.60315	459.27100	189.88786	-2.87289	-351.22003	-144.16029	-12.71187	-1064.44446	199.37518	-15.32609	-1489.66736	-141.22395	24.10308
123	1.017	761.49731	-163.03482	1505.71130	-465.32996	34.24906	1345.71448	-1188.12012	32.15095	1368.69165	453.09213	190.13809	-7.17788	-365.35498	-144.52454	-12.78473	-1078.60876	198.91566	-15.29844	-1459.32764	-138.90930	23.05998
124	1.025	758.08466	-163.47482	1508.74890	-463.95282	36.53516	1346.21423	-1187.13074	32.79052	1371.52466	444.59003	189.89578	-10.29890	-379.56644	-144.85190	-12.87305	-1092.85181	198.51480	-15.24631	-1427.62842	-136.91260	22.51103
125	1.033	754.85590	-163.90483	1511.54211	-462.45432	39.03185	1346.76147	-1185.94495	33.65947	1374.06750	434.38089	189.33250	-12.09702	-393.81165	-145.19582	-12.93900	-1107.10999	198.10883	-15.16233	-1394.84729	-135.22748	22.55175
126	1.042	751.84222	-164.33408	1514.09558	-460.84521	41.71737	1347.36707	-1184.56738	34.74345	1376.30347	422.86331	188.67068	-12.85907	-408.06705	-145.60912	-12.98085	-1121.34241	197.63562	-15.06902	-1361.23621	-133.75854	23.10636
127	1.050	749.07458	-164.78485	1516.41199	-459.15598	44.54055	1348.04700	-1183.05029	35.92551	1378.25378	410.16803	188.08810	-13.12559	-422.31696	-146.11060	-13.01267	-1135.56958	197.12071	-15.00009	-1326.95276	-132.52003	24.00396
128	1.058	746.58716	-165.27347	1518.48438	-457.43176	47.44981	1348.81860	-1181.46936	37.03964	1379.96008	396.48639	187.64185	-13.28990	-436.55103	-146.66644	-13.03032	-1149.83203	196.63947	-14.97579	-1292.13672	-131.61830	25.09433
129	1.067	744.41302	-165.79810	1520.29688	-455.72849	50.40288	1349.69604	-1179.89771	37.97847	1381.44324	382.25012	187.27383	-13.44778	-450.73740	-147.23264	-13.00022	-1164.11047	196.21515	-15.00345	-1257.02466	-131.11729	26.34097
130	1.075	742.57397	-166.35895	1521.82642	-454.10266	53.36105	1350.68335	-1178.40417	38.73413	1382.68750	367.91144	186.89055	-13.60556	-464.80334	-147.75211	-12.84652	-1178.30774	195.80231	-15.07050	-1221.89624	-131.01093	27.86125
131	1.083	741.07178	-166.98198	1523.05103	-452.60425	56.28083	1351.77124	-1177.06787	39.36584	1383.65637	353.70856	186.46002	-13.81554	-478.67252	-148.10432	-12.42932	-1192.34753	195.37442	-15.12848	-1186.92688	-131.24374	29.84345
132	1.092	739.88702	-167.70715	1523.95862	-451.27997	59.11112	1352.94128	-1175.98132	39.94210	1384.31213	339.65186	186.03441	-14.11505	-492.31433	-148.16238	-11.55557	-1206.27930	194.96429	-15.13375	-1152.19434	-131.67010	32.32719
133	1.100	738.98456	-168.55670	1524.55225	-450.17587	61.80838	1354.16968	-1175.23523	40.49281	1384.62622	325.66058	185.67006	-14.46507	-505.72681	-147.91656	-10.04158	-1220.24707	194.58066	-15.11042	-1117.85205	-132.06033	35.04816
134	1.108	738.32397	-169.52074	1524.84485	-449.33472	64.34686	1355.42712	-1174.89697	41.00667	1384.57764	311.69437	185.36911	-14.77733	-518.89575	-147.46114	-7.79155	-1234.35693	194.17393	-15.11532	-1084.23987	-132.25179	37.54857
135	1.117	737.87445	-170.57404	1524.85217	-448.79095	66.70044	1356.67700	-1174.99902	41.45792	1384.14392	297.77121	185.11845	-14.99715	-531.78735	-146.82968	-4.83803	-1248.54065	193.74799	-15.15431	-1051.80286	-132.28000	39.44447
136	1.125	737.62225	-171.69992	1524.58643	-448.56900	68.83118	1357.87817	-1175.53711	41.82600	1383.30249	283.92273	184.92603	-15.14998	-544.28461	-145.92499	-1.27310	-1262.54968	193.41330	-15.19353	-1020.86841	-132.33720	40.57295
137	1.133	737.56616	-172.89528	1524.05640	-448.68579	70.71144	1358.99194	-1176.47168	42.10365	1382.04724	270.17175	184.79822	-15.30851	-556.04059	-144.68434	2.90124	-1276.22217	193.22227	-15.22067	-991.43549	-132.63388	40.95986
138	1.142	737.70746	-174.15671	1523.26746	-449.15033	72.34801	1359.98633	-1177.73999	42.29491	1380.40063	256.52112	184.72586	-15.53211	-566.42889	-143.24655	7.83912	-1289.72046	193.00485	-15.24775	-963.13678	-133.26968	40.75293
139	1.150	738.03986	-175.46031	1522.22131	-449.95987	73.77654	1360.83618	-1179.27673	42.40130	1378.40942	242.93675	184.68954	-15.81748	-574.67249	-141.87859	13.78108	-1303.32642	192.52261	-15.29972	-935.39728	-134.16667	40.16489
140	1.158	738.54749	-176.76076	1520.91809	-451.10168	75.03444	1361.52454	-1181.02344	42.41061	1376.13074	229.35912	184.64987	-16.09620	-580.00720	-140.79636	20.93077	-1317.10522	191.78407	-15.41484	-907.69629	-135.12248	39.41843
141	1.167	739.21051	-178.02075	1519.36414	-452.55688	76.13979	1362.04578	-1182.92322	42.29947	1373.62207	215.75311	184.54706	-16.30416	-581.78656	-140.10428	29.26818	-1330.93079	191.04247	-15.61077	-879.80090	-135.94113	38.70808
142	1.175	740.01080	-179.24161	1517.58044	-454.29666	77.09131	1362.41040	-1184.91821	42.04661	1370.93286	202.13654	184.33765	-16.44331	-579.57184	-139.83185	38.28881	-1344.69678	190.50975	-15.84101	-851.85150	-136.51872	38.14180
143	1.183	740.93347	-180.47485	1515.60474	-456.27570	77.88409	1362.63867	-1186.95471	41.65316	1368.09949	188.54039	184.03693	-16.54908	-573.24048	-139.98094	46.93520	-1358.37830	190.22618	-15.99529	-824.29126	-136.85638	37.68342
144	1.192	741.96588	-181.80434	1513.48425	-458.43399	78.52339	1362.75391	-1188.98657	41.15174	1365.14600	174.95769	183.70233	-16.62908	-562.98242	-140.58536	54.04407	-1371.99890	190.14679	-15.95638	-797.70538	-137.00214	37.15516
145	1.200	743.09595	-183.29027	1511.26172	-460.70599	79.02065	1362.77954	-1190.97607	40.59270	1362.09241	161.35294	183.36224	-16.67429	-549.14044	-141.72928	59.02709	-1385.60400	190.19434	-15.69781	-772.63257	-136.92584	36.30291
146	1.208	744.31091	-184.92728	1508.97009	-463.02734	79.38156	1362.73975	-1192.89124	40.02264	1358.96069	147.69687	182.99698	-16.69756	-532.11487	-143.46840	62.08900	-1399.25049	190.22311	-15.34338	-749.42987	-136.45767	34.91769
147	1.217	745.59705	-186.66286	1506.63623	-465.33850	79.60812	1362.65784	-1194.70093	39.46723	1355.77209	133.97043	182.59624	-16.72413	-512.40021	-145.73099	63.86826	-1412.98828	190.10030	-15.07433	-728.26666	-135.39259	32.95739
148	1.225	746.94012	-188.44135	1504.28247	-467.58658	79.71514	1362.55566	-1196.37573	38.93056	1352.53955	120.16925	182.18604	-16.76321	-490.58069	-148.29309	64.99092	-1426.80908	189.84447	-14.97620	-709.22766	-133.62598	30.56779
149	1.233	748.32709	-190.23061	1501.92383	-469.72516	79.74350	1362.45544	-1197.88623	38.40857	1349.26685	106.32571	181.79393	-16.80939	-467.22247	-150.84698	65.85681	-1440.64819	189.55363	-15.02213	-692.40643	-131.15176	27.97752
150	1.242	749.74512	-192.01727	1499.57410	-471.71582	79.75381	1362.38000	-1199.20361	37.88863	1345.95752	92.49658	181.42877	-16.86121	-442.76645	-153.09248	66.62687	-1454.45935	189.27509	-15.15379	-677.91986	-128.01807	25.34999
151	1.250	751.17554	-193.78824	1497.25525	-473.53445	79.80138	1362.34460	-1200.29858	37.34453	1342.62427	78.70718	181.10201	-16.92205	-417.51779	-154.80280	67.30012	-1468.24707	189.00468	-15.32838	-665.89404	-124.34618	22.69784
152	1.258	752.59216	-195.52792	1495.00354	-475.17462	79.91405	1362.35254	-1201.14136	36.75193	1339.28589	64.92590	180.81996	-16.99095	-391.66940	-155.87637	67.81039	-1482.03003	188.72064	-15.51087	-656.47363	-120.32302	19.89374
153	1.267	753.96521	-197.22134	1492.86584	-476.64413	80.08820	1362.39661	-1201.70959	36.09612	1335.96155	51.11389	180.54584	-17.06182	-365.26917	-156.34317	68.10403	-1495.82007	188.42276	-15.65131	-649.85474	-116.19227	16.73726
154	1.275	755.26788	-198.85318	1490.88782	-477.95929	80.30054	1362.46130	-1202.00366	35.35462	1332.67065	37.27002	180.23102	-17.12445	-338.21423	-156.31898	68.16896	-1509.62500	188.13663	-15.72097	-646.31299	-112.32158	13.07423
155	1.283	756.47986	-200.42337	1489.10706	-479.13699	80.52179	1362.52197	-1202.05457	34.49113	1329.44067	23.40945	179.87302	-17.16489	-310.34253	-155.92374	68.01048	-1523.43787	187.84555	-15.76459	-646.16333	-109.20510	9.08082
156	1.292	757.58258	-201.96709	1487.55994	-480.18729	80.71555	1362.54370	-1201.92273	33.47577	1326.31274	9.53375	179.49805	-17.18164	-281.52560	-155.20364	67.61678	-1537.23633	187.49203	-15.82693	-649.63293	-107.25832	5.47032
157	1.300	758.55115	-203.52968	1486.28369	-481.11182	80.83304	1362.48267	-1201.68713	32.29980	1323.34717	-4.36087	179.12090	-17.21583	-251.69456	-154.13110	66.93182	-1550.97302	187.08842	-15.84541	-656.72772	-106.53202	3.02638
158	1.308	759.35358	-205.11754	1485.30945	-481.90582	80.82491	1362.29370	-1201.42578	30.96799	1320.61780	-18.26532	178.73622	-17.32940	-220.84656	-152.66521	65.85201	-1564.56567	186.74136	-15.70671	-667.07129	-106.65836	1.87260
159	1.317	759.95770	-206.69232	1484.65942	-482.55884	80.65979	1361.94250	-1201.19202	29.49738	1318.20471	-32.15793	178.33205	-17.51766	-189.03156	-150.79022	64.28417	-1577.98071	186.51572	-15.38248	-679.76978	-107.13215	1.50426
160	1.325	760.33612	-208.18687	1484.35193	-483.05872	80.32984	1361.40991	-1201.00220	27.93819	1316.19141	-46.02060	177.91695	-17.69672	-156.28461	-148.49271	62.20181	-1591.26416	186.37885	-14.87444	-693.64471	-107.62695	1.36674
161	1.333	760.46527	-209.51941	1484.40295	-483.40054	79.84560	1360.69006	-1200.84387	26.38848	1314.65833	-59.85574	177.52467	-17.80685	-122.60504	-145.75839	59.64171	-1604.36292	186.31329	-14.02812	-707.76672	-108.05360	1.18337
162	1.342	760.32410	-210.64256	1484.82874	-483.59268	79.22928	1359.78662	-1200.69019	24.98357	1313.67004	-73.68420	177.18018	-17.87623	-88.02573	-142.61703	56.69419	-1617.06470	186.31683	-12.61201	-721.73322	-108.42949	0.91677
163	1.350	759.89484	-211.57771	1485.64539	-483.65375	78.50785	1358.71143	-1200.51514	23.86831	1313.26221	-87.51837	176.87303	-17.97246	-52.64722	-139.12259	53.48692	-1629.22424	186.32333	-10.57178	-735.52350	-108.77262	0.60996
164	1.358	759.16443	-212.37112	1486.85925	-483.60730	77.70609	1357.48462	-1200.30872	23.16695	1313.43884	-101.35089	176.57108	-18.12466	-16.62296	-135.31528	50.12880	-1640.88135	186.28481	-7.99662	-749.23260	-109.09419	0.29873
165	1.367	758.12848	-213.03680	1488.45642	-483.48251	76.84598	1356.14124	-1200.07947	22.95870	1314.17847	-115.17322	176.24374	-18.29909	19.84958	-131.22742	46.67490	-1652.11438	186.21606	-4.93084	-762.91663	-109.43230	0.01343
166	1.375	756.79364	-213.54541	1490.40540	-483.31494	75.95197	1354.72852	-1199.84302	23.25351	1315.43933	-128.97943	175.86412	-18.44516	56.55414	-126.86498	43.14929	-1662.93933	186.05605	-1.41431	-776.58783	-109.85532	-0.21917
167	1.383	755.17670	-213.84691	1492.66333	-483.13815	75.05069	1353.29602	-1199.60876	23.97190	1317.16577	-142.76013	175.40265	-18.56060	93.31549	-122.21436	39.56517	-1673.39917	185.55765	2.37553	-790.26276	-110.41075	-0.39969
168	1.392	753.30426	-213.91409	1495.18201	-482.97641	74.16859	1351.88989	-1199.37817	24.95906	1319.29285	-156.51331	174.84074	-18.68714	130.05054	-117.29850	35.93041	-1683.48218	184.49345	6.23803	-803.96198	-111.07461	-0.55748
169	1.400	751.21240	-213.76984	1497.91150	-482.84567	73.34007	1350.55334	-1199.14771	26.04349	1321.75037	-170.25311	174.19450	-18.84516	166.71460	-112.22547	32.29508	-1692.67273	183.16505	10.31432	-817.68610	-111.77901	-0.71225
170	1.408	748.93933	-213.46524	1500.79980	-482.75403	72.60731	1349.32581	-1198.91113	27.09365	1324.46729	-183.99768	173.50960	-19.01114	203.16156	-107.21216	28.81579	-1699.79639	182.45195	15.17747	-831.41418	-112.48083	-0.85532
171	1.417	746.51654	-213.03563	1503.78955	-482.70038	71.99170	1348.23914	-1198.67004	28.03114	1327.37488	-197.75244	172.83336	-19.15943	239.09412	-102.53062	25.76898	-1703.48560	183.08595	21.41309	-845.12189	-113.16039	-0.98048
172	1.425	743.96735	-212.48940	1506.82129	-482.67810	71.46455	1347.31165	-1198.44177	28.81379	1330.41064	-211.51312	172.19130	-19.29168	274.12067	-98.39584	23.49500	-1702.65259	185.01642	29.12128	-858.80695	-113.78314	-1.10140
173	1.433	741.30908	-211.83632	1509.84277	-482.68295	70.95154	1346.54712	-1198.25562	29.42160	1333.52136	-225.28748	171.58488	-19.41896	307.76178	-94.88002	22.26492	-1696.80054	187.42226	37.61897	-872.50482	-114.31717	-1.21890
174	1.442	738.55487	-211.09032	1512.81067	-482.71509	70.36392	1345.93750	-1198.13965	29.86501	1336.66541	-239.09052	171.02139	-19.54337	339.36426	-91.85555	22.08876	-1686.37451	189.31860	45.57441	-886.26575	-114.76809	-1.30580
175	1.450	735.71790	-210.24330	1515.68506	-482.77332	69.63179	1345.47070	-1198.11438	30.18525	1339.81226	-252.92651	170.52870	-19.66207	368.02881	-89.03905	22.56960	-1672.65747	190.31177	51.78395	-900.11389	-115.17072	-1.34535
176	1.458	732.81482	-209.28235	1518.43018	-482.84787	68.71968	1345.13464	-1198.19958	30.40395	1342.93811	-266.80347	170.12164	-19.76824	392.67334	-86.16743	22.95599	-1656.89697	190.71202	55.96867	-914.02917	-115.54884	-1.35672
177	1.467	729.86603	-208.22849	1521.01587	-482.91824	67.62020	1344.91992	-1198.41699	30.47485	1346.01477	-280.74011	169.77689	-19.85654	412.33386	-83.10577	22.45033	-1639.62158	190.96906	58.68188	-927.96497	-115.90336	-1.36773
178	1.475	726.89740	-207.12933	1523.41455	-482.95828	66.33904	1344.82141	-1198.78162	30.30918	1349.00110	-294.74060	169.45427	-19.93609	426.61926	-79.80782	20.61526	-1620.88123	191.19751	60.44679	-941.87604	-116.24266	-1.38106
179	1.483	723.94055	-206.02882	1525.60242	-482.94415	64.88742	1344.83948	-1199.28589	29.83316	1351.85132	-308.78674	169.13371	-20.02006	435.92194	-76.27037	17.56304	-1600.65588	191.23862	61.20847	-955.73846	-116.58406	-1.38147
180	1.492	721.02814	-204.94865	1527.56030	-482.85550	63.28915	1344.97876	-1199.88940	29.02860	1354.54114	-322.85120	168.81247	-20.10715	441.13605	-72.52943	13.77007	-1578.88281	190.87964	60.61028	-969.58722	-116.93323	-1.36336
181	1.500	718.19220	-203.88580	1529.27075	-482.66940	61.58671	1345.24292	-1200.51831	27.96806	1357.08533	-336.91412	168.47522	-20.18631	443.18549	-68.64666	9.72898	-1555.44629	189.87978	58.52042	-983.50281	-117.29418	-1.32841
182	1.508	715.46661	-202.83180	1530.71643	-482.35745	59.82503	1345.62915	-1201.08215	26.80620	1359.52002	-350.98224	168.10255	-20.25015	442.72668	-64.73788	5.76629	-1530.24683	188.09888	55.27115	-997.49939	-117.68546	-1.25904
183	1.517	712.88892	-201.78941	1531.88074	-481.89059	58.02886	1346.12964	-1201.50415	25.70406	1361.86426	-365.07770	167.70682	-20.29896	440.03650	-61.05184	2.11330	-1503.26184	185.78285	51.58077	-1011.50458	-118.13126	-1.12991
184	1.525	710.49744	-200.76845	1532.74548	-481.24692	56.19878	1346.73438	-1201.74048	24.76448	1364.10266	-379.20300	167.32822	-20.33957	435.05078	-57.94933	-0.97653	-1474.58618	183.52577	48.30405	-1025.49365	-118.62430	-0.95751
185	1.533	708.32922	-199.77785	1533.29456	-480.41574	54.31783	1347.43079	-1201.77625	24.02963	1366.20886	-393.33362	166.98615	-20.38385	427.63403	-55.73907	-3.31197	-1444.42737	181.79295	46.14839	-1039.51587	-119.10936	-0.79858
186	1.542	706.41858	-198.83701	1533.52234	-479.40143	52.36698	1348.20276	-1201.60852	23.51635	1368.17371	-407.44708	166.65869	-20.43577	417.89496	-54.49811	-4.92086	-1413.11548	180.57953	45.44952	-1053.58533	-119.53697	-0.68961
187	1.550	704.79529	-198.00034	1533.43835	-478.22845	50.34700	1349.03406	-1201.23999	23.24025	1370.00598	-421.54950	166.31125	-20.48013	406.19434	-54.05512	-5.96682	-1381.13013	179.63271	46.12936	-1067.66443	-119.90872	-0.62520
188	1.558	703.48346	-197.33771	1533.05688	-476.94135	48.28221	1349.91455	-1200.68433	23.19170	1371.71667	-435.65527	165.92876	-20.50440	393.00812	-54.14672	-6.59060	-1349.00757	178.85631	47.91745	-1081.73413	-120.24553	-0.59130
189	1.567	702.50171	-196.87445	1532.38696	-475.59772	46.20636	1350.84424	-1199.96631	23.28876	1373.30212	-449.74646	165.53381	-20.52191	378.92340	-54.53085	-6.93161	-1317.14233	178.35486	50.63825	-1095.79858	-120.56757	-0.58303
190	1.575	701.86041	-196.57831	1531.43176	-474.26202	44.14997	1351.83069	-1199.12317	23.38794	1374.72803	-463.77588	165.17618	-20.54473	364.55573	-55.01837	-7.14245	-1285.62842	178.20676	54.20457	-1109.85168	-120.91555	-0.59491
191	1.583	701.55804	-196.39636	1530.19080	-472.99878	42.13712	1352.88269	-1198.21606	23.39109	1375.94043	-477.69916	164.88597	-20.53040	350.31909	-55.51575	-7.31957	-1254.32214	178.34013	58.31003	-1123.89124	-121.30225	-0.62681
192	1.592	701.58618	-196.27942	1528.66199	-471.86969	40.19464	1354.00659	-1197.33667	23.31998	1376.89941	-491.47363	164.63248	-20.37467	336.31879	-56.00077	-7.51113	-1223.15210	178.58244	62.29437	-1137.95557	-121.64685	-0.70638
193	1.600	701.93494	-196.18440	1526.84021	-470.93570	38.36029	1355.20447	-1196.60095	23.23538	1377.59204	-505.03333	164.35089	-19.96630	322.45782	-56.44572	-7.74790	-1192.35181	178.76866	65.46550	-1152.07446	-121.86020	-0.86858
194	1.608	702.59155	-196.07663	1524.71948	-470.25858	36.67436	1356.46753	-1196.13489	23.12939	1378.01611	-518.28595	164.03165	-19.23915	308.62744	-56.82774	-8.01389	-1162.37109	178.80690	67.52271	-1166.16235	-121.99693	-1.09003
195	1.617	703.53674	-195.94022	1522.30261	-469.89685	35.16601	1357.77209	-1196.05298	22.93689	1378.15881	-531.14935	163.75371	-18.16393	294.80310	-57.17896	-8.25636	-1133.59521	178.66148	68.61206	-1180.04492	-122.25157	-1.27333
196	1.625	704.73907	-195.79398	1519.60608	-469.90121	33.84856	1359.08252	-1196.43591	22.60862	1377.99609	-543.60510	163.58614	-16.71016	280.99963	-57.56274	-8.44464	-1106.11438	178.32521	69.00666	-1193.63916	-122.79367	-1.30176
197	1.633	706.15320	-195.68416	1516.65637	-470.31229	32.72290	1360.36316	-1197.31934	22.14394	1377.50928	-555.74457	163.48195	-14.81018	267.21606	-58.00638	-8.59537	-1079.67993	177.86887	68.82670	-1207.07471	-123.59921	-1.12814
198	1.642	707.72729	-195.63675	1513.48279	-471.15961	31.78408	1361.58875	-1198.69629	21.56594	1376.69788	-567.77209	163.30521	-12.27266	253.45367	-58.49593	-8.76069	-1053.82483	177.47708	68.08225	-1220.59631	-124.41978	-0.85792
199	1.650	709.41406	-195.62283	1510.11560	-472.46036	31.02739	1362.74500	-1200.52588	20.88559	1375.57202	-579.87231	162.89517	-8.66268	239.74371	-59.02245	-8.98157	-1028.04565	177.30524	66.82078	-1234.32153	-124.99959	-0.67402
200	1.658	711.18158	-195.57458	1506.58484	-474.21524	30.44930	1363.82410	-1202.73804	20.10074	1374.13965	-591.81775	162.13220	-3.29769	226.11847	-59.57150	-9.23658	-1001.97339	177.33035	65.14216	-1248.14978	-125.33028	-0.65456
201	1.667	713.01398	-195.42409	1502.92151	-476.40231	30.04206	1364.81873	-1205.24011	19.22615	1372.41174	-602.47906	161.16367	4.50017	212.57220	-60.10201	-9.45453	-975.47235	177.44998	63.15922	-1261.94812	-125.58374	-0.75821
202	1.675	714.90424	-195.15396	1499.16162	-478.97357	29.79099	1365.72400	-1207.92908	18.31208	1370.41748	-609.88538	160.56786	14.88296	199.06586	-60.59148	-9.58229	-948.65125	177.62219	60.97714	-1275.69397	-125.89565	-0.92139
203	1.683	716.84869	-194.81912	1495.34424	-481.85971	29.68043	1366.53979	-1210.71021	17.42763	1368.19958	-612.17120	161.09834	26.96477	185.55267	-61.05993	-9.63147	-921.82336	177.83115	58.67583	-1289.40527	-126.31163	-1.07253
204	1.692	718.84735	-194.49899	1491.50293	-484.98251	29.70335	1367.27173	-1213.51563	16.62333	1365.79626	-608.64050	163.23062	38.87452	171.99890	-61.51514	-9.65157	-895.39746	178.00137	56.28819	-1303.08533	-126.80812	-1.14036
205	1.700	720.90308	-194.23248	1487.65771	-488.26364	29.86611	1367.92798	-1216.31689	15.90763	1363.22998	-599.90686	166.93861	48.61185	158.39349	-61.92204	-9.66810	-869.73901	177.97354	53.79521	-1316.76050	-127.31064	-1.11333
206	1.708	723.01965	-193.99210	1483.81409	-491.62451	30.18028	1368.51343	-1219.12219	15.25360	1360.51025	-587.15582	171.81772	55.09887	144.72778	-62.26401	-9.66922	-845.13379	177.56750	51.14009	-1330.46875	-127.75650	-1.05019
207	1.717	725.19781	-193.70851	1479.96570	-494.98349	30.65065	1369.02686	-1221.95520	14.61946	1357.64514	-571.42645	177.36211	58.55381	130.98505	-62.58034	-9.64918	-821.82336	176.65465	48.22365	-1344.22290	-128.14709	-1.02848
208	1.725	727.43396	-193.33014	1476.10583	-498.25723	31.27063	1369.46143	-1224.82141	13.97290	1354.65222	-553.42590	183.13597	60.04370	117.17542	-62.91428	-9.64481	-799.99060	175.17157	44.94090	-1358.02576	-128.53003	-1.09421
209	1.733	729.72235	-192.85660	1472.24060	-501.36612	32.01492	1369.81042	-1227.68469	13.31339	1351.56323	-533.69446	188.83037	60.78680	103.33917	-63.26464	-9.71303	-779.76282	173.14847	41.26894	-1371.88721	-128.93881	-1.23149
210	1.742	732.05414	-192.31024	1468.39282	-504.24646	32.83348	1370.07336	-1230.46631	12.67683	1348.42261	-512.80859	194.27493	61.69945	89.49408	-63.60665	-9.85608	-761.28784	170.72498	37.26690	-1385.79761	-129.36469	-1.37321
211	1.750	734.41608	-191.69511	1464.59387	-506.86157	33.66459	1370.25671	-1233.06848	12.11635	1345.27930	-491.42218	199.38184	63.27211	75.62653	-63.94448	-9.99822	-744.75214	168.07870	32.96743	-1399.72058	-129.79160	-1.46514
212	1.758	736.79102	-190.99283	1460.87061	-509.20343	34.45536	1370.37048	-1235.40613	11.66649	1342.17114	-470.08856	204.08382	65.65574	61.72937	-64.31055	-10.07064	-730.29779	165.37314	28.30004	-1413.62561	-130.22481	-1.51888
213	1.767	739.15759	-190.17456	1457.23938	-511.28751	35.16973	1370.42554	-1237.42993	11.33072	1339.11694	-449.04114	208.32422	68.78269	47.81152	-64.72247	-10.07786	-718.00708	162.83369	23.14267	-1427.51929	-130.67548	-1.58543
214	1.775	741.48907	-189.20343	1453.71008	-513.14185	35.79003	1370.43420	-1239.13049	11.11434	1336.11548	-428.16162	212.06633	72.43478	33.86996	-65.16888	-10.07367	-708.03693	160.83800	17.44738	-1441.45032	-131.14658	-1.68803
215	1.783	743.75775	-188.04684	1450.29443	-514.79498	36.31831	1370.41028	-1240.52637	11.04589	1333.14758	-407.13544	215.29875	76.30255	19.87439	-65.63000	-10.10720	-700.73633	159.81229	11.31144	-1455.47339	-131.62355	-1.80519
216	1.792	745.94324	-186.70892	1447.00830	-516.27075	36.77043	1370.36475	-1241.64941	11.14758	1330.17896	-385.63892	218.02582	80.04377	5.79700	-66.09838	-10.17842	-696.58093	159.96558	4.95303	-1469.59802	-132.06934	-1.90509
217	1.800	748.03772	-185.25131	1443.87500	-517.58734	37.16993	1370.30457	-1242.53613	11.40651	1327.17480	-363.44000	220.25027	83.32516	-8.34958	-66.56126	-10.24480	-695.98322	161.14413	-1.27420	-1483.77771	-132.46333	-1.96895
218	1.808	750.04266	-183.77063	1440.92505	-518.75623	37.54631	1370.23608	-1243.22412	11.79080	1324.11926	-340.40308	221.98340	85.87918	-22.52716	-66.99239	-10.27220	-699.06671	162.87755	-6.77968	-1497.95776	-132.83679	-1.99978
219	1.817	751.95996	-182.34802	1438.18726	-519.78748	37.92780	1370.16357	-1243.75171	12.28204	1321.02466	-316.46118	223.28082	87.55567	-36.71579	-67.38345	-10.27206	-705.40063	164.49353	-10.88887	-1512.12952	-133.23575	-2.02480
220	1.825	753.78467	-181.01492	1435.67847	-520.69885	38.33015	1370.08203	-1244.15295	12.88456	1317.93152	-291.59821	224.23035	88.30280	-50.91721	-67.74036	-10.30133	-714.00549	165.39778	-13.35545	-1526.30737	-133.66780	-2.07485
221	1.833	755.50397	-179.75497	1433.40674	-521.51465	38.75506	1369.96875	-1244.45862	13.60816	1314.90955	-265.84070	224.89366	88.11666	-65.10431	-68.07515	-10.40572	-724.03351	165.46613	-14.54408	-1540.47668	-134.10735	-2.16197
222	1.842	757.10217	-178.52603	1431.37915	-522.25580	39.19880	1369.78613	-1244.70081	14.44713	1312.05139	-239.24451	225.32138	87.04277	-79.19083	-68.45233	-10.54559	-735.35181	165.06741	-15.02066	-1554.59265	-134.54134	-2.27862
223	1.850	758.56659	-177.28040	1429.60510	-522.93311	39.66072	1369.49048	-1244.90759	15.37416	1309.45337	-211.87805	225.61874	85.18872	-93.10706	-68.96985	-10.62111	-748.04504	164.63773	-15.20657	-1568.59375	-134.99947	-2.40657
224	1.858	759.88708	-175.97104	1428.09607	-523.55054	40.14869	1369.03931	-1245.09229	16.34222	1307.20044	-183.81067	225.90343	82.67889	-106.90765	-69.61363	-10.59888	-761.73578	164.35118	-15.33890	-1582.38000	-135.54694	-2.51624
225	1.867	761.05212	-174.55380	1426.86377	-524.11353	40.68046	1368.40173	-1245.25708	17.28556	1305.36218	-155.10730	226.19568	79.58938	-120.73065	-70.19085	-10.57295	-775.79907	164.13431	-15.51733	-1595.80505	-136.24094	-2.54943
226	1.875	762.04681	-173.00061	1425.91980	-524.63031	41.27221	1367.56860	-1245.40833	18.12443	1303.99036	-125.83514	226.42120	75.93514	-134.65579	-70.48355	-10.68602	-789.84009	163.85124	-15.77631	-1608.72485	-137.06619	-2.41317
227	1.883	762.85413	-171.31100	1425.27344	-525.10394	41.91853	1366.55420	-1245.56653	18.77784	1303.11719	-96.06061	226.50345	71.71075	-148.66403	-70.45091	-11.00362	-803.73389	163.48386	-16.10960	-1621.05847	-137.93291	-2.02084
228	1.892	763.45660	-169.50356	1424.92896	-525.52905	42.59057	1365.38867	-1245.76123	19.17825	1302.75806	-65.81354	226.39394	66.91767	-162.67151	-70.25751	-11.44203	-817.48022	163.17740	-16.42948	-1632.79871	-138.77100	-1.34057
229	1.900	763.84143	-167.59882	1424.88489	-525.89746	43.25822	1364.11133	-1246.01453	19.28313	1302.91333	-35.07492	226.05110	61.56113	-176.56975	-70.11892	-11.83805	-831.12726	163.16579	-16.57364	-1643.97144	-139.59573	-0.38687
230	1.908	764.00214	-165.60623	1425.13281	-526.20355	43.90449	1362.76392	-1246.33374	19.08335	1303.57239	-3.80743	225.46085	55.67948	-190.29904	-70.16640	-12.09429	-844.71002	163.58704	-16.43557	-1654.57947	-140.45807	0.81118
231	1.917	763.93475	-163.51178	1425.65430	-526.44666	44.51778	1361.38110	-1246.71313	18.60204	1304.71863	28.02142	224.68079	49.39740	-203.87756	-70.46254	-12.20458	-858.23462	164.26140	-16.11413	-1664.57886	-141.35834	2.19772
232	1.925	763.63647	-161.27904	1426.42017	-526.63190	45.08267	1359.98645	-1247.13403	17.89054	1306.33008	60.42023	223.82828	42.92072	-217.35498	-71.00854	-12.20949	-871.71625	164.79855	-15.85043	-1673.87158	-142.23276	3.64861
233	1.933	763.10767	-158.87788	1427.39417	-526.76990	45.58509	1358.59656	-1247.56262	17.03117	1308.37866	93.34552	223.03058	36.48370	-230.79845	-71.67053	-12.18900	-885.17853	164.98067	-15.79862	-1682.30115	-143.02661	4.94483
234	1.942	762.35248	-156.31590	1428.53943	-526.87463	46.02285	1357.22900	-1247.95679	16.13262	1310.83118	126.67700	222.41743	30.32823	-244.28537	-72.23508	-12.21684	-898.63416	164.87291	-15.93120	-1689.68359	-143.78825	5.77577
235	1.950	761.37946	-153.63799	1429.82117	-526.96130	46.40815	1355.90283	-1248.27954	15.31016	1313.65356	160.19051	222.11957	24.71295	-257.84039	-72.58869	-12.31017	-912.10541	164.63739	-16.12604	-1695.82068	-144.66873	5.85243
236	1.958	760.20258	-150.89812	1431.20544	-527.04114	46.76242	1354.63550	-1248.51367	14.65924	1316.80591	193.49416	222.22008	19.90010	-271.42606	-72.78532	-12.43591	-925.63867	164.38509	-16.28537	-1700.47314	-145.76460	5.22999
237	1.967	758.83899	-148.13614	1432.65662	-527.11639	47.11140	1353.44055	-1248.67139	14.23275	1320.23535	225.95453	222.72922	16.10919	-285.01611	-72.95640	-12.54504	-939.26697	164.12744	-16.39548	-1703.38037	-146.96777	4.62794
238	1.975	757.30652	-145.37575	1434.13782	-527.18274	47.48662	1352.32813	-1248.78967	14.04170	1323.87109	256.76495	223.61343	13.44020	-298.61975	-73.18704	-12.63124	-952.96106	163.81798	-16.48609	-1704.18311	-148.03572	5.15530
239	1.983	755.62543	-142.63000	1435.61304	-527.23688	47.92741	1351.30920	-1248.91418	14.08058	1327.62793	285.15570	224.80103	11.79121	-312.25150	-73.47640	-12.73194	-966.65564	163.45270	-16.55732	-1702.22852	-148.80455	7.36192
240	1.992	753.81958	-139.90230	1437.04980	-527.28168	48.47316	1350.39868	-1249.08923	14.34277	1331.42419	310.50861	226.13390	10.81382	-325.91840	-73.79900	-12.85753	-980.32965	163.09155	-16.57246	-1696.71228	-149.26357	10.70392
241	2.000	751.91583	-137.18893	1438.42041	-527.32263	49.15171	1349.61243	-1249.35156	14.81116	1335.20569	332.27460	227.36656	9.92408	-339.62140	-74.16470	-12.98876	-994.03162	162.76447	-16.51222	-1687.14185	-149.46257	14.11975
242	2.008	749.94299	-134.49182	1439.69800	-527.36115	49.97334	1348.96155	-1249.72070	15.45334	1338.95337	349.82263	228.28979	8.42045	-353.36438	-74.58377	-13.12540	-1007.81372	162.39409	-16.42695	-1673.55200	-149.46991	16.83277
243	2.017	747.93323	-131.83040	1440.85046	-527.39240	50.93502	1348.44824	-1250.19470	16.23727	1342.66553	362.45950	228.85019	5.74433	-367.16724	-75.01137	-13.27718	-1021.67902	161.84708	-16.43321	-1656.37158	-149.38718	18.54432
244	2.025	745.92059	-129.23705	1441.84399	-527.40527	52.03776	1348.06689	-1250.75439	17.14671	1346.33838	369.72565	229.13623	1.78010	-381.05908	-75.39494	-13.43947	-1035.61902	161.03873	-16.63722	-1636.19446	-149.31067	19.28647
245	2.033	743.93640	-126.73804	1442.65271	-527.38391	53.29560	1347.80676	-1251.36279	18.17917	1349.96326	371.68109	229.29027	-2.95420	-395.04953	-75.75554	-13.59049	-1049.62708	160.03366	-17.00263	-1613.66101	-149.21634	19.33732
246	2.042	742.00635	-124.33810	1443.26440	-527.31152	54.71517	1347.65857	-1251.96094	19.33405	1353.53406	368.96228	229.38606	-7.43704	-409.10446	-76.16476	-13.68726	-1063.64941	159.13577	-17.28112	-1589.49060	-148.87471	19.18061
247	2.050	740.15405	-122.02289	1443.67566	-527.17603	56.27460	1347.62024	-1252.47461	20.60564	1357.04395	362.72095	229.32892	-10.72130	-423.16571	-76.65098	-13.69827	-1077.63489	158.69034	-17.21191	-1564.32495	-148.04794	19.35058
248	2.058	738.40979	-119.77582	1443.88464	-526.97522	57.93745	1347.70239	-1252.82996	21.98959	1360.47571	354.27008	228.96846	-12.51183	-437.20383	-77.17172	-13.65901	-1091.61731	158.67560	-16.84018	-1538.39905	-146.78825	20.17409
249	2.067	736.81360	-117.59283	1443.89099	-526.71729	59.68214	1347.92834	-1252.96631	23.49617	1363.79883	344.36526	228.34537	-13.18681	-451.23926	-77.66095	-13.65760	-1105.65247	158.73776	-16.45661	-1511.58667	-145.37727	21.66542
250	2.075	735.41241	-115.47903	1443.69556	-526.41675	61.51217	1348.32471	-1252.84912	25.15723	1366.97168	333.00848	227.68341	-13.36734	-465.29593	-78.06641	-13.74996	-1119.74170	158.61078	-16.24018	-1483.80750	-144.04704	23.68660
251	2.083	734.25415	-113.43842	1443.29114	-526.09442	63.43801	1348.91345	-1252.49146	27.01591	1369.94556	320.17303	227.13223	-13.48637	-479.35519	-78.37239	-13.90350	-1133.85815	158.27179	-16.14967	-1455.22729	-142.86987	26.09796
252	2.092	733.38397	-111.47662	1442.65479	-525.78137	65.45045	1349.71106	-1251.96802	29.07474	1372.68262	306.32697	226.67990	-13.67415	-493.37747	-78.61470	-14.02645	-1147.97046	157.78465	-16.06514	-1426.11743	-141.79289	28.70152
253	2.100	732.83514	-109.59903	1441.75342	-525.51849	67.51611	1350.73218	-1251.40881	31.23076	1375.17419	292.12158	226.29526	-13.91553	-507.33545	-78.86868	-14.04115	-1162.04431	157.18445	-15.89298	-1396.70984	-140.67393	31.23383
254	2.108	732.61292	-107.79298	1440.56140	-525.35107	69.59099	1351.98584	-1250.96448	33.30759	1377.42957	277.95636	225.99513	-14.18966	-521.21930	-79.21214	-13.92789	-1176.05469	156.54912	-15.62181	-1367.17566	-139.38126	33.60036
255	2.117	732.68451	-106.02265	1439.07349	-525.32996	71.62233	1353.46912	-1250.76367	35.18324	1379.44617	263.93677	225.76755	-14.48994	-535.01581	-79.67025	-13.70817	-1190.00049	156.04138	-15.33905	-1337.58728	-137.90602	36.00150
256	2.125	732.98712	-104.25320	1437.30273	-525.51031	73.54184	1355.16235	-1250.89355	36.84341	1381.19824	250.03468	225.54214	-14.80121	-548.64807	-80.19608	-13.36761	-1203.91296	155.73550	-15.16277	-1307.91455	-136.31641	38.71354
257	2.133	733.44800	-102.48211	1435.27148	-525.94037	75.27083	1357.03040	-1251.40491	38.30011	1382.64600	236.20613	225.26538	-15.08145	-561.97400	-80.71812	-12.79182	-1217.80872	155.50734	-15.14021	-1278.16760	-134.68346	41.84272
258	2.142	733.99896	-100.74384	1433.00354	-526.65265	76.74056	1359.03040	-1252.32251	39.52593	1383.74658	222.43231	224.95290	-15.28567	-574.88403	-81.18884	-11.81964	-1231.64722	155.20377	-15.21035	-1248.56799	-133.07632	45.27570
259	2.150	734.58429	-99.07733	1430.52515	-527.66742	77.91240	1361.11682	-1253.65186	40.50267	1384.46851	208.71120	224.65935	-15.42282	-587.35583	-81.58321	-10.34870	-1245.40161	154.79970	-15.27801	-1219.57202	-131.53793	48.73674
260	2.158	735.16711	-97.49277	1427.86877	-528.99982	78.78057	1363.24084	-1255.38379	41.27430	1384.80566	195.03036	224.41486	-15.54733	-599.42963	-81.87019	-8.37537	-1259.11694	154.31607	-15.31882	-1191.65820	-130.11967	51.90171
261	2.167	735.73151	-95.97328	1425.06934	-530.65979	79.36026	1365.34985	-1257.49866	41.89982	1384.77991	181.36742	224.19878	-15.68178	-611.11328	-82.03548	-5.97873	-1272.85767	153.75500	-15.39023	-1165.01855	-128.92776	54.52483
262	2.175	736.27612	-94.49565	1422.15613	-532.64673	79.67812	1367.39392	-1259.96436	42.40234	1384.42908	167.70306	223.98218	-15.79450	-622.22266	-82.14043	-3.25878	-1286.62598	153.24200	-15.51038	-1139.44189	-128.04219	56.51001
263	2.183	736.80450	-93.04581	1419.14746	-534.94623	79.76893	1369.33496	-1262.72998	42.79526	1383.78784	154.01689	223.76662	-15.85431	-632.38672	-82.29811	-0.22687	-1300.34045	153.06271	-15.56239	-1114.45129	-127.43806	57.92818
264	2.192	737.31793	-91.62586	1416.05249	-537.53088	79.67053	1371.15320	-1265.72791	43.10937	1382.88025	140.29010	223.55949	-15.87688	-641.26465	-82.60760	3.25492	-1313.95837	153.32677	-15.46844	-1089.54065	-126.99567	58.96919
265	2.200	737.81213	-90.24374	1412.87878	-540.36450	79.41520	1372.84290	-1268.88208	43.38305	1381.72510	126.52512	223.34489	-15.90790	-648.65967	-83.17369	7.44094	-1327.60986	153.64383	-15.40194	-1064.36462	-126.54737	59.82986
266	2.208	738.27753	-88.88675	1409.63599	-543.40649	79.02371	1374.39990	-1272.11865	43.64960	1380.34680	112.73660	223.10352	-15.96130	-654.40540	-84.14317	12.66835	-1341.47266	153.37976	-15.59358	-1038.82458	-125.95860	60.61932
267	2.217	738.69946	-87.50475	1406.33179	-546.61133	78.50887	1375.81714	-1275.38049	43.92059	1378.77344	98.91840	222.83580	-16.01112	-658.12134	-85.58028	19.21918	-1355.53418	152.36246	-15.99325	-1013.07715	-125.19843	61.34827
268	2.225	739.05951	-86.02346	1402.97253	-549.92725	77.88501	1377.09143	-1278.63745	44.17631	1377.03015	85.05093	222.55284	-16.05629	-659.03064	-87.27930	26.95545	-1369.63489	151.10327	-16.35828	-987.46326	-124.33455	61.97598
269	2.233	739.34821	-84.40424	1399.57117	-553.29681	77.17296	1378.22583	-1281.88110	44.38499	1375.13293	71.14099	222.26074	-16.13145	-656.22284	-88.92218	35.14648	-1383.69165	150.16794	-16.58250	-962.37616	-123.48170	62.43351
270	2.242	739.57861	-82.71942	1396.15735	-556.65985	76.39528	1379.22546	-1285.10999	44.52444	1373.08813	57.22137	221.95453	-16.24844	-649.30750	-90.49565	42.81889	-1397.70264	149.70056	-16.68884	-938.16125	-122.73767	62.60280
271	2.250	739.77795	-81.12746	1392.77173	-559.95703	75.56763	1380.09241	-1288.31335	44.59019	1370.89929	43.30688	221.63295	-16.37473	-638.69440	-92.27126	49.19534	-1411.62585	149.61467	-16.63449	-915.08801	-122.11273	62.32195
272	2.258	739.96545	-79.74525	1389.44495	-563.13721	74.69721	1380.82629	-1291.45972	44.59872	1368.57666	29.37930	221.31000	-16.46449	-625.18005	-94.35803	53.87864	-1425.42224	149.79648	-16.38018	-893.34949	-121.52560	61.44564
273	2.267	740.14612	-78.58188	1386.18555	-566.16779	73.79262	1381.42664	-1294.50159	44.57621	1366.14478	15.42328	220.99286	-16.50385	-609.44342	-96.58126	56.93270	-1439.15613	150.04025	-16.06004	-873.05347	-120.88420	59.90638
274	2.275	740.32074	-77.58655	1382.98840	-569.03528	72.87180	1381.89404	-1297.38770	44.53284	1363.64368	1.44275	220.67696	-16.53589	-591.90784	-98.74324	58.81881	-1452.93750	150.08020	-15.89393	-854.22797	-120.12241	57.73615
275	2.283	740.49207	-76.71266	1379.84937	-571.73639	71.95911	1382.22925	-1300.07324	44.44687	1361.12195	-12.55518	220.36438	-16.61997	-572.84155	-100.74061	60.08856	-1466.81543	149.83115	-15.95432	-836.86584	-119.16759	55.03748
276	2.292	740.65979	-75.94007	1376.76868	-574.27319	71.08175	1382.43298	-1302.52612	44.28207	1358.62231	-26.56720	220.05481	-16.75843	-552.52069	-102.48892	61.09640	-1480.78809	149.45010	-16.14211	-820.95410	-117.96105	51.93320
277	2.300	740.81683	-75.26363	1373.74963	-576.65393	70.27121	1382.50879	-1304.73169	44.02297	1356.17249	-40.59387	219.74196	-16.89164	-531.31293	-103.88908	61.96011	-1494.83899	149.10558	-16.33717	-806.51294	-116.51059	48.54534
278	2.308	740.95068	-74.67457	1370.79907	-578.89166	69.55591	1382.46533	-1306.69275	43.68507	1353.78076	-54.63275	219.42697	-16.97205	-509.55029	-104.86578	62.68179	-1508.93262	148.83456	-16.47108	-793.67212	-114.87161	44.99232
279	2.317	741.04785	-74.15631	1367.93237	-581.00067	68.94617	1382.31104	-1308.42615	43.29508	1351.43506	-68.67261	219.10786	-17.01049	-487.36902	-105.42489	63.25644	-1523.03418	148.59314	-16.52832	-782.68231	-113.10663	41.35854
280	2.325	741.09973	-73.69791	1365.17432	-582.99469	68.43102	1382.05017	-1309.96069	42.86974	1349.10889	-82.71414	218.78000	-17.04127	-464.72244	-105.64783	63.69666	-1537.12573	148.31157	-16.53717	-773.83954	-111.28236	37.64033
281	2.333	741.10742	-73.30544	1362.55591	-584.88733	67.99003	1381.68311	-1311.33716	42.41451	1346.77124	-96.77814	218.44760	-17.08790	-441.46652	-105.63051	64.00754	-1551.17700	147.95473	-16.51542	-767.42999	-109.46693	33.72993
282	2.342	741.07886	-72.99370	1360.10876	-586.69098	67.60498	1381.21362	-1312.59937	41.93588	1344.39575	-110.87738	218.09871	-17.16989	-417.43365	-105.49512	64.17475	-1565.11414	147.58209	-16.42589	-763.70386	-107.69437	29.45982
283	2.350	741.01837	-72.76814	1357.86462	-588.40924	67.26398	1380.65039	-1313.77698	41.43657	1341.96057	-124.99866	217.70586	-17.29399	-392.49994	-105.39544	64.14837	-1578.90332	147.27722	-16.23407	-762.78345	-105.90717	24.67455
284	2.358	740.91998	-72.61586	1355.85315	-590.03540	66.95906	1380.00073	-1314.88208	40.89442	1339.44751	-139.11987	217.27173	-17.43725	-366.60529	-105.41845	63.81367	-1592.66138	147.03366	-15.99305	-764.51837	-103.95296	19.35121
285	2.367	740.77026	-72.50957	1354.09900	-591.56213	66.67649	1379.26855	-1315.91602	40.26323	1336.84875	-153.23926	216.83813	-17.57564	-339.73001	-105.56545	63.03764	-1606.57068	146.76672	-15.83081	-768.47070	-101.73844	13.74740
286	2.375	740.55188	-72.42503	1352.61938	-592.98907	66.39189	1378.45520	-1316.87317	39.49597	1334.17969	-167.37756	216.45204	-17.71861	-311.86691	-105.85071	61.75531	-1620.69702	146.40634	-15.84798	-774.20911	-99.47009	8.48503
287	2.383	740.24792	-72.36302	1351.42810	-594.32043	66.08072	1377.55688	-1317.74390	38.56073	1331.48657	-181.54736	216.13150	-17.89179	-283.00363	-106.30084	59.96379	-1634.94983	145.95670	-16.01547	-781.72589	-97.65247	4.41836
288	2.392	739.84851	-72.34491	1350.53918	-595.55920	65.72258	1376.56274	-1318.52539	37.45079	1328.84192	-195.73499	215.85902	-18.10540	-253.12857	-106.87622	57.68033	-1649.18994	145.48488	-16.19986	-791.39661	-96.70269	2.08832
289	2.400	739.35065	-72.38148	1349.96753	-596.70337	65.29431	1375.45642	-1319.22131	36.20338	1326.32678	-209.90918	215.59943	-18.34018	-222.26404	-107.49451	54.95364	-1663.33105	145.08426	-16.30360	-803.33374	-96.59712	1.23753
290	2.408	738.74915	-72.46088	1349.72827	-597.74493	64.77639	1374.21973	-1319.83228	34.90758	1324.01709	-224.03528	215.31674	-18.54971	-190.49159	-108.11507	51.87392	-1677.29626	144.86043	-16.29131	-816.93164	-96.96719	1.11414
291	2.417	738.03223	-72.56609	1349.83435	-598.67633	64.16551	1372.83643	-1320.35864	33.68043	1321.98059	-238.10083	214.99179	-18.70473	-157.93274	-108.76029	48.54956	-1690.94946	144.88017	-16.08685	-831.22919	-97.45167	1.11019
292	2.425	737.18384	-72.69299	1350.29272	-599.49786	63.46952	1371.29895	-1320.81250	32.63405	1320.27808	-252.12329	214.63358	-18.83694	-124.72510	-109.46622	45.07766	-1704.20483	145.07990	-15.58718	-845.55377	-97.88490	0.96945
293	2.433	736.18964	-72.85666	1351.10364	-600.21704	62.69669	1369.61646	-1321.22131	31.86126	1318.96082	-266.11621	214.25745	-19.00381	-91.03568	-110.24450	41.53289	-1717.10864	145.31467	-14.76606	-859.69281	-98.25430	0.66965
294	2.442	735.04065	-73.08272	1352.26624	-600.84167	61.85757	1367.81287	-1321.61670	31.43775	1318.06165	-280.06885	213.85799	-19.21902	-57.06671	-111.10912	37.98308	-1729.71252	145.55609	-13.62092	-873.66577	-98.59792	0.29314
295	2.450	733.73102	-73.38753	1353.77808	-601.37335	60.96891	1365.91589	-1322.01831	31.42750	1317.59143	-293.97107	213.42621	-19.44397	-23.03461	-112.10226	34.50727	-1741.98572	145.89944	-12.06718	-887.52148	-98.95372	-0.06024
296	2.458	732.25372	-73.76300	1355.63159	-601.81281	60.04981	1363.94971	-1322.42871	31.87028	1317.54846	-307.83667	212.97182	-19.63104	10.84790	-113.27545	31.19743	-1753.90320	146.33206	-10.01905	-901.29773	-99.36924	-0.33633
297	2.467	730.60114	-74.17894	1357.81299	-602.16919	59.11564	1361.93579	-1322.84253	32.74541	1317.92920	-321.69867	212.49994	-19.76003	44.38904	-114.67639	28.13859	-1765.48364	146.71622	-7.50091	-915.04095	-99.88837	-0.54398
298	2.475	728.76593	-74.60094	1360.30005	-602.46155	58.17432	1359.90112	-1323.25854	33.95113	1318.72754	-335.58557	212.00752	-19.84796	77.41483	-116.34454	25.38453	-1776.70728	147.01823	-4.60332	-928.79218	-100.48535	-0.72201
299	2.483	726.74182	-75.00686	1363.06396	-602.70947	57.22914	1357.87878	-1323.68054	35.33746	1319.92456	-349.49347	211.50761	-19.93847	109.74500	-118.28752	22.95628	-1787.42920	147.34010	-1.38329	-942.55585	-101.07791	-0.90210
300	2.492	724.52551	-75.38918	1366.07373	-602.92261	56.28503	1355.90039	-1324.11145	36.76504	1321.48572	-363.39886	210.99985	-20.08058	141.20648	-120.46075	20.84530	-1797.33472	147.72632	2.18211	-956.29633	-101.63401	-1.08562
301	2.500	722.11499	-75.74702	1369.29895	-603.10089	55.34541	1353.99243	-1324.54248	38.13142	1323.36536	-377.29169	210.44362	-20.28599	171.66071	-122.79361	19.02204	-1805.99658	148.04294	6.16042	-969.97589	-102.19377	-1.23694
302	2.508	719.50769	-76.08012	1372.70422	-603.24481	54.39861	1352.17749	-1324.95032	39.36253	1325.51416	-391.16394	209.81157	-20.50395	200.96686	-125.24466	17.48889	-1812.87573	148.20462	10.66051	-983.60699	-102.78822	-1.32501
303	2.517	716.70392	-76.39140	1376.24829	-603.36310	53.41019	1350.47302	-1325.31091	40.40445	1327.88232	-404.99701	209.14323	-20.67824	228.86395	-127.81100	16.31374	-1817.17407	148.54587	15.97273	-997.24646	-103.39864	-1.37073
304	2.525	713.71155	-76.68736	1379.88965	-603.46527	52.32803	1348.88855	-1325.60962	41.22675	1330.41956	-418.79639	208.52652	-20.80980	254.85950	-130.49188	15.53122	-1817.97388	149.58337	22.55068	-1010.93488	-103.98538	-1.41742
305	2.533	710.54718	-76.97229	1383.59241	-603.55310	51.09004	1347.42847	-1325.84326	41.82755	1333.07642	-432.60132	208.02957	-20.93573	278.26160	-133.23837	14.98833	-1814.65479	151.47687	30.59528	-1024.68115	-104.51672	-1.47723
306	2.542	707.23431	-77.24978	1387.32446	-603.62042	49.63358	1346.09155	-1326.03088	42.22236	1335.80896	-446.44800	207.64052	-21.07430	298.36041	-135.90056	14.33668	-1807.14807	154.06879	39.57646	-1038.49768	-104.97337	-1.53374
307	2.550	703.80066	-77.52835	1391.05554	-603.65466	47.91410	1344.87207	-1326.21423	42.42041	1338.58911	-460.34973	207.28288	-21.20710	314.61639	-138.23486	13.20974	-1796.08496	156.98434	48.16132	-1052.40808	-105.34308	-1.56861
308	2.558	700.27576	-77.81657	1394.75342	-603.64050	45.92370	1343.76404	-1326.43115	42.41519	1341.40784	-474.31384	206.89758	-21.31023	326.74799	-139.99129	11.42036	-1782.59412	159.53871	54.85521	-1066.41382	-105.62915	-1.57383
309	2.567	696.69196	-78.11565	1398.38440	-603.56183	43.68793	1342.76550	-1326.69543	42.18898	1344.25647	-488.35413	206.48941	-21.39169	334.73297	-140.99763	9.01214	-1767.51892	161.21420	58.99501	-1080.48096	-105.87503	-1.55655
310	2.575	693.08698	-78.42500	1401.91492	-603.40131	41.24329	1341.88196	-1326.99500	41.72504	1347.10571	-502.46576	206.09827	-21.48188	338.75781	-141.16687	6.17014	-1750.96399	162.22066	60.98183	-1094.58154	-106.14741	-1.53690
311	2.583	689.50555	-78.75273	1405.31287	-603.14191	38.62507	1341.12744	-1327.29578	41.01628	1349.90625	-516.61572	205.75061	-21.59449	339.12433	-140.49818	3.14134	-1732.70850	163.08452	61.49954	-1108.71802	-106.47007	-1.53664
312	2.592	685.99774	-79.11079	1408.54871	-602.77301	35.87268	1340.52087	-1327.54346	40.05614	1352.60474	-530.77490	205.43658	-21.70923	336.16302	-139.18011	0.20092	-1712.68774	163.86975	60.84669	-1122.89453	-106.80074	-1.56529
313	2.600	682.62036	-79.50539	1411.59534	-602.29443	33.02819	1340.08032	-1327.66455	38.85299	1355.17188	-544.93433	205.12808	-21.78511	330.20404	-137.64613	-2.40739	-1690.93848	164.26981	59.07404	-1137.09717	-107.08925	-1.60661
314	2.608	679.43671	-79.94160	1414.42798	-601.71320	30.12661	1339.82129	-1327.57959	37.48209	1357.62878	-559.09705	204.80806	-21.79856	321.59747	-136.38063	-4.48817	-1667.40039	164.19405	56.32902	-1151.30908	-107.33987	-1.62436
315	2.617	676.51031	-80.42784	1417.02393	-601.03772	27.19559	1339.75964	-1327.23279	36.09029	1360.03418	-573.26990	204.47049	-21.77050	310.75623	-135.64624	-5.91887	-1641.98047	163.84814	52.89615	-1165.52258	-107.60877	-1.59988
316	2.625	673.89728	-80.97290	1419.36560	-600.27625	24.25937	1339.91406	-1326.61206	34.81185	1362.43665	-587.45337	204.11331	-21.74156	298.17694	-135.44467	-6.76416	-1614.66870	163.52582	49.17959	-1179.72754	-107.94784	-1.55052
317	2.633	671.63995	-81.59119	1421.44202	-599.44690	21.33756	1340.30396	-1325.75464	33.68363	1364.83154	-601.64313	203.73987	-21.73298	284.43237	-135.65601	-7.23800	-1585.50989	163.45372	45.67189	-1193.90955	-108.34394	-1.50785
318	2.642	669.76276	-82.30399	1423.25049	-598.58862	18.44515	1340.94434	-1324.74438	32.64828	1367.14990	-615.84204	203.33742	-21.73339	270.12512	-136.13023	-7.52504	-1554.60303	163.71223	42.78917	-1208.07483	-108.73695	-1.49212
319	2.650	668.26996	-83.11952	1424.79333	-597.75635	15.59753	1341.84070	-1323.69348	31.62574	1369.29236	-630.05042	202.87340	-21.69772	255.75763	-136.73572	-7.74203	-1522.16174	164.37889	40.79209	-1222.24927	-109.11659	-1.48509
320	2.658	667.14398	-84.01386	1426.07446	-597.00293	12.81447	1342.98438	-1322.71997	30.57277	1371.17419	-644.23181	202.34370	-21.54105	241.59320	-137.39264	-7.97166	-1488.53479	165.58070	39.79998	-1236.42773	-109.53791	-1.42927
321	2.667	666.34705	-84.93881	1427.10278	-596.37305	10.11922	1344.34814	-1321.93262	29.49449	1372.74866	-658.30090	201.77303	-21.14360	227.64667	-138.04375	-8.23890	-1454.14856	167.34181	39.78281	-1250.55774	-110.02130	-1.29438
322	2.675	665.82849	-85.84773	1427.89209	-595.91077	7.53996	1345.88635	-1321.42139	28.43158	1374.00049	-672.18774	201.14500	-20.38842	213.81531	-138.62344	-8.50931	-1419.37024	169.56207	40.63031	-1264.60632	-110.51082	-1.13749
323	2.683	665.53485	-86.71494	1428.45508	-595.66248	5.11525	1347.54395	-1321.24951	27.44288	1374.93054	-685.93774	200.37796	-19.20264	200.02423	-139.10419	-8.73512	-1384.39209	172.10031	42.26133	-1278.59631	-110.95177	-1.05772
324	2.692	665.41956	-87.53738	1428.79932	-595.67120	2.89126	1349.27063	-1321.44958	26.58911	1375.54614	-699.72290	199.37498	-17.56195	186.26050	-139.53609	-8.89755	-1349.28882	174.86758	44.64115	-1292.57288	-111.34521	-1.09523
325	2.700	665.44788	-88.32428	1428.93408	-595.97119	0.91506	1351.03235	-1322.01904	25.92478	1375.86340	-713.69885	198.08655	-15.45309	172.51776	-139.98544	-9.03121	-1314.18164	177.85840	47.63390	-1306.56714	-111.72971	-1.19302
326	2.708	665.59827	-89.08659	1428.87561	-596.58624	-0.77182	1352.80957	-1322.92615	25.48087	1375.90454	-727.80664	196.52550	-12.82106	158.76752	-140.49327	-9.18481	-1279.34485	181.01190	50.81994	-1320.57178	-112.16742	-1.24631
327	2.717	665.86127	-89.83375	1428.64539	-597.52832	-2.14869	1354.58643	-1324.12866	25.22685	1375.67371	-741.71191	194.71004	-9.55636	144.99445	-141.09169	-9.34828	-1245.23511	184.12640	53.60123	-1334.54041	-112.71841	-1.18543
328	2.725	666.23859	-90.58035	1428.26233	-598.79590	-3.22839	1356.33801	-1325.58752	25.06469	1375.14600	-754.90491	192.58812	-5.50883	131.20197	-141.76826	-9.47652	-1212.42200	186.99896	55.53714	-1348.42212	-113.40824	-1.02537
329	2.733	666.73651	-91.34798	1427.73547	-600.37036	-4.05576	1358.02722	-1327.25818	24.89681	1374.30408	-766.72620	190.06367	-0.50012	117.37885	-142.45798	-9.55998	-1181.34888	189.55826	56.49957	-1362.21973	-114.19569	-0.86105
330	2.742	667.35535	-92.14815	1427.06567	-602.21484	-4.69365	1359.61377	-1329.07751	24.69981	1373.17969	-776.21521	187.13626	5.55517	103.51678	-143.10338	-9.62254	-1152.06482	191.84848	56.55431	-1376.00659	-114.95129	-0.80422
331	2.750	668.08539	-92.97015	1426.25232	-604.27972	-5.19857	1361.06860	-1330.97681	24.51906	1371.83789	-782.16309	183.94876	12.43173	89.63934	-143.66704	-9.68890	-1124.18213	194.00545	55.82661	-1389.84851	-115.55940	-0.88420
332	2.758	668.91272	-93.79416	1425.29834	-606.51135	-5.60448	1362.38257	-1332.90784	24.40467	1370.32410	-783.60620	180.70558	19.52871	75.78430	-144.12933	-9.77601	-1097.08899	196.22604	54.47607	-1403.73584	-116.02351	-1.03360
333	2.767	669.82629	-94.60845	1424.21301	-608.85474	-5.92533	1363.55945	-1334.85742	24.36851	1368.63574	-780.28833	177.65466	26.05165	61.97476	-144.50540	-9.89683	-1070.20789	198.62872	52.69653	-1417.61743	-116.40215	-1.18080
334	2.775	670.81854	-95.41428	1423.00830	-611.25122	-6.16213	1364.60632	-1336.83838	24.39432	1366.74329	-772.58887	175.10367	31.32438	48.19421	-144.82246	-10.05933	-1043.18005	201.14642	50.68870	-1431.47473	-116.73116	-1.30902
335	2.783	671.88123	-96.22278	1421.69604	-613.63977	-6.30903	1365.52625	-1338.86743	24.46364	1364.62695	-761.09192	173.34402	35.08657	34.40039	-145.10756	-10.25542	-1015.96875	203.61525	48.62933	-1445.34314	-117.04591	-1.43136
336	2.792	673.00397	-97.04669	1420.28577	-615.96771	-6.36589	1366.31860	-1340.95056	24.55945	1362.29224	-746.33179	172.51450	37.58158	20.57120	-145.40952	-10.45153	-988.85712	205.89983	46.64926	-1459.25061	-117.38554	-1.55208
337	2.800	674.17755	-97.89104	1418.78381	-618.20013	-6.35398	1366.98425	-1343.07520	24.66261	1359.76074	-728.87158	172.49979	39.36583	6.69928	-145.78432	-10.59818	-962.33313	207.86369	44.78363	-1473.18311	-117.75984	-1.66177
338	2.808	675.39667	-98.75201	1417.19336	-620.32172	-6.31660	1367.52722	-1345.20007	24.76411	1357.06152	-709.39734	172.94257	41.00782	-7.23492	-146.24278	-10.66996	-936.92023	209.30936	42.91549	-1487.12866	-118.16563	-1.75276
339	2.817	676.65735	-99.62652	1415.52014	-622.33185	-6.30333	1367.95129	-1347.25818	24.87244	1354.22900	-688.64197	173.34827	42.85407	-21.23486	-146.72406	-10.70356	-913.06299	210.03091	40.79673	-1501.10706	-118.59990	-1.82988
340	2.825	677.95447	-100.51954	1413.77686	-624.23962	-6.35699	1368.25830	-1349.18323	25.00576	1351.29370	-667.22546	173.24170	44.97364	-35.26971	-147.14642	-10.76783	-891.15179	209.93373	38.14816	-1515.14160	-119.04079	-1.91390
341	2.833	679.28040	-101.43698	1411.98877	-626.05920	-6.50499	1368.45129	-1350.93799	25.18130	1348.27246	-645.52612	172.33394	47.29477	-49.31149	-147.49748	-10.88599	-871.58777	209.15488	34.76273	-1529.22888	-119.46879	-2.02841
342	2.842	680.62323	-102.37428	1410.19348	-627.80457	-6.75225	1368.53943	-1352.51379	25.40127	1345.16724	-623.64185	170.58244	49.76226	-63.35876	-147.84831	-11.00783	-854.74854	208.07605	30.52927	-1543.34839	-119.89326	-2.17083
343	2.850	681.97034	-103.31363	1408.43335	-629.48535	-7.08879	1368.53955	-1353.91455	25.65833	1341.97205	-601.45166	168.11635	52.34834	-77.42657	-148.26605	-11.07330	-840.90192	207.10516	25.36098	-1557.49377	-120.32993	-2.31371
344	2.858	683.31177	-104.22755	1406.75208	-631.10590	-7.50943	1368.47375	-1355.15027	25.96700	1338.68066	-578.73291	165.14156	54.96985	-91.53070	-148.73882	-11.08887	-830.19263	206.37714	19.15179	-1571.68567	-120.77362	-2.43393
345	2.867	684.63739	-105.08743	1405.19458	-632.66284	-8.02186	1368.36584	-1356.23389	26.37578	1335.28845	-555.26965	161.88350	57.46415	-105.68478	-149.19543	-11.10908	-822.73511	205.77911	11.94370	-1585.95532	-121.20718	-2.52168
346	2.875	685.93384	-105.87672	1403.80481	-634.14453	-8.63301	1368.23499	-1357.16663	26.94661	1331.78906	-530.90704	158.52232	59.64804	-119.90662	-149.57813	-11.16863	-818.74384	205.27426	4.23265	-1600.29956	-121.62669	-2.58602
347	2.883	687.18646	-106.59703	1402.61975	-635.53357	-9.33089	1368.09058	-1357.93042	27.72906	1328.18201	-505.55042	155.14694	61.38514	-134.19522	-149.90527	-11.27477	-818.52679	204.97562	-2.94247	-1614.66211	-122.03911	-2.66361
348	2.892	688.37970	-107.26015	1401.66797	-636.80969	-10.08633	1367.93018	-1358.50098	28.74427	1324.48828	-479.15094	151.78564	62.60196	-148.50470	-150.25752	-11.41796	-822.15948	204.89935	-8.42284	-1628.98267	-122.44032	-2.79444
349	2.900	689.49884	-107.88233	1400.97107	-637.95020	-10.87297	1367.73645	-1358.86621	29.98333	1320.76147	-451.69495	148.45615	63.25524	-162.78827	-150.66646	-11.57100	-829.14429	204.87657	-11.69107	-1643.24219	-122.82089	-2.97979
350	2.908	690.52759	-108.48334	1400.54675	-638.93262	-11.67418	1367.47729	-1359.03540	31.41943	1317.09668	-423.20496	145.19806	63.31721	-177.04779	-151.05856	-11.72169	-838.69324	204.75041	-13.15572	-1657.45300	-123.18500	-3.17026
351	2.917	691.44098	-109.07605	1400.41199	-639.73724	-12.46090	1367.11438	-1359.03198	33.02075	1313.62927	-393.74084	142.08679	62.78551	-191.28476	-151.35814	-11.87560	-850.25916	204.51352	-13.63210	-1671.62732	-123.54936	-3.30312
352	2.925	692.20306	-109.65886	1400.58411	-640.34271	-13.16547	1366.61047	-1358.87585	34.75698	1310.51062	-363.38232	139.18478	61.67696	-205.45151	-151.58218	-12.02873	-863.39520	204.20630	-13.76311	-1685.74463	-123.93987	-3.35182
353	2.933	692.77576	-110.22141	1401.07874	-640.72083	-13.68218	1365.93054	-1358.57117	36.59525	1307.87280	-332.20337	136.45081	60.01308	-219.50433	-151.79688	-12.18113	-877.41248	203.83102	-13.86991	-1699.74219	-124.39128	-3.33458
354	2.942	693.12402	-110.75544	1401.90796	-640.84076	-13.89537	1365.04309	-1358.11548	38.47508	1305.80493	-300.25415	133.70522	57.80057	-233.44618	-152.04962	-12.34136	-891.62366	203.41061	-14.05892	-1713.52893	-124.92006	-3.27971
355	2.950	693.21521	-111.26508	1403.08289	-640.68433	-13.72306	1363.92297	-1357.52344	40.29082	1304.34460	-267.58167	130.73802	55.03926	-247.31360	-152.36142	-12.50541	-905.69110	203.00063	-14.34134	-1726.98621	-125.49431	-3.17119
356	2.958	693.02344	-111.76187	1404.61548	-640.27429	-13.18157	1362.56738	-1356.84216	41.91174	1303.49133	-234.26990	127.48215	51.78193	-261.15930	-152.71840	-12.66310	-919.57556	202.63208	-14.67863	-1739.97681	-126.06685	-2.91396
357	2.967	692.53595	-112.24760	1406.51331	-639.69659	-12.43674	1361.02417	-1356.15027	43.20826	1303.22559	-200.42694	124.02216	48.14960	-274.99554	-153.06026	-12.82163	-933.32764	202.29395	-15.01749	-1752.38770	-126.62336	-2.36908
358	2.975	691.75317	-112.70891	1408.77124	-639.06995	-11.73745	1359.38696	-1355.54163	44.06690	1303.51929	-166.12415	120.44989	44.26549	-288.76886	-153.32654	-13.00282	-946.98633	201.96013	-15.32323	-1764.14343	-127.15662	-1.43970
359	2.983	690.68365	-113.12580	1411.36682	-638.47711	-11.26182	1357.74402	-1355.08960	44.41578	1304.33508	-131.39819	116.80254	40.21233	-302.44385	-153.50502	-13.21063	-960.58820	201.64627	-15.58218	-1775.17456	-127.61696	-0.11803
360	2.992	689.33887	-113.48344	1414.26208	-637.93860	-11.05401	1356.14075	-1354.81677	44.24631	1305.61914	-96.31171	113.10945	36.04256	-316.05273	-153.62773	-13.41339	-974.17529	201.42902	-15.80216	-1785.42053	-127.94135	1.53207
361	3.000	687.73328	-113.77830	1417.41162	-637.43994	-11.07374	1354.58850	-1354.69910	43.61098	1307.29492	-60.96033	109.44002	31.79610	-329.64502	-153.75226	-13.57734	-987.75476	201.35956	-16.00592	-1794.89075	-128.15894	3.37730
362	3.008	685.88623	-114.01458	1420.76917	-636.95972	-11.25600	1353.08557	-1354.68713	42.61586	1309.28040	-25.42651	105.92142	27.53248	-343.25031	-153.93030	-13.70444	-1001.29395	201.38808	-16.20095	-1803.65503	-128.42369	5.19458
363	3.017	683.81921	-114.19935	1424.29126	-636.48358	-11.54518	1351.62683	-1354.71948	41.41309	1311.51550	10.21509	102.70596	23.36857	-356.88068	-154.16428	-13.81412	-1014.79254	201.42117	-16.36823	-1811.65601	-128.90390	6.69804
364	3.025	681.55103	-114.33803	1427.93799	-636.00964	-11.90487	1350.21008	-1354.72876	40.17061	1313.97009	45.82617	99.92426	19.50027	-370.53204	-154.40733	-13.91930	-1028.31665	201.38660	-16.50212	-1818.54199	-129.67888	7.62184
365	3.033	679.09772	-114.43222	1431.67175	-635.54279	-12.31124	1348.83789	-1354.65320	39.02661	1316.63232	81.15192	97.66498	16.19382	-384.19965	-154.62213	-14.02929	-1041.92224	201.20921	-16.64528	-1823.78271	-130.67584	7.90247
366	3.042	676.47858	-114.48579	1435.45532	-635.08142	-12.74627	1347.51929	-1354.45337	38.06553	1319.49548	115.86176	95.93638	13.70211	-397.89789	-154.82390	-14.14469	-1055.59363	200.82674	-16.86170	-1826.98792	-131.59682	7.94627
367	3.050	673.72241	-114.50637	1439.25146	-634.60779	-13.19131	1346.26917	-1354.11780	37.31953	1322.54541	149.59637	94.63620	12.16016	-411.64063	-155.03922	-14.26206	-1069.30212	200.30502	-17.13943	-1828.03076	-131.97879	8.60271
368	3.058	670.86597	-114.49829	1443.02307	-634.09100	-13.61707	1345.10547	-1353.65234	36.77666	1325.75342	181.84564	93.60970	11.54032	-425.42438	-155.26236	-14.38348	-1083.06335	199.85677	-17.32185	-1826.80811	-131.38943	10.55276
369	3.067	667.94684	-114.46172	1446.73279	-633.50128	-13.97684	1344.04492	-1353.06628	36.39851	1329.07959	211.74127	92.73318	11.59228	-439.25250	-155.51173	-14.50283	-1096.90356	199.61314	-17.26041	-1823.02734	-129.64792	13.69684
370	3.075	664.99542	-114.39699	1450.34583	-632.82269	-14.21136	1343.10254	-1352.36951	36.15001	1332.47742	238.04524	91.93867	11.75705	-453.15018	-155.86140	-14.60604	-1110.83533	199.46681	-17.02831	-1816.23975	-127.06234	17.31460
371	3.083	662.03430	-114.30577	1453.83289	-632.05493	-14.26593	1342.29517	-1351.58215	36.02294	1335.90198	259.43646	91.22296	11.24750	-467.14072	-156.33986	-14.68997	-1124.86768	199.25487	-16.82694	-1806.00793	-124.39142	20.73135
372	3.092	659.08411	-114.19176	1457.17114	-631.20703	-14.11005	1341.63867	-1350.75024	36.03457	1339.32642	274.96432	90.64866	9.37375	-481.21997	-156.85884	-14.76184	-1138.98499	198.93980	-16.74102	-1792.19202	-122.36604	23.65518
373	3.100	656.16711	-114.06262	1460.33972	-630.28796	-13.74678	1341.14441	-1349.92993	36.20264	1342.74194	284.42151	90.28621	5.87488	-495.36774	-157.30084	-14.83227	-1153.13281	198.55637	-16.71233	-1775.11987	-121.23839	25.97001
374	3.108	653.30975	-113.93157	1463.31555	-629.29932	-13.20762	1340.81812	-1349.14819	36.52930	1346.13586	288.37784	90.11555	1.03476	-509.56537	-157.63721	-14.92539	-1167.27869	198.13538	-16.67399	-1755.35706	-120.74892	27.49608
375	3.117	650.54327	-113.81908	1466.07410	-628.23444	-12.53748	1340.66150	-1348.38477	37.00430	1349.48315	287.82843	89.99358	-4.38045	-523.78333	-157.92278	-15.05823	-1181.45569	197.70413	-16.61453	-1733.32410	-120.45390	28.07599
376	3.125	647.89948	-113.75304	1468.59680	-627.08344	-11.77501	1340.67639	-1347.59143	37.60524	1352.75330	283.72861	89.75133	-9.32619	-537.99719	-158.22340	-15.18760	-1195.70288	197.28624	-16.55217	-1709.16785	-120.08032	27.75026
377	3.133	645.40930	-113.76167	1470.87402	-625.83698	-10.93611	1340.86816	-1346.71851	38.30394	1355.91479	276.83112	89.28165	-12.88884	-552.22351	-158.56909	-15.24469	-1210.01343	196.87964	-16.50005	-1682.92810	-119.60784	26.76181
378	3.142	643.10968	-113.85834	1472.89868	-624.48718	-10.01530	1341.24280	-1345.73218	39.07620	1358.93896	267.84415	88.53099	-14.77560	-566.49512	-158.94681	-15.22804	-1224.34705	196.46332	-16.44762	-1654.71387	-119.17770	25.45234
379	3.150	641.04547	-114.03162	1474.66309	-623.02924	-9.00229	1341.80164	-1344.62427	39.88878	1361.80957	257.35330	87.55348	-15.43992	-580.81171	-159.33780	-15.19861	-1238.65784	196.04115	-16.38036	-1624.71692	-118.99624	24.17697
380	3.158	639.26593	-114.25652	1476.15967	-621.46753	-7.88811	1342.54053	-1343.40698	40.69556	1364.52393	245.54645	86.57845	-15.61405	-595.13318	-159.72626	-15.21218	-1252.93176	195.61873	-16.31645	-1593.15247	-119.21664	23.24809
381	3.167	637.81970	-114.51321	1477.37793	-619.82233	-6.65482	1343.45105	-1342.09741	41.46573	1367.08386	232.47249	85.84437	-15.74457	-609.40979	-160.08997	-15.27571	-1267.19141	195.15701	-16.26945	-1560.23145	-119.86926	22.86841
382	3.175	636.74451	-114.79067	1478.29517	-618.13611	-5.27546	1344.52051	-1340.71948	42.19157	1369.48352	218.49307	85.38388	-15.90301	-623.61292	-160.46649	-15.33221	-1281.42847	194.63301	-16.17157	-1526.15039	-120.91394	23.08979
383	3.183	636.05573	-115.08343	1478.87964	-616.47430	-3.73601	1345.73193	-1339.32727	42.87100	1371.70435	204.15067	85.07509	-16.04590	-637.71356	-160.96336	-15.29019	-1295.58154	194.08792	-15.92589	-1491.10583	-122.30909	23.84522
384	3.192	635.74182	-115.39098	1479.10425	-614.91003	-2.05317	1347.06409	-1338.01099	43.51561	1373.71472	189.83057	84.80161	-16.18886	-651.62433	-161.63953	-15.03172	-1309.62976	193.58684	-15.55368	-1455.35071	-124.03209	25.00730
385	3.200	635.76514	-115.71135	1478.96021	-613.50391	-0.28151	1348.49268	-1336.87378	44.15577	1375.47791	175.69072	84.50286	-16.38279	-665.21838	-162.42924	-14.38743	-1323.64551	193.16939	-15.19317	-1419.20813	-126.09657	26.45452
386	3.208	636.07202	-116.04097	1478.46179	-612.29675	1.47945	1349.99451	-1336.00830	44.80320	1376.96277	161.72224	84.15983	-16.63554	-678.46570	-163.13278	-13.24087	-1337.67432	192.81546	-14.95731	-1383.01501	-128.55051	28.16934
387	3.217	636.60828	-116.39273	1477.64355	-611.31824	3.10566	1351.55176	-1335.48840	45.42705	1378.14539	147.83820	83.78767	-16.88872	-691.46741	-163.53429	-11.62988	-1351.66907	192.46640	-14.87184	-1347.06079	-131.42902	30.26874
388	3.225	637.33087	-116.80031	1476.54370	-610.60052	4.49589	1353.14893	-1335.36475	45.98206	1378.99902	133.97110	83.42762	-17.07224	-704.24390	-163.62955	-9.61604	-1365.60645	192.09210	-14.90081	-1311.54858	-134.66812	32.85518
389	3.233	638.21118	-117.29034	1475.18726	-610.18427	5.59018	1354.76648	-1335.65881	46.44166	1379.48962	120.11734	83.11198	-17.17772	-716.60535	-163.56793	-7.17817	-1379.52295	191.70145	-14.98347	-1276.61023	-138.05457	35.82868
390	3.242	639.23700	-117.86113	1473.58435	-610.10938	6.35972	1356.37585	-1336.35608	46.79598	1379.58862	106.31012	82.83713	-17.26321	-728.30621	-163.40793	-4.26819	-1393.43530	191.30275	-15.08485	-1242.40674	-141.33478	38.86685
391	3.250	640.41296	-118.49260	1471.73816	-610.40137	6.80631	1357.94434	-1337.40015	47.03508	1379.29126	92.56598	82.58205	-17.38647	-739.16211	-163.14059	-0.82020	-1407.32275	190.91118	-15.19888	-1209.23132	-144.35854	41.54554
392	3.258	641.75195	-119.16704	1469.65393	-611.06458	6.96523	1359.44312	-1338.70898	47.15336	1378.61743	78.86630	82.33821	-17.54856	-748.96844	-162.81444	3.28657	-1421.15417	190.58209	-15.30578	-1177.45654	-147.07420	43.50176
393	3.267	643.26233	-119.87924	1467.34167	-612.08447	6.89037	1360.85449	-1340.20581	47.16417	1377.59692	65.17657	82.11230	-17.71043	-757.39551	-162.51889	8.25600	-1434.91821	190.37648	-15.38202	-1147.29260	-149.50237	44.57456
394	3.275	644.94067	-120.63194	1464.81445	-613.43109	6.63119	1362.17285	-1341.83191	47.09193	1376.25513	51.47888	81.89598	-17.84784	-763.92383	-162.39392	14.39975	-1448.63892	190.26331	-15.44408	-1118.59058	-151.74373	44.82426
395	3.283	646.77222	-121.42400	1462.08911	-615.06323	6.22738	1363.39807	-1343.53760	46.95722	1374.60999	37.78351	81.65167	-17.96696	-767.78662	-162.67865	21.98597	-1462.36548	190.06519	-15.56906	-1090.92554	-153.88263	44.44160
396	3.292	648.73376	-122.24492	1459.19067	-616.93378	5.71786	1364.53149	-1345.28003	46.78110	1372.67603	24.09427	81.36150	-18.07510	-768.05988	-163.60626	30.83109	-1476.15393	189.57877	-15.85136	-1063.83643	-155.87994	43.67275
397	3.300	650.79840	-123.08253	1456.15430	-618.99316	5.13682	1365.57458	-1347.02856	46.59164	1370.47302	10.38098	81.05714	-18.16030	-764.05322	-165.25452	40.01801	-1490.00830	188.81065	-16.27381	-1036.98096	-157.60869	42.79601
398	3.308	652.94122	-123.93433	1453.01953	-621.18939	4.50260	1366.53088	-1348.76550	46.41800	1368.02856	-3.38699	80.76180	-18.21251	-755.68304	-167.59149	48.23751	-1503.87354	187.99268	-16.69258	-1010.22546	-158.93179	42.07399
399	3.317	655.14276	-124.80667	1449.82422	-623.46735	3.82581	1367.40393	-1350.48401	46.27876	1365.37256	-17.20224	80.44682	-18.25475	-743.38666	-170.58774	54.55252	-1517.72583	187.35512	-16.99665	-983.71436	-159.71884	41.65434
400	3.325	657.38788	-125.70164	1446.59900	-625.77008	3.12727	1368.19409	-1352.19153	46.16573	1362.52917	-31.04095	80.08392	-18.31813	-727.77600	-174.17926	58.81293	-1531.56543	187.00766	-17.16106	-957.81866	-159.85168	41.51183
401	3.333	659.66132	-126.60624	1443.36560	-628.04169	2.43880	1368.89709	-1353.90442	46.04176	1359.51257	-44.90179	79.69424	-18.39729	-709.44989	-178.20708	61.45773	-1545.36609	186.95183	-17.17323	-932.99738	-159.23805	41.47343
402	3.342	661.94397	-127.49982	1440.13660	-630.22943	1.78682	1369.50696	-1355.62854	45.86975	1356.33435	-58.79492	79.31555	-18.47102	-688.97510	-182.46848	63.11047	-1559.12366	187.06284	-17.03991	-909.70795	-157.78981	41.26451
403	3.350	664.21460	-128.37318	1436.92163	-632.28540	1.18023	1370.01855	-1357.34375	45.64113	1353.01855	-72.71579	78.95937	-18.54085	-666.88055	-186.77658	64.29920	-1572.89063	187.12027	-16.85292	-888.37518	-155.41364	40.58697
404	3.358	666.45374	-129.23436	1433.73596	-634.17358	0.61229	1370.42859	-1359.00537	45.37222	1349.60437	-86.65906	78.61736	-18.61530	-643.62097	-190.97516	65.34145	-1586.72400	186.98166	-16.74774	-869.34363	-152.07126	39.25262
405	3.367	668.64374	-130.09760	1430.60632	-635.87665	0.06666	1370.73865	-1360.55115	45.07364	1346.13574	-100.63412	78.28403	-18.68587	-619.53259	-194.95013	66.34527	-1600.62134	186.69235	-16.76105	-852.84009	-147.83243	37.23806
406	3.375	670.76691	-130.96896	1427.56982	-637.39319	-0.47711	1370.95215	-1361.91162	44.71790	1342.64673	-114.64825	77.95409	-18.74521	-594.79211	-198.62247	67.26472	-1614.51831	186.35928	-16.79065	-838.99768	-142.86424	34.56442
407	3.383	672.80682	-131.84152	1424.66321	-638.72839	-1.03547	1371.07178	-1363.02649	44.24058	1339.14929	-128.69659	77.60667	-18.80760	-569.42065	-201.94844	67.98488	-1628.36377	186.02573	-16.71381	-827.89777	-137.40192	31.17232
408	3.392	674.75305	-132.70337	1421.91711	-639.88568	-1.61481	1371.10059	-1363.85986	43.56979	1335.62878	-142.77429	77.21400	-18.89234	-543.36499	-204.96045	68.42130	-1642.18726	185.69162	-16.51992	-819.62195	-131.73970	26.97506
409	3.400	676.60217	-133.54089	1419.36267	-640.86304	-2.21021	1371.04529	-1364.40723	42.64890	1332.05969	-156.87292	76.77760	-18.99597	-516.55225	-207.74730	68.55859	-1656.04626	185.35693	-16.32020	-814.30646	-126.22888	22.01436
410	3.408	678.35211	-134.32864	1417.03564	-641.65442	-2.81067	1370.91028	-1364.68958	41.45801	1328.43945	-170.96765	76.34677	-19.09435	-488.87186	-210.39297	68.41570	-1669.93945	185.03650	-16.22216	-812.10980	-121.24543	16.56981
411	3.417	679.99658	-135.03085	1414.97241	-642.25433	-3.41409	1370.68787	-1364.73730	40.03001	1324.81567	-185.03094	75.96782	-19.17891	-460.19843	-212.98318	67.99770	-1683.85791	184.72260	-16.23804	-813.07184	-117.13768	11.15441
412	3.425	681.52557	-135.62146	1413.20862	-642.65991	-4.04060	1370.35645	-1364.57788	38.41872	1321.27454	-199.05103	75.62276	-19.27808	-430.45715	-215.59988	67.25604	-1697.84277	184.36856	-16.32710	-817.00262	-114.19830	6.41516
413	3.433	682.92468	-136.09946	1411.78467	-642.87042	-4.72599	1369.88464	-1364.23474	36.65057	1317.90686	-213.03088	75.26374	-19.42965	-399.64380	-218.25833	66.08326	-1711.88623	183.96988	-16.45318	-823.61652	-112.59705	2.95980
414	3.442	684.17499	-136.48618	1410.74670	-642.89124	-5.50170	1369.24011	-1363.72729	34.73993	1314.79773	-226.98279	74.88576	-19.64427	-367.80988	-220.89893	64.37026	-1725.86230	183.62997	-16.56209	-832.76489	-112.20565	1.03041
415	3.450	685.25433	-136.80441	1410.13770	-642.73779	-6.38478	1368.39783	-1363.06958	32.74705	1312.04260	-240.91895	74.51533	-19.89101	-335.02173	-223.48260	62.09702	-1739.57275	183.55821	-16.51634	-844.26068	-112.55062	0.28590
416	3.458	686.13544	-137.05548	1409.98853	-642.43256	-7.38408	1367.34351	-1362.27502	30.79408	1309.75110	-254.84052	74.15510	-20.11439	-301.31000	-226.05832	59.34870	-1752.80298	183.97406	-16.08870	-857.48584	-113.10316	0.09336
417	3.467	686.78467	-137.22034	1410.31860	-641.99670	-8.50401	1366.06995	-1361.36792	29.01448	1308.01477	-268.72595	73.80617	-20.27771	-266.70093	-228.69008	56.22449	-1765.38562	184.88800	-15.08848	-871.53107	-113.58420	-0.01433
418	3.475	687.16748	-137.28148	1411.13586	-641.44507	-9.73745	1364.57556	-1360.38647	27.48894	1306.86768	-282.53345	73.52721	-20.38352	-231.27838	-231.35788	52.77705	-1777.26880	186.02359	-13.51488	-885.70819	-113.95926	-0.21749
419	3.483	687.25684	-137.23672	1412.43420	-640.78857	-11.06133	1362.87183	-1359.37207	26.24254	1306.28992	-296.25830	73.35037	-20.46576	-195.17992	-233.97336	49.04345	-1788.55493	187.05731	-11.51765	-899.73224	-114.28416	-0.51759
420	3.492	687.03503	-137.09460	1414.19592	-640.04181	-12.44125	1360.98755	-1358.35632	25.29203	1306.24438	-309.97986	73.14509	-20.57016	-158.59103	-236.47852	45.08874	-1799.48584	187.85329	-9.21097	-913.56329	-114.61877	-0.84343
421	3.500	686.49091	-136.86740	1416.39478	-639.22473	-13.83674	1358.96484	-1357.35010	24.66448	1306.69580	-323.76685	72.74098	-20.72222	-121.73856	-238.90063	41.00999	-1810.29016	188.42078	-6.59683	-927.24164	-115.01563	-1.12414
422	3.508	685.61810	-136.57083	1418.99744	-638.35730	-15.20852	1356.84790	-1356.34766	24.38576	1307.61975	-337.58374	72.15129	-20.91234	-84.84363	-241.32114	36.90226	-1820.91614	188.77103	-3.60955	-940.81311	-115.51647	-1.32909
423	3.517	684.41534	-136.21820	1421.96216	-637.45605	-16.53119	1354.67859	-1355.33911	24.47076	1309.01245	-351.37781	71.51288	-21.10856	-48.06439	-243.80649	32.82491	-1830.92163	188.91162	-0.13558	-954.31982	-116.12440	-1.46938
424	3.525	682.88489	-135.80978	1425.23865	-636.53357	-17.79614	1352.49670	-1354.32080	24.89320	1310.87439	-365.15753	70.89659	-21.28993	-11.44867	-246.34863	28.82405	-1839.66870	188.95267	3.99093	-967.81763	-116.79783	-1.58245
425	3.533	681.03613	-135.33594	1428.77209	-635.59845	-18.99725	1350.34338	-1353.29431	25.54946	1313.17090	-378.94501	70.28670	-21.47188	25.03290	-248.88972	25.00061	-1846.55127	189.09296	8.97270	-981.36798	-117.48622	-1.71076
426	3.542	678.89014	-134.79637	1432.51025	-634.65430	-20.12455	1348.26050	-1352.25684	26.27170	1315.81958	-392.74426	69.66151	-21.67825	61.34662	-251.40883	21.52884	-1850.99097	189.38470	15.01238	-995.00732	-118.15836	-1.87296
427	3.550	676.47742	-134.20996	1436.40186	-633.70367	-21.17941	1346.28540	-1351.19910	26.89298	1318.71814	-406.55695	69.02721	-21.90068	97.26440	-253.93681	18.60411	-1852.32031	189.61224	22.18740	-1008.73553	-118.80728	-2.04519
428	3.558	673.83063	-133.60400	1440.39221	-632.75415	-22.19053	1344.44958	-1350.11902	27.30768	1321.77966	-420.39276	68.39925	-22.10984	132.34534	-256.48389	16.38632	-1849.85181	189.51488	30.23211	-1022.52948	-119.43015	-2.18082
429	3.567	670.98083	-133.00320	1444.42310	-631.81622	-23.21727	1342.78186	-1349.03870	27.46778	1324.94849	-434.27246	67.78711	-22.29186	165.97357	-258.99292	14.94541	-1843.18457	189.00316	38.47352	-1036.36023	-120.00322	-2.25802
430	3.575	667.96069	-132.42868	1448.44055	-630.89716	-24.33995	1341.30469	-1348.00159	27.35025	1328.19189	-448.21326	67.20518	-22.45097	197.34808	-261.34631	14.16866	-1832.40198	188.11874	46.09405	-1050.21631	-120.49568	-2.29349
431	3.583	664.80737	-131.89455	1452.39795	-629.99921	-25.63901	1340.02747	-1347.05457	26.96272	1331.48560	-462.20447	66.67451	-22.58568	225.54260	-263.35504	13.66467	-1817.95459	186.92966	52.48013	-1064.12244	-120.89420	-2.31199
432	3.592	661.56036	-131.39954	1456.25708	-629.11908	-27.17147	1338.94495	-1346.22607	26.34908	1334.80981	-476.22498	66.21289	-22.68515	249.76563	-264.78723	12.84770	-1800.43018	185.49516	57.33838	-1078.11646	-121.21484	-2.32554
433	3.600	658.26050	-130.92719	1459.98486	-628.24438	-28.95485	1338.04297	-1345.51440	25.55739	1338.15125	-490.28210	65.82891	-22.74972	269.59998	-265.48389	11.26343	-1780.41772	183.85391	60.58269	-1092.19507	-121.50629	-2.33025
434	3.608	654.95166	-130.45529	1463.54871	-627.35162	-30.96840	1337.30457	-1344.88745	24.61190	1341.49951	-504.38910	65.51179	-22.79931	284.98456	-265.41000	8.86727	-1758.45410	181.98537	62.19028	-1106.31348	-121.81138	-2.30939
435	3.617	651.68311	-129.96289	1466.91638	-626.40778	-33.17533	1336.71680	-1344.28772	23.51774	1344.84204	-518.52979	65.24313	-22.85398	296.05060	-264.55933	6.00330	-1734.97034	179.74924	62.15766	-1120.43970	-122.11664	-2.25927
436	3.625	648.51044	-129.43414	1470.05847	-625.37573	-35.54710	1336.27368	-1343.64001	22.28115	1348.15955	-532.69098	65.00800	-22.91858	303.00616	-262.88000	3.16785	-1710.20740	176.89185	60.57244	-1134.58398	-122.37671	-2.20344
437	3.633	645.49487	-128.86081	1472.94800	-624.21796	-38.06648	1335.97791	-1342.86475	20.92157	1351.43127	-546.90192	64.77270	-22.98821	306.12158	-260.36017	0.71570	-1684.18945	173.24651	57.72640	-1148.78174	-122.60451	-2.15305
438	3.642	642.70074	-128.24365	1475.56421	-622.89960	-40.71449	1335.83923	-1341.89246	19.47265	1354.64258	-561.19525	64.48772	-23.04696	305.72064	-257.18002	-1.35616	-1656.81799	168.95712	54.10971	-1163.02917	-122.89576	-2.07217
439	3.650	640.19415	-127.59586	1477.89124	-621.39575	-43.46583	1335.86829	-1340.67676	17.97263	1357.78027	-575.54480	64.13476	-23.06463	302.00037	-253.82350	-3.26605	-1627.98352	164.33807	50.21163	-1177.25085	-123.32784	-1.91480
440	3.658	638.03925	-126.94159	1479.91321	-619.69739	-46.29545	1336.07190	-1339.20618	16.44638	1360.81885	-589.88354	63.76101	-23.02276	294.88806	-251.01852	-5.02950	-1597.58276	159.57310	46.35706	-1191.39685	-123.86528	-1.69318
441	3.667	636.29193	-126.30412	1481.61523	-617.81238	-49.17836	1336.45386	-1337.50171	14.89827	1363.71875	-604.17603	63.44470	-22.94345	284.43048	-249.34055	-6.41617	-1565.54541	154.75522	42.81153	-1205.52563	-124.40196	-1.47247
442	3.675	634.99512	-125.69679	1482.98914	-615.76575	-52.08603	1337.02063	-1335.60815	13.32046	1366.43677	-618.42700	63.20608	-22.87843	271.35614	-248.83083	-7.30924	-1531.98022	150.09534	39.95079	-1219.70935	-124.86990	-1.29776
443	3.683	634.17706	-125.12586	1484.03052	-613.60284	-54.99131	1337.78186	-1333.58643	11.70716	1368.93835	-632.62402	62.97544	-22.86562	256.92596	-249.09782	-7.82518	-1497.24463	145.90753	38.17151	-1233.93481	-125.27109	-1.17320
444	3.692	633.84821	-124.58637	1484.73096	-611.39105	-57.87310	1338.74377	-1331.50806	10.07516	1371.20215	-646.71826	62.66051	-22.87171	242.24420	-249.68582	-8.13665	-1461.76807	142.43314	37.67196	-1248.13477	-125.63843	-1.09022
445	3.700	633.99677	-124.05359	1485.07703	-609.21381	-60.71506	1339.90405	-1329.45044	8.46918	1373.20679	-660.65845	62.21604	-22.75945	227.86871	-250.31718	-8.36192	-1425.88916	139.76079	38.44557	-1262.26880	-126.00414	-1.03087
446	3.708	634.58844	-123.49560	1485.05884	-607.15613	-63.50450	1341.25293	-1327.49438	6.93427	1374.91736	-674.40332	61.65892	-22.33725	213.89337	-250.90184	-8.58662	-1389.84656	137.86392	40.36316	-1276.36560	-126.37898	-0.98097
447	3.717	635.57361	-122.89551	1484.67859	-605.28973	-66.22476	1342.77380	-1325.72339	5.49465	1376.30164	-687.90259	61.03701	-21.47235	200.17609	-251.42899	-8.86803	-1353.74866	136.59671	43.06127	-1290.47180	-126.74062	-0.96652
448	3.725	636.89386	-122.25386	1483.94958	-603.67108	-68.83705	1344.44421	-1324.22400	4.15516	1377.34448	-701.10632	60.37677	-20.15269	186.53754	-251.91634	-9.17850	-1317.62207	135.72318	45.90537	-1304.56030	-127.07883	-1.02913
449	3.733	638.49078	-121.57682	1482.88684	-602.34613	-71.26979	1346.23669	-1323.08313	2.90943	1378.03613	-714.02026	59.67584	-18.41618	172.87018	-252.38887	-9.42156	-1281.66650	135.07886	48.27696	-1318.51587	-127.48165	-1.13103
450	3.742	640.31683	-120.87286	1481.49963	-601.34967	-73.43228	1348.11987	-1322.37158	1.75762	1378.35791	-726.71472	58.92731	-16.22819	159.12708	-252.85556	-9.54811	-1246.42249	134.59807	49.83040	-1332.25610	-128.08501	-1.14471
451	3.750	642.34064	-120.15300	1479.79224	-600.70416	-75.24536	1350.05420	-1322.12268	0.70915	1378.29175	-739.21045	58.10345	-13.42096	145.30292	-253.33026	-9.60895	-1212.57336	134.15178	50.45327	-1345.88696	-128.85551	-0.99589
452	3.758	644.54028	-119.42048	1477.77112	-600.42773	-76.66847	1351.99133	-1322.32837	-0.23630	1377.83057	-751.29944	57.09448	-9.69197	131.46332	-253.82787	-9.68294	-1180.53418	133.61957	50.16736	-1359.60986	-129.57298	-0.76172
453	3.767	646.89453	-118.66576	1475.45129	-600.53973	-77.71033	1353.87769	-1322.95117	-1.08807	1376.98022	-762.39331	55.62790	-4.65702	117.68976	-254.34225	-9.80168	-1150.17285	133.15047	49.13549	-1373.46973	-130.09729	-0.58651
454	3.775	649.37976	-117.87574	1472.85522	-601.05286	-78.41972	1355.66223	-1323.93835	-1.84545	1375.75684	-771.40417	53.39174	2.01145	103.98358	-254.87935	-9.94422	-1120.83923	133.09729	47.63100	-1387.35315	-130.47461	-0.55908
455	3.783	651.97357	-117.04230	1470.00647	-601.96124	-78.86354	1357.30481	-1325.22998	-2.49810	1374.18457	-776.77039	50.47713	10.32161	90.30084	-255.45026	-10.07940	-1091.67236	133.69713	45.91114	-1401.15881	-130.80568	-0.67643
456	3.792	654.66461	-116.16339	1466.92712	-603.23474	-79.10648	1358.78162	-1326.75415	-3.03954	1372.28857	-776.97168	47.52924	19.61894	76.64648	-256.00720	-10.21593	-1062.05457	134.97421	44.14162	-1414.85339	-131.17065	-0.86807
457	3.800	657.45758	-115.24384	1463.63989	-604.81671	-79.19815	1360.08704	-1328.42847	-3.46553	1370.09277	-771.34644	45.25043	28.55050	63.05786	-256.48108	-10.38787	-1031.97180	136.85956	42.41882	-1428.46118	-131.61414	-1.05741
458	3.808	660.36224	-114.29887	1460.17358	-606.62775	-79.17169	1361.22961	-1330.17712	-3.77006	1367.62122	-760.30542	43.94299	35.66790	49.51962	-256.88818	-10.58129	-1002.01306	139.20102	40.71198	-1442.04370	-132.11732	-1.20642
459	3.817	663.37494	-113.35243	1456.55981	-608.57635	-79.05836	1362.22058	-1331.94287	-3.95092	1364.90186	-744.79956	43.52814	40.22636	35.95587	-257.31018	-10.73619	-973.01953	141.72868	38.75967	-1455.65662	-132.63013	-1.30466
460	3.825	666.47369	-112.42719	1452.82581	-610.56848	-78.89644	1363.06396	-1333.67664	-4.01870	1361.97351	-725.81494	43.72308	42.45130	22.30972	-257.77893	-10.82904	-945.68146	144.22330	36.20679	-1469.33093	-133.12878	-1.36469
461	3.833	669.62927	-111.54098	1448.99744	-612.51611	-78.71803	1363.75916	-1335.33582	-4.00811	1358.87964	-704.21887	44.15622	43.18834	8.58884	-258.26566	-10.89700	-920.34070	146.65489	32.86412	-1483.07397	-133.61006	-1.43353
462	3.842	672.81622	-110.71361	1445.11121	-614.34857	-78.53786	1364.30969	-1336.88367	-3.96093	1355.65881	-680.76270	44.46634	43.37531	-5.16754	-258.76038	-10.98136	-897.07129	149.03310	28.75764	-1496.86304	-134.07321	-1.56105
463	3.850	676.01349	-109.96613	1441.21741	-616.01617	-78.36337	1364.72522	-1338.27661	-3.88202	1352.34485	-656.11926	44.39922	43.70061	-18.93402	-259.27142	-11.07880	-875.92004	151.26552	24.03449	-1510.66626	-134.52667	-1.74640
464	3.858	679.19861	-109.30686	1437.37524	-617.48364	-78.20915	1365.02026	-1339.45984	-3.73927	1348.96460	-630.87048	43.82964	44.51688	-32.70715	-259.76367	-11.16792	-857.07892	153.25235	18.87587	-1524.48547	-134.97438	-1.94103
465	3.867	682.34442	-108.71918	1433.64429	-618.72626	-78.09384	1365.21558	-1340.38623	-3.51304	1345.53040	-605.38879	42.70708	45.90945	-46.49249	-260.19110	-11.25259	-840.93274	154.97237	13.38424	-1538.35535	-135.41487	-2.10232
466	3.875	685.42102	-108.16257	1430.07983	-619.73102	-78.03333	1365.33582	-1341.02759	-3.22049	1342.04126	-579.73816	41.04871	47.82447	-60.29987	-260.56973	-11.33671	-828.04199	156.43216	7.55298	-1552.30029	-135.86473	-2.21768
467	3.883	688.39874	-107.59206	1426.73425	-620.49951	-78.05072	1365.40479	-1341.37048	-2.88826	1338.49146	-553.74182	38.96138	50.15749	-74.13513	-260.93716	-11.40153	-819.02405	157.67780	1.50375	-1566.31079	-136.33054	-2.29326
468	3.892	691.25128	-106.98349	1423.65649	-621.04736	-78.18361	1365.43726	-1341.41321	-2.51455	1334.88184	-527.13660	36.57430	52.73685	-87.99915	-261.28009	-11.44638	-814.36053	158.85016	-4.19821	-1580.35571	-136.77769	-2.35019
469	3.900	693.96039	-106.34013	1420.89233	-621.39453	-78.46631	1365.43396	-1341.17310	-2.05902	1331.23877	-499.67017	33.98128	55.29628	-101.90726	-261.55792	-11.51225	-814.18359	160.04068	-8.72069	-1594.40918	-137.18066	-2.41678
470	3.908	696.51636	-105.67894	1418.48315	-621.55383	-78.90846	1365.37988	-1340.68970	-1.46274	1327.62830	-471.14233	31.27618	57.53888	-115.88007	-261.76178	-11.64120	-818.11725	161.08865	-11.64976	-1608.46118	-137.55936	-2.50037
471	3.917	698.91180	-105.01428	1416.46448	-621.53156	-79.49725	1365.25000	-1340.01062	-0.67571	1324.15466	-441.42517	28.56116	59.21740	-129.89886	-261.91858	-11.83403	-825.47565	161.70230	-13.24335	-1622.51221	-137.92923	-2.58266
472	3.925	701.13336	-104.35329	1414.86584	-621.33582	-80.21002	1365.01563	-1339.16846	0.33287	1320.94922	-410.46960	25.90268	60.14212	-143.90967	-262.06717	-12.05450	-835.66943	161.79477	-14.00215	-1636.56494	-138.27118	-2.65633
473	3.933	703.15894	-103.70689	1413.71472	-620.97876	-81.01123	1364.65063	-1338.17566	1.57809	1318.15576	-378.28894	23.32025	60.17308	-157.88281	-262.25797	-12.25515	-848.12195	161.56210	-14.34256	-1650.59985	-138.58035	-2.73418
474	3.942	704.95764	-103.09848	1413.03503	-620.47137	-81.84531	1364.13245	-1337.03662	3.05295	1315.90759	-344.92108	20.81343	59.24743	-171.82562	-262.55682	-12.39939	-861.94843	161.24696	-14.54409	-1664.55615	-138.90761	-2.81053
475	3.950	706.49042	-102.55144	1412.84424	-619.82147	-82.64998	1363.44739	-1335.76172	4.70889	1314.29224	-310.40326	18.41208	57.39944	-185.75011	-262.99023	-12.49282	-876.20044	160.95288	-14.73870	-1678.32922	-139.32790	-2.84410
476	3.958	707.71484	-102.06961	1413.15710	-619.03894	-83.37901	1362.59766	-1334.37585	6.43990	1313.32471	-274.78137	16.21835	54.74688	-199.66545	-263.48187	-12.58859	-890.33984	160.66068	-14.96403	-1691.76807	-139.87488	-2.76700
477	3.967	708.59229	-101.63879	1413.98633	-618.13861	-84.01334	1361.60242	-1332.92505	8.09744	1312.95923	-238.14197	14.35362	51.45781	-213.56415	-263.90851	-12.73149	-904.27051	160.30951	-15.22274	-1704.69189	-140.51317	-2.47999
478	3.975	709.09772	-101.24648	1415.33447	-617.13806	-84.56073	1360.49121	-1331.47388	9.53305	1313.13037	-200.62048	12.84978	47.70826	-227.40977	-264.21594	-12.92107	-918.06824	159.88275	-15.49744	-1716.95386	-141.16974	-1.86327
479	3.983	709.22467	-100.88885	1417.18518	-616.05682	-85.05219	1359.29724	-1330.09277	10.62281	1313.78137	-162.37769	11.66014	43.65493	-241.17744	-264.43884	-13.13627	-931.79279	159.45232	-15.76416	-1728.49939	-141.78310	-0.81857
480	3.992	708.98309	-100.56298	1419.50232	-614.91833	-85.53102	1358.05359	-1328.84058	11.27393	1314.86719	-123.60522	10.77223	39.43209	-254.87134	-264.65195	-13.34255	-945.46289	159.10472	-16.00755	-1739.34814	-142.34933	0.69363
481	4.000	708.39471	-100.26549	1422.23462	-613.75415	-86.03520	1356.79224	-1327.74390	11.44456	1316.34863	-84.55048	10.23624	35.12885	-268.49469	-264.92249	-13.48669	-959.09131	158.85458	-16.22276	-1749.51636	-142.94736	2.61122
482	4.008	707.48932	-99.99560	1425.32141	-612.60278	-86.58400	1355.54236	-1326.79077	11.15640	1318.18872	-45.47977	10.13780	30.77913	-282.06995	-265.24854	-13.55799	-972.70276	158.66791	-16.41191	-1758.92273	-143.67998	4.70759
483	4.017	706.30127	-99.75560	1428.70044	-611.49921	-87.17474	1354.32861	-1325.94250	10.48981	1320.35266	-6.59113	10.60884	26.43027	-295.66565	-265.55719	-13.62025	-986.31207	158.52852	-16.57985	-1767.31897	-144.58292	6.60316
484	4.025	704.86578	-99.54689	1432.31482	-610.46588	-87.79366	1353.16797	-1325.15576	9.57265	1322.80347	32.05856	11.80190	22.22005	-309.33279	-265.81226	-13.72316	-999.89954	158.43253	-16.73236	-1774.34814	-145.62872	7.94561
485	4.033	703.21680	-99.36046	1436.11267	-609.51123	-88.42615	1352.06909	-1324.39832	8.54578	1325.50049	70.54028	13.84225	18.39834	-323.04871	-266.05048	-13.84911	-1013.44080	158.33725	-16.87262	-1779.73755	-146.73071	8.70257
486	4.042	701.38568	-99.17530	1440.04187	-608.62793	-89.04848	1351.03076	-1323.65454	7.52214	1328.40222	108.92041	16.79851	15.31188	-336.75360	-266.29187	-13.96584	-1026.95300	158.18333	-16.98843	-1783.32153	-147.67323	9.39606
487	4.050	699.39990	-98.97311	1444.04834	-607.79004	-89.61818	1350.04419	-1322.92139	6.57997	1331.46973	147.07324	20.57614	13.33327	-350.41306	-266.52264	-14.06196	-1040.47791	157.95695	-17.06119	-1784.73291	-148.17712	10.94459
488	4.058	697.28546	-98.74970	1448.08105	-606.95996	-90.08182	1349.09998	-1322.20032	5.76925	1334.66748	184.49738	24.81552	12.71442	-364.04651	-266.73651	-14.14763	-1054.04126	157.69373	-17.08842	-1783.26257	-148.05817	13.93535
489	4.067	695.06781	-98.50665	1452.09692	-606.10284	-90.38986	1348.20105	-1321.49304	5.09892	1337.96045	220.16057	29.06561	13.41473	-377.70557	-266.92499	-14.25198	-1067.67090	157.42897	-17.08451	-1778.22241	-147.25240	18.03307
490	4.075	692.77203	-98.24644	1456.05762	-605.19543	-90.50351	1347.36670	-1320.80334	4.52974	1341.31152	252.48306	33.11380	14.97172	-391.43140	-267.11218	-14.38594	-1081.39868	157.15518	-17.07539	-1769.30298	-145.89082	22.34663
491	4.083	690.42297	-97.98145	1459.92468	-604.22357	-90.39519	1346.62488	-1320.14111	4.00438	1344.68506	279.62744	37.01302	16.50075	-405.24774	-267.39661	-14.51097	-1095.22070	156.84116	-17.08487	-1756.55591	-144.44872	26.22890
492	4.092	688.04700	-97.73282	1463.66211	-603.17670	-90.05200	1346.00012	-1319.51245	3.49043	1348.05017	300.13922	40.81433	16.95238	-419.16772	-267.83838	-14.59460	-1109.11865	156.47076	-17.10870	-1740.29004	-143.55669	29.46743
493	4.100	685.67596	-97.52253	1467.23975	-602.04895	-89.48038	1345.51062	-1318.90454	2.99247	1351.37939	313.58426	44.42407	15.57354	-433.16705	-268.35065	-14.66887	-1123.09033	156.05545	-17.11097	-1721.01013	-143.53194	31.92376
494	4.108	683.34772	-97.36957	1470.63379	-600.84161	-88.70435	1345.17041	-1318.28809	2.53905	1354.64685	320.63171	47.69858	12.25823	-447.17923	-268.82291	-14.76575	-1137.11670	155.62624	-17.06268	-1699.24841	-144.18837	33.35603
495	4.117	681.09741	-97.28268	1473.82434	-599.56097	-87.75536	1344.99048	-1317.63245	2.16702	1357.82605	322.55118	50.56613	7.52757	-461.15515	-269.23578	-14.86307	-1151.16565	155.19319	-16.98584	-1675.34680	-145.09196	33.61195
496	4.125	678.95001	-97.25726	1476.79553	-598.21014	-86.66046	1344.97729	-1316.91223	1.89820	1360.88684	320.59433	53.04041	2.15137	-475.10724	-269.57269	-14.95016	-1165.23901	154.73199	-16.92667	-1649.41418	-145.90891	32.82799
497	4.133	676.92438	-97.28332	1479.53528	-596.78217	-85.44011	1345.13257	-1316.10168	1.71884	1363.79846	315.61624	55.17236	-3.23503	-489.08347	-269.81009	-15.04423	-1179.38025	154.23276	-16.88707	-1621.48279	-146.56210	31.40393
498	4.142	675.04236	-97.35420	1482.03162	-595.26190	-84.11328	1345.45386	-1315.17041	1.58829	1366.53943	308.03867	56.99591	-8.11017	-503.12177	-270.00955	-15.12547	-1193.60278	153.74760	-16.83877	-1591.65454	-147.20021	29.83116
499	4.150	673.33203	-97.46951	1484.27173	-593.63306	-82.69563	1345.93567	-1314.09058	1.46857	1369.10046	298.13840	58.44578	-11.89380	-517.21667	-270.28149	-15.13691	-1207.81665	153.36069	-16.79441	-1560.10217	-148.06500	28.53508
500	4.158	671.82709	-97.63294	1486.24329	-591.88513	-81.19380	1346.57251	-1312.84839	1.33978	1371.48218	286.37823	59.34319	-14.20294	-531.30310	-270.71854	-15.04557	-1221.92444	153.08612	-16.78431	-1527.04419	-149.32954	27.80847
501	4.167	670.56543	-97.84535	1487.93213	-590.02094	-79.60707	1347.36707	-1311.44397	1.18979	1373.69299	273.37213	59.58859	-15.22324	-545.30701	-271.36050	-14.88381	-1235.96021	152.83839	-16.78045	-1492.78333	-150.98404	27.79147
502	4.175	669.58575	-98.09965	1489.32227	-588.06360	-77.93723	1348.32861	-1309.88525	1.00546	1375.74133	259.63861	59.34192	-15.52480	-559.23322	-272.11960	-14.73996	-1250.00977	152.52472	-16.72857	-1457.69482	-152.87894	28.44581
503	4.183	668.92236	-98.38624	1490.40015	-586.05396	-76.19855	1349.46204	-1308.20251	0.78097	1377.62073	245.55333	58.89865	-15.59084	-573.15497	-272.82813	-14.68289	-1264.06982	152.12006	-16.61157	-1422.12781	-154.92264	29.56860
504	4.192	668.60059	-98.70473	1491.15393	-584.04187	-74.41988	1350.76086	-1306.46423	0.52175	1379.30457	231.39500	58.45336	-15.64872	-587.10907	-273.39197	-14.65446	-1278.09631	151.64783	-16.42417	-1386.36670	-157.19498	30.89545
505	4.200	668.62842	-99.06648	1491.56958	-582.08063	-72.63762	1352.20398	-1304.76782	0.23841	1380.75635	217.32382	58.04951	-15.78417	-601.04962	-273.78278	-14.44349	-1292.10193	151.14438	-16.16222	-1350.69067	-159.84554	32.25526
506	4.208	668.99036	-99.48302	1491.63257	-580.22510	-70.88365	1353.75903	-1303.21729	-0.05677	1381.94116	203.37555	57.67030	-16.02745	-614.88977	-273.98364	-13.79008	-1306.12952	150.64944	-15.86474	-1315.38403	-162.94122	33.68501
507	4.217	669.65222	-99.95212	1491.33325	-578.52850	-69.17844	1355.38696	-1301.91064	-0.36085	1382.82922	189.49709	57.31100	-16.33347	-628.53149	-274.02045	-12.52077	-1320.19055	150.17641	-15.60683	-1280.65271	-166.40771	35.38248
508	4.225	670.57568	-100.45570	1490.66882	-577.04266	-67.53969	1357.04553	-1300.93103	-0.69696	1383.39404	175.61557	56.98494	-16.60489	-641.88098	-273.89160	-10.61339	-1334.25977	149.72235	-15.45399	-1246.59839	-170.04294	37.46712
509	4.233	671.73090	-100.97346	1489.64050	-575.82178	-66.00230	1358.69214	-1300.33276	-1.10555	1383.61426	161.70332	56.69540	-16.78406	-654.87653	-273.50616	-8.14788	-1348.29761	149.32410	-15.42973	-1213.31824	-173.59277	39.77760
510	4.242	673.10089	-101.49977	1488.24963	-574.92114	-64.62630	1360.28723	-1300.14124	-1.61132	1383.47363	147.77634	56.42759	-16.88546	-667.45770	-272.81018	-5.17820	-1362.26453	149.02054	-15.49184	-1181.00281	-176.89993	41.92467
511	4.250	674.67999	-102.04613	1486.50012	-574.38904	-63.47893	1361.79736	-1300.36182	-2.20942	1382.95740	133.85260	56.18118	-16.95496	-679.48553	-271.87952	-1.66045	-1376.14771	148.79271	-15.55717	-1149.89563	-180.00974	43.51234
512	4.258	676.46796	-102.63027	1484.40527	-574.25720	-62.60769	1363.19592	-1300.98157	-2.88007	1382.05237	119.93906	55.99078	-17.03321	-690.65741	-270.85507	2.52444	-1389.97437	148.62454	-15.57569	-1120.15088	-183.12543	44.32561
513	4.267	678.46210	-103.26556	1481.98547	-574.53534	-62.02400	1364.46313	-1301.95996	-3.60115	1380.75684	106.04315	55.87885	-17.14024	-700.44092	-269.86938	7.54036	-1403.76392	148.55225	-15.55564	-1091.72656	-186.46884	44.36699
514	4.275	680.64960	-103.95215	1479.25830	-575.21204	-61.69940	1365.58606	-1303.23071	-4.35100	1379.08850	92.17905	55.80032	-17.27518	-708.08575	-269.02640	13.55815	-1417.49207	148.58844	-15.53517	-1064.36011	-190.16475	43.77223
515	4.283	683.00598	-104.67660	1476.23523	-576.26013	-61.57814	1366.55859	-1304.72070	-5.10696	1377.07898	78.36377	55.67735	-17.42557	-712.72931	-268.42371	20.65889	-1431.18115	148.58398	-15.60085	-1037.64294	-194.20708	42.74452
516	4.292	685.50092	-105.42383	1472.92822	-577.64288	-61.59752	1367.37903	-1306.36865	-5.84491	1374.76086	64.59387	55.47864	-17.56849	-713.61206	-268.16962	28.67165	-1444.98560	148.23410	-15.87158	-1011.18652	-198.47888	41.53118
517	4.300	688.10730	-106.18483	1469.35791	-579.31464	-61.69681	1368.04712	-1308.13171	-6.55483	1372.16003	50.83554	55.22110	-17.68138	-710.34558	-268.27295	36.95817	-1459.01733	147.45906	-16.32956	-984.76819	-202.80914	40.37819
518	4.308	690.80542	-106.95229	1465.55420	-581.21899	-61.82639	1368.56396	-1309.98193	-7.25395	1369.29907	37.05063	54.91708	-17.76694	-703.00537	-268.55267	44.44819	-1473.15515	146.60950	-16.78970	-958.38458	-207.05783	39.46581
519	4.317	693.57983	-107.71574	1461.55322	-583.29126	-61.96579	1368.93567	-1311.89648	-7.97395	1366.19849	23.22150	54.57057	-17.84778	-691.96509	-268.88898	50.25589	-1487.20081	146.01868	-17.12673	-932.24536	-211.14777	38.84515
520	4.325	696.41443	-108.46608	1457.39490	-585.46222	-62.12999	1369.17200	-1313.84668	-8.73659	1362.87793	9.35593	54.19930	-17.93957	-677.66321	-269.47159	54.30627	-1501.09131	145.68848	-17.34288	-906.74249	-215.01822	38.41095
521	4.333	699.29242	-109.20163	1453.12292	-587.66089	-62.35595	1369.27954	-1315.79004	-9.54676	1359.35876	-4.52509	53.82004	-18.04449	-660.51752	-270.54688	57.21459	-1514.88599	145.50018	-17.44379	-882.38660	-218.54135	37.94872
522	4.342	702.19702	-109.92566	1448.78137	-589.81812	-62.67850	1369.26184	-1317.66760	-10.41799	1355.66882	-18.40469	53.43686	-18.15779	-641.01550	-272.08398	59.73240	-1528.66040	145.40231	-17.41927	-859.70905	-221.46104	37.20956
523	4.350	705.11298	-110.64641	1444.40845	-591.87073	-63.10723	1369.12903	-1319.40894	-11.39329	1351.83984	-32.27069	53.06096	-18.27244	-619.75238	-273.81421	62.35921	-1542.45300	145.36053	-17.30681	-839.16046	-223.48166	35.97626
524	4.358	708.02759	-111.38281	1440.03552	-593.76630	-63.61825	1368.90332	-1320.94067	-12.52324	1347.90308	-46.12039	52.71152	-18.38016	-597.29395	-275.39819	65.20730	-1556.28760	145.26268	-17.20946	-821.05670	-224.46457	34.10906
525	4.367	710.92798	-112.15587	1435.69458	-595.46667	-64.16466	1368.61230	-1322.19507	-13.81975	1343.89575	-59.98077	52.39900	-18.47107	-574.03772	-276.52313	68.07236	-1570.19263	144.98599	-17.21141	-805.62970	-224.48364	31.51539
526	4.375	713.79462	-112.96829	1431.42920	-596.94879	-64.69675	1368.28125	-1323.12134	-15.22596	1339.87354	-73.90045	52.11734	-18.54447	-550.17743	-276.97662	70.64070	-1584.18115	144.54874	-17.28966	-793.10510	-223.70520	28.09142
527	4.383	716.59802	-113.79938	1427.29810	-598.19977	-65.17738	1367.92822	-1323.69568	-16.64817	1335.89465	-87.90790	51.83350	-18.62163	-525.71155	-276.66513	72.65845	-1598.23291	144.08591	-17.37098	-783.65393	-222.29260	23.77392
528	4.392	719.30731	-114.62440	1423.36816	-599.20984	-65.58681	1367.55945	-1323.92444	-18.04054	1331.98560	-101.99329	51.50114	-18.72860	-500.50232	-275.58911	73.97717	-1612.30334	143.69722	-17.41985	-777.31763	-220.43213	18.69389
529	4.400	721.90320	-115.44040	1419.70386	-599.96704	-65.92212	1367.16382	-1323.84204	-19.45257	1328.12817	-116.12469	51.10602	-18.86084	-474.37091	-273.86227	74.54220	-1626.36560	143.39958	-17.42362	-774.08435	-218.42908	13.24975
530	4.408	724.37665	-116.27187	1416.36108	-600.45844	-66.19252	1366.71350	-1323.50342	-20.99450	1324.28796	-130.26172	50.67435	-18.98613	-447.15982	-271.70563	74.37654	-1640.43530	143.16919	-17.38292	-774.04712	-216.75620	8.08221
531	4.417	726.71735	-117.15076	1413.38721	-600.67657	-66.41412	1366.17273	-1322.97241	-22.76802	1320.46606	-144.37079	50.23203	-19.09420	-418.76233	-269.35327	73.55824	-1654.51831	142.98410	-17.33225	-777.47729	-215.87152	4.01048
532	4.425	728.90564	-118.08762	1410.82581	-600.62726	-66.61688	1365.50806	-1322.30554	-24.81956	1316.72705	-158.44452	49.78253	-19.22269	-389.14001	-266.97998	72.18610	-1668.53369	142.83426	-17.28906	-784.64081	-215.87440	1.62189
533	4.433	730.91052	-119.05467	1408.71838	-600.33289	-66.85092	1364.69250	-1321.54211	-27.13359	1313.18298	-172.49341	49.32524	-19.41101	-358.30994	-264.69495	70.33485	-1682.33459	142.68660	-17.18578	-795.28925	-216.44621	0.74898
534	4.442	732.69373	-119.99825	1407.10352	-599.82733	-67.16899	1363.70410	-1320.70300	-29.64321	1309.95935	-186.51691	48.86667	-19.64154	-326.31104	-262.57428	68.04213	-1695.79810	142.53302	-16.86702	-808.36078	-217.17795	0.67112
535	4.450	734.21838	-120.87135	1406.01318	-599.14899	-67.59647	1362.52197	-1319.79199	-32.23383	1307.17676	-200.49097	48.40579	-19.85105	-293.19351	-260.69318	65.34159	-1708.85645	142.43689	-16.15991	-822.46942	-217.83432	0.75281
536	4.458	735.45447	-121.65541	1405.47107	-598.33551	-68.11801	1361.13074	-1318.79993	-34.74479	1304.95325	-214.38672	47.93651	-20.00266	-259.03409	-259.09131	62.28205	-1721.47852	142.42261	-14.99277	-836.66437	-218.34875	0.70054
537	4.467	736.37848	-122.35933	1405.48730	-597.41962	-68.68951	1359.53076	-1317.71765	-36.98513	1303.40320	-228.19812	47.48111	-20.12444	-223.92982	-257.73315	58.92378	-1733.67407	142.44516	-13.42072	-850.61920	-218.74933	0.46891
538	4.475	736.97131	-123.00325	1406.05493	-596.42609	-69.26251	1357.74622	-1316.54883	-38.77517	1302.61292	-241.94141	47.08650	-20.26525	-187.96133	-256.53326	55.33018	-1745.47314	142.50078	-11.45864	-864.35236	-219.11777	0.12131
539	4.483	737.21759	-123.60011	1407.14941	-595.37402	-69.80031	1355.81897	-1315.32056	-40.00465	1302.60059	-255.62573	46.75957	-20.44044	-151.18280	-255.40309	51.55972	-1756.84692	142.60645	-8.95853	-877.96765	-219.53503	-0.25601
540	4.492	737.10980	-124.14888	1408.73669	-594.28296	-70.27847	1353.79834	-1314.08032	-40.67547	1303.30579	-269.23785	46.42610	-20.63493	-113.67056	-254.27692	47.67690	-1767.72119	142.68436	-5.81132	-891.53308	-220.02087	-0.58799
541	4.500	736.65222	-124.64130	1410.77661	-593.17358	-70.67715	1351.73291	-1312.87512	-40.90110	1304.62061	-282.77588	45.98364	-20.83098	-75.57318	-253.09921	43.73565	-1778.03296	142.59309	-2.16188	-905.05396	-220.53854	-0.84026
542	4.508	735.85999	-125.07455	1413.22278	-592.06360	-70.97581	1349.66650	-1311.72815	-40.85505	1306.42920	-296.28198	45.40323	-21.01479	-37.10968	-251.80917	39.71501	-1787.67944	142.21658	1.74026	-918.51904	-221.06143	-1.03596
543	4.517	734.75562	-125.46074	1416.01868	-590.96838	-71.16156	1347.63635	-1310.63489	-40.69909	1308.62561	-309.80615	44.74939	-21.17434	1.46191	-250.37802	35.52453	-1796.46582	141.46516	5.80343	-931.94495	-221.60248	-1.21841
544	4.525	733.36194	-125.81970	1419.09839	-589.90546	-71.24963	1345.67480	-1309.57153	-40.53785	1311.12878	-323.35059	44.10054	-21.31193	39.86853	-248.85800	31.13744	-1803.96790	140.41721	10.25084	-945.36017	-222.18134	-1.39965
545	4.533	731.69672	-126.16003	1422.39160	-588.89337	-71.29260	1343.81287	-1308.50989	-40.41153	1313.89917	-336.88525	43.49008	-21.44745	77.84296	-247.38068	26.69996	-1809.23706	139.56479	15.67267	-958.77881	-222.79471	-1.56454
546	4.542	729.77759	-126.47589	1425.82861	-587.94440	-71.36415	1342.08301	-1307.43774	-40.31918	1316.92432	-350.40906	42.92014	-21.59169	115.15521	-246.13338	22.48643	-1810.87659	139.50995	22.69849	-972.20758	-223.41672	-1.70441
547	4.550	727.63037	-126.76144	1429.34729	-587.05957	-71.53246	1340.51990	-1306.36023	-40.25656	1320.17932	-363.96338	42.39395	-21.73248	151.63318	-245.30183	18.78236	-1807.74707	140.07062	31.28254	-985.67444	-224.01117	-1.81778
548	4.558	725.28986	-127.02130	1432.89746	-586.23102	-71.84323	1339.15466	-1305.28491	-40.24137	1323.61316	-377.59180	41.91327	-21.86175	187.17249	-244.93494	15.81258	-1799.65894	140.14832	40.30865	-999.22656	-224.54544	-1.89371
549	4.567	722.79553	-127.27003	1436.43823	-585.44464	-72.32074	1338.00623	-1304.21704	-40.31150	1327.16858	-391.31482	41.47124	-21.99338	221.68433	-244.88531	13.71272	-1787.37585	139.02536	48.10207	-1012.88806	-225.00351	-1.92254
550	4.575	720.18591	-127.52045	1439.92944	-584.67938	-72.98326	1337.08179	-1303.17468	-40.49876	1330.79712	-405.13159	41.06270	-22.13924	254.87921	-244.94354	12.49286	-1771.95117	137.21201	53.51201	-1026.64514	-225.38284	-1.91548
551	4.583	717.49615	-127.77177	1443.33179	-583.91052	-73.85658	1336.38013	-1302.19434	-40.80902	1334.45874	-419.02875	40.69049	-22.27731	285.99695	-244.95503	11.96034	-1754.12732	135.45132	56.49316	-1040.47485	-225.67648	-1.89730
552	4.592	714.76196	-128.01506	1446.60852	-583.11780	-74.97206	1335.89404	-1301.31482	-41.23758	1338.11731	-432.98828	40.36603	-22.36105	313.80292	-244.78752	11.65515	-1734.36853	133.63562	57.61937	-1054.36572	-225.88004	-1.88213
553	4.600	712.02820	-128.24496	1449.72583	-582.28735	-76.35901	1335.61584	-1300.55347	-41.79129	1341.73950	-446.99109	40.08113	-22.38205	337.00238	-244.30165	10.95376	-1713.08252	131.22345	57.33337	-1068.31873	-226.03204	-1.86281
554	4.608	709.35077	-128.45699	1452.65247	-581.40637	-78.04340	1335.54163	-1299.89136	-42.48747	1345.29810	-461.02112	39.79091	-22.39735	354.78925	-243.37518	9.38442	-1690.52393	128.07446	55.79356	-1082.34753	-226.21127	-1.82243
555	4.617	706.79095	-128.64133	1455.36292	-580.45605	-80.04955	1335.66821	-1299.27063	-43.34596	1348.77344	-475.06921	39.47057	-22.46242	367.03479	-241.90811	6.94007	-1666.61230	124.42099	53.08582	-1096.46448	-226.46533	-1.75897
556	4.625	704.40973	-128.79224	1457.83459	-579.40424	-82.39221	1335.98267	-1298.60364	-44.39022	1352.14722	-489.13794	39.14667	-22.57440	374.04218	-239.81425	4.08390	-1641.00732	120.39399	49.36938	-1110.64587	-226.77155	-1.69755
557	4.633	702.26575	-128.91792	1460.04504	-578.18982	-85.03972	1336.45398	-1297.79797	-45.64309	1355.39832	-503.24988	38.83801	-22.69245	376.29034	-237.07463	1.35963	-1613.42090	115.93764	44.93977	-1124.84656	-227.08475	-1.65750
558	4.642	700.41003	-129.03378	1461.97510	-576.71368	-87.87114	1337.04077	-1296.78040	-47.09662	1358.50757	-517.43445	38.52881	-22.76720	374.38354	-233.87956	-1.04697	-1583.84229	111.04440	40.22101	-1139.05957	-227.39450	-1.61320
559	4.650	698.88165	-129.15060	1463.61304	-574.88458	-90.69917	1337.71118	-1295.50256	-48.67862	1361.46326	-531.69141	38.21701	-22.75990	368.92377	-230.71806	-3.24782	-1552.48682	105.87194	35.69454	-1153.30835	-227.71231	-1.52857
560	4.658	697.71045	-129.26999	1464.95520	-572.69769	-93.35120	1338.46289	-1293.93713	-50.27523	1364.26147	-545.98035	37.91830	-22.68054	360.29150	-228.24091	-5.19210	-1519.65759	100.76579	31.86009	-1167.58484	-228.02252	-1.42218
561	4.667	696.92267	-129.38864	1466.00293	-570.24451	-95.73265	1339.31641	-1292.08093	-51.80285	1366.89734	-560.26764	37.62303	-22.59700	348.80774	-226.89865	-6.61174	-1485.62207	96.19591	29.13572	-1181.85498	-228.29715	-1.34388
562	4.675	696.54620	-129.51012	1466.75537	-567.64673	-97.84523	1340.29211	-1289.96619	-53.24711	1369.36035	-574.54431	37.31050	-22.57140	335.18152	-226.67108	-7.42018	-1450.57275	92.43300	27.65355	-1196.11060	-228.55461	-1.29915
563	4.683	696.60730	-129.65105	1467.20471	-565.00525	-99.75945	1341.39526	-1287.66248	-54.63018	1371.64099	-588.78119	36.98126	-22.59270	320.51727	-227.18051	-7.80117	-1414.77673	89.34625	27.25465	-1210.35815	-228.85025	-1.24887
564	4.692	697.11841	-129.83493	1467.33679	-562.40039	-101.56192	1342.61621	-1285.26233	-55.96049	1373.73621	-602.90369	36.62984	-22.55871	305.79565	-227.98383	-7.97339	-1378.62024	86.66539	27.76909	-1224.57300	-229.20819	-1.17295
565	4.700	698.07019	-130.08249	1467.13452	-559.90741	-103.31717	1343.93750	-1282.87146	-57.22499	1375.63782	-616.81738	36.22501	-22.28978	291.48090	-228.75336	-8.10147	-1342.38318	84.33322	29.20832	-1238.71631	-229.59430	-1.10451
566	4.708	699.42938	-130.39807	1466.58142	-557.59961	-105.04984	1345.33667	-1280.61340	-58.40698	1377.31396	-630.44946	35.74803	-21.59655	277.57916	-229.33813	-8.30986	-1306.11755	82.53365	31.58157	-1252.79749	-229.94733	-1.11089
567	4.717	701.14075	-130.75829	1465.66724	-555.54102	-106.73653	1346.78613	-1278.62903	-59.49889	1378.70483	-643.76917	35.20500	-20.38778	263.90918	-229.76025	-8.63030	-1269.82544	81.43846	34.56946	-1266.86609	-230.21729	-1.24269
568	4.725	703.13947	-131.12125	1464.39233	-553.78448	-108.31409	1348.25391	-1277.05444	-60.50606	1379.73193	-656.78674	34.58273	-18.69265	250.30450	-230.13501	-8.98316	-1233.70239	80.99683	37.49525	-1280.94019	-230.40375	-1.48088
569	4.733	705.36499	-131.44481	1462.76733	-552.37793	-109.70403	1349.71033	-1275.98767	-61.43074	1380.32495	-669.56323	33.84125	-16.54196	236.69769	-230.54161	-9.26909	-1198.22937	81.00209	39.67885	-1294.97302	-230.57367	-1.74073
570	4.742	707.76294	-131.70090	1460.80835	-551.36725	-110.83301	1351.13000	-1275.47009	-62.25073	1380.44031	-682.15588	32.94614	-13.81762	223.13000	-230.98817	-9.45859	-1164.08069	81.24681	40.83033	-1308.89001	-230.81622	-1.93498
571	4.750	710.28613	-131.88670	1458.53369	-550.79095	-111.64247	1352.49194	-1275.49365	-62.93361	1380.06543	-694.44836	31.81927	-10.21304	209.67596	-231.47446	-9.58088	-1131.84070	81.43748	41.01581	-1322.64355	-231.19098	-2.01639
572	4.758	712.89996	-132.01749	1455.96277	-550.67401	-112.09848	1353.77759	-1276.01538	-63.48162	1379.21680	-705.98450	30.21640	-5.32546	196.34332	-232.00294	-9.67729	-1101.60376	81.25960	40.36440	-1336.23596	-231.72083	-1.98094
573	4.767	715.58160	-132.10344	1453.11450	-551.02380	-112.20050	1354.96814	-1276.96655	-63.94246	1377.92700	-715.84875	27.82658	1.21018	183.06555	-232.54973	-9.78422	-1072.78015	80.87112	39.07392	-1349.70935	-232.37833	-1.87065
574	4.775	718.31744	-132.14011	1450.00793	-551.82758	-111.98357	1356.04565	-1278.25830	-64.36656	1376.23193	-722.61340	24.70779	9.52451	169.76410	-233.07796	-9.90915	-1044.38611	80.89651	37.49770	-1363.12378	-233.06824	-1.77067
575	4.783	721.10187	-132.11641	1446.66602	-553.05048	-111.51421	1356.99939	-1279.79419	-64.77557	1374.16846	-724.70056	21.47876	19.18571	156.40735	-233.57632	-10.01951	-1015.63171	81.71832	35.95994	-1376.52173	-233.68491	-1.75933
576	4.792	723.93604	-132.02234	1443.11633	-554.63672	-110.87230	1357.83020	-1281.48608	-65.16281	1371.78125	-721.19324	18.90683	29.03381	143.01691	-234.07005	-10.08776	-986.32196	83.21098	34.60717	-1389.91162	-234.19901	-1.84037
577	4.800	726.82391	-131.85126	1439.38660	-556.51373	-110.12547	1358.54749	-1283.26184	-65.49326	1369.12390	-712.24792	17.44684	37.58075	129.62280	-234.57889	-10.12680	-956.84827	85.07332	33.44916	-1403.30322	-234.65543	-1.95086
578	4.808	729.76807	-131.60692	1435.50281	-558.59784	-109.31819	1359.16467	-1285.06482	-65.71959	1366.24951	-698.66504	17.17682	43.77374	116.22540	-235.07266	-10.16076	-927.92456	87.02269	32.37149	-1416.72095	-235.10883	-2.03860
579	4.817	732.76685	-131.31439	1431.49023	-560.80127	-108.47633	1359.69312	-1286.85278	-65.82294	1363.19971	-681.30444	17.94724	47.45343	102.79071	-235.49895	-10.19740	-900.27148	88.80360	31.10435	-1430.17761	-235.58206	-2.10977
580	4.825	735.81458	-131.01492	1427.37927	-563.03729	-107.61156	1360.13940	-1288.59705	-65.82788	1360.00232	-660.92590	19.50378	49.20714	89.26154	-235.86462	-10.24727	-874.40186	90.26373	29.32732	-1443.68127	-236.06110	-2.20154
581	4.833	738.90131	-130.74060	1423.21045	-565.22485	-106.72540	1360.50867	-1290.27429	-65.78368	1356.67615	-638.26257	21.56664	49.92498	75.60419	-236.25246	-10.32637	-850.60840	91.38026	26.85366	-1457.25269	-236.52573	-2.32805
582	4.842	742.01331	-130.49686	1419.03491	-567.29315	-105.81792	1360.81140	-1291.85828	-65.74565	1353.23364	-614.03229	23.86044	50.40745	61.85791	-236.72229	-10.42535	-829.08716	92.16212	23.67691	-1470.89551	-236.99908	-2.45826
583	4.850	745.13208	-130.26471	1414.90479	-569.18335	-104.89856	1361.06262	-1293.31262	-65.75633	1349.68323	-588.89899	26.08847	51.13409	48.10141	-237.23180	-10.52194	-810.02411	92.62109	19.91438	-1484.56653	-237.54996	-2.52694
584	4.858	748.23242	-130.00850	1410.86682	-570.85071	-103.99211	1361.27380	-1294.58435	-65.82297	1346.03320	-563.41614	27.98549	52.25531	34.37631	-237.68655	-10.62658	-793.61450	92.83275	15.73368	-1498.21533	-238.21887	-2.48678
585	4.867	751.28381	-129.69382	1406.96509	-572.27106	-103.13310	1361.44751	-1295.61304	-65.91690	1342.29309	-537.92468	29.43758	53.74659	20.66315	-238.04120	-10.75790	-780.12384	92.90834	11.21689	-1511.85535	-238.94324	-2.38033
586	4.875	754.25977	-129.31245	1403.24426	-573.43951	-102.35872	1361.58179	-1296.35535	-65.98868	1338.47546	-512.49060	30.49797	55.52916	6.91663	-238.33958	-10.89011	-769.99194	92.88496	6.29121	-1525.56641	-239.59091	-2.31257
587	4.883	757.14447	-128.88153	1399.74365	-574.35620	-101.70659	1361.67676	-1296.79309	-65.97383	1334.59839	-486.95709	31.30614	57.50057	-6.89319	-238.66066	-10.98986	-763.82483	92.70576	0.91957	-1539.42175	-240.09012	-2.33468
588	4.892	759.92944	-128.41924	1396.49487	-575.01746	-101.20268	1361.73706	-1296.92029	-65.79939	1330.69067	-461.04596	32.01532	59.53607	-20.75964	-239.02319	-11.06409	-762.13855	92.37068	-4.52597	-1553.42615	-240.49084	-2.41796
589	4.900	762.61017	-127.93155	1393.52686	-575.42029	-100.84698	1361.76758	-1296.73633	-65.40256	1326.79749	-434.46191	32.75365	61.47035	-34.65491	-239.37698	-11.12773	-764.89923	92.06903	-9.17255	-1567.51953	-240.88181	-2.52295
590	4.908	765.18286	-127.41084	1390.86719	-575.56805	-100.61757	1361.76685	-1296.25220	-64.74503	1322.98511	-406.98639	33.59776	63.08397	-48.58063	-239.69244	-11.18410	-771.25427	92.01962	-12.25141	-1581.63269	-241.28857	-2.62819
591	4.917	767.63965	-126.84500	1388.53979	-575.46997	-100.48386	1361.72168	-1295.49243	-63.81356	1319.34448	-378.49585	34.55687	64.14108	-62.56769	-240.00130	-11.25257	-780.05255	92.19444	-13.76314	-1595.73401	-241.67053	-2.72076
592	4.925	769.96490	-126.23840	1386.56799	-575.13843	-100.41197	1361.60693	-1294.48987	-62.61528	1315.99060	-348.91254	35.60820	64.44170	-76.60895	-240.33699	-11.36469	-790.70972	92.35008	-14.31653	-1609.81799	-241.98987	-2.79909
593	4.933	772.13416	-125.61220	1384.98303	-574.58905	-100.36229	1361.39111	-1293.27783	-61.18423	1313.05225	-318.19641	36.79024	63.84993	-90.65448	-240.68451	-11.52356	-803.08069	92.28726	-14.52295	-1623.85168	-242.26532	-2.87001
594	4.942	774.11261	-124.97865	1383.82751	-573.84290	-100.28922	1361.04541	-1291.88501	-59.59282	1310.64600	-286.36981	38.22162	62.30910	-104.66217	-241.01086	-11.68710	-816.68579	91.97833	-14.68463	-1637.72839	-242.56552	-2.92514
595	4.950	775.85406	-124.32892	1383.14453	-572.92615	-100.14993	1360.55127	-1290.34180	-57.93896	1308.84741	-253.48145	40.00148	59.84768	-118.59332	-241.31415	-11.80965	-830.73358	91.52008	-14.85841	-1651.26099	-242.97162	-2.90614
596	4.958	777.30750	-123.64924	1382.96570	-571.86389	-99.91647	1359.90662	-1288.69702	-56.32924	1307.67908	-219.55963	42.16902	56.58335	-132.40512	-241.61288	-11.90270	-844.68408	91.03432	-15.04303	-1664.22388	-243.53687	-2.69016
597	4.967	778.43188	-122.93898	1383.30627	-570.67572	-99.57950	1359.12524	-1287.02319	-54.88281	1307.12183	-184.63434	44.75421	52.70411	-146.09158	-241.90472	-12.02849	-858.39850	90.57346	-15.26442	-1676.43213	-244.24722	-2.13452
598	4.975	779.20648	-122.21319	1384.16797	-569.37854	-99.14543	1358.23108	-1285.40381	-53.72179	1307.13672	-148.77716	47.79181	48.40140	-159.70636	-242.18007	-12.22343	-871.95337	90.14168	-15.55133	-1687.81995	-245.03809	-1.16512
599	4.983	779.62958	-121.49802	1385.54041	-567.99231	-98.63766	1357.25354	-1283.91211	-52.94154	1307.67651	-112.10895	51.30223	43.82405	-173.32083	-242.46133	-12.45033	-885.47272	89.79495	-15.88912	-1698.44482	-245.86249	0.18898
600	4.992	779.71069	-120.81654	1387.40369	-566.54236	-98.09375	1356.21924	-1282.58838	-52.59635	1308.69421	-74.79919	55.29001	39.10628	-186.94344	-242.78036	-12.63552	-899.02094	89.59920	-16.20731	-1708.40601	-246.70749	1.85320
601	5.000	779.46368	-120.16843	1389.72839	-565.05884	-97.55142	1355.14709	-1281.43127	-52.70095	1310.15417	-37.06189	59.75084	34.38485	-200.49837	-243.12042	-12.74419	-912.56873	89.51231	-16.43832	-1717.71960	-247.58075	3.73489
602	5.008	778.90356	-119.53059	1392.47327	-563.57294	-97.03822	1354.04846	-1280.41150	-53.22347	1312.02832	0.87909	64.68041	29.77273	-213.92487	-243.41129	-12.81379	-926.04657	89.42375	-16.59246	-1726.21094	-248.54016	5.66217
603	5.017	778.04797	-118.88036	1395.58521	-562.11334	-96.57382	1352.93298	-1279.49475	-54.06956	1314.28296	38.83456	70.09579	25.36455	-227.27341	-243.59953	-12.91381	-939.42908	89.29314	-16.74065	-1733.50684	-249.68597	7.34527
604	5.025	776.92023	-118.20912	1399.00513	-560.70697	-96.17674	1351.81396	-1278.64929	-55.09501	1316.87476	76.65643	76.06447	21.27444	-240.65308	-243.71188	-13.08298	-952.75800	89.15462	-16.92648	-1739.17334	-251.03305	8.46116
605	5.033	775.55115	-117.51878	1402.67334	-559.37555	-95.86258	1350.70898	-1277.84265	-56.15998	1319.75562	114.21225	82.70921	17.67807	-254.10287	-243.81836	-13.30600	-966.07977	89.00233	-17.12766	-1742.92017	-252.34784	8.93831
606	5.042	773.97614	-116.81834	1406.53198	-558.12646	-95.63440	1349.63623	-1277.04382	-57.16900	1322.87219	151.36749	90.11878	14.82459	-267.57785	-243.94748	-13.53128	-979.39648	88.79956	-17.28620	-1744.68787	-253.15585	9.33605
607	5.050	772.22552	-116.11977	1410.52332	-556.95251	-95.47450	1348.61401	-1276.23438	-58.05426	1326.17004	187.98367	98.18864	12.96009	-281.04697	-244.09990	-13.70610	-992.69940	88.58026	-17.36286	-1744.44653	-252.99893	10.71850
608	5.058	770.31696	-115.42802	1414.59021	-555.83923	-95.33554	1347.66040	-1275.41223	-58.73930	1329.60608	223.88293	106.57197	12.22607	-294.51901	-244.33554	-13.79980	-1006.03601	88.40334	-17.38127	-1741.85156	-251.73260	13.77595
609	5.067	768.26129	-114.73363	1418.68030	-554.76746	-95.14319	1346.79065	-1274.57910	-59.14746	1333.15393	258.70386	114.78098	12.60472	-308.01227	-244.72821	-13.81482	-1019.51196	88.22688	-17.40243	-1736.26514	-249.58142	18.22152
610	5.075	766.07043	-114.01054	1422.75122	-553.71735	-94.82242	1346.01868	-1273.72534	-59.25142	1336.79651	291.65265	122.34647	13.85931	-321.57312	-245.25531	-13.78180	-1033.20142	87.94281	-17.44239	-1727.13733	-246.96436	23.21160
611	5.083	763.75836	-113.22456	1426.76990	-552.67310	-94.32283	1345.36121	-1272.83203	-59.09858	1340.51379	321.37640	129.02362	15.47595	-335.24011	-245.85217	-13.72148	-1047.06787	87.51859	-17.45619	-1714.22754	-244.32816	27.97741
612	5.092	761.34467	-112.35517	1430.70996	-551.62097	-93.61922	1344.83569	-1271.88318	-58.78561	1344.27319	346.29837	134.84888	16.70195	-348.98547	-246.46506	-13.64997	-1061.01294	87.00764	-17.41644	-1697.62891	-241.98962	31.92707
613	5.100	758.85950	-111.40982	1434.54944	-550.54504	-92.69928	1344.45251	-1270.87354	-58.41311	1348.02832	365.33359	139.89761	16.76093	-362.77017	-247.02386	-13.60842	-1074.96899	86.46489	-17.34706	-1677.74268	-239.93311	34.55928
614	5.108	756.34100	-110.42007	1438.26721	-549.42957	-91.55382	1344.21094	-1269.80054	-58.05139	1351.72498	378.34415	144.10011	15.22908	-376.60291	-247.50906	-13.62315	-1088.90662	85.93491	-17.27353	-1655.07251	-237.81467	35.58777
615	5.117	753.82965	-109.43029	1441.84045	-548.26215	-90.17328	1344.10400	-1268.65271	-57.72641	1355.30762	385.97330	147.31982	12.31268	-390.51044	-247.94814	-13.69674	-1102.82190	85.45293	-17.21754	-1629.96655	-235.26151	35.13082
616	5.125	751.36462	-108.48025	1445.24207	-547.02960	-88.55385	1344.12476	-1267.41223	-57.42792	1358.72375	389.20233	149.41362	8.66301	-404.49298	-248.32712	-13.83759	-1116.76025	85.01726	-17.22004	-1602.59094	-232.14215	33.66827
617	5.133	748.98163	-107.58838	1448.44409	-545.71124	-86.70407	1344.27112	-1266.07849	-57.13174	1361.93555	388.97861	150.22791	4.79231	-418.52637	-248.65981	-14.01226	-1130.79187	84.59764	-17.27773	-1573.08972	-228.59177	31.80378
618	5.142	746.71545	-106.75297	1451.42139	-544.27869	-84.64351	1344.54224	-1264.68250	-56.81910	1364.93420	385.93777	149.73341	0.73928	-432.58893	-249.04230	-14.12787	-1144.94141	84.16010	-17.30393	-1541.70374	-224.88763	30.08134
619	5.150	744.60760	-105.96667	1454.15125	-542.70459	-82.39732	1344.93384	-1263.25928	-56.48585	1367.73340	380.30432	148.22906	-3.56223	-446.66956	-249.53110	-14.11766	-1159.16187	83.68143	-17.22402	-1508.75391	-221.31136	28.90406
620	5.158	742.70636	-105.22540	1456.60962	-540.96722	-79.99094	1345.43860	-1261.81201	-56.14261	1370.34485	372.13806	146.35860	-7.72403	-460.77185	-250.06711	-14.00148	-1173.36438	83.17664	-17.04695	-1474.57336	-218.05469	28.47834
621	5.167	741.05786	-104.52841	1458.77478	-539.05127	-77.44751	1346.05334	-1260.31055	-55.80175	1372.76685	361.74384	144.80934	-11.00800	-474.90814	-250.53900	-13.88099	-1187.48767	82.71628	-16.83841	-1439.48535	-215.17320	28.78180
622	5.175	739.69916	-103.87310	1460.63123	-536.95642	-74.78937	1346.78699	-1258.71167	-55.45827	1374.99316	349.71512	143.88467	-12.98554	-489.07037	-250.87349	-13.88642	-1201.55383	82.35396	-16.68682	-1403.80640	-212.62991	29.57885
623	5.183	738.66003	-103.24979	1462.16992	-534.70825	-72.03752	1347.65930	-1256.98083	-55.08703	1377.01917	336.60971	143.43143	-13.85573	-503.22131	-251.11215	-14.05605	-1215.61841	82.02664	-16.65137	-1367.83057	-210.42160	30.52481
624	5.192	737.96832	-102.64839	1463.38501	-532.35889	-69.20708	1348.68872	-1255.11877	-54.66441	1378.83813	322.82614	143.18152	-14.12674	-517.32715	-251.39000	-14.27435	-1229.70313	81.62199	-16.71568	-1331.81494	-208.63589	31.37162
625	5.200	737.64679	-102.07027	1464.26929	-529.97754	-66.30966	1349.87927	-1253.17383	-54.18847	1380.43433	308.71671	142.99054	-14.20893	-531.37360	-251.77507	-14.37450	-1243.80396	81.15118	-16.81230	-1295.94189	-207.37799	32.15215
626	5.208	737.70300	-101.52677	1464.81201	-527.64050	-63.36312	1351.21497	-1251.24158	-53.67056	1381.77979	294.57687	142.80792	-14.31463	-545.32935	-252.17923	-14.23675	-1257.87720	80.74298	-16.85241	-1260.26233	-206.66367	33.15878
627	5.217	738.12164	-101.02750	1464.99841	-525.42694	-60.39425	1352.66394	-1249.44788	-53.12233	1382.83765	280.55972	142.61627	-14.52774	-559.13379	-252.43857	-13.73785	-1271.83875	80.46077	-16.74001	-1224.71765	-206.36255	34.69472
628	5.225	738.86597	-100.57262	1464.81750	-523.41724	-57.43438	1354.18323	-1247.91650	-52.57134	1383.56555	266.68781	142.41135	-14.84848	-572.75110	-252.40207	-12.69729	-1285.67065	80.23622	-16.44258	-1189.27075	-206.23425	36.80032
629	5.233	739.89099	-100.15378	1464.26758	-521.68762	-54.51880	1355.72412	-1246.74316	-52.06903	1383.91858	252.91623	142.19807	-15.21328	-586.21521	-251.96933	-10.96007	-1299.44922	79.98491	-16.07011	-1154.06934	-206.05286	39.16241
630	5.242	741.16089	-99.76451	1463.35657	-520.30286	-51.69417	1357.23877	-1245.98962	-51.65799	1383.85559	239.18668	141.99529	-15.53724	-599.60107	-251.12732	-8.50316	-1313.24097	79.67622	-15.81119	-1119.53699	-205.74393	41.26881
631	5.250	742.65674	-99.41109	1462.09814	-519.31036	-49.02996	1358.68542	-1245.68457	-51.34623	1383.34558	225.47192	141.82721	-15.76864	-612.93250	-249.89659	-5.42161	-1327.05725	79.29518	-15.77183	-1086.28516	-205.44562	42.69103
632	5.258	744.37305	-99.10381	1460.50488	-518.73389	-46.61415	1360.02820	-1245.82471	-51.12053	1382.37366	211.77975	141.70895	-15.91533	-626.09979	-248.21008	-1.78971	-1340.88269	78.82448	-15.94219	-1054.79456	-205.43384	43.25239
633	5.267	746.30768	-98.83914	1458.57971	-518.57214	-44.51680	1361.23718	-1246.37585	-50.96730	1380.94531	198.11533	141.64050	-16.02465	-638.81927	-245.98730	2.50129	-1354.69617	78.28934	-16.25720	-1025.07275	-205.91122	43.00017
634	5.275	748.45245	-98.60333	1456.31799	-518.80701	-42.75367	1362.28992	-1247.27466	-50.87867	1379.08643	184.46786	141.59444	-16.14278	-650.54510	-243.34686	7.77047	-1368.48584	77.80266	-16.59410	-996.61407	-206.85028	42.12854
635	5.283	750.79138	-98.39098	1453.71790	-519.41144	-41.29226	1363.17017	-1248.43616	-50.84765	1376.84265	170.82507	141.51895	-16.28858	-660.33484	-240.60149	14.38059	-1382.25867	77.46434	-16.83573	-968.68127	-208.06058	40.93443
636	5.292	753.30573	-98.20975	1450.79016	-520.35352	-40.08649	1363.86572	-1249.76270	-50.87069	1374.27222	157.16605	141.38367	-16.44271	-666.92914	-238.04401	22.45613	-1396.02930	77.23720	-16.98901	-940.66748	-209.33997	39.75317
637	5.300	755.97729	-98.06813	1447.55872	-521.60052	-39.10323	1364.37122	-1251.16260	-50.96379	1371.43372	143.45398	141.19836	-16.56363	-669.22839	-235.78325	31.59520	-1409.78809	77.08455	-17.08590	-912.34802	-210.53458	38.85052
638	5.308	758.78705	-97.96527	1444.05640	-523.11865	-38.32460	1364.69409	-1252.56677	-51.15453	1368.37476	129.66766	140.97749	-16.63531	-666.82715	-233.69012	40.73014	-1423.51208	77.09032	-17.05211	-883.91699	-211.55014	38.32864
639	5.317	761.71460	-97.89104	1440.31714	-524.86780	-37.73071	1364.85315	-1253.93201	-51.43931	1365.13184	115.83130	140.71346	-16.68506	-660.06079	-231.50397	48.42838	-1437.23889	77.27739	-16.86650	-855.84619	-212.37032	38.10670
640	5.325	764.73901	-97.82866	1436.37134	-526.79767	-37.28379	1364.87317	-1255.24048	-51.77089	1361.73193	101.97983	140.38857	-16.74435	-649.50903	-229.17206	53.72077	-1451.04578	77.47194	-16.68782	-828.71741	-213.02385	37.97383
641	5.333	767.83716	-97.75926	1432.24719	-528.84576	-36.93177	1364.78345	-1256.49756	-52.10565	1358.19458	88.10266	140.00893	-16.81809	-635.50073	-227.05887	56.75185	-1464.93323	77.43515	-16.67056	-803.08698	-213.49326	37.67534
642	5.342	770.98431	-97.66965	1427.97693	-530.93732	-36.62791	1364.61694	-1257.71619	-52.43361	1354.52856	74.16360	139.61270	-16.90188	-618.17224	-225.65643	58.50890	-1478.84204	77.07953	-16.80351	-779.38586	-213.66772	37.00185
643	5.350	774.15771	-97.55290	1423.60083	-532.99438	-36.34768	1364.40540	-1258.88977	-52.74892	1350.73267	60.16385	139.24075	-17.00080	-597.90308	-225.13936	60.01798	-1492.75745	76.54393	-16.98741	-757.91626	-213.39963	35.84049
644	5.358	777.33746	-97.40205	1419.16650	-534.94342	-36.08480	1364.17383	-1259.98523	-53.02974	1346.80347	46.15012	138.90259	-17.11831	-575.42303	-225.24844	61.81380	-1506.68994	76.04453	-17.15114	-738.91193	-212.60104	34.15717
645	5.367	780.50354	-97.21371	1414.72534	-536.71844	-35.83957	1363.93701	-1260.95837	-53.26527	1342.74597	32.17093	138.57239	-17.25008	-551.46265	-225.50905	63.91317	-1520.63330	75.67265	-17.26169	-722.57349	-211.28662	31.93011
646	5.375	783.63794	-96.99846	1410.32959	-538.26624	-35.61728	1363.69653	-1261.76526	-53.48310	1338.57935	18.23373	138.22617	-17.38294	-526.49304	-225.48782	66.06619	-1534.59668	75.37140	-17.30560	-709.08508	-209.55070	29.08075
647	5.383	786.72791	-96.77493	1406.02942	-539.55463	-35.42047	1363.44446	-1262.35791	-53.74055	1334.33301	4.30933	137.86897	-17.48569	-500.77881	-224.87866	67.96498	-1548.59937	75.07164	-17.30696	-698.62158	-207.53526	25.48075
648	5.392	789.76166	-96.55247	1401.87415	-540.57275	-35.23242	1363.17078	-1262.68274	-54.10126	1330.03845	-9.63080	137.52151	-17.53692	-474.47736	-223.51077	69.34519	-1562.63965	74.75865	-17.32705	-691.31604	-205.42709	21.08000
649	5.400	792.72235	-96.32919	1397.91431	-541.32001	-35.01948	1362.86841	-1262.69580	-54.62699	1325.72607	-23.59753	137.19766	-17.56511	-447.60632	-221.36919	70.08175	-1576.71704	74.41045	-17.42422	-687.23529	-203.47812	16.03197
650	5.408	795.58881	-96.10491	1394.20483	-541.79321	-34.75622	1362.53284	-1262.38293	-55.37024	1321.43567	-37.58997	136.89311	-17.61750	-420.01065	-218.54897	70.21121	-1590.84058	73.96654	-17.61489	-686.41211	-201.97171	10.76567
651	5.417	798.33966	-95.88747	1390.80591	-541.98749	-34.44641	1362.15466	-1261.76318	-56.35619	1317.22693	-51.59863	136.58945	-17.70451	-391.45139	-215.17178	69.83242	-1604.97974	73.41383	-17.83449	-688.89667	-201.09241	6.04547
652	5.425	800.95392	-95.69002	1387.77856	-541.90613	-34.11919	1361.71143	-1260.86987	-57.57074	1313.18848	-65.59692	136.25577	-17.81560	-361.72171	-211.37079	69.00539	-1619.02856	72.88275	-17.94693	-694.77802	-200.83081	2.68105
653	5.433	803.40625	-95.52704	1385.18250	-541.56470	-33.80825	1361.16479	-1259.73022	-58.95577	1309.43823	-79.54303	135.85526	-17.96103	-330.69080	-207.30534	67.72852	-1632.87939	72.53020	-17.87507	-704.00311	-201.01343	0.89928
654	5.442	805.66235	-95.40854	1383.07471	-540.98694	-33.53795	1360.47021	-1258.36707	-60.41423	1306.10437	-93.41199	135.39005	-18.15165	-298.31018	-203.12039	65.98125	-1646.51782	72.34225	-17.66038	-715.97821	-201.40530	0.22451
655	5.450	807.67908	-95.33291	1381.50623	-540.19971	-33.32087	1359.59021	-1256.81519	-61.83792	1303.30005	-107.21936	134.91295	-18.35968	-264.62738	-198.89859	63.78954	-1659.93982	72.22026	-17.29102	-729.53693	-201.82990	0.00800
656	5.458	809.41125	-95.28684	1380.51550	-539.22882	-33.15688	1358.50183	-1255.13147	-63.13775	1301.11401	-120.99634	134.46368	-18.54172	-229.76971	-194.67838	61.24690	-1673.05981	72.14302	-16.58222	-743.54413	-202.22031	-0.15449
657	5.467	810.81879	-95.25388	1380.12695	-538.09473	-33.04084	1357.19910	-1253.38855	-64.25131	1299.61145	-134.75305	134.03473	-18.69098	-193.88943	-190.49997	58.47248	-1685.78320	72.10405	-15.31614	-757.41864	-202.58253	-0.39215
658	5.475	811.86884	-95.22371	1380.35303	-536.80780	-32.98027	1355.69250	-1251.65771	-65.13577	1298.83142	-148.47888	133.60529	-18.84495	-157.13324	-186.40448	55.55658	-1698.06201	72.03786	-13.40911	-771.08026	-202.95163	-0.68255
659	5.483	812.53754	-95.19427	1381.18896	-535.36841	-32.99670	1354.00647	-1249.99243	-65.75449	1298.78308	-162.15350	133.16455	-19.04182	-119.62738	-182.37271	52.51947	-1709.89575	71.83537	-10.90483	-784.62708	-203.34848	-0.96649
660	5.492	812.81287	-95.16356	1382.60974	-533.77844	-33.10196	1352.17480	-1248.42542	-66.06561	1299.44446	-175.75293	132.70958	-19.27439	-81.45859	-178.29959	49.29995	-1721.36072	71.27957	-7.91745	-798.11743	-203.76514	-1.20782
661	5.500	812.69653	-95.12361	1384.57617	-532.06433	-33.27251	1350.24341	-1246.96863	-66.02794	1300.76575	-189.27484	132.25876	-19.49485	-42.71649	-174.07721	45.81347	-1732.52808	70.10635	-4.59164	-811.53662	-204.21594	-1.39269
662	5.508	812.20490	-95.06415	1387.04163	-530.29797	-33.44340	1348.28137	-1245.61731	-65.62598	1302.67542	-202.74841	131.83743	-19.66401	-3.57947	-169.68146	42.02745	-1743.17529	68.44147	-0.93476	-824.87457	-204.74576	-1.51929
663	5.517	811.36511	-94.97428	1389.95032	-528.58197	-33.54325	1346.37256	-1244.36194	-64.89471	1305.08643	-216.20648	131.41763	-19.78583	35.68259	-165.16980	37.94927	-1752.69800	66.89505	3.25212	-838.17773	-205.35385	-1.61918
664	5.525	810.21008	-94.84322	1393.23584	-527.00177	-33.54637	1344.58691	-1243.19983	-63.92445	1307.90796	-229.66870	130.93135	-19.89942	74.80557	-160.64908	33.57779	-1760.42383	65.97545	8.14714	-851.51782	-205.98126	-1.74812
665	5.533	808.77692	-94.66597	1396.82458	-525.59613	-33.47805	1342.96582	-1242.13550	-62.84278	1311.05054	-243.14264	130.36282	-20.03976	113.60443	-156.29041	28.93184	-1765.71790	65.92459	13.91986	-864.92505	-206.58563	-1.92406
666	5.542	807.10596	-94.44691	1400.63794	-524.36279	-33.37995	1341.52979	-1241.17139	-61.78506	1314.42651	-256.62622	129.76335	-20.20294	151.96008	-152.36279	24.12453	-1767.76270	67.05940	20.98845	-878.36902	-207.16785	-2.09828
667	5.550	805.23914	-94.19844	1404.59546	-523.27368	-33.29240	1340.28491	-1240.29175	-60.87580	1317.96301	-270.12518	129.18550	-20.35537	189.77863	-149.19090	19.39671	-1765.65320	69.47668	29.65165	-891.82147	-207.73633	-2.21260
668	5.558	803.21704	-93.93703	1408.62561	-522.28662	-33.26275	1339.22607	-1239.46082	-60.22374	1321.61707	-283.66309	128.64870	-20.47040	227.00848	-147.04419	15.11756	-1758.89136	72.47824	39.25818	-905.32013	-208.28555	-2.27309
669	5.567	801.07428	-93.67538	1412.67371	-521.35376	-33.35080	1338.34412	-1238.64075	-59.89045	1325.36584	-297.26532	128.13986	-20.54937	263.67303	-146.03271	11.76828	-1747.75659	74.99089	48.17300	-918.92859	-208.79536	-2.32775
670	5.575	798.83466	-93.41492	1416.69934	-520.42743	-33.61265	1337.63379	-1237.80835	-59.83877	1329.18787	-310.95093	127.64516	-20.61143	299.73193	-146.03043	9.84120	-1733.15576	76.55907	54.78931	-932.64185	-209.24570	-2.38951
671	5.583	796.51251	-93.14645	1420.66418	-519.46442	-34.08126	1337.09741	-1236.95105	-59.93911	1333.06006	-324.73035	127.18954	-20.67107	334.74408	-146.71545	9.61981	-1716.06519	77.50513	58.46526	-946.39661	-209.64584	-2.43261
672	5.592	794.12048	-92.86009	1424.52734	-518.42816	-34.77018	1336.74023	-1236.05688	-60.04416	1336.96777	-338.59985	126.80824	-20.73462	367.55286	-147.73782	10.87491	-1697.10718	78.30766	59.59401	-960.17322	-210.02451	-2.44037
673	5.600	791.67786	-92.55593	1428.25049	-517.28925	-35.68635	1336.56177	-1235.11572	-60.08629	1340.89563	-352.55688	126.49769	-20.80716	396.30975	-148.78275	12.64725	-1676.55151	79.17642	59.05582	-974.02637	-210.38519	-2.41590
674	5.608	789.21588	-92.24371	1431.80066	-516.02325	-36.82529	1336.55371	-1234.12219	-60.14267	1344.80664	-366.60046	126.22421	-20.89026	419.08624	-149.52341	13.50769	-1654.50671	80.07867	57.59411	-988.01416	-210.70813	-2.37028
675	5.617	786.77264	-91.92843	1435.14844	-514.60645	-38.16125	1336.70630	-1233.07239	-60.36927	1348.64441	-380.71338	125.95103	-20.98026	434.80713	-149.72098	12.38335	-1630.99207	80.89360	55.49239	-1002.13281	-210.98637	-2.32259
676	5.625	784.38312	-91.59730	1438.26294	-513.01868	-39.65586	1337.00989	-1231.95898	-60.84190	1352.35681	-394.87518	125.64156	-21.07797	443.68030	-149.37195	9.26596	-1605.88916	81.43178	52.69070	-1016.31970	-211.23421	-2.29065
677	5.633	782.08246	-91.23015	1441.11157	-511.25354	-41.27476	1337.45325	-1230.76697	-61.49611	1355.91016	-409.07324	125.26698	-21.18714	446.72070	-148.64699	5.11334	-1579.00513	81.42023	49.11692	-1030.51587	-211.48328	-2.27970
678	5.642	779.91840	-90.82254	1443.66467	-509.31998	-42.99246	1338.01978	-1229.47314	-62.20689	1359.28467	-423.29248	124.83918	-21.28894	445.02496	-147.75407	1.08569	-1550.28027	80.77821	44.97457	-1044.71313	-211.78230	-2.27484
679	5.650	777.95190	-90.38690	1445.90210	-507.23199	-44.78972	1338.68713	-1228.05286	-62.87854	1362.46594	-437.52142	124.41476	-21.33765	439.52313	-146.87819	-2.17110	-1519.87061	79.92279	40.85342	-1058.90942	-212.18338	-2.21536
680	5.658	776.24683	-89.93561	1447.81519	-505.00470	-46.65398	1339.43164	-1226.48999	-63.46855	1365.44116	-451.75586	124.03012	-21.30642	431.01886	-146.17290	-4.53784	-1487.99805	79.49426	37.50209	-1073.06421	-212.69598	-2.02841
681	5.667	774.86438	-89.48205	1449.40308	-502.65762	-48.57914	1340.23499	-1224.77808	-63.96931	1368.20044	-465.98828	123.65604	-21.23520	420.12097	-145.79446	-6.00945	-1454.81860	79.82259	35.40823	-1087.16113	-213.25919	-1.74026
682	5.675	773.86212	-89.05190	1450.66589	-500.21915	-50.55883	1341.09180	-1222.91821	-64.38892	1370.73682	-480.20874	123.25069	-21.20350	407.31030	-145.84912	-6.69906	-1420.51294	80.81235	34.57985	-1101.26074	-213.80264	-1.47532
683	5.683	773.28528	-88.67327	1451.59595	-497.73132	-52.58049	1342.01001	-1220.92322	-64.74847	1373.04663	-494.40649	122.81794	-21.23985	393.23590	-146.25366	-6.99126	-1385.41858	82.18254	34.72209	-1115.41821	-214.30490	-1.31792
684	5.692	773.15369	-88.35474	1452.17371	-495.24908	-54.62963	1343.00623	-1218.82874	-65.08180	1375.12488	-508.55408	122.38806	-21.27308	378.71722	-146.78699	-7.24714	-1349.96704	83.75594	35.64694	-1129.59705	-214.76370	-1.25302
685	5.700	773.45563	-88.07967	1452.37524	-492.83313	-56.69233	1344.09961	-1216.70117	-65.41214	1376.95959	-522.57916	121.97369	-21.16043	364.37677	-147.30231	-7.54773	-1314.51550	85.57762	37.43296	-1143.71802	-215.17844	-1.23346
686	5.708	774.15027	-87.82407	1452.18481	-490.54254	-58.74762	1345.30444	-1214.63513	-65.72585	1378.53052	-536.37262	121.55384	-20.74291	350.41010	-147.77277	-7.84312	-1279.25024	87.77679	40.11854	-1157.76709	-215.56042	-1.24670
687	5.717	775.17609	-87.56944	1451.60217	-488.43048	-60.76552	1346.62158	-1212.74133	-65.98776	1379.81396	-549.86017	121.09538	-19.90330	336.69342	-148.19521	-8.11708	-1244.25793	90.36305	43.33949	-1171.80176	-215.88588	-1.32247
688	5.725	776.46307	-87.29829	1450.64026	-486.54559	-62.70790	1348.03308	-1211.13110	-66.17822	1380.78467	-563.04724	120.58196	-18.59486	323.03400	-148.58894	-8.37049	-1209.72278	93.16881	46.37760	-1185.85889	-216.09799	-1.49063
689	5.733	777.95032	-87.00008	1449.31873	-484.93826	-64.52287	1349.50757	-1209.89807	-66.30673	1381.41064	-575.98761	120.00035	-16.80338	309.32098	-149.00717	-8.58627	-1176.02710	95.97380	48.58916	-1199.89270	-216.23709	-1.70617
690	5.742	779.59625	-86.68187	1447.65723	-483.66232	-66.14105	1351.01416	-1209.10938	-66.40010	1381.65393	-588.75269	119.30194	-14.48926	295.53778	-149.44647	-8.76624	-1143.61633	98.65593	49.76628	-1213.79468	-216.50519	-1.82147
691	5.750	781.37268	-86.35664	1445.67065	-482.76831	-67.48683	1352.52832	-1208.80505	-66.47763	1381.48413	-601.39575	118.36819	-11.56153	281.75079	-149.85065	-8.95347	-1112.74866	101.24615	50.09249	-1227.45947	-217.10651	-1.69925
692	5.758	783.25922	-86.03053	1443.37500	-482.29614	-68.50546	1354.02734	-1208.99792	-66.53168	1380.89319	-613.84424	116.97166	-7.84131	268.05786	-150.24156	-9.17251	-1083.32458	103.92299	49.83855	-1240.88672	-217.99591	-1.37319
693	5.767	785.24719	-85.70905	1440.79175	-482.27341	-69.18321	1355.48328	-1209.66919	-66.53571	1379.89111	-625.71851	114.85109	-3.00277	254.49609	-150.70026	-9.39164	-1054.88171	106.91668	49.16496	-1254.24573	-218.87085	-1.03611
694	5.775	787.33838	-85.39697	1437.94482	-482.71460	-69.54250	1356.86060	-1210.76611	-66.47223	1378.49365	-636.11804	111.97507	3.37632	241.02234	-151.21341	-9.57639	-1026.76514	110.33499	48.13544	-1267.74438	-219.48773	-0.86004
695	5.783	789.53479	-85.08255	1434.85571	-483.61639	-69.62236	1358.11914	-1212.21130	-66.34767	1376.71594	-643.60107	108.69451	11.53304	227.56439	-151.69778	-9.72550	-998.41833	114.11462	46.78576	-1281.42065	-219.86844	-0.88170
696	5.792	791.83221	-84.73871	1431.54260	-484.95081	-69.46269	1359.22229	-1213.91907	-66.17784	1374.57935	-646.63855	105.56923	21.10872	214.07550	-152.14798	-9.83954	-969.64026	118.14185	45.15678	-1295.17261	-220.14658	-1.03857
697	5.800	794.22583	-84.35120	1428.02502	-486.66043	-69.10228	1360.15112	-1215.80872	-65.96364	1372.11670	-644.33643	103.09116	30.98133	200.56409	-152.60248	-9.91148	-940.65100	122.35371	43.32194	-1308.92908	-220.40503	-1.23932
698	5.808	796.71619	-83.93567	1424.32666	-488.66110	-68.58215	1360.91223	-1217.80457	-65.68840	1369.37061	-636.78259	101.54753	39.70338	187.05884	-153.04300	-9.94820	-911.93658	126.75070	41.37280	-1322.67603	-220.72144	-1.39741
699	5.817	799.30682	-83.52361	1420.47498	-490.85339	-67.94037	1361.52783	-1219.83289	-65.33578	1366.39099	-624.70801	101.04737	46.29892	173.54871	-153.44102	-9.96482	-884.01074	131.34305	39.32289	-1336.41809	-221.16391	-1.46663
700	5.825	801.99878	-83.14387	1416.49988	-493.13651	-67.20502	1362.01953	-1221.82336	-64.90182	1363.23108	-608.91663	101.57645	50.67727	159.98212	-153.80067	-9.97451	-857.26715	136.02409	37.05917	-1350.17493	-221.70065	-1.47332
701	5.833	804.78760	-82.81395	1412.43848	-495.41660	-66.39505	1362.40381	-1223.71069	-64.39761	1359.94336	-590.07922	103.00465	53.41156	146.31989	-154.12965	-9.99373	-831.93597	140.51501	34.44419	-1363.96326	-222.25055	-1.48279
702	5.842	807.66125	-82.53251	1408.34009	-497.60910	-65.52475	1362.69336	-1225.43127	-63.84095	1356.57471	-568.85767	105.09869	55.28740	132.55609	-154.44936	-10.03161	-808.10803	144.48764	31.44083	-1377.79285	-222.76700	-1.53718
703	5.850	810.60028	-82.27882	1404.25330	-499.63971	-64.60667	1362.89856	-1226.92175	-63.23512	1353.16223	-545.97583	107.55254	56.97850	118.69501	-154.79933	-10.07695	-785.84021	147.68860	28.10709	-1391.66504	-223.22891	-1.63678
704	5.858	813.57758	-82.02361	1400.21436	-501.44946	-63.65758	1363.03186	-1228.12903	-62.56424	1349.73193	-522.12866	110.04054	58.90082	104.75690	-155.19409	-10.12019	-765.29248	149.94806	24.49552	-1405.55469	-223.64874	-1.75786
705	5.867	816.55823	-81.74466	1396.25159	-503.00122	-62.70774	1363.11023	-1229.02551	-61.81300	1346.29651	-497.86456	112.27019	61.18146	90.78845	-155.61694	-10.16869	-746.79810	151.20946	20.59513	-1419.44067	-224.06964	-1.87886
706	5.875	819.50073	-81.43733	1392.39893	-504.27985	-61.79748	1363.14856	-1229.61560	-60.97647	1342.85291	-473.50604	114.01169	63.72321	76.81903	-156.04828	-10.22780	-730.83002	151.60535	16.35291	-1433.34875	-224.51074	-1.99349
707	5.883	822.36481	-81.11320	1388.70264	-505.28656	-60.95771	1363.15625	-1229.92761	-60.05099	1339.38770	-449.11133	115.13927	66.33121	62.84030	-156.47975	-10.29825	-717.90564	151.35547	11.66585	-1447.31555	-224.96634	-2.10034
708	5.892	825.12030	-80.79387	1385.21802	-506.03427	-60.20330	1363.14014	-1229.99780	-59.03016	1335.88684	-424.51917	115.64529	68.80071	48.85126	-156.91739	-10.38361	-708.50842	150.53807	6.40251	-1461.33679	-225.44199	-2.18985
709	5.900	827.75092	-80.50309	1382.00122	-506.54208	-59.54622	1363.10876	-1229.85962	-57.90828	1332.34412	-399.46924	115.61015	70.95218	34.88168	-157.35986	-10.48200	-703.02594	149.11206	0.67148	-1475.38196	-225.93250	-2.25163
710	5.908	830.24994	-80.25269	1379.09741	-506.82916	-58.99921	1363.06824	-1229.53967	-56.67285	1328.76587	-373.71790	115.18384	72.65860	20.94086	-157.77878	-10.58237	-701.65033	147.19341	-4.87739	-1489.42493	-226.40048	-2.29172
711	5.917	832.61261	-80.03650	1376.53760	-506.91095	-58.56657	1363.01501	-1229.05676	-55.29918	1325.17676	-347.09656	114.57574	73.84575	6.97873	-158.15613	-10.67130	-704.20630	145.20081	-9.30257	-1503.45239	-226.82251	-2.32902
712	5.925	834.83209	-79.84589	1374.34338	-506.79880	-58.23935	1362.93433	-1228.42725	-53.75863	1321.62512	-319.51428	114.00873	74.45621	-7.06183	-158.52849	-10.74965	-710.08429	143.68530	-12.06314	-1517.47888	-227.21317	-2.37723
713	5.933	836.89960	-79.68660	1372.53284	-506.50220	-57.99463	1362.80322	-1227.66650	-52.02171	1318.18958	-290.94159	113.64169	74.42428	-21.17236	-158.94975	-10.83163	-718.59747	142.98430	-13.30533	-1531.54163	-227.58838	-2.44785
714	5.942	838.80554	-79.57239	1371.12292	-506.02997	-57.79212	1362.59277	-1226.77686	-50.06118	1314.97900	-261.38562	113.54417	73.68515	-35.28262	-159.40912	-10.92263	-729.36359	142.97169	-13.58608	-1545.64832	-227.95549	-2.55575
715	5.950	840.53644	-79.51091	1370.13428	-505.38989	-57.57231	1362.27124	-1225.74976	-47.87777	1312.12183	-230.83044	113.74188	72.19174	-49.32269	-159.82182	-11.02822	-742.03113	143.18939	-13.52353	-1559.72278	-228.33167	-2.69166
716	5.958	842.06995	-79.50653	1369.59363	-504.59097	-57.26651	1361.80933	-1224.58179	-45.52919	1309.74316	-199.21796	114.24226	69.92776	-63.26733	-160.11377	-11.16472	-755.87549	143.25754	-13.52305	-1573.59802	-228.73618	-2.79699
717	5.967	843.37347	-79.57173	1369.52954	-503.64923	-56.82174	1361.18433	-1223.28577	-43.13261	1307.93933	-166.50934	115.03162	66.91986	-77.13205	-160.30301	-11.33274	-770.05432	143.06448	-13.68498	-1587.05676	-229.18115	-2.77475
718	5.975	844.40680	-79.72934	1369.96729	-502.58734	-56.22734	1360.38281	-1221.89050	-40.84100	1306.76245	-132.71411	116.09343	63.23792	-90.94803	-160.48169	-11.51339	-784.08545	142.66718	-13.95889	-1599.89600	-229.67253	-2.50960
719	5.983	845.12756	-79.99959	1370.92981	-501.42712	-55.52079	1359.40735	-1220.44226	-38.81047	1306.21875	-97.86920	117.40783	58.98462	-104.75171	-160.71436	-11.69253	-797.89813	142.17953	-14.29413	-1611.99878	-230.21463	-1.89079
720	5.992	845.50159	-80.38669	1372.43506	-500.18680	-54.76577	1358.27893	-1219.00562	-37.17567	1306.27380	-62.04657	118.91936	54.28180	-118.56900	-160.98257	-11.86820	-811.59070	141.70172	-14.64957	-1623.36047	-230.82352	-0.85621
721	6.000	845.51184	-80.88284	1374.48474	-498.88409	-54.02226	1357.02771	-1217.65173	-36.04084	1306.86865	-25.38394	120.56239	49.26887	-132.38251	-161.22275	-12.04779	-825.25305	141.30608	-14.96761	-1634.01270	-231.50952	0.57474
722	6.008	845.15704	-81.47835	1377.05774	-497.53860	-53.33318	1355.68506	-1216.43274	-35.46275	1307.94592	11.91983	122.32188	44.10671	-146.14740	-161.38959	-12.23215	-838.91565	141.05408	-15.20479	-1643.92529	-232.22379	2.31946
723	6.017	844.44299	-82.16014	1380.11157	-496.17352	-52.72644	1354.28040	-1215.35864	-35.41394	1309.46375	49.66541	124.21446	38.95467	-159.84726	-161.51372	-12.39474	-852.55554	140.95496	-15.37439	-1653.01440	-232.87595	4.24606
724	6.025	843.37695	-82.90936	1383.59070	-494.81567	-52.21849	1352.84338	-1214.40259	-35.77610	1311.39001	87.69690	126.24876	33.95296	-173.49716	-161.67715	-12.51436	-866.13733	140.94415	-15.52485	-1661.19604	-233.44568	6.11974
725	6.033	841.96997	-83.71182	1387.43384	-493.49075	-51.81457	1351.40283	-1213.52429	-36.39067	1313.69080	125.86652	128.45670	29.24329	-187.11327	-161.89297	-12.63039	-879.66260	140.94687	-15.69482	-1668.31628	-234.02216	7.59161
726	6.042	840.24353	-84.57222	1391.57654	-492.21939	-51.50504	1349.98621	-1212.68628	-37.11969	1316.32629	163.98950	130.90097	24.98588	-200.70808	-162.08847	-12.80194	-893.16876	140.92889	-15.89327	-1674.02661	-234.67737	8.39634
727	6.050	838.23193	-85.51498	1395.95410	-491.01566	-51.25993	1348.62000	-1211.85974	-37.86749	1319.24976	201.82782	133.62367	21.35331	-214.30750	-162.22617	-13.01525	-906.69470	140.88675	-16.09420	-1677.88965	-235.26389	8.72176
728	6.058	835.97803	-86.56530	1400.50439	-489.88434	-51.02920	1347.32861	-1211.02820	-38.57038	1322.40979	239.06842	136.61423	18.49876	-227.95230	-162.36340	-13.19678	-920.27197	140.81593	-16.25926	-1679.61670	-235.31012	9.38783
729	6.067	833.52435	-87.72153	1405.16919	-488.81812	-50.75565	1346.13098	-1210.18323	-39.19194	1325.75659	275.28595	139.78194	16.50298	-241.65569	-162.58151	-13.31215	-933.91949	140.68846	-16.37265	-1679.01111	-234.22220	11.37361
730	6.075	830.90448	-88.94708	1409.89453	-487.79858	-50.39482	1345.04089	-1209.31787	-39.71449	1329.24963	309.89984	142.94650	15.35496	-255.39116	-162.88831	-13.40021	-947.63208	140.47786	-16.44424	-1675.68347	-231.70380	14.96022
731	6.083	828.14197	-90.19592	1414.63159	-486.80444	-49.92089	1344.06921	-1208.42773	-40.10806	1332.85156	342.17352	145.91496	14.94812	-269.15179	-163.21945	-13.50581	-961.39404	140.18552	-16.49185	-1669.03723	-227.94357	19.52271
732	6.092	825.25830	-91.43765	1419.33826	-485.81992	-49.31561	1343.22534	-1207.52173	-40.32043	1336.52063	371.26682	148.56996	15.01446	-282.96985	-163.52534	-13.61765	-975.20630	139.82489	-16.52685	-1658.58984	-223.45633	24.17410
733	6.100	822.28040	-92.64969	1423.97437	-484.83472	-48.56026	1342.51770	-1206.62280	-40.31052	1340.21704	396.28333	150.87106	15.05982	-296.86761	-163.81238	-13.70148	-989.09216	139.43115	-16.53753	-1644.24207	-218.82437	28.28543
734	6.108	819.24103	-93.80424	1428.49768	-483.83862	-47.63554	1341.95483	-1205.75769	-40.08265	1343.90881	416.38861	152.80626	14.45975	-310.81894	-164.10506	-13.77147	-1003.06152	139.05144	-16.49336	-1626.30933	-214.39502	31.42209
735	6.117	816.17340	-94.87991	1432.86646	-482.81848	-46.51984	1341.54578	-1204.94421	-39.68528	1347.56970	431.07867	154.36081	12.72863	-324.76654	-164.43350	-13.86641	-1017.08466	138.67975	-16.39884	-1605.34912	-210.07895	33.20805
736	6.125	813.10779	-95.87517	1437.04199	-481.75833	-45.18889	1341.29858	-1204.18384	-39.17136	1351.17383	440.40881	155.51253	9.75012	-338.68469	-164.89206	-13.95076	-1031.11938	138.26898	-16.31638	-1581.86255	-205.51840	33.46840
737	6.133	810.07684	-96.80820	1440.98987	-480.63986	-43.62200	1341.21741	-1203.45117	-38.55751	1354.69067	444.94873	156.21407	5.78347	-352.60754	-165.60387	-13.92732	-1045.14160	137.79466	-16.29070	-1556.10461	-200.46033	32.40472
738	6.142	807.12140	-97.71500	1444.68420	-479.44308	-41.81040	1341.30127	-1202.68872	-37.82925	1358.08643	445.49292	156.36833	1.29381	-366.57462	-166.51234	-13.78838	-1059.16052	137.25990	-16.29139	-1528.16980	-194.94028	30.51860
739	6.150	804.28809	-98.64024	1448.11096	-478.14694	-39.76452	1341.54565	-1201.81995	-36.97142	1361.32239	442.71863	155.90399	-3.20034	-380.58820	-167.32561	-13.66401	-1073.21143	136.69133	-16.27671	-1498.17322	-189.20071	28.37693
740	6.158	801.62000	-99.62106	1451.26160	-476.72833	-37.51476	1341.94519	-1200.77051	-35.97723	1364.35620	437.04736	154.92973	-7.19922	-394.64847	-167.79474	-13.67196	-1087.30750	136.13658	-16.26790	-1466.31726	-183.52524	26.45927
741	6.167	799.15448	-100.68130	1454.12146	-475.16080	-35.09973	1342.49683	-1199.48975	-34.85235	1367.15552	428.84863	153.75049	-10.31069	-408.73987	-167.97989	-13.78214	-1101.40442	135.62598	-16.29715	-1432.90259	-178.09714	25.10320
742	6.175	796.92902	-101.83078	1456.66870	-473.42010	-32.55267	1343.20251	-1197.97400	-33.62712	1369.71643	418.65198	152.68721	-12.34839	-422.76886	-168.17560	-13.86170	-1115.42749	135.15422	-16.32249	-1398.33862	-172.92471	24.45908
743	6.183	794.98511	-103.06417	1458.88293	-471.50037	-29.90158	1344.07007	-1196.26660	-32.34356	1372.06104	406.99573	151.90787	-13.40485	-436.63882	-168.56990	-13.84327	-1129.33728	134.70590	-16.27850	-1363.03259	-167.95767	24.48624
744	6.192	793.36700	-104.36830	1460.74780	-469.42627	-27.17784	1345.10962	-1194.42468	-31.03119	1374.21057	394.24976	151.40874	-13.82675	-450.37408	-169.07855	-13.78421	-1143.16760	134.27800	-16.17134	-1327.25183	-163.25897	24.97671
745	6.200	792.11633	-105.72948	1462.24512	-467.25037	-24.41773	1346.32764	-1192.49963	-29.71003	1376.16150	380.75970	151.08694	-13.98952	-464.05756	-169.57581	-13.73761	-1156.96289	133.88416	-16.04789	-1291.17529	-158.97147	25.61764
746	6.208	791.25952	-107.13696	1463.35327	-465.04596	-21.65027	1347.72351	-1190.55627	-28.39994	1377.88586	366.95691	150.83499	-14.10653	-477.67386	-170.07300	-13.66167	-1170.69531	133.52962	-15.92903	-1255.02124	-155.23050	26.20689
747	6.217	790.79608	-108.58449	1464.05493	-462.90140	-18.88411	1349.28662	-1188.69202	-27.11374	1379.35083	353.19382	150.59651	-14.25866	-491.10535	-170.57307	-13.41602	-1184.30615	133.17673	-15.82259	-1219.02808	-152.12917	26.85215
748	6.225	790.69818	-110.06466	1464.34363	-460.91107	-16.11267	1350.99292	-1187.02344	-25.85200	1380.53076	339.59976	150.34288	-14.46951	-504.27240	-170.93408	-12.76482	-1197.79150	132.78973	-15.74086	-1183.32813	-149.65489	27.87281
749	6.233	790.91937	-111.56296	1464.22314	-459.16183	-13.33767	1352.80615	-1185.65466	-24.60948	1381.40283	326.14996	150.04716	-14.72566	-517.18420	-170.97797	-11.47560	-1211.19031	132.41058	-15.69376	-1147.91541	-147.66553	29.49468
750	6.242	791.40576	-113.06499	1463.70386	-457.72501	-10.59251	1354.67847	-1184.66357	-23.38559	1381.93970	312.80359	149.71414	-14.98100	-529.81689	-170.68991	-9.44584	-1224.52905	132.10881	-15.70784	-1112.78992	-145.91286	31.61539
751	6.250	792.10455	-114.56946	1462.80029	-456.65515	-7.94620	1356.55188	-1184.10559	-22.18928	1382.11108	299.54211	149.40079	-15.18190	-542.01465	-170.22757	-6.70359	-1237.83606	131.86528	-15.81342	-1078.11792	-144.15387	33.81847
752	6.258	792.96838	-116.09055	1461.52966	-455.98438	-5.49012	1358.36572	-1184.00879	-21.03622	1381.89270	286.33270	149.16158	-15.31849	-553.51160	-169.73643	-3.33139	-1251.16296	131.57611	-15.97727	-1044.26355	-142.35745	35.62437
753	6.267	793.96008	-117.64839	1459.91272	-455.71503	-3.32066	1360.06616	-1184.36780	-19.94314	1381.27441	273.13010	148.98209	-15.44553	-563.97015	-169.25360	0.62459	-1264.52930	131.16107	-16.11732	-1011.68298	-140.75134	36.73792
754	6.275	795.05847	-119.25350	1457.97253	-455.83197	-1.51207	1361.60889	-1185.14734	-18.92852	1380.26465	259.90305	148.80820	-15.63189	-572.98114	-168.78963	5.24953	-1277.88879	130.61389	-16.20277	-980.68188	-139.65607	37.10237
755	6.283	796.25775	-120.89847	1455.72998	-456.32666	-0.08445	1362.95972	-1186.29175	-18.02252	1378.88892	246.63232	148.61459	-15.88635	-580.03101	-168.41585	10.79142	-1291.22046	129.98073	-16.25847	-951.15039	-139.30107	36.83917
756	6.292	797.56030	-122.57072	1453.19885	-457.20148	1.00110	1364.10083	-1187.73462	-17.26085	1377.18335	233.31299	148.40619	-16.14586	-584.47229	-168.26816	17.57743	-1304.58191	129.37019	-16.29488	-922.56616	-139.70872	36.18229
757	6.300	798.97028	-124.27119	1450.38965	-458.45392	1.81112	1365.03369	-1189.40881	-16.65622	1375.18408	219.95563	148.19342	-16.33859	-585.56226	-168.53052	25.78545	-1318.01611	128.92020	-16.29631	-894.30371	-140.72662	35.40578
758	6.308	800.48871	-126.01025	1447.31567	-460.06119	2.40441	1365.77319	-1191.25452	-16.19175	1372.92175	206.56378	147.98273	-16.44930	-582.59692	-169.41467	35.07429	-1331.47668	128.70821	-16.22042	-865.99060	-142.19211	34.74078
759	6.317	802.11005	-127.78735	1444.00061	-461.97348	2.82191	1366.33984	-1193.22571	-15.84716	1370.42249	193.13190	147.75827	-16.52765	-575.14740	-171.09146	44.39452	-1344.89197	128.73044	-16.01977	-837.68170	-144.03781	34.29604
760	6.325	803.82288	-129.58388	1440.47888	-464.11752	3.09646	1366.75134	-1195.28955	-15.61183	1367.70825	179.63995	147.49725	-16.62471	-563.27747	-173.59621	52.41071	-1358.28979	128.87833	-15.73977	-809.81470	-146.26663	34.00775
761	6.333	805.61603	-131.37727	1436.79309	-466.40756	3.26273	1367.01941	-1197.41418	-15.47895	1364.79688	166.03909	147.20259	-16.73041	-547.50208	-176.75204	58.25420	-1371.80981	128.95413	-15.52565	-783.05615	-148.89178	33.66159
762	6.342	807.48358	-133.15648	1432.99023	-468.75690	3.35412	1367.15381	-1199.55505	-15.44477	1361.70825	152.29916	146.87033	-16.81582	-528.54279	-180.19144	61.86581	-1385.56531	128.81548	-15.48680	-758.10181	-151.90598	32.99768
763	6.350	809.42194	-134.92252	1429.12280	-471.08585	3.38945	1367.16736	-1201.64880	-15.50143	1358.46875	138.45459	146.47578	-16.89842	-507.14505	-183.52686	63.78420	-1399.53052	128.46832	-15.60927	-735.48590	-155.24399	31.82364
764	6.358	811.42242	-136.68050	1425.24500	-473.32913	3.36889	1367.08044	-1203.61292	-15.63061	1355.10913	124.54953	146.04646	-17.00201	-483.98871	-186.49600	64.76614	-1413.58643	128.03145	-15.78290	-715.54498	-158.75351	30.05216
765	6.367	813.46851	-138.43442	1421.40417	-475.44061	3.28501	1366.92065	-1205.35950	-15.81920	1351.65808	110.58173	145.66263	-17.10102	-459.62582	-188.94977	65.48190	-1427.64941	127.62962	-15.90125	-698.52283	-162.24802	27.68305
766	6.375	815.53998	-140.18442	1417.63831	-477.39285	3.13713	1366.72021	-1206.81567	-16.05659	1348.13635	96.54178	145.34457	-17.15620	-434.47818	-190.78944	66.32290	-1441.70923	127.30884	-15.95811	-684.61462	-165.57870	24.77445
767	6.383	817.61926	-141.92583	1413.98145	-479.17163	2.93905	1366.50818	-1207.93408	-16.30983	1344.55615	82.46216	145.03621	-17.17132	-408.86783	-191.94814	67.35754	-1455.76184	127.03912	-16.02286	-673.92004	-168.64377	21.41123
768	6.392	819.69263	-143.64954	1410.46948	-480.76816	2.71444	1366.30493	-1208.70190	-16.53315	1340.92456	68.38895	144.70908	-17.18937	-382.99518	-192.41373	68.45487	-1469.78381	126.75064	-16.13371	-666.45575	-171.36798	17.68020
769	6.400	821.74579	-145.34415	1407.13867	-482.17279	2.48841	1366.11975	-1209.14624	-16.70100	1337.24988	54.33459	144.38535	-17.24509	-356.88129	-192.23624	69.45533	-1483.78357	126.40172	-16.26508	-662.24866	-173.67422	13.64601
770	6.408	823.75983	-147.00104	1404.02393	-483.37219	2.28756	1365.95129	-1209.31860	-16.82100	1333.55945	40.28430	144.07091	-17.33348	-330.36035	-191.48840	70.24139	-1497.81726	126.01199	-16.38898	-661.41077	-175.47433	9.48772
771	6.417	825.71155	-148.61678	1401.16003	-484.34988	2.14046	1365.78516	-1209.26843	-16.92639	1329.91040	26.22668	143.74719	-17.42877	-303.17499	-190.23811	70.72261	-1511.91870	125.61587	-16.50171	-664.16168	-176.70428	5.78038
772	6.425	827.57520	-150.18996	1398.58423	-485.08954	2.06934	1365.59021	-1209.03235	-17.05686	1326.38623	12.16132	143.40906	-17.52119	-275.13455	-188.56427	70.81574	-1526.02917	125.24757	-16.58401	-670.72308	-177.39261	3.24981
773	6.433	829.32178	-151.72211	1396.33667	-485.57938	2.08045	1365.32520	-1208.63794	-17.23971	1323.08337	-1.90747	143.05301	-17.61905	-246.19565	-186.55763	70.43413	-1540.00708	124.94133	-16.57921	-680.92548	-177.70055	2.05531
774	6.442	830.91968	-153.22409	1394.45947	-485.81714	2.16316	1364.94604	-1208.10852	-17.47902	1320.10059	-15.97470	142.66806	-17.72097	-216.39375	-184.27843	69.48552	-1553.72437	124.70927	-16.41536	-693.82709	-177.84998	1.70285
775	6.450	832.33710	-154.71844	1392.99670	-485.81290	2.30043	1364.41052	-1207.46350	-17.75052	1317.53174	-30.03690	142.26672	-17.81334	-185.75630	-181.75345	67.90365	-1567.17419	124.55138	-16.05781	-708.01178	-178.01294	1.61278
776	6.458	833.54608	-156.24060	1391.99158	-485.58408	2.47970	1363.68323	-1206.71655	-18.00610	1315.46069	-44.08588	141.86664	-17.90007	-154.29910	-179.03519	65.70036	-1580.43628	124.46509	-15.51368	-722.38110	-178.27744	1.47623
777	6.467	834.52533	-157.83299	1391.47864	-485.14700	2.68670	1362.74109	-1205.88037	-18.18408	1313.94592	-58.10284	141.45204	-18.00156	-122.05045	-176.21048	62.95860	-1593.52734	124.42283	-14.74600	-736.51843	-178.65550	1.23001
778	6.475	835.25531	-159.50845	1391.47412	-484.51508	2.89340	1361.57654	-1204.97717	-18.22471	1313.00476	-72.06146	141.00255	-18.12912	-89.04260	-173.33894	59.75458	-1606.38623	124.37255	-13.64104	-750.42871	-179.09970	0.92270
779	6.483	835.71191	-161.19699	1391.96936	-483.70560	3.06652	1360.20166	-1204.04443	-18.08966	1312.61438	-85.93558	140.52844	-18.28579	-55.27850	-170.42494	56.12865	-1618.95166	124.29594	-12.08401	-764.19861	-179.55426	0.62115
780	6.492	835.86957	-162.74567	1392.93420	-482.75531	3.19901	1358.65515	-1203.12817	-17.76655	1312.72961	-99.71310	140.05612	-18.46274	-20.73483	-167.46349	52.14656	-1631.13208	124.24127	-10.02471	-777.87622	-180.00807	0.36992
781	6.500	835.71088	-164.00656	1394.32837	-481.73380	3.33332	1357.00403	-1202.27063	-17.26460	1313.30371	-113.40601	139.59938	-18.63030	14.56891	-164.50374	47.94117	-1642.78821	124.24760	-7.48786	-791.47925	-180.48648	0.17946
782	6.508	835.23547	-164.93216	1396.11133	-480.72873	3.53150	1355.32556	-1201.49988	-16.61227	1314.30322	-127.04346	139.13849	-18.76818	50.53354	-161.62292	43.66482	-1653.86792	124.25867	-4.56120	-805.01917	-181.00975	0.03340
783	6.517	834.45691	-165.56981	1398.24243	-479.80704	3.81342	1353.67932	-1200.81201	-15.83880	1315.71912	-140.65302	138.63475	-18.89262	87.04022	-158.81630	39.41010	-1664.46851	124.12895	-1.35625	-818.51129	-181.57477	-0.09880
784	6.525	833.39178	-165.96858	1400.67566	-478.99979	4.13808	1352.09790	-1200.16394	-14.95857	1317.55457	-154.23480	138.07849	-19.03770	123.96735	-156.01089	35.20591	-1674.68054	123.64688	2.04922	-831.96033	-182.16339	-0.23750
785	6.533	832.05341	-166.10771	1403.35828	-478.31873	4.43213	1350.59546	-1199.50244	-13.99472	1319.79285	-167.76086	137.49417	-19.21923	161.07965	-153.24304	31.09235	-1684.37537	122.64870	5.68608	-845.35510	-182.76123	-0.37590
786	6.542	830.45917	-165.94150	1406.24133	-477.76749	4.62063	1349.18042	-1198.80249	-13.00925	1322.38037	-181.21906	136.91206	-19.41819	197.95416	-150.75476	27.16874	-1692.96436	121.36821	9.81262	-858.70844	-183.36023	-0.49769
787	6.550	828.64026	-165.52878	1409.29211	-477.33463	4.64441	1347.86389	-1198.07800	-12.09436	1325.23816	-194.64581	136.36185	-19.60433	234.06891	-148.91347	23.57508	-1699.30359	120.55202	14.89962	-872.07312	-183.93872	-0.59476
788	6.558	826.63580	-165.04857	1412.48792	-476.99048	4.46663	1346.66272	-1197.35974	-11.33877	1328.27893	-208.09497	135.86441	-19.76687	268.96490	-148.06851	20.47389	-1702.02625	120.97356	21.36512	-885.49451	-184.45981	-0.67429
789	6.567	824.47418	-164.65346	1415.79663	-476.69818	4.07344	1345.59546	-1196.67163	-10.80544	1331.42175	-221.59717	135.41953	-19.91434	302.36469	-148.38991	18.07907	-1700.07288	122.86823	29.23278	-898.97888	-184.90356	-0.75485
790	6.575	822.16797	-164.37776	1419.17236	-476.42578	3.47216	1344.67932	-1196.02808	-10.53152	1334.60291	-235.16614	135.00597	-20.06096	334.22980	-149.76009	16.66743	-1693.12048	125.75719	37.81149	-912.51270	-185.29224	-0.83540
791	6.583	819.72198	-164.18011	1422.56616	-476.14850	2.68694	1343.92554	-1195.44849	-10.53138	1337.77661	-248.81873	134.59363	-20.21144	364.65063	-151.83678	16.46327	-1681.75464	128.76486	45.69272	-926.10199	-185.67230	-0.89208
792	6.592	817.14252	-164.00317	1425.93250	-475.84622	1.75175	1343.33752	-1194.96008	-10.78856	1340.90967	-262.56335	134.17459	-20.34686	393.45502	-154.19240	17.38491	-1667.07751	131.17946	51.44859	-939.78149	-186.06311	-0.91462
793	6.600	814.44440	-163.79993	1429.22998	-475.49927	0.70066	1342.91516	-1194.58728	-11.24753	1343.97876	-276.38409	133.77602	-20.43231	419.81128	-156.38922	18.83166	-1649.97217	132.78441	54.55638	-953.56580	-186.42369	-0.91197
794	6.608	811.65674	-163.54355	1432.42261	-475.08646	-0.44849	1342.65649	-1194.33936	-11.82273	1346.96826	-290.26215	133.42407	-20.45357	442.28741	-158.03148	19.78785	-1630.84619	133.86873	55.57568	-967.43268	-186.70035	-0.89352
795	6.617	808.82074	-163.22897	1435.47729	-474.58939	-1.70594	1342.55835	-1194.20215	-12.42288	1349.87048	-304.20001	133.11105	-20.44600	459.51447	-158.83066	19.28851	-1609.96558	134.90875	55.43612	-981.36792	-186.91290	-0.87178
796	6.625	805.98132	-162.86916	1438.35999	-473.99915	-3.09657	1342.61621	-1194.13623	-12.96450	1352.68811	-318.20544	132.80479	-20.46901	470.93829	-158.67087	16.92388	-1587.59888	136.14102	54.68323	-995.36450	-187.13782	-0.86707
797	6.633	803.18188	-162.48558	1441.03723	-473.31470	-4.63635	1342.82104	-1194.09058	-13.39299	1355.42017	-332.26971	132.47359	-20.55227	476.96399	-157.61111	13.01444	-1563.79541	137.40637	53.32653	-1009.39893	-187.41080	-0.89398
798	6.642	800.46545	-162.09666	1443.48474	-472.53479	-6.32413	1343.15845	-1194.01904	-13.73659	1358.03894	-346.36853	132.10757	-20.67940	478.54956	-155.76965	8.38898	-1538.35181	138.25160	51.16454	-1023.45966	-187.71915	-0.94246
799	6.650	797.87579	-161.71451	1445.68884	-471.65399	-8.14601	1343.61072	-1193.88452	-14.10284	1360.49548	-360.48267	131.73495	-20.80609	476.73517	-153.25877	3.99214	-1511.07227	138.27933	48.18958	-1037.56091	-188.06061	-0.97768
800	6.658	795.45612	-161.35016	1447.63977	-470.66309	-10.08308	1344.16052	-1193.64905	-14.57063	1362.75562	-374.61194	131.39966	-20.89480	472.31195	-150.28232	0.48250	-1481.96997	137.58224	44.78914	-1051.71533	-188.43524	-0.97454
801	6.667	793.24780	-161.01624	1449.32629	-469.55148	-12.11578	1344.79248	-1193.26929	-15.11158	1364.81592	-388.75977	131.10413	-20.94931	465.68817	-147.24011	-2.05230	-1451.23047	136.73500	41.66261	-1065.91602	-188.81876	-0.94332
802	6.675	791.28967	-160.72455	1450.73779	-468.31207	-14.22119	1345.49390	-1192.70239	-15.62936	1366.68982	-402.91809	130.80685	-20.99374	456.93048	-144.69473	-3.90213	-1419.06885	136.33607	39.52092	-1080.12500	-189.18610	-0.90949
803	6.683	789.61877	-160.48532	1451.86743	-466.94720	-16.37014	1346.25342	-1191.91626	-16.04759	1368.38867	-417.07703	130.48151	-21.03077	445.97797	-143.13866	-5.23450	-1385.70569	136.64088	38.71888	-1094.29004	-189.52792	-0.88958
804	6.692	788.26953	-160.30858	1452.71436	-465.47382	-18.52978	1347.06360	-1190.89966	-16.35196	1369.91846	-431.23529	130.13789	-21.04839	433.05554	-142.67307	-6.06230	-1351.47205	137.49731	39.09933	-1108.39893	-189.84984	-0.88929
805	6.700	787.27045	-160.20302	1453.27991	-463.92935	-20.66639	1347.92603	-1189.67358	-16.56642	1371.28076	-445.38947	129.78645	-21.04239	418.89276	-142.94681	-6.53834	-1316.82556	138.55884	40.29050	-1122.48816	-190.17419	-0.90741
806	6.708	786.63959	-160.17218	1453.56006	-462.37286	-22.74622	1348.84839	-1188.30066	-16.72094	1372.46838	-459.50940	129.41891	-21.02525	404.37238	-143.47488	-6.88703	-1282.18762	139.65317	42.15574	-1136.57788	-190.51389	-0.94306
807	6.717	786.38098	-160.21080	1453.54028	-460.87732	-24.73485	1349.83777	-1186.88245	-16.84387	1373.46118	-473.53229	129.02512	-21.00966	390.04803	-143.98866	-7.19693	-1247.79614	140.86081	44.77019	-1150.64636	-190.84030	-1.00648
808	6.725	786.48376	-160.30457	1453.20264	-459.51639	-26.59241	1350.89978	-1185.53979	-16.95248	1374.23340	-487.38147	128.61227	-20.95577	376.05890	-144.47388	-7.46944	-1213.75854	142.25700	47.97971	-1164.69263	-191.10013	-1.11979
809	6.733	786.92206	-160.43411	1452.53809	-458.35706	-28.26963	1352.03857	-1184.39575	-17.04612	1374.75867	-500.98804	128.20364	-20.74599	362.31049	-144.99086	-7.71078	-1180.21228	143.79933	51.19616	-1178.76172	-191.27734	-1.29210
810	6.742	787.65723	-160.57896	1451.55237	-457.45886	-29.71460	1353.25305	-1183.56177	-17.12021	1375.01160	-514.30884	127.80495	-20.23505	348.64941	-145.55771	-7.92475	-1147.38940	145.42282	53.69079	-1192.86572	-191.43610	-1.48929
811	6.750	788.64185	-160.71948	1450.26392	-456.87219	-30.88448	1354.52979	-1183.12744	-17.17692	1374.96606	-527.34393	127.38939	-19.31353	334.96881	-146.14565	-8.10423	-1115.54590	147.09578	55.07225	-1206.94043	-191.67722	-1.65672
812	6.758	789.82593	-160.83830	1448.69470	-456.63602	-31.75133	1355.84155	-1183.15259	-17.21493	1374.59485	-540.15552	126.93741	-17.91348	321.23895	-146.69774	-8.25211	-1084.84961	148.80495	55.45583	-1220.90747	-192.05077	-1.76927
813	6.767	791.16223	-160.92313	1446.86597	-456.78015	-32.30244	1357.15088	-1183.66089	-17.22082	1373.87354	-552.86682	126.43616	-15.98156	307.48199	-147.15385	-8.40438	-1055.28931	150.53682	55.14070	-1234.74170	-192.53079	-1.82726
814	6.775	792.61157	-160.96979	1444.79761	-457.32751	-32.53613	1358.41382	-1184.63428	-17.18358	1372.79260	-565.62012	125.81834	-13.44370	293.72614	-147.51091	-8.59374	-1026.61255	152.29875	54.25348	-1248.47034	-193.06213	-1.82718
815	6.783	794.14789	-160.97995	1442.50854	-458.28763	-32.46166	1359.58215	-1186.01599	-17.11587	1371.36548	-578.47363	124.92174	-10.12644	279.98749	-147.85519	-8.79008	-998.36865	154.15048	52.80643	-1262.13330	-193.61620	-1.76602
816	6.792	795.75873	-160.95346	1440.02014	-459.64508	-32.11195	1360.60327	-1187.72412	-17.04649	1369.62524	-591.21094	123.46510	-5.68725	266.29559	-148.26830	-8.94592	-970.08911	156.21695	50.93726	-1275.77576	-194.17851	-1.67344
817	6.800	797.43768	-160.89043	1437.35718	-461.35721	-31.54706	1361.42944	-1189.66504	-16.98489	1367.61316	-603.05511	121.18917	0.33964	252.68475	-148.73112	-9.08004	-941.49524	158.64224	48.89621	-1289.45569	-194.70111	-1.60863
818	6.808	799.17926	-160.79968	1434.54749	-463.36212	-30.83560	1362.03027	-1191.74707	-16.90293	1365.36597	-612.46344	118.26474	8.32257	239.14093	-149.18625	-9.25069	-912.62262	161.46301	46.84310	-1303.18921	-195.15103	-1.60010
819	6.817	800.97797	-160.69336	1431.61975	-465.58582	-30.03343	1362.39734	-1193.89563	-16.74937	1362.90869	-617.47644	115.42538	18.10005	225.61420	-149.62820	-9.47031	-883.82849	164.56421	44.78180	-1316.92883	-195.57947	-1.62935
820	6.825	802.82751	-160.57536	1428.60132	-467.94687	-29.16904	1362.54126	-1196.06348	-16.47463	1360.25769	-616.69934	113.46378	28.60642	212.08087	-150.07388	-9.69711	-855.64905	167.75270	42.60476	-1330.65100	-196.06375	-1.67669
821	6.833	804.72015	-160.44038	1425.51758	-470.36157	-28.23996	1362.48767	-1198.22607	-16.05429	1357.42407	-609.99652	112.72574	38.15310	198.53711	-150.50954	-9.88698	-828.57898	170.83035	40.11001	-1344.39636	-196.61526	-1.73543
822	6.842	806.64868	-160.27930	1422.39563	-472.74704	-27.22637	1362.27148	-1200.36450	-15.49455	1354.41553	-598.21466	113.12640	45.34724	184.95673	-150.91382	-10.00671	-802.96259	173.66379	37.07899	-1358.18713	-197.17740	-1.79765
823	6.850	808.60797	-160.08636	1419.26587	-475.02444	-26.11128	1361.93018	-1202.44507	-14.80972	1351.24194	-582.48328	114.40189	49.78004	171.30658	-151.28857	-10.04344	-779.06226	176.20369	33.37060	-1371.99365	-197.69690	-1.85778
824	6.858	810.59528	-159.86530	1416.15662	-477.12796	-24.89593	1361.50098	-1204.40710	-14.00886	1347.92334	-563.79510	116.24494	51.96830	157.60114	-151.64771	-10.04116	-757.14984	178.44366	28.92644	-1385.78223	-198.19606	-1.90877
825	6.867	812.61035	-159.62738	1413.08777	-479.01270	-23.60543	1361.02051	-1206.17285	-13.10286	1344.49097	-542.91272	118.33983	52.86449	143.88861	-152.01558	-10.07161	-737.49829	180.42079	23.76558	-1399.52734	-198.75906	-1.92284
826	6.875	814.65594	-159.38345	1410.07361	-480.65378	-22.28219	1360.52515	-1207.66553	-12.09578	1340.97546	-520.44238	120.38963	53.38030	130.16876	-152.43335	-10.15868	-720.36572	182.22243	17.96714	-1413.21533	-199.43365	-1.87402
827	6.883	816.73517	-159.14009	1407.12756	-482.04239	-20.97153	1360.04858	-1208.82947	-10.96957	1337.39307	-496.95709	122.13158	54.11671	116.38037	-152.93657	-10.26165	-706.07056	183.93568	11.63481	-1426.89355	-200.15994	-1.79255
828	6.892	818.84552	-158.90161	1404.26733	-483.18500	-19.71222	1359.61682	-1209.65063	-9.69720	1333.73901	-473.00708	123.36859	55.32341	102.47980	-153.51779	-10.32523	-695.05457	185.60893	4.98834	-1440.65112	-200.81735	-1.74613
829	6.900	820.97400	-158.67331	1401.52295	-484.10178	-18.53857	1359.24329	-1210.16101	-8.26875	1329.99756	-448.99298	124.03517	57.00611	88.49371	-154.10509	-10.33899	-687.83588	187.25476	-1.44968	-1454.52148	-201.34808	-1.76248
830	6.908	823.09753	-158.46080	1398.93958	-484.82123	-17.48195	1358.92700	-1210.41406	-6.69104	1326.16113	-425.04321	124.21841	59.07128	74.49530	-154.60760	-10.34169	-684.81256	188.81549	-6.89551	-1468.47034	-201.80350	-1.82137
831	6.917	825.18567	-158.25999	1396.56799	-485.37088	-16.56825	1358.65210	-1210.45557	-4.96702	1322.25098	-401.00037	124.07861	61.40547	60.53870	-154.99837	-10.37928	-685.91669	190.11804	-10.73156	-1482.45959	-202.25867	-1.90152
832	6.925	827.20490	-158.05145	1394.45410	-485.77234	-15.81555	1358.39148	-1210.32202	-3.09062	1318.33020	-376.51416	123.73016	63.84894	46.62366	-155.31520	-10.47666	-690.58606	190.97887	-12.91446	-1496.45923	-202.72034	-1.99188
833	6.933	829.12292	-157.81622	1392.63940	-486.04694	-15.22868	1358.11108	-1210.05212	-1.05326	1314.50574	-351.21387	123.21210	66.16336	32.73340	-155.60132	-10.63191	-698.33948	191.37296	-13.91833	-1510.43066	-203.13998	-2.08284
834	6.942	830.90997	-157.55028	1391.16321	-486.22025	-14.79614	1357.77490	-1209.68152	1.14880	1310.91541	-324.86829	122.55805	68.08496	18.87659	-155.88188	-10.81519	-708.94635	191.40781	-14.33460	-1524.33728	-203.49733	-2.17374
835	6.950	832.53418	-157.25974	1390.06055	-486.31653	-14.48796	1357.35535	-1209.23303	3.49799	1307.70496	-297.41827	121.82172	69.39242	5.07309	-156.17198	-10.97628	-721.79138	191.20044	-14.54514	-1538.15088	-203.83789	-2.26518
836	6.958	833.95605	-156.95416	1389.36536	-486.35242	-14.25148	1356.83911	-1208.71411	5.94760	1305.00439	-268.88721	121.03380	69.91779	-8.68433	-156.49130	-11.08350	-735.74695	190.85922	-14.71201	-1551.80786	-204.22446	-2.32094
837	6.967	835.12878	-156.64284	1389.11426	-486.33771	-14.02521	1356.22339	-1208.11829	8.43129	1302.91174	-239.29541	120.20319	69.55556	-22.43106	-156.85590	-11.15767	-749.84766	190.48969	-14.91943	-1565.15283	-204.67938	-2.24895
838	6.975	836.00708	-156.32817	1389.34290	-486.27942	-13.76849	1355.51086	-1207.44031	10.85897	1301.48535	-208.65314	119.36308	68.30280	-36.16931	-157.23984	-11.24247	-763.69965	190.17545	-15.20257	-1577.96985	-205.17842	-1.93402
839	6.983	836.55627	-156.00606	1390.07642	-486.18225	-13.47250	1354.71191	-1206.70386	13.09711	1300.73816	-176.98962	118.57547	66.25917	-49.83307	-157.56563	-11.36252	-777.31238	189.95218	-15.53447	-1590.11206	-205.67941	-1.29412
840	6.992	836.75470	-155.67491	1391.32117	-486.04568	-13.14920	1353.84705	-1205.96973	14.97502	1300.64514	-144.35962	117.89712	63.56109	-63.36154	-157.76315	-11.52276	-790.78784	189.79871	-15.87081	-1601.58667	-206.14743	-0.30178
841	7.000	836.59503	-155.34297	1393.06653	-485.86472	-12.82417	1352.93884	-1205.31287	16.32491	1301.15942	-110.83612	117.36929	60.33143	-76.78223	-157.85593	-11.70439	-804.18628	189.70245	-16.16559	-1612.49634	-206.55734	1.03308
842	7.008	836.08624	-155.02243	1395.29041	-485.63821	-12.53511	1352.00598	-1204.78882	17.03323	1302.22473	-76.51074	117.00856	56.67539	-90.18515	-157.95595	-11.85956	-817.54877	189.67361	-16.37392	-1622.91516	-206.88768	2.66588
843	7.017	835.25104	-154.71339	1397.95764	-485.37781	-12.32562	1351.06958	-1204.41577	17.09083	1303.78345	-41.49054	116.76588	52.67374	-103.63229	-158.14604	-11.95669	-830.90869	189.68068	-16.49836	-1632.81750	-207.13898	4.50656
844	7.025	834.11487	-154.39792	1401.02112	-485.10828	-12.23942	1350.15430	-1204.16968	16.60971	1305.78345	-5.89838	116.52525	48.37370	-117.12442	-158.40263	-12.02958	-844.27173	189.68254	-16.60010	-1642.09082	-207.37909	6.41079
845	7.033	832.69641	-154.05139	1404.42883	-484.85867	-12.31181	1349.28455	-1203.99243	15.78131	1308.18030	30.11819	116.18362	43.79490	-130.64084	-158.63560	-12.15064	-857.62744	189.67934	-16.73596	-1650.54773	-207.76096	8.17585
846	7.042	831.01013	-153.65619	1408.12537	-484.65137	-12.55133	1348.48254	-1203.81030	14.80947	1310.93237	66.40799	115.72636	38.93987	-144.17456	-158.76640	-12.35816	-870.97888	189.66281	-16.90397	-1657.86914	-208.42484	9.57410
847	7.050	829.07501	-153.20554	1412.05200	-484.49490	-12.92976	1347.76831	-1203.55762	13.86030	1313.99585	102.86646	115.22772	33.82809	-157.72180	-158.79391	-12.61547	-884.36096	189.58829	-17.06103	-1663.64075	-209.28363	10.44622
848	7.058	826.91766	-152.70209	1416.14978	-484.38293	-13.39217	1347.15759	-1203.19592	13.04195	1317.32104	139.44193	114.83997	28.56036	-171.25244	-158.83487	-12.82436	-897.83533	189.42999	-17.17524	-1667.55383	-209.89124	10.87296
849	7.067	824.57007	-152.15857	1420.36377	-484.29990	-13.87283	1346.66260	-1202.72290	12.41171	1320.85461	176.09244	114.79866	23.36450	-184.72684	-159.07425	-12.87968	-911.44586	189.20320	-17.25277	-1669.45630	-209.63834	11.29048
850	7.075	822.06348	-151.59256	1424.64294	-484.22833	-14.30653	1346.29163	-1202.17798	11.99454	1324.55823	212.76050	115.37205	18.58714	-198.15810	-159.61438	-12.75390	-925.15955	188.90981	-17.32757	-1669.10767	-208.16229	12.24516
851	7.083	819.42383	-151.01721	1428.94006	-484.15411	-14.63805	1346.05029	-1201.64844	11.79395	1328.42700	249.33560	116.75378	14.63641	-211.63213	-160.34941	-12.55411	-938.88428	188.54431	-17.41650	-1666.10522	-205.49530	13.91799
852	7.092	816.66986	-150.43956	1433.21350	-484.06796	-14.82865	1345.94189	-1201.24426	11.79073	1332.47717	285.52280	118.96767	11.88806	-225.23680	-161.04886	-12.44032	-952.57031	188.16907	-17.47895	-1660.13330	-201.91016	16.05136
853	7.100	813.81470	-149.85919	1437.42822	-483.96033	-14.85351	1345.96899	-1201.04407	11.94858	1336.70288	320.65869	121.81133	10.55740	-238.98590	-161.58444	-12.47430	-966.26758	187.89719	-17.43111	-1651.05566	-197.88074	18.35855
854	7.108	810.86847	-149.26390	1441.55542	-483.81226	-14.69297	1346.13513	-1201.05127	12.25064	1341.04395	353.61285	124.87302	10.54317	-252.84319	-161.99084	-12.60594	-980.06714	187.81143	-17.18924	-1638.85095	-194.01898	20.72255
855	7.117	807.84442	-148.63904	1445.56909	-483.59238	-14.32657	1346.44336	-1201.19312	12.71960	1345.39185	382.89697	127.71651	11.30874	-266.78073	-162.35016	-12.76327	-994.00171	187.91310	-16.74055	-1623.69592	-190.70380	22.95741
856	7.125	804.76630	-147.98468	1449.44128	-483.26810	-13.73630	1346.89136	-1201.36951	13.35340	1349.64380	406.98151	130.11707	11.93788	-280.77997	-162.70718	-12.89840	-1008.02448	188.06482	-16.21734	-1605.98804	-187.81757	24.67198
857	7.133	801.66516	-147.31635	1453.14429	-482.82123	-12.91840	1347.46716	-1201.51404	14.06894	1353.75427	424.71735	132.07780	11.44896	-294.82330	-163.05443	-12.99881	-1022.07562	188.04903	-15.81871	-1586.12695	-184.95407	25.50252
858	7.142	798.56995	-146.64891	1456.65271	-482.25107	-11.89141	1348.15308	-1201.59973	14.76133	1357.71594	435.71967	133.66966	9.20665	-308.89526	-163.37860	-13.07817	-1036.12634	187.76759	-15.63344	-1564.32080	-181.80710	25.39047
859	7.150	795.50482	-145.98651	1459.94019	-481.56445	-10.69256	1348.92932	-1201.61267	15.38494	1361.51709	440.46796	134.91199	5.17488	-322.96722	-163.71532	-13.13186	-1050.17029	187.27522	-15.61690	-1540.62646	-178.33658	24.59358
860	7.158	792.49664	-145.33492	1462.98022	-480.76822	-9.36715	1349.77661	-1201.54272	15.96030	1365.13293	440.00562	135.75168	-0.03244	-337.01404	-164.11945	-13.12879	-1064.22400	186.64594	-15.70449	-1515.09131	-174.69931	23.49392
861	7.167	789.58099	-144.71622	1465.75354	-479.86682	-7.95042	1350.68005	-1201.37805	16.53576	1368.53687	435.48743	136.11620	-5.30603	-351.05759	-164.58032	-13.07350	-1078.33472	185.96344	-15.83241	-1487.82410	-171.14236	22.45683
862	7.175	786.79419	-144.15817	1468.25269	-478.86188	-6.44915	1351.63257	-1201.09485	17.14873	1371.70752	427.92566	135.99371	-9.50211	-365.14862	-165.00618	-13.03448	-1092.53088	185.38342	-15.87678	-1459.02039	-167.89725	21.80421
863	7.183	784.16406	-143.67282	1470.47754	-477.75629	-4.84655	1352.63220	-1200.66101	17.81121	1374.63416	418.20343	135.47093	-12.03717	-379.30371	-165.33212	-13.07025	-1106.75586	185.01430	-15.75072	-1428.96472	-165.03940	21.73598
864	7.192	781.71460	-143.25604	1472.42896	-476.56198	-3.12569	1353.68152	-1200.05212	18.52007	1377.32019	407.04413	134.72404	-13.12144	-393.49274	-165.62311	-13.15783	-1120.92517	184.77153	-15.53948	-1397.94604	-162.45177	22.21877
865	7.200	779.47571	-142.90375	1474.10352	-475.30359	-1.28127	1354.78882	-1199.26428	19.27497	1379.77856	394.83685	133.98145	-13.43070	-407.67911	-166.00610	-13.23502	-1135.03137	184.51285	-15.37726	-1366.16357	-160.00497	23.06371
866	7.208	777.48499	-142.61993	1475.49268	-474.01706	0.68992	1355.96436	-1198.31934	20.08739	1382.02026	381.72949	133.41982	-13.56680	-421.83795	-166.49551	-13.28001	-1149.12146	184.20880	-15.28802	-1333.75085	-157.74518	24.13267
867	7.217	775.78113	-142.40784	1476.58374	-472.74521	2.79701	1357.21130	-1197.26660	20.96847	1384.04187	367.95386	133.06238	-13.76367	-435.92508	-166.97058	-13.31012	-1163.20581	183.88348	-15.24241	-1300.85388	-155.84204	25.40800
868	7.225	774.39337	-142.26151	1477.35974	-471.53134	5.04535	1358.51978	-1196.18713	21.89781	1385.81873	353.87299	132.80345	-13.98967	-449.87961	-167.35385	-13.32452	-1177.23425	183.53569	-15.23445	-1267.66431	-154.41753	26.94375
869	7.233	773.33502	-142.17249	1477.80188	-470.40955	7.42396	1359.86438	-1195.19189	22.81722	1387.30566	339.78558	132.52431	-14.19860	-463.67459	-167.69579	-13.27378	-1191.16992	183.14667	-15.25603	-1234.39124	-153.49472	28.85887
870	7.242	772.60327	-142.13177	1477.89539	-469.39465	9.91055	1361.20935	-1194.40259	23.68557	1388.45410	325.81335	132.19165	-14.41958	-477.31317	-168.03064	-13.07945	-1205.05298	182.69876	-15.27290	-1201.21436	-153.02895	31.28679
871	7.250	772.18280	-142.11876	1477.63501	-468.48392	12.49554	1362.51453	-1193.92126	24.51946	1389.22668	311.93365	131.85590	-14.68675	-490.80032	-168.29286	-12.65133	-1218.96277	182.19800	-15.24946	-1168.28271	-152.89679	34.20235
872	7.258	772.04901	-142.10739	1477.02686	-467.67914	15.18558	1363.73706	-1193.80835	25.34634	1389.59875	298.08319	131.55676	-14.97939	-504.17102	-168.42427	-11.86733	-1232.95386	181.68033	-15.19725	-1135.76477	-152.88560	37.31968
873	7.267	772.17236	-142.08871	1476.08618	-467.02396	17.93591	1364.84204	-1194.08752	26.14947	1389.55054	284.22336	131.26762	-15.24694	-517.48267	-168.43108	-10.58444	-1246.99573	181.22417	-15.17614	-1103.88501	-152.80899	40.20533
874	7.275	772.52350	-142.07565	1474.82983	-466.63037	20.57275	1365.82153	-1194.76819	26.87560	1389.06299	270.35657	130.94910	-15.46764	-530.70416	-168.31729	-8.72704	-1260.94482	180.94046	-15.21937	-1072.91064	-152.67163	42.48923
875	7.283	773.07745	-142.09218	1473.27112	-466.64398	22.85055	1366.69434	-1195.85449	27.46488	1388.11963	256.52094	130.61211	-15.66734	-543.67139	-168.02133	-6.32677	-1274.68835	180.84418	-15.27218	-1043.10059	-152.64377	44.00162
876	7.292	773.81421	-142.16405	1471.42102	-467.16199	24.61211	1367.48132	-1197.33142	27.88074	1386.71692	242.74799	130.30481	-15.88435	-556.22083	-167.44446	-3.42599	-1288.29163	180.81117	-15.21635	-1014.58386	-152.90108	44.78352
877	7.300	774.71918	-142.30817	1469.29053	-468.19424	25.85738	1368.18445	-1199.15002	28.14212	1384.88098	229.02750	130.07491	-16.12211	-568.24438	-166.56621	0.02084	-1301.89160	180.72748	-15.01532	-987.21674	-153.52365	45.00717
878	7.308	775.78473	-142.52582	1466.89368	-469.69006	26.68608	1368.78809	-1201.23169	28.31297	1382.66504	215.32779	129.94147	-16.34406	-579.49384	-165.47849	4.13921	-1315.57959	180.45401	-14.87763	-960.59021	-154.44725	44.87480
879	7.317	777.00714	-142.80615	1464.24988	-471.57938	27.22491	1369.27344	-1203.49097	28.44171	1380.12939	201.63196	129.86369	-16.51297	-589.40527	-164.29962	9.07319	-1329.42334	179.75720	-15.10407	-934.22839	-155.50296	44.56692
880	7.325	778.37878	-143.13348	1461.38318	-473.79639	27.57876	1369.63171	-1205.84644	28.53380	1377.33313	187.93213	129.76526	-16.62028	-597.17004	-163.15927	14.95872	-1343.41870	178.70001	-15.66178	-907.80902	-156.56174	44.25485
881	7.333	779.88531	-143.49612	1458.31580	-476.28372	27.80315	1369.86536	-1208.21948	28.58337	1374.33606	174.20520	129.61174	-16.68435	-601.94617	-162.27905	21.93044	-1357.45337	177.79004	-16.14631	-881.26740	-157.60269	44.09314
882	7.342	781.51227	-143.89246	1455.06628	-478.98407	27.91517	1369.97986	-1210.54517	28.59741	1371.19226	160.42197	129.42294	-16.73514	-603.04895	-161.95755	29.97474	-1371.42798	177.37662	-16.25712	-854.78809	-158.62413	44.14710
883	7.350	783.24799	-144.32643	1451.65515	-481.83093	27.92838	1369.97778	-1212.78967	28.58937	1367.93604	146.57065	129.20319	-16.79380	-600.06226	-162.35147	38.56935	-1385.33008	177.35570	-16.04078	-828.73999	-159.56128	44.36061
884	7.358	785.08185	-144.80243	1448.10596	-484.75021	27.86823	1369.86047	-1214.95422	28.56809	1364.58008	132.65533	128.91690	-16.85958	-592.90234	-163.29214	46.60919	-1399.18286	177.49391	-15.68844	-803.58362	-160.30585	44.59670
885	7.367	787.00397	-145.32121	1444.44214	-487.67108	27.76312	1369.63806	-1217.06201	28.53432	1361.12415	118.68671	128.55664	-16.92004	-581.85065	-164.52371	53.03743	-1413.01782	177.59116	-15.39541	-779.76343	-160.71619	44.66216
886	7.375	789.00580	-145.87415	1440.68298	-490.52994	27.63688	1369.33167	-1219.13855	28.48627	1357.56482	104.68567	128.17232	-16.97230	-567.46106	-166.05342	57.55820	-1426.86365	177.49722	-15.31795	-757.61578	-160.58569	44.33213
887	7.383	791.07489	-146.45024	1436.84570	-493.26617	27.50810	1368.96204	-1221.19019	28.42662	1353.90259	90.67972	127.80707	-17.02703	-550.35168	-168.02026	60.61181	-1440.72351	177.22131	-15.43941	-737.34076	-159.67059	43.41975
888	7.392	793.18652	-147.04404	1432.94983	-495.82434	27.39242	1368.54211	-1223.19238	28.35559	1350.15002	76.67883	127.45909	-17.09467	-531.06995	-170.39792	62.85966	-1454.62610	176.88998	-15.59828	-719.05176	-157.79993	41.84999
889	7.400	795.30444	-147.64444	1429.02051	-498.16385	27.30439	1368.08313	-1225.09314	28.25990	1346.33179	62.67075	127.11309	-17.17214	-510.10147	-172.97969	64.79700	-1468.64185	176.58405	-15.70616	-702.87079	-154.95914	39.66765
890	7.408	797.39429	-148.22858	1425.09302	-500.26471	27.24940	1367.60095	-1226.82520	28.12294	1342.48279	48.65311	126.76153	-17.25266	-487.92120	-175.48318	66.63412	-1482.74744	176.30646	-15.80128	-688.98279	-151.26186	36.93987
891	7.417	799.43726	-148.77887	1421.21301	-502.12589	27.22078	1367.11133	-1228.32031	27.93329	1338.64514	34.64441	126.40007	-17.34280	-464.96848	-177.65433	68.36182	-1496.81616	176.02246	-15.91651	-677.60883	-146.89322	33.63614
892	7.425	801.43054	-149.29791	1417.42957	-503.75693	27.21255	1366.62329	-1229.52881	27.66101	1334.85730	20.64914	126.04021	-17.44033	-441.52292	-179.33334	69.87859	-1510.82129	175.69109	-16.02505	-668.97620	-142.11682	29.62118
893	7.433	803.37750	-149.80196	1413.78687	-505.16901	27.22165	1366.14246	-1230.43506	27.23899	1331.13806	6.63580	125.70171	-17.52144	-417.62784	-180.44757	71.07587	-1524.85889	175.31760	-16.11013	-663.29785	-137.27307	24.79628
894	7.442	805.27478	-150.30487	1410.32446	-506.37308	27.23626	1365.67517	-1231.05310	26.59013	1327.48730	-7.42877	125.37434	-17.58288	-393.16315	-181.02238	71.87090	-1538.96680	174.94861	-16.20157	-660.71857	-132.71313	19.29498
895	7.450	807.10699	-150.81160	1407.07910	-507.38043	27.22788	1365.22351	-1231.40784	25.67076	1323.90527	-21.53174	125.03357	-17.65426	-367.94516	-181.18896	72.22041	-1553.10022	174.59271	-16.31916	-661.26862	-128.77197	13.55507
896	7.458	808.85394	-151.32707	1404.08960	-508.19986	27.15597	1364.77380	-1231.51855	24.48050	1320.41113	-35.61713	124.68298	-17.75236	-341.77975	-181.11847	72.12606	-1567.21716	174.19244	-16.42960	-664.87518	-125.80925	8.26215
897	7.467	810.49731	-151.86789	1401.39636	-508.83411	26.98812	1364.29907	-1231.39807	23.04244	1317.05371	-49.64706	124.33535	-17.86421	-314.53064	-180.94730	71.59380	-1581.26965	173.71722	-16.47330	-671.44073	-124.10730	4.20915
898	7.475	812.01874	-152.45866	1399.03931	-509.28098	26.71380	1363.76807	-1231.05933	21.38954	1313.91260	-63.64758	123.97828	-17.97975	-286.15784	-180.75926	70.57343	-1595.16565	173.25024	-16.38900	-680.86243	-123.61428	1.86406
899	7.483	813.39496	-153.11002	1397.05408	-509.53976	26.33297	1363.14832	-1230.52673	19.57537	1311.08789	-77.66391	123.59432	-18.10467	-256.67102	-180.59608	68.98122	-1608.83105	172.91058	-16.13251	-692.77844	-123.91597	0.96669
900	7.492	814.59668	-153.80072	1395.47266	-509.62003	25.83614	1362.40723	-1229.84082	17.69658	1308.67786	-91.69611	123.19309	-18.23837	-226.09102	-180.45856	66.77131	-1622.31409	172.73524	-15.71089	-706.33685	-124.52641	0.80714
901	7.500	815.59052	-154.48590	1394.32397	-509.54425	25.19954	1361.51904	-1229.05566	15.89319	1306.75940	-105.71228	122.79965	-18.37331	-194.45654	-180.33783	63.95862	-1635.68152	172.71323	-15.11684	-720.51160	-125.12216	0.79710
902	7.508	816.34308	-155.11774	1393.63379	-509.34293	24.40469	1360.47290	-1228.23108	14.31928	1305.38171	-119.69592	122.42239	-18.52086	-161.80191	-180.24445	60.60924	-1648.79175	172.87404	-14.20142	-734.64575	-125.57721	0.66426
903	7.517	816.82538	-155.65697	1393.42090	-509.04565	23.46467	1359.27356	-1227.42456	13.11330	1304.56897	-133.65137	122.04350	-18.70570	-128.13235	-180.14789	56.80672	-1661.35596	173.26349	-12.73464	-748.57404	-125.92097	0.37100
904	7.525	817.01569	-156.07906	1393.69678	-508.67404	22.42596	1357.93799	-1226.67981	12.38252	1304.32446	-147.57483	121.64740	-18.92150	-93.47119	-179.93704	52.62878	-1673.21301	173.84875	-10.62107	-762.37604	-126.24667	0.00254
905	7.533	816.90002	-156.37605	1394.46289	-508.23825	21.34588	1356.49109	-1226.01978	12.18837	1304.63525	-161.44232	121.27356	-19.10655	-57.91049	-179.50674	48.18525	-1684.41223	174.49530	-7.95859	-776.13873	-126.62534	-0.33621
906	7.542	816.47437	-156.55363	1395.70605	-507.74121	20.27276	1354.96082	-1225.44897	12.51827	1305.47791	-175.21399	121.03024	-19.17117	-21.60095	-178.85352	43.62793	-1695.08032	175.04546	-4.87343	-789.87823	-127.09581	-0.59383
907	7.550	815.74396	-156.63022	1397.39697	-507.18942	19.24222	1353.37610	-1224.96155	13.26365	1306.81787	-188.83789	120.97899	-19.08110	15.25098	-178.05626	39.09145	-1705.28333	175.38164	-1.40783	-803.58331	-127.67702	-0.77930
908	7.558	814.72070	-156.63466	1399.49658	-506.59933	18.28113	1351.76709	-1224.53760	14.24635	1308.60254	-202.30524	120.97243	-18.94218	52.37189	-177.17867	34.65316	-1714.99377	175.39331	2.38169	-817.26965	-128.35667	-0.92976
909	7.567	813.42468	-156.59332	1401.95886	-505.99408	17.40937	1350.16528	-1224.13550	15.29262	1310.76770	-215.73145	120.74635	-18.91802	89.46228	-176.24248	30.34378	-1724.12585	174.91959	6.34743	-830.96692	-129.08040	-1.09572
910	7.575	811.88464	-156.51593	1404.72595	-505.39639	16.63825	1348.60095	-1223.69897	16.31108	1313.25562	-229.29071	120.23199	-19.02938	126.25696	-175.29233	26.18719	-1732.35510	173.94571	10.47842	-844.67316	-129.77318	-1.31188
911	7.583	810.13214	-156.39813	1407.72998	-504.82159	15.97002	1347.10156	-1223.18103	17.31126	1316.03113	-243.03485	119.61794	-19.14489	162.55707	-174.41736	22.24207	-1738.74292	173.07315	15.25018	-858.35706	-130.40918	-1.54529
912	7.592	808.19720	-156.23157	1410.90552	-504.27158	15.39790	1345.69421	-1222.56445	18.31467	1319.07727	-256.84583	119.10713	-19.14773	198.20569	-173.74042	18.63677	-1741.84119	173.34041	21.44878	-872.01117	-131.04309	-1.71560
913	7.600	806.10754	-156.00311	1414.19836	-503.73715	14.89809	1344.40625	-1221.86523	19.25727	1322.37195	-270.60016	118.74347	-19.02897	233.03296	-173.42302	15.59433	-1740.40967	175.07091	29.34740	-885.67114	-131.71457	-1.78410
914	7.608	803.88525	-155.69632	1417.56262	-503.20691	14.41663	1343.26196	-1221.11121	20.01783	1325.87378	-284.31934	118.43549	-18.87365	266.87537	-173.56728	13.37976	-1734.10132	177.29700	38.13123	-899.37152	-132.36261	-1.78836
915	7.617	801.54456	-155.30667	1420.95972	-502.67160	13.87223	1342.28308	-1220.32458	20.50685	1329.53052	-298.09790	118.09495	-18.78186	299.58984	-174.07823	12.15519	-1723.65161	178.66516	46.26593	-913.11914	-132.89075	-1.79040
916	7.625	799.09277	-154.84714	1424.35779	-502.12149	13.17867	1341.48926	-1219.52136	20.70732	1333.29028	-311.96875	117.72453	-18.78878	330.90717	-174.71765	11.85944	-1710.36865	178.59882	52.45891	-926.92444	-133.27556	-1.81822
917	7.633	796.53699	-154.33472	1427.72717	-501.54645	12.26352	1340.89551	-1218.71606	20.67060	1337.10425	-325.91553	117.35432	-18.86335	360.18781	-175.26703	12.15002	-1695.28259	177.35844	56.34267	-940.81073	-133.57788	-1.85472
918	7.642	793.89417	-153.78677	1431.03455	-500.94095	11.07458	1340.50415	-1217.92175	20.48115	1340.92041	-339.93085	116.97791	-18.95003	386.33197	-175.57477	12.37689	-1678.74194	175.37697	58.37266	-954.77924	-133.87430	-1.86967
919	7.650	791.19598	-153.22559	1434.24329	-500.29974	9.58873	1340.29895	-1217.15588	20.20638	1344.68384	-354.00537	116.58936	-19.01551	408.09186	-175.52065	11.75749	-1660.64124	173.07872	59.24440	-968.79987	-134.19962	-1.85512
920	7.658	788.48383	-152.66924	1437.31555	-499.60114	7.82873	1340.24878	-1216.44250	19.87705	1348.34692	-368.11810	116.20950	-19.08031	424.61145	-175.02841	9.84942	-1640.85156	170.96690	59.39601	-982.83984	-134.54675	-1.81938
921	7.667	785.79993	-152.12354	1440.21387	-498.79556	5.86977	1340.31543	-1215.79883	19.50592	1351.87842	-382.26489	115.84712	-19.18622	435.70703	-174.08801	6.91338	-1619.38928	169.23660	58.85588	-996.89282	-134.89351	-1.76705
922	7.675	783.18610	-151.59140	1442.90430	-497.81885	3.80568	1340.46252	-1215.21350	19.09379	1355.26331	-396.45856	115.48290	-19.33767	441.78058	-172.68259	3.72421	-1596.29395	167.48706	57.42352	-1010.99451	-135.22743	-1.70796
923	7.683	780.68738	-151.07954	1445.35950	-496.62131	1.69539	1340.66528	-1214.63916	18.60419	1358.49731	-410.69336	115.09731	-19.49929	443.59467	-170.74432	0.96186	-1571.54639	165.15106	54.98480	-1025.18286	-135.55164	-1.65958
924	7.692	778.35193	-150.59241	1447.55908	-495.18600	-0.45201	1340.91187	-1214.00134	17.97189	1361.57666	-424.93933	114.69264	-19.63379	441.95496	-168.29320	-1.24683	-1545.11133	162.07379	51.72697	-1039.44263	-135.85915	-1.62886
925	7.700	776.23163	-150.13229	1449.48926	-493.52939	-2.65375	1341.19971	-1213.21765	17.16512	1364.49207	-439.17407	114.30328	-19.71729	437.29700	-165.63531	-3.12916	-1516.96643	158.57793	48.15010	-1053.72534	-136.13527	-1.61105
926	7.708	774.38562	-149.70567	1451.14001	-491.69199	-4.92755	1341.53223	-1212.21851	16.21336	1367.23083	-453.39362	113.96403	-19.74117	429.57416	-163.37115	-4.72698	-1487.14404	155.15424	44.90259	-1067.99976	-136.38806	-1.60162
927	7.717	772.87421	-149.32208	1452.50256	-489.72318	-7.27407	1341.91846	-1210.96106	15.17987	1369.78052	-467.59210	113.66195	-19.71889	418.80847	-162.05069	-5.87389	-1455.82275	152.15211	42.51693	-1082.24036	-136.64838	-1.59433
928	7.725	771.74725	-148.99350	1453.56396	-487.67212	-9.67520	1342.37463	-1209.43872	14.14267	1372.13196	-481.74670	113.36209	-19.67993	405.70453	-161.76556	-6.56602	-1423.34985	149.68649	41.22132	-1096.41150	-136.96094	-1.56647
929	7.733	771.04004	-148.73059	1454.30151	-485.58972	-12.11100	1342.92236	-1207.68213	13.17333	1374.27991	-495.80908	113.05217	-19.65017	391.45697	-162.16879	-6.99800	-1390.13940	147.79642	41.01189	-1110.48083	-137.36215	-1.48197
930	7.742	770.76953	-148.52751	1454.68445	-483.53036	-14.57387	1343.58191	-1205.76343	12.30167	1376.21899	-509.72070	112.71490	-19.62880	377.06049	-162.83182	-7.34469	-1356.53479	146.54889	41.84465	-1124.41528	-137.85834	-1.31911
931	7.750	770.92944	-148.36018	1454.68335	-481.54599	-17.06379	1344.36499	-1203.79785	11.51774	1377.93518	-523.47815	112.25271	-19.58609	362.97406	-163.49622	-7.68114	-1322.71704	145.94176	43.67827	-1138.20886	-138.44026	-1.09773
932	7.758	771.49268	-148.20630	1454.28406	-479.68042	-19.57351	1345.27039	-1201.93396	10.79864	1379.39246	-537.19006	111.45929	-19.47987	349.21234	-164.07185	-8.02118	-1288.69299	145.87874	46.36408	-1151.95361	-139.06622	-0.89927
933	7.767	772.41632	-148.05286	1453.49329	-477.97195	-22.07933	1346.28638	-1200.33240	10.12347	1380.52405	-550.99719	110.18526	-19.21875	335.55682	-164.55455	-8.34869	-1254.36755	146.26395	49.52893	-1165.79541	-139.63498	-0.83764
934	7.775	773.64557	-147.89270	1452.33484	-476.46216	-24.54388	1347.39661	-1199.13904	9.48360	1381.25195	-564.88538	108.58568	-18.60744	321.81232	-164.98126	-8.63283	-1219.71741	147.01085	52.59807	-1179.77380	-140.05963	-0.95728
935	7.783	775.11963	-147.72615	1450.83789	-475.21017	-26.90938	1348.59082	-1198.45239	8.88781	1381.52502	-578.67883	107.02155	-17.42629	307.97174	-165.39432	-8.85142	-1185.01538	147.99988	55.01907	-1193.76611	-140.37982	-1.16854
936	7.792	776.78217	-147.55023	1449.02539	-474.30548	-29.07665	1349.87000	-1198.30713	8.35865	1381.33252	-592.24060	105.69510	-15.56701	294.13715	-165.82297	-9.01801	-1150.88928	149.10555	56.53334	-1207.60986	-140.75423	-1.31143
937	7.800	778.58911	-147.34943	1446.91272	-473.85074	-30.92222	1351.23340	-1198.68762	7.91578	1380.69360	-605.53583	104.53481	-13.01850	280.37109	-166.27618	-9.17018	-1118.04077	150.21277	57.21698	-1221.24792	-141.30585	-1.28475
938	7.808	780.50812	-147.11346	1444.51538	-473.91684	-32.35720	1352.65588	-1199.55042	7.54812	1379.64331	-618.48560	103.30892	-9.74261	266.68451	-166.73325	-9.32836	-1086.81348	151.20738	57.23063	-1234.75879	-141.97139	-1.13391
939	7.817	782.51459	-146.85187	1441.85425	-474.51822	-33.36044	1354.08386	-1200.83521	7.21630	1378.22314	-630.79858	101.70435	-5.56706	253.07172	-167.16069	-9.49903	-1057.00171	152.08530	56.61478	-1248.27722	-142.58914	-0.99885
940	7.825	784.58929	-146.58224	1438.95483	-475.62228	-33.96806	1355.45300	-1202.46167	6.89791	1376.47339	-641.78748	99.46515	-0.18379	239.50055	-167.55156	-9.69242	-1028.00488	153.03018	55.35886	-1261.88708	-143.13492	-0.94433
941	7.833	786.71924	-146.31589	1435.84326	-477.16815	-34.24907	1356.70654	-1204.33276	6.60973	1374.43347	-650.20605	96.66510	6.65576	225.93579	-167.94885	-9.89706	-999.12195	154.26056	53.54066	-1275.58191	-143.69327	-0.92474
942	7.842	788.90063	-146.05457	1432.54602	-479.08124	-34.28549	1357.80664	-1206.35474	6.37577	1372.14429	-654.48523	93.81017	14.79766	212.36737	-168.40219	-10.07022	-969.85840	155.87973	51.33540	-1289.32104	-144.25337	-0.91518
943	7.850	791.13824	-145.79446	1429.09326	-481.27979	-34.16096	1358.73633	-1208.45215	6.19909	1369.64453	-653.46997	91.55208	23.42743	198.79163	-168.90269	-10.17155	-940.15063	157.87196	48.91334	-1303.09680	-144.73560	-0.93677
944	7.858	793.43835	-145.53319	1425.52173	-483.67871	-33.94736	1359.49658	-1210.56775	6.06921	1366.96643	-646.96826	90.35532	31.24707	185.19525	-169.40900	-10.18690	-910.36102	160.13574	46.34367	-1316.92407	-145.12883	-0.98742
945	7.867	795.80182	-145.26889	1421.87000	-486.19604	-33.69032	1360.10156	-1212.66174	5.97927	1364.13489	-635.55908	90.42507	37.14134	171.54797	-169.89371	-10.13651	-881.06580	162.54211	43.58864	-1330.79199	-145.49062	-1.04579
946	7.875	798.22150	-144.99231	1418.16882	-488.75302	-33.40918	1360.57214	-1214.71338	5.93209	1361.16931	-620.05078	91.73027	40.76007	157.81482	-170.32130	-10.06898	-852.82336	164.98810	40.54195	-1344.67664	-145.87158	-1.10596
947	7.883	800.68347	-144.69400	1414.43591	-491.26999	-33.10706	1360.93188	-1216.71301	5.93053	1358.08923	-601.23218	93.99437	42.52196	143.99225	-170.66132	-10.03428	-826.02747	167.40222	37.07676	-1358.57019	-146.27232	-1.17605
948	7.892	803.17206	-144.37848	1410.68396	-493.66837	-32.77682	1361.20630	-1218.64905	5.96952	1354.91833	-579.92554	96.77797	43.23512	130.10931	-170.94556	-10.06001	-800.85999	169.72333	33.12357	-1372.47266	-146.67096	-1.26027
949	7.900	805.67346	-144.06168	1406.93420	-495.87878	-32.40852	1361.42017	-1220.49280	6.03822	1351.68298	-556.98694	99.67773	43.71906	116.20093	-171.24762	-10.14223	-777.37622	171.87633	28.73492	-1386.38721	-147.06277	-1.35241
950	7.908	808.17487	-143.76379	1403.21960	-497.85028	-32.00196	1361.59204	-1222.19189	6.11648	1348.40576	-533.17188	102.43346	44.54453	102.29462	-171.60294	-10.25263	-755.66571	173.77533	24.06710	-1400.30981	-147.45679	-1.44520
951	7.917	810.66467	-143.50189	1399.57825	-499.55905	-31.57279	1361.73535	-1223.67871	6.18407	1345.10095	-509.00012	104.89005	45.93801	88.39252	-171.99962	-10.35040	-735.95764	175.36841	19.27530	-1414.22156	-147.87027	-1.53689
952	7.925	813.12964	-143.27475	1396.04358	-501.00900	-31.14794	1361.86047	-1224.89453	6.25797	1341.77466	-484.69897	106.97900	47.88134	74.46869	-172.43007	-10.40190	-718.64404	176.65945	14.40030	-1428.12573	-148.31873	-1.63073
953	7.933	815.55127	-143.06042	1392.64417	-502.22067	-30.75494	1361.97339	-1225.81335	6.40681	1338.42236	-460.24933	108.69263	50.24382	60.50391	-172.88608	-10.41610	-704.23926	177.67039	9.36966	-1442.06079	-148.78979	-1.73416
954	7.942	817.90851	-142.83473	1389.41052	-503.21851	-30.40929	1362.07483	-1226.43994	6.70687	1335.02881	-435.48425	110.02107	52.82507	46.50473	-173.33014	-10.43950	-693.30139	178.43573	4.15122	-1456.04883	-149.25117	-1.84622
955	7.950	820.18390	-142.58382	1386.37964	-504.02585	-30.11132	1362.16443	-1226.79272	7.18760	1331.57629	-410.17206	110.96918	55.37893	32.48044	-173.73479	-10.49830	-686.38196	178.99397	-1.07480	-1470.07117	-149.68448	-1.95007
956	7.958	822.36371	-142.30447	1383.59070	-504.66382	-29.86256	1362.23999	-1226.89258	7.83036	1328.06140	-384.09296	111.60004	57.64961	18.42578	-174.13113	-10.56972	-683.92334	179.32411	-5.87719	-1484.10217	-150.09428	-2.03115
957	7.967	824.43481	-142.00087	1381.08057	-505.14929	-29.68398	1362.29236	-1226.76257	8.61112	1324.50598	-357.10382	112.00116	59.40603	4.34210	-174.56805	-10.61982	-685.91504	179.38234	-9.73887	-1498.13232	-150.49118	-2.08891
958	7.975	826.38287	-141.68240	1378.88074	-505.49380	-29.61250	1362.30042	-1226.43335	9.53244	1320.95984	-329.13318	112.22736	60.47779	-9.73059	-175.03110	-10.65538	-691.64374	179.24089	-12.32506	-1512.15771	-150.87241	-2.13068
959	7.983	828.19318	-141.36191	1377.01831	-505.70343	-29.67892	1362.23425	-1225.94421	10.62307	1317.50366	-300.13629	112.30956	60.77629	-23.72729	-175.43767	-10.73447	-700.15259	179.14986	-13.61465	-1526.16626	-151.23102	-2.17404
960	7.992	829.84985	-141.04564	1375.52185	-505.77933	-29.88337	1362.06226	-1225.33411	11.91331	1314.24951	-270.09039	112.29426	60.29179	-37.61020	-175.71521	-10.91465	-710.87366	179.37898	-13.89234	-1540.15112	-151.58707	-2.24621
961	8.000	831.33264	-140.72691	1374.42383	-505.72293	-30.18310	1361.75891	-1224.63660	13.39672	1311.32776	-239.02124	112.23754	59.06030	-51.40634	-175.87424	-11.17557	-723.42615	179.91264	-13.66749	-1554.10571	-151.97144	-2.35293
962	8.008	832.61414	-140.39359	1373.75281	-505.54276	-30.50476	1361.30847	-1223.87781	15.01343	1308.86060	-206.99426	112.20636	57.13667	-65.19086	-176.00885	-11.41556	-737.13898	180.42461	-13.43369	-1567.97449	-152.38696	-2.45062
963	8.017	833.66119	-140.03978	1373.53113	-505.25446	-30.77438	1360.70374	-1223.07007	16.67620	1306.93665	-174.07574	112.28642	54.61123	-79.01685	-176.21289	-11.56035	-751.23059	180.62433	-13.43114	-1581.62292	-152.82227	-2.46054
964	8.025	834.44080	-139.67775	1373.78040	-504.87402	-30.94391	1359.94373	-1222.21558	18.28580	1305.60083	-140.30896	112.51071	51.59437	-92.86267	-176.48355	-11.65332	-765.23517	180.48409	-13.65606	-1594.86902	-153.27945	-2.29668
965	8.033	834.92828	-139.33817	1374.52307	-504.41196	-31.00285	1359.03345	-1221.32861	19.71823	1304.85535	-105.73169	112.80321	48.16280	-106.66864	-176.74905	-11.79069	-779.04382	180.13376	-14.00958	-1607.54968	-153.78040	-1.88086
966	8.042	835.11237	-139.05148	1375.77234	-503.87146	-30.97962	1357.98889	-1220.44849	20.83686	1304.67285	-70.41058	113.04324	44.36961	-120.42282	-176.98096	-11.99595	-792.69513	179.69266	-14.38384	-1619.58472	-154.34875	-1.15135
967	8.050	834.99115	-138.83035	1377.52209	-503.25037	-30.93197	1356.83325	-1219.63013	21.52916	1305.01257	-34.43982	113.16605	40.28601	-134.15582	-177.20825	-12.20527	-806.23792	179.24399	-14.69180	-1630.96985	-154.97366	-0.06183
968	8.058	834.56445	-138.66449	1379.74780	-502.54822	-30.92181	1355.59094	-1218.92346	21.73562	1305.83057	2.07867	113.21201	36.00969	-147.85547	-177.44629	-12.36181	-819.70630	178.86911	-14.90183	-1641.70667	-155.60712	1.40982
969	8.067	833.83215	-138.52423	1382.41248	-501.77423	-30.98969	1354.28625	-1218.35010	21.46508	1307.08179	39.02808	113.29517	31.65923	-161.47095	-177.66551	-12.48909	-833.13513	178.62636	-15.04819	-1651.76660	-156.19757	3.21000
970	8.075	832.79797	-138.37114	1385.46887	-500.95038	-31.14489	1352.94556	-1217.89258	20.79514	1308.72302	76.26270	113.51794	27.34804	-174.99802	-177.83421	-12.64715	-846.56311	178.51639	-15.20047	-1661.10107	-156.72514	5.15973
971	8.083	831.46997	-138.17319	1388.86206	-500.11011	-31.36880	1351.59705	-1217.50305	19.85427	1310.71631	113.60632	113.94685	23.17023	-188.48740	-177.97520	-12.84421	-860.00659	178.47533	-15.41467	-1669.59998	-157.23102	6.97326
972	8.092	829.86047	-137.91948	1392.53357	-499.28934	-31.62484	1350.26978	-1217.12280	18.78647	1313.02625	150.84735	114.67727	19.24335	-201.98221	-178.14899	-13.03229	-873.45874	178.41241	-15.67738	-1677.01123	-157.81761	8.34879
973	8.100	827.99084	-137.62308	1396.42456	-498.51312	-31.87220	1348.98987	-1216.70288	17.71850	1315.61182	187.74200	115.85229	15.73243	-215.49651	-178.38730	-13.16692	-886.92828	178.30365	-15.90419	-1683.00732	-158.53320	9.11468
974	8.108	825.89362	-137.30228	1400.47644	-497.78998	-32.07867	1347.77661	-1216.21887	16.74964	1318.42749	224.04462	117.60725	12.82421	-229.03149	-178.65619	-13.25475	-900.43909	178.20868	-16.03618	-1687.36841	-159.16977	9.44130
975	8.117	823.60583	-136.95880	1404.63293	-497.11444	-32.21983	1346.64160	-1215.67383	15.95650	1321.43140	259.52942	120.01683	10.70913	-242.59166	-178.89302	-13.33873	-913.98846	178.15170	-16.11002	-1689.89966	-159.30081	9.98427
976	8.125	821.16235	-136.58125	1408.84521	-496.47449	-32.26709	1345.59094	-1215.09204	15.39378	1324.59290	293.93445	122.98811	9.53954	-256.19824	-179.09981	-13.43282	-927.56415	178.04710	-16.19036	-1690.12939	-158.62411	11.55844
977	8.133	818.59351	-136.16324	1413.07385	-495.85883	-32.18542	1344.62732	-1214.50806	15.08134	1327.89246	326.82086	126.19159	9.36473	-269.87210	-179.34540	-13.51922	-941.19904	177.78273	-16.27740	-1687.39502	-157.08881	14.41419
978	8.142	815.92480	-135.70993	1417.28564	-495.25806	-31.94243	1343.75427	-1213.95886	14.99121	1331.31543	357.42621	129.25284	10.06427	-283.61136	-179.65698	-13.60161	-954.93567	177.34792	-16.32854	-1681.24707	-154.73331	17.99929
979	8.150	813.17633	-135.23430	1421.44983	-494.65805	-31.51435	1342.97681	-1213.47644	15.05976	1334.84290	384.58972	131.98068	11.19662	-297.39453	-179.99422	-13.69864	-968.74628	176.84341	-16.32600	-1671.53516	-151.75159	21.53824
980	8.158	810.36920	-134.75607	1425.53882	-494.03485	-30.88537	1342.30310	-1213.07593	15.22579	1338.44519	406.90521	134.33446	11.93032	-311.19803	-180.33105	-13.81229	-982.56256	176.36946	-16.28545	-1658.28186	-148.64273	24.59653
981	8.167	807.52985	-134.30023	1429.52673	-493.36090	-30.04716	1341.74731	-1212.74487	15.46315	1342.08069	423.25433	136.28810	11.36959	-325.02155	-180.69406	-13.93337	-996.38239	175.93700	-16.24898	-1641.70508	-145.94398	27.00650
982	8.175	804.68408	-133.88452	1433.38342	-492.61533	-29.00036	1341.32654	-1212.44312	15.78308	1345.70251	433.36865	137.78351	9.06560	-338.88141	-181.10596	-14.05143	-1010.26025	175.48940	-16.26570	-1622.21399	-143.81538	28.57423
983	8.183	801.85278	-133.50677	1437.07263	-491.78549	-27.75291	1341.05237	-1212.11353	16.21322	1349.26929	437.86072	138.74237	5.21232	-352.78381	-181.54051	-14.15338	-1024.19849	174.98425	-16.32636	-1600.24670	-142.00334	29.11050
984	8.192	799.05737	-133.15157	1440.55798	-490.86261	-26.31559	1340.92993	-1211.69592	16.77089	1352.75122	437.76416	139.08333	0.44726	-366.74039	-181.96399	-14.22859	-1038.16370	174.44574	-16.35896	-1576.11292	-140.14507	28.63312
985	8.200	796.32458	-132.81015	1443.81006	-489.83957	-24.70222	1340.96240	-1211.14355	17.44317	1356.12512	434.04285	138.78343	-4.42234	-380.77600	-182.37967	-14.28110	-1052.17004	173.93478	-16.31386	-1549.97742	-138.05392	27.39994
986	8.208	793.68744	-132.49092	1446.81018	-488.70959	-22.93131	1341.15417	-1210.42981	18.18151	1359.36951	427.40942	137.97871	-8.59626	-394.87531	-182.85001	-14.30196	-1066.24866	173.47075	-16.20961	-1521.95422	-135.79868	25.80044
987	8.217	791.18805	-132.21603	1449.54980	-487.46561	-21.02099	1341.50684	-1209.54248	18.91912	1362.46448	418.48981	136.94635	-11.51011	-408.96002	-183.47379	-14.24498	-1080.40405	173.02328	-16.10199	-1492.18542	-133.61679	24.25218
988	8.225	788.88165	-132.01022	1452.02417	-486.10388	-18.98412	1342.01953	-1208.47449	19.61202	1365.39734	407.92474	135.94444	-13.08759	-422.95493	-184.26547	-14.09040	-1094.61230	172.58148	-16.01896	-1460.84448	-131.74973	23.11634
989	8.233	786.83051	-131.88153	1454.21851	-484.62677	-16.82698	1342.69153	-1207.22424	20.26361	1368.16504	396.14551	135.11688	-13.72096	-436.86703	-185.09598	-13.89296	-1108.81189	172.15225	-15.93229	-1428.14319	-130.29179	22.61325
990	8.242	785.09094	-131.81653	1456.10535	-483.04309	-14.54622	1343.52258	-1205.80786	20.90176	1370.76550	383.31470	134.51434	-13.93727	-450.79373	-185.78992	-13.74456	-1122.95032	171.69492	-15.81585	-1394.37463	-129.16925	22.78247
991	8.250	783.70618	-131.80515	1457.65576	-481.36847	-12.12518	1344.51074	-1204.26917	21.55464	1373.18689	369.65338	134.10228	-14.06553	-464.84216	-186.21927	-13.72489	-1137.04858	171.17032	-15.70527	-1359.85303	-128.27473	23.52589
992	8.258	782.70361	-131.85782	1458.84900	-479.62384	-9.53110	1345.64893	-1202.67761	22.25588	1375.40295	355.56635	133.77591	-14.20089	-479.02298	-186.35220	-13.83789	-1151.16553	170.64127	-15.67229	-1324.82849	-127.60541	24.67385
993	8.267	782.08527	-131.99379	1459.67175	-477.83231	-6.72161	1346.91992	-1201.12183	23.03292	1377.37378	341.40631	133.44746	-14.36841	-493.22144	-186.32437	-13.94654	-1165.30542	170.19421	-15.73301	-1289.54272	-127.26029	26.03976
994	8.275	781.82159	-132.22729	1460.11584	-476.02069	-3.67482	1348.29761	-1199.70251	23.86349	1379.05286	327.31927	133.11086	-14.59544	-507.27203	-186.36646	-13.79836	-1179.40320	169.80992	-15.80541	-1254.28772	-127.34064	27.53068
995	8.283	781.86011	-132.56262	1460.18225	-474.23676	-0.44679	1349.76208	-1198.52014	24.66338	1380.39954	313.30493	132.79630	-14.88511	-521.05426	-186.55759	-13.13088	-1193.39856	169.42192	-15.80464	-1219.33472	-127.87292	29.25032
996	8.292	782.14014	-132.98868	1459.88232	-472.58066	2.78261	1351.31177	-1197.66064	25.34587	1381.39111	299.32855	132.50119	-15.21303	-534.52386	-186.75095	-11.76979	-1207.30542	169.02570	-15.74323	-1184.84863	-128.79022	31.39081
997	8.300	782.60486	-133.48151	1459.23425	-471.19885	5.75933	1352.95715	-1197.19043	25.88099	1382.02087	285.38525	132.20158	-15.53361	-547.68463	-186.77017	-9.67832	-1221.16980	168.67580	-15.69049	-1150.91199	-129.93256	33.95403
998	8.308	783.21039	-134.02234	1458.25659	-470.21826	8.28510	1354.69421	-1197.14880	26.28257	1382.28918	271.50146	131.89520	-15.79633	-560.54150	-186.56972	-6.95490	-1234.95984	168.41260	-15.67315	-1117.64587	-131.09038	36.62874
999	8.317	783.93060	-134.60803	1456.96484	-469.69751	10.28618	1356.48633	-1197.54041	26.57667	1382.19580	257.70624	131.61066	-15.99155	-573.02136	-186.18150	-3.76838	-1248.62354	168.21048	-15.66125	-1085.30139	-132.14293	38.96294
1000	8.325	784.75665	-135.23447	1455.37158	-469.63910	11.77862	1358.27441	-1198.33801	26.79221	1381.74011	244.00562	131.38887	-16.16026	-584.89063	-185.61966	-0.21131	-1262.23730	168.03235	-15.64849	-1054.20142	-133.16733	40.61852
1001	8.333	785.69574	-135.88249	1453.48425	-470.02100	12.82080	1359.99536	-1199.49365	26.94499	1380.92700	230.37549	131.24481	-16.34140	-595.74561	-184.90411	3.81282	-1275.92493	167.86588	-15.68298	-1024.54443	-134.38298	41.49037
1002	8.342	786.76514	-136.53604	1451.30823	-470.81296	13.49989	1361.59241	-1200.94910	27.02595	1379.76965	216.78070	131.14088	-16.53132	-605.04077	-184.11755	8.51872	-1289.71204	167.61830	-15.78302	-996.22607	-136.00096	41.66813
1003	8.350	787.97943	-137.20119	1448.85120	-471.97906	13.92233	1363.02222	-1202.64380	27.01075	1378.28894	203.19586	131.01669	-16.70125	-612.10394	-183.40259	14.08630	-1303.56885	167.13489	-15.88882	-968.83820	-138.09781	41.34396
1004	8.358	789.34180	-137.90082	1446.12549	-473.47653	14.18663	1364.26147	-1204.51990	26.87613	1376.51099	189.59528	130.84961	-16.82850	-616.20935	-182.92996	20.59273	-1317.46423	166.42836	-15.94989	-941.84344	-140.58398	40.75809
1005	8.367	790.84595	-138.65541	1443.14587	-475.25876	14.35655	1365.30725	-1206.52087	26.62033	1374.46631	175.94659	130.65860	-16.90874	-616.74316	-182.87897	27.95621	-1331.35229	165.68207	-16.00731	-914.80731	-143.29251	40.16531
1006	8.375	792.47882	-139.46754	1439.93030	-477.27673	14.45952	1366.17432	-1208.58936	26.27472	1372.18933	162.23999	130.44484	-16.96196	-613.36011	-183.37076	35.75076	-1345.19568	165.00058	-16.11814	-887.56958	-146.08521	39.76529
1007	8.383	794.22125	-140.32495	1436.50208	-479.47589	14.49866	1366.88513	-1210.67700	25.88327	1369.71423	148.49274	130.17841	-17.02028	-606.02783	-184.35977	43.11413	-1358.99951	164.40987	-16.24491	-860.29095	-148.88107	39.63121
1008	8.392	796.05225	-141.21378	1432.88855	-481.79700	14.46336	1367.46082	-1212.75610	25.46965	1367.06555	134.70944	129.84520	-17.10122	-594.95715	-185.67155	49.11473	-1372.79297	164.02789	-16.27951	-833.38049	-151.62680	39.70678
1009	8.400	797.95282	-142.12283	1429.11987	-484.17899	14.34895	1367.91614	-1214.81299	25.03797	1364.25684	120.87744	129.46854	-17.19123	-580.51099	-187.18671	53.33135	-1386.57410	163.97523	-16.15654	-807.35425	-154.22810	39.84739
1010	8.408	799.90833	-143.03986	1425.23108	-486.55890	14.17218	1368.25842	-1216.83118	24.59853	1361.30054	107.00659	129.09802	-17.25763	-563.14856	-188.91466	56.03135	-1400.31519	164.15854	-15.94228	-782.68695	-156.52051	39.86446
1011	8.417	801.90894	-143.94994	1421.25818	-488.87738	13.95781	1368.49316	-1218.78113	24.17060	1358.21777	93.12906	128.78519	-17.29148	-543.40509	-190.87370	57.85371	-1414.04175	164.31625	-15.77137	-759.72357	-158.32162	39.57376
1012	8.425	803.94763	-144.84230	1417.22937	-491.08667	13.72471	1368.62927	-1220.61719	23.76241	1355.04199	79.25644	128.54388	-17.32525	-521.85583	-192.95070	59.39014	-1427.83521	164.27393	-15.69256	-738.67780	-159.44820	38.85182
1013	8.433	806.01392	-145.71913	1413.16577	-493.15167	13.49814	1368.68164	-1222.28198	23.35988	1351.81274	65.37177	128.32820	-17.39586	-499.02310	-194.89932	60.94772	-1441.74438	164.03531	-15.67868	-719.67627	-159.69145	37.68727
1014	8.442	808.08972	-146.59268	1409.09192	-495.04965	13.31414	1368.66919	-1223.72327	22.94246	1348.56433	51.45691	128.07468	-17.50493	-475.30615	-196.44518	62.52889	-1455.74805	163.66800	-15.72705	-702.82275	-158.84682	36.17565
1015	8.450	810.15088	-147.47446	1405.04065	-496.76901	13.20035	1368.60913	-1224.90515	22.50761	1345.31580	37.50665	127.76875	-17.61814	-450.97498	-197.37950	63.96342	-1469.77759	163.23930	-15.83805	-688.26794	-156.79889	34.42647
1016	8.458	812.16992	-148.37218	1401.05359	-498.30255	13.16939	1368.51111	-1225.80994	22.05950	1342.07251	23.52371	127.42627	-17.70566	-426.14731	-197.61281	65.07431	-1483.77063	162.83133	-15.97672	-676.22571	-153.59662	32.42948
1017	8.467	814.12000	-149.29236	1397.17908	-499.64124	13.22956	1368.37744	-1226.43884	21.57646	1338.83313	9.51105	127.04124	-17.77478	-400.77832	-197.19806	65.77909	-1497.73560	162.50130	-16.11120	-666.93591	-149.45169	29.98182
1018	8.475	815.98041	-150.23962	1393.47229	-500.77658	13.38505	1368.20581	-1226.81519	21.00876	1335.59302	-4.52499	126.61657	-17.84424	-374.72229	-196.27895	66.08170	-1511.72766	162.22354	-16.23627	-660.61346	-144.67857	26.76969
1019	8.483	817.73883	-151.21527	1389.99231	-501.70563	13.62444	1367.98938	-1226.97876	20.30303	1332.34387	-18.56952	126.19478	-17.90976	-347.80096	-194.98364	65.98248	-1525.76892	161.92674	-16.35179	-657.39545	-139.64832	22.59252
1020	8.492	819.38556	-152.21449	1386.79553	-502.43024	13.91573	1367.71594	-1226.97583	19.41809	1329.07739	-32.60925	125.81511	-17.96116	-319.85181	-193.38794	65.44196	-1539.83887	161.57397	-16.45201	-657.32526	-134.80440	17.55798
1021	8.500	820.90759	-153.22510	1383.93091	-502.95334	14.21523	1367.36633	-1226.84717	18.32544	1325.79248	-46.64154	125.48177	-18.01384	-290.79126	-191.58568	64.45290	-1553.90979	161.18948	-16.52478	-660.36414	-130.70486	12.13831
1022	8.508	822.29291	-154.23546	1381.44238	-503.27670	14.47973	1366.91406	-1226.61975	17.01173	1322.51123	-60.67172	125.18141	-18.09826	-260.63861	-189.75510	63.08717	-1567.95911	160.82141	-16.53613	-666.40735	-127.92493	7.14993
1023	8.517	823.53632	-155.24092	1379.37402	-503.40366	14.67183	1366.32849	-1226.30444	15.48837	1319.29211	-74.70325	124.89824	-18.22704	-229.45752	-188.08884	61.43021	-1581.95105	160.48419	-16.44381	-675.30310	-126.73282	3.47424
1024	8.525	824.63489	-156.23744	1377.76587	-503.34357	14.76657	1365.57959	-1225.89636	13.80112	1316.23096	-88.72797	124.60049	-18.38910	-197.28377	-186.64244	59.49999	-1595.77332	160.19710	-16.20048	-686.71820	-126.80604	1.46885
1025	8.533	825.57703	-157.20987	1376.64575	-503.11292	14.75838	1364.64197	-1225.38013	12.03054	1313.44800	-102.73926	124.24458	-18.56450	-164.10278	-185.31279	57.25637	-1609.23560	160.05844	-15.70876	-699.91949	-127.42468	0.73778
1026	8.542	826.33722	-158.12988	1376.02686	-502.73187	14.65534	1363.50012	-1224.73938	10.27512	1311.07202	-116.73828	123.82456	-18.73773	-129.88535	-183.96123	54.66492	-1622.22754	160.14560	-14.85090	-713.93549	-128.02101	0.56995
1027	8.550	826.88159	-158.97047	1375.91528	-502.22018	14.47012	1362.14929	-1223.97046	8.62890	1309.22485	-130.70264	123.39043	-18.91011	-94.66342	-182.52289	51.74733	-1634.79321	160.38925	-13.55344	-728.03589	-128.43788	0.45522
1028	8.558	827.17883	-159.72079	1376.31372	-501.59732	14.22093	1360.59692	-1223.09314	7.17632	1308.00439	-144.58435	122.99396	-19.09177	-58.57855	-181.01576	48.57439	-1647.00391	160.62634	-11.76930	-741.94537	-128.76131	0.22595
1029	8.567	827.20612	-160.38048	1377.22058	-500.88675	13.93335	1358.86694	-1222.14368	6.00274	1307.46472	-158.36646	122.63552	-19.28471	-21.84302	-179.45386	45.19357	-1658.90332	160.68646	-9.47993	-755.68140	-129.10786	-0.08660
1030	8.575	826.94788	-160.94431	1378.62415	-500.11429	13.63495	1357.00085	-1221.15710	5.19317	1307.60791	-172.08362	122.26302	-19.48769	15.31345	-177.80560	41.60880	-1670.48462	160.47864	-6.70812	-769.33807	-129.53217	-0.41922
1031	8.583	826.39313	-161.40314	1380.49951	-499.30246	13.34690	1355.04846	-1220.16052	4.80770	1308.39648	-185.77637	121.82021	-19.69567	52.64996	-176.06581	37.85410	-1681.58447	160.08151	-3.45385	-782.97260	-130.03183	-0.72720
1032	8.592	825.53949	-161.75327	1382.80798	-498.47336	13.07546	1353.05701	-1219.17871	4.85585	1309.77124	-199.46222	121.30568	-19.89579	89.94580	-174.31644	34.02844	-1691.91418	159.66945	0.31687	-796.58417	-130.59229	-0.97464
1033	8.600	824.39807	-161.99425	1385.49902	-497.65610	12.80471	1351.06836	-1218.22644	5.29022	1311.66675	-213.14795	120.76459	-20.08403	127.04175	-172.71889	30.26635	-1701.27295	159.29335	4.55816	-810.16620	-131.19824	-1.15132
1034	8.608	822.98761	-162.12286	1388.51416	-496.88962	12.49718	1349.12061	-1217.29504	6.02549	1314.01501	-226.83972	120.22608	-20.26669	163.81586	-171.43935	26.72097	-1709.67236	158.76868	9.10542	-823.74640	-131.82623	-1.29288
1035	8.617	821.32715	-162.13660	1391.79443	-496.21475	12.10582	1347.24719	-1216.35754	6.96730	1316.74280	-240.53888	119.68157	-20.43933	200.14832	-170.56030	23.56829	-1716.96033	158.02185	13.96409	-837.35846	-132.45149	-1.44755
1036	8.625	819.43658	-162.04138	1395.28564	-495.65552	11.59111	1345.47815	-1215.39478	8.01991	1319.77197	-254.24036	119.11001	-20.58863	235.92664	-170.06854	20.99739	-1722.13013	157.57385	19.64895	-851.00732	-133.07050	-1.61794
1037	8.633	817.33954	-161.85269	1398.93628	-495.19931	10.94389	1343.83813	-1214.41577	9.06776	1323.02576	-267.94220	118.50418	-20.71158	271.01190	-169.86865	19.16275	-1723.48376	158.08209	26.81460	-864.68152	-133.70914	-1.76192
1038	8.642	815.06177	-161.58644	1402.69275	-494.79083	10.20532	1342.34338	-1213.45288	9.97225	1326.43579	-281.66266	117.88353	-20.80919	305.10468	-169.78378	18.10643	-1719.84436	159.26894	35.29939	-878.37958	-134.37364	-1.85603
1039	8.650	812.62866	-161.25034	1406.50061	-494.35709	9.44659	1341.00256	-1212.54297	10.62006	1329.94275	-295.44257	117.28529	-20.88040	337.61780	-169.60887	17.68519	-1711.39319	160.05122	43.82832	-892.09973	-135.00586	-1.91910
1040	8.658	810.06427	-160.84326	1410.30981	-493.84918	8.71232	1339.82251	-1211.71301	10.98114	1333.49841	-309.31488	116.73816	-20.94389	367.68524	-169.19180	17.56362	-1699.34766	159.79541	50.86720	-905.82874	-135.53183	-1.96789
1041	8.667	807.39063	-160.36462	1414.07642	-493.25806	7.99007	1338.80835	-1210.97510	11.10794	1337.07031	-323.27460	116.24537	-21.03585	394.31415	-168.45361	17.28543	-1684.98193	158.74335	55.66595	-919.58221	-135.93683	-1.99732
1042	8.675	804.63220	-159.82687	1417.75916	-492.59747	7.22534	1337.96191	-1210.33167	11.07856	1340.64185	-337.29645	115.80390	-21.16387	416.63141	-167.35973	16.39321	-1668.90906	157.39566	58.53215	-933.42157	-136.26364	-2.00578
1043	8.683	801.82013	-159.25278	1421.32007	-491.88187	6.34990	1337.28210	-1209.78345	10.93718	1344.20264	-351.36755	115.42728	-21.28960	434.13177	-165.90445	14.60469	-1651.20044	156.06790	60.23358	-947.39502	-136.56653	-1.99463
1044	8.692	798.99164	-158.66130	1424.72607	-491.11542	5.30869	1336.76355	-1209.32312	10.67960	1347.73999	-365.49451	115.12363	-21.38022	446.78839	-164.09509	11.94426	-1631.87842	154.77336	61.11264	-961.49408	-136.88222	-1.95197
1045	8.700	796.18610	-158.05917	1427.94751	-490.28625	4.07808	1336.39868	-1208.91895	10.28635	1351.23547	-379.69189	114.86587	-21.44723	454.95569	-161.92001	8.70007	-1611.05713	153.23863	60.84454	-975.68524	-137.21332	-1.87623
1046	8.708	793.44531	-157.44492	1430.95374	-489.36227	2.66061	1336.18103	-1208.51025	9.75382	1354.66809	-393.96472	114.60002	-21.51737	459.13214	-159.37836	5.31155	-1588.75574	151.18210	59.04186	-989.94690	-137.53654	-1.79579
1047	8.717	790.81885	-156.82022	1433.71460	-488.29443	1.06318	1336.10632	-1208.02673	9.09293	1358.01990	-408.29187	114.28148	-21.59621	459.75677	-156.58650	2.24796	-1564.79553	148.50578	55.76304	-1004.25739	-137.83414	-1.73372
1048	8.725	788.36279	-156.19728	1436.20532	-487.03040	-0.71922	1336.17004	-1207.40649	8.31889	1361.27612	-422.62909	113.90526	-21.66410	457.16406	-153.78456	-0.24879	-1538.96619	145.20975	51.40291	-1018.58032	-138.10405	-1.68185
1049	8.733	786.13196	-155.59805	1438.41028	-485.52789	-2.70540	1336.36267	-1206.59753	7.45454	1364.42078	-436.93591	113.49608	-21.69401	451.60358	-151.23274	-2.30266	-1511.23535	141.45326	46.50644	-1032.89197	-138.35910	-1.63617
1050	8.742	784.17413	-155.04248	1440.31775	-483.76367	-4.91363	1336.67322	-1205.55566	6.54149	1367.43323	-451.20068	113.09271	-21.67326	443.22052	-149.21375	-4.06778	-1481.72046	137.68771	41.75154	-1047.19897	-138.63216	-1.61599
1051	8.750	782.53058	-154.53754	1441.91589	-481.74985	-7.32646	1337.10547	-1204.25769	5.64701	1370.28784	-465.42834	112.73351	-21.62221	432.19611	-148.00671	-5.44019	-1450.57507	134.44699	37.82024	-1061.49268	-138.96652	-1.61123
1052	8.758	781.23676	-154.08679	1443.19336	-479.55423	-9.85829	1337.68945	-1202.72461	4.84478	1372.95667	-479.61517	112.40356	-21.59848	419.08514	-147.65622	-6.32620	-1417.99805	132.03894	35.17873	-1075.70728	-139.40266	-1.54898
1053	8.767	780.32025	-153.70374	1444.13770	-477.28720	-12.38126	1338.46497	-1201.02710	4.16717	1375.41467	-493.75250	112.04932	-21.63632	404.82843	-147.87949	-6.86921	-1384.30139	130.48779	33.93900	-1089.77344	-139.95946	-1.35954
1054	8.775	779.79834	-153.40964	1444.73022	-475.05472	-14.79789	1339.44995	-1199.25879	3.58682	1377.63989	-507.82086	111.67275	-21.66102	390.28918	-148.31265	-7.24743	-1349.93176	129.64354	33.90536	-1103.71021	-140.59023	-1.06952
1055	8.783	779.67505	-153.22299	1444.95056	-472.93372	-17.07214	1340.63379	-1197.50671	3.06311	1379.61194	-521.76208	111.31204	-21.50193	375.91913	-148.76682	-7.53154	-1315.34521	129.35020	34.85305	-1117.62012	-141.18613	-0.79245
1056	8.792	779.93549	-153.14221	1444.78711	-470.97968	-19.20077	1341.99158	-1195.84656	2.58923	1381.31140	-535.49182	110.93869	-20.99639	361.81036	-149.22691	-7.77094	-1280.79236	129.55460	36.72089	-1131.59436	-141.66064	-0.62796
1057	8.800	780.54358	-153.13330	1444.24390	-469.23645	-21.18159	1343.49390	-1194.35706	2.17533	1382.71899	-548.95123	110.47258	-20.06859	347.87402	-149.69373	-8.03079	-1246.26343	130.23184	39.42352	-1145.66052	-141.99423	-0.61617
1058	8.808	781.44965	-153.14732	1443.33911	-467.74472	-23.00372	1345.10754	-1193.12769	1.80717	1383.81299	-562.13965	109.88548	-18.71788	334.01196	-150.11040	-8.33533	-1211.65991	131.27856	42.58890	-1159.79065	-142.20676	-0.76345
1059	8.817	782.60181	-153.15253	1442.09656	-466.55234	-24.64724	1346.79395	-1192.25537	1.44497	1384.56543	-575.12152	109.22485	-16.94383	320.19788	-150.44803	-8.63704	-1177.04028	132.53110	45.61123	-1173.90405	-142.36694	-1.02736
1060	8.825	783.95160	-153.13977	1440.53821	-465.71573	-26.08105	1348.51196	-1191.83118	1.05142	1384.94238	-588.01093	108.52626	-14.67637	306.43109	-150.76537	-8.86289	-1142.78662	133.82860	47.94365	-1187.88330	-142.61560	-1.28768
1061	8.833	785.45587	-153.11115	1438.68542	-465.28775	-27.26499	1350.22559	-1191.91504	0.61159	1384.91479	-600.88837	107.70209	-11.73406	292.68915	-151.13095	-8.99490	-1109.56897	135.05560	49.34080	-1201.63367	-143.08957	-1.39725
1062	8.842	787.07745	-153.07956	1436.56030	-465.30634	-28.16301	1351.91016	-1192.51453	0.14257	1384.46887	-613.61987	106.50066	-7.79496	278.95465	-151.57130	-9.09586	-1078.04541	136.20589	49.87234	-1215.17053	-143.78072	-1.29738
1063	8.850	788.78723	-153.06192	1434.18347	-465.79434	-28.75521	1353.54626	-1193.58997	-0.30976	1383.60315	-625.59143	104.63866	-2.41456	265.24951	-152.08238	-9.24869	-1048.46643	137.39024	49.71088	-1228.64160	-144.52023	-1.07476
1064	8.858	790.56482	-153.05750	1431.57288	-466.76016	-29.04247	1355.11047	-1195.07385	-0.69308	1382.32043	-635.47791	102.12399	4.81851	251.60553	-152.60182	-9.47126	-1020.49738	138.72430	48.93301	-1242.20190	-145.16989	-0.86078
1065	8.867	792.39471	-153.04227	1428.74707	-468.18927	-29.05429	1356.57654	-1196.89160	-0.97718	1380.63062	-641.44788	99.48511	13.92218	238.00732	-153.04616	-9.70825	-993.41107	140.29135	47.56310	-1255.89331	-145.73901	-0.72565
1066	8.875	794.26428	-152.98965	1425.72534	-470.03763	-28.84933	1357.92566	-1198.97534	-1.16950	1378.55676	-642.00256	97.56841	24.09502	224.40228	-153.42661	-9.89473	-966.47168	142.20190	45.68867	-1269.67188	-146.26653	-0.69205
1067	8.883	796.16888	-152.89180	1422.52844	-472.23868	-28.49369	1359.15137	-1201.26392	-1.29932	1376.13928	-636.74988	97.02937	33.73299	210.76532	-153.83591	-9.98871	-939.22302	144.53023	43.41656	-1283.47717	-146.74809	-0.74214
1068	8.892	798.11597	-152.76143	1419.17859	-474.71472	-28.03783	1360.25769	-1203.69214	-1.38174	1373.43274	-626.31445	98.00645	41.19991	197.11920	-154.30356	-9.98616	-911.60950	147.20453	40.80289	-1297.27295	-147.18047	-0.82022
1069	8.900	800.12189	-152.61435	1415.69702	-477.38248	-27.50961	1361.25256	-1206.18799	-1.40207	1370.49451	-611.69824	100.19850	45.73291	183.47540	-154.75000	-9.94537	-883.96228	150.08621	37.89514	-1311.07507	-147.56815	-0.88993
1070	8.908	802.20459	-152.45413	1412.10352	-480.15485	-26.91563	1362.13940	-1208.68579	-1.33438	1367.37231	-593.86133	103.10381	47.65055	169.78601	-155.10820	-9.93788	-856.84564	153.14337	34.77113	-1324.92615	-147.92790	-0.96005
1071	8.917	804.37415	-152.27557	1408.41895	-482.94324	-26.24940	1362.91418	-1211.13599	-1.16906	1364.10254	-573.63733	106.22382	47.92222	155.99890	-155.41409	-9.96903	-830.80859	156.41348	31.49485	-1338.84985	-148.30098	-1.05436
1072	8.925	806.62781	-152.07492	1404.66443	-485.66296	-25.50764	1363.57104	-1213.49280	-0.91540	1360.71631	-551.76215	109.23180	47.65194	142.12695	-155.75327	-10.00270	-806.21008	159.78354	28.04859	-1352.83362	-148.71480	-1.17459
1073	8.933	808.95117	-151.85709	1400.86267	-488.24097	-24.70059	1364.10889	-1215.69702	-0.58028	1357.24243	-528.93481	112.00143	47.71349	128.20807	-156.17368	-10.03613	-783.24744	162.94559	24.31991	-1366.84387	-149.16092	-1.29176
1074	8.942	811.32184	-151.63544	1397.04517	-490.62189	-23.85120	1364.53235	-1217.68005	-0.15860	1353.71106	-505.79071	114.47630	48.55818	114.24237	-156.66063	-10.09515	-762.08777	165.61957	20.20544	-1380.86389	-149.62906	-1.37817
1075	8.950	813.71320	-151.42194	1393.25415	-492.76855	-22.99524	1364.85083	-1219.38354	0.35628	1350.15149	-482.73175	116.59178	50.24248	100.20770	-157.18185	-10.17424	-742.95508	167.76730	15.74790	-1394.91113	-150.11563	-1.43752
1076	8.958	816.09778	-151.22290	1389.53870	-494.65982	-22.17863	1365.07617	-1220.77283	0.95549	1346.58069	-459.80121	118.32407	52.60530	86.09814	-157.71649	-10.23022	-726.18097	169.62106	11.12497	-1409.00098	-150.60345	-1.49456
1077	8.967	818.44922	-151.03857	1385.94800	-496.29065	-21.44711	1365.21729	-1221.84143	1.59966	1342.99707	-436.75458	119.71160	55.40960	71.94235	-158.23343	-10.23892	-712.23779	171.56009	6.51277	-1423.12146	-151.06995	-1.56839
1078	8.975	820.74402	-150.86032	1382.52734	-497.66809	-20.83937	1365.27942	-1222.60681	2.23383	1339.39026	-413.24780	120.77357	58.36399	57.79907	-158.71098	-10.22682	-701.73169	173.82480	1.99605	-1437.25684	-151.49622	-1.66219
1079	8.983	822.96436	-150.67989	1379.31970	-498.80017	-20.38046	1365.26929	-1223.09644	2.83237	1335.75366	-388.99402	121.46951	61.11046	43.71317	-159.15999	-10.24329	-695.30359	176.23631	-2.33861	-1451.39465	-151.87466	-1.76796
1080	8.992	825.09650	-150.49637	1376.36646	-499.68976	-20.07388	1365.19580	-1223.33765	3.42536	1332.09045	-363.81665	121.79338	63.29404	29.67438	-159.58865	-10.31097	-693.32690	178.32547	-6.21724	-1465.51465	-152.22948	-1.87502
1081	9.000	827.12512	-150.30472	1373.70728	-500.33939	-19.90757	1365.06628	-1223.35950	4.08716	1328.42126	-337.62280	121.83768	64.67669	15.63815	-159.97890	-10.41081	-695.50720	179.74799	-9.26103	-1479.59509	-152.59532	-1.97334
1082	9.008	829.03314	-150.09407	1371.37866	-500.75800	-19.86744	1364.88293	-1223.19592	4.90252	1324.79419	-310.36755	121.72772	65.16309	1.57916	-160.30359	-10.52075	-700.95490	180.45645	-11.28655	-1493.62134	-152.97891	-2.05306
1083	9.017	830.80530	-149.85864	1369.41357	-500.96362	-19.94103	1364.64233	-1222.88147	5.93200	1321.29175	-282.04047	121.56990	64.75278	-12.48431	-160.56686	-10.64425	-708.93866	180.61432	-12.41503	-1507.59912	-153.37204	-2.11598
1084	9.025	832.42578	-149.60379	1367.83630	-500.98099	-20.11208	1364.33435	-1222.44165	7.19813	1318.02954	-252.66675	121.45648	63.50619	-26.50760	-160.81151	-10.79118	-719.27930	180.47882	-12.96132	-1521.56384	-153.77194	-2.18235
1085	9.033	833.87488	-149.35023	1366.66101	-500.83627	-20.35360	1363.93970	-1221.88513	8.68087	1315.14038	-222.31775	121.44896	61.51489	-40.46158	-161.07185	-10.95304	-731.74048	180.26105	-13.24904	-1535.54419	-154.16907	-2.26108
1086	9.042	835.12988	-149.12804	1365.89563	-500.55289	-20.62530	1363.43506	-1221.20532	10.31947	1312.75122	-191.09906	121.58058	58.87217	-54.36514	-161.35542	-11.10949	-745.55377	180.04259	-13.47437	-1549.50781	-154.55798	-2.31972
1087	9.050	836.16730	-148.95892	1365.54639	-500.14999	-20.88122	1362.80225	-1220.38818	12.02872	1310.95728	-159.09393	121.88084	55.66208	-68.26410	-161.65613	-11.25818	-759.82477	179.79819	-13.70760	-1563.34558	-154.97083	-2.30673
1088	9.058	836.96387	-148.84653	1365.61755	-499.64142	-21.08612	1362.03247	-1219.43115	13.70084	1309.80017	-126.32605	122.34660	51.95884	-82.16730	-161.96928	-11.41022	-774.01062	179.45151	-13.96104	-1576.88318	-155.45282	-2.17380
1089	9.067	837.50116	-148.77658	1366.11060	-499.03735	-21.22858	1361.12598	-1218.36499	15.20059	1309.26514	-92.80182	122.92101	47.83953	-96.02985	-162.29587	-11.55931	-787.93896	178.98264	-14.24128	-1589.90356	-156.00072	-1.84045
1090	9.075	837.76697	-148.72250	1367.02832	-498.34671	-21.32521	1360.09448	-1217.25964	16.39270	1309.30188	-58.56708	123.53568	43.39125	-109.81970	-162.59570	-11.71084	-801.63531	178.49283	-14.54950	-1602.23206	-156.57024	-1.19094
1091	9.083	837.75342	-148.65601	1368.37268	-497.57968	-21.41359	1358.96411	-1216.20862	17.17619	1309.84998	-23.69806	124.15581	38.70965	-123.55481	-162.80670	-11.89826	-815.18042	178.10962	-14.85449	-1613.83081	-157.13318	-0.15854
1092	9.092	837.45654	-148.55771	1370.13721	-496.75226	-21.53159	1357.76794	-1215.29517	17.49737	1310.85461	11.73718	124.79263	33.91365	-137.25171	-162.97076	-12.10365	-828.65173	177.87810	-15.11205	-1624.76648	-157.67421	1.22472
1093	9.100	836.87848	-148.42239	1372.30310	-495.88846	-21.70134	1356.53406	-1214.55530	17.36045	1312.27014	47.66986	125.48091	29.14571	-150.88208	-163.25459	-12.22590	-842.12292	177.76451	-15.31797	-1635.10449	-158.15375	2.87768
1094	9.108	836.02765	-148.25735	1374.83728	-495.01715	-21.93359	1355.28101	-1213.96851	16.82631	1314.05615	83.97809	126.27158	24.54354	-164.41168	-163.78419	-12.17793	-855.65399	177.72179	-15.50676	-1644.86035	-158.54071	4.70433
1095	9.117	834.91705	-148.07269	1377.69165	-494.16748	-22.23126	1354.02258	-1213.48108	15.98657	1316.17358	120.45514	127.25594	20.22498	-177.88464	-164.45166	-12.01044	-869.26654	177.72408	-15.69466	-1653.94250	-158.88014	6.54129
1096	9.125	833.56232	-147.87019	1380.81091	-493.36374	-22.57905	1352.77209	-1213.03662	14.94319	1318.58521	156.81946	128.55431	16.30107	-191.41902	-164.97267	-11.90079	-882.93799	177.73911	-15.86784	-1662.05469	-159.30714	8.13106
1097	9.133	831.97833	-147.64136	1384.14075	-492.62082	-22.93733	1351.54260	-1212.59448	13.80807	1321.25903	192.75104	130.29140	12.89698	-205.08331	-165.20407	-11.96491	-896.62878	177.71246	-16.01843	-1668.74292	-159.96231	9.22870
1098	9.142	830.18158	-147.37149	1387.62988	-491.94388	-23.24702	1350.34558	-1212.13586	12.69910	1324.16577	227.95044	132.57791	10.14500	-218.83640	-165.27718	-12.14931	-910.31195	177.60008	-16.15071	-1673.62927	-160.78957	9.81437
1099	9.150	828.19470	-147.04425	1391.22729	-491.33002	-23.44104	1349.19226	-1211.65698	11.72346	1327.27563	262.18945	135.45909	8.15404	-232.61032	-165.39276	-12.34915	-923.98999	177.39992	-16.26710	-1676.54907	-161.36998	10.28411
1100	9.158	826.04480	-146.65176	1394.88452	-490.77060	-23.46476	1348.09875	-1211.15845	10.95972	1330.55872	295.28247	138.86655	7.01729	-246.37880	-165.61105	-12.52833	-937.70313	177.14468	-16.35946	-1677.42102	-161.06607	11.32588
1101	9.167	823.75879	-146.20210	1398.55859	-490.25497	-23.29388	1347.08777	-1210.64209	10.43704	1333.98853	326.94409	142.59332	6.82204	-260.13858	-165.86122	-12.70653	-951.50024	176.84871	-16.41032	-1676.03345	-159.43272	13.39143
1102	9.175	821.36060	-145.70975	1402.21118	-489.77072	-22.93035	1346.18042	-1210.11646	10.12436	1337.54053	356.61261	146.32094	7.53378	-273.91260	-166.09018	-12.89836	-965.38367	176.47815	-16.42242	-1672.01611	-156.49980	16.33206
1103	9.183	818.87061	-145.18355	1405.80505	-489.30014	-22.38343	1345.38708	-1209.59973	9.95376	1341.19299	383.33997	149.73752	8.78022	-287.77124	-166.32726	-13.08642	-979.31726	176.00653	-16.42734	-1664.97205	-152.76605	19.65531
1104	9.192	816.30811	-144.62640	1409.30530	-488.82040	-21.65803	1344.71277	-1209.11292	9.85612	1344.92749	405.87781	152.63971	9.78261	-301.76953	-166.60608	-13.24885	-993.28357	175.47115	-16.43191	-1654.63330	-149.00090	22.97679
1105	9.200	813.69250	-144.04153	1412.68335	-488.30804	-20.75135	1344.16577	-1208.67175	9.77948	1348.72607	423.10040	154.93193	9.65124	-315.87631	-166.93884	-13.37308	-1007.28882	174.95209	-16.40546	-1641.01770	-145.84909	26.09626
1106	9.208	811.04803	-143.43842	1415.91626	-487.74185	-19.65644	1343.75366	-1208.27820	9.69902	1352.56091	434.54688	156.56985	7.87887	-330.00491	-167.37607	-13.42579	-1021.34314	174.51410	-16.35846	-1624.46094	-143.44489	28.78207
1107	9.217	808.40649	-142.83347	1418.98145	-487.10321	-18.37382	1343.47534	-1207.91650	9.62257	1356.38867	440.57666	157.48872	4.58569	-344.08789	-167.94128	-13.38197	-1035.45837	174.16177	-16.34904	-1605.42505	-141.44142	30.69688
1108	9.225	805.80334	-142.24725	1421.85413	-486.37354	-16.91237	1343.32410	-1207.54968	9.58866	1360.14697	442.02600	157.58809	0.37157	-358.12619	-168.53583	-13.29560	-1049.61316	173.82840	-16.37283	-1584.24329	-139.40579	31.59779
1109	9.233	803.27234	-141.70065	1424.51025	-485.53333	-15.28053	1343.29578	-1207.12463	9.65524	1363.76624	439.73224	156.84668	-3.97274	-372.18185	-169.03763	-13.27061	-1063.76208	173.42374	-16.35863	-1561.03308	-137.12640	31.53131
1110	9.242	800.84637	-141.20653	1426.92993	-484.56525	-13.48783	1343.39282	-1206.58679	9.87094	1367.19043	434.29639	155.47849	-7.72020	-386.29190	-169.41599	-13.35494	-1077.91113	172.92455	-16.28902	-1535.81641	-134.62170	30.78088
1111	9.250	798.56116	-140.76678	1429.09790	-483.45599	-11.54936	1343.62341	-1205.89380	10.25365	1370.38257	426.19049	153.92142	-10.42058	-400.41370	-169.72247	-13.49556	-1092.10315	172.40685	-16.20817	-1508.67444	-132.02768	29.68802
1112	9.258	796.45886	-140.38538	1431.00256	-482.19888	-9.48053	1343.99817	-1205.01599	10.80817	1373.31384	415.94519	152.59401	-12.02141	-414.51114	-170.04965	-13.60501	-1106.34106	171.95178	-16.14508	-1479.77258	-129.54825	28.56920
1113	9.267	794.59094	-140.07964	1432.63599	-480.79965	-7.28741	1344.52881	-1203.93201	11.54974	1375.95459	404.09735	151.67558	-12.81154	-428.63123	-170.45624	-13.65424	-1120.58618	171.54094	-16.11645	-1449.29736	-127.43489	27.70707
1114	9.275	793.01685	-139.87527	1433.98718	-479.28311	-4.96448	1345.22937	-1202.64648	12.47730	1378.28662	391.07330	151.12747	-13.18081	-442.82278	-170.90063	-13.68665	-1134.80322	171.09602	-16.13193	-1417.45142	-125.88293	27.30907
1115	9.283	791.79376	-139.79509	1435.03418	-477.69476	-2.50522	1346.11475	-1201.21289	13.52923	1380.32825	377.27301	150.81235	-13.38639	-457.03809	-171.30258	-13.74521	-1148.98022	170.59402	-16.15459	-1384.50952	-124.90135	27.43367
1116	9.292	790.96094	-139.85051	1435.74341	-476.09607	0.08401	1347.19519	-1199.72437	14.60928	1382.12805	363.11859	150.57358	-13.53311	-471.15833	-171.65302	-13.78932	-1163.10034	170.09737	-16.12016	-1350.79175	-124.33856	27.96045
1117	9.300	790.52588	-140.03442	1436.07898	-474.55609	2.77711	1348.46912	-1198.28479	15.65616	1383.71936	348.92743	150.30565	-13.67846	-485.09225	-171.98856	-13.71849	-1177.13403	169.67972	-16.00657	-1316.55774	-124.06912	28.69310
1118	9.308	790.46051	-140.31969	1436.01819	-473.13818	5.52653	1349.92175	-1196.99414	16.65840	1385.09412	334.83136	149.99739	-13.87504	-498.85751	-172.31119	-13.44338	-1191.08691	169.35126	-15.84436	-1281.98657	-124.15247	29.53301
1119	9.317	790.71118	-140.67145	1435.56311	-471.88797	8.26057	1351.52478	-1195.95178	17.60910	1386.21204	320.82391	149.69948	-14.14341	-512.56091	-172.57198	-12.85900	-1205.00977	169.06479	-15.69204	-1247.26160	-124.77925	30.54140
1120	9.325	791.21204	-141.06232	1434.73901	-470.83972	10.88818	1353.23413	-1195.24792	18.46732	1387.01624	306.85663	149.44104	-14.45086	-526.24762	-172.66452	-11.82411	-1218.95264	168.76988	-15.63873	-1212.62134	-126.07200	31.86150
1121	9.333	791.89496	-141.47722	1433.57935	-470.03342	13.31938	1354.99377	-1194.94800	19.17198	1387.44519	292.91266	149.19325	-14.73009	-539.79285	-172.49097	-10.22780	-1232.94043	168.43767	-15.73238	-1178.29785	-128.00700	33.61306
1122	9.342	792.70270	-141.91125	1432.11377	-469.52063	15.48133	1356.74512	-1195.08655	19.68271	1387.45154	279.01245	148.92191	-14.93233	-553.01514	-172.05975	-8.02794	-1246.97021	168.04666	-15.88323	-1144.41968	-130.42192	35.77703
1123	9.350	793.59857	-142.36426	1430.36658	-469.35406	17.32291	1358.43677	-1195.66968	19.99740	1387.01501	265.18433	148.63138	-15.07558	-565.82617	-171.45293	-5.21755	-1260.96265	167.62140	-15.94703	-1111.03113	-132.98364	38.09030
1124	9.358	794.56372	-142.83871	1428.35376	-469.57211	18.82088	1360.02942	-1196.67725	20.14654	1386.14246	251.43982	148.34457	-15.23227	-578.14929	-170.73026	-1.77553	-1274.74561	167.28305	-15.86748	-1078.20752	-135.32747	40.12416
1125	9.367	795.59058	-143.34119	1426.08472	-470.19260	19.98293	1361.49329	-1198.06946	20.17333	1384.86096	237.75604	148.08727	-15.46307	-589.73700	-169.87321	2.34924	-1288.24854	167.13635	-15.68008	-1046.10962	-137.34523	41.54185
1126	9.375	796.68164	-143.87572	1423.56812	-471.21591	20.84386	1362.80627	-1199.79077	20.10981	1383.21057	224.08569	147.88724	-15.75401	-600.10162	-168.82739	7.23325	-1301.64429	167.12625	-15.47065	-1014.92981	-139.24713	42.25246
1127	9.383	797.84918	-144.43625	1420.81641	-472.62869	21.45939	1363.95422	-1201.77075	19.97343	1381.23596	210.39221	147.75446	-16.01067	-608.52820	-167.63190	12.96468	-1315.18689	167.03043	-15.37928	-984.80054	-141.34004	42.35036
1128	9.392	799.10760	-145.01552	1417.84363	-474.40500	21.89189	1364.93408	-1203.92615	19.77263	1378.98193	196.66528	147.66501	-16.14454	-614.15942	-166.47269	19.60027	-1329.03638	166.56984	-15.53087	-955.72876	-143.76955	41.97816
1129	9.400	800.46442	-145.61734	1414.66443	-476.50595	22.18674	1365.75305	-1206.16992	19.50855	1376.49390	182.91205	147.56230	-16.16884	-616.20514	-165.59816	27.07460	-1343.15759	165.72180	-15.87492	-927.55347	-146.44376	41.24723
1130	9.408	801.91772	-146.25262	1411.29602	-478.87811	22.35637	1366.42444	-1208.42322	19.18222	1373.81702	169.13959	147.38264	-16.17220	-614.18774	-165.20265	35.02385	-1357.31445	164.83385	-16.20836	-899.97375	-149.18439	40.26322
1131	9.417	803.46149	-146.92978	1407.76196	-481.45386	22.39080	1366.96350	-1210.62793	18.79969	1370.98853	155.34912	147.10030	-16.21984	-608.06378	-165.38367	42.67425	-1371.31287	164.21657	-16.38647	-872.71216	-151.89890	39.18053
1132	9.425	805.08765	-147.64801	1404.09070	-484.15549	22.28992	1367.38342	-1212.75537	18.36838	1368.03101	141.54828	146.73921	-16.31376	-598.11096	-166.15587	49.10181	-1385.16211	163.91071	-16.37942	-845.71857	-154.58942	38.16769
1133	9.433	806.78290	-148.39503	1400.31274	-486.90240	22.08345	1367.69238	-1214.80835	17.89691	1364.95239	127.74286	146.34424	-16.41732	-584.69385	-167.46083	53.76140	-1398.94922	163.86188	-16.21340	-819.24628	-157.26154	37.31069
1134	9.442	808.52716	-149.15611	1396.46313	-489.62027	21.81579	1367.89441	-1216.80981	17.39829	1361.75513	113.91254	145.96286	-16.49086	-568.18701	-169.18697	56.76151	-1412.73132	163.95944	-15.98796	-793.75470	-159.86592	36.56574
1135	9.450	810.29718	-149.92204	1392.57996	-492.24664	21.51993	1367.99304	-1218.77588	16.88186	1358.44470	100.03021	145.62187	-16.52404	-549.05493	-171.18259	58.65008	-1426.55005	163.99985	-15.83321	-769.73706	-162.28726	35.78338
1136	9.458	812.07263	-150.68301	1388.70215	-494.73004	21.21221	1367.99585	-1220.69116	16.34692	1355.03467	86.09433	145.29642	-16.54818	-527.86475	-173.26227	60.01817	-1440.43408	163.86124	-15.79243	-747.61877	-164.36024	34.76742
1137	9.467	813.83746	-151.42664	1384.86792	-497.02927	20.90197	1367.91821	-1222.50000	15.78965	1351.54480	72.11853	144.95120	-16.60046	-505.19147	-175.24393	61.25294	-1454.36694	163.61546	-15.82416	-727.77124	-165.93076	33.34215
1138	9.475	815.57843	-152.14938	1381.11414	-499.11728	20.59784	1367.78271	-1224.12329	15.20508	1347.99548	58.11621	144.60378	-16.68756	-481.49066	-176.96695	62.47461	-1468.30530	163.36244	-15.89576	-710.56274	-166.89803	31.40373
1139	9.483	817.28131	-152.86148	1377.47644	-500.98212	20.30709	1367.61389	-1225.48767	14.58802	1344.40247	44.09778	144.28717	-16.79933	-457.03928	-178.27591	63.60452	-1482.23560	163.09395	-16.00605	-696.35107	-167.18369	28.92642
1140	9.492	818.93079	-153.57922	1373.99377	-502.62119	20.03424	1367.42737	-1226.54980	13.93620	1340.77515	30.06384	143.98645	-16.92774	-431.97159	-179.03683	64.50316	-1496.18201	162.77164	-16.14428	-685.38684	-166.68022	25.90803
1141	9.500	820.51276	-154.31940	1370.71228	-504.03497	19.78513	1367.22791	-1227.30029	13.24627	1337.12073	16.00882	143.67354	-17.05279	-406.30029	-179.21750	65.07526	-1510.19617	162.39137	-16.29362	-677.70667	-165.24847	22.30720
1142	9.508	822.01532	-155.09802	1367.68506	-505.22278	19.57140	1367.01416	-1227.75415	12.50694	1333.45190	1.93436	143.35641	-17.13990	-379.90991	-178.93880	65.29375	-1524.33325	161.93718	-16.45899	-673.18652	-162.83620	18.05597
1143	9.517	823.42511	-155.92075	1364.96570	-506.18042	19.40603	1366.78040	-1227.93713	11.68636	1329.79053	-12.14676	143.04501	-17.18247	-352.61765	-178.35220	65.15141	-1538.56885	161.40924	-16.63070	-671.81683	-159.71738	13.22053
1144	9.525	824.72577	-156.77304	1362.59888	-506.90430	19.29388	1366.51111	-1227.88037	10.72454	1326.17676	-26.22363	142.73624	-17.22532	-324.26453	-177.48265	64.60672	-1552.77698	160.90695	-16.75896	-673.93207	-156.65724	8.29406
1145	9.533	825.90076	-157.63199	1360.61902	-507.39828	19.22874	1366.17932	-1227.62280	9.56003	1322.67737	-40.30289	142.44095	-17.32344	-294.75961	-176.29306	63.61024	-1566.86694	160.53320	-16.81374	-679.98730	-154.60883	4.20797
1146	9.542	826.93719	-158.48834	1359.05505	-507.67587	19.19622	1365.75146	-1227.21631	8.18008	1319.38330	-54.40390	142.15073	-17.49049	-264.09845	-174.85217	62.16312	-1580.88098	160.25055	-16.81253	-689.91986	-153.97227	1.69304
1147	9.550	827.82343	-159.34549	1357.93372	-507.76349	19.16262	1365.18982	-1226.71558	6.64131	1316.39795	-68.53409	141.81613	-17.68544	-232.33479	-173.34488	60.31876	-1594.86426	159.98688	-16.75142	-702.75549	-154.31953	0.65802
1148	9.558	828.54114	-160.19833	1357.27905	-507.70163	19.06255	1364.45398	-1226.15881	5.04610	1313.82483	-82.66895	141.40897	-17.84819	-199.51482	-171.93356	58.14544	-1608.72339	159.77016	-16.53762	-716.99170	-154.96255	0.42669
1149	9.567	829.06140	-161.02228	1357.11035	-507.52463	18.83675	1363.51172	-1225.56409	3.52071	1311.75574	-96.76236	140.96072	-17.96303	-165.66696	-170.66101	55.69029	-1622.29993	159.60562	-16.00220	-731.42017	-155.52094	0.40010
1150	9.575	829.35071	-161.78210	1357.44116	-507.23975	18.48704	1362.35364	-1224.94275	2.20617	1310.25806	-110.76648	140.52490	-18.08436	-130.82275	-169.47179	52.97565	-1635.48071	159.40773	-14.97618	-745.56232	-155.95393	0.30823
1151	9.583	829.38086	-162.45250	1358.27637	-506.84027	18.06760	1360.99512	-1224.31238	1.23175	1309.36279	-124.63678	140.13824	-18.28189	-95.01556	-168.28320	50.02801	-1648.20154	159.16013	-13.36115	-759.45386	-156.33972	0.07841
1152	9.592	829.13593	-163.03450	1359.61340	-506.32693	17.63799	1359.47095	-1223.69727	0.68717	1309.06482	-138.38464	139.80035	-18.54633	-58.30096	-167.02979	46.87967	-1660.42896	158.94228	-11.13352	-773.23883	-156.72534	-0.26444
1153	9.600	828.61145	-163.54887	1361.44141	-505.71234	17.23627	1357.82886	-1223.12268	0.61300	1309.33606	-152.12866	139.44162	-18.77735	-20.82422	-165.64920	43.54489	-1672.13501	158.76859	-8.30205	-786.98108	-157.12714	-0.61657
1154	9.608	827.81055	-164.01265	1363.73303	-505.02078	16.87706	1356.11914	-1222.61084	0.99290	1310.13428	-165.97839	138.95757	-18.90921	17.14301	-164.07892	40.03440	-1683.23181	158.55643	-4.88296	-800.68738	-157.57408	-0.87431
1155	9.617	826.73853	-164.41718	1366.43677	-504.28970	16.56247	1354.38428	-1222.17285	1.75523	1311.40063	-179.90527	138.32561	-18.99324	55.29190	-162.32486	36.39245	-1693.53491	158.26932	-0.91989	-814.36975	-158.09674	-1.02546
1156	9.625	825.39789	-164.70703	1369.47681	-503.56583	16.29306	1352.65466	-1221.80212	2.78892	1313.05847	-193.81702	137.63539	-19.10808	93.37280	-160.51913	32.70930	-1702.85876	157.92767	3.46214	-828.05078	-158.70111	-1.13594
1157	9.633	823.78931	-164.79793	1372.76880	-502.89255	16.07199	1350.95337	-1221.47522	3.95185	1315.02356	-207.65338	136.99704	-19.26798	131.14355	-158.87524	29.11675	-1711.09131	157.44626	8.10060	-841.73871	-159.36334	-1.27623
1158	9.642	821.92633	-164.66672	1376.25439	-502.29977	15.89902	1349.30237	-1221.15637	5.09337	1317.23108	-221.39551	136.44563	-19.44503	168.32355	-157.58003	25.76767	-1717.90625	156.81296	13.07257	-855.41577	-160.03159	-1.47413
1159	9.650	819.84454	-164.39810	1379.91174	-501.80420	15.75781	1347.72644	-1220.80701	6.11428	1319.65698	-235.07605	135.91849	-19.61687	204.67621	-156.73364	22.81228	-1722.30530	156.50061	18.89527	-869.05066	-160.66483	-1.69314
1160	9.658	817.59125	-164.10507	1383.72473	-501.41223	15.61368	1346.25061	-1220.40295	7.00286	1322.30615	-248.75629	135.34283	-19.76854	240.06329	-156.36700	20.40893	-1722.77185	157.14856	26.15836	-882.62750	-161.27943	-1.85823
1161	9.667	815.20734	-163.84641	1387.66003	-501.11685	15.42339	1344.89417	-1219.95081	7.78143	1325.17480	-262.46490	134.72902	-19.88004	274.35712	-156.43497	18.73494	-1718.15137	158.75784	34.84268	-896.17102	-161.91003	-1.93596
1162	9.675	812.72266	-163.62531	1391.67212	-500.89346	15.14194	1343.66943	-1219.48047	8.42453	1328.23010	-276.19116	134.13277	-19.94540	307.23907	-156.77461	17.92779	-1708.49475	160.60397	44.01363	-909.74463	-162.53601	-1.96900
1163	9.683	810.15912	-163.41634	1395.71289	-500.70282	14.72534	1342.58521	-1219.02173	8.86685	1331.41870	-289.93488	133.58977	-19.98038	337.99115	-157.15622	17.94530	-1695.09888	161.78012	52.15395	-923.41400	-163.08910	-2.01525
1164	9.692	807.53497	-163.19008	1399.73547	-500.49811	14.13277	1341.65198	-1218.59070	9.06828	1334.68909	-303.72675	133.13640	-19.99146	365.46509	-157.38159	18.41863	-1679.49329	161.76474	58.06642	-937.20929	-163.52238	-2.07979
1165	9.700	804.86694	-162.93269	1403.69568	-500.23080	13.32236	1340.88110	-1218.18835	9.02515	1338.00500	-317.59613	132.81331	-19.96894	388.35455	-157.27545	18.63722	-1662.33826	160.77856	61.62965	-951.11389	-163.85355	-2.12510
1166	9.708	802.17340	-162.64496	1407.55518	-499.85635	12.24921	1340.28015	-1217.80408	8.73859	1341.34216	-331.54449	132.58432	-19.93487	405.70477	-156.61697	17.78493	-1643.50708	159.46558	63.44511	-965.06927	-164.14423	-2.12275
1167	9.717	799.47449	-162.33029	1411.28113	-499.33728	10.87840	1339.84778	-1217.41687	8.20339	1344.67944	-345.54608	132.31017	-19.96708	417.32465	-155.18144	15.36360	-1622.86487	158.13292	63.86948	-979.01666	-164.44836	-2.08030
1168	9.725	796.79181	-161.99257	1414.84497	-498.64615	9.19966	1339.57458	-1216.99854	7.42197	1347.99634	-359.57556	131.89491	-20.11020	423.75543	-152.91586	11.48107	-1600.52612	156.53445	62.78046	-992.95551	-164.78488	-2.03402
1169	9.733	794.15326	-161.63756	1418.22217	-497.77679	7.24126	1339.45129	-1216.51489	6.43180	1351.27051	-373.63312	131.40332	-20.30561	425.88348	-150.05411	6.78348	-1576.60730	154.35220	60.10547	-1006.93628	-165.13991	-2.01093
1170	9.742	791.60083	-161.26932	1421.39063	-496.75403	5.09000	1339.47974	-1215.92761	5.33326	1354.47607	-387.72827	130.94855	-20.47659	424.54523	-146.99455	2.17015	-1551.04224	151.59512	56.13579	-1020.99878	-165.47728	-1.99991
1171	9.750	789.18762	-160.89081	1424.32898	-495.61465	2.87026	1339.67151	-1215.20227	4.26604	1357.58325	-401.85229	130.56436	-20.59661	420.30713	-144.10782	-1.55750	-1523.61108	148.50363	51.39865	-1035.13574	-165.77231	-1.97420
1172	9.758	786.96619	-160.51321	1427.01440	-494.37018	0.67081	1340.03052	-1214.31812	3.32585	1360.55554	-415.98120	130.22949	-20.65438	413.45428	-141.71545	-4.05557	-1494.14209	145.30792	46.49931	-1049.30701	-166.04575	-1.92344
1173	9.767	784.98315	-160.15982	1429.42334	-492.99777	-1.49535	1340.54431	-1213.27551	2.51490	1363.35242	-430.10040	129.90590	-20.64959	404.14142	-140.06540	-5.52906	-1462.73364	142.13013	42.04028	-1063.47876	-166.34308	-1.85619
1174	9.775	783.28113	-159.85614	1431.53320	-491.46548	-3.66296	1341.19385	-1212.09375	1.78706	1365.94739	-444.22449	129.55093	-20.61949	392.59589	-139.21242	-6.39937	-1429.74536	139.04092	38.55478	-1077.63977	-166.68857	-1.79448
1175	9.783	781.89844	-159.61957	1433.32324	-489.76004	-5.87047	1341.96411	-1210.79663	1.12433	1368.33594	-458.37213	129.15378	-20.61805	379.30927	-139.03790	-6.97237	-1395.62036	136.18356	36.39297	-1091.79016	-167.06909	-1.75673
1176	9.792	780.86377	-159.45879	1434.77649	-487.90250	-8.13398	1342.84570	-1209.40759	0.53577	1370.52185	-472.52124	128.73351	-20.66503	365.04462	-139.35132	-7.39340	-1360.83154	133.80211	35.61256	-1105.93359	-167.46030	-1.73226
1177	9.800	780.19012	-159.37402	1435.88025	-485.94888	-10.44243	1343.83191	-1207.95410	0.00526	1372.50037	-486.61835	128.29248	-20.71772	350.54242	-139.91241	-7.70095	-1325.90613	132.11261	36.09543	-1120.06470	-167.86151	-1.69567
1178	9.808	779.87164	-159.35406	1436.62463	-483.97617	-12.76902	1344.92029	-1206.46729	-0.48516	1374.25964	-500.61444	127.82488	-20.68094	336.22705	-140.49886	-7.90680	-1291.27148	131.12402	37.75627	-1134.16125	-168.28851	-1.63890
1179	9.817	779.88409	-159.37862	1437.00342	-482.06339	-15.08129	1346.11353	-1204.98279	-0.90260	1375.79016	-514.47034	127.34491	-20.43917	322.19196	-141.02153	-8.06766	-1257.03113	130.67007	40.48896	-1148.20532	-168.73886	-1.56339
1180	9.825	780.19183	-159.42445	1437.01782	-480.27975	-17.33968	1347.41541	-1203.55640	-1.18545	1377.08728	-528.15149	126.85994	-19.88723	308.35272	-141.48875	-8.25473	-1223.00391	130.61374	43.90627	-1162.18616	-169.17618	-1.47649
1181	9.833	780.75903	-159.47037	1436.67566	-478.68259	-19.49205	1348.82495	-1202.27686	-1.30117	1378.13782	-541.65839	126.34606	-18.94857	294.60486	-141.87251	-8.49897	-1189.05627	130.86740	47.27370	-1176.08484	-169.56387	-1.41898
1182	9.842	781.55524	-159.50549	1435.98743	-477.32153	-21.47419	1350.33264	-1201.25574	-1.28662	1378.90393	-555.06775	125.74632	-17.57631	280.90961	-142.14203	-8.77353	-1155.39941	131.31758	49.86377	-1189.89868	-169.90533	-1.44594
1183	9.850	782.55334	-159.53558	1434.96228	-476.24359	-23.22243	1351.91760	-1200.60168	-1.23419	1379.32617	-568.51801	124.96280	-15.71957	267.27490	-142.39439	-9.01107	-1122.57959	131.87331	51.38544	-1203.67334	-170.22250	-1.56801
1184	9.858	783.72571	-159.57782	1433.60742	-475.49408	-24.69305	1353.54749	-1200.39575	-1.22141	1379.35046	-582.11768	123.85050	-13.28280	253.69305	-142.77692	-9.17944	-1091.18408	132.47894	51.98266	-1217.46570	-170.53148	-1.74888
1185	9.867	785.04474	-159.64690	1431.93433	-475.11398	-25.86783	1355.17773	-1200.67444	-1.26812	1378.94983	-595.80127	122.22684	-10.10920	240.13446	-143.31451	-9.32626	-1061.49817	133.08791	51.88691	-1231.27051	-170.86200	-1.93772
1186	9.875	786.48694	-159.74347	1429.96240	-475.14005	-26.74257	1356.75708	-1201.43005	-1.35754	1378.12463	-609.14636	119.95636	-5.94851	226.58179	-143.93045	-9.50542	-1033.34668	133.74756	51.20032	-1245.01538	-171.28333	-2.05522
1187	9.883	788.03613	-159.85455	1427.71387	-475.60608	-27.31955	1358.23987	-1202.62036	-1.46808	1376.89355	-621.22156	117.09619	-0.45292	213.03558	-144.56335	-9.70047	-1006.16479	134.61902	49.94290	-1258.64807	-171.86945	-2.01179
1188	9.892	789.68347	-159.96182	1425.20789	-476.53220	-27.61480	1359.59180	-1204.17712	-1.58130	1375.28223	-630.65625	113.91363	6.66420	199.49420	-145.18756	-9.86004	-979.22314	135.84561	48.16434	-1272.19714	-172.57886	-1.82977
1189	9.900	791.42621	-160.04384	1422.46057	-477.90720	-27.66330	1360.79126	-1206.01282	-1.67654	1373.32227	-636.03198	110.75383	15.32841	185.95654	-145.76274	-9.97039	-951.93762	137.53191	46.00691	-1285.73169	-173.25340	-1.65825
1190	9.908	793.26520	-160.08035	1419.49023	-479.68295	-27.50734	1361.82703	-1208.03760	-1.73052	1371.05371	-636.41638	107.95083	24.87260	172.43774	-146.24611	-10.05523	-924.11499	139.80847	43.66723	-1299.30359	-173.78867	-1.59564
1191	9.917	795.20319	-160.06870	1416.31885	-481.78323	-27.18626	1362.69629	-1210.17566	-1.72996	1368.52002	-631.68176	105.81665	34.14672	158.95044	-146.65602	-10.12388	-896.00824	142.75473	41.26219	-1312.93811	-174.21066	-1.60454
1192	9.925	797.24402	-160.02911	1412.97107	-484.11484	-26.74091	1363.40393	-1212.36536	-1.67796	1365.76257	-622.34070	104.65002	42.05238	145.47302	-147.03729	-10.16138	-868.19873	146.29230	38.75082	-1326.62280	-174.61044	-1.60705
1193	9.933	799.38971	-159.98776	1409.47412	-486.57782	-26.20963	1363.96240	-1214.54810	-1.57729	1362.81860	-609.07935	104.70422	48.08725	131.95050	-147.40804	-10.16533	-841.34937	150.23326	35.97948	-1340.30261	-175.08369	-1.56306
1194	9.942	801.63507	-159.96034	1405.85876	-489.07446	-25.61504	1364.38928	-1216.65894	-1.42496	1359.72144	-592.49213	106.03595	52.40460	118.32422	-147.77950	-10.16135	-815.94727	154.38203	32.77595	-1353.92700	-175.68834	-1.47795
1195	9.950	803.96649	-159.95447	1402.16394	-491.51221	-24.96762	1364.70581	-1218.63147	-1.23156	1356.49878	-573.16626	108.40178	55.50396	104.56824	-148.13889	-10.18192	-792.24670	158.51498	29.02649	-1367.50891	-176.38426	-1.39691
1196	9.958	806.36743	-159.98145	1398.43787	-493.80646	-24.27670	1364.93640	-1220.41113	-1.02137	1353.16772	-551.76447	111.36615	57.94254	90.71356	-148.46159	-10.23438	-770.43713	162.32675	24.71615	-1381.11353	-177.04965	-1.36908
1197	9.967	808.82220	-160.05780	1394.72949	-495.89261	-23.54815	1365.10913	-1221.96362	-0.81050	1349.73584	-528.91687	114.46201	60.16362	76.83325	-148.77711	-10.30442	-750.79535	165.50217	19.93452	-1394.79700	-177.61089	-1.40095
1198	9.975	811.31659	-160.19427	1391.07471	-497.74493	-22.77878	1365.24854	-1223.28186	-0.60303	1346.21106	-505.11230	117.29440	62.40872	62.98941	-149.14890	-10.39088	-733.58911	167.86774	14.84641	-1408.57715	-178.08124	-1.47496
1199	9.983	813.83820	-160.38586	1387.48474	-499.39188	-21.96494	1365.37061	-1224.39893	-0.40231	1342.61121	-480.71692	119.65630	64.73306	49.20398	-149.61620	-10.50162	-718.72229	169.50717	9.63082	-1422.44141	-178.47270	-1.58784
1200	9.992	816.37445	-160.61060	1383.93994	-500.91766	-21.11926	1365.48474	-1225.39734	-0.20935	1338.96887	-456.03625	121.64774	67.10132	35.46292	-150.16183	-10.62953	-705.36169	170.73508	4.39878	-1436.35535	-178.79669	-1.73254
