# Supplementary material for: Novel Methods for Surface EMG Analysis and Exploration Based on Multi-Modal Gaussian Mixture Models
Source: PLoS One. 2016 Jun 30;11(6):e0157239. doi: 10.1371/journal.pone.0157239 (PMC4928879; doi:10.1371/journal.pone.0157239)
Supplement: S2 File — (ZIP) [file pone.0157239.s002.zip › Haf_horses_walk_data/Haf_h05_w2_emg.anc]

File_Type:	Analog R/C ASCII	Generation#:	2
Board_Type:	NI USB-6225	Polarity:	Bipolar
Trial_Name:	Larettaw	Trial#:	2	Duration(Sec.):	9.999166	#Channels:	64
BitDepth:	16	PreciseRate:	1200.000000
Name	LDL	acc1x	acc1y	acc1z	GM1L	acc2x	acc2y	acc2z	GM2L	acc3x	acc3y	acc3z	GM3L	acc4x	acc4y	acc4z	LDR	acc5x	acc5y	acc5z	GM1R	acc6x	acc6y	acc6z	GM2R	acc7x	acc7y	acc7z	GM3R	acc8x	acc8y	acc8z	BLDL	acc9x	acc9y	acc9z	BGM1L	acc10x	acc10y	acc10z	BGM2L	acc11x	acc11y	acc11z	BGM3L	acc12x	acc12y	acc12z	BLDR
Rate	1200	1200	1200	1200	1200	1200	1200	1200	1200	1200	1200	1200	1200	1200	1200	1200	1200	1200	1200	1200	1200	1200	1200	1200	1200	1200	1200	1200	1200	1200	1200	1200	1200	1200	1200	1200	1200	1200	1200	1200	1200	1200	1200	1200	1200	1200	1200	1200	1200
Range	5000	5000	5000	5000	5000	5000	5000	5000	5000	5000	5000	5000	5000	5000	5000	5000	5000	5000	5000	5000	5000	5000	5000	5000	5000	5000	5000	5000	5000	5000	5000	5000	5000	5000	5000	5000	5000	5000	5000	5000	5000	5000	5000	5000	5000	5000	5000	5000	5000
0.000000	-202	-1616	-10783	-21319	-49	-13387	-2165	-14392	-55	-14464	-6681	-12501	25	-14764	-7939	-9055	-266	2036	-31	-21718	-167	-9971	6565	-15379	-31	-8266	7657	-12574	510	-7381	8448	-8330	-151	-129	-122	-67	-62	-58	-104	41	-155	19	33	-75	-22	-56	85	-27	-6
0.000833	-250	-1598	-10682	-21268	-95	-13332	-2028	-14290	-134	-14366	-6570	-12471	50	-14676	-7782	-9040	-239	1914	109	-21613	-305	-10069	6574	-15341	646	-8313	7670	-12495	2330	-7414	8442	-8206	-148	-127	-117	-66	-61	-58	-101	46	-153	18	53	-75	-21	-57	85	-27	-3
0.001667	-177	-1592	-10573	-21219	-153	-13278	-1906	-14168	-148	-14257	-6451	-12442	40	-14580	-7618	-9038	-211	1787	264	-21523	-334	-10162	6581	-15306	1007	-8344	7682	-12411	3333	-7441	8439	-8109	-147	-126	-117	-65	-59	-57	-105	43	-151	22	34	-69	-22	-53	82	-26	-3
0.002500	21	-1575	-10452	-21170	-164	-13220	-1798	-14021	-169	-14149	-6334	-12398	-4	-14478	-7446	-9025	-90	1672	432	-21453	-258	-10252	6589	-15268	1295	-8374	7690	-12331	4031	-7472	8439	-7976	-148	-125	-117	-67	-61	-58	-104	51	-155	19	35	-74	-22	-57	81	-29	-5
0.003333	45	-1572	-10352	-21128	-151	-13158	-1703	-13852	-219	-14035	-6212	-12345	2	-14368	-7270	-9023	-48	1560	616	-21352	-269	-10335	6603	-15229	1946	-8396	7698	-12250	4583	-7511	8438	-7871	-149	-125	-116	-64	-61	-61	-105	42	-153	21	33	-72	-24	-59	80	-29	-3
0.004167	-150	-1575	-10187	-21090	-9	-13090	-1628	-13662	-207	-13921	-6090	-12281	97	-14254	-7094	-9007	742	1455	813	-21276	-55	-10417	6625	-15191	1749	-8414	7701	-12168	4106	-7538	8448	-7774	-150	-126	-119	-66	-66	-63	-104	39	-151	17	33	-75	-25	-58	80	-30	-4
0.005000	-321	-1584	-10046	-21051	50	-13017	-1558	-13459	-181	-13803	-5960	-12208	-136	-14136	-6914	-8989	518	1356	1025	-21206	-619	-10481	6658	-15154	2043	-8431	7702	-12093	5701	-7571	8459	-7678	-147	-128	-120	-67	-66	-61	-107	38	-152	17	29	-76	-25	-61	79	-31	-4
0.005833	-190	-1611	-9890	-21024	6	-12939	-1500	-13238	-282	-13689	-5833	-12124	-12	-14012	-6732	-8962	826	1264	1248	-21137	-45	-10538	6695	-15114	1781	-8439	7700	-12016	5000	-7602	8478	-7590	-151	-130	-121	-68	-66	-62	-109	40	-155	11	30	-74	-24	-61	77	-32	-6
0.006667	-35	-1640	-9737	-20989	-35	-12853	-1457	-13007	-177	-13572	-5698	-12027	-156	-13883	-6559	-8928	1286	1178	1485	-21073	64	-10585	6743	-15072	866	-8462	7699	-11948	3331	-7640	8500	-7506	-149	-129	-124	-69	-63	-62	-110	36	-155	13	28	-77	-24	-60	73	-33	6
0.007500	-73	-1682	-9575	-20960	47	-12764	-1420	-12766	-130	-13449	-5556	-11901	-256	-13751	-6390	-8876	593	1101	1733	-21012	-185	-10614	6801	-15023	687	-8462	7706	-11881	2888	-7669	8533	-7423	-150	-125	-122	-65	-62	-53	-105	-5	-155	33	37	-72	-22	-59	82	-27	0
0.008333	143	-1722	-9410	-20930	91	-12667	-1389	-12518	-248	-13327	-5410	-11802	-258	-13613	-6232	-8812	453	1027	1981	-20956	-85	-10631	6871	-14975	81	-8474	7705	-11828	1619	-7709	8567	-7349	-148	-125	-116	-64	-64	-58	-105	41	-155	16	35	-72	-26	-59	79	-29	-7
0.009167	210	-1788	-9248	-20908	167	-12572	-1368	-12274	-177	-13207	-5298	-11685	-232	-13510	-6090	-8744	209	951	2230	-20903	-194	-10641	6943	-14929	-273	-8484	7709	-11784	1395	-7740	8603	-7281	-147	-141	-119	-64	-62	-58	-104	19	-154	19	35	-70	-22	-57	80	-28	-5
0.010000	-31	-1850	-9089	-20885	-11	-12476	-1351	-12035	-183	-13088	-5116	-11562	-455	-13353	-5965	-8667	192	872	2493	-20860	-120	-10632	7018	-14882	-457	-8495	7715	-11752	5531	-7771	8635	-7218	-147	-124	-119	-67	-60	-59	-107	39	-152	20	32	-70	-19	-57	82	-30	-1
0.010833	-114	-1924	-8935	-20869	-40	-12378	-1340	-11804	-74	-12973	-4972	-11438	-155	-13226	-5858	-8585	550	791	2717	-20814	465	-10616	7102	-14835	-1420	-8518	7724	-11729	11297	-7808	8669	-7161	-148	-126	-119	-41	-59	-60	-103	38	-148	20	39	-73	-18	-57	76	-31	0
0.011667	46	-2003	-8784	-20868	30	-12271	-1337	-11587	-191	-12858	-4823	-11314	-277	-13094	-5771	-8489	213	704	2949	-20770	379	-10596	7182	-14792	-2358	-8536	7738	-11726	14216	-7841	8701	-7120	-156	-125	-122	-66	-60	-58	-108	37	-151	19	34	-72	-23	-55	80	-28	-6
0.012500	185	-2077	-8642	-20838	96	-12196	-1339	-11381	-239	-12745	-4683	-11194	-471	-12964	-5695	-8399	-859	607	3167	-20714	-410	-10562	7256	-14751	-1958	-8560	7754	-11726	15964	-7872	8726	-7077	-148	-126	-120	-66	-61	-56	-105	40	-150	20	36	-75	-19	-55	80	-27	0
0.013333	138	-2150	-8502	-20826	305	-12108	-1342	-11190	-78	-12630	-4538	-11073	-384	-12836	-5657	-8309	-930	502	3371	-20684	-245	-10524	7332	-14706	-1724	-8586	7777	-11737	14124	-7905	8748	-7043	-148	-125	-119	-68	-60	-55	-101	43	-150	21	35	-70	-28	-53	87	-25	-1
0.014167	-61	-2217	-8367	-20813	253	-12033	-1349	-11017	-136	-12523	-4403	-10960	-507	-12711	-5632	-8225	-978	389	3560	-20641	-146	-10488	7391	-14672	-1559	-8616	7806	-11763	9727	-7940	8752	-7017	-149	-117	-119	-65	-58	-55	-108	42	-150	19	33	-70	-22	-51	80	-27	0
0.015000	-36	-2288	-8247	-20805	192	-11954	-1361	-10856	-108	-12422	-4272	-10851	-634	-12590	-5628	-8154	-1006	260	3726	-20594	-94	-10464	7440	-14643	-1148	-8646	7831	-11799	5182	-7976	8751	-7006	-153	-129	-119	-68	-62	-59	-104	40	-155	18	36	-75	-23	-56	80	-28	-5
0.015833	239	-2348	-8131	-20801	35	-11888	-1373	-10721	5	-12324	-4147	-10754	-545	-12469	-5638	-8088	-890	130	3877	-20548	-113	-10411	7477	-14618	-728	-8675	7865	-11839	1596	-8008	8742	-6996	-148	-126	-119	-66	-80	-56	-107	42	-155	19	37	-74	-21	-52	82	-26	0
0.016667	209	-2395	-8019	-20792	-30	-11821	-1383	-10586	8	-12226	-4025	-10652	-545	-12354	-5656	-8035	-1124	-9	4008	-20497	-328	-10370	7497	-14590	222	-8710	7897	-11885	-601	-8043	8721	-6999	-150	-127	-117	-68	-60	-56	-102	41	-152	19	35	-74	-22	-55	82	-30	-4
0.017500	52	-2449	-7919	-20789	-51	-11767	-1400	-10472	20	-12141	-3932	-10558	-476	-12241	-5679	-8002	-510	-153	4120	-20448	-57	-10341	7496	-14575	589	-8746	7929	-11934	-2319	-8084	8692	-7009	-151	-127	-120	-69	-63	-60	-109	36	-154	18	44	-75	-23	-56	81	-30	-3
0.018333	96	-2481	-7832	-20786	-217	-11710	-1410	-10368	-44	-12057	-3812	-10472	-645	-12135	-5717	-7982	-328	-296	4218	-20392	-532	-10312	7481	-14553	964	-8782	7956	-11986	-1750	-8121	8656	-7023	-148	-129	-120	-67	-62	-59	-107	41	-152	17	34	-73	-23	-59	81	-29	0
0.019167	-77	-2513	-7728	-20785	-324	-11657	-1421	-10270	1	-11983	-3714	-10383	-545	-12031	-5746	-7975	-53	-436	4300	-20333	-367	-10284	7452	-14548	1436	-8802	7981	-12030	-1596	-8161	8617	-7044	-148	-130	-120	-69	-64	-53	-105	42	-150	19	34	-75	-23	-57	82	-26	0
0.020000	-165	-2538	-7641	-20784	-158	-11610	-1428	-10171	28	-11916	-3621	-10301	-443	-11930	-5776	-7985	992	-562	4373	-20269	113	-10260	7405	-14535	922	-8831	7997	-12071	-2459	-8205	8573	-7074	-149	-126	-115	-65	-62	-60	-103	44	-153	20	37	-76	-68	-58	85	-27	-4
0.020833	-154	-2558	-7553	-20783	-152	-11562	-1431	-10076	-102	-11854	-3536	-10215	-338	-11841	-5788	-8013	407	-690	4435	-20207	-218	-10241	7342	-14526	1113	-8852	8007	-12104	-1807	-8244	8531	-7108	-149	-127	-118	-63	-61	-57	-96	45	-149	22	30	-73	-21	-53	86	-24	0
0.021667	-111	-2570	-7501	-20784	-132	-11516	-1421	-9981	-96	-11803	-3465	-10129	-412	-11751	-5812	-8056	456	-798	4494	-20140	125	-10224	7267	-14518	922	-8874	8001	-12135	-1871	-8305	8487	-7152	-147	-125	-115	-66	-59	-57	-104	44	-151	21	36	-75	-18	-52	87	-26	0
0.022500	-272	-2584	-7390	-20788	-67	-11466	-1405	-9885	5	-11759	-3400	-10051	-461	-11669	-5813	-8111	543	-885	4545	-20076	35	-10210	7176	-14511	663	-8889	7984	-12155	-1456	-8326	8444	-7209	-149	-130	-120	-63	-61	-58	-105	26	-151	18	34	-75	-22	-56	84	-29	-3
0.023333	-386	-2600	-7303	-20793	-199	-11427	-1387	-9787	-66	-11725	-3343	-9967	-459	-11596	-5812	-8181	600	-945	4594	-20013	-112	-10198	7097	-14506	902	-8909	7955	-12168	-494	-8366	8409	-7266	-149	-132	-121	-68	-62	-61	-110	39	-158	16	32	-79	-23	-55	80	-29	-3
0.024167	-115	-2615	-7228	-20802	-84	-11383	-1364	-9683	8	-11696	-3306	-9884	-202	-11528	-5796	-8263	874	-979	4646	-19949	397	-10185	6978	-14497	828	-8916	7918	-12171	523	-8403	8379	-7333	-152	-131	-121	-70	-61	-62	-111	41	-152	18	33	-76	-22	-64	81	-32	-4
0.025000	-52	-2625	-7140	-20804	99	-11333	-1310	-9569	-162	-11675	-3267	-9795	-88	-11459	-5766	-8349	919	-981	4701	-19886	592	-10169	6875	-14486	171	-8936	7867	-12167	1322	-8432	8361	-7405	-153	-130	-119	-67	-64	-64	-111	39	-154	19	32	-77	-24	-61	82	-31	0
0.025833	-465	-2634	-7046	-20805	-133	-11283	-1253	-9452	-211	-11669	-3243	-9705	-234	-11395	-5720	-8440	142	-949	4758	-19828	-162	-10151	6774	-14476	492	-8932	7807	-12160	2740	-8455	8351	-7496	-151	-130	-119	-77	-63	-64	-109	39	-152	17	30	-78	-27	-63	81	-32	-3
0.026667	-402	-2642	-6957	-20811	-120	-11236	-1189	-9328	-60	-11643	-3225	-9608	-104	-11340	-5679	-8539	299	-886	4822	-19771	-72	-10133	6694	-14464	739	-8937	7736	-12144	3025	-8468	8353	-7589	-149	-130	-121	-72	-66	-61	-108	38	-154	16	32	-79	-23	-59	80	-31	0
0.027500	-233	-2646	-6838	-20812	-3	-11187	-1109	-9196	-33	-11635	-3217	-9511	-81	-11283	-5623	-8641	417	-782	4894	-19713	-170	-10105	6592	-14451	808	-8936	7659	-12135	2485	-8466	8364	-7689	-148	-128	-120	-64	-61	-58	-105	44	-151	20	30	-77	-21	-55	86	-29	-3
0.028333	-289	-2644	-6724	-20817	-80	-11141	-1020	-9056	-72	-11623	-3209	-9408	-56	-11231	-5561	-8737	226	-652	4967	-19665	-208	-10083	6513	-14438	790	-8934	7576	-12122	1539	-8462	8378	-7801	-147	-130	-119	-68	-63	-58	-104	42	-152	18	33	-75	-25	-58	84	-27	-1
0.029167	-386	-2636	-6609	-20819	-292	-11100	-927	-8919	-74	-11619	-3216	-9307	171	-11185	-5502	-8835	59	-484	5049	-19618	-115	-10049	6439	-14429	511	-8931	7488	-12112	530	-8447	8395	-7919	-151	-127	-120	-64	-59	-57	-109	43	-152	15	32	-75	-22	-58	81	-29	-1
0.030000	-394	-2623	-6485	-20826	-461	-11062	-830	-8782	-122	-11603	-3224	-9188	159	-11139	-5439	-8926	-483	-289	5133	-19576	-189	-10017	6420	-14421	767	-8920	7397	-12107	-275	-8427	8415	-8050	-150	-129	-120	-64	-62	-56	-105	42	-154	17	33	-75	-22	-57	87	-30	-3
0.030833	-480	-2599	-6354	-20831	-534	-11033	-732	-8643	-22	-11589	-3240	-9074	127	-11102	-5367	-9013	-214	-63	5217	-19544	232	-9983	6326	-14418	605	-8909	7307	-12107	-1701	-8396	8434	-8187	-143	-128	-120	-65	-61	-57	-102	39	-153	17	33	-75	-26	-56	81	-28	0
0.031667	-576	-2566	-6218	-20840	-379	-11005	-635	-8505	62	-11564	-3259	-8955	113	-11067	-5303	-9094	-65	179	5304	-19512	-221	-9943	6284	-14415	346	-8888	7215	-12116	-2065	-8355	8442	-8325	-152	-128	-117	-68	-63	-56	-111	39	-150	18	32	-78	-24	-60	78	-34	-1
0.032500	-455	-2521	-6085	-20854	-215	-10987	-548	-8374	-49	-11531	-3280	-8837	130	-11035	-5234	-9162	-441	448	5395	-19486	-393	-9901	6253	-14417	525	-8859	7126	-12131	-2512	-8310	8459	-8465	-149	-127	-121	-66	-63	-58	-110	39	-151	16	23	-75	-22	-58	81	-30	-3
0.033333	-206	-2456	-5942	-20862	-98	-10969	-461	-8238	-66	-11486	-3295	-8708	243	-11006	-5162	-9223	400	728	5486	-19460	431	-9858	6230	-14421	-590	-8837	7046	-12152	-4750	-8263	8457	-8604	-149	-126	-118	-67	-60	-58	-105	38	-153	17	33	-84	-24	-61	80	-26	0
0.034167	-165	-2383	-5805	-20881	-236	-10958	-391	-8107	-14	-11451	-3307	-8582	130	-10984	-5087	-9278	-159	1024	5575	-19441	-150	-9808	6216	-14430	-897	-8768	6969	-12182	-5253	-8204	8447	-8743	-149	-128	-119	-62	-62	-58	-109	39	-152	19	35	-74	-19	-57	81	-30	2
0.035000	-207	-2289	-5666	-20900	-271	-10950	-329	-7983	17	-11357	-3323	-8461	76	-10972	-5010	-9336	-78	1334	5664	-19423	-58	-9757	6203	-14468	-982	-8708	6898	-12218	-5939	-8145	8423	-8875	-146	-126	-116	-65	-58	-58	-104	41	-151	18	34	-75	-18	-57	79	-27	-3
0.035833	2	-2182	-5540	-20926	-141	-10945	-288	-7856	-52	-11298	-3333	-8344	114	-10968	-4930	-9399	222	1635	5740	-19410	55	-9702	6193	-14448	-1170	-8631	6839	-12258	-6409	-8084	8389	-9000	-146	-125	-118	-68	-60	-58	-102	43	-150	21	36	-73	-21	-55	84	-27	0
0.036667	11	-2059	-5415	-20956	-200	-10938	-255	-7743	-203	-11193	-3346	-8238	-131	-10987	-4847	-9472	21	1940	5817	-19407	-31	-9651	6185	-14459	-1194	-8540	6779	-12277	-6280	-8017	8338	-9118	-147	-124	-117	-67	-61	-57	-107	39	-147	17	35	-77	-19	-53	84	-28	-4
0.037500	-22	-1922	-5303	-20998	-302	-10928	-245	-7629	-32	-11093	-3353	-8147	-1	-11019	-4761	-9568	-164	2235	5875	-19410	-38	-9572	6174	-14469	-1282	-8443	6735	-12368	-6540	-7947	8275	-9227	-150	-111	-120	-68	-58	-58	-107	34	-149	15	34	-77	-21	-58	77	-30	0
0.038333	165	-1774	-5202	-21041	45	-10909	-247	-7514	60	-10992	-3360	-8070	174	-11066	-4668	-9698	224	2523	5927	-19423	534	-9496	6162	-14475	-1723	-8332	6694	-12425	-7832	-7872	8205	-9314	-148	-125	-120	-69	-60	-62	-111	36	-153	13	34	-76	-23	-59	81	-28	-3
0.039167	119	-1610	-5110	-21094	-21	-10875	-277	-7393	-4	-10877	-3349	-8015	-7	-11131	-4572	-9858	-460	2802	5971	-19435	-180	-9410	6152	-14469	-1259	-8208	6665	-12484	-7285	-7789	8125	-9408	-150	-120	-120	-50	-59	-57	-112	38	-146	18	35	-72	-19	-56	81	-28	0
0.040000	107	-1434	-5028	-21155	-171	-10830	-285	-7272	51	-10763	-3380	-7985	189	-11207	-4474	-10048	-775	3069	5999	-19460	-445	-9312	6132	-14456	-877	-8073	6639	-12545	-6547	-7699	8044	-9452	-151	-124	-120	-67	-63	-63	-110	36	-153	-28	30	-90	-23	-59	79	-31	-4
0.040833	127	-1255	-4961	-21223	-204	-10762	-315	-7145	33	-10645	-3400	-7973	229	-11300	-4371	-10315	-635	3317	6016	-19494	-446	-9201	6114	-14437	-831	-7929	6621	-12604	-6279	-7602	7961	-9498	-134	-130	-120	-66	-60	-58	-107	39	-154	15	35	-75	-23	-58	80	-29	1
0.041667	179	-1073	-4901	-21297	-68	-10671	-351	-7019	-19	-10521	-3411	-8011	222	-11398	-4266	-10619	-806	3554	6026	-19542	-454	-9077	6092	-14392	-506	-7782	6609	-12656	-5837	-7487	7879	-9531	-143	-128	-119	-67	-63	-60	-104	41	-153	18	37	-75	-22	-55	82	-26	0
0.042500	147	-872	-4848	-21382	123	-10547	-390	-6886	82	-10401	-3438	-8083	170	-11500	-4163	-10997	-1050	3774	6022	-19595	-181	-8941	6063	-14370	-359	-7628	6605	-12704	-5629	-7372	7798	-9551	-145	-128	-120	-68	-59	-59	-105	51	-150	21	29	-77	-21	-53	84	-29	0
0.043333	45	-678	-4807	-21475	97	-10397	-424	-6751	89	-10276	-3472	-8176	52	-11593	-4064	-11385	-1387	3971	6010	-19660	-488	-8789	6033	-14321	-26	-7472	6606	-12741	-5581	-7247	7725	-9561	-146	-130	-117	-68	-59	-58	-104	41	-152	15	36	-78	-19	-52	84	-28	-31
0.044167	58	-495	-4771	-21578	42	-10214	-456	-6622	-23	-10160	-3520	-8319	-136	-11677	-3972	-11841	-989	4156	5994	-19738	-363	-8631	5999	-14272	364	-7318	6614	-12770	-9119	-7117	7663	-9565	-148	-127	-121	-67	-65	-59	-107	38	-151	18	33	-78	-23	-56	80	-29	-4
0.045000	-125	-298	-4735	-21693	2	-9999	-480	-6498	-39	-10037	-3574	-8499	-425	-11736	-3889	-12339	-564	4326	5975	-19825	-533	-8457	5966	-14211	416	-7162	6623	-12784	-15899	-6975	7599	-9557	-151	-129	-120	-67	-64	-60	-110	38	-151	17	34	-72	-21	-59	78	-31	-5
0.045833	-272	-109	-4700	-21812	-137	-9748	-496	-6372	-67	-9916	-3644	-8716	-2206	-11740	-3816	-12861	-1099	4481	5950	-19919	-796	-8281	5930	-14150	1050	-7011	6638	-12784	-20164	-6827	7557	-9542	-149	-120	-120	-68	-65	-62	-104	41	-152	18	34	-80	-25	-58	79	-32	-1
0.046667	28	68	-4661	-21939	-116	-9465	-498	-6254	12	-9789	-3719	-8965	-4309	-11744	-3753	-13408	32	4624	5935	-20019	469	-8090	5927	-14083	580	-6862	6655	-12767	-25150	-6675	7522	-9528	-149	-128	-121	-67	-65	-61	-105	40	-153	21	30	-76	-22	-58	80	-30	0
0.047500	-52	243	-4629	-22076	-291	-9149	-487	-6149	39	-9657	-3807	-9264	-3953	-11666	-3701	-13951	-48	4757	5924	-20126	-31	-7893	5871	-14016	164	-6711	6673	-12728	-26965	-6516	7504	-9511	-148	-128	-121	-62	-62	-60	-107	38	-149	18	33	-77	-17	-56	84	-29	0
0.048333	-143	405	-4590	-22213	-366	-8803	-470	-6058	-113	-9516	-3905	-9545	-3105	-11533	-3669	-14485	-287	4872	5915	-20230	220	-7693	5837	-13958	-65	-6572	6688	-12683	-26051	-6362	7494	-9495	-148	-130	-122	-67	-57	-60	-107	39	-152	13	39	-79	-26	-60	76	-30	-4
0.049167	-110	549	-4548	-22363	-411	-8435	-429	-5988	-222	-9367	-4003	-9874	-2779	-11328	-3650	-14984	63	4983	5912	-20344	322	-7485	5814	-13901	-469	-6430	6712	-12608	-23204	-6204	7466	-9481	-151	-130	-111	-67	-64	-59	-105	41	-159	21	30	-78	-22	-57	84	-31	-1
0.050000	-46	693	-4494	-22507	-334	-8042	-408	-5936	-155	-9199	-4101	-10195	-2123	-11052	-3636	-15444	266	5104	5918	-20452	32	-7274	5790	-13855	-700	-6292	6725	-12527	-19135	-6044	7497	-9465	-150	-130	-120	-65	-61	-59	-105	37	-153	21	30	-79	-7	-59	81	-31	0
0.050833	-224	820	-4441	-22655	-317	-7640	-369	-5911	-111	-9015	-4199	-10528	-1568	-10699	-3651	-15846	263	5176	5925	-20560	175	-7060	5763	-13815	-1068	-6150	6736	-12426	-14883	-5890	7498	-9449	-149	-131	-125	-68	-62	-60	-105	46	-152	19	32	-77	-24	-58	80	-30	-3
0.051667	-181	939	-4381	-22806	-47	-7227	-328	-5913	-52	-8810	-4290	-10856	-955	-10267	-3674	-16165	1062	5258	5936	-20662	748	-6844	5733	-13784	-2067	-6011	6738	-12314	-13573	-5736	7522	-9431	-149	-127	-121	-64	-63	-58	-107	39	-151	17	32	-79	-21	-58	81	-29	0
0.052500	16	1046	-4320	-22951	95	-6808	-292	-5936	-88	-8574	-4371	-11171	-956	-9761	-3703	-16396	932	5334	5946	-20758	-7	-6625	5704	-13765	-2070	-5858	6735	-12186	-10830	-5589	7533	-9418	-147	-132	-122	-65	-63	-57	-102	38	-151	18	34	-78	-23	-59	79	-30	-5
0.053333	-32	1145	-4256	-23095	174	-6398	-269	-5990	-166	-8330	-4439	-11467	-931	-9193	-3743	-16528	757	5373	5955	-20845	-139	-6400	5672	-13753	-1522	-5705	6722	-12058	-7436	-5434	7548	-9397	-146	-127	-120	-67	-60	-59	-107	39	-151	13	34	-74	-18	-59	82	-26	0
0.054167	-132	1228	-4198	-23232	166	-5990	-250	-6071	-82	-8053	-4492	-11735	-2040	-8564	-3793	-16559	1132	5460	5957	-20923	275	-6171	5636	-13751	-1470	-5546	6699	-11925	-5041	-5288	7553	-9374	-148	-129	-120	-65	-61	-57	-107	39	-151	17	34	-75	-19	-58	80	-30	0
0.055000	-185	1319	-4144	-23366	26	-5598	-253	-6173	-11	-7750	-4525	-11968	-2525	-7887	-3842	-16483	1049	5510	5954	-20999	-11	-5944	5599	-13759	-1223	-5380	6668	-11790	-2587	-5146	7559	-9346	-146	-125	-117	-65	-60	-61	-105	42	-149	19	35	-80	-17	-59	80	-29	1
0.055833	-128	1395	-4092	-23481	-52	-5229	-270	-6298	-98	-7429	-4549	-12173	-1423	-7179	-3903	-16303	1200	5555	5944	-21065	-29	-5709	5554	-13772	-784	-5206	6623	-11657	-943	-5002	7551	-9312	-151	-117	-119	-62	-60	-77	-104	43	-149	20	36	-77	-25	-59	82	-28	1
0.056667	54	1471	-4051	-23595	-255	-4876	-314	-6442	-201	-7087	-4555	-12339	-788	-6448	-3970	-16027	972	5584	5919	-21123	-1	-5477	5506	-13798	-150	-5030	6565	-11529	953	-4865	7536	-9278	-150	-127	-120	-69	-65	-59	-105	41	-153	16	33	-75	-28	-61	79	-34	-3
0.057500	10	1541	-4021	-23697	-266	-4558	-379	-6610	-332	-6724	-4552	-12473	-407	-5718	-4037	-15665	643	5616	5891	-21180	33	-5243	5449	-13829	402	-4847	6499	-11410	2621	-4725	7512	-9235	-154	-128	-124	-75	-64	-58	-109	38	-155	20	29	-79	-23	-59	77	-32	-3
0.058333	-185	1617	-3997	-23785	-70	-4258	-465	-6780	-333	-6342	-4534	-12565	184	-5003	-4114	-15222	1289	5638	5849	-21232	-73	-4992	5398	-13859	232	-4650	6427	-11297	3804	-4593	7478	-9186	-150	-128	-127	-69	-63	-59	-108	40	-154	15	30	-81	-21	-58	80	-30	-3
0.059167	-327	1705	-3985	-23856	-358	-3983	-578	-6973	-276	-5950	-4510	-12625	526	-4315	-4193	-14714	709	5667	5808	-21286	-683	-4768	5332	-13896	339	-4459	6356	-11196	6966	-4462	7452	-9136	-149	-126	-120	-63	-59	-58	-105	40	-153	12	34	-76	-24	-58	80	-30	-5
0.060000	-260	1791	-3984	-23913	-397	-3736	-711	-7136	-213	-5551	-4486	-12654	979	-3659	-4278	-14157	1130	5687	5754	-21336	578	-4534	5279	-13929	-74	-4265	6279	-11110	6482	-4334	7385	-9082	-151	-127	-117	-64	-60	-53	-104	39	-156	17	38	-72	-24	-51	80	-31	-6
0.060833	-290	1885	-3992	-23957	-345	-3517	-869	-7313	-120	-5151	-4468	-12660	891	-3087	-4373	-13563	1284	5713	5716	-21388	236	-4310	5221	-13964	-328	-4070	6202	-11036	6636	-4209	7329	-9030	-147	-124	-158	-58	-60	-55	-105	39	-151	20	38	-74	-17	-56	81	-27	0
0.061667	-276	1993	-4014	-23981	-306	-3314	-1050	-7486	-270	-4752	-4461	-12651	934	-2568	-4480	-12958	529	5736	5673	-21447	-186	-4089	5169	-13998	202	-3885	6126	-10982	7683	-4098	7261	-8979	-145	-125	-113	-63	-58	-56	-105	42	-148	20	39	-72	-19	-58	80	-28	11
0.062500	-255	2105	-4046	-23997	-317	-3135	-1248	-7648	-237	-4358	-4470	-12628	1093	-2120	-4591	-12353	403	5762	5637	-21508	90	-3888	5119	-14033	874	-3708	6052	-10942	8531	-3994	7191	-8932	-147	-122	-115	-63	-62	-52	-101	45	-146	20	38	-69	-18	-51	87	-27	2
0.063333	-380	2226	-4082	-23992	-269	-2968	-1459	-7803	-142	-3973	-4500	-12599	1250	-1749	-4711	-11762	323	5794	5617	-21570	-21	-3690	5077	-14065	1391	-3539	5987	-10925	9475	-3901	7116	-8898	-147	-122	-115	-66	-60	-53	-101	64	-148	22	39	-75	-22	-53	85	-25	1
0.064167	-501	2350	-4133	-23978	-340	-2816	-1683	-7950	-243	-3606	-4552	-12573	1289	-1456	-4841	-11202	115	5827	5610	-21638	-29	-3512	5038	-14097	1378	-3390	5930	-10917	10253	-3816	7035	-8872	-145	-126	-120	-67	-63	-56	-103	43	-149	21	36	-74	-19	-56	82	-27	0
0.065000	-213	2483	-4185	-23947	-182	-2663	-1920	-8087	-165	-3251	-4637	-12554	1703	-1234	-4989	-10678	594	5864	5628	-21697	884	-3353	5010	-14129	970	-3256	5881	-10929	8359	-3748	6952	-8860	-149	-128	-120	-67	-64	-59	-109	37	-158	20	60	-78	-24	-58	79	-31	-4
0.065833	-240	2619	-4244	-23901	50	-2515	-2146	-8212	-279	-2908	-4747	-12543	1641	-1078	-5127	-10200	359	5912	5671	-21756	493	-3211	4990	-14155	692	-3135	5852	-10956	7763	-3689	6873	-8855	-156	-130	-119	-69	-67	-62	-104	41	-153	16	33	-75	-23	-56	82	-31	-7
0.066667	-321	2764	-4296	-23835	109	-2359	-2398	-8320	-325	-2587	-4881	-12543	1697	-978	-5274	-9764	-205	5966	5746	-21805	-286	-3091	4979	-14181	585	-3036	5830	-10997	9325	-3641	6799	-8867	-150	-126	-119	-64	-63	-58	-105	37	-153	18	32	-85	-23	-53	88	-28	5
0.067500	-126	2912	-4348	-23758	133	-2195	-2636	-8419	-173	-2285	-5022	-12553	1678	-929	-5422	-9388	181	6032	5856	-21843	132	-2988	4977	-14205	360	-2949	5823	-11049	10254	-3605	6729	-8893	-152	-125	-117	-62	-63	-56	-103	43	-147	22	38	-73	-18	-55	85	-26	0
0.068333	-143	3064	-4400	-23667	268	-2027	-2873	-8518	-103	-1977	-5227	-12588	1507	-913	-5572	-9066	-82	6102	5995	-21864	-32	-2910	4980	-14234	326	-2885	5829	-11122	11611	-3586	6658	-8932	-146	-125	-115	-65	-58	-58	-105	39	-155	21	39	-73	-19	-53	90	-46	0
0.069167	-63	3210	-4445	-23561	279	-1846	-3101	-8612	-104	-1713	-5426	-12638	1733	-924	-5723	-8799	-328	6177	6166	-21870	-235	-2852	4997	-14259	467	-2842	5842	-11205	12362	-3577	6598	-8984	-143	-125	-118	-62	-57	-56	-104	45	-148	22	36	-73	-18	-53	84	-27	0
0.070000	33	3356	-4496	-23451	338	-1655	-3322	-8712	-135	-1435	-5646	-12700	1903	-945	-5867	-8584	-322	6259	6368	-21851	-222	-2817	5015	-14286	643	-2808	5862	-11304	12676	-3578	6541	-9055	-147	-121	-116	-64	-61	-59	-104	35	-149	20	38	-72	-21	-53	84	-26	3
0.070833	-78	3503	-4538	-23324	536	-1452	-3531	-8813	-132	-1181	-5873	-12775	1660	-972	-6011	-8415	-368	6346	6599	-21811	-172	-2800	5038	-14322	792	-2797	5890	-11415	12456	-3591	6492	-9137	-146	-126	-120	-45	-61	-57	-108	42	-148	20	35	-73	-24	-59	84	-25	0
0.071667	-254	3638	-4575	-23192	1067	-1240	-3733	-8918	-57	-940	-6099	-12858	1670	-989	-6145	-8285	320	6437	6856	-21738	-43	-2804	5074	-14353	612	-2797	5921	-11539	10932	-3614	6452	-9231	-144	-121	-118	-67	-62	-58	-108	41	-152	19	36	-73	-18	-59	97	-25	-1
0.072500	-296	3781	-4610	-23049	1447	-1018	-3919	-9032	7	-721	-6323	-12944	1687	-974	-6271	-8193	-262	6535	7136	-21632	-753	-2823	5097	-14394	641	-2811	5954	-11669	11511	-3644	6424	-9335	-148	-128	-108	-67	-59	-58	-104	42	-154	19	35	-77	-16	-58	84	-27	-1
0.073333	-76	3919	-4638	-22898	1462	-794	-4089	-9157	-70	-472	-6533	-13027	1789	-965	-6388	-8137	-371	6636	7432	-21477	95	-2855	5126	-14435	561	-2831	5985	-11813	9089	-3676	6402	-9447	-150	-126	-120	-72	-65	-59	-108	40	-153	29	32	-78	-24	-57	81	-26	-3
0.074167	41	4065	-4650	-22747	1307	-564	-4252	-9296	-171	-251	-6725	-13107	1441	-912	-6498	-8102	-28	6743	7750	-21323	168	-2897	5160	-14477	254	-2871	6015	-11955	5881	-3708	6394	-9558	-146	-126	-121	-66	-61	-58	-107	41	-150	15	33	-74	-24	-56	82	-25	-4
0.075000	-173	4210	-4678	-22584	1224	-333	-4386	-9434	-91	-24	-6889	-13171	1335	-831	-6597	-8086	-602	6858	8074	-21119	-314	-2944	5197	-14519	27	-2889	6045	-12114	4570	-3747	6392	-9676	-148	-128	-118	-65	-60	-55	-107	40	-155	17	36	-92	-17	-64	84	-28	-4
0.075833	-96	4358	-4688	-22419	1423	-111	-4514	-9591	-88	193	-7028	-13227	1251	-719	-6686	-8089	-638	6981	8409	-20881	81	-3003	5231	-14563	-322	-2921	6069	-12275	3031	-3779	6406	-9789	-145	-122	-118	-73	-62	-55	-107	38	-150	22	37	-74	-19	-53	86	-27	1
0.076667	151	4508	-4696	-22256	1316	105	-4623	-9754	-165	413	-7138	-13270	1325	-581	-6775	-8110	-1076	7101	8733	-20619	-101	-3062	5266	-14604	-616	-2951	6087	-12432	2416	-3812	6425	-9898	-147	-124	-118	-64	-61	-56	-107	37	-152	20	35	-86	-23	-53	79	-30	0
0.077500	-19	4672	-4701	-22095	917	303	-4747	-9932	-178	619	-7223	-13297	1251	-414	-6855	-8147	-1395	7227	9051	-20334	-427	-3116	5296	-14644	-844	-2981	6101	-12591	2951	-3838	6457	-9995	-145	-127	-120	-67	-60	-62	-109	38	-151	17	33	-76	-19	-60	80	-30	-1
0.078333	-26	4836	-4701	-21935	1032	493	-4800	-10109	-172	837	-7267	-13307	1494	-234	-6934	-8187	-1025	7361	9354	-20024	17	-3166	5335	-14674	-1062	-3004	6108	-12745	1851	-3863	6500	-10077	-148	-126	-122	-68	-62	-55	-109	41	-153	15	33	-76	-24	-60	81	-26	0
0.079167	28	5014	-4690	-21773	941	672	-4865	-10275	-212	1046	-7283	-13291	1484	-28	-7005	-8254	-1324	7504	9647	-19696	-151	-3211	5374	-14698	-1115	-3022	6125	-12881	776	-3866	6558	-10148	-149	-128	-120	-68	-64	-58	-107	41	-151	16	35	-75	-17	-56	82	-29	0
0.080000	-108	5200	-4666	-21616	563	832	-4916	-10468	-174	1250	-7270	-13289	1371	191	-7076	-8328	-2389	7652	9919	-19348	-813	-3242	5416	-14709	-912	-3025	6140	-13015	2404	-3867	6618	-10200	-149	-126	-116	-65	-59	-55	-104	40	-151	20	35	-73	-18	-53	85	-27	0
0.080833	-10	5396	-4640	-21465	612	975	-4954	-10652	-108	1445	-7232	-13216	1338	417	-7154	-8419	-2354	7803	10164	-18995	-576	-3263	5459	-14714	-865	-3020	6159	-13132	3688	-3859	6690	-10235	-170	-124	-121	-51	-63	-56	-104	40	-152	19	35	-76	-22	-55	86	-28	0
0.081667	161	5602	-4594	-21317	669	1101	-4985	-10820	-65	1631	-7177	-13163	1161	643	-7229	-8523	-2400	7962	10386	-18645	-708	-3271	5505	-14713	-689	-3007	6184	-13238	5174	-3844	6769	-10248	-150	-125	-122	-68	-65	-60	-105	39	-154	16	30	-81	-22	-55	87	-29	16
0.082500	182	5812	-4540	-21184	563	1211	-5007	-10990	222	1813	-7091	-13097	1066	874	-7315	-8645	-2237	8120	10574	-18277	-662	-3267	5552	-14688	-323	-2988	6224	-13317	5995	-3814	6861	-10241	-149	-126	-119	-68	-55	-58	-107	41	-149	20	36	-75	-21	-57	81	-30	-4
0.083333	133	6034	-4465	-21052	287	1313	-5017	-11154	351	1982	-7022	-13022	768	1075	-7399	-8779	-1920	8285	10731	-17942	-560	-3245	5609	-14664	-96	-2959	6274	-13381	6064	-3776	6952	-10214	-149	-126	-118	-67	-62	-58	-104	39	-152	21	36	-73	-23	-53	82	-28	-1
0.084167	199	6262	-4379	-20932	141	1403	-5023	-11309	229	2137	-6939	-12943	361	1314	-7490	-8933	-2082	8440	10857	-17563	-479	-3215	5669	-14627	170	-2926	6342	-13430	6015	-3732	7050	-10171	-149	-127	-119	-67	-64	-59	-104	41	-152	20	35	-73	-25	-56	81	-31	-1
0.085000	145	6493	-4271	-20829	119	1485	-5024	-11463	296	2279	-6861	-12862	310	1518	-7589	-9103	-1566	8601	10950	-17218	-35	-3173	5733	-14585	151	-2887	6424	-13460	4363	-3676	7151	-10111	-149	-124	-120	-69	-64	-59	-107	40	-143	21	34	-77	-22	-52	86	-5	-1
0.085833	81	6727	-4143	-20732	-215	1587	-5016	-11612	260	2398	-6792	-12784	62	1715	-7695	-9285	-1503	8753	11005	-16880	-596	-3115	5807	-14542	192	-2847	6524	-13469	4356	-3617	7270	-10043	-147	-127	-130	-67	-64	-60	-107	40	-150	17	33	-77	-25	-58	82	-29	-3
0.086667	57	6962	-3994	-20656	-373	1641	-5019	-11760	138	2504	-6740	-12702	135	1901	-7806	-9482	-1408	8904	11035	-16558	-297	-3054	5885	-14501	173	-2804	6639	-13460	2935	-3547	7371	-9961	-151	-128	-118	-66	-63	-60	-103	42	-147	17	33	-74	-21	-52	86	-28	-6
0.087500	94	7197	-3823	-20580	-382	1726	-5010	-11905	-23	2593	-6706	-12624	105	2077	-7921	-9683	-336	9035	11036	-16241	429	-2983	5969	-14454	-267	-2763	6784	-13438	-1000	-3477	7483	-9853	-151	-125	-118	-66	-60	-58	-102	43	-149	21	36	-75	-22	-51	87	-28	0
0.088333	219	7427	-3631	-20527	-665	1810	-5005	-12057	-11	2671	-6693	-12548	-19	2243	-8042	-9898	-637	9164	11006	-15950	-95	-2907	6062	-14418	-409	-2726	6935	-13401	-2294	-3407	7594	-9787	-149	-125	-119	-67	-63	-56	-103	41	-150	19	37	-73	-18	-55	85	-27	0
0.089167	321	7652	-3418	-20482	-558	1901	-5002	-12213	99	2730	-6712	-12486	-1180	2395	-8176	-10109	-404	9275	10953	-15674	-122	-2832	6156	-14392	-702	-2694	7120	-13358	-3833	-3335	7707	-9693	-149	-124	-119	-68	-62	-59	-104	42	-152	18	33	-74	-22	-55	87	-26	3
0.090000	205	7870	-3183	-20466	-344	2003	-4998	-12381	-51	2799	-6760	-12423	-4625	2538	-8312	-10318	-262	9381	10875	-15419	-109	-2759	6260	-14373	-1096	-2666	7281	-13304	-4305	-3266	7818	-9609	-151	-129	-122	-68	-65	-63	-83	41	-153	17	43	-77	-22	-58	84	-30	-5
0.090833	47	8082	-2939	-20457	-610	2108	-4991	-12580	-137	2813	-6845	-12374	-5813	2676	-8458	-10519	-315	9468	10786	-15188	-87	-2680	6367	-14375	-1285	-2642	7467	-13238	-3716	-3199	7939	-9515	-147	-122	-120	-68	-61	-60	-108	38	-152	16	34	-75	-19	-58	82	-32	-1
0.091667	-67	8286	-2660	-20458	-705	2237	-4975	-12745	-3	2846	-6954	-12321	-3827	2815	-8608	-10708	-132	9548	10656	-14969	274	-2604	6495	-14385	-1696	-2618	7660	-13166	-4129	-3106	8053	-9428	-149	-126	-120	-67	-62	-59	-107	38	-153	18	33	-74	-21	-57	80	-29	-4
0.092500	44	8482	-2374	-20474	-410	2373	-4957	-12944	-62	2871	-7094	-12270	-3408	2950	-8760	-10878	93	9624	10573	-14807	463	-2529	6601	-14406	-2330	-2597	7853	-13084	-5345	-3024	8175	-9336	-150	-126	-118	-67	-62	-60	-109	35	-149	19	33	-75	-19	-57	82	-32	0
0.093333	0	8668	-2077	-20503	-201	2524	-4933	-13158	-165	2904	-7261	-12223	-3115	3079	-8965	-11020	-596	9689	10460	-14663	-430	-2456	6730	-14440	-2386	-2576	8042	-12996	-3470	-2939	8295	-9242	-147	-124	-118	-67	-60	-46	-107	39	-151	19	37	-74	-21	-58	81	-31	0
0.094167	-80	8842	-1771	-20542	-4	2688	-4902	-13388	-108	2937	-7455	-12176	-2321	3214	-9078	-11145	-444	9755	10346	-14545	-583	-2385	6872	-14476	-2256	-2549	8223	-12894	-1492	-2845	8423	-9149	-146	-125	-117	-67	-64	-57	-107	39	-152	20	35	-74	-21	-57	85	-28	-3
0.095000	-213	9013	-1458	-20593	-241	2866	-4859	-13624	-31	2982	-7672	-12132	-1752	3343	-9244	-11240	-300	9830	10238	-14463	-582	-2309	6989	-14543	-1998	-2521	8392	-12789	613	-2753	8552	-9043	-145	-125	-115	-64	-62	-59	-105	39	-147	33	38	-76	-21	-60	85	-27	4
0.095833	-213	9170	-1143	-20648	-150	3057	-4805	-13879	-38	3037	-7901	-12086	-1190	3484	-9405	-11305	-306	9867	10139	-14414	-685	-2237	7116	-14606	-1770	-2480	8546	-12669	2461	-2647	8685	-8937	-147	-131	-118	-66	-59	-56	-104	40	-150	21	36	-75	-17	-55	87	-28	4
0.096667	-9	9327	-833	-20708	-3	3249	-4744	-14135	-81	3107	-8152	-12035	-862	3625	-9576	-11340	-302	9919	10057	-14407	-561	-2161	7242	-14675	-1634	-2432	8678	-12539	3722	-2539	8823	-8822	-144	-124	-118	-64	-60	-58	-104	41	-134	18	32	-77	-19	-56	84	-29	0
0.097500	-41	9473	-548	-20780	-255	3452	-4674	-14422	-122	3193	-8407	-11991	-616	3766	-9737	-11350	-695	9968	9984	-14441	-664	-2081	7360	-14748	-1119	-2372	8802	-12400	5160	-2427	8963	-8700	-149	-131	-121	-72	-63	-59	-109	38	-150	16	30	-78	-21	-59	80	-32	-4
0.098333	-225	9613	-236	-20851	-468	3664	-4593	-14682	-98	3298	-8674	-11942	-249	3915	-9902	-11323	-315	10019	9936	-14497	-425	-1999	7466	-14824	-828	-2299	8881	-12240	5207	-2309	9106	-8569	-151	-132	-120	-69	-64	-64	-115	35	-154	17	24	-82	-23	-62	81	-34	-6
0.099167	-302	9746	40	-20922	-379	3864	-4500	-14954	-219	3431	-8930	-11891	67	4074	-10053	-11289	297	10070	9916	-14602	-524	-1905	7568	-14890	-900	-2202	8963	-12063	6095	-2182	9259	-8419	-152	-130	-118	-68	-60	-61	-109	39	-156	18	34	-75	-19	-59	79	-35	-5
0.100000	-397	9887	304	-20987	-473	4114	-4397	-15212	-284	3589	-9181	-11834	236	4243	-10202	-11219	290	10123	9922	-14731	-268	-1803	7656	-14956	-629	-2091	9010	-11871	6823	-2051	9412	-8260	-183	-130	-120	-40	-61	-61	-113	37	-153	16	33	-77	-23	-59	82	-33	-3
0.100833	-246	9990	546	-21051	-481	4348	-4295	-15493	-243	3767	-9426	-11781	512	4415	-10344	-11136	1093	10175	9955	-14892	619	-1695	7726	-15012	-676	-1961	9038	-11664	4042	-1923	9577	-8093	-148	-127	-118	-67	-63	-61	-108	41	-151	17	36	-75	-25	-59	79	-32	0
0.101667	-300	10150	766	-21110	-466	4583	-4187	-15755	-247	3963	-9655	-11729	715	4599	-10471	-11037	636	10220	10016	-15084	97	-1566	7778	-15063	-512	-1818	9043	-11441	3589	-1787	9734	-7919	-148	-124	-116	-67	-59	-62	-110	41	-151	19	35	-78	-17	-57	88	-29	0
0.102500	-195	10281	956	-21160	-507	4823	-4064	-16013	-232	4183	-9874	-11683	739	4789	-10592	-10936	936	10264	10106	-15291	519	-1453	7809	-15104	-363	-1659	9031	-11204	2413	-1665	9895	-7739	-146	-127	-119	-65	-59	-59	-105	42	-148	15	35	-78	-21	-57	82	-29	2
0.103333	-284	10407	1117	-21208	-543	5059	-3987	-16277	-200	4413	-10069	-11664	719	4990	-10690	-10832	1350	10301	10226	-15533	642	-1327	7820	-15139	-323	-1492	9008	-10960	1710	-1532	10048	-7575	-146	-125	-120	-65	-60	-62	-108	39	-153	15	32	-77	-19	-58	79	-31	0
0.104167	-412	10530	1248	-21243	-487	5293	-3903	-16501	-280	4652	-10249	-11598	421	5195	-10794	-10726	1121	10336	10371	-15786	191	-1200	7806	-15168	-207	-1317	8963	-10711	1586	-1413	10200	-7383	-150	-130	-124	-66	-61	-61	-109	40	-149	12	32	-83	-22	-60	84	-30	1
0.105000	-413	10651	1354	-21269	-619	5513	-3829	-16733	-223	4895	-10400	-11564	588	5410	-10878	-10633	1295	10359	10548	-16059	164	-1072	7777	-15189	-137	-1136	8915	-10459	1051	-1305	10341	-7211	-148	-130	-124	-69	-57	-63	-111	40	-153	13	33	-79	-22	-63	79	-32	-1
0.105833	-260	10777	1438	-21282	-629	5754	-3772	-16951	-189	5142	-10530	-11540	956	5634	-10948	-10545	2037	10382	10752	-16343	601	-947	7726	-15200	-564	-961	8856	-10198	-1536	-1204	10474	-7042	-150	-130	-122	-68	-64	-61	-112	37	-154	12	27	-79	-24	-70	77	-32	-3
0.106667	-297	10891	1496	-21279	-768	5979	-3735	-17160	-251	5391	-10643	-11523	672	5864	-11005	-10464	1152	10397	10971	-16624	176	-831	7659	-15212	-792	-786	8794	-9966	-1299	-1114	10599	-6890	-154	-130	-121	-69	-74	-64	-110	33	-154	12	28	-80	-25	-61	76	-36	-6
0.107500	-494	11005	1527	-21267	-656	6192	-3719	-17360	-185	5625	-10718	-11514	580	6105	-11051	-10396	898	10418	11218	-16896	359	-720	7582	-15207	-767	-617	8734	-9724	-609	-1038	10716	-6740	-148	-127	-121	-64	-61	-63	-108	41	-151	19	32	-77	-23	-63	79	-32	16
0.108333	-455	11121	1550	-21233	-402	6407	-3720	-17548	-207	5852	-10774	-11511	643	6341	-11087	-10339	1078	10429	11483	-17194	451	-623	7494	-15200	-642	-466	8671	-9511	-285	-972	10812	-6613	-145	-128	-120	-64	-60	-56	-100	40	-151	18	33	-75	-17	-58	82	-30	1
0.109167	-496	11234	1540	-21189	-398	6598	-3756	-17732	-145	6061	-10812	-11524	933	6592	-11113	-10297	955	10442	11763	-17476	173	-549	7398	-15196	-476	-334	8613	-9314	350	-929	10890	-6500	-148	-128	-119	-65	-62	-59	-111	43	-150	20	33	-74	-21	-58	94	-29	0
0.110000	-694	11340	1522	-21124	-546	6787	-3814	-17910	-109	6247	-10834	-11547	986	6833	-11136	-10264	1159	10450	12055	-17748	305	-492	7297	-15189	-488	-224	8553	-9149	295	-905	10949	-6409	-132	-125	-117	-64	-63	-59	-107	42	-149	20	33	-76	-25	-59	81	-27	1
0.110833	-649	11442	1485	-21040	-628	6959	-3903	-18082	-276	6401	-10843	-11576	795	7075	-11156	-10243	593	10455	12354	-18014	478	-461	7192	-15181	-424	-146	8502	-8996	328	-894	10993	-6337	-149	-127	-120	-70	-62	-58	-107	42	-152	17	32	-75	-24	-41	82	-28	-3
0.111667	-600	11538	1439	-20932	-613	7116	-4014	-18251	-340	6529	-10837	-11623	587	7314	-11177	-10226	452	10459	12664	-18251	633	-454	7092	-15173	-302	-97	8452	-8878	-409	-905	11013	-6284	-149	-129	-118	-65	-63	-58	-108	41	-151	16	29	-75	-22	-57	80	-26	-4
0.112500	-501	11630	1382	-20805	-558	7255	-4159	-18411	-304	6626	-10818	-11674	542	7543	-11193	-10205	762	10459	12979	-18471	247	-468	7001	-15166	-490	-99	8415	-8786	-367	-932	11017	-6250	-151	-130	-122	-67	-60	-57	-108	43	-153	19	34	-75	-18	-57	82	-34	0
0.113333	-527	11723	1321	-20649	-616	7382	-4324	-18570	-250	6691	-10822	-11739	482	7759	-11210	-10189	116	10458	13294	-18662	-288	-520	6913	-15160	-424	-105	8380	-8725	925	-983	11018	-6231	-148	-128	-118	-65	-61	-57	-110	39	-153	18	32	-74	-19	-56	78	-28	-3
0.114167	-417	11798	1256	-20472	-441	7490	-4513	-18723	-184	6724	-10738	-11807	585	7966	-11241	-10170	773	10453	13602	-18828	650	-593	6833	-15155	-627	-147	8355	-8696	-2561	-1052	10961	-6237	-151	-128	-118	-65	-60	-57	-112	42	-149	21	35	-72	-19	-62	80	-27	-1
0.115000	-355	11877	1187	-20266	-567	7577	-4725	-18867	-112	6724	-10734	-11886	414	8147	-11265	-10135	345	10444	13907	-18960	144	-697	6768	-15156	-676	-231	8326	-8695	-4173	-1144	10909	-6254	-146	-132	-119	-66	-62	-58	-110	38	-155	17	33	-77	-22	-57	79	-28	0
0.115833	-343	11947	1111	-20036	-438	7643	-4949	-19007	-47	6691	-10702	-11975	336	8308	-11293	-10090	32	10431	14203	-19055	19	-821	6719	-15148	-610	-345	8308	-8717	-5550	-1245	10840	-6288	-145	-126	-120	-69	-61	-56	-105	44	-145	22	30	-74	-19	-58	82	-28	0
0.116667	-272	12016	1045	-19773	-313	7692	-5182	-19125	-113	6618	-10673	-12069	336	8452	-11323	-10031	51	10413	14483	-19108	213	-969	6678	-15157	-409	-490	8288	-8767	-6195	-1362	10760	-6338	-148	-135	-118	-65	-62	-59	-112	39	-151	19	33	-75	-19	-58	82	-28	-1
0.117500	-257	12080	968	-19492	-491	7718	-5425	-19243	-108	6552	-10646	-12172	93	8565	-11346	-9955	-50	10386	14744	-19123	243	-1137	6655	-15161	-99	-665	8271	-8845	-5493	-1503	10674	-6392	-149	-132	-122	-72	-63	-60	-110	41	-155	16	29	-80	-26	-61	79	-30	-4
0.118333	-507	12133	910	-19186	-644	7723	-5678	-19343	-11	6443	-10620	-12278	-107	8653	-11385	-9869	-190	10350	14985	-19080	74	-1328	6642	-15164	87	-860	8257	-8937	-4156	-1642	10579	-6447	-150	-127	-121	-72	-67	-59	-108	41	-153	17	30	-74	-21	-60	81	-29	-1
0.119167	-292	12189	836	-18845	-219	7706	-5922	-19419	52	6320	-10598	-12388	216	8713	-11419	-9762	381	10312	15211	-18988	657	-1530	6646	-15168	-162	-1064	8248	-9048	-5437	-1804	10482	-6538	-151	-128	-120	-66	-62	-62	-108	41	-143	19	32	-78	-25	-60	81	-28	-4
0.120000	-220	12235	773	-18488	-288	7667	-6163	-19473	-64	6182	-10575	-12496	99	8740	-11431	-9638	-141	10265	15390	-18849	128	-1733	6663	-15175	-95	-1286	8239	-9176	-4402	-1963	10385	-6623	-147	-127	-119	-67	-61	-60	-109	41	-152	18	33	-75	-18	-59	84	-29	0
0.120833	-170	12284	722	-18115	-447	7603	-6399	-19506	-92	6027	-10557	-12609	63	8734	-11440	-9505	-689	10208	15551	-18652	-454	-1969	6692	-15175	290	-1514	8229	-9317	-2042	-2130	10289	-6709	-148	-126	-119	-69	-63	-59	-109	42	-152	19	33	-77	-21	-53	81	-25	-3
0.121667	-151	12321	688	-17729	-374	7517	-6615	-19509	-46	5867	-10535	-12730	-99	8701	-11441	-9359	-390	10142	15671	-18420	-339	-2191	6730	-15180	631	-1740	8224	-9474	-810	-2300	10194	-6804	-153	-127	-137	-68	-59	-57	-102	41	-152	17	33	-74	-21	-57	84	-30	-5
0.122500	-373	12353	644	-17331	-406	7402	-6827	-19486	-93	5697	-10517	-12853	25	8637	-11426	-9196	-412	10066	15755	-18125	-415	-2418	6775	-15185	1005	-1972	8217	-9642	155	-2473	10112	-6897	-146	-128	-118	-68	-63	-59	-107	41	-150	22	30	-73	-19	-55	82	-28	0
0.123333	-215	12375	639	-16937	-350	7267	-7045	-19419	-86	5519	-10493	-12977	35	8535	-11407	-9024	-319	9979	15803	-17821	-591	-2648	6829	-15183	1218	-2200	8207	-9814	8	-2644	10025	-7000	-148	-129	-121	-69	-69	-61	-110	39	-156	17	32	-82	-25	-60	78	-33	-3
0.124167	57	12386	622	-16547	-293	7090	-7197	-19333	-34	5341	-10464	-13102	-188	8413	-11372	-8848	-383	9886	15809	-17460	-696	-2865	6893	-15181	1551	-2419	8202	-10008	63	-2812	9950	-7090	-149	-131	-121	-69	-64	-60	-112	41	-130	15	30	-78	-19	-58	80	-32	-1
0.125000	-63	12388	631	-16154	-196	6899	-7350	-19201	-22	5150	-10424	-13221	-343	8257	-11317	-8662	-527	9777	15781	-17064	-506	-3074	6959	-15175	2003	-2633	8202	-10208	-452	-2981	9882	-7176	-151	-129	-120	-70	-62	-60	-108	37	-153	15	33	-78	-26	-62	79	-34	-3
0.125833	-151	12376	665	-15787	-24	6672	-7488	-19038	-103	4959	-10368	-13339	-291	8077	-11246	-8472	-117	9658	15714	-16668	-563	-3270	7032	-15169	2040	-2839	8202	-10412	-1233	-3144	9810	-7269	-149	-130	-125	-73	-65	-64	-110	36	-155	27	26	-78	-23	-53	78	-34	-3
0.126667	-136	12352	724	-15432	-126	6422	-7627	-18839	-196	4757	-10305	-13463	-204	7873	-11175	-8275	-582	9532	15617	-16213	-1146	-3453	7101	-15158	2238	-3033	8206	-10622	403	-3306	9743	-7344	-149	-129	-99	-67	-62	-59	-111	40	-154	15	30	-77	-22	-59	81	-30	0
0.127500	-80	12311	801	-15111	-5	6140	-7708	-18601	-105	4554	-10219	-13574	0	7649	-11087	-8071	140	9394	15479	-15769	-231	-3616	7178	-15137	1916	-3218	8222	-10839	-2399	-3461	9687	-7406	-145	-127	-119	-68	-62	-58	-105	43	-153	20	35	-77	-24	-56	81	-30	2
0.128333	-64	12253	904	-14827	-17	5826	-7793	-18335	-105	4308	-10121	-13687	-189	7400	-10987	-7868	135	9247	15313	-15319	-426	-3764	7259	-15124	1480	-3401	8235	-11063	-4656	-3615	9626	-7447	-145	-126	-117	-65	-58	-56	-104	44	-149	18	32	-77	-17	-53	85	-28	2
0.129167	-31	12168	1025	-14567	-8	5485	-7864	-18041	-164	4112	-10002	-13808	-256	7138	-10891	-7663	-366	9085	15112	-14879	-623	-3898	7335	-15106	1433	-3572	8257	-11290	-5317	-3770	9555	-7503	-146	-127	-120	-67	-59	-56	-109	44	-149	22	34	-74	-8	-57	81	-28	1
0.130000	-229	12041	1172	-14354	-38	5118	-7917	-17720	-239	3871	-9871	-13908	-313	6854	-10789	-7461	8	8917	14884	-14452	-434	-4011	7414	-15086	1281	-3742	8279	-11520	-5571	-3924	9488	-7533	-147	-128	-118	-64	-58	-57	-107	40	-151	17	33	-73	-22	-57	82	-29	-1
0.130833	-276	11932	1332	-14186	11	4722	-7958	-17380	-254	3622	-9725	-14011	-130	6547	-10689	-7253	182	8739	14628	-14051	-308	-4111	7492	-15064	952	-3901	8311	-11748	-4974	-4076	9414	-7553	-150	-130	-124	-66	-61	-61	-104	40	-150	17	32	-75	-22	-44	81	-31	-4
0.131667	-353	11774	1510	-14065	-147	4306	-7985	-17023	-194	3359	-9568	-14108	-267	6228	-10593	-7058	212	8559	14353	-13675	-241	-4195	7569	-15044	713	-4059	8353	-11980	-3445	-4229	9337	-7559	-151	-130	-99	-69	-64	-63	-112	36	-154	16	27	-78	-24	-59	79	-31	-6
0.132500	-202	11589	1695	-13984	-215	3869	-7993	-16650	-144	3085	-9387	-14200	-31	5886	-10502	-6862	824	8376	14063	-13336	261	-4261	7645	-15016	194	-4204	8403	-12198	-4355	-4380	9262	-7551	-147	-131	-119	-68	-63	-59	-107	39	-153	18	15	-80	-19	-59	77	-32	0
0.133333	-103	11386	1894	-13944	-69	3426	-7975	-16263	-162	2801	-9199	-14287	-285	5544	-10411	-6670	320	8191	13753	-13034	-139	-4321	7735	-14995	-190	-4344	8453	-12414	-4037	-4522	9181	-7535	-147	-132	-119	-66	-63	-64	-112	38	-153	16	33	-76	-26	-59	78	-29	0
0.134167	-270	11147	2093	-13951	-57	2963	-7941	-15869	-141	2513	-8997	-14364	-441	5184	-10333	-6484	-447	8012	13423	-12771	-748	-4364	7825	-14972	-203	-4472	8516	-12620	-1280	-4667	9103	-7508	-146	-128	-119	-65	-60	-61	-105	43	-147	19	32	-76	-23	-59	78	-29	1
0.135000	-151	10883	2285	-13999	-116	2499	-7887	-15478	-11	2214	-8799	-14437	-382	4808	-10263	-6317	30	7833	13080	-12556	-507	-4405	7916	-14953	-367	-4595	8584	-12808	666	-4809	9023	-7479	-146	-128	-118	-66	-62	-62	-107	44	-150	20	34	-73	-16	-56	81	-27	1
0.135833	-132	10594	2475	-14077	-4	2034	-7807	-15087	73	1915	-8603	-14499	-389	4425	-10198	-6168	-84	7654	12722	-12383	-434	-4441	8009	-14940	-344	-4713	8654	-12984	2606	-4945	8945	-7442	-147	-128	-118	-66	-59	-58	-105	42	-150	32	12	-76	-18	-56	88	-28	0
0.136667	-264	10286	2646	-14188	-50	1571	-7713	-14706	-44	1613	-8404	-14549	-267	4028	-10143	-6035	-8	7504	12349	-12267	-375	-4476	8102	-14931	-229	-4818	8725	-13145	3835	-5081	8880	-7411	-145	-129	-117	-69	-58	-59	-105	39	-150	21	34	-75	-18	-55	82	-29	0
0.137500	-158	9955	2798	-14322	-164	1113	-7576	-14337	-87	1312	-8214	-14588	-167	3647	-10092	-5935	8	7374	11970	-12190	-546	-4517	8196	-14931	-242	-4922	8795	-13294	5207	-5214	8803	-7381	-148	-127	-124	-68	-62	-62	-108	40	-154	16	30	-77	-23	-59	79	-29	0
0.138333	-121	9606	2920	-14480	-183	689	-7422	-13974	-86	1018	-8030	-14606	-248	3219	-10046	-5855	-248	7210	11574	-12164	-794	-4555	8297	-14937	-129	-5012	8869	-13419	6468	-5337	8748	-7352	-149	-130	-121	-66	-64	-60	-110	39	-151	18	33	-79	-22	-56	78	-30	-4
0.139167	-150	9249	3025	-14651	-266	242	-7235	-13624	-145	732	-7863	-14609	-396	2817	-9996	-5815	362	7083	11170	-12183	-738	-4600	8394	-14954	-238	-5098	8939	-13530	6484	-5461	8699	-7329	-146	-129	-99	-68	-65	-59	-108	41	-145	25	29	-78	-21	-56	81	-28	-1
0.140000	1	8874	3094	-14830	-266	-165	-7020	-13290	-102	456	-7697	-14601	-631	2419	-9943	-5815	-75	6963	10748	-12245	-1212	-4654	8491	-14979	-152	-5180	9023	-13623	8750	-5581	8661	-7316	-152	-129	-124	-70	-65	-62	-109	37	-154	13	29	-78	-21	-59	79	-39	-1
0.140833	62	8499	3125	-15018	-52	-556	-6783	-12980	-5	195	-7556	-14566	-362	2027	-9879	-5852	-102	6855	10319	-12341	-376	-4716	8583	-15015	-267	-5258	9057	-13699	7530	-5693	8641	-7306	-148	-132	-117	-68	-70	-59	-108	40	-158	16	33	-75	-22	-55	81	-29	-1
0.141667	-67	8119	3133	-15196	-97	-911	-6512	-12680	-97	-57	-7422	-14506	-417	1646	-9810	-5934	269	6762	9887	-12470	57	-4785	8669	-15060	-452	-5331	9103	-13759	5140	-5795	8633	-7308	-149	-125	-118	-67	-64	-57	-104	40	-153	19	33	-78	-18	-57	82	-31	0
0.142500	-93	7748	3105	-15373	-22	-1242	-6226	-12399	-42	-292	-7304	-14425	-411	1280	-9723	-6066	-233	6681	9445	-12628	-234	-4866	8754	-15121	-216	-5407	9140	-13802	4277	-5907	8640	-7326	-147	-127	-117	-67	-65	-60	-113	28	-152	20	36	-76	-19	-57	79	-25	0
0.143333	-165	7383	3019	-15542	19	-1551	-5918	-12113	25	-515	-7201	-14321	-480	933	-9627	-6242	-193	6603	8999	-12808	39	-4942	8820	-15190	-316	-5489	9163	-13838	2705	-6011	8655	-7347	-149	-130	-119	-68	-62	-62	-109	40	-155	18	32	-79	-27	-59	80	-28	6
0.144167	-299	7018	2946	-15708	-41	-1838	-5595	-11896	86	-733	-7106	-14207	-513	601	-9511	-6473	-127	6530	8551	-13012	4	-5060	8879	-15273	-460	-5573	9173	-13854	1984	-6106	8684	-7382	-148	-128	-130	-69	-68	-62	-104	40	-156	19	30	-78	-28	-60	80	-29	-3
0.145000	-239	6671	2827	-15853	-47	-2094	-5264	-11671	55	-936	-7033	-14045	-667	296	-9375	-6750	29	6463	8103	-13225	-201	-5169	8924	-15367	-549	-5656	9169	-13862	2149	-6193	8723	-7423	-149	-128	-119	-72	-61	-61	-110	40	-158	18	32	-81	-24	-59	78	-27	-4
0.145833	-93	6329	2685	-15988	49	-2322	-4923	-11463	-6	-1131	-6953	-13873	-353	15	-9216	-7069	520	6401	7663	-13444	270	-5289	8958	-15468	-976	-5766	9155	-13851	331	-6282	8777	-7475	-152	-130	-124	-72	-63	-63	-108	37	-156	18	33	-80	-18	-59	78	-32	-4
0.146667	-172	6013	2528	-16105	111	-2527	-4579	-11264	-39	-1317	-6882	-13686	-252	-243	-9039	-7444	538	6341	7237	-13662	167	-5419	8976	-15578	-1247	-5877	9129	-13825	-1447	-6356	8839	-7532	-153	-129	-121	-67	-63	-60	-108	39	-158	17	27	-80	-19	-58	81	-29	-4
0.147500	-203	5717	2355	-16206	128	-2711	-4243	-11079	-43	-1493	-6805	-13483	-313	-474	-8842	-7852	-144	6277	6827	-13891	-311	-5552	8980	-15694	-1218	-5995	9096	-13791	-574	-6426	8909	-7592	-150	-129	-121	-68	-58	-59	-110	39	-152	19	30	-77	-21	-57	80	-31	-3
0.148333	-159	5443	2179	-16276	163	-2873	-3909	-10906	-79	-1671	-6729	-13263	-174	-682	-8628	-8293	124	6225	6436	-14077	91	-5694	8966	-15817	-1322	-6128	9050	-13723	-568	-6489	8959	-7657	-151	-129	-120	-68	-62	-62	-108	38	-156	13	32	-76	-22	-59	79	-29	-3
0.149167	-227	5178	1993	-16369	36	-3021	-3592	-10737	-46	-1847	-6645	-13043	-246	-873	-8400	-8766	86	6162	6065	-14270	-183	-5844	8944	-15938	-1368	-6260	9002	-13682	-125	-6544	9057	-7720	-149	-121	-120	-67	-62	-61	-107	42	-152	19	32	-77	-19	-57	79	-29	-4
0.150000	-111	4945	1811	-16422	93	-3148	-3286	-10571	-6	-2016	-6556	-12813	-348	-1044	-8158	-9265	-100	6109	5718	-14429	-92	-6000	8905	-16059	-1427	-6404	8945	-13610	185	-6589	9133	-7784	-148	-128	-118	-73	-61	-60	-108	38	-150	17	29	-78	-24	-58	80	-28	-4
0.150833	33	4726	1628	-16465	36	-3264	-2995	-10411	-59	-2204	-6463	-12589	-272	-1206	-7903	-9787	-130	6051	5400	-14613	5	-6159	8856	-16176	-1318	-6555	8889	-13526	382	-6630	9208	-7845	-151	-130	-122	-72	-61	-57	-108	39	-154	17	30	-72	-23	-59	79	-32	-6
0.151667	-32	4529	1475	-16491	-70	-3366	-2729	-10248	-47	-2360	-6353	-12360	-284	-1357	-7641	-10325	-491	5997	5114	-14755	-214	-6323	8800	-16288	-926	-6707	8830	-13429	1064	-6666	9286	-7904	-150	-118	-121	-73	-63	-64	-108	38	-149	16	30	-76	-19	-57	78	-31	1
0.152500	-143	4356	1292	-16500	27	-3454	-2485	-10088	-93	-2525	-6236	-12144	-253	-1500	-7377	-10852	-57	5949	4861	-14880	187	-6486	8737	-16383	-868	-6863	8770	-13320	319	-6692	9360	-7952	-150	-130	-120	-69	-61	-59	-110	38	-148	19	32	-78	-24	-60	77	-31	-1
0.153333	-159	4201	1136	-16498	-107	-3534	-2264	-9918	-69	-2693	-6109	-11933	-451	-1650	-7114	-11415	-138	5906	4638	-14991	-410	-6660	8674	-16462	-604	-7015	8715	-13202	1734	-6718	9432	-7995	-148	-130	-121	-70	-63	-62	-110	40	-149	17	29	-76	-18	-58	80	-28	-1
0.154167	-29	4066	995	-16479	-222	-3609	-2057	-9739	27	-2856	-5974	-11736	-546	-1796	-6851	-11957	-387	5867	4447	-15077	-77	-6835	8611	-16539	-430	-7163	8663	-13071	1462	-6740	9500	-8027	-153	-127	-117	-66	-60	-57	-104	41	-151	17	30	-78	-21	-57	79	-29	0
0.155000	-10	3944	862	-16444	-113	-3675	-1890	-9552	-1	-3007	-5833	-11551	-609	-1953	-6597	-12493	240	5832	4286	-15155	739	-7014	8551	-16586	-860	-7302	8634	-12938	-1720	-6759	9565	-8048	-148	-127	-117	-67	-63	-58	-104	41	-153	17	32	-77	-18	-53	80	-36	-4
0.155833	-126	3849	739	-16396	-158	-3736	-1735	-9362	26	-3156	-5696	-11385	-509	-2117	-6354	-13034	-228	5807	4155	-15218	166	-7191	8493	-16617	-788	-7434	8580	-12798	-2343	-6782	9629	-8062	-146	-128	-118	-69	-61	-59	-104	35	-148	17	30	-77	-19	-56	81	-30	0
0.156667	-196	3760	623	-16334	-151	-3793	-1599	-9160	69	-3296	-5542	-11238	-458	-2298	-6123	-13526	-168	5782	4052	-15272	360	-7377	8440	-16627	-679	-7555	8537	-12659	-3380	-6812	9671	-8068	-151	-130	-122	-69	-63	-61	-109	37	-153	13	27	-80	-23	-59	79	-33	-3
0.157500	-229	3682	514	-16266	-45	-3851	-1487	-8951	6	-3426	-5397	-11109	-487	-2492	-5908	-14006	-231	5765	3915	-15311	239	-7562	8393	-16615	-471	-7669	8500	-12517	-3177	-6841	9719	-8070	-149	-132	-124	-73	-74	-63	-110	36	-152	9	28	-79	-21	-58	77	-33	-5
0.158333	-86	3624	417	-16177	-102	-3896	-1378	-8733	-122	-3543	-5245	-10990	-581	-2694	-5706	-14457	-427	5750	3911	-15333	165	-7749	8366	-16578	-102	-7771	8476	-12376	-1869	-6877	9756	-8058	-150	-132	-119	-70	-61	-61	-109	40	-152	15	28	-79	-23	-61	78	-34	0
0.159167	-169	3563	321	-16082	-66	-3952	-1282	-8518	-92	-3650	-5091	-10911	-151	-2909	-5513	-14878	-189	5739	3871	-15347	555	-7939	8330	-16515	-69	-7856	8453	-12234	-2113	-6915	9790	-8045	-149	-129	-113	-87	-68	-64	-108	39	-152	18	30	-78	-24	-58	80	-31	1
0.160000	-215	3513	229	-15976	108	-3999	-1189	-8280	6	-3745	-4942	-10812	-79	-3125	-5341	-15260	327	5724	3819	-15352	808	-8124	8314	-16437	-199	-7932	8429	-12105	-3955	-6959	9811	-8024	-146	-127	-118	-66	-64	-59	-108	41	-151	17	30	-80	-44	-58	80	-30	1
0.160833	-182	3461	137	-15871	-64	-4048	-1100	-8054	6	-3831	-4781	-10746	-174	-3352	-5211	-15613	-340	5706	3845	-15340	114	-8321	8301	-16338	105	-8005	8413	-11981	-2744	-7007	9826	-8009	-146	-128	-119	-59	-65	-67	-104	41	-152	5	33	-77	-22	-58	80	-31	-1
0.161667	-92	3410	58	-15757	0	-4103	-976	-7829	-7	-3909	-4648	-10702	-100	-3588	-5043	-15924	-398	5683	3852	-15317	428	-8509	8293	-16222	419	-8065	8393	-11864	-1732	-7033	9829	-7991	-147	-127	-116	-66	-57	-60	-107	41	-150	16	32	-76	-21	-57	82	-31	0
0.162500	-114	3353	-41	-15649	75	-4158	-911	-7607	0	-3978	-4501	-10668	-322	-3821	-4912	-16195	-172	5649	3868	-15299	546	-8697	8290	-16091	655	-8129	8378	-11761	-840	-7140	9823	-7975	-142	-129	-120	-65	-61	-60	-107	44	-149	20	29	-77	-22	-58	82	-29	0
0.163333	-91	3306	-160	-15541	19	-4215	-807	-7398	-5	-4045	-4355	-10649	-325	-4052	-4793	-16418	-233	5608	3898	-15236	371	-8883	8285	-15948	883	-8188	8365	-11667	-387	-7215	9806	-7974	-146	-125	-119	-66	-62	-60	-108	42	-155	18	33	-75	-22	-74	79	-48	-3
0.164167	-43	3243	-224	-15444	-176	-4277	-693	-7197	-8	-4107	-4212	-10646	-255	-4283	-4677	-16596	-121	5553	3929	-15177	436	-9068	8285	-15794	1023	-8242	8355	-11591	-869	-7302	9784	-7973	-152	-127	-118	-68	-62	-60	-109	42	-152	16	30	-79	-25	-61	80	-34	-7
0.165000	-183	3178	-318	-15358	-324	-4344	-563	-7020	-19	-4173	-4075	-10659	-221	-4509	-4565	-16733	-499	5481	3970	-15108	344	-9243	8276	-15638	1232	-8305	8340	-11529	-934	-7394	9749	-7991	-153	-128	-122	-73	-67	-62	-113	37	-158	12	29	-83	-25	-62	77	-38	-6
0.165833	-413	3110	-410	-15286	-185	-4413	-421	-6855	-4	-4243	-3940	-10688	-134	-4727	-4452	-16826	-377	5398	4021	-15020	701	-9405	8274	-15473	1275	-8362	8336	-11475	-2244	-7494	9712	-8010	-150	-128	-122	-70	-63	-57	-120	41	-153	15	29	-78	-25	-60	78	-34	-1
0.166667	-516	3053	-495	-15220	-171	-4478	-258	-6707	79	-4296	-3802	-10712	-345	-4926	-4323	-16862	-164	5307	4082	-14921	165	-9563	8265	-15303	1158	-8426	8331	-11432	-2011	-7617	9671	-8045	-149	-128	-122	-69	-63	-62	-110	40	-152	13	33	-78	-22	-57	80	-33	-5
0.167500	-186	2986	-576	-15175	-165	-4547	-80	-6583	72	-4366	-3667	-10751	-333	-5123	-4176	-16858	-384	5199	4155	-14810	-7	-9697	8254	-15131	1189	-8484	8337	-11400	-1859	-7712	9630	-8089	-150	-126	-119	-67	-65	-55	-105	43	-150	20	32	-78	-23	-55	80	-31	0
0.168333	143	2922	-651	-15155	210	-4615	108	-6482	-16	-4438	-3539	-10806	-173	-5303	-4053	-16815	500	5088	4230	-14696	1070	-9824	8244	-14963	769	-8555	8346	-11377	-6121	-7828	9585	-8148	-144	-124	-118	-66	-62	-57	-110	46	-149	22	35	-75	-17	-53	82	-35	3
0.169167	33	2866	-723	-15147	-42	-4694	308	-6406	-39	-4519	-3416	-10869	-429	-5475	-3897	-16732	30	4966	4307	-14573	310	-9930	8211	-14794	518	-8628	8356	-11367	-7468	-7954	9543	-8214	-138	-126	-117	-66	-59	-58	-107	45	-149	21	37	-76	-18	-55	84	-29	1
0.170000	-125	2808	-788	-15163	-188	-4775	510	-6356	-143	-4607	-3310	-10939	-454	-5643	-3733	-16617	63	4842	4391	-14454	162	-10024	8183	-14633	284	-8703	8377	-11365	-8846	-8084	9500	-8286	-148	-126	-116	-68	-62	-57	-107	44	-151	22	35	-77	-19	-55	84	-28	0
0.170833	-272	2762	-842	-15197	-283	-4834	722	-6331	-90	-4704	-3213	-11025	-302	-5796	-3555	-16471	242	4710	4476	-14338	274	-10089	8151	-14476	-55	-8780	8398	-11373	-9204	-8214	9465	-8369	-146	-124	-116	-67	-56	-57	-103	43	-149	19	29	-77	-19	-55	81	-29	0
0.171667	-194	2721	-884	-15253	-540	-4942	929	-6326	-80	-4807	-3126	-11115	-425	-5939	-3360	-16300	36	4574	4560	-14227	139	-10139	8118	-14321	-454	-8855	8413	-11384	-8082	-8347	9436	-8452	-148	-124	-121	-66	-60	-56	-107	43	-150	18	33	-76	-22	-53	82	-29	-4
0.172500	-162	2685	-914	-15324	-617	-5041	1127	-6346	-144	-4921	-3057	-11206	-396	-6074	-3158	-16110	54	4452	4645	-14121	164	-10170	8080	-14173	-908	-8933	8461	-11401	-7072	-8482	9413	-8535	-148	-128	-120	-50	-61	-60	-110	43	-148	20	36	-76	-23	-57	84	-29	-3
0.173333	10	2657	-926	-15414	-321	-5148	1318	-6383	-183	-5038	-3003	-11311	-233	-6200	-2947	-15908	787	4333	4721	-14035	569	-10177	8047	-14025	-1431	-9009	8498	-11425	-8163	-8616	9399	-8617	-152	-129	-120	-69	-62	-61	-109	39	-153	19	33	-78	-26	-58	80	-31	-9
0.174167	-163	2636	-937	-15520	-323	-5266	1493	-6481	-163	-5160	-2964	-11414	-475	-6312	-2729	-15699	108	4224	4796	-13960	-420	-10160	8004	-13881	-1462	-9077	8541	-11448	-5786	-8740	9402	-8685	-149	-119	-119	-63	-61	-60	-110	42	-149	19	35	-74	-17	-55	82	-30	0
0.175000	-186	2621	-926	-15630	-360	-5393	1657	-6510	-229	-5284	-2943	-11514	-377	-6415	-2511	-15479	-197	4127	4858	-13904	-656	-10128	8005	-13744	-1366	-9140	8586	-11475	-2829	-8860	9409	-8746	-144	-127	-114	-64	-62	-57	-105	45	-149	18	36	-74	-22	-49	81	-28	1
0.175833	-201	2607	-905	-15752	-188	-5537	1795	-6597	-169	-5414	-2950	-11626	-231	-6508	-2297	-15267	43	4045	4909	-13868	-474	-10077	7949	-13614	-1372	-9201	8632	-11501	-522	-8969	9429	-8798	-147	-125	-117	-65	-83	-57	-107	46	-151	17	38	-73	-18	-56	84	-27	0
0.176667	-241	2590	-870	-15881	79	-5697	1904	-6692	-119	-5551	-2963	-11736	-252	-6597	-2091	-15065	-203	3964	4946	-13849	-651	-10014	7929	-13492	-1166	-9255	8676	-11521	1838	-9074	9455	-8840	-146	-128	-117	-64	-59	-58	-104	42	-149	18	34	-77	-23	-57	84	-26	-5
0.177500	-61	2567	-836	-16006	16	-5885	1985	-6810	-181	-5695	-3002	-11844	-311	-6681	-1901	-14880	-294	3894	4966	-13856	-754	-9945	7912	-13373	-853	-9304	8721	-11571	3473	-9162	9490	-8870	-148	-128	-124	-73	-58	-58	-107	42	-154	17	33	-78	-22	-59	79	-31	-1
0.178333	97	2539	-790	-16118	-191	-6088	2036	-6934	-94	-5834	-3056	-11957	-267	-6750	-1723	-14701	-476	3835	4980	-13874	-920	-9857	7907	-13262	-445	-9347	8768	-11602	5184	-9239	9533	-8883	-151	-129	-124	-66	-62	-60	-104	40	-151	15	30	-79	-22	-58	81	-30	-4
0.179167	43	2503	-740	-16237	-284	-6314	2070	-7067	-74	-5977	-3115	-12061	-104	-6820	-1564	-14542	-376	3776	4982	-13905	-696	-9785	7909	-13157	-325	-9377	8823	-11640	5365	-9297	9584	-8892	-151	-129	-121	-69	-64	-57	-104	42	-151	18	32	-76	-21	-58	81	-31	0
0.180000	-47	2456	-685	-16336	-183	-6563	2053	-7209	-84	-6125	-3203	-12165	-90	-6880	-1425	-14403	-75	3726	4972	-13948	-861	-9710	7928	-13066	-348	-9408	8875	-11678	5738	-9339	9640	-8885	-149	-128	-118	-67	-62	-56	-108	37	-151	26	30	-75	-19	-58	80	-31	0
0.180833	-69	2390	-636	-16424	-98	-6837	2009	-7363	-117	-6273	-3295	-12268	-321	-6947	-1315	-14291	-481	3673	4955	-14000	-1155	-9640	7947	-12981	71	-9430	8930	-11720	7453	-9365	9700	-8871	-150	-129	-136	-66	-61	-53	-108	41	-153	16	35	-75	-19	-60	80	-31	-1
0.181667	-207	2316	-593	-16491	121	-7127	1961	-7525	-111	-6428	-3398	-12370	-202	-7000	-1230	-14192	161	3610	4937	-14059	190	-9585	7973	-12913	-173	-9455	8989	-11762	4321	-9384	9754	-8853	-149	-128	-122	-68	-62	-61	-111	39	-156	15	30	-76	-24	-60	80	-30	-1
0.182500	-220	2218	-555	-16542	68	-7441	1881	-7695	-25	-6584	-3506	-12469	-185	-7060	-1168	-14113	-383	3544	4914	-14112	-311	-9545	8020	-12849	-205	-9474	9057	-11805	3193	-9369	9829	-8832	-150	-127	-119	-63	-39	-55	-101	41	-153	17	33	-76	-21	-59	79	-32	0
0.183333	-122	2107	-523	-16568	95	-7765	1781	-7878	11	-6744	-3610	-12567	95	-7122	-1131	-14049	-533	3466	4894	-14170	-388	-9523	8071	-12804	-90	-9503	9128	-11849	2144	-9347	9898	-8812	-148	-128	-122	-70	-63	-60	-111	40	-153	13	28	-95	-24	-60	82	-29	-5
0.184167	-179	1972	-505	-16577	150	-8099	1671	-8070	-74	-6911	-3718	-12664	56	-7187	-1125	-14000	-243	3372	4873	-14211	-176	-9525	8136	-12772	-143	-9518	9205	-11891	1372	-9316	9970	-8792	-148	-100	-117	-67	-60	-61	-110	40	-151	13	30	-78	-25	-62	78	-30	-3
0.185000	-183	1818	-500	-16561	309	-8449	1551	-8275	-156	-7071	-3822	-12759	-141	-7256	-1135	-13956	-225	3258	4859	-14253	-337	-9553	8209	-12754	-163	-9543	9291	-11931	1181	-9267	10039	-8783	-150	-129	-124	-70	-65	-61	-108	38	-152	11	33	-76	-22	-57	69	-19	0
0.185833	-317	1649	-507	-16523	426	-8798	1423	-8491	-46	-7242	-3917	-12852	35	-7337	-1173	-13917	-270	3126	4853	-14274	-387	-9609	8284	-12751	-252	-9576	9386	-11972	1166	-9216	10109	-8782	-149	-129	-104	-68	-66	-65	-105	39	-153	15	30	-79	-24	-61	78	-32	0
0.186667	-403	1463	-528	-16470	707	-9140	1295	-8720	58	-7408	-4001	-12951	331	-7425	-1229	-13876	398	2978	4856	-14291	306	-9691	8371	-12761	-701	-9611	9494	-12000	-1361	-9154	10186	-8789	-148	-130	-124	-69	-63	-60	-111	42	-152	13	32	-76	-23	-58	81	-29	0
0.187500	-538	1269	-559	-16400	614	-9480	1171	-8955	-168	-7580	-4072	-13048	-63	-7524	-1300	-13808	-47	2814	4869	-14289	-131	-9802	8466	-12781	-983	-9654	9613	-12023	-1425	-9089	10263	-8802	-147	-128	-117	-64	-62	-50	-114	40	-150	19	32	-76	-22	-55	85	-27	1
0.188333	-432	1066	-601	-16315	672	-9802	1054	-9206	-189	-7748	-4124	-13151	-161	-7632	-1387	-13768	-222	2629	4886	-14277	-186	-9939	8571	-12812	-1167	-9705	9739	-12038	-212	-9022	10340	-8828	-149	-127	-119	-67	-61	-58	-105	42	-150	18	34	-76	-22	-55	84	-29	0
0.189167	-154	846	-661	-16220	738	-10118	939	-9473	-76	-7920	-4191	-13260	-111	-7757	-1489	-13699	76	2428	4912	-14261	175	-10110	8676	-12868	-1586	-9767	9870	-12045	624	-8967	10422	-8861	-151	-127	-120	-65	-75	-59	-108	38	-153	18	35	-74	-21	-55	81	-30	-5
0.190000	-202	619	-732	-16123	481	-10415	842	-9744	-42	-8095	-4179	-13380	217	-7899	-1605	-13607	-380	2211	4934	-14232	-167	-10307	8790	-12925	-2007	-9840	10009	-12045	2213	-8916	10504	-8911	-151	-128	-122	-65	-64	-61	-108	40	-163	17	33	-86	-25	-59	79	-32	0
0.190833	-317	387	-813	-16022	595	-10695	749	-10030	6	-8272	-4177	-13509	2869	-8052	-1715	-13498	-376	1982	4961	-14198	-67	-10525	8910	-12992	-2131	-9920	10153	-12027	3272	-8868	10594	-8952	-163	-127	-124	-67	-62	-70	-111	40	-153	18	29	-76	-22	-57	81	-30	-1
0.191667	-143	162	-876	-15912	814	-10946	678	-10321	-52	-8449	-4149	-13645	6271	-8223	-1833	-13367	-469	1746	4987	-14157	-150	-10762	9034	-13061	-1748	-10012	10313	-12000	4628	-8835	10690	-9001	-149	-127	-120	-68	-62	-60	-108	41	-152	19	30	-77	-21	-59	79	-31	0
0.192500	-45	-64	-983	-15813	681	-11185	621	-10624	-169	-8628	-4098	-13791	4534	-8406	-1948	-13214	-650	1505	5008	-14114	-194	-11022	9159	-13152	-1084	-10110	10470	-11955	5211	-8811	10790	-9043	-149	-124	-121	-67	-60	-61	-109	37	-177	17	37	-77	-22	-55	79	-32	0
0.193333	-7	-285	-1078	-15706	607	-11398	577	-10933	-128	-8827	-4025	-13957	2948	-8606	-2064	-13044	-193	1264	5027	-14069	-286	-11297	9290	-13239	-807	-10219	10638	-11909	4996	-8801	10901	-9081	-151	-126	-119	-66	-61	-58	-105	39	-154	19	46	-77	-23	-43	81	-30	-3
0.194167	-34	-500	-1173	-15615	423	-11595	532	-11248	-107	-9025	-3923	-14131	2796	-8819	-2175	-12853	-758	1026	5025	-14024	-962	-11586	9425	-13331	-573	-10332	10809	-11842	7281	-8802	11017	-9107	-145	-127	-120	-75	-61	-58	-105	41	-148	22	35	-75	-19	-57	82	-29	1
0.195000	-111	-703	-1268	-15527	430	-11776	535	-11568	-220	-9231	-3800	-14323	2008	-9048	-2275	-12651	-204	810	5018	-13976	192	-11883	9578	-13431	-626	-10455	10977	-11773	4650	-8812	11138	-9117	-147	-125	-117	-63	-59	-57	-109	43	-148	21	32	-73	-13	-56	79	-28	9
0.195833	-74	-899	-1366	-15446	557	-11943	519	-11908	-260	-9449	-3658	-14529	1346	-9296	-2375	-12432	53	570	4991	-13947	15	-12185	9698	-13525	-556	-10581	11150	-11693	2142	-8837	11272	-9112	-148	-144	-119	-65	-58	-80	-104	44	-147	23	35	-72	-19	-58	82	-29	0
0.196667	259	-1082	-1458	-15378	541	-12101	543	-12204	-124	-9685	-3495	-14750	911	-9554	-2462	-12209	-251	359	4960	-13915	-238	-12492	9835	-13623	-288	-10724	11321	-11613	624	-8879	11411	-9088	-146	-124	-118	-63	-59	-60	-105	42	-149	21	32	-74	-18	-60	85	-29	0
0.197500	386	-1256	-1549	-15322	299	-12257	560	-12521	-159	-9937	-3317	-14985	320	-9830	-2544	-11984	33	160	4904	-13898	-13	-12789	9974	-13720	-151	-10846	11483	-11528	-406	-8928	11560	-9050	-151	-130	-142	-70	-61	-59	-110	39	-151	17	29	-77	-21	-60	77	-33	-1
0.198333	360	-1417	-1637	-15275	215	-12409	574	-12833	-158	-10206	-3125	-15233	-129	-10117	-2615	-11760	-27	-24	4841	-13886	-102	-13088	10111	-13821	-138	-10981	11644	-11441	-103	-8988	11716	-8991	-150	-131	-121	-72	-65	-62	-113	38	-153	15	27	-81	-23	-60	77	-52	-6
0.199167	241	-1573	-1718	-15239	63	-12556	605	-13134	-185	-10487	-2923	-15476	-432	-10415	-2680	-11544	-229	-187	4764	-13875	-266	-13353	10255	-13910	-218	-11114	11798	-11346	972	-9055	11878	-8910	-149	-105	-120	-67	-60	-60	-108	40	-151	18	29	-79	-23	-61	76	-32	-5
0.200000	246	-1713	-1789	-15208	335	-12708	629	-13421	-181	-10786	-2711	-15736	-409	-10717	-2736	-11338	339	-338	4681	-13878	455	-13610	10395	-14000	-386	-11243	11940	-11257	-561	-9133	12048	-8812	-149	-127	-122	-68	-63	-63	-109	41	-155	18	51	-75	-28	-62	78	-36	-1
0.200833	194	-1846	-1853	-15170	288	-12861	655	-13667	-111	-11096	-2499	-15990	-1025	-11036	-2782	-11141	45	-466	4594	-13887	115	-13840	10539	-14084	-245	-11366	12072	-11171	-788	-9218	12223	-8702	-147	-132	-126	-66	-58	-59	-107	33	-148	19	32	-77	-23	-59	78	-29	0
0.201667	-7	-1976	-1908	-15178	10	-13019	682	-13942	-100	-11426	-2284	-16246	-1317	-11357	-2833	-10967	-590	-582	4499	-13908	-621	-14046	10683	-14168	159	-11486	12185	-11086	1027	-9305	12406	-8578	-145	-126	-120	-69	-60	-60	-104	43	-151	19	35	-75	-18	-57	81	-26	1
0.202500	5	-2096	-1957	-15171	-182	-13188	702	-14171	-137	-11742	-2074	-16490	-1393	-11687	-2876	-10814	-289	-681	4407	-13930	-301	-14216	10819	-14245	465	-11602	12285	-11012	1629	-9394	12583	-8449	-144	-126	-120	-68	-61	-58	-107	67	-148	19	30	-78	-18	-58	80	-30	1
0.203333	189	-2220	-1999	-15181	-328	-13363	718	-14383	-81	-12115	-1874	-16727	-1677	-12020	-2919	-10690	-361	-757	4311	-13966	-436	-14358	10955	-14321	752	-11708	12367	-10939	2185	-9490	12757	-8310	-149	-126	-124	-67	-60	-59	-107	42	-149	17	29	-76	-16	-58	79	-34	1
0.204167	76	-2333	-2032	-15198	-149	-13544	730	-14572	-125	-12470	-1680	-16944	-1795	-12354	-2961	-10589	-362	-844	4229	-14007	-398	-14468	11085	-14389	882	-11804	12430	-10876	1664	-9590	12925	-8174	-146	-127	-119	-67	-58	-62	-108	41	-150	15	32	-76	-17	-60	79	-29	0
0.205000	-95	-2450	-2057	-15220	17	-13732	736	-14733	-153	-12827	-1495	-17145	-1737	-12686	-3004	-10517	-440	-917	4152	-14053	-469	-14542	11213	-14447	1203	-11882	12478	-10814	802	-9686	13081	-8034	-149	-127	-120	-69	-61	-59	-107	40	-151	18	27	-78	-17	-56	78	-30	-6
0.205833	36	-2562	-2077	-15255	-101	-13924	735	-14870	-155	-13175	-1323	-17322	-1802	-13016	-3046	-10466	-941	-977	4084	-14105	-551	-14583	11323	-14510	1648	-11951	12499	-10762	38	-9780	13223	-7893	-151	-129	-134	-69	-64	-64	-111	38	-155	15	32	-78	-23	-62	78	-30	-1
0.206667	129	-2676	-2092	-15295	-413	-14114	734	-14978	-167	-13522	-1164	-17477	-1803	-13341	-3087	-10456	-143	-1040	4051	-14150	-94	-14596	11424	-14560	1638	-11992	12507	-10715	-1910	-9878	13341	-7754	-151	-128	-121	-70	-62	-63	-110	37	-155	16	29	-79	-23	-61	76	-31	-14
0.207500	50	-2782	-2101	-15347	-417	-14309	733	-15059	-289	-13860	-1012	-17602	-2006	-13653	-3113	-10464	-401	-1098	3990	-14214	-683	-14570	11517	-14596	1758	-12037	12503	-10669	-1514	-9956	13451	-7612	-148	-126	-120	-68	-61	-86	-107	43	-150	22	33	-77	-19	-56	82	-27	1
0.208333	-18	-2883	-2102	-15396	-266	-14491	738	-15111	-260	-14176	-869	-17696	-1835	-13947	-3139	-10493	-289	-1158	3965	-14265	43	-14521	11615	-14629	1434	-12053	12476	-10631	-4309	-10032	13526	-7475	-149	-126	-116	-67	-58	-57	-102	42	-148	19	50	-93	-24	-55	84	-28	1
0.209167	8	-2981	-2110	-15464	-432	-14671	742	-15148	-282	-14481	-736	-17766	-1965	-14233	-3161	-10554	366	-1228	3943	-14325	96	-14452	11646	-14661	845	-12055	12439	-10584	-7663	-10100	13571	-7343	-147	-127	-117	-67	-63	-58	-103	44	-150	21	37	-76	-19	-55	85	-25	-5
0.210000	-152	-3076	-2117	-15532	-500	-14845	747	-15149	-258	-14767	-617	-17807	-1927	-14501	-3181	-10636	-274	-1300	3936	-14378	-526	-14366	11678	-14680	676	-12039	12382	-10563	-8937	-10157	13579	-7210	-148	-126	-115	-65	-61	-61	-105	43	-137	22	33	-77	-15	-62	84	-29	0
0.210833	-298	-3170	-2126	-15605	-493	-15012	760	-15143	-247	-15029	-493	-17820	-1874	-14757	-3180	-10741	-82	-1377	3949	-14429	-201	-14268	11684	-14691	514	-12003	12317	-10535	-10463	-10196	13559	-7077	-149	-128	-120	-91	-59	-58	-105	43	-150	21	34	-74	-19	-55	79	-31	-4
0.211667	-98	-3252	-2139	-15698	-497	-15167	783	-15116	-188	-15274	-393	-17809	-1805	-14990	-3177	-10862	185	-1459	3971	-14481	-134	-14163	11669	-14698	357	-11957	12232	-10512	-10451	-10227	13499	-6948	-149	-125	-118	-64	-59	-59	-109	40	-155	19	34	-74	-17	-55	85	-27	-4
0.212500	-285	-3330	-2152	-15789	-475	-15306	816	-15079	-98	-15494	-291	-17767	-1867	-15204	-3163	-11000	154	-1544	4000	-14526	-143	-14053	11618	-14691	296	-11889	12147	-10491	-9387	-10240	13411	-6815	-148	-126	-116	-65	-62	-59	-101	41	-149	23	37	-75	-21	-58	82	-30	-3
0.213333	-384	-3401	-2172	-15885	-248	-15437	857	-15013	2	-15694	-201	-17723	-1539	-15404	-3136	-11148	727	-1634	4035	-14570	256	-13948	11545	-14680	-193	-11816	12044	-10478	-10476	-10236	13287	-6680	-147	-128	-115	-65	-60	-59	-111	44	-153	20	10	-74	-21	-55	84	-28	-5
0.214167	-191	-3467	-2203	-15985	-45	-15552	915	-14947	-21	-15874	-114	-17653	-1434	-15583	-3105	-11312	876	-1723	4080	-14609	-109	-13844	11444	-14657	-675	-11735	11930	-10468	-11055	-10219	13133	-6547	-149	-128	-118	-66	-58	-58	-108	44	-151	20	36	-74	-22	-57	81	-29	2
0.215000	-228	-3529	-2237	-16088	-242	-15655	981	-14874	-1	-16039	-41	-17575	-1384	-15743	-3062	-11485	81	-1812	4126	-14648	-664	-13753	11312	-14628	-547	-11651	11801	-10462	-8368	-10184	12945	-6417	-152	-127	-118	-69	-62	-62	-108	40	-155	20	33	-73	-16	-57	80	-32	-5
0.215833	-181	-3589	-2280	-16196	-315	-15749	1054	-14777	-139	-16185	29	-17490	-1269	-15888	-3012	-11669	342	-1900	4180	-14681	-338	-13666	11161	-14589	-552	-11558	11664	-10462	-6013	-10135	12736	-6273	-145	-130	-119	-63	-59	-44	-107	46	-150	22	33	-76	-22	-57	82	-29	-1
0.216667	-225	-3642	-2326	-16300	-293	-15820	1142	-14713	-437	-16315	87	-17390	-1159	-16019	-2955	-11857	275	-2006	4233	-14715	-340	-13598	10982	-14543	-538	-11470	11512	-10462	-3302	-10071	12502	-6155	-149	-130	-120	-69	-62	-59	-108	43	-152	17	34	-74	-19	-58	107	-28	-3
0.217500	-318	-3690	-2384	-16407	-264	-15889	1248	-14628	-322	-16433	127	-17300	-982	-16140	-2897	-12056	53	-2051	4290	-14749	-368	-13538	10783	-14493	-320	-11391	11341	-10472	-1094	-10001	12245	-6028	-156	-130	-120	-68	-74	-59	-108	44	-152	19	29	-79	-19	-57	79	-33	-3
0.218333	-441	-3738	-2450	-16514	-135	-15943	1339	-14551	-153	-16544	155	-17205	-958	-16249	-2838	-12257	19	-2126	4348	-14781	-477	-13487	10563	-14431	-88	-11315	11166	-10485	695	-9920	11986	-5908	-151	-129	-120	-72	-60	-61	-107	39	-154	18	30	-77	-42	-57	80	-30	-1
0.219167	-384	-3785	-2516	-16615	-70	-15992	1450	-14475	-182	-16642	167	-17116	-1006	-16346	-2775	-12459	-319	-2180	4413	-14817	-565	-13449	10334	-14361	369	-11251	10978	-10500	2423	-9811	11715	-5788	-152	-146	-121	-69	-61	-61	-105	38	-155	17	28	-79	-21	-57	79	-31	-3
0.220000	-254	-3812	-2596	-16718	-67	-16028	1565	-14397	-153	-16730	156	-17033	-843	-16440	-2723	-12654	-24	-2210	4471	-14853	-456	-13427	10091	-14290	431	-11197	10773	-10518	2510	-9745	11434	-5683	-151	-131	-120	-66	-61	-59	-108	37	-152	17	33	-77	-22	-59	79	-31	-7
0.220833	-337	-3844	-2674	-16814	128	-16045	1682	-14323	-95	-16811	125	-16956	-1013	-16525	-2669	-12875	-316	-2285	4534	-14896	-1206	-13409	9843	-14207	602	-11159	10560	-10538	4704	-9646	11155	-5582	-153	-128	-142	-66	-61	-58	-109	39	-153	19	33	-75	-21	-58	80	-32	-3
0.221667	-334	-3870	-2760	-16903	269	-16082	1799	-14252	24	-16874	70	-16887	-943	-16610	-2625	-13088	-440	-2325	4597	-14941	-680	-13396	9594	-14123	696	-11134	10334	-10562	4941	-9574	10869	-5493	-148	-128	-120	-65	-59	-58	-108	42	-148	20	30	-75	-18	-61	79	-31	0
0.222500	-17	-3885	-2856	-16991	126	-16101	1913	-14188	-33	-16931	-10	-16819	-684	-16688	-2590	-13296	676	-2365	4658	-14992	228	-13392	9342	-14034	325	-11126	10100	-10585	2223	-9495	10592	-5419	-148	-127	-129	-69	-63	-65	-110	39	-149	19	30	-78	-19	-57	80	-30	2
0.223333	-31	-3896	-2955	-17070	90	-16110	2022	-14125	-84	-16978	-115	-16774	-596	-16764	-2565	-13505	371	-2401	4719	-15053	-496	-13377	9095	-13945	316	-11135	9857	-10613	1877	-9433	10321	-5360	-152	-127	-126	-73	-58	-63	-110	37	-155	13	25	-79	-24	-62	75	-34	-3
0.224167	-356	-3903	-3059	-17154	149	-16111	2121	-14068	20	-17007	-245	-16723	-778	-16835	-2555	-13714	371	-2435	4778	-15115	-217	-13384	8857	-13854	237	-11167	9616	-10632	659	-9376	10057	-5304	-150	-133	-126	-73	-65	-63	-110	39	-153	13	25	-78	-25	-61	77	-33	-9
0.225000	-419	-3892	-3162	-17215	-111	-16100	2218	-14004	77	-17016	-394	-16676	-727	-16900	-2547	-13912	441	-2472	4842	-15170	-195	-13379	8634	-13760	231	-11192	9368	-10654	435	-9333	9802	-5275	-150	-132	-124	-72	-62	-62	-112	38	-154	12	24	-79	-27	-62	74	-33	-7
0.225833	-386	-3882	-3270	-17274	-232	-16083	2302	-13949	2	-17015	-560	-16625	-862	-16964	-2562	-14104	320	-2502	4907	-15242	-503	-13369	8421	-13663	216	-11235	9131	-10671	1308	-9298	9558	-5257	-149	-130	-129	-72	-64	-62	-108	33	-154	16	25	-79	-19	-60	75	-40	-6
0.226667	-377	-3853	-3382	-17326	-247	-16050	2372	-13895	66	-16978	-746	-16572	-615	-17022	-2583	-14282	657	-2532	4976	-15303	138	-13352	8226	-13572	-109	-11290	8892	-10685	843	-9290	9326	-5247	-149	-128	-126	-73	-64	-62	-110	38	-153	12	26	-75	-28	-60	77	-33	-3
0.227500	-339	-3820	-3492	-17369	-290	-16005	2430	-13836	-47	-16924	-937	-16510	-409	-17073	-2617	-14448	976	-2563	5039	-15364	494	-13333	8049	-13474	-500	-11347	8658	-10693	38	-9296	9107	-5243	-148	-127	-121	-72	-60	-51	-107	38	-149	19	28	-77	-18	-58	78	-32	2
0.228333	-497	-3776	-3607	-17405	-537	-15940	2470	-13776	-19	-16852	-1145	-16438	-488	-17117	-2660	-14594	67	-2589	5106	-15427	-368	-13313	7887	-13386	-500	-11418	8439	-10697	5662	-9298	8903	-5271	-145	-126	-117	-70	-60	-58	-108	38	-149	18	32	-79	-15	-57	84	-30	1
0.229167	-481	-3730	-3730	-17439	-405	-15864	2491	-13714	108	-16750	-1358	-16360	-301	-17158	-2717	-14725	144	-2618	5170	-15474	-38	-13278	7740	-13296	-447	-11501	8223	-10701	11038	-9313	8702	-5304	-147	-126	-119	-69	-58	-59	-107	40	-151	16	32	-74	-19	-60	79	-32	1
0.230000	-234	-3676	-3856	-17464	-292	-15769	2496	-13658	23	-16631	-1579	-16258	-202	-17185	-2781	-14831	346	-2646	5230	-15520	190	-13246	7609	-13210	-341	-11564	8025	-10700	13147	-9361	8518	-5350	-148	-127	-119	-67	-62	-60	-107	38	-148	17	21	-75	-21	-60	81	-32	2
0.230833	-61	-3623	-3985	-17487	-222	-15661	2480	-13604	11	-16492	-1798	-16148	-122	-17211	-2857	-14923	237	-2677	5290	-15559	103	-13207	7495	-13135	-234	-11642	7830	-10700	13005	-9411	8343	-5423	-147	-128	-120	-69	-60	-60	-108	38	-150	16	29	-76	-24	-61	78	-30	1
0.231667	-78	-3575	-4117	-17499	-49	-15539	2439	-13544	76	-16337	-2020	-16017	1	-17227	-2939	-14982	269	-2702	5341	-15592	159	-13167	7392	-13077	-135	-11719	7665	-10691	10379	-9470	8173	-5478	-150	-130	-124	-73	-67	-62	-111	37	-149	12	29	-75	-22	-59	78	-62	-3
0.232500	-166	-3528	-4252	-17522	-154	-15403	2378	-13488	55	-16165	-2241	-15872	-74	-17229	-3021	-15018	-85	-2729	5389	-15613	287	-13122	7301	-12985	236	-11791	7509	-10683	7554	-9535	8020	-5552	-147	-120	-124	-72	-62	-62	-109	36	-154	13	26	-79	-21	-60	79	-31	0
0.233333	-409	-3484	-4384	-17512	-284	-15253	2299	-13426	-34	-15976	-2456	-15720	-100	-17221	-3087	-15034	315	-2760	5426	-15627	508	-13079	7216	-12914	389	-11867	7365	-10662	3346	-9602	7878	-5636	-149	-131	-124	-70	-61	-61	-111	38	-154	18	30	-76	-23	-60	79	-29	-4
0.234167	-408	-3450	-4517	-17517	-320	-15099	2196	-13365	-8	-15783	-2664	-15525	39	-17203	-3190	-15018	252	-2780	5463	-15633	87	-13030	7141	-12850	273	-11935	7241	-10642	1875	-9672	7744	-5728	-146	-129	-120	-66	-59	-59	-107	39	-153	11	29	-75	-22	-58	79	-30	-3
0.235000	-365	-3425	-4641	-17517	-434	-14939	2073	-13307	101	-15579	-2867	-15326	225	-17175	-3276	-14978	-370	-2807	5486	-15636	315	-12984	7072	-12791	374	-11995	7130	-10622	1619	-9749	7616	-5830	-147	-127	-110	-67	-59	-50	-103	39	-150	16	34	-74	-18	-55	78	-28	0
0.235833	-371	-3399	-4762	-17525	-172	-14778	1930	-13255	-69	-15381	-3066	-15119	259	-17136	-3356	-14915	948	-2837	5500	-15640	1335	-12940	7000	-12735	93	-12056	7034	-10600	-2004	-9819	7496	-5933	-148	-125	-118	-66	-59	-59	-111	39	-151	16	33	-74	-22	-59	79	-27	-3
0.236667	-240	-3412	-4884	-17527	-172	-14626	1768	-13203	-65	-15190	-3267	-14907	62	-17087	-3435	-14824	322	-2869	5502	-15647	556	-12899	6934	-12676	-29	-12114	6949	-10575	-1417	-9909	7384	-6046	-148	-127	-117	-65	-59	-70	-108	39	-151	18	39	-72	-21	-62	78	-29	1
0.237500	-82	-3429	-4999	-17537	-314	-14484	1586	-13156	46	-15012	-3460	-14685	39	-17040	-3509	-14718	45	-2907	5490	-15660	650	-12864	6865	-12641	-196	-12167	6873	-10552	-1049	-9983	7281	-6166	-147	-126	-119	-66	-63	-62	-110	39	-149	16	30	-77	-23	-59	79	-30	0
0.238333	-109	-3460	-5109	-17544	-490	-14354	1398	-13114	-31	-14851	-3656	-14462	405	-16979	-3577	-14581	294	-2949	5470	-15678	636	-12827	6794	-12574	-269	-12216	6809	-10523	138	-10074	7185	-6295	-146	-126	-117	-65	-80	-62	-109	37	-149	9	33	-78	-27	-61	79	-30	0
0.239167	-150	-3515	-5211	-17557	-650	-14240	1196	-13076	8	-14703	-3835	-14244	1856	-16910	-3639	-14423	174	-2994	5437	-15708	495	-12787	6722	-12527	-341	-12253	6757	-10496	1477	-10149	7099	-6424	-150	-128	-118	-70	-65	-61	-110	38	-151	16	29	-79	-19	-60	79	-30	0
0.240000	-143	-3569	-5301	-17571	-557	-14139	949	-13048	63	-14585	-4015	-14032	2941	-16848	-3700	-14243	290	-3047	5400	-15749	585	-12761	6643	-12487	-464	-12287	6704	-10470	1517	-10203	7014	-6566	-152	-122	-119	-72	-63	-60	-111	39	-155	12	27	-79	-23	-61	78	-31	-4
0.240833	-90	-3648	-5392	-17588	-150	-14072	771	-13017	42	-14492	-4183	-13822	2141	-16755	-3758	-14036	836	-3102	5355	-15804	981	-12730	6568	-12440	-848	-12295	6665	-10436	-1486	-10312	6943	-6713	-151	-127	-119	-70	-61	-59	-107	37	-153	17	29	-74	-23	-59	80	-31	0
0.241667	-187	-3729	-5470	-17600	-128	-14020	562	-12993	45	-14443	-4342	-13624	1644	-16667	-3808	-13800	-254	-3161	5309	-15875	217	-12705	6486	-12402	-851	-12324	6626	-10405	-1356	-10391	6879	-6865	-150	-126	-117	-67	-60	-59	-107	39	-160	17	30	-73	-19	-55	81	-28	0
0.242500	-30	-3827	-5542	-17618	-50	-13991	355	-12962	58	-14392	-4486	-13431	1609	-16575	-3857	-13544	-613	-3224	5258	-15962	191	-12676	6402	-12368	-631	-12331	6596	-10373	-1337	-10463	6816	-7023	-149	-128	-116	-65	-59	-58	-110	41	-150	17	30	-74	-19	-57	79	-32	0
0.243333	49	-3927	-5610	-17637	70	-13989	155	-12954	68	-14393	-4619	-13260	1174	-16483	-3908	-13254	-185	-3287	5203	-16064	178	-12657	6320	-12341	-616	-12328	6565	-10345	-1875	-10544	6771	-7190	-150	-122	-117	-68	-63	-74	-107	37	-153	18	34	-76	-24	-57	80	-31	-1
0.244167	43	-4040	-5675	-17657	87	-14007	-36	-12936	9	-14422	-4729	-13098	857	-16392	-3961	-12947	-408	-3359	5144	-16181	-143	-12632	6237	-12313	-684	-12316	6537	-10315	-2020	-10621	6725	-7366	-150	-128	-119	-68	-60	-62	-105	38	-152	18	30	-75	-23	-64	76	-36	-3
0.245000	-14	-4160	-5736	-17672	220	-14033	-210	-12923	34	-14478	-4816	-12951	586	-16295	-4008	-12602	-638	-3433	5087	-16309	-46	-12613	6159	-12294	-740	-12295	6508	-10289	-2519	-10690	6694	-7545	-150	-128	-121	-67	-63	-61	-110	39	-152	18	28	-74	-23	-59	77	-31	-3
0.245833	-12	-4278	-5789	-17685	292	-14092	-363	-12905	80	-14555	-4873	-12821	464	-16198	-4061	-12228	-972	-3508	5032	-16446	-100	-12590	6087	-12272	-611	-12261	6484	-10266	-2154	-10766	6668	-7728	-150	-130	-122	-68	-65	-64	-108	38	-152	18	28	-78	-24	-63	78	-26	-5
0.246667	-145	-4401	-5840	-17697	345	-14154	-496	-12876	125	-14652	-4901	-12697	399	-16101	-4105	-11824	-811	-3586	4977	-16586	77	-12570	6020	-12269	-587	-12220	6460	-10242	-3236	-10822	6656	-7919	-147	-128	-110	-70	-65	-55	-109	41	-155	6	33	-77	-22	-58	77	-31	-1
0.247500	-306	-4525	-5901	-17698	217	-14221	-610	-12841	81	-14758	-4899	-12585	118	-15999	-4148	-11391	-366	-3664	4920	-16721	-436	-12547	5978	-12257	-887	-12169	6442	-10208	-4235	-10881	6654	-8110	-148	-127	-118	-65	-61	-58	-102	44	-152	21	34	-74	-19	-52	82	-28	13
0.248333	-291	-4648	-5925	-17695	-8	-14287	-698	-12796	-5	-14881	-4856	-12487	-129	-15898	-4189	-10916	-850	-3748	4864	-16857	-1091	-12528	5909	-12258	-767	-12118	6423	-10211	-3504	-10937	6660	-8311	-151	-130	-121	-68	-57	-59	-96	40	-159	20	33	-73	-22	-56	80	-30	-5
0.249167	-102	-4773	-5959	-17685	46	-14359	-766	-12746	63	-14998	-4779	-12382	-115	-15802	-4229	-10453	89	-3830	4806	-16984	-41	-12510	5867	-12261	-1135	-12053	6413	-10203	-7603	-10987	6678	-8507	-149	-126	-119	-66	-59	-57	-105	40	-151	20	32	-67	-19	-56	80	-26	-3
0.250000	96	-4890	-5987	-17667	-68	-14413	-805	-12675	2	-15099	-4662	-12282	-529	-15701	-4260	-9953	141	-3917	4743	-17101	-439	-12493	5834	-12264	-1461	-11997	6398	-10201	-9129	-11032	6703	-8713	-151	-129	-107	-67	-63	-59	-107	43	-150	22	34	-72	-22	-56	79	-28	-5
0.250833	37	-5006	-6007	-17643	-75	-14460	-823	-12590	-85	-15206	-4506	-12199	-611	-15605	-4280	-9431	98	-4004	4673	-17187	-211	-12480	5812	-12270	-1584	-11933	6412	-10204	-10542	-11068	6744	-8901	-148	-127	-118	-66	-63	-59	-105	39	-152	22	36	-75	-22	-55	84	-28	-3
0.251667	-169	-5120	-6022	-17603	17	-14488	-816	-12491	24	-15286	-4316	-12103	-697	-15510	-4295	-8906	-16	-4089	4603	-17285	-159	-12464	5799	-12274	-1748	-11871	6394	-10222	-11044	-11099	6794	-9090	-148	-125	-115	-69	-61	-61	-102	41	-150	23	33	-76	-21	-53	84	-28	1
0.252500	-130	-5225	-6029	-17557	354	-14503	-789	-12387	25	-15343	-4090	-12003	-928	-15411	-4292	-8375	-284	-4181	4523	-17350	-499	-12453	5799	-12279	-1844	-11808	6401	-10236	-9862	-11114	6856	-9267	-150	-126	-121	-65	-62	-60	-105	41	-151	21	34	-70	-21	-55	82	-29	-1
0.253333	-73	-5331	-6035	-17495	194	-14495	-746	-12248	2	-15378	-3823	-11902	-821	-15323	-4279	-7851	-357	-4270	4435	-17394	-313	-12445	5810	-12282	-1836	-11748	6422	-10261	-7752	-11130	6928	-9430	-147	-128	-116	-70	-60	-59	-102	44	-147	23	35	-72	-18	-55	81	-30	1
0.254167	24	-5434	-6027	-17422	220	-14466	-686	-12115	-98	-15378	-3546	-11785	-483	-15232	-4246	-7346	261	-4363	4351	-17420	731	-12441	5830	-12284	-2157	-11696	6451	-10286	-8454	-11122	7010	-9583	-146	-125	-117	-65	-60	-59	-103	43	-151	23	36	-68	-18	-55	89	-26	0
0.255000	-146	-5523	-6013	-17335	300	-14416	-608	-11959	-120	-15351	-3238	-11661	-861	-15134	-4199	-6850	-336	-4444	4246	-17428	19	-12435	5863	-12284	-2392	-11649	6494	-10321	-6121	-11098	7104	-9719	-145	-124	-116	-64	-58	-45	-103	45	-151	25	37	-68	-21	-56	84	-25	2
0.255833	-169	-5607	-5998	-17237	284	-14348	-518	-11805	-59	-15290	-2915	-11521	-828	-15060	-4134	-6376	-757	-4529	4137	-17420	-306	-12436	5901	-12275	-2363	-11601	6548	-10357	-2206	-11088	7204	-9834	-145	-125	-116	-67	-58	-57	-101	43	-147	26	39	-67	-21	-55	87	-25	-3
0.256667	-10	-5682	-5974	-17125	420	-14261	-420	-11651	-274	-15205	-2587	-11352	-654	-15005	-4052	-5942	-431	-4608	4026	-17402	312	-12444	5950	-12269	-2264	-11571	6606	-10399	747	-11055	7316	-9934	-151	-128	-120	-69	-72	-57	-104	41	-154	27	34	-76	-22	-56	82	-27	-3
0.257500	-232	-5751	-5951	-17005	392	-14165	-320	-11495	-314	-15087	-2247	-11199	-584	-14907	-3951	-5550	-659	-4678	3910	-17367	230	-12464	6003	-12258	-2036	-11537	6692	-10442	3602	-10996	7436	-10015	-150	-130	-118	-67	-63	-57	-105	39	-153	20	36	-73	-19	-55	76	-31	-6
0.258333	-316	-5800	-5916	-16869	388	-14052	-204	-11333	-184	-14950	-1910	-11021	-661	-14834	-3827	-5198	-773	-4742	3794	-17326	105	-12468	6065	-12238	-1760	-11517	6782	-10482	4874	-10959	7563	-10065	-151	-131	-124	-74	-56	-56	-109	41	-153	15	35	-74	-22	-55	82	-29	-4
0.259167	-98	-5817	-5875	-16730	388	-13931	-87	-11184	-189	-14788	-1582	-10809	-568	-14767	-3687	-4891	-902	-4793	3676	-17280	334	-12487	6134	-12212	-1214	-11499	6894	-10522	5552	-10900	7699	-10102	-151	-131	-117	-66	-62	-57	-104	42	-153	18	36	-74	-29	-56	85	-29	-4
0.260000	-27	-5865	-5832	-16579	302	-13820	35	-11046	-303	-14624	-1273	-10591	-424	-14704	-3525	-4639	-745	-4833	3567	-17229	564	-12517	6209	-12185	-648	-11487	7017	-10559	4757	-10854	7842	-10132	-149	-129	-118	-66	-60	-57	-109	39	-153	20	34	-74	-22	-53	81	-29	-1
0.260833	-299	-5871	-5786	-16429	294	-13686	161	-10919	-340	-14449	-989	-10358	-370	-14645	-3349	-4441	-304	-4861	3451	-17179	325	-12554	6287	-12150	-287	-11498	7150	-10594	3029	-10776	7992	-10106	-146	-126	-118	-66	-62	-58	-105	41	-150	20	37	-74	-21	-58	90	-30	0
0.261667	-405	-5858	-5728	-16280	148	-13576	288	-10814	-202	-14280	-733	-10109	-280	-14596	-3151	-4299	-972	-4872	3345	-17132	-35	-12597	6371	-12115	505	-11482	7296	-10625	4222	-10710	8155	-10083	-141	-125	-117	-81	-61	-86	-107	44	-149	22	35	-95	-24	-53	87	-27	1
0.262500	-340	-5832	-5668	-16099	207	-13473	422	-10726	-90	-14123	-509	-9851	270	-14546	-2940	-4215	-6	-4875	3241	-17087	1046	-12646	6460	-12080	478	-11496	7451	-10656	501	-10658	8318	-10050	-145	-126	-117	-64	-60	-57	-104	41	-149	21	30	-76	-23	-57	86	-26	3
0.263333	-343	-5787	-5607	-16006	68	-13386	558	-10678	-45	-13984	-319	-9585	357	-14532	-2715	-4182	405	-4861	3144	-17047	785	-12707	6548	-12041	219	-11506	7615	-10677	-1732	-10608	8487	-10002	-149	-125	-122	-48	-61	-66	-108	41	-151	17	34	-75	-19	-57	84	-29	-3
0.264167	-297	-5727	-5541	-15879	-47	-13320	693	-10632	24	-13873	-168	-9316	158	-14469	-2486	-4202	163	-4840	3050	-17010	693	-12781	6643	-12004	155	-11532	7780	-10695	-2033	-10573	8662	-9950	-149	-128	-119	-67	-63	-57	-108	41	-153	6	26	-78	-19	-56	82	-31	0
0.265000	-251	-5651	-5468	-15773	67	-13271	837	-10623	157	-13810	-50	-9047	-243	-14441	-2250	-4268	484	-4799	2962	-16983	943	-12860	6740	-11975	77	-11566	7956	-10710	-1310	-10551	8838	-9899	-151	-132	-125	-69	-65	-61	-109	35	-153	15	26	-81	-25	-60	77	-34	-4
0.265833	-254	-5550	-5392	-15677	19	-13250	984	-10640	107	-13729	28	-8781	-558	-14414	-2004	-4380	353	-4748	2881	-16953	745	-12941	6846	-11947	21	-11607	8122	-10721	1228	-10545	9021	-9831	-151	-130	-121	-72	-64	-61	-114	36	-158	13	26	-80	-23	-60	72	-33	-4
0.266667	-481	-5438	-5311	-15595	-200	-13243	1146	-10682	-369	-13702	90	-8519	-1097	-14396	-1762	-4518	330	-4683	2805	-16929	517	-13028	6954	-11918	-11	-11655	8325	-10725	4580	-10553	9208	-9764	-153	-130	-124	-70	-66	-61	-118	37	-153	16	27	-75	-25	-60	77	-33	-6
0.267500	-316	-5306	-5228	-15529	-72	-13258	1316	-10746	-769	-13716	120	-8269	-1364	-14372	-1516	-4688	1367	-4608	2734	-16904	1172	-13117	7079	-11899	-53	-11711	8523	-10729	4048	-10577	9409	-9698	-147	-127	-121	-68	-60	-57	-109	40	-149	15	30	-76	-22	-56	81	-36	-1
0.268333	-337	-5166	-5146	-15484	-340	-13292	1499	-10835	-626	-13762	135	-8044	-1975	-14364	-1286	-4882	999	-4526	2663	-16878	781	-13203	7205	-11889	196	-11779	8713	-10734	4310	-10629	9601	-9642	-148	-108	-122	-70	-61	-56	-105	43	-150	19	33	-77	-18	-57	79	-32	2
0.269167	-606	-5021	-5065	-15460	-356	-13348	1688	-10954	-425	-13845	132	-7833	-2296	-14361	-1065	-5097	101	-4443	2599	-16852	70	-13290	7343	-11883	820	-11864	8911	-10739	6243	-10697	9796	-9592	-146	-128	-118	-69	-62	-58	-108	45	-151	16	32	-75	-21	-58	92	-30	-1
0.270000	-486	-4871	-4995	-15441	-84	-13418	1894	-11096	-358	-13953	116	-7663	-2630	-14364	-865	-5331	389	-4353	2522	-16823	-33	-13371	7488	-11903	1204	-11952	9102	-10751	6522	-10783	9993	-9550	-147	-124	-118	-73	-60	-55	-104	42	-150	19	33	-76	-18	-57	80	-29	1
0.270833	-270	-4712	-4930	-15454	-178	-13499	2110	-11258	-301	-14088	115	-7520	-3351	-14373	-679	-5584	-31	-4283	2454	-16793	-86	-13423	7643	-11931	1268	-12056	9306	-10763	6665	-10886	10192	-9516	-148	-124	-121	-67	-61	-57	-108	41	-147	19	33	-75	0	-52	78	-28	9
0.271667	-252	-4558	-4876	-15466	-167	-13593	2340	-11440	-319	-14241	111	-7429	-3474	-14382	-508	-5849	-360	-4178	2390	-16753	-83	-13511	7813	-11968	1379	-12167	9506	-10781	5735	-11010	10393	-9496	-144	-125	-118	-68	-65	-55	-103	41	-150	18	26	-77	-25	-58	82	-27	-1
0.272500	-216	-4404	-4847	-15495	-198	-13670	2581	-11639	-376	-14404	126	-7363	-3262	-14400	-357	-6131	-901	-4092	2326	-16715	-314	-13565	7994	-12038	1657	-12279	9704	-10808	4890	-11150	10593	-9489	-147	-128	-122	-72	-62	-58	-108	43	-150	17	32	-76	-22	-56	81	-30	0
0.273333	-169	-4258	-4807	-15536	-260	-13761	2837	-11856	-308	-14577	156	-7358	-3346	-14422	-224	-6433	-1282	-4009	2269	-16668	-331	-13608	8190	-12096	1955	-12424	9896	-10846	4067	-11296	10787	-9501	-150	-131	-122	-70	-64	-60	-108	38	-154	15	27	-80	-24	-61	77	-33	-3
0.274167	-196	-4118	-4800	-15588	-423	-13846	3106	-12086	-104	-14740	215	-7410	-3127	-14438	-113	-6760	-690	-3927	2221	-16616	-266	-13637	8403	-12175	1433	-12554	10096	-10890	1990	-11452	10990	-9524	-146	-126	-122	-68	-60	-56	-104	42	-150	20	29	-72	-18	-56	80	-30	0
0.275000	-291	-3982	-4801	-15634	-600	-13917	3387	-12326	94	-14892	298	-7513	-3140	-14462	-16	-7113	-1556	-3851	2189	-16559	-929	-13654	8625	-12275	1136	-12692	10290	-10946	2850	-11615	11189	-9557	-148	-126	-163	-68	-60	-55	-105	42	-150	21	35	-67	-18	-52	84	-29	1
0.275833	-133	-3860	-4820	-15689	-349	-13982	3682	-12578	119	-15028	408	-7670	-2144	-14484	68	-7504	-1103	-3781	2173	-16498	111	-13663	8880	-12382	894	-12830	10476	-11013	-253	-11787	11387	-9620	-147	-126	-115	-64	-59	-51	-103	42	-150	20	35	-73	-19	-55	81	-30	-3
0.276667	46	-3749	-4854	-15748	-451	-14036	3979	-12840	-41	-15144	541	-7894	437	-14502	133	-7932	-372	-3712	2174	-16441	237	-13667	9113	-12505	570	-12963	10661	-11097	-4060	-11957	11579	-9689	-146	-138	-116	-67	-63	-57	-109	61	-151	20	33	-74	-22	-58	84	-28	0
0.277500	-90	-3652	-4907	-15809	-689	-14084	4276	-13114	-11	-15237	702	-8173	2601	-14523	188	-8404	-1284	-3656	2194	-16397	-453	-13659	9375	-12636	895	-13102	10839	-11194	-5146	-12133	11773	-9776	-147	-129	-118	-68	-62	-59	-107	42	-150	20	32	-75	-26	-67	79	-28	0
0.278333	-210	-3565	-4969	-15876	-745	-14123	4571	-13392	-90	-15308	879	-8507	2360	-14529	233	-8922	-948	-3600	2238	-16326	32	-13658	9649	-12775	1135	-13232	11015	-11303	-5860	-12295	11964	-9877	-154	-130	-119	-100	-82	-60	-108	42	-151	20	35	-78	-21	-56	81	-28	1
0.279167	-84	-3493	-5036	-15938	-561	-14161	4863	-13685	-200	-15348	1076	-8896	2409	-14527	264	-9473	-741	-3550	2314	-16268	15	-13640	9936	-12917	1302	-13356	11187	-11429	-5097	-12457	12155	-9982	-150	-129	-118	-70	-62	-58	-105	41	-152	9	32	-79	-23	-56	81	-10	0
0.280000	36	-3436	-5109	-16011	-590	-14193	5152	-13972	-183	-15367	1282	-9335	2517	-14512	286	-10109	-652	-3502	2411	-16215	-442	-13648	10225	-13062	1754	-13477	11353	-11556	-2951	-12605	12342	-10099	-176	-132	-119	-66	-59	-57	-104	43	-149	19	36	-78	-19	-56	87	-27	-4
0.280833	171	-3385	-5180	-16078	-706	-14235	5406	-14276	-167	-15367	1487	-9818	3013	-14485	297	-10781	131	-3466	2543	-16166	34	-13656	10524	-13206	1860	-13595	11520	-11703	-3205	-12749	12523	-10222	-148	-130	-116	-65	-59	-60	-105	40	-153	20	51	-77	-21	-55	81	-32	0
0.281667	241	-3352	-5244	-16151	-593	-14292	5640	-14578	-285	-15345	1692	-10347	2915	-14446	282	-11501	185	-3429	2694	-16118	-159	-13677	10824	-13340	1724	-13704	11686	-11858	-3306	-12876	12706	-10349	-177	-131	-120	-65	-67	-62	-107	38	-158	17	30	-78	-26	-60	81	-30	-6
0.282500	-38	-3326	-5302	-16232	-456	-14361	5848	-14881	-292	-15324	1881	-10910	2732	-14388	269	-12259	-548	-3401	2877	-16083	-798	-13711	11122	-13477	2063	-13815	11855	-12021	-214	-12991	12889	-10470	-151	-130	-117	-64	-65	-60	-108	40	-156	18	32	-79	-18	-55	82	-26	-6
0.283333	-30	-3310	-5339	-16310	-193	-14445	6027	-15181	-187	-15284	2050	-11499	2775	-14316	233	-13050	-239	-3370	3078	-16051	-412	-13761	11422	-13594	2265	-13917	12018	-12191	1777	-13093	13063	-10590	-152	-132	-120	-68	-61	-61	-105	40	-154	17	34	-79	-19	-60	81	-29	-3
0.284167	26	-3300	-5361	-16400	-113	-14566	6159	-15478	-91	-15265	2195	-12104	2418	-14232	156	-13868	-409	-3351	3298	-16031	-479	-13834	11712	-13707	2354	-14021	12188	-12364	3914	-13177	13237	-10703	-149	-132	-118	-66	-65	-62	-110	42	-153	15	29	-80	-23	-59	81	-28	-3
0.285000	51	-3302	-5360	-16494	-90	-14709	6252	-15767	-129	-15244	2300	-12733	2173	-14142	84	-14707	-662	-3333	3535	-16019	-460	-13926	11989	-13802	2159	-14125	12359	-12536	5461	-13253	13409	-10806	-149	-132	-121	-68	-62	-60	-107	36	-155	18	30	-79	-24	-61	76	-33	-4
0.285833	198	-3306	-5334	-16590	167	-14886	6294	-16046	-254	-15243	2364	-13356	1956	-14045	-28	-15557	-707	-3322	3780	-16018	-579	-14038	12247	-13887	1947	-14227	12536	-12707	6341	-13314	13580	-10898	-154	-131	-119	-68	-63	-64	-110	38	-153	15	29	-81	-25	-59	80	-31	-5
0.286667	211	-3317	-5277	-16688	266	-15089	6282	-16352	-252	-15261	2379	-13992	1646	-13955	-172	-16406	-791	-3311	4033	-16029	-731	-14174	12488	-13958	2072	-14333	12714	-12871	7197	-13365	13749	-10961	-144	-131	-122	-70	-62	-78	-111	38	-151	15	30	-82	-25	-62	80	-28	-4
0.287500	153	-3338	-5189	-16789	125	-15322	6219	-16543	-280	-15303	2347	-14611	1499	-13868	-349	-17239	-128	-3303	4283	-16054	-316	-14325	12710	-14015	1639	-14438	12905	-13017	6346	-13404	13928	-11036	-147	-127	-118	-67	-60	-63	-107	43	-150	21	34	-81	-21	-59	77	-28	0
0.288333	114	-3359	-5069	-16887	218	-15580	6102	-16757	-308	-15374	2256	-15221	1069	-13798	-555	-18054	-224	-3299	4530	-16091	-787	-14497	12900	-14061	1326	-14546	13090	-13156	7446	-13438	14107	-11087	-177	-128	-117	-68	-58	-59	-107	41	-150	18	33	-81	-16	-57	81	-28	0
0.289167	16	-3391	-4924	-16991	241	-15869	5924	-16944	-237	-15474	2109	-15815	1052	-13759	-790	-18842	-124	-3302	4761	-16150	-411	-14685	13050	-14103	1078	-14655	13279	-13279	5866	-13468	14281	-11132	-147	-125	-121	-72	-60	-59	-107	37	-150	18	28	-78	-18	-57	79	-27	0
0.290000	-10	-3422	-4744	-17091	369	-16174	5694	-17099	-219	-15608	1899	-16392	884	-13752	-1078	-19600	790	-3307	4981	-16220	139	-14897	13163	-14141	230	-14772	13464	-13395	1358	-13500	14456	-11182	-150	-131	-121	-69	-63	-61	-110	36	-156	10	28	-80	-24	-60	76	-30	-6
0.290833	-38	-3465	-4546	-17194	342	-16494	5415	-17216	-147	-15769	1638	-16947	492	-13782	-1389	-20319	-25	-3315	5188	-16306	-454	-15114	13245	-14170	-97	-14886	13660	-13467	-197	-13533	14640	-11182	-153	-130	-119	-68	-60	-58	-109	37	-151	15	25	-79	-30	-58	78	-32	-6
0.291667	-100	-3504	-4318	-17288	328	-16815	5081	-17300	-151	-15947	1324	-17486	105	-13854	-1728	-20979	86	-3319	5374	-16400	-356	-15352	13282	-14209	-620	-15005	13849	-13530	-1740	-13576	14820	-11188	-151	-128	-100	-66	-61	-60	-112	32	-158	16	30	-79	-22	-60	77	-30	0
0.292500	61	-3542	-4078	-17385	442	-17144	4738	-17345	-273	-16147	954	-18010	-216	-13976	-2094	-21599	129	-3331	5536	-16505	-473	-15598	13280	-14248	-960	-15134	14048	-13576	-1304	-13629	15001	-11191	-148	-130	-119	-64	-63	-62	-111	40	-152	18	33	-77	-23	-64	75	-32	7
0.293333	12	-3581	-3818	-17482	81	-17471	4346	-17359	-258	-16356	540	-18515	-722	-14148	-2480	-22165	-155	-3340	5680	-16616	-752	-15854	13241	-14296	-935	-15266	14218	-13601	282	-13689	15185	-11187	-148	-148	-119	-64	-62	-61	-110	38	-149	16	35	-78	-19	-58	78	-30	0
0.294167	-203	-3622	-3557	-17581	-318	-17793	3933	-17347	-191	-16585	89	-19014	-690	-14389	-2886	-22678	128	-3357	5798	-16730	-557	-16118	13177	-14355	-1197	-15409	14396	-13614	26	-13771	15363	-11182	-149	-127	-118	-65	-59	-57	-108	44	-153	17	33	-75	-18	-60	80	-31	-3
0.295000	-133	-3662	-3288	-17685	-314	-18105	3502	-17307	-227	-16806	-403	-19502	-876	-14649	-3298	-23153	611	-3368	5897	-16840	-124	-16395	13076	-14439	-1793	-15557	14564	-13608	-2001	-13866	15538	-11173	-145	-131	-116	-66	-62	-57	-107	41	-150	18	34	-75	-15	-57	81	-31	2
0.295833	-161	-3694	-3023	-17792	-592	-18404	3062	-17259	-206	-17021	-920	-19999	-1234	-14974	-3715	-23585	-408	-3381	5976	-16939	-819	-16684	12947	-14555	-1885	-15722	14725	-13597	-910	-13986	15706	-11162	-147	-126	-114	-63	-53	-56	-105	43	-149	19	34	-78	-19	-56	80	-48	2
0.296667	-49	-3727	-2765	-17910	-721	-18664	2634	-17209	-125	-17216	-1458	-20497	-1061	-15339	-4124	-23958	-383	-3401	6034	-17033	-991	-16980	12791	-14655	-2160	-15897	14874	-13579	-231	-14133	15862	-11154	-146	-82	-118	-66	-59	-60	-105	43	-150	18	32	-73	-19	-60	80	-31	3
0.297500	26	-3752	-2519	-18033	-803	-18964	2207	-17164	-120	-17402	-2012	-21008	-1017	-15735	-4516	-24285	-70	-3418	6073	-17116	-982	-17292	12632	-14798	-2899	-16091	15007	-13556	739	-14299	16011	-11147	-149	-130	-122	-67	-62	-59	-108	38	-152	13	27	-61	-22	-59	80	-33	-1
0.298333	-169	-3772	-2292	-18169	-924	-19224	1804	-17135	-121	-17551	-2559	-21537	-1020	-16154	-4872	-24565	-164	-3434	6096	-17185	-755	-17615	12440	-14973	-3750	-16288	15131	-13535	1663	-14489	16145	-11143	-149	-133	-126	-67	-69	-61	-112	39	-153	12	27	-80	-26	-61	78	-33	-5
0.299167	-148	-3782	-2086	-18314	-1117	-19465	1430	-17151	-182	-17671	-3093	-22076	-1050	-16562	-5180	-24786	99	-3444	6112	-17233	-770	-17939	12254	-15163	-3921	-16495	15242	-13512	1923	-14695	16269	-11126	-148	-129	-122	-63	-61	-58	-110	38	-153	6	28	-85	-21	-60	80	-32	-1
0.300000	-34	-3771	-1898	-18458	-1173	-19675	1106	-17198	-218	-17756	-3598	-22632	-892	-16970	-5416	-24950	109	-3449	6117	-17267	-985	-18265	12073	-15382	-3065	-16706	15337	-13492	2720	-14922	16380	-11114	-152	-129	-121	-68	-63	-60	-110	37	-153	18	28	-77	-21	-60	76	-33	-4
0.300833	-113	-3780	-1733	-18610	-1119	-19892	831	-17302	-183	-17801	-4071	-23199	-582	-17361	-5580	-25045	782	-3451	6113	-17292	-464	-18599	11893	-15621	-2440	-16919	15410	-13476	1999	-15166	16486	-11089	-148	-127	-119	-65	-65	-57	-107	38	-150	18	29	-76	-22	-60	82	-31	2
0.301667	-51	-3769	-1596	-18759	-979	-20077	610	-17463	-65	-17809	-4503	-23790	-590	-17690	-5656	-25073	1198	-3443	6106	-17305	-802	-18926	11731	-15883	-2108	-17130	15467	-13469	2634	-15428	16574	-11062	-147	-126	-121	-62	-64	-58	-107	42	-151	23	33	-78	-19	-57	81	-29	0
0.302500	-52	-3753	-1482	-18908	-1093	-20252	442	-17711	33	-17781	-4878	-24386	-493	-17980	-5633	-25022	794	-3428	6091	-17311	-798	-19246	11574	-16164	-1475	-17339	15502	-13459	2883	-15695	16658	-11024	-145	-125	-118	-66	-60	-58	-105	41	-149	18	34	-76	-18	-51	81	-29	0
0.303333	66	-3733	-1375	-19047	-1012	-20411	331	-18039	-22	-17728	-5207	-24986	-304	-18215	-5522	-24898	1783	-3404	6078	-17308	290	-19562	11439	-16465	-1803	-17533	15518	-13461	-1349	-15971	16723	-10982	-161	-125	-119	-67	-61	-58	-107	39	-153	18	30	-78	-25	-58	81	-32	0
0.304167	81	-3712	-1336	-19182	-955	-20557	264	-18427	16	-17647	-5458	-25572	-216	-18382	-5324	-24690	1130	-3372	6062	-17313	-253	-19864	11312	-16783	-1573	-17718	15516	-13461	-2390	-16248	16780	-10932	-149	-127	-117	-70	-63	-69	-107	37	-190	19	32	-77	-21	-55	77	-32	0
0.305000	16	-3683	-1289	-19300	-871	-20691	239	-18895	33	-17554	-5718	-26146	-153	-18489	-5056	-24396	926	-3324	6054	-17315	0	-20148	11207	-17109	-982	-17883	15495	-13467	-3507	-16518	16827	-10869	-186	-129	-119	-68	-62	-62	-107	37	-152	18	28	-78	-18	-59	79	-31	-3
0.305833	-14	-3663	-1264	-19399	-689	-20800	236	-19419	-31	-17453	-5914	-26677	-142	-18541	-4734	-24008	895	-3265	6041	-17322	302	-20410	11116	-17441	94	-18029	15451	-13475	-3116	-16790	16868	-10803	-149	-129	-126	-70	-63	-64	-108	39	-151	18	11	-79	-24	-59	79	-17	-5
0.306667	-138	-3642	-1249	-19479	-443	-20901	243	-19977	-10	-17366	-6096	-27169	-407	-18546	-4390	-23548	569	-3193	6054	-17337	246	-20656	11058	-17784	1172	-18160	15389	-13486	-1703	-17051	16901	-10732	-152	-129	-126	-73	-66	-64	-110	36	-156	17	28	-82	-24	-62	77	-34	-5
0.307500	-201	-3621	-1244	-19539	-225	-20984	242	-20592	33	-17287	-6264	-27596	-403	-18511	-4056	-23003	613	-3106	6075	-17353	572	-20868	11012	-18115	1563	-18260	15322	-13496	-1250	-17291	16929	-10646	-152	-128	-117	-66	-61	-59	-104	41	-155	22	28	-74	-22	-62	81	-30	1
0.308333	38	-3604	-1239	-19563	388	-21047	213	-21211	-4	-17239	-6452	-27947	-141	-18451	-3770	-22386	1441	-2996	6108	-17377	1059	-21059	10976	-18455	1339	-18344	15240	-13511	-3842	-17515	16946	-10568	-146	-125	-117	-63	-61	-58	-104	38	-154	24	34	-74	-19	-53	81	-31	0
0.309167	-112	-3595	-1242	-19589	843	-21102	123	-21830	61	-17236	-6673	-28215	-135	-18392	-3577	-21717	506	-2878	6148	-17409	109	-21224	10954	-18786	1206	-18415	15144	-13532	-3022	-17731	16952	-10491	-151	-125	-119	-63	-60	-57	-105	23	-152	22	35	-81	-14	-52	80	-31	0
0.310000	-216	-3589	-1242	-19582	1076	-21141	-35	-22428	94	-17274	-6951	-28394	104	-18332	-3517	-21001	-5	-2749	6213	-17439	-36	-21363	10945	-19118	1023	-18464	15047	-13555	-1727	-17917	16943	-10419	-146	-125	-115	-64	-60	-57	-109	40	-148	19	33	-73	-17	-53	81	-31	0
0.310833	-145	-3595	-1238	-19562	1217	-21174	-287	-22987	36	-17370	-7299	-28474	190	-18304	-3627	-20252	123	-2613	6287	-17478	108	-21478	10941	-19437	700	-18512	14943	-13588	-797	-18095	16935	-10353	-146	-121	-116	-65	-62	-58	-107	43	-152	22	34	-75	-22	-83	80	-27	-1
0.311667	-99	-3600	-1227	-19531	1255	-21192	-666	-23496	193	-17517	-7731	-28446	211	-18279	-3944	-19484	-202	-2464	6375	-17508	-163	-21571	10947	-19751	214	-18551	14841	-13624	417	-18245	16917	-10304	-148	-126	-116	-68	-67	-61	-107	40	-152	20	34	-73	-18	-55	81	-29	-4
0.312500	-204	-3612	-1214	-19484	1450	-21206	-1117	-23940	147	-17715	-8263	-28324	215	-18286	-4495	-18727	-158	-2315	6478	-17541	-130	-21654	10974	-20057	-587	-18585	14739	-13673	1141	-18379	16886	-10267	-148	-127	-120	-65	-62	-52	-109	39	-151	20	27	-77	-19	-55	81	-28	-1
0.313333	-212	-3628	-1193	-19435	1816	-21210	-1719	-24325	62	-17960	-8892	-28092	333	-18319	-5308	-17981	-308	-2159	6588	-17576	-102	-21701	10981	-20356	-1220	-18622	14649	-13728	2325	-18494	16849	-10248	-171	-128	-116	-67	-62	-58	-105	42	-154	22	35	-74	-23	-53	80	-30	-1
0.314167	-104	-3643	-1166	-19382	1695	-21215	-2447	-24628	111	-18241	-9632	-27774	381	-18366	-6386	-17276	-128	-2003	6710	-17604	3	-21742	11013	-20647	-1558	-18660	14567	-13798	2059	-18590	16800	-10246	-147	-125	-114	-65	-59	-56	-109	37	-152	19	22	-75	-22	-55	82	-26	0
0.315000	-84	-3652	-1147	-19331	1588	-21218	-3302	-24866	132	-18543	-10432	-27373	45	-18418	-7737	-16619	165	-1850	6830	-17631	-273	-21776	11049	-20931	-1878	-18699	14503	-13884	2138	-18676	16747	-10264	-151	-128	-117	-68	-60	-61	-108	40	-152	19	35	-76	-19	-58	80	-29	-3
0.315833	-263	-3657	-1121	-19287	1398	-21227	-4266	-25035	150	-18857	-11327	-26906	-207	-18463	-9357	-16018	-479	-1703	6954	-17682	-597	-21799	11103	-21205	-1633	-18751	14452	-13979	3256	-18733	16697	-10300	-146	-121	-116	-63	-62	-57	-104	41	-152	19	25	-75	-18	-51	82	-24	0
0.316667	-149	-3658	-1097	-19242	1270	-21234	-5319	-25140	116	-19162	-12284	-26376	17	-18469	-11207	-15493	622	-1558	7072	-17677	283	-21816	11165	-21477	-2277	-18801	14406	-14094	-1267	-18786	16637	-10358	-144	-124	-114	-67	-64	-58	-105	42	-151	17	32	-72	-22	-55	81	-28	-4
0.317500	-260	-3646	-1096	-19217	1190	-21247	-6454	-25199	125	-19452	-13288	-25811	-308	-18441	-13218	-15058	244	-1428	7180	-17702	-161	-21833	11235	-21744	-2311	-18861	14381	-14220	-2807	-18818	16577	-10426	-149	-124	-118	-66	-61	-59	-110	38	-138	17	30	-74	-25	-60	79	-30	-6
0.318333	-538	-3632	-1101	-19196	1048	-21262	-7643	-25213	73	-19710	-14307	-25224	-353	-18353	-15426	-14714	-131	-1308	7280	-17723	36	-21833	11320	-22006	-1817	-18918	14375	-14362	-3409	-18838	16520	-10503	-151	-126	-121	-70	-61	-58	-108	40	-152	16	30	-74	-17	-58	79	-31	0
0.319167	-254	-3596	-1116	-19183	618	-21282	-8849	-25196	89	-19920	-15311	-24632	-414	-18183	-17681	-14468	-96	-1203	7366	-17748	138	-21833	11414	-22258	-1314	-18970	14383	-14513	-2908	-18833	16467	-10585	-148	-122	-119	-68	-61	-60	-111	40	-149	23	32	-75	-19	-58	81	-29	0
0.320000	-115	-3557	-1150	-19175	499	-21301	-10042	-25154	95	-20074	-16278	-24053	-567	-17973	-19950	-14326	-195	-1111	7438	-17776	84	-21826	11520	-22503	-729	-19012	14399	-14680	-1801	-18809	16420	-10673	-150	-124	-119	-67	-59	-56	-105	40	-151	16	34	-78	-21	-58	81	-27	-1
0.320833	-349	-3509	-1207	-19174	347	-21316	-11188	-25101	72	-20165	-17187	-23501	-392	-17660	-22171	-14291	-323	-1031	7485	-17809	97	-21809	11632	-22742	-194	-19043	14429	-14857	-994	-18764	16373	-10756	-148	-124	-120	-66	-62	-56	-104	43	-154	17	33	-74	-22	-56	85	-27	-3
0.321667	-119	-3453	-1274	-19171	347	-21322	-12259	-25031	62	-20191	-17992	-22982	-4	-17272	-24252	-14356	254	-963	7528	-17838	627	-21778	11744	-22971	-248	-19050	14465	-15044	-3984	-18687	16339	-10831	-146	-124	-118	-62	-62	-56	-104	39	-152	19	32	-75	-19	-56	84	-28	0
0.322500	-148	-3390	-1371	-19169	270	-21321	-13227	-24964	-16	-20141	-18694	-22513	-242	-16821	-26130	-14526	-366	-916	7553	-17876	-41	-21736	11853	-23190	696	-19032	14506	-15238	-4325	-18591	16303	-10893	-153	-127	-122	-66	-61	-59	-105	38	-153	13	32	-75	-19	-30	87	-30	-1
0.323333	-417	-3326	-1476	-19160	166	-21304	-14133	-24891	3	-20030	-19276	-22104	-233	-16311	-27735	-14789	-930	-877	7561	-17917	-491	-21681	11957	-23402	2217	-18985	14547	-15437	-3147	-18459	16272	-10938	-152	-127	-122	-72	-63	-60	-110	35	-154	13	26	-79	-24	-60	77	-28	-5
0.324167	-378	-3255	-1602	-19146	-3	-21271	-14765	-24809	-25	-19859	-19716	-21758	-82	-15780	-29015	-15128	-592	-855	7559	-17955	-546	-21602	12059	-23593	2859	-18895	14595	-15636	-2897	-18301	16256	-10956	-149	-127	-126	-68	-63	-51	-107	37	-153	25	29	-77	-22	-58	80	-30	-5
0.325000	-190	-3176	-1734	-19114	-230	-21213	-15287	-24715	-72	-19628	-20024	-21472	-43	-15232	-29943	-15537	-911	-830	7551	-17994	-981	-21507	12145	-23776	3532	-18775	14631	-15838	-2396	-18108	16239	-10951	-151	-127	-122	-68	-64	-60	-110	37	-155	15	29	-78	-24	-59	79	-28	0
0.325833	-290	-3107	-1869	-19077	-297	-21127	-15632	-24615	-19	-19353	-20199	-21248	-87	-14698	-30498	-16002	-1024	-823	7535	-18039	-850	-21389	12216	-23941	3984	-18613	14677	-16041	-2671	-17879	16230	-10927	-153	-127	-122	-68	-65	-61	-108	37	-154	16	12	-80	-30	-59	78	-34	-3
0.326667	-340	-3041	-1988	-19025	-237	-21015	-15799	-24496	11	-19052	-20254	-21091	-84	-14203	-30676	-16510	-1145	-821	7518	-18065	-728	-21254	12265	-24094	4190	-18421	14711	-16235	-2651	-17615	16225	-10869	-145	-125	-121	-68	-61	-60	-110	36	-154	19	29	-77	-19	-57	80	-28	-3
0.327500	-394	-2963	-2153	-18966	-229	-20869	-15790	-24348	26	-18715	-20198	-20983	-45	-13770	-30487	-17024	-980	-825	7504	-18093	-530	-21099	12300	-24227	4418	-18191	14743	-16426	-3277	-17326	16225	-10792	-148	-126	-119	-65	-62	-58	-105	41	-152	17	34	-76	-17	-56	79	-27	2
0.328333	-378	-2898	-2290	-18923	-387	-20697	-15609	-24176	56	-18372	-20057	-20929	0	-13443	-29949	-17537	-256	-831	7479	-18122	-311	-20929	12302	-24351	4066	-17933	14761	-16612	-4407	-17008	16203	-10692	-144	-122	-118	-66	-58	-58	-102	44	-147	22	35	-73	-16	-52	84	-26	1
0.329167	-249	-2834	-2427	-18833	-439	-20493	-15290	-23968	12	-18030	-19863	-20920	-250	-13224	-29116	-18028	-1017	-851	7460	-18142	-787	-20746	12283	-24468	4124	-17665	14768	-16793	-2780	-16673	16222	-10577	-146	-148	-118	-63	-59	-67	-101	43	-150	17	35	-73	-22	-56	81	-26	-1
0.330000	-182	-2771	-2558	-18764	-317	-20267	-14840	-23725	-28	-17696	-19615	-20935	-287	-13130	-28041	-18473	-247	-874	7428	-18162	99	-20560	12236	-24559	3492	-17382	14770	-16963	-6283	-16319	16220	-10448	-148	-125	-117	-67	-61	-55	-101	41	-151	22	34	-72	-18	-53	81	-29	-1
0.330833	-191	-2705	-2671	-18698	-400	-20012	-14299	-23445	-66	-17383	-19364	-20975	-388	-13171	-26764	-18861	-114	-899	7405	-18175	-197	-20371	12161	-24671	2482	-17092	14763	-17129	-8857	-15959	16219	-10316	-148	-126	-118	-65	-61	-57	-94	41	-149	20	40	-74	-21	-53	79	-25	0
0.331667	-262	-2641	-2782	-18649	-426	-19734	-13692	-23126	-40	-17089	-19117	-21024	-339	-13349	-25378	-19166	-801	-936	7375	-18187	-311	-20183	12056	-24767	1817	-16809	14743	-17281	-9874	-15597	16212	-10181	-161	-130	-122	-66	-60	-59	-109	38	-152	17	32	-76	-18	-61	77	-28	-1
0.332500	-480	-2577	-2877	-18601	-548	-19436	-13055	-22768	5	-16822	-18903	-21069	-251	-13658	-23955	-19374	-493	-966	7341	-18197	-230	-20005	11935	-24857	899	-16535	14714	-17429	-10209	-15235	16212	-10047	-148	-128	-118	-66	-62	-59	-107	41	-152	15	28	-75	-21	-59	79	-27	-1
0.333333	-432	-2509	-2961	-18563	-494	-19143	-12411	-22366	-45	-16577	-18723	-21090	-127	-14076	-22565	-19472	-274	-999	7307	-18198	-419	-19831	11782	-24946	-3	-16273	14682	-17568	-9669	-14886	16226	-9927	-151	-129	-119	-68	-65	-59	-103	43	-154	20	33	-75	-23	-58	79	-29	-1
0.334167	-405	-2432	-3037	-18551	-668	-18765	-11807	-21923	-133	-16363	-18598	-21075	-564	-14589	-21281	-19453	-346	-1039	7261	-18202	-651	-19675	11607	-25037	-833	-16046	14634	-17701	-8117	-14558	16203	-9817	-147	-126	-111	-64	-60	-52	-103	42	-151	21	34	-70	-19	-57	80	-26	0
0.335000	-287	-2352	-3106	-18553	-360	-18393	-11271	-21469	-50	-16181	-18533	-21026	-400	-15174	-20166	-19315	514	-1075	7203	-18208	-66	-19539	11410	-25124	-2033	-15843	14577	-17825	-9365	-14255	16194	-9730	-147	-127	-118	-64	-59	-55	-104	42	-151	22	35	-72	-22	-55	80	-28	-1
0.335833	-331	-2268	-3170	-18570	-203	-18007	-10835	-20985	-72	-16024	-18523	-20923	-463	-15811	-19262	-19058	425	-1106	7129	-18215	-258	-19427	11193	-25228	-2698	-15675	14511	-17944	-8935	-13978	16191	-9661	-147	-125	-115	-63	-59	-56	-105	45	-150	22	36	-72	-18	-53	87	-26	1
0.336667	-451	-2184	-3237	-18607	-432	-17612	-10517	-20489	-27	-15890	-18580	-20764	-385	-16459	-18613	-18681	-440	-1149	7040	-18227	-736	-19334	10953	-25332	-2555	-15548	14428	-18062	-5851	-13741	16174	-9623	-149	-125	-114	-63	-59	-55	-104	45	-147	23	37	-72	-17	-57	82	-25	2
0.337500	-352	-2095	-3303	-18654	-320	-17183	-10344	-19987	-11	-15776	-18682	-20537	-160	-17096	-18236	-18208	-178	-1185	6936	-18243	-719	-19269	10695	-25444	-2612	-15455	14333	-18178	-3443	-13545	16161	-9606	-148	-125	-117	-67	-62	-59	-109	41	-152	21	22	-75	-22	-56	85	-29	0
0.338333	-375	-2013	-3370	-18709	-423	-16733	-10336	-19489	-81	-15682	-18829	-20261	-201	-17692	-18158	-17637	-442	-1217	6812	-18261	-931	-19217	10420	-25561	-2738	-15395	14220	-18292	-462	-13386	16147	-9620	-149	-127	-119	-65	-62	-60	-104	42	-149	21	30	-76	-22	-58	80	-29	0
0.339167	-396	-1919	-3446	-18783	-618	-16265	-10450	-19003	-7	-15593	-18996	-19920	-290	-18221	-18339	-17022	-388	-1246	6675	-18287	-714	-19186	10133	-25682	-2837	-15374	14097	-18401	1603	-13267	16122	-9660	-150	-127	-118	-72	-64	-60	-105	41	-152	13	34	-72	-21	-59	81	-29	-3
0.340000	-282	-1829	-3527	-18857	-499	-15773	-10736	-18551	18	-15517	-19190	-19536	-221	-18663	-18772	-16309	-309	-1267	6520	-18317	-601	-19160	9835	-25811	-2882	-15384	13956	-18512	3365	-13190	16089	-9728	-152	-131	-118	-66	-64	-62	-109	37	-152	17	28	-79	-23	-56	80	-32	-1
0.340833	-391	-1743	-3623	-18940	-459	-15266	-11184	-18136	-21	-15440	-19377	-19110	-125	-19008	-19418	-15582	-830	-1280	6356	-18347	-546	-19159	9531	-25929	-2486	-15414	13797	-18620	4724	-13152	16050	-9816	-150	-129	-119	-66	-56	-58	-104	41	-171	21	34	-75	-22	-58	85	-29	-4
0.341667	-553	-1657	-3721	-19013	-461	-14734	-11755	-17762	-52	-15368	-19567	-18648	-121	-19234	-20230	-14845	-47	-1290	6189	-18384	-486	-19155	9219	-26062	-2477	-15470	13616	-18732	4538	-13151	16001	-9927	-147	-144	-122	-64	-62	-60	-107	44	-151	18	32	-75	-22	-58	84	-29	0
0.342500	-759	-1575	-3833	-19092	-487	-14184	-12450	-17446	-91	-15293	-19739	-18181	-297	-19351	-21155	-14127	-237	-1293	6011	-18423	-1005	-19150	8910	-26185	-2347	-15546	13413	-18842	7073	-13187	15929	-10057	-151	-126	-124	-64	-57	-57	-109	40	-150	17	33	-74	-19	-58	81	-32	-3
0.343333	-764	-1505	-3953	-19164	-545	-13617	-13250	-17192	-184	-15221	-19896	-17710	20	-19352	-22137	-13449	53	-1284	5828	-18464	218	-19141	8594	-26308	-2466	-15640	13194	-18956	5292	-13259	15847	-10206	-151	-128	-121	-66	-63	-61	-110	35	-152	17	30	-78	-22	-58	68	-32	-5
0.344167	-555	-1442	-4086	-19234	-523	-13048	-14122	-17031	-248	-15139	-20026	-17261	-131	-19247	-23123	-12828	829	-1274	5649	-18509	507	-19115	8292	-26428	-2957	-15735	12957	-19072	2060	-13352	15740	-10365	-154	-130	-121	-67	-64	-61	-112	41	-153	18	30	-76	-26	-62	75	-34	-5
0.345000	-544	-1386	-4221	-19302	-434	-12478	-15038	-16908	-95	-15053	-20131	-16843	34	-19039	-24058	-12269	250	-1255	5476	-18555	42	-19081	7995	-26536	-3104	-15842	12702	-19185	923	-13468	15622	-10531	-151	-130	-124	-70	-69	-64	-112	39	-154	15	30	-78	-23	-60	79	-36	-5
0.345833	-539	-1336	-4368	-19360	-395	-11912	-15964	-16883	-73	-14959	-20208	-16470	56	-18745	-24900	-11795	506	-1234	5315	-18598	571	-19027	7711	-26643	-2885	-15952	12433	-19308	34	-13610	15479	-10708	-151	-131	-124	-70	-63	-62	-112	39	-150	16	27	-82	-22	-61	77	-33	-5
0.346667	-403	-1300	-4519	-19411	-454	-11368	-16874	-16938	-87	-14852	-20269	-16147	-131	-18371	-25609	-11407	635	-1193	5162	-18640	628	-18953	7444	-26744	-2419	-16059	12149	-19423	812	-13761	15316	-10889	-150	-132	-125	-70	-64	-61	-110	38	-150	15	32	-78	-21	-61	78	-32	-6
0.347500	-387	-1269	-4667	-19483	-694	-10858	-17738	-17065	-176	-14725	-20312	-15884	-185	-17943	-26151	-11118	554	-1149	5032	-18671	273	-18857	7190	-26837	-2136	-16171	11863	-19552	2931	-13929	15140	-11070	-145	-129	-121	-66	-63	-55	-104	51	-151	15	30	-77	-21	-56	79	-32	0
0.348333	-245	-1248	-4817	-19544	-480	-10398	-18541	-17275	-163	-14581	-20345	-15685	174	-17475	-26512	-10914	1175	-1103	4922	-18705	793	-18747	6949	-26925	-2235	-16278	11574	-19683	2006	-14107	14938	-11256	-151	-131	-125	-70	-62	-61	-110	40	-149	17	28	-78	-22	-61	77	-33	-3
0.349167	-138	-1231	-4971	-19616	-309	-9982	-19254	-17557	-133	-14421	-20375	-15551	23	-16979	-26683	-10801	1406	-1054	4828	-18736	731	-18617	6732	-27009	-2593	-16386	11284	-19819	648	-14295	14721	-11438	-148	-128	-122	-67	-59	-61	-109	36	-151	16	29	-79	-21	-59	80	-34	-1
0.350000	-393	-1221	-5115	-19693	-268	-9640	-19847	-17895	-151	-14234	-20405	-15479	-219	-16470	-26661	-10759	381	-998	4753	-18762	-308	-18475	6534	-27098	-2214	-16484	10998	-19962	2117	-14484	14489	-11623	-148	-130	-127	-66	-61	-59	-108	39	-154	13	33	-65	-23	-61	77	-32	0
0.350833	-250	-1215	-5261	-19780	-80	-9384	-20323	-18290	-194	-14029	-20445	-15476	-60	-15956	-26460	-10787	700	-942	4698	-18780	105	-18323	6354	-27162	-1894	-16584	10725	-20113	2416	-14674	14245	-11806	-152	-131	-114	-65	-63	-61	-108	37	-151	15	32	-77	-19	-59	76	-32	-1
0.351667	-135	-1223	-5395	-19881	-73	-9214	-20654	-18731	-145	-13805	-20496	-15502	-43	-15447	-26099	-10860	864	-885	4661	-18798	312	-18160	6194	-27232	-1683	-16676	10458	-20270	3073	-14869	13989	-11980	-147	-131	-124	-68	-63	-64	-110	39	-153	18	29	-80	-26	-62	77	-31	-1
0.352500	-101	-1215	-5525	-19992	-85	-9147	-20844	-19203	-55	-13562	-20558	-15579	-139	-14942	-25607	-10967	360	-832	4640	-18813	-68	-17997	6048	-27297	-1377	-16762	10222	-20430	3266	-15054	13730	-12170	-149	-129	-122	-68	-62	-63	-110	62	-152	18	30	-77	-22	-58	75	-32	-1
0.353333	40	-1226	-5645	-20111	-7	-9179	-20884	-19700	-90	-13312	-20631	-15700	-80	-14469	-25015	-11090	304	-779	4633	-18821	87	-17833	5929	-27357	-1109	-16836	9998	-20597	3160	-15233	13472	-12351	-148	-126	-120	-67	-61	-58	-105	39	-151	20	30	-77	-7	-57	76	-27	0
0.354167	-15	-1214	-5756	-20243	59	-9324	-20733	-20210	-229	-13052	-20708	-15837	-36	-14007	-24360	-11214	106	-732	4626	-18831	283	-17670	5805	-27413	-799	-16885	9804	-20760	3495	-15401	13212	-12532	-149	-130	-119	-67	-60	-61	-104	41	-150	19	36	-73	-19	-53	80	-30	1
0.355000	-24	-1210	-5853	-20381	3	-9572	-20548	-20715	-268	-12802	-20788	-16000	226	-13569	-23668	-11323	348	-687	4627	-18838	449	-17515	5703	-27462	-890	-16953	9633	-20925	2093	-15549	12954	-12711	-148	-124	-116	-65	-61	-59	-104	43	-148	16	33	-75	-19	-43	94	-27	2
0.355833	180	-1201	-5942	-20528	-3	-9920	-20184	-21203	-258	-12562	-20865	-16170	30	-13146	-22974	-11407	237	-656	4637	-18851	-176	-17369	5608	-27499	-857	-16987	9489	-21091	2780	-15685	12702	-12898	-150	-127	-134	-64	-58	-58	-104	41	-148	21	33	-74	-19	-55	82	-29	1
0.356667	233	-1186	-6020	-20677	150	-10360	-19713	-21682	-257	-12349	-20936	-16359	-142	-12747	-22311	-11450	276	-642	4637	-18867	192	-17240	5519	-27545	-934	-17009	9362	-21248	949	-15802	12457	-13086	-151	-128	-122	-66	-62	-60	-108	39	-154	18	33	-74	-23	-55	81	-28	-5
0.357500	154	-1167	-6089	-20821	277	-10883	-19150	-22133	-224	-12192	-20983	-16546	-114	-12367	-21700	-11450	1055	-624	4632	-18883	775	-17120	5440	-27541	-1336	-17004	9270	-21395	-3727	-15898	12222	-13281	-153	-125	-118	-66	-64	-60	-107	38	-155	20	33	-76	-27	-58	78	-33	-3
0.358333	34	-1134	-6141	-20961	209	-11467	-18505	-22552	-202	-12027	-21006	-16734	-27	-12004	-21159	-11401	287	-618	4618	-18907	116	-17021	5359	-27544	-1021	-16980	9195	-21528	-4947	-15965	12004	-13464	-151	-128	-117	-66	-64	-59	-112	40	-153	20	35	-76	-26	-57	78	-35	-1
0.359167	-15	-1094	-6185	-21091	118	-12105	-17800	-22939	-230	-11935	-20993	-16926	-27	-11668	-20703	-11303	552	-628	4589	-18932	196	-16922	5287	-27517	-778	-16931	9141	-21647	-6266	-16008	11804	-13651	-159	-126	-119	-67	-61	-63	-105	42	-153	22	33	-76	-26	-58	80	-29	-3
0.360000	17	-1043	-6225	-21215	43	-12775	-17054	-23291	-196	-11902	-20943	-17137	39	-11359	-20344	-11156	373	-646	4551	-18963	201	-16839	5218	-27484	-527	-16858	9102	-21750	-6084	-16019	11604	-13844	-148	-124	-117	-67	-66	-59	-103	43	-149	22	33	-75	-25	-53	86	-27	0
0.360833	-18	-980	-6258	-21317	-82	-13455	-16289	-23612	-235	-11934	-20852	-17336	-149	-11071	-20055	-10968	22	-664	4500	-18998	42	-16769	5152	-27432	-317	-16760	9076	-21844	-4851	-16004	11426	-14037	-151	-107	-117	-66	-60	-57	-102	43	-148	22	33	-75	-19	-53	86	-25	2
0.361667	-10	-909	-6281	-21407	-81	-14122	-15528	-23913	-181	-12028	-20712	-17563	119	-10826	-19857	-10749	492	-695	4426	-19033	312	-16710	5087	-27374	-428	-16639	9050	-21902	-5499	-15959	11258	-14225	-146	-125	-117	-66	-58	-56	-107	46	-149	23	38	-69	-17	-52	82	-22	0
0.362500	156	-830	-6307	-21481	174	-14766	-14781	-24197	-183	-12192	-20528	-17810	173	-10619	-19737	-10512	810	-729	4353	-19074	625	-16660	5023	-27294	-732	-16500	9027	-21949	-7811	-15886	11111	-14415	-146	-124	-118	-64	-55	-59	-101	43	-150	21	35	-73	-21	-55	86	-25	0
0.363333	140	-742	-6333	-21536	106	-15369	-14055	-24469	-110	-12413	-20304	-18081	-59	-10461	-19678	-10262	-356	-765	4272	-19116	-176	-16618	4968	-27206	-414	-16339	9001	-21983	-6504	-15798	10971	-14602	-150	-125	-114	-80	-60	-57	-103	44	-151	26	27	-72	-19	-56	85	-27	-4
0.364167	150	-642	-6360	-21578	2	-15913	-13374	-24739	-162	-12692	-20035	-18382	91	-10357	-19659	-10013	-301	-805	4190	-19157	-81	-16585	4920	-27113	-118	-16172	8966	-22000	-5730	-15685	10849	-14781	-151	-124	-116	-68	-65	-52	-102	41	-151	19	36	-73	-25	-56	86	-30	1
0.365000	187	-538	-6392	-21602	-164	-16381	-12746	-25007	-329	-13018	-19737	-18714	-97	-10306	-19674	-9788	-220	-841	4072	-19202	242	-16552	4880	-27015	-30	-15983	8920	-22003	-4874	-15557	10736	-14960	-150	-131	-118	-64	-53	-57	-108	39	-154	13	38	-80	-26	-61	79	-34	-6
0.365833	164	-426	-6430	-21623	-167	-16767	-12181	-25276	-267	-13381	-19405	-19072	-194	-10332	-19699	-9592	-505	-871	3968	-19244	53	-16524	4859	-26912	114	-15791	8859	-21992	-4044	-15403	10640	-15119	-149	-129	-117	-70	-65	-60	-109	40	-153	17	34	-79	-25	-59	82	-29	-5
0.366667	63	-310	-6469	-21614	-21	-17050	-11684	-25558	-241	-13760	-19052	-19458	-17	-10417	-19720	-9446	-439	-893	3870	-19274	-134	-16496	4855	-26810	351	-15598	8786	-21977	-3867	-15243	10558	-15272	-151	-128	-118	-70	-60	-59	-109	43	-151	12	34	-74	-23	-62	81	-30	-1
0.367500	84	-186	-6506	-21601	-52	-17236	-11257	-25845	-137	-14152	-18665	-19861	-57	-10567	-19727	-9348	-994	-908	3777	-19303	-243	-16471	4870	-26711	774	-15405	8698	-21952	-3393	-15075	10495	-15408	-149	-122	-116	-66	-63	-56	-102	43	-149	23	38	-73	-22	-55	85	-26	-1
0.368333	42	-63	-6557	-21577	-215	-17321	-10909	-26141	-128	-14541	-18275	-20292	30	-10787	-19717	-9330	-669	-913	3690	-19324	121	-16445	4911	-26618	904	-15219	8586	-21932	-4538	-14892	10446	-15531	-148	-125	-116	-66	-60	-55	-103	43	-152	22	35	-76	-18	-55	87	-26	0
0.369167	60	55	-6619	-21553	-222	-17304	-10643	-26442	-227	-14908	-17875	-20716	-103	-11067	-19680	-9388	-366	-914	3609	-19339	-268	-16422	4977	-26543	918	-15063	8466	-21909	-3870	-14715	10412	-15638	-147	-129	-116	-67	-59	-53	-103	44	-149	19	37	-75	-18	-57	88	-25	2
0.370000	145	172	-6667	-21526	-222	-17193	-10458	-26741	-201	-15253	-17476	-21147	-215	-11411	-19625	-9537	-899	-909	3543	-19346	-255	-16403	5071	-26456	1283	-14898	8323	-21896	-3323	-14536	10395	-15728	-150	-125	-115	-66	-59	-55	-104	42	-152	21	36	-76	-21	-56	86	-30	-1
0.370833	210	285	-6725	-21505	-237	-16992	-10346	-27025	-164	-15545	-17075	-21566	-60	-11806	-19522	-9775	228	-894	3488	-19350	819	-16381	5197	-26385	912	-14760	8175	-21890	-7524	-14362	10395	-15798	-150	-127	-116	-64	-56	-56	-103	42	-152	21	35	-74	-17	-58	85	-28	0
0.371667	9	399	-6782	-21465	-217	-16714	-10306	-27293	-111	-15794	-16680	-21960	-248	-12245	-19399	-10095	-585	-870	3448	-19347	-16	-16369	5351	-26323	624	-14649	8021	-21895	-8305	-14194	10416	-15850	-149	-127	-117	-64	-60	-57	-107	42	-167	20	35	-75	-23	-57	85	-28	0
0.372500	119	500	-6841	-21440	-82	-16368	-10346	-27521	-99	-16005	-16289	-22327	-280	-12720	-19256	-10505	-928	-852	3416	-19338	91	-16352	5541	-26264	452	-14558	7863	-21911	-9021	-14034	10458	-15883	-149	-135	-118	-66	-62	-55	-105	41	-153	19	33	-76	-21	-58	81	-32	-1
0.373333	190	600	-6898	-21413	-27	-15961	-10418	-27713	-53	-16127	-15909	-22652	-111	-13207	-19093	-10994	-932	-825	3393	-19326	277	-16348	5763	-26211	482	-14492	7709	-21940	-8153	-13887	10521	-15901	-150	-130	-126	-67	-42	-57	-110	39	-154	17	28	-76	-24	-58	84	-32	-6
0.374167	52	689	-6954	-21396	-75	-15511	-10547	-27844	-112	-16208	-15536	-22917	-229	-13702	-18914	-11541	-1200	-804	3398	-19301	96	-16333	6019	-26154	674	-14452	7573	-21975	-5673	-13749	10603	-15895	-148	-129	-116	-63	-63	-57	-105	42	-155	21	35	-74	-23	-58	85	-28	-6
0.375000	22	784	-7004	-21374	-297	-15031	-10705	-27892	-202	-16236	-15171	-23122	-366	-14188	-18720	-12149	-1075	-780	3382	-19274	160	-16335	6304	-26099	862	-14428	7452	-22020	-3748	-13624	10714	-15878	-148	-126	-117	-51	-63	-59	-103	42	-152	22	37	-72	-22	-55	84	-28	0
0.375833	277	873	-7045	-21354	-159	-14536	-10891	-27880	-191	-16212	-14819	-23268	-310	-14661	-18525	-12795	-369	-762	3383	-19239	572	-16336	6612	-26038	570	-14430	7354	-22078	-4786	-13511	10836	-15852	-149	-126	-115	-63	-59	-55	-104	42	-148	21	37	-76	-23	-57	86	-30	0
0.376667	294	956	-7101	-21344	-193	-14041	-11089	-27774	-122	-16153	-14469	-23347	-390	-15102	-18324	-13472	-1347	-745	3384	-19205	-160	-16344	6941	-25971	546	-14455	7286	-22141	-2369	-13415	10984	-15815	-148	-125	-117	-63	-63	-51	-103	50	-148	22	37	-75	-23	-56	84	-29	0
0.377500	348	1041	-7139	-21349	-171	-13556	-11289	-27573	-65	-16065	-14136	-23355	-348	-15509	-18123	-14152	-1716	-741	3385	-19169	-245	-16356	7285	-25895	792	-14495	7247	-22214	830	-13340	11124	-15773	-150	-129	-119	-63	-60	-57	-108	39	-154	19	30	-77	-23	-57	84	-31	1
0.378333	195	1121	-7191	-21333	-162	-13096	-11478	-27275	-79	-15956	-13808	-23300	-404	-15873	-17925	-14826	-1426	-744	3387	-19127	-183	-16369	7643	-25807	1067	-14545	7254	-22285	4134	-13274	11320	-15728	-150	-131	-121	-65	-60	-56	-108	41	-151	8	30	-74	-23	-57	80	-33	0
0.379167	101	1206	-7238	-21328	-96	-12668	-11639	-26878	-136	-15837	-13491	-23194	-357	-16182	-17720	-15471	-1382	-744	3391	-19084	-258	-16374	8008	-25704	1569	-14604	7306	-22352	7667	-13229	11514	-15679	-149	-128	-119	-63	-62	-57	-109	40	-152	16	32	-70	-23	-56	84	-29	-1
0.380000	61	1293	-7282	-21330	17	-12282	-11767	-26391	16	-15708	-13185	-23021	-359	-16446	-17520	-16081	-1164	-749	3388	-19039	-229	-16392	8371	-25590	1982	-14659	7395	-22420	10254	-13200	11723	-15606	-149	-127	-117	-65	-63	-59	-113	42	-152	21	35	-73	-22	-58	80	-30	-3
0.380833	-4	1382	-7326	-21332	-179	-11954	-11854	-25808	184	-15591	-12893	-22810	-490	-16658	-17309	-16636	-1428	-758	3386	-18992	-634	-16398	8724	-25466	2556	-14718	7527	-22482	13076	-13181	11924	-15584	-148	-127	-117	-64	-64	-57	-108	39	-154	20	34	-74	-25	-56	86	-28	11
0.381667	-139	1474	-7370	-21337	-259	-11689	-11890	-25149	-3	-15482	-12620	-22543	-581	-16827	-17096	-17134	-1170	-772	3382	-18952	-475	-16398	9063	-25325	2923	-14769	7705	-22543	14465	-13176	12127	-15548	-153	-129	-121	-69	-63	-59	-108	39	-153	19	30	-74	-25	-60	79	-33	-1
0.382500	-27	1569	-7420	-21352	-35	-11484	-11876	-24423	-44	-15394	-12361	-22267	-578	-16954	-16875	-17558	-676	-778	3382	-18911	-625	-16388	9380	-25171	2830	-14807	7923	-22589	16144	-13201	12337	-15511	-148	-128	-118	-66	-62	-59	-109	40	-151	18	30	-76	-23	-57	84	-28	-3
0.383333	41	1662	-7463	-21358	-141	-11357	-11799	-23636	1	-15317	-12121	-21957	-582	-17042	-16646	-17901	-1009	-779	3388	-18867	-1171	-16363	9678	-25014	3153	-14833	8181	-22622	19072	-13203	12531	-15480	-151	-129	-118	-68	-64	-59	-108	39	-155	19	33	-77	-25	-59	80	-30	1
0.384167	40	1758	-7510	-21374	3	-11302	-11668	-22810	-66	-15264	-11905	-21638	-297	-17108	-16406	-18178	379	-782	3398	-18807	-17	-16328	9945	-24851	2695	-14825	8474	-22649	16375	-13233	12717	-15460	-150	-128	-118	-65	-63	-59	-110	37	-152	19	30	-72	-22	-56	76	-29	0
0.385000	-45	1860	-7552	-21388	54	-11319	-11474	-21963	-1	-15235	-11719	-21319	-374	-17151	-16160	-18371	177	-770	3419	-18801	-185	-16273	10177	-24684	2295	-14833	8792	-22670	15941	-13267	12888	-15445	-149	-130	-121	-77	-64	-60	-112	40	-155	18	32	-76	-23	-60	81	-29	-4
0.385833	89	1952	-7589	-21405	27	-11408	-11222	-21108	0	-15208	-11554	-20994	-299	-17181	-15903	-18494	-3	-755	3455	-18774	25	-16201	10372	-24514	2025	-14802	9134	-22675	15817	-13307	13045	-15438	-152	-128	-122	-67	-65	-63	-108	38	-155	19	30	-78	-27	-61	79	-29	-4
0.386667	75	2048	-7618	-21433	-80	-11571	-10917	-20264	-4	-15205	-11421	-20680	-329	-17198	-15652	-18549	457	-728	3508	-18754	168	-16108	10540	-24352	1653	-14751	9493	-22672	16369	-13355	13187	-15437	-151	-127	-121	-68	-63	-59	-105	40	-154	18	30	-80	-24	-53	80	-26	0
0.387500	-102	2133	-7636	-21458	-6	-11796	-10560	-19441	-47	-15205	-11308	-20390	-489	-17211	-15371	-18547	348	-692	3578	-18742	90	-15994	10671	-24191	1243	-14674	9869	-22649	17662	-13401	13311	-15442	-150	-125	-121	-63	-61	-58	-105	42	-149	19	34	-75	-19	-52	85	-26	-18
0.388333	-216	2214	-7643	-21489	-14	-12087	-10155	-18648	-42	-15217	-11225	-20112	-388	-17222	-15099	-18502	226	-649	3666	-18735	34	-15867	10773	-24042	701	-14595	10247	-22639	18837	-13448	13411	-15454	-149	-121	-116	-63	-60	-58	-105	43	-149	20	32	-73	-21	-56	80	-26	-4
0.389167	-187	2286	-7642	-21526	154	-12436	-9713	-17912	-6	-15231	-11166	-19852	-134	-17241	-14838	-18430	1098	-600	3774	-18743	662	-15719	10841	-23911	-176	-14493	10626	-22614	16652	-13500	13491	-15477	-149	-125	-116	-63	-60	-57	-104	41	-153	20	35	-73	-23	-56	82	-27	5
0.390000	-353	2350	-7621	-21563	74	-12854	-9232	-17238	29	-15244	-11133	-19615	-333	-17252	-14581	-18336	747	-551	3903	-18760	211	-15565	10881	-23793	-508	-14388	10996	-22589	16740	-13545	13557	-15507	-151	-149	-122	-63	-66	-63	-109	38	-153	18	30	-76	-24	-57	80	-29	0
0.390833	-383	2399	-7589	-21611	-83	-13278	-8723	-16624	-10	-15255	-11113	-19398	-120	-17264	-14327	-18233	254	-498	4052	-18784	-163	-15392	10913	-23687	-440	-14275	11365	-22555	17989	-13594	13610	-15544	-148	-121	-118	-64	-62	-56	-107	42	-151	19	29	-76	-21	-56	71	-26	18
0.391667	-324	2439	-7537	-21663	-126	-13744	-8187	-16083	-92	-15240	-11103	-19198	-53	-17268	-14087	-18124	474	-443	4209	-18822	-65	-15216	10922	-23601	-653	-14162	11711	-22519	18301	-13632	13652	-15589	-152	-125	-120	-65	-68	-58	-105	43	-153	17	32	-87	-22	-57	80	-26	0
0.392500	-373	2464	-7463	-21713	-142	-14228	-7642	-15615	27	-15254	-11102	-19016	-221	-17264	-13861	-18054	453	-391	4395	-18860	-252	-15034	10922	-23529	-652	-14063	12056	-22482	18670	-13673	13686	-15645	-149	-122	-121	-64	-61	-56	-109	39	-152	18	32	-77	-23	-58	79	-29	-1
0.393333	-408	2476	-7386	-21769	-94	-14723	-7073	-15226	-9	-15253	-11099	-18842	-189	-17271	-13645	-17993	480	-341	4584	-18912	-82	-14852	10917	-23471	-574	-13947	12364	-22441	18066	-13704	13720	-15703	-152	-124	-118	-66	-64	-56	-90	39	-152	20	33	-73	-19	-56	78	-26	-3
0.394167	-551	2481	-7286	-21822	-105	-15219	-6509	-14921	-174	-15226	-11087	-18694	-100	-17205	-13457	-17965	366	-297	4788	-18970	-102	-14672	10914	-23426	-446	-13851	12657	-22401	17526	-13734	13751	-15770	-148	-119	-118	-62	-62	-57	-104	45	-151	21	33	-72	6	-56	82	-25	2
0.395000	-610	2464	-7174	-21885	-131	-15699	-5948	-14682	-125	-15205	-11057	-18556	-156	-17152	-13272	-17973	506	-256	4986	-19037	21	-14512	10910	-23394	-198	-13766	12926	-22359	16240	-13756	13786	-15846	-149	-122	-118	-65	-61	-53	-103	57	-152	22	34	-72	-19	-51	82	-24	0
0.395833	-624	2439	-7048	-21943	-56	-16139	-5401	-14521	-83	-15183	-11011	-18429	-96	-17072	-13107	-18023	1242	-217	5192	-19106	-74	-14358	10911	-23362	-210	-13702	13162	-22317	14020	-13776	13824	-15930	-145	-120	-116	-64	-58	-55	-104	45	-149	18	33	-72	-16	-53	87	-23	0
0.396667	-744	2398	-6914	-22004	-153	-16550	-4873	-14429	-117	-15152	-10963	-18318	-292	-16966	-12948	-18110	600	-186	5392	-19178	-677	-14228	10920	-23367	198	-13650	13370	-22273	13684	-13793	13872	-16023	-149	-126	-135	-64	-58	-55	-100	13	-150	20	36	-70	-18	-55	85	-28	0
0.397500	-539	2344	-6778	-22060	-30	-16910	-4373	-14400	-83	-15134	-10826	-18215	4	-16839	-12799	-18235	1192	-158	5584	-19262	645	-14123	10933	-23366	164	-13619	13561	-22229	8467	-13812	13928	-16121	-147	-124	-115	-65	-61	-58	-109	41	-152	18	32	-74	-19	-58	81	-29	0
0.398333	-410	2282	-6646	-22118	-6	-17215	-3905	-14422	-137	-15111	-10686	-18125	-155	-16688	-12660	-18389	1180	-128	5764	-19342	406	-14042	10956	-23364	-27	-13602	13700	-22183	4281	-13827	13991	-16225	-152	-127	-125	-69	-65	-62	-111	38	-148	17	32	-77	-26	-62	75	-35	-5
0.399167	-441	2209	-6510	-22174	20	-17456	-3472	-14513	-137	-15092	-10504	-18059	-105	-16509	-12510	-18561	715	-93	5932	-19414	106	-13981	10993	-23355	29	-13601	13822	-22130	1068	-13830	14072	-16326	-150	-128	-119	-69	-63	-60	-109	40	-151	18	41	-78	-18	-58	79	-31	-3
0.400000	-411	2130	-6372	-22233	-114	-17616	-3070	-14634	-148	-15071	-10309	-18005	38	-16312	-12354	-18748	980	-52	6091	-19505	301	-13946	11039	-23349	44	-13604	13915	-22072	-1798	-13834	14153	-16429	-142	-131	-122	-67	-61	-60	-108	41	-153	16	30	-78	-23	-59	80	-31	-1
0.400833	-198	2044	-6248	-22259	49	-17702	-2720	-14789	-63	-15057	-10036	-17964	109	-16095	-12187	-18937	929	-6	6230	-19584	135	-13966	11086	-23331	177	-13622	13963	-22007	-3480	-13843	14246	-16536	-147	-127	-120	-65	-63	-60	-107	43	-152	22	34	-74	-18	-56	81	-30	-1
0.401667	-162	1953	-6130	-22287	-33	-17710	-2419	-14977	50	-15045	-9737	-17951	52	-15867	-12005	-19119	702	52	6371	-19664	28	-13952	11138	-23309	301	-13650	14014	-21938	-4596	-13845	14337	-16644	-148	-128	-120	-65	-62	-63	-107	39	-154	22	34	-74	-23	-58	84	-27	1
0.402500	-105	1859	-6025	-22312	36	-17637	-2170	-15184	-28	-15031	-9436	-17955	291	-15633	-11804	-19274	1307	121	6493	-19745	622	-13993	11194	-23268	-13	-13681	14031	-21857	-8929	-13852	14442	-16743	-149	-126	-121	-67	-62	-57	-107	42	-150	20	30	-74	-22	-58	80	-27	3
0.403333	-208	1764	-5933	-22333	55	-17490	-1968	-15408	-117	-15022	-9107	-17992	91	-15397	-11587	-19402	949	206	6602	-19824	375	-14049	11243	-23225	-218	-13715	14019	-21770	-12043	-13858	14517	-16842	-147	-114	-118	-67	-62	-75	-107	40	-151	19	35	-77	-18	-58	81	-29	3
0.404167	-360	1663	-5862	-22344	-14	-17270	-1819	-15643	-31	-14999	-8760	-18054	104	-15172	-11349	-19490	-34	308	6706	-19905	-21	-14123	11292	-23160	321	-13751	13988	-21666	-12595	-13868	14591	-16935	-150	-129	-124	-65	-60	-59	-107	42	-149	17	30	-75	-21	-56	81	-33	-4
0.405000	-260	1568	-5800	-22347	-5	-16984	-1719	-15881	-80	-14981	-8412	-18139	214	-14953	-11084	-19528	168	408	6812	-19983	164	-14213	11337	-23084	784	-13784	13940	-21556	-13887	-13878	14636	-17018	-147	-130	-122	-66	-70	-61	-108	41	-155	17	32	-76	-21	-55	85	-28	-6
0.405833	-26	1468	-5748	-22341	-77	-16632	-1664	-16112	-113	-14943	-8064	-18252	216	-14751	-10806	-19510	64	534	6913	-20063	6	-14311	11375	-22990	743	-13814	13882	-21435	-14427	-13897	14696	-17096	-152	-129	-124	-66	-67	-62	-109	38	-155	15	29	-79	-22	-58	79	-33	-4
0.406667	53	1373	-5710	-22326	-10	-16235	-1654	-16340	-21	-14899	-7722	-18392	101	-14566	-10503	-19434	-47	672	7020	-20138	131	-14414	11404	-22888	502	-13837	13799	-21298	-15188	-13909	14725	-17158	-149	-127	-125	-69	-65	-63	-113	25	-155	18	29	-80	-24	-58	79	-32	-4
0.407500	-170	1270	-5676	-22300	-12	-15798	-1676	-16556	-15	-14839	-7390	-18554	6	-14396	-10186	-19290	-224	818	7133	-20208	-3	-14515	11437	-22763	557	-13846	13717	-21146	-16186	-13925	14732	-17198	-147	-125	-118	-65	-60	-58	-107	43	-149	21	32	-75	-18	-55	81	-29	0
0.408333	-56	1180	-5642	-22270	-55	-15322	-1727	-16755	-141	-14754	-7080	-18734	54	-14249	-9865	-19091	-567	973	7258	-20279	-165	-14616	11458	-22629	984	-13854	13624	-20984	-17306	-13942	14716	-17227	-146	-119	-119	-65	-76	-59	-107	44	-152	23	37	-75	-17	-55	79	-28	2
0.409167	-38	1076	-5611	-22235	-17	-14827	-1809	-16949	-94	-14667	-6799	-18936	141	-14130	-9523	-18832	115	1128	7389	-20351	40	-14713	11464	-22486	1041	-13860	13525	-20819	-19592	-13965	14679	-17234	-148	-124	-117	-64	-59	-61	-103	41	-151	21	33	-75	-21	-55	84	-25	-1
0.410000	-120	973	-5573	-22197	-13	-14327	-1889	-17121	-107	-14564	-6541	-19151	-160	-14037	-9192	-18527	-445	1287	7532	-20422	-585	-14812	11489	-22333	1242	-13852	13424	-20639	-18804	-13984	14609	-17223	-148	-125	-118	-38	-64	-58	-103	43	-150	23	36	-76	-19	-55	85	-27	2
0.410833	133	860	-5529	-22154	-105	-13825	-2021	-17288	-145	-14443	-6320	-19376	-50	-13964	-8865	-18177	-304	1440	7680	-20491	174	-14891	11503	-22174	807	-13849	13321	-20458	-21288	-14006	14538	-17190	-149	-122	-119	-63	-60	-58	-105	43	-154	21	32	-76	-23	-55	85	-27	10
0.411667	146	743	-5476	-22113	-156	-13335	-2141	-17436	-100	-14304	-6128	-19615	-64	-13912	-8556	-17792	309	1585	7849	-20557	403	-14979	11516	-22006	-50	-13836	13223	-20264	-24485	-14028	14441	-17128	-151	-127	-99	-64	-61	-59	-104	43	-155	22	34	-72	-21	-55	86	-27	-6
0.412500	52	618	-5388	-22067	91	-12856	-2257	-17569	-57	-14156	-5965	-19828	24	-13878	-8262	-17382	-634	1723	8030	-20616	7	-15050	11533	-21840	-46	-13820	13122	-20066	-24833	-14047	14332	-17040	-151	-124	-116	-65	-63	-57	-105	41	-150	20	33	-74	-24	-55	82	-26	0
0.413333	23	492	-5311	-22021	26	-12423	-2367	-17695	-158	-13990	-5828	-20041	-42	-13856	-7995	-16958	-799	1850	8208	-20672	214	-15114	11552	-21663	-26	-13798	13032	-19868	-24806	-14064	14230	-16928	-152	-125	-118	-62	-62	-61	-104	44	-152	22	38	-73	-25	-58	84	-28	-4
0.414167	-90	360	-5200	-21987	-94	-12001	-2467	-17807	-112	-13810	-5720	-20233	-186	-13842	-7756	-16528	-675	1961	8399	-20724	-94	-15170	11581	-21494	-204	-13777	12946	-19670	-22967	-14080	14099	-16780	-146	-124	-117	-63	-59	-58	-105	38	-153	21	35	-90	-19	-56	87	-25	-3
0.415000	-145	217	-5072	-21954	-66	-11621	-2553	-17896	41	-13620	-5636	-20398	-445	-13831	-7550	-16105	-749	2045	8588	-20766	-273	-15223	11615	-21325	-298	-13756	12871	-19472	-19566	-14094	13979	-16611	-147	-126	-117	-66	-64	-60	-108	40	-153	23	35	-75	-25	-57	84	-29	-4
0.415833	84	72	-4925	-21928	81	-11277	-2623	-18000	6	-13424	-5581	-20535	-45	-13817	-7373	-15685	-406	2112	8780	-20806	485	-15263	11655	-21159	-546	-13739	12806	-19283	-18578	-14102	13868	-16400	-148	-125	-117	-65	-60	-57	-103	42	-153	21	36	-72	-21	-46	86	-26	-1
0.416667	188	-73	-4757	-21900	80	-10963	-2657	-18081	-78	-13211	-5536	-20630	-195	-13787	-7234	-15283	-454	2164	8962	-20836	547	-15299	11708	-20991	-755	-13714	12752	-19095	-17886	-14108	13770	-16167	-151	-125	-118	-59	-59	-58	-103	44	-146	20	37	-73	-23	-56	86	-26	0
0.417500	-6	-218	-4575	-21886	-142	-10691	-2693	-18165	-31	-12995	-5509	-20680	-301	-13755	-7124	-14913	-1514	2190	9133	-20881	-329	-15335	11765	-20838	-649	-13700	12704	-18917	-13855	-14114	13684	-15904	-155	-127	-119	-68	-65	-59	-109	41	-160	20	33	-74	-24	-53	88	-28	-7
0.418333	18	-367	-4379	-21881	-65	-10452	-2700	-18241	-75	-12775	-5495	-20684	-90	-13702	-7059	-14569	-1325	2199	9296	-20880	-134	-15363	11831	-20688	-727	-13679	12671	-18749	-10298	-14116	13616	-15613	-150	-147	-125	-70	-62	-47	-105	41	-152	20	32	-76	-25	-58	81	-28	-1
0.419167	-108	-503	-4174	-21882	13	-10242	-2686	-18313	-67	-12538	-5482	-20632	-186	-13621	-7017	-14256	-1325	2192	9449	-20890	-173	-15362	11907	-20545	-1005	-13658	12666	-18584	-6378	-14114	13575	-15299	-149	-125	-120	-67	-63	-59	-105	41	-150	19	33	-74	-23	-55	98	-30	-1
0.420000	-136	-638	-3942	-21895	135	-10059	-2653	-18377	-174	-12302	-5478	-20528	-162	-13518	-7005	-13969	-1423	2160	9582	-20896	-382	-15403	11987	-20405	-1167	-13645	12663	-18438	-2979	-14110	13532	-14960	-150	-130	-120	-67	-63	-58	-105	41	-152	18	32	-75	-22	-55	86	-29	-1
0.420833	218	-762	-3736	-21914	215	-9899	-2602	-18435	-247	-12057	-5470	-20371	-193	-13387	-7018	-13713	-1247	2113	9705	-20895	-194	-15432	12080	-20272	-1025	-13625	12689	-18298	-177	-14108	13554	-14596	-150	-127	-119	-67	-62	-55	-107	42	-152	20	34	-75	-22	-51	86	-28	-1
0.421667	234	-883	-3507	-21940	-52	-9755	-2537	-18493	-134	-11808	-5468	-20161	-520	-13224	-7049	-13482	-1652	2066	9813	-20892	-117	-15420	12173	-20149	-552	-13608	12727	-18171	2493	-14103	13580	-14218	-149	-127	-118	-78	-64	-58	-103	42	-152	12	35	-78	-22	-53	86	-29	-1
0.422500	-75	-989	-3280	-21983	-64	-9629	-2456	-18540	-171	-11554	-5458	-19901	-483	-13036	-7096	-13281	-976	1996	9908	-20886	15	-15415	12276	-20031	-461	-13597	12786	-18055	2911	-14105	13627	-13829	-151	-129	-121	-67	-63	-56	-104	42	-152	16	33	-74	-21	-51	85	-29	0
0.423333	-24	-1090	-3060	-22024	-200	-9512	-2367	-18602	-176	-11299	-5451	-19591	-429	-12824	-7153	-13098	-773	1918	9987	-20878	-465	-15406	12383	-19919	-548	-13585	12860	-17953	5238	-14107	13699	-13434	-156	-133	-121	-68	-64	-62	-103	36	-159	15	30	-79	-22	-59	80	-33	-4
0.424167	113	-1185	-2840	-22078	-204	-9399	-2271	-18619	-188	-11050	-5434	-19245	-322	-12583	-7218	-12936	-809	1845	10063	-20870	-46	-15380	12498	-19811	-437	-13572	12964	-17858	4910	-14115	13791	-13036	-156	-128	-121	-67	-66	-59	-107	38	-174	16	32	-77	-27	-58	79	-35	-5
0.425000	15	-1287	-2613	-22136	188	-9293	-2168	-18640	-251	-10792	-5407	-18868	-469	-12305	-7280	-12785	156	1741	10133	-20860	581	-15347	12615	-19714	-518	-13561	13083	-17772	1407	-14120	13904	-12622	-152	-130	-121	-66	-66	-63	-111	37	-155	17	33	-78	-23	-58	79	-33	-6
0.425833	-120	-1343	-2386	-22199	-15	-9178	-2054	-18653	-176	-10542	-5377	-18465	-374	-12018	-7343	-12641	-461	1641	10199	-20849	0	-15301	12737	-19615	-419	-13549	13216	-17695	973	-14136	14028	-12235	-152	-130	-122	-65	-63	-62	-108	39	-156	13	28	-68	-27	-62	79	-11	-4
0.426667	-100	-1416	-2165	-22269	-195	-9068	-1945	-18649	-130	-10295	-5339	-18037	-243	-11706	-7398	-12506	-257	1543	10268	-20840	67	-15240	12864	-19527	-527	-13539	13378	-17617	244	-14151	14177	-11840	-148	-138	-124	-70	-68	-63	-107	40	-154	18	32	-76	-25	-59	81	-30	-6
0.427500	-223	-1483	-1943	-22339	-177	-8960	-1829	-18635	-149	-10055	-5298	-17606	-115	-11389	-7437	-12373	-86	1440	10342	-20833	-9	-15161	12994	-19428	-569	-13529	13555	-17548	1025	-14165	14335	-11471	-147	-124	-117	-66	-60	-56	-104	42	-152	21	32	-75	-21	-55	84	-27	0
0.428333	-304	-1549	-1718	-22415	-143	-8848	-1715	-18607	-235	-9823	-5250	-17177	-293	-11069	-7471	-12238	-176	1335	10420	-20838	-86	-15076	13120	-19357	-698	-13524	13749	-17480	2840	-14190	14506	-11113	-146	-126	-121	-67	-60	-55	-101	42	-151	20	33	-73	-19	-52	85	-26	0
0.429167	-191	-1618	-1489	-22499	67	-8744	-1613	-18568	-95	-9609	-5205	-16766	-115	-10749	-7489	-12107	311	1227	10505	-20840	275	-14979	13238	-19284	-1082	-13524	13955	-17409	2654	-14218	14683	-10780	-148	-125	-119	-64	-58	-56	-105	42	-153	38	33	-73	-41	-53	82	-25	1
0.430000	-118	-1691	-1265	-22586	72	-8640	-1511	-18507	-9	-9409	-5154	-16371	-218	-10436	-7492	-11976	731	1112	10600	-20855	235	-14874	13357	-19220	-1631	-13520	14179	-17350	759	-14250	14865	-10466	-148	-125	-117	-63	-57	-57	-102	44	-148	23	35	-70	-16	-55	86	-25	-1
0.430833	-272	-1771	-1033	-22678	-124	-8547	-1414	-18445	-96	-9226	-5108	-16007	-515	-10133	-7485	-11834	-219	995	10705	-20875	-637	-14767	13468	-19164	-1829	-13534	14406	-17264	2275	-14287	15068	-10180	-145	-122	-118	-62	-60	-58	-104	42	-152	23	36	-72	-15	-55	86	-26	-3
0.431667	23	-1861	-804	-22774	72	-8458	-1324	-18354	-48	-9063	-5068	-15694	-319	-9848	-7457	-11695	33	871	10817	-20906	-286	-14657	13573	-19114	-1801	-13546	14644	-17186	3327	-14325	15268	-9925	-150	-126	-127	-65	-64	-56	-110	42	-147	20	37	-75	-25	-56	78	-32	-5
0.432500	88	-1960	-581	-22877	38	-8384	-1258	-18271	-58	-8918	-5031	-15396	-320	-9580	-7411	-11553	297	748	10938	-20944	-215	-14545	13668	-19070	-1636	-13558	14890	-17097	4539	-14354	15490	-9693	-148	-125	-118	-67	-64	-60	-107	40	-153	21	33	-75	-15	-58	81	-28	-1
0.433333	-85	-2063	-335	-22982	-177	-8312	-1192	-18163	-55	-8790	-5016	-15154	-428	-9337	-7353	-11415	109	621	11071	-20983	-633	-14430	13759	-19036	-1577	-13580	15139	-16996	5643	-14373	15708	-9496	-147	-128	-121	-65	-61	-57	-108	42	-153	21	34	-76	-23	-56	78	-30	0
0.434167	-111	-2178	-105	-23094	-177	-8259	-1134	-18048	-40	-8689	-4964	-14959	-715	-9116	-7279	-11277	159	491	11207	-21032	-684	-14324	13837	-19008	-1666	-13602	15391	-16889	6124	-14418	15941	-9327	-149	-121	-118	-65	-63	-62	-102	40	-150	20	38	-72	-22	-56	85	-25	3
0.435000	-74	-2286	120	-23205	-83	-8217	-1092	-17921	-90	-8603	-4944	-14821	-1273	-8925	-7195	-11139	-274	360	11357	-21090	-790	-14223	13907	-18989	-1414	-13630	15632	-16772	6786	-14437	16182	-9192	-146	-119	-120	-66	-59	-56	-103	43	-152	21	33	-75	-23	-52	82	-28	-1
0.435833	-130	-2437	338	-23326	-109	-8188	-1063	-17801	-144	-8538	-4932	-14727	-1677	-8758	-7103	-11009	99	225	11501	-21148	-465	-14142	13968	-18977	-1310	-13660	15872	-16634	5838	-14451	16432	-9089	-148	-126	-118	-64	-60	-55	-103	46	-151	22	34	-76	-18	-48	86	-25	2
0.436667	-122	-2580	546	-23444	-142	-8171	-1043	-17664	-215	-8512	-4931	-14683	-1697	-8620	-7007	-10891	246	94	11651	-21217	-813	-14059	14012	-18975	-1388	-13700	16098	-16489	6667	-14455	16691	-9024	-147	-121	-117	-62	-57	-56	-97	45	-151	20	36	-72	-19	-52	87	-29	0
0.437500	-247	-2736	732	-23575	-65	-8173	-1045	-17533	-187	-8466	-4936	-14689	-1261	-8516	-6904	-10784	-194	-36	11784	-21291	-1002	-13994	14046	-18980	-1165	-13735	16313	-16340	7424	-14450	16952	-8985	-150	-127	-121	-65	-58	-56	-108	43	-152	19	37	-74	-18	-55	80	-27	-1
0.438333	-337	-2891	900	-23701	204	-8193	-1059	-17411	-202	-8453	-4954	-14734	-880	-8433	-6804	-10688	1033	-165	11931	-21366	-59	-13947	14071	-18992	-1274	-13774	16511	-16174	3781	-14433	17223	-8973	-150	-120	-114	-67	-62	-58	-108	40	-153	18	34	-75	-21	-57	82	-30	-4
0.439167	-324	-3052	1044	-23826	120	-8202	-1083	-17276	-121	-8453	-4975	-14811	-848	-8374	-6709	-10607	412	-290	12075	-21439	-581	-13914	14092	-18998	-1071	-13806	16694	-15998	3070	-14404	17499	-8997	-151	-120	-119	-66	-63	-58	-107	25	-152	19	34	-77	-23	-57	79	-32	-5
0.440000	-208	-3211	1160	-23929	1	-8226	-1120	-17156	4	-8458	-5006	-14920	-619	-8337	-6612	-10534	264	-408	12188	-21516	-595	-13893	14100	-19019	-1041	-13843	16873	-15817	1866	-14363	17780	-9048	-150	-128	-121	-70	-64	-61	-109	39	-151	16	28	-78	-23	-57	80	-32	-6
0.440833	-417	-3372	1249	-24060	-75	-8251	-1164	-17043	-51	-8476	-5043	-15047	-313	-8317	-6521	-10474	395	-520	12306	-21586	-643	-13880	14107	-19029	-1061	-13871	17004	-15625	2143	-14309	18060	-9121	-149	-128	-118	-66	-61	-60	-105	43	-153	19	33	-75	-24	-58	82	-31	-3
0.441667	-615	-3526	1308	-24158	-79	-8276	-1218	-16937	-36	-8497	-5080	-15186	-314	-8313	-6434	-10428	59	-624	12416	-21655	-629	-13883	14110	-19048	-919	-13893	17128	-15423	3383	-14241	18346	-9224	-151	-122	-120	-50	-62	-59	-107	42	-151	21	35	-75	-22	-58	82	-31	0
0.442500	-623	-3669	1335	-24235	-99	-8301	-1274	-16846	-19	-8514	-5123	-15323	-8	-8325	-6364	-10396	200	-720	12515	-21716	-210	-13892	14097	-19065	-1045	-13909	17231	-15223	3790	-14171	18623	-9347	-145	-127	-119	-65	-63	-59	-107	42	-150	17	34	-77	-19	-58	80	-31	0
0.443333	-449	-3802	1330	-24298	42	-8325	-1335	-16770	-91	-8539	-5164	-15472	327	-8344	-6302	-10378	905	-811	12603	-21776	311	-13911	14101	-19078	-1509	-13913	17317	-15016	1603	-14092	18891	-9512	-148	-117	-122	-72	-63	-58	-109	41	-151	18	32	-74	-23	-59	81	-31	-1
0.444167	-510	-3922	1295	-24335	4	-8341	-1407	-16708	-36	-8562	-5212	-15605	178	-8379	-6250	-10367	90	-889	12683	-21821	-553	-13935	14091	-19093	-1417	-13909	17382	-14812	2562	-14008	19146	-9657	-147	-128	-120	-68	-62	-57	-108	41	-146	16	13	-81	-22	-57	82	-30	-1
0.445000	-514	-4029	1226	-24350	1	-8351	-1475	-16662	-47	-8582	-5253	-15723	371	-8416	-6211	-10370	-86	-966	12753	-21865	-516	-13958	14077	-19100	-1041	-13892	17433	-14609	3770	-13925	19386	-9835	-150	-132	-125	-70	-64	-59	-109	39	-152	19	30	-77	-23	-59	81	-33	-4
0.445833	-318	-4116	1138	-24334	-130	-8352	-1544	-16631	-80	-8600	-5296	-15824	368	-8457	-6189	-10380	184	-1040	12810	-21897	-277	-13985	14059	-19115	-756	-13864	17464	-14404	4698	-13844	19607	-10029	-151	-127	-120	-67	-62	-61	-111	39	-154	13	29	-87	-22	-57	81	-35	2
0.446667	-324	-4182	1027	-24291	-132	-8342	-1606	-16608	-16	-8611	-5329	-15901	383	-8498	-6171	-10394	101	-1102	12876	-21920	-319	-14014	14040	-19122	-630	-13821	17480	-14204	5745	-13758	19809	-10225	-151	-128	-124	-70	-62	-58	-109	38	-153	18	30	-76	-23	-57	81	-33	-6
0.447500	-543	-4229	907	-24203	12	-8323	-1661	-16596	-26	-8622	-5355	-15953	636	-8540	-6161	-10400	199	-1154	12929	-21934	199	-14029	14016	-19127	-422	-13766	17487	-14007	5954	-13687	19983	-10422	-148	-126	-117	-65	-61	-58	-108	39	-151	20	23	-69	-22	-53	84	-30	10
0.448333	-634	-4253	773	-24083	144	-8297	-1707	-16598	-57	-8633	-5373	-15980	665	-8579	-6167	-10445	26	-1206	12977	-21942	192	-14059	13983	-19133	-9	-13704	17481	-13824	6666	-13634	20135	-10624	-148	-125	-121	-69	-60	-60	-110	38	-154	17	28	-75	-23	-60	79	-34	-3
0.449167	-516	-4261	628	-23955	-11	-8268	-1752	-16607	-92	-8634	-5381	-15983	439	-8610	-6182	-10478	335	-1248	13020	-21938	420	-14073	13942	-19139	106	-13633	17464	-13641	6017	-13580	20225	-10812	-151	-125	-118	-65	-62	-59	-108	38	-155	18	32	-74	-22	-56	84	-32	-3
0.450000	-355	-4246	493	-23786	-100	-8221	-1779	-16611	-193	-8640	-5379	-15964	538	-8634	-6196	-10515	602	-1284	13064	-21926	197	-14083	13895	-19167	71	-13552	17437	-13476	5427	-13545	20297	-10997	-150	-124	-119	-66	-62	-61	-104	37	-150	18	33	-76	-23	-57	84	-31	1
0.450833	-390	-4210	354	-23602	-161	-8178	-1799	-16620	-236	-8639	-5357	-15930	457	-8645	-6222	-10563	33	-1309	13106	-21915	-446	-14087	13839	-19164	295	-13468	17397	-13315	6231	-13518	20318	-11164	-147	-126	-120	-66	-62	-58	-107	40	-151	18	32	-72	-16	-58	81	-39	-1
0.451667	-301	-4157	233	-23385	-81	-8130	-1810	-16618	-143	-8644	-5331	-15863	522	-8647	-6253	-10611	1337	-1326	13143	-21882	744	-14088	13769	-19183	-59	-13387	17348	-13169	1906	-13504	20300	-11312	-130	-127	-128	-65	-62	-61	-107	38	-153	19	32	-77	-18	-58	84	-30	0
0.452500	-294	-4090	121	-23180	80	-8082	-1809	-16618	-111	-8641	-5283	-15789	517	-8637	-6284	-10663	940	-1337	13180	-21853	506	-14072	13693	-19203	-229	-13298	17298	-13032	468	-13509	20243	-11434	-149	-128	-119	-66	-61	-60	-104	41	-153	20	33	-74	-21	-56	89	-29	0
0.453333	-256	-4004	30	-22961	274	-8054	-1801	-16608	-215	-8645	-5231	-15708	510	-8612	-6321	-10719	407	-1333	13221	-21820	237	-14070	13598	-19232	-449	-13226	17230	-12909	-189	-13519	20145	-11528	-149	-126	-120	-67	-61	-59	-104	38	-154	18	30	-76	-19	-55	82	-30	0
0.454167	-189	-3911	-38	-22744	118	-7981	-1781	-16580	-188	-8639	-5161	-15618	539	-8572	-6355	-10781	400	-1325	13254	-21781	126	-14054	13496	-19264	-484	-13150	17158	-12795	576	-13548	20003	-11596	-148	-125	-120	-66	-62	-57	-101	45	-152	18	34	-72	-23	-53	84	-28	-3
0.455000	-156	-3808	-84	-22531	0	-7919	-1757	-16541	-72	-8636	-5083	-15524	425	-8522	-6394	-10846	256	-1298	13292	-21734	-67	-14033	13378	-19300	-512	-13081	17077	-12693	2638	-13580	19824	-11626	-151	-126	-118	-65	-61	-59	-104	40	-154	20	36	-73	-22	-56	81	-28	-4
0.455833	-254	-3703	-107	-22328	-321	-7894	-1729	-16487	-6	-8629	-5001	-15431	347	-8462	-6433	-10921	298	-1289	13331	-21691	0	-14013	13251	-19340	-960	-13034	16985	-12608	4868	-13627	19606	-11627	-148	-125	-119	-62	-58	-57	-102	42	-151	27	33	-113	-22	-52	73	-29	2
0.456667	-21	-3590	-107	-22149	-214	-7865	-1695	-16420	33	-8619	-4919	-15339	644	-8384	-6470	-10997	985	-1234	13365	-21644	533	-13985	13106	-19383	-1579	-12995	16880	-12533	3523	-13677	19357	-11596	-149	-128	-120	-70	-62	-62	-107	40	-150	15	32	-76	-23	-57	82	-30	-5
0.457500	25	-3485	-93	-21985	-98	-7832	-1662	-16341	-9	-8605	-4837	-15254	417	-8303	-6489	-11079	234	-1192	13404	-21595	-300	-13952	12948	-19426	-1420	-12968	16765	-12466	3300	-13735	19079	-11529	-148	-127	-124	-69	-62	-56	-103	38	-155	10	32	-78	-27	-56	80	-29	-6
0.458333	-1	-3379	-33	-21849	-172	-7798	-1626	-16249	-50	-8578	-4757	-15163	214	-8212	-6545	-11161	-494	-1142	13437	-21546	-408	-13923	12781	-19473	-1029	-12959	16638	-12408	2263	-13785	18779	-11434	-173	-130	-125	-72	-65	-60	-104	38	-152	17	33	-77	-22	-56	78	-32	0
0.459167	-43	-3272	4	-21739	-286	-7780	-1594	-16135	-78	-8539	-4683	-15065	215	-8110	-6575	-11242	-204	-1089	13463	-21485	3	-13881	12608	-19511	-816	-12963	16500	-12363	790	-13844	18466	-11305	-148	-125	-125	-72	-62	-58	-104	42	-152	17	30	-79	-23	-58	81	-29	0
0.460000	-306	-3170	74	-21646	-695	-7761	-1569	-16016	-12	-8485	-4625	-15013	308	-8003	-6609	-11328	-309	-1021	13509	-21429	-225	-13837	12420	-19547	-500	-12975	16356	-12327	965	-13894	18138	-11150	-149	-128	-122	-70	-60	-59	-104	39	-149	19	32	-75	-19	-53	81	-31	-21
0.460833	-340	-3081	153	-21596	-990	-7745	-1545	-15888	25	-8424	-4580	-14928	193	-7888	-6639	-11409	-343	-961	13521	-21370	-166	-13792	12230	-19576	-275	-13004	16190	-12291	1353	-13943	17802	-10968	-147	-127	-122	-65	-58	-57	-104	41	-155	16	30	-73	-19	-55	81	-28	0
0.461667	-156	-2998	242	-21575	-875	-7730	-1534	-15752	-94	-8342	-4555	-14877	182	-7774	-6669	-11488	-421	-899	13584	-21305	-304	-13743	12033	-19599	114	-13046	16010	-12269	2878	-13987	17458	-10779	-148	-128	-112	-80	-60	-55	-103	44	-149	21	34	-75	-19	-56	80	-29	-3
0.462500	-241	-2925	326	-21558	-895	-7712	-1537	-15610	-112	-8251	-4549	-14808	252	-7654	-6697	-11562	-629	-837	13617	-21243	-251	-13689	11830	-19610	502	-13099	15819	-12256	4040	-14025	17121	-10566	-147	-125	-118	-67	-59	-51	-107	40	-151	41	36	-75	-16	-57	80	-28	1
0.463333	-428	-2860	408	-21571	-935	-7689	-1547	-15464	-77	-8146	-4565	-14748	296	-7533	-6729	-11637	-196	-779	13657	-21174	4	-13634	11621	-19615	362	-13165	15607	-12247	4658	-14060	16769	-10347	-148	-126	-116	-68	-60	-56	-109	42	-150	19	33	-75	-22	-60	77	-32	-1
0.464167	-350	-2802	488	-21602	-880	-7663	-1569	-15322	-77	-8017	-4605	-14686	119	-7406	-6760	-11707	-773	-728	13693	-21104	-547	-13577	11412	-19606	416	-13240	15383	-12248	6947	-14088	16454	-10121	-149	-127	-107	-68	-64	-63	-107	39	-152	17	32	-76	-26	-57	79	-32	-5
0.465000	-61	-2755	556	-21643	-614	-7629	-1603	-15175	-90	-7901	-4672	-14628	361	-7284	-6791	-11771	180	-679	13733	-21028	235	-13515	11202	-19591	147	-13321	15140	-12256	4180	-14104	16130	-9899	-153	-129	-126	-72	-72	-62	-110	37	-158	13	27	-81	-30	-62	75	-34	-8
0.465833	-30	-2718	613	-21697	-383	-7587	-1654	-15031	-125	-7766	-4754	-14567	227	-7144	-6821	-11828	522	-658	13776	-20952	-40	-13450	11000	-19558	-177	-13405	14887	-12264	1723	-14120	15816	-9677	-149	-129	-121	-74	-67	-61	-112	39	-155	16	32	-80	-24	-60	77	-28	-6
0.466667	-255	-2684	672	-21747	-119	-7528	-1705	-14880	-86	-7619	-4855	-14502	171	-7016	-6848	-11878	80	-595	13821	-20865	-384	-13379	10799	-19514	-460	-13492	14612	-12282	42	-14124	15512	-9465	-152	-105	-122	-73	-63	-58	-110	39	-154	17	27	-81	-24	-60	78	-33	-3
0.467500	-376	-2643	714	-21798	-85	-7456	-1770	-14733	-24	-7461	-4968	-14437	182	-6879	-6876	-11924	230	-559	13866	-20777	-223	-13309	10605	-19459	-1074	-13574	14334	-12298	-1813	-14124	15224	-9259	-148	-131	-120	-68	-60	-56	-107	56	-150	17	33	-84	-21	-56	82	-30	1
0.468333	-338	-2608	755	-21860	-39	-7375	-1842	-14585	9	-7304	-5099	-14370	145	-6745	-6907	-11957	128	-528	13917	-20688	-187	-13244	10411	-19398	-1567	-13654	14037	-12320	-3085	-14122	14941	-9070	-148	-129	-118	-66	-60	-56	-107	41	-153	17	33	-76	-19	-57	80	-33	0
0.469167	-336	-2575	781	-21885	-188	-7284	-1918	-14440	-86	-7146	-5232	-14307	-31	-6606	-6938	-11989	226	-501	13963	-20599	-274	-13176	10230	-19325	-1597	-13734	13735	-12350	-3940	-14115	14665	-8900	-148	-125	-117	-66	-56	-56	-108	38	-150	17	35	-78	-18	-59	79	-31	1
0.470000	-191	-2550	800	-21921	-55	-7187	-2002	-14299	-183	-6994	-5375	-14249	111	-6486	-6970	-12016	963	-475	14010	-20510	24	-13128	10057	-19248	-2014	-13805	13427	-12384	-6963	-14105	14403	-8747	-146	-122	-119	-66	-58	-58	-109	42	-148	18	32	-75	-16	-58	80	-27	1
0.470833	-168	-2502	821	-21949	102	-7081	-2080	-14158	-186	-6848	-5519	-14185	-29	-6365	-7007	-12044	538	-456	14049	-20416	-188	-13051	9895	-19170	-2425	-13866	13110	-12419	-8223	-14099	14141	-8609	-147	-125	-116	-68	-63	-58	-92	42	-149	20	34	-75	-19	-60	80	-30	2
0.471667	-225	-2458	831	-21965	46	-6972	-2160	-14024	-148	-6706	-5663	-14148	-94	-6253	-7039	-12063	-325	-441	14094	-20334	-591	-12997	9737	-19089	-2223	-13921	12787	-12454	-5402	-14086	13888	-8487	-147	-126	-129	-69	-61	-60	-109	41	-151	17	33	-76	-24	-58	79	-30	0
0.472500	-177	-2402	856	-21967	64	-6856	-2234	-13886	-143	-6578	-5796	-14104	-163	-6144	-7074	-12082	-198	-440	14132	-20246	-614	-12942	9595	-19004	-2209	-13960	12465	-12494	-1728	-14079	13639	-8392	-149	-125	-118	-67	-62	-60	-109	39	-154	18	33	-78	-22	-60	67	-29	-3
0.473333	-51	-2336	876	-21965	141	-6745	-2303	-13751	-86	-6463	-5920	-14066	-204	-6056	-7111	-12103	-474	-409	14163	-20169	-677	-12897	9459	-18919	-2305	-13984	12145	-12532	1672	-14070	13390	-8307	-152	-130	-126	-70	-63	-60	-112	39	-153	16	27	-79	-27	-60	78	-32	-14
0.474167	-41	-2279	907	-21950	185	-6633	-2369	-13608	-133	-6356	-6035	-14030	-274	-5972	-7142	-12120	-644	-389	14193	-20092	-600	-12855	9340	-18832	-2044	-14001	11837	-12570	3950	-14059	13149	-8234	-148	-121	-117	-67	-78	-59	-108	41	-152	17	29	-77	-21	-58	81	-29	-1
0.475000	-168	-2199	943	-21923	216	-6524	-2420	-13487	-118	-6258	-6126	-14014	-212	-5897	-7181	-12134	-826	-367	14215	-20020	-874	-12830	9225	-18747	-1573	-14000	11526	-12605	6389	-14053	12899	-8179	-149	-129	-120	-66	-60	-56	-105	43	-153	20	32	-76	-21	-58	80	-34	-4
0.475833	-152	-2105	990	-21893	271	-6424	-2468	-13360	-131	-6181	-6207	-14001	-306	-5837	-7217	-12169	-1022	-346	14238	-19961	-903	-12788	9122	-18666	-1024	-13987	11248	-12646	9875	-14052	12653	-8136	-146	-122	-117	-65	-61	-59	-105	40	-152	17	30	-79	-19	-58	79	-28	0
0.476667	-139	-2002	1049	-21855	338	-6329	-2507	-13233	-61	-6110	-6261	-14000	-394	-5788	-7259	-12166	-426	-322	14251	-19908	-563	-12770	9034	-18583	-619	-13962	10972	-12682	13079	-14050	12400	-8094	-147	-125	-117	-65	-57	-55	-108	41	-146	19	33	-75	-21	-59	78	-30	0
0.477500	-189	-1890	1105	-21813	115	-6257	-2547	-13112	-82	-6061	-6303	-13990	-418	-5752	-7299	-12186	-827	-303	14255	-19872	-1083	-12761	8932	-18508	161	-13931	10704	-12721	16009	-14052	12151	-8066	-148	-128	-121	-66	-66	-61	-110	39	-152	18	29	-75	-23	-60	78	-31	-4
0.478333	-85	-1771	1162	-21760	8	-6189	-2580	-12995	-165	-6026	-6331	-14027	-148	-5727	-7345	-12205	-376	-282	14252	-19842	-272	-12756	8848	-18425	670	-13889	10459	-12758	15544	-14058	11897	-8040	-149	-128	-122	-72	-66	-61	-108	39	-152	18	28	-80	-23	-63	82	-32	-1
0.479167	-184	-1638	1236	-21718	94	-6132	-2611	-12885	-167	-6002	-6334	-14049	-377	-5707	-7385	-12220	296	-259	14245	-19830	136	-12759	8771	-18351	832	-13843	10230	-12793	13587	-14059	11647	-8016	-149	-129	-124	-65	-61	-64	-108	41	-153	19	28	-76	-24	-60	80	-30	0
0.480000	-315	-1497	1309	-21660	247	-6084	-2637	-12773	-98	-5992	-6331	-14076	-354	-5692	-7428	-12232	-397	-233	14229	-19824	-155	-12767	8697	-18271	1188	-13788	10015	-12825	11945	-14061	11396	-7987	-147	-128	-121	-67	-62	-55	-104	42	-149	16	28	-73	-22	-58	81	-29	-1
0.480833	-258	-1355	1378	-21601	353	-6050	-2668	-12670	-58	-5989	-6309	-14101	-267	-5680	-7471	-12250	-191	-208	14207	-19833	60	-12784	8630	-18195	1433	-13736	9825	-12853	9979	-14071	11139	-7963	-156	-131	-124	-80	-61	-59	-92	39	-155	17	28	-75	-21	-59	81	-31	-3
0.481667	-94	-1206	1448	-21536	432	-6030	-2698	-12577	-92	-6007	-6281	-14131	-292	-5675	-7513	-12261	-267	-176	14178	-19854	-21	-12806	8559	-18112	1813	-13687	9644	-12881	8426	-14077	10884	-7929	-154	-128	-121	-70	-62	-60	-110	38	-158	16	27	-79	-21	-61	77	-34	-4
0.482500	-154	-1059	1507	-21463	275	-6021	-2729	-12491	-90	-6019	-6243	-14154	-604	-5667	-7550	-12274	-510	-141	14141	-19888	-141	-12829	8497	-18028	2190	-13630	9486	-12907	6883	-14085	10631	-7893	-148	-129	-119	-69	-60	-60	-103	41	-151	17	28	-76	-18	-60	79	-30	-3
0.483333	-14	-909	1565	-21382	242	-6012	-2755	-12411	-44	-6037	-6194	-14175	-248	-5662	-7580	-12280	165	-96	14097	-19933	414	-12856	8437	-17937	2120	-13582	9337	-12928	3931	-14096	10382	-7844	-149	-126	-126	-67	-62	-59	-109	38	-148	3	26	-73	-18	-60	78	-30	0
0.484167	143	-759	1608	-21294	405	-5992	-2781	-12336	-95	-6059	-6147	-14188	-174	-5661	-7612	-12286	312	-45	14039	-19993	268	-12883	8375	-17841	2013	-13535	9199	-12950	1422	-14108	10131	-7787	-148	-127	-121	-68	-60	-59	-109	40	-151	19	27	-79	-21	-59	78	-32	-1
0.485000	-144	-620	1644	-21197	529	-6033	-2808	-12279	-33	-6081	-6101	-14190	-435	-5660	-7628	-12285	-702	13	13958	-20061	-345	-12915	8319	-17740	2159	-13499	9076	-12968	446	-14117	9886	-7722	-149	-127	-124	-68	-64	-58	-112	41	-150	18	27	-79	-22	-58	80	-30	-4
0.485833	-40	-483	1666	-21090	527	-6047	-2846	-12229	-44	-6101	-6062	-14180	-345	-5654	-7640	-12286	-353	81	13894	-20133	45	-12940	8272	-17634	2148	-13467	8962	-12984	-708	-14131	9641	-7647	-149	-130	-120	-75	-65	-59	-111	39	-154	19	30	-77	-26	-61	78	-30	-3
0.486667	9	-356	1673	-20979	413	-6067	-2846	-12190	-77	-6123	-6026	-14158	-208	-5650	-7642	-12280	-366	174	13803	-20214	118	-12966	8223	-17524	2348	-13441	8843	-12994	-1599	-14140	9403	-7560	-150	-127	-120	-70	-63	-60	-110	40	-151	19	32	-75	-25	-56	78	-33	0
0.487500	-107	-236	1674	-20855	350	-6110	-2884	-12158	-33	-6137	-5994	-14124	-223	-5649	-7626	-12265	-572	251	13702	-20299	216	-12983	8183	-17408	2495	-13417	8736	-13007	-2617	-14147	9176	-7465	-148	-125	-117	-65	-63	-53	-105	44	-151	21	35	-74	-22	-55	82	-26	0
0.488333	133	-127	1663	-20734	396	-6121	-2852	-12136	-103	-6142	-5968	-14072	-314	-5649	-7603	-12251	-350	350	13584	-20386	214	-12997	8147	-17288	2586	-13392	8629	-13012	-3717	-14150	8948	-7358	-146	-127	-117	-66	-59	-57	-107	45	-148	21	35	-74	-33	-56	84	-26	-3
0.489167	183	-24	1645	-20614	306	-6154	-2846	-12123	-156	-6148	-5956	-14010	-512	-5660	-7569	-12224	-482	459	13461	-20478	30	-13009	8105	-17170	3005	-13375	8517	-13025	-4717	-14150	8730	-7246	-147	-124	-116	-68	-61	-57	-109	43	-151	19	30	-73	-17	-53	82	-28	1
0.490000	-43	72	1615	-20500	298	-6184	-2829	-12116	-122	-6148	-5953	-13944	-483	-5676	-7541	-12194	-1	577	13323	-20573	385	-13014	8066	-17052	2938	-13356	8407	-13033	-6258	-14142	8513	-7130	-147	-130	-118	-69	-70	-60	-105	43	-154	17	32	-69	-25	-57	80	-30	-6
0.490833	-59	159	1580	-20396	359	-6224	-2803	-12127	-160	-6152	-5958	-13870	-479	-5693	-7474	-12153	-252	699	13179	-20662	-168	-13011	8028	-16932	2732	-13327	8293	-13040	-6485	-14124	8307	-7004	-181	-130	-118	-66	-62	-60	-110	39	-159	19	32	-74	-21	-56	82	-30	0
0.491667	-21	245	1552	-20302	150	-6253	-2767	-12133	-95	-6145	-5968	-13779	-334	-5719	-7404	-12103	-215	831	13027	-20749	-51	-13000	7986	-16816	2492	-13292	8177	-13051	-7412	-14098	8107	-6878	-148	-127	-120	-68	-60	-57	-110	44	-153	19	33	-73	-21	-57	70	-30	-3
0.492500	-38	329	1520	-20230	139	-6288	-2725	-12140	-182	-6135	-5986	-13696	-421	-5750	-7335	-12040	672	958	12870	-20828	460	-12984	7949	-16705	1877	-13251	8060	-13063	-8618	-14060	7923	-6749	-145	-125	-117	-68	-63	-67	-109	44	-153	22	35	-73	-22	-53	86	-27	-1
0.493333	-30	409	1489	-20180	113	-6327	-2671	-12156	-203	-6128	-6010	-13607	-492	-5792	-7252	-11970	-78	1090	12709	-20899	-48	-12958	7908	-16599	1659	-13201	7942	-13074	-6673	-14008	7743	-6626	-147	-124	-116	-67	-63	-58	-105	46	-148	20	34	-73	-19	-57	84	-26	1
0.494167	60	495	1462	-20162	94	-6363	-2617	-12172	-112	-6121	-6038	-13516	-264	-5834	-7165	-11889	101	1212	12547	-20966	0	-12934	7863	-16498	1368	-13137	7842	-13088	-5647	-13941	7576	-6504	-146	-122	-115	-66	-63	-53	-102	46	-149	22	35	-72	-18	-50	85	-25	1
0.495000	46	585	1439	-20172	164	-6400	-2558	-12188	-101	-6094	-6070	-13432	-95	-5882	-7080	-11795	189	1329	12385	-21025	248	-12884	7810	-16409	1086	-13069	7699	-13103	-5246	-13862	7422	-6390	-146	-120	-118	-65	-60	-53	-102	46	-141	18	32	-72	-19	-50	88	-25	1
0.495833	3	677	1417	-20218	21	-6440	-2497	-12204	-164	-6120	-6096	-13348	-298	-5933	-6989	-11696	-46	1438	12222	-21074	183	-12838	7753	-16325	923	-12988	7581	-13124	-4650	-13771	7270	-6285	-146	-125	-115	-63	-58	-52	-103	47	-151	20	39	-68	-18	-51	87	-25	0
0.496667	157	779	1402	-20301	43	-6486	-2441	-12216	-129	-6124	-6121	-13272	19	-5985	-6894	-11586	5	1541	12076	-21116	465	-12784	7690	-16255	603	-12905	7466	-13134	-5630	-13670	7138	-6191	-145	-121	-114	-63	-62	-50	-101	43	-151	21	37	-66	-19	-50	88	-23	0
0.497500	245	882	1385	-20421	163	-6539	-2387	-12232	-51	-6137	-6136	-13204	20	-6037	-6816	-11477	98	1622	11914	-21153	715	-12727	7617	-16193	246	-12818	7355	-13157	-6710	-13560	7013	-6114	-149	-99	-117	-68	-61	-58	-103	42	-153	19	35	-75	-22	-53	84	-29	-4
0.498333	-38	991	1368	-20578	-206	-6593	-2346	-12243	-45	-6163	-6159	-13150	-255	-6088	-6743	-11360	-1020	1698	11767	-21198	-187	-12672	7535	-16142	331	-12713	7246	-13180	-6208	-13442	6906	-6046	-151	-127	-121	-72	-66	-61	-109	38	-151	16	32	-79	-22	-56	78	-30	-3
0.499167	17	1108	1343	-20768	-421	-6657	-2302	-12251	-42	-6183	-6158	-13096	-228	-6131	-6657	-11235	-952	1754	11621	-21216	-214	-12597	7460	-16091	388	-12612	7153	-13194	-6235	-13314	6810	-5990	-147	-126	-120	-67	-61	-58	-103	42	-151	18	32	-72	-24	-56	82	-29	10
0.500000	135	1229	1321	-20977	-418	-6713	-2266	-12248	-39	-6214	-6148	-13040	-302	-6166	-6574	-11108	-750	1804	11493	-21230	-224	-12522	7376	-16047	470	-12509	7070	-13207	-6480	-13181	6734	-5951	-150	-131	-118	-67	-60	-60	-105	40	-153	11	38	-73	-22	-56	84	-28	-4
0.500833	161	1354	1286	-21210	-397	-6775	-2228	-12250	17	-6248	-6125	-12995	-125	-6196	-6510	-10979	-1048	1839	11360	-21248	-563	-12442	7292	-16004	627	-12409	6993	-13226	-6810	-13048	6669	-5922	-147	-126	-117	-64	-59	-58	-102	42	-154	22	34	-70	-19	-56	81	-29	0
0.501667	123	1479	1240	-21459	-303	-6844	-2209	-12245	27	-6288	-6087	-12950	96	-6218	-6446	-10848	-1103	1863	11243	-21263	-513	-12356	7222	-15958	1000	-12309	6934	-13227	-6936	-12909	6618	-5908	-148	-127	-120	-67	-63	-57	-102	42	-151	19	34	-73	-21	-55	85	-28	-4
0.502500	119	1601	1183	-21710	-146	-6912	-2188	-12236	62	-6332	-6030	-12899	141	-6239	-6388	-10723	-1301	1881	11130	-21280	-600	-12265	7122	-15912	1515	-12207	6885	-13232	-6860	-12773	6590	-5908	-146	-120	-144	-35	-60	-57	-105	42	-149	18	32	-75	-22	-55	81	-27	1
0.503333	124	1714	1104	-21959	-46	-6984	-2178	-12227	-31	-6373	-5964	-12863	27	-6256	-6339	-10594	-723	1885	11048	-21296	-417	-12174	7035	-15855	1828	-12113	6848	-13227	-7673	-12643	6560	-5922	-146	-127	-119	-66	-61	-64	-103	62	-152	17	35	-74	-22	-56	79	-31	0
0.504167	-46	1815	1003	-22205	-6	-7056	-2172	-12211	-46	-6426	-5879	-12819	-172	-6266	-6291	-10477	-559	1884	10911	-21316	-532	-12086	6951	-15790	2552	-12021	6822	-13220	-7636	-12514	6550	-5939	-150	-126	-119	-67	-62	-58	-107	40	-154	13	30	-76	-22	-57	79	-30	-3
0.505000	-155	1912	888	-22429	-187	-7125	-2163	-12196	62	-6474	-5782	-12768	-8	-6278	-6249	-10362	-819	1875	10810	-21336	-644	-11984	6871	-15711	3140	-11928	6807	-13204	-7682	-12389	6547	-5973	-149	-127	-121	-70	-62	-58	-108	41	-152	19	27	-79	-23	-58	76	-32	-7
0.505833	3	1991	753	-22628	-173	-7187	-2154	-12181	-103	-6525	-5664	-12711	140	-6288	-6210	-10243	424	1868	10707	-21363	62	-11885	6793	-15615	2578	-11836	6793	-13177	-9229	-12268	6565	-6008	-151	-126	-125	-66	-63	-61	-110	35	-154	16	28	-76	-25	-60	76	-33	-3
0.506667	-160	2051	593	-22796	-203	-7248	-2141	-12157	-95	-6574	-5541	-12651	-70	-6308	-6171	-10128	-221	1853	10610	-21384	-351	-11792	6723	-15501	2268	-11747	6793	-13145	-9003	-12151	6581	-6052	-153	-133	-126	-69	-67	-60	-111	41	-161	9	25	-79	-25	-60	85	-34	-9
0.507500	-211	2085	418	-22928	-135	-7315	-2122	-12134	-8	-6623	-5405	-12580	-180	-6323	-6132	-10017	-76	1844	10516	-21413	-218	-11692	6659	-15364	1834	-11651	6798	-13096	-9312	-12031	6616	-6094	-149	-128	-120	-67	-61	-60	-108	39	-153	16	32	-77	-18	-59	78	-33	0
0.508333	-340	2108	233	-23013	-115	-7348	-2088	-12107	-137	-6666	-5254	-12505	-222	-6346	-6092	-9887	232	1833	10425	-21444	-100	-11601	6603	-15214	1403	-11557	6806	-13044	-9972	-11916	6650	-6142	-148	-126	-120	-65	-61	-49	-109	40	-153	17	30	-76	-24	-59	75	-32	-1
0.509167	-459	2107	27	-23065	-52	-7389	-2050	-12082	-159	-6714	-5100	-12423	-314	-6373	-6051	-9799	269	1821	10330	-21481	-218	-11500	6547	-15060	1117	-11462	6818	-12982	-10642	-11808	6689	-6191	-146	-126	-118	-68	-62	-58	-109	41	-148	16	33	-76	-21	-60	79	-30	0
0.510000	-373	2069	-184	-23069	-63	-7428	-1998	-12053	-44	-6765	-4943	-12342	-186	-6411	-5991	-9690	620	1812	10237	-21513	-202	-11412	6504	-14855	532	-11368	6809	-12914	-11781	-11695	6735	-6243	-148	-127	-120	-66	-60	-56	-110	40	-154	15	30	-78	-21	-59	79	-30	-1
0.510833	-220	2005	-410	-23038	87	-7457	-1939	-12036	-82	-6824	-4786	-12256	2	-6449	-5952	-9587	1086	1796	10140	-21552	208	-11327	6464	-14657	-568	-11251	6807	-12837	-13655	-11588	6779	-6304	-149	-130	-120	-67	-61	-60	-109	38	-154	15	32	-80	-19	-58	77	-34	-4
0.511667	-402	1917	-629	-22969	-47	-7484	-1865	-12014	-154	-6881	-4637	-12172	-207	-6503	-5897	-9479	28	1789	10049	-21591	-568	-11248	6433	-14448	-1269	-11182	6791	-12752	-13831	-11475	6823	-6348	-150	-126	-118	-68	-62	-60	-110	39	-158	6	28	-78	-19	-60	81	-34	0
0.512500	-353	1809	-852	-22866	-49	-7499	-1778	-11993	-55	-6941	-4484	-12088	-200	-6558	-5826	-9382	-309	1774	9955	-21632	-516	-11176	6407	-14233	-1919	-11084	6769	-12659	-13900	-11360	6859	-6404	-149	-127	-119	-74	-61	-58	-112	40	-151	15	29	-79	-22	-58	78	-33	-3
0.513333	-88	1676	-1066	-22730	59	-7533	-1681	-11970	-67	-7011	-4338	-12006	-249	-6608	-5753	-9270	-61	1764	9859	-21667	-366	-11111	6386	-14011	-2762	-10986	6734	-12560	-14059	-11246	6918	-6453	-147	-125	-121	-67	-60	-58	-107	37	-149	16	51	-80	-21	-57	80	-29	0
0.514167	-98	1527	-1265	-22574	96	-7558	-1572	-11946	-174	-7088	-4197	-11934	-333	-6675	-5675	-9172	-268	1746	9766	-21705	-720	-11053	6378	-13787	-3623	-10901	6694	-12450	-14016	-11132	6959	-6507	-148	-125	-118	-66	-62	-57	-110	40	-149	16	32	-76	-21	-60	77	-33	0
0.515000	-139	1359	-1471	-22396	196	-7586	-1457	-11920	-127	-7166	-4070	-11867	-264	-6741	-5584	-9050	-210	1728	9674	-21742	-446	-11006	6375	-13573	-4581	-10822	6641	-12341	-13946	-11012	7004	-6568	-150	-128	-121	-69	-64	-64	-110	38	-152	17	28	-76	-25	-60	80	-32	-5
0.515833	-143	1172	-1660	-22213	274	-7624	-1332	-11894	-5	-7252	-3957	-11810	-138	-6811	-5491	-8968	-523	1708	9585	-21770	-343	-10963	6384	-13363	-5306	-10743	6582	-12219	-13383	-10890	7052	-6625	-146	-126	-115	-66	-60	-57	-104	41	-153	18	32	-77	-22	-59	82	-28	0
0.516667	-269	980	-1832	-22009	184	-7646	-1197	-11864	-95	-7339	-3848	-11758	-196	-6867	-5391	-8867	-496	1680	9503	-21800	-158	-10928	6399	-13166	-5905	-10673	6513	-12087	-13071	-10763	7091	-6684	-147	-125	-122	-67	-63	-58	-107	40	-148	18	33	-69	-34	-56	82	-28	-1
0.517500	-362	781	-1995	-21807	6	-7687	-1069	-11827	-177	-7435	-3760	-11719	-219	-6953	-5293	-8772	-112	1652	9417	-21827	-300	-10906	6423	-12979	-6777	-10614	6440	-11951	-11915	-10641	7134	-6758	-147	-130	-119	-66	-64	-60	-105	41	-153	15	28	-76	-22	-58	82	-30	-5
0.518333	-268	573	-2146	-21609	-249	-7732	-944	-11788	-118	-7534	-3678	-11689	-269	-7028	-5192	-8685	-676	1610	9338	-21848	-614	-10887	6454	-12813	-7241	-10560	6373	-11804	-9857	-10518	7174	-6828	-148	-127	-121	-68	-64	-52	-105	40	-151	16	28	-78	-21	-56	80	-31	-4
0.519167	-31	377	-2279	-21433	-129	-7783	-818	-11741	-101	-7627	-3609	-11664	-171	-7111	-5091	-8595	560	1563	9266	-21864	577	-10875	6498	-12653	-7971	-10519	6299	-11645	-9531	-10396	7210	-6901	-147	-126	-118	-65	-62	-57	-109	42	-152	18	33	-73	-21	-58	73	-29	0
0.520000	-102	185	-2410	-21229	-237	-7842	-701	-11676	-133	-7722	-3553	-11651	-394	-7176	-4994	-8510	512	1514	9195	-21876	150	-10868	6547	-12522	-8338	-10483	6229	-11482	-7328	-10281	7256	-6985	-151	-125	-118	-66	-60	-60	-110	43	-150	20	32	-72	-22	-56	84	-29	-4
0.520833	-173	-1	-2522	-21051	-150	-7909	-590	-11610	-170	-7809	-3498	-11641	-487	-7287	-4899	-8432	60	1456	9134	-21882	12	-10867	6601	-12406	-8187	-10451	6170	-11298	-4614	-10170	7296	-7070	-149	-122	-117	-65	-62	-59	-105	41	-151	20	33	-70	-23	-55	84	-27	-3
0.521667	-248	-174	-2639	-20885	9	-7972	-489	-11531	-172	-7896	-3454	-11638	-370	-7381	-4806	-8357	362	1389	9069	-21883	217	-10863	6667	-12302	-7888	-10436	6117	-11128	-1766	-10065	7337	-7169	-149	-122	-119	-67	-63	-56	-101	43	-156	24	30	-70	-21	-57	84	-28	-26
0.522500	-272	-331	-2736	-20740	-57	-8044	-403	-11444	-124	-7979	-3412	-11640	-460	-7477	-4719	-8294	661	1317	9012	-21881	316	-10866	6733	-12213	-7438	-10428	6072	-10942	1188	-9966	7384	-7268	-148	-124	-144	-67	-62	-56	-107	41	-153	23	32	-69	-22	-55	86	-27	-1
0.523333	-371	-472	-2838	-20602	-188	-8117	-328	-11347	-137	-8053	-3377	-11636	-653	-7577	-4660	-8240	638	1235	8951	-21867	562	-10866	6796	-12144	-6848	-10429	6039	-10755	4020	-9886	7412	-7379	-149	-126	-125	-68	-65	-62	-105	39	-155	18	30	-72	-26	-59	79	-30	-5
0.524167	-86	-610	-2933	-20484	124	-8192	-267	-11246	37	-8122	-3338	-11634	-361	-7676	-4561	-8191	1118	1150	8893	-21835	1014	-10872	6858	-12100	-6470	-10432	6023	-10556	5983	-9817	7449	-7494	-148	-124	-119	-66	-63	-59	-104	39	-150	21	32	-72	-22	-58	96	-33	-3
0.525000	54	-688	-3011	-20367	61	-8261	-218	-11131	47	-8181	-3293	-11616	-457	-7782	-4487	-8146	541	1057	8831	-21829	332	-10868	6923	-12036	-5688	-10439	6017	-10365	9006	-9758	7478	-7616	-149	-143	-117	-66	-61	-56	-107	36	-152	22	32	-76	-24	-60	84	-26	-4
0.525833	-131	-772	-3091	-20268	-146	-8329	-180	-11009	-114	-8233	-3244	-11604	-465	-7882	-4417	-8113	371	957	8766	-21801	212	-10866	6977	-11992	-4576	-10452	6028	-10175	11931	-9719	7504	-7748	-150	-128	-120	-68	-63	-61	-104	38	-155	19	34	-75	-26	-58	82	-30	-5
0.526667	-113	-835	-3152	-20179	-197	-8394	-153	-10890	-23	-8282	-3187	-11581	-510	-7978	-4376	-8089	717	856	8704	-21763	388	-10857	7020	-11953	-3298	-10469	6049	-9982	13909	-9688	7525	-7879	-149	-125	-119	-65	-61	-57	-102	40	-143	22	35	-73	-23	-56	86	-28	-4
0.527500	-69	-874	-3213	-20105	-294	-8458	-136	-10765	34	-8324	-3117	-11546	-676	-8077	-4269	-8069	379	749	8636	-21724	68	-10841	7051	-11911	-1952	-10482	6081	-9799	15341	-9676	7560	-8013	-150	-125	-118	-64	-57	-55	-99	45	-151	24	36	-70	-18	-52	88	-29	-1
0.528333	-119	-899	-3261	-20030	-380	-8504	-129	-10644	-36	-8363	-3046	-11502	-570	-8164	-4203	-8057	468	641	8561	-21675	157	-10822	7069	-11873	-1033	-10495	6124	-9625	16151	-9679	7556	-8150	-145	-120	-117	-63	-59	-52	-101	58	-149	6	37	-70	-21	-51	86	-24	0
0.529167	-231	-910	-3298	-19976	-258	-8556	-128	-10528	-40	-8402	-2962	-11458	-292	-8254	-4125	-8055	378	527	8479	-21624	28	-10795	7067	-11829	62	-10508	6178	-9460	17068	-9705	7557	-8288	-146	-122	-118	-63	-61	-53	-102	46	-150	25	35	-67	-15	-53	85	-34	1
0.530000	-438	-911	-3323	-19926	-181	-8596	-134	-10420	-29	-8440	-2875	-11411	-419	-8337	-4047	-8057	223	413	8393	-21571	24	-10766	7045	-11780	1142	-10524	6224	-9304	17242	-9738	7555	-8413	-148	-150	-117	-64	-60	-52	-101	45	-153	24	36	-72	-18	-55	85	-27	-3
0.530833	-384	-904	-3339	-19888	-315	-8634	-133	-10323	-114	-8483	-2783	-11362	-345	-8418	-3975	-8071	610	296	8303	-21517	32	-10738	7005	-11720	1520	-10533	6279	-9165	16854	-9795	7551	-8554	-148	-125	-118	-64	-59	-55	-104	44	-155	22	35	-73	-23	-58	81	-28	1
0.531667	-298	-891	-3340	-19861	-487	-8665	-134	-10237	-138	-8525	-2690	-11311	-220	-8492	-3901	-8089	-216	182	8211	-21464	-538	-10690	6940	-11651	2055	-10536	6336	-9034	16928	-9861	7546	-8685	-148	-128	-125	-69	-67	-60	-104	40	-154	17	30	-76	-24	-56	78	-29	-4
0.532500	-183	-874	-3330	-19841	-382	-8694	-133	-10166	4	-8576	-2594	-11264	-35	-8561	-3827	-8111	435	73	8121	-21401	491	-10640	6858	-11564	2208	-10532	6392	-8914	14953	-9937	7538	-8803	-148	-126	-119	-65	-62	-57	-107	41	-151	19	32	-78	-23	-57	78	-29	-5
0.533333	-86	-853	-3305	-19829	-359	-8716	-125	-10098	-34	-8620	-2495	-11222	-181	-8631	-3748	-8133	508	-31	8031	-21347	339	-10587	6756	-11459	2172	-10519	6448	-8799	13558	-10025	7534	-8910	-149	-129	-121	-72	-62	-60	-105	41	-153	19	34	-77	-26	-57	81	-30	-3
0.534167	-91	-827	-3264	-19825	-350	-8741	-113	-10053	-103	-8672	-2404	-11185	-90	-8695	-3674	-8170	-46	-131	7980	-21293	23	-10531	6640	-11343	2136	-10502	6500	-8698	12402	-10123	7533	-9012	-145	-125	-120	-64	-64	-57	-103	43	-152	22	34	-58	-16	-57	84	-24	2
0.535000	-21	-801	-3218	-19835	-326	-8747	-91	-10017	-21	-8726	-2319	-11159	-40	-8706	-3605	-8208	162	-230	7867	-21242	102	-10468	6509	-11210	2141	-10478	6547	-8601	10840	-10225	7534	-9112	-186	-126	-120	-67	-60	-50	-108	43	-148	20	30	-75	-16	-57	81	-28	1
0.535833	-11	-774	-3159	-19854	-346	-8784	-65	-9996	1	-8781	-2251	-11144	-79	-8817	-3540	-8242	205	-322	7794	-21192	-163	-10403	6365	-11067	2209	-10443	6590	-8509	9313	-10339	7551	-9202	-145	-124	-120	-63	-55	-53	-103	42	-148	22	33	-74	-16	-57	81	-27	2
0.536667	-38	-745	-3106	-19880	-408	-8808	-35	-9987	-91	-8844	-2200	-11142	-177	-8886	-3490	-8292	-57	-411	7727	-21143	-315	-10343	6213	-10914	1930	-10409	6629	-8411	7874	-10462	7568	-9292	-145	-127	-117	-66	-57	-56	-96	45	-147	20	33	-74	-14	-57	80	-28	1
0.537500	227	-716	-3047	-19928	-93	-8846	-6	-9991	-121	-8906	-2152	-11149	246	-8952	-3444	-8343	439	-501	7666	-21105	493	-10286	6056	-10754	1260	-10370	6658	-8329	5325	-10585	7602	-9387	-145	-127	-119	-69	-64	-63	-108	40	-151	18	33	-78	-19	-59	79	-29	3
0.538333	85	-679	-2991	-19974	-194	-8884	30	-10006	-57	-8974	-2129	-11169	43	-9032	-3408	-8397	146	-591	7614	-21064	18	-10223	5899	-10588	1074	-10326	6685	-8224	3597	-10712	7645	-9483	-149	-126	-121	-72	-63	-62	-112	45	-153	16	33	-77	-22	-63	78	-32	0
0.539167	-115	-631	-2941	-20035	-404	-8930	66	-10024	-28	-9037	-2117	-11189	-58	-9104	-3386	-8461	-791	-676	7570	-21035	-697	-10163	5746	-10429	1181	-10286	6713	-8125	2866	-10840	7701	-9597	-150	-129	-124	-72	-63	-60	-108	43	-151	18	32	-79	-25	-51	78	-30	-13
0.540000	-131	-570	-2891	-20096	-280	-8978	98	-10051	-58	-9103	-2129	-11222	-117	-9185	-3373	-8523	-436	-757	7533	-21004	-479	-10109	5601	-10250	1096	-10242	6734	-8024	1686	-10970	7768	-9729	-148	-138	-124	-69	-60	-65	-109	37	-153	12	27	-81	-22	-61	78	-33	-4
0.540833	-163	-499	-2857	-20174	-341	-9037	128	-10075	2	-9159	-2150	-11257	-268	-9266	-3370	-8599	-493	-845	7501	-20978	-651	-10054	5472	-10085	1318	-10201	6742	-7923	761	-11088	7847	-9884	-147	-132	-125	-67	-63	-60	-108	42	-153	15	29	-77	-19	-57	80	-29	-5
0.541667	-160	-404	-2831	-20243	-400	-9099	156	-10094	-11	-9208	-2185	-11279	-50	-9348	-3374	-8686	-620	-921	7483	-20954	-646	-10007	5354	-9930	1551	-10162	6791	-7828	-146	-11212	7939	-10077	-149	-130	-121	-68	-62	-48	-104	40	-143	17	34	-76	-27	-58	81	-29	-1
0.542500	-107	-293	-2816	-20322	-393	-9172	176	-10105	-7	-9256	-2233	-11321	37	-9432	-3387	-8761	-769	-999	7462	-20936	-497	-9965	5256	-9783	1660	-10127	6819	-7730	-833	-11321	8033	-10325	-149	-129	-122	-66	-61	-60	-105	41	-150	16	35	-75	-18	-58	81	-31	-3
0.543333	11	-168	-2822	-20392	-384	-9232	187	-10138	-136	-9298	-2294	-11345	-68	-9512	-3393	-8850	-920	-1075	7443	-20925	-557	-9931	5175	-9651	1794	-10100	6860	-7679	-1445	-11416	8132	-10603	-149	-127	-125	-67	-61	-79	-113	35	-153	17	32	-76	-23	-57	80	-31	-4
0.544167	-153	-26	-2839	-20467	-393	-9302	189	-10154	-131	-9333	-2358	-11381	-35	-9592	-3426	-8952	-136	-1175	7426	-20917	-264	-9898	5117	-9539	1601	-10080	6905	-7640	-2469	-11498	8229	-10951	-149	-129	-119	-66	-60	-61	-109	38	-152	17	35	-75	-1	-58	76	-32	0
0.545000	-146	132	-2870	-20533	-472	-9368	184	-10166	-112	-9383	-2429	-11402	-185	-9662	-3446	-9057	-639	-1221	7401	-20910	-664	-9878	5076	-9434	1832	-10062	6956	-7631	-2452	-11555	8322	-11356	-148	-148	-121	-69	-63	-63	-113	38	-154	16	33	-77	-26	-58	84	-31	-5
0.545833	196	312	-2911	-20589	-448	-9429	177	-10159	-147	-9379	-2498	-11421	8	-9724	-3462	-9164	-359	-1285	7378	-20904	-219	-9867	5064	-9350	1946	-10050	7019	-7664	-3840	-11588	8416	-11830	-149	-126	-119	-68	-63	-60	-110	40	-151	17	33	-80	-25	-58	81	-30	-3
0.546667	245	499	-2966	-20637	-455	-9479	160	-10150	-86	-9361	-2598	-11437	-230	-9774	-3478	-9279	383	-1336	7348	-20914	-94	-9839	5074	-9283	1668	-10038	7091	-7742	-5423	-11587	8498	-12364	-152	-129	-122	-69	-63	-58	-108	24	-149	16	30	-76	-24	-56	82	-30	-3
0.547500	194	697	-3028	-20678	-376	-9512	138	-10136	-91	-9388	-2629	-11444	-105	-9809	-3487	-9394	-394	-1377	7315	-20917	-285	-9826	5110	-9232	1748	-10030	7180	-7870	-6124	-11549	8569	-12952	-150	-126	-118	-64	-64	-56	-103	41	-154	19	34	-75	-24	-55	86	-28	0
0.548333	86	899	-3095	-20697	-331	-9534	113	-10109	-125	-9377	-2683	-11452	-316	-9825	-3479	-9514	-336	-1405	7274	-20924	13	-9812	5153	-9203	1779	-10008	7277	-8064	-6979	-11476	8623	-13594	-152	-129	-132	-66	-61	-58	-105	39	-153	21	35	-75	-23	-53	82	-30	-7
0.549167	7	1104	-3167	-20726	-389	-9545	85	-10087	-59	-9353	-2731	-11461	-702	-9828	-3486	-9630	-272	-1416	7223	-20940	-72	-9796	5215	-9186	2057	-9983	7388	-8315	-7559	-11357	8664	-14261	-146	-127	-116	-64	-58	-58	-102	43	-153	21	37	-69	-19	-53	87	-29	0
0.550000	-16	1308	-3234	-20737	-638	-9519	66	-10052	-88	-9317	-2767	-11466	-689	-9807	-3479	-9743	-460	-1409	7171	-20956	-280	-9780	5295	-9187	2411	-9947	7503	-8628	-7836	-11195	8689	-14963	-147	-138	-118	-62	-60	-60	-102	44	-149	23	36	-74	-23	-56	85	-31	0
0.550833	80	1508	-3301	-20759	-423	-9490	43	-10019	-86	-9270	-2796	-11477	-166	-9767	-3462	-9850	-21	-1388	7113	-20972	190	-9758	5385	-9225	2116	-9893	7630	-9005	-8862	-10979	8705	-15672	-146	-120	-116	-65	-61	-58	-103	42	-152	22	35	-75	-18	-55	85	-28	-6
0.551667	174	1696	-3360	-20780	-51	-9428	28	-9982	-85	-9198	-2819	-11493	-98	-9710	-3454	-9953	-7	-1347	7040	-20993	390	-9727	5487	-9240	1848	-9813	7760	-9444	-9390	-10711	8703	-16364	-149	-125	-117	-65	-61	-57	-99	27	-155	20	36	-75	-22	-57	82	-30	0
0.552500	97	1873	-3405	-20832	-210	-9346	18	-9947	-133	-9123	-2832	-11509	-185	-9622	-3424	-10047	-893	-1284	6967	-21015	-49	-9689	5592	-9281	2127	-9707	7908	-9929	-8541	-10401	8697	-17020	-144	-125	-117	-65	-63	-56	-101	43	-156	23	37	-73	-19	-55	85	-22	-5
0.553333	-33	2037	-3438	-20844	-52	-9238	15	-9914	-165	-9038	-2841	-11533	-149	-9520	-3410	-10127	-478	-1207	6891	-21033	89	-9637	5699	-9342	2417	-9578	8032	-10458	-8121	-10046	8679	-17620	-147	-127	-127	-65	-60	-57	-100	44	-153	19	35	-76	-21	-55	85	-29	0
0.554167	-34	2190	-3465	-20892	-38	-9109	17	-9886	-125	-8925	-2842	-11561	-98	-9398	-3395	-10192	-461	-1114	6812	-21054	106	-9576	5806	-9413	2879	-9413	8168	-11016	-7490	-9646	8659	-18147	-148	-125	-118	-66	-61	-53	-102	45	-150	21	37	-72	-10	-53	80	-27	-1
0.555000	-86	2329	-3476	-20955	-241	-8956	26	-9863	-95	-8800	-2838	-11595	-62	-9259	-3383	-10255	-607	-999	6736	-21073	76	-9500	5913	-9498	3325	-9219	8294	-11586	-6975	-9213	8659	-18576	-144	-122	-115	-63	-59	-53	-100	42	-154	22	38	-73	-21	-55	85	-27	0
0.555833	-153	2445	-3483	-21034	-232	-8788	43	-9844	-110	-8659	-2845	-11631	0	-9109	-3381	-10303	-693	-877	6656	-21090	-270	-9410	6012	-9592	3607	-8989	8412	-12161	-6528	-8753	8620	-18892	-147	-120	-117	-64	-61	-55	-100	46	-148	22	34	-72	-19	-56	84	-24	2
0.556667	-129	2553	-3480	-21126	-122	-8603	62	-9832	-87	-8503	-2848	-11682	55	-8943	-3383	-10334	-1186	-746	6574	-21106	-579	-9314	6098	-9704	4049	-8736	8500	-12728	-5777	-8274	8604	-19080	-147	-121	-141	-68	-60	-58	-104	38	-154	17	34	-74	-19	-58	80	-31	-3
0.557500	-132	2646	-3487	-21229	42	-8413	80	-9838	-80	-8343	-2865	-11712	133	-8773	-3399	-10360	-508	-610	6499	-21117	-406	-9204	6177	-9830	4163	-8458	8576	-13264	-5267	-7786	8595	-19123	-151	-125	-120	-69	-63	-59	-102	41	-152	17	32	-76	-23	-58	78	-47	-3
0.558333	-410	2733	-3484	-21335	-63	-8206	104	-9840	-112	-8173	-2880	-11752	69	-8585	-3414	-10373	-352	-465	6423	-21129	-431	-9080	6243	-9960	4186	-8143	8629	-13759	-3648	-7301	8601	-19025	-150	-125	-124	-69	-59	-60	-107	25	-152	17	33	-77	-24	-58	78	-33	-1
0.559167	-653	2814	-3489	-21451	-85	-7995	128	-9851	-114	-7975	-2902	-11788	249	-8400	-3441	-10376	-344	-320	6351	-21132	613	-8941	6296	-10079	4245	-7814	8654	-14194	-3160	-6824	8611	-18769	-149	-127	-119	-69	-61	-62	-103	42	-151	17	35	-67	-23	-59	79	-30	-4
0.560000	-342	2891	-3503	-21538	245	-7777	149	-9869	-88	-7781	-2930	-11811	351	-8212	-3472	-10370	587	-167	6280	-21133	1434	-8799	6340	-10262	3974	-7470	8654	-14562	-3703	-6365	8639	-18369	-146	-124	-117	-69	-60	-60	-103	45	-150	19	36	-76	-22	-56	81	-27	0
0.560833	-329	2966	-3532	-21664	339	-7562	166	-9892	-69	-7585	-2975	-11826	245	-8020	-3507	-10358	-92	-22	6217	-21132	885	-8643	6367	-10431	3795	-7115	8625	-14861	-2997	-5929	8658	-17830	-147	-125	-119	-70	-58	-60	-101	43	-150	19	30	-76	-19	-58	80	-29	3
0.561667	-461	3037	-3575	-21758	122	-7348	175	-9922	-170	-7384	-3025	-11836	129	-7831	-3547	-10343	81	122	6152	-21132	656	-8485	6379	-10607	3486	-6764	8571	-15078	-2848	-5522	8692	-17165	-149	-126	-122	-67	-62	-57	-103	43	-150	20	30	-76	-17	-55	81	-28	0
0.562500	-448	3111	-3635	-21834	-108	-7132	173	-9957	-132	-7184	-3085	-11830	191	-7648	-3605	-10322	439	267	6092	-21126	551	-8318	6378	-10783	3162	-6415	8497	-15217	-2589	-5156	8723	-16392	-143	-127	-118	-67	-60	-58	-103	43	-148	15	36	-77	-16	-56	82	-27	0
0.563333	-395	3181	-3709	-21897	-191	-6928	161	-9995	-107	-6989	-3153	-11804	61	-7470	-3655	-10298	499	407	6034	-21119	752	-8146	6366	-10986	2698	-6067	8405	-15277	-2017	-4819	8745	-15532	-148	-129	-117	-68	-59	-60	-100	42	-150	17	35	-76	-19	-58	82	-29	-3
0.564167	-333	3251	-3804	-21937	10	-6726	133	-10037	-124	-6797	-3232	-11787	291	-7297	-3707	-10271	739	546	5977	-21115	1336	-7969	6342	-11180	1986	-5739	8301	-15267	-2263	-4524	8760	-14606	-148	-128	-121	-67	-63	-64	-109	42	-150	19	34	-77	-22	-63	81	-30	-4
0.565000	-401	3317	-3910	-21952	206	-6527	98	-10082	-214	-6611	-3318	-11761	226	-7135	-3770	-10238	1205	676	5919	-21110	1595	-7791	6312	-11377	1051	-5427	8191	-15191	-2548	-4264	8759	-13642	-152	-130	-120	-72	-66	-66	-109	39	-153	16	30	-81	-24	-62	78	-32	-5
0.565833	-579	3381	-4028	-21950	88	-6332	47	-10126	-254	-6437	-3405	-11701	4	-6971	-3825	-10200	624	814	5862	-21116	392	-7599	6284	-11548	666	-5130	8087	-15053	-1110	-4021	8741	-12646	-146	-129	-124	-72	-66	-62	-108	41	-154	17	32	-81	-24	-59	81	-27	0
0.566667	-649	3445	-4151	-21919	144	-6130	6	-10164	-177	-6263	-3490	-11644	182	-6805	-3881	-10154	724	957	5810	-21101	311	-7398	6246	-11748	365	-4855	7987	-14878	-91	-3807	8700	-11656	-148	-131	-119	-73	-64	-61	-109	40	-154	15	32	-81	-26	-60	81	-30	-6
0.567500	-668	3502	-4275	-21872	131	-5929	-73	-10204	-94	-6094	-3590	-11570	37	-6654	-3936	-10097	838	1105	5756	-21091	482	-7190	6212	-11925	-158	-4595	7910	-14656	654	-3601	8638	-10689	-147	-128	-119	-67	-62	-60	-104	42	-152	19	36	-76	-4	-56	84	-28	17
0.568333	-474	3554	-4402	-21812	161	-5725	-148	-10240	-96	-5935	-3660	-11495	-52	-6503	-3991	-10036	976	1259	5702	-21087	525	-6968	6182	-12083	-658	-4357	7847	-14426	1191	-3417	8550	-9776	-137	-126	-120	-67	-53	-58	-104	41	-152	18	28	-78	-18	-55	87	-27	-1
0.569167	-471	3594	-4530	-21734	206	-5528	-233	-10273	-101	-5780	-3770	-11414	16	-6355	-4048	-9964	1012	1415	5643	-21085	588	-6734	6158	-12228	-914	-4134	7818	-14182	1618	-3235	8440	-8928	-147	-130	-119	-64	-58	-58	-103	43	-150	19	35	-74	-18	-49	84	-27	-4
0.570000	-408	3626	-4642	-21652	244	-5308	-329	-10308	-15	-5637	-3857	-11329	-28	-6213	-4106	-9893	471	1583	5589	-21087	303	-6491	6133	-12361	-1030	-3927	7802	-13947	2303	-3060	8305	-8159	-148	-127	-119	-66	-59	-57	-104	42	-151	18	36	-76	-17	-53	84	-27	1
0.570833	-469	3653	-4764	-21569	76	-5109	-414	-10338	-32	-5493	-3934	-11244	-94	-6074	-4164	-9814	905	1750	5530	-21092	401	-6229	6122	-12481	-1386	-3728	7814	-13729	2332	-2882	8149	-7479	-148	-129	-119	-67	-57	-61	-105	41	-150	19	34	-74	-25	-56	82	-47	-1
0.571667	-524	3667	-4873	-21492	219	-4898	-503	-10363	-78	-5355	-4004	-11155	-216	-5936	-4214	-9723	1069	1932	5478	-21103	-172	-5958	6119	-12568	-1784	-3538	7856	-13534	3090	-2694	7990	-6890	-147	-127	-104	-65	-55	-60	-105	39	-150	38	32	-74	-24	-55	84	-26	0
0.572500	-438	3675	-4975	-21418	191	-4677	-589	-10379	-51	-5223	-4065	-11066	-172	-5793	-4272	-9629	524	2111	5420	-21114	-567	-5661	6135	-12642	-1970	-3351	7923	-13372	3598	-2503	7824	-6407	-146	-128	-121	-67	-60	-60	-104	40	-148	19	35	-76	-22	-58	80	-29	1
0.573333	-352	3679	-5074	-21355	154	-4457	-668	-10420	-75	-5092	-4112	-11013	-119	-5654	-4320	-9532	1499	2294	5362	-21132	282	-5353	6154	-12697	-2768	-3157	8003	-13238	2541	-2305	7662	-6020	-149	-131	-121	-70	-62	-60	-104	39	-154	18	32	-78	-21	-57	81	-30	-6
0.574167	-332	3675	-5168	-21304	94	-4233	-741	-10412	-102	-4965	-4147	-10892	-274	-5518	-4367	-9433	900	2486	5287	-21145	-119	-5023	6192	-12736	-3027	-2955	8102	-13139	3121	-2094	7513	-5725	-148	-129	-118	-67	-60	-58	-104	41	-151	8	35	-77	-22	-56	80	-28	0
0.575000	-190	3678	-5259	-21262	-19	-4005	-801	-10417	-163	-4831	-4168	-10801	-186	-5377	-4413	-9333	659	2675	5255	-21162	-136	-4677	6237	-12759	-3033	-2748	8206	-13072	3383	-1884	7375	-5513	-147	-127	-117	-66	-60	-58	-103	41	-149	22	37	-74	-17	-57	85	-26	1
0.575833	-147	3685	-5355	-21232	24	-3787	-854	-10424	-45	-4703	-4176	-10717	-170	-5245	-4453	-9236	506	2870	5206	-21170	-202	-4317	6297	-12767	-3395	-2530	8307	-13039	3658	-1674	7285	-5380	-146	-126	-116	-65	-59	-57	-100	45	-151	20	35	-72	-29	-50	88	-26	0
0.576667	-185	3693	-5463	-21211	-80	-3572	-900	-10427	-104	-4578	-4176	-10636	-492	-5112	-4502	-9147	38	3051	5156	-21201	-376	-3948	6366	-12775	-3527	-2299	8397	-13030	3930	-1467	7215	-5326	-146	-125	-119	-65	-82	-58	-103	42	-151	21	35	-75	-22	-55	88	-24	-3
0.577500	-253	3714	-5580	-21208	-348	-3367	-943	-10430	-199	-4457	-4162	-10562	-239	-4992	-4548	-9067	-127	3233	5099	-21223	-368	-3577	6443	-12779	-3578	-2059	8464	-13038	3807	-1271	7186	-5317	-150	-128	-119	-69	-62	-58	-104	39	-158	18	35	-75	-24	-56	87	-33	-3
0.578333	-456	3744	-5716	-21208	16	-3167	-991	-10427	-102	-4337	-4142	-10493	32	-4872	-4597	-9002	342	3410	5044	-21239	121	-3194	6526	-12780	-4040	-1804	8511	-13057	3099	-1084	7200	-5366	-152	-116	-122	-67	-61	-59	-104	39	-155	18	32	-76	-23	-59	81	-32	-6
0.579167	-637	3794	-5865	-21208	150	-2985	-1013	-10419	-129	-4211	-4123	-10426	-323	-4759	-4644	-8941	-740	3585	4988	-21252	-694	-2808	6618	-12780	-3822	-1543	8527	-13073	3843	-913	7264	-5440	-149	-125	-119	-70	-63	-61	-105	39	-152	19	34	-81	-18	-57	82	-30	0
0.580000	-478	3867	-6036	-21216	94	-2811	-1037	-10416	-91	-4091	-4088	-10381	-259	-4651	-4696	-8901	-1217	3757	4932	-21258	-1098	-2423	6718	-12791	-3484	-1272	8509	-13088	4429	-762	7367	-5546	-147	-125	-120	-66	-60	-61	-107	38	-149	20	38	-77	-22	-58	80	-31	-1
0.580833	-372	3957	-6230	-21201	246	-2653	-1067	-10412	-102	-3978	-4057	-10335	-110	-4552	-4770	-8877	-1291	3928	4866	-21265	-1190	-2053	6815	-12810	-3248	-1004	8452	-13089	4662	-630	7518	-5674	-147	-126	-120	-73	-62	-60	-107	41	-149	17	36	-72	-23	-57	88	-28	0
0.581667	-349	4068	-6439	-21187	464	-2511	-1099	-10404	-78	-3867	-4028	-10310	-211	-4473	-4831	-8872	-1629	4089	4800	-21254	-1186	-1687	6916	-12845	-2781	-737	8357	-13068	4878	-518	7698	-5815	-149	-128	-119	-64	-65	-101	-110	39	-158	16	29	-80	-24	-59	79	-30	-4
0.582500	-290	4193	-6672	-21165	322	-2389	-1135	-10397	35	-3756	-4003	-10291	-283	-4384	-4901	-8882	-1564	4253	4725	-21239	-890	-1327	7022	-12891	-2462	-465	8233	-13033	4762	-425	7915	-5960	-151	-126	-121	-69	-63	-61	-104	41	-155	20	34	-60	-24	-59	84	-24	-6
0.583333	-223	4346	-6914	-21122	196	-2277	-1168	-10385	-21	-3651	-3982	-10279	-276	-4307	-4973	-8911	-1800	4416	4643	-21213	-1186	-993	7129	-12956	-1969	-204	8070	-12951	4792	-352	8167	-6113	-148	-125	-121	-67	-65	-60	-110	40	-154	15	29	-80	-23	-60	82	-29	-1
0.584167	-234	4514	-7174	-21072	154	-2182	-1217	-10379	-151	-3549	-3971	-10300	-373	-4245	-5059	-8960	-1566	4582	4550	-21177	-1154	-677	7230	-13037	-1513	42	7884	-12853	4249	-292	8403	-6271	-152	-128	-121	-66	-66	-62	-91	40	-154	16	32	-74	-27	-59	80	-32	-5
0.585000	-488	4692	-7438	-21018	230	-2100	-1267	-10370	-130	-3450	-3973	-10329	-438	-4191	-5143	-9022	-914	4748	4449	-21126	-1159	-379	7333	-13139	-1387	280	7683	-12725	3996	-241	8657	-6431	-148	-126	-124	-66	-63	-61	-107	38	-153	16	32	-81	-21	-57	81	-28	-5
0.585833	-466	4884	-7706	-20932	276	-2030	-1323	-10358	-81	-3354	-3985	-10373	-515	-4141	-5229	-9102	-1301	4897	4339	-21067	-1671	-114	7425	-13255	-978	501	7467	-12573	4240	-198	8907	-6600	-151	-127	-122	-65	-60	-61	-108	42	-152	17	30	-68	-24	-60	81	-30	-3
0.586667	-172	5082	-7970	-20840	379	-1972	-1387	-10345	-44	-3265	-4019	-10426	-302	-4099	-5318	-9192	-428	5088	4218	-20992	-845	146	7529	-13390	-1200	698	7246	-12396	2661	-156	9141	-6768	-151	-129	-121	-67	-64	-68	-109	39	-154	15	32	-79	-23	-57	82	-29	-6
0.587500	-296	5281	-8223	-20740	398	-1917	-1451	-10329	-55	-3170	-4058	-10499	-341	-4059	-5404	-9293	-522	5244	4104	-20904	-1160	375	7626	-13549	-1268	886	7033	-12203	2069	-110	9362	-6948	-149	-124	-119	-63	-62	-58	-104	40	-151	21	32	-78	-23	-57	81	-28	2
0.588333	-385	5485	-8461	-20623	655	-1865	-1520	-10313	-111	-3078	-4121	-10581	-225	-4020	-5485	-9400	-544	5455	3956	-20803	-866	578	7723	-13703	-1319	1052	6839	-11994	1555	-57	9550	-7138	-147	-124	-119	-59	-61	-59	-107	40	-147	20	36	-76	-21	-56	82	-27	2
0.589167	-360	5683	-8681	-20502	521	-1825	-1599	-10295	-26	-2992	-4198	-10677	-131	-3985	-5569	-9514	-391	5641	3809	-20694	-714	753	7811	-13879	-1599	1195	6658	-11789	1338	3	9710	-7338	-150	-127	-119	-63	-62	-59	-104	80	-150	17	37	-77	-22	-67	84	-30	0
0.590000	-194	5878	-8882	-20366	291	-1786	-1678	-10278	-69	-2904	-4294	-10778	-281	-3955	-5645	-9628	-338	5838	3654	-20571	-892	903	7901	-14069	-1737	1302	6513	-11582	1258	79	9834	-7552	-150	-129	-124	-67	-63	-62	-107	42	-151	16	33	-78	-22	-57	82	-33	-6
0.590833	-373	6062	-9056	-20226	196	-1751	-1761	-10261	-146	-2821	-4415	-10892	-342	-3917	-5720	-9740	-104	6038	3499	-20438	-741	1032	7987	-14269	-1910	1427	6400	-11385	1036	173	9934	-7774	-145	-127	-119	-66	-62	-60	-108	42	-150	18	33	-75	-23	-57	80	-35	-1
0.591667	-550	6243	-9197	-20069	562	-1715	-1843	-10237	-21	-2733	-4542	-11003	-102	-3871	-5787	-9848	629	6245	3341	-20295	124	1139	8066	-14477	-2582	1521	6327	-11202	-177	281	9999	-8011	-158	-127	-121	-65	-65	-59	-107	40	-152	19	34	-76	-22	-59	80	-31	-6
0.592500	-434	6414	-9313	-19904	549	-1675	-1924	-10221	6	-2643	-4692	-11123	-383	-3821	-5849	-9937	-10	6459	3178	-20148	-472	1221	8146	-14702	-2819	1603	6302	-11040	-6	407	10049	-8258	-148	-128	-119	-64	-62	-62	-109	41	-152	20	34	-76	-24	-45	84	-28	-3
0.593333	-276	6577	-9395	-19704	411	-1632	-2008	-10201	-143	-2551	-4854	-11244	-360	-3766	-5908	-10019	-341	6676	3020	-19991	-806	1287	8225	-14916	-2496	1674	6315	-10902	591	541	10074	-8502	-148	-127	-119	-63	-64	-59	-105	42	-151	20	35	-76	-23	-57	81	-31	0
0.594167	-302	6733	-9453	-19512	375	-1591	-2105	-10185	-196	-2461	-5031	-11362	-122	-3692	-5957	-10090	70	6898	2861	-19833	-612	1338	8298	-15148	-2063	1738	6378	-10793	560	698	10092	-8756	-148	-126	-119	-66	-61	-55	-104	42	-153	21	36	-72	-17	-53	86	-32	-1
0.595000	-353	6860	-9468	-19285	165	-1540	-2195	-10176	-127	-2372	-5222	-11482	-96	-3616	-6012	-10137	-210	7126	2705	-19672	-647	1376	8366	-15381	-1641	1808	6480	-10719	856	860	10097	-9005	-146	-130	-119	-64	-61	-55	-102	45	-148	20	37	-72	-18	-51	85	-27	0
0.595833	-459	7020	-9495	-19037	51	-1489	-2292	-10163	-79	-2283	-5418	-11596	-153	-3530	-6066	-10171	-17	7355	2558	-19517	-214	1396	8432	-15623	-1521	1852	6623	-10675	1129	1029	10110	-9253	-145	-126	-120	-66	-59	-53	-99	45	-146	25	35	-70	-28	-50	86	-28	0
0.596667	-343	7158	-9484	-18772	47	-1435	-2390	-10167	-13	-2189	-5628	-11714	-110	-3436	-6124	-10185	8	7594	2414	-19360	-288	1410	8484	-15874	-1186	1903	6798	-10672	1354	1198	10128	-9492	-144	-122	-118	-65	-55	-60	-99	44	-149	20	34	-72	-17	-53	85	-27	1
0.597500	-154	7285	-9464	-18455	-11	-1378	-2507	-10177	-100	-2107	-5843	-11828	-225	-3336	-6190	-10189	-341	7828	2280	-19208	-237	1411	8527	-16132	-706	1956	7011	-10702	1402	1364	10156	-9720	-151	-130	-120	-68	-61	-58	-104	39	-154	19	38	-76	-33	-58	82	-32	-5
0.598333	-67	7408	-9434	-18125	-166	-1318	-2627	-10211	-165	-2025	-6073	-11942	-178	-3230	-6265	-10176	109	8070	2151	-19077	47	1404	8559	-16410	-538	2013	7242	-10772	1669	1523	10203	-9936	-134	-128	-121	-70	-62	-63	-111	35	-156	15	34	-76	-23	-60	79	-33	-5
0.599167	23	7520	-9400	-17761	-426	-1246	-2750	-10238	-199	-1945	-6280	-12050	-326	-3117	-6348	-10144	-154	8319	2035	-18943	-271	1403	8583	-16681	-38	2079	7500	-10864	2648	1675	10272	-10119	-150	-127	-118	-67	-61	-62	-105	40	-151	18	35	-75	-22	-62	80	-31	-4
0.600000	50	7634	-9358	-17364	-67	-1168	-2880	-10276	-112	-1865	-6493	-12152	-97	-3003	-6437	-10097	718	8575	1930	-18825	821	1399	8599	-16963	114	2149	7768	-10986	1619	1814	10366	-10287	-149	-128	-119	-69	-61	-61	-109	37	-154	17	30	-73	-24	-60	80	-30	-5
0.600833	-105	7740	-9319	-16946	-122	-1081	-3012	-10330	-94	-1788	-6700	-12259	-289	-2885	-6547	-10041	848	8834	1829	-18718	440	1404	8597	-17251	273	2224	8044	-11139	1389	1949	10481	-10430	-148	-126	-119	-68	-58	-58	-105	40	-150	1	33	-75	-24	-58	82	-42	0
0.601667	-119	7838	-9290	-16510	-479	-983	-3151	-10399	-122	-1716	-6917	-12357	-302	-2766	-6666	-9978	421	9087	1740	-18626	62	1405	8582	-17544	520	2304	8325	-11311	1539	2065	10612	-10550	-143	-125	-117	-67	-61	-48	-107	42	-154	21	36	-74	-19	-57	84	-30	0
0.602500	30	7923	-9260	-16059	-529	-879	-3295	-10478	-55	-1654	-7101	-12454	-264	-2645	-6798	-9910	643	9345	1656	-18536	507	1425	8550	-17845	354	2415	8601	-11501	1680	2172	10764	-10649	-147	-122	-116	-65	-58	-59	-102	40	-148	20	26	-75	-17	-56	81	-33	-3
0.603333	164	8013	-9243	-15610	-481	-764	-3446	-10568	-30	-1588	-7281	-12553	-322	-2532	-6942	-9844	429	9602	1583	-18479	740	1442	8504	-18150	151	2491	8874	-11713	1743	2260	10924	-10730	-147	-125	-119	-65	-56	-58	-107	40	-149	18	35	-73	-17	-55	80	-28	-3
0.604167	181	8093	-9227	-15168	-788	-641	-3598	-10669	-45	-1528	-7451	-12642	-250	-2420	-7105	-9777	277	9857	1510	-18425	834	1476	8435	-18457	174	2594	9127	-11936	1482	2336	11084	-10782	-151	-125	-119	-67	-57	-58	-108	40	-153	21	33	-75	-22	-58	82	-29	-3
0.605000	260	8158	-9214	-14744	-577	-506	-3748	-10770	-74	-1465	-7610	-12735	74	-2313	-7252	-9712	1037	10105	1437	-18389	1459	1526	8358	-18759	-164	2704	9361	-12171	43	2405	11245	-10818	-149	-126	-122	-64	-60	-58	-107	41	-150	17	34	-73	-21	-58	81	-30	-1
0.605833	148	8224	-9212	-14349	-483	-359	-3897	-10878	-72	-1404	-7754	-12812	-237	-2206	-7404	-9650	723	10344	1364	-18399	865	1587	8258	-19062	-249	2816	9581	-12410	-380	2471	11404	-10841	-149	-125	-125	-66	-62	-60	-108	41	-151	21	20	-75	-24	-59	78	-29	-3
0.606667	331	8278	-9207	-13996	-597	-198	-4038	-10984	-59	-1341	-7884	-12889	-245	-2098	-7584	-9597	-110	10575	1289	-18336	343	1665	8148	-19354	179	2929	9778	-12659	233	2533	11536	-10856	-155	-131	-120	-67	-63	-59	-108	38	-160	17	30	-79	-23	-61	75	-33	-7
0.607500	433	8323	-9203	-13689	-437	-28	-4172	-11091	-132	-1276	-7998	-12954	-153	-1987	-7738	-9545	130	10801	1211	-18315	731	1762	8026	-19640	234	3055	9957	-12899	213	2604	11676	-10852	-149	-127	-120	-64	-63	-58	-104	28	-150	12	30	-74	-18	-57	79	-27	0
0.608333	144	8375	-9191	-13458	-369	157	-4298	-11190	-184	-1192	-8093	-13008	-249	-1877	-7887	-9501	-148	11011	1137	-18292	820	1879	7894	-19913	452	3177	10110	-13137	212	2674	11775	-10847	-149	-124	-116	-62	-58	-55	-107	43	-150	21	34	-76	-23	-56	79	-28	-8
0.609167	171	8417	-9182	-13255	-408	351	-4416	-11285	-195	-1094	-8181	-13044	-171	-1767	-8028	-9466	-398	11201	1046	-18274	649	2009	7750	-20177	851	3309	10233	-13384	-97	2755	11853	-10845	-150	-125	-121	-66	-59	-63	-102	44	-150	22	33	-75	-18	-55	82	-29	1
0.610000	273	8459	-9169	-13140	-482	549	-4524	-11378	-59	-1018	-8255	-13074	-120	-1661	-8163	-9436	-546	11389	958	-18263	330	2152	7593	-20438	1265	3436	10334	-13621	-527	2844	11899	-10839	-149	-127	-118	-63	-62	-56	-105	41	-153	20	32	-93	-19	-56	80	-29	2
0.610833	150	8497	-9157	-13103	-496	758	-4621	-11461	-50	-917	-8326	-13085	-309	-1546	-8285	-9415	-872	11555	862	-18213	347	2315	7449	-20654	1798	3569	10413	-13849	-788	2951	11918	-10837	-148	-130	-120	-60	-55	-58	-110	44	-149	22	32	-75	-22	-56	78	-30	-5
0.611667	268	8536	-9138	-13129	-392	959	-4723	-11539	-155	-806	-8381	-13080	-217	-1437	-8396	-9393	-173	11715	761	-18161	636	2490	7296	-20867	1729	3698	10461	-14067	-1548	3072	11909	-10837	-137	-129	-122	-63	-60	-59	-107	40	-155	19	34	-73	-19	-57	80	-30	-1
0.612500	202	8579	-9123	-13245	-603	1164	-4810	-11605	-125	-684	-8436	-13051	-275	-1327	-8490	-9378	-643	11856	665	-18094	-128	2675	7150	-21055	1864	3830	10495	-14275	-1335	3211	11877	-10838	-149	-130	-119	-66	-53	-55	-103	42	-152	20	33	-72	-21	-56	79	-33	-5
0.613333	240	8620	-9105	-13417	-662	1366	-4892	-11668	-104	-552	-8489	-13005	-125	-1211	-8574	-9361	-497	11992	558	-18008	541	2875	7009	-21227	1863	3959	10506	-14466	-2607	3369	11822	-10843	-147	-126	-117	-66	-60	-60	-105	37	-149	20	35	-73	-17	-56	77	-19	0
0.614167	231	8670	-9095	-13652	-407	1566	-4970	-11728	-201	-411	-8538	-12948	-136	-1100	-8652	-9345	-23	12113	454	-17901	813	3084	6876	-21375	1449	4093	10499	-14648	-3738	3540	11750	-10848	-151	-128	-120	-65	-61	-59	-107	41	-150	21	34	-73	-24	-60	79	-30	2
0.615000	305	8721	-9093	-13937	-151	1755	-5050	-11784	-55	-262	-8589	-12864	-183	-989	-8721	-9332	-702	12232	352	-17774	167	3293	6756	-21500	1447	4225	10470	-14810	-3893	3731	11662	-10855	-149	-130	-119	-68	-65	-60	-105	39	-152	19	34	-77	-8	-52	81	-8	-1
0.615833	511	8773	-9103	-14260	-99	1931	-5117	-11840	-17	-112	-8642	-12769	-98	-876	-8782	-9313	-421	12341	262	-17623	375	3515	6659	-21601	1504	4361	10431	-14958	-4427	3945	11567	-10854	-148	-127	-117	-67	-60	-57	-103	41	-153	22	34	-78	-19	-53	82	-28	0
0.616667	525	8833	-9124	-14612	-198	2100	-5193	-11892	-179	46	-8694	-12653	76	-764	-8839	-9293	-353	12442	174	-17451	268	3737	6580	-21677	1558	4496	10371	-15087	-4607	4167	11469	-10851	-147	-128	-119	-67	-60	-58	-104	40	-152	20	30	-70	-18	-55	80	-30	0
0.617500	579	8891	-9167	-14980	-269	2247	-5270	-11958	-81	198	-8750	-12528	-287	-659	-8902	-9270	-532	12541	94	-17262	-95	3948	6512	-21731	1923	4628	10313	-15204	-4180	4398	11367	-10841	-148	-155	-122	-68	-60	-60	-104	40	-153	13	33	-75	-19	-56	80	-31	-3
0.618333	369	8951	-9225	-15356	5	2381	-5347	-12016	-12	348	-8800	-12392	9	-547	-8966	-9248	-38	12632	17	-17054	409	4154	6475	-21759	1852	4772	10248	-15306	-4669	4638	11266	-10822	-151	-128	-121	-67	-63	-60	-109	38	-155	15	32	-75	-23	-59	77	-33	-3
0.619167	126	9016	-9307	-15714	-80	2496	-5427	-12086	-108	467	-8851	-12244	-197	-438	-9034	-9215	81	12722	-22	-16829	230	4355	6460	-21761	1698	4916	10182	-15392	-4990	4887	11174	-10776	-120	-128	-117	-68	-64	-58	-107	37	-149	20	34	-75	-19	-53	81	-31	-3
0.620000	266	9075	-9409	-16071	-403	2594	-5501	-12161	-67	627	-8899	-12092	-781	-333	-9112	-9184	-668	12799	-68	-16590	-414	4543	6469	-21736	2054	5063	10109	-15466	-4005	5133	11087	-10720	-149	-127	-117	-69	-61	-60	-108	38	-152	20	35	-81	1	-60	78	-30	-1
0.620833	141	9137	-9530	-16396	3	2672	-5575	-12243	-21	747	-8941	-11936	-756	-220	-9197	-9146	-370	12877	-94	-16353	-135	4713	6506	-21688	2519	5214	10039	-15529	-3617	5378	11015	-10640	-148	-117	-117	-63	-62	-60	-108	39	-152	18	34	-73	-19	-53	84	-33	0
0.621667	-60	9200	-9672	-16683	217	2732	-5647	-12332	-22	851	-8979	-11784	-525	-111	-9290	-9109	-230	12944	-128	-16107	-196	4875	6568	-21592	3178	5369	9954	-15583	-3237	5624	10957	-10540	-146	-125	-117	-66	-64	-58	-103	40	-151	17	35	-76	-24	-53	82	-29	-4
0.622500	142	9248	-9827	-16934	224	2771	-5717	-12430	-94	929	-9006	-11625	-431	5	-9396	-9068	-210	13003	-118	-15862	-170	5005	6649	-21513	3694	5525	9905	-15623	-3032	5862	10903	-10417	-149	-130	-114	-79	-64	-59	-105	42	-153	18	34	-76	-21	-57	79	-28	-1
0.623333	270	9296	-9995	-17142	309	2788	-5779	-12540	-131	1003	-9027	-11476	-445	94	-9508	-9031	-90	13053	-113	-15617	-365	5116	6756	-21389	4146	5678	9846	-15662	-2906	6083	10858	-10274	-149	-131	-121	-73	-62	-62	-109	38	-160	12	29	-85	-26	-58	79	-32	-5
0.624167	95	9337	-10174	-17310	191	2782	-5833	-12659	-84	1039	-9038	-11331	-355	194	-9630	-8992	-367	13086	-104	-15378	-419	5207	6878	-21243	4692	5833	9798	-15685	-2540	6295	10825	-10109	-152	-131	-122	-69	-63	-63	-107	41	-151	13	32	-77	-21	-58	79	-32	-4
0.625000	124	9375	-10352	-17435	78	2764	-5872	-12783	-69	1056	-9037	-11186	-313	291	-9757	-8951	-18	13118	-83	-15139	284	5269	7021	-21080	4707	5982	9758	-15706	-2752	6488	10803	-9914	-152	-129	-120	-67	-63	-62	-108	38	-159	12	35	-86	-23	-57	86	-32	-7
0.625833	229	9406	-10525	-17521	-82	2726	-5903	-12910	-91	1049	-9023	-11051	-427	380	-9892	-8912	-164	13139	-63	-14916	-230	5299	7177	-20896	4583	6129	9726	-15718	-1891	6664	10787	-9705	-154	-136	-120	-73	-64	-62	-105	39	-154	16	30	-79	-23	-57	79	-35	-6
0.626667	25	9428	-10693	-17576	-216	2665	-5920	-13046	-46	1022	-9001	-10924	-104	461	-10024	-8871	-83	13148	-45	-14703	-27	5305	7343	-20695	4158	6264	9699	-15723	-1910	6816	10773	-9479	-150	-128	-114	-68	-63	-60	-109	36	-153	17	43	-77	-22	-57	79	-32	-1
0.627500	2	9445	-10839	-17598	-202	2592	-5918	-13185	-67	966	-8967	-10789	-132	526	-10157	-8833	740	13149	-26	-14499	821	5286	7520	-20476	2984	6391	9687	-15720	-2765	6951	10765	-9219	-151	-124	-118	-69	-62	-59	-105	43	-150	20	34	-76	-24	-59	82	-27	0
0.628333	-47	9452	-10966	-17590	-191	2497	-5903	-13322	-102	886	-8922	-10695	-93	587	-10284	-8794	170	13143	-6	-14309	226	5228	7701	-20245	2364	6499	9681	-15706	-2337	7055	10766	-8981	-144	-120	-116	-65	-62	-61	-107	47	-148	20	32	-73	-18	-51	88	-27	2
0.629167	-90	9454	-11062	-17561	-121	2380	-5871	-13453	-85	783	-8876	-10597	106	622	-10404	-8756	207	13112	-10	-14133	249	5140	7880	-20010	1846	6585	9678	-15684	-2220	7132	10785	-8726	-146	-124	-114	-64	-60	-58	-103	44	-149	20	36	-76	-25	-53	84	-28	1
0.630000	-57	9440	-11142	-17515	-15	2243	-5822	-13602	-133	659	-8823	-10506	161	636	-10513	-8719	46	13074	-13	-13975	316	5023	8056	-19770	1250	6650	9681	-15648	-1807	7184	10768	-8462	-148	-125	-116	-63	-62	-57	-101	43	-150	19	36	-76	-18	-52	85	-29	0
0.630833	-190	9422	-11177	-17452	-130	2076	-5760	-13741	-199	511	-8767	-10425	-111	629	-10609	-8686	-96	13024	-21	-13830	155	4876	8223	-19534	578	6686	9687	-15588	-1160	7201	10768	-8200	-145	-125	-117	-72	-62	-58	-102	44	-151	21	30	-79	-19	-56	81	-28	0
0.631667	-359	9387	-11179	-17376	-246	1913	-5680	-13868	-150	347	-8713	-10350	137	594	-10690	-8652	452	12959	-79	-13709	388	4696	8375	-19296	-297	6689	9696	-15533	-1289	7190	10774	-7942	-153	-130	-119	-68	-63	-61	-107	38	-154	19	32	-79	-19	-57	80	-33	-6
0.632500	-415	9341	-11138	-17290	-27	1717	-5593	-13994	-149	161	-8657	-10283	421	535	-10749	-8615	848	12888	-61	-13596	653	4497	8520	-19065	-1365	6670	9708	-15446	-1383	7156	10780	-7686	-153	-129	-115	-63	-61	-63	-104	38	-152	20	34	-76	-21	-55	82	-33	0
0.633333	-395	9291	-11056	-17183	-161	1513	-5488	-14095	-119	-32	-8599	-10222	230	449	-10787	-8574	-229	12801	-78	-13487	-259	4264	8651	-18835	-1662	6610	9719	-15337	72	7086	10784	-7439	-152	-127	-118	-65	-62	-59	-103	38	-146	18	23	-77	-23	-56	80	-33	-4
0.634167	-276	9234	-10963	-17062	-18	1279	-5375	-14189	-78	-241	-8544	-10166	276	336	-10800	-8536	-305	12702	-111	-13431	-118	4004	8758	-18622	-1737	6538	9729	-15205	1017	6992	10791	-7195	-147	-127	-118	-64	-60	-58	-104	40	-155	23	34	-76	-22	-55	85	-27	-5
0.635000	-342	9155	-10770	-16922	146	1040	-5252	-14265	-79	-464	-8493	-10116	450	191	-10793	-8488	-231	12588	-134	-13376	112	3725	8852	-18410	-1829	6396	9736	-15052	1688	6865	10791	-6967	-147	-125	-115	-63	-59	-58	-110	42	-153	17	35	-75	-26	-56	82	-31	1
0.635833	-332	9064	-10568	-16766	127	778	-5127	-14325	-119	-695	-8449	-10070	478	25	-10756	-8438	-377	12456	-155	-13342	101	3425	8923	-18217	-1915	6234	9734	-14869	2347	6717	10798	-6756	-146	-125	-114	-61	-60	-57	-100	44	-147	23	39	-72	-19	-53	85	-28	2
0.636667	-386	8961	-10342	-16588	319	505	-5004	-14364	-141	-931	-8415	-10035	346	-174	-10707	-8396	-320	12313	-170	-13321	140	3108	8968	-18043	-2060	6037	9722	-14672	3006	6533	10795	-6544	-143	-125	-118	-64	-59	-58	-101	42	-150	22	37	-77	-1	-52	85	-30	3
0.637500	-436	8841	-10084	-16393	269	214	-4905	-14385	-115	-1177	-8383	-10000	268	-400	-10635	-8336	-654	12158	-181	-13336	-242	2774	8991	-17884	-1931	5809	9699	-14450	3932	6329	10777	-6352	-156	-128	-120	-66	-60	-60	-103	40	-152	19	33	-77	-18	-58	84	-28	0
0.638333	-311	8707	-9799	-16177	144	-90	-4770	-14389	-29	-1427	-8366	-9973	362	-646	-10548	-8279	-426	11980	-174	-13357	-242	2429	8986	-17733	-2060	5544	9663	-14207	4144	6092	10759	-6176	-147	-127	-117	-65	-64	-61	-104	38	-155	19	32	-77	-21	-56	82	-30	0
0.639167	-329	8564	-9496	-15928	216	-406	-4659	-14365	-44	-1671	-8345	-9951	313	-909	-10443	-8220	-337	11798	-158	-13398	-770	2076	8958	-17604	-2359	5254	9616	-13949	4925	5841	10729	-6008	-150	-127	-120	-66	-63	-61	-103	41	-153	20	35	-70	-25	-57	81	-30	-3
0.640000	-392	8404	-9172	-15670	26	-733	-4560	-14325	-48	-1921	-8340	-9932	297	-1187	-10327	-8157	-596	11602	-126	-13458	-888	1721	8906	-17495	-2301	4935	9547	-13681	5231	5562	10683	-5869	-150	-129	-122	-69	-60	-64	-107	37	-153	18	32	-78	-24	-60	79	-31	-3
0.640833	-339	8234	-8840	-15388	67	-1067	-4476	-14260	-13	-2164	-8326	-9925	350	-1476	-10204	-8091	498	11400	-79	-13527	6	1367	8837	-17387	-2960	4599	9465	-13394	3785	5278	10626	-5734	-150	-128	-122	-66	-61	-58	-108	39	-152	17	33	-69	-21	-58	80	-31	-4
0.641667	-402	8051	-8495	-15084	-87	-1401	-4402	-14176	-104	-2396	-8317	-9912	160	-1773	-10072	-8021	75	11194	-15	-13604	-592	1011	8742	-17289	-3169	4238	9359	-13099	3896	4964	10553	-5612	-147	-127	-118	-65	-62	-60	-107	40	-151	15	34	-84	-21	-57	82	-30	-5
0.642500	-429	7857	-8146	-14767	-8	-1736	-4339	-14064	-202	-2635	-8316	-9899	49	-2086	-9940	-7957	-60	10972	62	-13690	-293	665	8630	-17206	-3407	3858	9242	-12803	3892	4637	10460	-5510	-147	-124	-119	-67	-63	-61	-102	41	-151	19	33	-78	-22	-61	80	-31	-1
0.643333	-404	7664	-7800	-14446	43	-2074	-4298	-13965	-94	-2868	-8314	-9910	63	-2374	-9809	-7894	-58	10745	154	-13784	-426	333	8500	-17128	-3831	3461	9102	-12504	3971	4302	10352	-5424	-150	-126	-117	-67	-63	-33	-105	37	-148	17	34	-73	-21	-58	80	-34	0
0.644167	-380	7461	-7456	-14118	-53	-2410	-4273	-13842	1	-3097	-8317	-9920	-172	-2677	-9689	-7829	-70	10512	257	-13876	-1046	-23	8353	-17051	-3818	3051	8949	-12207	3898	3956	10225	-5353	-149	-128	-122	-67	-62	-60	-111	41	-151	15	30	-79	-22	-62	80	-31	-1
0.645000	-311	7259	-7117	-13794	-26	-2740	-4264	-13706	-42	-3320	-8315	-9928	-163	-2968	-9575	-7771	60	10271	370	-13965	-1184	-359	8199	-16974	-3808	2627	8778	-11914	3136	3602	10089	-5294	-147	-126	-124	-66	-61	-73	-108	33	-152	12	30	-88	-23	-62	80	-29	0
0.645833	-182	7061	-6776	-13478	-36	-3062	-4233	-13567	-69	-3548	-8317	-9950	101	-3254	-9467	-7716	758	10024	494	-14044	-870	-692	8033	-16890	-4438	2192	8588	-11613	1690	3245	9939	-5245	-150	-138	-120	-68	-63	-59	-105	38	-154	15	28	-79	-16	-62	78	-34	-1
0.646667	-309	6867	-6449	-13177	-324	-3377	-4279	-13426	-53	-3771	-8311	-9977	-82	-3527	-9373	-7666	296	9770	624	-14113	-1543	-1020	7861	-16801	-4376	1755	8407	-11346	1896	2883	9778	-5216	-147	-131	-122	-67	-63	-61	-109	41	-154	34	29	-79	-18	-59	78	-33	-4
0.647500	-220	6687	-6124	-12899	-345	-3676	-4306	-13285	-104	-3987	-8303	-10009	377	-3787	-9290	-7621	197	9512	760	-14168	-1384	-1343	7690	-16706	-3921	1312	8207	-11069	2114	2525	9620	-5193	-156	-125	-119	-68	-61	-58	-108	40	-152	16	34	-76	-19	-61	78	-30	0
0.648333	-212	6517	-5808	-12648	-255	-3956	-4339	-13141	-151	-4221	-8286	-10045	3006	-4030	-9223	-7589	322	9247	897	-14203	-1064	-1668	7518	-16595	-3611	860	8011	-10808	1828	2168	9450	-5186	-148	-130	-116	-67	-62	-62	-108	40	-156	13	32	-78	-19	-62	77	-32	-1
0.649167	-357	6360	-5502	-12435	-217	-4226	-4384	-13007	-115	-4452	-8273	-10097	4553	-4258	-9164	-7565	181	8976	1029	-14226	-1360	-1997	7346	-16472	-3332	409	7810	-10552	1783	1818	9287	-5185	-146	-127	-119	-66	-59	-62	-110	39	-151	18	33	-77	-16	-62	81	-32	-1
0.650000	-236	6217	-5202	-12254	-204	-4478	-4420	-12878	-78	-4681	-8254	-10148	2961	-4466	-9124	-7551	414	8693	1161	-14226	-1489	-2321	7184	-16340	-3185	-42	7612	-10314	1847	1471	9129	-5208	-148	-126	-121	-65	-60	-61	-103	38	-151	15	30	-78	-23	-61	78	-32	-1
0.650833	-153	6087	-4913	-12114	-83	-4706	-4459	-12753	-67	-4918	-8222	-10211	2409	-4650	-9092	-7540	64	8406	1285	-14209	-1530	-2650	7028	-16195	-2791	-491	7422	-10073	2369	1132	8982	-5240	-148	-127	-124	-67	-62	-61	-104	37	-154	17	30	-76	-22	-58	81	-35	-4
0.651667	-388	5972	-4632	-12017	-24	-4934	-4500	-12646	-137	-5156	-8188	-10284	2124	-4824	-9081	-7544	-240	8112	1418	-14171	-1160	-2991	6876	-16039	-2662	-939	7235	-9845	1899	797	8842	-5285	-148	-127	-119	-66	-61	-61	-107	37	-151	15	33	-79	-23	-60	82	-32	-3
0.652500	-412	5869	-4365	-11964	-103	-5139	-4528	-12544	-111	-5391	-8151	-10365	1374	-4973	-9061	-7559	141	7812	1504	-14116	-1116	-3312	6737	-15872	-2791	-1378	7064	-9617	1184	472	8722	-5337	-146	-126	-122	-67	-63	-62	-108	43	-150	18	33	-74	-24	-59	79	-32	1
0.653333	-315	5780	-4104	-11951	-379	-5332	-4556	-12449	-57	-5629	-8106	-10449	782	-5105	-9049	-7585	-256	7509	1601	-14047	-1280	-3647	6606	-15698	-2393	-1815	6902	-9404	1036	149	8615	-5406	-145	-125	-119	-66	-63	-76	-105	42	-153	17	49	-75	-23	-57	79	-33	0
0.654167	-99	5695	-3858	-11979	-353	-5511	-4564	-12364	-63	-5863	-8055	-10544	455	-5218	-9053	-7617	437	7201	1676	-13966	-201	-3979	6487	-15514	-2945	-2233	6759	-9208	-869	-155	8526	-5495	-148	-126	-121	-68	-62	-60	-105	40	-151	19	32	-69	-19	-59	80	-49	0
0.655000	-146	5621	-3624	-12049	-235	-5680	-4565	-12291	-130	-6089	-8005	-10643	-115	-5313	-9049	-7659	265	6895	1743	-13876	-545	-4316	6378	-15337	-3332	-2640	6626	-8988	-1121	-457	8457	-5591	-147	-124	-121	-64	-60	-61	-104	39	-149	22	42	-72	-17	-56	82	-29	0
0.655833	-277	5545	-3404	-12152	-1	-5838	-4541	-12220	-252	-6310	-7948	-10745	-969	-5396	-9054	-7711	56	6588	1798	-13782	-349	-4650	6278	-15155	-3349	-3029	6513	-8788	-1397	-756	8400	-5709	-163	-122	-119	-65	-59	-57	-102	43	-151	18	35	-73	-21	-55	84	-30	-4
0.656667	-189	5465	-3208	-12289	-68	-5991	-4536	-12161	-146	-6518	-7892	-10852	-1772	-5463	-9050	-7774	175	6281	1836	-13713	-81	-4977	6182	-14983	-3597	-3405	6412	-8595	-1680	-1054	8360	-5838	-151	-125	-119	-68	-63	-61	-110	38	-154	24	32	-76	-21	-51	79	-33	-4
0.657500	-16	5378	-3029	-12453	-59	-6139	-4511	-12108	-83	-6714	-7837	-10966	-1995	-5525	-9046	-7836	41	5997	1863	-13602	-300	-5293	6098	-14811	-3731	-3759	6327	-8414	-1563	-1347	8336	-5976	-147	-129	-121	-72	-63	-61	-110	38	-154	17	30	-76	-24	-61	74	-30	-1
0.658333	-290	5287	-2872	-12634	-306	-6273	-4467	-12060	-127	-6889	-7782	-11071	-1717	-5571	-9030	-7911	-64	5718	1879	-13525	-457	-5604	6013	-14649	-3418	-4091	6259	-8231	-1599	-1630	8328	-6144	-147	-129	-125	-69	-61	-65	-118	38	-152	18	37	-79	-22	-59	80	-31	-3
0.659167	-160	5184	-2734	-12830	-210	-6430	-4417	-12006	-79	-7048	-7726	-11177	-1360	-5614	-8995	-7974	652	5453	1886	-13455	642	-5897	5941	-14493	-3534	-4401	6207	-8059	-2760	-1919	8328	-6314	-148	-129	-126	-70	-63	-59	-108	40	-152	18	33	-76	-22	-61	80	-28	0
0.660000	-164	5070	-2623	-13040	-240	-6521	-4363	-11954	-78	-7178	-7673	-11272	-1499	-5655	-8950	-8050	128	5205	1889	-13400	543	-6180	5874	-14351	-3455	-4688	6173	-7897	-2700	-2202	8335	-6498	-150	-127	-125	-70	-64	-61	-109	52	-153	20	33	-77	-24	-57	81	-29	0
0.660833	-357	4942	-2529	-13251	-260	-6635	-4305	-11907	-159	-7291	-7630	-11361	-1572	-5689	-8893	-8122	-325	4979	1885	-13358	569	-6443	5807	-14223	-2946	-4954	6151	-7748	-2125	-2489	8346	-6695	-148	-127	-122	-67	-59	-60	-107	44	-152	16	32	-75	-21	-56	82	-28	1
0.661667	-180	4801	-2464	-13466	-257	-6741	-4245	-11859	-75	-7379	-7584	-11434	-1512	-5725	-8820	-8197	73	4766	1880	-13335	886	-6693	5731	-14100	-2666	-5195	6141	-7610	-1934	-2779	8357	-6896	-145	-127	-120	-61	-61	-58	-101	40	-152	19	36	-73	-18	-55	86	-30	-3
0.662500	-77	4650	-2422	-13675	-193	-6835	-4190	-11808	44	-7446	-7549	-11506	-1348	-5765	-8727	-8266	-137	4584	1871	-13333	112	-6930	5670	-13998	-2408	-5424	6137	-7487	-1824	-3076	8372	-7100	-163	-113	-119	-65	-59	-57	-105	42	-158	17	37	-74	-18	-52	85	-27	-3
0.663333	-166	4483	-2394	-13877	39	-6927	-4133	-11757	-136	-7491	-7513	-11557	-1359	-5808	-8623	-8341	-189	4425	1859	-13345	-158	-7147	5598	-13904	-1968	-5630	6144	-7383	-1762	-3375	8371	-7312	-148	-126	-118	-68	-62	-57	-105	50	-148	18	37	-79	-17	-57	81	-28	0
0.664167	-91	4313	-2389	-14076	-97	-7012	-4086	-11713	-190	-7522	-7484	-11600	-1361	-5857	-8502	-8412	-265	4271	1846	-13375	229	-7364	5515	-13829	-1126	-5830	6168	-7298	-1368	-3682	8361	-7518	-151	-129	-122	-69	-62	-59	-111	39	-154	17	32	-76	-22	-55	82	-26	1
0.665000	-19	4121	-2392	-14260	-70	-7085	-4035	-11664	-80	-7535	-7456	-11576	-1251	-5912	-8374	-8480	-474	4143	1829	-13414	794	-7556	5431	-13746	-134	-6016	6168	-7234	-1390	-3992	8338	-7721	-153	-129	-129	-69	-65	-62	-112	38	-159	22	33	-78	-23	-60	76	-32	-6
0.665833	-196	3931	-2417	-14432	67	-7158	-3988	-11616	-58	-7539	-7430	-11645	-1217	-5961	-8226	-8542	112	4028	1821	-13466	928	-7743	5340	-13674	402	-6188	6183	-7194	-1616	-4301	8306	-7913	-151	-129	-120	-70	-65	-60	-108	38	-154	17	33	-75	-24	-57	79	-33	-3
0.666667	-258	3745	-2425	-14587	-25	-7214	-3944	-11567	-135	-7528	-7400	-11650	-1234	-6013	-8073	-8595	-253	3926	1811	-13519	263	-7917	5239	-13619	1260	-6357	6194	-7174	-1094	-4625	8248	-8092	-150	-128	-119	-70	-64	-59	-111	54	-151	16	33	-77	-24	-59	95	-29	-3
0.667500	-78	3565	-2444	-14733	179	-7273	-3902	-11523	-60	-7516	-7368	-11641	-824	-6071	-7907	-8645	577	3834	1800	-13573	1190	-8090	5131	-13558	1374	-6521	6217	-7176	-2645	-4940	8175	-8252	-150	-127	-119	-67	-62	-59	-107	43	-151	19	38	-74	-21	-55	85	-27	1
0.668333	-119	3392	-2455	-14857	-32	-7328	-3859	-11480	-48	-7501	-7335	-11627	-939	-6127	-7739	-8690	863	3744	1789	-13638	734	-8259	5013	-13503	1296	-6688	6207	-7213	-3425	-5259	8087	-8394	-145	-125	-113	-64	-59	-61	-103	34	-152	18	22	-76	-18	-51	84	-27	0
0.669167	-334	3224	-2463	-14975	-171	-7384	-3815	-11448	-100	-7492	-7294	-11608	-927	-6179	-7576	-8733	387	3663	1779	-13675	136	-8424	4880	-13450	1638	-6850	6205	-7293	-4007	-5585	7972	-8519	-143	-127	-116	-63	-62	-52	-101	44	-150	21	38	-76	-19	-52	85	-22	0
0.670000	-335	3069	-2460	-15079	-67	-7440	-3774	-11420	-45	-7494	-7252	-11590	-806	-6242	-7415	-8774	424	3575	1764	-13722	457	-8591	4740	-13407	1814	-7019	6186	-7373	-4700	-5909	7833	-8625	-144	-125	-115	-65	-62	-56	-105	42	-153	16	38	-73	-21	-55	85	-26	0
0.670833	-78	2929	-2452	-15169	96	-7498	-3726	-11398	-34	-7499	-7204	-11569	-833	-6288	-7260	-8809	277	3484	1748	-13755	623	-8762	4594	-13361	2177	-7183	6162	-7513	-5052	-6235	7678	-8711	-149	-127	-118	-66	-61	-56	-103	45	-151	17	37	-74	-21	-53	85	-29	-4
0.671667	-134	2806	-2417	-15244	46	-7562	-3679	-11385	-66	-7519	-7149	-11549	-887	-6325	-7114	-8843	168	3397	1740	-13779	546	-8926	4443	-13321	2668	-7349	6130	-7655	-5321	-6557	7502	-8771	-147	-128	-119	-64	-59	-57	-108	42	-156	19	30	-76	-22	-41	84	-28	2
0.672500	-288	2697	-2376	-15305	145	-7627	-3624	-11381	52	-7552	-7088	-11536	-463	-6392	-6979	-8874	745	3283	1723	-13797	1049	-9093	4289	-13284	2417	-7513	6089	-7847	-6753	-6882	7310	-8818	-145	-121	-118	-66	-62	-57	-105	42	-151	20	35	-77	-22	-57	79	-30	1
0.673333	-272	2608	-2321	-15351	-55	-7703	-3570	-11386	-24	-7593	-7023	-11528	-661	-6438	-6860	-8899	488	3193	1712	-13807	497	-9258	4134	-13250	2227	-7671	6039	-8072	-6815	-7196	7109	-8849	-148	-129	-141	-68	-62	-64	-110	39	-152	16	33	-76	-22	-61	78	-30	-1
0.674167	-203	2533	-2258	-15384	-134	-7782	-3518	-11401	-75	-7651	-6956	-11537	-702	-6486	-6753	-8922	-292	3056	1703	-13783	-221	-9414	3986	-13221	2769	-7823	5987	-8325	-5629	-7501	6902	-8863	-148	-126	-117	-65	-60	-57	-104	45	-149	20	36	-78	-22	-57	84	-26	-4
0.675000	-249	2473	-2185	-15398	78	-7863	-3450	-11418	-39	-7720	-6881	-11547	-595	-6533	-6661	-8944	-361	2934	1703	-13797	-75	-9564	3845	-13191	3312	-7963	5931	-8608	-5303	-7800	6683	-8865	-148	-124	-117	-51	-62	-58	-103	46	-147	21	34	-73	-21	-56	84	-27	1
0.675833	-258	2431	-2102	-15395	-15	-7951	-3385	-11444	-95	-7797	-6801	-11569	-703	-6584	-6585	-8963	-661	2806	1707	-13784	-227	-9706	3714	-13171	3903	-8111	5869	-8925	-4798	-8090	6498	-8861	-149	-124	-116	-66	-62	-56	-100	47	-150	21	33	-74	-18	-55	86	-26	0
0.676667	-81	2393	-2027	-15380	-82	-8053	-3317	-11480	-62	-7885	-6723	-11607	-705	-6619	-6526	-8979	-831	2674	1718	-13779	-300	-9839	3600	-13148	4166	-8219	5806	-9276	-4476	-8372	6237	-8860	-148	-127	-118	-67	-63	-46	-105	41	-113	22	34	-75	-22	-56	84	-28	-1
0.677500	-44	2366	-1946	-15355	-24	-8158	-3243	-11523	-21	-7986	-6640	-11654	-581	-6707	-6486	-8990	-793	2543	1743	-13765	-311	-9966	3499	-13134	4435	-8328	5742	-9653	-4035	-8640	6022	-8858	-151	-129	-120	-67	-64	-61	-107	39	-155	15	30	-76	-25	-59	80	-30	-4
0.678333	-178	2331	-1876	-15316	42	-8266	-3181	-11568	-43	-8090	-6558	-11719	-642	-6780	-6443	-9002	-885	2415	1773	-13761	-248	-10077	3423	-13117	5015	-8427	5684	-10056	-3364	-8887	5809	-8862	-150	-129	-118	-68	-62	-60	-107	44	-151	18	33	-79	-21	-59	79	-32	-5
0.679167	-187	2303	-1809	-15267	40	-8379	-3110	-11620	-104	-8197	-6470	-11779	-529	-6864	-6439	-8998	-372	2293	1816	-13760	-120	-10167	3371	-13099	5122	-8509	5628	-10484	-2988	-9117	5614	-8868	-151	-129	-119	-65	-63	-61	-104	40	-154	18	32	-77	-12	-60	82	-31	0
0.680000	-177	2269	-1755	-15206	-172	-8488	-3037	-11674	-134	-8315	-6380	-11853	-458	-6969	-6433	-8995	-750	2175	1871	-13774	-822	-10260	3348	-13076	5403	-8579	5575	-10934	-1500	-9326	5424	-8891	-147	-155	-125	-67	-57	-60	-105	41	-151	18	28	-75	-23	-58	79	-32	-3
0.680833	-162	2230	-1731	-15144	-212	-8603	-2964	-11727	-98	-8422	-6284	-11931	-267	-7059	-6434	-8978	-558	2066	1937	-13792	-141	-10332	3346	-13044	5271	-8641	5523	-11401	-1841	-9513	5252	-8925	-150	-129	-125	-68	-65	-63	-109	40	-153	18	30	-75	-23	-59	80	-30	-4
0.681667	-151	2183	-1692	-15076	5	-8713	-2888	-11782	-116	-8535	-6185	-12013	-358	-7178	-6443	-8956	-52	1968	2009	-13822	8	-10391	3378	-13015	4729	-8695	5478	-11889	-2203	-9673	5093	-8973	-152	-131	-124	-67	-64	-61	-105	26	-158	15	28	-74	-22	-62	76	-29	-10
0.682500	-281	2120	-1687	-15011	-93	-8820	-2813	-11836	-23	-8648	-6081	-12095	-185	-7303	-6449	-8926	-424	1875	2091	-13862	-531	-10436	3435	-12974	4648	-8740	5432	-12383	-1480	-9816	4953	-9039	-149	-130	-124	-70	-66	-61	-107	40	-153	19	32	-75	-24	-60	82	-34	-3
0.683333	-439	2049	-1691	-14951	-99	-8920	-2728	-11884	30	-8754	-5969	-12174	-110	-7437	-6458	-8887	-137	1795	2181	-13910	-376	-10462	3520	-12921	4452	-8777	5386	-12889	-1131	-9930	4827	-9122	-147	-114	-130	-68	-59	-62	-107	39	-153	17	30	-75	-22	-58	78	-30	3
0.684167	-180	1966	-1720	-14897	-6	-9016	-2641	-11928	-6	-8853	-5836	-12244	-147	-7575	-6463	-8843	0	1730	2272	-13970	-404	-10478	3626	-12853	4216	-8813	5343	-13395	-582	-10024	4720	-9223	-148	-131	-124	-68	-62	-60	-108	40	-150	19	30	-74	-22	-59	81	-26	-1
0.685000	-46	1867	-1764	-14853	-217	-9101	-2570	-11963	-130	-8950	-5701	-12309	-487	-7724	-6468	-8792	-241	1677	2367	-14045	-521	-10478	3762	-12776	3813	-8847	5290	-13898	9	-10100	4627	-9343	-149	-112	-119	-67	-61	-66	-108	36	-154	17	28	-75	-24	-60	81	-30	-4
0.685833	-182	1759	-1830	-14824	-256	-9177	-2447	-11986	-91	-9036	-5555	-12367	-291	-7866	-6460	-8739	178	1631	2452	-14123	90	-10465	3917	-12689	2784	-8877	5236	-14395	-419	-10152	4553	-9479	-151	-130	-125	-68	-63	-60	-105	40	-152	18	29	-74	-21	-58	80	-31	-4
0.686667	-303	1640	-1904	-14809	-118	-9244	-2341	-12000	-87	-9109	-5400	-12418	-300	-8011	-6449	-8685	309	1597	2533	-14205	205	-10435	4089	-12591	1780	-8912	5169	-14887	-465	-10193	4489	-9633	-150	-129	-124	-69	-61	-62	-107	39	-153	19	27	-73	-25	-56	80	-29	-3
0.687500	-253	1514	-1989	-14786	-53	-9292	-2221	-11996	-59	-9171	-5228	-12441	-236	-8147	-6420	-8631	-402	1578	2610	-14291	-429	-10392	4277	-12478	1497	-8937	5093	-15358	821	-10220	4445	-9799	-149	-128	-119	-65	-61	-59	-98	42	-150	18	32	-74	-22	-55	84	-30	0
0.688333	-45	1384	-2088	-14813	4	-9331	-2093	-11978	-48	-9227	-5045	-12451	-120	-8275	-6383	-8579	-151	1565	2674	-14379	-253	-10334	4472	-12359	1132	-8972	5010	-15817	1561	-10235	4401	-9981	-146	-125	-117	-64	-57	-56	-103	39	-148	21	35	-72	-24	-53	88	-26	2
0.689167	-51	1250	-2203	-14839	-57	-9354	-1957	-11946	-137	-9263	-4852	-12450	-329	-8398	-6342	-8542	-287	1558	2723	-14465	-212	-10265	4670	-12245	954	-8999	4913	-16253	2421	-10253	4369	-10181	-147	-125	-117	-65	-60	-59	-104	42	-152	21	34	-75	-23	-57	80	-26	-3
0.690000	-154	1113	-2307	-14887	-155	-9370	-1815	-11898	-201	-9294	-4658	-12434	-238	-8504	-6288	-8512	-545	1555	2751	-14554	-256	-10191	4865	-12130	677	-9052	4798	-16670	3171	-10266	4341	-10393	-148	-127	-121	-70	-63	-109	-109	38	-152	19	28	-78	-24	-59	81	-30	-3
0.690833	-166	972	-2425	-14943	-36	-9374	-1662	-11838	-171	-9307	-4459	-12406	-59	-8605	-6228	-8498	-531	1563	2775	-14633	-233	-10114	5054	-12016	471	-9089	4679	-17064	3705	-10281	4319	-10609	-149	-128	-118	-66	-61	-63	-107	40	-149	19	33	-75	-23	-60	82	-27	0
0.691667	-73	843	-2538	-15008	30	-9361	-1503	-11759	-116	-9301	-4255	-12362	-153	-8688	-6154	-8492	-794	1571	2776	-14710	-262	-10006	5239	-11907	590	-9134	4553	-17434	4262	-10299	4311	-10839	-151	-128	-120	-69	-65	-65	-107	39	-153	18	30	-76	-22	-56	80	-30	-1
0.692500	-242	714	-2636	-15079	-31	-9341	-1338	-11662	-160	-9289	-4049	-12305	-80	-8749	-6085	-8509	-288	1589	2772	-14782	-150	-9909	5403	-11812	132	-9177	4419	-17778	4224	-10328	4298	-11076	-150	-129	-122	-68	-65	-61	-107	40	-152	15	29	-78	-23	-57	80	-29	0
0.693333	-329	595	-2738	-15155	-43	-9312	-1176	-11588	-178	-9262	-3853	-12241	-97	-8815	-6005	-8544	-185	1604	2750	-14841	-870	-9811	5554	-11730	-93	-9225	4287	-18097	5266	-10365	4291	-11319	-150	-182	-119	-67	-61	-58	-108	46	-150	15	33	-76	-24	-56	80	-30	-4
0.694167	35	485	-2825	-15234	77	-9280	-1017	-11468	-72	-9231	-3665	-12171	25	-8865	-5930	-8594	-260	1628	2720	-14895	-505	-9720	5680	-11672	-404	-9277	4166	-18392	5368	-10412	4286	-11563	-145	-127	-117	-65	-58	-55	-103	40	-152	20	33	-74	-17	-53	79	-30	2
0.695000	56	379	-2898	-15312	244	-9261	-865	-11361	-136	-9205	-3491	-12073	-50	-8910	-5862	-8674	372	1647	2692	-14942	157	-9636	5783	-11623	-1259	-9329	4047	-18664	4519	-10477	4276	-11809	-150	-122	-115	-64	-12	-56	-105	45	-149	22	36	-70	-21	-55	81	-28	0
0.695833	-158	281	-2956	-15386	73	-9206	-719	-11248	-246	-9141	-3333	-12019	-216	-8944	-5796	-8759	-108	1666	2654	-14980	-343	-9571	5858	-11592	-1476	-9387	3946	-18909	5002	-10550	4277	-12063	-145	-124	-117	-65	-60	-57	-105	43	-147	21	36	-73	-17	-55	84	-26	2
0.696667	36	191	-2995	-15456	153	-9170	-585	-11143	-230	-9094	-3194	-11945	-417	-8989	-5733	-8872	10	1687	2617	-15015	-102	-9518	5906	-11615	-1922	-9454	3864	-19140	5011	-10638	4275	-12315	-145	-122	-115	-65	-64	-55	-90	46	-147	21	35	-74	-19	-56	81	-26	0
0.697500	3	104	-3023	-15516	220	-9137	-470	-11040	-136	-9048	-3088	-11878	-408	-9010	-5690	-9004	-168	1703	2579	-15048	-366	-9485	5915	-11655	-2152	-9525	3805	-19345	5199	-10735	4272	-12570	-148	-125	-124	-67	-62	-59	-108	40	-152	18	30	-74	-22	-59	81	-30	-3
0.698333	-160	25	-3035	-15575	47	-9111	-373	-10944	-77	-9007	-3006	-11820	-497	-9043	-5658	-9157	-470	1713	2549	-15078	-671	-9494	5901	-11725	-2053	-9608	3787	-19527	5716	-10849	4270	-12820	-152	-128	-121	-70	-64	-62	-111	36	-146	15	26	-77	-24	-60	77	-33	-6
0.699167	-60	-52	-3036	-15617	125	-9092	-290	-10851	-139	-8970	-2949	-11760	-203	-9074	-5638	-9319	-194	1721	2532	-15096	-216	-9524	5858	-11820	-2271	-9689	3811	-19676	5534	-10964	4274	-13064	-152	-127	-122	-67	-61	-62	-112	41	-153	17	30	-75	-33	-56	79	-32	-4
0.700000	-8	-118	-3018	-15642	195	-9072	-225	-10759	-149	-8901	-2915	-11707	-67	-9102	-5630	-9492	278	1728	2530	-15115	-57	-9585	5787	-11945	-2869	-9781	3868	-19804	5057	-11076	4282	-13303	-147	-119	-116	-68	-64	-64	-105	37	-152	18	32	-74	-25	-57	80	-29	-3
0.700833	-227	-189	-2985	-15655	-14	-9054	-184	-10675	-44	-8918	-2917	-11660	-27	-9128	-5633	-9681	-581	1727	2548	-15136	-932	-9678	5692	-12098	-2723	-9885	3974	-19903	5996	-11220	4289	-13539	-148	-125	-119	-66	-57	-59	-108	40	-151	20	34	-73	-21	-58	82	-27	-3
0.701667	-113	-253	-2952	-15657	95	-9052	-166	-10593	-64	-8917	-2946	-11620	201	-9154	-5650	-9875	-659	1715	2564	-15154	-615	-9808	5580	-12276	-2344	-9985	4128	-19977	6437	-11357	4306	-13767	-149	-125	-120	-67	-65	-62	-109	39	-151	21	32	-74	-24	-56	81	-28	0
0.702500	-68	-323	-2907	-15650	181	-9050	-162	-10518	-96	-8916	-3008	-11590	138	-9175	-5683	-10085	-456	1694	2607	-15172	-282	-9967	5446	-12477	-2196	-10087	4324	-20016	6591	-11497	4325	-13989	-148	-127	-119	-63	-58	-59	-105	42	-150	20	33	-72	-19	-55	85	-30	0
0.703333	-149	-394	-2866	-15632	66	-9065	-184	-10443	-68	-8932	-3095	-11564	36	-9213	-5725	-10298	-528	1663	2659	-15197	-370	-10169	5299	-12707	-1979	-10231	4562	-20028	6568	-11638	4351	-14200	-148	-126	-122	-112	-67	-61	-110	38	-151	18	33	-75	-26	-53	82	-30	-5
0.704167	-99	-472	-2823	-15608	144	-9081	-227	-10375	-70	-8970	-3207	-11544	29	-9201	-5759	-10516	-316	1617	2726	-15221	-196	-10402	5141	-12956	-1798	-10367	4835	-20010	6337	-11779	4383	-14413	-148	-125	-121	-66	-63	-59	-109	40	-154	17	33	-75	-28	-55	79	-30	-12
0.705000	-18	-557	-2785	-15575	60	-9106	-284	-10303	-165	-8998	-3341	-11517	50	-9202	-5848	-10742	-402	1554	2805	-15240	-170	-10662	4984	-13226	-1307	-10514	5148	-19956	6319	-11922	4427	-14619	-150	-139	-124	-68	-61	-60	-110	36	-151	19	34	-77	-22	-56	78	-31	-3
0.705833	-132	-646	-2748	-15540	-58	-9142	-359	-10234	-204	-9088	-3501	-11499	97	-9196	-5932	-10964	16	1480	2895	-15265	271	-10958	4825	-13517	-1058	-10672	5486	-19879	5684	-12067	4474	-14807	-151	-127	-122	-67	-65	-62	-109	38	-156	13	28	-77	-25	-58	79	-28	-5
0.706667	-225	-748	-2721	-15499	88	-9184	-454	-10162	-136	-9163	-3673	-11488	-80	-9179	-6022	-11188	196	1384	2987	-15291	54	-11271	4678	-13797	-1026	-10837	5844	-19769	5576	-12215	4534	-14996	-137	-131	-126	-70	-76	-67	-110	41	-154	15	27	-79	-28	-62	76	-36	-7
0.707500	-210	-855	-2704	-15461	-82	-9235	-559	-10093	-70	-9255	-3858	-11452	-366	-9149	-6118	-11409	45	1280	3088	-15305	24	-11598	4546	-14096	-736	-11012	6225	-19626	5167	-12349	4608	-15166	-148	-126	-122	-66	-63	-60	-108	39	-154	18	30	-75	-21	-57	78	-36	-4
0.708333	-234	-972	-2677	-15418	62	-9283	-672	-10017	-33	-9348	-4064	-11417	-235	-9101	-6224	-11621	1253	1161	3192	-15332	1108	-11944	4428	-14398	-1258	-11195	6597	-19466	3322	-12491	4690	-15334	-146	-128	-102	-65	-62	-57	-104	47	-150	16	34	-75	-17	-57	79	-33	-1
0.709167	-313	-1100	-2668	-15381	-81	-9351	-803	-9948	0	-9459	-4260	-11382	-18	-9046	-6334	-11828	638	1022	3290	-15353	420	-12308	4325	-14709	-1559	-11388	6970	-19284	2950	-12636	4779	-15490	-147	-124	-118	-64	-62	-60	-108	38	-151	12	34	-74	-31	-58	80	-32	1
0.710000	-232	-1240	-2670	-15348	-185	-9427	-943	-9878	6	-9585	-4472	-11342	-127	-8985	-6457	-12030	465	870	3388	-15378	418	-12664	4250	-15020	-1791	-11589	7324	-19090	2225	-12783	4864	-15638	-151	-127	-120	-65	-57	-58	-108	38	-150	18	34	-76	-22	-61	75	-32	0
0.710833	-130	-1393	-2680	-15320	-110	-9518	-1095	-9823	-75	-9701	-4686	-11296	-220	-8917	-6587	-12218	441	705	3483	-15398	477	-13027	4201	-15329	-1967	-11794	7657	-18883	1643	-12929	4993	-15775	-149	-128	-121	-66	-65	-60	-107	38	-150	16	33	-77	-21	-58	79	-30	0
0.711667	-50	-1552	-2695	-15298	-124	-9622	-1255	-9755	-156	-9833	-4910	-11245	-378	-8849	-6718	-12392	361	536	3574	-15420	192	-13384	4181	-15639	-2013	-12008	7957	-18667	1041	-13080	5117	-15898	-150	-128	-122	-65	-65	-62	-107	38	-150	20	32	-81	-23	-61	79	-29	-1
0.712500	-112	-1716	-2715	-15282	-111	-9743	-1424	-9715	-75	-9972	-5132	-11183	-360	-8778	-6853	-12556	620	357	3659	-15444	290	-13726	4193	-15943	-2056	-12228	8223	-18459	-129	-13233	5247	-16005	-152	-129	-125	-67	-62	-55	-108	39	-153	18	30	-78	-19	-58	78	-29	-5
0.713333	88	-1888	-2739	-15267	60	-9874	-1603	-9669	-73	-10118	-5357	-11119	-139	-8712	-6988	-12693	1046	179	3746	-15464	970	-14055	4232	-16246	-2572	-12446	8449	-18243	-1722	-13383	5384	-16094	-151	-129	-120	-66	-61	-81	-105	39	-155	16	30	-79	-21	-59	79	-31	-5
0.714167	-91	-2063	-2767	-15257	-163	-10031	-1785	-9641	-75	-10273	-5578	-11049	-164	-8659	-7123	-12812	165	1	3830	-15492	310	-14363	4307	-16541	-2372	-12665	8625	-18038	-1323	-13539	5535	-16166	-149	-126	-121	-66	-63	-58	-105	40	-150	16	29	-77	-19	-62	76	-30	-1
0.715000	-146	-2238	-2802	-15238	-234	-10206	-1976	-9619	-78	-10430	-5808	-10973	-108	-8621	-7259	-12908	-179	-180	3914	-15518	171	-14658	4403	-16836	-1961	-12887	8758	-17850	-1075	-13699	5691	-16219	-152	-129	-121	-39	-45	-60	-109	35	-155	18	32	-78	-21	-58	77	-33	-1
0.715833	-49	-2415	-2837	-15248	-158	-10400	-2168	-9606	-67	-10600	-6026	-10903	-93	-8599	-7393	-12976	-104	-349	3999	-15540	446	-14922	4531	-17130	-1683	-13099	8841	-17672	-1127	-13861	5852	-16245	-146	-127	-118	-65	-60	-59	-108	43	-149	21	33	-78	-22	-60	86	-28	1
0.716667	-104	-2583	-2870	-15243	-78	-10619	-2360	-9600	-69	-10771	-6245	-10823	-52	-8595	-7514	-13014	-311	-517	4086	-15576	247	-15161	4677	-17403	-1401	-13317	8878	-17509	-808	-14021	6020	-16248	-150	-127	-122	-65	-64	-60	-81	43	-153	17	35	-77	-22	-58	81	-30	-3
0.717500	-24	-2745	-2909	-15237	-133	-10856	-2553	-9603	-7	-10959	-6470	-10755	-48	-8624	-7629	-13020	-442	-677	4181	-15620	156	-15375	4842	-17683	-1057	-13531	8863	-17370	-857	-14191	6194	-16228	-149	-127	-122	-67	-63	-60	-110	39	-153	19	28	-82	-27	-60	79	-30	-3
0.718333	88	-2901	-2953	-15241	-149	-11122	-2748	-9609	7	-11151	-6689	-10683	147	-8680	-7739	-12995	-752	-832	4267	-15651	72	-15569	5022	-17959	-188	-13742	8816	-17248	-708	-14355	6368	-16176	-159	-133	-124	-67	-62	-60	-109	40	-150	15	33	-78	-23	-59	78	-31	-6
0.719167	22	-3040	-2995	-15234	-256	-11406	-2932	-9620	-173	-11355	-6904	-10619	270	-8767	-7829	-12935	-444	-973	4371	-15691	187	-15739	5215	-18232	452	-13948	8736	-17141	-906	-14520	6550	-16098	-147	-128	-121	-69	-62	-58	-108	39	-153	17	45	-68	-19	-55	78	-28	-8
0.720000	-9	-3171	-3040	-15240	-245	-11706	-3107	-9624	-107	-11561	-7112	-10559	124	-8885	-7910	-12843	-135	-1114	4473	-15735	-3	-15887	5409	-18501	538	-14146	8625	-17052	-625	-14685	6733	-15990	-150	-128	-121	-69	-65	-58	-111	40	-150	18	30	-79	-21	-57	77	-31	-4
0.720833	-38	-3281	-3084	-15233	-132	-12034	-3265	-9642	17	-11777	-7316	-10506	-95	-9037	-7976	-12709	-766	-1248	4584	-15767	-245	-16016	5603	-18764	1285	-14374	8495	-16979	41	-14851	6920	-15852	-147	-128	-122	-65	-60	-61	-109	40	-151	19	33	-80	-18	-57	81	-28	0
0.721667	-8	-3381	-3140	-15233	-51	-12375	-3410	-9635	-43	-11993	-7499	-10466	114	-9223	-8045	-12542	242	-1376	4698	-15832	663	-16132	5792	-19019	1383	-14530	8346	-16919	-1435	-15011	7113	-15687	-149	-127	-105	-66	-61	-63	-108	41	-137	19	34	-74	-19	-59	80	-30	1
0.722500	-258	-3469	-3195	-15237	-13	-12730	-3540	-9634	-51	-12224	-7697	-10433	204	-9439	-8065	-12341	23	-1505	4814	-15880	194	-16238	5972	-19274	1255	-14716	8183	-16868	-1685	-15167	7307	-15499	-147	-127	-122	-68	-66	-61	-110	38	-151	19	34	-75	-22	-56	79	-24	16
0.723333	-260	-3536	-3255	-15248	21	-13089	-3647	-9619	4	-12459	-7869	-10425	106	-9686	-8084	-12113	-302	-1633	4928	-15931	314	-16336	6140	-19524	1094	-14906	8027	-16828	-1922	-15318	7497	-15288	-151	-131	-125	-69	-67	-77	-110	37	-155	18	30	-80	-26	-61	77	-32	-7
0.724167	-46	-3596	-3320	-15265	-169	-13464	-3736	-9594	-15	-12695	-8022	-10407	-92	-9953	-8092	-11846	-248	-1763	5053	-15982	492	-16425	6292	-19758	928	-15082	7878	-16790	-1862	-15453	7692	-15051	-149	-129	-124	-70	-65	-59	-108	37	-135	16	29	-77	-24	-56	81	-31	-3
0.725000	-56	-3641	-3383	-15287	-282	-13830	-3794	-9554	-87	-12930	-8153	-10413	-128	-10241	-8087	-11571	-411	-1890	5166	-16028	248	-16515	6426	-19983	831	-15261	7728	-16754	-1424	-15580	7888	-14800	-147	-128	-127	-66	-62	-60	-109	37	-154	16	29	-77	-27	-58	80	-30	-3
0.725833	-266	-3678	-3452	-15321	-228	-14190	-3834	-9502	-121	-13165	-8261	-10429	21	-10552	-8073	-11265	-349	-2024	5291	-16065	10	-16608	6539	-20194	700	-15434	7600	-16716	-1574	-15695	8064	-14535	-150	-132	-125	-67	-64	-59	-112	35	-150	16	29	-77	-25	-59	80	-46	-3
0.726667	-262	-3705	-3517	-15363	51	-14545	-3850	-9430	-142	-13399	-8340	-10454	415	-10878	-8052	-10951	254	-2159	5403	-16110	683	-16702	6632	-20378	-11	-15610	7487	-16672	-2871	-15787	8240	-14248	-152	-129	-126	-68	-60	-60	-108	35	-155	12	29	-76	-22	-59	76	-32	-3
0.727500	-282	-3728	-3577	-15416	-236	-14875	-3846	-9363	-150	-13623	-8390	-10502	136	-11209	-8024	-10624	-377	-2294	5518	-16139	63	-16801	6705	-20539	-213	-15763	7394	-16619	-2848	-15862	8412	-13968	-152	-128	-119	-69	-61	-60	-108	40	-151	19	32	-73	-19	-60	77	-32	-1
0.728333	-317	-3745	-3641	-15485	-273	-15199	-3821	-9278	-83	-13847	-8407	-10547	-16	-11550	-7991	-10291	-806	-2429	5639	-16167	-402	-16903	6756	-20683	106	-15940	7327	-16560	-2494	-15915	8576	-13669	-144	-124	-116	-66	-58	-55	-110	41	-149	21	33	-70	-19	-56	80	-29	0
0.729167	-370	-3767	-3703	-15568	-210	-15496	-3782	-9186	-10	-14066	-8395	-10629	-30	-11892	-7964	-9960	-572	-2570	5753	-16193	-243	-17017	6793	-20794	57	-16103	7275	-16494	-2693	-15952	8726	-13383	-149	-126	-122	-66	-61	-59	-105	42	-150	21	32	-74	-17	-56	80	-29	2
0.730000	-245	-3791	-3761	-15667	-407	-15768	-3732	-9092	-12	-14267	-8348	-10711	-62	-12232	-7939	-9639	-734	-2704	5873	-16212	-360	-17137	6806	-20883	-122	-16257	7219	-16415	-2740	-15963	8889	-13093	-146	-126	-120	-66	-62	-60	-111	38	-146	20	32	-74	-17	-55	80	-30	-1
0.730833	-228	-3819	-3806	-15776	-253	-16006	-3662	-9000	-77	-14465	-8271	-10805	-85	-12564	-7922	-9326	-544	-2838	5986	-16225	-231	-17262	6804	-20937	-301	-16410	7244	-16328	-2775	-15957	8991	-12804	-150	-129	-119	-66	-63	-58	-107	42	-151	18	33	-76	-21	-60	78	-30	0
0.731667	-210	-3853	-3850	-15899	-132	-16208	-3600	-8911	-17	-14641	-8164	-10907	-128	-12885	-7912	-9036	-384	-2961	6098	-16243	-457	-17394	6794	-20960	-220	-16556	7256	-16230	-2444	-15930	9102	-12521	-155	-131	-122	-46	-67	-63	-110	37	-153	15	28	-78	-24	-60	77	-33	-7
0.732500	-182	-3938	-3892	-16026	-266	-16383	-3518	-8833	-17	-14816	-8027	-11012	-100	-13193	-7909	-8766	-332	-3079	6217	-16259	-437	-17526	6773	-20937	-24	-16688	7289	-16121	-2225	-15884	9205	-12244	-151	-128	-121	-68	-61	-61	-107	41	-151	17	27	-78	-26	-58	79	-30	-4
0.733333	-220	-3942	-3920	-16155	-222	-16516	-3437	-8782	-120	-14963	-7855	-11117	-69	-13478	-7915	-8522	181	-3184	6329	-16264	-336	-17658	6749	-20910	-298	-16805	7341	-15993	-2178	-15818	9296	-11979	-151	-130	-122	-70	-65	-60	-107	39	-150	18	27	-78	-22	-58	78	-34	-1
0.734167	-100	-3992	-3935	-16287	-159	-16611	-3354	-8705	-225	-15092	-7668	-11223	-393	-13737	-7927	-8309	-609	-3268	6444	-16273	-1171	-17790	6720	-20845	-117	-16907	7402	-15860	-1422	-15749	9374	-11721	-148	-126	-116	-66	-62	-56	-103	39	-150	17	27	-74	-15	-56	75	-30	-1
0.735000	-7	-4058	-3952	-16420	-58	-16661	-3274	-8663	-164	-15200	-7455	-11325	-248	-13977	-7950	-8126	-121	-3350	6550	-16288	-298	-17923	6686	-20744	-547	-16990	7478	-15718	-2811	-15671	9443	-11469	-148	-130	-118	-65	-60	-59	-107	43	-150	18	33	-74	-22	-52	80	-30	2
0.735833	-159	-4122	-3961	-16546	-45	-16704	-3200	-8643	-24	-15295	-7234	-11420	-294	-14187	-7982	-7975	359	-3409	6661	-16304	-302	-18047	6655	-20623	-1176	-17056	7562	-15566	-3410	-15585	9510	-11228	-145	-121	-114	-64	-62	-57	-102	43	-149	22	36	-74	-21	-53	88	-25	2
0.736667	84	-4201	-3966	-16665	51	-16703	-3135	-8642	-69	-15370	-7003	-11506	-178	-14368	-8017	-7861	-148	-3460	6761	-16329	-670	-18169	6624	-20479	-1327	-17104	7643	-15411	-3221	-15505	9563	-11006	-149	-126	-116	-67	-59	-57	-102	44	-148	21	34	-73	-17	-52	82	-29	1
0.737500	29	-4286	-3967	-16781	-94	-16671	-3071	-8667	-103	-15423	-6766	-11585	-153	-14526	-8056	-7782	-239	-3500	6853	-16362	-545	-18289	6590	-20317	-1421	-17132	7727	-15247	-3080	-15425	9612	-10781	-145	-128	-121	-66	-58	-58	-107	42	-152	17	30	-74	-19	-55	80	-32	1
0.738333	-200	-4378	-3965	-16880	-56	-16612	-3013	-8705	-14	-15459	-6539	-11647	-264	-14649	-8092	-7739	-182	-3525	6934	-16397	-612	-18390	6555	-20133	-1486	-17139	7814	-15076	-2833	-15334	9654	-10574	-149	-100	-117	-78	-58	-59	-104	42	-151	18	32	-76	-22	-57	80	-32	-3
0.739167	-173	-4475	-3956	-16970	-163	-16548	-2961	-8774	-36	-15479	-6303	-11688	-419	-14740	-8127	-7731	-235	-3543	7006	-16446	-720	-18484	6521	-19932	-1678	-17126	7899	-14900	-2516	-15289	9696	-10370	-150	-127	-120	-66	-62	-58	-104	41	-151	18	30	-74	-22	-55	82	-28	0
0.740000	-150	-4578	-3948	-17046	-87	-16460	-2916	-8862	-124	-15479	-6082	-11709	-3	-14803	-8158	-7752	493	-3548	7071	-16499	-95	-18568	6485	-19714	-2277	-17090	7976	-14722	-3489	-15239	9748	-10174	-151	-129	-121	-67	-66	-63	-107	39	-153	20	29	-77	-28	-58	78	-31	-8
0.740833	-99	-4690	-3933	-17109	27	-16360	-2871	-8971	-127	-15465	-5872	-11710	-112	-14834	-8165	-7804	249	-3520	7121	-16559	-720	-18634	6449	-19485	-2462	-17031	8052	-14530	-3392	-15192	9761	-9982	-148	-128	-119	-66	-62	-62	-109	35	-153	22	33	-75	-17	-56	86	-29	-5
0.741667	-90	-4800	-3910	-17162	-194	-16241	-2828	-9090	-75	-15439	-5675	-11687	-191	-14836	-8176	-7879	-473	-3547	7163	-16621	-1197	-18684	6406	-19243	-1935	-16961	8112	-14337	-2427	-15158	9795	-9799	-152	-127	-120	-42	-60	-59	-105	45	-150	21	33	-75	-26	-53	85	-27	-1
0.742500	-177	-4917	-3889	-17203	-215	-16136	-2788	-9224	-134	-15396	-5492	-11635	-138	-14809	-8166	-7981	2	-3547	7187	-16690	-943	-18719	6336	-18992	-1446	-16874	8164	-14139	-2148	-15138	9801	-9621	-149	-127	-120	-67	-59	-62	-109	42	-152	27	34	-72	-21	-52	82	-25	-1
0.743333	-178	-5034	-3865	-17239	-112	-16045	-2751	-9374	-130	-15357	-5331	-11572	-255	-14760	-8143	-8102	-6	-3547	7197	-16767	-1098	-18734	6289	-18727	-1054	-16785	8201	-13940	-2022	-15127	9809	-9453	-149	-128	-118	-66	-62	-61	-108	40	-152	18	30	-74	-23	-55	81	-28	0
0.744167	4	-5160	-3837	-17270	-127	-15914	-2716	-9531	-88	-15302	-5183	-11487	-152	-14706	-8103	-8241	-72	-3555	7189	-16846	-762	-18732	6219	-18456	-621	-16660	8225	-13736	-2389	-15123	9811	-9290	-148	-129	-121	-65	-64	-56	-105	40	-152	18	34	-73	-22	-53	85	-27	0
0.745000	-11	-5280	-3804	-17304	-40	-15811	-2677	-9692	-137	-15251	-5060	-11385	-195	-14604	-8047	-8392	-130	-3560	7170	-16927	-409	-18709	6137	-18182	-231	-16541	8241	-13530	-2544	-15129	9799	-9132	-151	-128	-119	-66	-62	-59	-107	43	-156	18	34	-75	-19	-56	81	-28	-6
0.745833	-104	-5406	-3765	-17340	36	-15712	-2629	-9851	-168	-15190	-4956	-11269	-340	-14504	-7973	-8548	-397	-3574	7142	-17008	-474	-18665	6043	-17896	208	-16413	8224	-13322	-2404	-15141	9772	-8982	-152	-127	-120	-68	-66	-57	-105	56	-159	20	4	-76	-23	-56	84	-32	-9
0.746667	113	-5527	-3727	-17377	-47	-15619	-2585	-10012	-117	-15139	-4868	-11133	-98	-14387	-7883	-8717	133	-3591	7105	-17086	-379	-18596	5935	-17613	155	-16284	8211	-13108	-2487	-15160	9731	-8835	-158	-126	-120	-67	-65	-60	-107	38	-151	21	33	-74	-22	-56	82	-31	-4
0.747500	225	-5643	-3681	-17428	-147	-15531	-2527	-10166	-119	-15083	-4798	-10995	-221	-14282	-7785	-8883	-177	-3610	7062	-17167	-872	-18501	5821	-17320	375	-16147	8164	-12896	-1648	-15174	9672	-8697	-148	-127	-117	-64	-63	-59	-109	64	-151	9	35	-72	-19	-56	80	-29	1
0.748333	195	-5756	-3633	-17481	52	-15426	-2466	-10308	-156	-15029	-4740	-10848	-158	-14136	-7674	-9040	370	-3631	7011	-17247	-243	-18379	5691	-17027	243	-16010	8103	-12682	-2152	-15198	9601	-8566	-149	-127	-120	-65	-63	-62	-109	40	-152	18	33	-74	-24	-55	81	-30	-4
0.749167	127	-5864	-3587	-17549	-9	-15376	-2395	-10443	-90	-14980	-4703	-10706	-230	-14033	-7557	-9197	1023	-3653	6958	-17319	-271	-18232	5558	-16740	-94	-15873	8030	-12478	-2360	-15214	9507	-8445	-147	-126	-119	-66	-69	-60	-104	42	-126	22	33	-75	-23	-57	84	-29	-1
0.750000	-155	-5963	-3538	-17631	-132	-15303	-2315	-10559	-7	-14929	-4673	-10562	-47	-13883	-7432	-9342	423	-3673	6901	-17414	-661	-18057	5415	-16456	-33	-15738	7940	-12271	-2210	-15229	9392	-8332	-149	-128	-125	-67	-59	-60	-109	44	-151	20	25	-73	-23	-56	82	-30	15
0.750833	-490	-6051	-3489	-17718	-26	-15230	-2231	-10663	-151	-14878	-4662	-10421	-56	-13766	-7309	-9479	600	-3690	6847	-17466	2	-17853	5272	-16181	-740	-15596	7825	-12073	-3196	-15237	9258	-8228	-150	-119	-120	-65	-36	-59	-108	44	-151	15	30	-75	-24	-56	82	-31	-3
0.751667	-520	-6137	-3443	-17822	59	-15158	-2143	-10752	-138	-14831	-4663	-10290	-104	-13647	-7186	-9600	615	-3701	6797	-17540	539	-17628	5118	-15905	-1723	-15457	7683	-11879	-4307	-15238	9102	-8135	-154	-130	-121	-69	-64	-60	-108	41	-155	18	32	-76	-22	-57	80	-33	-6
0.752500	-466	-6210	-3390	-17934	-6	-15083	-2050	-10822	-118	-14781	-4672	-10167	-227	-13543	-7067	-9706	295	-3697	6754	-17609	667	-17376	4970	-15670	-2361	-15310	7555	-11692	-5114	-15227	8929	-8052	-151	-125	-117	-65	-69	-58	-111	45	-154	17	30	-75	-22	-55	77	-29	0
0.753333	-224	-6266	-3345	-18047	97	-15007	-1959	-10867	-129	-14718	-4690	-10056	11	-13449	-6955	-9791	610	-3686	6719	-17683	1331	-17108	4821	-15443	-3354	-15163	7395	-11522	-6575	-15208	8735	-7978	-150	-129	-119	-67	-61	-61	-108	42	-151	20	25	-76	-42	-58	79	-33	-5
0.754167	-32	-6328	-3299	-18166	87	-14923	-1864	-10898	-116	-14653	-4712	-9963	47	-13366	-6853	-9853	700	-3661	6692	-17754	1355	-16817	4676	-15232	-4284	-15006	7222	-11359	-7399	-15173	8525	-7911	-147	-121	-119	-66	-60	-58	-109	41	-152	20	29	-73	-18	-58	80	-29	-1
0.755000	-265	-6369	-3256	-18294	-196	-14831	-1775	-10907	-66	-14577	-4746	-9877	-50	-13295	-6766	-9908	-149	-3640	6673	-17833	291	-16512	4537	-15044	-4485	-14841	7032	-11212	-6695	-15129	8295	-7860	-148	-127	-119	-65	-59	-58	-104	42	-149	19	33	-72	-22	-57	74	-33	0
0.755833	-466	-6409	-3220	-18419	64	-14738	-1689	-10899	-45	-14492	-4792	-9812	-44	-13239	-6682	-9936	-21	-3572	6668	-17911	30	-16198	4403	-14882	-5008	-14670	6830	-11081	-6260	-15065	8050	-7811	-147	-124	-116	-69	-59	-59	-107	40	-149	21	33	-74	-19	-55	79	-29	-1
0.756667	-464	-6445	-3181	-18541	112	-14632	-1619	-10879	-15	-14395	-4837	-9757	-189	-13198	-6626	-9952	0	-3508	6671	-17992	-292	-15880	4273	-14752	-5457	-14495	6612	-10966	-5712	-14992	7784	-7771	-152	-128	-121	-68	-63	-59	-107	40	-153	17	30	-77	-25	-60	77	-34	-3
0.757500	-434	-6471	-3152	-18660	-68	-14525	-1562	-10841	29	-14289	-4893	-9725	-117	-13164	-6579	-9949	-187	-3435	6681	-18078	-319	-15560	4147	-14650	-5691	-14308	6383	-10869	-5337	-14902	7511	-7733	-147	-127	-120	-70	-64	-64	-109	36	-150	18	28	-78	-24	-58	77	-34	-4
0.758333	-379	-6492	-3125	-18765	-7	-14406	-1515	-10791	-25	-14170	-4961	-9694	7	-13140	-6547	-9931	-77	-3349	6710	-18157	-80	-15247	4020	-14572	-5238	-14122	6144	-10787	-4990	-14796	7226	-7701	-153	-125	-121	-70	-64	-62	-108	36	-154	17	30	-78	-28	-60	76	-29	2
0.759167	-407	-6505	-3102	-18866	9	-14279	-1482	-10727	-145	-14037	-5031	-9675	-95	-13121	-6536	-9896	-182	-3253	6739	-18241	-216	-14933	3900	-14525	-3754	-13926	5903	-10723	-4331	-14675	6934	-7659	-151	-132	-124	-70	-66	-61	-108	36	-151	18	34	-77	-24	-57	79	-33	-1
0.760000	-546	-6510	-3078	-18951	98	-14149	-1472	-10652	-112	-13904	-5108	-9674	-134	-13120	-6535	-9851	373	-3145	6797	-18319	82	-14634	3777	-14504	-2704	-13734	5656	-10676	-3859	-14545	6634	-7621	-148	-127	-124	-67	-62	-60	-108	40	-151	15	27	-78	-22	-57	79	-25	0
0.760833	-734	-6507	-3060	-19026	144	-13995	-1477	-10571	-136	-13757	-5194	-9678	-139	-13086	-6549	-9794	228	-3040	6836	-18387	-224	-14349	3655	-14504	-1252	-13544	5407	-10642	-1619	-14405	6332	-7576	-151	-131	-122	-67	-61	-53	-108	40	-152	19	34	-77	-22	-55	80	-31	-5
0.761667	-763	-6499	-3045	-19087	35	-13886	-1502	-10485	-169	-13619	-5285	-9687	15	-13069	-6580	-9725	140	-2926	6899	-18447	540	-14089	3530	-14532	176	-13363	5158	-10628	380	-14258	6021	-7511	-148	-127	-119	-66	-59	-58	-104	38	-151	18	33	-75	-19	-56	77	-29	-1
0.762500	-299	-6482	-3033	-19136	92	-13756	-1548	-10400	-91	-13477	-5383	-9714	-88	-13049	-6629	-9658	945	-2804	6963	-18499	1302	-13852	3387	-14572	10	-13187	4910	-10629	1422	-14113	5711	-7440	-148	-141	-118	-64	-60	-55	-110	38	-148	20	33	-74	-18	-58	80	-27	0
0.763333	-68	-6456	-3026	-19179	-145	-13629	-1617	-10312	4	-13343	-5491	-9728	-260	-13026	-6690	-9580	234	-2712	7032	-18538	728	-13643	3241	-14629	399	-13029	4661	-10643	2516	-13959	5407	-7352	-148	-126	-120	-64	-63	-58	-107	42	-148	20	34	-78	-42	-56	80	-30	0
0.764167	-255	-6409	-3023	-19210	-297	-13509	-1701	-10224	-50	-13223	-5605	-9758	-229	-13004	-6772	-9501	300	-2614	7098	-18558	587	-13452	3085	-14696	596	-12904	4415	-10677	1312	-13808	5105	-7250	-145	-117	-121	-66	-65	-58	-105	41	-151	18	30	-78	-21	-57	80	-30	-1
0.765000	-350	-6382	-3026	-19243	-12	-13395	-1810	-10143	-91	-13119	-5728	-9791	-116	-12971	-6861	-9427	453	-2530	7170	-18567	8	-13295	2910	-14769	693	-12769	4170	-10720	-1149	-13670	4807	-7138	-150	-129	-126	-68	-64	-62	-109	42	-153	11	27	-80	-22	-45	78	-30	-1
0.765833	-437	-6331	-3037	-19266	-18	-13293	-1930	-10088	-147	-13009	-5861	-9826	-411	-12936	-6973	-9347	204	-2446	7240	-18553	-638	-13162	2730	-14837	756	-12671	3923	-10775	-4142	-13531	4517	-7020	-149	-129	-127	-67	-52	-60	-109	40	-155	13	28	-78	-25	-60	78	-30	-4
0.766667	-463	-6269	-3047	-19284	-115	-13200	-2065	-9991	-139	-12964	-5993	-9854	-81	-12896	-7095	-9268	287	-2376	7319	-18516	-563	-13054	2536	-14913	396	-12592	3684	-10840	-7715	-13397	4237	-6861	-148	-130	-124	-68	-63	-63	-108	40	-155	15	32	-79	-24	-62	76	-28	-3
0.767500	-297	-6197	-3060	-19298	8	-13108	-2215	-9929	-195	-12913	-6132	-9888	21	-12854	-7229	-9191	709	-2315	7390	-18462	-370	-12971	2335	-14950	-122	-12537	3445	-10914	-10252	-13268	3965	-6707	-147	-126	-119	-64	-49	-58	-104	45	-151	18	32	-77	-21	-60	84	-26	-1
0.768333	-397	-6122	-3081	-19315	-238	-13047	-2378	-9864	-139	-12889	-6276	-9919	-203	-12811	-7375	-9117	-3	-2270	7460	-18394	-1259	-12909	2127	-14984	486	-12503	3205	-10994	-8847	-13150	3710	-6547	-149	-127	-121	-63	-61	-58	-107	45	-151	19	37	-73	-9	-60	84	-26	1
0.769167	-357	-6036	-3110	-19338	-207	-12991	-2563	-9813	-23	-12890	-6434	-9949	-84	-12779	-7538	-9048	-135	-2238	7527	-18304	-993	-12873	1909	-15006	1188	-12493	2964	-11084	-4507	-13045	3463	-6386	-143	-124	-118	-64	-61	-57	-104	44	-151	19	33	-68	-21	-55	87	-25	1
0.770000	-221	-5949	-3150	-19364	-152	-12951	-2745	-9770	-40	-12912	-6577	-9979	-249	-12752	-7712	-8984	-169	-2221	7589	-18203	-699	-12855	1683	-15009	1989	-12496	2716	-11180	2476	-12950	3228	-6232	-153	-128	-120	-62	-60	-55	-105	44	-152	18	29	-72	-18	-52	84	-28	-1
0.770833	-172	-5862	-3197	-19400	-199	-12928	-2932	-9737	-26	-12956	-6738	-10009	-193	-12732	-7894	-8919	-425	-2212	7648	-18089	-606	-12850	1459	-14984	2858	-12518	2467	-11283	10760	-12861	3003	-6076	-148	-126	-144	-67	-63	-56	-107	39	-153	17	33	-75	-16	-56	84	-28	0
0.771667	-40	-5776	-3255	-19435	-228	-12919	-3145	-9704	0	-13017	-6898	-10029	-42	-12727	-8090	-8860	-418	-2238	7698	-17965	-172	-12861	1240	-14936	3189	-12550	2213	-11381	18874	-12780	2777	-5939	-148	-127	-118	-62	-58	-51	-109	44	-148	19	33	-74	-18	-59	80	-32	1
0.772500	80	-5693	-3321	-19481	-322	-12925	-3354	-9688	-27	-13091	-7060	-10045	27	-12730	-8285	-8808	-824	-2232	7743	-17832	135	-12882	1019	-14869	3723	-12597	1954	-11483	25096	-12705	2562	-5816	-150	-125	-119	-67	-60	-59	-109	41	-141	20	32	-72	-18	-57	82	-28	-1
0.773333	66	-5611	-3405	-19531	-466	-12943	-3562	-9670	-103	-13180	-7226	-10054	90	-12750	-8499	-8748	-619	-2256	7781	-17698	710	-12910	804	-14777	3559	-12652	1693	-11584	27573	-12642	2350	-5716	-152	-128	-120	-64	-64	-61	-107	40	-150	17	32	-75	-22	-63	80	-31	-3
0.774167	182	-5521	-3498	-19611	-266	-12978	-3776	-9668	-161	-13280	-7387	-10057	24	-12783	-8706	-8702	-473	-2288	7804	-17560	265	-12944	608	-14661	2885	-12703	1435	-11677	28074	-12532	2147	-5634	-148	-127	-120	-64	-61	-56	-105	43	-152	18	35	-70	-24	-55	85	-28	1
0.775000	176	-5473	-3599	-19642	-111	-13020	-3978	-9660	-68	-13381	-7550	-10047	0	-12836	-8914	-8653	-765	-2322	7824	-17417	111	-12981	418	-14529	2319	-12755	1177	-11764	25452	-12504	1937	-5581	-144	-124	-117	-61	-63	-53	-99	46	-147	15	38	-74	-21	-50	86	-32	0
0.775833	58	-5417	-3718	-19699	-142	-13077	-4181	-9663	-86	-13485	-7708	-10026	104	-12884	-9123	-8606	404	-2368	7825	-17280	362	-13018	242	-14383	131	-12807	923	-11847	18559	-12435	1726	-5559	-147	-126	-120	-60	-59	-55	-103	46	-149	19	36	-70	-14	-51	87	-27	0
0.776667	-130	-5368	-3850	-19760	-280	-13142	-4384	-9676	-179	-13589	-7873	-9999	42	-12956	-9329	-8558	225	-2412	7811	-17143	-1203	-13057	78	-14231	-785	-12859	669	-11914	11930	-12379	1511	-5563	-146	-125	-118	-62	-61	-52	-102	45	-150	20	33	-70	-21	-51	87	-7	1
0.777500	-151	-5338	-3990	-19817	-234	-13223	-4583	-9694	-158	-13692	-8034	-9954	39	-13037	-9530	-8516	105	-2466	7788	-17013	-1851	-13097	-69	-14071	-1569	-12905	429	-11980	5253	-12318	1292	-5605	-152	-122	-136	-66	-63	-56	-104	42	-153	20	35	-73	-23	-52	89	-29	-3
0.778333	-149	-5317	-4148	-19874	-409	-13305	-4783	-9719	-75	-13793	-8194	-9916	210	-13130	-9720	-8465	69	-2511	7742	-16895	-2606	-13140	-221	-13920	-2436	-12947	200	-12033	539	-12255	1063	-5677	-153	-127	-118	-62	-62	-56	-105	41	-158	20	36	-72	-22	-53	84	-29	3
0.779167	-212	-5303	-4316	-19927	-439	-13398	-4972	-9742	-60	-13880	-8349	-9861	29	-13224	-9899	-8416	-134	-2562	7677	-16781	-2981	-13178	-317	-13770	-2466	-12978	-13	-12086	-1836	-12186	832	-5777	-147	-128	-116	-66	-61	-57	-109	42	-152	20	34	-70	-24	-52	82	-28	-5
0.780000	-214	-5300	-4485	-19973	-509	-13498	-5168	-9784	-108	-13961	-8502	-9798	82	-13321	-10064	-8355	-70	-2610	7599	-16674	-1925	-13218	-417	-13635	-1720	-13005	-201	-12115	-2974	-12117	602	-5905	-146	-124	-118	-63	-72	-57	-101	42	-151	23	4	-72	-24	-53	85	-28	-1
0.780833	122	-5317	-4663	-20007	-337	-13598	-5351	-9819	-103	-14034	-8654	-9736	219	-13418	-10220	-8291	212	-2650	7485	-16578	-702	-13256	-497	-13521	-1136	-13029	-362	-12143	-4643	-12046	365	-6061	-148	-132	-115	-65	-62	-56	-103	43	-152	20	35	-70	-22	-53	80	-27	-3
0.781667	239	-5318	-4845	-20045	-307	-13702	-5532	-9866	-141	-14101	-8800	-9669	-40	-13516	-10361	-8222	-896	-2690	7357	-16493	-1184	-13296	-565	-13434	1092	-13051	-517	-12176	-13872	-11969	131	-6245	-150	-129	-120	-66	-61	-60	-108	43	-156	20	36	-73	-23	-52	82	-29	-7
0.782500	5	-5336	-5024	-20069	-255	-13807	-5713	-9916	-127	-14161	-8946	-9605	-10	-13610	-10496	-8140	-1269	-2718	7206	-16413	-876	-13332	-616	-13379	3377	-13061	-638	-12206	-31677	-11888	-99	-6455	-146	-122	-116	-66	-60	-53	-105	40	-151	19	36	-70	-23	-53	87	-28	-6
0.783333	-28	-5356	-5199	-20083	-108	-13913	-5891	-9968	-108	-14211	-9089	-9540	-56	-13699	-10597	-8054	-1175	-2743	7031	-16349	-699	-13375	-658	-13365	4482	-13069	-727	-12246	-32706	-11810	-324	-6692	-149	-127	-118	-68	-63	-61	-107	42	-131	19	35	-73	-18	-58	86	-28	0
0.784167	112	-5382	-5369	-20085	-75	-14020	-6068	-10034	-202	-14263	-9231	-9483	-121	-13782	-10701	-7959	-1365	-2764	6839	-16292	-589	-13410	-686	-13396	4984	-13078	-790	-12302	-31512	-11743	-540	-6962	-153	-126	-119	-69	-61	-58	-105	39	-154	18	34	-76	-25	-55	85	-29	-6
0.785000	102	-5408	-5533	-20083	15	-14127	-6244	-10102	-103	-14306	-9369	-9438	-45	-13860	-10782	-7863	-1212	-2780	6614	-16249	226	-13450	-706	-13481	4697	-13074	-824	-12381	-32530	-11643	-740	-7263	-153	-129	-124	-69	-63	-69	-105	41	-155	20	35	-73	-27	-56	80	-28	-5
0.785833	-21	-5431	-5674	-20069	168	-14230	-6416	-10181	-23	-14347	-9507	-9404	-82	-13935	-10884	-7754	-1217	-2787	6380	-16209	532	-13484	-718	-13620	4430	-13065	-828	-12492	-31427	-11556	-930	-7599	-147	-128	-122	-66	-63	-60	-105	41	-153	22	35	-76	-18	-58	84	-26	-3
0.786667	-285	-5458	-5819	-20047	113	-14328	-6586	-10259	-33	-14385	-9646	-9385	-241	-14008	-10968	-7643	-831	-2799	6126	-16187	1127	-13518	-723	-13820	3640	-13050	-807	-12632	-31230	-11474	-1092	-7980	-151	-126	-121	-69	-65	-60	-105	41	-153	21	35	-78	-24	-60	81	-30	-6
0.787500	-283	-5481	-5939	-20014	181	-14425	-6746	-10352	-72	-14424	-9780	-9382	-225	-14075	-11049	-7531	-286	-2804	5863	-16170	1611	-13545	-727	-14081	2041	-13020	-756	-12822	-30891	-11393	-1229	-8390	-149	-122	-120	-67	-62	-58	-104	41	-153	19	35	-74	-21	-56	86	-26	1
0.788333	-53	-5498	-6039	-19970	205	-14515	-6898	-10452	-104	-14461	-9918	-9395	-293	-14136	-11133	-7422	-655	-2818	5605	-16164	1455	-13567	-737	-14404	1311	-12982	-683	-13052	-30370	-11312	-1336	-8859	-149	-127	-119	-64	-60	-57	-102	43	-158	20	37	-72	-25	-58	85	-29	0
0.789167	101	-5517	-6124	-19926	381	-14610	-7044	-10565	-84	-14506	-10054	-9430	-161	-14203	-11222	-7320	435	-2825	5297	-16171	2609	-13588	-720	-14792	-473	-12935	-590	-13342	-29969	-11234	-1434	-9374	-148	-126	-121	-67	-63	-60	-110	41	-153	20	35	-74	-22	-59	82	-27	-4
0.790000	-68	-5533	-6192	-19849	167	-14693	-7179	-10685	-80	-14553	-10191	-9484	-320	-14253	-11326	-7211	369	-2846	5004	-16184	2169	-13601	-718	-15233	-631	-12868	-478	-13682	-26348	-11169	-1461	-9935	-150	-127	-121	-68	-66	-64	-95	40	-154	16	35	-78	-29	-63	81	-29	-5
0.790833	-125	-5546	-6243	-19767	9	-14784	-7301	-10818	-129	-14603	-10331	-9554	-387	-14330	-11426	-7149	209	-2869	4708	-16216	1985	-13606	-706	-15724	681	-12788	-344	-14064	-13921	-11097	-1460	-10548	-151	-127	-121	-68	-64	-62	-110	40	-153	17	34	-77	-24	-61	80	-29	-3
0.791667	-275	-5551	-6262	-19679	107	-14859	-7404	-10954	-66	-14657	-10466	-9645	-326	-14396	-11538	-7086	519	-2878	4418	-16252	2289	-13608	-693	-16255	2616	-12689	-202	-14507	946	-11031	-1416	-11204	-149	-127	-125	-67	-63	-61	-107	39	-154	15	34	-76	-23	-62	80	-29	-1
0.792500	-324	-5555	-6271	-19571	311	-14940	-7493	-11104	-103	-14718	-10604	-9753	-449	-14463	-11658	-7045	368	-2937	4127	-16300	2171	-13606	-687	-16827	4978	-12570	-38	-14983	13717	-10954	-1320	-11900	-150	-129	-117	-68	-63	-62	-109	40	-155	16	34	-77	-19	-59	82	-31	-6
0.793333	-165	-5554	-6259	-19446	279	-15022	-7565	-11271	-148	-14791	-10729	-9879	-477	-14532	-11778	-7021	277	-2983	3844	-16336	1865	-13606	-667	-17424	7434	-12434	135	-15490	25591	-10909	-1177	-12631	-147	-128	-122	-66	-62	-63	-117	40	-151	15	30	-77	-17	-61	78	-30	1
0.794167	-58	-5541	-6225	-19301	368	-15106	-7621	-11442	-22	-14868	-10850	-10021	-189	-14603	-11905	-7026	730	-3026	3570	-16436	2271	-13603	-637	-18029	8954	-12275	328	-16016	30492	-10848	-974	-13383	-147	-126	-120	-63	-59	-60	-108	43	-149	19	36	-73	-17	-59	81	-29	6
0.795000	-68	-5525	-6177	-19138	262	-15196	-7659	-11626	-92	-14956	-10967	-10180	-354	-14671	-12031	-7056	-16	-3078	3305	-16526	1206	-13611	-598	-18632	10810	-12106	526	-16556	32762	-10782	-713	-14157	-147	-124	-118	-62	-59	-57	-104	32	-147	20	36	-72	-21	-58	82	-28	0
0.795833	-82	-5502	-6116	-18955	123	-15290	-7676	-11814	-100	-15052	-11075	-10349	-283	-14739	-12154	-7112	-529	-3135	3049	-16628	608	-13628	-543	-19215	12648	-11933	735	-17091	32767	-10727	-392	-14943	-147	-120	-117	-64	-61	-59	-105	44	-149	20	35	-72	-22	-59	81	-28	1
0.796667	-190	-5470	-6046	-18754	18	-15388	-7680	-12024	-33	-15163	-11171	-10534	-294	-14804	-12307	-7192	-254	-3201	2805	-16745	678	-13665	-469	-19773	13436	-11761	959	-17619	32569	-10668	-6	-15729	-142	-125	-119	-66	-57	-55	-104	42	-149	19	34	-63	-19	-55	84	-27	0
0.797500	-9	-5434	-5963	-18548	-118	-15497	-7669	-12290	-9	-15279	-11258	-10727	-338	-14872	-12378	-7307	-308	-3255	2572	-16870	368	-13724	-369	-20299	13748	-11593	1217	-18127	32767	-10617	431	-16513	-149	-98	-116	-65	-63	-60	-107	40	-153	18	32	-75	-19	-59	79	-31	-4
0.798333	218	-5391	-5881	-18314	-232	-15616	-7643	-12474	-22	-15411	-11331	-10927	-142	-14931	-12474	-7452	-500	-3319	2346	-17007	215	-13818	-241	-20772	13383	-11452	1464	-18607	32686	-10573	929	-17281	-150	-130	-125	-69	-66	-63	-112	37	-158	16	36	-76	-24	-61	77	-33	-7
0.799167	240	-5336	-5798	-18083	-65	-15739	-7601	-12717	-92	-15540	-11384	-11132	273	-14984	-12554	-7601	-889	-3374	2139	-17148	-36	-13939	-70	-21181	12768	-11341	1756	-19045	32688	-10537	1477	-18044	-147	-128	-125	-70	-64	-60	-109	39	-150	16	27	-80	-23	-56	81	-32	2
0.800000	20	-5276	-5697	-17829	-16	-15872	-7534	-12965	-93	-15673	-11406	-11328	411	-15023	-12615	-7775	-780	-3432	1941	-17291	331	-14107	140	-21524	11691	-11273	2075	-19446	32375	-10514	2082	-18764	-150	-128	-124	-32	-61	-60	-108	20	-155	17	29	-77	-22	-57	79	-30	-1
0.800833	-8	-5208	-5603	-17579	-146	-16008	-7463	-13231	-83	-15806	-11429	-11526	204	-15059	-12659	-7973	-127	-3483	1756	-17431	218	-14322	400	-21797	9106	-11273	2419	-19798	31887	-10484	2729	-19478	-146	-129	-120	-67	-63	-59	-104	43	-152	13	29	-78	-18	-55	81	-28	0
0.801667	77	-5137	-5511	-17334	-300	-16154	-7373	-13507	-108	-15933	-11416	-11720	140	-15082	-12683	-8182	-583	-3537	1580	-17566	-702	-14588	704	-21993	7194	-11339	2810	-20115	31529	-10533	3406	-20172	-151	-129	-121	-66	-59	-57	-108	44	-152	19	34	-76	-7	-55	82	-30	-7
0.802500	74	-5064	-5424	-17098	-119	-16312	-7273	-13796	-112	-16064	-11381	-11905	377	-15097	-12693	-8400	398	-3582	1420	-17699	337	-14904	1059	-22117	4167	-11483	3234	-20396	31109	-10576	4110	-20833	-149	-122	-118	-64	-72	-55	-107	44	-156	20	34	-73	-18	-55	84	-27	0
0.803333	-67	-4987	-5346	-16874	-36	-16454	-7156	-14101	-153	-16181	-11337	-12083	96	-15098	-12676	-8609	719	-3630	1267	-17823	178	-15276	1465	-22166	1077	-11710	3684	-20639	30715	-10659	4813	-21472	-147	-126	-120	-64	-75	-59	-103	43	-150	10	37	-73	-18	-55	82	-29	0
0.804167	-190	-4912	-5276	-16672	12	-16611	-7027	-14412	-143	-16286	-11266	-12252	50	-15095	-12668	-8851	274	-3678	1128	-17930	119	-15690	1918	-22146	-966	-12020	4166	-20849	30331	-10771	5512	-22072	-147	-126	-119	-65	-60	-55	-105	42	-152	21	35	-75	-21	-53	82	-27	-1
0.805000	-199	-4841	-5211	-16488	-88	-16766	-6879	-14735	-88	-16383	-11183	-12414	81	-15082	-12638	-9049	400	-3722	999	-18023	200	-16144	2415	-22060	-3100	-12410	4661	-21038	29939	-10918	6176	-22637	-149	-125	-119	-65	-64	-56	-108	38	-151	21	34	-79	-22	-56	80	-26	0
0.805833	-72	-4775	-5172	-16351	-280	-16920	-6716	-15061	-50	-16462	-11087	-12564	142	-15058	-12602	-9291	237	-3767	882	-18103	-119	-16624	2943	-21921	-4889	-12867	5174	-21208	29567	-11096	6799	-23152	-151	-115	-122	-70	-67	-59	-105	43	-152	21	29	-75	-21	-57	81	-29	0
0.806667	-138	-4709	-5127	-16196	-264	-17067	-6539	-15394	-109	-16532	-10981	-12710	-113	-15033	-12558	-9500	147	-3813	780	-18166	15	-17125	3492	-21734	-6234	-13384	5676	-21367	29179	-11314	7358	-23612	-153	-129	-127	-69	-64	-59	-108	43	-155	19	16	-79	-39	-57	79	-29	-5
0.807500	26	-4654	-5103	-16087	24	-17209	-6349	-15730	-122	-16586	-10863	-12840	71	-14998	-12506	-9678	890	-3850	697	-18206	1215	-17611	4065	-21499	-8051	-13935	6189	-21495	28197	-11552	7831	-23994	-146	-126	-120	-67	-61	-56	-102	42	-152	21	37	-72	-24	-51	85	-26	-1
0.808333	-102	-4598	-5076	-15990	-52	-17343	-6133	-16054	-187	-16626	-10736	-12966	205	-14959	-12445	-9835	630	-3881	630	-18230	947	-18097	4641	-21236	-9030	-14513	6670	-21647	23108	-11822	8207	-24299	-149	-122	-113	-62	-60	-52	-102	43	-163	37	34	-72	-15	-48	82	-26	0
0.809167	-189	-4551	-5072	-15918	-87	-17474	-5909	-16375	-190	-16653	-10613	-13091	193	-14925	-12402	-9976	-303	-3915	579	-18240	227	-18558	5211	-20957	-8526	-15093	7119	-21788	14600	-12118	8468	-24515	-151	-126	-119	-64	-59	-58	-103	43	-151	25	36	-70	-21	-50	85	-28	8
0.810000	-99	-4511	-5072	-15862	164	-17598	-5674	-16690	-135	-16681	-10491	-13218	97	-14890	-12351	-10091	-108	-3943	546	-18244	291	-18986	5757	-20676	-8066	-15663	7531	-21931	6520	-12440	8610	-24625	-149	-142	-120	-64	-62	-58	-103	23	-151	21	36	-70	-21	-52	86	-28	-1
0.810833	-93	-4483	-5085	-15823	240	-17718	-5421	-16991	-72	-16695	-10376	-13346	-152	-14860	-12305	-10171	-164	-3969	532	-18236	310	-19365	6269	-20390	-7394	-16200	7895	-22076	-2135	-12785	8632	-24622	-149	-121	-121	-64	-60	-57	-103	41	-151	22	34	-73	-22	-53	81	-29	0
0.811667	-101	-4455	-5097	-15792	187	-17837	-5165	-17279	-82	-16712	-10259	-13485	-544	-14839	-12256	-10218	-281	-3989	534	-18223	278	-19713	6734	-20125	-6628	-16701	8206	-22219	-9695	-13149	8538	-24495	-148	-126	-119	-65	-63	-57	-105	40	-153	26	37	-70	-18	-53	96	-29	2
0.812500	-163	-4432	-5115	-15771	190	-17944	-4893	-17541	-91	-16733	-10146	-13631	-443	-14825	-12210	-10236	-349	-4001	551	-18201	93	-19985	7142	-19881	-5562	-17156	8474	-22371	-14875	-13539	8332	-24240	-139	-126	-118	-62	-60	-57	-102	40	-153	22	38	-73	-21	-57	82	-29	-1
0.813333	-176	-4413	-5132	-15753	63	-18053	-4633	-17792	-84	-16747	-10040	-13782	-461	-14822	-12157	-10224	-630	-4006	586	-18185	-63	-20225	7491	-19677	-4046	-17556	8702	-22521	-18290	-13947	8042	-23859	-144	-127	-119	-75	-60	-66	-105	42	-151	21	28	-73	-18	-56	82	-29	0
0.814167	-168	-4389	-5150	-15739	108	-18162	-4361	-18022	-96	-16773	-9934	-13948	-586	-14828	-12105	-10180	-323	-4008	638	-18160	-565	-20427	7771	-19513	-3628	-17903	8876	-22670	-20676	-14383	7672	-23350	-148	-122	-117	-63	-62	-56	-105	41	-150	21	33	-73	-19	-56	88	-28	-1
0.815000	-206	-4378	-5157	-15725	80	-18275	-4098	-18231	-82	-16809	-9831	-14129	-663	-14850	-12037	-10106	-703	-4004	693	-18148	-1585	-20594	7983	-19410	-2712	-18198	9068	-22815	-19685	-14842	7270	-22728	-148	-127	-120	-62	-62	-57	-109	41	-193	20	35	-75	-21	-55	85	-30	0
0.815833	-56	-4359	-5161	-15716	-19	-18391	-3846	-18421	-52	-16859	-9727	-14314	-443	-14886	-11982	-10007	-288	-3989	762	-18132	-1039	-20736	8133	-19385	-2210	-18443	9238	-22957	-20437	-15344	6854	-21995	-143	-125	-120	-64	-61	-56	-101	42	-150	19	28	-75	-21	-53	87	-28	0
0.816667	22	-4337	-5149	-15700	-28	-18507	-3597	-18587	-116	-16912	-9615	-14514	-1609	-14941	-11905	-9882	197	-3975	837	-18117	-1171	-20869	8233	-19400	-2728	-18651	9436	-23097	-21263	-15833	6470	-21187	-150	-131	-119	-64	-60	-58	-103	44	-136	22	35	-75	-22	-55	86	-25	-4
0.817500	-183	-4316	-5130	-15687	-141	-18629	-3368	-18740	-145	-16984	-9498	-14723	-4652	-15002	-11822	-9742	-376	-3950	921	-18112	-1677	-21003	8290	-19506	-2474	-18818	9672	-23242	-19820	-16354	6169	-20319	-148	-125	-119	-65	-60	-57	-104	36	-153	17	34	-77	-22	-56	84	-33	-3
0.818333	-138	-4284	-5100	-15671	-185	-18761	-3161	-18877	-11	-17065	-9370	-14947	-4353	-15086	-11731	-9593	-114	-3925	1006	-18101	-1619	-21146	8334	-19700	-2697	-18945	9997	-23380	-18717	-16883	5985	-19425	-150	-124	-120	-68	-63	-56	-109	38	-173	18	22	-77	-24	-59	82	-33	-8
0.819167	-148	-4250	-5058	-15658	-86	-18895	-2971	-19000	20	-17164	-9235	-15172	-2064	-15187	-11625	-9427	-30	-3893	1090	-18094	-1723	-21318	8384	-19983	-3166	-19042	10421	-23523	-17245	-17403	5977	-18529	-148	-126	-119	-67	-64	-60	-108	39	-152	20	33	-77	-23	-58	94	-28	-4
0.820000	-241	-4199	-4996	-15633	-184	-19031	-2792	-19101	22	-17271	-9083	-15407	-2413	-15306	-11511	-9262	-249	-3853	1179	-18082	-1916	-21491	8478	-20355	-3722	-19104	10967	-23670	-15690	-17904	6182	-17665	-153	-128	-117	-86	-65	-59	-90	43	-153	21	35	-77	-22	-56	80	-32	0
0.820833	-193	-4148	-4930	-15612	-173	-19168	-2649	-19194	42	-17385	-8927	-15637	-3002	-15439	-11383	-9095	346	-3812	1264	-18065	-1632	-21699	8630	-20819	-5097	-19122	11673	-23823	-16458	-18365	6643	-16865	-152	-125	-119	-66	-64	-61	-104	39	-151	20	33	-75	-23	-55	82	-33	6
0.821667	-139	-4075	-4848	-15581	-298	-19297	-2520	-19273	-56	-17506	-8756	-15870	-3100	-15595	-11247	-8939	475	-3766	1353	-18039	-1694	-21923	8874	-21377	-6557	-19100	12536	-23992	-17426	-18783	7384	-16162	-149	-124	-118	-65	-59	-57	-104	41	-152	21	34	-68	-18	-56	85	-30	-1
0.822500	-241	-3995	-4763	-15553	-419	-19424	-2416	-19343	-40	-17638	-8572	-16095	-2384	-15755	-11108	-8792	-337	-3713	1436	-18003	-2349	-22172	9227	-22023	-6752	-19032	13583	-24175	-15817	-19128	8422	-15583	-149	-126	-124	-68	-63	-57	-107	40	-152	20	33	-76	-22	-53	80	-31	0
0.823333	-207	-3905	-4662	-15511	-413	-19542	-2334	-19409	-13	-17775	-8388	-16325	-1633	-15937	-10971	-8664	113	-3661	1518	-17954	-2021	-22433	9714	-22754	-7065	-18914	14804	-24369	-14611	-19386	9754	-15141	-152	-128	-117	-66	-64	-61	-112	39	-155	22	30	-79	-24	-56	79	-32	-4
0.824167	-64	-3802	-4574	-15470	-592	-19649	-2272	-19465	17	-17906	-8193	-16535	-1008	-16129	-10828	-8571	231	-3604	1600	-17884	-1855	-22686	10352	-23543	-7383	-18734	16181	-24568	-13225	-19534	11369	-14853	-153	-128	-120	-68	-62	-59	-105	40	-153	22	30	-78	-21	-49	82	-30	-3
0.825000	-81	-3678	-4467	-15415	-579	-19734	-2226	-19528	-64	-18036	-8000	-16739	-650	-16327	-10691	-8502	253	-3541	1688	-17812	-1565	-22924	11142	-24422	-7471	-18497	17696	-24774	-12013	-19564	13232	-14722	-153	-150	-120	-69	-66	-59	-107	41	-154	43	32	-77	-24	-53	80	-29	0
0.825833	-67	-3536	-4368	-15351	-587	-19805	-2197	-19560	-163	-18157	-7809	-16937	-345	-16538	-10566	-8472	287	-3476	1769	-17718	-1133	-23133	12077	-25326	-7416	-18197	19313	-24973	-10220	-19462	15319	-14749	-152	-128	-119	-65	-68	-58	-105	39	-153	19	30	-78	-24	-56	81	-31	-3
0.826667	-56	-3389	-4271	-15282	-607	-19849	-2186	-19607	-173	-18269	-7627	-17124	114	-16745	-10449	-8482	-24	-3408	1853	-17618	-931	-23292	13152	-26264	-7051	-17840	20986	-25159	-7393	-19214	17560	-14912	-149	-129	-120	-66	-62	-61	-109	41	-153	18	35	-77	-21	-55	82	-28	-6
0.827500	-250	-3227	-4182	-15203	-441	-19869	-2193	-19651	-85	-18368	-7451	-17299	337	-16952	-10347	-8538	663	-3338	1935	-17495	-497	-23383	14354	-27205	-7317	-17427	22691	-25323	-5623	-18816	19896	-15201	-150	-128	-117	-65	-58	-56	-103	45	-153	23	37	-73	-23	-52	84	-25	-3
0.828333	-246	-3049	-4096	-15114	-286	-19868	-2213	-19700	-63	-18454	-7294	-17476	175	-17151	-10263	-8650	526	-3265	2019	-17377	-907	-23399	15658	-28144	-6916	-16963	24356	-25451	-1682	-18287	22241	-15591	-149	-124	-116	-64	-60	-63	-108	45	-152	9	36	-72	-17	-52	82	-25	-1
0.829167	-276	-2853	-4023	-15019	-382	-19834	-2245	-19760	-95	-18521	-7158	-17628	404	-17340	-10208	-8814	487	-3197	2097	-17249	-215	-23325	17023	-29049	-6493	-16475	25914	-25545	783	-17632	24520	-16051	-149	-122	-116	-64	-58	-57	-107	45	-149	24	34	-80	-19	-55	86	-26	0
0.830000	-353	-2660	-3961	-14919	-374	-19781	-2290	-19828	-88	-18571	-7042	-17783	609	-17532	-10174	-9032	1474	-3127	2174	-17129	469	-23162	18424	-29902	-7320	-15963	27336	-25586	458	-16862	26669	-16552	-149	-124	-112	-70	-59	-55	-101	43	-147	24	37	-73	-21	-50	87	-28	0
0.830833	-443	-2454	-3904	-14816	-306	-19714	-2343	-19908	-99	-18606	-6956	-17936	662	-17677	-10169	-9317	715	-3057	2250	-17016	60	-22901	19810	-30685	-6935	-15454	28555	-25580	2143	-16014	28621	-17069	-149	-124	-118	-65	-61	-58	-103	44	-150	22	30	-75	-23	-52	86	-26	-3
0.831667	-457	-2241	-3852	-14713	-133	-19626	-2408	-20003	-116	-18619	-6907	-18083	805	-17817	-10194	-9660	658	-2995	2320	-16896	664	-22554	21138	-31391	-6606	-14965	29553	-25517	3066	-15117	30299	-17559	-154	-127	-121	-66	-65	-60	-107	39	-147	20	32	-75	-23	-56	82	-28	-8
0.832500	-325	-2024	-3815	-14615	164	-19529	-2478	-20115	-17	-18619	-6863	-18224	1080	-17933	-10250	-10048	558	-2925	2394	-16793	994	-22120	22375	-32003	-6036	-14507	30300	-25406	4539	-14206	31684	-17989	-153	-130	-120	-67	-60	-59	-104	39	-156	22	35	-75	-19	-52	84	-29	-3
0.833333	-256	-1808	-3774	-14518	160	-19415	-2548	-20243	-19	-18601	-6856	-18359	1072	-18022	-10339	-10490	-225	-2854	2467	-16706	1197	-21615	23480	-32427	-5176	-14096	30779	-25256	6416	-13337	32723	-18346	-162	-125	-118	-66	-16	-59	-107	39	-148	22	37	-75	-22	-55	79	-28	0
0.834167	-111	-1567	-3743	-14434	84	-19306	-2622	-20390	15	-18567	-6879	-18494	1233	-18084	-10454	-10972	-113	-2785	2534	-16636	1625	-21056	24410	-32597	-4874	-13761	30980	-25076	6431	-12543	32767	-18591	-146	-122	-118	-65	-61	-58	-102	43	-150	23	35	-73	-17	-49	89	-11	4
0.835000	72	-1374	-3704	-14366	144	-19201	-2688	-20558	-72	-18528	-6932	-18623	1213	-18123	-10606	-11497	450	-2713	2599	-16582	1892	-20467	25161	-32694	-4719	-13513	30918	-24883	4900	-11869	32767	-18730	-146	-127	-118	-65	-57	-56	-101	45	-149	3	38	-73	-18	-53	86	-26	0
0.835833	-216	-1166	-3674	-14318	136	-19100	-2750	-20751	-133	-18484	-7008	-18745	1023	-18139	-10790	-12060	-556	-2640	2664	-16553	1088	-19869	25676	-32709	-2847	-13355	30618	-24692	6130	-11344	32767	-18742	-146	-125	-116	-65	-60	-56	-100	45	-149	23	37	-73	-17	-50	88	-24	1
0.836667	-402	-965	-3633	-14286	311	-19024	-2801	-20962	-69	-18442	-7111	-18877	901	-18131	-11015	-12649	-845	-2573	2734	-16543	1258	-19285	25962	-32745	-918	-13300	30089	-24518	6776	-11010	32767	-18631	-150	-124	-116	-31	-62	-55	-76	46	-151	25	36	-74	-19	-49	88	-24	0
0.837500	-369	-765	-3589	-14283	217	-18966	-2847	-21198	-117	-18399	-7233	-18970	805	-18111	-11254	-13256	-783	-2493	2800	-16552	1339	-18745	26021	-32735	826	-13340	29385	-24370	7241	-10879	32767	-18402	-149	-126	-120	-66	-60	-59	-107	42	-147	25	37	-74	-17	-53	82	-26	0
0.838333	-404	-604	-3538	-14302	109	-18938	-2873	-21458	-83	-18377	-7343	-19072	842	-18075	-11528	-13873	-838	-2413	2870	-16587	1068	-18255	25848	-32753	2570	-13475	28542	-24277	7742	-10953	32484	-18067	-153	-128	-118	-67	-62	-57	-104	44	-148	19	32	-75	-21	-53	81	-28	-3
0.839167	-276	-444	-3478	-14346	353	-18940	-2885	-21732	-46	-18356	-7549	-19168	879	-18025	-11822	-14502	-807	-2333	2946	-16641	945	-17840	25469	-32742	4068	-13664	27644	-24233	7737	-11229	31672	-17634	-152	-127	-121	-68	-62	-60	-107	40	-151	23	34	-78	-19	-57	81	-28	0
0.840000	-234	-292	-3408	-14414	497	-18973	-2875	-22027	-79	-18359	-7728	-19255	849	-17971	-12131	-15121	-1219	-2240	3026	-16712	349	-17522	24906	-32741	5790	-13961	26678	-24261	8191	-11698	30776	-17126	-150	-130	-124	-75	-63	-61	-109	38	-155	16	34	-79	-21	-56	80	-31	-3
0.840833	-431	-160	-3330	-14504	374	-19041	-2849	-22336	-144	-18384	-7922	-19326	809	-17912	-12459	-15738	-807	-2150	3118	-16796	524	-17294	24200	-32742	6926	-14280	25766	-24349	7335	-12324	29866	-16565	-152	-128	-119	-69	-61	-61	-107	40	-153	20	35	-77	-21	-56	80	-24	-1
0.841667	-316	-38	-3230	-14606	403	-19132	-2798	-22652	-173	-18427	-8117	-19379	744	-17853	-12787	-16335	-521	-2048	3216	-16897	328	-17181	23386	-32614	7434	-14626	24915	-24501	7321	-13077	28989	-15973	-149	-127	-118	-66	-61	-51	-107	38	-153	20	36	-76	-17	-55	80	-29	-3
0.842500	-239	72	-3125	-14727	320	-19256	-2726	-22980	-46	-18499	-8326	-19445	859	-17803	-13123	-16918	-994	-1950	3326	-17008	247	-17164	22504	-32418	7953	-14979	24184	-24705	6669	-13914	28199	-15377	-148	-126	-119	-69	-60	-61	-105	41	-151	21	33	-77	-21	-61	80	-27	-3
0.843333	-158	163	-3013	-14863	225	-19414	-2642	-23310	-46	-18598	-8542	-19498	972	-17763	-13456	-17474	52	-1848	3442	-17136	1240	-17247	21590	-32178	7035	-15311	23613	-24964	2005	-14790	27553	-14799	-149	-124	-113	-67	-63	-59	-103	41	-156	24	35	-74	-21	-56	80	-27	1
0.844167	53	244	-2894	-15008	92	-19590	-2538	-23641	-152	-18721	-8759	-19547	883	-17735	-13778	-18008	-262	-1744	3568	-17271	408	-17404	20702	-31941	7072	-15610	23209	-25242	-290	-15658	27076	-14262	-147	-126	-119	-66	-61	-59	-103	40	-151	18	37	-79	-18	-57	80	-29	7
0.845000	47	306	-2773	-15158	61	-19786	-2422	-23967	-113	-18864	-8970	-19592	696	-17718	-14090	-18512	-267	-1638	3713	-17426	574	-17627	19874	-31702	6963	-15857	23000	-25518	-2951	-16481	26788	-13787	-147	-127	-125	-68	-77	-57	-105	40	-149	18	30	-76	-21	-57	82	-30	1
0.845833	-167	369	-2649	-15318	78	-19989	-2299	-24281	-49	-19027	-9184	-19645	523	-17726	-14382	-18991	3	-1533	3869	-17584	258	-17889	19155	-31494	6656	-16046	22981	-25768	-4751	-17225	26708	-13389	-148	-129	-121	-67	-61	-58	-107	40	-153	11	33	-79	-19	-59	80	-30	-1
0.846667	-210	412	-2524	-15473	46	-20202	-2169	-24578	-120	-19199	-9392	-19699	1243	-17750	-14654	-19436	-8	-1428	4038	-17753	-456	-18157	18576	-31300	6278	-16161	23152	-25967	-5618	-17856	26832	-13080	-153	-131	-124	-68	-67	-61	-108	39	-155	17	34	-78	-18	-59	79	-31	-5
0.847500	-82	446	-2406	-15630	-260	-20411	-2041	-24858	-132	-19382	-9586	-19761	2405	-17795	-14894	-19845	159	-1316	4221	-17928	-317	-18411	18160	-31131	5245	-16203	23491	-26083	-6715	-18347	27129	-12866	-149	-127	-118	-64	-59	-62	-108	39	-151	17	35	-73	-23	-58	82	-29	0
0.848333	-90	473	-2294	-15785	-21	-20615	-1917	-25108	-130	-19561	-9772	-19838	2315	-17861	-15109	-20220	843	-1209	4412	-18113	162	-18624	17927	-30984	3416	-16182	23972	-26099	-9278	-18695	27618	-12757	-150	-127	-118	-70	-64	-57	-110	40	-151	18	33	-78	-22	-57	77	-30	-3
0.849167	-233	487	-2201	-15953	166	-20811	-1810	-25333	-184	-19742	-9946	-19930	1851	-17942	-15291	-20561	88	-1098	4615	-18308	-923	-18757	17893	-30848	2920	-16093	24562	-25986	-8583	-18886	28229	-12751	-148	-128	-117	-64	-63	-59	-108	43	-150	18	33	-77	-15	-53	80	-27	1
0.850000	20	493	-2119	-16111	-8	-20979	-1701	-25512	-281	-19905	-10103	-20039	1759	-18046	-15437	-20864	-83	-987	4828	-18510	-972	-18823	18059	-30723	2717	-15955	25226	-25742	-7307	-18925	28915	-12830	-148	-128	-119	-66	-58	-57	-103	40	-149	16	30	-77	-24	-58	81	-29	0
0.850833	-82	490	-2060	-16275	27	-21131	-1614	-25667	-137	-20053	-10241	-20165	1914	-18166	-15552	-21132	401	-873	5050	-18718	-714	-18775	18415	-30590	2007	-15786	25934	-25350	-6374	-18854	29659	-13014	-148	-127	-120	-67	-59	-58	-107	38	-148	18	35	-76	-21	-56	85	-21	0
0.851667	-165	477	-2015	-16439	250	-21254	-1540	-25781	-124	-20184	-10362	-20317	2660	-18299	-15635	-21361	274	-775	5277	-18935	-1160	-18616	18948	-30450	1345	-15564	26644	-24818	-5045	-18658	30408	-13263	-148	-127	-119	-68	-55	-59	-105	39	-153	15	27	-77	-21	-57	79	-30	0
0.852500	-5	449	-1996	-16603	150	-21353	-1491	-25857	-182	-20289	-10451	-20490	2622	-18451	-15682	-21550	177	-649	5504	-19153	-1248	-18346	19636	-30274	503	-15332	27346	-24144	-4225	-18370	31123	-13566	-149	-128	-119	-67	-60	-60	-103	41	-149	19	34	-76	-21	-57	81	-28	-3
0.853333	-138	415	-2006	-16780	27	-21419	-1452	-25897	-84	-20374	-10522	-20686	1974	-18607	-15698	-21694	-94	-534	5735	-19373	-1269	-17955	20456	-30064	136	-15096	27982	-23359	-2899	-18024	31770	-13898	-144	-128	-117	-47	-64	-58	-105	41	-152	15	33	-77	-18	-53	82	-29	0
0.854167	-204	365	-2042	-16960	-65	-21455	-1427	-25899	-53	-20428	-10562	-20903	1517	-18777	-15681	-21799	102	-421	5961	-19598	-1046	-17452	21373	-29792	-236	-14859	28548	-22479	-2392	-17638	32316	-14247	-147	-128	-120	-68	-60	-56	-105	42	-151	30	32	-78	-19	-55	84	-29	12
0.855000	-231	304	-2101	-17141	-28	-21464	-1413	-25867	-50	-20458	-10534	-21139	1236	-18945	-15639	-21854	475	-309	6187	-19821	-1365	-16884	22349	-29463	-1021	-14635	29029	-21538	-1773	-17242	32748	-14585	-141	-127	-115	-66	-57	-66	-104	41	-150	17	36	-74	-17	-52	85	-30	-1
0.855833	-334	222	-2184	-17324	-127	-21441	-1412	-25812	-61	-20476	-10555	-21391	945	-19129	-15574	-21869	-254	-204	6400	-20042	-1614	-16240	23349	-29067	-1028	-14426	29391	-20568	-125	-16859	32767	-14896	-151	-126	-118	-67	-60	-57	-103	41	-149	20	34	-77	-22	-56	80	-29	4
0.856667	-259	122	-2295	-17513	-53	-21401	-1418	-25735	-100	-20476	-10518	-21660	675	-19313	-15482	-21831	655	-99	6600	-20263	-95	-15563	24337	-28602	-2415	-14239	29701	-19591	-2940	-16503	32767	-15161	-147	-125	-117	-70	-63	-58	-108	41	-152	17	34	-77	-18	-57	77	-31	0
0.857500	-368	10	-2428	-17693	38	-21342	-1426	-25643	-12	-20467	-10435	-21947	278	-19498	-15375	-21771	317	-1	6784	-20476	-641	-14867	25280	-28057	-3074	-14082	29891	-18654	-3995	-16190	32767	-15353	-150	-129	-118	-67	-60	-59	-105	43	-153	19	32	-78	-23	-60	80	-32	-1
0.858333	-398	-124	-2580	-17891	206	-21264	-1429	-25535	-25	-20454	-10329	-22232	143	-19681	-15251	-21655	-16	88	6950	-20683	-771	-14182	26150	-27447	-3098	-13912	29991	-17791	-4698	-15936	32767	-15470	-151	-142	-121	-63	-66	-61	-109	39	-159	15	32	-76	-25	-59	79	-34	-4
0.859167	-409	-269	-2751	-18073	95	-21179	-1430	-25420	-108	-20443	-10201	-22523	-275	-19863	-15113	-21502	299	178	7105	-20880	-532	-13527	26916	-26778	-3184	-13771	30012	-17026	-4977	-15732	32767	-15496	-150	-127	-119	-72	-61	-61	-107	40	-150	24	32	-83	-19	-59	76	-35	0
0.860000	-297	-429	-2933	-18254	-73	-21084	-1421	-25311	-114	-20444	-10042	-22810	-631	-20044	-14964	-21313	228	258	7233	-21075	-716	-12939	27552	-26064	-3042	-13634	29963	-16383	-4526	-15586	32461	-15424	-131	-126	-124	-72	-62	-60	-107	41	-150	16	32	-77	-19	-57	82	-30	0
0.860833	-142	-613	-3121	-18428	-191	-20995	-1406	-25205	-69	-20462	-9869	-23087	-685	-20225	-14808	-21091	-64	334	7343	-21263	-718	-12432	28049	-25324	-2946	-13504	29849	-15880	-3718	-15490	31977	-15255	-149	-127	-119	-68	-60	-60	-107	42	-152	18	33	-75	-19	-55	80	-27	0
0.861667	7	-808	-3317	-18593	-63	-20916	-1385	-25100	-55	-20496	-9675	-23362	-505	-20399	-14653	-20849	691	405	7436	-21449	345	-12021	28368	-24578	-3790	-13369	29688	-15527	-5494	-15440	31410	-14994	-151	-127	-118	-67	-60	-60	-107	38	-150	21	-1	-73	-19	-57	81	-31	-1
0.862500	-105	-1013	-3509	-18753	-307	-20848	-1354	-25039	-101	-20566	-9471	-23617	-822	-20578	-14496	-20581	364	469	7508	-21632	-551	-11721	28533	-23864	-3733	-13232	29480	-15334	-5067	-15402	30773	-14641	-149	-127	-119	-67	-57	-60	-107	39	-150	20	35	-76	-22	-57	84	-33	1
0.863333	-275	-1229	-3713	-18900	-389	-20796	-1317	-25004	-86	-20663	-9242	-23854	-870	-20758	-14343	-20310	-156	528	7556	-21815	-929	-11538	28538	-23154	-2956	-13085	29234	-15292	-3453	-15430	30088	-14213	-147	-104	-119	-68	-95	-59	-107	39	-146	19	38	-74	-23	-58	79	-31	-1
0.864167	-96	-1456	-3905	-19044	-234	-20768	-1282	-24952	-66	-20788	-9048	-24074	-999	-20907	-14200	-20035	2	591	7590	-22003	-235	-11471	28375	-22524	-2429	-12933	28959	-15390	-2929	-15444	29367	-13723	-149	-127	-120	-66	-62	-61	-108	38	-154	17	34	-78	-19	-55	79	-34	-3
0.865000	82	-1683	-4086	-19179	-184	-20754	-1214	-24929	-214	-20940	-8845	-24275	-1171	-21076	-14063	-19759	-357	646	7605	-22192	-158	-11517	28059	-21971	-1979	-12785	28646	-15613	-2438	-15462	28625	-13178	-150	-133	-137	-72	-64	-64	-108	38	-158	15	29	-80	-27	-61	78	-33	-6
0.865833	84	-1919	-4263	-19306	-190	-20761	-1212	-24960	-228	-21110	-8650	-24448	-1254	-21211	-13940	-19494	-338	708	7611	-22371	2	-11667	27601	-21516	-1617	-12630	28311	-15927	-2272	-15462	27879	-12598	-148	-129	-126	-75	-67	-62	-108	38	-154	17	29	-81	-25	-58	80	-30	-9
0.866667	58	-2141	-4413	-19417	-111	-20779	-1188	-24988	-163	-21293	-8464	-24577	-1317	-21309	-13827	-19246	-394	776	7616	-22565	-129	-11906	27015	-21187	-568	-12482	27936	-16321	-1544	-15445	27140	-12001	-148	-131	-143	-73	-64	-62	-108	38	-154	16	28	-80	-23	-57	77	-31	-3
0.867500	-47	-2356	-4551	-19522	-156	-20804	-1183	-25047	-187	-21477	-8291	-24729	-1353	-21406	-13726	-19023	-388	849	7613	-22746	153	-12225	26319	-20978	434	-12358	27520	-16748	-1623	-15406	26420	-11406	-149	-133	-121	-70	-59	-58	-103	39	-152	17	34	-78	-23	-56	86	-29	-5
0.868333	-22	-2559	-4663	-19622	-73	-20840	-1202	-25118	-227	-21660	-8144	-24843	-1439	-21452	-13641	-18826	446	930	7615	-22928	461	-12608	25531	-20907	299	-12248	27062	-17206	-2343	-15341	25723	-10824	-146	-129	-119	-69	-62	-53	-104	38	-154	16	35	-77	-18	-53	84	-31	-1
0.869167	70	-2752	-4765	-19721	-202	-20877	-1246	-25206	-218	-21820	-8023	-24939	-1541	-21458	-13577	-18668	-255	1015	7614	-23104	-281	-13043	24669	-20975	830	-12176	26557	-17650	-818	-15253	25049	-10280	-149	-129	-119	-68	-58	-57	-99	41	-149	20	39	-73	-18	-52	82	-26	2
0.870000	110	-2919	-4847	-19815	-218	-20902	-1325	-25313	-81	-21957	-7931	-25025	-1271	-21413	-13528	-18548	274	1110	7622	-23268	1216	-13504	23748	-21179	370	-12157	25996	-18063	-3354	-15139	24404	-9770	-145	-125	-118	-66	-56	-62	-103	38	-150	20	37	-75	-19	-57	82	-27	0
0.870833	44	-3067	-4903	-19904	-237	-20913	-1438	-25401	-35	-22055	-7866	-25104	-1310	-21311	-13496	-18464	516	1213	7647	-23419	1301	-13984	22797	-21508	-183	-12185	25381	-18422	-5091	-15014	23786	-9323	-149	-127	-117	-65	-64	-57	-100	41	-150	19	21	-79	-19	-53	84	-29	-3
0.871667	18	-3193	-4944	-19994	-63	-20899	-1589	-25500	-38	-22106	-7830	-25177	-1304	-21144	-13484	-18428	-102	1321	7658	-23559	767	-14465	21828	-21952	-101	-12278	24711	-18722	-5489	-14871	23199	-8933	-146	-118	-116	-69	-60	-62	-107	40	-151	18	37	-79	-21	-55	82	-28	-1
0.872500	104	-3290	-4968	-20086	46	-20849	-1773	-25591	-232	-22101	-7820	-25255	-1400	-20917	-13463	-18433	291	1433	7685	-23675	958	-14933	20861	-22496	-63	-12437	23977	-18947	-5512	-14726	22636	-8621	-148	-130	-119	-68	-59	-60	-104	41	-153	18	36	-76	-24	-59	82	-27	-9
0.873333	146	-3358	-4972	-20173	-5	-20762	-2007	-25674	-234	-22035	-7837	-25328	-1362	-20624	-13461	-18477	260	1548	7719	-23770	833	-15389	19898	-23121	-142	-12657	23205	-19082	-4666	-14583	22106	-8382	-148	-131	-120	-70	-65	-59	-105	37	-158	13	33	-77	-23	-58	82	-28	-5
0.874167	177	-3398	-4967	-20259	-240	-20631	-2274	-25737	-115	-21895	-7876	-25410	-1418	-20264	-13463	-18560	-193	1665	7766	-23835	594	-15817	18965	-23801	-178	-12933	22399	-19145	-3134	-14451	21607	-8224	-149	-126	-119	-66	-57	-60	-103	41	-171	17	35	-77	-21	-56	85	-26	-1
0.875000	363	-3403	-4958	-20345	-103	-20439	-2573	-25769	-91	-21683	-7923	-25489	-1073	-19842	-13464	-18678	430	1790	7812	-23880	1049	-16217	18066	-24517	-1078	-13270	21557	-19131	-3991	-14348	21132	-8136	-145	-122	-118	-68	-60	-60	-103	43	-150	22	37	-77	-17	-52	84	-25	0
0.875833	184	-3379	-4901	-20431	135	-20199	-2906	-25789	-100	-21408	-7992	-25587	-1184	-19367	-13463	-18826	143	1909	7859	-23892	493	-16584	17209	-25245	-1319	-13654	20700	-19063	-3539	-14247	20686	-8139	-150	-125	-116	-65	-57	-61	-103	41	-150	21	36	-76	-22	-53	86	-26	2
0.876667	2	-3349	-4857	-20513	44	-19921	-3266	-25768	-58	-21086	-8069	-25689	-1198	-18839	-13457	-19018	-593	2016	7909	-23882	-73	-16920	16402	-25962	-469	-14075	19839	-18944	-921	-14187	20276	-8205	-110	-124	-116	-66	-58	-59	-101	42	-150	22	37	-75	-17	-51	86	-26	0
0.877500	58	-3243	-4804	-20598	-15	-19560	-3645	-25730	-165	-20674	-8154	-25805	-963	-18282	-13446	-19227	-162	2112	7947	-23852	38	-17233	15642	-26650	-154	-14531	18982	-18790	791	-14164	19892	-8344	-149	-122	-118	-66	-60	-56	-109	39	-135	19	36	-75	-26	-55	80	-31	-10
0.878333	150	-3141	-4753	-20679	13	-19157	-4047	-25657	-212	-20230	-8242	-25925	-973	-17694	-13422	-19452	-260	2200	7975	-23798	-483	-17513	14938	-27300	596	-14994	18154	-18628	2656	-14178	19546	-8551	-134	-124	-120	-68	-60	-59	-104	38	-150	19	34	-75	-21	-56	78	-32	-1
0.879167	136	-3016	-4698	-20757	68	-18719	-4450	-25550	-92	-19748	-8319	-26049	-965	-17093	-13378	-19689	-434	2281	7996	-23768	-560	-17768	14293	-27880	1175	-15456	17380	-18464	3978	-14225	19247	-8807	-150	-127	-118	-67	-63	-61	-95	38	-153	9	35	-76	-19	-55	80	-30	0
0.880000	9	-2848	-4646	-20828	87	-18241	-4854	-25412	-68	-19243	-8402	-26175	-771	-16498	-13331	-19933	-341	2347	8001	-23631	-480	-17992	13704	-28386	1725	-15899	16659	-18321	5118	-14335	18983	-9122	-150	-125	-120	-66	-62	-63	-105	41	-151	20	36	-75	-19	-60	77	-29	-4
0.880833	-47	-2703	-4603	-20895	13	-17740	-5251	-25247	-81	-18726	-8504	-26302	-779	-15912	-13267	-20190	-271	2394	7994	-23532	-508	-18199	13176	-28799	2774	-16318	16020	-18210	6241	-14430	18761	-9485	-151	-125	-119	-68	-64	-60	-103	23	-152	20	36	-80	-23	-55	80	-31	-3
0.881667	-78	-2532	-4581	-20949	212	-17233	-5634	-25060	-47	-18214	-8549	-26424	-798	-15356	-13193	-20411	339	2428	7974	-23424	-338	-18376	12703	-29129	2611	-16697	15458	-18149	6228	-14578	18578	-9893	-150	-125	-120	-62	-64	-62	-108	37	-152	18	32	-81	-24	-59	78	-31	0
0.882500	-203	-2356	-4548	-21006	210	-16710	-6001	-24856	-43	-17713	-8617	-26540	-963	-14840	-13108	-20632	-199	2443	7930	-23313	-1048	-18531	12289	-29364	2667	-17026	14995	-18135	8175	-14759	18446	-10330	-148	-127	-122	-69	-62	-57	-107	40	-150	13	30	-77	-18	-56	81	-31	0
0.883333	-245	-2169	-4543	-21046	69	-16187	-6343	-24629	-58	-17236	-8679	-26640	-707	-14376	-13014	-20831	82	2452	7878	-23196	-58	-18660	11925	-29509	2247	-17301	14627	-18183	6773	-14960	18343	-10796	-147	-128	-120	-67	-61	-60	-105	40	-152	15	30	-79	-19	-56	82	-32	-1
0.884167	-285	-1988	-4558	-21077	60	-15707	-6649	-24377	-60	-16797	-8741	-26717	-625	-13975	-12916	-21013	464	2440	7808	-23088	181	-18765	11614	-29581	1198	-17514	14365	-18294	4427	-15181	18260	-11278	-152	-128	-119	-67	-60	-60	-104	39	-152	18	34	-76	-18	-57	82	-33	0
0.885000	-177	-1805	-4587	-21101	-17	-15255	-6938	-24154	-6	-16406	-8806	-26795	-583	-13642	-12822	-21167	-162	2422	7731	-22989	-346	-18842	11355	-29568	932	-17664	14199	-18469	3791	-15416	18234	-11788	-149	-129	-121	-67	-60	-62	-102	37	-154	13	30	-76	-18	-59	79	-44	-3
0.885833	-352	-1634	-4642	-21117	-81	-14846	-7188	-23913	20	-16068	-8877	-26844	-585	-13381	-12729	-21286	29	2394	7639	-22900	-21	-18898	11147	-29487	290	-17749	14119	-18699	2512	-15652	18218	-12297	-150	-128	-121	-66	-62	-62	-104	42	-147	15	34	-78	-23	-57	79	-32	-5
0.886667	-482	-1470	-4717	-21122	-14	-14489	-7402	-23670	104	-15790	-8955	-26863	-404	-13191	-12640	-21371	-166	2360	7543	-22826	-127	-18917	10991	-29345	-115	-17780	14107	-18991	2226	-15888	18220	-12809	-149	-129	-119	-68	-62	-63	-109	36	-154	16	33	-79	-22	-60	81	-31	-3
0.887500	-357	-1312	-4814	-21117	-293	-14186	-7578	-23437	74	-15564	-9046	-26859	-471	-13076	-12562	-21402	-379	2325	7445	-22761	-342	-18905	10883	-29145	-182	-17751	14209	-19322	2657	-16115	18231	-13304	-149	-127	-120	-68	-60	-58	-92	42	-150	20	30	-78	-18	-56	79	-32	0
0.888333	-222	-1168	-4928	-21104	-273	-13952	-7724	-23212	1	-15402	-9152	-26820	-302	-13023	-12489	-21426	220	2286	7346	-22716	302	-18860	10816	-28906	-1012	-17679	14346	-19685	647	-16327	18246	-13785	-146	-124	-118	-66	-61	-58	-107	41	-150	20	33	-72	-19	-55	73	-28	-3
0.889167	-72	-1034	-5068	-21080	-219	-13784	-7837	-23004	87	-15293	-9278	-26757	-328	-13037	-12442	-21430	162	2250	7246	-22690	288	-18786	10788	-28631	-1846	-17567	14523	-20080	-1381	-16529	18241	-14238	-151	-130	-119	-65	-57	-60	-108	38	-152	18	32	-78	-23	-57	79	-28	-5
0.890000	-93	-913	-5226	-21054	-304	-13679	-7926	-22813	80	-15237	-9422	-26655	-403	-13108	-12410	-21347	-700	2211	7144	-22684	-612	-18686	10798	-28336	-1373	-17430	14725	-20490	-484	-16707	18226	-14669	-149	-130	-120	-70	-65	-64	-109	37	-153	17	34	-78	-23	-58	79	-31	-4
0.890833	-67	-808	-5398	-21018	-121	-13649	-7987	-22634	66	-15231	-9592	-26521	-303	-13227	-12393	-21251	-579	2187	7055	-22689	-443	-18556	10841	-28016	-1231	-17265	14937	-20905	-92	-16858	18194	-15065	-148	-128	-101	-67	-63	-58	-105	38	-139	16	29	-79	-19	-56	80	-32	-4
0.891667	-33	-711	-5568	-20973	-178	-13671	-8021	-22470	70	-15257	-9779	-26360	-202	-13379	-12393	-21127	-745	2162	6969	-22715	-499	-18400	10914	-27691	-1315	-17089	15145	-21310	457	-16986	18137	-15421	-152	-131	-121	-69	-61	-58	-105	40	-155	18	32	-75	-22	-55	80	-31	-6
0.892500	-174	-618	-5771	-20926	-379	-13753	-8040	-22325	-103	-15318	-9994	-26170	-193	-13556	-12413	-20974	-940	2152	6894	-22762	-289	-18224	11005	-27345	-1274	-16907	15328	-21715	640	-17087	18052	-15734	-153	-129	-120	-68	-39	-57	-104	41	-153	16	28	-74	-19	-56	81	-29	-1
0.893333	-288	-538	-5963	-20879	-382	-13883	-8038	-22193	-172	-15397	-10221	-25946	-217	-13753	-12456	-20798	-1129	2147	6830	-22811	-164	-18032	11112	-26997	-1091	-16724	15483	-22086	699	-17164	17929	-16008	-151	-125	-117	-66	-62	-55	-103	41	-151	19	35	-77	-19	-51	82	-29	0
0.894167	-236	-462	-6150	-20826	-311	-14054	-8026	-22079	-115	-15494	-10464	-25700	-252	-13948	-12513	-20599	-1505	2154	6777	-22879	-609	-17827	11223	-26646	-334	-16543	15587	-22428	1372	-17215	17775	-16234	-142	-126	-118	-78	-59	-56	-104	42	-149	21	33	-73	-21	-53	85	-24	4
0.895000	-269	-394	-6343	-20780	-332	-14251	-8004	-21971	-60	-15593	-10732	-25431	-280	-14142	-12589	-20391	-850	2164	6730	-22955	-342	-17613	11332	-26275	-286	-16380	15639	-22733	740	-17246	17591	-16427	-148	-126	-116	-63	-56	-55	-101	43	-149	20	36	-72	-19	-52	84	-27	1
0.895833	-230	-331	-6524	-20733	-256	-14472	-7978	-21881	-102	-15698	-11011	-25141	-389	-14324	-12677	-20168	-790	2177	6696	-23043	-759	-17401	11428	-25935	-135	-16230	15636	-22997	1929	-17257	17377	-16584	-147	-109	-115	-64	-60	-57	-112	45	-149	20	36	-72	-18	-50	87	-23	-1
0.896667	-173	-263	-6690	-20691	-322	-14700	-7936	-21800	-41	-15792	-11300	-24840	-325	-14485	-12789	-19942	-856	2196	6668	-23137	-259	-17188	11508	-25583	40	-16092	15553	-23217	1414	-17259	17131	-16708	-146	-121	-113	-62	-61	-52	-102	47	-149	24	37	-69	-19	-55	86	-27	-1
0.897500	-319	-225	-6847	-20661	-279	-14929	-7900	-21727	-29	-15874	-11591	-24525	-363	-14621	-12902	-19718	84	2216	6649	-23241	641	-16988	11556	-25229	-866	-15967	15437	-23388	-1646	-17247	16865	-16815	-149	-126	-113	-63	-63	-64	-104	41	-154	21	35	-70	-15	-55	85	-28	-1
0.898333	-375	-179	-6984	-20640	-365	-15152	-7864	-21662	-111	-15944	-11889	-24208	-468	-14736	-13036	-19503	-349	2234	6637	-23344	-299	-16796	11566	-24879	-730	-15860	15246	-23519	-1957	-17229	16575	-16899	-149	-129	-120	-68	-63	-60	-108	41	-154	16	32	-75	-24	-68	76	-29	-5
0.899167	-215	-139	-7105	-20632	-362	-15355	-7826	-21606	-103	-15994	-12174	-23886	-394	-14816	-13173	-19287	-153	2255	6633	-23449	-391	-16614	11545	-24519	-740	-15756	15017	-23587	-2778	-17202	16270	-16970	-149	-129	-119	-64	-80	-57	-105	43	-152	20	34	-73	-21	-57	82	-26	-1
0.900000	-389	-94	-7200	-20631	-224	-15525	-7779	-21527	-48	-16017	-12454	-23556	-221	-14858	-13307	-19083	170	2269	6639	-23551	-458	-16452	11479	-24161	-581	-15663	14732	-23613	-2445	-17169	15973	-17022	-149	-126	-117	-65	-63	-57	-105	40	-156	20	34	-75	-23	-56	81	-27	-3
0.900833	-541	-57	-7278	-20642	-425	-15666	-7732	-21459	-84	-16021	-12710	-23229	-356	-14876	-13448	-18892	199	2301	6653	-23654	-619	-16295	11369	-23811	-301	-15569	14421	-23588	-1347	-17132	15654	-17076	-146	-127	-115	-61	-61	-56	-102	43	-149	20	38	-72	-22	-53	86	-26	-3
0.901667	-375	-19	-7335	-20663	-442	-15773	-7697	-21388	-105	-16008	-12954	-22910	-90	-14868	-13584	-18713	725	2321	6671	-23753	-91	-16157	11210	-23465	-663	-15478	14078	-23520	-1840	-17085	15348	-17139	-148	-125	-117	-64	-63	-56	-105	43	-155	21	38	-72	-17	-53	87	-24	-3
0.902500	-58	13	-7385	-20706	-161	-15836	-7659	-21312	-199	-15973	-13180	-22589	-110	-14835	-13715	-18547	1148	2345	6694	-23850	465	-16039	11005	-23123	-1172	-15382	13717	-23410	-3796	-17039	15038	-17200	-151	-126	-116	-63	-58	-55	-103	50	-154	22	33	-70	-18	-51	86	-26	1
0.903333	-163	40	-7415	-20759	-136	-15858	-7626	-21228	-176	-15923	-13372	-22280	-69	-14781	-13838	-18404	215	2369	6724	-23939	-551	-15927	10753	-22795	-310	-15279	13354	-23260	-2762	-16984	14741	-17270	-148	-124	-118	-64	-57	-58	-104	42	-148	21	55	-73	-17	-53	87	-18	1
0.904167	-335	57	-7456	-20823	-75	-15840	-7591	-21141	-94	-15862	-13544	-21980	64	-14716	-13951	-18275	204	2392	6754	-24026	-498	-15833	10467	-22486	281	-15168	12987	-23076	-2124	-16919	14449	-17347	-150	-125	-121	-63	-62	-56	-102	43	-153	22	34	-75	-23	-56	84	-26	0
0.905000	-290	70	-7461	-20900	-121	-15787	-7562	-21048	-43	-15789	-13671	-21688	-84	-14641	-14052	-18159	191	2420	6789	-24088	-417	-15749	10144	-22195	308	-15045	12638	-22865	-1465	-16837	14177	-17425	-150	-126	-119	-66	-63	-60	-107	45	-151	23	23	-75	-22	-56	77	-28	-1
0.905833	-377	80	-7476	-20986	-118	-15688	-7540	-20944	-59	-15750	-13773	-21404	167	-14559	-14136	-18056	-64	2451	6824	-24184	-493	-15660	9796	-21930	557	-14907	12304	-22629	-515	-16740	13919	-17508	-152	-128	-120	-59	-63	-57	-99	41	-155	20	33	-78	-25	-58	82	-31	-4
0.906667	-546	81	-7499	-21086	-70	-15561	-7519	-20836	-158	-15622	-13842	-21125	326	-14475	-14206	-17969	-230	2483	6859	-24254	-417	-15571	9430	-21692	851	-14755	11989	-22369	22	-16621	13673	-17584	-151	-129	-124	-74	-66	-60	-105	40	-153	18	29	-79	-27	-58	80	-31	-3
0.907500	-597	84	-7520	-21190	-39	-15404	-7502	-20717	-85	-15534	-13874	-20853	288	-14407	-14255	-17883	-533	2523	6899	-24317	-675	-15476	9057	-21476	1285	-14579	11705	-22089	713	-16475	13453	-17646	-139	-125	-121	-97	-62	-68	-100	44	-152	22	29	-75	-21	-56	85	-29	0
0.908333	-693	78	-7549	-21292	-195	-15218	-7484	-20585	-41	-15438	-13870	-20582	334	-14309	-14283	-17803	88	2569	6932	-24373	-196	-15356	8681	-21295	1176	-14381	11445	-21794	-179	-16306	13247	-17696	-147	-130	-119	-66	-60	-57	-103	44	-154	21	37	-74	-9	-53	86	-29	-5
0.909167	-534	67	-7592	-21403	-29	-15019	-7474	-20449	-169	-15348	-13845	-20320	345	-14236	-14289	-17728	188	2614	6962	-24425	-302	-15250	8309	-21148	842	-14184	11214	-21500	-57	-16110	13055	-17723	-153	-137	-117	-79	-58	-53	-103	45	-154	20	35	-73	-18	-56	86	-29	-4
0.910000	-390	51	-7645	-21515	5	-14806	-7466	-20305	-139	-15253	-13765	-20063	412	-14170	-14292	-17658	-248	2664	6986	-24470	-275	-15113	7953	-21032	925	-13959	11007	-21203	77	-15887	12881	-17723	-150	-122	-119	-66	-58	-53	-105	42	-143	20	35	-72	-19	-58	85	-31	0
0.910833	-486	34	-7716	-21630	62	-14589	-7465	-20147	-99	-15166	-13672	-19808	391	-14113	-14251	-17584	836	2713	7000	-24513	761	-14957	7615	-20949	-308	-13722	10825	-20905	-3583	-15636	12718	-17702	-145	-125	-118	-64	-48	-56	-105	41	-151	21	33	-74	-19	-58	86	-30	1
0.911667	-520	5	-7800	-21744	114	-14374	-7458	-20007	-155	-15078	-13553	-19560	237	-14064	-14205	-17511	165	2757	7000	-24550	-7	-14789	7313	-20890	-653	-13476	10648	-20616	-4530	-15360	12574	-17610	-150	-127	-119	-64	-62	-55	-104	42	-152	22	35	-76	-21	-58	84	-32	0
0.912500	-377	-26	-7901	-21856	243	-14162	-7457	-19853	-174	-14992	-13407	-19311	297	-14013	-14141	-17463	8	2803	6987	-24585	390	-14581	7037	-20867	-847	-13214	10509	-20337	-5390	-15064	12440	-17497	-146	-127	-116	-75	-58	-58	-105	26	-145	20	32	-77	-18	-56	86	-29	0
0.913333	-445	-60	-8011	-21966	234	-13955	-7447	-19693	-67	-14905	-13241	-19066	371	-13970	-14061	-17353	299	2838	6947	-24616	472	-14352	6801	-20869	-1061	-12946	10371	-20071	-5317	-14754	12314	-17337	-146	-125	-118	-64	-57	-57	-103	42	-148	21	34	-74	-19	-53	85	-27	1
0.914167	-358	-102	-8139	-22076	172	-13765	-7441	-19531	-48	-14819	-13064	-18823	90	-13927	-13972	-17265	-76	2867	6920	-24642	276	-14103	6604	-20882	-1083	-12677	10240	-19808	-4381	-14431	12194	-17138	-143	-126	-119	-65	-60	-56	-102	42	-149	18	35	-75	-17	-56	84	-28	0
0.915000	-321	-146	-8275	-22175	248	-13586	-7427	-19374	-74	-14733	-12876	-18587	187	-13886	-13875	-17172	-113	2892	6864	-24667	464	-13837	6430	-20918	-1168	-12406	10118	-19584	-3732	-14112	12074	-16901	-149	-127	-118	-66	-60	-60	-104	40	-153	16	32	-77	-21	-55	82	-33	-1
0.915833	-316	-201	-8420	-22275	543	-13429	-7399	-19218	-23	-14643	-12677	-18358	263	-13840	-13771	-17072	524	2883	6794	-24685	763	-13547	6320	-20959	-1890	-12135	10000	-19363	-5267	-13788	11960	-16620	-149	-133	-117	-65	-62	-56	-104	44	-149	20	34	-74	-21	-55	86	-29	0
0.916667	-421	-251	-8567	-22369	459	-13287	-7376	-19062	-82	-14546	-12479	-18130	7	-13788	-13662	-16960	-451	2868	6704	-24698	-186	-13225	6236	-21005	-1548	-11867	9874	-19167	-3876	-13475	11842	-16311	-146	-126	-116	-63	-60	-60	-104	42	-151	18	33	-75	-18	-57	87	-19	0
0.917500	-299	-313	-8719	-22460	491	-13180	-7333	-18905	-179	-14447	-12279	-17913	168	-13738	-13551	-16843	-764	2846	6598	-24713	-91	-12932	6183	-21061	-1073	-11604	9751	-18989	-1802	-13175	11719	-15978	-147	-128	-101	-66	-58	-57	-92	42	-150	18	34	-77	-23	-57	84	-30	-3
0.918333	-263	-376	-8870	-22554	408	-13066	-7283	-18761	-218	-14343	-12088	-17705	26	-13676	-13445	-16720	-447	2799	6475	-24723	49	-12612	6159	-21110	-820	-11359	9619	-18830	-196	-12898	11592	-15626	-152	-129	-118	-66	-62	-59	-105	37	-156	11	29	-76	-21	-68	81	-29	-7
0.919167	-349	-446	-9022	-22640	111	-12979	-7234	-18613	-217	-14235	-11905	-17507	-162	-13608	-13343	-16582	-649	2737	6338	-24725	-199	-12287	6159	-21146	-383	-11111	9488	-18692	1350	-12646	11462	-15261	-147	-131	-118	-66	-63	-59	-103	39	-153	17	33	-75	-22	-57	82	-30	-1
0.920000	-176	-512	-9165	-22722	175	-12913	-7142	-18474	-162	-14117	-11727	-17321	-40	-13528	-13248	-16445	-414	2650	6178	-24723	-168	-11966	6186	-21173	57	-10882	9354	-18555	2015	-12413	11327	-14888	-146	-128	-117	-67	-64	-60	-110	43	-150	17	32	-77	-30	-56	81	-28	-1
0.920833	-100	-580	-9304	-22803	294	-12861	-7049	-18341	-116	-13996	-11564	-17144	132	-13445	-13157	-16271	-690	2545	6036	-24715	-432	-11648	6233	-21182	936	-10668	9222	-18440	2875	-12207	11189	-14554	-151	-130	-118	-59	-63	-59	-107	41	-150	18	33	-77	-25	-57	84	-28	-1
0.921667	-241	-658	-9423	-22881	184	-12827	-6946	-18218	-55	-13869	-11415	-16975	101	-13354	-13074	-16097	-567	2423	5898	-24701	-151	-11342	6295	-21155	1485	-10463	9090	-18337	2756	-12022	11046	-14151	-146	-125	-119	-67	-64	-57	-107	41	-150	20	33	-75	-9	-56	82	-43	1
0.922500	-247	-728	-9534	-22956	101	-12804	-6832	-18102	-87	-13738	-11277	-16824	-59	-13258	-13018	-15905	66	2284	5714	-24676	-57	-11049	6365	-21143	1390	-10276	8961	-18249	2657	-11863	10903	-13804	-151	-126	-121	-80	-59	-56	-110	41	-150	15	35	-77	-23	-57	84	-27	0
0.923333	-247	-798	-9634	-23026	22	-12790	-6715	-17994	-82	-13603	-11168	-16679	-122	-13159	-12945	-15698	-466	2124	5532	-24643	-549	-10774	6440	-21097	1781	-10104	8841	-18165	3626	-11724	10756	-13476	-153	-129	-121	-72	-65	-60	-108	37	-153	16	30	-78	-22	-48	78	-31	-4
0.924167	-101	-868	-9713	-23097	257	-12790	-6589	-17903	-75	-13469	-11066	-16546	-99	-13063	-12895	-15473	365	1949	5392	-24601	643	-10517	6524	-21027	842	-9946	8732	-18088	90	-11613	10632	-13168	-149	-126	-119	-67	-63	-57	-108	39	-153	19	34	-77	-24	-56	80	-28	0
0.925000	-138	-923	-9782	-23158	220	-12792	-6460	-17805	-141	-13326	-10976	-16431	-220	-12963	-12856	-15229	422	1761	5234	-24550	165	-10281	6605	-20937	388	-9793	8631	-18016	-1407	-11474	10475	-12880	-150	-129	-120	-70	-58	-60	-108	40	-153	17	35	-75	-25	-45	84	-29	-4
0.925833	-126	-975	-9830	-23217	160	-12802	-6332	-17722	-176	-13184	-10901	-16322	-76	-12868	-12824	-14963	146	1561	5088	-24491	131	-10068	6687	-20828	501	-9657	8547	-17947	-2487	-11359	10339	-12619	-149	-127	-121	-69	-63	-68	-108	39	-155	16	33	-75	-25	-59	81	-31	-3
0.926667	61	-1023	-9866	-23272	-4	-12813	-6204	-17648	-141	-13056	-10840	-16223	-196	-12779	-12803	-14681	140	1349	4949	-24420	321	-9874	6789	-20700	492	-9526	8472	-17881	-2897	-11234	10217	-12381	-153	-127	-124	-69	-64	-59	-110	40	-153	21	32	-76	-21	-53	80	-27	0
0.927500	-9	-1058	-9885	-23323	5	-12813	-6087	-17582	-150	-12923	-10790	-16140	-386	-12691	-12788	-14374	401	1140	4825	-24343	162	-9704	6848	-20557	369	-9402	8415	-17807	-2544	-11102	10102	-12159	-146	-124	-118	-66	-61	-55	-105	43	-150	22	35	-73	-15	-56	84	-27	0
0.928333	-183	-1087	-9893	-23364	-108	-12827	-5975	-17523	-167	-12798	-10749	-16049	-383	-12619	-12785	-14058	550	923	4714	-24252	141	-9556	6923	-20400	206	-9289	8374	-17734	-2216	-10964	10000	-11963	-147	-122	-116	-65	-58	-56	-103	46	-150	24	37	-69	-16	-55	82	-26	2
0.929167	93	-1118	-9890	-23407	17	-12832	-5884	-17478	-135	-12682	-10717	-15970	-1	-12552	-12788	-13726	905	701	4608	-24158	850	-9427	6983	-20243	-986	-9173	8346	-17657	-4580	-10807	9910	-11787	-149	-119	-118	-65	-62	-59	-105	45	-152	24	34	-73	-19	-53	85	-26	1
0.930000	107	-1132	-9879	-23443	-132	-12828	-5799	-17436	-117	-12575	-10696	-15899	-194	-12499	-12818	-13384	311	482	4518	-24057	39	-9314	7042	-20083	-1241	-9063	8330	-17577	-4417	-10642	9827	-11625	-146	-125	-118	-66	-59	-55	-101	66	-150	23	37	-72	-25	-57	84	-24	0
0.930833	176	-1149	-9869	-23478	-401	-12815	-5739	-17422	-50	-12484	-10680	-15833	-185	-12460	-12825	-13031	6	264	4434	-23957	-400	-9224	7090	-19919	-636	-8956	8291	-17491	-2898	-10455	9777	-11478	-148	-125	-119	-68	-64	-53	-104	45	-151	23	34	-74	-21	-53	84	-28	0
0.931667	315	-1160	-9842	-23506	-301	-12793	-5700	-17382	-95	-12401	-10677	-15773	-150	-12429	-12858	-12678	237	53	4360	-23851	-130	-9146	7126	-19758	-695	-8852	8323	-17401	-2008	-10253	9693	-11341	-149	-129	-121	-70	-65	-58	-109	40	-154	19	28	-77	-24	-57	81	-30	-3
0.932500	-1	-1176	-9824	-23534	-322	-12760	-5684	-17371	-111	-12330	-10678	-15717	-305	-12415	-12896	-12324	24	-149	4293	-23751	-407	-9078	7156	-19615	-656	-8738	8334	-17296	-655	-10033	9648	-11206	-149	-131	-124	-48	-59	-58	-104	38	-153	21	29	-72	-19	-55	85	-28	-3
0.933333	56	-1179	-9798	-23558	-574	-12703	-5685	-17356	-62	-12269	-10680	-15652	-232	-12395	-12941	-11967	77	-344	4246	-23647	-248	-9023	7153	-19473	-530	-8629	8347	-17187	138	-9807	9607	-11079	-149	-126	-119	-65	-60	-57	-102	22	-153	18	55	-73	-19	-52	86	-28	-1
0.934167	170	-1190	-9773	-23557	-494	-12635	-5682	-17347	-139	-12217	-10690	-15595	-215	-12391	-12993	-11624	-301	-520	4183	-23555	-257	-8971	7178	-19347	-167	-8515	8363	-17067	1359	-9574	9555	-10958	-152	-127	-116	-65	-61	-56	-102	44	-152	23	35	-73	-18	-51	84	-29	-3
0.935000	-115	-1207	-9755	-23601	-476	-12550	-5768	-17347	-76	-12178	-10708	-15537	-356	-12395	-13057	-11291	-465	-687	4128	-23468	-206	-8931	7169	-19238	246	-8396	8369	-16944	2113	-9336	9536	-10835	-146	-125	-116	-65	-61	-60	-104	41	-150	23	35	-73	-19	-56	85	-25	1
0.935833	-22	-1228	-9744	-23628	-476	-12449	-5846	-17350	-63	-12150	-10736	-15485	-272	-12407	-13131	-10971	275	-842	4072	-23397	-4	-8891	7150	-19140	-265	-8280	8373	-16813	1980	-9102	9510	-10715	-148	-119	-130	-66	-57	-55	-99	45	-147	26	37	-72	-16	-49	86	-26	1
0.936667	-61	-1256	-9736	-23645	-407	-12333	-5948	-17356	-93	-12134	-10772	-15432	-462	-12420	-13211	-10672	-384	-990	4008	-23340	-663	-8855	7113	-19062	116	-8162	8364	-16672	3633	-8868	9484	-10597	-145	-121	-116	-61	-58	-57	-101	45	-150	26	37	-65	-14	-49	88	-27	2
0.937500	-116	-1299	-9740	-23665	-307	-12198	-6053	-17362	-43	-12099	-10824	-15382	-185	-12440	-13304	-10394	-38	-1114	3944	-23295	476	-8820	7061	-19005	-451	-8045	8348	-16527	1273	-8658	9456	-10489	-149	-124	-122	-64	-60	-59	-101	40	-149	20	34	-75	-22	-56	84	-30	0
0.938333	-36	-1348	-9750	-23695	-350	-12054	-6223	-17377	-40	-12132	-10881	-15337	-196	-12459	-13406	-10146	29	-1232	3867	-23274	283	-8789	6995	-18978	-859	-7932	8317	-16376	-268	-8451	9427	-10375	-148	-126	-119	-64	-62	-61	-108	42	-153	18	35	-74	-19	-64	80	-27	-4
0.939167	52	-1407	-9789	-23721	-362	-11896	-6390	-17386	-60	-12135	-10948	-15287	-311	-12479	-13516	-9918	-549	-1333	3788	-23265	-39	-8753	6920	-18941	-514	-7813	8276	-16221	-813	-8264	9400	-10263	-154	-127	-119	-66	-64	-61	-102	43	-151	17	33	-78	-26	-56	87	-28	-3
0.940000	120	-1474	-9796	-23749	-316	-11724	-6574	-17393	-112	-12142	-11036	-15244	-259	-12494	-13636	-9724	-439	-1426	3701	-23280	25	-8712	6832	-18936	-420	-7703	8225	-16066	-1107	-8094	9368	-10156	-148	-130	-124	-69	-64	-66	-100	38	-153	13	30	-77	-24	-60	82	-31	-4
0.940833	72	-1544	-9828	-23780	-292	-11552	-6766	-17401	-125	-12154	-11109	-15203	-206	-12503	-13766	-9553	-586	-1506	3609	-23310	-392	-8667	6740	-18938	-293	-7590	8182	-15906	-380	-7937	9336	-10049	-148	-128	-120	-63	-60	-59	-103	42	-153	16	32	-75	-22	-57	84	-27	-3
0.941667	-105	-1619	-9868	-23808	-537	-11365	-6968	-17402	-97	-12159	-11192	-15156	-372	-12512	-13901	-9410	-783	-1571	3541	-23354	-460	-8618	6643	-18951	-222	-7483	8097	-15746	877	-7799	9301	-9939	-150	-129	-121	-64	-61	-60	-103	42	-151	16	34	-75	-24	-55	84	-27	-5
0.942500	-19	-1696	-9913	-23839	-293	-11179	-7178	-17400	3	-12160	-11282	-15111	-124	-12513	-14050	-9296	-122	-1623	3422	-23421	459	-8562	6544	-18978	-877	-7378	8022	-15582	-475	-7679	9265	-9842	-145	-124	-118	-67	-58	-58	-103	43	-152	19	35	-75	-17	-55	86	-26	0
0.943333	-24	-1774	-9963	-23875	-172	-10996	-7391	-17394	24	-12168	-11373	-15069	-313	-12509	-14180	-9212	-511	-1665	3350	-23501	80	-8500	6443	-19009	-791	-7275	7946	-15427	-802	-7573	9222	-9738	-148	-125	-116	-66	-61	-59	-104	43	-150	30	33	-75	-19	-56	86	-30	2
0.944167	-21	-1853	-10021	-23913	-281	-10820	-7605	-17391	-90	-12169	-11465	-15030	-339	-12500	-14358	-9152	-1198	-1695	3237	-23594	-491	-8433	6340	-19043	113	-7192	7864	-15272	678	-7472	9182	-9634	-150	-127	-120	-65	-60	-60	-107	39	-151	16	33	-76	-19	-56	84	-28	-3
0.945000	109	-1933	-10080	-23945	-397	-10646	-7812	-17377	-135	-12167	-11553	-14992	-96	-12485	-14527	-9116	-757	-1715	3155	-23695	-103	-8355	6251	-19090	422	-7089	7787	-15123	1346	-7387	9135	-9531	-149	-128	-120	-65	-46	-58	-107	41	-150	18	36	-77	-24	-58	80	-28	-1
0.945833	135	-2002	-10142	-23987	-396	-10487	-8011	-17358	-63	-12156	-11632	-14941	-129	-12466	-14692	-9103	-782	-1717	3082	-23813	-453	-8277	6166	-19132	689	-6998	7710	-14978	2432	-7300	9073	-9444	-150	-126	-120	-67	-65	-63	-105	42	-154	19	36	-77	-22	-57	81	-28	-5
0.946667	53	-2066	-10207	-24022	-144	-10338	-8203	-17342	-31	-12139	-11708	-14896	-174	-12441	-14862	-9112	-866	-1704	3025	-23926	-420	-8182	6089	-19176	710	-6914	7639	-14841	2813	-7215	9038	-9323	-148	-125	-120	-66	-60	-58	-105	40	-150	12	33	-79	-28	-57	78	-28	-4
0.947500	-126	-2131	-10273	-24059	-107	-10205	-8380	-17316	-56	-12116	-11767	-14841	-118	-12414	-15026	-9134	-681	-1680	2981	-24048	-211	-8086	6026	-19211	864	-6830	7578	-14705	2984	-7126	8986	-9214	-150	-127	-111	-70	-61	-59	-103	43	-150	19	33	-74	-21	-56	82	-28	0
0.948333	-32	-2171	-10339	-24094	-98	-10084	-8542	-17296	-28	-12091	-11824	-14790	-39	-12380	-15189	-9173	-527	-1641	2954	-24161	-117	-7983	5968	-19252	1326	-6755	7508	-14580	2876	-7041	8923	-9108	-148	-127	-120	-64	-61	-59	-105	42	-151	18	34	-77	-17	-57	82	-30	-5
0.949167	140	-2220	-10410	-24138	-33	-9983	-8696	-17273	-94	-12065	-11861	-14736	-61	-12351	-15340	-9228	210	-1590	2947	-24282	329	-7876	5927	-19283	887	-6678	7454	-14463	1428	-6945	8860	-9007	-149	-127	-122	-64	-60	-56	-104	42	-152	17	34	-74	-19	-55	80	-31	-4
0.950000	53	-2261	-10474	-24166	-161	-9893	-8829	-17242	-9	-12028	-11898	-14675	-311	-12319	-15484	-9290	40	-1515	2961	-24392	-206	-7766	5891	-19314	868	-6610	7398	-14352	2390	-6848	8788	-8901	-149	-122	-120	-65	-65	-58	-126	41	-152	18	33	-76	-17	-58	79	-27	0
0.950833	33	-2295	-10538	-24198	-78	-9838	-8950	-17216	59	-11986	-11913	-14613	-24	-12290	-15614	-9358	473	-1430	2992	-24499	677	-7658	5861	-19316	309	-6543	7346	-14252	-23	-6749	8702	-8801	-149	-126	-117	-62	-61	-62	-107	41	-149	20	35	-73	-21	-58	80	-31	-1
0.951667	33	-2330	-10605	-24232	-95	-9763	-9055	-17193	-92	-11941	-11925	-14549	-94	-12267	-15724	-9426	1310	-1328	3040	-24594	911	-7554	5838	-19351	-912	-6483	7290	-14161	-3235	-6643	8616	-8706	-149	-126	-119	-65	-64	-61	-108	38	-152	17	33	-81	-19	-57	80	-30	-3
0.952500	80	-2365	-10672	-24262	-109	-9714	-9138	-17169	-8	-11898	-11934	-14489	-85	-12238	-15818	-9502	1056	-1215	3104	-24685	36	-7449	5816	-19365	-1057	-6426	7234	-14078	-3851	-6541	8518	-8620	-148	-124	-121	-60	-64	-59	-105	41	-152	18	30	-74	-22	-56	80	-29	0
0.953333	243	-2400	-10734	-24295	-84	-9683	-9218	-17148	62	-11853	-11934	-14416	-8	-12216	-15884	-9573	1293	-1090	3180	-24761	-24	-7352	5795	-19371	-1154	-6374	7169	-14000	-4530	-6436	8417	-8540	-146	-126	-121	-60	-64	-61	-108	40	-150	13	30	-53	-21	-58	79	-30	-1
0.954167	210	-2433	-10794	-24321	-222	-9655	-9275	-17130	89	-11807	-11931	-14346	-150	-12196	-15928	-9636	1231	-955	3270	-24826	96	-7260	5770	-19350	-1140	-6361	7103	-13934	-3841	-6339	8309	-8474	-147	-128	-118	-66	-60	-60	-105	42	-151	13	33	-76	-17	-58	82	-30	-10
0.955000	164	-2474	-10858	-24347	-367	-9637	-9313	-17116	-10	-11746	-11930	-14271	-376	-12179	-15946	-9696	1136	-808	3365	-24883	-13	-7177	5738	-19374	-951	-6285	7031	-13871	-2241	-6248	8196	-8420	-147	-125	-120	-67	-61	-59	-96	40	-149	17	42	-73	-21	-57	81	-33	-1
0.955833	394	-2510	-10914	-24370	-198	-9630	-9335	-17108	38	-11713	-11931	-14203	-5	-12164	-15937	-9748	1640	-656	3464	-24931	251	-7107	5695	-19369	-1365	-6246	6944	-13817	-3186	-6167	8079	-8382	-151	-126	-120	-64	-57	-58	-108	39	-151	18	32	-79	-18	-57	81	-30	0
0.956667	277	-2555	-10969	-24392	-225	-9615	-9337	-17102	136	-11664	-11931	-14133	-167	-12154	-15907	-9788	1476	-507	3558	-24970	213	-7046	5644	-19365	-1572	-6212	6856	-13769	-4233	-6098	7958	-8362	-147	-129	-121	-68	-62	-60	-108	37	-151	13	33	-76	-22	-60	78	-34	-3
0.957500	70	-2601	-11021	-24414	-190	-9611	-9323	-17106	69	-11619	-11940	-14064	-319	-12149	-15845	-9816	547	-350	3651	-25000	-398	-6998	5581	-19354	-778	-6178	6755	-13726	-2071	-6043	7842	-8350	-149	-128	-121	-69	-65	-61	-110	39	-153	12	28	-77	-22	-59	78	-33	-5
0.958333	111	-2645	-11071	-24431	-43	-9598	-9289	-17104	-17	-11570	-11952	-13995	-110	-12139	-15757	-9833	377	-199	3726	-25022	-315	-6960	5505	-19346	-342	-6154	6651	-13689	-434	-6005	7728	-8367	-152	-132	-126	-69	-63	-61	-110	37	-155	13	32	-79	-26	-60	78	-40	-5
0.959167	191	-2680	-11117	-24443	-204	-9587	-9233	-17113	-46	-11520	-11968	-13929	-69	-12129	-15645	-9830	11	-56	3799	-25035	-580	-6936	5415	-19332	49	-6127	6545	-13657	1255	-5977	7624	-8407	-153	-127	-121	-68	-63	-61	-109	36	-154	16	32	-76	-24	-59	79	-38	0
0.960000	183	-2730	-11159	-24445	-241	-9570	-9155	-17117	43	-11468	-11988	-13841	-76	-12118	-15512	-9817	-231	80	3857	-25045	-632	-6919	5322	-19307	201	-6108	6436	-13624	2367	-5967	7530	-8432	-149	-129	-125	-68	-52	-61	-105	38	-152	13	33	-78	-25	-60	80	-38	-1
0.960833	7	-2764	-11194	-24450	-164	-9552	-9058	-17130	25	-11417	-12013	-13807	-59	-12106	-15353	-9792	-377	214	3891	-25050	-544	-6915	5222	-19281	588	-6088	6327	-13600	2958	-5966	7447	-8488	-147	-127	-119	-68	-62	-62	-109	42	-150	19	32	-78	-18	-59	80	-32	1
0.961667	-206	-2792	-11225	-24445	43	-9526	-8944	-17139	-70	-11361	-12043	-13749	-154	-12097	-15179	-9756	-833	331	3909	-25052	-751	-6915	5103	-19244	1613	-6073	6214	-13581	3956	-5976	7374	-8554	-146	-126	-121	-67	-62	-59	-105	41	-150	18	41	-76	-18	-59	80	-33	0
0.962500	-300	-2813	-11257	-24437	-25	-9500	-8811	-17155	-125	-11300	-12077	-13697	-98	-12082	-14994	-9710	-354	424	3901	-25054	-202	-6924	4986	-19200	1725	-6063	6114	-13555	3745	-5993	7319	-8629	-150	-119	-118	-66	-60	-59	-103	40	-150	19	34	-73	-18	-57	82	-32	0
0.963333	-287	-2823	-11279	-24419	-109	-9468	-8661	-17171	-133	-11249	-12112	-13653	-210	-12066	-14798	-9661	-435	510	3875	-25045	-494	-6937	4867	-19146	1865	-6057	6017	-13538	5120	-6016	7277	-8717	-147	-125	-117	-65	-56	-57	-107	39	-150	21	37	-76	-22	-57	80	-29	1
0.964167	-273	-2821	-11302	-24396	36	-9435	-8501	-17192	-80	-11188	-12143	-13613	-136	-12056	-14595	-9608	-525	571	3824	-25055	-421	-6957	4752	-19076	1752	-6055	5934	-13526	4401	-6044	7245	-8808	-147	-129	-122	-69	-61	-61	-104	40	-155	18	34	-75	-25	-57	82	-35	-5
0.965000	-170	-2811	-11317	-24373	118	-9400	-8329	-17209	-110	-11134	-12177	-13579	-240	-12044	-14387	-9557	344	620	3753	-25058	163	-6982	4638	-19000	523	-6059	5858	-13519	949	-6067	7224	-8904	-150	-128	-121	-72	-59	-63	-109	34	-156	15	32	-81	-25	-62	76	-34	-6
0.965833	-294	-2784	-11332	-24342	-159	-9362	-8151	-17227	-187	-11073	-12207	-13559	-266	-12028	-14180	-9503	-191	645	3667	-25065	-486	-6999	4538	-18898	590	-6059	5804	-13510	5	-6086	7220	-9003	-150	-130	-125	-73	-61	-61	-109	39	-153	17	30	-78	-23	-62	77	-33	-4
0.966667	-306	-2740	-11339	-24296	-142	-9324	-7962	-17239	-230	-11011	-12224	-13536	-199	-12011	-13974	-9435	-134	662	3566	-25067	-540	-7020	4449	-18782	580	-6066	5757	-13504	-1448	-6094	7227	-9094	-150	-128	-125	-72	-64	-62	-109	33	-153	16	30	-79	-21	-60	77	-32	0
0.967500	-159	-2683	-11345	-24250	2	-9273	-7765	-17245	-122	-10951	-12232	-13517	-173	-11994	-13775	-9405	-48	657	3452	-25070	-529	-7039	4374	-18649	476	-6071	5734	-13497	-1920	-6097	7244	-9187	-136	-127	-119	-68	-58	-60	-105	41	-151	20	35	-76	-21	-57	80	-30	-4
0.968333	-223	-2614	-11349	-24196	19	-9242	-7583	-17247	-149	-10897	-12223	-13507	-285	-11980	-13573	-9362	-360	631	3300	-25069	-402	-7051	4319	-18497	404	-6074	5729	-13495	-1632	-6088	7266	-9276	-147	-124	-120	-66	-59	-58	-107	42	-152	19	42	-73	-19	-57	81	-29	0
0.969167	-241	-2529	-11355	-24144	118	-9205	-7399	-17245	-200	-10843	-12206	-13501	-26	-11969	-13400	-9333	-183	591	3208	-25068	39	-7061	4280	-18339	-177	-6078	5740	-13487	-2504	-6073	7289	-9362	-145	-125	-117	-64	-60	-59	-104	43	-149	22	37	-75	-21	-58	82	-15	8
0.970000	-285	-2439	-11360	-24083	216	-9177	-7220	-17232	-206	-10798	-12170	-13500	15	-11959	-13228	-9312	231	529	3081	-25063	189	-7071	4260	-18163	-1089	-6082	5761	-13511	-3901	-6044	7319	-9445	-148	-132	-119	-72	-65	-59	-129	40	-150	20	36	-75	-18	-58	80	-28	1
0.970833	-437	-2337	-11364	-24024	-3	-9147	-7053	-17211	-218	-10763	-12122	-13504	-129	-11949	-13078	-9299	-442	455	2957	-25051	-367	-7074	4270	-17977	-1091	-6080	5796	-13525	246	-6005	7346	-9522	-148	-127	-118	-66	-63	-58	-101	40	-151	20	35	-78	-22	-58	81	-27	3
0.971667	-356	-2228	-11374	-23966	18	-9125	-6898	-17178	-281	-10735	-12049	-13510	17	-11946	-12969	-9295	-419	364	2844	-25025	56	-7076	4280	-17788	-1285	-6076	5849	-13541	6907	-5974	7374	-9595	-147	-129	-120	-68	-63	-63	-105	39	-149	19	36	-63	-19	-65	78	-28	-3
0.972500	-533	-2110	-11381	-23905	136	-9110	-6730	-17134	-229	-10721	-11967	-13521	1	-11944	-12806	-9297	-349	259	2737	-24985	16	-7073	4315	-17590	-1288	-6070	5908	-13560	14855	-5926	7400	-9664	-148	-129	-120	-68	-61	-53	-104	41	-150	16	29	-77	-21	-57	80	-28	0
0.973333	-634	-1990	-11398	-23843	35	-9102	-6624	-17073	-158	-10708	-11856	-13533	-141	-11950	-12693	-9306	-428	143	2648	-24930	-230	-7071	4369	-17392	-1043	-6051	5983	-13584	22551	-5887	7423	-9731	-150	-131	-124	-73	-65	-60	-108	38	-154	16	28	-78	-23	-59	79	-32	-5
0.974167	-557	-1868	-11418	-23782	-40	-9101	-6503	-17004	-169	-10714	-11731	-13542	-134	-11952	-12586	-9323	-517	20	2576	-24853	-81	-7046	4441	-17192	-884	-6029	6072	-13611	26090	-5842	7445	-9788	-147	-127	-120	-69	-59	-59	-105	41	-151	18	30	-75	-21	-56	79	-26	0
0.975000	-559	-1745	-11440	-23724	24	-9103	-6400	-16914	-137	-10731	-11584	-13560	-84	-11959	-12492	-9358	-894	-110	2526	-24747	-208	-7059	4524	-16997	-315	-6003	6158	-13638	26783	-5799	7462	-9841	-150	-135	-119	-65	-59	-56	-103	43	-132	19	36	-72	-19	-56	79	-29	-3
0.975833	-668	-1625	-11467	-23662	-6	-9117	-6309	-16816	-119	-10763	-11423	-13560	-39	-11971	-12402	-9359	-538	-247	2496	-24619	27	-7056	4623	-16809	-291	-5970	6257	-13670	24896	-5764	7482	-9884	-146	-127	-119	-66	-60	-59	-108	40	-148	20	35	-74	-15	-57	79	-27	-1
0.976667	-596	-1509	-11502	-23603	90	-9129	-6224	-16706	-93	-10804	-11248	-13567	-183	-11986	-12323	-9381	-339	-384	2486	-24455	-95	-7054	4728	-16635	-264	-5932	6357	-13704	22288	-5743	7493	-9922	-145	-126	-119	-65	-61	-59	-108	43	-150	15	34	-74	-27	-59	80	-27	1
0.977500	-517	-1400	-11543	-23544	192	-9159	-6155	-16587	-137	-10863	-11064	-13572	-201	-12003	-12235	-9402	-631	-526	2492	-24268	-186	-7060	4841	-16471	225	-5891	6461	-13739	19181	-5728	7512	-9952	-150	-126	-119	-70	-63	-61	-107	42	-152	18	33	-75	-23	-59	81	-31	-3
0.978333	-616	-1304	-11589	-23484	327	-9196	-6092	-16464	-155	-10934	-10868	-13579	-73	-12028	-12151	-9426	355	-659	2513	-24050	659	-7066	4960	-16320	-666	-5858	6565	-13778	14405	-5723	7534	-9974	-150	-129	-124	-70	-52	-61	-111	42	-154	-6	25	-78	-22	-58	80	-31	-4
0.979167	-524	-1217	-11639	-23424	247	-9241	-6035	-16336	-98	-11015	-10662	-13576	-195	-12051	-12065	-9444	162	-789	2564	-23798	175	-7075	5081	-16179	-716	-5820	6671	-13804	11366	-5726	7553	-9983	-148	-131	-124	-68	-63	-61	-109	40	-152	15	30	-75	-22	-58	82	-30	-4
0.980000	-410	-1138	-11687	-23355	375	-9295	-6000	-16219	-168	-11107	-10453	-13570	-282	-12083	-11974	-9460	170	-908	2624	-23519	131	-7091	5208	-16060	-623	-5785	6776	-13834	8398	-5735	7581	-9982	-150	-126	-118	-67	-60	-76	-110	39	-148	15	29	-73	-21	-57	82	-32	0
0.980833	-329	-1071	-11738	-23282	349	-9360	-5933	-16070	-181	-11205	-10237	-13559	-194	-12117	-11875	-9481	69	-1013	2688	-23217	113	-7112	5330	-15950	-593	-5750	6887	-13857	5970	-5754	7609	-9969	-150	-129	-121	-68	-62	-61	-110	41	-150	15	30	-74	-21	-59	81	-31	-1
0.981667	-284	-1013	-11786	-23208	247	-9433	-5885	-15944	-173	-11313	-10023	-13539	-271	-12163	-11774	-9498	38	-1107	2760	-22906	185	-7141	5444	-15861	-535	-5727	6985	-13874	3910	-5782	7649	-9948	-150	-131	-122	-68	-64	-65	-112	38	-162	13	29	-76	-24	-60	80	-32	-4
0.982500	-582	-975	-11831	-23122	104	-9523	-5836	-15822	-183	-11430	-9808	-13512	-9	-12209	-11666	-9515	66	-1183	2827	-22566	378	-7166	5561	-15780	-488	-5702	7080	-13881	1299	-5804	7695	-9913	-152	-127	-120	-66	-62	-60	-107	41	-150	11	35	-74	-19	-56	81	-34	0
0.983333	-481	-944	-11874	-23033	239	-9617	-5785	-15699	-170	-11547	-9594	-13477	345	-12262	-11546	-9533	537	-1242	2889	-22224	862	-7201	5670	-15713	-1041	-5692	7171	-13870	-2058	-5830	7751	-9871	-147	-129	-121	-67	-63	-63	-109	63	-153	11	34	-76	-19	-57	81	-31	-3
0.984167	-378	-925	-11906	-22938	245	-9725	-5729	-15588	-250	-11671	-9386	-13434	-206	-12327	-11428	-9558	-73	-1285	2956	-21886	257	-7236	5769	-15663	-694	-5688	7250	-13853	-3598	-5854	7806	-9823	-150	-126	-120	-69	-63	-59	-109	40	-155	11	34	-77	-25	-60	84	-31	-6
0.985000	-453	-917	-11931	-22834	234	-9846	-5672	-15496	-231	-11797	-9181	-13378	-409	-12400	-11307	-9587	-406	-1316	2968	-21555	-17	-7278	5858	-15617	-235	-5692	7322	-13821	-4651	-5871	7871	-9767	-144	-130	-122	-68	-62	-61	-109	35	-137	17	33	-75	-24	-59	79	-32	-4
0.985833	-460	-916	-11941	-22724	184	-9983	-5609	-15396	-193	-11929	-8984	-13317	-288	-12480	-11182	-9622	-53	-1327	2980	-21243	38	-7317	5940	-15581	-41	-5709	7382	-13774	-5546	-5884	7941	-9707	-150	-130	-122	-70	-65	-60	-109	37	-154	11	32	-77	-24	-59	80	-33	-4
0.986667	-414	-923	-11943	-22610	28	-10126	-5543	-15311	-148	-12060	-8788	-13239	-418	-12589	-11055	-9661	-7	-1335	2965	-20952	10	-7361	6013	-15551	477	-5730	7435	-13707	-6145	-5886	8013	-9639	-148	-130	-124	-68	-56	-59	-108	41	-153	6	30	-75	-24	-60	78	-31	-3
0.987500	-206	-938	-11924	-22487	-74	-10287	-5471	-15235	-149	-12190	-8600	-13152	-390	-12677	-10930	-9705	-133	-1306	2931	-20691	3	-7402	6062	-15529	753	-5753	7478	-13620	-6954	-5880	8088	-9572	-147	-129	-118	-66	-59	-58	-110	41	-151	15	34	-76	-18	-57	78	-30	-8
0.988333	-236	-957	-11890	-22365	-201	-10452	-5391	-15166	-162	-12318	-8418	-13059	-207	-12787	-10798	-9762	-482	-1282	2865	-20464	-68	-7439	6132	-15506	1249	-5792	7511	-13532	-7661	-5860	8166	-9502	-147	-127	-118	-63	-59	-59	-109	45	-151	11	33	-73	-23	-57	82	-29	-4
0.989167	-324	-982	-11856	-22241	-214	-10635	-5308	-15104	-83	-12453	-8244	-12957	-176	-12908	-10675	-9801	-472	-1250	2769	-20282	126	-7481	6179	-15493	1592	-5835	7532	-13425	-8908	-5839	8241	-9436	-148	-126	-117	-65	-60	-59	-105	40	-151	17	34	-77	-32	-57	81	-28	1
0.990000	-202	-1014	-11805	-22118	29	-10823	-5216	-15046	-115	-12590	-8077	-12856	-217	-13045	-10555	-9856	-388	-1217	2644	-20148	-410	-7521	6223	-15479	1330	-5882	7537	-13314	-9568	-5815	8323	-9375	-150	-120	-130	-69	-63	-59	-107	39	-155	16	30	-78	-23	-61	77	-32	-6
0.990833	-275	-1050	-11743	-22003	1	-11021	-5119	-14993	-165	-12728	-7920	-12746	-276	-13183	-10431	-9908	-979	-1182	2498	-20055	-739	-7560	6271	-15465	1557	-5930	7540	-13186	-9645	-5780	8379	-9310	-147	-128	-118	-66	-62	-59	-107	41	-152	18	34	-75	-22	-57	82	-52	-3
0.991667	-385	-1092	-11669	-21885	257	-11219	-5006	-14934	-154	-12865	-7766	-12635	-105	-13331	-10304	-9937	-257	-1145	2330	-20004	655	-7595	6292	-15455	443	-5980	7536	-13056	-11929	-5746	8441	-9249	-150	-127	-118	-66	-61	-57	-104	40	-153	21	25	-75	-21	-60	78	-33	0
0.992500	-363	-1131	-11586	-21774	9	-11425	-4879	-14876	-190	-13007	-7619	-12527	-231	-13484	-10170	-10008	-432	-1113	2147	-20000	277	-7632	6322	-15442	-115	-6029	7523	-12922	-12786	-5711	8498	-9186	-148	-126	-119	-66	-63	-61	-108	43	-152	20	34	-73	-21	-59	84	-28	-3
0.993333	-259	-1177	-11500	-21668	-172	-11629	-4762	-14814	-207	-13149	-7476	-12422	-319	-13642	-10046	-10068	-506	-1082	1952	-20029	139	-7664	6348	-15425	-159	-6079	7504	-12786	-13327	-5682	8550	-9132	-141	-125	-115	-64	-61	-61	-103	43	-149	21	34	-76	-24	-58	85	-26	0
0.994167	-380	-1226	-11409	-21575	-137	-11838	-4624	-14745	-119	-13293	-7342	-12319	-257	-13803	-9902	-10087	-420	-1043	1751	-20098	38	-7699	6380	-15407	-358	-6128	7486	-12652	-13576	-5653	8595	-9075	-148	-125	-118	-67	-62	-55	-104	44	-149	23	36	-75	-17	-55	85	-28	-1
0.995000	-317	-1279	-11311	-21489	-302	-12038	-4473	-14676	-19	-13442	-7214	-12226	-241	-13960	-9763	-10118	-436	-1033	1554	-20190	75	-7734	6408	-15385	-350	-6176	7463	-12526	-13406	-5636	8631	-9022	-146	-124	-118	-66	-59	-53	-102	46	-150	24	32	-74	-18	-55	85	-28	1
0.995833	-314	-1340	-11214	-21412	-566	-12238	-4318	-14594	-86	-13594	-7093	-12140	-230	-14119	-9612	-10143	-413	-1020	1360	-20296	162	-7772	6433	-15356	-252	-6221	7442	-12400	-13464	-5624	8659	-8961	-147	-122	-116	-63	-58	-57	-101	47	-148	24	35	-70	-17	-52	82	-26	0
0.996667	-187	-1401	-11116	-21339	-310	-12431	-4147	-14511	-125	-13742	-6979	-12066	1	-14276	-9463	-10158	181	-1004	1188	-20415	432	-7812	6455	-15324	-1035	-6267	7424	-12282	-14514	-5625	8680	-8899	-146	-122	-115	-61	-43	-79	-103	20	-148	24	36	-70	-19	-55	86	-27	0
0.997500	-213	-1472	-11023	-21285	-448	-12619	-3978	-14421	-155	-13907	-6871	-12006	-164	-14432	-9306	-10179	-228	-996	1029	-20537	-199	-7863	6479	-15282	-813	-6312	7406	-12181	-14088	-5632	8692	-8844	-153	-127	-120	-67	-62	-58	-104	41	-150	21	35	-73	-24	-58	81	-30	-7
0.998333	-249	-1549	-10932	-21241	-639	-12799	-3796	-14323	-122	-14068	-6776	-11953	-179	-14582	-9163	-10192	-579	-988	896	-20650	-396	-7921	6495	-15238	-221	-6360	7387	-12087	-12945	-5665	8698	-8781	-154	-130	-124	-77	-73	-62	-104	44	-159	17	29	-79	-26	-57	78	-31	-6
0.999167	-138	-1632	-10842	-21201	-409	-12967	-3605	-14219	-59	-14222	-6683	-11931	-137	-14719	-8971	-10202	-169	-974	794	-20749	-246	-7979	6518	-15175	-236	-6402	7383	-12000	-12204	-5694	8703	-8711	-149	-122	-118	-69	-64	-59	-105	40	-156	20	33	-73	-16	-56	80	-33	-5
1.000000	-162	-1718	-10751	-21164	-379	-13125	-3399	-14102	-73	-14385	-6598	-11903	-318	-14842	-8790	-10203	-285	-958	719	-20820	-424	-8049	6532	-15105	-62	-6446	7380	-11926	-11431	-5733	8715	-8631	-149	-124	-120	-70	-61	-60	-109	42	-152	21	32	-77	-26	-55	81	-30	-5
1.000833	-84	-1810	-10658	-21128	-332	-13266	-3191	-13982	-72	-14528	-6521	-11890	-457	-14957	-8611	-10206	-323	-941	687	-20863	-335	-8122	6533	-15026	200	-6486	7382	-11856	-10597	-5783	8709	-8553	-149	-127	-120	-67	-63	-58	-105	43	-153	21	30	-70	-22	-56	78	-28	-4
1.001667	-91	-1913	-10571	-21098	-208	-13400	-2979	-13855	-63	-14671	-6448	-11886	-357	-15058	-8428	-10210	-542	-914	680	-20879	-565	-8210	6562	-14939	1049	-6549	7397	-11793	-9463	-5839	8707	-8473	-148	-126	-122	-68	-58	-58	-109	43	-151	21	28	-73	-22	-52	82	-28	-4
1.002500	-16	-2015	-10470	-21063	-393	-13521	-2767	-13716	-44	-14807	-6384	-11892	-311	-15153	-8241	-10214	-402	-893	707	-20851	-484	-8306	6572	-14841	1903	-6606	7418	-11744	-8610	-5901	8711	-8388	-150	-125	-118	-68	-62	-57	-105	42	-150	24	35	-70	-22	-51	84	-28	1
1.003333	3	-2133	-10386	-21035	-480	-13632	-2555	-13576	10	-14927	-6329	-11902	-340	-15236	-8057	-10224	236	-865	761	-20798	-290	-8413	6581	-14740	1688	-6671	7450	-11690	-8100	-5967	8707	-8299	-148	-118	-119	-75	-61	-58	-109	43	-151	22	33	-70	-21	-53	82	-26	-3
1.004167	-128	-2254	-10291	-20999	-384	-13736	-2349	-13432	-75	-15043	-6278	-11918	-486	-15293	-7876	-10229	-394	-858	834	-20710	-561	-8534	6587	-14631	2034	-6741	7486	-11644	-7073	-6039	8710	-8209	-148	-124	-118	-65	-62	-59	-105	44	-150	19	35	-73	-44	-53	85	-29	12
1.005000	-134	-2384	-10197	-20958	-96	-13828	-2144	-13271	-88	-15130	-6224	-11944	-256	-15348	-7695	-10238	353	-816	936	-20594	475	-8663	6597	-14525	1346	-6814	7532	-11604	-8048	-6110	8714	-8117	-148	-130	-121	-66	-62	-50	-107	42	-152	18	35	-74	-24	-55	81	-29	-4
1.005833	-83	-2516	-10091	-20913	-64	-13914	-1951	-13107	-6	-15217	-6195	-11966	-429	-15387	-7518	-10244	602	-796	1048	-20451	156	-8803	6607	-14418	576	-6902	7581	-11563	-8092	-6185	8718	-8035	-150	-128	-118	-68	-61	-58	-108	43	-159	18	33	-74	-21	-55	80	-36	-8
1.006667	-110	-2662	-9986	-20862	52	-13990	-1767	-12927	-101	-15277	-6159	-12005	-218	-15414	-7348	-10250	170	-782	1171	-20289	-179	-8950	6614	-14311	395	-6990	7640	-11523	-7494	-6262	8721	-7954	-155	-126	-121	-49	-64	-62	-164	30	-158	17	32	-77	-24	-58	77	-34	-8
1.007500	-185	-2803	-9861	-20803	75	-14061	-1598	-12741	-88	-15318	-6131	-12012	-95	-15427	-7179	-10249	517	-776	1301	-20113	34	-9101	6629	-14204	-202	-7085	7703	-11463	-7372	-6335	8730	-7870	-147	-125	-117	-67	-65	-60	-110	41	-152	21	36	-73	-16	-56	78	-29	0
1.008333	-116	-2946	-9747	-20731	27	-14118	-1434	-12529	13	-15333	-6104	-12024	-97	-15425	-7016	-10241	600	-782	1430	-19923	-141	-9263	6649	-14101	-793	-7187	7772	-11441	-7111	-6412	8741	-7795	-150	-119	-116	-63	-60	-55	-104	45	-152	20	38	-75	-17	-53	84	-29	0
1.009167	-250	-3092	-9620	-20659	-21	-14175	-1291	-12312	9	-15337	-6078	-12040	-110	-15413	-6854	-10218	387	-801	1550	-19738	-377	-9429	6664	-14011	-1172	-7296	7838	-11402	-6550	-6490	8747	-7732	-146	-122	-120	-66	-62	-59	-104	44	-151	22	37	-70	-25	-57	84	-34	0
1.010000	-78	-3243	-9487	-20576	193	-14224	-1162	-12080	30	-15323	-6059	-12053	110	-15393	-6707	-10197	710	-837	1664	-19552	424	-9598	6683	-13928	-1975	-7414	7900	-11367	-7065	-6573	8748	-7677	-151	-125	-118	-64	-57	-56	-109	44	-151	22	36	-75	-15	-58	82	-27	1
1.010833	47	-3388	-9343	-20503	52	-14273	-1054	-11839	-107	-15289	-6042	-12056	-95	-15365	-6560	-10159	438	-892	1768	-19382	162	-9771	6701	-13851	-2507	-7538	7961	-11333	-6641	-6660	8739	-7636	-148	-122	-118	-67	-61	-57	-102	41	-153	22	37	-70	-17	-53	94	-27	0
1.011667	-60	-3534	-9203	-20423	-87	-14317	-963	-11583	-164	-15251	-6030	-12062	-109	-15312	-6424	-10111	-241	-960	1860	-19218	-398	-9943	6717	-13791	-2342	-7671	8009	-11305	-5375	-6757	8727	-7606	-149	-124	-120	-64	-60	-64	-102	43	-151	20	35	-74	-21	-57	85	-29	0
1.012500	-108	-3673	-9053	-20342	-17	-14354	-891	-11316	-79	-15192	-6010	-12058	39	-15279	-6290	-10047	7	-1048	1933	-19078	-310	-10117	6734	-13740	-2263	-7809	8053	-11277	-4699	-6854	8710	-7585	-148	-124	-119	-65	-60	-55	-104	45	-152	18	37	-72	-19	-55	84	-22	-4
1.013333	-154	-3803	-8896	-20267	-160	-14391	-834	-11033	-21	-15130	-5995	-12049	130	-15226	-6163	-9968	44	-1143	1998	-18958	-268	-10290	6744	-13700	-1898	-7950	8082	-11253	-3957	-6963	8681	-7577	-146	-126	-122	-63	-61	-55	-105	46	-151	19	34	-74	-23	-52	85	-27	0
1.014167	-36	-3927	-8737	-20194	-87	-14422	-798	-10752	0	-15066	-5970	-12046	332	-15168	-6044	-9883	39	-1252	2051	-18861	-258	-10456	6746	-13674	-1359	-8094	8102	-11235	-3343	-7073	8638	-7575	-147	-125	-119	-63	-60	-53	-105	29	-151	21	36	-70	-19	-51	82	-29	1
1.015000	-22	-4045	-8575	-20126	102	-14449	-779	-10466	-68	-15001	-5944	-12036	484	-15103	-5931	-9782	-104	-1370	2096	-18786	-574	-10626	6744	-13656	-688	-8248	8101	-11222	-2593	-7195	8590	-7584	-145	-126	-119	-67	-61	-58	-104	39	-154	18	32	-75	-24	-57	84	-31	-5
1.015833	-206	-4155	-8412	-20066	208	-14477	-771	-10184	-194	-14940	-5908	-12027	334	-15034	-5823	-9672	-454	-1497	2138	-18737	-510	-10786	6736	-13650	99	-8394	8086	-11205	-1926	-7317	8532	-7597	-150	-124	-118	-62	-58	-56	-104	42	-148	22	36	-70	-16	-56	78	-31	0
1.016667	-154	-4244	-8246	-20010	408	-14488	-782	-9901	-208	-14874	-5856	-12008	315	-14957	-5723	-9551	-38	-1602	2182	-18713	-228	-10943	6711	-13652	-155	-8547	8052	-11191	-1749	-7447	8468	-7610	-143	-126	-117	-62	-59	-58	-104	44	-150	21	35	-73	-19	-55	81	-28	0
1.017500	-39	-4332	-8079	-19963	260	-14506	-803	-9632	-162	-14819	-5796	-12002	141	-14882	-5626	-9430	-597	-1716	2230	-18709	-902	-11090	6679	-13669	-92	-8702	7999	-11183	-495	-7573	8393	-7625	-147	-127	-120	-68	-61	-58	-105	43	-151	20	30	-79	-22	-56	79	-30	1
1.018333	187	-4409	-7918	-19928	375	-14516	-840	-9376	-113	-14774	-5720	-11996	346	-14799	-5543	-9307	-483	-1821	2281	-18728	-316	-11246	6630	-13691	-272	-8853	7928	-11168	-592	-7705	8314	-7640	-149	-134	-126	-69	-69	-61	-110	41	-153	17	30	-78	-21	-60	79	-30	-4
1.019167	111	-4471	-7759	-19897	541	-14517	-889	-9134	-68	-14737	-5627	-11986	158	-14715	-5465	-9185	139	-1940	2348	-18756	-22	-11382	6571	-13721	-999	-9005	7842	-11148	-722	-7831	8235	-7652	-148	-131	-122	-67	-65	-60	-107	39	-131	18	30	-77	-25	-57	81	-31	-3
1.020000	-102	-4526	-7612	-19871	572	-14508	-944	-8912	-18	-14705	-5512	-11968	72	-14626	-5396	-9064	-342	-1989	2427	-18797	-470	-11513	6500	-13743	-798	-9150	7744	-11118	-143	-7951	8149	-7653	-149	-129	-125	-68	-64	-59	-110	41	-153	18	32	-78	-24	-60	77	-30	4
1.020833	-24	-4562	-7438	-19851	804	-14494	-1013	-8720	-26	-14679	-5383	-11951	1	-14541	-5337	-8951	-142	-2045	2499	-18847	-408	-11637	6415	-13793	-572	-9293	7628	-11084	135	-8068	8066	-7643	-149	-130	-121	-66	-65	-59	-83	44	-153	17	32	-74	-26	-61	84	-30	-4
1.021667	4	-4595	-7269	-19829	744	-14472	-1086	-8551	18	-14648	-5230	-11927	-73	-14451	-5284	-8845	-48	-2083	2634	-18897	-414	-11747	6320	-13830	-300	-9426	7505	-11039	613	-8177	7982	-7611	-148	-130	-124	-67	-70	-58	-105	45	-152	18	32	-77	-19	-60	80	-30	-1
1.022500	-39	-4611	-7139	-19827	320	-14439	-1161	-8410	-34	-14631	-5063	-11894	-291	-14357	-5242	-8750	-153	-2100	2762	-18946	-183	-11849	6214	-13869	29	-9555	7370	-10984	1134	-8278	7898	-7603	-145	-127	-124	-67	-61	-62	-108	41	-149	16	30	-74	-22	-59	85	-30	0
1.023333	11	-4634	-7000	-19819	345	-14399	-1264	-8298	-59	-14610	-4880	-11850	-86	-14271	-5210	-8668	470	-2105	2897	-18989	500	-11940	6086	-13907	-248	-9696	7229	-10920	563	-8371	7810	-7571	-152	-129	-125	-69	-63	-63	-108	39	-158	15	28	-79	-23	-62	75	-32	-10
1.024167	135	-4632	-6870	-19818	350	-14352	-1330	-8212	-165	-14585	-4683	-11795	-216	-14180	-5188	-8593	674	-2089	3044	-19019	375	-12018	5960	-13938	-839	-9792	7089	-10845	346	-8452	7732	-7527	-128	-129	-121	-69	-67	-65	-113	39	-155	13	32	-78	-21	-62	78	-32	-3
1.025000	174	-4627	-6743	-19812	115	-14291	-1407	-8150	-86	-14546	-4476	-11724	-552	-14098	-5166	-8536	-358	-2058	3202	-19033	-296	-12082	5824	-13957	-619	-9898	6960	-10759	1393	-8525	7649	-7481	-151	-130	-121	-70	-64	-62	-109	40	-154	16	28	-81	-25	-61	74	-36	-1
1.025833	73	-4612	-6624	-19808	142	-14228	-1481	-8110	-35	-14499	-4270	-11633	-589	-14008	-5158	-8482	-338	-2014	3359	-19031	-56	-12132	5680	-13973	-461	-9994	6809	-10667	1971	-8589	7573	-7423	-150	-128	-124	-69	-66	-66	-114	38	-154	17	28	-78	-22	-62	79	-32	-5
1.026667	26	-4591	-6508	-19801	115	-14154	-1550	-8089	-75	-14440	-4053	-11521	-734	-13929	-5156	-8457	-483	-1961	3518	-19010	-59	-12167	5541	-13976	-385	-10080	6672	-10564	2557	-8647	7487	-7349	-147	-129	-121	-69	-62	-66	-110	43	-153	16	28	-78	-27	-64	76	-30	-3
1.027500	116	-4562	-6409	-19797	-51	-14066	-1611	-8085	-34	-14368	-3839	-11385	-764	-13845	-5173	-8441	-946	-1898	3673	-18960	-144	-12186	5389	-13968	-459	-10158	6544	-10458	2882	-8690	7410	-7306	-148	-126	-120	-70	-77	-60	-110	43	-151	17	36	-76	-23	-57	80	-32	-1
1.028333	205	-4528	-6311	-19784	-297	-13973	-1654	-8084	5	-14279	-3634	-11229	-568	-13765	-5162	-8432	-928	-1830	3823	-18902	-108	-12187	5243	-13948	-525	-10229	6420	-10350	3160	-8728	7332	-7244	-148	-127	-117	-65	-61	-57	-107	45	-150	20	33	-76	-22	-55	84	-30	0
1.029167	106	-4482	-6221	-19775	-327	-13872	-1688	-8091	-32	-14171	-3439	-11052	-638	-13671	-5174	-8439	-1253	-1760	3954	-18818	-107	-12178	5097	-13921	-40	-10291	6304	-10246	3647	-8767	7252	-7192	-148	-126	-119	-80	-60	-51	-108	43	-152	16	35	-73	-17	-57	81	-28	-3
1.030000	-70	-4428	-6135	-19763	-307	-13767	-1707	-8100	-119	-14055	-3270	-10856	-643	-13619	-5194	-8461	-835	-1680	4082	-18714	108	-12157	4944	-13880	-131	-10345	6192	-10141	3598	-8802	7168	-7144	-147	-126	-118	-66	-59	-58	-104	44	-148	17	33	-68	-21	-56	85	-33	0
1.030833	24	-4370	-6051	-19749	-600	-13657	-1712	-8099	-124	-13925	-3113	-10638	-765	-13553	-5211	-8490	-753	-1608	4187	-18598	-309	-12130	4825	-13835	-146	-10393	6092	-10049	4213	-8835	7091	-7108	-147	-102	-117	-67	-60	-55	-104	43	-150	19	36	-76	-17	-55	82	-29	0
1.031667	-73	-4304	-5970	-19736	-717	-13541	-1699	-8088	-39	-13786	-2984	-10408	-617	-13491	-5238	-8538	-652	-1532	4277	-18472	95	-12091	4697	-13786	-199	-10431	5994	-9968	3552	-8869	7006	-7081	-148	-128	-121	-72	-64	-58	-109	39	-156	15	30	-77	-23	-57	80	-32	-4
1.032500	-254	-4228	-5889	-19717	-547	-13422	-1667	-8060	-93	-13638	-2876	-10162	-458	-13430	-5261	-8600	351	-1454	4352	-18334	660	-12043	4588	-13724	-1301	-10471	5905	-9891	2376	-8899	6926	-7066	-153	-127	-120	-67	-63	-57	-108	29	-158	18	33	-83	-21	-57	81	-32	-7
1.033333	-247	-4143	-5808	-19697	-596	-13295	-1615	-8009	-96	-13483	-2792	-9901	-397	-13363	-5279	-8662	0	-1375	4420	-18195	226	-11986	4484	-13647	-1530	-10499	5821	-9830	2665	-8952	6850	-7058	-150	-126	-118	-68	-62	-58	-107	39	-153	18	35	-74	-23	-57	72	-30	0
1.034167	-187	-4049	-5722	-19673	-652	-13170	-1547	-7946	-99	-13326	-2716	-9637	-408	-13306	-5299	-8737	417	-1291	4472	-18058	302	-11928	4396	-13596	-1723	-10519	5741	-9794	2321	-8965	6771	-7066	-147	-126	-117	-61	-61	-57	-108	44	-152	18	33	-73	-21	-58	82	-26	2
1.035000	-105	-3955	-5637	-19652	-462	-13046	-1472	-7850	-101	-13171	-2703	-9366	-230	-13250	-5317	-8818	851	-1207	4514	-17902	198	-11878	4314	-13534	-1758	-10532	5667	-9766	1865	-8999	6693	-7080	-146	-125	-120	-63	-63	-58	-104	44	-151	19	37	-72	-21	-53	86	-21	1
1.035833	3	-3851	-5548	-19629	-557	-12923	-1381	-7739	-85	-13026	-2706	-9101	-363	-13194	-5305	-8908	857	-1120	4549	-17808	264	-11808	4249	-13476	-1514	-10539	5591	-9763	1720	-9032	6618	-7108	-146	-122	-120	-65	-57	-56	-104	46	-142	25	42	-73	-18	-53	87	-22	6
1.036667	131	-3748	-5463	-19612	-662	-12801	-1284	-7608	-66	-12884	-2720	-8834	-102	-13141	-5332	-9000	1017	-1029	4577	-17704	608	-11750	4192	-13421	-1412	-10538	5519	-9773	1093	-9066	6539	-7146	-144	-125	-118	-63	-60	-53	-103	47	-146	21	35	-70	-16	-56	87	-26	0
1.037500	34	-3644	-5377	-19583	-357	-12686	-1196	-7465	-79	-12761	-2738	-8582	141	-13096	-5331	-9141	1384	-938	4602	-17621	724	-11700	4134	-13374	-1765	-10532	5445	-9805	442	-9108	6463	-7193	-147	-124	-120	-64	-62	-75	-104	43	-151	19	34	-75	-23	-60	82	-27	-1
1.038333	-186	-3544	-5285	-19558	-291	-12574	-1101	-7302	-95	-12647	-2825	-8336	52	-13049	-5321	-9196	745	-839	4623	-17569	-143	-11649	4084	-13332	-1405	-10513	5374	-9854	1205	-9144	6382	-7245	-150	-127	-122	-65	-64	-58	-105	44	-153	21	34	-73	-25	-60	81	-27	0
1.039167	-131	-3439	-5208	-19544	-308	-12470	-1014	-7125	-52	-12536	-2903	-8101	144	-13005	-5296	-9288	355	-740	4649	-17535	-153	-11603	4041	-13305	-924	-10485	5303	-9916	1447	-9185	6304	-7297	-147	-125	-119	-68	-64	-58	-107	45	-152	20	34	-75	-25	-58	82	-27	0
1.040000	-156	-3345	-5128	-19531	-298	-12371	-937	-6941	74	-12453	-2988	-7882	192	-12960	-5267	-9380	111	-643	4673	-17535	-4	-11562	3998	-13286	-350	-10451	5236	-9995	1349	-9223	6220	-7359	-152	-132	-124	-66	-63	-59	-109	43	-155	20	29	-77	-18	-60	80	-30	-5
1.040833	63	-3252	-5052	-19521	-225	-12287	-872	-6753	104	-12380	-3088	-7679	212	-12916	-5224	-9460	-144	-527	4703	-17559	-315	-11521	3957	-13269	279	-10401	5173	-10083	1261	-9255	6138	-7411	-149	-126	-119	-67	-75	-58	-107	60	-153	20	33	-75	-23	-57	84	-29	-3
1.041667	176	-3150	-4979	-19507	-136	-12202	-815	-6557	-74	-12310	-3183	-7488	228	-12876	-5171	-9532	-264	-414	4737	-17610	-498	-11488	3914	-13262	798	-10343	5114	-10186	1291	-9291	6050	-7465	-160	-126	-119	-64	-60	-56	-104	44	-152	20	34	-73	-18	-56	80	-29	-4
1.042500	10	-3078	-4915	-19498	-256	-12131	-778	-6362	-103	-12255	-3279	-7315	280	-12835	-5103	-9591	-773	-306	4771	-17685	-683	-11461	3871	-13264	1714	-10280	5052	-10296	1596	-9322	5963	-7517	-148	-125	-117	-64	-65	-62	-107	44	-151	19	37	-74	-21	-56	82	-25	0
1.043333	-90	-2996	-4858	-19501	-461	-12078	-757	-6165	-30	-12208	-3373	-7162	316	-12801	-5029	-9642	-666	-183	4799	-17785	-611	-11427	3829	-13269	2050	-10207	5001	-10417	1429	-9351	5873	-7563	-148	-126	-118	-65	-63	-56	-105	44	-148	21	35	-76	-19	-58	82	-27	-7
1.044167	-73	-2927	-4815	-19505	-411	-12016	-750	-5974	-29	-12166	-3461	-7027	244	-12763	-4944	-9683	-362	-69	4822	-17907	-882	-11395	3778	-13285	2053	-10136	4954	-10539	1950	-9374	5765	-7609	-124	-128	-118	-67	-62	-46	-104	43	-150	22	35	-73	-21	-59	81	-26	0
1.045000	-163	-2857	-4781	-19512	-454	-11976	-756	-5785	-44	-12134	-3535	-6914	257	-12732	-4858	-9712	-696	40	4840	-18044	-737	-11365	3733	-13301	2361	-10060	4917	-10670	2003	-9395	5687	-7649	-150	-129	-116	-62	-64	-59	-104	43	-154	21	33	-75	-25	-56	82	-10	-1
1.045833	-148	-2788	-4753	-19525	-338	-11943	-778	-5607	-41	-12101	-3600	-6815	396	-12705	-4763	-9738	367	151	4853	-18195	97	-11331	3686	-13320	1597	-9981	4889	-10797	575	-9409	5592	-7687	-149	-128	-121	-66	-63	-57	-105	41	-154	26	36	-74	-23	-59	82	-28	-5
1.046667	-134	-2719	-4734	-19542	-572	-11913	-809	-5427	-87	-12070	-3652	-6738	195	-12685	-4680	-9757	312	260	4858	-18352	-437	-11302	3635	-13339	1566	-9908	4840	-10930	643	-9426	5501	-7722	-149	-128	-116	-63	-64	-62	-105	41	-153	19	29	-77	-22	-58	84	-29	-4
1.047500	-222	-2651	-4723	-19564	-725	-11894	-843	-5255	-147	-12017	-3685	-6682	79	-12672	-4588	-9780	247	363	4847	-18512	-396	-11265	3597	-13356	2089	-9832	4859	-11065	543	-9432	5412	-7759	-148	-127	-118	-64	-56	-60	-104	41	-150	25	34	-73	-19	-56	85	-29	-1
1.048333	-234	-2574	-4711	-19587	-610	-11869	-877	-5090	-130	-11999	-3704	-6649	293	-12664	-4504	-9814	308	463	4826	-18675	-512	-11225	3551	-13371	2028	-9769	4857	-11201	622	-9440	5327	-7794	-147	-124	-117	-66	-62	-56	-105	43	-153	19	29	-74	-22	-56	82	-27	-16
1.049167	-80	-2498	-4712	-19613	-529	-11847	-916	-4931	-90	-11964	-3712	-6640	118	-12670	-4427	-9869	521	556	4789	-18830	-377	-11183	3522	-13380	2110	-9708	4861	-11333	710	-9437	5248	-7833	-148	-107	-114	-62	-61	-65	-103	43	-149	20	35	-74	-18	-55	84	-27	-3
1.050000	-118	-2421	-4708	-19641	-769	-11815	-943	-4772	-78	-11925	-3704	-6652	-28	-12684	-4359	-9948	908	649	4743	-18985	-212	-11141	3491	-13393	2186	-9658	4872	-11470	239	-9440	5173	-7878	-146	-125	-116	-63	-58	-61	-107	41	-150	20	40	-75	-21	-55	84	-27	4
1.050833	-99	-2333	-4699	-19666	-601	-11779	-968	-4628	-94	-11881	-3693	-6693	125	-12715	-4305	-10067	1290	736	4687	-19122	101	-11099	3469	-13398	1635	-9622	4885	-11607	-747	-9435	5110	-7931	-146	-124	-120	-66	-61	-81	-103	43	-152	22	36	-76	-21	-59	81	-29	-1
1.051667	-133	-2246	-4688	-19697	-693	-11739	-972	-4491	-139	-11840	-3672	-6765	-177	-12764	-4264	-10236	596	813	4618	-19253	-638	-11059	3451	-13404	1429	-9600	4892	-11744	11	-9430	5052	-7997	-150	-125	-117	-65	-65	-59	-105	43	-154	21	35	-75	-23	-56	85	-29	-4
1.052500	-234	-2148	-4675	-19724	-958	-11676	-964	-4370	-115	-11796	-3648	-6866	-38	-12824	-4238	-10450	407	891	4531	-19367	-792	-11010	3440	-13405	1412	-9585	4919	-11886	820	-9427	5005	-8062	-147	-122	-120	-64	-63	-63	-105	44	-149	23	35	-75	-22	-55	82	-28	-1
1.053333	-136	-2053	-4655	-19749	-1310	-11603	-942	-4258	-95	-11755	-3621	-6994	-27	-12890	-4226	-10717	456	968	4462	-19463	-496	-10965	3430	-13403	1215	-9572	4934	-12023	1236	-9419	4965	-8153	-149	-125	-119	-65	-63	-58	-108	43	-150	19	34	-74	-19	-55	82	-28	-13
1.054167	-130	-1955	-4619	-19772	-1395	-11514	-906	-4164	-122	-11718	-3600	-7158	-181	-12973	-4228	-11045	141	1041	4384	-19543	-448	-10921	3445	-13398	893	-9590	4943	-12166	1755	-9416	4933	-8251	-144	-117	-117	-64	-59	-57	-107	44	-148	19	37	-75	-19	-53	84	-27	0
1.055000	-170	-1849	-4577	-19791	-1131	-11404	-850	-4093	-185	-11677	-3583	-7348	-61	-13050	-4239	-11428	34	1115	4312	-19608	-361	-10879	3455	-13395	696	-9600	4949	-12311	2002	-9414	4907	-8359	-148	-125	-118	-66	-60	-58	-107	44	-151	21	37	-73	-15	-56	86	-27	0
1.055833	-181	-1741	-4520	-19806	-1080	-11289	-780	-4046	-185	-11618	-3579	-7572	-150	-13125	-4261	-11862	-224	1194	4248	-19642	-322	-10834	3472	-13391	734	-9620	4939	-12457	2413	-9413	4881	-8472	-146	-121	-111	-53	-59	-56	-105	44	-151	18	36	-76	-19	-52	85	-27	-1
1.056667	-404	-1633	-4459	-19823	-856	-11152	-701	-4023	-177	-11616	-3586	-7823	-353	-13182	-4290	-12343	-116	1269	4191	-19672	2	-10788	3478	-13372	707	-9641	4920	-12605	2307	-9416	4856	-8607	-151	-129	-122	-66	-64	-59	-109	41	-151	17	32	-73	-22	-57	79	-30	-3
1.057500	-532	-1523	-4396	-19839	-714	-11015	-615	-4037	-113	-11593	-3611	-8116	-383	-13221	-4324	-12901	64	1354	4153	-19674	-250	-10744	3515	-13394	594	-9669	4891	-12756	2469	-9420	4833	-8740	-151	-115	-122	-68	-61	-61	-110	41	-156	16	35	-74	-23	-58	82	-32	-5
1.058333	-526	-1410	-4299	-19854	-807	-10863	-522	-4078	-76	-11572	-3635	-8428	-692	-13226	-4352	-13387	-547	1444	4132	-19657	-768	-10694	3541	-13396	603	-9686	4849	-12917	3033	-9431	4799	-8881	-151	-126	-122	-69	-62	-60	-110	37	-155	16	32	-75	-23	-59	72	-32	-25
1.059167	-360	-1292	-4234	-19867	-645	-10711	-423	-4154	-127	-11539	-3678	-8760	-624	-13186	-4380	-13920	361	1543	4132	-19620	204	-10639	3567	-13406	137	-9701	4797	-13059	360	-9439	4767	-9016	-149	-126	-122	-68	-62	-66	-110	40	-154	17	33	-72	-21	-59	79	-30	0
1.060000	-414	-1171	-4152	-19873	-541	-10557	-326	-4269	-116	-11524	-3737	-9110	-2043	-13097	-4396	-14440	55	1656	4153	-19566	33	-10573	3600	-13415	-116	-9702	4730	-13207	-3508	-9450	4724	-9153	-148	-127	-122	-68	-63	-59	-104	44	-136	16	34	-78	-22	-59	81	-30	2
1.060833	-500	-1050	-4073	-19888	-334	-10400	-236	-4419	-96	-11498	-3803	-9477	-4497	-12946	-4401	-14931	-98	1777	4196	-19490	-55	-10497	3626	-13432	-385	-9694	4653	-13354	-6493	-9456	4676	-9291	-144	-128	-122	-68	-62	-59	-105	41	-149	13	34	-74	-17	-58	81	-28	-1
1.061667	-599	-927	-3993	-19901	-225	-10269	-156	-4596	-169	-11466	-3881	-9838	-4471	-12744	-4392	-15368	-33	1909	4265	-19397	-334	-10401	3653	-13441	-476	-9673	4569	-13500	-7592	-9459	4618	-9419	-148	-130	-119	-65	-59	-56	-104	44	-151	16	33	-72	-17	-57	84	-30	-3
1.062500	-541	-807	-3921	-19918	30	-10145	-95	-4812	-201	-11420	-3959	-10200	-4714	-12468	-4371	-15735	-55	2056	4355	-19287	-377	-10311	3673	-13483	-409	-9629	4474	-13646	-7850	-9460	4553	-9542	-146	-128	-122	-67	-62	-59	-107	63	-149	18	13	-72	-18	-58	84	-28	1
1.063333	-447	-680	-3855	-19934	132	-10039	-47	-5064	-158	-11366	-4042	-10553	-5312	-12135	-4339	-16017	137	2209	4470	-19166	-329	-10195	3684	-13517	-583	-9576	4364	-13787	-7436	-9456	4481	-9660	-149	-129	-119	-66	-58	-60	-104	43	-151	15	27	-51	-27	-58	82	-30	-5
1.064167	-276	-564	-3802	-19974	398	-9956	-25	-5334	-88	-11294	-4124	-10895	-3787	-11742	-4294	-16199	734	2376	4596	-19032	263	-10069	3694	-13560	-1215	-9501	4266	-13926	-7909	-9443	4402	-9769	-149	-141	-124	-67	-63	-59	-108	40	-151	18	30	-72	-23	-58	80	-29	-5
1.065000	-290	-443	-3758	-19984	511	-9896	-25	-5646	-104	-11204	-4198	-11211	-3081	-11291	-4238	-16266	24	2556	4743	-18890	-238	-9927	3687	-13614	-1511	-9415	4161	-14062	-6898	-9421	4316	-9874	-152	-130	-127	-72	-65	-62	-104	38	-160	9	36	-78	-24	-62	78	-39	-5
1.065833	-541	-327	-3726	-20012	367	-9860	-47	-5963	-129	-11090	-4261	-11496	-2546	-10794	-4173	-16217	-669	2746	4908	-18734	-379	-9764	3684	-13658	-1374	-9309	4058	-14186	-5149	-9377	4237	-9967	-156	-131	-121	-67	-62	-62	-112	40	-154	16	30	-78	-22	-60	80	-34	-8
1.066667	-590	-202	-3696	-20043	293	-9842	-93	-6300	-92	-10949	-4317	-11748	-1768	-10252	-4101	-16042	-591	2948	5081	-18579	-75	-9590	3667	-13714	-1334	-9179	3955	-14309	-4025	-9320	4158	-10058	-151	-129	-121	-72	-66	-62	-110	37	-155	13	27	-80	-27	-60	78	-44	-4
1.067500	-458	-98	-3678	-20072	521	-9843	-163	-6644	-118	-10784	-4358	-11954	-1205	-9685	-4029	-15750	-845	3160	5265	-18412	-184	-9399	3646	-13771	-1373	-9038	3864	-14420	-2994	-9247	4087	-10137	-148	-127	-122	-64	-62	-60	-109	60	-150	20	34	-78	-25	-59	79	-32	0
1.068333	-389	13	-3666	-20105	743	-9861	-263	-6990	-145	-10594	-4388	-12134	-753	-9103	-3961	-15340	-684	3374	5446	-18254	-215	-9205	3616	-13829	-1327	-8885	3795	-14519	-2398	-9156	4030	-10218	-147	-125	-118	-65	-62	-59	-108	39	-149	20	34	-76	-29	-56	82	-30	10
1.069167	-308	114	-3660	-20140	822	-9895	-383	-7335	-81	-10383	-4410	-12275	-271	-8529	-3905	-14836	-838	3589	5624	-18099	-444	-8994	3581	-13891	-1184	-8723	3697	-14615	-1760	-9049	3977	-10286	-147	-107	-118	-66	-61	-57	-110	42	-151	19	34	-75	-21	-59	85	-26	-3
1.070000	-460	218	-3657	-20180	923	-9938	-526	-7677	-156	-10153	-4424	-12372	146	-7970	-3871	-14242	-909	3807	5802	-17972	-411	-8782	3540	-13949	-1141	-8553	3634	-14691	-1375	-8925	3945	-10355	-148	-126	-120	-65	-66	-57	-107	44	-138	19	30	-75	-19	-55	85	-22	0
1.070833	-625	315	-3648	-20219	1067	-9984	-699	-8010	-143	-9908	-4440	-12439	583	-7448	-3849	-13583	-338	4023	5955	-17822	-74	-8572	3494	-14012	-1384	-8382	3575	-14759	-1101	-8788	3916	-10419	-152	-124	-118	-69	-61	-81	-104	43	-150	20	29	-78	-22	-53	85	-28	-1
1.071667	-538	406	-3652	-20259	1026	-10024	-867	-8326	-112	-9651	-4455	-12474	900	-6964	-3853	-12871	-891	4231	6095	-17703	-471	-8354	3450	-14090	-1281	-8207	3527	-14805	98	-8637	3918	-10483	-149	-126	-124	-66	-60	-57	-105	42	-148	19	35	-74	-19	-56	84	-32	-4
1.072500	-332	501	-3640	-20298	1205	-10058	-1058	-8624	-102	-9387	-4474	-12487	1265	-6540	-3900	-12134	-181	4433	6217	-17601	360	-8164	3405	-14130	-1494	-8039	3494	-14838	-625	-8480	3932	-10537	-146	-127	-115	-64	-60	-57	-105	43	-160	21	32	-75	-18	-53	80	-29	-3
1.073333	-349	584	-3617	-20336	1153	-10076	-1265	-8901	-92	-9116	-4496	-12477	1206	-6177	-3951	-11399	21	4627	6323	-17521	192	-7976	3361	-14185	-1754	-7868	3473	-14851	-614	-8316	3961	-10594	-152	-128	-121	-69	-62	-59	-109	42	-152	20	28	-77	-24	-58	78	-32	-5
1.074167	-284	689	-3598	-20374	1005	-10057	-1478	-9127	-39	-8847	-4537	-12454	1473	-5885	-4046	-10672	-276	4812	6397	-17459	-105	-7797	3326	-14235	-1726	-7706	3464	-14841	56	-8150	4007	-10636	-149	-128	-118	-65	-59	-61	-107	43	-151	21	35	-73	-19	-58	80	-29	2
1.075000	-280	792	-3555	-20408	966	-10034	-1688	-9386	-87	-8578	-4587	-12423	1670	-5658	-4168	-9982	182	4991	6453	-17417	-176	-7632	3302	-14275	-1760	-7545	3478	-14813	621	-7981	4068	-10677	-148	-124	-118	-64	-60	-56	-104	42	-151	22	32	-75	-19	-51	81	-32	1
1.075833	-358	896	-3506	-20441	1153	-9962	-1894	-9590	-266	-8315	-4651	-12392	1800	-5495	-4316	-9330	297	5161	6485	-17402	-344	-7481	3282	-14316	-1677	-7398	3498	-14772	1396	-7815	4143	-10708	-144	-120	-121	-66	-64	-53	-107	43	-147	22	33	-72	-18	-51	82	-25	2
1.076667	-434	1007	-3446	-20475	1397	-9854	-2095	-9765	-379	-8062	-4740	-12366	1948	-5400	-4494	-8747	254	5320	6492	-17416	-109	-7349	3281	-14336	-1624	-7261	3529	-14704	2240	-7658	4222	-10737	-148	-127	-117	-66	-64	-56	-104	45	-152	20	33	-75	-19	-59	81	-28	0
1.077500	-233	1128	-3381	-20508	1823	-9709	-2291	-9920	-417	-7816	-4845	-12346	2527	-5360	-4689	-8231	1015	5472	6481	-17426	722	-7234	3290	-14379	-2047	-7130	3577	-14622	1834	-7519	4313	-10756	-147	-126	-117	-66	-64	-63	-107	43	-150	20	33	-74	-24	-55	80	-31	-1
1.078333	-291	1253	-3310	-20543	1721	-9522	-2467	-10054	-361	-7582	-4964	-12339	2488	-5363	-4898	-7795	807	5618	6453	-17456	82	-7131	3312	-14404	-2049	-7011	3637	-14529	2444	-7375	4404	-10773	-149	-127	-121	-66	-60	-57	-109	41	-152	19	29	-77	-21	-61	77	-29	-35
1.079167	-335	1387	-3234	-20574	1440	-9283	-2628	-10161	-394	-7373	-5092	-12339	2433	-5396	-5112	-7432	125	5759	6412	-17521	-402	-7038	3356	-14418	-1525	-6898	3712	-14418	3896	-7251	4505	-10790	-150	-128	-120	-67	-64	-57	-107	41	-151	18	35	-77	-21	-56	80	-30	0
1.080000	85	1538	-3149	-20602	1402	-9002	-2766	-10247	-459	-7121	-5226	-12353	2596	-5473	-5329	-7146	510	5901	6362	-17585	132	-6951	3412	-14430	-1044	-6791	3799	-14301	4729	-7134	4594	-10779	-147	-128	-113	-66	-60	-50	-107	40	-151	18	30	-79	-13	-56	79	-32	-3
1.080833	188	1696	-3087	-20631	1282	-8674	-2884	-10310	-250	-6889	-5365	-12376	2470	-5508	-5539	-6930	613	6036	6305	-17660	-45	-6870	3487	-14440	-771	-6687	3898	-14178	5524	-7023	4691	-10773	-166	-129	-121	-68	-59	-56	-108	43	-151	19	28	-75	-22	-56	80	-31	0
1.081667	105	1856	-2988	-20664	1195	-8310	-2981	-10360	-222	-6665	-5500	-12410	2336	-5559	-5743	-6776	579	6196	6247	-17741	139	-6788	3573	-14432	-572	-6590	4007	-14048	6044	-6938	4780	-10760	-152	-128	-118	-69	-60	-59	-108	40	-154	12	30	-77	-18	-57	77	-35	0
1.082500	147	2027	-2912	-20696	1102	-7899	-3062	-10389	-288	-6421	-5627	-12447	2351	-5593	-5926	-6680	310	6317	6200	-17829	351	-6702	3676	-14440	-74	-6482	4133	-13917	6539	-6854	4866	-10737	-149	-129	-119	-66	-58	-60	-104	42	-150	13	32	-75	-23	-58	80	-29	-5
1.083333	-3	2206	-2842	-20727	984	-7451	-3118	-10402	-197	-6166	-5737	-12481	2309	-5595	-6096	-6625	-17	6461	6171	-17916	608	-6603	3790	-14437	472	-6373	4257	-13787	6712	-6774	4948	-10712	-149	-127	-119	-66	-63	-57	-107	41	-155	16	30	-77	-22	-57	77	-30	-3
1.084167	-98	2383	-2782	-20744	840	-6962	-3160	-10398	-118	-5891	-5831	-12517	2208	-5555	-6244	-6612	318	6605	6115	-18007	993	-6490	3912	-14437	536	-6264	4388	-13668	6396	-6722	5017	-10683	-146	-127	-119	-72	-61	-58	-105	42	-151	17	29	-77	-19	-56	79	-30	1
1.085000	28	2561	-2733	-20804	547	-6450	-3192	-10386	-105	-5604	-5899	-12545	1756	-5476	-6362	-6627	-206	6757	6090	-18100	116	-6357	4036	-14430	826	-6143	4521	-13551	7109	-6628	5085	-10645	-149	-129	-122	-67	-62	-59	-108	39	-153	15	37	-74	-23	-58	78	-25	-4
1.085833	212	2740	-2693	-20846	510	-5908	-3204	-10362	-33	-5293	-5947	-12560	1858	-5340	-6464	-6662	-58	6894	6075	-18188	656	-6204	4163	-14420	857	-6013	4653	-13444	5996	-6551	5146	-10607	-131	-129	-121	-66	-80	-58	-105	41	-155	17	32	-75	-23	-58	78	-30	-4
1.086667	330	2913	-2661	-20888	521	-5347	-3235	-10328	4	-4959	-5961	-12553	1605	-5155	-6534	-6708	249	7042	6079	-18258	1061	-6032	4288	-14415	639	-5864	4782	-13346	4925	-6471	5205	-10557	-150	-129	-121	-69	-62	-58	-108	39	-156	16	29	-76	-24	-57	80	-29	-4
1.087500	298	3081	-2640	-20937	594	-4767	-3254	-10286	73	-4602	-5950	-12534	1369	-4921	-6589	-6764	-429	7191	6102	-18361	685	-5822	4407	-14406	733	-5707	4909	-13253	4969	-6388	5260	-10505	-147	-124	-118	-61	-63	-58	-104	43	-151	18	32	-74	-24	-59	82	-27	-3
1.088333	352	3245	-2621	-20983	406	-4179	-3287	-10226	111	-4218	-5912	-12489	1483	-4641	-6619	-6824	-315	7337	6139	-18457	538	-5594	4524	-14397	570	-5534	5030	-13171	4443	-6290	5315	-10449	-148	-126	-118	-64	-63	-52	-103	44	-152	22	35	-73	-24	-55	85	-25	-3
1.089167	334	3401	-2606	-21026	75	-3572	-3328	-10163	93	-3821	-5855	-12424	1542	-4330	-6643	-6889	-376	7478	6196	-18518	311	-5341	4625	-14392	419	-5355	5133	-13107	4058	-6185	5365	-10383	-149	-124	-114	-64	-64	-55	-102	40	-152	19	35	-76	-23	-53	82	-27	-1
1.090000	332	3546	-2597	-21082	-25	-3000	-3389	-10097	132	-3412	-5781	-12339	1038	-3980	-6663	-6963	-360	7617	6270	-18578	-61	-5070	4714	-14390	485	-5162	5225	-13051	4087	-6080	5413	-10330	-152	-129	-126	-67	-64	-55	-100	46	-155	18	44	-75	-25	-57	81	-28	-5
1.090833	380	3688	-2582	-21134	195	-2423	-3472	-10019	447	-2997	-5697	-12234	1187	-3609	-6672	-7043	244	7749	6366	-18656	146	-4778	4792	-14390	135	-4966	5305	-13000	3076	-5954	5463	-10259	-150	-128	-120	-64	-61	-53	-109	41	-150	20	32	-72	-22	-56	82	-27	0
1.091667	333	3827	-2559	-21182	454	-1859	-3578	-9933	580	-2572	-5610	-12102	966	-3217	-6686	-7124	127	7878	6479	-18706	94	-4474	4857	-14386	-291	-4752	5373	-12958	2292	-5835	5516	-10190	-149	-127	-119	-63	-63	-58	-107	42	-155	21	34	-73	-23	-56	71	-30	0
1.092500	442	3960	-2527	-21225	281	-1316	-3713	-9846	463	-2112	-5525	-11959	626	-2824	-6700	-7225	-872	8002	6609	-18750	-731	-4166	4904	-14386	-462	-4540	5425	-12923	2923	-5708	5570	-10111	-148	-120	-117	-64	-57	-58	-109	40	-152	22	37	-70	-19	-55	86	-25	0
1.093333	612	4095	-2484	-21263	187	-797	-3872	-9746	351	-1735	-5454	-11799	613	-2430	-6729	-7336	-751	8123	6761	-18784	-589	-3839	4944	-14387	-668	-4328	5464	-12893	3191	-5576	5628	-10035	-150	-122	-118	-62	-62	-53	-104	44	-174	22	34	-75	-22	-55	84	-28	-1
1.094167	590	4231	-2428	-21295	192	-323	-4061	-9649	336	-1332	-5405	-11635	526	-2042	-6772	-7466	-703	8241	6922	-18800	-528	-3546	4968	-14392	-533	-4117	5492	-12867	3415	-5444	5696	-9956	-146	-121	-117	-62	-62	-56	-104	43	-152	25	36	-72	-21	-51	87	-27	0
1.095000	603	4370	-2358	-21320	95	155	-4269	-9549	364	-949	-5381	-11465	403	-1670	-6827	-7616	-874	8359	7101	-18804	-570	-3251	4989	-14397	-415	-3915	5512	-12842	3587	-5316	5763	-9873	-145	-122	-115	-60	-60	-53	-103	41	-148	24	35	-68	-22	-52	85	-23	0
1.095833	653	4516	-2267	-21312	44	575	-4502	-9453	180	-585	-5384	-11293	-80	-1317	-6910	-7790	-790	8477	7306	-18785	-437	-2975	4997	-14404	-402	-3722	5522	-12814	3930	-5189	5840	-9790	-121	-121	-117	-62	-62	-58	-102	45	-148	27	37	-70	-22	-50	89	-25	1
1.096667	577	4674	-2174	-21340	236	965	-4746	-9364	145	-246	-5439	-11124	-2773	-978	-7010	-7983	-1052	8602	7516	-18756	-525	-2713	5007	-14417	-118	-3544	5530	-12799	3952	-5062	5923	-9712	-147	-119	-115	-62	-60	-56	-100	44	-149	25	35	-86	-14	-50	86	-26	1
1.097500	383	4835	-2071	-21340	414	1316	-5006	-9297	151	72	-5524	-10965	-5442	-662	-7135	-8203	-998	8711	7741	-18711	-445	-2497	5013	-14431	-13	-3379	5537	-12779	1196	-4943	6027	-9629	-148	-122	-122	-65	-83	-58	-105	46	-151	22	30	-75	-23	-53	86	-27	0
1.098333	232	5012	-1954	-21321	165	1630	-5274	-9226	-39	365	-5660	-10822	-4382	-361	-7280	-8436	-1275	8812	7976	-18646	-983	-2313	5022	-14480	124	-3238	5545	-12757	-5114	-4831	6104	-9574	-152	-127	-124	-66	-64	-60	-109	38	-155	15	28	-80	-18	-56	78	-30	-5
1.099167	262	5200	-1833	-21274	-96	1911	-5533	-9184	22	639	-5832	-10685	-3295	-81	-7441	-8685	-1090	8961	8225	-18562	-501	-2156	5046	-14481	280	-3113	5568	-12729	-13762	-4717	6212	-9515	-149	-129	-120	-64	-63	-57	-105	40	-152	19	32	-77	-24	-55	81	-30	-6
1.100000	298	5407	-1705	-21243	-174	2170	-5778	-9158	66	904	-6032	-10563	-3050	195	-7619	-8936	-271	9098	8494	-18459	80	-2033	5079	-14512	158	-2998	5602	-12704	-20185	-4599	6324	-9450	-154	-126	-121	-65	-61	-58	-107	40	-153	20	22	-73	-21	-57	81	-31	-3
1.100833	37	5626	-1582	-21181	-383	2400	-6003	-9163	34	1147	-6282	-10460	-2203	463	-7809	-9198	-1030	9239	8761	-18339	-507	-1951	5128	-14547	312	-2910	5648	-12675	-21850	-4488	6443	-9404	-149	-126	-115	-65	-61	-57	-107	42	-153	21	33	-73	-19	-57	78	-30	-4
1.101667	29	5859	-1453	-21098	-279	2608	-6201	-9198	86	1382	-6558	-10373	-1565	732	-8010	-9451	-1027	9386	9042	-18182	-358	-1904	5190	-14582	246	-2834	5708	-12646	-21450	-4378	6585	-9363	-148	-124	-118	-64	-63	-59	-107	41	-151	21	33	-75	-23	-55	82	-28	-3
1.102500	80	6097	-1338	-21000	-274	2802	-6364	-9264	61	1615	-6868	-10307	-1130	1000	-8221	-9701	-809	9538	9310	-18044	-343	-1887	5277	-14626	162	-2774	5788	-12618	-18716	-4263	6726	-9336	-150	-115	-117	-66	-53	-59	-102	43	-148	23	34	-77	-21	-58	82	-27	-1
1.103333	-151	6344	-1229	-20889	-589	2982	-6487	-9379	-97	1847	-7201	-10259	-939	1283	-8429	-9969	-849	9685	9578	-17876	-233	-1899	5380	-14670	335	-2732	5889	-12595	-14717	-4146	6877	-9326	-147	-126	-120	-67	-62	-58	-105	44	-151	20	34	-68	-21	-57	86	-29	-4
1.104167	-74	6592	-1130	-20760	-406	3156	-6553	-9535	-163	2083	-7555	-10231	-438	1570	-8647	-10159	-814	9832	9842	-17687	151	-1936	5503	-14722	103	-2698	6003	-12573	-12095	-4030	7035	-9325	-148	-125	-119	-67	-62	-60	-103	40	-151	20	34	-74	-27	-56	80	-29	0
1.105000	180	6839	-1045	-20609	-366	3327	-6585	-9736	-137	2325	-7917	-10222	-223	1880	-8859	-10358	-577	9973	10079	-17487	445	-1992	5650	-14774	-200	-2668	6140	-12552	-11154	-3913	7199	-9337	-151	-127	-120	-68	-62	-58	-97	37	-151	20	34	-77	-23	-57	81	-30	-4
1.105833	-57	7090	-968	-20439	-711	3505	-6551	-10002	-129	2579	-8290	-10225	-234	2202	-9067	-10532	-1062	10111	10345	-17265	-310	-2062	5813	-14830	28	-2643	6292	-12540	-7885	-3785	7374	-9363	-149	-129	-121	-68	-61	-59	-104	38	-152	18	32	-79	-22	-56	81	-30	-4
1.106667	-208	7331	-899	-20256	-689	3688	-6465	-10275	-151	2852	-8664	-10247	179	2549	-9274	-10669	-956	10231	10571	-17034	-286	-2139	5996	-14889	78	-2616	6462	-12532	-5391	-3657	7553	-9401	-154	-133	-125	-74	-63	-65	-109	37	-156	17	30	-79	-27	-65	77	-28	-8
1.107500	-178	7567	-839	-20081	-817	3885	-6323	-10614	-163	3139	-9037	-10284	453	2918	-9467	-10805	-853	10344	10788	-16786	-115	-2209	6192	-14945	7	-2587	6654	-12526	-3397	-3521	7745	-9440	-156	-130	-121	-72	-60	-57	-107	40	-154	16	32	-75	-21	-56	81	-30	0
1.108333	-268	7800	-782	-19841	-982	4099	-6129	-10994	-182	3454	-9397	-10327	529	3310	-9660	-10893	-868	10446	10982	-16527	-135	-2272	6403	-14997	-16	-2536	6861	-12527	-1699	-3383	7944	-9491	-150	-126	-120	-66	-63	-57	-103	41	-151	18	5	-78	-17	-56	81	-28	-5
1.109167	-348	8022	-733	-19613	-813	4332	-5890	-11421	-205	3779	-9746	-10385	731	3711	-9827	-10954	-734	10530	11144	-16257	-145	-2333	6620	-15052	-50	-2484	7074	-12534	-752	-3246	8142	-9546	-151	-127	-121	-70	-61	-57	-105	39	-151	20	33	-76	-21	-57	80	-27	-6
1.110000	-490	8227	-690	-19380	-761	4581	-5614	-11890	-169	4121	-10084	-10454	779	4122	-9997	-10993	-739	10600	11284	-15982	-242	-2372	6845	-15105	12	-2421	7302	-12546	533	-3110	8346	-9605	-153	-128	-119	-64	-61	-57	-112	41	-152	21	34	-76	-22	-58	79	-32	-1
1.110833	-624	8424	-647	-19146	-866	4839	-5317	-12392	-101	4476	-10403	-10535	770	4539	-10161	-11009	-245	10647	11393	-15700	236	-2394	7065	-15162	-205	-2339	7533	-12566	331	-2991	8555	-9659	-148	-129	-120	-68	-62	-62	-109	42	-153	19	33	-76	-21	-57	84	-30	-1
1.111667	-443	8612	-607	-18911	-797	5123	-4993	-12924	-182	4839	-10700	-10623	725	4964	-10335	-11000	-101	10677	11474	-15416	33	-2395	7288	-15210	-558	-2243	7775	-12588	1230	-2850	8768	-9712	-148	-127	-117	-66	-62	-61	-107	41	-149	19	33	-79	-26	-78	80	-27	0
1.112500	-393	8788	-565	-18683	-880	5415	-4665	-13481	-174	5209	-10992	-10713	503	5386	-10462	-10973	-463	10695	11522	-15137	-198	-2371	7497	-15260	-620	-2131	8017	-12614	2616	-2718	8984	-9760	-137	-136	-121	-66	-63	-59	-107	40	-151	21	30	-73	-22	-55	81	-27	2
1.113333	-293	8958	-520	-18465	-799	5723	-4345	-14063	-208	5584	-11222	-10821	641	5819	-10606	-10932	573	10705	11546	-14860	808	-2336	7700	-15308	-1058	-2008	8260	-12638	404	-2604	9201	-9798	-147	-126	-118	-66	-59	-60	-102	42	-153	45	30	-75	-17	-56	84	-29	0
1.114167	-186	9115	-470	-18265	-767	6041	-4034	-14654	-313	5952	-11443	-10927	804	6195	-10743	-10882	310	10698	11535	-14597	388	-2230	7886	-15358	-1072	-1871	8509	-12661	1021	-2490	9414	-9823	-148	-126	-120	-65	-63	-52	-108	40	-148	22	34	-76	-19	-57	81	-27	-10
1.115000	-68	9278	-409	-18081	-725	6364	-3753	-15251	-223	6304	-11638	-11036	726	6575	-10878	-10823	373	10690	11503	-14347	456	-2147	8060	-15403	-1201	-1719	8749	-12684	1739	-2390	9623	-9843	-149	-128	-118	-67	-62	-47	-107	39	-155	15	30	-78	-24	-57	80	-30	-1
1.115833	-11	9432	-344	-17922	-762	6685	-3508	-15840	-199	6657	-11799	-11150	512	6929	-11010	-10755	681	10679	11449	-14114	351	-2023	8222	-15451	-1441	-1556	8983	-12700	2978	-2273	9833	-9838	-148	-126	-120	-62	-63	-58	-104	42	-149	25	34	-74	-23	-53	84	-27	-1
1.116667	-49	9594	-270	-17782	-790	7014	-3305	-16418	-283	6982	-11931	-11262	261	7267	-11127	-10685	625	10673	11379	-13912	246	-1876	8370	-15499	-1477	-1390	9214	-12713	4793	-2208	10033	-9821	-146	-125	-121	-65	-61	-59	-107	39	-155	18	37	-74	-21	-49	82	-27	-1
1.117500	-98	9754	-184	-17674	-833	7337	-3151	-16973	-170	7283	-12036	-11373	288	7567	-11247	-10617	633	10662	11294	-13729	511	-1716	8500	-15545	-1618	-1222	9439	-12717	6205	-2126	10223	-9788	-148	-127	-111	-66	-62	-58	-109	40	-152	17	32	-74	-23	-61	78	-33	-3
1.118333	26	9917	-88	-17594	-755	7649	-3062	-17511	-169	7554	-12114	-11483	442	7839	-11374	-10551	1045	10657	11204	-13584	967	-1536	8617	-15593	-1937	-1056	9647	-12717	5520	-2058	10407	-9738	-146	-127	-121	-69	-64	-64	-111	37	-153	4	33	-76	-16	-62	79	-31	-4
1.119167	-153	10082	18	-17542	-931	7957	-3023	-18015	-246	7789	-12154	-11589	295	8076	-11464	-10487	360	10662	11104	-13469	26	-1332	8730	-15639	-1720	-890	9844	-12703	7653	-1996	10574	-9666	-149	-126	-122	-67	-64	-62	-109	39	-155	20	33	-75	-25	-61	79	-31	-1
1.120000	-376	10257	144	-17512	-831	8254	-3048	-18476	-249	7961	-12166	-11685	434	8295	-11550	-10421	159	10680	11006	-13390	-55	-1133	8835	-15684	-1450	-729	10029	-12678	10263	-1924	10739	-9582	-149	-141	-119	-63	-61	-61	-105	39	-146	20	33	-73	-19	-58	81	-30	0
1.120833	-283	10433	282	-17512	-705	8542	-3128	-18895	-206	8146	-12152	-11780	359	8472	-11634	-10363	407	10705	10918	-13342	317	-918	8934	-15726	-1199	-584	10197	-12646	12414	-1858	10881	-9481	-149	-128	-118	-65	-61	-59	-107	41	-152	18	39	-76	-22	-60	81	-29	-6
1.121667	-169	10616	437	-17524	-902	8817	-3261	-19271	-208	8270	-12109	-11865	193	8632	-11690	-10304	288	10736	10836	-13331	219	-697	9035	-15768	-806	-436	10353	-12601	14563	-1788	11011	-9369	-147	-124	-117	-67	-64	-57	-105	43	-149	22	35	-75	-21	-55	86	-27	-6
1.122500	-341	10802	605	-17551	-902	9075	-3454	-19601	-269	8355	-12044	-11942	128	8761	-11756	-10247	183	10774	10770	-13353	180	-479	9123	-15808	-506	-307	10491	-12546	15681	-1722	11126	-9247	-148	-124	-119	-64	-59	-60	-104	42	-151	21	32	-76	-19	-58	84	-27	1
1.123333	-286	10983	787	-17594	-821	9324	-3683	-19893	-240	8401	-11947	-12023	-3	8875	-11797	-10197	-93	10815	10712	-13401	128	-262	9215	-15846	-114	-190	10614	-12486	16657	-1652	11226	-9122	-151	-127	-124	-67	-66	-59	-108	37	-155	19	33	-109	-24	-58	80	-30	-5
1.124167	-215	11160	984	-17640	-781	9560	-3957	-20142	-241	8414	-11828	-12103	-256	8972	-11831	-10131	147	10854	10677	-13480	438	-45	9314	-15883	138	-87	10719	-12411	16458	-1572	11314	-8983	-149	-126	-120	-65	-62	-59	-105	42	-155	16	33	-75	-21	-55	81	-27	-1
1.125000	-297	11342	1198	-17683	-666	9787	-4255	-20342	-200	8400	-11688	-12177	-168	9057	-11844	-10063	625	10891	10656	-13576	131	160	9404	-15911	127	4	10814	-12328	16353	-1488	11392	-8848	-150	-129	-119	-58	-63	-56	-105	56	-156	19	34	-70	-19	-55	81	-30	-6
1.125833	-310	11514	1427	-17723	-798	9999	-4562	-20512	-141	8361	-11529	-12247	-67	9132	-11851	-9984	172	10927	10656	-13686	-336	359	9497	-15943	356	84	10895	-12241	17303	-1405	11459	-8708	-150	-126	-118	-67	-64	-58	-105	38	-152	21	35	-73	-21	-52	81	-29	0
1.126667	-154	11670	1663	-17753	-662	10202	-4915	-20645	-163	8304	-11356	-12324	51	9198	-11847	-9898	1225	10953	10674	-13806	853	545	9592	-15960	85	153	10962	-12147	14021	-1293	11521	-8576	-153	-125	-118	-68	-63	-60	-104	37	-149	20	42	-74	-19	-39	79	-31	-4
1.127500	-49	11815	1907	-17771	-650	10391	-5262	-20749	-208	8231	-11161	-12408	-84	9271	-11830	-9792	1102	10970	10701	-13931	302	723	9681	-15972	-30	215	11018	-12026	12389	-1187	11584	-8434	-149	-122	-117	-62	-62	-58	-103	39	-152	21	40	-70	-21	-53	84	-26	0
1.128333	-68	11945	2158	-17772	-500	10569	-5596	-20826	-198	8149	-10960	-12496	-46	9338	-11807	-9668	644	10972	10742	-14054	51	885	9771	-15977	-149	268	11063	-11932	10499	-1073	11641	-8308	-146	-122	-114	-61	-58	-53	-98	45	-133	21	40	-76	-21	-55	84	-26	-1
1.129167	-160	12056	2405	-17758	-413	10721	-5927	-20880	-149	8056	-10751	-12595	-156	9402	-11776	-9535	785	10957	10793	-14180	356	1032	9856	-15981	-338	311	11099	-11817	8631	-952	11703	-8189	-146	-122	-113	-64	-62	-58	-102	43	-149	23	41	-68	-21	-50	85	-24	-1
1.130000	-66	12149	2653	-17729	-521	10857	-6247	-20915	-49	7965	-10553	-12706	-326	9469	-11744	-9378	783	10920	10850	-14296	356	1154	9933	-15977	-436	352	11119	-11702	7378	-831	11766	-8075	-146	-147	-116	-63	-61	-52	-99	45	-167	24	37	-67	-21	-53	87	-26	-1
1.130833	-148	12214	2889	-17686	-514	10969	-6545	-20933	-69	7875	-10330	-12833	-218	9543	-11713	-9206	799	10868	10912	-14409	188	1257	10005	-15968	-956	383	11131	-11572	6244	-708	11833	-7975	-147	-126	-119	-64	-58	-58	-105	42	-151	22	37	-72	-19	-51	84	-25	0
1.131667	-246	12268	3119	-17627	-190	11045	-6819	-20934	-95	7785	-10123	-12969	28	9610	-11673	-9013	1394	10801	10975	-14510	500	1339	10063	-15953	-1724	406	11130	-11443	2694	-586	11902	-7883	-148	-126	-119	-68	-63	-57	-105	41	-134	19	34	-75	-22	-56	73	-26	-1
1.132500	-346	12292	3325	-17558	-183	11087	-7070	-20915	-152	7705	-9922	-13122	-229	9680	-11642	-8796	935	10718	11039	-14598	-158	1401	10117	-15929	-1678	432	11124	-11307	1587	-462	11989	-7799	-149	-126	-120	-68	-60	-56	-105	42	-152	17	37	-72	-19	-55	87	-25	-1
1.133333	-243	12304	3517	-17476	-165	11095	-7285	-20877	-76	7630	-9729	-13276	-185	9761	-11605	-8559	349	10627	11102	-14682	-322	1439	10158	-15894	-1362	449	11108	-11149	2269	-350	12079	-7722	-148	-127	-118	-65	-62	-62	-108	41	-151	16	33	-69	-25	-55	86	-27	-3
1.134167	-350	12263	3682	-17394	-78	11059	-7468	-20818	-14	7564	-9545	-13450	-184	9809	-11570	-8310	302	10525	11162	-14754	-132	1453	10194	-15863	-1263	485	11082	-10990	2470	-235	12178	-7656	-152	-126	-119	-63	-60	-56	-103	43	-153	19	35	-70	-19	-45	86	-28	-4
1.135000	-394	12265	3822	-17302	-137	10970	-7623	-20742	-40	7497	-9380	-13630	-170	9845	-11537	-8039	79	10413	11217	-14823	-206	1441	10217	-15803	-1111	473	11043	-10823	3025	-134	12285	-7590	-147	-122	-102	-62	-59	-53	-107	40	-153	18	41	-70	-19	-51	85	-27	0
1.135833	-185	12222	3928	-17206	-212	10832	-7735	-20636	-7	7435	-9230	-13809	-217	9905	-11497	-7758	-30	10299	11264	-14882	-125	1400	10231	-15742	-916	464	10996	-10651	3059	-34	12395	-7534	-144	-124	-117	-64	-59	-55	-103	46	-149	20	35	-74	-17	-52	85	-27	0
1.136667	-285	12169	4005	-17123	-147	10634	-7819	-20509	-44	7374	-9090	-13989	-395	9916	-11451	-7469	-248	10183	11312	-14925	-464	1328	10231	-15678	-430	461	10937	-10469	3087	38	12509	-7483	-144	-124	-117	-66	-59	-58	-108	43	-148	21	6	-73	-18	-53	84	-24	1
1.137500	-352	12106	4042	-17035	-235	10390	-7864	-20358	-122	7303	-8983	-14168	-354	9930	-11410	-7182	-247	10062	11349	-14989	-509	1229	10221	-15606	-75	463	10870	-10280	2642	118	12619	-7439	-150	-127	-118	-66	-61	-57	-107	40	-153	18	32	-75	-19	-57	80	-30	0
1.138333	-289	12034	4042	-16957	-184	10066	-7880	-20180	-33	7224	-8885	-14336	-168	9906	-11357	-6889	84	9948	11381	-15040	-430	1097	10198	-15528	-291	396	10792	-10091	1854	162	12731	-7399	-152	-129	-122	-68	-63	-61	-108	43	-153	16	30	-78	-21	-57	79	-29	-4
1.139167	-453	11965	4008	-16874	-264	9702	-7855	-19975	-70	7132	-8805	-14490	-341	9851	-11299	-6607	-512	9839	11415	-15079	-1155	939	10166	-15440	113	342	10709	-9899	3049	205	12832	-7358	-147	-127	-120	-66	-63	-59	-110	39	-152	17	30	-77	-22	-59	79	-29	-3
1.140000	-217	11895	3940	-16794	-113	9275	-7799	-19737	-225	7029	-8739	-14624	-235	9764	-11212	-6327	43	9730	11442	-15120	-136	748	10123	-15343	258	264	10622	-9709	139	234	12930	-7321	-150	-131	-118	-69	-67	-61	-110	39	-156	15	30	-80	-23	-60	77	-29	-5
1.140833	-100	11826	3850	-16717	109	8803	-7707	-19476	-211	6906	-8689	-14740	-390	9638	-11144	-6058	147	9633	11475	-15148	-164	535	10071	-15237	143	179	10533	-9524	-2285	253	13011	-7284	-148	-130	-120	-69	-62	-59	-107	40	-154	13	29	-78	-22	-58	80	-30	-3
1.141667	-319	11774	3711	-16632	131	8291	-7580	-19186	-66	6769	-8643	-14824	-370	9481	-11040	-5822	-255	9541	11499	-15169	-648	293	10008	-15126	415	72	10442	-9341	-3598	256	13077	-7251	-149	-130	-122	-66	-61	-60	-105	41	-149	13	33	-76	-19	-58	80	-29	-3
1.142500	-165	11720	3555	-16546	-21	7739	-7420	-18875	-41	6602	-8608	-14883	-412	9281	-10924	-5557	36	9454	11528	-15183	-655	29	9934	-15014	517	-50	10354	-9174	-4693	248	13125	-7217	-148	-129	-121	-64	-62	-58	-108	41	-154	16	33	-74	-19	-58	82	-29	-4
1.143333	-33	11677	3381	-16459	56	7157	-7249	-18541	-46	6410	-8571	-14921	-464	9037	-10788	-5341	-10	9352	11550	-15185	-545	-259	9847	-14896	659	-191	10268	-9019	-4783	224	13149	-7196	-150	-132	-120	-68	-63	-56	-109	40	-156	16	33	-75	-22	-57	76	-31	-5
1.144167	-325	11630	3184	-16368	138	6548	-7046	-18196	-65	6194	-8539	-14922	-386	8755	-10639	-5147	-148	9296	11570	-15175	-607	-567	9746	-14776	845	-344	10188	-8881	-4268	185	13148	-7169	-148	-130	-120	-68	-61	-60	-112	36	-152	15	29	-75	-19	-62	81	-30	-3
1.145000	-360	11617	2971	-16269	317	5921	-6813	-17830	-39	5951	-8502	-14898	-16	8432	-10466	-4973	368	9216	11583	-15145	47	-888	9635	-14650	799	-509	10114	-8761	-6312	131	13128	-7148	-126	-130	-122	-66	-61	-61	-148	40	-151	33	32	-75	-18	-60	78	-33	2
1.145833	-445	11572	2750	-16168	246	5289	-6572	-17458	-138	5686	-8458	-14850	-376	8074	-10282	-4824	183	9140	11593	-15098	-136	-1217	9512	-14526	953	-667	10049	-8665	-6869	70	13080	-7135	-148	-128	-125	-68	-61	-63	-110	38	-149	16	32	-77	-19	-61	77	-30	0
1.146667	-544	11585	2528	-16058	180	4662	-6316	-17081	-126	5397	-8403	-14786	-386	7682	-10112	-4701	-476	9066	11587	-15034	-444	-1554	9377	-14404	1007	-858	9992	-8593	-5178	-14	13008	-7121	-148	-130	-121	-67	-63	-65	-101	42	-152	4	35	-77	-21	-62	76	-32	-1
1.147500	-340	11581	2314	-15942	190	4043	-6042	-16698	-63	5085	-8332	-14676	-239	7266	-9857	-4609	-432	8993	11586	-14956	-23	-1893	9234	-14285	958	-1035	9949	-8541	-4092	-108	12923	-7114	-148	-129	-119	-67	-62	-64	-108	42	-152	19	35	-76	-19	-61	80	-28	0
1.148333	-242	11581	2094	-15822	275	3446	-5763	-16316	-72	4753	-8247	-14559	-258	6820	-9624	-4546	-593	8912	11565	-14855	-230	-2227	9079	-14173	1120	-1215	9912	-8518	-2582	-218	12797	-7112	-149	-129	-118	-67	-62	-65	-91	42	-152	17	30	-76	-24	-59	80	-29	-4
1.149167	-360	11573	1898	-15705	205	2862	-5479	-15941	-61	4404	-8143	-14423	-251	6363	-9383	-4517	-458	8836	11534	-14741	-299	-2550	8916	-14067	1158	-1387	9884	-8518	-1809	-340	12659	-7110	-147	-128	-119	-68	-62	-58	-105	42	-151	21	37	-75	-21	-66	82	-30	0
1.150000	-360	11575	1692	-15581	149	2314	-5196	-15571	-18	4036	-8020	-14268	-208	5892	-9133	-4520	-320	8753	11488	-14607	-187	-2864	8748	-13975	1339	-1555	9862	-8542	-1118	-479	12500	-7097	-149	-127	-117	-65	-61	-60	-105	42	-152	17	36	-75	-19	-59	84	-28	-1
1.150833	-366	11565	1502	-15466	12	1792	-4912	-15206	-128	3663	-7881	-14107	-309	5413	-8881	-4560	-411	8667	11426	-14467	57	-3161	8578	-13890	1565	-1718	9835	-8590	-597	-631	12327	-7111	-149	-128	-117	-66	-62	-55	-103	44	-152	21	37	-75	-19	-55	85	-29	-1
1.151667	-529	11556	1334	-15356	213	1310	-4638	-14857	-148	3277	-7716	-13934	-351	4938	-8626	-4639	263	8580	11353	-14321	359	-3437	8403	-13823	1342	-1875	9827	-8667	-1459	-802	12141	-7110	-148	-125	-118	-68	-58	-59	-113	44	-154	17	34	-75	-33	-55	86	-27	-1
1.152500	-595	11536	1178	-15281	517	859	-4369	-14517	-75	2879	-7548	-13752	-279	4459	-8379	-4759	-36	8492	11259	-14168	-234	-3689	8229	-13768	1292	-2023	9816	-8762	85	-980	11959	-7107	-150	-124	-117	-65	-62	-58	-102	43	-149	17	36	-73	-23	-55	84	-30	0
1.153333	-583	11512	1041	-15169	396	446	-4114	-14183	-28	2480	-7348	-13563	-198	4002	-8131	-4913	220	8400	11156	-14020	349	-3918	8061	-13732	1088	-2169	9795	-8875	-1388	-1171	11745	-7095	-152	-127	-118	-65	-61	-57	-103	41	-146	19	34	-74	-18	-52	87	-28	-7
1.154167	-488	11469	916	-15095	42	75	-3869	-13865	-122	2077	-7146	-13365	-394	3551	-7905	-5116	681	8319	11078	-13849	354	-4116	7899	-13735	612	-2306	9773	-9005	-3726	-1371	11534	-7081	-146	-122	-115	-63	-62	-57	-101	40	-150	21	35	-72	-21	-50	80	-27	0
1.155000	-245	11424	814	-15035	104	-259	-3643	-13551	-168	1676	-6932	-13160	-323	3130	-7685	-5361	-30	8235	10912	-13737	-139	-4298	7749	-13717	290	-2441	9748	-9149	-3657	-1594	11329	-7052	-145	-122	-150	-63	-62	-59	-102	45	-151	24	37	-72	-22	-52	87	-27	-1
1.155833	-173	11363	727	-14996	166	-557	-3426	-13250	-43	1285	-6709	-12957	-354	2726	-7483	-5655	51	8154	10776	-13618	-112	-4450	7612	-13736	120	-2577	9712	-9311	-3829	-1797	11118	-7015	-148	-121	-116	-63	-63	-55	-100	47	-151	22	32	-73	-24	-50	88	-27	-1
1.156667	-385	11285	654	-14975	130	-819	-3230	-12953	28	896	-6487	-12738	-160	2352	-7299	-5991	4	8078	10633	-13520	-353	-4576	7490	-13787	85	-2706	9667	-9485	-3001	-2013	10914	-6970	-149	-117	-118	-70	-67	-59	-103	43	-148	22	33	-79	-24	-56	85	-28	-3
1.157500	-452	11196	593	-14969	102	-1043	-3054	-12663	-64	515	-6264	-12529	-524	2003	-7138	-6368	-160	8013	10488	-13444	-329	-4684	7385	-13854	-41	-2840	9613	-9673	-1206	-2232	10718	-6915	-147	-126	-120	-65	-62	-57	-105	46	-151	18	29	-78	-24	-57	82	-26	-3
1.158333	-215	11092	553	-14983	277	-1235	-2891	-12366	-55	147	-6040	-12312	-445	1684	-6997	-6793	51	7955	10336	-13390	258	-4777	7299	-13944	-442	-2971	9552	-9856	-1590	-2449	10522	-6848	-151	-128	-124	-55	-63	-57	-109	41	-153	18	35	-77	-23	-55	80	-30	-3
1.159167	12	10976	528	-15015	323	-1397	-2745	-12069	-26	-193	-5830	-12088	-504	1395	-6876	-7250	-25	7910	10191	-13360	155	-4849	7235	-14049	-827	-3108	9485	-10049	-1864	-2662	10344	-6768	-150	-126	-120	-67	-61	-61	-107	41	-156	19	23	-74	-19	-46	81	-35	0
1.160000	-119	10843	522	-15063	79	-1536	-2615	-11757	-53	-517	-5626	-11867	-614	1136	-6775	-7744	-642	7874	10048	-13373	-517	-4914	7199	-14171	-659	-3238	9414	-10247	1000	-2867	10170	-6687	-148	-135	-119	-64	-63	-60	-105	43	-154	20	34	-74	-25	-56	80	-31	-6
1.160833	-210	10697	525	-15120	354	-1649	-2499	-11459	-55	-816	-5440	-11649	-332	896	-6699	-8265	-287	7853	9919	-13409	-329	-4967	7183	-14316	-430	-3369	9342	-10448	3164	-3060	10012	-6596	-148	-125	-117	-63	-62	-60	-104	41	-152	23	36	-73	-22	-57	80	-28	-1
1.161667	-122	10530	546	-15191	390	-1737	-2394	-11139	-76	-1094	-5261	-11399	-156	683	-6641	-8823	-211	7840	9782	-13474	-409	-5018	7193	-14467	-225	-3505	9266	-10649	5464	-3243	9860	-6506	-136	-124	-129	-61	-58	-53	-91	42	-149	24	37	-73	-17	-55	79	-28	0
1.162500	-90	10387	580	-15273	35	-1808	-2312	-10814	-93	-1344	-5121	-11219	-174	490	-6602	-9393	-211	7835	9661	-13560	-440	-5070	7223	-14633	19	-3640	9188	-10849	7268	-3411	9721	-6411	-147	-127	-116	-63	-60	-57	-107	42	-150	22	38	-76	-18	-53	85	-28	6
1.163333	-103	10158	623	-15362	-103	-1869	-2238	-10480	-64	-1568	-4990	-11019	-224	311	-6576	-9982	3	7838	9541	-13676	-458	-5122	7272	-14808	266	-3774	9115	-11049	8246	-3569	9589	-6327	-176	-121	-119	-64	-60	-53	-102	44	-153	22	34	-73	-21	-55	82	-29	2
1.164167	-92	9951	673	-15451	-136	-1912	-2179	-10135	41	-1761	-4884	-10829	-257	149	-6564	-10581	-550	7844	9433	-13809	-714	-5184	7341	-14985	699	-3911	9048	-11238	8656	-3709	9473	-6236	-146	-125	-122	-52	-64	-59	-104	43	-153	16	35	-75	-21	-55	84	-29	-1
1.165000	-138	9724	734	-15542	-97	-1951	-2130	-9787	24	-1930	-4801	-10657	-320	-4	-6563	-11177	-96	7854	9326	-13953	-264	-5248	7427	-15169	780	-4038	8976	-11424	6838	-3845	9358	-6164	-153	-127	-122	-67	-62	-59	-108	34	-153	17	34	-77	-25	-61	79	-34	-3
1.165833	-161	9486	787	-15626	-112	-1984	-2092	-9435	-112	-2067	-4742	-10499	-398	-172	-6566	-11778	-109	7867	9233	-14107	-664	-5320	7529	-15346	697	-4170	8921	-11589	6710	-3956	9256	-6090	-149	-127	-127	-69	-65	-63	-112	41	-156	12	32	-78	-26	-62	79	-32	-4
1.166667	-276	9243	856	-15690	-270	-2008	-2062	-9076	-88	-2179	-4697	-10358	-225	-286	-6567	-12365	-334	7878	9145	-14259	-537	-5402	7645	-15517	620	-4300	8872	-11751	4936	-4058	9169	-6030	-149	-128	-121	-69	-65	-61	-108	40	-153	17	33	-82	-24	-60	80	-30	-1
1.167500	-171	8986	922	-15760	-224	-2032	-2032	-8721	-53	-2264	-4675	-10238	-212	-419	-6564	-12932	435	7890	9061	-14387	70	-5489	7774	-15674	332	-4423	8829	-11890	330	-4145	9089	-5985	-148	-127	-124	-65	-58	-57	-105	40	-148	18	34	-75	-18	-57	82	-30	3
1.168333	-143	8734	986	-15806	-228	-2059	-2009	-8366	75	-2330	-4664	-10141	-144	-550	-6558	-13480	-223	7883	8984	-14543	-459	-5588	7908	-15825	163	-4549	8797	-12011	-1705	-4224	9023	-5947	-147	-124	-119	-64	-57	-57	-102	43	-151	17	34	-68	-17	-53	85	-28	3
1.169167	-147	8462	1039	-15842	-299	-2084	-1991	-8019	53	-2375	-4668	-10073	-105	-680	-6550	-14012	-137	7870	8923	-14664	-370	-5694	8048	-15964	-189	-4676	8777	-12116	-4114	-4302	8959	-5933	-149	-129	-119	-63	-60	-57	-105	42	-151	34	36	-74	-21	-55	85	-29	1
1.170000	23	8190	1089	-15866	-329	-2118	-1972	-7689	-60	-2404	-4681	-10034	87	-819	-6519	-14494	64	7849	8819	-14764	-620	-5805	8192	-16092	-213	-4801	8763	-12218	-4928	-4370	8913	-5929	-146	-125	-117	-63	-60	-56	-108	38	-152	19	35	-74	-18	-55	82	-48	1
1.170833	-222	7915	1121	-15875	-476	-2160	-1950	-7372	-113	-2425	-4701	-10024	-150	-987	-6489	-14960	-47	7806	8732	-14843	-491	-5924	8338	-16196	-153	-4932	8758	-12273	-4628	-4443	8874	-5940	-147	-125	-119	-64	-59	-59	-146	40	-129	19	35	-73	-24	-55	84	-28	0
1.171667	-325	7641	1164	-15871	-503	-2211	-1922	-7074	-154	-2438	-4725	-10040	-85	-1113	-6436	-15382	301	7746	8645	-14893	-30	-6050	8484	-16292	-425	-5070	8762	-12323	-5675	-4518	8845	-5967	-149	-127	-127	-66	-63	-59	-108	37	-151	20	33	-74	-19	-52	84	-28	-3
1.172500	-69	7360	1143	-15855	-373	-2263	-1888	-6797	-224	-2446	-4746	-10085	23	-1272	-6374	-15773	600	7673	8554	-14912	113	-6173	8628	-16378	-952	-5209	8775	-12356	-8094	-4602	8846	-6005	-148	-126	-120	-64	-60	-57	-105	37	-152	17	36	-76	-21	-45	82	-32	0
1.173333	-181	7085	1131	-15808	-420	-2331	-1854	-6543	-213	-2455	-4761	-10158	-234	-1436	-6293	-16127	-354	7579	8452	-14910	-514	-6304	8766	-16452	-1098	-5363	8794	-12374	-7096	-4692	8858	-6059	-152	-130	-120	-69	-64	-62	-109	35	-155	17	33	-76	-19	-58	81	-32	-22
1.174167	-195	6816	1100	-15799	-355	-2408	-1796	-6319	-195	-2466	-4767	-10257	-235	-1609	-6198	-16439	-408	7476	8351	-14864	-525	-6429	8905	-16512	-1165	-5519	8821	-12375	-6055	-4789	8883	-6120	-146	-127	-118	-39	-61	-55	-103	38	-150	19	34	-75	-22	-56	82	-33	0
1.175000	-241	6556	1057	-15759	-310	-2487	-1719	-6116	-205	-2478	-4758	-10372	-288	-1781	-6085	-16715	-201	7353	8241	-14799	-430	-6557	9048	-16563	-1090	-5681	8856	-12364	-5117	-4899	8930	-6193	-147	-125	-118	-68	-63	-57	-103	43	-150	21	37	-72	-22	-53	85	-28	1
1.175833	-329	6295	995	-15713	-273	-2579	-1634	-5943	-148	-2491	-4737	-10510	-279	-1964	-5965	-16960	-142	7215	8127	-14704	-434	-6682	9157	-16608	-935	-5853	8889	-12343	-4447	-5023	8989	-6275	-146	-124	-120	-65	-58	-45	-105	41	-149	20	33	-76	-23	-53	82	-29	1
1.176667	-302	6040	919	-15666	-225	-2673	-1539	-5800	-113	-2539	-4704	-10667	-146	-2156	-5821	-17160	-41	7062	8003	-14592	-475	-6807	9271	-16658	-922	-6045	8929	-12313	-4447	-5157	9065	-6357	-148	-127	-118	-66	-62	-56	-104	44	-151	21	35	-74	-18	-53	84	-26	-3
1.177500	-255	5793	834	-15633	-262	-2788	-1427	-5684	-166	-2588	-4656	-10841	-161	-2348	-5668	-17336	-500	6904	7878	-14459	-649	-6932	9376	-16680	-692	-6216	8964	-12279	-3891	-5302	9152	-6442	-149	-125	-119	-66	-59	-55	-103	42	-155	-3	34	-75	-19	-55	85	-30	-3
1.178333	-327	5555	731	-15600	-142	-2900	-1310	-5601	-206	-2643	-4595	-11025	-262	-2548	-5511	-17480	-413	6733	7746	-14322	-423	-7059	9464	-16708	-572	-6404	9004	-12244	-4747	-5457	9248	-6540	-150	-127	-121	-68	-61	-59	-107	38	-153	19	32	-75	-22	-57	79	-30	-4
1.179167	-299	5329	625	-15571	30	-3028	-1176	-5542	-129	-2719	-4519	-11229	-270	-2742	-5349	-17590	-332	6563	7613	-14171	-594	-7183	9541	-16733	-423	-6595	9041	-12202	-4202	-5621	9360	-6626	-149	-125	-119	-64	-60	-60	-108	39	-155	18	33	-75	-23	-59	84	-29	0
1.180000	-159	5113	516	-15547	-74	-3157	-1037	-5506	-96	-2804	-4430	-11419	-118	-2933	-5162	-17678	-724	6389	7478	-14021	-496	-7306	9607	-16748	3	-6783	9073	-12163	-3590	-5789	9476	-6711	-149	-125	-120	-65	-62	-59	-105	42	-150	19	36	-77	-26	-55	82	-26	-6
1.180833	-53	4897	404	-15532	16	-3299	-887	-5496	-160	-2904	-4336	-11626	3	-3129	-4973	-17736	131	6213	7343	-13875	474	-7425	9661	-16759	-82	-6962	9103	-12125	-7146	-5953	9595	-6788	-149	-121	-118	-66	-61	-59	-107	42	-150	22	30	-76	-18	-55	84	-27	-1
1.181667	-121	4697	294	-15523	-33	-3439	-735	-5510	-151	-3010	-4236	-11832	-111	-3319	-4779	-17778	-240	6037	7205	-13737	-75	-7543	9700	-16763	102	-7140	9121	-12091	-7616	-6122	9707	-6863	-150	-128	-122	-67	-62	-57	-107	41	-152	21	32	-76	-19	-58	78	-31	0
1.182500	-47	4501	185	-15523	-58	-3587	-585	-5545	-134	-3132	-4132	-12040	-136	-3511	-4579	-17795	-117	5866	7057	-13605	156	-7666	9724	-16759	87	-7307	9138	-12055	-8558	-6281	9824	-6923	-147	-128	-119	-65	-64	-58	-104	43	-144	7	32	-75	-21	-49	84	-28	0
1.183333	-158	4316	107	-15524	-174	-3737	-427	-5599	-109	-3265	-4025	-12245	-206	-3683	-4379	-17790	59	5699	6949	-13494	394	-7781	9735	-16743	107	-7467	9142	-12028	-8793	-6422	9923	-6979	-149	-128	-117	-66	-64	-58	-107	42	-153	21	35	-76	-24	-57	76	-29	-5
1.184167	-317	4133	-11	-15531	-251	-3894	-272	-5675	-98	-3400	-3916	-12450	-483	-3856	-4179	-17768	46	5533	6828	-13398	241	-7903	9732	-16722	273	-7612	9144	-11997	-8086	-6581	10017	-7019	-152	-144	-118	-47	-66	-58	-104	43	-154	18	35	-75	-19	-57	81	-28	-5
1.185000	-287	3953	-97	-15542	-80	-4057	-119	-5764	-61	-3546	-3820	-12652	-280	-4027	-3979	-17726	218	5370	6715	-13323	578	-8013	9713	-16694	178	-7722	9136	-11975	-7853	-6718	10089	-7053	-151	-128	-120	-67	-64	-57	-104	42	-152	20	35	-79	-25	-58	81	-34	-3
1.185833	-79	3777	-179	-15551	298	-4226	29	-5871	-33	-3697	-3718	-12847	11	-4192	-3783	-17669	740	5208	6614	-13270	1212	-8140	9687	-16650	-147	-7863	9127	-11950	-9727	-6848	10147	-7076	-151	-128	-121	-72	-64	-59	-101	41	-154	19	30	-77	-25	-58	78	-29	-4
1.186667	-185	3608	-249	-15559	108	-4399	179	-5994	13	-3852	-3639	-13038	-285	-4358	-3590	-17589	-98	5049	6523	-13233	219	-8257	9650	-16599	-152	-7968	9105	-11931	-8395	-6960	10190	-7084	-153	-129	-121	-67	-64	-59	-108	39	-154	20	29	-80	-24	-56	80	-29	-5
1.187500	-264	3429	-316	-15568	144	-4570	326	-6128	44	-4008	-3554	-13228	-303	-4524	-3401	-17492	-148	4894	6449	-13217	149	-8369	9605	-16533	-82	-8062	9086	-11908	-6431	-7061	10215	-7081	-147	-127	-121	-81	-62	-62	-103	44	-151	21	29	-75	-21	-52	82	-26	0
1.188333	-49	3260	-365	-15568	242	-4753	469	-6281	-28	-4168	-3483	-13407	-257	-4683	-3220	-17376	228	4729	6383	-13215	490	-8480	9554	-16466	-84	-8147	9061	-11883	-4848	-7153	10215	-7072	-149	-125	-114	-63	-60	-52	-101	45	-154	20	38	-72	-19	-55	84	-28	-4
1.189167	71	3079	-419	-15573	125	-4941	615	-6440	-76	-4333	-3420	-13589	-332	-4853	-3048	-17250	-43	4560	6327	-13237	267	-8592	9500	-16387	-39	-8223	9041	-11867	-3191	-7240	10191	-7054	-134	-125	-117	-61	-59	-53	-102	46	-150	21	34	-74	-18	-52	81	-29	-3
1.190000	24	2900	-465	-15569	92	-5137	758	-6620	20	-4499	-3374	-13760	-277	-5020	-2885	-17098	-72	4386	6306	-13268	132	-8695	9438	-16305	-10	-8295	9011	-11851	-2025	-7325	10149	-7036	-148	-128	-124	-68	-63	-60	-105	39	-154	17	-5	-76	-23	-58	79	-32	-23
1.190833	-51	2710	-511	-15567	96	-5343	880	-6807	1	-4685	-3332	-13926	-253	-5196	-2734	-16935	-213	4209	6240	-13315	133	-8810	9383	-16208	170	-8354	8992	-11832	-373	-7403	10096	-7008	-149	-128	-117	-63	-60	-58	-104	33	-151	18	35	-74	-23	-58	79	-32	-5
1.191667	-12	2526	-545	-15547	-52	-5552	1041	-7000	-38	-4831	-3299	-14078	-397	-5367	-2587	-16753	-117	4029	6213	-13369	349	-8917	9324	-16091	183	-8415	8976	-11819	6	-7474	10027	-6976	-148	-127	-117	-66	-61	-58	-105	40	-149	16	30	-74	-19	-57	77	-31	-3
1.192500	90	2340	-583	-15539	-159	-5770	1186	-7205	-49	-5000	-3273	-14226	-432	-5543	-2456	-16572	42	3841	6188	-13435	33	-9020	9270	-16009	41	-8475	8968	-11806	612	-7555	9940	-6951	-148	-127	-119	-65	-60	-59	-109	43	-151	20	37	-75	-23	-62	77	-31	0
1.193333	-133	2154	-623	-15526	-311	-6000	1322	-7417	-81	-5173	-3260	-14358	-446	-5722	-2334	-16362	-592	3649	6164	-13490	-132	-9123	9218	-15898	0	-8534	8955	-11795	2687	-7637	9856	-6927	-151	-127	-120	-66	-63	-62	-105	43	-152	18	34	-75	-22	-59	80	-36	-4
1.194167	-149	1967	-660	-15510	-130	-6226	1466	-7637	30	-5345	-3249	-14486	-318	-5903	-2220	-16151	305	3453	6142	-13547	921	-9218	9171	-15786	-341	-8591	8965	-11788	121	-7718	9759	-6910	-147	-125	-119	-65	-60	-56	-104	42	-152	19	33	-75	-21	-55	86	-28	4
1.195000	-198	1791	-700	-15501	-223	-6478	1603	-7860	1	-5519	-3245	-14596	-468	-6078	-2115	-15935	43	3259	6114	-13610	281	-9316	9132	-15669	-245	-8652	8978	-11780	66	-7801	9667	-6889	-146	-127	-117	-63	-61	-57	-102	45	-148	19	37	-72	-9	-53	85	-25	6
1.195833	-172	1605	-741	-15489	-210	-6733	1737	-8086	-87	-5702	-3263	-14697	-341	-6257	-2015	-15715	-437	3061	6086	-13662	374	-9411	9096	-15547	-168	-8716	8993	-11780	164	-7894	9570	-6884	-154	-126	-116	-63	-59	-55	-95	43	-152	19	33	-74	-17	-55	86	-28	1
1.196667	-124	1434	-789	-15507	-62	-6999	1860	-8320	-36	-5880	-3251	-14781	-368	-6434	-1941	-15497	-263	2868	6050	-13715	499	-9505	9064	-15433	-343	-8782	9011	-11781	435	-7991	9481	-6889	-143	-125	-117	-63	-58	-55	-102	42	-146	22	37	-73	-18	-52	84	-27	1
1.197500	-45	1274	-840	-15491	-29	-7272	1971	-8560	-61	-6071	-3261	-14854	-393	-6609	-1873	-15279	-125	2678	6009	-13765	348	-9610	9028	-15315	-383	-8857	9048	-11792	1721	-8092	9393	-6903	-151	-127	-118	-64	-61	-59	-100	40	-151	13	35	-76	-22	-58	80	-28	0
1.198333	-51	1120	-897	-15506	-225	-7555	2072	-8800	-84	-6260	-3269	-14919	-441	-6782	-1815	-15076	-362	2490	5954	-13811	402	-9718	8999	-15198	-246	-8931	9080	-11809	3342	-8199	9321	-6932	-156	-132	-122	-68	-68	-62	-108	38	-156	16	29	-79	-27	-59	79	-36	-7
1.199167	79	973	-961	-15531	74	-7847	2161	-9044	-76	-6453	-3270	-14968	-299	-6951	-1757	-14872	105	2321	5897	-13846	1101	-9825	8976	-15072	-644	-9003	9122	-11824	1906	-8295	9262	-6964	-149	-128	-122	-43	-61	-60	-108	37	-154	15	30	-77	-25	-59	82	-31	-1
1.200000	118	850	-1027	-15556	81	-8137	2243	-9270	-104	-6643	-3273	-15001	-456	-7108	-1719	-14676	-248	2158	5837	-13872	348	-9932	8957	-14946	-728	-9076	9169	-11840	2680	-8394	9216	-7005	-149	-128	-120	-70	-63	-59	-104	39	-153	20	32	-76	-24	-62	78	-33	0
1.200833	-117	735	-1100	-15598	-165	-8433	2303	-9506	-77	-6833	-3270	-15024	-307	-7263	-1686	-14485	-670	2006	5771	-13900	-107	-10046	8937	-14820	-258	-9149	9214	-11860	5064	-8484	9187	-7054	-147	-122	-118	-72	-59	-61	-124	42	-150	18	35	-75	-19	-56	85	-28	1
1.201667	-237	639	-1176	-15642	-105	-8725	2352	-9738	-111	-7033	-3254	-15046	-166	-7419	-1664	-14309	-380	1867	5706	-13923	56	-10161	8920	-14693	-127	-9221	9264	-11874	6967	-8569	9172	-7114	-148	-127	-118	-67	-63	-59	-109	41	-150	22	37	-74	-22	-58	80	-28	1
1.202500	-221	551	-1264	-15698	20	-9017	2383	-9966	-92	-7233	-3236	-15054	-333	-7568	-1650	-14140	-517	1738	5632	-13942	-72	-10281	8900	-14569	-217	-9295	9312	-11896	8908	-8641	9176	-7178	-145	-121	-120	-65	-60	-57	-104	39	-152	20	33	-74	-17	-55	85	-28	1
1.203333	-221	482	-1354	-15764	-6	-9305	2396	-10193	-87	-7429	-3202	-15062	-389	-7718	-1642	-13983	-359	1621	5566	-13955	-11	-10403	8880	-14438	-66	-9358	9368	-11917	9534	-8707	9191	-7255	-144	-124	-117	-64	-60	-57	-102	44	-151	24	37	-74	-30	-56	87	-29	-1
1.204167	-189	420	-1458	-15836	-65	-9607	2395	-10422	-105	-7627	-3159	-15065	-269	-7873	-1650	-13836	-345	1506	5494	-13970	-215	-10530	8859	-14320	222	-9437	9412	-11927	9685	-8767	9220	-7334	-149	-128	-117	-80	-59	-57	-103	45	-151	21	35	-76	-17	-57	86	-30	0
1.205000	-56	375	-1559	-15916	-112	-9861	2383	-10648	-75	-7827	-3105	-15071	-420	-8026	-1661	-13692	-549	1402	5429	-13989	-253	-10649	8837	-14194	284	-9507	9455	-11944	8794	-8819	9259	-7418	-146	-126	-117	-67	-60	-59	-104	42	-153	17	35	-75	-24	-56	82	-31	-4
1.205833	25	334	-1668	-16000	1	-10122	2362	-10867	-28	-8025	-3032	-15079	-263	-8190	-1682	-13553	40	1300	5367	-13999	-301	-10774	8816	-14076	114	-9574	9505	-11951	7410	-8865	9310	-7507	-149	-127	-121	-66	-63	-56	-119	35	-153	18	32	-76	-23	-58	78	-34	-4
1.206667	-149	305	-1775	-16090	98	-10365	2328	-11090	-30	-8224	-2953	-15087	-125	-8362	-1706	-13412	-174	1203	5311	-14014	-980	-10882	8791	-13962	283	-9639	9545	-11963	8472	-8903	9367	-7600	-150	-128	-120	-75	-66	-60	-109	38	-155	15	29	-80	-17	-62	59	-33	-3
1.207500	-124	286	-1882	-16183	240	-10590	2293	-11308	-68	-8430	-2858	-15102	-76	-8551	-1734	-13272	583	1105	5263	-14025	110	-10994	8771	-13840	25	-9698	9593	-11948	4712	-8933	9437	-7685	-149	-127	-119	-67	-60	-57	-110	40	-150	19	33	-76	-21	-58	81	-31	-1
1.208333	-72	251	-1981	-16271	46	-10795	2257	-11522	-75	-8611	-2745	-15116	-297	-8725	-1761	-13121	786	1012	5228	-14037	71	-11088	8752	-13724	-338	-9757	9635	-11935	1314	-8962	9514	-7771	-146	-124	-118	-66	-59	-57	-103	41	-149	20	36	-73	-9	-56	81	-32	0
1.209167	-80	270	-2080	-16362	10	-10977	2211	-11738	-34	-8803	-2625	-15138	-162	-8919	-1797	-12975	298	912	5196	-14051	-303	-11174	8728	-13613	-441	-9814	9679	-11924	-878	-8990	9588	-7863	-149	-127	-117	-69	-60	-61	-104	41	-150	21	34	-78	-19	-57	79	-30	1
1.210000	-4	267	-2177	-16460	81	-11144	2170	-11951	-119	-8997	-2496	-15167	-62	-9124	-1836	-12820	398	805	5171	-14070	-308	-11249	8704	-13509	-518	-9874	9714	-11906	-2798	-9020	9670	-7953	-148	-121	-121	-70	-60	-61	-109	41	-146	18	32	-74	-19	-60	78	-30	-1
1.210833	-87	262	-2264	-16551	56	-11298	2121	-12164	-183	-9189	-2365	-15238	-155	-9343	-1881	-12658	82	693	5152	-14086	-374	-11313	8681	-13407	-573	-9931	9747	-11886	-3672	-9055	9750	-8041	-147	-114	-119	-69	-59	-61	-105	43	-153	19	32	-74	-19	-57	79	-28	-3
1.211667	-166	242	-2343	-16641	-10	-11423	2070	-12379	-163	-9382	-2231	-15241	-287	-9567	-1926	-12501	-333	574	5141	-14110	-420	-11372	8654	-13312	-818	-10006	9781	-11861	-3725	-9087	9833	-8129	-150	-126	-120	-70	-62	-58	-105	42	-151	19	30	-73	-22	-55	80	-31	-1
1.212500	-38	247	-2413	-16723	273	-11533	2014	-12589	-92	-9578	-2097	-15291	-34	-9796	-1977	-12334	335	456	5141	-14133	200	-11415	8624	-13221	-1480	-10050	9801	-11841	-6070	-9128	9913	-8214	-147	-124	-119	-66	-63	-59	-103	38	-151	19	47	-77	-25	-57	80	-31	0
1.213333	-176	233	-2472	-16800	39	-11634	1946	-12802	-124	-9774	-1968	-15338	-235	-10030	-2038	-12172	277	334	5143	-14158	-177	-11454	8588	-13135	-1841	-10108	9821	-11816	-6879	-9167	9994	-8299	-148	-126	-119	-69	-60	-61	-108	42	-149	-19	33	-72	-18	-59	82	-31	-3
1.214167	-190	217	-2522	-16884	-126	-11724	1863	-13009	-138	-9979	-1854	-15395	-218	-10266	-2107	-12013	-413	212	5155	-14188	-848	-11488	8558	-13054	-1750	-10173	9832	-11797	-4945	-9204	10074	-8378	-154	-127	-118	-68	-61	-62	-105	41	-151	15	30	-81	-23	-57	80	-31	0
1.215000	6	189	-2563	-16937	1	-11808	1770	-13218	-66	-10185	-1744	-15454	-109	-10500	-2180	-11859	-184	84	5184	-14225	-506	-11518	8521	-12980	-1715	-10240	9838	-11779	-3457	-9255	10152	-8455	-149	-127	-122	-69	-59	-61	-107	44	-153	17	33	-74	-21	-56	78	-43	-6
1.215833	-33	158	-2595	-16998	-51	-11889	1654	-13427	-95	-10398	-1657	-15513	-151	-10731	-2266	-11712	-243	-40	5187	-14265	-452	-11557	8479	-12908	-1633	-10307	9835	-11763	-1381	-9298	10229	-8527	-152	-127	-119	-65	-58	-57	-121	43	-154	13	30	-77	-21	-56	80	-30	-4
1.216667	-68	119	-2615	-17050	167	-11967	1526	-13624	-162	-10613	-1581	-15579	-115	-10956	-2357	-11575	-263	-159	5219	-14312	-551	-11598	8440	-12839	-1485	-10377	9825	-11746	284	-9346	10299	-8600	-149	-127	-120	-65	-62	-59	-104	42	-149	17	33	-74	-7	-59	79	-22	-1
1.217500	-63	72	-2632	-17092	95	-12050	1374	-13821	-83	-10841	-1531	-15645	-39	-11185	-2462	-11457	-453	-280	5243	-14369	-741	-11651	8395	-12779	-1238	-10460	9806	-11740	1711	-9397	10370	-8667	-150	-126	-122	-66	-61	-60	-110	39	-153	16	30	-76	-25	-58	78	-31	-3
1.218333	-145	3	-2648	-17132	-430	-12141	1200	-14013	-85	-11081	-1507	-15713	-27	-11406	-2577	-11359	-840	-394	5274	-14443	-696	-11716	8353	-12723	-905	-10553	9777	-11733	2922	-9446	10429	-8733	-150	-129	-125	-69	-62	-61	-109	38	-152	17	32	-76	-22	-62	74	-34	-4
1.219167	-292	-67	-2662	-17165	-713	-12242	983	-14202	-130	-11332	-1510	-15782	-42	-11622	-2699	-11281	-373	-507	5310	-14514	-353	-11796	8313	-12669	-720	-10649	9747	-11724	2835	-9499	10488	-8790	-151	-130	-135	-66	-65	-61	-108	39	-155	15	30	-76	-23	-56	79	-32	-6
1.220000	-208	-146	-2675	-17185	-813	-12346	791	-14379	-152	-11590	-1530	-15842	-223	-11828	-2828	-11224	-663	-613	5352	-14594	-1076	-11885	8285	-12617	-436	-10749	9710	-11711	4812	-9536	10542	-8844	-149	-127	-120	-66	-62	-59	-105	38	-148	20	32	-77	0	-56	81	-31	0
1.220833	-110	-236	-2691	-17205	-736	-12462	549	-14550	-151	-11862	-1577	-15907	-86	-12037	-2963	-11188	-395	-712	5395	-14695	-266	-12001	8259	-12573	-441	-10863	9671	-11693	3222	-9620	10583	-8891	-143	-126	-120	-64	-61	-66	-105	42	-153	18	34	-72	-22	-55	82	-30	0
1.221667	-56	-335	-2711	-17213	-789	-12590	306	-14705	-126	-12142	-1648	-15970	-212	-12244	-3104	-11179	135	-807	5445	-14796	197	-12132	8248	-12532	-442	-10987	9631	-11676	344	-9623	10620	-8933	-144	-124	-118	-64	-63	-57	-104	43	-149	19	35	-75	-19	-53	84	-29	-3
1.222500	-51	-448	-2739	-17225	-956	-12733	52	-14856	-218	-12437	-1744	-16029	-178	-12447	-3248	-11194	-548	-897	5488	-14911	-421	-12279	8241	-12498	-303	-11122	9591	-11648	-370	-9670	10644	-8968	-148	-128	-119	-75	-63	-59	-104	41	-154	18	36	-73	-19	-55	86	-26	-1
1.223333	-34	-567	-2774	-17230	-999	-12885	-213	-14994	-250	-12747	-1865	-16082	-107	-12656	-3395	-11237	-635	-993	5549	-15036	-107	-12451	8260	-12471	-189	-11275	9550	-11619	579	-9719	10657	-8997	-152	-129	-120	-65	-65	-58	-105	41	-159	15	30	-70	-19	-59	80	-32	-7
1.224167	-100	-696	-2820	-17237	-854	-13018	-475	-15112	-79	-13059	-1995	-16133	24	-12870	-3547	-11299	-695	-1079	5580	-15160	22	-12638	8271	-12451	3	-11421	9523	-11578	4954	-9774	10665	-9017	-151	-132	-121	-66	-64	-58	-102	41	-153	18	33	-74	-23	-55	80	-30	-5
1.225000	-290	-830	-2865	-17241	-833	-13218	-734	-15222	-112	-13373	-2140	-16170	-205	-13082	-3697	-11401	-585	-1134	5622	-15288	-112	-12839	8309	-12440	155	-11580	9499	-11528	8496	-9830	10655	-9023	-149	-126	-119	-64	-61	-58	-109	41	-155	15	36	-74	-35	-47	79	-26	-1
1.225833	-101	-970	-2922	-17246	-595	-13396	-979	-15304	-205	-13689	-2300	-16203	-107	-13306	-3849	-11480	-59	-1244	5659	-15420	295	-13057	8355	-12433	43	-11744	9484	-11480	6873	-9903	10636	-9018	-152	-84	-121	-66	-63	-58	-105	43	-154	17	28	-77	-21	-58	79	-29	-3
1.226667	86	-1117	-2984	-17259	-360	-13582	-1206	-15371	-160	-14001	-2471	-16222	-146	-13536	-4001	-11589	-191	-1323	5686	-15541	103	-13277	8412	-12440	-151	-11905	9481	-11416	3534	-9972	10615	-8998	-147	-129	-121	-67	-63	-61	-110	38	-151	17	32	-76	-22	-59	80	-30	-4
1.227500	-181	-1270	-3047	-17273	-277	-13771	-1408	-15390	-93	-14309	-2641	-16228	-111	-13770	-4149	-11712	-934	-1397	5710	-15657	-801	-13511	8482	-12453	122	-12065	9491	-11348	2096	-10055	10607	-8962	-149	-124	-118	-60	-60	-57	-102	40	-152	20	36	-72	-21	-58	82	-26	1
1.228333	-284	-1420	-3111	-17288	-168	-13939	-1584	-15433	-172	-14606	-2814	-16220	-75	-14009	-4294	-11841	-516	-1472	5727	-15761	-271	-13749	8555	-12482	265	-12221	9514	-11280	-237	-10149	10551	-8911	-147	-126	-116	-64	-61	-57	-101	45	-147	20	35	-73	-17	-56	84	-24	8
1.229167	-186	-1579	-3175	-17316	-148	-14118	-1731	-15431	-102	-14888	-3005	-16201	-334	-14258	-4441	-11978	-470	-1539	5728	-15855	94	-13972	8631	-12518	239	-12373	9546	-11212	-2054	-10255	10507	-8851	-144	-134	-115	-63	-60	-52	-103	44	-149	22	37	-74	-18	-55	81	-25	1
1.230000	-231	-1741	-3240	-17349	-47	-14288	-1846	-15415	90	-15150	-3152	-16162	-221	-14526	-4582	-12146	-550	-1609	5693	-15938	-115	-14192	8711	-12572	372	-12513	9595	-11148	-3323	-10370	10464	-8775	-149	-122	-118	-65	-59	-57	-102	44	-153	23	35	-72	-19	-55	79	-25	-1
1.230833	-253	-1904	-3305	-17388	59	-14450	-1922	-15375	7	-15393	-3316	-16114	32	-14754	-4726	-12260	-427	-1671	5694	-16000	-169	-14400	8785	-12633	467	-12640	9648	-11088	-3821	-10487	10424	-8689	-125	-124	-146	-68	-59	-56	-102	43	-151	19	32	-75	-18	-53	82	-25	-3
1.231667	-144	-2075	-3371	-17439	105	-14601	-1968	-15317	-135	-15610	-3465	-16051	-116	-15002	-4869	-12401	-517	-1736	5635	-16053	-225	-14592	8853	-12699	556	-12751	9710	-11037	-3323	-10626	10385	-8587	-149	-128	-125	-68	-62	-60	-107	39	-151	15	30	-77	-24	-45	77	-31	-3
1.232500	-163	-2246	-3436	-17493	164	-14741	-1981	-15247	-141	-15807	-3600	-15972	-234	-15225	-5003	-12538	120	-1793	5611	-16079	-7	-14758	8913	-12788	466	-12840	9783	-10993	-4064	-10762	10351	-8474	-150	-127	-118	-68	-63	-58	-117	41	-152	15	30	-77	-22	-56	81	-30	0
1.233333	-194	-2415	-3491	-17554	125	-14861	-1957	-15152	-90	-15965	-3726	-15878	-213	-15476	-5128	-12670	-35	-1848	5558	-16094	-620	-14894	8961	-12880	475	-12909	9864	-10961	-2329	-10897	10327	-8355	-151	-128	-119	-65	-61	-59	-108	39	-151	22	33	-76	-18	-66	79	-29	-6
1.234167	-24	-2587	-3553	-17617	41	-14968	-1910	-15052	28	-16094	-3832	-15777	-102	-15692	-5252	-12793	-92	-1899	5488	-16095	-357	-15001	8994	-12969	407	-12954	9948	-10943	-2928	-11037	10311	-8206	-148	-125	-118	-67	-59	-61	-107	39	-152	17	34	-75	-21	-56	84	-30	-1
1.235000	-7	-2757	-3605	-17688	119	-15057	-1824	-14943	42	-16196	-3920	-15667	-108	-15896	-5364	-12910	921	-1945	5416	-16113	290	-15075	9018	-13064	164	-12976	10028	-10937	-6975	-11168	10305	-8096	-150	-121	-118	-67	-62	-60	-104	44	-170	20	32	-75	-22	-40	81	-29	0
1.235833	-126	-2932	-3666	-17771	168	-15129	-1724	-14857	58	-16274	-3990	-15553	-56	-16077	-5467	-13016	370	-1994	5334	-16071	-299	-15106	9025	-13162	188	-12978	10103	-10952	-8314	-11294	10318	-7965	-148	-122	-117	-69	-53	-58	-107	40	-151	19	33	-76	-17	-53	82	-27	0
1.236667	-132	-3106	-3725	-17837	364	-15182	-1603	-14715	104	-16306	-4047	-15437	-95	-16235	-5564	-13117	450	-2040	5251	-16046	12	-15101	9016	-13254	71	-12953	10171	-10973	-10523	-11408	10325	-7835	-145	-124	-118	-70	-63	-58	-103	44	-151	22	33	-74	-26	-55	81	-27	3
1.237500	-103	-3284	-3790	-17913	478	-15223	-1491	-14610	91	-16323	-4089	-15326	-83	-16372	-5646	-13214	420	-2088	5165	-16029	150	-15064	8982	-13350	4	-12913	10229	-11006	-11097	-11513	10344	-7717	-146	-127	-120	-69	-62	-61	-105	40	-150	17	34	-79	-19	-57	81	-29	0
1.238333	-134	-3455	-3860	-17993	422	-15251	-1331	-14508	38	-16316	-4118	-15206	-289	-16483	-5719	-13302	95	-2140	5079	-16010	-24	-14986	8937	-13442	67	-12857	10270	-11055	-9974	-11601	10373	-7604	-149	-128	-121	-67	-62	-60	-107	41	-151	15	30	-76	-8	-58	80	-33	-4
1.239167	-84	-3627	-3934	-18065	579	-15249	-1184	-14395	75	-16285	-4134	-15093	17	-16566	-5782	-13378	509	-2188	4995	-15999	193	-14885	8871	-13525	-85	-12776	10298	-11113	-9740	-11669	10406	-7506	-150	-128	-124	-69	-60	-64	-108	40	-150	17	32	-77	-23	-62	80	-31	-3
1.240000	3	-3795	-4006	-18131	851	-15273	-1042	-14324	0	-16238	-4140	-14993	204	-16617	-5834	-13446	953	-2238	4916	-16021	428	-14750	8796	-13601	-418	-12688	10298	-11158	-10463	-11717	10437	-7417	-151	-132	-121	-70	-70	-62	-111	37	-153	22	29	-81	-23	-62	77	-32	-3
1.240833	-144	-3967	-4084	-18198	659	-15267	-902	-14244	-1	-16166	-4137	-14897	45	-16642	-5871	-13520	-74	-2291	4846	-16012	-363	-14583	8711	-13663	-297	-12583	10280	-11210	-7154	-11740	10475	-7342	-141	-128	-120	-66	-63	-59	-107	42	-150	19	35	-79	-18	-58	80	-31	-1
1.241667	-135	-4108	-4154	-18252	683	-15253	-764	-14181	-46	-16081	-4130	-14809	18	-16633	-5901	-13572	-6	-2347	4783	-16043	-99	-14407	8613	-13721	-102	-12471	10232	-11261	-4043	-11745	10494	-7281	-146	-127	-121	-67	-60	-61	-105	40	-151	16	34	-75	-21	-65	81	-31	-7
1.242500	-105	-4253	-4238	-18303	810	-15237	-636	-14124	-77	-15984	-4120	-14734	-124	-16604	-5925	-13627	235	-2406	4729	-16090	120	-14205	8506	-13766	60	-12353	10162	-11308	-1157	-11734	10508	-7240	-149	-112	-118	-65	-57	-62	-93	41	-151	18	34	-76	-18	-59	81	-29	-3
1.243333	-174	-4383	-4318	-18350	713	-15216	-530	-14090	-91	-15880	-4113	-14672	-55	-16547	-5941	-13669	-134	-2469	4680	-16155	-118	-13996	8391	-13806	256	-12234	10062	-11349	1075	-11698	10512	-7217	-147	-126	-118	-66	-60	-60	-105	37	-148	20	35	-75	-21	-55	82	-31	0
1.244167	-50	-4511	-4399	-18396	607	-15191	-460	-14060	-116	-15770	-4114	-14619	-14	-16473	-5953	-13708	-104	-2532	4639	-16241	1	-13787	8273	-13831	438	-12118	9933	-11384	1919	-11650	10491	-7214	-147	-127	-120	-64	-61	-58	-107	43	-150	18	34	-77	-22	-60	85	-30	-1
1.245000	-78	-4622	-4480	-18433	732	-15164	-350	-14044	-68	-15655	-4118	-14580	-162	-16380	-5961	-13742	-269	-2604	4607	-16346	-36	-13581	8155	-13860	616	-12006	9777	-11410	2544	-11582	10460	-7227	-147	-128	-119	-66	-61	-60	-107	59	-151	17	36	-74	-7	-58	80	-30	0
1.245833	-165	-4721	-4561	-18474	908	-15130	-283	-14037	-85	-15536	-4137	-14547	-34	-16270	-5972	-13771	332	-2680	4586	-16466	402	-13382	8037	-13871	538	-11905	9605	-11432	972	-11510	10402	-7262	-165	-129	-119	-66	-61	-58	-104	38	-153	19	33	-79	-24	-61	80	-31	-1
1.246667	-151	-4807	-4635	-18496	796	-15093	-232	-14043	-135	-15416	-4161	-14524	38	-16147	-5978	-13795	537	-2768	4566	-16603	-53	-13194	7914	-13887	517	-11806	9408	-11443	881	-11419	10325	-7315	-148	-129	-121	-68	-64	-58	-107	36	-153	20	51	-63	-21	-59	79	-33	-11
1.247500	-234	-4876	-4711	-18534	593	-15046	-197	-14052	-26	-15292	-4199	-14504	12	-16016	-5988	-13811	243	-2837	4559	-16749	-279	-13027	7817	-13892	650	-11718	9193	-11450	800	-11325	10225	-7376	-143	-127	-108	-66	-60	-58	-105	43	-153	20	33	-76	-23	-56	81	-27	0
1.248333	-155	-4930	-4781	-18540	884	-14993	-176	-14068	-33	-15165	-4246	-14489	86	-15880	-5999	-13820	1333	-2917	4554	-16903	728	-12876	7722	-13883	268	-11640	8974	-11451	-3753	-11226	10106	-7457	-148	-128	-119	-70	-60	-58	-107	42	-151	19	34	-79	-23	-59	77	-31	-1
1.249167	-201	-4967	-4851	-18564	739	-14923	-165	-14095	-116	-15044	-4310	-14479	189	-15742	-6016	-13821	716	-3003	4555	-17060	-135	-12744	7635	-13887	149	-11582	8758	-11449	-4874	-11124	9965	-7545	-147	-122	-118	-66	-58	-55	-103	41	-153	20	32	-76	-21	-57	84	-26	1
1.250000	-268	-4988	-4919	-18583	446	-14850	-165	-14120	-29	-14910	-4388	-14468	308	-15603	-6034	-13815	833	-3083	4558	-17219	-102	-12642	7557	-13881	-40	-11534	8515	-11448	-6111	-11030	9811	-7651	-149	-128	-120	-66	-97	-57	-103	42	-149	12	35	-74	-17	-56	82	-26	-1
1.250833	-259	-4998	-4981	-18611	477	-14757	-173	-14155	-73	-14777	-4461	-14461	288	-15463	-6054	-13797	1044	-3165	4565	-17371	364	-12561	7495	-13875	-279	-11503	8301	-11444	-5616	-10934	9637	-7758	-198	-128	-117	-65	-60	-57	-105	42	-148	19	36	-75	-17	-56	85	-26	0
1.251667	-217	-4990	-5042	-18627	560	-14656	-193	-14188	-121	-14638	-4552	-14454	84	-15330	-6081	-13769	860	-3245	4568	-17511	259	-12506	7448	-13856	-498	-11488	8076	-11440	-3594	-10843	9457	-7872	-145	-129	-117	-66	-60	-58	-105	44	-150	23	36	-73	-19	-57	81	-29	0
1.252500	-161	-4973	-5098	-18650	302	-14542	-220	-14226	-168	-14485	-4652	-14445	-9	-15197	-6080	-13723	889	-3317	4577	-17648	230	-12478	7410	-13856	-810	-11489	7876	-11440	-1963	-10762	9255	-7985	-148	-127	-117	-65	-59	-61	-104	40	-150	19	35	-79	-21	-53	84	-27	0
1.253333	-62	-4936	-5151	-18675	276	-14408	-249	-14269	-304	-14335	-4748	-14434	29	-15067	-6142	-13664	1487	-3348	4590	-17770	688	-12469	7390	-13843	-1154	-11507	7699	-11437	-3085	-10685	9087	-8096	-144	-125	-118	-65	-61	-58	-103	57	-148	24	32	-78	-22	-69	82	-27	-3
1.254167	-314	-4888	-5206	-18703	215	-14263	-286	-14312	-128	-14175	-4851	-14421	-15	-14944	-6165	-13586	533	-3438	4592	-17866	-350	-12488	7382	-13832	-968	-11543	7542	-11435	-448	-10607	8906	-8205	-146	-126	-118	-67	-62	-55	-103	40	-150	21	36	-77	-21	-53	84	-26	-1
[truncated: 10,494 more rows]
[truncated: 15 more columns]
