# Supplementary material for: Novel Methods for Surface EMG Analysis and Exploration Based on Multi-Modal Gaussian Mixture Models
Source: PLoS One. 2016 Jun 30;11(6):e0157239. doi: 10.1371/journal.pone.0157239 (PMC4928879; doi:10.1371/journal.pone.0157239)
Supplement: S2 File — (ZIP) [file pone.0157239.s002.zip › Haf_horses_walk_data/Haf_h05_w2_kin.trc]

PathFileType	4	(X/Y/Z)	D:\Users\zsoldosr\Desktop\HaflingerProjektEMGBiopsy\RawData\13.11.12\Larettaw2r.trc
DataRate	CameraRate	NumFrames	NumMarkers	Units	OrigDataRate	OrigDataStartFrame	OrigNumFrames
120.00	120.00	1200	7	mm	120.00	1	1200
Frame#	Time	Head			Withers			Sacrum			HFL			HFR			HHL			HHR
		X1	Y1	Z1	X2	Y2	Z2	X3	Y3	Z3	X4	Y4	Z4	X5	Y5	Z5	X6	Y6	Z6	X7	Y7	Z7
1	0.000	791.53088	-141.60666	1447.46375	-465.63361	-37.02834	1345.02905	-1189.61548	-1.93215	1380.85266	-542.90033	119.55704	-18.05062	315.90002	-185.95219	-8.65516	-1175.69702	132.03133	41.55998	-1163.04883	-141.13307	-0.97486
2	0.008	793.00140	-141.06004	1445.88489	-464.81799	-38.83154	1347.00500	-1189.35840	-2.46626	1381.27124	-555.62762	118.80393	-16.04908	302.08743	-186.23311	-8.68525	-1140.87280	132.91464	44.24197	-1177.39001	-141.03732	-1.30664
3	0.017	794.48547	-140.47934	1444.18848	-464.17465	-40.46057	1348.97668	-1189.30701	-2.99433	1381.52649	-568.36469	118.02607	-13.67565	288.30917	-186.62500	-8.73839	-1107.02014	133.60017	46.17138	-1191.50671	-141.07582	-1.58644
4	0.025	796.00342	-139.85594	1442.28552	-463.84787	-41.79727	1350.93323	-1189.62000	-3.50160	1381.49243	-581.06146	117.10014	-10.58636	274.57333	-187.12105	-8.86758	-1074.83606	134.16469	47.10775	-1205.34680	-141.32610	-1.77821
5	0.033	797.57971	-139.21075	1440.12939	-463.93683	-42.80268	1352.85266	-1190.37524	-3.97178	1381.09460	-593.47729	115.75986	-6.43568	260.88370	-187.63112	-9.09826	-1044.53918	134.83791	47.26071	-1218.97864	-141.84608	-1.81802
6	0.042	799.23468	-138.57623	1437.71143	-464.49072	-43.49855	1354.70032	-1191.56836	-4.38951	1380.30579	-604.94507	113.73632	-0.84917	247.23898	-188.11125	-9.37490	-1015.82391	135.75301	46.85734	-1232.46484	-142.65825	-1.62899
7	0.050	800.97784	-137.97153	1435.04565	-465.51166	-43.93172	1356.43884	-1193.14246	-4.74348	1379.13232	-614.18396	111.07468	6.48054	233.62930	-188.58270	-9.60814	-988.02808	136.92032	45.91463	-1245.88135	-143.63577	-1.27243
8	0.058	802.80774	-137.39037	1432.15173	-466.96252	-44.15007	1358.04211	-1195.02124	-5.03145	1377.59827	-619.52191	108.26749	15.51337	220.05095	-189.03391	-9.76448	-960.44586	138.37048	44.41137	-1259.36072	-144.53510	-0.96510
9	0.067	804.71564	-136.80629	1429.04993	-468.77859	-44.19506	1359.49805	-1197.13147	-5.24957	1375.72961	-619.63007	105.97073	25.52115	206.46716	-189.44662	-9.86807	-932.62573	140.21782	42.47152	-1272.99829	-145.20396	-0.85377
10	0.075	806.69427	-136.18852	1425.76221	-470.87863	-44.10258	1360.80444	-1199.41565	-5.38513	1373.55249	-614.17395	104.60461	35.12540	192.81625	-189.87498	-9.93892	-904.55396	142.56613	40.26051	-1286.76489	-145.67258	-0.89885
11	0.083	808.74591	-135.52115	1422.31067	-473.17267	-43.90814	1361.96594	-1201.82239	-5.42718	1371.10132	-603.74841	104.21021	42.95725	179.10599	-190.35814	-9.98368	-876.66162	145.39098	37.83001	-1300.56494	-146.05867	-0.98565
12	0.092	810.87976	-134.81050	1418.71741	-475.56931	-43.64836	1362.99036	-1204.28284	-5.37501	1368.42236	-589.32166	104.56895	48.38147	165.40598	-190.84544	-10.01195	-849.60681	148.54576	35.12094	-1314.33911	-146.44690	-1.04323
13	0.100	813.10107	-134.07304	1415.00574	-477.98389	-43.35274	1363.88318	-1206.70313	-5.23609	1365.56799	-571.81470	105.36499	51.62703	151.75331	-191.27921	-10.02539	-823.95215	151.85417	32.02438	-1328.09253	-146.84724	-1.07343
14	0.108	815.40399	-133.32365	1411.20129	-480.34396	-43.03597	1364.64954	-1208.97961	-5.01631	1362.59241	-551.97925	106.27354	53.41150	138.11725	-191.65709	-10.02308	-799.99451	155.11127	28.43340	-1341.86353	-147.24347	-1.11785
15	0.117	817.77142	-132.57079	1407.33154	-482.59177	-42.70518	1365.29919	-1211.01868	-4.70584	1359.54297	-530.43512	107.03378	54.52300	124.44522	-191.98169	-10.02067	-777.85046	158.07092	24.32518	-1355.66541	-147.63800	-1.20106
16	0.125	820.17908	-131.81297	1403.42737	-484.68375	-42.37592	1365.84460	-1212.75098	-4.27958	1356.44897	-507.76181	107.48486	55.57523	110.72427	-192.24292	-10.03762	-757.65576	160.54842	19.78786	-1369.46704	-148.04083	-1.29944
17	0.133	822.60199	-131.04399	1399.52515	-486.59009	-42.07589	1366.29236	-1214.13721	-3.71718	1353.32153	-484.51300	107.50578	56.89265	96.96988	-192.48311	-10.07541	-739.67963	162.48747	14.90540	-1383.25452	-148.45714	-1.37468
18	0.142	825.01898	-130.25681	1395.67090	-488.29266	-41.83469	1366.64111	-1215.17175	-3.01478	1350.16162	-461.10983	106.98726	58.52290	83.18092	-192.79399	-10.12465	-724.32788	163.99081	9.70041	-1397.06226	-148.89127	-1.42783
19	0.150	827.41064	-129.43965	1391.92041	-489.78140	-41.67896	1366.88684	-1215.88159	-2.18279	1346.96179	-437.72955	105.90746	60.37224	69.33282	-193.21703	-10.18983	-712.12555	165.33934	4.26491	-1410.92200	-149.33611	-1.49406
20	0.158	829.75824	-128.58572	1388.33362	-491.05270	-41.63875	1367.03003	-1216.31360	-1.24660	1343.70496	-414.29221	104.35806	62.31674	55.40854	-193.69472	-10.28921	-703.68854	166.80450	-1.10981	-1424.83716	-149.76584	-1.59371
21	0.167	832.04535	-127.70786	1384.96423	-492.10910	-41.74220	1367.07690	-1216.51978	-0.24041	1340.37488	-390.55188	102.45119	64.21236	41.43887	-194.14160	-10.42229	-699.59656	168.40585	-5.91143	-1438.79333	-150.16434	-1.70825
22	0.175	834.25824	-126.83414	1381.85706	-492.95844	-41.99416	1367.03735	-1216.55115	0.80817	1336.97522	-366.22748	100.25572	65.89438	27.48026	-194.52812	-10.56295	-700.07959	169.92004	-9.59875	-1452.75928	-150.53970	-1.80213
23	0.183	836.38385	-125.99044	1379.05261	-493.61206	-42.37281	1366.91663	-1216.45349	1.88299	1333.54211	-341.08536	97.86700	67.22217	13.54974	-194.87210	-10.69638	-704.69409	171.04816	-11.99043	-1466.71033	-150.89790	-1.86744
24	0.192	838.40686	-125.18252	1376.59021	-494.08151	-42.84781	1366.71021	-1216.26013	2.98811	1330.14783	-314.96191	95.46330	68.09431	-0.37146	-195.19766	-10.82697	-712.54523	171.64964	-13.31536	-1480.65417	-151.23730	-1.93366
25	0.200	840.30469	-124.39265	1374.50732	-494.37387	-43.38921	1366.40686	-1215.98047	4.16206	1326.90063	-287.76788	93.21088	68.39420	-14.29373	-195.52063	-10.94452	-722.93506	171.91844	-13.86194	-1494.60474	-151.56979	-2.02409
26	0.208	842.04938	-123.60278	1372.83838	-494.49097	-43.96529	1365.99536	-1215.59326	5.45753	1323.93323	-259.47153	91.16427	67.96651	-28.21973	-195.82574	-11.04243	-735.38330	172.17612	-13.85835	-1508.54968	-151.91248	-2.13263
27	0.217	843.61426	-122.81723	1371.61292	-494.43329	-44.54274	1365.46667	-1215.06042	6.89329	1321.37695	-230.05157	89.29493	66.66775	-42.15265	-196.07083	-11.15710	-749.13898	172.48586	-13.60244	-1522.46179	-152.26082	-2.24049
28	0.225	844.97198	-122.05280	1370.85583	-494.20514	-45.09019	1364.81384	-1214.35352	8.43592	1319.33374	-199.48529	87.58781	64.42754	-56.07776	-196.24915	-11.31975	-763.30835	172.66010	-13.41381	-1536.30078	-152.60977	-2.31435
29	0.233	846.08990	-121.31613	1370.58679	-493.81793	-45.58430	1364.03784	-1213.46765	10.02021	1317.86133	-167.78833	86.10103	61.28739	-69.96457	-196.41129	-11.50971	-777.36389	172.58896	-13.45639	-1549.95642	-153.00104	-2.29451
30	0.242	846.93256	-120.59843	1370.81506	-493.29202	-46.01618	1363.14868	-1212.42651	11.56202	1316.97388	-135.02316	84.91878	57.39444	-83.80551	-196.63295	-11.69363	-791.20276	172.36685	-13.71056	-1563.22107	-153.49796	-2.10089
31	0.250	847.47174	-119.88400	1371.53894	-492.65436	-46.39400	1362.15771	-1211.28699	12.95058	1316.64734	-101.26459	84.05717	52.93459	-97.62265	-196.96764	-11.86464	-804.89008	172.13416	-14.07688	-1575.87549	-154.09579	-1.63929
32	0.258	847.69513	-119.15846	1372.74719	-491.93253	-46.74319	1361.07642	-1210.13000	14.05843	1316.83228	-66.58109	83.45505	48.07247	-111.41727	-197.37636	-12.02864	-818.49695	171.95416	-14.45337	-1587.81946	-154.69836	-0.82596
33	0.267	847.60406	-118.41295	1374.41943	-491.15137	-47.10493	1359.92188	-1209.03479	14.77937	1317.47314	-31.04092	83.06471	42.97624	-125.14923	-197.74010	-12.17159	-832.07257	171.83287	-14.77549	-1599.11182	-155.20624	0.37079
34	0.275	847.20532	-117.64574	1376.52527	-490.33084	-47.52320	1358.71777	-1208.05469	15.06167	1318.52063	5.26910	82.90489	37.85228	-138.78830	-197.98386	-12.27964	-845.64441	171.74155	-15.02905	-1609.87158	-155.59033	1.92365
35	0.283	846.50848	-116.86272	1379.02551	-489.48602	-48.02252	1357.48828	-1207.20728	14.92518	1319.93274	42.22107	83.01402	32.90140	-152.36490	-198.13625	-12.38979	-859.22095	171.61978	-15.22627	-1620.12769	-155.88484	3.74588
36	0.292	845.52728	-116.07867	1381.87256	-488.63223	-48.59737	1356.25659	-1206.48352	14.45975	1321.66992	79.64294	83.40907	28.27371	-165.95575	-198.26355	-12.56054	-872.79639	171.42535	-15.39211	-1629.73779	-156.20067	5.67646
37	0.300	844.27869	-115.31615	1385.01599	-487.79178	-49.22058	1355.04346	-1205.86023	13.79074	1323.69214	117.32147	84.08437	24.07820	-179.62131	-198.40581	-12.78657	-886.36206	171.18311	-15.56120	-1638.40076	-156.73364	7.49199
38	0.308	842.78040	-114.59927	1388.40820	-486.99130	-49.85719	1353.86499	-1205.30554	13.03747	1325.96045	154.97797	85.02181	20.39717	-193.36084	-198.58098	-12.98648	-899.92944	170.96349	-15.74373	-1645.77808	-157.61435	8.93424
39	0.317	841.05280	-113.94846	1392.00354	-486.25040	-50.47217	1352.72864	-1204.78186	12.29495	1328.43994	192.25409	86.22539	17.27435	-207.11383	-198.77887	-13.10800	-913.52600	170.81792	-15.90102	-1651.66309	-158.70383	9.82945
40	0.325	839.12207	-113.37054	1395.75720	-485.57281	-51.03104	1351.63550	-1204.25549	11.62499	1331.10144	228.72858	87.74162	14.70307	-220.80792	-198.94908	-13.20309	-927.18073	170.72168	-15.99129	-1655.97974	-159.56238	10.38285
41	0.333	837.01581	-112.84412	1399.62219	-484.94492	-51.50350	1350.58508	-1203.70557	11.05757	1333.92188	263.92969	89.61283	12.65232	-234.43439	-199.07808	-13.33901	-940.91101	170.56941	-16.03613	-1658.54150	-159.66083	11.31072
42	0.342	834.75751	-112.32446	1403.54883	-484.34152	-51.87229	1349.58301	-1203.12292	10.61274	1336.88428	297.41040	91.82941	11.12002	-248.06299	-199.24728	-13.50075	-954.67712	170.26865	-16.10543	-1658.84717	-158.70256	13.36873
43	0.350	832.36743	-111.77278	1407.48853	-483.73355	-52.13312	1348.64319	-1202.51086	10.31429	1339.97266	328.85400	94.33583	10.15811	-261.75659	-199.54816	-13.63293	-968.39795	169.82922	-16.22198	-1656.27881	-156.70340	16.65405
44	0.358	829.86810	-111.18003	1411.39917	-483.09509	-52.27903	1347.78430	-1201.88293	10.17576	1343.16467	357.99829	97.02061	9.81585	-275.50092	-199.97963	-13.71227	-982.06000	169.32970	-16.32483	-1650.46460	-153.84329	20.57781
45	0.367	827.28674	-110.56517	1415.24695	-482.41000	-52.28579	1347.02759	-1201.25488	10.18602	1346.42749	384.35901	99.70712	9.98590	-289.24359	-200.46637	-13.74912	-995.73267	168.83841	-16.35343	-1641.30090	-150.49763	24.49865
46	0.375	824.65204	-109.95463	1419.00488	-481.67444	-52.11546	1346.39722	-1200.64331	10.31190	1349.71960	407.03784	102.22517	10.24519	-302.96942	-200.94453	-13.75961	-1009.46576	168.37027	-16.32527	-1628.81616	-147.26874	28.10856
47	0.383	821.99115	-109.36176	1422.65002	-480.89069	-51.72768	1345.91492	-1200.06726	10.50211	1352.99915	424.91827	104.48643	9.90838	-316.71808	-201.37930	-13.77215	-1023.26263	167.89542	-16.29504	-1613.19482	-144.62927	31.21799
48	0.392	819.32709	-108.78375	1426.15942	-480.06082	-51.08512	1345.59424	-1199.53772	10.69816	1356.23010	437.19708	106.47393	8.37177	-330.54034	-201.74883	-13.82860	-1037.12524	167.40114	-16.27361	-1594.78345	-142.56233	33.50534
49	0.400	816.67804	-108.21260	1429.50720	-479.18658	-50.16552	1345.43701	-1199.04150	10.86705	1359.38147	443.78131	108.19095	5.45599	-344.44470	-202.08968	-13.93046	-1051.04590	166.91953	-16.23352	-1573.93774	-140.70056	34.65477
50	0.408	814.06299	-107.64574	1432.66553	-478.26688	-48.98624	1345.43396	-1198.54041	11.01827	1362.42285	445.20856	109.61771	1.45242	-358.40552	-202.49553	-14.02164	-1064.99243	166.46588	-16.15953	-1550.87195	-138.72414	34.62420
51	0.417	811.51233	-107.09077	1435.60693	-477.28339	-47.61176	1345.56616	-1197.98059	11.18637	1365.32861	442.27759	110.69531	-3.03349	-372.40161	-203.01694	-14.05398	-1078.94482	166.01166	-16.05581	-1525.65039	-136.56998	33.71080
52	0.425	809.07111	-106.56280	1438.30640	-476.18295	-46.11765	1345.80981	-1197.30383	11.40912	1368.07898	435.82477	111.34982	-7.26511	-386.41644	-203.59683	-14.03772	-1092.90234	165.55310	-15.92898	-1498.30762	-134.39926	32.39901
53	0.433	806.79028	-106.08035	1440.74438	-474.88205	-44.52195	1346.14270	-1196.46338	11.70055	1370.65955	426.77808	111.53519	-10.58879	-400.42749	-204.11859	-14.01806	-1106.86475	165.11812	-15.78233	-1468.97900	-132.46664	31.13223
54	0.442	804.71930	-105.66286	1442.90540	-473.28375	-42.70491	1346.55188	-1195.43579	12.02835	1373.06274	416.07556	111.29026	-12.65884	-414.41174	-204.51237	-14.02765	-1120.86267	164.71013	-15.65025	-1437.93933	-130.95825	30.17895
55	0.450	802.90424	-105.32201	1444.77393	-471.30759	-40.43927	1347.04651	-1194.21997	12.33912	1375.28845	404.27747	110.77384	-13.59604	-428.38031	-204.80539	-14.07410	-1134.95410	164.33221	-15.61300	-1405.55847	-129.87317	29.65239
56	0.458	801.38770	-105.05524	1446.33472	-468.98358	-37.66544	1347.66870	-1192.82910	12.61658	1377.33704	391.50214	110.20329	-13.88884	-442.38104	-205.06609	-14.15301	-1149.12598	163.99568	-15.69619	-1372.19751	-129.10988	29.57981
57	0.467	800.20648	-104.85034	1447.57141	-466.50342	-34.66703	1348.48132	-1191.29639	12.89948	1379.20117	377.87201	109.73864	-13.99271	-456.43256	-205.33336	-14.24822	-1163.29370	163.66428	-15.81109	-1338.11292	-128.65408	29.91069
58	0.475	799.38446	-104.69208	1448.46448	-464.09915	-31.80788	1349.53040	-1189.68982	13.24197	1380.86292	363.74664	109.41910	-14.09715	-470.50586	-205.63614	-14.30918	-1177.41443	163.29724	-15.86644	-1303.48315	-128.60814	30.51013
59	0.483	798.92413	-104.56695	1448.99695	-461.91681	-29.24859	1350.81921	-1188.11169	13.67680	1382.29675	349.51215	109.18947	-14.24763	-484.54919	-206.01886	-14.23406	-1191.49976	162.92535	-15.85991	-1268.48840	-129.11577	31.24754
60	0.492	798.80286	-104.46886	1449.16394	-460.01956	-26.98158	1352.31604	-1186.67957	14.20496	1383.46814	335.37445	108.97977	-14.46166	-498.46936	-206.46120	-13.87218	-1205.55713	162.58720	-15.82557	-1233.34045	-130.30479	32.12299
61	0.500	798.98010	-104.40280	1448.96753	-458.43323	-24.96072	1353.97253	-1185.50671	14.78598	1384.33167	321.36682	108.74802	-14.73097	-512.14044	-206.83688	-13.04547	-1219.56592	162.27301	-15.77304	-1198.28540	-132.23753	33.27487
62	0.508	799.41132	-104.38033	1448.40991	-457.17505	-23.16179	1355.73389	-1184.68970	15.34524	1384.83667	307.46271	108.46809	-15.02255	-525.47644	-207.01823	-11.61785	-1233.48792	161.99237	-15.70900	-1163.55347	-134.85323	34.84013
63	0.517	800.05786	-104.41094	1447.49609	-456.26669	-21.59123	1357.54138	-1184.29895	15.81603	1384.94092	293.63702	108.13466	-15.28933	-538.45856	-206.98618	-9.54639	-1247.33240	161.76021	-15.65662	-1129.24963	-137.91809	36.80020
64	0.525	800.88904	-104.50012	1446.23999	-455.73599	-20.26734	1359.33423	-1184.37561	16.17394	1384.62170	279.84827	107.78300	-15.49665	-551.06775	-206.81595	-6.84178	-1261.19812	161.50603	-15.62189	-1095.35217	-141.08052	38.94259
65	0.533	801.88300	-104.64773	1444.66113	-455.61472	-19.19659	1361.05261	-1184.92761	16.43243	1383.88269	266.04651	107.47057	-15.66479	-563.18689	-206.57658	-3.53823	-1275.13770	161.16533	-15.57019	-1061.89233	-144.06007	40.93612
66	0.542	803.02936	-104.84441	1442.77612	-455.93085	-18.36162	1362.64221	-1185.92297	16.62126	1382.75073	252.23212	107.23451	-15.86089	-574.53949	-206.29648	0.30499	-1289.04565	160.77158	-15.46934	-1029.11548	-146.80153	42.46646
67	0.550	804.33014	-105.08059	1440.59875	-456.69489	-17.72811	1364.05908	-1187.29016	16.76890	1381.26318	238.45728	107.07390	-16.11603	-584.70264	-206.00845	4.65912	-1302.83765	160.30525	-15.37230	-997.39636	-149.45532	43.37306
68	0.558	805.79431	-105.35797	1438.14148	-457.88928	-17.26187	1365.27405	-1188.93958	16.88514	1379.45386	224.75922	106.95208	-16.38128	-593.16187	-205.76073	9.59025	-1316.59143	159.67737	-15.40697	-966.95142	-152.22780	43.67834
69	0.567	807.42584	-105.67818	1435.41589	-459.46799	-16.93554	1366.27295	-1190.78821	16.95045	1377.35010	211.12378	106.81203	-16.58828	-599.31348	-205.61681	15.25864	-1330.37939	158.95557	-15.62233	-937.65027	-155.20844	43.50410
70	0.575	809.21527	-106.02781	1432.43201	-461.36679	-16.72206	1367.05249	-1192.76672	16.93678	1374.97327	197.50537	106.62550	-16.70977	-602.43683	-205.67380	21.81479	-1344.16919	158.34235	-15.89719	-909.11475	-158.29419	43.01590
71	0.583	811.14288	-106.38971	1429.20068	-463.51508	-16.59392	1367.61890	-1194.82349	16.84093	1372.34070	183.87427	106.40906	-16.76196	-601.79633	-206.04620	29.16515	-1357.94055	157.92732	-16.06293	-880.95813	-161.27560	42.42246
72	0.592	813.18701	-106.75912	1425.74133	-465.83990	-16.52915	1367.98877	-1196.92896	16.68511	1369.46643	170.24457	106.16855	-16.79044	-596.91614	-206.82425	36.76516	-1371.72925	157.62827	-16.06333	-852.97693	-163.97069	41.93789
73	0.600	815.32837	-107.13959	1422.08215	-468.26544	-16.51192	1368.18494	-1199.06787	16.49718	1366.36511	156.63293	105.88829	-16.83503	-587.78680	-208.04218	43.71212	-1385.52637	157.37277	-15.95514	-825.28198	-166.22409	41.66974
74	0.608	817.54919	-107.53537	1418.25977	-470.71863	-16.53681	1368.22961	-1201.22339	16.29998	1363.05432	143.00958	105.56793	-16.89289	-574.78497	-209.67502	49.19351	-1399.22205	157.25224	-15.80743	-798.32562	-167.83160	41.51205
75	0.617	819.83337	-107.94977	1414.31763	-473.13678	-16.61036	1368.14209	-1203.36426	16.10610	1359.56165	129.33026	105.21152	-16.94610	-558.45172	-211.65799	52.96075	-1412.75342	157.33611	-15.66079	-772.72559	-168.64166	41.19606
76	0.625	822.16943	-108.38177	1410.29944	-475.46649	-16.73484	1367.93970	-1205.43604	15.91611	1355.92786	115.59680	104.82622	-17.00316	-539.37360	-213.88397	55.39831	-1426.26440	157.42892	-15.56193	-749.03467	-168.73259	40.45712
77	0.633	824.54974	-108.82494	1406.23987	-477.66006	-16.89701	1367.64282	-1207.36230	15.71984	1352.20251	101.84705	104.44355	-17.07575	-518.15356	-216.18822	57.17513	-1439.95154	157.28072	-15.56499	-727.69836	-168.32915	39.09893
78	0.642	826.96130	-109.26813	1402.16858	-479.67697	-17.07345	1367.27429	-1209.06030	15.49877	1348.43347	88.09772	104.09477	-17.15582	-495.38135	-218.36603	58.83571	-1453.81348	156.90613	-15.67323	-709.09906	-167.57956	36.95692
79	0.650	829.37860	-109.69563	1398.11926	-481.48514	-17.23858	1366.85779	-1210.45825	15.22907	1344.65759	74.32178	103.78688	-17.23923	-471.57800	-220.20406	60.59752	-1467.70508	156.49315	-15.81844	-693.48352	-166.54651	33.92642
80	0.658	831.77148	-110.09625	1394.13525	-483.06100	-17.37661	1366.41675	-1211.51318	14.87850	1340.89368	60.48260	103.50243	-17.33607	-447.09241	-221.50998	62.37878	-1481.55908	156.13556	-15.92957	-680.89740	-165.33159	30.03839
81	0.667	834.12109	-110.47924	1390.26953	-484.38867	-17.48871	1365.97302	-1212.21997	14.40936	1337.14221	46.57550	103.20466	-17.45245	-422.04413	-222.15790	63.94297	-1495.42725	155.81955	-16.00023	-671.29688	-164.07367	25.46443
82	0.675	836.42206	-110.87775	1386.57935	-485.46011	-17.58171	1365.54053	-1212.60608	13.79354	1333.39270	32.61963	102.87305	-17.57162	-396.38654	-222.11749	65.04942	-1509.34741	155.55157	-16.07096	-664.71741	-162.89201	20.45725
83	0.683	838.67029	-111.32745	1383.12012	-486.27689	-17.65721	1365.12061	-1212.71411	13.00934	1329.63440	18.62921	102.52196	-17.65583	-369.98090	-221.44772	65.55139	-1523.29797	155.32703	-16.16925	-661.33795	-161.92146	15.28528
84	0.692	840.85321	-111.84293	1379.94348	-486.84845	-17.71201	1364.69885	-1212.59119	12.02565	1325.86755	4.61951	102.16708	-17.69030	-342.63110	-220.27887	65.41147	-1537.26379	155.06909	-16.28315	-661.43933	-161.33784	10.29140
85	0.700	842.95056	-112.41596	1377.09851	-487.18732	-17.74139	1364.24683	-1212.28772	10.80942	1322.12122	-9.38098	101.80215	-17.72587	-314.15405	-218.77715	64.67081	-1551.22278	154.71976	-16.37048	-665.30743	-161.24899	6.07462
86	0.708	844.94000	-113.02207	1374.62939	-487.30878	-17.74822	1363.72656	-1211.85095	9.35122	1318.47168	-23.35510	101.40884	-17.83791	-284.45935	-217.09805	63.41101	-1565.10254	154.31870	-16.38849	-673.05322	-161.57065	3.27217
87	0.717	846.79987	-113.62664	1372.57117	-487.23361	-17.75332	1363.09631	-1211.30823	7.69362	1315.03845	-37.31555	100.97938	-18.03410	-253.55310	-215.36342	61.69803	-1578.83069	153.94104	-16.32665	-684.25403	-162.07394	1.94238
88	0.725	848.50726	-114.19777	1370.94763	-486.98782	-17.79037	1362.31482	-1210.65942	5.93990	1311.95801	-51.28073	100.52890	-18.23960	-221.48505	-213.65970	59.55190	-1592.34351	153.65167	-16.14939	-697.74707	-162.56261	1.50911
89	0.733	850.03333	-114.71731	1369.77576	-486.59839	-17.88982	1361.34460	-1209.89014	4.21358	1309.35303	-65.24442	100.07974	-18.37992	-188.30261	-212.02872	56.98488	-1605.50488	153.55685	-15.67981	-712.10413	-162.98183	1.35865
90	0.742	851.34332	-115.18244	1369.07788	-486.08954	-18.06719	1360.15845	-1208.99048	2.61237	1307.31787	-79.17188	99.64956	-18.45505	-154.04187	-210.47424	54.04718	-1618.15698	153.77197	-14.66701	-726.38074	-163.37082	1.20341
91	0.750	852.40314	-115.60133	1368.88477	-485.48407	-18.31907	1358.75269	-1207.97156	1.20493	1305.91370	-93.01361	99.26245	-18.53620	-118.75543	-208.98790	50.82164	-1630.27625	154.29495	-13.03070	-740.30786	-163.77478	0.98687
92	0.758	853.18042	-115.98235	1369.22241	-484.80615	-18.62499	1357.15588	-1206.87256	0.04602	1305.16760	-106.72989	98.95305	-18.69419	-82.53482	-207.54094	47.39394	-1641.94934	154.99510	-10.89981	-753.97363	-164.21503	0.71906
93	0.767	853.64191	-116.32323	1370.09668	-484.07913	-18.95522	1355.41772	-1205.74951	-0.81364	1305.07056	-120.34509	98.71437	-18.91776	-45.51266	-206.10471	43.85429	-1653.23523	155.68301	-8.38891	-767.52332	-164.68701	0.42365
94	0.775	853.75757	-116.61833	1371.49536	-483.32291	-19.28423	1353.59167	-1204.65417	-1.34141	1305.58374	-133.97668	98.43569	-19.12185	-7.84094	-204.69208	40.30548	-1664.13586	156.15901	-5.51238	-781.05811	-165.16885	0.13262
95	0.783	853.51160	-116.87298	1373.39294	-482.55591	-19.60101	1351.72510	-1203.62012	-1.55871	1306.64929	-147.72250	97.98873	-19.25439	30.33423	-203.29701	36.81362	-1674.57947	156.32707	-2.29314	-794.62866	-165.64760	-0.12195
96	0.792	852.90857	-117.09704	1375.75317	-481.79559	-19.90757	1349.85815	-1202.65771	-1.54115	1308.19629	-161.55338	97.36082	-19.35007	68.85860	-201.84256	33.37092	-1684.39124	156.29929	1.20984	-808.23584	-166.14041	-0.31939
97	0.800	851.96857	-117.29271	1378.52856	-481.06021	-20.21591	1348.02783	-1201.75378	-1.38057	1310.14697	-175.37741	96.62882	-19.47341	107.53848	-200.27052	29.96273	-1693.32996	156.27914	4.96500	-821.85010	-166.67686	-0.46436
98	0.808	850.71515	-117.45923	1381.65930	-480.37262	-20.55271	1346.27344	-1200.88464	-1.16487	1312.42688	-189.11395	95.89856	-19.65495	146.12714	-198.65605	26.65483	-1701.05115	156.31940	9.02488	-835.45056	-167.26208	-0.58391
99	0.817	849.16638	-117.59901	1385.07520	-479.75424	-20.95505	1344.63635	-1200.03137	-0.96836	1314.98022	-202.72711	95.26220	-19.87451	184.34457	-197.18839	23.58418	-1706.96301	156.37109	13.63243	-849.02631	-167.87399	-0.69961
100	0.825	847.33569	-117.71213	1388.70642	-479.21283	-21.45199	1343.15491	-1199.19238	-0.82939	1317.77209	-216.26108	94.72266	-20.08880	221.91281	-196.04950	20.89768	-1710.11560	156.62302	19.28368	-862.55573	-168.47910	-0.80888
101	0.833	845.23950	-117.79082	1392.49158	-478.74258	-22.05693	1341.86060	-1198.38501	-0.74154	1320.77209	-229.79459	94.21277	-20.26661	258.56650	-195.33463	18.72060	-1709.35864	157.41327	26.40522	-876.03540	-169.04204	-0.89702
102	0.842	842.90289	-117.82770	1396.37634	-478.33130	-22.77415	1340.77563	-1197.63391	-0.68020	1323.94312	-243.37744	93.69708	-20.38982	294.07813	-195.03246	17.13468	-1703.88135	158.73312	34.76381	-889.52124	-169.54416	-0.95940
103	0.850	840.35938	-117.82842	1400.31238	-477.96338	-23.60728	1339.90906	-1196.96472	-0.64237	1327.24438	-257.02713	93.21048	-20.45462	328.28525	-195.04601	16.17556	-1693.74609	160.23302	43.28720	-903.08429	-169.99521	-1.00343
104	0.858	837.64581	-117.81227	1404.25928	-477.62164	-24.57396	1339.25793	-1196.40527	-0.66049	1330.63635	-270.74118	92.79550	-20.49333	360.98492	-195.26360	15.84692	-1679.85791	161.49016	50.54055	-916.73926	-170.41727	-1.03144
105	0.867	834.79651	-117.80171	1408.18542	-477.29337	-25.71650	1338.81555	-1195.98132	-0.78483	1334.07751	-284.51447	92.43762	-20.55907	391.70386	-195.58272	16.03379	-1663.30896	162.00246	55.47064	-930.46735	-170.81706	-1.04002
106	0.875	831.84064	-117.81004	1412.06421	-476.97189	-27.09101	1338.57617	-1195.70337	-1.05888	1337.52246	-298.35599	92.08920	-20.66700	419.59387	-195.86487	16.34747	-1644.73120	161.46211	57.87588	-944.27765	-171.17232	-1.04095
107	0.883	828.80597	-117.83247	1415.86829	-476.64560	-28.73669	1338.53137	-1195.55591	-1.49811	1340.92871	-312.28284	91.72807	-20.77596	443.64771	-195.95406	16.17099	-1624.28564	160.12790	58.26331	-958.18628	-171.45345	-1.05854
108	0.892	825.72858	-117.85480	1419.56531	-476.27762	-30.64101	1338.66101	-1195.49329	-2.08530	1344.26636	-326.30475	91.38574	-20.83558	463.12253	-195.72211	14.98264	-1602.03467	158.51476	57.28510	-972.17645	-171.66867	-1.09684
109	0.900	822.65851	-117.87598	1423.11841	-475.79620	-32.73162	1338.93127	-1195.44653	-2.79674	1347.52014	-340.41199	91.10400	-20.84315	477.83615	-194.99872	12.63089	-1578.10193	156.72836	55.26374	-986.22754	-171.87637	-1.13123
110	0.908	819.65149	-117.91308	1426.49072	-475.11636	-34.92250	1339.30750	-1195.33777	-3.63259	1350.68018	-354.57886	90.86079	-20.85605	488.07990	-193.53668	9.34129	-1552.56897	154.36761	52.22410	-1000.34204	-172.13672	-1.13496
111	0.917	816.75220	-117.97929	1429.65051	-474.17926	-37.17200	1339.76501	-1195.09131	-4.60721	1353.73572	-368.78552	90.58792	-20.92970	494.24930	-191.21564	5.60399	-1525.39746	151.18954	48.36418	-1014.52258	-172.45876	-1.10556
112	0.925	813.99182	-118.06593	1432.57349	-472.97275	-39.48341	1340.29102	-1194.64368	-5.70172	1356.67700	-383.02521	90.24318	-21.05075	496.55939	-188.27209	2.03381	-1496.48987	147.53482	44.29090	-1028.75415	-172.80861	-1.06969
113	0.933	811.40070	-118.14837	1435.24316	-471.52234	-41.86796	1340.88135	-1193.95142	-6.84446	1359.49817	-397.29495	89.84581	-21.15528	495.12872	-185.18057	-0.89433	-1465.81604	143.91258	40.72061	-1043.01965	-173.15752	-1.05020
114	0.942	809.01636	-118.20500	1437.64722	-469.87076	-44.32542	1341.53516	-1192.98767	-7.94793	1362.19458	-411.59088	89.45572	-21.19689	490.24286	-182.32881	-3.12511	-1433.51172	140.57936	38.15423	-1057.31836	-173.51097	-1.03117
115	0.950	806.88013	-118.22984	1439.77271	-468.06259	-46.84523	1342.25183	-1191.73218	-8.95006	1364.75867	-425.90320	89.09955	-21.18721	482.27347	-180.04535	-4.86092	-1399.88965	137.59245	36.79255	-1071.65283	-173.88222	-0.98012
116	0.958	805.02979	-118.23448	1441.60669	-466.13873	-49.40947	1343.03333	-1190.17322	-9.83495	1367.17627	-440.22479	88.74625	-21.17329	471.47787	-178.73499	-6.10250	-1365.35107	134.89668	36.53631	-1086.00647	-174.24750	-0.89422
117	0.967	803.49768	-118.24556	1443.13904	-464.13654	-51.98832	1343.88721	-1188.32520	-10.64215	1369.43127	-454.55750	88.37165	-21.18484	458.31891	-178.51405	-6.73705	-1330.32227	132.39262	37.14719	-1100.35010	-174.57117	-0.80342
118	0.975	802.31323	-118.29491	1444.36328	-462.09427	-54.53673	1344.82446	-1186.24426	-11.45398	1371.50867	-468.87421	88.00399	-21.21585	443.77411	-178.97218	-6.95808	-1295.23730	130.10745	38.55599	-1114.66577	-174.85510	-0.74283
119	0.983	801.50171	-118.40491	1445.27478	-460.05753	-57.00471	1345.85498	-1184.02527	-12.35497	1373.38684	-483.09604	87.69566	-21.22955	428.92029	-179.60692	-7.12409	-1260.38794	128.19965	40.91147	-1128.95154	-175.12003	-0.73977
120	0.992	801.07819	-118.58618	1445.86365	-458.08508	-59.35040	1346.98181	-1181.79089	-13.38063	1375.03235	-497.12506	87.45750	-21.15200	414.38797	-180.19072	-7.36881	-1225.79541	126.76109	44.18073	-1143.21777	-175.36185	-0.82032
121	1.000	801.04077	-118.84499	1446.11145	-456.24759	-61.54110	1348.19910	-1179.68677	-14.49849	1376.40588	-510.86588	87.23177	-20.86646	400.30750	-180.69786	-7.62794	-1191.43591	125.68267	47.79864	-1157.46899	-175.54953	-0.99856
122	1.008	801.36646	-119.17989	1446.00195	-454.61798	-63.54870	1349.49365	-1177.86340	-15.63966	1377.46704	-524.24561	86.93811	-20.23412	386.51920	-181.18846	-7.85335	-1157.54431	124.72266	50.91359	-1171.67676	-175.68326	-1.23804
123	1.017	802.01184	-119.57013	1445.53357	-453.26123	-65.34605	1350.84277	-1176.44714	-16.73612	1378.17627	-537.26367	86.53078	-19.15674	372.82153	-181.74731	-8.05759	-1124.55115	123.70828	52.96924	-1185.78442	-175.82536	-1.46086
124	1.025	802.92328	-119.98244	1444.72180	-452.23154	-66.90331	1352.21301	-1175.52502	-17.73840	1378.49976	-550.00104	86.00670	-17.63091	359.15497	-182.37796	-8.25728	-1092.80652	122.63628	53.95969	-1199.73743	-176.04175	-1.62188
125	1.033	804.05084	-120.39531	1443.58948	-451.57639	-68.19102	1353.56787	-1175.14355	-18.62717	1378.41479	-562.57214	85.37785	-15.69711	345.55194	-182.97095	-8.45119	-1062.41101	121.58494	54.18534	-1213.50232	-176.37082	-1.73950
126	1.042	805.35559	-120.80583	1442.15942	-451.33591	-69.18692	1354.87732	-1175.30884	-19.40821	1377.91565	-575.06189	84.64842	-13.30472	331.99939	-183.42406	-8.63547	-1033.17517	120.64565	53.89025	-1227.08582	-176.85732	-1.82598
127	1.050	806.80780	-121.21107	1440.45471	-451.53436	-69.87918	1356.12073	-1175.98071	-20.09210	1377.01990	-587.43250	83.76161	-10.25390	318.44775	-183.76874	-8.81642	-1004.66132	119.96883	53.16713	-1240.55481	-177.53091	-1.82463
128	1.058	808.38330	-121.59335	1438.50012	-452.16974	-70.26988	1357.28198	-1177.07446	-20.68106	1375.75989	-599.40625	82.49591	-6.25533	304.87201	-184.13489	-9.00642	-976.29797	119.74373	52.09382	-1254.01013	-178.30869	-1.69837
129	1.067	810.06281	-121.92886	1436.31824	-453.21326	-70.37863	1358.34448	-1178.48279	-21.16949	1374.16260	-610.33807	80.53892	-0.98488	291.28082	-184.59131	-9.21047	-947.57990	120.07562	50.81884	-1267.51672	-179.01152	-1.53144
130	1.075	811.83276	-122.20684	1433.92944	-454.62091	-70.24480	1359.28992	-1180.11536	-21.56400	1372.23499	-619.08533	77.84973	5.83498	277.70966	-185.07957	-9.42044	-918.29608	120.93484	49.50075	-1281.07190	-179.54787	-1.43874
131	1.083	813.68518	-122.44036	1431.35388	-456.34583	-69.92694	1360.10217	-1181.91602	-21.89156	1369.97339	-624.12750	74.86710	14.14890	264.18607	-185.53928	-9.60460	-888.61255	122.21609	48.23355	-1294.64197	-179.99228	-1.44564
132	1.092	815.61847	-122.65419	1428.61230	-458.33987	-69.48927	1360.77283	-1183.84412	-22.16891	1367.38733	-624.16455	72.25972	23.20579	250.69182	-186.01614	-9.71909	-858.97107	123.79041	47.02742	-1308.21619	-180.46063	-1.50948
133	1.100	817.63696	-122.85942	1425.72437	-460.54480	-68.97884	1361.30322	-1185.85706	-22.38634	1364.51111	-618.74573	70.56976	31.63024	237.19803	-186.56230	-9.77212	-829.93091	125.48383	45.78381	-1321.81531	-180.97789	-1.58723
134	1.108	819.74664	-123.05121	1422.71021	-462.88480	-68.41827	1361.70178	-1187.91455	-22.53398	1361.39514	-608.28217	70.05750	38.10487	223.70999	-187.11691	-9.82947	-802.02002	127.07008	44.28024	-1335.45959	-181.47144	-1.65993
135	1.117	821.94904	-123.22400	1419.59302	-465.27133	-67.81873	1361.98218	-1189.98291	-22.62345	1358.08948	-593.56995	70.68205	42.07545	210.23831	-187.58241	-9.92293	-775.63269	128.33890	42.23317	-1349.15051	-181.87622	-1.72657
136	1.125	824.23792	-123.37180	1416.40271	-467.61432	-67.18964	1362.16260	-1192.02625	-22.67900	1354.63696	-575.44843	72.14465	43.87431	196.75970	-187.95297	-10.01235	-751.01917	129.17145	39.43317	-1362.87598	-182.22025	-1.79434
137	1.133	826.59900	-123.48419	1413.17383	-469.83347	-66.53839	1362.26367	-1193.99475	-22.71836	1351.07349	-554.75446	74.02157	44.34300	183.23636	-188.29231	-10.06545	-728.33350	129.55817	35.86372	-1376.61670	-182.58385	-1.86965
138	1.142	829.01318	-123.55634	1409.94275	-471.86899	-65.87446	1362.30432	-1195.83154	-22.74401	1347.42920	-532.31824	75.94313	44.37881	169.65289	-188.64078	-10.10838	-707.69092	129.53169	31.68123	-1390.35217	-183.01620	-1.94409
139	1.150	831.46411	-123.60348	1406.74438	-473.68677	-65.21661	1362.29858	-1197.48389	-22.74531	1343.72510	-508.90134	77.66720	44.65131	156.00932	-189.00864	-10.15540	-689.21472	129.08308	27.07877	-1404.05664	-183.53824	-1.98105
140	1.158	833.94312	-123.65698	1403.61072	-475.27542	-64.59393	1362.25916	-1198.90662	-22.70949	1339.97009	-485.11835	79.05757	45.51817	142.30490	-189.39886	-10.17325	-673.08466	128.23177	22.19798	-1417.71729	-184.16125	-1.94465
141	1.167	836.44434	-123.73830	1400.56958	-476.64056	-64.04095	1362.19971	-1200.06726	-22.63464	1336.16614	-461.34323	80.07639	47.07504	128.54636	-189.78493	-10.15251	-659.58636	127.15482	17.10015	-1431.37805	-184.83041	-1.86564
142	1.175	838.95654	-123.84496	1397.64709	-477.79709	-63.59007	1362.13232	-1200.95154	-22.51817	1332.31616	-437.64767	80.74771	49.23965	114.74222	-190.12062	-10.13776	-649.15057	126.07622	11.70066	-1445.11792	-185.43369	-1.82623
143	1.183	841.46143	-123.95955	1394.87012	-478.76019	-63.26546	1362.06433	-1201.55591	-22.33136	1328.42786	-413.86136	81.11146	51.81865	100.88663	-190.39938	-10.17599	-642.33673	125.10658	5.87925	-1458.96960	-185.91464	-1.86435
144	1.192	843.93616	-124.05977	1392.26685	-479.54260	-63.07895	1361.99915	-1201.87695	-22.02455	1324.51245	-389.71588	81.20781	54.54610	86.96716	-190.66832	-10.27193	-639.65088	124.32368	-0.08641	-1472.91150	-186.30719	-1.95296
145	1.200	846.35510	-124.12939	1389.86609	-480.15900	-63.02374	1361.93750	-1201.91418	-21.54831	1320.58679	-364.94556	81.02338	57.09777	72.98737	-190.96700	-10.39518	-641.16907	123.78046	-5.39033	-1486.91418	-186.67459	-2.05241
146	1.208	848.69275	-124.16858	1387.70068	-480.62775	-63.07206	1361.87634	-1201.67810	-20.85496	1316.68518	-339.33005	80.49847	59.14805	58.96899	-191.30067	-10.51452	-646.18256	123.35530	-9.28935	-1500.95325	-187.06081	-2.13323
147	1.217	850.92535	-124.18820	1385.81384	-480.96490	-63.18533	1361.80542	-1201.19495	-19.89483	1312.87268	-312.72797	79.66082	60.46989	44.93732	-191.70099	-10.60585	-653.49115	122.87080	-11.63641	-1515.01624	-187.47908	-2.17951
148	1.225	853.02759	-124.19670	1384.25269	-481.17697	-63.32742	1361.70386	-1200.50085	-18.63232	1309.24756	-285.08130	78.66595	60.97400	30.91928	-192.24178	-10.64160	-662.43536	122.33172	-12.79509	-1529.10376	-187.92033	-2.20272
149	1.233	854.97095	-124.19904	1383.05823	-481.26193	-63.46734	1361.54053	-1199.63538	-17.07495	1305.93237	-256.37921	77.66940	60.66694	16.93671	-192.94896	-10.60150	-673.18805	121.81954	-13.31260	-1543.20020	-188.36311	-2.23787
150	1.242	856.72314	-124.20479	1382.26306	-481.21881	-63.57414	1361.28101	-1198.64124	-15.28510	1303.05359	-226.63687	76.74848	59.59205	2.97983	-193.72940	-10.50916	-685.77216	121.31919	-13.62212	-1557.23572	-188.79012	-2.30200
151	1.250	858.24579	-124.22964	1381.89905	-481.05533	-63.61250	1360.89880	-1197.56091	-13.36431	1300.71533	-195.90646	75.95298	57.80560	-10.97348	-194.42792	-10.43549	-699.52228	120.79807	-13.89792	-1571.06067	-189.22729	-2.34344
152	1.258	859.49304	-124.28529	1381.99902	-480.78528	-63.54140	1360.38000	-1196.42834	-11.43520	1298.98376	-164.26041	75.33688	55.37958	-24.89899	-194.95676	-10.42668	-713.62177	120.28262	-14.16272	-1584.46094	-189.74969	-2.23248
153	1.267	860.41943	-124.37442	1382.58972	-480.41779	-63.32636	1359.72119	-1195.27319	-9.63989	1297.88428	-131.74966	74.94627	52.39406	-38.74890	-195.33411	-10.47815	-727.61774	119.82184	-14.43439	-1597.22131	-190.40778	-1.82399
154	1.275	860.99670	-124.49834	1383.68457	-479.95273	-62.96465	1358.92688	-1194.13464	-8.13757	1297.40771	-98.40958	74.85187	48.94540	-52.53394	-195.60468	-10.60507	-741.42078	119.46031	-14.74029	-1609.20764	-191.17633	-1.04549
155	1.283	861.22125	-124.65515	1385.28418	-479.38617	-62.49517	1358.01111	-1193.06714	-7.07557	1297.52087	-64.29291	75.14539	45.16618	-66.31808	-195.75171	-10.85960	-755.08978	119.22897	-15.08477	-1620.41589	-191.98814	0.08834
156	1.292	861.10248	-124.82970	1387.37830	-478.72025	-61.97952	1356.99524	-1192.12622	-6.55709	1298.18042	-29.45636	75.83260	41.19633	-80.12097	-195.71643	-11.25293	-768.68970	119.13128	-15.44260	-1630.93225	-192.75922	1.53434
157	1.300	860.64984	-124.99818	1389.94275	-477.96915	-61.47497	1355.90417	-1191.34949	-6.63134	1299.34851	6.05695	76.79984	37.14211	-93.87418	-195.54083	-11.69911	-782.25671	119.12884	-15.76767	-1640.83228	-193.41438	3.24003
158	1.308	859.86914	-125.14185	1392.94067	-477.15823	-61.01987	1354.76428	-1190.74231	-7.27859	1300.99805	42.17590	77.93988	33.08915	-107.50574	-195.42577	-12.05505	-795.78528	119.15221	-16.02744	-1650.11621	-193.97739	5.09515
159	1.317	858.76666	-125.25418	1396.32568	-476.31967	-60.63837	1353.60168	-1190.27979	-8.38865	1303.10388	78.75568	79.26280	29.13643	-121.01849	-195.57683	-12.21573	-809.24951	119.14226	-16.23169	-1658.65381	-194.60274	6.90642
160	1.325	857.35791	-125.33756	1400.04517	-475.48767	-60.35255	1352.44092	-1189.92188	-9.78078	1305.62854	115.57159	80.87422	25.38139	-134.46906	-196.01355	-12.19125	-822.65356	119.06018	-16.41078	-1666.11914	-195.45038	8.40868
161	1.333	855.66937	-125.39489	1404.04175	-474.69159	-60.18304	1351.30481	-1189.62964	-11.26711	1308.52124	152.33130	82.89690	21.87846	-147.91083	-196.55710	-12.10372	-836.03955	118.86665	-16.56899	-1672.07227	-196.51785	9.31473
162	1.342	853.72968	-125.42610	1408.25671	-473.95041	-60.13615	1350.21436	-1189.36365	-12.70259	1311.72632	188.71136	85.46633	18.67569	-161.35220	-197.00813	-12.07952	-849.45459	118.55496	-16.66748	-1676.18750	-197.56546	9.53836
163	1.350	851.56726	-125.43184	1412.63330	-473.26917	-60.18849	1349.18787	-1189.07825	-13.99080	1315.19250	224.42560	88.77196	15.90393	-174.78159	-197.30893	-12.15302	-862.92212	118.19272	-16.69230	-1678.29663	-198.18724	9.48903
164	1.358	849.21362	-125.41850	1417.11768	-472.63766	-60.28310	1348.23901	-1188.73315	-15.07058	1318.87244	259.28638	92.98498	13.77345	-188.24332	-197.52802	-12.28185	-876.43689	117.86468	-16.71807	-1678.19849	-197.99483	9.95268
165	1.367	846.69806	-125.39230	1421.65845	-472.03253	-60.34431	1347.37769	-1188.30884	-15.91293	1322.72217	293.21985	98.08506	12.48050	-201.81311	-197.75554	-12.40753	-889.99469	117.60403	-16.81992	-1675.63086	-196.77513	11.49208
166	1.375	844.03955	-125.35060	1426.20703	-471.42490	-60.30117	1346.61401	-1187.80640	-16.52319	1326.70569	326.17822	103.76103	12.13358	-215.49249	-198.04662	-12.49451	-903.61707	117.39588	-16.96688	-1670.37109	-194.60400	14.05511
167	1.383	841.25018	-125.29000	1430.72070	-470.78943	-60.10192	1345.95801	-1187.23938	-16.92793	1330.79688	357.86963	109.48125	12.68462	-229.21844	-198.40875	-12.54361	-917.33594	117.18337	-17.07212	-1662.13770	-191.95720	17.17371
168	1.392	838.34137	-125.21808	1435.16675	-470.11053	-59.71483	1345.41980	-1186.62683	-17.15216	1334.96863	387.41174	114.73320	13.81890	-242.97339	-198.78409	-12.58873	-931.16968	116.88432	-17.09312	-1650.59082	-189.52554	20.31760
169	1.400	835.32513	-125.15112	1439.52161	-469.38159	-59.12583	1345.00903	-1185.98633	-17.21291	1339.18079	413.27014	119.28689	14.90268	-256.80615	-199.09932	-12.66539	-945.10651	116.45133	-17.04884	-1635.67297	-187.69106	23.00646
170	1.408	832.21637	-125.10786	1443.76709	-468.59915	-58.33325	1344.73511	-1185.32715	-17.12994	1343.38464	433.77734	123.19801	15.11440	-270.74951	-199.38023	-12.76425	-959.08429	115.91421	-16.97265	-1617.76172	-186.28040	24.81658
171	1.417	829.03815	-125.11198	1447.88379	-467.75674	-57.33415	1344.60437	-1184.65320	-16.94074	1347.53357	447.98364	126.56978	13.77846	-284.78033	-199.70341	-12.85714	-973.03381	115.36076	-16.87507	-1597.37170	-184.86618	25.51192
172	1.425	825.82385	-125.19164	1451.84839	-466.84592	-56.12251	1344.61206	-1183.96960	-16.71068	1351.58887	456.10052	129.40749	10.74618	-298.84570	-200.05528	-12.95221	-986.97382	114.85838	-16.75388	-1574.83545	-183.16589	25.18689
173	1.433	822.61218	-125.36304	1455.63196	-465.86099	-54.70819	1344.74048	-1183.27917	-16.51540	1355.51904	459.16675	131.63309	6.47900	-312.89856	-200.38342	-13.05955	-1000.98621	114.39754	-16.62883	-1550.34058	-181.12274	24.20270
174	1.442	819.44122	-125.61673	1459.20142	-464.79651	-53.12602	1344.96924	-1182.57166	-16.39731	1359.29810	458.35272	133.12698	1.69399	-326.94580	-200.69803	-13.15921	-1015.09961	113.94672	-16.54914	-1524.14392	-178.78490	23.01726
175	1.450	816.34717	-125.92694	1462.52515	-463.64026	-51.41943	1345.28711	-1181.82471	-16.33530	1362.90356	454.45770	133.81935	-3.01568	-341.04938	-201.03783	-13.23737	-1029.28564	113.51056	-16.54195	-1496.55371	-176.33008	22.09072
176	1.458	813.36621	-126.27406	1465.58008	-462.37460	-49.61783	1345.69678	-1181.01331	-16.25701	1366.31934	447.82355	133.80006	-7.19295	-355.25165	-201.42719	-13.28195	-1043.53271	113.09694	-16.57539	-1467.73987	-174.10675	21.79143
177	1.467	810.53296	-126.65311	1468.35278	-460.98666	-47.72937	1346.20886	-1180.11475	-16.09037	1369.53198	438.64954	133.31383	-10.41003	-369.52570	-201.86678	-13.27061	-1057.83984	112.70577	-16.60162	-1437.76257	-172.37013	22.23287
178	1.475	807.87842	-127.06346	1470.83667	-459.47348	-45.74874	1346.83484	-1179.11328	-15.80917	1372.52942	427.35687	132.64841	-12.42091	-383.80511	-202.32370	-13.22460	-1072.16638	112.35383	-16.59243	-1406.72913	-171.07089	23.25102
179	1.483	805.43274	-127.50027	1473.03064	-457.83969	-43.66431	1347.58252	-1178.00623	-15.43349	1375.30444	414.56885	132.02396	-13.38984	-398.04187	-202.74951	-13.20688	-1086.45898	112.04140	-16.53576	-1374.81958	-170.05020	24.59494
180	1.492	803.23157	-127.96048	1474.93750	-456.10114	-41.46256	1348.45593	-1176.80420	-14.99916	1377.85474	400.86877	131.54744	-13.76942	-412.23035	-203.10506	-13.24364	-1100.71936	111.71591	-16.44190	-1342.29639	-169.23828	26.05781
181	1.500	801.31781	-128.45267	1476.55444	-454.29337	-39.13879	1349.45862	-1175.53516	-14.53405	1380.17334	386.71887	131.22449	-13.93363	-426.38031	-203.38319	-13.31568	-1114.97827	111.30858	-16.34624	-1309.49768	-168.64804	27.50926
182	1.508	799.73151	-128.99536	1477.86548	-452.47528	-36.70867	1350.59131	-1174.25562	-14.05571	1382.24438	372.46375	130.98779	-14.04435	-440.47357	-203.63945	-13.39236	-1129.20703	110.79929	-16.29336	-1276.68335	-168.34120	28.96238
183	1.517	798.49432	-129.60898	1478.84619	-450.72086	-34.20956	1351.84851	-1173.04932	-13.56791	1384.04333	358.30011	130.74432	-14.17924	-454.46252	-203.95897	-13.40078	-1143.33350	110.25209	-16.29763	-1243.91187	-168.35696	30.57103
184	1.525	797.60217	-130.30978	1479.47668	-449.10196	-31.69391	1353.21826	-1172.01147	-13.05709	1385.54041	344.27899	130.44151	-14.40197	-468.29694	-204.34416	-13.19986	-1157.34680	109.79937	-16.31998	-1211.10706	-168.65703	32.50008
185	1.533	797.03235	-131.10188	1479.74951	-447.67728	-29.22270	1354.68323	-1171.22827	-12.52232	1386.70081	330.34924	130.09059	-14.71723	-481.95905	-204.67105	-12.63734	-1171.29907	109.54152	-16.31909	-1178.22498	-169.14383	34.76767
186	1.542	796.75439	-131.96968	1479.67163	-446.49457	-26.85534	1356.22009	-1170.76501	-12.01064	1387.48657	316.43732	129.73502	-15.05300	-495.50049	-204.76939	-11.62398	-1185.21887	109.40861	-16.30730	-1145.38831	-169.69292	37.18076
187	1.550	796.73584	-132.88484	1479.26172	-445.59647	-24.63498	1357.79810	-1170.66516	-11.58903	1387.86279	302.52594	129.41681	-15.31920	-508.99463	-204.52919	-10.12903	-1199.10388	109.20245	-16.31561	-1112.90723	-170.24371	39.43876
188	1.558	796.94598	-133.82578	1478.54163	-445.02313	-22.58689	1359.37866	-1170.95520	-11.29449	1387.80725	288.64410	129.15718	-15.48077	-522.42651	-203.95833	-8.11122	-1212.96167	108.85422	-16.33216	-1081.16711	-170.88889	41.28320
189	1.567	797.35803	-134.78276	1477.53125	-444.81131	-20.73374	1360.91626	-1171.64563	-11.13780	1387.31311	274.81317	128.94495	-15.58625	-535.66998	-203.11832	-5.48845	-1226.78333	108.49646	-16.33283	-1050.45532	-171.82103	42.56010
190	1.575	797.94720	-135.74292	1476.24829	-444.99051	-19.09850	1362.36377	-1172.73071	-11.11103	1386.38757	261.04034	128.74794	-15.73351	-548.51727	-202.02365	-2.16495	-1240.50842	108.22899	-16.35209	-1020.82831	-173.19908	43.23946
191	1.583	798.69128	-136.68950	1474.70813	-445.57834	-17.68532	1363.68042	-1174.18774	-11.17152	1385.05188	247.32813	128.54915	-15.97808	-560.63379	-200.67828	1.93826	-1254.08704	107.99919	-16.47817	-992.06860	-175.06036	43.42066
192	1.592	799.57471	-137.62102	1472.92371	-446.57813	-16.47097	1364.83801	-1175.96997	-11.25780	1383.33765	233.66467	128.36832	-16.26878	-571.47827	-199.14008	6.87750	-1267.58191	107.71712	-16.75306	-963.77271	-177.30560	43.29783
193	1.600	800.59088	-138.55521	1470.90710	-447.97687	-15.42432	1365.82043	-1178.00598	-11.32741	1381.28210	220.02191	128.23994	-16.50434	-580.30371	-197.49536	12.71689	-1281.15173	107.34806	-17.05139	-935.54297	-179.74329	43.08488
194	1.608	801.73895	-139.51205	1468.67493	-449.74332	-14.52742	1366.62012	-1180.21143	-11.37679	1378.92639	206.37805	128.15747	-16.64293	-586.23718	-195.85063	19.51809	-1294.90833	106.89394	-17.16027	-907.15369	-182.18040	42.92836
195	1.617	803.01685	-140.49925	1466.25122	-451.83035	-13.77380	1367.23682	-1182.50195	-11.43966	1376.31958	192.73535	128.04442	-16.73051	-588.42340	-194.36703	27.19833	-1308.81873	106.36804	-17.04005	-878.62292	-184.51492	42.87524
196	1.625	804.41779	-141.51451	1463.66602	-454.17957	-13.15560	1367.67761	-1184.79883	-11.56404	1373.51685	179.09290	127.81897	-16.83335	-586.27277	-193.24277	35.30496	-1322.75488	105.83323	-16.84149	-850.22241	-186.77080	42.88836
197	1.633	805.93481	-142.55969	1460.94812	-456.72424	-12.65963	1367.95825	-1187.03711	-11.78343	1370.56897	165.40698	127.48097	-16.96299	-579.68170	-192.60822	42.92064	-1336.61877	105.42229	-16.66003	-822.42725	-189.03943	42.83357
198	1.642	807.56293	-143.64566	1458.11914	-459.39255	-12.26987	1368.10107	-1189.17322	-12.10661	1367.51367	151.61456	127.09904	-17.07550	-568.95935	-192.45685	49.00669	-1350.41699	105.21919	-16.47567	-795.80261	-191.35066	42.47602
199	1.650	809.29346	-144.77998	1455.19531	-462.11017	-11.96633	1368.13049	-1191.18750	-12.52495	1364.37878	137.70258	126.72217	-17.13433	-554.52472	-192.75928	53.05883	-1364.22363	105.12790	-16.29748	-770.87921	-193.59268	41.55802
200	1.658	811.11224	-145.95778	1452.19629	-464.80246	-11.72325	1368.06738	-1193.07739	-13.01461	1361.18250	123.72461	126.33826	-17.15771	-536.77905	-193.57155	55.38317	-1378.08936	104.98896	-16.17894	-748.03333	-195.56409	39.92132
201	1.667	813.00238	-147.16505	1449.14648	-467.39960	-11.51248	1367.92700	-1194.84387	-13.54037	1357.92969	109.74097	125.93060	-17.19051	-516.23511	-194.90567	56.72253	-1392.01624	104.77747	-16.12976	-727.44348	-197.08900	37.58608
202	1.675	814.94012	-148.38339	1446.06909	-469.84369	-11.30913	1367.72363	-1196.47656	-14.07549	1354.61511	95.77509	125.53321	-17.23908	-493.55768	-196.58975	57.74696	-1405.99670	104.55083	-16.13374	-709.19476	-198.09706	34.72600
203	1.683	816.89185	-149.59360	1442.98633	-472.09491	-11.09623	1367.47595	-1197.94385	-14.61970	1351.23462	81.82343	125.19088	-17.27679	-469.37927	-198.33127	58.83379	-1420.01831	104.29392	-16.20187	-693.40594	-198.62068	31.54634
204	1.692	818.82275	-150.77966	1439.92883	-474.13342	-10.86965	1367.20911	-1199.20386	-15.20558	1347.79272	67.86365	124.89429	-17.30976	-444.14996	-199.83401	60.07986	-1434.05664	103.95402	-16.34161	-680.27429	-198.72397	28.15642
205	1.700	820.70996	-151.93169	1436.93982	-475.95218	-10.63634	1366.94861	-1200.22900	-15.89009	1344.29895	53.86212	124.58741	-17.37752	-418.16443	-200.85832	61.36792	-1448.11829	103.55977	-16.51859	-670.05591	-198.45587	24.52475
206	1.708	822.54297	-153.04846	1434.06641	-477.54630	-10.40449	1366.71045	-1201.01331	-16.72290	1340.76233	39.79834	124.23178	-17.48541	-391.60614	-201.25690	62.45824	-1462.23547	103.17876	-16.68437	-662.98975	-197.86122	20.51666
207	1.717	824.31256	-154.13719	1431.34949	-478.91241	-10.17838	1366.49329	-1201.55896	-17.71243	1337.19775	25.68250	123.85125	-17.59008	-364.50732	-200.98215	63.14388	-1476.38867	102.81718	-16.81910	-659.25000	-197.03307	16.01687
208	1.725	826.00476	-155.20911	1428.82593	-480.05331	-9.96375	1366.27832	-1201.86633	-18.82675	1333.63574	11.54767	123.49440	-17.66083	-336.73407	-200.07487	63.36543	-1490.51990	102.44778	-16.92215	-658.99701	-196.18362	11.19216
209	1.733	827.60071	-156.27481	1426.53406	-480.97672	-9.77039	1366.03625	-1201.94214	-20.02869	1330.13293	-2.57782	123.15508	-17.71955	-308.08539	-198.65706	63.17341	-1504.62012	102.07143	-16.97796	-662.41718	-195.60960	6.71133
210	1.742	829.07715	-157.34039	1424.51501	-481.69016	-9.60605	1365.73450	-1201.80823	-21.30515	1326.77917	-16.68842	122.78767	-17.81006	-278.43091	-196.87231	62.60799	-1518.71765	101.71202	-16.97808	-669.60101	-195.50287	3.43733
211	1.750	830.40808	-158.40622	1422.81055	-482.19705	-9.47188	1365.34106	-1201.50317	-22.66048	1323.68628	-30.78278	122.38545	-17.95032	-247.75476	-194.81615	61.64716	-1532.80371	101.37423	-16.96648	-680.23370	-195.80490	1.70635
212	1.758	831.56458	-159.46384	1421.46155	-482.49866	-9.36403	1364.82080	-1201.07666	-24.08327	1320.95959	-44.84583	121.97095	-18.11835	-216.10059	-192.58476	60.28316	-1546.82910	101.02143	-16.99747	-693.34900	-196.28784	1.10484
213	1.767	832.51654	-160.48824	1420.50537	-482.59933	-9.28145	1364.13379	-1200.57202	-25.52481	1318.68335	-58.87277	121.55680	-18.26842	-183.51709	-190.30829	58.58186	-1560.73499	100.63141	-17.02942	-707.60065	-196.75549	0.96828
214	1.775	833.23474	-161.43826	1419.97437	-482.50967	-9.23574	1363.24463	-1200.01111	-26.91433	1316.92029	-72.87906	121.15195	-18.37186	-150.04376	-188.04369	56.60802	-1574.42822	100.24922	-16.88118	-721.94800	-197.14725	0.86180
215	1.783	833.69238	-162.26794	1419.89417	-482.24619	-9.24620	1362.13525	-1199.40125	-28.18042	1315.70837	-86.85837	120.75078	-18.45718	-115.71964	-185.75439	54.36212	-1587.76953	99.94196	-16.31112	-736.01111	-197.50064	0.64079
216	1.792	833.86658	-162.94031	1420.28162	-481.82880	-9.32023	1360.81482	-1198.75415	-29.24078	1315.05359	-100.78049	120.33597	-18.58364	-80.60043	-183.41936	51.82023	-1600.66394	99.74833	-15.15364	-749.83966	-197.87088	0.31386
217	1.800	833.73969	-163.44217	1421.14465	-481.27817	-9.44549	1359.31860	-1198.09399	-29.99430	1314.93213	-114.64294	119.91925	-18.76601	-44.74963	-181.03851	48.97123	-1613.12402	99.65791	-13.37024	-763.55811	-198.29666	-0.04697
218	1.808	833.30157	-163.79247	1422.48438	-480.61478	-9.60161	1357.69995	-1197.44727	-30.35921	1315.30640	-128.47385	119.52371	-18.96211	-8.22952	-178.58153	45.82190	-1625.19543	99.56891	-10.99922	-777.23029	-198.80893	-0.34754
219	1.817	832.55170	-164.02782	1424.29126	-479.86023	-9.77078	1356.01733	-1196.82593	-30.31250	1316.14014	-142.28867	119.12309	-19.13748	28.86542	-176.03128	42.41077	-1636.87793	99.31657	-8.11057	-790.88306	-199.41861	-0.53746
220	1.825	831.49835	-164.17174	1426.53809	-479.04102	-9.93811	1354.31946	-1196.21851	-29.88485	1317.40259	-156.08167	118.65319	-19.30016	66.40036	-173.42088	38.80715	-1648.07043	98.83889	-4.75472	-804.53412	-200.07680	-0.64888
221	1.833	830.15082	-164.22664	1429.17883	-478.19101	-10.09179	1352.63733	-1195.59949	-29.14844	1319.06567	-169.84763	118.08837	-19.46710	104.24405	-170.78346	35.08660	-1658.51465	98.28403	-0.93556	-818.19141	-200.70181	-0.74529
222	1.842	828.51642	-164.19510	1432.15784	-477.35016	-10.22477	1350.99060	-1194.94666	-28.22046	1321.09229	-183.57944	117.48322	-19.63645	142.27698	-168.14516	31.33987	-1667.93176	97.79390	3.30305	-831.84924	-201.27832	-0.85434
223	1.850	826.60809	-164.08606	1435.41748	-476.55939	-10.33413	1349.40088	-1194.25671	-27.24745	1323.43115	-197.26947	116.91045	-19.80171	180.34595	-165.59941	27.71951	-1676.23804	97.20160	7.84898	-845.49347	-201.86293	-0.96640
224	1.858	824.45032	-163.90137	1438.90283	-475.85278	-10.42405	1347.89526	-1193.54724	-26.36231	1326.02283	-210.93936	116.36140	-19.96575	218.20934	-163.30086	24.43216	-1683.23633	96.36288	12.80017	-859.11627	-202.49300	-1.07013
225	1.867	822.07477	-163.63730	1442.56152	-475.24667	-10.51687	1346.50146	-1192.84497	-25.64841	1328.80652	-224.63287	115.77193	-20.12723	255.50014	-161.36375	21.65924	-1687.92334	95.92341	18.83424	-872.73047	-203.14932	-1.16998
226	1.875	819.51343	-163.29341	1446.34216	-474.73154	-10.66458	1345.23950	-1192.17004	-25.13935	1331.72339	-238.37064	115.14373	-20.26618	291.72549	-159.83369	19.51709	-1688.60925	96.98829	26.84390	-886.36615	-203.77531	-1.27933
227	1.883	816.79431	-162.87270	1450.19287	-474.27234	-10.94834	1344.11621	-1191.53247	-24.85053	1334.72217	-252.14395	114.54853	-20.36785	326.29730	-158.74004	18.10110	-1684.09009	99.61086	36.69625	-900.04840	-204.31520	-1.40435
228	1.892	813.94183	-162.38377	1454.06299	-473.81906	-11.46169	1343.12573	-1190.93494	-24.79843	1337.76013	-265.95050	114.02208	-20.44948	358.59259	-158.06619	17.45805	-1674.55054	102.47542	46.70346	-913.78607	-204.76727	-1.52649
229	1.900	810.97955	-161.84311	1457.90479	-473.32138	-12.28942	1342.25317	-1190.38135	-24.97882	1340.79761	-279.80865	113.54642	-20.53196	388.02670	-157.64787	17.39986	-1661.26440	104.35640	54.79058	-927.58887	-205.18326	-1.60798
230	1.908	807.93219	-161.27170	1461.67480	-472.73837	-13.48920	1341.48462	-1189.88440	-25.35076	1343.79480	-293.73245	113.11116	-20.61085	414.03189	-157.20679	17.41631	-1645.50391	105.02330	59.92197	-941.46838	-205.59911	-1.63146
231	1.917	804.82880	-160.69052	1465.33459	-472.04767	-15.06065	1340.81726	-1189.45923	-25.87420	1346.71570	-307.71655	112.71716	-20.68291	435.97925	-156.52263	16.88534	-1627.75244	104.89560	62.38660	-955.41016	-205.99762	-1.61857
232	1.925	801.70825	-160.11601	1468.85083	-471.25534	-16.91863	1340.26416	-1189.10913	-26.56080	1349.52783	-321.74374	112.35175	-20.76022	453.32306	-155.49388	15.37258	-1607.93872	104.58945	63.13230	-969.38440	-206.34898	-1.60578
233	1.933	798.62067	-159.55318	1472.19397	-470.38480	-18.92664	1339.84680	-1188.81824	-27.46606	1352.20276	-335.79794	112.00633	-20.84292	465.91437	-154.05414	12.77181	-1586.09607	104.51268	62.83640	-983.39380	-206.65234	-1.62456
234	1.942	795.61951	-158.99438	1475.33948	-469.44305	-20.97413	1339.58142	-1188.54932	-28.62078	1354.72864	-349.87723	111.69095	-20.92209	474.02957	-152.16512	9.29092	-1562.43604	104.55541	61.50746	-997.46729	-206.92596	-1.68674
235	1.950	792.75494	-158.43317	1478.26257	-468.40656	-23.01678	1339.47070	-1188.24329	-29.97372	1357.12659	-363.98499	111.41182	-21.00416	478.07114	-149.89151	5.39656	-1537.02722	104.24250	58.88270	-1011.61005	-207.18364	-1.76494
236	1.958	790.07269	-157.87248	1480.93164	-467.23929	-25.06211	1339.50586	-1187.82336	-31.39690	1359.44470	-378.11545	111.15393	-21.09513	478.35861	-147.40900	1.70894	-1509.77185	103.19707	54.94352	-1025.79431	-207.43718	-1.81311
237	1.967	787.61609	-157.31642	1483.31396	-465.91440	-27.13763	1339.67053	-1187.20764	-32.74261	1361.72131	-392.26379	110.88716	-21.18065	475.16464	-144.96326	-1.27112	-1480.61401	101.57590	50.06479	-1039.98474	-207.70810	-1.82117
238	1.975	785.42975	-156.76428	1485.38782	-464.42352	-29.26814	1339.94727	-1186.33130	-33.92483	1363.94885	-406.43842	110.57892	-21.23938	468.80835	-142.82800	-3.44319	-1449.63110	99.99715	44.87570	-1054.16028	-208.00160	-1.82203
239	1.983	783.56104	-156.21454	1487.14648	-462.77655	-31.46780	1340.32544	-1185.17456	-34.95975	1366.07092	-420.65195	110.20924	-21.25655	459.65222	-141.25664	-4.99477	-1416.98962	98.93294	40.03815	-1068.32996	-208.28882	-1.83660
240	1.992	782.05347	-155.67395	1488.59119	-460.99554	-33.73533	1340.80334	-1183.76868	-35.92279	1368.01672	-434.89063	109.78550	-21.23301	448.10571	-140.41191	-6.07397	-1382.90930	98.41422	36.10170	-1082.52527	-208.56258	-1.84300
241	2.000	780.94165	-155.16516	1489.72375	-459.10999	-36.05021	1341.38525	-1182.17322	-36.89220	1369.74109	-449.10312	109.33429	-21.20722	434.76559	-140.26796	-6.76608	-1347.66089	98.31487	33.37926	-1096.75867	-208.86235	-1.81518
242	2.008	780.25043	-154.71747	1490.53906	-457.16156	-38.37927	1342.07581	-1180.45496	-37.91418	1371.23230	-463.23746	108.88304	-21.23523	420.45508	-140.59502	-7.20103	-1311.57800	98.58785	31.87692	-1110.98145	-209.21437	-1.76739
243	2.017	779.99353	-154.34268	1491.02307	-455.20853	-40.68744	1342.87854	-1178.68030	-38.97729	1372.49341	-477.26218	108.46511	-21.29283	405.95474	-141.12030	-7.49061	-1275.08337	99.24071	31.47039	-1125.11182	-209.61237	-1.73544
244	2.025	780.16528	-154.02287	1491.15796	-453.31931	-42.94147	1343.79456	-1176.91931	-40.03694	1373.52417	-491.14056	108.11197	-21.22096	391.70236	-141.69469	-7.69439	-1238.64624	100.30795	32.15941	-1139.12183	-210.05402	-1.72350
245	2.033	780.73322	-153.72218	1490.93188	-451.56247	-45.10619	1344.81812	-1175.25500	-41.05956	1374.31555	-504.82706	107.80787	-20.81547	377.75964	-142.26039	-7.87639	-1202.62866	101.83739	33.99162	-1153.06714	-210.53926	-1.69912
246	2.042	781.64343	-153.40805	1490.35059	-449.99966	-47.13745	1345.93530	-1173.78821	-42.01674	1374.85120	-518.30200	107.47554	-19.96203	363.98541	-142.76401	-8.09145	-1167.18799	103.78364	36.68363	-1167.01428	-211.04543	-1.65039
247	2.050	782.83606	-153.06822	1489.43579	-448.68402	-48.98256	1347.12402	-1172.62537	-42.86588	1375.11182	-531.59216	107.03319	-18.65756	350.22455	-143.18945	-8.34042	-1132.42004	105.94411	39.46123	-1180.97217	-211.51895	-1.62529
248	2.058	784.25696	-152.71216	1488.21472	-447.66272	-50.59209	1348.35681	-1171.86243	-43.56427	1375.07275	-544.75854	106.45177	-16.91054	336.41653	-143.57872	-8.58602	-1098.60669	108.04991	41.43201	-1194.91650	-211.90210	-1.68159
249	2.067	785.86047	-152.35760	1486.71033	-446.97900	-51.92850	1349.60193	-1171.57288	-44.09501	1374.70703	-557.85388	105.72018	-14.64781	322.59662	-143.96793	-8.78760	-1066.20654	109.90604	42.15541	-1208.84045	-212.20517	-1.80082
250	2.075	787.60632	-152.01810	1484.94031	-446.67224	-52.96511	1350.82593	-1171.79407	-44.48327	1373.99268	-570.84723	104.73990	-11.69521	308.80084	-144.36670	-8.93792	-1035.56323	111.48838	41.79767	-1222.74414	-212.51689	-1.89693
251	2.083	789.45819	-151.69461	1482.92188	-446.77689	-53.68864	1351.99597	-1172.51880	-44.79230	1372.92297	-583.52679	103.28044	-7.77452	295.00888	-144.78242	-9.08999	-1006.64484	112.94406	40.76369	-1236.61658	-212.91769	-1.90372
252	2.092	791.38635	-151.37119	1480.67798	-447.31781	-54.10960	1353.08496	-1173.70044	-45.09463	1371.51001	-595.34387	101.13415	-2.49105	281.21240	-145.21056	-9.30842	-978.99902	114.48370	39.32104	-1250.45129	-213.42525	-1.82271
253	2.100	793.37097	-151.02525	1478.23926	-448.30316	-54.26340	1354.06995	-1175.26941	-45.44684	1369.77722	-605.21399	98.41369	4.56417	267.45148	-145.64618	-9.58081	-951.93774	116.27921	37.57038	-1264.25574	-213.98578	-1.71456
254	2.108	795.40326	-150.64856	1475.63794	-449.71796	-54.19564	1354.93286	-1177.14978	-45.87864	1367.74988	-611.57184	95.65229	13.47620	253.75630	-146.09981	-9.81932	-924.81396	118.41674	35.58747	-1278.00464	-214.54660	-1.62839
255	2.117	797.48505	-150.25131	1472.90100	-451.52029	-53.94549	1355.66589	-1179.26294	-46.38535	1365.44800	-612.95746	93.55438	23.59080	240.12872	-146.56680	-9.96235	-897.22058	120.85471	33.48972	-1291.62256	-215.17804	-1.53222
256	2.125	799.62732	-149.84442	1470.04968	-453.64316	-53.53753	1356.27393	-1181.52600	-46.92896	1362.89270	-608.77094	92.67457	33.48265	226.55453	-147.02972	-10.02798	-869.10352	123.45490	31.43193	-1305.10986	-215.94887	-1.39012
257	2.133	801.84558	-149.42810	1467.10339	-456.00201	-52.98751	1356.77209	-1183.85388	-47.44881	1360.11389	-599.43787	93.24675	41.57454	212.99875	-147.48395	-10.06133	-840.79443	126.08807	29.57328	-1318.61194	-216.73267	-1.25224
258	2.142	804.15186	-148.99663	1464.08264	-458.50327	-52.31025	1357.17993	-1186.16833	-47.88862	1357.15088	-585.87396	95.17917	46.96139	199.42758	-147.93265	-10.08585	-812.88855	128.63989	27.98395	-1332.25806	-217.36542	-1.18553
259	2.150	806.54962	-148.54544	1461.00793	-461.05215	-51.51730	1357.51416	-1188.40918	-48.22928	1354.04175	-568.93768	98.18065	49.74106	185.83127	-148.37830	-10.11049	-786.01074	130.92416	26.56145	-1346.02600	-217.84613	-1.20054
260	2.158	809.03351	-148.07640	1457.89856	-463.56009	-50.62203	1357.78247	-1190.53333	-48.48564	1350.81409	-549.32166	101.89822	50.72886	172.21225	-148.80632	-10.14390	-760.64868	132.67244	25.06266	-1359.81885	-218.25446	-1.27369
261	2.167	811.58850	-147.59708	1454.77344	-465.95023	-49.65337	1357.98450	-1192.50281	-48.67438	1347.48657	-527.67004	105.97247	50.92902	158.57315	-149.18240	-10.19236	-737.13586	133.62398	23.21815	-1373.59839	-218.63773	-1.38062
262	2.175	814.19385	-147.11142	1451.65137	-468.16205	-48.65425	1358.12024	-1194.27441	-48.80678	1344.07666	-504.65280	110.06296	51.13229	144.90799	-149.49925	-10.24786	-715.72034	133.63673	20.83297	-1387.39355	-219.02258	-1.50234
263	2.183	816.83044	-146.61540	1448.54919	-470.15414	-47.66636	1358.19800	-1195.80396	-48.90398	1340.60315	-480.93430	113.90433	51.77340	131.18976	-149.79715	-10.28472	-696.63721	132.76569	17.83226	-1401.21667	-219.43008	-1.61703
264	2.192	819.48126	-146.10086	1445.48401	-471.90210	-46.72181	1358.23621	-1197.05701	-48.98858	1337.08118	-457.04501	117.33179	52.96492	117.38660	-150.12556	-10.28434	-680.12927	131.20004	14.21578	-1415.04358	-219.85806	-1.70538
265	2.200	822.12567	-145.55040	1442.47937	-473.39474	-45.84399	1358.25818	-1198.01965	-49.05707	1333.51599	-433.23712	120.25749	54.61721	103.49422	-150.49883	-10.26398	-666.43622	129.09554	9.97467	-1428.86707	-220.28992	-1.77421
266	2.208	824.73944	-144.93608	1439.56299	-474.63541	-45.04471	1358.28455	-1198.70227	-49.06955	1329.90552	-409.46655	122.66224	56.57638	89.54349	-150.87828	-10.27101	-655.81226	126.58969	5.16528	-1442.71655	-220.72227	-1.85534
267	2.217	827.29822	-144.24257	1436.76746	-475.64267	-44.32413	1358.32458	-1199.13379	-48.96138	1326.24780	-385.52209	124.58294	58.67501	75.58080	-151.20990	-10.34253	-648.56689	123.92029	0.10709	-1456.62183	-221.16936	-1.96339
268	2.225	829.77753	-143.48045	1434.13586	-476.44080	-43.68225	1358.37341	-1199.34558	-48.66381	1322.54688	-361.15723	126.10117	60.72401	61.62961	-151.48483	-10.46648	-645.05084	121.32024	-4.60225	-1470.58521	-221.63509	-2.06885
269	2.233	832.15540	-142.66701	1431.71692	-477.04739	-43.12807	1358.42041	-1199.36108	-48.12748	1318.81628	-336.14410	127.34355	62.52764	47.67178	-151.75113	-10.58993	-645.44574	118.90440	-8.40269	-1484.59570	-222.09363	-2.13403
270	2.242	834.41779	-141.81435	1429.55298	-477.47162	-42.67593	1358.45398	-1199.19897	-47.33425	1315.08337	-310.30249	128.42238	63.89220	33.68024	-152.06129	-10.67983	-649.41205	116.79424	-11.12869	-1498.63159	-222.52411	-2.16287
271	2.250	836.55713	-140.93581	1427.67456	-477.71997	-42.33292	1358.45593	-1198.87769	-46.28285	1311.39563	-283.51740	129.36348	64.62899	19.65381	-152.43159	-10.75885	-656.15863	115.19486	-12.90385	-1512.66223	-222.93800	-2.19298
272	2.258	838.56622	-140.04678	1426.10413	-477.79852	-42.08345	1358.39661	-1198.41089	-44.97529	1307.83118	-255.72147	130.12735	64.57903	5.61945	-152.87479	-10.85180	-665.08588	114.27269	-13.82669	-1526.68091	-223.34840	-2.25344
273	2.267	840.43103	-139.15741	1424.86194	-477.71149	-41.88237	1358.23901	-1197.80603	-43.43408	1304.50244	-226.87943	130.68875	63.64162	-8.38242	-153.43628	-10.92412	-676.02820	114.00615	-14.06647	-1540.68774	-223.75922	-2.34438
274	2.275	842.12494	-138.26518	1423.96899	-477.46445	-41.66319	1357.94910	-1197.07019	-41.71675	1301.54126	-196.99753	131.10080	61.80917	-22.31348	-154.15120	-10.91786	-688.71533	114.12685	-13.99472	-1554.59912	-224.19191	-2.42817
275	2.283	843.60901	-137.35918	1423.45142	-477.07135	-41.35699	1357.50586	-1196.21558	-39.90196	1299.07410	-166.12057	131.50737	59.18082	-36.15729	-154.93730	-10.83827	-702.46918	114.25355	-13.95197	-1568.20361	-224.68785	-2.42008
276	2.292	844.84155	-136.43802	1423.34277	-476.55676	-40.92104	1356.90137	-1195.26099	-38.09193	1297.20007	-134.31158	132.06024	55.90076	-49.93616	-155.59055	-10.76520	-716.56207	114.16245	-14.05726	-1581.24487	-225.28780	-2.20671
277	2.300	845.78809	-135.51904	1423.67712	-475.94934	-40.36533	1356.13171	-1194.23694	-36.43626	1295.97937	-101.63971	132.80824	52.08736	-63.69641	-155.96371	-10.78385	-730.57935	113.87521	-14.28360	-1593.56152	-226.00143	-1.69419
278	2.308	846.42432	-134.62721	1424.47913	-475.27280	-39.74646	1355.19421	-1193.19360	-35.11565	1295.43079	-68.17392	133.70967	47.84843	-77.48691	-156.07870	-10.94397	-744.42224	113.51207	-14.59183	-1605.14136	-226.78641	-0.83775
279	2.317	846.73328	-133.77878	1425.75781	-474.54120	-39.12972	1354.09705	-1192.19727	-34.28684	1295.53711	-33.98285	134.72308	43.32042	-91.33859	-156.05148	-11.25140	-758.13025	113.17166	-14.95776	-1616.05444	-227.58636	0.35557
280	2.325	846.70313	-132.97154	1427.50305	-473.76074	-38.56133	1352.86536	-1191.30762	-34.03575	1296.25488	0.85333	135.82358	38.64113	-105.22165	-156.00642	-11.63824	-771.73950	112.91533	-15.33675	-1626.34814	-228.38464	1.81935
281	2.333	846.32721	-132.18275	1429.68542	-472.93607	-38.06583	1351.53540	-1190.54675	-34.35085	1297.52917	36.24432	136.97574	33.90629	-119.05170	-156.03310	-11.98421	-785.24829	112.77275	-15.66656	-1635.97827	-229.17273	3.44001
282	2.342	845.60413	-131.38165	1432.26111	-472.07605	-37.65315	1350.14832	-1189.88196	-35.13256	1299.30249	72.10065	138.15108	29.18358	-132.76312	-156.14684	-12.21583	-798.66235	112.74031	-15.91093	-1644.85083	-229.90121	5.08219
283	2.350	844.53870	-130.54858	1435.17822	-471.19385	-37.32820	1348.74524	-1189.24060	-36.24717	1301.51978	108.31720	139.38223	24.55912	-146.34378	-156.31848	-12.34405	-812.04089	112.78158	-16.08488	-1652.86621	-230.56207	6.55874
284	2.358	843.14301	-129.67883	1438.37878	-470.30334	-37.09373	1347.36487	-1188.54871	-37.57064	1304.13074	144.73029	140.80502	20.17124	-159.81158	-156.57677	-12.39680	-825.45099	112.82941	-16.22165	-1659.79736	-231.24960	7.58742
285	2.367	841.43842	-128.77139	1441.79822	-469.41736	-36.93917	1346.03967	-1187.76843	-38.96769	1307.08154	181.09241	142.61282	16.21092	-173.20517	-156.99841	-12.38294	-838.90668	112.80080	-16.34336	-1665.22046	-231.99731	7.89842
286	2.375	839.45776	-127.82489	1445.37402	-468.54913	-36.82908	1344.79211	-1186.91113	-40.25671	1310.31079	217.08368	144.95380	12.88253	-186.59067	-157.53351	-12.33708	-852.39905	112.66470	-16.47647	-1668.74951	-232.60272	7.58779
287	2.383	837.24402	-126.84526	1449.05310	-467.71579	-36.70695	1343.63416	-1186.01941	-41.25172	1313.76221	252.37579	147.89320	10.36147	-200.02856	-157.99396	-12.32366	-865.93494	112.46558	-16.63507	-1670.26953	-232.66728	7.41112
288	2.392	834.84113	-125.84391	1452.78772	-466.93579	-36.51566	1342.57202	-1185.13550	-41.84772	1317.39685	286.70459	151.41280	8.79314	-213.53021	-158.29059	-12.37409	-879.51794	112.23232	-16.79071	-1669.74976	-231.80466	8.38655
289	2.400	832.28259	-124.82693	1456.52734	-466.21844	-36.21792	1341.61206	-1184.29346	-42.04971	1321.19019	319.83234	155.34592	8.28147	-227.08655	-158.50954	-12.48430	-893.13403	111.94434	-16.90636	-1666.83496	-229.91187	10.86956
290	2.408	829.58942	-123.79663	1460.21948	-465.55826	-35.79572	1340.76331	-1183.53162	-41.94148	1325.12073	351.38098	159.31964	8.78067	-240.71924	-158.75641	-12.65130	-906.77814	111.58080	-16.98077	-1660.81470	-227.26886	14.27877
291	2.417	826.77832	-122.75768	1463.81921	-464.93823	-35.23317	1340.03979	-1182.88647	-41.63306	1329.16357	380.63129	162.89578	9.95852	-254.45337	-159.06723	-12.84567	-920.47766	111.13934	-17.04178	-1651.08215	-224.33681	17.76216
292	2.425	823.87323	-121.71578	1467.29419	-464.33325	-34.50373	1339.46106	-1182.37317	-41.20987	1333.28943	406.42438	165.83749	11.16150	-268.26361	-159.42303	-13.00681	-934.27258	110.64952	-17.11161	-1637.52930	-221.47287	20.73662
293	2.433	820.90948	-120.67194	1470.61853	-463.71475	-33.57233	1339.04626	-1181.97424	-40.71643	1337.46851	427.39429	168.18573	11.54949	-282.10809	-159.77335	-13.11663	-948.17450	110.17748	-17.18041	-1620.55054	-218.74261	22.83738
294	2.442	817.92584	-119.61689	1473.76697	-463.05911	-32.40847	1338.80725	-1181.64636	-40.17753	1341.67456	442.57654	170.10341	10.42772	-295.99536	-160.09131	-13.21855	-962.13904	109.77532	-17.21379	-1600.76697	-215.91721	23.82629
295	2.450	814.95648	-118.53685	1476.71741	-462.35071	-31.00008	1338.74805	-1181.33521	-39.61395	1345.88232	451.91296	171.69847	7.60629	-309.96478	-160.43216	-13.33841	-976.09814	109.41836	-17.18618	-1578.69727	-212.69194	23.71285
296	2.458	812.03088	-117.42656	1479.45166	-461.57605	-29.35698	1338.86438	-1180.98694	-39.03372	1350.06689	456.16046	172.95404	3.49171	-324.02136	-160.88234	-13.43650	-990.04321	109.02573	-17.10096	-1554.63721	-208.91747	22.81074
297	2.467	809.17743	-116.29858	1481.95056	-460.71884	-27.50289	1339.14343	-1180.55347	-38.42808	1354.20557	456.36273	173.76933	-1.13771	-338.11755	-161.43408	-13.46044	-1004.03809	108.55637	-16.97940	-1528.80322	-204.64839	21.61376
298	2.475	806.42896	-115.18648	1484.19373	-459.75974	-25.46692	1339.56665	-1179.99500	-37.78010	1358.27356	453.36078	174.05710	-5.45847	-352.19226	-161.97049	-13.40943	-1018.13239	108.03524	-16.83826	-1501.46631	-200.10272	20.66256
299	2.483	803.82751	-114.13400	1486.16431	-458.67905	-23.27625	1340.11670	-1179.28198	-37.07020	1362.23779	447.62030	173.85306	-8.87227	-366.24146	-162.38821	-13.33378	-1032.31921	107.49358	-16.68853	-1472.89075	-195.60165	20.42177
300	2.492	801.42133	-113.17336	1487.85229	-457.46198	-20.94507	1340.78357	-1178.39685	-36.28826	1366.06006	439.41217	173.35440	-11.16621	-380.33667	-162.70792	-13.30131	-1046.56885	106.95741	-16.55448	-1443.25708	-191.38040	21.08205
301	2.500	799.25482	-112.31498	1489.25452	-456.10703	-18.47576	1341.56641	-1177.33752	-35.45247	1369.70630	429.05499	172.80338	-12.48023	-394.53644	-163.05554	-13.35325	-1060.84058	106.46974	-16.46710	-1412.71509	-187.43323	22.48208
302	2.508	797.36499	-111.55611	1490.37109	-454.63034	-15.87987	1342.47290	-1176.12024	-34.60697	1373.15002	416.94904	172.33040	-13.12717	-408.82074	-163.50621	-13.46341	-1075.08618	106.04436	-16.42836	-1381.45483	-183.66141	24.28730
303	2.517	795.78802	-110.88846	1491.19727	-453.06293	-13.18809	1343.51770	-1174.78040	-33.79099	1376.36780	403.56525	171.93347	-13.42246	-423.11334	-163.98749	-13.55570	-1089.28479	105.63979	-16.41146	-1349.72290	-180.08601	26.19448
304	2.525	794.56030	-110.29565	1491.71887	-451.44751	-10.43843	1344.71643	-1173.37512	-33.00994	1379.32971	389.46777	171.56161	-13.58504	-437.31122	-164.39604	-13.57081	-1103.45471	105.23925	-16.39982	-1317.80981	-176.81351	28.04132
305	2.533	793.70862	-109.75337	1491.91589	-449.83615	-7.66794	1346.07898	-1171.98389	-32.23660	1381.99561	375.17981	171.18968	-13.73055	-451.32239	-164.73022	-13.49109	-1117.60754	104.87775	-16.39240	-1285.96155	-173.86691	29.86150
306	2.542	793.23773	-109.23703	1491.77283	-448.29007	-4.90880	1347.60327	-1170.70154	-31.43356	1384.32690	360.99194	170.83734	-13.92084	-465.11737	-165.03270	-13.29285	-1131.71143	104.56297	-16.37597	-1254.25049	-171.12491	31.82916
307	2.550	793.12457	-108.73138	1491.28613	-446.87857	-2.18207	1349.27686	-1169.62793	-30.56882	1386.29883	346.94977	170.53271	-14.18265	-478.72449	-165.26550	-12.88393	-1145.71741	104.25821	-16.33032	-1222.56946	-168.44133	34.11077
308	2.558	793.32312	-108.23593	1490.46436	-445.67194	0.49062	1351.08228	-1168.85681	-29.62330	1387.89648	332.99689	170.26894	-14.49314	-492.18927	-165.33075	-12.09852	-1159.62549	103.93448	-16.26789	-1190.80750	-165.77403	36.72408
309	2.567	793.77698	-107.75922	1489.32117	-444.72791	3.05786	1352.99902	-1168.46643	-28.60384	1389.10205	319.10529	170.00359	-14.79016	-505.52051	-165.18951	-10.77426	-1173.50867	103.59937	-16.23584	-1159.03247	-163.17567	39.49256
310	2.575	794.43237	-107.30959	1487.86963	-444.08218	5.42860	1354.99951	-1168.51294	-27.54337	1389.88611	305.28894	169.70393	-15.01993	-518.62531	-164.90959	-8.82633	-1187.42310	103.27441	-16.26448	-1127.51843	-160.75893	42.13675
311	2.583	795.24695	-106.89467	1486.12219	-443.75281	7.50431	1357.04492	-1169.01917	-26.47605	1390.20642	291.54663	169.37943	-15.17788	-531.31805	-164.60501	-6.24779	-1201.32422	102.94342	-16.33477	-1096.64185	-158.69406	44.40639
312	2.592	796.19403	-106.52335	1484.09290	-443.75473	9.22535	1359.08154	-1169.96497	-25.40923	1390.01807	277.84436	169.07016	-15.30989	-543.37775	-164.31934	-3.08152	-1215.12903	102.56945	-16.40232	-1066.72314	-157.14664	46.15706
313	2.600	797.25867	-106.19881	1481.79529	-444.11084	10.58932	1361.04602	-1171.29761	-24.32230	1389.29346	264.15619	168.82816	-15.47080	-554.54102	-163.98863	0.62082	-1228.82336	102.11497	-16.44537	-1037.83765	-156.18903	47.37294
314	2.608	798.43042	-105.91051	1479.24194	-444.84906	11.63729	1362.87903	-1172.95447	-23.21182	1388.04944	250.48566	168.68518	-15.67314	-564.48169	-163.54251	4.85828	-1242.48010	101.51136	-16.49063	-1009.73035	-155.76920	48.13824
315	2.617	799.70221	-105.64210	1476.44739	-445.98734	12.42764	1364.53784	-1174.88562	-22.13848	1386.36438	236.84259	168.60692	-15.88562	-572.80847	-162.99008	9.70940	-1256.16406	100.76689	-16.57728	-981.95483	-155.74663	48.58019
316	2.625	801.07123	-105.38808	1473.42944	-447.52328	13.01677	1365.99963	-1177.05090	-21.19846	1384.35352	223.22461	168.50357	-16.07470	-579.01611	-162.41414	15.32304	-1269.84497	100.06389	-16.69861	-954.09473	-155.97302	48.83212
317	2.633	802.53467	-105.15826	1470.21033	-449.43811	13.45054	1367.25952	-1179.40833	-20.45310	1382.11255	209.61536	168.31424	-16.22492	-582.43756	-161.96062	21.85932	-1283.48303	99.57307	-16.80114	-925.91968	-156.34837	49.01519
318	2.642	804.08557	-104.97199	1466.81873	-451.69843	13.75773	1368.32373	-1181.91174	-19.91131	1379.68896	195.99658	168.05415	-16.33370	-582.33673	-161.83777	29.28012	-1297.11426	99.31802	-16.80584	-897.45734	-156.82809	49.20531
319	2.650	805.71338	-104.85359	1463.29150	-454.25143	13.95272	1369.20361	-1184.51685	-19.55795	1377.09436	182.35870	167.75970	-16.41476	-578.18024	-162.23206	37.06133	-1310.77515	99.27725	-16.64465	-868.97583	-157.42665	49.39290
320	2.658	807.40417	-104.82066	1459.66663	-457.02594	14.04902	1369.91418	-1187.18140	-19.37011	1374.32849	168.68719	167.43744	-16.48936	-569.88672	-163.14854	44.21506	-1324.46667	99.38531	-16.36660	-840.92053	-158.21086	49.47855
321	2.667	809.13831	-104.86713	1455.97839	-459.94028	14.06565	1370.47144	-1189.85925	-19.31553	1371.39441	154.95026	167.08923	-16.55755	-557.79175	-164.39832	49.80417	-1338.19104	99.47964	-16.14067	-813.82581	-159.22348	49.30093
322	2.675	810.89069	-104.96758	1452.25818	-462.90878	14.02351	1370.89063	-1192.49524	-19.35401	1368.30664	141.12598	166.73611	-16.60477	-542.41589	-165.81117	53.50732	-1351.94226	99.42854	-16.06264	-788.18097	-160.37814	48.66344
323	2.683	812.63782	-105.10080	1448.53589	-465.84763	13.94352	1371.18713	-1195.02686	-19.44451	1365.09082	127.23438	166.39264	-16.63499	-524.34351	-167.35440	55.69200	-1365.71875	99.24599	-16.07429	-764.30945	-161.46944	47.38813
324	2.692	814.36627	-105.25729	1444.83984	-468.68329	13.84935	1371.37708	-1197.39429	-19.54720	1361.77917	113.31732	166.05252	-16.66586	-504.19061	-168.97928	57.02483	-1379.54736	99.02449	-16.11185	-742.35083	-162.27988	45.41270
325	2.700	816.07483	-105.42833	1441.19580	-471.35638	13.76596	1371.47363	-1199.54407	-19.62811	1358.40674	99.39014	165.71791	-16.70076	-482.51398	-170.47244	58.05097	-1393.45715	98.80414	-16.18455	-722.33783	-162.63324	42.84014
326	2.708	817.76770	-105.60422	1437.62671	-473.82346	13.71415	1371.48657	-1201.42896	-19.67197	1355.00989	85.43683	165.40501	-16.73254	-459.76929	-171.55649	59.03774	-1407.46155	98.52969	-16.29838	-704.30664	-162.41029	39.87276
327	2.717	819.44739	-105.78274	1434.15613	-476.06262	13.70745	1371.42371	-1203.02051	-19.68508	1351.62061	71.44513	165.10370	-16.77172	-436.35638	-172.08710	60.04734	-1421.55359	98.14722	-16.42898	-688.38867	-161.60950	36.68348
328	2.725	821.11340	-105.97268	1430.81177	-478.07098	13.74667	1371.29016	-1204.31885	-19.68801	1348.25732	57.41919	164.77495	-16.84421	-412.58167	-172.09039	61.04485	-1435.68896	97.70688	-16.55332	-674.81714	-160.37860	33.31496
329	2.733	822.76044	-106.18988	1427.62463	-479.84967	13.81814	1371.08435	-1205.34094	-19.70598	1344.92542	43.37097	164.40515	-16.95501	-388.54327	-171.64871	61.94434	-1449.80737	97.31451	-16.64689	-663.86249	-158.95239	29.66227
330	2.742	824.37543	-106.44944	1424.62427	-481.39520	13.90857	1370.79810	-1206.10132	-19.75652	1341.62549	29.31171	164.02562	-17.07551	-364.09601	-170.80096	62.62532	-1463.88721	97.00702	-16.70181	-655.79797	-157.58531	25.54378
331	2.750	825.93658	-106.76147	1421.83960	-482.70349	14.01507	1370.42358	-1206.61682	-19.85649	1338.35413	15.23895	163.66524	-17.17326	-338.94757	-169.57552	62.97782	-1477.95300	96.71339	-16.75138	-650.90015	-156.51440	20.83969
332	2.758	827.41510	-107.12914	1419.30212	-483.77625	14.13520	1369.95764	-1206.91992	-20.04417	1335.10144	1.14685	163.31683	-17.24694	-312.81677	-168.09161	62.95537	-1492.02246	96.34827	-16.80106	-649.40784	-155.90097	15.64535
333	2.767	828.78162	-107.54446	1417.04834	-484.62283	14.25914	1369.39795	-1207.05811	-20.37471	1331.86292	-12.94989	162.95618	-17.32615	-285.54266	-166.53091	62.53862	-1506.06555	95.90751	-16.77494	-651.40619	-155.75046	10.39245
334	2.775	830.01453	-107.98984	1415.11816	-485.25735	14.37635	1368.73804	-1207.08020	-20.89107	1328.66003	-27.02875	162.56900	-17.43855	-257.09137	-164.98483	61.65487	-1520.03406	95.44223	-16.62951	-656.75720	-155.88434	5.85016
335	2.783	831.10022	-108.44379	1413.55078	-485.69382	14.48098	1367.96545	-1207.02246	-21.60136	1325.54761	-41.08429	162.16269	-17.58753	-227.50354	-163.41890	60.19972	-1533.91064	95.00731	-16.46067	-665.20734	-156.08473	2.75580
336	2.792	832.02405	-108.88372	1412.38013	-485.94339	14.56897	1367.06348	-1206.89392	-22.47390	1322.61133	-55.11783	161.76434	-17.75444	-196.83917	-161.80789	58.12259	-1547.71069	94.62762	-16.40033	-676.38104	-156.27016	1.24115
337	2.800	832.76270	-109.29000	1411.63037	-486.01715	14.63615	1366.01379	-1206.67529	-23.45092	1319.95422	-69.12305	161.39911	-17.90897	-165.13501	-160.20724	55.45577	-1561.45679	94.27386	-16.45118	-689.52515	-156.46140	0.77837
338	2.808	833.28516	-109.65154	1411.31396	-485.93094	14.68193	1364.79749	-1206.33997	-24.46353	1317.67700	-83.08832	161.06201	-18.03016	-132.39258	-158.68582	52.30650	-1575.13733	93.93305	-16.46247	-703.59192	-156.67409	0.70136
339	2.817	833.56104	-109.96273	1411.43408	-485.70880	14.70897	1363.40063	-1205.87878	-25.42932	1315.86353	-97.00079	160.72296	-18.12890	-98.61066	-157.27396	48.83810	-1588.68384	93.67323	-16.22314	-717.76086	-156.90092	0.61122
340	2.825	833.56934	-110.21722	1411.98840	-485.38126	14.71329	1361.82153	-1205.31238	-26.25328	1314.57214	-110.84973	160.36394	-18.24411	-63.81717	-155.93753	45.20473	-1601.99280	93.57183	-15.56314	-731.71039	-157.14481	0.39640
341	2.833	833.30249	-110.41075	1412.97144	-484.97876	14.68247	1360.07849	-1204.68774	-26.84838	1313.83154	-124.62970	159.99576	-18.41138	-28.09180	-154.56026	41.49404	-1614.93701	93.59823	-14.38678	-745.45203	-157.44460	0.10044
342	2.842	832.76239	-110.54469	1414.37122	-484.52679	14.61085	1358.21155	-1204.06250	-27.15465	1313.64343	-138.34732	159.63446	-18.63037	8.38934	-153.02420	37.74885	-1627.39050	93.59651	-12.64341	-759.08545	-157.83986	-0.19514
343	2.850	831.95142	-110.62231	1416.16663	-484.04681	14.50675	1356.27368	-1203.48279	-27.13808	1313.98865	-152.02032	159.26247	-18.86389	45.35843	-151.31023	34.01998	-1639.27197	93.44574	-10.30841	-772.67322	-158.32535	-0.44195
344	2.858	830.86847	-110.64716	1418.33252	-483.55908	14.38119	1354.31433	-1202.97046	-26.77999	1314.83044	-165.66876	158.83078	-19.07015	82.53506	-149.49377	30.39182	-1650.51379	93.22934	-7.38074	-786.22876	-158.86386	-0.63500
345	2.867	829.51367	-110.62478	1420.83936	-483.08389	14.23787	1352.37183	-1202.52356	-26.08127	1316.11426	-179.30188	158.32672	-19.22872	119.65286	-147.70563	26.98396	-1661.04004	93.13998	-3.89042	-799.75525	-159.41855	-0.79390
346	2.875	827.89404	-110.56209	1423.64856	-482.64212	14.07039	1350.47534	-1202.12537	-25.08237	1317.77173	-192.91235	157.79616	-19.35078	156.40581	-146.12312	23.93472	-1670.86841	93.18489	0.02448	-813.26697	-159.97215	-0.95359
347	2.883	826.02380	-110.46568	1426.71448	-482.25409	13.86265	1348.64880	-1201.75854	-23.87008	1319.73108	-206.50055	157.26830	-19.47533	192.45212	-144.91660	21.35352	-1680.12231	93.05290	4.10149	-826.78076	-160.53276	-1.14060
348	2.892	823.92175	-110.34418	1429.99072	-481.93591	13.59517	1346.91162	-1201.41882	-22.55356	1321.92725	-220.08936	156.73108	-19.62784	227.50711	-144.14095	19.27515	-1688.64526	92.49085	8.25392	-840.30536	-161.12090	-1.34357
349	2.900	821.60883	-110.20851	1433.43469	-481.69360	13.25111	1345.28125	-1201.11279	-21.22561	1324.31250	-233.69962	156.18437	-19.79405	261.42108	-143.72464	17.68473	-1695.55005	91.94382	12.92331	-853.84180	-161.74821	-1.52389
350	2.908	819.10602	-110.06084	1437.00635	-481.51791	12.81276	1343.77771	-1200.83691	-19.94784	1326.86768	-247.33917	155.64110	-19.95342	294.20242	-143.54172	16.57557	-1699.43311	92.48413	18.92922	-867.39441	-162.40178	-1.64888
351	2.917	816.43152	-109.89030	1440.66321	-481.38376	12.25282	1342.41895	-1200.55688	-18.76145	1329.59375	-261.01727	155.10460	-20.09999	325.92053	-143.44650	15.95428	-1699.09180	94.80067	26.83201	-880.98193	-163.03535	-1.72047
352	2.925	813.60095	-109.68543	1444.36072	-481.25827	11.53548	1341.21521	-1200.22693	-17.67762	1332.49121	-274.75647	154.57851	-20.22992	356.40625	-143.32753	15.79677	-1694.07666	98.33760	36.21332	-894.62994	-163.59026	-1.77959
353	2.933	810.63110	-109.44215	1448.05774	-481.11282	10.63447	1340.16943	-1199.83850	-16.66346	1335.54810	-288.58450	154.06754	-20.33703	384.97766	-143.15106	15.96938	-1684.91663	101.61349	45.50274	-908.35193	-164.04854	-1.85712
354	2.942	807.54327	-109.16188	1451.72009	-480.92963	9.54438	1339.27600	-1199.43896	-15.68130	1338.73303	-302.50226	153.58116	-20.41754	410.54074	-142.91939	16.14660	-1672.77673	103.56580	52.90535	-922.15411	-164.44321	-1.93444
355	2.950	804.36304	-108.85179	1455.31726	-480.69901	8.27015	1338.52380	-1199.09863	-14.75315	1341.98340	-316.47446	153.13770	-20.48341	432.06238	-142.58223	15.84462	-1658.58496	104.39165	57.64217	-936.03607	-164.81516	-1.97381
356	2.958	801.11920	-108.52397	1458.81909	-480.41202	6.81710	1337.90393	-1198.86243	-13.98005	1345.21851	-330.46619	152.73932	-20.55933	449.02249	-141.96918	14.63618	-1642.58728	104.89689	60.12420	-949.98010	-165.18246	-1.96159
357	2.967	797.84644	-108.19118	1462.19421	-480.05215	5.19386	1337.41418	-1198.72314	-13.48969	1348.37561	-344.47656	152.37503	-20.65157	461.44678	-140.87604	12.41881	-1624.71606	105.48605	61.13040	-963.97400	-165.53462	-1.91874
358	2.975	794.58948	-107.86673	1465.40991	-479.59042	3.41426	1337.05566	-1198.63232	-13.35815	1351.42627	-358.53836	152.05338	-20.74390	469.64816	-139.22549	9.47851	-1605.01196	106.04411	61.08654	-978.03259	-165.85130	-1.88272
359	2.983	791.40326	-107.56801	1468.43835	-478.98828	1.49397	1336.82727	-1198.52551	-13.58223	1354.36194	-372.68771	151.77283	-20.82699	474.05920	-137.03729	6.25643	-1583.60425	106.39308	60.01096	-992.17676	-166.12405	-1.88159
360	2.992	788.34918	-107.31578	1471.25769	-478.20798	-0.54927	1336.72766	-1198.34180	-14.10372	1357.17590	-386.92621	151.48734	-20.90713	475.13220	-134.33821	3.12100	-1560.51807	106.49628	57.84072	-1006.41650	-166.35640	-1.91778
361	3.000	785.48657	-107.12361	1473.84546	-477.22409	-2.68856	1336.75867	-1198.03308	-14.83095	1359.86182	-401.21490	151.16367	-20.98621	473.21179	-131.25882	0.34497	-1535.63770	106.31699	54.65528	-1020.74023	-166.57404	-1.96333
362	3.008	782.86395	-106.98752	1476.17554	-476.02994	-4.89059	1336.92773	-1197.56116	-15.64456	1362.41675	-415.50949	150.82416	-21.05022	468.48590	-128.14067	-1.94045	-1508.85498	105.80903	50.70294	-1035.09729	-166.82013	-1.98191
363	3.017	780.51904	-106.89639	1478.22363	-474.63705	-7.13002	1337.24548	-1196.89136	-16.42487	1364.83850	-429.78662	150.49341	-21.08578	461.00699	-125.48737	-3.75424	-1480.23608	105.12915	46.40319	-1049.41663	-167.11398	-1.95800
364	3.025	778.48584	-106.84952	1479.97449	-473.07187	-9.39024	1337.72241	-1195.99756	-17.09753	1367.11975	-444.03168	150.16090	-21.09439	450.83167	-123.77820	-5.08537	-1449.99707	104.66321	42.33422	-1063.65308	-167.44803	-1.89598
365	3.033	776.79901	-106.85367	1481.42212	-471.37216	-11.65105	1338.36584	-1194.87866	-17.63956	1369.24927	-458.22427	149.81546	-21.08825	438.35599	-123.15623	-5.91630	-1418.32751	104.75337	39.04739	-1077.81201	-167.81329	-1.81008
366	3.042	775.49225	-106.91246	1482.56189	-469.58276	-13.88738	1339.17920	-1193.57471	-18.06463	1371.21606	-472.35043	149.46365	-21.08403	424.44336	-123.30560	-6.41468	-1385.35132	105.50102	36.81662	-1091.93445	-168.18913	-1.72689
367	3.050	774.59253	-107.02359	1483.38440	-467.75397	-16.07668	1340.16089	-1192.16003	-18.42321	1373.00842	-486.41669	149.10350	-21.08298	410.03259	-123.77042	-6.80964	-1351.28418	106.87342	35.63799	-1106.05457	-168.55432	-1.67417
368	3.058	774.11621	-107.18132	1483.87524	-465.94388	-18.20057	1341.30310	-1190.71619	-18.76513	1374.61304	-500.42047	148.71075	-21.03098	395.69775	-124.31097	-7.17995	-1316.51733	108.84197	35.42136	-1120.16260	-168.93379	-1.64776
369	3.067	774.06079	-107.37958	1484.02051	-464.21899	-20.24126	1342.58801	-1189.31531	-19.09709	1376.01428	-514.31451	148.25858	-20.79740	381.60144	-124.87575	-7.51540	-1281.47815	111.34736	36.11739	-1134.22302	-169.37004	-1.60894
370	3.075	774.39709	-107.61119	1483.81079	-462.64871	-22.17739	1343.98914	-1188.02905	-19.40278	1377.19226	-528.03320	147.73923	-20.21700	367.67773	-125.40132	-7.83423	-1246.44006	114.29961	37.73241	-1148.23657	-169.84671	-1.53647
371	3.083	775.07324	-107.86642	1483.24414	-461.30072	-23.98300	1345.47290	-1186.94006	-19.66071	1378.12170	-541.53381	147.15752	-19.17105	353.81567	-125.82765	-8.14856	-1211.50293	117.66479	40.20404	-1162.24719	-170.29831	-1.46642
372	3.092	776.02899	-108.13310	1482.32751	-460.23895	-25.63106	1347.00122	-1186.13745	-19.84551	1378.77051	-554.81189	146.51068	-17.62260	339.98212	-126.20354	-8.41377	-1176.75366	121.42700	43.19671	-1176.26428	-170.69058	-1.45886
373	3.100	777.20935	-108.39818	1481.07727	-459.52014	-27.09290	1348.53491	-1185.70215	-19.95701	1379.10059	-567.92749	145.78592	-15.56520	326.21503	-126.58784	-8.59453	-1142.44556	125.44910	46.07069	-1190.22351	-171.08591	-1.51193
374	3.108	778.56885	-108.65309	1479.51367	-459.19122	-28.33422	1350.04260	-1185.69482	-20.02633	1379.07690	-580.99182	144.94626	-12.93569	312.50549	-126.96114	-8.72872	-1109.05469	129.46182	48.16281	-1204.03284	-171.63570	-1.51598
375	3.117	780.07111	-108.89549	1477.65601	-459.28723	-29.32061	1351.50610	-1186.14502	-20.08008	1378.68115	-594.03741	143.85187	-9.56239	298.77625	-127.34215	-8.87706	-1077.12622	133.20370	49.16849	-1217.64722	-172.44957	-1.35005
376	3.125	781.68829	-109.12730	1475.52112	-459.82755	-30.03273	1352.91443	-1187.04431	-20.12448	1377.91516	-606.83527	142.17250	-5.17325	284.99432	-127.82649	-9.06073	-1046.97156	136.55873	49.22867	-1231.14124	-173.42999	-1.04676
377	3.133	783.40118	-109.35576	1473.12561	-460.81357	-30.47816	1354.25317	-1188.35425	-20.16779	1376.79297	-618.70532	139.55463	0.56127	271.19879	-128.44008	-9.27934	-1018.47809	139.61787	48.65460	-1244.68823	-174.31393	-0.78516
378	3.142	785.19739	-109.58965	1470.48792	-462.22699	-30.68582	1355.50281	-1190.02039	-20.23276	1375.33093	-628.35986	136.10876	7.91556	257.41965	-129.08791	-9.52535	-991.17426	142.60025	47.65003	-1258.42224	-174.92000	-0.70529
379	3.150	787.07092	-109.83392	1467.62964	-464.02487	-30.68644	1356.64417	-1191.97656	-20.32980	1373.54578	-634.12604	132.57695	16.78697	243.64644	-129.68878	-9.75065	-964.41602	145.66750	46.28742	-1272.35303	-175.28186	-0.79696
380	3.158	789.02094	-110.09341	1464.57227	-466.14108	-30.50267	1357.66565	-1194.14819	-20.43577	1371.45508	-634.69873	129.83160	26.32306	229.86833	-130.25322	-9.89551	-937.60205	148.83548	44.63467	-1286.38232	-175.55775	-0.95113
381	3.167	791.04791	-110.37659	1461.33557	-468.49933	-30.15500	1358.56543	-1196.46411	-20.51289	1369.07642	-629.77979	128.37720	35.05717	216.09299	-130.80524	-9.96621	-910.40027	152.05789	42.83254	-1300.37720	-175.89000	-1.06412
382	3.175	793.15039	-110.68954	1457.94092	-471.02521	-29.66595	1359.34875	-1198.86560	-20.53448	1366.42932	-619.95593	128.29236	41.67002	202.31621	-131.32510	-10.01328	-882.85425	155.31703	41.05234	-1314.28662	-176.32289	-1.09982
383	3.183	795.32648	-111.02707	1454.41138	-473.64902	-29.05540	1360.02173	-1201.30347	-20.49788	1363.53821	-606.11322	129.38335	45.70054	188.50931	-131.77980	-10.06200	-855.30676	158.57935	39.39378	-1328.17407	-176.80000	-1.09024
384	3.192	797.57568	-111.37686	1450.77026	-476.30643	-28.33715	1360.58789	-1203.73230	-20.42387	1360.43408	-589.09076	131.33719	47.61093	174.64998	-132.15149	-10.11414	-828.23682	161.73541	37.84759	-1342.10962	-177.24292	-1.09937
385	3.200	799.89612	-111.73047	1447.04126	-478.93668	-27.52313	1361.05090	-1206.10693	-20.33386	1357.15369	-569.67584	133.80820	48.34856	160.76132	-132.46286	-10.15544	-802.11316	164.62671	36.32170	-1356.09033	-177.63533	-1.17066
386	3.208	802.27881	-112.08475	1443.25037	-481.47958	-26.63223	1361.41663	-1208.38367	-20.23079	1353.73389	-548.64868	136.46339	48.87363	146.89566	-132.77705	-10.15400	-777.33411	167.05818	34.63423	-1370.07336	-178.02412	-1.29173
387	3.217	804.70898	-112.44360	1439.42432	-483.87860	-25.70035	1361.69189	-1210.52148	-20.10388	1350.20850	-526.75354	139.01089	49.85762	133.05074	-133.12090	-10.11990	-754.25195	168.82019	32.52229	-1384.03210	-178.45235	-1.42160
388	3.225	807.17194	-112.81854	1435.59277	-486.09146	-24.78238	1361.88525	-1212.48340	-19.94265	1346.60767	-504.58987	141.19507	51.55524	119.16168	-133.47546	-10.12220	-733.20483	169.78246	29.74566	-1397.97168	-178.91907	-1.53975
389	3.233	809.65375	-113.21353	1431.79175	-488.09760	-23.93671	1362.00781	-1214.23755	-19.74521	1342.95996	-482.48126	142.80414	53.88268	105.20326	-133.87729	-10.18677	-714.50623	169.93651	26.20056	-1411.91614	-179.40387	-1.64287
390	3.242	812.13525	-113.61006	1428.06128	-489.89410	-23.20564	1362.07483	-1215.75732	-19.50525	1339.28711	-460.43262	143.73776	56.62670	91.21292	-134.43451	-10.23541	-698.41888	169.37610	21.95057	-1425.90381	-179.89357	-1.72722
391	3.250	814.59161	-113.97441	1424.43933	-491.48471	-22.61243	1362.10168	-1217.01965	-19.19613	1335.59692	-438.21558	144.07275	59.58234	77.21393	-135.20313	-10.17713	-685.15875	168.27522	17.15865	-1439.96484	-180.37692	-1.80364
392	3.258	817.00208	-114.27593	1420.95776	-492.87183	-22.16968	1362.10095	-1218.00989	-18.78805	1331.88269	-415.52423	144.02710	62.55279	63.19350	-136.06073	-10.03333	-674.91327	166.77000	11.93093	-1454.08997	-180.84236	-1.89721
393	3.267	819.35583	-114.49684	1417.64575	-494.05527	-21.88063	1362.08179	-1218.73279	-18.27259	1328.13269	-392.09705	143.82079	65.31106	49.14032	-136.79446	-9.91202	-667.87329	164.87708	6.30768	-1468.24072	-181.28464	-2.01264
394	3.275	821.64709	-114.63776	1414.53589	-495.03513	-21.73256	1362.05115	-1219.20740	-17.65713	1324.34167	-367.76541	143.56561	67.61195	35.05670	-137.33438	-9.86917	-664.25037	162.62131	0.55511	-1482.37964	-181.70029	-2.12401
395	3.283	823.86658	-114.71652	1411.66638	-495.81424	-21.69610	1362.01038	-1219.44849	-16.94179	1320.51453	-342.45630	143.29257	69.24720	20.94629	-137.75102	-9.88450	-664.18365	160.17532	-4.68250	-1496.48889	-182.09439	-2.21014
396	3.292	825.99817	-114.75396	1409.07593	-496.39764	-21.73678	1361.94995	-1219.46021	-16.09831	1316.67261	-316.16199	143.01492	70.07891	6.81909	-138.10153	-9.94650	-667.51837	157.90898	-8.71740	-1510.57617	-182.49063	-2.27702
397	3.300	828.02057	-114.76698	1406.79871	-496.78656	-21.82677	1361.85144	-1219.24341	-15.06823	1312.86401	-288.88965	142.75089	70.04057	-7.29950	-138.41942	-10.06668	-673.75140	156.27507	-11.26336	-1524.65808	-182.90048	-2.33857
398	3.308	829.90820	-114.77519	1404.86243	-496.97614	-21.94226	1361.69263	-1218.80457	-13.79113	1309.17029	-260.62878	142.57382	69.14201	-21.38055	-138.73709	-10.23101	-682.39618	155.42796	-12.54302	-1538.73755	-183.30731	-2.39959
399	3.317	831.63354	-114.80185	1403.28809	-496.96521	-22.05290	1361.44897	-1218.15930	-12.24345	1305.70532	-231.36176	142.60277	67.44543	-35.39432	-139.06435	-10.39557	-693.22253	155.06398	-13.06470	-1552.78345	-183.70786	-2.46435
400	3.325	833.17078	-114.86578	1402.09290	-496.76913	-22.11948	1361.09595	-1217.33484	-10.46407	1302.60034	-201.08728	142.88705	65.01579	-49.29425	-139.40259	-10.52081	-705.87689	154.79948	-13.28797	-1566.71411	-184.12930	-2.53814
401	3.333	834.49261	-114.97079	1401.29272	-496.41901	-22.10336	1360.61121	-1216.37000	-8.55481	1299.97461	-169.83582	143.37108	61.92229	-63.04593	-139.74635	-10.60252	-719.60315	154.49948	-13.43979	-1580.40063	-184.61147	-2.60207
402	3.342	835.56873	-115.10085	1400.90320	-495.94864	-21.97820	1359.97510	-1215.30872	-6.65235	1297.90955	-137.68860	143.97165	58.25368	-76.68396	-140.03575	-10.69700	-733.60242	154.19153	-13.59921	-1593.68921	-185.19366	-2.59054
403	3.350	836.37390	-115.23332	1400.93823	-495.38239	-21.73657	1359.17151	-1214.19604	-4.89498	1296.44019	-104.77484	144.62100	54.09917	-90.28687	-140.15471	-10.90498	-747.43188	153.89287	-13.82814	-1606.41321	-185.87759	-2.40568
404	3.358	836.89355	-115.35909	1401.40613	-494.73251	-21.39297	1358.19226	-1213.08337	-3.40868	1295.56250	-71.21924	145.24344	49.55184	-103.88403	-140.05113	-11.27672	-760.99048	153.61099	-14.16307	-1618.43921	-186.61563	-1.95839
405	3.367	837.12177	-115.48660	1402.30908	-494.00369	-20.98542	1357.04370	-1212.02966	-2.30261	1295.24719	-37.08752	145.74939	44.73706	-117.41876	-139.86368	-11.72756	-774.32068	153.39525	-14.57887	-1629.73254	-187.36658	-1.18923
406	3.375	837.05841	-115.63245	1403.64331	-493.19730	-20.56892	1355.74768	-1211.08679	-1.66294	1295.45593	-2.38409	146.07684	39.81102	-130.80090	-139.84210	-12.09848	-787.47644	153.27989	-15.00898	-1640.33398	-188.11057	-0.06833
407	3.383	836.70422	-115.80715	1405.39722	-492.31677	-20.19701	1354.33704	-1210.28357	-1.54594	1296.15405	32.89502	146.23022	34.93505	-143.98358	-140.14046	-12.28070	-800.48145	153.21376	-15.36991	-1650.26709	-188.80455	1.38867
408	3.392	836.05408	-116.00175	1407.54944	-491.37604	-19.90578	1352.84839	-1209.62048	-1.95635	1297.31494	68.70123	146.28822	30.26520	-156.99277	-140.70988	-12.26767	-813.36230	153.12964	-15.59689	-1659.49194	-189.39651	3.09217
409	3.400	835.09595	-116.19011	1410.07288	-490.40402	-19.71407	1351.31482	-1209.07715	-2.81483	1298.91125	104.91571	146.36336	25.94646	-169.91187	-141.31711	-12.16110	-826.19806	153.05986	-15.70977	-1667.92358	-189.89966	4.86432
410	3.408	833.81830	-116.34366	1412.93298	-489.43713	-19.62476	1349.76794	-1208.62244	-3.96032	1300.90369	141.34167	146.53333	22.08988	-182.83472	-141.71065	-12.11062	-839.09521	153.09464	-15.81309	-1675.45996	-190.40630	6.45000
411	3.417	832.22076	-116.44170	1416.08643	-488.50586	-19.61535	1348.24146	-1208.21826	-5.19725	1303.24109	177.66772	146.83389	18.76428	-195.80536	-141.83505	-12.19206	-852.10565	153.23532	-15.98222	-1681.91882	-191.00388	7.55427
412	3.425	830.32074	-116.47651	1419.48218	-487.62708	-19.63845	1346.76636	-1207.82031	-6.34777	1305.86865	213.43884	147.31474	16.02779	-208.82220	-141.84419	-12.36144	-865.18268	153.36530	-16.17763	-1686.95447	-191.65340	7.96284
413	3.433	828.15033	-116.45253	1423.06445	-486.80515	-19.64228	1345.36450	-1207.38733	-7.28891	1308.73547	248.09772	148.03473	13.94408	-221.89722	-141.92462	-12.53100	-878.23816	153.35895	-16.31370	-1690.18359	-192.09399	7.83749
414	3.442	825.74921	-116.37712	1426.77490	-486.03723	-19.58896	1344.04834	-1206.89722	-7.97062	1311.80334	281.14471	148.98651	12.53952	-235.05591	-142.11871	-12.67099	-891.26471	153.17561	-16.37919	-1691.39832	-191.87247	7.95518
415	3.450	823.15833	-116.25443	1430.55542	-485.31778	-19.45292	1342.82678	-1206.36133	-8.40819	1315.04932	312.31842	150.08856	11.78047	-248.28705	-142.32613	-12.81802	-904.36060	152.86276	-16.43751	-1690.45117	-190.57085	9.31345
416	3.458	820.41541	-116.08601	1434.35229	-484.63885	-19.20591	1341.70923	-1205.82227	-8.66040	1318.46204	341.55469	151.24304	11.61501	-261.56201	-142.49496	-12.99116	-917.61389	152.47052	-16.53143	-1686.93652	-188.08362	12.25169
417	3.467	817.55383	-115.86942	1438.11768	-483.98865	-18.80768	1340.70837	-1205.33264	-8.80026	1322.03345	368.69092	152.35785	11.94766	-274.90564	-142.70967	-13.15066	-931.03638	151.98839	-16.63998	-1680.21045	-184.68504	16.19458
418	3.475	814.60358	-115.60077	1441.81018	-483.35394	-18.21447	1339.83801	-1204.93372	-8.87898	1325.74902	393.16052	153.33501	12.48696	-288.39014	-143.04008	-13.26381	-944.61377	151.43155	-16.71326	-1669.72778	-180.88066	20.26896
419	3.483	811.59296	-115.28784	1445.39819	-482.72656	-17.39746	1339.10986	-1204.64343	-8.90219	1329.57556	413.98651	154.05817	12.67181	-302.05713	-143.44037	-13.35786	-958.33087	150.89418	-16.71933	-1655.28906	-177.18057	23.80318
420	3.492	808.55225	-114.95510	1448.85974	-482.10233	-16.35225	1338.53235	-1204.44519	-8.82869	1333.45374	430.18378	154.42357	11.88676	-315.88306	-143.85611	-13.46339	-972.16583	150.43602	-16.67586	-1637.11304	-173.83408	26.31235
421	3.500	805.51556	-114.62978	1452.17834	-481.47223	-15.08784	1338.11230	-1204.28906	-8.59625	1337.30457	441.26385	154.42001	9.81181	-329.83545	-144.30009	-13.55822	-986.11682	150.01976	-16.63325	-1615.72925	-170.71271	27.46781
422	3.508	802.51947	-114.32870	1455.33569	-480.81744	-13.60787	1337.85522	-1204.11108	-8.16788	1341.05322	447.41119	154.12849	6.55065	-343.93134	-144.77275	-13.60364	-1000.19305	149.59157	-16.60910	-1591.67725	-167.50627	27.24251
423	3.517	799.60236	-114.05885	1458.30762	-480.11017	-11.90959	1337.76514	-1203.84949	-7.53978	1344.64636	449.26929	153.59602	2.47504	-358.18713	-145.22382	-13.59400	-1014.37451	149.14719	-16.56954	-1565.28784	-164.00453	25.95934
424	3.525	796.80457	-113.82353	1461.06567	-479.31558	-10.00250	1337.84656	-1203.44666	-6.69904	1348.05078	447.57867	152.76813	-1.95327	-372.54742	-145.61456	-13.57190	-1028.62256	148.70352	-16.48923	-1536.74011	-160.20576	24.12725
425	3.533	794.16693	-113.62781	1463.58093	-478.39594	-7.91763	1338.10498	-1202.85034	-5.61040	1351.25171	442.90955	151.62125	-6.19606	-386.92352	-145.94701	-13.59914	-1042.91724	148.26761	-16.39870	-1506.21057	-156.26303	22.24703
426	3.542	791.73077	-113.47702	1465.82922	-477.31836	-5.69310	1338.54761	-1202.02356	-4.26183	1354.25745	435.68182	150.30222	-9.64937	-401.27100	-146.24928	-13.67660	-1057.27637	147.84698	-16.35849	-1473.92749	-152.39258	20.73508
427	3.550	789.54144	-113.37029	1467.79553	-476.06174	-3.35713	1339.18140	-1200.95569	-2.71390	1357.10889	426.36548	149.04520	-11.88820	-415.60675	-146.55943	-13.74164	-1071.72412	147.43048	-16.39215	-1440.14319	-148.79649	19.89809
428	3.558	787.64679	-113.30335	1469.47522	-474.62006	-0.92118	1340.01172	-1199.66418	-1.08703	1359.86157	415.42358	148.01270	-12.96558	-429.95679	-146.90762	-13.77113	-1086.21313	146.97066	-16.44596	-1405.09790	-145.59332	19.87523
429	3.567	786.09064	-113.27679	1470.86926	-473.00601	1.61719	1341.03992	-1198.18481	0.51041	1362.54541	403.11005	147.26004	-13.34729	-444.30060	-147.30167	-13.79297	-1100.63232	146.43686	-16.44384	-1369.03101	-142.80487	20.61216
430	3.575	784.90460	-113.29429	1471.97656	-471.25565	4.25714	1342.26367	-1196.56250	2.03444	1365.14783	389.64288	146.76080	-13.50091	-458.59741	-147.73067	-13.80588	-1114.93604	145.87433	-16.38724	-1332.22827	-140.39583	21.90634
431	3.583	784.10162	-113.35318	1472.78650	-469.42892	6.97639	1343.67542	-1194.85486	3.49919	1367.63062	375.46796	146.42197	-13.63416	-472.80627	-148.19360	-13.77443	-1129.17932	145.37073	-16.33481	-1295.03845	-138.32697	23.50519
432	3.592	783.67310	-113.43836	1473.28052	-467.60065	9.73368	1345.25769	-1193.13721	4.94117	1369.94739	361.10345	146.13184	-13.79525	-486.84491	-148.70236	-13.64130	-1143.40564	144.96335	-16.30536	-1257.82971	-136.60306	25.28467
433	3.600	783.59137	-113.52925	1473.44214	-465.85010	12.48431	1346.97766	-1191.50293	6.38201	1372.04968	346.84662	145.83717	-14.02356	-500.61438	-149.23605	-13.27521	-1157.59692	144.62509	-16.26814	-1220.88208	-135.22443	27.38167
434	3.608	783.81702	-113.61662	1473.26599	-464.25662	15.19268	1348.78577	-1190.05835	7.81120	1373.88892	332.74573	145.55096	-14.33552	-514.07965	-149.70975	-12.48409	-1171.71851	144.32034	-16.18342	-1184.31152	-134.08916	30.03777
435	3.617	784.30597	-113.71091	1472.75842	-462.89954	17.83612	1350.62427	-1188.91077	9.19441	1375.41797	318.76581	145.28114	-14.67667	-527.28113	-149.98758	-11.13327	-1185.73877	144.01773	-16.03674	-1148.18591	-133.00108	33.25959
436	3.625	785.01465	-113.83424	1471.93555	-461.85339	20.39233	1352.43848	-1188.14954	10.48913	1376.59668	304.89496	145.00690	-14.96319	-540.25757	-149.94675	-9.18917	-1199.62866	143.68704	-15.86230	-1112.74170	-131.77771	36.69074
437	3.633	785.90143	-114.00805	1470.81433	-461.17261	22.81151	1354.18677	-1187.83337	11.66894	1377.39563	291.13348	144.71469	-15.15982	-552.92102	-149.57352	-6.63664	-1213.38672	143.32890	-15.71225	-1078.43921	-130.38504	39.81541
438	3.642	786.92902	-114.24454	1469.40515	-460.87653	25.00713	1355.84509	-1187.98792	12.74137	1377.79431	277.46198	144.41943	-15.30627	-565.02173	-148.96112	-3.43279	-1227.03857	142.97292	-15.61304	-1045.78540	-128.99457	42.24305
439	3.650	788.07025	-114.54043	1467.71375	-460.95605	26.89286	1357.40356	-1188.60986	13.72661	1377.78223	263.84186	144.15977	-15.47632	-576.22687	-148.18649	0.47503	-1240.61890	142.61322	-15.57751	-1015.01978	-127.87502	43.82977
440	3.658	789.31042	-114.88074	1465.74854	-461.39722	28.43165	1358.85474	-1189.66895	14.62937	1377.36475	250.24109	143.96039	-15.70543	-586.12958	-147.26199	5.16437	-1254.19287	142.18433	-15.63786	-985.89575	-127.20696	44.63329
441	3.667	790.64331	-115.25301	1463.52441	-462.19504	29.64571	1360.18933	-1191.10938	15.44621	1376.55933	236.65472	143.79393	-15.95520	-594.19324	-146.23424	10.76584	-1267.83264	141.65755	-15.81840	-957.77606	-126.98600	44.84589
442	3.675	792.06677	-115.65517	1461.06104	-463.34830	30.59130	1361.40002	-1192.85681	16.18699	1375.38672	223.08759	143.60884	-16.15976	-599.73853	-145.29449	17.47300	-1281.54041	141.11687	-16.07992	-929.93579	-127.06159	44.75740
443	3.683	793.58026	-116.09053	1458.37866	-464.84937	31.33010	1362.48645	-1194.82935	16.87409	1373.87390	209.52338	143.39125	-16.29523	-601.95367	-144.77078	25.43851	-1295.25464	140.67444	-16.33477	-901.84991	-127.22069	44.68018
444	3.692	795.18311	-116.56149	1455.49780	-466.67615	31.91101	1363.45544	-1196.94885	17.52117	1372.05884	195.93573	143.16898	-16.38399	-600.05640	-144.98331	34.40617	-1308.91663	140.38916	-16.48800	-873.40009	-127.26799	44.82824
445	3.700	796.87579	-117.07104	1452.44067	-468.78940	32.36567	1364.31873	-1199.14856	18.12787	1369.98352	182.31879	142.95256	-16.45030	-593.66895	-146.07635	43.40641	-1322.51709	140.29477	-16.46065	-844.92249	-127.10674	45.23786
446	3.708	798.66016	-117.62460	1449.23291	-471.13644	32.71454	1365.08948	-1201.37305	18.69555	1367.68701	168.67841	142.71019	-16.50383	-582.99860	-147.96561	51.09927	-1336.11719	140.35732	-16.25316	-817.04681	-126.74921	45.77504
447	3.717	800.53650	-118.22313	1445.90039	-473.65533	32.97522	1365.77893	-1203.57910	19.23172	1365.20044	155.00641	142.41074	-16.54739	-568.57745	-150.43614	56.57441	-1349.78027	140.40736	-15.98237	-790.46960	-126.23434	46.18299
448	3.725	802.50183	-118.86002	1442.46655	-476.27478	33.16647	1366.39197	-1205.73413	19.74537	1362.54602	141.28876	142.05206	-16.58213	-550.98132	-153.26942	59.78690	-1363.48535	140.28065	-15.79136	-765.79468	-125.54510	46.15001
449	3.733	804.54901	-119.52518	1438.95544	-478.91626	33.30597	1366.92529	-1207.80981	20.25060	1359.73962	127.52881	141.65314	-16.61809	-530.80420	-156.28380	61.34827	-1377.20764	139.98936	-15.74160	-743.42749	-124.59776	45.42956
450	3.742	806.66400	-120.20166	1435.39429	-481.50220	33.40483	1367.37280	-1209.77893	20.76753	1356.79858	113.73529	141.25427	-16.66315	-508.63959	-159.31996	62.05853	-1391.00488	139.64816	-15.82285	-723.53119	-123.28508	43.96115
451	3.750	808.82104	-120.86432	1431.81335	-483.96381	33.47107	1367.73120	-1211.60864	21.31230	1353.74866	99.89685	140.88284	-16.70754	-485.00006	-162.21536	62.53510	-1404.90845	139.31366	-16.00889	-706.08997	-121.51445	41.87595
452	3.758	810.98486	-121.49760	1428.24561	-486.24765	33.52138	1368.00427	-1213.25146	21.88799	1350.62268	85.99689	140.51180	-16.74861	-460.33936	-164.80301	63.07539	-1418.84692	138.98167	-16.25103	-691.03949	-119.25674	39.37608
453	3.767	813.12183	-122.10364	1424.72815	-488.32245	33.58240	1368.20325	-1214.65515	22.48343	1347.45337	72.05023	140.11044	-16.80434	-435.06879	-166.94846	63.71347	-1432.76489	138.65805	-16.46751	-678.37256	-116.62294	36.60058
454	3.775	815.20557	-122.68504	1421.29932	-490.18076	33.67427	1368.34424	-1215.78247	23.07415	1344.26794	58.09473	139.70126	-16.88546	-409.43616	-168.59006	64.35123	-1446.69434	138.34833	-16.60459	-668.17041	-113.85871	33.56451
455	3.783	817.21625	-123.23837	1417.99377	-491.82687	33.79794	1368.44324	-1216.61743	23.62089	1341.08728	44.14508	139.32214	-16.98329	-383.44592	-169.75043	64.88471	-1460.67505	138.04347	-16.67611	-660.60852	-111.24475	30.16544
456	3.792	819.14032	-123.76507	1414.84216	-493.25873	33.95099	1368.50903	-1217.16516	24.07010	1337.92871	30.17987	138.97618	-17.08271	-356.93652	-170.49467	65.24412	-1474.70349	137.71651	-16.71649	-655.95679	-109.01398	26.24387
457	3.800	820.96869	-124.27370	1411.87463	-494.45740	34.15395	1368.53760	-1217.44910	24.36304	1334.80981	16.17804	138.63068	-17.16763	-329.68396	-170.89021	65.35638	-1488.75244	137.30725	-16.74146	-654.48572	-107.26837	21.69925
458	3.808	822.69293	-124.77048	1409.12622	-495.39105	34.44485	1368.51147	-1217.50525	24.44963	1331.74780	2.14673	138.24637	-17.22563	-301.50006	-171.01665	65.14128	-1502.79431	136.80054	-16.75881	-656.25220	-105.91177	16.63991
459	3.817	824.30292	-125.24712	1406.63635	-496.02969	34.85231	1368.40259	-1217.37866	24.30074	1328.75818	-11.89954	137.81911	-17.26627	-272.31818	-170.96098	64.54621	-1516.82178	136.26715	-16.77689	-660.92804	-104.75073	11.49625
460	3.825	825.78967	-125.68472	1404.44458	-496.36734	35.37154	1368.18347	-1217.11877	23.92007	1325.86023	-25.95905	137.37741	-17.33218	-242.17035	-170.78142	63.52497	-1530.85815	135.75082	-16.80535	-667.94690	-103.74085	6.96515
461	3.833	827.14844	-126.07716	1402.58557	-496.44809	35.92546	1367.83813	-1216.76538	23.34686	1323.09045	-40.03363	136.93855	-17.46121	-211.10132	-170.48050	61.97684	-1544.90186	135.24670	-16.85270	-676.95239	-103.06900	3.69664
462	3.842	828.37488	-126.43713	1401.08630	-496.37131	36.33839	1367.35291	-1216.33752	22.64047	1320.51196	-54.13031	136.50787	-17.63744	-179.12689	-169.99130	59.77362	-1558.85571	134.82347	-16.89576	-687.91681	-102.88667	1.88392
463	3.850	829.45374	-126.77264	1399.96716	-496.24692	36.40613	1366.69824	-1215.84253	21.86658	1318.20996	-68.24921	136.10095	-17.81388	-146.23529	-169.23056	56.88264	-1572.59351	134.61261	-16.84071	-700.64130	-103.07317	1.16635
464	3.858	830.35480	-127.07127	1399.24548	-496.12247	36.03871	1365.83435	-1215.29126	21.10204	1316.27771	-82.33893	135.74350	-17.96227	-112.41342	-168.21344	53.43314	-1586.08350	134.64395	-16.55986	-714.45374	-103.38477	0.97104
465	3.867	831.04364	-127.31252	1398.93506	-495.95261	35.33192	1364.73743	-1214.70239	20.43933	1314.79871	-96.31329	135.46861	-18.08317	-77.69092	-167.04663	49.64259	-1599.36865	134.80099	-15.98014	-728.59247	-103.68731	0.88342
466	3.875	831.49255	-127.48566	1399.04541	-495.65213	34.48679	1363.41565	-1214.09546	19.98104	1313.83105	-110.15820	135.26320	-18.19740	-42.16626	-165.79739	45.69944	-1612.41858	134.96902	-15.05634	-742.63818	-103.97377	0.72831
467	3.883	831.68457	-127.59128	1399.58203	-495.17697	33.67067	1361.90430	-1213.48352	19.82976	1313.39990	-123.98352	135.00919	-18.32963	-5.99612	-164.46210	41.71492	-1625.07275	135.13135	-13.69083	-756.52386	-104.28723	0.47693
468	3.892	831.61053	-127.63214	1400.54700	-494.54462	32.95829	1360.25244	-1212.87427	20.07301	1313.49829	-137.89081	134.59587	-18.49410	30.63492	-163.02144	37.74684	-1637.18188	135.29718	-11.78262	-770.33154	-104.66652	0.16392
469	3.900	831.26355	-127.60481	1401.93359	-493.79849	32.35343	1358.50952	-1212.27478	20.76549	1314.09937	-151.83331	134.06395	-18.68773	67.54576	-161.46333	33.86177	-1648.72510	135.46768	-9.29266	-784.12292	-105.11902	-0.14793
470	3.908	830.63379	-127.49426	1403.71973	-492.97897	31.82549	1356.71399	-1211.69312	21.91045	1315.16748	-165.70471	133.52298	-18.88738	104.57928	-159.82039	30.18300	-1659.73730	135.67113	-6.24014	-797.88385	-105.63127	-0.38835
471	3.917	829.71240	-127.28146	1405.86633	-492.11948	31.34044	1354.89282	-1211.13269	23.44786	1316.66211	-179.48474	133.00583	-19.07301	141.58188	-158.20152	26.85556	-1670.18481	135.88139	-2.71119	-811.57813	-106.19669	-0.52663
472	3.925	828.50250	-126.96136	1408.32690	-491.25198	30.88054	1353.07092	-1210.58691	25.25825	1318.53333	-193.22202	132.47841	-19.24762	178.33267	-156.77011	23.99416	-1679.88745	135.96606	1.17334	-825.20789	-106.81664	-0.61395
473	3.933	827.02472	-126.54877	1411.05493	-490.40714	30.44553	1351.27478	-1210.04065	27.18456	1320.71838	-206.95093	131.91800	-19.42081	214.52577	-155.69556	21.70790	-1688.50220	135.81021	5.34974	-838.81030	-107.47446	-0.74382
474	3.942	825.30859	-126.06586	1414.00195	-489.60742	30.04058	1349.52942	-1209.47217	29.07133	1323.14380	-220.66537	131.34085	-19.59254	249.85333	-155.04967	20.09708	-1695.49536	135.52934	9.94343	-852.42664	-108.12527	-0.96042
475	3.950	823.38324	-125.52793	1417.11353	-488.86487	29.66668	1347.85876	-1208.85693	30.79341	1325.73193	-234.35504	130.76775	-19.75802	284.04767	-154.72377	19.17780	-1700.02490	135.67236	15.42531	-866.08252	-108.74020	-1.21188
476	3.958	821.27649	-124.94289	1420.33362	-488.18539	29.31608	1346.28674	-1208.17480	32.25359	1328.41370	-248.04684	130.18661	-19.91063	316.83813	-154.51427	18.86710	-1701.02161	136.92049	22.44136	-879.78491	-109.34093	-1.39963
477	3.967	819.01489	-124.31836	1423.61243	-487.57086	28.96060	1344.83838	-1207.41760	33.39447	1331.14758	-261.78006	129.57533	-20.03961	347.87256	-154.26851	19.01437	-1697.60889	139.32892	31.13856	-893.52332	-109.94466	-1.48086
478	3.975	816.62006	-123.66681	1426.90991	-487.01471	28.54252	1343.53845	-1206.59155	34.23806	1333.93713	-275.56442	128.95087	-20.14178	376.60284	-153.91119	19.37050	-1689.58020	142.19402	40.61207	-907.27521	-110.51423	-1.50436
479	3.983	814.10834	-123.00271	1430.19250	-486.49768	27.98950	1342.40515	-1205.72168	34.87114	1336.81323	-289.40234	128.37096	-20.23149	402.28558	-153.37704	19.54572	-1677.60999	144.67865	49.17830	-921.03094	-110.99755	-1.53916
480	3.992	811.49304	-122.33440	1433.43054	-485.98981	27.24305	1341.44250	-1204.85156	35.37524	1339.78821	-303.31204	127.88313	-20.32422	424.22241	-152.54645	19.08327	-1662.84839	146.32854	55.35440	-934.81470	-111.38007	-1.59849
481	4.000	808.78723	-121.66084	1436.59912	-485.45731	26.27431	1340.64197	-1204.02820	35.78882	1342.83667	-317.30386	127.48459	-20.41342	442.02081	-151.25423	17.67110	-1646.11011	147.18625	58.70276	-948.66437	-111.69304	-1.64328
482	4.008	806.01019	-120.97588	1439.67664	-484.86465	25.07579	1339.98962	-1203.27637	36.09882	1345.90955	-331.36813	127.14560	-20.48137	455.65515	-149.35056	15.33454	-1627.58179	147.61237	59.81680	-962.60498	-111.98497	-1.63706
483	4.017	803.19189	-120.27698	1442.64026	-484.16879	23.64065	1339.47156	-1202.58777	36.24295	1348.95728	-345.47821	126.85445	-20.53537	465.36963	-146.73848	12.41707	-1607.23792	147.92586	59.57328	-976.64648	-112.27486	-1.58722
484	4.025	800.37079	-119.57122	1445.46082	-483.31808	21.95482	1339.07446	-1201.93030	36.15542	1351.94263	-359.60144	126.60904	-20.60607	471.53778	-143.36595	9.34394	-1585.18323	148.12271	58.44274	-990.77155	-112.54251	-1.53966
485	4.033	797.59210	-118.87635	1448.10803	-482.26535	20.01350	1338.78723	-1201.25305	35.82140	1354.84399	-373.73434	126.38228	-20.70897	474.56287	-139.15839	6.36666	-1561.52319	147.90759	56.42428	-1004.92792	-112.77675	-1.53096
486	4.042	794.90851	-118.22044	1450.55566	-480.98975	17.85046	1338.60754	-1200.49194	35.28138	1357.64807	-387.90390	126.12885	-20.82658	474.80447	-134.00465	3.52989	-1536.21582	146.98111	53.43219	-1019.06628	-113.01913	-1.53706
487	4.050	792.37939	-117.63366	1452.78003	-479.51340	15.55426	1338.54785	-1199.58850	34.60088	1360.34033	-402.12122	125.81905	-20.92230	472.49139	-127.96718	0.85130	-1509.19678	145.34856	49.63278	-1033.17041	-113.35278	-1.47448
488	4.058	790.06592	-117.13063	1454.75830	-477.88550	13.23784	1338.62659	-1198.50586	33.84540	1362.89685	-416.36264	125.46367	-20.97191	467.67322	-121.61385	-1.56330	-1480.50854	143.41898	45.49496	-1047.25085	-113.83076	-1.27976
489	4.067	788.02454	-116.70108	1456.46716	-476.14081	10.98173	1338.84802	-1197.22913	33.07224	1365.29297	-430.59497	125.11531	-20.98810	460.22974	-116.04739	-3.56482	-1450.27197	141.69543	41.62586	-1061.34729	-114.39426	-0.99810
490	4.075	786.30273	-116.32007	1457.88708	-474.28394	8.81586	1339.20093	-1195.75720	32.31955	1367.51794	-444.80377	124.82920	-21.00344	450.06955	-112.32804	-5.03115	-1418.63721	140.39503	38.56370	-1075.49536	-114.89630	-0.75006
491	4.083	784.93597	-115.97144	1459.00854	-472.31317	6.73640	1339.67505	-1194.10107	31.58653	1369.57129	-458.99567	124.59999	-21.03572	437.56131	-110.73752	-5.96135	-1385.78210	139.52701	36.62691	-1089.67334	-115.24286	-0.60863
492	4.092	783.94604	-115.66373	1459.83191	-470.24561	4.71950	1340.26978	-1192.28833	30.83914	1371.45093	-473.17249	124.34573	-21.08026	423.63187	-110.68860	-6.53574	-1351.96484	139.12885	35.86361	-1103.83801	-115.47948	-0.56417
493	4.100	783.34119	-115.42259	1460.36023	-468.12326	2.73844	1340.98853	-1190.36572	30.04940	1373.14893	-487.30865	123.98981	-21.11129	409.24490	-111.30835	-6.96642	-1317.56738	139.27266	36.18013	-1117.97900	-115.72218	-0.58385
494	4.108	783.11688	-115.26997	1460.59302	-466.00763	0.78210	1341.83325	-1188.40161	29.23554	1374.65076	-501.35617	123.55223	-21.08362	394.97369	-111.99310	-7.32838	-1282.97705	140.01341	37.53756	-1132.10327	-116.04162	-0.65299
495	4.117	783.25751	-115.20739	1460.52661	-463.97095	-1.13942	1342.80273	-1186.48181	28.47224	1375.93909	-515.26624	123.11827	-20.93822	381.03046	-112.54165	-7.61424	-1248.40576	141.36244	39.93483	-1146.23169	-116.41925	-0.77620
496	4.125	783.74207	-115.20835	1460.15662	-462.08823	-2.99572	1343.89429	-1184.70166	27.84911	1377.00256	-528.99365	122.72963	-20.60102	367.35730	-113.00835	-7.83974	-1213.89832	143.24066	43.16726	-1160.37305	-116.78915	-0.94702
497	4.133	784.54803	-115.22435	1459.48022	-460.42920	-4.74075	1345.10498	-1183.16321	27.40894	1377.82495	-542.48157	122.34629	-19.99071	353.75073	-113.47958	-8.04961	-1179.49548	145.47687	46.67881	-1174.44922	-117.14584	-1.10462
498	4.142	785.65314	-115.20555	1458.49915	-459.05432	-6.31949	1346.42432	-1181.97705	27.12225	1378.35803	-555.69263	121.89923	-19.02865	340.08029	-113.95081	-8.28335	-1145.39612	147.87854	49.75653	-1188.31689	-117.60298	-1.15118
499	4.150	787.03333	-115.12163	1457.21875	-458.01874	-7.67384	1347.82861	-1181.25037	26.90985	1378.52454	-568.67279	121.34923	-17.64396	326.33789	-114.38731	-8.53639	-1112.00000	150.31160	51.91917	-1201.92163	-118.26286	-1.04718
500	4.158	788.65942	-114.96767	1455.64661	-457.37442	-8.75092	1349.28308	-1181.05542	26.69816	1378.26465	-581.53259	120.69537	-15.78205	312.55414	-114.80737	-8.75836	-1079.77417	152.70511	53.09959	-1215.40283	-119.03017	-0.86925
501	4.167	790.49347	-114.75449	1453.79248	-457.16229	-9.51494	1350.74536	-1181.40491	26.46421	1377.57080	-594.34692	119.93114	-13.37495	298.76581	-115.26031	-8.92078	-1049.04407	155.01868	53.48749	-1228.97803	-119.68207	-0.72758
502	4.175	792.48804	-114.49713	1451.67224	-457.40283	-9.95895	1352.16833	-1182.25476	26.22454	1376.47485	-607.05975	118.97699	-10.25675	285.00128	-115.75901	-9.06708	-1019.80164	157.28500	53.29825	-1242.71411	-120.13715	-0.64169
503	4.183	794.59381	-114.21486	1449.31140	-458.09283	-10.10975	1353.50537	-1183.53015	25.98773	1375.01636	-619.39026	117.61049	-6.10739	271.26956	-116.25410	-9.25137	-991.59766	159.63989	52.68153	-1256.51611	-120.49887	-0.57595
504	4.192	796.77173	-113.93189	1446.74243	-459.20355	-10.01575	1354.71509	-1185.14941	25.73725	1373.22937	-630.65979	115.55956	-0.50490	257.56641	-116.69092	-9.46506	-963.67767	162.20239	51.73609	-1270.30737	-120.85844	-0.55739
505	4.200	798.99805	-113.66801	1443.99951	-460.68185	-9.72158	1355.76697	-1187.02722	25.46203	1371.14905	-639.59998	112.87933	6.89455	243.88326	-117.06697	-9.67357	-935.35901	164.92627	50.55592	-1284.09375	-121.23174	-0.63379
506	4.208	801.26105	-113.43520	1441.11853	-462.45941	-9.25986	1356.64392	-1189.07141	25.17884	1368.81750	-644.55884	110.13361	16.00110	230.21490	-117.42281	-9.86330	-906.36572	167.62837	49.25319	-1297.88806	-121.63715	-0.75741
507	4.217	803.55505	-113.24131	1438.13440	-464.46320	-8.66984	1357.34460	-1191.18713	24.91810	1366.27930	-644.28528	108.02444	25.91209	216.55853	-117.81906	-10.02537	-876.90710	170.14682	47.92213	-1311.68091	-122.09616	-0.82992
508	4.225	805.87646	-113.08322	1435.07520	-466.61929	-8.00890	1357.88379	-1193.28882	24.70161	1363.57275	-638.55341	106.99243	35.05291	202.90341	-118.29507	-10.15068	-847.56671	172.39455	46.57231	-1325.47498	-122.59612	-0.83137
509	4.233	808.22443	-112.94257	1431.96143	-468.85547	-7.33510	1358.28955	-1195.31409	24.53232	1360.72278	-627.94232	107.19138	41.99526	189.21951	-118.82603	-10.23094	-819.10645	174.27065	45.06435	-1339.29028	-123.10312	-0.81973
510	4.242	810.60181	-112.79718	1428.81116	-471.10522	-6.68134	1358.59473	-1197.22803	24.39592	1357.74133	-613.23462	108.58744	46.20295	175.48352	-119.35040	-10.25541	-792.20923	175.63022	43.09721	-1353.14368	-123.58006	-0.84377
511	4.250	813.01123	-112.63543	1425.64001	-473.30984	-6.05254	1358.83057	-1199.01611	24.27290	1354.63440	-595.16260	110.99053	48.08346	161.70865	-119.80322	-10.24332	-767.30731	176.37067	40.31853	-1367.04651	-124.00032	-0.91245
512	4.258	815.45367	-112.46655	1422.46338	-475.41608	-5.44656	1359.02661	-1200.67566	24.15621	1351.40686	-574.46814	114.09550	48.57265	147.90729	-120.14233	-10.23926	-744.62714	176.50705	36.50934	-1380.99683	-124.36845	-1.01140
513	4.267	817.92926	-112.31719	1419.30212	-477.37296	-4.86586	1359.20972	-1202.20728	24.06185	1348.06262	-551.93262	117.54597	48.65971	134.05122	-120.40624	-10.25455	-724.28131	176.20277	31.69711	-1394.97339	-124.71767	-1.12184
514	4.275	820.42963	-112.20728	1416.18115	-479.13391	-4.31007	1359.39905	-1203.60583	24.01687	1344.60498	-528.30420	121.01142	49.04635	120.10266	-120.69287	-10.27109	-706.28473	175.74304	26.11515	-1408.95996	-125.08714	-1.23285
515	4.283	822.93207	-112.13640	1413.12488	-480.66278	-3.77333	1359.60352	-1204.85132	24.03231	1341.03564	-504.18085	124.28049	50.05714	106.06262	-121.09564	-10.25720	-690.62140	175.40427	20.04945	-1422.96423	-125.49664	-1.34116
516	4.292	825.40515	-112.09708	1410.16553	-481.94171	-3.25577	1359.82239	-1205.91382	24.09449	1337.35291	-479.91058	127.26930	51.74748	91.97328	-121.68050	-10.15768	-677.40057	175.30878	13.69979	-1437.01135	-125.92856	-1.44425
517	4.300	827.81860	-112.08690	1407.34949	-482.97717	-2.77395	1360.04590	-1206.76489	24.18347	1333.55652	-455.56061	129.99161	54.04466	77.87207	-122.41280	-9.97547	-666.97021	175.39975	7.21422	-1451.12109	-126.35414	-1.53164
518	4.308	830.14734	-112.10217	1404.72827	-483.79498	-2.35469	1360.25745	-1207.38452	24.29675	1329.65332	-430.97580	132.55661	56.81954	63.75708	-123.13146	-9.82085	-659.90167	175.57582	0.93694	-1465.28821	-126.77563	-1.59563
519	4.317	832.37256	-112.12935	1402.34619	-484.42557	-2.01755	1360.44006	-1207.75696	24.47071	1325.66187	-405.89514	135.06190	59.85158	49.62189	-123.68367	-9.79388	-656.77277	175.85345	-4.44045	-1479.49170	-127.20454	-1.65839
520	4.325	834.48407	-112.15352	1400.24072	-484.89099	-1.76909	1360.58130	-1207.86780	24.78649	1321.61963	-380.05450	137.47733	62.78907	35.48898	-124.05428	-9.88217	-657.71741	176.28986	-8.26860	-1493.71436	-127.62828	-1.74933
521	4.333	836.47882	-112.17082	1398.44519	-485.20218	-1.61243	1360.66711	-1207.70288	25.33999	1317.59082	-353.24225	139.71619	65.23985	21.36627	-124.34058	-10.00604	-662.08270	176.72676	-10.55130	-1507.94336	-128.03503	-1.84939
522	4.342	838.35132	-112.18768	1396.98926	-485.36441	-1.55127	1360.67676	-1207.25916	26.19607	1313.66724	-325.32764	141.74648	66.91707	7.22476	-124.63140	-10.12005	-668.86499	176.84537	-11.83424	-1522.16199	-128.43330	-1.91592
523	4.350	840.08484	-112.21412	1395.90259	-485.38397	-1.58300	1360.58276	-1206.56775	27.35733	1309.96204	-296.26392	143.58337	67.69719	-6.94485	-124.95679	-10.24026	-677.66412	176.55664	-12.59480	-1536.33289	-128.83089	-1.95774
524	4.358	841.64746	-112.25299	1395.21570	-485.27295	-1.68901	1360.35425	-1205.69849	28.76082	1306.60010	-266.07993	145.25839	67.59209	-21.10205	-125.32657	-10.38566	-688.67682	176.08543	-13.09014	-1550.39771	-129.23108	-2.02080
525	4.367	842.99512	-112.29085	1394.95837	-485.05112	-1.82573	1359.95935	-1204.73059	30.30712	1303.70203	-234.87839	146.83832	66.70209	-35.19415	-125.73695	-10.53634	-701.68689	175.63474	-13.47974	-1564.27466	-129.66202	-2.10142
526	4.375	844.08203	-112.30534	1395.15930	-484.74301	-1.92574	1359.37097	-1203.72412	31.88886	1301.36133	-202.79688	148.43658	65.16947	-49.19910	-126.15388	-10.65174	-715.78137	175.22833	-13.82034	-1577.83582	-130.16940	-2.10763
527	4.383	844.86859	-112.28513	1395.84631	-484.37302	-1.92161	1358.57092	-1202.71497	33.39320	1299.63696	-169.94116	150.17070	63.11597	-63.12958	-126.53009	-10.71816	-730.04822	174.86058	-14.11718	-1590.91895	-130.77014	-1.90653
528	4.392	845.32288	-112.24306	1397.04578	-483.95969	-1.77924	1357.55310	-1201.72595	34.69915	1298.55383	-136.36914	152.07819	60.59528	-77.00287	-126.81013	-10.79524	-744.06726	174.57428	-14.40513	-1603.39209	-131.44615	-1.40145
529	4.400	845.42273	-112.20795	1398.77698	-483.51117	-1.50975	1356.32605	-1200.78430	35.68365	1298.10535	-102.11438	154.07011	57.61065	-90.83414	-126.92125	-10.98787	-757.82629	174.39063	-14.71933	-1615.19727	-132.15889	-0.55836
530	4.408	845.15808	-112.20174	1401.04175	-483.02243	-1.15368	1354.91528	-1199.92883	36.23964	1298.26233	-67.20685	155.98761	54.15210	-104.63855	-126.82359	-11.33645	-771.44043	174.27052	-15.03990	-1626.31335	-132.84920	0.62194
531	4.417	844.52856	-112.22440	1403.81897	-482.47974	-0.76355	1353.36218	-1199.20068	36.30901	1298.98633	-31.70151	157.70630	50.20394	-118.40408	-126.61614	-11.75423	-784.99585	174.17160	-15.32086	-1636.70190	-133.47321	2.11384
532	4.425	843.53674	-112.25198	1407.07007	-481.87384	-0.40022	1351.71851	-1198.62329	35.90597	1300.23804	4.30383	159.17938	45.75780	-132.10352	-126.54492	-12.08487	-798.54639	174.08182	-15.55553	-1646.31030	-134.05290	3.83158
533	4.433	842.18292	-112.24628	1410.74646	-481.21521	-0.12780	1350.04004	-1198.19031	35.11115	1301.97668	40.69165	160.41238	40.84544	-145.73376	-126.80332	-12.22699	-812.11188	173.97308	-15.77887	-1655.08545	-134.66820	5.58937
534	4.442	840.47198	-112.18015	1414.79346	-480.53638	0.00473	1348.37683	-1197.86926	34.04525	1304.15137	77.35187	161.47879	35.56409	-159.31427	-127.33302	-12.22264	-825.67566	173.80487	-16.02747	-1662.90210	-135.40540	7.09717
535	4.450	838.42432	-112.05354	1419.15283	-479.87866	-0.01310	1346.76746	-1197.61646	32.83729	1306.69568	114.19580	162.55429	30.08881	-172.86987	-127.89035	-12.21468	-839.22046	173.57924	-16.30150	-1669.47534	-136.27917	8.03641
536	4.458	836.07635	-111.87673	1423.76440	-479.27759	-0.14334	1345.24084	-1197.39050	31.60418	1309.53613	151.17859	163.84866	24.66586	-186.42776	-128.27789	-12.30558	-852.75067	173.34073	-16.54546	-1674.46313	-137.13266	8.27388
537	4.467	833.47009	-111.65137	1428.56824	-478.75641	-0.31353	1343.81934	-1197.15967	30.44321	1312.60608	188.28479	165.50211	19.58328	-200.02240	-128.47328	-12.48224	-866.27991	173.12878	-16.68876	-1677.61511	-137.65001	8.15198
538	4.475	830.64307	-111.37598	1433.50623	-478.32138	-0.44584	1342.51770	-1196.90259	29.42474	1315.85339	225.43707	167.55807	15.14267	-213.68890	-128.59331	-12.66601	-879.82349	172.93469	-16.71527	-1678.61963	-137.53537	8.52141
539	4.483	827.62640	-111.05397	1438.52075	-477.96069	-0.48314	1341.34351	-1196.60925	28.58931	1319.24292	262.38635	169.97034	11.63166	-227.43530	-128.76915	-12.80123	-893.43518	172.71191	-16.68098	-1676.97827	-136.64067	10.20537
540	4.492	824.44763	-110.68869	1443.55750	-477.65085	-0.39717	1340.30200	-1196.28760	27.95887	1322.75342	298.61212	172.58795	9.27902	-241.23462	-129.04335	-12.89499	-907.19678	172.41740	-16.66504	-1672.22266	-134.98044	13.30666
541	4.500	821.13348	-110.28038	1448.56860	-477.36536	-0.17362	1339.40051	-1195.96289	27.54934	1326.36938	333.23724	175.15543	8.18342	-255.05908	-129.39139	-12.97289	-921.10760	172.04039	-16.69867	-1664.02100	-132.77826	17.18017
542	4.508	817.70959	-109.83028	1453.51233	-477.08075	0.21069	1338.65051	-1195.66479	27.36966	1330.07654	365.06354	177.40228	8.18010	-268.91504	-129.77994	-13.03104	-935.07367	171.62621	-16.74828	-1652.11646	-130.42946	21.00032
543	4.517	814.20007	-109.34184	1458.34851	-476.77859	0.79363	1338.06348	-1195.41223	27.41162	1333.85571	392.79150	179.17047	8.72252	-282.82880	-130.15901	-13.06432	-949.04089	171.23238	-16.77203	-1636.49072	-128.25624	24.13868
544	4.525	810.62775	-108.81756	1463.03601	-476.44043	1.61309	1337.64636	-1195.20471	27.64328	1337.67920	415.33124	180.41164	8.99119	-296.80841	-130.49088	-13.09329	-963.02527	170.85107	-16.75901	-1617.52539	-126.29809	26.17699
545	4.533	807.01770	-108.26025	1467.53394	-476.04263	2.69072	1337.40271	-1195.02441	28.01600	1341.51416	432.07556	181.07861	8.23981	-310.83862	-130.80844	-13.14601	-977.03577	170.43381	-16.71455	-1595.80469	-124.36038	26.92470
546	4.542	803.40533	-107.68286	1471.80591	-475.55640	4.02826	1337.33289	-1194.83813	28.48076	1345.32581	443.02856	181.08203	6.10400	-324.88708	-131.15634	-13.24459	-991.07556	169.96887	-16.65861	-1571.79150	-122.22415	26.51586
547	4.550	799.83752	-107.11591	1475.82031	-474.95367	5.61285	1337.43250	-1194.59924	28.99926	1349.07861	448.71381	180.33292	2.70289	-338.93524	-131.51846	-13.37523	-1005.17010	169.47949	-16.62421	-1545.73389	-119.81764	25.37416
548	4.558	796.36328	-106.59260	1479.55115	-474.21439	7.42329	1337.69312	-1194.25671	29.54734	1352.74011	449.88812	178.82509	-1.40371	-353.03174	-131.87840	-13.47344	-1019.33752	168.97243	-16.61550	-1517.78809	-117.25350	24.01882
549	4.567	793.02533	-106.12786	1482.97986	-473.32684	9.43079	1338.10583	-1193.76904	30.11748	1356.28320	447.25922	176.73204	-5.43585	-367.25293	-132.27722	-13.49197	-1033.56848	168.45267	-16.59306	-1488.14038	-114.74136	22.91066
550	4.575	789.86279	-105.72736	1486.09802	-472.28317	11.59876	1338.66418	-1193.10925	30.71190	1359.68652	441.40753	174.43756	-8.77079	-381.59296	-132.74776	-13.45331	-1047.82788	167.94775	-16.52617	-1457.03857	-112.45947	22.39967
551	4.583	786.91791	-105.40672	1488.90308	-471.07983	13.89286	1339.36694	-1192.26404	31.32573	1362.93384	432.83881	172.42365	-11.14079	-395.95404	-133.25345	-13.41717	-1062.07446	167.45239	-16.43536	-1424.75195	-110.49404	22.68054
552	4.592	784.23682	-105.18407	1491.39246	-469.72150	16.29432	1340.21729	-1191.23645	31.94970	1366.00574	422.03320	171.02734	-12.57734	-410.24249	-133.74216	-13.43314	-1076.30298	166.93483	-16.35282	-1391.50818	-108.87154	23.76028
553	4.600	781.86707	-105.06474	1493.56091	-468.22348	18.79413	1341.22095	-1190.04858	32.58932	1368.87646	409.50092	170.25394	-13.31653	-424.42603	-134.20210	-13.50496	-1090.53516	166.42050	-16.27817	-1357.51868	-107.59021	25.46602
554	4.608	779.85449	-105.04259	1495.39832	-466.61755	21.37419	1342.38342	-1188.74231	33.26722	1371.52136	395.83368	169.85712	-13.65180	-438.50757	-134.64333	-13.57797	-1104.76306	165.95886	-16.21829	-1323.08521	-106.60179	27.49195
555	4.617	778.23608	-105.10534	1496.88818	-464.95621	24.00710	1343.71143	-1187.38135	34.01371	1373.91772	381.64172	169.57489	-13.80019	-452.48602	-135.07475	-13.58688	-1118.93018	165.54768	-16.20230	-1288.59277	-105.82986	29.56173
556	4.625	777.02747	-105.23415	1498.00964	-463.30542	26.67714	1345.21106	-1186.04993	34.85724	1376.04443	367.38910	169.27162	-13.90416	-466.34265	-135.50980	-13.49232	-1132.99951	165.17537	-16.22068	-1254.32166	-105.22464	31.64970
557	4.633	776.21582	-105.40398	1498.74731	-461.73230	29.38775	1346.88025	-1184.84045	35.80602	1377.88440	353.29572	168.93506	-14.05777	-480.03571	-135.95770	-13.23111	-1147.01758	164.85097	-16.22190	-1220.34717	-104.73509	33.96907
558	4.642	775.76276	-105.59370	1499.09998	-460.30142	32.13601	1348.70020	-1183.84497	36.83113	1379.42102	339.38190	168.59442	-14.30557	-493.50610	-136.36832	-12.67568	-1161.04810	164.52522	-16.17997	-1186.68213	-104.24270	36.67883
559	4.650	775.61298	-105.79733	1499.07996	-459.07925	34.88393	1350.63306	-1183.15063	37.88108	1380.63257	325.57959	168.24806	-14.63441	-506.71796	-136.62535	-11.65601	-1175.05920	164.09891	-16.11588	-1153.47168	-103.60075	39.66177
560	4.658	775.70697	-106.01910	1498.70520	-458.13315	37.55916	1352.62671	-1182.83215	38.91741	1381.49341	311.82355	167.88467	-14.96457	-519.68835	-136.63672	-9.99106	-1188.93750	163.57945	-16.03582	-1121.02112	-102.77059	42.59449
561	4.667	775.99286	-106.25817	1497.99280	-457.52051	40.06982	1354.62671	-1182.94055	39.91375	1381.97742	298.06812	167.54544	-15.20620	-532.41833	-136.37518	-7.54791	-1202.62292	163.12534	-15.88744	-1089.68042	-101.91472	45.15023
562	4.675	776.43353	-106.50273	1496.95813	-457.27701	42.31555	1356.58496	-1183.50378	40.82431	1382.06482	284.27545	167.29141	-15.34721	-544.77905	-135.83803	-4.29084	-1216.17114	162.89839	-15.63954	-1059.69141	-101.33867	47.11720
563	4.683	777.00842	-106.73833	1495.62024	-457.41898	44.21541	1358.45764	-1184.52917	41.60398	1381.75183	270.43915	167.12164	-15.45615	-556.45166	-135.02547	-0.23194	-1229.68066	162.91388	-15.38061	-1031.02087	-101.31322	48.41274
564	4.692	777.70825	-106.96010	1494.00098	-457.95865	45.74531	1360.19922	-1185.99939	42.26234	1381.05566	256.60614	166.98065	-15.60571	-566.91479	-133.94817	4.69066	-1243.28918	162.92123	-15.32064	-1003.28381	-101.91869	49.08297
565	4.700	778.52600	-107.17530	1492.11926	-458.91089	46.94215	1361.76831	-1187.87158	42.84933	1380.00439	242.84186	166.81436	-15.80775	-575.47119	-132.69862	10.73117	-1257.19824	162.45872	-15.66095	-975.89410	-103.03564	49.30433
566	4.708	779.45294	-107.39504	1489.98682	-460.28427	47.87251	1363.14233	-1190.08875	43.39614	1378.62402	229.16394	166.59720	-16.01785	-581.30121	-131.55811	18.30100	-1271.42444	161.38094	-16.32014	-948.31909	-104.44503	49.32236
567	4.717	780.47992	-107.62659	1487.61316	-462.07278	48.60006	1364.32104	-1192.58765	43.89814	1376.93396	215.52161	166.34834	-16.19316	-583.52759	-130.95258	27.61292	-1285.62244	160.21259	-16.89519	-920.26636	-105.94674	49.35029
568	4.725	781.59680	-107.87362	1485.01709	-464.25433	49.16958	1365.32141	-1195.29919	44.33332	1374.95264	201.85223	166.10875	-16.33003	-581.40588	-131.23764	38.16069	-1299.45764	159.57025	-17.06174	-891.78320	-107.46269	49.51188
569	4.733	782.79309	-108.14057	1482.23267	-466.78998	49.60332	1366.17175	-1198.15308	44.68459	1372.70471	188.14447	165.87508	-16.44678	-574.64044	-132.51260	48.59743	-1312.97974	159.52423	-16.83564	-863.28662	-109.00137	49.79289
570	4.742	784.06140	-108.43430	1479.30566	-469.62082	49.90572	1366.90295	-1201.08313	44.95664	1370.22290	174.42389	165.59872	-16.54862	-563.52686	-134.61972	57.37061	-1326.44287	159.77269	-16.41922	-835.48621	-110.49118	49.98181
571	4.750	785.40063	-108.76160	1476.28247	-472.66599	50.07657	1367.53809	-1204.02478	45.17307	1367.54407	160.67548	165.25691	-16.62123	-548.76019	-137.29654	63.59678	-1340.00964	160.01645	-16.02037	-809.14490	-111.74549	49.72385
572	4.758	786.81586	-109.12668	1473.19897	-475.82431	50.12619	1368.08667	-1206.90808	45.36227	1364.70862	146.83014	164.87515	-16.65786	-531.13953	-140.30255	67.36876	-1353.74438	160.04301	-15.78229	-784.80774	-112.57321	48.71318
573	4.767	788.31482	-109.52733	1470.07629	-478.98782	50.07566	1368.54749	-1209.65369	45.54707	1361.76160	132.85919	164.48238	-16.67980	-511.38037	-143.40674	69.40922	-1367.65320	159.79729	-15.72317	-762.71143	-112.81447	46.85228
574	4.775	789.90192	-109.95282	1466.92480	-482.06613	49.93850	1368.91650	-1212.17603	45.73539	1358.74792	118.82947	164.08998	-16.71378	-490.04395	-146.34523	70.55073	-1381.65576	159.41393	-15.76475	-742.87244	-112.31862	44.27938
575	4.783	791.57227	-110.39314	1463.75500	-484.99966	49.71253	1369.19336	-1214.39587	45.92324	1355.70325	104.82422	163.71548	-16.75796	-467.53674	-148.90862	71.41450	-1395.65967	159.03722	-15.85052	-725.22229	-110.98197	41.31092
576	4.792	793.30841	-110.85207	1460.58167	-487.75226	49.39602	1369.38538	-1216.25439	46.10904	1352.65564	90.85327	163.38498	-16.79678	-444.13708	-151.02792	72.31315	-1409.66235	158.67946	-15.98555	-709.71033	-108.79961	38.29870
577	4.800	795.08228	-111.34444	1457.42334	-490.30374	48.99746	1369.50684	-1217.72375	46.29658	1349.62866	76.87488	163.08856	-16.83541	-420.04590	-152.68965	73.28754	-1423.69995	158.28926	-16.17432	-696.36566	-105.87651	35.42440
578	4.808	796.86060	-111.87787	1454.30103	-492.64828	48.52622	1369.57642	-1218.81421	46.48652	1346.63794	62.86542	162.76874	-16.89209	-395.40723	-153.86638	74.22558	-1437.76843	157.86870	-16.37160	-685.33105	-102.43404	32.58794
579	4.817	798.60980	-112.44098	1451.24121	-494.78674	47.98592	1369.61279	-1219.57214	46.66653	1343.68616	48.82959	162.39703	-16.96967	-370.24634	-154.56602	74.96233	-1451.85229	157.48187	-16.51094	-676.88599	-98.82749	29.47727
580	4.825	800.29987	-113.00699	1448.27832	-496.71082	47.39542	1369.62561	-1220.05920	46.80523	1340.76685	34.77478	162.01695	-17.05162	-344.44611	-154.84325	75.33252	-1465.95203	157.17982	-16.57512	-671.44867	-95.50496	25.75264
581	4.833	801.90942	-113.54917	1445.45630	-498.38058	46.84105	1369.60083	-1220.33618	46.85889	1337.86987	20.70575	161.67072	-17.12284	-317.84253	-154.77339	75.22520	-1480.06421	156.95720	-16.60970	-669.46594	-92.84314	21.26622
582	4.842	803.42896	-114.05762	1442.82190	-499.70197	46.53862	1369.49304	-1220.46204	46.78895	1334.98438	6.62292	161.34622	-17.18431	-290.34570	-154.45139	74.60352	-1494.18262	156.73869	-16.66074	-671.16260	-90.95663	16.21817
583	4.850	804.85608	-114.53877	1440.41553	-500.54175	46.80778	1369.23730	-1220.49365	46.57643	1332.10889	-7.48071	161.01483	-17.25191	-261.97144	-153.93500	73.44915	-1508.30396	156.40973	-16.73016	-676.29144	-89.67466	11.13859
584	4.858	806.18884	-115.00188	1438.26758	-500.83289	47.81836	1368.78210	-1220.47583	46.22094	1329.26172	-21.60785	160.66182	-17.34948	-232.75757	-153.17877	71.69942	-1522.41992	155.93814	-16.79758	-684.17773	-88.77242	6.71706
585	4.867	807.42358	-115.44981	1436.39929	-500.69189	49.30938	1368.12720	-1220.43103	45.72472	1326.48669	-35.74594	160.28587	-17.49143	-202.71216	-152.11868	69.28176	-1536.52795	155.40730	-16.86166	-694.16736	-88.22984	3.54248
586	4.875	808.55389	-115.87579	1434.82507	-500.36694	50.71604	1367.32654	-1220.35706	45.08485	1323.85413	-49.86877	159.90327	-17.66705	-171.86484	-150.79019	66.20577	-1550.61865	154.93015	-16.93195	-705.91357	-88.12956	1.79768
587	4.883	809.56555	-116.26270	1433.55835	-500.06613	51.57669	1366.43726	-1220.23389	44.31362	1321.45740	-63.94788	159.54286	-17.84400	-140.27203	-149.26828	62.56167	-1564.63953	154.61197	-16.99737	-719.07056	-88.37962	1.15315
588	4.892	810.43243	-116.58214	1432.61560	-499.88214	51.71112	1365.47900	-1220.03552	43.46149	1319.39734	-77.96567	159.22270	-17.99155	-107.95636	-147.55768	58.44480	-1578.52222	154.49776	-17.02240	-733.02899	-88.75366	1.04222
589	4.900	811.11816	-116.80350	1432.01953	-499.82867	51.13456	1364.43408	-1219.74768	42.61108	1317.76392	-91.91943	158.94025	-18.10677	-74.90457	-145.64325	53.95431	-1592.19666	154.52277	-16.91788	-747.17804	-89.10181	1.02599
590	4.908	811.58063	-116.91809	1431.80017	-499.86456	49.99140	1363.26147	-1219.37708	41.85971	1316.62378	-105.83270	158.68156	-18.20784	-41.11487	-143.58852	49.22777	-1605.52673	154.58188	-16.49370	-761.21820	-89.39457	0.90553
591	4.917	811.77637	-116.94537	1431.98853	-499.88947	48.55722	1361.91907	-1218.94714	41.30944	1316.01196	-119.75183	158.40268	-18.31885	-6.63208	-141.49884	44.41236	-1618.35779	154.63168	-15.52018	-775.13562	-89.66063	0.64112
592	4.925	811.66626	-116.90678	1432.60437	-499.78485	47.15688	1360.39392	-1218.49121	41.05506	1315.92676	-133.69421	158.02913	-18.47594	28.42938	-139.43671	39.63535	-1630.67847	154.72597	-13.88584	-789.00415	-89.94473	0.28117
593	4.933	811.22382	-116.80318	1433.64966	-499.49176	46.00511	1358.71375	-1218.04541	41.16635	1316.33545	-147.62576	157.54066	-18.69816	63.89700	-137.42921	35.02208	-1642.58398	154.94208	-11.63281	-802.85938	-90.28556	-0.07237
594	4.942	810.44043	-116.62067	1435.10608	-499.03445	45.14768	1356.92737	-1217.63745	41.67159	1317.18823	-161.51556	157.00723	-18.94172	99.57713	-135.53049	30.71984	-1654.07727	155.25977	-8.83681	-816.69067	-90.69715	-0.33114
595	4.950	809.32355	-116.35114	1436.94263	-498.48083	44.52691	1355.08289	-1217.28174	42.54949	1318.42480	-175.36859	156.49692	-19.13925	135.26001	-133.83951	26.89425	-1665.02332	155.56079	-5.55773	-830.47888	-91.17413	-0.48167
596	4.958	807.89227	-115.99812	1439.12292	-497.90045	44.05760	1353.22192	-1216.97461	43.72466	1319.97339	-189.20142	156.01318	-19.28154	170.68945	-132.43903	23.69028	-1675.22900	155.75897	-1.88430	-844.22620	-91.72161	-0.57394
597	4.967	806.17200	-115.56898	1441.60107	-497.34528	43.66917	1351.38464	-1216.69434	45.07230	1321.76025	-203.02509	155.52707	-19.41762	205.54883	-131.33702	21.18459	-1684.51538	155.84761	2.05497	-857.95325	-92.35622	-0.67566
598	4.975	804.19025	-115.07285	1444.31763	-496.84607	43.31974	1349.61169	-1216.40845	46.45184	1323.73706	-216.84219	155.01019	-19.58510	239.51230	-130.48064	19.37020	-1692.74622	155.76302	6.12697	-871.67987	-93.05466	-0.83575
599	4.983	801.97449	-114.51819	1447.20801	-496.41568	42.98330	1347.94128	-1216.08350	47.74709	1325.90051	-230.64532	154.44687	-19.76755	272.31644	-129.79553	18.19298	-1699.60693	155.47522	10.40728	-885.42365	-93.74362	-1.05274
600	4.992	799.55048	-113.90977	1450.21765	-496.05313	42.62733	1346.40698	-1215.69238	48.87838	1328.27100	-244.42877	153.84662	-19.92237	303.74515	-129.21747	17.59245	-1704.27576	155.48917	15.54246	-899.20056	-94.37728	-1.27179
601	5.000	796.94110	-113.25608	1453.30664	-495.75116	42.20556	1345.03381	-1215.22742	49.80843	1330.84705	-258.20728	153.23880	-20.03967	333.51874	-128.71329	17.46334	-1705.55347	156.70743	22.51184	-913.00604	-94.96695	-1.43765
602	5.008	794.16412	-112.57333	1456.44128	-495.50198	41.66767	1343.83276	-1214.71362	50.55241	1333.59253	-272.02234	152.65016	-20.14864	361.17169	-128.26218	17.56055	-1702.45837	159.30672	31.52875	-926.81323	-95.52434	-1.54211
603	5.017	791.23450	-111.87239	1459.58447	-495.29550	40.96952	1342.79968	-1214.20508	51.14894	1336.45288	-285.92300	152.09967	-20.26744	386.05249	-127.80750	17.44630	-1694.80469	162.31819	41.37823	-940.61102	-96.03775	-1.60410
604	5.025	788.17047	-111.15077	1462.69507	-495.11533	40.08053	1341.92102	-1213.76294	51.60383	1339.36804	-299.92856	151.61172	-20.38238	407.54144	-127.23677	16.59811	-1683.36670	164.56581	50.11605	-954.43457	-96.48830	-1.63453
605	5.033	784.99768	-110.40787	1465.73547	-494.94226	38.99089	1341.17957	-1213.43408	51.87220	1342.28101	-314.00726	151.20113	-20.48186	425.30319	-126.44815	14.71926	-1669.28613	165.57648	56.29829	-968.34045	-96.86093	-1.63048
606	5.042	781.74945	-109.66109	1468.67603	-494.75574	37.70757	1340.55859	-1213.24207	51.89367	1345.14990	-328.10550	150.85390	-20.57796	439.29111	-125.43622	11.98026	-1653.19946	165.66953	59.63831	-982.35248	-97.16293	-1.58649
607	5.050	778.46716	-108.94061	1471.49365	-494.52466	36.23567	1340.04614	-1213.18481	51.63624	1347.95679	-342.20380	150.54980	-20.68213	449.63345	-124.23051	8.89617	-1635.12988	165.48355	60.79657	-996.44189	-97.42281	-1.52151
608	5.058	775.19812	-108.27097	1474.16541	-494.19952	34.56131	1339.63733	-1213.23059	51.11047	1350.69775	-356.33395	150.26889	-20.78756	456.62366	-122.74178	5.98217	-1615.06934	165.35201	60.62524	-1010.56525	-97.66638	-1.48130
609	5.067	771.99316	-107.65958	1476.66504	-493.71863	32.65348	1339.32593	-1213.31677	50.36163	1353.36267	-370.53387	149.97745	-20.88718	460.63849	-120.76794	3.50890	-1593.24792	165.10025	59.57481	-1024.71716	-97.91206	-1.48910
610	5.075	768.90594	-107.09774	1478.96423	-493.02512	30.48777	1339.10168	-1213.36145	49.45010	1355.93188	-384.79556	149.65570	-20.98775	461.92514	-118.20212	1.45495	-1569.87573	164.41855	57.69387	-1038.92456	-98.17407	-1.51844
611	5.083	765.99298	-106.56882	1481.03845	-492.09064	28.08263	1338.96289	-1213.27991	48.43421	1358.38794	-399.07211	149.31787	-21.09323	460.49930	-115.20001	-0.39317	-1544.95776	163.19487	54.94215	-1053.19653	-98.47208	-1.53185
612	5.092	763.31372	-106.06075	1482.86694	-490.93671	25.52259	1338.92981	-1213.00269	47.36744	1360.72083	-413.33344	148.98286	-21.18271	456.21542	-112.15099	-2.21374	-1518.38586	161.54987	51.45036	-1067.50195	-98.82651	-1.51943
613	5.100	760.93060	-105.57758	1484.42810	-489.62195	22.92990	1339.03699	-1212.48584	46.28151	1362.91907	-427.59088	148.65788	-21.22161	448.95789	-109.55637	-3.92741	-1490.06714	159.78818	47.60759	-1081.79980	-99.20870	-1.49105
614	5.108	758.90289	-105.13979	1485.70068	-488.19852	20.39634	1339.30786	-1211.71265	45.18080	1364.96667	-441.86417	148.34094	-21.20212	438.90799	-107.85080	-5.27214	-1460.00415	158.19077	43.93369	-1096.06665	-99.55994	-1.45008
615	5.117	757.27631	-104.76781	1486.67078	-486.69229	17.94919	1339.75000	-1210.69116	44.07944	1366.84937	-456.15158	148.01674	-21.16113	426.66046	-107.13896	-6.13780	-1428.32764	156.83743	40.88375	-1110.28271	-99.90445	-1.37386
616	5.125	756.07849	-104.46677	1487.33533	-485.12317	15.57470	1340.36597	-1209.45752	43.01230	1368.55750	-470.43903	147.66463	-21.14579	413.03320	-107.12865	-6.67893	-1395.26172	155.79137	38.75073	-1124.42505	-100.34842	-1.23259
617	5.133	755.32489	-104.22849	1487.69543	-483.53073	13.25581	1341.15796	-1208.07837	41.99846	1370.07825	-484.70120	147.27229	-21.16284	398.77826	-107.45033	-7.07549	-1361.09998	155.23860	37.63618	-1138.49963	-100.93073	-1.05226
618	5.142	755.02173	-104.03896	1487.74768	-481.97839	10.99529	1342.11987	-1206.64539	41.02176	1371.39453	-498.87903	146.84470	-21.17008	384.42990	-107.93187	-7.37737	-1326.23108	155.29970	37.49662	-1152.55176	-101.56288	-0.90868
619	5.150	755.16016	-103.88507	1487.48218	-480.53873	8.82148	1343.23584	-1205.26477	40.06038	1372.49377	-512.88599	146.41130	-21.10015	370.25320	-108.49657	-7.61014	-1291.07861	155.95088	38.29638	-1166.63184	-102.12439	-0.84117
620	5.158	755.71094	-103.76004	1486.88953	-479.27866	6.77781	1344.48499	-1204.04053	39.13028	1373.37024	-526.64996	146.01212	-20.86519	356.25995	-109.04311	-7.84328	-1255.93652	157.14954	40.07993	-1180.77783	-102.53514	-0.85215
621	5.167	756.62579	-103.66038	1485.97131	-478.25519	4.90664	1345.84302	-1203.05798	38.28237	1374.01306	-540.14111	145.66147	-20.35503	342.34085	-109.53633	-8.10717	-1220.91016	158.84760	42.78516	-1194.99023	-102.77764	-0.96183
622	5.175	757.84033	-103.57497	1484.73962	-477.51718	3.24281	1347.28174	-1202.38464	37.56248	1374.39697	-553.36871	145.33101	-19.46025	328.40863	-110.01935	-8.36708	-1186.06702	160.89793	45.98747	-1209.20898	-102.92915	-1.17184
623	5.183	759.28210	-103.48023	1483.21082	-477.10870	1.81374	1348.76965	-1202.08301	36.98421	1374.48462	-566.36176	144.97618	-18.10675	314.44083	-110.49823	-8.59281	-1151.64832	163.04781	48.95847	-1223.36328	-103.10500	-1.41944
624	5.192	760.88580	-103.35201	1481.40491	-477.06931	0.63604	1350.27722	-1202.21387	36.51965	1374.23181	-579.14606	144.56442	-16.26357	300.46625	-110.95718	-8.78186	-1118.14148	165.07573	51.07150	-1237.41638	-103.36913	-1.60111
625	5.200	762.59961	-103.18314	1479.34961	-477.42746	-0.28557	1351.78186	-1202.82190	36.11303	1373.60437	-591.73352	144.06084	-13.90587	286.52972	-111.43607	-8.93687	-1086.10205	166.90779	52.11391	-1251.32031	-103.79646	-1.60176
626	5.208	764.38287	-102.98656	1477.07690	-478.19290	-0.95191	1353.26489	-1203.90894	35.72047	1372.60303	-604.09930	143.37903	-10.95822	272.65146	-111.96673	-9.07363	-1055.84192	168.57706	52.21017	-1265.03418	-104.48981	-1.36464
627	5.217	766.20892	-102.78362	1474.61682	-479.35583	-1.37066	1354.70447	-1205.42017	35.32921	1371.26038	-616.10205	142.33826	-7.23137	258.82916	-112.50206	-9.23310	-1027.24744	170.17429	51.57795	-1278.64722	-105.37718	-0.99604
628	5.225	768.06970	-102.59175	1471.99390	-480.88965	-1.56245	1356.06909	-1207.25830	34.93834	1369.61584	-627.29016	140.75098	-2.37378	245.05984	-112.99165	-9.43965	-999.81036	171.85576	50.40157	-1292.34106	-106.19292	-0.70940
629	5.233	769.97327	-102.41812	1469.22241	-482.75165	-1.55557	1357.32117	-1209.31262	34.54343	1367.70288	-636.62164	138.70567	4.04371	231.31749	-113.45642	-9.66192	-972.82190	173.78194	48.82175	-1306.18909	-106.77928	-0.62925
630	5.242	771.93750	-102.26051	1466.30908	-484.88339	-1.37611	1358.42712	-1211.47974	34.14032	1365.55200	-642.48669	136.71423	12.17872	217.55399	-113.93880	-9.85146	-945.64105	176.06126	46.96186	-1320.11902	-107.21018	-0.71710
631	5.250	773.98138	-102.11572	1463.25940	-487.21512	-1.04652	1359.36670	-1213.67859	33.73174	1363.19263	-643.36926	135.41446	21.44508	203.75459	-114.43332	-9.98571	-917.92773	178.76805	44.97046	-1334.05518	-107.61835	-0.85646
632	5.258	776.11810	-101.98566	1460.08020	-489.67499	-0.58987	1360.13757	-1215.85645	33.33300	1360.64758	-638.64319	135.16800	30.45510	189.94116	-114.88935	-10.05504	-889.78027	181.90109	43.02935	-1347.98840	-108.06316	-0.95444
633	5.267	778.35059	-101.87007	1456.77881	-492.19620	-0.03225	1360.75220	-1217.99036	32.96944	1357.93054	-628.70917	135.98346	37.69938	176.12738	-115.27385	-10.05427	-861.68762	185.33272	41.27984	-1361.92773	-108.54175	-0.99488
634	5.275	780.66870	-101.75811	1453.36572	-494.71469	0.60228	1361.22974	-1220.08508	32.65945	1355.05054	-614.50024	137.65366	42.40820	162.30928	-115.62265	-10.00486	-834.28906	188.84700	39.71212	-1375.86951	-109.03253	-1.02287
635	5.283	783.05438	-101.63521	1449.85632	-497.16693	1.29947	1361.58569	-1222.15625	32.40643	1352.01709	-597.00732	139.89232	44.82983	148.47144	-115.98994	-9.96248	-808.15350	192.18546	38.12345	-1389.81665	-109.50923	-1.07931
636	5.292	785.49274	-101.49564	1446.26843	-499.49561	2.04788	1361.82922	-1224.20081	32.21297	1348.84546	-577.12732	142.43402	45.87949	134.58768	-116.36971	-9.98404	-783.70380	195.10777	36.20879	-1403.77405	-109.94593	-1.16718
637	5.300	787.97455	-101.34385	1442.62463	-501.65497	2.82215	1361.97095	-1226.17969	32.08736	1345.55945	-555.65411	145.05084	46.58166	120.62976	-116.73214	-10.07588	-761.25873	197.43913	33.70650	-1417.73010	-110.34100	-1.27175
638	5.308	790.49268	-101.19061	1438.94958	-503.61026	3.58072	1362.02625	-1228.02405	32.03150	1342.18762	-533.28088	147.52843	47.67121	106.58279	-117.10781	-10.17205	-741.12006	199.03635	30.47193	-1431.68298	-110.72713	-1.37989
639	5.317	793.03931	-101.04877	1435.26526	-505.33823	4.27978	1362.01221	-1229.66003	32.04597	1338.75171	-510.56866	149.70074	49.48262	92.47710	-117.54040	-10.21244	-723.59784	199.79372	26.44225	-1445.66064	-111.13795	-1.49220
640	5.325	795.60120	-100.92656	1431.59363	-506.83298	4.88782	1361.94214	-1231.03503	32.14285	1335.26062	-487.83475	151.48421	52.03139	78.38593	-117.98488	-10.23243	-708.97327	199.72969	21.55041	-1459.68750	-111.57645	-1.62181
641	5.333	798.15570	-100.82288	1427.96594	-508.10999	5.38520	1361.82556	-1232.12878	32.33125	1331.71326	-465.07910	152.84943	55.13853	64.34192	-118.36983	-10.29992	-697.48004	199.02475	15.71343	-1473.76270	-112.02253	-1.76238
642	5.342	800.67603	-100.72694	1424.42615	-509.19965	5.75164	1361.67383	-1232.94824	32.60574	1328.10193	-442.07156	153.80051	58.52284	50.29971	-118.70657	-10.41942	-689.33234	197.95435	8.99000	-1487.88196	-112.45738	-1.87926
643	5.350	803.13867	-100.62428	1421.02393	-510.13269	5.96325	1361.49927	-1233.51379	32.96164	1324.41589	-418.53000	154.40019	61.87245	36.21210	-119.05074	-10.53912	-684.75153	196.78964	1.85279	-1502.04468	-112.86759	-1.94353
644	5.358	805.52588	-100.50771	1417.80737	-510.92694	6.00255	1361.31067	-1233.84314	33.41533	1320.65332	-394.24017	154.76506	64.90331	22.07809	-119.41760	-10.60610	-683.84674	195.78839	-4.66817	-1516.23889	-113.24042	-1.96013
645	5.367	807.82465	-100.38154	1414.82056	-511.58109	5.86737	1361.10815	-1233.94177	34.01530	1316.83899	-369.05441	154.98526	67.37164	7.91556	-119.77396	-10.63088	-686.32513	195.20328	-9.38029	-1530.44312	-113.58193	-1.96837
646	5.375	810.02417	-100.25572	1412.10315	-512.08112	5.57562	1360.88464	-1233.81152	34.82856	1313.03430	-342.85742	155.06754	69.06849	-6.25879	-120.08491	-10.68967	-691.53369	195.09128	-11.83352	-1544.64185	-113.92171	-2.01113
647	5.383	812.10919	-100.14153	1409.69043	-512.41602	5.16867	1360.62476	-1233.46558	35.89561	1309.33484	-315.58820	154.99803	69.85971	-20.42047	-120.34959	-10.84188	-699.09790	195.17888	-12.68085	-1558.82275	-114.28621	-2.09775
648	5.392	814.05542	-100.04625	1407.61560	-512.58728	4.70903	1360.30225	-1232.93469	37.19504	1305.85742	-287.26111	154.84132	69.72854	-34.53766	-120.60909	-11.06209	-709.11359	195.15140	-12.92178	-1572.95117	-114.68585	-2.21103
649	5.400	815.82971	-99.96262	1405.91309	-512.60590	4.26722	1359.88416	-1232.25842	38.66314	1302.72424	-257.92831	154.73132	68.73791	-48.59351	-120.92767	-11.25934	-721.40424	194.96289	-13.11068	-1586.95837	-115.13039	-2.32898
650	5.408	817.39661	-99.87668	1404.61890	-512.48572	3.90277	1359.34326	-1231.47095	40.23768	1300.04822	-227.62476	154.77802	66.96832	-62.58524	-121.33889	-11.36460	-735.14490	194.71744	-13.36367	-1600.73645	-115.64128	-2.40206
651	5.417	818.72687	-99.78880	1403.76746	-512.23993	3.64682	1358.66504	-1230.59802	41.85864	1297.92139	-196.36383	155.02397	64.50756	-76.49792	-121.83252	-11.37859	-749.36548	194.43390	-13.68007	-1614.13489	-116.23190	-2.33515
652	5.425	819.80011	-99.70753	1403.38550	-511.88037	3.49337	1357.84460	-1229.66797	43.43604	1296.40308	-164.18365	155.46303	61.45036	-90.32553	-122.37399	-11.35978	-763.47205	194.06813	-14.05168	-1626.99683	-116.89508	-2.02715
653	5.433	820.59912	-99.62755	1403.48633	-511.42075	3.40588	1356.88513	-1228.71973	44.83624	1295.52185	-131.17081	156.04088	57.88453	-104.09192	-122.87724	-11.40288	-777.31848	193.65254	-14.43292	-1639.22644	-117.62117	-1.41594
654	5.442	821.10535	-99.52837	1404.06946	-510.87936	3.33931	1355.79785	-1227.80310	45.90038	1295.28174	-97.42795	156.66258	53.90091	-117.81808	-123.24316	-11.57458	-790.97327	193.28743	-14.76080	-1650.79834	-118.38236	-0.48040
655	5.450	821.30310	-99.38820	1405.12488	-510.27277	3.26216	1354.60083	-1226.96899	46.49273	1295.66235	-63.03299	157.25858	49.61067	-131.51697	-123.45741	-11.85151	-804.51111	193.02534	-14.99791	-1661.70789	-119.11581	0.77766
656	5.458	821.18573	-99.19324	1406.63245	-509.60941	3.16330	1353.31982	-1226.25073	46.55685	1296.61780	-28.03241	157.82111	45.12106	-145.18988	-123.57681	-12.14637	-817.97388	192.83279	-15.14730	-1671.94531	-119.77473	2.32404
657	5.467	820.75494	-98.94024	1408.56042	-508.89526	3.04286	1351.98462	-1225.64905	46.13357	1298.08655	7.53668	158.35899	40.51424	-158.80688	-123.66080	-12.37719	-831.39459	192.65800	-15.26510	-1681.49780	-120.37100	4.04880
658	5.475	820.01685	-98.63471	1410.86926	-508.14334	2.89888	1350.62610	-1225.13586	45.33538	1300.00378	43.61945	158.86197	35.87731	-172.33807	-123.76472	-12.51795	-844.80298	192.49896	-15.43013	-1690.30652	-120.96487	5.74661
659	5.483	818.97894	-98.28413	1413.51672	-507.37637	2.72412	1349.27356	-1224.66992	44.30967	1302.30737	80.11908	159.32278	31.32823	-185.76819	-123.94048	-12.60075	-858.20044	192.37073	-15.66621	-1698.17578	-121.65592	7.14882
660	5.492	817.65063	-97.88750	1416.45691	-506.62289	2.51595	1347.95483	-1224.21643	43.20563	1304.94116	116.87219	159.78766	27.00803	-199.09222	-124.22046	-12.64988	-871.56677	192.25246	-15.92534	-1704.75732	-122.53133	7.97663
661	5.500	816.04810	-97.43204	1419.63525	-505.90817	2.28489	1346.69214	-1223.75623	42.14389	1307.85754	153.64154	160.37083	23.05932	-212.35156	-124.62463	-12.63628	-884.91931	192.13040	-16.13690	-1709.68530	-123.54028	8.10004
662	5.508	814.19946	-96.90082	1422.99268	-505.24536	2.05260	1345.50061	-1223.28259	41.19525	1311.01501	190.12994	161.21390	19.60933	-225.64270	-125.11089	-12.55345	-898.32092	192.00775	-16.25722	-1712.72095	-124.41333	7.85754
663	5.517	812.14160	-96.28228	1426.47278	-504.63318	1.84991	1344.38892	-1222.79602	40.38427	1314.37537	225.98126	162.42538	16.77467	-239.06226	-125.55281	-12.48532	-911.80835	191.83124	-16.30679	-1713.68372	-124.74104	8.11177
664	5.525	809.91083	-95.57867	1430.02795	-504.05954	1.71401	1343.36230	-1222.30493	39.70949	1317.90540	260.77509	163.99103	14.65147	-252.64288	-125.89075	-12.52432	-925.36493	191.54041	-16.35326	-1712.28503	-124.16681	9.62727
665	5.533	807.53583	-94.80786	1433.61780	-503.50616	1.67398	1342.42883	-1221.82642	39.15427	1321.57800	294.06445	165.74535	13.26716	-266.34326	-126.19191	-12.68038	-938.97217	191.18744	-16.42905	-1708.12634	-122.55628	12.37506
666	5.542	805.03735	-93.98820	1437.20532	-502.95203	1.74035	1341.60376	-1221.38196	38.69609	1325.36926	325.40308	167.50128	12.56358	-280.09576	-126.50774	-12.90278	-952.62982	190.86346	-16.49225	-1700.74731	-120.14139	15.64312
667	5.550	802.43481	-93.11905	1440.75549	-502.37448	1.91781	1340.90820	-1220.98987	38.32626	1329.25122	354.25043	169.17505	12.41334	-293.85785	-126.82652	-13.12046	-966.33240	190.55067	-16.48623	-1689.72852	-117.51967	18.68470
668	5.558	799.75189	-92.18259	1444.23315	-501.75247	2.22210	1340.36023	-1220.65759	38.05587	1333.19104	379.82977	170.75237	12.54602	-307.63550	-127.14760	-13.26215	-980.08234	190.16702	-16.40435	-1675.00342	-115.27242	21.06921
669	5.567	797.01642	-91.16666	1447.60339	-501.06985	2.68097	1339.96826	-1220.37646	37.89806	1337.15247	401.16840	172.19867	12.43995	-321.46240	-127.48795	-13.29976	-993.91772	189.69464	-16.29998	-1657.00195	-113.54004	22.58783
670	5.575	794.26099	-90.08011	1450.83057	-500.31268	3.32800	1339.72900	-1220.12195	37.84898	1341.09863	417.39648	173.44234	11.44335	-335.35107	-127.85612	-13.26349	-1007.88361	189.19064	-16.24370	-1636.35107	-112.05525	23.13346
671	5.583	791.52423	-88.94815	1453.87793	-499.46558	4.19436	1339.63245	-1219.85339	37.88649	1344.99524	428.10059	174.40080	9.11673	-349.28931	-128.26588	-13.20173	-1021.97021	188.71776	-16.24883	-1613.50464	-110.47597	22.74624
672	5.592	788.84631	-87.80206	1456.70850	-498.51572	5.29422	1339.66870	-1219.51660	37.98798	1348.81458	433.45404	175.00252	5.46648	-363.28748	-128.72250	-13.15910	-1036.12500	188.28445	-16.27318	-1588.66455	-108.62462	21.65521
673	5.600	786.26404	-86.67168	1459.28870	-497.45645	6.61623	1339.83325	-1219.05994	38.14631	1352.53540	434.04620	175.20972	0.92318	-377.37897	-129.18076	-13.18763	-1050.32239	187.84042	-16.29794	-1561.95166	-106.54247	20.21888
674	5.608	783.81329	-85.58256	1461.59363	-496.28250	8.13406	1340.12646	-1218.45203	38.36219	1356.13867	430.59894	175.01758	-3.80355	-391.56958	-129.57195	-13.32084	-1064.55640	187.35565	-16.31693	-1533.54431	-104.42399	18.82326
675	5.617	781.53308	-84.55308	1463.60986	-494.98383	9.82000	1340.55151	-1217.68286	38.63209	1359.60681	423.84100	174.46100	-7.93890	-405.83911	-129.88113	-13.52985	-1078.79553	186.86324	-16.27752	-1503.65991	-102.48193	17.79059
676	5.625	779.46521	-83.58805	1465.33276	-493.54935	11.64529	1341.11316	-1216.74658	38.95379	1362.92493	414.57324	173.65875	-10.94233	-420.17139	-130.16776	-13.74073	-1093.00391	186.38747	-16.12936	-1472.50012	-100.83203	17.31289
677	5.633	777.65173	-82.68245	1466.76160	-491.97723	13.57856	1341.82129	-1215.63171	39.33622	1366.07922	403.57965	172.79813	-12.71187	-434.52502	-130.52081	-13.87340	-1107.17883	185.92172	-15.90422	-1440.23096	-99.49450	17.42350
678	5.642	776.13678	-81.83201	1467.89551	-490.28113	15.59118	1342.69299	-1214.33325	39.80162	1369.05322	391.34070	172.05545	-13.53339	-448.81873	-130.96899	-13.88238	-1121.37219	185.47798	-15.71873	-1407.00024	-98.46610	18.04548
679	5.650	774.96594	-81.03499	1468.72644	-488.49316	17.66087	1343.74390	-1212.87061	40.37108	1371.82996	378.08081	171.52882	-13.84313	-462.99969	-131.42860	-13.81529	-1135.64795	185.05885	-15.67984	-1373.00403	-97.75713	19.07489
680	5.658	774.17712	-80.28851	1469.23730	-486.66672	19.76889	1344.98047	-1211.29492	41.04203	1374.39844	364.11322	171.19031	-13.97003	-477.08032	-131.82269	-13.76435	-1149.98682	184.63010	-15.76046	-1338.51941	-97.39259	20.41222
681	5.667	773.78711	-79.58748	1469.40527	-484.87390	21.89481	1346.39844	-1209.68445	41.79556	1376.75024	349.87054	170.92749	-14.06423	-491.06653	-132.18466	-13.72536	-1164.29932	184.19347	-15.82349	-1303.83984	-97.39063	21.99224
682	5.675	773.78278	-78.92274	1469.20911	-483.19635	24.01688	1347.98120	-1208.13818	42.60691	1378.86646	335.66205	170.66559	-14.19593	-504.89417	-132.56830	-13.55573	-1178.51111	183.81538	-15.77189	-1269.18176	-97.72848	23.85895
683	5.683	774.12341	-78.27750	1468.63452	-481.71368	26.11394	1349.69678	-1206.76501	43.43575	1380.71021	321.57892	170.40021	-14.41449	-518.48090	-133.00011	-13.03636	-1192.58350	183.52271	-15.63427	-1234.67273	-98.33871	26.15402
684	5.692	774.75281	-77.62914	1467.68213	-480.49030	28.15284	1351.50024	-1205.66455	44.24848	1382.23779	307.58472	170.13171	-14.72386	-531.80017	-133.48442	-11.98558	-1206.52051	183.24963	-15.51618	-1200.44165	-99.11015	28.94218
685	5.700	775.61157	-76.96084	1466.37085	-479.56479	30.07124	1353.34277	-1204.91882	45.03218	1383.40894	293.62494	169.84695	-15.05286	-544.87488	-133.88589	-10.38133	-1220.36401	182.93509	-15.46206	-1166.70190	-99.89673	32.04357
686	5.708	776.64685	-76.27589	1464.72900	-478.95514	31.78486	1355.18335	-1204.59705	45.74510	1384.18213	279.67596	169.55357	-15.30074	-557.73621	-133.96341	-8.30908	-1234.15149	182.57568	-15.40822	-1133.73633	-100.60696	35.06491
687	5.717	777.82031	-75.60073	1462.78088	-478.67844	33.21506	1356.99182	-1204.74768	46.30639	1384.51416	265.75104	169.27161	-15.44336	-570.35034	-133.64713	-5.76572	-1247.91931	182.20140	-15.29100	-1101.85303	-101.29672	37.60257
688	5.725	779.10919	-74.97133	1460.54309	-478.75848	34.31009	1358.74536	-1205.38391	46.67216	1384.37793	251.89160	169.00700	-15.56078	-582.52570	-133.09842	-2.62737	-1261.70142	181.89099	-15.11110	-1071.32324	-102.13215	39.43256
689	5.733	780.50220	-74.41117	1458.02722	-479.21585	35.05404	1360.42310	-1206.47632	46.88177	1383.77942	238.14117	168.76218	-15.74677	-593.91309	-132.46338	1.18780	-1275.48572	181.68884	-14.92330	-1042.22083	-103.28662	40.55524
690	5.742	781.99591	-73.91012	1455.24194	-480.06033	35.47126	1362.00208	-1207.96240	47.00934	1382.75464	224.50702	168.54895	-16.00793	-604.07050	-131.72531	5.65433	-1289.24329	181.44214	-14.85642	-1014.29425	-104.87195	41.11519
691	5.750	783.59229	-73.42586	1452.19189	-481.29373	35.62080	1363.45923	-1209.76880	47.09603	1381.34753	210.93280	168.37976	-16.25708	-612.47522	-130.84268	10.79825	-1303.00745	180.93332	-15.04457	-987.05627	-106.88969	41.30203
692	5.758	785.29437	-72.92116	1448.87952	-482.91046	35.57232	1364.77686	-1211.82556	47.13642	1379.59460	197.33221	168.23824	-16.40736	-618.51093	-129.99393	16.85132	-1316.83679	180.22714	-15.43910	-960.00690	-109.23096	41.30456
693	5.767	787.10321	-72.39378	1445.31262	-484.88986	35.38450	1365.94653	-1214.06641	47.10470	1377.52588	183.66058	168.07146	-16.45478	-621.51270	-129.61098	24.09635	-1330.70923	179.61862	-15.81237	-932.83020	-111.75337	41.29053
694	5.775	789.01288	-71.86470	1441.51135	-487.18951	35.10324	1366.96753	-1216.42957	46.98879	1375.17175	169.93036	167.85437	-16.45511	-620.87372	-130.07205	32.39530	-1344.55408	179.24722	-16.00538	-905.48486	-114.36443	41.38634
695	5.783	791.01099	-71.35371	1437.50671	-489.74811	34.76194	1367.84436	-1218.86426	46.80511	1372.56165	156.16193	167.61964	-16.45551	-616.18518	-131.32526	40.83913	-1358.36060	179.04150	-16.03632	-878.18152	-117.03781	41.67338
696	5.792	793.08459	-70.87061	1433.33337	-492.49460	34.37609	1368.58337	-1221.33691	46.58235	1369.71960	142.35541	167.38200	-16.47664	-607.37415	-132.94247	48.09974	-1372.16846	178.92577	-15.98054	-851.30188	-119.73946	42.16280
697	5.800	795.22339	-70.41640	1429.02393	-495.35529	33.94412	1369.19226	-1223.82825	46.34546	1366.66479	128.50977	167.10881	-16.52430	-594.76532	-134.64035	53.32299	-1385.98450	178.86536	-15.87736	-825.30969	-122.34512	42.74401
698	5.808	797.41699	-69.98347	1424.60974	-498.25562	33.45728	1369.67505	-1226.31982	46.11201	1363.41675	114.63776	166.78094	-16.58651	-578.98328	-136.50821	56.58739	-1399.77820	178.80484	-15.76267	-800.66693	-124.65492	43.18580
699	5.817	799.65326	-69.55772	1420.12427	-501.12189	32.91249	1370.03198	-1228.77832	45.89229	1360.00159	100.75031	166.41753	-16.64363	-560.72668	-138.64236	58.54915	-1413.54773	178.66739	-15.70333	-777.77747	-126.45634	43.21015
700	5.825	801.91724	-69.12443	1415.60229	-503.88712	32.31694	1370.26465	-1231.14551	45.68993	1356.45593	86.84979	166.04599	-16.69436	-540.60034	-140.90569	59.91332	-1427.34778	178.43494	-15.73559	-756.96777	-127.55262	42.58805
701	5.833	804.19006	-68.67012	1411.07739	-506.49707	31.67745	1370.38086	-1233.34167	45.49143	1352.82605	72.93817	165.67789	-16.75726	-519.10291	-143.09105	61.18915	-1441.25195	178.18268	-15.81979	-738.48749	-127.79527	41.20755
702	5.842	806.45135	-68.18217	1406.58069	-508.91040	30.99491	1370.38965	-1235.28369	45.26347	1349.15967	59.00848	165.31857	-16.84355	-496.66766	-145.04030	62.61086	-1455.30481	177.97771	-15.91145	-722.51440	-127.15713	39.07298
703	5.850	808.68335	-67.65408	1402.14233	-511.09381	30.27822	1370.29492	-1236.90344	44.98135	1345.49609	45.04657	164.98561	-16.94428	-473.64673	-146.61943	64.15050	-1469.47498	177.78900	-16.02387	-709.17139	-125.77064	36.22004
704	5.858	810.87128	-67.09320	1397.79663	-513.01843	29.56102	1370.09485	-1238.16541	44.64541	1341.86316	31.05072	164.69249	-17.04210	-450.24268	-147.73503	65.66015	-1483.62280	177.52759	-16.17524	-698.55505	-123.89317	32.62175
705	5.867	813.00055	-66.51913	1393.58728	-514.65320	28.91553	1369.78528	-1239.07214	44.25433	1338.27930	17.02789	164.42134	-17.11893	-426.47815	-148.35742	67.00326	-1497.61560	177.13721	-16.33421	-690.76715	-121.83764	28.20366
706	5.875	815.05469	-65.95115	1389.56470	-515.93658	28.50776	1369.36731	-1239.65405	43.78250	1334.75659	2.98053	164.12967	-17.17349	-402.23682	-148.51860	68.06760	-1511.50610	176.63341	-16.45381	-685.93286	-119.87251	22.99012
707	5.883	817.01770	-65.40141	1385.77893	-516.77411	28.59202	1368.85522	-1239.95007	43.18736	1331.30432	-11.09399	163.78763	-17.23405	-377.32947	-148.31554	68.75625	-1525.45044	176.11005	-16.50775	-684.15918	-118.15212	17.28588
708	5.892	818.87866	-64.87973	1382.27539	-517.14508	29.24266	1368.27136	-1239.99756	42.42052	1327.93054	-25.19928	163.40402	-17.32667	-351.54663	-147.89410	69.01086	-1539.49536	175.69557	-16.49861	-685.42529	-116.76208	11.70095
709	5.900	820.62927	-64.39050	1379.09521	-517.18127	30.15243	1367.62659	-1239.82898	41.43617	1324.64636	-39.31903	163.00505	-17.45387	-324.70172	-147.42067	68.81280	-1553.61108	175.41145	-16.47260	-689.54016	-115.80655	6.94200
710	5.908	822.25891	-63.92001	1376.27551	-517.05402	30.90049	1366.91199	-1239.47180	40.21004	1321.47949	-53.41541	162.60141	-17.60956	-296.67847	-147.03250	68.13502	-1567.78882	175.11929	-16.49869	-696.31458	-115.38680	3.54807
711	5.917	823.75507	-63.43943	1373.84766	-516.84595	31.27649	1366.10620	-1238.95105	38.75903	1318.48975	-67.47205	162.19333	-17.78097	-267.45459	-146.79529	66.90519	-1581.94800	174.69809	-16.59579	-705.70520	-115.47279	1.65777
712	5.925	825.10431	-62.92549	1371.83777	-516.56036	31.27343	1365.18579	-1238.29004	37.13881	1315.76648	-81.50870	161.78299	-17.94609	-237.07214	-146.72571	65.04755	-1595.94250	174.21416	-16.69543	-717.51880	-115.86790	0.91644
713	5.933	826.29034	-62.37038	1370.26831	-516.17627	30.96173	1364.13013	-1237.50769	35.42919	1313.40564	-95.53775	161.37234	-18.08926	-205.58490	-146.81238	62.54065	-1609.72705	173.81735	-16.69291	-731.03217	-116.35687	0.74221
714	5.942	827.29382	-61.76874	1369.16309	-515.67694	30.42150	1362.92639	-1236.61719	33.72844	1311.48767	-109.54037	160.96918	-18.22067	-173.02856	-147.01215	59.42432	-1623.32910	173.56216	-16.47378	-745.23938	-116.83661	0.69828
715	5.950	828.09320	-61.11255	1368.54407	-515.06104	29.71935	1361.56958	-1235.63110	32.14443	1310.07190	-123.48434	160.60123	-18.37735	-139.42346	-147.28433	55.80412	-1636.67920	173.44902	-15.87805	-759.42725	-117.28382	0.58277
716	5.958	828.66205	-60.40359	1368.42822	-514.34033	28.90454	1360.05920	-1234.57056	30.78327	1309.19629	-137.34183	160.31679	-18.58170	-104.80511	-147.62573	51.83372	-1649.62061	173.48982	-14.75383	-773.37225	-117.67852	0.33756
717	5.967	828.96796	-59.64881	1368.82556	-513.53168	28.01569	1358.40259	-1233.47327	29.74649	1308.87354	-151.11865	160.12527	-18.79957	-69.25235	-148.03217	47.64384	-1662.03430	173.64459	-13.05193	-787.14661	-118.01169	-0.00864
718	5.975	828.97937	-58.84422	1369.73584	-512.65167	27.09089	1356.62341	-1232.39148	29.11780	1309.08948	-164.88330	159.92543	-18.97166	-32.89487	-148.45305	43.32564	-1673.87476	173.80389	-10.79770	-800.86359	-118.32739	-0.36198
719	5.983	828.67731	-57.98637	1371.14246	-511.71909	26.16722	1354.76001	-1231.37463	28.93888	1309.80518	-178.69318	159.58075	-19.08944	4.07208	-148.84274	38.99412	-1685.14453	173.84566	-8.01909	-814.56030	-118.70171	-0.62728
720	5.992	828.06067	-57.09185	1373.01440	-510.75946	25.26828	1352.85034	-1230.45081	29.18955	1310.96265	-192.50977	159.06100	-19.20652	41.38254	-149.22621	34.80320	-1695.85449	173.71930	-4.72962	-828.22998	-119.18786	-0.79264
721	6.000	827.13782	-56.18673	1375.31116	-509.80582	24.39767	1350.92639	-1229.61951	29.78061	1312.49561	-206.27768	158.43021	-19.36830	78.72998	-149.69305	30.89262	-1705.94617	173.51765	-0.95603	-841.87683	-119.79030	-0.92670
722	6.008	825.91522	-55.28226	1377.98743	-508.89200	23.54783	1349.02136	-1228.85535	30.57989	1314.34875	-220.01172	157.75557	-19.56690	115.80469	-150.38054	27.36373	-1715.22949	173.38889	3.24167	-855.51941	-120.45380	-1.09586
723	6.017	824.39801	-54.36845	1380.99487	-508.04254	22.71074	1347.17358	-1228.11548	31.45656	1316.49036	-233.75333	157.08385	-19.76642	152.34488	-151.41515	24.27565	-1723.39612	173.35538	7.84509	-869.17609	-121.08957	-1.31604
724	6.025	822.59839	-53.42416	1384.28259	-507.26678	21.87991	1345.42285	-1227.35339	32.30070	1318.89612	-247.52621	156.45096	-19.93978	188.15567	-152.81622	21.63069	-1729.99255	173.38071	13.02328	-882.86304	-121.65905	-1.55930
725	6.033	820.53717	-52.42711	1387.79919	-506.56189	21.04352	1343.80273	-1226.54065	33.03044	1321.52124	-261.34039	155.87187	-20.08190	223.04617	-154.51050	19.40275	-1734.27124	173.59843	19.17852	-896.59015	-122.21191	-1.76703
726	6.042	818.23669	-51.35931	1391.49658	-505.91919	20.17517	1342.33618	-1225.68481	33.61034	1324.30884	-275.19934	155.32907	-20.20690	256.81821	-156.42050	17.59140	-1735.25586	174.12923	26.68223	-910.35339	-122.80511	-1.88198
727	6.050	815.72089	-50.20933	1395.33081	-505.32635	19.23229	1341.03442	-1224.82239	34.04350	1327.21924	-289.11267	154.79697	-20.33103	289.33173	-158.48792	16.23582	-1732.20410	174.74348	35.38233	-924.14233	-123.41907	-1.89708
728	6.058	813.02100	-48.97170	1399.25891	-504.76801	18.16443	1339.89941	-1223.99695	34.32178	1330.23499	-303.09164	154.27452	-20.45640	320.46539	-160.64323	15.38084	-1725.01660	175.16940	44.35560	-937.96698	-123.98257	-1.86270
729	6.067	810.17322	-47.64690	1403.23584	-504.22568	16.92146	1338.92664	-1223.24622	34.40969	1333.33984	-317.12726	153.77904	-20.57899	349.93787	-162.78491	14.98616	-1714.23315	175.46729	52.22162	-951.86377	-124.43794	-1.83854
730	6.075	807.21057	-46.24126	1407.21399	-503.67816	15.45613	1338.10815	-1222.59729	34.28510	1336.50732	-331.19928	153.32858	-20.69881	377.14490	-164.78444	14.81196	-1700.63184	175.71289	57.89473	-965.86017	-124.77129	-1.84578
731	6.083	804.16223	-44.76996	1411.15002	-503.10669	13.72247	1337.43384	-1222.05957	33.95632	1339.70789	-345.29605	152.94626	-20.80990	401.19342	-166.48499	14.40068	-1684.71045	175.81079	61.23531	-979.94379	-125.01890	-1.86886
732	6.092	801.06140	-43.26334	1415.01086	-502.50006	11.68156	1336.89221	-1221.61707	33.44337	1342.91455	-359.41605	152.64481	-20.90340	421.16815	-167.72543	13.26045	-1666.57739	175.79881	62.92052	-994.08667	-125.24484	-1.88758
733	6.100	797.95068	-41.76198	1418.77283	-501.84842	9.32267	1336.47522	-1221.22571	32.77342	1346.10229	-373.57062	152.38843	-20.98627	436.43491	-168.42738	11.14879	-1646.36011	175.66197	63.56178	-1008.27673	-125.49481	-1.89683
734	6.108	794.87878	-40.29990	1422.41443	-501.12723	6.68647	1336.17932	-1220.81738	31.97593	1349.24951	-387.78125	152.11566	-21.07358	446.77429	-168.62463	8.19959	-1624.47852	174.87207	63.09464	-1022.50433	-125.77672	-1.89810
735	6.117	791.89417	-38.89405	1425.90942	-500.28857	3.86778	1336.00098	-1220.31262	31.05843	1352.34009	-402.05234	151.80606	-21.16981	452.32892	-168.37680	4.84045	-1601.27368	172.92081	61.21043	-1036.75269	-126.07466	-1.88456
736	6.125	789.04437	-37.54655	1429.22852	-499.27579	0.97705	1335.93359	-1219.63733	29.99461	1355.35767	-416.35965	151.48553	-21.26440	453.46942	-167.73975	1.60733	-1576.60718	170.03754	58.01163	-1051.02014	-126.37491	-1.85300
737	6.133	786.37909	-36.25301	1432.34424	-498.05005	-1.92051	1335.97449	-1218.73804	28.75192	1358.27649	-430.67841	151.17462	-21.33178	450.68149	-166.86742	-1.12703	-1550.12427	166.78450	53.93044	-1065.32397	-126.68166	-1.80847
738	6.142	783.95172	-35.01406	1435.23047	-496.60168	-4.82558	1336.13147	-1217.58691	27.34134	1361.06506	-444.99371	150.86090	-21.34734	444.50198	-166.02179	-3.31222	-1521.68616	163.57504	49.44596	-1079.67004	-126.99906	-1.74677
739	6.150	781.81403	-33.83952	1437.86279	-494.94556	-7.76717	1336.42102	-1216.17273	25.83945	1363.70605	-459.29105	150.52452	-21.31815	435.45697	-165.43573	-5.00367	-1491.37354	160.71024	45.01423	-1094.02686	-127.31778	-1.66662
740	6.158	780.00964	-32.73605	1440.22363	-493.11298	-10.75579	1336.85986	-1214.49597	24.35613	1366.20386	-473.56604	150.15381	-21.28714	424.04333	-165.23416	-6.16358	-1459.30286	158.28989	40.97542	-1108.34814	-127.63162	-1.59375
741	6.167	778.57318	-31.69623	1442.30139	-491.14368	-13.77176	1337.45923	-1212.57593	22.97440	1368.57153	-487.82224	149.72183	-21.29784	410.85956	-165.41931	-6.85400	-1425.60718	156.29488	37.59097	-1122.60498	-127.95407	-1.56222
742	6.175	777.53119	-30.70116	1444.08301	-489.08292	-16.78495	1338.22644	-1210.46216	21.70996	1370.80310	-502.04507	149.22360	-21.34281	396.67700	-165.86647	-7.30578	-1390.53247	154.80003	35.08875	-1136.79321	-128.31964	-1.56796
743	6.183	776.89825	-29.72671	1445.54968	-486.98465	-19.77068	1339.16382	-1208.23706	20.52757	1372.85437	-516.18616	148.74666	-21.32449	382.22101	-166.39847	-7.66765	-1354.45337	153.83932	33.51748	-1150.93542	-128.75381	-1.56060
744	6.192	776.66888	-28.74918	1446.67712	-484.91342	-22.71175	1340.26257	-1206.01062	19.39347	1374.65686	-530.17273	148.39523	-21.07186	367.91238	-166.90541	-7.94519	-1317.78967	153.35721	32.79025	-1165.05762	-129.23598	-1.50359
745	6.200	776.81348	-27.75291	1447.44409	-482.94186	-25.59490	1341.49841	-1203.90796	18.29884	1376.15466	-543.95410	148.11319	-20.43431	353.84866	-167.38367	-8.15246	-1280.90991	153.35742	32.90216	-1179.14905	-129.71651	-1.41972
746	6.208	777.28577	-26.73549	1447.84229	-481.14581	-28.39987	1342.83411	-1202.05444	17.25167	1377.32019	-557.55493	147.67345	-19.37078	339.96936	-167.86836	-8.35351	-1244.06250	153.88004	33.93546	-1193.17773	-130.15642	-1.35611
747	6.217	778.03699	-25.70467	1447.87659	-479.59674	-31.08952	1344.22839	-1200.56384	16.28103	1378.14111	-571.06232	146.90544	-17.90257	326.21814	-168.36725	-8.59097	-1207.38831	154.91432	35.85566	-1207.14526	-130.54572	-1.34371
748	6.225	779.02252	-24.66454	1447.55737	-478.35507	-33.61603	1345.64795	-1199.52332	15.43449	1378.60278	-584.55408	145.83734	-16.00464	312.55890	-168.87033	-8.84108	-1171.05847	156.34834	38.28411	-1221.08215	-130.91507	-1.39889
749	6.233	780.20105	-23.60094	1446.89844	-477.46872	-35.92840	1347.07239	-1198.98267	14.74455	1378.68384	-598.02692	144.56451	-13.60230	298.91843	-169.38686	-9.04974	-1135.43787	157.95300	40.52401	-1234.98120	-131.30737	-1.51224
750	6.242	781.53339	-22.48807	1445.91833	-476.97299	-37.96677	1348.49146	-1198.95459	14.20928	1378.36218	-611.35907	143.09554	-10.58947	285.23239	-169.93777	-9.20269	-1101.07861	159.50179	41.96204	-1248.78259	-131.74306	-1.62106
751	6.250	782.98553	-21.31436	1444.63879	-476.88885	-39.66446	1349.89539	-1199.42102	13.80338	1377.62720	-624.28821	141.30373	-6.78467	271.53970	-170.51193	-9.35333	-1068.47070	160.91614	42.41714	-1262.42871	-132.27188	-1.61933
752	6.258	784.53625	-20.09314	1443.08020	-477.22318	-40.97136	1351.26672	-1200.33655	13.48490	1376.48450	-636.29480	138.96837	-1.92317	257.94260	-171.06845	-9.57294	-1037.72742	162.26384	42.04799	-1275.90161	-132.99010	-1.42572
753	6.267	786.17853	-18.84295	1441.25818	-477.97195	-41.88429	1352.57922	-1201.63232	13.20575	1374.95581	-646.40558	135.96649	4.25437	244.47302	-171.58446	-9.85879	-1008.50287	163.65665	41.05036	-1289.25537	-133.89540	-1.08367
754	6.275	787.91467	-17.56873	1439.18579	-479.11771	-42.45907	1353.80310	-1203.22693	12.94176	1373.07397	-653.26062	132.43271	11.79407	231.04904	-172.07042	-10.12035	-980.17175	165.20154	39.55692	-1302.63513	-134.80040	-0.77918
755	6.283	789.75641	-16.26792	1436.87537	-480.62451	-42.78969	1354.91370	-1205.04016	12.70498	1370.87402	-655.63483	128.69202	20.25184	217.57150	-172.54779	-10.28518	-952.06506	167.04187	37.73662	-1316.17847	-135.50235	-0.67627
756	6.292	791.72437	-14.93877	1434.34009	-482.44119	-42.97251	1355.89746	-1206.99634	12.52407	1368.38733	-652.96973	125.12740	28.63502	204.02110	-173.02119	-10.36464	-923.69012	169.33395	35.79998	-1329.88489	-135.98076	-0.75204
757	6.300	793.83710	-13.57509	1431.59448	-484.50778	-43.08318	1356.75244	-1209.02368	12.42941	1365.64294	-645.41193	122.11734	35.80539	190.42938	-173.48521	-10.38843	-894.94568	172.10919	33.87591	-1343.66089	-136.36031	-0.87217
758	6.308	796.09784	-12.16266	1428.64795	-486.75467	-43.16981	1357.48633	-1211.05603	12.44386	1362.67249	-633.45227	119.97113	41.06151	176.81909	-173.93962	-10.35872	-866.17883	175.23917	31.98518	-1357.44812	-136.74493	-0.96073
759	6.317	798.48889	-10.68039	1425.50085	-489.10205	-43.25627	1358.10986	-1213.03931	12.56246	1359.51636	-617.62872	118.81990	44.38439	163.18980	-174.35774	-10.30405	-837.98328	178.52888	30.09472	-1371.24207	-137.15562	-1.02402
760	6.325	800.97559	-9.09650	1422.14990	-491.46753	-43.35143	1358.63184	-1214.93042	12.74848	1356.21851	-598.52472	118.53654	46.26959	149.51277	-174.68765	-10.29458	-810.91766	181.72957	28.10275	-1385.05054	-137.58426	-1.08563
761	6.333	803.52240	-7.37466	1418.60046	-493.77475	-43.46090	1359.05957	-1216.68713	12.95643	1352.81543	-576.86517	118.79980	47.40456	135.76215	-174.93839	-10.35528	-785.37561	184.54031	25.85308	-1398.87830	-138.02364	-1.15991
762	6.342	806.11255	-5.51387	1414.88342	-495.95850	-43.59564	1359.40601	-1218.26038	13.15553	1349.32983	-553.46240	119.23488	48.37117	121.93524	-175.20267	-10.43375	-761.64655	186.70007	23.23313	-1412.72778	-138.45354	-1.25541
763	6.350	808.75256	-3.58673	1411.06567	-497.97095	-43.76864	1359.68994	-1219.60242	13.33959	1345.77466	-529.06250	119.46324	49.48760	108.03081	-175.53827	-10.49341	-740.04315	188.01790	20.19573	-1426.60156	-138.86594	-1.36956
764	6.358	811.45001	-1.70602	1407.23254	-499.78510	-43.98735	1359.93042	-1220.68384	13.51706	1342.15857	-504.22528	119.13837	50.84056	94.06860	-175.91193	-10.55377	-720.95483	188.32529	16.67274	-1440.51196	-139.29276	-1.48769
765	6.367	814.18927	0.05377	1403.45435	-501.38773	-44.25713	1360.14380	-1221.49792	13.68821	1338.48682	-479.24841	118.06886	52.40956	80.09506	-176.29193	-10.62420	-704.82123	187.52225	12.53941	-1454.47607	-139.75264	-1.60141
766	6.375	816.93506	1.68246	1399.77722	-502.77020	-44.59155	1360.34351	-1222.05542	13.84202	1334.76135	-454.14813	116.29829	54.16432	66.12668	-176.70132	-10.68475	-692.09406	185.73203	7.73234	-1468.49329	-140.20947	-1.72285
767	6.383	819.64899	3.19885	1396.24109	-503.93048	-45.01657	1360.53772	-1222.37476	13.97903	1330.98413	-428.74228	114.02599	56.07989	52.14597	-177.17392	-10.72561	-683.18555	183.33505	2.47246	-1482.54553	-140.63719	-1.86828
768	6.392	822.29260	4.62244	1392.88977	-504.87637	-45.56189	1360.72778	-1222.47180	14.12873	1327.16870	-402.80234	111.45349	58.08640	38.14587	-177.68881	-10.75671	-678.37640	180.77930	-2.61026	-1496.61621	-141.06134	-2.02466
769	6.400	824.82922	5.97083	1389.76855	-505.61829	-46.24646	1360.90735	-1222.35583	14.35183	1323.34839	-376.15872	108.69791	60.03596	24.11899	-178.16724	-10.79488	-677.67352	178.39276	-6.77972	-1510.69202	-141.49591	-2.15119
770	6.408	827.23462	7.26193	1386.91760	-506.15942	-47.06777	1361.06079	-1222.03088	14.73194	1319.57434	-348.70465	105.80247	61.72269	10.04169	-178.56952	-10.85832	-680.69385	176.36530	-9.74003	-1524.76709	-141.91539	-2.22095
771	6.417	829.50128	8.51657	1384.36804	-506.49335	-47.99232	1361.16370	-1221.50159	15.34841	1315.91687	-320.36249	102.80473	62.93879	-4.07440	-178.93024	-10.96508	-686.84918	174.81238	-11.64466	-1538.84460	-142.31088	-2.24004
772	6.425	831.62872	9.75180	1382.14734	-506.60904	-48.95796	1361.18713	-1220.77698	16.24114	1312.47314	-291.06973	99.78417	63.53583	-18.16327	-179.26373	-11.12293	-695.75848	173.76807	-12.72450	-1552.92285	-142.70270	-2.23997
773	6.433	833.60919	10.96851	1380.29041	-506.50052	-49.89380	1361.10205	-1219.87183	17.39679	1309.36255	-260.78644	96.82507	63.43832	-32.17212	-179.55023	-11.30704	-707.18268	173.13678	-13.24862	-1566.97803	-143.09929	-2.26507
774	6.442	835.41840	12.15521	1378.84045	-506.17450	-50.73507	1360.87964	-1218.80310	18.76296	1306.70776	-229.51016	93.97279	62.60725	-46.10739	-179.82129	-11.46599	-720.50519	172.75699	-13.52652	-1580.94739	-143.50145	-2.32865
775	6.450	837.01654	13.29692	1377.84229	-505.65146	-51.42665	1360.49561	-1217.58777	20.27100	1304.60889	-197.26788	91.25084	61.01427	-60.01440	-180.15161	-11.56556	-734.72119	172.48500	-13.74184	-1594.70996	-143.92319	-2.36351
776	6.458	838.36017	14.37337	1377.33655	-504.95935	-51.93657	1359.93945	-1216.24854	21.84849	1303.12585	-164.09909	88.69738	58.65923	-73.92932	-180.56223	-11.62663	-749.00000	172.19336	-13.95925	-1608.09814	-144.37558	-2.22798
777	6.467	839.41199	15.36708	1377.35193	-504.12338	-52.27505	1359.21790	-1214.82520	23.40202	1302.27100	-130.06750	86.38692	55.60808	-87.83313	-180.97552	-11.72811	-763.01086	171.81888	-14.22093	-1620.94263	-144.85608	-1.76980
778	6.475	840.14154	16.27933	1377.89526	-503.16357	-52.48927	1358.35266	-1213.38086	24.78451	1302.01990	-95.27264	84.40780	51.99292	-101.67505	-181.31058	-11.93459	-776.78381	171.41968	-14.53919	-1633.11707	-145.34888	-0.89823
779	6.483	840.52820	17.12497	1378.94897	-502.10025	-52.63539	1357.37415	-1211.99194	25.81322	1302.32971	-59.83728	82.80270	47.95171	-115.43753	-181.59518	-12.20443	-790.43701	171.09521	-14.87417	-1644.56384	-145.81955	0.39566
780	6.492	840.56934	17.90961	1380.48572	-500.95480	-52.75494	1356.31616	-1210.72473	26.34662	1303.15283	-23.90137	81.54469	43.56646	-129.13495	-181.89685	-12.42890	-804.02515	170.87413	-15.17246	-1655.29163	-146.22620	2.06895
781	6.500	840.28265	18.61963	1382.48242	-499.74542	-52.86925	1355.20911	-1209.61487	26.34473	1304.44214	12.37726	80.59016	38.85731	-142.77325	-182.19904	-12.56641	-817.55151	170.70631	-15.40816	-1665.32312	-146.54245	4.03363
782	6.508	839.69934	19.23499	1384.91406	-498.48904	-52.98694	1354.07703	-1208.66382	25.86756	1306.15198	48.83990	79.97001	33.83121	-156.35034	-182.42455	-12.68400	-831.02576	170.53255	-15.58583	-1674.59436	-146.81700	6.11365
783	6.517	838.85205	19.74371	1387.73975	-497.20724	-53.11364	1352.93628	-1207.85046	25.03279	1308.23669	85.35803	79.83313	28.53413	-169.88684	-182.54724	-12.85452	-844.47034	170.35400	-15.72947	-1682.88867	-147.22540	8.03285
784	6.525	837.76709	20.13797	1390.90637	-495.92740	-53.25415	1351.79578	-1207.14136	23.96520	1310.64685	121.89203	80.38609	23.05861	-183.43695	-182.63379	-13.05737	-857.91656	170.23671	-15.87714	-1689.91650	-147.92119	9.49810
785	6.533	836.46655	20.40714	1394.35889	-494.67871	-53.40774	1350.65601	-1206.49915	22.76713	1313.32849	158.54620	81.82100	17.55907	-197.04633	-182.76788	-13.21492	-871.39880	170.22166	-16.05705	-1695.45557	-148.73981	10.38646
786	6.542	834.97308	20.54539	1398.04297	-493.48471	-53.56594	1349.51257	-1205.89160	21.52553	1316.23145	195.47717	84.36152	12.33561	-210.68719	-182.97513	-13.29371	-884.91064	170.24045	-16.24754	-1699.26025	-149.18909	10.98348
787	6.550	833.31311	20.56093	1401.89917	-492.35440	-53.71341	1348.36267	-1205.29053	20.32617	1319.31836	232.64453	88.26956	7.88424	-224.27722	-183.23207	-13.33886	-898.40906	170.16603	-16.39306	-1700.81189	-148.81699	11.96887
788	6.558	831.51099	20.47865	1405.86475	-491.27594	-53.82577	1347.21216	-1204.66382	19.24497	1322.56360	269.62128	93.60881	4.80519	-237.79767	-183.49683	-13.42491	-911.87927	169.93753	-16.46164	-1699.42712	-147.42145	13.91860
789	6.567	829.58130	20.33620	1409.88232	-490.21875	-53.86697	1346.07715	-1203.97791	18.33492	1325.94434	305.62396	99.99227	3.60234	-251.33295	-183.74127	-13.57112	-925.35303	169.59897	-16.46548	-1694.66528	-144.96762	16.80039
790	6.575	827.53455	20.16466	1413.90393	-489.14365	-53.79020	1344.98218	-1203.20898	17.63156	1329.43750	339.67224	106.68523	4.43726	-264.96313	-183.98096	-13.71329	-938.88416	169.23308	-16.44725	-1686.39185	-141.66983	20.09687
791	6.583	825.38831	19.97614	1417.88611	-488.01242	-53.53717	1343.95178	-1202.35181	17.15878	1333.01880	370.63556	113.01003	6.90549	-278.67749	-184.26254	-13.78482	-952.52441	168.88745	-16.45052	-1674.58569	-138.15565	23.32467
792	6.592	823.16882	19.77539	1421.78528	-486.78696	-53.03895	1343.00171	-1201.42078	16.91259	1336.66284	397.12360	118.64169	9.94953	-292.40027	-184.64716	-13.77892	-966.28967	168.54401	-16.48156	-1659.36377	-135.19682	26.22274
793	6.600	820.90771	19.56532	1425.56128	-485.42737	-52.22287	1342.13623	-1200.43835	16.84521	1340.34265	417.62775	123.56268	12.07960	-306.07123	-185.19725	-13.70116	-980.13220	168.14783	-16.50276	-1641.06787	-133.12303	28.49571
794	6.608	818.64288	19.33612	1429.17932	-483.90192	-51.02991	1341.35242	-1199.41650	16.87469	1344.02698	431.14661	127.83383	11.95851	-319.71777	-185.91806	-13.54428	-993.99158	167.67380	-16.48217	-1620.11475	-131.62772	29.70452
795	6.617	816.41632	19.06564	1432.60986	-482.21487	-49.46182	1340.65344	-1198.34753	16.91475	1347.67542	437.72260	131.44916	9.05218	-333.45593	-186.67905	-13.36627	-1007.86566	167.14856	-16.43589	-1596.78516	-130.17912	29.56832
796	6.625	814.26514	18.73572	1435.82312	-480.43109	-47.63649	1340.06543	-1197.21289	16.91685	1351.24304	438.29987	134.34726	3.92253	-347.40405	-187.24435	-13.31572	-1021.79333	166.63232	-16.40867	-1571.21155	-128.45201	28.20891
797	6.633	812.21423	18.34485	1438.79126	-478.64777	-45.74963	1339.63013	-1195.99829	16.89108	1354.69324	434.18219	136.47528	-2.02940	-361.57703	-187.46788	-13.48985	-1035.82703	166.19688	-16.43536	-1543.50183	-126.42171	26.05031
798	6.642	810.28223	17.90218	1441.49634	-476.92398	-43.94822	1339.37988	-1194.70020	16.87491	1358.00305	426.69562	137.82735	-7.27213	-375.85632	-187.43250	-13.80545	-1049.99963	165.87483	-16.49923	-1513.81140	-124.28123	23.62726
799	6.650	808.49396	17.41656	1443.93176	-475.25003	-42.26867	1339.32715	-1193.32056	16.88783	1361.15503	417.11481	138.46365	-10.87509	-390.08368	-187.35541	-14.08099	-1064.25562	165.62894	-16.52882	-1482.35107	-122.28778	21.47168
800	6.658	806.88501	16.89844	1446.09192	-473.57590	-40.67319	1339.47351	-1191.85999	16.92248	1364.12744	406.40350	138.53067	-12.76900	-404.18384	-187.39377	-14.21935	-1078.47656	165.38469	-16.47273	-1449.36523	-120.61345	19.99912
801	6.667	805.49811	16.36560	1447.96643	-471.85129	-39.09858	1339.82031	-1190.32019	16.97051	1366.89392	394.83002	138.24942	-13.48176	-418.18774	-187.56371	-14.25897	-1092.57739	165.08791	-16.34478	-1415.09656	-119.32230	19.38928
802	6.675	804.37860	15.84589	1449.54053	-470.04907	-37.48343	1340.37378	-1188.71045	17.03699	1369.43030	382.19873	137.83376	-13.65997	-432.18457	-187.82520	-14.27157	-1106.57715	164.73679	-16.20711	-1379.80530	-118.42734	19.56622
803	6.683	803.57361	15.36865	1450.79480	-468.16867	-35.78000	1341.14233	-1187.05383	17.12071	1371.72095	368.55756	137.41252	-13.71758	-446.25885	-188.17607	-14.27153	-1120.59839	164.35405	-16.13958	-1343.83386	-117.89885	20.27549
804	6.692	803.12732	14.94638	1451.70581	-466.23096	-33.95983	1342.12952	-1185.39746	17.20355	1373.75513	354.37323	137.04013	-13.81129	-460.42212	-188.60629	-14.22974	-1134.73364	163.95537	-16.16010	-1307.58276	-117.68021	21.18879
805	6.700	803.06494	14.57088	1452.25159	-464.27515	-32.02185	1343.32813	-1183.81567	17.27391	1375.52112	340.12494	136.73611	-13.99386	-474.57288	-189.02496	-14.11013	-1148.92505	163.54254	-16.18914	-1271.41223	-117.77888	22.07109
806	6.708	803.37933	14.22757	1452.41968	-462.35605	-29.99578	1344.72046	-1182.39966	17.33911	1377.00427	326.02008	136.48956	-14.27520	-488.55951	-189.32025	-13.83585	-1163.03894	163.11061	-16.16034	-1235.55017	-118.26907	22.96067
807	6.717	804.03265	13.90555	1452.21045	-460.53485	-27.93599	1346.27991	-1181.23059	17.40541	1378.18921	312.03790	136.27608	-14.59830	-502.28845	-189.44841	-13.24035	-1177.00305	162.68845	-16.08887	-1200.04919	-119.15324	24.12956
808	6.725	804.97272	13.59421	1451.63416	-458.86905	-25.91589	1347.97339	-1180.35718	17.47007	1379.06079	298.09900	136.08124	-14.87366	-515.73853	-189.43103	-12.09767	-1190.84351	162.32504	-15.99703	-1164.86182	-120.27950	25.79420
809	6.733	806.14862	13.27556	1450.70764	-457.40948	-24.02504	1349.76074	-1179.79932	17.53502	1379.60022	284.17682	135.88490	-15.06328	-528.90979	-189.31030	-10.22636	-1204.64966	162.02527	-15.88663	-1130.00708	-121.40930	27.87661
810	6.742	807.51678	12.93060	1449.45288	-456.20135	-22.35194	1351.59058	-1179.56982	17.60460	1379.78589	270.29547	135.66119	-15.20131	-541.77051	-189.09122	-7.57595	-1218.50220	161.76620	-15.79101	-1095.69360	-122.35124	30.01688
811	6.750	809.03955	12.55821	1447.89258	-455.28510	-20.95812	1353.40076	-1179.68567	17.66975	1379.60193	256.47162	135.41357	-15.34717	-554.21594	-188.69324	-4.20537	-1232.38354	161.52820	-15.74894	-1062.28381	-123.09579	31.77419
812	6.758	810.68860	12.17949	1446.04956	-454.69785	-19.87241	1355.12488	-1180.16003	17.70537	1379.04333	242.68964	135.17992	-15.54156	-566.08142	-187.99133	-0.17522	-1246.20068	161.26657	-15.75047	-1030.10840	-123.87795	32.86411
813	6.767	812.45129	11.82224	1443.94641	-454.47266	-19.10379	1356.70496	-1180.98816	17.68366	1378.11804	228.93384	134.99924	-15.77986	-577.09454	-186.92270	4.54539	-1259.94238	160.92148	-15.80765	-999.27844	-125.05598	33.26555
814	6.775	814.32996	11.51312	1441.60095	-454.63431	-18.65196	1358.09912	-1182.13464	17.58897	1376.84387	215.21667	134.87532	-16.01144	-586.66248	-185.54068	10.11307	-1273.70520	160.46387	-15.99095	-969.60565	-126.89248	33.15615
815	6.783	816.33221	11.28171	1439.02673	-455.19897	-18.51786	1359.28662	-1183.53210	17.41332	1375.24402	201.55487	134.76923	-16.18087	-593.72931	-184.03311	16.77365	-1287.53198	159.90585	-16.28747	-940.65601	-129.46103	32.80053
816	6.792	818.45721	11.13272	1436.23914	-456.17789	-18.71460	1360.27014	-1185.09558	17.13839	1373.34692	187.93817	134.62634	-16.27713	-597.02057	-182.72458	24.66798	-1301.35571	159.32378	-16.56112	-911.93188	-132.70627	32.46199
817	6.800	820.69177	11.01779	1433.26147	-457.56934	-19.25328	1361.06995	-1186.74524	16.73509	1371.18713	174.34210	134.41003	-16.33346	-595.60059	-181.94411	33.46821	-1315.09412	158.86003	-16.70488	-883.14838	-136.53812	32.30396
818	6.808	823.01971	10.90208	1430.13000	-459.32297	-20.08296	1361.70386	-1188.42395	16.18250	1368.80139	160.75458	134.11134	-16.39037	-589.27386	-181.81624	42.16465	-1328.72485	158.61285	-16.69893	-854.46631	-140.90776	32.29501
819	6.817	825.41998	10.81625	1426.88477	-461.29150	-20.99033	1362.17017	-1190.09924	15.47910	1366.22083	147.17334	133.73570	-16.47997	-578.45996	-182.24792	49.43459	-1342.29468	158.55487	-16.55342	-826.47968	-145.83417	32.18417
820	6.825	827.85419	10.75281	1423.55725	-463.25488	-21.62632	1362.46045	-1191.75232	14.64379	1363.46790	133.58661	133.30203	-16.61383	-563.71265	-183.15567	54.45761	-1355.86047	158.58662	-16.30460	-799.95740	-151.33698	31.58681
821	6.833	830.28485	10.60249	1420.17969	-465.06857	-21.81318	1362.59131	-1193.35876	13.71347	1360.56104	119.97260	132.85367	-16.76044	-545.44543	-184.60745	57.38596	-1369.43909	158.59673	-16.05430	-775.56396	-157.33673	30.16586
822	6.842	832.70544	10.29724	1416.79785	-466.75143	-21.74720	1362.60852	-1194.87439	12.72378	1357.52063	106.31927	132.44301	-16.86820	-524.11658	-186.67453	59.03068	-1383.03381	158.48889	-15.93269	-753.73828	-163.64630	27.81143
823	6.850	835.12012	9.93521	1413.45190	-468.37598	-21.75010	1362.55725	-1196.23157	11.68929	1354.37012	92.63556	132.09442	-16.92220	-500.43433	-189.21466	60.22018	-1396.66663	158.22977	-15.98074	-734.72742	-170.05942	24.69287
824	6.858	837.50439	9.65288	1410.16211	-469.95206	-21.98272	1362.46191	-1197.34961	10.61136	1351.13123	78.93616	131.79031	-16.95377	-475.17419	-191.85352	61.42319	-1410.36328	157.87529	-16.12023	-718.67236	-176.39560	21.14813
825	6.867	839.81982	9.41910	1406.95618	-471.43527	-22.44536	1362.33289	-1198.16260	9.49008	1347.82214	65.22437	131.49724	-16.99736	-448.87158	-194.14679	62.72822	-1424.12402	157.51349	-16.25785	-705.67993	-182.42873	17.49052
826	6.875	842.04779	9.04846	1403.89233	-472.76895	-23.06528	1362.17737	-1198.64502	8.32783	1344.46033	51.49371	131.19614	-17.06171	-421.77875	-195.75418	63.99535	-1437.93347	157.18340	-16.36245	-695.88873	-187.80632	13.85780
827	6.883	844.18158	8.37279	1401.03760	-473.90561	-23.74183	1361.99744	-1198.81506	7.14147	1341.06458	37.73456	130.88388	-17.13981	-393.99731	-196.53531	65.03649	-1451.78699	156.89215	-16.43092	-689.55060	-192.10571	10.24145
828	6.892	846.20740	7.36972	1398.44482	-474.81567	-24.37453	1361.78687	-1198.71753	5.96014	1337.66211	23.93414	130.55930	-17.22842	-365.53577	-196.55103	65.71828	-1465.67126	156.66214	-16.45410	-687.05396	-195.05373	6.76164
829	6.900	848.10980	6.19769	1396.15613	-475.48746	-24.88562	1361.53223	-1198.40283	4.79798	1334.30518	10.09698	130.21237	-17.33140	-336.30444	-195.94914	65.94809	-1479.55579	156.47806	-16.45225	-688.82129	-196.74185	3.87681
830	6.908	849.87579	5.10043	1394.21362	-475.92511	-25.23800	1361.21191	-1197.91553	3.64672	1331.08325	-3.74335	129.82451	-17.45021	-306.16516	-194.83211	65.65234	-1493.42188	156.24272	-16.48104	-695.07678	-197.59576	2.05883
831	6.917	851.48474	4.23312	1392.66199	-476.14771	-25.44111	1360.79504	-1197.29419	2.49771	1328.11328	-17.56866	129.38550	-17.58189	-275.02380	-193.26784	64.82434	-1507.25342	155.87085	-16.57113	-705.40125	-198.08670	1.27567
832	6.925	852.90411	3.59497	1391.54358	-476.18637	-25.54036	1360.24756	-1196.57642	1.35528	1325.51367	-31.39572	128.90851	-17.71758	-242.87366	-191.36302	63.55025	-1521.00256	155.39447	-16.67556	-718.47284	-198.48213	1.04748
833	6.933	854.09821	3.10440	1390.89197	-476.07486	-25.59435	1359.54529	-1195.80103	0.23423	1323.37585	-45.23083	128.42334	-17.84475	-209.75244	-189.23825	61.95342	-1534.58691	154.92056	-16.66369	-732.65442	-198.85507	0.90558
834	6.942	855.03314	2.69373	1390.73169	-475.83740	-25.65213	1358.68176	-1195.00415	-0.83512	1321.75012	-59.06076	127.95058	-17.96920	-175.69061	-186.99698	60.14053	-1547.91016	154.53114	-16.35293	-746.87421	-199.22168	0.64376
835	6.950	855.67706	2.34625	1391.07788	-475.48459	-25.74492	1357.66406	-1194.21118	-1.79877	1320.65210	-72.88568	127.48344	-18.11147	-140.71548	-184.75345	58.18973	-1560.86743	154.26837	-15.56776	-760.80151	-199.61252	0.28682
836	6.958	856.00659	2.07549	1391.93213	-475.02029	-25.88614	1356.50757	-1193.43164	-2.58934	1320.07983	-86.70901	127.00870	-18.26931	-104.85474	-182.61012	56.12714	-1573.38354	154.15224	-14.21513	-774.48999	-200.06648	-0.04936
837	6.967	856.01160	1.89069	1393.28113	-474.45084	-26.06927	1355.23523	-1192.66699	-3.15362	1320.02234	-100.51239	126.52538	-18.42685	-68.15601	-180.60138	53.92188	-1585.46826	154.16826	-12.29821	-788.07214	-200.59567	-0.28703
838	6.975	855.69226	1.78584	1395.10034	-473.79092	-26.27256	1353.87659	-1191.91858	-3.47224	1320.46179	-114.27716	126.03143	-18.59060	-30.73816	-178.68080	51.53308	-1597.16504	154.25078	-9.84028	-801.63416	-201.16251	-0.42769
839	6.983	855.05310	1.74280	1397.35754	-473.06671	-26.47393	1352.46448	-1191.18018	-3.55462	1321.37415	-128.00702	125.53286	-18.76595	7.22467	-176.74643	48.93546	-1608.43457	154.27594	-6.84708	-815.20325	-201.73068	-0.51177
840	6.992	854.10596	1.74188	1400.01526	-472.31506	-26.66236	1351.03381	-1190.42468	-3.42659	1322.73206	-141.71527	125.05410	-18.92945	45.56006	-174.68372	46.08861	-1619.09692	154.12488	-3.34609	-828.78369	-202.32304	-0.57622
841	7.000	852.87396	1.79019	1403.02844	-471.57489	-26.83834	1349.62329	-1189.61340	-3.13166	1324.50146	-155.41299	124.59179	-19.06909	84.11554	-172.40701	42.91082	-1628.88000	153.82335	0.60259	-842.38037	-202.96017	-0.65681
842	7.008	851.38861	1.94090	1406.34314	-470.87497	-27.00477	1348.27246	-1188.72534	-2.73751	1326.63379	-169.10782	124.09073	-19.21357	122.76933	-169.90984	39.33299	-1637.50757	153.55092	4.97474	-855.98352	-203.59026	-0.78428
843	7.017	849.68274	2.27206	1409.90625	-470.22974	-27.15752	1347.01550	-1187.77271	-2.33123	1329.06250	-182.79684	123.51191	-19.38713	161.44507	-167.28374	35.38957	-1644.66101	153.46994	9.91828	-869.56250	-204.15839	-0.94611
844	7.025	847.78204	2.84044	1413.66980	-469.63705	-27.28271	1345.87756	-1186.79016	-2.00315	1331.71106	-196.47278	122.90006	-19.56911	200.10190	-164.66190	31.24549	-1649.73792	153.69371	15.85458	-883.11725	-204.68967	-1.08935
845	7.033	845.70044	3.61383	1417.58521	-469.07404	-27.36329	1344.87463	-1185.81531	-1.82515	1334.50305	-210.14215	122.34101	-19.72398	238.70712	-162.17670	27.17575	-1651.65503	154.31644	23.29115	-896.69702	-205.23721	-1.18621
846	7.042	843.44177	4.40472	1421.60010	-468.51001	-27.40699	1344.01282	-1184.87793	-1.83306	1337.37390	-223.82480	121.86346	-19.84455	277.16547	-159.95206	23.52494	-1649.17505	155.13467	32.27764	-910.34241	-205.78737	-1.26438
847	7.050	841.01123	4.92511	1425.66748	-467.93073	-27.47481	1343.28674	-1183.99536	-2.03560	1340.27942	-237.53513	121.42230	-19.94565	315.14398	-158.07985	20.62441	-1641.78857	155.55693	41.95174	-924.04651	-206.27139	-1.35680
848	7.058	838.43329	4.95572	1429.75830	-467.33850	-27.66304	1342.68054	-1183.18042	-2.44343	1343.19287	-251.26669	120.96658	-20.03421	351.86438	-156.59332	18.66727	-1630.19666	155.20546	50.79453	-937.77863	-206.65521	-1.45415
849	7.067	835.75879	4.46107	1433.86255	-466.73026	-28.05538	1342.17578	-1182.44873	-3.07635	1346.09412	-265.00336	120.49250	-20.10446	386.10800	-155.41644	17.57196	-1615.59570	154.45956	57.62629	-951.52539	-206.97321	-1.52893
850	7.075	833.04736	3.59604	1437.97546	-466.08548	-28.69281	1341.76099	-1181.81262	-3.93967	1348.96460	-278.75262	120.04434	-20.15528	416.54538	-154.33189	16.93880	-1598.64783	154.07513	62.29869	-965.30432	-207.27403	-1.58080
851	7.083	830.32983	2.59660	1442.07129	-465.36838	-29.57497	1341.43408	-1181.27112	-5.00379	1351.78870	-292.55322	119.66979	-20.19699	442.14307	-153.06668	16.19667	-1579.44458	154.25906	65.19153	-979.13513	-207.57349	-1.62993
852	7.092	827.58875	1.62679	1446.08582	-464.53314	-30.68966	1341.19702	-1180.80261	-6.20837	1354.54822	-306.43909	119.35846	-20.24508	462.39127	-151.42955	14.86138	-1558.08325	154.43057	66.41749	-993.01593	-207.86685	-1.67932
853	7.100	824.79639	0.77405	1449.93005	-463.53302	-32.04512	1341.04968	-1180.36414	-7.48646	1357.21851	-320.40561	119.05739	-20.30848	477.32898	-149.33932	12.69235	-1534.84839	153.94171	65.87859	-1006.93091	-208.15451	-1.70400
854	7.108	821.96985	0.12015	1453.52905	-462.33426	-33.66459	1340.99023	-1179.89685	-8.79951	1359.77588	-334.42389	118.74638	-20.38092	487.35025	-146.74934	9.68044	-1509.99414	152.63367	63.67213	-1020.86737	-208.44910	-1.68052
855	7.117	819.16876	-0.28302	1456.84863	-460.93271	-35.54255	1341.02051	-1179.33521	-10.15114	1362.20557	-348.47943	118.43542	-20.45432	492.87396	-143.66495	6.07675	-1483.56909	150.59480	60.09764	-1034.83325	-208.76215	-1.62318
856	7.125	816.45764	-0.44272	1459.88867	-459.36285	-37.61100	1341.15564	-1178.61731	-11.54368	1364.50232	-362.58023	118.12378	-20.53193	494.17142	-140.29387	2.45145	-1455.45496	147.80011	55.48833	-1048.86414	-209.08234	-1.56827
857	7.133	813.89252	-0.39612	1462.65796	-457.67706	-39.76356	1341.41907	-1177.69434	-12.93308	1366.66357	-376.72791	117.81462	-20.61561	491.50916	-137.05405	-0.60509	-1425.55957	144.30508	50.24459	-1062.98767	-209.38742	-1.52842
858	7.142	811.52460	-0.18869	1465.15784	-455.90652	-41.91688	1341.82166	-1176.53516	-14.25135	1368.68481	-390.89554	117.52327	-20.69090	485.35693	-134.34309	-2.93028	-1393.95801	140.56169	44.95837	-1077.19141	-209.67789	-1.49976
859	7.150	809.40082	0.13089	1467.37866	-454.04977	-44.04457	1342.35193	-1175.12891	-15.45019	1370.56201	-405.04498	117.24928	-20.73584	476.31235	-132.40955	-4.66016	-1360.86719	137.21646	40.34021	-1091.43970	-209.97244	-1.48667
860	7.158	807.56183	0.52632	1469.29871	-452.09344	-46.16663	1342.98694	-1173.48572	-16.51502	1372.29004	-419.16559	116.96699	-20.74720	464.91656	-131.41174	-5.83234	-1326.57886	134.64844	36.91760	-1105.68848	-210.28101	-1.48146
861	7.167	806.04022	0.99118	1470.88464	-450.03421	-48.31603	1343.70642	-1171.63489	-17.46526	1373.85828	-433.27530	116.64690	-20.75189	451.75931	-131.32249	-6.50093	-1291.45142	132.83435	34.81027	-1119.88318	-210.60381	-1.45885
862	7.175	804.86169	1.54053	1472.09875	-447.89117	-50.50424	1344.49756	-1169.61853	-18.33937	1375.25110	-447.37161	116.28479	-20.78299	437.61465	-131.79373	-6.92151	-1255.90234	131.61963	33.88484	-1133.98792	-210.94345	-1.41776
863	7.183	804.05273	2.17760	1472.92078	-445.71014	-52.70797	1345.35437	-1167.49377	-19.16414	1376.45068	-461.40125	115.91571	-20.82469	423.22516	-132.36896	-7.29966	-1220.34827	130.96960	34.08556	-1148.01074	-211.30754	-1.38947
864	7.192	803.64252	2.86533	1473.37341	-443.55951	-54.87969	1346.27380	-1165.34668	-19.94786	1377.43506	-475.27686	115.58927	-20.76156	409.02026	-132.81284	-7.63278	-1185.07373	130.94290	35.46900	-1161.98877	-211.70786	-1.38798
865	7.200	803.64746	3.53896	1473.50879	-441.51843	-56.96529	1347.25281	-1163.29834	-20.69462	1378.17786	-488.90558	115.31663	-20.39831	395.07318	-133.14105	-7.88659	-1150.13684	131.57352	37.89177	-1175.95435	-212.13206	-1.39588
866	7.208	804.04852	4.15341	1473.36316	-439.66360	-58.91613	1348.28760	-1161.48730	-21.40052	1378.64954	-502.22391	115.04265	-19.56627	381.24863	-133.44254	-8.10970	-1115.52271	132.79070	40.75320	-1189.92834	-212.50500	-1.41585
867	7.217	804.79437	4.71085	1472.94177	-438.06149	-60.68885	1349.37146	-1160.04651	-22.05569	1378.81592	-515.22241	114.68974	-18.21982	367.41107	-133.76939	-8.36182	-1081.45691	134.37099	43.16673	-1203.93750	-212.74994	-1.47810
868	7.225	805.82568	5.24799	1472.23438	-436.76913	-62.23743	1350.49329	-1159.08972	-22.66978	1378.63550	-527.93872	114.23189	-16.41018	353.53244	-134.13707	-8.63158	-1048.49524	135.99437	44.46005	-1217.98157	-212.92422	-1.56911
869	7.233	807.09143	5.80801	1471.23108	-435.83795	-63.50866	1351.63684	-1158.69763	-23.26787	1378.06482	-540.44812	113.68324	-14.15418	339.67426	-134.55295	-8.84896	-1017.26678	137.42790	44.50829	-1231.97778	-213.20932	-1.60488
870	7.242	808.55072	6.42137	1469.92761	-435.31641	-64.44826	1352.78210	-1158.90088	-23.84994	1377.06848	-552.84351	112.98492	-11.30235	325.93066	-135.00174	-8.98926	-988.09760	138.70323	43.61333	-1245.81250	-213.73251	-1.51590
871	7.250	810.17474	7.10123	1468.32556	-435.24957	-65.01788	1353.90674	-1159.67358	-24.37348	1375.63245	-565.11597	111.91406	-7.49249	312.33276	-135.43030	-9.12895	-960.75037	140.08009	42.14591	-1259.44897	-214.45090	-1.34516
872	7.258	811.94757	7.84288	1466.43481	-435.67188	-65.21616	1354.98718	-1160.94653	-24.79287	1373.77234	-576.86731	110.18730	-2.21717	298.80145	-135.83359	-9.33592	-934.47424	141.82117	40.35024	-1272.95886	-215.20160	-1.20890
873	7.267	813.86108	8.61496	1464.27502	-436.59375	-65.08110	1355.99976	-1162.63013	-25.10693	1371.52563	-587.00421	107.78877	5.01559	285.25821	-136.29895	-9.57304	-908.37561	144.04108	38.41828	-1286.46887	-215.83755	-1.16845
874	7.275	815.90698	9.33911	1461.86902	-437.99442	-64.66318	1356.92078	-1164.63232	-25.34820	1368.93555	-593.84009	105.17677	14.37089	271.70541	-136.87329	-9.77247	-881.80432	146.69382	36.56996	-1300.06543	-216.32104	-1.21060
875	7.283	818.07257	9.90988	1459.23315	-439.82361	-64.00319	1357.72803	-1166.86829	-25.54600	1366.04077	-595.78845	103.03476	25.24088	258.14249	-137.47339	-9.91996	-854.52936	149.61270	34.98859	-1313.74646	-216.71829	-1.31057
876	7.292	820.34814	10.30144	1456.37830	-442.00699	-63.14285	1358.40771	-1169.26282	-25.71903	1362.87646	-592.14209	101.84588	36.15038	244.53247	-137.98203	-10.04147	-826.75061	152.58710	33.75566	-1327.47241	-217.13156	-1.44150
877	7.300	822.73492	10.63011	1453.32031	-444.45142	-62.13230	1358.95935	-1171.74475	-25.87773	1359.47546	-583.23389	101.75942	45.43742	230.88333	-138.37799	-10.16266	-799.01343	155.37822	32.81503	-1341.22339	-217.61862	-1.56391
878	7.308	825.23889	11.05255	1450.08838	-447.05035	-61.01499	1359.38928	-1174.24280	-26.02007	1355.87329	-569.93750	102.72752	52.16122	217.25110	-138.74609	-10.28050	-772.04883	157.69174	31.92725	-1354.97986	-218.15323	-1.64436
879	7.317	827.85883	11.64697	1446.72083	-449.69223	-59.82302	1359.70166	-1176.68506	-26.13177	1352.10986	-553.13916	104.62505	56.38573	203.66525	-139.16211	-10.36799	-746.56104	159.28210	30.74008	-1368.71362	-218.66068	-1.67985
880	7.325	830.58112	12.40964	1443.25610	-452.27386	-58.58683	1359.89929	-1178.99854	-26.18959	1348.22766	-533.58765	107.24584	58.81724	190.10168	-139.61554	-10.40602	-723.02771	160.04422	28.93239	-1382.43250	-219.09958	-1.70071
881	7.333	833.38330	13.30298	1439.72375	-454.71286	-57.33764	1359.99084	-1181.10925	-26.16865	1344.26245	-511.94049	110.28573	60.31170	176.50089	-140.06131	-10.39841	-701.66248	159.91272	26.25447	-1396.18567	-219.50121	-1.74525
882	7.342	836.24261	14.28542	1436.14722	-456.95007	-56.10170	1359.99500	-1182.94958	-26.05836	1340.23694	-488.81485	113.40771	61.56084	162.80484	-140.47009	-10.36984	-682.57117	158.81622	22.55555	-1410.00586	-219.91586	-1.83897
883	7.350	839.14069	15.31544	1432.55432	-458.94421	-54.89857	1359.93823	-1184.46948	-25.86468	1336.16663	-464.82187	116.31576	62.97086	149.00671	-140.81795	-10.35067	-665.90173	156.80463	17.86926	-1423.88171	-220.35484	-1.98633
884	7.358	842.05884	16.35800	1428.98108	-460.66608	-53.74855	1359.84863	-1185.64868	-25.58819	1332.06714	-440.51797	118.78725	64.67293	135.13675	-141.10289	-10.35277	-651.88049	154.09669	12.39906	-1437.79565	-220.80386	-2.15350
885	7.367	844.97156	17.40170	1425.46655	-462.09811	-52.67939	1359.75122	-1186.49731	-25.20493	1327.95410	-416.26288	120.71529	66.63243	121.18806	-141.36273	-10.37742	-640.85181	150.98410	6.43921	-1451.75757	-221.25859	-2.28339
886	7.375	847.84625	18.46078	1422.05200	-463.23901	-51.72098	1359.66736	-1187.03906	-24.66388	1323.83911	-392.12064	122.12355	68.77383	107.12317	-141.64354	-10.42035	-633.32574	147.75447	0.43724	-1465.79089	-221.72858	-2.35764
887	7.383	850.64978	19.55620	1418.78601	-464.10410	-50.89037	1359.61316	-1187.29138	-23.90054	1319.73425	-367.91110	123.11600	71.01264	92.96039	-141.99254	-10.44174	-629.85352	144.71416	-4.92782	-1479.89819	-222.21782	-2.41491
888	7.392	853.35486	20.69928	1415.71704	-464.71628	-50.17892	1359.59656	-1187.26147	-22.85784	1315.66309	-343.34985	123.82751	73.22676	78.78328	-142.48993	-10.37981	-630.63696	142.24266	-8.99435	-1494.03027	-222.72656	-2.47888
889	7.400	855.94531	21.88890	1412.88074	-465.09482	-49.55575	1359.61121	-1186.95593	-21.49253	1311.66797	-318.15463	124.38435	75.25362	64.65341	-143.19733	-10.22165	-635.22491	140.69887	-11.50816	-1508.09656	-223.27470	-2.49755
890	7.408	858.41479	23.10992	1410.29834	-465.25073	-48.98565	1359.63306	-1186.39026	-19.77436	1307.81616	-292.09616	124.87399	76.89694	50.55478	-144.02089	-10.05240	-642.86475	140.15994	-12.68740	-1522.04956	-223.87817	-2.41109
891	7.417	860.75708	24.33269	1407.98999	-465.18994	-48.43828	1359.62268	-1185.58936	-17.70838	1304.20581	-265.02084	125.35430	77.93575	36.44238	-144.74072	-9.99774	-653.08447	140.29297	-13.03734	-1535.94312	-224.48170	-2.27184
892	7.425	862.95465	25.53030	1405.97949	-464.92047	-47.88070	1359.53271	-1184.58325	-15.36604	1300.96008	-236.84967	125.86401	78.17139	22.31982	-145.23985	-10.08576	-665.50403	140.56726	-13.10650	-1549.82764	-224.97446	-2.20449
893	7.433	864.97345	26.69888	1404.29150	-464.46063	-47.27185	1359.31628	-1183.40649	-12.86864	1298.20276	-207.57111	126.41846	77.47395	8.23193	-145.59782	-10.21764	-679.34137	140.60602	-13.23291	-1563.56152	-225.32988	-2.20608
894	7.442	866.76831	27.84659	1402.95581	-463.84280	-46.57174	1358.93347	-1182.10107	-10.34080	1296.03162	-177.22977	127.02938	75.78661	-5.79059	-145.96045	-10.29754	-693.64410	140.33733	-13.49131	-1576.78662	-225.70819	-2.06100
895	7.450	868.29260	28.97083	1402.01318	-463.10571	-45.75380	1358.35791	-1180.72156	-7.90318	1294.50415	-145.88321	127.73912	73.12103	-19.72980	-146.39429	-10.33679	-707.81537	139.88199	-13.83246	-1589.16931	-226.33185	-1.52493
896	7.458	869.50598	30.05991	1401.51013	-462.28113	-44.81119	1357.58167	-1179.33386	-5.68995	1293.63672	-113.55591	128.61472	69.55628	-33.55176	-146.83380	-10.41896	-721.69458	139.39459	-14.18667	-1600.64221	-227.24197	-0.54429
897	7.467	870.37451	31.10263	1401.48389	-461.38757	-43.75960	1356.61462	-1178.00964	-3.84549	1293.41223	-80.25226	129.72015	65.24077	-47.22806	-147.14545	-10.60923	-735.35938	138.98763	-14.50348	-1611.35034	-228.27647	0.79178
898	7.475	870.86920	32.08966	1401.95068	-460.43396	-42.63807	1355.48083	-1176.81067	-2.49549	1293.79395	-46.01160	131.12494	60.39243	-60.79507	-147.23822	-10.91685	-748.93909	138.69147	-14.78533	-1621.40906	-229.28040	2.42973
899	7.483	870.97150	33.01358	1402.90125	-459.42834	-41.50599	1354.20972	-1175.77319	-1.70045	1294.74292	-10.93579	132.90665	55.25050	-74.35608	-147.11534	-11.30734	-762.48486	138.46924	-15.07448	-1630.77661	-230.22437	4.32729
900	7.492	870.68250	33.86609	1404.30945	-458.38702	-40.43480	1352.83350	-1174.90295	-1.42787	1296.22717	24.82294	135.10672	49.99541	-87.98172	-146.90268	-11.70757	-775.95532	138.30014	-15.37963	-1639.32715	-231.16365	6.31904
901	7.500	870.02478	34.63957	1406.13867	-457.33685	-39.49646	1351.39050	-1174.18481	-1.56792	1298.21338	61.07257	137.71619	44.72248	-101.63535	-146.82217	-12.01057	-789.30786	138.18332	-15.65060	-1646.91870	-232.18915	8.11485
902	7.508	869.03284	35.33606	1408.34314	-456.30701	-38.75455	1349.92627	-1173.59241	-1.96493	1300.65723	97.58685	140.72328	39.47640	-115.22235	-147.04303	-12.13342	-802.56091	138.06889	-15.84588	-1653.29028	-233.35191	9.37276
903	7.517	867.74249	35.95894	1410.87415	-455.32104	-38.25194	1348.48743	-1173.09033	-2.45541	1303.50208	134.14368	144.12103	34.26735	-128.68744	-147.53703	-12.10257	-815.77356	137.89642	-15.98625	-1658.01465	-234.54337	9.83175
904	7.525	866.18939	36.49350	1413.68884	-454.39548	-37.98993	1347.11548	-1172.63452	-2.91525	1306.68457	170.57953	147.91348	29.09755	-142.05743	-148.09492	-12.05006	-829.00757	137.67987	-16.10829	-1660.71143	-235.45657	9.61382
905	7.533	864.41168	36.91489	1416.73962	-453.54239	-37.91430	1345.84094	-1172.18481	-3.27955	1310.13965	206.80438	152.20697	24.06966	-155.40213	-148.52029	-12.08268	-842.31763	137.46822	-16.20462	-1661.19019	-235.67065	9.43192
906	7.542	862.44202	37.21828	1419.96338	-452.76678	-37.92626	1344.68201	-1171.72083	-3.52154	1313.80615	242.78632	157.19312	19.44512	-168.78259	-148.80371	-12.16950	-855.73938	137.26614	-16.25821	-1659.25757	-234.83948	10.20188
907	7.550	860.30084	37.43298	1423.28564	-452.06119	-37.91561	1343.64673	-1171.24731	-3.63318	1317.63269	278.51202	162.94748	15.56457	-182.24188	-149.07187	-12.21124	-869.27155	137.05664	-16.29142	-1654.52405	-232.91812	12.28797
908	7.558	858.00348	37.60638	1426.63428	-451.40823	-37.79334	1342.74243	-1170.78406	-3.62503	1321.58179	313.89111	169.30322	12.77189	-195.80206	-149.40422	-12.20595	-882.88855	136.84207	-16.34346	-1646.48669	-230.20706	15.31081
909	7.567	855.56763	37.77353	1429.95203	-450.78998	-37.50481	1341.98169	-1170.35364	-3.51842	1325.62219	348.58063	175.89249	11.36664	-209.46814	-149.76035	-12.25390	-896.57001	136.61349	-16.42305	-1634.72131	-227.15720	18.60797
910	7.575	853.01355	37.94328	1433.20056	-450.19177	-37.02401	1341.38135	-1169.96838	-3.32747	1329.71985	381.77142	182.24765	11.45675	-223.22900	-150.06514	-12.41252	-910.31384	136.32272	-16.50123	-1619.09265	-224.09958	21.53484
911	7.583	850.36548	38.10550	1436.34985	-449.59879	-36.33745	1340.95496	-1169.62476	-3.05404	1333.83984	412.09430	187.98608	12.73755	-237.03491	-150.28534	-12.64782	-924.13922	135.92773	-16.56028	-1599.93555	-221.01523	23.46600
912	7.592	847.65381	38.24115	1439.36829	-448.99475	-35.43119	1340.70874	-1169.30688	-2.69468	1337.95288	437.83032	192.98196	14.37834	-250.84149	-150.45718	-12.88935	-938.05145	135.45723	-16.61660	-1577.90808	-217.57870	23.98670
913	7.600	844.91034	38.33693	1442.22095	-448.36438	-34.29370	1340.64368	-1168.99292	-2.25083	1342.03491	457.50189	197.26677	15.21231	-264.68445	-150.69206	-13.06780	-951.99689	134.97652	-16.65654	-1553.58789	-213.52545	23.20324
914	7.608	842.16400	38.40164	1444.87109	-447.69290	-32.92798	1340.75928	-1168.65955	-1.74361	1346.06531	470.53687	200.80119	14.27343	-278.62292	-151.07155	-13.15999	-965.91602	134.50000	-16.61764	-1527.30420	-208.88078	21.71369
915	7.617	839.44647	38.47076	1447.27917	-446.96286	-31.35540	1341.05591	-1168.27869	-1.21319	1350.02063	477.41962	203.43054	11.33304	-292.64056	-151.54382	-13.20809	-979.82703	134.01683	-16.48323	-1499.28955	-203.84204	20.25682
916	7.625	836.79938	38.58853	1449.40845	-446.15228	-29.61000	1341.53198	-1167.81787	-0.69374	1353.86841	479.22882	204.96249	6.94635	-306.68115	-151.99632	-13.25557	-993.79694	133.55737	-16.31701	-1469.82581	-198.60913	19.40798
917	7.633	834.27332	38.77679	1451.23694	-445.23584	-27.72960	1342.17908	-1167.25305	-0.20312	1357.57141	477.07391	205.25037	1.99874	-320.73364	-152.37048	-13.30046	-1007.86731	133.14023	-16.19308	-1439.23230	-193.33759	19.50271
918	7.642	831.92035	39.02533	1452.75769	-444.18597	-25.74295	1342.97937	-1166.57629	0.25105	1361.09937	471.81757	204.35358	-2.77819	-334.83557	-152.69112	-13.32249	-1022.03430	132.72495	-16.14603	-1407.77893	-188.15894	20.66607
919	7.650	829.79022	39.30481	1453.97083	-442.97604	-23.66330	1343.91138	-1165.78564	0.67721	1364.43640	464.08820	202.71820	-6.91294	-349.03046	-153.02917	-13.32094	-1036.27295	132.28198	-16.15401	-1375.69360	-183.17111	22.75212
920	7.658	827.93054	39.58096	1454.87817	-441.58859	-21.49292	1344.96008	-1164.87585	1.09517	1367.57959	454.38806	201.06331	-10.02121	-363.32471	-153.41994	-13.32044	-1050.56189	131.82083	-16.15965	-1343.28735	-178.40230	25.29067
921	7.667	826.38391	39.83249	1455.47839	-440.02612	-19.22402	1346.12134	-1163.84338	1.51444	1370.53088	443.10583	199.90558	-11.87223	-377.65527	-153.83376	-13.33567	-1064.86401	131.33780	-16.13517	-1310.95093	-173.83969	27.70124
922	7.675	825.18188	40.06268	1455.76270	-438.31796	-16.83841	1347.39746	-1162.69153	1.93329	1373.29553	430.51105	199.26952	-12.66358	-391.92761	-154.22229	-13.35666	-1079.12732	130.82155	-16.10763	-1278.94092	-169.45638	29.68652
923	7.683	824.35028	40.28336	1455.71619	-436.51782	-14.32109	1348.79248	-1161.43311	2.36100	1375.87720	416.90131	198.91626	-12.90503	-406.11023	-154.55850	-13.38731	-1093.33911	130.31262	-16.11514	-1247.22412	-165.18121	31.40770
924	7.692	823.91583	40.49118	1455.32007	-434.69342	-11.67832	1350.31042	-1160.09778	2.82760	1378.26489	402.71942	198.65877	-13.01869	-420.24304	-154.87213	-13.43099	-1107.52661	129.89104	-16.15179	-1215.53552	-160.94968	33.25895
925	7.700	823.89563	40.67557	1454.55310	-432.91742	-8.93586	1351.95215	-1158.74939	3.35897	1380.42322	388.40948	198.42381	-13.18702	-434.34180	-155.24385	-13.42383	-1121.70203	129.57552	-16.15627	-1183.58716	-156.78671	35.48402
926	7.708	824.27789	40.84851	1453.39819	-431.26401	-6.12571	1353.70679	-1157.49585	3.95365	1382.29675	374.21173	198.18484	-13.43713	-448.34424	-155.69778	-13.24469	-1135.82971	129.30751	-16.04996	-1151.29858	-152.75769	37.99068
927	7.717	825.01868	41.05162	1451.85120	-429.80688	-3.29384	1355.54883	-1156.46838	4.61281	1383.82617	360.15442	197.92186	-13.73079	-462.14587	-156.10977	-12.77776	-1149.86169	129.03535	-15.82507	-1118.89355	-148.93550	40.47282
928	7.725	826.05981	41.33441	1449.92749	-428.61862	-0.51944	1357.44263	-1155.78638	5.36089	1384.95752	346.17035	197.63507	-14.01033	-475.66541	-156.27582	-11.92479	-1163.82617	128.74011	-15.62533	-1086.78491	-145.50111	42.65756
929	7.733	827.34869	41.73315	1447.66016	-427.76892	2.08971	1359.34863	-1155.53796	6.19219	1385.63843	332.19598	197.35243	-14.23249	-488.89673	-156.08914	-10.57806	-1177.82178	128.43730	-15.64265	-1055.35559	-142.73141	44.42767
930	7.742	828.84045	42.24434	1445.09265	-427.31439	4.42694	1361.22949	-1155.77673	7.04366	1385.82495	318.21521	197.10252	-14.39744	-501.88489	-155.63268	-8.62319	-1191.88330	128.13522	-15.90041	-1024.77002	-140.80536	45.77100
931	7.750	830.48938	42.77347	1442.27039	-427.28845	6.42735	1363.05029	-1156.51624	7.85371	1385.50220	304.26495	196.88693	-14.54702	-514.60681	-155.06775	-5.98333	-1205.94824	127.70838	-16.26854	-994.90961	-139.70297	46.70171
932	7.758	832.24573	43.13538	1439.23474	-427.70407	8.09249	1364.77441	-1157.72180	8.60533	1384.69165	290.40436	196.67853	-14.72633	-526.86346	-154.47113	-2.63843	-1219.97058	126.97591	-16.64106	-965.45288	-139.26688	47.26514
933	7.767	834.05603	43.18762	1436.01465	-428.55841	9.47509	1366.36279	-1159.31787	9.30076	1383.44006	276.65668	196.44949	-14.94998	-538.24292	-153.82452	1.42540	-1233.92517	126.05299	-16.92778	-936.01984	-139.27487	47.58389
934	7.775	835.86768	42.94427	1432.62390	-429.83255	10.64235	1367.78210	-1161.20483	9.93030	1381.80481	262.98529	196.20731	-15.19985	-548.13025	-153.08728	6.26925	-1247.72656	125.37034	-17.01938	-906.34125	-139.50751	47.83859
935	7.783	837.65625	42.52553	1429.08398	-431.49341	11.64944	1369.01160	-1163.27783	10.47859	1379.84705	249.33124	195.99463	-15.43528	-555.77399	-152.27222	12.01107	-1261.33765	125.14931	-16.92971	-876.43542	-139.83992	48.17616
936	7.792	839.44324	42.05855	1425.43970	-433.49570	12.53090	1370.04163	-1165.44238	10.93444	1377.62671	235.66901	195.82950	-15.62501	-560.39868	-151.55978	18.82352	-1274.88318	125.19088	-16.78114	-846.65979	-140.25623	48.61890
937	7.800	841.25854	41.62912	1421.72119	-435.78253	13.30021	1370.86816	-1167.62524	11.28316	1375.19263	222.01520	195.66643	-15.78592	-561.33191	-151.30814	26.80244	-1288.47632	125.28825	-16.60443	-817.58813	-140.74008	49.03646
938	7.808	843.09906	41.27664	1417.90344	-438.28778	13.95594	1371.48914	-1169.77954	11.51444	1372.57324	208.36987	195.45932	-15.95134	-558.12036	-151.77193	35.57990	-1302.06421	125.42374	-16.36540	-789.82898	-141.17987	49.18258
939	7.817	844.94257	41.00061	1413.94043	-440.93680	14.49704	1371.90796	-1171.88745	11.64498	1369.78040	194.69495	195.21793	-16.11289	-550.60645	-152.77213	44.08559	-1315.59448	125.55212	-16.12131	-763.85217	-141.41068	48.78183
940	7.825	846.78308	40.75937	1409.84119	-443.64423	14.93660	1372.13660	-1173.96228	11.72167	1366.82141	180.97382	194.95798	-16.23861	-538.95898	-153.87102	51.03750	-1329.16321	125.56779	-15.97701	-739.87231	-141.33461	47.66692
941	7.833	848.63416	40.48787	1405.67957	-446.31622	15.30400	1372.19250	-1176.02917	11.79860	1363.70703	167.23389	194.65622	-16.31564	-523.64661	-154.90851	55.81995	-1342.87341	125.43806	-15.96172	-717.89917	-140.97227	45.86227
942	7.842	850.50677	40.12723	1401.53638	-448.86426	15.63274	1372.09631	-1178.09070	11.90151	1360.45459	153.49396	194.30115	-16.35122	-505.33398	-156.06897	58.76003	-1356.71411	125.15603	-16.02353	-697.92657	-140.40054	43.50763
943	7.850	852.40002	39.63870	1397.46509	-451.22113	15.93993	1371.87122	-1180.10620	12.01617	1357.09106	139.73920	193.93079	-16.37116	-484.72168	-157.45880	60.64663	-1370.63306	124.70516	-16.09769	-680.05554	-139.67776	40.71584
944	7.858	854.30743	39.00500	1393.50293	-453.34674	16.22129	1371.54419	-1181.99695	12.10977	1353.65125	125.94781	193.58092	-16.41624	-462.43628	-158.90294	62.17122	-1384.57861	124.17651	-16.15520	-664.44440	-138.89044	37.52314
945	7.867	856.21954	38.22653	1389.68384	-455.22327	16.46850	1371.14526	-1183.67102	12.14354	1350.17188	112.10791	193.24570	-16.50651	-439.00049	-160.07037	63.67059	-1398.50757	123.74735	-16.19957	-651.25635	-138.28894	33.95887
946	7.875	858.12024	37.31438	1386.03955	-456.84714	16.68667	1370.70581	-1185.05347	12.07458	1346.68359	98.21027	192.90588	-16.62020	-414.81256	-160.65201	65.15035	-1412.42273	123.48227	-16.23948	-640.73169	-138.28239	30.09721
947	7.883	859.98846	36.27673	1382.60352	-458.22333	16.90055	1370.25439	-1186.10449	11.86821	1343.20618	84.24396	192.55206	-16.72025	-390.12738	-160.50241	66.48524	-1426.35229	123.27080	-16.27700	-633.21588	-139.23596	25.99122
948	7.892	861.80573	35.10712	1379.41333	-459.36212	17.14705	1369.80798	-1186.82239	11.50576	1339.74915	70.20990	192.17863	-16.79078	-365.03589	-159.66017	67.57549	-1440.31506	122.98136	-16.31694	-629.02386	-141.28015	21.60567
949	7.900	863.55591	33.79376	1376.50439	-460.27515	17.44982	1369.36694	-1187.23291	10.97917	1336.31750	56.13434	191.79349	-16.84138	-339.46045	-158.24014	68.35052	-1454.33276	122.58778	-16.36920	-628.25153	-144.22829	16.89705
950	7.908	865.22107	32.33813	1373.90259	-460.97256	17.80083	1368.91968	-1187.37854	10.27996	1332.91846	42.05768	191.42615	-16.88511	-313.22693	-156.34937	68.73249	-1468.41650	122.15034	-16.43712	-630.67169	-147.54355	12.03940
951	7.917	866.77789	30.75575	1371.62671	-461.46564	18.17323	1368.44824	-1187.30847	9.39395	1329.57373	28.01099	191.08972	-16.93506	-286.17682	-154.07005	68.64057	-1482.52612	121.72928	-16.51625	-635.85632	-150.46667	7.60962
952	7.925	868.19971	29.06218	1369.69922	-461.77332	18.54255	1367.92700	-1187.07361	8.31486	1326.33215	14.00641	190.75220	-17.01676	-258.21997	-151.46034	68.02260	-1496.57886	121.31911	-16.59827	-643.54272	-152.44696	4.36256
953	7.933	869.46252	27.26730	1368.15039	-461.92657	18.89138	1367.32446	-1186.72205	7.06336	1323.27271	0.04108	190.36890	-17.14672	-229.32233	-148.58817	66.87090	-1510.49817	120.89175	-16.64723	-653.72095	-153.48694	2.60936
954	7.942	870.54846	25.38382	1367.01270	-461.96542	19.20679	1366.60999	-1186.28931	5.68896	1320.49292	-13.89185	189.92410	-17.30024	-199.47968	-145.56500	65.20163	-1524.22290	120.48882	-16.58716	-666.10681	-153.95859	1.95700
955	7.950	871.44238	23.42944	1366.31372	-461.93121	19.47961	1365.75842	-1185.79517	4.26484	1318.09119	-27.78870	189.44356	-17.43472	-168.68643	-142.49646	63.03671	-1537.71338	120.21219	-16.36462	-679.82288	-154.21680	1.76178
956	7.958	872.12793	21.41273	1366.07751	-461.85867	19.70413	1364.75269	-1185.24829	2.88723	1316.15283	-41.64551	188.97940	-17.54122	-136.92819	-139.40952	60.40221	-1550.99097	120.09541	-15.98087	-693.90155	-154.44812	1.61632
957	7.967	872.59131	19.32352	1366.32837	-461.77026	19.88166	1363.58740	-1184.65063	1.66257	1314.74207	-55.47723	188.56845	-17.64579	-104.20682	-136.26865	57.32835	-1564.11670	120.02530	-15.40248	-707.85034	-154.71303	1.38978
958	7.975	872.82300	17.14732	1367.08484	-461.67465	20.02838	1362.27185	-1184.00623	0.68029	1313.89563	-69.29532	188.19934	-17.76952	-70.55026	-133.04161	53.85008	-1577.07288	119.87351	-14.49121	-721.61212	-155.03467	1.08168
959	7.983	872.80780	14.89722	1368.34546	-461.57141	20.18037	1360.82605	-1183.33533	0.00296	1313.62122	-83.08026	187.81068	-17.91396	-36.02014	-129.72415	50.01704	-1589.72998	119.64854	-13.08035	-735.26379	-155.44075	0.74492
960	7.992	872.51575	12.62881	1370.07837	-461.45758	20.38350	1359.27466	-1182.67932	-0.31629	1313.90063	-96.81097	187.33458	-18.07905	-0.71161	-126.32111	45.92783	-1601.98779	119.42323	-11.11837	-748.86218	-155.93015	0.44759
961	8.000	871.91125	10.40700	1372.23132	-461.32913	20.66629	1357.64441	-1182.08203	-0.22800	1314.69421	-110.48926	186.78006	-18.26542	35.29993	-122.81250	41.73425	-1613.84180	119.19220	-8.67477	-762.42444	-156.45403	0.22655
962	8.008	870.97583	8.26031	1374.75171	-461.17709	21.01324	1355.96350	-1181.56665	0.28786	1315.94922	-124.12125	186.24503	-18.45191	71.97791	-119.14986	37.58241	-1625.23950	118.91592	-5.79012	-775.95331	-156.97073	0.06819
963	8.017	869.71600	6.18239	1377.59595	-460.98874	21.35963	1354.25964	-1181.12781	1.19467	1317.60950	-137.71866	185.79456	-18.60576	109.24179	-115.29091	33.56585	-1635.98303	118.63605	-2.44003	-789.46289	-157.49219	-0.06728
964	8.025	868.15161	4.16006	1380.72656	-460.75616	21.61993	1352.55811	-1180.74048	2.39063	1319.62549	-151.30847	185.36697	-18.73287	146.88501	-111.21290	29.72811	-1645.82947	118.39060	1.33891	-802.97278	-158.04843	-0.21457
965	8.033	866.30359	2.18250	1384.11206	-460.49173	21.74235	1350.88928	-1180.37976	3.72077	1321.95447	-164.91031	184.86295	-18.87551	184.57401	-106.94604	26.11490	-1654.60278	118.06976	5.43416	-816.50006	-158.63605	-0.38676
966	8.042	864.19366	0.23755	1387.72656	-460.23959	21.74696	1349.30225	-1180.03381	5.02458	1324.55066	-178.52383	184.27730	-19.04965	221.90320	-102.64408	22.83795	-1662.09302	117.62265	9.87477	-830.06360	-159.22691	-0.56613
967	8.050	861.84802	-1.68465	1391.53992	-460.05975	21.69798	1347.85718	-1179.70398	6.20214	1327.35999	-192.15662	183.67368	-19.22326	258.44827	-98.57064	20.05211	-1667.74573	117.48738	15.07868	-843.67474	-159.79561	-0.71068
968	8.058	859.29346	-3.58389	1395.50830	-459.98895	21.63490	1346.59998	-1179.40088	7.23386	1330.32959	-205.83569	183.09108	-19.35512	293.77921	-94.99947	17.87193	-1670.60681	118.39312	21.69779	-857.32159	-160.32503	-0.78845
969	8.067	856.55090	-5.45209	1399.57739	-460.02271	21.54300	1345.55078	-1179.14429	8.14009	1333.41931	-219.57550	182.54160	-19.43645	327.49622	-92.09388	16.33549	-1669.77588	120.46713	29.95861	-870.97650	-160.81850	-0.80564
970	8.075	853.63727	-7.28415	1403.69153	-460.12933	21.37616	1344.71021	-1178.96240	8.94090	1336.60156	-233.36633	182.05112	-19.49783	359.34204	-89.81662	15.42042	-1664.90991	122.95129	39.08942	-884.62817	-161.29675	-0.78944
971	8.083	850.56921	-9.08142	1407.80127	-460.26678	21.08484	1344.06738	-1178.88171	9.64755	1339.85413	-247.20068	181.63733	-19.57686	389.18494	-87.95692	15.03925	-1656.36145	124.99519	47.51643	-898.31110	-161.76144	-0.76055
972	8.092	847.36243	-10.84459	1411.86511	-460.39014	20.63278	1343.60620	-1178.91077	10.26216	1343.15674	-261.07465	181.27177	-19.67904	416.72302	-86.22993	14.96931	-1644.88464	126.33767	53.80613	-912.08008	-162.18353	-0.73370
973	8.100	844.03503	-12.57788	1415.85059	-460.45691	20.00484	1343.30920	-1179.03491	10.76476	1346.48657	-274.98041	180.90936	-19.78003	441.23172	-84.37561	14.79956	-1631.13708	127.13883	57.49635	-925.95056	-162.52954	-0.71991
974	8.108	840.61572	-14.30089	1419.73047	-460.43484	19.20740	1343.15503	-1179.22571	11.10463	1349.81836	-288.92953	180.53796	-19.86633	461.69116	-82.24915	14.02301	-1615.45129	127.59231	59.08669	-939.90930	-162.79482	-0.72204
975	8.117	837.14569	-16.03767	1423.48145	-460.30435	18.25911	1343.11511	-1179.44958	11.22178	1353.12585	-302.94724	180.17867	-19.95461	477.20407	-79.83402	12.25325	-1597.95825	127.85592	59.38992	-953.95703	-163.01501	-0.74091
976	8.125	833.67206	-17.79047	1427.08252	-460.05298	17.17473	1343.15698	-1179.66504	11.08114	1356.37939	-317.03644	179.85144	-20.06557	487.41290	-77.19279	9.43751	-1578.76672	128.07822	58.92112	-968.08942	-163.23442	-0.77838
977	8.133	830.24182	-19.53539	1430.51111	-459.67102	15.95835	1343.25598	-1179.81824	10.68568	1359.54260	-331.18518	179.55107	-20.18864	492.61636	-74.42708	5.94248	-1557.99622	128.28226	57.71759	-982.27234	-163.47896	-0.82026
978	8.142	826.90149	-21.24719	1433.74353	-459.15042	14.60913	1343.40369	-1179.84985	10.07923	1362.57629	-345.38312	179.24985	-20.28707	493.48334	-71.66190	2.43130	-1535.66687	128.26340	55.55982	-996.47144	-163.76971	-0.82936
979	8.150	823.69843	-22.91927	1436.75635	-458.48434	13.13125	1343.60938	-1179.70825	9.35201	1365.45178	-359.61121	178.93295	-20.34035	490.70251	-69.04116	-0.48181	-1511.65259	127.82161	52.39476	-1010.68188	-164.12070	-0.78522
980	8.158	820.67810	-24.55308	1439.52649	-457.66730	11.54142	1343.89270	-1179.35767	8.62019	1368.15405	-373.84235	178.62137	-20.36047	484.88309	-66.68655	-2.62722	-1485.80688	127.13377	48.59254	-1024.90930	-164.50850	-0.72007
981	8.167	817.87921	-26.14752	1442.03369	-456.69537	9.86581	1344.27063	-1178.77673	7.96617	1370.66992	-388.04971	178.32050	-20.37097	476.51825	-64.73361	-4.23154	-1458.09888	126.66985	44.74632	-1039.14685	-164.88217	-0.68030
982	8.175	815.33630	-27.71222	1444.26550	-455.57010	8.13133	1344.75293	-1177.95654	7.39258	1372.97900	-402.21756	177.99037	-20.39452	465.92892	-63.41791	-5.43726	-1428.64282	126.75189	41.31492	-1053.37988	-165.20667	-0.66808
983	8.183	813.08380	-29.27062	1446.21912	-454.30634	6.36015	1345.34583	-1176.90991	6.85156	1375.06201	-416.35992	177.60730	-20.44699	453.45349	-62.89787	-6.21901	-1397.63770	127.45537	38.55037	-1067.60132	-165.48355	-0.65485
984	8.192	811.15454	-30.84668	1447.89673	-452.93658	4.56686	1346.05591	-1175.67700	6.30707	1376.91248	-430.50928	177.19754	-20.51547	439.68784	-63.02232	-6.68753	-1365.29565	128.85110	36.60532	-1081.81763	-165.75015	-0.63107
985	8.200	809.57452	-32.46454	1449.29590	-451.50867	2.76525	1346.88538	-1174.32275	5.75315	1378.53235	-444.66702	176.79883	-20.55632	425.35718	-63.47865	-7.03613	-1331.86353	131.00601	35.53857	-1096.02551	-166.04953	-0.61259
986	8.208	808.35925	-34.15078	1450.40308	-450.08020	0.98133	1347.82703	-1172.92969	5.21701	1379.92200	-458.77505	176.42902	-20.52734	410.99493	-64.07223	-7.32158	-1297.65784	133.81305	35.27647	-1110.18799	-166.39265	-0.61445
987	8.217	807.50867	-35.92339	1451.19568	-448.71304	-0.74376	1348.86426	-1171.59094	4.75347	1381.07617	-472.74213	176.08296	-20.38707	396.80124	-64.72258	-7.53447	-1262.98926	137.07661	35.72206	-1124.28442	-166.76108	-0.63755
988	8.225	807.00208	-37.77809	1451.65466	-447.46747	-2.36148	1349.97571	-1170.40039	4.38936	1381.98364	-486.50333	175.73236	-20.05763	382.73932	-65.31312	-7.72587	-1228.10205	140.71442	36.92010	-1138.38098	-167.10378	-0.68636
989	8.233	806.79950	-39.68556	1451.77747	-446.39941	-3.82420	1351.13501	-1169.44604	4.09229	1382.62439	-500.04745	175.32951	-19.44301	368.72653	-65.74271	-7.95280	-1193.23315	144.74570	38.96590	-1152.56641	-167.35556	-0.79662
990	8.242	806.84839	-41.60608	1451.58301	-445.56387	-5.08345	1352.31238	-1168.81226	3.81787	1382.96875	-513.37885	174.83981	-18.48404	354.75031	-66.06541	-8.19675	-1158.65088	149.13910	41.67635	-1166.81396	-167.53154	-1.00137
991	8.250	807.08990	-43.50656	1451.10266	-445.02011	-6.08202	1353.47815	-1168.57678	3.55651	1382.98071	-526.47864	174.30443	-17.13771	340.84351	-66.40128	-8.41474	-1124.67163	153.72845	44.44712	-1180.99512	-167.73547	-1.26024
992	8.258	807.46875	-45.36658	1450.36865	-444.82944	-6.76262	1354.61072	-1168.79822	3.33234	1382.62744	-539.31995	173.82324	-15.33039	327.00854	-66.78086	-8.61304	-1091.71387	158.25986	46.54773	-1195.00427	-168.07062	-1.45860
993	8.267	807.94330	-47.17804	1449.40942	-445.04468	-7.09501	1355.69934	-1169.50623	3.18089	1381.89172	-551.90747	173.39886	-12.98060	313.20834	-67.19032	-8.81941	-1060.24219	162.52582	47.57329	-1208.77954	-168.64081	-1.45795
994	8.275	808.48907	-48.94218	1448.24866	-445.69922	-7.09197	1356.73706	-1170.69751	3.12448	1380.77295	-564.27209	172.82666	-9.98991	299.41867	-67.65633	-9.03547	-1030.55359	166.45976	47.57520	-1222.31750	-169.50272	-1.19651
995	8.283	809.09558	-50.66501	1446.90295	-446.80237	-6.79815	1357.71228	-1172.33447	3.15008	1379.28064	-576.35889	171.76360	-6.13657	285.65298	-68.18608	-9.24466	-1002.57556	170.14012	46.81696	-1235.76941	-170.49319	-0.80586
996	8.292	809.76184	-52.35442	1445.38318	-448.33801	-6.26760	1358.60669	-1174.35571	3.20534	1377.42749	-587.78345	169.95813	-1.00863	271.91617	-68.73314	-9.43471	-975.82947	173.72816	45.50848	-1249.34961	-171.31866	-0.52209
997	8.300	810.49402	-54.01371	1443.70044	-450.26727	-5.54889	1359.40149	-1176.69031	3.22646	1375.23083	-597.56433	167.55847	5.86605	258.17920	-69.27697	-9.60882	-949.63715	177.34982	43.75839	-1263.10999	-171.87204	-0.45648
998	8.308	811.30414	-55.63403	1441.86963	-452.53607	-4.67675	1360.08643	-1179.26135	3.19130	1372.71741	-604.19617	165.14310	14.64109	244.42316	-69.82653	-9.78454	-923.43579	181.02457	41.67835	-1276.95801	-172.27321	-0.55184
999	8.317	812.20587	-57.20095	1439.90784	-455.08139	-3.66999	1360.66260	-1181.98328	3.14955	1369.92834	-606.26459	163.34053	24.73228	230.65137	-70.36472	-9.96526	-896.94861	184.72223	39.44954	-1290.82153	-172.64883	-0.70440
1000	8.325	813.21100	-58.70788	1437.83252	-457.83478	-2.53823	1361.13977	-1184.76880	3.18090	1366.91699	-603.13556	162.51588	34.82650	216.87680	-70.88805	-10.10918	-870.18640	188.43288	37.27080	-1304.70068	-173.02109	-0.84089
1001	8.333	814.32574	-60.15418	1435.66296	-460.72354	-1.28922	1361.52893	-1187.54089	3.33102	1363.73840	-595.08936	162.80826	43.50709	203.13126	-71.47539	-10.13872	-843.41150	192.12019	35.25956	-1318.62451	-173.38367	-0.93078
1002	8.342	815.54651	-61.53345	1433.42065	-463.67175	0.06858	1361.83679	-1190.24121	3.59774	1360.44067	-582.91248	164.26297	49.99239	189.42645	-72.20784	-10.01035	-817.08716	195.63289	33.40368	-1332.59167	-173.76535	-0.98478
1003	8.350	816.86078	-62.83500	1431.12476	-466.60535	1.52063	1362.06555	-1192.82825	3.95364	1357.06067	-567.44861	166.81137	54.34673	175.72714	-73.00927	-9.78067	-791.77637	198.70422	31.57369	-1346.55859	-174.17426	-1.03228
1004	8.358	818.25494	-64.05660	1428.79150	-469.45596	3.03933	1362.21863	-1195.26855	4.36408	1353.62317	-549.39716	170.18700	57.14938	162.00067	-73.70452	-9.55854	-768.01270	201.02231	29.54701	-1360.49792	-174.57474	-1.08860
1005	8.367	819.71906	-65.20474	1426.43628	-472.16238	4.59276	1362.30432	-1197.52563	4.79463	1350.14478	-529.31940	173.98088	59.06385	148.22531	-74.21498	-9.41794	-746.22815	202.29929	27.04973	-1374.42432	-174.95764	-1.15554
1006	8.375	821.24432	-66.28677	1424.07507	-474.67563	6.15530	1362.33643	-1199.56140	5.21668	1346.63660	-507.74243	177.80833	60.61427	134.36469	-74.57436	-9.38653	-726.76807	202.33194	23.84265	-1388.36279	-175.36108	-1.23615
1007	8.383	822.81915	-67.30833	1421.72534	-476.96378	7.69731	1362.32910	-1201.35242	5.61161	1343.10327	-485.21698	181.42577	62.15144	120.39438	-74.83935	-9.44845	-709.93384	201.07549	19.78928	-1402.32446	-175.80634	-1.33247
1008	8.392	824.42657	-68.26886	1419.40662	-479.01111	9.17428	1362.29333	-1202.90161	5.98122	1339.54456	-462.23856	184.73032	63.85768	106.32756	-75.07813	-9.54635	-696.01135	198.69925	14.85222	-1416.31628	-176.26974	-1.44171
1009	8.400	826.04340	-69.16400	1417.14331	-480.81458	10.53984	1362.24036	-1204.22778	6.35595	1335.95447	-439.12183	187.67889	65.75116	92.20706	-75.38074	-9.62214	-685.28870	195.55106	9.11014	-1430.35132	-176.72307	-1.55942
1010	8.408	827.64221	-69.99570	1414.96277	-482.38083	11.76809	1362.18176	-1205.34863	6.78163	1332.32593	-415.95474	190.23184	67.73018	78.08032	-75.79297	-9.66023	-678.04871	192.04836	2.88976	-1444.43311	-177.15207	-1.68445
1011	8.417	829.19543	-70.77441	1412.89478	-483.72403	12.86157	1362.12390	-1206.27429	7.31288	1328.65979	-392.63852	192.38629	69.65040	63.97044	-76.25224	-9.69151	-674.51764	188.61876	-3.05216	-1458.55054	-177.55272	-1.80844
1012	8.425	830.68207	-71.51401	1410.97339	-484.86230	13.84069	1362.06543	-1207.00818	8.02691	1324.97034	-368.95828	194.22632	71.38436	49.89023	-76.65530	-9.74923	-674.71527	185.69389	-7.70729	-1472.68164	-177.93927	-1.90119
1013	8.433	832.08881	-72.21683	1409.23645	-485.81210	14.72914	1361.99976	-1207.55164	9.01673	1321.28943	-344.67212	195.90369	72.82931	35.85547	-76.97581	-9.83009	-678.25769	183.59163	-10.53939	-1486.79443	-178.33046	-1.94256
1014	8.442	833.40497	-72.86607	1407.72070	-486.58194	15.54663	1361.91699	-1207.90833	10.35391	1317.67358	-319.58807	197.57327	73.89153	21.84299	-77.27515	-9.91669	-684.50861	182.31859	-11.85815	-1500.87036	-178.73077	-1.96707
1015	8.450	834.62103	-73.45267	1406.45984	-487.17212	16.31326	1361.80322	-1208.08228	12.05725	1314.21143	-293.57397	199.32788	74.46687	7.80707	-77.60661	-10.01360	-693.12958	181.59494	-12.34906	-1514.92590	-179.14209	-2.03108
1016	8.458	835.72772	-73.99661	1405.48193	-487.58447	17.05841	1361.63757	-1208.07434	14.09466	1311.01819	-266.54523	201.17801	74.41979	-6.24777	-77.95612	-10.12896	-704.11780	181.12509	-12.56306	-1528.98059	-179.56857	-2.13765
1017	8.467	836.70612	-74.52138	1404.80640	-487.83209	17.82106	1361.39514	-1207.88733	16.40400	1308.21948	-238.48175	203.11522	73.60749	-20.28522	-78.30165	-10.24452	-717.12360	180.75638	-12.77027	-1543.01282	-180.00026	-2.23408
1018	8.475	837.52319	-75.02147	1404.44739	-487.93686	18.64202	1361.05078	-1207.53186	18.89244	1305.92554	-209.41125	205.16412	71.94227	-34.28955	-78.67409	-10.32739	-731.23364	180.41464	-13.00889	-1556.92786	-180.43118	-2.26843
1019	8.483	838.13995	-75.46855	1404.41748	-487.92197	19.55920	1360.58228	-1207.02820	21.42238	1304.20837	-179.35059	207.34660	69.42418	-48.25226	-79.10078	-10.36407	-745.55975	180.04590	-13.27131	-1570.51965	-180.89233	-2.18957
1020	8.492	838.52069	-75.84042	1404.72998	-487.80838	20.60658	1359.97534	-1206.40564	23.82630	1303.09131	-148.29572	209.66515	66.12573	-62.16840	-79.52094	-10.40164	-759.69861	179.64828	-13.60235	-1583.51624	-181.42856	-1.89674
1021	8.500	838.63855	-76.13799	1405.40015	-487.61310	21.80284	1359.23279	-1205.71204	25.93789	1302.55762	-116.24945	212.16457	62.17199	-76.06900	-79.82840	-10.53025	-773.62122	179.28104	-14.01206	-1595.73694	-182.05997	-1.26817
1022	8.508	838.47528	-76.37862	1406.44189	-487.34497	23.13338	1358.37561	-1205.02307	27.61661	1302.56506	-83.21860	214.93845	57.73515	-89.99677	-79.95795	-10.79350	-787.38879	178.99809	-14.42771	-1607.17297	-182.77844	-0.25656
1023	8.517	838.01855	-76.58025	1407.85925	-487.00461	24.54950	1357.43323	-1204.42590	28.77575	1303.06470	-49.20441	218.01123	53.00658	-103.93982	-79.90572	-11.15603	-801.04004	178.79672	-14.76582	-1617.89539	-183.55859	1.10061
1024	8.525	837.26160	-76.75477	1409.64075	-486.59286	25.98628	1356.43188	-1203.98511	29.39811	1304.01831	-14.23499	221.28738	48.15975	-117.82944	-79.76431	-11.52631	-814.59814	178.64619	-15.00075	-1627.94409	-184.36090	2.74053
1025	8.533	836.20459	-76.91124	1411.76208	-486.12036	27.38095	1355.39233	-1203.72510	29.52603	1305.40430	21.59674	224.66287	43.36189	-131.60846	-79.70554	-11.78875	-828.09949	178.53221	-15.17545	-1637.31238	-185.12883	4.57489
1026	8.542	834.85571	-77.05568	1414.19226	-485.60864	28.68217	1354.33264	-1203.62866	29.24467	1307.20972	58.14520	228.09464	38.79718	-145.28394	-79.85510	-11.89121	-841.60681	178.45279	-15.36331	-1645.95972	-185.82135	6.43759
1027	8.550	833.22870	-77.18659	1416.89661	-485.08557	29.84880	1353.26929	-1203.64246	28.67004	1309.41418	95.23956	231.53889	34.63074	-158.89706	-80.21045	-11.89605	-855.16638	178.39714	-15.59545	-1653.72363	-186.47922	8.06015
1028	8.558	831.33795	-77.29189	1419.83606	-484.57867	30.84841	1352.21790	-1203.69421	27.93112	1311.98010	132.65063	234.91968	30.96029	-172.46896	-80.64433	-11.90981	-868.76501	178.36249	-15.82585	-1660.20313	-187.19461	9.12856
1029	8.567	829.19879	-77.35068	1422.96741	-484.10855	31.66504	1351.19458	-1203.71960	27.14189	1314.86084	170.02130	238.22231	27.83507	-186.00494	-81.00925	-11.98039	-882.36975	178.35121	-15.98639	-1664.87659	-187.90263	9.48533
1030	8.575	826.83350	-77.34418	1426.24426	-483.68713	32.30738	1350.22034	-1203.67688	26.38760	1318.01294	206.84943	241.57269	25.30394	-199.52423	-81.27959	-12.07923	-895.98474	178.32814	-16.06084	-1667.40649	-188.20969	9.41518
1031	8.583	824.27441	-77.26557	1429.62146	-483.31799	32.81002	1349.32239	-1203.54553	25.72897	1321.39587	242.53705	245.13008	23.41195	-213.07062	-81.52331	-12.18722	-909.61841	178.23645	-16.09197	-1667.78540	-187.53204	9.67484
1032	8.592	821.55878	-77.11831	1433.05811	-482.99573	33.23050	1348.52686	-1203.31763	25.20209	1324.96729	276.47736	248.89848	22.14436	-226.69489	-81.78133	-12.33520	-923.24213	178.03331	-16.13655	-1666.13342	-185.46793	11.00877
1033	8.600	818.71979	-76.90736	1436.51660	-482.70828	33.64201	1347.85278	-1202.99512	24.82302	1328.68164	308.22101	252.69759	21.36962	-240.40326	-82.04281	-12.53278	-936.84485	177.68591	-16.21354	-1662.29260	-182.10295	13.58261
1034	8.608	815.78033	-76.63493	1439.96057	-482.44128	34.12419	1347.31335	-1202.60327	24.61288	1332.48987	337.60968	256.29520	20.84967	-254.14374	-82.28836	-12.73561	-950.46484	177.20822	-16.28533	-1655.69385	-177.98624	17.00745
1035	8.617	812.75537	-76.30522	1443.35693	-482.17990	34.75429	1346.91748	-1202.20471	24.60957	1336.34460	364.62250	259.52994	20.34630	-267.87012	-82.54213	-12.89169	-964.14313	176.68698	-16.31134	-1645.74023	-173.76396	20.74335
1036	8.625	809.65961	-75.92574	1446.67969	-481.90887	35.59459	1346.66711	-1201.87451	24.83593	1340.21082	389.01538	262.33710	19.69962	-281.59204	-82.86524	-12.97688	-977.90149	176.20454	-16.31086	-1632.24866	-169.78018	24.23060
1037	8.633	806.51166	-75.49895	1449.90967	-481.61362	36.68209	1346.55542	-1201.65015	25.27275	1344.06653	410.14435	264.69806	18.76764	-295.36041	-83.28780	-13.00091	-991.75067	175.79358	-16.33237	-1615.51257	-165.93619	26.84844
1038	8.642	803.33344	-75.01734	1453.02991	-481.28091	38.02952	1346.57031	-1201.52161	25.87868	1347.89148	427.17712	266.58038	17.36697	-309.22620	-83.77437	-12.99434	-1005.68732	175.46303	-16.38241	-1596.03296	-161.86337	28.11443
1039	8.650	800.14966	-74.47183	1456.02051	-480.89716	39.63148	1346.69763	-1201.46130	26.62069	1351.65930	439.53021	267.91299	15.36562	-323.21277	-84.24992	-12.98787	-1019.69177	175.17764	-16.41983	-1574.19629	-157.24619	27.97483
1040	8.658	796.98694	-73.86524	1458.85791	-480.44397	41.46616	1346.92334	-1201.44800	27.48321	1355.33875	447.16486	268.56042	12.77769	-337.31152	-84.65553	-13.00480	-1033.74048	174.85638	-16.41029	-1550.18164	-152.03111	26.81463
1041	8.667	793.87073	-73.21416	1461.51831	-479.89734	43.49653	1347.23474	-1201.46655	28.46149	1358.90393	450.53119	268.28516	9.66144	-351.47778	-84.97488	-13.06103	-1047.82153	174.46140	-16.36324	-1524.10205	-146.41052	25.19232
1042	8.675	790.82483	-72.53723	1463.97803	-479.23041	45.67952	1347.62219	-1201.49829	29.53462	1362.34521	450.25763	266.79855	5.96615	-365.65942	-85.22565	-13.16075	-1061.93445	174.01776	-16.29943	-1496.13989	-140.65851	23.58850
1043	8.683	787.87634	-71.84526	1466.21362	-478.41672	47.97973	1348.08081	-1201.50293	30.64109	1365.66296	446.83594	263.97601	1.65567	-379.85205	-85.46682	-13.29238	-1076.08948	173.52507	-16.21699	-1466.55383	-134.99326	22.34274
1044	8.692	785.06085	-71.14495	1468.20667	-477.43460	50.38295	1348.60901	-1201.39197	31.72418	1368.82849	440.55145	260.12720	-2.93509	-394.08618	-85.77742	-13.42673	-1090.30322	172.96648	-16.11644	-1435.61804	-129.57483	21.67988
1045	8.700	782.42249	-70.44961	1469.94568	-476.27512	52.89862	1349.20410	-1201.03723	32.81140	1371.76746	431.70685	256.05939	-7.04546	-408.35400	-86.18439	-13.52440	-1104.56799	172.37993	-16.01853	-1403.56665	-124.53091	21.68410
1046	8.708	780.00757	-69.77786	1471.42273	-474.95004	55.53773	1349.86304	-1200.33630	34.00739	1374.40723	420.80255	252.73111	-9.98620	-422.59668	-86.65254	-13.56607	-1118.85547	171.81784	-15.94066	-1370.60449	-119.92681	22.26414
1047	8.717	777.85980	-69.14796	1472.62939	-473.49167	58.29176	1350.58594	-1199.27307	35.39810	1376.73230	408.40619	250.67111	-11.62898	-436.78040	-87.15863	-13.57168	-1133.15430	171.28793	-15.88583	-1336.97205	-115.75606	23.19539
1048	8.725	776.01935	-68.58269	1473.55566	-471.94467	61.14101	1351.38110	-1197.92297	36.96251	1378.78918	394.98407	249.73543	-12.34511	-450.93335	-87.69518	-13.58022	-1147.46667	170.77684	-15.85784	-1302.95642	-111.99251	24.23495
1049	8.733	774.52423	-68.10677	1474.19250	-470.36063	64.06599	1352.26221	-1196.42114	38.58133	1380.64197	380.94672	249.44199	-12.60857	-465.08606	-88.19762	-13.62387	-1161.77136	170.29355	-15.85482	-1268.81274	-108.66061	25.28475
1050	8.742	773.40540	-67.73193	1474.53223	-468.80109	67.04411	1353.24231	-1194.92175	40.14346	1382.31628	366.68347	249.38795	-12.73836	-479.21118	-88.59457	-13.68681	-1176.01038	169.87070	-15.85564	-1234.67358	-105.85535	26.50385
1051	8.750	772.67499	-67.45011	1474.56799	-467.33936	70.04207	1354.32764	-1193.57007	41.62011	1383.78162	352.47107	249.35223	-12.89158	-493.22058	-88.92023	-13.65431	-1190.10828	169.53464	-15.84050	-1200.55078	-103.64140	28.17537
1052	8.758	772.31793	-67.23869	1474.29163	-466.05292	73.00684	1355.51233	-1192.48682	43.03012	1384.97632	338.42035	249.23586	-13.12926	-507.00281	-89.23494	-13.33714	-1204.03345	169.26782	-15.81178	-1166.45129	-101.88884	30.37288
1053	8.767	772.29956	-67.07427	1473.69568	-465.01196	75.86697	1356.77905	-1191.76355	44.38030	1385.83154	324.51611	249.02232	-13.44577	-520.50153	-89.46204	-12.56708	-1217.83960	169.01495	-15.78719	-1132.48926	-100.28728	32.81063
1054	8.775	772.57947	-66.94891	1472.78223	-464.27240	78.55522	1358.09912	-1191.46155	45.66257	1386.28699	310.69354	248.75069	-13.78710	-533.78650	-89.41351	-11.26427	-1231.60510	168.75945	-15.79514	-1098.92212	-98.61488	35.04765
1055	8.783	773.12158	-66.87271	1471.56592	-463.87552	81.02803	1359.43420	-1191.60999	46.87637	1386.30347	296.90271	248.47713	-14.08721	-547.00024	-88.98220	-9.40665	-1245.36377	168.51315	-15.88219	-1066.12939	-96.96452	36.76317
1056	8.792	773.89490	-66.85644	1470.06616	-463.85046	83.25435	1360.74036	-1192.20703	48.01956	1385.86841	283.12775	248.23868	-14.31365	-560.20636	-88.25044	-6.94064	-1259.12195	168.20370	-16.10072	-1034.48840	-95.67702	37.84576
1057	8.800	774.87115	-66.89527	1468.29846	-464.21442	85.19791	1361.97449	-1193.22473	49.06433	1384.99353	269.36896	248.04233	-14.48609	-573.29236	-87.33997	-3.76768	-1272.87744	167.73233	-16.42809	-1004.17554	-95.06483	38.33371
1058	8.808	776.02869	-66.97658	1466.27271	-464.96942	86.82831	1363.09814	-1194.60913	49.96693	1383.70752	255.63934	247.87077	-14.66463	-585.92834	-86.19403	0.20082	-1286.60950	167.13910	-16.69033	-975.03955	-95.18756	38.33790
1059	8.817	777.35754	-67.09734	1463.99500	-466.09744	88.14302	1364.08081	-1196.28308	50.71053	1382.04968	241.96576	247.68826	-14.90683	-597.52698	-84.63338	5.06605	-1300.32031	166.53249	-16.71012	-946.64343	-95.85289	38.00906
1060	8.825	778.85406	-67.26048	1461.47131	-467.56241	89.17120	1364.90088	-1198.15784	51.31927	1380.06763	228.36346	247.46609	-15.20038	-607.23187	-82.62775	11.00133	-1314.05408	165.98616	-16.51604	-918.48621	-96.76167	37.53842
1061	8.833	780.51062	-67.45714	1458.70691	-469.32047	89.96201	1365.54504	-1200.14819	51.81947	1377.81738	214.81793	247.21399	-15.46124	-613.98901	-80.43031	18.19443	-1327.82166	165.61888	-16.23903	-890.30225	-97.64252	37.11800
1062	8.842	782.31329	-67.66817	1455.70935	-471.32639	90.56198	1366.00928	-1202.17957	52.21295	1375.35608	201.28839	246.97609	-15.61567	-616.77808	-78.46430	26.63681	-1341.57495	165.52711	-15.94805	-862.24829	-98.33197	36.83647
1063	8.850	784.24469	-67.88458	1452.49731	-473.53204	91.00029	1366.30200	-1204.19116	52.49753	1372.72925	187.73212	246.78152	-15.66563	-614.97455	-77.10608	35.82573	-1355.25977	165.64926	-15.70662	-834.85254	-98.78604	36.61512
1064	8.858	786.28204	-68.11240	1449.10315	-475.88525	91.30173	1366.44263	-1206.14050	52.69172	1369.96667	174.13989	246.59573	-15.67606	-608.54236	-76.50780	44.65946	-1368.86633	165.83569	-15.58593	-808.78821	-99.02104	36.24515
1065	8.867	788.39722	-68.35759	1445.56616	-478.33066	91.50700	1366.45422	-1208.01392	52.83009	1367.08704	160.52960	246.35616	-15.70375	-597.82733	-76.60227	51.86798	-1382.44873	165.92763	-15.58091	-784.67261	-99.04587	35.47768
1066	8.875	790.56085	-68.61769	1441.92688	-480.81027	91.67278	1366.35779	-1209.82336	52.94357	1364.09900	146.89722	246.05963	-15.74822	-583.21405	-77.27790	56.73787	-1396.06897	165.78818	-15.64186	-762.99585	-98.84315	34.12822
1067	8.883	792.74670	-68.88508	1438.22852	-483.26566	91.85539	1366.17358	-1211.58264	53.05128	1361.00012	133.21393	245.74928	-15.78454	-565.09644	-78.46404	59.42332	-1409.73840	165.40005	-15.75257	-744.13135	-98.39822	32.14286
1068	8.892	794.93256	-69.14679	1434.51917	-485.64224	92.09309	1365.92212	-1213.29138	53.16123	1357.78040	119.46783	245.43399	-15.81256	-544.08105	-80.03349	60.64142	-1423.45728	164.89294	-15.90953	-728.34814	-97.73538	29.56212
1069	8.900	797.09979	-69.38119	1430.84973	-487.89203	92.39801	1365.62354	-1214.92822	53.26865	1354.43091	105.66779	245.08813	-15.84604	-520.95007	-81.73025	61.19201	-1437.27026	164.39609	-16.07153	-715.79504	-96.92114	26.43349
1070	8.908	799.23438	-69.56449	1427.26575	-489.97540	92.76224	1365.29736	-1216.44580	53.35538	1350.95557	91.81683	244.70108	-15.89533	-496.41913	-83.21893	61.63259	-1451.20386	163.93906	-16.18245	-706.50610	-96.03008	22.77847
1071	8.917	801.32837	-69.68483	1423.80322	-491.86285	93.16725	1364.95947	-1217.78040	53.39043	1347.38000	77.92236	244.29109	-15.97144	-471.04907	-84.18210	62.16821	-1465.18921	163.52734	-16.23831	-700.45984	-95.07191	18.63066
1072	8.925	803.37836	-69.74779	1420.49304	-493.53766	93.59265	1364.61768	-1218.87048	53.33644	1343.74939	64.01434	243.88919	-16.07181	-445.24713	-84.43688	62.76632	-1479.13391	163.17978	-16.28803	-697.65295	-93.96336	14.13339
1073	8.933	805.38147	-69.77230	1417.36865	-494.99756	94.02721	1364.26855	-1219.66724	53.16374	1340.12231	50.11749	243.52039	-16.17861	-419.19989	-83.97728	63.33343	-1493.02527	162.87648	-16.36154	-698.11719	-92.67593	9.66133
1074	8.942	807.33087	-69.78148	1414.46753	-496.24780	94.47392	1363.90234	-1220.14600	52.85622	1336.56714	36.22821	243.18303	-16.27989	-392.86847	-82.89170	63.78273	-1506.90833	162.55615	-16.45070	-701.87811	-91.41112	5.80291
1075	8.950	809.21124	-69.79333	1411.82983	-497.29163	94.93977	1363.50745	-1220.31384	52.40685	1333.16565	22.33612	242.84705	-16.37346	-366.08728	-81.29481	64.05307	-1520.81580	162.17584	-16.54786	-708.93396	-90.50075	3.08477
1076	8.958	810.99573	-69.81841	1409.49841	-498.12982	95.41776	1363.07068	-1220.19666	51.81474	1330.01807	8.43231	242.49045	-16.46410	-338.64185	-79.31979	64.12267	-1534.75781	161.75005	-16.64337	-719.10187	-90.11488	1.63156
1077	8.967	812.64661	-69.85817	1407.51685	-498.76355	95.87976	1362.57227	-1219.81592	51.09194	1327.23950	-5.49982	242.11557	-16.56019	-310.33569	-77.08875	63.96441	-1548.73962	161.32162	-16.71543	-731.70679	-90.17070	1.11478
1078	8.975	814.12103	-69.90333	1405.92798	-499.19501	96.29265	1361.98401	-1219.18323	50.27427	1324.94580	-19.46887	241.72591	-16.66074	-281.06537	-74.63576	63.47680	-1562.74890	160.94122	-16.75918	-745.64362	-90.50595	1.03396
1079	8.983	815.37756	-69.93805	1404.77246	-499.42737	96.64174	1361.27783	-1218.31360	49.41814	1323.22754	-33.46597	241.32596	-16.75373	-250.83075	-71.88968	62.49824	-1576.72998	160.65135	-16.77541	-759.93787	-90.99829	1.01156
1080	8.992	816.37860	-69.94765	1404.08325	-499.46750	96.93480	1360.44080	-1217.24365	48.58984	1322.12781	-47.46970	240.92950	-16.83624	-219.68463	-68.79997	60.90826	-1590.56396	160.42863	-16.69505	-774.11334	-91.53589	0.87522
1081	9.000	817.09290	-69.92610	1403.88403	-499.32813	97.18564	1359.47852	-1216.04077	47.87092	1321.63464	-61.43869	240.54126	-16.92694	-187.68546	-65.43269	58.69487	-1604.08301	160.20126	-16.33546	-788.06958	-92.02528	0.59796
1082	9.008	817.49701	-69.87419	1404.18958	-499.02643	97.39632	1358.41101	-1214.79749	47.36522	1321.69653	-75.32394	240.14812	-17.04536	-154.87830	-61.90477	55.93005	-1617.14758	159.91052	-15.46008	-801.84332	-92.45104	0.24276
1083	9.017	817.57404	-69.78709	1405.00684	-498.58148	97.55453	1357.26538	-1213.61279	47.17432	1322.24683	-89.11035	239.73511	-17.19369	-121.29080	-58.28363	52.70290	-1629.70630	159.53697	-13.88303	-815.49829	-92.85901	-0.08489
1084	9.025	817.31458	-69.64845	1406.33228	-498.01587	97.64647	1356.06934	-1212.56519	47.35223	1323.22021	-102.82574	239.30104	-17.36482	-86.92209	-54.57596	49.07738	-1641.75159	159.13756	-11.52335	-829.10425	-93.28679	-0.31899
1085	9.033	816.72015	-69.43673	1408.14771	-497.36264	97.67053	1354.84668	-1211.69458	47.89206	1324.55688	-116.50720	238.85493	-17.54196	-51.75226	-50.80646	45.10968	-1653.23096	158.81096	-8.42270	-842.72827	-93.74858	-0.47564
1086	9.042	815.80206	-69.13487	1410.41638	-496.66751	97.64534	1353.61804	-1211.00696	48.75291	1326.19824	-130.18387	238.39679	-17.70035	-15.79398	-47.05978	40.88042	-1664.03113	158.58525	-4.74565	-856.40137	-94.25923	-0.60738
1087	9.050	814.58051	-68.73650	1413.08594	-495.97797	97.61140	1352.40234	-1210.48633	49.87550	1328.08838	-143.88168	237.90521	-17.83494	20.87552	-43.41264	36.48236	-1674.03735	158.35330	-0.72603	-870.09302	-94.82990	-0.74767
1088	9.058	813.08258	-68.24417	1416.09729	-495.33163	97.61908	1351.21973	-1210.10083	51.17453	1330.17493	-157.61072	237.35309	-17.96442	58.13971	-39.88237	32.00463	-1683.07275	158.02325	3.48406	-883.74506	-95.45760	-0.90082
1089	9.067	811.33826	-67.66415	1419.39185	-494.75626	97.70731	1350.09448	-1209.81335	52.54004	1332.40125	-171.35001	236.74187	-18.09845	95.86124	-36.47395	27.56722	-1690.67322	157.89488	8.05046	-897.33350	-96.12397	-1.05217
1090	9.075	809.37646	-67.00407	1422.91638	-494.27344	97.88670	1349.05444	-1209.59497	53.85527	1334.70532	-185.07275	236.10422	-18.22818	133.84442	-33.26373	23.36239	-1696.10864	158.66858	13.57064	-910.88867	-96.78519	-1.17917
1091	9.083	807.22394	-66.27014	1426.62769	-493.89313	98.13425	1348.12512	-1209.42761	55.02583	1337.04517	-198.78876	235.48354	-18.34939	171.80212	-30.42789	19.64586	-1698.71655	160.82784	20.81666	-924.46887	-97.38969	-1.26994
1092	9.092	804.90332	-65.46550	1430.49023	-493.60706	98.40088	1347.32251	-1209.29810	56.00955	1339.42285	-212.53802	234.92227	-18.47774	209.37408	-28.15727	16.68798	-1698.02124	164.17300	30.14742	-938.12292	-97.92081	-1.33745
1093	9.100	802.43341	-64.59595	1434.47034	-493.39328	98.62520	1346.65161	-1209.19873	56.80256	1341.87024	-226.34131	234.44199	-18.63390	246.14786	-26.53712	14.71882	-1693.68384	167.96510	40.95275	-951.86310	-98.39034	-1.40596
1094	9.108	799.83429	-63.67228	1438.53333	-493.22504	98.74626	1346.10999	-1209.13208	57.38902	1344.40491	-240.18768	234.03647	-18.80838	281.68350	-25.50877	13.87305	-1685.71008	171.37743	51.64742	-965.66864	-98.79880	-1.47736
1095	9.117	797.12500	-62.70049	1442.64160	-493.07254	98.71269	1345.68884	-1209.10693	57.74271	1347.00940	-254.07068	233.68356	-18.95912	315.52765	-24.88924	14.11965	-1674.56702	173.90614	60.43155	-979.52795	-99.14521	-1.52123
1096	9.125	794.31671	-61.67654	1446.75256	-492.90298	98.48889	1345.37183	-1209.13013	57.86803	1349.64612	-268.00372	233.34653	-19.05612	347.09940	-24.43178	15.19052	-1660.81152	175.46979	66.28612	-993.45587	-99.45008	-1.51701
1097	9.133	791.41626	-60.59416	1450.82336	-492.68289	98.05911	1345.13770	-1209.20447	57.79683	1352.27332	-282.00299	232.98680	-19.11385	375.50745	-23.93730	16.55368	-1644.71936	176.28638	69.38007	-1007.45142	-99.74110	-1.48708
1098	9.142	788.44055	-59.45424	1454.81897	-492.38168	97.42340	1344.96606	-1209.32556	57.55683	1354.84888	-296.06870	232.58563	-19.18061	399.59500	-23.24207	17.44530	-1626.37170	176.76492	70.61008	-1021.47827	-100.05672	-1.45733
1099	9.150	785.42316	-58.27287	1458.71484	-491.97397	96.58611	1344.84326	-1209.47327	57.16196	1357.33191	-310.18103	232.14998	-19.29799	418.36255	-22.06471	17.00614	-1605.92407	177.27475	70.76341	-1035.48401	-100.46168	-1.40174
1100	9.158	782.40839	-57.08347	1462.49243	-491.44272	95.55020	1344.76428	-1209.61011	56.63313	1359.68347	-324.31512	231.72362	-19.45256	431.45935	-20.13853	14.65801	-1583.60400	177.86682	70.06390	-1049.43860	-100.99106	-1.26828
1101	9.167	779.44574	-55.92276	1466.13635	-490.78210	94.31955	1344.73059	-1209.69080	56.01975	1361.86951	-338.46082	231.38219	-19.56032	439.26370	-17.63268	10.55250	-1559.48462	178.36877	68.34705	-1063.39355	-101.56460	-1.06916
1102	9.175	776.58722	-54.81281	1469.62854	-489.99570	92.90324	1344.74622	-1209.67517	55.38778	1363.87048	-352.62311	231.18217	-19.52425	442.53632	-15.12572	5.57304	-1533.45471	178.73111	65.48979	-1077.45654	-102.03784	-0.89250
1103	9.183	773.88062	-53.75784	1472.94189	-489.09045	91.31911	1344.81567	-1209.53015	54.79662	1365.68530	-366.80930	231.08823	-19.34932	442.06802	-13.09279	0.85999	-1505.43420	179.07787	61.63554	-1091.66565	-102.35803	-0.80462
1104	9.192	771.36255	-52.75444	1476.04126	-488.07117	89.59474	1344.94250	-1209.22168	54.29372	1367.31995	-381.02792	230.94441	-19.18881	438.53003	-11.66528	-2.69745	-1475.45032	179.47577	57.12241	-1105.95813	-102.60231	-0.79923
1105	9.200	769.06036	-51.80399	1478.89368	-486.93811	87.76143	1345.12744	-1208.71252	53.92216	1368.77930	-395.28625	230.60228	-19.19990	432.43393	-10.75177	-4.81233	-1443.52698	179.87970	52.35154	-1120.25464	-102.88393	-0.83202
1106	9.208	766.99866	-50.91315	1481.48071	-485.68851	85.84180	1345.36816	-1207.96741	53.72816	1370.07532	-409.57141	230.08977	-19.36398	424.15979	-10.18159	-5.80588	-1409.72986	180.36375	47.76186	-1134.51221	-103.26570	-0.85232
1107	9.217	765.20593	-50.08605	1483.79773	-484.32217	83.84528	1345.66418	-1206.96313	53.74837	1371.22559	-423.84930	229.53551	-19.54094	414.01575	-9.82245	-6.20385	-1374.34070	181.26114	43.82692	-1148.71362	-103.72852	-0.83324
1108	9.225	763.71899	-49.33074	1485.84399	-482.84839	81.77779	1346.01807	-1205.70703	53.97582	1372.23254	-438.08566	228.99857	-19.65492	402.26437	-9.64217	-6.40812	-1337.82495	182.91512	40.91583	-1162.86121	-104.19765	-0.79997
1109	9.233	762.57904	-48.66484	1487.61157	-481.28983	79.65390	1346.43408	-1204.25159	54.34484	1373.06763	-452.26395	228.48712	-19.73181	389.19470	-9.67963	-6.64866	-1300.66858	185.39453	39.13700	-1176.99170	-104.60557	-0.81117
1110	9.242	761.82013	-48.09628	1489.08008	-479.68231	77.50468	1346.91479	-1202.68372	54.77044	1373.68066	-466.38342	228.02351	-19.80450	375.24643	-9.95088	-6.97847	-1263.34351	188.56190	38.43707	-1191.16589	-104.91616	-0.91535
1111	9.250	761.46063	-47.60767	1490.22058	-478.07074	75.38068	1347.46082	-1201.10144	55.19994	1374.03027	-480.42526	227.62305	-19.84309	360.97687	-10.39030	-7.31925	-1226.31470	192.28775	38.81855	-1205.41333	-105.11810	-1.11194
1112	9.258	761.50024	-47.16845	1491.00647	-476.50433	73.34404	1348.07214	-1199.59985	55.59822	1374.10364	-494.32465	227.28267	-19.75078	346.81247	-10.89487	-7.59503	-1189.93823	196.51086	40.24471	-1219.67944	-105.27110	-1.32422
1113	9.267	761.91888	-46.75106	1491.42334	-475.03506	71.45078	1348.74438	-1198.26550	55.90075	1373.90674	-507.99335	226.99078	-19.40050	332.87195	-11.37581	-7.81391	-1154.38965	201.11255	42.29202	-1233.83118	-105.53410	-1.42509
1114	9.275	762.67896	-46.33299	1491.47070	-473.71878	69.73727	1349.46948	-1197.17224	56.05679	1373.44617	-521.36194	226.71237	-18.69074	319.05933	-11.79176	-8.03521	-1119.81079	205.80882	44.11681	-1247.72278	-106.08677	-1.30758
1115	9.283	763.73291	-45.89952	1491.15625	-472.61273	68.22238	1350.23804	-1196.38574	56.11724	1372.71558	-534.40564	226.38023	-17.58541	305.25519	-12.17174	-8.28292	-1086.50525	210.25333	44.92013	-1261.32129	-106.94824	-0.98280
1116	9.292	765.03186	-45.44784	1490.49036	-471.77203	66.92383	1351.03882	-1195.96680	56.19073	1371.69092	-547.16638	225.92654	-16.08967	291.42807	-12.57323	-8.51854	-1054.85388	214.26715	44.43648	-1274.81165	-107.84629	-0.64572
1117	9.300	766.52991	-44.97844	1489.48462	-471.24716	65.87144	1351.85193	-1195.96082	56.31640	1370.33813	-559.75427	225.31369	-14.17887	277.63214	-13.01091	-8.71275	-1025.02637	217.94370	42.92052	-1288.45959	-108.46622	-0.51046
1118	9.308	768.19025	-44.48972	1488.15259	-471.08148	65.10170	1352.65002	-1196.38123	56.44477	1368.63013	-572.29395	224.49194	-11.73203	263.89978	-13.45070	-8.89472	-996.81006	221.51048	40.72966	-1302.35156	-108.80442	-0.56835
1119	9.317	769.99164	-43.98846	1486.50952	-471.30627	64.64317	1353.40332	-1197.20911	56.50994	1366.56079	-584.82355	223.30322	-8.47254	250.18112	-13.88307	-9.10131	-969.66150	225.13333	38.07035	-1316.38757	-109.05418	-0.66460
1120	9.325	771.92719	-43.49242	1484.57080	-471.93420	64.50427	1354.08154	-1198.40613	56.47747	1364.14697	-597.07642	221.50990	-3.93925	236.43576	-14.34962	-9.33041	-942.87933	228.89282	35.09719	-1330.44482	-109.34546	-0.72797
1121	9.333	773.99744	-43.01550	1482.35083	-472.95535	64.66273	1354.65332	-1199.92102	56.36098	1361.42346	-608.13904	219.06628	2.43474	222.68753	-14.87239	-9.55356	-915.82910	232.87582	32.05741	-1344.43982	-109.73827	-0.79445
1122	9.342	776.20526	-42.56176	1479.86646	-474.34055	65.06705	1355.09082	-1201.68542	56.21718	1358.43201	-616.37048	216.33173	11.03142	208.94205	-15.41469	-9.74291	-888.18054	237.14993	29.24736	-1358.33997	-110.24019	-0.89683
1123	9.350	778.55518	-42.13860	1477.14014	-476.04510	65.65733	1355.37720	-1203.61658	56.11348	1355.21021	-619.98627	213.92487	21.57001	195.17169	-15.93666	-9.88390	-860.04187	241.60750	26.86550	-1372.17285	-110.79011	-1.02111
1124	9.358	781.05164	-41.76317	1474.19922	-478.00769	66.38564	1355.50964	-1205.63611	56.09789	1351.78613	-617.96790	212.41690	32.85536	181.40222	-16.42592	-9.97346	-831.90369	245.93402	24.93524	-1385.98328	-111.32542	-1.14378
1125	9.367	783.69452	-41.44780	1471.07190	-480.15308	67.21574	1355.49634	-1207.68079	56.18729	1348.17859	-610.43646	212.12921	43.22077	167.68332	-16.83867	-10.02925	-804.47375	249.75262	23.30011	-1399.79297	-111.82483	-1.25923
1126	9.375	786.47437	-41.18359	1467.78406	-482.39963	68.11699	1355.35059	-1209.69910	56.36613	1344.40564	-598.22949	213.09384	51.41193	153.97672	-17.13042	-10.08457	-778.49304	252.74530	21.64523	-1413.62024	-112.27708	-1.37065
1127	9.383	789.37311	-40.94321	1464.35852	-484.66638	69.06798	1355.08875	-1211.63806	56.60385	1340.49146	-582.29724	215.14709	57.10920	140.18015	-17.37242	-10.14446	-754.56152	254.70538	19.59013	-1427.50476	-112.67509	-1.47927
1128	9.392	792.37225	-40.70225	1460.81958	-486.87885	70.05708	1354.73401	-1213.43433	56.88266	1336.46509	-563.43103	218.02837	60.76564	126.24283	-17.68837	-10.18024	-733.09216	255.56020	16.82038	-1441.48291	-113.04195	-1.58628
1129	9.400	795.45782	-40.45288	1457.19775	-488.97180	71.07024	1354.32117	-1215.02100	57.20188	1332.35144	-542.26636	221.43927	63.13778	112.19144	-18.10852	-10.18260	-714.42029	255.33801	13.14655	-1455.55286	-113.42229	-1.70016
1130	9.408	798.61560	-40.19565	1453.52917	-490.89014	72.07863	1353.88916	-1216.34302	57.56139	1328.16663	-519.35461	225.10254	64.91619	98.06177	-18.59483	-10.17354	-698.88611	254.14864	8.53976	-1469.68652	-113.84570	-1.83022
1131	9.417	801.82318	-39.93148	1449.85278	-492.59128	73.04106	1353.47327	-1217.37024	57.96172	1323.92004	-495.21838	228.76382	66.54701	83.87183	-19.11537	-10.16839	-686.80640	252.19147	3.26200	-1483.86182	-114.31008	-1.96298
1132	9.425	805.04840	-39.66299	1446.21228	-494.04886	73.91927	1353.10010	-1218.09680	58.42913	1319.62122	-470.35461	232.17441	68.20553	69.65195	-19.61110	-10.18236	-678.43677	249.73766	-1.99762	-1498.07190	-114.78513	-2.06226
1133	9.433	808.25494	-39.39119	1442.65723	-495.24881	74.68976	1352.78809	-1218.52576	59.03281	1315.28613	-445.16208	235.15672	69.89684	55.42517	-19.99483	-10.23589	-673.93164	247.15665	-6.34407	-1512.30957	-115.23470	-2.10955
1134	9.442	811.40741	-39.11169	1439.23999	-496.18045	75.34796	1352.54614	-1218.65405	59.86892	1310.94067	-419.83890	237.66200	71.58757	41.18451	-20.26248	-10.30364	-673.22937	244.93025	-9.26001	-1526.55103	-115.64719	-2.12910
1135	9.450	814.47314	-38.81717	1436.01160	-496.83478	75.91208	1352.36914	-1218.47534	61.01968	1306.62915	-394.35477	239.74712	73.24685	26.95303	-20.52931	-10.32919	-676.07251	243.47630	-10.82113	-1540.76794	-116.03365	-2.16180
1136	9.458	817.42151	-38.50394	1433.02173	-497.20938	76.42410	1352.23303	-1218.00012	62.51670	1302.42957	-368.52847	241.52020	74.81230	12.81104	-20.94130	-10.28462	-682.27869	242.84677	-11.43398	-1554.94604	-116.40974	-2.22419
1137	9.467	820.22089	-38.17814	1430.32251	-497.30927	76.93944	1352.09705	-1217.26709	64.33448	1298.46680	-342.13916	243.08037	76.17529	-1.18695	-21.58005	-10.16261	-691.74304	242.69272	-11.61925	-1569.05542	-116.79102	-2.30033
1138	9.475	822.83862	-37.85424	1427.96863	-497.14584	77.50850	1351.91150	-1216.32764	66.41080	1294.89783	-314.99701	244.50403	77.20731	-15.09171	-22.37865	-9.98975	-703.96594	242.62909	-11.78287	-1582.99829	-117.19748	-2.36090
1139	9.483	825.24384	-37.54749	1426.01074	-496.74155	78.15974	1351.62646	-1215.22351	68.66436	1291.87378	-286.94983	245.87544	77.78151	-29.01056	-23.13985	-9.85044	-717.86438	242.50012	-12.05121	-1596.59485	-117.66476	-2.36335
1140	9.492	827.40570	-37.26778	1424.49023	-496.13593	78.89075	1351.20166	-1213.98608	70.99593	1289.50793	-257.87192	247.27905	77.77233	-42.98743	-23.69395	-9.81841	-732.27106	242.29097	-12.40224	-1609.63293	-118.23798	-2.22697
1141	9.500	829.28986	-37.01786	1423.44104	-495.37766	79.67741	1350.61267	-1212.64929	73.28469	1287.87048	-227.68130	248.76028	77.05761	-56.96661	-23.97948	-9.91701	-746.49841	242.02208	-12.81050	-1621.96460	-118.93389	-1.84128
1142	9.508	830.86316	-36.79356	1422.89441	-494.50443	80.49597	1349.85376	-1211.25818	75.38961	1286.99390	-196.35571	250.30338	75.52823	-70.86032	-23.99385	-10.16107	-760.39880	241.74017	-13.23824	-1633.56848	-119.71543	-1.11997
1143	9.517	832.09808	-36.58378	1422.87646	-493.53351	81.32785	1348.93701	-1209.86719	77.16372	1286.87134	-163.91922	251.85690	73.11295	-84.61917	-23.80385	-10.53340	-774.06641	241.48163	-13.61843	-1644.49463	-120.51138	-0.03000
1144	9.525	832.97101	-36.37105	1423.39941	-492.47159	82.14764	1347.88684	-1208.53247	78.48753	1287.45593	-130.41406	253.39406	69.82270	-98.24561	-23.60098	-10.92454	-787.59424	241.25824	-13.89911	-1654.75342	-121.25780	1.41510
1145	9.533	833.45935	-36.13122	1424.45459	-491.32928	82.92575	1346.73340	-1207.29663	79.30534	1288.67468	-95.88916	254.91827	65.76138	-111.79407	-23.56158	-11.21886	-801.02698	241.07693	-14.10045	-1664.28027	-121.91980	3.13626
1146	9.542	833.54419	-35.83538	1426.01538	-490.12839	83.63881	1345.51160	-1206.17834	79.63269	1290.44385	-60.43079	256.41702	61.08794	-125.35406	-23.63890	-11.42971	-814.39941	240.93939	-14.30368	-1672.98059	-122.49683	4.95139
1147	9.550	833.21716	-35.46335	1428.04333	-488.90192	84.26564	1344.26099	-1205.16724	79.53973	1292.67725	-24.19666	257.86633	55.98151	-138.96170	-23.70454	-11.62956	-827.74536	240.82544	-14.55513	-1680.74597	-123.03629	6.56363
1148	9.558	832.48883	-35.01953	1430.49109	-487.68686	84.78467	1343.02576	-1204.22498	79.13966	1295.28784	12.60834	259.27777	50.61353	-152.56500	-23.80582	-11.81312	-841.08911	240.68977	-14.80873	-1687.42163	-123.59883	7.59959
1149	9.567	831.39172	-34.53135	1433.30334	-486.51514	85.18283	1341.85120	-1203.30310	78.57780	1298.19690	49.78693	260.67511	45.10461	-166.11902	-24.07581	-11.92899	-854.46985	240.51694	-14.99022	-1692.76843	-124.15308	7.79752
1150	9.575	829.97235	-34.03128	1436.41943	-485.41025	85.45979	1340.77869	-1202.38855	78.00120	1301.36292	87.17426	262.03351	39.49946	-179.63174	-24.53027	-11.96310	-867.94507	240.35863	-15.08413	-1696.47485	-124.48765	7.39159
1151	9.583	828.27728	-33.53532	1439.77466	-484.38745	85.63091	1339.83960	-1201.54248	77.51770	1304.80469	124.64801	263.30829	33.80813	-193.12421	-25.04955	-11.95817	-881.53320	240.26120	-15.14345	-1698.19287	-124.21896	7.29980
1152	9.592	826.34888	-33.03750	1443.29944	-483.45346	85.73590	1339.05176	-1200.86768	77.17617	1308.57202	162.14447	264.51465	28.10120	-206.62952	-25.48601	-11.98473	-895.19922	240.19064	-15.23072	-1697.49634	-122.96277	8.55960
1153	9.600	824.22668	-32.52567	1446.92603	-482.60742	85.83447	1338.42200	-1200.40881	76.99139	1312.67285	199.63727	265.77118	22.58759	-220.20502	-25.80544	-12.07040	-908.90198	240.04175	-15.34989	-1693.79077	-120.60985	11.40486
1154	9.608	821.94543	-31.99321	1450.59656	-481.84152	85.98416	1337.95154	-1200.09399	76.98667	1317.02991	237.07379	267.27594	17.61434	-233.89954	-26.10550	-12.17691	-922.62988	239.70758	-15.44569	-1686.39417	-117.43066	15.12879
1155	9.617	819.53210	-31.43334	1454.26501	-481.13925	86.22533	1337.64185	-1199.79346	77.19180	1321.51489	274.27899	269.19305	13.58903	-247.71136	-26.47577	-12.26101	-936.40143	239.19096	-15.47200	-1674.83105	-113.87715	18.77842
1156	9.625	817.00629	-30.82906	1457.89001	-480.47549	86.58919	1337.49500	-1199.42920	77.61039	1326.02124	310.80170	271.51813	10.86852	-261.59235	-26.91971	-12.31199	-950.24048	238.61678	-15.43663	-1659.10022	-110.28092	21.65485
1157	9.633	814.38293	-30.15499	1461.43225	-479.81592	87.11349	1337.51196	-1199.01147	78.21578	1330.49426	345.77826	274.05090	9.65034	-275.50641	-27.38898	-12.35184	-964.15613	238.09128	-15.37769	-1639.71167	-106.69765	23.34441
1158	9.642	811.67761	-29.39264	1464.85620	-479.11655	87.84315	1337.69031	-1198.59363	78.96571	1334.91235	377.96393	276.51398	9.84440	-289.46814	-27.81720	-12.42346	-978.14435	237.62329	-15.32033	-1617.41016	-102.96962	23.71764
1159	9.650	808.91620	-28.54703	1468.13000	-478.33316	88.81723	1338.02283	-1198.21680	79.81374	1339.26965	405.94904	278.69415	10.91504	-303.50201	-28.17946	-12.53375	-992.19147	237.17273	-15.27378	-1592.79126	-98.89825	22.97034
1160	9.658	806.14246	-27.65409	1471.22278	-477.43597	90.05774	1338.49805	-1197.86804	80.72065	1343.56909	428.44391	280.47147	11.87673	-317.59467	-28.53145	-12.63934	-1006.28540	236.71080	-15.25571	-1566.19336	-94.38004	21.56818
1161	9.667	803.41339	-26.76499	1474.10413	-476.41428	91.56380	1339.10278	-1197.47986	81.65662	1347.80688	444.52203	281.77133	11.63136	-331.71838	-28.92639	-12.71062	-1020.43225	236.23763	-15.27163	-1537.85095	-89.45046	20.09749
1162	9.675	800.78577	-25.91911	1476.74622	-475.26776	93.31258	1339.82263	-1196.97778	82.59190	1351.96252	453.80780	282.51297	9.47603	-345.88379	-29.34613	-12.74857	-1034.63904	235.75966	-15.27312	-1507.98962	-84.28159	19.08294
1163	9.683	798.30396	-25.13789	1479.12610	-473.99481	95.26826	1340.64038	-1196.31677	83.49191	1356.00281	456.59637	282.59839	5.43925	-360.12762	-29.75928	-12.76043	-1048.88904	235.29324	-15.20830	-1476.82104	-79.11813	18.85282
1164	9.692	795.99805	-24.43121	1481.22620	-472.58643	97.38728	1341.53687	-1195.48340	84.33884	1359.89124	453.79059	281.98026	0.30458	-374.44128	-30.17096	-12.76614	-1063.15161	234.88065	-15.10015	-1444.56445	-74.12804	19.49369
1165	9.700	793.89093	-23.79777	1483.03149	-471.03061	99.62456	1342.49854	-1194.48132	85.16105	1363.59106	446.67792	280.78104	-4.71261	-388.75342	-30.58934	-12.79710	-1077.40479	234.53024	-15.00385	-1411.46313	-69.36507	20.87815
1166	9.708	792.00543	-23.23206	1484.52991	-469.32144	101.95107	1343.52136	-1193.31396	86.01933	1367.07166	436.64178	279.33923	-8.56751	-402.99969	-31.00404	-12.86176	-1091.64880	234.17587	-14.93204	-1377.80066	-64.86745	22.71733
1167	9.717	790.36847	-22.73558	1485.71680	-467.46536	104.36281	1344.60999	-1191.97839	86.96346	1370.31799	424.78937	278.06689	-10.86704	-417.18365	-31.41547	-12.92440	-1105.89050	233.75900	-14.87398	-1343.93018	-60.65515	24.63950
1168	9.725	789.01270	-22.31569	1486.59680	-465.48730	106.86403	1345.77356	-1190.47888	88.02207	1373.33057	411.75787	277.20868	-11.89190	-431.35669	-31.83797	-12.94294	-1120.11487	233.29799	-14.82558	-1310.19531	-56.68687	26.39426
1169	9.733	787.97449	-21.97824	1487.17615	-463.43301	109.44293	1347.02490	-1188.83777	89.22251	1376.11096	397.94232	276.73749	-12.23921	-445.53864	-32.27077	-12.93572	-1134.30298	232.83759	-14.77642	-1276.73486	-52.91478	28.07770
1170	9.742	787.28668	-21.72341	1487.45068	-461.36099	112.06842	1348.37720	-1187.10083	90.58619	1378.64661	383.73792	276.47070	-12.38303	-459.66919	-32.70485	-12.96427	-1148.46472	232.39774	-14.72639	-1243.40161	-49.32951	30.04608
1171	9.750	786.96619	-21.54169	1487.40137	-459.33511	114.70314	1349.83801	-1185.34827	92.10011	1380.90613	369.49121	276.24954	-12.51319	-473.63605	-33.14616	-12.99181	-1162.60583	231.99191	-14.70013	-1209.95459	-45.93024	32.53874
1172	9.758	787.00397	-21.40921	1487.00488	-457.42645	117.31461	1351.40430	-1183.69397	93.71934	1382.84399	355.39337	275.99670	-12.68689	-487.33398	-33.61230	-12.78632	-1176.68188	231.63080	-14.70026	-1176.35815	-42.69647	35.44159
1173	9.767	787.36432	-21.29562	1486.25000	-455.71216	119.88135	1353.06299	-1182.26147	95.40778	1384.40906	341.47577	275.68713	-12.95013	-500.70209	-34.08234	-12.05268	-1190.64819	231.31027	-14.68572	-1142.91895	-39.63200	38.39841
1174	9.775	787.99469	-21.18491	1485.14246	-454.26550	122.38574	1354.79236	-1181.15881	97.16294	1385.55127	327.67706	275.33966	-13.30030	-513.75537	-34.42946	-10.66267	-1204.49609	231.00108	-14.62230	-1110.19250	-36.83542	41.05751
1175	9.783	788.84174	-21.08438	1483.69800	-453.14481	124.78963	1356.56311	-1180.46289	98.99684	1386.22034	313.93103	275.00140	-13.65016	-526.56091	-34.48666	-8.67990	-1218.21216	230.61008	-14.53510	-1078.69080	-34.50161	43.20498
1176	9.792	789.86487	-21.01324	1481.93408	-452.38739	127.02393	1358.33887	-1180.21497	100.90116	1386.37024	300.20880	274.70203	-13.89848	-539.08893	-34.21756	-6.18281	-1231.82251	230.02362	-14.52031	-1048.56848	-32.82757	44.75789
1177	9.800	791.04010	-20.99416	1479.86499	-452.01053	129.01132	1360.07959	-1180.42786	102.81710	1385.98328	286.51459	274.43549	-14.04143	-551.14990	-33.74020	-3.15830	-1245.44678	229.26981	-14.69949	-1019.56476	-31.88863	45.73680
1178	9.808	792.35583	-21.04935	1477.50110	-452.02014	130.69891	1361.74292	-1181.09814	104.62566	1385.09692	272.87482	274.17682	-14.17848	-562.49298	-33.19089	0.46062	-1259.16089	228.55501	-15.09063	-991.18140	-31.60488	46.26551
1179	9.817	793.80670	-21.18406	1474.85193	-452.42029	132.07397	1363.28687	-1182.20557	106.19810	1383.78882	259.30499	273.91132	-14.39145	-572.77325	-32.62666	4.75562	-1272.89502	228.06137	-15.54647	-962.89520	-31.79491	46.54260
1180	9.825	795.38660	-21.38240	1471.93103	-453.21533	133.15944	1364.67529	-1183.69958	107.48013	1382.13330	245.77502	273.65851	-14.66224	-581.43506	-32.04675	9.85297	-1286.55542	227.80344	-15.88060	-934.32935	-32.23724	46.77936
1181	9.833	797.08630	-21.63415	1468.75598	-454.40726	133.99863	1365.88452	-1185.50122	108.50877	1380.17883	232.23120	273.45041	-14.92023	-587.75317	-31.52278	15.97203	-1300.13379	227.69815	-15.97044	-905.36017	-32.75362	47.14866
1182	9.842	798.89355	-21.94939	1465.34692	-455.99191	134.63899	1366.90637	-1187.52698	109.35086	1377.95337	218.64783	273.28293	-15.10952	-590.95862	-31.30557	23.32619	-1313.68384	227.65274	-15.76149	-876.13086	-33.27076	47.73957
1183	9.850	800.79431	-22.34114	1461.72754	-457.95175	135.12192	1367.74353	-1189.70776	110.05210	1375.47290	205.04199	273.10516	-15.21259	-590.38232	-31.71072	31.77406	-1327.24463	227.62152	-15.30932	-847.02264	-33.77434	48.50859
1184	9.858	802.77576	-22.80972	1457.92786	-460.24448	135.48022	1368.40356	-1191.99133	110.63667	1372.75537	191.43805	272.87415	-15.25615	-585.64063	-32.88525	40.52574	-1340.81274	227.58624	-14.80498	-818.60583	-34.24008	49.26725
1185	9.867	804.82770	-23.34370	1453.98242	-462.80118	135.73964	1368.89624	-1194.33655	111.12188	1369.82617	177.82477	272.60162	-15.28516	-576.75256	-34.75212	48.39055	-1354.41248	227.47546	-14.48421	-791.50574	-34.64591	49.72853
1186	9.875	806.94208	-23.92912	1449.93018	-465.53458	135.91856	1369.23438	-1196.70642	111.52404	1366.71350	164.16742	272.31287	-15.32952	-564.06879	-37.13496	54.46122	-1368.11035	227.23737	-14.46828	-766.21643	-34.99436	49.59399
1187	9.883	809.11096	-24.55635	1445.81091	-468.34763	136.02626	1369.43262	-1199.06433	111.85928	1363.44495	150.44525	271.99561	-15.39738	-548.10657	-39.84357	58.55026	-1381.95984	226.93607	-14.68268	-743.00385	-35.27448	48.66260
1188	9.892	811.32501	-25.21330	1441.65918	-471.14154	136.06477	1369.50305	-1201.36865	112.13791	1360.04907	136.64166	271.63287	-15.47587	-529.45813	-42.66524	61.06579	-1395.97827	226.69508	-14.94831	-721.94177	-35.42867	46.91671
1189	9.900	813.57385	-25.88164	1437.50085	-473.82556	136.03922	1369.45544	-1203.56287	112.35499	1356.55591	122.72845	271.25458	-15.54291	-508.74951	-45.38226	62.65416	-1410.10425	226.55925	-15.13321	-703.00623	-35.37324	44.52345
1190	9.908	815.84583	-26.54972	1433.36206	-476.32684	135.96742	1369.30396	-1205.57642	112.48981	1352.99365	108.70654	270.90442	-15.58883	-486.57837	-47.85042	63.90952	-1424.20483	226.38612	-15.20768	-686.15082	-35.04343	41.75183
1191	9.917	818.12488	-27.21978	1429.27759	-478.59714	135.87479	1369.07080	-1207.33533	112.51977	1349.38708	94.63586	270.58002	-15.62105	-463.45544	-50.00978	65.18353	-1438.21326	226.00177	-15.22368	-671.36365	-34.43248	38.85202
1192	9.925	820.38757	-27.89873	1425.28699	-480.61142	135.77652	1368.77954	-1208.77673	112.44106	1345.76184	80.57574	270.24701	-15.65730	-439.76202	-51.79852	66.54226	-1452.19702	225.46107	-15.26583	-658.75299	-33.60586	35.93333
1193	9.933	822.60516	-28.59591	1421.43384	-482.35791	135.67403	1368.44592	-1209.85742	112.27299	1342.14795	66.52753	269.88074	-15.71834	-415.70386	-53.14038	67.88063	-1466.24524	224.96758	-15.36515	-648.63983	-32.69434	32.89109
1194	9.942	824.74878	-29.32834	1417.77185	-483.82806	135.56949	1368.07422	-1210.55786	112.03687	1338.57202	52.46533	269.49246	-15.81559	-391.27576	-54.02960	69.05035	-1480.35974	224.61754	-15.46407	-641.53363	-31.87299	29.44946
1195	9.950	826.79449	-30.11079	1414.36377	-485.01367	135.47343	1367.66064	-1210.88574	111.73727	1335.04871	38.38531	269.12506	-15.93175	-366.29541	-54.54129	69.91032	-1494.48389	224.34846	-15.50636	-637.93060	-31.28448	25.31986
1196	9.958	828.72565	-30.94509	1411.26746	-485.91220	135.40230	1367.19873	-1210.87354	111.36411	1331.58582	24.30743	268.79584	-16.02046	-340.51355	-54.76820	70.34380	-1508.58630	224.05200	-15.52071	-638.01202	-30.91692	20.41247
1197	9.967	830.53247	-31.82504	1408.51892	-486.53305	135.37395	1366.68530	-1210.56775	110.89677	1328.18860	10.23859	268.47827	-16.05687	-313.70459	-54.80338	70.27672	-1522.68677	223.66266	-15.56606	-641.41028	-30.57795	15.02471
1198	9.975	832.21417	-32.74096	1406.11487	-486.90366	135.39647	1366.12170	-1210.02100	110.30696	1324.85925	-3.85272	268.15564	-16.06597	-285.72479	-54.73131	69.68066	-1536.78394	223.19423	-15.65517	-647.28021	-30.06631	9.88848
1199	9.983	833.78888	-33.68086	1403.99561	-487.07797	135.46075	1365.51538	-1209.29846	109.58411	1321.59045	-18.00977	267.84003	-16.07432	-256.63501	-54.59572	68.59174	-1550.80676	222.72528	-15.78040	-654.68005	-29.36623	5.81343
1200	9.992	835.30078	-34.63264	1402.03955	-487.14224	135.54691	1364.88293	-1208.48254	108.76998	1318.35840	-32.23047	267.53802	-16.08312	-226.84283	-54.41801	67.18245	-1564.72449	222.30122	-15.93530	-662.81006	-28.58986	2.82640
