# Supplementary material for: Novel Methods for Surface EMG Analysis and Exploration Based on Multi-Modal Gaussian Mixture Models
Source: PLoS One. 2016 Jun 30;11(6):e0157239. doi: 10.1371/journal.pone.0157239 (PMC4928879; doi:10.1371/journal.pone.0157239)
Supplement: S2 File — (ZIP) [file pone.0157239.s002.zip › Haf_horses_walk_data/Haf_h05_w3_emg.anc]

File_Type:	Analog R/C ASCII	Generation#:	2
Board_Type:	NI USB-6225	Polarity:	Bipolar
Trial_Name:	Larettaw	Trial#:	3	Duration(Sec.):	9.999166	#Channels:	64
BitDepth:	16	PreciseRate:	1200.000000
Name	LDL	acc1x	acc1y	acc1z	GM1L	acc2x	acc2y	acc2z	GM2L	acc3x	acc3y	acc3z	GM3L	acc4x	acc4y	acc4z	LDR	acc5x	acc5y	acc5z	GM1R	acc6x	acc6y	acc6z	GM2R	acc7x	acc7y	acc7z	GM3R	acc8x	acc8y	acc8z	BLDL	acc9x	acc9y	acc9z	BGM1L	acc10x	acc10y	acc10z	BGM2L	acc11x	acc11y	acc11z	BGM3L	acc12x	acc12y	acc12z	BLDR
Rate	1200	1200	1200	1200	1200	1200	1200	1200	1200	1200	1200	1200	1200	1200	1200	1200	1200	1200	1200	1200	1200	1200	1200	1200	1200	1200	1200	1200	1200	1200	1200	1200	1200	1200	1200	1200	1200	1200	1200	1200	1200	1200	1200	1200	1200	1200	1200	1200	1200
Range	5000	5000	5000	5000	5000	5000	5000	5000	5000	5000	5000	5000	5000	5000	5000	5000	5000	5000	5000	5000	5000	5000	5000	5000	5000	5000	5000	5000	5000	5000	5000	5000	5000	5000	5000	5000	5000	5000	5000	5000	5000	5000	5000	5000	5000	5000	5000	5000	5000
0.000000	223	-4495	-7634	-14634	197	-17561	-3543	-19155	-90	-16978	-8505	-14774	-351	-14709	-10398	-7515	368	-2869	1028	-19915	514	-20095	11220	-23808	-5932	-17596	14778	-26336	-5645	-18209	15913	-21641	-147	-122	-118	-68	-61	-56	-104	29	-149	20	35	-78	-24	-60	82	-27	1
0.000833	58	-4436	-7630	-14529	136	-17674	-3425	-19281	-73	-17032	-8418	-14846	-618	-14705	-10360	-7423	-6	-2852	1067	-19881	-235	-20193	11574	-24059	-5787	-17562	15607	-26365	-3696	-18262	17101	-21297	-150	-127	-124	-69	-63	-62	-107	38	-154	16	28	-76	-22	-76	81	-31	-1
0.001667	69	-4370	-7622	-14426	279	-17795	-3333	-19388	-10	-17094	-8320	-14921	-520	-14728	-10329	-7364	115	-2838	1104	-19824	383	-20295	11962	-24397	-5567	-17510	16508	-26388	-3673	-18256	18386	-20964	-152	-129	-122	-70	-66	-61	-109	36	-156	13	23	-81	-27	-61	80	-32	-6
0.002500	55	-4296	-7610	-14322	498	-17911	-3208	-19471	-100	-17152	-8215	-14993	-511	-14773	-10299	-7331	976	-2824	1146	-19750	664	-20403	12386	-24779	-6152	-17439	17477	-26401	-5268	-18181	19743	-20655	-152	-126	-122	-68	-65	-59	-105	37	-155	17	29	-77	-22	-57	80	-29	-4
0.003333	53	-4202	-7595	-14223	343	-18030	-3108	-19542	-152	-17202	-8097	-15071	-510	-14842	-10279	-7327	306	-2807	1192	-19656	-174	-20522	12856	-25218	-5664	-17375	18498	-26417	-4420	-18053	21149	-20369	-149	-125	-121	-65	-63	-41	-105	40	-153	13	29	-79	-23	-60	80	-31	-1
0.004167	118	-4109	-7579	-14122	364	-18146	-3011	-19594	-143	-17250	-7968	-15154	-463	-14931	-10258	-7355	228	-2794	1238	-19542	-68	-20659	13383	-25719	-5484	-17302	19556	-26432	-4083	-17871	22582	-20122	-149	-127	-122	-67	-61	-62	-107	39	-151	15	30	-75	-19	-58	81	-28	0
0.005000	-109	-4018	-7559	-14049	490	-18246	-2910	-19635	-65	-17289	-7820	-15242	-481	-15033	-10239	-7413	294	-2779	1285	-19411	-105	-20801	13963	-26276	-4996	-17236	20632	-26428	-3184	-17636	24021	-19916	-128	-126	-120	-69	-63	-59	-105	40	-150	17	29	-77	-21	-59	80	-31	0
0.005833	-420	-3917	-7537	-13985	251	-18355	-2817	-19667	-91	-17319	-7665	-15333	-681	-15147	-10220	-7500	389	-2763	1332	-19270	-538	-20951	14591	-26882	-4250	-17169	21704	-26424	-1916	-17362	25431	-19747	-149	-129	-122	-68	-61	-59	-104	38	-152	15	29	-80	-21	-61	81	-29	-4
0.006667	-317	-3808	-7507	-13934	228	-18441	-2721	-19715	-109	-17341	-7501	-15434	-344	-15248	-10206	-7622	972	-2744	1374	-19115	-382	-21103	15272	-27525	-4304	-17109	22754	-26405	-2584	-17049	26801	-19622	-154	-130	-124	-69	-62	-63	-109	35	-134	10	26	-80	-24	-63	75	-36	-7
0.007500	-173	-3696	-7474	-13896	375	-18512	-2628	-19720	-17	-17351	-7327	-15539	-327	-15397	-10181	-7774	1223	-2715	1416	-18949	-383	-21235	15998	-28190	-4835	-17039	23772	-26367	-3951	-16702	28082	-19530	-153	-132	-124	-70	-62	-61	-109	36	-156	16	29	-80	-24	-62	77	-36	-6
0.008333	-218	-3567	-7432	-13879	304	-18560	-2526	-19741	-16	-17345	-7135	-15647	-471	-15519	-10156	-7949	526	-2684	1453	-18780	-1022	-21364	16758	-28869	-3752	-16969	24725	-26306	-2364	-16337	29248	-19468	-154	-130	-126	-69	-64	-63	-107	34	-153	11	28	-78	-26	-63	75	-34	-5
0.009167	-298	-3440	-7389	-13871	311	-18587	-2418	-19764	-81	-17328	-6958	-15757	-323	-15639	-10132	-8156	515	-2647	1489	-18608	-831	-21459	17551	-29542	-2787	-16888	25593	-26223	-1328	-15957	30280	-19432	-154	-130	-124	-68	-64	-64	-109	37	-156	15	28	-77	-25	-62	76	-36	-5
0.010000	-525	-3310	-7330	-13880	135	-18595	-2312	-19790	-67	-17305	-6772	-15876	-321	-15751	-10102	-8383	579	-2607	1519	-18438	-1037	-21519	18353	-30189	-2045	-16788	26365	-26105	-566	-15567	31167	-19410	-151	-131	-126	-69	-65	-62	-141	33	-155	16	29	-77	-26	-61	77	-32	-5
0.010833	-440	-3170	-7261	-13895	-29	-18574	-2196	-19821	-104	-17270	-6593	-15991	-422	-15854	-10072	-8638	692	-2563	1549	-18272	-1061	-21528	19159	-30818	-1112	-16672	27029	-25959	-348	-15185	31892	-19386	-149	-129	-120	-65	-61	-61	-109	39	-154	13	28	-77	-21	-60	75	-33	-1
0.011667	-151	-3032	-7186	-13924	-41	-18532	-2060	-19856	-109	-17222	-6420	-16109	-300	-15943	-10030	-8915	732	-2514	1579	-18112	-827	-21490	19948	-31374	-257	-16536	27578	-25781	-675	-14807	32471	-19351	-150	-127	-121	-67	-56	-55	-107	39	-153	18	34	-73	-22	-57	84	-32	1
0.012500	-237	-2893	-7111	-13961	74	-18472	-1945	-19907	-35	-17170	-6262	-16233	-144	-16017	-9996	-9224	325	-2469	1612	-17968	-766	-21391	20705	-31891	1067	-16377	28013	-25573	-936	-14455	32767	-19298	-149	-125	-116	-64	-58	-57	-103	39	-150	19	34	-74	-21	-57	80	-32	1
0.013333	-445	-2752	-7000	-14003	-17	-18389	-1809	-19968	-112	-17109	-6109	-16357	-29	-16080	-9956	-9548	614	-2424	1649	-17839	-298	-21244	21417	-32338	1471	-16187	28327	-25340	-2869	-14124	32767	-19208	-149	-127	-118	-65	-57	-59	-107	53	-148	18	34	-83	-18	-58	80	-30	-1
0.014167	-525	-2622	-6891	-14049	-164	-18290	-1663	-20038	-152	-17042	-5971	-16484	41	-16132	-9922	-9894	549	-2380	1686	-17726	-799	-21035	22067	-32585	1839	-15978	28534	-25089	-3070	-13838	32767	-19076	-149	-127	-118	-68	-61	-60	-108	40	-150	16	33	-79	-24	-60	80	-22	-3
0.015000	-479	-2486	-6768	-14103	-288	-18178	-1504	-20128	-21	-16973	-5889	-16612	-22	-16176	-9883	-10262	0	-2344	1728	-17633	-592	-20768	22654	-32673	2680	-15743	28644	-24819	-3938	-13587	32767	-18923	-155	-137	-125	-74	-65	-60	-110	36	-155	16	27	-80	-23	-61	76	-38	-3
0.015833	-418	-2351	-6633	-14152	-229	-18054	-1333	-20220	-39	-16900	-5744	-16733	-155	-16195	-9847	-10641	794	-2308	1790	-17554	452	-20442	23162	-32731	1851	-15480	28674	-24538	-7420	-13378	32767	-18627	-151	-130	-124	-70	-63	-59	-107	37	-154	10	28	-76	-17	-56	80	-24	-5
0.016667	-579	-2227	-6484	-14196	-366	-17918	-1138	-20327	-105	-16817	-5668	-16850	-384	-16205	-9809	-11041	315	-2283	1862	-17489	-136	-20076	23582	-32732	2248	-15197	28645	-24252	-7491	-13220	32704	-18303	-155	-130	-124	-69	-66	-59	-105	34	-152	18	32	-78	-26	-57	81	-35	-4
0.017500	-522	-2101	-6316	-14240	-429	-17776	-946	-20448	-80	-16734	-5556	-16965	-982	-16203	-9774	-11450	70	-2257	1955	-17441	-91	-19666	23921	-32751	2725	-14893	28569	-23968	-7491	-13111	32366	-17902	-149	-129	-120	-67	-60	-53	-108	34	-152	17	32	-78	-21	-56	80	-34	-4
0.018333	-323	-1990	-6140	-14285	-413	-17635	-738	-20586	-137	-16648	-5475	-17080	-1163	-16196	-9739	-11873	-243	-2247	2060	-17407	268	-19231	24172	-32743	3005	-14571	28467	-23698	-6165	-13051	31976	-17427	-147	-130	-125	-67	-65	-57	-107	38	-152	17	33	-77	-18	-56	82	-30	-8
0.019167	-97	-1873	-5949	-14327	-538	-17494	-511	-20738	-171	-16561	-5405	-17186	-1097	-16177	-9707	-12299	-586	-2238	2187	-17382	426	-18767	24345	-32738	3088	-14241	28365	-23445	-3945	-13037	31569	-16882	-145	-126	-118	-65	-59	-56	-108	41	-154	18	34	-75	-19	-56	80	-28	4
0.020000	-38	-1773	-5753	-14372	-678	-17361	-279	-20908	-55	-16477	-5340	-17292	-823	-16157	-9679	-12729	-412	-2240	2329	-17371	666	-18291	24450	-32740	2573	-13899	28269	-23217	-2608	-13068	31178	-16277	-148	-126	-118	-66	-56	-46	-103	42	-147	20	34	-75	-18	-53	84	-30	0
0.020833	-210	-1669	-5552	-14422	-380	-17230	-34	-21073	-49	-16396	-5280	-17393	-472	-16121	-9657	-13164	2	-2253	2492	-17366	1258	-17816	24497	-32737	1403	-13565	28202	-23018	-2644	-13137	30797	-15616	-149	-127	-119	-68	-59	-57	-108	36	-144	33	34	-78	-18	-55	86	-32	-1
0.021667	-314	-1569	-5341	-14477	-567	-17108	213	-21259	-100	-16321	-5217	-17496	-469	-16086	-9638	-13602	-996	-2265	2668	-17369	199	-17344	24487	-32679	1819	-13223	28179	-22845	559	-13239	30477	-14912	-147	-128	-120	-70	-60	-45	-108	36	-151	16	32	-81	-19	-59	79	-33	-5
0.022500	-225	-1475	-5134	-14535	-620	-16999	463	-21460	-43	-16253	-5155	-17590	-232	-16045	-9621	-14031	-1179	-2292	2864	-17371	-8	-16883	24451	-32430	2375	-12884	28202	-22701	3846	-13363	30221	-14180	-149	-130	-120	-70	-63	-58	-113	34	-150	17	28	-81	-21	-59	79	-34	-3
0.023333	-229	-1371	-4927	-14601	-569	-16891	715	-21667	-19	-16189	-5091	-17695	-93	-16001	-9616	-14458	-1218	-2313	3070	-17378	235	-16441	24396	-32082	2470	-12556	28286	-22588	6583	-13512	30044	-13439	-153	-130	-125	-76	-66	-67	-110	32	-165	18	26	-81	-27	-64	77	-35	-5
0.024167	-179	-1274	-4773	-14680	-739	-16800	966	-21888	-84	-16134	-5019	-17789	10	-15952	-9604	-14876	-1568	-2347	3290	-17389	-8	-16021	24347	-31659	2709	-12239	28432	-22488	8963	-13667	29966	-12701	-150	-130	-122	-72	-62	-63	-113	33	-151	16	28	-82	0	-60	77	-30	-3
0.025000	-191	-1171	-4519	-14760	-508	-16702	1221	-22107	-101	-16087	-4937	-17890	145	-15904	-9595	-15278	-1505	-2370	3517	-17378	72	-15623	24324	-31186	3008	-11946	28628	-22408	10390	-13829	29976	-11988	-148	-131	-118	-73	-64	-61	-109	35	-153	12	30	-79	-26	-62	79	-29	-6
0.025833	-190	-1063	-4328	-14855	-405	-16624	1466	-22332	-30	-16048	-4858	-17992	145	-15847	-9591	-15679	-1860	-2381	3748	-17383	124	-15255	24335	-30707	3893	-11678	28886	-22339	11641	-13986	30078	-11312	-147	-132	-120	-68	-63	-59	-107	39	-153	17	28	-78	-19	-59	82	-30	-5
0.026667	-256	-955	-4146	-14958	-487	-16547	1701	-22611	30	-16018	-4772	-18101	62	-15791	-9588	-16069	-1664	-2409	3981	-17378	236	-14920	24390	-30133	4341	-11437	29183	-22278	10894	-14149	30258	-10704	-154	-129	-121	-66	-62	-62	-107	34	-154	17	29	-80	-22	-59	78	-28	0
0.027500	-412	-814	-3975	-15072	-403	-16475	1929	-22798	51	-15997	-4683	-18219	75	-15741	-9590	-16454	-1291	-2422	4207	-17404	-107	-14613	24505	-29555	4038	-11230	29516	-22205	10162	-14305	30503	-10160	-151	-128	-125	-69	-62	-63	-107	37	-151	19	29	-77	-19	-63	79	-32	0
0.028333	-385	-730	-3820	-15197	-366	-16412	2143	-23033	121	-15989	-4592	-18347	261	-15694	-9592	-16825	-1521	-2420	4431	-17384	-323	-14341	24686	-28997	4425	-11067	29868	-22123	9437	-14452	30804	-9707	-148	-127	-125	-68	-64	-59	-107	36	-158	15	27	-79	-22	-61	79	-31	0
0.029167	-154	-619	-3680	-15328	-152	-16348	2352	-23263	145	-15985	-4497	-18481	323	-15640	-9595	-17196	-181	-2410	4641	-17388	628	-14093	24940	-28420	3437	-10941	30250	-22021	4092	-14586	31135	-9352	-149	-131	-122	-69	-63	-59	-108	40	-151	16	28	-80	-22	-60	69	-31	-3
0.030000	-290	-508	-3553	-15468	-258	-16262	2550	-23491	40	-15993	-4408	-18632	64	-15591	-9597	-17555	-424	-2386	4846	-17401	-136	-13871	25262	-27854	3239	-10861	30605	-21889	1317	-14695	31480	-9094	-155	-129	-121	-65	-61	-58	-109	38	-155	15	27	-77	-22	-62	79	-31	0
0.030833	-277	-397	-3440	-15618	-151	-16217	2737	-23709	-29	-15998	-4318	-18787	131	-15546	-9603	-17909	-590	-2348	5034	-17418	-139	-13668	25646	-27296	3107	-10821	30957	-21725	-1637	-14818	31827	-8938	-149	-129	-120	-66	-61	-56	-104	41	-150	20	33	-73	-21	-59	76	-29	-4
0.031667	-216	-294	-3342	-15765	-10	-16147	2916	-23918	-1	-16017	-4233	-18956	329	-15502	-9603	-18256	-301	-2301	5213	-17445	-235	-13486	26080	-26775	2906	-10827	31285	-21521	-4146	-14904	32155	-8883	-147	-131	-124	-67	-61	-56	-107	39	-154	16	32	-76	-18	-60	81	-28	-6
0.032500	-298	-202	-3266	-15924	-4	-16076	3078	-24115	-62	-16038	-4156	-19134	132	-15467	-9605	-18600	-523	-2240	5375	-17483	-555	-13317	26558	-26284	2694	-10866	31580	-21262	-5921	-14989	32447	-8923	-149	-129	-118	-63	-60	-58	-103	43	-150	21	36	-72	-21	-59	81	-28	15
0.033333	-340	-114	-3198	-16077	94	-15999	3239	-24291	-33	-16056	-4083	-19318	-43	-15442	-9601	-18929	-679	-2165	5540	-17534	-383	-13156	27058	-25838	2308	-10941	31830	-20989	-7755	-15048	32696	-9048	-144	-126	-117	-63	-62	-59	-108	42	-148	25	35	-72	-22	-56	85	-28	0
0.034167	-87	-34	-3147	-16234	335	-15913	3393	-24452	108	-16076	-4019	-19505	223	-15415	-9598	-19252	38	-2081	5664	-17600	190	-13000	27566	-25445	1101	-11045	32030	-20662	-11608	-15092	32767	-9243	-148	-126	-118	-65	-65	-58	-108	42	-149	21	34	-74	-18	-55	80	-28	0
0.035000	-356	28	-3109	-16404	91	-15822	3536	-24590	1	-16098	-3969	-19691	33	-15397	-9594	-19561	-353	-1989	5793	-17689	-639	-12849	28059	-25091	1096	-11175	32172	-20297	-11925	-15113	32767	-9498	-149	-134	-119	-67	-65	-62	-108	40	-153	19	33	-72	-23	-59	82	-29	0
0.035833	-493	81	-3088	-16550	236	-15721	3675	-24703	-148	-16117	-3926	-19880	41	-15389	-9582	-19854	-296	-1889	5913	-17783	-854	-12695	28524	-24800	1391	-11298	32257	-19902	-10728	-15108	32767	-9794	-150	-126	-121	-68	-61	-57	-104	42	-151	19	46	-76	-24	-61	80	-28	-5
0.036667	-168	119	-3077	-16705	414	-15612	3805	-24787	-128	-16136	-3887	-20064	76	-15388	-9569	-20139	388	-1784	6026	-17906	-698	-12538	28931	-24559	1446	-11431	32282	-19472	-9684	-15072	32767	-10117	-161	-126	-121	-68	-62	-57	-110	43	-150	20	34	-73	-21	-56	81	-29	-1
0.037500	-85	142	-3077	-16859	225	-15499	3930	-24839	-88	-16152	-3881	-20245	-58	-15399	-9550	-20401	524	-1676	6131	-18034	-878	-12377	29270	-24365	1730	-11556	32236	-19020	-7927	-15011	32767	-10430	-149	-127	-121	-64	-62	-57	-104	43	-152	20	30	-73	-22	-55	85	-26	0
0.038333	17	156	-3085	-17010	279	-15380	4041	-24887	9	-16168	-3875	-20435	-80	-15414	-9529	-20641	650	-1565	6240	-18176	-771	-12208	29523	-24210	1275	-11666	32144	-18558	-6890	-14917	32767	-10732	-150	-132	-119	-67	-63	-53	-104	43	-151	23	37	-70	-18	-53	87	-26	0
0.039167	13	157	-3106	-17161	123	-15267	4143	-24859	-67	-16189	-3883	-20580	87	-15443	-9506	-20857	503	-1452	6330	-18332	-870	-12038	29675	-24073	1319	-11747	31985	-18090	-5927	-14791	32767	-11007	-148	-124	-117	-66	-61	-53	-103	45	-149	22	37	-69	-19	-58	87	-24	2
0.040000	-262	143	-3138	-17315	-38	-15149	4225	-24827	-211	-16206	-3903	-20745	111	-15484	-9484	-21050	678	-1340	6436	-18506	-609	-11869	29719	-23990	1355	-11804	31764	-17629	-5752	-14637	32542	-11237	-151	-126	-122	-66	-62	-55	-105	43	-154	20	33	-72	-22	-55	84	-27	-3
0.040833	-154	111	-3178	-17469	179	-15040	4286	-24771	-262	-16242	-3939	-20897	-44	-15534	-9463	-21218	1059	-1224	6530	-18682	-590	-11696	29650	-23905	641	-11825	31492	-17178	-5296	-14446	32279	-11412	-150	-128	-119	-67	-65	-48	-108	43	-158	18	33	-75	-24	-57	85	-29	-5
0.041667	-234	72	-3216	-17617	84	-14933	4332	-24679	-322	-16272	-3979	-21043	-130	-15594	-9440	-21360	516	-1113	6620	-18868	-1106	-11533	29463	-23816	1225	-11804	31175	-16750	-2832	-14221	31954	-11523	-158	-128	-120	-68	-64	-58	-108	41	-159	19	34	-73	-24	-56	84	-34	-7
0.042500	-351	25	-3277	-17769	163	-14838	4345	-24571	-182	-16310	-4036	-21183	30	-15661	-9418	-21463	1477	-991	6707	-19054	151	-11373	29159	-23731	419	-11740	30802	-16346	-4793	-13973	31588	-11563	-152	-126	-122	-66	-62	-57	-110	41	-154	17	33	-73	-22	-53	80	-42	-4
0.043333	-225	-25	-3333	-17916	122	-14755	4332	-24440	-195	-16371	-4100	-21325	-102	-15732	-9426	-21550	1531	-871	6788	-19245	-98	-11224	28744	-23590	-532	-11644	30387	-15982	-4898	-13702	31184	-11535	-150	-125	-105	-64	-63	-61	-107	38	-153	18	36	-73	-22	-58	82	-29	0
0.044167	-121	-91	-3399	-18064	314	-14692	4286	-24294	-285	-16408	-4183	-21466	94	-15821	-9391	-21602	1179	-751	6862	-19439	-212	-11098	28225	-23443	-837	-11516	29931	-15656	-4284	-13413	30748	-11449	-147	-128	-120	-66	-65	-58	-105	43	-152	13	36	-76	-60	-55	81	-30	-1
0.045000	-198	-183	-3467	-18210	284	-14648	4200	-24136	-141	-16473	-4273	-21613	9	-15909	-9388	-21625	1289	-614	6930	-19632	-215	-10990	27612	-23254	-1028	-11368	29437	-15381	-3452	-13125	30269	-11308	-148	-125	-119	-67	-63	-56	-98	42	-151	20	35	-75	-24	-55	82	-26	0
0.045833	-6	-240	-3539	-18355	59	-14621	4072	-23968	-72	-16543	-4378	-21763	-98	-15993	-9394	-21621	1261	-476	6989	-19825	-563	-10915	26923	-23028	-1286	-11203	28908	-15153	-2396	-12845	29757	-11131	-149	-124	-122	-65	-64	-58	-102	44	-151	18	35	-73	-21	-55	78	-26	-1
0.046667	-27	-324	-3616	-18503	-144	-14618	3898	-23797	-101	-16614	-4502	-21920	-118	-16101	-9416	-21585	994	-324	7038	-20016	-466	-10876	26173	-22765	-1668	-11041	28341	-14980	-1430	-12583	29231	-10931	-149	-130	-120	-67	-38	-55	-104	42	-150	18	36	-75	-23	-57	81	-27	-1
0.047500	-73	-421	-3696	-18618	66	-14641	3673	-23633	-193	-16695	-4635	-22089	180	-16201	-9456	-21525	1665	-165	7085	-20208	225	-10881	25375	-22471	-2891	-10886	27746	-14857	-3743	-12349	28629	-10728	-151	-128	-122	-70	-62	-59	-107	42	-151	16	35	-83	-26	-58	78	-29	0
0.048333	-217	-522	-3778	-18738	-8	-14688	3403	-23464	-197	-16771	-4776	-22276	-9	-16310	-9512	-21437	1454	5	7122	-20395	-627	-10927	24548	-22148	-3261	-10757	27116	-14789	-3955	-12157	28021	-10539	-156	-128	-124	-70	-65	-59	-107	36	-158	12	29	-79	-24	-57	78	-31	-7
0.049167	-289	-630	-3862	-18847	26	-14761	3079	-23302	-178	-16851	-4953	-22467	105	-16412	-9584	-21320	666	188	7156	-20582	-1180	-11021	23709	-21796	-2881	-10652	26470	-14769	-2050	-12012	27386	-10373	-152	-131	-122	-68	-62	-61	-105	45	-153	17	35	-75	-24	-61	80	-30	-1
0.050000	-256	-738	-3941	-18962	144	-14851	2709	-23143	-309	-16920	-5134	-22668	220	-16512	-9677	-21178	853	386	7188	-20768	-841	-11164	22874	-21435	-3002	-10599	25798	-14798	-1052	-11919	26728	-10247	-151	-128	-122	-67	-64	-59	-107	39	-154	15	29	-75	-23	-57	80	-30	-3
0.050833	-355	-856	-4021	-19021	27	-14961	2294	-22990	-256	-16980	-5329	-22879	-55	-16609	-9799	-21011	850	594	7216	-20953	-1011	-11358	22052	-21077	-2911	-10588	25111	-14872	-27	-11889	26046	-10180	-153	-127	-120	-67	-58	-60	-108	43	-154	19	35	-74	-21	-58	79	-27	-3
0.051667	-348	-976	-4095	-19085	3	-15087	1823	-22851	-133	-17029	-5542	-23094	-168	-16696	-9932	-20819	820	816	7251	-21138	-981	-11600	21266	-20741	-2850	-10637	24408	-14990	-165	-11917	25352	-10169	-146	-126	-115	-66	-63	-53	-107	43	-153	18	37	-72	-22	-55	82	-25	-4
0.052500	-213	-1104	-4164	-19141	6	-15234	1331	-22723	-128	-17067	-5779	-23320	5	-16775	-10098	-20619	697	1035	7280	-21320	-958	-11891	20513	-20437	-2535	-10747	23688	-15149	-143	-12008	24640	-10224	-149	-127	-117	-64	-60	-56	-103	44	-150	22	35	-70	-19	-64	84	-31	0
0.053333	-183	-1238	-4227	-19182	-62	-15394	788	-22607	-182	-17097	-6054	-23543	18	-16840	-10284	-20416	404	1255	7313	-21506	-843	-12227	19793	-20182	-1862	-10926	22956	-15348	-131	-12147	23925	-10347	-143	-126	-121	-64	-60	-80	-107	42	-149	17	34	-74	-18	-58	85	-26	0
0.054167	-303	-1377	-4284	-19214	-67	-15564	207	-22498	-147	-17114	-6303	-23768	34	-16894	-10497	-20167	745	1475	7352	-21690	-434	-12607	19117	-19988	-2075	-11166	22222	-15581	-919	-12338	23211	-10529	-147	-129	-119	-63	-60	-61	-105	43	-152	22	40	-73	-19	-60	81	-26	1
0.055000	-401	-1515	-4325	-19236	-170	-15746	-402	-22402	-144	-17118	-6586	-23978	-50	-16926	-10731	-19924	266	1692	7399	-21871	-650	-13020	18484	-19870	-1852	-11451	21476	-15838	917	-12564	22509	-10763	-147	-128	-119	-64	-63	-59	-105	42	-152	20	34	-73	-21	-56	81	-29	0
0.055833	-212	-1655	-4354	-19252	-105	-15935	-1032	-22314	-135	-17110	-6889	-24177	218	-16946	-10977	-19669	632	1897	7454	-22046	312	-13459	17893	-19837	-2447	-11798	20756	-16123	-1172	-12815	21810	-11031	-148	-128	-120	-67	-63	-58	-104	46	-151	19	34	-65	-24	-56	82	-28	-4
0.056667	-276	-1795	-4370	-19266	-39	-16125	-1677	-22236	-138	-17095	-7206	-24359	172	-16945	-11264	-19437	780	2086	7515	-22218	395	-13917	17341	-19894	-3176	-12179	20035	-16439	-3141	-13085	21107	-11328	-149	-130	-121	-72	-62	-62	-109	39	-155	16	28	-75	-25	-60	79	-30	-1
0.057500	-509	-1924	-4370	-19277	-97	-16314	-2329	-22169	-113	-17076	-7536	-24522	63	-16922	-11556	-19191	101	2264	7590	-22380	216	-14386	16815	-20039	-2759	-12594	19327	-16750	-3039	-13355	20480	-11632	-150	-128	-124	-65	-62	-57	-107	43	-151	18	28	-76	-25	-53	81	-29	-3
0.058333	-509	-2047	-4351	-19282	-145	-16499	-2979	-22100	-67	-17047	-7870	-24653	15	-16879	-11860	-18961	-58	2423	7674	-22523	363	-14851	16317	-20276	-2643	-13021	18647	-17080	-1163	-13618	19842	-11932	-150	-134	-119	-65	-86	-58	-102	44	-153	18	33	-73	-21	-55	86	-30	-3
0.059167	-406	-2161	-4317	-19288	-1	-16682	-3630	-22042	-31	-17026	-8219	-24761	82	-16819	-12175	-18739	-296	2568	7764	-22657	365	-15319	15823	-20609	-2309	-13456	17988	-17421	5782	-13865	19281	-12210	-145	-128	-118	-64	-58	-57	-104	52	-152	16	35	-73	-16	-56	87	-22	0
0.060000	-445	-2257	-4265	-19302	-73	-16859	-4265	-21989	-42	-17005	-8568	-24843	-107	-16747	-12500	-18540	-436	2688	7864	-22772	510	-15767	15354	-21017	-1882	-13877	17365	-17767	13518	-14094	18743	-12460	-147	-128	-118	-66	-59	-57	-103	41	-149	22	34	-73	-18	-56	85	-31	-1
0.060833	-521	-2357	-4208	-19320	4	-17039	-4884	-21948	5	-17003	-8921	-24905	45	-16668	-12830	-18359	32	2793	7969	-22865	983	-16195	14873	-21501	-2404	-14285	16778	-18110	16042	-14299	18246	-12659	-147	-127	-120	-70	-61	-58	-110	40	-152	19	30	-78	-19	-57	82	-30	0
0.061667	-509	-2428	-4138	-19347	42	-17204	-5479	-21908	-117	-17014	-9280	-24929	-155	-16574	-13167	-18208	-332	2878	8077	-22938	605	-16590	14391	-22036	-2454	-14663	16227	-18460	18681	-14476	17791	-12810	-148	-126	-121	-69	-64	-59	-107	41	-149	19	32	-78	-24	-58	80	-32	-1
0.062500	-394	-2497	-4056	-19380	-200	-17359	-6045	-21870	-158	-17038	-9635	-24931	-190	-16474	-13495	-18079	-1025	2952	8180	-22981	18	-16951	13898	-22611	-1430	-15003	15718	-18773	23879	-14621	17402	-12906	-150	-127	-120	-69	-65	-60	-108	43	-151	21	29	-81	-17	-45	81	-30	-3
0.063333	-385	-2540	-3969	-19419	-336	-17503	-6577	-21836	-139	-17078	-9985	-24918	-143	-16377	-13817	-17982	-782	3006	8300	-22992	446	-17262	13394	-23215	-769	-15306	15251	-19083	25944	-14747	17055	-12971	-150	-122	-121	-67	-61	-53	-105	41	-152	22	30	-79	-23	-60	82	-32	-3
0.064167	-361	-2565	-3879	-19460	-281	-17640	-7080	-21804	-118	-17144	-10330	-24874	-260	-16280	-14129	-17914	-1216	3050	8408	-22981	301	-17537	12868	-23828	94	-15563	14836	-19375	26134	-14844	16751	-12939	-150	-128	-122	-72	-64	-58	-110	40	-152	13	36	-76	-19	-59	80	-26	0
0.065000	-215	-2575	-3788	-19508	-236	-17761	-7546	-21773	-35	-17232	-10661	-24825	-227	-16199	-14428	-17878	-1300	3084	8509	-22937	185	-17768	12325	-24435	897	-15783	14453	-19644	24802	-14938	16498	-12894	-149	-129	-126	-68	-63	-59	-108	39	-153	18	28	-81	-24	-61	81	-32	3
0.065833	-167	-2564	-3698	-19558	-313	-17874	-7976	-21741	-92	-17336	-10975	-24761	-99	-16132	-14709	-17869	-973	3119	8604	-22869	261	-17954	11771	-25011	1569	-15956	14119	-19886	22159	-15014	16272	-12821	-149	-128	-121	-69	-63	-57	-104	40	-150	19	35	-88	-19	-58	84	-29	0
0.066667	-199	-2533	-3604	-19607	-439	-17967	-8372	-21700	-115	-17458	-11273	-24691	-190	-16069	-14968	-17893	-1197	3140	8693	-22768	248	-18094	11204	-25548	2320	-16099	13808	-20096	19198	-15094	16078	-12733	-148	-125	-126	-66	-63	-55	-105	44	-149	18	32	-77	-22	-59	82	-29	-1
0.067500	-156	-2488	-3520	-19656	-319	-18050	-8740	-21653	-80	-17594	-11551	-24620	-265	-16032	-15201	-17950	-747	3158	8767	-22647	607	-18194	10628	-26034	1965	-16214	13529	-20283	15495	-15183	15909	-12653	-150	-131	-121	-68	-60	-56	-107	41	-154	18	32	-75	-18	-59	82	-30	-3
0.068333	-40	-2428	-3440	-19701	-206	-18120	-9078	-21595	-199	-17755	-11810	-24547	-377	-16015	-15407	-18019	-683	3175	8824	-22506	194	-18268	10048	-26456	2107	-16316	13273	-20437	13085	-15278	15754	-12616	-153	-127	-120	-68	-65	-57	-105	39	-153	16	30	-77	-21	-59	85	-32	-4
0.069167	21	-2355	-3362	-19741	-266	-18176	-9392	-21532	-188	-17905	-12039	-24484	-384	-16013	-15579	-18115	-341	3192	8810	-22353	579	-18312	9474	-26806	1899	-16400	13031	-20555	9387	-15403	15609	-12569	-152	-124	-118	-67	-62	-55	-104	37	-153	19	39	-75	-19	-59	80	-30	0
0.070000	59	-2268	-3290	-19780	-322	-18215	-9686	-21456	-204	-18065	-12245	-24425	-547	-16031	-15722	-18229	339	3205	8889	-22182	883	-18335	8911	-27083	778	-16487	12800	-20645	5440	-15542	15465	-12595	-146	-128	-119	-65	-60	-58	-103	40	-154	18	34	-74	-18	-61	84	-30	0
0.070833	52	-2169	-3224	-19805	-421	-18240	-9957	-21361	-188	-18219	-12432	-24373	-522	-16060	-15827	-18353	-84	3217	8895	-22004	472	-18341	8376	-27277	629	-16576	12572	-20721	3178	-15702	15311	-12669	-150	-126	-112	-65	-60	-49	-101	43	-150	22	38	-70	-21	-56	86	-28	0
0.071667	110	-2061	-3161	-19827	-328	-18246	-10205	-21246	-42	-18361	-12573	-24327	-506	-16101	-15894	-18481	150	3225	8880	-21821	573	-18339	7876	-27400	265	-16680	12349	-20763	391	-15880	15123	-12813	-147	-121	-113	-65	-57	-56	-104	41	-149	23	40	-70	-18	-56	87	-26	2
0.072500	211	-1946	-3105	-19838	-216	-18235	-10446	-21124	-47	-18494	-12703	-24292	-324	-16152	-15929	-18617	78	3221	8840	-21647	368	-18340	7414	-27449	50	-16801	12116	-20791	-2012	-16081	14973	-13025	-146	-124	-115	-63	-60	-56	-103	41	-150	23	38	-72	-24	-55	84	-27	0
0.073333	137	-1830	-3060	-19848	-370	-18203	-10672	-20989	-117	-18600	-12832	-24274	-527	-16205	-15931	-18754	35	3217	8784	-21482	-16	-18350	6992	-27444	42	-16945	11866	-20800	-3720	-16297	14770	-13304	-150	-128	-121	-68	-63	-74	-109	39	-154	18	34	-75	-24	-56	82	-26	-1
0.074167	178	-1706	-3016	-19845	-403	-18153	-10883	-20834	-87	-18686	-12892	-24254	-376	-16255	-15902	-18872	673	3186	8707	-21319	297	-18365	6634	-27382	-583	-17102	11618	-20800	-6594	-16513	14556	-13638	-149	-125	-117	-64	-60	-57	-126	39	-204	20	37	-73	-22	-57	80	-28	-3
0.075000	363	-1554	-2977	-19834	-436	-18078	-11074	-20666	-84	-18729	-12953	-24233	-359	-16292	-15839	-18995	834	3176	8611	-21172	560	-18403	6336	-27269	-1514	-17274	11366	-20791	-9332	-16728	14315	-14016	-147	-127	-120	-66	-61	-58	-109	42	-151	19	34	-74	-21	-56	82	-29	-7
0.075833	382	-1445	-2945	-19806	-308	-17979	-11247	-20483	-18	-18739	-13015	-24215	-318	-16316	-15753	-19092	-223	3144	8498	-21038	-504	-18443	6099	-27131	-1057	-17459	11101	-20787	-9720	-16936	14059	-14433	-147	-125	-119	-65	-60	-57	-105	43	-150	16	36	-77	-22	-52	84	-26	3
0.076667	346	-1308	-2921	-19786	-57	-17855	-11404	-20297	-143	-18712	-13033	-24192	163	-16320	-15642	-19171	-173	3096	8368	-20921	-523	-18510	5929	-26966	-727	-17646	10836	-20785	-10357	-17136	13786	-14873	-154	-128	-120	-68	-61	-57	-103	44	-153	18	36	-73	-18	-56	85	-27	-1
0.077500	181	-1172	-2904	-19755	-43	-17714	-11534	-20104	-289	-18644	-13061	-24164	131	-16306	-15507	-19225	-132	3042	8265	-20823	-314	-18588	5824	-26780	-470	-17834	10570	-20791	-10925	-17302	13495	-15313	-145	-128	-117	-65	-59	-57	-103	44	-158	16	36	-75	-22	-52	84	-29	1
0.078333	-11	-1012	-2895	-19719	-167	-17541	-11615	-19921	-237	-18528	-13079	-24129	-513	-16264	-15362	-19254	-372	2975	8082	-20741	-448	-18680	5785	-26587	-26	-18005	10313	-20802	-11327	-17439	13199	-15747	-149	-126	-118	-64	-62	-57	-102	47	-147	22	37	-73	-22	-52	88	-28	-1
0.079167	34	-900	-2892	-19682	-206	-17347	-11714	-19712	-172	-18381	-13099	-24077	-529	-16198	-15200	-19261	-486	2902	7926	-20678	-568	-18777	5797	-26390	228	-18158	10065	-20831	-11689	-17556	12899	-16138	-146	-122	-115	-63	-56	-58	-110	45	-150	21	36	-70	-24	-52	87	-24	0
0.080000	115	-763	-2903	-19644	-70	-17128	-11748	-19519	-63	-18193	-13121	-24012	-304	-16109	-15041	-19234	-971	2815	7767	-20634	-730	-18876	5864	-26193	694	-18272	9833	-20881	-11618	-17634	12596	-16494	-149	-124	-116	-66	-59	-57	-102	47	-151	21	36	-73	-19	-55	84	-27	-1
0.080833	-42	-631	-2925	-19611	-78	-16897	-11763	-19343	-41	-17974	-13152	-23935	-314	-15988	-14891	-19181	-728	2727	7598	-20616	-408	-18971	5967	-26004	702	-18361	9613	-20942	-12150	-17682	12293	-16791	-147	-128	-124	-67	-64	-61	-105	38	-153	17	30	-75	-21	-53	85	-26	0
0.081667	-36	-503	-2955	-19558	-91	-16645	-11735	-19176	-139	-17728	-13188	-23839	-470	-15858	-14713	-19101	-596	2630	7429	-20609	-856	-19050	6102	-25812	960	-18396	9422	-21019	-11559	-17696	11996	-17027	-158	-133	-122	-70	-64	-62	-108	40	-158	15	32	-79	-26	-59	77	-31	-8
0.082500	267	-383	-3006	-19553	-76	-16383	-11671	-19025	-114	-17457	-13231	-23716	-363	-15695	-14548	-18991	-722	2535	7272	-20616	-549	-19105	6260	-25613	1387	-18387	9255	-21110	-11470	-17669	11722	-17177	-153	-128	-118	-68	-61	-61	-108	39	-156	16	34	-75	-21	-56	82	-33	-4
0.083333	502	-263	-3060	-19525	-52	-16078	-11558	-18883	-74	-17164	-13281	-23575	-309	-15525	-14388	-18853	196	2448	7126	-20637	681	-19123	6429	-25414	371	-18318	9118	-21209	-12925	-17625	11457	-17258	-150	-130	-125	-68	-62	-59	-107	42	-153	23	33	-75	-22	-57	78	-28	-3
0.084167	437	-149	-3129	-19507	-201	-15813	-11416	-18760	-65	-16858	-13342	-23414	-305	-15332	-14238	-18687	-305	2351	6987	-20671	183	-19107	6598	-25197	396	-18195	9007	-21313	-12439	-17550	11211	-17262	-150	-127	-119	-66	-64	-59	-107	41	-159	23	35	-75	-26	-55	80	-26	0
0.085000	325	-45	-3213	-19490	-110	-15520	-11233	-18657	-109	-16550	-13410	-23237	-240	-15146	-14099	-18505	-152	2279	6860	-20716	-94	-19043	6757	-24968	299	-18020	8913	-21420	-12223	-17457	10982	-17195	-149	-128	-116	-68	-63	-56	-104	42	-154	22	35	-76	-23	-53	84	-24	0
0.085833	56	50	-3302	-19489	-121	-15231	-11019	-18576	6	-16241	-13484	-23038	-80	-14953	-13972	-18307	-42	2207	6749	-20775	-107	-18930	6899	-24718	316	-17789	8854	-21524	-11849	-17348	10769	-17064	-147	-125	-117	-58	-62	-57	-104	40	-151	9	32	-76	-19	-50	88	-24	2
0.086667	-93	135	-3412	-19493	-395	-14948	-10775	-18515	33	-15948	-13554	-22826	-303	-14764	-13861	-18091	-238	2140	6651	-20838	-22	-18765	7011	-24436	546	-17514	8801	-21624	-11347	-17228	10568	-16882	-146	-126	-117	-67	-59	-55	-100	43	-151	19	34	-75	-24	-52	85	-26	-3
0.087500	22	205	-3530	-19506	-471	-14669	-10514	-18474	-6	-15661	-13625	-22592	-234	-14582	-13766	-17870	78	2078	6573	-20913	120	-18549	7092	-24126	59	-17205	8760	-21700	-11669	-17101	10381	-16664	-148	-128	-118	-69	-62	-60	-102	24	-154	21	35	-74	-19	-52	82	-28	-5
0.088333	107	262	-3660	-19527	-203	-14404	-10234	-18453	78	-15390	-13689	-22344	122	-14408	-13683	-17638	380	2035	6515	-20989	564	-18280	7138	-23777	-908	-16857	8721	-21760	-12827	-16962	10212	-16418	-151	-126	-116	-67	-61	-58	-102	43	-152	20	32	-76	-21	-53	84	-27	-1
0.089167	-85	313	-3803	-19566	-159	-14152	-9938	-18450	99	-15139	-13745	-22083	-21	-14254	-13620	-17410	-395	1993	6471	-21073	-229	-17958	7146	-23392	-575	-16489	8680	-21801	-11980	-16835	10047	-16159	-150	-131	-119	-67	-61	-57	-104	42	-176	21	37	-82	-22	-52	81	-30	-3
0.090000	-43	349	-3958	-19614	-169	-13917	-9642	-18467	96	-14916	-13790	-21811	-169	-14110	-13572	-17182	-379	1965	6452	-21164	-272	-17596	7133	-22971	-179	-16115	8629	-21809	-11288	-16707	9889	-15902	-155	-130	-122	-70	-65	-59	-109	40	-159	16	29	-78	-26	-57	78	-29	-7
0.090833	-76	372	-4123	-19672	-196	-13705	-9342	-18493	172	-14712	-13829	-21527	-107	-13984	-13537	-16960	-452	1941	6455	-21253	-264	-17188	7050	-22511	21	-15719	8565	-21780	-10943	-16564	9737	-15650	-150	-132	-118	-65	-56	-53	-102	43	-151	20	34	-73	-18	-51	84	-29	-1
0.091667	-197	388	-4294	-19730	-96	-13505	-9041	-18524	220	-14530	-13818	-21229	-7	-13865	-13508	-16737	-783	1933	6477	-21346	-451	-16753	6961	-22026	-6	-15332	8481	-21716	-10616	-16409	9589	-15425	-147	-125	-118	-65	-64	-52	-104	41	-154	20	35	-73	-22	-50	85	-27	-1
0.092500	-181	390	-4479	-19808	109	-13330	-8757	-18560	164	-14375	-13805	-20919	-25	-13768	-13498	-16534	-656	1930	6515	-21444	-456	-16299	6814	-21519	-87	-14957	8371	-21618	-10506	-16288	9426	-15234	-149	-124	-117	-65	-58	-56	-104	43	-151	22	34	-74	-15	-52	80	-27	-4
0.093333	-297	386	-4675	-19907	120	-13177	-8487	-18611	99	-14219	-13769	-20603	121	-13683	-13488	-16341	-918	1917	6571	-21533	-615	-15840	6648	-20994	292	-14598	8237	-21477	-9841	-16163	9269	-15078	-147	-126	-113	-66	-62	-56	-105	40	-153	20	36	-76	-22	-53	84	-30	-3
0.094167	-522	364	-4883	-19990	141	-13053	-8229	-18659	44	-14136	-13713	-20281	111	-13613	-13490	-16166	-1112	1919	6660	-21628	-286	-15371	6454	-20461	154	-14265	8079	-21302	-9785	-16001	9101	-14959	-147	-124	-118	-56	-61	-57	-103	41	-151	21	36	-75	-21	-53	81	-30	0
0.095000	-552	335	-5106	-20097	344	-12947	-7995	-18705	56	-14051	-13635	-19953	-64	-13548	-13488	-16004	-1049	1912	6721	-21724	-671	-14916	6243	-19934	-341	-13955	7900	-21086	-9115	-15847	8928	-14881	-147	-125	-119	-67	-63	-59	-107	42	-148	18	34	-73	-22	-53	70	-28	1
0.095833	-570	300	-5336	-20211	160	-12866	-7774	-18746	107	-13982	-13536	-19617	-65	-13497	-13479	-15853	-1220	1910	6814	-21813	-968	-14476	6014	-19419	-118	-13675	7705	-20836	-8279	-15688	8749	-14836	-146	-125	-120	-67	-61	-55	-104	42	-149	18	34	-74	-23	-56	80	-29	1
0.096667	-345	271	-5576	-20331	130	-12808	-7582	-18778	74	-13932	-13424	-19273	144	-13447	-13482	-15719	-370	1903	6911	-21897	125	-14072	5773	-18930	-1289	-13426	7487	-20552	-9667	-15514	8562	-14819	-147	-126	-120	-68	-59	-57	-105	44	-153	19	35	-75	-17	-52	84	-30	2
0.097500	-352	209	-5829	-20454	199	-12772	-7407	-18798	-41	-13897	-13295	-18926	89	-13404	-13496	-15597	-965	1895	7014	-21982	-408	-13699	5521	-18476	-1695	-13200	7266	-20241	-9085	-15334	8366	-14829	-147	-125	-118	-64	-60	-53	-104	39	-148	12	27	-74	-22	-56	82	-31	2
0.098333	-360	156	-6086	-20582	268	-12758	-7240	-18808	-153	-13865	-13153	-18574	102	-13361	-13449	-15489	-965	1883	7115	-22071	-403	-13367	5265	-18061	-1729	-13002	7040	-19896	-8446	-15143	8174	-14853	-151	-127	-119	-67	-62	-57	-107	41	-152	18	34	-72	-21	-57	80	-30	-4
0.099167	-351	106	-6356	-20713	235	-12766	-7123	-18806	-153	-13854	-13001	-18222	72	-13320	-13417	-15388	-710	1871	7216	-22145	-219	-13079	5011	-17693	-1788	-12822	6819	-19547	-7542	-14934	7974	-14874	-145	-124	-117	-63	-59	-39	-102	44	-149	21	35	-22	-18	-56	85	-26	0
0.100000	-498	51	-6631	-20845	276	-12794	-7007	-18782	-103	-13845	-12839	-17869	-42	-13280	-13369	-15288	-903	1845	7305	-22219	-409	-12838	4762	-17376	-1675	-12660	6610	-19179	-6492	-14718	7777	-14895	-150	-125	-116	-66	-61	-52	-102	42	-151	21	38	-73	-21	-46	85	-27	-1
0.100833	-370	0	-6916	-20976	178	-12845	-6904	-18754	-130	-13842	-12693	-17519	-33	-13248	-13313	-15195	-875	1815	7385	-22291	-406	-12641	4512	-17131	-1594	-12514	6413	-18807	-5891	-14486	7582	-14895	-151	-129	-118	-65	-64	-52	-100	40	-154	15	33	-76	-25	-53	84	-29	-5
0.101667	-100	-57	-7210	-21111	332	-12912	-6817	-18714	-161	-13852	-12506	-17177	259	-13212	-13243	-15101	-462	1772	7449	-22360	224	-12480	4280	-16936	-2233	-12371	6239	-18436	-6471	-14240	7392	-14872	-152	-131	-120	-66	-62	-59	-105	41	-156	19	35	-75	-23	-56	82	-31	-7
0.102500	-355	-108	-7500	-21236	93	-12995	-6740	-18661	-92	-13863	-12332	-16832	96	-13180	-13170	-15007	-1209	1727	7499	-22422	-574	-12376	4060	-16803	-1597	-12230	6086	-18058	-5115	-13983	7215	-14808	-149	-126	-118	-66	-63	-55	-103	39	-155	13	35	-74	-21	-55	80	-27	-3
0.103333	-184	-150	-7796	-21361	49	-13073	-6671	-18614	-72	-13883	-12157	-16497	26	-13153	-13067	-14906	-1387	1664	7526	-22482	-679	-12295	3857	-16723	-630	-12083	5969	-17690	-3600	-13713	7039	-14709	-134	-127	-118	-66	-63	-56	-104	38	-153	16	34	-75	-21	-56	79	-33	-8
0.104167	5	-196	-8091	-21481	286	-13209	-6611	-18537	-184	-13907	-11985	-16201	59	-13134	-12984	-14800	-1072	1596	7528	-22538	-288	-12244	3672	-16705	-28	-11931	5874	-17336	-2555	-13439	6898	-14558	-148	-126	-121	-67	-64	-62	-104	50	-155	19	36	-77	-21	-53	82	-27	-3
0.105000	-336	-232	-8381	-21594	208	-13331	-6552	-18464	-173	-13933	-11808	-15856	106	-13118	-12857	-14685	-1073	1518	7510	-22587	-343	-12210	3507	-16731	787	-11765	5811	-16993	-1472	-13155	6762	-14363	-150	-126	-117	-68	-63	-57	-103	42	-152	21	36	-76	-21	-56	81	-28	-3
0.105833	-449	-270	-8675	-21704	189	-13467	-6502	-18393	-149	-13948	-11638	-15556	-19	-13107	-12750	-14555	-708	1427	7449	-22630	-239	-12189	3368	-16803	1345	-11589	5766	-16672	-848	-12866	6649	-14117	-149	-126	-118	-64	-59	-61	-108	40	-159	20	33	-75	-21	-55	79	-30	-3
0.106667	-235	-308	-8960	-21800	188	-13603	-6453	-18321	-193	-14015	-11474	-15273	9	-13119	-12639	-14417	-800	1329	7363	-22669	-341	-12179	3255	-16907	2058	-11400	5742	-16373	121	-12566	6551	-13826	-151	-127	-124	-66	-65	-59	-109	39	-154	17	32	-76	-24	-62	77	-32	-3
0.107500	-256	-345	-9235	-21898	127	-13748	-6411	-18252	-164	-14066	-11315	-15001	21	-13134	-12530	-14258	-774	1222	7249	-22697	-86	-12147	3174	-17041	2565	-11199	5738	-16091	472	-12280	6481	-13492	-150	-129	-122	-69	-87	-60	-112	39	-155	19	29	-77	-23	-58	81	-29	-4
0.108333	-269	-377	-9501	-21977	198	-13884	-6364	-18181	-259	-14116	-11158	-14744	-133	-13152	-12428	-14097	-306	1110	7100	-22712	-258	-12105	3120	-17196	2311	-10970	5742	-15829	905	-11992	6431	-13116	-152	-130	-120	-68	-66	-59	-107	40	-155	19	32	-78	-27	-62	79	-30	-4
0.109167	-131	-418	-9741	-22053	9	-14019	-6322	-18114	-206	-14178	-11014	-14509	-273	-13187	-12336	-13918	-692	986	6929	-22727	-872	-12047	3094	-17364	2606	-10760	5754	-15593	2129	-11708	6407	-12717	-153	-128	-122	-72	-63	-61	-109	38	-158	18	30	-76	-26	-59	79	-31	-3
0.110000	43	-459	-9976	-22120	124	-14149	-6287	-18055	-115	-14239	-10879	-14294	28	-13232	-12256	-13731	419	871	6721	-22725	486	-11965	3094	-17538	1561	-10530	5764	-15380	701	-11437	6402	-12298	-150	-129	-125	-68	-64	-60	-109	39	-153	17	30	-77	-27	-58	82	-29	-5
0.110833	-144	-510	-10193	-22181	-9	-14262	-6253	-17996	-205	-14302	-10753	-14097	-33	-13284	-12191	-13524	498	750	6487	-22717	170	-11854	3132	-17715	792	-10298	5770	-15186	631	-11177	6420	-11862	-149	-127	-124	-69	-63	-52	-110	41	-152	20	30	-75	-22	-57	81	-28	1
0.111667	-222	-566	-10384	-22232	-68	-14361	-6224	-17937	-168	-14364	-10648	-13917	16	-13346	-12139	-13308	419	630	6226	-22691	-60	-11711	3194	-17884	519	-10071	5760	-15016	762	-10911	6455	-11418	-147	-127	-121	-65	-59	-56	-108	42	-151	17	35	-73	-19	-57	82	-26	0
0.112500	-279	-634	-10569	-22279	-52	-14447	-6205	-17886	-221	-14429	-10551	-13754	-61	-13423	-12107	-13087	1046	512	5945	-22668	286	-11544	3280	-18048	147	-9848	5746	-14868	857	-10673	6501	-10988	-149	-126	-120	-66	-60	-57	-109	41	-151	21	29	-73	-18	-56	80	-27	-1
0.113333	-366	-710	-10732	-22322	-109	-14511	-6193	-17835	-182	-14488	-10478	-13616	-186	-13504	-12104	-12860	1067	404	5647	-22639	354	-11345	3386	-18203	-136	-9641	5711	-14743	1067	-10447	6557	-10575	-149	-128	-120	-66	-64	-58	-111	41	-154	18	29	-78	-21	-59	78	-29	-1
0.114167	-492	-800	-10882	-22361	-370	-14557	-6192	-17782	-107	-14543	-10413	-13498	-247	-13595	-12119	-12619	1045	298	5327	-22608	288	-11122	3517	-18342	-476	-9445	5664	-14643	1122	-10240	6617	-10177	-152	-129	-165	-69	-63	-58	-110	38	-150	17	29	-77	-22	-58	78	-31	-7
0.115000	-324	-893	-11016	-22396	-167	-14577	-6197	-17731	-84	-14586	-10383	-13399	-63	-13692	-12157	-12377	1711	204	4994	-22582	902	-10877	3662	-18470	-1635	-9271	5602	-14565	-146	-10041	6676	-9808	-153	-131	-124	-69	-62	-64	-114	38	-162	12	28	-80	-26	-62	81	-33	-9
0.115833	-378	-1008	-11142	-22432	-120	-14577	-6212	-17678	-96	-14620	-10363	-13315	-253	-13793	-12215	-12134	1326	116	4657	-22555	81	-10615	3827	-18576	-1818	-9105	5533	-14507	110	-9858	6732	-9469	-152	-130	-135	-68	-62	-61	-111	40	-155	15	29	-79	-24	-59	78	-32	-7
0.116667	-424	-1114	-11253	-22455	-271	-14547	-6234	-17615	-178	-14637	-10365	-13242	-259	-13894	-12293	-11880	903	50	4322	-22538	-474	-10340	3998	-18669	-1146	-8962	5456	-14471	1120	-9686	6782	-9164	-150	-128	-122	-68	-62	-61	-109	35	-153	16	32	-77	-22	-58	75	-35	-4
0.117500	-369	-1234	-11356	-22496	-81	-14494	-6268	-17547	-94	-14637	-10377	-13187	-251	-14000	-12395	-11627	1149	-6	3984	-22539	16	-10063	4175	-18746	-839	-8837	5366	-14456	1662	-9526	6819	-8901	-149	-129	-125	-67	-62	-60	-109	63	-152	17	15	-79	-19	-58	78	-31	0
0.118333	-384	-1353	-11452	-22531	-107	-14417	-6316	-17475	-148	-14615	-10419	-13141	-207	-14099	-12514	-11377	905	-52	3655	-22554	-200	-9784	4350	-18815	-356	-8724	5286	-14459	2614	-9391	6842	-8675	-146	-126	-120	-65	-62	-61	-112	37	-150	20	35	-76	-18	-55	78	-31	0
0.119167	-352	-1483	-11545	-22567	-159	-14317	-6366	-17391	-218	-14584	-10472	-13111	-274	-14198	-12652	-11123	885	-88	3333	-22592	-397	-9511	4523	-18866	-7	-8639	5207	-14482	2989	-9223	6848	-8482	-146	-126	-118	-62	-58	-57	-108	44	-152	19	35	-76	-19	-56	78	-29	0
0.120000	-296	-1612	-11641	-22605	-70	-14197	-6433	-17304	-131	-14524	-10545	-13088	-315	-14285	-12809	-10879	659	-108	3024	-22661	-327	-9250	4686	-18911	506	-8560	5137	-14521	3249	-9082	6837	-8330	-144	-126	-120	-64	-61	-57	-107	42	-148	18	36	-75	-17	-53	80	-29	1
0.120833	-317	-1729	-11741	-22643	-136	-14058	-6510	-17209	-102	-14463	-10631	-13078	-246	-14368	-12988	-10634	234	-130	2733	-22761	-186	-9007	4832	-18949	1197	-8491	5083	-14580	3387	-8945	6808	-8215	-148	-131	-121	-65	-61	-59	-108	38	-151	18	32	-79	-22	-58	75	-30	2
0.121667	-408	-1850	-11842	-22687	-113	-13911	-6596	-17108	-81	-14376	-10728	-13070	-228	-14433	-13183	-10401	609	-141	2463	-22893	-179	-8785	4961	-18970	950	-8433	5045	-14641	3255	-8807	6755	-8127	-146	-127	-122	-65	-63	-59	-110	36	-150	20	34	-76	-29	-57	76	-31	0
0.122500	-426	-1964	-11948	-22727	-198	-13751	-6691	-16997	-116	-14278	-10841	-13067	-286	-14486	-13393	-10169	113	-150	2216	-23054	-902	-8588	5060	-19004	1408	-8372	5024	-14715	4504	-8670	6691	-8068	-146	-127	-120	-77	-58	-60	-108	40	-160	17	34	-78	-23	-56	79	-32	-3
0.123333	-465	-2074	-12061	-22767	-212	-13581	-6795	-16883	-168	-14170	-10958	-13081	88	-14524	-13606	-9953	633	-162	1996	-23248	-70	-8410	5139	-19024	1203	-8309	5029	-14791	3391	-8529	6616	-8033	-150	-130	-126	-73	-64	-63	-109	36	-153	15	29	-80	-22	-60	77	-44	0
0.124167	-498	-2170	-12176	-22808	-150	-13406	-6919	-16757	-70	-14053	-11081	-13095	-85	-14535	-13830	-9740	873	-169	1804	-23467	-79	-8256	5192	-19039	655	-8236	5054	-14864	2784	-8405	6534	-8014	-147	-127	-125	-60	-61	-58	-107	40	-151	16	30	-73	-18	-55	78	-31	-3
0.125000	-376	-2258	-12302	-22837	76	-13219	-7020	-16631	-31	-13926	-11202	-13101	-335	-14546	-14058	-9539	301	-184	1639	-23719	-436	-8127	5211	-19050	955	-8159	5104	-14939	3199	-8233	6451	-8014	-152	-129	-122	-66	-62	-59	-107	45	-154	18	30	-78	-22	-56	79	-31	-8
0.125833	-207	-2337	-12428	-22868	52	-13039	-7141	-16500	-100	-13797	-11325	-13108	-348	-14494	-14291	-9351	367	-200	1514	-23987	11	-8021	5203	-19052	963	-8071	5172	-15002	3085	-8082	6366	-8028	-148	-127	-119	-65	-62	-56	-111	39	-153	16	33	-76	-21	-56	78	-30	0
0.126667	-248	-2406	-12561	-22898	176	-12861	-7270	-16367	-74	-13664	-11448	-13125	-131	-14439	-14525	-9178	163	-232	1415	-24268	40	-7929	5165	-19059	893	-7968	5256	-15059	3206	-7919	6287	-8053	-152	-128	-121	-65	-63	-61	-111	39	-152	39	35	-76	-22	-59	70	-32	-5
0.127500	-350	-2466	-12700	-22929	-14	-12689	-7412	-16237	-151	-13539	-11566	-13134	-231	-14364	-14752	-9018	-96	-267	1351	-24565	-198	-7867	5100	-19058	774	-7859	5351	-15106	3403	-7760	6221	-8087	-146	-127	-118	-66	-64	-57	-108	37	-155	18	33	-78	-25	-56	81	-31	-4
0.128333	-101	-2518	-12841	-22937	-8	-12525	-7539	-16104	-114	-13414	-11676	-13134	16	-14271	-14968	-8883	253	-317	1322	-24862	330	-7812	5013	-19048	-202	-7733	5455	-15137	2085	-7596	6167	-8131	-152	-127	-121	-67	-62	-56	-107	37	-152	11	33	-76	-19	-49	80	-35	-4
0.129167	-47	-2563	-12982	-22948	115	-12370	-7693	-15977	-111	-13298	-11774	-13131	-158	-14159	-15169	-8749	85	-376	1328	-25150	199	-7775	4903	-19038	-632	-7600	5559	-15155	1664	-7430	6135	-8179	-156	-128	-141	-66	-64	-58	-109	36	-154	17	32	-78	-21	-56	81	-31	-1
0.130000	-163	-2604	-13123	-22956	-60	-12220	-7827	-15851	-150	-13197	-11863	-13123	-228	-14041	-15361	-8643	-496	-454	1362	-25424	-395	-7745	4780	-19018	-3	-7461	5662	-15162	2582	-7262	6110	-8237	-150	-130	-120	-67	-63	-57	-104	37	-155	18	30	-80	-22	-58	79	-38	-3
0.130833	-66	-2633	-13262	-22963	-64	-12068	-7972	-15733	-158	-13097	-11940	-13105	-132	-13905	-15520	-8548	-193	-529	1432	-25673	4	-7722	4645	-18991	-196	-7315	5763	-15148	2794	-7092	6114	-8290	-147	-127	-120	-66	-62	-56	-108	38	-150	19	32	-76	-18	-55	81	-31	-3
0.131667	-30	-2657	-13397	-22949	-70	-11964	-8114	-15618	-121	-13008	-12032	-13078	-251	-13769	-15670	-8474	-218	-618	1531	-25890	174	-7703	4505	-18954	-492	-7166	5843	-15124	2930	-6925	6135	-8355	-149	-128	-120	-65	-61	-61	-108	45	-153	16	30	-77	-19	-61	77	-33	-3
0.132500	17	-2680	-13514	-22938	-137	-11859	-8252	-15518	-99	-12932	-12066	-13044	-251	-13625	-15792	-8417	-356	-719	1656	-26073	106	-7689	4360	-18917	-538	-7017	5910	-15084	2800	-6758	6178	-8427	-146	-127	-117	-65	-57	-56	-110	38	-150	21	34	-77	-18	-58	79	-33	0
0.133333	-24	-2698	-13649	-22921	-86	-11748	-8401	-15415	-38	-12866	-12114	-13000	-262	-13491	-15893	-8376	-434	-826	1803	-26206	58	-7668	4225	-18868	-311	-6876	5955	-15037	2899	-6598	6234	-8500	-150	-128	-117	-65	-59	-56	-105	38	-150	23	32	-79	-21	-60	77	-33	0
0.134167	-34	-2715	-13759	-22903	12	-11660	-8540	-15330	-114	-12810	-12154	-12953	-304	-13361	-15963	-8351	-591	-946	1971	-26297	242	-7657	4091	-18819	135	-6739	5979	-14974	3094	-6439	6300	-8583	-150	-127	-119	-68	-62	-59	-108	37	-150	19	33	-77	-22	-59	77	-32	-5
0.135000	32	-2723	-13858	-22876	-9	-11583	-8664	-15252	-165	-12766	-12186	-12902	-225	-13246	-16018	-8347	-21	-1068	2153	-26333	566	-7640	3969	-18762	-291	-6611	5980	-14904	2414	-6288	6371	-8669	-161	-126	-119	-66	-59	-60	-107	39	-152	17	30	-76	-23	-60	81	-32	-1
0.135833	6	-2732	-13945	-22847	-232	-11518	-8784	-15186	-116	-12717	-12223	-12844	-367	-13148	-16046	-8350	-273	-1193	2347	-26327	-283	-7627	3864	-18703	-227	-6492	5974	-14825	2987	-6148	6447	-8759	-148	-127	-121	-67	-65	-59	-108	42	-149	18	33	-75	-24	-58	80	-24	-3
0.136667	-174	-2735	-14015	-22811	-407	-11459	-8889	-15127	-67	-12688	-12256	-12795	-152	-13065	-16056	-8369	-253	-1316	2547	-26247	383	-7606	3773	-18640	-517	-6390	5908	-14741	2142	-6007	6518	-8852	-149	-125	-118	-66	-63	-56	-110	39	-150	16	26	-76	-22	-59	77	-32	1
0.137500	-36	-2737	-14070	-22775	-402	-11410	-8988	-15080	-114	-12657	-12296	-12744	-207	-13005	-16048	-8397	256	-1443	2741	-26125	864	-7588	3702	-18576	-1641	-6304	5825	-14650	729	-5875	6585	-8945	-146	-130	-120	-66	-63	-55	-105	41	-149	18	34	-73	-18	-57	81	-31	-3
0.138333	121	-2733	-14108	-22728	-340	-11366	-9069	-15042	-64	-12634	-12338	-12695	-256	-12963	-16024	-8435	-274	-1567	2934	-25950	413	-7567	3645	-18514	-1679	-6217	5745	-14557	840	-5762	6639	-9040	-145	-124	-116	-64	-61	-53	-103	42	-151	16	33	-75	-19	-56	80	-29	1
0.139167	-125	-2727	-14130	-22683	-256	-11341	-9141	-15018	-62	-12613	-12394	-12657	-216	-12946	-15988	-8481	-187	-1688	3126	-25739	782	-7554	3599	-18452	-1737	-6150	5637	-14461	587	-5656	6674	-9136	-148	-124	-119	-64	-57	-55	-105	41	-149	19	35	-70	-16	-57	80	-30	2
0.140000	-229	-2716	-14134	-22635	-51	-11321	-9198	-14959	-51	-12598	-12460	-12631	-242	-12959	-15948	-8527	-220	-1804	3298	-25487	583	-7543	3566	-18394	-1609	-6101	5513	-14369	729	-5560	6695	-9226	-148	-127	-122	-66	-70	-57	-105	38	-162	13	30	-75	-23	-59	78	-30	-1
0.140833	-306	-2709	-14128	-22584	-102	-11316	-9245	-14995	-48	-12586	-12536	-12616	-434	-12985	-15902	-8581	-204	-1917	3451	-25204	202	-7536	3543	-18337	-1258	-6056	5384	-14274	1106	-5474	6693	-9312	-146	-129	-119	-68	-65	-57	-108	39	-150	16	32	-79	-21	-58	70	-31	1
0.141667	-195	-2694	-14101	-22531	-198	-11320	-9279	-14992	28	-12563	-12628	-12608	-154	-13033	-15854	-8625	95	-2015	3586	-24893	682	-7531	3533	-18285	-1417	-6030	5245	-14180	424	-5399	6670	-9385	-152	-126	-122	-67	-62	-78	-110	30	-158	13	30	-78	-18	-58	78	-33	0
0.142500	-27	-2676	-14061	-22471	-40	-11337	-9302	-14994	-22	-12564	-12728	-12616	-153	-13098	-15793	-8668	150	-2106	3696	-24575	480	-7532	3522	-18232	-1732	-6007	5114	-14087	-260	-5334	6625	-9452	-150	-128	-121	-68	-61	-59	-108	35	-153	13	33	-78	-23	-59	81	-36	-4
0.143333	-44	-2654	-14013	-22411	-136	-11359	-9318	-15002	-59	-12558	-12844	-12635	-272	-13180	-15739	-8700	-581	-2199	3787	-24248	-475	-7538	3504	-18187	-910	-5992	4981	-13991	735	-5281	6571	-9501	-151	-131	-121	-67	-63	-59	-107	35	-149	15	32	-79	-21	-60	74	-31	-1
0.144167	88	-2663	-13950	-22348	-107	-11397	-9329	-15016	-57	-12558	-12967	-12666	-310	-13277	-15685	-8728	-367	-2251	3842	-23921	-275	-7550	3486	-18129	-507	-5985	4869	-13900	1250	-5234	6492	-9535	-151	-132	-121	-66	-64	-60	-108	39	-153	10	34	-77	-19	-59	104	-35	-1
0.145000	-80	-2613	-13877	-22284	-141	-11450	-9333	-15023	-108	-12579	-13100	-12707	-314	-13382	-15629	-8741	-158	-2304	3874	-23598	-305	-7571	3457	-18092	-188	-5982	4740	-13806	1708	-5199	6399	-9554	-148	-130	-125	-67	-26	-58	-108	37	-154	13	33	-78	-23	-59	81	-32	-6
0.145833	-167	-2592	-13797	-22217	-258	-11513	-9331	-15033	-108	-12577	-13232	-12757	-143	-13493	-15577	-8745	-74	-2342	3878	-23289	-264	-7595	3421	-18046	298	-5984	4639	-13714	1946	-5172	6302	-9556	-148	-130	-122	-67	-65	-60	-108	40	-152	17	33	-75	-23	-58	82	-35	-1
0.146667	-96	-2573	-13716	-22154	-230	-11586	-9331	-15050	-84	-12599	-13370	-12816	-193	-13607	-15524	-8742	-30	-2368	3851	-23005	-283	-7627	3365	-17998	478	-5992	4548	-13622	1882	-5146	6193	-9547	-147	-127	-122	-66	-35	-58	-110	39	-148	18	32	-77	-19	-60	82	-30	1
0.147500	-129	-2558	-13634	-22090	-253	-11672	-9331	-15061	-70	-12633	-13509	-12887	-339	-13731	-15477	-8719	-369	-2375	3794	-22749	-483	-7664	3299	-17952	898	-6004	4469	-13535	1777	-5128	6081	-9521	-149	-129	-124	-68	-61	-60	-108	39	-151	16	35	-81	-25	-60	79	-32	0
0.148333	-164	-2542	-13552	-22037	-328	-11765	-9327	-15068	-64	-12678	-13627	-12960	-260	-13851	-15427	-8693	68	-2371	3708	-22531	-83	-7713	3217	-17904	758	-6021	4396	-13449	1009	-5108	5964	-9487	-147	-132	-124	-70	-70	-88	-112	37	-152	7	26	-82	-24	-61	80	-29	-6
0.149167	-118	-2532	-13459	-21984	-224	-11862	-9322	-15072	-79	-12740	-13758	-13040	-410	-13969	-15376	-8653	193	-2348	3603	-22343	-460	-7760	3126	-17850	876	-6043	4345	-13361	1455	-5098	5856	-9438	-151	-133	-121	-68	-63	-61	-109	37	-155	16	30	-79	-25	-62	81	-33	-5
0.150000	-191	-2524	-13384	-21931	-176	-11965	-9309	-15068	0	-12801	-13855	-13118	-397	-14082	-15329	-8607	51	-2311	3469	-22195	-393	-7812	3024	-17796	1184	-6066	4298	-13277	1267	-5061	5754	-9390	-151	-131	-124	-70	-65	-39	-115	36	-154	13	29	-78	-21	-60	79	-36	-3
0.150833	-13	-2515	-13302	-21880	-155	-12067	-9296	-15061	-31	-12891	-13937	-13198	-237	-14189	-15269	-8557	922	-2255	3324	-22078	354	-7864	2921	-17729	126	-6091	4258	-13195	-678	-5033	5660	-9328	-147	-128	-120	-67	-59	-60	-105	40	-152	17	32	-78	-19	-61	80	-30	-1
0.151667	96	-2515	-13223	-21843	-155	-12161	-9279	-15043	-146	-12984	-13972	-13267	-266	-14290	-15209	-8501	315	-2189	3154	-22004	-384	-7916	2802	-17660	-48	-6121	4224	-13114	-781	-5002	5575	-9268	-149	-131	-119	-66	-58	-58	-104	41	-160	20	34	-76	-19	-58	81	-28	2
0.152500	-83	-2513	-13158	-21809	-77	-12258	-9247	-15023	-109	-13098	-14030	-13355	-279	-14389	-15147	-8450	224	-2118	2971	-21966	-59	-7971	2691	-17591	-411	-6158	4186	-13044	-1043	-4962	5502	-9215	-146	-127	-116	-66	-61	-56	-102	41	-150	22	32	-77	-21	-55	81	-30	-1
0.153333	-257	-2521	-13083	-21784	-162	-12350	-9214	-14999	-52	-13212	-14034	-13428	-229	-14483	-15082	-8402	232	-2039	2773	-21960	121	-8024	2578	-17509	-779	-6195	4154	-12978	-1013	-4922	5442	-9167	-147	-126	-119	-66	-63	-57	-95	41	-150	24	36	-75	-16	-55	82	-29	0
0.154167	-236	-2528	-13018	-21762	-174	-12432	-9172	-14969	-102	-13343	-14012	-13499	-396	-14565	-15010	-8360	120	-1954	2572	-21989	80	-8072	2471	-17423	-991	-6243	4114	-12919	-815	-4878	5394	-9129	-149	-122	-119	-67	-60	-59	-104	40	-154	20	27	-75	-18	-55	82	-28	9
0.155000	-129	-2542	-12952	-21747	-139	-12498	-9122	-14934	-42	-13475	-13955	-13563	-159	-14644	-14933	-8325	216	-1868	2366	-22038	487	-8112	2382	-17324	-1341	-6280	4080	-12867	-1430	-4827	5359	-9096	-153	-128	-119	-65	-61	-59	-102	38	-151	20	33	-76	-21	-53	81	-32	-3
0.155833	-35	-2560	-12895	-21740	-45	-12567	-9065	-14902	-38	-13610	-13870	-13620	2	-14719	-14848	-8294	442	-1783	2161	-22109	654	-8137	2302	-17223	-2167	-6327	4043	-12825	-2498	-4780	5337	-9098	-149	-126	-117	-66	-64	-59	-104	37	-153	17	30	-76	-24	-57	81	-33	-4
0.156667	-80	-2577	-12840	-21733	-48	-12620	-8998	-14878	-56	-13742	-13759	-13671	-182	-14787	-14757	-8276	-594	-1704	1957	-22200	-31	-8175	2239	-17107	-1829	-6371	3999	-12796	-1685	-4734	5321	-9096	-154	-130	-121	-66	-66	-63	-102	36	-158	18	28	-77	-25	-59	80	-33	-7
0.157500	133	-2599	-12784	-21697	-68	-12664	-8922	-14824	-148	-13874	-13607	-13709	-125	-14846	-14659	-8262	-643	-1628	1766	-22295	59	-8187	2192	-16982	-1391	-6409	3959	-12779	-1002	-4684	5322	-9117	-148	-126	-118	-67	-59	-55	-105	36	-152	21	33	-74	-22	-55	84	-31	1
0.158333	179	-2614	-12728	-21722	5	-12689	-8837	-14776	-90	-13990	-13429	-13737	-193	-14895	-14550	-8258	-345	-1559	1590	-22393	-73	-8188	2169	-16849	-1242	-6442	3921	-12760	-637	-4648	5328	-9152	-147	-124	-119	-47	-61	-57	-118	43	-150	-1	33	-73	-21	-55	82	-30	0
0.159167	47	-2629	-12671	-21715	113	-12707	-8750	-14734	-52	-14097	-13222	-13752	-234	-14942	-14437	-8260	-505	-1507	1425	-22483	-160	-8179	2161	-16708	-934	-6482	3885	-12752	-275	-4610	5347	-9198	-144	-125	-116	-63	-61	-56	-104	40	-151	20	35	-70	-16	-55	76	-26	3
0.160000	-105	-2653	-12613	-21713	129	-12716	-8656	-14690	-96	-14191	-13000	-13761	-199	-14984	-14312	-8274	-490	-1464	1278	-22573	-173	-8156	2176	-16563	-666	-6500	3854	-12760	-12	-4593	5362	-9264	-126	-125	-115	-65	-58	-58	-105	42	-149	23	33	-74	-15	-55	84	-28	3
0.160833	-160	-2669	-12558	-21707	108	-12722	-8561	-14652	-149	-14271	-12755	-13760	-189	-15019	-14186	-8295	-634	-1439	1163	-22648	-750	-8124	2206	-16418	27	-6518	3831	-12777	534	-4582	5384	-9340	-149	-127	-116	-67	-61	-60	-105	39	-155	19	37	-74	-21	-52	84	-29	-3
0.161667	-73	-2686	-12503	-21700	5	-12726	-8462	-14614	-185	-14338	-12500	-13751	-248	-15050	-14051	-8323	-284	-1429	1042	-22705	-457	-8078	2251	-16270	386	-6523	3815	-12801	608	-4588	5404	-9428	-148	-127	-119	-65	-55	-58	-108	39	-150	20	30	-73	-23	-59	79	-30	-1
0.162500	-132	-2691	-12443	-21690	111	-12711	-8364	-14579	-132	-14386	-12229	-13735	-164	-15072	-13906	-8349	-162	-1435	956	-22738	-390	-8034	2310	-16122	252	-6519	3813	-12822	1290	-4603	5426	-9520	-146	-127	-117	-66	-66	-62	-108	38	-148	20	33	-74	-22	-59	82	-26	0
0.163333	-153	-2697	-12382	-21676	95	-12698	-8267	-14540	-68	-14421	-11951	-13714	-135	-15095	-13756	-8380	-763	-1458	885	-22766	-558	-7975	2384	-15982	779	-6507	3825	-12856	1787	-4632	5448	-9622	-149	-125	-115	-65	-62	-52	-107	45	-150	19	32	-78	-23	-57	81	-26	0
0.164167	47	-2692	-12316	-21657	20	-12683	-8169	-14507	-39	-14432	-11673	-13685	-121	-15110	-13594	-8412	177	-1491	834	-22733	530	-7905	2465	-15847	279	-6484	3849	-12875	192	-4674	5465	-9723	-148	-128	-116	-69	-64	-58	-107	39	-152	20	33	-76	-21	-51	84	-27	1
0.165000	38	-2680	-12257	-21648	-75	-12659	-8073	-14478	-80	-14440	-11396	-13654	-191	-15120	-13428	-8447	-131	-1539	802	-22689	-43	-7848	2551	-15721	337	-6450	3887	-12926	171	-4737	5475	-9830	-149	-126	-107	-72	-63	-58	-108	40	-151	18	28	-81	-29	-58	82	-29	-1
0.165833	7	-2666	-12195	-21633	51	-12639	-7980	-14448	-129	-14430	-11124	-13618	-59	-15126	-13254	-8480	-391	-1601	783	-22620	-69	-7780	2643	-15616	435	-6407	3938	-12952	-61	-4796	5487	-9930	-148	-126	-119	-66	-65	-58	-107	42	-151	16	34	-64	-22	-57	85	-27	-4
0.166667	-27	-2639	-12126	-21611	59	-12611	-7887	-14414	-148	-14408	-10859	-13581	-29	-15129	-13073	-8512	-339	-1669	774	-22523	130	-7715	2737	-15508	415	-6360	4002	-12981	-118	-4874	5488	-10028	-154	-125	-120	-67	-62	-57	-107	41	-152	15	30	-77	-21	-55	82	-27	-4
0.167500	-190	-2609	-12063	-21592	-57	-12583	-7796	-14389	-148	-14381	-10607	-13532	-235	-15129	-12887	-8547	-334	-1751	775	-22405	51	-7657	2829	-15423	488	-6303	4083	-13002	-81	-4958	5489	-10117	-149	-127	-117	-64	-62	-56	-105	42	-152	21	33	-76	-23	-53	85	-30	-3
0.168333	-248	-2573	-11998	-21573	-198	-12554	-7709	-14360	-139	-14343	-10364	-13484	-137	-15126	-12698	-8560	-289	-1833	777	-22268	133	-7603	2918	-15354	207	-6245	4166	-13028	-293	-5052	5489	-10196	-147	-120	-118	-67	-62	-40	-103	39	-155	19	33	-75	-23	-57	84	-28	0
0.169167	-83	-2529	-11917	-21550	-3	-12523	-7623	-14334	-117	-14307	-10134	-13435	173	-15116	-12508	-8607	260	-1927	779	-22114	770	-7555	3007	-15296	-828	-6182	4260	-13043	-1426	-5148	5486	-10266	-150	-127	-119	-66	-63	-56	-103	43	-151	19	36	-77	-23	-56	81	-30	-3
0.170000	-96	-2487	-11880	-21529	-26	-12512	-7538	-14309	-183	-14279	-9922	-13384	-155	-15118	-12311	-8636	-549	-2022	776	-21954	-39	-7519	3089	-15256	-632	-6126	4355	-13053	-957	-5249	5486	-10319	-149	-128	-118	-67	-66	-55	-107	42	-155	19	33	-77	-22	-55	80	-30	-5
0.170833	58	-2444	-11826	-21509	0	-12449	-7447	-14276	-202	-14227	-9721	-13325	-267	-15108	-12113	-8661	-1005	-2116	770	-21783	-428	-7486	3177	-15224	-44	-6070	4454	-13059	-402	-5345	5486	-10365	-150	-126	-115	-67	-61	-52	-105	24	-152	22	34	-75	-17	-55	82	-28	-4
0.171667	154	-2392	-11764	-21487	25	-12406	-7356	-14232	-171	-14184	-9531	-13260	-243	-15096	-11906	-8690	-616	-2210	755	-21608	-85	-7463	3261	-15206	51	-6017	4554	-13053	-498	-5442	5497	-10389	-145	-126	-130	-63	-62	-52	-102	44	-152	21	38	-69	-16	-51	84	-27	1
0.172500	-69	-2350	-11725	-21468	-26	-12363	-7262	-14215	-150	-14152	-9361	-13193	-267	-15089	-11706	-8714	-565	-2305	723	-21443	-277	-7458	3341	-15195	129	-5976	4643	-13056	-585	-5543	5507	-10408	-147	-124	-117	-64	-62	-53	-103	45	-151	23	35	-73	-22	-56	82	-29	-1
0.173333	-241	-2315	-11685	-21447	22	-12320	-7173	-14185	-108	-14121	-9202	-13125	-163	-15085	-11506	-8747	-294	-2404	672	-21288	-314	-7455	3414	-15195	2	-5942	4729	-13051	-700	-5634	5525	-10409	-151	-126	-120	-66	-57	-55	-111	23	-152	19	15	-75	-21	-57	77	-31	-3
0.174167	-77	-2286	-11652	-21430	113	-12271	-7072	-14151	-124	-14098	-9050	-13053	-203	-15078	-11299	-8785	-354	-2487	610	-21139	-379	-7459	3497	-15192	87	-5918	4810	-13044	-377	-5723	5551	-10398	-147	-127	-118	-64	-62	-52	-110	42	-153	19	35	-74	-17	-62	78	-31	-1
0.175000	-47	-2254	-11617	-21404	-129	-12226	-6963	-14114	-88	-14069	-8905	-12975	-305	-15060	-11092	-8817	-246	-2564	534	-20998	-301	-7476	3575	-15197	283	-5904	4889	-13038	-422	-5818	5589	-10373	-176	-128	-119	-67	-63	-61	-113	40	-152	19	33	-74	-21	-59	79	-31	-3
0.175833	-119	-2233	-11593	-21382	-154	-12173	-6845	-14068	-88	-14052	-8774	-12896	-232	-15054	-10886	-8844	193	-2637	441	-20882	-285	-7494	3660	-15196	-67	-5903	4956	-13035	-193	-5875	5637	-10338	-151	-126	-118	-65	-63	-58	-105	40	-153	23	33	-81	-24	-60	80	-22	-15
0.176667	-184	-2215	-11570	-21354	-269	-12126	-6733	-14024	-143	-14034	-8643	-12825	-421	-15044	-10675	-8892	-257	-2703	337	-20783	-698	-7525	3743	-15195	276	-5909	5022	-13032	876	-5937	5694	-10274	-150	-126	-122	-69	-50	-62	-111	41	-152	19	34	-79	-19	-58	79	-31	-1
0.177500	-70	-2208	-11555	-21323	-182	-12082	-6575	-13980	-94	-14026	-8517	-12743	-240	-15029	-10465	-8932	604	-2759	224	-20699	311	-7552	3832	-15187	-475	-5914	5083	-13031	-302	-5992	5761	-10247	-149	-126	-120	-64	-60	-58	-107	42	-153	16	33	-77	-24	-59	80	-32	0
0.178333	-95	-2208	-11540	-21304	-186	-12040	-6424	-13929	-135	-14019	-8392	-12665	-377	-15014	-10252	-8974	380	-2799	96	-20638	-198	-7587	3925	-15178	-978	-5952	5141	-13034	-425	-6034	5834	-10194	-147	-134	-124	-67	-60	-57	-105	41	-151	18	36	-74	-18	-58	84	-30	-3
0.179167	-325	-2209	-11531	-21269	-203	-12006	-6273	-13876	-108	-14015	-8269	-12590	-483	-14999	-10040	-9017	-98	-2831	-26	-20590	-427	-7632	4021	-15161	-873	-5981	5204	-13044	-550	-6073	5915	-10141	-146	-126	-116	-65	-58	-57	-103	42	-146	20	33	-94	-17	-56	82	-28	3
0.180000	-576	-2218	-11527	-21237	-207	-11982	-6101	-13819	-88	-14014	-8150	-12519	-911	-14978	-9829	-9063	18	-2852	-150	-20563	112	-7661	4122	-15143	-994	-6030	5265	-13056	-770	-6103	6001	-10089	-145	-127	-118	-66	-59	-59	-104	41	-147	20	34	-74	-19	-56	80	-30	1
0.180833	-586	-2230	-11521	-21206	-115	-11962	-5921	-13762	-95	-14021	-8033	-12456	-3239	-14958	-9595	-9103	-73	-2858	-271	-20552	-99	-7706	4222	-15117	-938	-6082	5324	-13074	-522	-6132	6090	-10037	-149	-129	-120	-66	-61	-62	-105	37	-152	29	30	-76	-23	-60	80	-33	-1
0.181667	-487	-2246	-11521	-21174	-283	-11953	-5714	-13703	-51	-14028	-7914	-12396	-4735	-14942	-9411	-9144	-47	-2850	-380	-20558	-291	-7755	4326	-15091	-667	-6139	5391	-13101	-114	-6152	6186	-9993	-159	-133	-127	-69	-46	-62	-112	33	-154	11	29	-82	-22	-63	77	-35	-7
0.182500	-256	-2269	-11521	-21139	-281	-11955	-5527	-13642	-87	-14038	-7796	-12338	-3321	-14913	-9194	-9171	657	-2828	-468	-20574	470	-7789	4439	-15061	-1281	-6198	5464	-13111	-948	-6171	6287	-9946	-152	-130	-122	-67	-60	-61	-108	36	-160	12	29	-79	-22	-61	79	-38	-6
0.183333	-224	-2284	-11512	-21102	-181	-11964	-5309	-13572	-97	-14049	-7678	-12274	-3003	-14879	-8981	-9191	357	-2785	-529	-20602	-328	-7837	4553	-15022	-1303	-6256	5548	-13148	-452	-6185	6388	-9910	-153	-115	-127	-68	-64	-62	-102	36	-155	10	34	-78	-23	-60	77	-38	-4
0.184167	-124	-2300	-11504	-21064	-237	-11986	-5083	-13507	-7	-14062	-7559	-12217	-2623	-14851	-8772	-9199	-230	-2735	-570	-20638	-776	-7884	4670	-14972	-624	-6315	5639	-13175	822	-6202	6495	-9878	-151	-131	-124	-68	-62	-61	-108	33	-154	13	34	-78	-18	-52	77	-32	0
0.185000	-78	-2313	-11488	-21026	-171	-12013	-4841	-13430	38	-14075	-7444	-12157	-1724	-14819	-8565	-9195	27	-2653	-581	-20681	-400	-7932	4789	-14951	-420	-6380	5739	-13200	1383	-6230	6603	-9850	-147	-128	-118	-68	-62	-58	-107	38	-152	16	35	-80	-24	-60	78	-33	-4
0.185833	-253	-2323	-11470	-20990	10	-12056	-4608	-13350	23	-14088	-7331	-12091	-1366	-14784	-8357	-9179	121	-2557	-559	-20732	-556	-7983	4908	-14921	8	-6441	5844	-13224	1927	-6241	6709	-9830	-149	-129	-120	-66	-63	-60	-109	39	-151	17	33	-77	-18	-57	80	-31	-5
0.186667	-248	-2333	-11445	-20952	-76	-12122	-4362	-13269	-7	-14106	-7223	-12029	-958	-14751	-8154	-9153	354	-2450	-501	-20783	-340	-8038	5019	-14891	666	-6505	5957	-13248	2180	-6271	6815	-9811	-150	-130	-118	-64	-63	-60	-105	39	-153	19	33	-74	-22	-61	79	-32	1
0.187500	-38	-2341	-11410	-20917	-119	-12161	-4117	-13178	-100	-14123	-7119	-11952	-316	-14714	-7952	-9116	310	-2327	-402	-20839	-415	-8092	5130	-14867	1330	-6570	6067	-13263	2414	-6303	6919	-9793	-149	-127	-119	-66	-64	-60	-110	40	-152	19	35	-77	-21	-58	80	-30	1
0.188333	-149	-2348	-11362	-20881	10	-12223	-3865	-13080	-120	-14140	-7020	-11875	53	-14684	-7758	-9055	141	-2188	-297	-20895	-523	-8154	5236	-14841	1887	-6636	6184	-13281	2303	-6347	7022	-9775	-148	-128	-119	-64	-63	-59	-104	42	-152	18	33	-79	-26	-58	81	-30	-1
0.189167	-466	-2358	-11307	-20850	-43	-12288	-3616	-12971	-121	-14155	-6925	-11789	372	-14651	-7568	-8991	776	-2037	-162	-20957	-361	-8222	5334	-14825	1578	-6702	6292	-13293	2002	-6394	7118	-9756	-149	-127	-122	-67	-64	-62	-108	41	-154	19	32	-78	-14	-59	80	-31	-1
0.190000	-439	-2364	-11231	-20817	-318	-12355	-3371	-12852	-174	-14174	-6839	-11701	498	-14624	-7384	-8920	294	-1872	9	-21015	-858	-8294	5421	-14813	1886	-6779	6395	-13302	2772	-6451	7203	-9730	-153	-147	-126	-68	-67	-60	-110	38	-155	18	28	-80	-26	-61	80	-31	-3
0.190833	-121	-2368	-11149	-20788	-229	-12428	-3130	-12720	-59	-14181	-6750	-11597	839	-14583	-7206	-8840	603	-1692	198	-21067	101	-8366	5504	-14802	1486	-6851	6501	-13298	1283	-6507	7298	-9688	-147	-125	-119	-67	-63	-57	-113	41	-152	20	34	-92	-21	-56	82	-30	0
0.191667	-151	-2377	-11044	-20752	-66	-12487	-2888	-12562	9	-14181	-6669	-11492	921	-14565	-7026	-8749	881	-1497	411	-21110	192	-8443	5579	-14788	431	-6920	6592	-13291	90	-6573	7382	-9645	-149	-124	-113	-65	-60	-57	-103	39	-152	20	33	-77	-22	-55	84	-29	0
0.192500	-336	-2375	-10919	-20723	-31	-12550	-2664	-12406	-35	-14183	-6590	-11378	1076	-14541	-6855	-8664	529	-1299	623	-21160	42	-8529	5635	-14783	189	-7000	6668	-13281	-42	-6645	7456	-9592	-149	-127	-119	-64	-59	-59	-105	42	-150	21	36	-74	-18	-58	81	-36	0
0.193333	-271	-2380	-10781	-20693	-69	-12611	-2449	-12225	-1	-14179	-6494	-11264	1004	-14519	-6721	-8568	768	-1089	845	-21200	178	-8618	5682	-14771	-85	-7080	6734	-13264	-317	-6719	7527	-9528	-146	-127	-99	-67	-61	-59	-105	42	-150	20	30	-75	-22	-57	84	-28	-1
0.194167	-272	-2389	-10635	-20667	-171	-12667	-2245	-12026	-23	-14164	-6440	-11148	1135	-14493	-6534	-8482	672	-879	1064	-21236	-26	-8712	5720	-14762	-426	-7162	6790	-13241	-483	-6797	7591	-9454	-149	-127	-119	-66	-65	-58	-107	44	-150	22	34	-78	-22	-57	89	-27	0
0.195000	-76	-2390	-10466	-20645	-285	-12718	-2055	-11811	-161	-14148	-6367	-11034	1021	-14464	-6382	-8390	331	-662	1278	-21266	-11	-8808	5745	-14750	-548	-7267	6830	-13211	-373	-6899	7657	-9370	-147	-126	-118	-66	-60	-56	-108	41	-153	20	32	-74	-18	-55	81	-26	1
0.195833	212	-2395	-10295	-20622	-7	-12760	-1877	-11603	-40	-14120	-6288	-10919	1301	-14435	-6236	-8307	584	-446	1490	-21288	661	-8909	5764	-14736	-1158	-7331	6863	-13171	-1278	-6959	7709	-9283	-147	-127	-119	-65	-61	-52	-112	39	-147	25	33	-75	-18	-57	76	-29	-8
0.196667	-65	-2396	-10087	-20599	56	-12794	-1718	-11372	24	-14085	-6206	-10808	1299	-14382	-6092	-8220	362	-223	1682	-21306	447	-9010	5768	-14716	-1879	-7419	6885	-13123	-1251	-7037	7766	-9184	-145	-125	-117	-66	-40	-56	-111	42	-151	20	33	-75	-19	-56	79	-31	0
0.197500	-402	-2395	-9916	-20580	-142	-12826	-1575	-11131	-10	-14041	-6115	-10705	1190	-14333	-5952	-8138	-444	-11	1866	-21315	-357	-9110	5776	-14692	-1663	-7504	6900	-13068	-102	-7118	7817	-9086	-150	-127	-116	-64	-60	-56	-109	43	-149	21	33	-73	-22	-58	79	-30	0
0.198333	-307	-2389	-9720	-20564	-142	-12856	-1452	-10917	-97	-13989	-6017	-10642	1142	-14270	-5817	-8054	-289	200	2034	-21313	-154	-9211	5772	-14666	-1389	-7592	6910	-13002	298	-7191	7866	-8987	-176	-125	-119	-68	-64	-56	-111	36	-151	20	33	-76	-21	-58	80	-33	0
0.199167	-12	-2385	-9522	-20551	-75	-12871	-1340	-10641	-95	-13934	-5908	-10511	1077	-14196	-5685	-7974	-681	397	2187	-21293	-153	-9309	5775	-14635	-851	-7673	6918	-12928	554	-7261	7919	-8893	-147	-122	-117	-63	-60	-53	-105	43	-150	22	32	-70	-17	-56	79	-29	0
0.200000	-32	-2372	-9305	-20535	43	-12899	-1248	-10387	0	-13866	-5781	-10426	1086	-14102	-5557	-7893	-930	591	2327	-21286	-150	-9403	5774	-14600	-342	-7754	6930	-12844	523	-7327	7975	-8806	-145	-124	-115	-62	-63	-55	-107	41	-149	22	36	-73	-19	-56	82	-28	0
0.200833	-214	-2356	-9125	-20528	103	-12881	-1171	-10151	-60	-13795	-5645	-10349	966	-14000	-5438	-7812	-805	774	2450	-21260	15	-9490	5773	-14565	-39	-7833	6937	-12758	906	-7394	8016	-8731	-150	-129	-118	-63	-63	-56	-111	41	-151	20	39	-78	-22	-61	78	-30	0
0.201667	-12	-2341	-8938	-20523	44	-12878	-1115	-9917	-152	-13713	-5498	-10279	773	-13884	-5320	-7738	-1175	949	2560	-21224	-218	-9577	5773	-14525	635	-7907	6966	-12661	1380	-7456	8067	-8665	-148	-129	-119	-68	-67	-61	-108	38	-152	19	30	-77	-24	-60	79	-31	-4
0.202500	21	-2321	-8753	-20517	201	-12866	-1071	-9692	-72	-13630	-5332	-10217	791	-13752	-5206	-7660	-833	1108	2665	-21181	-176	-9646	5782	-14483	751	-7976	6968	-12562	1188	-7506	8116	-8611	-149	-128	-118	-63	-61	-58	-109	39	-149	16	30	-78	-23	-59	79	-30	0
0.203333	-179	-2305	-8581	-20513	129	-12838	-1042	-9475	-104	-13546	-5150	-10154	607	-13611	-5097	-7543	-1023	1255	2754	-21126	-718	-9710	5795	-14441	1366	-8039	6997	-12454	1980	-7557	8162	-8574	-151	-130	-120	-66	-62	-79	-109	42	-153	16	34	-76	-18	-57	80	-29	-5
0.204167	-152	-2287	-8412	-20512	-40	-12805	-1026	-9267	-104	-13438	-4954	-10099	779	-13457	-4995	-7503	-932	1402	2843	-21061	-161	-9761	5811	-14397	1664	-8094	7028	-12345	987	-7602	8204	-8549	-151	-125	-118	-64	-62	-56	-105	39	-152	27	32	-78	-22	-69	79	-31	0
0.205000	20	-2275	-8252	-20505	44	-12760	-1023	-9073	-48	-13326	-4741	-10041	869	-13291	-4903	-7430	-114	1521	2923	-20986	229	-9799	5840	-14355	844	-8139	7069	-12233	-408	-7641	8238	-8538	-148	-127	-118	-64	-59	-58	-107	40	-149	21	36	-75	-19	-59	80	-30	1
0.205833	41	-2254	-8107	-20513	-176	-12701	-1025	-8894	-38	-13217	-4523	-9988	793	-13125	-4818	-7363	-436	1634	3004	-20910	-419	-9826	5872	-14316	695	-8187	7111	-12130	-336	-7685	8269	-8542	-148	-126	-119	-65	-61	-57	-103	43	-150	17	33	-74	-21	-56	81	-31	1
0.206667	11	-2254	-7973	-20500	-88	-12630	-1042	-8726	-45	-13102	-4297	-9935	570	-12958	-4744	-7304	-42	1732	3077	-20828	-252	-9843	5901	-14275	458	-8224	7158	-12031	-520	-7724	8289	-8561	-196	-130	-130	-68	-63	-59	-108	38	-153	16	34	-81	-22	-59	78	-32	-5
0.207500	28	-2252	-7850	-20520	98	-12547	-1064	-8575	-17	-12982	-4068	-9875	602	-12783	-4678	-7245	334	1825	3153	-20742	-170	-9847	5945	-14237	171	-8255	7207	-11931	-504	-7756	8309	-8582	-149	-127	-122	-62	-62	-58	-104	38	-152	19	34	-75	-18	-58	79	-52	-3
0.208333	21	-2254	-7734	-20521	-80	-12445	-1087	-8428	-115	-12883	-3833	-9805	552	-12611	-4626	-7205	304	1903	3227	-20646	-305	-9830	5986	-14200	-160	-8281	7256	-11840	-379	-7787	8317	-8609	-147	-127	-122	-65	-62	-59	-105	40	-154	18	29	-77	-18	-59	78	-32	-3
0.209167	59	-2261	-7626	-20519	142	-12333	-1116	-8297	-33	-12718	-3603	-9726	681	-12439	-4583	-7167	594	1970	3308	-20554	185	-9808	6031	-14170	-752	-8303	7309	-11757	-1223	-7817	8319	-8643	-148	-126	-120	-66	-59	-60	-108	36	-154	18	34	-78	-26	-49	79	-30	-3
0.210000	0	-2267	-7534	-20519	319	-12206	-1138	-8173	20	-12575	-3383	-9639	540	-12272	-4565	-7156	870	2023	3377	-20459	396	-9774	6072	-14135	-1206	-8315	7355	-11686	-1857	-7851	8294	-8674	-149	-125	-119	-64	-63	-62	-105	37	-154	15	34	-78	-17	-60	77	-34	0
0.210833	-118	-2277	-7441	-20512	-105	-12071	-1162	-8058	-83	-12442	-3171	-9549	334	-12105	-4554	-7164	-253	2073	3453	-20367	-292	-9735	6120	-14103	-871	-8327	7400	-11619	-1041	-7878	8300	-8697	-147	-125	-118	-53	-61	-60	-104	40	-153	20	37	-75	-18	-59	82	-28	0
0.211667	-7	-2282	-7355	-20497	-120	-11970	-1176	-7945	-73	-12294	-2975	-9419	518	-11946	-4564	-7157	-372	2111	3526	-20269	-64	-9687	6169	-14071	-619	-8332	7443	-11564	-886	-7910	8283	-8717	-148	-115	-117	-62	-59	-58	-97	41	-151	21	38	-75	-19	-56	84	-27	-4
0.212500	262	-2290	-7278	-20488	-22	-11767	-1188	-7845	-110	-12146	-2801	-9287	537	-11792	-4583	-7182	-266	2137	3595	-20185	-14	-9638	6208	-14052	-412	-8341	7465	-11520	-748	-7935	8262	-8728	-149	-127	-117	-64	-64	-60	-102	43	-150	21	36	-74	-19	-57	85	-27	2
0.213333	197	-2295	-7208	-20466	-136	-11600	-1193	-7747	-129	-11993	-2653	-9161	481	-11641	-4625	-7225	-513	2152	3660	-20104	-76	-9586	6243	-14009	-47	-8345	7483	-11487	-643	-7968	8241	-8733	-149	-125	-117	-73	-39	-56	-101	42	-152	21	33	-77	-21	-56	86	-26	-3
0.214167	-90	-2296	-7141	-20451	-113	-11434	-1190	-7661	-96	-11838	-2526	-8969	430	-11506	-4682	-7277	-721	2156	3733	-20029	-63	-9537	6272	-13983	200	-8347	7497	-11459	-661	-8002	8216	-8725	-149	-129	-120	-67	-63	-62	-101	41	-152	19	47	-74	-22	-57	85	-26	0
0.215000	45	-2290	-7077	-20433	-70	-11262	-1179	-7577	-149	-11683	-2429	-8789	327	-11374	-4750	-7341	-1125	2147	3778	-19961	-256	-9495	6294	-13955	553	-8355	7495	-11444	-425	-8036	8192	-8713	-152	-128	-124	-68	-65	-62	-108	39	-154	17	28	-80	-26	-59	80	-29	0
0.215833	111	-2283	-7019	-20400	-233	-11089	-1160	-7498	-116	-11522	-2357	-8583	345	-11243	-4826	-7410	-944	2131	3819	-19899	15	-9452	6309	-13920	264	-8360	7491	-11428	-676	-8070	8174	-8688	-151	-131	-121	-70	-62	-60	-97	42	-155	22	29	-75	-19	-56	86	-29	-6
0.216667	127	-2263	-6956	-20367	-276	-10916	-1126	-7420	-105	-11357	-2315	-8365	236	-11118	-4907	-7482	-1021	2106	3884	-19847	-514	-9418	6316	-13883	-249	-8366	7476	-11418	28	-8107	8159	-8657	-146	-129	-124	-67	-62	-59	-105	38	-156	18	30	-77	-21	-57	84	-29	-3
0.217500	55	-2238	-6894	-20332	-275	-10745	-1081	-7345	-53	-11193	-2296	-8131	162	-10997	-4992	-7556	-1120	2069	3934	-19803	-358	-9395	6312	-13846	-280	-8367	7454	-11417	101	-8150	8153	-8622	-149	-130	-119	-66	-62	-56	-105	38	-150	20	34	-74	-21	-56	84	6	2
0.218333	21	-2206	-6828	-20292	-158	-10581	-1035	-7278	-107	-11023	-2301	-7882	112	-10883	-5078	-7626	-147	2023	3984	-19767	520	-9373	6302	-13805	-852	-8378	7427	-11419	-1291	-8190	8149	-8579	-146	-124	-116	-64	-59	-57	-105	42	-152	18	36	-74	-17	-56	86	-24	3
0.219167	-58	-2174	-6774	-20254	-211	-10424	-982	-7209	-132	-10869	-2335	-7627	110	-10776	-5163	-7694	-451	1969	4026	-19739	39	-9366	6281	-13758	-530	-8389	7395	-11421	-1047	-8233	8151	-8542	-147	-125	-117	-64	-59	-58	-104	43	-150	26	35	-75	-17	-55	87	-25	0
0.220000	-110	-2133	-6715	-20216	-183	-10261	-905	-7146	-70	-10712	-2388	-7366	-9	-10678	-5241	-7752	-241	1905	4070	-19722	103	-9368	6254	-13715	-189	-8405	7358	-11435	-914	-8277	8153	-8501	-141	-121	-115	-66	-60	-52	-105	43	-152	22	36	-74	-17	-55	85	-25	1
0.220833	-316	-2092	-6659	-20178	-255	-10139	-865	-7088	-152	-10564	-2462	-7097	-70	-10590	-5310	-7810	-136	1835	4111	-19717	-67	-9381	6220	-13668	-119	-8422	7318	-11449	-606	-8320	8167	-8470	-149	-126	-118	-70	-61	-57	-104	42	-170	22	33	-77	-21	-53	85	-28	-5
0.221667	-301	-2054	-6606	-20139	-385	-10011	-810	-7029	-180	-10420	-2555	-6844	-359	-10508	-5367	-7856	201	1759	4154	-19714	-216	-9402	6179	-13625	43	-8448	7272	-11460	-56	-8361	8192	-8437	-147	-125	-119	-65	-62	-58	-107	40	-153	17	35	-75	-23	-57	82	-27	-5
0.222500	-51	-2014	-6554	-20101	-268	-9897	-758	-6967	-93	-10288	-2662	-6590	-198	-10445	-5413	-7897	556	1682	4200	-19717	71	-9432	6137	-13583	254	-8463	7227	-11478	-184	-8399	8185	-8413	-150	-126	-118	-66	-65	-58	-107	40	-155	21	35	-76	-24	-58	80	-30	-4
0.223333	-100	-1971	-6497	-20064	-39	-9785	-714	-6903	-121	-10163	-2764	-6343	-66	-10392	-5437	-7939	940	1604	4242	-19724	369	-9465	6092	-13546	-190	-8490	7184	-11499	-854	-8433	8192	-8389	-153	-129	-120	-70	-65	-59	-112	35	-158	17	29	-82	-24	-60	79	-31	-7
0.224167	-279	-1930	-6451	-20031	-287	-9704	-675	-6835	-108	-10055	-2899	-6115	-397	-10358	-5446	-7953	431	1532	4297	-19736	-552	-9492	6053	-13510	-182	-8512	7142	-11522	108	-8454	8197	-8371	-151	-128	-119	-68	-64	-63	-105	38	-153	4	36	-78	-18	-56	80	-32	0
0.225000	-242	-1889	-6396	-20008	-220	-9623	-643	-6753	-61	-9953	-3023	-5909	-237	-10334	-5431	-8023	359	1464	4352	-19752	-279	-9529	6017	-13500	315	-8532	7106	-11547	657	-8467	8194	-8354	-147	-124	-120	-69	-64	-59	-107	39	-153	20	34	-78	-24	-56	82	-29	-3
0.225833	-329	-1835	-6348	-19960	37	-9551	-626	-6672	-99	-9869	-3153	-5730	-216	-10333	-5397	-8084	445	1402	4418	-19765	21	-9561	5983	-13464	846	-8554	7070	-11578	928	-8471	8180	-8344	-149	-125	-119	-66	-63	-56	-104	40	-154	21	34	-79	-24	-59	80	-31	-1
0.226667	-334	-1791	-6302	-19933	91	-9495	-621	-6585	-96	-9798	-3286	-5579	-424	-10353	-5360	-8162	303	1351	4483	-19778	-320	-9594	5953	-13458	1314	-8573	7044	-11610	1092	-8462	8159	-8335	-148	-127	-121	-66	-64	-59	-108	38	-153	19	35	-75	-18	-56	81	-32	-4
0.227500	-387	-1740	-6262	-19905	-25	-9445	-623	-6487	-132	-9740	-3425	-5471	-376	-10389	-5296	-8272	271	1286	4557	-19789	-198	-9619	5933	-13462	1557	-8591	7011	-11653	872	-8447	8130	-8324	-147	-127	-122	-66	-60	-58	-107	41	-154	21	32	-77	-24	-56	84	-30	-3
0.228333	-414	-1687	-6196	-19885	-55	-9408	-641	-6384	-112	-9690	-3561	-5406	-325	-10445	-5229	-8421	-113	1278	4638	-19803	-361	-9638	5915	-13481	1700	-8605	6989	-11696	1140	-8418	8093	-8316	-154	-125	-120	-67	-64	-60	-107	38	-152	19	34	-75	-23	-58	79	-32	-4
0.229167	-363	-1628	-6182	-19866	-53	-9374	-666	-6279	-35	-9651	-3700	-5389	-391	-10530	-5154	-8628	135	1267	4728	-19813	-241	-9653	5900	-13514	1558	-8615	6970	-11745	896	-8382	8047	-8311	-147	-127	-121	-68	-62	-60	-109	47	-153	16	34	-72	-23	-62	80	-32	-4
0.230000	-437	-1565	-6144	-19854	-48	-9346	-698	-6167	-46	-9622	-3832	-5418	-465	-10605	-5072	-8871	322	1268	4824	-19817	-230	-9657	5894	-13562	1358	-8618	6967	-11796	973	-8335	7997	-8300	-150	-127	-121	-68	-61	-64	-109	42	-153	18	34	-77	-22	-57	81	-26	-3
0.230833	-351	-1493	-6111	-19842	-200	-9324	-735	-6054	-67	-9599	-3969	-5500	-463	-10705	-4989	-9177	-61	1284	4931	-19819	-281	-9653	5890	-13624	1540	-8624	6956	-11846	974	-8279	7947	-8292	-147	-125	-137	-66	-60	-60	-107	38	-152	21	34	-79	-19	-55	84	-27	2
0.231667	-127	-1413	-6078	-19838	-147	-9300	-773	-5940	-36	-9568	-4103	-5629	-370	-10809	-4914	-9549	1103	1315	5041	-19821	580	-9637	5888	-13700	807	-8620	6960	-11903	-1192	-8217	7907	-8285	-152	-127	-120	-68	-61	-59	-105	41	-153	18	36	-75	-22	-53	79	-29	-1
0.232500	-403	-1330	-6054	-19840	-152	-9278	-815	-5839	-22	-9545	-4239	-5816	-544	-10912	-4843	-9979	691	1363	5160	-19819	-18	-9616	5881	-13783	327	-8615	6960	-11954	-2452	-8152	7842	-8278	-149	-124	-118	-66	-61	-59	-103	39	-156	19	46	-75	-21	-55	84	-29	-6
0.233333	-419	-1239	-6023	-19846	116	-9274	-848	-5737	-1	-9508	-4364	-6069	-477	-11003	-4783	-10455	407	1417	5288	-19813	351	-9580	5876	-13879	111	-8602	6967	-12011	-6459	-8088	7791	-8277	-150	-126	-136	-69	-59	-60	-108	38	-154	20	33	-76	-22	-55	79	-29	-4
0.234167	-249	-1137	-5998	-19856	131	-9216	-874	-5651	-13	-9466	-4487	-6326	-548	-11080	-4730	-10975	523	1490	5402	-19804	481	-9535	5863	-13984	-345	-8586	6977	-12065	-11358	-8018	7744	-8272	-150	-126	-119	-65	-60	-58	-110	39	-155	16	33	-76	-22	-58	81	-30	-5
0.235000	-59	-1033	-5976	-19871	-154	-9173	-894	-5579	-42	-9408	-4600	-6640	-733	-11135	-4690	-11523	446	1577	5548	-19787	140	-9479	5850	-14090	-698	-8557	6993	-12115	-13976	-7951	7706	-8275	-151	-126	-120	-66	-65	-60	-105	43	-153	18	30	-76	-25	-58	78	-31	-1
0.235833	-195	-925	-5953	-19889	-352	-9123	-900	-5525	17	-9341	-4678	-6988	-614	-11144	-4656	-12083	524	1674	5682	-19768	240	-9417	5835	-14197	-958	-8529	7004	-12166	-17596	-7883	7671	-8278	-150	-126	-119	-68	-63	-59	-108	45	-155	22	28	-76	-21	-53	80	-31	-3
0.236667	-217	-822	-5935	-19908	-74	-9052	-879	-5487	101	-9253	-4788	-7354	-358	-11113	-4630	-12638	1213	1780	5816	-19749	770	-9337	5815	-14302	-1666	-8487	7020	-12210	-25672	-7816	7645	-8290	-150	-129	-121	-66	-62	-57	-105	39	-152	17	30	-76	-24	-56	76	-32	-1
0.237500	-235	-710	-5914	-19931	-134	-8970	-873	-5470	-56	-9149	-4857	-7739	-356	-11024	-4610	-13160	538	1898	5964	-19725	-223	-9250	5790	-14393	-1854	-8438	7033	-12251	-31595	-7754	7625	-8306	-146	-125	-118	-65	-59	-58	-110	43	-158	20	33	-75	-18	-56	79	-29	1
0.238333	-224	-607	-5896	-19953	-166	-8867	-840	-5473	-104	-9021	-4905	-8135	-173	-10883	-4597	-13653	-96	2025	6074	-19690	-420	-9153	5763	-14476	-1606	-8375	7043	-12301	-31584	-7696	7607	-8323	-145	-125	-117	-64	-58	-58	-104	45	-147	20	33	-74	-21	-57	80	-28	1
0.239167	-251	-499	-5878	-19974	-169	-8750	-802	-5503	-63	-8883	-4933	-8525	-326	-10678	-4586	-14080	130	2154	6196	-19658	-240	-9046	5731	-14552	-1413	-8306	7046	-12320	-30819	-7641	7596	-8352	-147	-124	-120	-65	-62	-61	-105	43	-164	19	27	-73	-18	-55	84	-27	-1
0.240000	-463	-404	-5862	-19996	-391	-8616	-748	-5552	-33	-8728	-4934	-8914	-385	-10413	-4577	-14422	-5	2288	6298	-19621	-574	-8928	5700	-14594	-1234	-8228	7048	-12349	-30187	-7595	7587	-8392	-150	-128	-122	-66	-65	-59	-104	42	-153	17	28	-77	-25	-60	80	-31	6
0.240833	-517	-315	-5849	-20023	-359	-8468	-696	-5627	-31	-8557	-4895	-9282	-196	-10086	-4568	-14672	-107	2424	6393	-19579	-454	-8805	5670	-14651	-999	-8139	7038	-12376	-25445	-7541	7578	-8435	-147	-126	-122	-68	-65	-60	-107	46	-152	18	29	-79	-21	-58	80	-29	-4
0.241667	-328	-224	-5830	-20039	-306	-8300	-631	-5713	-99	-8372	-4873	-9628	-268	-9702	-4552	-14819	-380	2567	6474	-19535	-594	-8676	5643	-14676	-550	-8039	7017	-12401	-17218	-7500	7578	-8490	-151	-130	-126	-69	-64	-61	-109	39	-153	16	26	-79	-25	-60	79	-31	-5
0.242500	-388	-141	-5810	-20056	-362	-8123	-567	-5819	-80	-8176	-4801	-9943	-294	-9264	-4546	-14850	-505	2708	6541	-19484	-577	-8532	5622	-14685	-114	-7930	6991	-12416	-10372	-7456	7564	-8549	-152	-130	-122	-72	-64	-61	-109	49	-153	16	49	-75	-23	-60	80	-33	-1
0.243333	-544	-57	-5777	-20065	-398	-7935	-505	-5940	-97	-7976	-4710	-10231	-268	-8784	-4512	-14765	-98	2854	6594	-19432	-535	-8401	5604	-14679	-27	-7809	6954	-12430	-4169	-7428	7562	-8620	-150	-129	-122	-68	-63	-60	-108	38	-150	16	26	-78	-18	-58	78	-31	-3
0.244167	-695	17	-5753	-20073	-388	-7742	-454	-6076	-169	-7760	-4596	-10479	-458	-8277	-4487	-14570	-823	2996	6625	-19377	-1009	-8258	5592	-14657	385	-7678	6909	-12443	2307	-7375	7556	-8695	-150	-129	-125	-68	-59	-60	-110	45	-152	15	53	-76	-19	-59	81	-31	-4
0.245000	-542	92	-5720	-20078	-152	-7543	-412	-6215	-176	-7551	-4470	-10691	-488	-7750	-4460	-14265	-128	3136	6641	-19285	39	-8117	5589	-14638	232	-7527	6855	-12449	2829	-7336	7550	-8776	-150	-127	-118	-66	-65	-61	-107	43	-150	16	29	-76	-19	-59	94	-30	-1
0.245833	-321	180	-5680	-20083	-391	-7347	-383	-6363	-202	-7333	-4331	-10867	-1875	-7224	-4427	-13870	-33	3274	6639	-19268	-271	-7971	5595	-14583	-110	-7403	6793	-12458	3026	-7294	7544	-8861	-151	-129	-111	-68	-68	-59	-108	41	-151	23	33	-76	-21	-56	81	-30	-6
0.246667	-323	266	-5633	-20094	-447	-7155	-369	-6520	-149	-7127	-4194	-11015	-2671	-6697	-4398	-13387	-249	3405	6623	-19217	-365	-7830	5603	-14536	-144	-7261	6723	-12464	3190	-7252	7533	-8950	-150	-126	-120	-68	-62	-59	-104	42	-154	17	29	-74	-23	-57	82	-30	-1
0.247500	-435	353	-5579	-20092	-204	-6967	-373	-6673	-92	-6921	-4056	-11133	-2123	-6190	-4367	-12845	-10	3548	6596	-19165	-268	-7691	5617	-14484	-132	-7119	6655	-12469	3454	-7207	7525	-9048	-151	-129	-119	-67	-66	-60	-107	40	-154	15	34	-75	-21	-56	82	-29	-7
0.248333	-304	446	-5527	-20101	-193	-6784	-396	-6831	-164	-6722	-3924	-11228	-1871	-5719	-4338	-12256	-336	3656	6557	-19118	-454	-7556	5632	-14437	-277	-6980	6575	-12473	4615	-7160	7511	-9142	-153	-132	-124	-68	-67	-59	-109	38	-162	16	29	-77	-22	-60	79	-33	-9
0.249167	-282	538	-5458	-20114	-439	-6608	-445	-6987	-179	-6521	-3807	-11311	-1812	-5288	-4314	-11642	-470	3781	6513	-19072	-471	-7417	5652	-14391	-456	-6834	6502	-12475	6474	-7106	7497	-9236	-151	-128	-120	-68	-64	-62	-113	44	-154	17	28	-78	-25	-60	82	-33	-7
0.250000	-253	646	-5388	-20132	-126	-6434	-508	-7139	-156	-6319	-3703	-11359	-1391	-4900	-4287	-11020	293	3903	6464	-19030	353	-7280	5668	-14323	-1058	-6694	6435	-12477	5898	-7040	7487	-9318	-152	-128	-120	-67	-65	-60	-108	39	-155	19	28	-76	-22	-62	80	-31	-3
0.250833	-279	759	-5317	-20159	-126	-6261	-585	-7287	-233	-6102	-3625	-11406	-2166	-4556	-4270	-10411	-198	4023	6422	-18988	10	-7142	5690	-14299	-1433	-6557	6376	-12479	7316	-6979	7469	-9398	-152	-126	-118	-66	-66	-59	-105	44	-152	21	32	-74	-18	-55	85	-31	0
0.251667	-160	876	-5236	-20190	-321	-6093	-682	-7430	-184	-5925	-3571	-11450	-3134	-4287	-4250	-9826	-815	4144	6382	-18949	-60	-7005	5706	-14260	-1267	-6428	6330	-12474	10352	-6903	7457	-9464	-146	-124	-118	-62	-61	-58	-105	46	-150	21	35	-72	-19	-52	88	-25	-3
0.252500	143	992	-5165	-20233	-216	-5926	-796	-7574	-125	-5736	-3549	-11498	-2554	-4078	-4253	-9294	-333	4264	6343	-18916	412	-6866	5714	-14234	-1061	-6304	6288	-12473	12230	-6821	7434	-9525	-146	-124	-116	-64	-62	-57	-104	45	-151	20	35	-72	-36	-56	86	-28	3
0.253333	111	1111	-5095	-20288	-398	-5759	-924	-7718	-187	-5535	-3555	-11549	-2049	-3891	-4241	-8815	-578	4382	6308	-18885	332	-6730	5712	-14210	-805	-6187	6262	-12476	14138	-6731	7421	-9577	-149	-124	-117	-63	-60	-60	-104	43	-152	23	37	-73	-19	-55	87	-28	1
0.254167	-171	1231	-5026	-20350	-522	-5584	-1057	-7859	-74	-5335	-3590	-11614	-1764	-3768	-4242	-8400	-745	4498	6281	-18857	482	-6586	5707	-14197	-901	-6088	6246	-12470	15005	-6638	7387	-9603	-147	-126	-119	-39	-56	-58	-105	42	-150	21	32	-73	-23	-52	85	-28	0
0.255000	-161	1353	-4962	-20424	-520	-5402	-1197	-8000	-23	-5131	-3649	-11685	-1209	-3678	-4248	-8045	-693	4615	6272	-18831	386	-6443	5694	-14186	-820	-5983	6246	-12467	15612	-6534	7361	-9635	-146	-126	-119	-65	-64	-58	-103	43	-150	19	35	-66	-22	-55	86	-21	-4
0.255833	-165	1476	-4908	-20502	-564	-5214	-1342	-8141	-188	-4923	-3734	-11772	-930	-3621	-4261	-7764	-749	4731	6255	-18805	435	-6295	5675	-14187	-633	-5894	6259	-12468	15869	-6429	7324	-9651	-150	-147	-122	-67	-62	-57	-107	41	-152	19	28	-78	-23	-56	84	-27	0
0.256667	-190	1596	-4861	-20586	-454	-5012	-1487	-8284	-132	-4711	-3837	-11868	-473	-3584	-4280	-7551	-24	4846	6250	-18783	744	-6149	5644	-14196	-1091	-5806	6280	-12468	15313	-6313	7292	-9656	-149	-128	-122	-68	-65	-59	-109	40	-154	19	32	-78	-23	-58	74	-28	-6
0.257500	-202	1721	-4821	-20671	-549	-4805	-1633	-8422	-142	-4493	-3955	-11961	-176	-3559	-4297	-7393	-520	4955	6246	-18756	35	-6000	5618	-14199	-1150	-5730	6313	-12468	17033	-6194	7263	-9644	-168	-125	-116	-63	-53	-59	-105	42	-151	22	34	-76	-21	-56	85	-28	-3
0.258333	-193	1842	-4787	-20745	-472	-4585	-1757	-8558	-144	-4263	-4071	-12098	472	-3530	-4323	-7289	-45	5066	6239	-18730	708	-5853	5588	-14211	-1130	-5653	6354	-12464	15010	-6075	7232	-9630	-150	-124	-119	-65	-61	-58	-104	44	-151	24	32	-76	-24	-53	85	-26	3
0.259167	-113	1964	-4764	-20817	-184	-4351	-1885	-8698	-155	-4039	-4173	-12227	787	-3496	-4355	-7232	512	5169	6236	-18706	564	-5707	5558	-14227	-1391	-5586	6390	-12464	12982	-5952	7201	-9642	-146	-121	-118	-63	-62	-56	-105	42	-148	21	36	-74	-21	-52	86	-24	1
0.260000	-33	2084	-4752	-20884	-23	-4110	-2003	-8836	-232	-3807	-4313	-12358	1130	-3449	-4390	-7214	205	5266	6220	-18679	189	-5558	5532	-14248	-1440	-5519	6433	-12464	12521	-5834	7174	-9599	-149	-128	-120	-65	-59	-55	-105	43	-153	18	35	-74	-18	-53	79	-26	-4
0.260833	-193	2197	-4745	-20940	-60	-3871	-2110	-8963	-268	-3584	-4425	-12492	1420	-3386	-4432	-7229	516	5352	6207	-18650	315	-5436	5510	-14275	-1296	-5463	6478	-12466	11969	-5724	7146	-9578	-149	-124	-116	-66	-64	-58	-103	39	-153	18	33	-75	-17	-55	84	-31	2
0.261667	-352	2321	-4747	-20985	216	-3631	-2216	-9120	-272	-3365	-4525	-12625	1522	-3299	-4480	-7268	564	5431	6179	-18622	38	-5312	5494	-14302	-1118	-5407	6509	-12471	12262	-5619	7122	-9570	-152	-128	-118	-67	-62	-60	-105	41	-160	20	30	-76	-21	-57	72	-33	-3
0.262500	-456	2444	-4752	-21012	463	-3391	-2312	-9256	-200	-3147	-4610	-12746	1599	-3185	-4538	-7324	441	5506	6151	-18592	-52	-5196	5488	-14333	-768	-5354	6538	-12478	12997	-5523	7104	-9559	-150	-127	-120	-65	-64	-60	-108	40	-152	21	34	-74	-22	-55	80	-28	-1
0.263333	-368	2568	-4762	-21021	829	-3153	-2398	-9386	-70	-2933	-4677	-12876	2261	-3047	-4602	-7385	963	5571	6117	-18560	532	-5098	5494	-14364	-425	-5300	6564	-12483	11293	-5439	7097	-9559	-152	-127	-122	-66	-65	-58	-108	41	-153	19	33	-70	-22	-58	82	-30	-7
0.264167	-262	2687	-4778	-21018	1105	-2934	-2486	-9519	-115	-2732	-4731	-12984	2091	-2886	-4675	-7453	652	5630	6076	-18526	239	-5010	5511	-14405	-391	-5255	6579	-12495	10343	-5370	7092	-9565	-150	-127	-120	-66	-63	-60	-104	38	-155	23	32	-78	-25	-57	84	-29	-3
0.265000	-277	2809	-4792	-20998	1292	-2718	-2578	-9640	-107	-2547	-4763	-13083	1713	-2710	-4759	-7528	-196	5684	6039	-18497	-443	-4942	5542	-14445	-136	-5209	6591	-12509	11862	-5315	7095	-9581	-141	-133	-121	-69	-63	-60	-105	42	-155	15	30	-77	-25	-60	77	-33	-3
0.265833	-47	2931	-4812	-20970	1477	-2525	-2666	-9763	-138	-2373	-4780	-13164	1884	-2514	-4849	-7607	362	5726	6004	-18460	-310	-4885	5585	-14491	106	-5166	6603	-12542	12530	-5269	7111	-9599	-149	-130	-119	-64	-62	-60	-109	39	-150	17	33	-75	-22	-57	80	-29	0
0.266667	160	3055	-4818	-20913	1412	-2343	-2752	-9877	-112	-2208	-4789	-13228	1782	-2317	-4947	-7686	398	5769	5975	-18427	-488	-4850	5638	-14538	177	-5123	6605	-12545	13372	-5244	7125	-9629	-148	-125	-119	-65	-62	-57	-104	41	-153	16	34	-74	-6	-61	79	-30	-3
0.267500	74	3177	-4821	-20855	1436	-2187	-2846	-9985	-11	-2057	-4783	-13283	1545	-2106	-5057	-7775	56	5819	5957	-18398	-585	-4833	5704	-14589	121	-5088	6604	-12566	13332	-5241	7152	-9663	-150	-126	-101	-67	-61	-58	-108	43	-152	13	34	-76	-22	-57	82	-28	-4
0.268333	179	3303	-4819	-20785	1543	-2048	-2944	-10090	45	-1921	-4776	-13320	1584	-1905	-5175	-7869	-96	5865	5950	-18367	-861	-4831	5774	-14645	47	-5055	6606	-12599	12772	-5230	7182	-9708	-150	-126	-119	-67	-63	-58	-92	39	-152	18	30	-76	-19	-60	78	-29	0
0.269167	218	3428	-4809	-20713	1521	-1933	-3052	-10194	57	-1798	-4767	-13340	1737	-1712	-5305	-7980	-490	5913	5959	-18344	-1081	-4853	5852	-14706	371	-5033	6610	-12630	12417	-5241	7218	-9756	-150	-128	-120	-68	-66	-60	-105	39	-153	17	35	-75	-25	-60	80	-30	-4
0.270000	88	3554	-4784	-20628	1489	-1837	-3159	-10288	18	-1696	-4762	-13361	1734	-1531	-5440	-8102	-130	5969	5994	-18317	-677	-4887	5942	-14770	441	-5009	6613	-12667	10993	-5259	7259	-9807	-151	-127	-119	-67	-63	-58	-107	40	-161	19	35	-76	-23	-58	80	-29	-5
0.270833	249	3678	-4747	-20540	1463	-1762	-3269	-10379	18	-1591	-4758	-13344	1307	-1371	-5581	-8239	-230	6041	6055	-18304	-1190	-4938	6030	-14837	426	-4990	6629	-12704	11503	-5281	7303	-9859	-146	-124	-118	-67	-60	-55	-105	43	-150	20	35	-73	-18	-55	82	-28	1
0.271667	317	3811	-4688	-20453	1465	-1700	-3386	-10468	72	-1507	-4778	-13325	1434	-1231	-5726	-8397	-161	6122	6137	-18286	-424	-5003	6121	-14903	323	-4979	6651	-12750	9287	-5305	7350	-9909	-142	-120	-114	-49	-62	-55	-109	46	-148	21	35	-73	-19	-56	81	-27	1
0.272500	231	3938	-4623	-20369	1507	-1659	-3502	-10555	85	-1427	-4795	-13303	1365	-1111	-5885	-8587	194	6210	6239	-18280	120	-5087	6211	-14972	2	-4983	6678	-12803	5548	-5323	7395	-9962	-148	-127	-119	-66	-63	-55	-103	44	-148	19	38	-74	-19	-56	84	-29	0
0.273333	275	4072	-4537	-20282	1465	-1629	-3625	-10645	27	-1356	-4838	-13276	1117	-1020	-6042	-8799	-539	6316	6380	-18278	-515	-5181	6296	-15043	-180	-4990	6710	-12860	4347	-5370	7446	-10013	-150	-126	-121	-67	-64	-60	-108	40	-154	-3	33	-79	-22	-57	81	-31	-3
0.274167	380	4200	-4442	-20194	1361	-1601	-3737	-10739	15	-1286	-4895	-13246	968	-948	-6200	-9026	-359	6434	6530	-18274	-250	-5277	6383	-15114	-521	-5002	6753	-12915	2788	-5392	7492	-10059	-148	-129	-121	-65	-63	-59	-107	42	-152	13	34	-75	-21	-56	80	-30	-6
0.275000	180	4342	-4323	-20109	1250	-1573	-3847	-10830	13	-1224	-4968	-13208	798	-871	-6329	-9271	-348	6569	6708	-18272	-255	-5386	6468	-15184	-686	-5024	6816	-12978	2137	-5416	7551	-10101	-149	-135	-110	-66	-63	-61	-104	41	-156	11	33	-77	-22	-58	81	-30	-7
0.275833	39	4482	-4193	-20025	903	-1541	-3944	-10928	-30	-1142	-5057	-13171	-687	-856	-6509	-9535	-420	6719	6915	-18264	-447	-5485	6550	-15249	-780	-5045	6887	-13044	2315	-5438	7606	-10141	-151	-131	-120	-67	-62	-58	-108	40	-152	17	33	-76	-26	-59	78	-32	-3
0.276667	66	4629	-4052	-19941	771	-1505	-4032	-11032	2	-1062	-5166	-13133	-3824	-825	-6659	-9811	-100	6883	7135	-18251	162	-5597	6632	-15315	-1077	-5076	6961	-13111	1060	-5441	7665	-10174	-148	-127	-118	-68	-62	-61	-108	36	-151	18	36	-75	-18	-57	81	-32	0
0.277500	384	4780	-3901	-19856	983	-1451	-4108	-11143	-44	-975	-5293	-13097	-4786	-805	-6802	-10090	36	7056	7369	-18234	451	-5695	6713	-15374	-1541	-5115	7045	-13178	-507	-5444	7727	-10206	-147	-127	-119	-66	-58	-60	-105	46	-152	17	34	-77	-18	-57	80	-31	0
0.278333	409	4931	-3735	-19771	632	-1383	-4169	-11265	-41	-878	-5430	-13072	-3191	-783	-6936	-10372	-919	7244	7612	-18205	-428	-5788	6794	-15432	-1359	-5142	7136	-13244	1208	-5443	7797	-10228	-145	-125	-120	-64	-58	-60	-104	49	-148	19	36	-75	-16	-57	78	-28	2
0.279167	273	5085	-3571	-19713	304	-1291	-4214	-11396	-48	-767	-5580	-13047	-2726	-756	-7062	-10651	-1032	7436	7861	-18159	-328	-5868	6875	-15487	-1058	-5179	7233	-13315	2280	-5440	7864	-10252	-150	-128	-116	-63	-57	-57	-105	47	-152	19	35	-74	-18	-55	84	-34	0
0.280000	242	5246	-3395	-19605	267	-1175	-4243	-11543	-51	-643	-5739	-13027	-2281	-714	-7176	-10920	-1112	7630	8106	-18101	-291	-5932	6952	-15540	-1000	-5211	7329	-13381	2944	-5425	7942	-10262	-145	-128	-114	-64	-59	-57	-132	43	-154	13	37	-73	-17	-56	86	-28	0
0.280833	43	5410	-3204	-19524	101	-1033	-4255	-11699	-55	-505	-5906	-13016	-1482	-664	-7284	-11176	-1558	7828	8357	-18029	-292	-5965	7029	-15598	-800	-5243	7425	-13452	3299	-5419	8016	-10279	-148	-129	-119	-68	-63	-60	-108	41	-148	17	34	-79	-24	-58	79	-29	0
0.281667	-24	5573	-3039	-19443	86	-867	-4254	-11869	-23	-354	-6077	-13010	-1111	-592	-7387	-11415	-1468	8020	8596	-17940	-247	-5998	7096	-15645	-456	-5266	7511	-13520	3058	-5407	8094	-10293	-149	-131	-121	-72	-60	-67	-115	36	-155	13	28	-81	-26	-63	78	-35	-5
0.282500	86	5721	-2855	-19359	47	-672	-4231	-12051	-96	-182	-6250	-13013	-875	-494	-7475	-11630	-1486	8215	8827	-17832	-300	-5984	7173	-15694	-7	-5275	7598	-13586	2970	-5388	8183	-10292	-151	-130	-118	-69	-63	-59	-110	37	-153	18	28	-80	-26	-60	78	-33	-4
0.283333	3	5908	-2666	-19277	-314	-440	-4187	-12243	-154	12	-6415	-13016	-512	-361	-7555	-11815	-1227	8413	9041	-17698	-60	-5941	7234	-15751	99	-5267	7682	-13645	1345	-5367	8267	-10282	-147	-129	-122	-69	-64	-60	-110	39	-154	15	30	-77	-26	-58	81	-32	-5
0.284167	-66	6055	-2471	-19198	-413	-181	-4128	-12446	-88	218	-6579	-13028	-308	-201	-7626	-11975	-1213	8581	9243	-17552	-612	-5863	7291	-15821	283	-5247	7752	-13701	1406	-5348	8347	-10271	-150	-126	-121	-68	-63	-59	-108	37	-155	18	30	-78	-22	-56	81	-33	-4
0.285000	-190	6251	-2269	-19114	-428	101	-4051	-12656	-28	441	-6745	-13042	-88	-7	-7695	-12107	-1235	8747	9422	-17391	-289	-5747	7339	-15859	700	-5205	7811	-13755	984	-5322	8433	-10252	-151	-120	-115	-68	-61	-57	-100	38	-151	16	34	-75	-18	-55	78	-32	1
0.285833	-68	6424	-2062	-19038	-540	412	-3960	-12878	-19	679	-6883	-13064	21	212	-7762	-12207	-178	8903	9585	-17205	687	-5598	7371	-15922	623	-5144	7857	-13804	-2865	-5297	8512	-10222	-148	-126	-119	-67	-59	-59	-107	44	-152	17	29	-79	-19	-56	84	-26	0
0.286667	-238	6591	-1853	-18967	-754	734	-3863	-13101	-154	925	-7026	-13088	-78	463	-7828	-12286	-770	9040	9727	-17032	-4	-5417	7390	-15993	828	-5057	7892	-13847	-3903	-5265	8586	-10183	-146	-128	-117	-67	-59	-58	-105	43	-149	22	33	-76	-21	-55	82	-28	0
0.287500	-461	6764	-1632	-18904	-757	1072	-3752	-13332	-182	1178	-7164	-13120	90	738	-7896	-12336	-724	9161	9853	-16846	148	-5198	7393	-16068	966	-4935	7910	-13887	-5461	-5226	8646	-10136	-147	-126	-118	-65	-61	-58	-103	40	-153	18	30	-78	-22	-56	82	-28	-1
0.288333	-360	6933	-1407	-18848	-878	1422	-3634	-13562	-144	1444	-7293	-13164	555	1039	-7968	-12365	-403	9269	9948	-16658	-134	-4950	7380	-16145	776	-4817	7915	-13921	-6376	-5177	8710	-10081	-149	-127	-122	-66	-61	-58	-105	39	-150	15	30	-52	-22	-58	84	-27	-3
0.289167	-420	7101	-1178	-18799	-956	1778	-3522	-13798	-166	1703	-7423	-13203	490	1355	-8047	-12377	-338	9361	10031	-16474	-363	-4675	7345	-16235	709	-4669	7909	-13944	-6260	-5121	8716	-10018	-149	-130	-122	-68	-62	-61	-105	38	-155	13	33	-77	-22	-58	80	-28	-3
0.290000	-398	7270	-937	-18759	-972	2137	-3408	-14029	-70	1966	-7550	-13256	616	1687	-8137	-12392	27	9442	10101	-16293	-5	-4379	7293	-16321	578	-4495	7891	-13972	-6991	-5048	8787	-9949	-153	-131	-128	-72	-68	-66	-112	37	-152	15	28	-81	-26	-62	76	-32	-8
0.290833	-52	7440	-687	-18726	-820	2487	-3304	-14258	-99	2230	-7677	-13305	834	2033	-8228	-12357	645	9514	10156	-16118	388	-4057	7233	-16414	44	-4302	7874	-13982	-9452	-4957	8825	-9867	-147	-126	-119	-67	-63	-61	-108	39	-152	20	35	-76	-19	-57	80	-27	0
0.291667	-258	7615	-431	-18699	-904	2841	-3202	-14471	-147	2495	-7800	-13357	643	2392	-8335	-12330	-103	9579	10203	-15957	-359	-3722	7157	-16491	-84	-4094	7843	-13985	-8726	-4852	8845	-9778	-150	-124	-124	-67	-68	-62	-107	41	-145	20	35	-76	-22	-58	80	-28	0
0.292500	-355	7789	-173	-18681	-945	3170	-3121	-14680	-77	2746	-7934	-13418	593	2741	-8446	-12299	-328	9637	10241	-15812	-170	-3388	7071	-16572	-159	-3876	7808	-13990	-7844	-4723	8863	-9688	-147	-127	-119	-67	-62	-60	-109	39	-150	18	36	-75	-21	-56	81	-25	0
0.293333	-262	7963	81	-18677	-822	3494	-3059	-14879	-62	2995	-8077	-13484	573	3087	-8574	-12272	-45	9688	10274	-15668	-13	-3052	6978	-16650	-132	-3649	7774	-13980	-7269	-4583	8877	-9599	-147	-128	-118	-68	-60	-60	-108	42	-164	17	35	-77	-19	-33	77	-29	-5
0.294167	-207	8137	334	-18660	-797	3793	-3022	-15069	-43	3233	-8237	-13552	705	3429	-8709	-12239	82	9735	10303	-15578	-223	-2723	6878	-16727	-121	-3421	7737	-13962	-6828	-4424	8880	-9503	-146	-126	-122	-66	-61	-61	-109	41	-152	21	32	-76	-21	-59	90	-28	2
0.295000	-255	8317	586	-18691	-805	4084	-3005	-15243	-135	3504	-8400	-13620	730	3756	-8858	-12210	193	9781	10336	-15487	-149	-2404	6784	-16777	-216	-3191	7710	-13940	-6895	-4254	8900	-9406	-147	-126	-117	-66	-62	-61	-110	42	-152	18	35	-76	-22	-63	79	-29	1
0.295833	-272	8507	828	-18714	-635	4355	-3018	-15406	-99	3695	-8578	-13686	606	4078	-9012	-12181	-50	9829	10371	-15420	-139	-2102	6687	-16827	13	-2966	7686	-13907	-6283	-4065	8903	-9312	-148	-128	-121	-67	-63	-64	-109	43	-150	18	36	-75	-18	-59	81	-28	-1
0.296667	-266	8691	1056	-18746	-729	4606	-3057	-15554	-50	3919	-8775	-13754	594	4380	-9170	-12156	180	9876	10414	-15369	507	-1819	6609	-16868	-4	-2747	7673	-13872	-6738	-3865	8920	-9218	-147	-127	-118	-67	-62	-59	-100	41	-152	19	9	-80	-21	-59	78	-27	0
0.297500	-145	8879	1270	-18787	-803	4845	-3125	-15690	-117	4146	-8982	-13814	693	4673	-9345	-12131	527	9927	10462	-15341	308	-1565	6540	-16899	-299	-2536	7669	-13829	-5865	-3657	8944	-9124	-148	-127	-121	-68	-62	-59	-107	44	-151	18	36	-81	-18	-57	80	-29	-5
0.298333	-300	9083	1465	-18838	-810	5071	-3222	-15812	-151	4367	-9209	-13873	695	4946	-9500	-12113	-133	9976	10523	-15326	22	-1334	6482	-16922	-366	-2339	7672	-13776	-3819	-3451	8971	-9035	-150	-131	-120	-75	-65	-62	-109	10	-156	13	33	-79	-24	-58	78	-30	-6
0.299167	-384	9282	1638	-18901	-729	5282	-3350	-15923	-128	4594	-9445	-13921	802	5206	-9693	-12092	500	10022	10585	-15326	1108	-1133	6449	-16934	-845	-2157	7698	-13718	-6383	-3247	9016	-8947	-149	-128	-119	-67	-62	-60	-105	44	-152	22	37	-73	-18	-55	82	-30	0
0.300000	-188	9484	1797	-18963	-804	5495	-3500	-16016	-191	4825	-9686	-13960	502	5455	-9864	-12074	293	10076	10664	-15341	428	-960	6437	-16941	-937	-1987	7728	-13653	-6681	-3032	9069	-8863	-146	-118	-116	-63	-40	-55	-104	50	-151	16	34	-76	-19	-53	81	-28	0
0.300833	9	9691	1930	-19036	-728	5699	-3674	-16101	-237	5065	-9935	-13987	663	5689	-10045	-12053	242	10128	10747	-15369	671	-833	6447	-16945	-956	-1836	7775	-13584	-6894	-2838	9130	-8780	-147	-127	-121	-65	-62	-57	-108	42	-151	18	34	-83	-19	-56	80	-29	-3
0.301667	16	9896	2037	-19117	-913	5900	-3874	-16177	-170	5304	-10201	-14010	770	5914	-10221	-12033	369	10177	10836	-15406	660	-714	6480	-16945	-1081	-1707	7830	-13507	-6254	-2653	9201	-8698	-148	-133	-133	-68	-62	-61	-110	40	-143	16	30	-77	-23	-58	77	-30	-1
0.302500	70	10093	2117	-19194	-897	6103	-4092	-16238	-125	5548	-10451	-14016	455	6138	-10392	-12005	456	10231	10936	-15448	156	-629	6543	-16936	-960	-1582	7889	-13415	-4886	-2481	9297	-8613	-147	-127	-120	-65	-65	-58	-107	39	-154	19	34	-74	-22	-53	78	-31	0
0.303333	-7	10299	2181	-19277	-713	6308	-4323	-16297	-153	5800	-10703	-14013	433	6360	-10557	-11972	515	10289	11042	-15493	149	-569	6625	-16931	-1080	-1479	7982	-13319	-3779	-2319	9398	-8531	-149	-126	-121	-66	-59	-63	-108	38	-153	13	35	-77	-16	-53	82	-29	-4
0.304167	55	10488	2216	-19343	-548	6519	-4571	-16343	-246	6051	-10945	-13999	627	6583	-10714	-11946	1050	10346	11148	-15544	641	-532	6741	-16923	-1645	-1391	8086	-13180	-4905	-2181	9507	-8449	-151	-126	-120	-65	-62	-55	-107	39	-154	20	33	-74	-21	-55	70	-32	-4
0.305000	-47	10674	2241	-19421	-600	6740	-4828	-16383	-207	6307	-11202	-13974	354	6808	-10867	-11910	433	10413	11260	-15593	-225	-516	6876	-16921	-1677	-1319	8176	-13084	-2960	-2055	9623	-8366	-151	-122	-118	-66	-60	-52	-105	40	-155	20	35	-73	-19	-53	84	-30	0
0.305833	-46	10844	2242	-19483	-503	6956	-5094	-16419	-66	6558	-11388	-13939	389	7036	-11015	-11874	-28	10483	11378	-15639	-335	-518	7031	-16921	-1539	-1256	8283	-12953	-220	-1954	9747	-8283	-150	-124	-120	-67	-62	-53	-107	40	-155	22	34	-72	-25	-55	80	-33	-4
0.306667	-181	11007	2225	-19532	-465	7176	-5366	-16454	-84	6801	-11583	-13899	295	7279	-11124	-11829	129	10560	11481	-15684	-86	-538	7200	-16923	-1258	-1206	8394	-12811	1668	-1870	9874	-8194	-151	-125	-120	-66	-65	-60	-105	36	-154	19	33	-75	-26	-60	79	-30	-4
0.307500	-146	11149	2204	-19565	-469	7396	-5638	-16482	-145	7025	-11755	-13848	209	7522	-11286	-11785	241	10643	11587	-15719	-263	-566	7389	-16925	-602	-1162	8509	-12647	3502	-1799	10003	-8107	-152	-125	-120	-67	-63	-58	-104	40	-156	19	33	-74	-22	-57	79	-31	-4
0.308333	-39	11281	2170	-19577	-462	7619	-5908	-16461	-185	7242	-11898	-13792	173	7767	-11403	-11733	383	10735	11690	-15750	-289	-608	7581	-16935	-141	-1141	8622	-12481	4184	-1745	10129	-8017	-149	-124	-125	-66	-64	-41	-109	38	-158	19	28	-78	-26	-60	79	-31	-1
0.309167	-181	11402	2137	-19575	-436	7835	-6178	-16529	-170	7431	-12014	-13737	33	8034	-11513	-11676	156	10832	11791	-15767	-387	-656	7784	-16936	271	-1124	8738	-12304	4821	-1710	10249	-7924	-149	-127	-122	-69	-63	-60	-107	39	-154	21	32	-78	-24	-59	80	-33	-4
0.310000	-176	11501	2099	-19550	-372	8038	-6442	-16550	-142	7593	-12104	-13677	-46	8294	-11604	-11609	300	10936	11884	-15775	-27	-712	7982	-16955	556	-1115	8845	-12116	4796	-1675	10360	-7835	-151	-126	-127	-65	-63	-64	-110	38	-156	18	26	-76	-24	-59	77	-32	-1
0.310833	-221	11594	2063	-19502	-223	8229	-6696	-16566	-135	7723	-12153	-13619	-16	8553	-11694	-11528	643	11046	11970	-15758	-117	-774	8183	-16964	539	-1115	8949	-11922	4545	-1654	10464	-7740	-150	-125	-122	-66	-63	-59	-105	39	-152	21	52	-75	-22	-52	79	-35	-1
0.311667	-280	11670	2038	-19434	-268	8401	-6938	-16583	-213	7801	-12176	-13565	-104	8810	-11764	-11445	115	11162	12048	-15747	-648	-841	8369	-16976	674	-1120	9046	-11724	5788	-1642	10556	-7652	-151	-130	-121	-66	-64	-60	-120	39	-148	23	34	-75	-19	-57	80	-31	0
0.312500	-48	11739	2020	-19347	-237	8548	-7166	-16596	-222	7874	-12167	-13514	-112	9054	-11821	-11346	1019	11280	12119	-15709	564	-912	8538	-17005	227	-1143	9128	-11527	2349	-1641	10629	-7562	-148	-127	-120	-66	-59	-60	-107	42	-149	21	35	-75	-18	-62	79	-30	-1
0.313333	-94	11800	2008	-19242	-298	8663	-7384	-16605	-171	7888	-12127	-13465	-492	9282	-11854	-11228	1005	11414	12180	-15667	423	-990	8688	-16991	-61	-1165	9201	-11331	344	-1641	10686	-7480	-146	-125	-121	-67	-62	-67	-107	46	-150	19	32	-76	-22	-59	80	-31	0
0.314167	-113	11848	2006	-19121	-167	8744	-7578	-16612	-112	7857	-12067	-13424	-516	9485	-11890	-11107	575	11504	12229	-15609	269	-1072	8817	-16993	-94	-1204	9259	-11151	-997	-1651	10729	-7403	-149	-127	-121	-68	-67	-61	-110	40	-150	21	28	-78	-24	-62	77	-31	2
0.315000	-62	11893	2011	-18978	-185	8789	-7751	-16612	-142	7786	-11971	-13388	-334	9664	-11903	-10958	729	11608	12267	-15542	319	-1160	8918	-16991	-248	-1249	9304	-10969	-1785	-1663	10754	-7334	-153	-120	-128	-74	-68	-63	-114	37	-154	17	27	-81	-25	-63	74	-36	-4
0.315833	-152	11927	2028	-18842	-170	8793	-7913	-16603	-146	7681	-11872	-13358	-169	9808	-11906	-10804	674	11706	12297	-15462	417	-1247	8993	-16976	-233	-1299	9337	-10804	-1528	-1680	10769	-7265	-148	-125	-126	-72	-66	-61	-111	38	-158	16	27	-99	-24	-70	76	-32	-5
0.316667	-253	11963	2052	-18690	-299	8760	-8044	-16579	-82	7543	-11748	-13324	-301	9921	-11884	-10622	409	11789	12322	-15380	227	-1341	9035	-16949	-279	-1359	9359	-10650	-944	-1704	10765	-7212	-150	-129	-117	-72	-67	-61	-110	38	-153	17	30	-78	-21	-61	76	-33	-5
0.317500	-197	11995	2086	-18538	-252	8679	-8156	-16548	-195	7366	-11605	-13296	-34	9992	-11854	-10429	936	11858	12342	-15290	757	-1451	9045	-16914	-797	-1428	9368	-10494	-3040	-1736	10752	-7167	-147	-127	-120	-67	-64	-60	-109	39	-152	18	30	-77	-22	-60	78	-46	-4
0.318333	-230	12017	2112	-18383	-102	8550	-8238	-16505	-243	7164	-11453	-13270	-286	10050	-11812	-10214	540	11910	12350	-15205	263	-1542	9025	-16857	-883	-1505	9371	-10392	-3027	-1773	10733	-7128	-147	-130	-105	-65	-62	-58	-108	33	-155	20	37	-76	-22	-58	81	-29	2
0.319167	-162	12007	2143	-18233	-46	8378	-8300	-16445	-168	6940	-11300	-13250	-253	9995	-11756	-9993	-154	11943	12347	-15122	-231	-1652	8971	-16796	-589	-1576	9355	-10294	-1420	-1821	10707	-7105	-146	-125	-119	-65	-59	-55	-109	42	-148	23	34	-76	-19	-58	77	-28	0
0.320000	-170	12045	2172	-18082	-31	8162	-8340	-16370	-252	6703	-11142	-13229	-112	9926	-11690	-9756	42	11952	12338	-15045	-5	-1768	8887	-16711	-393	-1678	9337	-10212	-629	-1879	10678	-7093	-146	-126	-122	-65	-60	-58	-115	42	-148	24	32	-77	-19	-59	81	-29	5
0.320833	-105	12051	2185	-17940	-141	7900	-8351	-16281	-172	6444	-10986	-13205	-129	9807	-11620	-9513	-70	11940	12328	-14977	-234	-1893	8772	-16619	-173	-1777	9307	-10156	739	-1944	10642	-7101	-149	-127	-119	-66	-63	-61	-108	42	-150	20	30	-72	-21	-62	79	-31	0
0.321667	-149	12045	2181	-17808	-148	7590	-8342	-16179	-133	6178	-10832	-13187	-119	9638	-11545	-9267	-314	11899	12303	-14921	-215	-2013	8636	-16511	155	-1876	9274	-10116	1445	-2019	10609	-7120	-149	-129	-116	-67	-62	-61	-108	38	-153	19	30	-76	-22	-61	80	-35	0
0.322500	-340	12028	2175	-17687	54	7256	-8312	-16064	-161	5900	-10683	-13166	-58	9420	-11461	-9014	-440	11837	12280	-14872	-171	-2148	8481	-16392	555	-1986	9230	-10094	2110	-2114	10575	-7151	-148	-129	-120	-67	-62	-59	-108	36	-152	16	28	-79	-22	-60	79	-33	0
0.323333	-417	12013	2152	-17572	101	6880	-8260	-15932	-110	5622	-10542	-13143	-235	9159	-11372	-8768	-452	11749	12252	-14836	-134	-2282	8309	-16264	1037	-2096	9180	-10089	2368	-2211	10540	-7198	-152	-132	-126	-68	-66	-52	-120	40	-156	13	50	-77	-26	-61	78	-33	-5
0.324167	-441	11980	2109	-17466	-80	6467	-8191	-15789	-61	5335	-10385	-13120	-270	8852	-11281	-8513	-150	11644	12224	-14803	-224	-2421	8139	-16122	1130	-2212	9121	-10100	1635	-2312	10513	-7252	-152	-127	-120	-68	-60	-58	-108	41	-153	17	35	-78	-21	-59	81	-29	-1
0.325000	-482	11949	2051	-17362	-153	6030	-8094	-15632	-17	5055	-10237	-13087	-379	8516	-11187	-8266	-652	11514	12194	-14776	-876	-2562	7943	-15972	1490	-2322	9075	-10125	2974	-2418	10485	-7324	-163	-127	-121	-69	-60	-57	-104	40	-153	19	29	-76	-19	-57	81	-31	-4
0.325833	-446	11907	1974	-17262	111	5581	-7986	-15473	-65	4765	-10090	-13052	-356	8142	-11094	-8026	-316	11363	12165	-14752	94	-2731	7754	-15825	1563	-2445	9011	-10160	414	-2527	10459	-7402	-151	-122	-120	-66	-60	-56	-102	40	-158	17	34	-75	-15	-52	84	-29	-4
0.326667	-514	11855	1880	-17169	-90	5108	-7860	-15305	-154	4473	-9942	-13013	-648	7736	-10999	-7800	106	11196	12133	-14732	252	-2863	7569	-15672	1264	-2565	8943	-10208	-2263	-2643	10427	-7498	-149	-130	-119	-66	-59	-56	-105	36	-155	21	34	-74	-19	-55	84	-30	-1
0.327500	-532	11798	1777	-17080	-107	4623	-7722	-15138	-128	4179	-9793	-12973	-608	7303	-10904	-7585	-225	11009	12103	-14708	-41	-3020	7390	-15510	1187	-2691	8873	-10265	-3451	-2755	10396	-7597	-149	-128	-119	-65	-60	-57	-108	39	-155	20	36	-74	-22	-45	79	-23	-1
0.328333	-428	11733	1656	-16993	228	4132	-7568	-14979	-229	3882	-9633	-12923	-538	6850	-10812	-7389	-170	10809	12069	-14680	38	-3176	7220	-15384	1142	-2817	8790	-10331	-4763	-2868	10362	-7707	-152	-126	-126	-67	-61	-58	-100	40	-152	18	34	-75	-22	-59	82	-30	-3
0.329167	-373	11661	1523	-16908	55	3634	-7400	-14810	-158	3575	-9485	-12868	-459	6385	-10723	-7201	-401	10599	12031	-14639	-36	-3342	7062	-15249	1110	-2952	8708	-10405	-5004	-2977	10332	-7817	-149	-127	-119	-66	-60	-59	-107	37	-155	20	33	-74	-22	-56	79	-28	0
0.330000	-214	11583	1386	-16822	-361	3138	-7217	-14653	-109	3266	-9322	-12794	-685	5908	-10634	-7036	-537	10382	11987	-14589	-126	-3504	6925	-15122	1153	-3084	8621	-10486	-4140	-3081	10297	-7931	-147	-128	-121	-70	-59	-56	-104	39	-152	21	32	-77	-23	-56	79	-30	-1
0.330833	-117	11498	1246	-16738	-134	2658	-7015	-14501	-50	2952	-9154	-12724	-228	5432	-10542	-6887	162	10164	11942	-14516	501	-3669	6807	-15006	760	-3226	8535	-10569	-5605	-3177	10253	-8042	-147	-122	-118	-66	-60	-55	-107	29	-155	20	34	-72	-17	-41	80	-27	3
0.331667	-274	11409	1113	-16651	24	2190	-6800	-14355	-84	2633	-8982	-12633	-227	4952	-10453	-6763	22	9942	11877	-14433	344	-3840	6705	-14900	407	-3370	8445	-10660	-6584	-3274	10204	-8153	-150	-128	-120	-59	-60	-57	-107	38	-152	21	33	-76	-22	-57	79	-30	-6
0.332500	-213	11309	972	-16572	-78	1735	-6577	-14230	-163	2318	-8810	-12532	-581	4474	-10361	-6658	-781	9720	11810	-14328	-173	-4010	6622	-14806	442	-3519	8357	-10756	-4694	-3364	10158	-8252	-148	-126	-122	-66	-63	-60	-109	41	-152	20	34	-75	-22	-55	78	-26	0
0.333333	-275	11206	845	-16487	-61	1307	-6338	-14104	-117	1998	-8641	-12409	-481	4017	-10272	-6563	-455	9509	11729	-14205	-182	-4181	6566	-14722	302	-3673	8273	-10857	-3287	-3448	10111	-8347	-150	-122	-120	-67	-63	-55	-102	60	-150	20	37	-73	-19	-56	80	-29	-1
0.334167	-308	11091	733	-16411	-84	901	-6085	-13989	-104	1674	-8451	-12273	-403	3550	-10178	-6508	-348	9311	11633	-14068	-425	-4336	6522	-14664	288	-3830	8192	-10965	-1730	-3531	10060	-8430	-147	-125	-120	-66	-62	-59	-107	42	-150	17	34	-77	-16	-56	81	-28	-30
0.335000	-35	10967	622	-16336	-15	536	-5833	-13886	-39	1352	-8278	-12119	-549	3105	-10087	-6472	-290	9104	11518	-13911	-128	-4531	6501	-14593	314	-3994	8117	-11075	-737	-3605	10006	-8501	-148	-129	-122	-68	-60	-57	-105	42	-154	17	35	-76	-23	-58	80	-30	-1
0.335833	185	10832	527	-16269	40	162	-5556	-13792	21	1033	-8107	-11948	-428	2678	-9995	-6449	-321	8899	11388	-13745	-218	-4701	6488	-14542	322	-4160	8055	-11188	44	-3696	9950	-8558	-147	-122	-124	-66	-61	-58	-104	42	-149	18	34	-75	-19	-58	75	-28	0
0.336667	153	10685	451	-16199	36	-163	-5303	-13707	-36	715	-7944	-11767	-325	2268	-9897	-6469	-611	8747	11248	-13568	-624	-4871	6503	-14501	419	-4327	8000	-11300	874	-3782	9893	-8599	-147	-122	-120	-65	-58	-57	-104	41	-149	19	34	-74	-23	-59	80	-30	0
0.337500	-67	10523	392	-16143	138	-457	-5010	-13628	4	401	-7783	-11553	-219	1872	-9800	-6504	9	8592	11091	-13392	-360	-5034	6545	-14468	281	-4492	7958	-11414	405	-3869	9835	-8622	-148	-122	-120	-64	-60	-56	-104	42	-151	20	37	-73	-43	-56	84	-31	-1
0.338333	-129	10351	353	-16088	42	-728	-4738	-13553	-45	91	-7634	-11333	-55	1496	-9700	-6562	-104	8452	10922	-13214	-1015	-5188	6557	-14444	471	-4658	7925	-11534	2195	-3960	9774	-8630	-143	-122	-117	-66	-59	-55	-107	45	-149	21	35	-73	-19	-56	85	-29	-1
0.339167	-6	10162	327	-16047	92	-974	-4475	-13488	-23	-214	-7493	-11101	127	1132	-9605	-6650	22	8321	10732	-13045	-513	-5339	6605	-14424	368	-4838	7908	-11653	1128	-4064	9707	-8622	-146	-121	-118	-65	-61	-58	-107	43	-147	43	37	-73	-18	-57	81	-27	3
0.340000	57	9965	317	-16009	103	-1200	-4221	-13421	1	-517	-7351	-10864	-66	788	-9506	-6756	632	8205	10542	-12887	-50	-5483	6640	-14413	-193	-4985	7898	-11772	-1826	-4174	9640	-8601	-152	-122	-119	-68	-61	-58	-105	42	-151	20	33	-77	-23	-57	82	-31	-3
0.340833	-148	9744	318	-15975	114	-1408	-3985	-13361	-44	-810	-7250	-10619	-122	468	-9411	-6890	9	8101	10343	-12745	-583	-5613	6690	-14405	-184	-5132	7908	-11888	-2066	-4293	9572	-8560	-148	-125	-121	-70	-62	-57	-104	41	-153	19	42	-76	-17	-56	82	-30	-3
0.341667	-239	9519	338	-15957	173	-1591	-3766	-13305	-48	-1099	-7147	-10375	-258	147	-9315	-7046	173	8008	10140	-12621	-444	-5735	6744	-14407	-159	-5278	7925	-12000	-2537	-4420	9494	-8514	-149	-132	-120	-67	-73	-61	-109	40	-156	15	30	-78	-22	-59	79	-32	-6
0.342500	-187	9276	367	-15938	189	-1760	-3565	-13237	20	-1372	-7050	-10127	-202	-145	-9215	-7217	336	7922	9943	-12533	-629	-5844	6803	-14400	-30	-5407	7958	-12107	-1736	-4551	9419	-8448	-150	-130	-121	-66	-63	-58	-109	40	-156	17	35	-76	-22	-58	84	-30	-8
0.343333	-135	9035	415	-15922	199	-1918	-3394	-13176	42	-1648	-6960	-9881	-456	-424	-9117	-7405	234	7846	9751	-12446	-849	-5941	6865	-14414	-28	-5525	7999	-12208	29	-4689	9341	-8377	-153	-125	-121	-62	-65	-61	-108	36	-156	13	30	-76	-23	-60	80	-35	-4
0.344167	-61	8783	463	-15911	174	-2070	-3248	-13108	-4	-1906	-6884	-9652	-81	-681	-9030	-7622	464	7771	9564	-12394	-501	-6037	6925	-14428	-304	-5626	8052	-12305	-97	-4833	9257	-8301	-151	-130	-121	-65	-64	-59	-110	37	-152	17	26	-77	-25	-59	80	-33	-4
0.345000	0	8539	498	-15906	295	-2213	-3132	-13037	-120	-2156	-6810	-9431	-107	-919	-8935	-7844	539	7695	9385	-12368	-429	-6114	6997	-14449	-589	-5717	8112	-12392	-868	-4971	9182	-8215	-148	-126	-119	-65	-62	-58	-107	39	-153	15	36	-76	-19	-57	80	-30	0
0.345833	-185	8277	585	-15899	131	-2349	-3045	-12959	-76	-2392	-6749	-9230	-510	-1144	-8850	-8084	-294	7619	9216	-12371	-1017	-6191	7068	-14468	-425	-5795	8175	-12469	1440	-5109	9095	-8133	-150	-128	-117	-66	-61	-59	-109	41	-148	18	36	-77	-18	-57	82	-31	-3
0.346667	-62	8025	653	-15896	119	-2482	-2985	-12883	-120	-2616	-6690	-9047	-324	-1350	-8764	-8329	-262	7537	9066	-12396	-647	-6260	7142	-14498	-256	-5863	8248	-12538	2861	-5244	9017	-8043	-147	-125	-126	-63	-61	-58	-104	40	-150	17	34	-74	-24	-58	81	-30	-4
0.347500	-56	7777	710	-15896	103	-2616	-2954	-12803	-72	-2826	-6635	-8882	-335	-1539	-8691	-8591	-169	7449	8931	-12446	-797	-6328	7219	-14534	-275	-5915	8321	-12598	4030	-5378	8941	-7965	-149	-126	-118	-63	-61	-58	-105	37	-155	15	33	-75	-23	-59	87	-33	-24
0.348333	-203	7537	769	-15896	181	-2753	-2963	-12719	73	-3029	-6584	-8757	-445	-1716	-8620	-8857	-69	7346	8801	-12514	-786	-6400	7294	-14583	-442	-5964	8394	-12651	4723	-5506	8872	-7885	-150	-127	-122	-67	-66	-62	-110	33	-155	12	30	-79	-25	-62	75	-39	-4
0.349167	17	7304	821	-15899	319	-2891	-2963	-12626	0	-3211	-6536	-8642	-376	-1875	-8552	-9129	49	7244	8687	-12595	-489	-6469	7384	-14629	-411	-6000	8469	-12688	4886	-5628	8811	-7810	-151	-126	-124	-66	-63	-61	-108	39	-152	11	32	-79	-24	-59	77	-35	-6
0.350000	165	7089	868	-15896	140	-3031	-2983	-12523	-16	-3388	-6484	-8565	-348	-2017	-8491	-9400	-343	7132	8590	-12688	-928	-6553	7466	-14689	-9	-6033	8551	-12722	5144	-5719	8765	-7743	-153	-122	-119	-69	-64	-62	-107	38	-158	16	30	-78	-24	-57	81	-32	-5
0.350833	-150	6883	908	-15895	81	-3170	-3031	-12426	5	-3556	-6433	-8517	-382	-2150	-8440	-9677	-15	7014	8481	-12787	-906	-6638	7552	-14751	-55	-6061	8631	-12743	3722	-5849	8724	-7681	-150	-124	-118	-65	-45	-60	-103	39	-146	28	34	-77	-22	-58	80	-34	1
0.351667	-281	6696	939	-15897	-44	-3318	-3080	-12318	3	-3707	-6382	-8502	-701	-2274	-8390	-9955	42	6895	8425	-12890	-1227	-6732	7639	-14822	-280	-6090	8711	-12756	4005	-5952	8696	-7628	-148	-124	-120	-65	-62	-59	-108	40	-150	18	35	-74	-18	-57	78	-30	0
0.352500	-194	6522	956	-15885	-133	-3466	-3132	-12207	26	-3854	-6335	-8523	-666	-2395	-8351	-10234	-25	6769	8357	-12994	-669	-6853	7726	-14898	-385	-6122	8787	-12763	3160	-6053	8691	-7589	-146	-126	-115	-64	-61	-58	-103	42	-150	19	34	-75	-23	-58	81	-30	-3
0.353333	-74	6360	955	-15885	165	-3626	-3187	-12090	-15	-3999	-6285	-8582	-379	-2519	-8316	-10511	929	6639	8288	-13100	385	-6968	7798	-14984	-1049	-6162	8864	-12763	-1240	-6150	8704	-7559	-146	-122	-117	-65	-64	-59	-103	45	-149	20	37	-75	-24	-56	84	-30	2
0.354167	-417	6211	941	-15879	12	-3793	-3238	-11974	24	-4140	-6241	-8672	-361	-2642	-8289	-10783	360	6510	8225	-13201	-276	-7104	7871	-15075	-1304	-6211	8942	-12767	-2476	-6249	8720	-7540	-148	-127	-116	-65	-63	-59	-104	43	-151	18	33	-62	-24	-58	76	-32	-3
0.355000	-556	6073	912	-15876	-117	-3961	-3272	-11851	-8	-4276	-6194	-8795	-401	-2768	-8265	-11055	291	6383	8166	-13294	99	-7258	7934	-15167	-1433	-6267	9015	-12757	-3806	-6344	8759	-7532	-147	-126	-116	-66	-63	-58	-102	44	-149	19	34	-76	-23	-53	81	-31	-5
0.355833	-355	5950	869	-15871	-81	-4140	-3304	-11730	-115	-4415	-6154	-8956	-213	-2902	-8246	-11319	251	6255	8106	-13388	141	-7421	7986	-15267	-1539	-6339	9081	-12751	-3724	-6446	8802	-7540	-150	-127	-120	-65	-62	-58	-107	43	-160	18	33	-68	-23	-56	82	-30	-3
0.356667	-297	5817	812	-15868	-337	-4323	-3330	-11597	-198	-4548	-6116	-9146	-199	-3052	-8228	-11584	73	6131	8042	-13463	94	-7604	8031	-15365	-1532	-6424	9147	-12737	-2751	-6536	8864	-7559	-150	-131	-122	-72	-63	-62	-107	42	-152	17	27	-79	-24	-60	76	-31	-3
0.357500	-341	5731	749	-15860	-406	-4512	-3340	-11469	-96	-4680	-6085	-9365	47	-3210	-8210	-11832	167	6012	7987	-13528	492	-7794	8072	-15461	-1762	-6522	9208	-12719	-2734	-6649	8943	-7590	-148	-127	-118	-65	-58	-58	-109	44	-150	30	30	-78	-15	-56	79	-66	0
0.358333	-342	5639	674	-15849	-117	-4700	-3329	-11326	-45	-4839	-6050	-9612	211	-3380	-8186	-12074	505	5898	7931	-13589	729	-7990	8099	-15558	-2260	-6636	9267	-12702	-4282	-6753	9031	-7632	-147	-130	-131	-67	-61	-57	-105	40	-149	19	33	-75	-18	-56	77	-30	1
0.359167	-385	5554	594	-15838	-269	-4901	-3312	-11190	-100	-4941	-6025	-9890	-31	-3566	-8160	-12299	-238	5788	7879	-13643	-296	-8199	8123	-15649	-2203	-6766	9312	-12682	-2571	-6864	9127	-7681	-148	-127	-118	-63	-57	-57	-101	43	-150	19	35	-74	-19	-56	66	-30	0
0.360000	-282	5463	509	-15827	-376	-5106	-3284	-11028	-86	-5064	-5998	-10195	-173	-3769	-8121	-12522	-272	5674	7823	-13691	-326	-8413	8137	-15741	-1958	-6912	9354	-12673	-1127	-6972	9225	-7750	-143	-130	-121	-65	-61	-56	-107	47	-151	19	35	-77	-17	-57	84	-28	0
0.360833	-343	5396	422	-15811	-379	-5316	-3249	-10904	-152	-5193	-5985	-10497	-286	-3989	-8087	-12727	-65	5562	7770	-13735	-148	-8635	8143	-15824	-1833	-7074	9382	-12637	84	-7084	9331	-7821	-144	-126	-121	-64	-41	-52	-107	41	-151	11	29	-78	-21	-58	80	-31	0
0.361667	-497	5315	329	-15795	-460	-5529	-3202	-10760	-115	-5311	-5975	-10865	-191	-4221	-8041	-12926	-476	5451	7716	-13772	-60	-8857	8148	-15904	-1468	-7247	9403	-12622	1344	-7197	9438	-7909	-153	-134	-122	-67	-65	-62	-108	40	-154	17	30	-77	-23	-63	78	-31	-5
0.362500	-466	5243	239	-15773	-449	-5739	-3150	-10619	-31	-5429	-5971	-11226	-66	-4464	-7979	-13112	-595	5339	7665	-13805	-50	-9073	8148	-15973	-923	-7435	9414	-12589	1883	-7308	9549	-7993	-149	-129	-122	-66	-63	-59	-108	39	-153	19	33	-78	-24	-58	79	-32	-4
0.363333	-112	5168	151	-15748	-333	-5944	-3088	-10470	-52	-5537	-5965	-11599	-189	-4715	-7903	-13285	-727	5223	7623	-13835	-186	-9291	8153	-16033	-315	-7628	9412	-12560	3094	-7412	9656	-8084	-147	-129	-120	-69	-60	-58	-105	40	-152	15	33	-76	-19	-59	80	-30	-4
0.364167	-59	5091	64	-15715	-281	-6153	-3024	-10330	-92	-5643	-5968	-11977	-288	-4972	-7817	-13446	-403	5102	7579	-13856	246	-9507	8154	-16084	-41	-7831	9403	-12527	2919	-7516	9760	-8172	-150	-128	-120	-66	-63	-59	-108	37	-158	18	32	-76	-21	-56	80	-34	0
0.365000	-197	5008	-34	-15679	-173	-6352	-2950	-10190	-44	-5743	-5975	-12362	-267	-5232	-7720	-13604	-198	4979	7534	-13873	-143	-9718	8159	-16127	-47	-8058	9382	-12489	3333	-7614	9860	-8260	-151	-129	-121	-66	-61	-58	-109	36	-152	18	30	-78	-22	-58	76	-33	-1
0.365833	-69	4926	-101	-15640	-369	-6552	-2875	-10060	-31	-5834	-5982	-12741	-200	-5485	-7604	-13753	-658	4852	7492	-13887	-363	-9922	8168	-16151	53	-8258	9353	-12447	4437	-7709	9956	-8338	-151	-127	-121	-64	-60	-62	-109	39	-150	2	26	-74	-21	-58	81	-30	0
0.366667	118	4835	-188	-15588	-253	-6729	-2787	-9931	-82	-5917	-5987	-13114	-22	-5735	-7473	-13893	217	4722	7448	-13887	785	-10122	8185	-16167	-272	-8468	9313	-12403	699	-7802	10047	-8413	-149	-125	-118	-62	-62	-59	-105	41	-154	20	35	-75	-27	-58	80	-28	-1
0.367500	-76	4740	-259	-15542	-268	-6910	-2694	-9815	-56	-6003	-5997	-13478	-201	-5978	-7332	-14032	-172	4586	7401	-13888	123	-10322	8204	-16173	-164	-8686	9273	-12354	-507	-7892	10129	-8471	-149	-127	-120	-64	-67	-61	-108	40	-152	21	28	-74	-23	-56	81	-29	0
0.368333	-167	4637	-338	-15488	-204	-7106	-2602	-9708	-81	-6086	-6008	-13838	-283	-6215	-7177	-14167	-417	4441	7352	-13879	334	-10513	8224	-16168	-16	-8904	9224	-12305	-2059	-7982	10201	-8524	-150	-125	-119	-43	-61	-58	-107	39	-151	18	30	-77	-24	-56	81	-30	-1
0.369167	-104	4528	-421	-15434	-91	-7233	-2505	-9615	-40	-6165	-6012	-14172	-385	-6435	-7011	-14295	-219	4298	7321	-13868	421	-10701	8258	-16149	76	-9116	9173	-12248	-3222	-8062	10270	-8556	-147	-127	-124	-67	-63	-58	-107	41	-149	15	30	-75	-21	-55	81	-28	-1
0.370000	-58	4412	-503	-15373	-67	-7380	-2400	-9537	17	-6251	-6025	-14493	-559	-6643	-6836	-14423	-249	4154	7239	-13843	267	-10886	8285	-16117	43	-9328	9124	-12188	-3608	-8143	10336	-8575	-148	-126	-119	-62	-60	-59	-107	41	-154	19	33	-78	-22	-56	82	-30	-3
0.370833	-114	4279	-590	-15311	-143	-7518	-2291	-9472	-45	-6333	-6026	-14798	-405	-6842	-6650	-14540	-256	4011	7172	-13817	340	-11067	8320	-16076	187	-9531	9077	-12131	-4209	-8230	10380	-8577	-148	-122	-119	-63	-62	-53	-103	45	-149	43	38	-73	-21	-52	85	-27	1
0.371667	-82	4145	-673	-15247	-91	-7646	-2176	-9425	-67	-6422	-6030	-15054	-133	-7025	-6455	-14661	320	3870	7102	-13782	918	-11247	8357	-16021	79	-9729	9041	-12070	-7540	-8315	10424	-8566	-145	-120	-112	-62	-58	-52	-101	47	-146	21	38	-72	-17	-51	86	-25	1
0.372500	-67	3997	-763	-15188	-120	-7780	-2064	-9397	-105	-6520	-6035	-15305	-493	-7201	-6257	-14777	-280	3729	7019	-13746	70	-11431	8390	-15958	69	-9926	8996	-12013	-8195	-8406	10456	-8539	-147	-124	-117	-67	-60	-53	-104	46	-151	23	39	-73	-17	-52	84	-28	0
0.373333	39	3842	-852	-15129	17	-7909	-1947	-9385	-97	-6627	-6045	-15529	-276	-7369	-6051	-14881	-524	3593	6933	-13715	-40	-11607	8421	-15891	55	-10117	8957	-11960	-7624	-8500	10483	-8490	-145	-122	-119	-67	-62	-56	-107	42	-153	17	30	-74	-23	-52	80	-31	-1
0.374167	91	3675	-948	-15080	11	-8039	-1834	-9400	-146	-6744	-6035	-15729	-33	-7524	-5852	-14973	-143	3458	6841	-13675	328	-11785	8455	-15812	-29	-10299	8935	-11905	-7284	-8598	10500	-8452	-149	-127	-117	-63	-62	-58	-92	43	-152	23	49	-81	-23	-56	80	-24	-3
0.375000	63	3505	-1040	-15027	55	-8171	-1717	-9421	-52	-6873	-6026	-15898	-139	-7672	-5638	-15060	-390	3333	6743	-13640	171	-11957	8485	-15729	108	-10477	8921	-11848	-6601	-8694	10514	-8393	-149	-127	-117	-64	-60	-55	-107	43	-155	18	37	-74	-22	-51	82	-28	2
0.375833	77	3331	-1135	-14979	52	-8308	-1603	-9462	55	-7010	-6013	-16048	-144	-7815	-5421	-15133	-296	3208	6638	-13611	224	-12131	8510	-15635	312	-10640	8918	-11813	-6359	-8789	10517	-8330	-149	-124	-116	-64	-62	-51	-114	45	-151	24	39	-76	-21	-50	85	-28	-4
0.376667	-34	3146	-1233	-14934	-105	-8467	-1496	-9515	-6	-7163	-6000	-16174	-188	-7953	-5220	-15189	-370	3086	6535	-13581	234	-12296	8534	-15539	811	-10796	8920	-11777	-5484	-8893	10519	-8260	-149	-121	-117	-63	-63	-55	-107	43	-155	23	38	-72	-24	-55	85	-25	1
0.377500	-296	2961	-1331	-14897	-153	-8620	-1379	-9584	-38	-7329	-5981	-16285	-298	-8085	-5017	-15234	-504	2967	6430	-13564	464	-12456	8561	-15437	1199	-10942	8939	-11746	-5208	-8994	10516	-8189	-150	-126	-117	-64	-59	-53	-103	44	-151	22	38	-74	-12	-51	85	-29	-1
0.378333	-320	2772	-1435	-14865	-219	-8790	-1273	-9666	-14	-7510	-5952	-16377	-314	-8213	-4815	-15264	-136	2841	6325	-13554	323	-12607	8580	-15334	1009	-11073	8966	-11723	-5033	-9091	10500	-8097	-144	-124	-117	-62	-60	-53	-104	44	-150	22	38	-74	-21	-50	88	-24	0
0.379167	-258	2579	-1526	-14842	-231	-8974	-1168	-9757	-56	-7706	-5917	-16458	-384	-8342	-4622	-15281	-598	2715	6223	-13538	-311	-12747	8604	-15226	1159	-11193	9004	-11710	-2970	-9181	10489	-8043	-146	-125	-118	-61	-62	-53	-99	46	-151	22	32	-73	-21	-53	91	-25	1
0.380000	-124	2390	-1628	-14825	18	-9175	-1065	-9850	-138	-7910	-5875	-16523	-22	-8463	-4432	-15282	208	2584	6118	-13568	910	-12878	8625	-15117	1054	-11304	9062	-11703	-6066	-9266	10474	-7971	-148	-126	-114	-62	-60	-53	-103	47	-149	22	38	-68	-19	-49	89	-23	-10
0.380833	-92	2200	-1727	-14817	-80	-9388	-964	-9962	-120	-8130	-5827	-16582	-130	-8586	-4259	-15278	158	2443	6021	-13591	544	-12992	8645	-15014	1109	-11393	9112	-11709	-7580	-9349	10446	-7910	-142	-124	-119	-65	-63	-53	-102	43	-152	23	34	-74	-24	-53	82	-27	-1
0.381667	-43	2014	-1832	-14817	-152	-9616	-867	-10079	-80	-8359	-5769	-16634	-196	-8702	-4096	-15266	-311	2296	5920	-13634	256	-13091	8662	-14919	1210	-11471	9174	-11714	-7996	-9425	10410	-7853	-153	-128	-122	-66	-68	-60	-110	37	-155	19	32	-78	-27	-56	80	-29	-6
0.382500	-21	1833	-1935	-14823	-187	-9850	-770	-10198	-131	-8589	-5702	-16687	-252	-8813	-3940	-15238	-308	2146	5844	-13681	254	-13172	8687	-14813	1190	-11527	9244	-11738	-7838	-9487	10391	-7793	-148	-128	-119	-66	-63	-59	-107	42	-151	20	32	-84	-24	-55	86	-19	-1
0.383333	-75	1660	-2031	-14833	-85	-10083	-664	-10311	-154	-8819	-5614	-16722	-266	-8927	-3789	-15206	-341	1990	5742	-13737	-13	-13234	8710	-14715	1212	-11566	9324	-11759	-6447	-9539	10363	-7740	-149	-127	-127	-41	-64	-59	-108	41	-152	20	32	-76	-27	-56	84	-26	-1
0.384167	-8	1497	-2131	-14859	-271	-10327	-553	-10433	-50	-9055	-5521	-16765	-482	-9032	-3609	-15166	-238	1829	5656	-13800	68	-13269	8738	-14620	1167	-11588	9400	-11787	-4335	-9584	10335	-7691	-150	-127	-119	-65	-53	-59	-104	43	-152	21	29	-74	-22	-53	82	-28	0
0.385000	227	1347	-2230	-14899	-57	-10563	-441	-10555	2	-9281	-5413	-16806	-219	-9133	-3534	-15129	386	1662	5569	-13874	755	-13284	8758	-14526	661	-11591	9481	-11816	-5234	-9623	10307	-7646	-150	-126	-122	-64	-59	-57	-104	42	-153	20	32	-74	-21	-51	85	-29	-3
0.385833	40	1193	-2326	-14934	-33	-10796	-324	-10679	-141	-9503	-5289	-16850	-188	-9230	-3425	-15086	118	1498	5482	-13951	116	-13279	8788	-14439	374	-11585	9553	-11843	-4702	-9658	10282	-7603	-147	-127	-121	-64	-33	-52	-100	38	-152	22	33	-75	-18	-53	85	-23	-3
0.386667	-112	1054	-2477	-14988	-221	-11014	-202	-10805	-131	-9711	-5157	-16887	-163	-9330	-3326	-15046	-287	1330	5390	-14033	-320	-13253	8811	-14355	326	-11557	9623	-11874	-2727	-9684	10258	-7565	-150	-125	-118	-64	-61	-56	-103	41	-153	22	36	-74	-21	-52	82	-26	-3
0.387500	-77	922	-2516	-15053	-254	-11222	-77	-10938	-5	-9911	-5014	-16930	-164	-9429	-3243	-14984	69	1167	5297	-14120	-276	-13209	8824	-14275	246	-11529	9681	-11901	-1877	-9718	10235	-7531	-150	-127	-121	-65	-61	-75	-104	40	-153	19	28	-75	-21	-53	84	-27	0
0.388333	-91	833	-2606	-15130	-211	-11415	54	-11071	-88	-10092	-4855	-16974	-176	-9532	-3167	-14968	96	1010	5197	-14208	-652	-13147	8834	-14211	435	-11479	9730	-11928	-634	-9743	10215	-7498	-150	-125	-119	-64	-62	-57	-108	41	-150	21	34	-75	-22	-53	80	-32	-5
0.389167	-177	675	-2690	-15219	-253	-11582	185	-11210	-82	-10261	-4681	-17022	-191	-9632	-3105	-14929	81	839	5093	-14294	-442	-13071	8831	-14135	395	-11432	9768	-11952	103	-9775	10201	-7470	-155	-126	-120	-64	-67	-59	-105	37	-156	17	34	-76	-24	-55	82	-29	-5
0.390000	-314	554	-2773	-15319	-31	-11726	316	-11351	-23	-10414	-4517	-17069	-151	-9740	-3057	-14896	-288	715	4979	-14381	-432	-12976	8825	-14064	628	-11375	9789	-11968	1000	-9809	10186	-7447	-154	-130	-121	-68	-65	-61	-108	36	-156	17	30	-79	-25	-48	78	-32	-7
0.390833	-305	436	-2843	-15428	-79	-11843	445	-11500	-179	-10538	-4348	-17120	-115	-9851	-3012	-14855	-439	586	4865	-14460	-396	-12877	8806	-14001	971	-11319	9800	-11977	1511	-9833	10173	-7411	-150	-127	-120	-68	-59	-61	-107	42	-154	19	36	-75	-24	-53	81	-26	-3
0.391667	-276	315	-2905	-15544	-446	-11930	572	-11643	-185	-10650	-4148	-17161	25	-9973	-2976	-14816	142	466	4749	-14534	-159	-12768	8776	-13934	458	-11246	9795	-11978	853	-9869	10177	-7389	-147	-124	-118	-64	-61	-59	-102	41	-150	23	36	-76	-22	-56	81	-26	0
0.392500	-232	192	-2961	-15671	-552	-11993	688	-11796	-78	-10747	-3960	-17212	-199	-10101	-2955	-14770	-179	354	4627	-14611	-779	-12656	8727	-13874	52	-11196	9771	-11977	2827	-9899	10177	-7367	-149	-125	-124	-67	-62	-59	-108	35	-147	21	35	-76	-23	-55	79	-26	0
0.393333	-47	62	-3009	-15806	-328	-12022	788	-11952	32	-10823	-3781	-17262	-94	-10238	-2945	-14724	217	251	4507	-14680	247	-12539	8669	-13814	-444	-11150	9729	-11965	770	-9936	10177	-7351	-147	-126	-122	-65	-60	-58	-105	39	-149	19	32	-77	-22	-58	79	-30	0
0.394167	61	-80	-3047	-15946	-495	-12030	879	-12118	-91	-10885	-3596	-17309	-138	-10384	-2941	-14673	305	160	4385	-14743	253	-12434	8594	-13754	-942	-11093	9680	-11945	-1305	-9964	10183	-7332	-149	-128	-124	-67	-61	-63	-105	41	-152	19	34	-77	-19	-55	84	-28	-4
0.395000	-6	-232	-3085	-16091	-616	-12012	945	-12284	-129	-10945	-3437	-17356	-90	-10540	-2949	-14626	-46	67	4267	-14803	-33	-12322	8507	-13701	-1147	-11050	9609	-11924	-1327	-10001	10186	-7321	-150	-129	-118	-65	-60	-58	-104	40	-154	10	27	-76	-22	-58	81	-28	-5
0.395833	-79	-393	-3106	-16230	-479	-11972	995	-12450	-15	-10983	-3278	-17392	-39	-10701	-2963	-14551	34	-9	4160	-14861	135	-12227	8407	-13645	-1378	-11006	9533	-11891	-1072	-10029	10191	-7311	-155	-124	-119	-64	-62	-58	-104	38	-153	20	34	-74	-18	-52	80	-28	-1
0.396667	94	-566	-3126	-16374	-487	-11915	1011	-12624	-115	-11022	-3136	-17427	-99	-10866	-2988	-14478	79	-81	4061	-14909	-1	-12154	8301	-13589	-1579	-10971	9447	-11856	92	-10059	10196	-7308	-147	-126	-118	-63	-62	-57	-105	42	-151	21	35	-76	-23	-57	79	-28	1
0.397500	-9	-751	-3142	-16517	-561	-11843	1003	-12790	-254	-11052	-3014	-17460	-368	-11037	-3023	-14400	78	-155	3971	-14962	-83	-12062	8185	-13535	-1594	-10946	9352	-11815	2411	-10085	10199	-7309	-149	-126	-109	-63	-62	-41	-103	41	-151	23	34	-74	-21	-57	82	-28	0
0.398333	-133	-949	-3151	-16653	-296	-11763	967	-12966	-184	-11080	-2916	-17485	-5	-11211	-3064	-14316	489	-225	3896	-15018	487	-11996	8069	-13479	-1937	-10927	9256	-11777	2489	-10107	10197	-7312	-148	-130	-118	-67	-62	-59	-104	41	-153	18	15	-79	-23	-56	82	-30	-6
0.399167	66	-1159	-3166	-16781	-128	-11684	905	-13139	-187	-11111	-2837	-17496	-126	-11379	-3116	-14225	265	-293	3835	-15050	-7	-11942	7950	-13428	-2245	-10911	9162	-11730	3306	-10127	10184	-7319	-164	-124	-117	-62	-60	-57	-102	43	-149	23	33	-73	-17	-53	85	-27	1
0.400000	-55	-1366	-3173	-16901	-63	-11587	816	-13304	-169	-11132	-2784	-17497	-326	-11536	-3176	-14127	-511	-357	3794	-15091	-713	-11900	7836	-13373	-2225	-10897	9065	-11686	7028	-10142	10192	-7333	-145	-126	-114	-62	-60	-56	-99	43	-156	22	35	-75	-15	-51	86	-26	3
0.400833	-396	-1591	-3193	-17009	110	-11495	700	-13465	-198	-11162	-2759	-17489	-251	-11693	-3244	-14023	-310	-421	3762	-15136	-346	-11872	7731	-13329	-2209	-10892	8980	-11643	10049	-10154	10181	-7364	-147	-128	-119	-66	-64	-56	-103	42	-152	22	35	-77	-24	-56	82	-29	0
0.401667	-222	-1815	-3207	-17115	172	-11419	557	-13627	-131	-11196	-2756	-17466	-339	-11842	-3323	-13923	-558	-487	3767	-15174	-560	-11862	7628	-13287	-2034	-10894	8896	-11603	13361	-10177	10162	-7385	-154	-128	-117	-66	-60	-58	-105	41	-153	11	32	-76	-21	-57	84	-31	-1
0.402500	-88	-2043	-3234	-17204	181	-11347	399	-13771	-50	-11216	-2783	-17429	-469	-11974	-3405	-13818	-947	-547	3748	-15207	-585	-11855	7537	-13237	-1758	-10890	8828	-11557	15728	-10192	10132	-7415	-146	-128	-119	-65	-59	-58	-107	43	-150	22	34	-75	-19	-55	85	-29	-1
0.403333	-102	-2262	-3263	-17285	303	-11287	219	-13904	-55	-11272	-2831	-17373	-239	-12090	-3495	-13714	-958	-608	3764	-15244	-598	-11859	7450	-13197	-1394	-10893	8777	-11514	17303	-10204	10120	-7449	-148	-125	-116	-63	-59	-60	-104	42	-153	20	35	-74	-23	-52	84	-32	0
0.404167	-184	-2478	-3302	-17356	375	-11241	39	-14021	12	-11319	-2898	-17302	-154	-12199	-3587	-13614	-1202	-667	3780	-15275	-725	-11872	7397	-13156	-856	-10896	8734	-11471	18197	-10211	10092	-7496	-150	-124	-113	-65	-61	-55	-104	43	-149	22	35	-67	-19	-56	84	-28	-5
0.405000	-285	-2686	-3351	-17423	457	-11204	-165	-14122	-52	-11368	-2983	-17222	-212	-12285	-3662	-13520	-693	-718	3804	-15304	-342	-11892	7353	-13118	-598	-10898	8709	-11429	16815	-10218	10064	-7541	-144	-126	-115	-63	-55	-55	-101	43	-150	24	33	-69	-21	-52	87	-26	0
0.405833	-171	-2891	-3412	-17482	502	-11187	-362	-14200	-125	-11428	-3087	-17127	-271	-12364	-3788	-13434	-794	-783	3830	-15332	-884	-11916	7319	-13084	-202	-10904	8700	-11397	17214	-10222	10026	-7599	-167	-126	-115	-63	-60	-56	-103	44	-147	20	37	-73	-19	-53	85	-27	-1
0.406667	-35	-3079	-3481	-17534	585	-11192	-559	-14257	-88	-11490	-3198	-17014	71	-12431	-3893	-13358	-652	-840	3853	-15356	-205	-11950	7295	-13052	-77	-10913	8702	-11346	14191	-10225	9989	-7664	-148	-128	-117	-63	-62	-58	-108	42	-153	18	36	-73	-26	-52	85	-27	-4
0.407500	-98	-3264	-3563	-17581	591	-11212	-758	-14290	-199	-11564	-3317	-16897	113	-12487	-4003	-13291	67	-899	3879	-15376	382	-11982	7288	-13022	-406	-10913	8722	-11303	8846	-10222	9948	-7727	-163	-124	-112	-63	-61	-56	-103	42	-150	21	37	-73	-21	-52	82	-28	-1
0.408333	-238	-3429	-3648	-17628	567	-11238	-927	-14288	-204	-11639	-3436	-16764	-23	-12531	-4111	-13234	-515	-953	3894	-15367	-289	-12015	7297	-12995	-370	-10916	8751	-11256	6140	-10212	9911	-7797	-149	-127	-118	-67	-66	-57	-108	41	-152	20	33	-76	-21	-56	80	-29	0
0.409167	-240	-3584	-3734	-17669	697	-11278	-1096	-14265	-211	-11717	-3555	-16626	-213	-12573	-4217	-13185	-178	-1008	3901	-15407	-110	-12049	7299	-12967	-411	-10916	8792	-11208	3328	-10198	9870	-7864	-146	-127	-116	-65	-70	-59	-105	40	-152	20	33	-75	-23	-56	85	-30	-4
0.410000	-319	-3731	-3828	-17713	615	-11342	-1242	-14209	-182	-11804	-3665	-16479	-39	-12614	-4324	-13148	60	-1064	3900	-15425	-12	-12084	7310	-12940	-279	-10916	8844	-11159	2271	-10174	9827	-7936	-150	-128	-119	-68	-64	-62	-104	39	-152	43	34	-75	-23	-57	82	-29	-3
0.410833	-483	-3870	-3919	-17756	329	-11378	-1367	-14127	-125	-11896	-3768	-16331	-136	-12652	-4426	-13114	124	-1121	3892	-15436	-104	-12115	7335	-12913	-219	-10914	8897	-11106	2048	-10145	9793	-8005	-148	-126	-115	-63	-61	-59	-103	40	-151	20	35	-75	-27	-55	84	-27	0
0.411667	-354	-3994	-4012	-17806	354	-11494	-1471	-14011	-74	-11992	-3856	-16166	143	-12694	-4526	-13086	424	-1178	3877	-15450	326	-12139	7357	-12887	-633	-10902	8955	-11048	-211	-10100	9753	-8069	-147	-127	-118	-65	-62	-53	-101	32	-151	20	35	-75	-21	-40	84	-26	-4
0.412500	-178	-4113	-4098	-17844	576	-11582	-1555	-13872	-77	-12093	-3933	-16031	329	-12742	-4629	-13052	301	-1240	3856	-15465	605	-12165	7374	-12858	-1006	-10893	9007	-10989	-3231	-10055	9710	-8130	-148	-124	-115	-62	-61	-52	-103	43	-154	18	32	-74	-18	-53	86	-26	0
0.413333	-573	-4235	-4181	-17911	472	-11677	-1618	-13715	-79	-12199	-3997	-15876	210	-12801	-4728	-13021	-524	-1308	3824	-15485	64	-12193	7387	-12833	-851	-10879	9066	-10926	-2869	-10002	9679	-8186	-147	-127	-118	-65	-59	-55	-102	42	-152	21	34	-73	-17	-50	85	-28	-3
0.414167	-481	-4354	-4255	-17981	557	-11777	-1661	-13536	-8	-12310	-4057	-15726	204	-12867	-4827	-12988	-204	-1376	3798	-15510	345	-12203	7393	-12804	-961	-10868	9098	-10864	-3139	-9936	9644	-8236	-148	-121	-117	-64	-61	-58	-104	39	-152	16	27	-75	-17	-55	82	-27	0
0.415000	-190	-4471	-4319	-18028	407	-11881	-1687	-13339	4	-12427	-4080	-15580	167	-12914	-4924	-12952	-235	-1452	3766	-15544	332	-12221	7388	-12777	-948	-10848	9129	-10800	-3448	-9878	9603	-8278	-152	-132	-122	-68	-62	-59	-110	36	-153	11	30	-78	-26	-58	76	-30	-6
0.415833	-281	-4594	-4372	-18137	112	-11986	-1692	-13132	-144	-12543	-4103	-15431	343	-13032	-5018	-12901	-287	-1533	3742	-15582	162	-12226	7383	-12749	-857	-10827	9141	-10729	-3731	-9814	9575	-8306	-150	-128	-119	-65	-65	-59	-105	39	-155	15	29	-76	-22	-57	81	-28	-4
0.416667	-267	-4708	-4414	-18154	115	-12086	-1676	-12911	-142	-12648	-4106	-15277	457	-13122	-5111	-12843	-104	-1615	3727	-15627	26	-12233	7364	-12717	-680	-10799	9142	-10658	-4311	-9742	9537	-8330	-150	-128	-119	-67	-64	-61	-104	39	-153	20	30	-75	-26	-56	81	-29	-4
0.417500	37	-4831	-4445	-18214	3	-12177	-1646	-12691	-59	-12760	-4105	-15121	362	-13222	-5200	-12772	-600	-1705	3718	-15688	-194	-12228	7337	-12688	-121	-10772	9123	-10590	-4082	-9666	9505	-8341	-147	-113	-118	-65	-59	-57	-102	37	-153	22	30	-74	-17	-55	81	-27	1
0.418333	144	-4950	-4468	-18275	-47	-12280	-1605	-12471	-56	-12864	-4094	-14963	305	-13327	-5289	-12694	-169	-1798	3723	-15758	122	-12224	7301	-12649	30	-10741	9082	-10516	-5105	-9602	9468	-8349	-147	-125	-120	-64	-62	-57	-104	43	-146	12	30	-74	-19	-52	82	-26	1
0.419167	-16	-5074	-4475	-18332	13	-12376	-1550	-12253	-52	-12954	-4080	-14792	147	-13427	-5380	-12601	-53	-1896	3739	-15839	-455	-12211	7255	-12616	0	-10709	9026	-10442	-4106	-9534	9433	-8358	-144	-128	-115	-62	-60	-53	-105	42	-153	21	35	-70	-19	-52	85	-26	1
0.420000	-120	-5198	-4486	-18381	-270	-12464	-1489	-12040	-74	-13059	-4064	-14617	82	-13530	-5470	-12502	-205	-2011	3771	-15932	-367	-12196	7204	-12578	193	-10675	8947	-10372	-3984	-9475	9389	-8351	-147	-121	-114	-61	-58	-52	-103	39	-149	22	36	-69	-56	-53	82	-30	0
0.420833	-10	-5319	-4484	-18432	-113	-12552	-1422	-11844	-249	-13136	-4049	-14430	87	-13627	-5562	-12401	899	-2100	3815	-16041	456	-12183	7140	-12546	25	-10639	8846	-10308	-7549	-9423	9342	-8351	-147	-122	-118	-65	-60	-58	-111	39	-152	20	35	-72	-19	-57	81	-30	1
0.421667	-72	-5437	-4489	-18474	112	-12638	-1347	-11665	-218	-13211	-4044	-14242	41	-13716	-5655	-12295	232	-2210	3874	-16159	-178	-12160	7073	-12509	106	-10609	8733	-10243	-8079	-9383	9286	-8352	-148	-126	-115	-65	-59	-57	-108	40	-151	20	29	-77	-19	-57	78	-32	0
0.422500	-150	-5547	-4489	-18511	107	-12713	-1279	-11496	-303	-13263	-4046	-14024	-3	-13794	-5742	-12188	199	-2319	3945	-16290	150	-12147	7004	-12471	300	-10580	8598	-10188	-9048	-9353	9226	-8353	-158	-138	-119	-64	-68	-60	-107	38	-153	19	36	-74	-23	-53	80	-30	-4
0.423333	-204	-5649	-4487	-18539	124	-12802	-1202	-11348	-286	-13326	-4055	-13800	55	-13863	-5827	-12082	305	-2427	4029	-16424	-127	-12125	6935	-12435	648	-10555	8450	-10140	-8753	-9335	9152	-8359	-151	-128	-121	-70	-67	-61	-110	38	-155	15	32	-70	-27	-58	77	-33	-7
0.424167	-415	-5748	-4495	-18565	119	-12884	-1133	-11213	-141	-13367	-4074	-13565	-170	-13914	-5903	-11984	13	-2537	4116	-16562	-458	-12101	6855	-12396	951	-10520	8296	-10095	-7353	-9319	9065	-8364	-146	-128	-120	-67	-65	-60	-110	41	-154	19	32	-75	-21	-56	80	-30	-1
0.425000	-372	-5823	-4500	-18580	137	-12964	-1062	-11101	-98	-13392	-4104	-13312	-156	-13951	-5977	-11889	142	-2635	4210	-16698	-5	-12079	6778	-12355	957	-10497	8135	-10068	-6954	-9318	8979	-8370	-150	-127	-119	-67	-60	-59	-128	39	-152	19	33	-75	-25	-56	78	-30	0
0.425833	-25	-5888	-4516	-18580	355	-13048	-997	-11007	-86	-13410	-4148	-13049	-63	-13968	-6040	-11806	808	-2747	4306	-16836	520	-12061	6706	-12309	644	-10460	7977	-10046	-8590	-9325	8876	-8382	-147	-125	-118	-66	-61	-57	-107	38	-149	19	36	-72	-18	-56	81	-30	-1
0.426667	-163	-5938	-4539	-18596	138	-13138	-941	-10932	-40	-13426	-4212	-12788	-169	-13980	-6095	-11735	29	-2851	4394	-16970	-257	-12045	6633	-12263	857	-10465	7811	-10038	-6345	-9343	8754	-8394	-148	-122	-116	-66	-60	-57	-107	37	-152	19	50	-75	-22	-53	84	-31	0
0.427500	-413	-5969	-4568	-18605	187	-13233	-893	-10886	-36	-13428	-4284	-12514	8	-13978	-6143	-11673	-272	-2954	4485	-17099	-121	-12039	6561	-12222	1093	-10460	7667	-10045	-2313	-9369	8616	-8409	-147	-147	-118	-65	-60	-59	-108	42	-153	18	36	-73	-19	-56	81	-30	-1
0.428333	-376	-5985	-4609	-18609	425	-13329	-857	-10843	142	-13430	-4375	-12243	22	-13970	-6179	-11622	-85	-3053	4563	-17217	-63	-12039	6487	-12173	1090	-10469	7497	-10067	2786	-9404	8464	-8416	-152	-126	-118	-66	-62	-57	-108	36	-151	19	36	-74	-26	-58	69	-31	-3
0.429167	-371	-5977	-4659	-18620	455	-13433	-831	-10826	258	-13431	-4473	-11969	1042	-13956	-6210	-11585	-190	-3152	4632	-17322	-296	-12043	6424	-12124	1118	-10476	7353	-10100	5829	-9443	8298	-8422	-152	-131	-121	-67	-64	-57	-108	38	-155	18	34	-75	-23	-58	81	-31	-6
0.430000	-288	-5956	-4706	-18631	377	-13539	-807	-10825	192	-13431	-4582	-11708	6388	-13926	-6225	-11552	-293	-3246	4688	-17421	-414	-12056	6360	-12074	1153	-10507	7216	-10144	6173	-9486	8120	-8419	-149	-122	-119	-67	-46	-58	-105	39	-152	19	33	-79	-21	-58	82	-30	0
0.430833	68	-5915	-4764	-18636	340	-13646	-796	-10840	218	-13431	-4699	-11454	9454	-13920	-6240	-11529	-457	-3345	4734	-17506	-436	-12081	6304	-12024	1341	-10542	7092	-10194	5876	-9533	7932	-8405	-149	-125	-119	-68	-60	-56	-104	41	-149	20	38	-73	-19	-56	87	-25	0
0.431667	-181	-5853	-4816	-18667	334	-13751	-788	-10869	60	-13443	-4822	-11216	5592	-13911	-6243	-11492	-8	-3441	4767	-17579	30	-12113	6247	-11972	1352	-10596	6981	-10257	3207	-9576	7732	-8383	-148	-125	-120	-64	-61	-63	-112	41	-153	17	30	-75	-26	-57	81	-30	0
0.432500	-337	-5779	-4875	-18701	50	-13870	-789	-10915	-70	-13452	-4944	-10994	3998	-13909	-6242	-11482	109	-3542	4787	-17645	-486	-12153	6198	-11917	1277	-10657	6887	-10326	1591	-9623	7526	-8342	-149	-95	-122	-64	-60	-55	-100	38	-150	21	33	-75	-19	-56	84	-30	-1
0.433333	-299	-5684	-4922	-18737	-292	-13958	-785	-10975	16	-13477	-5068	-10784	3411	-13917	-6232	-11450	-441	-3638	4798	-17698	-828	-12205	6147	-11867	1508	-10738	6797	-10395	1215	-9671	7314	-8285	-148	-128	-119	-60	-62	-57	-104	40	-154	16	37	-74	-21	-57	76	-28	-1
0.434167	-348	-5578	-4968	-18785	-125	-14049	-785	-11041	79	-13514	-5181	-10602	2317	-13947	-6226	-11411	802	-3742	4800	-17749	227	-12265	6105	-11816	913	-10826	6725	-10466	-4263	-9713	7121	-8214	-149	-129	-120	-62	-61	-55	-104	40	-152	20	36	-75	-21	-59	81	-33	-3
0.435000	-338	-5460	-5007	-18843	-218	-14135	-786	-11126	54	-13556	-5284	-10442	1514	-13994	-6208	-11356	439	-3838	4795	-17796	-383	-12334	6066	-11769	738	-10929	6657	-10537	-6020	-9752	6891	-8125	-148	-129	-122	-62	-63	-58	-111	39	-158	16	32	-77	-19	-57	79	-31	0
0.435833	-180	-5329	-5038	-18911	-285	-14207	-779	-11221	0	-13613	-5371	-10305	648	-14056	-6205	-11286	231	-3940	4790	-17838	-121	-12407	6031	-11724	564	-11040	6603	-10599	-6873	-9790	6682	-8017	-149	-129	-120	-62	-61	-57	-104	40	-151	19	33	-75	-23	-60	80	-23	-1
0.436667	-112	-5188	-5061	-18985	-468	-14276	-758	-11325	-105	-13685	-5439	-10196	-11	-14147	-6189	-11180	514	-4040	4786	-17886	-274	-12485	6003	-11681	200	-11156	6553	-10657	-6113	-9823	6494	-7897	-149	-127	-120	-61	-62	-59	-108	39	-151	18	35	-83	-25	-57	84	-29	0
0.437500	-109	-5044	-5076	-19078	-452	-14335	-741	-11435	-179	-13774	-5477	-10111	-616	-14260	-6176	-11056	373	-4135	4777	-17934	-676	-12562	5984	-11644	148	-11274	6506	-10705	-4414	-9848	6308	-7766	-150	-126	-121	-60	-61	-55	-103	43	-150	19	35	-75	-27	-57	80	-30	-1
0.438333	-96	-4892	-5085	-19149	-306	-14380	-707	-11555	-132	-13884	-5488	-10058	-1044	-14391	-6153	-10901	293	-4226	4774	-17989	-389	-12637	5967	-11612	-196	-11404	6465	-10739	-3496	-9871	6145	-7622	-145	-122	-116	-59	-62	-55	-104	22	-152	21	34	-74	-17	-51	81	-29	3
0.439167	136	-4743	-5087	-19227	-94	-14425	-654	-11681	-78	-14009	-5459	-10028	-1110	-14551	-6128	-10713	964	-4314	4771	-18050	311	-12710	5961	-11592	-1100	-11528	6422	-10770	-6445	-9891	5993	-7475	-142	-125	-119	-60	-58	-58	-105	42	-150	22	35	-74	-18	-55	80	-29	3
0.440000	-40	-4589	-5086	-19325	-150	-14464	-607	-11813	-97	-14157	-5392	-10020	-1648	-14733	-6094	-10495	280	-4393	4773	-18122	-341	-12779	5955	-11576	-1428	-11651	6379	-10787	-6176	-9910	5862	-7328	-147	-125	-121	-66	-60	-49	-105	38	-152	29	33	-76	-18	-57	82	-30	0
0.440833	-204	-4442	-5093	-19410	-31	-14509	-543	-11951	-15	-14324	-5285	-10054	-1993	-14932	-6052	-10245	99	-4467	4784	-18201	-438	-12838	5963	-11558	-1505	-11762	6337	-10794	-4562	-9921	5750	-7186	-151	-127	-122	-62	-60	-59	-108	41	-150	19	32	-77	-21	-58	80	-31	0
0.441667	-147	-4303	-5091	-19495	387	-14552	-462	-12066	67	-14510	-5130	-10100	-2219	-15147	-5989	-9961	373	-4522	4799	-18287	-269	-12883	5976	-11574	-1478	-11860	6287	-10792	-2957	-9930	5657	-7048	-150	-129	-127	-67	-67	-61	-109	38	-154	45	28	-76	-24	-58	80	-31	-3
0.442500	-139	-4161	-5093	-19567	673	-14602	-369	-12205	-1	-14705	-4932	-10174	-2725	-15377	-5907	-9646	7	-4566	4823	-18381	-435	-12914	5995	-11587	-1303	-11938	6238	-10781	-895	-9934	5583	-6920	-152	-126	-120	-65	-61	-62	-107	40	-151	20	30	-76	-18	-56	80	-28	0
0.443333	-230	-4031	-5108	-19633	729	-14661	-264	-12334	-76	-14917	-4685	-10271	-3040	-15613	-5800	-9310	136	-4597	4847	-18485	-468	-12905	6032	-11605	-1367	-12001	6190	-10763	390	-9933	5545	-6810	-151	-126	-127	-66	-63	-59	-107	40	-153	24	29	-75	-22	-57	82	-30	-6
0.444167	-77	-3909	-5134	-19684	653	-14733	-186	-12450	-185	-15150	-4403	-10382	-3194	-15855	-5672	-8949	-221	-4612	4878	-18576	-802	-12919	6047	-11639	-1103	-12046	6137	-10738	2162	-9929	5519	-6718	-152	-128	-120	-62	-61	-58	-105	40	-155	17	27	-75	-19	-53	80	-31	-1
0.445000	-129	-3797	-5172	-19722	457	-14814	-29	-12548	-265	-15384	-4073	-10517	-3462	-16102	-5513	-8575	-402	-4612	4904	-18679	-559	-12898	6076	-11682	-699	-12056	6085	-10714	2706	-9926	5517	-6658	-150	-125	-131	-65	-62	-66	-105	37	-152	19	33	-75	-21	-57	79	-31	-3
0.445833	-88	-3698	-5222	-19748	437	-14914	103	-12634	-159	-15628	-3718	-10665	-3401	-16334	-5324	-8187	96	-4593	4933	-18780	-700	-12847	6108	-11737	-770	-12050	6029	-10688	2422	-9913	5533	-6618	-147	-125	-118	-62	-62	-58	-108	39	-153	19	33	-74	-21	-56	78	-28	-13
0.446667	40	-3593	-5292	-19759	288	-15029	242	-12694	-3	-15870	-3332	-10833	-3301	-16569	-5103	-7812	-472	-4568	4954	-18880	-1397	-12795	6136	-11791	-348	-12014	5987	-10662	3091	-9900	5565	-6602	-148	-125	-118	-65	-58	-64	-107	44	-151	19	34	-72	-25	-56	81	-31	-5
0.447500	-25	-3511	-5379	-19754	359	-15160	383	-12735	118	-16118	-2930	-11001	-3135	-16796	-4853	-7397	398	-4530	4967	-18973	-147	-12722	6156	-11863	-322	-11961	5952	-10643	-2285	-9886	5615	-6621	-148	-126	-120	-66	-65	-60	-108	40	-153	19	29	-75	-26	-58	79	-30	-1
0.448333	-163	-3436	-5484	-19736	315	-15301	527	-12752	156	-16360	-2516	-11188	-3245	-17003	-4576	-7014	330	-4485	4968	-19063	-462	-12630	6170	-11942	-514	-11885	5896	-10626	-5197	-9868	5679	-6671	-151	-127	-124	-70	-64	-59	-112	36	-153	11	20	-79	-24	-60	74	-35	-5
0.449167	-127	-3373	-5608	-19703	385	-15454	674	-12743	165	-16588	-2094	-11377	-3104	-17197	-4271	-6636	-282	-4430	4961	-19141	-466	-12529	6178	-12024	-473	-11789	5862	-10613	-6422	-9842	5761	-6743	-151	-127	-125	-72	-63	-63	-111	38	-151	17	27	-78	-22	-56	79	-29	0
0.450000	-268	-3308	-5736	-19656	591	-15606	828	-12702	139	-16802	-1675	-11558	-2959	-17372	-3945	-6270	-243	-4369	4947	-19205	-107	-12412	6181	-12110	-414	-11675	5838	-10599	-5947	-9818	5851	-6845	-149	-131	-121	-69	-69	-62	-109	39	-155	12	30	-78	-23	-58	77	-31	-4
0.450833	-231	-3254	-5885	-19591	500	-15767	977	-12635	44	-17001	-1265	-11735	-2880	-17520	-3595	-5933	-48	-4309	4920	-19261	-122	-12297	6162	-12202	-448	-11550	5823	-10588	-3761	-9783	5958	-6976	-151	-131	-124	-69	-64	-61	-107	38	-153	18	32	-81	-18	-56	79	-30	-1
0.451667	-163	-3199	-6033	-19508	192	-15921	1130	-12530	-86	-17179	-868	-11906	-2806	-17653	-3210	-5614	144	-4238	4889	-19301	-114	-12167	6159	-12294	-644	-11410	5820	-10590	-1066	-9747	6074	-7128	-145	-125	-119	-65	-59	-34	-105	37	-149	17	30	-75	-18	-55	81	-28	2
0.452500	-70	-3156	-6188	-19421	233	-16057	1276	-12433	-48	-17336	-492	-12064	-2165	-17769	-2854	-5326	813	-4179	4841	-19335	753	-12048	6133	-12387	-1397	-11269	5825	-10591	-1938	-9707	6205	-7300	-149	-126	-125	-69	-59	-57	-104	40	-147	19	32	-76	-22	-56	80	-26	-1
0.453333	-53	-3112	-6345	-19323	1	-16214	1417	-12304	56	-17479	-145	-12205	-1875	-17870	-2478	-5065	309	-4121	4789	-19355	545	-11920	6107	-12482	-1720	-11126	5842	-10599	-854	-9663	6330	-7492	-148	-124	-119	-67	-64	-58	-107	39	-146	17	32	-84	-19	-57	79	-33	0
0.454167	-159	-3070	-6499	-19216	-205	-16346	1562	-12155	121	-17593	182	-12328	-1355	-17957	-2099	-4840	-187	-4063	4721	-19367	84	-11832	6064	-12573	-1694	-10990	5868	-10603	1668	-9618	6479	-7697	-148	-129	-125	-69	-60	-59	-107	39	-153	18	32	-76	-21	-59	81	-29	0
0.455000	-91	-3044	-6647	-19097	-227	-16461	1688	-11998	261	-17692	475	-12416	-802	-18023	-1731	-4640	172	-4008	4660	-19366	417	-11739	6027	-12659	-1890	-10860	5914	-10614	2755	-9569	6609	-7911	-174	-125	-120	-66	-40	-61	-107	39	-152	18	30	-75	-18	-60	78	-30	0
0.455833	-61	-3015	-6788	-18974	-359	-16558	1815	-11830	471	-17763	736	-12488	-335	-18094	-1375	-4480	-166	-3962	4589	-19358	467	-11664	5986	-12740	-1774	-10739	5967	-10623	3935	-9517	6758	-8140	-148	-131	-126	-66	-60	-58	-105	40	-152	15	30	-75	-22	-59	82	-31	-5
0.456667	-113	-2990	-6921	-18849	-559	-16635	1938	-11666	544	-17810	964	-12529	197	-18155	-1028	-4345	-373	-3918	4521	-19346	521	-11602	5949	-12813	-1634	-10635	6035	-10626	4022	-9464	6907	-8368	-154	-129	-124	-68	-57	-61	-111	36	-160	13	29	-82	-21	-61	76	-34	-6
0.457500	-28	-2974	-7040	-18712	-635	-16691	2057	-11501	87	-17855	1169	-12534	242	-18212	-700	-4246	-495	-3871	4453	-19323	389	-11557	5921	-12873	-1342	-10546	6116	-10625	4366	-9412	7066	-8595	-149	-130	-121	-67	-63	-58	-108	37	-152	17	33	-77	-21	-61	80	-32	-6
0.458333	-138	-2956	-7146	-18576	-801	-16727	2175	-11340	-754	-17879	1346	-12494	-738	-18266	-387	-4172	-1063	-3842	4392	-19300	403	-11531	5900	-12918	-671	-10473	6213	-10618	4414	-9357	7224	-8818	-146	-127	-121	-65	-59	-63	-109	35	-150	18	35	-77	-21	-59	79	-32	1
0.459167	-262	-2945	-7242	-18436	-888	-16739	2296	-11193	-908	-17885	1491	-12436	-1734	-18322	-95	-4137	-609	-3779	4334	-19273	549	-11523	5892	-12949	-326	-10422	6317	-10603	3522	-9306	7381	-9034	-145	-126	-118	-63	-58	-58	-108	40	-147	21	35	-75	-17	-61	81	-28	1
0.460000	-15	-2947	-7321	-18290	-1051	-16732	2409	-11063	-737	-17882	1617	-12334	-2508	-18382	218	-4128	-1031	-3730	4281	-19247	-40	-11531	5896	-12967	86	-10392	6435	-10582	6286	-9257	7550	-9240	-146	-125	-121	-64	-62	-60	-102	41	-151	18	33	-76	-17	-55	85	-29	0
0.460833	106	-2959	-7396	-18145	-935	-16706	2524	-10953	-754	-17873	1715	-12211	-3303	-18447	419	-4154	-454	-3676	4237	-19217	836	-11557	5916	-12968	87	-10385	6564	-10551	5188	-9215	7712	-9440	-147	-126	-119	-65	-64	-59	-109	42	-149	18	32	-78	-16	-61	81	-29	11
0.461667	23	-2984	-7457	-18005	-497	-16667	2635	-10870	-660	-17858	1794	-12057	-4271	-18519	645	-4213	197	-3618	4192	-19190	640	-11595	5952	-12960	-75	-10397	6704	-10514	4831	-9178	7876	-9622	-149	-128	-120	-69	-62	-60	-109	38	-152	12	28	-82	-22	-60	79	-33	-3
0.462500	148	-3011	-7511	-17860	-374	-16611	2759	-10811	-645	-17836	1859	-11880	-4652	-18590	856	-4301	-302	-3550	4159	-19161	-5	-11641	6005	-12928	286	-10434	6856	-10465	6003	-9149	8044	-9791	-148	-125	-124	-69	-61	-60	-107	41	-154	18	27	-82	-22	-58	81	-31	-1
0.463333	-94	-3052	-7557	-17713	-491	-16544	2885	-10783	-725	-17807	1912	-11678	-5069	-18661	1048	-4435	149	-3478	4126	-19127	-3	-11691	6084	-12883	450	-10464	7023	-10409	6378	-9124	8214	-9945	-149	-128	-124	-69	-63	-59	-108	38	-148	13	30	-77	-16	-58	81	-31	-3
0.464167	-124	-3097	-7592	-17571	-352	-16447	3015	-10788	-625	-17780	1950	-11471	-5305	-18732	1225	-4581	579	-3393	4108	-19094	-21	-11754	6172	-12827	570	-10521	7200	-10351	7084	-9113	8383	-10081	-148	-128	-122	-66	-61	-58	-108	41	-151	15	30	-77	-21	-57	80	-30	-13
0.465000	-173	-3155	-7631	-17428	-455	-16378	3143	-10822	-446	-17741	1982	-11256	-5277	-18799	1388	-4777	534	-3307	4086	-19056	-33	-11817	6274	-12757	911	-10583	7391	-10294	7990	-9111	8541	-10201	-152	-133	-118	-70	-70	-61	-110	36	-154	16	29	-78	-23	-58	79	-33	-6
0.465833	-257	-3213	-7657	-17291	-62	-16289	3290	-10893	-237	-17707	2011	-11046	-4101	-18853	1545	-5010	1089	-3203	4063	-19014	667	-11879	6400	-12678	771	-10650	7588	-10234	5033	-9116	8721	-10295	-146	-127	-118	-69	-61	-59	-108	40	-153	18	32	-76	-7	-57	79	-30	1
0.466667	-246	-3268	-7678	-17156	433	-16191	3440	-10995	-41	-17664	2035	-10850	-1504	-18893	1683	-5285	1008	-3098	4059	-18970	248	-11940	6545	-12595	856	-10719	7806	-10180	2416	-9134	8892	-10378	-149	-129	-118	-64	-64	-108	-105	41	-150	20	34	-74	-24	-57	80	-29	-4
0.467500	-264	-3324	-7696	-17028	308	-16099	3593	-11137	206	-17623	2055	-10667	1421	-18917	1838	-5601	237	-2993	4045	-18920	-340	-11999	6695	-12510	1230	-10791	8028	-10134	2308	-9160	9068	-10445	-148	-128	-120	-65	-63	-58	-109	40	-154	21	33	-77	-18	-56	80	-15	-3
0.468333	-81	-3385	-7710	-16913	253	-16000	3756	-11308	367	-17568	2074	-10518	2509	-18924	1972	-5965	360	-2884	4028	-18867	292	-12056	6865	-12425	1275	-10857	8253	-10099	856	-9206	9242	-10496	-150	-130	-119	-70	-65	-58	-109	43	-151	18	28	-76	-22	-58	78	-32	-3
0.469167	-138	-3439	-7717	-16802	332	-15908	3916	-11513	294	-17523	2092	-10402	2383	-18909	2102	-6372	66	-2777	4009	-18802	120	-12114	7054	-12339	1259	-10925	8491	-10079	-371	-9263	9421	-10531	-150	-130	-120	-67	-63	-61	-111	39	-153	16	32	-76	-22	-61	79	-27	-1
0.470000	-204	-3486	-7720	-16702	127	-15812	4094	-11742	305	-17463	2117	-10326	2290	-18885	2217	-6827	-294	-2670	3992	-18729	46	-12163	7238	-12270	1319	-10989	8732	-10079	-1853	-9329	9606	-10564	-145	-129	-105	-66	-62	-60	-156	37	-153	18	32	-77	-22	-61	77	-34	3
0.470833	-47	-3525	-7714	-16608	-228	-15724	4265	-11996	282	-17397	2139	-10296	2503	-18806	2330	-7327	-659	-2572	3967	-18649	305	-12212	7436	-12205	1541	-11051	8976	-10094	-2803	-9405	9793	-10583	-148	-132	-122	-67	-64	-61	-105	42	-151	17	29	-75	-19	-57	82	-26	-4
0.471667	72	-3556	-7700	-16522	-372	-15631	4453	-12267	339	-17326	2169	-10319	2819	-18725	2428	-7880	-1159	-2480	3950	-18556	327	-12268	7649	-12159	1571	-11108	9225	-10136	-2936	-9500	9988	-10591	-144	-128	-118	-62	-58	-57	-112	43	-150	20	34	-75	-21	-56	82	-31	0
0.472500	-97	-3599	-7677	-16452	-459	-15552	4631	-12557	416	-17248	2199	-10394	3300	-18623	2505	-8480	-566	-2400	3927	-18462	470	-12334	7859	-12136	1161	-11170	9468	-10200	-3983	-9608	10185	-10613	-146	-130	-120	-68	-58	-57	-105	41	-151	17	34	-77	-17	-56	81	-32	0
0.473333	-205	-3604	-7656	-16390	-748	-15490	4810	-12863	131	-17160	2234	-10530	3095	-18508	2556	-9130	-823	-2333	3902	-18356	-135	-12401	8072	-12132	1098	-11239	9710	-10296	-1470	-9736	10382	-10629	-147	-131	-122	-68	-64	-59	-107	43	-154	12	49	-82	-24	-60	76	-33	0
0.474167	-15	-3618	-7612	-16341	-1034	-15429	4993	-13175	77	-17067	2272	-10718	3180	-18382	2583	-9814	-601	-2280	3875	-18246	365	-12482	8289	-12144	673	-11311	9949	-10404	-1756	-9873	10586	-10646	-148	-132	-125	-66	-62	-61	-109	36	-153	16	33	-76	-22	-79	77	-35	-1
0.475000	-66	-3626	-7590	-16298	-1115	-15379	5169	-13483	-32	-16971	2312	-10958	2891	-18246	2579	-10535	322	-2238	3850	-18126	778	-12578	8517	-12183	-218	-11392	10179	-10542	-3879	-10026	10800	-10673	-146	-124	-125	-67	-62	-61	-107	37	-155	12	29	-79	-24	-62	79	-34	0
0.475833	-214	-3631	-7553	-16266	-1092	-15347	5351	-13786	-310	-16869	2355	-11245	2461	-18103	2545	-11292	-441	-2213	3826	-17999	87	-12689	8754	-12238	-744	-11484	10405	-10699	-2985	-10184	11019	-10710	-147	-131	-121	-66	-63	-60	-105	39	-148	17	33	-78	-22	-60	81	-33	-3
0.476667	-79	-3631	-7506	-16242	-966	-15341	5522	-14079	-397	-16775	2399	-11606	2058	-17959	2478	-12071	-327	-2197	3801	-17873	5	-12812	8982	-12318	-1397	-11592	10622	-10874	-2051	-10356	11243	-10756	-148	-129	-121	-64	-59	-59	-107	38	-151	19	32	-76	-18	-61	80	-34	1
0.477500	22	-3623	-7456	-16234	-751	-15361	5680	-14368	-507	-16695	2435	-11963	1849	-17816	2370	-12871	-235	-2200	3778	-17747	-204	-12961	9217	-12408	-1843	-11714	10831	-11065	519	-10538	11471	-10812	-147	-129	-121	-65	-60	-58	-104	39	-150	18	29	-75	-17	-60	77	-34	0
0.478333	-29	-3627	-7407	-16233	-567	-15422	5824	-14641	-530	-16631	2471	-12395	1593	-17676	2233	-13674	-300	-2216	3755	-17619	-232	-13128	9458	-12521	-1942	-11859	11039	-11264	4162	-10723	11710	-10891	-151	-125	-119	-66	-60	-66	-101	38	-152	19	35	-76	-17	-59	84	-32	0
0.479167	-14	-3624	-7348	-16242	-479	-15523	5950	-14900	-421	-16593	2498	-12821	1804	-17543	2058	-14478	201	-2244	3732	-17499	314	-13319	9709	-12642	-2442	-12037	11238	-11474	5050	-10915	11949	-10980	-145	-124	-117	-64	-60	-59	-101	42	-151	20	38	-76	-18	-58	80	-32	0
0.480000	150	-3620	-7289	-16266	-512	-15695	6057	-15147	-470	-16584	2514	-13291	1590	-17416	1855	-15273	424	-2287	3709	-17382	63	-13530	9960	-12773	-3057	-12208	11434	-11687	4596	-11102	12200	-11084	-139	-121	-118	-65	-58	-59	-110	42	-150	22	38	-74	-21	-59	84	-30	-4
0.480833	56	-3616	-7226	-16303	-671	-15887	6138	-15377	-463	-16622	2514	-13777	1154	-17303	1614	-16052	-465	-2342	3676	-17284	-807	-13761	10217	-12911	-2513	-12419	11625	-11906	7466	-11296	12447	-11204	-146	-125	-120	-67	-63	-59	-103	40	-152	19	35	-76	-23	-62	81	-32	-1
0.481667	-63	-3615	-7162	-16356	-805	-16157	6195	-15596	-501	-16703	2496	-14277	986	-17196	1349	-16824	-350	-2409	3653	-17188	-441	-14015	10475	-13053	-1904	-12649	11817	-12119	9411	-11488	12700	-11340	-154	-135	-124	-70	-69	-67	-109	37	-155	13	27	-78	-27	-63	79	-38	-6
0.482500	-97	-3611	-7089	-16408	-729	-16481	6218	-15793	-522	-16832	2459	-14785	682	-17103	1062	-17559	-463	-2482	3626	-17097	-325	-14279	10738	-13188	-1369	-12895	12009	-12307	10931	-11668	12968	-11480	-149	-130	-121	-69	-65	-60	-104	39	-155	16	28	-77	-25	-59	84	-31	-4
0.483333	-144	-3601	-7011	-16471	-600	-16858	6218	-15964	-401	-17007	2409	-15264	327	-17018	761	-18258	-780	-2558	3589	-17028	-526	-14560	11012	-13320	-873	-13156	12211	-12526	11515	-11844	13230	-11625	-148	-133	-122	-69	-64	-63	-105	41	-153	2	33	-75	-23	-57	84	-31	-4
0.484167	-141	-3590	-6922	-16542	-649	-17289	6185	-16123	-189	-17231	2330	-15777	-22	-16965	440	-18930	-979	-2634	3572	-16962	-404	-14856	11282	-13455	-396	-13430	12416	-12715	11191	-12017	13492	-11775	-148	-128	-120	-67	-64	-60	-105	43	-155	17	29	-85	-23	-55	84	-29	0
0.485000	-145	-3577	-6833	-16616	-637	-17761	6115	-16249	-103	-17492	2230	-16260	-219	-16928	107	-19565	-1289	-2717	3543	-16915	-469	-15157	11550	-13581	345	-13713	12634	-12885	10889	-12182	13750	-11930	-149	-120	-126	-65	-62	-58	-104	44	-149	21	33	-72	-21	-52	84	-27	0
0.485833	-144	-3552	-6732	-16697	-668	-18264	6028	-16360	-137	-17810	2101	-16730	-327	-16921	-238	-20161	-544	-2794	3517	-16877	-255	-15465	11816	-13700	413	-14004	12852	-13047	8709	-12351	14011	-12079	-146	-125	-121	-64	-59	-57	-104	45	-152	17	34	-69	-18	-50	85	-7	0
0.486667	-97	-3531	-6635	-16776	-892	-18783	5910	-16436	-104	-18153	1952	-17180	-396	-16947	-592	-20731	-496	-2871	3491	-16853	-669	-15783	12072	-13820	507	-14302	13088	-13193	8558	-12517	14263	-12225	-142	-125	-118	-64	-59	-50	-99	44	-149	22	36	-70	-17	-50	86	-28	-1
0.487500	-124	-3506	-6525	-16857	-982	-19313	5765	-16489	-74	-18526	1774	-17624	-372	-17008	-945	-21269	-686	-2941	3468	-16838	-277	-16096	12314	-13943	814	-14616	13324	-13328	6839	-12690	14508	-12363	-149	-124	-116	-64	-60	-58	-107	42	-151	22	36	-69	-19	-51	77	-26	1
0.488333	-139	-3478	-6414	-16935	-739	-19833	5606	-16542	-162	-18910	1583	-18046	-535	-17110	-1292	-21771	541	-3005	3449	-16835	447	-16412	12542	-14058	68	-14910	13571	-13449	1083	-12870	14746	-12484	-148	-124	-116	-58	-59	-58	-101	44	-150	22	36	-70	-23	-55	85	-28	0
0.489167	-110	-3451	-6300	-17005	-914	-20335	5434	-16522	-144	-19300	1380	-18454	-633	-17252	-1618	-22241	-191	-3062	3437	-16839	-474	-16735	12748	-14180	75	-15214	13821	-13561	-1011	-13057	14975	-12592	-147	-125	-117	-63	-66	-61	-105	44	-150	22	34	-74	-23	-53	85	-28	-5
0.490000	-67	-3417	-6182	-17068	-973	-20799	5264	-16493	-128	-19682	1175	-18856	-678	-17428	-1910	-22677	-28	-3114	3429	-16854	-530	-17049	12936	-14307	-42	-15514	14071	-13659	-3053	-13262	15197	-12687	-150	-128	-130	-67	-63	-62	-107	38	-154	21	30	-78	-26	-58	78	-31	-5
0.490833	-206	-3383	-6059	-17130	-568	-21218	5097	-16499	-200	-20044	981	-19249	-805	-17634	-2153	-23076	425	-3152	3446	-16870	-666	-17364	13100	-14439	-142	-15806	14322	-13741	-3330	-13477	15405	-12753	-148	-126	-121	-65	-63	-58	-102	46	-150	21	18	-72	-22	-49	84	-34	-3
0.491667	-257	-3345	-5948	-17168	-270	-21570	4945	-16488	-151	-20372	809	-19636	-1062	-17869	-2317	-23431	384	-3182	3456	-16880	-634	-17668	13237	-14580	-42	-16093	14577	-13814	-2667	-13717	15609	-12799	-159	-127	-116	-62	-63	-73	-104	49	-154	25	36	-73	-23	-52	86	-27	-3
0.492500	-97	-3310	-5793	-17209	-401	-21868	4826	-16501	-61	-20662	666	-20035	-912	-18125	-2400	-23741	657	-3204	3490	-16897	-188	-17980	13341	-14734	-576	-16373	14819	-13879	-3536	-13979	15807	-12830	-147	-124	-119	-64	-62	-58	-101	46	-151	24	37	-73	-25	-50	86	-25	0
0.493333	60	-3272	-5657	-17242	-561	-22102	4726	-16551	-139	-20913	564	-20449	-776	-18386	-2382	-23995	1223	-3220	3541	-16914	216	-18289	13418	-14898	-1609	-16647	15053	-13939	-6705	-14263	16000	-12842	-149	-122	-119	-66	-64	-56	-103	45	-153	36	38	-76	-22	-51	84	-25	-3
0.494167	-214	-3238	-5494	-17273	-868	-22263	4656	-16653	-187	-21111	504	-20881	-1059	-18657	-2244	-24193	244	-3229	3609	-16932	-475	-18598	13462	-15082	-1272	-16918	15272	-13994	-6315	-14577	16186	-12833	-148	-125	-119	-64	-65	-58	-104	44	-150	21	36	-74	-23	-51	84	-26	0
0.495000	-174	-3199	-5377	-17307	-819	-22366	4617	-16840	-68	-21258	486	-21336	-1085	-18925	-1987	-24321	205	-3234	3677	-16947	-435	-18912	13476	-15278	-969	-17182	15457	-14044	-5804	-14913	16402	-12808	-146	-127	-117	-63	-63	-56	-102	45	-150	21	34	-73	-19	-51	85	-28	1
0.495833	-80	-3164	-5225	-17335	-422	-22416	4609	-17052	-142	-21352	508	-21813	-1419	-19178	-1620	-24375	502	-3233	3775	-16957	-547	-19227	13461	-15484	-919	-17436	15658	-14090	-5143	-15271	16554	-12774	-149	-126	-117	-64	-62	-58	-103	45	-150	23	36	-75	-15	-55	80	-28	-4
0.496667	-96	-3127	-5077	-17367	-204	-22404	4616	-17364	-229	-21406	555	-22316	-1669	-19417	-1149	-24344	224	-3230	3886	-16965	-834	-19543	13425	-15704	-559	-17686	15817	-14135	-4213	-15657	16740	-12726	-147	-125	-116	-65	-60	-64	-104	42	-153	21	33	-75	-22	-52	82	-28	-1
0.497500	46	-3096	-4925	-17402	-325	-22389	4632	-17768	-148	-21415	605	-22836	-1212	-19652	-611	-24228	237	-3222	4006	-16971	-405	-19859	13360	-15931	-309	-17928	15948	-14176	-3877	-16066	16911	-12677	-148	-128	-119	-62	-60	-57	-104	45	-150	20	36	-72	-19	-52	81	-27	-5
0.498333	51	-3070	-4767	-17440	-230	-22332	4621	-18256	-166	-21391	635	-23377	-304	-19869	-34	-24022	4	-3215	4135	-16972	-369	-20178	13270	-16168	302	-18174	16056	-14219	-2829	-16492	17085	-12628	-149	-127	-156	-60	-64	-58	-109	42	-152	20	34	-76	-21	-56	81	-30	-1
0.499167	-45	-3045	-4611	-17486	23	-22264	4598	-18823	-116	-21342	608	-23918	-331	-20078	533	-23729	234	-3204	4272	-16969	-281	-20487	13164	-16409	540	-18404	16136	-14260	-3248	-16935	17256	-12581	-146	-125	-117	-59	-61	-55	-105	43	-150	23	33	-73	-14	-52	80	-27	2
0.500000	-159	-3018	-4453	-17531	336	-22188	4516	-19458	-75	-21277	485	-24450	-473	-20280	1050	-23346	451	-3192	4413	-16963	-814	-20795	13038	-16652	355	-18628	16185	-14301	-2842	-17382	17422	-12543	-145	-122	-121	-63	-60	-59	-105	46	-148	24	32	-74	-16	-56	84	-28	0
0.500833	-222	-3006	-4298	-17581	495	-22141	4356	-20151	-153	-21207	288	-24967	-122	-20486	1458	-22884	-409	-3176	4549	-16956	-1146	-21091	12902	-16899	988	-18851	16205	-14349	-1332	-17844	17570	-12522	-147	-127	-121	-65	-64	-59	-108	40	-152	18	33	-79	-25	-59	80	-29	-1
0.501667	-83	-3000	-4146	-17636	928	-22114	4101	-20886	-107	-21137	-78	-25453	266	-20693	1692	-22351	635	-3161	4685	-16952	-56	-21381	12756	-17145	635	-19064	16200	-14402	-4632	-18302	17710	-12518	-148	-129	-143	-72	-66	-63	-109	40	-152	18	29	-79	-19	-58	79	-32	-1
0.502500	-191	-2996	-3990	-17689	1184	-22109	3735	-21638	6	-21069	-613	-25896	92	-20899	1718	-21754	359	-3136	4816	-16936	-409	-21649	12609	-17386	1050	-19267	16170	-14454	-4806	-18764	17838	-12531	-145	-129	-125	-69	-62	-60	-107	41	-150	16	28	-80	-21	-57	82	-29	-3
0.503333	-148	-3003	-3839	-17744	1370	-22142	3244	-22395	44	-20999	-1340	-26276	195	-21096	1467	-21116	17	-3107	4941	-16923	-201	-21903	12463	-17623	1761	-19468	16121	-14517	-5224	-19217	17946	-12568	-150	-128	-117	-70	-62	-36	-107	40	-152	36	30	-76	-23	-59	81	-31	-3
0.504167	-204	-3014	-3698	-17792	1593	-22212	2609	-23140	57	-20929	-2272	-26591	365	-21284	934	-20447	92	-3077	5060	-16903	-373	-22140	12322	-17857	2478	-19661	16053	-14586	-4442	-19660	18036	-12630	-151	-125	-121	-68	-58	-59	-107	40	-153	16	24	-79	-19	-57	77	-31	-4
0.505000	-451	-3032	-3569	-17849	1918	-22314	1826	-23849	43	-20851	-3409	-26823	127	-21441	57	-19766	-19	-3035	5172	-16878	-601	-22352	12190	-18088	3289	-19838	15975	-14664	-2769	-20087	18108	-12716	-148	-129	-121	-66	-59	-58	-105	42	-149	20	33	-75	-18	-55	81	-28	-3
0.505833	-494	-3053	-3420	-17902	1967	-22444	903	-24509	80	-20740	-4747	-26970	327	-21555	-1173	-19097	189	-2977	5280	-16849	-199	-22548	12075	-18317	3867	-20020	15882	-14760	-1684	-20496	18146	-12826	-147	-126	-124	-68	-61	-58	-107	41	-156	18	30	-78	-19	-57	81	-30	1
0.506667	-69	-3079	-3306	-17954	2058	-22601	-162	-25100	64	-20599	-6275	-27027	713	-21607	-2767	-18444	881	-2917	5373	-16817	544	-22722	11975	-18540	3537	-20183	15786	-14874	-3834	-20891	18163	-12963	-153	-126	-124	-70	-61	-63	-110	38	-154	17	28	-77	-24	-62	79	-33	-6
0.507500	-153	-3112	-3166	-18005	1991	-22772	-1339	-25631	-46	-20420	-7954	-26987	111	-21574	-4700	-17840	36	-2845	5465	-16771	51	-22877	11894	-18766	3892	-20337	15692	-15000	-2757	-21259	18163	-13120	-152	-129	-125	-68	-63	-63	-109	36	-154	20	27	-75	-19	-60	80	-28	0
0.508333	-317	-3135	-3038	-18050	1834	-22937	-2619	-26067	-110	-20180	-9749	-26855	249	-21439	-6928	-17302	-305	-2764	5562	-16723	301	-23007	11848	-18988	4834	-20489	15600	-15143	-692	-21596	18138	-13289	-148	-134	-139	-69	-65	-60	-110	38	-156	13	30	-75	-25	-63	77	-32	-4
0.509167	-285	-3168	-2916	-18098	1850	-23101	-3958	-26420	-15	-19880	-11610	-26643	138	-21184	-9397	-16840	-55	-2671	5656	-16667	656	-23121	11823	-19215	5430	-20625	15522	-15305	992	-21902	18093	-13470	-149	-129	-124	-68	-63	-62	-110	39	-152	19	32	-76	-23	-63	80	-30	-23
0.510000	-408	-3194	-2792	-18143	1834	-23241	-5343	-26687	76	-19519	-13481	-26358	-299	-20805	-12047	-16469	-264	-2571	5753	-16599	677	-23215	11825	-19444	5603	-20747	15456	-15487	2489	-22164	18031	-13666	-155	-133	-125	-67	-62	-61	-108	38	-153	17	29	-76	-25	-62	77	-32	-6
0.510833	-469	-3217	-2676	-18194	1555	-23355	-6722	-26870	4	-19090	-15313	-26016	-70	-20293	-14801	-16203	-135	-2468	5856	-16543	1175	-23289	11856	-19679	5445	-20850	15405	-15685	2687	-22390	17953	-13841	-147	-126	-124	-68	-64	-77	-108	40	-159	20	13	-74	-23	-57	81	-30	0
0.511667	-390	-3235	-2556	-18231	1420	-23420	-8072	-26973	-101	-18605	-17044	-25625	247	-19636	-17592	-16045	-404	-2341	5968	-16455	1621	-23335	11911	-19917	5570	-20926	15374	-15902	2816	-22571	17862	-14016	-149	-127	-128	-64	-61	-57	-107	43	-149	20	34	-73	-21	-57	82	-27	-1
0.512500	-443	-3257	-2441	-18273	1080	-23437	-9351	-26990	-93	-18078	-18631	-25204	214	-18858	-20317	-16006	-445	-2229	6084	-16376	2289	-23370	11988	-20165	5412	-20983	15366	-16136	1726	-22698	17777	-14175	-147	-130	-121	-68	-66	-56	-104	44	-149	20	34	-73	-18	-53	85	-27	-1
0.513333	-449	-3264	-2323	-18309	758	-23399	-10533	-26945	-59	-17522	-20023	-24777	360	-17974	-22883	-16070	9	-2113	6209	-16298	2426	-23379	12079	-20421	4626	-21016	15378	-16389	928	-22774	17679	-14314	-150	-118	-119	-68	-63	-58	-109	40	-150	21	33	-76	-22	-56	82	-29	-3
0.514167	-432	-3283	-2213	-18344	508	-23299	-11581	-26841	-60	-16952	-21161	-24362	197	-17005	-25209	-16285	-747	-2002	6339	-16222	1526	-23363	12171	-20689	4586	-21008	15411	-16651	2410	-22786	17582	-14430	-151	-129	-122	-68	-62	-57	-108	41	-155	22	45	-73	-21	-55	80	-31	-4
0.515000	-206	-3295	-2102	-18372	523	-23148	-12479	-26689	-99	-16401	-22029	-23971	374	-15981	-27223	-16588	243	-1893	6478	-16154	2269	-23329	12296	-20959	2969	-20965	15468	-16925	-1646	-22748	17488	-14507	-149	-128	-121	-68	-63	-61	-109	38	-155	16	29	-76	-26	-60	79	-30	-6
0.515833	-213	-3313	-1999	-18392	301	-22916	-13189	-26489	-113	-15886	-22601	-23624	323	-14934	-28867	-16990	182	-1792	6621	-16088	1839	-23264	12416	-21235	1346	-20890	15551	-17200	-3902	-22629	17411	-14550	-150	-129	-121	-66	-67	-56	-107	44	-154	21	34	-84	-22	-55	81	-28	-6
0.516667	-248	-3321	-1892	-18398	34	-22629	-13706	-26253	-27	-15419	-22871	-23329	468	-13900	-30097	-17474	-200	-1698	6770	-16036	1217	-23166	12530	-21518	366	-20777	15649	-17481	-5874	-22448	17347	-14550	-150	-126	-119	-68	-60	-56	-107	42	-155	21	33	-73	-18	-55	82	-27	0
0.517500	-355	-3335	-1792	-18396	-47	-22293	-14028	-25992	-29	-15029	-22860	-23101	579	-12926	-30900	-18032	-8	-1617	6917	-15994	693	-23047	12635	-21802	-319	-20626	15770	-17766	-6768	-22207	17286	-14513	-152	-128	-119	-66	-61	-53	-104	45	-151	21	35	-73	-19	-60	85	-27	-1
0.518333	-289	-3351	-1705	-18377	-231	-21912	-14154	-25711	-72	-14723	-22577	-22949	480	-12045	-31266	-18620	-178	-1547	7069	-15966	68	-22903	12730	-22095	-680	-20439	15910	-18041	-5971	-21901	17252	-14437	-144	-125	-117	-63	-61	-56	-115	44	-154	23	37	-72	-21	-53	86	-24	3
0.519167	-268	-3370	-1626	-18348	-439	-21497	-14090	-25415	-151	-14519	-22062	-22881	198	-11303	-31221	-19239	-141	-1492	7218	-15963	-363	-22733	12802	-22408	-1228	-20219	16067	-18310	-4704	-21535	17235	-14317	-146	-124	-117	-60	-59	-52	-101	45	-146	21	38	-73	-10	-51	89	-27	4
0.520000	-139	-3389	-1554	-18306	-153	-21068	-13860	-25119	35	-14421	-21373	-22892	490	-10729	-30791	-19858	570	-1450	7363	-15960	-5	-22546	12850	-22690	-2996	-19980	16215	-18571	-6814	-21127	17240	-14169	-147	-119	-115	-65	-60	-56	-104	45	-145	24	39	-70	-17	-52	86	-24	3
0.520833	-215	-3416	-1495	-18257	-219	-20609	-13476	-24817	12	-14422	-20536	-22983	248	-10351	-30024	-20456	108	-1425	7499	-15984	-807	-22338	12871	-22999	-4194	-19724	16403	-18820	-6608	-20662	17260	-13992	-147	-125	-115	-61	-56	-50	-105	44	-149	24	35	-75	-21	-55	85	-30	0
0.521667	-374	-3443	-1448	-18201	-492	-20159	-12975	-24526	-114	-14517	-19664	-23151	418	-10181	-28964	-21018	-771	-1410	7628	-16027	-1328	-22118	12867	-23312	-4475	-19452	16584	-19049	-4437	-20158	17327	-13787	-147	-124	-114	-69	-62	-56	-103	43	-152	23	35	-70	-22	-51	86	-26	-3
0.522500	-281	-3472	-1416	-18133	-505	-19717	-12379	-24230	-46	-14697	-18757	-23375	770	-10231	-27690	-21507	-482	-1407	7749	-16080	-1145	-21889	12836	-23627	-4919	-19183	16763	-19278	-3188	-19630	17376	-13570	-151	-124	-121	-69	-61	-55	-104	44	-149	21	33	-76	-24	-56	85	-11	-1
0.523333	-298	-3501	-1395	-18059	-628	-19290	-11734	-23945	25	-14944	-17883	-23639	522	-10497	-26282	-21912	-512	-1419	7860	-16152	-1505	-21656	12779	-23951	-4865	-18915	16951	-19479	-1642	-19084	17467	-13342	-149	-127	-121	-69	-65	-57	-107	39	-154	19	33	-77	-22	-57	78	-32	-6
0.524167	-322	-3527	-1389	-17980	-856	-18886	-11066	-23663	115	-15238	-17101	-23928	406	-10963	-24797	-22186	-792	-1430	7961	-16230	-1524	-21427	12700	-24276	-4805	-18660	17133	-19663	-1008	-18532	17580	-13100	-148	-128	-122	-67	-63	-57	-105	42	-153	17	26	-75	-24	-73	81	-29	-3
0.525000	-291	-3547	-1394	-17899	-831	-18502	-10410	-23385	214	-15559	-16445	-24213	355	-11609	-23336	-22381	-994	-1460	8054	-16319	-1664	-21196	12602	-24623	-4476	-18422	17317	-19816	-462	-17988	17712	-12858	-149	-128	-121	-68	-63	-56	-105	44	-152	21	35	-75	-19	-53	81	-28	6
0.525833	-435	-3561	-1412	-17815	-534	-18150	-9809	-23111	253	-15891	-15965	-24473	227	-12406	-21969	-22419	-1153	-1491	8136	-16415	-1760	-20978	12491	-24949	-3958	-18216	17488	-19975	-804	-17464	17877	-12623	-149	-125	-118	-66	-61	-57	-105	42	-150	17	30	-74	-18	-56	84	-27	1
0.526667	-280	-3571	-1447	-17733	-515	-17779	-9297	-22843	200	-16201	-15655	-24690	527	-13319	-20735	-22329	-501	-1530	8200	-16518	-1722	-20783	12370	-25297	-4480	-18042	17654	-20104	-2196	-16968	18057	-12394	-173	-127	-117	-66	-63	-56	-102	44	-151	21	36	-74	-23	-55	84	-28	1
0.527500	-77	-3570	-1497	-17655	-799	-17530	-8902	-22583	180	-16486	-15547	-24836	124	-14307	-19711	-22094	-871	-1567	8252	-16632	-2467	-20607	12245	-25653	-4545	-17907	17795	-20221	-517	-16510	18254	-12178	-148	-126	-120	-68	-61	-55	-104	41	-155	17	33	-53	-44	-55	82	-29	0
0.528333	-215	-3569	-1560	-17584	-752	-17254	-8636	-22318	157	-16722	-15637	-24896	158	-15328	-18927	-21722	-231	-1616	8288	-16737	-1503	-20455	12119	-26016	-5190	-17810	17919	-20324	-3610	-16103	18465	-11983	-152	-128	-117	-68	-61	-56	-104	41	-155	20	35	-73	-23	-57	82	-32	-6
0.529167	-279	-3553	-1640	-17515	-762	-16993	-8538	-22059	26	-16904	-15904	-24852	76	-16315	-18407	-21219	391	-1663	8311	-16851	-1588	-20328	12004	-26387	-6170	-17751	18043	-20415	-6294	-15753	18692	-11793	-152	-125	-117	-65	-61	-58	-116	37	-154	21	33	-73	-21	-57	81	-31	-3
0.530000	-174	-3520	-1732	-17440	-768	-16739	-8598	-21798	63	-17021	-16329	-24695	-26	-17278	-18166	-20604	-284	-1710	8317	-16963	-2230	-20230	11901	-26758	-6517	-17734	18136	-20485	-6897	-15462	18928	-11624	-150	-129	-120	-66	-62	-58	-105	41	-154	19	32	-72	-24	-58	80	-32	-8
0.530833	-184	-3490	-1840	-17393	-805	-16486	-8841	-21538	6	-17077	-16884	-24419	-173	-18130	-18192	-19882	-46	-1758	8310	-17075	-2006	-20164	11819	-27141	-7262	-17746	18207	-20564	-7453	-15232	19175	-11469	-145	-125	-115	-64	-64	-58	-102	40	-154	20	34	-73	-24	-53	84	-28	-4
0.531667	-153	-3448	-1959	-17339	-706	-16217	-9246	-21280	97	-17073	-17532	-24025	-388	-18857	-18475	-19085	90	-1804	8292	-17185	-1697	-20126	11767	-27522	-7690	-17792	18252	-20632	-6792	-15063	19430	-11332	-149	-126	-118	-67	-60	-57	-107	42	-154	19	33	-74	-23	-57	79	-30	-1
0.532500	-152	-3395	-2092	-17296	-703	-15936	-9827	-21032	76	-17011	-18240	-23523	-878	-19429	-18984	-18230	49	-1848	8261	-17300	-1504	-20106	11740	-27899	-7446	-17864	18271	-20692	-5177	-14956	19683	-11208	-148	-126	-120	-65	-60	-56	-104	46	-141	21	34	-69	-19	-51	85	-28	2
0.533333	-33	-3341	-2239	-17250	-774	-15630	-10552	-20787	-14	-16918	-18973	-22911	-567	-19836	-19697	-17339	1071	-1890	8218	-17414	-924	-20117	11744	-28282	-7803	-17959	18265	-20749	-6614	-14910	19930	-11100	-154	-126	-116	-64	-59	-57	-107	41	-150	21	36	-72	-21	-59	81	-28	0
0.534167	160	-3283	-2396	-17212	-677	-15282	-11430	-20554	-105	-16789	-19689	-22224	-606	-20059	-20552	-16437	1003	-1929	8169	-17534	-1087	-20155	11775	-28658	-8227	-18064	18227	-20812	-7263	-14913	20170	-11005	-151	-127	-119	-65	-59	-55	-109	42	-151	20	36	-73	-21	-56	85	-31	-3
0.535000	308	-3224	-2567	-17177	-684	-14905	-12419	-20338	-55	-16647	-20356	-21476	-746	-20108	-21517	-15557	80	-1963	8111	-17599	-1460	-20193	11843	-29029	-7364	-18179	18162	-20875	-5037	-14963	20400	-10919	-148	-125	-118	-65	-63	-59	-105	42	-153	20	34	-78	-23	-58	85	-27	-9
0.535833	355	-3166	-2746	-17147	-737	-14518	-13505	-20147	-28	-16498	-20950	-20690	-754	-19983	-22540	-14713	361	-1998	8045	-17783	-828	-20289	11937	-29390	-6472	-18295	18072	-20936	-3644	-15048	20610	-10842	-150	-126	-117	-63	-61	-60	-104	42	-149	22	38	-69	-19	-55	86	-30	0
0.536667	198	-3115	-2934	-17117	-619	-14058	-14641	-19985	16	-16355	-21460	-19896	-763	-19698	-23589	-13928	222	-2023	7978	-17911	-792	-20376	12055	-29739	-5574	-18415	17950	-21005	-1545	-15166	20801	-10771	-149	-124	-117	-62	-57	-53	-101	42	-149	21	33	-73	-19	-55	87	-52	0
0.537500	-8	-3060	-3122	-17094	-393	-13599	-15805	-19866	52	-16218	-21865	-19097	-816	-19274	-24612	-13216	-30	-2046	7905	-18047	-830	-20477	12188	-30077	-4455	-18521	17807	-21076	339	-15303	20967	-10705	-147	-121	-116	-33	-63	-53	-101	49	-151	21	37	-68	-21	-52	86	-27	1
0.538333	-39	-3011	-3308	-17073	-314	-13117	-16964	-19793	-60	-16088	-22167	-18336	-735	-18743	-25573	-12595	-166	-2058	7830	-18182	-806	-20586	12335	-30401	-3096	-18628	17631	-21149	2255	-15457	21104	-10645	-145	-122	-113	-61	-57	-52	-98	46	-148	21	38	-69	-19	-51	88	-22	12
0.539167	76	-2968	-3496	-17051	-370	-12634	-18100	-19776	-114	-15992	-22366	-17620	-574	-18152	-26441	-12073	-490	-2068	7755	-18317	-791	-20708	12487	-30712	-1566	-18727	17440	-21229	3902	-15618	21204	-10589	-148	-124	-113	-63	-60	-47	-102	46	-149	23	38	-69	-18	-50	88	-27	0
0.540000	155	-2924	-3676	-17043	-419	-12158	-19174	-19829	17	-15851	-22477	-16976	-619	-17466	-27197	-11658	51	-2071	7675	-18450	-506	-20832	12621	-31010	-1025	-18828	17226	-21316	3324	-15784	21264	-10544	-150	-126	-116	-63	-61	-55	-109	43	-154	19	35	-80	-19	-55	82	-28	0
0.540833	163	-2890	-3852	-17040	-462	-11712	-20154	-19959	-53	-15724	-22510	-16410	-938	-16780	-27820	-11343	-338	-2067	7595	-18587	-865	-20960	12758	-31281	-314	-18918	16994	-21399	5301	-15921	21297	-10503	-150	-127	-117	-65	-58	-57	-103	42	-153	21	36	-69	-22	-55	85	-29	-4
0.541667	72	-2854	-4010	-17040	-327	-11298	-21015	-20156	-103	-15585	-22494	-15931	-771	-16091	-28297	-11128	-288	-2054	7514	-18714	95	-21099	12865	-31546	82	-19014	16750	-21487	3945	-16099	21290	-10469	-152	-126	-118	-65	-66	-58	-108	38	-156	20	40	-75	-24	-59	82	-28	0
0.542500	-186	-2817	-4152	-17051	-391	-10930	-21734	-20419	-115	-15415	-22432	-15542	-573	-15419	-28630	-11006	325	-2039	7433	-18833	891	-21217	12945	-31783	-480	-19109	16489	-21579	527	-16241	21243	-10442	-150	-125	-120	-64	-61	-56	-107	41	-152	20	35	-72	-22	-57	84	-29	-1
0.543333	-368	-2775	-4277	-17025	-342	-10634	-22303	-20776	-131	-15215	-22361	-15247	-109	-14793	-28815	-10961	-535	-2015	7350	-18939	451	-21348	12982	-32007	-426	-19211	16216	-21668	200	-16362	21145	-10418	-150	-128	-121	-66	-61	-59	-110	39	-153	17	34	-74	-21	-56	87	-28	-5
0.544167	-279	-2738	-4380	-17109	-130	-10407	-22706	-21198	-125	-14967	-22292	-15043	454	-14228	-28863	-10983	-228	-1985	7271	-19032	664	-21477	12980	-32211	-293	-19321	15942	-21759	-241	-16493	21036	-10407	-152	-135	-117	-68	-64	-41	-104	41	-154	21	36	-75	-24	-58	81	-32	0
0.545000	-286	-2696	-4460	-17155	20	-10269	-22941	-21678	-176	-14693	-22240	-14925	533	-13709	-28784	-11050	-17	-1943	7189	-19113	805	-21606	12918	-32390	192	-19435	15661	-21848	752	-16599	20881	-10403	-151	-125	-116	-64	-61	-59	-107	39	-151	21	37	-72	-26	-56	85	-27	-4
0.545833	-435	-2646	-4519	-17223	0	-10221	-23000	-22206	-251	-14368	-22222	-14891	-220	-13257	-28600	-11148	-186	-1901	7115	-19180	877	-21731	12815	-32563	862	-19557	15375	-21939	2495	-16697	20684	-10417	-149	-128	-117	-65	-61	-57	-104	39	-150	20	38	-73	-23	-58	85	-29	-1
0.546667	-375	-2596	-4557	-17309	-101	-10271	-22901	-22773	-158	-14010	-22256	-14926	-329	-12855	-28312	-11259	195	-1851	7038	-19234	1235	-21862	12652	-32668	1074	-19686	15089	-22025	1535	-16788	20452	-10437	-147	-122	-117	-65	-64	-57	-105	43	-149	20	36	-73	-22	-59	84	-26	0
0.547500	-435	-2541	-4575	-17417	-110	-10414	-22651	-23358	-148	-13625	-22341	-15037	-442	-12514	-27947	-11365	539	-1796	6971	-19276	1316	-21987	12423	-32731	987	-19819	14791	-22125	-756	-16874	20184	-10474	-149	-128	-118	-65	-60	-58	-107	15	-152	20	32	-77	-24	-59	85	-29	1
0.548333	-663	-2484	-4575	-17546	-146	-10651	-22263	-23951	-238	-13221	-22471	-15196	-544	-12204	-27524	-11455	-407	-1738	6905	-19310	834	-22120	12136	-32732	1696	-19962	14493	-22221	-1	-16954	19886	-10536	-153	-130	-121	-70	-68	-63	-110	37	-156	17	29	-80	-26	-61	79	-30	-6
0.549167	-509	-2424	-4560	-17698	-6	-10965	-21752	-24526	-258	-12825	-22645	-15410	-351	-11924	-27052	-11504	-281	-1670	6851	-19331	939	-22243	11802	-32758	2462	-20092	14198	-22320	278	-17024	19564	-10605	-150	-125	-119	-57	-68	-61	-108	38	-153	18	32	-73	-26	-63	79	-29	-5
0.550000	-528	-2363	-4531	-17871	-223	-11351	-21139	-25074	-290	-12427	-22846	-15661	-378	-11654	-26555	-11515	-77	-1605	6803	-19350	818	-22365	11423	-32744	3144	-20214	13897	-22424	862	-17095	19214	-10695	-150	-132	-127	-68	-64	-58	-108	40	-154	18	26	-75	-23	-59	80	-31	-4
0.550833	-556	-2298	-4483	-18065	-221	-11797	-20453	-25565	-309	-12061	-23067	-15949	-217	-11395	-26043	-11469	-256	-1528	6772	-19351	1019	-22477	11004	-32760	3814	-20313	13595	-22539	886	-17151	18841	-10807	-165	-128	-121	-66	-67	-59	-105	42	-155	19	30	-76	-24	-57	82	-29	-4
0.551667	-417	-2233	-4448	-18281	58	-12286	-19711	-26014	-187	-11737	-23279	-16266	-105	-11108	-25527	-11372	-104	-1454	6753	-19355	999	-22576	10551	-32742	4328	-20387	13291	-22663	27	-17210	18448	-10943	-148	-126	-124	-65	-60	-56	-105	42	-152	25	34	-73	-14	-56	87	-27	1
0.552500	-224	-2166	-4399	-18516	77	-12797	-18941	-26391	-187	-11472	-23475	-16620	94	-10869	-25027	-11220	-409	-1381	6750	-19368	732	-22661	10081	-32753	4982	-20437	12981	-22806	-746	-17261	18037	-11102	-149	-126	-117	-57	-61	-57	-111	41	-152	20	34	-74	-17	-56	85	-28	-1
0.553333	-240	-2116	-4354	-18770	34	-13312	-18167	-26700	-294	-11270	-23637	-17000	370	-10605	-24548	-11024	-205	-1316	6754	-19382	1117	-22725	9600	-32736	5167	-20440	12664	-22969	-3165	-17298	17610	-11292	-149	-129	-118	-62	-58	-57	-105	41	-151	21	34	-74	-17	-55	79	-29	-6
0.554167	-426	-2066	-4311	-19046	-45	-13822	-17400	-26910	-337	-11149	-23740	-17406	206	-10338	-24103	-10788	-136	-1249	6778	-19398	439	-22765	9107	-32748	5196	-20407	12339	-23151	-3419	-17280	17176	-11502	-148	-128	-119	-65	-66	-51	-108	42	-154	20	33	-75	-22	-56	84	-29	-3
0.555000	-357	-2024	-4273	-19335	-211	-14302	-16659	-27096	-374	-11093	-23772	-17830	284	-10074	-23696	-10524	-280	-1196	6788	-19419	335	-22770	8629	-32742	5237	-20321	12014	-23349	-4858	-17336	16732	-11735	-149	-125	-115	-62	-59	-59	-101	46	-151	39	35	-70	-21	-57	85	-29	-4
0.555833	-201	-1985	-4247	-19632	-18	-14743	-15967	-27190	-365	-11117	-23716	-18271	298	-9827	-23326	-10244	775	-1145	6854	-19445	1100	-22744	8164	-32735	4408	-20196	11679	-23573	-9759	-17326	16287	-11996	-149	-128	-128	-64	-62	-59	-107	42	-152	21	32	-77	-18	-55	84	-30	0
0.556667	-257	-1957	-4229	-19935	-155	-15122	-15332	-27224	-260	-11209	-23568	-18725	61	-9604	-23000	-9970	-29	-1107	6917	-19481	437	-22677	7727	-32745	4232	-20016	11340	-23819	-10670	-17303	15838	-12284	-152	-128	-120	-74	-64	-60	-107	40	-153	18	28	-102	-22	-57	80	-34	-13
0.557500	-257	-1934	-4226	-20242	-212	-15434	-14745	-27225	-276	-11366	-23324	-19196	13	-9412	-22711	-9716	-11	-1075	6965	-19518	585	-22566	7335	-32727	3894	-19788	10996	-24078	-11833	-17249	15404	-12604	-147	-130	-118	-77	-62	-58	-105	42	-146	19	33	-75	-16	-53	82	-29	0
0.558333	-438	-1910	-4228	-20540	-181	-15668	-14270	-27148	-296	-11574	-22972	-19652	92	-9272	-22464	-9503	311	-1056	7026	-19557	458	-22410	6985	-32753	3590	-19518	10649	-24362	-11264	-17175	14975	-12905	-148	-130	-119	-67	-59	-57	-104	44	-149	18	34	-81	-17	-55	81	-30	2
0.559167	-220	-1893	-4244	-20832	-243	-15823	-13851	-27061	-329	-11828	-22535	-20108	-130	-9191	-22255	-9354	-17	-1041	7090	-19600	112	-22207	6679	-32726	3568	-19207	10305	-24652	-9574	-17075	14566	-13236	-148	-119	-116	-68	-60	-56	-103	43	-148	22	36	-76	-17	-51	86	-30	4
0.560000	0	-1875	-4268	-21113	-189	-15896	-13515	-26956	-276	-12112	-22006	-20548	11	-9177	-22079	-9283	206	-1033	7147	-19650	276	-21958	6432	-32754	3104	-18864	9958	-24955	-9410	-16957	14169	-13573	-147	-124	-116	-65	-61	-56	-102	40	-149	22	35	-76	-15	-58	81	-28	3
0.560833	13	-1852	-4309	-21416	22	-15890	-13259	-26849	-271	-12415	-21415	-20964	237	-9243	-21939	-9309	887	-1042	7194	-19694	666	-21672	6240	-32731	2242	-18493	9614	-25261	-11388	-16814	13798	-13917	-148	-127	-119	-72	-63	-58	-102	42	-149	20	35	-78	-21	-55	81	-30	1
0.561667	-174	-1827	-4359	-21631	-62	-15809	-13083	-26744	-285	-12727	-20775	-21351	-38	-9386	-21825	-9444	-121	-1051	7229	-19735	-269	-21346	6102	-32748	2342	-18120	9272	-25566	-9486	-16653	13441	-14258	-152	-129	-119	-70	-66	-58	-105	39	-153	17	42	-81	-36	-58	81	-26	-4
0.562500	-124	-1797	-4417	-21860	-121	-15661	-12973	-26653	-251	-13033	-20099	-21693	-10	-9620	-21724	-9690	-471	-1062	7250	-19780	-333	-20984	6024	-32735	2410	-17732	8943	-25862	-7205	-16475	13120	-14586	-152	-122	-120	-76	-63	-58	-105	47	-151	20	35	-78	-21	-57	81	-31	-1
0.563333	70	-1746	-4482	-22061	-112	-15448	-12929	-26568	-196	-13328	-19407	-21989	-32	-9922	-21637	-10054	-308	-1074	7255	-19814	-97	-20597	5999	-32692	2370	-17348	8617	-26144	-5063	-16284	12831	-14903	-148	-128	-122	-68	-62	-59	-105	43	-150	16	29	-78	-18	-64	81	-31	3
0.564167	25	-1688	-4559	-22242	-21	-15195	-12954	-26503	-124	-13604	-18728	-22235	-118	-10301	-21551	-10529	-432	-1081	7240	-19845	-451	-20193	6028	-32544	2398	-16973	8313	-26399	-2924	-16085	12572	-15203	-147	-128	-111	-70	-63	-59	-105	40	-154	17	33	-76	-23	-56	81	-30	-3
0.565000	-8	-1613	-4632	-22393	28	-14898	-13004	-26461	-100	-13858	-18071	-22430	-155	-10755	-21476	-11114	-459	-1082	7198	-19870	-658	-19768	6103	-32373	2380	-16619	8021	-26634	-1327	-15892	12342	-15482	-149	-129	-122	-68	-65	-59	-111	40	-148	13	29	-79	-21	-38	79	-33	-1
0.565833	46	-1541	-4718	-22525	-51	-14585	-13105	-26427	-143	-14085	-17465	-22572	-129	-11229	-21384	-11789	-768	-1078	7151	-19887	-415	-19342	6223	-32138	2713	-16289	7760	-26825	687	-15694	12152	-15713	-149	-126	-120	-68	-62	-61	-104	43	-150	18	35	-75	-23	-53	82	-29	-1
0.566667	-14	-1414	-4797	-22625	-113	-14261	-13228	-26400	-207	-14290	-16921	-22661	-200	-11760	-21279	-12540	-459	-1057	7082	-19896	67	-18924	6366	-31870	2704	-16002	7519	-26993	1032	-15503	11994	-15965	-149	-125	-119	-69	-60	-61	-104	40	-152	27	32	-77	-21	-53	84	-30	-4
0.567500	120	-1288	-4878	-22705	-95	-13944	-13370	-26397	-128	-14474	-16448	-22715	-412	-12310	-21151	-13344	-143	-1029	6994	-19910	-280	-18508	6562	-31555	2313	-15748	7303	-27116	2292	-15305	11871	-16173	-146	-125	-121	-67	-62	-58	-108	42	-151	19	32	-75	-21	-53	80	-28	-4
0.568333	199	-1144	-4961	-22765	-199	-13643	-13522	-26349	12	-14638	-16059	-22737	-395	-12873	-20992	-14176	-683	-966	6887	-19917	-461	-18116	6770	-31188	2178	-15535	7115	-27197	4164	-15154	11780	-16352	-152	-122	-125	-68	-64	-57	-109	39	-154	17	30	-75	-22	-53	81	-31	-1
0.569167	93	-982	-5038	-22806	-34	-13361	-13670	-26294	-52	-14788	-15756	-22728	-336	-13430	-20820	-15015	364	-930	6771	-19917	519	-17743	6994	-30769	1016	-15363	6963	-27228	1001	-15007	11718	-16503	-150	-128	-120	-66	-66	-58	-105	42	-154	19	33	-77	-22	-53	82	-30	-8
0.570000	2	-811	-5115	-22834	-148	-13123	-13804	-26227	-138	-14930	-15540	-22704	-410	-13970	-20613	-15838	-22	-862	6643	-19920	-90	-17397	7230	-30307	234	-15236	6849	-27218	1401	-14876	11687	-16633	-151	-127	-121	-66	-63	-60	-107	39	-151	19	32	-76	-24	-41	84	-30	-7
0.570833	-49	-620	-5185	-22848	35	-12928	-13911	-26115	-108	-15064	-15397	-22671	-300	-14481	-20374	-16612	2	-780	6515	-19923	202	-17079	7477	-29791	-228	-15140	6769	-27169	2033	-14766	11682	-16725	-150	-124	-118	-62	-60	-53	-105	42	-153	21	35	-73	-21	-51	80	-28	-4
0.571667	-59	-420	-5251	-22851	260	-12771	-13989	-25962	-63	-15192	-15328	-22636	-302	-14965	-20100	-17324	157	-684	6382	-19924	323	-16798	7719	-29233	-751	-15077	6739	-27074	3826	-14672	11706	-16819	-149	-118	-118	-61	-59	-55	-104	43	-146	26	40	-74	-31	-50	86	-23	1
0.572500	-79	-207	-5316	-22849	88	-12671	-14028	-25757	-107	-15323	-15325	-22607	-313	-15415	-19805	-17958	5	-583	6248	-19928	120	-16550	7957	-28640	-1147	-15053	6742	-26947	6573	-14609	11742	-16888	-146	-119	-118	-59	-59	-56	-103	41	-152	22	38	-75	-19	-53	84	-28	0
0.573333	-393	13	-5379	-22847	-142	-12632	-14029	-25500	-26	-15455	-15365	-22589	-276	-15833	-19487	-18495	-112	-482	6116	-19946	237	-16343	8179	-28014	-1504	-15051	6788	-26790	9092	-14564	11801	-16936	-149	-126	-122	-67	-62	-60	-107	41	-152	19	37	-79	-19	-55	74	-30	0
0.574167	-297	232	-5447	-22843	-95	-12648	-13979	-25185	-17	-15589	-15436	-22590	-33	-16211	-19152	-18925	404	-382	5994	-19960	831	-16164	8398	-27360	-2201	-15069	6880	-26601	8236	-14542	11871	-16965	-147	-124	-121	-91	-63	-58	-104	44	-153	20	32	-75	-22	-57	84	-27	-4
0.575000	-121	458	-5505	-22834	-338	-12715	-13871	-24806	-45	-15721	-15510	-22594	-389	-16561	-18798	-19239	-223	-284	5881	-19982	-119	-16017	8595	-26701	-2325	-15100	7017	-26389	10574	-14532	11965	-16989	-148	-125	-122	-63	-65	-61	-104	59	-151	26	34	-75	-23	-55	85	-27	-3
0.575833	-75	662	-5569	-22828	-173	-12833	-13708	-24370	-11	-15851	-15585	-22614	-262	-16870	-18441	-19442	-587	-188	5777	-20005	-478	-15897	8779	-26036	-1891	-15140	7194	-26155	13947	-14529	12063	-16993	-147	-127	-121	-63	-60	-56	-104	44	-156	21	35	-75	-24	-56	86	-24	-5
0.576667	-65	914	-5637	-22827	-13	-13005	-13488	-23883	1	-15976	-15637	-22639	-52	-17152	-18083	-19546	-435	-93	5682	-20044	-308	-15804	8942	-25385	-1695	-15173	7416	-25909	16578	-14562	12167	-16992	-148	-127	-124	-66	-66	-57	-107	43	-151	21	30	-75	-23	-56	85	-27	-4
0.577500	-114	1141	-5706	-22797	-148	-13220	-13218	-23353	78	-16096	-15658	-22663	-76	-17436	-17730	-19552	-692	-34	5603	-20068	-590	-15732	9082	-24752	-1821	-15207	7680	-25651	19466	-14594	12276	-16981	-149	-122	-117	-66	-61	-57	-102	45	-153	21	37	-77	-23	-55	86	-26	-1
0.578333	-223	1359	-5782	-22826	-203	-13479	-12891	-22780	94	-16208	-15627	-22680	-53	-17689	-17387	-19469	-649	23	5537	-20107	-567	-15675	9205	-24147	-1667	-15233	7981	-25381	21407	-14633	12393	-16963	-147	-125	-118	-64	-60	-55	-102	45	-150	22	37	-73	-28	-48	85	-29	0
0.579167	-173	1573	-5861	-22826	-299	-13766	-12504	-22179	-24	-16311	-15544	-22686	-182	-17928	-17054	-19322	-790	68	5483	-20141	-532	-15632	9314	-23579	-1034	-15248	8314	-25110	23002	-14681	12512	-16939	-145	-121	-116	-55	-60	-57	-101	46	-150	21	36	-72	-21	-51	88	-24	0
0.580000	-105	1776	-5943	-22830	-53	-14092	-12077	-21557	-109	-16402	-15384	-22670	-374	-18152	-16745	-19124	-705	96	5435	-20181	-317	-15597	9402	-23057	-660	-15246	8682	-24839	22711	-14726	12637	-16913	-146	-125	-117	-63	-59	-51	-101	52	-149	23	33	-72	-17	-59	84	-27	-1
0.580833	62	1975	-6026	-22833	212	-14454	-11603	-20939	-84	-16483	-15170	-22622	-144	-18359	-16457	-18898	-236	114	5400	-20219	-252	-15568	9467	-22586	-723	-15233	9070	-24571	22019	-14782	12803	-16886	-148	-125	-117	-66	-60	-57	-103	44	-154	19	33	-74	-19	-56	85	-27	-11
0.581667	5	2157	-6122	-22837	-7	-14810	-11094	-20329	-24	-16553	-14893	-22540	-351	-18548	-16188	-18648	-875	116	5373	-20260	-766	-15545	9513	-22170	-211	-15204	9474	-24306	23310	-14835	12882	-16868	-151	-129	-124	-67	-66	-61	-110	35	-155	16	32	-76	-24	-61	80	-31	-8
0.582500	3	2338	-6211	-22841	33	-15190	-10580	-19737	36	-16611	-14551	-22416	-250	-18715	-15939	-18426	44	113	5352	-20290	271	-15514	9552	-21801	-277	-15160	9903	-24032	19351	-14879	13016	-16844	-151	-130	-120	-64	-63	-59	-108	39	-156	12	34	-74	-23	-57	82	-29	-7
0.583333	130	2486	-6299	-22831	-60	-15569	-9987	-19169	17	-16661	-14145	-22236	-465	-18852	-15702	-18214	270	108	5346	-20320	-27	-15483	9580	-21486	-319	-15099	10347	-23761	17489	-14929	13143	-16825	-154	-127	-120	-67	-65	-58	-105	40	-154	18	33	-81	-22	-56	82	-32	-7
0.584167	39	2627	-6379	-22826	-153	-15953	-9399	-18637	6	-16702	-13696	-22018	-382	-18954	-15484	-18037	22	96	5339	-20346	-82	-15443	9594	-21224	-149	-15026	10785	-23489	16188	-14964	13270	-16799	-154	-128	-121	-64	-64	-58	-107	38	-154	19	33	-76	-23	-57	81	-29	-1
0.585000	-100	2758	-6462	-22811	-113	-16324	-8798	-18155	-39	-16727	-13207	-21740	-423	-19022	-15275	-17899	185	86	5338	-20368	15	-15396	9605	-21003	-18	-14946	11225	-23216	14990	-14998	13394	-16814	-149	-126	-119	-65	-59	-58	-107	42	-149	18	33	-75	-21	-57	78	-31	0
0.585833	-4	2859	-6539	-22792	122	-16683	-8195	-17731	-63	-16750	-12690	-21447	-556	-19042	-15072	-17821	235	84	5342	-20387	-62	-15350	9610	-20812	42	-14855	11656	-22940	14427	-15027	13520	-16823	-147	-124	-118	-64	-61	-61	-108	44	-150	19	35	-74	-19	-59	84	-26	0
0.586667	-17	2961	-6606	-22765	52	-17014	-7594	-17360	16	-16774	-12159	-21112	-610	-19030	-14875	-17792	158	81	5346	-20405	-79	-15298	9613	-20686	-114	-14765	12072	-22660	14010	-15050	13640	-16851	-148	-125	-117	-61	-60	-55	-107	40	-131	20	35	-76	-18	-59	81	-26	1
0.587500	-101	3031	-6670	-22738	199	-17319	-7007	-17048	34	-16791	-11621	-20747	-222	-18961	-14668	-17823	917	80	5349	-20423	454	-15240	9617	-20577	-625	-14671	12468	-22372	9684	-15059	13752	-16893	-138	-129	-120	-65	-63	-59	-107	43	-153	18	36	-74	-21	-58	84	-28	-1
0.588333	-92	3082	-6721	-22703	156	-17586	-6434	-16802	-42	-16805	-11090	-20370	-458	-18854	-14457	-17913	591	89	5354	-20438	-43	-15182	9621	-20490	-516	-14579	12847	-22078	7203	-15067	13858	-16951	-145	-126	-120	-65	-60	-55	-105	42	-151	17	36	-69	-21	-59	84	-27	-1
0.589167	91	3120	-6769	-22669	230	-17816	-5889	-16610	-53	-16815	-10574	-19984	-211	-18706	-14233	-18048	-68	107	5358	-20460	-413	-15121	9631	-20420	-116	-14490	13189	-21779	6975	-15060	13955	-17024	-152	-128	-120	-67	-64	-58	-105	40	-152	17	33	-77	-23	-58	79	-33	-3
0.590000	137	3127	-6807	-22629	333	-17999	-5355	-16478	-124	-16824	-10087	-19610	123	-18524	-13999	-18226	110	125	5359	-20484	-33	-15065	9645	-20366	-129	-14411	13497	-21477	6325	-15062	14033	-17117	-152	-128	-125	-69	-69	-61	-107	37	-155	11	29	-85	-28	-61	79	-32	-6
0.590833	-102	3122	-6843	-22592	201	-18133	-4863	-16397	-139	-16825	-9622	-19253	-39	-18305	-13743	-18430	59	157	5365	-20506	81	-15011	9671	-20310	-32	-14334	13779	-21160	5947	-15044	14105	-17217	-148	-127	-124	-68	-64	-52	-110	42	-150	18	33	-74	-21	-58	78	-31	-3
0.591667	-250	3107	-6856	-22543	115	-18204	-4397	-16354	-86	-16819	-9199	-18925	-75	-18084	-13466	-18659	215	204	5375	-20533	210	-14960	9706	-20249	67	-14260	14016	-20841	4499	-15023	14162	-17321	-147	-125	-118	-64	-60	-53	-107	42	-150	-6	34	-75	-16	-57	84	-27	0
0.592500	-117	3082	-6877	-22504	-6	-18220	-3979	-16355	-78	-16802	-8813	-18639	8	-17802	-13171	-18901	42	242	5380	-20568	234	-14920	9752	-20189	150	-14199	14213	-20520	2872	-14991	14207	-17438	-146	-125	-120	-57	-59	-57	-107	44	-150	21	35	-74	-17	-56	81	-28	0
0.593333	-25	3039	-6888	-22464	-25	-18191	-3604	-16390	-95	-16784	-8475	-18409	-113	-17541	-12863	-19140	-125	292	5386	-20603	391	-14895	9791	-20120	281	-14155	14364	-20199	477	-14958	14237	-17555	-147	-125	-119	-63	-61	-55	-107	39	-152	18	32	-70	-22	-52	76	-30	1
0.594167	-332	2988	-6903	-22427	52	-18098	-3270	-16454	-88	-16753	-8176	-18243	-25	-17283	-12547	-19371	624	344	5394	-20660	387	-14878	9864	-20042	-127	-14116	14476	-19883	-3071	-14917	14247	-17675	-119	-125	-119	-64	-62	-56	-104	41	-149	21	34	-77	-18	-53	84	-29	-4
0.595000	-440	2939	-6914	-22397	-1	-17954	-2987	-16536	-90	-16712	-7923	-18146	-182	-17031	-12174	-19574	144	402	5403	-20715	-285	-14876	9937	-19956	-13	-14092	14538	-19571	-3553	-14872	14246	-17782	-149	-124	-108	-62	-59	-35	-104	41	-160	19	34	-74	-17	-52	84	-28	-1
0.595833	-184	2885	-6937	-22369	144	-17754	-2747	-16636	-25	-16658	-7713	-18114	129	-16816	-11879	-19759	765	463	5411	-20776	816	-14891	10017	-19851	-345	-14077	14558	-19267	-8279	-14837	14230	-17878	-149	-128	-120	-62	-58	-57	-102	44	-153	20	35	-75	-19	-52	84	-29	-4
0.596667	-199	2834	-6945	-22346	219	-17508	-2554	-16745	18	-16592	-7540	-18153	63	-16613	-11538	-19906	1043	524	5428	-20839	797	-14924	10103	-19743	-1047	-14071	14542	-18979	-12755	-14770	14202	-17959	-149	-127	-119	-63	-58	-58	-104	44	-151	19	36	-74	-25	-52	86	-31	0
0.597500	-57	2785	-6962	-22331	227	-17222	-2405	-16863	54	-16506	-7400	-18268	78	-16444	-11203	-20016	280	588	5446	-20910	92	-14969	10198	-19625	-1178	-14073	14484	-18718	-14906	-14716	14164	-18025	-147	-126	-120	-62	-61	-57	-105	41	-150	21	36	-74	-22	-52	80	-31	0
0.598333	42	2745	-6987	-22322	244	-16905	-2300	-16977	38	-16410	-7291	-18443	-19	-16305	-10862	-20082	619	654	5465	-20984	153	-15040	10291	-19494	-1244	-14086	14392	-18453	-16725	-14655	14123	-18057	-147	-127	-120	-64	-65	-62	-105	47	-151	18	33	-74	-28	-51	84	-29	-3
0.599167	-46	2704	-7021	-22313	291	-16556	-2233	-17094	-63	-16294	-7210	-18677	-48	-16199	-10558	-20105	557	716	5492	-21052	43	-15117	10395	-19356	-1167	-14102	14277	-18224	-17161	-14593	14080	-18061	-143	-127	-117	-63	-62	-55	-102	46	-150	21	38	-77	-21	-52	85	-27	0
0.600000	-28	2682	-7060	-22319	1	-16181	-2198	-17207	-155	-16161	-7145	-18953	-149	-16120	-10257	-20081	173	781	5522	-21123	-171	-15214	10498	-19220	-1095	-14128	14135	-18010	-16564	-14531	14036	-18053	-147	-127	-119	-65	-59	-70	-100	44	-149	21	32	-74	-16	-48	85	-24	2
0.600833	79	2661	-7111	-22326	-36	-15793	-2196	-17322	-72	-16011	-7105	-19276	235	-16061	-9974	-20021	758	840	5557	-21187	538	-15326	10598	-19080	-1456	-14155	13974	-17825	-18770	-14472	13991	-18011	-148	-125	-121	-62	-58	-58	-105	40	-149	19	34	-77	-22	-49	81	-27	2
0.601667	-16	2645	-7172	-22339	-13	-15401	-2219	-17440	-38	-15844	-7049	-19615	98	-16028	-9715	-19879	638	894	5596	-21252	189	-15451	10699	-18945	-1691	-14186	13799	-17664	-20175	-14413	13951	-17941	-150	-129	-124	-57	-61	-59	-107	37	-149	18	35	-78	-19	-56	81	-26	-6
0.602500	-169	2638	-7245	-22356	-117	-15009	-2258	-17574	-22	-15663	-7055	-19973	-5	-16004	-9477	-19781	-284	949	5644	-21306	-687	-15587	10798	-18812	-1076	-14220	13617	-17525	-18611	-14355	13919	-17840	-150	-128	-120	-67	-64	-59	-108	41	-152	20	30	-78	-16	-53	78	-26	0
0.603333	-354	2629	-7313	-22380	-43	-14620	-2312	-17664	-87	-15456	-7035	-20326	114	-15984	-9257	-19612	13	998	5695	-21352	-452	-15720	10889	-18671	-548	-14242	13444	-17408	-17693	-14300	13897	-17714	-149	-129	-121	-66	-62	-59	-107	39	-151	19	32	-75	-12	-53	82	-29	-3
0.604167	-333	2623	-7399	-22405	-77	-14241	-2384	-17774	-172	-15236	-7018	-20662	-47	-15952	-9058	-19408	-79	1045	5754	-21388	-486	-15875	10981	-18556	-194	-14272	13274	-17316	-16051	-14250	13887	-17564	-144	-125	-121	-67	-62	-58	-104	40	-152	18	30	-75	-22	-52	82	-28	2
0.605000	-201	2612	-7484	-22432	-151	-13876	-2424	-17888	-58	-15002	-7000	-20984	2	-15915	-8880	-19183	-236	1089	5822	-21422	-546	-16024	11067	-18441	107	-14294	13112	-17240	-15098	-14198	13892	-17372	-149	-126	-118	-66	-60	-55	-102	42	-147	21	38	-75	-21	-50	84	-28	0
0.605833	-183	2599	-7577	-22471	-234	-13530	-2474	-18003	-64	-14755	-6975	-21237	170	-15862	-8721	-18930	-318	1132	5894	-21447	-484	-16171	11146	-18340	514	-14321	12967	-17186	-14369	-14156	13906	-17194	-147	-126	-118	-66	-60	-57	-103	41	-151	18	37	-78	-19	-49	81	-30	-3
0.606667	-12	2569	-7673	-22493	-150	-13206	-2511	-18115	-108	-14502	-6943	-21467	151	-15794	-8573	-18665	-618	1167	5975	-21465	-311	-16315	11223	-18251	1130	-14342	12846	-17143	-13214	-14118	13931	-16983	-150	-128	-120	-73	-63	-61	-107	40	-155	16	32	-80	-22	-57	80	-33	-4
0.607500	51	2530	-7769	-22522	-193	-12907	-2535	-18227	-128	-14243	-6899	-21621	315	-15677	-8438	-18377	21	1206	6065	-21478	-31	-16444	11298	-18176	1053	-14365	12752	-17110	-13706	-14079	13973	-16745	-167	-127	-122	-68	-61	-61	-105	38	-152	17	29	-77	-21	-55	81	-31	0
0.608333	-55	2481	-7854	-22554	-277	-12633	-2529	-18330	-253	-13974	-6836	-21719	247	-15535	-8310	-18076	-327	1229	6127	-21485	-664	-16563	11370	-18107	1186	-14375	12680	-17090	-11391	-14046	14031	-16489	-149	-128	-121	-69	-62	-58	-105	40	-172	15	33	-111	-23	-55	78	-30	-1
0.609167	-104	2416	-7935	-22575	-225	-12377	-2497	-18433	-224	-13707	-6758	-21749	437	-15371	-8188	-17761	-133	1278	6267	-21484	-22	-16668	11442	-18056	1159	-14385	12643	-17069	-11814	-14016	14095	-16219	-148	-128	-120	-68	-61	-60	-108	37	-152	16	33	-79	-23	-57	79	-34	0
0.610000	-23	2336	-8005	-22601	-30	-12142	-2455	-18528	-153	-13441	-6660	-21728	172	-15175	-8066	-17440	629	1321	6380	-21484	435	-16750	11515	-18017	508	-14399	12632	-17058	-13924	-13990	14176	-15936	-149	-129	-122	-68	-63	-58	-110	37	-153	16	30	-79	-19	-60	75	-31	0
0.610833	-98	2247	-8065	-22625	-40	-11932	-2378	-18613	-53	-13176	-6543	-21604	-23	-14951	-7944	-17103	-47	1366	6510	-21483	-41	-16811	11591	-17989	446	-14422	12660	-17040	-13063	-13961	14269	-15631	-147	-128	-121	-69	-60	-60	-105	44	-149	17	34	-76	-21	-53	81	-30	0
0.611667	-78	2145	-8100	-22637	-259	-11736	-2267	-18686	-129	-12924	-6406	-21433	-142	-14699	-7814	-16757	242	1415	6649	-21478	371	-16841	11672	-17968	110	-14410	12715	-17026	-12603	-13939	14372	-15310	-145	-122	-149	-68	-60	-59	-102	41	-150	21	33	-74	-21	-56	81	-29	1
0.612500	-32	2028	-8121	-22654	-152	-11554	-2134	-18750	-164	-12678	-6247	-21203	-124	-14428	-7681	-16410	268	1466	6796	-21481	220	-16856	11756	-17961	-108	-14409	12796	-17000	-10606	-13916	14479	-14992	-145	-126	-124	-68	-59	-57	-105	44	-148	19	33	-74	-19	-55	80	-28	-1
0.613333	-75	1905	-8122	-22659	-182	-11399	-1981	-18803	-135	-12447	-6074	-20919	-427	-14148	-7541	-16061	98	1521	6945	-21474	-101	-16837	11845	-17970	-352	-14409	12904	-16979	-7638	-13899	14592	-14634	-146	-126	-119	-67	-60	-56	-104	42	-154	21	33	-77	-19	-44	86	-27	-4
0.614167	-48	1764	-8101	-22668	-255	-11255	-1805	-18842	-58	-12224	-5885	-20594	-113	-13859	-7398	-15714	448	1578	7120	-21475	424	-16794	11940	-17977	-976	-14393	13039	-16946	-6991	-13888	14708	-14280	-149	-127	-122	-67	-61	-58	-107	41	-150	19	33	-75	-24	-58	80	-29	9
0.615000	16	1639	-8051	-22671	-187	-11117	-1608	-18872	-84	-12015	-5680	-20231	-85	-13568	-7250	-15359	495	1640	7298	-21475	445	-16722	12045	-17994	-1556	-14388	13188	-16913	-7260	-13870	14827	-13921	-161	-128	-122	-70	-63	-60	-110	35	-155	15	28	-77	-27	-59	78	-32	-6
0.615833	11	1502	-7984	-22672	-124	-10989	-1395	-18882	-148	-11825	-5466	-19846	-397	-13272	-7092	-15010	-552	1705	7488	-21480	-606	-16621	12160	-18017	-1345	-14366	13361	-16871	-3721	-13855	14953	-13552	-149	-130	-124	-68	-64	-58	-107	39	-148	19	33	-75	-21	-57	80	-33	0
0.616667	-94	1372	-7885	-22668	-96	-10864	-1167	-18883	-144	-11642	-5238	-19449	-146	-12986	-6928	-14661	-437	1780	7689	-21478	-428	-16499	12285	-18046	-1293	-14340	13548	-16818	-529	-13843	15080	-13177	-148	-127	-121	-68	-59	-59	-110	38	-147	17	34	-75	-19	-58	78	-30	0
0.617500	-96	1245	-7763	-22664	-116	-10749	-932	-18868	-102	-11475	-5008	-19044	-211	-12709	-6760	-14320	-501	1835	7894	-21480	-252	-16351	12420	-18092	-1289	-14304	13746	-16780	2753	-13835	15209	-12806	-150	-128	-120	-69	-61	-58	-108	40	-150	19	33	-75	-18	-53	79	-30	-3
0.618333	-70	1122	-7627	-22659	99	-10641	-699	-18848	-138	-11319	-4777	-18642	-430	-12445	-6589	-13981	-758	1897	8107	-21480	-243	-16181	12563	-18110	-1127	-14261	13953	-16700	5552	-13825	15339	-12433	-143	-129	-121	-68	-59	-56	-107	54	-151	19	32	-64	-15	-51	84	-29	-1
0.619167	-277	986	-7467	-22656	70	-10532	-466	-18813	-127	-11172	-4551	-18253	-418	-12196	-6425	-13667	-724	1953	8328	-21475	-284	-15998	12717	-18147	-988	-14209	14166	-16621	7376	-13823	15471	-12082	-143	-125	-119	-64	-62	-56	-102	41	-151	22	33	-75	-21	-51	81	-28	8
0.620000	-166	904	-7291	-22657	-177	-10431	-246	-18775	-137	-11035	-4324	-17888	-340	-11968	-6265	-13359	-1101	1999	8554	-21473	-636	-15801	12879	-18184	-531	-14151	14380	-16557	9171	-13824	15607	-11728	-144	-119	-118	-64	-65	-55	-107	43	-152	22	38	-72	-21	-50	84	-24	0
0.620833	-103	804	-7094	-22664	-151	-10328	-32	-18730	-248	-10911	-4127	-17547	-243	-11765	-6116	-13067	-604	2037	8767	-21467	-366	-15592	13048	-18222	-266	-14088	14595	-16481	9072	-13834	15743	-11398	-147	-128	-118	-64	-61	-56	-107	42	-152	19	34	-75	-10	-56	81	-29	-4
0.621667	-268	708	-6890	-22675	-112	-10235	161	-18685	-167	-10791	-3936	-17239	-400	-11575	-5973	-12795	-681	2059	9013	-21460	-614	-15387	13221	-18262	-9	-14023	14811	-16401	11128	-13847	15886	-11085	-148	-127	-121	-67	-62	-41	-109	38	-150	21	28	-75	-22	-51	81	-27	0
0.622500	-286	620	-6667	-22696	-282	-10136	339	-18635	-109	-10684	-3766	-16968	-369	-11403	-5842	-12544	-861	2072	9247	-21449	-323	-15170	13404	-18303	379	-13950	15027	-16318	11875	-13870	16031	-10798	-149	-127	-120	-67	-60	-59	-112	40	-153	20	33	-77	-24	-56	80	-28	-3
0.623333	-366	537	-6436	-22713	-94	-10047	491	-18584	-144	-10577	-3607	-16736	-222	-11251	-5726	-12306	58	2067	9477	-21455	395	-14963	13587	-18340	109	-13879	15240	-16234	8381	-13897	16186	-10540	-150	-131	-122	-72	-65	-62	-111	35	-153	-3	29	-40	-24	-57	78	-30	-7
0.624167	-491	453	-6171	-22743	11	-9956	620	-18531	-95	-10477	-3473	-16543	-218	-11114	-5622	-12093	-656	2051	9715	-21423	-328	-14755	13782	-18383	229	-13797	15449	-16146	8207	-13924	16349	-10305	-151	-128	-119	-67	-64	-59	-109	39	-152	18	32	-78	-26	-53	81	-22	-1
0.625000	-531	367	-5949	-22781	-19	-9861	751	-18499	-183	-10375	-3353	-16383	-224	-10985	-5527	-11900	-334	2016	9945	-21407	-49	-14549	13976	-18413	201	-13725	15652	-16056	7529	-13956	16520	-10090	-149	-128	-112	-67	-61	-57	-108	40	-151	19	32	-76	-19	-53	82	-28	0
0.625833	-725	282	-5687	-22831	95	-9771	805	-18413	-236	-10280	-3260	-16265	-280	-10874	-5446	-11723	-69	1969	10178	-21391	-331	-14353	14173	-18447	261	-13654	15841	-15965	8029	-13989	16690	-9929	-147	-128	-119	-65	-61	-56	-107	41	-153	20	29	-74	-22	-52	77	-26	-1
0.626667	-843	183	-5425	-22889	-73	-9685	854	-18357	-217	-10188	-3173	-16180	-476	-10770	-5380	-11568	-413	1899	10404	-21373	-553	-14172	14368	-18486	363	-13584	16035	-15876	9144	-14028	16872	-9792	-149	-130	-121	-73	-63	-57	-105	40	-155	59	33	-76	-24	-55	81	-29	-6
0.627500	-673	79	-5156	-22936	-286	-9599	873	-18299	-147	-10105	-3124	-16130	-187	-10678	-5322	-11431	-105	1817	10627	-21358	1	-14001	14579	-18523	39	-13518	16209	-15788	8393	-14062	17064	-9687	-148	-128	-116	-65	-64	-59	-107	39	-153	16	34	-76	-22	-56	79	-31	-1
0.628333	-308	-34	-4882	-23033	-58	-9519	864	-18236	-124	-10020	-3079	-16126	80	-10597	-5271	-11308	605	1720	10845	-21346	450	-13842	14759	-18562	-384	-13456	16374	-15701	5185	-14098	17261	-9615	-148	-129	-117	-64	-63	-78	-107	41	-147	17	30	-76	-25	-57	79	-33	-6
0.629167	-391	-162	-4603	-23108	-59	-9439	830	-18177	-138	-9947	-3048	-16109	-236	-10520	-5220	-11211	-126	1609	11056	-21336	-478	-13694	14950	-18604	-329	-13395	16526	-15600	5590	-14112	17460	-9568	-151	-131	-117	-67	-66	-63	-110	37	-159	16	33	-76	-24	-58	79	-32	-5
0.630000	-483	-302	-4322	-23220	2	-9364	773	-18107	-115	-9879	-3031	-16131	-200	-10429	-5177	-11124	26	1482	11262	-21329	-603	-13555	15142	-18645	-346	-13345	16663	-15532	6015	-14144	17670	-9557	-152	-128	-118	-65	-67	-59	-109	40	-150	18	33	-75	-26	-61	75	-35	-5
0.630833	-290	-458	-4037	-23323	-75	-9288	693	-18033	-74	-9819	-3021	-16168	-158	-10382	-5132	-11046	189	1343	11463	-21322	-310	-13430	15326	-18693	-339	-13294	16785	-15454	6288	-14155	17886	-9561	-148	-131	-122	-65	-62	-60	-108	37	-151	17	36	-76	-21	-51	79	-27	0
0.631667	-139	-625	-3749	-23435	-204	-9235	601	-17957	-58	-9755	-3012	-16220	-251	-10329	-5086	-10984	0	1199	11663	-21317	-297	-13313	15504	-18736	-238	-13243	16895	-15376	6221	-14159	18102	-9598	-153	-131	-121	-65	-63	-55	-104	42	-153	13	33	-78	-25	-60	76	-32	-3
0.632500	-34	-807	-3457	-23551	-158	-9149	488	-17879	-49	-9720	-3012	-16275	-163	-10267	-5031	-10932	185	1046	11857	-21315	-486	-13206	15671	-18786	-97	-13197	16991	-15300	5154	-14146	18325	-9654	-145	-129	-118	-65	-62	-61	-111	38	-151	19	34	-76	-21	-55	80	-30	-3
0.633333	60	-1000	-3169	-23668	-4	-9082	372	-17795	37	-9685	-3006	-16332	-9	-10224	-4983	-10893	-83	886	12040	-21319	-599	-13105	15826	-18837	113	-13151	17077	-15227	4619	-14125	18538	-9732	-149	-128	-121	-63	-61	-59	-125	42	-151	18	28	-75	-28	-60	78	-29	0
0.634167	-225	-1209	-2886	-23783	96	-9020	244	-17706	97	-9660	-3008	-16387	-44	-10175	-4930	-10864	9	724	12221	-21322	-104	-13023	15984	-18888	8	-13107	17145	-15156	2719	-14093	18756	-9830	-147	-128	-121	-66	-62	-61	-107	40	-151	18	33	-74	-25	-47	81	-28	0
0.635000	-334	-1421	-2606	-23906	-74	-8960	103	-17616	77	-9651	-3007	-16472	-78	-10136	-4875	-10842	409	558	12394	-21325	-513	-12942	16093	-18942	-306	-13057	17207	-15091	2257	-14049	18966	-9949	-148	-130	-122	-67	-60	-57	-105	41	-151	19	32	-79	-22	-57	79	-29	0
0.635833	-135	-1648	-2333	-24023	-268	-8905	-6	-17526	21	-9646	-3001	-16479	-98	-10098	-4823	-10834	-42	394	12562	-21333	-838	-12864	16201	-18997	-503	-13009	17260	-15027	2985	-13998	19170	-10082	-148	-130	-121	-72	-61	-58	-105	42	-149	18	33	-75	-21	-56	81	-27	1
0.636667	-107	-1876	-2067	-24135	-39	-8854	-122	-17438	5	-9658	-2985	-16510	127	-10050	-4777	-10838	946	234	12722	-21340	232	-12816	16282	-19053	-1302	-12959	17304	-14965	-1461	-13940	19366	-10228	-148	-87	-122	-65	-63	-56	-104	43	-152	35	29	-77	-22	-57	84	-28	-3
0.637500	-186	-2110	-1820	-24233	-21	-8808	-231	-17345	-66	-9676	-2989	-16524	-100	-10033	-4734	-10849	377	75	12884	-21349	-458	-12761	16325	-19101	-1424	-12904	17360	-14904	-2631	-13876	19549	-10391	-149	-129	-121	-67	-61	-57	-104	42	-152	19	34	-74	-22	-55	84	-29	-23
0.638333	-160	-2341	-1584	-24321	-7	-8764	-326	-17254	-111	-9694	-2984	-16524	-156	-10005	-4701	-10868	116	-74	13036	-21360	-355	-12723	16379	-19153	-1500	-12845	17389	-14843	-3941	-13806	19722	-10559	-147	-125	-117	-62	-57	-60	-102	45	-120	22	35	-73	-16	-52	84	-25	0
0.639167	-300	-2570	-1343	-24394	-29	-8728	-410	-17169	-81	-9737	-2975	-16510	-41	-9981	-4674	-10921	382	-216	13182	-21370	-110	-12691	16385	-19205	-1769	-12785	17435	-14791	-4098	-13741	19874	-10740	-149	-126	-118	-65	-62	-56	-105	44	-149	20	35	-75	-18	-60	84	-27	0
0.640000	-332	-2795	-1181	-24446	-52	-8700	-477	-17081	-56	-9780	-2974	-16481	-104	-9961	-4660	-10977	309	-353	13322	-21384	-334	-12673	16367	-19251	-1741	-12726	17474	-14741	-2920	-13676	20015	-10894	-150	-125	-119	-66	-47	-46	-105	41	-153	18	34	-77	-22	-59	80	-28	-1
0.640833	-239	-3014	-1014	-24477	-228	-8679	-524	-17009	43	-9819	-2975	-16443	-176	-9938	-4660	-11050	527	-495	13462	-21401	-130	-12658	16329	-19293	-1619	-12665	17518	-14696	-1786	-13614	20138	-11109	-149	-126	-122	-65	-61	-57	-103	42	-154	7	27	-75	-21	-58	82	-30	-4
0.641667	20	-3220	-873	-24478	122	-8662	-549	-16932	36	-9859	-2990	-16387	166	-9917	-4666	-11137	1198	-590	13600	-21423	443	-12661	16257	-19336	-1888	-12607	17563	-14653	-3452	-13556	20246	-11296	-152	-141	-125	-66	-64	-74	-107	40	-153	16	29	-77	-24	-58	81	-29	-4
0.642500	-9	-3411	-761	-24451	94	-8650	-552	-16858	16	-9891	-3002	-16322	-90	-9896	-4688	-11239	327	-690	13734	-21441	-257	-12668	16172	-19376	-1620	-12547	17615	-14615	-1718	-13500	20332	-11482	-149	-127	-118	-67	-63	-58	-103	42	-154	17	29	-74	-22	-59	79	-31	-1
0.643333	-73	-3591	-669	-24386	-156	-8643	-547	-16787	-31	-9917	-3029	-16245	-82	-9868	-4716	-11354	-53	-770	13865	-21464	-337	-12684	16063	-19403	-1209	-12487	17667	-14578	900	-13450	20410	-11657	-149	-131	-117	-66	-63	-52	-105	43	-153	18	57	-76	-22	-55	84	-29	-5
0.644167	-141	-3758	-609	-24273	-17	-8639	-523	-16723	-105	-9933	-3063	-16161	-46	-9846	-4753	-11485	241	-855	13998	-21486	-255	-12705	15933	-19434	-976	-12433	17723	-14549	3005	-13412	20460	-11822	-150	-127	-116	-67	-64	-60	-105	42	-152	19	36	-75	-22	-64	78	-28	-1
0.645000	-223	-3904	-574	-24172	3	-8641	-480	-16661	-55	-9936	-3108	-16071	-252	-9810	-4797	-11626	170	-922	14130	-21515	-199	-12734	15787	-19461	-526	-12381	17779	-14520	5146	-13375	20515	-11975	-147	-128	-121	-64	-63	-59	-103	43	-150	20	34	-72	-21	-55	85	-27	0
0.645833	-220	-4031	-555	-24016	-294	-8639	-429	-16603	-114	-9922	-3160	-15985	-137	-9776	-4852	-11776	-77	-978	14259	-21539	228	-12766	15629	-19483	-363	-12333	17829	-14501	6027	-13350	20505	-12110	-146	-120	-118	-62	-60	-56	-101	43	-152	20	36	-72	-21	-56	84	-33	-10
0.646667	-286	-4143	-558	-23832	-334	-8640	-371	-16549	-23	-9905	-3225	-15895	-84	-9732	-4914	-11931	-552	-1028	14380	-21566	120	-12805	15459	-19505	-83	-12296	17877	-14479	6924	-13332	20494	-12223	-148	-124	-116	-62	-60	-56	-107	42	-148	22	35	-72	-18	-55	82	-29	1
0.647500	-223	-4231	-576	-23623	-131	-8637	-309	-16495	102	-9842	-3301	-15812	-256	-9689	-4981	-12093	-348	-1073	14497	-21588	293	-12842	15278	-19525	260	-12268	17912	-14468	6304	-13325	20454	-12320	-147	-127	-116	-63	-61	-59	-105	44	-151	20	33	-74	-23	-59	82	-6	-1
0.648333	-174	-4301	-607	-23395	-172	-8628	-250	-16441	0	-9770	-3382	-15731	-245	-9616	-5053	-12246	131	-1116	14605	-21607	167	-12885	15090	-19545	87	-12246	17942	-14455	5045	-13325	20391	-12394	-153	-128	-122	-66	-70	-60	-107	43	-153	18	32	-78	-26	-59	78	-29	-3
0.649167	-337	-4354	-644	-23146	-166	-8612	-190	-16390	-55	-9679	-3469	-15656	-359	-9571	-5127	-12395	-661	-1154	14708	-21619	-533	-12921	14897	-19558	242	-12240	17956	-14449	5994	-13327	20304	-12435	-150	-126	-120	-65	-63	-59	-105	38	-151	18	29	-77	-21	-57	79	-18	-1
0.650000	-339	-4384	-677	-22884	51	-8577	-138	-16341	78	-9566	-3545	-15586	-12	-9499	-5203	-12535	240	-1195	14798	-21625	549	-12954	14696	-19572	-222	-12234	17965	-14438	1137	-13333	20185	-12444	-150	-137	-125	-63	-63	-61	-107	41	-155	15	32	-77	-18	-58	80	-28	-4
0.650833	-107	-4398	-707	-22615	-201	-8530	-92	-16276	129	-9430	-3641	-15529	-179	-9417	-5278	-12663	322	-1239	14887	-21615	621	-12982	14500	-19581	-587	-12240	17956	-14428	-3293	-13342	20039	-12440	-151	-126	-118	-66	-63	-58	-104	41	-151	12	32	-77	-46	-56	81	-30	0
0.651667	-94	-4389	-708	-22347	-213	-8476	-56	-16218	93	-9275	-3719	-15476	-91	-9319	-5354	-12766	49	-1274	14957	-21596	519	-13000	14298	-19589	-565	-12247	17929	-14418	-6198	-13352	19866	-12396	-146	-126	-119	-59	-58	-52	-105	43	-148	21	34	-70	-15	-53	82	-28	1
0.652500	-400	-4358	-732	-22085	-122	-8387	-39	-16155	37	-9108	-3798	-15432	-90	-9218	-5435	-12854	472	-1317	15019	-21568	526	-13013	14092	-19595	-431	-12279	17878	-14409	-7428	-13363	19668	-12327	-147	-118	-117	-64	-60	-56	-104	43	-151	19	34	-72	-18	-53	82	-27	-1
0.653333	-186	-4329	-727	-21837	15	-8293	-36	-16087	-75	-8925	-3871	-15395	-242	-9090	-5516	-12921	426	-1364	15062	-21525	359	-13026	13884	-19599	-207	-12294	17809	-14398	-6649	-13383	19444	-12235	-149	-125	-116	-63	-49	-57	-105	42	-150	21	36	-73	-21	-55	80	-28	-3
0.654167	-121	-4294	-704	-21609	-111	-8180	-51	-16016	-56	-8734	-3943	-15364	-443	-8974	-5593	-12963	265	-1412	15094	-21472	257	-13026	13676	-19604	-247	-12325	17712	-14387	-4593	-13388	19197	-12112	-148	-125	-119	-64	-62	-57	-104	40	-156	21	38	-76	-18	-51	84	-28	-1
0.655000	-4	-4204	-664	-21419	-8	-8052	-79	-15936	13	-8537	-4002	-15342	-55	-8835	-5666	-12987	1005	-1465	15110	-21405	814	-13014	13462	-19605	-595	-12367	17606	-14375	-5004	-13389	18930	-11967	-141	-125	-119	-63	-59	-56	-100	45	-151	23	37	-74	-17	-51	81	-27	-3
0.655833	267	-4121	-603	-21223	7	-7913	-125	-15853	18	-8338	-4062	-15322	-293	-8690	-5737	-12993	273	-1512	15120	-21331	346	-12994	13245	-19610	-496	-12408	17446	-14362	-3174	-13386	18643	-11804	-148	-125	-120	-66	-61	-58	-108	43	-147	21	33	-65	-21	-52	81	-27	-12
0.656667	52	-4023	-524	-21072	87	-7758	-184	-15764	37	-8142	-4105	-15309	-423	-8534	-5813	-12974	-434	-1562	15113	-21248	153	-12965	13028	-19610	-206	-12457	17278	-14349	357	-13376	18341	-11623	-132	-127	-120	-65	-64	-56	-108	41	-154	20	33	-76	-24	-55	77	-30	-4
0.657500	-109	-3919	-429	-20957	245	-7601	-268	-15668	-83	-7953	-4163	-15292	-159	-8368	-5878	-12940	-80	-1608	15105	-21168	464	-12926	12814	-19608	-285	-12501	17084	-14327	2505	-13348	18034	-11428	-148	-128	-124	-61	-63	-58	-104	42	-151	20	32	-75	-21	-51	84	-29	0
0.658333	113	-3795	-311	-20868	139	-7425	-356	-15559	-41	-7760	-4203	-15271	-305	-8198	-5935	-12884	-377	-1638	15089	-21061	290	-12877	12595	-19600	-528	-12546	16865	-14313	4282	-13319	17721	-11221	-147	-125	-114	-64	-32	-53	-108	45	-147	22	38	-74	-21	-50	82	-28	2
0.659167	233	-3667	-188	-20815	-86	-7258	-458	-15449	-50	-7585	-4247	-15253	-300	-8024	-5989	-12824	-470	-1670	15055	-20967	260	-12822	12376	-19597	-661	-12592	16628	-14292	4518	-13279	17405	-11010	-146	-126	-118	-66	-60	-56	-102	44	-151	22	38	-73	-18	-53	86	-27	0
0.660000	258	-3528	-56	-20794	-152	-7091	-568	-15335	-70	-7413	-4287	-15232	-492	-7848	-6041	-12753	-654	-1691	15044	-20870	244	-12761	12158	-19590	-378	-12641	16365	-14275	4528	-13234	17093	-10795	-137	-125	-118	-63	-58	-56	-103	45	-150	21	35	-74	-16	-49	87	-26	0
0.660833	197	-3388	78	-20800	-146	-6929	-687	-15210	-119	-7273	-4332	-15204	-2261	-7675	-6088	-12666	-845	-1707	15021	-20781	344	-12689	11940	-19582	17	-12687	16088	-14258	4293	-13183	16782	-10586	-146	-125	-120	-66	-60	-52	-105	35	-149	21	21	-74	-21	-52	86	-26	-1
0.661667	-24	-3242	218	-20836	-60	-6774	-815	-15088	-74	-7142	-4382	-15171	-3266	-7510	-6138	-12598	-319	-1712	15002	-20698	94	-12623	11719	-19574	-87	-12738	15765	-14242	3298	-13149	16472	-10383	-146	-119	-117	-65	-61	-56	-112	42	-154	19	33	-77	-23	-53	82	-26	0
0.662500	28	-3092	351	-20898	-240	-6627	-944	-14955	-96	-7017	-4435	-15137	-2531	-7352	-6180	-12515	-912	-1707	14990	-20625	-650	-12546	11506	-19559	-116	-12784	15485	-14222	4984	-13076	16180	-10187	-154	-128	-119	-67	-62	-55	-105	42	-153	20	33	-75	-22	-52	85	-33	-3
0.663333	163	-2941	480	-20972	-272	-6494	-1075	-14824	-82	-6912	-4492	-15094	-1813	-7206	-6223	-12436	-304	-1695	14976	-20562	225	-12478	11300	-19546	-353	-12829	15167	-14203	2982	-13021	15895	-10000	-169	-127	-116	-68	-62	-57	-107	42	-151	19	35	-78	-23	-55	86	-28	-3
0.664167	75	-2798	594	-21070	-125	-6372	-1203	-14685	-31	-6818	-4557	-15047	-1768	-7068	-6263	-12361	78	-1678	14975	-20513	89	-12398	11113	-19523	-698	-12872	14848	-14187	975	-12970	15617	-9832	-149	-125	-119	-68	-62	-56	-105	9	-153	17	32	-79	-23	-63	85	-28	0
0.665000	-72	-2654	696	-21182	-18	-6268	-1336	-14545	-98	-6741	-4626	-14995	-1300	-6945	-6304	-12290	-424	-1657	14975	-20476	-367	-12326	10905	-19503	-923	-12929	14520	-14169	502	-12929	15354	-9677	-148	-127	-121	-67	-62	-58	-109	39	-152	17	30	-77	-18	-53	85	-29	-13
0.665833	-98	-2521	784	-21299	-22	-6178	-1460	-14413	-90	-6674	-4701	-14944	-1029	-6837	-6348	-12228	-161	-1631	14990	-20448	-242	-12253	10724	-19472	-1402	-12957	14198	-14146	47	-12893	15095	-9535	-148	-127	-116	-65	-68	-55	-102	45	-129	19	34	-75	-19	-53	86	-25	0
0.666667	-42	-2396	856	-21423	-130	-6099	-1580	-14279	-93	-6612	-4779	-14875	-545	-6734	-6386	-12169	-247	-1605	15006	-20432	-251	-12184	10548	-19440	-1806	-13010	13875	-14122	555	-12871	14847	-9410	-149	-127	-118	-66	-61	-56	-105	44	-150	22	37	-75	-19	-52	86	-26	0
0.667500	-241	-2275	910	-21549	-274	-6038	-1695	-14149	-190	-6562	-4858	-14809	-255	-6660	-6429	-12120	-196	-1578	15032	-20431	-242	-12119	10389	-19402	-2096	-13022	13557	-14103	1011	-12857	14605	-9301	-150	-126	-117	-65	-62	-53	-108	39	-154	21	33	-75	-23	-50	81	-30	-1
0.668333	-86	-2172	942	-21695	-179	-5989	-1831	-14027	-155	-6514	-4939	-14740	105	-6589	-6471	-12078	505	-1558	15058	-20436	201	-12065	10238	-19358	-2807	-13050	13250	-14073	-720	-12855	14370	-9204	-149	-127	-120	-69	-61	-55	-108	41	-152	21	34	-77	-19	-53	84	-26	-1
0.669167	-67	-2075	960	-21803	-183	-5948	-1904	-13908	-177	-6473	-5020	-14669	-21	-6529	-6508	-12046	379	-1538	15093	-20443	-27	-12018	10103	-19311	-3375	-13073	12946	-14053	-121	-12868	14134	-9109	-149	-127	-117	-68	-60	-58	-104	50	-152	18	33	-78	-18	-57	84	-28	-3
0.670000	-269	-1998	959	-21928	-154	-5921	-1995	-13794	-239	-6432	-5095	-14597	198	-6490	-6549	-12023	-360	-1529	15123	-20472	-553	-11977	9980	-19252	-3277	-13087	12659	-14028	3481	-12890	13903	-9025	-152	-129	-119	-70	-63	-60	-107	40	-152	19	33	-78	-22	-58	82	-29	-4
0.670833	-260	-1925	948	-22051	-116	-5902	-2075	-13693	-390	-6377	-5162	-14526	633	-6441	-6581	-11999	-31	-1523	15159	-20494	-360	-11945	9874	-19190	-3138	-13091	12379	-13994	6049	-12925	13674	-8939	-150	-125	-114	-64	-58	-58	-110	37	-153	19	35	-72	-21	-51	81	-28	0
0.671667	-282	-1859	924	-22162	-296	-5881	-2142	-13596	-374	-6346	-5226	-14454	776	-6408	-6611	-11985	-222	-1522	15192	-20516	-491	-11914	9783	-19113	-2932	-13087	12111	-13964	11458	-12962	13444	-8855	-148	-122	-115	-62	-56	-51	-102	43	-149	24	36	-68	-15	-51	84	-25	-1
0.672500	-286	-1804	893	-22267	-362	-5880	-2203	-13508	-323	-6301	-5286	-14386	768	-6376	-6633	-11971	-530	-1528	15232	-20541	-431	-11905	9704	-19036	-2614	-13076	11854	-13929	15366	-13014	13206	-8773	-147	-126	-116	-62	-60	-57	-105	41	-149	21	36	-58	-16	-55	86	-27	0
0.673333	-283	-1755	856	-22366	-182	-5869	-2253	-13431	-255	-6256	-5327	-14325	748	-6349	-6658	-11971	-552	-1542	15244	-20569	-541	-11901	9637	-18949	-2124	-13060	11582	-13901	15802	-13067	12975	-8688	-150	-128	-121	-67	-60	-57	-108	41	-152	17	33	-75	-22	-56	79	-32	-3
0.674167	-211	-1713	814	-22456	-130	-5884	-2296	-13366	-237	-6208	-5364	-14266	723	-6318	-6663	-11965	-930	-1558	15266	-20590	-738	-11907	9581	-18851	-1436	-13032	11368	-13864	14817	-13121	12726	-8593	-150	-125	-117	-65	-63	-58	-99	42	-155	40	35	-76	-21	-55	86	-29	0
0.675000	-222	-1666	780	-22527	-252	-5889	-2317	-13303	-249	-6156	-5389	-14210	820	-6288	-6669	-11969	-440	-1574	15280	-20592	-258	-11917	9540	-18748	-1364	-12999	11137	-13829	11816	-13176	12477	-8495	-151	-126	-117	-64	-60	-58	-105	41	-152	21	34	-73	-22	-53	81	-29	-3
0.675833	-218	-1616	747	-22584	-411	-5903	-2332	-13252	-131	-6097	-5406	-14161	715	-6257	-6665	-11969	-774	-1588	15288	-20622	-890	-11944	9507	-18644	-1011	-12959	10921	-13791	10063	-13223	12223	-8397	-147	-128	-120	-63	-64	-57	-107	42	-151	18	34	-75	-21	-53	81	-27	-1
0.676667	-158	-1559	724	-22626	-390	-5922	-2338	-13208	-149	-6046	-5419	-14122	787	-6228	-6659	-11978	-740	-1599	15292	-20626	-484	-11975	9485	-18531	-471	-12918	10707	-13756	7995	-13274	11968	-8288	-148	-125	-116	-65	-62	-61	-108	42	-150	18	33	-76	-23	-57	85	-27	-4
0.677500	-131	-1499	712	-22651	-298	-5952	-2334	-13168	-148	-5992	-5423	-14086	706	-6217	-6642	-11980	144	-1606	15283	-20632	-70	-12015	9465	-18410	-307	-12875	10505	-13719	7280	-13314	11710	-8174	-151	-127	-119	-67	-63	-59	-104	43	-150	22	36	-74	-22	-50	84	-28	-1
0.678333	-115	-1419	716	-22653	-351	-5983	-2318	-13134	-57	-5942	-5424	-14055	813	-6171	-6627	-11983	-634	-1599	15277	-20626	-823	-12058	9452	-18288	262	-12832	10304	-13684	8690	-13348	11454	-8058	-145	-122	-117	-65	-64	-56	-104	45	-152	21	34	-75	-19	-50	85	-29	0
0.679167	-63	-1348	730	-22639	-188	-6020	-2295	-13101	-101	-5896	-5423	-14035	768	-6140	-6605	-11980	-500	-1590	15255	-20622	-669	-12112	9438	-18161	781	-12789	10113	-13647	8136	-13378	11193	-7945	-148	-126	-114	-62	-59	-52	-107	11	-148	19	34	-72	-18	-51	84	-26	0
0.680000	-149	-1284	761	-22604	-1	-6063	-2272	-13074	-44	-5849	-5421	-14023	712	-6115	-6587	-11984	-373	-1561	15227	-20606	-706	-12173	9430	-18034	1222	-12756	9921	-13611	6891	-13400	10938	-7823	-144	-127	-118	-62	-59	-53	-102	45	-149	18	35	-92	-18	-51	84	-25	-1
0.680833	-170	-1163	810	-22550	-197	-6114	-2244	-13037	17	-5848	-5422	-14013	351	-6095	-6571	-11987	-549	-1525	15191	-20595	-1042	-12236	9415	-17907	1731	-12726	9747	-13580	5496	-13419	10683	-7706	-151	-126	-118	-68	-58	-56	-105	43	-149	20	34	-74	-19	-53	82	-30	-3
0.681667	-43	-1062	871	-22479	-213	-6179	-2213	-13020	21	-5796	-5427	-14015	445	-6080	-6563	-11986	-213	-1473	15142	-20580	-383	-12309	9389	-17789	2054	-12709	9567	-13552	2868	-13438	10422	-7587	-151	-130	-121	-67	-66	-62	-110	35	-155	18	29	-78	-26	-57	73	-30	-1
0.682500	15	-957	950	-22390	128	-6237	-2180	-12996	22	-5782	-5438	-14018	551	-6075	-6558	-11982	-21	-1405	15086	-20561	-155	-12375	9365	-17657	2105	-12694	9398	-13519	288	-13445	10175	-7467	-149	-126	-121	-64	-64	-58	-109	40	-151	16	20	-77	-23	-58	78	-30	-4
0.683333	-98	-847	1045	-22282	19	-6295	-2146	-12958	78	-5771	-5447	-14021	326	-6041	-6556	-11968	-925	-1320	15018	-20538	-886	-12448	9327	-17533	2624	-12691	9248	-13483	-703	-13455	9942	-7347	-150	-127	-120	-67	-64	-59	-109	40	-152	20	30	-78	-22	-57	81	-28	-3
0.684167	-243	-740	1152	-22156	142	-6353	-2116	-12919	44	-5777	-5460	-14030	404	-6024	-6566	-11954	-834	-1222	14940	-20514	-836	-12512	9286	-17410	3098	-12699	9077	-13453	-2034	-13462	9709	-7223	-148	-129	-124	-65	-62	-56	-104	42	-152	19	29	-78	-24	-56	79	-27	-5
0.685000	-104	-636	1266	-22022	267	-6411	-2088	-12879	2	-5791	-5487	-14034	455	-6007	-6581	-11941	-920	-1090	14848	-20488	-711	-12587	9225	-17293	3711	-12713	8933	-13423	-3331	-13472	9486	-7105	-148	-127	-118	-64	-64	-58	-105	41	-151	16	35	-73	-22	-52	82	-36	0
0.685833	105	-541	1389	-21878	263	-6465	-2065	-12835	-101	-5818	-5517	-14043	233	-5990	-6602	-11923	-1014	-994	14742	-20461	-426	-12654	9159	-17179	4245	-12744	8790	-13392	-4835	-13483	9273	-6979	-146	-125	-118	-70	-63	-56	-104	44	-153	21	36	-70	-23	-56	82	-26	-4
0.686667	18	-455	1515	-21723	339	-6517	-2048	-12788	-167	-5852	-5554	-14049	325	-5975	-6632	-11903	-865	-862	14621	-20441	-458	-12720	9079	-17075	4551	-12776	8654	-13360	-6354	-13496	9076	-6863	-148	-124	-119	-66	-61	-56	-105	43	-149	20	33	-72	-23	-55	80	-24	1
0.687500	33	-382	1643	-21564	352	-6561	-2043	-12737	-91	-5897	-5590	-14050	313	-5961	-6663	-11881	-1301	-733	14487	-20415	-692	-12785	8987	-16975	5059	-12823	8529	-13329	-7461	-13511	8882	-6743	-129	-127	-118	-66	-62	-58	-99	42	-147	18	32	-73	-18	-53	84	-26	1
0.688333	52	-325	1773	-21405	224	-6604	-2045	-12681	-75	-5946	-5638	-14046	294	-5946	-6702	-11858	-662	-598	14338	-20398	-522	-12840	8889	-16859	5019	-12873	8418	-13297	-9196	-13529	8700	-6621	-148	-128	-119	-64	-59	-56	-105	43	-153	22	36	-69	-19	-55	82	-28	0
0.689167	-14	-277	1894	-21247	41	-6638	-2056	-12625	-10	-6003	-5680	-14039	252	-5933	-6738	-11832	-320	-465	14180	-20374	-681	-12892	8777	-16793	5063	-12935	8313	-13271	-9523	-13544	8529	-6500	-151	-128	-120	-66	-68	-58	-103	39	-179	17	32	-74	-19	-57	79	-30	0
0.690000	-143	-248	2004	-21089	197	-6665	-2078	-12570	32	-6057	-5730	-14026	306	-5919	-6777	-11813	-637	-339	14001	-20350	-173	-12930	8659	-16715	5241	-12975	8221	-13243	-9884	-13562	8362	-6384	-150	-131	-121	-67	-63	-62	-110	37	-156	17	27	-77	-26	-61	76	-31	-10
0.690833	-40	-223	2109	-20938	419	-6690	-2107	-12511	-9	-6122	-5776	-14004	365	-5906	-6805	-11786	313	-208	13818	-20340	274	-12979	8544	-16633	4486	-13057	8140	-13210	-11930	-13571	8228	-6260	-146	-129	-118	-65	-64	-57	-107	38	-154	18	34	-73	-24	-57	80	-28	-1
0.691667	12	-206	2205	-20792	260	-6700	-2139	-12451	17	-6156	-5813	-13968	323	-5886	-6839	-11757	-129	-84	13626	-20322	-365	-13003	8431	-16557	4031	-13115	8068	-13180	-12595	-13574	8069	-6141	-150	-124	-116	-63	-60	-51	-103	43	-149	21	25	-74	-19	-56	82	-30	-3
0.692500	-56	-199	2282	-20659	300	-6708	-2181	-12398	-3	-6196	-5853	-13925	212	-5847	-6835	-11728	73	28	13425	-20304	-1	-13025	8305	-16492	3439	-13174	8000	-13150	-13397	-13576	7932	-6023	-147	-124	-121	-62	-60	-56	-105	41	-146	21	37	-72	-21	-56	85	-26	2
0.693333	-181	-186	2338	-20540	424	-6707	-2229	-12342	49	-6232	-5890	-13876	213	-5857	-6845	-11703	279	130	13217	-20294	68	-13038	8185	-16428	2978	-13229	7949	-13126	-13667	-13572	7788	-5916	-149	-126	-118	-62	-59	-56	-104	41	-152	20	34	-73	-19	-56	82	-30	-1
0.694167	-125	-196	2382	-20433	368	-6706	-2283	-12292	-69	-6253	-5914	-13818	-155	-5839	-6849	-11672	268	226	13009	-20282	-23	-13045	8064	-16372	2758	-13271	7887	-13104	-13510	-13559	7681	-5815	-145	-127	-117	-64	-61	-76	-109	41	-149	21	37	-69	-21	-53	81	-26	2
0.695000	-129	-195	2399	-20345	301	-6696	-2337	-12247	-109	-6275	-5932	-13753	-155	-5822	-6831	-11650	675	311	12791	-20271	170	-13042	7948	-16316	2134	-13308	7835	-13083	-14042	-13544	7562	-5719	-148	-121	-117	-62	-63	-53	-103	43	-151	20	32	-72	-19	-56	82	-26	0
0.695833	-136	-184	2394	-20280	571	-6681	-2417	-12206	-87	-6274	-5946	-13679	36	-5804	-6810	-11593	1411	391	12578	-20260	551	-13032	7833	-16265	1136	-13335	7781	-13067	-14993	-13516	7450	-5634	-148	-125	-112	-63	-63	-57	-105	44	-150	19	34	-73	-19	-56	85	-26	0
0.696667	-201	-168	2375	-20227	400	-6663	-2449	-12167	-56	-6265	-5946	-13595	-253	-5780	-6785	-11551	592	460	12366	-20247	-91	-13014	7724	-16216	869	-13342	7731	-13055	-13913	-13488	7342	-5562	-145	-120	-115	-65	-59	-56	-102	43	-150	21	35	-77	-22	-47	84	-28	0
0.697500	-335	-139	2331	-20206	157	-6640	-2498	-12130	15	-6242	-5935	-13507	-48	-5745	-6756	-11498	367	528	12152	-20234	-189	-12992	7612	-16176	753	-13341	7668	-13046	-12831	-13456	7242	-5501	-150	-126	-119	-63	-61	-56	-104	43	-152	20	37	-70	-19	-53	87	-24	-3
0.698333	-526	-101	2272	-20200	297	-6614	-2540	-12102	-21	-6209	-5919	-13418	-99	-5719	-6722	-11434	423	594	11943	-20223	-38	-12965	7496	-16139	596	-13324	7605	-13040	-11938	-13419	7142	-5456	-147	-126	-116	-64	-63	-56	-104	43	-152	21	33	-75	-21	-62	84	-26	-4
0.699167	-437	-55	2187	-20219	277	-6589	-2579	-12081	-64	-6163	-5897	-13324	-396	-5682	-6686	-11364	73	659	11741	-20206	-401	-12930	7384	-16099	744	-13280	7535	-13037	-11207	-13374	7049	-5421	-147	-127	-116	-64	-62	-57	-103	44	-151	21	37	-72	-19	-53	85	-27	-3
0.700000	-313	16	2096	-20258	87	-6554	-2609	-12051	-41	-6105	-5864	-13223	-631	-5638	-6648	-11276	38	729	11548	-20189	-341	-12892	7273	-16065	1182	-13228	7456	-13036	-10872	-13336	6958	-5402	-145	-122	-118	-63	-59	-53	-105	42	-151	21	35	-68	-18	-55	86	-25	2
0.700833	-291	95	1987	-20323	70	-6524	-2624	-12022	-121	-6047	-5823	-13123	-911	-5595	-6613	-11189	-388	799	11352	-20174	-49	-12856	7157	-16036	1705	-13157	7371	-13039	-10092	-13295	6876	-5400	-151	-124	-117	-63	-62	-56	-103	44	-153	23	36	-72	-19	-56	85	-30	0
0.701667	-291	184	1868	-20411	61	-6492	-2632	-12006	-205	-5988	-5785	-13031	-835	-5545	-6580	-11083	-283	870	11163	-20157	94	-12819	7035	-16014	1756	-13073	7272	-13040	-9606	-13260	6790	-5410	-153	-127	-121	-65	-63	-59	-110	39	-147	21	35	-74	-23	-56	84	-40	-1
0.702500	-427	283	1743	-20518	61	-6465	-2627	-11964	-141	-5924	-5742	-12934	-681	-5493	-6549	-10976	-143	955	10983	-20140	-190	-12778	6918	-15991	1476	-12969	7166	-13037	-8401	-13224	6712	-5436	-150	-130	-120	-64	-66	-52	-109	41	-154	20	36	-73	-22	-58	79	-29	-3
0.703333	-403	392	1614	-20640	-31	-6437	-2615	-11962	-121	-5857	-5699	-12838	-690	-5437	-6512	-10855	-768	1044	10809	-20120	-280	-12740	6795	-15967	1494	-12854	7057	-13028	-6808	-13190	6642	-5467	-149	-128	-120	-65	-60	-60	-111	38	-153	21	35	-75	-21	-59	82	-27	0
0.704167	-128	506	1485	-20775	-126	-6412	-2607	-11935	-196	-5795	-5658	-12751	-487	-5390	-6477	-10719	68	1142	10643	-20101	777	-12694	6677	-15945	738	-12729	6940	-13009	-7484	-13158	6594	-5510	-145	-125	-119	-65	-61	-56	-84	43	-149	22	34	-76	-21	-56	81	-28	0
0.705000	-276	623	1354	-20925	-196	-6391	-2545	-11912	-98	-5742	-5621	-12665	-411	-5334	-6443	-10583	-338	1241	10476	-20083	325	-12655	6554	-15924	501	-12591	6819	-12980	-6884	-13125	6528	-5561	-145	-124	-118	-63	-61	-57	-103	34	-145	15	32	-70	-17	-55	85	-27	0
0.705833	-311	753	1229	-21075	72	-6372	-2496	-11914	4	-5698	-5589	-12582	-286	-5293	-6413	-10437	-528	1354	10315	-20062	273	-12607	6434	-15902	603	-12459	6696	-12941	-6751	-13095	6474	-5620	-143	-127	-126	-66	-61	-57	-107	41	-149	19	35	-74	-23	-58	82	-28	-1
0.706667	-355	842	1101	-21228	-133	-6364	-2442	-11858	616	-5665	-5561	-12506	-285	-5257	-6381	-10292	-553	1467	10140	-20049	277	-12564	6315	-15875	555	-12316	6571	-12885	-6566	-13061	6432	-5687	-150	-131	-124	-69	-63	-59	-109	39	-155	19	32	-75	-18	-57	55	-31	-8
0.707500	-414	933	976	-21373	-186	-6345	-2383	-11839	1127	-5642	-5543	-12435	-470	-5230	-6350	-10144	-505	1586	9999	-20031	82	-12512	6199	-15838	281	-12175	6451	-12814	-6394	-13020	6397	-5745	-149	-126	-120	-61	-62	-56	-102	39	-153	20	28	-75	-22	-57	80	-30	0
0.708333	-272	1016	855	-21511	-84	-6354	-2314	-11799	848	-5624	-5524	-12364	-515	-5210	-6314	-9993	-108	1701	9846	-20038	271	-12489	6087	-15790	-286	-12035	6336	-12719	-6526	-12976	6372	-5805	-151	-127	-126	-70	-64	-59	-105	39	-151	20	33	-78	-25	-55	80	-32	0
0.709167	17	1073	739	-21630	95	-6339	-2248	-11768	644	-5644	-5509	-12301	-197	-5210	-6280	-9844	604	1819	9692	-20003	817	-12394	5980	-15730	-1325	-11902	6222	-12611	-7253	-12919	6356	-5873	-118	-127	-124	-67	-58	-59	-108	38	-155	13	27	-77	-23	-59	80	-30	-1
0.710000	-120	1109	614	-21728	166	-6360	-2179	-11734	501	-5628	-5494	-12240	-406	-5222	-6246	-9701	3	1927	9537	-19990	27	-12327	5872	-15653	-1650	-11775	6120	-12479	-6241	-12853	6349	-5911	-153	-130	-125	-69	-65	-61	-109	38	-153	15	27	-76	-23	-50	79	-33	-5
0.710833	-160	1121	498	-21803	222	-6366	-2111	-11694	348	-5649	-5479	-12181	-245	-5248	-6212	-9554	-126	2036	9386	-19971	-240	-12246	5788	-15554	-1689	-11657	6021	-12311	-5357	-12775	6347	-5946	-152	-129	-120	-67	-62	-60	-105	39	-156	16	28	-75	-18	-59	80	-28	0
0.711667	-132	1108	366	-21848	104	-6373	-2042	-11659	225	-5677	-5456	-12123	-204	-5281	-6181	-9414	99	2133	9237	-19953	4	-12154	5706	-15434	-1958	-11544	5941	-12143	-5039	-12671	6356	-5976	-148	-124	-118	-65	-60	-57	-104	40	-149	30	30	-70	-22	-58	82	-31	0
0.712500	-182	1066	228	-21862	130	-6408	-1981	-11621	51	-5716	-5432	-12066	-208	-5338	-6155	-9276	7	2215	9087	-19937	-120	-12060	5630	-15296	-2017	-11442	5860	-11949	-4518	-12552	6379	-5983	-149	-124	-116	-63	-62	-57	-108	39	-151	21	33	-73	-21	-56	82	-29	0
0.713333	-84	991	82	-21843	205	-6399	-1927	-11584	-143	-5766	-5408	-12011	7	-5407	-6131	-9145	212	2281	8935	-19919	-551	-11955	5552	-15139	-2261	-11355	5787	-11718	-4285	-12420	6399	-6003	-146	-126	-119	-64	-61	-58	-107	40	-151	19	33	-73	-23	-58	80	-35	0
0.714167	62	899	-67	-21795	59	-6413	-1859	-11544	-172	-5823	-5375	-11958	-52	-5484	-6110	-9022	-169	2333	8784	-19901	-809	-11841	5510	-14950	-2528	-11275	5725	-11498	-3778	-12272	6439	-5999	-145	-121	-120	-65	-60	-61	-107	45	-151	17	34	-76	-23	-57	84	-30	-3
0.715000	36	779	-235	-21709	38	-6441	-1839	-11513	-184	-5890	-5334	-11907	-273	-5576	-6095	-8902	-271	2369	8634	-19882	-423	-11722	5463	-14744	-2924	-11209	5668	-11252	-3862	-12112	6472	-5988	-151	-131	-121	-66	-63	-60	-96	41	-151	12	29	-76	-25	-61	77	-34	-4
0.715833	-111	633	-414	-21599	159	-6469	-1805	-11480	-249	-5967	-5285	-11848	-66	-5670	-6084	-8788	46	2376	8490	-19857	-529	-11595	5429	-14521	-3904	-11144	5620	-10979	-4176	-11927	6518	-5968	-142	-122	-120	-67	-68	-60	-109	37	-151	18	32	-77	-21	-57	79	-32	1
0.716667	-218	482	-595	-21452	-119	-6500	-1780	-11445	-339	-6042	-5229	-11789	33	-5764	-6074	-8676	-551	2372	8365	-19832	-1124	-11462	5413	-14284	-4473	-11089	5584	-10699	-3781	-11741	6570	-5943	-151	-126	-119	-65	-63	-60	-111	38	-153	38	33	-77	-23	-67	77	-31	0
0.717500	-44	312	-792	-21288	-10	-6539	-1760	-11421	-274	-6127	-5163	-11728	292	-5864	-6068	-8568	194	2347	8207	-19804	-522	-11333	5396	-14034	-5754	-11037	5553	-10403	-5747	-11539	6631	-5911	-147	-129	-119	-70	-62	-59	-105	43	-153	16	34	-75	-21	-57	82	-31	-3
0.718333	-47	139	-988	-21102	-36	-6586	-1746	-11373	-292	-6221	-5092	-11665	164	-5958	-6057	-8466	-99	2309	8078	-19758	-887	-11203	5401	-13778	-6929	-10989	5525	-10100	-6390	-11338	6692	-5877	-143	-122	-115	-66	-59	-57	-104	43	-151	19	34	-79	-18	-53	84	-29	2
0.719167	-100	-38	-1195	-20905	-91	-6650	-1735	-11339	-407	-6319	-5014	-11599	34	-6053	-6045	-8368	-584	2247	7950	-19741	-630	-11075	5411	-13519	-7454	-10944	5503	-9792	-6411	-11135	6754	-5847	-132	-121	-118	-65	-28	-53	-103	44	-150	19	34	-73	-19	-53	82	-28	0
0.720000	-152	-211	-1402	-20701	73	-6717	-1734	-11308	-510	-6424	-4933	-11534	-124	-6157	-6038	-8273	-334	2178	7832	-19693	-451	-10956	5423	-13260	-7965	-10900	5483	-9481	-6351	-10932	6823	-5820	-143	-124	-120	-63	-60	-56	-102	42	-150	16	27	-73	-18	-63	86	-28	4
0.720833	-141	-369	-1619	-20495	54	-6820	-1732	-11271	-498	-6538	-4847	-11467	-276	-6228	-6026	-8183	-286	2093	7718	-19674	-507	-10848	5468	-13010	-8245	-10856	5472	-9171	-5492	-10743	6885	-5806	-149	-127	-118	-65	-58	-55	-105	40	-152	17	35	-76	-19	-56	81	-32	-3
0.721667	-321	-553	-1835	-20293	-182	-6898	-1731	-11237	-442	-6659	-4761	-11421	-343	-6311	-6006	-8099	-248	2001	7614	-19645	-321	-10751	5512	-12770	-8269	-10811	5459	-8869	-3940	-10558	6956	-5795	-148	-128	-120	-66	-61	-58	-104	16	-151	18	33	-77	-26	-56	79	-29	1
0.722500	-247	-705	-2050	-20108	-9	-7001	-1728	-11201	-419	-6757	-4665	-11337	254	-6391	-5980	-8020	396	1901	7516	-19614	473	-10666	5570	-12538	-8858	-10763	5458	-8570	-3044	-10387	7016	-5798	-147	-128	-120	-64	-63	-59	-104	40	-149	16	33	-79	-23	-58	79	-33	-4
0.723333	-164	-848	-2266	-19920	-373	-7134	-1722	-11165	-476	-6922	-4572	-11270	135	-6465	-5938	-7948	-5	1800	7427	-19588	147	-10594	5631	-12327	-8974	-10726	5458	-8282	-960	-10232	7090	-5815	-148	-131	-122	-70	-66	-64	-111	35	-152	16	32	-81	-23	-59	79	-33	-3
0.724167	-268	-981	-2474	-19756	-471	-7266	-1710	-11125	-478	-7066	-4476	-11199	7	-6539	-5887	-7877	-473	1701	7344	-19562	-98	-10530	5709	-12129	-8219	-10653	5468	-8001	1919	-10092	7163	-5844	-148	-130	-121	-67	-60	-58	-105	38	-150	17	32	-76	-19	-58	82	-29	1
0.725000	-145	-1096	-2680	-19607	-252	-7415	-1688	-11075	-432	-7208	-4364	-11126	102	-6627	-5801	-7813	-158	1612	7269	-19538	2	-10483	5794	-11952	-7514	-10596	5488	-7733	4670	-9966	7228	-5887	-146	-130	-120	-64	-50	-58	-108	40	-152	23	33	-74	-21	-55	80	-30	-3
0.725833	-45	-1196	-2877	-19478	-409	-7574	-1661	-11025	-478	-7356	-4255	-11059	-290	-6681	-5744	-7754	-249	1517	7205	-19518	-107	-10446	5885	-11788	-6627	-10533	5517	-7490	7733	-9866	7279	-5946	-147	-128	-118	-66	-61	-58	-109	41	-150	18	33	-76	-22	-57	79	-26	0
0.726667	-7	-1287	-3076	-19379	-335	-7737	-1622	-10976	-420	-7514	-4142	-10992	-421	-6758	-5653	-7704	-202	1428	7143	-19505	218	-10420	5981	-11650	-5455	-10470	5552	-7262	10345	-9778	7359	-6020	-147	-128	-122	-68	-56	-57	-104	39	-149	21	35	-73	-21	-60	80	-24	-1
0.727500	-97	-1360	-3264	-19255	-57	-7913	-1577	-10924	-348	-7677	-4030	-10928	-233	-6843	-5553	-7662	-215	1348	7088	-19501	228	-10407	6079	-11524	-4036	-10403	5599	-7055	12544	-9714	7416	-6107	-142	-130	-120	-66	-59	-59	-103	38	-150	16	29	-75	-19	-57	80	-30	1
0.728333	-232	-1423	-3448	-19244	-144	-8088	-1524	-10864	-310	-7837	-3911	-10862	-344	-6938	-5438	-7626	-342	1272	7030	-19500	333	-10405	6137	-11415	-2396	-10336	5656	-6872	14112	-9666	7479	-6210	-149	-132	-124	-67	-64	-59	-104	39	-151	13	29	-73	-19	-63	77	-32	-4
0.729167	-92	-1468	-3620	-19209	-243	-8271	-1460	-10805	-349	-8009	-3813	-10797	-229	-7042	-5316	-7595	530	1198	6991	-19504	417	-10411	6267	-11317	-1358	-10274	5725	-6711	15038	-9634	7533	-6321	-144	-131	-120	-64	-62	-59	-107	38	-156	19	30	-74	-21	-59	81	-30	-4
0.730000	-50	-1505	-3789	-19194	-487	-8456	-1387	-10740	-425	-8178	-3666	-10737	-207	-7156	-5188	-7574	412	1129	6958	-19513	-318	-10419	6353	-11228	-396	-10211	5806	-6570	16681	-9614	7584	-6442	-148	-131	-122	-65	-64	-59	-107	37	-152	19	30	-74	-32	-61	78	-33	-8
0.730833	-10	-1522	-3946	-19160	-486	-8641	-1309	-10673	-366	-8345	-3538	-10674	-55	-7278	-5057	-7557	796	1067	6913	-19529	831	-10438	6430	-11144	35	-10150	5909	-6453	15906	-9604	7635	-6570	-145	-128	-125	-64	-62	-58	-110	37	-150	19	33	-74	-22	-58	80	-34	1
0.731667	-8	-1524	-4095	-19210	-545	-8815	-1216	-10606	-263	-8509	-3410	-10613	-110	-7413	-4928	-7548	1149	1004	6820	-19550	991	-10461	6497	-11068	167	-10092	5997	-6355	14836	-9607	7681	-6709	-145	-128	-122	-65	-64	-55	-105	39	-152	18	33	-75	-25	-61	77	-31	-3
0.732500	-143	-1512	-4233	-19243	-543	-8989	-1120	-10537	-370	-8678	-3287	-10552	-112	-7558	-4784	-7541	620	936	6841	-19574	545	-10485	6546	-10983	528	-10038	6105	-6275	14334	-9614	7724	-6842	-147	-127	-117	-64	-64	-60	-107	39	-151	20	36	-73	-19	-59	81	-31	-1
0.733333	-96	-1487	-4358	-19278	-412	-9152	-1020	-10463	-422	-8835	-3164	-10494	-118	-7715	-4649	-7543	695	870	6812	-19598	1014	-10513	6578	-10901	707	-9993	6220	-6216	13486	-9632	7768	-6976	-148	-124	-118	-64	-61	-56	-105	40	-152	23	34	-75	-26	-58	82	-29	0
0.734167	107	-1448	-4478	-19326	-275	-9306	-916	-10392	-280	-8985	-3041	-10426	22	-7873	-4517	-7549	561	795	6780	-19628	660	-10541	6591	-10811	1032	-9953	6340	-6172	12507	-9650	7805	-7120	-145	-142	-118	-66	-62	-57	-104	40	-149	23	34	-73	-18	-55	82	-27	3
0.735000	41	-1397	-4572	-19375	-412	-9448	-798	-10319	-289	-9135	-2928	-10376	-224	-8040	-4393	-7563	391	698	6754	-19659	398	-10571	6585	-10711	1471	-9919	6454	-6139	11108	-9673	7842	-7246	-149	-125	-124	-64	-60	-73	-104	25	-152	20	30	-75	-23	-52	84	-28	-3
0.735833	-62	-1338	-4662	-19434	-180	-9575	-688	-10252	-285	-9272	-2818	-10319	54	-8210	-4276	-7571	1056	636	6727	-19689	1105	-10600	6556	-10603	1453	-9892	6573	-6109	8382	-9704	7865	-7376	-149	-127	-121	-65	-61	-52	-108	42	-149	19	35	-72	-22	-57	81	-26	-4
0.736667	-166	-1261	-4730	-19491	-27	-9688	-569	-10181	-239	-9398	-2716	-10269	-34	-8367	-4170	-7591	1180	547	6706	-19717	822	-10632	6505	-10481	1300	-9874	6684	-6092	6342	-9736	7904	-7492	-146	-124	-116	-63	-59	-55	-105	41	-149	20	41	-74	-17	-57	91	-28	1
0.737500	-115	-1179	-4785	-19525	-274	-9791	-453	-10116	-187	-9512	-2619	-10215	-240	-8555	-4060	-7612	520	454	6688	-19744	159	-10658	6440	-10343	1497	-9856	6793	-6078	5333	-9769	7929	-7610	-137	-111	-118	-62	-59	-57	-103	43	-148	23	36	-69	-18	-56	85	-30	1
0.738333	41	-1089	-4826	-19605	-316	-9871	-334	-10049	-239	-9612	-2527	-10169	-21	-8724	-3962	-7634	756	362	6676	-19767	267	-10689	6353	-10192	1593	-9845	6895	-6067	3723	-9804	7953	-7722	-146	-122	-116	-61	-58	-55	-103	41	-151	27	39	-69	-18	-51	91	-30	1
0.739167	-120	-988	-4853	-19665	-343	-9936	-213	-9980	-147	-9700	-2449	-10126	-212	-8887	-3870	-7661	699	257	6661	-19793	27	-10713	6250	-10025	1946	-9839	6979	-6057	2331	-9845	7970	-7833	-147	-121	-119	-65	-61	-53	-102	44	-147	22	35	-68	-17	-52	85	-27	0
0.740000	-76	-890	-4865	-19718	-396	-9990	-100	-9925	6	-9784	-2378	-10090	-371	-9057	-3787	-7693	501	154	6663	-19814	-141	-10738	6131	-9852	2271	-9842	7055	-6051	1012	-9885	7986	-7944	-146	-125	-117	-64	-65	-53	-105	42	-151	21	56	-72	-22	-53	86	-29	-3
0.740833	7	-785	-4869	-19802	-540	-10028	9	-9871	-150	-9853	-2317	-10059	-161	-9205	-3712	-7725	124	50	6652	-19831	-305	-10754	6005	-9663	2517	-9843	7117	-6044	34	-9934	7990	-8058	-145	-125	-118	-63	-57	-57	-105	43	-153	20	35	-72	-22	-58	84	-31	-10
0.741667	-95	-670	-4865	-19822	-492	-10049	119	-9818	-292	-9914	-2266	-10037	-204	-9351	-3644	-7789	-405	-60	6658	-19847	-478	-10769	5872	-9471	3034	-9851	7161	-6043	-662	-9985	7988	-8188	-148	-126	-122	-67	-65	-59	-111	43	-153	18	35	-74	-23	-57	82	-30	0
0.742500	-172	-556	-4851	-19867	-430	-10080	225	-9767	-158	-9960	-2220	-10020	-216	-9491	-3576	-7798	86	-170	6670	-19859	-197	-10773	5741	-9276	3042	-9854	7194	-6043	-1606	-10038	7975	-8327	-150	-125	-119	-65	-62	-57	-107	40	-151	20	35	-74	-26	-56	86	-30	-1
0.743333	-203	-439	-4833	-19911	-494	-10056	328	-9723	-87	-9999	-2179	-10012	-403	-9624	-3513	-7838	-234	-277	6688	-19873	-717	-10770	5614	-9075	3037	-9861	7215	-6050	-1489	-10092	7966	-8485	-148	-127	-120	-73	-65	-55	-107	42	-152	-12	34	-75	-23	-55	55	-31	-1
0.744167	-308	-315	-4814	-19957	-230	-10047	417	-9686	-91	-10031	-2154	-10016	-237	-9747	-3455	-7884	-306	-383	6713	-19879	-397	-10752	5487	-8880	2949	-9868	7215	-6071	-2389	-10140	7933	-8664	-148	-126	-120	-66	-62	-56	-107	43	-152	20	30	-75	-22	-53	86	-29	0
0.745000	-338	-190	-4799	-19983	-232	-10023	503	-9646	-137	-10062	-2128	-10025	-194	-9862	-3400	-7933	321	-488	6736	-19885	126	-10725	5375	-8691	2424	-9875	7215	-6107	-3592	-10198	7893	-8874	-148	-128	-117	-66	-42	-51	-105	42	-159	19	36	-67	-22	-55	86	-29	-3
0.745833	-397	-60	-4780	-20008	-384	-10000	579	-9617	24	-10083	-2110	-10045	-238	-9970	-3343	-7983	-385	-591	6775	-19894	-283	-10692	5271	-8510	2337	-9886	7202	-6166	-3592	-10243	7838	-9124	-150	-126	-120	-67	-62	-53	-104	39	-153	19	33	-70	-18	-52	85	-32	-6
0.746667	-391	67	-4767	-20027	-171	-9971	644	-9587	70	-10099	-2095	-10079	-366	-10082	-3296	-8037	-319	-692	6807	-19900	-171	-10643	5182	-8353	2207	-9878	7184	-6254	-3773	-10279	7767	-9416	-146	-128	-118	-67	-62	-53	-108	62	-149	19	34	-63	-22	-55	80	-32	-5
0.747500	-167	206	-4757	-20043	6	-9940	699	-9563	-99	-10110	-2082	-10122	-242	-10162	-3245	-8101	-319	-785	6850	-19911	-154	-10585	5106	-8212	2085	-9877	7155	-6377	-3965	-10284	7686	-9767	-145	-126	-119	-67	-64	-59	-109	40	-152	21	34	-73	-22	-58	81	-33	-3
0.748333	-274	347	-4750	-20055	27	-9912	742	-9536	-118	-10119	-2075	-10174	-326	-10247	-3196	-8169	-540	-880	6885	-19919	-387	-10515	5049	-8092	1971	-9873	7135	-6549	-4012	-10301	7585	-10141	-151	-132	-124	-72	-66	-61	-109	35	-158	16	29	-75	-24	-60	70	-41	-5
0.749167	-298	495	-4749	-20063	79	-9888	773	-9517	-52	-10125	-2068	-10236	40	-10314	-3139	-8240	-225	-964	6923	-19926	13	-10434	5008	-7993	1677	-9861	7120	-6768	-4809	-10264	7484	-10576	-151	-129	-122	-73	-63	-59	-109	35	-153	20	32	-77	-23	-59	80	-33	-5
0.750000	-165	646	-4740	-20059	212	-9854	799	-9484	-4	-10117	-2050	-10313	55	-10370	-3087	-8311	-139	-1042	6959	-19932	84	-10340	4993	-7922	1389	-9838	7112	-7041	-5412	-10207	7366	-11063	-154	-129	-121	-69	-82	-58	-109	35	-154	19	30	-74	-23	-59	80	-33	-4
0.750833	-205	812	-4729	-20048	102	-9828	810	-9452	28	-10102	-2037	-10373	-217	-10404	-3028	-8389	-1042	-1112	6985	-19938	-824	-10239	5002	-7878	1496	-9812	7115	-7364	-4615	-10105	7250	-11598	-150	-130	-121	-72	-65	-61	-108	39	-156	20	33	-75	-22	-61	84	-34	-4
0.751667	-57	981	-4711	-20035	27	-9796	815	-9415	-60	-10076	-2020	-10448	-143	-10428	-2967	-8469	-817	-1170	7004	-19938	-639	-10129	5010	-7862	1588	-9770	7131	-7746	-4410	-9964	7128	-12173	-146	-126	-114	-65	-68	-56	-104	38	-151	26	34	-72	-24	-56	86	-30	-3
0.752500	-81	1155	-4690	-20020	-119	-9763	808	-9376	-107	-10036	-1994	-10522	-143	-10433	-2903	-8555	-616	-1218	7014	-19942	-586	-10016	5038	-7875	1660	-9720	7161	-8191	-4520	-9777	7004	-12779	-147	-149	-119	-69	-62	-58	-103	41	-153	22	35	-70	-22	-55	84	-30	0
0.753333	-86	1328	-4659	-19999	-122	-9740	788	-9330	-95	-9986	-1973	-10604	62	-10420	-2841	-8645	-596	-1254	7014	-19937	-621	-9902	5076	-7913	1718	-9657	7199	-8687	-4574	-9549	6883	-13396	-146	-126	-118	-64	-60	-55	-105	42	-153	2	30	-70	-22	-52	84	-46	-3
0.754167	102	1505	-4623	-19982	-51	-9709	764	-9285	-76	-9928	-1950	-10679	99	-10390	-2775	-8738	-513	-1274	7000	-19933	-366	-9791	5131	-7982	1878	-9575	7254	-9229	-4491	-9280	6776	-14015	-160	-127	-121	-64	-60	-57	-104	43	-152	23	32	-72	-19	-53	84	-28	-3
0.755000	12	1687	-4568	-19966	-134	-9672	732	-9221	-18	-9853	-1925	-10766	-211	-10328	-2710	-8832	-741	-1276	6975	-19923	-313	-9679	5192	-8078	2295	-9480	7316	-9813	-4230	-8971	6675	-14619	-132	-124	-117	-64	-49	-55	-104	44	-152	19	36	-72	-16	-53	87	-27	0
0.755833	-64	1863	-4504	-19950	-159	-9629	697	-9157	-81	-9766	-1904	-10830	-98	-10277	-2647	-8931	-229	-1265	6942	-19914	-264	-9573	5261	-8203	2382	-9367	7385	-10428	-4476	-8633	6590	-15188	-151	-129	-118	-66	-58	-58	-104	40	-152	21	36	-72	-17	-55	82	-32	-4
0.756667	39	2041	-4430	-19942	-155	-9578	660	-9094	-116	-9672	-1888	-10914	-234	-10197	-2551	-9038	-337	-1233	6896	-19902	-530	-9478	5333	-8352	2559	-9218	7454	-11065	-3754	-8264	6519	-15703	-149	-127	-118	-67	-63	-60	-105	39	-159	18	30	-74	-19	-58	79	-31	-1
0.757500	-180	2212	-4345	-19943	-239	-9519	626	-9026	57	-9565	-1877	-10964	-260	-10095	-2526	-9127	-490	-1183	6845	-19885	27	-9382	5410	-8513	2918	-9048	7535	-11705	-3571	-7867	6472	-16137	-146	-125	-117	-64	-62	-58	-105	45	-151	24	38	-70	-19	-56	80	-28	0
0.758333	-284	2379	-4248	-19948	-125	-9436	590	-8952	73	-9440	-1868	-11019	-124	-10006	-2467	-9221	549	-1111	6789	-19850	1023	-9295	5490	-8699	2621	-8851	7589	-12342	-4421	-7461	6451	-16478	-148	-122	-117	-62	-64	-57	-110	43	-154	21	36	-66	-21	-53	84	-25	0
0.759167	-318	2535	-4138	-19961	-197	-9344	561	-8878	-30	-9309	-1871	-11068	-282	-9860	-2419	-9314	-310	-1018	6728	-19847	473	-9213	5570	-8906	2564	-8628	7640	-12957	-3632	-7055	6447	-16708	-146	-121	-114	-63	-61	-55	-103	47	-150	24	40	-70	-18	-53	82	-27	-1
0.760000	-169	2676	-4039	-19987	-253	-9230	537	-8813	-74	-9170	-1881	-11108	-335	-9728	-2378	-9406	-475	-912	6665	-19834	406	-9138	5645	-9132	2446	-8384	7677	-13538	-2991	-6636	6467	-16824	-145	-120	-116	-63	-62	-58	-104	50	-152	34	37	-67	-16	-53	87	-23	3
0.760833	-6	2814	-3928	-20017	-280	-9096	521	-8751	-84	-9020	-1912	-11152	-264	-9576	-2346	-9492	-459	-789	6604	-19819	390	-9067	5718	-9362	2493	-8114	7689	-14072	-2176	-6241	6505	-16807	-144	-122	-116	-64	-58	-56	-101	46	-149	22	34	-50	-18	-55	85	-26	3
0.761667	-158	2923	-3825	-20062	-419	-8947	508	-8710	-131	-8869	-1945	-11159	-498	-9425	-2325	-9597	-583	-658	6543	-19808	387	-8998	5777	-9623	2616	-7828	7680	-14547	-1327	-5867	6557	-16659	-146	-126	-119	-70	-61	-58	-102	42	-150	19	35	-72	-18	-53	85	-25	-3
0.762500	-168	3023	-3720	-20108	-487	-8783	507	-8662	-87	-8712	-1992	-11206	-315	-9261	-2318	-9644	-354	-508	6495	-19798	539	-8918	5829	-9887	2664	-7521	7638	-14956	-1233	-5517	6629	-16378	-146	-122	-116	-64	-63	-56	-107	44	-151	21	35	-74	-21	-52	80	-27	-3
0.763333	-19	3104	-3626	-20152	-102	-8581	514	-8631	-67	-8542	-2043	-11221	-104	-9091	-2321	-9687	195	-356	6450	-19787	593	-8834	5869	-10158	2470	-7192	7576	-15285	-1642	-5197	6705	-15967	-144	-124	-117	-61	-59	-57	-104	45	-147	21	37	-72	-19	-53	86	-26	-1
0.764167	-253	3178	-3547	-20197	-141	-8367	530	-8616	-64	-8370	-2103	-11233	-255	-8915	-2335	-9748	-391	-189	6423	-19794	-407	-8741	5893	-10435	2458	-6860	7479	-15540	-290	-4918	6791	-15440	-149	-121	-116	-63	-61	-56	-102	44	-154	21	37	-72	-18	-55	86	-26	0
0.765000	-369	3229	-3462	-20241	-238	-8129	556	-8607	-7	-8190	-2162	-11229	-148	-8708	-2364	-9784	-302	-32	6399	-19795	-118	-8633	5905	-10720	2437	-6518	7355	-15717	845	-4674	6875	-14810	-151	-120	-116	-65	-68	-56	-115	42	-153	20	36	-74	-26	-58	80	-31	-5
0.765833	-273	3256	-3399	-20280	-266	-7869	588	-8624	-52	-8005	-2232	-11240	-253	-8542	-2402	-9800	9	130	6392	-19811	436	-8501	5897	-11014	2389	-6177	7203	-15810	1352	-4461	6957	-14095	-147	-125	-119	-64	-62	-55	-104	44	-151	21	33	-75	-19	-52	85	-22	0
0.766667	-282	3277	-3341	-20310	-322	-7593	630	-8645	-30	-7802	-2304	-11229	-293	-8347	-2456	-9806	-183	292	6397	-19824	387	-8346	5873	-11292	2308	-5840	7036	-15833	1659	-4284	7022	-13306	-148	-124	-116	-81	-61	-57	-103	50	-152	20	61	-72	-23	-55	82	-27	-3
0.767500	-190	3281	-3306	-20281	-297	-7300	673	-8685	9	-7599	-2365	-11222	-125	-8139	-2518	-9796	-252	448	6413	-19850	500	-8163	5824	-11572	2178	-5513	6855	-15783	1726	-4121	7079	-12476	-147	-122	-116	-65	-63	-56	-105	42	-151	21	34	-73	-22	-52	84	-27	0
0.768333	-183	3276	-3282	-20331	-249	-6990	719	-8737	-13	-7386	-2433	-11204	-137	-7927	-2585	-9775	-417	596	6437	-19874	331	-7951	5757	-11847	2215	-5197	6658	-15677	2019	-4000	7112	-11632	-149	-126	-121	-63	-63	-58	-105	39	-151	19	33	-73	-23	-57	82	-27	-3
0.769167	-321	3261	-3277	-20324	-216	-6672	761	-8803	79	-7167	-2497	-11173	-216	-7712	-2680	-9743	-210	738	6469	-19901	378	-7710	5667	-12115	1852	-4898	6466	-15511	1795	-3877	7121	-10772	-150	-128	-120	-66	-66	-56	-104	39	-155	22	34	-75	-21	-55	85	-30	-1
0.770000	-147	3219	-3281	-20306	-131	-6345	802	-8878	41	-6941	-2558	-11145	-383	-7489	-2773	-9703	91	878	6512	-19932	47	-7433	5556	-12368	1217	-4622	6275	-15317	1966	-3763	7104	-9971	-151	-126	-112	-62	-64	-56	-97	37	-151	19	33	-75	-21	-55	82	-30	0
0.770833	-165	3179	-3298	-20272	-316	-6007	835	-8962	-69	-6704	-2615	-11092	-568	-7264	-2874	-9655	-12	1016	6560	-19961	-124	-7125	5430	-12605	980	-4359	6099	-15087	2359	-3643	7061	-9193	-149	-127	-120	-64	-61	-56	-107	40	-153	21	34	-75	-15	-51	85	-27	-1
0.771667	-156	3139	-3329	-20224	-90	-5679	865	-9050	28	-6462	-2667	-11025	-339	-7035	-2984	-9599	1373	1147	6617	-19990	871	-6785	5281	-12819	156	-4122	5942	-14846	1211	-3513	6991	-8475	-147	-121	-114	-61	-58	-53	-101	44	-150	22	38	-73	-21	-55	87	-25	0
0.772500	-253	3088	-3360	-20161	89	-5334	878	-9139	12	-6217	-2719	-10973	-392	-6804	-3094	-9539	1066	1272	6671	-20020	113	-6423	5123	-13016	-378	-3903	5807	-14601	1414	-3366	6895	-7843	-151	-127	-118	-62	-60	-56	-103	40	-151	22	33	-77	-22	-53	82	-28	-3
0.773333	-80	3029	-3423	-20094	26	-5009	878	-9240	-53	-5976	-2770	-10906	-269	-6578	-3212	-9483	948	1396	6724	-20052	24	-6039	4954	-13147	-832	-3703	5695	-14360	1264	-3202	6774	-7294	-150	-127	-121	-63	-61	-56	-108	41	-156	17	41	-76	-22	-55	80	-30	-5
0.774167	33	2971	-3492	-20013	-141	-4697	859	-9333	-22	-5731	-2823	-10823	-189	-6354	-3332	-9423	1049	1526	6776	-20073	295	-5629	4778	-13332	-1313	-3511	5621	-14132	1169	-3010	6635	-6835	-149	-127	-119	-63	-62	-56	-105	42	-153	23	33	-77	-21	-56	84	-30	0
0.775000	-80	2912	-3563	-19922	-122	-4379	830	-9420	-47	-5486	-2869	-10735	-404	-6132	-3445	-9367	687	1659	6823	-20095	340	-5202	4603	-13467	-1822	-3341	5574	-13930	1596	-2802	6483	-6476	-151	-126	-125	-66	-62	-59	-107	37	-152	24	32	-76	-22	-57	82	-31	0
0.775833	-375	2857	-3643	-19820	-75	-4081	776	-9518	-97	-5253	-2921	-10642	-257	-5923	-3560	-9314	709	1802	6868	-20112	312	-4767	4431	-13566	-2444	-3176	5555	-13756	1727	-2568	6321	-6210	-148	-125	-122	-66	-63	-60	-107	40	-153	20	33	-77	-21	-56	81	-29	-4
0.776667	-159	2800	-3738	-19715	241	-3800	705	-9606	-88	-5025	-2977	-10547	77	-5715	-3670	-9258	1383	1952	6904	-20133	687	-4325	4269	-13638	-3221	-3011	5564	-13610	979	-2312	6160	-6029	-149	-122	-125	-65	-62	-62	-109	39	-149	20	30	-75	-18	-56	82	-28	0
0.777500	1	2778	-3840	-19600	154	-3537	616	-9690	-118	-4810	-3026	-10450	-462	-5525	-3776	-9206	663	2112	6936	-20141	-238	-3883	4129	-13688	-3404	-2842	5595	-13497	1910	-2073	6002	-5932	-143	-122	-121	-65	-61	-57	-104	40	-151	21	30	-74	-19	-56	82	-28	1
0.778333	-36	2710	-3952	-19477	104	-3293	508	-9770	-142	-4598	-3079	-10345	-610	-5340	-3870	-9156	76	2278	6956	-20154	-601	-3449	3999	-13716	-3360	-2671	5644	-13411	2857	-1764	5865	-5904	-145	-128	-119	-66	-64	-58	-121	44	-147	22	37	-72	-19	-53	86	-28	-3
0.779167	-79	2677	-4073	-19348	91	-3073	381	-9849	-110	-4409	-3138	-10255	-349	-5175	-3958	-9109	298	2454	6976	-20159	-480	-3019	3902	-13720	-3375	-2489	5703	-13359	3033	-1488	5745	-5938	-149	-125	-116	-64	-60	-58	-102	41	-150	21	34	-75	-21	-53	86	-26	-3
0.780000	-225	2648	-4206	-19213	103	-2865	236	-9924	-78	-4232	-3190	-10169	-151	-5020	-4034	-9067	135	2640	6986	-20160	-721	-2610	3825	-13711	-3266	-2295	5771	-13327	3148	-1211	5652	-6020	-145	-128	-135	-66	-56	-58	-102	44	-149	22	36	-76	-16	-51	87	-29	0
0.780833	-284	2633	-4348	-19072	279	-2682	74	-9993	-97	-4075	-3255	-10088	-9	-4883	-4115	-9026	37	2834	6981	-20157	-665	-2220	3787	-13691	-3061	-2090	5830	-13314	3256	-948	5586	-6141	-143	-127	-118	-64	-63	-58	-103	40	-153	17	33	-56	-21	-52	85	-26	-3
0.781667	-357	2625	-4506	-18928	294	-2531	-108	-10060	-109	-3928	-3323	-10029	49	-4754	-4189	-8994	-170	3031	6982	-20150	-789	-1851	3775	-13659	-2579	-1871	5879	-13318	3762	-714	5554	-6291	-155	-132	-124	-70	-66	-60	-110	35	-154	17	30	-82	-24	-58	79	-35	-6
0.782500	-398	2634	-4678	-18771	339	-2382	-296	-10122	-84	-3799	-3394	-9979	-101	-4652	-4256	-8957	-357	3234	6976	-20133	-834	-1500	3807	-13616	-2199	-1635	5919	-13322	3826	-495	5567	-6450	-150	-127	-122	-72	-66	-60	-107	38	-156	16	32	-79	-23	-56	80	-29	-3
0.783333	-258	2661	-4858	-18624	403	-2249	-493	-10169	-95	-3676	-3465	-9938	-40	-4546	-4316	-8925	30	3438	6977	-20105	-804	-1176	3880	-13570	-2124	-1383	5938	-13320	3927	-305	5620	-6618	-152	-128	-125	-69	-65	-59	-107	39	-150	16	30	-77	-27	-57	79	-33	-4
0.784167	-153	2697	-5054	-18463	266	-2135	-703	-10214	-146	-3566	-3542	-9920	-141	-4470	-4374	-8898	-406	3640	6951	-20069	-1166	-877	3985	-13528	-1837	-1123	5934	-13307	4472	-147	5717	-6782	-149	-128	-122	-66	-61	-58	-105	38	-152	16	34	-77	-21	-52	80	-29	-5
0.785000	-47	2749	-5262	-18304	555	-2037	-926	-10272	-186	-3473	-3620	-9919	17	-4396	-4436	-8877	378	3836	6940	-20016	-329	-601	4128	-13487	-2088	-851	5916	-13287	2930	-21	5846	-6945	-148	-125	-117	-68	-63	-56	-108	41	-152	20	34	-76	-21	-56	79	-30	-4
0.785833	-22	2822	-5485	-18145	526	-1954	-1152	-10282	-219	-3384	-3707	-9934	12	-4335	-4494	-8865	160	4024	6922	-19957	-773	-363	4300	-13461	-2136	-578	5871	-13248	2417	72	6013	-7096	-148	-126	-118	-65	-61	-59	-109	40	-149	21	35	-73	-18	-55	88	-28	0
0.786667	-143	2908	-5720	-17985	442	-1883	-1382	-10307	-155	-3307	-3801	-9964	24	-4283	-4563	-8860	-403	4206	6901	-19877	-918	-129	4502	-13439	-1988	-301	5800	-13187	2192	135	6212	-7240	-148	-127	-119	-56	-67	-58	-103	41	-152	19	24	-74	-25	-56	81	-29	-1
0.787500	-294	3010	-5972	-17825	530	-1823	-1616	-10322	-113	-3233	-3900	-10011	-12	-4236	-4632	-8864	-197	4378	6874	-19784	-912	70	4729	-13439	-1799	-25	5714	-13103	2038	178	6437	-7373	-144	-128	-119	-66	-66	-55	-104	41	-154	18	37	-75	-23	-55	81	-28	-1
0.788333	-362	3132	-6224	-17666	669	-1772	-1848	-10331	-151	-3166	-3994	-10077	-95	-4195	-4710	-8883	-64	4542	6842	-19676	-1031	250	4972	-13450	-1659	239	5617	-12999	1895	192	6679	-7502	-144	-128	-119	-67	-83	-56	-107	42	-150	21	37	-77	-19	-55	80	-29	2
0.789167	-452	3270	-6487	-17514	515	-1732	-2080	-10335	-141	-3100	-4130	-10148	-166	-4158	-4793	-8916	-198	4692	6799	-19556	-748	407	5230	-13481	-1428	494	5514	-12868	1669	195	6931	-7625	-147	-131	-121	-72	-63	-58	-109	40	-156	19	34	-77	-23	-58	78	-29	0
0.790000	-280	3420	-6753	-17366	636	-1703	-2306	-10343	-13	-3045	-4262	-10242	183	-4127	-4887	-8962	506	4836	6752	-19416	115	551	5494	-13534	-1687	735	5408	-12723	512	193	7181	-7748	-150	-130	-126	-70	-64	-62	-109	36	-158	12	27	-80	-24	-60	75	-34	-7
0.790833	-317	3589	-7028	-17217	508	-1680	-2532	-10330	-72	-2983	-4397	-10338	-60	-4082	-4979	-9016	194	4972	6693	-19263	-283	680	5763	-13591	-1837	967	5316	-12558	473	190	7438	-7869	-150	-133	-122	-68	-60	-58	-109	40	-151	21	34	-68	-21	-58	82	-31	-3
0.791667	-362	3777	-7290	-17073	391	-1659	-2734	-10317	-159	-2921	-4545	-10435	-146	-4034	-5074	-9078	-548	5121	6626	-19096	-723	791	6033	-13689	-1399	1180	5240	-12377	908	213	7660	-7992	-147	-129	-119	-66	-63	-57	-105	43	-151	19	37	-76	-21	-53	84	-26	0
0.792500	58	3983	-7542	-16932	371	-1648	-2938	-10304	-169	-2863	-4696	-10542	11	-3983	-5181	-9161	-310	5258	6537	-18922	-796	902	6287	-13800	-1147	1373	5180	-12193	680	206	7910	-8129	-149	-128	-119	-65	-61	-56	-103	42	-153	20	35	-73	-18	-55	91	-30	-5
0.793333	191	4197	-7800	-16800	369	-1642	-3124	-10291	-103	-2802	-4856	-10665	-35	-3925	-5287	-9248	-268	5398	6428	-18739	-1134	980	6527	-13927	-880	1552	5149	-12011	591	231	8119	-8268	-147	-126	-119	-72	-63	-57	-107	42	-153	20	36	-74	-21	-56	85	-27	1
0.794167	-117	4424	-8039	-16663	574	-1643	-3301	-10275	-137	-2747	-5045	-10763	-101	-3864	-5404	-9351	-240	5540	6303	-18562	-1004	1061	6751	-14075	-636	1713	5150	-11834	384	274	8304	-8423	-145	-126	-117	-67	-60	-57	-104	44	-148	22	18	-76	-19	-55	82	-43	-3
0.795000	-351	4656	-8262	-16532	522	-1643	-3459	-10301	-143	-2691	-5237	-10878	21	-3789	-5520	-9456	-411	5687	6151	-18368	-1130	1134	6948	-14236	-694	1861	5196	-11660	438	344	8475	-8589	-147	-127	-118	-68	-59	-57	-107	43	-153	23	36	-76	-18	-55	82	-27	-1
0.795833	-723	4896	-8479	-16397	441	-1649	-3604	-10249	-77	-2633	-5442	-10990	-83	-3710	-5643	-9573	-587	5842	5977	-18180	-1009	1205	7126	-14415	-744	1992	5257	-11507	365	436	8605	-8765	-148	-128	-120	-65	-60	-57	-105	44	-151	18	36	-77	-22	-57	80	-26	-3
0.796667	-807	5139	-8680	-16258	519	-1653	-3735	-10232	-143	-2575	-5657	-11094	-99	-3612	-5773	-9690	-9	6001	5787	-17993	-682	1273	7276	-14606	-1006	2121	5370	-11372	6	551	8727	-8951	-147	-130	-119	-67	-62	-58	-104	44	-154	21	36	-73	-19	-55	84	-27	-5
0.797500	-652	5384	-8847	-16115	426	-1657	-3837	-10223	-179	-2514	-5881	-11201	-211	-3508	-5908	-9815	-389	6169	5568	-17813	-1218	1343	7397	-14806	-885	2241	5517	-11261	821	690	8827	-9150	-150	-122	-117	-67	-60	-59	-102	43	-151	22	34	-75	-19	-52	84	-29	2
0.798333	-406	5625	-8998	-15967	586	-1654	-3929	-10202	-65	-2450	-6110	-11305	-56	-3395	-6047	-9937	-8	6341	5329	-17642	-115	1407	7491	-15023	-917	2359	5694	-11174	-350	849	8909	-9356	-153	-130	-121	-70	-67	-57	-108	39	-150	19	36	-73	-19	-55	77	-29	-3
0.799167	-246	5862	-9124	-15818	550	-1648	-4010	-10198	-182	-2384	-6344	-11402	-36	-3277	-6197	-10059	210	6521	5088	-17476	199	1479	7561	-15237	-1048	2481	5903	-11114	-1084	1024	8984	-9558	-149	-124	-118	-65	-62	-55	-105	44	-151	21	35	-73	-22	-62	81	-27	-1
0.800000	-395	6091	-9228	-15654	316	-1629	-4072	-10176	-188	-2315	-6584	-11493	-12	-3145	-6353	-10177	-246	6702	4809	-17314	-158	1553	7606	-15460	-1089	2607	6138	-11082	-904	1215	9046	-9766	-151	-126	-118	-64	-63	-56	-103	45	-151	24	37	-70	-19	-56	86	-26	-5
0.800833	-581	6320	-9313	-15502	372	-1603	-4125	-10160	-98	-2232	-6818	-11581	-169	-3012	-6508	-10290	-145	6890	4528	-17169	-40	1631	7632	-15688	-1387	2731	6383	-11086	-763	1420	9117	-9966	-150	-124	-118	-68	-59	-56	-104	54	-154	21	37	-74	-19	-53	81	-28	-3
0.801667	-561	6561	-9373	-15348	294	-1563	-4167	-10141	-168	-2148	-7070	-11668	-154	-2872	-6698	-10404	-486	7073	4239	-17042	-88	1711	7632	-15915	-1360	2863	6627	-11117	-379	1626	9173	-10172	-151	-126	-121	-69	-64	-59	-107	39	-152	18	34	-78	-21	-52	82	-32	-4
0.802500	-560	6742	-9411	-15199	-1	-1506	-4206	-10121	-143	-2054	-7311	-11750	-409	-2728	-6886	-10508	-746	7259	3948	-16920	-88	1799	7620	-16145	-1064	2999	6891	-11177	223	1841	9249	-10362	-149	-126	-120	-67	-62	-58	-109	41	-152	19	34	-74	-19	-56	81	-29	-1
0.803333	-428	6943	-9423	-15059	43	-1425	-4237	-10100	-75	-1951	-7546	-11822	-84	-2578	-7083	-10607	-235	7445	3660	-16805	551	1895	7600	-16369	-1377	3139	7143	-11263	-240	2053	9319	-10541	-150	-122	-116	-65	-59	-58	-108	41	-148	21	36	-73	-18	-58	81	-27	0
0.804167	-528	7137	-9416	-14936	-91	-1336	-4271	-10079	-119	-1834	-7773	-11891	-203	-2427	-7285	-10680	-328	7624	3374	-16706	439	1991	7568	-16591	-1376	3283	7385	-11372	-178	2268	9402	-10713	-146	-121	-118	-65	-86	-60	-105	44	-151	27	18	-73	-18	-53	81	-29	0
0.805000	-501	7324	-9387	-14828	-190	-1219	-4300	-10059	-88	-1713	-7990	-11958	-354	-2270	-7499	-10793	-1147	7804	3104	-16616	-150	2102	7533	-16807	-530	3428	7608	-11509	832	2468	9490	-10870	-146	-122	-115	-65	-61	-57	-103	43	-149	22	37	-72	-25	-56	85	-22	0
0.805833	-408	7507	-9341	-14749	-97	-1090	-4335	-10060	-81	-1577	-8198	-12015	-134	-2115	-7721	-10879	-934	7977	2842	-16538	135	2216	7495	-17017	63	3569	7811	-11657	1188	2671	9584	-11015	-148	-120	-118	-65	-52	-53	-107	42	-151	21	36	-73	-18	-51	84	-28	-5
0.806667	-576	7690	-9268	-14696	-230	-935	-4378	-10039	-93	-1438	-8395	-12075	-122	-1958	-7952	-10959	-653	8149	2588	-16473	378	2334	7454	-17203	305	3706	7983	-11834	1505	2887	9680	-11149	-149	-124	-118	-65	-64	-57	-105	43	-153	18	33	-77	-21	-55	84	-30	8
0.807500	-402	7864	-9195	-14676	-284	-767	-4432	-10038	20	-1282	-8581	-12122	-247	-1802	-8189	-11034	-668	8319	2357	-16411	502	2462	7421	-17409	550	3839	8137	-12018	1475	3044	9778	-11265	-149	-125	-120	-66	-61	-56	-102	42	-142	20	35	-76	-21	-55	85	-29	-1
0.808333	-365	8049	-9095	-14691	-366	-579	-4487	-10046	-30	-1125	-8751	-12163	-205	-1640	-8428	-11100	-816	8492	2136	-16364	320	2596	7387	-17611	1046	3963	8261	-12223	1412	3215	9876	-11372	-151	-124	-120	-65	-61	-57	-105	39	-154	17	32	-74	-22	-56	82	-31	-4
0.809167	-522	8235	-8987	-14743	-396	-376	-4556	-10065	-88	-953	-8902	-12184	-142	-1477	-8667	-11164	-991	8641	1936	-16324	446	2734	7359	-17748	1842	4084	8371	-12433	1397	3379	9966	-11462	-154	-125	-119	-64	-64	-56	-107	37	-155	19	42	-75	-24	-53	84	-32	-6
0.810000	-403	8415	-8858	-14836	-250	-162	-4631	-10101	-78	-783	-9043	-12220	-95	-1313	-8904	-11213	-337	8826	1745	-16297	932	2883	7333	-17886	2092	4189	8452	-12654	792	3533	10051	-11540	-150	-126	-120	-65	-64	-56	-107	34	-156	17	32	-74	-24	-50	82	-32	-7
0.810833	-280	8619	-8741	-14968	-239	56	-4721	-10150	-96	-612	-9173	-12236	-299	-1151	-9141	-11256	-269	8999	1567	-16280	202	3037	7318	-18020	2444	4294	8518	-12879	1216	3677	10127	-11607	-151	-126	-121	-63	-81	-53	-107	40	-151	17	35	-73	-21	-55	82	-31	-4
0.811667	-322	8822	-8610	-15132	-354	283	-4811	-10215	-14	-436	-9291	-12242	-293	-981	-9367	-11286	-130	9174	1401	-16271	847	3195	7303	-18124	2633	4385	8573	-13109	200	3817	10190	-11653	-146	-121	-116	-63	-62	-55	-107	41	-150	21	36	-68	-17	-52	88	-26	1
0.812500	-108	9029	-8482	-15329	-229	509	-4913	-10296	-68	-266	-9402	-12241	-384	-816	-9598	-11303	390	9350	1240	-16273	1410	3359	7295	-18202	2260	4469	8616	-13344	-1173	3945	10239	-11694	-147	-122	-116	-63	-62	-52	-100	46	-149	21	36	-73	-5	-53	86	-27	1
0.813333	130	9238	-8355	-15553	-294	731	-5019	-10398	-88	-102	-9508	-12233	-272	-643	-9806	-11303	-186	9532	1085	-16290	741	3522	7286	-18262	2180	4547	8652	-13583	-1155	4064	10270	-11721	-145	-119	-117	-41	-65	-53	-103	42	-149	21	37	-73	-18	-50	87	-26	0
0.814167	89	9446	-8240	-15803	-503	956	-5137	-10522	30	55	-9608	-12219	-228	-471	-10036	-11292	-117	9698	930	-16317	1062	3692	7276	-18299	1931	4624	8686	-13818	-1572	4193	10292	-11739	-147	-125	-119	-67	-62	-53	-127	43	-150	19	35	-72	-22	-53	85	-25	0
0.815000	-56	9650	-8139	-16069	-531	1171	-5259	-10665	44	202	-9705	-12195	-119	-301	-10203	-11265	-32	9906	771	-16361	997	3860	7267	-18314	1644	4693	8719	-14053	-1685	4311	10297	-11745	-150	-129	-121	-67	-66	-59	-108	41	-156	15	36	-73	-26	-44	84	-28	-5
0.815833	-114	9847	-8049	-16342	-600	1372	-5383	-10833	-91	335	-9805	-12163	-345	-134	-10379	-11217	-57	10104	621	-16414	675	4031	7258	-18302	1400	4774	8767	-14282	-1631	4434	10292	-11736	-151	-128	-122	-64	-61	-55	-101	34	-152	18	32	-76	-22	-52	84	-31	-6
0.816667	200	10044	-7972	-16612	-524	1572	-5501	-11014	-104	469	-9892	-12120	21	37	-10540	-11150	250	10311	467	-16481	1027	4205	7243	-18272	915	4855	8813	-14499	-2658	4559	10278	-11713	-151	-124	-121	-66	-67	-57	-107	41	-153	20	34	-75	-25	-52	84	-28	-5
0.817500	395	10220	-7922	-16878	-418	1763	-5626	-11219	-93	588	-9984	-12073	-324	206	-10685	-11058	563	10529	314	-16556	997	4366	7228	-18220	506	4949	8863	-14710	-3362	4691	10256	-11676	-148	-125	-120	-67	-63	-55	-116	44	-153	51	35	-75	-24	-53	82	-25	-1
0.818333	154	10379	-7900	-17152	-574	1945	-5748	-11434	-35	701	-10080	-12021	-1482	365	-10812	-10956	-223	10746	158	-16646	64	4526	7207	-18148	460	5053	8925	-14907	-2346	4832	10233	-11625	-149	-124	-118	-66	-62	-53	-102	43	-153	23	36	-74	-17	-53	86	-26	-18
0.819167	143	10526	-7901	-17356	-589	2117	-5869	-11674	-116	809	-10177	-11935	-1543	519	-10920	-10828	-251	10972	7	-16750	64	4680	7185	-18065	227	5165	8991	-15093	-1918	4977	10208	-11559	-147	-122	-118	-62	-61	-57	-105	67	-152	23	43	-73	-18	-53	87	-26	0
0.820000	181	10628	-7936	-17560	-632	2281	-5987	-11920	-85	904	-10270	-11899	-1095	665	-11017	-10685	-176	11196	-143	-16858	-44	4826	7158	-17963	303	5291	9053	-15260	-1620	5133	10186	-11482	-148	-122	-118	-62	-60	-51	-103	43	-152	25	36	-69	-16	-49	86	-24	-4
0.820833	378	10716	-8009	-17733	-577	2431	-6108	-12176	-39	993	-10362	-11831	-802	801	-11089	-10519	-419	11430	-289	-16979	-81	4959	7129	-17860	445	5428	9122	-15420	-1244	5293	10166	-11380	-146	-125	-119	-63	-62	-53	-104	42	-152	24	37	-73	-21	-51	86	-25	-1
0.821667	227	10771	-8110	-17869	-600	2574	-6217	-12436	-74	1071	-10454	-11772	-445	921	-11158	-10348	-563	11661	-431	-17127	-163	5080	7094	-17751	561	5568	9187	-15561	-1046	5464	10148	-11285	-147	-126	-120	-65	-62	-57	-107	42	-152	22	35	-73	-19	-57	82	-29	0
0.822500	226	10792	-8243	-17969	-714	2709	-6321	-12701	-76	1140	-10547	-11703	-445	1033	-11201	-10160	-878	11880	-561	-17239	-470	5185	7056	-17642	972	5736	9251	-15681	-717	5640	10143	-11170	-149	-125	-119	-67	-61	-60	-108	42	-154	24	33	-74	-26	-59	85	-27	-1
0.823333	326	10788	-8407	-18025	-608	2832	-6436	-12963	-114	1213	-10620	-11637	-564	1123	-11235	-9965	-494	12099	-675	-17376	-179	5278	7021	-17530	1086	5901	9316	-15788	-822	5826	10139	-11050	-152	-128	-121	-70	-68	-59	-109	38	-156	20	32	-78	-29	-61	80	-31	-5
0.824167	182	10751	-8604	-18044	-619	2947	-6525	-13220	-174	1273	-10685	-11557	-397	1207	-11247	-9759	-390	12310	-775	-17512	-590	5359	6987	-17421	1735	6079	9377	-15873	24	6018	10145	-10903	-150	-126	-125	-67	-66	-55	-107	43	-152	21	33	-79	-24	-55	82	-27	-1
0.825000	258	10695	-8822	-18017	-618	3058	-6609	-13462	-142	1327	-10735	-11496	-163	1276	-11257	-9550	-462	12509	-859	-17626	-289	5427	6958	-17319	2722	6255	9428	-15939	26	6212	10153	-10760	-145	-122	-121	-64	-65	-57	-108	43	-153	24	30	-75	-26	-58	86	-27	-1
0.825833	386	10611	-9069	-17959	-551	3116	-6692	-13690	-65	1373	-10774	-11426	-6	1327	-11251	-9340	567	12700	-929	-17772	677	5473	6933	-17227	2232	6430	9477	-15988	-1330	6403	10165	-10610	-149	-126	-122	-64	-44	-57	-103	44	-153	21	34	-73	-22	-55	86	-26	-1
0.826667	173	10509	-9332	-17862	-586	3232	-6762	-13901	-147	1405	-10792	-11356	119	1359	-11237	-9133	130	12869	-977	-17890	189	5504	6912	-17125	2479	6596	9524	-16025	-1018	6589	10178	-10453	-147	-125	-118	-66	-61	-56	-102	44	-156	23	34	-74	-21	-55	85	-29	22
0.827500	313	10382	-9614	-17738	-444	3298	-6824	-14090	-205	1428	-10790	-11287	114	1382	-11214	-8931	197	13019	-1007	-18005	379	5519	6901	-17079	2570	6756	9566	-16042	-1141	6770	10188	-10299	-151	-125	-118	-64	-52	-56	-103	43	-153	23	40	-73	-22	-56	84	-28	-4
0.828333	474	10248	-9903	-17593	-436	3343	-6878	-14265	-5	1438	-10766	-11223	222	1385	-11185	-8732	239	13156	-1020	-18107	370	5520	6901	-17026	2458	6898	9602	-16045	-1048	6933	10201	-10143	-150	-125	-119	-65	-62	-57	-102	40	-153	19	36	-72	-23	-55	90	-30	-1
0.829167	430	10105	-10197	-17423	-558	3371	-6918	-14410	-9	1434	-10722	-11162	126	1372	-11149	-8549	122	13273	-1016	-18192	207	5499	6911	-16988	2451	7031	9638	-16032	-457	7089	10204	-9987	-150	-127	-119	-65	-66	-56	-116	42	-151	21	35	-70	-23	-53	81	-30	-6
0.830000	277	9959	-10495	-17240	-406	3374	-6950	-14536	-159	1415	-10644	-11102	416	1347	-11101	-8370	301	13376	-990	-18265	450	5467	6944	-16960	2103	7134	9671	-16002	-594	7225	10209	-9827	-147	-122	-118	-67	-64	-58	-107	40	-151	21	34	-76	-1	-56	80	-38	-1
0.830833	320	9808	-10784	-17050	-60	3362	-6964	-14637	-142	1380	-10554	-11046	518	1310	-11046	-8198	779	13466	-963	-18312	1023	5423	6977	-16944	936	7227	9713	-15961	-1583	7346	10207	-9681	-156	-124	-118	-67	-84	-57	-101	45	-153	24	35	-73	-21	-56	82	-30	0
0.831667	400	9658	-11067	-16853	-372	3319	-6968	-14709	-56	1329	-10426	-10992	-11	1260	-10977	-8042	161	13539	-919	-18343	167	5361	7031	-16946	799	7288	9743	-15897	-1163	7443	10204	-9520	-150	-125	-117	-65	-65	-59	-103	43	-155	22	36	-75	-18	-55	84	-28	0
0.832500	305	9511	-11338	-16655	-649	3253	-6956	-14769	-78	1261	-10284	-10945	12	1199	-10904	-7895	101	13605	-862	-18357	71	5285	7104	-16955	963	7333	9784	-15821	-1129	7516	10197	-9370	-147	-124	-118	-63	-57	-52	-101	46	-150	22	38	-73	-24	-53	85	-24	-1
0.833333	345	9370	-11590	-16466	-580	3170	-6928	-14802	-149	1172	-10112	-10898	16	1120	-10814	-7758	259	13659	-803	-18341	166	5192	7187	-16979	1003	7343	9826	-15722	-1151	7569	10198	-9222	-148	-126	-117	-65	-62	-58	-101	44	-152	22	38	-75	-19	-55	87	-27	-1
0.834167	298	9235	-11825	-16280	-422	3053	-6882	-14825	-76	1066	-9925	-10860	52	1037	-10718	-7634	68	13709	-738	-18307	-67	5088	7285	-17011	1014	7327	9868	-15611	-993	7595	10175	-9074	-149	-120	-116	-64	-60	-57	-98	22	-155	21	34	-74	-22	-53	87	-27	2
0.835000	121	9105	-12045	-16109	-279	2910	-6830	-14831	-108	939	-9724	-10823	237	938	-10619	-7517	105	13753	-677	-18258	68	4968	7390	-17030	801	7284	9913	-15477	-1090	7591	10161	-8929	-149	-125	-120	-64	-60	-55	-101	43	-149	22	36	-74	-19	-53	88	-27	-6
0.835833	160	8980	-12253	-15942	-254	2747	-6759	-14829	-218	791	-9513	-10790	239	830	-10504	-7406	-297	13800	-615	-18172	-51	4839	7501	-17091	905	7214	9955	-15324	-794	7567	10145	-8779	-151	-124	-117	-63	-63	-55	-101	40	-154	19	36	-73	-21	-52	85	-29	0
0.836667	-64	8864	-12418	-15788	-263	2564	-6673	-14813	-143	636	-9288	-10761	282	708	-10390	-7310	-45	13849	-568	-18075	212	4693	7618	-17135	753	7105	9995	-15150	-836	7514	10137	-8641	-147	-126	-118	-64	-62	-55	-103	45	-151	23	37	-75	-21	-55	84	-28	-4
0.837500	-23	8760	-12575	-15647	-222	2353	-6572	-14796	-121	466	-9059	-10738	188	577	-10266	-7216	280	13901	-512	-17956	-28	4537	7729	-17183	200	6994	10034	-14954	-335	7434	10127	-8488	-146	-124	-119	-64	-60	-57	-103	42	-149	25	38	-74	-22	-52	84	-27	0
0.838333	74	8654	-12715	-15522	-378	2127	-6453	-14767	-82	270	-8830	-10717	-23	431	-10141	-7127	-389	13954	-475	-17818	-449	4371	7840	-17244	299	6844	10099	-14738	164	7330	10123	-8343	-147	-122	-116	-63	-61	-58	-101	44	-149	24	40	-72	-19	-52	86	-27	4
0.839167	38	8562	-12840	-15403	-143	1883	-6327	-14736	-30	64	-8601	-10699	184	277	-10011	-7043	551	14011	-448	-17678	419	4185	7940	-17274	-1004	6671	10084	-14501	-1104	7200	10125	-8191	-145	-122	-118	-62	-59	-57	-103	41	-163	26	37	-72	-18	-51	88	-24	1
0.840000	-74	8455	-12953	-15296	-77	1620	-6181	-14705	-93	-152	-8381	-10691	118	106	-9888	-6970	88	14067	-439	-17519	-415	3995	8028	-17322	-1606	6466	10094	-14250	-824	7050	10122	-8044	-149	-121	-119	-66	-62	-57	-107	43	-149	21	41	-78	-23	-57	81	-25	-1
0.840833	-79	8355	-13055	-15204	-39	1343	-6016	-14673	-182	-379	-8172	-10672	148	-66	-9765	-6897	-125	14128	-439	-17354	-835	3790	8100	-17361	-1954	6248	10086	-13963	-575	6884	10129	-7892	-151	-151	-122	-66	-65	-60	-107	42	-151	21	34	-74	-21	-55	84	-27	-1
0.841667	-255	8252	-13146	-15113	-4	1058	-5868	-14631	-110	-618	-7975	-10682	144	-256	-9652	-6852	110	14182	-448	-17178	-796	3569	8152	-17400	-2271	6001	10063	-13693	-200	6690	10136	-7739	-150	-130	-124	-70	-61	-60	-108	42	-153	17	29	-80	-39	-59	80	-27	-3
0.842500	-231	8146	-13226	-15034	89	755	-5695	-14587	-57	-862	-7795	-10682	-83	-451	-9542	-6777	-29	14232	-468	-16999	-732	3351	8184	-17435	-2357	5742	10023	-13388	364	6484	10146	-7584	-152	-130	-109	-66	-64	-62	-107	42	-155	18	33	-78	-23	-56	85	-28	-4
0.843333	42	8030	-13298	-14959	139	454	-5517	-14536	-25	-1112	-7618	-10679	-229	-650	-9438	-6724	-32	14274	-486	-16817	-340	3117	8199	-17460	-2610	5445	9959	-13077	638	6264	10155	-7428	-149	-128	-120	-69	-67	-59	-105	42	-154	21	30	-80	-26	-56	81	-16	0
0.844167	187	7914	-13365	-14891	282	139	-5336	-14472	-47	-1364	-7464	-10682	-43	-858	-9346	-6674	616	14305	-510	-16634	705	2871	8187	-17483	-3744	5176	9879	-12760	-139	6039	10165	-7255	-148	-129	-124	-69	-65	-60	-109	41	-150	21	29	-77	-21	-56	82	-29	-4
0.845000	-119	7787	-13425	-14834	270	-180	-5155	-14397	-63	-1618	-7328	-10687	-212	-1067	-9263	-6643	-104	14318	-532	-16447	112	2624	8156	-17505	-3873	4874	9778	-12439	769	5793	10169	-7122	-148	-126	-119	-68	-59	-59	-107	40	-153	19	28	-77	-18	-55	87	-27	-1
0.845833	-212	7653	-13475	-14784	119	-490	-4970	-14311	9	-1871	-7211	-10688	-205	-1275	-9188	-6620	-589	14305	-553	-16272	-398	2355	8111	-17515	-3488	4562	9655	-12118	1961	5561	10172	-6972	-143	-129	-118	-59	-61	-60	-105	42	-151	18	33	-75	-22	-56	84	-30	-5
0.846667	-55	7492	-13516	-14741	252	-838	-4796	-14207	-58	-2120	-7113	-10696	-12	-1485	-9119	-6606	-373	14294	-562	-16097	-576	2082	8044	-17524	-3686	4247	9515	-11802	2636	5298	10174	-6826	-148	-125	-118	-68	-61	-57	-104	40	-151	19	35	-78	-22	-53	87	-27	0
0.847500	-114	7331	-13537	-14710	407	-1167	-4624	-14088	-38	-2369	-7057	-10704	125	-1699	-9063	-6606	-435	14205	-564	-15928	-1096	1799	7960	-17528	-3799	3921	9358	-11490	3243	5040	10162	-6689	-144	-126	-124	-67	-60	-61	-108	42	-151	20	33	-76	-19	-57	78	-32	0
0.848333	-183	7153	-13548	-14696	263	-1503	-4466	-13949	-84	-2617	-6966	-10717	234	-1904	-9009	-6621	-196	14102	-559	-15770	-804	1504	7879	-17529	-3663	3585	9181	-11190	3208	4786	10146	-6560	-152	-131	-120	-72	-66	-59	-111	38	-153	15	29	-81	-25	-61	79	-31	-7
0.849167	-183	6969	-13538	-14688	291	-1835	-4314	-13782	-78	-2852	-6919	-10726	285	-2107	-8958	-6649	-368	13972	-537	-15608	-718	1205	7768	-17521	-3002	3253	8995	-10902	3417	4532	10130	-6437	-153	-131	-121	-69	-87	-60	-109	40	-152	18	30	-78	-25	-60	79	-34	-1
0.850000	-242	6779	-13496	-14691	421	-2163	-4166	-13606	-113	-3084	-6877	-10734	288	-2300	-8911	-6693	-555	13794	-500	-15454	-517	893	7660	-17506	-2390	2916	8803	-10625	3234	4283	10103	-6326	-151	-130	-119	-70	-63	-63	-104	38	-151	15	33	-80	-26	-62	79	-32	-7
0.850833	-124	6581	-13421	-14705	276	-2487	-4036	-13403	-31	-3306	-6850	-10746	286	-2493	-8860	-6751	-220	13587	-449	-15301	-195	573	7555	-17489	-2648	2578	8604	-10363	2872	4041	10076	-6226	-148	-130	-122	-67	-65	-61	-104	39	-151	16	32	-79	-27	-58	80	-28	-1
0.851667	-131	6380	-13311	-14733	-41	-2803	-3910	-13174	121	-3519	-6834	-10753	101	-2675	-8802	-6828	-535	13339	-388	-15156	-678	252	7457	-17459	-2109	2243	8411	-10111	3178	3802	10042	-6136	-148	-128	-119	-69	-58	-57	-105	42	-150	22	34	-76	-19	-53	80	-28	1
0.852500	-59	6184	-13157	-14773	191	-3113	-3812	-12938	68	-3722	-6835	-10769	194	-2857	-8747	-6916	542	13054	-318	-15018	68	-87	7356	-17428	-2933	1897	8208	-9879	1453	3565	10008	-6061	-146	-128	-118	-64	-59	-57	-101	44	-150	16	30	-73	-17	-53	82	-27	0
0.853333	-182	5985	-12969	-14824	141	-3412	-3709	-12678	57	-3920	-6841	-10781	-95	-3037	-8686	-7021	673	12730	-236	-14886	-390	-428	7258	-17377	-3844	1554	8021	-9657	941	3331	9962	-6005	-149	-126	-119	-66	-63	-56	-103	44	-150	19	35	-70	-19	-56	80	-29	-1
0.854167	-451	5797	-12735	-14880	77	-3702	-3628	-12409	58	-4110	-6854	-10812	-181	-3211	-8621	-7137	292	12374	-149	-14757	-639	-782	7168	-17347	-4244	1204	7836	-9456	742	3100	9919	-5964	-147	-120	-118	-65	-62	-57	-104	41	-152	19	36	-76	-21	-56	81	-29	0
0.855000	-318	5619	-12454	-14947	-100	-3985	-3561	-12129	-49	-4294	-6877	-10820	-172	-3387	-8549	-7266	512	11983	-60	-14637	-461	-1135	7086	-17290	-4785	855	7670	-9270	375	2870	9873	-5940	-148	-124	-118	-67	-60	-57	-105	42	-150	19	46	-77	-18	-55	79	-31	-3
0.855833	-288	5452	-12130	-15033	-73	-4252	-3503	-11846	18	-4468	-6905	-10846	-145	-3558	-8466	-7404	350	11575	30	-14527	-459	-1491	7004	-17231	-5022	505	7510	-9098	190	2642	9833	-5930	-147	-135	-120	-66	-63	-58	-105	39	-149	19	32	-76	-18	-56	80	-30	0
0.856667	-494	5298	-11765	-15102	81	-4508	-3455	-11565	-34	-4647	-6945	-10870	-309	-3733	-8381	-7551	119	11137	116	-14418	-589	-1850	6933	-17161	-4927	155	7369	-8935	-67	2411	9785	-5930	-150	-128	-122	-70	-62	-60	-107	37	-155	19	30	-77	-25	-64	72	-35	0
0.857500	-314	5163	-11365	-15181	129	-4755	-3421	-11290	-78	-4819	-6991	-10898	-26	-3904	-8285	-7696	750	10682	213	-14322	18	-2191	6866	-17081	-5609	-188	7250	-8785	-1505	2182	9757	-5947	-146	-126	-121	-64	-61	-62	-101	37	-149	19	34	-74	-21	-58	79	-32	0
0.858333	-353	5053	-10927	-15254	-50	-4984	-3389	-11016	21	-4990	-7027	-10929	-163	-4081	-8185	-7840	276	10215	302	-14216	-419	-2532	6804	-16996	-5546	-534	7141	-8645	-1654	1947	9721	-5981	-145	-126	-119	-65	-60	-53	-103	38	-148	21	36	-77	-23	-59	77	-29	0
0.859167	-403	4960	-10463	-15330	-40	-5203	-3365	-10757	34	-5175	-7075	-10956	-205	-4258	-8078	-7981	-97	9743	389	-14159	-963	-2863	6746	-16902	-4353	-876	7057	-8515	-1073	1708	9692	-6015	-145	-126	-110	-75	-62	-58	-101	42	-151	21	38	-73	-19	-56	82	-28	0
0.860000	-136	4887	-9973	-15396	51	-5410	-3347	-10523	-45	-5333	-7128	-10989	-191	-4437	-7966	-8128	362	9269	467	-14092	-545	-3184	6684	-16798	-3713	-1213	6984	-8397	-1038	1463	9669	-6076	-148	-125	-118	-65	-59	-53	-102	42	-144	19	33	-74	-19	-51	84	-28	-1
0.860833	-165	4833	-9475	-15461	9	-5616	-3334	-10299	-93	-5506	-7188	-11023	-379	-4625	-7867	-8249	140	8783	547	-14041	-551	-3495	6621	-16689	-2923	-1540	6927	-8289	-833	1208	9644	-6164	-142	-125	-121	-66	-61	-58	-105	41	-147	22	35	-73	-19	-55	80	-28	0
0.861667	-354	4793	-8964	-15513	163	-5806	-3333	-10117	-132	-5687	-7252	-11062	-420	-4828	-7765	-8370	1	8305	615	-14003	-560	-3790	6554	-16576	-1938	-1860	6877	-8194	-774	947	9624	-6224	-153	-125	-120	-67	-64	-58	-105	38	-170	16	34	-84	-25	-57	79	-27	-7
0.862500	-284	4769	-8455	-15560	269	-5985	-3338	-9954	-185	-5865	-7317	-11121	-326	-5005	-7670	-8483	-188	7835	699	-13980	-482	-4076	6484	-16452	-797	-2167	6842	-8105	-471	666	9605	-6313	-150	-116	-121	-66	-61	-58	-122	41	-151	20	33	-76	-21	-56	81	-32	-4
0.863333	-252	4758	-7942	-15593	82	-6157	-3342	-9823	-139	-6044	-7384	-11137	-168	-5199	-7575	-8578	-345	7382	780	-13961	-509	-4340	6409	-16326	333	-2462	6810	-8030	-319	383	9582	-6408	-147	-127	-119	-69	-62	-60	-108	39	-155	20	32	-74	-23	-57	81	-29	0
0.864167	-296	4748	-7447	-15618	21	-6316	-3342	-9714	-48	-6226	-7457	-11168	929	-5401	-7497	-8665	112	6935	861	-13963	-411	-4605	6330	-16194	450	-2746	6786	-7962	-523	82	9549	-6519	-150	-124	-128	-66	-36	-59	-105	42	-154	20	34	-76	-26	-53	80	-28	-1
0.865000	-296	4748	-6962	-15632	-217	-6467	-3367	-9641	-158	-6404	-7534	-11211	2156	-5596	-7429	-8740	-458	6536	958	-13974	-964	-4853	6239	-16060	1024	-3018	6758	-7913	254	-216	9524	-6638	-151	-125	-121	-67	-64	-60	-83	38	-152	19	33	-79	-23	-57	78	-30	-1
0.865833	-251	4744	-6494	-15634	-178	-6613	-3373	-9600	-198	-6583	-7613	-11254	1812	-5795	-7376	-8801	237	6091	1027	-13993	35	-5089	6150	-15921	936	-3267	6729	-7873	-1011	-535	9485	-6763	-147	-125	-126	-66	-62	-57	-107	41	-151	19	32	-76	-23	-56	81	-28	0
0.866667	-251	4740	-6046	-15622	-76	-6721	-3399	-9582	-168	-6750	-7695	-11281	1002	-5987	-7331	-8855	790	5693	1115	-14016	154	-5320	6054	-15784	508	-3512	6701	-7846	-1891	-856	9439	-6902	-146	-126	-118	-68	-63	-61	-108	43	-153	19	36	-74	-7	-53	84	-30	-4
0.867500	-208	4731	-5625	-15596	-55	-6828	-3422	-9593	-153	-6916	-7774	-11297	911	-6182	-7306	-8903	472	5315	1214	-14048	17	-5542	5958	-15649	872	-3741	6664	-7841	-1969	-1194	9410	-7052	-151	-128	-118	-49	-62	-57	-105	40	-154	25	34	-75	-22	-56	81	-28	-1
0.868333	-374	4714	-5229	-15561	-85	-6935	-3446	-9634	-91	-7073	-7854	-11354	611	-6372	-7297	-8949	889	4958	1314	-14083	669	-5764	5850	-15514	893	-3955	6622	-7849	-2311	-1530	9312	-7209	-146	-125	-120	-67	-62	-57	-108	41	-152	21	33	-75	-10	-55	78	-28	-3
0.869167	-380	4691	-4863	-15509	-55	-7032	-3475	-9695	-114	-7223	-7936	-11391	350	-6557	-7308	-8992	677	4616	1416	-14116	518	-5978	5742	-15386	1101	-4166	6574	-7877	-2378	-1875	9234	-7389	-152	-125	-118	-66	-64	-58	-103	40	-152	18	34	-78	-22	-56	78	-28	0
0.870000	-342	4657	-4524	-15447	-142	-7100	-3504	-9778	-196	-7363	-8009	-11428	517	-6734	-7335	-9032	426	4312	1522	-14144	205	-6189	5640	-15239	1511	-4365	6524	-7921	-2206	-2220	9146	-7550	-152	-129	-120	-67	-65	-61	-108	39	-156	18	35	-80	-18	-57	78	-28	-5
0.870833	-407	4622	-4208	-15377	-134	-7170	-3532	-9875	-105	-7493	-8079	-11466	3460	-6903	-7375	-9075	948	3998	1631	-14168	612	-6392	5539	-15136	1062	-4560	6467	-7986	-3175	-2563	9050	-7730	-146	-125	-120	-64	-61	-57	-107	43	-153	17	32	-76	-23	-53	84	-26	-3
0.871667	-382	4576	-3921	-15274	-13	-7226	-3564	-9982	-98	-7612	-8137	-11490	4976	-7059	-7425	-9121	895	3718	1734	-14176	42	-6592	5440	-15019	641	-4748	6418	-8070	-3374	-2906	8946	-7919	-149	-124	-117	-63	-61	-56	-101	42	-151	24	2	-75	-19	-51	86	-6	-3
0.872500	-394	4531	-3650	-15161	-63	-7283	-3595	-10105	-141	-7727	-8187	-11539	3189	-7207	-7494	-9173	176	3458	1844	-14185	-456	-6790	5343	-14915	1162	-4938	6368	-8181	-2444	-3247	8834	-8112	-146	-108	-115	-60	-59	-57	-102	42	-149	21	33	-73	-17	-52	87	-24	3
0.873333	-437	4474	-3435	-15041	-58	-7334	-3638	-10240	-110	-7834	-8228	-11584	2275	-7346	-7576	-9232	88	3220	1941	-14180	351	-6982	5253	-14819	1433	-5134	6317	-8314	-2268	-3587	8715	-8312	-150	-124	-118	-64	-65	-58	-108	41	-152	20	36	-73	-23	-56	81	-30	-1
0.874167	-342	4421	-3236	-14905	-122	-7389	-3675	-10379	-189	-7939	-8254	-11623	1609	-7469	-7660	-9293	-114	3001	2030	-14157	402	-7164	5169	-14728	1830	-5332	6275	-8465	-1875	-3918	8617	-8505	-149	-126	-117	-62	-62	-59	-108	41	-151	19	34	-74	-21	-53	82	-27	-3
0.875000	-255	4374	-3062	-14752	-194	-7438	-3710	-10518	-186	-8035	-8264	-11666	611	-7579	-7755	-9393	-107	2806	2108	-14123	320	-7341	5094	-14649	2128	-5533	6239	-8645	-2040	-4247	8474	-8697	-150	-125	-118	-66	-64	-57	-105	42	-145	21	35	-75	-24	-56	82	-27	-3
0.875833	-303	4327	-2915	-14586	-150	-7497	-3749	-10665	38	-8130	-8262	-11700	-538	-7680	-7850	-9430	-264	2633	2177	-14080	156	-7509	5029	-14571	2565	-5736	6216	-8850	-3059	-4588	8351	-8883	-180	-128	-119	-63	-64	-61	-105	43	-152	21	34	-76	-22	-53	81	-28	-1
0.876667	-453	4289	-2790	-14409	-136	-7556	-3784	-10808	33	-8223	-8237	-11737	-1539	-7769	-7944	-9503	-636	2493	2233	-14018	-168	-7666	4976	-14506	3672	-5941	6203	-9082	-3800	-4889	8226	-9063	-146	-126	-118	-64	-67	-57	-103	43	-152	46	35	-76	-24	-56	73	-29	0
0.877500	-487	4252	-2694	-14231	-116	-7626	-3818	-10956	60	-8315	-8196	-11769	-1433	-7849	-8037	-9577	-66	2346	2273	-13959	148	-7825	4933	-14449	3883	-6150	6199	-9340	-4217	-5225	8099	-9229	-150	-127	-121	-67	-62	-58	-104	43	-152	20	34	-74	-21	-56	84	-27	0
0.878333	-430	4223	-2621	-14045	-169	-7703	-3853	-11102	163	-8412	-8137	-11797	-1543	-7923	-8123	-9644	-345	2235	2301	-13883	-303	-7976	4898	-14398	4158	-6366	6209	-9624	-3177	-5515	7974	-9375	-149	-126	-118	-63	-59	-55	-104	45	-154	20	33	-75	-19	-53	86	-28	-4
0.879167	-440	4196	-2575	-13859	-222	-7791	-3888	-11231	86	-8507	-8055	-11812	-1561	-7988	-8202	-9710	-188	2144	2314	-13809	154	-8122	4875	-14353	4284	-6573	6235	-9934	-3383	-5826	7845	-9515	-156	-126	-115	-66	-61	-57	-104	43	-149	22	33	-72	-19	-53	85	-28	-1
0.880000	-287	4183	-2544	-13674	-125	-7886	-3919	-11393	66	-8606	-7956	-11827	-1434	-8056	-8269	-9766	340	2075	2317	-13732	607	-8265	4864	-14312	3398	-6781	6269	-10270	-4234	-6137	7718	-9625	-150	-124	-117	-61	-62	-57	-103	34	-151	21	34	-72	-21	-57	84	-29	0
0.880833	-229	4157	-2536	-13490	-136	-8000	-3953	-11534	96	-8705	-7838	-11829	-1491	-8117	-8325	-9814	-358	2023	2304	-13665	-70	-8414	4861	-14278	3284	-6983	6312	-10632	-3887	-6442	7579	-9724	-151	-127	-120	-63	-64	-55	-104	42	-153	21	32	-75	-22	-56	82	-31	-6
0.881667	-265	4143	-2550	-13339	-251	-8121	-3980	-11675	-17	-8810	-7715	-11825	-1519	-8178	-8370	-9852	-178	1988	2291	-13605	-151	-8564	4862	-14255	3236	-7189	6358	-11018	-3879	-6770	7442	-9806	-155	-129	-122	-73	-67	-62	-105	38	-158	18	25	-81	-27	-63	78	-36	-7
0.882500	-231	4124	-2584	-13192	-57	-8250	-4006	-11808	-28	-8916	-7579	-11809	-1546	-8242	-8397	-9878	-302	1970	2261	-13553	-159	-8713	4876	-14222	3325	-7373	6416	-11418	-3519	-7091	7303	-9862	-152	-130	-111	-68	-64	-59	-107	39	-154	16	28	-75	-21	-60	81	-34	-5
0.883333	-389	4110	-2623	-13063	55	-8381	-4022	-11928	4	-9018	-7424	-11772	-1844	-8303	-8405	-9882	-389	1970	2239	-13504	-127	-8872	4889	-14182	3362	-7560	6479	-11832	-2770	-7411	7166	-9900	-151	-127	-119	-68	-63	-59	-104	39	-154	18	29	-78	-27	-57	82	-32	-1
0.884167	-306	4086	-2669	-12956	-114	-8523	-4034	-12044	15	-9118	-7264	-11731	-1507	-8369	-8396	-9878	5	1983	2214	-13473	354	-9041	4909	-14170	3134	-7727	6539	-12260	-3063	-7738	7029	-9930	-150	-129	-112	-64	-62	-58	-104	38	-148	21	32	-76	-25	-59	79	-31	0
0.885000	-78	4056	-2734	-12878	-171	-8669	-4038	-12148	-134	-9221	-7105	-11677	-1527	-8439	-8375	-9858	75	2008	2172	-13455	392	-9222	4929	-14147	2696	-7889	6602	-12693	-3456	-8061	6881	-9942	-146	-125	-116	-66	-64	-60	-108	44	-154	17	33	-74	-21	-59	82	-29	2
0.885833	-234	4020	-2798	-12827	-270	-8817	-4034	-12239	-107	-9317	-6943	-11614	-1709	-8506	-8331	-9827	-631	2042	2185	-13446	-355	-9410	4952	-14120	3124	-8042	6658	-13130	-2044	-8395	6738	-9948	-150	-126	-116	-64	-62	-58	-103	42	-152	19	34	-74	-21	-59	85	-30	1
0.886667	-384	3978	-2867	-12805	-233	-8964	-4021	-12315	-75	-9412	-6783	-11543	-1618	-8585	-8274	-9783	-493	2080	2181	-13433	-225	-9611	4977	-14097	3205	-8187	6711	-13564	-1321	-8723	6597	-9949	-145	-125	-119	-67	-63	-58	-104	42	-150	22	35	-88	-16	-59	84	-30	-1
0.887500	-409	3922	-2936	-12812	-99	-9116	-3996	-12381	-126	-9506	-6633	-11470	-1594	-8661	-8204	-9731	-487	2124	2192	-13481	-230	-9818	4995	-14075	3053	-8327	6749	-14004	-863	-9052	6460	-9952	-149	-124	-120	-64	-62	-56	-104	41	-152	18	29	-79	-19	-55	82	-29	0
0.888333	-303	3861	-3005	-12857	64	-9264	-3966	-12427	-85	-9592	-6488	-11392	-1634	-8747	-8126	-9672	-626	2174	2209	-13514	-338	-10040	5012	-14048	2943	-8461	6782	-14425	-311	-9377	6324	-9956	-149	-129	-121	-68	-63	-59	-105	41	-152	21	32	-77	-14	-56	82	-30	-4
0.889167	-289	3793	-3064	-12925	4	-9405	-3924	-12459	-147	-9676	-6354	-11315	-1572	-8830	-8038	-9599	-678	2227	2240	-13560	-303	-10263	5025	-14023	2785	-8594	6801	-14842	185	-9693	6196	-9966	-148	-136	-120	-66	-60	-59	-109	40	-152	15	30	-78	-18	-60	84	-31	-3
0.890000	-353	3713	-3128	-13027	61	-9553	-3869	-12474	-159	-9753	-6231	-11243	-1470	-8921	-7944	-9550	-907	2275	2278	-13615	-452	-10495	5040	-14002	3158	-8726	6806	-15247	905	-10000	6071	-9988	-153	-132	-119	-70	-67	-62	-109	36	-154	42	30	-79	-22	-62	77	-34	-5
0.890833	-309	3628	-3186	-13154	61	-9696	-3802	-12475	-64	-9832	-6121	-11174	-1354	-9006	-7844	-9445	-520	2333	2329	-13670	-198	-10722	5048	-13978	2747	-8852	6797	-15633	995	-10288	5970	-10012	-150	-129	-121	-67	-64	-60	-111	38	-152	17	30	-79	-19	-60	81	-33	3
0.891667	-279	3542	-3240	-13300	-100	-9823	-3711	-12449	-118	-9901	-6015	-11113	-1443	-9091	-7738	-9354	-555	2393	2389	-13727	-592	-10938	5084	-13952	2168	-8980	6771	-16005	1781	-10560	5869	-10054	-147	-129	-122	-65	-59	-66	-108	40	-151	16	33	-76	-18	-58	80	-32	0
0.892500	-363	3446	-3289	-13472	-118	-9950	-3611	-12412	-138	-9968	-5926	-11058	-1322	-9175	-7631	-9270	-752	2443	2448	-13788	-397	-11149	5108	-13930	1955	-9116	6726	-16364	1812	-10820	5783	-10107	-144	-130	-118	-65	-61	-58	-111	41	-152	18	34	-75	-18	-57	81	-31	-1
0.893333	-248	3351	-3341	-13656	147	-10073	-3502	-12371	-151	-10037	-5848	-11019	-1376	-9264	-7532	-9181	46	2492	2509	-13847	499	-11347	5140	-13912	416	-9254	6665	-16714	472	-11039	5709	-10177	-148	-127	-119	-65	-55	-56	-113	41	-151	19	33	-82	-23	-60	79	-16	9
0.894167	-382	3256	-3400	-13862	114	-10197	-3381	-12321	-88	-10109	-5775	-10993	-1557	-9343	-7436	-9092	-437	2541	2567	-13907	-32	-11531	5177	-13897	-339	-9397	6585	-17043	683	-11243	5647	-10259	-146	-126	-119	-66	-63	-61	-109	40	-152	18	30	-76	-21	-62	80	-33	0
0.895000	-315	3154	-3456	-14063	-21	-10317	-3248	-12255	-210	-10180	-5712	-10984	-1369	-9429	-7345	-9004	-262	2585	2623	-13963	15	-11693	5226	-13888	-1082	-9551	6489	-17360	647	-11425	5603	-10360	-148	-127	-120	-79	-59	-58	-111	40	-151	18	30	-81	-19	-60	80	-31	0
0.895833	-227	3051	-3519	-14277	-64	-10433	-3106	-12194	-210	-10254	-5650	-10988	-1168	-9504	-7264	-8913	-154	2627	2670	-14019	10	-11836	5285	-13883	-1630	-9706	6380	-17661	821	-11581	5578	-10469	-149	-129	-124	-73	-61	-59	-109	39	-149	18	29	-80	-17	-59	78	-34	0
0.896667	-282	2950	-3579	-14485	-16	-10549	-2953	-12125	-98	-10336	-5593	-11010	-1253	-9580	-7190	-8830	-285	2664	2669	-14067	57	-11954	5349	-13888	-1931	-9873	6261	-17944	1159	-11713	5545	-10598	-143	-128	-118	-67	-59	-59	-124	40	-150	13	33	-79	-23	-61	81	-30	0
0.897500	-285	2846	-3650	-14689	50	-10669	-2796	-12060	-109	-10417	-5530	-11044	-1049	-9651	-7124	-8753	-13	2692	2745	-14118	157	-12051	5424	-13903	-2449	-10042	6130	-18218	1183	-11826	5540	-10735	-164	-128	-120	-67	-61	-61	-103	40	-151	18	32	-77	-19	-61	78	-33	-1
0.898333	-104	2746	-3720	-14876	319	-10784	-2636	-11999	-147	-10511	-5467	-11096	-971	-9721	-7069	-8681	312	2724	2771	-14167	525	-12129	5502	-13927	-3475	-10222	5992	-18476	795	-11919	5534	-10885	-148	-127	-124	-68	-61	-60	-110	38	-153	18	18	-79	-21	-61	79	-33	0
0.899167	58	2648	-3798	-15050	71	-10901	-2472	-11943	-204	-10608	-5392	-11159	-1031	-9778	-7026	-8615	-625	2730	2793	-14213	-165	-12181	5589	-13955	-3224	-10399	5856	-18715	2052	-11992	5550	-11040	-159	-126	-118	-65	-61	-59	-109	40	-150	18	37	-76	-22	-60	77	-33	0
0.900000	53	2551	-3874	-15203	-7	-11017	-2309	-11883	-205	-10707	-5311	-11230	-798	-9827	-6988	-8558	-714	2741	2807	-14297	-236	-12215	5676	-14002	-2654	-10583	5725	-18940	2943	-12053	5566	-11201	-148	-125	-118	-91	-60	-60	-109	55	-148	19	29	-76	-18	-57	84	-30	0
0.900833	139	2454	-3949	-15335	-124	-11130	-2144	-11834	-139	-10809	-5223	-11314	-734	-9882	-6959	-8509	-320	2739	2815	-14313	-124	-12235	5764	-14058	-2122	-10769	5596	-19148	3496	-12108	5591	-11372	-145	-126	-117	-67	-60	-58	-110	40	-148	18	33	-76	-23	-61	77	-32	-3
0.901667	198	2350	-4025	-15446	-345	-11247	-1987	-11797	-85	-10927	-5128	-11407	-598	-9927	-6938	-8486	-390	2723	2817	-14377	-420	-12245	5847	-14129	-1434	-10956	5478	-19334	4252	-12158	5622	-11549	-146	-129	-122	-70	-66	-45	-109	38	-160	13	28	-79	-27	-61	78	-32	0
0.902500	-112	2247	-4096	-15534	-245	-11379	-1834	-11769	-96	-11033	-5024	-11499	-495	-9969	-6919	-8465	-697	2705	2822	-14437	-430	-12244	5927	-14211	-792	-11135	5372	-19498	4772	-12203	5667	-11733	-148	-127	-125	-69	-63	-60	-107	39	-152	19	33	-78	-24	-61	80	-31	-4
0.903333	-124	2137	-4159	-15588	-84	-11459	-1686	-11746	-55	-11141	-4910	-11586	-398	-10012	-6901	-8462	-1011	2675	2822	-14506	-417	-12239	5996	-14308	174	-11315	5289	-19635	5418	-12245	5712	-11908	-147	-125	-124	-69	-66	-58	-107	42	-152	16	30	-79	-30	-56	85	-31	-1
0.904167	137	2025	-4211	-15618	-43	-11558	-1543	-11730	-124	-11248	-4798	-11676	-263	-10056	-6880	-8474	-715	2637	2819	-14581	-229	-12233	6053	-14420	559	-11484	5222	-19737	5367	-12291	5765	-12110	-151	-126	-124	-66	-62	-59	-107	41	-153	17	29	-78	-18	-58	81	-30	-1
0.905000	151	1901	-4256	-15635	-153	-11641	-1412	-11723	-253	-11329	-4677	-11754	-438	-10112	-6859	-8503	-376	2586	2820	-14664	-547	-12230	6097	-14544	306	-11655	5187	-19832	5722	-12344	5824	-12276	-149	-115	-124	-66	-60	-28	-102	39	-152	17	32	-73	-17	-55	86	-29	-4
0.905833	10	1770	-4306	-15633	-107	-11712	-1286	-11727	-160	-11437	-4559	-11826	-475	-10154	-6830	-8548	-650	2538	2828	-14752	-576	-12237	6130	-14683	762	-11811	5171	-19887	6208	-12400	5886	-12462	-144	-124	-121	-65	-60	-57	-105	41	-151	17	30	-75	-19	-53	81	-30	1
0.906667	170	1625	-4295	-15610	183	-11774	-1170	-11736	-31	-11516	-4450	-11892	-188	-10217	-6797	-8613	161	2471	2828	-14851	369	-12253	6131	-14830	-213	-11957	5188	-19917	4608	-12468	5946	-12647	-151	-129	-122	-66	-65	-70	-119	37	-153	16	30	-78	-19	-56	80	-31	-5
0.907500	162	1467	-4294	-15576	-156	-11798	-1068	-11752	-13	-11585	-4352	-11944	-184	-10287	-6750	-8685	-233	2412	2835	-14950	-194	-12278	6121	-14992	-612	-12090	5227	-19917	4518	-12536	6015	-12822	-148	-127	-120	-69	-66	-57	-107	38	-154	17	32	-79	-19	-56	82	-30	-3
0.908333	128	1301	-4277	-15533	-135	-11847	-964	-11771	-113	-11635	-4259	-11980	-114	-10380	-6696	-8773	-139	2344	2844	-15042	-144	-12314	6098	-15160	-815	-12213	5299	-19885	4312	-12617	6084	-13004	-150	-129	-122	-66	-64	-56	-108	44	-154	16	30	-62	-25	-59	79	-31	-4
0.909167	271	1110	-4249	-15484	163	-11862	-875	-11795	-152	-11674	-4183	-12001	-84	-10448	-6625	-8868	70	2269	2855	-15157	-202	-12368	6061	-15335	-1024	-12325	5394	-19828	4159	-12695	6126	-13180	-153	-129	-125	-67	-64	-57	-107	37	-160	18	32	-75	-24	-56	81	-31	-5
0.910000	333	930	-4207	-15430	52	-11857	-792	-11825	-143	-11700	-4129	-12014	-114	-10548	-6551	-8974	40	2193	2867	-15264	-316	-12435	6009	-15517	-1075	-12427	5523	-19751	4221	-12788	6228	-13354	-151	-128	-128	-67	-84	-57	-108	38	-154	16	34	-78	-25	-58	78	-28	-4
0.910833	327	728	-4157	-15376	-39	-11836	-720	-11857	-153	-11709	-4087	-12013	-14	-10640	-6466	-9089	99	2114	2884	-15367	-319	-12520	5947	-15703	-1245	-12520	5671	-19648	3916	-12875	6304	-13519	-149	-127	-124	-69	-67	-59	-105	41	-151	20	35	-78	-23	-56	82	-28	-11
0.911667	418	518	-4092	-15328	337	-11803	-654	-11886	-134	-11705	-4060	-12003	128	-10745	-6370	-9203	529	2030	2901	-15462	120	-12614	5890	-15885	-2519	-12604	5840	-19523	2558	-12968	6374	-13685	-147	-124	-122	-63	-62	-56	-104	43	-146	20	34	-77	-22	-52	86	-26	-1
0.912500	125	294	-4027	-15279	277	-11759	-618	-11919	-155	-11695	-4066	-11984	51	-10854	-6275	-9320	-98	1940	2923	-15554	-482	-12722	5821	-16068	-2809	-12682	6036	-19383	2527	-13062	6437	-13843	-142	-125	-124	-64	-62	-55	-104	45	-152	21	33	-73	-22	-55	85	-27	-1
0.913333	4	77	-3960	-15239	225	-11709	-553	-11953	-225	-11679	-4091	-11962	82	-10964	-6178	-9443	-609	1846	2944	-15639	-589	-12847	5753	-16247	-2490	-12763	6236	-19233	2661	-13163	6498	-13999	-150	-128	-119	-62	-61	-56	-103	43	-151	18	35	-66	-23	-53	86	-26	-4
0.914167	26	-147	-3891	-15206	233	-11656	-520	-11985	-228	-11664	-4126	-11940	13	-11078	-6085	-9561	-264	1742	2971	-15714	-211	-12987	5689	-16425	-2405	-12835	6453	-19061	2397	-13262	6552	-14156	-150	-128	-121	-64	-62	-56	-107	39	-154	19	35	-75	-22	-53	82	-31	-6
0.915000	-59	-374	-3831	-15183	296	-11610	-498	-12017	-170	-11645	-4186	-11927	66	-11188	-6017	-9680	-69	1636	2992	-15786	-410	-13137	5633	-16597	-2304	-12926	6671	-18912	2113	-13364	6605	-14289	-152	-130	-125	-69	-65	-49	-110	39	-156	16	33	-79	-24	-56	80	-31	-5
0.915833	60	-601	-3761	-15167	246	-11566	-486	-12043	-147	-11643	-4260	-11909	104	-11295	-5918	-9793	-168	1523	3022	-15837	-422	-13296	5595	-16765	-2389	-13012	6899	-18737	1499	-13464	6650	-14428	-155	-128	-121	-63	-65	-57	-107	39	-153	18	36	-74	-22	-55	79	-31	-5
0.916667	160	-816	-3714	-15152	135	-11530	-481	-12060	-142	-11639	-4339	-11878	156	-11385	-5848	-9881	-486	1412	3055	-15878	-430	-13464	5567	-16895	-1970	-13100	7123	-18563	1249	-13567	6691	-14551	-151	-127	-120	-65	-64	-59	-110	29	-153	25	34	-73	-25	-58	84	-29	-4
0.917500	85	-1022	-3664	-15147	150	-11506	-492	-12065	-134	-11653	-4435	-11895	284	-11475	-5798	-9996	-408	1287	3087	-15912	-343	-13639	5559	-17030	-1669	-13197	7343	-18392	938	-13677	6733	-14661	-146	-129	-120	-63	-62	-58	-103	43	-151	19	35	-74	-23	-57	81	-30	-4
0.918333	72	-1227	-3618	-15149	90	-11502	-518	-12063	-155	-11683	-4529	-11899	383	-11552	-5760	-10069	53	1163	3116	-15937	-363	-13824	5572	-17151	-1967	-13311	7559	-18216	899	-13782	6772	-14757	-145	-126	-117	-62	-65	-57	-120	42	-150	22	33	-73	-25	-56	87	-29	0
0.919167	-27	-1418	-3586	-15155	-153	-11509	-552	-12048	-198	-11734	-4629	-11919	182	-11621	-5740	-10176	-476	1034	3155	-15948	-663	-14011	5604	-17261	-1130	-13429	7759	-18051	1368	-13888	6809	-14839	-149	-127	-116	-63	-57	-52	-103	44	-152	24	35	-73	-18	-55	85	-25	-1
0.920000	-116	-1598	-3538	-15171	-19	-11555	-604	-12022	-59	-11795	-4728	-11946	252	-11675	-5748	-10257	228	900	3186	-15959	429	-14200	5657	-17357	-1797	-13560	7948	-17882	-251	-13998	6845	-14893	-145	-121	-120	-63	-63	-70	-102	45	-142	25	34	-69	-16	-53	87	-27	0
0.920833	-245	-1767	-3497	-15187	36	-11615	-670	-11981	6	-11893	-4827	-11987	225	-11723	-5777	-10329	153	766	3219	-15953	4	-14402	5728	-17442	-2303	-13704	8116	-17717	-574	-14119	6885	-14937	-146	-125	-119	-62	-60	-53	-103	45	-151	20	35	-73	-46	-53	87	-25	-1
0.921667	-174	-1929	-3468	-15208	-41	-11705	-752	-11929	-65	-12008	-4922	-12028	275	-11768	-5834	-10398	-153	621	3245	-15953	-24	-14602	5819	-17517	-1969	-13858	8268	-17556	-445	-14244	6933	-14960	-149	-130	-154	-67	-61	-57	-103	43	-155	18	33	-76	-21	-57	82	-30	-7
0.922500	-73	-2079	-3424	-15248	-7	-11814	-844	-11863	-98	-12143	-5005	-12087	191	-11804	-5905	-10459	19	482	3281	-15944	275	-14800	5928	-17582	-1617	-14017	8399	-17392	-541	-14376	6989	-14945	-146	-126	-118	-66	-61	-57	-105	38	-154	17	30	-74	-22	-57	84	-30	-3
0.923333	-105	-2225	-3384	-15268	23	-11949	-949	-11784	-80	-12292	-5091	-12139	52	-11834	-6003	-10519	7	336	3309	-15936	273	-14996	6051	-17634	-1155	-14184	8517	-17231	-532	-14513	7056	-14939	-154	-128	-121	-67	-64	-60	-105	33	-154	19	30	-74	-25	-60	79	-32	-6
0.924167	-382	-2357	-3343	-15306	-170	-12102	-1064	-11695	-67	-12458	-5166	-12193	-15	-11863	-6116	-10572	40	193	3340	-15928	398	-15186	6194	-17690	-851	-14357	8611	-17066	-3	-14654	7137	-14890	-151	-126	-120	-64	-64	-59	-104	42	-155	20	29	-74	-23	-55	85	-27	-1
0.925000	-241	-2488	-3294	-15343	82	-12279	-1200	-11590	-13	-12626	-5223	-12240	257	-11886	-6248	-10616	682	47	3370	-15925	1078	-15370	6347	-17711	-1487	-14530	8688	-16907	-678	-14796	7228	-14822	-149	-124	-124	-67	-60	-57	-108	44	-152	22	34	-75	-24	-56	82	-28	-4
0.925833	-232	-2615	-3242	-15387	109	-12469	-1309	-11477	-60	-12804	-5289	-12280	29	-11909	-6391	-10660	406	-98	3415	-15922	649	-15547	6508	-17736	-1385	-14708	8749	-16739	-902	-14942	7337	-14733	-149	-117	-119	-63	-62	-57	-105	44	-155	19	36	-73	-18	-55	86	-25	-3
0.926667	-453	-2743	-3183	-15437	-31	-12669	-1436	-11363	-80	-12983	-5347	-12311	45	-11920	-6551	-10703	-202	-254	3433	-15921	188	-15711	6677	-17756	-529	-14887	8788	-16578	-498	-15092	7461	-14627	-147	-121	-117	-68	-53	-52	-102	44	-151	22	34	-74	-21	-56	84	-26	0
0.927500	-412	-2877	-3128	-15498	-225	-12882	-1568	-11244	-50	-13153	-5400	-12325	64	-11964	-6721	-10743	0	-418	3464	-15946	457	-15871	6845	-17773	-97	-15066	8800	-16413	-586	-15246	7599	-14508	-151	-122	-118	-69	-63	-57	-103	41	-150	20	34	-74	-22	-55	84	-22	-1
0.928333	-237	-3011	-3063	-15556	-378	-13099	-1695	-11127	-15	-13315	-5447	-12301	-55	-11994	-6895	-10783	11	-579	3507	-15938	458	-16015	7009	-17783	593	-15240	8829	-16246	-595	-15396	7749	-14372	-151	-126	-120	-61	-63	-58	-107	41	-156	20	30	-74	-24	-55	81	-24	-5
0.929167	-229	-3149	-3005	-15631	-76	-13319	-1827	-11006	12	-13476	-5494	-12311	-30	-12027	-7071	-10820	45	-752	3540	-15957	429	-16149	7168	-17788	1259	-15409	8835	-16078	-780	-15545	7905	-14225	-150	-126	-125	-67	-61	-57	-107	40	-152	17	30	-74	-28	-56	81	-26	-17
0.930000	-191	-3291	-2940	-15707	-8	-13538	-1951	-10893	-76	-13620	-5541	-12278	-33	-12064	-7245	-10856	70	-921	3587	-15979	256	-16275	7318	-17790	1972	-15577	8837	-15916	-805	-15687	8076	-14070	-151	-125	-116	-61	-64	-57	-108	40	-155	18	28	-76	-19	-58	81	-26	-5
0.930833	-313	-3440	-2878	-15791	-240	-13752	-2065	-10783	-164	-13738	-5589	-12229	-39	-12102	-7411	-10894	-85	-1100	3628	-16008	335	-16389	7454	-17785	2702	-15733	8833	-15755	-926	-15826	8239	-13906	-151	-127	-122	-69	-61	-56	-103	42	-136	16	30	-75	-29	-56	76	-24	-4
0.931667	-535	-3586	-2818	-15870	-245	-13959	-2169	-10662	-100	-13846	-5634	-12167	69	-12143	-7563	-10924	286	-1283	3694	-16041	396	-16494	7574	-17780	2235	-15889	8830	-15596	-1407	-15954	8410	-13740	-155	-129	-122	-73	-62	-60	-105	39	-154	15	30	-75	-21	-57	80	-26	-5
0.932500	-420	-3736	-2763	-15964	-296	-14156	-2262	-10577	-178	-13934	-5689	-12090	-187	-12185	-7705	-10954	-189	-1464	3762	-16077	-483	-16593	7678	-17762	2481	-16025	8831	-15440	-780	-16075	8578	-13567	-152	-124	-118	-64	-62	-52	-102	40	-150	17	34	-73	-22	-53	87	-27	-1
0.933333	-97	-3883	-2709	-16054	-217	-14341	-2343	-10485	-130	-14004	-5740	-12002	-41	-12227	-7821	-10981	540	-1647	3835	-16117	97	-16693	7760	-17749	1853	-16159	8836	-15291	-1703	-16186	8740	-13397	-146	-122	-117	-51	-63	-56	-112	43	-150	19	34	-74	-18	-55	80	-25	-4
0.934167	-156	-4030	-2660	-16147	-254	-14514	-2415	-10399	-29	-14060	-5797	-11912	-115	-12271	-7922	-11012	1296	-1838	3913	-16163	200	-16791	7809	-17729	761	-16288	8843	-15151	-2327	-16291	8882	-13222	-147	-124	-117	-66	-61	-59	-107	43	-141	20	34	-73	-21	-60	77	-26	0
0.935000	-348	-4167	-2622	-16239	-241	-14678	-2469	-10325	-68	-14102	-5855	-11814	-45	-12314	-7996	-11035	757	-2015	3995	-16206	-122	-16892	7852	-17706	746	-16407	8861	-15017	-2294	-16380	9018	-13053	-148	-128	-120	-67	-66	-58	-105	41	-150	17	32	-74	-21	-56	82	-28	-1
0.935833	-343	-4311	-2588	-16333	-121	-14825	-2507	-10244	-103	-14137	-5912	-11717	-56	-12362	-8042	-11055	721	-2203	4092	-16248	56	-16997	7867	-17681	440	-16521	8889	-14894	-2285	-16459	9142	-12884	-147	-124	-118	-67	-64	-77	-104	43	-149	18	30	-78	-43	-55	80	-27	-1
0.936667	-394	-4440	-2559	-16425	-248	-14949	-2532	-10171	-64	-14163	-5964	-11625	43	-12403	-8053	-11066	731	-2380	4190	-16293	15	-17110	7860	-17653	127	-16627	8921	-14774	-2187	-16523	9251	-12719	-150	-126	-119	-70	-63	-56	-105	43	-149	21	29	-74	-17	-56	80	-28	1
0.937500	-328	-4562	-2532	-16515	-587	-15081	-2546	-10103	-45	-14183	-6018	-11538	6	-12446	-8041	-11071	495	-2555	4295	-16335	-372	-17234	7831	-17621	-64	-16731	8956	-14658	-2054	-16579	9346	-12551	-147	-122	-118	-65	-62	-55	-104	45	-151	20	29	-77	-19	-53	79	-27	0
0.938333	-29	-4681	-2521	-16567	-321	-15191	-2545	-10034	-35	-14197	-6060	-11451	279	-12492	-7992	-11069	907	-2728	4405	-16374	95	-17370	7784	-17588	-1082	-16831	9009	-14546	-3024	-16619	9432	-12387	-170	-127	-120	-64	-59	-55	-104	42	-151	21	32	-70	-19	-53	80	-30	0
0.939167	-200	-4784	-2505	-16682	-86	-15288	-2528	-9968	-84	-14214	-6098	-11371	171	-12533	-7919	-11051	869	-2895	4525	-16402	-67	-17521	7721	-17552	-1935	-16929	9061	-14442	-3050	-16653	9499	-12220	-150	-125	-117	-62	-59	-53	-101	44	-153	19	37	-69	-19	-51	84	-24	0
0.940000	-393	-4885	-2498	-16768	-217	-15381	-2502	-9901	-40	-14234	-6126	-11307	-27	-12580	-7819	-11025	130	-3065	4644	-16450	-623	-17686	7646	-17516	-1513	-17025	9115	-14344	-1894	-16679	9559	-12057	-152	-128	-118	-66	-60	-55	-105	40	-153	18	30	-77	-21	-53	80	-31	-7
0.940833	-329	-4982	-2494	-16849	-174	-15460	-2461	-9841	0	-14252	-6145	-11248	131	-12624	-7690	-10987	281	-3207	4767	-16487	-301	-17859	7562	-17480	-1308	-17116	9173	-14247	-1731	-16689	9612	-11891	-151	-125	-118	-53	-59	-53	-107	40	-156	19	33	-76	-19	-51	81	-31	-3
0.941667	-308	-5067	-2490	-16962	-242	-15530	-2406	-9776	-72	-14272	-6149	-11201	11	-12671	-7543	-10931	164	-3383	4895	-16519	-376	-18044	7466	-17442	-1123	-17206	9228	-14150	-1490	-16702	9654	-11726	-152	-129	-121	-68	-62	-60	-108	41	-153	18	30	-76	-23	-57	79	-33	-3
0.942500	-293	-5149	-2487	-17014	-98	-15597	-2347	-9708	-122	-14299	-6140	-11154	-130	-12707	-7373	-10860	5	-3540	5024	-16559	-362	-18231	7371	-17402	-1018	-17293	9271	-14054	-1406	-16686	9699	-11556	-151	-130	-114	-65	-60	-58	-110	38	-151	11	28	-76	-28	-53	80	-33	-4
0.943333	-326	-5228	-2482	-17092	-94	-15649	-2274	-9635	-61	-14330	-6118	-11116	22	-12768	-7195	-10776	-242	-3692	5157	-16578	-336	-18418	7270	-17360	-780	-17366	9313	-13959	-1464	-16667	9737	-11384	-150	-127	-115	-74	-62	-73	-104	39	-153	19	29	-77	-24	-58	78	-31	-1
0.944167	-297	-5305	-2478	-17175	-132	-15701	-2201	-9581	-68	-14362	-6079	-11086	-57	-12818	-7000	-10680	-712	-3841	5277	-16609	-321	-18604	7166	-17303	-18	-17433	9335	-13858	-1401	-16638	9772	-11207	-149	-127	-122	-69	-65	-59	-109	40	-153	19	30	-77	-24	-55	84	-32	-4
0.945000	-314	-5379	-2467	-17236	-116	-15740	-2116	-9514	-112	-14399	-6032	-11056	-93	-12873	-6801	-10568	-343	-3987	5427	-16631	-45	-18772	7060	-17305	-124	-17485	9346	-13754	-1923	-16593	9802	-11029	-148	-127	-118	-65	-61	-57	-107	41	-153	18	30	-77	-22	-56	84	-29	-3
0.945833	-267	-5453	-2456	-17339	-250	-15783	-2037	-9450	-82	-14433	-5969	-11025	-232	-12927	-6605	-10444	-568	-4132	5564	-16660	-658	-18926	6954	-17231	270	-17525	9340	-13652	-1310	-16538	9829	-10854	-148	-125	-122	-65	-61	-58	-101	42	-151	29	34	-73	-18	-56	85	-29	0
0.946667	-264	-5521	-2437	-17419	-262	-15816	-1952	-9387	-70	-14471	-5896	-11000	-11	-12987	-6413	-10310	-374	-4270	5710	-16685	-338	-19060	6844	-17187	183	-17545	9314	-13546	-2072	-16469	9846	-10674	-160	-124	-118	-65	-58	-56	-103	37	-152	23	32	-75	-22	-56	82	-30	-1
0.947500	-200	-5596	-2416	-17509	-251	-15839	-1873	-9333	-27	-14504	-5818	-10975	51	-13049	-6231	-10172	356	-4410	5848	-16716	139	-19165	6727	-17145	-1178	-17541	9267	-13439	-3541	-16385	9854	-10497	-149	-129	-122	-67	-61	-61	-108	37	-165	19	36	-75	-40	-59	80	-32	-3
0.948333	16	-5666	-2386	-17601	-255	-15856	-1798	-9284	-7	-14533	-5735	-10952	30	-13118	-6061	-10028	-382	-4537	5995	-16750	-111	-19242	6608	-17102	-1416	-17515	9200	-13332	-3480	-16288	9854	-10318	-150	-129	-119	-70	-68	-61	-110	34	-156	13	28	-80	-24	-61	79	-34	-5
0.949167	-7	-5739	-2356	-17693	-104	-15871	-1737	-9240	-204	-14557	-5645	-10926	-44	-13168	-5907	-9884	-396	-4659	6144	-16780	-86	-19273	6486	-17056	-1765	-17456	9106	-13227	-3541	-16172	9843	-10137	-151	-129	-124	-72	-65	-61	-109	37	-153	13	30	-80	-12	-60	77	-34	-4
0.950000	-102	-5781	-2319	-17786	57	-15871	-1697	-9198	-165	-14571	-5553	-10899	7	-13242	-5767	-9736	-281	-4770	6297	-16818	-212	-19264	6360	-17013	-1981	-17368	8997	-13125	-3326	-16040	9835	-9954	-146	-129	-124	-69	-61	-63	-110	35	-153	16	29	-77	-23	-60	79	-33	-3
0.950833	-33	-5869	-2281	-17883	-282	-15859	-1627	-9158	-65	-14577	-5459	-10874	-185	-13304	-5664	-9599	-436	-4870	6455	-16858	-213	-19210	6230	-16970	-1802	-17246	8870	-13021	-2963	-15889	9781	-9777	-150	-127	-126	-88	-60	-61	-108	37	-131	15	29	-75	-23	-60	78	-32	-1
0.951667	40	-5938	-2241	-17974	-373	-15834	-1590	-9128	-16	-14575	-5367	-10847	38	-13358	-5558	-9457	-87	-4955	6618	-16901	261	-19115	6096	-16923	-2309	-17091	8731	-12932	-3725	-15718	9724	-9599	-146	-125	-120	-67	-64	-61	-110	40	-150	17	30	-73	-17	-59	81	-28	0
0.952500	108	-6001	-2199	-18064	-26	-15793	-1567	-9103	-124	-14563	-5281	-10823	82	-13430	-5486	-9330	211	-5028	6785	-16946	385	-18971	5958	-16893	-3251	-16901	8580	-12835	-4250	-15537	9654	-9419	-148	-127	-119	-67	-59	-61	-104	46	-150	22	35	-75	-17	-59	81	-28	2
0.953333	-117	-6067	-2165	-18158	-165	-15724	-1556	-9086	-114	-14538	-5195	-10804	-52	-13461	-5439	-9215	-748	-5089	6952	-17000	-425	-18788	5819	-16866	-2596	-16685	8423	-12751	-2970	-15337	9565	-9218	-143	-126	-110	-69	-58	-61	-104	41	-151	20	34	-74	-17	-59	82	-28	2
0.954167	19	-6135	-2133	-18246	-56	-15672	-1564	-9075	-67	-14509	-5124	-10787	16	-13494	-5417	-9116	-584	-5134	7130	-17059	-582	-18570	5674	-16845	-2178	-16439	8254	-12678	-2363	-15129	9461	-9067	-148	-125	-119	-65	-59	-60	-108	41	-159	18	30	-75	-21	-51	80	-31	1
0.955000	242	-6205	-2127	-18333	15	-15585	-1584	-9072	-130	-14466	-5053	-10774	-63	-13537	-5416	-9029	-251	-5166	7296	-17121	-651	-18317	5533	-16834	-2037	-16173	8085	-12608	-1821	-14904	9342	-8895	-148	-128	-120	-64	-60	-56	-108	38	-151	19	33	-76	-17	-60	79	-30	-3
0.955833	-9	-6265	-2092	-18417	-7	-15485	-1616	-9075	-131	-14421	-4985	-10758	-108	-13563	-5450	-8958	-354	-5178	7473	-17189	-470	-18034	5395	-16828	-1693	-15890	7917	-12555	-1210	-14687	9207	-8716	-147	-131	-114	-66	-61	-58	-86	17	-152	11	28	-76	-18	-59	80	-31	1
0.956667	-131	-6329	-2085	-18499	3	-15372	-1660	-9090	-159	-14360	-4942	-10761	-81	-13582	-5489	-8912	-119	-5183	7648	-17261	-280	-17737	5272	-16834	-1094	-15595	7753	-12513	-650	-14465	9060	-8540	-153	-129	-120	-69	-63	-60	-108	37	-154	16	29	-79	-22	-60	77	-35	-6
0.957500	-94	-6394	-2091	-18578	-143	-15246	-1714	-9117	-108	-14297	-4899	-10753	-289	-13589	-5558	-8877	-239	-5165	7820	-17321	-528	-17428	5130	-16846	245	-15296	7591	-12474	80	-14243	8907	-8358	-151	-127	-119	-68	-64	-61	-107	38	-151	17	32	-77	-21	-57	80	-31	0
0.958333	-59	-6454	-2103	-18646	-128	-15098	-1787	-9143	-97	-14225	-4861	-10745	-386	-13583	-5640	-8860	5	-5146	7992	-17389	-289	-17110	5016	-16867	833	-15000	7433	-12445	3	-14033	8744	-8176	-151	-125	-119	-65	-60	-56	-104	39	-153	18	35	-75	-17	-58	80	-33	0
0.959167	-50	-6509	-2127	-18713	-133	-14946	-1827	-9181	-69	-14149	-4830	-10736	-315	-13577	-5749	-8855	99	-5110	8154	-17453	-617	-16805	4903	-16901	1208	-14708	7280	-12425	540	-13835	8582	-7991	-146	-126	-119	-66	-63	-59	-108	42	-154	20	35	-76	-35	-58	79	-29	2
0.960000	-90	-6563	-2157	-18775	-223	-14778	-1867	-9229	-43	-14070	-4812	-10728	-208	-13537	-5873	-8874	-114	-5073	8308	-17506	-389	-16505	4806	-16929	1754	-14441	7126	-12414	442	-13660	8415	-7803	-144	-125	-117	-64	-59	-57	-107	42	-148	20	35	-76	-18	-55	80	-28	3
0.960833	45	-6614	-2210	-18840	42	-14616	-1950	-9289	-82	-14002	-4802	-10712	-214	-13503	-6012	-8901	658	-5029	8455	-17560	342	-16235	4722	-16992	712	-14200	6982	-12407	-705	-13509	8251	-7614	-145	-125	-115	-66	-63	-51	-104	42	-153	18	34	-75	-19	-57	81	-30	2
0.961667	6	-6663	-2272	-18899	71	-14451	-2009	-9360	29	-13915	-4805	-10693	-359	-13461	-6175	-8953	125	-4985	8583	-17603	-372	-15987	4641	-17050	827	-13992	6831	-12408	-165	-13387	8082	-7424	-150	-127	-121	-63	-63	-58	-105	40	-152	16	30	-80	-23	-56	81	-32	-15
0.962500	-67	-6708	-2341	-18956	116	-14282	-2065	-9437	-28	-13844	-4816	-10669	-243	-13407	-6348	-9010	12	-4939	8700	-17641	-263	-15774	4573	-17117	819	-13810	6681	-12402	-49	-13290	7919	-7235	-150	-131	-117	-67	-64	-58	-107	40	-148	16	35	-75	-22	-59	80	-30	-4
0.963333	-116	-6743	-2416	-19012	162	-14111	-2117	-9522	-47	-13767	-4835	-10632	-139	-13344	-6531	-9082	42	-4890	8799	-17665	-350	-15593	4515	-17183	931	-13674	6528	-12401	178	-13229	7772	-7049	-146	-127	-119	-59	-62	-55	-104	40	-155	17	32	-76	-19	-57	81	-32	-1
0.964167	-174	-6777	-2501	-19067	-24	-13967	-2167	-9616	-32	-13691	-4867	-10587	-333	-13283	-6725	-9168	21	-4841	8878	-17689	-481	-15446	4454	-17258	1360	-13573	6369	-12399	755	-13207	7589	-6857	-151	-129	-121	-67	-63	-61	-109	40	-152	18	34	-68	-22	-60	80	-30	-6
0.965000	-104	-6801	-2594	-19126	-23	-13823	-2209	-9714	-7	-13628	-4909	-10534	-145	-13208	-6925	-9260	69	-4797	8937	-17698	-182	-15342	4396	-17330	1385	-13524	6198	-12397	861	-13220	7431	-6674	-149	-128	-124	-66	-63	-62	-110	38	-154	15	29	-79	-23	-55	81	-32	-5
0.965833	40	-6827	-2696	-19179	183	-13691	-2249	-9815	13	-13566	-4967	-10481	110	-13138	-7136	-9360	528	-4747	8979	-17702	37	-15258	4339	-17396	870	-13500	6022	-12375	332	-13260	7263	-6493	-149	-128	-120	-57	-61	-57	-105	38	-151	17	33	-75	-19	-57	81	-30	-4
0.966667	-39	-6842	-2805	-19234	64	-13578	-2286	-9910	-98	-13508	-5028	-10414	-84	-13059	-7346	-9468	-233	-4696	9001	-17705	-884	-15210	4274	-17462	2067	-13522	5831	-12353	1117	-13337	7095	-6315	-145	-128	-119	-66	-62	-60	-107	39	-154	16	30	-76	-18	-57	82	-29	-4
0.967500	-137	-6860	-2906	-19285	102	-13475	-2323	-10009	-72	-13462	-5110	-10343	-188	-12962	-7575	-9588	-482	-4654	9004	-17706	-731	-15190	4198	-17525	3423	-13573	5630	-12324	1358	-13435	6920	-6155	-150	-126	-120	-66	-60	-56	-105	41	-154	5	53	-76	-19	-59	82	-29	-1
0.968333	-233	-6882	-3022	-19346	124	-13401	-2363	-10106	-63	-13417	-5194	-10265	-216	-12913	-7760	-9709	-335	-4602	8990	-17713	-219	-15192	4110	-17571	4033	-13653	5416	-12284	1172	-13547	6738	-6001	-150	-127	-121	-66	-65	-62	-109	41	-154	18	30	-77	-23	-60	79	-29	-3
0.969167	-219	-6884	-3136	-19394	229	-13333	-2410	-10198	-85	-13388	-5316	-10195	-210	-12839	-7961	-9829	-460	-4547	8960	-17718	3	-15203	4008	-17621	4141	-13757	5190	-12240	1118	-13691	6551	-5861	-149	-129	-120	-66	-65	-61	-104	40	-153	12	29	-78	-21	-60	81	-30	-3
0.970000	-196	-6896	-3255	-19446	193	-13290	-2462	-10282	-94	-13358	-5408	-10123	-179	-12773	-8151	-9955	-321	-4489	8910	-17734	178	-15222	3892	-17659	3877	-13861	4958	-12187	801	-13840	6354	-5739	-149	-130	-122	-72	-62	-60	-108	37	-152	17	28	-79	-23	-60	80	-31	-4
0.970833	-32	-6908	-3379	-19492	30	-13269	-2524	-10365	-130	-13344	-5536	-10054	-147	-12712	-8327	-10081	-694	-4418	8858	-17751	-287	-15241	3762	-17672	3766	-13994	4717	-12129	483	-13985	6145	-5630	-150	-125	-120	-67	-69	-63	-107	41	-153	17	25	-76	-19	-60	82	-28	0
0.971667	-100	-6921	-3508	-19529	-99	-13266	-2593	-10424	-85	-13333	-5667	-9986	-260	-12658	-8490	-10195	-462	-4340	8794	-17769	-127	-15251	3616	-17678	2526	-14115	4476	-12065	-409	-14130	5929	-5545	-150	-127	-120	-64	-60	-57	-104	44	-150	20	33	-72	-18	-57	84	-27	0
0.972500	-195	-6930	-3634	-19554	-122	-13283	-2675	-10489	-66	-13338	-5815	-9919	-303	-12613	-8615	-10310	-38	-4247	8732	-17807	-262	-15249	3452	-17652	351	-14232	4231	-12004	-1173	-14267	5701	-5484	-147	-126	-117	-65	-60	-56	-95	43	-152	18	30	-73	-23	-56	85	-26	-1
0.973333	-109	-6948	-3770	-19600	-196	-13319	-2773	-10542	-35	-13356	-5974	-9866	-236	-12580	-8774	-10411	-449	-4151	8661	-17854	-547	-15237	3274	-17618	-1210	-14334	3985	-11947	-2111	-14397	5461	-5456	-151	-130	-128	-65	-61	-60	-108	39	-148	17	32	-75	-22	-60	78	-32	-3
0.974167	-82	-6971	-3908	-19586	153	-13375	-2889	-10598	-32	-13382	-6142	-9826	-75	-12556	-8888	-10484	491	-4039	8595	-17908	409	-15203	3086	-17563	-3719	-14417	3746	-11893	-4431	-14499	5214	-5444	-148	-130	-118	-69	-61	-62	-112	37	-150	17	25	-70	-21	-61	81	-28	0
0.975000	-212	-6990	-4048	-19578	18	-13442	-3008	-10634	-165	-13411	-6313	-9788	-150	-12546	-8985	-10566	133	-3917	8533	-17967	-198	-15132	2894	-17483	-4499	-14478	3516	-11851	-4470	-14585	4963	-5465	-149	-130	-120	-67	-62	-61	-109	42	-149	18	32	-75	-22	-64	79	-49	-1
0.975833	-122	-7016	-4184	-19556	-88	-13525	-3133	-10665	-146	-13476	-6476	-9756	-35	-12540	-9063	-10616	24	-3784	8477	-18029	86	-15061	2699	-17383	-4300	-14516	3305	-11820	-3434	-14637	4708	-5489	-145	-128	-120	-70	-61	-63	-111	37	-151	19	29	-75	-19	-60	80	-29	0
0.976667	-22	-7053	-4325	-19521	-78	-13610	-3279	-10693	-111	-13513	-6682	-9742	-25	-12548	-9128	-10643	54	-3645	8431	-18102	356	-14966	2509	-17258	-3845	-14526	3093	-11795	-1676	-14675	4445	-5588	-151	-130	-122	-68	-61	-61	-110	40	-153	16	27	-77	-23	-62	76	-30	0
0.977500	60	-7057	-4465	-19471	-91	-13699	-3426	-10714	-141	-13574	-6876	-9700	-102	-12569	-9178	-10654	-158	-3500	8393	-18172	-12	-14837	2325	-17112	-3022	-14513	2908	-11803	166	-14681	4180	-5688	-149	-130	-121	-68	-69	-61	-111	38	-152	16	30	-47	-19	-57	82	-31	0
0.978333	87	-7075	-4602	-19391	-110	-13792	-3571	-10728	-114	-13641	-7073	-9739	-75	-12601	-9215	-10640	-171	-3350	8370	-18238	149	-14698	2153	-16942	-2437	-14464	2734	-11825	1662	-14663	3913	-5812	-146	-130	-118	-66	-65	-61	-107	41	-151	17	30	-76	-22	-60	81	-29	1
0.979167	170	-7084	-4731	-19332	-15	-13882	-3719	-10739	-187	-13704	-7269	-9753	-9	-12641	-9244	-10598	211	-3200	8353	-18300	864	-14548	1991	-16749	-3050	-14406	2587	-11861	2255	-14621	3651	-5959	-147	-128	-122	-66	-61	-59	-105	40	-147	-4	34	-75	-23	-56	82	-29	0
0.980000	21	-7085	-4854	-19255	-58	-13964	-3865	-10742	-143	-13775	-7466	-9774	-159	-12685	-9266	-10534	-466	-3052	8345	-18356	37	-14387	1847	-16536	-2654	-14323	2455	-11925	3359	-14560	3388	-6124	-144	-128	-118	-67	-60	-58	-105	40	-148	17	35	-77	-23	-56	84	-33	-1
0.980833	59	-7078	-4972	-19156	-72	-14037	-4003	-10743	-164	-13848	-7666	-9807	-80	-12745	-9285	-10450	-909	-2910	8346	-18406	120	-14227	1724	-16308	-1777	-14227	2340	-12011	3292	-14486	3123	-6310	-150	-146	-124	-69	-61	-64	-108	38	-151	15	30	-76	-23	-58	80	-31	-3
0.981667	91	-7063	-5082	-19061	-131	-14106	-4139	-10743	-198	-13920	-7866	-9854	-90	-12812	-9313	-10343	-633	-2778	8348	-18433	557	-14076	1621	-16073	-1429	-14123	2242	-12108	1882	-14399	2859	-6505	-154	-133	-125	-73	-63	-60	-113	34	-159	12	26	-81	-17	-61	78	-34	-6
0.982500	-163	-7036	-5183	-18970	-158	-14157	-4258	-10731	-44	-13984	-8060	-9909	-117	-12887	-9336	-10211	-631	-2659	8356	-18462	232	-13928	1541	-15809	-1184	-14009	2163	-12225	199	-14302	2599	-6706	-151	-132	-121	-70	-65	-59	-110	22	-154	12	28	-80	-25	-62	77	-34	-1
0.983333	-116	-6994	-5265	-18861	-14	-14190	-4366	-10714	-29	-14039	-8247	-9963	-133	-12964	-9364	-10067	-479	-2547	8365	-18469	-285	-13796	1476	-15543	-1436	-13893	2103	-12349	-1796	-14206	2325	-6913	-151	-131	-124	-70	-67	-62	-110	36	-152	17	32	-81	-25	-59	80	-33	-4
0.984167	-251	-6930	-5337	-18772	-94	-14216	-4462	-10693	-103	-14098	-8423	-10026	-18	-13051	-9403	-9910	-636	-2454	8369	-18458	-906	-13683	1439	-15271	-1384	-13782	2054	-12496	-3055	-14110	2100	-7114	-151	-130	-122	-70	-64	-58	-108	36	-155	15	33	-81	-22	-60	78	-34	-1
0.985000	-516	-6863	-5397	-18687	-174	-14221	-4549	-10672	-104	-14147	-8591	-10093	-47	-13141	-9455	-9740	-614	-2376	8362	-18432	-1000	-13579	1408	-14998	-1289	-13674	2019	-12636	-3021	-14018	1858	-7315	-148	-130	-124	-68	-62	-56	-107	39	-152	16	9	-78	-23	-56	81	-28	0
0.985833	-400	-6776	-5446	-18611	-95	-14201	-4631	-10642	-120	-14199	-8751	-10158	-152	-13238	-9519	-9567	-132	-2317	8347	-18385	-1141	-13526	1398	-14723	-1818	-13585	1994	-12780	-1696	-13938	1626	-7504	-151	-130	-127	-67	-69	-56	-105	41	-154	16	32	-79	-21	-56	82	-32	-5
0.986667	-393	-6675	-5485	-18549	-282	-14218	-4706	-10618	-119	-14238	-8897	-10224	-387	-13341	-9600	-9391	-661	-2277	8317	-18326	-1705	-13491	1388	-14463	-1111	-13502	1978	-12914	172	-13870	1401	-7685	-150	-128	-121	-68	-60	-55	-103	41	-150	19	33	-76	-22	-55	82	-16	1
0.987500	-427	-6575	-5508	-18501	-114	-14209	-4783	-10597	-52	-14282	-9031	-10279	-76	-13453	-9695	-9193	172	-2254	8272	-18256	-741	-13481	1381	-14219	-1418	-13440	1959	-13047	-594	-13815	1188	-7852	-149	-127	-120	-65	-59	-56	-109	42	-156	20	33	-75	-22	-55	78	-31	1
0.988333	-410	-6463	-5525	-18469	-273	-14205	-4862	-10576	-127	-14327	-9149	-10349	-47	-13568	-9810	-9052	268	-2251	8202	-18174	-1244	-13502	1368	-13987	-1308	-13390	1914	-13165	-862	-13776	983	-8002	-148	-130	-122	-65	-61	-58	-104	43	-152	20	34	-74	-19	-57	82	-30	-4
0.989167	-345	-6344	-5533	-18455	-276	-14207	-4948	-10553	-92	-14373	-9257	-10407	-142	-13690	-9939	-8894	-143	-2264	8115	-18083	-1504	-13551	1352	-13777	-831	-13357	1932	-13267	-1271	-13753	797	-8135	-149	-128	-120	-66	-86	-61	-105	40	-156	16	32	-76	-21	-57	81	-30	-1
0.990000	-521	-6227	-5532	-18458	-133	-14221	-5043	-10542	-101	-14424	-9353	-10456	-195	-13817	-10083	-8747	40	-2296	8001	-17960	-1427	-13625	1321	-13590	-754	-13341	1907	-13357	-2438	-13738	623	-8256	-155	-131	-125	-70	-64	-58	-109	38	-154	19	28	-79	-25	-60	76	-34	-5
0.990833	-664	-6106	-5520	-18477	-34	-14250	-5153	-10532	-169	-14478	-9440	-10498	-310	-13939	-10239	-8606	216	-2338	7870	-17891	-1583	-13710	1276	-13427	-342	-13332	1878	-13421	-3524	-13727	470	-8350	-147	-126	-145	-87	-63	-58	-104	38	-154	21	30	-75	-22	-55	82	-28	-4
0.991667	-642	-5980	-5498	-18505	-196	-14294	-5270	-10532	-101	-14542	-9512	-10524	-412	-14058	-10407	-8474	292	-2392	7721	-17788	-1608	-13813	1214	-13291	223	-13336	1838	-13457	-4317	-13723	333	-8434	-149	-122	-118	-67	-62	-55	-102	43	-151	23	36	-70	-19	-55	81	-25	0
0.992500	-488	-5861	-5468	-18546	-126	-14360	-5414	-10539	-48	-14612	-9582	-10541	-60	-14171	-10577	-8359	785	-2458	7538	-17690	-753	-13932	1128	-13186	-652	-13345	1779	-13482	-7126	-13716	210	-8506	-148	-121	-117	-58	-64	-57	-104	45	-150	20	36	-72	-19	-48	84	-24	1
0.993333	-683	-5748	-5431	-18584	-63	-14451	-5577	-10553	-122	-14695	-9651	-10555	-145	-14301	-10773	-8255	465	-2532	7337	-17601	-911	-14056	1019	-13113	-964	-13364	1701	-13478	-8958	-13711	105	-8570	-153	-125	-116	-63	-59	-53	-100	44	-151	23	36	-72	-23	-53	85	-27	0
0.994167	-744	-5644	-5389	-18668	-33	-14570	-5769	-10575	-77	-14791	-9719	-10562	-206	-14416	-10967	-8165	157	-2621	7119	-17527	-954	-14186	885	-13073	-401	-13387	1606	-13477	-9186	-13696	18	-8628	-146	-113	-119	-65	-56	-56	-102	40	-151	22	33	-72	-17	-50	82	-26	0
0.995000	-583	-5547	-5335	-18736	-102	-14712	-5978	-10607	-51	-14892	-9791	-10559	-156	-14525	-11167	-8082	528	-2711	6892	-17459	-644	-14313	729	-13065	-258	-13405	1488	-13452	-8857	-13667	-57	-8681	-151	-124	-118	-63	-60	-57	-102	41	-152	21	36	-87	-22	-52	85	-26	-3
0.995833	-673	-5459	-5278	-18806	-218	-14875	-6210	-10642	-46	-15001	-9867	-10553	-193	-14626	-11366	-8005	356	-2811	6642	-17406	-878	-14437	556	-13083	632	-13422	1347	-13413	-7354	-13625	-111	-8711	-109	-122	-117	-64	-63	-58	-100	43	-149	24	38	-73	-24	-52	86	-25	0
0.996667	-744	-5383	-5208	-18875	-167	-15057	-6457	-10690	-48	-15120	-9960	-10540	-160	-14720	-11572	-7935	353	-2912	6393	-17368	-781	-14555	367	-13138	1433	-13436	1188	-13342	-5261	-13566	-156	-8794	-147	-124	-116	-65	-59	-57	-104	41	-150	20	32	-77	-21	-53	81	-28	-3
0.997500	-604	-5318	-5133	-18940	-187	-15254	-6721	-10742	-193	-15247	-10021	-10523	-164	-14806	-11773	-7875	86	-3024	6135	-17344	-735	-14662	167	-13217	1882	-13445	1007	-13315	-4695	-13487	-188	-8860	-149	-126	-135	-65	-62	-56	-143	43	-151	22	36	-76	-19	-53	81	-27	-3
0.998333	-687	-5254	-5050	-18993	-294	-15460	-6996	-10801	-126	-15373	-10176	-10512	-266	-14885	-11970	-7810	-598	-3139	5878	-17338	-402	-14759	-41	-13327	2252	-13450	813	-13260	-15564	-13395	-210	-8935	-154	-129	-120	-67	-66	-59	-107	41	-158	17	34	-78	-24	-55	80	-29	-6
0.999167	-820	-5203	-4967	-19036	-296	-15672	-7277	-10865	-38	-15505	-10289	-10499	-161	-14955	-12167	-7751	-287	-3257	5632	-17345	319	-14841	-246	-13457	986	-13445	604	-13204	-31607	-13280	-221	-9027	-149	-122	-118	-66	-77	-57	-104	42	-150	40	38	-73	-18	-55	84	-28	-1
1.000000	-634	-5157	-4878	-19059	-264	-15878	-7557	-10934	-111	-15633	-10444	-10493	-241	-15014	-12351	-7686	-779	-3381	5389	-17371	195	-14912	-455	-13616	164	-13439	387	-13151	-31643	-13150	-229	-9134	-148	-125	-120	-65	-60	-57	-108	42	-149	18	35	-75	-13	-56	86	-26	1
1.000833	-372	-5119	-4787	-19069	-128	-16079	-7828	-11004	-75	-15758	-10603	-10469	13	-15072	-12535	-7625	-454	-3514	5155	-17405	1310	-14972	-634	-13795	-1202	-13426	165	-13106	-29929	-13009	-235	-9261	-147	-127	-119	-66	-61	-58	-105	45	-153	18	33	-76	-19	-58	81	-30	-1
1.001667	-328	-5088	-4702	-19056	36	-16265	-8097	-11086	-118	-15883	-10773	-10486	54	-15123	-12710	-7563	-230	-3657	4934	-17456	1559	-15019	-804	-14001	-2504	-13409	-47	-13072	-30713	-12857	-234	-9420	-149	-128	-121	-69	-62	-62	-108	38	-153	15	29	-80	-22	-59	80	-31	-4
1.002500	-328	-5055	-4623	-19025	24	-16435	-8330	-11172	-133	-15993	-10952	-10498	2	-15175	-12872	-7505	-745	-3801	4737	-17513	1367	-15046	-962	-14225	-2181	-13387	-256	-13052	-29617	-12693	-233	-9606	-147	-127	-121	-70	-60	-59	-97	40	-150	20	32	-78	-23	-59	75	-31	1
1.003333	-202	-5024	-4554	-18975	-45	-16582	-8564	-11258	-24	-16097	-11136	-10514	-204	-15226	-13034	-7437	-508	-3950	4555	-17582	1712	-15064	-1089	-14467	-1670	-13357	-448	-13051	-29099	-12522	-224	-9832	-147	-128	-122	-70	-66	-59	-109	42	-150	17	32	-76	-21	-59	79	-28	-1
1.004167	-60	-4994	-4486	-18904	-19	-16706	-8760	-11351	29	-16196	-11324	-10539	141	-15281	-13181	-7356	-500	-4101	4394	-17650	1768	-15062	-1183	-14737	-924	-13319	-618	-13083	-23084	-12348	-213	-10077	-139	-127	-100	-68	-65	-56	-100	42	-150	16	30	-79	-21	-58	80	-28	0
1.005000	-193	-4962	-4439	-18817	-127	-16807	-8919	-11453	-92	-16271	-11509	-10574	691	-15330	-13312	-7315	-509	-4265	4249	-17722	1889	-15042	-1256	-15025	198	-13271	-756	-13140	-11327	-12171	-195	-10378	-145	-126	-124	-68	-61	-57	-109	42	-151	26	32	-76	-19	-58	78	-28	4
1.005833	-161	-4922	-4405	-18703	62	-16878	-9041	-11562	-77	-16342	-11688	-10616	979	-15387	-13432	-7264	106	-4407	4127	-17798	2732	-15003	-1282	-15333	488	-13216	-865	-13235	-3610	-11995	-174	-10729	-147	-126	-119	-64	-56	-56	-108	43	-150	16	30	-78	-18	-58	79	-30	2
1.006667	52	-4885	-4397	-18596	95	-16932	-9125	-11681	-50	-16407	-11853	-10672	984	-15449	-13544	-7218	197	-4564	4008	-17876	2624	-14949	-1290	-15664	1521	-13150	-934	-13376	5452	-11825	-141	-11131	-151	-130	-124	-68	-62	-59	-114	35	-151	16	29	-78	-24	-59	77	-33	-5
1.007500	171	-4839	-4407	-18477	-60	-16965	-9167	-11816	-43	-16457	-12011	-10738	1041	-15519	-13638	-7177	-356	-4711	3929	-17947	2030	-14872	-1261	-16009	4247	-13062	-960	-13564	16015	-11652	-92	-11587	-148	-129	-119	-67	-61	-60	-110	39	-153	13	29	-77	-19	-58	79	-28	-1
1.008333	1	-4787	-4437	-18343	102	-16976	-9163	-11949	-23	-16497	-12141	-10807	676	-15589	-13711	-7148	53	-4853	3856	-18014	2237	-14779	-1201	-16375	6243	-12964	-939	-13806	23940	-11480	-28	-12096	-150	-128	-118	-68	-61	-59	-111	39	-152	17	32	-75	-4	-60	78	-31	-3
1.009167	-84	-4729	-4495	-18210	192	-16977	-9120	-12098	-91	-16532	-12245	-10890	518	-15664	-13768	-7124	189	-4982	3791	-18078	2158	-14665	-1113	-16755	8009	-12849	-867	-14092	30308	-11314	58	-12653	-151	-130	-119	-67	-70	-58	-111	37	-156	17	30	-76	-23	-58	78	-30	-4
1.010000	-105	-4669	-4577	-18076	135	-16965	-9027	-12258	-59	-16563	-12330	-10980	482	-15743	-13808	-7117	218	-5112	3741	-18139	2147	-14538	-986	-17141	9492	-12718	-746	-14435	32767	-11152	168	-13263	-148	-128	-119	-69	-63	-58	-109	36	-151	15	29	-76	-21	-59	77	-34	-1
1.010833	-163	-4609	-4682	-17937	105	-16955	-8901	-12461	-107	-16593	-12381	-11075	248	-15825	-13821	-7119	402	-5202	3697	-18196	2220	-14410	-849	-17534	10841	-12570	-572	-14823	32661	-10996	309	-13911	-146	-169	-120	-66	-63	-58	-110	36	-150	18	32	-76	-22	-57	80	-28	0
1.011667	-171	-4546	-4821	-17800	-8	-16942	-8739	-12608	-165	-16621	-12400	-11176	119	-15907	-13814	-7138	209	-5283	3661	-18236	2272	-14270	-676	-17923	12267	-12406	-348	-15251	32694	-10842	492	-14603	-148	-121	-117	-62	-62	-52	-103	40	-162	20	34	-73	-21	-56	78	-27	0
1.012500	-142	-4485	-4983	-17666	-88	-16935	-8549	-12804	-109	-16644	-12388	-11283	123	-15983	-13782	-7160	534	-5349	3630	-18294	2240	-14139	-483	-18307	12201	-12235	-72	-15726	32767	-10694	705	-15328	-147	-124	-117	-67	-58	-59	-107	41	-148	23	36	-74	-18	-55	86	-24	1
1.013333	122	-4425	-5165	-17534	-124	-16939	-8333	-13003	-85	-16694	-12351	-11399	-91	-16064	-13727	-7201	276	-5393	3601	-18338	1251	-14021	-267	-18682	12412	-12058	264	-16238	32606	-10559	959	-16066	-146	-124	-116	-63	-59	-53	-103	40	-150	23	32	-72	-23	-53	84	-26	1
1.014167	183	-4381	-5377	-17411	-137	-16959	-8105	-13221	-88	-16740	-12275	-11515	-49	-16143	-13653	-7253	222	-5424	3565	-18388	1658	-13930	-31	-19029	12097	-11884	610	-16766	30640	-10438	1244	-16807	-148	-132	-120	-61	-60	-55	-103	44	-153	20	34	-73	-21	-53	86	-24	-1
1.015000	102	-4341	-5602	-17283	-198	-16992	-7862	-13444	-99	-16797	-12181	-11640	-122	-16218	-13556	-7313	839	-5430	3531	-18434	1559	-13863	219	-19356	10234	-11723	1010	-17316	26932	-10333	1562	-17566	-147	-129	-119	-63	-62	-58	-105	60	-153	20	22	-90	-24	-56	81	-29	-1
1.015833	137	-4321	-5846	-17165	-385	-17045	-7613	-13676	-103	-16858	-12052	-11767	-145	-16285	-13436	-7388	212	-5419	3495	-18479	406	-13835	501	-19653	9252	-11572	1439	-17868	24289	-10254	1931	-18309	-149	-128	-73	-65	-60	-52	-107	38	-151	21	35	-70	-21	-52	80	-26	-1
1.016667	263	-4307	-6105	-17045	-426	-17106	-7353	-13909	-75	-16922	-11900	-11893	-260	-16342	-13300	-7463	154	-5382	3460	-18522	604	-13847	786	-19913	7729	-11458	1894	-18424	22535	-10203	2301	-19028	-148	-127	-120	-66	-61	-56	-107	39	-152	19	32	-73	-19	-58	84	-24	-1
1.017500	343	-4313	-6370	-16936	-413	-17178	-7100	-14150	-47	-16992	-11727	-12020	-486	-16384	-13146	-7548	-16	-5341	3417	-18563	279	-13906	1095	-20133	6179	-11379	2367	-18981	21909	-10188	2699	-19724	-153	-129	-119	-64	-55	-28	-105	41	-151	21	33	-73	-23	-53	81	-26	-4
1.018333	474	-4331	-6646	-16828	-682	-17263	-6845	-14393	-198	-17060	-11533	-12156	-765	-16423	-12977	-7629	-419	-5284	3380	-18600	-301	-14023	1419	-20297	4875	-11355	2848	-19526	22804	-10217	3117	-20382	-148	-125	-118	-63	-61	-52	-105	41	-153	20	36	-73	-16	-53	94	-25	0
1.019167	564	-4367	-6921	-16730	-689	-17349	-6592	-14646	-138	-17132	-11324	-12275	-503	-16441	-12801	-7718	-136	-5222	3310	-18630	194	-14185	1757	-20461	2957	-11392	3329	-20061	21924	-10294	3521	-21005	-137	-124	-124	-65	-65	-52	-104	42	-153	21	35	-68	-21	-51	86	-27	-3
1.020000	364	-4422	-7190	-16644	-356	-17437	-6348	-14887	-55	-17190	-11104	-12431	-635	-16443	-12616	-7809	125	-5162	3245	-18653	258	-14402	2102	-20585	657	-11498	3801	-20581	20117	-10431	3922	-21584	-149	-120	-116	-62	-61	-52	-103	41	-151	17	35	-70	-18	-51	84	-3	0
1.020833	126	-4488	-7458	-16565	-472	-17520	-6106	-15134	-133	-17242	-10876	-12570	-742	-16423	-12434	-7894	-651	-5078	3172	-18668	-592	-14667	2457	-20656	-282	-11682	4259	-21088	21327	-10631	4304	-22128	-154	-125	-119	-65	-58	-56	-103	41	-152	20	35	-72	-19	-51	84	-30	0
1.021667	305	-4574	-7715	-16501	-437	-17594	-5871	-15384	-177	-17284	-10644	-12712	-663	-16385	-12252	-7989	-664	-5006	3090	-18674	-388	-14981	2817	-20713	-1517	-11941	4700	-21587	21537	-10891	4668	-22634	-148	-126	-118	-67	-64	-59	-107	41	-152	16	33	-66	-21	-55	82	-26	-3
1.022500	438	-4669	-7955	-16448	-256	-17652	-5639	-15634	-81	-17272	-10405	-12858	-851	-16332	-12071	-8071	-704	-4937	2997	-18667	-586	-15327	3187	-20752	-2985	-12275	5121	-22072	20929	-11220	5004	-23090	-150	-125	-118	-66	-63	-56	-107	39	-147	20	34	-75	-19	-58	81	-27	-3
1.023333	237	-4773	-8179	-16411	-265	-17694	-5413	-15879	-116	-17316	-10171	-13000	-707	-16255	-11899	-8155	-986	-4876	2887	-18647	-791	-15707	3551	-20779	-4213	-12690	5523	-22553	19521	-11591	5320	-23505	-151	-132	-125	-69	-66	-62	-110	37	-156	12	27	-77	-23	-58	82	-31	-1
1.024167	73	-4883	-8384	-16385	-301	-17720	-5189	-16146	-98	-17323	-9942	-13145	-666	-16165	-11739	-8229	-1142	-4817	2781	-18615	-466	-16100	3922	-20800	-5146	-13158	5909	-23021	17286	-12049	5613	-23871	-153	-127	-124	-67	-65	-57	-107	36	-158	16	30	-77	-22	-57	81	-31	-3
1.025000	138	-4992	-8560	-16356	-198	-17719	-4959	-16364	-128	-17269	-9706	-13278	-849	-16053	-11572	-8294	-1182	-4760	2660	-18570	-609	-16509	4293	-20824	-5136	-13676	6285	-23482	15127	-12543	5891	-24191	-148	-127	-121	-67	-62	-58	-109	38	-143	21	32	-76	-17	-55	78	-30	0
1.025833	41	-5096	-8711	-16328	-168	-17699	-4767	-16601	-199	-17220	-9488	-13411	-826	-15929	-11426	-8342	-635	-4704	2530	-18512	-423	-16918	4656	-20855	-5661	-14228	6648	-23936	11178	-13073	6164	-24457	-147	-127	-122	-65	-61	-58	-105	41	-151	17	33	-76	-19	-57	81	-30	0
1.026667	-53	-5199	-8834	-16319	-148	-17660	-4533	-16835	-64	-17153	-9281	-13537	-770	-15801	-11283	-8386	-561	-4658	2384	-18452	-809	-17319	5016	-20907	-5901	-14796	7014	-24390	8226	-13637	6448	-24678	-147	-130	-120	-68	-62	-59	-108	43	-153	19	34	-76	-24	-55	79	-31	-4
1.027500	-120	-5294	-8930	-16299	-259	-17630	-4331	-17065	-24	-17104	-9091	-13656	-669	-15664	-11143	-8411	-687	-4611	2238	-18379	-801	-17700	5370	-20985	-5436	-15364	7394	-24841	4211	-14211	6778	-24844	-149	-126	-117	-74	-63	-56	-108	40	-153	17	32	-76	-22	-58	78	-30	-3
1.028333	-66	-5374	-8997	-16273	-162	-17544	-4131	-17283	-169	-16991	-8911	-13768	-611	-15524	-11017	-8428	161	-4570	2076	-18309	-161	-18061	5719	-21089	-6602	-15914	7795	-25288	-3554	-14788	7098	-24956	-150	-127	-125	-69	-61	-57	-108	41	-152	19	26	-76	-17	-60	76	-36	-4
1.029167	-40	-5440	-9037	-16239	60	-17471	-3944	-17500	-93	-16902	-8765	-13871	-577	-15386	-10887	-8420	-216	-4517	1911	-18239	-1148	-18399	6066	-21233	-6497	-16427	8233	-25730	-8298	-15343	7509	-25011	-148	-130	-120	-68	-63	-57	-109	39	-152	13	30	-76	-17	-59	79	-31	0
1.030000	-101	-5492	-9050	-16195	177	-17395	-3769	-17702	-97	-16813	-8608	-13962	-454	-15260	-10766	-8405	-41	-4464	1742	-18171	-1205	-18704	6416	-21418	-6216	-16887	8725	-26166	-13032	-15869	7994	-25013	-150	-132	-122	-68	-62	-59	-109	40	-152	18	29	-79	-21	-62	76	-33	-4
1.030833	132	-5518	-9030	-16153	280	-17325	-3610	-17911	-130	-16732	-8479	-14044	-478	-15138	-10640	-8369	146	-4406	1570	-18102	-1254	-18986	6778	-21645	-6058	-17274	9283	-26599	-16169	-16337	8582	-24952	-176	-133	-121	-66	-60	-60	-112	38	-155	17	28	-76	-15	-60	76	-34	-4
1.031667	274	-5527	-8983	-16058	301	-17258	-3457	-18073	-53	-16653	-8364	-14114	-577	-15034	-10520	-8323	69	-4336	1402	-18044	-1403	-19235	7151	-21921	-5865	-17582	9919	-27017	-18019	-16749	9291	-24841	-147	-129	-124	-68	-60	-58	-110	25	-149	17	26	-64	-21	-60	75	-32	1
1.032500	60	-5512	-8911	-15978	150	-17212	-3323	-18246	-80	-16596	-8268	-14178	-359	-14943	-10394	-8262	493	-4262	1239	-17995	-1249	-19468	7545	-22246	-6148	-17809	10648	-27429	-20467	-17069	10140	-24673	-132	-128	-122	-68	-63	-58	-107	41	-150	19	28	-76	-21	-56	81	-30	1
1.033333	64	-5475	-8813	-15873	394	-17173	-3199	-18387	-190	-16550	-8177	-14238	-313	-14880	-10270	-8187	1027	-4180	1080	-17947	-946	-19679	7966	-22627	-7007	-17947	11475	-27832	-23662	-17330	11125	-24461	-147	-128	-125	-62	-61	-57	-105	42	-151	16	30	-53	-24	-57	81	-30	0
1.034167	139	-5417	-8696	-15765	246	-17163	-3090	-18514	-88	-16521	-8097	-14285	-447	-14828	-10145	-8116	217	-4093	931	-17907	-2105	-19883	8424	-23061	-6466	-18000	12394	-28217	-22644	-17482	12252	-24208	-145	-132	-124	-70	-64	-58	-107	42	-151	20	30	-74	-18	-57	81	-30	1
1.035000	314	-5336	-8557	-15648	291	-17173	-2993	-18628	-25	-16519	-8028	-14349	-308	-14808	-10024	-8031	167	-4003	790	-17868	-2258	-20081	8922	-23550	-5847	-17973	13435	-28586	-20719	-17542	13518	-23917	-147	-129	-129	-65	-61	-57	-105	46	-153	18	29	-75	-21	-58	82	-30	-4
1.035833	334	-5235	-8398	-15537	383	-17209	-2904	-18721	-13	-16528	-7956	-14389	-275	-14807	-9905	-7957	318	-3904	670	-17836	-1934	-20272	9468	-24081	-5778	-17860	14559	-28928	-18197	-17504	14918	-23595	-148	-128	-122	-68	-64	-57	-107	44	-149	21	33	-74	-22	-57	82	-30	-1
1.036667	211	-5114	-8225	-15411	375	-17261	-2825	-18796	-48	-16556	-7889	-14437	-458	-14829	-9795	-7887	252	-3807	567	-17801	-1926	-20465	10062	-24662	-5662	-17683	15762	-29237	-14875	-17370	16444	-23254	-147	-127	-121	-66	-62	-55	-107	41	-156	19	30	-76	-19	-57	81	-28	2
1.037500	179	-4979	-8040	-15293	554	-17335	-2753	-18841	-90	-16596	-7821	-14490	-470	-14869	-9689	-7824	362	-3709	482	-17767	-1782	-20657	10714	-25275	-5621	-17449	17041	-29515	-11601	-17124	18065	-22890	-145	-131	-119	-67	-62	-57	-107	45	-150	19	32	-75	-21	-56	82	-30	-1
1.038333	64	-4829	-7850	-15185	605	-17419	-2686	-18874	-112	-16647	-7747	-14552	-339	-14929	-9590	-7769	150	-3610	422	-17733	-1698	-20841	11415	-25928	-5276	-17165	18375	-29752	-7653	-16849	19753	-22521	-148	-127	-120	-65	-59	-56	-103	46	-147	20	32	-60	-18	-53	86	-26	2
1.039167	-174	-4665	-7655	-15069	515	-17515	-2622	-18885	-68	-16702	-7673	-14618	-334	-15002	-9504	-7744	359	-3523	379	-17689	-1521	-21025	12183	-26604	-5266	-16848	19727	-29935	-5037	-16484	21466	-22152	-147	-126	-116	-64	-61	-56	-104	47	-152	21	36	-70	-21	-56	85	-28	-3
1.040000	-108	-4497	-7464	-14976	520	-17615	-2561	-18881	5	-16758	-7595	-14671	-388	-15088	-9434	-7739	783	-3444	354	-17647	-1761	-21199	12997	-27298	-5836	-16509	21068	-30068	-2134	-16070	23177	-21784	-150	-129	-119	-64	-60	-58	-105	30	-153	17	35	-70	-23	-55	85	-28	-3
1.040833	-84	-4328	-7273	-14880	428	-17713	-2504	-18865	-5	-16818	-7510	-14790	-392	-15184	-9381	-7754	470	-3371	359	-17593	-1860	-21354	13861	-27994	-5889	-16154	22379	-30136	1100	-15656	24849	-21420	-145	-127	-119	-65	-61	-55	-108	43	-152	21	34	-72	-22	-34	80	-29	0
1.041667	1	-4150	-7085	-14791	533	-17799	-2442	-18856	4	-16859	-7420	-14887	-65	-15281	-9344	-7802	1309	-3304	378	-17535	-530	-21487	14752	-28685	-7296	-15803	23629	-30135	-403	-15151	26451	-21062	-151	-128	-113	-66	-65	-62	-110	46	-155	19	33	-75	-22	-59	81	-28	0
1.042500	-150	-3972	-6904	-14705	600	-17866	-2384	-18795	-4	-16888	-7335	-14994	2	-15381	-9319	-7882	862	-3255	416	-17473	-838	-21580	15678	-29355	-7666	-15459	24792	-30063	345	-14676	27923	-20713	-151	-127	-119	-66	-64	-58	-105	42	-152	20	35	-76	-24	-57	82	-24	0
1.043333	-302	-3795	-6735	-14622	619	-17923	-2324	-18753	-60	-16900	-7241	-15112	-82	-15472	-9312	-7996	586	-3211	473	-17409	-596	-21643	16618	-29998	-7654	-15133	25852	-29902	735	-14220	29271	-20371	-149	-121	-120	-67	-62	-57	-104	43	-151	19	32	-75	-18	-53	88	-27	-1
1.044167	-350	-3620	-6573	-14540	487	-17954	-2266	-18711	-60	-16896	-7146	-15242	-195	-15556	-9322	-8143	574	-3177	546	-17340	-299	-21652	17569	-30609	-7394	-14836	26769	-29657	1380	-13794	30427	-20032	-148	-125	-120	-65	-62	-58	-107	42	-152	19	33	-74	-21	-52	85	-28	-4
1.045000	-248	-3448	-6421	-14458	401	-17956	-2206	-18674	-52	-16863	-7040	-15378	-444	-15623	-9348	-8326	204	-3151	630	-17273	-118	-21618	18508	-31169	-6678	-14575	27546	-29325	2138	-13412	31394	-19701	-149	-126	-121	-66	-62	-56	-104	43	-149	20	33	-73	-21	-51	85	-25	0
1.045833	-379	-3273	-6270	-14375	86	-17931	-2151	-18647	-41	-16815	-6967	-15513	-506	-15684	-9386	-8543	226	-3128	734	-17204	372	-21533	19423	-31676	-5875	-14354	28163	-28907	1928	-13095	32155	-19337	-149	-122	-116	-64	-61	-56	-107	44	-151	19	33	-73	-21	-51	82	-28	0
1.046667	-252	-3106	-6127	-14294	336	-17886	-2095	-18643	6	-16742	-6883	-15657	-251	-15721	-9442	-8800	994	-3107	837	-17148	1364	-21389	20297	-32124	-5779	-14179	28617	-28410	-1213	-12842	32713	-18970	-166	-128	-117	-64	-58	-40	-104	42	-152	22	36	-73	-19	-53	84	-28	0
1.047500	-269	-2936	-5982	-14211	345	-17804	-2044	-18641	-46	-16653	-6807	-15805	-308	-15737	-9505	-9089	285	-3084	956	-17102	897	-21202	21123	-32485	-4334	-14054	28914	-27861	-1603	-12666	32767	-18583	-151	-126	-119	-65	-62	-59	-108	40	-154	15	34	-74	-21	-52	80	-27	3
1.048333	-489	-2770	-5837	-14134	127	-17706	-1996	-18663	-32	-16548	-6735	-15959	-166	-15736	-9582	-9410	-193	-3059	1073	-17067	682	-20969	21887	-32633	-2337	-13973	29061	-27188	-1147	-12572	32767	-18175	-155	-115	-124	-66	-66	-59	-108	39	-153	13	33	-77	-23	-55	79	-33	-8
1.049167	-648	-2608	-5687	-14060	144	-17590	-1950	-18717	-81	-16428	-6680	-16110	-205	-15709	-9660	-9755	-116	-3026	1199	-17043	897	-20692	22579	-32692	-796	-13939	29084	-26495	-954	-12550	32767	-17730	-153	-121	-118	-65	-65	-59	-108	38	-158	17	34	-75	-22	-55	80	-29	-8
1.050000	-500	-2434	-5524	-13986	-119	-17454	-1898	-18787	-94	-16300	-6629	-16269	-292	-15662	-9744	-10121	-314	-2985	1328	-17041	799	-20385	23205	-32735	710	-13946	28994	-25761	-80	-12614	32767	-17258	-156	-129	-120	-115	-65	-58	-108	39	-156	17	32	-76	-26	-56	78	-34	-5
1.050833	-379	-2261	-5351	-13920	-273	-17311	-1846	-18886	-154	-16167	-6588	-16403	-216	-15595	-9827	-10508	-447	-2934	1465	-17056	794	-20056	23734	-32729	1906	-13992	28816	-25015	657	-12754	32767	-16757	-151	-127	-121	-68	-65	-58	-110	40	-152	17	33	-76	-22	-55	80	-24	-3
1.051667	-537	-2083	-5159	-13855	-52	-17164	-1787	-19011	-251	-16036	-6551	-16546	-104	-15510	-9908	-10924	-946	-2870	1605	-17080	646	-19716	24173	-32747	3237	-14060	28585	-24271	2196	-12960	32517	-16219	-151	-126	-117	-62	-63	-61	-107	42	-149	21	34	-72	-21	-53	81	-27	0
1.052500	-533	-1901	-4955	-13804	-44	-17013	-1716	-19163	-148	-15911	-6524	-16683	-68	-15413	-9990	-11346	-993	-2797	1754	-17125	883	-19380	24519	-32733	4061	-14153	28318	-23552	3177	-13234	32117	-15670	-149	-124	-116	-65	-60	-56	-107	45	-149	21	36	-70	-17	-51	76	-25	0
1.053333	-504	-1714	-4737	-13765	15	-16879	-1643	-19348	-69	-15797	-6510	-16824	40	-15310	-10071	-11784	-449	-2710	1903	-17188	897	-19054	24763	-32753	3908	-14256	28045	-22885	4316	-13564	31696	-15102	-149	-124	-117	-63	-59	-55	-105	42	-151	24	35	-73	-23	-55	85	-27	2
1.054167	-511	-1528	-4506	-13737	39	-16756	-1551	-19555	-109	-15700	-6498	-16962	-139	-15202	-10146	-12228	-1182	-2610	2058	-17266	201	-18753	24915	-32736	4782	-14357	27797	-22287	7315	-13932	31280	-14529	-147	-126	-120	-64	-61	-59	-104	43	-151	40	34	-72	-28	-50	86	-7	1
1.055000	-456	-1336	-4261	-13721	-63	-16652	-1443	-19789	-113	-15621	-6497	-17097	-149	-15095	-10217	-12674	-403	-2532	2222	-17362	1441	-18467	24981	-32753	4101	-14458	27593	-21778	5435	-14333	30904	-13964	-146	-124	-119	-63	-60	-56	-103	42	-148	19	32	-73	-18	-55	84	-27	0
1.055833	-494	-1147	-4005	-13724	-300	-16564	-1320	-20044	-134	-15562	-6492	-17221	-413	-14996	-10280	-13121	-357	-2433	2393	-17463	1215	-18221	24978	-32707	3658	-14537	27458	-21362	4918	-14749	30585	-13397	-148	-126	-121	-66	-66	-55	-105	42	-161	19	32	-72	-21	-55	84	-26	-1
1.056667	-480	-958	-3739	-13742	-178	-16506	-1177	-20321	-165	-15527	-6498	-17372	-1027	-14909	-10350	-13573	-920	-2332	2566	-17573	1006	-18012	24904	-32562	3866	-14602	27394	-21059	4825	-15182	30339	-12858	-149	-128	-125	-68	-63	-60	-108	40	-155	15	27	-78	-22	-58	81	-31	-3
1.057500	-529	-772	-3476	-13774	-204	-16475	-1011	-20610	-135	-15519	-6500	-17509	-1692	-14834	-10410	-14039	-770	-2234	2757	-17683	1058	-17830	24789	-32347	3971	-14633	27428	-20858	4455	-15602	30192	-12355	-149	-129	-120	-66	-62	-58	-104	43	-151	18	52	-76	-22	-57	82	-30	-4
1.058333	-440	-586	-3201	-13811	-368	-16463	-815	-20916	-88	-15544	-6493	-17643	-1521	-14771	-10458	-14456	-914	-2134	2945	-17795	767	-17689	24647	-32116	4411	-14644	27553	-20770	4141	-16007	30141	-11888	-151	-125	-120	-62	-60	-57	-108	43	-153	19	34	-74	-16	-55	84	-28	-3
1.059167	-518	-407	-2946	-13863	-575	-16482	-596	-21232	-179	-15564	-6485	-17783	-1350	-14733	-10511	-14886	-1081	-2033	3144	-17896	681	-17567	24496	-31889	4795	-14620	27770	-20780	3484	-16384	30184	-11477	-151	-124	-119	-66	-60	-53	-103	43	-148	20	37	-75	-23	-59	86	-28	-1
1.060000	-468	-234	-2693	-13927	-275	-16528	-354	-21557	-126	-15622	-6471	-17921	-845	-14717	-10554	-15310	-327	-1940	3343	-17994	1295	-17469	24357	-31681	4005	-14580	28076	-20881	-713	-16723	30318	-11123	-147	-126	-116	-67	-61	-58	-105	43	-149	21	35	-76	-19	-53	85	-26	-1
1.060833	-415	-75	-2447	-14007	-263	-16609	-84	-21889	-105	-15702	-6451	-18065	-723	-14715	-10598	-15733	-548	-1853	3546	-18080	430	-17372	24252	-31499	3928	-14521	28448	-21053	-3183	-17023	30526	-10828	-149	-124	-117	-64	-18	-57	-105	43	-151	12	34	-75	-26	-57	84	-28	1
1.061667	-540	77	-2223	-14097	-353	-16714	202	-22230	-118	-15799	-6419	-18205	-649	-14753	-10639	-16145	-924	-1766	3746	-18155	-401	-17280	24196	-31356	4752	-14448	28880	-21276	-3652	-17266	30807	-10598	-149	-127	-120	-70	-63	-58	-103	41	-152	19	32	-78	-23	-58	82	-29	0
1.062500	-316	212	-2021	-14186	-296	-16835	506	-22567	-17	-15910	-6378	-18355	-466	-14803	-10674	-16547	-558	-1682	3951	-18214	-322	-17176	24210	-31251	5102	-14369	29352	-21527	-4590	-17456	31121	-10433	-149	-126	-120	-68	-65	-57	-103	43	-151	18	23	-77	-22	-58	81	-27	0
1.063333	-152	337	-1832	-14284	-222	-16976	826	-22903	36	-16030	-6311	-18497	-328	-14874	-10706	-16940	-607	-1598	4146	-18253	-590	-17045	24304	-31183	5279	-14280	29851	-21777	-5021	-17583	31467	-10333	-153	-134	-122	-67	-63	-34	-103	43	-153	18	35	-77	-16	-57	80	-31	-5
1.064167	-153	451	-1669	-14392	-108	-17128	1157	-23231	-38	-16159	-6248	-18646	-138	-14966	-10729	-17310	-579	-1541	4335	-18282	-617	-16885	24491	-31137	5204	-14192	30352	-22005	-5693	-17648	31815	-10295	-149	-129	-119	-69	-62	-58	-103	41	-152	16	30	-72	-23	-59	81	-29	0
1.065000	-202	555	-1533	-14503	-208	-17299	1490	-23551	-81	-16290	-6156	-18791	60	-15072	-10747	-17683	-575	-1439	4515	-18304	-941	-16682	24773	-31146	5370	-14106	30846	-22186	-5486	-17651	32152	-10314	-153	-129	-121	-69	-61	-60	-107	38	-152	18	30	-77	-22	-57	79	-33	-3
1.065833	-134	631	-1420	-14626	-143	-17470	1835	-23861	-87	-16419	-6049	-18944	114	-15187	-10758	-18021	-606	-1355	4686	-18307	-1092	-16429	25151	-31171	5494	-14019	31307	-22294	-5111	-17586	32463	-10379	-151	-129	-117	-63	-61	-60	-107	50	-155	15	33	-79	-22	-57	82	-30	-3
1.066667	-32	707	-1324	-14737	-84	-17637	2175	-24144	-166	-16542	-5918	-19090	247	-15316	-10757	-18352	4	-1274	4843	-18307	-966	-16125	25622	-31197	4278	-13937	31727	-22317	-5233	-17468	32731	-10497	-152	-130	-118	-65	-63	-56	-105	39	-155	17	34	-74	-22	-56	79	-33	0
1.067500	-214	762	-1259	-14873	-235	-17806	2505	-24414	-215	-16654	-5774	-19237	240	-15447	-10741	-18657	-258	-1193	4981	-18306	-1650	-15769	26171	-31220	3742	-13856	32097	-22240	-2887	-17286	32767	-10653	-148	-129	-117	-63	-61	-57	-110	39	-154	21	35	-79	-18	-57	78	-30	-1
1.068333	-151	809	-1217	-15012	-105	-17961	2829	-24660	-115	-16757	-5608	-19389	467	-15586	-10720	-18935	471	-1102	5105	-18301	-486	-15361	26782	-31222	2284	-13774	32404	-22053	-4413	-17058	32767	-10839	-150	-127	-118	-66	-62	-60	-107	39	-151	19	33	-75	-23	-62	79	-31	0
1.069167	-79	838	-1197	-15152	-215	-18106	3135	-24878	-55	-16849	-5432	-19535	499	-15721	-10690	-19183	857	-1015	5211	-18310	-627	-14909	27446	-31185	610	-13687	32641	-21763	-5695	-16785	32767	-11041	-152	-128	-118	-67	-65	-59	-107	38	-154	3	35	-74	-23	-58	84	-29	0
1.070000	-230	859	-1199	-15319	-270	-18231	3427	-25064	-99	-16926	-5240	-19683	650	-15855	-10625	-19402	326	-923	5305	-18318	-1158	-14412	28133	-31102	-52	-13593	32767	-21380	-5116	-16471	32767	-11271	-151	-128	-119	-70	-64	-60	-105	39	-152	17	33	-80	-27	-59	80	-30	-3
1.070833	-231	863	-1220	-15458	-153	-18330	3698	-25214	-97	-16990	-5020	-19829	626	-15982	-10560	-19587	795	-796	5381	-18349	-860	-13895	28816	-30952	-1238	-13485	32767	-20898	-4648	-16132	32767	-11488	-149	-129	-125	-69	-85	-58	-107	40	-151	21	33	-73	-19	-56	82	-26	0
1.071667	-237	864	-1239	-15616	-203	-18404	3946	-25325	15	-17035	-4818	-19970	613	-16105	-10469	-19735	894	-718	5449	-18391	-912	-13363	29466	-30720	-2236	-13363	32767	-20354	-3893	-15770	32767	-11703	-148	-124	-119	-65	-56	-52	-103	47	-152	24	34	-73	-18	-52	85	-26	1
1.072500	-311	846	-1306	-15785	-721	-18450	4171	-25395	-63	-17066	-4598	-20107	512	-16224	-10382	-19852	780	-609	5504	-18455	-985	-12839	30058	-30405	-2842	-13221	32767	-19756	-2912	-15398	32767	-11910	-148	-128	-118	-64	-60	-55	-101	44	-150	15	37	-69	-24	-53	86	-39	0
1.073333	-119	816	-1378	-15968	-614	-18467	4365	-25428	-60	-17092	-4383	-20249	752	-16338	-10269	-19939	1114	-499	5551	-18550	-383	-12341	30559	-30005	-4165	-13071	32766	-19149	-4528	-15034	32727	-12101	-160	-125	-119	-67	-68	-64	-107	38	-155	21	33	-74	-23	-56	82	-29	-4
1.074167	-181	769	-1464	-16137	-223	-18453	4524	-25414	-33	-17111	-4170	-20389	583	-16450	-10151	-19995	694	-384	5598	-18654	-514	-11874	30970	-29500	-5009	-12894	32597	-18543	-5598	-14671	32468	-12261	-152	-128	-119	-65	-60	-59	-111	44	-151	21	34	-72	-18	-56	80	-29	-3
1.075000	-345	715	-1534	-16316	-372	-18404	4667	-25352	-51	-17120	-3968	-20518	488	-16553	-10028	-20008	-76	-253	5641	-18814	-1047	-11460	31242	-28918	-4684	-12707	32373	-17975	-4223	-14326	32168	-12389	-147	-126	-119	-64	-62	-57	-104	41	-154	20	36	-72	-22	-56	84	-27	1
1.075833	-239	647	-1669	-16501	-421	-18327	4773	-25246	-88	-17125	-3786	-20643	705	-16650	-9903	-20000	303	-121	5688	-18987	-728	-11111	31394	-28240	-4775	-12508	32100	-17464	-3672	-14008	31823	-12482	-149	-127	-118	-65	-61	-57	-105	43	-155	15	34	-73	-21	-57	78	-30	2
1.076667	-212	564	-1792	-16688	-644	-18223	4848	-25101	-139	-17132	-3615	-20770	679	-16760	-9773	-19962	338	19	5741	-19184	-595	-10849	31385	-27504	-4737	-12299	31780	-17034	-2914	-13713	31452	-12538	-147	-125	-119	-69	-64	-57	-105	42	-153	20	34	-74	-24	-53	85	-27	-1
1.077500	-242	472	-1925	-16872	-626	-18093	4886	-24917	-152	-17142	-3478	-20891	510	-16867	-9657	-19902	643	165	5800	-19402	-380	-10667	31223	-26718	-4595	-12088	31422	-16699	-2605	-13461	31042	-12557	-149	-125	-118	-62	-60	-53	-107	39	-168	21	36	-73	-19	-56	81	-27	0
1.078333	-199	366	-2068	-17058	-391	-17940	4890	-24692	-102	-17154	-3367	-21004	484	-16974	-9541	-19820	1022	317	5876	-19636	-497	-10583	30904	-25907	-4028	-11881	31025	-16471	-2264	-13239	30614	-12542	-147	-122	-119	-65	-64	-58	-102	42	-148	21	36	-70	-16	-55	82	-26	2
1.079167	-87	244	-2220	-17238	-168	-17770	4851	-24432	-65	-17177	-3299	-21116	421	-17086	-9459	-19728	828	472	5958	-19888	-498	-10588	30429	-25094	-2883	-11684	30596	-16358	-1939	-13063	30161	-12497	-148	-125	-116	-63	-57	-55	-96	42	-151	23	29	-74	-27	-52	85	-27	0
1.080000	-15	108	-2380	-17419	-176	-17590	4779	-24139	-112	-17202	-3265	-21216	364	-17209	-9363	-19612	1371	636	6056	-20151	-59	-10696	29801	-24307	-2743	-11502	30135	-16358	-3072	-12923	29688	-12418	-146	-124	-120	-61	-59	-55	-100	46	-151	24	37	-69	-15	-56	85	-25	0
1.080833	-15	-35	-2551	-17592	-250	-17404	4644	-23826	-85	-17244	-3283	-21318	236	-17332	-9308	-19490	857	799	6166	-20424	-880	-10895	29042	-23570	-2348	-11344	29638	-16464	-1831	-12826	29193	-12325	-146	-126	-119	-62	-58	-55	-104	43	-130	20	32	-74	-19	-58	85	-28	0
1.081667	16	-195	-2730	-17766	-67	-17216	4473	-23490	-21	-17289	-3341	-21418	438	-17472	-9277	-19355	556	958	6280	-20699	-138	-11182	28160	-22914	-2295	-11216	29111	-16667	-3015	-12777	28678	-12220	-149	-131	-125	-68	-63	-61	-108	36	-155	16	32	-80	-21	-60	78	-36	-6
1.082500	-9	-363	-2909	-17934	-58	-17041	4243	-23142	-107	-17342	-3449	-21516	323	-17608	-9271	-19212	1124	1125	6414	-20968	598	-11532	27185	-22348	-2864	-11120	28553	-16951	-5452	-12744	28151	-12097	-150	-128	-121	-68	-65	-60	-105	29	-154	17	44	-78	-16	-58	81	-32	0
1.083333	-119	-538	-3088	-18096	-377	-16859	3977	-22777	-40	-17393	-3601	-21607	130	-17749	-9293	-19070	488	1289	6556	-21233	-87	-11942	26135	-21891	-2088	-11057	27961	-17287	-4957	-12752	27608	-11979	-152	-129	-126	-67	-57	-60	-107	40	-153	17	29	-77	-22	-61	79	-33	-3
1.084167	-4	-715	-3265	-18250	-315	-16693	3639	-22406	-58	-17444	-3800	-21697	41	-17896	-9343	-18916	640	1449	6701	-21482	248	-12401	25023	-21560	-1416	-11039	27343	-17659	-4758	-12792	27061	-11860	-151	-129	-126	-67	-63	-58	-122	36	-152	16	29	-76	-13	-58	80	-33	-4
1.085000	79	-902	-3444	-18376	-42	-16534	3254	-22034	-127	-17492	-4045	-21790	122	-18011	-9426	-18769	609	1599	6858	-21716	466	-12890	23887	-21366	-707	-11068	26701	-18042	-3411	-12859	26499	-11755	-150	-128	-120	-66	-61	-56	-103	40	-153	18	32	-78	-22	-61	81	-33	-7
1.085833	-30	-1092	-3613	-18547	-158	-16387	2809	-21667	-195	-17525	-4331	-21872	138	-18118	-9523	-18623	387	1747	7013	-21936	308	-13391	22748	-21305	34	-11148	26028	-18411	-1288	-12945	25932	-11665	-147	-127	-119	-65	-62	-59	-107	42	-154	20	34	-79	-18	-59	82	-34	0
1.086667	35	-1276	-3769	-18690	-131	-16254	2313	-21311	-178	-17545	-4656	-21980	301	-18212	-9683	-18485	555	1883	7171	-22136	802	-13891	21633	-21385	181	-11275	25331	-18749	-1538	-13055	25355	-11596	-146	-129	-121	-65	-64	-58	-104	40	-153	22	34	-77	-23	-58	80	-31	0
1.087500	103	-1469	-3916	-18831	-33	-16135	1764	-20967	-117	-17540	-5020	-22079	-7	-18274	-9858	-18358	609	2013	7326	-22317	902	-14371	20551	-21570	198	-11449	24614	-19040	-2447	-13183	24777	-11546	-147	-127	-121	-69	-63	-59	-108	37	-152	20	34	-79	-21	-60	81	-31	-3
1.088333	16	-1627	-4045	-18966	-108	-16018	1162	-20639	-96	-17515	-5420	-22188	-42	-18292	-10057	-18238	-165	2127	7480	-22474	-83	-14827	19518	-21882	1280	-11677	23870	-19267	-18	-13327	24197	-11519	-148	-129	-122	-68	-62	-59	-107	40	-151	17	30	-81	-23	-59	79	-32	0
1.089167	20	-1831	-4155	-19102	-47	-15910	507	-20327	-146	-17454	-5845	-22308	193	-18271	-10278	-18136	-179	2233	7634	-22612	182	-15251	18542	-22282	1870	-11947	23117	-19416	1682	-13484	23622	-11515	-150	-132	-126	-67	-62	-62	-112	38	-151	16	27	-84	-21	-59	79	-34	-1
1.090000	-118	-2005	-4237	-19255	-28	-15804	-193	-20037	-213	-17366	-6295	-22427	84	-18210	-10523	-18053	-303	2329	7771	-22729	96	-15640	17631	-22758	2284	-12263	22350	-19493	3433	-13653	23048	-11538	-151	-133	-125	-72	-66	-64	-113	33	-158	11	26	-84	-25	-64	75	-32	-5
1.090833	-190	-2166	-4302	-19366	17	-15700	-929	-19766	-176	-17239	-6762	-22555	-69	-18094	-10786	-17987	-500	2413	7910	-22821	-225	-15977	16797	-23292	2610	-12611	21590	-19485	5024	-13820	22490	-11566	-153	-132	-125	-67	-63	-55	-110	34	-154	18	30	-78	-21	-60	77	-33	-4
1.091667	-16	-2308	-4328	-19486	-101	-15580	-1679	-19522	-72	-17072	-7234	-22680	-75	-17918	-11061	-17933	-524	2499	8055	-22909	-178	-16266	16045	-23846	2644	-12991	20829	-19408	5696	-13996	21943	-11614	-150	-129	-120	-68	-60	-58	-105	37	-152	16	33	-77	-21	-57	74	-32	2
1.092500	26	-2439	-4328	-19605	-224	-15462	-2451	-19301	-1	-16875	-7709	-22818	-26	-17689	-11354	-17906	-806	2569	8190	-22941	-348	-16517	15364	-24411	3174	-13394	20084	-19264	6377	-14170	21411	-11669	-150	-129	-120	-67	-61	-57	-104	41	-142	18	35	-75	-23	-57	81	-30	-1
1.093333	-248	-2561	-4304	-19719	-62	-15334	-3236	-19101	-47	-16649	-8202	-22961	-145	-17416	-11656	-17902	-159	2634	8321	-22971	-32	-16733	14754	-24966	3033	-13821	19347	-19070	5631	-14342	20902	-11736	-148	-129	-119	-73	-62	-58	-108	38	-153	19	35	-79	-23	-58	81	-29	-4
1.094167	-249	-2662	-4250	-19836	240	-15197	-4021	-18932	-113	-16392	-8682	-23105	-249	-17093	-11975	-17930	129	2696	8450	-22979	-527	-16913	14208	-25488	2653	-14256	18634	-18845	6396	-14502	20417	-11802	-148	-128	-120	-63	-61	-55	-107	39	-152	16	32	-76	-17	-57	79	-32	-4
1.095000	-82	-2749	-4173	-19955	170	-15047	-4797	-18788	-101	-16119	-9158	-23248	-195	-16728	-12287	-17975	187	2756	8577	-22971	-395	-17076	13709	-25962	2362	-14695	17951	-18595	5883	-14655	19964	-11865	-148	-129	-121	-66	-60	-57	-104	40	-150	17	38	-75	-18	-40	84	-30	0
1.095833	-86	-2821	-4072	-20045	85	-14888	-5550	-18670	-105	-15846	-9615	-23387	-292	-16331	-12613	-18048	1420	2811	8705	-22945	771	-17217	13270	-26377	611	-15122	17302	-18346	1947	-14795	19539	-11931	-148	-126	-121	-64	-67	-57	-107	38	-149	21	34	-75	-22	-56	78	-30	2
1.096667	-225	-2876	-3944	-20145	-161	-14721	-6274	-18580	-155	-15540	-10060	-23532	-320	-15909	-12941	-18145	828	2868	8830	-22903	91	-17350	12868	-26711	197	-15528	16693	-18111	1188	-14917	19142	-11993	-148	-126	-120	-64	-63	-58	-104	40	-151	21	33	-74	-16	-57	81	-28	2
1.097500	-196	-2918	-3799	-20230	-124	-14550	-6964	-18511	-103	-15248	-10486	-23664	-291	-15472	-13255	-18263	218	2927	8958	-22844	328	-17478	12506	-26986	-193	-15931	16126	-17909	342	-15027	18785	-12053	-147	-128	-119	-65	-39	-58	-105	42	-152	15	34	-76	-22	-57	84	-27	1
1.098333	-235	-2946	-3642	-20315	112	-14359	-7601	-18470	-34	-14964	-10890	-23789	-237	-15031	-13597	-18402	-415	2981	9077	-22776	262	-17609	12192	-27175	-337	-16298	15602	-17753	943	-15114	18455	-12118	-151	-122	-119	-70	-62	-58	-105	39	-154	20	30	-77	-22	-56	81	-29	-1
1.099167	-300	-2960	-3479	-20382	5	-14205	-8193	-18457	-104	-14697	-11273	-23904	-446	-14594	-13918	-18551	-686	3040	9202	-22696	-70	-17738	11866	-27283	-248	-16625	15124	-17646	2037	-15186	18164	-12186	-149	-124	-118	-64	-60	-53	-99	42	-167	21	30	-76	-22	-52	84	-28	-1
1.100000	-270	-2969	-3316	-20444	12	-14033	-8727	-18463	-59	-14446	-11622	-24006	-299	-14172	-14233	-18715	-558	3094	9316	-22605	214	-17878	11575	-27321	-834	-16909	14692	-17603	1688	-15242	17900	-12271	-150	-124	-119	-64	-61	-50	-105	44	-152	22	34	-72	-22	-61	82	-26	-3
1.100833	-101	-2964	-3135	-20492	304	-13874	-9209	-18510	-13	-14228	-11957	-24094	-86	-13774	-14541	-18890	-260	3151	9431	-22514	619	-18017	11302	-27289	-1981	-17154	14305	-17627	-593	-15288	17660	-12367	-136	-127	-118	-63	-61	-50	-103	43	-149	20	33	-74	-19	-56	85	-29	-3
1.101667	-243	-2961	-2973	-20538	32	-13727	-9627	-18560	-15	-14045	-12260	-24171	-413	-13411	-14838	-19075	-813	3197	9525	-22425	-461	-18153	11047	-27198	-1492	-17349	13960	-17722	482	-15327	17445	-12493	-152	-128	-120	-64	-60	-53	-107	43	-153	20	33	-75	-19	-56	85	-29	-4
1.102500	-288	-2952	-2819	-20572	-129	-13607	-9991	-18646	-52	-13897	-12539	-24228	-518	-13083	-15122	-19252	-644	3244	9628	-22336	-597	-18288	10810	-27050	-944	-17496	13666	-17883	1731	-15359	17252	-12638	-150	-127	-119	-65	-60	-58	-103	41	-155	19	15	-73	-22	-55	81	-28	-3
1.103333	-190	-2945	-2679	-20598	-95	-13501	-10292	-18751	-114	-13788	-12801	-24274	-396	-12802	-15389	-19438	-431	3281	9705	-22257	-670	-18407	10592	-26858	-778	-17588	13401	-18103	2469	-15385	17071	-12816	-144	-126	-120	-67	-62	-53	-103	42	-154	20	32	-76	-22	-52	84	-30	-4
1.104167	-18	-2932	-2548	-20616	-195	-13418	-10545	-18881	-105	-13714	-13034	-24300	-366	-12564	-15638	-19607	-486	3288	9769	-22183	-1009	-18504	10386	-26633	-452	-17628	13179	-18373	3069	-15411	16897	-13019	-149	-128	-120	-66	-63	-59	-107	41	-151	18	34	-73	-19	-55	82	-28	0
1.105000	-55	-2920	-2438	-20626	-268	-13363	-10737	-19031	-148	-13677	-13242	-24324	-373	-12375	-15862	-19777	-301	3341	9823	-22119	-954	-18571	10206	-26376	-203	-17613	12990	-18688	2742	-15444	16725	-13256	-149	-125	-113	-65	-63	-53	-102	42	-151	22	47	-74	-22	-52	85	-31	-3
1.105833	-128	-2909	-2355	-20632	-249	-13342	-10884	-19201	-147	-13676	-13431	-24328	-468	-12229	-16067	-19933	-590	3360	9848	-22068	-858	-18602	10040	-26099	488	-17567	12827	-19037	2619	-15476	16545	-13511	-149	-125	-118	-65	-62	-62	-105	45	-153	21	33	-72	-24	-55	85	-28	-1
1.106667	-75	-2904	-2297	-20634	-221	-13333	-10987	-19392	-44	-13710	-13604	-24326	-665	-12127	-16251	-20077	-599	3365	9856	-22035	-228	-18593	9901	-25806	507	-17476	12685	-19414	1413	-15530	16354	-13807	-151	-126	-119	-67	-61	-59	-108	39	-154	19	33	-80	-25	-56	80	-31	-1
1.107500	104	-2897	-2262	-20637	-27	-13365	-11051	-19599	-90	-13771	-13757	-24315	-632	-12072	-16410	-20207	-453	3368	9844	-22018	-375	-18530	9783	-25498	250	-17336	12573	-19796	963	-15581	16154	-14110	-151	-126	-122	-69	-65	-57	-105	40	-151	20	26	-78	-22	-53	85	-27	-5
1.108333	155	-2890	-2249	-20636	-11	-13412	-11076	-19813	-128	-13852	-13889	-24296	-424	-12046	-16538	-20321	-779	3369	9807	-22010	-457	-18417	9687	-25178	727	-17170	12473	-20184	932	-15649	15927	-14420	-150	-127	-120	-65	-65	-58	-107	43	-155	16	32	-79	-24	-55	91	-28	-4
1.109167	88	-2881	-2266	-20632	173	-13486	-11074	-20045	-73	-13952	-14002	-24271	-92	-12054	-16639	-20423	303	3363	9748	-22018	877	-18246	9613	-24853	-313	-16954	12399	-20559	-3233	-15722	15682	-14735	-149	-131	-125	-69	-61	-59	-112	41	-152	19	36	-77	-24	-56	80	-29	-5
1.110000	-118	-2866	-2316	-20630	242	-13580	-11042	-20283	-93	-14068	-14102	-24243	-191	-12089	-16717	-20509	-4	3356	9672	-22054	49	-18020	9559	-24521	-458	-16721	12331	-20915	-4179	-15807	15410	-15045	-152	-130	-124	-70	-64	-60	-109	38	-155	15	27	-78	-21	-55	82	-32	0
1.110833	-3	-2849	-2367	-20632	96	-13692	-10987	-20527	-105	-14189	-14181	-24222	-317	-12144	-16763	-20579	-294	3352	9580	-22081	181	-17745	9522	-24179	-592	-16462	12278	-21241	-5007	-15894	15116	-15336	-153	-145	-122	-69	-64	-58	-103	42	-150	21	33	-75	-19	-52	79	-29	-3
1.111667	211	-2818	-2446	-20633	9	-13805	-10910	-20771	-56	-14310	-14244	-24187	-183	-12209	-16785	-20631	-94	3350	9469	-22136	478	-17421	9496	-23832	-852	-16193	12228	-21527	-5090	-15984	14800	-15602	-146	-125	-116	-64	-58	-58	-107	42	-149	20	37	-72	-18	-56	84	-25	12
1.112500	266	-2782	-2550	-20636	66	-13930	-10814	-21017	-86	-14442	-14295	-24166	-236	-12290	-16779	-20671	-50	3352	9350	-22192	201	-17064	9485	-23478	-1090	-15908	12181	-21777	-4543	-16081	14467	-15846	-146	-124	-116	-62	-57	-58	-104	46	-148	23	38	-70	-13	-52	84	-28	0
1.113333	266	-2740	-2675	-20646	-56	-14087	-10712	-21266	-168	-14557	-14337	-24134	-68	-12379	-16750	-20700	20	3363	9210	-22266	88	-16682	9471	-23121	-1383	-15620	12132	-21977	-4499	-16170	14115	-16056	-156	-125	-118	-64	-58	-58	-103	40	-151	20	37	-67	-18	-51	85	-28	0
1.114167	399	-2685	-2818	-20652	208	-14176	-10591	-21511	-81	-14653	-14369	-24118	519	-12469	-16699	-20714	449	3380	9071	-22349	842	-16285	9459	-22763	-2433	-15333	12080	-22128	-7050	-16258	13754	-16232	-150	-127	-117	-57	-60	-57	-103	39	-138	21	35	-73	-23	-55	80	-29	0
1.115000	401	-2619	-2978	-20664	103	-14293	-10464	-21756	-114	-14786	-14385	-24102	497	-12565	-16626	-20718	-219	3403	8921	-22445	3	-15886	9429	-22400	-2570	-15052	12015	-22223	-6484	-16337	13392	-16370	-155	-127	-122	-67	-64	-60	-107	37	-155	18	33	-70	-25	-55	81	-31	-7
1.115833	377	-2546	-3151	-20677	99	-14389	-10327	-21995	-146	-14907	-14396	-24084	112	-12658	-16532	-20710	-472	3447	8774	-22542	-343	-15489	9393	-22038	-2049	-14773	11942	-22263	-4759	-16401	13021	-16476	-141	-128	-120	-65	-63	-65	-108	38	-152	20	34	-76	-25	-58	79	-28	-4
1.116667	233	-2452	-3342	-20685	128	-14476	-10179	-22228	-158	-14975	-14391	-24068	38	-12749	-16428	-20691	-469	3495	8632	-22640	22	-15110	9339	-21683	-1781	-14515	11859	-22240	-3508	-16449	12677	-16541	-150	-131	-120	-67	-62	-58	-108	39	-151	16	34	-70	-23	-57	82	-28	-17
1.117500	89	-2347	-3541	-20690	75	-14543	-10024	-22452	-82	-15055	-14379	-24047	33	-12839	-16302	-20657	-920	3557	8499	-22752	-127	-14761	9255	-21334	-1289	-14260	11751	-22167	-1989	-16481	12337	-16576	-151	-126	-145	-64	-65	-57	-105	44	-154	18	32	-75	-22	-57	82	-27	0
1.118333	27	-2237	-3755	-20697	160	-14585	-9868	-22669	32	-15127	-14364	-24023	-161	-12927	-16173	-20612	-931	3628	8374	-22866	-141	-14449	9145	-21002	-876	-14024	11615	-22026	-904	-16493	12012	-16583	-147	-128	-124	-64	-60	-58	-107	40	-150	23	34	-72	-21	-55	82	-28	0
1.119167	84	-2116	-3977	-20694	136	-14607	-9706	-22882	-135	-15195	-14340	-23997	-190	-13043	-16035	-20560	-954	3708	8262	-22984	-237	-14183	9004	-20692	-191	-13814	11478	-21860	490	-16479	11719	-16558	-147	-125	-118	-59	-58	-56	-107	40	-152	20	34	-69	-18	-52	82	-26	0
1.120000	54	-1991	-4208	-20698	32	-14609	-9536	-23084	-254	-15255	-14312	-23962	-144	-13115	-15897	-20499	-966	3788	8165	-23103	-161	-13965	8829	-20403	439	-13622	11308	-21641	861	-16441	11440	-16512	-146	-128	-117	-64	-60	-57	-104	44	-149	25	37	-70	-9	-55	81	-26	-1
1.120833	-129	-1864	-4451	-20698	38	-14593	-9370	-23280	-300	-15313	-14282	-23893	-64	-13217	-15765	-20417	-545	3876	8085	-23226	-228	-13801	8619	-20149	36	-13455	11111	-21382	863	-16391	11193	-16449	-147	-125	-121	-61	-60	-56	-105	41	-153	22	36	-69	-21	-52	86	-25	1
1.121667	-137	-1731	-4699	-20695	-120	-14561	-9199	-23467	-346	-15371	-14247	-23872	-233	-13328	-15637	-20333	-1058	3952	8019	-23353	-737	-13690	8379	-19932	516	-13312	10887	-21090	2594	-16295	10964	-16369	-145	-126	-118	-64	-64	-58	-103	43	-150	19	33	-74	-23	-56	79	-31	0
1.122500	4	-1606	-4962	-20698	-183	-14514	-9044	-23647	-219	-15429	-14206	-23836	84	-13445	-15513	-20237	-453	4039	7975	-23481	366	-13629	8107	-19754	157	-13193	10639	-20772	108	-16178	10763	-16272	-148	-127	-121	-65	-61	-61	-111	40	-153	19	19	-74	-22	-56	85	-28	0
1.123333	-120	-1481	-5230	-20683	-48	-14456	-8865	-23816	-206	-15489	-14169	-23742	-33	-13574	-15406	-20133	-436	4107	7944	-23606	213	-13612	7810	-19621	195	-13098	10369	-20438	-756	-16043	10579	-16166	-153	-121	-127	-68	-65	-60	-109	39	-154	17	29	-79	-24	-59	80	-31	-15
1.124167	-151	-1359	-5499	-20702	204	-14390	-8703	-23981	-263	-15548	-14139	-23660	-127	-13707	-15305	-20019	-848	4167	7938	-23726	-69	-13632	7490	-19530	968	-13020	10080	-20090	-882	-15881	10421	-16038	-151	-133	-120	-69	-77	-75	-108	39	-154	20	33	-74	-19	-57	87	-32	-3
1.125000	20	-1242	-5763	-20703	131	-14317	-8537	-24127	-166	-15612	-14070	-23558	0	-13846	-15214	-19892	-699	4214	7946	-23869	-205	-13682	7156	-19483	1607	-12959	9776	-19738	-634	-15702	10271	-15898	-152	-128	-119	-69	-65	-57	-104	41	-152	19	29	-63	-25	-56	85	-36	-1
1.125833	132	-1124	-6053	-20716	110	-14222	-8381	-24270	-112	-15669	-14018	-23449	-65	-13994	-15135	-19760	-737	4248	7970	-23946	-1	-13752	6810	-19480	1909	-12917	9460	-19393	-138	-15501	10132	-15746	-151	-128	-121	-66	-64	-38	-108	38	-155	21	32	-75	-18	-53	81	-27	0
1.126667	-70	-1010	-6296	-20729	-41	-14182	-8241	-24400	-120	-15734	-13963	-23331	-178	-14146	-15069	-19617	-772	4261	8012	-24040	15	-13840	6468	-19519	1913	-12887	9136	-19058	542	-15284	9998	-15566	-147	-126	-118	-68	-61	-57	-105	42	-150	18	27	-77	-17	-56	84	-26	0
1.127500	97	-903	-6554	-20757	92	-14123	-8106	-24521	29	-15792	-13906	-23202	142	-14301	-15007	-19459	-142	4250	8059	-24124	560	-13928	6121	-19590	848	-12870	8810	-18740	-1663	-15061	9868	-15367	-148	-126	-131	-67	-59	-55	-105	40	-152	22	30	-76	-21	-55	84	-30	-1
1.128333	-68	-787	-6802	-20795	212	-14078	-7989	-24629	2	-15852	-13845	-23062	36	-14454	-14955	-19305	-635	4220	8116	-24191	124	-14014	5781	-19697	543	-12836	8483	-18445	-2117	-14827	9737	-15149	-148	-127	-118	-70	-62	-59	-105	40	-153	17	29	-76	-19	-56	84	-33	-3
1.129167	-212	-685	-7042	-20839	57	-14046	-7884	-24733	-65	-15907	-13778	-22921	55	-14612	-14905	-19145	-1192	4163	8179	-24240	-267	-14082	5478	-19821	1378	-12859	8164	-18180	-793	-14594	9592	-14909	-151	-130	-118	-70	-49	-56	-105	56	-155	16	30	-75	-22	-53	84	-32	-5
1.130000	-29	-573	-7265	-20893	27	-14024	-7799	-24819	26	-15957	-13711	-22773	19	-14739	-14850	-18969	-976	4089	8241	-24267	-25	-14130	5188	-19969	1546	-12854	7852	-17944	-310	-14356	9445	-14641	-151	-130	-124	-69	-65	-58	-110	38	-153	17	30	-75	-26	-57	80	-31	-3
1.130833	-104	-458	-7473	-20958	-29	-14016	-7731	-24913	40	-15998	-13648	-22621	-105	-14869	-14799	-18796	-1234	3991	8308	-24273	-148	-14151	4929	-20125	1515	-12845	7564	-17745	420	-14124	9292	-14357	-148	-127	-116	-66	-63	-58	-107	37	-153	19	32	-75	-22	-57	85	-35	-5
1.131667	-285	-338	-7664	-21033	53	-14027	-7679	-24955	85	-16032	-13562	-22467	16	-14978	-14744	-18607	-1000	3871	8366	-24256	23	-14142	4706	-20281	1319	-12836	7290	-17577	283	-13901	9127	-14042	-150	-128	-120	-68	-63	-60	-110	38	-136	17	29	-75	-23	-57	82	-29	-4
1.132500	-446	-210	-7830	-21114	112	-14044	-7645	-25008	139	-16060	-13479	-22308	99	-15076	-14671	-18415	-663	3731	8416	-24218	-91	-14095	4522	-20430	1483	-12812	7039	-17451	30	-13690	8959	-13701	-147	-124	-117	-79	-61	-97	-104	42	-147	21	30	-73	-23	-58	84	-29	3
1.133333	-489	-107	-7981	-21206	-76	-14087	-7631	-25046	58	-16076	-13388	-22150	13	-15152	-14600	-18218	-914	3570	8447	-24161	-22	-14012	4370	-20571	1780	-12779	6809	-17360	-290	-13492	8789	-13369	-146	-124	-121	-66	-62	-58	-107	41	-149	18	34	-74	-22	-53	73	-27	-1
1.134167	-371	59	-8107	-21297	23	-14133	-7617	-25068	11	-16091	-13294	-21983	67	-15213	-14523	-18020	-610	3388	8460	-24080	124	-13904	4256	-20695	1113	-12739	6605	-17302	-1169	-13327	8611	-13021	-147	-128	-116	-60	-60	-57	-107	41	-154	19	30	-77	-21	-55	87	-30	-1
1.135000	-549	197	-8215	-21395	-17	-14193	-7657	-25073	43	-16097	-13187	-21829	-129	-15256	-14433	-17814	-980	3214	8450	-23985	-714	-13758	4180	-20797	1300	-12680	6429	-17274	380	-13155	8430	-12669	-152	-127	-118	-67	-62	-36	-103	40	-153	20	37	-74	-18	-56	85	-32	-3
1.135833	-603	346	-8303	-21499	20	-14258	-7694	-25067	29	-16103	-13077	-21668	44	-15279	-14361	-17610	-719	2970	8412	-23870	340	-13580	4136	-20874	537	-12607	6279	-17278	-1823	-13017	8246	-12323	-149	-126	-117	-67	-60	-59	-104	42	-151	22	29	-77	-18	-57	85	-26	-4
1.136667	-436	487	-8378	-21596	-5	-14331	-7746	-25042	-84	-16105	-12954	-21509	-65	-15287	-14279	-17396	-328	2736	8349	-23743	511	-13378	4129	-20921	-516	-12514	6159	-17301	-3567	-12897	8076	-11987	-147	-128	-122	-67	-62	-61	-104	43	-151	10	30	-75	-24	-57	85	-28	-1
1.137500	-369	632	-8429	-21696	43	-14409	-7790	-25002	-48	-16110	-12824	-21345	15	-15286	-14198	-17182	-712	2491	8256	-23616	30	-13155	4145	-20942	-585	-12412	6057	-17326	-3463	-12794	7921	-11670	-147	-124	-118	-65	-64	-56	-105	41	-153	18	32	-74	-22	-55	80	-29	-1
1.138333	-397	771	-8467	-21791	239	-14480	-7876	-24939	-28	-16114	-12685	-21180	-31	-15269	-14135	-16963	-325	2246	8134	-23482	362	-12929	4189	-20934	-1107	-12288	5986	-17395	-3146	-12705	7764	-11376	-148	-127	-117	-65	-62	-56	-95	42	-150	20	34	-72	-21	-55	84	-29	-5
1.139167	-422	903	-8499	-21881	219	-14557	-7954	-24862	12	-16121	-12539	-21009	-90	-15240	-14058	-16741	10	1980	7984	-23343	309	-12660	4250	-20902	-1316	-12153	5930	-17456	-2065	-12634	7639	-11111	-145	-125	-117	-67	-61	-56	-102	44	-151	20	34	-76	-18	-56	82	-28	1
1.140000	-380	1018	-8526	-21968	-38	-14627	-8038	-24760	21	-16136	-12392	-20841	-271	-15216	-14008	-16524	44	1707	7803	-23210	-33	-12406	4328	-20849	-1246	-12010	5909	-17514	-713	-12573	7500	-10884	-146	-128	-124	-68	-62	-59	-108	41	-151	5	29	-76	-22	-59	78	-32	-3
1.140833	-234	1090	-8550	-22051	22	-14696	-8127	-24642	-92	-16153	-12241	-20668	-44	-15183	-13972	-16300	695	1432	7597	-23080	700	-12146	4418	-20786	-1941	-11853	5902	-17562	-2021	-12514	7399	-10688	-146	-127	-119	-64	-60	-58	-105	38	-151	18	34	-74	-16	-56	80	-30	0
1.141667	-253	1200	-8571	-22126	47	-14750	-8210	-24501	-108	-16183	-12089	-20494	-108	-15157	-13958	-16075	796	1156	7366	-22964	417	-11889	4517	-20690	-2158	-11693	5914	-17596	-2258	-12458	7308	-10528	-149	-132	-120	-47	-60	-59	-83	33	-153	15	33	-75	-19	-61	77	-32	-3
1.142500	-522	1259	-8560	-22196	-256	-14803	-8301	-24337	-49	-16217	-11943	-20309	-369	-15134	-13947	-15847	40	878	7118	-22855	-460	-11640	4619	-20593	-1094	-11529	5938	-17619	330	-12395	7239	-10402	-149	-133	-121	-69	-61	-60	-111	38	-152	17	33	-76	-21	-58	78	-30	0
1.143333	-673	1299	-8627	-22259	-293	-14841	-8380	-24157	-30	-16255	-11799	-20120	-354	-15119	-13965	-15619	137	605	6859	-22755	-23	-11399	4719	-20492	-534	-11360	5980	-17611	1815	-12329	7186	-10313	-153	-132	-122	-68	-65	-62	-107	40	-154	18	29	-77	-24	-66	78	-30	-5
1.144167	-515	1285	-8671	-22324	-262	-14873	-8472	-23952	-77	-16301	-11666	-19930	-300	-15106	-14000	-15394	263	339	6587	-22676	-222	-11173	4817	-20388	0	-11192	6033	-17580	3446	-12248	7155	-10253	-149	-131	-121	-68	-70	-60	-108	39	-151	16	29	-77	-24	-57	78	-30	-4
1.145000	-566	1299	-8720	-22373	-343	-14890	-8542	-23736	-72	-16343	-11544	-19742	-265	-15129	-14053	-15163	592	76	6311	-22605	-262	-10959	4915	-20289	292	-11034	6095	-17521	4330	-12155	7135	-10197	-149	-131	-121	-66	-60	-49	-105	41	-154	17	32	-77	-21	-57	79	-28	-1
1.145833	-696	1253	-8784	-22432	-379	-14902	-8619	-23485	3	-16388	-11437	-19531	-280	-15112	-14127	-14937	763	-172	5997	-22551	-237	-10761	5002	-20184	452	-10880	6165	-17430	4584	-12047	7131	-10207	-147	-130	-122	-66	-62	-59	-109	40	-150	18	30	-76	-16	-56	78	-28	-6
1.146667	-621	1189	-8863	-22483	-338	-14900	-8691	-23227	-67	-16427	-11354	-19330	-425	-15126	-14218	-14702	504	-414	5748	-22511	-411	-10583	5079	-20115	958	-10739	6231	-17317	4669	-11929	7141	-10204	-139	-129	-122	-66	-62	-60	-107	42	-151	18	30	-76	-22	-56	81	-28	-1
1.147500	-523	1091	-8955	-22541	-299	-14897	-8762	-22951	-75	-16465	-11289	-19124	-384	-15149	-14326	-14476	1078	-649	5472	-22498	-190	-10421	5177	-20045	554	-10606	6302	-17193	3340	-11795	7161	-10215	-149	-130	-122	-68	-64	-59	-108	42	-150	18	30	-79	-22	-57	78	-29	-3
1.148333	-402	969	-9069	-22600	-394	-14881	-8834	-22663	-42	-16519	-11251	-18923	-407	-15184	-14449	-14248	1023	-869	5203	-22500	-611	-10279	5197	-19991	600	-10494	6364	-17017	4103	-11651	7194	-10229	-149	-131	-126	-76	-58	-60	-112	35	-158	12	26	-79	-22	-59	77	-33	-3
1.149167	-342	828	-9194	-22666	-503	-14862	-8905	-22363	-22	-16519	-11233	-18718	-130	-15220	-14585	-14024	1314	-1077	4943	-22515	274	-10151	5243	-19944	449	-10387	6425	-16822	2152	-11494	7239	-10237	-152	-130	-125	-68	-64	-59	-107	41	-154	16	28	-79	-22	-58	79	-31	-6
1.150000	-339	656	-9327	-22729	-466	-14834	-8972	-22046	-104	-16525	-11244	-18512	-285	-15253	-14722	-13800	2175	-1271	4693	-22550	645	-10038	5274	-19909	-426	-10299	6483	-16634	-1090	-11327	7290	-10236	-152	-131	-122	-68	-63	-75	-111	36	-160	15	30	-80	-24	-58	80	-29	-7
1.150833	-356	470	-9475	-22798	-578	-14802	-9033	-21718	-101	-16521	-11272	-18305	-388	-15290	-14876	-13572	1465	-1454	4457	-22603	36	-9937	5316	-19883	-104	-10223	6532	-16425	-1550	-11155	7348	-10222	-152	-128	-122	-66	-62	-58	-105	40	-154	19	34	-72	-22	-58	78	-31	-5
1.151667	-415	271	-9619	-22867	-440	-14767	-9096	-21388	-8	-16498	-11334	-18098	-406	-15318	-15032	-13347	1669	-1617	4238	-22673	450	-9853	5310	-19865	-337	-10148	6571	-16208	-2447	-10973	7418	-10185	-148	-131	-119	-62	-62	-64	-103	40	-151	19	34	-73	-17	-51	81	-27	1
1.152500	-404	60	-9793	-22946	-145	-14727	-9152	-21050	-25	-16461	-11419	-17892	-306	-15345	-15197	-13131	1860	-1770	4028	-22761	350	-9780	5312	-19852	-531	-10090	6603	-15991	-2474	-10797	7482	-10134	-144	-124	-117	-63	-61	-55	-101	41	-145	20	36	-72	-19	-53	81	-29	2
1.153333	-457	-154	-9965	-23024	-262	-14692	-9207	-20710	-102	-16406	-11535	-17690	-525	-15368	-15348	-12917	1464	-1911	3827	-22873	52	-9723	5303	-19841	-290	-10043	6620	-15778	-1831	-10619	7551	-10060	-145	-125	-118	-62	-61	-57	-103	42	-150	20	37	-70	-15	-55	84	-27	1
1.154167	-276	-379	-10142	-23110	-307	-14662	-9255	-20366	-58	-16339	-11673	-17489	-336	-15385	-15528	-12712	1735	-2038	3642	-23005	541	-9674	5291	-19838	-1002	-10016	6635	-15577	-2981	-10442	7621	-9967	-145	-126	-118	-65	-60	-56	-102	44	-147	20	33	-73	-21	-53	87	-24	0
1.155000	-279	-598	-10321	-23193	-425	-14623	-9291	-20019	-76	-16251	-11830	-17285	-272	-15391	-15692	-12515	1791	-2150	3464	-23161	812	-9635	5276	-19821	-1972	-9952	6642	-15377	-4826	-10267	7684	-9856	-149	-125	-111	-65	-62	-52	-100	43	-148	22	32	-70	-18	-51	85	-26	1
1.155833	-525	-818	-10501	-23275	-655	-14601	-9323	-19673	-101	-16155	-12011	-17083	-470	-15391	-15859	-12324	758	-2251	3301	-23331	-91	-9607	5230	-19812	-1530	-9908	6644	-15198	-3338	-10094	7746	-9724	-148	-124	-120	-64	-63	-53	-103	44	-153	18	29	-74	-25	-53	84	-26	-4
1.156667	-308	-1030	-10683	-23354	-447	-14588	-9341	-19328	-49	-16047	-12206	-16883	-333	-15380	-16028	-12146	592	-2343	3142	-23523	-12	-9589	5241	-19788	-1286	-9860	6639	-15027	-1918	-9927	7804	-9589	-150	-129	-113	-69	-66	-58	-107	41	-154	18	32	-76	-25	-56	82	-30	-6
1.157500	-403	-1220	-10852	-23429	-156	-14560	-9346	-18989	-77	-15923	-12427	-16679	-308	-15364	-16188	-11972	386	-2421	3006	-23726	19	-9572	5241	-19759	-882	-9806	6640	-14859	-390	-9759	7859	-9417	-147	-127	-117	-64	-60	-57	-105	43	-153	19	34	-73	-22	-56	85	-27	0
1.158333	-497	-1411	-11012	-23493	-57	-14540	-9331	-18678	-102	-15803	-12649	-16465	-323	-15336	-16348	-11812	93	-2488	2885	-23945	-72	-9566	5219	-19718	-379	-9739	6646	-14727	826	-9592	7909	-9256	-147	-126	-116	-104	-62	-55	-107	42	-154	22	36	-69	-19	-49	82	-28	-3
1.159167	-320	-1582	-11173	-23553	-118	-14528	-9302	-18314	-91	-15645	-12878	-16258	-125	-15299	-16497	-11664	-150	-2549	2778	-24173	17	-9560	5214	-19673	-109	-9664	6647	-14600	1421	-9430	7959	-9087	-150	-125	-115	-62	-60	-55	-103	42	-152	23	37	-70	-19	-51	90	-24	2
1.160000	-535	-1735	-11321	-23606	72	-14519	-9256	-17985	-34	-15498	-13114	-16048	-42	-15260	-16650	-11529	-620	-2606	2686	-24408	-288	-9568	5217	-19613	637	-9585	6654	-14484	2102	-9271	7997	-8921	-147	-119	-115	-63	-63	-67	-101	44	-149	23	37	-68	-21	-52	86	-26	1
1.160833	-610	-1873	-11459	-23650	58	-14520	-9193	-17660	-66	-15345	-13352	-15835	-70	-15217	-16791	-11400	-317	-2669	2614	-24645	-238	-9581	5226	-19550	691	-9496	6663	-14379	1450	-9110	8037	-8766	-148	-125	-114	-64	-64	-55	-105	44	-151	25	38	-73	-18	-52	76	-23	0
1.161667	-446	-1996	-11588	-23660	-57	-14519	-9116	-17349	-161	-15195	-13590	-15621	-203	-15172	-16936	-11291	-539	-2713	2562	-24882	-697	-9594	5243	-19479	681	-9401	6669	-14291	2574	-8956	8072	-8650	-153	-125	-115	-64	-62	-55	-104	41	-154	22	33	-70	-23	-56	80	-28	-1
1.162500	-482	-2101	-11706	-23716	-83	-14524	-9024	-17048	-69	-15038	-13822	-15402	-143	-15121	-17066	-11190	-908	-2770	2535	-25108	-468	-9618	5263	-19404	1021	-9306	6682	-14201	2610	-8805	8110	-8488	-147	-127	-118	-65	-63	-59	-107	44	-153	17	34	-70	-21	-55	82	-43	-1
1.163333	-440	-2192	-11811	-23727	57	-14526	-8920	-16758	-95	-14885	-14039	-15185	-97	-15075	-17195	-11102	-49	-2830	2534	-25315	248	-9639	5291	-19323	96	-9193	6698	-14119	-610	-8656	8148	-8376	-147	-117	-115	-69	-63	-56	-102	39	-151	16	33	-72	-23	-57	80	-27	-1
1.164167	-326	-2267	-11898	-23736	-161	-14530	-8809	-16482	-121	-14732	-14244	-14967	-223	-15028	-17313	-11024	-648	-2894	2556	-25509	-411	-9662	5323	-19242	71	-9086	6712	-14043	-735	-8509	8183	-8288	-151	-126	-118	-66	-62	-59	-104	42	-153	21	33	-70	-21	-47	82	-27	2
1.165000	-314	-2327	-11969	-23730	-164	-14530	-8689	-16223	-96	-14587	-14432	-14747	-207	-14986	-17418	-10958	-750	-2966	2605	-25670	-187	-9697	5357	-19161	196	-8983	6726	-13970	-1023	-8374	8224	-8225	-151	-128	-119	-66	-63	-55	-105	40	-155	19	30	-77	-25	-58	81	-28	-1
1.165833	-491	-2383	-12048	-23720	-67	-14532	-8567	-15984	-134	-14441	-14602	-14532	-115	-14948	-17509	-10901	-715	-3048	2680	-25802	-143	-9730	5390	-19079	380	-8870	6745	-13895	-422	-8240	8266	-8183	-148	-126	-117	-69	-60	-58	-111	40	-148	54	35	-75	-21	-56	84	-28	1
1.166667	-388	-2423	-12103	-23696	-191	-14521	-8440	-15761	-158	-14305	-14749	-14321	-398	-14914	-17585	-10846	-843	-3136	2781	-25895	-438	-9767	5420	-19000	371	-8773	6759	-13825	453	-8113	8314	-8169	-147	-125	-96	-67	-60	-57	-103	40	-150	19	30	-76	-21	-56	81	-27	-1
1.167500	-316	-2457	-12154	-23665	-204	-14504	-8320	-15563	-61	-14180	-14872	-14114	-376	-14890	-17645	-10804	-639	-3243	2899	-25929	-377	-9809	5445	-18928	-114	-8681	6773	-13751	64	-7995	8362	-8179	-148	-127	-119	-65	-62	-57	-110	42	-149	22	33	-73	-19	-58	80	-30	-4
1.168333	-130	-2484	-12201	-23628	3	-14483	-8156	-15392	-43	-14062	-14973	-13918	-218	-14871	-17687	-10772	-53	-3350	3034	-25950	275	-9848	5459	-18864	-1289	-8599	6781	-13682	-2381	-7887	8408	-8210	-151	-127	-120	-66	-65	-58	-109	41	-154	17	33	-75	-21	-58	80	-30	0
1.169167	-62	-2508	-12246	-23585	43	-14447	-8104	-15236	-165	-13962	-15046	-13732	-351	-14860	-17709	-10741	-596	-3468	3180	-25912	-533	-9898	5463	-18799	-1022	-8526	6790	-13612	-1456	-7789	8460	-8265	-150	-125	-120	-65	-60	-55	-108	41	-152	19	32	-62	-21	-62	82	-29	5
1.170000	47	-2527	-12291	-23541	157	-14420	-8007	-15110	-251	-13870	-15101	-13555	-205	-14854	-17711	-10714	-464	-3593	3334	-25821	-511	-9947	5454	-18744	-714	-8463	6794	-13547	-392	-7703	8508	-8342	-150	-130	-122	-66	-65	-58	-107	38	-152	17	33	-76	-25	-58	85	-28	-4
1.170833	71	-2544	-12336	-23473	35	-14345	-7929	-15013	-161	-13794	-15124	-13393	-277	-14858	-17688	-10645	-186	-3724	3494	-25696	-231	-9995	5437	-18692	-890	-8409	6798	-13484	413	-7621	8556	-8430	-151	-126	-117	-64	-62	-49	-103	39	-154	20	38	-75	-19	-58	80	-28	-3
1.171667	15	-2559	-12380	-23410	-162	-14274	-7859	-14936	-57	-13735	-15124	-13248	-291	-14859	-17636	-10673	-138	-3854	3647	-25493	-446	-10043	5408	-18642	-749	-8374	6799	-13426	1017	-7544	8598	-8529	-145	-122	-115	-65	-59	-55	-104	42	-149	22	33	-73	-17	-56	85	-26	-3
1.172500	92	-2580	-12430	-23335	-18	-14193	-7806	-14882	-24	-13689	-15097	-13114	-186	-14869	-17562	-10663	12	-3980	3791	-25261	-246	-10093	5363	-18600	-728	-8330	6798	-13375	689	-7485	8631	-8646	-143	-124	-116	-61	-60	-56	-103	43	-149	21	35	-73	-19	-59	82	-28	3
1.173333	81	-2607	-12489	-23265	-17	-14096	-7769	-14859	-72	-13665	-15050	-13002	-260	-14887	-17471	-10639	-291	-4108	3911	-24995	-309	-10142	5300	-18562	-419	-8310	6787	-13339	998	-7435	8650	-8774	-148	-126	-118	-67	-62	-61	-110	44	-150	21	33	-75	-24	-59	84	-28	0
1.174167	12	-2636	-12553	-23183	-120	-14006	-7760	-14856	-50	-13658	-14980	-12911	-269	-14891	-17353	-10617	-59	-4226	4009	-24685	-109	-10184	5228	-18522	-359	-8288	6777	-13310	312	-7384	8664	-8902	-148	-126	-118	-63	-63	-53	-104	41	-150	20	37	-77	-21	-52	84	-22	0
1.175000	29	-2670	-12620	-23102	-122	-13873	-7756	-14871	-125	-13662	-14875	-12829	-303	-14892	-17210	-10597	274	-4324	4080	-24350	-306	-10223	5156	-18480	-456	-8288	6765	-13293	217	-7344	8657	-9036	-146	-127	-120	-68	-64	-55	-104	42	-150	20	33	-78	-19	-57	85	-27	-1
1.175833	26	-2712	-12693	-23015	-135	-13778	-7764	-14897	-182	-13684	-14757	-12769	-361	-14891	-17047	-10564	-238	-4411	4116	-23983	-468	-10257	5074	-18439	-45	-8261	6745	-13287	862	-7309	8639	-9169	-145	-129	-117	-66	-65	-56	-107	40	-153	17	32	-88	-19	-56	82	-29	-3
1.176667	78	-2766	-12773	-22928	216	-13662	-7782	-14938	-127	-13717	-14615	-12719	-179	-14883	-16870	-10531	532	-4482	4112	-23605	657	-10281	4987	-18392	-1241	-8257	6724	-13295	-3035	-7276	8611	-9300	-151	-130	-121	-69	-63	-58	-103	38	-154	18	33	-78	-22	-55	84	-33	-3
1.177500	-15	-2823	-12854	-22837	98	-13546	-7824	-14993	-107	-13766	-14457	-12693	-277	-14864	-16671	-10493	329	-4524	4072	-23216	-43	-10300	4900	-18342	-1576	-8247	6704	-13319	-3921	-7249	8562	-9432	-149	-126	-120	-67	-61	-59	-108	38	-153	17	33	-51	-16	-57	84	-28	1
1.178333	54	-2894	-12954	-22752	41	-13432	-7866	-15049	-145	-13823	-14272	-12678	-336	-14843	-16465	-10448	231	-4545	3991	-22824	-3	-10305	4816	-18278	-1476	-8232	6681	-13354	-4390	-7224	8509	-9557	-147	-125	-118	-65	-61	-57	-105	40	-148	19	35	-75	-16	-57	84	-29	1
1.179167	141	-2972	-13023	-22666	4	-13326	-7916	-15108	-211	-13888	-14075	-12676	-274	-14810	-16242	-10393	206	-4539	3861	-22439	247	-10307	4743	-18210	-1328	-8223	6646	-13406	-4029	-7198	8438	-9674	-145	-126	-117	-64	-62	-56	-104	38	-150	5	35	-76	-15	-55	86	-28	0
1.180000	111	-3060	-13106	-22580	81	-13229	-7964	-15169	-141	-13956	-13861	-12688	-344	-14773	-16014	-10339	-1	-4507	3695	-22066	96	-10280	4680	-18131	-1183	-8208	6613	-13470	-2833	-7182	8354	-9773	-144	-126	-119	-67	-60	-56	-103	39	-149	21	36	-74	-18	-53	85	-29	2
1.180833	57	-3153	-13191	-22501	57	-13139	-8015	-15230	-133	-14034	-13639	-12709	-217	-14724	-15780	-10274	-141	-4450	3487	-21715	99	-10245	4625	-18043	-1012	-8191	6571	-13551	-1935	-7155	8266	-9885	-146	-127	-119	-66	-58	-56	-105	44	-152	18	33	-78	-18	-52	84	-29	-3
1.181667	226	-3260	-13280	-22427	240	-13065	-8060	-15284	-120	-14115	-13403	-12747	-10	-14679	-15543	-10220	46	-4372	3236	-21394	607	-10203	4585	-17952	-1376	-8176	6523	-13647	-3647	-7134	8167	-9981	-151	-130	-126	-69	-68	-59	-109	34	-153	15	28	-81	-26	-59	74	-33	-5
1.182500	191	-3368	-13349	-22356	66	-13004	-8104	-15337	-170	-14193	-13158	-12789	-322	-14623	-15301	-10153	-580	-4267	2941	-21103	-296	-10143	4566	-17842	-828	-8151	6479	-13742	-2290	-7118	8071	-10058	-150	-130	-124	-68	-67	-61	-111	33	-153	17	33	-80	-28	-57	80	-30	4
1.183333	200	-3474	-13415	-22286	-53	-12950	-8130	-15374	-149	-14261	-12905	-12835	-297	-14575	-15058	-10090	-823	-4134	2652	-20844	-669	-10064	4558	-17732	-150	-8133	6432	-13854	-139	-7101	7975	-10127	-151	-135	-125	-68	-61	-60	-111	36	-155	16	28	-82	-24	-59	78	-29	-3
1.184167	277	-3581	-13474	-22219	90	-12913	-8148	-15403	-33	-14331	-12642	-12883	-103	-14524	-14812	-10028	-683	-3990	2315	-20628	-408	-9969	4569	-17609	0	-8107	6385	-13963	1251	-7077	7886	-10183	-151	-129	-126	-69	-63	-59	-107	44	-152	16	26	-77	-21	-56	84	-29	0
1.185000	160	-3681	-13516	-22158	-28	-12884	-8154	-15426	-80	-14390	-12379	-12941	-124	-14480	-14571	-9966	-703	-3823	1984	-20449	-619	-9874	4597	-17480	527	-8079	6339	-14077	2660	-7042	7802	-10228	-149	-126	-121	-68	-61	-60	-104	37	-150	17	29	-78	-19	-57	79	-28	1
1.185833	45	-3782	-13567	-22098	-289	-12874	-8143	-15444	-163	-14446	-12118	-12997	-161	-14445	-14331	-9905	-687	-3640	1630	-20321	-544	-9760	4641	-17358	1097	-8050	6296	-14193	3151	-7039	7728	-10269	-146	-129	-124	-69	-63	-58	-107	37	-151	6	30	-78	-22	-53	81	-29	-3
1.186667	167	-3872	-13600	-22066	-190	-12870	-8119	-15448	-127	-14492	-11861	-13063	-7	-14418	-14094	-9856	-1024	-3443	1277	-20234	-591	-9640	4693	-17234	2007	-8020	6257	-14305	3946	-7016	7664	-10299	-153	-127	-119	-68	-60	-58	-107	35	-151	15	28	-77	-19	-53	78	-30	-3
1.187500	126	-3950	-13628	-22000	-70	-12871	-8081	-15461	-100	-14524	-11606	-13126	-52	-14403	-13857	-9813	-1006	-3234	933	-20203	-489	-9512	4754	-17109	2586	-7987	6222	-14411	3775	-6991	7605	-10323	-150	-126	-118	-68	-60	-59	-108	37	-148	19	34	-74	0	-53	78	-31	-1
1.188333	-66	-4017	-13615	-21957	-170	-12880	-8031	-15467	-83	-14553	-11358	-13193	-86	-14400	-13631	-9763	-457	-3025	595	-20185	-389	-9381	4817	-16989	2162	-7950	6192	-14510	2943	-6965	7568	-10340	-143	-122	-117	-67	-60	-59	-105	38	-153	16	32	-75	-21	-52	81	-31	0
1.189167	69	-4074	-13660	-21922	-179	-12893	-7968	-15470	-79	-14575	-11118	-13259	-173	-14413	-13394	-9720	-828	-2807	277	-20223	-794	-9247	4890	-16876	2520	-7912	6173	-14595	4056	-6933	7539	-10350	-148	-126	-117	-68	-63	-60	-104	38	-155	18	32	-76	-25	-56	80	-31	-4
1.190000	288	-4103	-13666	-21890	127	-12914	-7896	-15476	-134	-14589	-10890	-13330	49	-14434	-13186	-9683	-17	-2587	-24	-20295	162	-9116	4956	-16777	1613	-7872	6156	-14674	609	-6896	7515	-10372	-152	-129	-120	-70	-67	-61	-111	36	-155	13	27	-77	-28	-57	78	-32	-6
1.190833	27	-4143	-13668	-21867	162	-12918	-7811	-15484	-136	-14595	-10666	-13395	-87	-14469	-12968	-9643	-67	-2352	-294	-20388	-96	-8980	5030	-16682	770	-7820	6150	-14725	-1253	-6852	7515	-10378	-148	-128	-119	-70	-62	-59	-104	40	-166	17	32	-72	-23	-56	81	-29	-5
1.191667	-10	-4149	-13659	-21844	142	-12922	-7713	-15488	-110	-14590	-10468	-13453	-91	-14506	-12755	-9600	-510	-2123	-529	-20505	-60	-8846	5108	-16598	473	-7762	6162	-14761	-2353	-6799	7520	-10393	-148	-125	-116	-65	-60	-60	-103	42	-154	22	35	-73	-23	-50	86	-28	3
1.192500	19	-4146	-13650	-21820	93	-12919	-7610	-15497	-165	-14583	-10273	-13514	-82	-14555	-12547	-9558	-516	-1889	-734	-20639	119	-8717	5157	-16527	-127	-7697	6176	-14783	-2819	-6744	7539	-10404	-147	-120	-116	-63	-61	-58	-102	42	-155	23	22	-72	-22	-53	86	-39	-1
1.193333	-73	-4133	-13637	-21808	75	-12914	-7502	-15512	-189	-14570	-10086	-13576	-81	-14611	-12348	-9519	-762	-1665	-903	-20785	-92	-8601	5213	-16476	-701	-7619	6200	-14786	-2444	-6682	7564	-10428	-151	-124	-141	-67	-63	-83	-108	43	-152	20	36	-72	-16	-52	86	-26	0
1.194167	-87	-4106	-13619	-21798	-174	-12899	-7393	-15530	-165	-14560	-9915	-13634	-218	-14670	-12157	-9485	-697	-1450	-1038	-20930	-260	-8484	5262	-16433	-937	-7535	6231	-14772	-1754	-6617	7594	-10443	-145	-121	-115	-66	-59	-50	-103	45	-146	21	29	-76	-19	-51	89	-24	3
1.195000	73	-4075	-13598	-21796	132	-12884	-7274	-15541	-78	-14540	-9753	-13682	91	-14733	-11972	-9442	47	-1227	-1142	-21074	445	-8374	5312	-16404	-1814	-7435	6275	-14742	-3869	-6547	7630	-10463	-147	-125	-118	-67	-62	-57	-102	45	-149	23	35	-73	-18	-52	88	-27	0
1.195833	-81	-4032	-13572	-21796	226	-12861	-7153	-15554	-118	-14521	-9604	-13743	-23	-14799	-11798	-9405	-365	-1016	-1209	-21206	78	-8276	5356	-16387	-2078	-7337	6320	-14699	-4037	-6477	7673	-10483	-148	-125	-118	-64	-61	-57	-107	46	-152	20	34	-74	-19	-52	86	-26	-1
1.196667	-202	-3989	-13546	-21810	5	-12831	-7023	-15561	-50	-14499	-9456	-13771	-137	-14851	-11629	-9371	-899	-818	-1252	-21325	-240	-8181	5401	-16377	-1675	-7220	6377	-14646	-2111	-6404	7719	-10460	-148	-127	-125	-68	-62	-59	-103	46	-151	18	33	-72	-23	-55	87	-25	0
1.197500	8	-3942	-13513	-21800	18	-12795	-6893	-15562	5	-14479	-9319	-13803	16	-14909	-11465	-9336	-444	-624	-1263	-21418	123	-8093	5451	-16379	-1795	-7094	6440	-14567	-642	-6330	7770	-10516	-145	-125	-117	-65	-61	-59	-107	46	-144	17	37	-72	-18	-56	84	-27	1
1.198333	-45	-3897	-13476	-21805	-85	-12754	-6756	-15549	-80	-14456	-9180	-13831	-92	-14962	-11305	-9318	-539	-449	-1259	-21492	-281	-8010	5501	-16386	-1630	-6957	6509	-14486	1457	-6252	7822	-10532	-148	-128	-120	-67	-62	-60	-104	43	-153	20	36	-75	-23	-56	87	-28	-5
1.199167	-120	-3853	-13433	-21817	-131	-12715	-6613	-15539	-118	-14438	-9047	-13853	-81	-15009	-11150	-9283	-513	-282	-1237	-21544	-417	-7926	5558	-16396	-1409	-6815	6583	-14402	2961	-6174	7886	-10529	-146	-124	-118	-66	-61	-58	-103	38	-154	18	36	-74	-19	-47	86	-28	-3
1.200000	-103	-3817	-13378	-21823	76	-12672	-6459	-15500	-46	-14414	-8910	-13863	-45	-15052	-10995	-9287	-340	-131	-1206	-21558	-323	-7846	5623	-16405	-1050	-6664	6658	-14311	4228	-6109	7941	-10522	-147	-129	-115	-64	-59	-56	-101	45	-151	19	38	-68	-18	-55	86	-26	-6
1.200833	-143	-3764	-13322	-21830	56	-12634	-6307	-15450	-67	-14402	-8775	-13868	-201	-15093	-10842	-9312	-372	1	-1165	-21552	-489	-7769	5694	-16418	-599	-6516	6739	-14219	4627	-6023	8007	-10502	-148	-125	-117	-55	-60	-56	-107	35	-151	21	36	-73	-18	-52	85	-28	0
1.201667	-191	-3721	-13261	-21838	-16	-12599	-6148	-15392	-112	-14381	-8643	-13868	-46	-15131	-10689	-9296	190	119	-1132	-21524	-463	-7690	5786	-16428	-644	-6366	6818	-14117	3679	-5949	8067	-10472	-150	-127	-119	-67	-59	-58	-108	42	-151	17	34	-74	-23	-60	80	-31	-3
1.202500	-136	-3683	-13194	-21846	35	-12572	-5992	-15317	-56	-14371	-8510	-13858	-191	-15173	-10532	-9318	-327	219	-1101	-21475	-911	-7627	5855	-16438	98	-6222	6899	-14041	5258	-5873	8140	-10426	-145	-127	-119	-66	-62	-64	-105	43	-151	17	34	-75	-21	-58	84	-28	0
1.203333	-58	-3643	-13119	-21846	-14	-12548	-5823	-15226	-50	-14364	-8375	-13843	67	-15202	-10363	-9347	-25	300	-1071	-21405	45	-7555	5950	-16439	-11	-6078	6986	-13956	2489	-5794	8209	-10366	-146	-126	-117	-70	-62	-59	-104	42	-150	19	35	-77	-23	-58	82	-28	0
1.204167	-183	-3601	-13038	-21854	-141	-12537	-5655	-15124	-92	-14361	-8236	-13821	29	-15236	-10188	-9388	405	366	-1032	-21329	131	-7484	6048	-16437	-371	-5943	7069	-13873	-598	-5713	8288	-10293	-144	-127	-118	-68	-62	-79	-103	43	-148	19	37	-75	-19	-55	81	-27	0
1.205000	-350	-3559	-12973	-21857	-82	-12527	-5484	-15012	-125	-14365	-8097	-13795	-62	-15269	-10005	-9443	-132	419	-1060	-21241	-237	-7433	6145	-16425	-135	-5816	7149	-13798	-1502	-5633	8368	-10205	-145	-125	-119	-64	-58	-57	-103	43	-150	16	33	-78	-19	-55	82	-26	-1
1.205833	-419	-3518	-12858	-21854	-36	-12532	-5311	-14891	-107	-14371	-7962	-13760	-47	-15319	-9815	-9505	73	453	-1075	-21153	-10	-7349	6244	-16408	-236	-5705	7229	-13717	-2332	-5546	8442	-10106	-145	-126	-120	-65	-58	-56	-94	42	-148	16	36	-73	-19	-53	85	-26	0
1.206667	-284	-3467	-12760	-21839	-19	-12547	-5140	-14768	-29	-14388	-7835	-13726	27	-15352	-9619	-9580	104	477	-1107	-21069	86	-7289	6336	-16385	-32	-5612	7301	-13663	-2131	-5468	8514	-10007	-150	-128	-122	-66	-65	-58	-104	41	-153	11	29	-78	-22	-57	80	-30	-3
1.207500	-254	-3421	-12664	-21836	-262	-12570	-4969	-14640	-141	-14408	-7707	-13688	-146	-15401	-9411	-9674	121	494	-1143	-20991	-16	-7230	6423	-16349	370	-5525	7376	-13578	-1079	-5383	8592	-9895	-152	-127	-121	-64	-62	-58	-93	41	-150	17	33	-73	-22	-64	82	-27	-1
1.208333	-221	-3360	-12554	-21815	-234	-12599	-4795	-14510	-168	-14430	-7584	-13643	-36	-15446	-9194	-9736	740	511	-1192	-20933	400	-7183	6498	-16309	-79	-5458	7434	-13515	-2610	-5298	8659	-9785	-152	-127	-118	-64	-64	-60	-104	40	-156	15	30	-75	-22	-56	80	-29	0
1.209167	-227	-3303	-12449	-21798	-74	-12635	-4617	-14375	-144	-14458	-7468	-13603	-217	-15502	-8974	-9823	702	520	-1249	-20890	264	-7141	6567	-16264	-469	-5403	7496	-13448	-3616	-5213	8718	-9679	-151	-128	-120	-65	-63	-60	-101	41	-155	19	38	-74	-23	-57	81	-31	-5
1.210000	-314	-3227	-12342	-21773	-171	-12681	-4442	-14253	-127	-14489	-7364	-13560	-332	-15563	-8754	-9907	111	530	-1310	-20870	-321	-7108	6613	-16211	147	-5377	7543	-13384	-1867	-5130	8773	-9573	-152	-128	-120	-65	-68	-58	-105	39	-156	17	34	-75	-24	-57	84	-26	-4
1.210833	-236	-3176	-12235	-21742	-240	-12725	-4262	-14125	-82	-14524	-7289	-13518	-388	-15625	-8531	-9989	273	545	-1369	-20871	-82	-7084	6656	-16149	506	-5348	7582	-13318	-917	-5052	8817	-9478	-151	-126	-117	-67	-62	-58	-103	42	-152	18	34	-72	-23	-57	81	-29	-4
1.211667	-448	-3111	-12125	-21700	-310	-12773	-4082	-14010	-80	-14561	-7180	-13475	-419	-15682	-8308	-10063	224	567	-1421	-20898	-58	-7071	6681	-16083	717	-5337	7613	-13249	131	-4972	8859	-9380	-148	-124	-113	-63	-61	-53	-102	43	-150	22	37	-72	-19	-50	87	-30	-1
1.212500	-523	-3044	-12018	-21656	-307	-12821	-3903	-13900	-19	-14592	-7098	-13424	-225	-15743	-8094	-10134	64	593	-1465	-20946	-105	-7072	6689	-16017	652	-5340	7634	-13176	263	-4907	8881	-9307	-147	-121	-114	-61	-62	-55	-104	51	-151	22	37	-70	-13	-56	86	-22	2
1.213333	-331	-2973	-11910	-21612	-328	-12843	-3724	-13803	-74	-14628	-7027	-13391	-185	-15795	-7885	-10197	-153	626	-1483	-21022	-111	-7083	6678	-15950	647	-5357	7649	-13103	-233	-4846	8909	-9241	-146	-133	-118	-64	-62	-53	-102	44	-150	24	36	-69	-18	-52	86	-24	0
1.214167	-352	-2926	-11807	-21558	-171	-12921	-3547	-13711	-96	-14664	-6964	-13355	-272	-15879	-7694	-10253	-305	660	-1493	-21119	-139	-7107	6651	-15883	1085	-5385	7653	-13028	-552	-4799	8904	-9187	-148	-122	-118	-61	-61	-53	-103	44	-150	15	35	-79	-22	-55	84	-25	0
1.215000	-326	-2875	-11702	-21502	-52	-12968	-3373	-13627	-65	-14693	-6901	-13314	-180	-15880	-7514	-10290	271	698	-1476	-21236	39	-7152	6614	-15813	612	-5422	7648	-12948	-2199	-4761	8904	-9143	-151	-121	-121	-65	-64	-59	-107	40	-153	20	34	-70	-25	-52	82	-26	-4
1.215833	-272	-2833	-11600	-21440	-181	-13000	-3208	-13551	-103	-14722	-6841	-13294	-296	-15906	-7349	-10311	156	746	-1430	-21365	-443	-7203	6567	-15740	430	-5463	7651	-12867	-1207	-4731	8892	-9105	-148	-118	-118	-65	-60	-57	-82	41	-152	18	30	-74	-23	-53	85	-25	0
1.216667	-368	-2795	-11488	-21374	-198	-13055	-3035	-13475	-57	-14738	-6776	-13231	-203	-15916	-7194	-10317	414	792	-1361	-21508	94	-7266	6506	-15668	109	-5510	7649	-12787	-2167	-4714	8880	-9075	-148	-127	-120	-68	-61	-56	-104	41	-150	22	32	-73	-19	-52	82	-27	1
1.217500	-225	-2761	-11384	-21308	-121	-13089	-2872	-13405	-84	-14750	-6708	-13187	-187	-15906	-7056	-10307	991	863	-1262	-21658	301	-7342	6455	-15601	-929	-5563	7642	-12700	-4881	-4713	8862	-9049	-148	-124	-124	-66	-58	-55	-104	42	-153	19	21	-70	-16	-52	84	-26	2
1.218333	-170	-2733	-11274	-21239	-56	-13120	-2716	-13336	-85	-14754	-6636	-13138	-189	-15877	-6936	-10279	258	886	-1140	-21804	-150	-7430	6393	-15530	-975	-5621	7643	-12613	-4757	-4698	8841	-9022	-150	-126	-120	-65	-62	-55	-102	45	-150	19	33	-73	-19	-51	81	-23	-5
1.219167	-255	-2715	-11165	-21171	-118	-13147	-2572	-13269	-82	-14751	-6555	-13088	-185	-15827	-6827	-10232	443	936	-989	-21951	437	-7524	6329	-15467	-1160	-5681	7643	-12531	-4895	-4752	8817	-8999	-146	-126	-119	-63	-60	-52	-102	43	-153	18	72	-73	-21	-53	81	-25	0
1.220000	-269	-2700	-11052	-21099	-216	-13169	-2436	-13191	-93	-14742	-6463	-13034	-28	-15766	-6733	-10174	306	958	-820	-22091	298	-7630	6270	-15399	-1060	-5742	7646	-12449	-3999	-4794	8793	-8975	-146	-122	-118	-63	-59	-55	-98	41	-151	22	37	-70	-15	-52	81	-27	2
1.220833	-222	-2690	-10928	-21034	-135	-13184	-2313	-13114	-59	-14720	-6366	-12971	-223	-15682	-6650	-10097	-124	986	-630	-22217	-165	-7744	6224	-15337	-833	-5809	7653	-12377	-2321	-4847	8765	-8947	-147	-122	-119	-59	-59	-56	-107	40	-150	21	33	-72	-17	-53	78	-25	0
1.221667	-152	-2677	-10807	-20976	28	-13198	-2201	-13031	-11	-14707	-6263	-12904	9	-15577	-6583	-10012	151	1001	-426	-22331	269	-7866	6179	-15275	-1246	-5879	7655	-12309	-2588	-4919	8734	-8914	-151	-125	-120	-67	-63	-58	-105	41	-153	18	32	-76	-23	-57	72	-31	-4
1.222500	-90	-2669	-10682	-20919	50	-13208	-2107	-12935	-46	-14681	-6155	-12830	-44	-15462	-6519	-9905	301	1005	-212	-22422	396	-7999	6143	-15213	-1710	-5951	7663	-12243	-3563	-5002	8709	-8878	-149	-125	-126	-67	-62	-57	-107	41	-147	17	32	-77	-13	-60	78	-29	-3
1.223333	-250	-2653	-10549	-20870	-179	-13211	-2023	-12827	-69	-14655	-6038	-12753	-284	-15336	-6463	-9804	-480	1001	7	-22486	-396	-8133	6119	-15156	-1130	-6030	7665	-12188	-1446	-5105	8676	-8851	-150	-122	-129	-70	-65	-60	-110	38	-153	16	26	-78	-26	-62	74	-31	-3
1.224167	-144	-2636	-10412	-20834	-48	-13208	-1956	-12701	-90	-14623	-5919	-12656	-30	-15197	-6406	-9684	-483	991	214	-22523	-114	-8266	6107	-15095	-685	-6109	7673	-12131	-3	-5207	8646	-8797	-150	-131	-125	-69	-63	-61	-102	39	-156	15	29	-77	-22	-60	78	-31	1
1.225000	-74	-2602	-10265	-20793	6	-13198	-1898	-12556	-103	-14585	-5798	-12555	53	-15053	-6354	-9568	-580	972	452	-22520	-62	-8404	6113	-15033	-269	-6194	7675	-12086	1445	-5324	8614	-8748	-150	-128	-128	-69	-63	-63	-107	38	-153	18	27	-87	-22	-61	90	-32	0
1.225833	-263	-2571	-10115	-20763	-96	-13181	-1851	-12442	-48	-14545	-5677	-12447	59	-14904	-6304	-9443	-595	951	662	-22513	-428	-8543	6116	-14977	109	-6278	7675	-12046	2573	-5447	8580	-8696	-146	-128	-127	-68	-60	-59	-108	37	-151	17	29	-76	-23	-58	80	-33	-3
1.226667	-198	-2522	-9956	-20744	-196	-13159	-1818	-12223	23	-14506	-5562	-12334	220	-14759	-6254	-9314	-601	925	870	-22464	-389	-8681	6131	-14922	433	-6371	7666	-11994	3071	-5581	8539	-8643	-148	-128	-122	-69	-64	-59	-108	36	-153	15	30	-77	-22	-59	81	-31	-3
1.227500	-219	-2470	-9795	-20731	-224	-13135	-1795	-12030	-42	-14460	-5459	-12216	194	-14639	-6201	-9192	-791	898	1061	-22390	-444	-8815	6156	-14864	1002	-6467	7652	-11986	3633	-5717	8497	-8591	-152	-131	-126	-68	-67	-60	-107	41	-151	36	30	-75	-21	-60	79	-34	-3
1.228333	-341	-2410	-9638	-20737	-90	-13102	-1783	-11825	-27	-14411	-5365	-12082	151	-14478	-6148	-9068	-145	873	1239	-22283	-13	-8949	6154	-14808	884	-6572	7632	-11968	2347	-5857	8451	-8534	-152	-129	-125	-70	-62	-60	-109	36	-158	17	29	-78	-18	-59	80	-32	-6
1.229167	-173	-2338	-9469	-20725	-100	-13066	-1779	-11600	-3	-14356	-5262	-11946	33	-14347	-6088	-8954	101	849	1403	-22162	-264	-9073	6209	-14753	775	-6677	7602	-11953	2845	-6000	8400	-8483	-152	-128	-124	-85	-63	-62	-108	34	-156	16	32	-78	-23	-60	76	-36	-3
1.230000	-111	-2268	-9281	-20730	-220	-13027	-1778	-11366	-86	-14295	-5213	-11812	18	-14223	-6027	-8843	209	832	1551	-22018	-334	-9191	6231	-14700	1003	-6767	7564	-11943	2909	-6135	8354	-8422	-152	-129	-124	-68	-62	-62	-112	34	-154	17	32	-77	-23	-61	79	-34	-3
1.230833	-26	-2189	-9130	-20741	13	-12978	-1790	-11123	-160	-14225	-5169	-11672	-99	-14111	-5967	-8733	1215	822	1686	-21857	418	-9302	6258	-14649	85	-6904	7520	-11936	-775	-6267	8313	-8353	-147	-129	-118	-69	-66	-63	-108	38	-153	17	32	-78	-24	-59	79	-32	-3
1.231667	-6	-2112	-8958	-20751	-72	-12928	-1789	-10875	-124	-14146	-5112	-11531	-126	-14007	-5898	-8637	700	818	1810	-21675	-57	-9404	6277	-14604	-82	-7024	7471	-11931	-1849	-6395	8252	-8311	-149	-129	-124	-69	-66	-63	-109	39	-152	17	32	-78	-15	-59	79	-33	-3
1.232500	6	-2033	-8791	-20762	-94	-12875	-1801	-10622	-118	-14064	-5083	-11393	-144	-13912	-5831	-8525	780	818	1924	-21504	-44	-9489	6288	-14557	-461	-7145	7416	-11930	-3389	-6508	8201	-8252	-147	-124	-122	-69	-57	-59	-107	41	-154	19	32	-78	-19	-58	81	-31	0
1.233333	161	-1958	-8625	-20776	78	-12810	-1810	-10365	-122	-13956	-5063	-11257	-238	-13821	-5766	-8457	701	828	2031	-21321	-183	-9569	6287	-14515	-656	-7272	7354	-11934	-4005	-6621	8151	-8198	-147	-127	-125	-72	-61	-58	-103	42	-150	19	32	-78	-18	-56	81	-31	0
1.234167	284	-1888	-8464	-20785	-76	-12749	-1829	-10116	-136	-13852	-5048	-11119	-469	-13739	-5702	-8379	497	836	2133	-21133	-314	-9638	6275	-14480	-522	-7398	7291	-11924	-3574	-6727	8100	-8152	-147	-133	-122	-68	-76	-59	-104	40	-148	16	32	-79	-21	-56	81	-31	0
1.235000	55	-1830	-8308	-20791	-245	-12688	-1846	-9867	-141	-13734	-5043	-10992	-407	-13669	-5639	-8312	554	851	2234	-20949	3	-9697	6250	-14449	-825	-7504	7225	-11922	-3948	-6819	8046	-8106	-147	-132	-124	-66	-63	-60	-107	40	-154	17	34	-78	-13	-57	81	-30	0
1.235833	-57	-1771	-8160	-20797	-29	-12633	-1870	-9634	-191	-13611	-5040	-10869	-297	-13602	-5586	-8252	813	868	2341	-20776	251	-9748	6211	-14420	-1805	-7651	7163	-11924	-5736	-6907	8000	-8065	-156	-126	-124	-66	-62	-58	-108	39	-150	16	32	-78	-19	-57	82	-31	1
1.236667	-104	-1730	-8018	-20794	-58	-12567	-1891	-9406	-145	-13481	-5033	-10757	-525	-13538	-5539	-8202	-97	880	2456	-20609	-466	-9793	6159	-14399	-1720	-7772	7096	-11908	-4217	-6988	7948	-8028	-149	-130	-121	-67	-63	-64	-105	39	-152	19	30	-76	-23	-56	78	-32	-3
1.237500	-40	-1697	-7879	-20788	60	-12491	-1917	-9193	-204	-13345	-5022	-10645	-557	-13478	-5494	-8154	-469	888	2578	-20455	-350	-9830	6097	-14385	-1425	-7893	7031	-11899	-2485	-7060	7900	-8000	-149	-127	-122	-65	-62	-59	-108	70	-151	20	36	-73	-19	-56	81	-28	0
1.238333	22	-1674	-7752	-20779	-78	-12449	-1938	-8988	-200	-13206	-5001	-10548	-599	-13418	-5463	-8119	-412	893	2711	-20311	-532	-9861	6026	-14368	-1082	-8005	6967	-11881	-635	-7130	7847	-7967	-149	-126	-121	-67	-60	-57	-107	43	-152	19	36	-73	-16	-59	79	-22	-3
1.239167	158	-1660	-7631	-20765	-115	-12396	-1969	-8796	-90	-13066	-4972	-10452	-556	-13355	-5438	-8086	-805	885	2857	-20182	-676	-9893	5940	-14357	-787	-8120	6907	-11864	1109	-7194	7793	-7945	-145	-124	-117	-64	-60	-55	-107	41	-149	23	37	-75	-21	-55	82	-28	1
1.240000	145	-1659	-7521	-20746	149	-12342	-1994	-8620	-152	-12931	-4932	-10363	-497	-13306	-5427	-8067	-955	868	3026	-20065	-475	-9924	5848	-14354	-693	-8229	6846	-11844	2061	-7262	7740	-7933	-149	-127	-121	-68	-60	-59	-107	41	-152	18	37	-74	-22	-56	80	-29	-7
1.240833	-16	-1663	-7423	-20729	265	-12297	-2023	-8458	-169	-12802	-4878	-10277	-589	-13246	-5423	-8050	-1081	836	3178	-19965	-692	-9953	5755	-14346	-28	-8329	6789	-11819	3367	-7321	7686	-7924	-153	-126	-121	-66	-58	-58	-109	43	-150	22	33	-73	-19	-55	81	-27	1
1.241667	-7	-1676	-7328	-20707	262	-12245	-2043	-8305	-165	-12677	-4807	-10179	-632	-13191	-5439	-8042	-959	792	3354	-19871	-461	-9983	5655	-14344	321	-8427	6727	-11792	3540	-7388	7623	-7920	-150	-129	-125	-67	-62	-59	-105	26	-149	18	30	-77	-24	-62	76	-31	0
1.242500	62	-1697	-7235	-20686	0	-12201	-2062	-8162	-151	-12556	-4724	-10110	-563	-13134	-5464	-8039	-802	738	3535	-19795	-627	-10020	5559	-14342	236	-8518	6674	-11759	4476	-7441	7565	-7922	-148	-130	-128	-69	-68	-59	-108	41	-153	18	33	-75	-23	-58	82	-29	-3
1.243333	49	-1716	-7161	-20664	-207	-12160	-2074	-8030	-132	-12448	-4625	-10025	-541	-13079	-5496	-8040	-1187	672	3725	-19726	-632	-10051	5467	-14340	879	-8601	6620	-11730	5924	-7520	7504	-7927	-146	-128	-121	-72	-59	-58	-108	39	-153	17	29	-78	-19	-56	84	-29	0
1.244167	95	-1739	-7089	-20651	53	-12115	-2078	-7903	-97	-12345	-4513	-9933	-280	-13022	-5538	-8042	-217	591	3909	-19668	730	-10087	5378	-14333	296	-8678	6566	-11694	3199	-7584	7445	-7935	-145	-133	-126	-69	-59	-58	-107	40	-151	18	32	-74	-18	-55	81	-29	-1
1.245000	94	-1762	-7020	-20634	133	-12073	-2071	-7784	-77	-12258	-4392	-9831	-316	-12964	-5595	-8051	-345	509	4090	-19612	-55	-10127	5298	-14326	295	-8751	6512	-11658	2940	-7656	7385	-7945	-150	-126	-120	-49	-62	-56	-105	38	-153	18	37	-76	-19	-55	82	-30	2
1.245833	178	-1783	-6956	-20624	57	-12028	-2055	-7670	-182	-12174	-4265	-9728	-335	-12904	-5658	-8060	-472	417	4267	-19564	-194	-10164	5225	-14318	688	-8816	6460	-11633	2463	-7727	7326	-7959	-149	-127	-118	-66	-58	-56	-104	40	-147	21	37	-74	-19	-56	80	-28	0
1.246667	-114	-1802	-6898	-20620	-109	-11984	-2028	-7560	-151	-12100	-4138	-9607	-129	-12845	-5727	-8089	-411	319	4422	-19522	87	-10209	5157	-14311	1000	-8882	6406	-11595	2169	-7798	7267	-7973	-147	-128	-118	-65	-58	-44	-107	39	-154	21	58	-73	-19	-56	82	-29	0
[truncated: 10,503 more rows]
[truncated: 15 more columns]
