# Supplementary material for: Novel Methods for Surface EMG Analysis and Exploration Based on Multi-Modal Gaussian Mixture Models
Source: PLoS One. 2016 Jun 30;11(6):e0157239. doi: 10.1371/journal.pone.0157239 (PMC4928879; doi:10.1371/journal.pone.0157239)
Supplement: S2 File — (ZIP) [file pone.0157239.s002.zip › Haf_horses_walk_data/Haf_h05_w3_kin.trc]

PathFileType	4	(X/Y/Z)	D:\Users\zsoldosr\Desktop\HaflingerProjektEMGBiopsy\RawData\13.11.12\Larettaw3r.trc
DataRate	CameraRate	NumFrames	NumMarkers	Units	OrigDataRate	OrigDataStartFrame	OrigNumFrames
120.00	120.00	1200	7	mm	120.00	1	1200
Frame#	Time	Head			Withers			Sacrum			HFL			HFR			HHL			HHR
		X1	Y1	Z1	X2	Y2	Z2	X3	Y3	Z3	X4	Y4	Z4	X5	Y5	Z5	X6	Y6	Z6	X7	Y7	Z7
1	0.000	827.77777	-79.87859	1406.46509	-481.03104	127.93999	1349.44324	-1201.90564	133.65779	1324.80176	-211.75157	217.92397	-18.92727	261.10056	-73.92789	18.22664	-1702.79956	268.78250	16.77120	-852.78674	-17.47016	-0.59975
2	0.008	825.26727	-79.41206	1410.38196	-480.83014	127.41163	1347.88806	-1201.69775	134.04788	1327.16394	-225.40494	217.28320	-19.06578	293.97430	-75.53962	17.56203	-1702.43823	270.30072	24.10483	-866.46722	-17.98152	-0.78366
3	0.017	822.70862	-78.92617	1414.32141	-480.63559	126.85741	1346.38843	-1201.43701	134.46335	1329.66821	-239.08691	216.64825	-19.19792	326.38062	-76.96280	17.19185	-1699.29407	272.11118	32.16188	-880.18402	-18.55333	-0.91382
4	0.025	820.06427	-78.40554	1418.29102	-480.45468	126.23417	1344.99414	-1201.09851	134.91820	1332.37866	-252.81960	216.04485	-19.31872	357.57123	-78.09469	17.25863	-1691.85229	273.99796	40.82094	-893.94006	-19.16948	-0.98764
5	0.033	817.31305	-77.84013	1422.27979	-480.29599	125.48225	1343.74536	-1200.69348	135.40282	1335.28113	-266.63046	215.49120	-19.42808	386.40976	-78.92245	17.62911	-1680.32788	275.28195	48.97024	-907.72064	-19.74719	-1.03392
6	0.042	814.44861	-77.22414	1426.26416	-480.16876	124.53661	1342.67041	-1200.25183	135.86995	1338.32544	-280.55115	214.99327	-19.52870	411.59229	-79.42039	17.84933	-1665.97180	275.45410	55.36454	-921.54297	-20.23113	-1.06631
7	0.050	811.47748	-76.55893	1430.21411	-480.07928	123.33684	1341.78467	-1199.79602	136.23801	1341.46033	-294.58160	214.56842	-19.62435	432.12079	-79.46754	17.32859	-1649.80823	274.67746	59.62859	-935.45502	-20.62468	-1.08539
8	0.058	808.42212	-75.85811	1434.09766	-480.02164	121.84306	1341.09094	-1199.33386	136.42209	1344.64648	-308.67764	214.22011	-19.72121	447.67722	-78.92970	15.72209	-1632.06775	273.42993	62.20088	-949.47864	-20.94697	-1.09936
9	0.067	805.32104	-75.14496	1437.88135	-479.96298	120.06178	1340.58191	-1198.86584	136.36349	1347.84888	-322.79004	213.90405	-19.82216	458.60608	-77.75803	13.16162	-1612.63196	271.90967	63.52067	-963.58765	-21.22672	-1.11642
10	0.075	802.21991	-74.44073	1441.52905	-479.83636	118.05696	1340.24182	-1198.39111	136.03098	1351.02808	-336.90662	213.57066	-19.92054	465.57513	-75.92905	10.12957	-1591.51733	270.03931	63.60642	-977.73730	-21.49669	-1.13176
11	0.083	799.16437	-73.75214	1445.00256	-479.55817	115.91886	1340.05371	-1197.90283	135.42117	1354.14319	-351.05365	213.22263	-20.00800	469.24292	-73.37321	7.14888	-1568.83862	267.74557	62.28825	-991.90314	-21.76488	-1.13220
12	0.092	796.20013	-73.07419	1448.26660	-479.06168	113.71596	1340.01062	-1197.38000	134.57796	1357.15845	-365.26208	212.89337	-20.08105	470.14038	-70.02269	4.54073	-1544.59827	265.03867	59.57800	-1006.09900	-22.02302	-1.10987
13	0.100	793.37366	-72.40546	1451.29199	-478.31436	111.47818	1340.11584	-1196.78296	133.58723	1360.04675	-379.54330	212.58653	-20.13612	468.66071	-65.88925	2.32346	-1518.65955	261.87787	55.73540	-1020.35864	-22.27318	-1.07456
14	0.108	790.73187	-71.75246	1454.05359	-477.31143	109.20502	1340.37109	-1196.06042	132.53587	1362.78711	-393.88840	212.26602	-20.17586	464.99841	-61.16199	0.25622	-1490.91504	258.18027	51.15083	-1034.69421	-22.53445	-1.04529
15	0.117	788.32361	-71.12133	1456.53052	-476.06433	106.87724	1340.76831	-1195.16760	131.49019	1365.36279	-408.26685	211.90535	-20.21317	459.07166	-56.38709	-1.85478	-1461.40601	254.10051	46.32862	-1049.06592	-22.84351	-1.00949
16	0.125	786.19830	-70.51466	1458.70459	-474.59552	104.47821	1341.29089	-1194.08203	130.50044	1367.76208	-422.63754	211.52464	-20.24597	450.64697	-52.46400	-3.80611	-1430.26294	250.09082	41.88544	-1063.39148	-23.25541	-0.90839
17	0.133	784.40259	-69.93826	1460.56116	-472.93692	102.01439	1341.92126	-1192.80591	129.58499	1369.97620	-436.97351	211.15045	-20.25285	439.75781	-50.13254	-5.20061	-1397.68567	246.61917	38.41290	-1077.60193	-23.79667	-0.70164
18	0.142	782.97711	-69.40488	1462.08936	-471.12802	99.51224	1342.64807	-1191.36426	128.71571	1371.99146	-451.26208	210.76837	-20.23353	426.97336	-49.39766	-5.97233	-1364.02026	243.91481	36.24911	-1091.70056	-24.38871	-0.43669
19	0.150	781.95203	-68.92155	1463.28113	-469.21530	96.99863	1343.46692	-1189.80188	127.85420	1373.78638	-465.48895	210.36259	-20.21764	413.11609	-49.65240	-6.38603	-1329.71838	241.95183	35.40998	-1105.75671	-24.89766	-0.21750
20	0.158	781.34137	-68.47267	1464.12744	-467.25577	94.49046	1344.37781	-1188.17395	127.00257	1375.34277	-479.63489	209.96503	-20.21578	398.82932	-50.28723	-6.65512	-1295.20874	240.64360	35.80661	-1119.83667	-25.28347	-0.10176
21	0.167	781.14191	-68.02217	1464.61475	-465.31714	91.99787	1345.37927	-1186.53650	126.20435	1376.65442	-493.67792	209.61884	-20.17126	384.49124	-50.98558	-6.84828	-1260.79004	239.96707	37.41051	-1133.95654	-25.62064	-0.06773
22	0.175	781.33643	-67.53538	1464.73120	-463.46527	89.52930	1346.46191	-1184.95068	125.50047	1377.71704	-507.58344	209.31374	-19.96422	370.30908	-51.61580	-7.02019	-1226.53540	239.89130	40.09998	-1148.09448	-25.98425	-0.08689
23	0.183	781.89813	-66.99947	1464.47925	-461.75031	87.09946	1347.60608	-1183.49353	124.89862	1378.51794	-521.29388	208.98351	-19.46914	356.33231	-52.14552	-7.22641	-1192.33264	240.30835	43.41466	-1162.20703	-26.37665	-0.16066
24	0.192	782.79211	-66.42190	1463.87769	-460.20663	84.73476	1348.78772	-1182.25830	124.38940	1379.03601	-534.76074	208.55098	-18.61318	342.47839	-52.61658	-7.46971	-1158.16077	241.04588	46.57928	-1176.23047	-26.76607	-0.26913
25	0.200	783.97534	-65.81104	1462.95081	-458.86581	82.46984	1349.98340	-1181.34241	123.96894	1379.24744	-548.00598	207.97527	-17.37489	328.64117	-53.05180	-7.71894	-1124.37036	241.88657	48.85891	-1190.11902	-27.17252	-0.34773
26	0.208	785.39905	-65.16507	1461.72058	-457.78006	80.35605	1351.17712	-1180.83276	123.62259	1379.12561	-561.13110	207.26317	-15.71772	314.77255	-53.43375	-7.95204	-1091.64636	242.61742	49.94495	-1203.88208	-27.67843	-0.33165
27	0.217	787.01324	-64.47803	1460.20642	-457.04071	78.48154	1352.36621	-1180.79346	123.30401	1378.64124	-574.25195	206.40128	-13.54238	300.88705	-53.79170	-8.16358	-1060.66626	243.14763	50.00465	-1217.59534	-28.29259	-0.22644
28	0.225	788.77112	-63.74702	1458.42273	-456.75616	76.95331	1353.55310	-1181.25684	122.95572	1377.77087	-587.39185	205.27423	-10.69363	287.03104	-54.20597	-8.36142	-1031.70569	243.57356	49.37059	-1231.35864	-28.88388	-0.11410
29	0.233	790.63428	-62.97807	1456.37988	-456.99792	75.83446	1354.72876	-1182.21301	122.55441	1376.51025	-600.34515	203.66682	-6.93464	273.24026	-54.72015	-8.55696	-1004.41559	244.10634	48.23767	-1245.18311	-29.37258	-0.04874
30	0.242	792.57599	-62.18843	1454.09155	-457.77066	75.10938	1355.86584	-1183.60315	122.13102	1374.87891	-612.50122	201.38626	-1.91270	259.52054	-55.29597	-8.75426	-977.95856	244.96092	46.67078	-1258.99036	-29.81736	-0.02584
31	0.250	794.58057	-61.39306	1451.58032	-459.02740	74.70728	1356.92859	-1185.33008	121.73958	1372.91626	-622.68622	198.49809	4.72632	245.86177	-55.82719	-8.95978	-951.42206	246.28545	44.78769	-1272.74011	-30.25804	-0.05583
32	0.258	796.64404	-60.58904	1448.87207	-460.70099	74.54008	1357.88501	-1187.28552	121.41332	1370.66968	-629.30676	195.44382	13.02791	232.22919	-56.23047	-9.18092	-924.19238	248.12773	42.78956	-1286.46045	-30.68747	-0.15127
33	0.267	798.77368	-59.76020	1445.98914	-462.72046	74.53020	1358.71033	-1189.37378	121.15704	1368.18164	-630.97748	192.83212	22.38491	218.56366	-56.54560	-9.40651	-896.14532	250.45230	40.82667	-1300.19519	-31.13023	-0.27539
34	0.275	800.98309	-58.89474	1442.95007	-465.00830	74.62673	1359.38525	-1191.51868	120.96210	1365.48730	-627.18042	191.15280	31.53242	204.84256	-56.88684	-9.59983	-867.67419	253.19121	38.93136	-1313.98218	-31.60881	-0.36991
35	0.283	803.28876	-57.99300	1439.77246	-467.47849	74.80569	1359.89575	-1193.66357	120.81715	1362.61914	-618.30450	190.67912	39.10257	191.08971	-57.31990	-9.71565	-839.51190	256.26730	37.04588	-1327.84436	-32.10239	-0.40497
36	0.292	805.70587	-57.05896	1436.47290	-470.04376	75.06050	1360.24170	-1195.77454	120.71465	1359.60364	-605.13947	191.46152	44.32832	177.30659	-57.81725	-9.74603	-812.39526	259.57166	35.02648	-1341.78052	-32.58541	-0.39480
37	0.300	808.24268	-56.09747	1433.06714	-472.62192	75.38946	1360.44324	-1197.83948	120.65434	1356.45544	-588.48248	193.32399	47.29074	163.47867	-58.31181	-9.72654	-786.82800	262.91733	32.64359	-1355.77100	-33.05086	-0.39028
38	0.308	810.89746	-55.12720	1429.57092	-475.13620	75.78836	1360.53455	-1199.85510	120.64275	1353.17957	-569.08728	195.91768	48.66398	149.61758	-58.76858	-9.68904	-763.08386	266.06143	29.66203	-1369.79712	-33.49032	-0.44636
39	0.317	813.65674	-54.18037	1426.00354	-477.51712	76.24960	1360.54993	-1201.81055	120.68332	1349.77893	-547.68726	198.82683	49.30273	135.72067	-59.17966	-9.65464	-741.33423	268.84634	25.96830	-1383.84644	-33.90373	-0.56812
40	0.325	816.49377	-53.27628	1422.39050	-479.70999	76.75395	1360.51648	-1203.67334	120.76027	1346.25867	-524.97369	201.68518	49.91335	121.76231	-59.54951	-9.64794	-721.77832	271.27161	21.59973	-1397.89624	-34.31064	-0.70665
41	0.333	819.37549	-52.40656	1418.76660	-481.68137	77.26456	1360.45532	-1205.38916	120.83987	1342.62231	-501.55823	204.24678	50.88847	107.75386	-59.90631	-9.68534	-704.70630	273.38971	16.64534	-1411.91211	-34.72354	-0.82130
42	0.342	822.27075	-51.55335	1415.17676	-483.41733	77.73918	1360.38416	-1206.89746	120.88815	1338.86670	-477.89246	206.37343	52.32450	93.73277	-60.27228	-9.75793	-690.47607	275.21494	11.19374	-1425.88843	-35.14866	-0.91678
43	0.350	825.14874	-50.71540	1411.67383	-484.91895	78.14526	1360.31689	-1208.14978	120.88951	1334.98706	-454.17572	208.02065	54.16953	79.70384	-60.64741	-9.82621	-679.50000	276.72913	5.40562	-1439.87305	-35.59961	-1.01946
44	0.358	827.97400	-49.90969	1408.31262	-486.19366	78.46420	1360.26196	-1209.11963	120.86556	1330.98560	-430.33969	209.25665	56.34072	65.64090	-61.01287	-9.86678	-672.29309	277.89496	-0.35571	-1453.92236	-36.06789	-1.14017
45	0.367	830.71088	-49.14508	1405.14355	-487.24588	78.68557	1360.22107	-1209.79675	120.88204	1326.88306	-406.14151	210.21767	58.72337	51.52637	-61.32969	-9.91245	-669.38867	278.67596	-5.46994	-1468.04932	-36.51131	-1.26562
46	0.375	833.33032	-48.40627	1402.21069	-488.08014	78.79531	1360.18860	-1210.18176	121.02519	1322.73389	-381.30716	211.00464	61.13612	37.37425	-61.57792	-10.00468	-670.97339	279.10422	-9.29212	-1482.21790	-36.90045	-1.37605
47	0.383	835.80957	-47.67111	1399.55359	-488.70847	78.77203	1360.14941	-1210.28479	121.36549	1318.63757	-355.61951	211.64247	63.33311	23.22310	-61.78570	-10.13514	-676.68042	279.31332	-11.55920	-1496.37646	-37.24372	-1.45859
48	0.392	838.12793	-46.92830	1397.20886	-489.14679	78.59679	1360.07825	-1210.12268	121.94588	1314.73364	-328.93701	212.11453	65.05069	9.09940	-62.02987	-10.23349	-685.90948	279.43240	-12.56689	-1510.50586	-37.55835	-1.52348
49	0.400	840.26392	-46.17054	1395.21033	-489.40863	78.26803	1359.94238	-1209.71375	122.78808	1311.18054	-301.19357	212.41194	66.08258	-4.99411	-62.43451	-10.20422	-697.95288	279.46271	-12.92272	-1524.61755	-37.85748	-1.61024
50	0.408	842.19238	-45.38843	1393.59180	-489.50565	77.81209	1359.70337	-1209.08032	123.88054	1308.12305	-272.37399	212.56818	66.32100	-19.05182	-63.07219	-10.02329	-711.71582	279.34518	-13.10539	-1538.70166	-38.16180	-1.73645
51	0.417	843.88544	-44.57659	1392.38733	-489.45032	77.28136	1359.32129	-1208.25818	125.15757	1305.65808	-242.48561	212.63936	65.73377	-33.07324	-63.80624	-9.81291	-726.00513	279.09482	-13.29522	-1552.69385	-38.49483	-1.85525
52	0.425	845.31580	-43.73514	1391.62988	-489.25467	76.73701	1358.76233	-1207.29602	126.51280	1303.82605	-211.55704	212.64973	64.33493	-47.08237	-64.34675	-9.77246	-740.16949	278.76398	-13.52600	-1566.48779	-38.87840	-1.88889
53	0.433	846.46191	-42.87395	1391.34656	-488.92957	76.22914	1358.01147	-1206.24548	127.83629	1302.63123	-179.63785	212.60153	62.19190	-61.09235	-64.51814	-10.00423	-754.12463	278.35693	-13.82992	-1579.95410	-39.32697	-1.75686
54	0.442	847.30603	-42.01418	1391.55554	-488.48758	75.78706	1357.07825	-1205.15759	129.02730	1302.05823	-146.79512	212.53192	59.42200	-75.07574	-64.40198	-10.41968	-767.98157	277.87985	-14.23001	-1592.96387	-39.81765	-1.36232
55	0.450	847.82977	-41.16987	1392.26538	-487.94522	75.41364	1355.99207	-1204.08777	129.98479	1302.07288	-113.11359	212.48940	56.14243	-88.99338	-64.23150	-10.82477	-781.82654	277.40271	-14.66424	-1605.41589	-40.29127	-0.60383
56	0.458	848.01550	-40.33949	1393.47839	-487.32178	75.08205	1354.79114	-1203.09595	130.61243	1302.62927	-78.68529	212.47083	52.44656	-102.84558	-64.21757	-11.08883	-795.68237	277.00058	-15.01944	-1617.24731	-40.71442	0.57408
57	0.467	847.85614	-39.51926	1395.18750	-486.63599	74.74678	1353.51526	-1202.23242	130.84323	1303.67859	-43.59967	212.44084	48.42723	-116.68942	-64.45277	-11.21750	-809.52026	276.69830	-15.25152	-1628.41260	-41.10456	2.13808
58	0.475	847.35980	-38.70696	1397.36829	-485.90399	74.36604	1352.20276	-1201.52258	130.66040	1305.17188	-7.95070	212.36195	44.15650	-130.58194	-64.89562	-11.28364	-823.28790	276.51190	-15.39231	-1638.84766	-41.47561	3.97398
59	0.483	846.54602	-37.89496	1399.97632	-485.14355	73.91885	1350.88806	-1200.96423	130.09808	1307.06201	28.14716	212.19765	39.64880	-144.50198	-65.45174	-11.32838	-836.96399	276.49060	-15.46208	-1648.46655	-41.82240	5.91815
60	0.492	845.43604	-37.06998	1402.95581	-484.38086	73.41138	1349.60022	-1200.53357	129.22751	1309.30322	64.56212	211.96306	34.89825	-158.36462	-66.05568	-11.34165	-850.57770	276.71655	-15.42039	-1657.17090	-42.19051	7.74051
61	0.500	844.04755	-36.21936	1406.24451	-483.64987	72.86958	1348.36377	-1200.18909	128.14211	1311.85254	101.15895	211.75983	29.94231	-172.11703	-66.59791	-11.34022	-864.18109	277.22955	-15.21205	-1664.81909	-42.67282	9.13706
62	0.508	842.40021	-35.34193	1409.77563	-482.98322	72.31915	1347.20020	-1199.87756	126.94447	1314.67322	137.79515	211.75635	24.89078	-185.79410	-66.91950	-11.39581	-877.82965	277.89017	-14.88748	-1671.22900	-43.24790	9.88846
63	0.517	840.52216	-34.45358	1413.48315	-482.40277	71.77042	1346.12671	-1199.54834	125.73678	1317.73438	174.34062	212.17699	19.94266	-199.47540	-67.01691	-11.52914	-891.55646	278.43439	-14.61062	-1676.19556	-43.66695	10.16496
64	0.525	838.44775	-33.57244	1417.30664	-481.91354	71.22716	1345.15454	-1199.17224	124.61753	1321.00757	210.72466	213.24693	15.39351	-213.21503	-67.09201	-11.66307	-905.36212	278.70734	-14.50428	-1679.35815	-43.58657	10.65784
65	0.533	836.21173	-32.70111	1421.19263	-481.50204	70.70694	1344.29016	-1198.74707	123.67371	1324.46667	246.91649	215.07581	11.60357	-227.02548	-67.30280	-11.73768	-919.22601	278.69690	-14.57132	-1680.10522	-42.76789	12.16466
66	0.542	833.84534	-31.82821	1425.09094	-481.13937	70.24695	1343.53613	-1198.28882	122.96024	1328.08508	282.81824	217.60771	8.93710	-240.88983	-67.59335	-11.79465	-933.11768	278.42438	-14.73611	-1677.79907	-41.11205	14.87942
67	0.550	831.37024	-30.93731	1428.95459	-480.78683	69.89270	1342.89331	-1197.81824	122.49129	1331.83191	318.11401	220.61755	7.68404	-254.76828	-67.83770	-11.89881	-947.03137	277.94455	-14.88724	-1672.05615	-38.68752	18.25142
68	0.558	828.79675	-30.01322	1432.74365	-480.40649	69.68542	1342.36353	-1197.35120	122.25461	1335.67090	352.10034	223.69470	7.93478	-268.63223	-68.03297	-12.04550	-960.98273	277.34454	-14.94382	-1662.76611	-35.84159	21.57062
69	0.567	826.13422	-29.05156	1436.42920	-479.97177	69.65919	1341.95325	-1196.89893	122.21987	1339.56213	383.56946	226.39246	9.42421	-282.50052	-68.28331	-12.18573	-974.96503	276.70392	-14.91223	-1650.02930	-33.13017	24.44345
70	0.575	823.40234	-28.06289	1439.99036	-479.46707	69.84608	1341.67468	-1196.47278	122.33683	1343.46289	410.88000	228.49811	11.42394	-296.42465	-68.67509	-12.28092	-988.96069	276.09326	-14.83887	-1634.15491	-30.98783	26.69785
71	0.583	820.63074	-27.06684	1443.40796	-478.87915	70.27541	1341.54187	-1196.07922	122.54762	1347.32935	432.38348	230.03354	12.83674	-310.43649	-69.20808	-12.32215	-1002.96814	275.55399	-14.74372	-1615.55920	-29.46814	28.14417
72	0.592	817.84863	-26.08564	1446.66125	-478.19492	70.96091	1341.56421	-1195.70837	122.80733	1351.12146	447.11310	231.00372	12.62153	-324.51358	-69.80177	-12.33843	-1017.00116	275.07529	-14.64292	-1594.56738	-28.31894	28.61160
73	0.600	815.08228	-25.14007	1449.72815	-477.40369	71.89043	1341.73950	-1195.33105	123.09174	1354.81006	455.16333	231.29684	10.30396	-338.60641	-70.34282	-12.38012	-1031.08252	274.62479	-14.57644	-1571.34607	-27.23544	28.12050
74	0.608	812.36414	-24.24976	1452.58191	-476.49570	73.03152	1342.05347	-1194.91138	123.39433	1358.37598	457.39032	230.81642	6.15886	-352.70401	-70.75781	-12.47182	-1045.21619	274.17175	-14.55780	-1546.00500	-26.02858	26.92077
75	0.617	809.74005	-23.43486	1455.18982	-475.45941	74.34471	1342.48389	-1194.41772	123.71335	1361.80029	454.83685	229.60892	1.03252	-366.85287	-71.06702	-12.58474	-1059.37646	273.68845	-14.53716	-1518.68677	-24.68680	25.38568
76	0.625	807.26685	-22.71543	1457.52234	-474.28339	75.79332	1343.00854	-1193.82434	124.03108	1365.05896	448.45062	227.87579	-4.02195	-381.09036	-71.36583	-12.67047	-1073.54395	273.17957	-14.47357	-1489.58057	-23.35848	23.89590
77	0.633	805.00330	-22.11249	1459.56177	-472.96283	77.35027	1343.61133	-1193.10608	124.31427	1368.12988	439.14288	225.93910	-8.14984	-395.38217	-71.73806	-12.71377	-1087.72974	272.69382	-14.39897	-1458.90063	-22.26191	22.77232
78	0.642	803.00159	-21.64198	1461.29858	-471.50391	79.00137	1344.28638	-1192.23547	124.54592	1371.00049	427.80585	224.18713	-10.92946	-409.64590	-72.17527	-12.73165	-1101.95544	272.27148	-14.35127	-1426.84692	-21.59755	22.22278
79	0.650	801.30377	-21.29755	1462.72656	-469.92285	80.74337	1345.03662	-1191.18799	124.75097	1373.66394	415.13031	222.92706	-12.40477	-423.82974	-72.60590	-12.74344	-1116.22070	271.89279	-14.32326	-1393.59717	-21.47383	22.29508
80	0.658	799.94562	-21.04448	1463.83862	-468.24701	82.58324	1345.87109	-1189.95789	124.97675	1376.11194	401.55261	222.21768	-12.98218	-437.95096	-72.98400	-12.77813	-1130.48633	271.49664	-14.31031	-1359.38452	-21.82139	22.86885
81	0.667	798.95953	-20.83781	1464.62219	-466.51279	84.52810	1346.80640	-1188.57080	125.25001	1378.33044	387.43024	221.88383	-13.15336	-452.04227	-73.31324	-12.87395	-1144.70044	271.05890	-14.31397	-1324.53760	-22.42847	23.73270
82	0.675	798.36792	-20.64362	1465.05762	-464.75439	86.55716	1347.86890	-1187.08655	125.56761	1380.29663	373.12042	221.68416	-13.23876	-466.07571	-73.64625	-13.00200	-1158.82678	270.63065	-14.31133	-1289.40894	-23.16741	24.73351
83	0.683	798.16827	-20.44547	1465.12292	-463.00006	88.61994	1349.08118	-1185.59448	125.91877	1381.98047	358.88794	221.45538	-13.37286	-479.96439	-74.05037	-13.01446	-1172.85693	270.25623	-14.27965	-1254.32349	-24.14779	25.89297
84	0.692	798.32532	-20.24157	1464.80334	-461.27963	90.68336	1350.44250	-1184.19666	126.28737	1383.35461	344.82520	221.15511	-13.59486	-493.62222	-74.51218	-12.71378	-1186.82385	269.88785	-14.21539	-1219.55017	-25.57545	27.39802
85	0.700	798.78033	-20.03862	1464.09863	-459.62576	92.76833	1351.91895	-1182.98853	126.64154	1384.40234	330.88721	220.80884	-13.89403	-507.02219	-74.92575	-11.95045	-1200.78381	269.45770	-14.12998	-1185.24829	-27.48731	29.43437
86	0.708	799.47058	-19.84478	1463.02234	-458.06995	94.93174	1353.45117	-1182.05444	126.95655	1385.11560	317.01575	220.43906	-14.22798	-520.21240	-75.15729	-10.66184	-1214.76392	268.98419	-14.05978	-1151.50537	-29.64723	31.94986
87	0.717	800.34320	-19.66405	1461.59558	-456.64722	97.21085	1354.97461	-1181.47314	127.23444	1385.48242	303.21259	220.04974	-14.53666	-533.26746	-75.09985	-8.82683	-1228.74634	268.53787	-14.05201	-1118.49072	-31.69082	34.57016
88	0.725	801.36249	-19.49474	1459.84180	-455.42166	99.55109	1356.44495	-1181.31201	127.46995	1385.47437	289.49792	219.66287	-14.77318	-546.19434	-74.73735	-6.39626	-1242.66284	268.17923	-14.11736	-1086.50220	-33.40272	36.79068
89	0.733	802.51471	-19.33611	1457.78479	-454.50888	101.76703	1357.85461	-1181.60876	127.62442	1385.05420	275.85760	219.34167	-14.94588	-558.85168	-74.11427	-3.32623	-1256.39575	267.93408	-14.21394	-1055.80774	-34.89274	38.26669
90	0.742	803.80597	-19.19428	1455.44153	-454.04514	103.62194	1359.21472	-1182.35950	127.65641	1384.19775	262.25659	219.13220	-15.10679	-570.92969	-73.24708	0.39165	-1269.89771	267.73077	-14.30843	-1026.48608	-36.49070	38.93426
91	0.750	805.24884	-19.07800	1452.81848	-454.11874	104.97547	1360.52039	-1183.52759	127.55451	1382.91077	248.67702	218.99109	-15.29649	-581.95166	-72.17027	4.81319	-1283.29590	267.41870	-14.43779	-998.41040	-38.47003	38.92757
92	0.758	806.84698	-18.99381	1449.91553	-454.74258	105.83663	1361.74341	-1185.05481	127.33731	1381.22510	235.12468	218.83269	-15.51611	-591.24683	-71.01235	10.07404	-1296.78296	266.88879	-14.63460	-971.25269	-40.88767	38.45673
93	0.767	808.58844	-18.94872	1446.73694	-455.87833	106.30165	1362.85010	-1186.86560	127.04008	1379.18665	221.60555	218.63524	-15.72822	-598.00244	-69.96948	16.30318	-1310.44495	266.15820	-14.81956	-944.49823	-43.63432	37.76148
94	0.775	810.44983	-18.94915	1443.29968	-457.46460	106.47812	1363.81396	-1188.87756	126.69505	1376.84644	208.11317	218.43558	-15.88384	-601.41833	-69.27182	23.50267	-1324.22095	265.38358	-14.89686	-917.62427	-46.56274	37.09914
95	0.783	812.40723	-18.99657	1439.63159	-459.43045	106.45146	1364.62024	-1191.01807	126.31309	1374.25500	194.63353	218.23849	-15.97394	-600.85437	-69.15366	31.40795	-1338.00073	264.71811	-14.89631	-890.35822	-49.57151	36.69851
96	0.792	814.44623	-19.09723	1435.76721	-461.70273	106.28437	1365.26782	-1193.23413	125.88542	1371.45715	181.14229	218.01074	-16.03203	-595.98059	-69.75002	39.36624	-1351.74121	264.19104	-14.87220	-862.78741	-52.61261	36.70241
97	0.800	816.56177	-19.27070	1431.74658	-464.21094	106.01856	1365.76111	-1195.49048	125.40211	1368.48889	167.60899	217.74132	-16.08348	-586.88000	-71.03121	46.45254	-1365.43701	263.85565	-14.76943	-835.28973	-55.63383	37.13515
98	0.808	818.74896	-19.53209	1427.61108	-466.88626	105.67072	1366.10376	-1197.76196	124.87018	1365.37646	154.01656	217.43073	-16.13568	-573.95569	-72.90691	51.91969	-1379.03979	263.85458	-14.53770	-808.38477	-58.50558	37.88427
99	0.817	820.99597	-19.87456	1423.39832	-469.65298	105.24051	1366.29822	-1200.02576	124.31323	1362.13782	140.37157	217.06403	-16.19646	-557.74060	-75.33073	55.60848	-1392.54736	264.16455	-14.27855	-782.58740	-61.01416	38.70226
100	0.825	823.28583	-20.27424	1419.13892	-472.42346	104.73103	1366.34924	-1202.24939	123.75620	1358.78687	126.70183	216.65219	-16.25968	-538.81274	-78.22728	57.92796	-1406.08533	264.48920	-14.14737	-758.31775	-62.93740	39.27466
101	0.833	825.60144	-20.70291	1414.85828	-475.10812	104.15516	1366.26721	-1204.38220	123.21526	1355.33875	113.03172	216.25555	-16.29838	-517.77686	-81.38318	59.50099	-1419.74829	264.53378	-14.16937	-735.89160	-64.10350	39.34698
102	0.842	827.92731	-21.14426	1410.58032	-477.63470	103.52399	1366.07275	-1206.35913	122.69003	1351.81409	99.35307	215.92796	-16.29677	-495.19894	-84.49602	60.83411	-1433.49573	264.20911	-14.28503	-715.58252	-64.38561	38.80832
103	0.850	830.24847	-21.60243	1406.33130	-479.95859	102.84017	1365.79663	-1208.10852	122.16352	1348.23889	85.63326	215.66080	-16.27983	-471.55777	-87.31713	62.20103	-1447.27087	263.61172	-14.47234	-697.67896	-63.70613	37.66075
104	0.858	832.54779	-22.08857	1402.14502	-482.05936	102.10185	1365.47217	-1209.56567	121.61718	1344.64514	71.84526	215.41080	-16.29415	-447.25247	-89.70361	63.64684	-1461.05286	263.00900	-14.67248	-682.45160	-62.05280	35.92384
105	0.867	834.80554	-22.60530	1398.06421	-483.92810	101.31496	1365.12878	-1210.68738	121.03349	1341.06689	57.99150	215.14566	-16.35717	-422.56277	-91.57388	65.03471	-1474.83862	262.64789	-14.78806	-670.08655	-59.47129	33.56427
106	0.875	837.00195	-23.14616	1394.13733	-485.55011	100.51210	1364.79126	-1211.45764	120.39000	1337.53027	44.09479	214.83772	-16.44786	-397.56973	-92.89894	66.18000	-1488.67822	262.47702	-14.82844	-660.68030	-56.08720	30.48836
107	0.883	839.11853	-23.70171	1390.41248	-486.89868	99.75279	1364.47522	-1211.88928	119.66319	1334.04468	30.16116	214.47571	-16.54321	-372.16428	-93.73553	66.97565	-1502.61938	262.28302	-14.87005	-654.28229	-52.11407	26.60474
108	0.892	841.13940	-24.26513	1386.93433	-487.94888	99.09678	1364.18115	-1212.01501	118.82088	1330.60315	16.18063	214.09134	-16.63345	-346.13834	-94.19040	67.38400	-1516.62500	261.97913	-14.94567	-650.92584	-47.79452	21.95287
109	0.900	843.05389	-24.83886	1383.74609	-488.69156	98.57510	1363.89233	-1211.86780	117.80746	1327.19275	2.16124	213.72755	-16.70963	-319.27731	-94.36319	67.38478	-1530.64709	261.59573	-15.05132	-650.62091	-43.42957	16.78529
110	0.908	844.85724	-25.43959	1380.89087	-489.13300	98.17134	1363.58044	-1211.47461	116.55798	1323.81360	-11.86703	213.39436	-16.77421	-291.42538	-94.38694	66.95991	-1544.68811	261.18582	-15.15906	-653.34180	-39.52116	11.58225
111	0.917	846.54681	-26.09130	1378.40735	-489.28885	97.82567	1363.21460	-1210.86499	115.03387	1320.49536	-25.88081	213.07150	-16.85971	-262.50491	-94.43045	66.07639	-1558.73035	260.79633	-15.23453	-659.05579	-36.70236	7.09011
112	0.925	848.11743	-26.80896	1376.32605	-489.18103	97.46484	1362.76538	-1210.07703	113.24804	1317.29773	-39.88173	212.73970	-16.99586	-232.49844	-94.58034	64.68403	-1572.70862	260.43683	-15.26905	-667.71228	-35.31995	4.04181
113	0.933	849.55963	-27.58928	1374.66956	-488.83621	97.02779	1362.20227	-1209.15088	111.27011	1314.30359	-53.88326	212.39507	-17.16617	-201.42813	-94.81331	62.72711	-1586.56824	260.11725	-15.25445	-679.02454	-35.12766	2.56109
114	0.942	850.85657	-28.41209	1373.45825	-488.28369	96.47183	1361.49158	-1208.11816	109.20683	1311.61511	-67.88745	212.03047	-17.32249	-169.34961	-95.10545	60.14826	-1600.24280	259.92984	-15.11500	-692.23157	-35.51725	2.11039
115	0.950	851.98010	-29.25044	1372.71826	-487.55582	95.77197	1360.59827	-1207.00305	107.16888	1309.34521	-81.87917	211.63286	-17.43152	-136.33859	-95.48810	56.93932	-1613.58289	260.01492	-14.67364	-706.30847	-35.99696	2.03629
116	0.958	852.88983	-30.08132	1372.48047	-486.68985	94.92308	1359.49268	-1205.83191	105.26031	1307.59692	-95.84090	211.20763	-17.51195	-102.44443	-95.96917	53.18076	-1626.41016	260.41043	-13.72160	-720.49103	-36.39029	1.94183
117	0.967	853.53949	-30.88691	1372.77441	-485.72379	93.94803	1358.16284	-1204.63611	103.59112	1306.44482	-109.76761	210.77991	-17.62069	-67.65909	-96.45554	48.98804	-1638.65210	260.96838	-12.14206	-734.50043	-36.72587	1.70690
118	0.975	853.88989	-31.65114	1373.62341	-484.68903	92.89590	1356.62036	-1203.44873	102.27157	1305.92053	-123.66501	210.37720	-17.78513	-31.96835	-96.83897	44.47515	-1650.36609	261.47336	-9.95694	-748.36011	-37.07757	1.37782
119	0.983	853.91772	-32.36035	1375.03577	-483.61038	91.82200	1354.89673	-1202.30603	101.37720	1306.01025	-137.53455	210.00940	-17.98164	4.55136	-97.12525	39.78633	-1661.59460	261.84610	-7.24524	-762.14789	-37.48554	1.04730
120	0.992	853.61316	-33.01035	1376.99597	-482.50879	90.77156	1353.03479	-1201.24304	100.92220	1306.66870	-151.36269	209.64664	-18.18160	41.71124	-97.40044	35.11147	-1672.20764	262.19955	-4.02273	-775.89136	-37.96674	0.77862
121	1.000	852.97260	-33.60762	1379.46521	-481.40323	89.77914	1351.08435	-1200.28308	100.86028	1307.82996	-165.13817	209.23555	-18.37307	79.28641	-97.71823	30.65250	-1681.93774	262.68784	-0.26880	-789.58563	-38.52943	0.57686
122	1.008	851.99756	-34.15620	1382.39026	-480.31421	88.86821	1349.09692	-1199.43274	101.09882	1309.41260	-178.87064	208.75002	-18.55578	117.06863	-98.09454	26.57043	-1690.57092	263.31741	3.95177	-803.23804	-39.13960	0.39828
123	1.017	850.70020	-34.64946	1385.71179	-479.26654	88.04301	1347.12134	-1198.67798	101.52464	1311.33423	-192.57574	208.20645	-18.74551	154.81946	-98.58603	22.95921	-1698.01123	263.93225	8.53218	-816.87305	-39.73720	0.19166
124	1.025	849.10284	-35.07857	1389.36841	-478.28476	87.28613	1345.20251	-1197.98401	102.03226	1313.54114	-206.26454	207.62790	-18.95629	192.20151	-99.31228	19.85838	-1704.00452	264.46219	13.53440	-830.51208	-40.30815	-0.05664
125	1.033	847.23260	-35.43968	1393.29773	-477.38467	86.56799	1343.37878	-1197.30627	102.52702	1316.01099	-219.95813	207.01823	-19.17395	228.77792	-100.41056	17.27859	-1707.73767	265.15588	19.29899	-844.17206	-40.88750	-0.30828
126	1.042	845.11804	-35.73093	1397.43701	-476.56931	85.85526	1341.67896	-1196.61011	102.92647	1318.71997	-233.68242	206.38794	-19.36877	264.11078	-101.97629	15.22387	-1707.95398	266.27628	26.19878	-857.86658	-41.50002	-0.50190
127	1.050	842.79193	-35.95402	1401.72498	-475.83173	85.11104	1340.12195	-1195.88647	103.19334	1321.62000	-247.44743	205.78276	-19.52182	297.92041	-104.01102	13.71986	-1703.75330	267.64429	34.19262	-871.59753	-42.12808	-0.60514
128	1.058	840.28986	-36.11777	1406.10315	-475.15796	84.29476	1338.71838	-1195.14648	103.33752	1324.65479	-261.25186	205.25352	-19.63328	330.16785	-106.40355	12.83204	-1695.31042	268.81613	42.62474	-885.36267	-42.71811	-0.64133
129	1.067	837.64270	-36.22849	1410.51904	-474.52872	83.36432	1337.47498	-1194.39600	103.34811	1327.80103	-275.09845	204.80772	-19.72387	360.91141	-108.94366	12.60872	-1683.72217	269.45087	50.44235	-899.16547	-43.21695	-0.66512
130	1.075	834.87439	-36.28640	1414.92725	-473.92163	82.27655	1336.40015	-1193.61646	103.16298	1331.08618	-288.99475	204.41309	-19.82733	389.94821	-111.40288	12.94755	-1670.05823	269.28799	56.68874	-913.01141	-43.61322	-0.71624
131	1.083	832.00696	-36.30431	1419.28796	-473.31708	80.98209	1335.50281	-1192.78223	102.73824	1334.54944	-302.94214	204.03754	-19.95889	416.51508	-113.62299	13.47929	-1654.65491	268.09302	60.86057	-926.90613	-43.93359	-0.79587
132	1.092	829.06311	-36.31536	1423.56445	-472.70493	79.42172	1334.78528	-1191.88672	102.11888	1338.19714	-316.93585	203.67735	-20.08874	439.38715	-115.47911	13.58642	-1637.36157	265.90228	62.89793	-940.85822	-44.21191	-0.87284
133	1.100	826.06860	-36.35256	1427.72461	-472.08066	77.54364	1334.24133	-1190.94702	101.42228	1341.98730	-330.98267	203.34727	-20.17266	457.38855	-116.83628	12.65845	-1618.11682	263.13657	63.02589	-954.87897	-44.46409	-0.91112
134	1.108	823.05682	-36.42986	1431.74292	-471.42612	75.34299	1333.85876	-1189.99622	100.74869	1345.82349	-345.09479	203.04559	-20.20993	469.93686	-117.59660	10.45593	-1597.07617	260.14285	61.56584	-968.96912	-44.68483	-0.90588
135	1.117	820.07153	-36.54413	1435.59448	-470.69086	72.88519	1333.62256	-1189.06763	100.09101	1349.57141	-359.26709	202.74854	-20.24468	477.18427	-117.73228	7.26647	-1574.39026	256.84442	58.81174	-983.11505	-44.88874	-0.88228
136	1.125	817.16498	-36.68465	1439.24841	-469.80322	70.27205	1333.51831	-1188.15906	99.33018	1353.11609	-373.48053	202.44325	-20.30939	479.74301	-117.30616	3.76725	-1550.08276	253.04320	55.06602	-997.30188	-45.12906	-0.85241
137	1.133	814.39380	-36.83644	1442.66516	-468.70493	67.57875	1333.53613	-1187.21313	98.33427	1356.40686	-387.71796	202.14073	-20.38718	478.38690	-116.45733	0.63955	-1524.11499	248.68645	50.65876	-1011.51917	-45.43695	-0.80110
138	1.142	811.81519	-36.98277	1445.80383	-467.36737	64.83549	1333.67175	-1186.14172	97.06944	1359.45752	-401.96539	201.84418	-20.44064	473.89835	-115.35680	-1.85259	-1496.47266	243.80389	45.92473	-1025.74829	-45.78058	-0.71893
139	1.150	809.48730	-37.11653	1448.63354	-465.78406	62.04909	1333.92700	-1184.86426	95.62357	1362.32410	-416.20566	201.52888	-20.45788	466.90143	-114.26637	-3.78425	-1467.17456	238.57686	41.27621	-1039.95605	-46.11249	-0.61790
140	1.158	807.47101	-37.25292	1451.13684	-463.96484	59.21324	1334.30908	-1183.33899	94.13957	1365.06726	-430.42957	201.17923	-20.45227	457.74347	-113.52171	-5.16813	-1436.26733	233.42932	37.23033	-1054.12744	-46.42984	-0.51122
141	1.167	805.82294	-37.42343	1453.30188	-461.93732	56.31534	1334.82996	-1181.57654	92.72736	1367.71277	-444.65009	200.81604	-20.44116	446.62939	-113.29524	-5.99953	-1403.92114	228.76935	34.19816	-1068.29028	-46.76910	-0.40758
142	1.175	804.58423	-37.65184	1455.11475	-459.74615	53.35874	1335.50403	-1179.62781	91.43092	1370.24255	-458.87891	200.45424	-20.43615	433.88177	-113.48338	-6.49116	-1370.48083	224.71762	32.28178	-1082.47119	-47.15051	-0.31564
143	1.183	803.77582	-37.93666	1456.56055	-457.45035	50.37548	1336.34216	-1177.56177	90.25780	1372.61755	-473.08435	200.07343	-20.42371	420.06299	-113.88229	-6.89332	-1336.34326	221.24226	31.39802	-1096.65271	-47.55667	-0.22752
144	1.192	803.39832	-38.25543	1457.62695	-455.12122	47.41135	1337.35034	-1175.45068	89.20315	1374.79443	-487.18457	199.66121	-20.33805	405.83505	-114.37132	-7.25998	-1301.83191	218.39209	31.52619	-1110.80469	-47.96217	-0.12140
145	1.200	803.43091	-38.58141	1458.30579	-452.83844	44.50787	1338.53064	-1173.36963	88.24672	1376.73083	-501.09058	199.23065	-20.05677	391.66345	-114.91508	-7.54555	-1267.11658	216.26320	32.74006	-1124.93359	-48.34286	-0.00556
146	1.208	803.83337	-38.89303	1458.59644	-450.68149	41.70139	1339.87915	-1171.40527	87.35942	1378.38672	-514.77966	198.75923	-19.43321	377.67838	-115.47010	-7.76270	-1232.18359	214.87897	35.01338	-1139.08325	-48.67173	0.04704
147	1.217	804.55438	-39.17921	1458.50647	-448.71875	39.02765	1341.37976	-1169.66016	86.51029	1379.71985	-528.34558	198.15642	-18.35774	363.79199	-115.95674	-7.97773	-1197.00085	214.16666	38.00158	-1153.27979	-48.94619	-0.06191
148	1.225	805.54401	-39.44639	1458.04651	-447.00433	36.52257	1343.00562	-1168.24304	85.66158	1380.68311	-541.95099	197.32639	-16.77944	349.89337	-116.34497	-8.23069	-1161.76953	213.91701	41.02519	-1167.47656	-49.19612	-0.34656
149	1.233	806.76086	-39.70934	1457.23071	-445.58505	34.22731	1344.72278	-1167.24915	84.78593	1381.23608	-555.71442	196.22527	-14.65523	335.96393	-116.70864	-8.49311	-1127.01196	213.79431	43.37447	-1181.60120	-49.44881	-0.69635
150	1.242	808.17212	-39.97110	1456.07825	-444.50842	32.19250	1346.49414	-1166.73938	83.89339	1381.35632	-569.62830	194.82791	-11.90535	322.05789	-117.14252	-8.70880	-1093.43420	213.54977	44.72240	-1195.62549	-49.72982	-0.96746
151	1.250	809.74750	-40.22052	1454.61194	-443.82339	30.46801	1348.28223	-1166.73438	83.02264	1381.03833	-583.47394	193.05626	-8.39228	308.23120	-117.68486	-8.86313	-1061.62671	213.17673	45.17349	-1209.53516	-50.10106	-1.06938
152	1.258	811.45569	-40.44199	1452.85254	-443.57452	29.08449	1350.04785	-1167.22095	82.21802	1380.28918	-596.71698	190.72743	-3.89914	294.50653	-118.33447	-8.98541	-1031.74304	212.81183	44.95574	-1223.30725	-50.63789	-0.98438
153	1.267	813.26855	-40.62201	1450.81775	-443.79309	28.04102	1351.74951	-1168.15881	81.52118	1379.12878	-608.44385	187.62675	1.83028	280.85626	-119.05148	-9.11104	-1003.38342	212.62662	44.22954	-1236.94592	-51.36812	-0.76190
154	1.275	815.17072	-40.76003	1448.52905	-444.48795	27.29953	1353.34460	-1169.48364	80.95503	1377.59009	-617.38470	183.76735	8.93276	267.20801	-119.73259	-9.26459	-975.77411	212.80499	43.11609	-1250.48718	-52.23470	-0.49968
155	1.283	817.16199	-40.87151	1446.01428	-445.63971	26.79185	1354.79749	-1171.11938	80.49817	1375.70679	-622.19916	179.51945	17.17406	253.50629	-120.28017	-9.44266	-948.07990	213.49887	41.74857	-1263.99780	-53.09239	-0.31334
156	1.292	819.25317	-40.97279	1443.30151	-447.20200	26.44566	1356.08801	-1172.99304	80.09234	1373.49841	-622.01672	175.40054	25.78303	239.76114	-120.70647	-9.61338	-919.70416	214.77303	40.27387	-1277.56775	-53.81036	-0.26428
157	1.300	821.46100	-41.07496	1440.41174	-449.10632	26.20907	1357.21484	-1175.04126	79.69057	1370.97668	-616.71313	171.86002	33.66208	226.01112	-121.09667	-9.75592	-890.51984	216.56967	38.83087	-1291.24561	-54.37238	-0.30367
158	1.308	823.79999	-41.18932	1437.35779	-451.26529	26.05654	1358.19006	-1177.20447	79.29046	1368.16284	-606.67371	169.24585	39.94597	212.28461	-121.49247	-9.86886	-860.88910	218.73711	37.53825	-1305.01245	-54.82137	-0.34333
159	1.317	826.27332	-41.32241	1434.14514	-453.57834	25.98314	1359.03259	-1179.42334	78.91353	1365.09326	-592.47479	167.75330	44.40009	198.59258	-121.88758	-9.94235	-831.46802	221.09995	36.43031	-1318.84412	-55.20251	-0.35318
160	1.325	828.87341	-41.46671	1430.77710	-455.94711	25.98666	1359.76270	-1181.63611	78.57001	1361.81506	-574.79517	167.29958	47.33112	184.90402	-122.29831	-9.96452	-802.97260	223.45230	35.34718	-1332.75073	-55.56938	-0.36211
161	1.333	831.58844	-41.60436	1427.26318	-458.29272	26.04426	1360.39417	-1183.77173	78.25932	1358.38257	-554.41394	167.53322	49.28307	171.16547	-122.74095	-9.95136	-775.97296	225.52118	33.96001	-1346.74438	-55.95824	-0.41257
162	1.342	834.40161	-41.72358	1423.62061	-460.55728	26.11636	1360.93188	-1185.74854	77.98787	1354.85327	-532.15320	168.01407	50.82102	157.35699	-123.17479	-9.93753	-750.77240	227.01250	31.97599	-1360.79736	-56.37035	-0.51743
163	1.350	837.28796	-41.82698	1419.87769	-462.69528	26.17165	1361.37866	-1187.48645	77.76988	1351.27698	-508.77893	168.34216	52.37231	143.48773	-123.54205	-9.94261	-727.46185	227.70728	29.33385	-1374.85852	-56.78747	-0.64479
164	1.358	840.21808	-41.92222	1416.07520	-464.67004	26.18535	1361.74121	-1188.92896	77.61014	1347.68787	-484.89996	168.20753	54.13286	129.54721	-123.83146	-9.97692	-706.09991	227.51526	26.19905	-1388.90112	-57.20344	-0.75436
165	1.367	843.16241	-42.01349	1412.26489	-466.45441	26.12207	1362.03088	-1190.05750	77.48340	1344.10071	-460.89014	167.46268	56.13064	115.49591	-124.09644	-10.05239	-686.85040	226.42462	22.75805	-1402.93762	-57.64064	-0.84208
166	1.375	846.08899	-42.10691	1408.50720	-468.03052	25.94247	1362.26282	-1190.88928	77.33997	1340.51428	-436.84491	166.15608	58.35092	101.32678	-124.42781	-10.16097	-669.99866	224.42050	18.98418	-1416.98840	-58.10670	-0.93532
167	1.383	848.96210	-42.21499	1404.86707	-469.38937	25.61980	1362.45178	-1191.45825	77.14508	1336.91748	-412.62390	164.46445	60.77258	87.09831	-124.86536	-10.27115	-655.93787	221.57092	14.58743	-1431.06006	-58.56948	-1.05091
168	1.392	851.74725	-42.34858	1401.40430	-470.53348	25.14493	1362.60779	-1191.79932	76.91193	1333.29651	-387.99115	162.55872	63.32025	72.87012	-125.33865	-10.35602	-645.18005	218.22849	9.27085	-1445.16821	-58.99839	-1.17701
169	1.400	854.41907	-42.50880	1398.16455	-471.47598	24.52679	1362.73328	-1191.94250	76.69453	1329.64099	-362.73828	160.50058	65.81599	58.66293	-125.74277	-10.41846	-638.29871	215.01700	3.17234	-1459.33350	-59.37870	-1.28752
170	1.408	856.96057	-42.68861	1395.18030	-472.23053	23.78903	1362.82141	-1191.90808	76.55999	1325.95117	-336.70654	158.26746	67.99540	44.48218	-126.07359	-10.47020	-635.75891	212.53377	-2.85082	-1473.54260	-59.70139	-1.35972
171	1.417	859.35748	-42.87961	1392.48218	-472.79907	22.96225	1362.85718	-1191.70801	76.57651	1322.24426	-309.76544	155.85823	69.59155	30.31406	-126.43143	-10.50196	-637.61511	211.03070	-7.59471	-1487.75806	-59.99913	-1.39726
172	1.425	861.59631	-43.08310	1390.10803	-473.17038	22.07638	1362.81995	-1191.34839	76.81000	1318.56018	-281.82935	153.35492	70.41392	16.12827	-126.86693	-10.52452	-643.23889	210.31470	-10.47596	-1501.95251	-60.34700	-1.43132
173	1.433	863.66754	-43.31441	1388.10046	-473.32825	21.16113	1362.68787	-1190.82495	77.31179	1314.97058	-252.87350	150.90306	70.37193	1.91962	-127.31449	-10.59328	-651.64990	209.96863	-11.88414	-1516.11023	-60.76963	-1.48659
174	1.442	865.56335	-43.58216	1386.50146	-473.26276	20.25353	1362.43884	-1190.12463	78.10094	1311.58362	-222.90024	148.63834	69.44218	-12.28064	-127.70849	-10.74220	-662.22717	209.68245	-12.52466	-1530.22107	-61.21378	-1.56911
175	1.450	867.26825	-43.87501	1385.34998	-472.97787	19.39577	1362.05139	-1189.23706	79.14967	1308.53296	-191.90898	146.63168	67.60973	-26.43488	-128.05380	-10.93741	-674.66272	209.35794	-12.87088	-1544.26318	-61.64950	-1.66583
176	1.458	868.75647	-44.18485	1384.67676	-472.49258	18.62086	1361.50366	-1188.16125	80.38304	1305.95386	-159.90303	144.90369	64.86326	-40.52090	-128.37747	-11.11812	-688.38104	209.00055	-13.12826	-1558.15173	-62.11982	-1.72034
177	1.467	869.99707	-44.51541	1384.50073	-471.83411	17.94645	1360.77844	-1186.91174	81.68997	1303.95337	-126.90562	143.44513	61.25713	-54.53287	-128.70264	-11.26235	-702.59528	208.60027	-13.34826	-1571.70728	-62.67684	-1.62815
178	1.475	870.96161	-44.85852	1384.83337	-471.02844	17.37955	1359.86841	-1185.52625	82.93481	1302.58875	-92.96657	142.21707	56.94054	-68.47708	-129.05492	-11.38923	-716.77045	208.12927	-13.56996	-1584.71057	-63.32106	-1.27266
179	1.483	871.62891	-45.19178	1385.68286	-470.09662	16.91266	1358.78198	-1184.06897	83.97838	1301.86707	-58.15779	141.18665	52.10378	-82.35983	-129.43625	-11.51634	-730.73932	207.61266	-13.85929	-1597.02307	-64.00612	-0.57411
180	1.492	871.98492	-45.50221	1387.04736	-469.06073	16.51450	1357.54187	-1182.62341	84.70169	1301.76013	-22.56691	140.37735	46.92043	-96.16977	-129.77661	-11.66520	-744.53229	207.11537	-14.22754	-1608.63831	-64.68484	0.48642
181	1.500	872.02161	-45.79140	1388.90723	-467.94940	16.13855	1356.17981	-1181.27844	85.01907	1302.22314	13.70204	139.83829	41.54312	-109.88275	-129.98611	-11.86446	-758.20331	206.67787	-14.60568	-1619.59583	-65.33511	1.88316
182	1.508	871.73767	-46.06005	1391.22681	-466.79431	15.74674	1354.72864	-1180.10352	84.89067	1303.20996	50.52626	139.54630	36.10248	-123.49634	-130.10208	-12.10178	-771.76642	206.32443	-14.91341	-1629.89136	-65.94187	3.55561
183	1.517	871.13800	-46.30351	1393.95996	-465.62311	15.33110	1353.21899	-1179.12573	84.33023	1304.67944	87.77486	139.43805	30.71533	-137.04727	-130.25768	-12.33014	-785.24182	206.09500	-15.12401	-1639.47900	-66.50836	5.37984
184	1.525	870.23016	-46.51537	1397.05444	-464.45889	14.92145	1351.67761	-1178.32507	83.39973	1306.59521	125.31410	139.58017	25.53010	-150.57559	-130.51096	-12.51670	-798.67761	206.00797	-15.27777	-1648.24268	-67.12939	7.13361
185	1.533	869.02350	-46.68422	1400.45618	-463.32584	14.56709	1350.12939	-1177.64978	82.19673	1308.92004	162.98262	140.17380	20.72101	-164.08847	-130.83099	-12.65125	-812.10687	206.02292	-15.44013	-1655.91321	-67.97231	8.50931
186	1.542	867.53339	-46.79818	1404.11035	-462.24991	14.30495	1348.59814	-1177.03833	80.83086	1311.61035	200.57408	141.37219	16.42989	-177.56769	-131.19632	-12.73471	-825.52924	206.08054	-15.63830	-1662.12793	-69.07912	9.25410
187	1.550	865.78589	-46.85773	1407.96326	-461.24643	14.14034	1347.10657	-1176.43835	79.40170	1314.61499	237.85860	143.20531	12.78820	-191.00287	-131.63635	-12.75605	-838.94586	206.14001	-15.84656	-1666.55640	-70.22441	9.45935
188	1.558	863.81403	-46.87416	1411.96167	-460.30872	14.04908	1345.67346	-1175.81482	77.99668	1317.88062	274.60547	145.61369	9.99160	-204.43130	-132.15613	-12.71286	-852.38043	206.16426	-16.01212	-1668.82935	-71.01834	9.75356
189	1.567	861.64667	-46.85909	1416.05127	-459.41321	13.99670	1344.31213	-1175.14771	76.69308	1321.35510	310.55316	148.41376	8.27519	-217.93933	-132.61243	-12.69099	-865.85547	206.10121	-16.09173	-1668.47632	-71.08835	10.98825
190	1.575	859.30347	-46.82274	1420.17456	-458.53387	13.96011	1343.03455	-1174.43188	75.55323	1324.99097	345.32654	151.29993	7.79574	-231.58804	-132.81039	-12.81708	-879.37891	205.90288	-16.10795	-1665.06714	-70.21169	13.52185
191	1.583	856.80066	-46.77346	1424.27600	-457.65204	13.93848	1341.85522	-1173.67688	74.61866	1328.75049	378.29688	154.00224	8.49994	-245.33261	-132.76921	-13.09027	-892.95636	205.56839	-16.14661	-1658.27319	-68.47983	16.92453
192	1.592	854.16052	-46.71659	1428.30664	-456.75894	13.95601	1340.79358	-1172.89954	73.90203	1332.60413	408.39911	156.43109	9.98041	-259.06766	-132.70468	-13.38822	-906.59546	205.14926	-16.24922	-1647.85498	-66.38459	20.47089
193	1.600	851.41669	-46.65902	1432.22339	-455.85553	14.06034	1339.87183	-1172.12256	73.38211	1336.52734	434.16418	158.65675	11.42225	-272.76553	-132.77621	-13.61821	-920.30383	204.71123	-16.35773	-1633.80981	-64.58800	23.67198
194	1.608	848.61127	-46.60843	1435.98730	-454.95102	14.31245	1339.11243	-1171.37732	73.00783	1340.49890	454.22705	160.76576	11.83682	-286.49240	-133.01158	-13.74976	-934.09271	204.29715	-16.40616	-1616.47607	-63.46781	26.24223
195	1.617	845.78839	-46.56705	1439.56665	-454.05713	14.77345	1338.53406	-1170.69568	72.71829	1344.49194	467.98706	162.75473	10.53486	-300.28952	-133.40471	-13.77658	-947.98169	203.91199	-16.41031	-1596.38477	-62.88345	27.90281
196	1.625	842.99133	-46.53447	1442.93591	-453.17624	15.49780	1338.14551	-1170.08765	72.47393	1348.46619	475.81299	164.54395	7.48987	-314.12619	-133.99026	-13.70069	-961.97290	203.52737	-16.41892	-1573.96313	-62.41319	28.46191
197	1.633	840.26459	-46.51572	1446.07373	-452.29242	16.52536	1337.94556	-1169.52759	72.26727	1352.37573	478.69879	165.99605	3.29246	-327.97305	-134.78868	-13.52178	-976.02832	203.09717	-16.41144	-1549.36279	-61.74335	27.97714
198	1.642	837.65326	-46.51973	1448.95996	-451.37250	17.86515	1337.93042	-1168.96057	72.10625	1356.18250	477.72504	166.93060	-1.24163	-341.87027	-135.66869	-13.28699	-990.11865	202.58864	-16.32672	-1522.57544	-60.83187	26.75670
199	1.650	835.20093	-46.55362	1451.57556	-450.37534	19.48561	1338.10120	-1168.32349	71.99146	1359.86316	473.64160	167.24405	-5.44221	-355.90750	-136.37132	-13.12736	-1004.26038	202.02536	-16.18002	-1493.73010	-59.82968	25.27676
200	1.658	832.94965	-46.62498	1453.90259	-449.26111	21.32516	1338.46069	-1167.56348	71.90749	1363.40759	466.83002	167.02534	-8.87499	-370.13736	-136.70363	-13.17627	-1018.45221	201.49594	-16.05048	-1463.26709	-58.90063	24.09999
201	1.667	830.94000	-46.74332	1455.92603	-447.99753	23.31618	1339.00708	-1166.64636	71.84029	1366.80920	457.63080	166.49681	-11.29193	-384.50180	-136.66956	-13.44760	-1032.64648	201.06909	-15.98010	-1431.75977	-58.09960	23.68966
202	1.675	829.20795	-46.91465	1457.63513	-446.56662	25.40388	1339.73804	-1165.56006	71.80043	1370.05359	446.52649	165.87131	-12.68186	-398.84781	-136.48499	-13.79291	-1046.80945	200.70865	-15.95257	-1399.56689	-57.39973	24.16174
203	1.683	827.78247	-47.13687	1459.02393	-444.97064	27.55128	1340.65906	-1164.31311	71.82204	1373.11462	433.97809	165.29865	-13.30993	-413.05679	-136.47362	-14.00929	-1060.94312	200.33127	-15.92682	-1366.71057	-56.84746	25.30020
204	1.692	826.68439	-47.39873	1460.08716	-443.23364	29.73738	1341.78284	-1162.93250	71.93659	1375.96277	420.38464	164.85864	-13.54384	-427.12491	-136.86598	-13.98895	-1075.06128	199.90741	-15.88388	-1333.10303	-56.62660	26.81415
205	1.700	825.92548	-47.68754	1460.81555	-441.40042	31.95570	1343.11975	-1161.46887	72.15150	1378.57153	406.22308	164.53085	-13.64009	-441.07614	-137.63579	-13.74428	-1089.18701	199.46292	-15.85103	-1298.90247	-56.87308	28.46273
206	1.708	825.50842	-48.00304	1461.19336	-439.53241	34.20715	1344.66833	-1159.99353	72.45995	1380.91724	391.96106	164.23495	-13.72483	-454.88724	-138.48636	-13.34771	-1103.32397	199.02139	-15.83022	-1264.54724	-57.56937	30.09484
207	1.717	825.42310	-48.35874	1461.20496	-437.70004	36.48266	1346.40942	-1158.58435	72.85878	1382.97803	377.84381	163.92157	-13.87380	-468.52890	-139.07779	-12.82564	-1117.41992	198.58978	-15.74400	-1230.42432	-58.67015	31.77642
208	1.725	825.64093	-48.77044	1460.84851	-435.97641	38.75084	1348.30884	-1157.32483	73.33556	1384.72986	363.88513	163.57538	-14.12682	-481.99460	-139.29805	-12.05966	-1131.41687	198.18846	-15.54255	-1196.65295	-60.13025	33.75716
209	1.733	826.11853	-49.24655	1460.14075	-434.43027	40.96619	1350.32507	-1156.31079	73.84532	1386.14404	350.01831	163.18365	-14.45276	-495.25638	-139.25119	-10.83014	-1145.32300	197.82695	-15.32316	-1163.19788	-61.81189	36.19909
210	1.742	826.80597	-49.77533	1459.10901	-433.11737	43.07788	1352.41077	-1155.63538	74.32479	1387.19104	336.19818	162.77109	-14.75817	-508.23740	-139.08109	-8.94351	-1159.18213	197.47592	-15.23710	-1130.08130	-63.50168	38.99156
211	1.750	827.65411	-50.31861	1457.78088	-432.08041	45.02361	1354.51025	-1155.36755	74.74251	1387.85022	322.41254	162.40964	-14.96534	-520.86157	-138.85852	-6.31285	-1172.97510	197.13629	-15.27567	-1097.48682	-65.03793	41.80093
212	1.758	828.62433	-50.83419	1456.18042	-431.35818	46.73000	1356.56018	-1155.54614	75.11807	1388.10925	308.66571	162.15242	-15.08228	-533.05017	-138.53920	-2.95799	-1186.61560	196.86450	-15.26261	-1065.72095	-66.43121	44.24376
213	1.767	829.69672	-51.30305	1454.32642	-430.98880	48.13432	1358.50146	-1156.17993	75.47526	1387.95581	294.96057	161.99174	-15.18441	-544.59460	-138.01056	1.09108	-1200.10535	196.65936	-15.11584	-1035.09265	-67.90050	46.06450
214	1.775	830.86615	-51.72768	1452.23120	-431.00378	49.21140	1360.29138	-1157.24036	75.80239	1387.37964	281.28394	161.87225	-15.33607	-555.03674	-137.19666	5.91326	-1213.61230	196.39333	-15.00146	-1005.75110	-69.75891	47.20935
215	1.783	832.13049	-52.11681	1449.90234	-431.42343	49.98347	1361.90686	-1158.66663	76.07502	1386.38416	267.62231	161.72717	-15.54414	-563.65295	-136.14076	11.71035	-1227.30981	195.92245	-15.14046	-977.55859	-72.19095	47.77324
216	1.792	833.48596	-52.48501	1447.34644	-432.25635	50.50786	1363.34021	-1160.38721	76.27597	1384.99280	253.98033	161.52707	-15.77240	-569.57617	-135.08878	18.71290	-1241.21521	195.23001	-15.56745	-950.10120	-75.14004	47.92063
217	1.800	834.92908	-52.86298	1444.57800	-433.49759	50.85157	1364.59680	-1162.33704	76.37837	1383.24158	240.35695	161.30083	-15.97708	-571.99805	-134.49869	27.01645	-1255.21606	194.43752	-16.14836	-922.85059	-78.39502	47.83093
218	1.808	836.45605	-53.29099	1441.62183	-435.12769	51.06995	1365.69202	-1164.46313	76.35463	1381.17102	226.73177	161.08517	-16.13950	-570.35181	-134.81439	36.29861	-1269.14673	193.74954	-16.69206	-895.40045	-81.71471	47.65460
219	1.817	838.05859	-53.79146	1438.51001	-437.11234	51.20058	1366.64392	-1166.72644	76.20914	1378.81860	213.09175	160.86252	-16.27700	-564.44727	-136.11432	45.57742	-1282.86450	193.37567	-16.97142	-867.65558	-84.90776	47.49911
220	1.825	839.72656	-54.34935	1435.27539	-439.40079	51.26144	1367.46899	-1169.09460	75.97644	1376.21179	199.43864	160.58786	-16.41081	-554.46887	-138.05109	53.49710	-1296.35303	193.37886	-16.81704	-839.88062	-87.88493	47.41645
221	1.833	841.45306	-54.92369	1431.94983	-441.92468	51.25006	1368.17944	-1171.53333	75.70180	1373.37134	185.77025	160.25362	-16.52488	-540.83984	-140.26437	59.16809	-1309.73877	193.59918	-16.30748	-812.59229	-90.63444	47.34590
222	1.842	843.23279	-55.48227	1428.56519	-444.60104	51.15562	1368.78333	-1174.00232	75.42941	1370.32654	172.07759	159.88397	-16.58418	-524.11450	-142.71497	62.69453	-1323.18677	193.78218	-15.75139	-786.36884	-93.13712	47.09413
223	1.850	845.05884	-56.02131	1425.15344	-447.34256	50.97537	1369.28455	-1176.44592	75.18465	1367.12146	158.36104	159.49413	-16.59671	-504.89078	-145.46301	64.82442	-1336.78333	193.75078	-15.41283	-761.71149	-95.31248	46.41003
224	1.858	846.92114	-56.54853	1421.74341	-450.06674	50.72646	1369.68701	-1178.78467	74.96364	1363.80615	144.63155	159.09352	-16.61917	-483.72464	-148.34932	66.30386	-1350.49573	193.48584	-15.32523	-739.00641	-97.00437	45.08175
225	1.867	848.80420	-57.06327	1418.36292	-452.69614	50.45408	1369.99524	-1180.92310	74.74815	1360.42627	130.88484	158.70746	-16.68706	-461.14432	-151.06381	67.58833	-1364.24731	193.10849	-15.37239	-718.49780	-98.01046	43.01690
226	1.875	850.68646	-57.55789	1415.04468	-455.15720	50.22967	1370.21155	-1182.77515	74.52029	1357.02161	117.08968	158.35562	-16.77199	-437.66641	-153.34793	68.84007	-1378.03552	192.74628	-15.46177	-700.26355	-98.18454	40.28809
227	1.883	852.54303	-58.02178	1411.82654	-457.38248	50.13869	1370.33557	-1184.28430	74.25754	1353.62512	103.22023	158.02928	-16.82714	-413.67703	-155.04898	70.01233	-1391.91711	192.42856	-15.58275	-684.28363	-97.54688	37.09686
228	1.892	854.34882	-58.44562	1408.74573	-459.31036	50.26782	1370.36267	-1185.42944	73.93718	1350.26111	89.28835	157.70990	-16.84907	-389.31174	-156.13420	70.99168	-1405.89258	192.13625	-15.73977	-670.56848	-96.28754	33.64620
229	1.900	856.07806	-58.83003	1405.83643	-460.89069	50.68700	1370.28638	-1186.21973	73.55227	1346.93970	75.33107	157.37637	-16.87436	-364.46500	-156.70584	71.68356	-1419.90808	191.84955	-15.90055	-659.22778	-94.65748	29.99526
230	1.908	857.70490	-59.18361	1403.13196	-462.11377	51.39550	1370.10669	-1186.69189	73.10487	1343.65320	61.37535	157.00922	-16.93015	-338.90640	-156.92336	71.99547	-1433.93335	191.53683	-16.02301	-650.46356	-92.89271	26.06077
231	1.917	859.20984	-59.51727	1400.67017	-463.04025	52.25961	1369.84180	-1186.90161	72.58549	1340.38464	47.42250	156.61989	-17.01013	-312.42599	-156.89063	71.83511	-1447.95093	191.18692	-16.09635	-644.54199	-91.20961	21.78143
232	1.925	860.58569	-59.84917	1398.49207	-463.77295	53.06032	1369.52100	-1186.91248	71.97221	1337.11902	33.46281	156.24463	-17.09778	-284.91580	-156.62814	71.14706	-1461.93567	190.83542	-16.13783	-641.72369	-89.76684	17.23474
233	1.933	861.83368	-60.20879	1396.63367	-464.38358	53.64295	1369.15869	-1186.78992	71.24445	1333.85486	19.49696	155.90100	-17.18882	-256.36484	-156.13953	69.90614	-1475.90320	190.52054	-16.16775	-642.10468	-88.64442	12.62073
234	1.942	862.95502	-60.62538	1395.12183	-464.88135	53.98894	1368.74084	-1186.59302	70.38528	1330.61487	5.53374	155.58429	-17.28514	-226.81125	-155.47887	68.08140	-1489.90259	190.23445	-16.21320	-645.49304	-87.89329	8.30657
235	1.950	863.94781	-61.10524	1393.97827	-465.24109	54.15566	1368.23291	-1186.36304	69.37769	1327.45007	-8.43329	155.28687	-17.39581	-196.29193	-154.74016	65.65321	-1503.92920	189.92192	-16.30371	-651.55920	-87.55024	4.88308
236	1.958	864.80341	-61.62391	1393.22717	-465.43958	54.19858	1367.59290	-1186.11926	68.22030	1324.43274	-22.42558	154.98972	-17.54218	-164.83249	-153.99585	62.64037	-1517.91956	189.52875	-16.44150	-660.13928	-87.58482	2.80697
237	1.967	865.50275	-62.14407	1392.89453	-465.47266	54.14262	1366.78064	-1185.85938	66.95428	1321.65283	-36.44905	154.67723	-17.72400	-132.44943	-153.26816	59.09701	-1531.82190	189.07990	-16.59245	-671.13354	-87.85656	1.93577
238	1.975	866.01715	-62.63209	1393.00452	-465.35358	53.98400	1365.76855	-1185.56750	65.66932	1319.21082	-50.48204	154.36850	-17.90069	-99.13651	-152.54726	55.12061	-1545.58923	188.70209	-16.67758	-684.04431	-88.16953	1.69818
239	1.983	866.31299	-63.06136	1393.57788	-465.10306	53.70219	1364.54822	-1185.23108	64.48254	1317.20178	-64.48543	154.09218	-18.04077	-64.87045	-151.79416	50.82226	-1559.13000	188.53873	-16.56224	-697.96155	-88.40267	1.59088
240	1.992	866.35730	-63.41443	1394.63074	-464.74142	53.28063	1363.13464	-1184.85010	63.51247	1315.70093	-78.42062	153.86017	-18.14898	-29.66531	-150.94116	46.28634	-1572.34021	188.62289	-16.09792	-712.08997	-88.57600	1.38564
241	2.000	866.12061	-63.68826	1396.17090	-464.28714	52.72729	1361.56055	-1184.43567	62.85992	1314.75488	-92.27873	153.66110	-18.24573	6.36169	-149.92506	41.60241	-1585.18726	188.83530	-15.18609	-726.08215	-88.80591	1.08514
242	2.008	865.58209	-63.89477	1398.19275	-463.75974	52.08071	1359.86365	-1184.00476	62.59895	1314.37109	-106.08287	153.42264	-18.36584	43.00034	-148.71805	36.89539	-1597.71484	189.00729	-13.77970	-739.91260	-89.19682	0.78256
243	2.017	864.73346	-64.05034	1400.67468	-463.18091	51.39416	1358.07544	-1183.57947	62.77181	1314.51172	-119.85923	153.05042	-18.53599	80.01195	-147.34262	32.31091	-1609.93445	189.02960	-11.84179	-753.64270	-89.72843	0.52448
244	2.025	863.57483	-64.16457	1403.57935	-462.57599	50.70673	1356.22034	-1183.18237	63.36954	1315.10803	-133.62074	152.53679	-18.73799	117.15756	-145.86469	27.99820	-1621.73499	188.84933	-9.32465	-767.32257	-90.27373	0.29352
245	2.033	862.11005	-64.23953	1406.85901	-461.97388	50.02896	1354.31921	-1182.82568	64.31429	1316.08667	-147.37012	151.94875	-18.94501	154.21356	-144.37152	24.11401	-1632.91357	188.47061	-6.18897	-780.98212	-90.75152	0.07218
246	2.042	860.34662	-64.27119	1410.46155	-461.40274	49.35669	1352.39172	-1182.50342	65.49072	1317.39343	-161.11522	151.35345	-19.15391	190.98495	-142.96120	20.82183	-1643.25439	188.00839	-2.44206	-794.62994	-91.20132	-0.12953
247	2.050	858.29504	-64.24585	1414.33081	-460.88791	48.69200	1350.46021	-1182.19153	66.79768	1319.01086	-174.88086	150.79796	-19.35568	227.26497	-141.69188	18.23460	-1652.55396	187.64070	1.86807	-808.27625	-91.71100	-0.29884
248	2.058	855.96985	-64.14420	1418.40845	-460.45230	48.04884	1348.55334	-1181.85889	68.14854	1320.94324	-188.69418	150.28149	-19.53394	262.75562	-140.53036	16.36068	-1660.54614	187.44180	6.71954	-821.95441	-92.32991	-0.44173
249	2.067	853.39374	-63.95823	1422.63977	-460.11267	47.43637	1346.70557	-1181.47681	69.44724	1323.17444	-202.55356	149.74823	-19.68968	297.01550	-139.41228	15.14229	-1666.69409	187.42700	12.25274	-835.68805	-93.04431	-0.57762
250	2.075	850.59601	-63.70007	1426.97815	-459.87738	46.82455	1344.95154	-1181.02380	70.59888	1325.64795	-216.42032	149.14871	-19.83988	329.48883	-138.30042	14.49057	-1669.99207	187.79803	18.85302	-849.45905	-93.78873	-0.72415
251	2.083	847.60797	-63.39170	1431.38330	-459.74921	46.12502	1343.32227	-1180.49231	71.54451	1328.28357	-230.25714	148.49335	-19.99895	359.57495	-137.12979	14.19981	-1669.16394	188.74725	26.86157	-863.24658	-94.48312	-0.88313
252	2.092	844.46387	-63.05583	1435.81750	-459.72433	45.22239	1341.84338	-1179.90112	72.28291	1331.00671	-244.06497	147.83861	-20.16208	386.66260	-135.78186	13.86546	-1663.36963	189.99966	36.04256	-877.06146	-95.08882	-1.03307
253	2.100	841.20087	-62.71497	1440.24414	-459.78189	44.04111	1340.53210	-1179.29260	72.84432	1333.77429	-257.86789	147.24292	-20.30743	410.19263	-134.13266	12.99729	-1652.91321	190.91899	45.34934	-890.91095	-95.61433	-1.14597
254	2.108	837.85522	-62.38388	1444.62769	-459.87515	42.59020	1339.39453	-1178.71033	73.23553	1336.57422	-271.68512	146.74429	-20.41294	429.82513	-132.06387	11.29001	-1639.11047	191.02875	53.35895	-904.77881	-96.07069	-1.21520
255	2.117	834.45953	-62.06073	1448.93201	-459.94516	40.93509	1338.42725	-1178.17651	73.42076	1339.40088	-285.53293	146.34596	-20.47512	445.56805	-129.49988	8.82286	-1623.15833	190.36450	59.19788	-918.65881	-96.46603	-1.25616
256	2.125	831.04156	-61.73318	1453.12256	-459.94440	39.13033	1337.62854	-1177.68433	73.34945	1342.23926	-299.43149	146.00714	-20.51617	457.68600	-126.47714	6.00776	-1605.35095	189.28723	62.90746	-932.55438	-96.82925	-1.28297
257	2.133	827.62744	-61.38997	1457.16895	-459.84265	37.19772	1337.00403	-1177.20435	72.99840	1345.07092	-313.39233	145.67166	-20.56378	466.50531	-123.03271	3.33026	-1585.55591	187.98885	64.86394	-946.44299	-97.19216	-1.29322
258	2.142	824.24738	-61.02655	1461.04517	-459.61420	35.15615	1336.56628	-1176.69421	72.39011	1347.88049	-327.40128	145.30893	-20.62760	472.33572	-119.05739	1.12070	-1563.87280	186.38591	65.26095	-960.29688	-97.55631	-1.27123
259	2.150	820.94073	-60.65093	1464.73071	-459.22809	33.04379	1336.33032	-1176.11267	71.56325	1350.64990	-341.42285	144.92311	-20.70271	475.45062	-114.44236	-0.50764	-1540.55518	184.31107	64.11427	-974.13031	-97.90038	-1.20809
260	2.158	817.75739	-60.28179	1468.20740	-458.65225	30.90095	1336.30884	-1175.43018	70.53619	1353.35120	-355.42896	144.54337	-20.78058	476.01569	-109.29274	-1.66870	-1515.68787	181.65091	61.46960	-987.99524	-98.20727	-1.12268
261	2.167	814.75659	-59.93830	1471.45447	-457.86389	28.74078	1336.50488	-1174.62659	69.31321	1355.95398	-369.42102	144.20308	-20.84999	474.00266	-103.94505	-2.66887	-1489.17419	178.39362	57.54778	-1001.93530	-98.46850	-1.04923
262	2.175	812.00269	-59.63576	1474.44690	-456.85056	26.54836	1336.91187	-1173.68628	67.91338	1358.43677	-383.41577	143.90874	-20.90222	469.17978	-98.95946	-3.75663	-1460.92615	174.62564	52.73431	-1015.94696	-98.69004	-1.00616
263	2.183	809.55591	-59.38185	1477.15771	-455.60474	24.30116	1337.51563	-1172.60620	66.38586	1360.78088	-397.41611	143.63821	-20.93334	461.35431	-95.03972	-4.87610	-1430.96948	170.60446	47.56144	-1029.98999	-98.90668	-0.99462
264	2.192	807.46661	-59.17374	1479.56238	-454.12714	21.98579	1338.29749	-1171.39856	64.79521	1362.97156	-411.41718	143.36128	-20.94027	450.77826	-92.69752	-5.80930	-1399.38867	166.72168	42.66630	-1044.03113	-99.16129	-1.00794
265	2.200	805.77582	-59.00415	1481.64258	-452.43954	19.60747	1339.23608	-1170.08215	63.19562	1365.00647	-425.42154	143.05370	-20.92479	438.22699	-91.92834	-6.45691	-1366.29028	163.31406	38.63800	-1058.06909	-99.47597	-1.02504
266	2.208	804.50958	-58.86449	1483.38843	-450.59375	17.18918	1340.30859	-1168.68201	61.62733	1366.88843	-439.42303	142.70796	-20.90013	424.59601	-92.23463	-6.85699	-1331.92383	160.59361	35.87714	-1072.12427	-99.84378	-1.02016
267	2.217	803.66925	-58.74121	1484.79578	-448.66687	14.76134	1341.49463	-1167.23816	60.12163	1368.60999	-453.39398	142.33475	-20.87422	410.51816	-92.96931	-7.08522	-1296.76624	158.66571	34.57065	-1086.19202	-100.23082	-0.98721
268	2.225	803.23175	-58.61953	1485.86292	-446.74356	12.35199	1342.77844	-1165.80615	58.68729	1370.15161	-467.30438	141.95491	-20.80197	396.35461	-93.69234	-7.22934	-1261.37024	157.55440	34.78608	-1100.23706	-100.61050	-0.94151
269	2.233	803.15881	-58.49090	1486.58948	-444.89749	9.98438	1344.14502	-1164.45117	57.29910	1371.48828	-481.13348	141.57802	-20.57021	382.29807	-94.24794	-7.38536	-1226.12146	157.23964	36.48389	-1114.26074	-100.98898	-0.90608
270	2.242	803.40753	-58.35252	1486.97900	-443.18570	7.68499	1345.57654	-1163.23950	55.91974	1372.59424	-494.86749	141.18118	-20.04578	368.38037	-94.64361	-7.62817	-1191.12903	157.63617	39.33397	-1128.29248	-101.36813	-0.89982
271	2.250	803.94031	-58.20591	1487.04297	-441.65353	5.49229	1347.05225	-1162.23242	54.54335	1373.44751	-508.52185	140.71103	-19.12546	354.53284	-94.94860	-7.96222	-1156.32666	158.54044	42.65059	-1142.30469	-101.73327	-0.92924
272	2.258	804.72809	-58.05753	1486.79639	-440.33899	3.45263	1348.54846	-1161.49146	53.20473	1374.03113	-522.18005	140.09558	-17.73883	340.71039	-95.24407	-8.30640	-1121.73486	159.67438	45.63470	-1156.21033	-102.12706	-0.97698
273	2.267	805.74310	-57.91235	1486.25427	-439.27585	1.60483	1350.03638	-1161.08521	51.94627	1374.32837	-535.99487	139.25453	-15.78792	326.90851	-95.61153	-8.56255	-1087.71362	160.82022	47.70528	-1169.94495	-102.66071	-0.98221
274	2.275	806.95166	-57.76283	1485.42969	-438.51025	-0.01840	1351.48804	-1161.07520	50.79596	1374.31836	-550.10248	138.08382	-13.05298	313.10431	-96.10701	-8.70261	-1054.91919	161.86188	48.66611	-1183.55212	-103.36898	-0.87427
275	2.283	808.31641	-57.59121	1484.33313	-438.11969	-1.36565	1352.89124	-1161.49524	49.76348	1373.98218	-564.43195	136.39996	-9.15683	299.27435	-96.69980	-8.78121	-1023.91602	162.73468	48.62158	-1197.17529	-104.14067	-0.66299
276	2.292	809.80341	-57.38598	1482.97546	-438.19159	-2.37456	1354.24805	-1162.34375	48.83495	1373.30640	-578.44226	133.97023	-3.63522	285.43372	-97.29465	-8.87694	-994.80627	163.49854	47.78967	-1210.91260	-104.86176	-0.43520
277	2.300	811.38806	-57.14932	1481.37097	-438.77124	-3.01968	1355.55701	-1163.58545	47.97937	1372.28247	-590.90137	130.78799	3.93171	271.61243	-97.84070	-9.02525	-967.18811	164.40186	46.38417	-1224.73962	-105.50550	-0.27081
278	2.308	813.05664	-56.88743	1479.53687	-439.84128	-3.32942	1356.80310	-1165.16052	47.16545	1370.91394	-600.00983	127.33392	13.67706	257.83221	-98.35540	-9.21162	-940.34985	165.66589	44.56329	-1238.59314	-106.05987	-0.21791
279	2.317	814.80627	-56.59921	1477.49158	-441.34094	-3.36224	1357.96521	-1166.99524	46.36919	1369.22095	-604.07086	124.38906	25.00754	244.10292	-98.85310	-9.42405	-913.52606	167.30237	42.45102	-1252.43787	-106.50703	-0.28343
280	2.325	816.64606	-56.27944	1475.24963	-443.18732	-3.18892	1359.02368	-1169.00879	45.58079	1367.23755	-602.29218	122.61042	36.39127	230.40958	-99.33209	-9.66329	-886.18298	169.26048	40.20018	-1266.26489	-106.87365	-0.41433
281	2.333	818.59656	-55.93003	1472.81763	-445.29025	-2.88148	1359.96411	-1171.12109	44.81111	1365.00623	-594.97955	122.33723	45.96829	216.71898	-99.80070	-9.89638	-858.23572	171.54088	37.98792	-1280.07605	-107.21928	-0.53488
282	2.342	820.68164	-55.55882	1470.19849	-447.56384	-2.49464	1360.77759	-1173.25928	44.08120	1362.57251	-583.03619	123.59955	52.57594	203.02055	-100.24027	-10.06431	-830.02936	174.08841	35.94601	-1293.87451	-107.58725	-0.60379
283	2.350	822.91461	-55.16909	1467.40015	-449.92816	-2.06096	1361.46167	-1175.35938	43.40542	1359.97412	-567.42310	126.14128	56.18977	189.33072	-100.61307	-10.13186	-802.11829	176.73489	34.09169	-1307.66724	-107.99240	-0.62498
284	2.358	825.29132	-54.75782	1464.43848	-452.30728	-1.60280	1362.02661	-1177.36719	42.78810	1357.23376	-548.97247	129.50284	57.60616	175.64716	-100.94431	-10.10645	-775.04950	179.26071	32.31883	-1321.47339	-108.43051	-0.63029
285	2.367	827.79248	-54.32569	1461.33533	-454.63327	-1.13704	1362.49194	-1179.24658	42.22533	1354.36084	-528.38416	133.22601	57.90314	161.93872	-101.29739	-10.04627	-749.26855	181.46786	30.45815	-1335.31860	-108.88010	-0.66186
286	2.375	830.39221	-53.88455	1458.11646	-456.85306	-0.67628	1362.87708	-1180.98596	41.70203	1351.35840	-506.27240	136.98975	58.00914	148.18777	-101.67685	-10.02252	-725.14026	183.22299	28.33264	-1349.20435	-109.31690	-0.73934
287	2.383	833.06360	-53.44965	1454.80676	-458.92694	-0.23808	1363.19727	-1182.59229	41.19672	1348.23108	-483.24701	140.53455	58.45406	134.40031	-102.02779	-10.05375	-703.02838	184.43167	25.76866	-1363.10840	-109.74022	-0.84039
288	2.392	835.78143	-53.02396	1451.42700	-460.82285	0.15281	1363.46509	-1184.07007	40.68858	1344.98706	-459.88293	143.62059	59.37071	120.56047	-102.32217	-10.11331	-683.33167	184.97812	22.59788	-1377.02393	-110.16531	-0.92954
289	2.400	838.52386	-52.59529	1447.99841	-462.51706	0.47147	1363.69043	-1185.40930	40.15076	1341.63379	-436.53729	146.14619	60.68307	106.63350	-102.60333	-10.16876	-666.43896	184.77679	18.69122	-1390.96130	-110.59122	-0.99605
290	2.408	841.27246	-52.15324	1444.54932	-463.99786	0.69795	1363.88086	-1186.58899	39.56207	1338.18030	-413.23987	148.19168	62.27864	92.61517	-102.91304	-10.20482	-652.68384	183.91626	13.98793	-1404.92163	-111.00182	-1.06001
291	2.417	844.01038	-51.70602	1441.11584	-465.26422	0.82285	1364.04285	-1187.57629	38.94998	1334.64355	-389.78677	149.91803	64.05340	78.53902	-103.22773	-10.23666	-642.32813	182.65079	8.49584	-1418.90210	-111.39296	-1.14959
292	2.425	846.71924	-51.27879	1437.74182	-466.32425	0.84782	1364.18347	-1188.32837	38.40184	1331.04956	-365.89450	151.47104	65.87890	64.46385	-103.52502	-10.28586	-635.58362	181.26833	2.45916	-1432.90576	-111.77030	-1.27070
293	2.433	849.37506	-50.89803	1434.47961	-467.19037	0.77602	1364.30798	-1188.80872	38.01810	1327.42920	-341.28809	152.95306	67.57709	50.43747	-103.85036	-10.34381	-632.64709	180.07227	-3.34680	-1446.93311	-112.12505	-1.39621
294	2.442	851.94763	-50.57660	1431.38892	-467.86954	0.60471	1364.41309	-1189.00793	37.85995	1323.80908	-315.74338	154.41718	68.92257	36.44484	-104.26577	-10.37114	-633.58472	179.34450	-7.86222	-1460.98145	-112.45174	-1.49103
295	2.450	854.40546	-50.31606	1428.53162	-468.35953	0.33163	1364.48376	-1188.94678	37.93669	1320.20740	-289.11212	155.86417	69.66777	22.43484	-104.80663	-10.32505	-638.03369	179.13791	-10.57704	-1475.05042	-112.78076	-1.54695
296	2.458	856.72150	-50.11986	1425.96277	-468.65381	-0.02952	1364.49255	-1188.66052	38.23402	1316.65735	-261.31909	157.27341	69.58128	8.38895	-105.48859	-10.20419	-645.27515	179.20522	-11.85044	-1489.14050	-113.14930	-1.58880
297	2.467	858.87750	-49.99022	1423.72424	-468.74615	-0.44090	1364.40234	-1188.18115	38.74616	1313.24011	-232.33344	158.63727	68.47446	-5.68268	-106.23766	-10.08733	-654.83362	179.26324	-12.38963	-1503.24951	-113.55939	-1.64431
298	2.475	860.86096	-49.91474	1421.84631	-468.63501	-0.84633	1364.17358	-1187.53271	39.46323	1310.08350	-202.13403	159.94058	66.24059	-19.77597	-106.88039	-10.07622	-666.54309	179.22226	-12.71643	-1517.35791	-113.98787	-1.70667
299	2.483	862.65900	-49.87148	1420.35425	-468.33008	-1.18607	1363.76941	-1186.73535	40.34102	1307.32568	-170.70544	161.15045	62.91279	-33.87051	-107.31422	-10.17904	-679.91357	179.07924	-13.03166	-1531.40393	-114.42386	-1.74227
300	2.492	864.25220	-49.84279	1419.27197	-467.85492	-1.41718	1363.15759	-1185.80518	41.31130	1305.08289	-138.08377	162.27820	58.67002	-47.92056	-107.60114	-10.31889	-694.06415	178.79428	-13.34055	-1545.26245	-114.89048	-1.72566
301	2.500	865.60919	-49.81724	1418.62085	-467.24304	-1.52856	1362.31689	-1184.75671	42.30523	1303.43018	-104.38335	163.39476	53.77058	-61.90732	-107.85258	-10.44586	-708.30054	178.37497	-13.62002	-1558.74084	-115.42754	-1.61928
302	2.508	866.68933	-49.78979	1418.41943	-466.52759	-1.53891	1361.24524	-1183.61731	43.23357	1302.39294	-69.75233	164.54282	48.47232	-75.86301	-108.07231	-10.59067	-722.36938	177.89397	-13.88087	-1571.62878	-116.05612	-1.33199
303	2.517	867.45349	-49.76129	1418.68335	-465.73175	-1.48001	1359.96289	-1182.44336	43.95614	1301.95215	-34.33067	165.68123	42.98414	-89.83374	-108.15552	-10.82999	-736.27460	177.39761	-14.16156	-1583.79199	-116.76425	-0.74932
304	2.525	867.87170	-49.72895	1419.42188	-464.86792	-1.37883	1358.50635	-1181.31458	44.30658	1302.06250	1.74301	166.72281	37.45192	-103.80930	-108.07384	-11.19684	-750.07239	176.92752	-14.48232	-1595.21533	-117.52741	0.20398
305	2.533	867.92511	-49.68318	1420.63037	-463.94312	-1.25732	1356.91980	-1180.30920	44.15739	1302.67053	38.32199	167.61006	31.98462	-117.69614	-107.96674	-11.61923	-763.79382	176.56638	-14.79402	-1605.94556	-118.34342	1.54075
306	2.542	867.61108	-49.61830	1422.28796	-462.96564	-1.14667	1355.24329	-1179.47998	43.47186	1303.72827	75.25703	168.36775	26.69869	-131.40579	-108.01138	-11.95665	-777.45001	176.36552	-15.02875	-1615.99951	-119.21803	3.19743
307	2.550	866.94476	-49.53816	1424.35876	-461.95245	-1.08330	1353.51074	-1178.83826	42.31885	1305.20142	112.39656	169.09648	21.72567	-144.95157	-108.29790	-12.09954	-791.04218	176.27835	-15.20377	-1625.32544	-120.11895	5.00258
308	2.558	865.95251	-49.44742	1426.79565	-460.92987	-1.08867	1351.75330	-1178.34814	40.84253	1307.07019	149.56053	169.94714	17.19221	-158.43710	-108.78072	-12.06837	-804.55798	176.20522	-15.39316	-1633.79187	-121.02994	6.67119
309	2.567	864.66162	-49.34433	1429.54175	-459.92636	-1.17050	1350.00037	-1177.93860	39.21067	1309.31946	186.51082	171.07730	13.20077	-171.97189	-109.29444	-11.99924	-818.00879	176.07959	-15.60796	-1641.13586	-122.04374	7.85759
310	2.575	863.09528	-49.22821	1432.53564	-458.96790	-1.34294	1348.27649	-1177.53271	37.57088	1311.92578	222.97847	172.55661	9.81777	-185.58920	-109.67584	-12.01339	-831.45111	175.90160	-15.80180	-1646.97583	-123.26352	8.29310
311	2.583	861.27710	-49.10733	1435.71582	-458.07568	-1.62573	1346.60083	-1177.07617	36.02412	1314.84595	258.69305	174.32530	7.10580	-199.22910	-109.87871	-12.13859	-844.91864	175.70644	-15.96469	-1650.98413	-124.58827	8.05970
312	2.592	859.23792	-48.98972	1439.01904	-457.26013	-2.01677	1344.98938	-1176.54028	34.62459	1318.01904	293.35565	176.25363	5.17387	-212.81253	-109.99096	-12.32340	-858.38702	175.52641	-16.12059	-1653.02405	-125.67200	7.84222
313	2.600	857.01587	-48.86720	1442.38037	-456.51581	-2.47006	1343.45715	-1175.91235	33.39800	1321.38330	326.64886	178.20013	4.17336	-226.34586	-110.16457	-12.48787	-871.85022	175.38492	-16.26872	-1653.01636	-126.10185	8.67553
314	2.608	854.65009	-48.71241	1445.73987	-455.82404	-2.90126	1342.01709	-1175.19568	32.35365	1324.89282	358.23322	180.03531	4.21832	-239.90231	-110.47388	-12.59637	-885.36182	175.28183	-16.38629	-1650.67004	-125.64572	11.13255
315	2.617	852.17316	-48.49378	1449.04956	-455.16141	-3.21260	1340.68225	-1174.41370	31.48631	1328.52014	387.55743	181.62903	5.21321	-253.50650	-110.84061	-12.69250	-898.97485	175.19406	-16.46119	-1645.43030	-124.41929	14.86208
316	2.625	849.60974	-48.19779	1452.27246	-454.50595	-3.31973	1339.46863	-1173.60278	30.78314	1332.24634	413.63715	182.82924	6.65521	-267.14151	-111.15217	-12.83134	-912.68884	175.08275	-16.49988	-1636.72485	-122.84893	19.02274
317	2.633	846.98297	-47.83773	1455.38123	-453.83911	-3.16998	1338.39709	-1172.79993	30.23101	1336.04761	435.16687	183.51038	7.65294	-280.83743	-111.40450	-12.98959	-926.47498	174.84546	-16.51388	-1624.26392	-121.40446	22.84576
318	2.642	844.31989	-47.44423	1458.35242	-453.14560	-2.74390	1337.48962	-1172.03149	29.81123	1339.88953	451.06213	183.61331	7.32845	-294.65781	-111.68159	-13.09964	-940.32971	174.36639	-16.50083	-1608.17688	-120.27801	25.72656
319	2.650	841.65326	-47.05260	1461.16235	-452.40930	-2.04330	1336.76563	-1171.30603	29.49720	1343.73523	461.03558	183.08694	5.33019	-308.61685	-112.03711	-13.15883	-954.27808	173.68626	-16.45545	-1588.90454	-119.30280	27.23227
320	2.658	839.02252	-46.69222	1463.78455	-451.61078	-1.08577	1336.24353	-1170.62061	29.27269	1347.55908	465.67963	181.83960	1.97422	-322.65707	-112.43214	-13.22607	-968.31995	172.99179	-16.40280	-1566.93030	-118.17163	27.26385
321	2.667	836.47382	-46.37804	1466.18884	-450.73019	0.09431	1335.93665	-1169.96594	29.15367	1351.34399	466.02924	179.79268	-2.02324	-336.72086	-112.80313	-13.31753	-982.41541	172.40701	-16.38238	-1542.57813	-116.70176	26.10406
322	2.675	834.05701	-46.11403	1468.34631	-449.74826	1.45428	1335.84436	-1169.30286	29.17347	1355.05688	463.04608	177.02010	-5.89200	-350.81064	-113.15823	-13.37856	-996.55701	171.91620	-16.39230	-1516.01819	-114.92904	24.26118
323	2.683	831.82135	-45.90284	1470.23633	-448.64362	2.95900	1335.95288	-1168.55701	29.33208	1358.65186	457.38660	173.88127	-9.05279	-364.95840	-113.57130	-13.36191	-1010.77588	171.48904	-16.38462	-1487.41016	-113.03343	22.29927
324	2.692	829.81262	-45.74955	1471.84875	-447.39462	4.58910	1336.24817	-1167.66248	29.58060	1362.10205	449.44385	170.97154	-11.23445	-379.18118	-114.07800	-13.29983	-1025.06836	171.15340	-16.32996	-1457.03052	-111.21672	20.72474
325	2.700	828.07404	-45.66440	1473.18152	-445.98694	6.34113	1336.72742	-1166.59387	29.86155	1365.39661	439.45886	168.81638	-12.49156	-393.47794	-114.59657	-13.28257	-1039.40137	170.91019	-16.25730	-1425.22412	-109.64218	19.87116
326	2.708	826.64899	-45.65766	1474.23181	-444.42075	8.22685	1337.40308	-1165.35583	30.13833	1368.52014	427.64917	167.56740	-13.11962	-407.83560	-115.02005	-13.35652	-1053.74902	170.64751	-16.20028	-1392.26013	-108.42204	19.83596
327	2.717	825.58105	-45.72463	1474.98914	-442.71811	10.26382	1338.29431	-1163.96948	30.39648	1371.45068	414.38098	167.00342	-13.43471	-422.22220	-115.36334	-13.47572	-1068.08813	170.21014	-16.15055	-1358.33057	-107.57477	20.50864
328	2.725	824.90448	-45.84687	1475.43640	-440.92957	12.45060	1339.41394	-1162.47876	30.64661	1374.16162	400.22595	166.76614	-13.61352	-436.57095	-115.73123	-13.56797	-1082.40466	169.58844	-16.09506	-1323.67285	-107.00901	21.63390
329	2.733	824.63037	-46.00907	1475.55652	-439.12723	14.75357	1340.76440	-1160.95850	30.92107	1376.61877	385.77301	166.59106	-13.74624	-450.77493	-116.18597	-13.58032	-1096.68579	168.95854	-16.02564	-1288.58643	-106.64227	22.92574
330	2.742	824.74261	-46.20563	1475.33630	-437.38428	17.12048	1342.33679	-1159.50476	31.24818	1378.78894	371.39496	166.38672	-13.91038	-464.72275	-116.68966	-13.43267	-1110.90625	168.45728	-15.91917	-1253.32324	-106.52965	24.22024
331	2.750	825.20337	-46.43394	1474.77112	-435.75394	19.48871	1344.10803	-1158.21167	31.62834	1380.65369	357.21460	166.14751	-14.14697	-478.35135	-117.12495	-12.98592	-1125.04590	168.02512	-15.77827	-1218.04248	-106.78751	25.57278
332	2.758	825.95947	-46.69112	1473.86963	-434.26263	21.77811	1346.04163	-1157.15601	32.05245	1382.20715	343.20752	165.86691	-14.43927	-491.66129	-117.35416	-12.08836	-1139.10229	167.56158	-15.65156	-1182.84863	-107.39858	27.21923
333	2.767	826.94977	-46.98003	1472.65210	-432.92667	23.89780	1348.09094	-1156.39941	32.52945	1383.44226	329.29132	165.55377	-14.73331	-504.67715	-117.30980	-10.62247	-1153.08765	167.10509	-15.59070	-1147.83301	-108.15652	29.34979
334	2.775	828.11719	-47.30688	1471.14001	-431.77808	25.76822	1350.20300	-1155.99219	33.05487	1384.34106	315.40851	165.23624	-14.97566	-517.36377	-117.08062	-8.49468	-1167.01074	166.74474	-15.61310	-1113.14099	-108.80887	31.87218
335	2.783	829.41815	-47.66939	1469.34888	-430.87204	27.33423	1352.32007	-1155.96838	33.55710	1384.87170	301.57806	164.91676	-15.15462	-529.55225	-116.85302	-5.64910	-1180.85620	166.46811	-15.68024	-1079.03992	-109.24683	34.43247
336	2.792	830.82367	-48.06062	1467.28760	-430.27505	28.56828	1354.38220	-1156.34009	33.92261	1384.99988	287.83984	164.58305	-15.30328	-540.90479	-116.73360	-2.10847	-1194.60999	166.22891	-15.70938	-1045.90430	-109.60128	36.62975
337	2.800	832.31604	-48.48044	1464.96606	-430.05103	29.46935	1356.33643	-1157.09741	34.08478	1384.71204	274.18445	164.26147	-15.46031	-550.93176	-116.70056	2.08410	-1208.27759	166.08612	-15.64070	-1014.09479	-110.20440	38.19264
338	2.808	833.88477	-48.93283	1462.40173	-430.24661	30.05518	1358.14575	-1158.21191	34.06741	1384.02466	260.56586	164.00084	-15.63988	-559.09607	-116.69147	6.98022	-1221.85889	166.10660	-15.51601	-983.75677	-111.40105	39.03000
339	2.817	835.52142	-49.42474	1459.62158	-430.87805	30.35193	1359.79236	-1159.64148	33.94096	1382.96924	246.94734	163.80156	-15.82784	-564.88684	-116.73296	12.79043	-1235.38049	166.12332	-15.50493	-954.68542	-113.28845	39.19519
340	2.825	837.21655	-49.96835	1456.65784	-431.93140	30.39148	1361.27197	-1161.33203	33.75451	1381.57813	233.32860	163.61722	-15.99526	-567.70142	-117.07237	19.82949	-1248.94092	165.78398	-15.78158	-926.38538	-115.63208	38.84768
341	2.833	838.95978	-50.57196	1453.53906	-433.37436	30.21593	1362.58752	-1163.22144	33.51884	1379.88281	219.73796	163.42735	-16.12341	-566.72583	-118.05280	28.14780	-1262.60388	164.96933	-16.29451	-898.30219	-118.07253	38.22102
342	2.842	840.73969	-51.24061	1450.28943	-435.16519	29.87619	1363.74695	-1165.24817	33.22874	1377.91528	206.18892	163.24890	-16.22301	-561.19702	-119.79440	37.04126	-1276.30908	163.97545	-16.75469	-870.13379	-120.38710	37.53331
343	2.850	842.54504	-51.98550	1446.93689	-437.25116	29.41591	1364.76196	-1167.36292	32.87530	1375.70581	192.65709	163.07349	-16.32598	-550.90588	-122.20714	45.17313	-1289.98145	163.17334	-16.90517	-842.03961	-122.53396	36.85456
344	2.858	844.36554	-52.81293	1443.51672	-439.56161	28.85989	1365.64355	-1169.53101	32.45668	1373.28210	179.10378	162.84573	-16.44587	-536.35486	-125.20840	51.36005	-1303.60938	162.72630	-16.70542	-814.58569	-124.53603	36.05101
345	2.867	846.19354	-53.71357	1440.06860	-442.00787	28.22159	1366.39954	-1171.72192	31.98872	1370.67334	165.49977	162.53070	-16.55532	-518.43567	-128.67577	55.19360	-1317.20337	162.63203	-16.29057	-788.47437	-126.41875	34.87768
346	2.875	848.02344	-54.67168	1436.63220	-444.49515	27.50971	1367.03723	-1173.89038	31.48579	1367.90906	151.82204	162.16660	-16.62088	-498.01303	-132.34627	57.04288	-1330.79199	162.76944	-15.86191	-764.26526	-128.20888	33.13927
347	2.883	849.84833	-55.67051	1433.24512	-446.93799	26.72801	1367.56531	-1175.96545	30.94103	1365.01917	138.06160	161.80884	-16.65034	-475.71500	-135.89874	57.64946	-1344.43604	162.90849	-15.58235	-742.28894	-129.90623	30.80198
348	2.892	851.66156	-56.69408	1429.93872	-449.26865	25.88469	1367.99011	-1177.85413	30.34309	1362.03381	124.24666	161.46681	-16.68434	-451.97769	-139.09334	57.71833	-1358.20422	162.83029	-15.48987	-722.77002	-131.43704	27.98896
349	2.900	853.45959	-57.73757	1426.74170	-451.43735	25.00243	1368.31543	-1179.46155	29.69426	1358.98181	110.41997	161.13962	-16.73870	-427.19131	-141.85806	57.74689	-1372.10632	162.48366	-15.50854	-705.94299	-132.65028	24.87976
350	2.908	855.23615	-58.81609	1423.68921	-453.40768	24.11549	1368.54321	-1180.72192	29.00819	1355.88367	96.58836	160.84445	-16.78839	-401.74942	-144.23961	57.99642	-1386.04688	162.01299	-15.56105	-691.99786	-133.41168	21.62990
351	2.917	856.97516	-59.95992	1420.82678	-455.15289	23.26224	1368.67725	-1181.61609	28.30592	1352.74951	82.72945	160.56201	-16.82274	-375.96817	-146.27313	58.47726	-1399.93152	161.58698	-15.63622	-680.99927	-133.70177	18.35177
352	2.925	858.65344	-61.19454	1418.20374	-456.65778	22.47601	1368.72351	-1182.17188	27.60558	1349.58850	68.83446	160.22922	-16.86982	-349.96085	-147.94034	59.01121	-1413.79419	161.22701	-15.74769	-672.97070	-133.59636	15.08973
353	2.933	860.25043	-62.52529	1415.86414	-457.92178	21.77539	1368.68530	-1182.44971	26.90154	1346.42090	54.91374	159.82642	-16.95088	-323.60184	-149.24606	59.40102	-1427.73279	160.87698	-15.88153	-668.05072	-133.21295	11.79452
354	2.942	861.74915	-63.94193	1413.83875	-458.95337	21.16608	1368.55652	-1182.52295	26.15648	1343.27869	40.97502	159.40622	-17.05054	-296.63846	-150.27115	59.55234	-1441.76831	160.52466	-16.00558	-666.52539	-132.70894	8.48582
355	2.950	863.12988	-65.43236	1412.15039	-459.76172	20.65031	1368.32190	-1182.45642	25.31927	1340.20215	27.01952	159.01674	-17.14107	-268.82932	-151.14401	59.44344	-1455.82361	160.18677	-16.09904	-668.73596	-132.26364	5.54234
356	2.958	864.36780	-66.99132	1410.82349	-460.35205	20.22693	1367.96191	-1182.29199	24.35054	1337.24353	13.05426	158.65199	-17.21941	-240.01474	-152.00610	59.05151	-1469.82153	159.88046	-16.15307	-674.90039	-132.01575	3.51436
357	2.967	865.43549	-68.61257	1409.88892	-460.72488	19.88309	1367.45764	-1182.04980	23.24030	1334.47424	-0.90652	158.28426	-17.31390	-210.13174	-152.94211	58.32151	-1483.76245	159.59261	-16.17043	-684.78107	-132.01871	2.53236
358	2.975	866.30640	-70.27626	1409.38000	-460.87988	19.59099	1366.79260	-1181.73572	22.01212	1331.98181	-14.86320	157.89920	-17.45160	-179.19693	-153.91467	57.14874	-1497.68848	159.27527	-16.17769	-697.42725	-132.23198	2.22246
359	2.983	866.95642	-71.95679	1409.32678	-460.82275	19.31369	1365.95190	-1181.34155	20.71352	1329.85522	-28.83688	157.49709	-17.62142	-147.28009	-154.84573	55.40069	-1511.59167	158.92865	-16.19687	-711.46448	-132.55025	2.13159
360	2.992	867.35919	-73.63870	1409.75171	-460.57022	19.01298	1364.92261	-1180.84741	19.40152	1328.17480	-42.83237	157.09314	-17.78096	-114.46506	-155.73979	53.00146	-1525.36511	158.63664	-16.14981	-725.78485	-132.88538	1.99961
361	3.000	867.48486	-75.31460	1410.66882	-460.15054	18.65800	1363.69543	-1180.23657	18.13838	1327.00427	-56.82007	156.71907	-17.90742	-80.78876	-156.67400	49.99004	-1538.82849	158.49063	-15.80930	-739.91101	-133.21907	1.75765
362	3.008	867.30664	-76.96901	1412.08215	-459.59796	18.23954	1362.27600	-1179.51184	17.00195	1326.37952	-70.76820	156.39981	-18.01825	-46.21902	-157.69691	46.48972	-1551.81934	158.49464	-14.92323	-753.80933	-133.57147	1.42922
363	3.017	866.80804	-78.56953	1413.98657	-458.94418	17.77766	1360.69080	-1178.70044	16.08707	1326.29785	-84.66271	156.11108	-18.13704	-10.72141	-158.80276	42.66119	-1564.27979	158.54913	-13.38254	-767.57410	-133.97359	1.06588
364	3.025	865.98181	-80.07941	1416.36682	-458.21402	17.30524	1358.98071	-1177.84937	15.48528	1326.72437	-98.50055	155.77948	-18.27673	25.64810	-159.98816	38.68687	-1576.22974	158.54269	-11.21972	-781.27472	-134.45528	0.73680
365	3.033	864.82404	-81.47839	1419.19653	-457.42822	16.84637	1357.18970	-1177.00623	15.26106	1327.61011	-112.29125	155.35455	-18.44156	62.72285	-161.23041	34.72820	-1587.67273	158.44608	-8.49435	-794.94324	-135.01218	0.49382
366	3.042	863.33392	-82.76875	1422.43860	-456.60901	16.41829	1355.35706	-1176.20178	15.42900	1328.90393	-126.05981	154.85144	-18.61806	100.28857	-162.46487	30.88002	-1598.56995	158.29669	-5.24251	-808.60938	-135.60600	0.32235
367	3.050	861.51971	-83.96501	1426.04858	-455.78363	16.04053	1353.51709	-1175.44409	15.93768	1330.55493	-139.83563	154.29910	-18.79161	138.13206	-163.69583	27.21636	-1608.85730	158.09824	-1.50638	-822.30573	-136.19905	0.15774
368	3.058	859.39862	-85.08005	1429.97498	-454.98538	15.72955	1351.70020	-1174.72180	16.68653	1332.50842	-153.63251	153.70093	-18.96784	176.00621	-165.07880	23.88414	-1618.39124	157.75662	2.64178	-836.03662	-136.77750	-0.03818
369	3.067	856.98950	-86.11732	1434.16150	-454.24982	15.49005	1349.93738	-1174.01331	17.55878	1334.70483	-167.44002	153.07324	-19.14868	213.58904	-166.84621	21.11049	-1626.78528	157.24396	7.19055	-849.77765	-137.35349	-0.24178
370	3.075	854.31146	-87.07201	1438.55212	-453.60696	15.30968	1348.25891	-1173.30298	18.43221	1337.08545	-181.23833	152.46552	-19.31127	250.50499	-169.14795	19.10399	-1633.25891	156.94371	12.41020	-863.50806	-137.94153	-0.41005
371	3.083	851.38885	-87.94049	1443.09729	-453.07562	15.15306	1346.68896	-1172.59351	19.18375	1339.59534	-195.02228	151.91159	-19.43935	286.37524	-171.93326	17.97548	-1636.74036	157.55823	18.88582	-877.21606	-138.53801	-0.52418
372	3.092	848.24969	-88.72904	1447.75317	-452.66040	14.95999	1345.24329	-1171.90259	19.71963	1342.18494	-208.81355	151.40022	-19.55098	320.87793	-174.97157	17.71770	-1636.24939	159.35490	27.05638	-890.88226	-139.11935	-0.59554
373	3.100	844.91833	-89.45143	1452.47632	-452.35223	14.66059	1343.93433	-1171.25269	20.01585	1344.81628	-222.64069	150.90523	-19.67640	353.73447	-177.95258	18.15201	-1631.34741	161.68944	36.59160	-904.50391	-139.64793	-0.65025
374	3.108	841.41333	-90.12163	1457.21924	-452.13132	14.20107	1342.77502	-1170.66687	20.12045	1347.46875	-236.50249	150.42638	-19.82481	384.51819	-180.58174	18.88548	-1622.47375	163.47346	46.27379	-918.14075	-140.09811	-0.70651
375	3.117	837.75568	-90.75114	1461.93420	-451.96912	13.55577	1341.78064	-1170.17004	20.09781	1350.12976	-250.37427	149.98572	-19.97859	412.47223	-182.65393	19.38794	-1610.75598	164.01105	54.62917	-931.88629	-140.47438	-0.76310
376	3.125	833.97833	-91.34935	1466.58057	-451.83118	12.71439	1340.96375	-1169.78003	19.97193	1352.78259	-264.25320	149.58485	-20.11089	436.66418	-184.03912	19.15767	-1597.12939	163.41592	60.84781	-945.77960	-140.79852	-0.80407
377	3.133	830.12341	-91.92305	1471.12756	-451.68317	11.65956	1340.32532	-1169.49609	19.72243	1355.40637	-278.16962	149.20578	-20.20150	456.45062	-184.60320	17.88347	-1581.71912	162.32104	65.06982	-959.77905	-141.10927	-0.81467
378	3.142	826.23370	-92.48128	1475.55164	-451.49380	10.35827	1339.85193	-1169.29248	19.31133	1357.97778	-292.15533	148.84746	-20.24853	471.81927	-184.16913	15.50256	-1564.26587	161.13737	67.73486	-973.81506	-141.45950	-0.79843
379	3.150	822.35187	-93.04095	1479.83093	-451.22916	8.77121	1339.52173	-1169.11963	18.70792	1360.47083	-306.21899	148.51932	-20.27173	483.24731	-182.59615	12.18981	-1544.78040	159.73328	68.92703	-987.85254	-141.87123	-0.77780
380	3.158	818.52411	-93.61781	1483.94006	-450.84567	6.86774	1339.31311	-1168.91931	17.90639	1362.85925	-320.34561	148.20776	-20.29597	491.23431	-179.95863	8.37739	-1523.46387	157.91090	68.49986	-1001.90955	-142.29936	-0.77396
381	3.167	814.80261	-94.21035	1487.84900	-450.29227	4.64315	1339.20874	-1168.64172	16.93774	1365.11707	-334.51636	147.87328	-20.34192	496.03589	-176.52454	4.62253	-1500.34375	155.71838	66.48648	-1016.02551	-142.66577	-0.78255
382	3.175	811.24634	-94.80223	1491.52881	-449.52905	2.14394	1339.20178	-1168.25867	15.86124	1367.21631	-348.73474	147.49817	-20.41800	497.75134	-172.51167	1.30960	-1475.30591	153.15390	63.13968	-1030.22351	-142.93768	-0.77970
383	3.183	807.91901	-95.38174	1494.95496	-448.55240	-0.52144	1339.30066	-1167.75830	14.71899	1369.12830	-363.01129	147.12872	-20.50001	496.38080	-168.17529	-1.39256	-1448.30786	150.10536	58.80193	-1044.50024	-143.16035	-0.75478
384	3.192	804.88464	-95.95328	1498.10718	-447.38773	-3.22910	1339.52222	-1167.12402	13.52125	1370.84021	-377.32327	146.82407	-20.55179	491.81335	-164.13924	-3.37002	-1419.41711	146.67017	53.89801	-1058.81836	-143.40134	-0.71893
385	3.200	802.20068	-96.53654	1500.96667	-446.05493	-5.90923	1339.87756	-1166.31921	12.31454	1372.37463	-391.62552	146.57043	-20.57709	484.03464	-161.21016	-4.62532	-1388.74316	143.21945	48.92802	-1073.10645	-143.68486	-0.68433
386	3.208	799.90997	-97.15540	1503.51648	-444.55737	-8.55556	1340.37097	-1165.30591	11.21373	1373.77686	-405.89252	146.29832	-20.60969	473.38391	-159.75372	-5.37849	-1356.44287	140.13071	44.36985	-1087.31531	-143.99850	-0.65224
387	3.217	798.03625	-97.81898	1505.74805	-442.89984	-11.18170	1341.00403	-1164.08081	10.31573	1375.07373	-420.12775	145.96240	-20.65699	460.56097	-159.46643	-5.91066	-1322.78821	137.61943	40.59037	-1101.48169	-144.33092	-0.61907
388	3.225	796.59015	-98.51986	1507.66125	-441.10583	-13.78848	1341.77429	-1162.69202	9.59740	1376.24365	-434.34106	145.55840	-20.69398	446.43152	-159.78630	-6.37670	-1288.16553	135.81032	37.81465	-1115.69055	-144.67842	-0.59056
389	3.233	795.57800	-99.25255	1509.25549	-439.22375	-16.36182	1342.66943	-1161.22302	8.92274	1377.22534	-448.51471	145.09969	-20.69259	431.79361	-160.32640	-6.78998	-1253.00232	134.76964	36.14796	-1129.96948	-145.03008	-0.59766
390	3.242	795.00226	-100.02186	1510.52063	-437.32013	-18.88377	1343.66833	-1159.76099	8.17047	1377.95789	-462.59851	144.59976	-20.60375	417.20914	-160.90259	-7.12224	-1217.71326	134.51894	35.67730	-1144.26221	-145.35161	-0.68617
391	3.250	794.85327	-100.83379	1511.44019	-435.46725	-21.33495	1344.74292	-1158.37524	7.34190	1378.41553	-476.56433	144.04625	-20.29447	402.93240	-161.42661	-7.39261	-1182.61243	135.11655	36.47762	-1158.49622	-145.61589	-0.85260
392	3.258	795.10394	-101.68840	1512.00146	-433.73660	-23.68724	1345.86255	-1157.12378	6.53101	1378.60193	-490.48608	143.38689	-19.55710	388.94116	-161.90411	-7.64003	-1147.80713	136.56920	38.38664	-1172.62170	-145.89009	-0.99526
393	3.267	795.71143	-102.58336	1512.20532	-432.19748	-25.90189	1347.00098	-1156.06653	5.82500	1378.52136	-504.55090	142.52702	-18.23546	375.08228	-162.41080	-7.86999	-1113.26587	138.62737	40.83688	-1186.59985	-146.34253	-0.98326
394	3.275	796.62463	-103.51524	1512.06360	-430.91586	-27.93132	1348.13965	-1155.27173	5.24666	1378.16345	-518.92175	141.35289	-16.28340	361.25323	-162.97949	-8.07980	-1079.06274	140.84869	43.01038	-1200.41040	-147.06340	-0.80061
395	3.283	797.79205	-104.47542	1511.59033	-429.95221	-29.72546	1349.26172	-1154.81665	4.75822	1377.50488	-533.54700	139.80609	-13.66196	347.45834	-163.55177	-8.27467	-1045.55127	142.92215	44.21239	-1214.11169	-147.88417	-0.59979
396	3.292	799.17047	-105.45195	1510.79492	-429.35587	-31.24776	1350.34558	-1154.77344	4.29762	1376.51843	-548.09302	137.87155	-10.24253	333.72424	-164.06348	-8.45487	-1013.30060	144.79935	44.18598	-1227.82776	-148.53871	-0.54164
397	3.300	800.72577	-106.43701	1509.68640	-429.16095	-32.48120	1351.36792	-1155.18469	3.81786	1375.18359	-561.98505	135.41660	-5.79725	320.04135	-164.51343	-8.63329	-982.81836	146.56651	43.12981	-1241.61353	-148.99619	-0.60123
398	3.308	802.42566	-107.42804	1508.27820	-429.38947	-33.41898	1352.30615	-1156.05005	3.31027	1373.49463	-574.36554	132.20819	-0.03405	306.38266	-164.94949	-8.83720	-954.22546	148.35257	41.42187	-1255.43286	-149.41705	-0.65072
399	3.317	804.23560	-108.41841	1506.59033	-430.05292	-34.07030	1353.13708	-1157.32983	2.80257	1371.45972	-583.96692	128.26067	7.26052	292.71118	-165.42398	-9.06776	-927.13184	150.29706	39.33020	-1269.25659	-149.87798	-0.65946
400	3.325	806.12634	-109.39215	1504.65125	-431.14679	-34.47525	1353.83582	-1158.95544	2.32681	1369.09448	-589.31061	124.00803	15.93045	279.00000	-165.93495	-9.28803	-900.80194	152.51564	36.96721	-1283.07422	-150.34897	-0.68523
401	3.333	808.08087	-110.33549	1502.49695	-432.64676	-34.68658	1354.38220	-1160.84583	1.88329	1366.42102	-589.36481	120.04733	25.21327	265.26773	-166.43002	-9.46449	-874.44293	155.08374	34.44072	-1296.87354	-150.81143	-0.75679
402	3.342	810.09753	-111.25415	1500.16492	-434.50842	-34.73610	1354.76807	-1162.92029	1.44844	1363.46851	-584.00525	116.89796	33.87528	251.53400	-166.89185	-9.59926	-847.49652	157.99301	31.94780	-1310.65833	-151.27206	-0.84018
403	3.350	812.19183	-112.17171	1497.68665	-436.66434	-34.63661	1355.00049	-1165.10083	1.01173	1360.27295	-573.76764	114.96226	40.76192	237.78445	-167.36133	-9.71928	-819.85760	161.08673	29.69696	-1324.44458	-151.73692	-0.88602
404	3.358	814.39282	-113.10667	1495.08423	-439.02505	-34.40025	1355.10071	-1167.31067	0.58658	1356.87183	-559.30219	114.45844	45.34516	224.02995	-167.86520	-9.84280	-791.88690	164.09897	27.80438	-1338.24719	-152.21181	-0.89600
405	3.367	816.73053	-114.05836	1492.37122	-441.49194	-34.03711	1355.09509	-1169.47815	0.19417	1353.29919	-541.19946	115.31428	47.83389	210.32008	-168.36746	-9.95894	-764.22015	166.78165	26.26612	-1352.07666	-152.68723	-0.92358
406	3.375	819.22046	-115.01159	1489.55908	-443.97031	-33.55252	1355.00562	-1171.54126	-0.14792	1349.58862	-520.14917	117.19897	48.90765	196.67490	-168.79623	-10.04984	-737.55341	168.91138	24.93681	-1365.93054	-153.12508	-1.00365
407	3.383	821.85522	-115.94445	1486.66345	-446.37466	-32.95741	1354.84705	-1173.44287	-0.42203	1345.77600	-496.96289	119.66505	49.36204	183.06213	-169.11774	-10.12464	-712.52991	170.19453	23.50951	-1379.80054	-153.50378	-1.12163
408	3.392	824.60693	-116.84038	1483.70801	-448.63239	-32.27654	1354.63025	-1175.12671	-0.61377	1341.89709	-472.43903	122.20768	49.81077	169.42728	-169.38406	-10.20826	-689.68176	170.30305	21.59236	-1393.70020	-153.86131	-1.24773
409	3.400	827.43799	-117.70296	1480.72693	-450.68991	-31.55009	1354.36743	-1176.54272	-0.73785	1337.98108	-447.28601	124.31229	50.56169	155.71242	-169.67479	-10.30366	-669.38306	169.01816	18.87074	-1407.65503	-154.26088	-1.36431
410	3.408	830.31122	-118.55601	1477.76538	-452.51678	-30.83150	1354.07922	-1177.66211	-0.84303	1334.04529	-422.04202	125.62521	51.69421	141.88062	-170.02402	-10.38466	-651.86560	166.31032	15.22553	-1421.66602	-154.73502	-1.46870
411	3.417	833.19202	-119.42270	1474.87463	-454.10223	-30.18225	1353.79541	-1178.48010	-0.97540	1330.09668	-396.95599	126.06619	53.18891	127.92957	-170.45325	-10.42067	-637.27710	162.32474	10.73002	-1435.71289	-155.25168	-1.57160
412	3.425	836.04651	-120.30226	1472.10547	-455.44553	-29.66614	1353.54883	-1179.00964	-1.14943	1326.13452	-371.98709	125.75731	54.99085	113.86557	-170.97800	-10.40330	-625.75623	157.36050	5.62697	-1449.77734	-155.72705	-1.68037
413	3.433	838.83899	-121.16739	1469.50439	-456.55066	-29.33900	1353.36194	-1179.26965	-1.34265	1322.15271	-346.93082	124.89245	57.00211	99.70740	-171.52927	-10.35850	-617.54089	151.90919	0.40229	-1463.85437	-156.11331	-1.78450
414	3.442	841.53265	-121.98340	1467.11707	-457.42688	-29.23289	1353.23999	-1179.28357	-1.49693	1318.15149	-321.53479	123.63036	59.05722	85.51057	-171.98697	-10.33435	-612.99915	146.61362	-4.23031	-1477.94263	-156.45592	-1.87734
415	3.450	844.09119	-122.72787	1464.98962	-458.08490	-29.34178	1353.17334	-1179.08398	-1.52957	1314.14868	-295.56610	122.02942	60.92813	71.34166	-172.32202	-10.36767	-612.40857	142.01447	-7.71098	-1492.02271	-156.82857	-1.96548
416	3.458	846.47992	-123.39653	1463.16870	-458.52875	-29.62170	1353.14038	-1178.71326	-1.35248	1310.18481	-268.84906	120.09596	62.37317	57.24234	-172.60835	-10.46598	-615.62256	138.34465	-10.02694	-1506.07666	-157.24719	-2.03962
417	3.467	848.67029	-124.00182	1461.69983	-458.75638	-30.00714	1353.11060	-1178.21191	-0.89520	1306.32312	-241.27808	117.88873	63.20186	43.21632	-172.90494	-10.62674	-622.12439	135.65073	-11.50035	-1520.11243	-157.67885	-2.08528
418	3.475	850.64252	-124.57260	1460.62646	-458.76935	-30.42647	1353.04431	-1177.60706	-0.12556	1302.65088	-212.80902	115.50867	63.28808	29.22305	-173.22163	-10.84490	-631.44189	133.93845	-12.38590	-1534.12927	-158.10757	-2.13226
419	3.483	852.37970	-125.14789	1459.98914	-458.58090	-30.80994	1352.89758	-1176.90320	0.94167	1299.27881	-183.42798	113.02859	62.53572	15.20195	-173.57341	-11.08475	-643.17834	133.04938	-12.88447	-1548.05688	-158.56779	-2.22864
420	3.492	853.85864	-125.75526	1459.82434	-458.21451	-31.09918	1352.62744	-1176.08704	2.24091	1296.32996	-153.11458	110.51198	60.86837	1.13831	-173.98264	-11.27435	-656.64587	132.61316	-13.20256	-1561.74170	-159.12544	-2.33979
421	3.500	855.04724	-126.39037	1460.16064	-457.69763	-31.25471	1352.19751	-1175.14502	3.65556	1293.92139	-121.83777	108.06439	58.25340	-12.91364	-174.43262	-11.36876	-670.89209	132.26025	-13.46781	-1574.98877	-159.82162	-2.31387
422	3.508	855.91144	-127.02616	1461.01831	-457.05670	-31.26212	1351.58374	-1174.08618	5.02464	1292.14673	-89.58876	105.80870	54.71689	-26.88840	-174.86414	-11.41293	-685.16077	131.81000	-13.73588	-1587.62500	-160.62886	-1.97731
423	3.517	856.42450	-127.63605	1462.40698	-456.31311	-31.13957	1350.78052	-1172.95557	6.16257	1291.05774	-56.39243	103.81840	50.33524	-40.75311	-175.24237	-11.49308	-699.14764	131.28246	-14.02516	-1599.57715	-161.49437	-1.25696
424	3.525	856.57031	-128.20096	1464.32263	-455.48108	-30.93054	1349.79858	-1171.82605	6.90089	1290.65491	-22.27635	102.13129	45.24454	-54.51596	-175.59930	-11.64170	-712.88007	130.79987	-14.33017	-1610.89526	-162.40039	-0.19733
425	3.533	856.34045	-128.71005	1466.74768	-454.57141	-30.68117	1348.66418	-1170.77307	7.13547	1290.90088	12.73190	100.80199	39.65313	-68.22516	-175.98833	-11.83002	-726.49451	130.48523	-14.65283	-1621.65417	-163.32178	1.12407
426	3.542	855.73224	-129.16272	1469.65430	-453.60089	-30.42216	1347.41589	-1169.85388	6.84699	1291.74341	48.56395	99.85745	33.79411	-81.91580	-176.40900	-12.02026	-740.08862	130.38374	-14.99605	-1631.84937	-164.19067	2.65733
427	3.550	854.74634	-129.56090	1473.00500	-452.59586	-30.16631	1346.09790	-1169.09644	6.09010	1293.13086	85.09169	99.27199	27.89063	-95.56866	-176.78064	-12.19902	-753.66614	130.41478	-15.33562	-1641.40088	-164.95932	4.33792
428	3.558	853.38721	-129.89740	1476.75269	-451.58627	-29.92210	1344.75232	-1168.49658	4.97659	1295.01733	122.15553	99.05180	22.18711	-109.18042	-177.01727	-12.36860	-767.18433	130.44742	-15.63141	-1650.14990	-165.66515	5.99770
429	3.567	851.66956	-130.15634	1480.84119	-450.60327	-29.70625	1343.41821	-1168.02405	3.65788	1297.35840	159.58461	99.27071	16.94317	-122.80850	-177.11148	-12.52778	-780.63641	130.42459	-15.86727	-1657.78296	-166.42905	7.32719
430	3.575	849.61871	-130.32579	1485.20667	-449.68103	-29.53529	1342.13257	-1167.63501	2.28728	1300.10388	197.14552	100.04642	12.38310	-136.47769	-177.12605	-12.68504	-794.05713	130.35201	-16.06080	-1663.86816	-167.33412	7.97012
431	3.583	847.26416	-130.40430	1489.77771	-448.85101	-29.40724	1340.92834	-1167.28308	0.96997	1303.19250	234.46339	101.57561	8.70034	-150.13589	-177.18977	-12.84314	-807.48535	130.23833	-16.22115	-1668.04504	-168.24379	7.82919
432	3.592	844.63641	-130.39337	1494.47644	-448.12949	-29.29402	1339.83130	-1166.93091	-0.25330	1306.55310	271.01935	104.13203	6.08435	-163.73114	-177.46855	-12.94369	-820.95941	130.10513	-16.33632	-1670.09155	-168.75659	7.42361
433	3.600	841.76874	-130.28975	1499.22363	-447.51306	-29.15105	1338.85950	-1166.56018	-1.36835	1310.11780	306.25867	107.84493	4.67199	-177.26254	-178.00208	-12.91600	-834.51453	129.96501	-16.41354	-1669.74194	-168.40750	7.74713
434	3.608	838.69537	-130.08400	1503.94324	-446.98657	-28.93681	1338.02600	-1166.17480	-2.34915	1313.83411	339.76270	112.42502	4.47342	-190.77963	-178.61832	-12.79561	-848.16809	129.76740	-16.47591	-1666.48828	-167.04146	9.48981
435	3.617	835.44855	-129.76758	1508.56580	-446.53445	-28.62621	1337.34290	-1165.79626	-3.15663	1317.65955	371.31482	117.25499	5.34867	-204.34613	-179.11607	-12.70443	-861.91248	129.44376	-16.52291	-1659.66113	-165.01291	12.50103
436	3.625	832.05945	-129.34491	1513.02856	-446.14807	-28.20656	1336.82214	-1165.45801	-3.74400	1321.54590	400.63879	121.80376	6.97213	-217.98715	-179.47441	-12.72663	-875.71655	129.00133	-16.53924	-1648.74243	-162.94962	16.08020
437	3.633	828.56415	-128.83441	1517.27515	-445.82715	-27.66444	1336.47742	-1165.19373	-4.06691	1325.43689	426.95905	125.88599	8.76329	-231.70410	-179.80461	-12.85495	-889.54956	128.50473	-16.52868	-1633.62842	-161.32224	19.47893
438	3.642	825.00934	-128.25912	1521.25830	-445.57742	-26.97684	1336.32214	-1165.02466	-4.10959	1329.27881	448.99335	129.56958	9.91539	-245.51248	-180.17918	-13.01172	-903.40326	127.98862	-16.51089	-1614.71252	-160.19278	22.07940
439	3.650	821.44940	-127.63557	1524.93921	-445.40295	-26.11104	1336.36462	-1164.95837	-3.89063	1333.01990	465.64136	132.94563	9.65380	-259.42410	-180.59509	-13.11035	-917.28619	127.46506	-16.48149	-1592.68042	-159.28636	23.48909
440	3.658	817.93640	-126.96706	1528.28284	-445.29681	-25.03099	1336.60815	-1164.99255	-3.43968	1336.60132	476.73248	136.03281	7.67409	-273.42557	-181.03960	-13.12796	-931.20801	126.96434	-16.39997	-1568.10669	-158.26746	23.69190
441	3.667	814.51624	-126.25639	1531.25793	-445.23608	-23.70552	1337.05005	-1165.11621	-2.78110	1339.95593	483.10809	138.83224	4.40249	-287.47653	-181.53026	-13.08976	-945.18280	126.49808	-16.25867	-1541.25854	-156.95221	23.04653
442	3.675	811.23120	-125.52904	1533.84045	-445.18298	-22.11197	1337.67969	-1165.31372	-1.94348	1343.02539	486.06915	141.34821	0.69423	-301.52872	-182.07466	-13.02005	-959.23254	126.04324	-16.12815	-1512.27002	-155.33780	22.12344
443	3.683	808.12030	-124.83524	1536.01270	-445.08795	-20.23723	1338.48096	-1165.57336	-0.98116	1345.78638	486.64905	143.56451	-2.79849	-315.56900	-182.60718	-12.96730	-973.34729	125.58130	-16.07242	-1481.40723	-153.52995	21.52959
444	3.692	805.21539	-124.22575	1537.76147	-444.89459	-18.07787	1339.43774	-1165.88660	0.03474	1348.25342	485.15814	145.48628	-5.89724	-329.61990	-183.04521	-12.98943	-987.47089	125.10616	-16.07054	-1449.06226	-151.71939	21.73268
445	3.700	802.53735	-123.72686	1539.07678	-444.55014	-15.63780	1340.53052	-1166.23267	1.05327	1350.45435	481.40912	147.18097	-8.60831	-343.68411	-183.38290	-13.07597	-1001.57520	124.62119	-16.06876	-1415.56226	-150.20973	22.90005
446	3.708	800.09967	-123.33540	1539.95056	-444.01801	-12.93437	1341.73230	-1166.56897	2.06075	1352.41455	475.49615	148.68610	-10.77596	-357.74356	-183.66617	-13.16877	-1015.68457	124.16029	-16.04889	-1381.17627	-149.30412	24.84068
447	3.717	797.91730	-123.02997	1540.37744	-443.28836	-10.00966	1343.00708	-1166.83533	3.07289	1354.16187	468.09735	149.89963	-12.17435	-371.81558	-183.94521	-13.24399	-1029.80664	123.76079	-16.02609	-1346.24561	-149.13055	27.16113
448	3.725	796.01666	-122.78590	1540.35901	-442.38528	-6.92998	1344.31482	-1166.96875	4.12473	1355.73120	459.70020	150.67319	-12.84908	-385.93057	-184.27798	-13.30682	-1043.92383	123.40640	-16.02413	-1311.09753	-149.60114	29.58029
449	3.733	794.43890	-122.58705	1539.90137	-441.36603	-3.77588	1345.62012	-1166.93079	5.25287	1357.15881	449.96490	150.97256	-13.11635	-400.05380	-184.70325	-13.34919	-1058.01013	123.05501	-16.04672	-1275.85632	-150.43559	32.08054
450	3.742	793.23206	-122.42668	1539.00659	-440.31137	-0.62889	1346.89929	-1166.73401	6.46021	1358.46924	438.37793	150.86816	-13.25803	-414.09695	-185.20114	-13.36315	-1072.01416	122.68996	-16.06423	-1240.40527	-151.27177	34.77294
451	3.750	792.43256	-122.29832	1537.67017	-439.31488	2.44644	1348.13977	-1166.44678	7.70090	1359.66711	425.15094	150.47659	-13.39543	-427.99619	-185.72537	-13.34942	-1085.90625	122.30540	-16.04192	-1204.52783	-151.84720	37.70859
452	3.758	792.05005	-122.18842	1535.88757	-438.47711	5.40818	1349.33813	-1166.17456	8.92771	1360.73730	411.09473	149.95920	-13.56076	-441.72836	-186.24377	-13.27536	-1099.73096	121.90405	-15.97630	-1168.15845	-152.07243	40.83984
453	3.767	792.06409	-122.08090	1533.66248	-437.89850	8.22351	1350.49622	-1166.03442	10.14037	1361.64502	396.94531	149.46852	-13.75412	-455.24258	-186.69183	-13.06142	-1113.54443	121.50882	-15.89883	-1131.59070	-152.01015	44.07661
454	3.775	792.43091	-121.97034	1531.00940	-437.66547	10.86226	1351.60962	-1166.13306	11.36378	1362.33545	383.02551	149.07648	-13.96404	-468.43765	-186.95360	-12.60332	-1127.34241	121.12671	-15.85445	-1095.43884	-151.81816	47.28382
455	3.783	793.09387	-121.86437	1527.95361	-437.83630	13.30549	1352.66064	-1166.55884	12.60566	1362.74390	369.32874	148.78813	-14.17630	-481.26089	-187.01285	-11.71663	-1141.07605	120.76274	-15.88431	-1060.31165	-151.65439	50.26314
456	3.792	793.99225	-121.77004	1524.52881	-438.43542	15.54407	1353.62219	-1167.38599	13.85836	1362.82043	355.73657	148.58505	-14.38135	-493.75674	-187.03290	-10.10301	-1154.70483	120.48633	-15.99310	-1026.44165	-151.55124	52.81128
457	3.800	795.06952	-121.68303	1520.77185	-439.45966	17.56844	1354.46814	-1168.67139	15.11507	1362.54541	342.16559	148.44209	-14.58282	-505.90726	-187.09628	-7.54862	-1168.24585	120.36562	-16.14621	-993.58221	-151.31888	54.82896
458	3.808	796.27722	-121.58965	1516.72034	-440.89038	19.36978	1355.18066	-1170.43958	16.36728	1361.92822	328.59290	148.33694	-14.78638	-517.44885	-187.01898	-4.05942	-1181.79663	120.27974	-16.36674	-961.23602	-150.64087	56.40458
459	3.817	797.57520	-121.47331	1512.41455	-442.70145	20.94176	1355.75403	-1172.66309	17.61095	1360.99829	315.00983	148.25432	-14.98723	-527.92981	-186.59804	0.40436	-1195.45972	119.94066	-16.75204	-929.05011	-149.30556	57.76400
460	3.825	798.92883	-121.31711	1507.90308	-444.86115	22.27380	1356.19116	-1175.25598	18.85445	1359.80005	301.38647	148.18192	-15.17886	-536.85730	-185.86986	6.22952	-1209.21265	119.28621	-17.27178	-897.11377	-147.27971	59.09599
461	3.833	800.30780	-121.10193	1503.24670	-447.32782	23.35297	1356.49536	-1178.08813	20.09254	1358.39209	287.69092	148.09972	-15.36330	-543.61975	-185.12006	14.08706	-1222.95996	118.63304	-17.70170	-865.97595	-144.59662	60.41085
462	3.842	801.68524	-120.80863	1498.51489	-450.04480	24.17429	1356.66821	-1181.01001	21.29128	1356.84338	273.92804	147.97339	-15.55459	-547.26843	-184.84073	24.52301	-1236.69617	118.25131	-17.88435	-836.40582	-141.28177	61.54644
463	3.850	803.03925	-120.42777	1493.77625	-452.94315	24.74635	1356.71045	-1183.87634	22.41371	1355.22144	260.14703	147.77870	-15.77380	-546.57605	-185.63440	37.33240	-1250.45483	118.14612	-17.83995	-809.08337	-137.34448	62.28255
464	3.858	804.35901	-119.96555	1489.08862	-455.95120	25.09698	1356.62427	-1186.57031	23.43977	1353.57788	246.40556	147.52658	-16.02551	-540.60364	-187.95508	51.10417	-1264.19678	118.23868	-17.61279	-784.44336	-132.75067	62.43589
465	3.867	805.64960	-119.44250	1484.49194	-459.00427	25.27818	1356.41443	-1189.01807	24.36787	1351.94482	232.72304	147.24382	-16.27895	-529.35303	-191.82964	63.56760	-1277.87012	118.38612	-17.25070	-762.69031	-127.46665	61.89312
466	3.875	806.92731	-118.89015	1480.00903	-462.04431	25.36015	1356.09229	-1191.19604	25.20453	1350.33765	219.06721	146.94391	-16.49077	-513.74646	-196.83925	72.76041	-1291.48926	118.37430	-16.85990	-743.84491	-121.59409	60.61964
467	3.883	808.20844	-118.34026	1475.65149	-465.01413	25.41551	1355.67798	-1193.13306	25.94269	1348.75256	205.39314	146.61746	-16.64467	-494.95682	-202.35669	78.04354	-1305.13562	118.10703	-16.54029	-727.80188	-115.44256	58.63953
468	3.892	809.50055	-117.80984	1471.42651	-467.86069	25.49970	1355.19592	-1194.89502	26.55537	1347.16492	191.68422	146.23752	-16.75163	-473.89078	-207.78299	80.13442	-1318.87524	117.69792	-16.32489	-714.42456	-109.48188	55.96786
469	3.900	810.80157	-117.30234	1467.34241	-470.54446	25.63914	1354.66748	-1196.55359	27.00433	1345.54590	177.93941	145.79782	-16.82812	-451.18546	-212.66554	80.41476	-1332.68921	117.29930	-16.20622	-703.62195	-104.23388	52.56352
470	3.908	812.10541	-116.81857	1463.41101	-473.04410	25.82904	1354.10815	-1198.15442	27.25641	1343.88525	164.15291	145.34676	-16.89808	-427.36545	-216.74954	80.21199	-1346.52771	116.92427	-16.18837	-695.38147	-100.17572	48.36132
471	3.917	813.40363	-116.35288	1459.64783	-475.35577	26.03366	1353.53186	-1199.69946	27.30367	1342.19702	150.33290	144.94223	-16.98703	-402.86862	-219.96342	80.38746	-1360.37549	116.51366	-16.28037	-689.78546	-97.68302	43.30258
472	3.925	814.68250	-115.88848	1456.06714	-477.48969	26.20055	1352.95508	-1201.15759	27.15435	1340.50427	136.50575	144.58649	-17.09097	-377.98502	-222.31465	81.22241	-1374.23950	116.08624	-16.44686	-686.99603	-96.95871	37.31395
473	3.933	815.92383	-115.40961	1452.68066	-479.46561	26.28809	1352.39746	-1202.49341	26.80040	1338.82312	122.68898	144.25784	-17.17626	-352.81107	-223.80344	82.53303	-1388.13855	115.71248	-16.61082	-687.15094	-97.93392	30.34287
474	3.942	817.10980	-114.90897	1449.50171	-481.31091	26.27927	1351.87732	-1203.68970	26.21759	1337.15637	108.87508	143.96335	-17.21499	-327.25125	-224.41853	83.92877	-1402.08643	115.40257	-16.70788	-690.20233	-100.22596	22.56337
475	3.950	818.22699	-114.38218	1446.54736	-483.05545	26.17313	1351.40869	-1204.74500	25.40295	1335.49658	95.04134	143.68854	-17.20969	-301.11624	-224.14459	85.05746	-1416.04797	115.11446	-16.72851	-695.80182	-103.15224	14.68367
476	3.958	819.27032	-113.82994	1443.83887	-484.72021	25.97648	1351.00342	-1205.66455	24.39878	1333.83752	81.17949	143.35837	-17.19734	-274.28531	-222.97491	85.68716	-1429.97168	114.80681	-16.72047	-703.30188	-105.80302	7.95771
477	3.967	820.24103	-113.26456	1441.39575	-486.31250	25.70294	1350.66809	-1206.46790	23.27364	1332.18799	67.30177	142.92973	-17.22519	-246.76828	-220.93118	85.64436	-1443.85864	114.43915	-16.74830	-712.07391	-107.40324	3.50781
478	3.975	821.13696	-112.70726	1439.22986	-487.83408	25.36617	1350.39307	-1207.19067	22.08856	1330.58008	53.41310	142.45444	-17.31117	-218.64041	-218.05803	84.78239	-1457.73633	114.01320	-16.84303	-722.04370	-107.84389	1.46698
479	3.983	821.94409	-112.17799	1437.34436	-489.28662	24.97000	1350.14819	-1207.86731	20.88911	1329.06873	39.51338	141.99380	-17.43571	-189.96573	-214.41110	83.03686	-1471.61694	113.58876	-16.98726	-733.57758	-107.66840	0.99692
480	3.992	822.63788	-111.68250	1435.73926	-490.66907	24.50320	1349.89648	-1208.51624	19.70934	1327.72083	25.61237	141.56079	-17.56319	-160.75592	-210.06624	80.46198	-1485.51563	113.18947	-17.12635	-746.64728	-107.46975	1.09849
481	4.000	823.18628	-111.20598	1434.41663	-491.97464	23.93972	1349.61072	-1209.14526	18.56622	1326.60181	11.71133	141.15967	-17.65945	-130.98764	-205.14256	77.21375	-1499.41235	112.80225	-17.17601	-760.58704	-107.50477	1.17819
482	4.008	823.55249	-110.72578	1433.38525	-493.19333	23.24889	1349.27966	-1209.76111	17.46504	1325.76794	-2.19563	140.79341	-17.71313	-100.67349	-199.79608	73.50163	-1513.20825	112.48874	-17.06394	-774.71021	-107.75967	1.04959
483	4.017	823.69977	-110.23148	1432.66406	-494.32092	22.40619	1348.90894	-1210.36816	16.42664	1325.25793	-16.09419	140.45595	-17.75879	-69.87637	-194.16208	69.50937	-1526.84668	112.33968	-16.82939	-788.72137	-108.11946	0.75042
484	4.025	823.59692	-109.72868	1432.27710	-495.36191	21.39936	1348.51880	-1210.97278	15.51150	1325.08057	-29.93901	140.16660	-17.85698	-38.64276	-188.28992	65.32631	-1540.40930	112.31502	-16.64174	-802.59479	-108.49754	0.39486
485	4.033	823.22235	-109.22630	1432.24133	-496.32245	20.23581	1348.13806	-1211.59570	14.81371	1325.21240	-43.67346	139.95959	-18.03737	-6.97955	-182.15198	60.93134	-1553.97131	112.27664	-16.58666	-816.36914	-108.87157	0.07929
486	4.042	822.56665	-108.72501	1432.56030	-497.20770	18.94574	1347.79700	-1212.27112	14.42377	1325.61511	-57.30783	139.80190	-18.25168	25.11502	-175.73752	56.23860	-1567.42871	112.15955	-16.42425	-830.08246	-109.23447	-0.15303
487	4.050	821.63440	-108.21628	1433.22522	-498.02643	17.57756	1347.51990	-1213.02783	14.38971	1326.25720	-70.97505	139.56622	-18.38941	57.65378	-169.09451	51.18217	-1580.57056	111.99683	-15.71127	-843.77966	-109.59484	-0.30541
488	4.058	820.43939	-107.68895	1434.21924	-498.79333	16.19334	1347.31689	-1213.87659	14.70512	1327.12170	-84.80190	139.13373	-18.40108	90.68750	-162.31281	45.79935	-1593.24780	111.82489	-14.16725	-857.50037	-110.00147	-0.41047
489	4.067	818.99731	-107.13498	1435.51672	-499.52759	14.86250	1347.18091	-1214.80908	15.31342	1328.20020	-98.76295	138.49762	-18.37971	124.27579	-155.56335	40.30583	-1605.36182	111.62871	-11.80782	-871.24487	-110.49686	-0.51300
490	4.075	817.32330	-106.54500	1437.08289	-500.25027	13.65253	1347.09558	-1215.79688	16.11032	1329.48315	-112.74527	137.77292	-18.43850	158.36594	-149.10075	35.10957	-1616.78699	111.38875	-8.78201	-884.98358	-111.07137	-0.65212
491	4.083	815.43207	-105.89962	1438.87573	-500.98053	12.62285	1347.04492	-1216.79919	16.96944	1330.95007	-126.65508	137.13931	-18.57668	192.65508	-143.17929	30.69315	-1627.37439	111.17068	-5.22077	-898.69958	-111.68018	-0.83198
492	4.092	813.33667	-105.17640	1440.85425	-501.73337	11.81744	1347.02039	-1217.78235	17.79388	1332.57153	-140.45410	136.68642	-18.73009	226.55139	-137.98756	27.42160	-1636.88879	111.11101	-1.22339	-912.38550	-112.27521	-1.00536
493	4.100	811.05054	-104.36469	1442.98389	-502.51727	11.25151	1347.02051	-1218.73218	18.53344	1334.31946	-154.18593	136.33052	-18.86492	259.28006	-133.62093	25.40066	-1644.95337	111.29893	3.17095	-926.02637	-112.83404	-1.12122
494	4.108	808.59021	-103.47192	1445.23657	-503.32855	10.90086	1347.04395	-1219.65381	19.15103	1336.16931	-167.92911	135.97037	-18.97477	290.07935	-130.09778	24.46540	-1651.12744	111.79091	8.14606	-939.62994	-113.37913	-1.18120
495	4.117	805.97168	-102.52702	1447.58789	-504.14774	10.69833	1347.08301	-1220.56494	19.60260	1338.09595	-181.71310	135.58499	-19.05802	318.40305	-127.38227	24.28337	-1654.83716	112.98621	14.34364	-953.24329	-113.93209	-1.22226
496	4.125	803.20428	-101.57315	1450.01624	-504.94360	10.53851	1347.12073	-1221.48901	19.85229	1340.07239	-195.52068	135.15460	-19.13257	344.02832	-125.33713	24.44614	-1655.25464	115.73189	22.70914	-966.91974	-114.45268	-1.27561
497	4.133	800.29053	-100.64810	1452.50354	-505.68027	10.29420	1347.13306	-1222.45374	19.86915	1342.07068	-209.33936	134.66406	-19.23375	366.94080	-123.71487	24.47551	-1651.65759	120.46411	33.55468	-980.68677	-114.88957	-1.35309
498	4.142	797.22803	-99.77499	1455.03259	-506.32645	9.84346	1347.09631	-1223.48547	19.60770	1344.06494	-223.18097	134.16930	-19.37700	387.06885	-122.27571	23.85136	-1644.07727	126.39182	45.67812	-994.52533	-115.26358	-1.43487
499	4.150	794.01306	-98.95915	1457.58447	-506.87109	9.10719	1347.00012	-1224.60095	19.02925	1346.03162	-237.06941	133.75122	-19.53393	404.15945	-120.84760	22.15863	-1633.43164	131.89507	56.76171	-1008.36743	-115.65201	-1.46551
500	4.158	790.64301	-98.18428	1460.13855	-507.33722	8.08640	1346.85803	-1225.80334	18.12704	1347.94617	-251.01671	133.43221	-19.66017	417.92844	-119.30398	19.29367	-1620.81506	135.76392	64.83179	-1022.15491	-116.12045	-1.39551
501	4.167	787.12091	-97.42548	1462.67444	-507.77109	6.85358	1346.69629	-1227.08691	16.91421	1349.78552	-265.00464	133.17041	-19.74361	428.26108	-117.62508	15.56084	-1606.68542	137.98848	69.33932	-1035.91711	-116.65144	-1.25192
502	4.175	783.46313	-96.67054	1465.17334	-508.20917	5.49426	1346.52893	-1228.43286	15.43534	1351.53064	-279.00565	132.89595	-19.80690	435.23746	-115.91809	11.52257	-1590.85461	139.33572	70.97187	-1049.75061	-117.14787	-1.13108
503	4.183	779.70428	-95.92725	1467.62024	-508.66049	4.06441	1346.34900	-1229.80115	13.78563	1353.16516	-293.02560	132.55534	-19.88104	439.07590	-114.28545	7.69574	-1573.05469	140.57478	70.81989	-1063.71985	-117.54623	-1.09702
504	4.192	775.89172	-95.21599	1470.00122	-509.11212	2.58870	1346.14734	-1231.13574	12.07813	1354.67859	-307.09738	132.15817	-19.99191	440.08740	-112.72948	4.33739	-1553.29138	142.12274	69.73706	-1077.81189	-117.86871	-1.13582
505	4.200	772.07947	-94.55541	1472.30188	-509.54211	1.07319	1345.93066	-1232.38147	10.40611	1356.07141	-321.22739	131.76692	-20.13628	438.56033	-111.23112	1.47900	-1531.75635	143.81671	68.03609	-1091.96057	-118.16793	-1.20157
506	4.208	768.32434	-93.95042	1474.50854	-509.93192	-0.48239	1345.71887	-1233.48792	8.83308	1357.35303	-335.37717	131.42390	-20.27200	434.63748	-109.88779	-0.90820	-1508.56372	145.05708	65.63927	-1106.09290	-118.48186	-1.25901
507	4.217	764.68060	-93.39333	1476.60486	-510.27274	-2.07851	1345.53503	-1234.40186	7.38890	1358.53723	-349.50928	131.11455	-20.36335	428.35452	-108.87758	-2.87770	-1483.68066	145.50371	62.57154	-1120.19080	-118.81585	-1.29226
508	4.225	761.19727	-92.87639	1478.56836	-510.56024	-3.71352	1345.39893	-1235.07532	6.06931	1359.64038	-363.62146	130.80437	-20.42017	419.80310	-108.26077	-4.49800	-1457.09314	145.49904	59.22380	-1134.29614	-119.15150	-1.30228
509	4.233	757.92029	-92.40208	1480.37732	-510.78806	-5.37775	1345.32849	-1235.48059	4.84436	1360.67603	-377.72662	130.47382	-20.47366	409.22385	-107.93404	-5.72865	-1428.92188	145.64731	56.15517	-1148.42810	-119.48017	-1.30532
510	4.242	754.89282	-91.98277	1482.01917	-510.95023	-7.05202	1345.34204	-1235.61987	3.67384	1361.64807	-391.83380	130.10466	-20.53799	396.98782	-107.80720	-6.49749	-1399.39563	146.20148	53.80419	-1162.55005	-119.81669	-1.32229
511	4.250	752.15088	-91.63000	1483.49304	-511.05142	-8.71573	1345.45825	-1235.53027	2.52025	1362.54688	-405.94998	129.66928	-20.61063	383.57236	-107.87953	-6.91844	-1368.75342	147.12271	52.43808	-1176.62622	-120.19542	-1.35922
512	4.258	749.72424	-91.34270	1484.80530	-511.11435	-10.34840	1345.69812	-1235.28284	1.36632	1363.34937	-420.07098	129.16928	-20.68371	369.50745	-108.12735	-7.20485	-1337.20923	148.40239	52.17065	-1190.65820	-120.63931	-1.40332
513	4.267	747.63904	-91.10890	1485.96008	-511.17731	-11.92543	1346.08301	-1234.96960	0.22839	1364.02637	-434.16986	128.65135	-20.74625	355.24557	-108.47987	-7.46262	-1305.07739	150.00896	52.93887	-1204.67285	-121.10770	-1.45034
514	4.275	745.90894	-90.91353	1486.95129	-511.28140	-13.42262	1346.62830	-1234.68750	-0.85442	1364.54980	-448.21301	128.15436	-20.78203	341.05716	-108.91463	-7.69551	-1272.80359	151.85541	54.66305	-1218.72083	-121.50878	-1.53245
515	4.283	744.52344	-90.74086	1487.76733	-511.45978	-14.82910	1347.33594	-1234.52856	-1.83606	1364.89355	-462.18561	127.69180	-20.76516	327.02008	-109.43201	-7.90191	-1240.80530	153.93045	57.38415	-1232.84009	-121.79951	-1.67243
516	4.292	743.45129	-90.57912	1488.40540	-511.74045	-16.15121	1348.19275	-1234.57068	-2.66800	1365.03589	-476.08789	127.30531	-20.68108	313.08411	-109.96381	-8.10849	-1209.40247	156.19324	60.96999	-1246.94897	-122.08842	-1.78895
517	4.300	742.65039	-90.42299	1488.87793	-512.15710	-17.39514	1349.17603	-1234.86987	-3.30827	1364.96606	-489.90875	127.04000	-20.56522	299.18777	-110.43442	-8.33599	-1178.89197	158.41434	64.77793	-1260.89014	-122.57592	-1.74371
518	4.308	742.07092	-90.26724	1489.20129	-512.75079	-18.54414	1350.25989	-1235.46118	-3.74324	1364.68201	-503.58966	126.85110	-20.46991	285.32568	-110.85194	-8.56878	-1149.54761	160.29776	67.91111	-1274.64966	-123.31112	-1.53369
519	4.317	741.65686	-90.10329	1489.38513	-513.56232	-19.55450	1351.41699	-1236.37158	-4.01328	1364.18091	-517.00598	126.67027	-20.33313	271.50623	-111.24872	-8.78154	-1121.52881	161.69920	69.80910	-1288.37598	-124.10027	-1.30962
520	4.325	741.35583	-89.92223	1489.43201	-514.62579	-20.37720	1352.61633	-1237.62549	-4.21831	1363.45813	-530.01959	126.53175	-19.94123	257.72299	-111.64178	-8.96905	-1094.85535	162.69421	70.46822	-1302.18188	-124.72561	-1.18098
521	4.333	741.13049	-89.71603	1489.34473	-515.96613	-20.98619	1353.82849	-1239.23242	-4.47282	1362.51282	-542.55139	126.51160	-19.10430	243.97641	-112.10416	-9.13139	-1069.41150	163.47742	70.19095	-1316.07336	-125.14393	-1.14185
522	4.342	740.95807	-89.47807	1489.13232	-517.59497	-21.38411	1355.03223	-1241.17505	-4.83684	1361.34814	-554.58142	126.63641	-17.80918	230.26593	-112.70680	-9.26586	-1044.91187	164.20708	69.25325	-1330.01208	-125.44173	-1.16921
523	4.350	740.82721	-89.20523	1488.81104	-519.50751	-21.58820	1356.21472	-1243.41223	-5.29724	1359.96472	-566.13934	126.90289	-16.15289	216.57294	-113.37376	-9.38019	-1020.95996	164.97632	67.78455	-1343.95874	-125.72202	-1.25811
524	4.358	740.73853	-88.89763	1488.39905	-521.68555	-21.62222	1357.36707	-1245.89014	-5.80774	1358.35754	-577.34967	127.29488	-14.17320	202.88000	-113.95253	-9.48345	-997.20691	165.88673	65.85701	-1357.87512	-126.07133	-1.36768
525	4.367	740.70331	-88.55612	1487.91052	-524.09949	-21.51573	1358.48047	-1248.54834	-6.32657	1356.52588	-588.43933	127.77745	-11.71449	189.18808	-114.39049	-9.57441	-973.46851	167.02350	63.56877	-1371.73584	-126.53084	-1.43441
526	4.375	740.73474	-88.18330	1487.35425	-526.70959	-21.30153	1359.54321	-1251.32544	-6.83411	1354.48218	-599.56744	128.26903	-8.34238	175.49924	-114.74369	-9.64906	-949.77307	168.36687	61.01243	-1385.56409	-127.07019	-1.44590
527	4.383	740.83588	-87.78664	1486.73767	-529.46844	-21.01375	1360.53894	-1254.16699	-7.34032	1352.24792	-610.43372	128.63876	-3.37126	161.79868	-115.07489	-9.71405	-926.33038	169.82381	58.24187	-1399.41211	-127.62299	-1.44731
528	4.392	740.99670	-87.37830	1486.06958	-532.32263	-20.68201	1361.44836	-1257.02612	-7.86261	1349.84717	-619.90100	128.88332	3.86307	148.06114	-115.40047	-9.78793	-903.39642	171.33937	55.29859	-1413.30273	-128.12482	-1.48683
529	4.400	741.20093	-86.96967	1485.35596	-535.21680	-20.32137	1362.24963	-1259.85693	-8.38718	1347.30701	-626.16174	129.27821	13.50579	134.26289	-115.71149	-9.87337	-881.16772	172.90314	52.21799	-1427.22192	-128.54112	-1.58326
530	4.408	741.43451	-86.56313	1484.59973	-538.09460	-19.93523	1362.91809	-1262.61206	-8.86549	1344.65771	-627.61932	130.18585	24.77602	120.37891	-116.02452	-9.94652	-859.80798	174.48285	48.98815	-1441.15381	-128.89502	-1.72693
531	4.417	741.68970	-86.15146	1483.80396	-540.89539	-19.52657	1363.42993	-1265.25085	-9.24763	1341.92651	-623.72662	131.74594	36.10453	106.38492	-116.39992	-9.98781	-839.51160	176.03101	45.52225	-1455.10400	-129.24257	-1.88842
532	4.425	741.96851	-85.73125	1482.97046	-543.55835	-19.09824	1363.76941	-1267.74341	-9.50903	1339.13135	-614.99316	133.82440	45.87954	92.30061	-116.87263	-10.00618	-820.53009	177.51700	41.68470	-1469.09448	-129.62372	-2.03036
533	4.433	742.28284	-85.31004	1482.09949	-546.03680	-18.64725	1363.93323	-1270.05640	-9.66005	1336.28052	-602.37433	136.18776	53.20142	78.20116	-117.38504	-10.03124	-803.16187	178.92522	37.34601	-1483.14221	-130.04205	-2.12913
534	4.442	742.64990	-84.89384	1481.18787	-548.31000	-18.16615	1363.93176	-1272.14282	-9.73984	1333.37573	-586.74060	138.65332	58.07038	64.13889	-117.86063	-10.08093	-787.69714	180.23630	32.39987	-1497.23938	-130.46809	-2.19551
535	4.450	743.08551	-84.47583	1480.22986	-550.38165	-17.65169	1363.78638	-1273.94727	-9.78059	1330.40662	-568.71716	141.09818	61.07001	50.09720	-118.28968	-10.15810	-774.35663	181.40726	26.73709	-1511.35425	-130.87102	-2.26536
536	4.458	743.59534	-84.03915	1479.22046	-552.26923	-17.11293	1363.52563	-1275.42395	-9.76476	1327.34814	-548.77277	143.41560	62.94553	36.03549	-118.69476	-10.27210	-763.32990	182.41327	20.27322	-1525.47339	-131.26048	-2.35716
537	4.467	744.17090	-83.56720	1478.16028	-553.99237	-16.57094	1363.18188	-1276.56860	-9.62624	1324.17627	-527.37006	145.53479	64.34514	21.93330	-119.08439	-10.41061	-754.90411	183.30780	13.07646	-1539.63135	-131.68446	-2.45076
538	4.475	744.79767	-83.05847	1477.06104	-555.56573	-16.04761	1362.78796	-1277.44312	-9.29970	1320.88831	-505.03558	147.44418	65.72020	7.78969	-119.44630	-10.53126	-749.48865	184.17914	5.53093	-1553.86743	-132.17076	-2.52084
539	4.483	745.46667	-82.53219	1475.94690	-556.99634	-15.55353	1362.37122	-1278.14380	-8.76836	1317.49915	-482.27856	149.14389	67.28352	-6.39343	-119.75946	-10.62253	-747.42554	185.04964	-1.58362	-1568.16602	-132.68364	-2.57306
540	4.492	746.17749	-82.01515	1474.84680	-558.28900	-15.09105	1361.94702	-1278.73926	-8.06152	1314.02075	-459.41891	150.60776	69.02528	-20.60825	-120.03186	-10.70944	-748.70569	185.88885	-7.26689	-1582.47913	-133.16722	-2.62916
541	4.500	746.92755	-81.52519	1473.78589	-559.45306	-14.66621	1361.51416	-1279.25220	-7.20816	1310.46863	-436.48407	151.80792	70.79962	-34.83716	-120.31335	-10.79896	-752.84814	186.69809	-10.82646	-1596.78833	-133.60867	-2.69157
542	4.508	747.69751	-81.06255	1472.78259	-560.49915	-14.28734	1361.05469	-1279.68628	-6.21176	1306.88733	-413.26172	152.75873	72.42190	-49.07141	-120.64204	-10.88831	-759.28302	187.44258	-12.40775	-1611.08496	-134.02545	-2.75502
543	4.517	748.44818	-80.61217	1471.85425	-561.43372	-13.94952	1360.54163	-1280.04541	-5.07335	1303.36035	-389.45856	153.52591	73.72188	-63.30463	-121.00003	-10.99214	-767.96179	187.97856	-12.87494	-1625.32129	-134.42921	-2.84426
544	4.525	749.13171	-80.15799	1471.02710	-562.26392	-13.62494	1359.94812	-1280.32959	-3.81808	1299.99573	-364.83197	154.18079	74.55510	-77.50912	-121.36015	-11.10553	-779.09076	188.16772	-13.08454	-1639.42639	-134.84550	-2.98829
545	4.533	749.70282	-79.69586	1470.34033	-563.00159	-13.26808	1359.25366	-1280.52966	-2.49268	1296.90552	-339.22205	154.76947	74.78023	-91.65298	-121.73576	-11.20016	-792.23663	187.98746	-13.38286	-1653.33215	-135.33553	-3.15573
546	4.542	750.12372	-79.22950	1469.83960	-563.65961	-12.83125	1358.44397	-1280.63782	-1.15669	1294.18872	-312.54523	155.32626	74.22299	-105.72229	-122.12842	-11.28966	-806.35718	187.56969	-13.74241	-1666.94910	-135.95285	-3.26267
547	4.550	750.36475	-78.75722	1469.56885	-564.24646	-12.28502	1357.51208	-1280.66284	0.10936	1291.92236	-284.78479	155.87262	72.69645	-119.71692	-122.48858	-11.42591	-820.59937	187.15218	-14.09228	-1680.16724	-136.69653	-3.23428
548	4.558	750.40295	-78.26884	1469.56470	-564.76056	-11.63245	1356.45935	-1280.63489	1.20125	1290.15881	-255.96321	156.41628	70.09235	-133.64459	-122.77322	-11.61921	-834.63513	186.88553	-14.40975	-1692.91333	-137.51666	-3.03280
549	4.567	750.22144	-77.75343	1469.85474	-565.18945	-10.90338	1355.29285	-1280.59839	2.00249	1288.92371	-226.11600	156.97331	66.44889	-147.49619	-122.99284	-11.82784	-848.45105	186.71794	-14.68181	-1705.17639	-138.34969	-2.65000
550	4.575	749.80774	-77.20892	1470.45813	-565.51733	-10.13570	1354.02588	-1280.59998	2.40283	1288.21509	-195.26390	157.57278	61.92783	-161.22916	-123.20246	-12.01466	-862.10370	186.51360	-14.90768	-1716.97864	-139.16821	-2.08550
551	4.583	749.14771	-76.64545	1471.38770	-565.73364	-9.36087	1352.67883	-1280.66882	2.34024	1288.01196	-163.40462	158.25034	56.74812	-174.82156	-123.43991	-12.17879	-875.64917	186.22720	-15.09782	-1728.34338	-140.00089	-1.32874
552	4.592	748.22247	-76.07515	1472.65039	-565.83673	-8.59834	1351.27612	-1280.80042	1.84721	1288.28943	-130.55222	159.05301	51.14146	-188.33151	-123.66293	-12.35225	-889.16394	185.92326	-15.26419	-1739.26709	-140.88217	-0.36907
553	4.600	747.01300	-75.50191	1474.24512	-565.83240	-7.85612	1349.84082	-1280.95752	1.04558	1289.03296	-96.78069	160.03087	45.33008	-201.85287	-123.82626	-12.54463	-902.70880	185.66901	-15.43760	-1749.70239	-141.79039	0.77898
554	4.608	745.50769	-74.92506	1476.16162	-565.73138	-7.13864	1348.39258	-1281.08630	0.09825	1290.23901	-62.22849	161.20798	39.50285	-215.40506	-123.99748	-12.69914	-916.26129	185.46397	-15.65982	-1759.55469	-142.63972	2.05891
555	4.617	743.70270	-74.34824	1478.38489	-565.55078	-6.45328	1346.95203	-1281.13354	-0.83342	1291.90161	-27.06697	162.58298	33.81116	-228.91672	-124.30110	-12.76069	-929.75330	185.26657	-15.92698	-1768.66968	-143.32756	3.36310
556	4.625	741.59528	-73.78194	1480.89490	-565.31500	-5.80865	1345.54224	-1281.06372	-1.61888	1294.00134	8.52403	164.17311	28.40693	-242.34296	-124.76871	-12.75813	-943.17487	185.05978	-16.16004	-1776.83801	-143.81625	4.51354
557	4.633	739.18573	-73.23232	1483.66248	-565.05328	-5.20909	1344.18726	-1280.87305	-2.17825	1296.50391	44.33342	166.03212	23.47189	-255.76254	-125.25330	-12.79362	-956.59497	184.86293	-16.26713	-1783.84790	-144.20451	5.24231
558	4.642	736.48694	-72.68596	1486.64771	-564.79395	-4.64879	1342.91016	-1280.58899	-2.47598	1299.36035	80.07643	168.21651	19.19306	-269.31522	-125.53120	-12.95065	-970.09326	184.68170	-16.24186	-1789.50146	-144.71011	5.27899
559	4.650	733.52728	-72.11589	1489.80627	-564.55725	-4.10699	1341.72925	-1280.25952	-2.50284	1302.50647	115.37129	170.76485	15.69940	-283.04068	-125.56509	-13.19329	-983.70428	184.48338	-16.17510	-1793.56470	-145.50578	4.64844
560	4.658	730.34167	-71.50502	1493.09680	-564.35193	-3.55005	1340.65723	-1279.94189	-2.27831	1305.87158	149.75575	173.72687	13.00896	-296.83365	-125.60780	-13.38210	-997.42273	184.22171	-16.15950	-1795.74695	-146.53909	3.95921
561	4.667	726.96198	-70.85382	1496.48328	-564.17828	-2.93956	1339.70422	-1279.69360	-1.85915	1309.39050	182.74849	177.15079	11.04797	-310.58237	-125.97682	-13.40915	-1011.22827	183.87726	-16.20332	-1795.64063	-147.57605	4.11931
562	4.675	723.41870	-70.16620	1499.93274	-564.03076	-2.23997	1338.88074	-1279.56152	-1.32245	1313.00745	213.92757	180.97061	9.71433	-324.30020	-126.72012	-13.30354	-1025.09033	183.47916	-16.25368	-1792.60010	-148.35605	5.50210
563	4.683	719.74603	-69.44212	1503.41125	-563.89642	-1.41975	1338.19470	-1279.57129	-0.73192	1316.67542	242.98790	184.98517	8.92168	-338.09341	-127.55771	-13.19021	-1038.98462	183.07077	-16.27761	-1785.91919	-148.67484	7.60731
564	4.692	715.97736	-68.68288	1506.88184	-563.75568	-0.44916	1337.64795	-1279.72119	-0.11537	1320.35632	269.66956	189.01576	8.60821	-352.02823	-128.18512	-13.16539	-1052.92285	182.65851	-16.28406	-1775.16602	-148.57338	9.62403
565	4.700	712.13965	-67.89498	1510.30872	-563.58691	0.69528	1337.23999	-1279.98242	0.53372	1324.02393	293.50562	192.97070	8.63293	-366.07376	-128.55634	-13.23779	-1066.93872	182.21567	-16.28713	-1760.31274	-148.41887	11.02633
566	4.708	708.25537	-67.09307	1513.66077	-563.37061	2.02035	1336.97339	-1280.30481	1.23619	1327.66370	313.65387	196.73251	8.58813	-380.17429	-128.84299	-13.36649	-1081.03528	181.71890	-16.29706	-1741.79956	-148.56102	11.70306
567	4.717	704.34747	-66.29727	1516.91272	-563.09125	3.50961	1336.85437	-1280.63599	2.00166	1331.27527	329.11786	200.12383	7.82614	-394.30771	-129.19301	-13.52233	-1095.17432	181.18565	-16.32552	-1720.38232	-149.06487	11.81381
568	4.725	700.44281	-65.52718	1520.04663	-562.73975	5.13219	1336.88684	-1280.94751	2.81099	1334.87366	339.25079	203.01276	5.83630	-408.46805	-129.60800	-13.68808	-1109.32666	180.68497	-16.34717	-1696.73047	-149.80547	11.57794
569	4.733	696.57324	-64.80009	1523.05396	-562.31281	6.86414	1337.06628	-1281.24194	3.62282	1338.48450	344.09235	205.35132	2.61208	-422.65579	-130.03244	-13.83253	-1123.51990	180.27054	-16.30517	-1671.27100	-150.58714	11.20045
570	4.742	692.77478	-64.12576	1525.92920	-561.81140	8.70123	1337.38196	-1281.53491	4.40346	1342.12561	344.26477	207.08887	-1.36817	-436.88864	-130.46463	-13.92362	-1137.80273	179.90398	-16.20670	-1644.28674	-151.26355	10.95294
571	4.750	689.08679	-63.50507	1528.66052	-561.24078	10.64660	1337.82324	-1281.81482	5.15981	1345.77344	340.58575	208.13629	-5.40874	-451.17886	-130.94740	-13.93614	-1152.16528	179.48141	-16.13966	-1615.95508	-151.87415	11.15943
572	4.758	685.55188	-62.93943	1531.22888	-560.60742	12.69075	1338.38464	-1282.01147	5.95395	1349.33362	333.78979	208.46350	-8.85429	-465.49722	-131.47388	-13.87551	-1166.54065	178.94258	-16.15166	-1586.36475	-152.54498	11.97983
573	4.767	682.21588	-62.43299	1533.61157	-559.91339	14.81383	1339.06567	-1282.02014	6.87846	1352.66235	324.55756	208.19577	-11.32315	-479.79581	-131.95035	-13.81715	-1180.88281	178.35025	-16.18406	-1555.57263	-153.31172	13.30828
574	4.775	679.12756	-61.98950	1535.78857	-559.15686	16.99862	1339.86829	-1281.76392	8.00446	1355.63574	313.55273	207.59932	-12.80792	-494.06741	-132.29391	-13.84617	-1195.19971	177.83597	-16.16042	-1523.64685	-154.12778	14.96142
575	4.783	676.33655	-61.61140	1537.74524	-558.34021	19.23184	1340.79700	-1281.22021	9.34351	1358.19617	301.25537	206.97386	-13.56257	-508.32864	-132.54416	-13.95490	-1209.50122	177.44225	-16.08929	-1490.72974	-154.87997	16.81771
576	4.792	673.89093	-61.29852	1539.46948	-557.47833	21.50507	1341.85571	-1280.41858	10.83260	1360.35803	287.96301	206.50244	-13.91657	-522.55518	-132.82921	-14.06874	-1223.74963	177.07906	-16.04364	-1457.05981	-155.42209	18.78765
577	4.800	671.83099	-61.05432	1540.94849	-556.60315	23.81323	1343.04431	-1279.45337	12.34426	1362.19946	274.02069	206.17786	-14.11430	-536.69983	-133.21744	-14.14441	-1237.90125	176.67455	-16.06398	-1422.87427	-155.70061	20.81987
578	4.808	670.17657	-60.89403	1542.17065	-555.76080	26.13985	1344.35999	-1278.48450	13.75386	1363.82971	259.83185	205.89786	-14.27371	-550.74622	-133.65683	-14.17200	-1251.97021	176.28241	-16.12113	-1388.29944	-155.75993	22.92907
579	4.817	668.91705	-60.83514	1543.12646	-555.00330	28.45336	1345.79712	-1277.68555	15.02217	1365.32593	245.67345	205.60498	-14.46362	-564.68872	-134.07915	-14.10532	-1265.99829	175.98224	-16.13933	-1353.39917	-155.64020	25.16811
580	4.825	668.01337	-60.87642	1543.81006	-554.38062	30.72171	1347.34131	-1277.17969	16.18759	1366.69263	231.64546	205.31348	-14.72612	-578.47302	-134.49304	-13.83276	-1279.97864	175.72621	-16.02106	-1318.34595	-155.35983	27.60018
581	4.833	667.41022	-60.99416	1544.22363	-553.93921	32.91467	1348.96619	-1277.02612	17.28355	1367.88086	217.74565	205.04556	-15.03756	-591.98706	-134.89960	-13.20826	-1293.87280	175.38010	-15.72755	-1283.47644	-155.00943	30.28617
582	4.842	667.05334	-61.16285	1544.37634	-553.72296	34.99215	1350.63391	-1277.24451	18.29059	1368.83203	203.94026	204.79333	-15.32599	-605.13245	-135.18359	-12.11902	-1307.67847	174.91983	-15.35726	-1249.18518	-154.76161	33.19854
583	4.850	666.90167	-61.37326	1544.27979	-553.77222	36.90132	1352.30042	-1277.83484	19.16258	1369.50159	190.19521	204.54239	-15.52779	-617.90771	-135.23473	-10.51075	-1321.43384	174.47250	-15.06552	-1215.80396	-154.70712	36.10494
584	4.858	666.92828	-61.62804	1543.94495	-554.12128	38.58925	1353.92041	-1278.78662	19.87906	1369.85413	176.47099	204.29535	-15.62189	-630.35242	-135.12823	-8.34886	-1335.17603	174.15369	-14.91540	-1183.48535	-154.79118	38.64138
585	4.867	667.11646	-61.92883	1543.38306	-554.79449	40.02173	1355.45398	-1280.08081	20.46136	1369.86267	162.73137	204.05914	-15.64651	-642.42053	-135.05061	-5.61810	-1348.94653	173.95239	-14.86069	-1152.14038	-154.92209	40.55185
586	4.875	667.45514	-62.27185	1542.60254	-555.80115	41.19299	1356.86938	-1281.68579	20.94478	1369.52026	148.97469	203.82661	-15.68078	-653.93420	-135.07448	-2.33541	-1362.80029	173.76602	-14.84794	-1121.48096	-155.02994	41.83018
587	4.883	667.93384	-62.64942	1541.61035	-557.13489	42.12191	1358.14172	-1283.55481	21.35512	1368.84351	135.21602	203.58179	-15.77118	-664.55542	-135.07510	1.50895	-1376.74243	173.49518	-14.88608	-1091.10498	-155.08098	42.67165
588	4.892	668.54041	-63.05808	1540.41748	-558.77686	42.84422	1359.25427	-1285.63171	21.70901	1367.86230	121.43666	203.31464	-15.89441	-673.77307	-134.87958	6.03177	-1390.70288	173.07788	-15.02860	-1060.64160	-155.10316	43.33712
589	4.900	669.26123	-63.50814	1539.04651	-560.69647	43.39946	1360.19995	-1287.85596	22.00536	1366.61060	107.60173	203.02254	-16.00868	-680.95557	-134.45776	11.47647	-1404.62854	172.49159	-15.30712	-1029.98657	-155.14011	44.02776
590	4.908	670.08417	-64.02097	1537.53076	-562.85345	43.81684	1360.97681	-1290.16248	22.21759	1365.12146	93.71248	202.70880	-16.09947	-685.37280	-133.96237	18.13916	-1418.55444	171.80051	-15.67331	-999.43860	-155.17125	44.79509
591	4.917	671.00073	-64.61875	1535.90820	-565.20056	44.11374	1361.58496	-1292.48340	22.31993	1363.42419	79.79823	202.38795	-16.17628	-686.21973	-133.65865	26.15349	-1432.54565	171.13495	-16.02159	-969.55640	-155.13335	45.50272
592	4.925	672.00275	-65.30859	1534.20886	-567.68341	44.29968	1362.03186	-1294.75720	22.31250	1361.54150	65.88158	202.07907	-16.26218	-682.81604	-133.78690	35.12389	-1446.59607	170.58543	-16.25655	-940.88605	-155.00278	45.87050
593	4.933	673.07825	-66.05843	1532.43982	-570.23987	44.37947	1362.33386	-1296.94299	22.20836	1359.48816	51.97438	201.78348	-16.37198	-674.90771	-134.41510	43.96935	-1460.61230	170.17328	-16.31336	-913.82465	-154.78618	45.58870
594	4.942	674.21564	-66.80484	1530.59009	-572.80444	44.36092	1362.51379	-1299.02246	22.01134	1357.27100	38.07814	201.47990	-16.49158	-662.75244	-135.44331	51.40127	-1474.45984	169.94089	-16.15288	-888.63171	-154.45419	44.43770
595	4.950	675.41077	-67.50153	1528.65540	-575.31506	44.25825	1362.59229	-1300.98840	21.71988	1354.89697	24.19002	201.15262	-16.59924	-646.91821	-136.72940	56.67543	-1488.04773	169.95938	-15.81231	-865.46326	-153.97859	42.35515
596	4.958	676.66504	-68.14093	1526.64734	-577.71649	44.08734	1362.58325	-1302.82971	21.33540	1352.37915	10.31982	200.81859	-16.68970	-628.05530	-138.13647	59.87915	-1501.46619	170.15082	-15.45968	-844.44434	-153.45158	39.42449
597	4.967	677.97961	-68.73332	1524.58350	-579.96100	43.86540	1362.49792	-1304.52271	20.84991	1349.73181	-3.53036	200.50821	-16.76795	-606.80054	-139.48836	61.62193	-1514.95386	170.27415	-15.27548	-825.79675	-153.08060	35.76676
598	4.975	679.35406	-69.29314	1522.48376	-582.01355	43.61478	1362.35242	-1306.02490	20.23258	1346.96387	-17.38797	200.21796	-16.84820	-583.73511	-140.57111	62.55722	-1528.66113	170.16931	-15.27843	-809.89771	-153.03967	31.42027
599	4.983	680.78333	-69.83950	1520.37781	-583.85938	43.36119	1362.16602	-1307.28845	19.43544	1344.08179	-31.28320	199.91638	-16.95384	-559.34900	-141.20631	63.13138	-1542.55322	169.86835	-15.36843	-797.20410	-153.41928	26.37725
600	4.992	682.24933	-70.38904	1518.30737	-585.50323	43.12965	1361.95435	-1308.28430	18.42119	1341.09351	-45.23381	199.59296	-17.09599	-534.04004	-141.29556	63.56261	-1556.52917	169.47800	-15.47676	-788.12201	-154.30270	20.75728
601	5.000	683.72070	-70.94840	1516.31702	-586.95984	42.94455	1361.72119	-1309.01392	17.18884	1338.00513	-59.24478	199.25351	-17.25777	-508.11014	-140.78499	63.87351	-1570.53760	169.05850	-15.59673	-782.88348	-155.73550	14.95380
602	5.008	685.16162	-71.51929	1514.44641	-588.24316	42.82813	1361.45654	-1309.50208	15.76263	1334.82813	-73.29309	198.89119	-17.40569	-481.70767	-139.63805	63.96840	-1584.57495	168.64363	-15.71876	-781.49316	-157.57756	9.63591
603	5.017	686.54150	-72.10643	1512.73035	-589.36023	42.79025	1361.14465	-1309.78748	14.16655	1331.60229	-87.34383	198.50366	-17.51758	-454.78397	-137.87164	63.75844	-1598.63391	168.27536	-15.79548	-783.83887	-159.46240	5.50717
604	5.025	687.83612	-72.71393	1511.20129	-590.31287	42.81863	1360.77002	-1309.91455	12.42357	1328.40369	-101.37994	198.10709	-17.60739	-427.14981	-135.56152	63.20994	-1612.67725	167.93579	-15.79375	-789.87476	-160.96567	2.92611
605	5.033	689.01910	-73.33318	1509.89111	-591.10455	42.88228	1360.31458	-1309.92419	10.56834	1325.33008	-115.38193	197.70673	-17.71567	-398.60080	-132.80493	62.30302	-1626.66040	167.56599	-15.75578	-799.46783	-161.86642	1.72149
606	5.042	690.05585	-73.93947	1508.83313	-591.74390	42.94693	1359.75281	-1309.84497	8.65295	1322.48376	-129.31282	197.28268	-17.86513	-369.02548	-129.72972	61.02592	-1640.57385	167.17810	-15.74928	-811.89233	-162.27962	1.35931
607	5.050	690.90240	-74.50246	1508.06519	-592.24176	42.98584	1359.05652	-1309.69092	6.74255	1319.96179	-143.16110	196.83780	-18.03641	-338.42917	-126.49010	59.38937	-1654.43042	166.83418	-15.76544	-825.81604	-162.51900	1.28821
608	5.058	691.51086	-74.99779	1507.62903	-592.60803	42.97347	1358.20532	-1309.46411	4.90302	1317.84680	-156.96564	196.43094	-18.19547	-306.85501	-123.19014	57.39310	-1668.19104	166.54794	-15.69473	-840.02997	-162.82745	1.18024
609	5.067	691.84045	-75.41689	1507.56140	-592.85150	42.88057	1357.19421	-1309.16663	3.19568	1316.19739	-170.77119	196.10193	-18.33592	-274.30533	-119.85268	55.02068	-1681.72803	166.26283	-15.35990	-853.98157	-163.25484	0.95273
610	5.075	691.86389	-75.77361	1507.88489	-592.98053	42.68590	1356.03418	-1308.81372	1.68721	1315.04077	-184.58139	195.79498	-18.48609	-240.75739	-116.47321	52.27112	-1694.88892	165.94038	-14.55858	-867.63837	-163.74924	0.66693
611	5.083	691.56287	-76.09210	1508.60583	-593.00177	42.38743	1354.75110	-1308.43738	0.45395	1314.37354	-198.36449	195.41974	-18.67720	-206.21127	-113.05361	49.16471	-1707.56091	165.65567	-13.14908	-881.13214	-164.27184	0.40814
612	5.092	690.92505	-76.37880	1509.71741	-592.91821	41.99883	1353.37891	-1308.07483	-0.43172	1314.17542	-212.08388	194.95667	-18.90736	-170.71039	-109.60644	45.76405	-1719.70300	165.50328	-11.14693	-894.56873	-164.80663	0.20063
613	5.100	689.94568	-76.61058	1511.20349	-592.72992	41.54163	1351.95374	-1307.75867	-0.92258	1314.42212	-225.72870	194.45486	-19.13445	-134.35153	-106.14401	42.17184	-1731.39343	165.43265	-8.69468	-908.01111	-165.35120	0.00950
614	5.108	688.62775	-76.75386	1513.03979	-592.44196	41.04483	1350.51001	-1307.50403	-1.01457	1315.09277	-239.33162	193.94945	-19.31075	-97.26526	-102.63515	38.44939	-1742.77271	165.25360	-5.94689	-921.49945	-165.92615	-0.20133
615	5.117	686.98096	-76.79138	1515.19568	-592.07202	40.54683	1349.07764	-1307.30359	-0.75237	1316.16870	-252.93393	193.43016	-19.42732	-59.59851	-99.04729	34.60739	-1753.91406	164.74294	-3.04750	-935.04010	-166.53398	-0.44158
616	5.125	685.02631	-76.72988	1517.63904	-591.65442	40.09138	1347.67883	-1307.13440	-0.21774	1317.62610	-266.53970	192.88052	-19.52018	-21.56644	-95.45325	30.69543	-1764.76855	163.80313	-0.08367	-948.59735	-167.14107	-0.69598
617	5.133	682.79852	-76.58447	1520.33643	-591.23499	39.71870	1346.33289	-1306.97266	0.49219	1319.42590	-280.13593	192.30507	-19.63082	16.50595	-92.02307	26.82706	-1775.07593	162.66035	3.10609	-962.12268	-167.73651	-0.92253
618	5.142	680.33563	-76.35879	1523.25183	-590.85657	39.45648	1345.05981	-1306.79736	1.28513	1321.51282	-293.73309	191.72592	-19.76603	54.23175	-88.97329	23.15120	-1784.29968	161.80775	6.94687	-975.60815	-168.33940	-1.07830
619	5.150	677.66718	-76.04393	1526.34631	-590.54456	39.31200	1343.88171	-1306.58484	2.08186	1323.82507	-307.35999	191.16592	-19.91051	91.23689	-86.54402	19.83101	-1791.72119	161.68266	11.86753	-989.11060	-168.94569	-1.16558
620	5.158	674.81525	-75.63856	1529.58093	-590.30365	39.26717	1342.81836	-1306.30835	2.80489	1326.30042	-321.03906	190.63432	-20.05480	127.23248	-84.89633	16.99652	-1796.51929	162.50519	18.15370	-1002.69757	-169.53233	-1.22859
621	5.167	671.80151	-75.16106	1532.91577	-590.12482	39.27986	1341.88086	-1305.95837	3.36443	1328.88196	-334.78149	190.13568	-20.18732	162.08395	-84.02463	14.73868	-1797.84424	164.26083	25.91766	-1016.37964	-170.08826	-1.30368
622	5.175	668.64740	-74.63676	1536.31079	-589.98999	39.28874	1341.06653	-1305.56189	3.67725	1331.52710	-348.59665	189.66977	-20.29799	195.78375	-83.81444	13.19382	-1795.08679	166.60884	34.88771	-1030.13330	-170.59763	-1.38948
623	5.183	665.37122	-74.08187	1539.73083	-589.87048	39.22134	1340.35852	-1305.16699	3.70561	1334.21606	-362.50323	189.22357	-20.39782	228.24036	-84.08905	12.52920	-1788.24792	168.92235	44.12700	-1043.96411	-171.02846	-1.45587
624	5.192	661.99023	-73.49885	1543.14734	-589.72833	39.01048	1339.73230	-1304.81433	3.46515	1336.94763	-376.51596	188.78741	-20.50429	258.92966	-84.58192	12.71370	-1778.05493	170.58423	52.15491	-1057.90247	-171.37018	-1.46977
625	5.200	658.52527	-72.87884	1546.53369	-589.52350	38.60933	1339.16528	-1304.52100	2.99709	1339.71643	-390.60434	188.36990	-20.61967	286.66315	-84.95900	13.28126	-1765.49194	171.33710	57.72292	-1071.94507	-171.66541	-1.42405
626	5.208	655.00281	-72.21179	1549.86426	-589.22333	37.99240	1338.64270	-1304.27991	2.34015	1342.49963	-404.69849	187.99030	-20.73535	309.82425	-84.86101	13.35880	-1751.06628	171.45953	60.63136	-1086.03564	-171.97704	-1.35821
627	5.217	651.45129	-71.50073	1553.11829	-588.80688	37.15202	1338.15674	-1304.05969	1.51842	1345.26660	-418.76660	187.65073	-20.84401	327.10660	-83.97459	12.06338	-1734.69666	171.52901	61.62993	-1100.12256	-172.32272	-1.33301
628	5.225	647.89850	-70.76511	1556.28088	-588.26501	36.10391	1337.70496	-1303.80786	0.54431	1347.98572	-432.84930	187.32562	-20.94409	338.17529	-82.22147	9.06039	-1716.28162	171.82838	61.51284	-1114.21875	-172.66843	-1.36179
629	5.233	644.37677	-70.02965	1559.33862	-587.59814	34.88937	1337.29163	-1303.46521	-0.56783	1350.61804	-446.99762	186.99109	-21.03194	343.66064	-79.88596	4.83969	-1695.98645	172.11531	60.50026	-1128.36670	-172.98080	-1.39402
630	5.242	640.93018	-69.31123	1562.27173	-586.81140	33.56282	1336.93005	-1302.98657	-1.78310	1353.12134	-461.20459	186.63162	-21.10045	344.64734	-77.46228	0.48355	-1673.95471	172.06949	58.43109	-1142.57141	-173.25717	-1.38745
631	5.250	637.61633	-68.61673	1565.05054	-585.90839	32.17616	1336.64270	-1302.36145	-3.03120	1355.47144	-475.42157	186.23624	-21.15391	342.17285	-75.37672	-2.95945	-1650.12341	171.65662	55.24683	-1156.80310	-173.52197	-1.36041
632	5.258	634.50220	-67.95441	1567.64685	-584.89008	30.77029	1336.45276	-1301.61035	-4.22232	1357.66467	-489.62848	185.83752	-21.20280	336.94269	-73.84766	-5.09453	-1624.36096	170.99959	51.18580	-1171.04565	-173.80632	-1.35458
633	5.267	631.65314	-67.34041	1570.04431	-583.75818	29.36768	1336.37451	-1300.75806	-5.29074	1359.70203	-503.84961	185.48544	-21.25162	329.25623	-72.89641	-6.21346	-1596.57837	170.26649	46.69909	-1185.30151	-174.11333	-1.37388
634	5.275	629.12299	-66.79156	1572.23352	-582.51825	27.96454	1336.40991	-1299.81799	-6.21283	1361.58093	-518.10101	185.14346	-21.30563	319.20581	-72.43346	-6.79909	-1566.76355	169.76721	42.33983	-1199.56384	-174.43176	-1.38287
635	5.283	626.95593	-66.32082	1574.20264	-581.18408	26.53606	1336.55688	-1298.79919	-6.98686	1363.29712	-532.35089	184.72174	-21.36000	307.06830	-72.36884	-7.18610	-1535.07043	169.85371	38.64843	-1213.80688	-174.78888	-1.36009
636	5.292	625.19385	-65.93808	1575.93945	-579.78198	25.05476	1336.81897	-1297.72485	-7.61821	1364.84436	-546.54321	184.21350	-21.39609	293.45770	-72.64642	-7.52913	-1501.84534	170.61261	35.97182	-1227.98755	-175.21812	-1.31988
637	5.300	623.87158	-65.64781	1577.43542	-578.34741	23.50768	1337.20581	-1296.64368	-8.11870	1366.20862	-560.65643	183.70053	-21.40941	279.11026	-73.16698	-7.84812	-1467.49866	171.83714	34.35310	-1242.07349	-175.68771	-1.27755
638	5.308	623.00336	-65.44416	1578.67896	-576.91663	21.90833	1337.72595	-1295.61865	-8.49501	1367.36780	-574.70532	183.26852	-21.39844	264.63992	-73.76186	-8.12708	-1432.39514	173.31969	33.65398	-1256.07983	-176.13678	-1.22645
639	5.317	622.57782	-65.31043	1579.65405	-575.52539	20.30006	1338.38293	-1294.70337	-8.73479	1368.29639	-588.67120	182.95084	-21.32368	250.41031	-74.30283	-8.38499	-1396.87085	175.02618	33.78818	-1270.06299	-176.55118	-1.15148
640	5.325	622.56586	-65.22469	1580.34619	-574.21802	18.74590	1339.17480	-1293.93506	-8.81877	1368.97083	-602.46069	182.70686	-21.10382	236.48322	-74.75111	-8.65634	-1361.27173	177.03822	34.80872	-1284.06177	-176.93713	-1.06215
641	5.333	622.92914	-65.16370	1580.74536	-573.04950	17.31142	1340.09485	-1293.34570	-8.74551	1369.37354	-615.95721	182.45695	-20.63239	222.71747	-75.11475	-8.95179	-1325.89685	179.44281	36.77932	-1298.08472	-177.26366	-1.01565
642	5.342	623.62592	-65.10269	1580.84631	-572.07544	16.05241	1341.13440	-1292.96741	-8.53877	1369.49902	-629.11499	182.14426	-19.79408	208.97952	-75.45225	-9.23171	-1290.94678	182.22879	39.51662	-1312.15601	-177.50082	-1.07902
643	5.350	624.61530	-65.01703	1580.64868	-571.34454	15.01154	1342.28308	-1292.83179	-8.24023	1369.35095	-642.00018	181.74872	-18.49186	195.23416	-75.83658	-9.43755	-1256.64709	185.20352	42.42892	-1326.28491	-177.67740	-1.25708
644	5.358	625.85980	-64.88807	1580.15662	-570.89532	14.21974	1343.52795	-1292.96851	-7.89729	1368.93115	-654.76544	181.25641	-16.66364	181.49326	-76.27867	-9.56675	-1223.38501	188.03107	44.72925	-1340.39941	-177.85960	-1.47422
645	5.367	627.32727	-64.71425	1579.37988	-570.75494	13.69830	1344.84851	-1293.40588	-7.54495	1368.23169	-667.58307	180.61072	-14.24085	167.78754	-76.74222	-9.67214	-1191.60767	190.45020	45.90807	-1354.36902	-178.14700	-1.61181
646	5.375	628.99475	-64.51619	1578.33118	-570.94092	13.45872	1346.21240	-1294.16284	-7.19789	1367.23633	-680.52399	179.64511	-11.05086	154.15060	-77.20787	-9.78874	-1161.55188	192.46906	45.97337	-1368.07727	-178.68851	-1.56639
647	5.383	630.84778	-64.32145	1577.02490	-571.46381	13.49847	1347.57617	-1295.23584	-6.86296	1365.93152	-693.39484	178.05606	-6.74391	140.57452	-77.69672	-9.90202	-1133.04883	194.28712	45.22530	-1381.52393	-179.53705	-1.34438
648	5.392	632.87268	-64.14560	1575.47412	-572.32642	13.79301	1348.89563	-1296.59290	-6.55315	1364.31860	-705.51709	175.58093	-0.81909	127.00571	-78.22594	-9.98416	-1105.58142	196.09686	43.91109	-1394.89966	-180.48006	-1.10530
649	5.400	635.04980	-63.99187	1573.69104	-573.52063	14.29181	1350.13269	-1298.18335	-6.27939	1362.41431	-715.51331	172.38245	7.18715	113.38690	-78.76949	-10.03195	-1078.53955	198.02866	42.17752	-1408.43237	-181.23048	-1.01343
650	5.408	637.35516	-63.86010	1571.69238	-575.02155	14.93042	1351.25854	-1299.95020	-6.02635	1360.24475	-721.52942	169.14500	17.27620	99.69531	-79.28925	-10.07265	-1051.44019	200.13948	40.17218	-1422.16089	-181.74283	-1.07307
651	5.417	639.76477	-63.74911	1569.50464	-576.78375	15.65343	1352.25452	-1301.83496	-5.75717	1357.84119	-722.10199	166.59288	28.54413	85.95128	-79.77258	-10.14490	-1024.04211	202.36133	38.00900	-1435.98047	-182.13895	-1.19789
652	5.425	642.25916	-63.65456	1567.16199	-578.74194	16.42906	1353.10913	-1303.78186	-5.44865	1355.23816	-716.92761	165.03693	39.31638	72.18736	-80.22292	-10.26030	-996.41791	204.55086	35.73493	-1449.81860	-182.48569	-1.34319
653	5.433	644.82379	-63.57422	1564.70264	-580.81732	17.25030	1353.81592	-1305.73706	-5.10007	1352.46692	-706.72076	164.44193	48.02415	58.42354	-80.63369	-10.39040	-968.93262	206.57722	33.37840	-1463.65991	-182.80913	-1.49152
654	5.442	647.45026	-63.51288	1562.16492	-582.92792	18.12653	1354.37292	-1307.64172	-4.71988	1349.55164	-692.46747	164.71252	54.05249	44.67337	-80.99034	-10.50670	-942.10211	208.29044	30.93464	-1477.50061	-183.15181	-1.60812
655	5.450	650.13611	-63.47004	1559.58069	-584.99957	19.06467	1354.78625	-1309.43311	-4.32681	1346.51807	-674.95459	165.79883	57.80384	30.92624	-81.28996	-10.61437	-916.40784	209.46970	28.31317	-1491.34351	-183.52815	-1.67056
656	5.458	652.87952	-63.43130	1556.97253	-586.96973	20.05256	1355.07397	-1311.05334	-3.94429	1343.39832	-654.80902	167.59746	60.15187	17.14508	-81.56212	-10.72097	-892.18555	209.88556	25.36189	-1505.20435	-183.92245	-1.70688
657	5.467	655.67267	-63.38096	1554.35645	-588.79089	21.06474	1355.26355	-1312.45239	-3.57883	1340.22412	-632.65399	169.85767	61.91839	3.32138	-81.88057	-10.79408	-869.65417	209.37622	21.94466	-1519.09937	-184.33862	-1.77052
658	5.475	658.50122	-63.31196	1551.74536	-590.43872	22.08107	1355.38403	-1313.59082	-3.20316	1337.01831	-609.12451	172.22836	63.64047	-10.51425	-82.34792	-10.77601	-849.02490	207.83568	17.97528	-1533.02832	-184.79230	-1.87732
659	5.483	661.34680	-63.22194	1549.15308	-591.91101	23.09213	1355.45862	-1314.45056	-2.75771	1333.78894	-584.79797	174.39236	65.53514	-24.34549	-83.04106	-10.63499	-830.59143	205.24481	13.40355	-1546.98413	-185.26628	-1.99700
660	5.492	664.18878	-63.10773	1546.59998	-593.21533	24.09013	1355.50391	-1315.04089	-2.17105	1330.52271	-560.11926	176.15918	67.57382	-38.19849	-83.90239	-10.41834	-814.76685	201.76642	8.24665	-1560.97424	-185.72131	-2.11037
661	5.500	667.00220	-62.96556	1544.11279	-594.35846	25.06264	1355.53467	-1315.39014	-1.37923	1327.18945	-535.31982	177.44116	69.59575	-52.11673	-84.72363	-10.24403	-802.05298	197.71950	2.68637	-1575.00293	-186.15082	-2.23515
662	5.508	669.75861	-62.79243	1541.72168	-595.34454	25.99796	1355.56714	-1315.52954	-0.33290	1323.75708	-510.37134	178.20044	71.39686	-66.11902	-85.32298	-10.20278	-792.96350	193.50383	-2.81263	-1589.06177	-186.58322	-2.37826
663	5.517	672.43274	-62.58091	1539.45789	-596.17517	26.89330	1355.61511	-1315.48450	0.99226	1320.20947	-485.05145	178.48943	72.81540	-80.17966	-85.68593	-10.28241	-787.90070	189.56926	-7.55798	-1603.15869	-187.03226	-2.50267
664	5.525	675.00592	-62.31554	1537.35474	-596.84503	27.75379	1355.68127	-1315.28027	2.59201	1316.55725	-459.08691	178.47301	73.78408	-94.25183	-85.92624	-10.39568	-786.95837	186.31412	-11.03018	-1617.30566	-187.48030	-2.57611
665	5.533	677.46027	-61.98374	1535.44714	-597.33972	28.58633	1355.75330	-1314.94788	4.45299	1312.84277	-432.26715	178.32031	74.27625	-108.31842	-86.19701	-10.47420	-789.88123	183.99815	-13.15542	-1631.45044	-187.90602	-2.61920
666	5.542	679.77325	-61.58816	1533.76978	-597.64185	29.39841	1355.80518	-1314.52136	6.56445	1309.14221	-404.47998	178.13019	74.21317	-122.39999	-86.61784	-10.52706	-796.33722	182.74402	-14.11690	-1645.47266	-188.31062	-2.68207
667	5.550	681.91840	-61.14046	1532.35583	-597.74139	30.19965	1355.79993	-1314.02661	8.90097	1305.56409	-375.67761	177.97958	73.45975	-136.49658	-87.18929	-10.60399	-806.01270	182.46042	-14.22920	-1659.26953	-188.71762	-2.79201
668	5.558	683.86255	-60.65141	1531.23584	-597.64526	31.00063	1355.69177	-1313.46790	11.40381	1302.23669	-345.82520	177.96107	71.90191	-150.54663	-87.77194	-10.73426	-818.27472	182.73114	-13.97734	-1672.76575	-189.16328	-2.89543
669	5.567	685.56421	-60.13374	1530.43591	-597.37756	31.81033	1355.43347	-1312.82898	13.98040	1299.28931	-314.90308	178.15720	69.49304	-164.47620	-88.20828	-10.90989	-832.04895	183.00125	-13.81089	-1685.82605	-189.69638	-2.83504
670	5.575	686.97925	-59.60085	1529.97729	-596.96851	32.63600	1354.98743	-1312.09143	16.51674	1296.84119	-282.93295	178.61642	66.23922	-178.28387	-88.45860	-11.10273	-846.26672	182.98203	-13.89439	-1698.30457	-190.35764	-2.44812
671	5.583	688.06995	-59.05342	1529.87927	-596.44141	33.48546	1354.33533	-1311.25293	18.89485	1294.99011	-249.95456	179.36307	62.19288	-192.04285	-88.58214	-11.30979	-860.34070	182.72760	-14.16421	-1710.17749	-191.14893	-1.69729
672	5.592	688.80981	-58.47345	1530.15857	-595.80878	34.36669	1353.47791	-1310.33875	21.00221	1293.79810	-215.98921	180.42488	57.46439	-205.83191	-88.60675	-11.59182	-874.18005	182.37508	-14.52011	-1721.52197	-192.04962	-0.66148
673	5.600	689.18402	-57.83941	1530.82458	-595.07660	35.28075	1352.42859	-1309.39709	22.73536	1293.28345	-181.06015	181.84436	52.20795	-219.66937	-88.51606	-12.00835	-887.89331	182.01593	-14.89739	-1732.39917	-193.01714	0.56586
674	5.608	689.18597	-57.14638	1531.87329	-594.25079	36.21573	1351.21167	-1308.48157	24.01392	1293.42444	-145.23788	183.65091	46.58931	-233.49173	-88.37865	-12.49178	-901.55988	181.73868	-15.24346	-1742.78589	-193.95718	1.93924
675	5.617	688.81262	-56.40137	1533.28564	-593.34186	37.15210	1349.86169	-1307.63293	24.80344	1294.17346	-108.64473	185.84692	40.77305	-247.21591	-88.34888	-12.86878	-915.19183	181.60884	-15.51913	-1752.54736	-194.76672	3.45247
676	5.625	688.05804	-55.60091	1535.02991	-592.36609	38.07114	1348.41980	-1306.86987	25.13173	1295.47021	-71.42622	188.46487	34.92886	-260.81168	-88.53279	-13.02441	-928.76392	181.59431	-15.72766	-1761.46680	-195.38777	5.05615
677	5.633	686.91608	-54.73266	1537.06873	-591.34436	38.95460	1346.93005	-1306.18896	25.08843	1297.25208	-33.74684	191.60046	29.22311	-274.30649	-88.93883	-12.99027	-942.23761	181.58545	-15.89679	-1769.33972	-195.83789	6.55113
678	5.642	685.39142	-53.79507	1539.36426	-590.29895	39.78421	1345.43677	-1305.57166	24.80803	1299.45789	4.18398	195.34114	23.79279	-287.76334	-89.49867	-12.88350	-955.61145	181.49675	-16.03110	-1775.97925	-196.24828	7.58097
679	5.650	683.50586	-52.79553	1541.87415	-589.25104	40.54848	1343.98145	-1304.99365	24.44333	1302.02759	42.09920	199.72574	18.74854	-301.23892	-90.09489	-12.79567	-968.95935	181.31821	-16.12228	-1781.06531	-196.74495	7.80486
680	5.658	681.29614	-51.73556	1544.54614	-588.22192	41.24509	1342.59729	-1304.43030	24.13673	1304.90173	79.69371	204.83328	14.22496	-314.75143	-90.61866	-12.75852	-982.39221	181.09013	-16.19989	-1784.11487	-197.20811	7.20914
681	5.667	678.81042	-50.60810	1547.32397	-587.23401	41.87892	1341.30640	-1303.85962	23.99976	1308.02271	116.65532	210.84726	10.43690	-328.31332	-91.01410	-12.78818	-995.96906	180.85359	-16.30699	-1784.75439	-197.26395	6.36630
682	5.675	676.10431	-49.40625	1550.15601	-586.30475	42.46829	1340.12390	-1303.26599	24.10636	1311.33972	152.68712	217.92361	7.67006	-341.94461	-91.29549	-12.89140	-1009.64801	180.61703	-16.42140	-1782.81006	-196.59148	6.21752
683	5.683	673.23315	-48.13716	1552.99756	-585.44037	43.04886	1339.06116	-1302.64502	24.48888	1314.81494	187.50298	225.92529	6.16633	-355.64029	-91.54234	-13.03905	-1023.35840	180.35626	-16.49098	-1777.94287	-195.19942	7.32471
684	5.692	670.24469	-46.82272	1555.81091	-584.63647	43.66615	1338.12695	-1302.00659	25.13786	1318.42383	220.73772	234.30467	5.97212	-369.39175	-91.81943	-13.19613	-1037.09436	180.03452	-16.53242	-1769.52039	-193.36285	9.49514
685	5.700	667.17542	-45.48230	1558.56628	-583.88226	44.36866	1337.33008	-1301.37683	26.01706	1322.15125	251.73744	242.35840	6.84411	-383.22537	-92.10789	-13.36618	-1050.89014	179.63423	-16.59396	-1757.05005	-191.34450	12.14632
686	5.708	664.05566	-44.12309	1561.24329	-583.16205	45.20474	1336.68372	-1300.79382	27.06933	1325.98840	279.34888	249.64561	8.21626	-397.16367	-92.36694	-13.57036	-1064.76184	179.17091	-16.66439	-1740.60962	-189.19922	14.62472
687	5.717	660.91650	-42.74640	1563.82336	-582.45770	46.21643	1336.20508	-1300.29016	28.20467	1329.93054	302.04156	256.10397	9.25066	-411.17422	-92.62816	-13.78710	-1078.70618	178.67668	-16.69489	-1720.84668	-186.77542	16.31031
688	5.725	657.79230	-41.35209	1566.27734	-581.74872	47.43251	1335.90735	-1299.86670	29.31557	1333.97180	318.56738	261.80630	9.08274	-425.20047	-92.96838	-13.95613	-1092.71729	178.18848	-16.67273	-1698.53320	-183.89270	16.85715
689	5.733	654.71844	-39.93401	1568.56396	-581.01117	48.86436	1335.79114	-1299.46326	30.33183	1338.07654	328.64368	266.72763	7.21783	-439.22049	-93.40411	-14.05513	-1106.78564	177.73376	-16.63432	-1674.09351	-180.51157	16.38417
690	5.742	651.73303	-38.48175	1570.64331	-580.22119	50.50117	1335.84741	-1298.96118	31.27802	1342.15137	332.91705	270.73505	3.79455	-453.25150	-93.89134	-14.10640	-1120.88708	177.30931	-16.61114	-1647.65686	-176.71371	15.41234
691	5.750	648.88025	-36.99351	1572.49048	-579.35693	52.31393	1336.06348	-1298.25171	32.28549	1346.07007	332.33826	273.69296	-0.50005	-467.32919	-94.39618	-14.12456	-1134.99609	176.89024	-16.59127	-1619.39819	-172.61613	14.59552
692	5.758	646.20886	-35.48057	1574.09326	-578.39410	54.27057	1336.42700	-1297.30261	33.52319	1349.73535	327.70850	275.55469	-4.80185	-481.48642	-94.88006	-14.12987	-1149.09631	176.47212	-16.55125	-1589.62109	-168.35931	14.44050
693	5.767	643.76605	-33.96320	1575.44507	-577.30676	56.34386	1336.92810	-1296.14063	35.09315	1353.09912	319.72839	276.42096	-8.43099	-495.71603	-95.28751	-14.15206	-1163.16284	176.07736	-16.49060	-1558.63525	-164.09372	15.21598
694	5.775	641.59607	-32.46696	1576.54639	-576.07410	58.51662	1337.55945	-1294.80908	36.96816	1356.15979	309.18188	276.54599	-11.00712	-509.95621	-95.60391	-14.18107	-1177.20557	175.70306	-16.42233	-1526.69238	-159.93552	16.95608
695	5.783	639.74139	-31.01237	1577.40637	-574.68878	60.78940	1338.31702	-1293.36499	38.99602	1358.97388	296.86743	276.26465	-12.47525	-524.14795	-95.86926	-14.18252	-1191.33655	175.29826	-16.36665	-1494.03247	-155.94121	19.45003
696	5.792	638.24323	-29.60495	1578.03809	-573.16290	63.17296	1339.20410	-1291.87500	40.98495	1361.62854	283.43573	275.87180	-13.11664	-538.30420	-96.13318	-14.16169	-1205.64624	174.83237	-16.33415	-1460.97888	-152.10477	22.27584
697	5.800	637.14087	-28.24110	1578.45020	-571.53070	65.67106	1340.23145	-1290.40015	42.81590	1364.17688	269.40259	275.52594	-13.34081	-552.47900	-96.42543	-14.15602	-1220.04041	174.35693	-16.29686	-1427.94482	-148.36452	24.96142
698	5.808	636.46771	-26.92358	1578.63977	-569.84662	68.27474	1341.41125	-1288.99512	44.46766	1366.61023	255.19542	275.24478	-13.44368	-566.65845	-96.74913	-14.16408	-1234.34607	173.95537	-16.22598	-1395.23096	-144.62091	27.28513
699	5.817	636.23993	-25.66679	1578.59045	-568.17853	70.96420	1342.75098	-1287.72351	45.96364	1368.88379	241.08430	274.98608	-13.58776	-580.70251	-97.08221	-14.10453	-1248.48169	173.67307	-16.13641	-1362.83057	-140.79242	29.43288
700	5.825	636.44397	-24.48744	1578.27686	-566.59552	73.70786	1344.24756	-1286.65564	47.33437	1370.94531	227.13771	274.71661	-13.84303	-594.42932	-97.40878	-13.81515	-1262.45581	173.49033	-16.04704	-1330.53040	-136.86920	31.76680
701	5.833	637.03979	-23.39325	1577.67395	-565.15594	76.45897	1345.88354	-1285.85364	48.61258	1372.74805	213.30156	274.43030	-14.18107	-607.76270	-97.73651	-13.08313	-1276.31360	173.31633	-15.93601	-1298.16516	-132.90877	34.47202
702	5.842	637.98010	-22.37608	1576.76294	-563.90479	79.15242	1347.62817	-1285.36255	49.82423	1374.25403	199.51015	274.14929	-14.50173	-620.74963	-98.01643	-11.75491	-1290.11035	173.04440	-15.76105	-1265.77100	-129.01315	37.43028
703	5.850	639.22498	-21.41108	1575.53540	-562.88226	81.70839	1349.44202	-1285.21167	50.97697	1375.43298	185.73213	273.90005	-14.71277	-633.47595	-98.09781	-9.81880	-1303.89612	172.63106	-15.51096	-1233.58740	-125.30704	40.32294
704	5.858	640.73914	-20.46491	1573.99194	-562.13074	84.05098	1351.28137	-1285.41443	52.06599	1376.25867	171.96806	273.67560	-14.80085	-645.98999	-97.86858	-7.32421	-1317.68713	172.13663	-15.23666	-1201.91943	-121.92184	42.82360
705	5.867	642.48816	-19.50957	1572.13562	-561.69122	86.12892	1353.10107	-1285.96375	53.08109	1376.70911	158.24397	273.44272	-14.83454	-658.18237	-97.38979	-4.27173	-1331.45007	171.71161	-15.01213	-1170.94727	-118.99288	44.75702
706	5.875	644.44220	-18.53297	1569.96729	-561.59497	87.92212	1354.85742	-1286.83582	54.00766	1376.77222	144.58595	273.19730	-14.90466	-669.70667	-96.80873	-0.60982	-1345.16113	171.47098	-14.87155	-1140.63794	-116.60917	46.12130
707	5.883	646.58063	-17.54045	1567.49414	-561.86066	89.43547	1356.51208	-1288.00049	54.83712	1376.44629	130.98390	272.98517	-15.05148	-680.06177	-96.19225	3.72990	-1358.88037	171.30804	-14.85196	-1110.76880	-114.72280	47.01059
708	5.892	648.89038	-16.54619	1564.73962	-562.49615	90.69064	1358.03760	-1289.42590	55.57544	1375.73682	117.39784	272.83566	-15.23388	-688.66479	-95.50401	8.82864	-1372.68811	170.94139	-15.03993	-1081.01660	-113.12971	47.56378
709	5.900	651.35986	-15.56057	1561.73486	-563.49707	91.72552	1359.41418	-1291.06982	56.23990	1374.65894	103.78584	272.71552	-15.37167	-694.83313	-94.69115	14.78761	-1386.55908	170.24559	-15.45420	-1051.11646	-111.57028	47.95083
710	5.908	653.97058	-14.57006	1558.49976	-564.84265	92.58804	1360.62866	-1292.87708	56.85898	1373.23706	90.11855	272.58038	-15.42364	-697.84253	-93.79256	21.69388	-1400.39844	169.39548	-15.94934	-1021.02765	-109.86207	48.32633
711	5.917	656.69092	-13.51583	1555.04016	-566.49536	93.31242	1361.67944	-1294.78748	57.46844	1371.50049	76.39992	272.40298	-15.42599	-697.08679	-92.98471	29.44973	-1414.14673	168.68195	-16.31122	-990.98340	-107.95289	48.75419
712	5.925	659.48267	-12.31527	1551.36084	-568.40356	93.90826	1362.58057	-1296.74438	58.09018	1369.48035	62.67033	272.14865	-15.45534	-692.21985	-92.43098	37.49036	-1427.78625	168.35193	-16.40038	-961.40515	-105.89167	49.17505
713	5.933	662.31628	-10.93648	1547.48486	-570.50378	94.37979	1363.35254	-1298.69617	58.71597	1367.21338	48.96336	271.80246	-15.55223	-683.23425	-92.12014	44.79273	-1441.35645	168.45537	-16.24004	-932.75726	-103.76037	49.43832
714	5.942	665.18237	-9.44813	1543.46741	-572.72473	94.74039	1364.01270	-1300.59473	59.31572	1364.74316	35.27222	271.39886	-15.68944	-670.41138	-91.96634	50.42245	-1454.98059	168.71269	-16.01346	-905.43658	-101.59248	49.37096
715	5.950	668.08643	-7.97442	1539.38110	-574.98993	95.00792	1364.56921	-1302.39905	59.85865	1362.11389	21.57065	270.98871	-15.81621	-654.15332	-91.95900	54.09411	-1468.73218	168.77939	-15.90177	-879.72430	-99.30133	48.84703
716	5.958	671.03387	-6.60632	1535.27698	-577.22229	95.20177	1365.02454	-1304.08142	60.32277	1359.35950	7.84625	270.60828	-15.90816	-634.90662	-92.11083	56.18201	-1482.52271	168.62259	-15.93057	-855.78937	-96.67970	47.82180
717	5.967	674.02277	-5.36950	1531.16980	-579.35229	95.34242	1365.38098	-1305.62158	60.69482	1356.50220	-5.90630	270.27036	-15.97530	-613.22278	-92.32909	57.32184	-1496.25806	168.40262	-16.03098	-833.75439	-93.52189	46.32956
718	5.975	677.04565	-4.25014	1527.05420	-581.32935	95.44543	1365.64685	-1306.99158	60.98422	1353.55933	-19.70509	269.95447	-16.04443	-589.73926	-92.37817	58.03108	-1509.99902	168.15532	-16.15874	-813.78625	-89.76705	44.44726
719	5.983	680.09003	-3.21690	1522.92664	-583.12775	95.51947	1365.83594	-1308.15332	61.23331	1350.55261	-33.57201	269.62473	-16.12819	-565.05847	-91.97491	58.56691	-1523.86206	167.81833	-16.30019	-796.11676	-85.52988	42.21762
720	5.992	683.13513	-2.22785	1518.79883	-584.74243	95.57587	1365.96045	-1309.06921	61.48727	1347.50867	-47.50740	269.26694	-16.21625	-539.66003	-90.92677	58.98878	-1537.86145	167.40714	-16.43482	-780.99310	-81.04024	39.57691
721	6.000	686.15210	-1.24454	1514.70105	-586.17615	95.63646	1366.02539	-1309.71997	61.74437	1344.44897	-61.49417	268.89929	-16.30134	-513.83740	-89.17299	59.27988	-1551.90540	166.99712	-16.51138	-768.65387	-76.59218	36.35048
722	6.008	689.10693	-0.24812	1510.67822	-587.43060	95.72843	1366.03076	-1310.11523	61.94547	1341.38025	-75.53450	268.54541	-16.38842	-487.65115	-86.74541	59.41293	-1565.89490	166.62299	-16.46376	-759.34088	-72.51790	32.32260
723	6.017	691.96521	0.75999	1506.78601	-588.50464	95.87396	1365.97253	-1310.29004	62.01396	1338.29956	-89.64487	268.20178	-16.47659	-460.97165	-83.74270	59.35436	-1579.80176	166.26834	-16.28170	-753.27692	-69.12061	27.35340
724	6.025	694.69879	1.76720	1503.08508	-589.39355	96.07793	1365.83960	-1310.28674	61.89668	1335.20532	-103.81424	267.85815	-16.55296	-433.57852	-80.31396	59.06475	-1593.67834	165.90541	-16.04819	-750.58228	-66.57215	21.52869
725	6.033	697.28461	2.76102	1499.63501	-590.08667	96.31669	1365.61450	-1310.13562	61.57382	1332.10071	-118.00800	267.52374	-16.62091	-405.26511	-76.60866	58.50608	-1607.61218	165.52286	-15.87576	-751.16608	-64.85374	15.28082
726	6.042	699.69812	3.74206	1496.49097	-590.56848	96.54464	1365.27979	-1309.85059	61.05127	1328.99426	-132.20193	267.19080	-16.72167	-375.92178	-72.74884	57.64051	-1621.65491	165.12532	-15.81711	-754.66699	-63.77671	9.38502
727	6.050	701.91467	4.72206	1493.70117	-590.82483	96.71520	1364.82166	-1309.43665	60.34633	1325.91089	-146.38908	266.83118	-16.89657	-345.52371	-68.85648	56.42738	-1635.77112	164.73965	-15.84732	-760.62561	-63.09612	4.74820
728	6.058	703.91785	5.71081	1491.30554	-590.84619	96.79643	1364.22742	-1308.89575	59.47590	1322.90601	-160.56673	266.45206	-17.13812	-314.05130	-65.05325	54.82254	-1649.86353	164.43427	-15.90938	-768.87378	-62.67683	1.92366
729	6.067	705.69586	6.71746	1489.33655	-590.62805	96.77745	1363.47839	-1308.22559	58.46013	1320.06482	-174.72830	266.09235	-17.39414	-281.48233	-61.41976	52.78830	-1663.88403	164.25565	-15.95856	-779.50916	-62.52301	0.71409
730	6.075	707.22870	7.75706	1487.82104	-590.17401	96.67080	1362.54761	-1307.41809	57.33781	1317.48743	-188.86162	265.75824	-17.61263	-247.83286	-57.96918	50.31255	-1677.84241	164.15390	-15.93547	-792.26416	-62.63861	0.42062
731	6.083	708.48517	8.84472	1486.78040	-589.50012	96.50792	1361.40747	-1306.46436	56.17964	1315.27222	-202.94850	265.41339	-17.78296	-213.14200	-54.66336	47.42032	-1691.64185	164.07747	-15.68887	-806.26379	-62.95177	0.42781
732	6.092	709.43121	9.98716	1486.22632	-588.63220	96.32538	1360.04285	-1305.37109	55.08453	1313.50244	-216.97649	265.03314	-17.93911	-177.43143	-51.44168	44.16655	-1705.03931	164.09787	-14.99899	-820.58307	-63.35351	0.42454
733	6.100	710.03534	11.18121	1486.15955	-587.60114	96.14468	1358.45740	-1304.17578	54.15529	1312.24146	-230.95305	264.62332	-18.13123	-140.71838	-48.20871	40.61544	-1717.82886	164.31133	-13.71815	-834.74408	-63.75062	0.29050
734	6.108	710.27258	12.41869	1486.57581	-586.44250	95.96414	1356.67651	-1302.93884	53.47597	1311.53333	-244.89320	264.19342	-18.38902	-103.07764	-44.85563	36.84957	-1730.00330	164.64525	-11.84982	-848.67615	-64.10587	0.00869
735	6.117	710.13092	13.69120	1487.46899	-585.19879	95.77537	1354.74426	-1301.71936	53.11317	1311.39990	-258.79602	263.75665	-18.69571	-64.68030	-41.36367	33.00669	-1741.71533	164.89214	-9.48254	-862.47321	-64.43238	-0.34786
736	6.125	709.61194	14.98693	1488.82422	-583.91492	95.57877	1352.71631	-1300.56055	53.12518	1311.83533	-272.64124	263.33926	-18.98671	-25.79105	-37.85861	29.27121	-1753.04480	164.96970	-6.67005	-876.23114	-64.76935	-0.66866
737	6.133	708.72552	16.28982	1490.61169	-582.62842	95.37624	1350.64343	-1299.48792	53.54587	1312.80603	-286.40869	262.95538	-19.18748	13.23111	-34.54779	25.81126	-1763.81409	165.05222	-3.40440	-889.98303	-65.16938	-0.89432
738	6.142	707.48248	17.58976	1492.78918	-581.36584	95.15913	1348.56482	-1298.50964	54.35512	1314.26379	-300.10583	262.58511	-19.28148	51.95258	-31.63658	22.72882	-1773.75232	165.30356	0.25464	-903.70038	-65.66357	-1.05355
739	6.150	705.89545	18.88563	1495.30701	-580.15051	94.91200	1346.51172	-1297.62048	55.47023	1316.15503	-313.77454	262.18530	-19.33418	89.94092	-29.29369	20.05937	-1782.80591	165.54414	4.09581	-917.34790	-66.23656	-1.21915
740	6.158	703.98584	20.17387	1498.11011	-579.00476	94.62354	1344.51404	-1296.80493	56.76875	1318.41235	-327.46436	261.71686	-19.43043	126.84302	-27.62143	17.79866	-1790.88794	165.59871	8.07205	-930.94159	-66.84447	-1.42689
741	6.167	701.78625	21.44446	1501.13794	-577.94275	94.28577	1342.60034	-1296.04187	58.12813	1320.94727	-341.19647	261.17801	-19.59176	162.45050	-26.61766	15.94206	-1797.19678	166.09050	12.79257	-944.54376	-67.43595	-1.64060
742	6.175	699.33307	22.68626	1504.32764	-576.96283	93.88524	1340.79480	-1295.30676	59.44933	1323.66553	-354.96716	260.61130	-19.76534	196.78204	-26.18242	14.54294	-1800.31506	168.16040	19.30803	-958.20422	-67.97851	-1.79994
743	6.183	696.66119	23.88975	1507.62268	-576.04718	93.40276	1339.11572	-1294.56421	60.64796	1326.48669	-368.77844	260.05923	-19.90001	230.05389	-26.16560	13.75012	-1799.08594	172.07068	28.10001	-971.91980	-68.49173	-1.87698
744	6.192	693.80566	25.05113	1510.97864	-575.16736	92.81636	1337.57483	-1293.77563	61.64387	1329.35645	-382.64771	259.52802	-20.01146	262.35556	-26.40781	13.74580	-1793.09082	176.86359	38.37815	-985.65173	-69.02658	-1.87983
745	6.200	690.80328	26.17794	1514.35852	-574.29742	92.09685	1336.17786	-1292.92786	62.38339	1332.26025	-396.58972	259.00824	-20.14224	293.18246	-26.76446	14.54622	-1782.65161	181.55200	48.35464	-999.36951	-69.61208	-1.82458
746	6.208	687.69379	27.28556	1517.72290	-573.42395	91.20551	1334.92737	-1292.03748	62.88170	1335.22632	-410.59662	258.50858	-20.28837	321.28595	-27.08647	15.75184	-1768.67981	185.77776	56.13041	-1013.08264	-70.23096	-1.72244
747	6.217	684.52155	28.38544	1521.02637	-572.54364	90.10406	1333.82483	-1291.12988	63.21898	1338.28918	-424.64630	258.05054	-20.41456	345.08755	-27.16273	16.51074	-1752.17236	189.35913	60.63579	-1026.85571	-70.80930	-1.60016
748	6.225	681.33655	29.48152	1524.22192	-571.65137	88.77174	1332.87122	-1290.22571	63.46945	1341.43713	-438.72736	257.65045	-20.51499	363.39026	-26.76612	15.89921	-1733.66992	192.22937	62.09317	-1040.77551	-71.26533	-1.49721
749	6.233	678.19470	30.57829	1527.26782	-570.72980	87.21589	1332.07019	-1289.33813	63.64875	1344.60754	-452.84229	257.31732	-20.61289	375.87466	-25.82172	13.49615	-1713.25818	194.75584	61.55230	-1054.87012	-71.60095	-1.42859
750	6.242	675.15796	31.68362	1530.13037	-569.74707	85.46808	1331.42932	-1288.46680	63.72279	1347.73206	-466.99329	257.04059	-20.71555	383.06940	-24.49890	9.65234	-1690.92932	197.33649	59.91125	-1069.08252	-71.88554	-1.38568
751	6.250	672.28992	32.79996	1532.78625	-568.66394	83.57095	1330.95837	-1287.59497	63.63155	1350.76855	-481.18054	256.78101	-20.80629	385.89368	-23.11737	5.25709	-1666.76611	199.90585	57.46273	-1083.33582	-72.17477	-1.36003
752	6.258	669.64978	33.91410	1535.21826	-567.44330	81.56520	1330.66492	-1286.68652	63.31602	1353.69800	-495.41504	256.49640	-20.87704	385.19174	-21.96931	1.25993	-1640.87158	202.13239	54.18253	-1097.59509	-72.49217	-1.34089
753	6.267	667.28961	35.00453	1537.41016	-566.05579	79.48232	1330.55347	-1285.68311	62.75581	1356.51221	-509.69946	256.16425	-20.92997	381.56415	-21.19428	-1.78727	-1613.28064	203.82129	50.14050	-1111.87317	-72.83914	-1.31137
754	6.275	665.25183	36.06213	1539.34717	-564.47998	77.34307	1330.62878	-1284.51636	61.98853	1359.20532	-523.99896	255.77019	-20.94524	375.36337	-20.73884	-3.91406	-1584.00061	205.10999	45.67129	-1126.19189	-73.19733	-1.26401
755	6.283	663.57050	37.09375	1541.02063	-562.70526	75.16210	1330.90234	-1283.13513	61.09337	1361.76611	-538.28406	255.30969	-20.89522	366.71094	-20.46207	-5.39690	-1553.09546	206.30157	41.28215	-1140.53674	-73.54066	-1.21261
756	6.292	662.27789	38.10728	1542.42590	-560.73584	72.95880	1331.38892	-1281.52881	60.15683	1364.17859	-552.57825	254.81235	-20.79856	355.70697	-20.30751	-6.38271	-1520.67017	207.56961	37.43932	-1154.86145	-73.86256	-1.17401
757	6.300	661.40930	39.10317	1543.55823	-558.59302	70.76075	1332.09668	-1279.72559	59.25033	1366.43005	-566.90106	254.31775	-20.71624	342.77933	-20.30293	-6.98322	-1486.85193	209.01807	34.47403	-1169.14026	-74.19679	-1.14253
758	6.308	660.99689	40.07531	1544.40930	-556.31860	68.58703	1333.01831	-1277.77747	58.43124	1368.51343	-581.19397	253.83099	-20.66932	328.70703	-20.46638	-7.38292	-1451.87402	210.78247	32.54905	-1183.38184	-74.58559	-1.09347
759	6.317	661.05768	41.01058	1544.96411	-553.97620	66.43563	1334.13098	-1275.74988	57.74770	1370.42310	-595.33417	253.35468	-20.55078	314.25912	-20.76944	-7.70658	-1416.12170	212.86716	31.60008	-1197.59143	-75.03237	-1.01233
760	6.325	661.58508	41.89179	1545.20020	-551.64093	64.29939	1335.40210	-1273.72864	57.22601	1372.14673	-609.20715	252.92833	-20.12313	299.90350	-21.14528	-7.99358	-1380.04822	215.16669	31.47724	-1211.75586	-75.51225	-0.91780
761	6.333	662.54663	42.71348	1545.09473	-549.38586	62.19005	1336.79370	-1271.81824	56.86897	1373.66357	-622.76715	252.57169	-19.15180	285.77872	-21.54624	-8.27229	-1344.03174	217.70761	32.22239	-1225.87329	-75.98544	-0.85175
762	6.342	663.88953	43.49989	1544.63318	-547.27936	60.13944	1338.26563	-1270.11975	56.68390	1374.95032	-636.03625	252.21214	-17.56586	271.82285	-21.95583	-8.56281	-1308.28809	220.61378	34.00759	-1239.97656	-76.38763	-0.85743
763	6.350	665.55127	44.29890	1543.81396	-545.39014	58.18983	1339.78125	-1268.71716	56.68449	1375.98572	-649.03888	251.71960	-15.45832	257.93292	-22.36395	-8.85024	-1272.94617	223.84514	36.67540	-1254.08899	-76.68102	-0.95747
764	6.358	667.47101	45.14834	1542.64563	-543.78741	56.39233	1341.31458	-1267.67993	56.85423	1376.74768	-661.74036	251.00844	-12.92376	244.05762	-22.78662	-9.09881	-1238.24805	227.15030	39.50024	-1268.16260	-76.92789	-1.11305
765	6.367	669.59985	46.05199	1541.14136	-542.53589	54.80090	1342.85120	-1267.06262	57.13602	1377.20825	-674.06061	250.04347	-9.90794	230.22858	-23.24225	-9.29195	-1204.63940	230.25540	41.60333	-1282.10095	-77.26718	-1.21453
766	6.375	671.90442	46.99260	1539.31287	-541.69025	53.45476	1344.38171	-1266.90002	57.45459	1377.33569	-685.88605	248.70773	-6.15997	216.52817	-23.73555	-9.43807	-1172.58398	233.03902	42.57093	-1295.84253	-77.82275	-1.14913
767	6.383	674.36407	47.95235	1537.16992	-541.29132	52.36599	1345.89185	-1267.19836	57.73465	1377.10425	-696.89960	246.79106	-1.26092	202.99606	-24.29311	-9.55665	-1142.27637	235.55006	42.56940	-1309.41675	-78.60101	-0.89720
768	6.392	676.96686	48.91187	1534.72192	-541.36603	51.52437	1347.36035	-1267.92871	57.91541	1376.50159	-706.26849	244.26451	5.23882	189.58292	-24.92278	-9.67241	-1113.52197	237.88161	41.94485	-1322.94641	-79.42922	-0.57528
769	6.400	679.70581	49.84995	1531.98108	-541.92493	50.91049	1348.76526	-1269.03735	57.97855	1375.52661	-712.60181	241.48816	13.52207	176.19327	-25.56614	-9.79922	-1085.80518	240.05879	40.86463	-1336.55396	-80.08709	-0.35851
770	6.408	682.57678	50.75607	1528.96460	-542.95471	50.50375	1350.09338	-1270.46606	57.95747	1374.18250	-714.45160	239.05777	23.12832	162.74667	-26.14837	-9.92986	-1058.47217	242.09238	39.36225	-1350.25220	-80.52518	-0.34480
771	6.417	685.58044	51.63355	1525.69299	-544.41498	50.28418	1351.34753	-1272.16528	57.90080	1372.47510	-711.01379	237.52185	32.80520	149.20569	-26.62454	-10.04618	-1030.99377	244.07922	37.55547	-1363.99817	-80.84381	-0.50926
772	6.425	688.72278	52.49277	1522.18665	-546.24274	50.23040	1352.54736	-1274.09399	57.84654	1370.41394	-702.42346	237.22466	40.95884	135.55954	-26.98365	-10.14505	-1003.15936	246.11269	35.66006	-1377.77417	-81.13731	-0.75121
773	6.433	692.00854	53.34974	1518.47009	-548.35675	50.31633	1353.71875	-1276.21228	57.83023	1368.01807	-689.43555	238.24840	46.50746	121.80698	-27.27397	-10.23749	-975.09308	248.13130	33.83881	-1391.54907	-81.47778	-0.95598
774	6.442	695.43378	54.21966	1514.57471	-550.66241	50.51151	1354.87537	-1278.47681	57.87872	1365.31738	-672.90637	240.40076	49.37976	107.96335	-27.59325	-10.30062	-947.16382	249.92979	32.11474	-1405.29028	-81.90914	-1.06786
775	6.450	698.98486	55.09924	1510.53235	-553.06390	50.78712	1356.01111	-1280.83313	57.99026	1362.34729	-653.57648	243.29773	50.33163	94.04968	-27.99984	-10.29443	-919.86426	251.27448	30.41427	-1419.03076	-82.39358	-1.12658
776	6.458	702.64197	55.96131	1506.36865	-555.47510	51.11990	1357.10718	-1283.20508	58.13304	1359.14612	-632.13800	246.51746	50.43587	80.08603	-28.47652	-10.24664	-893.69055	252.01158	28.64770	-1432.82910	-82.87151	-1.20289
777	6.467	706.38324	56.77438	1502.10413	-557.82672	51.48739	1358.14307	-1285.49341	58.26921	1355.76318	-609.30725	249.68884	50.61288	66.10733	-28.97364	-10.23756	-869.05963	252.08440	26.73563	-1446.69617	-83.32792	-1.32412
778	6.475	710.18396	57.52364	1497.76172	-560.06848	51.86295	1359.10168	-1287.59277	58.39120	1352.26001	-585.78253	252.47815	51.36168	52.15460	-29.43837	-10.29533	-846.27521	251.47679	24.62156	-1460.60718	-83.76728	-1.47264
779	6.483	714.01624	58.21632	1493.37268	-562.16675	52.21730	1359.97058	-1289.41882	58.53024	1348.69885	-562.10980	254.59381	52.76808	38.24521	-29.85907	-10.36168	-825.54425	250.18335	22.27458	-1474.55249	-84.19967	-1.60874
780	6.492	717.84998	58.88035	1488.97522	-564.09906	52.52274	1360.74634	-1290.92590	58.72639	1345.12476	-538.54651	255.86223	54.69247	24.34964	-30.32323	-10.33693	-807.01245	248.25494	19.66776	-1488.56128	-84.63522	-1.70085
781	6.500	721.65631	59.55630	1484.60803	-565.85175	52.75346	1361.43103	-1292.10168	58.99818	1341.55664	-515.05701	256.27841	56.92419	10.38902	-30.95644	-10.14937	-790.79846	245.89682	16.79764	-1502.67896	-85.06944	-1.76275
782	6.508	725.41083	60.27491	1480.30811	-567.42004	52.87949	1362.02563	-1292.95703	59.34063	1337.99377	-491.44397	255.98038	59.24390	-3.71207	-31.73753	-9.85226	-777.03967	243.39108	13.64224	-1516.92627	-85.50140	-1.84279
783	6.517	729.08826	61.03962	1476.11169	-568.80060	52.86823	1362.53101	-1293.51794	59.74911	1334.43115	-467.46295	255.17177	61.44861	-17.94742	-32.46177	-9.62677	-765.94470	240.82436	10.04303	-1531.28467	-85.94135	-1.96853
784	6.525	732.65503	61.83176	1472.05688	-569.98706	52.70697	1362.95325	-1293.81836	60.23743	1330.86707	-442.86041	254.02240	63.34632	-32.24893	-32.96119	-9.60066	-757.80896	238.09634	5.82096	-1545.70911	-86.37760	-2.11572
785	6.533	736.07178	62.63020	1468.18555	-570.97253	52.42300	1363.30249	-1293.89722	60.82591	1327.29810	-417.39911	252.61331	64.74082	-46.58411	-33.26017	-9.71735	-752.97253	235.21970	1.09903	-1560.14636	-86.78237	-2.23136
786	6.542	739.30420	63.42506	1464.54114	-571.75061	52.07412	1363.58521	-1293.79736	61.52673	1323.71655	-390.90027	250.97609	65.44585	-60.96408	-33.49876	-9.83754	-751.68787	232.35680	-3.56849	-1574.56006	-87.15393	-2.28969
787	6.550	742.33105	64.21439	1461.16479	-572.31433	51.72250	1363.79932	-1293.55249	62.35191	1320.11975	-363.28595	249.17075	65.32352	-75.36673	-33.78872	-9.90449	-753.83069	229.63005	-7.46116	-1588.94751	-87.50684	-2.32601
788	6.558	745.14404	64.99650	1458.09534	-572.65869	51.41416	1363.93152	-1293.17297	63.32611	1316.52661	-334.58105	247.30267	64.31588	-89.72806	-34.12860	-9.97800	-758.69574	227.11493	-10.17530	-1603.30896	-87.85198	-2.39876
789	6.567	747.73907	65.76667	1455.36731	-572.78217	51.17220	1363.96033	-1292.64417	64.48901	1312.99377	-304.84528	245.47409	62.43918	-104.02405	-34.45845	-10.14007	-765.44946	224.94189	-11.77445	-1617.62329	-88.22137	-2.52267
790	6.575	750.10834	66.51353	1453.00684	-572.68793	51.00526	1363.85913	-1291.94397	65.87395	1309.62415	-274.10461	243.73102	59.75098	-118.28879	-34.79586	-10.38268	-773.94885	223.25229	-12.54535	-1631.85791	-88.66431	-2.66162
791	6.583	752.23718	67.22401	1451.03052	-572.38702	50.92088	1363.60046	-1291.06494	67.46307	1306.55554	-242.36089	242.05359	56.32688	-132.53476	-35.21938	-10.60483	-784.59790	222.08043	-12.85227	-1645.95166	-89.20576	-2.76997
792	6.592	754.10504	67.89373	1449.44958	-571.89709	50.92764	1363.15967	-1290.02417	69.17473	1303.92908	-209.64616	240.42169	52.27234	-146.73471	-35.70448	-10.73831	-797.33716	221.34267	-13.04655	-1659.77588	-89.84737	-2.80129
793	6.600	755.69025	68.52288	1448.27344	-571.23792	51.02551	1362.52124	-1288.86182	70.89214	1301.85571	-176.05116	238.86185	47.74239	-160.87125	-36.07099	-10.85558	-811.34790	220.89656	-13.32240	-1673.14819	-90.57393	-2.68698
794	6.608	756.96967	69.11572	1447.51160	-570.43024	51.20040	1361.68298	-1287.63782	72.47749	1300.39844	-141.71062	237.38321	42.89642	-174.92691	-36.14846	-11.10947	-825.68915	220.59703	-13.70532	-1685.90161	-91.32671	-2.34553
795	6.617	757.91687	69.69828	1447.17712	-569.49780	51.43166	1360.65381	-1286.42908	73.77418	1299.57153	-106.77155	235.93414	37.83250	-188.85178	-35.99808	-11.53794	-839.83295	220.34225	-14.12072	-1697.95959	-92.03372	-1.71721
796	6.625	758.50934	70.31214	1447.28394	-568.46594	51.70258	1359.44751	-1285.31567	74.63693	1299.35291	-71.36546	234.46881	32.61743	-202.60632	-35.88803	-11.99603	-853.67194	220.07550	-14.46807	-1709.33521	-92.67180	-0.77153
797	6.633	758.73883	70.97810	1447.83337	-567.36023	52.00641	1358.08301	-1284.35400	74.97931	1299.70203	-35.59836	233.01767	27.36506	-216.21252	-36.03395	-12.31084	-867.28754	219.79796	-14.69903	-1720.03076	-93.25626	0.51024
798	6.642	758.61151	71.68177	1448.80212	-566.20996	52.34866	1356.58569	-1283.55847	74.80219	1300.57202	0.42403	231.68228	22.23725	-229.73102	-36.46449	-12.41426	-880.79327	219.60455	-14.83712	-1729.97717	-93.79244	2.10545
799	6.650	758.14136	72.39251	1450.14429	-565.04565	52.74653	1354.98450	-1282.90210	74.18707	1301.91492	36.56961	230.58887	17.39090	-243.21985	-37.05064	-12.36308	-894.27435	219.59883	-14.95397	-1739.08118	-94.27610	3.87025
800	6.658	757.34790	73.08495	1451.80408	-563.88770	53.21523	1353.31177	-1282.32837	73.26225	1303.68237	72.67775	229.86588	12.96518	-256.71799	-37.58799	-12.29748	-907.76086	219.73544	-15.13873	-1747.23730	-94.75423	5.49816
801	6.667	756.25592	73.74519	1453.72437	-562.74359	53.74424	1351.60461	-1281.76453	72.16426	1305.82458	108.55486	229.63821	9.10781	-270.24539	-37.95571	-12.32396	-921.24304	219.83478	-15.43084	-1754.21790	-95.33682	6.56879
802	6.675	754.89301	74.36286	1455.85010	-561.61542	54.29351	1349.90283	-1281.13965	71.00630	1308.28662	143.99739	229.98172	5.98615	-283.80045	-38.17783	-12.43996	-934.70972	219.77719	-15.76524	-1759.57739	-96.07545	6.75868
803	6.683	753.28845	74.92451	1458.12671	-560.50293	54.81747	1348.24255	-1280.41467	69.86068	1311.02039	178.80986	230.84201	3.77008	-297.34518	-38.30764	-12.58846	-948.17029	219.60681	-16.02662	-1762.79883	-96.80217	6.25849
804	6.692	751.47290	75.42057	1460.50085	-559.40479	55.28982	1346.65149	-1279.61072	68.76674	1314.01196	212.72740	232.01849	2.60809	-310.84659	-38.37947	-12.72846	-961.64557	219.42659	-16.16038	-1763.55481	-97.08962	6.03156
805	6.700	749.47815	75.85653	1462.92139	-558.32428	55.71497	1345.15015	-1278.78760	67.75868	1317.27820	245.33119	233.30750	2.60600	-324.35410	-38.46235	-12.85034	-975.14948	219.27524	-16.21221	-1761.66187	-96.45058	7.30133
806	6.708	747.33960	76.25098	1465.34058	-557.26904	56.12769	1343.75610	-1277.98242	66.89754	1320.81641	275.99512	234.65826	3.75219	-337.95523	-38.62723	-12.96845	-988.68689	219.12376	-16.26565	-1756.75146	-94.72147	10.51387
807	6.717	745.09961	76.62112	1467.71375	-556.24121	56.57818	1342.48914	-1277.18372	66.28390	1324.56738	303.76392	236.10944	5.69924	-351.66550	-38.88196	-13.10189	-1002.27393	218.90781	-16.34981	-1748.14966	-92.28699	14.97323
808	6.725	742.80396	76.97230	1469.99548	-555.23511	57.10944	1341.37622	-1276.36279	66.01642	1328.43640	327.35645	237.62933	7.55408	-365.44455	-39.19577	-13.25295	-1015.94861	218.56380	-16.41756	-1735.23706	-89.82085	19.49415
809	6.733	740.49573	77.29783	1472.13965	-554.24573	57.74703	1340.44824	-1275.51099	66.12610	1332.33911	345.57886	239.12505	8.11982	-379.28177	-39.55703	-13.39439	-1029.73730	218.09268	-16.41816	-1717.96338	-87.74722	23.09996
810	6.742	738.21295	77.58750	1474.10706	-553.27179	58.50892	1339.72949	-1274.63977	66.56583	1336.22595	357.89221	240.55054	6.61465	-393.19797	-39.96833	-13.48780	-1043.63379	217.55420	-16.35259	-1696.93506	-85.98783	25.21659
811	6.750	735.99103	77.83955	1475.87256	-552.30701	59.41824	1339.23206	-1273.75732	67.25716	1340.07690	364.58478	241.90994	3.19563	-407.19742	-40.40182	-13.53123	-1057.62329	216.99345	-16.24465	-1672.97925	-84.17294	25.69175
812	6.758	733.86871	78.05840	1477.42407	-551.33002	60.50214	1338.95654	-1272.85242	68.12761	1343.88672	366.45374	243.18365	-1.18346	-421.25876	-40.82249	-13.56698	-1071.68909	216.42920	-16.12454	-1646.69189	-81.99250	24.80535
813	6.767	731.88971	78.24445	1478.75903	-550.30737	61.77727	1338.89832	-1271.90393	69.10947	1347.64673	364.40350	244.29276	-5.38971	-435.35794	-41.22681	-13.64110	-1085.80566	215.87747	-16.04350	-1618.35620	-79.37743	23.15409
814	6.775	730.10022	78.39419	1479.87817	-549.20471	63.24284	1339.05273	-1270.89087	70.14017	1351.33679	359.31653	245.09000	-8.69655	-449.48642	-41.61714	-13.75591	-1099.96838	215.35788	-16.02355	-1588.12939	-76.47787	21.46316
815	6.783	728.55011	78.50411	1480.77930	-547.99194	64.89062	1339.41833	-1269.78772	71.18608	1354.92639	352.07153	245.38464	-10.89747	-463.64688	-41.99270	-13.85865	-1114.18970	214.89130	-16.00927	-1556.21375	-73.53920	20.41741
816	6.792	727.29169	78.57725	1481.45483	-546.64380	66.71223	1339.99792	-1268.56287	72.25559	1358.37854	343.30310	245.10632	-12.11351	-477.84122	-42.36086	-13.90581	-1128.44604	214.46240	-15.94064	-1522.92432	-70.73502	20.47295
817	6.800	726.37347	78.62885	1481.89294	-545.14655	68.69733	1340.79883	-1267.19434	73.39430	1361.65173	333.05798	244.47414	-12.67283	-492.06332	-42.71651	-13.91401	-1142.66919	214.01472	-15.82215	-1488.64697	-68.09030	21.72325
818	6.808	725.83643	78.67664	1482.07788	-543.50977	70.83174	1341.83215	-1265.68872	74.66971	1364.70935	321.09778	243.84164	-12.94203	-506.27524	-43.03733	-13.92266	-1156.80298	213.53204	-15.68344	-1453.73511	-65.57584	23.92185
819	6.817	725.70758	78.72970	1481.99011	-541.77094	73.09067	1343.10596	-1264.09424	76.12251	1367.54224	307.63385	243.37340	-13.12540	-520.40442	-43.31308	-13.94520	-1170.85791	213.07466	-15.54528	-1418.49609	-63.17061	26.57104
820	6.825	725.98932	78.79237	1481.61292	-539.99036	75.42952	1344.61951	-1262.50134	77.71439	1370.17346	293.38800	243.01456	-13.29323	-534.40100	-43.57219	-13.95563	-1184.89111	212.70027	-15.41096	-1383.26990	-60.84031	29.11373
821	6.833	726.65570	78.86570	1480.93787	-538.23932	77.79163	1346.36047	-1261.01111	79.35585	1372.61731	279.03320	242.68448	-13.50291	-548.26526	-43.88848	-13.89634	-1198.93823	212.37903	-15.26231	-1348.39233	-58.56326	31.28582
822	6.842	727.65851	78.93772	1479.96619	-536.58588	80.12788	1348.30603	-1259.68958	80.97888	1374.83154	264.86719	242.35806	-13.79399	-562.00757	-44.34197	-13.68982	-1212.99194	212.03221	-15.10225	-1314.05261	-56.33127	33.29437
823	6.850	728.93616	78.98396	1478.70605	-535.08698	82.40262	1350.41797	-1258.57654	82.53354	1376.74548	250.88838	242.03699	-14.13136	-575.59753	-44.93548	-13.23019	-1227.02869	211.65338	-14.95932	-1280.23584	-54.10453	35.55687
824	6.858	730.42389	78.98594	1477.16797	-533.79120	84.58141	1352.64099	-1257.72864	83.95368	1378.32275	237.00008	241.73029	-14.42939	-588.95251	-45.55926	-12.37267	-1241.02820	211.30176	-14.85503	-1246.83411	-51.83208	38.28559
825	6.867	732.06317	78.94184	1475.36450	-532.74329	86.61919	1354.91089	-1257.21973	85.19334	1379.56116	223.14491	241.44064	-14.63744	-601.99670	-46.03997	-10.98394	-1254.96985	210.98758	-14.80888	-1213.83154	-49.52377	41.32277
826	6.875	733.80896	78.85340	1473.31165	-531.98419	88.46278	1357.16650	-1257.10608	86.26772	1380.45166	209.32466	241.15399	-14.77576	-614.71094	-46.22978	-9.01752	-1268.83716	210.66846	-14.82383	-1181.38721	-47.29095	44.27981
827	6.883	735.63080	78.71467	1471.02539	-531.54871	90.06203	1359.35791	-1257.41052	87.22787	1380.97034	195.56667	240.86180	-14.89259	-627.04626	-46.12465	-6.47554	-1282.64136	210.29430	-14.88137	-1149.75146	-45.34314	46.78955
828	6.892	737.50885	78.51820	1468.51904	-531.46509	91.37739	1361.44568	-1258.12012	88.11912	1381.10107	181.87691	240.58704	-15.01682	-638.78992	-45.87390	-3.32762	-1296.43933	209.79752	-14.99657	-1119.08447	-43.93521	48.67142
829	6.900	739.43073	78.26247	1465.80676	-531.75201	92.38969	1363.39893	-1259.18787	88.96928	1380.85242	168.21663	240.36153	-15.15062	-649.55176	-45.61503	0.45767	-1310.29102	209.15691	-15.21363	-1089.33179	-43.24432	49.92801
830	6.908	741.39136	77.95670	1462.90564	-532.41193	93.11338	1365.19055	-1260.54285	89.78836	1380.25269	154.53358	240.18391	-15.27710	-658.85022	-45.37223	4.89868	-1324.18872	208.49474	-15.50083	-1060.25977	-43.25527	50.65669
831	6.917	743.39276	77.61939	1459.83240	-533.42780	93.59110	1366.79858	-1262.09839	90.56314	1379.33386	140.79567	240.01288	-15.37519	-666.16833	-45.14511	10.12380	-1338.06396	208.00198	-15.72345	-1031.56152	-43.79314	50.99339
832	6.925	745.43817	77.26623	1456.60315	-534.76868	93.86678	1368.21118	-1263.76245	91.26466	1378.12268	126.99004	239.80283	-15.43895	-670.93579	-45.07623	16.45357	-1351.86426	207.75131	-15.78177	-1002.95374	-44.68068	51.09937
833	6.933	747.52222	76.91091	1453.23560	-536.39569	93.96998	1369.43396	-1265.45801	91.86790	1376.64160	113.12538	239.54877	-15.47605	-672.49329	-45.52369	24.19686	-1365.59753	207.65097	-15.70806	-974.30719	-45.83414	51.12997
834	6.942	749.62592	76.56950	1449.75183	-538.26178	93.92628	1370.48730	-1267.14111	92.36407	1374.90686	99.23711	239.27068	-15.49877	-670.17139	-46.89165	33.16582	-1379.30811	207.60089	-15.57279	-945.75574	-47.23905	51.15958
835	6.950	751.72430	76.24349	1446.17969	-540.30988	93.76668	1371.39673	-1268.80249	92.77008	1372.93237	85.35854	238.96698	-15.52396	-663.52979	-49.26220	42.33857	-1393.03052	207.61043	-15.39866	-917.68536	-48.90131	51.11651
836	6.958	753.79810	75.91689	1442.55127	-542.47437	93.51855	1372.18323	-1270.45618	93.12782	1370.73450	71.48647	238.62677	-15.56977	-652.56665	-52.22874	50.23653	-1406.79004	207.67877	-15.24096	-890.62006	-50.80344	50.79914
837	6.967	755.83954	75.57726	1438.89600	-544.68298	93.20068	1372.85889	-1272.12415	93.47041	1368.33118	57.60149	238.26309	-15.64765	-637.73401	-55.30112	55.87915	-1420.62158	207.67976	-15.21264	-865.06104	-52.87283	49.97195
838	6.975	757.85175	75.22099	1435.23877	-546.86145	92.83474	1373.42590	-1273.81628	93.79378	1365.73901	43.70836	237.90707	-15.75463	-619.77319	-58.36782	59.31224	-1434.53882	207.52332	-15.34756	-841.36377	-54.98019	48.47331
839	6.983	759.84430	74.84826	1431.59839	-548.94208	92.45161	1373.87756	-1275.51184	94.08052	1362.97485	29.82478	237.57968	-15.87594	-599.42957	-61.54234	61.22585	-1448.49146	207.28505	-15.55628	-819.72833	-56.93117	46.27052
840	6.992	761.82489	74.46593	1427.98926	-550.87158	92.08148	1374.20288	-1277.15955	94.33138	1360.05957	15.94630	237.26624	-15.99323	-577.25708	-64.81005	62.34943	-1462.41248	207.03394	-15.73915	-800.26892	-58.49424	43.45653
841	7.000	763.79572	74.08271	1424.42627	-552.61395	91.74543	1374.39209	-1278.69312	94.56062	1357.01672	2.04012	236.92868	-16.09034	-553.66113	-67.99658	63.18316	-1476.29517	206.72083	-15.86843	-783.07605	-59.52448	40.21403
842	7.008	765.75452	73.70010	1420.93140	-554.14941	91.45583	1374.44299	-1280.04700	94.78232	1353.87109	-11.92708	236.55945	-16.16455	-529.01367	-70.88040	63.95475	-1490.17957	206.31734	-15.97350	-768.26019	-60.06638	36.73755
843	7.017	767.69275	73.31149	1417.53723	-555.47229	91.22187	1374.36353	-1281.16577	95.00052	1350.64673	-25.94978	236.19316	-16.22904	-503.65787	-73.29746	64.69102	-1504.10864	205.88998	-16.09241	-755.99683	-60.31558	33.11056
844	7.025	769.59467	72.90545	1414.28821	-556.58527	91.06007	1374.16907	-1282.01172	95.19695	1347.35986	-39.98286	235.85349	-16.29995	-477.80472	-75.20129	65.34053	-1518.12256	205.50255	-16.23359	-746.52679	-60.46246	29.22500
845	7.033	771.43835	72.47234	1411.23804	-557.49591	90.99136	1373.87561	-1282.57129	95.33388	1344.01758	-53.99431	235.52936	-16.38167	-451.46085	-76.63231	65.82895	-1532.22754	205.14543	-16.36131	-740.06964	-60.55871	24.85446
846	7.042	773.19928	72.00547	1408.44507	-558.21954	91.02204	1373.49609	-1282.85156	95.37093	1340.62817	-67.99355	235.19510	-16.46483	-424.48666	-77.68955	66.08318	-1546.35254	204.76987	-16.43408	-736.70398	-60.54788	19.86351
847	7.050	774.85626	71.49885	1405.96021	-558.77740	91.14169	1373.03711	-1282.87317	95.27638	1337.21228	-81.99736	234.82529	-16.54621	-396.70755	-78.50424	66.06968	-1560.41980	204.35049	-16.45624	-736.31213	-60.39030	14.39800
848	7.058	776.39240	70.95774	1403.82019	-559.18567	91.33644	1372.49280	-1282.66443	95.03127	1333.80737	-96.00591	234.41678	-16.64009	-367.98032	-79.17070	65.77699	-1574.43677	203.91183	-16.45985	-738.64929	-60.12043	9.01800
849	7.067	777.79309	70.40202	1402.05090	-559.44781	91.58799	1371.84265	-1282.25684	94.63039	1330.46899	-110.01518	233.99123	-16.77153	-338.20255	-79.73071	65.16109	-1588.42883	203.50981	-16.46641	-743.56812	-59.83553	4.65989
850	7.075	779.04407	69.85157	1400.67908	-559.55798	91.86661	1371.05798	-1281.68481	94.08089	1327.26953	-124.02264	233.55888	-16.96660	-307.30746	-80.22142	64.14759	-1602.35010	203.18610	-16.49488	-751.20020	-59.68300	2.03378
851	7.083	780.12805	69.32252	1399.73730	-559.51056	92.13799	1370.11145	-1280.98743	93.39954	1324.29321	-138.01845	233.11163	-17.21428	-275.27005	-80.67101	62.67339	-1616.15710	202.92200	-16.55611	-761.63635	-59.78718	0.96952
852	7.092	781.02148	68.83158	1399.25793	-559.30756	92.37054	1368.98193	-1280.20544	92.61508	1321.63123	-151.98177	232.65555	-17.44891	-242.09244	-81.05071	60.69046	-1629.89087	202.66373	-16.61099	-774.34467	-60.13047	0.71686
853	7.100	781.69525	68.38390	1399.26257	-558.96039	92.53578	1367.65710	-1279.37146	91.78065	1319.37561	-165.89760	232.21622	-17.62058	-207.77914	-81.29068	58.15352	-1643.56348	202.40683	-16.55387	-788.25641	-60.57616	0.66269
854	7.108	782.11859	67.96391	1399.75610	-558.48785	92.61553	1366.13574	-1278.50183	90.98688	1317.61414	-179.77129	231.80272	-17.75364	-172.36096	-81.32683	55.05533	-1657.02014	202.20758	-16.22625	-802.43896	-61.00163	0.53580
855	7.117	782.26465	67.54957	1400.73120	-557.91241	92.61146	1364.43176	-1277.60095	90.35841	1316.41846	-193.61125	231.38840	-17.90638	-135.95267	-81.10471	51.46006	-1670.03943	202.11917	-15.44544	-816.46338	-61.36445	0.28477
856	7.125	782.11694	67.12772	1402.17725	-557.25629	92.54200	1362.57605	-1276.67480	90.03348	1315.83130	-207.41273	230.94397	-18.10732	-98.76834	-80.58836	47.47839	-1682.53394	202.16061	-14.07022	-830.29163	-61.69839	-0.03786
857	7.133	781.66949	66.69184	1404.08276	-556.53778	92.43348	1360.61035	-1275.73889	90.13276	1315.85547	-221.16887	230.47711	-18.34292	-61.07776	-79.77631	43.23174	-1694.56360	202.29405	-12.05601	-844.03046	-62.06736	-0.35370
858	7.142	780.92139	66.23801	1406.43066	-555.76709	92.31213	1358.57593	-1274.81726	90.71445	1316.45605	-234.88115	230.01294	-18.58128	-23.15317	-78.68206	38.82681	-1706.15918	202.40891	-9.42034	-857.75171	-62.50492	-0.60276
859	7.150	779.87122	65.77122	1409.19299	-554.95087	92.19343	1356.50891	-1273.93213	91.73990	1317.56958	-248.55891	229.54358	-18.79502	14.76120	-77.33149	34.34064	-1717.16589	202.41760	-6.19408	-871.44250	-63.01131	-0.77189
860	7.158	778.51636	65.30637	1412.32947	-554.10327	92.08214	1354.44104	-1273.09485	93.08781	1319.11646	-262.21301	229.03888	-18.97438	52.48892	-75.80115	29.84608	-1727.28625	202.32713	-2.47022	-885.06293	-63.57605	-0.89951
861	7.167	776.85944	64.85343	1415.79102	-553.24945	91.98655	1352.40076	-1272.30127	94.60201	1321.01086	-275.85156	228.50073	-19.12904	89.95303	-74.21738	25.45078	-1736.26489	202.12845	1.56821	-898.62158	-64.17393	-1.04069
862	7.175	774.91534	64.40778	1419.52234	-552.41504	91.92139	1350.41699	-1271.53406	96.12512	1323.16833	-289.50049	227.96057	-19.27416	127.13419	-72.70421	21.31321	-1743.86499	201.85855	5.86312	-912.18085	-64.78091	-1.21641
863	7.183	772.71094	63.95863	1423.46594	-551.61444	91.89433	1348.52112	-1270.76831	97.50835	1325.51135	-303.19598	227.42130	-19.41673	164.00223	-71.35381	17.62683	-1749.52808	202.02383	10.88330	-925.78369	-65.39836	-1.39607
864	7.192	770.27863	63.50385	1427.56360	-550.84918	91.89771	1346.74316	-1269.98352	98.63227	1327.98169	-316.93610	226.84653	-19.55872	200.46365	-70.23006	14.59089	-1752.26147	203.48570	17.58892	-939.41022	-66.02555	-1.53497
865	7.200	767.65448	63.05195	1431.75745	-550.11450	91.90365	1345.10791	-1269.17542	99.46378	1330.55884	-330.69012	226.22659	-19.69869	236.27078	-69.37090	12.41838	-1751.06726	206.38092	26.54187	-953.03174	-66.63319	-1.61978
866	7.208	764.87903	62.60580	1435.99207	-549.40399	91.85345	1343.63293	-1268.35791	100.08141	1333.25427	-344.45392	225.61896	-19.82502	270.93961	-68.75119	11.30794	-1745.48694	209.65073	37.06909	-966.66907	-67.19281	-1.66234
867	7.217	761.99280	62.15406	1440.22229	-548.70642	91.65909	1342.32703	-1267.55688	100.59349	1336.07813	-358.24811	225.09239	-19.92386	303.74094	-68.26257	11.31574	-1735.84314	212.16464	47.50510	-980.36926	-67.69939	-1.67331
868	7.225	759.02924	61.68478	1444.41382	-548.00427	91.22901	1341.19263	-1266.79565	101.03867	1339.01660	-372.08179	224.65550	-19.99335	333.71085	-67.80309	12.22592	-1722.98230	213.82637	56.20035	-994.15094	-68.15830	-1.66321
869	7.233	756.01355	61.20164	1448.53210	-547.27740	90.50268	1340.23096	-1266.07861	101.39441	1342.04077	-385.94714	224.26486	-20.04350	359.71359	-67.28291	13.45366	-1707.66736	215.19527	62.35034	-1007.98700	-68.57541	-1.63801
870	7.242	752.96930	60.72744	1452.53589	-546.50256	89.46809	1339.44128	-1265.38696	101.63673	1345.11853	-399.83527	223.88947	-20.09353	380.69754	-66.44660	14.09191	-1690.22974	216.51984	66.04669	-1021.84216	-68.94844	-1.59204
871	7.250	749.92920	60.29705	1456.38110	-545.64893	88.14873	1338.81934	-1264.68726	101.74289	1348.22144	-413.74841	223.53915	-20.16434	396.08340	-64.84888	13.29400	-1670.75610	217.55841	67.73237	-1035.72290	-69.26593	-1.52901
872	7.258	746.93677	59.93902	1460.03027	-544.67731	86.57895	1338.36047	-1263.94006	101.66954	1351.32336	-427.70160	223.22496	-20.26138	405.95816	-62.12311	10.78019	-1649.36597	218.01067	67.71978	-1049.66455	-69.53362	-1.46964
873	7.267	744.03644	59.65485	1463.45984	-543.54651	84.79899	1338.06299	-1263.09851	101.37050	1354.39624	-441.70514	222.93723	-20.36157	410.91592	-58.29241	7.05009	-1626.19189	217.79265	66.13091	-1063.67371	-69.78387	-1.43331
874	7.275	741.27209	59.41961	1466.65820	-542.22430	82.86113	1337.92188	-1262.11157	100.82661	1357.40625	-455.74158	222.70927	-20.39893	411.78543	-53.80735	3.11895	-1601.24048	217.01360	63.10594	-1077.71082	-70.05610	-1.41509
875	7.283	738.69373	59.20564	1469.61621	-540.69385	80.81667	1337.92578	-1260.93652	100.06081	1360.32080	-469.76898	222.63834	-20.28728	409.45151	-49.22531	-0.13760	-1574.43958	215.82834	58.92796	-1091.72241	-70.39648	-1.36147
876	7.292	736.35803	59.00282	1472.31970	-538.95282	78.69608	1338.06458	-1259.54626	99.15201	1363.11963	-483.75293	222.75082	-20.01435	404.63443	-44.96064	-2.49060	-1545.77930	214.36700	53.99231	-1105.68970	-70.83828	-1.20666
877	7.300	734.32324	58.81635	1474.75146	-537.00989	76.50615	1338.33435	-1257.92749	98.21574	1365.79492	-497.67700	222.92494	-19.68368	397.58591	-41.41097	-4.15861	-1515.31445	212.81108	48.77175	-1119.65747	-71.34164	-0.96227
878	7.308	732.64307	58.65054	1476.89807	-534.88458	74.24268	1338.73608	-1256.08313	97.34068	1368.34058	-511.53510	223.00320	-19.43634	388.16507	-39.01361	-5.33035	-1483.10840	211.42532	43.77650	-1133.69568	-71.81274	-0.71570
879	7.317	731.36273	58.49744	1478.75122	-532.60974	71.91216	1339.27368	-1254.03503	96.55956	1370.74670	-525.38086	222.87024	-19.38013	376.45389	-37.92917	-6.11428	-1449.27917	210.44264	39.47074	-1147.82275	-72.19737	-0.53847
880	7.325	730.51337	58.33558	1480.30322	-530.23181	69.54355	1339.95251	-1251.82056	95.87309	1373.00256	-539.35260	222.44308	-19.55383	363.11832	-37.86060	-6.65439	-1414.10278	209.96835	36.19595	-1161.98718	-72.51058	-0.44580
881	7.333	730.10699	58.13676	1481.53955	-527.80652	67.17353	1340.77490	-1249.49426	95.26633	1375.09570	-553.55164	221.72046	-19.87315	349.03537	-38.31480	-7.06066	-1377.99597	210.02847	34.09488	-1176.12854	-72.80397	-0.41152
882	7.342	730.13654	57.88459	1482.44336	-525.39514	64.83614	1341.73657	-1247.13611	94.72081	1377.00342	-567.90515	220.83676	-20.12028	334.80423	-38.91392	-7.37987	-1341.40869	210.65579	33.09978	-1190.22388	-73.12790	-0.39227
883	7.350	730.57965	57.59289	1483.00317	-523.06030	62.57821	1342.82617	-1244.84888	94.23591	1378.68311	-582.16193	219.98265	-20.03302	320.66245	-39.48394	-7.64930	-1304.75500	211.91667	33.14613	-1204.27808	-73.49844	-0.37002
884	7.358	731.40088	57.29929	1483.21521	-520.86285	60.46520	1344.02820	-1242.74194	93.81575	1380.07813	-596.03815	219.25464	-19.43753	306.62991	-39.99245	-7.91134	-1268.32410	213.90317	34.34065	-1218.30981	-73.88611	-0.37318
885	7.367	732.55365	57.04194	1483.07581	-518.86279	58.55878	1345.32410	-1240.91760	93.44318	1381.13757	-609.40405	218.63156	-18.29670	292.65421	-40.44635	-8.20839	-1232.21533	216.60129	36.62910	-1232.33008	-74.26556	-0.43396
886	7.375	733.98492	56.84713	1482.58350	-517.12189	56.90012	1346.69177	-1239.46558	93.10194	1381.82666	-622.31940	218.06018	-16.64453	278.70181	-40.86568	-8.53737	-1196.49524	219.71664	39.36968	-1246.31860	-74.68538	-0.53219
887	7.383	735.64508	56.72417	1481.74365	-515.70117	55.51799	1348.10242	-1238.46326	92.80747	1382.11975	-634.93744	217.47293	-14.50100	264.78378	-41.31905	-8.82058	-1161.45679	222.82155	41.57120	-1260.24707	-75.22478	-0.59158
888	7.392	737.49561	56.66183	1480.56763	-514.65546	54.44330	1349.52307	-1237.96912	92.58511	1381.99341	-647.40912	216.73108	-11.79826	250.93790	-41.86976	-8.99805	-1127.67090	225.68947	42.58078	-1274.08313	-75.90064	-0.52657
889	7.400	739.50854	56.63613	1479.06775	-514.03040	53.71064	1350.92371	-1238.00452	92.43135	1381.43115	-659.76538	215.59290	-8.31934	237.17654	-42.48974	-9.11583	-1095.71924	228.37448	42.41040	-1287.81262	-76.64320	-0.32922
890	7.408	741.66272	56.62170	1477.25623	-513.86108	53.34393	1352.27612	-1238.54175	92.31316	1380.42944	-671.69641	213.79462	-3.69409	223.47177	-43.10242	-9.26554	-1065.79956	231.08365	41.44490	-1301.51587	-77.31793	-0.11138
891	7.417	743.94043	56.60001	1475.14978	-514.16498	53.33466	1353.55237	-1239.51526	92.19801	1379.00085	-682.28845	211.27496	2.51462	209.81021	-43.67844	-9.47225	-1037.54956	234.04181	39.99461	-1315.31677	-77.82063	-0.00176
892	7.425	746.32385	56.56770	1472.77100	-514.93329	53.63395	1354.72656	-1240.84595	92.08270	1377.17114	-690.03082	208.34033	10.56458	196.20822	-44.25729	-9.66444	-1010.22754	237.39053	38.19376	-1329.24316	-78.16801	-0.03577
893	7.433	748.79608	56.53663	1470.14270	-516.13007	54.17609	1355.77881	-1242.45642	91.99811	1374.97290	-693.32526	205.53177	20.11305	182.66553	-44.91087	-9.73123	-983.05774	241.15907	36.16093	-1343.22571	-78.45364	-0.16952
894	7.442	751.34705	56.52164	1467.28198	-517.69556	54.90670	1356.69800	-1244.27405	91.97717	1372.44360	-691.22729	203.33649	29.98208	169.13397	-45.68269	-9.61308	-955.53723	245.29924	34.05408	-1357.18945	-78.75974	-0.33873
895	7.450	753.97913	56.52952	1464.20215	-519.55078	55.78065	1357.48511	-1246.23047	92.02316	1369.62610	-683.79376	202.04890	38.59796	155.53528	-46.50940	-9.36323	-927.60266	249.75575	32.00676	-1371.09863	-79.13461	-0.49663
896	7.458	756.70569	56.55741	1460.91907	-521.60352	56.75131	1358.14990	-1248.25940	92.12549	1366.56226	-671.73181	201.80493	44.87977	141.81381	-47.22878	-9.12013	-899.61511	254.49268	30.09575	-1384.95728	-79.58865	-0.62639
897	7.467	759.54187	56.59364	1457.45679	-523.75885	57.77732	1358.70459	-1250.29346	92.28517	1363.28894	-655.84033	202.60666	48.72469	127.96655	-47.73032	-9.01092	-872.18866	259.40198	28.30163	-1398.79919	-80.08764	-0.73465
898	7.475	762.49420	56.62778	1453.84839	-525.92920	58.82730	1359.15942	-1252.26794	92.50638	1359.83984	-636.82971	204.29941	50.75404	114.03217	-48.04851	-9.07551	-845.95087	264.24319	26.46686	-1412.65564	-80.58512	-0.83937
899	7.483	765.55334	56.66520	1450.13184	-528.04077	59.87455	1359.52173	-1254.12329	92.78753	1356.24133	-615.41327	206.60397	51.80286	100.07376	-48.29824	-9.24792	-821.37915	268.72525	24.35764	-1426.52820	-81.05121	-0.95346
900	7.492	768.69562	56.71900	1446.34656	-530.03613	60.89998	1359.79614	-1255.80444	93.12300	1352.50854	-592.32220	209.19489	52.59681	86.13382	-48.58720	-9.40747	-798.80493	272.59921	21.79124	-1440.41602	-81.47549	-1.07769
901	7.500	771.89160	56.79371	1442.53186	-531.87384	61.89720	1359.98901	-1257.26733	93.50020	1348.65039	-568.22772	211.76025	53.61021	72.19296	-48.95401	-9.49236	-778.51746	275.68271	18.71021	-1454.33105	-81.87801	-1.20343
902	7.508	775.11200	56.88563	1438.72522	-533.52673	62.86591	1360.11597	-1258.48596	93.90654	1344.67871	-543.67096	214.03546	55.02290	58.21393	-49.35246	-9.53804	-760.83252	277.80991	15.13904	-1468.28662	-82.29578	-1.31589
903	7.517	778.32727	56.98914	1434.96423	-534.97839	63.79845	1360.20227	-1259.45032	94.34355	1340.60779	-518.97931	215.82942	56.79482	44.19113	-49.73833	-9.57147	-746.10071	278.75696	11.06482	-1482.30176	-82.73846	-1.41420
904	7.525	781.50586	57.10334	1431.29041	-536.21851	64.67065	1360.27234	-1260.16528	94.82539	1336.45007	-494.20941	217.07660	58.80715	30.11826	-50.14002	-9.56396	-734.72253	278.32062	6.43852	-1496.39307	-83.18548	-1.51990
905	7.533	784.61768	57.23237	1427.74634	-537.24335	65.44979	1360.34216	-1260.64429	95.36606	1332.21948	-469.21344	217.86658	60.94518	15.97131	-50.58912	-9.52261	-727.16467	276.53601	1.37719	-1510.55115	-83.62553	-1.64321
906	7.542	787.63599	57.37432	1424.37000	-538.05872	66.11253	1360.41821	-1260.89746	95.97516	1327.94458	-443.76569	218.38483	63.09297	1.75931	-51.03801	-9.51027	-723.85144	273.80899	-3.64290	-1524.74634	-84.06428	-1.76584
907	7.550	790.53705	57.52131	1421.19580	-538.67383	66.65154	1360.49500	-1260.92407	96.67041	1323.67786	-417.63806	218.78320	65.08744	-12.45776	-51.40202	-9.56420	-724.92340	270.85638	-7.89791	-1538.94946	-84.50240	-1.87056
908	7.558	793.29980	57.67326	1418.25793	-539.09094	67.06963	1360.55212	-1260.71375	97.49638	1319.49817	-390.63977	219.07834	66.70015	-26.61420	-51.66810	-9.66205	-730.08002	268.42834	-10.87924	-1553.14221	-84.92780	-1.96395
909	7.567	795.90723	57.84089	1415.59265	-539.30151	67.37593	1360.55884	-1260.25366	98.52574	1315.50940	-362.66272	219.19691	67.70422	-40.70267	-51.92676	-9.75678	-738.72565	266.90918	-12.61851	-1567.31592	-85.32421	-2.05893
910	7.575	798.34241	58.03764	1413.23914	-539.29352	67.59029	1360.47937	-1259.53650	99.82401	1311.83679	-333.69641	219.11090	67.96496	-54.79639	-52.26498	-9.83628	-750.17273	266.16443	-13.50815	-1581.47083	-85.69407	-2.14949
911	7.583	800.58368	58.27120	1411.23767	-539.06183	67.75174	1360.27722	-1258.56726	101.40434	1308.61243	-303.77838	218.88525	67.44917	-68.95532	-52.64231	-9.93092	-763.55933	265.82147	-13.93922	-1595.60181	-86.05910	-2.21904
912	7.592	802.60278	58.53812	1409.62878	-538.61316	67.91621	1359.91931	-1257.36963	103.22434	1305.95264	-272.93646	218.61823	66.16548	-83.12885	-52.93657	-10.05037	-777.86670	265.64551	-14.10003	-1609.65161	-86.43626	-2.25448
913	7.600	804.36450	58.82708	1408.45154	-537.96368	68.13406	1359.38123	-1255.98706	105.20676	1303.93408	-241.18178	218.39014	64.12762	-97.22211	-53.12003	-10.17077	-792.31104	265.63290	-14.01021	-1623.44458	-86.85117	-2.20994
914	7.608	805.83124	59.12295	1407.73889	-537.13507	68.42683	1358.64954	-1254.47400	107.23264	1302.58240	-208.51753	218.26167	61.37198	-111.21414	-53.28849	-10.29933	-806.57019	265.82541	-13.72234	-1636.70313	-87.34306	-1.96882
915	7.617	806.97424	59.40800	1407.51526	-536.15100	68.79095	1357.72681	-1252.89209	109.12946	1301.87964	-174.95650	218.26990	57.97382	-125.15085	-53.48630	-10.48635	-820.62134	266.09647	-13.43224	-1649.20972	-87.91213	-1.39706
916	7.625	807.77838	59.66598	1407.79639	-535.03522	69.21825	1356.63330	-1251.31287	110.70362	1301.78162	-140.55261	218.41409	54.03284	-139.06601	-53.61653	-10.76867	-834.52917	266.20386	-13.34848	-1660.94153	-88.50861	-0.43108
917	7.633	808.23743	59.88166	1408.58777	-533.81024	69.69879	1355.39978	-1249.81226	111.80563	1302.23145	-105.39540	218.66724	49.65874	-152.96887	-53.59356	-11.13971	-848.33044	266.07312	-13.50097	-1671.99170	-89.07856	0.91755
918	7.642	808.35132	60.04182	1409.87695	-532.49628	70.20637	1354.05981	-1248.45190	112.37912	1303.16968	-69.57874	219.00235	44.96294	-166.85178	-53.53409	-11.52331	-862.00507	265.85825	-13.74240	-1682.38538	-89.58591	2.60729
919	7.650	808.12823	60.14394	1411.62915	-531.11176	70.69553	1352.64673	-1247.26160	112.46431	1304.54602	-33.21005	219.40607	40.03486	-180.65512	-53.67118	-11.78700	-875.54834	265.70340	-13.93534	-1692.02515	-90.02741	4.55124
920	7.658	807.58380	60.19830	1413.79236	-529.67920	71.11770	1351.19385	-1246.23401	112.16026	1306.32117	3.56432	219.89041	34.93062	-194.31195	-54.08224	-11.87147	-889.02795	265.61426	-14.08119	-1700.79077	-90.45666	6.55732
921	7.667	806.73645	60.22540	1416.30676	-528.23065	71.44469	1349.73303	-1245.33398	111.58047	1308.46106	40.57954	220.50642	29.70156	-207.85031	-54.62942	-11.85281	-902.52063	265.54105	-14.25153	-1708.59277	-90.95205	8.32859
922	7.675	805.60388	60.24766	1419.11145	-526.80658	71.67815	1348.29480	-1244.51465	110.83470	1310.93127	77.69987	221.35126	24.43480	-221.38440	-55.11426	-11.85117	-916.04846	265.46210	-14.47067	-1715.26733	-91.50970	9.55966
923	7.683	804.20856	60.26891	1422.14844	-525.44641	71.83671	1346.90576	-1243.72388	110.03351	1313.69556	114.83833	222.57607	19.27376	-235.01965	-55.42320	-11.93718	-929.61462	265.38022	-14.70711	-1720.49255	-91.92918	10.15095
924	7.692	802.58728	60.26713	1425.36450	-524.17523	71.94701	1345.58606	-1242.90979	109.28858	1316.71545	151.93263	224.37613	14.42430	-248.77234	-55.59601	-12.08878	-943.23560	265.28928	-14.91950	-1723.79822	-91.83278	10.48951
925	7.700	800.78894	60.22208	1428.70703	-522.99628	72.04706	1344.34863	-1242.03674	108.69581	1319.94934	188.89201	226.95776	10.17994	-262.56473	-55.74465	-12.23542	-956.91028	265.15720	-15.08196	-1724.57568	-90.84426	11.39047
926	7.708	798.85876	60.14758	1432.12231	-521.89368	72.18342	1343.19946	-1241.09827	108.31630	1323.35608	225.54604	230.47925	6.93695	-276.31003	-55.91418	-12.35438	-970.60968	264.93808	-15.18470	-1722.20020	-88.70728	13.45706
927	7.717	796.82861	60.08002	1435.55847	-520.84027	72.40369	1342.14124	-1240.10876	108.16786	1326.89856	261.57104	234.91870	5.11616	-289.99454	-56.10028	-12.46568	-984.32465	264.62125	-15.22558	-1716.26929	-85.34133	16.54371
928	7.725	794.71893	60.03968	1438.96960	-519.80212	72.75098	1341.17883	-1239.08972	108.22604	1330.54248	296.35815	239.95587	4.99244	-303.67575	-56.34692	-12.56677	-998.08936	264.25220	-15.22295	-1706.61694	-81.03822	20.01354
929	7.733	792.54492	60.02259	1442.31091	-518.74207	73.25770	1340.32422	-1238.06653	108.43344	1334.25452	328.90210	245.08595	6.49176	-317.42032	-56.72570	-12.63725	-1011.92493	263.86835	-15.21449	-1693.17981	-76.53206	23.31783
930	7.742	790.32440	60.01832	1445.53491	-517.62775	73.94748	1339.59753	-1237.06958	108.71724	1338.00818	357.79138	249.91049	8.98363	-331.25992	-57.21739	-12.68690	-1025.81189	263.44821	-15.20878	-1676.07410	-72.56120	26.10580
931	7.750	788.08423	60.02077	1448.59631	-516.44073	74.84499	1339.02319	-1236.13391	109.01895	1341.78894	381.39685	254.26529	11.25067	-345.20505	-57.69104	-12.75978	-1039.73938	262.97141	-15.17747	-1655.70886	-69.29130	28.00331
932	7.758	785.85962	60.03289	1451.46021	-515.17712	75.97441	1338.62231	-1235.28735	109.33266	1345.58069	398.37646	258.10693	11.93017	-359.26724	-58.06585	-12.87215	-1053.73376	262.46341	-15.11453	-1632.61035	-66.29727	28.65220
933	7.767	783.69110	60.06264	1454.10156	-513.84015	77.34241	1338.40588	-1234.50818	109.71989	1349.33533	408.27063	261.37729	10.23246	-373.44339	-58.40991	-12.98406	-1067.82605	261.94653	-15.04862	-1607.14307	-63.06585	27.97626
934	7.775	781.62170	60.11118	1456.50171	-512.43140	78.92748	1338.37244	-1233.70801	110.27237	1352.96497	411.65607	263.95914	6.30986	-387.68875	-58.79630	-13.07188	-1081.99292	261.44354	-14.97744	-1579.46143	-59.38647	26.26224
935	7.783	779.69415	60.16383	1458.64514	-510.94464	80.69142	1338.51025	-1232.78015	111.05745	1356.38257	409.71783	265.71442	1.07921	-401.93399	-59.18499	-13.15820	-1096.16895	261.00250	-14.84808	-1549.66870	-55.36517	24.01813
936	7.792	777.94922	60.19131	1460.51782	-509.36584	82.59753	1338.80469	-1231.64746	112.09644	1359.53540	403.72900	266.58356	-4.20659	-416.14316	-59.51377	-13.23916	-1110.33533	260.62103	-14.64140	-1517.93945	-51.26109	21.79577
937	7.800	776.42389	60.16665	1462.10974	-507.67657	84.61999	1339.24377	-1230.27332	113.34982	1362.40771	394.86560	266.66275	-8.42133	-430.33878	-59.78440	-13.28305	-1124.53394	260.21237	-14.41988	-1484.51855	-47.32343	20.03774
938	7.808	775.15253	60.08231	1463.41687	-505.86023	86.74568	1339.82043	-1228.66638	114.70206	1365.02161	384.14935	266.19724	-10.99020	-444.56815	-60.04382	-13.30053	-1138.80627	259.72137	-14.27703	-1449.68018	-43.69926	18.99245
939	7.817	774.17310	59.94968	1464.43835	-503.91254	88.97158	1340.53516	-1226.87280	116.00897	1367.42822	372.21796	265.50815	-12.10219	-458.85843	-60.35931	-13.32704	-1153.16431	259.20090	-14.29084	-1413.72510	-40.42455	18.71964
940	7.825	773.53076	59.78930	1465.16711	-501.84848	91.30135	1341.39734	-1224.95142	117.18515	1369.67371	359.28040	264.87897	-12.43734	-473.18094	-60.77364	-13.37176	-1167.58228	258.72400	-14.47312	-1377.00391	-37.48345	19.09776
941	7.833	773.26965	59.61805	1465.58435	-499.70288	93.73866	1342.42078	-1222.96069	118.22809	1371.77161	345.50562	264.44659	-12.57520	-487.45547	-61.25176	-13.43055	-1181.98267	258.30115	-14.70603	-1339.90442	-34.91424	19.85020
942	7.842	773.41724	59.43627	1465.66223	-497.52405	96.27451	1343.61414	-1220.96619	119.17072	1373.70154	331.27246	264.18616	-12.72591	-501.60190	-61.71872	-13.47690	-1196.26440	257.91455	-14.80576	-1302.80615	-32.83120	20.70944
943	7.850	773.97308	59.23110	1465.36926	-495.36523	98.88034	1344.97205	-1219.04553	120.04849	1375.42175	316.96698	264.00223	-12.91391	-515.55933	-62.13705	-13.39159	-1210.39575	257.55502	-14.70575	-1266.02661	-31.32316	21.63787
944	7.858	774.90729	58.99453	1464.68188	-493.28494	101.51786	1346.47290	-1217.28284	120.90359	1376.88257	302.76379	263.81079	-13.16236	-529.25928	-62.50883	-12.95225	-1224.43994	257.21857	-14.51374	-1229.73560	-30.37570	22.84767
945	7.867	776.16821	58.73313	1463.59448	-491.35416	104.15144	1348.08606	-1215.76233	121.77410	1378.03772	288.66760	263.56253	-13.48707	-542.64771	-62.82647	-11.95440	-1238.44653	256.90137	-14.35042	-1193.91211	-29.84890	24.55661
946	7.875	777.69568	58.46044	1462.11926	-489.65656	106.74586	1349.77832	-1214.56042	122.67102	1378.84802	274.65552	263.24670	-13.84772	-555.76355	-62.99886	-10.34739	-1252.39246	256.58566	-14.22725	-1158.45190	-29.49227	26.72947
947	7.883	779.43225	58.18517	1460.27930	-488.27255	109.25756	1351.50952	-1213.74133	123.57601	1379.28223	260.73083	262.88666	-14.16838	-568.75842	-62.83704	-8.19090	-1266.27429	256.25388	-14.13654	-1123.36426	-29.05546	29.03823
948	7.892	781.33069	57.90849	1458.10156	-487.25531	111.62167	1353.23096	-1213.34875	124.45390	1379.31775	246.89375	262.53470	-14.40221	-581.75024	-62.21512	-5.46086	-1280.16040	255.89293	-14.13813	-1088.90283	-28.45032	31.04318
949	7.900	783.35901	57.62411	1455.60840	-486.61853	113.74155	1354.89087	-1213.39661	125.26959	1378.94519	233.13338	262.24561	-14.57200	-594.57983	-61.16087	-1.99440	-1294.08850	255.43224	-14.28590	-1055.51721	-27.82630	32.43421
950	7.908	785.49677	57.31991	1452.81311	-486.34897	115.52091	1356.44226	-1213.86511	126.00218	1378.17102	219.44228	262.03088	-14.74366	-606.68506	-59.74220	2.38594	-1308.00085	254.80481	-14.54935	-1023.59253	-27.49206	33.14292
951	7.917	787.72925	56.98835	1449.72375	-486.43344	116.92139	1357.84924	-1214.70520	126.64705	1377.01465	205.80727	261.86481	-14.94926	-617.17529	-58.05031	7.81557	-1321.82690	254.12946	-14.82129	-993.15210	-27.70904	33.28950
952	7.925	790.04712	56.63529	1446.35010	-486.87219	117.97657	1359.08777	-1215.84973	127.20512	1375.50342	192.20296	261.71216	-15.15209	-625.02502	-56.28242	14.40238	-1335.56421	253.63559	-14.98880	-963.80066	-28.48992	33.08957
953	7.933	792.44824	56.27183	1442.70996	-487.66818	118.76179	1360.14722	-1217.22314	127.67662	1373.67004	178.60231	261.52759	-15.29800	-629.26929	-54.74633	22.16828	-1349.26001	253.41936	-15.01187	-934.93695	-29.59920	32.80700
954	7.942	794.93677	55.89826	1438.82910	-488.80948	119.35909	1361.03040	-1218.75122	128.07016	1371.54810	164.98207	261.28522	-15.37514	-629.18359	-53.81623	30.88404	-1362.95081	253.44684	-14.90117	-906.05090	-30.74265	32.71572
955	7.950	797.51740	55.50379	1434.73730	-490.26312	119.83137	1361.75366	-1220.37134	128.40495	1369.16687	151.32594	261.01074	-15.41267	-624.47644	-53.72585	39.82419	-1376.64087	253.63373	-14.68397	-876.95410	-31.72264	33.02448
956	7.958	800.18817	55.08179	1430.46472	-491.97998	120.21241	1362.33923	-1222.03906	128.70175	1366.54700	137.63457	260.73734	-15.44702	-615.30286	-54.31413	47.78060	-1390.31836	253.79915	-14.45858	-847.85205	-32.45308	33.79345
957	7.967	802.93768	54.64129	1426.04211	-493.89749	120.51649	1362.80566	-1223.72180	128.97906	1363.70471	123.92461	260.45593	-15.49956	-602.04736	-55.25095	53.69375	-1403.98425	253.74022	-14.36349	-819.26422	-32.90081	34.89512
958	7.975	805.74701	54.20321	1421.50354	-495.93845	120.75353	1363.16772	-1225.39001	129.24234	1360.66284	110.20427	260.13980	-15.56321	-585.16663	-56.47453	57.35093	-1417.67773	253.40823	-14.43675	-791.86194	-33.04446	36.04815
959	7.983	808.59296	53.78782	1416.88928	-498.01550	120.92999	1363.43860	-1227.01208	129.47267	1357.45264	96.46510	259.78320	-15.61186	-565.23096	-58.09790	59.34827	-1431.42883	252.93982	-14.58958	-766.28180	-32.88087	36.91813
960	7.992	811.45276	53.40652	1412.24194	-500.04568	121.04285	1363.63220	-1228.54639	129.64217	1354.11023	82.70842	259.40131	-15.63593	-542.96338	-60.04992	60.52132	-1445.19849	252.54506	-14.72181	-742.99921	-32.41853	37.22885
961	8.000	814.30786	53.06150	1407.59912	-501.96252	121.08653	1363.76257	-1229.93286	129.73880	1350.67493	68.94933	259.01804	-15.65251	-519.10364	-62.02663	61.48777	-1458.94067	252.31648	-14.80986	-722.31158	-31.65116	36.83059
962	8.008	817.14154	52.74436	1402.99341	-503.71658	121.06480	1363.84241	-1231.09985	129.76942	1347.18555	55.18675	258.65302	-15.68526	-494.21902	-63.69990	62.53259	-1472.69287	252.11771	-14.88675	-704.38605	-30.59245	35.70689
963	8.017	819.93451	52.43458	1398.45850	-505.26834	120.99392	1363.88428	-1231.98157	129.74548	1343.67212	41.39760	258.30359	-15.75063	-468.67380	-64.88656	63.70268	-1486.52820	251.77454	-14.98083	-689.31671	-29.30679	33.91192
964	8.025	822.66583	52.10622	1394.03735	-506.58850	120.90323	1363.89832	-1232.53894	129.67188	1340.15247	27.56427	257.95358	-15.85310	-442.68405	-65.51675	64.89028	-1500.45313	251.31114	-15.10184	-677.17810	-27.86306	31.48078
965	8.033	825.31519	51.73937	1389.78882	-507.66470	120.83134	1363.88623	-1232.76978	129.54610	1336.63367	13.68585	257.60486	-15.97853	-416.31442	-65.55801	65.89150	-1514.41089	250.86392	-15.25390	-668.07471	-26.32234	28.39324
966	8.042	827.86169	51.32684	1385.78369	-508.49771	120.81387	1363.83997	-1232.69727	129.35828	1333.11523	-0.23766	257.26950	-16.09345	-389.46951	-65.04800	66.52782	-1528.35669	250.47769	-15.41787	-662.15228	-24.75192	24.60038
967	8.050	830.28424	50.86903	1382.09326	-509.08563	120.87453	1363.74707	-1232.34937	129.08456	1329.59167	-14.21095	256.93475	-16.16844	-361.94547	-64.09153	66.73606	-1542.29077	250.09009	-15.54704	-659.51624	-23.19008	20.09492
968	8.058	832.56891	50.36164	1378.78381	-509.41772	121.01818	1363.59229	-1231.75671	128.68011	1326.06018	-28.22514	256.57431	-16.20985	-333.53336	-62.78834	66.52389	-1556.23157	249.65445	-15.61634	-660.07788	-21.65987	15.03060
969	8.067	834.71338	49.79917	1375.91675	-509.48267	121.22556	1363.35547	-1230.96289	128.09491	1322.53394	-42.25156	256.18707	-16.25321	-304.10880	-61.21408	65.88338	-1570.18933	249.21465	-15.64891	-663.50745	-20.24827	9.90210
970	8.075	836.72009	49.19068	1373.54138	-509.27728	121.46680	1363.01025	-1230.01941	127.31323	1319.05310	-56.26987	255.79796	-16.32924	-273.64963	-59.43642	64.76730	-1584.15857	248.85889	-15.67958	-669.48621	-19.13590	5.58618
971	8.083	838.58606	48.55677	1371.68762	-508.81033	121.72556	1362.52185	-1228.96570	126.37345	1315.69141	-70.28073	255.42610	-16.45683	-242.19772	-57.52519	63.12326	-1598.07751	248.63467	-15.70155	-677.98181	-18.52406	2.81392
972	8.092	840.29858	47.91680	1370.36865	-508.10236	122.00577	1361.84888	-1227.82166	125.34956	1312.55798	-84.28151	255.07037	-16.63538	-209.79312	-55.55989	60.95053	-1611.78845	248.54010	-15.61645	-688.96649	-18.47004	1.52706
973	8.100	841.83539	47.28710	1369.59155	-507.18201	122.31204	1360.95544	-1226.58997	124.33117	1309.78833	-98.26216	254.72003	-16.82542	-176.42294	-53.60555	58.31721	-1625.12158	248.57944	-15.24379	-701.89026	-18.81032	1.09490
974	8.108	843.16522	46.67778	1369.36792	-506.08179	122.62621	1359.82593	-1225.26208	123.42136	1307.52124	-112.22084	254.35370	-16.98290	-142.04871	-51.68585	55.31517	-1638.03503	248.76881	-14.42124	-715.79810	-19.30673	0.96372
975	8.117	844.24670	46.09168	1369.70923	-504.83609	122.92087	1358.46582	-1223.82983	122.73096	1305.87207	-126.15739	253.94757	-17.10911	-106.68015	-49.79832	52.01960	-1650.59363	249.06995	-13.07447	-729.91656	-19.80697	0.84951
976	8.125	845.03076	45.53368	1370.62012	-503.48050	123.20203	1356.89368	-1222.30249	122.35571	1304.91785	-140.06013	253.50014	-17.24478	-70.39212	-47.90814	48.47857	-1662.81555	249.34262	-11.18157	-743.90479	-20.26031	0.63578
977	8.133	845.47412	45.01586	1372.09680	-502.05051	123.51555	1355.13782	-1220.71655	122.34904	1304.69153	-153.90776	253.02623	-17.43337	-33.29645	-45.93572	44.72237	-1674.59766	249.43066	-8.71497	-757.70050	-20.68093	0.32037
978	8.142	845.55286	44.55257	1374.12439	-500.57599	123.90405	1353.23914	-1219.13013	122.71236	1305.17883	-167.68666	252.53784	-17.68746	4.46463	-43.82600	40.78675	-1685.76172	249.29700	-5.65013	-771.34369	-21.11278	-0.02451
979	8.150	845.26184	44.15537	1376.67200	-499.07861	124.36855	1351.24866	-1217.60132	123.40027	1306.32361	-181.40599	252.05148	-17.97315	42.72482	-41.59202	36.72368	-1696.15601	248.98853	-2.02682	-784.89923	-21.58940	-0.32355
980	8.158	844.60468	43.83614	1379.69373	-497.58005	124.86554	1349.21899	-1216.16370	124.32173	1308.03833	-195.08348	251.58508	-18.22787	81.30380	-39.28189	32.61882	-1705.68884	248.53444	2.02812	-798.42224	-22.11633	-0.54385
981	8.167	843.59039	43.60624	1383.13318	-496.11096	125.32752	1347.19836	-1214.81799	125.35117	1310.21326	-208.71367	251.12244	-18.41080	119.99460	-36.99300	28.61390	-1714.15417	248.02272	6.40956	-811.95142	-22.68358	-0.69598
982	8.175	842.23853	43.46070	1386.92761	-494.70807	125.68807	1345.22937	-1213.54688	126.35818	1312.72717	-222.28343	250.61942	-18.53998	158.56985	-34.87712	24.87598	-1720.94751	247.77615	11.25426	-825.51086	-23.28505	-0.81993
983	8.183	840.58252	43.37343	1391.01123	-493.40405	125.90254	1343.34851	-1212.33337	127.23997	1315.46863	-235.81898	250.05888	-18.66206	196.80020	-33.06595	21.55315	-1725.10596	248.29218	17.02165	-839.10242	-23.92656	-0.94982
984	8.192	838.66241	43.32351	1395.31396	-492.21945	125.96340	1341.58569	-1211.15613	127.97005	1318.37134	-249.37788	249.45999	-18.79683	234.42276	-31.62687	18.77705	-1725.66357	249.80162	24.19991	-852.71265	-24.60839	-1.07906
985	8.200	836.51245	43.31567	1399.76233	-491.15814	125.89755	1339.96606	-1209.98291	128.61584	1321.43835	-262.99976	248.84756	-18.93264	271.08664	-30.56780	16.67764	-1721.87561	251.89777	32.77602	-866.33838	-25.29408	-1.17974
986	8.208	834.15668	43.35987	1404.28882	-490.20612	125.73872	1338.50830	-1208.79260	129.23976	1324.70325	-276.68628	248.24084	-19.05869	306.38272	-29.84542	15.37763	-1713.49841	253.86661	41.93527	-879.99207	-25.91188	-1.24818
987	8.217	831.61743	43.44470	1408.83887	-489.33459	125.50050	1337.22229	-1207.59875	129.79846	1328.15442	-290.42456	247.66348	-19.18004	339.91434	-29.39258	14.92420	-1701.15149	255.34656	50.34122	-893.68378	-26.41189	-1.30494
988	8.225	828.92377	43.54281	1413.36975	-488.50549	125.17168	1336.11230	-1206.43799	130.19946	1331.72156	-304.21204	247.14346	-19.30900	371.19699	-29.14142	15.14665	-1685.98657	256.30408	56.79271	-907.42157	-26.81053	-1.36485
989	8.233	826.11017	43.63016	1417.84509	-487.67609	124.72089	1335.17761	-1205.34399	130.40958	1335.31982	-318.04926	246.69337	-19.45003	399.43912	-28.97001	15.55684	-1668.83569	256.65384	60.77452	-921.22131	-27.15768	-1.42423
990	8.242	823.20917	43.69426	1422.23254	-486.79910	124.09514	1334.41016	-1204.33960	130.45807	1338.87708	-331.92694	246.30963	-19.58462	423.58170	-28.60014	15.42778	-1649.93579	256.41397	62.55341	-935.08392	-27.49047	-1.45670
991	8.250	820.24957	43.73388	1426.50085	-485.81943	123.22226	1333.79639	-1203.43555	130.38754	1342.35083	-345.83875	245.98355	-19.67959	442.70566	-27.64938	14.10805	-1629.31104	255.80292	62.69627	-948.98547	-27.82886	-1.43271
992	8.258	817.26056	43.76212	1430.61841	-484.67841	122.03591	1333.32312	-1202.61255	130.23798	1345.74744	-359.79620	245.68027	-19.72581	456.44919	-25.90719	11.42299	-1607.03284	254.82980	61.48669	-962.91541	-28.17290	-1.36483
993	8.267	814.27740	43.80326	1434.55273	-483.33765	120.52242	1332.98779	-1201.81018	130.03604	1349.10657	-373.81537	245.33975	-19.75358	465.07346	-23.54645	7.82362	-1583.12231	253.22562	58.91976	-976.89917	-28.50286	-1.29721
994	8.275	811.34637	43.87535	1438.27502	-481.80212	118.74841	1332.80493	-1200.94507	129.78702	1352.45728	-387.90216	244.94130	-19.79859	469.20572	-20.96003	4.12201	-1557.46680	250.87827	55.10424	-990.96429	-28.80812	-1.25362
995	8.283	808.52588	43.98160	1441.75916	-480.10437	116.81939	1332.79883	-1199.93823	129.49815	1355.79602	-402.05420	244.52859	-19.86560	469.54239	-18.40262	1.01061	-1529.94629	248.01440	50.44243	-1005.11090	-29.10740	-1.23309
996	8.292	805.88257	44.11708	1444.97754	-478.26184	114.80981	1332.98450	-1198.72864	129.18629	1359.09753	-416.26172	244.14929	-19.92440	466.67172	-15.91448	-1.29962	-1500.56995	244.96767	45.48033	-1019.31952	-29.42270	-1.22257
997	8.300	803.48138	44.27526	1447.90417	-476.26471	112.74781	1333.36060	-1197.27905	128.85457	1362.32764	-430.49902	243.80672	-19.94249	460.96140	-13.54397	-3.03026	-1469.46802	241.98560	40.73469	-1033.56165	-29.73727	-1.19017
998	8.308	801.37817	44.44663	1450.52246	-474.10019	110.64131	1333.91907	-1195.58179	128.49091	1365.44873	-444.72882	243.48251	-19.92670	452.55246	-11.53936	-4.39998	-1436.83704	239.28659	36.67181	-1047.79724	-30.01758	-1.10508
999	8.317	799.61847	44.61286	1452.82629	-471.77261	108.49736	1334.65405	-1193.65540	128.09189	1368.42493	-458.92322	243.17227	-19.91845	441.63126	-10.27883	-5.39612	-1402.92139	237.13200	33.69526	-1061.97144	-30.30252	-0.96740
1000	8.325	798.23920	44.75294	1454.81616	-469.30496	106.33553	1335.56506	-1191.53430	127.67764	1371.22559	-473.07123	242.87552	-19.94689	428.76529	-9.93066	-6.01851	-1368.03516	235.71053	32.01920	-1076.02197	-30.71549	-0.78173
1001	8.333	797.26654	44.85323	1456.49243	-466.73615	104.18996	1336.65234	-1189.27222	127.28132	1373.82275	-487.15839	242.58922	-19.98805	414.82187	-10.24975	-6.41718	-1332.60913	235.00995	31.62156	-1089.92737	-31.31743	-0.53787
1002	8.342	796.71326	44.90096	1457.85046	-464.12195	102.09673	1337.91138	-1186.94641	126.92886	1376.19141	-501.14673	242.31749	-19.94435	400.53995	-10.80183	-6.73154	-1297.09363	234.92810	32.43127	-1103.75952	-31.98965	-0.26879
1003	8.350	796.57483	44.88317	1458.87988	-461.53479	100.09242	1339.33118	-1184.64600	126.64314	1378.31616	-514.97668	242.03607	-19.64938	386.30112	-11.30405	-7.01452	-1261.71997	235.43076	34.43386	-1117.63342	-32.53749	-0.06289
1004	8.358	796.82666	44.80336	1459.56409	-459.05850	98.22130	1340.89294	-1182.46045	126.46330	1380.19104	-528.57758	241.67569	-18.92947	372.23141	-11.71597	-7.28262	-1226.45728	236.50169	37.43001	-1131.61279	-32.86193	0.00916
1005	8.367	797.42871	44.68641	1459.88501	-456.77756	96.52941	1342.57007	-1180.48340	126.41778	1381.80200	-541.88470	241.18921	-17.70554	358.32321	-12.11311	-7.53588	-1191.26587	238.07509	40.83052	-1145.69104	-33.00173	-0.06644
1006	8.375	798.33594	44.56064	1459.82825	-454.76843	95.05482	1344.32825	-1178.82593	126.45615	1383.10559	-554.87592	240.58667	-16.01839	344.49979	-12.55465	-7.76246	-1156.37256	240.01585	43.84949	-1159.80493	-33.10398	-0.23703
1007	8.383	799.50464	44.43470	1459.38916	-453.10062	93.82895	1346.12866	-1177.60486	126.45470	1384.03601	-567.60071	239.88333	-13.92928	330.70023	-13.04142	-7.95647	-1122.31384	242.06264	45.89997	-1173.83435	-33.36643	-0.38252
1008	8.392	800.89471	44.29185	1458.57776	-451.83948	92.87992	1347.92932	-1176.90503	126.31910	1384.53687	-580.14569	239.04547	-11.40082	316.92014	-13.53526	-8.11913	-1089.71875	243.92479	46.84532	-1187.64526	-33.91666	-0.37445
1009	8.400	802.46912	44.10583	1457.42188	-451.03998	92.22718	1349.69202	-1176.75879	126.04810	1384.58044	-592.52576	237.94327	-8.24059	303.17905	-13.97852	-8.27260	-1058.97681	245.55392	46.93056	-1201.19714	-34.69152	-0.18022
1010	8.408	804.18988	43.85932	1455.96216	-450.73700	91.87395	1351.38806	-1177.15771	125.70173	1384.16479	-604.50275	236.36719	-4.10514	289.48380	-14.35138	-8.47033	-1029.99805	247.21820	46.48507	-1214.61548	-35.45763	0.08748
1011	8.417	806.01672	43.55012	1454.24207	-450.94577	91.80946	1352.99597	-1178.06311	125.35287	1383.30090	-615.33063	234.21762	1.43510	275.82205	-14.74046	-8.72804	-1002.23938	249.23892	45.67440	-1228.08813	-36.01583	0.26987
1012	8.425	807.91180	43.18555	1452.30176	-451.66599	92.01587	1354.49670	-1179.40894	125.06071	1382.00073	-623.65240	231.70892	8.72432	262.16708	-15.23225	-8.98502	-974.95349	251.77429	44.52297	-1241.68579	-36.37316	0.29762
1013	8.433	809.84698	42.77689	1450.17310	-452.87671	92.46767	1355.87598	-1181.11511	124.85718	1380.27368	-627.86926	229.33722	17.65588	248.49442	-15.76080	-9.19330	-947.46906	254.86322	43.10252	-1255.35535	-36.68149	0.18977
1014	8.442	811.80963	42.33916	1447.87842	-454.52838	93.12036	1357.12988	-1183.10706	124.75618	1378.13220	-626.83997	227.63058	27.29242	234.80679	-16.20698	-9.37402	-919.40625	258.50589	41.56936	-1269.03796	-37.05857	-0.00068
1015	8.450	813.80573	41.88413	1445.43347	-456.54453	93.91025	1358.26404	-1185.32141	124.77461	1375.59839	-620.34625	226.93167	36.06846	221.13913	-16.57030	-9.54565	-890.77747	262.67725	40.05914	-1282.71997	-37.51302	-0.19169
1016	8.458	815.85358	41.41344	1442.85181	-458.82953	94.78206	1359.28345	-1187.69800	124.92689	1372.70911	-608.95044	227.37573	42.66464	207.51993	-16.93341	-9.67194	-861.96240	267.30078	38.64177	-1296.41199	-37.99652	-0.30600
1017	8.467	817.97021	40.92920	1440.15051	-461.27982	95.71373	1360.18823	-1190.16516	125.20132	1369.51819	-593.51019	228.91975	46.68633	193.94028	-17.38553	-9.69374	-833.57202	272.20758	37.28623	-1310.13538	-38.44843	-0.33345
1018	8.475	820.16187	40.44090	1437.35535	-463.79684	96.70625	1360.97534	-1192.63440	125.55950	1366.09265	-574.86554	231.33365	48.58662	180.37424	-17.99923	-9.57412	-806.22925	277.17615	35.83323	-1323.92151	-38.82948	-0.32563
1019	8.483	822.42120	39.95235	1434.50171	-466.29675	97.75626	1361.64111	-1195.00598	125.95972	1362.50366	-553.77289	234.26956	49.20782	166.77786	-18.73257	-9.34642	-780.37714	282.03394	34.09423	-1337.79578	-39.17749	-0.33833
1020	8.492	824.73248	39.45261	1431.63208	-468.71176	98.84373	1362.18750	-1197.17969	126.37877	1358.81726	-530.91382	237.37247	49.38837	153.08951	-19.43521	-9.11337	-756.24664	286.67130	31.95951	-1351.74609	-39.56543	-0.39380
1021	8.500	827.07831	38.92491	1428.78906	-470.98477	99.93842	1362.62695	-1199.06921	126.81376	1355.08533	-506.93872	240.33336	49.72997	139.28317	-20.03067	-8.96401	-733.96442	290.95422	29.38115	-1365.72217	-40.00668	-0.48598
1022	8.508	829.44403	38.35830	1426.00818	-473.06598	101.00597	1362.97876	-1200.61902	127.26442	1351.33801	-482.45856	242.91258	50.50965	125.37589	-20.55415	-8.91174	-713.68579	294.68155	26.32337	-1379.68604	-40.47572	-0.60091
1023	8.517	831.81781	37.75078	1423.32043	-474.91702	102.01134	1363.26355	-1201.80896	127.72286	1347.58203	-457.91553	244.97687	51.73460	111.37921	-21.02646	-8.91971	-695.67944	297.67014	22.77196	-1393.65088	-40.96780	-0.72306
1024	8.525	834.18756	37.11035	1420.76001	-476.51855	102.92455	1363.50122	-1202.65027	128.18460	1343.80652	-433.46936	246.53693	53.29610	97.29251	-21.42511	-8.95948	-680.30847	299.87219	18.75837	-1407.67078	-41.47718	-0.84623
1025	8.533	836.53516	36.45457	1418.36475	-477.87393	103.71741	1363.70947	-1203.17639	128.65497	1339.99438	-409.01990	247.69592	55.08015	83.14041	-21.75391	-9.02444	-667.93152	301.38458	14.32390	-1421.78906	-41.96502	-0.98361
1026	8.542	838.83374	35.80030	1416.17212	-478.99930	104.35894	1363.90344	-1203.43481	129.13745	1336.13660	-384.32147	248.54562	56.95706	68.97507	-22.05866	-9.10938	-658.85303	302.32303	9.45895	-1435.98279	-42.39167	-1.14336
1027	8.550	841.05280	35.15408	1414.21594	-479.90347	104.82682	1364.09424	-1203.47363	129.63405	1332.24243	-359.09869	249.16699	58.75464	54.83276	-22.37060	-9.20586	-653.37463	302.69473	4.20578	-1450.17993	-42.76082	-1.30133
1028	8.558	843.16327	34.51414	1412.52588	-480.58075	105.12150	1364.28271	-1203.32581	130.16779	1328.33826	-333.11554	249.66647	60.27702	40.72690	-22.67632	-9.30784	-651.80469	302.43011	-1.06302	-1464.33521	-43.10709	-1.41735
1029	8.567	845.14026	33.87257	1411.12964	-481.02170	105.27124	1364.45056	-1203.00281	130.79141	1324.46338	-306.20697	250.12827	61.32538	26.67044	-22.95261	-9.42107	-654.20532	301.54321	-5.65253	-1478.44751	-43.45734	-1.47272
1030	8.575	846.96613	33.21737	1410.05078	-481.22293	105.33003	1364.55896	-1202.50708	131.56519	1320.67200	-278.29083	250.58301	61.72610	12.65564	-23.22026	-9.55101	-660.08179	300.27512	-9.01723	-1492.52161	-43.82409	-1.48897
1031	8.583	848.63092	32.54153	1409.30786	-481.18939	105.36211	1364.55762	-1201.84814	132.53296	1317.03931	-249.34431	251.05777	61.37741	-1.36063	-23.55954	-9.67364	-668.65942	299.06525	-11.08947	-1506.55713	-44.20944	-1.51501
1032	8.592	850.12531	31.84470	1408.91675	-480.93488	105.42088	1364.39893	-1201.04395	133.71902	1313.66553	-219.35698	251.60403	60.25449	-15.39417	-24.02550	-9.75961	-679.46167	298.27481	-12.17665	-1520.55176	-44.59923	-1.58514
1033	8.600	851.43341	31.12292	1408.89233	-480.48254	105.54158	1364.04883	-1200.11121	135.12766	1310.67456	-188.31633	252.28578	58.36552	-29.39160	-24.55593	-9.81423	-692.13806	297.91788	-12.71111	-1534.48792	-44.98672	-1.68133
1034	8.608	852.53284	30.37119	1409.24988	-479.86319	105.74596	1363.48792	-1199.06165	136.72998	1308.19104	-156.22609	253.18922	55.73875	-43.29520	-25.02501	-9.86879	-705.97290	297.73920	-13.00049	-1548.30994	-45.40804	-1.75071
1035	8.617	853.39630	29.60268	1410.00562	-479.10880	106.04784	1362.70667	-1197.90796	138.44745	1306.30798	-123.10847	254.39618	52.44294	-57.10471	-25.35535	-9.96167	-720.12842	297.54010	-13.15002	-1561.89270	-45.91563	-1.74415
1036	8.625	853.99170	28.85049	1411.17493	-478.24353	106.45546	1361.70679	-1196.67798	140.15277	1305.06860	-88.98564	255.91928	48.57538	-70.85727	-25.53469	-10.13233	-734.13074	297.37402	-13.16834	-1575.02881	-46.50819	-1.58715
1037	8.633	854.28607	28.14015	1412.76782	-477.28207	106.96729	1360.50635	-1195.42310	141.69330	1304.46594	-53.88065	257.71381	44.24416	-84.58582	-25.58411	-10.41094	-747.88898	297.40991	-13.06234	-1587.49915	-47.12704	-1.14223
1038	8.642	854.25415	27.46981	1414.78308	-476.23615	107.56807	1359.13953	-1194.21448	142.91898	1304.45398	-17.85376	259.75165	39.59367	-98.29398	-25.57954	-10.77785	-761.48303	297.64948	-12.91624	-1599.19446	-47.73048	-0.28179
1039	8.650	853.88153	26.82018	1417.20862	-475.12076	108.23463	1357.65515	-1193.12720	143.70624	1304.96777	18.96587	262.06177	34.82559	-111.95364	-25.64108	-11.13913	-774.99292	297.89224	-12.86773	-1610.13892	-48.31710	1.02233
1040	8.658	853.16559	26.17548	1420.02246	-473.95569	108.94317	1356.10986	-1192.21619	143.98749	1305.94336	56.38643	264.70966	30.16290	-125.53259	-25.84851	-11.37751	-788.43835	297.97562	-12.96529	-1620.37500	-48.87481	2.71121
1041	8.667	852.11487	25.53780	1423.19495	-472.76569	109.66927	1354.55261	-1191.49365	143.77879	1307.33130	94.18361	267.73975	25.79257	-139.02692	-26.20247	-11.44057	-801.83386	297.94348	-13.15615	-1629.85791	-49.37888	4.66324
1042	8.675	850.74512	24.92591	1426.68701	-471.57806	110.38898	1353.01563	-1190.92322	143.18381	1309.10071	132.12749	271.14676	21.84428	-152.47668	-26.62815	-11.39758	-815.22119	297.94791	-13.39427	-1638.47778	-49.84010	6.65845
1043	8.683	849.07715	24.35646	1430.44849	-470.41882	111.08157	1351.51648	-1190.43396	142.35883	1311.23352	169.97115	274.91974	18.41177	-165.94409	-27.01524	-11.38361	-828.61780	298.01697	-13.66048	-1646.11865	-50.29743	8.37140
1044	8.692	847.13611	23.82919	1434.41931	-469.31326	111.72980	1350.06665	-1189.94617	141.45137	1313.71411	207.41289	279.08890	15.58976	-179.45834	-27.30333	-11.46848	-842.01270	298.00720	-13.92152	-1652.59863	-50.76189	9.49492
1045	8.700	844.94702	23.33091	1438.53784	-468.28464	112.33099	1348.67993	-1189.39722	140.55774	1316.51770	244.12135	283.67380	13.48302	-192.99249	-27.50146	-11.61644	-855.41736	297.80066	-14.13008	-1657.60217	-51.13331	9.99433
1046	8.708	842.53241	22.84926	1442.74646	-467.34198	112.91205	1347.37402	-1188.75806	139.73062	1319.60730	279.83881	288.59573	12.17911	-206.52054	-27.63331	-11.76768	-868.86731	297.44519	-14.25489	-1660.72070	-51.13216	10.33730
1047	8.717	839.91400	22.38810	1446.99133	-466.47110	113.52153	1346.16699	-1188.02820	139.00797	1322.94019	314.42163	293.67340	11.72705	-220.08270	-27.72849	-11.90793	-882.39441	297.08408	-14.30214	-1661.45520	-50.40681	11.35841
1048	8.725	837.11517	21.97045	1451.22461	-465.64142	114.20841	1345.07410	-1187.21899	138.41829	1326.47632	347.66699	298.66290	12.12365	-233.75015	-27.86049	-12.04086	-896.01471	296.79620	-14.31264	-1659.26611	-48.72300	13.63588
1049	8.733	834.16321	21.61850	1455.41101	-464.82001	115.01326	1344.10754	-1186.34668	137.97169	1330.18188	378.99890	303.30197	13.24516	-247.54785	-28.10781	-12.16049	-909.73169	296.54471	-14.34145	-1653.76013	-46.03920	16.99541
1050	8.742	831.09235	21.33493	1459.52979	-463.98157	115.97078	1343.27832	-1185.44019	137.66315	1334.02344	407.31128	307.40588	14.71746	-261.43265	-28.46570	-12.27143	-923.54370	296.27655	-14.41589	-1644.70801	-42.60546	20.75286
1051	8.750	827.94110	21.11087	1463.56458	-463.11462	117.11179	1342.59705	-1184.54004	137.47723	1337.96411	431.21973	310.93909	15.86665	-275.32791	-28.85375	-12.37768	-937.43481	295.96954	-14.50091	-1631.95410	-38.99540	24.28018
1052	8.758	824.74615	20.94037	1467.49146	-462.21994	118.45947	1342.06958	-1183.68286	137.39571	1341.96387	449.64679	313.95422	15.93202	-289.18411	-29.20608	-12.46356	-951.37769	295.58505	-14.53645	-1615.57556	-35.75224	27.16322
1053	8.767	821.54114	20.81641	1471.27942	-461.29919	120.02603	1341.69507	-1182.88208	137.41957	1345.97327	462.30420	316.51221	14.48998	-303.01279	-29.53104	-12.51388	-965.35474	295.08963	-14.50526	-1596.01721	-32.95968	29.03274
1054	8.775	818.36005	20.72351	1474.89929	-460.34470	121.81773	1341.46985	-1182.12183	137.56915	1349.93420	469.68817	318.66620	11.71440	-316.86612	-29.89294	-12.54178	-979.35358	294.50784	-14.44022	-1573.83301	-30.30005	29.58308
1055	8.783	815.23944	20.63858	1478.32251	-459.33691	123.84014	1341.39221	-1181.36487	137.85129	1353.79578	472.70984	320.41736	8.16195	-330.79385	-30.32386	-12.59248	-993.35815	293.90561	-14.38344	-1549.35889	-27.45734	28.80247
1056	8.792	812.21881	20.53441	1481.51758	-458.24789	126.09031	1341.46436	-1180.56116	138.25380	1357.52930	472.26453	321.66519	4.29814	-344.81802	-30.76284	-12.70999	-1007.37061	293.35425	-14.34561	-1522.72632	-24.34438	27.05427
1057	8.800	809.33807	20.38842	1484.45313	-457.04419	128.54298	1341.69165	-1179.65723	138.77411	1361.12207	468.85663	322.28101	0.32014	-358.93094	-31.14145	-12.88649	-1021.42047	292.89838	-14.29500	-1494.08081	-21.05045	24.89064
1058	8.808	806.63519	20.19238	1487.10559	-455.69049	131.15451	1342.07874	-1178.60815	139.43002	1364.56018	462.52734	322.26746	-3.59527	-373.09573	-31.49267	-13.04990	-1035.52124	292.51990	-14.20442	-1463.68628	-17.72813	22.80798
1059	8.817	804.14478	19.95082	1489.46497	-454.15683	133.88168	1342.62659	-1177.37878	140.25497	1367.81775	453.30139	321.81580	-7.06687	-387.26651	-31.88726	-13.12184	-1049.64478	292.15622	-14.10203	-1431.82166	-14.55353	21.16181
1060	8.825	801.89832	19.67336	1491.53442	-452.42633	136.68915	1343.33154	-1175.94299	141.28816	1370.85632	441.66693	321.19897	-9.63346	-401.42154	-32.32179	-13.08777	-1063.76196	291.76062	-14.03499	-1398.66821	-11.71669	20.19248
1061	8.833	799.92816	19.36915	1493.32288	-450.50177	139.54990	1344.19092	-1174.29443	142.53816	1373.63342	428.47430	320.62500	-11.10935	-415.55289	-32.73820	-13.00459	-1077.86804	291.31610	-14.00318	-1364.37781	-9.33316	19.98567
1062	8.842	798.27045	19.04135	1494.83154	-448.41016	142.45172	1345.20874	-1172.45898	143.94113	1376.12317	414.51764	320.16800	-11.74698	-429.63431	-33.09419	-12.95625	-1091.96179	290.82657	-13.98376	-1329.19324	-7.35490	20.42952
1063	8.850	796.95868	18.68494	1496.04822	-446.20175	145.39636	1346.39258	-1170.50415	145.36078	1378.33545	400.33240	319.80392	-11.97534	-443.62607	-33.41135	-12.97297	-1106.04382	290.33179	-13.97542	-1293.43469	-5.65802	21.29745
1064	8.858	796.01074	18.28936	1496.95715	-443.94406	148.38629	1347.74280	-1168.53198	146.65366	1380.30383	386.20593	319.48694	-12.09505	-457.49155	-33.78006	-12.95500	-1120.10754	289.89130	-13.96237	-1257.42871	-4.20305	22.38154
1065	8.867	795.42029	17.83862	1497.54590	-441.71432	151.41165	1349.24377	-1166.65210	147.75717	1382.04773	372.21631	319.18369	-12.24826	-471.20047	-34.24628	-12.69033	-1134.11511	289.52814	-13.90373	-1221.47107	-3.05965	23.61711
1066	8.875	795.16199	17.31763	1497.80847	-439.59317	154.44954	1350.86108	-1164.96094	148.70428	1383.55640	358.30487	318.87637	-12.48715	-484.75827	-34.67146	-11.96628	-1148.03259	289.20773	-13.79930	-1185.77075	-2.30220	25.14759
1067	8.883	795.20020	16.72489	1497.75098	-437.65973	157.47009	1352.54822	-1163.54456	149.56073	1384.79883	344.40961	318.57104	-12.79527	-498.23575	-34.75778	-10.68474	-1161.87378	288.88773	-13.71504	-1150.42505	-1.86328	27.17165
1068	8.892	795.49347	16.07375	1497.39233	-435.98837	160.43570	1354.25574	-1162.48450	150.37045	1385.73291	330.53888	318.29495	-13.10491	-511.73380	-34.25948	-8.84847	-1175.68335	288.56909	-13.71702	-1115.52075	-1.47999	29.66608
1069	8.900	795.99896	15.38309	1496.75366	-434.64691	163.29785	1355.93958	-1161.84912	151.15257	1386.31519	316.72565	318.06207	-13.35394	-525.31287	-33.18010	-6.41206	-1189.49951	288.28113	-13.78620	-1081.27148	-0.87045	32.31547
1070	8.908	796.68134	14.67043	1495.84949	-433.69394	165.99722	1357.56311	-1161.67419	151.91631	1386.50781	302.96838	317.85190	-13.54701	-538.90210	-31.69399	-3.22234	-1203.32642	288.01620	-13.81733	-1048.02441	-0.00783	34.70323
1071	8.917	797.51678	13.95046	1494.69092	-433.17130	168.46436	1359.09863	-1161.95483	152.65454	1386.28186	289.23883	317.65173	-13.74380	-552.17041	-29.90407	0.87716	-1217.14648	287.68469	-13.74600	-1016.12231	0.83920	36.51953
1072	8.925	798.48962	13.23120	1493.28992	-433.09564	170.62585	1360.52734	-1162.65796	153.33661	1385.62329	275.51874	317.48700	-13.98864	-564.43604	-27.83279	5.97907	-1230.95764	287.19925	-13.67542	-985.73138	1.36030	37.62901
1073	8.933	799.58832	12.50688	1491.65942	-433.46301	172.42732	1361.83752	-1163.73706	153.93033	1384.54028	261.81146	317.37424	-14.26689	-574.71301	-25.58538	12.13495	-1244.76697	286.60837	-13.78465	-956.71826	1.42939	38.06303
1074	8.942	800.80640	11.75909	1489.81482	-434.26147	173.86380	1363.02051	-1165.13135	154.42516	1383.06018	248.12090	317.28912	-14.52109	-581.89124	-23.34972	19.32273	-1258.56787	286.04626	-14.09748	-928.64032	1.10385	38.01295
1075	8.950	802.14343	10.96624	1487.77563	-435.47287	174.98070	1364.06995	-1166.76782	154.82367	1381.22253	234.43745	317.18869	-14.70470	-585.04150	-21.30558	27.32798	-1272.32898	285.60159	-14.45066	-900.91040	0.53689	37.77695
1076	8.958	803.60193	10.10711	1485.56201	-437.06586	175.84180	1364.98438	-1168.57324	155.12769	1379.06897	220.74968	317.02536	-14.82778	-583.75952	-19.59370	35.61668	-1286.01379	285.31152	-14.67318	-873.05817	-0.07401	37.65311
1077	8.967	805.18079	9.16279	1483.18994	-438.99164	176.50430	1365.77039	-1170.48132	155.34993	1376.63965	207.04765	316.76563	-14.94536	-578.25134	-18.29288	43.31310	-1299.64111	285.19946	-14.68929	-844.90210	-0.54660	37.86366
1078	8.975	806.87030	8.13031	1480.67249	-441.18552	177.01855	1366.43921	-1172.42944	155.52321	1373.97546	193.31819	316.42844	-15.08718	-568.98926	-17.43424	49.48503	-1313.26709	285.26297	-14.50606	-816.58771	-0.80500	38.51677
1079	8.983	808.65570	7.02776	1478.01929	-443.57361	177.42938	1367.00146	-1174.36340	155.67764	1371.11609	179.56114	316.07410	-15.21317	-556.27991	-17.08270	53.67466	-1326.92419	285.41882	-14.22000	-788.54773	-0.89466	39.55844
1080	8.992	810.52435	5.87711	1475.24158	-446.08002	177.76614	1367.46411	-1176.24731	155.82074	1368.09680	165.79494	315.73599	-15.27008	-540.25330	-17.34510	56.13802	-1340.64587	285.49896	-13.98734	-761.41943	-0.87258	40.73684
1081	9.000	812.47034	4.68663	1472.35828	-448.62955	178.03996	1367.83545	-1178.06140	155.94580	1364.94556	152.02779	315.39709	-15.27040	-521.22058	-18.20989	57.52766	-1354.47339	285.35565	-13.90486	-735.93683	-0.73401	41.63744
1082	9.008	814.48950	3.45180	1469.39734	-451.14755	178.25711	1368.12598	-1179.78809	156.04584	1361.68274	138.23457	315.04193	-15.27458	-499.82956	-19.42390	58.45589	-1368.39282	284.95880	-13.94953	-712.76398	-0.46806	41.82463
1083	9.017	816.56970	2.17119	1466.39050	-453.56400	178.43306	1368.34216	-1181.40149	156.11852	1358.32532	124.37520	314.69171	-15.31999	-476.83255	-20.61623	59.31776	-1382.34839	284.42804	-14.04167	-692.29456	-0.10560	41.01796
1084	9.025	818.69037	0.86258	1463.36890	-455.82169	178.59541	1368.48462	-1182.86926	156.16034	1354.89172	110.43663	314.37183	-15.38629	-452.83737	-21.48889	60.27599	-1396.31812	283.97290	-14.12784	-674.60785	0.30411	39.15463
1085	9.033	820.82849	-0.43604	1460.36523	-457.88187	178.77211	1368.55298	-1184.15869	156.15628	1351.40076	96.44804	314.07135	-15.41890	-428.26273	-21.86235	61.29078	-1410.30603	283.71460	-14.20157	-659.63751	0.67601	36.33356
1086	9.042	822.95947	-1.68642	1457.41785	-459.72375	178.97473	1368.54834	-1185.23596	156.08685	1347.86633	82.45714	313.76053	-15.40209	-403.34579	-21.65414	62.21147	-1424.28662	283.58289	-14.26969	-647.37903	0.84281	32.74967
1087	9.050	825.05463	-2.87347	1454.57068	-461.33951	179.19495	1368.47388	-1186.06360	155.94244	1344.29590	68.49028	313.43503	-15.38856	-378.10214	-20.86587	62.88805	-1438.23975	283.41614	-14.33654	-637.98224	0.61823	28.63777
1088	9.058	827.08484	-4.01321	1451.87048	-462.72809	179.41132	1368.33508	-1186.60962	155.71588	1340.69495	54.53072	313.10861	-15.43016	-352.35300	-19.55749	63.24242	-1452.20020	283.11002	-14.41592	-631.69574	-0.06314	24.19878
1089	9.067	829.02490	-5.14371	1449.36401	-463.88931	179.60376	1368.13696	-1186.86377	155.38907	1337.07190	40.54857	312.77545	-15.52214	-325.85019	-17.81409	63.26485	-1466.20874	282.67514	-14.51869	-628.69873	-1.07059	19.55124
1090	9.075	830.85321	-6.30609	1447.10107	-464.81662	179.77396	1367.87854	-1186.84058	154.93942	1333.44556	26.53850	312.41766	-15.62933	-298.37796	-15.71844	62.94563	-1480.26807	282.19522	-14.63410	-628.91205	-2.11611	14.77765
1091	9.083	832.54791	-7.52683	1445.13501	-465.49576	179.94763	1367.55212	-1186.56665	154.34993	1329.85388	12.51422	312.04083	-15.72913	-269.79581	-13.37202	62.24357	-1494.36438	281.74606	-14.74764	-631.96802	-2.88865	10.14989
1092	9.092	834.08588	-8.80477	1443.51685	-465.91187	180.15125	1367.14709	-1186.06995	153.60867	1326.36292	-1.50870	311.65945	-15.82246	-240.04584	-10.94370	61.12452	-1508.47681	281.34314	-14.86034	-637.52484	-3.23557	6.32588
1093	9.100	835.44116	-10.10860	1442.28857	-466.05737	180.39172	1366.64844	-1185.38232	152.71945	1323.06641	-15.53050	311.26862	-15.91857	-209.12677	-8.61881	59.57559	-1522.57764	280.94714	-14.96478	-645.62982	-3.29468	3.93749
1094	9.108	836.58405	-11.38406	1441.47961	-465.93585	180.65697	1366.03345	-1184.54346	151.72841	1320.08032	-29.57408	310.87076	-16.01585	-177.06027	-6.47340	57.57803	-1536.64221	280.54315	-15.02548	-656.41217	-3.37984	2.92941
1095	9.117	837.48297	-12.56747	1441.10852	-465.56348	180.92632	1365.27380	-1183.58972	150.72900	1317.52344	-43.63831	310.47684	-16.10737	-143.86551	-4.42975	55.09953	-1550.62061	280.19644	-14.99654	-669.37915	-3.66651	2.68798
1096	9.125	838.10931	-13.61521	1441.18933	-464.96753	181.17972	1364.34338	-1182.54297	149.83344	1315.49365	-57.67342	310.07584	-16.20682	-109.56494	-2.32084	52.12641	-1564.39917	279.96823	-14.80326	-683.46460	-4.08884	2.65122
1097	9.133	838.43872	-14.52570	1441.73596	-464.18326	181.40529	1363.22656	-1181.41821	149.14197	1314.04712	-71.64426	309.66464	-16.34932	-74.20682	-0.01707	48.73022	-1577.83594	279.83539	-14.29003	-697.75671	-4.52448	2.54015
1098	9.142	838.45184	-15.32439	1442.75732	-463.24631	181.60477	1361.92480	-1180.24353	148.73126	1313.19543	-85.58354	309.25238	-16.54883	-37.85675	2.49174	45.08781	-1590.81897	279.74548	-13.25130	-711.88220	-4.94772	2.28302
1099	9.150	838.13971	-16.03736	1444.24634	-462.18668	181.79016	1360.46118	-1179.07019	148.66238	1312.91968	-99.55965	308.81250	-16.76480	-0.59647	5.16982	41.37957	-1603.28455	279.66846	-11.54457	-725.83734	-5.40743	1.92870
1100	9.158	837.50452	-16.67968	1446.17664	-461.03348	181.96884	1358.87659	-1177.96021	148.98712	1313.18848	-113.59016	308.30066	-16.95094	37.43430	8.04584	37.68689	-1615.22766	279.57162	-9.15344	-739.69983	-5.92257	1.56706
1101	9.167	836.55194	-17.25132	1448.50977	-459.82129	182.12834	1357.21777	-1176.95642	149.72757	1313.96582	-127.60713	307.70215	-17.11366	75.98819	11.19570	34.02436	-1626.66748	279.40198	-6.14702	-753.49084	-6.45316	1.26340
1102	9.175	835.28644	-17.73314	1451.20129	-458.58862	182.23810	1355.52490	-1176.06067	150.84114	1315.20923	-141.52534	307.05902	-17.26369	114.71005	14.63908	30.42315	-1637.56750	279.09924	-2.62375	-767.19806	-6.97754	1.04038
1103	9.183	833.71582	-18.09295	1454.20386	-457.37076	182.27145	1353.82495	-1175.23779	152.21300	1316.87097	-155.30635	306.46179	-17.38458	153.19992	18.26457	26.95145	-1647.83862	278.56757	1.27679	-780.83276	-7.53660	0.88430
1104	9.192	831.85895	-18.31011	1457.47095	-456.19244	182.22504	1352.13220	-1174.43628	153.69528	1318.89954	-168.97435	305.94440	-17.50078	191.08304	21.82405	23.70379	-1657.34204	277.72562	5.42007	-794.43719	-8.18037	0.75340
1105	9.200	829.74695	-18.39259	1460.95459	-455.06430	182.11243	1350.45410	-1173.61426	155.17145	1321.24512	-182.60683	305.44232	-17.66788	228.03726	24.99185	20.79176	-1665.67371	276.79623	9.89746	-808.06183	-8.90077	0.60990
1106	9.208	827.41809	-18.36446	1464.60254	-453.98447	181.94333	1348.79871	-1172.74939	156.59840	1323.86816	-196.27464	304.90741	-17.88093	263.77859	27.48748	18.32287	-1671.97803	276.37149	15.13274	-821.73120	-9.63330	0.45853
1107	9.217	824.91144	-18.24635	1468.35693	-452.94061	181.71468	1347.17786	-1171.83325	157.97757	1326.73828	-209.98607	304.34808	-18.08395	298.09641	29.20642	16.37223	-1675.14648	277.00620	21.67359	-835.42926	-10.31553	0.33531
1108	9.225	822.26324	-18.04700	1472.16138	-451.91934	181.42612	1345.61060	-1170.86084	159.27863	1329.81946	-223.70164	303.76105	-18.24492	330.95340	30.25208	14.96600	-1674.21680	278.85333	29.81834	-849.13477	-10.92250	0.25734
1109	9.233	819.50537	-17.76660	1475.96533	-450.92255	181.10030	1344.13037	-1169.83105	160.41826	1333.06653	-237.39742	303.13708	-18.36844	362.41354	30.84274	14.12451	-1668.73975	281.48471	39.12965	-862.85217	-11.45503	0.20316
1110	9.242	816.66571	-17.40688	1479.72473	-449.96442	180.75986	1342.77808	-1168.75171	161.31882	1336.43506	-251.09825	302.51678	-18.47120	392.29611	31.20428	13.89025	-1659.06311	284.04181	48.25806	-876.58765	-11.92224	0.14240
1111	9.250	813.76868	-16.97521	1483.40100	-449.04352	180.37518	1341.58423	-1167.63306	161.95625	1339.88904	-264.83844	301.98016	-18.56684	419.85172	31.55360	14.16162	-1646.19458	285.90143	55.67615	-890.32507	-12.33536	0.06806
1112	9.258	810.83771	-16.48226	1486.96057	-448.12860	179.86206	1340.55957	-1166.47815	162.34837	1343.39917	-278.62494	301.57108	-18.65588	443.78372	32.10804	14.45259	-1631.13208	287.12350	60.73801	-904.05188	-12.70362	0.00022
1113	9.267	807.89844	-15.94159	1490.37183	-447.17316	179.13615	1339.70325	-1165.28149	162.52884	1346.93933	-292.45691	301.24780	-18.73216	462.69254	33.03661	13.96249	-1614.33777	288.09738	63.81717	-917.80072	-13.03092	-0.02937
1114	9.275	804.98059	-15.37023	1493.60535	-446.13428	178.16273	1339.01538	-1164.03259	162.53079	1350.48657	-306.34851	300.94009	-18.79543	475.73288	34.44044	12.02600	-1595.87268	288.94638	65.50670	-931.64258	-13.31843	-0.00606
1115	9.283	802.12085	-14.78434	1496.63489	-444.98401	176.96510	1338.50085	-1162.72021	162.37125	1354.01990	-320.31915	300.63141	-18.85174	482.97061	36.35895	8.59100	-1575.77319	289.52106	66.01885	-945.61896	-13.57131	0.04025
1116	9.292	799.36316	-14.19276	1499.43628	-443.71094	175.59869	1338.16602	-1161.33838	162.06042	1357.51184	-334.36975	300.33533	-18.91257	485.16080	38.66132	4.37359	-1554.09302	289.78772	65.26719	-959.70184	-13.80785	0.05656
1117	9.300	796.75421	-13.60188	1501.98865	-442.31064	174.12080	1338.01111	-1159.89355	161.61212	1360.91699	-348.47754	300.03790	-18.97899	483.31491	40.98257	0.48173	-1530.71448	289.84189	63.15519	-973.83746	-14.05920	0.03340
1118	9.308	794.34125	-13.03369	1504.28162	-440.77539	172.57503	1338.02747	-1158.40735	161.02145	1364.16101	-362.62115	299.71002	-19.02699	478.42978	42.93156	-2.33230	-1505.38916	289.68039	59.75954	-987.99805	-14.34495	0.02364
1119	9.317	792.17395	-12.53362	1506.32031	-439.09268	170.98796	1338.20056	-1156.89868	160.28889	1367.16016	-376.79248	299.33484	-19.03793	471.31131	44.32542	-4.03248	-1477.98303	289.21408	55.38172	-1002.17572	-14.65847	0.07401
1120	9.325	790.30432	-12.15164	1508.11707	-437.25061	169.37134	1338.51538	-1155.35632	159.49455	1369.87244	-390.98462	298.91412	-19.03208	462.41763	45.16557	-4.94954	-1448.54871	288.44196	50.47169	-1016.35583	-14.98858	0.16907
1121	9.333	788.78522	-11.91319	1509.67102	-435.24786	167.72266	1338.95850	-1153.74683	158.78650	1372.31592	-405.18414	298.47147	-19.04964	451.88412	45.52415	-5.41654	-1417.24854	287.64258	45.60422	-1030.52368	-15.33784	0.25803
1122	9.342	787.66504	-11.80705	1510.95801	-433.10416	166.02797	1339.51807	-1152.05664	158.27429	1374.51758	-419.36377	298.03952	-19.10887	439.78580	45.51733	-5.71741	-1384.32458	287.31305	41.43623	-1044.67871	-15.70799	0.30617
1123	9.350	786.98181	-11.80000	1511.93970	-430.85892	164.27896	1340.18250	-1150.31226	157.96764	1376.46973	-433.47809	297.64090	-19.18653	426.41922	45.26269	-6.01520	-1350.07214	287.73340	38.40953	-1058.81348	-16.08479	0.32235
1124	9.358	786.75751	-11.86250	1512.58008	-428.56238	162.49101	1340.94360	-1148.55798	157.80965	1378.15442	-447.47974	297.28250	-19.21299	412.33994	44.83760	-6.32049	-1314.81738	288.79660	36.54688	-1072.90015	-16.45952	0.35476
1125	9.367	786.99072	-11.97757	1512.85559	-426.27319	160.70110	1341.80127	-1146.84399	157.73225	1379.56824	-461.33490	296.94507	-19.06795	398.10440	44.33769	-6.62308	-1278.91992	290.34564	35.66911	-1086.90564	-16.84739	0.44093
1126	9.375	787.65448	-12.12541	1512.75537	-424.05774	158.95534	1342.76282	-1145.23779	157.69029	1380.70190	-475.00769	296.57874	-18.60380	383.99411	43.86996	-6.93458	-1242.75977	292.39471	35.70555	-1100.81323	-17.25265	0.55343
1127	9.383	788.70313	-12.26711	1512.28247	-421.98569	157.30219	1343.83691	-1143.82349	157.68416	1381.52539	-488.44690	296.13593	-17.70482	370.01169	43.44084	-7.22120	-1206.66443	295.00583	36.74073	-1114.65601	-17.63668	0.60832
1128	9.392	790.08478	-12.35509	1511.45190	-420.12375	155.79539	1345.02734	-1142.68030	157.75957	1382.01318	-501.60535	295.60458	-16.32355	356.06918	43.01224	-7.43818	-1170.79810	298.14923	38.77507	-1128.52625	-17.93783	0.53372
1129	9.400	791.75293	-12.36365	1510.28711	-418.52975	154.50031	1346.33020	-1141.86584	157.96127	1382.15967	-514.45892	295.00269	-14.45391	342.13083	42.63156	-7.60528	-1135.18628	301.69217	41.43173	-1142.50122	-18.12621	0.34421
1130	9.408	793.66974	-12.30173	1508.81458	-417.25159	153.48918	1347.72949	-1141.41858	158.27470	1381.96472	-526.99426	294.33643	-12.08183	328.23190	42.32255	-7.77023	-1099.93994	305.44678	43.98609	-1156.54236	-18.26973	0.14489
1131	9.417	795.79993	-12.19198	1507.05505	-416.33075	152.82114	1349.19482	-1141.36462	158.63403	1381.42004	-539.17902	293.51544	-9.14592	314.42044	41.96489	-7.93534	-1065.45166	309.21100	45.76204	-1170.50281	-18.53476	0.04440
1132	9.425	798.10760	-12.05231	1505.01709	-415.80457	152.51913	1350.68469	-1141.71936	158.99298	1380.51672	-550.92731	292.29315	-5.46745	300.71127	41.44595	-8.06895	-1032.31091	312.79492	46.47986	-1184.25122	-19.08474	0.08707
1133	9.433	800.56482	-11.90511	1502.70276	-415.70523	152.56192	1352.15295	-1142.47998	159.35379	1379.25977	-561.91553	290.40448	-0.66563	287.09042	40.81577	-8.17661	-1000.97644	316.10431	46.24068	-1197.77612	-19.94114	0.24759
1134	9.442	803.15643	-11.78020	1500.11633	-416.05646	152.89787	1353.55212	-1143.62048	159.72375	1377.66992	-571.21124	287.88654	5.77189	273.52359	40.20396	-8.31822	-971.45471	319.21494	45.25397	-1211.21423	-20.90896	0.42582
1135	9.450	805.87274	-11.69484	1497.26868	-416.86761	153.46692	1354.83545	-1145.09473	160.08511	1375.77319	-577.21973	285.22064	14.13013	259.95389	39.68161	-8.53858	-943.21838	322.32916	43.65948	-1224.75781	-21.72347	0.50080
1136	9.458	808.70215	-11.64195	1494.18115	-418.12692	154.21428	1355.96729	-1146.84741	160.40927	1373.58862	-578.33411	283.07397	23.97651	246.32248	39.24344	-8.81317	-915.45471	325.70361	41.59784	-1238.47363	-22.30068	0.44524
1137	9.467	811.63184	-11.60023	1490.88782	-419.79510	155.09579	1356.92993	-1148.82031	160.68187	1371.13098	-573.78564	281.95636	34.01807	232.62436	38.83799	-9.06518	-887.50476	329.56500	39.27427	-1252.27356	-22.71237	0.32862
1138	9.475	814.64880	-11.54729	1487.43176	-421.80127	156.08105	1357.72412	-1150.95239	160.93005	1368.42590	-563.87775	282.12955	42.66174	218.92105	38.40689	-9.22116	-859.20959	333.98633	36.82692	-1266.05554	-23.02430	0.21806
1139	9.483	817.73682	-11.47350	1483.85461	-424.04681	157.14862	1358.36450	-1153.17957	161.21753	1365.51428	-549.50531	283.63025	48.86462	205.24362	37.93246	-9.26049	-830.96948	338.82733	34.20553	-1279.78760	-23.32463	0.13784
1140	9.492	820.87225	-11.39742	1480.19360	-426.41977	158.28015	1358.87256	-1155.42847	161.59763	1362.44128	-531.59741	286.23309	52.51692	191.53647	37.42226	-9.21050	-803.49695	343.79761	31.24756	-1293.51099	-23.71602	0.08946
1141	9.500	824.02411	-11.35460	1476.48889	-428.81406	159.46205	1359.27002	-1157.60620	162.08734	1359.25098	-510.92578	289.52426	54.23309	177.75479	36.90407	-9.12191	-777.43335	348.57489	27.81945	-1307.29651	-24.19360	0.06670
1142	9.508	827.16223	-11.36549	1472.78687	-431.14142	160.68385	1359.57751	-1159.59900	162.68155	1355.98523	-488.12274	293.10605	54.90258	163.92972	36.45853	-9.06819	-753.11743	352.87445	23.85370	-1321.16650	-24.68065	0.06162
1143	9.517	830.26538	-11.42500	1469.13208	-433.33310	161.93417	1359.81738	-1161.29321	163.36990	1352.67651	-463.72064	296.69080	55.27922	150.11697	36.14500	-9.10774	-730.66693	356.47339	19.34577	-1335.08264	-25.13815	0.05824
1144	9.525	833.31854	-11.51614	1465.56372	-435.33786	163.20050	1360.01648	-1162.60767	164.13792	1349.33801	-438.20721	300.06451	55.77909	136.34225	35.91212	-9.22235	-710.22656	359.21478	14.37848	-1349.00891	-25.56949	0.03044
1145	9.533	836.30609	-11.61807	1462.12256	-437.11987	164.46500	1360.20337	-1163.51428	164.96982	1345.96240	-412.04834	303.04810	56.51906	122.56534	35.67299	-9.34003	-692.13525	360.98621	9.10858	-1362.94141	-25.98918	-0.03599
1146	9.542	839.20618	-11.70526	1458.85559	-438.65521	165.69981	1360.39880	-1164.03625	165.85843	1342.52808	-385.62354	305.50616	57.46220	108.69467	35.40625	-9.41702	-676.93774	361.78152	3.79873	-1376.89038	-26.40450	-0.13671
1147	9.550	841.99146	-11.75446	1455.81226	-439.92926	166.87515	1360.60461	-1164.22400	166.80409	1339.01257	-359.12244	307.38953	58.51915	94.67996	35.12245	-9.45813	-665.32373	361.77640	-1.08010	-1390.86987	-26.80916	-0.26322
1148	9.558	844.63312	-11.75137	1453.03857	-440.93195	167.97232	1360.80652	-1164.12793	167.80550	1335.41187	-332.51654	308.74472	59.58118	80.56442	34.81335	-9.47397	-658.02368	361.24658	-5.00962	-1404.89417	-27.20064	-0.39648
1149	9.567	847.10315	-11.69268	1450.57837	-441.65460	168.98595	1360.98352	-1163.79468	168.86348	1331.75317	-305.64240	309.70886	60.55992	66.43045	34.45842	-9.46660	-655.60449	360.45651	-7.81768	-1418.95850	-27.59351	-0.50664
1150	9.575	849.37714	-11.59155	1448.47510	-442.09296	169.91849	1361.11560	-1163.27527	170.00317	1328.09985	-278.29291	310.49823	61.41705	52.33243	34.00606	-9.44729	-658.26831	359.61542	-9.70399	-1433.02515	-27.99853	-0.58107
1151	9.583	851.43683	-11.47352	1446.76843	-442.25293	170.77386	1361.18250	-1162.62354	171.28613	1324.55334	-250.26244	311.32025	62.11208	38.29294	33.37096	-9.41603	-665.70972	358.91666	-10.90283	-1447.05261	-28.39238	-0.63930
1152	9.592	853.26581	-11.36720	1445.49231	-442.15179	171.55119	1361.15942	-1161.88660	172.78206	1321.23877	-221.39241	312.28790	62.54072	24.32336	32.54983	-9.34073	-676.93518	358.58466	-11.54692	-1461.03235	-28.73924	-0.71133
1153	9.600	854.84039	-11.29501	1444.67139	-441.81735	172.24423	1361.01392	-1161.09473	174.52411	1318.28271	-191.60359	313.42548	62.54562	10.41800	31.72916	-9.21205	-690.37451	358.64648	-11.78387	-1474.95752	-29.03949	-0.80111
1154	9.608	856.12805	-11.25919	1444.31641	-441.28598	172.84576	1360.70898	-1160.25598	176.48801	1315.79138	-160.87978	314.70444	61.95573	-3.44937	31.14671	-9.08349	-704.55762	358.77228	-11.84274	-1488.74927	-29.33642	-0.86190
1155	9.617	857.09784	-11.24267	1444.42419	-440.59885	173.35106	1360.21277	-1159.36133	178.59494	1313.84216	-129.22301	316.08109	60.63047	-17.31076	30.84760	-9.02041	-718.71057	358.64459	-11.94040	-1502.23999	-29.69577	-0.78589
1156	9.625	857.73425	-11.22640	1444.98474	-439.79468	173.76572	1359.51196	-1158.40137	180.72391	1312.47998	-96.60426	317.54565	58.50534	-31.19705	30.72452	-9.06839	-732.67444	358.26968	-12.17445	-1515.22217	-30.16497	-0.43564
1157	9.633	858.03925	-11.19436	1445.99036	-438.90213	174.11179	1358.62036	-1157.38501	182.73280	1311.71106	-62.95250	319.13196	55.58720	-45.13785	30.73513	-9.28103	-746.51648	357.83380	-12.51910	-1527.53638	-30.72527	0.27590
1158	9.642	858.01978	-11.12055	1447.43396	-437.93863	174.41959	1357.57410	-1156.34717	184.48422	1311.50586	-28.21019	320.87411	51.93244	-59.12607	30.90170	-9.68697	-760.30884	357.49451	-12.87807	-1539.15076	-31.30280	1.35179
1159	9.650	857.67523	-10.96510	1449.30200	-436.91571	174.71451	1356.42065	-1155.33862	185.86237	1311.82104	7.60410	322.78473	47.67250	-73.07147	31.15500	-10.20174	-774.06921	357.30090	-13.16527	-1550.12915	-31.82485	2.75547
1160	9.658	856.99536	-10.69495	1451.57275	-435.84454	175.01578	1355.20618	-1154.40796	186.78806	1312.61902	44.39525	324.86627	43.01134	-86.86664	31.31766	-10.63679	-787.77301	357.20859	-13.36634	-1560.50293	-32.25947	4.43649
1161	9.667	855.97028	-10.30513	1454.21753	-434.74133	175.34097	1353.96228	-1153.58899	187.24367	1313.87097	82.02162	327.11523	38.16563	-100.50348	31.21516	-10.82950	-801.40955	357.15710	-13.52548	-1570.20386	-32.62324	6.29399
1162	9.675	854.60242	-9.81198	1457.20190	-433.63217	175.69791	1352.70483	-1152.89868	187.28282	1315.54749	120.29390	329.53662	33.33888	-114.06628	30.76936	-10.76790	-815.00818	357.11249	-13.69497	-1579.09595	-32.96922	8.12526
1163	9.683	852.90869	-9.23045	1460.48242	-432.55173	176.07233	1351.44653	-1152.33521	187.01086	1317.61023	158.98528	332.15042	28.72666	-127.63959	30.08740	-10.59730	-828.60571	357.04840	-13.90377	-1586.96143	-33.38715	9.62818
1164	9.692	850.91199	-8.56512	1464.00208	-431.53229	176.43413	1350.20923	-1151.87537	186.55875	1320.01062	197.88011	334.98206	24.52073	-141.25122	29.45198	-10.49236	-842.20642	356.93976	-14.14256	-1593.41748	-33.96384	10.51368
1165	9.700	848.63623	-7.80968	1467.69299	-430.59311	176.75780	1349.02332	-1151.47803	186.05824	1322.69080	236.76259	338.07773	20.92815	-154.88791	29.09208	-10.52783	-855.78809	356.79590	-14.36131	-1598.01794	-34.59493	10.74873
1166	9.708	846.10834	-6.93342	1471.48706	-429.74207	177.03897	1347.91577	-1151.09790	185.62019	1325.58667	275.32074	341.49097	18.14064	-168.54587	28.99661	-10.68060	-869.35632	356.67554	-14.49644	-1600.48438	-34.83652	10.83856
1167	9.717	843.35822	-5.88467	1475.32214	-428.98380	177.30054	1346.90039	-1150.69983	185.32861	1328.63599	313.09058	345.21588	16.24143	-182.24612	28.98946	-10.89567	-882.96130	356.61316	-14.52470	-1600.63391	-34.12267	11.74078
1168	9.725	840.42029	-4.64940	1479.14905	-428.31918	177.59024	1345.98132	-1150.26624	185.23773	1331.79102	349.47949	349.13965	15.16992	-196.00485	28.89262	-11.10362	-896.64783	356.54266	-14.50341	-1598.09766	-32.18315	14.15182
1169	9.733	837.33807	-3.30242	1482.93848	-427.73682	177.97076	1345.16187	-1149.79688	185.35728	1335.02405	383.80609	353.04443	14.78247	-209.81699	28.61142	-11.23443	-910.42407	356.35083	-14.53493	-1592.33716	-29.19903	17.89712
1170	9.742	834.16150	-1.96300	1486.67322	-427.20886	178.50183	1344.45032	-1149.30542	185.65160	1338.32715	415.35535	356.70090	14.91553	-223.67325	28.15984	-11.28385	-924.27405	355.98822	-14.65704	-1582.89722	-25.64935	22.20430
1171	9.750	830.93408	-0.70559	1490.33020	-426.69608	179.22406	1343.86157	-1148.80920	186.06944	1341.70605	443.41858	359.99829	15.37187	-237.56555	27.64830	-11.33074	-938.17297	355.50848	-14.79064	-1569.57080	-22.07561	26.30517
1172	9.758	827.68573	0.46278	1493.87720	-426.15790	180.16032	1343.41406	-1148.31494	186.57310	1345.16809	467.27032	362.91846	15.84090	-251.46854	27.20207	-11.44336	-952.08728	354.98157	-14.84994	-1552.51050	-18.80818	29.57946
1173	9.767	824.43665	1.55899	1497.28235	-425.56363	181.32959	1343.12488	-1147.81177	187.14644	1348.70178	486.20734	365.38693	15.85298	-265.34494	26.85999	-11.60681	-965.98962	354.41409	-14.84507	-1532.23340	-15.76213	31.49551
1174	9.775	821.20502	2.58925	1500.51428	-424.89618	182.75194	1343.00293	-1147.27844	187.79990	1352.26086	499.76904	367.22028	14.90097	-279.20242	26.57195	-11.76002	-979.90601	353.84094	-14.81032	-1509.34790	-12.54534	31.78041
1175	9.783	818.01178	3.55154	1503.53943	-424.14801	184.43939	1343.04688	-1146.69751	188.55951	1355.77441	507.97070	368.19232	12.68784	-293.11533	26.25418	-11.85516	-993.90088	353.38458	-14.72963	-1484.23071	-8.82480	30.62818
1176	9.792	814.88446	4.44526	1506.32568	-423.31696	186.38361	1343.24792	-1146.05750	189.43568	1359.17444	511.28369	368.11261	9.25782	-307.14664	25.83103	-11.87498	-1007.98828	353.14825	-14.56025	-1457.00867	-4.57376	28.61543
1177	9.800	811.85950	5.27282	1508.84766	-422.39935	188.55081	1343.59265	-1145.34241	190.41988	1362.41675	510.36377	366.90936	4.93431	-321.29184	25.31228	-11.84133	-1022.12427	353.11182	-14.27957	-1427.78894	-0.00146	26.39919
1178	9.808	808.97919	6.04082	1511.08948	-421.37933	190.88873	1344.06592	-1144.52112	191.51350	1365.47888	505.75879	364.75287	0.24994	-335.51181	24.81390	-11.81200	-1036.27466	353.13266	-13.92672	-1396.81555	4.64426	24.50924
1179	9.817	806.28741	6.75352	1513.04248	-420.22540	193.34177	1344.65576	-1143.54785	192.74078	1368.34656	497.86823	362.15552	-4.11093	-349.76761	24.43846	-11.83579	-1050.42859	353.09882	-13.55725	-1364.44043	9.19134	23.31013
1180	9.825	803.82843	7.40197	1514.69836	-418.90274	195.86549	1345.35632	-1142.38062	194.12537	1371.00061	487.19470	359.82355	-7.52663	-364.02579	24.15858	-11.90626	-1064.58765	353.00067	-13.20353	-1331.03674	13.54935	22.98325
1181	9.833	801.64825	7.96545	1516.04675	-417.38980	198.43469	1346.16687	-1141.00720	195.64363	1373.42407	474.49005	358.23053	-9.70604	-378.26505	23.83731	-11.97903	-1078.76147	352.80563	-12.92618	-1296.93164	17.66947	23.47309
1182	9.842	799.79486	8.42729	1517.07861	-415.68936	201.04214	1347.08984	-1139.46228	197.19914	1375.62402	460.59454	357.38171	-10.78021	-392.48099	23.37722	-12.03132	-1092.94128	352.47729	-12.77038	-1262.39600	21.50656	24.48941
1183	9.850	798.31323	8.78557	1517.78552	-413.83170	203.69130	1348.12708	-1137.81665	198.66824	1377.62878	446.22522	357.00916	-11.16272	-406.66318	22.82394	-12.06965	-1107.10620	352.06686	-12.69966	-1227.68787	24.98749	25.65213
1184	9.858	797.23694	9.03765	1518.15503	-411.87390	206.39160	1349.27808	-1136.15149	199.98239	1379.45068	431.84058	356.82690	-11.27058	-420.76590	22.28719	-12.06806	-1121.25415	351.65100	-12.65679	-1193.06445	28.01985	26.73432
1185	9.867	796.57654	9.16469	1518.17188	-409.89645	209.15225	1350.53894	-1134.54358	201.16110	1381.06641	417.60730	356.63562	-11.35982	-434.72092	21.82760	-11.92681	-1135.39941	351.27194	-12.61474	-1158.70825	30.55615	27.83591
1186	9.875	796.31494	9.14676	1517.82520	-407.99228	211.96780	1351.89990	-1133.07141	202.27243	1382.42749	403.49854	356.36533	-11.54638	-448.50424	21.49533	-11.49533	-1149.54199	350.91730	-12.57380	-1124.64941	32.66390	29.28473
1187	9.883	796.41522	8.98222	1517.11414	-406.25159	214.80711	1353.34570	-1131.82397	203.36469	1383.47925	389.42761	356.06079	-11.83584	-462.21365	21.43907	-10.61744	-1163.67334	350.47830	-12.58815	-1090.81384	34.54276	31.28279
1188	9.892	796.83344	8.69068	1516.04932	-404.74683	217.60660	1354.86096	-1130.89258	204.43877	1384.17395	375.34656	355.78638	-12.15660	-476.05038	21.85464	-9.15963	-1177.84155	349.78741	-12.78257	-1057.20349	36.43365	33.66835
1189	9.900	797.52618	8.30931	1514.64880	-403.52332	220.26852	1356.43018	-1130.34717	205.47845	1384.47827	361.27576	355.54715	-12.43741	-490.11404	22.77650	-7.00175	-1192.11377	348.82837	-13.21728	-1024.06641	38.45670	36.02943
1190	9.908	798.45691	7.87540	1512.93469	-402.60712	222.68945	1358.03162	-1130.22681	206.47260	1384.36951	347.25793	355.32397	-12.64920	-504.16580	24.01970	-4.02908	-1206.40820	347.91608	-13.70594	-991.89008	40.50334	37.96103
1191	9.917	799.60333	7.39761	1510.92908	-402.02658	224.80624	1359.62781	-1130.54370	207.40326	1383.83203	333.31543	355.12634	-12.80876	-517.64270	25.37299	-0.16884	-1220.53540	347.39917	-13.98402	-961.15466	42.25301	39.22767
1192	9.925	800.95575	6.85677	1508.64905	-401.81952	226.60944	1361.16516	-1131.28369	208.24283	1382.85840	319.44696	354.96851	-12.97321	-529.86121	26.74908	4.59333	-1234.47266	347.13995	-14.06812	-932.01617	43.32440	39.80562
1193	9.933	802.50793	6.23942	1506.10645	-402.02173	228.11966	1362.58411	-1132.40332	208.96744	1381.45532	305.63281	354.83853	-13.19275	-540.12598	28.13657	10.24500	-1248.33069	346.79419	-14.14594	-904.18445	43.49856	39.84050
1194	9.942	804.25000	5.55345	1503.31458	-402.65387	229.36499	1363.83228	-1133.83972	209.56160	1379.64795	291.84082	354.70654	-13.45623	-547.70361	29.50797	16.76286	-1262.05005	346.48056	-14.23440	-877.05188	42.85373	39.57784
1195	9.950	806.16589	4.81577	1500.28809	-403.71399	230.37567	1364.87488	-1135.52148	210.01794	1377.47546	278.04419	354.54547	-13.70424	-551.82019	30.76127	24.08003	-1275.55701	346.46521	-14.28386	-849.96301	41.70571	39.30762
1196	9.958	808.23462	4.03782	1497.04517	-405.17944	231.18381	1365.69983	-1137.37329	210.34119	1374.98071	264.23700	354.33643	-13.89457	-551.81873	31.69133	31.94556	-1289.08936	346.57220	-14.36726	-822.51569	40.41631	39.28582
1197	9.967	810.43433	3.21503	1493.61414	-407.01273	231.81821	1366.31750	-1139.31982	210.55069	1372.20862	250.42766	354.06934	-14.04481	-547.42236	32.10428	39.70254	-1302.89258	346.52399	-14.46538	-794.72986	39.23672	39.62774
1198	9.975	812.74310	2.33041	1490.03589	-409.16077	232.29861	1366.75891	-1141.30017	210.67847	1369.21057	236.62968	353.75897	-14.20006	-538.86963	32.01451	46.36048	-1316.82690	346.37643	-14.31617	-766.96191	38.26239	40.26839
1199	9.983	815.13318	1.37845	1486.35791	-411.54599	232.64653	1367.07178	-1143.27991	210.76007	1366.05115	222.85927	353.43707	-14.37123	-526.94067	31.63477	51.25960	-1330.61121	346.28525	-13.69989	-739.58801	37.45522	41.05260
1200	9.992	817.56720	0.38233	1482.62939	-414.06073	232.91144	1367.31689	-1145.25195	210.82294	1362.80762	209.11720	353.11893	-14.54238	-513.05310	31.16643	54.79749	-1344.20410	346.25580	-12.72290	-712.62433	36.72176	41.86854
