# Supplementary material for: Novel Methods for Surface EMG Analysis and Exploration Based on Multi-Modal Gaussian Mixture Models
Source: PLoS One. 2016 Jun 30;11(6):e0157239. doi: 10.1371/journal.pone.0157239 (PMC4928879; doi:10.1371/journal.pone.0157239)
Supplement: S2 File — (ZIP) [file pone.0157239.s002.zip › Haf_horses_walk_data/Haf_h06_w1_emg.anc]

File_Type:	Analog R/C ASCII	Generation#:	2
Board_Type:	NI USB-6225	Polarity:	Bipolar
Trial_Name:	Luxiw	Trial#:	1	Duration(Sec.):	9.999166	#Channels:	64
BitDepth:	16	PreciseRate:	1200.000000
Name	LDL	acc1x	acc1y	acc1z	GM1L	acc2x	acc2y	acc2z	GM2L	acc3x	acc3y	acc3z	GM3L	acc4x	acc4y	acc4z	LDR	acc5x	acc5y	acc5z	GM1R	acc6x	acc6y	acc6z	GM2R	acc7x	acc7y	acc7z	GM3R	acc8x	acc8y	acc8z	BLDL	acc9x	acc9y	acc9z	BGM1L	acc10x	acc10y	acc10z	BGM2L	acc11x	acc11y	acc11z	BGM3L	acc12x	acc12y	acc12z	BLDR
Rate	1200	1200	1200	1200	1200	1200	1200	1200	1200	1200	1200	1200	1200	1200	1200	1200	1200	1200	1200	1200	1200	1200	1200	1200	1200	1200	1200	1200	1200	1200	1200	1200	1200	1200	1200	1200	1200	1200	1200	1200	1200	1200	1200	1200	1200	1200	1200	1200	1200
Range	5000	5000	5000	5000	5000	5000	5000	5000	5000	5000	5000	5000	5000	5000	5000	5000	5000	5000	5000	5000	5000	5000	5000	5000	5000	5000	5000	5000	5000	5000	5000	5000	5000	5000	5000	5000	5000	5000	5000	5000	5000	5000	5000	5000	5000	5000	5000	5000	5000
0.000000	-28	41	88	-61	-110	-35	15	-16	-22	4	-73	-65	-98	-17	-29	-58	-103	32	-87	-33	-107	-21	-99	-67	-66	-4	-98	-14	-76	-73	-150	-76	-60	7279	5102	-16836	487	2000	-3900	-13920	440	994	-6967	-16300	2965	1673	-6576	-12570	693
0.000833	-29	33	89	-61	-115	-40	12	-17	-19	3	-73	-65	-101	-16	-31	-61	-105	28	-87	-35	-109	-25	-100	-69	-61	-1	-100	-14	-77	-72	-152	-76	-128	7224	5084	-16447	566	1934	-4063	-13651	378	1147	-7158	-16043	2363	1664	-6743	-12366	694
0.001667	-25	39	86	-60	-113	-38	12	-17	-21	3	-74	-67	-100	-17	-33	-61	-103	30	-88	-34	-107	-24	-99	-73	-65	-3	-101	-14	-76	-74	-154	-76	-4	7159	5057	-16073	411	1853	-4212	-13396	345	1315	-7334	-15753	1966	1645	-6906	-12177	726
0.002500	-26	39	89	-60	-115	-41	11	-17	-21	2	-75	-68	-98	-18	-32	-63	-103	30	-90	-35	-110	-24	-102	-73	-65	-3	-101	-16	-76	-72	-148	-79	95	7086	5020	-15707	-245	1755	-4351	-13164	176	1493	-7491	-15436	1811	1614	-7058	-12004	695
0.003333	-31	37	87	-62	-112	-40	11	-18	-23	0	-75	-66	-101	-16	-33	-63	-102	27	-92	-55	-105	-22	-100	-72	-70	-6	-101	-15	-76	-74	-149	-78	63	7002	4982	-15370	-239	1651	-4472	-12951	32	1714	-7631	-15083	1438	1573	-7208	-11848	611
0.004167	-28	41	81	-62	-118	-39	11	-19	-22	3	-75	-65	-99	-12	-32	-59	-100	28	-90	-34	-105	-24	-100	-69	-67	-4	-102	-14	-76	-75	-146	-75	64	6907	4943	-15045	105	1531	-4585	-12766	2	1890	-7757	-14710	1050	1520	-7345	-11708	581
0.005000	-28	42	87	-57	-108	-36	15	-15	-16	6	-84	-67	-96	-14	-28	-59	-99	32	-91	-32	-103	-19	-96	-66	-63	0	-97	-11	-73	-68	-145	-73	-56	6797	4900	-14757	1123	1406	-4683	-12609	-93	2095	-7862	-14308	578	1453	-7483	-11601	600
0.005833	-25	27	90	-60	-84	-32	15	-18	-22	2	-72	-64	-96	-14	-29	-62	-99	34	-85	-32	-104	-23	-99	-70	-64	1	-100	-10	-72	-70	-152	-75	-28	6671	4863	-14485	4049	1268	-4777	-12481	-174	2295	-7952	-13887	330	1373	-7619	-11509	398
0.006667	-27	40	87	-60	-109	-39	11	-15	-19	5	-76	-64	-101	-16	-27	-62	-103	27	-81	-40	-105	-24	-98	-72	-64	-3	-103	-15	-77	-74	-149	-78	2	6522	4823	-14258	4045	1126	-4853	-12385	-177	2489	-8028	-13439	334	1290	-7760	-11451	-112
0.007500	-28	40	105	-64	-113	-39	11	-18	-27	1	-79	-68	-99	-16	-28	-61	-100	29	-85	-35	-105	-24	-99	-68	-68	-5	-102	-15	-74	-60	-147	-77	153	6369	4801	-14059	2020	990	-4913	-12318	-161	2679	-8082	-12988	240	1201	-7894	-11413	-425
0.008333	-31	38	87	-57	-113	-38	12	-17	-19	3	-73	-66	-99	-14	-30	-61	-99	32	-88	-35	-108	-25	-101	-68	-65	0	-103	-13	-73	-74	-148	-76	304	6195	4779	-13894	2065	843	-4960	-12278	-94	2857	-8121	-12523	93	1110	-8034	-11400	-282
0.009167	-6	41	87	-78	-113	-36	11	-15	-19	5	-72	-67	-100	-16	-31	-60	-100	36	-87	-33	-105	-23	-98	-68	-65	-3	-102	-17	-70	-74	-145	-75	147	6011	4774	-13766	1636	700	-4984	-12262	-103	3020	-8144	-12057	-408	1016	-8176	-11415	-36
0.010000	-25	41	89	-58	-113	-38	10	-14	-19	5	-75	-64	-98	-15	-30	-62	-97	33	-86	-32	-104	-24	-100	-69	-62	0	-100	-12	-73	-70	-145	-78	-30	5815	4803	-13675	1206	557	-4960	-12271	-155	3170	-8152	-11588	-589	926	-8321	-11445	41
0.010833	-28	47	91	-56	-108	-35	13	-9	-17	9	-68	-59	-98	-13	-25	-59	-99	37	-82	-33	-102	-18	-96	-84	-60	9	-97	-12	-72	-69	-142	-75	162	5615	4796	-13620	901	418	-4974	-12302	-138	3292	-8141	-11131	-176	832	-8475	-11511	111
0.011667	-25	44	90	-56	-108	-32	13	-12	-16	7	-68	-63	-95	-25	-27	-58	-96	9	-76	-31	-104	-18	-96	-68	-62	-1	-97	-10	-69	-66	-143	-74	-164	5404	4823	-13598	563	278	-4938	-12348	-142	3400	-8120	-10685	-356	752	-8634	-11596	198
0.012500	-25	43	91	-51	-108	-28	16	-10	-15	7	-72	-62	-91	-11	-26	-55	-98	35	-80	-30	-103	-17	-94	-65	-63	1	-98	-8	-73	-66	-144	-76	-112	5194	4863	-13603	398	143	-4874	-12410	-152	3472	-8083	-10259	-121	677	-8797	-11704	81
0.013333	-23	45	92	-56	-107	-30	17	-9	-17	7	-69	-61	-94	-10	-22	-55	-100	38	-80	-31	-104	-18	-96	-67	-63	1	-97	-8	-70	-64	-143	-70	-115	4996	4914	-13664	-404	11	-4771	-12478	-187	3530	-8037	-9864	-332	611	-8964	-11841	-299
0.014167	-24	40	88	-59	-110	-33	12	-11	-22	8	-69	-63	-99	-13	-27	-58	-104	34	-87	-32	-107	-18	-97	-70	-68	0	-98	-10	-74	-72	-149	-74	-96	4791	4973	-13749	-1616	-122	-4668	-12562	-213	3559	-7974	-9496	-693	551	-9136	-11985	-515
0.015000	-30	41	85	-60	-112	-38	8	-18	-26	4	-74	-82	-99	-45	-33	-65	-102	30	-88	-34	-108	-23	-103	-72	-67	-6	-102	-16	-76	-74	-153	-79	-220	4600	5039	-13865	-1384	-247	-4524	-12648	-200	3565	-7910	-9169	-938	514	-9302	-12194	-302
0.015833	-31	34	82	-63	-114	-41	8	-17	-21	2	-74	-69	-98	-16	-29	-60	-101	30	-88	-36	-107	-23	-101	-69	-68	-3	-102	-16	-75	-72	-150	-99	-44	4429	5123	-14002	-1027	-350	-4348	-12728	-93	3552	-7821	-8866	-886	494	-9463	-12405	-245
0.016667	-26	37	86	-61	-110	-35	12	-15	-21	4	-73	-67	-99	-14	-32	-55	-104	34	-86	-17	-105	-22	-103	-70	-63	0	-100	-12	-75	-72	-150	-74	-5	4274	5218	-14169	-1097	-446	-4149	-12806	-74	3521	-7735	-8611	-806	489	-9614	-12647	-162
0.017500	-27	40	78	-57	-114	-35	10	-4	-17	8	-72	-65	-101	-12	-27	-58	-102	36	-84	-31	-108	-23	-102	-68	-63	-3	-101	-12	-74	-72	-141	-74	-135	4140	5312	-14362	-1014	-531	-3914	-12882	-138	3469	-7644	-8395	-913	500	-9750	-12910	-6
0.018333	-26	42	87	-58	-112	-33	12	-14	-22	5	-73	-30	-99	-14	-28	-36	-99	33	-83	-31	-108	-23	-100	-68	-67	-1	-96	-10	-75	-69	-148	-76	-174	4029	5415	-14583	-953	-598	-3656	-12958	-160	3384	-7544	-8217	-522	530	-9878	-13204	32
0.019167	-23	45	87	-62	-111	-33	13	-13	-14	7	-66	-61	-96	-13	-25	-55	-98	37	-82	-28	-104	-19	-100	-67	-63	2	-94	-11	-72	-64	-137	-72	-105	3943	5521	-14828	-769	-650	-3381	-13019	-259	3324	-7445	-8083	1536	578	-9978	-13524	58
0.020000	-24	44	91	-56	-108	-31	17	-13	-17	6	-67	-63	-91	-11	-27	-50	-99	36	-84	-30	-102	-18	-97	-65	-64	0	-94	-9	-73	-65	-147	-73	-167	3877	5622	-15093	-665	-686	-3105	-13073	-591	3231	-7341	-7989	2827	642	-10062	-13863	121
0.020833	-25	41	90	-57	-111	-32	13	-13	-21	6	-68	-61	-96	-14	-26	-56	-99	38	-83	-30	-121	-22	-97	-69	-61	1	-110	-10	-69	-66	-150	-74	-293	3842	5725	-15381	-627	-708	-2786	-13125	-745	3133	-7242	-7928	2041	717	-10122	-14225	164
0.021667	-27	39	89	-58	-111	-35	13	-15	-18	4	-69	-64	-96	-15	-28	-61	-95	35	-85	-34	-104	-22	-101	-70	-61	0	-98	-11	-73	-68	-150	-73	-305	3830	5812	-15687	-463	-713	-2482	-13169	-619	3030	-7139	-7904	1035	811	-10166	-14603	199
0.022500	-26	45	85	-61	-111	-34	13	-15	-24	4	-76	-65	-99	-16	-28	-59	-101	30	-87	-31	-104	-23	-104	-72	-68	-5	-101	-14	-74	-72	-153	-77	-181	3842	5902	-16010	-413	-699	-2176	-13215	-642	2924	-7036	-7911	-2335	917	-10156	-14997	257
0.023333	-27	38	86	-60	-113	-40	9	-18	-21	2	-74	-68	-102	-22	-33	-62	-98	29	-91	-36	-108	-26	-105	-73	-68	-3	-102	-17	-77	-72	-152	-78	-442	3878	5968	-16348	271	-685	-1877	-13249	-649	2818	-6931	-7937	-7774	1036	-10128	-15390	299
0.024167	-26	35	86	-66	-116	-38	7	-21	-22	2	-77	-69	-99	-22	-31	-60	-103	32	-92	-34	-107	-25	-102	-72	-65	-4	-99	1	-77	-70	-148	-75	-202	3937	6027	-16694	953	-633	-1588	-13275	-616	2727	-6820	-7983	-7620	1165	-10068	-15783	332
0.025000	-25	41	90	-59	-110	-32	10	-13	-17	3	-68	-64	-115	-15	-26	-56	-102	34	-85	-30	-104	-24	-101	-68	-63	3	-97	-11	-74	-66	-147	-75	-313	4022	6071	-17047	632	-604	-1317	-13301	-596	2641	-6710	-8044	-5891	1304	-9974	-16176	346
0.025833	-25	42	99	-59	-108	-31	10	-13	-18	4	-75	-64	-99	-21	-30	-60	-100	34	-86	-32	-104	-23	-100	-66	-62	1	-97	-13	-76	-70	-150	-75	-238	4117	6072	-17411	453	-531	-1062	-13329	-557	2555	-6594	-8122	-5607	1442	-9850	-16564	332
0.026667	-27	40	90	-60	-109	-35	12	-15	-18	3	-74	-55	-93	-17	-27	-58	-98	42	-85	-32	-103	-25	-101	-69	-64	-1	-99	-11	-69	-67	-146	-75	-308	4221	6054	-17774	510	-476	-835	-13345	-531	2479	-6472	-8206	-4861	1589	-9692	-16922	344
0.027500	-62	43	97	-57	-103	-29	13	-12	-15	6	-72	-64	-93	-16	-28	-58	-98	35	-86	-31	-102	-21	-97	-66	-62	17	-100	-10	-70	-66	-155	-76	-274	4336	6007	-18134	381	-422	-643	-13371	-489	2412	-6344	-8303	-4069	1726	-9511	-17266	315
0.028333	-25	41	90	-58	-109	-33	10	-14	-17	4	-75	-62	-95	-23	-29	-60	-100	45	-88	-33	-103	-24	-101	-70	-65	-3	-101	-11	-74	-68	-148	-75	-241	4461	5931	-18485	131	-378	-479	-13386	-469	2354	-6206	-8400	-3425	1855	-9297	-17574	361
0.029167	-28	41	89	-69	-107	-31	12	-15	-18	6	-73	-64	-98	-18	-29	-61	-101	33	-85	-33	-105	-21	-97	-70	-64	1	-97	-15	-74	-69	-146	-73	-204	4585	5821	-18821	-638	-339	-338	-13397	-481	2306	-6052	-8500	-2358	1972	-9057	-17847	386
0.030000	-27	43	90	-59	-107	-31	13	-10	-17	4	-72	-63	-114	-16	-26	-59	-98	36	-83	-33	-104	-22	-102	-68	-63	0	-102	-12	-73	-67	-148	-74	-413	4711	5678	-19134	-701	-311	-233	-13398	-465	2260	-5890	-8603	-2278	2074	-8790	-18075	302
0.030833	-24	41	85	-59	-108	-32	13	-10	-17	1	-72	-64	-95	-15	-29	-58	-102	30	-85	-32	-103	-21	-113	-66	-62	0	-100	-8	-69	-67	-147	-76	-263	4833	5506	-19426	744	-297	-153	-13387	-431	2223	-5710	-8703	-1935	2153	-8502	-18262	230
0.031667	-25	42	89	-60	-109	-33	12	-12	-14	3	-75	-48	-96	-19	-32	-58	-100	34	-85	-32	-105	-23	-99	-70	-66	-4	-103	-14	-74	-68	-149	-76	-62	4944	5303	-19679	578	-302	-100	-13363	-435	2180	-5522	-8807	-1168	2202	-8194	-18403	223
0.032500	-25	40	86	-58	-98	-36	9	-16	-17	3	-74	-66	-96	-17	-30	-58	-98	33	-87	-35	-105	-22	-100	-69	-61	-3	-99	-11	-70	-66	-143	-72	-152	5038	5068	-19889	-533	-322	-68	-13326	-432	2142	-5318	-8897	-568	2226	-7863	-18490	234
0.033333	-24	45	89	-59	-105	-31	12	-11	-16	5	-68	-64	-96	-13	-26	-60	-84	36	-81	-29	-101	-18	-100	-68	-60	1	-101	-11	-72	-66	-147	-70	-202	5136	4811	-20057	-2285	-366	-48	-13273	-428	2093	-5121	-8994	-32	2206	-7526	-18531	204
0.034167	-25	43	88	-59	-112	-36	10	-10	-17	4	-70	-62	-95	-16	-30	-59	-101	34	-84	-35	-114	-23	-103	-70	-65	-1	-100	-9	-73	-68	-147	-76	-164	5203	4528	-20182	-2634	-436	-67	-13207	-422	2031	-4882	-9083	695	2146	-7174	-18524	168
0.035000	-24	40	85	-61	-109	-32	10	-13	-14	-16	-74	-67	-99	-14	-31	-60	-101	30	-88	-33	-103	-23	-101	-70	-65	-7	-102	-14	-74	-73	-150	-78	-205	5252	4226	-20251	-486	-523	-78	-13121	-391	1956	-4649	-9176	1358	2047	-6827	-18472	145
0.035833	-58	43	89	-59	-110	-35	9	-16	-16	6	-72	-65	-97	-15	-33	-60	-101	34	-87	-32	-111	-22	-101	-70	-70	-1	-101	-13	-72	-70	-147	-74	-103	5286	3908	-20258	776	-633	-108	-13013	-373	1863	-4414	-9258	1379	1896	-6465	-18363	156
0.036667	-26	43	87	-59	-109	-32	10	-14	-18	6	-75	-62	-95	-39	-33	-61	-101	32	-85	-33	-103	-19	-98	-68	-65	-3	-101	-14	-73	-69	-148	-76	-271	5295	3581	-20209	-966	-769	-132	-12889	-373	1744	-4175	-9335	970	1693	-6110	-18215	154
0.037500	-17	39	87	-59	-111	-33	12	-14	-17	5	-72	-64	-95	-12	-30	-59	-99	34	-84	-30	-104	-21	-100	-67	-60	-3	-100	-13	-72	-68	-143	-73	11	5286	3244	-20100	-1399	-929	-165	-12749	-335	1597	-3938	-9406	1450	1437	-5754	-18024	92
0.038333	-28	41	86	-58	-105	-29	12	-11	-16	6	-69	-50	-97	-14	-28	-58	-100	35	-86	-31	-103	-19	-98	-66	-66	-1	-99	-13	-75	-68	-145	-70	3	5249	2908	-19943	-521	-1095	-194	-12595	-302	1425	-3696	-9468	1393	1132	-5418	-17802	67
0.039167	-24	36	97	-60	-108	-29	13	-12	-16	5	-72	-62	-93	-11	-28	-56	-96	37	-86	-31	-103	-12	-97	-50	-63	-3	-101	-12	-70	-67	-145	-69	-102	5193	2570	-19714	-1138	-1328	-220	-12431	-291	1215	-3492	-9520	1432	777	-5094	-17550	28
0.040000	-26	39	89	-57	-108	-28	19	-11	-21	8	-72	-61	-67	-12	-30	-57	-102	33	-90	-35	-105	-21	-97	-69	-63	-3	-98	-16	-73	-69	-146	-74	-64	5110	2241	-19469	-1345	-1583	-241	-12258	-301	972	-3290	-9565	1192	369	-4790	-17271	36
0.040833	-27	39	86	-60	-112	-35	10	-15	-18	2	-74	-65	-98	-14	-30	-59	-100	32	-87	-34	-109	-23	-101	-65	-77	-1	-99	-16	-75	-73	-146	-73	46	5008	1927	-19109	-695	-1817	-256	-12077	-311	699	-3107	-9601	492	-79	-4492	-16970	101
0.041667	-29	40	87	-60	-113	-32	12	-11	-17	5	-60	-62	-99	-15	-28	-56	-101	34	-86	-35	-109	-25	-101	-68	-66	-1	-101	-14	-75	-70	-147	-73	0	4885	1631	-18732	-378	-2095	-260	-11888	-337	390	-2940	-9628	-1461	-567	-4239	-16656	87
0.042500	-27	38	87	-59	-113	-16	11	-16	-21	3	-72	-65	-100	-15	-31	-60	-100	33	-86	-35	-105	-22	-100	-69	-64	-4	-104	-16	-70	-70	-148	-75	178	4736	1363	-18314	-390	-2381	-249	-11694	-339	54	-2800	-9646	-3315	-1089	-4003	-16335	-10
0.043333	-28	35	89	-61	-113	-35	9	-15	-21	0	-74	-64	-99	-19	-32	-62	-98	35	-87	-34	-109	-24	-103	-69	-65	-4	-103	-14	-75	-70	-149	-77	69	4579	1125	-17865	-334	-2691	-229	-11497	-298	-309	-2683	-9656	-4190	-1632	-3789	-16011	-62
0.044167	-23	40	89	-57	-112	-33	11	-14	-18	4	-73	-60	-97	-14	-28	-59	-97	34	-83	-40	-103	-21	-99	-68	-64	0	-96	-13	-73	-70	-148	-76	78	4404	920	-17364	-121	-3002	-188	-11292	-281	-690	-2592	-9657	-3542	-2194	-3604	-15688	-23
0.045000	-23	43	113	-56	-107	-32	13	-28	-19	6	-69	-60	-94	-12	-26	-56	-99	37	-83	-30	-102	-21	-97	-66	-66	-3	-94	-11	-76	-68	-159	-70	20	4210	756	-16839	81	-3323	-134	-11092	-305	-1089	-2519	-9667	-2088	-2764	-3442	-15371	-3
0.045833	-25	43	90	-53	-108	-31	13	-12	-16	5	-69	-60	-95	-15	-28	-53	-100	35	-92	-23	-103	-23	-96	-66	-62	0	-100	-11	-73	-69	-145	-75	-98	4000	632	-16305	687	-3655	-68	-10889	-271	-1503	-2475	-9690	-626	-3345	-3308	-15067	-38
0.046667	-22	42	92	-58	-108	-33	13	-12	-16	9	-70	-61	-96	-36	-28	-57	-99	36	-86	-32	-105	-23	-96	-64	-64	-1	-99	-11	-70	-66	-145	-72	-176	3772	554	-15753	1981	-3990	13	-10686	-247	-1927	-2456	-9685	-208	-3915	-3194	-14781	-3
0.047500	-24	36	86	-58	-110	-33	13	-13	-21	4	-73	-61	-97	-14	-27	-59	-102	33	-85	-29	-105	-22	-98	-66	-65	0	-98	-13	-72	-68	-147	-72	-204	3553	524	-15204	1449	-4322	109	-10483	-250	-2350	-2456	-9700	-84	-4474	-3113	-14516	-21
0.048333	-24	40	88	-59	-112	-38	16	-17	-23	8	-74	-65	-101	-18	-32	-61	-103	30	-85	-36	-109	-27	-101	-70	-68	-5	-100	-17	-75	-73	-149	-76	-174	3326	545	-14653	532	-4658	215	-10305	-225	-2777	-2477	-9728	385	-5007	-3029	-14276	-27
0.049167	-29	38	85	-64	-114	-38	9	-17	-22	1	-78	-66	-99	-18	-31	-60	-102	29	-88	-34	-84	-23	-98	-69	-63	-6	-99	-12	-75	-70	-147	-74	-64	3093	622	-14103	535	-4988	344	-10084	-224	-3184	-2498	-9759	1114	-5508	-2964	-14053	6
0.050000	-27	42	88	-53	-109	-17	10	-18	-16	1	-72	-65	-96	-17	-27	-59	-102	34	-83	-32	-105	-24	-99	-67	-65	0	-100	-13	-73	-72	-149	-74	-362	2868	747	-13579	382	-5309	477	-9890	-228	-3605	-2537	-9807	438	-5981	-2912	-13873	29
0.050833	-24	44	89	-61	-112	-36	12	-13	-15	3	-74	-74	-94	-17	-31	-57	-97	32	-88	-30	-107	-25	-98	-67	-61	-1	-98	-10	-74	-70	-146	-73	-389	2644	923	-13065	1796	-5628	621	-9700	-227	-4002	-2577	-9870	-688	-6411	-2855	-13721	22
0.051667	-26	41	90	-64	-105	-31	13	-14	-11	5	-75	-61	-98	-17	-29	-60	-98	35	-82	-28	-102	-22	-97	-68	-64	0	-94	-10	-70	-70	-148	-73	-228	2438	1139	-12585	3160	-5935	770	-9518	-203	-4391	-2619	-9950	-1076	-6804	-2815	-13598	32
0.052500	-24	47	91	-56	-110	-32	11	-14	-13	7	-70	-60	-94	-13	-28	-59	-97	34	-80	-30	-103	-24	-100	-66	-73	1	-94	1	-70	-68	-144	-70	-196	2244	1411	-12136	2259	-6241	931	-9345	-186	-4769	-2656	-10050	3340	-7144	-2772	-13509	41
0.053333	-23	46	93	-53	-104	-25	17	-14	-7	8	-68	-61	-93	-13	-26	-59	-94	38	-80	-28	-100	-19	-97	-64	-62	3	-94	-7	-70	-70	-142	-72	-88	2053	1712	-11733	1597	-6538	1088	-9179	-213	-5136	-2688	-10170	8415	-7446	-2704	-13461	27
0.054167	-23	46	92	-56	-109	-31	11	-13	-18	6	-70	-60	-118	-13	-28	-59	-99	37	-80	-29	-103	-23	-99	-68	-63	-3	-96	-8	-73	-68	-144	-74	64	1907	2047	-11372	1390	-6837	1244	-9037	-224	-5494	-2704	-10316	6145	-7696	-2648	-13455	37
0.055000	-27	45	90	-58	-111	-31	12	-18	-22	4	-72	-62	-96	-14	-29	-66	-102	32	-85	-32	-104	-24	-100	-75	-65	-1	-125	-12	-75	-70	-149	-77	102	1775	2406	-11061	1024	-7122	1396	-8897	-232	-5832	-2722	-10482	2478	-7896	-2582	-13484	71
0.055833	-29	44	88	-60	-110	-32	12	-19	-21	3	-73	-64	-97	-15	-30	-58	-98	33	-87	-33	-103	-23	-100	-70	-66	-3	-100	-11	-73	-72	-149	-74	196	1680	2789	-10801	1386	-7399	1542	-8778	-253	-6161	-2717	-10673	2953	-8047	-2509	-13547	105
0.056667	-28	39	88	-58	-135	-36	11	-15	-19	3	-75	-67	-98	-16	-30	-64	-104	30	-90	-35	-104	-24	-101	-72	-66	-4	-96	-14	-75	-70	-149	-76	181	1621	3177	-10602	4451	-7670	1680	-8678	-238	-6475	-2690	-10875	2816	-8154	-2434	-13652	280
0.057500	-28	40	87	-64	-114	-34	10	-22	-22	0	-76	-66	-99	-16	-40	-85	-104	34	-87	-26	-107	-23	-99	-72	-64	-1	-99	-13	-73	-70	-148	-74	290	1575	3582	-10454	7005	-7928	1810	-8592	-257	-6773	-2644	-11098	1562	-8208	-2352	-13792	356
0.058333	-27	30	81	-62	-111	-35	60	-14	-16	4	-73	-64	-97	-15	-28	-60	-100	34	-87	-33	-107	-22	-100	-69	-64	-1	-96	-11	-76	-68	-146	-74	320	1576	3978	-10374	3873	-8178	1925	-8533	-329	-7061	-2584	-11346	1025	-8225	-2269	-13969	401
0.059167	-25	42	90	-58	-107	-31	15	-13	-16	5	-73	-63	-94	-14	-26	-59	-99	36	-81	-30	-105	-19	-98	-67	-64	0	-95	-13	-73	-67	-145	-73	233	1617	4367	-10340	1251	-8419	2032	-8498	-341	-7337	-2503	-11607	1083	-8200	-2187	-14182	588
0.060000	-24	45	89	-63	-111	-31	13	-12	-18	4	-70	-64	-94	-14	-26	-59	-98	36	-84	-31	-105	-22	-99	-69	-64	10	-94	-12	-75	-47	-145	-73	215	1688	4741	-10370	1274	-8657	2120	-8480	-243	-7602	-2406	-11884	1246	-8144	-2128	-14423	518
0.060833	-21	45	93	-57	-109	-30	16	-12	-14	9	-73	-66	-95	-15	-18	-57	-99	37	-86	-32	-101	-18	-99	-67	-64	0	-98	-12	-72	-69	-146	-72	273	1790	5062	-10459	1745	-8880	2195	-8488	-111	-7854	-2304	-12173	1282	-8058	-2034	-14693	443
0.061667	-25	40	114	-58	-110	-67	9	-12	-18	7	-70	-63	-95	-13	-29	-59	-99	35	-86	-31	-104	-22	-100	-69	-62	-1	-98	-12	-73	-91	-152	-73	287	1921	5402	-10606	2400	-9101	2261	-8526	-104	-8100	-2192	-12478	1506	-7948	-1961	-14984	592
0.062500	-26	39	91	-57	-109	-35	12	-15	-19	6	-73	-65	-100	-18	-31	-60	-102	35	-86	-32	-110	-30	-99	-68	-63	0	-97	-15	-75	-70	-147	-74	220	2078	5680	-10800	1706	-9309	2320	-8584	-263	-8330	-2073	-12786	1973	-7815	-1899	-15292	635
0.063333	-23	42	85	-61	-109	-35	20	-15	-17	6	-73	-65	-96	-17	-29	-60	-98	33	-86	-32	-107	-23	-101	-67	-66	-3	-114	-14	-73	-68	-156	-72	-79	2258	5921	-11039	793	-9514	2372	-8672	-238	-8557	-1952	-13108	1473	-7678	-1843	-15605	476
0.064167	-26	42	87	-58	-108	-35	11	-12	-17	7	-100	-64	-97	-15	-30	-59	-107	37	-87	-32	-103	-19	-100	-67	-62	0	-99	-14	-72	-68	-147	-73	-109	2449	6105	-11326	356	-9708	2422	-8781	-314	-8771	-1832	-13433	1580	-7525	-1797	-15922	347
0.065000	-26	43	90	-58	-107	-32	11	-13	-16	6	-72	-66	-96	-14	-29	-58	-100	38	-87	-29	-102	-21	-99	-72	-63	-3	-95	-13	-73	-69	-144	-74	193	2655	6272	-11650	-370	-9911	2468	-8917	-443	-8985	-1724	-13755	2323	-7379	-1752	-16233	213
0.065833	-27	36	86	-60	-111	-34	11	-13	-18	4	-74	-67	-82	-15	-24	-60	-104	34	-88	-32	-103	-22	-99	-68	-63	0	-99	-13	-73	-66	-148	-74	-43	2862	6376	-12004	-730	-10123	2514	-9075	-395	-9181	-1622	-14072	1816	-7239	-1718	-16533	77
0.066667	-26	38	87	-58	-94	-33	12	-12	-19	8	-73	-62	-97	-13	-30	-59	-98	36	-87	-31	-104	-19	-99	-70	-63	3	-101	-13	-73	-66	-147	-72	47	3070	6431	-12389	-1040	-10310	2566	-9263	-434	-9383	-1538	-14388	1839	-7110	-1684	-16813	-28
0.067500	-26	40	85	-58	-109	-33	15	-12	-18	7	-74	-62	-96	-14	-29	-56	-101	37	-94	-34	-107	-21	-98	-67	-64	0	-102	-13	-72	-67	-147	-73	227	3262	6435	-12794	-1172	-10511	2619	-9474	-807	-9583	-1467	-14687	2916	-7003	-1653	-17055	-98
0.068333	-25	43	88	-42	-110	-41	11	-13	-21	5	-75	-67	-99	-16	-29	-58	-102	35	-90	-31	-103	-22	-101	-69	-65	-1	-103	-11	-75	-73	-148	-87	199	3445	6391	-13214	-1238	-10715	2679	-9708	-1273	-9776	-1416	-14988	3554	-6921	-1622	-17258	-112
0.069167	-23	41	87	-59	-110	-33	9	-11	-17	7	-73	-63	-95	-23	-28	-58	-100	34	-86	-31	-104	-22	-100	-68	-65	0	-100	-13	-74	-66	-148	-76	97	3608	6300	-13651	-1374	-10933	2743	-9970	-1218	-9968	-1383	-15266	1954	-6862	-1582	-17418	-151
0.070000	-25	43	92	-55	-109	-32	10	-13	-15	6	-72	-65	-94	-16	-29	-57	-99	36	-84	-31	-93	-22	-99	-69	-62	-18	-82	-13	-76	-70	-151	-75	177	3744	6161	-14089	-1640	-11150	2815	-10247	-1004	-10164	-1369	-15523	482	-6844	-1537	-17523	-268
0.070833	-23	43	90	-58	-111	-25	12	-13	-15	7	-73	-73	-93	-14	-28	-56	-96	38	-86	-33	-105	-19	-99	-67	-62	0	-100	-12	-73	-66	-148	-73	122	3827	5974	-14531	-1802	-11380	2887	-10553	-826	-10366	-1371	-15759	1642	-6857	-1474	-17561	-329
0.071667	-24	46	90	-56	-107	-32	15	-11	-18	6	-69	-60	-95	-14	-27	-56	-98	39	-83	-29	-102	-17	-97	-67	-60	2	-99	-12	-114	-69	-147	-76	37	3933	5747	-14967	-1875	-11613	2962	-10873	-603	-10566	-1396	-15972	3020	-6914	-1405	-17533	-348
0.072500	-22	44	88	-55	-108	-33	13	-14	-17	7	-70	-60	-94	-12	-27	-67	-98	40	-83	-28	-105	-27	-99	-69	-62	0	-98	-8	-72	-67	-146	-73	-116	3976	5480	-15398	-2020	-11858	3039	-11217	-466	-10770	-1438	-16161	2576	-7010	-1332	-17436	-344
0.073333	-24	44	88	-61	-105	-31	27	-11	-15	8	-73	-61	-93	-13	-25	-58	-99	36	-87	-30	-101	-21	-99	-67	-61	-8	-100	-11	-72	-68	-148	-75	-191	3977	5167	-15817	-2261	-12110	3107	-11580	-320	-10978	-1496	-16320	2256	-7155	-1217	-17268	-362
0.074167	-27	38	86	-63	-110	-36	10	-18	-42	1	-80	-64	-129	-15	-28	-61	-101	36	-86	-32	-103	-21	-102	-67	-66	-5	-102	-12	-73	-73	-149	-75	-182	3950	4811	-16219	-2693	-12372	3169	-11960	-156	-11190	-1563	-16448	1990	-7341	-1093	-17020	-402
0.075000	-28	38	85	-61	-113	-35	12	-17	-16	5	-76	-65	-101	-17	-29	-59	-103	32	-90	-34	-109	-23	-107	-70	-65	-3	-101	-16	-73	-73	-148	-80	-139	3877	4422	-16612	-2925	-12635	3220	-12353	40	-11399	-1641	-16544	1885	-7568	-953	-16693	-445
0.075833	-26	37	85	-60	-110	-33	11	-15	-18	3	-75	-69	-99	-16	-7	-61	-100	33	-85	-32	-109	-24	-101	-69	-68	-1	-104	-14	-74	-73	-149	-77	-87	3775	3994	-16969	-2764	-12896	3262	-12751	213	-11605	-1716	-16605	1761	-7837	-785	-16281	-436
0.076667	-28	38	87	-60	-114	-35	11	-16	-21	5	-76	-64	-97	-14	-30	-60	-102	35	-87	-33	-107	-25	-103	-68	-64	-1	-101	-12	-77	-73	-152	-76	-219	3632	3550	-17301	-2666	-13167	3277	-13150	333	-11808	-1791	-16629	872	-8153	-594	-15799	-407
0.077500	-23	42	88	-58	-110	-34	13	-12	-18	6	-75	-66	-96	-22	-27	-57	-97	36	-88	-32	-105	-21	-102	-67	-64	-4	-100	-12	-77	-72	-148	-74	-428	3454	3066	-17598	-2481	-13438	3284	-13562	504	-12006	-1871	-16590	257	-8508	-387	-15244	-328
0.078333	-26	40	68	-61	-109	-38	13	-13	-19	6	-75	-62	-96	-15	-28	-60	-101	35	-86	-33	-108	-23	-102	-70	-63	-3	-103	-13	-70	-70	-148	-79	-150	3244	2552	-17868	-2402	-13694	3267	-13975	695	-12202	-1942	-16567	447	-8898	-164	-14626	-274
0.079167	-25	41	87	-59	-105	-34	13	-15	-17	6	-68	-62	-97	-1	-30	-56	-100	37	-85	-30	-107	-22	-100	-67	-62	0	-99	-11	-75	-72	-148	-76	-332	3004	2008	-18097	-2304	-13948	3224	-14387	783	-12381	-2006	-16486	-178	-9326	72	-13945	-271
0.080000	-24	41	89	-59	-110	-34	12	-14	-16	9	-74	-63	-96	-15	-27	-57	-99	36	-84	-25	-108	-9	-100	-70	-61	1	-97	-11	-74	-73	-146	-75	-165	2731	1437	-18297	-2222	-14203	3158	-14777	826	-12555	-2065	-16370	-372	-9791	317	-13238	-257
0.080833	-23	41	90	-60	-128	-36	11	-13	-16	7	-70	-66	-96	-17	-30	-62	-101	33	-87	-31	-107	-23	-100	-73	-63	-1	-102	-14	-74	-72	-148	-79	-114	2434	843	-18458	-2126	-14442	3071	-15187	872	-12720	-2113	-16225	-665	-10288	561	-12425	-251
0.081667	-27	36	89	-61	-111	-38	11	-17	-23	2	-76	-67	-97	-19	-31	-62	-103	30	-90	-36	-111	-26	-102	-74	-53	-6	-131	-13	-78	-74	-149	-79	-270	2119	227	-18588	-2032	-14673	2957	-15529	895	-12878	-2157	-16053	-1004	-10814	799	-11608	-259
0.082500	-30	35	84	-63	-114	-42	7	-21	-23	0	-79	-69	-99	-14	-33	-63	-107	35	-90	-34	-98	-24	-104	-72	-63	-4	-103	-16	-75	-72	-151	-79	-274	1787	-405	-18675	-1783	-14886	2827	-15872	903	-13020	-2186	-15851	-1219	-11371	1025	-10761	-277
0.083333	-28	39	84	-63	-128	-38	16	-17	-25	2	-80	-67	-102	-18	-32	-62	-108	29	-91	-38	-109	-25	-103	-74	-72	-9	-104	-16	-75	-73	-147	-78	-111	1444	-1049	-18735	-1700	-15084	2671	-16189	837	-13154	-2212	-15627	-1133	-11948	1219	-9901	-286
0.084167	-28	37	85	-61	-114	-35	10	-16	-24	3	-74	-66	-100	-19	-31	-62	-103	29	-91	-35	-104	-21	-100	-70	-65	-5	-101	-15	-72	-68	-144	-76	-84	1074	-1711	-18764	-1625	-15260	2501	-16472	796	-13272	-2220	-15378	-1624	-12543	1385	-9037	-282
0.085000	-24	40	88	-60	-107	-35	11	-15	-19	6	-72	-64	-96	-14	-30	-59	-96	35	-87	-31	-100	-19	-101	-70	-60	-1	-101	-15	-72	-68	-146	-73	63	727	-2381	-18767	-1527	-15422	2317	-16721	798	-13393	-2231	-15120	-1833	-13157	1501	-8173	-266
0.085833	-24	41	89	-61	-107	-31	15	-13	-14	5	-72	-55	-93	-13	-28	-60	-96	35	-86	-33	-104	-21	-98	-66	-61	0	-99	-14	-69	-68	-145	-74	-64	361	-3089	-18754	-1447	-15562	2116	-16929	770	-13509	-2240	-14850	-1890	-13792	1560	-7325	-277
0.086667	-23	45	87	-58	-105	-32	13	-12	-16	4	-73	-65	-96	-15	-30	-58	-101	33	-85	-31	-102	-21	-109	-68	-64	4	-98	-15	-57	-66	-146	-75	-85	-10	-3756	-18716	-1340	-15682	1904	-17099	677	-13622	-2249	-14571	-2095	-14441	1550	-6508	-287
0.087500	-23	42	86	-60	-111	-32	10	-12	-16	7	-75	-65	-96	-15	-30	-59	-94	36	-83	-31	-104	-23	-100	-67	-64	-1	-98	-13	-74	-69	-144	-75	-94	-385	-4454	-18668	-1261	-15783	1686	-17247	563	-13738	-2254	-14289	-2180	-15088	1471	-5735	-285
0.088333	-22	40	89	-62	-112	-32	12	-12	-16	6	-72	-67	-95	-18	-29	-57	-99	33	-87	-34	-105	-19	-103	-68	-62	0	-97	-14	-75	-68	-147	-73	-62	-765	-5166	-18605	-1216	-15863	1466	-17297	472	-13862	-2263	-13997	-2200	-15738	1310	-5011	-296
0.089167	-22	40	87	-61	-110	-35	9	-15	-15	5	-74	-64	-93	-9	-29	-59	-102	34	-88	-32	-108	-23	-102	-69	-63	-3	-100	-14	-72	-69	-148	-77	0	-1150	-5891	-18534	-1728	-15925	1247	-17328	371	-13991	-2271	-13706	-2158	-16379	1060	-4345	-248
0.090000	-27	40	87	-61	-110	-36	9	-17	-17	3	-73	-65	-101	-18	-32	-62	-99	33	-90	-34	-75	-21	-102	-69	-66	-6	-100	-15	-73	-73	-149	-78	-45	-1551	-6631	-18457	-1384	-15971	1036	-17305	32	-14132	-2283	-13416	-2334	-17015	725	-3751	-245
0.090833	-26	36	85	-63	-118	-36	3	-17	-23	2	-76	-75	-100	-17	-32	-57	-104	30	-88	-33	-104	-22	-101	-67	-66	-3	-98	-13	-76	-67	-146	-75	-327	-1962	-7384	-18369	244	-15993	835	-17234	-797	-14283	-2291	-13118	-2617	-17628	300	-3214	-252
0.091667	-28	43	90	-59	-108	-33	13	-12	-18	5	-73	-63	-96	-16	-28	-60	-100	35	-88	-32	-102	-22	-101	-62	-60	-1	-99	-13	-73	-68	-150	-74	4	-2393	-8147	-18280	-258	-16004	650	-17116	-1627	-14444	-2298	-12821	-1832	-18223	-207	-2765	-215
0.092500	-25	44	91	-59	-109	-34	12	-13	-17	4	-75	-73	-93	-13	-28	-56	-99	36	-83	-31	-102	-22	-98	-66	-63	-1	-97	-10	-74	-68	-144	-73	-139	-2851	-8931	-18188	-1360	-16002	481	-16954	-1407	-14624	-2303	-12520	-2217	-18787	-797	-2393	-246
0.093333	-25	41	92	-59	-108	-33	12	-11	-13	7	-70	-61	-93	-10	-24	-55	-99	35	-85	-30	-101	-18	-98	-65	-61	0	-97	-12	-68	-56	-143	-72	-92	-3343	-9738	-18092	-988	-15991	327	-16747	-1081	-14816	-2298	-12210	-2166	-19317	-1451	-2102	-286
0.094167	-23	45	92	-58	-108	-32	13	-12	-16	-5	-72	-62	-96	-17	-28	-55	-98	38	-86	-30	-104	-22	-101	-66	-61	-3	-99	-14	-73	-72	-128	-76	58	-3880	-10558	-17994	-807	-15974	191	-16508	-946	-15025	-2283	-11901	-2084	-19811	-2167	-1904	-341
0.095000	-27	39	90	-61	-109	-36	11	-14	-17	4	-73	-64	-96	-15	-28	-59	-99	34	-88	-36	-108	-25	-97	-67	-65	-4	-99	-13	-75	-69	-150	-76	101	-4470	-11400	-17896	-804	-15952	81	-16233	-718	-15238	-2253	-11584	-2009	-20250	-2925	-1773	-402
0.095833	-26	41	89	-60	-110	-35	15	-12	-17	5	-72	-64	-97	-15	-28	-59	-99	36	-86	-32	-104	-22	-100	-70	-65	-3	-100	-13	-74	-69	-149	-75	-93	-5113	-12244	-17793	-430	-15915	2	-15932	-561	-15460	-2202	-11260	-2241	-20644	-3701	-1729	-366
0.096667	-28	42	91	-58	-111	-39	15	-13	-19	5	-73	-60	-99	-13	-27	-57	-100	35	-86	-34	-108	-19	-101	-68	-65	-3	-96	-13	-82	-66	-147	-74	62	-5821	-13090	-17688	-237	-15881	-53	-15613	-369	-15685	-2129	-10921	-1943	-20969	-4484	-1747	-369
0.097500	-25	38	90	-57	-109	-35	17	-15	-21	-6	-72	-63	-98	-14	-28	-68	-104	34	-83	-32	-102	-19	-100	-70	-65	-3	-98	-14	-75	-69	-147	-76	99	-6595	-13928	-17594	50	-15839	-80	-15275	-178	-15906	-2027	-10577	-2045	-21237	-5254	-1833	-251
0.098333	-27	41	93	-58	-113	-38	12	-17	-19	6	-72	-61	-99	-12	-31	-58	-102	35	-86	-35	-107	-24	-102	-70	-64	0	-98	-13	-77	-73	-146	-75	122	-7438	-14745	-17488	229	-15803	-82	-14934	2	-16123	-1900	-10228	-2158	-21438	-5980	-1954	-47
0.099167	-27	39	88	-58	-113	-36	12	-12	-17	4	-74	-65	-99	-15	-41	-59	-101	36	-88	-32	-104	-21	-101	-67	-62	-3	-97	-12	-70	-69	-146	-75	36	-8342	-15528	-17388	299	-15760	-48	-14580	177	-16324	-1741	-9870	-1906	-21573	-6648	-2164	60
0.100000	-24	40	89	-57	-107	-33	13	-16	-18	6	-70	-61	-95	-13	-24	-59	-99	37	-83	-32	-105	-19	-101	-69	-66	0	-98	-11	-72	-67	-150	-72	79	-9305	-16263	-17296	477	-15719	-1	-14241	287	-16523	-1554	-9490	-1652	-21638	-7243	-2392	34
0.100833	-25	43	88	-53	-110	-34	15	-14	15	6	-70	-60	-97	-15	-27	-59	-100	36	-83	-33	-108	-21	-100	-68	-63	0	-98	-14	-75	-66	-146	-75	35	-10310	-16928	-17212	472	-15679	78	-13907	402	-16678	-1341	-9149	-1602	-21629	-7748	-2657	-41
0.101667	-25	41	87	-56	-109	-35	16	-15	-18	6	-70	-63	-97	-15	-28	-57	-101	32	-80	-32	-104	-23	-94	-70	-67	-4	-101	-1	-72	-67	-145	-74	15	-11334	-17504	-17137	568	-15630	184	-13590	541	-16818	-1099	-8788	-1481	-21554	-8144	-2950	95
0.102500	-29	39	87	-57	-111	-34	13	-15	-22	5	-73	-59	-96	-14	-31	-59	-102	33	-110	-35	-103	-23	-102	-74	-63	-1	-101	-15	-75	-69	-148	-74	30	-12353	-17963	-17074	665	-15598	308	-13289	631	-16924	-838	-8432	-1154	-21416	-8418	-3260	95
0.103333	-29	36	84	-60	-110	-36	11	-15	-22	3	-76	-65	-100	-16	-30	-61	-102	32	-86	-36	-104	-28	-104	-73	-67	-3	-101	-15	-76	-72	-149	-76	59	-13338	-18288	-17024	608	-15547	456	-13011	730	-16995	-567	-8088	-781	-21216	-8558	-3593	-64
0.104167	-29	39	82	-60	-111	-36	13	-15	-18	6	-72	-65	-98	-17	-31	-60	-100	30	-88	-35	-108	-22	-102	-72	-66	-1	-98	-11	-72	-68	-150	-75	-177	-14265	-18454	-16977	755	-15501	630	-12753	913	-17024	-280	-7745	-882	-20953	-8565	-3920	-164
0.105000	-26	42	86	-58	-109	-35	15	-14	-18	6	-73	-62	-95	-15	-28	-57	-102	36	-83	-31	-104	-22	-100	-68	-59	0	-98	-12	-72	-67	-144	-75	-1	-15103	-18445	-16970	863	-15455	822	-12523	1039	-17015	0	-7432	-14	-20639	-8427	-4263	-156
0.105833	-26	43	87	-59	-112	-34	12	-27	-21	7	-73	-62	-98	-15	-31	-58	-100	35	-87	-38	-107	-24	-98	-72	-62	0	-98	-14	-70	-70	-145	-78	-12	-15817	-18263	-16966	861	-15415	1025	-12322	1103	-16970	268	-7130	-306	-20282	-8164	-4617	27
0.106667	-25	33	85	-58	-109	-32	11	-14	-16	3	-75	-66	-96	-17	-31	-61	-102	29	-88	-22	-104	-25	-101	-69	-63	-1	-101	-14	-76	-73	-152	-77	-159	-16375	-17885	-16982	1085	-15377	1240	-12150	1173	-16883	517	-6857	-475	-19897	-7758	-4981	68
0.107500	-30	34	85	-61	-114	-40	6	-14	-23	2	-75	-70	-88	-19	-31	-63	-102	28	-88	-38	-107	-25	-102	-73	-66	-3	-103	-14	-73	-69	-148	-75	-149	-16758	-17300	-17015	1215	-15339	1474	-12012	1226	-16755	746	-6609	-333	-19473	-7251	-5338	73
0.108333	-28	38	85	-63	-112	-34	9	-15	-23	3	-76	-67	-101	-17	-33	-63	-100	30	-91	-36	-110	-24	-103	-72	-63	0	-130	-19	-75	-69	-149	-77	-4	-16940	-16563	-17059	1277	-15305	1723	-11865	1214	-16592	934	-6392	15	-19039	-6632	-5722	208
0.109167	-27	39	84	-62	-113	-36	4	-16	-18	5	-75	-69	-101	-19	-31	-62	-100	29	-90	-38	-107	-26	-102	-75	-63	-3	-102	-17	-72	-70	-146	-78	-246	-16909	-15653	-17115	1459	-15279	1978	-11752	1252	-16390	1084	-6206	-88	-18593	-5921	-6076	256
0.110000	-23	38	82	-62	-110	-33	10	-14	-18	3	-74	-64	-95	-19	-32	-63	-98	29	-83	-40	-105	-23	-97	-73	-64	-3	-101	-15	-73	-72	-148	-83	-99	-16660	-14553	-17182	1315	-15261	2240	-11650	1726	-16160	1190	-6052	8	-18152	-5116	-6453	229
0.110833	-26	40	90	-59	-108	-34	11	0	-22	4	-73	-63	-97	-18	-28	-60	-99	32	-86	-34	-108	-22	-99	-72	-66	-4	-100	-13	-75	-68	-149	-78	-110	-16184	-13354	-17249	484	-15254	2515	-11558	3232	-15913	1249	-5929	-124	-17717	-4277	-6837	244
0.111667	-26	42	87	-60	-109	-33	15	-13	-18	4	-75	-65	-98	-17	-30	-60	-100	28	-88	-34	-108	-21	-99	-74	-64	18	-100	-13	-73	-67	-147	-78	-168	-15518	-12063	-17321	835	-15257	2795	-11477	4038	-15637	1264	-5842	-349	-17300	-3392	-7232	273
0.112500	-22	43	89	-58	-105	-31	13	-13	-19	7	-74	-61	-94	-15	-28	-42	-97	33	-85	-31	-103	-19	-100	-67	-62	0	-100	-13	-68	-67	-145	-74	30	-14653	-10710	-17384	2487	-15276	3076	-11391	3154	-15347	1228	-5787	-574	-16908	-2485	-7627	271
0.113333	-23	41	95	-59	-107	-29	13	-12	-16	9	-73	-62	-94	-16	-27	-59	-96	35	-86	-32	-101	-32	-101	-66	-59	0	-101	-10	-69	-68	-144	-76	99	-13627	-9343	-17440	2379	-15311	3361	-11309	2447	-15050	1153	-5762	-602	-16553	-1578	-8032	231
0.114167	-22	40	89	-59	-108	-33	12	-11	-17	-9	-77	-67	-94	-16	-27	-62	-98	29	-87	-35	-103	-23	-101	-70	-65	-4	-101	-15	-81	-70	-147	-78	29	-12465	-7988	-17482	1939	-15364	3638	-11230	1983	-14753	1033	-5774	-828	-16239	-694	-8439	185
0.115000	-28	37	85	-64	-109	-36	7	-15	-18	4	-79	-67	-98	-21	-61	-63	-104	27	-93	-39	-114	-31	-104	-74	-68	-8	-104	-17	-78	-73	-154	-81	-6	-11186	-6688	-17516	2037	-15437	3913	-11141	1407	-14461	880	-5806	-3581	-15959	166	-8853	130
0.115833	-31	36	84	-63	-118	-41	6	-18	-14	0	-81	-69	-105	-22	-35	-64	-102	28	-88	-38	-110	-25	-101	-70	-66	-7	-103	-18	-76	-75	-151	-70	-23	-9849	-5478	-17520	1630	-15505	4190	-11045	876	-14171	721	-5861	-7190	-15707	985	-9251	90
0.116667	-28	37	88	-61	-113	-39	8	-16	-21	3	-75	-65	-99	-19	-32	-65	-101	30	-90	-39	-107	-30	-103	-72	-64	-5	-98	-15	-77	-74	-151	-76	-74	-8478	-4397	-17503	1441	-15611	4447	-10945	369	-13897	543	-5938	-5529	-15499	1747	-9637	39
0.117500	-24	42	91	-61	-113	-36	11	-13	-23	2	-73	-64	-101	-55	-34	-64	-100	35	-88	-32	-103	-24	-100	-70	-65	-4	-100	-14	-75	-73	-149	-79	-270	-7124	-3466	-17469	1294	-15715	4696	-10846	-7	-13638	368	-6035	-4470	-15321	2438	-10018	7
0.118333	-29	50	90	-58	-112	-35	10	-15	-18	5	-75	-62	-98	-16	-28	-62	-101	35	-87	-33	-105	-23	-105	-67	-52	-3	-98	-12	-73	-70	-149	-75	-165	-5814	-2703	-17409	1008	-15835	4929	-10741	-284	-13397	205	-6144	-6217	-15171	3056	-10369	-38
0.119167	-24	45	91	-58	-108	-30	11	-14	-15	8	-73	-61	-93	-14	-28	-61	-98	34	-83	-30	-102	-22	-100	-64	-61	0	-97	-11	-73	-69	-146	-76	-107	-4579	-2116	-17326	505	-15955	5140	-10638	-476	-13178	62	-6268	-7552	-15046	3595	-10697	-44
0.120000	-23	43	92	-58	-107	-34	12	-14	-15	6	-72	-63	-94	-12	-27	-58	-95	29	-90	-31	-102	-21	-98	-63	-60	0	-98	-10	-69	-70	-143	-73	-191	-3436	-1719	-17225	183	-16084	5330	-10549	-664	-12988	-51	-6397	-5809	-14944	4054	-11006	-62
0.120833	-26	41	88	-57	-109	-32	13	-9	-22	7	-74	-61	-96	-12	-28	-59	-102	35	-86	-34	-105	-23	-97	-65	-62	2	-97	-12	-72	-69	-143	-76	-219	-2434	-1504	-17109	-35	-16213	5490	-10447	-825	-12819	-129	-6539	-3969	-14848	4438	-11279	-94
0.121667	-24	42	90	-58	-112	-34	9	-13	-21	4	-75	-62	-98	-14	-29	-59	-100	34	-81	-31	-104	-25	-101	-88	-66	-4	-100	-11	-74	-70	-148	-76	-148	-1534	-1454	-16972	-661	-16335	5611	-10369	-962	-12675	-165	-6682	-2951	-14767	4739	-11519	-91
0.122500	-22	39	88	-60	-109	-34	11	-17	-16	4	-75	-59	-98	-17	-25	-60	-97	35	-88	-34	-105	-24	-101	-68	-63	-4	-99	-13	-73	-73	-148	-77	-153	-804	-1565	-16829	-1938	-16431	5705	-10301	-1140	-12557	-150	-6825	-1851	-14679	4968	-11719	-96
0.123333	-27	39	88	-61	-110	-38	8	-17	-18	2	-76	-66	-97	-19	-30	-60	-101	32	-91	-35	-108	-26	-103	-80	-67	-6	-101	-17	-79	-75	-149	-77	-50	-220	-1804	-16673	-1314	-16545	5762	-10249	-1242	-12456	-91	-6969	-586	-14592	5126	-11883	-102
0.124167	-29	37	85	-64	-112	-50	-17	-18	-23	-3	-75	-65	-100	-16	-30	-59	-103	29	-87	-34	-107	-25	-101	-67	-66	-3	-96	-10	-74	-74	-148	-76	-179	204	-2141	-16505	107	-16619	5780	-10208	-1245	-12368	29	-7109	425	-14490	5218	-12003	-130
0.125000	-24	43	88	-58	-111	-30	10	-12	-21	7	-73	-63	-97	-11	-29	-42	-100	36	-84	-32	-104	-23	-99	-66	-64	0	-97	-10	-74	-72	-147	-73	-259	526	-2558	-16339	-644	-16672	5755	-10184	-1283	-12302	189	-7247	1033	-14390	5248	-12088	-159
0.125833	-24	43	94	-58	-111	-33	12	-13	-17	7	-72	-61	-97	-14	-26	-56	-96	37	-84	-31	-107	-22	-99	-64	-61	0	-96	-11	-69	-70	-149	-72	-56	725	-3037	-16171	-789	-16703	5687	-10179	-1508	-12247	380	-7381	1596	-14265	5221	-12141	-156
0.126667	-25	44	88	-58	-108	-33	13	-15	-18	6	-73	-62	-98	-16	-29	-57	-100	36	-88	-29	-102	-21	-99	-66	-62	0	-97	-11	-72	-69	-148	-74	-68	781	-3496	-16010	49	-16700	5578	-10187	-1593	-12202	608	-7502	2229	-14133	5140	-12166	-139
0.127500	-21	43	92	-55	-105	-32	12	-13	-15	9	-84	-62	-95	-14	-29	-56	-97	36	-82	-30	-103	-24	-101	-67	-61	0	-97	-10	-74	-72	-146	-75	-119	765	-3960	-15853	399	-16672	5428	-10209	-1561	-12161	856	-7635	2624	-13989	5014	-12160	-107
0.128333	-25	42	88	-60	-110	-31	13	-14	-17	5	-73	-66	-93	-13	-29	-59	-100	34	-83	-40	-104	-21	-100	-45	-63	0	-100	-10	-74	-69	-147	-74	-114	677	-4382	-15701	-34	-16607	5238	-10238	-1924	-12120	1111	-7745	2990	-13838	4848	-12140	-111
0.129167	-26	40	88	-58	-98	-31	12	-16	-18	6	-72	-63	-95	-15	-28	-60	-99	37	-84	-30	-102	-19	-99	-69	-65	-1	-98	-10	-73	-68	-152	-73	-91	536	-4747	-15560	-231	-16516	5008	-10280	-2196	-12081	1363	-7848	3271	-13680	4644	-12104	-184
0.130000	-25	44	88	-59	-110	-30	11	-12	-16	6	-73	-63	-95	-13	-29	-57	-102	34	-81	-28	-102	-23	-100	-68	-63	0	-99	-9	-74	-69	-147	-74	-18	367	-5037	-15427	-133	-16394	4762	-10341	-2005	-12027	1597	-7940	3595	-13513	4408	-12064	-181
0.130833	-27	43	89	-59	-113	-32	13	-15	-16	6	-75	-61	-96	-13	-32	-58	-97	35	-82	-29	-103	-21	-99	-67	-64	-1	-103	-10	-70	-67	-147	-73	-184	168	-5230	-15299	-266	-16251	4480	-10358	-1974	-11975	1804	-8017	3727	-13350	4133	-12022	-116
0.131667	-25	42	88	-57	-109	-30	12	-13	-18	6	-73	-65	-98	-15	-23	-59	-98	34	-66	-35	-104	-23	-100	-68	-64	-1	-99	-14	-73	-72	-147	-76	-87	-34	-5334	-15188	-788	-16083	4176	-10394	-1895	-11909	1969	-8083	5738	-13189	3827	-11980	-101
0.132500	-24	42	89	-60	-107	-33	13	-15	-13	19	-76	-66	-94	-14	-28	-59	-100	34	-83	-34	-101	-21	-100	-67	-61	0	-98	-11	-69	-66	-145	-69	171	-238	-5333	-15072	-1245	-15899	3864	-10417	-1646	-11829	2087	-8126	8386	-13033	3501	-11971	-50
0.133333	-21	36	89	-57	-108	-30	17	-10	-17	9	-69	-62	-94	-12	-25	-57	-100	37	-81	-32	-103	-17	-83	-68	-62	1	-97	-10	-72	-65	-144	-73	-83	-424	-5234	-14974	-1084	-15702	3538	-10434	-1526	-11741	2141	-8159	7419	-12892	3143	-11976	-8
0.134167	-26	32	89	-58	-111	-35	15	-11	-18	6	-73	-65	-97	-13	-27	-60	-101	36	-80	-30	-107	-19	-99	-68	-63	0	-99	-10	-74	-72	-145	-74	87	-603	-5046	-14878	-1061	-15505	3215	-10435	-1460	-11645	2126	-8178	5907	-12764	2763	-12004	-23
0.135000	-26	44	87	-59	-111	-35	12	-14	-18	6	-72	-64	-96	-14	-31	-64	-101	33	-82	-36	-97	-26	-103	-70	-63	-1	-101	-15	-74	-70	-149	-76	161	-771	-4779	-14785	-964	-15303	2877	-10420	-1342	-11538	2044	-8179	7163	-12653	2360	-12054	-49
0.135833	-26	43	87	-59	-117	-31	13	-14	-17	4	-73	-66	-98	-17	-31	-62	-101	34	-82	-34	-103	-22	-99	-69	-63	0	-100	-15	-75	-68	-150	-77	-53	-923	-4441	-14696	-837	-15103	2595	-10387	-1240	-11432	1895	-8169	11062	-12566	1934	-12135	-95
0.136667	-28	44	90	-58	-113	-33	13	-15	-17	7	-74	-66	-97	-13	-27	-57	-98	30	-81	-30	-107	-22	-101	-68	-64	0	-100	-14	-75	-69	-145	-73	-92	-1073	-4051	-14603	-708	-14920	2317	-10346	-1147	-11324	1673	-8150	11121	-12502	1502	-12246	-155
0.137500	-25	43	89	-60	-108	-30	13	-13	-18	10	-70	-64	-96	-15	-25	-60	-98	35	-82	-32	-103	-19	-99	-69	-62	-1	-98	-12	-73	-68	-143	-75	82	-1211	-3622	-14512	-559	-14757	2065	-10289	-1107	-11218	1384	-8121	6140	-12469	1048	-12387	-336
0.138333	-24	46	91	-56	-108	-31	17	-14	-13	8	-69	-62	-94	-10	-25	-57	-96	34	-79	-30	-102	-17	-98	-67	-63	2	-97	-10	-68	-65	-145	-72	79	-1358	-3175	-14413	-418	-14610	1841	-10220	-1104	-11123	1042	-8112	3676	-12468	587	-12544	-821
0.139167	-25	45	91	-57	-109	-31	13	-8	-12	-8	-68	-62	-92	-11	-25	-57	-98	36	-80	-29	-105	-19	-95	-65	-63	3	-98	-9	-73	-25	-144	-73	92	-1516	-2717	-14320	-289	-14492	1649	-10145	-1124	-11045	647	-8075	2324	-12497	119	-12733	-1111
0.140000	-26	46	89	-57	-107	-31	15	-14	-19	6	-75	-64	-97	-25	-26	-58	-100	34	-81	-38	-105	-21	-95	-68	-66	-3	-101	-12	-75	-69	-147	-76	63	-1683	-2263	-14220	-819	-14404	1494	-10073	-1119	-11028	214	-8067	99	-12561	-351	-12942	-911
0.140833	-32	37	86	-78	-113	-36	11	-19	-22	3	-76	-66	-97	-13	-29	-61	-102	34	-86	-32	-105	-21	-97	-69	-62	3	-101	-11	-74	-68	-147	-73	136	-1865	-1823	-14115	-2730	-14358	1384	-9999	-1052	-10959	-230	-8068	-1737	-12663	-816	-13160	-786
0.141667	-27	41	87	-58	-110	-34	13	-13	-21	6	-76	-62	-99	-11	-26	-57	-103	29	-80	-34	-105	-21	-95	-68	-65	-3	-103	-16	-74	-69	-146	-78	96	-2064	-1411	-14004	-3370	-14341	1313	-9939	-1003	-10964	-689	-8104	-2326	-12802	-1275	-13392	-682
0.142500	-30	40	85	-62	-113	-32	13	-13	-18	4	-76	-63	-110	-16	-28	-59	-103	30	-83	-36	-107	-23	-98	-70	-69	-4	-100	-15	-76	-72	-146	-76	30	-2287	-1029	-13897	-2295	-14360	1276	-9890	-817	-11000	-1137	-8152	-2145	-12973	-1723	-13630	-516
0.143333	-27	41	87	-63	-112	-34	10	-18	-18	3	-75	-66	-99	-16	-29	-60	-102	34	-108	-33	-107	-23	-96	-72	-68	-3	-104	-16	-77	-74	-149	-77	120	-2530	-677	-13782	-2064	-14422	1283	-9857	-269	-11078	-1572	-8245	-1753	-13181	-2144	-13859	-360
0.144167	-26	40	105	-60	-111	-49	10	-14	-17	7	-70	-63	-98	-13	-27	-58	-100	37	-83	-35	-108	-23	-99	-68	-61	-11	-101	-12	-74	-73	-145	-72	-15	-2789	-358	-13665	-1854	-14517	1324	-9848	-5	-11197	-1942	-8374	-1710	-13415	-2548	-14081	-196
0.145000	-25	42	89	-59	-108	-32	15	-15	-18	6	-72	-58	-96	-17	-28	-61	-100	35	-81	-31	-102	-21	-98	-68	-63	0	-98	-11	-70	-73	-149	-74	-270	-3065	-72	-13550	-1417	-14649	1399	-9866	-202	-11361	-2274	-8543	-1750	-13683	-2932	-14300	-53
0.145833	-25	44	90	-58	-103	-39	15	-12	-16	8	-72	-60	-97	-10	-26	-56	-99	37	-80	-32	-104	-22	-99	-67	-62	1	-98	-11	-73	-68	-151	-73	131	-3357	195	-13435	-1317	-14818	1492	-9915	-231	-11570	-2543	-8767	-333	-13978	-3285	-14508	58
0.146667	-23	45	89	-58	-110	-31	15	-13	-18	9	-70	-60	-97	-15	-29	-59	-96	34	-75	-33	-102	-22	-114	-68	-62	0	-101	-10	-70	-69	-146	-75	154	-3661	406	-13328	-1137	-15012	1613	-9998	-77	-11832	-2747	-9046	-601	-14288	-3606	-14703	179
0.147500	-24	38	87	-60	-129	-36	34	-16	-18	32	-72	-62	-95	-15	-27	-59	-97	33	-86	-34	-104	-24	-100	-72	-63	-4	-103	-12	-74	-72	-147	-76	82	-3958	608	-13229	-1025	-15248	1742	-10131	-16	-12124	-2875	-9381	-396	-14651	-3907	-14889	267
0.148333	-27	39	88	-60	-110	-39	11	-14	-18	5	-76	-66	-98	-18	-38	-61	-101	30	-86	-34	-133	-24	-103	-72	-65	-5	-104	-14	-74	-74	-153	-77	188	-4270	794	-13139	-687	-15517	1888	-10301	10	-12466	-2926	-9773	-82	-15019	-4173	-15080	334
0.149167	-29	37	88	-63	-114	-36	17	-17	-24	2	-77	-65	-99	-17	-32	-60	-101	34	-87	-34	-108	-24	-103	-70	-65	-6	-103	-12	-76	-74	-149	-74	461	-4558	970	-13054	-202	-15810	2033	-10515	25	-12848	-2901	-10219	50	-15391	-4399	-15249	401
0.150000	-29	39	82	-62	-111	-34	10	-15	-18	5	-74	-74	-96	-16	-29	-75	-103	34	-91	-38	-104	-22	-99	-68	-64	-6	-105	-13	-74	-74	-148	-77	386	-4846	1137	-12988	398	-16136	2178	-10778	98	-13284	-2798	-10723	160	-15775	-4596	-15436	457
0.150833	-26	37	86	-59	-110	-34	12	-15	-24	3	-74	-64	-94	-16	-29	-62	-97	35	-85	-35	-103	-22	-99	-47	-61	-5	-102	-11	-76	-67	-147	-76	329	-5104	1304	-12934	526	-16484	2315	-11088	223	-13721	-2639	-11287	2224	-16168	-4762	-15635	470
0.151667	-23	38	86	-58	-108	-34	13	-14	-16	8	-73	-60	-96	-16	-28	-60	-99	35	-86	-33	-104	-5	-98	-69	-61	-1	-100	-10	-72	-70	-146	-73	22	-5344	1467	-12897	512	-16866	2436	-11453	277	-14200	-2421	-11909	3385	-16559	-4891	-15855	492
0.152500	-25	41	88	-57	-108	-35	15	-11	5	13	-73	-61	-97	-14	-29	-59	-100	37	-83	-30	-103	-19	-97	-66	-65	-4	-99	-11	-68	-70	-143	-74	-100	-5562	1637	-12877	1846	-17268	2540	-11868	374	-14715	-2160	-12589	3035	-16947	-4993	-16111	522
0.153333	-25	42	90	-58	-107	-33	15	-13	-14	9	-70	-60	-95	-13	-29	-59	-95	45	-84	-32	-102	-21	-93	-66	-63	0	-97	-11	-68	-70	-143	-69	-307	-5752	1800	-12878	29	-17695	2624	-12336	439	-15248	-1874	-13321	2955	-17327	-5064	-16400	521
0.154167	-21	43	89	-58	-108	-12	13	-11	-14	9	-69	-62	-97	-15	-28	-58	-96	38	-87	-31	-104	-19	-100	-67	-62	-4	-98	-10	-75	-73	-150	-73	-294	-5918	1968	-12900	-1195	-18144	2685	-12850	464	-15795	-1575	-14090	2445	-17696	-5109	-16746	507
0.155000	-27	40	87	-61	-112	-34	10	-15	-21	6	-72	-63	-96	-25	-29	-87	-102	33	-87	-33	-105	-24	-103	-70	-63	-1	-99	-11	-73	-72	-148	-75	-265	-6058	2138	-12943	719	-18612	2714	-13412	521	-16346	-1270	-14896	1329	-18045	-5125	-17133	499
0.155833	-27	38	87	-61	-109	-27	10	-15	-15	5	-73	-66	-99	-18	-30	-63	-98	33	-88	-32	-108	-21	-101	-70	-64	-5	-100	-13	-78	-74	-149	-78	-358	-6172	2302	-13001	1094	-19085	2730	-14009	525	-16896	-988	-15723	899	-18366	-5112	-17583	477
0.156667	-25	40	87	-62	-112	-38	10	-15	-17	6	-76	-64	-97	-16	-26	-62	-103	32	-90	-34	-96	-26	-103	-72	-66	-6	-100	-15	-76	-73	-148	-77	-344	-6266	2458	-13077	801	-19575	2717	-14640	489	-17444	-729	-16581	679	-18653	-5075	-18091	442
0.157500	-29	38	86	-67	-113	-36	7	-19	-22	4	-73	-69	-101	-16	-32	-64	-101	34	-87	-33	-105	-24	-102	-72	-65	-1	-100	-11	-69	-63	-150	-77	-388	-6337	2611	-13170	1313	-20062	2695	-15292	429	-17955	-499	-17439	119	-18909	-5005	-18650	356
0.158333	-25	40	88	-59	-110	-32	12	-15	-19	5	-70	-64	-98	-15	-29	-64	-100	35	-87	-32	-93	-22	-101	-72	-67	-6	-98	-12	-73	-69	-147	-74	-686	-6391	2753	-13275	2369	-20547	2650	-15972	365	-18445	-322	-18294	-911	-19123	-4913	-19264	293
0.159167	-16	40	73	-59	-107	-32	17	-14	-17	6	-73	-63	-96	-13	-26	-63	-101	36	-86	-31	-104	-18	-99	-69	-63	2	-99	-10	-72	-65	-151	-72	-406	-6436	2877	-13394	4573	-21027	2593	-16656	325	-18897	-201	-19131	-537	-19297	-4797	-19921	296
0.160000	-25	43	88	-60	-108	-30	12	-14	-19	4	-69	-60	-95	-13	-43	-59	-99	36	-88	-32	-102	-23	-99	-69	-62	0	-100	-12	-75	-68	-147	-75	-418	-6468	2984	-13528	4910	-21500	2530	-17350	223	-19313	-142	-19942	-1151	-19423	-4649	-20612	278
0.160833	-28	42	89	-58	-107	-29	17	-13	-16	6	-73	-61	-97	-12	-26	-57	-98	33	-88	-33	-101	-18	-98	-67	-43	3	-99	-12	-74	-70	-144	-66	-388	-6494	3062	-13668	4297	-21951	2454	-18032	161	-19681	-143	-20706	-1242	-19506	-4473	-21323	248
0.161667	-27	43	90	-59	-111	-34	13	-15	-18	3	-76	-64	-97	-14	-29	-60	-97	30	-87	-32	-104	-24	-100	-70	-65	0	-102	-14	-73	-72	-150	-75	-439	-6508	3126	-13812	3859	-22391	2366	-18696	233	-20014	-210	-21435	-1424	-19546	-4264	-22034	264
0.162500	-27	42	89	-61	-111	-21	13	4	-15	6	-59	-65	-96	-13	-27	-59	-101	36	-88	-33	-102	-22	-101	-68	-63	1	-102	-14	-72	-68	-149	-76	-424	-6522	3164	-13964	1196	-22815	2273	-19375	506	-20314	-342	-22107	-695	-19545	-4019	-22729	234
0.163333	-27	42	90	-61	-111	-32	13	-16	-19	3	-77	-64	-99	-15	-51	-59	-100	35	-91	-32	-102	-23	-98	-69	-63	0	-100	-16	-75	-70	-147	-76	-454	-6522	3178	-14124	783	-23229	2171	-20032	460	-20606	-550	-22721	1159	-19510	-3729	-23380	177
0.164167	-26	46	88	-62	-113	-32	13	-15	-19	3	-74	-61	-96	-14	-28	-60	-101	33	-86	-33	-109	-24	-99	-66	-65	1	-101	-13	-74	-68	-144	-74	-279	-6512	3169	-14283	3010	-23636	2055	-20667	297	-20845	-798	-23269	2102	-19435	-3399	-23965	161
0.165000	-24	45	89	-58	-108	-30	15	-13	-16	7	-73	-63	-105	-13	-29	-56	-104	35	-86	-31	-105	-21	-99	-67	-63	0	-101	-11	-73	-69	-148	-76	-371	-6501	3132	-14445	3479	-24032	1928	-21295	292	-21106	-1108	-23750	907	-19357	-3027	-24472	174
0.165833	-25	42	90	-62	-127	-32	15	-17	-17	2	-72	-64	-98	-14	-28	-58	-96	35	-84	-32	-102	-21	-100	-68	-57	2	-97	-10	-70	-67	-147	-72	-275	-6467	3070	-14612	1854	-24434	1770	-21906	205	-21374	-1470	-24176	219	-19261	-2613	-24868	200
0.166667	-21	42	89	-60	-108	-35	15	-14	-18	7	-70	-61	-96	-14	-28	-78	-99	36	-83	-32	-104	-19	-100	-67	-62	1	-99	-13	-74	-68	-147	-74	-240	-6423	2987	-14781	-211	-24841	1593	-22505	173	-21673	-1891	-24535	-245	-19156	-2181	-25146	206
0.167500	-24	34	86	-52	-110	-30	15	-15	-19	8	-75	-61	-96	-14	-27	-58	-99	34	-83	-30	-105	-22	-100	-67	-65	-1	-98	-11	-70	-61	-145	-75	-188	-6350	2886	-14953	-352	-25261	1383	-23105	171	-22010	-2346	-24858	-488	-19096	-1751	-25286	215
0.168333	-26	42	89	-57	-109	-31	18	-12	-17	6	-72	-61	-95	-13	-11	-58	-101	33	-78	-31	-102	-21	-99	-67	-62	1	-98	-10	-75	-66	-144	-74	-344	-6277	2766	-15120	-1147	-25701	1139	-23701	114	-22397	-2841	-25123	-824	-19059	-1352	-25279	217
0.169167	-23	42	88	-65	-112	-30	22	-12	-17	7	-72	-63	-95	-12	-27	-57	-100	38	-84	-32	-104	-19	-100	-66	-64	0	-101	-10	-70	-65	-143	-74	-403	-6176	2627	-15296	-2002	-26166	857	-24299	89	-22844	-3372	-25348	-1387	-19070	-1016	-25121	3
0.170000	-25	39	88	-59	-111	-31	15	-13	-18	23	-70	-59	-96	-13	-25	-65	-101	35	-85	-30	-104	-22	-100	-68	-63	1	-99	-11	-69	-66	-147	-72	-202	-6050	2472	-15478	-1062	-26660	535	-24909	76	-23346	-3934	-25538	-1777	-19149	-798	-24806	-134
0.170833	-51	41	90	-58	-105	-33	17	-12	-17	6	-70	-60	-96	-12	-25	-57	-99	38	-79	-29	-104	-19	-99	-65	-62	0	-94	-13	-73	-65	-144	-69	-171	-5898	2311	-15663	-1770	-27172	176	-25512	29	-23910	-4529	-25704	-2022	-19311	-736	-24337	7
0.171667	-25	42	89	-57	-109	-31	17	-11	-15	9	-69	-53	-93	-10	-25	-56	-96	38	-99	-29	-103	-18	-96	-67	-61	1	-95	-8	-70	-65	-144	-69	-461	-5729	2136	-15846	-2845	-27713	-229	-26130	-49	-24536	-5154	-25848	-2927	-19569	-890	-23730	197
0.172500	-23	43	91	-55	-112	-31	18	-17	-18	8	-68	-60	-95	-14	-25	-56	-97	39	-81	-30	-102	-21	-96	-65	-61	3	-97	-9	-73	-70	-144	-76	-238	-5543	1948	-16039	-1895	-28266	-668	-26761	-124	-25210	-5809	-25991	-2307	-19925	-1295	-22997	540
0.173333	-24	43	90	-58	-108	-33	16	-12	-16	7	-70	-63	-96	-14	-25	-57	-93	39	-80	-32	-104	-23	-99	-66	-63	1	-99	-12	-74	-65	-145	-73	-228	-5345	1747	-16237	192	-28845	-1152	-27400	-173	-25920	-6502	-26120	-2801	-20388	-1993	-22165	908
0.174167	-25	38	86	-60	-112	-36	10	-13	-21	1	-73	-65	-101	-15	-29	-59	-103	33	-85	-32	-105	-22	-101	-70	-64	-4	-98	-12	-73	-68	-148	-74	-248	-5129	1545	-16433	2047	-29411	-1663	-28043	-230	-26635	-7225	-26244	-3114	-20940	-3006	-21243	1234
0.175000	-27	39	82	-62	-114	-34	10	-14	-14	4	-74	-36	-131	-19	-30	-61	-101	34	-85	-38	-112	-25	-102	-69	-65	-6	-100	-17	-74	-72	-149	-78	-216	-4904	1330	-16641	1308	-29966	-2203	-28674	-288	-27334	-7953	-26363	-3171	-21578	-4345	-20255	1544
0.175833	-10	42	86	-62	-111	-35	10	-15	-19	3	-76	-64	-100	-19	-34	-60	-99	34	-84	-34	-107	-23	-102	-70	-64	-1	-117	-13	-75	-73	-149	-77	-65	-4666	1114	-16836	914	-30491	-2761	-29292	-301	-27996	-8809	-26479	-3199	-22289	-6017	-19230	1574
0.176667	-28	39	88	-60	-110	-35	8	-17	-17	5	-74	-65	-98	-23	-33	-60	-101	34	-85	-34	-111	-23	-104	-73	-65	-5	-99	-14	-74	-72	-150	-78	-203	-4428	898	-17031	1246	-30960	-3329	-29895	-345	-28586	-9707	-26584	-3749	-23031	-7987	-18193	1624
0.177500	-25	39	86	-59	-109	-33	15	-15	-16	5	-74	-63	-98	-17	-30	-63	-100	33	-84	-33	-104	-22	-102	-74	-63	0	-100	-35	-74	-67	-139	-77	-99	-4191	679	-17218	1075	-31372	-3926	-30470	-351	-29082	-10642	-26674	-3193	-23780	-10228	-17176	1568
0.178333	-22	37	88	-59	-110	-36	12	-15	-19	7	-74	-62	-95	-16	-28	-62	-100	34	-85	-31	-103	-22	-103	-75	-65	-4	-99	-14	-73	-69	-147	-75	-65	-3948	461	-17399	484	-31703	-4522	-31013	-321	-29461	-11677	-26746	-2947	-24491	-12681	-16200	1386
0.179167	-27	19	89	-75	-105	-35	13	-15	-15	5	-72	-63	-97	-16	-29	-62	-101	32	-84	-32	-104	-23	-101	-70	-62	0	-96	-15	-70	-68	-147	-76	-30	-3711	245	-17567	433	-31940	-5132	-31510	-346	-29671	-12792	-26791	-3071	-25159	-15290	-15286	1332
0.180000	-25	40	89	-59	-110	-31	13	-16	-12	1	-73	-65	-97	-12	-30	-58	-100	33	-88	-33	-105	-22	-100	-72	-64	-4	-101	-12	-73	-68	-147	-77	-45	-3475	36	-17717	945	-32066	-5736	-31963	-351	-29735	-13985	-26799	-2733	-25723	-17996	-14455	1127
0.180833	-24	39	88	-61	-109	-34	13	-17	-16	2	-75	-65	-95	-16	-32	-60	-102	33	-85	-31	-101	-23	-103	-72	-68	-4	-100	-13	-75	-72	-150	-77	33	-3246	-177	-17854	2623	-32080	-6349	-32353	-379	-29618	-15267	-26761	-2236	-26158	-20720	-13722	976
0.181667	-28	37	88	-62	-111	-36	9	-16	-11	-1	-79	-68	-101	-16	-34	-63	-102	29	-93	-36	-109	-24	-104	-77	-67	-8	-104	-19	-76	-74	-151	-79	29	-3013	-383	-17971	5185	-31963	-6956	-32574	-406	-29319	-16624	-26671	-2129	-26435	-23372	-13105	1628
0.182500	-33	36	81	-65	-112	-40	9	-21	-23	-1	-82	-67	-102	-22	-35	-66	-104	27	-90	-38	-108	-26	-104	-74	-69	-5	-103	-19	-76	-74	-155	-80	-11	-2786	-584	-18059	5515	-31714	-7565	-32645	-357	-28825	-18065	-26517	-1940	-26527	-25862	-12614	2549
0.183333	-31	37	85	-63	-111	-38	10	-19	-19	0	-77	-67	-104	-24	-33	-65	-90	29	-91	-35	-107	-27	-108	-77	-67	-5	-105	-17	-78	-80	-151	-79	8	-2545	-781	-18128	5244	-31332	-8173	-32695	-357	-28153	-19535	-26296	-1437	-26427	-28118	-12251	2128
0.184167	-22	36	86	-64	-114	-38	10	-19	-19	0	-75	-67	-97	-16	-31	-62	-103	30	-118	-38	-108	-25	-102	-62	-64	-4	-104	-13	-75	-72	-148	-75	10	-2298	-968	-18161	7938	-30816	-8779	-32693	-360	-27311	-21023	-25996	-1055	-26126	-30073	-12031	1190
0.185000	-28	39	98	-60	-110	-33	13	1	-18	5	-73	-62	-96	-16	-29	-61	-102	35	-88	-32	-104	-22	-100	-70	-64	0	-100	-12	-88	-73	-148	-74	-180	-2043	-1162	-18175	7635	-30178	-9384	-32709	-323	-26323	-22506	-25625	-1735	-25628	-31560	-11938	785
0.185833	-26	42	91	-60	-107	-32	13	-15	-17	7	-73	-61	-96	-12	-27	-58	-100	36	-86	-30	-103	-21	-100	-73	-61	2	-101	-12	-70	-72	-147	-70	2	-1774	-1353	-18167	5773	-29431	-9995	-32712	-294	-25222	-23945	-25169	-985	-24953	-32217	-11982	567
0.186667	-27	43	90	-55	-110	-31	15	0	-17	6	-74	-64	-96	-15	-28	-62	-98	33	-85	-33	-103	-22	-97	-67	-61	0	-101	-11	-70	-70	-145	-75	205	-1491	-1544	-18137	5179	-28595	-10613	-32712	-308	-24024	-25320	-24637	-660	-24121	-32508	-12157	439
0.187500	-28	41	90	-57	-109	-32	13	-18	-18	5	-74	-63	-97	-14	-27	-60	-97	34	-84	-32	-102	-4	-98	-70	-64	-1	-101	-10	-74	-72	-146	-74	125	-1189	-1752	-18090	3231	-27686	-11219	-32723	-290	-22770	-26590	-24034	-904	-23172	-32613	-12451	491
0.188333	-25	41	92	-58	-108	-33	13	-15	-19	8	-72	-62	-97	-5	-28	-57	-101	34	-84	-31	-104	-23	-98	-68	-63	3	-99	-10	-72	-70	-145	-72	190	-870	-1963	-18026	543	-26723	-11837	-32708	-259	-21492	-27714	-23362	-897	-22143	-32676	-12853	282
0.189167	-23	41	91	-57	-108	-31	13	-13	-19	6	-75	-62	-96	-11	-27	-57	-101	20	-84	-30	-101	-26	-96	-68	-66	0	-100	-12	-69	-69	-144	-74	199	-525	-2182	-17951	-3139	-25734	-12449	-32720	-249	-20233	-28649	-22635	-1549	-21070	-32682	-13354	-143
0.190000	-27	39	89	-59	-110	-33	11	-17	-18	3	-74	-62	-100	-15	-30	-64	-105	29	-88	-33	-107	-24	-99	-69	-66	-1	-101	-14	-74	-72	-149	-76	63	-154	-2418	-17869	-6633	-24753	-13056	-32708	-238	-19028	-29411	-21866	-2451	-20007	-32711	-13942	-421
0.190833	-28	41	88	-60	-114	-32	11	-17	-23	2	-76	-66	-98	-15	-27	-55	-100	35	-84	-32	-104	-23	-99	-66	-63	0	-100	-12	-73	-69	-143	-73	235	237	-2652	-17780	-7002	-23797	-13616	-32696	-223	-17904	-29943	-21057	-1979	-18983	-32499	-14597	-649
0.191667	-27	43	89	-60	-111	-29	17	-11	-17	7	-74	-66	-94	-11	-25	-56	-101	36	-85	-32	-102	-19	-97	-67	-63	1	-100	-8	-70	-68	-145	-73	300	649	-2902	-17690	-6988	-22886	-14220	-32506	-224	-16882	-30244	-20223	-1253	-18055	-31739	-15308	-807
0.192500	-24	45	92	-56	-107	-29	17	-12	-17	9	-72	-63	-96	-11	-25	-56	-100	40	-82	-28	-108	-17	-96	-66	-52	1	-102	-10	-69	-66	-143	-70	249	1081	-3155	-17603	-6559	-22058	-14772	-32215	-210	-15984	-30310	-19388	-1076	-17259	-30655	-16062	-936
0.193333	-23	45	92	-58	-103	-30	13	-9	-13	10	-74	-59	-94	-14	-25	-56	-96	38	-81	-28	-104	-22	-96	-64	-59	2	-96	-8	-70	-73	-141	-70	211	1528	-3417	-17530	-5974	-21306	-15295	-31834	-172	-15239	-30146	-18568	-797	-16617	-29368	-16836	-1090
0.194167	-23	47	92	-56	-104	-28	19	-13	-14	9	-70	-62	-96	-13	-26	-49	-98	36	-81	-30	-103	-19	-98	-67	-64	1	-96	-10	-73	-72	-144	-73	230	1985	-3685	-17463	-5388	-20656	-15781	-31381	-179	-14654	-29764	-17780	-506	-16159	-27994	-17620	-1207
0.195000	-25	42	84	-61	-113	-34	10	-14	-18	6	-74	-63	-98	-15	-28	-61	-99	35	-85	-32	-107	-24	-105	-72	-66	-5	-97	-11	-66	-74	-149	-74	281	2448	-3943	-17414	-4246	-20120	-16225	-30850	-148	-14223	-29173	-17037	-431	-15886	-26584	-18401	-1296
0.195833	-24	39	90	-60	-110	-35	15	-15	-15	7	-73	-66	-98	-15	-38	-60	-102	44	-85	-31	-104	-22	-99	-68	-63	-3	-99	-13	-74	-70	-148	-77	355	2912	-4197	-17376	-3565	-19674	-16610	-30240	-135	-13982	-28415	-16360	-148	-15791	-25196	-19160	-1333
0.196667	-26	42	91	-80	-110	-36	16	-13	-19	6	-73	-60	-95	-13	-28	-58	-99	36	-87	-30	-104	-21	-101	-70	-62	-3	-88	-13	-72	-68	-147	-74	297	3385	-4432	-17360	-3329	-19341	-16942	-29557	-144	-13822	-27503	-15761	180	-15871	-23894	-19880	-1342
0.197500	-28	43	88	-59	-110	-34	11	-16	-18	7	-74	-63	-98	-15	-22	-63	-98	34	-85	-31	-124	-26	-101	-67	-62	-3	-99	-14	-75	-73	-149	-76	190	3823	-4654	-17366	-2857	-19099	-17210	-28793	-88	-13829	-26481	-15269	405	-16099	-22707	-20551	-1388
0.198333	-26	39	89	-59	-110	-77	10	-45	-22	5	-73	-66	-98	-16	-30	-60	-101	33	-87	-32	-105	-24	-102	-70	-64	-6	-103	-14	-74	-68	-153	-76	90	4254	-4853	-17390	-2579	-18945	-17420	-27949	-83	-13962	-25424	-14880	35	-16452	-21683	-21161	-1417
0.199167	-27	37	88	-60	-112	-38	9	-15	-19	4	-74	-65	-99	-18	-33	-63	-100	34	-88	-36	-104	-25	-99	-66	-63	-1	-97	-11	-73	-70	-146	-76	4	4658	-5020	-17435	-2049	-18839	-17560	-27038	-95	-14179	-24335	-14595	357	-16875	-20828	-21697	-1413
0.200000	-28	38	91	-59	-100	-36	12	-15	-19	3	-75	-66	-99	-16	-29	-60	-102	36	-87	-32	-107	-26	-100	-70	-65	-5	-100	-15	-63	-70	-148	-72	201	5039	-5161	-17505	-1623	-18814	-17640	-26070	-94	-14476	-23271	-14480	843	-17350	-20159	-22157	-1413
0.200833	-27	40	88	-61	-110	-34	13	-13	-15	7	-74	-62	-98	-13	-30	-59	-99	33	-90	-33	-104	-23	-98	-67	-61	-6	-99	-14	-74	-69	-147	-75	183	5380	-5266	-17597	-1368	-18807	-17657	-25053	-113	-14814	-22258	-14467	428	-17826	-19675	-22529	-1379
0.201667	-27	41	85	-53	-110	-36	13	-15	-17	1	-75	-65	-98	-17	-28	-60	-101	33	-86	-33	-104	-25	-101	-74	-65	-3	-100	0	-70	-72	-149	-77	194	5689	-5331	-17710	-1341	-18817	-17620	-23998	-107	-15202	-21335	-14588	426	-18269	-19385	-22796	-1350
0.202500	-27	37	88	-62	-108	-34	12	-16	-18	1	-74	-66	-99	-18	-32	-60	-100	32	-95	-36	-105	-25	-100	-69	-67	-4	-100	-12	-73	-70	-148	-78	136	5947	-5363	-17851	-1153	-18824	-17531	-22918	-85	-15587	-20539	-14828	783	-18633	-19266	-22961	-1347
0.203333	-26	36	88	-62	-111	-36	5	-17	-19	-11	-74	-69	-99	-19	-30	-60	-103	32	-90	-35	-107	-27	-101	-73	-66	-6	-102	-16	-77	-73	-148	-79	97	6157	-5353	-18011	-927	-18816	-17397	-21830	-66	-15949	-19869	-15182	643	-18895	-19301	-23009	-1279
0.204167	-27	38	87	-62	-111	-38	10	-16	-18	5	-77	-66	-100	-18	-23	-61	-102	33	-88	-33	-108	-26	-101	-72	-64	-3	-99	-13	-76	-67	-148	-73	59	6321	-5309	-18197	-717	-18792	-17229	-20747	-69	-16271	-19359	-15627	539	-19018	-19468	-22938	-1214
0.205000	-28	44	91	-55	-109	-32	12	-13	-19	7	-70	-62	-98	-16	-28	-56	-96	35	-83	-31	-103	-25	-95	-67	-63	-1	-96	-12	-75	-74	-146	-72	119	6430	-5223	-18403	-710	-18699	-17037	-19695	-39	-16544	-19006	-16157	778	-18996	-19750	-22748	-1143
0.205833	-24	43	91	-59	-110	-33	12	-15	-14	5	-69	-65	-94	13	-25	-58	-79	33	-87	-34	-103	-24	-99	-68	-60	-1	-101	-11	-67	-68	-146	-75	131	6481	-5111	-18641	-26	-18585	-16839	-18692	-22	-16752	-18804	-16746	514	-18817	-20097	-22434	-1092
0.206667	-25	41	87	-60	-110	-36	12	-17	-16	3	-73	-67	-98	-17	-31	-62	-101	32	-88	-34	-103	-25	-100	-72	-64	5	-102	-12	-73	-70	-173	-78	166	6478	-4975	-18900	629	-18425	-16634	-17748	-40	-16888	-18760	-17382	130	-18493	-20507	-22002	-1082
0.207500	-28	39	87	-61	-111	-40	5	-18	-23	4	-76	-70	-100	-18	-31	-40	-100	30	-88	-43	-107	-27	-99	-70	-64	-4	-100	-14	-74	-70	-146	-73	63	6428	-4813	-19180	428	-18219	-16428	-16869	-26	-16931	-18840	-18027	193	-18009	-20934	-21449	-1012
0.208333	-27	41	90	-63	-110	-27	11	-16	-15	5	-74	-66	-95	-18	-30	-63	-99	28	-86	-34	-102	-25	-100	-70	-62	-4	-101	-15	-47	-70	-147	-75	37	6314	-4635	-19478	263	-17972	-16238	-16069	-34	-16890	-19020	-18661	308	-17430	-21357	-20793	-905
0.209167	-28	38	87	-58	-110	-34	9	-19	-17	2	-73	-65	-97	-16	-30	-61	-102	35	-87	-35	-104	-25	-99	-73	-67	-1	-100	-13	-74	-72	-147	-75	-30	6172	-4451	-19797	20	-17686	-16073	-15373	-45	-16763	-19280	-19266	162	-16754	-21758	-20040	-877
0.210000	-28	40	86	-60	-109	-34	7	-18	-21	2	-72	-67	-99	-17	-30	-61	-103	28	-92	-33	-108	-35	-99	-68	-61	-1	-103	-11	-75	-72	-147	-75	-13	5969	-4262	-20131	-43	-17376	-15926	-14764	-77	-16546	-19588	-19807	226	-16022	-22113	-19200	-878
0.210833	-23	42	91	-60	-107	-31	-6	-13	-16	3	-72	-68	-94	-13	-27	-58	-99	33	-91	-31	-102	-22	-95	-68	-63	0	-103	-13	-72	-68	-146	-73	69	5726	-4084	-20467	141	-17035	-15810	-14260	-116	-16238	-19917	-20272	633	-15267	-22414	-18292	-816
0.211667	-27	39	89	-60	-110	-32	13	-12	-18	7	-72	-63	-96	-13	-26	-58	-100	35	-87	-33	-102	-21	-96	-68	-62	1	-99	-9	-50	-70	-134	-69	-67	5451	-3917	-20812	109	-16686	-15728	-13873	-302	-15878	-20238	-20644	719	-14535	-22644	-17337	-671
0.212500	-23	45	90	-58	-109	-32	16	-13	-16	7	-70	-65	-92	-11	-26	-57	-94	35	-85	-31	-100	-10	-96	-65	-61	1	-101	-12	-72	-68	-144	-73	-187	5137	-3770	-21155	445	-16325	-15675	-13584	-561	-15440	-20530	-20906	1420	-13868	-22807	-16355	-603
0.213333	-23	43	91	-57	-108	-32	15	-18	0	5	-68	-61	-95	-12	-26	-56	-100	35	-84	-31	-103	-19	-96	-64	-64	3	-101	-9	-72	-69	-144	-72	171	4803	-3653	-21487	522	-15962	-15654	-13397	-459	-14944	-20761	-21042	2410	-13291	-22892	-15376	-607
0.214167	-24	44	91	-59	-109	-32	12	-13	-19	7	-69	-60	-84	-12	-28	-61	-100	35	-86	-31	-103	-22	-99	-66	-62	1	-101	-12	-75	-73	-150	-75	-86	4437	-3576	-21821	561	-15606	-15661	-13323	-385	-14407	-20918	-21057	1480	-12847	-22906	-14418	-533
0.215000	-36	40	85	-62	-116	-36	7	-17	-22	3	-74	-67	-103	-19	-30	-63	-104	29	-91	-36	-119	-28	-103	-74	-66	0	-102	-17	-75	-76	-153	-79	-101	4054	-3546	-22122	430	-15258	-15690	-13336	-354	-13842	-20988	-20942	1292	-12542	-22849	-13498	-476
0.215833	-29	38	82	-65	-115	-40	9	-21	-22	2	-77	-69	-102	-18	-60	-64	-103	29	-90	-33	-108	-24	-102	-72	-65	-1	-101	-16	-77	-73	-151	-77	-41	3672	-3557	-22396	499	-14913	-15729	-13429	-246	-13256	-20966	-20694	1085	-12391	-22720	-12634	-446
0.216667	-30	44	88	-66	-111	-36	10	-17	-21	6	-74	-65	-96	-15	-31	-61	-100	32	-85	-32	-107	-23	-102	-74	-65	0	-102	-16	-77	-72	-147	-76	-59	3282	-3618	-22642	768	-14586	-15770	-13612	-221	-12674	-20818	-20328	735	-12400	-22525	-11851	-481
0.217500	-30	38	86	-59	-112	-35	11	-16	-19	3	-74	-66	-99	11	-30	-59	-104	29	-83	-25	-105	-22	-100	-70	-67	-1	-99	-12	-74	-70	-148	-78	-141	2896	-3731	-22848	-43	-14243	-15812	-13857	-190	-12090	-20585	-19846	569	-12564	-22276	-11170	-521
0.218333	-30	38	90	-58	-112	-34	11	-21	-21	7	-72	-63	-98	-14	-30	-56	-103	34	-84	-30	-107	-19	-101	-72	-61	0	-101	-11	-70	-83	-147	-77	-64	2519	-3900	-23023	-608	-13969	-15847	-14168	-246	-11557	-20261	-19274	633	-12865	-21974	-10596	-420
0.219167	-23	42	91	-57	-110	-34	17	-13	-15	7	-68	-61	-91	-12	-26	-59	-97	34	-85	-30	-101	-18	-98	-68	-60	-1	-97	-11	-69	-69	-147	-75	-128	2154	-4124	-23158	-199	-13680	-15861	-14531	-501	-11055	-19857	-18614	223	-13283	-21632	-10144	-298
0.220000	-44	43	89	-58	-109	-31	16	-13	-21	6	-73	-61	-96	-12	-28	-58	-98	37	-83	-30	-102	-17	-79	-75	-63	0	-98	-24	-74	-68	-147	-76	-137	1810	-4401	-23252	-276	-13406	-15855	-14944	-555	-10615	-19391	-17907	5	-13789	-21250	-9815	-245
0.220833	-27	41	87	-56	-110	-33	11	-12	-18	10	-68	-63	-96	-34	-26	-56	-100	34	-85	-32	-104	-19	-97	-69	-63	1	-98	-13	-69	-69	-144	-76	-141	1484	-4728	-23315	-707	-13139	-15807	-15393	-394	-10236	-18875	-17148	-59	-14344	-20833	-9611	-231
0.221667	-23	41	88	-38	-111	-32	17	-13	-18	4	-72	-62	-95	-11	-29	-57	-102	38	-85	-31	-104	-19	-98	-50	-65	0	-97	-14	-74	-70	-148	-78	-7	1188	-5091	-23334	-1233	-12889	-15718	-15866	-361	-9936	-18318	-16373	-30	-14915	-20386	-9539	-185
0.222500	-27	36	87	-59	-109	-33	11	-17	-21	5	-75	-65	-98	-14	-31	-59	-99	35	-86	-31	-104	-22	-101	-70	-62	-1	-100	-17	-74	-73	-149	-78	-35	921	-5493	-23329	-986	-12648	-15575	-16363	-289	-9718	-17745	-15593	88	-15465	-19908	-9581	-36
0.223333	-30	40	69	-59	-114	-36	10	-30	-23	0	-77	-69	-103	-16	-32	-62	-102	32	-91	-38	-110	-25	-104	-76	-68	-4	-107	-19	-105	-75	-152	-79	-118	684	-5922	-23291	-494	-12417	-15374	-16870	-208	-9585	-17170	-14837	191	-15960	-19410	-9733	165
0.224167	-30	34	82	-62	-114	-39	9	-18	-22	0	-90	-68	-107	-15	-31	-56	-102	32	-88	-35	-108	-22	-101	-70	-66	0	-100	-13	-76	-69	-148	-77	-64	492	-6356	-23230	-238	-12191	-15101	-17379	-107	-9533	-16592	-14108	205	-16352	-18886	-9974	222
0.225000	-24	41	89	-56	-108	-32	15	-12	-15	8	-70	-64	-97	-10	-29	-56	-98	38	-85	-48	-112	-22	-97	-67	-61	5	-98	-13	-74	-69	-147	-74	-9	328	-6815	-23160	-855	-11982	-14753	-17874	-8	-9567	-16041	-13443	-48	-16631	-18339	-10305	235
0.225833	-27	40	91	-56	-112	-31	12	-13	-16	59	-69	-63	-96	8	-27	-55	-98	37	-85	-31	-105	-21	-98	-69	-64	1	-97	-13	-70	-67	-146	-76	-242	198	-7268	-23085	-3892	-11794	-14335	-18361	11	-9662	-15512	-12841	-392	-16770	-17780	-10707	241
0.226667	-25	39	90	-59	-110	-31	13	-13	-16	6	-70	-63	-96	-12	-30	-57	-97	36	-84	-32	-102	-19	-90	-69	-63	0	-96	-13	-74	-72	-148	-70	0	102	-7710	-23013	-4760	-11624	-13832	-18820	64	-9869	-15015	-12311	140	-16759	-17200	-11162	223
0.227500	-26	43	91	-55	-111	-34	16	-13	-16	7	-69	-62	-93	-15	-27	-58	-99	32	-82	-30	-109	-18	-100	-68	-62	3	-96	-12	-73	-66	-144	-73	-132	39	-8127	-22948	-2857	-11477	-13253	-19253	85	-10117	-14572	-11868	-343	-16583	-16610	-11645	205
0.228333	-27	40	98	-57	-112	-32	13	-14	-16	5	-70	-64	-98	-12	-27	-58	-99	37	-84	-32	-103	-18	-99	-66	-70	2	-97	-13	-73	-65	-145	-73	-80	2	-8509	-22897	-2405	-11354	-12591	-19645	116	-10416	-14105	-11514	-163	-16257	-16019	-12155	125
0.229167	-25	43	94	-55	-110	-33	13	-14	-18	15	-81	-61	-96	-10	-28	-56	-120	37	-82	-28	-107	-18	-99	-68	-67	1	-96	-13	-74	-65	-145	-74	-206	-10	-8847	-22866	-1779	-11264	-11847	-19990	135	-10751	-13693	-11245	-165	-15789	-15421	-12671	131
0.230000	-30	39	91	-57	-112	-32	15	-12	-19	5	-72	-61	-98	-12	-28	-58	-103	34	-83	-29	-107	-15	-96	-66	-75	3	-96	-13	-72	-67	-144	-73	-155	-1	-9162	-22860	-1103	-11208	-11048	-20272	157	-11101	-13306	-11082	-325	-15201	-14829	-13180	213
0.230833	-25	46	91	-55	-105	-33	17	-11	-18	6	-70	-63	-95	-13	-28	-55	-97	36	-80	-30	-103	-19	-96	-64	-62	0	-98	-12	-70	-66	-145	-73	-189	27	-9413	-22877	-645	-11189	-10205	-20489	183	-11457	-12929	-10968	-561	-14504	-14243	-13674	259
0.231667	-11	39	91	-56	-104	-33	17	-11	-17	7	-69	-58	-93	-9	-28	-57	-98	35	-82	-32	-104	-19	-98	-66	-65	2	-96	-9	-70	-77	-147	-74	-81	58	-9611	-22932	-115	-11208	-9263	-20631	182	-11805	-12554	-10944	-161	-13745	-13681	-14136	259
0.232500	-26	44	91	-55	-110	-33	13	-12	-19	5	-74	-62	-97	-13	-28	-58	-97	36	-81	-29	-104	-19	-97	-64	-64	3	-97	-13	-72	-68	-142	-72	-132	99	-9747	-23007	154	-11268	-8293	-20676	141	-12127	-12181	-10983	-92	-12936	-13133	-14561	252
0.233333	-27	43	92	-58	-111	-32	8	-9	-13	9	-68	-59	-94	-11	-23	-52	-99	35	-81	-29	-103	-19	-96	-63	-61	3	-96	-10	-70	-66	-143	-68	-33	137	-9834	-23111	608	-11373	-7294	-20663	121	-12418	-11797	-11082	-238	-12131	-12613	-14949	266
0.234167	-27	43	93	-53	-108	-31	16	-4	-21	6	-68	-60	-98	-13	-27	-57	-100	36	-81	-29	-101	-18	-97	-66	-62	4	-98	-11	-74	-69	-148	-70	-124	180	-9867	-23246	1123	-11513	-6284	-20544	182	-12661	-11410	-11229	-336	-11358	-12133	-15294	280
0.235000	-29	44	90	-56	-112	-36	11	-13	-22	4	-70	-61	-96	-14	-27	-60	-102	33	-73	-32	-110	-23	-102	-67	-64	-4	-97	-14	-72	-70	-147	-72	-180	208	-9849	-23397	1252	-11699	-5274	-20334	165	-12856	-11006	-11409	-1173	-10629	-11686	-15596	277
0.235833	-26	44	89	-59	-109	-33	13	-12	-10	4	-81	-63	-96	-18	-28	-59	-98	33	-87	-30	-105	-19	-98	-68	-64	0	-99	-11	-77	-70	-148	-74	-38	227	-9777	-23568	1235	-11911	-4280	-20076	110	-12983	-10588	-11604	-6529	-9978	-11278	-15853	260
0.236667	-28	43	92	-53	-111	-33	12	-13	-18	5	-70	-62	-96	-13	-27	-59	-99	35	-84	-29	-107	-21	-100	-68	-64	1	-104	-12	-72	-69	-146	-72	-72	232	-9666	-23749	1350	-12157	-3324	-19635	114	-13053	-10154	-11814	-10943	-9428	-10917	-16060	237
0.237500	-26	43	91	-56	-111	-35	13	-11	-18	15	-72	-60	-98	-15	-28	-31	-97	36	-84	-28	-108	-17	-99	-65	-63	2	-98	-11	-73	-68	-146	-72	-73	225	-9514	-23944	1402	-12429	-2411	-19138	129	-13074	-9709	-12023	-8084	-8996	-10604	-16222	234
0.238333	-22	44	93	-56	-107	-33	13	-14	-16	4	-68	-60	-95	-12	-24	-59	-97	36	-80	-29	-102	-18	-98	-65	-64	2	-96	-9	-68	-69	-145	-69	-97	202	-9335	-24134	1344	-12726	-1573	-18601	96	-13010	-9261	-12227	-6148	-8688	-10339	-16341	224
0.239167	-28	43	93	-56	-109	-33	17	-10	-14	8	-68	-62	-102	-12	-26	-57	-100	34	-83	-30	-103	-18	-101	-64	-64	4	-97	-10	-72	-67	-145	-70	-377	162	-9136	-24329	1538	-13036	-819	-17980	56	-12904	-8815	-12412	-5870	-8515	-10120	-16431	211
0.240000	-26	41	89	-59	-110	-36	12	-13	-18	1	-72	-62	-98	-15	-29	-60	-101	32	-86	-33	-107	-21	-102	-68	-65	-3	-100	-12	-74	-70	-146	-75	0	105	-8905	-24521	1775	-13362	-161	-17318	50	-12755	-8387	-12579	-3935	-8467	-9946	-16484	215
0.240833	-29	37	82	-59	-113	-39	13	-14	-22	1	-75	-63	-100	-17	-29	-60	-103	30	-86	-31	-104	-22	-98	-69	-65	0	-98	-12	-73	-70	-154	-75	-79	38	-8664	-24700	1839	-13687	394	-16603	28	-12562	-7967	-12708	-3065	-8539	-9810	-16499	171
0.241667	-28	37	86	-59	-108	-35	10	-14	-23	3	-74	-60	-97	-21	-30	-61	-98	34	-85	-31	-109	-23	-99	-65	-65	-6	-99	-15	-74	-70	-147	-75	-189	-29	-8409	-24863	1859	-14010	831	-15874	28	-12340	-7575	-12811	-1957	-8721	-9710	-16487	115
0.242500	-34	37	84	-59	-111	-35	11	-16	-24	3	-73	-51	-101	-16	-32	-62	-107	24	-86	-33	-109	-24	-101	-70	-70	-3	-101	-15	-74	-72	-149	-76	-215	-111	-8148	-25016	1808	-14314	1155	-15138	1	-12097	-7213	-12876	-994	-8989	-9643	-16445	107
0.243333	-29	38	84	-61	-118	-35	10	-16	-22	2	-76	-67	-100	-18	-30	-61	-101	32	-88	-33	-104	-24	-101	-73	-72	-3	-103	-16	-78	-70	-148	-76	-234	-190	-7873	-25149	1870	-14605	1355	-14415	-15	-11834	-6893	-12910	-257	-9331	-9595	-16367	131
0.244167	-25	37	87	-60	-110	-35	11	0	-17	7	-70	-84	-96	-15	-29	-62	-100	36	-86	-31	-103	-24	-100	-70	-62	0	-98	-13	-73	-70	-146	-80	-289	-254	-7588	-25246	1923	-14869	1437	-13719	6	-11566	-6612	-12901	49	-9719	-9559	-16278	121
0.245000	-23	41	88	-58	-105	-32	11	-12	-18	7	-73	-62	-96	-16	-29	-57	-100	38	-84	-28	-105	-21	-96	-68	-62	1	-98	-14	-73	-72	-146	-70	-186	-313	-7289	-25362	1760	-15095	1415	-13070	-7	-11307	-6384	-12866	956	-10144	-9532	-16160	110
0.245833	-29	41	86	-59	-112	-34	12	-14	-16	7	-62	-58	-94	-13	-30	-59	-100	35	-82	-29	-108	-23	-99	-68	-64	1	-99	-12	-72	-72	-146	-73	-254	-358	-6980	-25444	1588	-15288	1283	-12492	-12	-11056	-6202	-12804	1540	-10581	-9504	-16014	90
0.246667	-26	44	89	-59	-109	-34	12	-15	-17	5	-72	-63	-96	-15	-30	-59	-99	38	-82	-28	-103	-23	-99	-59	-69	1	-100	-12	-66	-69	-149	-75	-110	-379	-6658	-25507	1662	-15434	1061	-11987	17	-10823	-6063	-12716	1849	-11015	-9465	-15851	72
0.247500	-24	40	88	-58	-111	-34	12	-15	-17	6	-55	-56	-95	-14	-30	-56	-102	37	-85	-32	-104	-22	-98	-70	-62	-1	-102	-13	-70	-69	-146	-75	-113	-379	-6319	-25562	1552	-15535	767	-11568	30	-10611	-5972	-12604	2018	-11423	-9412	-15663	74
0.248333	-28	38	87	-62	-110	-36	9	-14	-19	5	-76	-65	-98	-16	-32	-64	-102	34	-86	-32	-108	-23	-99	-73	-52	-7	-84	-18	-76	-72	-150	-78	-29	-356	-5957	-25603	1455	-15587	392	-11252	27	-10413	-5920	-12485	2281	-11798	-9335	-15465	103
0.249167	-30	41	81	-62	-111	-38	-1	-18	-25	2	-73	-69	-99	-23	-33	-59	-102	34	-86	-33	-109	-26	-100	-72	-67	-5	-102	-15	-75	-70	-148	-77	-8	-290	-5568	-25637	1420	-15582	-6	-11031	25	-10242	-5892	-12354	2676	-12123	-9226	-15231	113
0.250000	-30	40	84	-60	-110	-34	10	-15	-19	4	-75	-64	-99	-17	-31	-62	-104	32	-88	-32	-98	-22	-99	-69	-65	-6	-101	-15	-75	-73	-148	-76	-161	-206	-5155	-25654	1312	-15530	-442	-10920	56	-10092	-5886	-12216	2828	-12402	-9080	-14985	87
0.250833	-27	42	85	-59	-110	-33	15	-17	-7	2	-73	-65	-96	-14	-30	-60	-100	34	-83	-29	-105	-21	-99	-70	-62	-4	-101	-13	-72	-73	-149	-76	-92	-85	-4713	-25677	1252	-15426	-887	-10914	37	-9971	-5891	-12082	2899	-12635	-8893	-14721	94
0.251667	-23	41	89	-58	-108	-32	11	-12	-17	7	-73	-63	-94	-16	-29	-55	-99	37	-84	-31	-105	-21	-95	-66	-63	5	-98	-13	-69	-68	-145	-75	-30	58	-4248	-25678	1093	-15276	-1317	-11009	40	-9870	-5897	-11955	3055	-12810	-8654	-14446	124
0.252500	-22	45	90	-56	-105	-32	12	-11	-13	7	-77	-64	-95	-13	-29	-57	-98	36	-82	-31	-107	-21	-96	-67	-57	-1	-96	-11	-73	-70	-145	-70	-385	228	-3759	-25680	992	-15087	-1719	-11209	32	-9797	-5889	-11826	2552	-12947	-8370	-14158	105
0.253333	-21	49	91	-64	-109	-32	13	-12	-10	9	-68	-61	-93	-11	-27	-57	-95	35	-79	-29	-103	-19	-93	-66	-62	15	-96	-12	-69	-68	-144	-73	-263	420	-3251	-25687	1087	-14859	-2091	-11494	21	-9747	-5865	-11753	2874	-13044	-8037	-13864	73
0.254167	-23	44	90	-58	-105	-33	12	-13	-12	5	-69	-59	-97	-15	-28	-56	-98	35	-84	-31	-103	-18	-97	-67	-65	-3	-97	-10	-73	-69	-145	-68	29	622	-2739	-25692	830	-14598	-2405	-11864	15	-9721	-5812	-11689	2886	-13114	-7662	-13567	90
0.255000	-26	41	88	-58	-111	-35	8	-15	-19	5	-73	-65	-96	-15	-35	-60	-102	28	-88	-32	-105	-23	-105	-75	-64	-3	-99	-13	-75	-69	-148	-76	-69	838	-2186	-25694	768	-14323	-2659	-12302	4	-9710	-5722	-11654	2721	-13157	-7232	-13269	91
0.255833	-27	43	87	-59	-110	-28	9	-14	-17	5	-72	-70	-96	-16	-31	-64	-101	30	-84	-31	-104	-25	-98	-73	-66	-4	-98	-14	-72	-69	-147	-68	-88	1063	-1644	-25691	786	-14027	-2839	-12794	-25	-9720	-5593	-11644	2727	-13184	-6763	-12973	80
0.256667	-24	43	87	-59	-109	-34	9	-16	-18	5	-73	-65	-99	-17	-32	-63	-101	29	-88	-34	-107	-41	-103	-72	-65	-8	-102	-15	-74	-69	-149	-76	-88	1283	-1109	-25686	671	-13727	-2943	-13325	-7	-9753	-5421	-11676	2667	-13203	-6261	-12678	115
0.257500	-28	40	87	-61	-110	-35	10	-17	-17	2	-75	-68	-108	-26	-32	-62	-101	30	-86	-35	-105	-22	-100	-67	-63	-4	-99	-15	-72	-67	-147	-76	-245	1516	-587	-25670	624	-13428	-2966	-13883	2	-9797	-5194	-11742	2175	-13214	-5715	-12395	132
0.258333	-32	41	88	-59	-108	-33	11	-16	-21	3	-70	-63	-94	-14	-29	-58	-99	33	-83	-32	-97	-21	-99	-66	-67	-4	-88	-8	-73	-69	-145	-75	-139	1713	-50	-25648	631	-13136	-2910	-14461	-11	-9866	-4921	-11844	2274	-13222	-5172	-12124	98
0.259167	-25	41	89	-58	-108	-31	11	-22	-17	5	-70	-63	-95	-13	-27	-59	-101	32	-86	-29	-101	-17	-98	-65	-62	0	-99	-10	-75	-69	-144	-74	-167	1909	449	-25608	476	-12859	-2780	-15038	-1	-9948	-4606	-11986	2212	-13232	-4580	-11868	84
0.260000	-27	42	90	-58	-110	-34	12	-14	-16	5	-74	-66	-95	-15	-29	-59	-97	37	-86	-33	-103	-22	-99	-67	-62	-5	-99	-12	-72	-68	-145	-72	-132	2088	928	-25557	386	-12608	-2572	-15605	-17	-10050	-4242	-12165	1937	-13237	-3996	-11625	106
0.260833	-25	42	90	-57	-108	-33	13	-15	-17	3	-69	-62	-94	-13	-27	-61	-99	34	-85	-33	-103	-21	-99	-69	-62	0	-96	-11	-72	-72	-126	-73	-96	2244	1368	-25489	305	-12383	-2307	-16154	-61	-10168	-3863	-12383	1766	-13238	-3422	-11410	112
0.261667	-26	41	89	-57	-109	-36	15	-14	-15	5	-70	-63	-100	-14	-29	-58	-99	33	-83	-33	-104	-17	-99	-67	-64	0	-99	-22	-76	-72	-147	-73	-76	2375	1776	-25403	278	-12187	-1979	-16671	-70	-10304	-3443	-12633	1699	-13229	-2865	-11211	92
0.262500	-25	39	88	-60	-113	-38	12	-14	-22	2	-73	-82	-102	-11	-30	-63	-105	33	-87	-36	-105	-25	-102	-69	-63	-4	-102	-14	-74	-69	-148	-79	28	2480	2145	-25299	184	-12023	-1608	-17155	-82	-10456	-3008	-12914	1438	-13203	-2338	-11039	67
0.263333	-29	39	88	-61	-122	-36	9	-16	-18	3	-73	-67	-99	-19	-32	-60	-100	32	-85	-35	-110	-26	-102	-72	-62	-16	-101	-16	-77	-75	-149	-75	-166	2559	2473	-25172	20	-11888	-1187	-17592	-116	-10601	-2564	-13221	1235	-13154	-1847	-10887	67
0.264167	-27	42	88	-60	-119	-38	11	-16	-19	3	-72	-66	-98	-15	-26	-60	-99	34	-85	-33	-109	-23	-103	-69	-63	-1	-99	-14	-77	-72	-147	-87	-234	2616	2762	-25024	-7	-11778	-740	-17978	-122	-10758	-2122	-13537	1190	-13074	-1401	-10758	78
0.265000	-24	41	88	-57	-109	-34	13	-13	-18	4	-73	-61	-99	-15	-29	-41	-100	28	-85	-32	-105	-9	-101	-70	-66	-1	-97	-13	-73	-72	-147	-79	15	2638	3010	-24861	-95	-11696	-280	-18310	-116	-10910	-1689	-13874	1293	-12963	-1018	-10661	73
0.265833	-27	39	89	-62	-113	-41	6	-16	-18	1	-72	-59	-98	-17	-31	-58	-100	35	-86	-33	-104	-23	-101	-70	-62	-3	-99	-12	-73	-69	-149	-77	-72	2634	3216	-24670	-215	-11632	190	-18580	-114	-11057	-1286	-14206	837	-12807	-702	-10584	77
0.266667	-27	41	89	-58	-108	-35	12	-13	-19	3	-72	-61	-96	-14	-29	-59	-99	30	-86	-40	-118	-22	-100	-70	-64	13	-99	-15	-73	-69	-150	-78	-81	2595	3381	-24495	-174	-11587	649	-18796	-109	-11186	-911	-14541	889	-12613	-461	-10539	92
0.267500	-27	42	91	-58	-109	-33	12	-10	-19	6	-73	-68	-94	-16	-29	-60	-96	34	-83	-32	-101	-21	-98	-73	-64	-4	-99	-14	-72	-68	-145	-77	141	2528	3529	-24293	-270	-11547	1095	-18950	-141	-11296	-577	-14858	1269	-12367	-294	-10513	91
0.268333	-27	40	87	-61	-107	-35	15	-14	-17	5	-73	-62	-98	-17	-29	-59	-100	30	-84	-35	-107	-22	-100	-68	-62	-3	-98	-13	-75	-66	-145	-75	-81	2433	3602	-24091	-276	-11511	1527	-19045	-149	-11374	-286	-15155	830	-12077	-215	-10516	81
0.269167	-25	40	88	-59	-110	-34	16	-13	-18	-5	-70	-62	-100	-12	-29	-57	-100	35	-84	-32	-107	-22	-101	-68	-64	-3	-100	-12	-73	-67	-149	-75	-51	2303	3664	-23877	-322	-11470	1923	-19087	-149	-11424	-48	-15425	656	-11734	-218	-10548	67
0.270000	-27	38	87	-62	-109	-32	12	-14	-19	5	-70	-62	-96	-14	-30	-51	-101	30	-87	-33	-102	-23	-100	-72	-64	0	-97	-10	-70	-67	-144	-76	-15	2141	3701	-23690	-374	-11417	2281	-19077	-176	-11425	131	-15653	771	-11358	-305	-10607	60
0.270833	-19	37	89	-58	-105	-33	29	-13	-17	6	-70	-64	-96	-15	-28	-57	-100	34	-86	-31	-101	-22	-99	-69	-62	0	-98	-13	-75	-68	-144	-74	-129	1947	3716	-23497	-317	-11344	2593	-19007	-170	-11379	251	-15839	441	-10945	-468	-10693	58
0.271667	-23	42	89	-57	-108	-33	17	-11	-15	8	-72	-60	-91	-13	-26	-57	-99	36	-82	-28	-102	-19	-99	-67	-61	0	-97	-11	-68	-65	-144	-72	-34	1718	3704	-23326	-253	-11255	2854	-18895	-174	-11286	309	-15975	443	-10489	-706	-10809	43
0.272500	-21	42	89	-57	-110	-33	17	-13	-13	5	-70	-62	-99	-13	-22	-58	-98	35	-82	-32	-102	-19	-98	-66	-60	2	-98	-13	-73	-67	-145	-74	26	1453	3675	-23180	-401	-11135	3065	-18744	-190	-11136	311	-16058	781	-10035	-1013	-10955	34
0.273333	-23	42	88	-60	-110	-35	12	-14	-16	5	-72	-63	-96	-13	-28	-56	-99	34	-86	-31	-102	-6	-100	-67	-65	-1	-101	-11	-73	-68	-144	-75	-16	1154	3641	-23042	-394	-10990	3214	-18557	-174	-10928	243	-16084	401	-9569	-1377	-11133	43
0.274167	-27	38	97	-61	-114	-34	11	-17	-18	28	-74	-64	-98	-16	-30	-60	-100	33	-88	-33	-103	-23	-101	-68	-60	0	-100	-14	-69	-70	-147	-77	68	821	3592	-22939	-390	-10817	3313	-18336	-169	-10666	123	-16049	8	-9101	-1791	-11335	42
0.275000	-24	39	85	-61	-112	-38	11	-21	-18	4	-73	-66	-99	-16	-29	-61	-98	32	-93	-36	-105	-25	-103	-73	-66	-1	-103	-16	-76	-69	-148	-76	-18	453	3533	-22862	-379	-10607	3350	-18094	-177	-10357	-46	-15961	-75	-8644	-2239	-11569	23
0.275833	-29	38	84	-62	-110	-36	12	-23	-18	4	-75	-65	-98	-16	-30	-61	-103	29	-86	-33	-105	-22	-101	-68	-67	0	-104	-14	-76	-68	-143	-80	47	57	3474	-22814	-435	-10377	3335	-17833	-191	-9990	-256	-15806	-142	-8205	-2717	-11828	18
0.276667	-26	39	82	-60	-110	-36	11	-19	-21	2	-77	-66	-97	-17	-30	-60	-100	32	-84	-38	-107	-19	-102	-74	-80	-4	-101	-14	-73	-69	-148	-78	-38	-370	3411	-22796	-436	-10117	3270	-17557	-227	-9586	-511	-15600	96	-7792	-3203	-12119	22
0.277500	-23	42	85	-58	-110	-34	21	-16	-19	7	-74	-66	-97	-14	-29	-57	-100	35	-87	-31	-105	-21	-96	-68	-62	0	-103	-11	-73	-65	-148	-76	-109	-820	3383	-22829	-320	-9838	3154	-17272	-249	-9140	-791	-15350	13	-7420	-3687	-12422	11
0.278333	-26	40	88	-57	-110	-34	12	-16	-19	6	-75	-64	-97	-16	-27	-58	-98	30	-84	-35	-103	-19	-93	-70	-62	-1	-101	-13	-70	-66	-146	-75	1	-1287	3261	-22835	-387	-9545	2995	-16988	-225	-8671	-1100	-15060	-298	-7088	-4163	-12749	15
0.279167	-26	41	87	-63	-108	-33	15	1	-18	3	-72	-63	-96	-15	-25	-59	-99	36	-82	-31	-105	-21	-98	-66	-63	1	-98	-13	-73	-67	-145	-77	27	-1768	3197	-22900	-439	-9238	2797	-16706	-211	-8185	-1422	-14737	-690	-6810	-4621	-13098	36
0.280000	-26	39	88	-56	-110	-34	12	-17	-16	5	-73	-66	-98	-14	-28	-57	-99	34	-87	-32	-102	-18	-100	-70	-62	1	-98	-13	-74	-68	-145	-75	-124	-2266	3081	-22984	-215	-8919	2568	-16435	-219	-7654	-1758	-14396	-791	-6584	-5047	-13461	3
0.280833	-27	40	90	-59	-111	-25	10	-16	-21	4	-72	-65	-98	-17	-29	-58	-102	35	-85	-34	-107	-25	-101	-70	-63	1	-108	-13	-76	-48	-145	-76	114	-2771	2968	-23093	-298	-8624	2315	-16172	-200	-7203	-2096	-14041	-134	-6398	-5440	-13838	-18
0.281667	-27	40	88	-58	-115	-36	8	-17	-21	3	-75	-68	-102	-17	-31	-60	-105	23	-88	-34	-100	-24	-101	-73	-65	-4	-105	-18	-76	-72	-150	-79	-86	-3268	2842	-23223	-379	-8321	2049	-15932	-193	-6726	-2435	-13702	-508	-6273	-5786	-14221	4
0.282500	-33	35	82	-63	-117	-40	-9	-21	-19	-11	-78	-70	-100	-18	-28	-62	-101	32	-88	-36	-108	-26	-103	-74	-65	-3	-102	-19	-76	-73	-148	-76	-159	-3751	2715	-23367	-277	-8036	1772	-15704	-205	-6268	-2763	-13338	-543	-6189	-6084	-14600	12
0.283333	-28	36	85	-61	-112	-38	8	-19	-19	1	-77	-66	-98	-16	-32	-63	-103	30	-87	-16	-111	-24	-127	-74	-60	-1	-103	-18	-76	-73	-150	-80	-163	-4225	2553	-23517	-173	-7762	1493	-15502	-199	-5838	-3079	-13007	-388	-6152	-6333	-14972	4
0.284167	-27	39	85	-67	-109	-35	8	-52	-24	4	-73	-65	-99	-16	-28	-61	-101	34	-86	-34	-107	-23	-100	-73	-64	-1	-100	-15	-75	-72	-147	-77	-16	-4668	2384	-23679	-225	-7506	1225	-15321	-163	-5444	-3372	-12704	-332	-6155	-6525	-15336	11
0.285000	-27	40	89	-57	-107	-33	11	-14	-16	7	-72	-61	-99	-12	-29	-60	-99	38	-102	-32	-102	-22	-97	-66	-62	2	-96	-11	-72	-70	-146	-74	-59	-5090	2199	-23845	-174	-7278	973	-15162	-147	-5090	-3682	-12442	-398	-6193	-6667	-15688	15
0.285833	-24	41	88	-59	-107	-31	35	-14	-16	5	-72	-64	-94	-13	-25	-56	-102	36	-86	-32	-103	-18	-98	-69	-64	0	-117	-12	-74	-68	-147	-72	-83	-5475	1996	-24019	-151	-7077	732	-15034	-165	-4785	-3905	-12219	-108	-6266	-6766	-16023	12
0.286667	-28	41	88	-55	-108	-30	12	-13	-18	7	-72	-62	-97	-13	-26	-58	-101	40	-87	-31	-103	-21	-86	-67	-63	1	-97	-11	-72	-70	-145	-74	-49	-5826	1776	-24197	-126	-6903	518	-14937	-109	-4526	-4139	-12046	-311	-6361	-6821	-16327	27
0.287500	-25	42	92	-53	-114	-34	15	-12	-16	38	-70	-61	-95	-15	-27	-55	-98	37	-83	-30	-104	-22	-97	-66	-62	1	-98	-14	-73	-66	-143	-78	33	-6109	1545	-24371	-60	-6752	329	-14860	-108	-4316	-4352	-11931	-313	-6475	-6838	-16602	45
0.288333	-25	42	88	-56	-107	-30	12	-12	-14	3	-70	-60	-95	-15	-26	-57	-101	15	-85	-33	-102	-23	-97	-68	-57	1	-97	-13	-73	-69	-143	-76	-212	-6389	1309	-24547	-27	-6630	168	-14812	-120	-4169	-4541	-11876	-143	-6606	-6818	-16845	40
0.289167	-24	42	90	-68	-105	-36	11	-12	-30	8	-70	-62	-98	-19	-26	-57	-101	34	-86	-32	-107	-24	-99	-69	-63	0	-98	-16	-77	-67	-146	-80	-117	-6603	1060	-24720	-27	-6533	40	-14798	-116	-4041	-4707	-11878	-276	-6738	-6778	-17051	36
0.290000	-27	40	88	-63	-112	-35	8	-13	-19	8	-73	-64	-96	-21	-29	-61	-92	37	-90	-36	-108	-25	-102	-72	-65	-3	-101	-14	-75	-70	-147	-77	136	-6773	811	-24883	-102	-6465	-57	-14816	-124	-3977	-4853	-11944	-237	-6876	-6716	-17224	45
0.290833	-28	2	87	-56	-112	-38	8	-19	-18	3	-70	-66	-100	-18	-31	-61	-101	33	-86	-33	-102	-23	-100	-67	-64	-1	-99	-13	-70	-70	-147	-77	102	-6887	567	-25040	-263	-6406	-118	-14843	-124	-3950	-4974	-12065	-333	-7009	-6638	-17350	46
0.291667	-25	41	92	-55	-110	-36	11	-13	-16	9	-68	-59	-97	-15	-29	-56	-100	36	-91	-32	-105	-22	-99	-69	-62	0	-98	-13	-70	-67	-143	-73	16	-6958	330	-25195	-249	-6373	-156	-14904	-110	-3967	-5078	-12250	-483	-7139	-6557	-17438	44
0.292500	-24	43	90	-57	-110	-33	13	-13	-17	17	-69	-61	-94	-23	-29	-58	-98	35	-82	-30	-101	-24	-96	-65	-63	-1	-98	-11	-68	-67	-144	-75	22	-6982	99	-25338	-255	-6354	-178	-14989	-85	-4018	-5166	-12487	-468	-7262	-6480	-17486	70
0.293333	-24	42	92	-57	-110	-32	15	-13	-16	7	-70	-61	-96	-14	-28	-58	-79	37	-81	-32	-100	-21	-90	-66	-63	-3	-99	-11	-69	-66	-143	-73	-160	-6959	-120	-25475	-119	-6361	-166	-15098	-90	-4108	-5238	-12788	-773	-7375	-6408	-17508	70
0.294167	-24	42	91	-45	-104	-27	16	-11	-13	9	-69	-61	-94	-14	-26	-56	-98	34	-81	-30	-101	-19	-97	-65	-62	-3	-103	-9	-70	-68	-144	-65	170	-6900	-327	-25601	-74	-6383	-148	-15231	-113	-4226	-5293	-13114	-80	-7477	-6353	-17465	32
0.295000	-26	40	89	-58	-111	-34	11	-15	-19	3	-74	-65	-98	-19	-29	-61	-103	34	-84	-33	-107	-24	-100	-68	-65	-4	-103	-15	-74	-68	-146	-77	-99	-6796	-518	-25723	-142	-6416	-122	-15387	-107	-4374	-5332	-13485	-428	-7571	-6316	-17406	49
0.295833	-26	41	89	-60	-108	-36	16	-13	-18	6	-70	-64	-98	-17	-30	-58	-102	33	-84	-35	-103	-24	-98	-67	-67	-4	-99	-11	-72	-72	-146	-75	-61	-6655	-692	-25829	-81	-6459	-87	-15556	-82	-4539	-5362	-13892	-401	-7647	-6301	-17313	46
0.296667	-26	41	89	-58	-110	-38	12	-12	-17	7	-73	-66	-98	-19	-28	-33	-97	34	-83	-32	-107	-25	-98	-65	-65	-4	-101	-12	-77	-69	-145	-72	26	-6481	-842	-25924	-28	-6521	-53	-15744	-36	-4729	-5347	-14321	-309	-7729	-6310	-17196	40
0.297500	-24	42	90	-58	-108	-41	13	-14	-15	4	-70	-65	-96	-16	-28	-58	-98	34	-82	-33	-103	-26	-98	-65	-61	-3	-98	-9	-74	-69	-146	-73	-78	-6270	-972	-26007	-52	-6592	-29	-15952	-25	-4933	-5387	-14771	-325	-7775	-6344	-17059	46
0.298333	-23	42	89	-57	-104	-33	12	-14	-15	6	-75	-64	-98	-15	-31	-58	-102	33	-84	-32	-103	-23	-95	-65	-63	-4	-101	-13	-74	-72	-147	-75	-104	-6041	-1089	-26083	24	-6676	-19	-16176	-27	-5151	-5392	-15234	-506	-7821	-6409	-16909	22
0.299167	-26	40	86	-56	-114	-38	45	-15	-21	3	-74	-67	-97	-15	-28	-59	-100	33	-85	-32	-105	-26	-98	-66	-64	-7	-99	-9	-76	-68	-144	-73	103	-5782	-1180	-26147	-91	-6765	-22	-16406	-32	-5384	-5395	-15685	-59	-7862	-6499	-16750	10
0.300000	-29	40	89	-61	-111	-33	12	-16	-19	4	-70	-49	-99	-19	-28	-62	-100	43	-83	-32	-107	-22	-100	-67	-66	-1	-97	-10	-73	-72	-149	-75	-121	-5494	-1255	-26201	-205	-6868	-44	-16652	-23	-5626	-5392	-16133	-223	-7903	-6617	-16588	18
0.300833	-25	43	88	-61	-109	-35	15	-16	-19	6	-69	-64	-97	-17	-26	-59	-99	34	-83	-33	-108	-22	-97	-67	-64	23	-97	-10	-73	-69	-138	-73	-105	-5189	-1309	-26245	-113	-6983	-87	-16905	-38	-5866	-5402	-16564	-493	-7931	-6758	-16425	36
0.301667	-25	43	89	-61	-108	-34	13	-16	-17	6	-73	-62	-95	-15	-29	-59	-99	34	-82	-29	-103	-26	-98	-65	-65	-3	-97	-11	-76	-69	-145	-75	-252	-4871	-1348	-26276	-160	-7111	-152	-17161	-36	-6113	-5407	-16980	-395	-7956	-6919	-16276	20
0.302500	-26	40	88	-58	-110	-34	18	-22	-22	3	-81	-65	-100	-15	-30	-61	-103	33	-85	-33	-105	-26	-104	-69	-68	-7	-100	-13	-75	-72	-147	-74	-229	-4534	-1370	-26299	-160	-7244	-245	-17423	-21	-6357	-5431	-17362	-218	-7987	-7094	-16133	-10
0.303333	-33	37	86	-60	-115	-34	10	-15	-22	4	-73	-66	-98	-16	-29	-61	-103	32	-91	-33	-108	-35	-102	-69	-66	-6	-100	-13	-75	-73	-146	-77	0	-4190	-1373	-26314	-176	-7388	-358	-17676	-14	-6589	-5456	-17701	-296	-8013	-7281	-16012	-13
0.304167	-26	44	90	-59	-109	-33	21	-15	-19	5	-72	-66	-96	-15	-25	-62	-102	34	-82	-32	-104	-24	-100	-68	-68	-5	-100	-12	-51	-67	-146	-75	28	-3827	-1356	-26310	-363	-7535	-497	-17929	1	-6808	-5499	-18000	-214	-8031	-7474	-15911	6
0.305000	-26	42	90	-57	-108	-30	15	-11	-11	9	-68	-61	-93	-12	-25	-57	-98	36	-83	-32	-104	-23	-98	-65	-62	-1	-94	-10	-70	-63	-143	-77	59	-3463	-1323	-26303	-593	-7692	-650	-18167	8	-6996	-5554	-18249	-176	-8049	-7668	-15824	8
0.305833	-29	45	91	-58	-108	-32	13	-15	-15	7	-69	-64	-100	-13	-27	-58	-98	35	-82	-31	-104	-22	-99	-64	-60	-3	-97	-14	-73	-73	-151	-75	-6	-3100	-1279	-26284	-564	-7849	-830	-18399	-32	-7208	-5629	-18450	-234	-8065	-7863	-15766	-4
0.306667	-26	41	88	-60	-110	-33	12	-17	-18	7	-70	-63	-98	-23	-25	-56	-99	35	-85	-18	-105	-26	-102	-69	-66	-4	-99	-13	-75	-74	-146	-79	-389	-2737	-1221	-26257	-457	-8019	-1008	-18615	-69	-7377	-5717	-18599	-763	-8074	-8049	-15734	-5
0.307500	-28	11	87	-59	-116	-35	11	-25	-22	3	-74	-68	-98	-16	-31	-59	-99	35	-83	-35	-102	-22	-100	-66	-62	-1	-99	-13	-75	-70	-147	-73	27	-2377	-1146	-26219	-380	-8177	-1229	-18802	-49	-7523	-5831	-18691	-169	-8073	-8223	-15723	12
0.308333	-25	40	90	-60	-112	-34	12	-17	-17	6	-70	-63	-105	-15	-30	-57	-96	37	-87	-33	-105	-22	-101	-68	-63	-3	-99	-13	-74	-72	-146	-75	-62	-2025	-1055	-26173	-299	-8342	-1448	-18979	-70	-7641	-5959	-18733	-187	-8064	-8379	-15738	28
0.309167	-27	40	89	-56	-107	-31	13	-16	-22	5	-69	-62	-98	-15	-29	-61	-102	37	-84	-33	-103	-23	-101	-68	-67	13	-97	-14	-72	-81	-149	-78	-138	-1688	-952	-26115	-194	-8501	-1674	-19122	-51	-7733	-6103	-18725	-184	-8041	-8526	-15757	25
0.310000	-27	38	88	-58	-111	-33	12	-17	-13	4	-72	-63	-97	-14	-28	-61	-100	33	-84	-35	-105	-21	-102	-69	-69	-4	-100	-13	-73	-69	-146	-76	-17	-1364	-837	-26047	-171	-8630	-1904	-19239	-21	-7802	-6259	-18667	-164	-8005	-8644	-15809	33
0.310833	-27	42	90	-58	-110	-29	15	-12	-18	8	-69	-61	-94	-13	-27	-58	-100	36	-83	-33	-107	-21	-78	-67	-62	1	-97	-13	-72	-65	-145	-76	-5	-1050	-707	-25969	-116	-8811	-2130	-19326	-7	-7833	-6429	-18568	-191	-7956	-8747	-15868	25
0.311667	-24	42	93	-57	-105	-33	16	-15	-15	2	-69	-65	-94	-19	-26	-58	-98	37	-82	-31	-100	-22	-99	-68	-64	0	-97	-13	-74	-68	-145	-74	-53	-758	-568	-25882	-84	-8953	-2393	-19390	13	-7843	-6605	-18428	-548	-7896	-8829	-15931	24
0.312500	-24	43	88	-56	-91	-31	17	-13	-13	9	-70	-60	-92	-14	-28	-57	-99	37	-82	-30	-100	-17	-97	-66	-62	3	-104	-10	-70	-67	-143	-76	132	-481	-424	-25786	-70	-9094	-2581	-19424	-7	-7826	-6792	-18258	-188	-7820	-8891	-16002	38
0.313333	-19	45	92	-57	-105	-31	18	-14	-15	7	-69	-78	-93	-17	-26	-55	-101	40	-81	-30	-102	-17	-97	-65	-62	3	-97	-12	-68	-65	-144	-73	63	-252	-272	-25676	-48	-9225	-2796	-19435	-70	-7791	-6985	-18066	-169	-7733	-8941	-16067	23
0.314167	-24	41	87	-58	-109	-32	15	-13	-16	7	-69	-60	-96	-15	-29	-57	-100	38	-100	-35	-107	-22	-98	-67	-64	0	-99	-14	-73	-69	-148	-78	41	-27	-115	-25568	-4	-9349	-3007	-19425	-75	-7733	-7175	-17859	-297	-7640	-8980	-16144	23
0.315000	-28	43	96	-60	-114	-34	13	-18	-22	1	-74	-68	-99	-21	-31	-63	-101	33	-86	-35	-109	-26	-104	-70	-68	-4	-103	-21	-81	-77	-150	-79	17	162	39	-25445	-3	-9469	-3204	-19397	-56	-7660	-7362	-17635	-281	-7541	-9005	-16187	26
0.315833	-29	36	82	-65	-116	-39	10	-19	-25	2	-75	-69	-98	-21	-33	-62	-98	33	-87	-36	-110	-39	-102	-73	-65	-4	-102	-14	-75	-70	-149	-77	-7	337	207	-25308	108	-9574	-3384	-19343	-97	-7571	-7535	-17399	-115	-7427	-9021	-16225	23
0.316667	-28	38	84	-59	-110	-36	12	-18	-26	24	-75	-73	-104	-18	-32	-63	-103	34	-85	-34	-105	-23	-101	-70	-66	-4	-101	-16	-75	-70	-152	-78	-85	504	367	-25168	224	-9666	-3565	-19287	-135	-7472	-7705	-17167	-300	-7317	-9041	-16250	-1
0.317500	-29	43	87	-58	-111	-38	11	-14	-18	4	-72	-64	-95	-17	-31	-58	-99	34	-83	-7	-97	-25	-101	-68	-68	-1	-99	-13	-75	-68	-146	-77	-178	614	521	-25020	756	-9750	-3709	-19214	-108	-7365	-7861	-16936	-378	-7201	-9059	-16257	17
0.318333	-24	42	88	-55	-108	-11	13	-13	-12	5	-72	-64	-92	-18	-30	-57	-100	36	-81	-31	-104	-22	-97	-64	-65	-1	-99	-11	-74	-69	-146	-76	-75	714	670	-24864	1484	-9814	-3844	-19139	-108	-7260	-8007	-16721	-159	-7101	-9084	-16254	36
0.319167	-25	42	89	-53	-107	-32	13	-13	-17	6	-68	-62	-94	-15	-25	-60	-96	36	-79	-31	-102	-19	-99	-65	-62	1	-97	-11	-75	-67	-147	-73	181	798	809	-24707	1260	-9891	-3974	-19060	-131	-7151	-8142	-16511	-5	-7003	-9119	-16225	26
0.320000	-24	44	89	-58	-111	-35	18	-57	-17	6	-68	-61	-98	-18	-29	-60	-97	36	-81	-29	-103	-19	-96	-65	-64	1	-97	-12	-73	-65	-146	-72	-166	866	937	-24545	916	-9939	-4080	-18985	-112	-7043	-8263	-16320	-683	-6918	-9173	-16194	11
0.320833	-26	42	87	-55	-108	-32	13	-16	-17	8	-69	-60	-96	-11	-26	-57	-93	35	-83	-32	-80	-19	-99	-66	-63	0	-98	-11	-72	-68	-145	-75	-229	911	1055	-24378	747	-9983	-4175	-18919	-130	-6941	-8375	-16144	-308	-6849	-9243	-16142	21
0.321667	-25	41	86	-56	-109	-32	13	-13	-13	4	-75	-62	-93	-14	-27	-58	-101	33	-83	-33	-99	-23	-98	-66	-61	1	-98	-11	-76	-68	-145	-77	-21	941	1130	-24209	464	-10008	-4256	-18848	-156	-6838	-8476	-15985	-241	-6793	-9329	-16086	13
0.322500	-28	39	87	-59	-109	-33	12	-14	-21	3	-75	-67	-99	-16	-28	-60	-100	35	-84	-33	-107	-22	-100	-67	-66	-6	-102	-13	-75	-67	-146	-76	-156	962	1246	-24042	365	-10022	-4327	-18794	-118	-6747	-8572	-15840	-518	-6751	-9434	-16024	9
0.323333	-28	37	80	-61	-110	-38	9	-23	-22	0	-79	-68	-99	-16	-29	-64	-103	28	-87	-38	-109	-24	-102	-72	-66	-4	-101	-17	-76	-73	-149	-85	-61	970	1320	-23872	218	-10024	-4381	-18750	-143	-6655	-8660	-15711	-459	-6730	-9559	-15958	4
0.324167	-25	37	80	-63	-113	-40	8	-18	-18	0	-78	-67	-97	-16	-29	-61	-100	27	-83	-38	-104	-29	-100	-67	-64	-3	-100	-15	-72	-67	-146	-76	91	980	1391	-23706	113	-9998	-4421	-18705	-172	-6597	-8739	-15586	-247	-6713	-9695	-15880	0
0.325000	-27	42	85	-63	-108	-30	13	-13	-17	8	-70	-60	-95	-12	-26	-57	-98	35	-82	-34	-104	-22	-97	-66	-63	2	-97	-11	-67	-68	-146	-73	-58	981	1448	-23541	-101	-9961	-4450	-18673	-95	-6478	-8809	-15472	-478	-6710	-9847	-15805	13
0.325833	-22	41	85	-59	-110	-31	13	-11	-18	5	-70	-63	-97	-14	-16	-56	-100	17	-83	-55	-107	-18	-96	-69	-61	1	-96	-12	-76	-70	-147	-75	16	979	1488	-23382	-142	-9902	-4470	-18651	-96	-6392	-8899	-15369	-351	-6727	-10014	-15732	10
0.326667	-25	38	88	-59	-113	-35	8	-15	-17	6	-72	-63	-97	-15	-27	-58	-98	35	-83	-34	-107	-21	-99	-68	-63	1	-98	-12	-72	-83	-146	-75	53	975	1524	-23223	-187	-9829	-4475	-18639	-128	-6305	-8952	-15267	-227	-6734	-10176	-15653	22
0.327500	-23	45	87	-58	-104	-31	13	-11	-15	7	-70	-60	-95	-13	-28	-56	-94	35	-82	-29	-101	-17	-93	-82	-63	0	-95	-9	-69	-67	-146	-74	26	973	1556	-23076	-212	-9730	-4470	-18631	-128	-6218	-9014	-15161	-257	-6751	-10345	-15581	28
0.328333	-24	43	89	-57	-120	-32	12	-15	-16	10	-73	-62	-95	-13	-27	-58	-98	35	-82	-33	-102	-21	-100	-72	-62	1	-95	-13	-74	-68	-145	-75	35	973	1587	-22936	-237	-9620	-4457	-18630	-125	-6130	-9075	-15069	-437	-6763	-10508	-15500	22
0.329167	-25	41	87	-56	-111	-31	10	-12	-17	7	-73	-60	-96	-13	-27	-61	-104	34	-82	-34	-103	-22	-98	-73	-64	0	-97	-13	-72	-68	-145	-77	-53	974	1602	-22799	-262	-9489	-4433	-18628	-124	-6036	-9136	-14968	-273	-6772	-10678	-15423	2
0.330000	-27	44	84	-65	-110	-31	24	-12	-17	5	-73	-60	-95	-15	-26	-58	-99	33	-82	-31	-103	-22	-97	-70	-67	-4	-97	-10	-74	-68	-148	-77	-29	989	1625	-22670	-229	-9340	-4404	-18633	-149	-5931	-9185	-14865	-211	-6772	-10798	-15340	12
0.330833	-26	41	88	-59	-109	-31	12	-13	-18	6	-74	-62	-95	-14	-28	-58	-122	35	-84	-30	-103	-19	-97	-68	-63	0	-95	-10	-76	-67	-146	-76	35	1003	1647	-22551	-232	-9181	-4363	-18643	-105	-5826	-9227	-14759	-231	-6759	-10913	-15254	24
0.331667	-48	43	90	-57	-110	-33	15	-32	-18	6	-75	-63	-97	-13	-27	-59	-101	35	-82	-34	-107	-19	-97	-68	-66	-3	-101	-14	-72	-100	-148	-75	-70	1025	1666	-22437	-307	-9009	-4320	-18649	-111	-5713	-9263	-14648	89	-6734	-11007	-15165	26
0.332500	-24	38	86	-59	-111	-34	10	-15	-18	2	-75	-63	-97	-14	-28	-57	-101	34	-85	-33	-104	-19	-98	-67	-64	-19	-97	-11	-70	-68	-144	-76	-24	1058	1693	-22332	-349	-8823	-4268	-18651	-139	-5590	-9284	-14530	955	-6696	-11066	-15067	37
0.333333	-25	43	91	-57	-108	-28	7	-12	-33	5	-73	-63	-95	-13	-29	-59	-97	37	-82	-30	-101	-21	-96	-66	-61	0	-96	-12	-72	-66	-147	-74	-148	1098	1705	-22229	-373	-8635	-4211	-18658	-182	-5466	-9294	-14415	702	-6644	-11096	-14969	34
0.334167	-21	42	89	-59	-108	-31	12	-13	-16	4	-73	-64	-94	-11	-27	-58	-98	37	-84	-32	-104	-23	-98	-68	-66	-1	-97	-12	-73	-67	-146	-76	-147	1143	1738	-22138	-300	-8444	-4157	-18665	-193	-5337	-9290	-14297	576	-6578	-11094	-14871	24
0.335000	-28	43	96	-59	-109	-31	11	-18	-17	3	-74	-64	-99	-17	-31	-62	-99	35	-84	-33	-104	-22	-101	-69	-70	-4	-99	-8	-74	-72	-150	-78	35	1196	1764	-22045	-365	-8252	-4099	-18666	-206	-5203	-9276	-14187	764	-6501	-11057	-14768	28
0.335833	-26	40	90	-59	-113	-34	9	-16	-17	6	-74	-64	-98	-16	-29	-59	-107	36	-84	-19	-108	-24	-101	-72	-65	-3	-97	-15	-74	-69	-148	-78	-251	1259	1782	-21960	-355	-8062	-4040	-18668	-233	-5064	-9251	-14077	306	-6404	-10985	-14656	18
0.336667	-25	39	90	-60	-112	-26	9	-16	-15	5	-58	-66	-98	-18	-32	-61	-99	37	-84	-32	-104	-23	-101	-67	-64	0	-99	-10	-73	-73	-168	-75	-117	1326	1795	-21883	-426	-7876	-3980	-18657	-195	-4926	-9195	-13965	388	-6312	-10879	-14547	-5
0.337500	-26	43	94	-59	-110	-30	12	-18	-17	6	-70	-63	-96	-14	-27	-60	-100	36	-91	-29	-95	-21	-99	-72	-65	0	-97	-12	-73	-67	-147	-73	-45	1399	1802	-21796	-509	-7697	-3925	-18652	-198	-4790	-9134	-13861	243	-6208	-10744	-14442	1
0.338333	-25	42	103	-56	-105	-32	18	-12	-15	9	-69	-63	-94	-13	-26	-59	-97	36	-85	-28	-101	-19	-97	-66	-60	1	-98	-13	-69	-66	-145	-73	-128	1471	1794	-21719	-492	-7526	-3867	-18642	-214	-4652	-9059	-13771	-132	-6103	-10582	-14339	10
0.339167	-23	42	93	-59	-109	-32	16	-15	-16	3	-72	-65	-95	-11	-25	-60	-99	39	-83	-32	-104	-22	-99	-67	-63	-3	-101	-11	-70	-65	-146	-75	-81	1544	1778	-21641	-424	-7370	-3823	-18630	-210	-4530	-8981	-13687	-270	-5995	-10408	-14243	-9
0.340000	-26	25	93	-70	-109	-30	41	-14	-18	7	-69	-63	-98	-13	-30	-60	-105	34	-86	-34	-105	-23	-100	-72	-65	0	-100	-14	-77	-70	-148	-77	-28	1613	1740	-21576	-411	-7231	-3784	-18615	-193	-4409	-8888	-13612	-274	-5905	-10213	-14161	-5
0.340833	-27	40	92	-60	-113	-39	12	-17	-23	3	-76	-52	-100	-15	-28	-63	-102	36	-84	-33	-104	-23	-98	-68	-65	0	-98	-15	-75	-68	-148	-74	-49	1688	1692	-21505	-401	-7091	-3750	-18591	-187	-4294	-8794	-13542	-268	-5813	-10009	-14081	21
0.341667	-27	61	91	-64	-112	-34	13	-23	-21	5	-72	-66	-97	-14	-27	-58	-101	36	-87	-34	-109	-23	-101	-69	-66	-1	-100	-14	-93	-70	-148	-76	-99	1728	1618	-21440	-409	-6977	-3724	-18566	-208	-4198	-8699	-13493	-396	-5730	-9806	-14019	10
0.342500	-30	41	90	-62	-112	-36	11	-17	-19	3	-75	-67	-102	-16	-31	-63	-100	35	-85	-35	-110	-7	-100	-72	-57	-4	-103	-16	-75	-70	-151	-78	-247	1801	1526	-21377	-283	-6871	-3702	-18539	-219	-4112	-8605	-13445	-507	-5664	-9608	-13970	-3
0.343333	-28	39	88	-63	-113	-39	7	-16	-21	4	-70	-65	-100	-17	-29	-61	-103	35	-87	-34	-109	-27	-102	-72	-69	-3	-103	-15	-76	-74	-159	-76	-163	1848	1430	-21320	-280	-6775	-3689	-18499	-194	-4040	-8513	-13408	-446	-5604	-9415	-13927	6
0.344167	-28	40	89	-60	-112	-33	12	-15	-18	6	-73	-63	-96	-16	-25	-59	-99	38	-85	-31	-102	-23	-99	-68	-67	0	-99	-11	-74	-68	-146	-76	-26	1886	1292	-21266	-296	-6691	-3681	-18450	-170	-3986	-8431	-13376	-527	-5559	-9238	-13900	18
0.345000	-28	44	88	-60	-108	-32	13	-16	-17	8	-68	-63	-96	-13	-24	-60	-102	38	-83	-30	-101	-19	-99	-85	-63	1	-97	-11	-70	-63	-147	-75	-103	1913	1143	-21220	-282	-6623	-3674	-18398	-178	-3950	-8349	-13354	-555	-5535	-9075	-13880	6
0.345833	-23	45	93	-58	-107	-34	17	-12	-15	9	-70	-60	-97	-10	-28	-60	-100	40	-86	-29	-103	-18	-96	-65	-61	2	-96	-11	-68	-66	-146	-74	-100	1927	979	-21185	-391	-6566	-3676	-18336	-180	-3936	-8286	-13338	-424	-5527	-8943	-13879	-13
0.346667	-24	44	87	-56	-108	-32	11	-14	-18	7	-75	-61	-96	-13	-26	-55	-102	37	-83	-28	-102	-19	-96	-67	-66	0	-100	-11	-69	-56	-143	-74	-80	1927	804	-21154	-342	-6523	-3677	-18265	-169	-3945	-8232	-13329	-710	-5528	-8832	-13882	8
0.347500	-25	43	88	-59	-110	-29	13	-14	-17	10	-72	-61	-91	-14	-26	-56	-84	37	-85	-31	-103	-23	-96	-69	-62	2	-99	-13	-73	-68	-143	-74	-236	1929	610	-21139	-128	-6498	-3690	-18182	-165	-3980	-8189	-13321	-665	-5555	-8750	-13897	20
0.348333	-24	41	87	-58	-118	-33	12	-16	-21	6	-76	-65	-97	-17	-29	-59	-100	35	-87	-30	-109	-24	-99	-70	-66	-4	-103	-15	-77	-70	-146	-78	72	1915	419	-21136	-148	-6485	-3703	-18091	-168	-4044	-8163	-13320	456	-5602	-8699	-13923	10
0.349167	-26	35	85	-64	-112	-39	9	-17	-22	5	-74	-65	-98	-9	-30	-60	-101	35	-85	-32	-107	-22	-98	-72	-64	0	-98	-11	-74	-68	-147	-75	-148	1904	223	-21139	-229	-6487	-3714	-17986	-120	-4129	-8139	-13315	3776	-5657	-8673	-13947	23
0.350000	-25	43	80	-61	-115	-34	11	-16	-19	4	-73	-65	-99	-16	-28	-60	-98	34	-86	-31	-107	-22	-99	-69	-65	-4	-100	-14	-76	-70	-146	-77	-119	1892	24	-21154	-242	-6502	-3725	-17874	-74	-4238	-8131	-13318	10087	-5732	-8674	-13976	18
0.350833	-28	43	86	-59	-111	-34	13	-14	-16	5	-74	-64	-95	-14	-27	-53	-96	38	-84	-31	-103	-23	-98	-64	-63	1	-98	-13	-72	-68	-144	-72	-81	1879	-169	-21185	-182	-6535	-3738	-17745	-105	-4374	-8118	-13322	9420	-5820	-8693	-14002	23
0.351667	-19	44	85	-57	-110	-31	17	-11	-17	10	-70	-60	-97	-14	-28	-55	-100	38	-82	-30	-104	-19	-96	-66	-63	1	-97	-6	-73	-52	-145	-76	-234	1869	-357	-21220	-188	-6580	-3751	-17601	-133	-4536	-8126	-13325	6452	-5927	-8734	-14031	44
0.352500	-23	43	90	-58	-109	-31	13	-14	-17	10	-70	-62	-96	-18	-26	-56	-109	36	-82	-21	-107	-21	-98	-68	-59	0	-97	-10	-70	-65	-143	-70	-316	1870	-547	-21266	-199	-6645	-3764	-17455	-99	-4718	-8130	-13329	5762	-6044	-8790	-14056	42
0.353333	-23	45	89	-58	-95	-28	27	-10	-16	10	-68	-58	-94	-15	-28	-56	-97	39	-82	-26	-102	-18	-97	-64	-61	2	-98	-10	-83	-65	-144	-73	-146	1876	-722	-21332	-118	-6727	-3773	-17294	-95	-4920	-8131	-13339	4462	-6182	-8854	-14081	22
0.354167	-22	45	87	-58	-107	-30	13	-13	-16	8	-70	-57	-94	-16	-25	-57	-95	37	-96	-27	-101	-21	-98	-69	-63	0	-99	-10	-70	-68	-143	-72	-223	1893	-900	-21397	-1	-6836	-3788	-17133	-119	-5141	-8133	-13358	2321	-6330	-8929	-14102	28
0.355000	-19	44	57	-63	-110	-33	13	-15	-16	7	-72	-65	-96	-17	-29	-57	-101	34	-87	-33	-104	-21	-92	-68	-64	0	-101	-12	-62	-68	-146	-74	-147	1919	-1071	-21471	26	-6945	-3801	-16961	-105	-5371	-8123	-13374	904	-6488	-9001	-14122	11
0.355833	-27	39	87	-61	-109	-30	10	-14	-22	3	-74	-67	-75	-17	-29	-60	-120	34	-86	-31	-104	-23	-99	-73	-66	-4	-103	-14	-75	-68	-146	-74	-204	1964	-1228	-21549	12	-7073	-3823	-16784	-80	-5609	-8106	-13400	350	-6659	-9066	-14137	-5
0.356667	-5	41	87	-63	-80	-32	12	-15	-15	5	-74	-65	-100	-22	-32	-60	-100	30	-86	-34	-108	-23	-101	-72	-67	-3	-90	-14	-78	-72	-146	-75	-272	2020	-1385	-21627	-1	-7214	-3823	-16607	-61	-5854	-8075	-13429	-290	-6838	-9126	-14148	23
0.357500	-27	39	86	-64	-110	-34	10	-19	-22	5	-77	-65	-99	-17	-30	-58	-99	34	-83	-30	-100	-22	-100	-66	-65	-3	-100	-13	-75	-69	-145	-75	-234	2093	-1531	-21692	22	-7361	-3831	-16426	-29	-6094	-8031	-13466	-1056	-7023	-9163	-14152	47
0.358333	-28	40	87	-75	-111	-32	12	-3	-17	7	-70	-62	-95	-15	-28	-57	-96	36	-83	-32	-103	-22	-104	-67	-62	0	-99	-10	-72	-68	-144	-74	-188	2177	-1679	-21753	40	-7520	-3844	-16246	-96	-6336	-7969	-13505	-1434	-7216	-9187	-14146	12
0.359167	-24	43	88	-60	-109	-33	12	-13	-16	6	-69	-67	-95	-17	-43	-53	-97	36	-84	-32	-103	-21	-99	-67	-62	-1	-98	-14	-74	-67	-147	-73	-97	2275	-1820	-21813	6	-7677	-3852	-16068	-146	-6574	-7896	-13552	-1724	-7413	-9189	-14145	16
0.360000	-27	43	87	-35	-112	-33	11	-12	-16	5	-72	-63	-98	-17	-27	-58	-100	34	-85	-31	-105	-22	-101	-69	-67	0	-95	-12	-70	-67	-143	-73	-86	2382	-1965	-21850	-49	-7842	-3851	-15901	-57	-6799	-7803	-13619	-2235	-7611	-9169	-14129	20
0.360833	-25	42	91	-59	-107	-31	18	-16	-16	7	-66	-60	-97	-22	-28	-57	-97	35	-81	-30	-102	-19	-98	-66	-63	3	-95	-13	-72	-67	-145	-74	-310	2501	-2107	-21868	125	-8002	-3855	-15729	-55	-7010	-7703	-13683	-2921	-7813	-9124	-14106	0
0.361667	-25	51	88	-56	-108	-32	12	-15	-21	5	-74	-63	-97	-16	-29	-58	-100	33	-84	-31	-103	-22	-102	-69	-67	-4	-99	-13	-73	-70	-145	-76	44	2625	-2243	-21869	151	-8156	-3855	-15570	-74	-7212	-7585	-13757	-2359	-8020	-9057	-14078	16
0.362500	-27	41	86	-58	-111	-32	11	-13	-16	1	-73	-65	-97	-15	-31	-59	-104	29	-78	-34	-104	-23	-102	-64	-67	0	-99	-13	-76	-72	-145	-78	-73	2756	-2382	-21844	243	-8301	-3851	-15416	-4	-7396	-7451	-13842	-2920	-8224	-8973	-14033	0
0.363333	-26	41	89	-52	-110	-34	19	-15	-18	1	-79	-65	-96	-16	-31	-60	-100	33	-83	-33	-104	-23	-101	-70	-63	-1	-110	-15	-75	-68	-147	-62	-119	2897	-2510	-21790	570	-8441	-3838	-15272	-23	-7558	-7308	-13924	-2936	-8421	-8861	-13991	-18
0.364167	-28	38	85	-61	-109	-34	12	-14	-19	3	-74	-66	-97	-16	-33	-64	-101	30	-86	-32	-104	-23	-99	-68	-64	-3	-98	-12	-69	-69	-146	-75	-101	3038	-2637	-21708	486	-8571	-3817	-15135	-124	-7728	-7154	-14003	-3084	-8613	-8725	-13928	-18
0.365000	-23	43	88	-60	-105	-32	15	-15	-17	4	-73	-67	-95	-14	-29	-59	-98	34	-85	-31	-103	-23	-103	-69	-64	0	-99	-13	-81	-72	-147	-74	-67	3186	-2764	-21595	201	-8686	-3790	-15010	-199	-7844	-7001	-14087	-3152	-8805	-8584	-13858	-22
0.365833	-25	41	84	-59	-110	-34	9	-17	-22	5	-78	-62	-98	-14	-28	-58	-88	34	-87	-32	-103	-24	-101	-68	-63	0	-99	-11	-75	-69	-147	-72	-144	3337	-2882	-21455	90	-8806	-3760	-14896	-213	-7956	-6841	-14165	-3432	-8981	-8422	-13780	-23
0.366667	-28	42	87	-60	-109	-32	11	-14	-18	6	-69	-63	-99	-15	-30	-59	-99	36	-81	-32	-103	-24	-100	-67	-60	0	-97	-11	-78	-70	-146	-70	21	3491	-2991	-21286	-60	-8881	-3721	-14790	-214	-8060	-6686	-14236	-2869	-9151	-8257	-13694	-15
0.367500	-25	42	89	-60	-110	-34	15	-15	-18	5	-72	-64	-96	-18	-28	-58	-101	33	-82	-30	-102	-22	-100	-68	-63	2	-100	-11	-73	-67	-147	-69	-29	3647	-3093	-21093	-171	-8960	-3681	-14706	-104	-8148	-6549	-14299	-2684	-9307	-8083	-13597	-7
0.368333	-22	41	63	-57	-107	27	18	-13	-17	3	-72	-61	-94	-12	-29	-60	-101	35	-84	-31	-103	-18	-98	-66	-65	0	-99	-11	-70	-61	-147	-75	-9	3809	-3185	-20874	-246	-9034	-3628	-14621	128	-8222	-6398	-14347	-2898	-9448	-7918	-13496	-15
0.369167	-26	43	89	-57	-108	-34	12	-18	-15	5	-74	-58	-95	-11	-29	-58	-103	33	-88	-32	-104	-23	-99	-69	-64	-4	-99	-11	-70	-68	-146	-72	-24	3978	-3270	-20637	-341	-9099	-3587	-14553	99	-8286	-6268	-14381	-2830	-9577	-7748	-13388	-26
0.370000	-27	39	94	-58	-109	-31	15	-14	-15	6	-70	-64	-96	-12	-29	-59	-99	34	-90	-35	-103	-21	-98	-66	-63	0	-114	-12	-73	-69	-148	-72	78	4142	-3347	-20382	-335	-9160	-3517	-14496	11	-8342	-6154	-14394	-2523	-9688	-7586	-13284	-36
0.370833	-22	42	88	-57	-107	-31	9	-14	-40	2	-72	-62	-108	-11	-24	-57	-98	37	-84	-30	-102	-18	-96	-67	-62	-1	-99	-11	-70	-65	-147	-73	129	4322	-3406	-20112	280	-9221	-3456	-14454	58	-8384	-6054	-14392	-2154	-9789	-7432	-13174	-46
0.371667	-23	43	70	-56	-103	-33	18	-12	-13	7	-70	-58	-95	-10	-27	-58	-96	36	-84	-33	-104	-17	-97	-65	-61	0	-97	-12	-72	-73	-146	-69	76	4499	-3468	-19838	1038	-9285	-3387	-14423	8	-8426	-5974	-14363	-1559	-9870	-7294	-13077	-48
0.372500	-21	45	88	-58	-107	-31	18	-12	-13	8	-74	-62	-95	-9	-25	-53	-97	36	-85	-38	-101	-33	-97	-64	-61	-4	-99	-12	-70	-68	-147	-70	19	4680	-3515	-19557	810	-9351	-3317	-14405	-90	-8467	-5932	-14318	-1325	-9942	-7167	-12984	-42
0.373333	-27	59	89	-56	-109	-33	16	-36	-15	6	-70	-62	-96	-11	-26	-57	-96	34	-84	-33	-104	-22	-99	-67	-62	0	-99	-9	-73	-68	-147	-66	85	4863	-3565	-19284	500	-9433	-3246	-14400	-163	-8507	-5864	-14251	-1434	-9998	-7062	-12902	-63
0.374167	-28	40	87	-60	-109	-35	13	-15	-19	3	-84	-66	-100	-18	-30	-62	-102	33	-87	-31	-104	-19	-98	-67	-63	0	-98	-14	-76	-67	-149	-75	-161	5049	-3618	-19011	512	-9518	-3156	-14405	-224	-8549	-5837	-14166	-1984	-10045	-6970	-12835	-50
0.375000	-30	39	86	-62	-112	-35	9	-15	-17	5	-73	-64	-95	-15	-29	-60	-98	32	-88	-27	-105	-24	-104	-68	-63	0	-96	-16	-75	-72	-152	-76	113	5237	-3659	-18748	335	-9622	-3088	-14420	-251	-8594	-5826	-14060	-701	-10081	-6888	-12776	-34
0.375833	-28	42	86	-62	-112	-35	11	-15	-22	1	-75	-64	-97	-21	-33	-63	-99	33	-88	-34	-108	-24	-101	-66	-64	-4	-101	-13	-77	-72	-151	-78	74	5425	-3703	-18496	67	-9729	-2994	-14438	-327	-8635	-5829	-13942	-929	-10105	-6825	-12732	-33
0.376667	-27	43	109	-58	-113	-33	11	-15	-18	5	-74	-65	-96	-16	-30	-60	-101	33	-90	-33	-102	-23	-100	-70	-64	-3	-99	-13	-73	-67	-147	-70	81	5614	-3753	-18267	-15	-9852	-2900	-14466	-471	-8689	-5842	-13806	-1240	-10123	-6773	-12697	-26
0.377500	-26	42	90	-58	-108	-35	12	-13	-14	6	-70	-63	-97	-11	-53	-58	-99	34	-85	-33	-103	-21	-100	-66	-63	0	-97	-12	-68	-68	-149	-77	57	5796	-3804	-18050	-526	-9988	-2799	-14496	-448	-8738	-5858	-13656	-1158	-10139	-6739	-12681	-29
0.378333	-26	69	94	-58	-108	-44	10	-13	-19	5	-72	-63	-97	-16	-27	-58	-99	35	-87	-30	-105	-19	-98	-68	-64	-4	-100	-11	-72	-67	-146	-76	-73	5974	-3860	-17861	-1568	-10139	-2690	-14540	-446	-8798	-5889	-13508	-1100	-10151	-6711	-12673	-41
0.379167	-26	40	88	-59	-105	-34	12	-11	-15	18	-72	-60	-95	-1	-29	-61	-99	33	-86	-31	-102	-21	-98	-67	-62	-1	-98	-13	-74	-66	-145	-74	-99	6148	-3923	-17695	-1713	-10298	-2573	-14577	-470	-8855	-5922	-13352	-1677	-10157	-6695	-12673	-43
0.380000	-25	46	90	-58	-110	-33	10	-12	-18	6	-75	-64	-96	-14	-28	-59	-98	34	-84	-31	-104	-7	-100	-67	-65	-1	-100	-14	-73	-70	-145	-74	18	6319	-3986	-17551	-1257	-10460	-2452	-14622	-500	-8916	-5933	-13201	-1215	-10163	-6692	-12674	-36
0.380833	-26	41	86	-61	-109	-36	11	-7	-18	5	-70	-98	-96	-14	-29	-59	-100	33	-87	-34	-107	-22	-99	-68	-64	0	-98	-12	-72	-69	-146	-72	-47	6479	-4054	-17441	-1180	-10625	-2330	-14671	-549	-8977	-5946	-13053	-1172	-10163	-6695	-12697	-49
0.381667	-28	42	87	-59	-112	-38	8	-15	-21	2	-77	-70	-99	-18	-33	-62	-104	32	-88	-36	-105	-25	-103	-72	-66	-4	-102	-16	-78	-73	-152	-79	63	6632	-4117	-17352	-1186	-10790	-2204	-14715	-432	-9038	-5949	-12914	-1537	-10168	-6707	-12711	-56
0.382500	-28	36	84	-65	-113	-45	6	-17	-21	0	-77	-68	-100	-21	-31	-64	-104	30	-91	-35	-122	-28	-103	-73	-64	-4	-103	-15	-76	-70	-150	-78	8	6782	-4178	-17292	156	-10948	-2070	-14760	-318	-9092	-5938	-12778	-2589	-10161	-6717	-12713	-45
0.383333	-49	37	82	-58	-110	-40	8	-17	-23	3	-77	-65	-102	-21	-33	-61	-102	33	-87	-35	-110	-24	-102	-69	-68	7	-101	-15	-58	-73	-151	-80	-7	6925	-4231	-17257	4930	-11089	-1934	-14804	-296	-9138	-5900	-12659	-4500	-10139	-6731	-12724	-42
0.384167	-32	38	84	-60	-115	-39	7	-18	-19	4	-75	-63	-88	-18	-30	-62	-101	33	-85	-33	-104	-24	-103	-69	-65	0	-99	-15	-73	-72	-148	-76	90	7062	-4272	-17248	6462	-11219	-1798	-14840	-317	-9176	-5843	-12547	-4472	-10120	-6741	-12712	-38
0.385000	-25	40	88	-58	-112	-35	11	-13	-15	6	-73	-63	-95	-14	-28	-59	-100	37	-80	-33	-101	-18	-97	-67	-64	3	-99	-11	-75	-68	-146	-73	138	7190	-4309	-17258	3628	-11330	-1666	-14872	-362	-9207	-5770	-12456	-3425	-10094	-6751	-12693	-40
0.385833	-21	43	88	-56	-109	-33	12	-48	-19	0	-72	-62	-93	-12	-33	-56	-102	35	-83	-30	-103	-21	-97	-67	-65	-4	-98	-11	-69	-68	-145	-75	119	7311	-4332	-17300	2777	-11417	-1539	-14912	-305	-9226	-5681	-12376	-2889	-10066	-6762	-12675	-34
0.386667	-28	41	91	-57	-108	-34	13	-14	-15	9	-73	-62	-95	-15	-28	-58	-98	38	-83	-31	-103	-21	-96	-67	-52	1	-96	-11	-68	-67	-145	-73	84	7419	-4348	-17358	2916	-11480	-1420	-14934	-207	-9236	-5572	-12309	-2248	-10031	-6769	-12636	-38
0.387500	-24	42	89	-57	-111	-32	12	-12	-16	7	-56	-62	-96	-12	-28	-55	-97	38	-81	-30	-102	-18	-97	-67	-62	1	-98	-11	-70	-67	-145	-75	-212	7522	-4351	-17438	4385	-11514	-1308	-14962	-161	-9236	-5452	-12261	-2503	-9991	-6770	-12590	-35
0.388333	-25	40	112	-60	-109	-32	10	-13	-15	7	-70	-62	-96	-13	-28	-56	-97	36	-82	-31	-101	-21	-98	-68	-63	1	-96	-10	-69	-74	-150	-76	-14	7611	-4345	-17535	4403	-11524	-1210	-14982	-181	-9229	-5316	-12226	-1421	-9951	-6762	-12538	-21
0.389167	-21	41	91	-59	-111	-36	13	-11	-16	5	-73	-64	-96	-14	-27	-56	-100	39	-83	-31	-103	-23	-96	-68	-63	0	-99	-11	-76	-68	-146	-73	93	7686	-4323	-17645	2798	-11503	-1123	-14991	-233	-9210	-5179	-12205	-894	-9910	-6746	-12478	-6
0.390000	-17	42	89	-63	-111	-34	12	-13	-19	6	-75	-63	-99	-15	-30	-58	-105	34	-88	-33	-105	-24	-99	-97	-68	-4	-101	-15	-79	-72	-148	-76	-81	7748	-4303	-17770	2155	-11455	-1046	-15014	-208	-9187	-5035	-12194	-896	-9865	-6726	-12416	-3
0.390833	-27	42	88	-63	-115	-38	10	-12	-46	5	-75	-67	-98	-16	-28	-55	-98	38	-82	-32	-105	-22	-97	-67	-63	2	-97	-11	-75	-75	-147	-73	-41	7800	-4272	-17898	1348	-11375	-980	-15034	-158	-9147	-4895	-12183	-359	-9826	-6691	-12348	5
0.391667	-22	43	89	-58	-110	-35	11	-13	-16	6	-70	-62	-97	-12	-27	-53	-98	36	-82	-30	-107	-21	-100	-68	-64	0	-98	-11	-74	-68	-152	-72	107	7835	-4241	-18033	1255	-11275	-934	-15020	-136	-9111	-4751	-12185	174	-9788	-6649	-12286	5
0.392500	-25	44	90	-56	-108	-31	15	-10	-14	9	-70	-60	-94	-12	-30	-42	-98	39	-84	-30	-105	-22	-98	-66	-62	1	-96	-9	-70	-67	-146	-73	10	7857	-4206	-18175	843	-11148	-893	-15016	-118	-9064	-4622	-12184	-280	-9748	-6598	-12227	-51
0.393333	-17	42	96	-58	-109	-34	15	8	-13	10	-69	-61	-92	-9	-23	-55	-96	40	-81	-28	-100	-21	-97	-69	-57	4	-97	-9	-77	-66	-147	-69	0	7867	-4176	-18319	-62	-11005	-871	-15008	-109	-9010	-4506	-12202	148	-9714	-6540	-12173	-168
0.394167	-21	43	92	-57	-109	-33	15	-30	-14	-3	-72	-60	-70	-9	-26	-57	-101	37	-84	-30	-102	-19	-97	-65	-62	3	-97	-10	-70	-66	-145	-73	-14	7858	-4148	-18469	-73	-10846	-860	-14998	-109	-8956	-4408	-12218	925	-9683	-6485	-12132	-133
0.395000	-27	40	89	-59	-110	-34	12	-15	-22	6	-74	-63	-100	-14	-29	-56	-102	34	-87	-29	-95	-22	-99	-73	-66	-3	-100	-14	-74	-69	-147	-73	4	7837	-4123	-18614	1224	-10678	-863	-14980	-100	-8898	-4331	-12233	676	-9656	-6424	-12101	-21
0.395833	-28	40	88	-60	-109	-33	10	-19	-16	9	-69	-65	-99	-16	-11	-58	-102	33	-88	-32	-105	-25	-100	-68	-65	0	-100	-12	-75	-70	-148	-70	-44	7804	-4106	-18708	2892	-10497	-868	-14953	-102	-8831	-4265	-12252	438	-9622	-6354	-12077	-14
0.396667	-26	43	93	-59	-109	-30	15	-11	-19	6	-73	-65	-94	-12	-28	-57	-100	36	-86	-29	-104	-22	-100	-69	-64	0	-101	-12	-34	-66	-146	-72	-197	7766	-4084	-18897	1929	-10311	-889	-14919	-98	-8761	-4224	-12263	209	-9593	-6292	-12066	4
0.397500	-24	42	90	-62	-109	-32	11	-14	-16	7	-69	-63	-94	-12	-41	-57	-99	35	-86	-30	-108	-23	-102	-67	-63	0	-99	-10	-72	-69	-148	-72	-142	7712	-4075	-19031	1245	-10123	-912	-14885	-63	-8680	-4198	-12271	-322	-9559	-6234	-12061	72
0.398333	-26	43	68	-59	-111	-35	12	-13	-16	7	-75	-63	-100	-16	-30	-58	-100	34	-84	-34	-107	-23	-100	-67	-65	-3	-100	-16	-76	-72	-148	-74	-205	7650	-4077	-19161	722	-9942	-965	-14842	-42	-8604	-4201	-12284	-50	-9530	-6189	-12071	136
0.399167	-26	41	86	-60	-113	-39	8	-16	-33	3	-70	-65	-98	-16	-30	-56	-99	34	-85	-32	-108	-24	-100	-69	-64	0	-99	-10	-70	-68	-147	-73	-252	7584	-4077	-19284	-706	-9752	-1027	-14795	21	-8513	-4217	-12290	511	-9485	-6144	-12083	166
0.400000	-25	43	90	-57	-108	-32	12	-14	-16	6	-70	-63	-95	-16	-31	-61	-99	37	-92	-30	-103	-23	-100	-92	-62	0	-98	-12	-75	-74	-150	-75	-137	7504	-4093	-19398	-1744	-9574	-1080	-14737	87	-8419	-4258	-12295	870	-9438	-6111	-12105	148
0.400833	-25	42	91	-60	-109	-33	13	-16	9	7	-70	-65	-96	-15	-27	-58	-98	36	-85	-31	-104	-22	-99	-68	-64	-1	-98	-11	-75	-68	-147	-69	-303	7447	-4111	-19505	-2877	-9412	-1160	-14678	133	-8315	-4312	-12302	394	-9387	-6092	-12125	102
0.401667	-25	43	90	-60	-109	-33	12	-15	-18	5	-74	-63	-98	-18	-30	-63	-101	33	-84	-33	-104	-25	-100	-68	-66	-4	-97	-18	-74	-70	-149	-75	-311	7327	-4139	-19604	-3743	-9233	-1246	-14613	198	-8204	-4388	-12307	721	-9329	-6088	-12155	95
0.402500	-25	43	89	-59	-113	-35	11	-17	-21	4	-75	-61	-101	-17	-30	-60	-101	34	-85	-35	-108	-23	-99	-68	-67	-5	-102	-11	-73	-70	-147	-75	41	7234	-4174	-19693	-5261	-9069	-1349	-14547	250	-8089	-4483	-12314	1477	-9267	-6097	-12182	139
0.403333	-27	39	85	-61	-118	-32	10	-16	-21	4	-74	-63	-97	-17	-30	-61	-103	29	-85	-35	-108	-22	-100	-69	-69	-5	-101	-18	-75	-72	-148	-74	-135	7131	-4220	-19768	-7807	-8909	-1468	-14475	242	-7964	-4578	-12320	824	-9190	-6124	-12206	158
0.404167	-24	38	90	-56	-109	-42	10	-32	-21	4	-73	-64	-105	-16	-29	-60	-99	34	-83	-30	-104	-19	-98	-68	-63	-3	-99	-12	-72	-69	-151	-72	-198	7020	-4267	-19818	-9388	-8756	-1599	-14398	233	-7836	-4695	-12322	1115	-9115	-6159	-12224	131
0.405000	-22	41	92	-60	-104	-32	15	-11	-11	9	-68	-61	-93	-13	-25	-58	-91	37	-81	-31	-93	-18	-95	-63	-60	1	-96	-10	-69	-67	-144	-70	-77	6911	-4333	-19880	-8994	-8607	-1751	-14320	254	-7699	-4824	-12321	1465	-9030	-6213	-12239	67
0.405833	-25	44	91	-58	-108	-28	13	-12	-16	7	-75	-61	-96	-14	-29	-60	-99	36	-83	-30	-102	-21	-98	-65	-62	1	-99	-12	-73	-68	-145	-72	-80	6788	-4409	-19914	-8904	-8465	-1918	-14243	249	-7567	-4965	-12325	1049	-8946	-6285	-12252	18
0.406667	-33	42	89	-62	-109	-34	12	-13	-14	5	-73	-61	-97	-14	-30	-60	-102	34	-80	-32	-105	-23	-103	-67	-65	0	-101	-12	-75	-68	-146	-76	-119	6657	-4496	-19928	-8186	-8329	-2103	-14170	249	-7435	-5116	-12324	967	-8858	-6368	-12261	28
0.407500	-25	41	88	-60	-109	-36	10	-16	-23	3	-75	-51	-98	-18	-30	-83	-103	35	-82	-31	-104	-23	-96	-66	-66	0	-99	-13	-75	-68	-147	-77	-15	6533	-4595	-19930	-7216	-8163	-2294	-14080	243	-7302	-5281	-12315	1681	-8768	-6458	-12256	20
0.408333	-24	45	87	-58	-108	-33	11	-14	-18	6	-73	-61	-95	-15	-27	-57	-99	34	-82	-30	-105	-22	-99	-69	-66	-3	-98	-14	-73	-68	-143	-75	-68	6384	-4716	-19907	-6768	-8062	-2504	-14008	208	-7175	-5449	-12303	1492	-8678	-6561	-12244	-33
0.409167	-30	38	85	-59	-108	-33	11	-16	-18	5	-55	-61	-97	-15	-29	-63	-100	36	-84	-30	-104	-23	-98	-66	-63	0	-98	-14	-72	-70	-148	-74	-63	6233	-4849	-19863	-6184	-7934	-2727	-13920	191	-7048	-5628	-12278	1164	-8595	-6672	-12227	-18
0.410000	-23	41	86	-58	-112	-32	12	-12	-18	5	-76	-61	-96	-13	-28	-60	-74	34	-82	-32	-101	-24	-97	-68	-63	-1	-98	-15	-72	-70	-144	-76	-94	6092	-4999	-19793	-5474	-7810	-2949	-13837	156	-6925	-5810	-12246	1386	-8509	-6792	-12204	-24
0.410833	-25	41	102	-58	-110	-32	10	-13	-13	8	-70	-61	-96	-12	-26	-59	-101	35	-81	-31	-104	-19	-96	-63	-62	0	-96	-9	-70	-68	-144	-75	-46	5942	-5162	-19717	-4799	-7685	-3179	-13749	121	-6813	-5995	-12194	1543	-8432	-6917	-12171	-14
0.411667	-26	41	90	-58	-108	-33	12	-13	-17	5	-74	-61	-97	-16	-28	-53	-98	37	-83	-28	-101	-22	-97	-68	-64	-6	-96	-13	-76	-69	-144	-74	-23	5786	-5343	-19596	-4696	-7567	-3410	-13663	125	-6707	-6190	-12139	1602	-8355	-7050	-12141	74
0.412500	-24	42	90	-58	-109	-33	13	-12	-16	9	-75	-59	-96	-21	-27	-55	-86	32	-79	-28	-104	-22	-96	-64	-62	0	-94	-10	-72	-69	-143	-73	-121	5625	-5541	-19466	-4879	-7457	-3641	-13576	77	-6601	-6379	-12060	1533	-8280	-7187	-12092	96
0.413333	-23	44	90	-60	-107	-31	16	-10	-14	9	-70	-59	-94	-12	-29	-56	-97	36	-79	-27	-101	-19	-95	-64	-62	2	-91	-16	-72	-69	-146	-72	-129	5466	-5752	-19313	-3776	-7348	-3867	-13481	29	-6506	-6595	-11969	1568	-8226	-7327	-12044	96
0.414167	-23	43	87	-58	-111	-36	12	-14	-14	7	-77	-60	-98	-13	-27	-55	-99	35	-83	-32	-102	-21	-100	-66	-65	-1	-98	-13	-73	-68	-148	-57	-199	5296	-5981	-19153	-2744	-7244	-4089	-13389	-10	-6416	-6805	-11867	1292	-8156	-7474	-11996	96
0.415000	-31	39	84	-62	-111	-35	8	-19	-21	1	-77	-65	-100	-17	-33	-46	-104	35	-85	-36	-109	-36	-102	-73	-67	-4	-101	-15	-76	-75	-152	-79	-292	5118	-6229	-18977	-1941	-7152	-4302	-13290	-49	-6331	-7019	-11763	964	-8096	-7627	-11959	63
0.415833	-29	35	84	-64	-113	-40	-12	-22	-25	0	-76	-63	-102	-19	-31	-63	-104	28	-90	-34	-110	-25	-101	-74	-67	-6	-101	-15	-76	-65	-151	-76	61	4946	-6475	-18791	-1063	-7068	-4502	-13188	-67	-6240	-7229	-11612	1831	-8040	-7779	-11875	58
0.416667	-28	39	86	-63	-113	-36	10	-15	-18	5	-76	-64	-96	-16	-30	-61	-102	30	-91	-32	-120	-24	-100	-69	-64	8	-102	-13	-73	-72	-150	-74	-77	4766	-6735	-18602	-372	-6969	-4682	-13079	-125	-6150	-7442	-11464	1036	-7986	-7938	-11810	47
0.417500	-26	39	85	-59	-110	-33	11	1	-21	2	-74	-64	-117	-18	-30	-61	-100	30	-85	-34	-104	-23	-99	-69	-65	-4	-102	-15	-74	-70	-149	-74	51	4590	-6993	-18404	287	-6891	-4843	-12964	-141	-6056	-7653	-11305	1087	-7934	-8093	-11734	45
0.418333	-25	39	86	-60	-111	-32	11	-16	-18	4	-70	-64	-95	-15	-28	-58	-98	34	-87	-34	-103	-22	-99	-67	-61	0	-95	-12	-73	-68	-148	-73	69	4412	-7256	-18223	912	-6817	-5011	-12850	-176	-5958	-7861	-11137	1145	-7888	-8254	-11658	73
0.419167	-26	41	89	-56	-105	-24	10	-15	-30	6	-70	-62	-120	-13	-26	-55	-98	35	-87	-31	-104	-18	-97	-67	-62	0	-98	-12	-76	-69	-146	-70	45	4227	-7518	-18038	1467	-6747	-5156	-12733	-208	-5856	-8066	-10962	878	-7842	-8415	-11579	101
0.420000	-23	41	87	-58	-108	-33	8	-12	-21	6	-70	-61	-97	-13	-52	-58	-98	34	-86	-57	-102	-24	-100	-69	-61	-1	-96	-12	-76	-69	-147	-73	-90	4041	-7774	-17864	2070	-6690	-5289	-12615	-220	-5747	-8275	-10782	568	-7797	-8573	-11499	79
0.420833	-21	42	89	-58	-111	-31	13	-13	-16	8	-70	-64	-97	-14	-28	-57	-100	34	-86	-32	-105	-22	-98	-68	-63	0	-100	-13	-72	-56	-149	-78	69	3852	-8028	-17701	2200	-6633	-5413	-12496	-287	-5643	-8458	-10605	1231	-7751	-8736	-11398	42
0.421667	-26	41	86	-59	-111	-35	11	-16	-18	5	-72	-64	-97	-13	-29	-60	-100	33	-88	-33	-105	-21	-101	-72	-65	-3	-100	-14	-70	-72	-149	-74	1	3662	-8269	-17557	2241	-6585	-5527	-12375	-357	-5530	-8644	-10429	1076	-7712	-8889	-11297	-21
0.422500	-26	39	86	-60	-111	-36	9	-17	-18	1	-73	-68	-99	-22	-33	-64	-103	29	-90	-38	-107	-25	-102	-74	-64	-5	-101	-15	-74	-72	-150	-79	-143	3474	-8500	-17428	2612	-6543	-5633	-12218	-323	-5413	-8815	-10257	696	-7673	-9043	-11192	-217
0.423333	-29	39	85	-47	-112	-38	7	-18	-24	0	-78	-66	-98	-18	-35	-64	-103	28	-93	-36	-127	-27	-109	-76	-69	-15	-108	-16	-80	-75	-151	-78	-257	3291	-8712	-17315	2917	-6505	-5741	-12140	-291	-5299	-8982	-10090	469	-7639	-9189	-11085	-414
0.424167	-32	36	80	-65	-109	-39	6	-22	-49	1	-75	-67	-100	-18	-33	-65	-103	29	-91	-35	-105	-26	-102	-69	-64	-5	-100	-12	-81	-73	-148	-77	-187	3112	-8908	-17214	3033	-6462	-5836	-12019	-221	-5176	-9121	-9921	463	-7601	-9318	-10968	-290
0.425000	-25	42	88	-59	-111	-35	12	-14	-19	4	-73	-64	-97	-16	-28	-63	-99	33	-84	-33	-104	-26	-101	-68	-64	0	-100	-15	-74	-70	-146	-74	-153	2941	-9084	-17127	3173	-6420	-5934	-11903	-187	-5069	-9257	-9787	560	-7566	-9444	-10845	-156
0.425833	-25	43	86	-59	-105	-28	22	-14	-14	-10	-70	-63	-95	-14	-28	-59	-102	35	-85	-33	-107	-23	-98	-68	-67	0	-100	-10	-74	-70	-145	-78	-178	2766	-9240	-17058	3171	-6386	-6035	-11799	-199	-4952	-9370	-9623	443	-7536	-9563	-10723	-113
0.426667	-24	41	89	-57	-107	-32	12	-14	-18	3	-72	-66	-97	-16	-32	-60	-99	34	-76	-30	-101	-25	-102	-68	-70	1	-99	-13	-76	-74	-146	-76	-80	2598	-9368	-17004	1868	-6351	-6136	-11701	-145	-4850	-9479	-9487	543	-7506	-9670	-10597	-36
0.427500	-19	43	90	-59	-112	-34	33	-21	-19	5	-70	-69	-96	-12	-26	-59	-97	35	-83	-31	-104	-22	-100	-66	-63	0	-98	-11	-69	-69	-146	-74	-172	2413	-9480	-16963	-3038	-6311	-6240	-11610	-80	-4755	-9570	-9357	884	-7475	-9766	-10463	26
0.428333	-25	43	91	-59	-110	-33	11	-14	-17	5	-72	-64	-99	-14	-29	-60	-99	33	-83	-32	-105	-22	-101	-67	-60	-3	-100	-11	-74	-72	-145	-76	-344	2276	-9566	-16922	-4866	-6268	-6357	-11529	-60	-4666	-9651	-9245	-21	-7445	-9853	-10333	24
0.429167	-26	42	89	-57	-110	-34	3	-14	-18	9	-73	-63	-97	-14	-27	-60	-97	34	-83	-34	-103	-23	-100	-68	-64	0	-101	-10	-72	-69	-142	-74	109	2121	-9629	-16895	-1234	-6222	-6473	-11461	-11	-4596	-9724	-9134	690	-7410	-9935	-10197	-1
0.430000	-24	41	92	-60	-107	-32	15	-14	-16	5	-72	-62	-94	-15	-28	-57	-81	35	-86	-31	-100	-18	-98	-65	-64	0	-98	-10	-72	-67	-145	-76	-40	1965	-9666	-16876	-749	-6171	-6594	-11401	21	-4534	-9788	-9033	392	-7371	-10008	-10064	-6
0.430833	-24	46	90	-57	-110	-32	15	-15	-23	7	-73	-63	-97	-13	-26	-60	-101	35	-83	-29	-105	-18	-98	-68	-65	0	-98	-10	-73	-66	-145	-74	-35	1812	-9681	-16857	-724	-6118	-6724	-11358	42	-4484	-9849	-8938	85	-7334	-10079	-9927	6
0.431667	-26	44	87	-59	-108	-32	17	-13	-17	5	-74	-63	-96	-14	-26	-60	-101	32	-85	-35	-103	-23	-103	-68	-63	0	-99	-14	-72	-69	-147	-77	-125	1664	-9684	-16845	451	-6063	-6855	-11324	114	-4448	-9909	-8852	6	-7292	-10146	-9792	-18
0.432500	-26	43	88	-61	-111	-35	12	-17	-19	1	-80	-65	-96	3	-24	-59	-98	35	-82	-31	-100	-19	-99	-65	-63	1	-98	-13	-72	-66	-143	-74	-122	1520	-9661	-16826	1261	-6006	-6992	-11302	171	-4422	-9960	-8771	286	-7243	-10211	-9656	2
0.433333	-27	45	88	-58	-111	-29	17	-12	-13	7	-70	-61	-94	-13	-25	-57	-99	36	-82	-32	-103	-23	-97	-64	-61	2	-99	-12	-70	-65	-142	-74	-254	1379	-9620	-16808	2977	-5955	-7131	-11293	131	-4415	-10020	-8702	-343	-7191	-10289	-9528	-31
0.434167	-23	45	88	-58	-109	-34	16	-14	-17	6	-67	-61	-96	-15	-27	-56	-99	36	-81	-30	-107	-22	-97	-67	-62	11	-98	-11	-73	-69	-146	-77	71	1240	-9573	-16791	4986	-5899	-7276	-11302	99	-4418	-10084	-8627	29	-7141	-10360	-9402	-86
0.435000	-27	40	85	-60	-111	-33	10	-16	-19	7	-75	-61	-100	7	-31	-59	-98	43	-84	-33	-105	-25	-103	-68	-65	0	-98	-13	-75	-73	-148	-76	61	1104	-9519	-16774	5098	-5860	-7418	-11319	85	-4434	-10158	-8566	266	-7087	-10433	-9272	-41
0.435833	-26	46	85	-58	-112	-33	12	-8	-18	7	-73	-63	-97	-15	-30	-60	-100	33	-83	-35	-104	-23	-100	-67	-62	-1	-98	-14	-70	-69	-145	-77	-28	979	-9456	-16753	4300	-5816	-7558	-11343	82	-4465	-10224	-8507	30	-7028	-10519	-9154	-68
0.436667	-23	43	88	-58	-109	-32	13	-17	-15	6	-72	-61	-97	-14	-28	-55	-100	36	-87	-33	-103	-21	-99	-69	-63	0	-95	-12	-70	-66	-144	-75	-74	856	-9391	-16727	4600	-5786	-7700	-11384	67	-4503	-10303	-8460	-298	-6970	-10610	-9037	-6
0.437500	-23	42	89	-56	-109	-30	13	-18	-22	12	-72	-63	-96	-15	-31	-57	-98	35	-82	-30	-103	-23	-97	-66	-62	0	-97	-13	-74	-65	-145	-76	-78	743	-9331	-16723	4804	-5771	-7832	-11428	35	-4555	-10387	-8416	-119	-6915	-10710	-8925	118
0.438333	-24	44	90	-57	-107	-31	13	-12	-17	10	-72	-62	-93	-15	-26	-57	-96	21	-82	-30	-113	-21	-93	-67	-60	-1	-97	-13	-73	-65	-143	-73	-78	642	-9273	-16670	4557	-5774	-7971	-11483	28	-4621	-10481	-8377	4	-6868	-10822	-8817	80
0.439167	-24	42	86	-55	-108	-9	15	-11	-15	10	-77	-59	-95	-14	-27	-56	-99	35	-83	-30	-101	-19	-97	-67	-63	1	-96	-11	-72	-79	-144	-77	-110	556	-9230	-16635	4169	-5799	-8105	-11549	22	-4694	-10573	-8348	-5	-6827	-10941	-8716	84
0.440000	-25	41	87	-56	-111	-32	12	-17	-19	7	-74	-64	-97	-15	-26	-57	-100	15	-83	-9	-103	-23	-99	-68	-66	0	-98	-17	-73	-69	-146	-76	5	481	-9201	-16592	3714	-5848	-8236	-11620	35	-4785	-10676	-8333	123	-6799	-11069	-8620	103
0.440833	-24	38	82	-63	-112	-57	9	-17	-21	7	-74	-65	-98	-16	-29	-59	-100	35	-88	-33	-107	-23	-98	-62	-65	0	-97	-12	-72	-67	-147	-75	151	421	-9181	-16535	3346	-5914	-8361	-11698	32	-4881	-10770	-8317	261	-6774	-11200	-8529	60
0.441667	-25	40	85	-56	-111	-33	11	-14	-22	9	-74	-65	-100	-19	-24	-60	-101	33	-84	-32	-107	-26	-101	-72	-63	-4	-99	-16	-79	-73	-148	-77	-168	381	-9182	-16470	3212	-6003	-8481	-11778	2	-4985	-10867	-8319	-684	-6764	-11339	-8441	171
0.442500	-27	37	88	-59	-108	-26	12	-15	-19	8	-73	-66	-98	-17	-32	-62	-99	33	-86	-35	-107	-27	-101	-73	-66	-3	-101	-17	-74	-70	-148	-76	42	360	-9209	-16393	3008	-6113	-8599	-11857	-11	-5106	-10965	-8320	157	-6764	-11480	-8357	436
0.443333	-28	37	87	-60	-114	-34	10	-16	-22	5	-75	-66	-100	-16	-34	-62	-103	37	-90	-29	-111	-26	-102	-69	-65	-5	-102	-15	-77	-74	-149	-76	61	352	-9248	-16288	2558	-6245	-8706	-11947	-28	-5228	-11051	-8332	-57	-6778	-11622	-8280	475
0.444167	-29	37	88	-59	-113	-52	11	-17	-21	5	-70	-65	-96	-14	-28	-58	-102	33	-84	-30	-104	-23	-101	-107	-65	0	-98	-12	-85	-68	-146	-74	38	367	-9309	-16170	2401	-6390	-8807	-12036	-23	-5357	-11131	-8349	-223	-6797	-11761	-8203	356
0.445000	-24	37	91	-53	-108	-32	15	-10	-18	5	-72	-62	-95	-15	-26	-59	-98	33	-85	-28	-101	-21	-99	-67	-62	0	-100	-11	-70	-66	-146	-73	180	392	-9398	-16031	2229	-6554	-8905	-12113	-17	-5492	-11205	-8375	-116	-6831	-11897	-8130	320
0.445833	-25	34	90	-55	-109	-31	13	-13	-17	7	-72	-64	-99	-14	-27	-58	-99	34	-84	-30	-102	-21	-97	-70	-64	-1	-97	-12	-70	-69	-146	-73	286	434	-9504	-15873	2014	-6729	-8991	-12194	-31	-5633	-11269	-8406	9	-6872	-12028	-8062	249
0.446667	-27	39	90	-55	-109	-33	18	-13	-15	7	-69	-63	-97	-15	-27	-58	-98	29	-85	-32	-105	-22	-98	-67	-62	0	-98	-11	-74	-69	-146	-72	18	483	-9640	-15688	1836	-6910	-9074	-12269	-45	-5773	-11316	-8461	-639	-6920	-12148	-8004	150
0.447500	-27	42	67	-58	-109	-32	15	-15	-19	5	-73	-63	-98	-15	-28	-58	-99	33	-86	-32	-108	-23	-100	-67	-66	-3	-100	-9	-75	-70	-145	-117	37	542	-9794	-15481	1582	-7093	-9145	-12345	-36	-5914	-11355	-8489	-228	-6971	-12257	-7947	75
0.448333	-27	38	86	-60	-112	-35	13	-18	-22	1	-74	-68	-77	-17	-31	-61	-101	29	-86	-38	-103	-27	-104	-70	-67	-3	-101	-12	-77	-74	-148	-77	-66	596	-9976	-15259	1418	-7275	-9209	-12408	-33	-6055	-11382	-8532	-42	-7024	-12355	-7895	182
0.449167	-22	37	88	-58	-112	-22	12	-16	-19	3	-74	-70	-101	-22	-30	-60	-101	30	-87	-35	-105	-25	-109	-68	-66	-4	-103	-16	-76	-70	-147	-74	-32	660	-10177	-15006	1342	-7445	-9254	-12458	-33	-6184	-11398	-8576	-343	-7071	-12428	-7841	395
0.450000	-27	40	86	-60	-112	-34	15	-22	-21	4	-73	-61	-97	-17	-29	-60	-101	30	-85	-34	-107	-26	-103	-68	-65	-3	-97	-11	-74	-70	-147	-76	-40	719	-10395	-14736	1097	-7605	-9292	-12500	-25	-6305	-11394	-8619	-610	-7109	-12484	-7795	278
0.450833	-26	40	90	-57	-110	-32	16	-15	-17	4	-70	-65	-97	-21	-30	-58	-98	34	-82	-30	-107	-25	-102	-68	-64	0	-96	-11	-74	-69	-149	-73	-40	773	-10627	-14449	929	-7745	-9304	-12521	-36	-6414	-11380	-8663	-520	-7138	-12520	-7752	128
0.451667	-24	39	90	-56	-111	-35	15	-14	0	5	-70	-94	-97	-13	-28	-59	-100	34	-83	-32	-105	-23	-100	-68	-66	-1	-100	-9	-74	-68	-146	-73	-53	811	-10879	-14152	743	-7868	-9302	-12534	-29	-6510	-11356	-8699	-252	-7155	-12528	-7713	95
0.452500	-24	43	94	-57	-110	-31	10	-13	-16	7	-69	-61	-97	-14	-28	-58	-98	37	-82	-31	-102	-22	-99	-65	-62	-6	-97	-9	-69	-74	-144	-79	-224	840	-11137	-13847	619	-7968	-9280	-12531	-21	-6594	-11323	-8730	-253	-7161	-12515	-7677	44
0.453333	-22	43	93	-57	-105	-29	15	-12	-16	8	-67	-63	-92	-11	-29	-53	-96	38	-80	-31	-100	-18	-98	-66	-61	0	-96	-10	-70	-64	-145	-70	-206	856	-11411	-13541	454	-8052	-9236	-12515	-46	-6664	-11282	-8756	-292	-7151	-12476	-7649	4
0.454167	-26	43	89	-55	-105	-30	15	-11	-15	6	-69	-60	-94	-13	-27	-56	-101	33	-83	-31	-103	-23	-97	-62	-65	0	-96	-10	-70	-66	-144	-76	-6	850	-11684	-13234	142	-8116	-9179	-12492	-61	-6713	-11243	-8780	-109	-7131	-12417	-7627	-68
0.455000	-26	41	89	-59	-108	-9	12	-14	-25	1	-73	-63	-96	-13	-28	-57	-101	35	-84	-36	-104	-23	-101	-68	-70	-7	-102	-8	-73	-66	-150	-75	-336	839	-11957	-12933	-87	-8163	-9099	-12450	-35	-6747	-11178	-8789	-976	-7100	-12326	-7611	-145
0.455833	-30	36	87	-61	-110	-32	12	-14	-21	4	-72	-61	-96	-14	-30	-58	-103	37	-86	-32	-105	-19	-112	-72	-67	0	-101	-12	-72	-69	-146	-75	-301	795	-12220	-12647	-462	-8193	-8995	-12398	-50	-6756	-11109	-8783	-435	-7053	-12212	-7599	-204
0.456667	-27	39	90	-60	-111	-33	25	-15	-19	3	-76	-67	-99	-15	-27	-59	-102	32	-84	-33	-105	-23	-101	-70	-67	-5	-103	-16	-75	-73	-149	-77	-93	745	-12467	-12371	-1059	-8217	-8868	-12339	-91	-6753	-11041	-8772	-259	-7000	-12071	-7593	-241
0.457500	-26	37	86	-62	-113	-35	10	-18	-19	1	-76	-66	-102	-18	-31	-59	-100	33	-85	-34	-107	-21	-99	-67	-58	-1	-101	-14	-73	-68	-147	-74	-195	688	-12699	-12116	-771	-8226	-8721	-12275	-80	-6733	-10962	-8743	-586	-6937	-11910	-7593	-277
0.458333	-27	43	90	-59	-113	-31	11	-14	-15	6	-74	-88	-107	-13	-29	-58	-99	35	-82	-32	-105	-23	-100	-68	-63	-1	-100	-16	-76	-73	-148	-74	-174	618	-12900	-11885	-510	-8234	-8542	-12208	-79	-6694	-10879	-8706	-461	-6877	-11730	-7603	-317
0.459167	-24	40	89	-60	-110	-31	12	-14	-16	5	-69	-62	-95	-13	-27	-56	-96	34	-83	-53	-107	-23	-98	-65	-52	-1	-97	-11	-73	-68	-145	-74	-17	542	-13062	-11685	-499	-8239	-8361	-12137	-87	-6646	-10786	-8653	-308	-6807	-11526	-7617	-340
0.460000	-25	40	92	-60	-110	-28	12	-13	-16	8	-73	-64	-97	-14	-29	-56	-101	36	-82	-31	-104	-21	-98	-65	-63	0	-96	-10	-74	-50	-147	-74	-170	471	-13185	-11520	-109	-8245	-8153	-12069	-77	-6591	-10695	-8589	-739	-6748	-11309	-7641	-351
0.460833	-23	42	90	-58	-110	-31	10	-13	-17	8	-70	-62	-100	-13	-28	-58	-97	36	-92	-32	-101	-18	-97	-66	-63	0	-96	-11	-72	-72	-149	-73	-78	409	-13259	-11396	378	-8261	-7932	-12012	-83	-6525	-10598	-8515	-503	-6694	-11075	-7623	-350
0.461667	-23	41	87	-59	-108	-33	13	-8	-30	7	-73	-62	-97	-14	-29	-60	-98	34	-84	-36	-104	-22	-97	-69	-65	-3	-101	-14	-70	-72	-148	-76	11	355	-13280	-11308	719	-8276	-7708	-11950	-105	-6460	-10490	-8432	-219	-6654	-10838	-7707	-365
0.462500	-26	37	87	-60	-110	-34	10	-21	-19	5	-74	-64	-97	-16	-31	-60	-102	33	-85	-32	-107	-21	-99	-70	-52	-5	-102	-14	-81	-72	-150	-78	-10	329	-13241	-11265	722	-8303	-7462	-11903	-105	-6394	-10377	-8343	-468	-6627	-10588	-7748	-376
0.463333	-28	38	87	-59	-113	-39	8	-17	-21	4	-69	-56	-100	-17	-31	-61	-107	32	-86	-34	-109	-22	-99	-69	-66	-1	-100	-15	-78	-73	-150	-76	-130	323	-13136	-11272	527	-8340	-7208	-11862	-122	-6325	-10258	-8254	-656	-6615	-10336	-7795	-340
0.464167	-27	38	86	-62	-109	-33	10	-17	-23	6	-75	-63	-97	-15	-29	-59	-101	32	-87	-31	-105	-21	-98	-69	-67	-1	-99	-11	-74	-70	-147	-74	-81	353	-12963	-11319	495	-8375	-6951	-11832	-178	-6261	-10129	-8154	-608	-6620	-10079	-7845	-329
0.465000	-28	42	87	-70	-120	-30	11	-13	-19	7	-73	-61	-97	-15	-27	-58	-101	35	-88	-32	-104	-22	-100	-69	-66	0	-98	-12	-72	-69	-147	-74	99	414	-12735	-11418	403	-8422	-6695	-11812	-165	-6208	-9993	-8054	-412	-6646	-9825	-7902	-315
0.465833	-29	39	82	-60	-114	-36	11	-16	-19	4	-73	-65	-99	-15	-29	-59	-99	32	-85	-31	-100	-18	-115	-68	-63	1	-100	-14	-72	-68	-147	-73	101	508	-12433	-11563	291	-8473	-6443	-11802	-160	-6166	-9849	-7956	-493	-6683	-9572	-7966	-307
0.466667	-25	39	86	-58	-107	-31	45	-14	-21	4	-70	-39	-96	-13	-30	-57	-100	37	-84	-33	-105	-19	-96	-68	-62	1	-99	-11	-73	-67	-191	-75	-27	642	-12077	-11756	192	-8526	-6199	-11806	-184	-6133	-9696	-7866	-489	-6746	-9328	-8017	-301
0.467500	-29	41	89	-56	-107	-32	11	-14	-17	5	-72	-60	-96	-15	-29	-57	-100	57	-81	-28	-104	-18	-99	-67	-59	1	-98	-11	-75	-73	-148	-74	90	804	-11673	-11994	-48	-8586	-5961	-11817	-205	-6114	-9540	-7783	-68	-6818	-9091	-8077	-271
0.468333	-24	40	87	-59	-113	-34	10	-41	-22	5	-69	-64	-95	-15	-28	-57	-98	37	-84	-32	-105	-18	-100	-67	-61	2	-96	-12	-74	-68	-147	-74	-14	1001	-11210	-12279	-250	-8642	-5734	-11841	-247	-6108	-9374	-7707	-581	-6903	-8859	-8122	-250
0.469167	-26	44	87	-57	-109	-31	12	-15	-17	7	-68	-61	-99	-14	-29	-58	-97	35	-81	-31	-103	-16	-98	-67	-72	0	-98	-12	-73	-70	-148	-74	-39	1224	-10758	-12602	-208	-8699	-5511	-11872	-223	-6118	-9202	-7639	-476	-6998	-8643	-8160	-246
0.470000	-24	42	88	-57	-111	-36	12	-14	-26	10	-69	-61	-96	-16	-27	-57	-97	37	-82	-30	-103	-19	-100	-67	-64	3	-97	-10	-74	-69	-148	-74	299	1471	-10264	-12964	-288	-8751	-5310	-11913	-235	-6145	-9022	-7589	88	-7093	-8433	-8208	-219
0.470833	-24	41	89	-58	-110	-30	13	-13	-16	9	-68	-62	-97	-14	-28	-58	-99	55	-85	-30	-104	-18	-97	-67	-62	2	-101	-10	-72	-68	-146	-76	164	1735	-9764	-13361	-341	-8806	-5116	-11955	-256	-6181	-8839	-7517	-498	-7204	-8234	-8240	-196
0.471667	-24	41	85	-55	-104	-30	15	-14	-21	8	-69	-60	-96	-12	-26	-55	-100	38	-82	-27	-102	-16	-96	-69	-65	1	-97	-9	-70	-66	-156	-74	88	2017	-9256	-13778	-424	-8854	-4941	-12009	-260	-6228	-8650	-7513	-319	-7294	-8047	-8263	-166
0.472500	-22	42	86	-53	-105	-31	17	-11	-13	7	-72	-58	-94	-12	-26	-58	-100	36	-84	-28	-100	-16	-95	-66	-61	13	-96	-8	-66	-66	-144	-73	96	2290	-8816	-14215	-420	-8903	-4780	-12065	-283	-6288	-8456	-7496	-155	-7391	-7869	-8276	-111
0.473333	-23	45	91	-55	-104	-29	15	-12	-17	6	-72	-63	-92	-22	-28	-58	-95	36	-83	-30	-100	-17	-99	-67	-65	0	-101	-12	-72	-68	-144	-78	-19	2562	-8393	-14664	-240	-8990	-4627	-12129	-268	-6361	-8267	-7501	-655	-7486	-7704	-8285	-76
0.474167	-26	39	88	-59	-112	-36	11	-19	-19	3	-72	-67	-98	-16	-30	-60	-102	33	-88	-30	-107	-19	-99	-67	-66	0	-100	-12	-75	-69	-144	-74	-128	2825	-8004	-15120	-177	-8997	-4482	-12192	-284	-6440	-8070	-7516	-599	-7573	-7543	-8284	-98
0.475000	-30	38	86	-60	-85	-34	12	-15	-25	1	-75	-66	-100	-15	-31	-60	-108	34	-86	-32	-108	-22	-101	-72	-66	-10	-104	-15	-77	-72	-134	-81	-59	3072	-7676	-15569	-352	-9043	-4352	-12263	-303	-6526	-7877	-7540	136	-7658	-7396	-8280	-111
0.475833	-29	38	86	-62	-111	-34	10	-15	-21	3	-74	-65	-97	-16	-31	-59	-97	33	-86	-36	-103	-24	-99	-69	-65	-3	-99	-13	-75	-73	-147	-75	-60	3301	-7408	-16006	-318	-9086	-4217	-12328	-286	-6617	-7674	-7574	-17	-7728	-7245	-8266	-78
0.476667	-28	42	88	-74	-111	-35	12	-6	-16	6	-75	-66	-97	-16	-31	-59	-98	32	-87	-33	-107	-19	-99	-68	-62	-4	-102	-14	-75	-72	-147	-74	-146	3503	-7214	-16414	-358	-9129	-4087	-12393	-288	-6711	-7480	-7621	-136	-7792	-7101	-8251	-69
0.477500	-24	40	85	-58	-112	-34	12	-15	-18	3	-74	-63	-96	-15	-31	-58	-99	25	-84	-22	-104	-22	-101	-68	-65	0	-99	-11	-73	-70	-144	-75	-197	3677	-7083	-16798	-481	-9176	-3960	-12459	-306	-6822	-7280	-7678	35	-7853	-6956	-8246	-57
0.478333	-28	42	87	-58	-109	-33	43	-13	-21	4	-70	-66	-98	-14	-31	-60	-100	34	-83	-32	-107	-22	-99	-68	-64	-1	-100	-12	-76	-72	-147	-80	-109	3818	-7026	-17150	-452	-9224	-3824	-12520	-326	-6903	-7086	-7745	-32	-7910	-6818	-8222	-69
0.479167	-26	42	90	-59	-111	-34	10	-14	-18	6	-73	-66	-93	-13	-29	-59	-99	35	-85	-40	-118	-18	-99	-68	-63	-3	-99	-12	-72	-68	-146	-73	-94	3928	-7050	-17452	-319	-9277	-3691	-12581	-320	-7008	-6895	-7814	-121	-7968	-6675	-8213	-129
0.480000	-26	44	90	-56	-104	-34	16	-13	-18	8	-72	-62	-97	-13	-30	-62	-99	34	-82	-32	-104	-19	-96	-66	-62	-1	-98	-9	-59	-68	-150	-74	-56	4005	-7136	-17710	-232	-9333	-3550	-12633	-315	-7104	-6701	-7895	42	-8025	-6539	-8214	-250
0.480833	-26	43	89	-57	-111	-35	13	-16	-18	3	-72	-66	-97	-16	-14	-61	-102	34	-75	-33	-105	-25	-99	-72	-65	-4	-100	-15	-74	-72	-147	-74	-74	4057	-7287	-17913	-208	-9393	-3407	-12681	-311	-7206	-6518	-7976	310	-8088	-6396	-8219	-267
0.481667	-27	38	86	-62	-117	-35	11	-18	-16	2	-78	-67	-100	-17	-33	-63	-105	30	-92	-35	-108	-24	-101	-72	-65	-7	-103	-15	-76	-65	-153	-76	-251	4088	-7494	-18061	-236	-9460	-3266	-12718	-309	-7313	-6336	-8056	-60	-8156	-6257	-8236	-201
0.482500	-29	35	82	-64	-114	-40	5	-19	-28	-1	-79	-69	-102	-21	-34	-63	-103	32	-90	-35	-110	-39	-100	-72	-67	-1	-102	-15	-78	-75	-151	-78	-335	4067	-7737	-18147	-108	-9524	-3114	-12744	-305	-7411	-6154	-8136	-507	-8229	-6111	-8262	-204
0.483333	-30	35	82	-65	-113	-38	8	-8	-25	3	-76	-68	-109	-18	-30	-64	-102	30	-88	-40	-108	-24	-103	-75	-66	-5	-103	-17	-77	-74	-138	-77	-86	4037	-8035	-18174	-227	-9583	-2961	-12757	-292	-7514	-5972	-8207	431	-8310	-5967	-8298	-271
0.484167	-27	40	87	-64	-114	-33	11	-14	-18	4	-77	-67	-100	-14	-29	-60	-99	34	-86	-32	-83	-21	-100	-68	-67	-5	-99	-14	-76	-70	-148	-75	-344	3988	-8337	-18130	-238	-9662	-2805	-12757	-268	-7614	-5799	-8272	-40	-8399	-5817	-8350	-304
0.485000	-27	40	85	-61	-109	-31	13	-14	-18	4	-69	-63	-95	-12	-27	-57	-100	35	-83	-31	-108	-22	-98	-66	-50	-6	-99	-12	-73	-69	-148	-74	-134	3912	-8671	-18039	-419	-9737	-2652	-12741	-247	-7722	-5624	-8330	125	-8493	-5665	-8412	-246
0.485833	-19	42	90	-58	-107	-31	15	-11	-16	8	-72	-64	-96	-14	-28	-57	-98	38	-82	-22	-104	-19	-97	-67	-60	0	-95	-10	-74	-67	-150	-75	-52	3825	-9008	-17890	-757	-9806	-2502	-12709	-236	-7820	-5458	-8393	163	-8604	-5519	-8492	-196
0.486667	-21	43	89	-58	-107	-32	12	5	-16	6	-72	-60	-96	-14	-25	-56	-99	38	-80	-28	-104	-22	-98	-68	-60	0	-94	-10	-72	-69	-146	-73	-55	3719	-9348	-17702	-752	-9880	-2361	-12665	-220	-7924	-5296	-8432	11	-8722	-5366	-8576	-126
0.487500	-24	43	90	-58	-109	-33	18	-11	-15	8	-68	-62	-96	-16	-26	-59	-98	36	-79	-17	-108	-19	-95	-66	-61	0	-93	-11	-69	-69	-149	-74	-25	3594	-9680	-17452	-540	-9953	-2226	-12604	-225	-8026	-5140	-8463	-435	-8850	-5218	-8674	-75
0.488333	-26	41	88	-57	-103	-33	16	-15	-26	30	-72	-62	-96	-13	-26	-58	-101	37	-82	-29	-105	-19	-100	-67	-64	-1	-96	-11	-60	-69	-144	-74	-3	3456	-9993	-17160	-573	-10028	-2101	-12532	-228	-8127	-4989	-8504	301	-8982	-5063	-8777	-136
0.489167	-25	42	89	-59	-108	-34	12	-12	-19	5	-73	-63	-97	-15	-29	-53	-108	35	-84	-31	-104	-21	-98	-67	-65	-1	-95	-11	-72	-70	-146	-77	-105	3306	-10280	-16862	-559	-10101	-1982	-12444	-184	-8219	-4845	-8536	279	-9106	-4909	-8892	-170
0.490000	-25	15	89	-66	-110	-39	19	-15	-18	1	-74	-67	-94	-14	-28	-59	-98	34	-87	-33	-108	-23	-101	-72	-66	-6	-105	-11	-70	-72	-130	-75	126	3142	-10541	-16518	-271	-10172	-1881	-12345	-191	-8310	-4712	-8560	-122	-9256	-4757	-9008	-151
0.490833	-31	38	85	-59	-111	-35	11	-17	-23	8	-75	-65	-98	-17	-30	-61	-101	30	-87	-33	-105	-21	-100	-67	-64	-3	-97	-10	-73	-67	-149	-73	56	2972	-10768	-16163	266	-10241	-1782	-12253	-178	-8387	-4576	-8579	-28	-9390	-4597	-9123	-177
0.491667	-27	41	90	-56	-126	-36	12	-15	-15	5	-74	-65	-97	-13	-27	-57	-97	36	-83	-31	-105	-23	-98	-66	-63	-1	-97	-14	-79	-68	-122	-70	18	2790	-10953	-15794	436	-10298	-1703	-12115	-155	-8462	-4456	-8606	93	-9524	-4439	-9238	-172
0.492500	-24	42	90	-58	-109	-30	17	-14	-15	6	-70	-64	-94	-12	-27	-56	-97	35	-83	-32	-101	-22	-98	-64	-61	-5	-95	-7	-69	-66	-143	-72	135	2598	-11106	-15426	180	-10356	-1634	-11992	-148	-8526	-4339	-8629	-93	-9652	-4286	-9345	-84
0.493333	-23	44	92	-56	-107	-28	15	-14	-17	-15	-72	-64	-61	-11	-26	-53	-97	39	-83	-29	-100	-18	-99	-64	-60	1	-95	-8	-58	-66	-147	-72	63	2400	-11220	-15055	77	-10409	-1582	-11862	-129	-8583	-4236	-8662	-68	-9777	-4133	-9448	-5
0.494167	-22	44	90	-56	-110	-34	12	-11	-14	8	-70	-64	-95	-11	-25	-53	-96	53	-84	-31	-103	-21	-98	-65	-62	0	-95	-11	-68	-66	-144	-72	-1	2188	-11296	-14701	-122	-10468	-1542	-11741	-136	-8636	-4148	-8700	306	-9890	-3982	-9545	61
0.495000	-22	38	84	-58	-109	-32	11	-15	-17	3	-74	-66	-96	-17	-30	-58	-99	34	-85	-33	-105	-24	-99	-69	-65	-5	-108	-13	-75	-72	-153	-77	-7	1969	-11339	-14358	-1437	-10495	-1513	-11617	-162	-8684	-4068	-8756	256	-9994	-3844	-9628	159
0.495833	-25	42	89	-59	-111	-36	11	-16	-16	6	-73	-64	-98	-17	-30	-56	-101	36	-73	-34	-105	-23	-99	-69	-62	-1	-97	-14	-74	-69	-147	-73	-149	1754	-11341	-14033	-2778	-10524	-1497	-11489	-144	-8720	-3978	-8818	-574	-10084	-3702	-9690	181
0.496667	-23	41	92	-61	-99	-33	12	-14	-17	7	-73	-64	-98	-14	-29	-59	-99	37	-85	-30	-105	-23	-97	-69	-64	-4	-91	-11	-72	-68	-146	-75	158	1532	-11338	-13733	-2376	-10544	-1491	-11369	-96	-8759	-3944	-8895	370	-10164	-3577	-9740	148
0.497500	-25	41	87	-58	-110	-32	12	-15	-17	5	-73	-65	-99	-14	-27	-81	-103	33	-84	-31	-103	-24	-98	-70	-66	-3	-98	-11	-73	-68	-144	-74	-61	1324	-11256	-13455	-2095	-10551	-1502	-11257	-87	-8794	-3906	-8983	-30	-10232	-3463	-9775	183
0.498333	-26	43	89	-57	-108	-32	9	-15	-17	6	-73	-64	-96	-14	-29	-59	-101	32	-87	-31	-104	-23	-101	-74	-65	-4	-99	-16	-73	-69	-148	-75	-113	1121	-11176	-13208	-2089	-10554	-1519	-11149	-82	-8823	-3876	-9086	5	-10293	-3367	-9793	204
0.499167	-26	39	85	-60	-111	-38	10	-17	-19	3	-76	-64	-99	-13	-28	-58	-101	35	-86	-32	-104	-23	-99	-67	-64	-1	-98	-13	-74	-69	-145	-73	-232	921	-11066	-12985	-1573	-10545	-1538	-11042	-82	-8857	-3860	-9197	86	-10332	-3284	-9787	195
0.500000	-35	41	87	-57	-112	-29	10	-13	-17	7	-69	-61	-96	-13	-27	-56	-102	35	-86	-34	-107	-22	-100	-68	-66	0	-96	-13	-73	-73	-148	-75	-119	736	-10937	-12799	-986	-10523	-1568	-10946	-74	-8891	-3856	-9318	229	-10366	-3225	-9767	179
0.500833	-27	42	87	-59	-114	-31	13	-13	-19	3	-74	-62	-97	-70	-27	-55	-100	34	-84	-31	-103	-22	-96	-69	-65	-3	-99	-13	-73	-70	-148	-75	-73	569	-10789	-12638	-223	-10491	-1606	-10852	-74	-8920	-3860	-9445	-359	-10391	-3182	-9730	164
0.501667	-30	37	87	-58	-109	-35	15	-17	-18	9	-70	-62	-95	-16	-26	-60	-98	36	-83	-33	-107	-22	-98	-70	-61	0	-78	-11	-73	-69	-151	-91	-4	425	-10631	-12512	1365	-10453	-1644	-10764	-65	-8968	-3873	-9571	217	-10404	-3162	-9679	181
0.502500	-25	41	87	-60	-111	-34	11	-15	-15	6	-75	-66	-100	-17	-28	-61	-99	25	-85	-32	-108	-23	-103	-73	-65	-3	-100	-15	-77	-72	-151	-74	-79	298	-10454	-12408	2274	-10407	-1683	-10682	-33	-9015	-3892	-9700	232	-10407	-3166	-9616	189
0.503333	-29	41	85	-60	-109	-36	9	-17	-21	2	-69	-66	-100	-15	-26	-58	-105	30	-85	-35	-109	-24	-100	-70	-67	-7	-102	-14	-75	-77	-146	-78	38	199	-10262	-12330	1388	-10350	-1723	-10602	-26	-9057	-3914	-9818	101	-10402	-3187	-9542	161
0.504167	-28	42	89	-59	-112	-33	13	-16	-18	9	-72	-63	-98	-11	-27	-59	-103	68	-83	-30	-103	-22	-99	-67	-65	-3	-97	-11	-70	-70	-147	-75	32	124	-10055	-12277	1153	-10292	-1754	-10515	-31	-9103	-3934	-9922	-3	-10390	-3231	-9455	160
0.505000	-25	28	92	-58	-107	-31	12	-14	-15	12	-69	-62	-94	-12	-21	-56	-96	40	-82	-27	-102	-18	-98	-67	-63	1	-96	-9	-69	-69	-146	-70	64	72	-9838	-12248	1086	-10228	-1785	-10435	-25	-9144	-3958	-10020	-50	-10370	-3290	-9362	170
0.505833	-24	43	90	-56	-108	-29	18	-14	-17	7	-68	-60	-96	-13	1	-57	-100	36	-82	-28	-101	-17	-96	-67	-64	0	-96	-11	-69	-68	-146	-75	112	51	-9612	-12245	691	-10168	-1812	-10361	-39	-9187	-3977	-10098	70	-10346	-3373	-9270	168
0.506667	-25	43	92	-85	-109	-35	13	-15	-17	8	-69	-62	-96	-16	-25	-59	-99	35	-84	-31	-108	-19	-99	-72	-66	-1	-100	-13	-73	-70	-148	-77	125	47	-9376	-12265	524	-10108	-1833	-10288	-46	-9228	-3997	-10161	58	-10328	-3474	-9176	157
0.507500	-28	40	88	-61	-114	-31	11	-16	-18	5	-75	-67	-99	-13	-25	-36	-100	36	-85	-31	-108	-19	-97	-67	-64	0	-101	-12	-73	-69	-147	-76	197	70	-9129	-12297	210	-10049	-1842	-10202	-31	-9261	-4003	-10198	151	-10297	-3581	-9081	161
0.508333	-27	39	91	-70	-110	-32	11	-15	-27	6	-75	-65	-97	-14	-27	-60	-101	36	-82	-32	-102	-19	-97	-70	-63	-5	-99	-12	-74	-93	-148	-76	158	116	-8862	-12348	46	-9996	-1854	-10136	-44	-9278	-4012	-10220	336	-10267	-3703	-8989	170
0.509167	-26	40	88	-60	-109	-34	13	-15	-18	6	-72	-49	-97	-15	-25	-61	-97	32	-86	-32	-102	-19	-98	-68	-63	-3	-97	-12	-73	-66	-145	-76	-200	185	-8586	-12420	1218	-9948	-1854	-10069	-64	-9282	-4008	-10215	-580	-10232	-3831	-8904	179
0.510000	-24	42	90	-58	-110	-32	13	-13	-19	8	-73	-63	-95	-13	-27	-61	-100	36	-85	-31	-104	-19	-98	-67	-59	0	-100	-13	-73	-68	-149	-77	251	273	-8290	-12503	3523	-9911	-1849	-10001	-26	-9279	-4002	-10195	401	-10202	-3966	-8822	165
0.510833	-28	41	89	-62	-111	-33	15	-17	-18	4	-73	-62	-95	-14	-28	-62	-100	36	-86	-32	-103	-21	-98	-65	-62	1	-96	-9	-73	-70	-144	-76	217	371	-7984	-12603	4345	-9870	-1840	-9940	-23	-9248	-3986	-10154	145	-10161	-4103	-8740	162
0.511667	-26	43	90	-57	-128	-30	16	-13	-19	8	-72	-67	-99	-14	-27	-57	-100	39	-86	-30	-104	-18	-97	-66	-64	0	-100	-9	-72	-66	-146	-76	23	484	-7662	-12712	3681	-9847	-1831	-9883	-63	-9226	-3969	-10095	-98	-10124	-4237	-8669	157
0.512500	-24	43	92	-61	-109	-30	16	-10	-16	11	-69	-62	-95	-14	-25	-55	-97	22	-83	-31	-104	-19	-97	-64	-60	1	-97	-9	-69	-67	-143	-75	0	606	-7334	-12840	2952	-9828	-1818	-9835	-97	-9177	-3949	-10019	92	-10086	-4367	-8603	125
0.513333	-22	45	93	-58	-103	-19	18	-11	-12	9	-69	-62	-92	-16	-25	-56	-95	39	-82	-29	-99	-18	-100	-63	-60	2	-96	-10	-70	-66	-147	-74	-9	733	-6992	-12974	2279	-9809	-1803	-9794	-75	-9115	-3926	-9940	350	-10051	-4493	-8543	124
0.514167	-23	44	93	-59	-110	-35	11	-16	-14	7	-72	-80	-96	-14	-4	-59	-97	24	-85	-30	-104	-21	-103	-67	-64	0	-98	-11	-75	-69	-148	-76	-139	857	-6642	-13125	1423	-9800	-1796	-9772	-52	-9047	-3908	-9852	-253	-10014	-4606	-8487	119
0.515000	-30	41	87	-59	-114	-36	9	-18	-22	2	-76	-67	-102	-17	-33	-64	-107	33	-90	-38	-110	-27	-105	-72	-69	-5	-104	-16	-78	-73	-151	-84	-90	981	-6284	-13283	-471	-9794	-1783	-9757	-84	-8969	-3892	-9756	287	-9976	-4712	-8437	94
0.515833	-29	37	86	-62	-113	-39	9	-19	-26	1	-75	-86	-100	-19	-34	-65	-104	35	-88	-35	-109	-27	-102	-73	-65	-3	-100	-15	-74	-70	-150	-80	-102	1107	-5915	-13442	-1938	-9778	-1766	-9743	-110	-8886	-3874	-9646	425	-9931	-4790	-8381	90
0.516667	-27	38	89	-62	-109	-35	4	-17	-21	5	-74	-63	-98	-17	-31	-65	-100	32	-87	-32	-107	-26	-102	-68	-65	2	-99	-13	-76	-70	-152	-67	17	1228	-5544	-13612	-1502	-9765	-1746	-9742	-95	-8776	-3863	-9536	106	-9886	-4853	-8331	102
0.517500	-27	40	88	-61	-112	-34	11	-16	-19	3	-74	-61	-97	-14	-36	-59	-99	37	-88	-34	-102	-22	-103	-68	-65	-1	-103	-11	-72	-68	-147	-75	58	1336	-5176	-13783	-1536	-9748	-1727	-9739	-109	-8681	-3857	-9420	115	-9840	-4897	-8279	84
0.518333	-28	39	86	-59	-87	-34	13	-15	-18	6	-73	-62	-96	-13	-29	-61	-100	34	-88	-31	-101	-22	-100	-68	-62	-3	-101	-11	-75	-67	-147	-60	28	1436	-4815	-13958	-1617	-9721	-1709	-9774	-102	-8585	-3853	-9300	219	-9793	-4922	-8229	41
0.519167	-23	44	89	-58	-109	-31	12	-12	-17	5	-78	-61	-95	-12	-29	-57	-97	36	-84	-31	-107	-23	-99	-67	-64	0	-97	-11	-73	-67	-146	-73	20	1528	-4454	-14132	-1268	-9689	-1682	-9799	-87	-8491	-3859	-9184	4	-9742	-4921	-8176	24
0.520000	-27	42	89	-59	-115	-31	16	-13	-15	10	-70	-60	-95	-14	-28	-58	-98	34	-87	-33	-101	-25	-98	-67	-42	0	-97	-10	-72	-68	-147	-70	-135	1603	-4110	-14308	-1081	-9656	-1651	-9833	-95	-8405	-3870	-9058	-60	-9690	-4899	-8121	25
0.520833	-26	42	87	-57	-108	-32	16	-14	-18	6	-75	-62	-95	-14	-30	-60	-98	35	-84	-30	-104	-22	-99	-68	-64	1	-98	-11	-74	-70	-149	-73	-184	1674	-3797	-14439	530	-9614	-1618	-9877	-97	-8326	-3883	-8936	112	-9642	-4862	-8068	22
0.521667	-25	42	88	-58	-113	-33	12	-12	-15	6	-73	-60	-95	-15	-30	-59	-99	35	-86	-33	-108	-24	-99	-67	-65	1	-99	-11	-72	-68	-149	-78	-49	1729	-3463	-14650	3238	-9574	-1574	-9924	-107	-8259	-3898	-8811	357	-9588	-4799	-8011	28
0.522500	-24	41	88	-60	-112	-35	12	-16	-18	5	-73	-62	-102	-18	-33	-64	-100	32	-86	-35	-104	-21	-100	-81	-66	0	-100	-13	-73	-73	-152	-77	-296	1773	-3173	-14813	2564	-9524	-1520	-9974	-101	-8200	-3919	-8679	-569	-9523	-4720	-7958	20
0.523333	-30	38	88	-59	-113	-30	8	-21	-28	1	-75	-64	-102	-18	-33	-62	-101	29	-90	-34	-111	-24	-105	-75	-66	-4	-104	-16	-80	-74	-154	-78	-195	1813	-2904	-14966	1208	-9486	-1462	-10024	-119	-8153	-3935	-8550	-158	-9484	-4635	-7903	-43
0.524167	-30	37	86	-60	-115	-38	7	-17	-23	8	-76	-64	-100	-11	-32	-64	-102	33	-87	-32	-105	-23	-102	-68	-63	1	-100	-11	-75	-69	-149	-76	-116	1850	-2646	-15106	971	-9436	-1379	-10069	-108	-8109	-3942	-8412	194	-9428	-4529	-7846	-95
0.525000	-27	44	88	-60	-112	-35	13	-14	-18	5	-70	-62	-96	-12	-28	-58	-97	36	-84	-33	-100	-19	-98	-75	-64	0	-99	-8	-73	-67	-147	-72	-178	1879	-2416	-15240	-9	-9397	-1295	-10116	-74	-8086	-3948	-8276	-211	-9375	-4419	-7784	-82
0.525833	-25	42	90	-56	-108	-33	17	-11	-15	5	-67	-65	-95	-14	-25	-55	-100	36	-83	-30	-107	-21	-97	-65	-62	2	-98	-12	-70	-69	-149	-73	-165	1905	-2209	-15357	-754	-9370	-1201	-10160	-75	-8099	-3944	-8141	-287	-9327	-4310	-7739	-105
0.526667	-26	38	90	-56	-109	-31	16	-12	-19	4	-72	-61	-94	-11	-27	-52	-101	38	-83	-29	-100	-18	-95	-69	-53	1	-99	-12	-72	-69	-147	-72	-216	1927	-2017	-15468	-174	-9348	-1096	-10205	-93	-8049	-3934	-8006	-181	-9279	-4196	-7692	-129
0.527500	-27	39	89	-56	-108	-32	16	-12	-17	5	-68	-69	-96	-1	-26	-55	-100	55	-82	-29	-101	-18	-95	-66	-63	0	-95	-11	-72	-67	-144	-72	-310	1946	-1852	-15556	269	-9344	-981	-10245	-95	-8034	-3913	-7854	-755	-9239	-4087	-7652	-114
0.528333	2	42	91	-57	-96	-34	16	-14	-17	4	-72	-65	-96	-12	-26	-57	-95	37	-82	-31	-103	-21	-97	-68	-62	0	-98	-14	-72	-70	-149	-74	-164	1964	-1704	-15627	-150	-9354	-868	-10283	-102	-8036	-3888	-7739	-507	-9203	-3984	-7619	-179
0.529167	-21	40	89	-58	-112	-35	17	-13	-15	6	-70	-75	-98	-12	-26	-56	-98	37	-84	-33	-104	-22	-98	-66	-63	1	-101	-14	-73	-68	-145	-73	-101	1979	-1575	-15677	-546	-9378	-748	-10318	-113	-8031	-3849	-7609	13	-9167	-3888	-7591	-245
0.530000	-22	22	91	-56	-109	-32	15	-15	-16	4	-68	-63	-98	-13	-28	-55	-100	39	-84	-31	-102	-23	-96	-67	-62	1	-98	-14	-73	-68	-147	-75	-77	1991	-1453	-15707	-649	-9413	-623	-10348	-93	-8039	-3804	-7488	-224	-9144	-3803	-7574	-253
0.530833	-24	41	89	-57	-111	-30	16	-16	-18	5	-70	-64	-96	-13	-28	-58	-100	36	-81	-30	-104	-25	-99	-70	-61	-1	-98	-13	-73	-72	-145	-74	-6	2000	-1347	-15715	-837	-9461	-499	-10373	-87	-8038	-3753	-7375	-380	-9113	-3728	-7562	-318
0.531667	-26	68	87	-57	-109	-32	13	-15	-19	6	-72	-65	-97	-15	-28	-60	-98	36	-86	-31	-104	-23	-98	-68	-65	-6	-99	-13	-72	-69	-149	-77	-88	2003	-1253	-15702	-1008	-9531	-382	-10405	-73	-8041	-3698	-7266	-203	-9100	-3666	-7567	-319
0.532500	-28	41	86	-58	-110	-35	13	-18	-18	1	-72	-66	-95	-13	-23	-61	-99	35	-83	-31	-111	-21	-98	-69	-65	-1	-98	-11	-72	-70	-144	-73	-132	2002	-1163	-15655	-1094	-9604	-269	-10430	-77	-8041	-3638	-7164	-318	-9083	-3617	-7572	-281
0.533333	-19	42	89	-57	-111	-33	12	-12	-13	6	-69	-64	-96	-11	-27	-57	-99	35	-83	-30	-101	-18	-97	-66	-62	0	-96	-16	-69	-66	-145	-75	-76	1993	-1087	-15594	-1137	-9686	-168	-10454	-91	-8039	-3579	-7083	-385	-9074	-3576	-7587	-284
0.534167	-24	42	89	-57	-109	-32	15	-14	-16	1	-73	-67	-98	-13	-28	-60	-98	35	-85	-31	-102	-23	-97	-70	-65	-3	-99	-14	-69	-68	-144	-84	56	1981	-1012	-15502	-1256	-9780	-79	-10481	-88	-8037	-3523	-7014	-212	-9069	-3554	-7619	-293
0.535000	-25	36	86	-59	-108	-35	12	-19	-17	2	-73	-67	-98	-16	-30	-63	-102	32	-84	-33	-104	-25	-102	-85	-65	-5	-100	-15	-74	-73	-149	-76	118	1958	-945	-15387	-1397	-9874	-6	-10503	-99	-8031	-3468	-6954	84	-9068	-3534	-7654	-258
0.535833	-23	40	87	-60	-112	-36	13	-15	-21	2	-74	-69	-96	-17	-29	-62	-99	34	-85	-33	-105	-22	-100	-66	-62	-3	-99	-16	-74	-69	-147	-75	-132	1932	-880	-15232	-1481	-9940	55	-10527	-69	-8024	-3421	-6911	-580	-9064	-3526	-7706	-148
0.536667	-26	54	90	-58	-110	-36	15	-15	-15	4	-74	-64	-98	-13	-31	-59	-101	34	-85	-32	-104	-23	-99	-90	-64	-3	-98	-12	-73	-67	-146	-78	-125	1893	-818	-15071	-1272	-10055	98	-10552	-55	-8014	-3381	-6880	-541	-9059	-3522	-7759	-76
0.537500	-24	40	89	-56	-111	-33	17	-15	-16	7	-73	-63	-97	-16	-36	-58	-97	33	-84	-32	-103	-22	-97	-68	-63	-1	-96	-12	-74	-69	-147	-74	59	1851	-764	-14882	-1289	-10132	122	-10570	-86	-7996	-3353	-6863	219	-9058	-3525	-7821	-59
0.538333	-23	47	88	-59	-114	-36	13	-13	-17	6	-74	-62	-96	-13	-28	-56	-96	37	-83	-29	-105	-22	-110	-66	-62	-1	-96	-9	-66	-64	-145	-74	-67	1804	-713	-14668	-1361	-10212	127	-10606	-51	-7991	-3334	-6865	-254	-9051	-3530	-7892	-34
0.539167	-25	43	88	-58	-108	-34	15	-16	-19	8	-70	-62	-105	-14	-29	-66	-99	36	-85	-30	-104	-19	-99	-68	-62	0	-95	-10	-70	-67	-148	-77	108	1752	-664	-14440	-1464	-10253	115	-10633	-42	-7980	-3330	-6880	-343	-9044	-3541	-7968	-24
0.540000	-24	39	87	-58	-109	-39	13	-18	-17	6	-72	-63	-98	-17	-29	-60	-100	35	-84	-35	-105	-23	-101	-96	-66	10	-98	-13	-73	-72	-149	-75	96	1690	-626	-14199	-1473	-10333	79	-10657	-96	-7968	-3342	-6905	-292	-9054	-3556	-8049	-7
0.540833	-28	37	84	-62	-112	-38	10	-22	-19	2	-98	-66	-99	-17	-35	-60	-102	33	-88	-34	-109	-19	-103	-67	-64	0	-99	-12	-72	-69	-152	-69	6	1630	-590	-13951	-1404	-10367	29	-10679	-104	-7950	-3364	-6947	-624	-9022	-3571	-8127	39
0.541667	-27	41	91	-60	-109	-34	10	-18	-21	4	-77	-65	-96	-14	-33	-59	-100	33	-86	-33	-105	-23	-99	-70	-70	-5	-101	-12	-52	-69	-149	-77	21	1572	-557	-13694	-1309	-10385	-35	-10696	-120	-7930	-3400	-6997	-585	-9003	-3587	-8210	75
0.542500	-32	37	81	-60	-113	-38	11	-17	-19	6	-76	-67	-98	-15	-46	-62	-105	27	-64	-33	-107	-23	-101	-70	-68	-4	-99	-16	-77	-70	-150	-76	-31	1511	-532	-13444	-914	-10391	-120	-10708	-109	-7900	-3449	-7046	79	-8979	-3607	-8291	104
0.543333	-38	38	81	-62	-112	-29	11	-17	-24	2	-79	-67	-97	-17	-32	-60	-101	32	-90	-32	-109	-21	-102	-68	-64	-4	-103	-22	-77	-74	-151	-76	-84	1459	-504	-13199	940	-10375	-215	-10710	-125	-7867	-3507	-7106	-150	-8950	-3626	-8367	138
0.544167	-27	39	85	-62	-112	-38	11	-15	-18	8	-75	-63	-104	-15	-30	-59	-103	32	-90	-34	-105	-17	-99	-65	-65	0	-97	-13	-70	-67	-145	-73	-31	1404	-479	-12963	1342	-10336	-319	-10702	-129	-7824	-3573	-7160	-272	-8913	-3648	-8434	127
0.545000	-25	41	88	-58	-109	-32	13	-14	-18	7	-73	-64	-100	-13	-27	-55	-100	38	-84	-33	-103	-18	-96	-66	-72	0	-98	-12	-73	-68	-146	-75	-218	1359	-451	-12749	69	-10284	-434	-10684	-108	-7771	-3652	-7216	-115	-8878	-3674	-8500	145
0.545833	-23	43	90	-57	-110	-30	15	-10	-15	5	-70	-59	-121	-14	-27	-56	-96	36	-84	-30	-104	-21	-96	-65	-60	2	-96	-10	-72	-66	-146	-72	-435	1316	-427	-12558	-316	-10220	-585	-10655	-104	-7711	-3734	-7274	-9	-8834	-3707	-8561	200
0.546667	-23	12	91	-56	-110	-31	17	-12	-12	9	-70	-63	-95	-12	-29	-56	-95	38	-86	-30	-102	-15	-94	-67	-62	0	-97	0	-72	-68	-147	-70	-508	1276	-405	-12395	-604	-10133	-680	-10618	-108	-7643	-3821	-7326	-35	-8790	-3749	-8619	237
0.547500	-24	43	89	-59	-111	-35	13	-16	-15	30	-70	-61	-97	-12	-27	-60	-101	35	-84	-32	-105	-19	-102	-67	-64	0	-100	-11	-73	-67	-145	-75	-550	1241	-379	-12259	-940	-10040	-809	-10571	-104	-7555	-3913	-7375	-182	-8739	-3797	-8659	247
0.548333	-25	45	89	-59	-110	-34	10	-15	-17	5	-74	-64	-101	-18	-30	-60	-103	34	-88	-32	-111	-26	-99	-69	-62	-3	-102	-16	-61	-70	-150	-77	-542	1205	-359	-12173	-1215	-9930	-938	-10506	-95	-7480	-4009	-7425	1	-8687	-3853	-8708	247
0.549167	-30	40	85	-62	-114	-38	9	-21	-22	4	-75	-63	-98	-14	-29	-69	-101	33	-88	-33	-105	-22	-101	-68	-65	-3	-100	-14	-73	-67	-145	-75	-512	1179	-328	-12103	-1517	-9792	-1056	-10431	-115	-7386	-4090	-7466	-185	-8623	-3915	-8742	265
0.550000	-27	40	89	-58	-109	-35	12	-16	-21	7	-70	-64	-97	-16	-27	-61	-101	32	-90	-31	-108	-21	-101	-68	-64	0	-98	-14	-76	-68	-147	-77	-517	1155	-300	-12077	-1528	-9680	-1175	-10350	-143	-7281	-4176	-7506	-607	-8560	-3990	-8774	271
0.550833	-27	41	87	-66	-110	-34	8	0	-22	4	-74	-62	-99	-15	-29	-59	-101	33	-88	-32	-105	-19	-101	-67	-68	-5	-102	-12	-74	-67	-148	-74	-188	1135	-272	-12078	-1679	-9552	-1275	-10262	-138	-7177	-4250	-7544	76	-8487	-4068	-8805	300
0.551667	-30	39	86	-57	-108	-34	16	-13	-16	4	-72	-62	-97	-13	-28	-59	-103	32	-90	-30	-101	-21	-99	-67	-68	0	-100	2	-73	-67	-146	-75	-472	1114	-241	-12115	-1645	-9417	-1377	-10167	-136	-7067	-4312	-7580	-533	-8411	-4160	-8840	303
0.552500	-24	43	90	-55	-107	-31	15	-16	-18	5	-73	-65	-94	-11	-27	-31	-100	35	-86	-39	-99	-21	-96	-67	-64	-3	-102	-13	-69	-66	-145	-73	-378	1094	-211	-12181	-1663	-9287	-1468	-10064	-158	-6960	-4378	-7621	-73	-8327	-4253	-8872	299
0.553333	-14	42	93	-57	-108	-29	16	-11	-13	8	-69	-61	-94	-13	-24	-59	-97	35	-85	-32	-101	-22	-105	-65	-59	4	-100	-12	-72	-66	-146	-73	-247	1081	-188	-12276	-1680	-9159	-1547	-9965	-120	-6848	-4422	-7660	96	-8240	-4356	-8913	302
0.554167	-22	42	90	-57	-102	-15	15	-14	-13	0	-70	-68	-92	-15	-26	-60	-95	36	-85	-29	-104	-22	-99	-65	-62	-1	-101	-14	-74	-67	-148	-72	-82	1063	-166	-12366	-1552	-9036	-1616	-9868	-109	-6746	-4469	-7703	-318	-8153	-4468	-8963	300
0.555000	-27	36	87	-60	-111	-35	12	-15	-15	6	-73	-63	-96	-15	-31	-59	-100	30	-88	-33	-127	-24	-101	-91	-66	-4	-101	-16	-75	-72	-149	-75	-156	1042	-156	-12533	-1372	-8923	-1677	-9773	-138	-6646	-4506	-7745	-635	-8057	-4579	-9018	301
0.555833	-26	40	84	-57	-112	-36	9	-3	-17	5	-74	-65	-114	-18	-31	-62	-103	30	-88	-32	-104	-24	-101	-68	-66	-5	-102	-17	-76	-73	-147	-77	-90	1036	-153	-12685	-1442	-8814	-1726	-9686	-137	-6560	-4536	-7792	74	-7964	-4694	-9081	276
0.556667	-28	55	86	-59	-113	-36	8	-17	-18	3	-74	-65	-97	-17	-33	-63	-101	29	-86	-33	-109	-45	-107	-74	-65	-5	-84	-17	-73	-75	-151	-77	-16	1000	-156	-12849	-1376	-8724	-1773	-9594	-137	-6478	-4563	-7841	125	-7871	-4796	-9153	270
0.557500	-27	36	84	-62	-114	-38	7	-18	-25	2	-75	-70	-101	-18	-25	-62	-101	32	-87	-32	-104	-25	-102	-68	-64	-5	-102	-15	-72	-72	-151	-75	1	982	-171	-13020	-1234	-8609	-1803	-9509	-125	-6411	-4588	-7888	-219	-7775	-4896	-9233	271
0.558333	-26	37	86	-59	-110	-36	9	-17	-16	6	-74	-63	-95	-15	-29	-62	-98	32	-86	-31	-124	-23	-102	-73	-62	-5	-104	-19	-72	-72	-147	-75	49	960	-195	-13201	-1203	-8560	-1840	-9437	-122	-6348	-4612	-7938	-397	-7686	-5006	-9308	261
0.559167	-22	40	90	-58	-109	-34	10	-14	-16	7	-70	-63	-94	-14	-28	-59	-96	34	-83	-29	-101	-26	-100	-66	-62	-1	-99	-13	-74	-72	-146	-75	80	940	-233	-13381	-1120	-8505	-1865	-9368	-124	-6298	-4640	-7989	-129	-7595	-5067	-9411	230
0.560000	-24	39	88	-59	-107	-32	10	-16	-17	4	-72	-64	-94	-14	-29	-59	-96	35	-80	-30	-101	-24	-87	-70	-65	-5	-100	-14	-73	-69	-146	-70	45	919	-283	-13561	-1074	-8441	-1901	-9308	-143	-6263	-4702	-8037	-131	-7517	-5137	-9507	218
0.560833	-28	40	90	-60	-109	-31	12	-17	-18	7	-70	-65	-93	-13	-30	-62	-102	34	-85	-29	-102	-22	-101	-68	-64	-3	-98	-13	-70	-68	-150	-73	156	897	-363	-13739	-1033	-8400	-1934	-9251	-129	-6233	-4709	-8082	-247	-7449	-5192	-9600	196
0.561667	-25	39	89	-59	-110	-38	12	-14	-17	3	-74	-64	-98	-16	-29	-60	-99	33	-86	-32	-107	-23	-99	-70	-65	9	-101	-16	-75	-70	-149	-74	212	872	-412	-13905	-993	-8371	-1972	-9206	-104	-6221	-4760	-8126	-10	-7388	-5237	-9700	181
0.562500	-28	38	86	-60	-111	-34	13	-15	-15	4	-87	-66	-97	-14	-28	-57	-105	29	-86	-34	-107	-23	-101	-69	-66	-3	-102	-13	-74	-70	-147	-74	111	843	-489	-14062	-926	-8349	-1990	-9165	-75	-6219	-4806	-8174	-12	-7338	-5271	-9787	180
0.563333	-27	38	89	-62	-111	-35	11	-15	-18	5	-75	-67	-100	-15	-30	-59	-100	34	-84	-33	-109	-22	-100	-87	-65	-1	-103	-16	-72	-74	-149	-75	-179	816	-564	-14206	-573	-8335	-2067	-9129	-96	-6227	-4865	-8195	-847	-7307	-5295	-9866	144
0.564167	-27	39	88	-64	-111	-33	22	-1	-18	7	-75	-66	-96	-13	-28	-60	-99	35	-87	-33	-107	-24	-100	-67	-64	-4	-99	-12	-58	-69	-145	-72	281	779	-636	-14334	-454	-8328	-2123	-9099	-107	-6242	-4921	-8223	160	-7279	-5300	-9929	106
0.565000	-26	40	89	-58	-109	-32	16	-14	-17	4	-73	-65	-99	-15	-29	-59	-99	34	-85	-41	-107	-22	-98	-69	-67	0	-101	-13	-76	-70	-148	-74	141	742	-715	-14447	-405	-8325	-2188	-9080	-60	-6267	-4986	-8278	-147	-7273	-5304	-9983	110
0.565833	-25	41	88	-62	-109	-35	11	-18	-18	5	-70	-62	-97	-13	-29	-58	-99	37	-85	-30	-105	-22	-100	-65	-61	3	-96	-10	-72	-69	-146	-72	99	697	-787	-14545	-206	-8332	-2256	-9058	-41	-6300	-5051	-8267	-165	-7272	-5292	-10018	110
0.566667	-22	44	88	-57	-107	-32	13	-14	-13	7	-72	-62	-97	-14	-29	-57	-98	36	-83	-32	-86	-18	-98	-65	-61	3	-95	-10	-69	-69	-144	-76	108	643	-839	-14626	-74	-8341	-2331	-9048	-46	-6344	-5116	-8284	-242	-7292	-5279	-10039	63
0.567500	-25	42	91	-53	-113	-34	13	-12	-19	0	-73	-62	-98	-14	-13	-56	-100	36	-82	-31	-105	-21	-99	-68	-68	2	-97	-10	-73	-66	-143	-74	32	578	-879	-14688	-47	-8358	-2418	-9041	-43	-6395	-5177	-8298	-215	-7319	-5257	-10033	45
0.568333	-28	44	90	-52	-111	-31	16	-11	-16	5	-73	-62	-97	-13	-27	-59	-101	34	-85	-30	-110	-9	-99	-68	-62	-1	-96	-11	-73	-68	-143	-74	-117	504	-906	-14738	140	-8380	-2490	-9039	-34	-6452	-5236	-8313	-706	-7355	-5230	-10016	56
0.569167	-25	44	90	-57	-107	-33	9	-14	-16	6	-69	-90	-94	-15	-28	-57	-96	36	-83	-30	-104	-23	-99	-67	-63	0	-97	-9	-73	-65	-144	-77	138	421	-901	-14770	193	-8420	-2565	-9044	-15	-6518	-5286	-8325	-34	-7403	-5198	-9976	17
0.570000	-25	44	91	-55	-109	-31	16	-12	-16	7	-70	-61	-95	-14	-27	-57	-131	35	-86	-33	-104	-21	-98	-67	-62	2	-98	-11	-70	-67	-144	-75	132	321	-895	-14794	207	-8446	-2635	-9055	-14	-6591	-5321	-8337	144	-7456	-5163	-9919	10
0.570833	-25	45	91	-56	-107	-32	16	9	-15	5	-70	-59	-96	-15	-28	-57	-100	38	-83	-31	-103	-19	-96	-68	-67	1	-96	-9	-72	-66	-144	-76	144	215	-848	-14802	364	-8488	-2700	-9074	-21	-6664	-5350	-8352	-190	-7517	-5120	-9844	28
0.571667	-25	44	90	-53	-110	-29	16	-10	-16	9	-70	-60	-94	-15	-27	-56	-100	37	-83	-29	-103	-18	-95	-65	-62	1	-96	-7	-73	-65	-144	-73	72	98	-779	-14804	326	-8540	-2754	-9096	-3	-6743	-5360	-8367	-281	-7585	-5074	-9761	6
0.572500	-22	44	93	-56	-108	-31	18	-12	-13	20	-102	-65	-97	-15	-43	-52	-98	37	-84	-33	-102	-17	-96	-66	-61	2	-98	-10	-69	-64	-143	-74	-26	-31	-688	-14803	70	-8604	-2792	-9129	4	-6825	-5357	-8384	-30	-7656	-5017	-9666	-15
0.573333	-24	36	93	-57	-108	-32	17	-13	-16	5	-72	-62	-97	-16	-26	-57	-99	38	-83	-30	-105	-19	-96	-66	-64	0	-83	-11	-72	-65	-145	-76	72	-171	-572	-14802	-104	-8682	-2822	-9170	5	-6927	-5346	-8413	-108	-7734	-4960	-9568	-33
0.574167	-27	40	88	-56	-108	-34	11	-15	-19	7	-84	-66	-97	-22	-29	-57	-100	36	-84	-32	-108	-21	-99	-68	-62	0	-98	-13	-58	-67	-148	-77	97	-316	-436	-14800	-204	-8767	-2834	-9214	18	-7021	-5315	-8449	-24	-7809	-4893	-9463	-4
0.575000	-28	39	87	-61	-114	-34	9	-16	-21	5	-74	-67	-100	-18	-26	-61	-100	38	-88	-36	-108	-25	-102	-70	-64	-5	-100	-14	-74	-69	-148	-79	74	-470	-269	-14802	-1823	-8869	-2834	-9270	-14	-7124	-5272	-8479	333	-7884	-4820	-9357	90
0.575833	-29	40	84	-59	-113	-34	16	-17	-18	5	-74	-67	-101	-22	-31	-62	-100	34	-88	-33	-105	-23	-101	-69	-65	-5	-101	-8	-75	-70	-150	-79	176	-589	-91	-14807	-3352	-8975	-2813	-9326	-25	-7228	-5219	-8518	399	-7962	-4738	-9248	98
0.576667	-26	38	88	-58	-110	-34	12	-19	-17	5	-75	-63	-93	-18	-28	-59	-105	32	-86	-32	-105	-22	-96	-70	-65	0	-99	-13	-73	-67	-146	-78	-84	-772	95	-14822	-2383	-9099	-2782	-9391	-10	-7335	-5156	-8559	-511	-8038	-4651	-9137	47
0.577500	-24	38	88	-58	-103	-33	11	-16	-17	7	-75	-65	-97	-17	-29	-62	-100	33	-87	-31	-104	-22	-99	-68	-62	-1	-98	-11	-72	-70	-162	-80	97	-920	296	-14859	-1693	-9232	-2737	-9456	-32	-7444	-5081	-8605	338	-8116	-4557	-9036	36
0.578333	-24	39	88	-59	-110	-32	10	-17	-19	4	-74	-66	-99	-17	-29	-60	-102	37	-98	-32	-107	-22	-99	-62	-66	-5	-100	-13	-76	-69	-148	-77	118	-1063	495	-14886	-1730	-9373	-2686	-9526	-32	-7556	-5010	-8657	98	-8188	-4461	-8938	26
0.579167	-26	38	86	-68	-111	-33	12	-14	-9	3	-75	-65	-95	-16	-26	-60	-101	35	-86	-28	-104	-22	-97	-66	-63	-4	-100	-23	-72	-68	-172	-76	72	-1204	693	-14937	-1203	-9526	-2627	-9599	-11	-7672	-4926	-8707	61	-8267	-4358	-8848	-5
0.580000	-23	41	90	-59	-109	-30	11	-15	-18	6	-59	-64	-97	-18	-26	-58	-93	41	-85	-29	-107	-23	-98	-67	-65	-3	-100	-13	-73	-69	-148	-76	1	-1332	896	-15001	-831	-9688	-2560	-9668	-42	-7787	-4847	-8789	171	-8348	-4253	-8761	-25
0.580833	-28	42	85	-61	-111	-35	10	-19	-18	5	-73	-68	-99	-17	-29	-61	-101	34	-88	-35	-107	-23	-100	-67	-64	-5	-99	-13	-95	-70	-151	-77	45	-1459	1080	-15082	-587	-9854	-2495	-9750	-74	-7903	-4765	-8813	259	-8421	-4149	-8678	-43
0.581667	-27	37	86	-61	-110	-34	8	-22	-19	3	-77	-72	-103	-22	-33	-62	-124	30	-91	-33	-108	-25	-104	-70	-67	-6	-105	-19	-78	-76	-152	-78	-3	-1581	1253	-15175	1585	-10024	-2427	-9829	-97	-8016	-4684	-8879	-305	-8499	-4041	-8603	-44
0.582500	-27	37	78	-65	-116	-39	4	-22	-22	0	-73	-69	-101	-19	-33	-62	-105	30	-90	-39	-108	-27	-103	-72	-64	-6	-103	-19	-77	-72	-151	-80	104	-1693	1444	-15282	11081	-10197	-2355	-9898	-110	-8121	-4600	-8900	239	-8568	-3928	-8529	-65
0.583333	-29	36	82	-63	-113	-38	6	-21	-22	0	-77	-73	-99	-21	-32	-67	-91	30	-90	-38	-108	-26	-102	-70	-65	-6	-104	-19	-77	-74	-152	-79	-18	-1799	1566	-15396	15937	-10360	-2283	-9965	-121	-8220	-4527	-8934	439	-8636	-3817	-8457	-72
0.584167	-34	38	85	-57	-116	-39	6	-19	-18	3	-75	-68	-101	-18	-31	-62	-102	33	-87	-34	-111	-27	-101	-70	-66	-6	-101	-24	-74	-69	-149	-76	22	-1899	1696	-15524	11580	-10535	-2203	-10031	-138	-8306	-4437	-8953	-62	-8687	-3699	-8387	-69
0.585000	-23	41	88	-61	-111	-35	11	-14	-17	6	-74	-93	-99	-13	-31	-60	-100	36	-87	-30	-104	-22	-99	-67	-63	0	-99	-13	-70	-68	-146	-77	75	-2002	1813	-15657	9445	-10696	-2118	-10087	-168	-8388	-4347	-8961	7	-8747	-3584	-8323	-61
0.585833	-21	44	87	-59	-109	-31	11	-17	-16	7	-69	-62	-95	-12	-29	-57	-98	37	-86	-32	-101	-24	-102	-68	-63	-1	-97	-24	-70	-68	-144	-73	188	-2103	1907	-15801	6282	-10849	-2037	-10140	-195	-8460	-4263	-8957	296	-8796	-3474	-8250	-60
0.586667	-27	42	89	-58	-109	-30	13	-14	-14	5	-68	-64	-95	-17	-30	-63	-100	35	-85	-31	-100	-19	-98	-66	-61	0	-97	-13	-73	-68	-145	-75	184	-2214	1982	-15954	3807	-10975	-1946	-10187	-182	-8516	-4179	-8940	220	-8834	-3352	-8190	-99
0.587500	-25	40	89	-59	-110	-32	13	-15	-19	4	-72	-65	-93	-12	-28	-59	-98	34	-85	-32	-104	-21	-99	-68	-65	0	-100	-11	-63	-67	-146	-74	61	-2324	2041	-16108	4914	-11127	-1859	-10234	-159	-8560	-4086	-8912	284	-8868	-3240	-8127	-117
0.588333	-27	42	86	-59	-110	-32	12	-11	-16	5	-52	-63	-97	-15	-29	-68	-100	33	-86	-33	-104	-21	-100	-67	-62	0	-99	-13	-73	-68	-144	-76	-56	-2446	2084	-16269	3211	-11243	-1764	-10276	-147	-8585	-3989	-8865	209	-8883	-3130	-8065	-127
0.589167	-25	25	88	-60	-108	-31	11	-15	-17	5	-73	-66	-95	-13	-27	-58	-98	36	-86	-35	-102	-22	-99	-68	-68	-3	-100	-14	-73	-72	-145	-76	-145	-2572	2111	-16427	339	-11342	-1654	-10314	-154	-8599	-3891	-8810	270	-8885	-3022	-8001	-135
0.590000	-27	40	87	-61	-109	-31	11	-12	-22	1	-72	-65	-96	-19	-30	-60	-99	30	-90	-36	-108	-24	-100	-68	-64	-1	-101	-16	-73	-70	-148	-80	-530	-2705	2125	-16593	-1282	-11430	-1543	-10355	-194	-8595	-3791	-8744	-486	-8879	-2921	-7949	-129
0.590833	-29	40	85	-63	-112	-35	8	-16	-22	3	-75	-72	-100	-16	-31	-60	-100	34	-88	-32	-104	-24	-96	-64	-61	0	-100	-14	-73	-69	-146	-76	-464	-2843	2129	-16747	-5776	-11480	-1417	-10384	-210	-8573	-3685	-8667	42	-8832	-2819	-7884	-115
0.591667	-27	42	86	-60	-110	-33	11	-17	-17	5	-70	-65	-95	-16	-28	-58	-98	33	-87	-34	-105	-21	-97	-66	-64	-3	-97	-11	-72	-68	-148	-77	-307	-2980	2121	-16905	-11044	-11528	-1288	-10420	-216	-8531	-3580	-8582	475	-8803	-2729	-7830	-117
0.592500	-25	43	69	-58	-110	-30	12	-11	-15	6	-69	-64	-97	-13	-30	-56	-98	37	-84	-31	-101	-22	-98	-65	-60	1	-96	-11	-67	-68	-147	-75	-307	-3126	2102	-17051	-8656	-11517	-1150	-10452	-194	-8478	-3473	-8497	67	-8746	-2646	-7775	-113
0.593333	-19	44	90	-58	-110	-31	12	-13	-16	5	-68	-62	-94	-10	-35	-57	-100	38	-83	-30	-102	-18	-96	-65	-64	0	-95	-10	-69	-66	-142	-77	-200	-3270	2077	-17199	-6158	-11499	-1005	-10486	-143	-8406	-3370	-8410	-18	-8673	-2574	-7726	-116
0.594167	-21	46	86	-58	-108	-30	13	-11	-16	6	-67	-65	-96	-12	-25	-60	-100	36	-83	-32	-99	-22	-97	-69	-62	-3	-98	-13	-72	-66	-146	-77	-176	-3408	2042	-17339	-5435	-11458	-861	-10519	-150	-8328	-3277	-8327	327	-8588	-2514	-7688	-114
0.595000	-27	40	87	-56	-112	-32	11	-14	-22	2	-70	-64	-102	-15	-28	-60	-101	35	-85	-33	-107	-22	-100	-68	-67	-5	-99	-16	-74	-70	-149	-78	-302	-3538	2003	-17479	-4800	-11401	-715	-10554	-177	-8247	-3182	-8249	489	-8496	-2473	-7657	-78
0.595833	-27	38	86	-59	-107	-31	12	-13	-15	5	-73	-63	-97	-14	-29	-59	-100	30	-87	-33	-98	-23	-99	-63	-62	-4	-85	-12	-72	-69	-146	-77	-118	-3661	1961	-17601	-7026	-11308	-566	-10587	-144	-8145	-3087	-8170	2124	-8394	-2444	-7630	-53
0.596667	-25	41	90	-58	-107	-30	13	-14	-17	5	-72	-76	-96	-14	-30	-57	-101	36	-84	-31	-101	-24	-98	-66	-65	-3	-101	-13	-72	-70	-145	-76	-119	-3762	1918	-17719	-10370	-11175	-422	-10610	-151	-8041	-2995	-8104	2663	-8286	-2429	-7612	-70
0.597500	-27	40	88	-59	-109	-32	12	-10	-16	4	-72	-66	-96	-15	-28	-59	-99	35	-86	-31	-104	-23	-103	-63	-68	-1	-101	0	-73	-68	-146	-75	-255	-3856	1871	-17834	-11987	-11079	-284	-10633	-185	-7934	-2908	-8044	1715	-8181	-2428	-7604	-42
0.598333	-27	39	87	-60	-110	-31	12	-14	-19	4	-75	-93	-100	-16	-29	-60	-102	30	-87	-33	-108	-23	-99	-69	-66	-6	-100	-15	-76	-73	-149	-77	-301	-3924	1827	-17937	-6506	-10947	-182	-10657	-178	-7845	-2824	-7998	1348	-8084	-2449	-7612	-22
0.599167	-26	39	77	-62	-112	-35	12	-16	-22	4	-74	-65	-97	-17	-29	-58	-99	34	-85	-34	-107	-24	-98	-65	-62	-7	-97	-12	-73	-68	-147	-74	-284	-3968	1783	-18026	-1095	-10806	-28	-10663	-167	-7725	-2742	-7957	1034	-7983	-2474	-7628	-29
0.600000	-24	40	89	-60	-110	-32	13	-13	-11	7	-61	-69	-96	-16	-26	-56	-98	35	-86	-33	-107	-23	-100	-66	-63	-4	-102	-16	-74	-70	-147	-75	-149	-3997	1738	-18106	-648	-10658	88	-10667	-168	-7632	-2660	-7926	631	-7906	-2519	-7657	-26
0.600833	-26	38	89	-59	-112	-33	13	-12	-18	6	-72	-62	-96	-17	-31	-60	-101	33	-83	-31	-105	-23	-99	-73	-65	0	-99	-13	-74	-72	-149	-75	-206	-3996	1698	-18176	-847	-10517	193	-10659	-179	-7541	-2578	-7907	529	-7837	-2570	-7700	-21
0.601667	-27	41	88	-57	-112	-35	51	-12	-18	4	-74	-64	-103	-19	-29	-59	-101	33	-85	-33	-104	-25	-99	-68	-64	-4	-100	-13	-72	-72	-149	-76	-235	-3977	1654	-18230	-808	-10377	295	-10613	-187	-7463	-2493	-7898	406	-7787	-2630	-7758	-35
0.602500	-26	39	87	-56	-110	-35	13	-12	-15	4	-75	-64	-97	-18	-26	-59	-97	32	-87	-32	-108	-24	-99	-70	-68	0	-100	-14	-74	-69	-148	-75	-147	-3940	1612	-18268	550	-10249	389	-10616	-168	-7394	-2409	-7896	364	-7757	-2692	-7829	-28
0.603333	-28	40	87	-60	-113	-36	13	-17	-15	4	-74	-64	-101	-19	-29	-61	-108	47	-84	-33	-108	-25	-103	-69	-67	-1	-99	-15	-73	-73	-149	-78	-356	-3890	1569	-18292	1855	-10134	478	-10575	-190	-7346	-2320	-7904	-675	-7748	-2755	-7907	-13
0.604167	-31	40	87	-58	-111	-33	13	-16	-19	4	-72	-63	-97	-17	-27	-57	-101	32	-87	-33	-99	-22	-99	-70	-67	-1	-97	-14	-72	-70	-147	-75	-362	-3817	1525	-18294	1218	-10031	564	-10523	-182	-7308	-2226	-7917	-947	-7764	-2813	-8004	-19
0.605000	-26	43	91	-57	-113	-30	17	-9	-50	8	-69	-59	-93	-13	-25	-58	-95	38	-82	-28	-100	-18	-97	-64	-62	2	-96	-11	-68	-48	-142	-73	-48	-3737	1504	-18273	1326	-9948	649	-10461	-172	-7282	-2128	-7939	-489	-7803	-2868	-8110	-12
0.605833	-21	42	89	-55	-107	-30	12	-13	-18	6	-73	-60	-94	-18	-27	-57	-97	36	-84	-30	-102	-22	-108	-66	-64	0	-95	-11	-72	-69	-147	-73	-165	-3650	1420	-18240	2085	-9895	736	-10394	-211	-7283	-2030	-7975	-1797	-7867	-2917	-8233	-8
0.606667	-24	42	88	-60	-108	-32	16	-14	-19	5	-66	-66	-124	-21	-28	-59	-99	33	-86	-36	-103	-22	-101	-68	-65	0	-99	-15	-70	-70	-147	-74	-153	-3563	1349	-18186	2588	-9863	822	-10328	-219	-7306	-1937	-8020	-2218	-7961	-2964	-8369	-25
0.607500	-26	40	86	-58	-108	-36	11	-17	-18	4	-77	-66	-97	-18	-31	-59	-98	33	-87	-33	-100	-23	-101	-68	-61	1	-98	-15	-73	-73	-145	-73	-205	-3476	1276	-18105	2929	-9856	917	-10249	-172	-7342	-1822	-8067	-1868	-8077	-2991	-8515	-19
0.608333	-26	39	88	-60	-110	-32	12	-14	-16	12	-76	-66	-97	-15	-29	-83	-102	33	-87	-35	-108	-24	-102	-69	-65	0	-100	-14	-73	-68	-145	-73	-250	-3397	1189	-18004	2911	-9857	1005	-10174	-167	-7401	-1716	-8126	-2226	-8209	-3015	-8670	-21
0.609167	-27	40	98	-58	-113	-32	12	-13	-21	4	-74	-65	-96	-15	-28	-60	-104	33	-84	-22	-104	-21	-94	-67	-64	17	-101	-15	-75	-73	-148	-75	-165	-3319	1087	-17881	2765	-9914	1112	-10100	-161	-7480	-1609	-8195	-1967	-8364	-3022	-8836	0
0.610000	-27	41	87	-60	-111	-43	12	-15	-22	4	-81	-65	-95	-18	-29	-60	-96	34	-86	-34	-110	-24	-102	-67	-63	0	-100	-14	-72	-70	-149	-67	-3	-3253	966	-17741	2837	-9989	1223	-10033	-168	-7584	-1505	-8274	-1249	-8547	-3021	-9010	28
0.610833	-23	41	86	-57	-107	-35	11	-15	-15	3	-72	-64	-96	-16	-31	-58	-101	21	-86	-31	-103	-22	-101	-67	-64	1	-100	-14	-72	-72	-145	-75	-68	-3199	834	-17582	2849	-10071	1338	-9969	-186	-7690	-1399	-8365	-1522	-8745	-3013	-9229	35
0.611667	-23	43	86	-57	-110	-8	11	-16	-16	16	-73	-64	-75	-14	-30	-60	-98	36	-83	-31	-104	-22	-101	-66	-61	0	-98	-11	-68	-70	-145	-73	-105	-3159	702	-17413	2720	-10186	1448	-9915	-198	-7849	-1299	-8469	-1473	-8962	-2994	-9391	37
0.612500	-25	42	90	-55	-108	-30	13	-12	-16	8	-74	-62	-99	-13	-29	-59	-100	35	-84	-31	-101	-18	-97	-66	-62	-6	-99	-12	-73	-44	-145	-76	-133	-3132	520	-17231	2792	-10318	1572	-9877	-181	-8015	-1201	-8589	-1267	-9193	-2972	-9589	26
0.613333	-24	44	88	-57	-107	-31	13	-11	-17	5	-52	-63	-93	-19	-25	-58	-101	39	-83	-32	-101	-17	-95	-65	-65	-1	-99	-9	-69	-69	-145	-73	-69	-3119	342	-17040	2903	-10473	1686	-9856	-159	-8199	-1117	-8725	-1125	-9438	-2952	-9804	18
0.614167	-19	41	88	-60	-110	-34	13	-15	-16	5	-73	-66	-95	-13	-30	-59	-102	34	-90	-31	-105	-21	-102	-66	-66	-1	-101	-12	-73	-72	-147	-74	-96	-3125	143	-16855	1608	-10654	1799	-9853	-177	-8407	-1041	-8880	-1095	-9702	-2926	-10019	17
0.615000	-29	39	87	-62	-114	-41	8	-19	-22	0	-80	-72	-100	-17	-33	-62	-103	34	-90	-41	-110	-25	-102	-70	-68	-6	-107	-18	-90	-75	-150	-77	2	-3143	-65	-16654	-135	-10848	1901	-9873	-162	-8636	-978	-9050	-1027	-9979	-2905	-10248	3
0.615833	-31	35	79	-68	-115	-36	8	-17	-22	1	-79	-69	-100	-18	-32	-60	-101	30	-105	-35	-103	-24	-109	-69	-66	-5	-101	-13	-74	-70	-150	-78	-17	-3169	-276	-16474	787	-11056	1999	-9910	-129	-8869	-919	-9229	-718	-10267	-2882	-10481	12
0.616667	-28	41	87	-61	-111	-33	16	-9	-21	6	-76	-69	-97	-19	-30	-61	-101	35	-87	-34	-103	-23	-101	-68	-66	-5	-104	-14	-77	-70	-148	-77	-148	-3210	-493	-16288	1699	-11280	2087	-9963	-161	-9125	-873	-9430	-778	-10569	-2856	-10724	0
0.617500	-26	37	87	-65	-113	-35	13	-16	-16	3	-75	-64	-95	-16	-29	-60	-101	32	-86	-15	-109	-24	-101	-67	-67	-1	-91	-14	-70	-69	-149	-77	-152	-3260	-719	-16114	1533	-11522	2157	-10058	-167	-9392	-841	-9641	-941	-10874	-2837	-10976	-1
0.618333	-28	40	89	-59	-109	-33	11	-16	-14	6	-75	-67	-84	-15	-30	-60	-98	37	-85	-31	-103	-21	-101	-67	-62	-3	-100	-13	-73	-69	-147	-76	181	-3325	-941	-15947	1710	-11775	2215	-10172	-151	-9670	-822	-9875	-215	-11201	-2820	-11226	-16
0.619167	-22	42	91	-60	-110	-32	9	-15	-14	6	-69	-64	-96	-14	-26	-58	-98	44	-82	-33	-103	-23	-99	-66	-64	-3	-97	-10	-75	-67	-145	-76	86	-3392	-1158	-15801	1763	-12049	2256	-10311	-146	-9956	-818	-10120	-690	-11531	-2799	-11489	-13
0.620000	-24	43	91	-59	-109	-21	3	-14	-17	6	-70	-83	-97	-17	-28	-59	-99	38	-83	-30	-104	-24	-97	-65	-64	0	-98	-10	-76	-69	-148	-77	56	-3472	-1371	-15663	1593	-12334	2285	-10471	-121	-10253	-827	-10379	-587	-11877	-2784	-11767	-7
0.620833	-26	42	89	-58	-110	-33	12	-16	-21	5	-68	-64	-98	5	-24	-59	-102	36	-93	-31	-103	-22	-100	-69	-67	-3	-96	-9	-73	-67	-148	-72	-3	-3555	-1574	-15548	1470	-12629	2301	-10657	-141	-10550	-849	-10689	-300	-12226	-2764	-12045	-35
0.621667	-26	40	89	-60	-108	-32	13	-14	-35	1	-69	-65	-99	-16	-28	-59	-103	32	-82	-31	-104	-22	-99	-67	-67	0	-99	-9	-74	-67	-147	-73	73	-3645	-1765	-15449	1459	-12933	2303	-10864	-130	-10852	-879	-10936	-197	-12585	-2745	-12330	-76
0.622500	-28	40	87	-60	-109	-33	10	-18	-21	2	-76	-66	-98	-16	-30	-59	-101	30	-86	-35	-107	-25	-100	-73	-66	-7	-102	-14	-73	-69	-144	-78	-87	-3730	-1937	-15377	1307	-13245	2290	-11088	-107	-11162	-924	-11233	-320	-12948	-2725	-12614	-96
0.623333	-28	38	84	-62	-112	-38	9	-17	-19	0	-91	-69	-94	-18	-30	-63	-109	28	-88	-39	-109	-28	-102	-73	-66	-6	-102	-16	-82	-74	-151	-79	24	-3814	-2092	-15327	1613	-13571	2278	-11329	-119	-11466	-974	-11534	254	-13309	-2702	-12900	-116
0.624167	-30	37	85	-65	-116	-36	7	-18	-26	0	-76	-70	-101	-19	-29	-61	-102	32	-87	-34	-109	10	-99	-70	-70	-5	-101	-15	-76	-69	-147	-76	-27	-3887	-2220	-15291	2522	-13889	2265	-11578	-138	-11764	-1023	-11837	284	-13664	-2670	-13173	-109
0.625000	-27	41	88	-59	-111	-30	62	-14	-18	6	-69	-61	-96	-16	-25	-59	-99	36	-86	-33	-104	-22	-100	-66	-64	1	-96	-13	-72	-68	-145	-70	-50	-3952	-2321	-15281	3000	-14210	2255	-11832	-104	-12056	-1071	-12141	-60	-14017	-2631	-13451	-104
0.625833	-22	43	89	-59	-111	-30	17	-15	-16	7	-69	-66	-96	-14	-26	-56	-98	29	-86	-31	-104	-23	-97	-67	-61	3	-99	-10	-73	-68	-145	-70	-72	-4009	-2407	-15295	2692	-14526	2246	-12095	-78	-12346	-1123	-12454	35	-14371	-2598	-13724	-129
0.626667	-25	43	86	-61	-110	-30	13	-14	-17	5	-75	-103	-101	-14	-26	-57	-98	37	-84	-31	-102	-23	-98	-68	-61	2	-98	-9	-72	-72	-146	-72	-21	-4054	-2450	-15333	1878	-14846	2243	-12362	-59	-12626	-1172	-12763	250	-14710	-2557	-13984	-91
0.627500	-40	45	91	-58	-111	-33	12	-15	-16	6	-70	-64	-97	-18	-27	-58	-100	34	-94	-31	-104	-7	-97	-69	-63	1	-99	-10	-75	-67	-147	-69	-11	-4079	-2508	-15396	1055	-15137	2259	-12622	-6	-12901	-1220	-13071	38	-15032	-2516	-14233	-111
0.628333	-27	44	89	-59	-109	-32	12	-9	-43	7	-73	-69	-93	-16	-28	-59	-98	35	-83	-31	-104	-22	-101	-68	-63	0	-97	-11	-73	-69	-145	-70	-64	-4093	-2527	-15480	106	-15428	2291	-12890	56	-13170	-1256	-13379	30	-15351	-2472	-14473	-91
0.629167	-23	44	90	-61	-103	-30	16	-16	-17	7	-69	-63	-97	-16	-29	-59	-99	36	-78	-31	-105	-22	-97	-69	-59	0	-98	-11	-73	-69	-149	-73	58	-4086	-2530	-15585	1316	-15711	2341	-13145	156	-13429	-1288	-13685	263	-15652	-2429	-14701	-64
0.630000	-23	43	90	-59	-114	-34	11	-17	-16	5	-67	-63	-98	-14	-28	-59	-98	34	-84	-32	-103	-22	-101	-70	-65	0	-98	-12	-69	-69	-152	-73	217	-4066	-2521	-15717	5170	-15972	2410	-13399	142	-13681	-1299	-13984	361	-15938	-2390	-14917	-26
0.630833	-24	44	90	-60	-111	-30	13	-15	-17	6	-72	-61	-97	-16	-28	-60	-98	35	-84	-34	-102	-24	-98	-68	-61	1	-97	-11	-72	-72	-148	-74	-84	-4030	-2492	-15863	5587	-16221	2504	-13654	97	-13917	-1303	-14283	-48	-16209	-2355	-15129	1
0.631667	-24	42	91	-62	-112	-31	12	-17	-19	-1	-74	-65	-97	-17	-28	-59	-99	36	-86	-34	-104	-23	-98	-68	-66	-3	-102	-13	-74	-70	-146	-74	147	-3974	-2462	-16036	3086	-16456	2617	-13891	141	-14152	-1301	-14581	704	-16466	-2326	-15333	-10
0.632500	-32	41	87	-61	-111	-35	12	-18	-21	4	-74	-67	-100	-16	-28	-60	-100	34	-90	-32	-103	-21	-101	-66	-62	0	-111	-12	-69	-67	-146	-72	-3	-3908	-2421	-16216	2689	-16670	2755	-14127	178	-14370	-1273	-14863	192	-16704	-2301	-15524	-6
0.633333	-24	42	90	-56	-103	-31	17	0	-17	5	-70	-64	-95	-21	-27	-59	-98	34	-83	-30	-102	-19	-99	-69	-63	0	-98	-12	-73	-67	-149	-69	-26	-3828	-2383	-16412	2147	-16875	2908	-14361	230	-14586	-1245	-15144	178	-16928	-2289	-15715	8
0.634167	-23	42	87	-62	-110	-35	13	-14	-17	5	-73	-63	-97	-15	-27	-57	-98	36	-86	-35	-104	-22	-97	-68	-64	0	-101	-14	-72	-70	-147	-74	-47	-3738	-2346	-16631	1161	-17072	3075	-14602	287	-14794	-1204	-15422	-14	-17143	-2291	-15905	0
0.635000	-28	32	66	-62	-115	-38	16	-14	-18	1	-76	-66	-98	-18	-28	-59	-102	32	-88	-34	-108	-24	-99	-69	-63	0	-100	-16	-77	-68	-150	-79	-32	-3636	-2307	-16855	1320	-17255	3257	-14839	303	-14997	-1157	-15686	-114	-17345	-2302	-16094	-11
0.635833	-23	39	91	-62	-109	-38	13	-15	-18	4	-73	-63	-95	-19	-30	-60	-98	34	-91	-41	-107	-24	-101	-69	-65	0	-100	-12	-75	-70	-150	-75	-95	-3526	-2277	-17087	1322	-17431	3447	-15074	304	-15193	-1102	-15940	-289	-17532	-2322	-16281	15
0.636667	-25	40	90	-61	-110	-34	13	-14	-16	7	-75	-63	-98	-16	-29	-57	-97	35	-87	-35	-104	-21	-100	-68	-66	-4	-99	-13	-72	-72	-150	-73	30	-3412	-2257	-17330	491	-17600	3640	-15316	306	-15388	-1046	-16184	810	-17713	-2359	-16476	33
0.637500	-26	40	88	-60	-109	-35	10	-18	-14	5	-72	-61	-96	-15	-29	-56	-98	34	-86	-33	-78	-23	-101	-70	-65	-1	-98	-11	-73	-73	-149	-75	-72	-3294	-2230	-17573	25	-17771	3843	-15564	214	-15579	-973	-16414	2827	-17885	-2403	-16661	55
0.638333	-28	41	90	-60	-108	-34	12	-13	-23	5	-73	-52	-99	-15	-28	-59	-99	36	-84	-34	-107	-19	-99	-67	-63	0	-97	-12	-74	-70	-148	-75	-18	-3169	-2204	-17825	-198	-17940	4037	-15811	106	-15770	-937	-16635	3912	-18049	-2461	-16859	51
0.639167	-27	41	90	-59	-108	-32	12	-15	-18	6	-73	-62	-96	-17	-28	-59	-98	37	-86	-31	-104	-21	-98	-67	-64	-4	-98	-11	-72	-69	-147	-75	-17	-3045	-2204	-18077	102	-18113	4227	-16070	80	-15967	-890	-16841	2803	-18209	-2530	-17058	69
0.640000	-30	39	84	-59	-107	-35	18	-17	-16	5	-73	-65	-96	-17	-28	-63	-102	34	-87	-33	-107	-23	-103	-70	-65	-4	-99	-13	-88	-79	-153	-75	-13	-2950	-2203	-18330	1453	-18300	4398	-16334	68	-16159	-856	-17035	2202	-18364	-2617	-17255	92
0.640833	-29	38	87	-62	-114	-39	9	-17	-23	0	-78	-67	-109	-17	-30	-60	-105	50	-87	-35	-107	-23	-100	-67	-65	-3	-102	-16	-73	-73	-149	-75	32	-2786	-2196	-18574	2100	-18485	4562	-16603	9	-16357	-833	-17211	1855	-18514	-2706	-17447	94
0.641667	-27	38	84	-65	-111	-36	10	-13	-16	5	-75	-67	-96	-16	-28	-59	-101	32	-85	-34	-108	-22	-100	-72	-66	-6	-100	-14	-74	-74	-152	-77	-49	-2652	-2195	-18814	1527	-18680	4691	-16879	-47	-16553	-825	-17370	1341	-18658	-2813	-17644	103
0.642500	-28	40	88	-61	-112	-36	9	-17	-17	3	-76	-69	-98	-18	-31	-60	-100	33	-86	-45	-103	-23	-102	-70	-67	-5	-104	-16	-76	-74	-152	-76	-38	-2511	-2192	-19038	1274	-18883	4806	-17159	-39	-16756	-836	-17519	1057	-18805	-2923	-17834	116
0.643333	-30	38	86	-62	-114	-39	7	-14	-23	6	-75	-68	-102	-19	-32	-62	-101	33	-88	-38	-109	-27	-103	-70	-65	-6	-103	-16	-76	-74	-152	-75	86	-2369	-2192	-19251	1043	-19078	4896	-17445	112	-16964	-867	-17646	804	-18939	-3041	-18004	114
0.644167	-25	39	88	-64	-112	-36	10	-15	-21	3	-76	-65	-101	-17	-33	-60	-95	33	-87	-34	-114	-23	-102	-68	-63	-4	-97	-13	-76	-73	-150	-75	-133	-2216	-2184	-19443	212	-19321	4959	-17731	206	-17164	-916	-17757	11	-19072	-3169	-18167	135
0.645000	-23	44	89	-49	-112	-32	12	-10	-16	8	-70	-62	-98	-11	-28	-57	-98	38	-82	-32	-104	-21	-99	-67	-59	-9	-96	-13	-72	-67	-145	-70	86	-2062	-2182	-19617	8	-19552	4990	-18024	266	-17372	-990	-17864	409	-19200	-3304	-18316	121
0.645833	-23	44	90	-55	-109	-31	15	-9	-14	7	-70	-65	-94	-12	-27	-59	-98	37	-83	-39	-101	-19	-96	-66	-59	-1	-98	-11	-70	-65	-148	-75	-49	-1909	-2180	-19768	343	-19796	4991	-18318	189	-17582	-1091	-17961	-193	-19331	-3450	-18461	135
0.646667	-26	43	63	-60	-113	-32	16	-14	-18	6	-62	-63	-93	-14	-27	-61	-101	37	-82	-31	-104	-19	-98	-69	-65	-1	-99	-11	-70	-66	-145	-72	-137	-1746	-2170	-19896	282	-20045	4960	-18623	105	-17795	-1210	-18054	-494	-19457	-3608	-18581	154
0.647500	-26	44	87	-59	-109	-33	13	-12	-18	6	-70	-62	-99	-16	-30	-60	-102	51	-83	-30	-105	-23	-101	-66	-63	-3	-99	-11	-74	-70	-151	-75	-231	-1581	-2181	-19993	-392	-20302	4892	-18926	145	-18005	-1354	-18166	-509	-19579	-3778	-18687	121
0.648333	-30	42	87	-60	-111	-62	12	-14	-41	4	-76	-65	-101	-17	-29	-61	-101	33	-83	-33	-105	-23	-98	-73	-69	-4	-102	-15	-77	-69	-138	-77	-255	-1417	-2184	-20062	-708	-20561	4796	-19238	81	-18216	-1530	-18230	-513	-19704	-3955	-18772	120
0.649167	-33	35	84	-63	-114	-35	9	-18	-23	2	-74	-67	-102	-18	-29	-61	-104	39	-88	-35	-107	-23	-95	-70	-66	-1	-99	-13	-75	-72	-148	-75	-373	-1253	-2188	-20100	-824	-20821	4669	-19548	-6	-18420	-1720	-18339	-838	-19821	-4140	-18834	112
0.650000	-27	41	73	-63	-109	-34	11	-15	-14	3	-74	-68	-98	-16	-28	-59	-100	33	-85	-33	-104	-24	-99	-69	-41	-1	-100	-16	-96	-75	-151	-72	-205	-1095	-2191	-20109	-1300	-21081	4507	-19867	-7	-18623	-1933	-18396	-559	-19942	-4336	-18878	120
0.650833	-25	40	89	-62	-111	-32	15	-15	-16	4	-85	-64	-94	-49	-30	-57	-98	32	-86	-33	-104	-22	-97	-68	-63	-3	-97	-13	-73	-70	-148	-73	-131	-943	-2194	-20088	-1564	-21344	4317	-20187	-76	-18819	-2165	-18485	-722	-20052	-4545	-18900	101
0.651667	-33	41	89	-59	-112	-31	20	-13	-15	5	-72	-63	-99	-14	-30	-58	-99	35	-85	-31	-104	-21	-96	-67	-65	0	-97	-11	-75	-70	-122	-75	-137	-802	-2193	-20039	-1546	-21596	4090	-20511	-155	-19010	-2415	-18574	-927	-20165	-4767	-18903	92
0.652500	-23	44	91	-57	-110	-32	13	-12	-14	6	-68	-61	-96	-12	-27	-56	-97	35	-83	-32	-104	-36	-96	-67	-58	1	-96	-15	-67	-67	-144	-72	-167	-678	-2196	-19968	-1509	-21840	3839	-20838	-190	-19197	-2682	-18668	-971	-20273	-4999	-18885	87
0.653333	-22	44	94	-56	-108	-30	11	-13	-13	7	-68	-61	-92	-7	-28	-59	-97	38	-81	-31	-99	-17	-94	-67	-60	2	-97	-8	-69	-62	-145	-72	-111	-569	-2188	-19875	-1200	-22077	3557	-21170	-221	-19372	-2968	-18772	-384	-20383	-5246	-18853	26
0.654167	-25	41	92	-57	-105	-32	12	-15	-17	5	-69	-62	-95	-16	-25	-58	-77	27	-86	-30	-107	-22	-98	-68	-64	1	-97	-11	-76	-68	-146	-70	20	-486	-2178	-19772	-1040	-22315	3268	-21504	-251	-19545	-3268	-18882	-128	-20487	-5507	-18807	-14
0.655000	-28	40	88	-62	-108	-33	11	-15	-21	4	-72	-66	-96	-16	-28	-60	-100	32	-90	-33	-104	-19	-101	-68	-68	-4	-100	-18	-73	-72	-149	-69	127	-428	-2161	-19652	20	-22539	2929	-21836	-288	-19700	-3579	-18991	-444	-20591	-5781	-18751	-38
0.655833	-30	39	86	-61	-111	-34	12	-17	-18	2	-75	-66	-97	-15	-31	-61	-108	33	-87	-35	-96	-17	-101	-68	-66	-1	-100	-13	-73	-70	-149	-76	219	-390	-2127	-19520	1946	-22752	2582	-22159	-320	-19833	-3899	-19102	-256	-20678	-6070	-18679	-13
0.656667	-26	38	94	-64	-110	-57	8	-17	-26	4	-73	-66	-100	-21	-33	-61	-100	29	-90	-40	-110	-25	-100	-72	-65	-4	-101	-15	-78	-67	-150	-74	297	-384	-2078	-19389	4822	-22953	2229	-22483	-342	-19980	-4230	-19220	-238	-20789	-6368	-18611	8
0.657500	-30	36	86	-61	-111	-36	8	-19	-21	2	-76	-69	-97	-18	-32	-61	-97	49	-87	-36	-122	-23	-101	-70	-64	0	-102	-14	-73	-72	-147	-74	0	-400	-2013	-19244	15046	-23146	1869	-22792	-365	-20095	-4564	-19336	-1094	-20880	-6674	-18533	-25
0.658333	-27	38	88	-58	-108	-38	11	-14	-19	5	-72	-62	-97	-15	-30	-59	-99	32	-90	-36	-107	-23	-103	-68	-62	0	-98	-14	-70	-67	-146	-73	33	-439	-1929	-19110	22101	-23327	1504	-23091	-357	-20196	-4909	-19448	-728	-20968	-6991	-18459	-47
0.659167	-22	42	86	-60	-107	-34	12	-15	-17	6	-70	-65	-97	-15	-30	-52	-97	35	-87	-41	-77	-19	-100	-67	-64	0	-96	-13	-72	-68	-147	-75	139	-512	-1825	-18969	15174	-23498	1143	-23369	-383	-20280	-5252	-19559	-914	-21056	-7319	-18396	-64
0.660000	-17	39	88	-57	-113	-33	10	-16	-21	8	-72	-63	-96	-11	-28	-59	-100	35	-87	-34	-104	-22	-100	-73	-64	3	-100	-12	-70	-68	-149	-74	101	-608	-1702	-18838	10436	-23665	782	-23634	-406	-20342	-5595	-19668	-1211	-21127	-7647	-18341	-84
0.660833	-28	41	89	-58	-109	-33	11	-17	-19	8	-68	-63	-97	-13	-29	-61	-105	34	-86	-32	-103	-22	-100	-69	-65	-1	-97	-12	-74	-67	-145	-76	206	-724	-1552	-18715	9016	-23818	441	-23871	-414	-20390	-5941	-19772	-964	-21195	-7981	-18302	-97
0.661667	-28	46	88	-60	-109	-40	12	-15	-17	6	-74	-64	-95	-15	-30	-58	-100	34	-87	-34	-104	-22	-103	-69	-66	-3	-101	-15	-83	-69	-146	-74	371	-865	-1387	-18599	5778	-23966	108	-24091	-400	-20423	-6287	-19886	-931	-21259	-8318	-18284	-92
0.662500	-30	39	84	-60	-112	-39	11	-17	-18	4	-75	-64	-99	-13	-31	-60	-100	33	-87	-32	-109	-24	-105	-91	-69	0	-100	-14	-76	-70	-147	-78	295	-1018	-1202	-18493	3103	-24110	-201	-24284	-392	-20439	-6627	-19987	-1353	-21313	-8655	-18297	-172
0.663333	-27	41	86	-60	-114	-36	11	-16	-39	2	-73	-66	-97	-15	-32	-60	-99	33	-90	-33	-104	-25	-102	-68	-64	-5	-103	-16	-74	-70	-145	-74	274	-1190	-996	-18405	1005	-24245	-489	-24453	-431	-20440	-6958	-20085	-1131	-21354	-8986	-18322	-258
0.664167	-29	37	84	-61	-113	-38	11	-16	-23	5	-72	-63	-96	-15	-28	-65	-102	34	-88	-57	-108	-27	-103	-70	-66	-3	-100	-13	-77	-74	-147	-76	123	-1367	-781	-18288	-431	-24371	-749	-24593	-442	-20427	-7275	-20175	-997	-21382	-9308	-18376	-190
0.665000	-26	43	88	-58	-111	-33	12	-13	-18	6	-73	-67	-102	-13	-28	-61	-100	37	-84	-33	-107	-24	-104	-68	-63	0	-101	-15	-76	-73	-147	-75	22	-1559	-548	-18196	-1154	-24489	-982	-24710	-421	-20402	-7585	-20268	-1140	-21404	-9619	-18469	-125
0.665833	-27	41	84	-64	-112	-36	11	-13	-18	4	-74	-61	-96	-14	-28	-58	-102	32	-84	-33	-105	-23	-98	-67	-61	-4	-98	-11	-69	-69	-146	-74	-171	-1756	-307	-18105	-1945	-24604	-1189	-24805	-414	-20370	-7878	-20353	-1069	-21407	-9918	-18591	-128
0.666667	-41	45	89	-58	-109	-36	13	-15	-15	7	-74	-63	-97	-14	-32	-60	-99	38	-84	-31	-103	-25	-99	-67	-61	-1	-99	-13	-74	-73	-129	-76	-354	-1962	-64	-18015	-2419	-24703	-1367	-24891	-430	-20328	-8161	-20445	-936	-21397	-10208	-18748	-125
0.667500	-25	44	89	-59	-110	-34	11	-13	-17	6	-69	-62	-97	-13	-29	-51	-97	37	-85	-32	-104	-22	-98	-70	-63	-3	-99	-12	-73	-73	-146	-74	-281	-2169	172	-17923	-3033	-24792	-1520	-24950	-383	-20282	-8429	-20518	-883	-21371	-10471	-18933	-98
0.668333	-27	40	87	-60	-139	-35	12	-14	-19	-1	-70	-63	-98	-15	-29	-62	-100	37	-82	-29	-100	-23	-98	-68	-61	0	-125	-12	-70	-68	-147	-63	-306	-2375	411	-17831	-4455	-24867	-1643	-24997	-366	-20238	-8678	-20620	-683	-21344	-10714	-19145	-105
0.669167	-26	43	89	-58	-109	-36	10	-14	-21	7	-70	-62	-97	-18	-25	-58	-98	35	-84	-30	-103	-23	-100	-69	-64	-1	-97	-13	-72	-69	-147	-75	-223	-2583	637	-17736	-5654	-24930	-1746	-25036	-378	-20195	-8914	-20711	-600	-21299	-10936	-19388	-104
0.670000	-28	43	82	-52	-109	-34	16	-13	-15	6	-70	-64	-95	-13	-27	-60	-100	36	-86	-31	-103	-19	-97	-67	-65	-1	-99	-9	-70	-67	-146	-75	-83	-2798	851	-17633	-6767	-24971	-1805	-25063	-349	-20151	-9127	-20806	-387	-21243	-11133	-19653	-103
0.670833	-26	41	90	-57	-109	-33	15	-15	-24	6	-70	-62	-79	-13	-59	-59	-99	38	-84	-29	-102	-19	-97	-69	-64	0	-100	-12	-69	-68	-146	-74	-223	-3000	1052	-17552	-7758	-24993	-1850	-25092	-333	-20116	-9329	-20910	-428	-21183	-11304	-19945	-87
0.671667	-26	42	89	-55	-109	-33	17	-11	-13	9	-72	-62	-93	-13	-25	-58	-97	35	-86	-29	-100	-19	-93	-65	-63	0	-95	-9	-61	-66	-144	-73	-324	-3197	1238	-17425	-8213	-24986	-1875	-25113	-331	-20077	-9508	-21015	-45	-21122	-11447	-20255	-10
0.672500	-26	44	92	-56	-108	-31	17	-12	-17	7	-69	-64	-93	-13	-24	-58	-96	37	-81	-27	-101	-21	-96	-66	-63	-1	-99	-9	-72	-66	-144	-75	-222	-3391	1405	-17309	-8809	-24954	-1879	-25142	-334	-20047	-9691	-21130	123	-21061	-11564	-20572	0
0.673333	-24	44	91	-59	-109	-30	16	-15	-16	20	-68	-61	-95	-18	-25	-57	-97	35	-83	-30	-107	-19	-98	-64	-63	1	-97	-9	-63	-70	-146	-75	-375	-3594	1544	-17203	-9299	-24901	-1859	-25180	-320	-20024	-9838	-21254	-349	-21003	-11655	-20899	-113
0.674167	-27	42	87	-59	-110	-34	11	-18	-18	6	-75	-67	-92	-19	-29	-57	-79	34	-86	-31	-104	-22	-98	-68	-62	0	-99	-13	-75	-72	-146	-74	-206	-3771	1669	-17084	-9268	-24804	-1824	-25225	-241	-20003	-9977	-21386	-394	-20952	-11714	-21222	-129
0.675000	8	39	87	-63	-112	-35	11	-18	-19	5	-73	-66	-98	-17	-29	-61	-103	32	-85	-33	-109	-51	-102	-65	-63	-1	-101	-13	-83	-72	-148	-78	-252	-3953	1770	-16971	-9260	-24693	-1771	-25278	-297	-19987	-10103	-21527	-385	-20902	-11750	-21544	-104
0.675833	-28	41	89	-61	-115	-35	11	-17	-18	6	-74	-55	-98	-25	-29	-60	-91	34	-86	-31	-105	-24	-101	-68	-63	0	-101	-12	-74	-70	-150	-77	-247	-4122	1854	-16858	-9280	-24538	-1686	-25341	-313	-19973	-10217	-21677	-548	-20867	-11752	-21857	-69
0.676667	-28	42	87	-62	-113	-35	8	-17	-17	5	-74	-67	-96	-19	-29	-59	-98	34	-87	-31	-105	-24	-102	-67	-64	-14	-101	-10	-76	-68	-147	-81	-72	-4287	1920	-16748	-9117	-24354	-1597	-25418	-281	-19959	-10308	-21837	-332	-20838	-11728	-22156	-33
0.677500	-28	43	88	-59	-112	-33	15	-16	-19	6	-74	-64	-75	-16	-30	-62	-101	36	-82	-30	-105	-23	-103	-67	-64	-3	-100	-12	-74	-73	-148	-75	-152	-4434	1967	-16641	-8896	-24140	-1474	-25506	-251	-19917	-10385	-22007	-77	-20822	-11674	-22430	-30
0.678333	-39	41	88	-63	-109	-35	13	-17	-18	7	-70	-65	-99	-16	-28	-58	-101	35	-86	-28	-105	-23	-103	-68	-65	-3	-101	-3	-69	-66	-145	-74	-292	-4581	1996	-16547	-8906	-23898	-1335	-25613	-262	-19935	-10449	-22190	-263	-20818	-11605	-22677	-66
0.679167	-27	41	88	-58	-110	-33	13	-15	-17	5	-72	-64	-93	-15	-29	-61	-100	34	-86	-8	-102	-18	-101	-67	-61	0	-100	-9	-70	-68	-147	-78	-105	-4708	2015	-16456	-9512	-23635	-1175	-25734	-248	-19919	-10487	-22381	-273	-20826	-11515	-22902	-65
0.680000	-26	43	88	-57	-110	-35	11	-16	-16	5	-73	-65	-97	-18	-29	-58	-99	36	-87	-29	-105	-23	-102	-68	-66	0	-104	-11	-70	-69	-145	-73	-91	-4829	2020	-16380	-9525	-23351	-983	-25871	-227	-19901	-10506	-22582	-216	-20840	-11396	-23095	-28
0.680833	-26	40	84	-59	-110	-38	0	-17	-15	1	-77	-66	-96	-15	-29	-61	-102	33	-91	-31	-104	-21	-103	-67	-67	-4	-99	-15	-74	-70	-147	-76	-81	-4938	2009	-16311	-9340	-23056	-771	-26027	-222	-19879	-10548	-22785	-195	-20855	-11261	-23257	4
0.681667	-30	44	81	-58	-111	-40	10	-22	-21	3	-79	-67	-100	-18	-33	-62	-102	30	-92	-33	-108	-26	-107	-70	-68	-5	-107	-18	-87	-77	-151	-80	-95	-5034	1998	-16252	-10089	-22759	-531	-26190	-214	-19856	-10463	-23005	-59	-20879	-11108	-23384	85
0.682500	-31	35	80	-64	-114	-40	9	-21	-22	0	-79	-70	-101	-21	-34	-82	-104	30	-95	-38	-107	-26	-102	-78	-66	-7	-107	-15	-75	-75	-150	-78	-177	-5117	1982	-16201	-10365	-22448	-263	-26371	-211	-19821	-10390	-23220	49	-20893	-10934	-23474	41
0.683333	-29	39	85	-62	-122	-36	12	-18	-23	0	-78	-69	-100	-19	-31	-64	-102	32	-93	-34	-108	-27	-105	-75	-67	-7	-109	-18	-57	-75	-151	-80	-228	-5183	1958	-16164	-9390	-22143	35	-26573	-280	-19788	-10292	-23441	128	-20909	-10753	-23542	-25
0.684167	-27	38	86	-62	-110	-39	10	-17	-19	4	-91	-66	-76	-18	-31	-63	-99	33	-88	-34	-109	-25	-102	-69	-66	-6	-100	-14	-75	-72	-148	-77	-159	-5233	1937	-16138	-8478	-21845	377	-26783	-264	-19743	-10153	-23659	-214	-20901	-10558	-23572	79
0.685000	-12	40	90	-56	-109	-35	15	-15	-16	6	-73	-65	-99	-14	-29	-59	-99	38	-87	-28	-104	-23	-99	-69	-51	0	-98	1	-70	-69	-148	-76	-135	-5270	1909	-16111	-6679	-21560	722	-27008	-207	-19697	-9981	-23879	-535	-20884	-10352	-23574	102
0.685833	-23	44	90	-55	-110	-33	12	-12	-12	9	-70	-68	-94	-17	-28	-57	-91	40	-83	-30	-105	-24	-99	-67	-62	0	-96	-12	-72	-72	-145	-73	107	-5299	1877	-16101	-4579	-21294	1103	-27252	-203	-19646	-9791	-24098	85	-20849	-10142	-23558	43
0.686667	-23	44	91	-18	-112	-33	16	-11	-17	7	-72	-64	-96	-15	-28	-59	-98	39	-83	-33	-105	-21	-96	-66	-66	2	-100	-14	-74	-66	-147	-77	-48	-5310	1839	-16096	-3999	-21055	1505	-27504	-183	-19594	-9534	-24319	-184	-20792	-9931	-23526	50
0.687500	-22	43	91	-55	-108	-31	16	-11	-17	8	-72	-64	-91	-12	-29	-58	-98	39	-90	-31	-103	-21	-97	-68	-62	-3	-98	-11	-69	-66	-146	-72	-62	-5310	1806	-16098	-2981	-20841	1932	-27777	-135	-19534	-9258	-24500	-58	-20710	-9716	-23473	79
0.688333	12	43	91	-59	-105	-25	17	-11	-14	5	-72	-63	-94	-14	-28	-59	-98	36	-86	-32	-101	-18	-97	-66	-60	0	-98	-10	-68	-69	-137	-67	-118	-5296	1762	-16104	-1052	-20657	2375	-28054	-148	-19472	-8951	-24729	9	-20604	-9504	-23414	119
0.689167	-22	42	90	-59	-108	-34	12	-13	-16	7	-72	-64	-97	-12	-28	-57	-94	38	-86	-34	-101	-19	-99	-70	-64	0	-99	-14	-70	-69	-147	-76	-8	-5270	1720	-16114	674	-20496	2828	-28350	-155	-19407	-8619	-24918	-34	-20475	-9295	-23344	138
0.690000	-36	53	89	-59	-111	-31	10	-15	-21	4	-70	-66	-98	-15	-28	-62	-104	34	-88	-35	-107	-22	-100	-70	-67	-4	-100	-12	-74	-72	-148	-76	-44	-5236	1675	-16126	-311	-20383	3292	-28650	-163	-19333	-8263	-25093	-607	-20323	-9090	-23278	103
0.690833	-30	39	88	-60	-112	-35	11	-24	-21	2	-73	-67	-98	-17	-31	-61	-102	36	-86	-33	-107	-22	-100	-68	-65	0	-99	-12	-74	-68	-149	-73	-16	-5176	1631	-16135	-1704	-20295	3763	-28954	-158	-19254	-7888	-25247	-848	-20144	-8889	-23203	86
0.691667	-27	41	87	-59	-105	-30	13	-12	-14	5	-70	-63	-96	-14	-26	-58	-99	38	-86	-31	-103	-21	-98	-66	-60	0	-100	-9	-73	-67	-147	-74	-45	-5115	1586	-16147	1757	-20240	4228	-29260	-150	-19174	-7499	-25379	-480	-19942	-8698	-23131	59
0.692500	-25	44	89	-58	-107	-30	16	-12	-15	3	-70	-63	-93	-12	-26	-56	-96	24	-83	-26	-103	-19	-96	-67	-64	1	-97	-11	-70	-66	-145	-73	-55	-5037	1539	-16152	2508	-20209	4684	-29575	-152	-19082	-7105	-25492	-371	-19721	-8519	-23068	35
0.693333	-25	34	90	-58	-107	-24	9	-13	-14	7	-66	-62	-92	-12	-24	-52	-95	39	-82	-29	-101	-18	-95	-65	-60	2	-95	-17	-72	-64	-144	-72	-88	-4957	1489	-16163	800	-20208	5131	-29887	-177	-18989	-6713	-25575	-69	-19488	-8345	-23006	-3
0.694167	-23	43	89	-59	-108	-29	13	-12	-17	7	-69	-50	-92	-12	-3	-55	-98	36	-87	-32	-103	-21	-97	-63	-60	1	-99	-12	-73	-67	-144	-70	-81	-4856	1439	-16168	481	-20236	5555	-30199	-195	-18894	-6326	-25634	232	-19248	-8182	-22961	-50
0.695000	-19	38	90	-61	-109	-33	12	-15	-22	5	-69	-63	-96	-15	-29	-58	-102	34	-120	-38	-107	-24	-91	-69	-59	0	-99	-12	-74	-65	-148	-74	-110	-4751	1386	-16179	-311	-20286	5952	-30502	-168	-18792	-5953	-25668	13	-18998	-8032	-22921	-51
0.695833	-26	40	88	-60	-109	-35	15	-18	-18	8	-72	-69	-99	-15	-29	-58	-100	35	-85	-34	-105	-21	-99	-64	-65	0	-98	-12	-76	-68	-150	-75	-13	-4630	1336	-16183	-12	-20353	6327	-30799	-182	-18683	-5601	-25668	76	-18743	-7883	-22888	-46
0.696667	-26	41	99	-60	-110	-34	12	-16	-16	7	-74	-66	-97	-14	-29	-56	-98	33	-86	-33	-103	-23	-99	-66	-62	0	-98	-15	-70	-69	-107	-74	37	-4505	1291	-16186	1950	-20434	6673	-31088	-198	-18571	-5252	-25642	388	-18491	-7742	-22864	-48
0.697500	-27	43	89	-59	-108	-32	13	-17	-19	6	-73	-66	-86	-16	-26	-60	-98	34	-92	-33	-104	-22	-99	-66	-63	-1	-100	-11	-72	-69	-151	-76	-75	-4364	1245	-16188	1291	-20524	6984	-31364	-163	-18453	-4927	-25585	346	-18246	-7605	-22847	-41
0.698333	-26	40	91	-58	-144	-34	11	-18	-17	5	-74	-66	-98	-14	-28	-58	-102	32	-85	-33	-107	-23	-100	-64	-66	-4	-101	-13	-75	-68	-148	-76	-317	-4213	1200	-16193	-3831	-20628	7258	-31619	-170	-18332	-4645	-25509	-35	-18011	-7467	-22842	-49
0.699167	-30	36	85	-58	-112	-36	10	-17	-23	5	-78	-66	-115	-16	-29	-60	-102	33	-87	-33	-103	-23	-101	-67	-64	0	-99	-10	-70	-67	-149	-75	24	-4054	1159	-16200	-5374	-20709	7495	-31856	-148	-18174	-4376	-25403	681	-17787	-7334	-22830	-45
0.700000	-25	42	90	-59	-109	-36	11	-16	-15	4	-74	-65	-96	-15	-30	-60	-99	35	-84	-32	-104	-23	-99	-70	-67	-14	-102	-12	-70	-69	-148	-76	-99	-3882	1123	-16206	-3475	-20839	7686	-32076	-125	-18071	-4144	-25280	119	-17579	-7197	-22829	-29
0.700833	-26	38	85	-59	-110	-35	10	-18	-17	8	-73	-86	-96	-18	-30	-60	-100	32	-87	-33	-104	-21	-98	-66	-63	-3	-100	-11	-73	-68	-148	-76	-9	-3707	1084	-16222	-3506	-20942	7836	-32269	-133	-17941	-3934	-25133	229	-17386	-7061	-22828	-23
0.701667	-27	39	97	-59	-113	-34	10	-16	-18	4	-78	-66	-99	-21	-30	-59	-98	34	-85	-33	-107	-24	-98	-69	-45	-3	-101	-14	-76	-91	-146	-77	-31	-3520	1059	-16239	-2347	-21043	7948	-32440	-107	-17803	-3750	-24976	528	-17215	-6918	-22829	-43
0.702500	-26	37	88	-61	-110	-39	8	-18	-17	3	-76	-68	-97	-21	-53	-60	-100	32	-85	-34	-105	-26	-102	-72	-66	-4	-100	-14	-76	-70	-149	-76	-127	-3331	1032	-16266	-600	-21137	8017	-32574	-82	-17665	-3589	-24803	532	-17059	-6756	-22829	-74
0.703333	-23	38	87	-59	-110	-36	11	-15	-17	5	-78	-67	-104	-21	-36	-60	-101	32	-88	-33	-107	-23	-103	-70	-66	-4	-102	-15	-75	-75	-152	-73	-203	-3138	1012	-16298	-155	-21212	8047	-32673	-77	-17526	-3451	-24625	184	-16914	-6632	-22828	-85
0.704167	-26	38	87	-60	-115	-39	8	-17	0	5	-76	-67	-98	-16	-32	-62	-101	35	-86	-32	-105	-23	-100	-69	-63	-3	-99	-11	-73	-69	-147	-72	24	-2946	1000	-16335	702	-21275	8042	-32691	-30	-17386	-3331	-24437	660	-16786	-6480	-22816	-74
0.705000	-26	42	91	-56	-109	-32	13	-14	-16	6	-70	-62	-98	-15	-29	-59	-96	35	-82	-30	-104	-19	-97	-66	-50	0	-96	-10	-68	-67	-148	-73	-50	-2748	990	-16381	1085	-21317	7997	-32709	2	-17244	-3231	-24248	457	-16673	-6332	-22806	-61
0.705833	-24	43	91	-56	-109	-36	12	-15	-19	5	-73	-62	-95	-17	-29	-57	-99	36	-84	-29	-105	-22	-98	-70	-62	0	-98	-9	-72	-68	-146	-72	-4	-2565	983	-16447	1328	-21344	7914	-32719	29	-17109	-3152	-24068	187	-16575	-6185	-22783	-57
0.706667	-24	42	89	-57	-109	-34	12	-15	-18	3	-75	-64	-97	-18	-33	-62	-102	29	-85	-32	-105	-22	-101	-72	-68	-1	-100	-14	-74	-70	-149	-78	166	-2389	975	-16521	1875	-21351	7801	-32719	36	-16977	-3087	-23893	258	-16486	-6050	-22763	-56
0.707500	-26	38	86	-59	-112	-36	10	-19	-22	0	-74	-63	-96	-19	-65	-63	-103	32	-84	-32	-105	-24	-99	-72	-65	-3	-100	-13	-73	-72	-149	-75	190	-2221	979	-16607	2215	-21339	7653	-32680	38	-16841	-3035	-23705	414	-16403	-5915	-22727	-34
0.708333	-26	29	88	-60	-109	-33	11	-14	-16	2	-73	-66	-95	-16	-30	-59	-99	30	-87	-32	-104	-22	-101	-81	-63	0	-92	-14	-68	-68	-146	-73	-33	-2070	977	-16702	2594	-21286	7480	-32552	95	-16707	-2992	-23550	339	-16324	-5794	-22690	-42
0.709167	-28	41	87	-57	-110	-35	11	-15	-19	3	-76	-67	-93	-17	-31	-59	-103	33	-87	-31	-107	-22	-103	-68	-65	-3	-103	-13	-73	-70	-148	-75	-151	-1925	980	-16817	2906	-21239	7281	-32400	95	-16583	-2968	-23400	239	-16254	-5689	-22641	-49
0.710000	-28	42	87	-59	-113	-33	10	-15	-17	5	-72	-64	-99	-18	-31	-60	-100	35	-90	-36	-105	-22	-105	-72	-65	0	-98	-15	-74	-70	-149	-74	46	-1798	977	-16945	3103	-21116	7052	-32183	59	-16462	-2957	-23255	266	-16187	-5605	-22587	-34
0.710833	-25	43	86	-56	-108	-32	13	-13	-17	24	-72	-64	-95	-15	-29	-58	-99	34	-83	-30	-104	-23	-100	-67	-64	0	-99	-14	-77	-73	-151	-74	157	-1684	983	-17085	3263	-20983	6804	-31927	89	-16340	-2957	-23113	274	-16118	-5544	-22516	-31
0.711667	-25	43	87	-58	-110	-34	13	-13	-15	5	-70	-62	-99	-14	-28	-56	-98	38	-84	-35	-107	-22	-97	-69	-64	0	-102	-10	-70	-72	-147	-72	-136	-1588	974	-17239	3471	-20827	6530	-31626	131	-16233	-2975	-22988	-379	-16059	-5509	-22446	-31
0.712500	-24	43	89	-55	-109	-30	13	-11	-17	4	-69	-64	-95	-12	-28	-57	-99	35	-81	-30	-103	-21	-96	-68	-63	1	-98	-12	-68	-72	-147	-75	209	-1500	959	-17405	4427	-20641	6239	-31279	139	-16126	-3013	-22871	197	-15992	-5508	-22371	-13
0.713333	-25	43	116	-52	-107	-32	15	-13	-14	9	-66	-61	-93	-14	-25	-60	-98	37	-80	-29	-101	-19	-98	-79	-60	13	-99	-11	-74	-67	-147	-72	250	-1427	934	-17588	5335	-20428	5926	-30889	115	-16025	-3070	-22767	-137	-15930	-5534	-22290	-43
0.714167	-24	43	91	-70	-108	-34	11	-11	-15	6	-78	-63	-100	-18	-28	-61	-100	37	-83	-32	-104	-21	-100	-68	-65	0	-98	-14	-74	-69	-148	-75	156	-1366	895	-17787	4910	-20186	5596	-30456	94	-15937	-3152	-22673	-288	-15881	-5594	-22201	-99
0.715000	-26	41	84	-60	-114	-38	8	-15	-21	3	-76	-66	-116	-21	-32	-62	-104	30	-92	-36	-110	-25	-105	-74	-68	-5	-105	-16	-76	-75	-151	-80	86	-1314	835	-17998	4507	-19927	5261	-29984	47	-15859	-3261	-22583	-138	-15834	-5694	-22109	-88
0.715833	-30	42	81	-62	-115	-47	20	-19	-24	2	-75	-66	-102	-22	-31	-63	-102	30	-88	-34	-108	-26	-102	-69	-65	0	-102	-18	-72	-80	-148	-77	141	-1270	768	-18212	4115	-19640	4891	-29466	73	-15781	-3379	-22490	66	-15787	-5823	-22012	-52
0.716667	-27	41	87	-59	-112	-35	8	-16	-19	2	-75	-65	-96	-19	-32	-60	-100	36	-80	-36	-107	-27	-108	-70	-65	-5	-104	-15	-76	-70	-151	-77	-43	-1223	683	-18432	2541	-19332	4519	-28916	86	-15715	-3530	-22402	-300	-15752	-5991	-21896	-68
0.717500	-28	38	87	-61	-117	-38	15	-16	-21	11	-73	-65	-100	-19	-28	-61	-101	32	-86	-36	-107	-22	-100	-69	-66	-1	-101	-14	-67	-69	-148	-77	57	-1187	559	-18650	-1200	-19009	4146	-28329	51	-15661	-3701	-22313	-85	-15726	-6184	-21812	-91
0.718333	-25	40	88	-59	-109	-33	11	-13	-19	8	-74	-63	-100	-17	-28	-59	-77	35	-83	-33	-107	-38	-99	-70	-63	0	-100	-14	-73	-72	-148	-75	-40	-1153	454	-18874	-2115	-18675	3758	-27709	15	-15611	-3897	-22225	-57	-15717	-6408	-21709	-91
0.719167	-25	43	88	-59	-108	-33	13	-12	9	7	-69	-61	-97	-15	-27	-58	-99	35	-83	-34	-103	-23	-99	-68	-60	0	-98	-15	-68	-73	-145	-73	-179	-1124	309	-19095	-293	-18330	3363	-27062	2	-15569	-4116	-22131	-58	-15719	-6663	-21604	-103
0.720000	-22	43	87	-60	-109	-32	15	-12	-17	6	-72	-66	-94	-29	-26	-57	-99	36	-85	-33	-100	-19	-98	-67	-63	0	-100	-11	-73	-69	-146	-73	-236	-1102	143	-19302	-336	-17979	2964	-26392	7	-15546	-4354	-22029	-119	-15740	-6941	-21507	-110
0.720833	-22	44	88	-61	-108	-33	12	-13	-17	7	-72	-64	-98	-14	-27	-58	-99	35	-85	-32	-105	-22	-101	-72	-63	-1	-100	-13	-72	-69	-149	-75	-172	-1082	-41	-19505	-249	-17628	2564	-25704	21	-15529	-4612	-21936	-153	-15775	-7239	-21402	-101
0.721667	-24	42	88	-60	-109	-36	12	-14	-16	5	-73	-63	-98	-18	-30	-59	-97	64	-83	-32	-109	-22	-99	-68	-64	0	-99	-15	-73	-70	-147	-76	-10	-1067	-247	-19699	172	-17276	2164	-24997	-8	-15520	-4895	-21836	-255	-15827	-7552	-21302	-99
0.722500	-26	43	86	-62	-111	-36	11	-10	-14	-18	-76	-63	-99	-15	-31	-59	-100	32	-87	-34	-108	-24	-102	-70	-67	-4	-100	-15	-74	-72	-147	-77	9	-1059	-478	-19873	318	-16931	1760	-24281	-31	-15522	-5184	-21723	-350	-15892	-7873	-21200	-125
0.723333	-28	41	82	-62	-115	-34	8	-17	-23	2	-78	-67	-99	-19	-35	-63	-103	28	-85	-38	-107	6	-104	-74	-68	-7	-104	-17	-77	-76	-151	-81	46	-1066	-713	-20034	460	-16603	1367	-23549	-31	-15528	-5488	-21609	-256	-15977	-8199	-21108	-154
0.724167	-28	38	85	-62	-114	-41	9	-18	-22	1	-76	-67	-100	-18	-29	-60	-101	33	-86	-36	-105	-23	-98	-69	-67	-5	-102	-13	-72	-70	-146	-75	121	-1071	-971	-20172	484	-16263	980	-22809	-47	-15529	-5793	-21482	0	-16060	-8519	-21003	-144
0.725000	-26	39	89	-59	-107	-39	12	-17	-17	5	-73	-64	-87	-13	-27	-57	-98	36	-87	-30	-102	-18	-97	-67	-61	0	-98	-10	-72	-67	-145	-72	-183	-1094	-1246	-20299	518	-15949	598	-22078	-61	-15533	-6107	-21354	-470	-16152	-8836	-20908	-121
0.725833	-34	45	89	-59	-107	-32	16	-14	-17	7	-74	-65	-94	-12	-27	-57	-94	37	-84	-30	-104	-21	-97	-67	-62	-15	-99	-11	-66	-67	-143	-74	-33	-1117	-1534	-20411	517	-15655	223	-21340	-81	-15537	-6424	-21224	24	-16254	-9153	-20814	-130
0.726667	-24	40	86	-58	-108	-32	15	-14	-13	5	-75	-63	-96	-5	-27	-56	-98	34	-90	-33	-103	-21	-96	-66	-65	0	-99	-11	-69	-67	-144	-75	42	-1155	-1842	-20511	294	-15374	-147	-20614	-101	-15533	-6741	-21082	-11	-16354	-9457	-20717	-118
0.727500	-27	44	90	-59	-51	-31	13	-13	-16	5	-74	-65	-97	-13	-29	-57	-101	38	-82	-31	-105	-23	-96	-68	-75	0	-100	-12	-74	-77	-146	-74	-125	-1204	-2157	-20596	205	-15119	-507	-19909	-134	-15523	-7060	-20942	-384	-16452	-9741	-20623	-94
0.728333	-24	44	90	-59	-111	-33	15	-13	-18	8	-73	-61	-97	-14	-29	-58	-100	50	-83	-30	-104	-24	-98	-67	-64	0	-98	-11	-72	-69	-145	-73	-19	-1268	-2485	-20674	-39	-14890	-862	-19217	-145	-15502	-7369	-20793	-304	-16543	-10016	-20534	-61
0.729167	-26	44	91	-58	-127	-34	13	-13	-21	5	-73	-65	-96	-14	-28	-59	-100	34	-85	-31	-100	-22	-97	-66	-63	-1	-98	-12	-91	-69	-147	-76	68	-1338	-2825	-20743	-400	-14682	-1209	-18548	-148	-15473	-7675	-20642	-205	-16624	-10270	-20444	17
0.730000	-25	42	88	-59	-107	-33	15	-14	-14	3	-73	-62	-113	-13	-28	-62	-97	35	-84	-32	-102	-22	-96	-66	-63	-1	-97	-10	-69	-69	-145	-75	-23	-1425	-3176	-20785	-652	-14501	-1552	-17903	-196	-15430	-7974	-20481	-558	-16685	-10503	-20355	17
0.730833	-24	41	87	-58	-107	-32	13	-14	-18	5	-69	-65	-98	-16	-30	-59	-97	35	-72	-36	-101	-22	-96	-67	-63	-4	-98	-10	-73	-68	-151	-73	-90	-1495	-3530	-20874	-741	-14351	-1886	-17286	-187	-15377	-8267	-20313	-167	-16723	-10727	-20266	-15
0.731667	-26	41	90	-60	-112	-36	11	-13	-42	7	-61	-65	-98	-13	-12	-58	-101	35	-88	-34	-107	-24	-99	-72	-66	-1	-103	-10	-75	-69	-149	-76	-144	-1583	-3890	-20943	-929	-14234	-2223	-16708	-196	-15300	-8554	-20139	-5	-16772	-10932	-20179	-7
0.732500	-14	41	88	-60	-114	-50	9	-16	-23	5	-75	-64	-100	-15	-31	-61	-102	37	-88	-34	-105	-22	-97	-67	-63	0	-97	-10	-72	-68	-147	-87	-34	-1666	-4247	-21015	-1046	-14147	-2549	-16161	-234	-15225	-8831	-19942	-263	-16787	-11123	-20094	11
0.733333	-22	43	90	-57	-108	-35	13	-14	-15	7	-69	-62	-95	-12	-30	-59	-95	37	-104	-34	-104	-21	-97	-67	-61	1	-96	-12	-72	-68	-145	-73	57	-1750	-4605	-21096	-1066	-14090	-2886	-15654	-212	-15131	-9111	-19743	-279	-16788	-11303	-20007	6
0.734167	-25	44	63	-56	-108	-33	15	-12	-14	7	-72	-61	-95	-11	-29	-59	-99	35	-84	-33	-102	-22	-93	-67	-65	0	-97	-10	-69	-69	-146	-76	62	-1830	-4965	-21182	-1120	-14073	-3225	-15190	-195	-15028	-9377	-19527	10	-16771	-11474	-19927	8
0.735000	-25	43	86	-58	-112	-35	15	-14	-21	3	-44	-65	-96	-15	-31	-61	-100	35	-86	-34	-104	-24	-97	-72	-68	-4	-100	-12	-77	-72	-147	-79	237	-1905	-5314	-21284	-1722	-14099	-3563	-14772	-227	-14920	-9637	-19301	73	-16742	-11641	-19846	17
0.735833	-23	36	89	-60	-108	-38	13	-13	-16	6	-72	-68	-95	-15	-30	-62	-100	35	-91	-35	-103	-19	-98	-69	-65	0	-101	-12	-73	-69	-146	-75	226	-1971	-5657	-21392	-2497	-14145	-3902	-14394	-263	-14801	-9891	-19055	7	-16696	-11799	-19768	25
0.736667	-26	41	87	-59	-110	-38	15	-16	-22	5	-74	-61	-98	-14	-25	-60	-99	35	-87	-34	-108	-19	-99	-69	-64	-4	-100	-11	-72	-70	-147	-74	168	-2023	-5988	-21512	-2317	-14248	-4241	-14063	-309	-14681	-10143	-18792	35	-16642	-11958	-19686	17
0.737500	-28	21	86	-56	-113	-34	12	-15	-18	6	-70	-63	-97	-14	-30	-61	-98	36	-86	-38	-104	-22	-99	-70	-62	-3	-97	-13	-75	-70	-141	-75	288	-2074	-6304	-21647	-1788	-14345	-4583	-13777	-290	-14561	-10390	-18513	201	-16574	-12118	-19609	-11
0.738333	-22	43	88	-56	-108	-33	15	-13	-17	5	-70	-58	-95	-28	-27	-58	-97	16	-87	-34	-101	-19	-96	-68	-65	-5	-101	-12	-72	-70	-145	-73	3	-2107	-6600	-21790	-1147	-14483	-4927	-13517	-182	-14437	-10635	-18224	-173	-16506	-12281	-19531	5
0.739167	-19	41	88	-60	-108	-28	12	-13	-17	6	-69	-63	-97	-14	-29	-58	-100	37	-87	-36	-107	-17	-98	-69	-73	-1	-99	-15	-84	-69	-145	-75	-118	-2141	-6886	-21949	2267	-14658	-5265	-13343	-160	-14321	-10876	-17925	3	-16430	-12449	-19454	15
0.740000	-25	40	88	-60	-110	-34	10	-15	-15	5	-74	-65	-100	-14	-31	-60	-99	35	-90	-35	-105	-22	-100	-70	-63	-6	-101	-17	-75	-74	-148	-78	157	-2169	-7144	-22117	5066	-14848	-5606	-13192	-161	-14218	-11113	-17615	275	-16359	-12624	-19382	-11
0.740833	-27	35	82	-63	-111	-40	10	-16	-26	2	-76	-65	-99	-14	-33	-61	-101	35	-91	-35	-103	-22	-101	-73	-59	-1	-99	-13	-72	-68	-148	-77	-68	-2185	-7404	-22290	2930	-15050	-5942	-13080	-118	-14112	-11342	-17300	-91	-16281	-12799	-19302	-11
0.741667	-29	39	86	-60	-109	-38	10	-16	-22	3	-74	-92	-100	-17	-35	-58	-97	33	-88	-35	-104	-23	-104	-72	-64	-5	-101	-16	-74	-74	-151	-78	-108	-2203	-7634	-22477	1425	-15268	-6260	-13013	-64	-14016	-11568	-16979	84	-16205	-12981	-19215	-1
0.742500	-30	10	87	-63	-115	-32	9	-18	-19	0	-76	-69	-100	-17	-34	-63	-105	27	-91	-38	-111	-26	-105	-72	-70	-6	-102	-14	-76	-74	-151	-76	-28	-2218	-7844	-22659	752	-15470	-6571	-12979	-24	-13934	-11788	-16661	159	-16133	-13160	-19117	11
0.743333	-29	36	82	-64	-114	-40	8	-17	-22	2	-76	-69	-103	-23	-35	-62	-104	27	-93	-36	-108	-26	-105	-72	-68	-9	-104	-18	-78	-75	-152	-79	-76	-2234	-8038	-22853	282	-15669	-6863	-12984	-14	-13857	-11995	-16346	-155	-16063	-13342	-19012	67
0.744167	-24	39	99	-63	-113	-40	10	-16	-18	4	-77	-66	-98	-17	-31	-61	-100	30	-91	-34	-107	-27	-104	-72	-80	-5	-97	-14	-72	-69	-146	-75	-100	-2247	-8211	-23041	1132	-15856	-7138	-13021	-6	-13783	-12187	-16031	-43	-15980	-13515	-18888	319
0.745000	-25	40	90	-57	-110	-34	13	-22	-13	6	-73	-62	-95	-14	-30	-61	-98	35	-85	-31	-102	-23	-100	-70	-58	0	-98	-12	-73	-70	-150	-76	-59	-2258	-8366	-23240	552	-16039	-7393	-13093	35	-13719	-12368	-15735	292	-15919	-13685	-18752	396
0.745833	-19	43	90	-58	-110	-35	15	-16	-17	4	-72	-61	-96	-13	-29	-57	-98	35	-84	-33	-103	-19	-99	-70	-63	-1	-97	-13	-72	-68	-146	-75	-181	-2278	-8509	-23438	-142	-16161	-7627	-13200	85	-13667	-12536	-15453	47	-15850	-13847	-18594	-44
0.746667	-24	39	90	-60	-109	-33	13	-14	-15	6	-67	-63	-98	-15	-29	-58	-100	30	-85	-32	-103	-22	-100	-67	-67	-3	-101	-11	-70	-68	-145	-76	-190	-2304	-8631	-23650	488	-16259	-7836	-13332	108	-13612	-12684	-15182	21	-15780	-13999	-18421	-193
0.747500	-25	41	91	-60	-107	-38	10	-18	-21	2	-75	-62	-99	-15	-31	-61	-98	34	-85	-33	-105	-22	-101	-67	-65	-3	-102	-13	-73	-69	-148	-74	-245	-2323	-8745	-23834	799	-16324	-8023	-13496	155	-13566	-12815	-14937	279	-15709	-14136	-18219	-135
0.748333	-27	40	87	-62	-110	-36	11	-16	-18	4	-74	-69	-97	-5	-31	-58	-100	26	-90	-35	-107	-25	-103	-68	-65	-5	-103	-15	-75	-76	-148	-77	-217	-2349	-8851	-24031	1053	-16340	-8189	-13688	181	-13515	-12926	-14707	247	-15640	-14255	-17993	-165
0.749167	-28	38	82	-67	-115	-39	8	-19	-22	-1	-80	-66	-98	-18	-33	-62	-102	27	-86	-35	-105	-36	-97	-69	-69	-6	-79	-14	-73	-73	-148	-77	-42	-2370	-8937	-24221	1580	-16303	-8326	-13900	185	-13460	-13010	-14500	47	-15558	-14352	-17739	-174
0.750000	-27	38	85	-61	-111	-39	12	-14	-21	4	-74	-65	-96	-17	-32	-61	-102	33	-88	-36	-105	-28	-101	-67	-63	-5	-101	-13	-74	-73	-149	-77	-111	-2393	-9019	-24414	1883	-16219	-8437	-14130	180	-13398	-13067	-14310	18	-15472	-14429	-17458	-188
0.750833	-27	40	90	-60	-110	-38	13	-15	-21	4	-75	-66	-98	-14	-27	-59	-109	34	-86	-33	-103	-22	-99	-67	-65	-4	-99	-15	-76	-73	-148	-75	-197	-2410	-9095	-24594	2239	-16083	-8525	-14372	185	-13326	-13109	-14138	41	-15376	-14483	-17150	-174
0.751667	-24	41	88	-60	-109	-34	21	-14	-16	5	-74	-59	-98	-15	-29	-57	-102	34	-85	-33	-105	-23	-100	-64	-63	-1	-99	-12	-70	-68	-147	-81	-222	-2423	-9170	-24776	2525	-15905	-8586	-14633	193	-13239	-13125	-13987	-214	-15265	-14513	-16819	-170
0.752500	-23	46	90	-56	-111	-31	15	-12	-17	6	-72	-63	-98	-14	-28	-57	-94	37	-83	-32	-103	-22	-97	-62	-61	0	-98	-27	-70	-72	-145	-74	-422	-2426	-9243	-24945	2794	-15662	-8635	-14897	206	-13139	-13123	-13854	-401	-15146	-14520	-16461	-171
0.753333	-22	43	91	-57	-107	-31	17	-11	-13	6	-69	-59	-67	-10	-33	-57	-95	35	-87	-32	-101	-21	-99	-64	-60	0	-98	-7	-70	-68	-144	-70	-126	-2426	-9319	-25113	2923	-15385	-8664	-15164	187	-13038	-13105	-13737	71	-15011	-14502	-16087	-118
0.754167	-21	44	95	-55	-105	-29	16	-11	-15	6	-70	-62	-95	-14	-27	-58	-98	37	-85	-31	-104	-19	-99	-64	-62	1	-98	-10	-74	-68	-151	-74	-256	-2413	-9392	-25278	3086	-15067	-8678	-15443	166	-12887	-13071	-13634	-346	-14872	-14469	-15702	-18
0.755000	-25	41	89	-58	-109	-34	7	-15	-18	5	-72	-64	-95	-16	-30	-61	-99	36	-87	-33	-103	-23	-103	-69	-65	0	-99	-12	-72	-67	-150	-76	-160	-2387	-9481	-25437	3241	-14722	-8680	-15714	168	-12730	-13029	-13541	-241	-14713	-14416	-15304	-16
0.755833	-26	40	87	-58	-114	-33	15	-14	-21	4	-73	-63	-100	-14	-30	-61	-102	34	-85	-35	-105	-22	-91	-67	-65	-1	-98	-13	-76	-70	-149	-76	-223	-2352	-9571	-25584	3290	-14343	-8664	-15967	161	-12557	-12975	-13456	-232	-14533	-14344	-14912	-27
0.756667	-28	43	86	-58	-113	-35	11	-16	-16	2	-74	-76	-100	-18	-29	-62	-101	30	-87	-34	-107	-25	-103	-70	-70	-5	-101	-14	-77	-70	-150	-77	-304	-2300	-9676	-25730	3327	-13955	-8646	-16216	137	-12362	-12919	-13376	-383	-14360	-14261	-14479	10
0.757500	-35	38	82	-62	-112	-36	10	-17	-22	2	-77	-68	-99	-21	-33	-64	-101	33	-90	-33	-105	-17	-100	-67	-67	-3	-99	-13	-73	-68	-149	-76	-239	-2223	-9787	-25866	3439	-13541	-8613	-16438	99	-12142	-12861	-13297	-474	-14167	-14168	-14045	53
0.758333	-28	42	87	-57	-108	-33	13	-16	-21	11	-97	-64	-96	-16	-21	-60	-98	35	-86	-30	-105	-21	-101	-73	-65	-1	-98	-11	-73	-67	-146	-77	-107	-2131	-9910	-25993	3336	-13125	-8591	-16643	74	-11911	-12807	-13220	131	-13976	-14072	-13665	60
0.759167	-28	42	87	-58	-107	-33	13	-13	-15	7	-70	-62	-95	-18	-29	-62	-101	33	-86	-31	-104	-21	-99	-67	-63	0	-108	-15	-74	-66	-147	-75	-288	-2029	-10052	-26119	3273	-12712	-8557	-16821	84	-11659	-12758	-13142	15	-13774	-13975	-13275	85
0.760000	-26	43	86	-59	-114	-29	15	-14	-19	5	-59	-62	-99	-14	-30	-59	-100	35	-87	-32	-102	-21	-99	-67	-65	-3	-102	-12	-73	-65	-146	-73	-206	-1907	-10206	-26232	3273	-12309	-8533	-16975	30	-11404	-12716	-13065	-339	-13579	-13882	-12893	218
0.760833	-22	40	86	-56	-111	-33	15	-14	-17	6	-69	-63	-96	-17	-31	-67	-100	35	-86	-33	-100	-18	-96	-68	-63	1	-98	-12	-73	-67	-148	-75	-171	-1761	-10375	-26346	3163	-11922	-8512	-17099	-12	-11131	-12687	-12979	-238	-13386	-13793	-12521	331
0.761667	-23	41	90	-57	-108	-35	7	6	-17	6	-73	-63	-97	-17	-31	-63	-100	33	-85	-30	-105	-23	-99	-68	-64	0	-100	-14	-72	-67	-149	-74	-172	-1596	-10551	-26450	3081	-11551	-8490	-17199	-51	-10861	-12669	-12898	-81	-13199	-13719	-12193	268
0.762500	-27	39	84	-64	-111	-35	13	-13	-18	6	-73	-65	-98	-18	-32	-62	-100	33	-88	-36	-104	-23	-101	-70	-65	-4	-100	-13	-68	-72	-148	-75	-174	-1428	-10739	-26546	3005	-11208	-8493	-17269	-97	-10589	-12661	-12802	-159	-13025	-13658	-11877	215
0.763333	-27	40	87	-58	-113	-36	11	-16	-22	-16	-76	-68	-101	-16	-31	-64	-97	30	-88	-33	-107	-24	-101	-72	-66	-5	-101	-15	-74	-72	-148	-78	-149	-1240	-10935	-26633	2919	-10883	-8505	-17311	-110	-10319	-12672	-12706	-156	-12861	-13617	-11584	225
0.764167	-30	40	87	-59	-111	-36	12	-16	-17	7	-72	-63	-97	-16	-32	-61	-100	34	-87	-31	-108	-26	-102	-80	-64	0	-97	-12	-72	-68	-146	-73	-109	-1044	-11136	-26709	2829	-10594	-8521	-17322	-91	-10052	-12691	-12602	-105	-12705	-13583	-11317	248
0.765000	-22	42	84	-34	-108	-31	15	-4	-16	7	-72	-65	-99	-18	-30	-59	-98	34	-84	-33	-102	-23	-100	-67	-61	-1	-99	0	-72	-66	-149	-75	-223	-828	-11346	-26787	2552	-10333	-8551	-17315	-120	-9799	-12727	-12496	-134	-12568	-13576	-11078	261
0.765833	-27	39	88	-60	-113	-39	9	-16	-21	6	-75	-64	-97	-16	-30	-61	-100	38	-87	-31	-105	-22	-103	-68	-61	-1	-98	-11	-70	-66	-147	-76	-398	-633	-11545	-26844	2448	-10104	-8601	-17286	-163	-9555	-12767	-12384	-440	-12445	-13584	-10867	258
0.766667	-25	42	87	-58	-110	-34	12	-15	-18	-21	-82	-64	-98	-15	-31	-60	-98	36	-81	-31	-102	-23	-100	-68	-62	-3	-99	-13	-74	-70	-148	-76	-23	-425	-11744	-26892	2293	-9905	-8657	-17237	-148	-9325	-12823	-12269	201	-12333	-13614	-10676	263
0.767500	-25	42	88	-58	-109	-36	12	-15	-14	5	-73	-62	-95	-15	-29	-57	-99	35	-87	-30	-107	-23	-113	-69	-63	-1	-98	-13	-77	-69	-147	-73	-150	-221	-11940	-26934	2047	-9733	-8731	-17175	-178	-9109	-12887	-12153	-314	-12230	-13659	-10511	303
0.768333	-26	41	88	-60	-108	-33	12	-15	2	5	-73	-58	-98	-16	-35	-58	-98	35	-84	-34	-102	-22	-99	-67	-65	-1	-99	-14	-73	-68	-148	-75	-69	-25	-12125	-26953	1882	-9601	-8816	-17100	-196	-8908	-12956	-12034	-111	-12143	-13722	-10376	277
0.769167	-29	40	86	-58	-109	-35	9	-15	-16	7	-72	-63	-98	-15	-28	-58	-97	35	-93	-30	-104	-22	-103	-70	-63	-4	-98	-12	-73	-67	-148	-75	-96	164	-12301	-26978	1658	-9471	-8921	-17024	-211	-8723	-13030	-11912	28	-12062	-13802	-10264	250
0.770000	-25	41	89	-50	-109	-35	10	-14	-16	7	-73	-61	-96	-15	-28	-59	-101	33	-84	-31	-100	-21	-100	-69	-63	-1	-98	-14	-67	-69	-162	-75	-101	343	-12462	-26976	1413	-9373	-9034	-16936	-250	-8550	-13109	-11790	-4	-11982	-13891	-10175	254
0.770833	-27	40	88	-59	-110	-35	11	-14	-16	4	-70	-60	-97	-15	-27	-59	-100	34	-64	-30	-104	-22	-99	-66	-64	-3	-99	-11	-72	-66	-146	-72	-172	509	-12613	-26963	1300	-9292	-9158	-16849	-231	-8393	-13191	-11667	-366	-11898	-13992	-10104	242
0.771667	-28	42	88	-58	-108	-25	12	-12	-14	7	-70	-29	-95	-15	-26	-56	-99	35	-81	-29	-104	-21	-98	-65	-61	1	-98	-10	-74	-66	-146	-72	-38	655	-12744	-26938	1190	-9227	-9291	-16759	-203	-8245	-13267	-11547	-40	-11814	-14097	-10058	205
0.772500	-24	44	90	-60	-107	-31	12	-12	-15	6	-69	-62	-92	-16	-26	-57	-97	37	-83	-32	-103	-22	-105	-68	-60	0	-102	-10	-65	-65	-145	-70	-38	786	-12873	-26900	1042	-9175	-9433	-16674	-224	-8116	-13348	-11426	79	-11723	-14205	-10032	209
0.773333	-23	40	89	-59	-107	-31	12	-11	-17	5	-72	-18	-94	-16	-38	-57	-99	36	-86	-31	-101	-22	-100	-70	-64	0	-99	-12	-72	-69	-147	-76	-3	897	-12981	-26855	880	-9150	-9587	-16603	-267	-7988	-13424	-11307	97	-11622	-14320	-10034	171
0.774167	-26	38	86	-61	-111	-32	9	-17	-21	1	-76	-64	-95	-18	-30	-60	-98	35	-81	-34	-105	-22	-111	-67	-61	-3	-98	-14	-72	-72	-149	-73	-42	993	-13084	-26788	653	-9101	-9742	-16530	-291	-7863	-13501	-11190	19	-11510	-14424	-10049	114
0.775000	-24	38	84	-64	-113	-31	9	-15	-17	4	-72	-65	-100	-17	-30	-59	-100	34	-90	-35	-103	-23	-103	-69	-64	-4	-103	-14	-72	-70	-150	-77	-18	1068	-13188	-26718	454	-9066	-9901	-16475	-290	-7762	-13568	-11087	-17	-11380	-14527	-10085	76
0.775833	-27	40	86	-61	-110	-35	11	-15	-21	1	-75	-67	-98	-21	-31	-59	-107	15	-90	-34	-105	-24	-103	-69	-68	-3	-100	-16	-75	-72	-147	-76	-15	1130	-13269	-26635	389	-9033	-10058	-16420	-255	-7649	-13635	-10981	-84	-11235	-14620	-10141	41
0.776667	-30	37	87	-62	-109	-30	16	-18	-19	5	-74	-65	-59	-17	-31	-61	-102	34	-88	-34	-105	-25	-104	-68	-64	-3	-100	-14	-75	-74	-150	-73	19	1182	-13354	-26547	299	-8999	-10218	-16370	-248	-7540	-13696	-10880	-64	-11070	-14696	-10202	-11
0.777500	-25	39	89	-62	-113	-34	11	-15	-19	5	-74	-63	-103	-21	-31	-59	-99	35	-87	-32	-116	-24	-103	-64	-55	0	-99	-16	-73	-74	-148	-74	-66	1223	-13435	-26458	80	-8962	-10365	-16328	-276	-7432	-13753	-10786	-9	-10894	-14761	-10276	-33
0.778333	-24	42	90	-63	-111	-31	15	-17	-17	7	-73	-65	-97	-16	-27	-59	-97	35	-86	-32	-104	-23	-102	-68	-64	-1	-100	-11	-74	-72	-145	-75	17	1253	-13519	-26359	-133	-8920	-10517	-16293	-276	-7328	-13807	-10699	-49	-10704	-14807	-10363	-42
0.779167	-24	41	88	-62	-109	-32	13	-16	-17	5	-70	-64	-100	-21	-30	-57	-94	36	-86	-19	-103	-24	-100	-68	-63	1	-98	-11	-76	-72	-146	-74	-150	1281	-13606	-26262	-245	-8868	-10656	-16263	-243	-7226	-13852	-10624	-525	-10510	-14836	-10455	-75
0.780000	-24	40	90	-62	-112	-31	10	-14	-16	35	-69	-63	-98	-17	-28	-59	-96	37	-87	-33	-102	-23	-103	-68	-62	1	-99	-14	-74	-70	-146	-76	-39	1308	-13699	-26172	-323	-8814	-10787	-16234	-233	-7127	-13903	-10556	291	-10304	-14842	-10552	-96
0.780833	-26	41	89	-62	-112	-36	15	-15	-19	3	-74	-67	-82	-18	-32	-53	-100	35	-88	-32	-105	-26	-102	-69	-63	0	-101	-15	-75	-70	-147	-76	-9	1332	-13793	-26083	-534	-8750	-10904	-16207	-266	-7031	-13926	-10499	-13	-10098	-14833	-10648	-122
0.781667	-28	39	86	-62	-112	-34	-10	-17	-21	0	-76	-66	-100	-18	-33	-62	-105	29	-91	-38	-111	-27	-104	-77	-69	-6	-104	-16	-75	-73	-149	-84	120	1368	-13892	-26000	-534	-8677	-11005	-16183	-268	-6936	-13983	-10454	45	-9893	-14802	-10743	-143
0.782500	-30	37	84	-66	-117	-39	9	-22	-22	-3	-77	-69	-103	-24	-36	-63	-102	29	-91	-39	-109	-30	-103	-76	-66	-5	-102	-17	-77	-79	-149	-80	-73	1410	-13991	-25928	-819	-8593	-11096	-16150	-233	-6844	-14016	-10419	62	-9692	-14751	-10825	-113
0.783333	-28	37	86	-65	-115	-39	9	-22	-21	3	-76	-67	-96	-21	-32	-61	-102	30	-91	-36	-112	-26	-107	-75	-70	-5	-103	-16	-80	-74	-150	-77	-92	1466	-14113	-25865	-1711	-8501	-11166	-16121	-190	-6759	-14039	-10397	50	-9499	-14681	-10901	-91
0.784167	-31	39	88	-63	-113	-36	12	-16	-19	3	-73	-66	-103	-17	-32	-66	-100	32	-87	-33	-110	-23	-102	-70	-67	-1	-100	-15	-77	-72	-144	-74	-82	1525	-14199	-25807	-1860	-8393	-11214	-16088	-198	-6677	-14052	-10392	-267	-9322	-14592	-10963	-84
0.785000	-26	42	88	-60	-107	-33	18	-17	-18	5	-72	-63	-93	-15	-29	-57	-100	34	-87	-31	-102	-23	-100	-68	-65	-3	-99	-13	-67	-65	-144	-73	-39	1592	-14304	-25762	-1442	-8281	-11249	-16057	-187	-6602	-14061	-10376	94	-9150	-14492	-11014	-85
0.785833	-25	43	91	-57	-108	-34	16	-16	-15	5	-73	-63	-96	-14	-30	-60	-97	28	-80	-31	-102	-24	-99	-66	-61	1	-97	-12	-70	-68	-144	-73	-108	1699	-14414	-25735	-1455	-8170	-11262	-16022	-170	-6539	-14058	-10387	158	-9003	-14386	-11045	-80
0.786667	-23	44	91	-58	-107	-33	16	-14	-17	8	-82	-60	-97	-15	-29	-57	-98	34	-83	-31	-104	-25	-98	-66	-65	0	-100	-12	-72	-68	-144	-63	-36	1808	-14517	-25719	-1381	-8047	-11253	-15988	-159	-6487	-14047	-10414	-14	-8877	-14271	-11073	-59
0.787500	-27	41	90	-58	-109	-33	18	-15	-18	6	-73	-64	-95	-14	-29	-58	-99	34	-86	-35	-103	-23	-98	-66	-63	-1	-99	-11	-70	-69	-142	-74	-82	1925	-14619	-25716	-1244	-7923	-11226	-15959	-160	-6441	-14019	-10443	29	-8770	-14156	-11082	-74
0.788333	-25	43	93	-59	-107	-33	17	-19	-15	3	-75	-66	-96	-13	-29	-60	-96	33	-84	-30	-104	-21	-99	-70	-62	-3	-96	-12	-70	-67	-147	-60	-31	2059	-14712	-25717	-1106	-7801	-11187	-15929	-152	-6406	-13980	-10485	317	-8690	-14045	-11080	-85
0.789167	-25	43	88	-59	-108	-34	15	-17	-18	4	-73	-63	-99	-16	-29	-59	-100	33	-87	-31	-102	-25	-102	-64	-63	0	-99	-12	-75	-68	-143	-72	27	2200	-14800	-25741	-959	-7680	-11121	-15906	-145	-6387	-13927	-10535	142	-8625	-13943	-11068	-72
0.790000	-26	43	89	-59	-112	-62	15	-16	-47	2	-75	-68	-97	-16	-30	-61	-100	30	-88	-33	-107	-27	-100	-70	-66	-5	-122	-17	-77	-72	-147	-74	-68	2353	-14876	-25768	-902	-7566	-11041	-15883	-152	-6383	-13855	-10596	-6	-8585	-13832	-11047	-62
0.790833	-29	37	85	-62	-115	-38	12	-19	-22	0	-74	-62	-98	-18	-29	-61	-100	33	-86	-35	-107	-24	-97	-69	-64	-1	-98	-12	-74	-69	-146	-76	-27	2504	-14939	-25805	-872	-7456	-10941	-15863	-124	-6382	-13769	-10658	63	-8554	-13734	-11012	-46
0.791667	-27	41	103	-55	-109	-35	15	-14	-17	6	-72	-64	-96	-14	-28	-58	-99	34	-82	-31	-105	-24	-97	-68	-64	0	-96	-12	-76	-72	-161	-72	61	2657	-14988	-25827	-1042	-7355	-10822	-15839	-100	-6395	-13673	-10725	173	-8556	-13648	-10977	-38
0.792500	-22	43	90	-59	-111	-35	18	-13	-16	7	-72	-62	-97	-12	-27	-56	-95	36	-81	-31	-102	-21	-98	-66	-61	-6	-96	-8	-69	-67	-146	-70	-134	2813	-15022	-25893	-3062	-7264	-10690	-15823	-111	-6419	-13566	-10797	-254	-8566	-13574	-10938	-28
0.793333	-25	47	91	-56	-107	-33	16	-15	-15	9	-69	-59	-95	-12	-28	-59	-96	36	-82	-29	-101	-17	-95	-67	-62	2	-97	-9	-68	-67	-148	-73	-68	2958	-15038	-25945	-5936	-7187	-10519	-15800	-93	-6456	-13444	-10869	242	-8590	-13509	-10897	6
0.794167	-24	44	92	-57	-109	-32	15	-15	-17	8	-69	-60	-96	-12	-26	-57	-102	19	-82	-29	-103	-21	-98	-70	-64	0	-97	-11	-72	-70	-146	-72	-45	3092	-15041	-26005	-4836	-7136	-10391	-15785	-56	-6505	-13323	-10948	302	-8627	-13453	-10858	49
0.795000	-24	45	97	-60	-109	-31	13	-15	-17	6	-70	-61	-97	-16	-28	-60	-100	36	-84	-29	-107	-22	-96	-68	-62	-1	-97	-13	-87	-69	-147	-77	-122	3216	-15024	-26073	-3331	-7093	-10206	-15763	-78	-6568	-13194	-11032	49	-8673	-13411	-10824	122
0.795833	-23	41	89	-62	-112	-35	10	-15	-21	8	-74	-64	-100	-15	-41	-58	-99	26	-87	-32	-107	-22	-98	-70	-64	-3	-100	-13	-70	-70	-148	-75	-107	3331	-14986	-26136	-3101	-7067	-10020	-15735	-145	-6637	-13064	-11090	-86	-8728	-13374	-10784	137
0.796667	-27	41	95	-58	-107	-34	-6	-33	-15	8	-74	-62	-97	-14	-31	-61	-100	35	-84	-32	-103	-22	-99	-70	-62	-1	-97	-12	-72	-70	-151	-76	-16	3430	-14924	-26200	-2467	-7061	-9828	-15701	-99	-6711	-12929	-11174	10	-8789	-13349	-10752	87
0.797500	-26	42	89	-59	-107	-33	12	-16	-18	6	-70	-63	-95	-15	-29	-60	-97	34	-84	-31	-100	-19	-98	-74	-64	0	-98	-13	-70	-70	-148	-75	-73	3514	-14846	-26263	-2644	-7076	-9627	-15664	-88	-6798	-12798	-11245	-268	-8853	-13322	-10725	103
0.798333	-28	40	89	-59	-111	-35	10	-14	-18	7	-74	-67	-99	-15	-30	-59	-104	33	-88	-34	-107	-22	-100	-68	-65	0	-101	-15	-76	-69	-148	-78	-105	3577	-14748	-26326	-2817	-7113	-9420	-15617	-100	-6890	-12673	-11319	-25	-8922	-13303	-10701	92
0.799167	-28	39	88	-65	-112	-35	8	-17	-22	4	-77	-68	-98	-16	-30	-65	-103	34	-96	-33	-104	-24	-101	-68	-65	0	-100	-14	-72	-68	-145	-75	61	3636	-14621	-26394	-1883	-7169	-9207	-15557	-85	-6986	-12554	-11377	265	-8990	-13283	-10680	64
0.800000	-27	36	88	-78	-109	-33	1	-18	-19	7	-73	-62	-96	-14	-30	-59	-98	34	-88	-34	-103	-18	-100	-72	-61	-1	-79	-13	-66	-72	-147	-79	91	3680	-14479	-26461	-791	-7244	-8999	-15496	-116	-7085	-12445	-11432	25	-9064	-13270	-10667	76
0.800833	-24	42	88	-60	-108	-33	11	-15	-16	8	-90	-65	-96	-14	-32	-53	-90	33	-87	-34	-103	-23	-102	-69	-64	0	-100	-15	-75	-74	-146	-76	-3	3714	-14313	-26525	-417	-7338	-8784	-15424	-133	-7190	-12341	-11487	-264	-9134	-13250	-10657	63
0.801667	-27	39	85	-64	-110	-32	10	-10	-17	6	-73	-65	-98	-18	-31	-60	-96	35	-88	-35	-105	-23	-100	-69	-62	-3	-97	-14	-74	-69	-148	-74	-59	3738	-14124	-26588	-172	-7449	-8577	-15344	-152	-7299	-12248	-11533	-120	-9203	-13231	-10649	26
0.802500	-24	37	86	-60	-113	-32	11	-14	-21	4	-74	-65	-100	-18	-31	-60	-101	34	-85	-32	-104	-22	-104	-74	-65	-1	-101	-15	-77	-74	-151	-76	-40	3758	-13930	-26650	208	-7574	-8377	-15263	-153	-7404	-12168	-11575	-83	-9278	-13214	-10648	55
0.803333	-28	38	85	-62	-112	-38	6	-13	-17	6	-74	-65	-96	-22	-30	-60	-102	34	-87	-38	-108	-24	-104	-70	-65	-4	-100	-18	-73	-72	-149	-77	-61	3770	-13706	-26734	399	-7715	-8178	-15174	-177	-7520	-12096	-11609	-110	-9341	-13183	-10646	106
0.804167	-24	40	85	-60	-110	-33	11	-13	-16	5	-73	-64	-98	-16	-30	-60	-99	39	-86	-18	-104	-21	-98	-69	-62	-1	-96	-15	-68	-69	-146	-75	-17	3781	-13478	-26761	549	-7862	-7980	-15082	-215	-7627	-12031	-11634	-99	-9402	-13152	-10650	127
0.805000	-23	44	93	-59	-110	-33	12	-15	-13	7	-68	-62	-93	-14	-27	-55	-95	38	-83	-30	-100	-19	-101	-66	-62	0	-95	-12	-70	-43	-141	-70	99	3789	-13227	-26813	778	-8027	-7801	-14990	-273	-7742	-11976	-11657	6	-9465	-13109	-10651	110
0.805833	-23	41	88	-55	-110	-31	12	-11	-14	8	-69	-63	-98	-9	-39	-58	-98	39	-83	-26	-103	-21	-98	-66	-62	0	-97	-13	-74	-68	-146	-76	-160	3790	-12971	-26865	882	-8203	-7632	-14898	-306	-7859	-11928	-11676	-439	-9534	-13065	-10663	67
0.806667	-24	42	84	-68	-112	-34	10	-34	-16	5	-74	-63	-96	-17	-29	-59	-99	37	-84	-33	-107	-23	-102	-70	-66	-4	-100	-24	-70	-73	-144	-75	-253	3793	-12704	-26915	1001	-8389	-7469	-14813	-337	-7981	-11893	-11686	-308	-9599	-13011	-10674	29
0.807500	-25	39	85	-60	-111	-36	8	-16	-19	2	-74	-61	-99	-21	-30	-59	-99	35	-85	-36	-109	-25	-98	-67	-62	-3	-98	-11	-67	-70	-145	-77	109	3794	-12431	-26954	1016	-8576	-7313	-14723	-388	-8096	-11856	-11668	158	-9657	-12942	-10689	-6
0.808333	-24	-14	87	-58	-107	-33	-41	-14	-16	4	-75	-63	-96	-15	-28	-56	-96	38	-85	-31	-102	-22	-100	-70	-63	-4	-103	-13	-72	-72	-145	-68	-41	3791	-12160	-26993	1085	-8767	-7171	-14645	-427	-8226	-11823	-11690	-228	-9723	-12865	-10703	-57
0.809167	-29	38	84	-57	-109	-34	11	-16	-17	4	-73	-64	-97	-17	-29	-55	-101	30	-83	-33	-101	-24	-100	-70	-66	-4	-99	-14	-74	-72	-145	-76	-67	3787	-11883	-27026	1093	-8964	-7031	-14567	-472	-8345	-11793	-11679	-189	-9788	-12773	-10723	-66
0.810000	-27	39	91	-57	-112	-36	9	-16	-18	2	-74	-64	-97	-16	-27	-59	-100	35	-86	-32	-107	-24	-100	-70	-64	-5	-104	-11	-88	-70	-145	-75	-39	3778	-11605	-27048	1077	-9164	-6907	-14498	-496	-8472	-11750	-11668	25	-9850	-12668	-10741	-92
0.810833	-28	38	85	-61	-112	-35	13	-13	-25	6	-72	-64	-68	-15	-31	-58	-99	35	-85	-34	-107	-22	-97	-69	-64	-3	-100	-14	-75	-69	-144	-75	-152	3772	-11333	-27067	1078	-9362	-6782	-14426	-577	-8594	-11707	-11642	-177	-9914	-12547	-10762	-197
0.811667	-23	42	58	-57	-105	-34	15	-12	-16	3	-72	-63	-96	-14	-26	-56	-97	39	-82	-31	-105	-21	-96	-66	-62	-4	-100	-15	-70	-66	-145	-73	-105	3759	-11066	-27071	1135	-9563	-6669	-14371	-620	-8721	-11660	-11615	5	-9981	-12414	-10791	-321
0.812500	-26	41	85	-56	-108	-32	15	-11	-14	6	-69	-61	-96	-14	-28	-56	-97	37	-82	-33	-102	-27	-94	-91	-63	-1	-100	-11	-72	-67	-145	-73	-11	3741	-10808	-27077	1059	-9762	-6558	-14319	-598	-8845	-11598	-11584	213	-10052	-12269	-10831	-307
0.813333	-26	42	88	-55	-109	-29	13	-10	-40	5	-72	-63	-90	-15	-24	-55	-97	38	-80	-29	-101	-19	-94	-64	-62	-1	-97	-11	-64	-67	-143	-69	-23	3718	-10558	-27069	898	-9962	-6449	-14267	-603	-8964	-11526	-11536	-252	-10123	-12108	-10848	-263
0.814167	-24	39	87	-59	-111	-36	15	-10	-19	7	-70	-63	-100	-14	-26	-58	-100	38	-83	-35	-104	-24	-97	-67	-66	-4	-99	-13	-72	-68	-146	-72	74	3689	-10330	-27062	821	-10161	-6352	-14230	-661	-9085	-11449	-11489	-372	-10202	-11940	-10882	-254
0.815000	-26	43	85	-59	-113	-35	11	-13	-21	2	-76	-65	-103	-18	-32	-61	-102	32	-87	-36	-108	-24	-102	-65	-69	-7	-93	-18	-78	-74	-153	-80	-68	3654	-10105	-27045	830	-10362	-6252	-14197	-645	-9198	-11350	-11444	-340	-10281	-11765	-10926	-249
0.815833	-32	36	79	-63	-116	-42	6	-19	-23	2	-76	-69	-101	-17	-44	-63	-104	29	-85	-38	-105	-24	-100	-69	-65	-5	-101	-16	-73	-73	-150	-76	-62	3622	-9892	-27016	1107	-10553	-6153	-14163	-552	-9300	-11235	-11388	-333	-10360	-11565	-10958	-228
0.816667	-38	39	86	-60	-112	-34	9	-15	-19	6	-70	-67	-96	-19	-31	-62	-98	36	-85	-35	-104	-25	-101	-69	-63	-5	-102	-14	-73	-64	-149	-79	7	3583	-9692	-26982	3580	-10740	-6055	-14131	-518	-9397	-11105	-11329	-221	-10445	-11364	-10999	-194
0.817500	-25	36	87	-59	-111	-34	12	-14	-19	4	-69	-64	-93	-14	-28	-60	-103	34	-85	-33	-103	-24	-99	-72	-68	-4	-99	-13	-73	-69	-148	-77	-64	3552	-9508	-26940	5502	-10920	-5963	-14113	-533	-9487	-10962	-11266	-264	-10525	-11158	-11040	-177
0.818333	-25	41	90	-59	-107	-33	5	-13	-17	8	-70	-64	-96	-16	-27	-58	-100	35	-84	-31	-104	-23	-98	-68	-64	-1	-101	-12	-76	-70	-148	-75	-59	3515	-9335	-26891	3673	-11097	-5866	-14089	-468	-9563	-10803	-11203	-263	-10614	-10946	-11087	-189
0.819167	-25	43	86	-55	-111	-35	11	-11	-17	8	-70	-64	-98	-15	-25	-58	-99	38	-74	-36	-105	-19	-97	-66	-64	0	-101	-13	-70	-67	-147	-73	0	3478	-9175	-26831	2754	-11264	-5777	-14101	-378	-9636	-10634	-11141	-475	-10699	-10731	-11134	-228
0.820000	-28	43	64	-61	-112	-32	10	-14	-16	9	-69	-63	-95	-13	-28	-61	-97	36	-84	-31	-102	-21	-98	-65	-67	1	-99	-11	-72	-72	-148	-75	-220	3435	-9026	-26771	2089	-11427	-5680	-14073	-297	-9703	-10451	-11075	-603	-10789	-10516	-11188	-242
0.820833	-25	42	88	-56	-107	-35	11	-11	-4	6	-70	-65	-95	-15	-32	-60	-97	38	-84	-29	-104	-24	-98	-67	-64	0	-101	-14	-75	-69	-144	-75	61	3396	-8883	-26702	-749	-11580	-5593	-14079	-203	-9771	-10265	-11019	89	-10878	-10301	-11245	-224
0.821667	-24	41	87	-59	-110	-30	12	-12	-18	6	-70	-66	-97	-15	-28	-62	-98	34	-86	-35	-105	-24	-97	-70	-63	0	-100	-14	-73	-67	-160	-77	-125	3356	-8753	-26620	-2172	-11719	-5506	-14089	-120	-9823	-10072	-10960	-214	-10964	-10093	-11308	-224
0.822500	-26	38	87	-59	-110	-36	11	-17	-22	3	-73	-67	-99	-17	-30	-64	-105	32	-85	-34	-104	-19	-101	-70	-68	-4	-101	-16	-76	-72	-149	-77	-49	3316	-8625	-26534	-1588	-11848	-5424	-14108	-78	-9881	-9881	-10909	-281	-11044	-9893	-11372	-235
0.823333	-28	38	84	-64	-108	-41	8	-12	-17	0	-76	-70	-100	-19	-31	-65	-104	28	-90	-39	-108	-26	-102	-74	-70	-5	-104	-18	-76	-74	-149	-78	-75	3283	-8505	-26443	-1445	-11971	-5343	-14138	-6	-9936	-9683	-10863	-301	-11134	-9695	-11440	-190
0.824167	-27	37	84	-61	-113	-40	6	-21	-23	3	-74	-67	-101	-18	-39	-61	-101	32	-87	-32	-107	-24	-101	-70	-68	-3	-100	-15	-75	-72	-148	-75	-195	3257	-8377	-26350	-641	-12074	-5253	-14163	89	-9990	-9486	-10813	-405	-11212	-9504	-11501	-149
0.825000	-26	41	89	-60	-111	-34	9	-14	-17	7	-70	-62	-97	-15	-28	-60	-99	36	-87	-31	-105	-27	-101	-69	-67	3	-109	-10	-74	-69	-148	-72	-105	3231	-8248	-26228	3687	-12172	-5171	-14218	153	-10051	-9297	-10774	-630	-11285	-9322	-11563	-156
0.825833	-24	43	89	-57	-111	-32	13	-13	-16	5	-59	-63	-95	-10	-28	-61	-79	35	-85	-33	-102	-21	-97	-68	-65	0	-98	-13	-72	-69	-147	-76	-56	3212	-8123	-26117	7723	-12264	-5086	-14274	264	-10125	-9121	-10738	-198	-11361	-9154	-11630	-146
0.826667	-24	40	91	-55	-110	-34	12	-17	-17	5	-73	-64	-94	-14	-28	-61	-102	32	-84	-32	-104	-22	-98	-72	-66	0	-99	-11	-73	-66	-147	-74	-143	3204	-7985	-26001	7859	-12348	-5002	-14338	366	-10194	-8952	-10709	-201	-11429	-8995	-11686	-147
0.827500	-24	42	90	-57	-108	-32	11	-15	-16	5	-69	-61	-97	-61	-32	-61	-98	33	-84	-33	-94	-23	-97	-68	-64	1	-99	-9	-73	-69	-147	-75	73	3192	-7843	-25882	8637	-12425	-4905	-14412	501	-10244	-8791	-10693	-472	-11490	-8848	-11742	-132
0.828333	-22	44	97	-64	-109	-34	12	-17	-17	5	-72	-64	-93	-15	-29	-57	-98	34	-90	-32	-104	-21	-98	-69	-64	0	-101	-10	-70	-67	-146	-74	-59	3196	-7689	-25765	7573	-12506	-4811	-14496	620	-10370	-8652	-10678	-435	-11552	-8721	-11791	-79
0.829167	-24	39	89	-56	-109	-33	11	-13	-19	6	-73	-63	-84	-15	-26	-60	-102	60	-87	-33	-104	-21	-96	-69	-62	-1	-96	-10	-72	-67	-145	-76	-93	3210	-7528	-25645	5844	-12584	-4701	-14589	658	-10464	-8516	-10673	-121	-11606	-8606	-11831	-51
0.830000	-23	44	82	-53	-111	-32	10	-16	-19	5	-74	-62	-98	-14	-29	-57	-98	33	-86	-33	-102	-25	-97	-50	-65	-4	-97	-10	-68	-69	-148	-74	8	3239	-7355	-25527	2834	-12661	-4596	-14684	658	-10569	-8400	-10661	-69	-11654	-8502	-11861	-56
0.830833	-28	42	85	-58	-111	-34	13	-13	-16	5	-70	-72	-96	-15	-29	-57	-101	32	-87	-33	-102	-21	-96	-66	-65	0	-98	-11	-72	-69	-144	-72	-33	3267	-7179	-25389	1224	-12744	-4479	-14788	663	-10674	-8288	-10659	-19	-11694	-8413	-11886	-36
0.831667	-25	19	88	-56	-110	-33	12	-15	-21	3	-73	-64	-97	-15	-28	-59	-102	34	-85	-32	-103	-24	-97	-69	-65	-1	-104	-12	-70	-69	-148	-74	-61	3313	-6984	-25299	1326	-12833	-4361	-14896	730	-10781	-8190	-10665	68	-11731	-8338	-11903	-5
0.832500	-25	37	87	-60	-109	-38	11	-17	-19	5	-73	-62	-96	-17	-29	-58	-87	36	-87	-31	-98	-22	-95	-66	-62	0	-96	-11	-69	-68	-146	-73	-141	3365	-6782	-25192	-314	-12927	-4225	-15007	782	-10877	-8100	-10666	-31	-11751	-8285	-11907	10
0.833333	-23	42	90	-49	-108	-32	16	-10	-17	1	-68	-61	-93	-12	-24	-60	-97	36	-82	-31	-102	-18	-97	-68	-61	0	-97	-12	-72	-67	-145	-69	-423	3421	-6579	-25086	-2491	-13027	-4087	-15122	778	-10970	-8016	-10671	-310	-11761	-8227	-11907	26
0.834167	-24	42	90	-56	-108	-30	13	-13	-15	7	-69	-51	-95	-12	-15	-55	-99	35	-83	-31	-103	-24	-97	-66	-63	1	-95	-10	-73	-70	-146	-70	-34	3481	-6377	-24998	-3135	-13135	-3942	-15239	733	-11057	-7936	-10679	446	-11757	-8191	-11903	39
0.835000	-25	41	88	-57	-111	-33	12	-14	-18	3	-72	-64	-100	-16	-28	-60	-104	34	-84	-32	-107	-31	-99	-67	-65	0	-99	-13	-74	-74	-145	-74	-202	3544	-6162	-24908	-2211	-13246	-3796	-15360	694	-11130	-7867	-10688	109	-11741	-8168	-11896	72
0.835833	-26	42	90	-62	-112	-34	13	-13	-19	4	-81	-61	-96	-15	-28	-58	-112	35	-88	-32	-107	-25	-99	-66	-62	0	-98	-14	-73	-70	-148	-75	-221	3612	-5953	-24827	-814	-13361	-3646	-15474	649	-11149	-7793	-10694	291	-11699	-8144	-11885	95
0.836667	-28	42	90	-58	-112	-32	13	-11	-19	4	-73	-62	-100	-17	-28	-58	-99	35	-83	-30	-104	-22	-99	-66	-81	-3	-99	-12	-73	-74	-147	-73	-67	3676	-5743	-24752	-75	-13475	-3488	-15586	560	-11205	-7724	-10699	709	-11641	-8133	-11879	103
0.837500	-26	43	90	-59	-110	-31	15	-10	-17	5	-70	-61	-78	-14	-28	-59	-101	34	-83	-32	-103	-19	-100	-64	-62	-1	-96	-10	-69	-69	-147	-69	-8	3743	-5540	-24683	-2484	-13582	-3338	-15700	512	-11205	-7651	-10700	2504	-11559	-8124	-11878	96
0.838333	-25	42	93	-55	-126	-28	18	-12	-17	4	-69	-62	-96	-15	-28	-56	-97	33	-82	-30	-103	-18	-98	-65	-65	5	-95	-10	-80	-70	-144	-70	-238	3808	-5345	-24623	-4642	-13679	-3183	-15799	549	-11172	-7575	-10701	2743	-11457	-8116	-11885	113
0.839167	-25	43	93	-56	-110	-31	13	-13	-18	8	-68	-56	-96	-11	-48	-55	-101	38	-85	-30	-104	-19	-101	-65	-64	2	-96	-9	-74	-72	-143	-69	-9	3868	-5156	-24577	-6957	-13768	-3036	-15878	564	-11114	-7499	-10700	1520	-11328	-8105	-11895	140
0.840000	-25	16	88	-60	-112	-31	13	-12	-19	4	-73	-64	-97	-14	-28	-61	-99	36	-85	-31	-97	-22	-102	-67	-64	-21	-98	-12	-70	-70	-145	-74	72	3927	-4977	-24536	-9467	-13836	-2892	-15972	492	-11018	-7428	-10696	1293	-11178	-8096	-11924	162
0.840833	-28	37	87	-61	-112	-39	13	-15	-21	5	-73	-60	-98	-16	-26	-60	-103	35	-85	-32	-101	-22	-97	-68	-68	-3	-98	-11	-70	-70	-146	-74	0	3994	-4809	-24498	-9821	-13873	-2757	-16046	411	-10887	-7347	-10684	1175	-10998	-8081	-11961	194
0.841667	-28	40	88	-59	-110	-32	16	-16	-18	3	-70	-65	-100	-16	-29	-61	-102	33	-84	-32	-104	-25	-99	-66	-66	-6	-98	-10	-83	-70	-147	-73	-76	4050	-4655	-24468	-9205	-13882	-2627	-16097	387	-10723	-7264	-10672	956	-10794	-8056	-12015	225
0.842500	-28	41	87	-61	-112	-32	15	-16	-21	2	-73	-69	-100	-14	-28	-58	-105	34	-86	-32	-108	-21	-100	-67	-67	-3	-102	-11	-76	-68	-147	-74	13	4110	-4506	-24447	-6903	-13858	-2518	-16135	430	-10531	-7186	-10649	747	-10570	-8026	-12081	225
0.843333	-31	38	86	-58	-110	-28	10	-16	-22	3	-74	-66	-98	-14	-27	-60	-102	34	-87	-32	-108	-23	-100	-58	-64	0	-97	-16	-77	-68	-148	-74	29	4174	-4370	-24428	-2637	-13792	-2399	-16155	529	-10291	-7105	-10618	562	-10313	-7985	-12158	222
0.844167	-26	41	89	-59	-111	-32	6	-13	-22	-3	-73	-62	-96	-15	-26	-59	-100	35	-84	-31	-107	-22	-99	-68	-64	0	-96	-13	-70	-69	-148	-74	43	4246	-4241	-24412	-758	-13680	-2291	-16154	460	-10023	-7029	-10575	474	-10033	-7934	-12239	218
0.845000	-23	45	90	-60	-108	-30	19	-11	-15	7	-69	-61	-94	-10	-29	-56	-97	35	-84	-30	-107	-18	-99	-66	-64	2	-96	-9	-69	-68	-141	-69	-15	4311	-4117	-24398	-262	-13519	-2199	-16134	286	-9730	-6953	-10521	265	-9733	-7907	-12337	200
0.845833	-25	43	89	-53	-109	-31	18	-23	-10	4	-68	-63	-97	-13	-27	-57	-98	35	-84	-29	-104	-18	-99	-65	-62	3	-98	-11	-72	-66	-144	-73	-44	4384	-4007	-24391	-1551	-13310	-2120	-16101	235	-9414	-6889	-10462	163	-9419	-7812	-12430	190
0.846667	-22	45	90	-57	-109	-29	17	-13	-18	7	-70	-61	-94	-14	-28	-55	-98	36	-84	-25	-103	-21	-98	-67	-65	1	-98	-11	-70	-67	-145	-73	-301	4455	-3901	-24382	-9123	-13053	-2051	-16046	193	-9072	-6832	-10384	-656	-9075	-7748	-12527	192
0.847500	-25	42	90	-58	-109	-32	16	-26	-19	4	-72	-64	-98	-24	-27	-55	-102	33	-87	-29	-105	-22	-98	-68	-62	0	-96	-13	-70	-69	-147	-74	3	4534	-3799	-24377	-14647	-12743	-2010	-15976	167	-8706	-6790	-10295	-742	-8726	-7669	-12615	181
0.848333	-26	40	87	-59	-111	-34	11	-16	-22	5	-74	-65	-99	-18	-30	-61	-98	29	-90	-35	-107	-26	-105	-72	-68	-5	-100	-15	-75	-73	-151	-77	-17	4608	-3705	-24375	-4990	-12395	-1956	-15890	57	-8324	-6759	-10191	-886	-8357	-7589	-12694	173
0.849167	-29	40	85	-61	-114	-42	5	-21	-19	2	-72	-64	-103	-23	-30	-61	-101	28	-88	-34	-104	-24	-102	-69	-64	-3	-101	-15	-77	-72	-149	-73	-25	4691	-3593	-24363	-457	-11984	-1921	-15788	-44	-7924	-6734	-10066	-689	-7978	-7513	-12756	151
0.850000	-24	41	88	-62	-118	-38	12	-17	-21	3	-73	-63	-101	-18	-30	-72	-126	32	-87	-31	-110	-26	-103	-68	-67	-1	-102	-14	-78	-73	-148	-76	5	4769	-3509	-24352	-2474	-11539	-1896	-15655	-99	-7515	-6727	-9930	-713	-7591	-7432	-12798	136
0.850833	-19	40	86	-60	-112	-34	24	-17	-18	4	-73	-63	-100	-19	-32	-60	-101	33	-87	-30	-107	-22	-101	-69	-64	-4	-99	-12	-75	-68	-149	-77	82	4846	-3407	-24341	-383	-11050	-1882	-15534	-156	-7091	-6734	-9773	-562	-7192	-7362	-12818	133
0.851667	-26	42	89	-59	-110	-36	12	-17	-17	7	-69	-60	-95	-18	-26	-57	-96	32	-85	18	-101	-22	-101	-73	-62	-4	-100	-12	-72	-68	-147	-77	-56	4924	-3304	-24325	2719	-10531	-1879	-15390	-188	-6656	-6756	-9600	-890	-6784	-7292	-12806	110
0.852500	-19	43	90	-57	-105	-33	15	-14	-15	5	-70	-90	-92	-16	-30	-57	-96	34	-84	-29	-102	-21	-99	-67	-62	-3	-100	-11	-69	-67	-145	-75	20	4996	-3197	-24301	1947	-9982	-1888	-15230	-215	-6209	-6792	-9417	-586	-6391	-7233	-12771	89
0.853333	-24	45	91	-55	-105	-32	15	-16	-15	7	-68	-59	-94	-15	-27	-55	-96	32	-81	-27	-98	-19	-99	-67	-62	-1	-98	-10	-72	-67	-143	-72	37	5065	-3083	-24277	-547	-9398	-1908	-15057	-328	-5758	-6842	-9227	-474	-5991	-7176	-12704	69
0.854167	-23	41	98	-53	-103	-33	15	5	-18	6	-68	-59	-93	-14	-28	-58	-98	33	-82	-29	-102	-19	-98	-68	-65	-1	-98	-11	-75	-68	-148	-74	60	5126	-2964	-24253	30	-8799	-1945	-14870	-368	-5296	-6912	-9035	-565	-5604	-7140	-12607	40
0.855000	-23	38	91	-58	-108	-34	13	-16	-16	5	-78	-62	-96	-18	-29	-57	-101	34	-85	-31	-104	-23	-100	-68	-67	-5	-100	-14	-72	-72	-149	-76	47	5186	-2836	-24225	877	-8188	-1989	-14671	-375	-4822	-6999	-8837	-626	-5218	-7111	-12483	13
0.855833	-30	42	88	-61	-113	-38	11	-17	-21	5	-73	-64	-98	-18	-31	-60	-100	29	-90	-33	-105	-22	-100	-67	-63	-4	-104	0	-72	-70	-148	-76	10	5241	-2703	-24190	1228	-7561	-2037	-14451	-445	-4356	-7086	-8638	-686	-4839	-7093	-12329	1
0.856667	-25	37	88	-58	-113	-39	9	-16	-22	2	-75	-65	-97	-18	-33	-59	-98	30	-88	-59	-102	-25	-102	-72	-68	-8	-105	-16	-74	-72	-150	-76	3	5294	-2560	-24152	45	-6938	-2102	-14224	-490	-3884	-7190	-8451	-778	-4495	-7087	-12154	3
0.857500	-29	20	87	-59	-112	-32	8	-17	-21	2	-73	-66	-97	-18	-31	-62	-102	32	-87	-34	-103	-25	-99	-67	-64	-4	-108	-13	-73	-66	-147	-75	8	5348	-2406	-24112	-5169	-6310	-2165	-13974	-474	-3384	-7295	-8268	-782	-4124	-7087	-11957	-18
0.858333	-26	40	90	-60	-113	-34	10	-16	-19	4	-73	-66	-97	-24	-30	-59	-99	34	-86	-30	-104	-23	-101	-68	-65	-5	-105	-15	-74	-69	-146	-74	-8	5397	-2246	-24067	-4560	-5689	-2240	-13704	-527	-2895	-7410	-8096	-716	-3828	-7098	-11746	-47
0.859167	-23	38	88	-55	-107	-31	6	-12	-18	6	-70	-63	-95	-15	-29	-57	-101	34	-87	-32	-103	-23	-99	-68	-64	-5	-96	-12	-69	-70	-143	-76	49	5448	-2086	-24018	-1199	-5074	-2317	-13424	-563	-2404	-7526	-7951	-524	-3483	-7119	-11528	-76
0.860000	-24	41	89	-58	-110	-34	10	-15	-19	5	-73	-65	-98	-14	-29	-84	-102	34	-82	-32	-102	-19	-100	-67	-62	-5	-100	-15	-70	-72	-143	-75	-158	5500	-1922	-23966	-1345	-4502	-2400	-13124	-544	-1924	-7642	-7824	-954	-3193	-7145	-11308	-120
0.860833	-23	39	81	-62	-109	-36	13	-16	-17	6	-70	-63	-97	-15	-30	-57	-100	34	-87	-32	-105	-19	-100	-67	-64	-5	-67	-14	-72	-70	-146	-74	-74	5553	-1756	-23908	-1326	-3910	-2485	-12812	-551	-1442	-7754	-7725	-567	-2922	-7180	-11090	-130
0.861667	-23	36	90	-59	-109	-33	13	-12	-14	3	-70	-73	-102	-16	-32	-56	-100	39	-86	-31	-104	-22	-100	-66	-64	-3	-101	-14	-74	-72	-148	-76	15	5613	-1593	-23846	-1408	-3356	-2596	-12489	-564	-971	-7860	-7651	-546	-2684	-7228	-10886	-108
0.862500	-28	43	93	-62	-113	-38	8	-17	-13	5	-74	-67	-101	-17	-32	-59	-101	33	-90	-33	-105	-24	-107	-70	-66	-5	-99	-15	-77	-75	-147	-74	-32	5672	-1413	-23783	-851	-2835	-2657	-12152	-578	-510	-7958	-7608	-676	-2466	-7272	-10693	-117
0.863333	-29	41	89	-60	-111	-36	9	-17	-19	5	-73	-66	-98	-18	-32	-60	-105	32	-86	-32	-107	-23	-103	-68	-66	-7	-99	-16	-75	-74	-150	-76	3	5741	-1279	-23712	-225	-2334	-2737	-11800	-586	-69	-8043	-7587	-495	-2278	-7322	-10524	-134
0.864167	-25	38	88	-63	-107	-34	10	-15	-19	4	-72	-67	-95	-15	-29	-58	-100	35	-86	-33	-104	-24	-102	-72	-63	-4	-99	-15	-73	-70	-167	-75	-33	5820	-1130	-23636	129	-1866	-2818	-11443	-577	365	-8114	-7609	-332	-2098	-7366	-10376	-168
0.865000	-24	42	89	-62	-109	-36	15	-14	-14	11	-72	-65	-95	-16	-30	-50	-100	35	-87	-30	-104	-23	-100	-69	-65	-5	-99	-14	-75	-70	-148	-77	-221	5905	-989	-23552	677	-1426	-2899	-11076	-595	765	-8169	-7656	-681	-1962	-7420	-10263	-228
0.865833	-25	39	86	-72	-113	-38	10	-17	-24	7	-73	-64	-100	-16	-30	-56	-101	37	-85	-31	-109	-22	-103	-69	-66	-4	-108	-14	-74	-72	-147	-73	-21	5990	-862	-23466	958	-1041	-2975	-10715	-600	1141	-8206	-7732	-477	-1849	-7465	-10178	-263
0.866667	-27	40	90	-62	-111	-30	13	-11	-19	8	-72	-64	-97	-16	-29	-68	-103	36	-90	-30	-105	-21	-99	-67	-65	-3	-101	-13	-73	-72	-146	-75	128	6079	-748	-23369	767	-682	-3053	-10355	-550	1480	-8220	-7836	-161	-1762	-7506	-10131	-276
0.867500	-24	43	89	-55	-110	-42	15	-15	-21	6	-73	-63	-96	-14	-28	-58	-97	36	-85	-32	-103	-21	-99	-69	-64	-3	-84	-11	-70	-68	-148	-74	-44	6182	-641	-23266	640	-361	-3131	-10001	-546	1802	-8216	-7972	-186	-1701	-7543	-10120	-237
0.868333	-24	42	87	-60	-109	-35	12	-13	-15	6	-70	-61	-96	-16	-34	-55	-100	34	-87	-31	-125	-25	-102	-68	-64	0	-99	-14	-74	-70	-148	-76	-130	6282	-550	-23160	857	-75	-3210	-9653	-540	2093	-8183	-8143	-160	-1660	-7573	-10145	-262
0.869167	-24	26	91	-56	-111	-33	7	-13	-21	5	-73	-64	-97	-14	-28	-57	-101	38	-90	-30	-104	-22	-100	-67	-78	-4	-101	-15	-73	-104	-148	-74	-126	6388	-468	-23043	517	174	-3298	-9319	-538	2331	-8134	-8313	-76	-1641	-7593	-10208	-316
0.870000	-29	41	88	-61	-109	-33	13	-15	-19	-10	-72	-64	-101	-14	-34	-62	-101	35	-88	-31	-104	-21	-100	-68	-64	0	-98	-13	-72	-68	-148	-75	-107	6494	-400	-22923	595	391	-3388	-9008	-555	2547	-8058	-8509	-168	-1643	-7603	-10305	-191
0.870833	-22	45	89	-59	-112	-36	13	-12	-15	6	-70	-63	-96	-16	-27	-56	-101	36	-85	-51	-105	-24	-102	-63	-63	-1	-99	-8	-72	-66	-145	-73	-70	6601	-339	-22794	1348	578	-3480	-8719	-513	2724	-7961	-8729	-454	-1654	-7604	-10436	-56
0.871667	-26	42	88	-60	-105	-33	15	-12	-15	8	-69	-58	-93	-13	-27	-56	-101	36	-86	-31	-103	-22	-96	-65	-63	0	-96	-12	-70	-65	-145	-70	-63	6699	-291	-22660	2983	714	-3577	-8452	-473	2869	-7835	-8985	-611	-1678	-7583	-10597	-105
0.872500	-25	44	90	-33	-105	-32	16	-13	-18	5	-68	-61	-96	-14	-27	-56	-99	37	-83	-30	-102	-22	-96	-66	-64	0	-97	-11	-69	-67	-154	-72	-58	6797	-253	-22520	6999	868	-3686	-8223	-459	2982	-7692	-9214	-565	-1711	-7555	-10788	-107
0.873333	-21	41	89	-57	-108	-35	11	-13	-17	8	-68	-61	-96	-16	-25	-45	-100	38	-84	-29	-108	-28	-99	-66	-61	1	-100	-11	-72	-67	-147	-72	-240	6877	-227	-22374	10347	976	-3791	-8027	-469	3061	-7530	-9481	-1142	-1739	-7509	-11005	-94
0.874167	-27	40	87	-58	-114	-34	10	-14	-21	5	-72	-61	-102	-17	-28	-58	-99	35	-86	-30	-105	-22	-96	-68	-61	17	-97	-12	-72	-61	-149	-74	-228	6951	-206	-22217	9751	1073	-3911	-7871	-487	3111	-7342	-9747	-1301	-1768	-7440	-11249	-75
0.875000	-24	41	90	-58	-112	-35	11	-11	-17	5	-69	-69	-98	-14	-29	-60	-101	33	-86	-33	-108	-24	-101	-73	-66	0	-99	-14	-77	-69	-146	-75	-6	7012	-205	-22059	8253	1152	-4030	-7762	-441	3129	-7138	-10028	-819	-1791	-7373	-11507	-44
0.875833	-27	40	88	-59	-111	-35	11	-15	-18	5	-69	-64	-99	-18	-29	-59	-101	34	-86	-30	-107	-23	-96	-68	-64	2	-97	-14	-75	-68	-148	-74	-227	7062	-189	-21898	6992	1226	-4145	-7681	-376	3126	-6914	-10322	-789	-1796	-7276	-11784	-48
0.876667	-27	42	88	-58	-115	-36	11	-14	-18	5	-72	-56	-99	-16	-30	-59	-100	50	-86	-33	-105	-24	-99	-70	-65	-1	-101	-13	-74	-68	-147	-75	-137	7097	-187	-21726	5879	1293	-4263	-7656	-368	3092	-6672	-10624	-957	-1783	-7163	-12068	-38
0.877500	-24	40	88	-59	-81	-30	13	-13	-19	6	-70	-63	-96	-16	-29	-60	-100	36	-83	-34	-104	-23	-96	-69	-53	1	-96	-14	-72	-19	-147	-75	-136	7119	-190	-21554	4967	1351	-4374	-7674	-365	3041	-6418	-10923	-865	-1752	-7037	-12365	-21
0.878333	-25	45	88	-56	-110	-35	12	-13	-21	6	-69	-53	-97	-15	-27	-52	-130	35	-80	-31	-104	-23	-99	-69	-66	0	-97	-13	-74	-68	-150	-73	-302	7130	-196	-21379	4050	1415	-4486	-7756	-305	2961	-6154	-11230	-828	-1697	-6900	-12666	-4
0.879167	-28	43	98	-55	-107	-32	15	-14	-14	8	-67	-63	-94	-14	-28	-57	-97	32	-82	-31	-101	-22	-97	-74	-63	0	-77	-11	-70	-69	-144	-74	-223	7121	-205	-21197	3255	1486	-4582	-7859	-280	2863	-5875	-11551	-593	-1616	-6747	-12966	35
0.880000	-25	43	91	-57	-108	-30	15	-15	-18	5	-68	-65	-96	-15	-27	-57	-97	36	-84	-31	-104	-21	-98	-68	-65	-3	-100	-12	-76	-69	-145	-72	-166	7102	-207	-21015	2294	1541	-4676	-8026	-277	2740	-5595	-11877	-317	-1513	-6586	-13269	86
0.880833	-24	41	89	-58	-112	-31	17	-14	-21	5	-70	-64	-99	-14	-28	-60	-103	28	-86	-31	-104	-22	-118	-73	-66	0	-100	-13	-72	-69	-147	-76	-246	7080	-219	-20837	1471	1634	-4762	-8239	-250	2601	-5309	-12209	-645	-1386	-6414	-13566	96
0.881667	-28	41	89	-61	-113	-36	11	-16	-19	4	-76	-65	-96	-18	-31	-56	-104	30	-88	-34	-108	-26	-101	-74	-67	-8	-102	-18	-76	-74	-148	-77	-172	7045	-219	-20657	1053	1717	-4832	-8518	-269	2436	-5023	-12560	-757	-1233	-6242	-13858	99
0.882500	-30	37	82	-60	-108	-36	9	-18	-19	2	-76	-69	-100	-21	-32	-62	-103	27	-87	-36	-108	-25	-103	-72	-65	-6	-102	-17	-69	-95	-150	-76	-279	7001	-189	-20474	560	1810	-4884	-8801	-246	2255	-4731	-12899	-513	-1057	-6061	-14132	125
0.883333	-26	39	87	-61	-112	-35	12	-17	-23	0	-75	-67	-100	-18	-47	-61	-102	35	-86	-34	-104	-25	-103	-75	-70	-5	-102	-18	-77	-74	-149	-79	-291	6962	-201	-20295	113	1893	-4924	-9151	-233	2057	-4448	-13252	-310	-866	-5883	-14394	126
0.884167	-25	47	89	-61	-114	-33	11	-15	-19	4	-74	-65	-97	-17	-30	-61	-101	32	-84	-33	-108	-10	-99	-72	-69	-3	-99	-12	-74	-70	-147	-75	-104	6918	-176	-20113	-211	1999	-4938	-9537	-234	1851	-4166	-13599	-109	-659	-5695	-14645	129
0.885000	-25	43	92	-58	-111	-34	11	-11	-46	-13	-70	-64	-99	-17	-29	-56	-98	35	-84	-31	-104	-19	-98	-69	-63	0	-100	-15	-74	-69	-126	-73	-207	6872	-144	-19942	-567	2093	-4928	-9972	-208	1621	-3898	-13949	-56	-446	-5521	-14875	93
0.885833	-23	45	88	-59	-110	-33	15	-11	-16	6	-70	-61	-96	-13	-27	-56	-98	33	-83	-30	-103	-9	-98	-67	-63	-6	-98	-11	-69	-67	-146	-73	-161	6821	-96	-19762	-847	2175	-4898	-10452	-212	1386	-3646	-14302	3	-229	-5345	-15095	98
0.886667	-24	44	92	-58	-104	-32	17	-14	-15	6	-73	-62	-97	-12	-30	-56	-95	35	-84	-30	-101	-21	-100	-68	-60	1	-99	-13	-74	-69	-148	-74	-102	6769	-38	-19591	-1124	2242	-4833	-10967	-179	1141	-3405	-14648	-72	-22	-5180	-15294	159
0.887500	-24	40	112	-58	-108	-33	12	-12	-14	7	-75	-63	-94	-14	-28	-56	-97	34	-87	-29	-103	-21	-100	-82	-62	-1	-99	-11	-72	-68	-148	-73	-310	6715	38	-19427	-1279	2291	-4737	-11536	-150	887	-3184	-14986	-83	176	-5021	-15478	105
0.888333	-22	41	89	-59	-107	-31	13	-11	-21	6	-75	-70	-97	-23	-30	-63	-100	36	-86	-30	-102	-21	-102	-70	-60	-1	-100	-12	-76	-70	-148	-76	-11	6660	125	-19265	-1392	2327	-4602	-12140	-159	633	-2985	-15313	449	355	-4873	-15649	-39
0.889167	-26	42	90	-31	-112	-35	12	-15	-18	6	-76	-63	-95	-17	-31	-58	-99	33	-90	-30	-103	-23	-94	-69	-64	-3	-98	0	-70	-70	-145	-74	-120	6604	233	-19106	-1481	2302	-4423	-12793	-154	385	-2802	-15623	187	512	-4735	-15792	54
0.890000	-26	40	86	-62	-110	-33	12	-14	-18	4	-76	-68	-94	-10	-32	-61	-101	29	-90	-35	-107	-27	-102	-72	-65	-5	-103	-18	-74	-75	-149	-77	-69	6538	353	-18956	-1576	2244	-4197	-13477	-160	146	-2642	-15921	277	643	-4605	-15926	60
0.890833	-26	38	85	-64	-112	-36	8	-16	-22	1	-78	-66	-98	-19	-34	-58	-100	33	-88	-36	-107	-24	-102	-87	-67	-3	-100	-13	-70	-73	-151	-74	-13	6474	498	-18802	-1612	2186	-3916	-14188	-151	-74	-2497	-16184	477	752	-4479	-16035	-48
0.891667	-25	40	88	-60	-108	-33	13	-13	-21	7	-75	-67	-95	40	-30	-60	-101	34	-88	-31	-102	-23	-100	-67	-62	-3	-100	-10	-72	-68	-148	-77	52	6402	657	-18649	-1696	2076	-3577	-14927	-129	-270	-2366	-16427	586	829	-4363	-16132	-129
0.892500	-22	42	89	-59	-109	-29	13	-11	-19	8	-75	-61	-95	-15	-27	-57	-94	38	-88	-32	-102	-22	-99	-68	-63	-3	-99	-10	-72	-70	-143	-72	-11	6329	839	-18511	-1754	1922	-3174	-15687	-111	-448	-2247	-16638	635	873	-4249	-16206	-191
0.893333	-26	43	89	-57	-110	-32	13	-10	-16	9	-72	-62	-95	-13	-28	-53	-99	28	-83	-31	-101	-23	-98	-65	-60	1	-95	-10	-72	-68	-145	-72	29	6246	1038	-18376	-1734	1735	-2699	-16457	-114	-590	-2140	-16821	949	889	-4141	-16260	-357
0.894167	-25	46	90	-58	-107	-32	16	-11	-17	7	-74	-64	-95	-13	-27	-56	-99	37	-86	-29	-101	-23	-101	-75	-65	-3	-99	-10	-70	-66	-145	-74	56	6157	1259	-18244	-1737	1513	-2166	-17239	-121	-699	-2036	-16972	866	877	-4037	-16290	-440
0.895000	-27	39	88	-59	-109	-31	13	-7	-15	8	-75	-63	-102	-14	-28	-58	-98	35	-87	-34	-104	-23	-102	-67	-64	-1	-99	-12	-60	-72	-149	-77	213	6061	1487	-18143	-1732	1257	-1564	-18005	-61	-769	-1937	-17084	699	838	-3934	-16312	-188
0.895833	-24	39	86	-60	-111	-35	10	-12	-21	6	-75	-67	-94	-17	-28	-59	-99	36	-86	-40	-103	-26	-96	-68	-61	-1	-98	-15	-75	-70	-146	-74	76	5963	1754	-18003	-1706	990	-900	-18744	-22	-794	-1835	-17166	592	791	-3822	-16303	144
0.896667	-26	42	87	-61	-110	-36	13	-14	-16	6	-76	-62	-66	-13	-29	-58	-100	35	-86	-33	-105	-23	-101	-66	-65	-3	-97	-11	-73	-69	-147	-74	189	5867	2030	-17890	-1675	704	-168	-19452	-51	-782	-1729	-17207	569	726	-3703	-16274	252
0.897500	-25	40	87	-58	-109	-33	16	-14	-21	3	-74	-66	-98	-16	-28	-57	-98	35	-83	-30	-103	-23	-100	-73	-65	-3	-97	-12	-74	-70	-147	-76	266	5769	2321	-17785	-1601	412	584	-20114	-18	-728	-1606	-17223	523	642	-3588	-16220	-193
0.898333	-25	40	87	-58	-110	-36	11	-14	-19	3	-74	-87	-98	-23	-31	-95	-100	34	-87	-35	-109	-25	-102	-70	-65	-3	-99	-15	-77	-72	-146	-77	192	5662	2625	-17689	-1524	94	1384	-20725	3	-635	-1480	-17205	416	557	-3456	-16149	-1391
0.899167	-27	40	91	-60	-114	-39	10	-16	-17	3	-76	-68	-99	-19	-31	-57	-100	36	-85	-34	-101	-24	-100	-68	-60	-4	-99	-14	-72	-69	-147	-76	278	5566	2946	-17596	-1487	-162	2212	-21264	-26	-507	-1335	-17154	556	465	-3315	-16060	-1974
0.900000	-25	38	85	-57	-110	-28	10	-14	-19	2	-75	-63	-95	-16	-28	-59	-101	34	-87	-36	-105	-24	-100	-70	-63	-1	-97	-14	-72	-70	-145	-79	384	5470	3283	-17511	-1407	-429	3031	-21730	-72	-343	-1180	-17084	552	381	-3164	-15952	-1550
0.900833	-23	39	86	-59	-110	-35	16	-15	-21	5	-72	-66	-102	-15	-29	-61	-98	37	-85	-33	-102	-19	-100	-62	-63	0	-98	-14	-73	-69	-147	-76	84	5380	3615	-17430	-1236	-667	3832	-22107	-92	-160	-1009	-16993	-17	301	-3001	-15830	-1460
0.901667	-26	41	85	-59	-110	-34	11	-17	-19	5	-69	-64	-99	5	-30	-58	-99	34	-86	-34	-104	-23	-101	-72	-66	-4	-98	-15	-74	-70	-145	-75	367	5311	3959	-17350	-1169	-878	4594	-22402	-72	43	-830	-16887	494	204	-2826	-15701	-1283
0.902500	-26	37	86	-57	-110	-38	13	-15	-19	4	-75	-68	-96	-16	-33	-62	-107	32	-87	-35	-105	-24	-100	-73	-66	-5	-80	-17	-76	-70	-146	-82	237	5204	4299	-17283	-1104	-1054	5303	-22606	-65	262	-637	-16767	283	118	-2644	-15568	-980
0.903333	-26	36	85	-62	-109	-36	10	-16	-19	5	-77	-77	-96	-15	-32	-61	-103	54	-86	-34	-105	-25	-104	-74	-66	-6	-101	-16	-75	-70	-149	-77	110	5128	4640	-17212	-914	-1193	5946	-22722	-62	471	-443	-16637	270	39	-2450	-15431	-958
0.904167	-29	29	86	-59	-111	-35	12	-16	-22	4	-74	-64	-97	-17	-29	-63	-101	34	-85	-33	-104	-26	-103	-69	-65	-3	-97	-14	-75	-69	-146	-77	115	5056	4979	-17143	-797	-1292	6505	-22746	-52	706	-239	-16501	243	-34	-2244	-15300	-1068
0.905000	-24	43	89	-56	-117	-34	15	-8	-14	7	-72	-61	-94	-13	-27	-58	-97	35	-83	-31	-103	-19	-101	-66	-62	0	-96	-12	-74	-67	-142	-74	145	4988	5312	-17076	-700	-1351	6964	-22686	-36	916	-45	-16369	92	-109	-2039	-15178	-1203
0.905833	-22	40	87	-57	-109	-32	16	-14	-17	9	-70	-61	-95	-15	-29	-57	-98	35	-86	-36	-103	-22	-98	-68	-62	-1	-97	-12	-74	-68	-144	-75	-31	4914	5626	-17013	-475	-1375	7306	-22553	-43	1107	145	-16239	-80	-183	-1835	-15070	-908
0.906667	-24	40	89	-61	-105	-33	12	-16	-21	3	-76	-64	-95	-14	-24	-59	-99	33	-90	-32	-103	-23	-101	-72	-64	-5	-100	-16	-73	-69	-148	-76	72	4842	5934	-16946	-402	-1374	7531	-22353	-65	1274	320	-16117	273	-260	-1631	-14992	-678
0.907500	-30	63	84	-61	-112	-36	10	-21	-17	4	-75	-68	-96	-18	-30	-62	-100	32	-88	-34	-107	-23	-100	-69	-65	-4	-99	-14	-73	-70	-148	-73	-19	4771	6222	-16880	8	-1342	7642	-22092	-42	1416	483	-15997	55	-334	-1431	-14927	-495
0.908333	-26	41	89	-58	-111	-39	11	-18	-18	8	-73	-66	-124	-17	-29	-60	-101	34	-84	-34	-107	-23	-101	-68	-65	-3	-101	-18	-79	-70	-146	-74	-7	4695	6498	-16819	657	-1288	7635	-21782	-52	1519	622	-15892	-91	-410	-1242	-14888	-180
0.909167	-24	41	88	-61	-109	-36	11	-17	-17	7	-74	-66	-98	-16	-29	-62	-100	34	-88	-34	-101	-26	-113	-69	-66	-3	-99	-14	-75	-69	-147	-74	-128	4610	6755	-16757	285	-1224	7516	-21432	-43	1604	738	-15793	114	-483	-1064	-14876	-229
0.910000	-29	41	87	-59	-111	-32	10	-4	-23	6	-74	-65	-98	-15	-32	-62	-101	35	-85	-33	-107	-24	-99	-73	-66	-3	-100	-15	-76	-70	-149	-80	-63	4519	6997	-16697	-108	-1153	7297	-21054	3	1647	826	-15709	287	-564	-908	-14894	-286
0.910833	-23	44	88	-60	-111	-34	11	-13	-14	8	-70	-66	-94	-16	-28	-58	-99	35	-88	-36	-105	-26	-100	-69	-63	-4	-98	-14	-73	-69	-147	-74	52	4412	7227	-16639	-5	-1082	6997	-20657	-25	1660	886	-15637	120	-637	-761	-14938	149
0.911667	-22	44	91	-58	-114	-30	15	-15	-15	7	-69	-68	-97	-13	-27	-59	-93	38	-84	-32	-102	-21	-98	-67	-64	0	-99	-13	-73	-67	-146	-74	-41	4304	7433	-16588	-151	-1017	6629	-20250	-57	1636	914	-15569	38	-708	-637	-15015	424
0.912500	-25	46	90	-55	-110	-33	13	-14	-17	7	-73	-63	-96	-13	-27	-58	-97	35	-84	-30	-103	-22	-98	-68	-59	-1	-91	-13	-70	-68	-145	-60	-8	4164	7637	-16541	-255	-968	6205	-19844	-66	1579	916	-15515	149	-775	-535	-15112	54
0.913333	-25	42	92	-56	-107	-30	17	-13	-15	6	-69	-60	-94	-13	-23	-60	-97	37	-82	-29	-102	-19	-97	-69	-60	0	-96	-10	-69	-66	-145	-72	44	4015	7825	-16492	-260	-936	5739	-19433	-84	1502	886	-15472	205	-842	-459	-15234	-168
0.914167	-23	46	93	-57	-110	-31	12	-12	-19	5	-74	-63	-96	-13	-26	-58	-101	32	-86	-32	-102	-22	-99	-64	-64	-4	-101	-13	-74	-69	-147	-74	-270	3845	8000	-16471	-246	-931	5256	-19032	-64	1388	826	-15443	-391	-900	-411	-15378	98
0.915000	-28	37	58	-60	-112	-35	10	-21	-19	1	-73	-65	-97	-19	-31	-63	-103	27	-88	-35	-107	-27	-103	-73	-68	-6	-103	-18	-81	-75	-151	-79	19	3660	8164	-16449	-265	-952	4772	-18649	-67	1261	742	-15419	-61	-947	-390	-15542	331
0.915833	-28	37	82	-64	-114	-38	9	-19	-24	-1	-78	-68	-101	-17	-32	-65	-101	32	-86	-34	-107	-27	-102	-73	-67	-6	-102	-16	-75	-70	-150	-78	-118	3468	8328	-16431	-354	-993	4312	-18268	-95	1122	638	-15396	-306	-981	-382	-15707	577
0.916667	-27	38	87	-61	-111	-34	9	-16	-17	3	-75	-64	-100	-19	-30	-60	-102	33	-86	-35	-109	-24	-99	-70	-66	-4	-99	-14	-72	-70	-147	-76	-214	3272	8487	-16428	-358	-1060	3886	-17906	-59	974	520	-15382	-387	-1000	-402	-15878	642
0.917500	-25	23	93	-58	-109	-35	12	-14	-17	5	-73	-65	-97	-17	-31	-59	-98	35	-84	-33	-100	-24	-100	-68	-63	0	-110	-17	-75	-70	-148	-75	-97	3040	8638	-16426	-343	-1150	3500	-17554	-45	815	387	-15375	-361	-1007	-444	-16052	628
0.918333	-27	38	88	-60	-110	-33	12	-13	-29	9	-73	-63	-95	-14	-29	-58	-101	36	-84	-32	-109	-25	-100	-69	-68	-1	-97	-13	-73	-69	-146	-74	-138	2813	8793	-16439	-378	-1264	3169	-17210	-67	652	248	-15370	-271	-999	-499	-16219	673
0.919167	-27	41	89	-57	-109	-31	15	-14	-17	4	-69	-63	-100	-16	-30	-59	-100	37	-82	-36	-103	-23	-98	-65	-64	2	-97	-13	-73	-70	-146	-75	-331	2587	8929	-16458	-344	-1392	2896	-16892	-58	488	96	-15374	-479	-979	-580	-16374	937
0.920000	-23	43	89	-58	-112	-36	13	-13	-16	4	-66	-62	-96	-16	-29	-57	-99	37	-84	-34	-105	-26	-100	-68	-62	-1	-99	-13	-76	-74	-146	-73	-160	2358	9064	-16487	-355	-1539	2679	-16576	-49	323	-49	-15385	-302	-947	-667	-16517	1341
0.920833	-24	42	89	-61	-110	-29	15	-15	-17	6	-70	-64	-96	-16	-43	-61	-98	35	-84	-31	-100	-19	-98	-67	-62	-3	-96	-12	-73	-70	-149	-73	-146	2131	9188	-16524	-444	-1689	2526	-16274	-23	164	-195	-15395	-322	-906	-778	-16669	1437
0.921667	-25	41	90	-60	-112	-11	12	-19	-16	5	-39	-64	-97	-13	-30	-60	-99	37	-84	-32	-105	-22	-102	-70	-62	-4	-98	-12	-76	-70	-148	-75	-136	1916	9300	-16563	-388	-1848	2423	-15990	6	7	-336	-15415	-262	-859	-886	-16753	1458
0.922500	-26	19	86	-61	-112	-33	10	-16	-19	4	-74	-65	-101	-18	-32	-60	-100	35	-86	-34	-107	-24	-99	-69	-66	-7	-98	-11	-78	-70	-149	-75	-191	1717	9394	-16610	-361	-1998	2383	-15706	8	-145	-472	-15441	-385	-803	-1005	-16833	1500
0.923333	-27	39	86	-61	-113	-36	9	-22	-19	-1	-74	-65	-99	-1	-35	-61	-101	29	-87	-35	-105	-25	-104	-73	-67	-7	-99	-19	-77	-73	-150	-77	-207	1537	9472	-16655	-343	-2148	2386	-15441	19	-291	-594	-15476	-305	-747	-1130	-16901	1525
0.924167	-31	37	82	-62	-110	-33	8	-19	-23	1	-73	-68	-99	-16	-33	-64	-103	33	-86	-25	-104	-21	-100	-81	-66	-3	-95	-13	-70	-69	-151	-75	-188	1387	9533	-16700	-182	-2281	2429	-15179	26	-426	-694	-15507	-237	-692	-1251	-16935	1505
0.925000	-30	40	88	-60	-112	-31	12	0	-18	3	-70	-63	-96	-17	-28	-56	-97	37	-85	-31	-103	-21	-97	-69	-65	-1	-99	-14	-70	-66	-146	-78	-117	1264	9570	-16748	-77	-2401	2501	-14937	19	-561	-788	-15546	-276	-637	-1373	-16946	1423
0.925833	-24	42	88	-57	-108	-30	15	-11	-15	7	-70	-63	-94	-12	-27	-58	-103	36	-86	-30	-96	-23	-95	-65	-61	-3	-95	-13	-70	-67	-147	-69	-119	1169	9582	-16793	-103	-2505	2590	-14712	53	-679	-861	-15589	-124	-594	-1494	-16943	1337
0.926667	-22	42	91	-57	-111	-30	13	-15	-21	8	-74	-63	-96	-15	-28	-57	-97	37	-81	-30	-101	-17	-96	-69	-63	-1	-97	-13	-73	-65	-149	-76	-50	1118	9574	-16834	-159	-2590	2691	-14506	59	-791	-922	-15643	-29	-560	-1607	-16918	1299
0.927500	-24	42	86	-55	-105	-31	13	-13	-16	7	-68	-62	-96	-13	-29	-57	-98	35	-85	-17	-100	-18	-82	-65	-65	-11	-96	-13	-70	-67	-145	-73	-185	1092	9533	-16876	-143	-2657	2790	-14321	46	-892	-965	-15698	-516	-539	-1713	-16876	1173
0.928333	-21	42	89	-57	-107	-32	15	-13	-17	5	-69	-66	-95	-8	-28	-58	-98	39	-85	-32	-102	-18	-99	-67	-64	-3	-98	-14	-73	-67	-145	-74	-99	1110	9480	-16907	-137	-2699	2877	-14163	59	-982	-997	-15754	-248	-533	-1812	-16822	1021
0.929167	-27	43	88	-59	-109	-31	12	-14	-18	4	-70	-63	-95	-15	-27	-58	-99	37	-77	-33	-128	-23	-96	-68	-62	-1	-97	-13	-69	-68	-149	-74	-102	1160	9390	-16935	446	-2731	2966	-14020	20	-1064	-1012	-15808	-453	-542	-1899	-16758	915
0.930000	-22	43	90	-51	-105	-34	10	-13	4	5	-72	-64	-98	-17	-27	-59	-100	37	-85	-33	-107	-21	-99	-68	-63	-4	-98	-16	-75	-70	-147	-74	-313	1252	9284	-16955	2404	-2738	3033	-13909	21	-1131	-1018	-15867	-813	-564	-1968	-16685	856
0.930833	-28	40	87	-59	-111	-31	13	-14	-16	5	-70	-65	-100	-16	-25	-58	-97	36	-84	-32	-104	-19	-98	-67	-65	0	-96	-14	-74	-68	-145	-74	-291	1371	9157	-16970	2884	-2736	3078	-13827	25	-1190	-1012	-15921	-856	-600	-2013	-16610	835
0.931667	-25	42	90	-62	-111	-30	12	-16	-17	6	-70	-66	-98	-17	-30	-58	-99	36	-85	-32	-107	-21	-101	-67	-67	-1	-99	-15	-76	-72	-151	-72	-208	1521	9009	-16978	1934	-2726	3096	-13776	-39	-1241	-994	-15973	-719	-660	-2082	-16539	726
0.932500	-30	40	88	-61	-113	-36	9	-17	-19	5	-73	-65	-96	-14	-26	-59	-97	36	-84	-31	-104	-22	-98	-69	-52	2	-96	-11	-72	-68	-144	-75	-110	1707	8858	-16975	1643	-2704	3093	-13748	-66	-1278	-973	-16015	-1137	-722	-2113	-16473	578
0.933333	-25	43	92	-57	-107	-29	15	-12	-15	8	-74	-64	-95	-13	-25	-58	-96	39	-83	-29	-99	-19	-97	-65	-58	1	-96	-10	-73	-69	-144	-74	27	1913	8691	-16969	1007	-2684	3073	-13745	-35	-1313	-952	-16058	-1459	-805	-2143	-16384	632
0.934167	-23	45	91	-59	-110	-32	15	-11	-17	7	-69	-64	-95	-13	-25	-58	-97	41	-84	-32	-102	-16	-99	-68	-64	-1	-97	-11	-72	-68	-145	-74	-87	2138	8517	-16959	262	-2679	3013	-13777	-81	-1349	-932	-16091	-1488	-901	-2165	-16314	658
0.935000	-27	41	89	-59	-109	-32	16	-16	-18	5	-72	-66	-100	-16	-26	-61	-102	35	-86	-33	-108	-22	-100	-69	-67	0	-100	-16	-73	-70	-148	-76	-83	2382	8336	-16945	222	-2681	2938	-13834	-115	-1376	-914	-16116	-1431	-1010	-2184	-16246	480
0.935833	-25	40	88	-59	-111	-35	11	-15	-18	5	-72	-65	-99	-16	-28	-59	-98	38	-86	-32	-105	-21	-99	-69	-67	0	-99	-13	-73	-72	-145	-74	-104	2641	8155	-16925	146	-2695	2853	-13908	-96	-1413	-903	-16131	-1254	-1118	-2198	-16183	471
0.936667	-27	41	90	-59	-109	-24	13	-13	-19	7	-64	-65	-95	-14	-26	-60	-101	36	-85	-31	-102	-22	-97	-67	-62	-1	-98	-12	-74	-57	-147	-73	-185	2903	7981	-16910	-82	-2728	2753	-14002	-113	-1450	-897	-16130	-83	-1239	-2209	-16112	386
0.937500	-27	42	91	-57	-110	-33	17	-12	-22	5	-72	-61	-96	-11	-26	-58	-100	32	-83	-32	-102	-8	-98	-68	-67	0	-99	-10	-72	-69	-145	-75	-179	3170	7806	-16871	-129	-2784	2639	-14120	-91	-1495	-906	-16119	1799	-1370	-2230	-16046	174
0.938333	-26	42	88	-14	-109	-33	15	-11	16	10	-72	-63	-95	-16	-25	-58	-98	36	-85	-30	-102	-18	-94	-65	-61	1	-96	-11	-72	-67	-144	-72	-201	3440	7634	-16838	-269	-2864	2526	-14255	-88	-1547	-920	-16093	1903	-1500	-2246	-15981	58
0.939167	-25	43	90	-58	-108	-33	16	-13	-17	7	-70	-64	-96	-14	-26	-58	-97	36	-87	-31	-124	-19	-97	-73	-63	1	-100	-13	-69	-66	-145	-73	-61	3681	7471	-16799	-498	-2969	2407	-14405	-104	-1622	-952	-16051	1332	-1637	-2274	-15912	13
0.940000	-25	39	89	-57	-94	-38	16	-13	12	5	-72	-66	-96	-16	-29	-60	-104	33	-86	-35	-103	-23	-97	-69	-66	0	-103	-15	-73	-87	-146	-76	-6	3923	7310	-16764	-505	-3102	2288	-14570	-96	-1698	-997	-15993	1264	-1783	-2313	-15844	-52
0.940833	-27	40	86	-60	-113	-38	11	-17	-22	3	-78	-66	-98	-18	-57	-60	-101	29	-87	-31	-104	-23	-98	-67	-66	0	-99	-15	-74	-69	-149	-75	-233	4152	7159	-16714	-310	-3254	2185	-14743	-100	-1789	-1051	-15913	491	-1928	-2356	-15763	-119
0.941667	-28	62	86	-61	-111	-36	15	-11	-19	5	-73	-63	-96	-18	-29	-62	-100	32	-86	-39	-107	-24	-98	-69	-66	-1	-102	-15	-74	-72	-151	-76	-158	4358	7014	-16664	-159	-3432	2080	-14932	-98	-1888	-1129	-15815	359	-2077	-2423	-15683	-108
0.942500	-29	40	88	-60	-111	-38	13	-17	-18	4	-74	-66	-100	-19	-32	-63	-104	32	-88	-35	-105	-22	-98	-74	-69	-1	-104	-17	-81	-73	-150	-75	20	4536	6875	-16607	-328	-3621	1990	-15126	-108	-2001	-1215	-15698	191	-2216	-2502	-15593	-152
0.943333	-27	39	87	-61	-110	-38	13	-14	-23	5	-70	-61	-111	-18	-30	-62	-99	32	-87	-36	-107	-26	-101	-68	-66	0	-101	-14	-76	-73	-149	-59	-147	4689	6744	-16547	-679	-3827	1914	-15324	-112	-2118	-1310	-15553	-1079	-2385	-2582	-15492	-804
0.944167	-29	40	88	-59	-113	-36	10	-15	-21	9	-73	-64	-99	-19	-30	-59	-99	34	-86	-33	-111	-23	-100	-67	-65	0	-99	-15	-73	-70	-149	-74	-21	4823	6619	-16480	-633	-4037	1854	-15569	-122	-2240	-1425	-15382	-4367	-2542	-2681	-15384	-2622
0.945000	-17	40	91	-58	-105	-35	15	-11	-17	8	-69	-61	-95	-15	-27	-56	-100	34	-84	-31	-104	-21	-100	-65	-62	6	-95	-13	-69	-49	-147	-67	-3	4925	6498	-16406	1752	-4258	1806	-15739	-114	-2363	-1522	-15188	-6346	-2701	-2784	-15263	-3050
0.945833	-24	46	92	-55	-108	-35	16	-12	-17	8	-69	-62	-98	-16	-30	-59	-99	44	-83	-31	-102	-21	-99	-64	-63	1	-98	-15	-74	-70	-148	-73	-131	4999	6382	-16328	2049	-4474	1778	-15949	-88	-2495	-1636	-14972	-4340	-2865	-2903	-15139	-1961
0.946667	-22	42	90	-59	-109	-35	15	-14	-13	-7	-66	-62	-97	-13	-28	-56	-100	34	-84	-30	-103	-22	-99	-66	-62	0	-97	-12	-73	-82	-146	-73	-84	5046	6273	-16258	784	-4683	1764	-16159	-94	-2626	-1745	-14731	-3372	-3026	-3023	-15010	-1729
0.947500	-22	42	90	-61	-109	-34	15	-14	-15	8	-69	-63	-96	-16	-30	-60	-97	16	-86	-33	-104	-24	-85	-66	-63	-4	-99	-15	-72	-72	-146	-76	-16	5067	6168	-16159	778	-4889	1765	-16366	-96	-2752	-1854	-14460	-2972	-3190	-3150	-14879	-1502
0.948333	-28	39	88	-61	-111	-38	28	-16	-26	0	-75	-64	-99	-17	-29	-62	-102	30	-87	-34	-109	-23	-101	-73	-69	-5	-101	-17	-77	-73	-149	-76	-93	5068	6067	-16068	429	-5083	1781	-16568	-143	-2882	-1955	-14172	-1662	-3356	-3284	-14735	-1098
0.949167	-30	37	86	-63	-114	-39	8	-19	-19	1	-74	-67	-101	-19	-32	-63	-108	27	-87	-34	-113	-28	-101	-69	-65	-3	-98	-14	-74	-73	-147	-76	-11	5050	5976	-15963	53	-5261	1823	-16757	-181	-3009	-2036	-13857	-32	-3504	-3409	-14592	-818
0.950000	-26	39	90	-60	-114	-36	12	-17	-19	1	-70	-64	-100	-16	-30	-58	-100	30	-86	-35	-104	-22	-101	-70	-66	-4	-102	-16	-70	-70	-147	-74	-122	5019	5890	-15858	-99	-5424	1876	-16937	-200	-3113	-2108	-13527	852	-3666	-3531	-14446	-297
0.950833	-26	39	87	-58	-109	-36	12	-17	-17	2	-70	-90	-95	-16	-30	-60	-102	27	-86	-33	-104	-22	-100	-68	-64	-1	-98	-14	-74	-69	-147	-73	-13	4972	5815	-15752	-292	-5578	1941	-17097	-207	-3215	-2157	-13182	838	-3815	-3647	-14300	140
0.951667	-28	40	92	-58	-107	-34	11	-16	-33	4	-74	-63	-97	-12	-28	-60	-100	35	-85	-32	-102	-23	-102	-69	-64	-3	-98	-13	-74	-65	-150	-73	47	4911	5753	-15634	-423	-5708	2017	-17236	-220	-3319	-2192	-12823	950	-3958	-3750	-14157	44
0.952500	-25	41	90	-57	-108	-35	15	-13	-17	6	-70	-62	-95	-15	-26	-59	-97	40	-84	-32	-103	-19	-95	-67	-65	0	-97	-11	-68	-67	-146	-72	20	4849	5697	-15514	-493	-5828	2108	-17355	-193	-3407	-2209	-12453	1205	-4080	-3841	-14021	71
0.953333	-24	44	92	-58	-105	-32	21	-13	-14	11	-64	-64	-94	-11	-24	-57	-93	36	-83	-31	-101	-18	-97	-65	-60	1	-100	-9	-67	-65	-144	-70	46	4769	5653	-15379	-552	-5939	2206	-17448	-172	-3500	-2205	-12088	1655	-4197	-3922	-13892	319
0.954167	-22	40	89	-57	-110	-31	13	-14	-14	4	-69	-61	-97	-12	-26	-57	-100	36	-83	-33	-113	-22	-98	-69	-60	0	-97	-10	-70	-68	-147	-75	-43	4685	5622	-15247	-638	-6051	2304	-17515	-143	-3575	-2191	-11727	1651	-4303	-3990	-13774	463
0.955000	-18	39	90	-59	-109	-34	11	-16	-17	3	-75	-66	-97	-14	-26	-62	-100	33	-84	-35	-105	-25	-99	-59	-65	-1	-102	-13	-76	-70	-153	-74	-129	4589	5602	-15102	-517	-6158	2407	-17548	-129	-3648	-2166	-11378	319	-4392	-4042	-13666	593
0.955833	-26	38	85	-62	-111	-36	9	-17	-19	1	-77	-66	-98	-6	-28	-61	-98	30	-87	-35	-108	-25	-101	-69	-65	-3	-100	-11	-74	-68	-149	-72	160	4485	5598	-14948	-651	-6268	2510	-17551	-127	-3724	-2130	-11042	-2694	-4465	-4072	-13566	642
0.956667	-28	40	86	-60	-113	-33	9	-16	-43	2	-75	-66	-100	-15	-30	-62	-101	33	-84	-34	-107	-25	-100	-69	-66	-3	-101	-14	-88	-72	-150	-78	-98	4375	5607	-14782	-741	-6380	2613	-17526	-161	-3770	-2083	-10728	-3113	-4527	-4099	-13487	543
0.957500	-29	37	85	-62	-112	-36	8	-18	-21	0	-76	-67	-100	-16	-29	-60	-103	33	-90	-39	-109	-25	-93	-67	-67	-4	-99	-12	-75	-69	-150	-74	-64	4253	5627	-14610	-637	-6497	2710	-17460	-129	-3830	-2037	-10442	-1111	-4569	-4098	-13411	133
0.958333	-25	38	87	-59	-125	-33	15	-15	-18	2	-74	-64	-101	-16	-29	-59	-102	36	-84	-33	-107	-25	-98	-69	-64	0	-99	-11	-72	-75	-150	-74	4	4102	5662	-14426	-488	-6626	2800	-17367	-85	-3870	-1984	-10177	-905	-4605	-4089	-13358	-158
0.959167	-25	40	88	-58	-110	-32	8	-16	-15	8	-72	-63	-95	-15	-12	-58	-100	35	-84	-31	-98	-24	-99	-70	-61	0	-97	-13	-72	-72	-146	-73	167	3980	5703	-14231	-515	-6767	2876	-17247	-79	-3914	-1938	-9957	-578	-4627	-4064	-13318	77
0.960000	-16	39	85	-57	-95	-33	15	-15	-16	4	-75	-62	-96	-13	-27	-61	-99	36	-83	-30	-103	-23	-99	-66	-56	2	-98	-13	-68	-70	-167	-74	167	3825	5755	-14027	-401	-6917	2946	-17099	-67	-3961	-1894	-9777	50	-4639	-4028	-13301	107
0.960833	-24	44	88	-56	-112	-33	12	-15	-18	4	-64	-64	-97	-10	-26	-58	-102	37	-82	-29	-107	-23	-99	-69	-65	0	-100	-12	-75	-70	-149	-72	166	3652	5811	-13823	-509	-7078	2997	-16929	-59	-4010	-1860	-9635	648	-4649	-3987	-13301	71
0.961667	-21	37	87	-58	-111	-36	-13	-13	-19	3	-73	-63	-96	-13	-27	-58	-102	35	-85	-30	-105	-23	-96	-69	-68	-3	-100	-12	-46	-69	-149	-76	51	3467	5867	-13613	-651	-7250	3037	-16741	-42	-4058	-1835	-9553	1038	-4660	-3942	-13325	195
0.962500	-27	39	88	-58	-111	-33	11	-17	-17	6	-73	-64	-96	-16	-29	-58	-98	33	-59	-32	-105	-23	-100	-70	-66	-4	-101	-12	-73	-73	-149	-73	-92	3272	5928	-13399	-602	-7428	3056	-16535	-39	-4111	-1819	-9509	1251	-4668	-3889	-13362	211
0.963333	-27	38	86	-57	-108	-33	10	-16	-12	6	-88	-63	-97	-18	-29	-59	-100	34	-86	-31	-107	-23	-97	-69	-64	-1	-101	-13	-76	-70	-147	-75	-229	3071	5979	-13193	-586	-7606	3067	-16315	-58	-4173	-1812	-9513	1386	-4682	-3831	-13426	145
0.964167	-27	41	88	-59	-112	-33	13	-18	-18	5	-75	-65	-99	5	-29	-59	-102	23	-85	-32	-102	-22	-98	-68	-66	-3	-99	-12	-73	-68	-145	-73	-100	2861	6040	-12977	-560	-7783	3065	-16088	-75	-4243	-1798	-9559	1402	-4704	-3778	-13509	145
0.965000	-25	37	86	-58	-110	-31	13	-16	-16	7	-70	-62	-95	-15	-28	-58	-101	33	-84	-33	-102	-23	-101	-68	-64	-4	-100	-9	-75	-72	-148	-74	-79	2643	6084	-12779	-569	-7962	3037	-15857	-32	-4320	-1814	-9646	1293	-4741	-3720	-13607	265
0.965833	-25	39	87	-57	-113	-34	13	-12	-18	5	-73	-63	-102	-15	-30	-41	-100	37	-84	-31	-103	-19	-94	-66	-62	0	-98	-15	-70	-67	-144	-74	-145	2421	6121	-12585	-645	-8125	3002	-15620	18	-4406	-1832	-9773	1320	-4784	-3669	-13726	276
0.966667	-25	40	89	-58	-111	-27	15	-14	-17	7	-72	-62	-98	-15	-28	-56	-97	35	-83	-32	-105	-22	-96	-67	-62	-5	-97	-12	-75	-80	-146	-70	-174	2200	6150	-12399	-688	-8280	2954	-15384	-6	-4504	-1852	-9933	1456	-4843	-3620	-13868	278
0.967500	-25	40	90	-56	-109	-32	16	-14	-19	6	-69	-64	-105	-17	-28	-56	-114	37	-83	-34	-105	-21	-97	-70	-64	0	-99	-13	-75	-70	-150	-74	-129	1983	6165	-12228	-779	-8419	2887	-15145	24	-4611	-1881	-10126	1297	-4923	-3576	-14024	355
0.968333	-25	41	94	-59	-111	-34	12	-14	-18	7	-72	-64	-97	-14	-29	-58	-98	37	-85	-33	-104	-23	-100	-67	-57	0	-102	-4	-74	-69	-146	-74	-309	1768	6167	-12066	-747	-8540	2817	-14919	33	-4727	-1911	-10340	1063	-5013	-3535	-14190	406
0.969167	-24	40	88	-59	-108	-32	15	-15	-16	5	-68	-62	-92	-17	-24	-56	-99	35	-85	-35	-103	-19	-97	-69	-64	0	-97	-13	-73	-72	-147	-76	98	1565	6158	-11918	-721	-8639	2710	-14687	92	-4845	-1950	-10565	1414	-5119	-3501	-14371	308
0.970000	-22	40	102	-57	-109	-35	12	-12	-19	5	-73	-63	-97	-14	-27	-60	-102	35	-84	-32	-103	-23	-101	-73	-64	-6	-99	-14	-73	-67	-147	-76	-43	1367	6134	-11781	-665	-8720	2642	-14456	44	-4966	-1990	-10798	1017	-5242	-3467	-14564	-9
0.970833	-25	42	91	-58	-108	-30	15	-10	-17	10	-69	-57	-98	-17	-27	-59	-97	36	-82	-35	-103	-19	-96	-68	-63	0	-96	-13	-70	-67	-146	-70	-98	1192	6100	-11657	154	-8779	2550	-14230	8	-5087	-2033	-11037	1117	-5372	-3438	-14764	-177
0.971667	-22	43	92	-57	-108	-34	17	-15	-13	7	-69	-61	-93	-14	-26	-60	-97	38	-81	-32	-119	-19	-96	-70	-63	-4	-96	-13	-72	-67	-145	-75	-155	1024	6054	-11539	1128	-8813	2448	-14004	-8	-5214	-2082	-11275	1096	-5515	-3411	-14956	-325
0.972500	-25	44	90	-56	-109	-32	18	-11	-15	7	-70	-55	-98	-13	-29	-73	-101	61	-80	-29	-103	-18	-96	-66	-62	0	-96	-10	-69	-66	-146	-74	-180	864	6000	-11436	862	-8832	2346	-13773	-27	-5336	-2128	-11506	935	-5662	-3388	-15172	-285
0.973333	-22	44	87	-55	-100	-32	15	-11	-18	6	-73	-61	-97	-15	-27	-58	-97	37	-83	-31	-102	-19	-111	-70	-66	0	-100	-13	-70	-68	-147	-76	-214	724	5942	-11346	705	-8839	2232	-13547	-55	-5459	-2178	-11723	828	-5815	-3368	-15378	-55
0.974167	-26	37	87	-59	-110	-35	11	-15	-18	5	-70	-83	-94	-16	-28	-61	-100	36	-85	-32	-100	-18	-101	-70	-60	0	-96	-12	-70	-82	-147	-74	-43	600	5881	-11261	588	-8828	2124	-13315	-63	-5571	-2228	-11918	939	-5963	-3348	-15585	-24
0.975000	-26	40	86	-61	-108	-36	12	-15	-21	2	-76	-65	-96	-19	-28	-59	-99	26	-84	-12	-108	-23	-102	-70	-66	-4	-101	-16	-76	-70	-147	-76	-136	489	5808	-11185	-1031	-8811	2017	-13080	-76	-5682	-2279	-12103	872	-6105	-3325	-15789	84
0.975833	-28	38	90	-61	-113	-35	11	-15	-9	4	-75	-68	-97	-15	-30	-61	-101	33	-88	-35	-104	-22	-99	-69	-66	-3	-100	-14	-74	-69	-136	-79	30	390	5744	-11117	-2419	-8785	1916	-12840	-119	-5780	-2316	-12258	837	-6227	-3301	-15977	210
0.976667	-24	37	87	-60	-109	-33	15	-14	-18	2	-75	-67	-96	-16	-30	-60	-102	39	-84	-32	-101	-17	-98	-67	-66	0	-100	-13	-75	-69	-147	-78	0	305	5685	-11045	-1715	-8759	1820	-12597	-152	-5873	-2352	-12393	873	-6335	-3278	-16159	266
0.977500	-24	42	87	-59	-108	-32	12	-11	-39	4	-74	-63	-104	-14	-30	-59	-99	36	-85	-35	-105	-24	-99	-69	-63	-1	-98	-12	-73	-68	-145	-75	-153	228	5630	-10988	-2014	-8762	1733	-12347	-128	-5963	-2381	-12505	888	-6439	-3250	-16331	258
0.978333	-25	44	90	-57	-105	-31	15	-13	-15	8	-73	-64	-95	-14	-26	-60	-97	39	-82	-28	-103	-19	-98	-67	-57	-1	-99	-14	-73	-69	-146	-72	-119	158	5584	-10931	-4385	-8716	1655	-12087	-124	-6046	-2402	-12590	799	-6520	-3218	-16488	357
0.979167	-26	43	87	-60	-109	-33	16	-12	-17	3	-69	-60	-97	-12	-27	-59	-98	38	-83	-32	-102	-21	-99	-66	-62	2	-96	-12	-72	-66	-146	-77	-143	96	5544	-10889	-5235	-8704	1587	-11837	-148	-6126	-2412	-12658	816	-6578	-3192	-16632	832
0.980000	-24	44	88	-56	-110	-30	11	-12	-16	5	-69	-62	-97	-15	-30	-57	-101	37	-79	-33	-103	-21	-97	-68	-64	0	-97	-12	-74	-70	-145	-74	16	30	5521	-10849	-3833	-8715	1533	-11578	-194	-6205	-2409	-12707	844	-6623	-3160	-16767	1193
0.980833	-24	44	88	-33	-114	-36	13	-13	-19	5	-69	-63	-98	-15	-29	-58	-98	38	-84	-33	-105	-23	-100	-68	-62	1	-99	-14	-74	-73	-147	-75	200	-32	5500	-10827	-3883	-8736	1488	-11320	-220	-6283	-2399	-12732	793	-6650	-3125	-16879	1236
0.981667	-25	42	87	-62	-115	-34	10	-16	-19	3	-73	-65	-100	-17	-38	-62	-100	34	-86	-36	-105	-25	-103	-73	-66	-4	-101	-16	-75	-75	-154	-79	-258	-101	5493	-10813	-3243	-8775	1462	-11066	-233	-6366	-2367	-12745	534	-6669	-3093	-16981	1162
0.982500	-28	38	81	-63	-114	-43	12	-19	-23	1	-78	-65	-98	-21	-34	-64	-102	34	-84	-36	-111	-27	-102	-73	-65	-3	-100	-17	-75	-73	-149	-77	45	-169	5499	-10811	-1474	-8823	1449	-10814	-255	-6459	-2329	-12740	810	-6677	-3053	-17065	946
0.983333	-28	44	82	-62	-113	-38	11	-18	-17	3	-74	-67	-98	-19	-32	-61	-101	34	-86	-39	-107	-25	-101	-73	-67	-4	-96	-17	-76	-76	-153	-78	54	-243	5511	-10818	-1230	-8887	1457	-10565	-300	-6540	-2263	-12720	611	-6678	-3007	-17131	859
0.984167	-28	39	81	-62	-118	-40	10	-18	-19	3	-73	-65	-97	-16	-31	-58	-102	36	-86	-34	-105	-24	-101	-74	-66	-1	-81	-13	-75	-72	-148	-77	-34	-316	5538	-10843	-142	-8970	1474	-10327	-363	-6630	-2185	-12688	594	-6678	-2970	-17177	815
0.985000	-25	40	85	-59	-109	-32	12	-14	-17	7	-72	-45	-96	-14	-36	-59	-98	37	-87	-32	-102	-22	-99	-68	-62	0	-99	-12	-73	-69	-146	-74	28	-409	5567	-10882	201	-9061	1513	-10094	-404	-6732	-2098	-12647	428	-6683	-2921	-17210	775
0.985833	-23	43	87	-56	-108	-34	15	-17	-18	7	-69	-62	-95	-14	-28	-59	-98	37	-84	-31	-103	-23	-98	-68	-63	-1	-96	-11	-60	-68	-146	-74	25	-499	5600	-10936	-84	-9169	1573	-9880	-466	-6844	-1995	-12600	398	-6697	-2866	-17227	707
0.986667	-25	43	87	-59	-111	-34	13	-12	-16	8	-72	-63	-96	-15	-29	-60	-101	28	-85	-31	-104	-23	-99	-67	-62	0	-98	-13	-73	-69	-147	-76	-96	-604	5635	-11007	185	-9288	1642	-9678	-533	-6965	-1877	-12545	-377	-6716	-2804	-17230	423
0.987500	-25	42	88	-57	-109	-31	12	-17	-16	5	-57	-64	-96	-15	-29	-59	-99	36	-84	-34	-102	-24	-100	-70	-65	-3	-99	-11	-70	-72	-148	-74	2	-710	5669	-11099	380	-9408	1728	-9492	-570	-7102	-1766	-12493	-2368	-6779	-2733	-17214	198
0.988333	-24	38	85	-58	-108	-32	11	-14	-16	4	-70	-65	-94	-15	-31	-61	-99	37	-78	-34	-103	-23	-98	-69	-63	-1	-99	-13	-72	-68	-147	-78	-38	-819	5694	-11205	658	-9531	1826	-9325	-615	-7238	-1642	-12432	-2961	-6850	-2651	-17190	252
0.989167	-27	40	86	-59	-109	-33	13	-17	-21	4	-74	-65	-100	-16	-31	-60	-99	34	-87	-31	-103	-24	-102	-72	-65	-5	-100	-16	-74	-74	-148	-77	53	-931	5722	-11325	900	-9655	1945	-9169	-653	-7391	-1515	-12379	-2144	-6946	-2550	-17148	194
0.990000	-29	38	84	-60	-111	-35	10	-19	-22	3	-75	-67	-101	-18	-33	-63	-107	27	-115	-38	-133	-26	-104	-75	-67	-4	-101	-17	-76	-74	-151	-79	-45	-1046	5723	-11461	941	-9775	2070	-9044	-721	-7552	-1389	-12323	-2396	-7067	-2435	-17095	87
0.990833	-28	41	81	-72	-113	-36	9	-19	-22	0	-77	-68	-99	-16	-33	-61	-101	29	-91	-33	-105	-25	-101	-70	-67	-8	-100	-15	-75	-72	-149	-78	-44	-1158	5734	-11601	1022	-9885	2214	-8910	-819	-7718	-1256	-12268	-2025	-7214	-2289	-17022	111
0.991667	-26	38	85	-62	-110	-33	12	-16	-17	4	-75	-67	-96	-65	-33	-58	-100	32	-87	-35	-82	-24	-101	-72	-64	-4	-100	-13	-75	-73	-146	-77	61	-1271	5723	-11756	1041	-9991	2364	-8805	-860	-7896	-1133	-12215	-1128	-7388	-2123	-16935	89
0.992500	-23	40	90	-59	-110	-45	10	-14	-15	7	-74	-72	-96	-17	-29	-59	-99	33	-84	-30	-105	-22	-98	-69	-63	-4	-100	-15	-72	-69	-145	-75	76	-1376	5699	-11914	1156	-10085	2522	-8719	-896	-8077	-1014	-12173	-518	-7588	-1919	-16827	66
0.993333	-11	42	87	-58	-109	-33	16	-12	-14	7	-72	-61	-95	-14	-29	-58	-95	32	-84	-32	-101	-22	-98	-66	-62	-4	-97	-12	-70	-68	-143	-75	45	-1486	5658	-12079	1163	-10173	2690	-8645	-1008	-8267	-897	-12135	16	-7809	-1684	-16704	38
0.994167	-24	40	90	-60	-107	-32	15	-13	-27	4	-70	-66	-96	-16	-29	-62	-98	34	-86	-31	-102	-22	-98	-69	-64	-1	-98	-26	-74	-70	-147	-76	156	-1592	5600	-12247	880	-10252	2859	-8589	-1018	-8466	-791	-12114	316	-8060	-1419	-16558	-9
0.995000	-22	39	88	-60	-108	-36	11	-12	-17	13	-73	-66	-99	-16	-32	-61	-98	38	-85	-34	-105	-26	-101	-69	-64	-6	-99	-12	-75	-74	-148	-75	-63	-1700	5522	-12420	1010	-10323	3031	-8550	-868	-8665	-686	-12103	419	-8319	-1104	-16387	-59
0.995833	-25	41	85	-63	-109	-34	9	-18	-19	1	-73	-66	-100	-19	-34	-61	-100	33	-87	-35	-104	-23	-99	-72	-66	-4	-101	-12	-73	-80	-150	-74	-41	-1799	5435	-12590	1538	-10385	3203	-8515	-707	-8859	-584	-12097	912	-8598	-752	-16194	-122
0.996667	-24	39	88	-62	-112	-35	10	-14	-19	6	-72	-65	-96	-17	-30	-62	-109	33	-90	-34	-104	-24	-102	-72	-60	-4	-100	-13	-73	-70	-147	-75	-50	-1902	5330	-12756	2162	-10451	3369	-8493	-555	-9059	-486	-12110	965	-8889	-346	-15966	-144
0.997500	-26	79	89	-60	-110	-39	20	-13	-32	2	-72	-64	-99	-19	-32	-62	-99	32	-83	-35	-107	-22	-99	-68	-66	-3	-100	-14	-75	-56	-151	-72	-69	-1999	5206	-12939	2422	-10506	3536	-8482	-388	-9263	-389	-12139	1129	-9189	91	-15711	-169
0.998333	-26	39	88	-59	-114	-39	9	-16	-22	2	-74	-65	-101	-21	-32	-60	-96	29	-87	-32	-109	-24	-105	-70	-67	-3	-101	-14	-75	-74	-148	-75	132	-2102	5074	-13082	3087	-10577	3692	-8482	-214	-9474	-285	-12194	1017	-9499	568	-15413	-199
0.999167	-27	35	85	-62	-111	-38	10	-15	-22	1	-76	-65	-99	-18	-33	-63	-107	33	-86	-35	-103	-22	-100	-70	-66	-1	-97	-12	-74	-68	-159	-77	142	-2208	4931	-13237	2932	-10640	3850	-8484	-55	-9668	-182	-12255	21	-9802	1085	-15086	-188
1.000000	-26	37	86	-58	-108	-34	10	-14	-19	5	-75	-63	-107	-17	-31	-58	-102	33	-81	-33	-102	-23	-102	-70	-66	-6	-98	-13	-72	-70	-146	-74	-69	-2314	4775	-13390	1619	-10721	3994	-8498	102	-9870	-74	-12382	-641	-10115	1632	-14714	-187
1.000833	-25	41	111	-58	-111	-38	12	-14	-18	5	-73	-63	-95	-18	-30	-64	-102	28	-85	-35	-104	-21	-97	-69	-64	-1	-103	-14	-72	-70	-149	-76	-109	-2417	4611	-13537	2602	-10811	4133	-8517	228	-10060	40	-12451	-567	-10429	2205	-14303	-259
1.001667	-27	39	86	-60	-113	-36	10	-17	-22	2	-75	-63	-99	-8	-34	-62	-107	33	-85	-36	-121	-23	-102	-69	-68	-5	-104	-15	-76	-69	-148	-75	-148	-2522	4443	-13687	4652	-10915	4265	-8549	310	-10263	161	-12581	-851	-10740	2808	-13854	-313
1.002500	-28	40	85	-58	-110	-33	11	-16	-18	4	-63	-63	-100	-17	-30	-60	-104	30	-88	-35	-108	-21	-100	-67	-67	-4	-101	-14	-74	-70	-147	-74	-58	-2629	4275	-13824	3885	-11031	4393	-8581	408	-10459	293	-12740	2814	-11049	3388	-13370	-335
1.003333	-19	41	88	-58	-111	-34	10	-15	-21	3	-72	-63	-97	-16	-29	-59	-102	34	-90	-33	-107	-22	-100	-70	-72	-3	-102	-13	-73	-68	-147	-77	-90	-2732	4108	-13974	2972	-11166	4515	-8626	472	-10653	426	-12914	4634	-11360	3972	-12846	-361
1.004167	-25	40	85	-58	-108	-31	10	-40	-16	4	-72	-61	-94	-17	-27	-60	-101	32	-88	-32	-103	-23	-99	-68	-63	-1	-82	-12	-72	-53	-147	-86	-213	-2829	3937	-14118	2774	-11315	4634	-8678	485	-10842	579	-13111	2800	-11665	4548	-12295	-377
1.005000	-23	45	91	-58	-110	-31	13	-11	-16	7	-70	-62	-86	-12	-24	-56	-96	38	-82	-31	-100	-17	-96	-66	-64	0	-99	-10	-69	-65	-144	-69	-141	-2918	3774	-14258	2265	-11480	4751	-8741	490	-11042	729	-13330	2740	-11967	5088	-11724	-391
1.005833	-23	43	88	-57	-90	-30	16	-12	-14	9	-67	-61	-95	-11	-26	-56	-102	36	-85	-32	-101	-19	-96	-66	-63	11	-95	-11	-70	-66	-145	-77	-229	-3004	3611	-14412	1742	-11662	4861	-8818	490	-11236	895	-13564	2385	-12274	5583	-11138	-404
1.006667	-25	44	90	-58	-109	-33	12	-17	-18	5	-74	-61	-94	-14	-9	-59	-98	36	-87	-61	-104	-23	-101	-69	-64	-3	-100	-14	-74	-69	-146	-75	-222	-3078	3455	-14561	-69	-11865	4970	-8904	475	-11444	1060	-13825	1853	-12591	6019	-10559	-537
1.007500	-27	40	86	-69	-113	-34	26	-18	-19	5	-75	-64	-99	-17	-28	-61	-100	34	-87	-39	-104	-22	-99	-69	-63	1	-101	-12	-75	-69	-146	-74	-9	-3153	3298	-14714	-1045	-12069	5081	-9008	420	-11643	1243	-14089	1852	-12882	6381	-9987	-757
1.008333	-25	43	87	-59	-108	-33	13	-16	-18	5	-75	-65	-96	-14	-27	-59	-98	32	-85	-34	-104	-19	-100	-68	-67	-5	-103	-14	-75	-68	-148	-73	-191	-3179	3153	-14859	2042	-12289	5184	-9130	373	-11849	1429	-14366	1260	-13189	6656	-9449	-772
1.009167	-28	43	87	-56	-112	-32	23	-21	-18	6	-70	-60	-96	-15	-27	-60	-101	35	-86	-34	-104	-23	-99	-69	-65	1	-99	-11	-74	-66	-149	-75	-263	-3204	3006	-15009	4302	-12514	5290	-9262	322	-12064	1623	-14651	1162	-13483	6838	-8949	-827
1.010000	-26	43	89	-60	-111	-31	12	-17	-15	7	-73	-65	-98	3	-27	-59	-99	38	-83	-33	-103	-22	-98	-70	-62	0	-98	-12	-76	-70	-148	-76	-50	-3214	2866	-15154	2441	-12743	5391	-9416	292	-12285	1823	-14929	1062	-13786	6915	-8498	-847
1.010833	-22	45	91	-53	-110	-32	16	-14	-16	9	-72	-60	-95	-12	-27	-57	-98	37	-83	-31	-105	-26	-98	-66	-60	6	-98	-11	-70	-65	-144	-74	-219	-3202	2725	-15291	2176	-12976	5486	-9587	150	-12510	2038	-15204	563	-14077	6887	-8109	-796
1.011667	-24	43	93	-56	-105	-28	16	-12	-17	8	-75	-59	-96	-11	-28	-58	-99	41	-81	-30	-100	-19	-96	-66	-61	0	-97	-9	-72	-67	-145	-73	-179	-3169	2582	-15426	1851	-13204	5580	-9765	91	-12749	2254	-15465	472	-14371	6742	-7795	-978
1.012500	-22	46	109	-55	-105	-30	22	-16	-14	8	-69	-61	-92	-9	-26	-58	-94	38	-81	-31	-101	-21	-97	-66	-62	3	-97	-9	-67	-64	-151	-70	-132	-3122	2431	-15556	708	-13434	5664	-9995	123	-12994	2490	-15712	306	-14658	6487	-7568	-1020
1.013333	-21	45	93	-55	-104	-28	18	-14	-13	11	-69	-61	-92	-12	-27	-56	-96	63	-81	-29	-103	-18	-97	-65	-60	4	-97	-8	-72	-65	-145	-74	-187	-3057	2274	-15680	185	-13652	5743	-10231	142	-13248	2729	-15931	18	-14950	6123	-7430	-869
1.014167	-41	44	93	-56	-107	-29	13	-13	-13	9	-72	-62	-95	-12	-28	-56	-101	37	-84	-31	-104	-22	-101	-67	-66	0	-99	-11	-75	-69	-146	-75	0	-2983	2106	-15804	-715	-13870	5810	-10496	133	-13507	2971	-16121	-452	-15212	5664	-7389	-713
1.015000	-27	39	87	-59	-112	-32	11	-18	-15	5	-53	-65	-100	-30	-32	-64	-105	33	-86	-34	-107	-25	-102	-75	-69	-5	-103	-17	-78	-72	-151	-81	128	-2900	1917	-15920	-2748	-14073	5863	-10781	153	-13775	3216	-16267	-2163	-15475	5109	-7440	-638
1.015833	-30	39	86	-62	-115	-38	6	-19	-23	2	-77	-69	-100	-19	-30	-61	-99	32	-85	-35	-109	-25	-100	-73	-65	-4	-100	-14	-73	-68	-148	-74	50	-2797	1722	-16025	-5572	-14258	5921	-11078	244	-14032	3472	-16360	-2932	-15712	4488	-7575	-539
1.016667	-28	40	90	-59	-110	-31	15	-15	-18	6	-72	-66	-95	-16	-30	-61	-66	36	-84	-42	-104	-24	-98	-68	-63	-1	-104	-12	-73	-67	-145	-75	105	-2700	1494	-16129	-6159	-14431	5968	-11399	257	-14300	3724	-16420	-2213	-15937	3804	-7799	-394
1.017500	-40	38	87	-58	-111	-33	-8	-15	-19	3	-73	-63	-97	-14	-29	-59	-100	34	-84	-32	-105	-25	-99	-69	-68	-3	-116	-12	-74	-69	-147	-76	36	-2593	1253	-16228	-4785	-14586	5999	-11742	179	-14564	3978	-16380	-2187	-16143	3077	-8100	-219
1.018333	-25	39	89	-58	-110	-30	13	-13	-19	5	-75	-65	-96	-17	-28	-59	-94	32	-68	-29	-104	-23	-98	-67	-63	0	-99	-13	-75	-69	-148	-76	78	-2506	987	-16325	-4145	-14725	6027	-12102	150	-14816	4239	-16297	-1857	-16321	2328	-8467	-61
1.019167	-26	39	74	-55	-110	-31	-5	-13	-22	5	-74	-63	-95	-13	-28	-59	-95	37	-84	-31	-105	-21	-98	-67	-66	0	-101	-10	-73	-67	-134	-67	80	-2421	684	-16419	-3876	-14846	6040	-12485	107	-15069	4461	-16144	-1426	-16477	1577	-8888	-12
1.020000	-29	40	87	-57	-109	-31	15	-12	-18	8	-67	-64	-96	-12	-27	-74	-98	32	-84	-30	-104	-22	-99	-66	-65	-3	-101	-14	-73	-67	-147	-76	2	-2352	350	-16517	-3391	-14951	6048	-12882	2	-15298	4681	-15921	-1458	-16608	840	-9350	0
1.020833	-28	39	90	-58	-109	-32	12	-16	-18	4	-72	-63	-96	-15	-30	-57	-99	35	-83	-30	-98	-23	-98	-68	-64	-1	-99	-12	-72	-70	-148	-73	2	-2298	-12	-16611	-3111	-15043	6046	-13292	37	-15517	4873	-15635	-1181	-16704	132	-9836	52
1.021667	-26	37	88	-61	-114	-34	11	-13	-16	6	-73	-65	-96	-14	-30	-59	-84	34	-87	-32	-103	-23	-99	-68	-64	-1	-101	-14	-75	-70	-147	-75	-104	-2267	-409	-16706	-2924	-15117	6041	-13714	94	-15709	5041	-15282	-1064	-16772	-525	-10338	107
1.022500	-27	39	92	-61	-110	-32	11	-16	-18	3	-76	-66	-98	-17	-29	-61	-102	32	-86	-33	-104	-23	-102	-72	-64	-5	-102	-17	-85	-73	-151	-74	-329	-2261	-837	-16793	-2502	-15186	6012	-14149	127	-15880	5173	-14846	-945	-16808	-1120	-10834	168
1.023333	-28	38	87	-65	-112	-38	10	-18	-23	1	-77	-66	-101	-23	-32	-63	-99	27	-91	-36	-104	-26	-104	-72	-67	-5	-102	-17	-80	-75	-153	-77	13	-2277	-1291	-16884	-2372	-15243	5980	-14598	173	-16031	5264	-14362	-373	-16816	-1642	-11321	189
1.024167	-33	35	82	-65	-113	-39	6	-19	-25	2	-79	-69	-105	-21	-31	-61	-105	32	-87	-35	-108	-23	-103	-74	-68	-13	-102	-17	-79	-72	-149	-74	-26	-2322	-1773	-16960	-1992	-15284	5947	-15033	197	-16132	5309	-13824	-561	-16784	-2072	-11762	197
1.025000	-25	38	89	-61	-113	-34	12	-14	-21	5	-72	-62	-96	-14	-27	-57	-100	34	-84	-31	-107	-23	-100	-68	-62	-3	-98	-12	-70	-68	-148	-72	-77	-2404	-2279	-17029	-1540	-15323	5893	-15468	214	-16205	5301	-13242	-397	-16721	-2420	-12179	196
1.025833	-25	40	88	-62	-110	-34	13	-13	-16	8	-74	-65	-97	-15	-27	-56	-100	36	-84	-30	-105	-19	-96	-66	-63	-1	-99	-17	-75	-68	-147	-73	-167	-2515	-2813	-17092	-1340	-15361	5840	-15904	251	-16239	5228	-12634	-224	-16632	-2681	-12551	217
1.026667	-24	39	90	-62	-111	-36	13	-14	-18	6	-73	-62	-98	-15	-25	-59	-95	38	-83	-30	-107	-22	-98	-67	-64	0	-97	-11	-73	-66	-147	-70	-134	-2664	-3366	-17134	-1014	-15403	5771	-16325	308	-16240	5089	-11997	-294	-16516	-2852	-12871	223
1.027500	-24	40	92	-59	-110	-33	15	-16	-17	5	-74	-62	-94	-14	-28	-56	-97	36	-85	-30	-103	-22	-99	-69	-64	0	-96	-12	-74	-74	-151	-73	-160	-2851	-3935	-17161	-403	-15448	5693	-16731	308	-16203	4883	-11360	-382	-16379	-2941	-13133	241
1.028333	-22	42	91	-59	-111	-35	11	-14	-16	9	-73	-61	-97	-13	-25	-58	-96	37	-84	-1	-103	-19	-99	-69	-62	1	-97	-13	-72	-67	-147	-74	-92	-3079	-4517	-17170	-117	-15494	5600	-17114	317	-16126	4598	-10703	-90	-16224	-2952	-13335	182
1.029167	-26	45	91	-58	-109	-27	10	-15	-21	6	-74	-63	-100	-15	-28	-57	-101	36	-84	-30	-103	-23	-101	-69	-61	0	-98	-13	-74	-66	-149	-76	-121	-3345	-5100	-17155	18	-15552	5499	-17465	366	-16016	4244	-10116	-141	-16053	-2897	-13481	162
1.030000	-26	40	89	-57	-109	-32	9	-15	-34	9	-72	-62	-98	-12	-27	-60	-101	36	-84	-31	-103	-21	-101	-74	-63	-3	-97	-11	-73	-70	-150	-74	-86	-3652	-5690	-17118	391	-15623	5382	-17781	366	-15871	3816	-9540	-124	-15880	-2782	-13567	230
1.030833	-27	42	89	-59	-109	-38	12	-14	-17	7	-73	-61	-99	-13	-28	-61	-101	37	-81	-32	-104	-18	-100	-68	-66	0	-70	-13	-73	-69	-149	-74	-194	-4000	-6271	-17049	803	-15694	5259	-18053	409	-15695	3315	-9010	81	-15692	-2626	-13600	406
1.031667	-23	45	88	-60	-111	-34	13	-17	-17	7	-74	-66	-97	-15	-9	-59	-99	35	-86	-31	-105	-23	-101	-72	-65	-4	-99	-13	-73	-69	-146	-74	-170	-4385	-6839	-16959	1045	-15775	5128	-18278	429	-15495	2750	-8538	409	-15510	-2437	-13581	450
1.032500	-18	39	89	-59	-115	-36	10	-25	-22	4	-73	-62	-99	-13	-29	-60	-102	37	-84	-31	-103	-19	-99	-68	-63	2	-97	-4	-73	-87	-147	-72	-63	-4814	-7381	-16841	1170	-15868	4978	-18441	377	-15266	2122	-8125	287	-15332	-2229	-13509	332
1.033333	-24	43	92	-56	-110	-32	12	-13	-17	10	-72	-60	-96	-10	-29	-58	-98	39	-81	-31	-103	-19	-98	-67	-62	0	-96	-11	-70	-67	-143	-72	-111	-5251	-7893	-16702	1324	-15962	4818	-18551	346	-15023	1440	-7765	150	-15171	-2017	-13393	330
1.034167	-25	40	91	-75	-108	-31	13	-12	-18	7	-73	-61	-95	-13	-27	-57	-100	35	-84	-29	-102	-18	-99	-68	-55	-1	-96	-27	-75	-69	-143	-72	-36	-5735	-8369	-16541	1550	-16064	4649	-18593	335	-14771	724	-7534	275	-15029	-1819	-13252	274
1.035000	-27	43	89	-57	-110	-33	21	-15	-16	4	-79	-76	-94	-10	-29	-60	-102	33	-84	-33	-107	-21	-102	-73	-67	-4	-100	-12	-75	-73	-149	-76	57	-6246	-8796	-16358	1675	-16167	4469	-18572	283	-14514	-19	-7358	43	-14910	-1638	-13048	177
1.035833	-13	40	88	-60	-109	-33	13	-12	-19	4	-72	-65	-96	-14	-30	-58	-102	34	-88	-32	-104	-21	-105	-69	-64	0	-100	-13	-72	-69	-146	-74	-229	-6777	-9161	-16163	1921	-16263	4287	-18468	256	-14254	-772	-7253	-379	-14809	-1482	-12818	136
1.036667	-23	41	91	-57	-109	-31	13	-14	-21	2	-75	-52	-96	-12	-30	-58	-101	29	-83	-32	-107	-19	-96	-70	-64	0	-99	-13	-73	-68	-145	-78	49	-7312	-9462	-15952	2128	-16354	4090	-18298	223	-14001	-1546	-7231	50	-14740	-1359	-12561	69
1.037500	-27	40	91	-58	-125	-31	12	-14	-18	6	-70	-65	-95	-13	-27	-61	-97	36	-84	-36	-101	-18	-97	-68	-63	-3	-98	-11	-64	-69	-147	-72	-110	-7853	-9690	-15739	2159	-16436	3892	-18053	118	-13756	-2269	-7272	-199	-14705	-1279	-12272	156
1.038333	-25	42	92	-55	-105	-33	15	-11	-16	5	-70	-42	-95	-14	-26	-55	-98	36	-82	-33	-103	-19	-96	-66	-63	-1	-97	-11	-72	-70	-145	-74	-115	-8385	-9842	-15518	2121	-16505	3682	-17735	63	-13528	-2978	-7380	-269	-14704	-1240	-11963	308
1.039167	-25	42	90	-58	-110	-32	13	-13	-18	5	-72	-65	-94	-13	-27	-58	-100	37	-86	-34	-104	-21	-97	-66	-64	-1	-95	-11	-74	-67	-154	-73	-126	-8902	-9916	-15308	2102	-16556	3473	-17366	-3	-13325	-3635	-7540	-184	-14727	-1245	-11642	414
1.040000	-23	41	91	-59	-110	-32	10	-13	-17	4	-81	-68	-99	-15	-30	-64	-99	35	-87	-35	-105	-22	-100	-68	-64	-3	-99	-17	-76	-73	-147	-77	-59	-9392	-9907	-15105	1961	-16582	3259	-16938	-98	-13149	-4235	-7748	-129	-14789	-1296	-11286	356
1.040833	-26	37	89	-59	-114	-38	8	-14	-19	2	-76	-67	-98	-16	-31	-61	-100	32	-91	-36	-79	-24	-98	-67	-60	-3	-99	-13	-72	-69	-146	-76	-121	-9841	-9813	-14907	1500	-16595	3044	-16456	-163	-12997	-4752	-7978	-277	-14871	-1376	-10916	246
1.041667	-28	39	89	-60	-111	-35	11	-14	-22	5	-79	-65	-100	-5	-35	-62	-101	30	-88	-35	-107	-24	-101	-69	-66	-5	-99	-16	-76	-72	-149	-76	28	-10230	-9640	-14726	1096	-16578	2834	-15942	-194	-12878	-5188	-8234	103	-14982	-1495	-10539	175
1.042500	-28	40	86	-60	-110	-36	10	-16	-17	3	-75	-65	-97	-16	-32	-64	-100	30	-88	-36	-108	-25	-103	-72	-65	-3	-100	-13	-51	-68	-149	-77	43	-10554	-9391	-14562	1290	-16538	2621	-15388	-237	-12794	-5527	-8491	9	-15112	-1635	-10145	133
1.043333	-26	39	88	-59	-109	-36	10	-14	-19	2	-75	-66	-99	-17	-33	-60	-98	29	-87	-39	-114	-23	-100	-68	-67	-3	-100	-15	-75	-73	-148	-78	139	-10800	-9088	-14421	1471	-16447	2414	-14798	-288	-12742	-5752	-8749	-252	-15253	-1796	-9753	103
1.044167	-24	39	89	-73	-110	-36	8	-15	-18	5	-75	-63	-96	-16	-32	-59	-99	28	-90	-34	-107	-19	-101	-69	-64	-1	-104	-14	-73	-68	-144	-76	-62	-10959	-8717	-14293	1694	-16360	2210	-14234	-306	-12722	-5886	-8990	-298	-15380	-1959	-9353	50
1.045000	-22	44	92	-55	-105	-32	13	-10	-17	-8	-72	-62	-95	-14	-29	-58	-97	36	-86	-30	-103	-21	-99	-67	-59	1	-96	-11	-70	-66	-149	-66	-138	-11018	-8300	-14189	1904	-16233	2019	-13653	-323	-12727	-5902	-9211	-301	-15554	-2127	-8954	6
1.045833	3	43	90	-55	-107	-34	15	-13	-17	6	-72	-60	-95	-13	-27	-57	-96	33	-84	-31	-102	-19	-98	-68	-60	0	-59	-12	-73	-67	-145	-74	-50	-10981	-7854	-14113	2217	-16079	1827	-13090	-298	-12766	-5818	-9404	-172	-15700	-2292	-8566	1
1.046667	-23	44	91	-58	-109	-35	17	-12	-15	7	-49	-62	-103	-15	-29	-59	-116	33	-86	-32	-104	-17	-98	-66	-62	0	-99	-10	-69	-67	-145	-77	-100	-10847	-7399	-14065	3276	-15899	1646	-12549	-232	-12822	-5638	-9556	-208	-15835	-2440	-8190	-23
1.047500	-23	44	90	-59	-110	-34	13	-16	-22	4	-73	-65	-93	-17	-30	-58	-99	32	-88	-32	-104	-21	-100	-70	-67	-3	-99	-13	-72	-67	-144	-77	-75	-10605	-6937	-14018	3775	-15697	1476	-12033	-282	-12896	-5349	-9672	-507	-15953	-2572	-7835	-100
1.048333	-28	39	87	-59	-108	-33	11	-17	-22	5	-101	-57	-99	-18	-32	-40	-103	29	-87	-33	-107	-24	-105	-69	-64	-5	-102	-15	-75	-70	-151	-78	-13	-10270	-6499	-14003	3212	-15476	1331	-11555	-366	-12977	-4986	-9746	-1150	-16046	-2665	-7504	-150
1.049167	-30	40	85	-59	-112	-36	9	-21	-27	1	-79	-65	-99	-19	-31	-60	-101	29	-90	-33	-105	-23	-102	-68	-67	-7	-101	-14	-69	-69	-144	-75	-328	-9836	-6080	-14000	2552	-15222	1174	-11115	-354	-13057	-4554	-9769	-5171	-16104	-2730	-7184	-102
1.050000	-28	40	84	-60	-110	-35	11	-17	-30	4	-74	-74	-121	-17	-29	-62	-100	30	-87	-35	-100	-23	-102	-69	-61	-4	-100	-13	-72	-70	-148	-75	-83	-9324	-5709	-14014	2063	-14954	1039	-10720	-327	-13132	-4061	-9749	-7582	-16131	-2762	-6930	-91
1.050833	-27	38	87	-59	-110	-34	12	-17	-19	3	-74	-65	-97	-14	-29	-58	-101	34	-111	-33	-102	-21	-103	-69	-65	-4	-100	-14	-74	-70	-148	-75	-88	-8731	-5388	-14032	1936	-14678	921	-10370	-326	-13192	-3526	-9697	-5336	-16110	-2747	-6694	-121
1.051667	-27	42	89	-62	-111	-36	13	-14	-17	3	-73	-63	-97	-16	-29	-58	-101	35	-83	-33	-104	-19	-100	-68	-61	-1	-100	-13	-72	-67	-145	-74	-161	-8082	-5134	-14066	2351	-14373	810	-10070	-301	-13227	-2960	-9576	-4129	-16049	-2701	-6498	-147
1.052500	-24	49	89	-58	-114	-33	13	-14	-15	5	-73	-65	-94	-14	-28	-58	-95	39	-82	-30	-102	-18	-101	-67	-61	-3	-99	-12	-72	-74	-149	-72	-172	-7382	-4955	-14104	2484	-14068	726	-9796	-384	-13240	-2380	-9427	-3750	-15948	-2615	-6349	-151
1.053333	-24	46	90	-58	-107	-30	15	-14	-13	9	-69	-55	-95	-13	-25	-57	-105	36	-80	-31	-102	-17	-99	-65	-60	1	-95	-10	-73	-66	-145	-69	-81	-6659	-4855	-14150	1255	-13758	654	-9557	-438	-13216	-1799	-9240	-2557	-15803	-2489	-6243	-164
1.054167	-21	45	91	-55	-108	-31	12	-15	-13	8	-68	-64	-96	-14	-27	-55	-98	37	-83	-31	-101	-22	-102	-69	-63	-1	-97	-13	-73	-70	-147	-70	-109	-5923	-4834	-14204	164	-13431	592	-9390	-418	-13162	-1231	-9041	-2078	-15630	-2333	-6171	-168
1.055000	-26	43	87	-61	-93	-34	35	-16	-18	3	-72	-63	-99	-15	-29	-59	-101	35	-84	-34	-105	-22	-102	-70	-67	-3	-101	-14	-75	-74	-146	-74	9	-5186	-4893	-14256	-1479	-13106	549	-9235	-470	-13066	-689	-8778	-1221	-15410	-2144	-6168	-197
1.055833	-25	39	87	-60	-112	-35	10	-16	-21	6	-73	-63	-101	-18	-32	-60	-103	34	-85	-30	-104	-21	-105	-74	-57	-3	-97	-17	-74	-70	-150	-74	-127	-4459	-5016	-14321	-2022	-12788	521	-9108	-501	-12923	-178	-8505	-609	-15162	-1923	-6194	-162
1.056667	-23	42	86	-59	-109	-36	9	-10	-21	3	-75	-63	-98	-19	-28	-62	-100	32	-85	-33	-109	-25	-105	-72	-66	-5	-99	-18	-75	-73	-151	-77	-41	-3762	-5203	-14386	-1522	-12477	508	-9005	-514	-12746	290	-8213	-319	-14887	-1679	-6263	-104
1.057500	-26	21	82	-62	-114	-38	9	-21	-19	1	-76	-67	-98	-19	-32	-63	-102	33	-86	-32	-104	-22	-109	-69	-65	0	-103	-15	-119	-73	-149	-75	-75	-3105	-5441	-14449	-3148	-12167	523	-8911	-507	-12517	722	-7897	-52	-14592	-1416	-6356	-111
1.058333	-26	40	86	-60	-114	-34	9	-17	-16	6	-74	-66	-100	-17	-28	-59	-102	36	-83	-32	-107	-24	-102	-70	-63	0	-99	-12	-74	-69	-150	-75	-124	-2495	-5718	-14520	-3781	-11849	550	-8819	-385	-12258	1098	-7571	461	-14285	-1134	-6495	-149
1.059167	-24	42	89	-55	-108	-34	9	-17	-18	6	-73	-62	-97	-16	-28	-59	-99	37	-84	-29	-96	-22	-101	-73	-64	0	-102	-14	-76	-68	-147	-76	-30	-1946	-6019	-14594	-3199	-11590	601	-8762	-201	-11966	1422	-7241	803	-13977	-849	-6656	-280
1.060000	-25	41	86	-59	-109	-30	9	-24	-15	7	-76	-85	-95	-13	-28	-57	-101	36	-85	-30	-103	-21	-99	-72	-63	-4	-96	-12	-75	-69	-146	-70	-160	-1457	-6329	-14673	-3270	-11332	661	-8697	-146	-11650	1693	-6904	1080	-13672	-555	-6841	-259
1.060833	-25	44	88	-60	-111	-30	12	-17	-18	5	-74	-63	-98	-14	-28	-61	-103	35	-84	-31	-109	-22	-98	-70	-63	-1	-96	-13	-74	-68	-150	-79	-189	-1031	-6626	-14764	-3105	-11093	743	-8628	-53	-11313	1919	-6575	1536	-13376	-260	-7040	-165
1.061667	-24	42	86	-57	-109	-32	10	-17	-19	5	-73	-63	-98	-17	-27	-60	-97	36	-84	-33	-104	-19	-97	-69	-67	-4	-98	-14	-74	-67	-145	-78	-82	-676	-6912	-14859	-2939	-10879	829	-8564	121	-10966	2085	-6252	1841	-13093	28	-7256	-154
1.062500	-29	39	84	-61	-113	-34	10	-16	-17	2	-76	-65	-98	-15	-29	-60	-102	33	-87	-36	-107	-24	-98	-69	-66	-7	-98	-16	-74	-70	-146	-77	-389	-387	-7128	-14966	-2888	-10692	964	-8489	181	-10608	2215	-5943	1517	-12829	311	-7483	-126
1.063333	-25	40	88	-60	-112	-35	11	-17	-23	3	-78	-67	-100	-15	-27	-60	-101	35	-86	-35	-105	-23	-99	-70	-65	-4	-100	-16	-74	-70	-147	-77	-237	-158	-7302	-15081	-2630	-10525	1100	-8413	123	-10254	2297	-5654	1973	-12595	581	-7712	-135
1.064167	-61	39	82	-62	-112	-38	11	-18	-23	6	-74	-67	-99	-16	-28	-61	-104	32	-87	-36	-104	-21	-100	-72	-66	-5	-99	-15	-73	-69	-149	-76	-125	6	-7408	-15208	-2513	-10387	1255	-8334	107	-9902	2350	-5388	2048	-12380	838	-7927	-109
1.065000	-30	41	82	-57	-112	-35	13	-27	-19	4	-76	-66	-99	-16	-27	-63	-100	33	-85	-34	-105	-23	-100	-70	-67	0	-100	-15	-72	-69	-143	-77	-164	114	-7436	-15344	-2230	-10284	1420	-8256	106	-9574	2364	-5162	1924	-12199	1077	-8165	-84
1.065833	-25	40	85	-62	-112	-36	10	-17	-19	4	-75	-63	-98	-15	-29	-61	-99	35	-87	-32	-103	-21	-97	-72	-62	3	-96	-11	-70	-69	-144	-77	-95	175	-7386	-15497	-2229	-10202	1599	-8174	71	-9265	2354	-4962	1767	-12041	1296	-8393	-146
1.066667	-24	39	86	-59	-109	-33	19	-13	-16	6	-77	-62	-98	-13	-27	-59	-100	33	-85	-32	-104	-22	-96	-69	-64	-4	-101	-14	-74	-69	-147	-75	-57	188	-7252	-15661	-1456	-10127	1781	-8085	44	-8986	2318	-4805	3784	-11915	1494	-8608	-239
1.067500	-29	40	86	-56	-111	-36	12	-17	-22	7	-74	-64	-100	-15	-29	-58	-98	34	-88	-30	-104	-21	-99	-69	-81	-1	-102	-13	-74	-70	-149	-74	-114	160	-7043	-15840	280	-10127	1975	-8005	-51	-8740	2265	-4688	7485	-11815	1669	-8819	-279
1.068333	-25	42	86	-58	-109	-35	16	-16	-30	3	-73	-64	-111	-17	-26	-60	-101	33	-84	-33	-103	-21	-101	-69	-64	0	-99	-14	-76	-70	-147	-76	-97	99	-6756	-16030	26	-10129	2168	-7927	-165	-8526	2204	-4617	7117	-11741	1820	-9019	-197
1.069167	-23	42	88	-59	-113	-36	11	-15	-15	5	-73	-64	-95	-17	-27	-57	-100	33	-87	-33	-105	-24	-113	-68	-63	0	-101	-14	-74	-70	-147	-75	-144	7	-6404	-16235	-916	-10161	2361	-7853	-236	-8355	2128	-4590	5506	-11681	1955	-9218	-190
1.070000	-23	40	87	-58	-109	-34	11	-14	-15	2	-72	-88	-97	-16	-29	-58	-100	33	-86	-33	-105	-22	-99	-66	-64	2	-99	-11	-73	-68	-147	-77	-109	-107	-5990	-16445	-396	-10212	2548	-7782	-297	-8230	2052	-4616	5165	-11645	2060	-9386	-247
1.070833	-25	41	87	-56	-107	-33	12	-14	-21	8	-72	-61	-95	-12	-28	-57	-100	39	-84	-29	-107	-23	-102	-67	-62	2	-97	-11	-73	-70	-145	-72	-88	-246	-5532	-16670	-264	-10297	2726	-7720	-435	-8146	1969	-4682	3454	-11622	2149	-9551	-170
1.071667	-25	44	89	-55	-92	-32	17	-11	-18	7	-66	-61	-93	-13	-27	-57	-97	36	-84	-29	-102	-18	-97	-65	-59	3	-98	-10	-70	-66	-143	-73	-128	-401	-5042	-16911	506	-10399	2892	-7668	-744	-8111	1894	-4795	2594	-11609	2213	-9710	-86
1.072500	-23	62	92	-55	-109	-33	15	-13	-15	5	-72	-62	-94	-11	-24	-58	-94	37	-83	-31	-100	-19	-97	-67	-63	-1	-97	-8	-78	-66	-146	-69	-100	-568	-4543	-17142	3389	-10524	3042	-7621	-848	-8125	1816	-4952	1872	-11612	2254	-9858	-121
1.073333	-21	43	90	-53	-107	-34	16	-12	-12	6	-64	-63	-98	-15	-33	-58	-99	36	-84	-30	-108	-23	-98	-65	-62	1	-98	-11	-75	-65	-143	-73	-128	-727	-4045	-17389	4163	-10670	3173	-7575	-761	-8182	1738	-5150	388	-11627	2271	-10005	-166
1.074167	-22	42	89	-60	-110	-34	12	-15	-24	3	-77	-63	-98	-14	-27	-56	-101	49	-86	-28	-116	-22	-100	-68	-64	-1	-101	-12	-70	-68	-144	-75	-119	-936	-3549	-17642	1286	-10842	3292	-7561	-1008	-8289	1664	-5385	733	-11654	2283	-10143	-93
1.075000	-31	38	89	-60	-112	-34	1	-15	-21	2	-75	-63	-97	-15	-30	-60	-102	33	-91	-34	-109	-24	-101	-72	-65	-1	-99	-15	-75	-73	-150	-77	68	-1131	-3087	-17894	-2264	-11033	3387	-7553	-1144	-8441	1595	-5653	4441	-11694	2247	-10284	11
1.075833	-26	40	86	-59	-111	-35	13	-17	-18	2	-73	-65	-99	-17	-29	-59	-98	33	-88	-32	-104	-39	-101	-70	-65	-4	-100	-14	-75	-72	-146	-74	-163	-1324	-2657	-18142	-2851	-11238	3478	-7554	-931	-8633	1528	-5949	6946	-11740	2206	-10426	114
1.076667	-26	37	86	-60	-110	-34	9	-16	-21	4	-74	-58	-97	-15	-30	-58	-101	33	-87	-33	-104	-24	-101	-70	-64	0	-99	-15	-74	-69	-151	-73	-186	-1519	-2272	-18388	-1313	-11461	3546	-7572	-835	-8865	1466	-6269	4813	-11808	2145	-10574	50
1.077500	-22	40	89	-58	-108	-33	10	-13	-21	5	-74	-66	-97	-16	-31	-55	-101	37	-86	-32	-102	-16	-101	-67	-65	-3	-99	-15	-74	-68	-150	-74	75	-1710	-1939	-18628	-1700	-11701	3610	-7589	-758	-9140	1399	-6619	2025	-11895	2082	-10732	-18
1.078333	-25	42	89	-59	-111	-33	11	-14	-23	7	-74	-66	-95	-11	-29	-56	-99	37	-87	-33	-105	-23	-100	-67	-62	0	-98	-13	-69	-67	-145	-74	-151	-1895	-1664	-18859	-2983	-11957	3663	-7629	-624	-9453	1329	-6984	954	-12001	1968	-10908	11
1.079167	-25	42	90	-59	-105	-31	13	-14	-15	6	-74	-67	-94	-17	-30	-58	-96	37	-86	-36	-100	-22	-99	-79	-58	-1	-98	-16	-69	-68	-147	-73	-50	-2074	-1447	-19081	-3085	-12227	3711	-7689	-526	-9795	1253	-7370	739	-12134	1848	-11105	20
1.080000	-25	42	89	-58	-111	-35	12	-13	2	7	-73	-64	-94	-15	-29	-52	-99	34	-85	-32	-105	-22	-101	-67	-61	-1	-96	-12	-75	-70	-147	-72	-8	-2244	-1268	-19284	-4241	-12520	3750	-7769	-464	-10166	1170	-7769	-698	-12295	1711	-11330	24
1.080833	-25	41	88	-58	-112	-35	12	-15	-18	5	-74	-66	-96	-17	-33	-51	-101	36	-87	-33	-101	-23	-101	-68	-65	-3	-99	-13	-76	-72	-148	-77	-63	-2406	-1196	-19472	-4978	-12825	3791	-7864	-442	-10560	1078	-8187	-1934	-12487	1550	-11587	24
1.081667	-26	40	88	-60	-112	-39	10	-16	-22	3	-75	-67	-100	-16	-32	-58	-101	34	-86	-39	-105	-26	-104	-74	-65	-4	-103	-16	-74	-74	-149	-75	-35	-2548	-1160	-19636	-3041	-13155	3823	-7988	-352	-10973	972	-8615	-1758	-12712	1366	-11878	21
1.082500	-30	40	82	-62	-113	-38	8	-17	-25	2	-78	-68	-98	-22	-33	-62	-100	33	-86	-35	-104	-23	-102	-70	-58	-5	-97	-15	-73	-69	-152	-78	36	-2668	-1166	-19776	-1142	-13496	3862	-8130	-273	-11396	855	-9051	-1333	-12963	1162	-12211	10
1.083333	-29	40	84	-59	-111	-39	9	-19	-29	2	-74	-65	-52	-4	-33	-60	-100	33	-84	-35	-105	-25	-105	-73	-66	-4	-100	-15	-77	-70	-149	-75	15	-2769	-1220	-19881	925	-13858	3896	-8302	-215	-11830	724	-9500	-2038	-13242	936	-12586	47
1.084167	-26	38	86	-62	-109	-34	11	-17	-19	4	-76	-68	-97	-18	-31	-60	-102	-11	-88	-22	-104	-23	-103	-82	-66	-1	-99	-15	-73	-74	-147	-76	21	-2849	-1310	-19958	2985	-14237	3931	-8502	-220	-12256	587	-9934	-2338	-13549	687	-13003	46
1.085000	-24	41	89	-69	-108	-33	13	-13	-17	5	-74	-64	-95	-15	-30	-56	-98	36	-85	-32	-101	-21	-99	-67	-64	-3	-103	-10	-69	-69	-143	-73	-79	-2901	-1431	-20000	3749	-14635	3961	-8731	-196	-12684	434	-10414	-2126	-13881	417	-13475	37
1.085833	-26	41	89	-56	-110	-31	15	-11	-16	7	-70	-64	-98	-14	-27	-56	-102	36	-86	-21	-98	-19	-95	-66	-60	0	-96	-12	-72	-67	-146	-73	-113	-2928	-1580	-20010	3902	-15051	3986	-8995	-101	-13103	268	-10882	-2079	-14237	122	-14004	36
1.086667	-24	43	87	-56	-111	-30	16	-13	-17	4	-74	-62	-94	-13	-29	-55	-100	36	-83	-32	-104	-21	-97	-68	-62	-1	-100	-13	-72	-68	-147	-75	-153	-2929	-1738	-19982	3378	-15490	3986	-9293	181	-13511	95	-11374	-2333	-14612	-193	-14587	-3
1.087500	-27	39	86	-57	-104	-33	13	-14	-15	7	-72	-63	-96	-14	-30	-56	-99	35	-84	-28	-102	-23	-92	-66	-62	0	-99	-11	-76	-72	-146	-75	-83	-2909	-1909	-19919	1971	-15940	4009	-9626	434	-13907	-79	-11869	-2314	-14996	-522	-15221	-13
1.088333	-25	40	89	-58	-113	-33	16	0	-18	3	-73	-66	-110	-14	-29	-55	-100	37	-86	-33	-102	-21	-99	-69	-65	0	-102	-15	-74	-72	-145	-74	1	-2864	-2074	-19822	1273	-16407	4001	-9997	348	-14289	-263	-12376	-2108	-15392	-865	-15915	25
1.089167	-25	37	89	-58	-114	-34	15	-14	-21	5	-73	-63	-97	-15	-29	-59	-101	35	-87	-29	-108	-24	-100	-70	-62	-4	-100	-14	-69	-72	-146	-75	-7	-2794	-2235	-19698	2301	-16889	3983	-10405	400	-14652	-446	-12895	-2304	-15788	-1216	-16660	229
1.090000	-28	41	87	-65	-117	-34	12	-16	-24	0	-76	-67	-100	-19	-31	-60	-98	33	-87	-33	-107	-24	-100	-72	-66	-5	-103	-25	-74	-75	-148	-79	-48	-2701	-2393	-19545	7316	-17376	3949	-10849	661	-15008	-630	-13433	-1846	-16177	-1580	-17462	362
1.090833	-28	36	84	-62	-117	-41	11	-18	-22	1	-75	-66	-100	-17	-30	-60	-105	32	-81	-34	-105	-23	-100	-68	-65	0	-99	-13	-74	-72	-147	-74	185	-2584	-2529	-19365	10619	-17869	3901	-11303	714	-15343	-800	-13976	526	-16556	-1935	-18307	216
1.091667	-25	41	88	-60	-109	-31	17	-14	-13	-16	-72	-63	-95	-14	-29	-55	-99	36	-84	-29	-102	-19	-101	-68	-63	0	-99	-11	-72	-74	-147	-91	-98	-2452	-2644	-19200	7067	-18359	3840	-11826	576	-15671	-962	-14536	260	-16924	-2292	-19188	303
1.092500	-16	41	90	-58	-110	-35	13	-13	-15	6	-72	-63	-96	-13	-29	-55	-97	34	-86	-31	-108	-25	-99	-69	-61	0	-97	-4	-69	-72	-145	-73	15	-2303	-2735	-18966	3225	-18852	3757	-12359	581	-15999	-1123	-15104	-451	-17273	-2635	-20093	507
1.093333	-23	43	92	-58	-110	-32	16	-11	-17	8	-73	-62	-96	-19	-26	-56	-97	35	-83	-28	-102	-18	-98	-66	-62	0	-97	-10	-72	-72	-145	-73	94	-2145	-2804	-18747	2958	-19350	3655	-12916	560	-16322	-1267	-15681	-294	-17602	-2969	-21013	632
1.094167	-25	43	90	-57	-110	-34	12	-14	-14	5	-72	-63	-95	-13	-26	-56	-81	34	-87	-29	-110	-23	-100	-69	-62	-1	-96	-11	-70	-72	-145	-73	101	-1984	-2846	-18527	3994	-19840	3531	-13499	511	-16656	-1408	-16255	487	-17909	-3283	-21930	551
1.095000	-28	40	91	-59	-128	-33	11	-16	-17	3	-70	-65	-98	-13	-28	-59	-102	29	-87	-31	-105	-23	-102	-63	-66	-5	-98	-11	-74	-75	-145	-75	36	-1815	-2864	-18310	-238	-20328	3387	-14092	452	-16996	-1538	-16831	237	-18189	-3578	-22833	470
1.095833	-28	38	86	-63	-112	-35	11	-16	-23	2	-75	-66	-98	-14	-31	-57	-96	23	-90	-33	-105	-22	-101	-70	-67	-4	-100	-11	-74	-74	-146	-74	19	-1646	-2848	-18101	-3820	-20817	3225	-14695	400	-17355	-1663	-17391	904	-18434	-3828	-23699	437
1.096667	-30	39	86	-59	-95	-33	12	-12	-19	2	-75	-68	-98	-15	-28	-60	-102	29	-90	-32	-102	-22	-99	-73	-63	-3	-99	-12	-72	-72	-149	-76	-81	-1477	-2860	-17895	-3801	-21299	3038	-15307	350	-17723	-1783	-17938	2318	-18667	-4082	-24505	400
1.097500	-24	39	88	-60	-111	-33	10	-15	-19	1	-74	-65	-96	-17	-28	-60	-97	32	-87	-32	-107	-36	-95	-70	-65	-6	-101	-12	-72	-70	-147	-74	129	-1309	-2747	-17702	-4273	-21780	2832	-15920	302	-18120	-1909	-18461	1823	-18863	-4279	-25231	493
1.098333	-28	37	85	-60	-127	-36	10	-15	-11	1	-76	-68	-99	-17	-31	-62	-102	29	-88	-34	-107	-24	-103	-69	-66	-4	-101	-14	-76	-72	-160	-76	69	-1159	-2667	-17522	-2874	-22263	2602	-16541	252	-18543	-2033	-18954	826	-19028	-4467	-25864	603
1.099167	-29	37	87	-63	-113	-34	8	-21	-23	0	-76	-66	-99	-15	-32	-62	-104	33	-88	-32	-112	-24	-103	-70	-65	-1	-101	-13	-73	-70	-147	-74	-61	-1008	-2556	-17353	-3362	-22746	2351	-17155	213	-18975	-2161	-19411	411	-19165	-4604	-26371	334
1.100000	-27	36	81	-61	-113	-34	8	-13	-10	1	-73	-67	-99	-15	-29	-61	-99	34	-87	-33	-104	-22	-100	-69	-63	-1	-100	-14	-75	-72	-127	-76	-45	-877	-2437	-17195	-4773	-23230	2076	-17768	180	-19440	-2302	-19821	-225	-19272	-4718	-26750	149
1.100833	-25	37	88	-62	-111	-34	11	-15	-23	0	-75	-70	-99	-18	-31	-61	-101	29	-87	-33	-105	-23	-100	-69	-66	-6	-103	-14	-74	-70	-148	-76	-27	-752	-2302	-17044	-4338	-23714	1780	-18388	77	-19911	-2455	-20189	-810	-19352	-4801	-26979	342
1.101667	-28	40	96	-67	-113	-35	12	-16	-18	4	-75	-68	-99	-17	-32	-62	-101	33	-86	-36	-107	-25	-104	-69	-65	-3	-100	-14	-73	-73	-150	-76	8	-641	-2165	-16902	-4727	-24203	1465	-19006	22	-20396	-2624	-20510	-1056	-19402	-4848	-27040	226
1.102500	-25	40	90	-60	-112	-33	11	-16	-16	2	-74	-70	-100	-18	-31	-58	-96	32	-86	-36	-108	-21	-103	-63	-65	-1	-101	-16	-78	-70	-149	-74	114	-552	-2025	-16763	-5900	-24685	1125	-19638	-7	-20886	-2809	-20785	-1596	-19428	-4870	-26943	-69
1.103333	-28	37	88	-63	-126	-34	9	-17	-21	-23	-76	-65	-97	-16	-32	-61	-102	34	-87	-35	-108	-25	-103	-67	-66	-4	-102	-14	-75	-72	-155	-80	-69	-494	-1883	-16624	-4594	-25178	761	-20287	-59	-21369	-3006	-21008	-2488	-19436	-4866	-26644	-274
1.104167	-28	39	87	-60	-112	-34	7	-14	-19	4	-75	-66	-99	-18	-26	-60	-100	36	-84	-34	-105	-24	-100	-68	-62	-1	-98	-10	-74	-69	-147	-74	139	-414	-1741	-16469	-3636	-25660	385	-20951	-99	-21838	-3216	-21190	-2561	-19417	-4840	-26179	-339
1.105000	-25	53	93	-58	-110	-32	13	-14	-17	6	-72	-64	-98	-14	-26	-58	-101	37	-83	-33	-105	-21	-101	-68	-49	2	-96	-10	-74	-66	-145	-73	-39	-365	-1616	-16321	-3798	-26144	-13	-21641	-122	-22294	-3443	-21328	-4148	-19395	-4802	-25540	-333
1.105833	-23	43	89	-57	-107	-29	15	-13	-12	6	-70	-63	-96	-13	-23	-61	-99	34	-83	-30	-101	-18	-99	-65	-62	0	-100	-10	-73	-66	-146	-75	35	-332	-1500	-16153	-3032	-26625	-423	-22359	-144	-22726	-3690	-21446	-4152	-19381	-4766	-24743	-395
1.106667	-25	40	89	-68	-111	-32	9	-18	-18	3	-73	-65	-98	-16	-29	-59	-100	34	-84	-32	-104	-23	-104	-69	-65	-11	-100	-12	-75	-70	-153	-76	29	-320	-1395	-15992	457	-27100	-849	-23107	-206	-23143	-3952	-21539	-3950	-19384	-4743	-23794	-414
1.107500	-25	38	88	-62	-112	-33	9	-19	-23	2	-78	-66	-94	-16	-28	-63	-92	34	-85	-32	-105	-23	-99	-69	-62	-1	-100	-13	-75	-68	-149	-79	-15	-314	-1302	-15810	2459	-27563	-1269	-23879	-253	-23551	-4235	-21622	-4200	-19422	-4732	-22716	-276
1.108333	-29	37	87	-59	-112	-30	9	-17	-19	6	-75	-65	-98	-15	-28	-61	-102	35	-83	-31	-105	-21	-101	-73	-67	-5	-101	-13	-75	-72	-148	-76	-42	-320	-1223	-15621	2779	-28016	-1709	-24680	-322	-23920	-4534	-21701	-5902	-19518	-4757	-21528	-129
1.109167	-27	41	88	-58	-111	-34	10	-15	-18	5	-73	-61	-100	-13	-29	-62	-101	35	-84	-33	-105	-19	-100	-66	-66	-3	-99	-12	-70	-66	-146	-77	163	-342	-1157	-15423	5133	-28458	-2140	-25507	-356	-24285	-4840	-21799	-6957	-19684	-4840	-20260	-233
1.110000	-27	37	87	-58	-110	-32	11	-17	-19	1	-72	-63	-97	-12	-25	-57	-100	34	-84	-31	-101	-21	-101	-69	-65	-4	-100	-25	-72	-68	-145	-76	-19	-373	-1094	-15222	3418	-28890	-2567	-26346	-355	-24651	-5197	-21874	-6457	-19951	-4986	-18926	-167
1.110833	-24	38	88	-56	-109	-33	11	-11	-17	6	-70	-63	-95	-12	-26	-60	-99	34	-85	-31	-104	-22	-100	-68	-62	-1	-99	-11	-72	-69	-146	-76	-39	-418	-1020	-15028	1244	-29304	-2981	-27184	-349	-25014	-5563	-22067	-6345	-20320	-5220	-17558	-119
1.111667	-23	43	93	-53	-109	-30	16	-13	-16	7	-70	-63	-94	-10	-23	-56	-97	38	-82	-32	-101	-17	-97	-65	-59	-1	-118	-9	-70	-63	-144	-70	26	-462	-985	-14835	1189	-29696	-3376	-28014	-337	-25392	-5973	-22258	-6571	-20811	-5556	-16193	-371
1.112500	-26	43	88	-55	-108	-30	15	-12	-14	9	-72	-61	-92	-11	-23	-57	-120	38	-83	-29	-99	-16	-98	-65	-60	0	-95	-9	-67	-63	-148	-70	-7	-525	-938	-14661	471	-30077	-3750	-28828	-310	-25766	-6419	-22491	-5587	-21425	-6001	-14860	-501
1.113333	-22	45	90	-51	-105	-31	15	-11	-10	9	-68	-61	-91	-13	-22	-56	-94	36	-80	-30	-101	-16	-97	-64	-60	0	-98	-12	-69	-65	-143	-72	-101	-589	-885	-14503	4	-30438	-4100	-29613	-280	-26209	-6925	-22781	-4706	-22150	-6586	-13589	-489
1.114167	-24	40	89	-58	-108	-31	6	-11	-17	7	-70	-62	-98	-12	-24	-58	-97	36	-85	-30	-101	-16	-98	-66	-64	-1	-97	-9	-82	-66	-146	-74	-82	-665	-836	-14380	-377	-30784	-4416	-30349	-300	-26658	-7493	-23113	-3963	-22983	-7315	-12416	-437
1.115000	-27	38	87	-60	-109	-36	10	-16	-22	1	-76	-66	-99	-29	-30	-62	-108	29	-91	-33	-107	-23	-104	-74	-66	-5	-102	-17	-76	-72	-153	-80	-53	-745	-780	-14276	-1251	-31116	-4694	-31031	-313	-27129	-8137	-23497	-2824	-23898	-8193	-11358	-282
1.115833	-30	37	81	-62	-115	-43	8	-17	-17	0	-78	-67	-100	-22	-30	-61	-101	29	-90	-38	-105	-24	-101	-70	-64	-5	-98	-15	-73	-70	-136	-75	-32	-820	-715	-14208	-3722	-31422	-4922	-31639	-336	-27618	-8860	-23906	-1875	-24860	-9235	-10432	-299
1.116667	-27	40	85	-63	-111	-36	12	-16	-18	1	-75	-66	-97	-19	-30	-61	-99	33	-86	-15	-104	-22	-97	-69	-64	-3	-103	-16	-78	-74	-150	-77	-410	-907	-648	-14178	-4221	-31703	-5103	-32177	-346	-28120	-9684	-24354	-2305	-25849	-10437	-9680	-328
1.117500	-28	39	85	-60	-115	-34	12	-15	-17	9	-74	-66	-99	-14	-28	-60	-99	32	-84	-35	-105	-26	-101	-67	-64	0	-101	-16	-73	-70	-147	-98	-168	-987	-581	-14189	744	-31963	-5257	-32486	-346	-28630	-10611	-24821	-661	-26803	-11792	-9093	-146
1.118333	-27	39	87	-58	-111	-36	11	-15	-17	5	-76	-67	-98	-18	-31	-57	-100	34	-88	-26	-105	-25	-100	-66	-69	-3	-101	-14	-78	-70	-148	-76	-203	-1067	-507	-14239	1885	-32189	-5320	-32622	-296	-29121	-11645	-25290	398	-27699	-13292	-8704	99
1.119167	-27	39	88	-59	-111	-34	13	-13	-18	6	-74	-64	-102	-17	-27	-60	-100	34	-85	-32	-104	-22	-102	-69	-66	-3	-96	-13	-73	-69	-148	-75	-266	-1141	-439	-14331	3689	-32399	-5367	-32671	-285	-29578	-12784	-25750	2627	-28492	-14916	-8507	378
1.120000	-28	42	88	-58	-110	-34	13	-16	-22	5	-73	-64	-98	-17	-28	-60	-100	33	-84	-32	-103	-24	-101	-69	-64	-1	-96	-11	-75	-70	-149	-75	-200	-1211	-379	-14449	7114	-32547	-5379	-32695	-285	-29979	-14021	-26183	5931	-29143	-16650	-8517	733
1.120833	-27	40	88	-58	-115	-44	17	-16	-16	5	-74	-64	-96	-18	-30	-59	-96	33	-86	-30	-107	-22	-101	-68	-63	-3	-96	-10	-74	-70	-148	-76	-134	-1271	-327	-14605	6144	-32667	-5372	-32712	-258	-30318	-15348	-26573	4620	-29625	-18475	-8722	951
1.121667	-23	42	88	-59	-108	-34	11	-17	-15	4	-75	-64	-94	-16	-32	-61	-119	34	-86	-32	-105	-22	-110	-68	-63	-1	-97	-14	-74	-68	-149	-76	-166	-1328	-289	-14786	6139	-32692	-5355	-32708	-268	-30552	-16763	-26906	-2122	-29919	-20345	-9122	808
1.122500	-24	40	87	-61	-111	-38	8	-15	-21	4	-76	-65	-99	1	-30	-60	-101	35	-87	-31	-107	-22	-99	-70	-67	-5	-99	-15	-74	-70	-147	-76	-52	-1372	-258	-14985	5969	-32734	-5355	-32726	-280	-30674	-18241	-27163	-6507	-29994	-22225	-9706	793
1.123333	-29	38	82	-62	-119	-39	8	-17	-24	0	-78	-66	-100	-22	-33	-64	-107	27	-91	-36	-109	-22	-103	-73	-70	-18	-99	-15	-78	-73	-152	-79	-241	-1408	-270	-15197	4928	-32672	-5379	-32714	-256	-30651	-19747	-27335	-4123	-29860	-24077	-10460	782
1.124167	-32	38	81	-64	-114	-36	7	-19	-42	3	-78	-65	-100	-18	-32	-61	-102	34	-88	-34	-108	-24	-100	-70	-68	-3	-99	-12	-75	-70	-160	-69	-172	-1425	-281	-15382	5813	-32557	-5447	-32725	-230	-30468	-21253	-27407	-2485	-29508	-25851	-11351	827
1.125000	-31	41	86	-58	-109	-33	13	-11	-15	6	-74	-64	-97	-13	-45	-55	-98	35	-86	-34	-104	-19	-98	-66	-60	0	-95	-12	-67	-67	-144	-74	-83	-1438	-320	-15619	5236	-32345	-5585	-32706	-194	-30121	-22739	-27372	-2462	-28955	-27516	-12382	928
1.125833	-23	43	89	-53	-96	-32	16	-11	-14	7	-69	-63	-93	-10	-27	-57	-97	37	-83	-31	-100	-18	-96	-68	-62	0	-96	-11	-72	-65	-146	-75	-39	-1419	-378	-15821	3446	-32056	-5797	-32717	-196	-29602	-24172	-27242	-1039	-28218	-29048	-13532	839
1.126667	-26	43	86	-61	-109	-33	11	-14	-17	8	-72	-63	-97	-15	-27	-58	-98	36	-88	-30	-107	-23	-97	-68	-63	1	-94	-10	-76	-66	-145	-72	-58	-1424	-461	-16012	1243	-31682	-6105	-32700	-197	-28912	-25523	-27004	805	-27323	-30387	-14769	775
1.127500	-27	45	89	-58	-109	-35	13	4	-21	5	-74	-65	-99	-12	-28	-58	-99	36	-85	-33	-104	-23	-98	-67	-63	-3	-96	-12	-76	-70	-147	-73	-200	-1401	-566	-16176	-841	-31234	-6519	-32715	-193	-28055	-26760	-26669	2406	-26316	-31527	-16070	688
1.128333	-25	45	89	-58	-109	-32	13	-12	-19	6	-70	-63	-95	-11	-28	-55	-97	36	-84	-35	-104	-16	-100	-69	-63	-19	-95	-10	-74	-67	-144	-74	-188	-1369	-678	-16312	-1839	-30671	-7043	-32693	-193	-27053	-27842	-26244	2501	-25229	-32213	-17412	494
1.129167	-25	43	88	-59	-112	-33	24	-10	-21	8	-70	-66	-108	-13	-29	-56	-100	36	-85	-34	-105	-21	-99	-68	-65	1	-98	-13	-74	-81	-146	-73	1	-1328	-821	-16429	-3457	-30032	-7673	-32604	-152	-25933	-28750	-25750	2670	-24108	-32504	-18780	315
1.130000	-26	43	85	-58	-111	-34	12	-12	-18	5	-72	-64	-96	-11	-27	-64	-97	39	-86	-33	-109	-18	-100	-68	-65	1	-95	-11	-73	-69	-145	-73	-280	-1273	-947	-16515	-3729	-29323	-8413	-32424	-170	-24720	-29458	-25192	2559	-22988	-32619	-20154	92
1.130833	-28	37	54	-61	-111	-34	13	-13	-19	6	-72	-65	-101	-14	-31	-58	-99	36	-86	-33	-104	-22	-100	-68	-65	0	-101	-29	-73	-69	-148	-74	-176	-1211	-1094	-16574	-3087	-28537	-9243	-32191	-179	-23452	-29962	-24598	2838	-21906	-32678	-21508	-110
1.131667	-25	45	84	-60	-110	-34	13	-12	-17	6	-73	-66	-96	-12	-30	-58	-98	34	-84	-56	-105	-7	-101	-70	-63	-3	-100	-13	-73	-68	-147	-76	-26	-1147	-1236	-16603	-3345	-27702	-10150	-31922	-225	-22171	-30246	-23962	2771	-20896	-32693	-22819	-219
1.132500	-28	39	86	-62	-111	-35	11	-16	-19	30	-69	-66	-99	-12	-29	-63	-100	34	-85	-33	-104	-19	-99	-68	-63	0	-97	-11	-70	-68	-149	-74	-189	-1063	-1377	-16609	-2742	-26821	-11118	-31585	-224	-20891	-30310	-23354	2640	-19985	-32712	-24061	-405
1.133333	-28	43	88	-59	-110	-34	13	-13	-21	7	-70	-63	-95	-9	-27	-55	-98	35	-83	-30	-105	-21	-99	-69	-66	-1	-97	-11	-69	-65	-145	-73	-120	-993	-1510	-16598	-2303	-25901	-12135	-31219	-204	-19680	-30171	-22766	1618	-19191	-32624	-25214	-604
1.134167	-26	43	87	-59	-153	-32	12	-11	-17	0	-72	-64	-97	-11	-26	-60	-101	35	-85	-32	-104	-19	-99	-68	-62	1	-97	-15	-73	-63	-146	-75	-27	-912	-1632	-16576	-2432	-24974	-13166	-30783	-159	-18546	-29832	-22172	455	-18520	-32160	-26258	-728
1.135000	-26	40	85	-60	-111	-36	12	-17	-22	2	-76	-65	-109	-17	-28	-61	-100	33	-88	-34	-104	-24	-99	-69	-65	-4	-101	-15	-73	-72	-148	-75	-179	-830	-1738	-16545	-2210	-24029	-14186	-30268	-133	-17538	-29321	-21639	495	-17968	-31406	-27164	-791
1.135833	-23	39	84	-62	-114	-35	17	-16	-17	1	-72	-68	-95	-15	-28	-61	-101	32	-91	-34	-103	-21	-98	-69	-65	-3	-101	-15	-67	-72	-150	-77	-87	-751	-1833	-16511	-1838	-23123	-15168	-29686	-179	-16662	-28645	-21151	966	-17525	-30453	-27908	-830
1.136667	-26	39	87	-60	-111	-34	13	-16	-22	3	-73	-66	-96	-15	-28	-59	-100	37	-117	-34	-107	-19	-95	-66	-66	0	-100	-13	-73	-70	-152	-75	-40	-667	-1892	-16490	-1945	-22233	-16090	-29020	-162	-15939	-27849	-20724	781	-17178	-29360	-28444	-855
1.137500	-27	40	87	-59	-111	-31	18	-13	-17	5	-72	-64	-93	-13	-28	-58	-101	35	-87	-34	-103	-19	-98	-67	-64	0	-100	-14	-65	-67	-147	-75	-97	-612	-1938	-16478	-1481	-21377	-16927	-28266	-174	-15369	-26954	-20356	630	-16908	-28175	-28823	-803
1.138333	-26	41	89	-59	-109	-32	13	-13	-18	5	-75	-66	-97	-15	-26	-59	-107	37	-87	-30	-104	-32	-96	-67	-63	0	-99	-13	-75	-69	-147	-76	-39	-527	-1961	-16487	-529	-20560	-17676	-27424	-200	-14961	-26011	-20051	412	-16700	-26934	-28961	-775
1.139167	-27	42	86	-59	-118	-33	12	-15	-7	6	-72	-64	-96	-15	-26	-57	-98	37	-86	-32	-105	-23	-96	-67	-62	0	-98	-13	-75	-67	-147	-72	-67	-470	-1970	-16521	-446	-19802	-18307	-26511	-185	-14705	-25049	-19810	391	-16508	-25665	-28872	-750
1.140000	-28	42	87	-59	-110	-32	15	-16	-16	4	-70	-66	-98	-18	-31	-59	-100	34	-88	-31	-88	-24	-100	-68	-65	-1	-99	-15	-76	-74	-150	-76	-79	-424	-1961	-16584	-810	-19106	-18815	-25530	-188	-14586	-24109	-19617	603	-16343	-24418	-28540	-720
1.140833	-28	36	78	-64	-114	-16	9	-17	-19	1	-75	-68	-99	-18	-32	-62	-102	33	-90	-34	-109	-25	-102	-70	-63	-1	-100	-10	-76	-66	-147	-74	-72	-388	-1940	-16669	-844	-18475	-19200	-24494	-171	-14578	-23210	-19471	578	-16167	-23199	-27959	-660
1.141667	-26	39	87	-59	-111	-34	12	-14	-21	6	-73	-66	-102	-23	-31	-59	-101	34	-111	-34	-103	-22	-101	-70	-65	-3	-102	-16	-75	-72	-150	-76	-158	-370	-1916	-16788	-530	-17909	-19453	-23424	-149	-14661	-22388	-19360	607	-15985	-22073	-27142	-505
1.142500	-27	39	86	-62	-113	-36	12	-14	-13	2	-85	-68	-100	-18	-30	-59	-102	33	-86	-36	-105	-24	-102	-72	-64	-4	-102	-14	-74	-73	-150	-75	34	-365	-1885	-16931	-180	-17419	-19595	-22334	-150	-14818	-21671	-19281	874	-15785	-21057	-26092	-374
1.143333	-35	39	86	-60	-113	-38	8	-18	-18	3	-75	-69	-100	-22	-32	-63	-101	29	-90	-31	-108	-24	-90	-68	-66	-3	-104	-15	-74	-73	-152	-77	-5	-379	-1859	-17097	-384	-16997	-19624	-21241	-154	-15005	-21070	-19219	595	-15573	-20181	-24832	-421
1.144167	-28	36	86	-50	-109	-34	10	-16	-24	6	-70	-67	-96	-16	-29	-60	-102	33	-90	-34	-103	-25	-101	-73	-66	-4	-100	-11	-72	-66	-146	-76	-74	-411	-1846	-17282	-269	-16644	-19564	-20173	-126	-15197	-20608	-19163	864	-15356	-19466	-23386	-413
1.145000	-25	44	89	-58	-107	-31	15	-13	-16	8	-67	-65	-93	-24	-50	-58	-97	33	-84	-29	-99	-18	-99	-65	-60	0	-98	-11	-70	-65	-145	-72	214	-463	-1846	-17478	-373	-16367	-19424	-19140	-112	-15374	-20282	-19109	1345	-15140	-18915	-21774	-173
1.145833	-25	44	93	-57	-110	-34	18	-13	-17	8	-70	-61	-95	-15	-27	-58	-95	35	-84	-32	-102	-22	-98	-68	-63	-1	-99	-10	-70	-67	-145	-72	-56	-530	-1874	-17688	-402	-16147	-19228	-18174	-101	-15523	-20095	-19053	1252	-14955	-18550	-20029	168
1.146667	-25	40	87	-58	-110	-33	15	-13	-14	6	-72	-63	-96	-15	-28	-59	-94	32	-85	-32	-104	-18	-99	-67	-62	-1	-99	-12	-70	-69	-146	-74	-99	-627	-1928	-17903	-382	-15998	-18997	-17286	-92	-15605	-20029	-18972	1346	-14806	-18372	-18203	227
1.147500	-25	43	87	-70	-108	-33	15	-7	-18	11	-72	-65	-96	-15	-29	-61	-100	33	-85	-34	-107	-24	-100	-69	-63	-3	-102	-16	-78	-69	-147	-73	42	-733	-1990	-18112	-329	-15909	-18748	-16496	-129	-15650	-20087	-18893	1398	-14717	-18379	-16345	503
1.148333	-27	41	87	-61	-113	-36	12	-14	-19	3	-73	-64	-99	-17	-32	-62	-117	33	-84	-34	-109	-33	-102	-70	-65	-5	-100	-14	-76	-73	-149	-77	-14	-858	-2135	-18316	-454	-15877	-18495	-15808	-173	-15623	-20234	-18787	1186	-14713	-18562	-14504	619
1.149167	-30	40	87	-60	-111	-34	8	-17	-22	3	-77	-66	-103	-18	-32	-61	-101	34	-87	-34	-110	-26	-101	-69	-68	-6	-91	-14	-77	-73	-147	-75	23	-995	-2290	-18507	-375	-15883	-18249	-15239	-412	-15529	-20451	-18643	1194	-14772	-18899	-12720	526
1.150000	-28	42	84	-61	-113	-35	12	-15	-19	6	-75	-62	-97	-16	-30	-62	-101	29	-86	-35	-104	-27	-101	-69	-65	-6	-98	-14	-72	-69	-149	-77	97	-1140	-2487	-18679	-575	-15940	-18042	-14804	-525	-15384	-20713	-18482	1404	-14943	-19376	-11045	605
1.150833	-24	41	85	-63	-109	-36	13	-17	-17	3	-74	-65	-96	-19	-32	-60	-98	30	-86	-33	-104	-27	-101	-68	-66	-1	-97	-13	-78	-69	-149	-75	66	-1292	-2720	-18834	-871	-16029	-17849	-14489	-374	-15191	-20994	-18283	1207	-15212	-19963	-9517	687
1.151667	-25	43	89	-58	-111	-35	13	-14	-14	7	-74	-70	-96	-13	-26	-57	-98	33	-85	-32	-103	-28	-100	-66	-65	-3	-99	-12	-73	-68	-143	-73	51	-1452	-2988	-18970	-917	-16150	-17698	-14304	-376	-14973	-21267	-18061	1031	-15579	-20629	-8185	1113
1.152500	-26	42	90	-55	-108	-32	1	-11	-18	9	-72	-61	-96	-12	-27	-59	-96	36	-82	-31	-104	-24	-98	-68	-62	0	-97	-11	-70	-68	-147	-68	-52	-1612	-3276	-19087	-1083	-16299	-17586	-14243	-351	-14739	-21511	-17816	1123	-16033	-21347	-7077	1365
1.153333	-25	44	89	-55	-108	-32	17	-14	-18	8	-73	-60	-93	-11	-25	-58	-80	36	-84	-30	-102	-19	-100	-69	-62	0	-97	-11	-70	-65	-144	-70	-16	-1768	-3612	-19185	-1187	-16456	-17510	-14302	-300	-14517	-21692	-17547	1131	-16557	-22078	-6225	708
1.154167	-22	45	89	-55	-108	-39	18	-13	-15	6	-73	-60	-96	-12	-26	-59	-98	32	-83	-30	-101	-23	-99	-67	-66	0	-97	-17	-75	-68	-144	-75	-29	-1928	-3954	-19274	-1072	-16627	-17460	-14475	-270	-14317	-21795	-17267	1171	-17125	-22792	-5646	306
1.155000	-27	41	87	-60	-109	-35	13	-18	-21	4	-74	-66	-99	-13	-29	-58	-102	33	-86	-32	-105	-25	-103	-69	-67	-3	-101	-13	-73	-72	-147	-76	-18	-2080	-4319	-19352	-576	-16798	-17427	-14749	-219	-14149	-21800	-16968	1282	-17710	-23445	-5332	487
1.155833	-30	42	85	-61	-110	-42	11	-16	-19	7	-74	-67	-99	-14	-31	-60	-100	35	-91	-32	-104	-24	-100	-70	-66	0	-101	-16	-70	-99	-147	-74	103	-2229	-4692	-19424	-160	-16965	-17397	-15091	-193	-14056	-21699	-16654	1184	-18272	-24008	-5300	360
1.156667	-27	41	84	-58	-111	-35	11	-18	-19	3	-76	-67	-94	-16	-30	-61	-104	32	-86	-33	-109	-26	-104	-74	-66	-5	-104	-17	-76	-75	-148	-79	-43	-2367	-5059	-19492	-402	-17118	-17357	-15514	-174	-14014	-21469	-16335	915	-18789	-24461	-5539	-113
1.157500	-31	54	84	-62	-117	-41	10	-21	-24	3	-75	-68	-101	-15	-28	-61	-101	33	-86	-38	-105	-25	-101	-69	-64	-3	-101	-17	-81	-72	-149	-73	-266	-2499	-5440	-19562	-413	-17248	-17291	-15992	-103	-14037	-21129	-16008	819	-19213	-24764	-6025	-287
1.158333	-28	40	86	-59	-110	-38	15	-18	-19	5	-74	-68	-99	-15	-27	-56	-98	33	-82	-31	-105	-22	-98	-68	-64	-3	-102	-15	-76	-70	-147	-74	170	-2628	-5777	-19636	-1148	-17352	-17185	-16514	-88	-14138	-20673	-15684	1253	-19521	-24907	-6738	-384
1.159167	-25	38	87	-79	-113	-34	9	-18	-17	8	-72	-63	-94	-12	-29	-58	-100	37	-85	-32	-105	-24	-100	-70	-63	0	-93	-13	-72	-72	-148	-81	1	-2748	-6109	-19725	-2787	-17429	-17029	-17061	-72	-14299	-20090	-15365	768	-19683	-24873	-7642	-611
1.160000	-27	41	89	-60	-112	-38	12	-16	-19	9	-72	-64	-101	12	-27	-53	-98	15	-82	-29	-105	-23	-98	-69	-61	-1	-98	-14	-75	-73	-147	-78	12	-2864	-6424	-19828	-4692	-17470	-16799	-17618	-39	-14519	-19414	-15060	818	-19682	-24664	-8717	-629
1.160833	-29	54	88	-60	-113	-35	12	-18	-22	6	-69	-62	-97	-15	-28	-59	-99	35	-84	-31	-105	-24	-100	-70	-64	-1	-95	-12	-73	-68	-148	-75	-16	-2976	-6714	-19951	-8279	-17481	-16495	-18177	-22	-14787	-18663	-14762	791	-19500	-24270	-9903	-677
1.161667	-29	38	88	-56	-110	-34	13	-16	-19	7	-73	-62	-91	-15	-28	-59	-102	35	-103	-31	-104	-22	-98	-68	-66	0	-96	-13	-74	-69	-148	-78	-10	-3087	-6971	-20093	-8938	-17454	-16097	-18711	-14	-15078	-17837	-14484	339	-19141	-23704	-11196	-834
1.162500	-27	39	90	-59	-116	-34	12	-21	-16	5	-72	-63	-100	-16	-28	-57	-103	36	-85	-33	-105	-24	-99	-75	-66	-1	-99	-14	-73	-70	-146	-79	13	-3196	-7200	-20256	-6060	-17393	-15608	-19214	-36	-15392	-16964	-14220	171	-18607	-22981	-12517	-827
1.163333	-27	37	88	-61	-112	-38	9	-17	-18	5	-75	-64	-98	-15	-29	-61	-102	28	-85	-32	-105	-23	-101	-70	-63	-3	-100	-16	-73	-70	-149	-79	198	-3302	-7396	-20441	-5252	-17297	-15011	-19678	-4	-15694	-16067	-13977	615	-17913	-22125	-13853	-869
1.164167	-27	36	89	-62	-113	-35	38	-16	-18	3	-74	-64	-95	-16	-29	-60	-101	35	-87	-35	-105	-23	-99	-72	-66	-5	-97	-15	-76	-65	-149	-77	181	-3400	-7556	-20647	-4313	-17166	-14308	-20083	5	-15962	-15172	-13752	544	-17083	-21150	-15155	-1117
1.165000	-29	41	88	-60	-108	-35	12	-15	-15	6	-72	-60	-95	-16	-26	-58	-100	33	-86	-32	-107	-23	-100	-68	-65	-1	-97	-12	-76	-70	-148	-76	183	-3497	-7691	-20877	-3087	-17016	-13504	-20426	-29	-16185	-14291	-13551	168	-16146	-20093	-16411	-1218
1.165833	-28	38	77	-64	-111	-34	10	-16	-23	2	-76	-65	-99	-15	-31	-57	-100	32	-86	-31	-103	-19	-98	-66	-63	-5	-100	-13	-72	-69	-138	-76	41	-3590	-7784	-21115	-2458	-16846	-12609	-20696	-23	-16348	-13449	-13365	148	-15130	-18975	-17589	-1032
1.166667	-28	37	87	-62	-111	-33	10	-16	-17	6	-74	-63	-94	-24	-33	-58	-100	34	-86	-22	-103	-22	-98	-68	-64	0	-100	-12	-75	-66	-148	-75	73	-3679	-7858	-21375	-1684	-16665	-11634	-20879	-69	-16436	-12660	-13204	179	-14082	-17834	-18654	-963
1.167500	-28	43	89	-65	-111	-33	9	-14	-5	5	-73	-67	-101	-15	-30	-57	-101	36	-86	-35	-104	-22	-99	-68	-64	-1	-100	-15	-72	-72	-180	-76	166	-3759	-7905	-21644	-901	-16482	-10584	-20977	-104	-16450	-11946	-13046	-40	-13047	-16701	-19603	-957
1.168333	-29	39	85	-63	-111	-35	9	-14	-18	5	-74	-64	-97	-15	-29	-60	-100	28	-95	-36	-108	-25	-99	-69	-63	-3	-100	-13	-74	-69	-149	-78	122	-3823	-7927	-21923	-224	-16307	-9481	-20981	-119	-16384	-11313	-12913	-17	-12061	-15609	-20418	-920
1.169167	-25	38	88	-29	-132	-35	8	-16	-21	4	-74	-65	-97	-17	-32	-58	-98	34	-85	-31	-103	-22	-101	-68	-65	0	-96	-13	-74	-69	-150	-76	133	-3873	-7926	-22207	422	-16140	-8329	-20884	-181	-16214	-10773	-12795	174	-11164	-14582	-21090	-852
1.170000	-24	42	87	-61	-111	-32	9	-14	-18	5	-73	-98	-98	-18	-29	-57	-98	19	-88	-32	-105	-23	-100	-68	-64	-1	-101	-11	-73	-69	-147	-74	225	-3918	-7905	-22493	959	-16006	-7152	-20697	-257	-15980	-10326	-12684	252	-10391	-13639	-21623	-772
1.170833	-28	40	90	-59	-110	-32	10	-15	-16	6	-69	-62	-95	-17	-30	-57	-98	37	-84	-28	-103	-22	-94	-69	-62	0	-107	-10	-74	-68	-148	-74	-73	-3935	-7869	-22779	1533	-15901	-6025	-20400	-272	-15677	-9981	-12582	-160	-9769	-12804	-22008	-721
1.171667	-24	42	91	-58	-110	-32	12	-13	-16	8	-79	-62	-95	10	-29	-35	-96	39	-87	-26	-103	-19	-96	-68	-61	0	-98	-9	-72	-65	-147	-70	188	-3936	-7817	-23061	1839	-15838	-4909	-20032	-264	-15323	-9728	-12488	286	-9327	-12085	-22259	-673
1.172500	-25	27	89	-56	-103	-31	-6	-13	-15	6	-72	-59	-95	-11	-28	-57	-98	35	-83	-28	-99	-18	-97	-65	-64	0	-98	-8	-70	-66	-141	-60	58	-3916	-7752	-23341	2095	-15821	-3847	-19541	-314	-14921	-9564	-12401	-57	-9071	-11500	-22382	-614
1.173333	-26	42	91	-55	-108	-31	12	-17	-19	5	-73	-63	-95	-13	-29	-57	-104	36	-84	-31	-103	-23	-100	-70	-64	-3	-99	-9	-74	-68	-147	-74	-14	-3876	-7678	-23617	2627	-15853	-2854	-18970	-277	-14501	-9482	-12321	-14	-9018	-11044	-22384	-592
1.174167	-10	35	96	-59	-107	-33	6	-15	-17	1	-76	-63	-96	-14	-29	-59	-103	32	-90	-29	-102	-23	-100	-67	-62	4	-100	-11	-67	-67	-147	-74	-28	-3814	-7599	-23882	2941	-15937	-1951	-18358	-22	-14070	-9468	-12240	145	-9161	-10714	-22280	-552
1.175000	-26	38	87	-61	-110	-35	9	-24	-21	3	-77	-49	-97	-14	-29	-59	-103	33	-90	-31	-105	-24	-101	-72	-67	-5	-102	-14	-74	-68	-148	-73	106	-3721	-7503	-24140	2955	-16073	-1161	-17681	163	-13655	-9514	-12165	46	-9489	-10502	-22063	-475
1.175833	-29	37	66	-60	-110	-35	12	-14	-21	4	-76	-63	-95	-15	-30	-61	-100	32	-92	-33	-104	-25	-98	-69	-63	-4	-101	-14	-74	-63	-148	-74	50	-3608	-7402	-24394	3180	-16246	-494	-16963	49	-13260	-9593	-12085	-357	-9983	-10398	-21768	-440
1.176667	-28	38	87	-59	-108	-35	12	-15	-18	2	-75	-64	-96	-6	-76	-61	-98	34	-62	-30	-103	-22	-102	-69	-63	0	-102	-13	-74	-70	-148	-72	46	-3462	-7299	-24629	3262	-16461	37	-16225	32	-12910	-9706	-12010	193	-10625	-10381	-21392	-394
1.177500	-26	39	88	-61	-109	-34	16	-13	-19	5	-74	-64	-93	-12	-30	-56	-101	35	-90	-32	-107	-23	-99	-68	-60	-1	-96	-11	-74	-70	-169	-74	-94	-3304	-7189	-24862	3079	-16704	422	-15488	98	-12602	-9830	-11935	206	-11388	-10432	-20955	-368
1.178333	-28	40	89	-57	-109	-31	15	-13	-17	6	-75	-63	-97	4	-25	-58	-99	37	-81	-29	-101	-19	-99	-68	-61	0	-98	-13	-74	-68	-147	-73	10	-3119	-7079	-25082	3024	-16971	663	-14783	96	-12357	-9956	-11865	-128	-12233	-10536	-20471	-342
1.179167	-28	41	91	-58	-111	-38	12	-12	-16	5	-73	-61	-96	-13	-29	-58	-95	35	-84	-31	-105	-25	-101	-67	-63	0	-98	-11	-75	-67	-144	-70	-85	-2914	-6971	-25298	3124	-17246	769	-14085	130	-12173	-10083	-11800	-102	-13117	-10659	-19949	-308
1.180000	-25	43	90	-56	-109	-33	16	-12	-15	7	-74	-63	-98	-15	-28	-65	-95	35	-83	-31	-104	-22	-98	-68	-62	-3	-95	-10	-72	-69	-147	-70	-104	-2692	-6860	-25510	3249	-17517	739	-13459	194	-12055	-10181	-11743	12	-14021	-10795	-19397	-272
1.180833	-7	42	89	-58	-108	-35	15	-18	-14	4	-73	-62	-94	-13	-29	-58	-99	35	-86	-30	-85	-23	-107	-72	-48	0	-98	-10	-73	-67	-149	-73	-43	-2452	-6753	-25704	3096	-17776	576	-12911	198	-11997	-10248	-11696	-172	-14915	-10893	-18811	-211
1.181667	-24	43	89	-58	-112	-36	11	-14	-19	5	-75	-67	-96	-17	-32	-62	-101	36	-85	-35	-107	-24	-103	-74	-67	-4	-101	-15	-74	-72	-150	-79	-52	-2202	-6650	-25900	2953	-18003	306	-12448	230	-12004	-10284	-11665	-274	-15760	-10994	-18221	-149
1.182500	-29	52	86	-59	-112	-40	7	-19	-23	1	-79	-68	-102	-18	-31	-61	-103	29	-88	-36	-107	-25	-102	-73	-68	-6	-100	-13	-74	-70	-150	-79	10	-1936	-6546	-26087	2898	-18185	-59	-12087	259	-12055	-10270	-11648	-230	-16525	-11028	-17615	-69
1.183333	-33	39	85	-58	-110	-35	10	-17	-21	3	-77	-66	-99	-19	-30	-65	-103	30	-73	-33	-103	-24	-107	-73	-66	-5	-102	-16	-75	-72	-151	-77	27	-1657	-6442	-26269	2650	-18325	-498	-11811	259	-12154	-10209	-11653	-280	-17193	-10999	-17010	-63
1.184167	-30	37	84	-59	-114	-35	10	-22	-22	0	-76	-65	-97	-16	-28	-61	-102	32	-86	-34	-105	-23	-103	-79	-68	-7	-102	-14	-72	-67	-148	-79	-254	-1361	-6336	-26443	2497	-18390	-998	-11691	234	-12289	-10102	-11682	-853	-17751	-10902	-16398	-66
1.185000	-24	40	86	-58	-107	-30	15	-15	-15	0	-75	-62	-90	-11	-28	-60	-100	35	-87	-30	-102	-18	-100	-67	-62	0	-98	-11	-72	-68	-146	-72	32	-1059	-6230	-26611	2430	-18396	-1536	-11668	231	-12446	-9939	-11737	-236	-18178	-10734	-15799	20
1.185833	-23	43	89	-57	-109	-28	12	-13	-18	8	-75	-61	-94	-16	-27	-56	-96	35	-83	-29	-102	-21	-100	-70	-64	4	-98	-13	-73	-68	-146	-75	-58	-747	-6125	-26777	2193	-18326	-2086	-11767	196	-12621	-9741	-11830	-304	-18472	-10497	-15207	108
1.186667	-27	42	87	-63	-110	-30	11	-15	-16	6	-77	-63	-97	-19	-28	-58	-96	24	-85	-34	-102	-19	-99	-68	-63	-4	-98	-11	-72	-69	-147	-74	-78	-432	-6024	-26932	2091	-18187	-2635	-11975	178	-12806	-9494	-11931	-320	-18632	-10190	-14631	122
1.187500	-23	44	112	-52	-108	-33	13	-16	-14	6	-76	-64	-95	-14	-29	-58	-98	36	-82	-32	-103	-21	-100	-68	-57	1	-100	-14	-81	-73	-147	-74	-17	-107	-5914	-27081	1924	-17971	-3168	-12291	202	-12982	-9202	-12122	-385	-18659	-9827	-14072	141
1.188333	-28	43	88	-60	-109	-30	13	-16	-15	4	-74	-64	-95	-11	-29	-60	-98	34	-84	-35	-104	-21	-102	-68	-61	2	-98	-13	-73	-69	-147	-77	-120	216	-5804	-27228	1860	-17681	-3673	-12703	183	-13155	-8877	-12327	-393	-18556	-9416	-13537	102
1.189167	-26	42	87	-62	-88	-32	12	-16	-19	4	-75	-66	-98	-16	-29	-60	-99	36	-85	-33	-107	-23	-100	-79	-64	1	-101	-22	-75	-72	-147	-78	-263	543	-5691	-27365	1780	-17323	-4127	-13191	119	-13307	-8526	-12586	-867	-18341	-8971	-13028	-53
1.190000	-25	42	85	-62	-113	-35	9	-15	-22	2	-64	-65	-99	-19	-42	-60	-104	34	-88	-36	-110	-24	-103	-72	-67	-4	-101	-18	-76	-73	-149	-78	-137	876	-5577	-27502	1611	-16919	-4531	-13746	63	-13442	-8154	-12885	-543	-18023	-8505	-12550	-121
1.190833	-27	40	81	-61	-113	-35	7	-18	-23	1	-78	-65	-98	-17	-31	-63	-100	33	-85	-34	-102	-19	-104	-68	-64	-1	-100	-14	-72	-72	-150	-77	-220	1207	-5458	-27622	1385	-16440	-4866	-14341	26	-13544	-7752	-13225	-410	-17607	-8032	-12096	21
1.191667	-25	44	88	-60	-111	-34	10	-13	-16	4	-70	-63	-93	-19	-34	-59	-98	36	-83	-32	-105	-18	-98	-69	-61	1	-97	-11	-73	-69	-146	-75	-118	1534	-5337	-27739	1229	-15931	-5128	-14967	1	-13617	-7344	-13617	-483	-17124	-7558	-11676	440
1.192500	-25	46	89	-59	-109	-29	16	-11	-16	5	-72	-64	-97	-13	-28	-57	-98	39	-84	-34	-102	-18	-96	-65	-62	1	-99	-11	-76	-66	-147	-76	-146	1854	-5224	-27847	1228	-15396	-5352	-15605	-17	-13659	-6928	-14049	-577	-16582	-7117	-11300	1213
1.193333	-24	43	89	-57	-110	-31	13	-14	-18	7	-72	-59	-95	-11	-24	-61	-97	37	-64	-28	-100	-17	-96	-68	-60	2	-97	-12	-69	-67	-146	-75	-222	2171	-5098	-27952	1153	-14848	-5502	-16247	-33	-13667	-6504	-14508	-578	-16000	-6714	-10963	1391
1.194167	-24	41	86	-56	-109	-32	15	-12	-17	5	-72	-61	-97	-14	-28	-59	-99	36	-84	-31	-107	-18	-98	-67	-50	4	-99	-11	-73	-69	-147	-77	-153	2470	-4985	-28047	1000	-14280	-5591	-16869	-59	-13639	-6111	-15012	-520	-15396	-6361	-10677	1104
1.195000	-29	42	86	-72	-107	-30	12	-15	-18	2	-74	-61	-97	-14	-26	-57	-99	30	-83	-31	-104	-19	-99	-67	-67	0	-98	-12	-72	-68	-146	-77	-191	2767	-4868	-28133	908	-13698	-5627	-17459	-95	-13577	-5723	-15529	-422	-14778	-6080	-10436	1161
1.195833	-29	39	86	-59	-110	-34	12	-14	-18	3	-74	-65	-96	-19	-30	-61	-104	29	-86	-31	-103	-23	-98	-68	-67	-1	-97	-13	-77	-70	-146	-78	-151	3041	-4761	-28209	876	-13157	-5614	-17998	-134	-13467	-5353	-16059	-375	-14153	-5856	-10243	1110
1.196667	-26	42	89	-62	-112	-36	12	-14	-18	0	-78	-64	-98	-16	-29	-25	-98	34	-86	-29	-105	-22	-99	-68	-64	-3	-101	-15	-74	-68	-145	-77	-78	3302	-4632	-28266	717	-12617	-5558	-18481	-146	-13320	-5011	-16585	-342	-13539	-5709	-10107	843
1.197500	-22	37	86	-60	-109	-70	11	-14	-19	3	-75	-65	-98	-16	-29	-58	-100	30	-92	-32	-104	-21	-96	-67	-64	0	-99	-15	-73	-66	-146	-77	-350	3541	-4544	-28313	492	-12097	-5471	-18908	-154	-13125	-4701	-17107	-946	-12944	-5639	-10021	697
1.198333	-27	41	87	-63	-113	-36	12	-14	-21	2	-80	-68	-99	-25	-30	-58	-97	29	-88	-33	-108	-23	-102	-68	-66	-1	-102	-16	-77	-72	-148	-78	-152	3757	-4444	-28343	575	-11586	-5356	-19271	-194	-12894	-4435	-17595	-538	-12376	-5645	-9995	629
1.199167	-29	29	80	-65	-110	-40	11	-16	-21	0	-76	-67	-98	-17	-30	-59	-102	32	-88	-35	-107	-24	-98	-65	-68	-5	-97	-13	-91	-70	-146	-77	-126	3954	-4340	-28354	465	-11127	-5220	-19559	-180	-12612	-4215	-18060	-395	-11830	-5725	-10019	585
1.200000	-27	42	87	-62	-108	-34	15	-15	-13	1	-77	-69	-102	-17	-29	-58	-100	32	-86	-32	-107	-24	-101	-67	-67	0	-99	-13	-76	-72	-147	-76	-304	4122	-4200	-28347	251	-10683	-5076	-19781	-172	-12289	-4045	-18473	-542	-11325	-5877	-10099	458
1.200833	-27	43	88	-60	-111	-36	11	-14	-19	5	-73	-63	-99	-17	-30	-58	-127	34	-85	-29	-107	-24	-102	-73	-64	2	-99	-13	-72	-69	-147	-78	-161	4261	-4141	-28324	210	-10271	-4925	-19941	-206	-11926	-3931	-18819	-514	-10850	-6088	-10227	326
1.201667	-27	41	85	-62	-111	-35	18	-16	-17	5	-88	-63	-109	-16	-29	-59	-100	32	-87	-32	-102	-23	-100	-69	-64	-1	-100	-14	-75	-73	-149	-76	-232	4371	-4044	-28283	210	-9885	-4777	-20038	-200	-11523	-3880	-19101	-407	-10411	-6357	-10414	209
1.202500	-28	43	87	-69	-110	-36	12	-16	-18	5	-73	-66	-97	-14	-27	-59	-98	35	-83	-32	-108	-24	-102	-69	-67	1	-101	-12	-99	-74	-147	-75	-382	4456	-3937	-28224	116	-9532	-4622	-20076	-207	-11087	-3896	-19308	-610	-10011	-6667	-10641	151
1.203333	-27	44	87	-60	-113	-35	13	-16	-22	4	-74	-65	-131	-21	-31	-60	-102	28	-100	-33	-107	-25	-102	-69	-67	0	-100	-14	-75	-74	-147	-77	-235	4512	-3825	-28151	144	-9205	-4480	-20065	-211	-10620	-3976	-19429	-237	-9649	-7021	-10915	99
1.204167	-30	43	89	-62	-111	-39	12	-15	-18	7	-69	-64	-97	-16	-28	-58	-98	35	-84	-30	-125	-25	-100	-70	-74	-3	-99	-12	-75	-70	-147	-75	-219	4539	-3707	-28062	-82	-8900	-4339	-20007	-190	-10127	-4126	-19460	-189	-9324	-7391	-11226	-7
1.205000	-25	45	91	-58	-102	-13	17	-12	-13	6	-69	-62	-93	-11	-24	-57	-95	39	-82	-28	-100	-19	-98	-65	-57	3	-96	-10	-69	-68	-145	-70	-222	4536	-3587	-27960	-142	-8624	-4211	-19914	-178	-9618	-4349	-19394	-428	-9033	-7784	-11574	-81
1.205833	-27	46	91	-56	-104	-32	17	-14	-19	6	-70	-61	-95	-11	-26	-57	-98	39	-81	-30	-95	-17	-95	-69	-65	1	-97	-12	-68	-69	-147	-75	-182	4512	-3450	-27859	-155	-8376	-4106	-19799	-188	-9106	-4644	-19246	-402	-8786	-8196	-11953	-130
1.206667	-26	40	89	-58	-109	-35	13	-16	-19	5	-69	-63	-101	-18	-27	-58	-102	34	-84	-34	-105	-21	-99	-72	-64	0	-101	-14	-73	-70	-150	-76	-75	4453	-3316	-27766	-256	-8153	-4009	-19661	-186	-8596	-5006	-19008	-227	-8569	-8606	-12358	-155
1.207500	-25	21	77	-60	-113	-38	11	-17	-22	2	-76	-64	-97	-14	-29	-55	-102	35	-85	-35	-103	-19	-96	-72	-68	1	-100	-11	-68	-72	-146	-76	-66	4373	-3159	-27650	-310	-7951	-3927	-19509	-170	-8081	-5431	-18686	5	-8380	-9008	-12783	-167
1.208333	-29	41	86	-58	-110	-33	10	-18	-18	9	-72	-61	-93	-13	-27	-59	-100	37	-84	-33	-103	-19	-101	-68	-64	0	-100	-14	-75	-72	-149	-75	-191	4265	-3004	-27550	-310	-7779	-3848	-19342	-177	-7584	-5909	-18289	-36	-8226	-9396	-13212	-181
1.209167	-28	43	85	-58	-110	-33	13	-16	-22	7	-72	-64	-95	-15	-27	-59	-98	36	-85	-35	-101	-21	-100	-69	-61	0	-100	-14	-73	-69	-148	-75	-97	4138	-2834	-27450	-414	-7623	-3807	-19171	-159	-7120	-6439	-17829	-213	-8096	-9771	-13648	-201
1.210000	-25	41	85	-59	-110	-33	13	-15	-17	7	-70	-58	-98	-13	-26	-59	-100	35	-84	-34	-107	-22	-99	-68	-67	0	-98	-11	-69	-69	-147	-61	-68	3983	-2664	-27365	-533	-7500	-3770	-19002	-155	-6680	-7001	-17311	-38	-7991	-10124	-14086	-212
1.210833	-23	42	91	-56	-111	-30	16	-14	-17	8	-68	-63	-95	-16	-30	-57	-100	43	-83	-33	-105	-19	-99	-68	-62	2	-97	-10	-75	-70	-147	-75	-254	3806	-2488	-27289	-498	-7391	-3738	-18821	-149	-6286	-7575	-16754	-301	-7903	-10455	-14510	-212
1.211667	-24	43	89	-58	-108	-32	13	-10	-16	9	-66	-60	-94	-10	-7	-53	-97	39	-81	-28	-104	-17	-96	-67	-61	5	-95	-9	-69	-65	-143	-74	-212	3613	-2315	-27226	-268	-7313	-3725	-18649	-129	-5929	-8197	-16164	-274	-7833	-10753	-14926	-186
1.212500	-22	44	90	-53	-105	-29	16	-12	-15	11	-68	-61	-94	-13	-28	-56	-95	39	-80	-28	-100	-15	-95	-69	-62	2	-95	-17	-84	-67	-145	-73	-36	3385	-2140	-27182	-368	-7256	-3722	-18476	-145	-5614	-8814	-15552	-55	-7781	-11029	-15321	-196
1.213333	-24	47	93	-55	-109	-32	17	-13	-17	8	-86	-60	-97	-14	-38	-55	-97	38	-81	-29	-102	-17	-96	-66	-63	4	-94	-9	-70	-66	-142	-70	-113	3143	-1970	-27148	-453	-7215	-3730	-18300	-171	-5349	-9426	-14943	-294	-7730	-11279	-15691	-210
1.214167	-24	45	92	-56	-108	-30	17	-11	-16	8	-69	-63	-94	-13	-28	-58	-97	35	-85	-8	-102	-38	-96	-67	-62	0	-93	-10	-69	-69	-146	-77	-32	2871	-1809	-27128	-391	-7203	-3748	-18131	-132	-5134	-10004	-14347	-324	-7687	-11504	-16031	-179
1.215000	-24	42	87	-76	-110	-34	15	-18	18	4	-74	-69	-97	-18	-30	-59	-102	34	-88	-36	-107	-22	-101	-73	-69	-7	-104	-14	-76	-73	-149	-75	-139	2584	-1655	-27122	-384	-7206	-3782	-17960	-105	-4961	-10574	-13774	-326	-7656	-11704	-16338	-159
1.215833	-31	36	85	-63	-116	-36	7	-18	-25	3	-77	-70	-100	-19	-33	-64	-105	32	-95	-35	-92	-21	-100	-88	-67	-4	-99	-15	-75	-70	-152	-77	-189	2276	-1516	-27121	-431	-7218	-3817	-17781	-133	-4813	-11078	-13228	-601	-7599	-11873	-16597	-135
1.216667	-29	41	86	-59	-112	-34	10	-17	-22	0	-75	-67	-97	-22	-31	-60	-99	32	-90	-33	-107	-22	-101	-70	-65	-6	-102	-15	-74	-72	-149	-73	-28	1954	-1382	-27121	-370	-7242	-3849	-17607	-139	-4702	-11533	-12732	-550	-7553	-12019	-16813	-110
1.217500	-46	40	87	-59	-111	-35	13	-16	-16	4	-74	-66	-98	-17	-32	-63	-99	30	-88	-34	-103	-21	-90	-86	-64	-3	-100	-13	-75	-70	-149	-76	1	1618	-1262	-27129	-479	-7273	-3921	-17426	-99	-4619	-11922	-12289	-217	-7492	-12140	-16974	-98
1.218333	-27	43	90	-59	-110	-33	10	-17	-35	4	-76	-66	-94	-17	-41	-59	-101	33	-87	-33	-102	-24	-101	-68	-64	-7	-102	-14	-73	-72	-147	-73	-121	1272	-1152	-27131	-481	-7308	-3983	-17245	-73	-4551	-12244	-11909	-302	-7418	-12241	-17089	-92
1.219167	-28	67	92	-61	-107	-32	12	-15	-18	4	-72	-64	-95	-19	-30	-60	-100	33	-90	-33	-126	-23	-101	-72	-62	-5	-99	-12	-75	-69	-150	-76	-33	919	-1063	-27130	-490	-7342	-4065	-17062	-94	-4491	-12494	-11597	-365	-7331	-12322	-17145	-73
1.220000	-24	44	88	-59	-110	-44	9	-14	-19	13	-74	-67	-98	-22	-29	-60	-98	34	-86	-32	-107	-21	-99	-69	-64	-5	-100	-15	-76	-69	-149	-69	-84	554	-982	-27121	-530	-7369	-4147	-16883	-136	-4442	-12667	-11363	-339	-7236	-12383	-17153	-59
1.220833	-24	46	87	-60	-113	-34	11	-13	-17	5	-74	-65	-97	-16	-30	-56	-97	34	-88	-38	-108	-22	-102	-68	-65	-7	-100	-11	-73	-67	-149	-73	-197	185	-914	-27103	-457	-7395	-4242	-16708	-119	-4392	-12776	-11200	-262	-7125	-12425	-17129	-49
1.221667	-28	42	88	-58	-109	-33	12	-15	-16	9	-73	-65	-94	-18	-33	-62	-97	35	-88	-34	-105	-22	-103	-68	-63	-5	-102	-14	-73	-75	-150	-76	-137	-180	-856	-27078	-483	-7406	-4344	-16540	-90	-4340	-12777	-11122	-138	-7004	-12449	-17011	-26
1.222500	-33	56	88	-64	-114	-36	9	-18	-19	3	-75	-68	-97	-18	-33	-62	-98	33	-90	-39	-105	-26	-105	-73	-58	-8	-105	-16	-80	-70	-151	-77	-95	-547	-813	-27039	-479	-7412	-4457	-16376	-109	-4285	-12723	-11115	-111	-6880	-12451	-16863	-15
1.223333	-28	37	86	-63	-114	-35	7	-16	-23	0	-92	-65	-101	-21	-35	-75	-108	29	-91	-39	-107	-26	-107	-77	-72	-8	-102	-17	-77	-77	-156	-83	-136	-900	-778	-26998	-338	-7405	-4582	-16225	-113	-4225	-12601	-11185	-48	-6760	-12445	-16676	-15
1.224167	-33	37	84	-64	-115	-40	5	-19	-25	0	-79	-68	-101	-23	-32	-61	-102	30	-87	-39	-109	-24	-104	-74	-67	-10	-100	-16	-74	-73	-150	-76	-132	-1241	-742	-26928	-357	-7383	-4704	-16083	-110	-4156	-12413	-11310	-197	-6632	-12415	-16438	2
1.225000	-30	41	89	-58	-107	-32	19	-17	-17	5	-73	-64	-97	-15	-28	-60	-100	35	-87	-31	-103	-21	-101	-70	-63	-5	-91	-6	-69	-69	-150	-74	-149	-1583	-716	-26850	-262	-7354	-4840	-15956	-93	-4090	-12166	-11512	-365	-6515	-12356	-16174	17
1.225833	-25	43	87	-59	-110	-33	12	-15	-16	3	-74	-63	-96	-16	-31	-57	-102	37	-85	-32	-103	-26	-99	-70	-63	-5	-99	-14	-74	-72	-147	-76	146	-1902	-694	-26771	-344	-7316	-4981	-15851	-101	-4035	-11883	-11764	188	-6425	-12293	-15883	33
1.226667	-25	41	87	-59	-109	-35	11	-15	-16	4	-74	-68	-98	-15	-29	-60	-101	34	-88	-34	-104	-23	-100	-70	-59	-4	-100	-14	-72	-75	-148	-75	-119	-2209	-699	-26690	-511	-7274	-5128	-15760	-121	-3982	-11563	-12064	-146	-6327	-12208	-15569	39
1.227500	-26	41	88	-58	-110	-31	11	-13	-22	6	-74	-63	-97	-13	-29	-59	-99	44	-85	-33	-104	-22	-103	-69	-64	-4	-101	-14	-75	-70	-148	-78	-124	-2497	-652	-26600	-545	-7224	-5274	-15695	-121	-3945	-11209	-12405	-147	-6263	-12107	-15248	44
1.228333	-26	43	86	-60	-112	-32	13	-45	-24	4	-74	-61	-95	-14	-28	-56	-97	36	-84	-33	-102	-21	-98	-67	-62	-4	-99	-12	-70	-69	-142	-76	15	-2763	-632	-26515	-463	-7176	-5423	-15646	-107	-3936	-10843	-12767	-97	-6219	-11996	-14921	53
1.229167	-24	42	88	-62	-109	-32	12	-16	-16	5	-72	-65	-98	-16	-31	-57	-101	36	-88	-33	-99	-21	-97	-70	-67	-3	-102	-12	-75	-72	-149	-75	-8	-3027	-614	-26434	-462	-7125	-5570	-15617	-81	-3948	-10467	-13150	-158	-6206	-11871	-14598	53
1.230000	-24	45	84	-62	-101	-34	9	-15	-15	6	-73	-64	-98	-14	-30	-57	-99	36	-87	-32	-107	-23	-102	-67	-62	-1	-99	-11	-72	-65	-145	-100	-113	-3265	-584	-26360	-434	-7083	-5712	-15612	-107	-3994	-10092	-13541	-134	-6211	-11727	-14286	58
1.230833	-27	43	88	-58	-111	-31	10	-18	-15	9	-72	-65	-96	1	-29	-56	-94	36	-84	-32	-101	-22	-96	-67	-62	-1	-97	-11	-74	-70	-148	-77	88	-3487	-549	-26290	-445	-7045	-5845	-15616	-152	-4072	-9729	-13923	173	-6248	-11579	-13989	73
1.231667	-25	40	89	-61	-113	-32	10	-16	-21	6	-73	-64	-98	-15	-29	-56	-99	37	-86	-31	-105	-22	-99	-67	-67	-3	-90	-12	-74	-56	-149	-77	38	-3691	-513	-26239	-454	-7018	-5967	-15648	-143	-4197	-9385	-14297	60	-6301	-11421	-13718	76
1.232500	-30	41	87	-59	-112	-34	10	-19	-22	5	-74	-63	-99	-12	-29	-57	-100	36	-84	-31	-105	-23	-97	-68	-62	1	-98	-10	-70	-68	-146	-78	53	-3871	-458	-26190	-540	-7000	-6073	-15688	-134	-4348	-9054	-14649	-58	-6373	-11260	-13470	81
1.233333	-25	43	91	-57	-108	-32	13	-17	-17	20	-67	-58	-96	-12	-28	-55	-98	38	-83	-27	-104	-17	-95	-65	-62	0	-98	-9	-81	-67	-141	-74	18	-4019	-392	-26158	-499	-6997	-6162	-15744	-164	-4541	-8759	-14976	6	-6462	-11088	-13262	90
1.234167	-26	42	88	-60	-109	-31	13	-13	-18	8	-70	-76	-97	-12	-32	-55	-104	35	-88	-27	-102	-21	-95	-66	-62	-3	-98	-10	-70	-67	-144	-75	-26	-4184	-321	-26140	-373	-7009	-6233	-15833	-159	-4765	-8492	-15259	33	-6560	-10923	-13095	112
1.235000	-27	44	89	-60	-110	-33	11	-15	-19	5	-73	-62	-97	-15	-29	-60	-99	33	-103	-31	-104	-23	-98	-75	-63	-3	-102	-12	-74	-73	-147	-77	-45	-4313	-237	-26134	-491	-7038	-6285	-15893	-170	-5016	-8265	-15503	-150	-6663	-10762	-12964	103
1.235833	-29	41	85	-60	-112	-35	13	-12	-18	5	-72	-64	-100	-12	-33	-60	-101	33	-87	-33	-108	-19	-98	-66	-66	-3	-101	-12	-75	-67	-146	-74	44	-4418	-170	-26140	-476	-7079	-6309	-15980	-182	-5287	-8077	-15699	-95	-6760	-10593	-12870	93
1.236667	-27	42	97	-58	-109	-33	13	-15	-19	4	-73	-64	-99	-14	-28	-58	-101	34	-85	-30	-105	-22	-98	-66	-65	13	-100	-12	-81	-68	-147	-76	72	-4507	-38	-26156	-328	-7137	-6309	-16073	-158	-5568	-7913	-15846	28	-6853	-10436	-12821	102
1.237500	-25	40	89	-60	-109	-33	16	-13	-16	7	-72	-63	-100	-23	-31	-60	-98	59	-85	-30	-107	-26	-96	-65	-62	0	-101	-10	-74	-67	-145	-73	46	-4571	76	-26182	-340	-7211	-6277	-16168	-169	-5850	-7793	-15942	13	-6931	-10281	-12811	109
1.238333	-29	41	89	-58	-83	-30	16	-12	-21	6	-73	-63	-95	-12	-29	-59	-100	37	-84	-30	-103	-19	-98	-82	-59	1	-100	-9	-73	-79	-148	-73	-163	-4614	193	-26216	-210	-7307	-6227	-16272	-164	-6125	-7704	-15984	-284	-6997	-10136	-12842	119
1.239167	-24	43	89	-59	-109	-34	11	-13	-18	5	-73	-62	-104	-14	-26	-58	-100	36	-83	-31	-107	-22	-98	-65	-62	0	-100	-10	-73	-66	-148	-74	69	-4633	311	-26259	-81	-7425	-6142	-16385	-138	-6388	-7646	-15981	185	-7033	-9996	-12908	118
1.240000	-24	46	89	-60	-110	-33	12	-16	-17	4	-72	-69	-99	-17	-31	-61	-100	33	-87	-34	-110	-23	-100	-62	-66	-3	-107	-25	-76	-69	-151	-76	-63	-4633	425	-26309	-96	-7544	-6037	-16495	-103	-6627	-7623	-15928	-50	-7056	-9866	-13013	94
1.240833	-26	36	85	-60	-112	-35	10	-18	-19	5	-74	-65	-98	-21	-30	-61	-102	33	-87	-32	-103	-23	-100	-68	-66	-4	-102	-11	-73	-67	-150	-73	-67	-4605	541	-26360	-44	-7687	-5905	-16614	-99	-6832	-7623	-15832	111	-7046	-9743	-13138	91
1.241667	-35	37	87	-61	-114	-35	9	-15	-19	5	-72	-65	-97	-16	-29	-62	-101	30	-86	-33	-80	-26	-100	-68	-47	-1	-104	-13	-72	-70	-151	-77	-133	-4555	656	-26416	-65	-7846	-5761	-16728	-133	-6999	-7643	-15698	23	-7022	-9629	-13292	86
1.242500	-25	40	86	-61	-112	-34	9	-15	-22	2	-56	-63	-99	-16	-31	-51	-100	32	-87	-34	-107	-26	-104	-70	-68	-7	-107	-14	-74	-68	-150	-77	13	-4470	760	-26471	-164	-8015	-5588	-16845	-119	-7129	-7689	-15532	-3	-6974	-9498	-13463	94
1.243333	-30	36	84	-57	-112	-36	5	-16	-19	2	-74	-68	-96	-16	-28	-62	-99	30	-90	-36	-104	-23	-102	-70	-66	-4	-117	-15	-65	-69	-150	-77	-84	-4367	855	-26525	-47	-8192	-5405	-16963	-127	-7209	-7737	-15333	-280	-6901	-9428	-13649	121
1.244167	-26	36	89	-59	-109	-34	10	-15	-22	0	-67	-66	-98	-17	-33	-60	-101	35	-86	-34	-104	-24	-103	-70	-65	-5	-102	-13	-73	-67	-149	-94	17	-4227	930	-26578	-59	-8375	-5216	-17074	-132	-7243	-7798	-15118	73	-6817	-9341	-13838	126
1.245000	-25	40	90	-59	-110	-32	16	-12	-14	6	-70	-61	-96	-12	-26	-52	-98	36	-84	-31	-112	-18	-98	-65	-61	1	-100	-11	-70	-65	-146	-72	0	-4069	1020	-26623	-107	-8560	-5006	-17185	-93	-7236	-7866	-14883	73	-6721	-9257	-14004	110
1.245833	-26	41	89	-56	-112	-32	24	-12	-18	7	-74	-39	-95	-13	-26	-58	-96	36	-84	-31	-102	-21	-100	-66	-62	-1	-98	-15	-70	-69	-148	-72	-7	-3883	1087	-26637	53	-8754	-4807	-17291	-79	-7192	-7942	-14647	-57	-6624	-9201	-14220	129
1.246667	-23	43	90	-59	-108	-35	15	-13	-17	4	-70	-62	-96	-16	-26	-57	-97	36	-81	-34	-105	-24	-100	-65	-57	0	-99	-22	-69	-68	-147	-73	-105	-3672	1141	-26710	61	-8938	-4603	-17386	-59	-7115	-8024	-14408	-204	-6519	-9147	-14398	136
1.247500	-23	43	87	-57	-107	-34	15	-14	-14	3	-55	-64	-98	-36	-30	-57	-98	34	-85	-32	-104	-23	-99	-67	-64	-1	-100	-15	-75	-72	-148	-76	-21	-3444	1195	-26744	74	-9116	-4408	-17477	-51	-7009	-8101	-14173	-31	-6428	-9116	-14565	127
1.248333	-26	44	80	-61	-110	-39	11	-15	-17	2	-75	-65	-97	-19	-30	-59	-100	33	-87	-35	-107	-21	-103	-69	-66	-3	-101	-18	-75	-73	-148	-79	32	-3201	1233	-26772	146	-9289	-4228	-17557	-55	-6886	-8182	-13951	116	-6345	-9089	-14707	115
1.249167	-28	38	87	-64	-113	-39	9	-17	-12	2	-76	-70	-101	-18	-52	-61	-100	34	-90	-36	-104	-23	-101	-69	-62	-4	-102	-15	-72	-69	-149	-78	-100	-2938	1273	-26785	75	-9437	-4077	-17618	-88	-6748	-8251	-13737	-113	-6274	-9073	-14834	87
1.250000	-27	42	86	-60	-114	-36	9	-18	-22	5	-74	-65	-96	-17	-29	-61	-98	33	-85	-10	-105	-23	-112	-73	-65	-6	-100	-17	-72	-72	-150	-76	-67	-2667	1312	-26790	27	-9574	-3899	-17672	-82	-6600	-8324	-13533	-142	-6225	-9073	-14924	109
1.250833	-28	42	87	-58	-114	-35	13	-14	-15	11	-75	-64	-98	-18	-31	-61	-99	34	-86	-36	-104	-22	-99	-67	-63	0	-99	-15	-80	-68	-148	-75	-9	-2392	1354	-26787	-6	-9683	-3759	-17704	-41	-6452	-8393	-13372	-42	-6197	-9085	-14990	112
1.251667	-25	45	87	-56	-111	-35	13	-13	-17	3	-75	-63	-94	-12	-31	-58	-98	37	-70	-33	-105	-19	-98	-69	-64	5	-99	-12	-72	-68	-147	-73	-205	-2107	1401	-26770	-10	-9770	-3645	-17726	-28	-6315	-8455	-13220	-486	-6200	-9099	-15023	105
1.252500	-26	43	89	-56	-108	-35	13	-11	-15	6	-73	-63	-91	-13	-45	-57	-99	38	-86	-32	-103	-21	-99	-67	-63	1	-96	-14	-73	-66	-142	-74	129	-1829	1452	-26746	98	-9826	-3554	-17729	-36	-6152	-8514	-13098	98	-6226	-9143	-15023	106
1.253333	-14	44	90	-57	-105	-33	9	-14	-17	8	-73	-61	-95	-13	-26	-55	-95	39	-84	-34	-102	-19	-96	-67	-62	0	-100	-10	-64	-69	-144	-72	86	-1557	1513	-26704	103	-9861	-3481	-17718	-36	-6073	-8574	-12998	-137	-6279	-9193	-14988	97
1.254167	-24	40	86	-58	-108	-32	13	-17	-18	6	-69	-61	-96	-11	-26	-57	-100	37	-86	-31	-104	-17	-97	-67	-63	0	-96	-11	-70	-67	-152	-74	25	-1300	1580	-26657	93	-9843	-3442	-17700	-45	-5980	-8627	-12926	-145	-6365	-9255	-14936	99
1.255000	-26	41	87	-59	-108	-35	12	-14	-19	3	-75	-67	-97	-12	-41	-58	-99	30	-91	-33	-101	-21	-101	-70	-63	-4	-102	-13	-73	-70	-144	-73	-36	-1058	1653	-26600	46	-9849	-3418	-17666	-104	-5914	-8684	-12881	-144	-6472	-9319	-14847	87
1.255833	-27	41	82	-65	-112	-36	0	-15	-16	3	-93	-68	-97	-15	-31	-61	-100	33	-90	-38	-104	-23	-100	-69	-64	-1	-101	-15	-73	-70	-133	-75	35	-806	1754	-26532	63	-9807	-3419	-17619	-115	-5861	-8726	-12855	-90	-6593	-9387	-14734	64
1.256667	-24	38	85	-59	-112	-36	10	-18	-21	2	-77	-67	-101	-15	-32	-62	-103	32	-90	-30	-110	-24	-103	-67	-66	-5	-103	-17	-79	-73	-148	-75	-26	-623	1829	-26451	7	-9738	-3440	-17566	-113	-5835	-8771	-12853	-250	-6741	-9466	-14600	46
1.257500	-29	39	82	-64	-115	-41	9	-46	-22	-18	-78	-65	-100	-13	-32	-61	-101	30	-90	-35	-108	-24	-103	-67	-67	-3	-99	-13	-75	-70	-147	-76	-17	-430	1924	-26359	20	-9650	-3475	-17502	-139	-5826	-8805	-12856	-19	-6887	-9539	-14445	59
1.258333	-27	43	88	-58	-113	-36	10	-16	-19	4	-76	-63	-97	-16	-31	-58	-101	32	-87	-33	-109	-22	-105	-58	-67	-3	-100	-11	-77	-70	-146	-76	-32	-267	2021	-26265	-80	-9537	-3523	-17427	-143	-5843	-8835	-12881	-85	-7046	-9621	-14282	63
1.259167	-26	41	86	-58	-113	-36	10	-16	-12	4	-87	-65	-98	-14	-36	-58	-99	33	-86	-33	-107	-23	-102	-66	-68	0	-100	-10	-73	-68	-143	-76	-83	-125	2107	-26162	-125	-9412	-3586	-17355	-124	-5872	-8857	-12916	-247	-7203	-9689	-14111	70
1.260000	-25	41	92	-58	-108	-33	11	-17	-17	6	-72	-63	-95	-14	-31	-61	-99	33	-84	-27	-102	-22	-103	-66	-64	0	-100	-12	-72	-69	-148	-75	-166	0	2198	-26052	-26	-9281	-3658	-17267	-122	-5913	-8875	-12959	-326	-7342	-9756	-13933	88
1.260833	-25	43	88	-58	-91	-36	12	-11	-18	7	-73	-64	-95	-11	-28	-58	-98	36	-90	-30	-103	-19	-101	-68	-66	-3	-100	-10	-74	-68	-144	-73	-164	98	2273	-25941	-12	-9141	-3742	-17184	-125	-5970	-8878	-13011	-231	-7498	-9821	-13762	72
1.261667	-30	42	88	-57	-111	-33	15	-14	-22	6	-72	-62	-99	-13	-30	-60	-99	34	-90	-29	-104	-16	-100	-68	-66	-1	-99	-10	-73	-67	-147	-75	-161	185	2340	-25824	-60	-8997	-3829	-17098	-111	-6029	-8874	-13067	-88	-7625	-9883	-13595	44
1.262500	-27	42	88	-56	-111	-38	12	-17	-19	4	-73	-65	-100	-19	-30	-62	-102	32	-88	-32	-105	-24	-101	-70	-67	-6	-103	-14	-75	-70	-146	-75	-165	256	2384	-25713	-99	-8859	-3920	-17011	-98	-6102	-8867	-13130	-39	-7735	-9940	-13441	27
1.263333	-34	39	91	-58	-124	-34	12	-15	-17	5	-73	-64	-100	-17	-30	-60	-102	29	-91	-33	-108	-24	-100	-62	-68	-4	-102	-13	-85	-69	-146	-74	-92	319	2412	-25599	-87	-8720	-4010	-16921	-127	-6166	-8842	-13190	-73	-7821	-9986	-13300	19
1.264167	-30	38	88	-58	-112	-34	11	-26	-23	5	-75	-58	-98	-14	-29	-63	-102	35	-87	-31	-107	-22	-100	-68	-66	-3	-99	-12	-75	-70	-150	-76	-40	385	2420	-25479	-133	-8587	-4107	-16827	-130	-6226	-8810	-13250	119	-7883	-10024	-13172	2
1.265000	-26	42	88	-57	-113	-32	16	-13	-18	6	-73	-62	-98	-16	-30	-60	-100	34	-88	-36	-99	-19	-99	-68	-63	-5	-100	-12	-73	-69	-145	-73	-302	422	2405	-25369	-73	-8458	-4197	-16738	-134	-6283	-8765	-13309	-224	-7921	-10064	-13069	0
1.265833	-30	40	87	-60	-115	-36	12	-16	-14	3	-75	-66	-101	-15	-29	-62	-101	35	-84	-30	-102	-19	-100	-68	-63	-3	-100	-13	-74	-74	-150	-73	-156	476	2368	-25253	114	-8344	-4290	-16645	-151	-6329	-8719	-13369	5	-7924	-10090	-12979	-6
1.266667	-28	39	90	-59	-110	-34	12	-16	-17	7	-70	-63	-97	-16	-29	-57	-99	35	-87	12	-102	-24	-97	-75	-66	-3	-98	-12	-76	-70	-147	-74	-50	530	2306	-25139	41	-8236	-4385	-16553	-155	-6366	-8664	-13430	-4	-7905	-10112	-12912	-18
1.267500	-23	42	90	-60	-111	-22	11	-13	-17	7	-72	-64	-98	-11	-28	-57	-99	37	-86	-29	-103	-21	-98	-67	-62	-4	-101	-13	-76	-72	-148	-75	-207	590	2222	-25027	-75	-8152	-4482	-16463	-119	-6392	-8606	-13488	-66	-7866	-10133	-12871	-24
1.268333	-24	43	89	-62	-112	-33	11	-13	-16	7	-72	-64	-96	-14	-27	-60	-97	35	-87	-34	-108	-22	-102	-68	-48	-3	-99	-15	-75	-67	-144	-74	-128	667	2119	-24918	-223	-8043	-4571	-16372	-107	-6402	-8551	-13548	-16	-7801	-10143	-12845	-22
1.269167	-23	42	90	-60	-108	-32	13	-14	-15	4	-57	-61	-94	-16	-29	-59	-97	34	-84	-30	-105	-21	-100	-69	-64	-4	-99	-14	-72	-69	-141	-75	-50	756	1997	-24805	-162	-7952	-4659	-16278	-129	-6399	-8488	-13606	11	-7718	-10153	-12842	-33
1.270000	-25	41	86	-60	-111	-32	12	-15	-16	5	-72	-62	-99	-15	-30	-55	-99	27	-87	-29	-104	-21	-99	-69	-65	-3	-98	-12	-73	-68	-146	-73	-143	859	1856	-24697	-70	-7876	-4747	-16191	-144	-6386	-8431	-13662	-313	-7622	-10155	-12853	-58
1.270833	-23	42	88	-56	-109	-30	16	-13	-13	8	-69	-60	-95	-13	-27	-55	-103	34	-85	-28	-101	-18	-97	-66	-64	-3	-94	-11	-70	-65	-145	-55	-153	982	1705	-24589	-66	-7801	-4831	-16107	-178	-6346	-8378	-13717	-15	-7515	-10155	-12885	-60
1.271667	-25	44	92	-55	-105	-30	16	-13	-15	9	-67	-62	-94	-13	-28	-28	-97	39	-83	-27	-101	-23	-97	-68	-61	0	-96	-10	-69	-67	-143	-70	-153	1123	1539	-24484	-172	-7729	-4908	-16019	-181	-6296	-8335	-13773	630	-7402	-10142	-12932	-46
1.272500	-25	43	90	-59	-109	-30	15	-11	-14	8	-62	-63	-92	-12	-26	-55	-96	37	-87	-28	-104	-16	-97	-65	-61	0	-96	-10	-70	-67	-145	-72	-116	1281	1367	-24384	-193	-7666	-4975	-15940	-132	-6231	-8296	-13819	1386	-7290	-10128	-12998	-16
1.273333	-23	45	98	-53	-107	-29	18	-13	-15	6	-70	-62	-95	-13	-28	-57	-96	36	-86	-28	-103	-18	-98	-66	-60	0	-98	-13	-75	-66	-147	-75	-146	1458	1191	-24282	-77	-7605	-5053	-15868	-115	-6160	-8273	-13869	1191	-7182	-10109	-13074	-11
1.274167	-27	39	88	-61	-112	-36	11	-12	-18	0	-70	-61	-97	-14	-28	-55	-99	34	-86	-32	-102	-19	-96	-68	-63	0	-97	-10	-70	-67	-146	-73	-169	1649	1007	-24190	-6	-7543	-5112	-15795	-126	-6076	-8259	-13907	901	-7076	-10084	-13162	-28
1.275000	-26	41	90	-60	-112	-35	10	-12	-22	6	-73	-67	-99	-16	-30	-57	-102	38	-88	-29	-103	-22	-99	-72	-64	-3	-97	-16	-74	-70	-149	-75	-29	1862	827	-24097	-68	-7486	-5164	-15738	-119	-5981	-8256	-13945	831	-6983	-10050	-13264	-24
1.275833	-28	35	88	-60	-102	-39	11	13	-18	5	-73	-65	-99	-18	-31	-57	-100	33	-88	-33	-110	-26	-101	-70	-64	0	-99	-16	-72	-70	-147	-74	29	2091	642	-24007	-238	-7430	-5206	-15679	-96	-5884	-8261	-13972	642	-6895	-10000	-13373	-6
1.276667	-27	39	87	-61	-111	-35	13	-14	-19	5	-76	-66	-96	-17	-29	-58	-101	33	-97	-31	-105	-23	-97	-53	-64	-3	-97	-13	-75	-72	-149	-75	-45	2326	469	-23923	-598	-7376	-5236	-15636	-115	-5779	-8276	-13969	601	-6822	-9948	-13493	6
1.277500	-24	41	89	-59	-110	-45	11	-15	-19	6	-69	-56	-95	-14	-30	-56	-100	33	-85	-29	-104	-22	-103	-69	-66	1	-98	-11	-72	-68	-149	-73	72	2570	293	-23842	-951	-7331	-5265	-15602	-109	-5678	-8303	-14001	669	-6766	-9882	-13608	15
1.278333	-25	43	90	-57	-110	-36	15	-11	-15	10	-72	-63	-96	-15	-30	-55	-98	34	-70	-32	-101	-19	-97	-72	-60	1	-96	-9	-72	-68	-147	-74	11	2816	122	-23771	-835	-7287	-5277	-15577	-87	-5580	-8335	-14011	125	-6721	-9809	-13735	-3
1.279167	-25	41	90	-58	-108	-51	12	-33	-18	10	-70	-62	-97	-13	-26	-55	-97	35	-84	-30	-101	-19	-100	-69	-62	0	-96	-11	-73	-68	-148	-73	-83	3066	-52	-23709	-575	-7264	-5291	-15561	-87	-5495	-8381	-14012	227	-6697	-9733	-13863	2
1.280000	-27	41	89	-58	-108	-34	13	-12	-17	8	-70	-64	-96	-17	-28	-68	-97	33	-85	-29	-101	-21	-100	-66	-62	0	-96	-11	-69	-67	-147	-70	127	3313	-221	-23647	-538	-7245	-5293	-15560	-111	-5420	-8426	-14010	453	-6686	-9653	-13996	12
1.280833	-22	40	88	-59	-111	-26	16	-14	-19	7	-75	-65	-95	-13	-29	-56	-97	34	-85	-31	-102	-19	-99	-66	-65	-14	-102	-14	-74	-68	-144	-74	-94	3553	-390	-23599	-461	-7245	-5297	-15568	-98	-5365	-8480	-14004	-31	-6677	-9566	-14129	4
1.281667	-26	38	85	-62	-109	-34	10	-15	-19	7	-76	-68	-97	-16	-32	-66	-109	32	-90	-36	-105	-24	-102	-70	-65	0	-102	-13	-78	-73	-151	-78	-62	3785	-560	-23560	-460	-7262	-5299	-15596	-78	-5323	-8524	-13996	-84	-6693	-9482	-14259	-1
1.282500	-30	36	84	-61	-116	-39	8	-26	-22	2	-78	-75	-103	-18	-32	-60	-103	29	-88	-33	-109	-25	-100	-69	-67	-1	-101	-14	-76	-72	-150	-79	-66	4004	-719	-23518	-402	-7297	-5304	-15622	-75	-5303	-8586	-13989	-59	-6713	-9392	-14389	-7
1.283333	-28	37	78	-63	-114	-36	9	-13	-21	5	-74	-67	-100	-17	-32	-61	-101	33	-88	-36	-121	-27	-102	-72	-67	-6	-103	-14	-76	-70	-149	-77	-91	4228	-883	-23489	-380	-7354	-5295	-15660	-66	-5308	-8636	-13976	-327	-6750	-9307	-14512	-13
1.284167	-27	39	85	-34	-110	-35	10	-15	-18	4	-72	-69	-96	-14	-31	-61	-100	34	-86	-33	-104	-23	-103	-68	-63	1	-103	-13	-77	-69	-164	-78	-55	4433	-1041	-23460	-236	-7427	-5287	-15696	-83	-5333	-8680	-13964	-291	-6784	-9223	-14623	-16
1.285000	-25	41	89	-60	-112	-31	12	-13	-19	8	-72	-64	-95	-7	-39	-60	-100	36	-88	-31	-104	-21	-99	-68	-64	1	-99	-11	-73	-68	-146	-76	-65	4632	-1197	-23438	-256	-7524	-5284	-15739	-82	-5383	-8716	-13949	35	-6828	-9145	-14726	-4
1.285833	-24	44	96	-55	-107	-31	12	-18	-16	8	-68	-63	-96	-15	-32	-57	-97	36	-84	-30	-104	-22	-97	-66	-62	2	-97	-11	-73	-70	-125	-74	-75	4821	-1351	-23424	-260	-7641	-5272	-15776	-99	-5458	-8753	-13945	-248	-6886	-9080	-14822	-9
1.286667	-26	41	88	-62	-108	-32	11	-13	-16	8	-73	-65	-95	-12	-27	-72	-98	36	-85	-31	-104	-31	-98	-68	-62	1	-99	-12	-73	-67	-145	-74	46	5000	-1504	-23412	-132	-7786	-5263	-15816	-111	-5555	-8778	-13933	-529	-6958	-9016	-14896	-19
1.287500	-25	42	90	-58	-92	-32	-8	-12	-22	6	-72	-62	-96	-13	-30	-64	-99	35	-84	-31	-104	-21	-100	-67	-62	2	-99	-12	-73	-69	-151	-77	-92	5130	-1651	-23401	-111	-7954	-5248	-15841	-87	-5676	-8799	-13925	-376	-7023	-8966	-14960	-6
1.288333	-25	43	88	-56	-111	-31	10	-15	-16	7	-69	-63	-97	-11	-28	-61	-97	35	-86	-36	-114	-21	-100	-73	-65	1	-100	-13	-72	-68	-146	-75	-100	5341	-1793	-23397	-64	-8126	-5225	-15862	-99	-5820	-8807	-13927	-183	-7104	-8921	-15002	8
1.289167	-27	40	87	-59	-111	-32	11	-15	-18	5	-72	-66	-98	-13	-28	-62	-101	35	-87	-33	-103	-21	-100	-70	-64	1	-100	-14	-60	-69	-148	-79	-66	5495	-1929	-23388	107	-8324	-5194	-15872	-131	-5973	-8806	-13910	-395	-7191	-8887	-15028	5
1.290000	-26	40	87	-60	-112	-35	9	-18	-23	3	-76	-64	-99	-17	-31	-85	-104	34	-87	-32	-109	-23	-101	-72	-67	-1	-102	-17	-75	-70	-148	-76	-119	5669	-2051	-23386	148	-8532	-5154	-15886	-136	-6143	-8798	-13901	-470	-7289	-8855	-15033	-14
1.290833	-30	32	85	-64	-111	-34	9	-15	-22	5	-75	-64	-98	-16	-30	-63	-101	33	-88	-30	-103	-21	-99	-69	-64	0	-99	-14	-70	-68	-143	-74	-64	5833	-2164	-23371	107	-8748	-5093	-15845	-130	-6316	-8766	-13879	-219	-7393	-8825	-15014	-39
1.291667	-26	42	88	-56	-109	-31	15	-17	-18	5	-73	-63	-96	-12	-34	-59	-99	36	-83	-32	-103	-21	-98	-68	-63	0	-101	-15	-72	-68	-145	-73	-31	5998	-2262	-23353	128	-8968	-5021	-15815	-115	-6507	-8727	-13834	-540	-7505	-8800	-14974	-36
1.292500	-24	38	89	-61	-108	-31	12	-13	-17	16	-63	-62	-95	-14	-26	-59	-99	35	-83	-30	-102	-19	-97	-69	-64	0	-98	-14	-70	-67	-146	-75	-111	6155	-2351	-23333	256	-9185	-4927	-15767	-141	-6691	-8668	-13822	-705	-7626	-8765	-14913	-22
1.293333	-33	43	92	-57	-105	-29	12	-11	-15	8	-70	-62	-93	-12	-25	-57	-98	38	-84	-36	-95	-21	-98	-66	-74	0	-96	-13	-70	-68	-144	-72	157	6320	-2423	-23305	267	-9405	-4828	-15709	-190	-6882	-8601	-13785	-137	-7760	-8726	-14830	-32
1.294167	-25	44	91	-52	-105	-33	13	-11	-17	7	-67	-61	-95	-14	-25	-58	-98	38	-85	-30	-103	-21	-98	-66	-63	1	-95	-16	-70	-66	-145	-74	-121	6470	-2486	-23273	288	-9622	-4707	-15640	-146	-7071	-8512	-13740	-592	-7896	-8681	-14734	-44
1.295000	-27	43	87	-59	-109	-36	13	-15	-15	6	-70	-67	-97	-16	-26	-73	-99	36	-84	-29	-102	-21	-100	-68	-63	-1	-98	-17	-76	-70	-148	-74	-76	6621	-2537	-23224	317	-9824	-4566	-15563	-143	-7253	-8406	-13687	-461	-8040	-8625	-14617	-46
1.295833	-25	39	87	-63	-100	-40	11	-14	-18	4	-70	-65	-98	-16	-27	-60	-101	34	-86	-32	-109	-24	-102	-66	-67	-1	-101	-14	-76	-68	-146	-73	-72	6768	-2571	-23165	329	-10014	-4409	-15479	-189	-7428	-8282	-13622	-413	-8189	-8553	-14482	-55
1.296667	-23	43	88	-58	-110	-36	12	-14	-18	5	-69	-63	-99	-17	-30	-58	-107	34	-86	-30	-105	-21	-98	-67	-65	0	-100	-13	-74	-70	-148	-74	-49	6899	-2593	-23097	349	-10189	-4236	-15387	-155	-7589	-8138	-13546	-470	-8341	-8466	-14338	-52
1.297500	-24	40	89	-59	-136	-36	10	-15	-15	7	-75	-65	-95	-13	-28	-58	-99	35	-87	-32	-104	-24	-100	-69	-64	-3	-96	-13	-85	-68	-147	-75	-51	7027	-2608	-23020	451	-10341	-4058	-15301	-133	-7737	-7986	-13463	-479	-8492	-8364	-14181	-44
1.298333	-28	41	88	-59	-111	-38	13	-15	-17	5	-73	-64	-95	-15	-27	-62	-103	29	-84	-27	-100	-23	-102	-70	-66	-6	-99	-16	-73	-72	-148	-76	23	7125	-2623	-22924	347	-10474	-3866	-15209	-133	-7872	-7816	-13376	-246	-8642	-8249	-14023	-41
1.299167	-30	41	87	-49	-111	-39	4	-18	-21	2	-74	-66	-98	-13	-28	-61	-101	34	-85	-32	-107	-22	-103	-67	-66	-3	-99	-11	-74	-68	-169	-74	-120	7217	-2639	-22819	312	-10589	-3668	-15122	-136	-7988	-7630	-13281	-430	-8786	-8114	-13855	-42
1.300000	-28	40	86	-58	-116	-39	11	-15	-21	6	-69	-66	-100	-15	-27	-62	-102	35	-87	-42	-103	-21	-97	-66	-63	-1	-98	-11	-76	-70	-147	-76	-36	7284	-2632	-22701	438	-10678	-3463	-15042	-135	-8082	-7432	-13184	-532	-8918	-7969	-13687	-26
1.300833	-43	39	89	-57	-110	-33	12	-12	-21	5	-72	-65	-97	-12	-27	-59	-99	33	-85	-32	-102	-16	-100	-69	-64	-3	-99	-14	-69	-67	-146	-75	-66	7333	-2635	-22572	493	-10746	-3268	-14968	-121	-8158	-7226	-13085	-497	-9041	-7812	-13526	-4
1.301667	-29	41	88	-59	-110	-38	11	-14	-17	6	-70	-65	-98	-28	-28	-113	-101	50	-84	-34	-109	-23	-99	-68	-63	-1	-96	-14	-74	-69	-148	-75	-107	7364	-2646	-22438	1055	-10790	-3071	-14900	-136	-8208	-7014	-13000	-545	-9154	-7646	-13371	-8
1.302500	-26	41	87	-56	-112	-41	11	-16	-22	4	-75	-64	-97	-15	-30	-60	-100	30	-85	-34	-108	-22	-102	-67	-69	-3	-100	-15	-77	-72	-148	-77	-41	7369	-2667	-22293	1557	-10817	-2887	-14847	-145	-8248	-6793	-12891	-544	-9253	-7479	-13221	-6
1.303333	-29	38	86	-60	-112	-35	10	-15	-19	4	-73	-63	-98	-16	-30	-59	-101	35	-81	-34	-110	-26	-102	-68	-65	-5	-99	-13	-76	-74	-147	-79	8	7363	-2691	-22141	1193	-10820	-2708	-14802	-128	-8269	-6568	-12799	-494	-9329	-7300	-13084	-3
1.304167	-25	43	64	-61	-97	-34	12	-15	-13	5	-73	-64	-99	-15	-28	-57	-99	35	-83	-34	-103	-21	-100	-67	-64	0	-92	-16	-73	-73	-145	-78	5	7343	-2727	-21981	983	-10797	-2536	-14761	-156	-8257	-6349	-12709	-372	-9387	-7128	-12956	17
1.305000	-23	43	89	-57	-111	-35	11	-10	-17	-4	-62	-63	-95	-12	-24	-70	-98	35	-81	-32	-104	-19	-98	-67	-61	-1	-95	-11	-72	-69	-142	-76	9	7308	-2781	-21836	911	-10758	-2383	-14735	-171	-8232	-6148	-12628	-378	-9427	-6954	-12842	34
1.305833	-24	44	89	-72	-105	-33	16	-12	-16	8	-69	-62	-96	-15	-28	-57	-95	36	-84	-33	-101	-19	-97	-65	-60	-1	-95	-10	-70	-70	-146	-77	-223	7268	-2851	-21664	797	-10704	-2238	-14716	-154	-8198	-5918	-12553	-804	-9447	-6783	-12739	36
1.306667	-23	43	86	-59	-108	-35	12	-17	-17	3	-73	-63	-97	-15	-30	-62	-102	32	-80	-44	-103	-23	-101	-67	-67	0	-100	-14	-74	-73	-144	-78	137	7215	-2935	-21510	726	-10632	-2110	-14713	-138	-8156	-5713	-12493	-146	-9448	-6626	-12651	41
1.307500	-26	46	86	-63	-112	-38	10	-19	-18	2	-74	-66	-101	-16	-29	-63	-101	33	-84	-32	-105	-22	-101	-68	-63	0	-98	-11	-70	-70	-150	-77	30	7164	-3032	-21361	511	-10545	-1998	-14703	-176	-8081	-5512	-12436	-411	-9428	-6471	-12571	66
1.308333	-24	42	90	-59	-111	-34	10	-14	-18	5	-73	-62	-97	-14	-28	-60	-104	33	-85	-31	-104	-21	-100	-68	-66	-4	-101	-12	-75	-70	-144	-75	-11	7121	-3145	-21219	383	-10439	-1896	-14703	-212	-8009	-5328	-12389	-334	-9393	-6331	-12505	92
1.309167	-30	40	90	-59	-108	-33	15	-15	-18	8	-73	-64	-96	-13	-28	-63	-100	33	-85	-32	-105	-21	-100	-72	-63	0	-98	-13	-74	-70	-145	-74	55	7077	-3274	-21086	360	-10319	-1805	-14709	-179	-7929	-5153	-12347	-368	-9336	-6196	-12451	108
1.310000	-26	41	87	-58	-109	-34	13	-14	-19	2	-72	-63	-97	-16	-27	-61	-94	33	-83	-31	-103	-19	-99	-65	-63	0	-99	-11	-72	-68	-146	-72	62	7044	-3406	-20964	170	-10224	-1728	-14714	-148	-7859	-4991	-12313	625	-9266	-6075	-12401	108
1.310833	-26	39	88	-57	-105	-31	16	-13	-13	5	-69	-61	-96	-12	-26	-58	-100	35	-83	-30	-104	-18	-97	-61	-63	0	-97	-12	-73	-65	-145	-72	-160	7015	-3553	-20856	11	-10049	-1659	-14719	-181	-7763	-4840	-12286	5967	-9178	-5967	-12355	106
1.311667	-24	43	90	-56	-105	-29	17	-12	-17	11	-72	-61	-94	-10	-6	-58	-97	41	-80	-30	-99	-17	-96	-63	-62	3	-97	-8	-72	-63	-143	-70	-50	6996	-3698	-20759	-136	-9902	-1581	-14720	-172	-7677	-4704	-12233	10730	-9082	-5865	-12322	120
1.312500	-24	43	90	-56	-111	-32	17	-9	-15	-3	-70	-60	-97	-11	-23	-56	-98	39	-80	-29	-105	-19	-96	-63	-61	2	-96	-11	-68	-65	-144	-68	7	6975	-3853	-20684	-293	-9752	-1552	-14723	-135	-7600	-4583	-12241	7929	-8971	-5776	-12293	135
1.313333	-24	45	91	-51	-108	-27	19	-9	-18	7	-69	-60	-96	-12	-23	-57	-100	40	-78	-26	-102	-17	-110	-63	-63	4	-95	-9	-69	-65	-144	-68	84	6966	-4003	-20626	-354	-9592	-1510	-14723	-94	-7513	-4474	-12224	5662	-8857	-5702	-12270	151
1.314167	-25	47	92	-55	-141	-29	16	-12	-13	6	-68	-60	-93	-11	-26	-59	-97	38	-79	-28	-103	-21	-100	-64	-63	3	-96	-9	-74	-69	-147	-49	-130	6951	-4147	-20582	-460	-9439	-1476	-14722	-90	-7455	-4385	-12212	4166	-8732	-5631	-12256	191
1.315000	-24	42	89	-58	-114	-33	13	-13	-6	5	-72	-93	-102	-16	-29	-62	-102	34	-87	-36	-108	-24	-101	-70	-69	-1	-104	-15	-76	-74	-150	-78	-145	6928	-4292	-20563	-574	-9281	-1447	-14716	-110	-7398	-4309	-12202	2640	-8606	-5580	-12238	227
1.315833	-29	41	87	-63	-117	-39	6	-18	-24	2	-75	-70	-99	-18	-31	-64	-102	35	-85	-33	-107	-23	-100	-77	-69	0	-101	-14	-76	-69	-150	-76	-22	6911	-4416	-20553	-626	-9120	-1427	-14702	-81	-7334	-4238	-12185	1936	-8467	-5525	-12218	236
1.316667	-27	40	87	-58	-111	-33	12	-15	-21	4	-72	-66	-97	-16	-32	-61	-100	33	-84	-31	-105	-24	-99	-68	-67	0	-102	-12	-75	-67	-150	-73	-53	6882	-4526	-20561	-948	-8964	-1405	-14683	-38	-7281	-4184	-12171	952	-8329	-5477	-12209	191
1.317500	-34	41	89	-38	-108	-35	16	-15	-21	3	-72	-66	-97	-15	-30	-60	-99	37	-84	-33	-104	-22	-99	-68	-64	-3	-103	-12	-74	-68	-165	-73	-48	6844	-4620	-20585	-1283	-8810	-1389	-14663	-46	-7232	-4142	-12155	348	-8188	-5440	-12190	176
1.318333	-26	38	84	-57	-109	-32	12	-15	-19	3	-72	-65	-96	-12	-18	-61	-101	34	-84	-31	-100	-21	-99	-66	-65	1	-97	-13	-72	-68	-147	-75	-35	6787	-4695	-20624	-1194	-8660	-1383	-14632	-68	-7181	-4107	-12139	-210	-8048	-5413	-12176	179
1.319167	-23	38	87	-58	-109	-34	41	-15	-18	4	-73	-65	-96	-15	-26	-58	-100	38	-84	-35	-102	-21	-97	-68	-64	-6	-74	-12	-70	-68	-146	-72	-296	6719	-4750	-20674	-1062	-8515	-1382	-14610	-55	-7132	-4086	-12125	-1450	-7913	-5385	-12161	135
1.320000	-26	40	85	-59	-109	-33	12	-15	-16	4	-69	-60	-97	-21	-26	-55	-99	35	-85	-33	-101	-21	-97	-68	-64	1	-98	-11	-70	-68	-146	-72	42	6633	-4789	-20738	-919	-8372	-1385	-14585	-39	-7081	-4068	-12114	-1170	-7779	-5366	-12150	78
1.320833	-25	36	90	-58	-110	-32	16	-12	-18	4	-70	-64	-95	-12	-28	-59	-100	37	-84	-29	-120	-19	-97	-67	-63	-3	-100	-13	-73	-67	-150	-75	51	6534	-4805	-20811	-903	-8244	-1396	-14552	-69	-7027	-4059	-12103	-1691	-7660	-5350	-12135	12
1.321667	-25	41	88	-59	-110	-36	12	-15	-17	5	-70	-64	-99	-18	-29	-57	-102	33	-84	-34	-108	-24	-97	-67	-65	0	-99	-13	-74	-68	-146	-75	-18	6413	-4804	-20893	-814	-8117	-1407	-14525	-83	-6968	-4059	-12097	-2124	-7541	-5338	-12119	29
1.322500	-26	40	87	-61	-111	-26	9	-19	-18	2	-74	-66	-102	-18	-31	-57	-102	35	-86	-35	-105	-26	-99	-68	-65	-1	-103	-15	-76	-66	-158	-78	-88	6281	-4792	-20979	-660	-7995	-1436	-14496	-53	-6903	-4066	-12092	-2304	-7441	-5337	-12104	76
1.323333	-26	40	87	-61	-117	-40	8	-19	-21	2	-75	-68	-101	-21	-33	-61	-104	33	-90	-36	-127	-29	-104	-75	-67	-5	-103	-15	-81	-76	-151	-78	-114	6138	-4766	-21072	-613	-7881	-1471	-14467	-46	-6833	-4078	-12095	-2206	-7353	-5331	-12088	49
1.324167	-16	41	85	-60	-113	-45	5	-19	-21	2	-75	-67	-99	-21	-34	-59	-100	34	-88	-33	-104	-25	-103	-70	-66	-3	-99	-15	-88	-73	-153	-74	-215	5994	-4727	-21160	-477	-7763	-1504	-14431	-59	-6745	-4089	-12095	-2247	-7276	-5327	-12066	7
1.325000	-28	44	89	-60	-115	-35	10	-23	-18	3	-73	-63	-99	-13	-28	-58	-99	33	-85	-34	-107	-24	-99	-67	-65	0	-99	-14	-72	-69	-145	-74	-6	5827	-4664	-21247	-335	-7655	-1548	-14398	-63	-6659	-4106	-12102	-1270	-7211	-5328	-12039	-28
1.325833	-65	39	92	-56	-111	-33	16	-15	-19	7	-69	-62	-96	-15	-30	-59	-100	35	-83	-30	-103	-22	-102	-68	-61	0	-98	-13	-47	-67	-149	-74	-101	5682	-4649	-21334	-348	-7550	-1597	-14357	-76	-6561	-4132	-12116	-1110	-7170	-5330	-12017	-40
1.326667	-26	41	90	-57	-113	-35	10	-15	-17	7	-72	-62	-97	-15	-27	-56	-99	37	-83	-34	-105	-24	-101	-70	-64	1	-100	-12	-72	-66	-148	-74	-135	5529	-4616	-21413	-272	-7454	-1655	-14316	-113	-6450	-4162	-12131	-1649	-7145	-5333	-11987	-64
1.327500	-25	42	90	-52	-109	-31	13	-13	-19	5	-73	-64	-93	-14	-28	-61	-98	33	-85	-31	-102	-23	-99	-69	-65	0	-98	-13	-74	-69	-161	-73	-126	5381	-4596	-21483	-214	-7359	-1718	-14270	-122	-6356	-4195	-12151	-2065	-7139	-5341	-11960	-113
1.328333	-25	43	90	-58	-108	-33	12	-17	-18	3	-73	-62	-74	-16	-30	-58	-100	34	-85	-31	-105	-22	-99	-68	-64	-4	-99	-12	-73	-66	-147	-72	-46	5240	-4590	-21545	-139	-7267	-1787	-14214	-80	-6250	-4235	-12172	-2106	-7140	-5348	-11930	-94
1.329167	-30	41	98	-58	-105	-36	11	-15	-19	5	-74	-63	-99	-15	-29	-59	-102	34	-90	-32	-109	-24	-102	-68	-64	-3	-100	-15	-72	-69	-147	-78	-99	5104	-4608	-21595	-42	-7183	-1858	-14153	-111	-6148	-4277	-12193	-3311	-7182	-5353	-11895	-97
1.330000	-25	38	90	-57	-112	-33	12	-15	-23	1	-73	-63	-95	-15	-28	-56	-99	35	-85	-31	-103	-21	-98	-72	-65	-1	-99	-13	-72	-70	-145	-74	-178	4987	-4644	-21630	20	-7105	-1962	-14080	-166	-6046	-4329	-12218	-5452	-7227	-5363	-11863	-151
1.330833	-26	41	90	-59	-108	-33	12	-14	-19	6	-70	-61	-97	-15	-27	-58	-100	34	-82	-31	-105	-19	-97	-67	-87	0	-97	-14	-74	-68	-146	-74	-35	4878	-4702	-21657	94	-7032	-2009	-14003	-151	-5951	-4385	-12238	-5464	-7281	-5368	-11830	-204
1.331667	-27	42	91	-59	-111	-32	12	-13	-15	6	-75	-64	-93	-14	-27	-52	-100	34	-87	-33	-105	-22	-100	-69	-66	-3	-100	-16	-75	-70	-146	-73	-53	4772	-4788	-21661	164	-6969	-2082	-13910	-156	-5873	-4448	-12259	-4359	-7349	-5382	-11802	-314
1.332500	-8	41	88	-65	-114	-35	16	-18	-16	3	-73	-62	-95	-16	-28	-57	-100	30	-85	-33	-107	-21	-98	-67	-62	1	-98	-11	-72	-67	-145	-74	-292	4684	-4934	-21656	162	-6911	-2148	-13825	-216	-5804	-4518	-12273	-4702	-7417	-5390	-11769	-481
1.333333	-23	45	91	-60	-105	-30	15	-11	-18	4	-72	-62	-96	-14	-28	-51	-95	34	-92	-30	-101	-13	-98	-64	-65	1	-97	-11	-73	-69	-146	-75	-143	4597	-5039	-21628	184	-6857	-2210	-13721	-250	-5751	-4594	-12286	-3739	-7492	-5404	-11744	-473
1.334167	-26	43	93	-66	-102	-30	12	-10	-17	6	-70	-60	-95	-11	-28	-53	-99	32	-85	-31	-105	-21	-99	-68	-60	1	-95	-17	-73	-67	-145	-74	-33	4512	-5206	-21590	47	-6814	-2278	-13629	-294	-5714	-4680	-12293	-3141	-7563	-5419	-11719	-384
1.335000	-25	40	88	-59	-109	-34	6	-19	-18	5	-72	-55	-99	-18	-31	-60	-101	33	-87	-31	-108	-24	-102	-69	-63	-1	-95	-16	-76	-70	-149	-78	-109	4428	-5399	-21540	24	-6782	-2324	-13517	-305	-5701	-4778	-12298	-3168	-7631	-5435	-11700	-380
1.335833	-24	34	89	-61	-111	-33	12	-16	-17	4	-70	-64	-98	-17	-29	-59	-99	34	-85	-33	-108	-24	-100	-74	-65	-3	-98	-10	-73	-74	-149	-75	-91	4344	-5608	-21472	38	-6756	-2363	-13414	-303	-5696	-4873	-12296	-2819	-7693	-5451	-11683	-539
1.336667	-29	40	89	-57	-108	-31	15	-15	-19	4	-72	-60	-103	-13	-30	-60	-90	33	-86	-31	-104	-21	-97	-67	-63	0	-97	-12	-68	-72	-146	-78	-135	4252	-5839	-21394	78	-6727	-2386	-13308	-292	-5711	-4976	-12295	-2322	-7741	-5470	-11674	-757
1.337500	-27	38	89	-58	-113	-32	11	-15	-22	3	-70	-60	-95	-15	-28	-57	-98	36	-84	-31	-105	-19	-98	-67	-67	-6	-97	-10	-72	-70	-149	-75	-230	4158	-6085	-21306	120	-6717	-2405	-13203	-275	-5740	-5086	-12272	-2515	-7781	-5491	-11662	-577
1.338333	-28	39	89	-57	-109	-32	12	-13	-19	5	-68	-62	-87	-13	-26	-57	-101	38	-85	-29	-104	-21	-98	-65	-61	0	-96	-8	-73	-68	-145	-73	-147	4054	-6345	-21208	112	-6698	-2413	-13099	-292	-5780	-5182	-12247	-1963	-7811	-5513	-11658	-420
1.339167	-26	42	89	-58	-108	-31	13	-13	-17	5	-75	-63	-96	-13	-27	-57	-97	36	-86	-32	-102	-19	-99	-66	-59	-1	-100	-11	-67	-70	-145	-74	-179	3937	-6614	-21102	38	-6713	-2417	-13007	-258	-5831	-5304	-12215	-1229	-7829	-5539	-11662	-390
1.340000	-25	40	87	-62	-108	-34	16	-16	-19	4	-73	-62	-99	-15	-30	-60	-99	35	-90	-33	-105	-21	-99	-68	-65	-4	-100	-11	-73	-72	-148	-77	-95	3827	-6895	-20991	86	-6723	-2413	-12922	-277	-5885	-5416	-12170	-1340	-7838	-5572	-11674	-276
1.340833	-26	38	85	-62	-114	-36	9	-19	-19	2	-72	-63	-100	-17	-32	-56	-114	38	-88	-42	-107	-24	-100	-66	-64	-12	-98	-11	-76	-75	-145	-75	-45	3680	-7178	-20874	178	-6729	-2399	-12841	-360	-5939	-5517	-12119	-1232	-7834	-5602	-11685	-171
1.341667	-27	40	88	-62	-113	-35	11	-15	-22	5	-61	-65	-96	-15	-31	-57	-100	37	-90	-30	-107	-23	-101	-72	-65	-4	-99	-12	-76	-72	-146	-76	-197	3535	-7464	-20760	1424	-6744	-2370	-12767	-360	-5995	-5618	-12056	-816	-7826	-5637	-11706	-80
1.342500	-27	41	88	-63	-111	-35	11	-17	-21	3	-75	-67	-98	-18	-32	-61	-101	33	-86	-32	-107	-24	-102	-70	-66	-5	-108	-12	-76	-88	-150	-78	-181	3383	-7751	-20637	5361	-6763	-2374	-12705	-338	-6046	-5709	-11981	-596	-7816	-5675	-11725	-22
1.343333	-26	38	86	-65	-115	-39	10	-15	-21	3	-75	-64	-104	-18	-31	-61	-96	35	-97	-34	-110	-25	-102	-69	-65	-3	-101	-15	-77	-72	-147	-75	-33	3222	-8038	-20512	6251	-6776	-2370	-12649	-391	-6091	-5795	-11899	-434	-7796	-5711	-11741	10
1.344167	-25	42	86	-61	-111	-36	13	-17	-19	4	-74	-64	-98	-16	-32	-62	-100	34	-86	-30	-104	-23	-87	-66	-67	-1	-99	-12	-66	-72	-148	-78	5	3055	-8318	-20380	3880	-6792	-2352	-12598	-404	-6128	-5865	-11807	-184	-7779	-5747	-11738	42
1.345000	-23	41	91	-59	-109	-36	11	-17	-18	5	-69	-64	-95	-14	-28	-59	-98	41	-81	-27	-101	-22	-98	-68	-60	0	-97	-9	-68	-69	-146	-64	119	2876	-8598	-20243	3307	-6808	-2354	-12552	-461	-6149	-5930	-11708	343	-7769	-5787	-11769	61
1.345833	-22	27	88	-58	-107	-34	17	-11	-15	8	-69	-61	-95	-14	-28	-59	-100	38	-81	-30	-104	-22	-97	-63	-60	0	-95	-10	-73	-72	-147	-76	-177	2692	-8875	-20099	2519	-6824	-2366	-12519	-540	-6167	-5990	-11605	-461	-7765	-5835	-11781	88
1.346667	-26	45	92	-57	-110	-33	13	-14	-18	5	-79	-60	-94	-16	-28	-62	-97	38	-81	-30	-102	-21	-99	-70	-64	-1	-101	-12	-72	-69	-149	-75	-179	2506	-9147	-19949	1773	-6843	-2388	-12487	-550	-6179	-6042	-11515	-1179	-7773	-5880	-11786	136
1.347500	-29	42	88	-61	-110	-38	15	-14	-18	5	-75	-63	-97	-17	-32	-63	-99	33	-85	-31	-104	-23	-100	-69	-62	-3	-78	-13	-70	-69	-150	-77	119	2304	-9419	-19788	1302	-6864	-2424	-12465	-527	-6179	-6084	-11394	-541	-7787	-5931	-11779	160
1.348333	-26	43	88	-63	-112	-36	12	-16	-19	3	-78	-47	-96	-41	-32	-62	-101	32	-87	-33	-104	-24	-101	-70	-66	-6	-104	-15	-74	-73	-148	-78	-150	2103	-9679	-19616	665	-6887	-2476	-12444	-475	-6174	-6126	-11286	-532	-7814	-5983	-11768	157
1.349167	-29	52	84	-66	-115	-38	8	-17	-23	1	-78	-66	-97	-19	-33	-64	-101	32	-90	-35	-108	-24	-102	-72	-64	-5	-100	-14	-64	-70	-147	-78	-80	1898	-9936	-19427	111	-6905	-2539	-12427	-356	-6164	-6162	-11172	-240	-7851	-6037	-11736	162
1.350000	-27	41	87	-62	-109	-35	10	-13	-23	5	-76	-66	-98	-16	-29	-62	-100	33	-88	-32	-103	-24	-102	-72	-66	-4	-101	-16	-75	-72	-150	-78	49	1694	-10186	-19220	-375	-6929	-2616	-12415	-260	-6153	-6197	-11068	163	-7901	-6094	-11700	174
1.350833	-27	44	87	-62	-114	-34	11	-16	-21	4	-74	-62	-98	-17	-30	-62	-100	59	-86	-34	-108	-22	-101	-73	-63	-3	-98	-14	-76	-68	-148	-77	13	1474	-10421	-19005	-886	-6957	-2709	-12407	-145	-6145	-6225	-10966	67	-7957	-6157	-11644	193
1.351667	-24	42	90	-60	-107	-38	12	-17	-17	5	-74	-63	-98	-17	-33	-61	-100	33	-85	-29	-104	-23	-101	-68	-63	0	-99	-16	-76	-72	-150	-74	-56	1257	-10649	-18763	-1000	-6987	-2809	-12398	-86	-6138	-6261	-10869	225	-8027	-6225	-11575	185
1.352500	-16	50	89	-63	-109	-36	11	-13	-16	5	-74	-64	-93	-14	-29	-59	-97	35	-86	-30	-101	-24	-102	-68	-59	-7	-93	-12	-70	-69	-155	-76	-12	1034	-10858	-18505	-681	-7031	-2933	-12394	-16	-6143	-6298	-10776	912	-8103	-6296	-11498	181
1.353333	-24	44	91	-59	-108	-33	13	-13	-14	8	-72	-60	-95	7	-27	-58	-98	35	-83	-29	-100	-19	-100	-68	-63	0	-98	-10	-69	-68	-149	-76	5	811	-11056	-18232	293	-7086	-3059	-12390	87	-6155	-6332	-10690	691	-8187	-6376	-11407	188
1.354167	-24	69	89	-57	-109	-34	13	-13	-16	6	-70	-59	-99	-16	-26	-57	-95	36	-84	-31	-87	-21	-101	-70	-62	0	-99	-14	-72	-66	-147	-76	75	587	-11240	-17952	1906	-7140	-3197	-12392	136	-6189	-6392	-10618	747	-8276	-6466	-11307	188
1.355000	-27	42	82	-61	-114	-36	9	-16	-35	0	-76	-62	-96	-15	-30	-64	-101	29	-85	-34	-102	-25	-102	-70	-65	-4	-101	-14	-75	-73	-150	-81	-6	357	-11403	-17651	4329	-7213	-3348	-12393	201	-6230	-6446	-10551	1122	-8369	-6560	-11200	207
1.355833	-24	38	85	-62	-111	-38	9	-19	-21	0	-77	-64	-98	-16	-30	-62	-101	33	-84	-33	-107	-23	-102	-69	-69	-4	-102	-14	-75	-72	-150	-79	17	135	-11540	-17348	3448	-7291	-3497	-12394	267	-6288	-6506	-10481	1270	-8460	-6652	-11080	165
1.356667	-29	36	81	-63	-124	-35	9	-16	-21	1	-79	-65	-101	-26	-33	-61	-103	32	-93	-38	-105	-26	-102	-72	-66	-7	-104	-14	-78	-72	-152	-67	-34	-87	-11653	-17034	1631	-7384	-3656	-12394	277	-6359	-6572	-10433	1333	-8554	-6769	-10962	55
1.357500	-31	38	82	-62	-113	-39	7	-22	-24	1	-78	-68	-100	-18	-31	-64	-99	32	-88	-30	-107	-24	-103	-64	-61	-4	-104	-14	-73	-70	-150	-78	47	-294	-11733	-16721	1108	-7487	-3810	-12395	345	-6445	-6641	-10380	1386	-8628	-6883	-10832	53
1.358333	-30	39	82	-60	-112	-35	15	-16	-19	2	-105	-67	-100	-16	-29	-59	-98	34	-87	-38	-104	-23	-102	-70	-62	0	-101	-14	-75	-70	-149	-75	102	-494	-11784	-16412	91	-7604	-3928	-12390	423	-6546	-6718	-10333	1655	-8725	-7009	-10704	62
1.359167	-28	40	82	-61	-110	-33	11	-16	-17	2	-75	-66	-99	-16	-29	-58	-99	33	-86	-33	-104	-23	-107	-69	-63	-1	-101	-13	-75	-72	-149	-77	-66	-681	-11799	-16104	-890	-7727	-4125	-12388	452	-6659	-6796	-10290	1362	-8812	-7124	-10572	55
1.360000	-24	39	82	-61	-113	-28	13	-15	-16	5	-77	-65	-99	-17	-27	-58	-98	37	-87	-34	-108	-23	-101	-68	-64	0	-100	-12	-74	-68	-142	-75	-214	-853	-11779	-15815	-1849	-7867	-4278	-12384	473	-6783	-6882	-10249	879	-8888	-7276	-10444	94
1.360833	-24	41	87	-60	-110	-30	12	-16	-18	7	-76	-63	-98	-8	-30	-55	-101	35	-82	-34	-105	-21	-99	-69	-64	0	-102	-13	-74	-69	-152	-74	132	-1014	-11733	-15535	-2250	-8010	-4421	-12370	488	-6943	-6970	-10211	1823	-8968	-7420	-10323	126
1.361667	-45	43	84	-85	-114	-35	8	-14	-21	2	-73	-63	-96	-16	-28	-60	-101	35	-86	-34	-103	-22	-102	-72	-64	0	-100	-11	-73	-67	-149	-73	-58	-1147	-11637	-15275	-2359	-8165	-4564	-12370	483	-7067	-7058	-10175	1275	-9043	-7567	-10198	201
1.362500	-27	42	86	-58	-109	-34	11	-18	-17	5	-73	-63	-97	-17	-31	-61	-99	24	-86	-34	-103	-23	-100	-73	-64	2	-101	-14	-73	-72	-150	-78	-27	-1268	-11520	-15037	-3106	-8325	-4692	-12356	492	-7220	-7151	-10143	1415	-9115	-7716	-10080	253
1.363333	-26	42	85	-60	-109	-33	0	-21	-22	3	-90	-77	-97	-18	-30	-58	-101	34	-87	-34	-105	-24	-101	-72	-68	-3	-103	-14	-76	-70	-144	-77	22	-1362	-11365	-14804	-3272	-8489	-4814	-12338	492	-7375	-7246	-10106	1339	-9182	-7867	-9966	230
1.364167	-28	41	86	-63	-112	-33	11	-17	-21	4	-73	-65	-99	-15	-35	-61	-107	34	-87	-34	-104	-23	-99	-68	-66	0	-102	-12	-72	-68	-149	-75	-41	-1433	-11168	-14634	-3351	-8662	-4924	-12312	474	-7522	-7326	-10074	1041	-9248	-8014	-9861	214
1.365000	-24	42	88	-43	-105	-33	10	-18	-19	3	-75	-66	-96	-16	-27	-59	-101	35	-90	-33	-104	-18	-101	-69	-66	-4	-103	-11	-74	-69	-148	-72	-159	-1479	-10937	-14472	-3384	-8833	-5024	-12292	463	-7673	-7429	-10045	635	-9314	-8157	-9762	207
1.365833	-30	41	86	-59	-109	-35	10	-18	-16	3	-73	-64	-95	-15	-29	-49	-97	32	-88	-32	-104	-23	-101	-66	-65	0	-100	-13	-72	-69	-148	-70	-3	-1503	-10680	-14339	-3417	-9010	-5108	-12265	443	-7811	-7514	-10017	1198	-9374	-8292	-9668	219
1.366667	-26	43	88	-56	-112	-33	12	-15	-21	5	-73	-67	-98	-12	-28	-58	-100	36	-87	-32	-107	-23	-100	-67	-63	-3	-102	-15	-68	-70	-139	-73	7	-1504	-10389	-14238	-3692	-9177	-5183	-12234	426	-7945	-7603	-9989	1120	-9431	-8419	-9586	166
1.367500	-30	41	87	-60	-111	-31	15	-14	-19	4	-73	-64	-96	-14	-29	-56	-101	32	-87	-33	-107	-24	-96	-69	-64	0	-99	-14	-73	-69	-147	-75	-42	-1481	-10076	-14167	-6050	-9349	-5251	-12178	396	-8061	-7686	-9962	755	-9491	-8536	-9508	69
1.368333	-24	51	93	-60	-110	-33	12	-12	-17	5	-72	-66	-97	-17	-27	-59	-99	33	-85	-33	-103	-25	-99	-69	-61	17	-100	-17	-75	-70	-145	-70	-164	-1435	-9738	-14122	-11586	-9517	-5298	-12166	343	-8164	-7775	-9938	753	-9538	-8641	-9442	-8
1.369167	-26	44	88	-60	-110	-34	12	-13	-15	2	-72	-65	-98	-15	-26	-61	-100	22	-84	-32	-105	-26	-99	-67	-62	-1	-99	-12	-74	-69	-147	-72	-69	-1367	-9383	-14104	-11364	-9680	-5345	-12130	312	-8255	-7849	-9914	812	-9580	-8727	-9384	4
1.370000	-24	44	89	-55	-105	-31	11	-14	-16	5	-70	-63	-97	-15	-30	-60	-97	35	-85	-31	-107	-25	-102	-67	-63	-6	-100	-15	-73	-72	-144	-70	-85	-1282	-9009	-14115	-8101	-9839	-5368	-12090	298	-8325	-7921	-9893	727	-9612	-8797	-9319	44
1.370833	-25	43	88	-59	-111	-32	13	-14	-16	5	-73	-64	-94	-14	-27	-60	-100	38	-85	-30	-101	-25	-100	-67	-60	1	-100	-11	-73	-68	-147	-73	-121	-1181	-8625	-14141	-7472	-9987	-5388	-12052	265	-8379	-7993	-9869	712	-9636	-8850	-9287	16
1.371667	-22	44	91	-49	-108	-30	16	-11	-17	5	-68	-63	-97	-12	-26	-57	-96	36	-85	-27	-100	-22	-97	-69	-63	1	-97	-11	-72	-67	-147	-75	-86	-1050	-8239	-14213	-6164	-10125	-5406	-12013	194	-8420	-8062	-9844	815	-9652	-8892	-9251	-42
1.372500	-24	46	89	-56	-111	-33	12	-12	-14	7	-70	-63	-88	-15	-26	-59	-95	33	-82	-12	-103	-23	-99	-68	-62	0	-98	-12	-73	-67	-145	-73	-103	-912	-7855	-14299	-5013	-10256	-5415	-11975	97	-8446	-8129	-9816	736	-9658	-8910	-9215	-56
1.373333	-24	44	92	-65	-108	-46	13	-13	-5	3	-72	-64	-96	-14	-27	-61	-97	35	-83	-29	-102	-23	-99	-68	-63	0	-97	-13	-70	-52	-148	-75	-301	-753	-7480	-14403	-4045	-10379	-5427	-11934	63	-8463	-8196	-9784	37	-9652	-8921	-9188	-4
1.374167	-24	41	88	-59	-110	-36	11	-15	-19	0	-72	-65	-103	-17	-41	-61	-98	34	-76	-28	-104	-24	-102	-68	-64	-3	-97	-12	-70	-68	-145	-74	44	-590	-7111	-14530	-3014	-10483	-5434	-11897	47	-8472	-8259	-9749	1056	-9629	-8918	-9155	12
1.375000	-30	35	87	-60	-114	-35	10	-14	-18	2	-75	-65	-99	-17	-28	-62	-103	32	-86	-45	-109	-30	-102	-70	-66	-3	-102	-14	-74	-70	-148	-78	-136	-395	-6762	-14672	-2274	-10576	-5446	-11863	3	-8465	-8318	-9706	338	-9598	-8898	-9125	-10
1.375833	-26	38	86	-59	-113	-35	25	-14	-21	10	-75	-62	-96	-17	-42	-65	-101	32	-87	-31	-104	-23	-103	-73	-67	-5	-101	-14	-73	-69	-147	-77	-63	-185	-6433	-14824	-1588	-10650	-5429	-11830	-17	-8448	-8375	-9654	189	-9550	-8878	-9090	-28
1.376667	-27	39	86	-61	-110	-35	15	-13	-19	2	-75	-67	-98	-15	-26	-60	-100	33	-87	-31	-103	-23	-100	-68	-78	-4	-98	-4	-72	-53	-147	-74	-34	30	-6135	-14986	-1035	-10706	-5466	-11793	-58	-8427	-8420	-9591	211	-9491	-8846	-9049	-94
1.377500	-26	40	89	-56	-110	-35	16	-13	-17	2	-75	-64	-87	-15	-25	-56	-101	36	-86	-30	-107	-24	-100	-65	-67	0	-100	-14	-76	-68	-144	-73	-14	264	-5863	-15152	-481	-10741	-5479	-11759	-70	-8404	-8467	-9521	271	-9417	-8812	-9000	-154
1.378333	-27	39	87	-73	-113	-34	12	-11	-19	3	-73	-63	-99	-14	-26	-58	-101	35	-84	-31	-101	-19	-97	-64	-62	11	-97	-9	-73	-66	-142	-74	-132	504	-5629	-15323	-55	-10755	-5503	-11724	-104	-8377	-8505	-9435	-185	-9339	-8774	-8948	-131
1.379167	-26	42	89	-58	-108	-32	13	-10	-18	4	-74	-62	-108	-14	-25	-57	-96	39	-82	-28	-102	-21	-98	-64	-64	0	-97	-11	-70	-66	-143	-75	-19	751	-5432	-15491	88	-10751	-5528	-11696	-153	-8350	-8536	-9347	287	-9257	-8738	-8891	-171
1.380000	-24	46	90	-58	-109	-32	13	-11	-15	6	-70	-61	-97	-15	-25	-58	-97	36	-84	-31	-104	-33	-100	-64	-64	1	-94	-9	-76	-66	-142	-74	-83	1003	-5271	-15660	353	-10725	-5553	-11668	-199	-8324	-8557	-9247	215	-9156	-8698	-8825	-214
1.380833	-25	43	91	-60	-112	-33	16	-14	-15	6	-70	-63	-99	-12	-28	-56	-99	36	-84	-31	-102	-17	-99	-65	-64	1	-98	-12	-75	-68	-146	-74	-70	1253	-5162	-15819	695	-10674	-5584	-11638	-190	-8296	-8570	-9144	-184	-9074	-8669	-8754	-198
1.381667	-25	39	87	-57	-111	-35	10	-14	-18	3	-72	-64	-99	-16	-31	-61	-103	34	-87	-33	-107	-23	-103	-69	-65	0	-101	-14	-69	-70	-151	-77	-77	1504	-5089	-15964	618	-10610	-5618	-11614	-208	-8265	-8574	-9036	-257	-8984	-8638	-8678	-195
1.382500	-29	35	85	-58	-117	-38	8	-16	-23	4	-76	-65	-113	-19	-35	-61	-102	34	-84	-38	-109	-24	-102	-70	-64	0	-102	-15	-77	-73	-150	-77	-130	1755	-5054	-16093	562	-10518	-5640	-11580	-233	-8226	-8560	-8915	-185	-8891	-8609	-8599	-179
1.383333	-30	41	85	-60	-116	-36	8	-15	-18	-6	-76	-64	-99	-17	-32	-60	-105	30	-87	-31	-108	-25	-104	-70	-65	-3	-98	-13	-73	-70	-142	-76	-173	1996	-5050	-16200	236	-10409	-5663	-11558	-246	-8179	-8535	-8806	-111	-8797	-8586	-8512	-153
1.384167	-26	38	86	-59	-112	-38	9	-15	-24	4	-73	-64	-98	-40	-31	-59	-101	34	-85	-32	-104	-22	-100	-68	-63	-3	-99	-13	-73	-72	-147	-75	-72	2231	-5081	-16289	-263	-10276	-5680	-11524	-283	-8125	-8492	-8686	-31	-8708	-8559	-8424	-169
1.385000	-25	40	90	-57	-108	-34	12	-15	-18	6	-69	-64	-98	-13	-28	-56	-100	36	-85	-30	-107	-23	-99	-66	-77	0	-101	-14	-70	-69	-143	-74	-94	2455	-5143	-16339	-464	-10133	-5692	-11492	-284	-8060	-8436	-8552	-176	-8620	-8535	-8336	-162
1.385833	-22	40	90	-55	-107	-32	16	-13	-21	-5	-69	-61	-94	-15	-27	-58	-99	37	-82	-31	-104	-19	-96	-66	-65	4	-98	-10	-69	-68	-146	-74	-51	2674	-5232	-16361	-351	-9978	-5702	-11461	-263	-7983	-8370	-8440	-79	-8537	-8517	-8248	-130
1.386667	-24	42	89	-36	-110	-32	13	-14	-21	6	-67	-62	-95	-11	-28	-55	-100	34	-83	-31	-103	-22	-100	-67	-65	2	-100	-26	-74	-66	-144	-72	-266	2879	-5330	-16358	455	-9812	-5701	-11427	-285	-7893	-8291	-8317	-718	-8456	-8497	-8169	-125
1.387500	-30	42	87	-56	-107	-32	12	-14	-15	9	-92	-63	-72	-12	-26	-78	-100	34	-85	-32	-104	-22	-99	-69	-63	1	-99	-11	-72	-68	-146	-72	-229	3071	-5447	-16317	1302	-9649	-5696	-11381	-282	-7787	-8198	-8193	73	-8376	-8479	-8091	-121
1.388333	-30	43	93	-58	-111	-32	15	-18	-18	5	-69	-62	-96	-13	-27	-57	-96	36	-82	-32	-104	-25	-97	-67	-62	-3	-105	-10	-74	-49	-146	-75	-211	3253	-5565	-16239	1842	-9475	-5688	-11366	-287	-7669	-8097	-8071	-130	-8292	-8460	-8024	-139
1.389167	-27	38	86	-59	-112	-34	12	-14	-21	7	-69	-45	-100	-13	-29	-58	-100	33	-87	-35	-107	-25	-97	-69	-65	1	-101	-11	-74	-70	-146	-73	-138	3423	-5687	-16129	2335	-9288	-5662	-11331	-320	-7534	-7989	-7940	-217	-8209	-8441	-7959	-297
1.390000	-25	51	87	-59	-113	-32	11	-12	-21	6	-72	-66	-103	-17	-31	-57	-101	32	-88	-34	-111	-27	-100	-70	-66	-1	-94	-15	-78	-74	-148	-76	-127	3584	-5798	-15992	2713	-9130	-5654	-11297	-337	-7389	-7871	-7817	-236	-8122	-8420	-7910	-487
1.390833	-29	42	87	-63	-110	-33	8	9	-19	-13	-72	-64	-100	-17	-30	-59	-100	32	-84	-36	-105	-28	-98	-70	-63	0	-98	-14	-74	-68	-147	-69	-12	3742	-5896	-15816	3052	-8971	-5630	-11260	-318	-7227	-7750	-7683	-211	-8026	-8392	-7860	-420
1.391667	-24	45	90	-58	-108	-33	13	-15	-15	8	-68	-65	-98	-14	-30	-57	-98	34	-83	-33	-102	-24	-98	-66	-69	2	-99	-13	-73	-69	-151	-70	-164	3885	-5976	-15616	3277	-8814	-5606	-11221	-315	-7055	-7630	-7554	-855	-7927	-8364	-7821	-344
1.392500	-24	45	90	-59	-111	-33	13	-13	-14	9	-69	-44	-98	-5	-25	-56	-99	36	-84	-33	-104	-24	-100	-67	-63	1	-101	-10	-72	-66	-147	-73	-34	4021	-6036	-15396	3485	-8673	-5622	-11186	-289	-6879	-7509	-7423	-287	-7817	-8331	-7786	-354
1.393333	-26	44	92	-56	-107	-29	17	-11	-16	8	-68	-61	-96	-12	-27	-58	-97	38	-80	-30	-102	-22	-96	-66	-59	0	-133	-11	-70	-67	-146	-74	3	4154	-6064	-15163	3578	-8542	-5557	-11142	-262	-6696	-7395	-7294	113	-7703	-8297	-7763	-290
1.394167	-24	46	93	-56	-112	-31	11	-14	-11	21	-69	-63	-95	-11	-25	-57	-98	37	-82	-30	-103	-25	-100	-70	-62	0	-101	-11	-74	-67	-147	-74	86	4274	-6073	-14921	3672	-8421	-5539	-11102	-291	-6515	-7289	-7171	-84	-7588	-8264	-7743	-270
1.395000	-26	42	87	-59	-110	-34	12	-15	-22	4	-73	-64	-94	-14	-28	-62	-103	26	-85	-35	-107	-23	-101	-70	-64	-4	-101	-13	-73	-67	-150	-78	84	4399	-6047	-14673	3776	-8326	-5522	-11057	-265	-6334	-7190	-7055	-169	-7471	-8227	-7727	-270
1.395833	-28	42	87	-59	-114	-7	13	-25	-19	4	-52	-61	-100	-16	-29	-59	-101	33	-84	-34	-108	-23	-102	-72	-67	-4	-101	-15	-72	-70	-149	-75	-72	4511	-5992	-14430	3791	-8242	-5525	-11016	-272	-6163	-7096	-6946	-125	-7341	-8186	-7715	-183
1.396667	-23	44	86	-59	-112	-33	12	-17	-18	4	-73	-63	-98	-15	-30	-60	-102	29	-87	-34	-104	-24	-91	-67	-65	-4	-101	-12	-83	-67	-147	-76	49	4617	-5905	-14198	3796	-8169	-5488	-10970	-283	-6002	-7007	-6847	-139	-7215	-8140	-7706	-68
1.397500	-27	42	88	-58	-110	-34	11	-16	-22	2	-66	-61	-94	-14	-29	-59	-99	33	-84	-34	-104	-23	-100	-74	-65	-6	-102	-13	-75	-69	-150	-76	90	4729	-5788	-13980	3802	-8111	-5475	-10886	-272	-5852	-6938	-6762	-108	-7093	-8088	-7695	-53
1.398333	-27	40	86	-53	-110	-36	10	-18	-23	3	-75	-65	-100	-16	-28	-63	-103	28	-87	-38	-107	-10	-102	-74	-64	-5	-102	-15	-74	-70	-152	-77	104	4816	-5655	-13788	3641	-8058	-5464	-10876	-300	-5720	-6876	-6692	-7	-6981	-8036	-7690	-56
1.399167	-27	38	84	-62	-113	-38	9	-17	-23	0	-79	-67	-77	-4	-31	-62	-104	32	-87	-35	-105	-19	-100	-68	-66	-3	-101	-14	-75	-67	-147	-76	212	4908	-5482	-13617	3512	-8014	-5446	-10806	-280	-5601	-6822	-6645	265	-6872	-7972	-7687	0
1.400000	-28	41	85	-61	-113	-35	11	-15	-16	2	-73	-63	-95	-16	-30	-59	-100	33	-97	-39	-104	-19	-103	-69	-64	-4	-87	-14	-73	-70	-149	-76	-70	4988	-5297	-13481	3577	-7972	-5423	-10780	-240	-5511	-6795	-6618	-599	-6781	-7900	-7680	33
1.400833	-24	41	87	-61	-110	-34	17	-17	-19	-16	-75	-64	-96	-18	-28	-57	-100	35	-86	-34	-104	-22	-101	-68	-66	-4	-100	-15	-75	-72	-148	-80	17	5073	-5086	-13378	4488	-7931	-5400	-10737	-225	-5435	-6757	-6615	-93	-6704	-7826	-7689	39
1.401667	-26	41	88	-62	-115	-35	10	-17	-17	3	-75	-64	-97	-18	-27	-60	-103	33	-88	-34	-107	-24	-127	-73	-41	-3	-102	-15	-73	-73	-148	-77	97	5136	-4868	-13309	5475	-7894	-5370	-10696	-221	-5384	-6739	-6642	145	-6644	-7731	-7698	11
1.402500	-24	41	89	-60	-111	-35	16	-15	-17	6	-75	-64	-98	-30	-30	-60	-97	33	-85	-35	-105	-23	-102	-70	-64	-5	-102	-16	-75	-72	-151	-78	-17	5201	-4641	-13273	5101	-7844	-5328	-10658	-227	-5357	-6734	-6688	-255	-6605	-7635	-7713	16
1.403333	-26	44	86	-64	-126	-39	11	-16	-16	0	-76	-63	-96	-17	-28	-60	-100	32	-88	-34	-111	-23	-105	-68	-65	-5	-102	-14	-75	-70	-156	-78	-9	5255	-4411	-13273	4447	-7792	-5275	-10629	-249	-5350	-6734	-6769	-28	-6587	-7521	-7733	119
1.404167	-25	40	89	-60	-111	-32	11	-15	-16	3	-74	-63	-94	-13	-30	-59	-101	33	-87	-32	-105	-22	-103	-67	-65	-1	-101	-13	-75	-72	-147	-78	-68	5300	-4192	-13302	3761	-7732	-5210	-10599	-228	-5367	-6739	-6872	67	-6591	-7400	-7758	209
1.405000	-23	45	91	-59	-108	-33	11	-14	-15	6	-72	-62	-94	-14	-26	-65	-96	36	-82	-30	-101	-22	-100	-67	-62	0	-100	-12	-70	-67	-144	-73	-142	5343	-3953	-13353	3198	-7662	-5133	-10574	-204	-5393	-6750	-7002	-483	-6615	-7267	-7794	251
1.405833	-22	43	93	-61	-113	-31	1	-12	-12	8	-74	-64	-92	-14	-26	-60	-98	33	-88	-30	-101	-21	-98	-65	-62	0	-100	-12	-73	-69	-143	-75	21	5366	-3737	-13412	2950	-7596	-5048	-10564	-229	-5450	-6769	-7156	-193	-6663	-7124	-7847	259
1.406667	-26	41	90	-61	-109	-32	13	-16	-21	1	-75	-62	-96	-16	-28	-61	-99	33	-85	-34	-108	-23	-104	-70	-65	-4	-94	-14	-75	-72	-150	-75	2	5389	-3536	-13520	2362	-7518	-4958	-10560	-266	-5522	-6796	-7332	224	-6733	-6989	-7906	261
1.407500	-29	37	88	-63	-113	-36	10	-19	-25	1	-79	-65	-100	-44	-28	-59	-102	30	-87	-35	-105	-23	-101	-66	-66	0	-101	-13	-73	-69	-147	-74	-7	5395	-3360	-13628	1901	-7435	-4850	-10567	-251	-5605	-6811	-7523	12	-6816	-6829	-7978	271
1.408333	-24	37	88	-59	-111	-30	10	-13	-24	4	-77	-64	-97	-15	-29	-60	-101	37	-85	-32	-104	-41	-104	-70	-66	-4	-103	-14	-70	-70	-147	-77	32	5392	-3195	-13719	1540	-7355	-4743	-10574	-220	-5702	-6831	-7729	-49	-6918	-6682	-8066	275
1.409167	-26	40	88	-62	-111	-31	11	-14	-40	5	-73	-64	-96	-28	-26	-60	-98	34	-87	-34	-105	-26	-98	-67	-60	0	-98	-12	-75	-67	-145	-74	-87	5378	-3057	-13818	1204	-7291	-4625	-10589	-211	-5803	-6839	-7941	28	-7027	-6534	-8155	273
1.410000	-27	41	89	-60	-110	-30	11	-15	-16	5	-76	-63	-96	-16	-28	-60	-99	34	-94	-31	-104	-22	-102	-74	-65	-4	-97	-14	-72	-70	-144	-72	-142	5352	-2947	-13903	1002	-7196	-4503	-10614	-220	-5916	-6846	-8166	-79	-7147	-6391	-8258	280
1.410833	-25	41	87	-58	-107	-30	15	-49	-21	8	-72	-62	-93	-14	-27	-60	-97	36	-85	-32	-103	-22	-99	-68	-62	2	-97	-15	-93	-68	-147	-74	-159	5315	-2858	-13977	713	-7129	-4387	-10644	-224	-6033	-6842	-8377	-238	-7274	-6262	-8363	294
1.411667	-24	43	90	-57	-108	-30	15	-11	-17	6	-72	-62	-97	-15	-27	-56	-97	45	-83	-30	-104	-19	-97	-66	-82	5	-96	-11	-70	-66	-144	-70	-76	5265	-2812	-14029	408	-7070	-4264	-10683	-248	-6153	-6832	-8592	-4	-7400	-6148	-8475	284
1.412500	-19	44	90	-58	-111	-29	13	-10	-14	7	-65	-62	-95	-13	-25	-85	-97	36	-82	-30	-102	-18	-96	-67	-63	3	-98	-9	-68	-64	-142	-70	-3	5202	-2787	-14069	182	-7029	-4147	-10732	-223	-6276	-6805	-8800	372	-7527	-6051	-8592	265
1.413333	-26	25	90	-56	-107	-28	15	-11	-14	10	-68	-61	-90	-14	-24	-56	-94	40	-81	-28	-100	-16	-97	-66	-57	3	-99	-9	-69	-66	-145	-69	-210	5131	-2791	-14078	-4	-7002	-4030	-10780	-174	-6396	-6773	-8999	-325	-7656	-5976	-8705	258
1.414167	-21	46	91	-58	-107	-31	17	-9	-13	-4	-70	-61	-93	-11	-24	-57	-97	38	-84	-30	-101	-21	-99	-66	-63	1	-98	-10	-72	-66	-144	-70	-234	5051	-2828	-14070	-58	-6942	-3926	-10845	-152	-6518	-6726	-9184	-32	-7780	-5925	-8818	257
1.415000	-26	41	87	-59	-111	-32	12	-16	-21	4	-74	-67	-100	-17	-29	-61	-104	41	-88	-33	-105	-24	-103	-70	-67	-1	-101	-16	-79	-70	-148	-77	75	4956	-2891	-14042	-169	-7011	-3824	-10915	-135	-6635	-6666	-9370	624	-7918	-5907	-8922	233
1.415833	-31	38	82	-74	-119	-39	4	-17	-25	3	-77	-67	-100	-21	-30	-63	-107	33	-88	-33	-110	-26	-101	-73	-64	-1	-99	-15	-83	-70	-148	-75	-79	4866	-2968	-13967	-253	-7041	-3724	-10979	-144	-6738	-6593	-9500	-112	-8007	-5897	-9012	229
1.416667	-28	41	89	-64	-111	-31	13	-14	-17	6	-77	-72	-100	-17	-24	-60	-102	34	-85	-33	-107	-22	-100	-69	-65	-1	-101	-14	-75	-68	-147	-75	-10	4764	-3067	-13923	-301	-7088	-3626	-11047	-160	-6834	-6510	-9625	58	-8108	-5911	-9098	223
1.417500	-22	41	88	-61	-108	-34	11	-17	-21	5	-70	-65	-101	-16	-26	-60	-97	35	-86	-34	-104	-21	-102	-68	-66	-4	-102	-13	-69	-69	-149	-74	84	4665	-3187	-13842	-377	-7149	-3538	-11116	-197	-6927	-6417	-9727	349	-8202	-5958	-9165	222
1.418333	-25	40	86	-61	-109	-33	11	-15	-16	7	-74	-64	-95	-15	-28	-60	-100	33	-86	-31	-107	-17	-102	-67	-63	0	-100	-13	-70	-67	-148	-75	-34	4554	-3308	-13754	-517	-7232	-3451	-11188	-177	-7004	-6314	-9807	20	-8295	-6022	-9219	189
1.419167	-29	42	88	-59	-108	-30	12	-14	-17	7	-70	-64	-95	-15	-26	-59	-100	34	-84	-32	-104	-21	-99	-67	-65	-1	-99	-10	-72	-66	-129	-74	-96	4446	-3435	-13656	-418	-7318	-3372	-11255	-128	-7069	-6208	-9863	-100	-8351	-6099	-9261	181
1.420000	-27	41	88	-58	-111	-32	11	-13	-14	7	-73	-66	-97	-14	-23	-60	-98	30	-87	-33	-102	-21	-97	-66	-64	-3	-98	-12	-73	-66	-144	-72	-75	4332	-3574	-13562	-443	-7412	-3299	-11315	-108	-7121	-6089	-9894	401	-8409	-6168	-9291	194
1.420833	-24	64	89	-35	-107	-32	13	13	-19	7	-72	-66	-95	-14	-25	-64	-97	36	-83	-33	-103	-16	-99	-70	-63	-1	-99	-13	-69	-65	-147	-74	56	4216	-3708	-13467	-266	-7513	-3238	-11369	-109	-7163	-5998	-9907	164	-8463	-6284	-9307	194
1.421667	-25	37	87	-63	-110	-36	12	-15	-21	5	-73	-65	-97	-15	-26	-61	-104	34	-85	-36	-105	-21	-100	-68	-63	-1	-101	-14	-74	-67	-147	-75	133	4094	-3839	-13380	-9	-7613	-3182	-11416	-90	-7197	-5894	-9896	-24	-8500	-6384	-9314	183
[truncated: 10,293 more rows]
[truncated: 15 more columns]
