# Supplementary material for: Novel Methods for Surface EMG Analysis and Exploration Based on Multi-Modal Gaussian Mixture Models
Source: PLoS One. 2016 Jun 30;11(6):e0157239. doi: 10.1371/journal.pone.0157239 (PMC4928879; doi:10.1371/journal.pone.0157239)
Supplement: S2 File — (ZIP) [file pone.0157239.s002.zip › Haf_horses_walk_data/Haf_h06_w1_kin.trc]

PathFileType	4	(X/Y/Z)	D:\Users\zsoldosr\Desktop\HaflingerProjektEMGBiopsy\RawData\M2\Luxiw1r.trc
DataRate	CameraRate	NumFrames	NumMarkers	Units	OrigDataRate	OrigDataStartFrame	OrigNumFrames
120.00	120.00	1200	7	mm	120.00	1	1200
Frame#	Time	Head			Withers			Sacrum			HFL			HFR			HHL			HHR
		X1	Y1	Z1	X2	Y2	Z2	X3	Y3	Z3	X4	Y4	Z4	X5	Y5	Z5	X6	Y6	Z6	X7	Y7	Z7
1	0.000	1011.55029	-91.98127	1442.35620	-79.12068	77.98374	1341.58337	-934.63464	194.73981	1321.12561	-36.86938	371.13449	177.11345	352.64355	-89.03592	2.75215	-424.50662	336.03500	13.31647	-1177.73169	23.27743	-2.34949
2	0.008	1015.35968	-92.27359	1434.57886	-80.28138	80.18126	1343.03967	-935.24969	196.71112	1318.20190	-11.05090	368.72751	177.86465	339.18021	-88.24806	2.82466	-411.15192	343.72083	9.57064	-1191.17993	24.23626	-2.12173
3	0.017	1018.88074	-92.56116	1427.42920	-81.23408	82.18179	1344.49475	-935.74097	198.66473	1315.19055	14.89338	365.73187	177.39502	325.72705	-87.41946	2.88941	-400.47128	352.06564	6.39615	-1204.70581	25.23746	-1.95245
4	0.025	1021.88110	-92.83900	1421.42896	-81.81530	83.81928	1345.92871	-936.01538	200.60321	1312.02930	41.05611	361.87955	175.30072	312.27301	-86.53735	2.92563	-394.14523	360.96695	3.71786	-1218.30164	26.16874	-1.78869
5	0.033	1024.21228	-93.10696	1416.94385	-81.93993	84.99883	1347.28931	-936.02411	202.54840	1308.70044	67.50894	357.24133	172.07210	298.81137	-85.61685	2.90396	-392.62991	369.48856	0.95875	-1231.92712	26.92497	-1.57394
6	0.042	1025.80884	-93.36823	1414.18628	-81.61526	85.72401	1348.48987	-935.76251	204.52051	1305.23633	94.29837	352.04242	168.52483	285.33496	-84.65969	2.82090	-395.39410	376.42899	-2.12907	-1245.56445	27.59640	-1.35826
7	0.050	1026.67090	-93.63212	1413.24988	-80.92790	86.07816	1349.42639	-935.26099	206.51778	1301.71814	121.36975	346.49301	165.17259	271.81107	-83.64699	2.73653	-401.40503	381.03986	-4.98925	-1259.17810	28.32642	-1.18229
8	0.058	1026.83411	-93.92027	1414.15259	-80.00688	86.17095	1350.00952	-934.56757	208.50998	1298.27051	148.53548	340.64313	161.91452	258.22375	-82.58751	2.73179	-409.93793	383.47867	-6.90482	-1272.69299	29.12740	-0.95525
9	0.067	1026.33521	-94.25688	1416.87524	-78.98080	86.09021	1350.19019	-933.73242	210.44334	1295.04797	175.58035	334.31946	158.13849	244.62001	-81.51479	2.80498	-420.78928	384.63559	-7.80157	-1286.00928	29.92304	-0.50255
10	0.075	1025.19250	-94.64930	1421.38489	-77.94691	85.88255	1349.96497	-932.79919	212.26086	1292.21191	202.41374	327.28223	153.17117	231.05585	-80.43159	2.86154	-433.50314	385.43109	-8.10269	-1299.01099	30.66012	0.34616
11	0.083	1023.40741	-95.08320	1427.64868	-76.95774	85.56506	1349.36389	-931.79987	213.92537	1289.90686	229.12881	319.46072	146.73715	217.52737	-79.30582	2.82092	-447.09323	386.32599	-8.23540	-1311.60046	31.36768	1.71274
12	0.092	1020.97430	-95.54092	1435.63684	-76.02522	85.14427	1348.42651	-930.75714	215.41550	1288.24109	255.92548	310.99133	139.07077	203.99925	-78.11378	2.69288	-460.72443	387.40909	-8.44764	-1323.73975	32.13491	3.65140
13	0.100	1017.88031	-96.01993	1445.30957	-75.14062	84.62294	1347.18652	-929.69244	216.70897	1287.27527	282.98297	302.09967	130.71115	190.46790	-76.85524	2.54222	-474.12158	388.66760	-8.77190	-1335.42627	33.02799	6.14121
14	0.108	1014.09729	-96.53304	1456.59814	-74.29955	84.00246	1345.67334	-928.62689	217.78491	1287.02197	310.37216	293.05319	122.22948	176.96634	-75.53223	2.40478	-487.35870	390.07526	-9.09658	-1346.64417	34.04187	9.10551
15	0.117	1009.58307	-97.09402	1469.39209	-73.51751	83.28885	1343.92432	-927.57959	218.62830	1287.44263	338.06461	284.13702	114.00227	163.52420	-74.14733	2.27320	-500.57401	391.53714	-9.33359	-1357.36572	35.12527	12.46151
16	0.125	1004.30096	-97.69762	1483.54187	-72.83070	82.49583	1341.98938	-926.56964	219.22380	1288.44775	366.04453	275.51639	106.09281	150.13393	-72.72967	2.15771	-513.83698	392.92297	-9.49811	-1367.54187	36.22026	16.15795
17	0.133	998.24219	-98.31665	1498.87439	-72.28729	81.64274	1339.92358	-925.61206	219.56546	1289.91260	394.36685	267.15540	98.34311	136.76523	-71.33687	2.09186	-527.12732	394.22266	-9.64763	-1377.08301	37.28529	20.18872
18	0.142	991.43823	-98.91866	1515.20190	-71.93023	80.75156	1337.77649	-924.70764	219.67920	1291.70520	423.06882	258.92776	90.61198	123.42004	-70.02495	2.07937	-540.38324	395.53650	-9.80867	-1385.89209	38.35740	24.59090
19	0.150	983.95563	-99.48147	1532.31213	-71.77686	79.84307	1335.58557	-923.84100	219.62247	1293.71338	452.05112	250.75192	82.91535	110.13475	-68.81575	2.08524	-553.57184	396.89481	-9.97161	-1393.85217	39.62311	29.39461
20	0.158	975.85834	-100.00732	1549.96436	-71.81065	78.95111	1333.38135	-922.98779	219.46222	1295.85608	481.01099	242.64024	75.38289	96.91324	-67.68698	2.07356	-566.71423	398.23944	-10.10303	-1400.62231	41.27158	34.57209
21	0.167	967.17847	-100.52974	1567.91003	-71.98969	78.16196	1331.19958	-922.11908	219.26283	1298.08264	509.42847	234.66739	68.15470	83.71085	-66.60246	2.04096	-579.85852	399.53195	-10.16610	-1405.36987	43.16711	40.02968
22	0.175	957.94733	-101.09671	1585.91101	-72.26095	77.62533	1329.09436	-921.20398	219.08583	1300.36548	536.65063	226.87689	61.28805	70.48843	-65.53831	2.00701	-593.02942	400.75818	-10.16918	-1406.89124	44.89358	45.47049
23	0.183	948.23242	-101.75175	1603.74780	-72.57057	77.50571	1327.13879	-920.22058	218.98303	1302.68896	562.08313	219.27229	54.71532	57.23532	-64.45992	1.97929	-606.20758	401.90256	-10.17264	-1404.20947	46.23006	50.18595
24	0.192	938.13361	-102.53540	1621.22607	-72.86757	77.91601	1325.41235	-919.16791	218.98923	1305.03943	585.35999	211.90158	48.29660	43.94846	-63.31638	1.95201	-619.39063	402.96936	-10.22575	-1397.04956	47.32935	53.22753
25	0.200	927.77148	-103.48042	1638.17810	-73.10739	78.87563	1323.98987	-918.06311	219.12122	1307.40515	606.34595	204.84238	41.90282	30.61853	-62.09460	1.92688	-632.64404	403.97833	-10.32438	-1385.76343	48.43130	53.94977
26	0.208	917.28601	-104.58266	1654.45496	-73.25623	80.31245	1322.93201	-916.93097	219.38211	1309.77917	624.98010	198.15099	35.45772	17.23349	-60.84791	1.91639	-646.02856	404.94830	-10.42698	-1370.96729	49.62881	52.43132
27	0.217	906.82416	-105.78647	1669.91858	-73.28404	82.11365	1322.27332	-915.80133	219.76778	1312.16064	641.10272	191.91696	28.91351	3.78677	-59.66861	1.93929	-659.52655	405.91068	-10.47768	-1353.36902	50.88848	49.60135
28	0.225	896.51758	-107.03855	1684.44409	-73.15746	84.18233	1322.01563	-914.71472	220.26477	1314.55212	654.42926	186.29373	22.20100	-9.72354	-58.63926	2.01358	-673.09113	406.88574	-10.44134	-1333.91992	52.19092	47.00921
29	0.233	886.47253	-108.36219	1697.92822	-72.85057	86.44967	1322.12927	-913.72241	220.84322	1316.95752	664.67340	181.43948	15.30289	-23.29602	-57.75956	2.12884	-686.70966	407.84296	-10.34908	-1313.87744	53.64446	46.00076
30	0.242	876.78516	-109.83270	1710.28491	-72.35411	88.86913	1322.56213	-912.86920	221.46574	1319.37781	671.64557	177.48810	8.47134	-36.90826	-56.92826	2.23445	-700.37524	408.76367	-10.26096	-1294.28174	55.45142	46.71656
31	0.250	867.57050	-111.47678	1721.43018	-71.66914	91.42048	1323.25342	-912.17505	222.10767	1321.80554	675.24188	174.54539	2.35992	-50.52750	-56.04499	2.28949	-714.05444	409.68945	-10.18528	-1275.23767	57.73534	48.06556
32	0.258	858.97522	-113.23018	1731.27820	-70.80796	94.09377	1324.14624	-911.63239	222.76477	1324.22656	675.38672	172.63661	-2.22946	-64.14023	-55.09498	2.30399	-727.71564	410.63641	-10.10011	-1255.89185	60.39967	48.83852
33	0.267	851.15845	-115.00411	1739.75000	-69.80161	96.86572	1325.19531	-911.21716	223.44632	1326.63037	672.00000	171.67476	-4.94870	-77.72684	-54.14140	2.31281	-741.35889	411.55579	-10.01506	-1235.14832	63.17222	48.61766
34	0.275	844.26123	-116.78187	1746.78442	-68.69371	99.70271	1326.37024	-910.89990	224.16417	1329.01624	665.05481	171.49010	-6.18469	-91.25940	-53.30724	2.35109	-755.01038	412.41046	-9.94400	-1212.35742	65.78516	47.70129
35	0.283	838.40179	-118.61476	1752.34497	-67.53341	102.56255	1327.65381	-910.65234	224.92464	1331.38684	654.84967	171.86493	-6.63010	-104.72635	-52.71859	2.45287	-768.69843	413.21906	-9.86842	-1187.46472	68.10049	46.61864
36	0.292	833.70044	-120.50601	1756.42981	-66.37828	105.37840	1329.03735	-910.45319	225.72476	1333.73511	642.27313	172.59050	-6.77319	-118.05807	-52.39799	2.64070	-782.42755	414.03687	-9.77468	-1160.78430	70.10910	45.77852
37	0.300	830.28589	-122.34349	1759.07813	-65.29016	108.06022	1330.51306	-910.29639	226.55020	1336.03760	628.54504	173.52681	-6.82971	-131.07755	-52.26684	2.95283	-796.17572	414.92599	-9.67300	-1132.76880	71.86063	45.32515
38	0.308	828.25769	-123.96299	1760.35962	-64.32348	110.52076	1332.06763	-910.19330	227.37604	1338.25623	614.60126	174.59091	-6.89354	-143.60919	-52.26094	3.48495	-809.94073	415.92188	-9.55163	-1103.85083	73.37092	45.19666
39	0.317	827.65045	-125.22186	1760.35889	-63.52316	112.69384	1333.68298	-910.16705	228.17218	1340.34277	600.81848	175.72298	-7.02596	-155.54364	-52.38910	4.35265	-823.75854	416.99957	-9.37985	-1074.28967	74.58996	45.25985
40	0.325	828.42810	-126.01332	1759.16553	-62.92754	114.53409	1335.34167	-910.25006	228.90598	1342.24731	587.19952	176.88583	-7.25342	-166.75476	-52.69982	5.61761	-837.61035	418.06635	-9.19443	-1044.12146	75.45417	45.39311
41	0.333	830.49158	-126.28143	1756.86890	-62.56127	116.01428	1337.02893	-910.48303	229.54279	1343.92346	573.63477	178.06258	-7.53551	-177.05756	-53.24965	7.29171	-851.38495	419.03098	-9.10067	-1013.27893	75.91739	45.54185
42	0.342	833.69568	-126.03409	1753.54944	-62.42792	117.12576	1338.73083	-910.90753	230.04871	1345.33215	560.04413	179.24126	-7.77104	-186.29474	-54.12330	9.43794	-865.01367	419.93158	-9.12282	-981.75183	75.93592	45.73400
43	0.350	837.87634	-125.32101	1749.26367	-62.51649	117.87214	1340.43542	-911.55566	230.38857	1346.44531	546.42767	180.41136	-7.86581	-194.43939	-55.42032	12.28098	-878.55151	420.92462	-9.13613	-949.65771	75.47196	46.01813
44	0.358	842.87292	-124.21356	1744.03882	-62.81107	118.25517	1342.13171	-912.43829	230.52704	1347.25073	532.84552	181.55896	-7.81914	-201.47095	-57.24339	16.31776	-892.08612	422.06662	-9.02534	-917.23499	74.52879	46.38417
45	0.367	848.53870	-122.79472	1737.88220	-63.29474	118.26488	1343.80347	-913.53857	230.44145	1347.75073	519.34839	182.66455	-7.73883	-206.82281	-59.90377	22.47674	-905.64862	423.23120	-8.81875	-884.78735	73.16216	46.73860
46	0.375	854.75739	-121.13241	1730.79175	-63.95404	117.88772	1345.42725	-914.81982	230.13026	1347.95581	505.92902	183.73460	-7.75227	-208.84161	-64.05341	31.92780	-919.22498	424.30740	-8.61857	-852.59131	71.44160	46.95056
47	0.383	861.45947	-119.24869	1722.76282	-64.78080	117.12514	1346.97266	-916.24274	229.61380	1347.87524	492.53027	184.81726	-7.90662	-205.30981	-70.24352	45.05855	-932.79175	425.32455	-8.51146	-820.81055	69.41358	46.91625
48	0.392	868.61707	-117.10365	1713.79370	-65.76569	116.00209	1348.40552	-917.77020	228.92996	1347.51660	479.10504	185.96725	-8.15186	-195.04144	-78.30464	60.42039	-946.30835	426.37933	-8.53497	-789.48114	67.07289	46.57830
49	0.400	876.21887	-114.61090	1703.88428	-66.89034	114.56320	1349.68921	-919.36169	228.12088	1346.89111	465.67453	187.19475	-8.40295	-178.81866	-87.28621	75.15211	-959.72937	427.55664	-8.62087	-758.58435	64.34234	45.90865
50	0.408	884.24048	-111.74264	1693.03528	-68.12739	112.86115	1350.78992	-920.97827	227.22446	1346.01575	452.30185	188.43700	-8.60039	-158.63446	-95.98691	86.74553	-973.09338	428.87552	-8.60314	-728.13403	61.10788	44.89096
51	0.417	892.61865	-108.67666	1681.26123	-69.44868	110.94263	1351.68616	-922.59167	226.28088	1344.90747	438.99878	189.62228	-8.71597	-136.34073	-103.60796	94.42635	-986.53369	430.24323	-8.35872	-698.19995	57.28824	43.50433
52	0.425	901.26660	-105.72788	1668.59497	-70.83248	108.85240	1352.37524	-924.18231	225.33528	1343.57043	425.70651	190.76340	-8.76518	-113.00339	-110.03905	99.10739	-1000.11816	431.52847	-7.94970	-668.91595	52.87566	41.68139
53	0.433	910.11914	-103.10023	1655.07849	-72.26669	106.64767	1352.87305	-925.73450	224.41937	1341.99182	412.37518	191.92610	-8.81358	-89.05011	-115.62579	102.39380	-1013.74841	432.71475	-7.59692	-640.56207	47.91515	39.25848
54	0.442	919.13879	-100.82764	1640.75830	-73.75186	104.39116	1353.20972	-927.24072	223.52599	1340.14771	399.01050	193.13686	-8.91753	-64.61017	-120.75195	105.60477	-1027.27832	433.88367	-7.48398	-613.64349	42.43274	36.01687
55	0.450	928.28888	-98.89209	1625.68225	-75.29782	102.13000	1353.42114	-928.70813	222.60646	1338.01855	385.63531	194.36787	-9.08109	-39.68457	-125.55684	109.30992	-1040.66687	435.05426	-7.59809	-588.78357	36.37170	31.83927
56	0.458	937.51843	-97.27805	1609.88757	-76.91228	99.88538	1353.54224	-930.15186	221.59912	1335.60205	372.25134	195.57542	-9.26877	-14.26697	-129.87282	113.38599	-1053.98376	436.17773	-7.76313	-566.50531	29.60689	26.82571
57	0.467	946.76489	-95.97035	1593.38684	-78.58926	97.65426	1353.59998	-931.57977	220.46254	1332.91394	358.85913	196.73106	-9.42615	11.54398	-133.44313	117.37379	-1067.32251	437.23685	-7.82275	-547.19287	22.01703	21.26877
58	0.475	955.96704	-94.95382	1576.15991	-80.30079	95.42245	1353.60571	-932.98065	219.18826	1329.97278	345.48798	197.83708	-9.51639	37.58279	-136.18582	120.81992	-1080.74585	438.21271	-7.81134	-531.19818	13.55072	15.57802
59	0.483	965.07013	-94.20094	1558.16113	-81.99461	93.18865	1353.55493	-934.32275	217.79852	1326.78564	332.17142	198.91855	-9.54800	63.73920	-138.14046	123.40146	-1094.25745	439.07111	-7.89591	-518.83148	4.31934	10.22234
60	0.492	974.01160	-93.66763	1539.34424	-83.59939	90.98108	1353.43982	-935.56348	216.33104	1323.35266	318.88611	199.98849	-9.56384	90.01895	-139.30411	124.90887	-1107.79199	439.86911	-8.14329	-510.27911	-5.30200	5.66162
61	0.500	982.70691	-93.33031	1519.68616	-85.03407	88.85441	1353.25977	-936.66431	214.81757	1319.68384	305.54907	201.04239	-9.61339	116.54080	-139.69579	125.24772	-1121.28137	440.75809	-8.43327	-505.64368	-14.65652	2.22175
62	0.508	991.04742	-93.23004	1499.20435	-86.22518	86.87230	1353.01697	-937.59631	213.27905	1315.80981	292.10056	202.09564	-9.70909	143.46815	-139.45877	124.47011	-1134.73096	441.83945	-8.59243	-504.99762	-22.87184	-0.05896
63	0.517	998.89325	-93.44004	1477.97644	-87.13096	85.08527	1352.70911	-938.33893	211.73297	1311.78955	278.56415	203.15987	-9.80919	170.88445	-138.78394	122.75909	-1148.20740	443.02417	-8.57235	-508.24316	-29.07952	-1.41937
64	0.525	1006.06476	-93.98342	1456.17456	-87.75179	83.51296	1352.33228	-938.88013	210.19376	1307.71521	264.99731	204.20529	-9.86737	198.72328	-137.81247	120.35630	-1161.77820	444.06775	-8.49673	-514.98596	-32.80044	-2.14835
65	0.533	1012.36401	-94.82327	1434.10205	-88.11690	82.13654	1351.88416	-939.21729	208.66800	1303.71375	251.42279	205.22398	-9.87866	226.82083	-136.67593	117.51345	-1175.47424	444.81317	-8.52051	-524.69769	-34.19290	-2.46780
66	0.542	1017.62390	-95.91190	1412.20532	-88.26022	80.91591	1351.36218	-939.35370	207.15659	1299.94019	237.84406	206.27907	-9.86194	255.00702	-135.57816	114.48209	-1189.27075	445.35651	-8.65559	-536.77112	-33.95068	-2.63424
67	0.550	1021.75580	-97.21590	1391.04309	-88.20251	79.83070	1350.76074	-939.29370	205.66690	1296.55920	224.27267	207.43184	-9.81946	283.16965	-134.75577	111.43129	-1203.07056	445.97452	-8.72223	-550.26636	-32.95763	-2.90701
68	0.558	1024.77161	-98.72112	1371.22534	-87.94503	78.90072	1350.06616	-939.04041	204.21425	1293.72058	210.70822	208.64212	-9.75391	311.30301	-134.34470	108.31532	-1216.71790	446.94855	-8.46804	-564.12152	-31.88098	-3.34935
69	0.567	1026.77026	-100.41264	1353.33813	-87.46988	78.16576	1349.24915	-938.59711	202.80951	1291.53833	197.13367	209.78874	-9.70876	339.49921	-134.32654	104.87778	-1230.05676	448.33572	-7.79526	-577.80493	-30.97280	-3.81377
70	0.575	1027.90198	-102.23845	1337.86609	-86.74612	77.65624	1348.26123	-937.96875	201.46175	1290.08167	183.54073	210.76913	-9.73930	367.89072	-134.61992	100.81911	-1242.97668	449.89124	-6.79017	-591.34570	-30.22007	-4.15054
71	0.583	1028.33899	-104.13830	1325.13831	-85.74019	77.37785	1347.04602	-937.16443	200.20604	1289.37549	169.95589	211.52582	-9.87474	396.59436	-135.23761	95.98557	-1255.40906	451.32605	-5.48606	-604.83624	-29.56630	-4.35900
72	0.592	1028.26294	-106.11083	1315.31274	-84.42465	77.31264	1345.55872	-936.19391	199.12317	1289.40747	156.43503	212.05998	-10.11426	425.63568	-136.37862	90.49224	-1267.29639	452.52802	-3.80743	-618.25006	-28.98055	-4.53374
73	0.600	1027.85181	-108.19829	1308.39026	-82.78408	77.43217	1343.78076	-935.06201	198.31718	1290.13367	143.00943	212.46835	-10.41060	454.87009	-138.37399	84.73016	-1278.58752	453.51447	-1.73755	-631.56226	-28.45657	-4.72818
74	0.608	1027.26111	-110.42458	1304.23926	-80.82281	77.70732	1341.72156	-933.76910	197.86526	1291.47986	129.66309	212.87592	-10.69827	483.95306	-141.50638	79.18807	-1289.27649	454.35327	0.66289	-644.80042	-27.99300	-4.90717
75	0.617	1026.60767	-112.78778	1302.63232	-78.57415	78.10415	1339.41199	-932.31940	197.78212	1293.34888	116.36769	213.33934	-10.94955	512.40247	-145.77986	74.13196	-1299.38599	455.09659	3.32322	-657.99847	-27.55351	-5.01846
76	0.625	1025.95972	-115.27270	1303.28931	-76.10107	78.57467	1336.89758	-930.72192	198.01900	1295.63806	103.08951	213.85915	-11.16455	539.74243	-150.81992	69.37083	-1308.87646	455.69955	6.14477	-671.17126	-27.08336	-5.07497
77	0.633	1025.33960	-117.83537	1305.91882	-73.49031	79.05197	1334.23340	-928.98114	198.48511	1298.25757	89.78552	214.43333	-11.33881	565.61176	-156.02679	64.32775	-1317.56433	456.07770	9.04636	-684.33472	-26.57943	-5.13341
78	0.642	1024.73828	-120.40202	1310.24731	-70.84904	79.45699	1331.48181	-927.09851	199.07034	1301.13440	76.42865	215.07761	-11.45618	589.72546	-160.85776	58.39566	-1325.04944	456.24902	12.10913	-697.52246	-26.07480	-5.21564
79	0.650	1024.14209	-122.91808	1316.03320	-68.29309	79.72265	1328.71594	-925.09100	199.66449	1304.20264	63.01253	215.79521	-11.50435	611.77533	-165.04962	51.34612	-1330.65112	456.30585	15.60066	-710.76660	-25.55495	-5.28905
80	0.658	1023.55475	-125.38932	1323.07141	-65.92230	79.81210	1326.01660	-923.00415	200.16914	1307.39001	49.54116	216.53569	-11.50702	631.50708	-168.63838	43.50276	-1333.45349	456.25690	19.76229	-724.07446	-24.97071	-5.31061
81	0.667	1022.99487	-127.84966	1331.19214	-63.80400	79.70150	1323.46045	-920.90863	200.49634	1310.61499	36.01379	217.24751	-11.51611	648.91461	-171.75613	35.55227	-1332.41223	455.96350	24.39162	-737.43427	-24.30677	-5.27026
82	0.675	1022.48077	-130.30290	1340.25317	-61.97475	79.35024	1321.11011	-918.88794	200.56885	1313.79468	22.41510	217.95128	-11.56117	664.19952	-174.41797	28.18899	-1326.42639	455.17596	28.49614	-750.83453	-23.57032	-5.19201
83	0.683	1022.02423	-132.70151	1350.13098	-60.44724	78.69408	1319.01086	-917.02075	200.33315	1316.85461	8.74785	218.70694	-11.62152	677.48236	-176.47977	21.90066	-1314.52295	453.66113	30.63358	-764.29010	-22.74502	-5.10687
84	0.692	1021.63165	-134.95673	1360.72009	-59.21196	77.65304	1317.19617	-915.36151	199.77486	1319.73743	-4.94658	219.55914	-11.64816	688.49438	-177.72903	16.96911	-1296.30530	451.38037	29.92512	-777.84467	-21.81098	-5.03049
85	0.700	1021.30725	-136.96069	1371.92310	-58.23730	76.14603	1315.69458	-913.92578	198.92555	1322.41089	-18.63734	220.51266	-11.62366	696.37830	-178.07137	13.47484	-1272.47961	448.44116	26.79537	-791.52307	-20.78493	-4.95291
86	0.708	1021.05957	-138.60924	1383.63110	-57.47388	74.11707	1314.53064	-912.68951	197.84926	1324.87183	-32.34563	221.52591	-11.58781	699.86957	-177.66216	11.17219	-1245.07166	444.91690	22.84623	-805.29932	-19.69404	-4.84889
87	0.717	1020.90582	-139.81915	1395.70813	-56.86764	71.55297	1313.72607	-911.60767	196.61197	1327.14063	-46.09397	222.57187	-11.56891	698.00616	-176.76523	9.57993	-1216.85535	440.90442	19.96844	-819.12549	-18.55575	-4.70268
88	0.725	1020.87000	-140.53610	1407.98767	-56.37775	68.47537	1313.30359	-910.63550	195.26219	1329.24683	-59.85403	223.69022	-11.53627	690.93372	-175.53223	8.37020	-1189.87402	436.58066	19.17768	-832.96069	-17.39223	-4.51859
89	0.733	1020.97968	-140.73692	1420.28528	-55.98660	64.93201	1313.29016	-909.73456	193.82564	1331.21875	-73.60139	224.91039	-11.46327	680.04968	-174.00565	7.46476	-1164.19666	431.96909	20.09345	-846.77026	-16.19726	-4.32391
90	0.742	1021.26697	-140.43738	1432.41711	-55.69420	61.00546	1313.70959	-908.87402	192.30721	1333.07666	-87.35745	226.17061	-11.36972	667.15369	-172.31287	6.84171	-1138.34790	426.84760	21.55413	-860.53943	-14.93765	-4.16523
91	0.750	1021.76953	-139.69398	1444.20764	-55.50676	56.81808	1314.56580	-908.04407	190.70544	1334.82886	-101.11691	227.38919	-11.27319	653.48767	-170.73433	6.48508	-1110.84875	421.05182	22.66081	-874.28967	-13.63083	-4.06733
92	0.758	1022.52386	-138.58759	1455.48816	-55.42650	52.52416	1315.83179	-907.26740	189.02472	1336.46729	-114.78448	228.57631	-11.15216	639.63599	-169.46878	6.35133	-1081.13025	414.71414	23.24754	-888.04926	-12.36427	-3.98665
93	0.767	1023.55341	-137.20096	1466.09729	-55.44162	48.29530	1317.45520	-906.59576	187.27913	1337.96680	-128.17619	229.83469	-10.96178	625.84479	-168.44731	6.29238	-1049.45764	408.15054	23.63426	-901.80957	-11.22660	-3.84126
94	0.775	1024.86267	-135.60590	1475.88513	-55.52645	44.29512	1319.37817	-906.09955	185.49686	1339.28943	-141.00774	231.28009	-10.65865	612.15448	-167.47191	6.12102	-1016.50903	401.62921	24.19583	-915.53473	-10.23500	-3.60763
95	0.783	1026.43799	-133.86209	1484.72119	-55.66017	40.66028	1321.55396	-905.85284	183.71951	1340.39185	-152.92514	232.96764	-10.22314	598.51154	-166.45972	5.78000	-982.95081	395.28568	25.16139	-929.19788	-9.33050	-3.36453
96	0.792	1028.24890	-132.01135	1492.49744	-55.84495	37.50102	1323.94446	-905.90863	181.99501	1341.23511	-163.69772	234.87714	-9.66661	584.89856	-165.50446	5.41664	-949.18347	389.16849	26.60750	-942.79266	-8.44587	-3.21501
97	0.800	1030.25623	-130.07039	1499.12463	-56.10347	34.89703	1326.51123	-906.27930	180.37344	1341.79309	-173.54329	237.02663	-8.94768	571.33435	-164.71167	5.22881	-915.35327	383.26422	28.44453	-956.32947	-7.57216	-3.17353
98	0.808	1032.42578	-128.04253	1504.52722	-56.46406	32.88560	1329.21631	-906.94006	178.90977	1342.05640	-183.41183	239.74506	-7.74689	557.83203	-164.05743	5.24309	-881.51538	377.51947	30.42705	-969.83618	-6.74142	-3.15549
99	0.817	1034.74341	-125.93452	1508.64343	-56.94762	31.46549	1332.02271	-907.84546	177.66399	1342.02917	-194.79500	243.91772	-5.17619	544.39264	-163.44821	5.31208	-847.77539	371.92361	32.28662	-983.33875	-5.96418	-3.06590
100	0.825	1037.21277	-123.76147	1511.43372	-57.56201	30.60634	1334.88550	-908.94482	176.69006	1341.72583	-208.51396	250.80742	0.36151	530.98364	-162.82315	5.30396	-814.29248	366.57260	33.86694	-996.83752	-5.22257	-2.87157
101	0.833	1039.83838	-121.55714	1512.88586	-58.30519	30.25034	1337.74646	-910.18933	176.02652	1341.17041	-222.91875	261.33282	10.86436	517.55017	-162.17186	5.21836	-781.16748	361.63147	35.13358	-1010.33221	-4.50216	-2.61363
102	0.842	1042.60388	-119.38390	1513.01001	-59.17290	30.32124	1340.53882	-911.53583	175.69830	1340.39526	-233.49777	275.25775	27.61639	504.07507	-161.53580	5.13138	-748.36707	357.21167	36.10669	-1023.83997	-3.81954	-2.38595
103	0.850	1045.46497	-117.31526	1511.82214	-60.16122	30.74324	1343.19934	-912.95392	175.71556	1339.43555	-235.42088	290.93774	49.45020	490.58502	-160.97061	5.08902	-715.76355	353.28690	36.80148	-1037.35522	-3.20032	-2.28573
104	0.858	1048.35876	-115.40897	1509.33337	-61.26053	31.45597	1345.67737	-914.42517	176.06673	1338.32568	-227.08389	305.97824	72.15277	477.10822	-160.46269	5.06480	-683.24408	349.76407	37.20394	-1050.84009	-2.60254	-2.33958
105	0.867	1051.22253	-113.70125	1505.55701	-62.45013	32.41525	1347.93970	-915.92926	176.71912	1337.09131	-210.78743	318.39249	90.64188	463.66791	-159.93311	5.00372	-650.80725	346.61597	37.28713	-1064.28174	-1.93868	-2.46261
106	0.875	1054.00610	-112.21144	1500.52454	-63.70020	33.58079	1349.96948	-917.43323	177.62608	1335.74365	-190.12247	327.34589	102.30056	450.29919	-159.29926	4.88370	-618.58057	343.90732	37.02834	-1077.70386	-1.18821	-2.52615
107	0.883	1056.67444	-110.92526	1494.28918	-64.97497	34.90955	1351.76550	-918.89331	178.73413	1334.28113	-167.49051	333.14951	108.24689	437.01300	-158.51826	4.72703	-586.76691	341.71585	36.37666	-1091.11609	-0.39908	-2.47909
108	0.892	1059.20239	-109.75762	1486.91467	-66.23337	36.36602	1353.33936	-920.25928	179.99463	1332.69531	-143.84390	336.81387	111.79072	423.74341	-157.64012	4.57653	-555.59442	340.07626	35.22835	-1104.50244	0.38910	-2.37150
109	0.900	1061.56238	-108.53809	1478.46399	-67.43197	37.92903	1354.70996	-921.47821	181.38176	1330.97827	-119.48944	339.42264	115.97278	410.39511	-156.78149	4.46583	-525.30939	339.02097	33.47841	-1117.86633	1.15532	-2.27001
110	0.908	1063.71497	-107.05261	1469.00525	-68.53004	39.58336	1355.89343	-922.50281	182.89375	1329.12268	-94.54225	341.55527	122.11267	396.93555	-156.00774	4.39287	-496.21960	338.62155	31.08881	-1131.25928	1.88828	-2.20303
111	0.917	1065.59766	-105.12570	1458.62256	-69.49143	41.31286	1356.89771	-923.30231	184.53003	1327.11646	-69.08054	343.13379	129.83829	383.40302	-155.29660	4.31275	-468.76251	338.92737	28.10801	-1144.73267	2.60224	-2.16950
112	0.925	1067.12012	-102.69246	1447.40942	-70.28471	43.09118	1357.72961	-923.86548	186.27632	1324.93970	-43.27310	343.74185	137.91133	369.86057	-154.58789	4.16835	-443.56726	339.94290	24.65532	-1158.26416	3.31020	-2.12996
113	0.933	1068.17981	-99.82948	1435.45691	-70.88613	44.86470	1358.40564	-924.19403	188.11514	1322.56897	-17.33308	342.99075	145.01270	356.36462	-153.82440	3.95440	-421.41867	341.71732	20.89647	-1171.78467	3.99913	-2.01716
114	0.942	1068.69739	-96.73943	1422.86694	-71.28190	46.55359	1358.94788	-924.29382	190.04347	1319.98157	8.63445	340.66483	150.15985	342.92426	-153.00342	3.75524	-403.07150	344.34268	17.02440	-1185.27380	4.67517	-1.82314
115	0.950	1068.63379	-93.66496	1409.77295	-71.46971	48.06749	1359.37329	-924.17273	192.07272	1317.15454	34.67530	336.73001	152.83725	329.48474	-152.18700	3.67352	-389.09003	347.83670	13.20995	-1198.77136	5.37424	-1.62616
116	0.958	1067.97095	-90.77029	1396.34399	-71.46548	49.31243	1359.69336	-923.84277	194.20866	1314.06616	60.90499	331.30124	153.01114	315.99921	-151.41080	3.70565	-379.83145	352.05740	9.47818	-1212.32129	6.11278	-1.48242
117	0.967	1066.69006	-88.11120	1382.79834	-71.30497	50.20513	1359.91772	-923.32416	196.43672	1310.70496	87.37918	324.61835	151.12990	302.48230	-150.63388	3.73946	-375.47794	356.61945	5.63630	-1225.94922	6.89381	-1.36276
118	0.975	1064.77332	-85.69296	1369.43164	-71.02989	50.70354	1360.04871	-922.64667	198.72728	1307.08557	114.03506	317.03665	148.04453	288.95905	-149.81415	3.68987	-375.95914	360.88672	1.52207	-1239.65100	7.73609	-1.22439
119	0.983	1062.22510	-83.50902	1356.62256	-70.67055	50.82185	1360.07178	-921.84369	201.04765	1303.26465	140.78096	308.94815	144.73801	275.41766	-148.95447	3.58653	-380.72516	364.22562	-2.51787	-1253.37537	8.62882	-1.06215
120	0.992	1059.09473	-81.54819	1344.79822	-70.23811	50.61652	1359.95398	-920.94482	203.36613	1299.34290	167.59383	300.65103	141.94821	261.83069	-148.05806	3.50756	-388.82037	366.38416	-5.67456	-1267.03577	9.50148	-0.86280
121	1.000	1055.48572	-79.81071	1334.38879	-69.72649	50.16022	1359.64746	-919.97412	205.64278	1295.45813	194.48100	292.29611	139.88998	248.18347	-147.11288	3.47444	-399.41287	367.64191	-7.48757	-1280.53601	10.30333	-0.54703
122	1.008	1051.54541	-78.32090	1325.79907	-69.11952	49.51709	1359.10034	-918.95227	207.81683	1291.77100	221.41470	283.88843	138.18463	234.49359	-146.12012	3.44768	-411.89990	368.53922	-8.26637	-1293.79419	11.05679	0.05360
123	1.017	1047.44421	-77.11684	1319.39258	-68.39982	48.72688	1358.26807	-917.89319	209.81638	1288.45142	248.36493	275.28641	136.01875	220.81812	-145.09177	3.37978	-425.50360	369.45804	-8.57821	-1306.74915	11.80472	1.16650
124	1.025	1043.35413	-76.22330	1315.47156	-67.55724	47.80175	1357.12268	-916.79456	211.59694	1285.66785	275.37418	266.27011	132.52155	207.20279	-144.00870	3.22523	-439.36575	370.49619	-8.77906	-1319.33606	12.57502	2.98039
125	1.033	1039.43188	-75.62343	1314.25586	-66.59218	46.74426	1355.65259	-915.63232	213.16461	1283.57190	302.56927	256.70041	127.18720	193.62299	-142.83408	2.96791	-453.00360	371.63147	-9.01812	-1331.46204	13.39119	5.55134
126	1.042	1035.80383	-75.25183	1315.87317	-65.51254	45.58096	1353.86279	-914.37415	214.54575	1282.27002	330.10889	246.64627	120.05860	180.02026	-141.60263	2.68756	-466.36057	372.87375	-9.32076	-1343.02393	14.27596	8.79343
127	1.050	1032.55493	-75.01861	1320.36047	-64.33009	44.36718	1351.78052	-913.00378	215.74287	1281.80042	358.16629	236.36475	111.61226	166.40430	-140.38701	2.48640	-479.57382	374.24518	-9.63460	-1353.95435	15.25268	12.55475
128	1.058	1029.72522	-74.84222	1327.66333	-63.06446	43.15228	1349.45789	-911.53644	216.72751	1282.12988	386.92908	226.15971	102.51475	152.87497	-139.17014	2.35173	-492.79465	375.70367	-9.89563	-1364.24060	16.32746	16.73135
129	1.067	1027.29395	-74.66824	1337.64087	-61.75399	41.95528	1346.96265	-910.01245	217.46130	1283.16907	416.50845	216.25948	93.41106	139.51213	-137.88771	2.22291	-506.08075	377.16296	-10.08791	-1373.85828	17.45705	21.32619
130	1.075	1025.16211	-74.47124	1350.07935	-60.45810	40.77339	1344.36670	-908.47705	217.92195	1284.79211	446.81451	206.82768	84.81886	126.28096	-136.54018	2.10645	-519.37488	378.55576	-10.24256	-1382.60925	18.53432	26.39812
131	1.083	1023.16010	-74.24576	1364.71240	-59.24219	39.59740	1341.73828	-906.96326	218.11729	1286.85693	477.50391	198.03906	77.07319	113.08263	-135.17322	2.02068	-532.59692	379.88348	-10.38552	-1389.98657	19.38872	31.98218
132	1.092	1021.08661	-73.99666	1381.24243	-58.15886	38.41793	1339.13855	-905.48981	218.08110	1289.22559	508.04120	190.00308	70.24232	99.85893	-133.82300	1.93951	-545.73907	381.21173	-10.51462	-1395.16138	19.82167	38.03974
133	1.100	1018.75055	-73.73662	1399.36560	-57.23944	37.22903	1336.61816	-904.06573	217.86266	1291.78357	537.85291	182.53630	64.08135	86.61713	-132.51660	1.84370	-558.84839	382.57227	-10.62355	-1397.08862	19.68759	44.37276
134	1.108	1015.99170	-73.49155	1418.78027	-56.49599	36.03928	1334.21411	-902.69263	217.51799	1294.45007	566.42358	175.17105	58.14202	73.37079	-131.27502	1.75315	-571.96234	383.92291	-10.70782	-1394.83276	18.99047	50.48574
135	1.117	1012.68884	-73.30823	1439.18408	-55.92789	34.88573	1331.95435	-901.36877	217.10594	1297.17786	593.26178	167.55144	52.01154	60.09137	-130.10344	1.69262	-585.09900	385.22394	-10.74244	-1388.10474	17.94834	55.56637
136	1.125	1008.77356	-73.25096	1460.27002	-55.52544	33.83593	1329.86719	-900.09796	216.68819	1299.94617	617.87244	159.74203	45.52443	46.75446	-128.99431	1.66511	-598.28687	386.46399	-10.70851	-1377.49133	16.93436	58.77116
137	1.133	1004.23505	-73.37898	1481.72595	-55.26735	32.97689	1327.98840	-898.89655	216.32108	1302.75012	639.83203	152.10094	38.81488	33.39182	-127.90392	1.65277	-611.57690	387.61328	-10.65230	-1363.94495	16.27991	59.65053
138	1.142	999.10321	-73.70088	1503.23340	-55.12037	32.39895	1326.36182	-897.79065	216.03209	1305.59241	658.85840	144.94200	32.14186	20.03659	-126.76219	1.63202	-625.00348	388.64078	-10.64497	-1348.00903	16.09265	58.32798
139	1.150	993.43738	-74.13513	1524.48547	-55.04359	32.18234	1325.03137	-896.80280	215.80356	1308.47412	674.76447	138.35367	25.60468	6.65234	-125.58526	1.60854	-638.53662	389.58621	-10.67030	-1329.61829	16.23249	55.40989
140	1.158	987.33203	-74.54901	1545.22864	-54.99137	32.38681	1324.03369	-895.94257	215.59314	1311.38110	687.33716	132.29887	19.08551	-6.82968	-124.47144	1.61697	-652.10840	390.53076	-10.64824	-1308.60132	16.47016	51.83460
141	1.167	980.91138	-74.85530	1565.28979	-54.91322	33.03157	1323.39551	-895.20691	215.36986	1314.27710	696.27338	126.79572	12.52989	-20.42123	-123.44184	1.67256	-665.67249	391.47168	-10.57839	-1285.31287	16.73805	48.63913
142	1.175	974.29657	-75.04299	1584.56299	-54.75564	34.08046	1323.12903	-894.57928	215.12263	1317.11328	701.24219	121.97014	6.23059	-34.08554	-122.44177	1.76385	-679.22229	392.34796	-10.53418	-1260.79700	17.25740	46.63044
143	1.183	967.58594	-75.13342	1602.97266	-54.47047	35.46149	1323.22644	-894.03156	214.84341	1319.84607	702.00989	118.03455	0.79596	-47.80646	-121.46580	1.88168	-692.78986	393.19785	-10.52219	-1236.31946	18.40572	46.09486
144	1.192	960.86810	-75.14511	1620.45203	-54.02557	37.10210	1323.66833	-893.53552	214.52306	1322.45117	698.53510	115.24826	-3.18475	-61.57910	-120.52715	2.00829	-706.40613	394.11755	-10.49885	-1212.63147	20.44889	46.67481
145	1.200	954.24023	-75.07966	1636.93970	-53.40743	38.94714	1324.43652	-893.07770	214.16313	1324.92969	691.07178	113.78455	-5.54675	-75.36475	-119.59701	2.10226	-720.04675	395.07944	-10.49687	-1189.54810	23.34880	47.59903
146	1.208	947.81696	-74.92038	1652.38269	-52.61740	40.95531	1325.51782	-892.66614	213.77431	1327.30481	680.31757	113.56247	-6.66502	-89.11008	-118.66135	2.13517	-733.72546	395.98260	-10.54322	-1166.12195	26.74539	48.20866
147	1.217	941.73450	-74.64569	1666.73303	-51.67359	43.08457	1326.90161	-892.32471	213.36343	1329.60535	667.40918	114.24005	-7.13060	-102.79117	-117.73531	2.12725	-747.58984	396.85446	-10.51092	-1141.21362	30.10924	48.31250
148	1.225	936.14972	-74.23665	1679.94531	-50.61565	45.28227	1328.57605	-892.08014	212.93275	1331.84497	653.55334	115.39883	-7.34662	-116.38562	-116.85759	2.15659	-761.72144	397.80179	-10.28856	-1114.06079	32.96021	48.11256
149	1.233	931.22229	-73.67638	1691.97717	-49.49934	47.48704	1330.52271	-891.95416	212.48978	1334.01282	639.56067	116.72041	-7.45059	-129.78540	-116.15176	2.37058	-775.95422	398.81943	-9.98489	-1084.52271	34.99189	47.91283
150	1.242	927.07507	-72.95713	1702.78271	-48.38781	49.62954	1332.71387	-891.95868	212.05399	1336.07800	625.71735	118.03571	-7.48897	-142.76602	-115.77652	2.94788	-790.05933	399.84381	-9.76433	-1052.94556	36.08633	47.90106
151	1.250	923.75946	-72.08763	1712.30127	-47.34940	51.62630	1335.11169	-892.09546	211.65042	1337.99841	611.98602	119.29242	-7.52809	-155.07126	-115.77827	3.99924	-803.96997	400.90302	-9.63412	-1019.86340	36.28732	48.12293
152	1.258	921.27258	-71.08568	1720.46643	-46.45292	53.38848	1337.66907	-892.36145	211.28938	1339.72937	598.24683	120.48607	-7.63419	-166.50793	-116.10418	5.53077	-817.73584	402.04462	-9.52672	-985.75824	35.73478	48.56861
153	1.267	919.60931	-69.96523	1727.23511	-45.75468	54.85484	1340.33508	-892.75403	210.94862	1341.22876	584.44031	121.62744	-7.82565	-176.91119	-116.72401	7.50954	-831.39691	403.21799	-9.44716	-950.96307	34.57381	49.23945
154	1.275	918.78320	-68.73291	1732.60168	-45.29057	56.01029	1343.06372	-893.26941	210.57513	1342.46033	570.59473	122.74959	-8.04442	-186.06567	-117.62546	9.93670	-845.03351	404.33868	-9.41922	-915.69403	32.88446	50.17201
155	1.283	918.80566	-67.39129	1736.58777	-45.07978	56.86951	1345.81580	-893.90253	210.10469	1343.39917	556.76428	123.88426	-8.19585	-193.79767	-118.77923	12.91454	-858.80566	405.37686	-9.39562	-880.13922	30.70796	51.40329
156	1.292	919.66412	-65.93503	1739.22375	-45.12834	57.45604	1348.55237	-894.64941	209.48477	1344.03577	542.97522	125.05005	-8.23201	-200.09369	-120.24245	16.77856	-872.75165	406.36896	-9.30424	-844.53156	28.13650	52.86377
157	1.300	921.31671	-64.33933	1740.53699	-45.42746	57.79273	1351.22791	-895.51343	208.68832	1344.37476	529.23450	126.25111	-8.18915	-204.74249	-122.31706	22.28623	-886.69727	407.39877	-9.11710	-809.18494	25.30799	54.30877
158	1.308	923.69891	-62.56131	1740.55005	-45.95250	57.89902	1353.78882	-896.50653	207.71606	1344.42981	515.53918	127.45076	-8.16129	-206.57678	-125.62882	30.59812	-900.49097	408.50134	-8.88099	-774.51178	22.33128	55.37632
159	1.317	926.73468	-60.56513	1739.28809	-46.66634	57.79401	1356.18262	-897.64282	206.58969	1344.21533	501.88422	128.59196	-8.23247	-203.49762	-130.89346	42.57320	-914.15283	409.62091	-8.68847	-740.96625	19.25934	55.70745
160	1.325	930.35132	-58.36808	1736.78589	-47.53310	57.49033	1358.36597	-898.92896	205.33743	1343.73621	488.28113	129.66458	-8.40950	-193.93768	-138.35992	57.64518	-927.77417	410.72665	-8.57729	-708.86365	16.06897	55.05584
161	1.333	934.48975	-56.09097	1733.08887	-48.53499	56.98241	1360.30713	-900.35577	203.98317	1342.98486	474.73303	130.72488	-8.61816	-178.22754	-147.50072	73.61035	-941.43030	411.85712	-8.49337	-678.21332	12.62842	53.35128
162	1.342	939.10187	-53.93888	1728.24500	-49.66969	56.25816	1361.98682	-901.89166	202.54704	1341.94690	461.19571	131.84334	-8.76726	-158.21790	-157.27742	87.86393	-955.16577	413.02469	-8.37251	-648.77106	8.73679	50.66996
163	1.350	944.14508	-52.09299	1722.30066	-50.92749	55.32563	1363.39746	-903.48163	201.04962	1340.60901	447.60510	133.04576	-8.82164	-135.90646	-166.65443	98.87837	-968.95557	414.18552	-8.22166	-620.31055	4.23048	47.14035
164	1.358	949.58502	-50.61376	1715.30847	-52.27598	54.21973	1364.54150	-905.05621	199.50859	1338.96484	433.94937	134.29729	-8.82919	-112.58392	-174.98634	106.66299	-982.72229	415.32635	-8.08770	-592.88196	-0.95746	42.88408
165	1.367	955.40045	-49.42740	1707.34058	-53.66758	52.98808	1365.42969	-906.54871	197.92595	1337.02332	420.28888	135.52945	-8.87459	-88.76855	-182.12943	112.23529	-996.42554	416.48969	-7.98349	-566.84741	-6.83378	38.02665
166	1.375	961.57166	-48.40541	1698.48682	-55.05575	51.67921	1366.08386	-907.91333	196.27753	1334.80908	406.68610	136.68379	-9.00639	-64.52509	-188.28537	116.84718	-1010.06653	417.69849	-7.90692	-542.73932	-13.38980	32.73984
167	1.383	968.06219	-47.47235	1688.83264	-56.40451	50.33702	1366.53394	-909.13062	194.52176	1332.35168	393.14557	137.75488	-9.21246	-39.81079	-193.73181	121.44479	-1023.62292	418.93539	-7.88767	-521.12939	-20.59117	27.27960
168	1.392	974.81213	-46.63052	1678.44580	-57.69089	48.99353	1366.81201	-910.19415	192.63194	1329.66870	379.63409	138.80681	-9.42732	-14.66409	-198.63171	126.44164	-1037.07385	420.16446	-7.94483	-502.55621	-28.35473	22.01729
169	1.400	981.74097	-45.90994	1667.38281	-58.89915	47.66366	1366.94861	-911.09778	190.62485	1326.75562	366.11868	139.91350	-9.56499	10.75214	-202.99261	131.75461	-1050.49854	421.34409	-8.01369	-487.45508	-36.51570	17.39559
170	1.408	988.75293	-45.32053	1655.69568	-60.01043	46.34682	1366.97083	-911.83899	188.55528	1323.59302	352.58261	141.08112	-9.59013	36.21289	-206.72050	136.99768	-1064.05688	422.45688	-7.99205	-476.12927	-44.75953	13.70715
171	1.417	995.75049	-44.82632	1643.42554	-60.99841	45.03738	1366.90161	-912.43011	186.48846	1320.16248	339.02789	142.25316	-9.54755	61.56473	-209.68132	141.70093	-1077.80823	423.52548	-7.87945	-468.80878	-52.59835	10.82224
172	1.425	1002.64502	-44.35404	1630.59998	-61.83058	43.74022	1366.75391	-912.89868	184.47874	1316.46057	325.45139	143.37297	-9.51035	86.83780	-211.76662	145.47708	-1091.64917	424.59579	-7.77881	-465.69952	-59.45263	8.18181
173	1.433	1009.35889	-43.85043	1617.25146	-62.47277	42.47601	1366.52185	-913.27435	182.56032	1312.50818	311.83386	144.43199	-9.52452	112.20667	-212.96881	148.10455	-1105.47302	425.67426	-7.75761	-466.87415	-64.77927	5.23643
174	1.442	1015.81268	-43.32081	1603.44202	-62.89467	41.27390	1366.18225	-913.57489	180.74103	1308.35547	298.17422	145.47513	-9.59225	137.80649	-213.37340	149.51096	-1119.26306	426.71445	-7.78808	-471.99213	-68.23044	2.08393
175	1.450	1021.90601	-42.79295	1589.27319	-63.07189	40.16173	1365.71045	-913.79767	179.00438	1304.08997	284.50372	146.54340	-9.68793	163.65002	-213.07884	149.70445	-1133.03027	427.71292	-7.79924	-480.19507	-69.84483	-0.51088
176	1.458	1027.54541	-42.31625	1574.88660	-62.99094	39.15545	1365.09094	-913.91620	177.32657	1299.83984	270.84369	147.61227	-9.78221	189.71985	-212.18280	148.74135	-1146.77368	428.70425	-7.75199	-490.57361	-70.08399	-2.03148
177	1.467	1032.69177	-41.99972	1560.45618	-62.65477	38.25302	1364.31091	-913.88635	175.68672	1295.76794	257.17639	148.62971	-9.85779	216.02409	-210.82524	146.75726	-1160.49744	429.67493	-7.66361	-502.64148	-69.56813	-2.75510
178	1.475	1037.32495	-41.94233	1546.16711	-62.07874	37.43810	1363.35376	-913.65808	174.05627	1292.05664	243.48801	149.58354	-9.91914	242.55811	-209.20354	144.00848	-1174.19971	430.59357	-7.55575	-516.00671	-68.76339	-3.14179
179	1.483	1041.38147	-42.14447	1532.21094	-61.28121	36.68753	1362.20532	-913.18713	172.38869	1288.88184	229.82062	150.51044	-9.96042	269.26147	-207.53796	140.81563	-1187.81677	431.44733	-7.39983	-529.95789	-67.91634	-3.35879
180	1.492	1044.75574	-42.53159	1518.79688	-60.27621	35.98352	1360.86206	-912.44775	170.63049	1286.38354	216.22272	151.46817	-9.94972	296.02026	-205.97058	137.36792	-1201.19324	432.23346	-7.08732	-543.82196	-67.14091	-3.53198
181	1.500	1047.34424	-43.01708	1506.12646	-59.06978	35.32771	1359.32788	-911.44275	168.75081	1284.64465	202.67340	152.45587	-9.90294	322.74887	-204.49792	133.57137	-1214.17249	432.93243	-6.45565	-557.38885	-66.46945	-3.82580
182	1.508	1049.08569	-43.54017	1494.36072	-57.66015	34.73835	1357.60986	-910.20038	166.76744	1283.67993	189.11411	153.36911	-9.89984	349.47562	-203.06390	129.13127	-1226.69971	433.49109	-5.37713	-570.77429	-65.88150	-4.24944
183	1.517	1049.97205	-44.07616	1483.63452	-56.03930	34.23605	1355.71851	-908.75940	164.75044	1283.43860	175.53229	154.08652	-9.99590	376.33295	-201.69453	123.75583	-1238.75024	433.93170	-3.76865	-584.12439	-65.35601	-4.67957
184	1.525	1050.03381	-44.61734	1474.07312	-54.19617	33.84179	1353.66748	-907.15344	162.80460	1283.82373	161.97055	154.57355	-10.19028	403.48026	-200.47025	117.27962	-1250.24194	434.37244	-1.57058	-597.50104	-64.90082	-5.01601
185	1.533	1049.33130	-45.14629	1465.77344	-52.12521	33.57775	1351.47290	-905.40527	161.03809	1284.72278	148.45912	154.90530	-10.45578	431.04382	-199.41437	109.70802	-1261.08960	434.87897	1.18052	-610.88867	-64.51215	-5.23812
186	1.542	1047.95288	-45.62961	1458.79211	-49.83873	33.45305	1349.15503	-903.53107	159.52600	1286.03540	134.97928	155.22205	-10.73947	459.11945	-198.55569	101.25594	-1271.21399	435.45773	4.33606	-624.24762	-64.13309	-5.37532
187	1.550	1046.00586	-46.03523	1453.14819	-47.37669	33.44862	1346.73914	-901.55066	158.29070	1287.68396	121.50415	155.63849	-10.97800	487.77557	-198.05283	92.33112	-1280.46240	436.09344	7.72330	-637.56793	-63.68931	-5.46792
188	1.558	1043.60413	-46.34938	1448.82507	-44.81039	33.52576	1344.25647	-899.49664	157.31339	1289.60962	108.02969	156.18826	-11.15622	516.99792	-198.06039	83.41688	-1288.53064	436.65961	11.23692	-650.87012	-63.14565	-5.53916
189	1.567	1040.86389	-46.57925	1445.77490	-42.23260	33.65161	1341.73926	-897.41583	156.55049	1291.76501	94.55800	156.84439	-11.31956	546.62915	-198.49823	74.94435	-1294.82397	436.94138	14.95977	-664.17651	-62.52063	-5.58578
190	1.575	1037.89734	-46.75527	1443.92969	-39.73599	33.80637	1339.21338	-895.36285	155.93628	1294.10657	81.09035	157.56464	-11.49719	576.38904	-199.09492	67.19158	-1298.38574	436.74689	19.15132	-677.50726	-61.85494	-5.59872
191	1.583	1034.79932	-46.92886	1443.21094	-37.39772	33.96539	1336.70117	-893.38843	155.39604	1296.59021	67.63113	158.33221	-11.64183	605.94580	-199.61237	60.19497	-1298.16211	435.84650	23.87502	-690.89087	-61.15822	-5.58219
192	1.592	1031.64185	-47.14929	1443.53540	-35.27026	34.08633	1334.23047	-891.52936	154.87073	1299.17346	54.15372	159.14363	-11.69769	634.87805	-199.91074	53.75580	-1293.37048	433.94427	28.57896	-704.34601	-60.40535	-5.54678
193	1.600	1028.47961	-47.44371	1444.81555	-33.37155	34.10515	1331.83923	-889.80664	154.32343	1301.81812	40.59696	159.97446	-11.69414	662.57355	-199.88287	47.60162	-1283.51868	430.88129	32.15717	-717.85107	-59.58096	-5.49972
194	1.608	1025.36157	-47.82614	1446.95764	-31.68131	33.93224	1329.57312	-888.22943	153.73413	1304.49109	26.94635	160.80286	-11.70299	688.26697	-199.48581	41.59325	-1268.25635	426.73788	33.50681	-731.37085	-58.69541	-5.44807
195	1.617	1022.34088	-48.30682	1449.86072	-30.14586	33.46850	1327.47803	-886.79297	153.10338	1307.16479	13.24812	161.62854	-11.75114	711.16162	-198.81227	35.81692	-1247.50916	421.64771	32.19315	-744.91376	-57.76530	-5.39710
196	1.625	1019.47382	-48.87611	1453.41785	-28.69509	32.64178	1325.59436	-885.47266	152.45377	1309.81836	-0.47523	162.46706	-11.81319	730.52020	-198.06479	30.52395	-1221.72656	415.63034	28.76372	-758.52271	-56.79546	-5.33371
197	1.633	1016.81317	-49.49424	1457.51563	-27.27007	31.43070	1323.95081	-884.22614	151.81679	1312.43860	-14.23949	163.36424	-11.84497	745.76398	-197.40955	25.95106	-1191.82007	408.65802	24.43000	-772.22418	-55.78553	-5.23073
198	1.642	1014.40863	-50.11230	1462.03210	-25.83854	29.86398	1322.56580	-883.00195	151.21512	1315.02087	-28.04850	164.35484	-11.81902	756.51410	-196.81857	22.13081	-1158.96265	400.75430	20.41234	-786.01160	-54.75558	-5.07948
199	1.650	1012.30988	-50.69617	1466.83813	-24.38839	28.00158	1321.45544	-881.74744	150.64986	1317.56470	-41.89238	165.38293	-11.73691	762.52893	-196.15793	18.88590	-1124.54712	391.99368	17.47158	-799.85327	-53.74092	-4.90069
200	1.658	1010.56775	-51.23118	1471.80310	-22.91162	25.91040	1320.63611	-880.41797	150.09238	1320.06970	-55.77030	166.35799	-11.62334	763.81763	-195.33350	15.96739	-1090.02014	382.54865	15.80221	-813.71960	-52.74584	-4.72570
201	1.667	1009.23499	-51.71383	1476.79651	-21.39476	23.65603	1320.12073	-878.98840	149.48726	1322.53711	-69.68344	167.28842	-11.52602	760.91138	-194.19562	13.18465	-1056.42749	372.71130	15.23275	-827.61432	-51.73147	-4.58103
202	1.675	1008.36664	-52.13324	1481.69434	-19.82675	21.30724	1319.91919	-877.45642	148.77245	1324.96741	-83.61595	168.27156	-11.48875	754.62793	-192.66971	10.58256	-1024.08020	362.75403	15.47582	-841.56030	-50.66950	-4.47992
203	1.683	1008.01837	-52.46376	1486.38940	-18.21488	18.92944	1320.04102	-875.84064	147.90118	1327.35010	-97.53488	169.38524	-11.50916	745.49207	-191.05038	8.47560	-992.58154	352.79736	16.22122	-855.55920	-49.57270	-4.41692
204	1.692	1008.24475	-52.68584	1490.79480	-16.59281	16.56979	1320.49329	-874.18237	146.84813	1329.65576	-111.38103	170.65875	-11.53352	733.84851	-189.71332	7.11774	-961.08557	342.87079	17.21463	-869.58356	-48.46032	-4.37292
205	1.700	1009.09955	-52.80532	1494.83508	-15.02010	14.25485	1321.27551	-872.54736	145.60681	1331.83606	-125.00781	172.11336	-11.47586	720.41113	-188.69016	6.44653	-928.77313	333.08319	18.35579	-883.60254	-47.35023	-4.31513
206	1.708	1010.62695	-52.84461	1498.43604	-13.57584	12.00170	1322.37354	-871.02069	144.19882	1333.83069	-138.14087	173.75519	-11.24046	706.19348	-187.79506	6.20589	-895.35974	323.66672	19.65401	-897.60663	-46.27782	-4.20207
207	1.717	1012.84882	-52.82746	1501.52002	-12.34930	9.82592	1323.75537	-869.69440	142.68576	1335.57532	-150.46724	175.51454	-10.77023	691.97620	-186.88350	6.13205	-861.12000	314.87067	21.09928	-911.59851	-45.27394	-4.01921
208	1.725	1015.76105	-52.77963	1504.01013	-11.42927	7.74971	1325.37341	-868.65344	141.15964	1337.01111	-161.85388	177.29030	-10.08510	678.03516	-185.91026	6.03364	-826.46423	306.84726	22.63297	-925.56458	-44.34402	-3.80000
209	1.733	1019.33502	-52.72758	1505.83325	-10.88682	5.82008	1327.17822	-867.96643	139.71744	1338.09131	-172.64313	179.15671	-9.16641	664.28070	-184.92371	5.83983	-791.64758	299.59949	24.20520	-939.47644	-43.47956	-3.59463
210	1.742	1023.51282	-52.67809	1506.92114	-10.75691	4.12001	1329.12927	-867.67969	138.43987	1338.78650	-183.84216	181.55460	-7.61147	650.57831	-183.97858	5.58728	-756.79321	293.05234	25.79396	-953.31055	-42.66632	-3.42823
211	1.750	1028.20300	-52.60985	1507.21057	-11.03185	2.75140	1331.19312	-867.81006	137.38193	1339.08838	-196.74542	185.32344	-4.26862	636.93066	-183.04742	5.34660	-721.98926	287.17740	27.37758	-967.06238	-41.87569	-3.29369
212	1.758	1033.28882	-52.49775	1506.64734	-11.66571	1.79056	1333.33875	-868.33832	136.57397	1339.00757	-211.65213	191.45201	2.73076	623.39026	-182.08966	5.16676	-687.30133	282.01077	28.91197	-980.76794	-41.05893	-3.17229
213	1.767	1038.64258	-52.33387	1505.18750	-12.58609	1.24464	1335.53760	-869.21173	136.02365	1338.56421	-226.27512	200.53030	15.24199	609.93591	-181.12454	5.04804	-652.76208	277.59485	30.32228	-994.48352	-40.17169	-3.04683
214	1.775	1044.14026	-52.12503	1502.79639	-13.71346	1.05167	1337.76196	-870.35553	135.71802	1337.77686	-235.72650	212.27090	33.67268	596.49426	-180.19138	4.94422	-618.43921	273.94397	31.49962	-1008.20776	-39.22375	-2.90666
215	1.783	1049.67200	-51.88529	1499.44507	-14.97831	1.12917	1339.98132	-871.68909	135.62830	1336.65405	-235.47076	225.43417	55.58632	583.01898	-179.31963	4.80367	-584.52185	271.06256	32.31055	-1021.87616	-38.29242	-2.77217
216	1.792	1055.15503	-51.62784	1495.10974	-16.32522	1.42422	1342.16235	-873.13873	135.72232	1335.19336	-224.79245	238.25653	76.13992	569.52063	-178.53716	4.61768	-551.29443	268.99097	32.63325	-1035.45764	-37.46030	-2.70214
217	1.800	1060.54382	-51.35038	1489.77747	-17.71005	1.92427	1344.27197	-874.64172	135.98271	1333.39050	-206.61652	249.27765	90.98105	556.02740	-177.85739	4.43849	-519.01923	267.78607	32.38822	-1048.99646	-36.74548	-2.73183
218	1.808	1065.82629	-51.03147	1483.44812	-19.10240	2.62711	1346.28137	-876.14380	136.40561	1331.24548	-184.36749	257.96588	99.04667	542.54663	-177.24261	4.33422	-487.86600	267.43542	31.53726	-1062.53284	-36.10612	-2.80333
219	1.817	1071.00659	-50.64887	1476.12976	-20.49186	3.50530	1348.17493	-877.60266	136.98160	1328.76489	-160.02473	264.70197	102.55727	529.07825	-176.60391	4.32326	-457.94980	267.86273	30.09641	-1076.03870	-35.48640	-2.80562
220	1.825	1076.09070	-50.18773	1467.84534	-21.88287	4.51873	1349.95129	-878.99158	137.69147	1325.96387	-134.42282	270.31818	104.79187	515.62195	-175.90039	4.37660	-429.43951	269.04730	28.16375	-1089.47339	-34.83582	-2.70380
221	1.833	1081.07703	-49.61785	1458.64722	-23.27949	5.65543	1351.61572	-880.29370	138.51907	1322.86621	-107.98424	275.51953	108.02547	502.16684	-175.17734	4.44575	-402.63867	271.08423	25.90462	-1102.86169	-34.13766	-2.57261
222	1.842	1085.94189	-48.88201	1448.62646	-24.67775	6.92490	1353.17261	-881.48810	139.46291	1319.49597	-81.01848	280.54868	112.89513	488.69824	-174.44121	4.46045	-377.96942	274.12329	23.49962	-1116.28137	-33.43658	-2.49797
223	1.850	1090.62537	-47.92942	1437.91455	-26.06456	8.31419	1354.62756	-882.54797	140.53340	1315.87085	-53.81571	285.26648	118.86168	475.20270	-173.62553	4.36677	-355.90616	278.28079	21.08416	-1129.77795	-32.77508	-2.52076
224	1.858	1095.03040	-46.74805	1426.69141	-27.41548	9.77054	1355.99158	-883.45642	141.73647	1312.00537	-26.59457	289.37543	124.94125	461.67053	-172.70573	4.19427	-336.93039	283.60422	18.70496	-1143.33044	-32.12771	-2.64039
225	1.867	1099.04272	-45.35696	1415.20483	-28.69418	11.22267	1357.27698	-884.21106	143.06166	1307.91589	0.61546	292.52817	130.19424	448.10727	-171.73557	4.03853	-321.56708	290.04602	16.28891	-1156.90710	-31.44403	-2.79001
226	1.875	1102.55933	-43.79267	1403.78516	-29.85002	12.61330	1358.48877	-884.80737	144.48282	1303.62463	27.93404	294.36243	133.89490	434.52487	-170.78012	3.96945	-310.43896	297.37088	13.57043	-1170.49878	-30.70128	-2.86024
227	1.883	1105.50684	-42.10171	1392.83850	-30.81522	13.90550	1359.61389	-885.22949	145.96555	1299.16760	55.46868	294.62183	135.61098	420.91037	-169.86343	3.98027	-304.09375	305.06854	10.08788	-1184.09985	-29.89098	-2.80629
228	1.892	1107.83801	-40.32662	1382.80823	-31.51383	15.05270	1360.61230	-885.45416	147.48140	1294.60632	83.20277	293.32428	135.36737	407.24109	-168.97946	4.01849	-302.66479	312.38876	5.53016	-1197.71606	-29.00347	-2.67886
229	1.900	1109.52917	-38.50961	1374.11157	-31.88074	15.98390	1361.41724	-885.45361	149.02365	1290.03711	110.98889	290.77057	133.74448	393.53259	-168.10393	4.02704	-305.66608	318.50986	0.34085	-1211.36865	-28.03920	-2.53582
230	1.908	1110.58862	-36.70639	1367.08374	-31.87888	16.63788	1361.94812	-885.20093	150.60783	1285.58655	138.62785	287.41241	131.70880	379.83603	-167.19339	3.95621	-312.09705	322.83759	-4.25207	-1225.05188	-27.02154	-2.39090
231	1.917	1111.05591	-34.98071	1361.95935	-31.50991	17.00146	1362.13184	-884.68402	152.25171	1281.39893	165.95490	283.70807	130.19241	366.19958	-166.23361	3.79357	-321.03046	325.35831	-7.22296	-1238.72314	-26.00390	-2.24324
232	1.925	1110.98621	-33.39515	1358.89050	-30.81485	17.11085	1361.91760	-883.91449	153.95624	1277.62708	192.87195	279.93542	129.61076	352.62289	-165.26323	3.58528	-332.05023	326.67883	-8.55962	-1252.32776	-25.05987	-2.07419
233	1.933	1110.43335	-32.00216	1357.97144	-29.86172	17.02846	1361.28528	-882.92291	155.70885	1274.42004	219.36646	276.05383	129.61342	339.06003	-164.31863	3.39588	-344.77179	327.56302	-8.90712	-1265.77014	-24.26374	-1.76736
234	1.942	1109.44214	-30.82974	1359.25220	-28.72461	16.80871	1360.24915	-881.74854	157.49265	1271.90515	245.53854	271.80753	129.28909	325.51404	-163.38065	3.24602	-358.41058	328.45740	-8.89690	-1278.88611	-23.67607	-1.07009
235	1.950	1108.04236	-29.88627	1362.73889	-27.46540	16.46522	1358.85425	-880.42975	159.27716	1270.17334	271.61520	266.97009	127.70685	312.04907	-162.38321	3.09115	-372.20135	329.45343	-8.92611	-1291.50220	-23.31110	0.27976
236	1.958	1106.24280	-29.17901	1368.38708	-26.12753	15.97437	1357.16443	-879.00012	161.00194	1269.27148	297.90741	261.51270	124.43304	298.68295	-161.28479	2.88449	-385.79755	330.52936	-9.14103	-1303.52100	-23.11834	2.36895
237	1.967	1104.03162	-28.71515	1376.10010	-24.74170	15.32262	1355.24426	-877.48895	162.57582	1269.19714	324.66605	255.66937	119.72362	285.37735	-160.11414	2.64843	-399.18127	331.71271	-9.47208	-1314.94946	-23.01571	5.08854
238	1.975	1101.38452	-28.49335	1385.74500	-23.33706	14.54259	1353.15369	-875.92609	163.89447	1269.89063	351.93964	249.85342	114.26192	272.11826	-158.91869	2.43897	-412.45752	333.03711	-9.75921	-1325.84875	-22.91389	8.27376
239	1.983	1098.27393	-28.50635	1397.17224	-21.95213	13.69075	1350.95093	-874.34894	164.86893	1271.23828	379.59451	244.36771	108.62167	258.92053	-157.71155	2.28776	-425.70251	334.46210	-9.89390	-1336.24121	-22.71443	11.82539
240	1.992	1094.67236	-28.75138	1410.22351	-20.63604	12.80440	1348.68823	-872.80579	165.45448	1273.09277	407.46408	239.18060	102.93295	245.77507	-156.49216	2.20754	-438.90903	335.89261	-9.89152	-1346.06641	-22.34307	15.72886
241	2.000	1090.55640	-29.23471	1424.72498	-19.43922	11.89983	1346.40479	-871.34918	165.66451	1275.30078	435.44135	234.03976	97.00348	232.64595	-155.27121	2.18845	-452.04349	337.24365	-9.86491	-1355.18884	-21.81591	20.00628
242	2.008	1085.91357	-29.96672	1440.48376	-18.40551	11.00084	1344.13049	-870.02222	165.55916	1277.72681	463.42871	228.68430	90.62659	219.50412	-154.05280	2.18995	-465.10400	338.48407	-9.92345	-1363.41846	-21.24928	24.66697
243	2.017	1080.74536	-30.96582	1457.29321	-17.56951	10.15165	1341.89185	-868.84961	165.21361	1280.27026	491.25146	222.90637	83.74788	206.32944	-152.81151	2.17471	-478.11890	339.64594	-10.08666	-1370.50867	-20.77780	29.70348
244	2.025	1075.06348	-32.26792	1474.94006	-16.95735	9.41178	1339.71777	-867.83679	164.69058	1282.86682	518.61786	216.61703	76.49646	193.11198	-151.52927	2.13335	-491.12714	340.80447	-10.29382	-1376.09351	-20.47157	35.11609
245	2.033	1068.87976	-33.89838	1493.19824	-16.58819	8.85464	1337.64050	-866.97107	164.04207	1285.47876	545.11401	209.94481	69.16039	179.87637	-150.25046	2.07735	-504.16364	342.01962	-10.46990	-1379.63525	-20.30528	40.86342
246	2.042	1062.19080	-35.79380	1511.81140	-16.47557	8.56590	1335.69165	-866.22906	163.32910	1288.08630	570.28827	203.15381	62.04161	166.66794	-149.02750	2.03088	-517.24139	343.27966	-10.56944	-1380.54053	-20.16278	46.70448
247	2.050	1054.97217	-37.75519	1530.49329	-16.62672	8.62935	1333.90442	-865.59119	162.62390	1290.68225	593.83185	196.36014	55.24023	153.50906	-147.83064	2.01094	-530.34869	344.51068	-10.59913	-1378.44934	-19.88953	52.08069
248	2.058	1047.21936	-39.54128	1548.97583	-17.03131	9.10564	1332.31909	-865.04913	161.98656	1293.26404	615.63214	189.36142	48.60970	140.37659	-146.60695	2.00594	-543.48096	345.63699	-10.61892	-1373.38599	-19.35703	56.17489
249	2.067	1038.99792	-41.02840	1567.07007	-17.64827	10.01413	1330.98169	-864.60187	161.44777	1295.82642	635.59564	181.88065	41.95239	127.21275	-145.39233	1.99661	-556.65393	346.64249	-10.68344	-1365.51648	-18.49391	58.17601
250	2.075	1030.43506	-42.24282	1584.67212	-18.41438	11.32356	1329.93494	-864.25159	161.01558	1298.35718	653.50549	173.93369	35.21916	113.97836	-144.27599	1.98597	-569.87738	347.57822	-10.77616	-1354.81201	-17.32835	57.69027
251	2.083	1021.67401	-43.27477	1601.72266	-19.26736	12.96252	1329.21375	-864.00659	160.68265	1300.83643	669.06897	165.81374	28.51466	100.68652	-143.28522	1.98868	-583.15527	348.51343	-10.82753	-1341.10364	-16.02073	55.10508
252	2.092	1012.84833	-44.21132	1618.17651	-20.15502	14.85030	1328.84314	-863.88269	160.42503	1303.23730	682.01202	157.81873	21.98921	87.36203	-142.37093	2.01973	-596.50067	349.48880	-10.78429	-1324.53479	-14.76203	51.65860
253	2.100	1004.06683	-45.11742	1633.98584	-21.02875	16.92279	1328.83508	-863.89972	160.21146	1305.53589	692.12665	150.09686	15.77100	74.00400	-141.49086	2.09857	-609.92749	350.50723	-10.65271	-1305.99402	-13.56492	48.99459
254	2.108	995.39832	-46.03996	1649.09460	-21.83762	19.13991	1329.18225	-864.07788	160.01480	1307.72095	699.27350	142.66156	9.98608	60.59598	-140.63306	2.21793	-623.42957	351.55945	-10.49053	-1286.97876	-12.16830	48.22028
255	2.117	986.88226	-47.01596	1663.44434	-22.53378	21.48146	1329.85388	-864.43488	159.81181	1309.79529	703.31128	135.52458	4.84444	47.12119	-139.78171	2.33278	-636.96729	352.63062	-10.36051	-1268.63123	-10.23385	49.14646
256	2.125	978.56030	-48.06386	1676.98657	-23.08118	23.93440	1330.80359	-864.98230	159.58795	1311.76892	704.02161	128.86951	0.67033	33.57294	-138.93274	2.42987	-650.50543	353.68069	-10.29791	-1250.73950	-7.71729	50.57221
257	2.133	970.49084	-49.16655	1689.68555	-23.45502	26.48178	1331.98425	-865.71960	159.35016	1313.65466	701.19312	123.11679	-2.29195	19.96121	-138.09210	2.55064	-664.07013	354.65863	-10.30631	-1231.85669	-5.02329	51.34420
258	2.142	962.74469	-50.26847	1701.50903	-23.64015	29.09674	1333.35950	-866.62781	159.12518	1315.46411	694.84698	118.82288	-4.15616	6.31372	-137.24330	2.71083	-677.72382	355.53369	-10.34689	-1210.40649	-2.75248	51.05424
259	2.150	955.40216	-51.28966	1712.41992	-23.63565	31.73598	1334.90381	-867.66724	158.94418	1317.20374	685.39917	116.40054	-5.32396	-7.32617	-136.37613	2.85709	-691.49640	356.30951	-10.34735	-1185.61475	-1.29572	49.96795
260	2.158	948.55646	-52.15516	1722.37695	-23.45722	34.33670	1336.59888	-868.78357	158.83128	1318.87427	673.61969	115.78195	-6.12216	-20.90851	-135.54491	2.93167	-705.36499	357.04352	-10.25782	-1157.65234	-0.64941	48.62149
261	2.167	942.31244	-52.83295	1731.33899	-23.13680	36.81351	1338.42651	-869.91998	158.79825	1320.47253	660.41663	116.41074	-6.65958	-34.35599	-134.86433	2.96174	-719.27112	357.84158	-10.09028	-1127.28723	-0.55152	47.46548
262	2.175	936.77710	-53.34689	1739.26465	-22.72264	39.07296	1340.36206	-871.02606	158.84100	1321.99011	646.57990	117.63174	-6.96088	-47.51645	-134.43382	3.07537	-733.16235	358.77505	-9.90662	-1095.45593	-0.72880	46.69965
263	2.183	932.04529	-53.75164	1746.10950	-22.27742	41.05915	1342.37732	-872.06812	158.93781	1323.41565	632.61084	119.01591	-7.08780	-60.19919	-134.27866	3.44428	-747.03015	359.81384	-9.78114	-1062.90332	-1.04138	46.32563
264	2.192	928.18793	-54.09984	1751.82727	-21.87273	42.77741	1344.44751	-873.04034	159.05357	1324.74182	618.69690	120.37859	-7.15312	-72.27216	-134.35718	4.21232	-760.89417	360.88385	-9.74828	-1029.97705	-1.48658	46.29704
265	2.200	925.24792	-54.41845	1756.37280	-21.57925	44.25872	1346.55347	-873.96161	159.15030	1325.96069	604.82520	121.67908	-7.26263	-83.63654	-134.60344	5.44682	-774.75580	361.95343	-9.77250	-996.66479	-2.11983	46.59367
266	2.208	923.24408	-54.69814	1759.70178	-21.45704	45.51331	1348.67847	-874.86169	159.18964	1327.05542	590.94537	122.93832	-7.44844	-94.07959	-134.98270	7.15227	-788.59387	363.04547	-9.78147	-962.81995	-2.99343	47.17744
267	2.217	922.17645	-54.90726	1761.76733	-21.55043	46.52734	1350.80286	-875.77136	159.12874	1327.99976	577.06110	124.17456	-7.65329	-103.22235	-135.52077	9.31423	-802.40918	364.19147	-9.73974	-928.39966	-4.15484	47.93649
268	2.225	922.02289	-55.02130	1762.52368	-21.88494	47.28675	1352.89868	-876.71954	158.92252	1328.76648	563.21442	125.37857	-7.77660	-110.66986	-136.26936	11.90935	-816.22681	365.37006	-9.67495	-893.58502	-5.60933	48.69022
269	2.233	922.73462	-55.04235	1761.93616	-22.46202	47.78708	1354.93005	-877.73401	158.53542	1329.33167	549.42902	126.53375	-7.76648	-116.23184	-137.32257	15.01095	-830.05884	366.51004	-9.61741	-858.73444	-7.26758	49.24085
270	2.242	924.24634	-54.99123	1759.98657	-23.25583	48.02917	1356.86011	-878.83789	157.95908	1329.67725	535.70392	127.65189	-7.69084	-119.88623	-138.96295	19.11040	-843.90076	367.57050	-9.54868	-824.20300	-9.02398	49.45369
271	2.250	926.49408	-54.88365	1756.67151	-24.22250	48.00971	1358.66028	-880.04474	157.22173	1329.79724	522.03278	128.79314	-7.68517	-121.23346	-141.69006	25.32543	-857.72687	368.59222	-9.42966	-790.18774	-10.86609	49.29028
272	2.258	929.42181	-54.72894	1752.00000	-25.31742	47.71391	1360.30786	-881.35895	156.37505	1329.70154	508.38916	130.01022	-7.82892	-119.00787	-145.99001	34.88926	-871.49023	369.64990	-9.27750	-756.71375	-12.87258	48.75185
273	2.267	932.97882	-54.55452	1745.99341	-26.50556	47.13147	1361.77771	-882.77856	155.47614	1329.41077	494.74060	131.27481	-8.09865	-111.68637	-152.03877	47.96622	-885.16638	370.77554	-9.18461	-723.70404	-15.19185	47.83822
274	2.275	937.11963	-54.41781	1738.68274	-27.76453	46.28062	1363.04138	-884.29260	154.57648	1328.94897	481.09003	132.52762	-8.39819	-98.79092	-159.47464	62.93345	-898.76965	371.97330	-9.19621	-691.07666	-18.02700	46.55313
275	2.283	941.80334	-54.39172	1730.10913	-29.08376	45.20617	1364.07727	-885.87927	153.70631	1328.33289	467.47141	133.75627	-8.61562	-81.30179	-167.42236	77.09293	-912.33313	373.28009	-9.20215	-658.88293	-21.56782	44.87654
276	2.292	946.99188	-54.53576	1720.32642	-30.45779	43.95181	1364.87500	-887.50452	152.86462	1327.56604	453.90503	134.97081	-8.70389	-60.89020	-174.93396	88.25999	-925.90369	374.70520	-9.03874	-627.43610	-25.94884	42.72760
277	2.300	952.64954	-54.87191	1709.39929	-31.88043	42.53953	1365.43066	-889.12549	152.02560	1326.64001	440.37091	136.17184	-8.71323	-38.98767	-181.47838	95.82010	-939.52039	376.12750	-8.69004	-597.32483	-31.27333	39.97718
278	2.308	958.73511	-55.38836	1697.39844	-33.34452	40.98521	1365.74866	-890.70148	151.15060	1325.54187	426.83160	137.34923	-8.73212	-16.36148	-187.03212	100.58285	-953.16846	377.39883	-8.32348	-569.26489	-37.60340	36.48851
279	2.317	965.18878	-56.06020	1684.40320	-34.84335	39.32336	1365.85046	-892.20355	150.20406	1324.25769	413.27432	138.48215	-8.82436	6.76868	-191.87405	103.93944	-966.81018	378.52313	-8.11244	-543.84924	-44.91872	32.19373
280	2.325	971.92194	-56.85498	1670.50000	-36.37150	37.60059	1365.77527	-893.61157	149.16798	1322.76965	399.71454	139.57016	-9.00435	30.38818	-196.34265	107.09055	-980.45618	379.61713	-8.07752	-521.38690	-53.13027	27.20394
281	2.333	978.81860	-57.71613	1655.77039	-37.92220	35.85387	1365.57178	-894.90710	148.03824	1321.05212	386.17383	140.65089	-9.23024	54.47330	-200.61697	110.64925	-994.12671	380.75436	-8.12153	-501.98627	-62.09723	21.85666
282	2.342	985.74646	-58.54507	1640.27942	-39.48380	34.10059	1365.29053	-896.07373	146.80960	1319.07483	372.66882	141.76321	-9.44182	78.93561	-204.60669	114.62669	-1007.78503	381.90982	-8.15921	-485.76904	-71.56412	16.62909
283	2.350	992.57648	-59.21447	1624.07886	-41.03651	32.34617	1364.97546	-897.10596	145.47327	1316.81494	359.19580	142.90695	-9.60658	103.62207	-208.06798	118.68812	-1021.39441	383.01260	-8.18304	-472.96387	-81.07043	11.93823
284	2.358	999.21375	-59.64324	1607.23523	-42.54211	30.60305	1364.65894	-898.01300	144.02924	1314.26953	345.72208	144.04906	-9.71443	128.37120	-210.82022	122.42759	-1034.97559	384.02609	-8.23490	-463.84003	-89.94368	7.94374
285	2.367	1005.62463	-59.89739	1589.88538	-43.93391	28.90307	1364.35889	-898.81152	142.49745	1311.45789	332.21588	145.17468	-9.76411	153.10583	-212.81497	125.48945	-1048.55920	384.99442	-8.32994	-458.65070	-97.43660	4.54163
286	2.375	1011.81281	-60.17323	1572.26929	-45.12685	27.29072	1364.07813	-899.51587	140.91832	1308.41943	318.68213	146.29173	-9.77351	177.88017	-214.06570	127.59328	-1062.13721	386.02490	-8.42042	-457.61383	-102.94460	1.62201
287	2.383	1017.74780	-60.64103	1554.70288	-46.04631	25.80543	1363.79956	-900.12982	139.34001	1305.21875	305.15201	147.37262	-9.78654	202.82927	-214.58905	128.54695	-1075.68970	387.16946	-8.45722	-460.77686	-106.21392	-0.68074
288	2.392	1023.33826	-61.34922	1537.52734	-46.64802	24.47750	1363.48621	-900.64276	137.79509	1301.95435	291.63626	148.37032	-9.84746	228.05518	-214.38565	128.26196	-1089.23816	388.31335	-8.46644	-467.85260	-107.47417	-2.11218
289	2.400	1028.46790	-62.26668	1521.07678	-46.91277	23.33516	1363.09131	-901.03003	136.28329	1298.76233	278.11688	149.31204	-9.95274	253.55838	-213.47330	126.77102	-1102.84131	389.27185	-8.51984	-478.25500	-107.32413	-2.65955
290	2.408	1033.02771	-63.33083	1505.65942	-46.83257	22.39106	1362.56226	-901.25421	134.77533	1295.80676	264.58121	150.30258	-10.05528	279.26447	-211.97006	124.23631	-1116.51770	390.03223	-8.61171	-491.10376	-106.42083	-2.67462
291	2.417	1036.93372	-64.45432	1491.52710	-46.40848	21.61866	1361.84216	-901.26599	133.23032	1293.25305	251.01392	151.42120	-10.10533	305.09650	-210.10251	120.93642	-1130.21118	390.81100	-8.61294	-505.15826	-105.29258	-2.62936
292	2.425	1040.15125	-65.55238	1478.85583	-45.65619	20.96339	1360.88379	-901.01361	131.60818	1291.23999	237.37112	152.64883	-10.06581	331.02646	-208.11249	117.19867	-1143.85864	391.77255	-8.42360	-519.23987	-104.28204	-2.79547
293	2.433	1042.70032	-66.58850	1467.76282	-44.60846	20.38163	1359.66638	-900.46283	129.87372	1289.86096	223.63409	153.86568	-9.95097	357.05417	-206.18195	113.25366	-1157.40735	392.81647	-8.09451	-532.86725	-103.49468	-3.16736
294	2.442	1044.63245	-67.57943	1458.33960	-43.31113	19.86013	1358.19983	-899.61121	128.01089	1289.15210	209.86823	154.93092	-9.85693	383.16245	-204.39972	109.11529	-1170.73779	393.78461	-7.66606	-546.21045	-102.86417	-3.61679
295	2.450	1046.00684	-68.55243	1450.66650	-41.81025	19.40912	1356.51306	-898.48804	126.05252	1289.08899	196.16052	155.76151	-9.90495	409.35495	-202.76222	104.60431	-1183.66418	394.67325	-6.99940	-559.55389	-102.31915	-4.02244
296	2.458	1046.87817	-69.51797	1444.80103	-40.13806	19.04851	1354.63611	-897.14539	124.09995	1289.59680	182.53883	156.32124	-10.14111	435.72772	-201.24777	99.48558	-1196.05664	395.53558	-5.86794	-572.99451	-101.83937	-4.31446
297	2.467	1047.29102	-70.48309	1440.75574	-38.31743	18.79615	1352.59131	-895.64886	122.29982	1290.57056	168.99338	156.67355	-10.47130	462.45715	-199.88962	93.62208	-1207.89063	396.36990	-4.08788	-586.48315	-101.39487	-4.50579
298	2.475	1047.28101	-71.45831	1438.48169	-36.38462	18.66250	1350.40076	-894.07458	120.77834	1291.89661	155.50475	156.99657	-10.74806	489.72595	-198.74275	87.06393	-1219.14758	397.13092	-1.57054	-599.95483	-100.94138	-4.66430
299	2.483	1046.88391	-72.44594	1437.87598	-34.40305	18.64199	1348.09509	-892.50244	119.58817	1293.46631	142.02759	157.41144	-10.92470	517.63513	-197.80469	80.04615	-1229.75854	397.75195	1.57414	-613.38489	-100.46581	-4.83743
300	2.492	1046.14233	-73.44146	1438.80603	-32.45241	18.70121	1345.71509	-891.00024	118.70665	1295.18433	128.51462	157.91730	-11.04189	546.11627	-197.02026	72.94020	-1239.64355	398.18561	5.02532	-626.78357	-99.97194	-5.01582
301	2.500	1045.10144	-74.44093	1441.12988	-30.60947	18.78400	1343.30750	-889.61267	118.06332	1296.97571	114.96133	158.47911	-11.13872	574.90259	-196.34500	66.15714	-1248.66321	398.45996	8.50963	-640.17773	-99.45470	-5.15464
302	2.508	1043.79492	-75.43313	1444.70508	-28.93721	18.83129	1340.91748	-888.35950	117.57599	1298.78748	101.40530	159.05490	-11.23769	603.54865	-195.70679	59.97475	-1256.49182	398.64316	12.04965	-653.58099	-98.91301	-5.22551
303	2.517	1042.24744	-76.39664	1449.39551	-27.47884	18.80142	1338.58154	-887.23962	117.18041	1300.58557	87.88936	159.62111	-11.34239	631.38763	-194.91653	54.40086	-1262.54419	398.76642	15.94344	-666.98334	-98.33971	-5.24152
304	2.525	1040.48987	-77.30998	1455.07446	-26.25424	18.67948	1336.32715	-886.24213	116.82346	1302.34766	74.41254	160.21922	-11.44154	657.47980	-193.74045	49.16729	-1265.98425	398.80469	20.52961	-680.38361	-97.70108	-5.23576
305	2.533	1038.56494	-78.15984	1461.61157	-25.26066	18.46307	1334.18054	-885.36334	116.43654	1304.05725	60.92214	160.91541	-11.53087	680.76135	-192.05779	43.81364	-1265.83826	398.55676	25.72261	-693.80707	-96.96431	-5.23586
306	2.542	1036.51929	-78.94836	1468.86182	-24.47221	18.13243	1332.17004	-884.61206	115.94518	1305.70044	47.36241	161.73024	-11.60797	700.35620	-189.93408	37.92747	-1261.08667	397.53662	30.57152	-707.27991	-96.12309	-5.24995
307	2.550	1034.39954	-79.69238	1476.66321	-23.83989	17.63472	1330.32397	-883.99750	115.31090	1307.26770	33.71904	162.63998	-11.65373	715.77161	-187.60445	31.48653	-1250.65454	395.31671	33.51118	-720.81519	-95.18881	-5.25495
308	2.558	1032.25854	-80.41109	1484.84277	-23.30018	16.89801	1328.66846	-883.51318	114.54625	1308.75830	20.02333	163.61287	-11.64656	726.86053	-185.34619	24.93527	-1233.71472	391.97623	33.35590	-734.41821	-94.19766	-5.20640
309	2.567	1030.15649	-81.11492	1493.23059	-22.79142	15.86428	1327.23096	-883.12744	113.68656	1310.18237	6.30673	164.61444	-11.59413	733.62842	-183.34589	18.94005	-1210.35828	387.89545	30.18073	-748.08398	-93.20730	-5.08562
310	2.575	1028.14966	-81.78720	1501.67725	-22.26558	14.51946	1326.04431	-882.78540	112.76041	1311.55640	-7.43478	165.60965	-11.51964	736.05023	-181.69370	14.11645	-1181.91663	383.19394	25.35440	-761.79303	-92.24920	-4.93588
311	2.583	1026.27771	-82.37027	1510.06689	-21.68938	12.89186	1325.14478	-882.41962	111.78056	1312.89685	-21.19774	166.59068	-11.42360	734.15521	-180.35054	10.76020	-1150.58911	377.68231	20.74310	-775.52496	-91.30259	-4.82773
312	2.592	1024.57251	-82.79819	1518.30737	-21.04192	11.02534	1324.56946	-881.96393	110.74360	1314.21472	-34.94526	167.56528	-11.31339	728.27930	-179.09708	8.68578	-1118.62793	371.30273	17.72234	-789.28058	-90.32415	-4.79100
313	2.600	1023.08813	-83.04974	1526.29199	-20.31556	8.96885	1324.35217	-881.36621	109.64114	1315.51306	-48.66128	168.52820	-11.23955	719.04968	-177.76384	7.47134	-1087.37976	364.29257	16.68396	-803.07050	-89.30208	-4.78941
314	2.608	1021.90796	-83.15693	1533.88757	-19.52127	6.78027	1324.51147	-880.60242	108.47819	1316.78857	-62.36003	169.49066	-11.23813	707.24200	-176.49492	6.81175	-1056.79626	356.88129	17.17736	-816.88538	-88.26962	-4.75686
315	2.617	1021.12268	-83.17992	1540.97339	-18.69377	4.51840	1325.04041	-879.69006	107.27325	1318.03125	-76.01540	170.50726	-11.27751	693.82965	-175.52808	6.52791	-1026.02722	349.07230	18.37679	-830.70215	-87.25388	-4.66369
316	2.625	1020.80933	-83.18150	1547.47424	-17.88939	2.23040	1325.91052	-878.69342	106.04099	1319.22375	-89.51701	171.64372	-11.28374	679.85846	-174.81087	6.43191	-994.35413	340.76315	19.59679	-844.51135	-86.25925	-4.53769
317	2.633	1021.01782	-83.20632	1553.35034	-17.17734	-0.05022	1327.08252	-877.71259	104.78461	1320.34155	-102.67894	172.94524	-11.16133	666.01550	-174.04703	6.32552	-961.43713	331.94867	20.61356	-858.32434	-85.29422	-4.41949
318	2.642	1021.76129	-83.27757	1558.57007	-16.62753	-2.29286	1328.51636	-876.85736	103.51225	1321.35425	-115.26181	174.44592	-10.79321	652.43933	-173.04532	6.08862	-927.31396	322.81631	21.57034	-872.14410	-84.35715	-4.31569
319	2.650	1023.01917	-83.40427	1563.09692	-16.29709	-4.46040	1330.17834	-876.21979	102.25715	1322.22327	-127.02992	176.15930	-10.09584	638.96326	-171.87946	5.72831	-892.44653	313.67502	22.66278	-885.94104	-83.42513	-4.19673
320	2.658	1024.74927	-83.57873	1566.88904	-16.22092	-6.50909	1332.04126	-875.85760	101.07251	1322.90686	-137.88396	178.04596	-9.08141	625.42963	-170.73752	5.32983	-857.40234	304.76059	23.94943	-899.68457	-82.47942	-4.05076
321	2.667	1026.90112	-83.77232	1569.90002	-16.40988	-8.38583	1334.07764	-875.79364	100.01145	1323.37183	-148.05917	180.08635	-7.73155	611.80579	-169.74544	4.98803	-822.51892	296.14542	25.32104	-913.38757	-81.52637	-3.92372
322	2.675	1029.42566	-83.94473	1572.07605	-16.85481	-10.02238	1336.25183	-876.02069	99.11562	1323.60706	-158.28905	182.54462	-5.64247	598.14270	-168.91980	4.77516	-787.95691	287.85132	26.58684	-927.08777	-80.60485	-3.86260
323	2.683	1032.27063	-84.06065	1573.35693	-17.53026	-11.34154	1338.51514	-876.50763	98.41090	1323.62378	-169.49248	186.20839	-1.71153	584.50916	-168.17343	4.70391	-753.83423	279.98505	27.60720	-940.79248	-79.76289	-3.83467
324	2.692	1035.37195	-84.09647	1573.68494	-18.39536	-12.28377	1340.80969	-877.20990	97.90474	1323.44446	-181.52882	192.17235	5.78607	570.93610	-167.38959	4.71409	-720.19592	272.73636	28.34838	-954.47253	-79.01249	-3.74651
325	2.700	1038.65833	-84.03534	1573.02075	-19.39962	-12.83656	1343.07410	-878.08228	97.58600	1323.09387	-191.86072	201.13760	18.47768	557.39154	-166.55240	4.72773	-686.93164	266.25348	28.84209	-968.11005	-78.31779	-3.54709
326	2.708	1042.06848	-83.86440	1571.34937	-20.49503	-13.03201	1345.25134	-879.08655	97.43004	1322.59619	-196.18599	212.76733	36.51192	543.82898	-165.74591	4.70062	-653.82166	260.53561	29.10882	-981.71912	-77.61757	-3.29703
327	2.717	1045.55933	-83.57796	1568.67151	-21.63996	-12.91902	1347.29883	-880.19263	97.40323	1321.97339	-191.42319	225.64696	57.37900	530.23401	-165.01822	4.61603	-620.71191	255.48825	29.12946	-995.30890	-76.86448	-3.13200
328	2.725	1049.10132	-83.17878	1564.99316	-22.79479	-12.54640	1349.19043	-881.37360	97.46487	1321.24414	-177.99397	237.95837	76.57729	516.62384	-164.33652	4.47055	-587.64960	251.03412	28.86246	-1008.86365	-76.07999	-3.14087
329	2.733	1052.66724	-82.66708	1560.31897	-23.92267	-11.95452	1350.91357	-882.60004	97.57774	1320.41980	-158.78209	248.34174	90.28093	503.03784	-163.65654	4.29339	-554.90430	247.12083	28.22080	-1022.38422	-75.34395	-3.27102
330	2.742	1056.22583	-82.02143	1554.64404	-24.99297	-11.16301	1352.47034	-883.83813	97.72372	1319.50256	-136.55469	256.31232	97.66120	489.50665	-162.96585	4.15630	-522.90973	243.75450	27.05917	-1035.90198	-74.69775	-3.37627
331	2.750	1059.74255	-81.19416	1547.94861	-25.98412	-10.17680	1353.87341	-885.04663	97.91419	1318.48560	-112.83891	262.20294	100.81854	476.02179	-162.27097	4.11485	-492.13129	241.05022	25.24019	-1049.43359	-74.09530	-3.35458
332	2.758	1063.17725	-80.12663	1540.20190	-26.88884	-9.00855	1355.13696	-886.17535	98.19076	1317.35706	-88.31734	266.80872	102.85570	462.56006	-161.55215	4.13400	-462.92706	239.14479	22.72190	-1062.97546	-73.45446	-3.21970
333	2.767	1066.47449	-78.76115	1531.37427	-27.71457	-7.68070	1356.27173	-887.17133	98.61142	1316.10388	-63.34258	270.86420	106.00948	449.11020	-160.75461	4.12035	-435.54831	238.12241	19.61456	-1076.53857	-72.73283	-3.07292
334	2.775	1069.56177	-77.04536	1521.45630	-28.47220	-6.21230	1357.28796	-887.99072	99.22935	1314.71252	-38.11885	274.68924	110.99101	435.63934	-159.86623	4.03242	-410.31714	238.05203	16.15985	-1090.12952	-71.95686	-3.02714
335	2.783	1072.37036	-74.96890	1510.48096	-29.16138	-4.62556	1358.19897	-888.61139	100.07468	1313.16492	-12.78292	278.17737	117.31598	422.10147	-158.95094	3.91317	-387.77258	239.04514	12.65965	-1103.71387	-71.19320	-3.10350
336	2.792	1074.85828	-72.62650	1498.52246	-29.76728	-2.96512	1359.02112	-889.03632	101.14735	1311.43164	12.53300	280.98111	123.93587	408.50403	-158.06081	3.82001	-368.57037	241.31903	9.43985	-1117.24829	-70.48753	-3.19438
337	2.800	1077.00293	-70.20139	1485.66553	-30.26989	-1.30071	1359.77283	-889.28143	102.41814	1309.47144	37.71915	282.72263	129.76904	394.88519	-157.18231	3.76390	-353.34943	245.11595	6.76018	-1130.74243	-69.81795	-3.17831
338	2.808	1078.76807	-67.85252	1471.98828	-30.65519	0.28516	1360.46875	-889.36163	103.83428	1307.24744	62.78534	283.11938	133.99359	381.25659	-156.29773	3.71929	-342.76840	250.42679	4.61705	-1144.26294	-69.12125	-3.04320
339	2.817	1080.08826	-65.65490	1457.59351	-30.91882	1.70238	1361.11169	-889.28644	105.33790	1304.74573	87.89449	282.02808	136.14464	367.61362	-155.42841	3.67077	-337.43256	256.80679	2.62477	-1157.86914	-68.34930	-2.86383
340	2.825	1080.88098	-63.64081	1442.65881	-31.06110	2.85782	1361.69006	-889.06573	106.88247	1301.98584	113.21783	279.45868	136.17737	353.95581	-154.58002	3.61970	-337.52747	263.40234	0.20850	-1171.55676	-67.47446	-2.71805
341	2.833	1081.06604	-61.84972	1427.47217	-31.08313	3.68565	1362.18555	-888.71399	108.42826	1299.02551	138.77896	275.58710	134.51543	340.29669	-153.69812	3.54315	-342.39624	269.14328	-2.78684	-1185.26636	-66.48241	-2.64580
342	2.842	1080.58826	-60.35453	1412.44470	-30.98753	4.18085	1362.57715	-888.25031	109.93237	1295.95776	164.47824	270.77917	131.95007	326.68140	-152.73235	3.40083	-350.63745	273.19339	-5.70181	-1198.93188	-65.41002	-2.62409
343	2.850	1079.44263	-59.26022	1398.09558	-30.77543	4.38743	1362.83679	-887.69580	111.34885	1292.90369	190.19946	265.52777	129.36371	313.17938	-151.71463	3.20593	-360.99359	275.46979	-7.71254	-1212.51904	-64.36957	-2.57488
344	2.858	1077.68323	-58.65609	1385.00195	-30.43826	4.35682	1362.92505	-887.06763	112.63879	1290.00073	215.86557	260.23221	127.37326	299.81808	-150.71512	3.03797	-372.91528	276.62735	-8.67922	-1226.01807	-63.47439	-2.42514
345	2.867	1075.41724	-58.56251	1373.72620	-29.95378	4.12820	1362.79395	-886.37415	113.78104	1287.39075	241.45410	254.96663	126.01482	286.53101	-149.75754	2.96745	-386.01770	277.43274	-9.00440	-1239.38635	-62.74858	-2.10214
346	2.875	1072.79333	-58.93218	1364.74646	-29.28838	3.73660	1362.38953	-885.61163	114.77019	1285.20520	266.97211	249.47211	124.68887	273.22372	-148.83449	2.99313	-399.65475	278.28088	-9.10700	-1252.49585	-62.15827	-1.44620
347	2.883	1069.98669	-59.70490	1358.41382	-28.40300	3.22350	1361.65991	-884.76221	115.60858	1283.55359	292.42828	243.41425	122.51018	259.85352	-147.94160	3.04101	-413.27466	279.25082	-9.23669	-1265.15747	-61.69652	-0.21584
348	2.892	1067.17505	-60.85820	1354.94470	-27.26614	2.63342	1360.57336	-883.79852	116.30106	1282.51624	317.88052	236.61465	118.79650	246.41443	-147.03564	3.00745	-426.69794	280.31494	-9.46813	-1277.22498	-61.36998	1.75582
349	2.900	1064.50964	-62.40227	1354.43311	-25.87057	1.99623	1359.12927	-882.69904	116.84374	1282.13672	343.47766	229.05873	113.32686	232.92093	-146.01695	2.83546	-439.99377	281.42627	-9.76170	-1288.66870	-61.13130	4.44168
350	2.908	1062.09241	-64.33922	1356.86536	-24.24036	1.31822	1357.35608	-881.45801	117.21249	1282.41553	369.40366	220.86044	106.34460	219.41460	-144.81602	2.56994	-453.26694	282.57532	-10.04807	-1299.54529	-60.87611	7.69467
351	2.917	1059.96289	-66.64574	1362.13831	-22.42626	0.59441	1355.30310	-880.08582	117.37206	1283.30859	395.80707	212.27168	98.41028	205.93202	-143.47879	2.32078	-466.54144	283.81116	-10.27456	-1309.91199	-60.48940	11.41155
352	2.925	1058.09412	-69.28529	1370.07776	-20.49725	-0.17686	1353.03772	-878.60504	117.30697	1284.73474	422.76205	203.59464	90.14994	192.47647	-142.13560	2.16913	-479.79309	285.15735	-10.42530	-1319.74487	-59.91730	15.60785
353	2.933	1056.39465	-72.21021	1380.44922	-18.52831	-0.98663	1350.64038	-877.04620	117.04201	1286.59082	450.22491	195.05753	82.03543	179.03775	-140.88223	2.10911	-493.02484	286.54517	-10.52574	-1328.87756	-59.21487	20.35097
354	2.942	1054.72815	-75.34872	1392.97095	-16.58838	-1.81377	1348.19409	-875.44293	116.62762	1288.76563	478.01935	186.83713	74.33820	165.62920	-139.70279	2.06570	-506.27164	287.88614	-10.63103	-1336.95203	-58.49444	25.64965
355	2.950	1052.94519	-78.61089	1407.33398	-14.73568	-2.63685	1345.77319	-873.82855	116.11486	1291.14819	505.88702	179.11734	67.17894	152.29311	-138.51685	1.96948	-519.54852	289.16364	-10.78154	-1343.38525	-57.87903	31.44693
356	2.958	1050.90906	-81.91689	1423.21680	-13.01908	-3.44306	1343.43555	-872.23572	115.55035	1293.63367	533.52869	172.01764	60.53108	139.04533	-137.27628	1.82412	-532.82147	290.41620	-10.96218	-1347.36646	-57.51934	37.63638
357	2.967	1048.50537	-85.21217	1440.28967	-11.48029	-4.21288	1341.21729	-870.69916	114.98143	1296.13306	560.56512	165.51401	54.21245	125.82150	-135.99620	1.69339	-546.05847	291.68228	-11.12547	-1347.96179	-57.54031	43.92846
358	2.975	1045.64270	-88.44561	1458.21753	-10.15318	-4.90089	1339.13806	-869.25708	114.45364	1298.58118	586.48767	159.46558	47.92786	112.53130	-134.71402	1.62529	-559.29431	292.96350	-11.23555	-1344.45264	-57.91772	49.70378
359	2.983	1042.24976	-91.53663	1476.66821	-9.06355	-5.43669	1337.21826	-867.94995	114.00038	1300.93616	610.65112	153.69823	41.35245	99.15532	-133.45100	1.61440	-572.59924	294.21649	-11.28009	-1336.76001	-58.44174	54.10412
360	2.992	1038.28748	-94.39314	1495.33313	-8.23244	-5.73722	1335.48950	-866.81976	113.63959	1303.17041	632.32715	148.11795	34.26230	85.73364	-132.21153	1.62262	-585.98352	295.39359	-11.27706	-1325.44690	-58.81191	56.35298
361	3.000	1033.77527	-96.97489	1513.94165	-7.67076	-5.71859	1333.99023	-865.90735	113.38686	1305.26416	650.89124	142.78552	26.63153	72.29004	-130.99219	1.61098	-599.38477	296.49469	-11.27137	-1311.14453	-58.80528	56.10966
362	3.008	1028.80139	-99.31800	1532.25073	-7.36224	-5.30806	1332.75708	-865.24091	113.26370	1307.20374	666.02936	137.84888	18.61276	58.81738	-129.80389	1.56963	-612.76172	297.56729	-11.29064	-1294.06189	-58.42324	53.70964
363	3.017	1023.49725	-101.49917	1550.03882	-7.25607	-4.45989	1331.81677	-864.82062	113.28431	1308.98389	677.74414	133.41711	10.57484	45.31635	-128.70288	1.54203	-626.14880	298.64594	-11.31071	-1274.25330	-57.83625	50.24083
364	3.025	1018.00073	-103.59005	1567.11938	-7.28243	-3.17332	1331.18518	-864.61469	113.43850	1310.61426	686.17175	129.52863	3.28070	31.80099	-127.74152	1.59938	-639.61603	299.70990	-11.28619	-1252.37573	-57.13683	47.29544
365	3.033	1012.43622	-105.62756	1583.35498	-7.37579	-1.49935	1330.87317	-864.57074	113.69071	1312.12390	691.34839	126.19794	-2.24667	18.26190	-126.87732	1.75234	-653.20569	300.70865	-11.21702	-1229.91431	-56.18643	46.12305
366	3.042	1006.91809	-107.60806	1598.65527	-7.48740	0.47842	1330.89014	-864.63354	113.99544	1313.55664	692.99268	123.47842	-5.43791	4.67755	-126.01437	1.91903	-666.89227	301.60989	-11.16395	-1208.24756	-54.70909	46.60837
367	3.050	1001.55859	-109.50841	1612.96228	-7.58485	2.67952	1331.24414	-864.75909	114.31136	1314.95776	690.51233	121.52039	-6.69055	-8.94009	-125.12196	2.00707	-680.60510	302.43857	-11.16749	-1187.37158	-52.56558	47.41899
368	3.058	996.45813	-111.31586	1626.23474	-7.64857	5.04552	1331.93860	-864.92334	114.60572	1316.36169	683.55566	120.52176	-6.95036	-22.56366	-124.25734	2.00225	-694.31189	303.26208	-11.18144	-1165.82104	-49.96786	47.39963
369	3.067	991.69165	-113.04467	1638.43994	-7.67336	7.52959	1332.96777	-865.12366	114.85674	1317.78516	672.72314	120.52625	-6.96428	-36.16107	-123.51022	1.98316	-708.04810	304.11716	-11.12986	-1141.89917	-47.37087	46.41848
370	3.075	987.31744	-114.72337	1649.55469	-7.67036	10.07631	1334.31433	-865.37677	115.05069	1319.22498	659.50507	121.29297	-7.03146	-49.64178	-122.94145	2.05202	-721.85144	304.99176	-10.99656	-1114.76501	-45.17278	45.01473
371	3.083	983.40155	-116.35709	1659.56506	-7.66514	12.61153	1335.95068	-865.71661	115.17214	1320.66504	645.43738	122.45343	-7.17264	-62.84512	-122.55806	2.25603	-735.70496	305.89096	-10.82642	-1084.56262	-43.54369	43.80729
372	3.092	980.02570	-117.88544	1668.45911	-7.69550	15.04785	1337.84241	-866.18872	115.20662	1322.08069	631.40784	123.75934	-7.33998	-75.58990	-122.36780	2.62514	-749.55090	306.86215	-10.66724	-1052.03174	-42.43361	43.15288
373	3.100	977.27222	-119.16819	1676.21606	-7.81069	17.29496	1339.94849	-866.83813	115.15136	1323.43872	617.61908	125.10245	-7.51218	-87.70209	-122.44153	3.25670	-763.32092	307.92310	-10.55188	-1018.07489	-41.67602	43.06057
374	3.108	975.20276	-120.05077	1682.81042	-8.06396	19.26651	1342.22107	-867.69434	115.00958	1324.69849	603.94202	126.40262	-7.67818	-98.98975	-122.86913	4.27177	-776.95581	309.02209	-10.52333	-983.39368	-41.13111	43.36337
375	3.117	973.83813	-120.47073	1688.22729	-8.49710	20.90063	1344.60815	-868.76263	114.77222	1325.81787	590.24292	127.60303	-7.80525	-109.19421	-123.65538	5.72054	-790.47083	310.11456	-10.60633	-948.32513	-40.77866	43.92440
376	3.125	973.15521	-120.47666	1692.46692	-9.12717	22.18671	1347.05774	-870.02649	114.40781	1326.76074	576.50452	128.71552	-7.85320	-117.99313	-124.69838	7.56344	-804.01642	311.20773	-10.72814	-912.95099	-40.69947	44.67175
377	3.133	973.10535	-120.15910	1695.53821	-9.95085	23.15176	1349.51917	-871.45624	113.87174	1327.50330	562.78162	129.79408	-7.81566	-125.12744	-125.90869	9.69392	-817.77112	312.31204	-10.73221	-877.29712	-41.00124	45.52031
378	3.142	973.63251	-119.59723	1697.45093	-10.96207	23.81598	1351.94104	-873.01459	113.12647	1328.03918	549.12262	130.87073	-7.74387	-130.59027	-127.42599	12.13450	-831.72107	313.42682	-10.53257	-841.43610	-41.77549	46.33992
379	3.150	974.67596	-118.84242	1698.21484	-12.15357	24.18054	1354.27136	-874.66510	112.15477	1328.38135	535.53632	131.94351	-7.71512	-134.47461	-129.80356	15.52580	-845.66516	314.55048	-10.21377	-805.52319	-43.06644	46.98063
380	3.158	976.16779	-117.90861	1697.83887	-13.50282	24.24866	1356.46350	-876.38092	110.96752	1328.56140	521.99371	133.02423	-7.77415	-136.15604	-133.92747	21.40783	-859.44800	315.65714	-9.93275	-769.78870	-44.84473	47.29033
381	3.167	978.03949	-116.77779	1696.32898	-14.97070	24.03402	1358.47852	-878.14355	109.61076	1328.62207	508.44629	134.14941	-7.91670	-133.76004	-140.53842	31.43214	-873.05322	316.69833	-9.79717	-734.45532	-47.05684	47.15143
382	3.175	980.23615	-115.46268	1693.69958	-16.51499	23.55178	1360.28320	-879.93542	108.15235	1328.59998	494.85968	135.34393	-8.11096	-125.27319	-149.63126	45.65465	-886.52100	317.68567	-9.83605	-699.66779	-49.71944	46.53165
383	3.183	982.72375	-114.08754	1689.99341	-18.09896	22.81649	1361.84985	-881.73926	106.65005	1328.51013	481.25275	136.60828	-8.31424	-110.33575	-160.27295	61.67793	-899.91431	318.74518	-9.96129	-665.52185	-52.94495	45.46155
384	3.192	985.48621	-112.85524	1685.28162	-19.69033	21.84925	1363.15869	-883.53796	105.13566	1328.34131	467.69391	137.90919	-8.48940	-90.48260	-171.06476	75.92599	-913.34399	319.98639	-9.98097	-632.14087	-56.86762	43.92092
385	3.200	988.51801	-111.91995	1679.64221	-21.25627	20.68174	1364.20215	-885.30884	103.62014	1328.06116	454.21838	139.17792	-8.62344	-67.83759	-180.85231	85.87954	-926.91125	321.33694	-9.77998	-599.77332	-61.57141	41.75059
386	3.208	991.81213	-111.32726	1673.14539	-22.76285	19.35018	1364.99048	-887.02051	102.09428	1327.62793	440.77393	140.37421	-8.72234	-43.92334	-189.12448	91.23633	-940.60730	322.62329	-9.44664	-568.89685	-67.09866	38.70479
387	3.217	995.34729	-111.04890	1665.86084	-24.18648	17.88068	1365.55212	-888.64160	100.51813	1327.00317	427.29025	141.52684	-8.80702	-19.36490	-195.97989	93.45657	-954.35229	323.81815	-9.11990	-540.18811	-73.49410	34.61274
388	3.225	999.08398	-111.02728	1657.86426	-25.52882	16.28321	1365.92419	-890.15204	98.82248	1326.15698	413.75061	142.67789	-8.92039	5.76712	-201.86299	94.56709	-968.09021	325.05554	-8.84583	-514.33362	-80.82169	29.51295
389	3.233	1002.97357	-111.19591	1649.22620	-26.81360	14.56513	1366.13806	-891.54211	96.94211	1325.06323	400.17291	143.84366	-9.08971	31.46674	-207.23193	96.16267	-981.78821	326.37408	-8.65358	-491.88434	-89.12183	23.68206
390	3.242	1006.97089	-111.48533	1639.99292	-28.06824	12.74548	1366.21387	-892.80640	94.85405	1323.69312	386.57568	145.03979	-9.28523	57.54041	-212.29562	98.94015	-995.43225	327.63589	-8.58741	-473.24176	-98.34264	17.61275
391	3.250	1011.03986	-111.82468	1630.18884	-29.31000	10.85736	1366.16345	-893.94110	92.57993	1322.00842	372.97598	146.27798	-9.45576	83.64734	-216.95587	102.74147	-1009.04797	328.71933	-8.63882	-458.66675	-108.29401	11.93950
392	3.258	1015.15143	-112.15334	1619.86108	-30.53509	8.94882	1365.99524	-894.94501	90.16643	1319.96399	359.39160	147.53120	-9.57494	109.47476	-220.96185	106.94621	-1022.68188	329.65149	-8.74732	-448.30420	-118.60560	7.23449
393	3.267	1019.27350	-112.43703	1609.11926	-31.71017	7.07953	1365.71631	-895.82568	87.67593	1317.52686	345.83578	148.75366	-9.64107	134.88766	-224.09666	110.86172	-1036.36084	330.55859	-8.84874	-442.28693	-128.68338	3.76727
394	3.275	1023.35742	-112.66369	1598.11328	-32.78335	5.30341	1365.33008	-896.61469	85.18433	1314.71606	332.30511	149.92474	-9.67693	159.95645	-226.20068	113.88509	-1050.06201	331.57748	-8.88392	-440.78064	-137.69031	1.40263
395	3.283	1027.33801	-112.83278	1586.99219	-33.71023	3.65160	1364.83337	-897.35956	82.77265	1311.62170	318.78220	151.03951	-9.72231	184.88689	-227.13626	115.56917	-1063.72107	332.78082	-8.80839	-443.78516	-144.67705	-0.24988
396	3.292	1031.14551	-112.96310	1575.89380	-34.47209	2.12539	1364.21753	-898.08337	80.50658	1308.37964	305.26111	152.08340	-9.80089	209.90010	-226.87756	115.71487	-1077.28992	334.10773	-8.64063	-450.84399	-148.99443	-1.46592
397	3.300	1034.71729	-113.10236	1564.94556	-35.07394	0.69990	1363.47266	-898.76691	78.41796	1305.13574	291.74774	153.05722	-9.90508	235.10762	-225.59947	114.43097	-1090.80396	335.39825	-8.46097	-461.08813	-150.71063	-2.25884
398	3.308	1038.00403	-113.30731	1554.26062	-35.52761	-0.65059	1362.59302	-899.36890	76.50331	1302.03113	278.23193	154.01089	-9.99733	260.47937	-223.61107	112.09751	-1104.38293	336.49750	-8.35114	-473.52979	-150.59430	-2.66059
399	3.317	1040.97607	-113.60384	1543.93225	-35.83958	-1.91946	1361.58301	-899.85577	74.73051	1299.19568	264.68414	155.02103	-10.01291	285.91492	-221.22452	109.23373	-1118.08984	337.34451	-8.33336	-487.10870	-149.66519	-2.85251
400	3.325	1043.62183	-113.97575	1534.03088	-36.01299	-3.06520	1360.45850	-900.21887	73.04752	1296.73950	251.08246	156.14148	-9.90660	311.31876	-218.67854	106.29607	-1131.81348	338.03116	-8.33929	-500.83203	-148.66313	-2.99683
401	3.333	1045.93823	-114.39143	1524.60889	-36.05150	-4.04388	1359.23706	-900.47186	71.39938	1294.74377	237.43835	157.34891	-9.73083	336.63834	-216.11679	103.47539	-1145.38184	338.73056	-8.25177	-514.27142	-147.81920	-3.20397
402	3.342	1047.91760	-114.81983	1515.70959	-35.95781	-4.84186	1357.92810	-900.63348	69.75152	1293.25647	223.80325	158.50752	-9.61943	361.89484	-213.56686	100.60813	-1158.67810	339.54593	-7.97178	-527.58441	-147.05864	-3.54606
403	3.350	1049.54272	-115.21896	1507.36877	-35.73495	-5.48300	1356.53442	-900.70813	68.10088	1292.28528	210.23279	159.44980	-9.66925	387.18976	-210.93842	97.26033	-1171.62415	340.45209	-7.40045	-540.96826	-146.32021	-3.98039
404	3.358	1050.79944	-115.52419	1499.59875	-35.39265	-6.01440	1355.05908	-900.68018	66.47043	1291.79175	196.74268	160.11618	-9.87930	412.68494	-208.11417	92.96412	-1184.20923	341.30920	-6.39477	-554.39685	-145.63356	-4.38483
405	3.367	1051.69165	-115.66046	1492.37537	-34.95320	-6.48809	1353.50952	-900.53046	64.90120	1291.69897	183.33133	160.57063	-10.18300	438.57806	-205.05075	87.47069	-1196.48132	341.93884	-4.85825	-567.76294	-145.02127	-4.67861
406	3.375	1052.25366	-115.59354	1485.65063	-34.45243	-6.94592	1351.89856	-900.26190	63.44443	1291.91736	170.01276	160.93359	-10.47939	465.03796	-201.77313	80.85239	-1208.44739	342.28568	-2.84420	-581.01971	-144.46400	-4.86428
407	3.383	1052.55640	-115.38934	1479.36975	-33.93332	-7.40540	1350.24121	-899.90924	62.15326	1292.36877	156.78447	161.34792	-10.67198	492.12592	-198.36472	73.48973	-1220.05359	342.47339	-0.46886	-594.18774	-143.92719	-4.99099
408	3.392	1052.69434	-115.19405	1473.47424	-33.43791	-7.85837	1348.55127	-899.52563	61.07419	1292.99744	143.59607	161.91013	-10.74153	519.75555	-194.98492	66.00733	-1231.21814	342.66962	2.22475	-607.31958	-143.37787	-5.11545
409	3.400	1052.75354	-115.13889	1467.90173	-33.00092	-8.28791	1346.84094	-899.16644	60.23917	1293.76868	130.37820	162.60287	-10.75209	547.67590	-191.79282	59.08968	-1241.84546	342.94333	5.24768	-620.47284	-142.81334	-5.27354
410	3.408	1052.78625	-115.27837	1462.59204	-32.64455	-8.68304	1345.12415	-898.88025	59.66597	1294.66370	117.09390	163.34238	-10.76677	575.47894	-188.86206	53.23885	-1251.82532	343.24506	8.57286	-633.68005	-142.25734	-5.44922
411	3.417	1052.81262	-115.59783	1457.49280	-32.37982	-9.04156	1343.42065	-898.70178	59.35362	1295.67456	103.74739	164.06372	-10.80368	602.62561	-186.16815	48.59712	-1260.92090	343.46353	12.16826	-646.93384	-141.69890	-5.57659
412	3.425	1052.84167	-116.05092	1452.55762	-32.21046	-9.36855	1341.75513	-898.64539	59.26646	1296.80127	90.35580	164.75452	-10.86211	628.46777	-183.56943	44.86224	-1268.53894	343.46667	16.10929	-660.20856	-141.08144	-5.60120
413	3.433	1052.89099	-116.60548	1447.73975	-32.12891	-9.67373	1340.15405	-898.70251	59.33192	1298.05005	76.92851	165.44751	-10.93002	652.31262	-180.86017	41.41767	-1273.58813	343.12799	20.52326	-673.49585	-140.36491	-5.53919
414	3.442	1052.99060	-117.27641	1442.98596	-32.11409	-9.97131	1338.64624	-898.84613	59.45700	1299.43140	63.45873	166.18939	-10.97426	673.54846	-177.95593	37.71075	-1274.68372	342.28448	25.23965	-686.81244	-139.55835	-5.45966
415	3.450	1053.17383	-118.11987	1438.23547	-32.14014	-10.28722	1337.25952	-899.03699	59.54955	1300.95288	49.92884	167.00214	-10.96809	691.70380	-175.02734	33.59692	-1270.62988	340.68207	29.43673	-700.18951	-138.69614	-5.41572
416	3.458	1053.47314	-119.19863	1433.41943	-32.18546	-10.66228	1336.01575	-899.22858	59.54314	1302.61633	36.31971	167.87973	-10.92384	706.38507	-172.43492	29.33192	-1260.75354	338.16403	31.86892	-713.66840	-137.80772	-5.40591
417	3.467	1053.92126	-120.56197	1428.46399	-32.23318	-11.14008	1334.92456	-899.37360	59.41522	1304.41968	22.61651	168.80823	-10.88934	717.21075	-170.51587	25.20735	-1244.97119	334.87845	31.64534	-727.28351	-136.90349	-5.39106
418	3.475	1054.54736	-122.24817	1423.30042	-32.26408	-11.75283	1333.98743	-899.43152	59.17989	1306.35913	8.81772	169.75592	-10.90556	723.83063	-169.36084	21.23429	-1223.80273	331.10489	28.83050	-741.03491	-135.97452	-5.33653
419	3.483	1055.36548	-124.26633	1417.86987	-32.24705	-12.51097	1333.20593	-899.37225	58.86348	1308.42773	-5.06622	170.68591	-10.95198	726.06360	-168.74771	17.29892	-1198.41357	326.93643	24.48685	-754.88733	-135.00488	-5.24293
420	3.492	1056.37012	-126.56711	1412.12183	-32.14030	-13.39764	1332.58691	-899.17615	58.48914	1310.61267	-19.01081	171.59888	-10.96184	724.11108	-168.27293	13.57561	-1170.63416	322.26038	20.25102	-768.80658	-133.98691	-5.13871
421	3.500	1057.54895	-129.07286	1406.01367	-31.90776	-14.38093	1332.14087	-898.83075	58.07875	1312.89612	-32.96522	172.51410	-10.90356	718.63123	-167.53140	10.52034	-1142.54871	317.02603	17.57629	-782.78918	-132.92946	-5.04778
422	3.508	1058.90308	-131.73764	1399.51184	-31.53714	-15.43803	1331.87915	-898.33246	57.65469	1315.26343	-46.87797	173.42236	-10.81804	710.42865	-166.32361	8.42227	-1115.41797	311.37363	17.01489	-796.83484	-131.86749	-4.96951
423	3.517	1060.45544	-134.54510	1392.59119	-31.04823	-16.56976	1331.81213	-897.69751	57.22649	1317.70752	-60.74971	174.31010	-10.76933	700.03857	-164.82564	7.17778	-1089.05786	305.44778	18.10186	-810.90308	-130.85213	-4.88543
424	3.525	1062.24451	-137.46564	1385.23523	-30.48842	-17.78838	1331.95081	-896.97009	56.78365	1320.22009	-74.60774	175.22209	-10.77071	687.82764	-163.40703	6.46774	-1062.58691	299.22629	19.94218	-824.93323	-129.89763	-4.78471
425	3.533	1064.31177	-140.43884	1377.43994	-29.91914	-19.09132	1332.30603	-896.21631	56.31558	1322.77490	-88.40588	176.24834	-10.77141	674.38287	-162.23384	5.99756	-1035.53088	292.58911	21.92397	-838.89185	-128.95784	-4.67568
426	3.542	1066.69250	-143.37920	1369.22400	-29.40452	-20.45744	1332.87988	-895.51202	55.83461	1325.31970	-102.00391	177.44489	-10.70226	660.43939	-161.21744	5.62196	-1008.07227	285.51019	23.94920	-852.77887	-127.99465	-4.55792
427	3.550	1069.40845	-146.18216	1360.64246	-29.00842	-21.86298	1333.66052	-894.93549	55.37766	1327.78101	-115.25337	178.80809	-10.49902	646.49561	-160.25809	5.31469	-980.59399	278.15912	26.18739	-866.60156	-127.04391	-4.40624
428	3.558	1072.45752	-148.72865	1351.79272	-28.79298	-23.28266	1334.62732	-894.56116	54.98962	1330.08044	-128.06705	180.30215	-10.09483	632.71838	-159.32690	5.03961	-953.25781	270.79361	28.75805	-880.35657	-126.16613	-4.20493
429	3.567	1075.81689	-150.89200	1342.80701	-28.81334	-24.67126	1335.75818	-894.44952	54.70564	1332.15625	-140.43004	181.87390	-9.44388	619.08807	-158.40564	4.73112	-925.97009	263.56036	31.60073	-894.04395	-125.34205	-3.98157
430	3.575	1079.45288	-152.54143	1333.83496	-29.11091	-25.94967	1337.03271	-894.63544	54.55103	1333.97668	-152.35880	183.47342	-8.54747	605.51849	-157.49101	4.39726	-898.63037	256.43423	34.53096	-907.68683	-124.47698	-3.80495
431	3.583	1083.32959	-153.54597	1325.03235	-29.70815	-27.01976	1338.43420	-895.12274	54.54651	1335.53882	-163.82628	185.07158	-7.42242	591.95166	-156.59958	4.12480	-871.30194	249.35303	37.37172	-921.32306	-123.53364	-3.72976
432	3.592	1087.40759	-153.79883	1316.55347	-30.60146	-27.80139	1339.94873	-895.88617	54.69856	1336.85620	-174.72147	186.66165	-6.07747	578.40668	-155.71457	3.96406	-844.10156	242.36317	40.02484	-934.96698	-122.59754	-3.71360
433	3.600	1091.63379	-153.25380	1308.54407	-31.75624	-28.26427	1341.55945	-896.88330	54.98988	1337.94702	-184.89182	188.28722	-4.50984	564.92578	-154.79706	3.88127	-817.05066	235.63596	42.44318	-948.58594	-121.76502	-3.64159
434	3.608	1095.93298	-151.94519	1301.12903	-33.11818	-28.44746	1343.24304	-898.06940	55.38409	1338.82422	-194.29247	190.06464	-2.63530	551.50171	-153.86899	3.82526	-790.04785	229.39087	44.61192	-962.13684	-121.01704	-3.46304
435	3.617	1100.21130	-149.97992	1294.40002	-34.63398	-28.45258	1344.96704	-899.40698	55.84026	1339.49487	-203.16510	192.24522	-0.16574	538.08807	-153.00589	3.78571	-762.90259	223.76868	46.54274	-975.61310	-120.25242	-3.24032
436	3.625	1104.36755	-147.50485	1288.41382	-36.25861	-28.38811	1346.69617	-900.86615	56.32780	1339.96008	-211.89738	195.37741	3.53691	524.65875	-152.23421	3.77533	-735.46680	218.75888	48.19731	-989.04211	-119.40308	-3.05916
437	3.633	1108.30566	-144.66338	1283.19543	-37.95037	-28.31091	1348.40405	-902.42010	56.82671	1340.21558	-220.23914	200.27748	9.57991	511.22137	-151.48572	3.79151	-707.78101	214.31059	49.46104	-1002.46277	-118.48331	-2.94608
438	3.642	1111.94482	-141.55396	1278.72986	-39.67274	-28.23515	1350.07825	-904.04944	57.31868	1340.25732	-226.45714	207.55484	19.23811	497.78387	-150.67139	3.80777	-680.06744	210.48853	50.24182	-1015.90063	-117.55035	-2.87778
439	3.650	1115.23193	-138.20102	1274.95105	-41.40764	-28.17393	1351.71082	-905.75061	57.78223	1340.08923	-227.82471	217.02489	32.92726	484.34625	-149.77553	3.78020	-652.60394	207.45303	50.51627	-1029.34705	-116.63374	-2.83674
440	3.658	1118.14441	-134.55205	1271.74023	-43.16175	-28.14651	1353.28577	-907.53711	58.19180	1339.71838	-222.54723	227.61935	49.20200	470.91345	-148.85382	3.67216	-625.62341	205.32881	50.26411	-1042.78223	-115.73150	-2.81298
441	3.667	1120.68213	-130.51329	1268.92993	-44.95541	-28.16225	1354.77502	-909.42914	58.52788	1339.14307	-211.05923	237.92441	65.04927	457.49286	-147.95074	3.49273	-599.30334	204.14374	49.41843	-1056.20703	-114.85575	-2.76723
442	3.675	1122.86365	-126.05412	1266.32520	-46.81025	-28.21618	1356.14587	-911.43927	58.79205	1338.34656	-195.31081	246.86653	77.51079	444.09341	-147.06833	3.29980	-573.81232	203.86432	47.86805	-1069.63550	-114.02331	-2.66465
443	3.683	1124.73218	-121.34016	1263.74353	-48.74561	-28.29470	1357.37097	-913.56714	59.00531	1337.30664	-177.24915	254.04988	85.24957	430.69693	-146.22392	3.16433	-549.35321	204.42892	45.48845	-1083.07361	-113.22639	-2.53525
444	3.692	1126.34668	-116.71504	1261.04346	-50.77663	-28.37769	1358.43347	-915.80060	59.19308	1336.00415	-158.04832	259.62927	88.90600	417.24799	-145.45087	3.12357	-526.14221	205.76147	42.22154	-1096.51978	-112.44032	-2.43948
445	3.700	1127.74951	-112.51005	1258.12708	-52.91400	-28.44294	1359.33179	-918.11646	59.38084	1334.42542	-138.16040	263.98779	90.33124	403.72369	-144.73065	3.14364	-504.34705	207.83517	38.15039	-1109.98962	-111.65092	-2.38450
446	3.708	1128.95349	-108.91380	1254.94263	-55.16025	-28.47508	1360.08521	-920.48053	59.59734	1332.56030	-117.67516	267.55573	91.51311	390.15344	-144.00128	3.13981	-484.08734	210.73442	33.48764	-1123.51599	-110.87350	-2.32880
447	3.717	1129.94849	-105.99855	1251.49133	-57.49763	-28.46178	1360.73376	-922.85547	59.86545	1330.40308	-96.66666	270.75397	93.83604	376.55713	-143.23270	3.06058	-465.50549	214.64932	28.54162	-1137.10535	-110.13152	-2.25879
448	3.725	1130.71289	-103.78680	1247.82361	-59.88699	-28.38270	1361.32288	-925.20990	60.18605	1327.95520	-75.33328	273.86874	97.82731	362.93634	-142.45186	2.93976	-448.84174	219.79054	23.69161	-1150.72266	-109.42036	-2.19579
449	3.733	1131.22620	-102.26826	1244.02917	-62.28248	-28.21497	1361.88586	-927.51996	60.53946	1325.22888	-53.93660	276.91864	103.27148	349.30371	-141.67996	2.84574	-434.48181	226.19495	19.26727	-1164.32874	-108.70415	-2.13933
450	3.742	1131.48096	-101.38450	1240.22839	-64.64203	-27.94950	1362.43848	-929.76776	60.90790	1322.24707	-32.66471	279.65875	109.49093	335.67230	-140.88000	2.79950	-422.93396	233.59213	15.39550	-1177.92139	-107.94564	-2.06759
451	3.750	1131.48340	-101.02763	1236.55261	-66.92873	-27.59044	1362.98071	-931.93597	61.29840	1319.03711	-11.52325	281.70734	115.61338	322.04761	-140.00211	2.77817	-414.69769	241.49765	11.96861	-1191.53613	-107.13032	-1.97593
452	3.758	1131.24695	-101.05277	1233.11304	-69.10927	-27.14011	1363.50146	-933.99896	61.74583	1315.62256	9.66295	282.71588	120.78821	308.43280	-139.04764	2.76645	-410.14117	249.32713	8.65847	-1205.20520	-106.27110	-1.87118
453	3.767	1130.79028	-101.29959	1229.99170	-71.15242	-26.60007	1363.98572	-935.92529	62.29063	1312.02417	31.13991	282.47110	124.37965	294.81598	-138.06244	2.75790	-409.47916	256.40692	4.99105	-1218.93066	-105.40279	-1.75074
454	3.775	1130.14026	-101.63551	1227.25903	-73.03355	-25.98180	1364.41467	-937.69073	62.94986	1308.27441	53.08606	280.91315	126.11755	281.18054	-137.09117	2.75446	-412.66815	262.08429	0.76023	-1232.69995	-104.54140	-1.62263
455	3.783	1129.33154	-102.00186	1224.99133	-74.74306	-25.30141	1364.75793	-939.28864	63.71117	1304.43469	75.52751	278.15094	126.16962	267.52765	-136.15405	2.78314	-419.21698	265.95068	-3.45946	-1246.49023	-103.65849	-1.52534
456	3.792	1128.39197	-102.42565	1223.26831	-76.28401	-24.57294	1364.97559	-940.73010	64.54742	1300.59790	98.35306	274.45441	125.09570	253.85873	-135.26566	2.86951	-428.33435	268.03036	-6.62158	-1260.26416	-102.73916	-1.48063
457	3.800	1127.32776	-102.98347	1222.16223	-77.65782	-23.81339	1365.03162	-942.03418	65.42216	1296.87720	121.41043	270.18591	123.66088	240.16528	-134.43175	3.00008	-439.39697	268.85965	-8.25139	-1273.99927	-101.81551	-1.45194
458	3.808	1126.12183	-103.74315	1221.73389	-78.85667	-23.04043	1364.90051	-943.21863	66.28606	1293.38867	144.59561	265.69629	122.54675	226.45763	-133.59633	3.12204	-452.01239	269.25195	-8.77417	-1287.71118	-100.91113	-1.39676
459	3.817	1124.74548	-104.73205	1222.03406	-79.87153	-22.25971	1364.56079	-944.29797	67.08605	1290.24182	167.85887	261.19287	122.05751	212.75737	-132.66389	3.17842	-465.63843	269.81488	-8.84733	-1301.42261	-100.01703	-1.31768
460	3.825	1123.17883	-105.94695	1223.10132	-80.70586	-21.46552	1363.98547	-945.27985	67.77777	1287.53003	191.17804	256.66550	121.99185	199.05060	-131.60474	3.15063	-479.59045	270.71771	-8.87950	-1315.10510	-99.14851	-1.20898
461	3.833	1121.42676	-107.35352	1224.95544	-81.38063	-20.65717	1363.14136	-946.15942	68.32181	1285.32605	214.55524	251.93544	121.77550	185.31773	-130.46878	3.05528	-493.43304	271.85004	-9.04682	-1328.63232	-98.38955	-0.95799
462	3.842	1119.51135	-108.85941	1227.60046	-81.92751	-19.84682	1361.99878	-946.92194	68.67345	1283.67993	238.00778	246.75053	120.74075	171.60600	-129.30411	2.90468	-507.07721	273.06708	-9.35343	-1341.78992	-97.85860	-0.34678
463	3.850	1117.45337	-110.31931	1231.02747	-82.37838	-19.04961	1360.54700	-947.55377	68.78714	1282.61584	261.54797	240.90648	118.40711	158.00410	-128.11697	2.71047	-520.57373	274.31488	-9.69822	-1354.37317	-97.63168	0.81656
464	3.858	1115.26123	-111.58266	1235.21411	-82.75848	-18.27596	1358.80688	-948.04987	68.63527	1282.13342	285.18695	234.35809	114.64124	144.55569	-126.88649	2.51563	-533.95654	275.61865	-9.98423	-1366.28137	-97.67751	2.59009
465	3.867	1112.93335	-112.55232	1240.12476	-83.08423	-17.53275	1356.83032	-948.41217	68.22271	1282.21216	308.96057	227.19202	109.60934	131.22781	-125.59343	2.36547	-547.22662	276.99841	-10.17556	-1377.51807	-97.85845	4.90480
466	3.875	1110.47156	-113.22505	1245.71191	-83.36436	-16.82384	1354.68005	-948.64740	67.58660	1282.81677	332.91422	219.53595	103.61651	117.95105	-124.24232	2.24983	-560.39624	278.41678	-10.29575	-1388.15967	-98.02316	7.63553
467	3.883	1107.88477	-113.66909	1251.91895	-83.60059	-16.15238	1352.41284	-948.76605	66.78972	1283.89795	357.04736	211.56084	96.99528	104.68332	-122.86151	2.12955	-573.50067	279.83038	-10.39024	-1398.33533	-98.07562	10.68720
468	3.892	1105.17236	-113.95882	1258.68726	-83.79035	-15.52940	1350.07935	-948.77783	65.91138	1285.39355	381.29736	203.50108	90.05488	91.44412	-121.50372	2.02374	-586.57294	281.22662	-10.48321	-1408.15015	-97.94317	14.06147
469	3.900	1102.31506	-114.14322	1265.96655	-83.93590	-14.97942	1347.72925	-948.68835	65.03130	1287.22693	405.58118	195.58398	83.01906	78.28375	-120.23022	1.99035	-599.63031	282.57602	-10.57214	-1417.59961	-97.54189	17.86333
470	3.908	1099.28711	-114.25304	1273.72119	-84.05009	-14.53214	1345.41125	-948.50085	64.21240	1289.30957	429.84464	187.93565	75.96819	65.21344	-119.06229	2.01255	-612.68768	283.84134	-10.64482	-1426.55029	-96.80749	22.23896
471	3.917	1096.07446	-114.30281	1281.92383	-84.15067	-14.20529	1343.16943	-948.22028	63.49535	1291.55359	454.08484	180.54800	68.86864	52.17981	-117.96523	2.00404	-625.76654	285.02298	-10.69001	-1434.70557	-95.76374	27.30448
472	3.925	1092.67224	-114.29057	1290.54492	-84.25285	-13.99706	1341.03857	-947.86151	62.89774	1293.88843	478.30756	173.31934	61.68826	39.10864	-116.88165	1.93038	-638.86993	286.13077	-10.71430	-1441.50024	-94.54750	33.11559
473	3.933	1089.07043	-114.21535	1299.54492	-84.36947	-13.88995	1339.04175	-947.45801	62.41560	1296.27002	502.38013	166.13516	54.47594	25.94666	-115.75845	1.84354	-651.97339	287.16730	-10.75263	-1446.01245	-93.30058	39.58347
474	3.942	1085.25439	-114.10035	1308.86816	-84.51033	-13.85667	1337.19275	-947.06097	62.03831	1298.67664	525.89661	158.92770	47.32716	12.66824	-114.56981	1.79640	-665.06720	288.17029	-10.82829	-1447.03271	-91.99966	46.21623
475	3.950	1081.21790	-113.99879	1318.44434	-84.67072	-13.85979	1335.49731	-946.72693	61.75810	1301.09998	548.25262	151.70573	40.31891	-0.70770	-113.34521	1.78059	-678.19232	289.20770	-10.89572	-1443.45605	-90.40388	51.87251
476	3.958	1076.96729	-113.97220	1328.19897	-84.82108	-13.84854	1333.95496	-946.50299	61.55847	1303.53418	568.85852	144.55365	33.50743	-14.11395	-112.14098	1.74934	-691.42651	290.30426	-10.87479	-1434.82886	-88.14596	55.12230
477	3.967	1072.51855	-114.05157	1338.05566	-84.91820	-13.76453	1332.56238	-946.41498	61.41086	1305.97070	587.28137	137.58728	26.95311	-27.50046	-110.98976	1.67874	-704.80872	291.42548	-10.75519	-1421.48120	-84.90425	55.35521
478	3.975	1067.89453	-114.21589	1347.93262	-84.92744	-13.55209	1331.32019	-946.46179	61.29283	1308.39709	603.25427	130.94441	20.71031	-40.89050	-109.91199	1.60811	-718.29797	292.54614	-10.60767	-1404.18823	-80.61098	53.33981
479	3.983	1063.12292	-114.41428	1357.74316	-84.83112	-13.15882	1330.23535	-946.61621	61.20050	1310.79932	616.57288	124.83380	14.80861	-54.34271	-108.90991	1.59496	-731.85547	293.66095	-10.49441	-1383.83179	-75.53927	50.27666
480	3.992	1058.23877	-114.60776	1367.40613	-84.62356	-12.53403	1329.32202	-946.83014	61.14488	1313.15686	626.99268	119.55513	9.26929	-67.88748	-107.93979	1.63687	-745.49426	294.73538	-10.42674	-1361.05334	-70.17234	46.86131
481	4.000	1053.28882	-114.78456	1376.85388	-84.30935	-11.63948	1328.59277	-947.04303	61.14461	1315.43835	634.23578	115.46219	4.18489	-81.51465	-106.96181	1.68698	-759.22571	295.73444	-10.38844	-1336.02124	-64.99854	43.67484
482	4.008	1048.32666	-114.95457	1386.03101	-83.91034	-10.46667	1328.05176	-947.19727	61.22316	1317.60730	638.05829	112.84546	-0.16634	-95.19751	-105.97166	1.71739	-773.02295	296.68204	-10.35008	-1308.83289	-60.34410	41.58867
483	4.017	1043.40454	-115.15041	1394.89099	-83.47026	-9.04437	1327.69873	-947.25671	61.40919	1319.63611	638.31635	111.74722	-3.40132	-108.91965	-104.96432	1.73427	-786.83301	297.62302	-10.29657	-1279.98376	-56.26276	41.11774
484	4.025	1038.57214	-115.42125	1403.39502	-83.04256	-7.42628	1327.53674	-947.21796	61.72925	1321.51880	634.99792	111.86984	-5.39476	-122.67926	-103.95398	1.76552	-800.62085	298.55878	-10.26107	-1250.07898	-52.56702	41.78715
485	4.033	1033.87756	-115.80964	1411.50989	-82.66909	-5.66334	1327.57617	-947.10388	62.19630	1323.26563	628.21002	112.70215	-6.44310	-136.45944	-102.99750	1.82924	-814.39569	299.47766	-10.28206	-1219.42151	-48.99377	42.58835
486	4.042	1029.36401	-116.31411	1419.20471	-82.37202	-3.78796	1327.82715	-946.94501	62.81023	1324.88306	618.26453	113.80157	-6.96550	-150.21298	-102.12511	1.89870	-828.17651	300.41266	-10.32982	-1188.18616	-45.35125	42.97209
487	4.050	1025.06360	-116.85653	1426.44641	-82.16576	-1.83347	1328.29041	-946.76935	63.56207	1326.36157	605.88849	114.96710	-7.22374	-163.88794	-101.31067	1.93687	-841.96643	301.41379	-10.32112	-1156.63745	-41.56992	43.13299
488	4.058	1021.00323	-117.31905	1433.20166	-82.07059	0.14304	1328.95215	-946.60754	64.43175	1327.67773	592.16565	116.14697	-7.34901	-177.42468	-100.54172	1.97309	-855.75671	302.47095	-10.22618	-1124.90356	-37.70619	43.44868
489	4.067	1017.22021	-117.63115	1439.44495	-82.11127	2.07784	1329.78784	-946.50067	65.38980	1328.79919	578.05762	117.29785	-7.43959	-190.72180	-99.85332	2.10350	-869.54309	303.51083	-10.12107	-1092.71460	-33.93992	43.98360
490	4.075	1013.75842	-117.79411	1445.16443	-82.31120	3.92799	1330.76514	-946.50061	66.40607	1329.69080	564.04388	118.37334	-7.57892	-203.66174	-99.30719	2.42353	-883.35156	304.49072	-10.07876	-1059.54053	-30.52179	44.50888
491	4.083	1010.65155	-117.84451	1450.36206	-82.69719	5.66385	1331.84680	-946.66119	67.45303	1330.31921	550.22290	119.38077	-7.80278	-216.15753	-98.99002	3.00434	-897.22559	305.45148	-10.06600	-1025.00867	-27.63678	44.77389
492	4.092	1007.91711	-117.83420	1455.04797	-83.30165	7.24932	1332.99951	-947.02826	68.50222	1330.65845	536.54254	120.39322	-8.06963	-228.13751	-98.98326	3.90562	-911.16309	306.46716	-10.00522	-989.21643	-25.29876	44.74312
493	4.100	1005.55994	-117.82085	1459.23364	-84.14526	8.65123	1334.20020	-947.63354	69.52101	1330.69556	522.89972	121.46729	-8.29192	-239.48920	-99.30175	5.17231	-925.09119	307.57040	-9.88387	-952.70886	-23.39818	44.61976
494	4.108	1003.57257	-117.84203	1462.93042	-85.21724	9.85802	1335.42993	-948.49335	70.46714	1330.43579	509.19666	122.58533	-8.40704	-249.99384	-99.89513	6.83115	-938.92322	308.71640	-9.75583	-916.18420	-21.82628	44.61417
495	4.117	1001.93610	-117.90125	1466.15125	-86.47967	10.87165	1336.66589	-949.60913	71.28436	1329.89978	495.40405	123.70592	-8.41998	-259.29224	-100.68879	8.87448	-952.63940	309.83655	-9.65299	-880.12830	-20.56525	44.73038
496	4.125	1000.62317	-117.98216	1468.90930	-87.88965	11.69010	1337.88403	-950.96942	71.91392	1329.11743	481.58423	124.81717	-8.39232	-266.97699	-101.62556	11.25629	-966.29358	310.92776	-9.55162	-844.60968	-19.73287	44.82552
497	4.133	999.60132	-118.06734	1471.21204	-89.41808	12.29827	1339.06604	-952.55115	72.31898	1328.12463	467.84503	125.93295	-8.39742	-272.76849	-102.80473	14.06050	-979.93652	312.04376	-9.41794	-809.40161	-19.54526	44.79247
498	4.142	998.83752	-118.14606	1473.06116	-91.05077	12.66300	1340.19458	-954.32361	72.49967	1326.96033	454.24438	127.06216	-8.47252	-276.39026	-104.69906	17.89869	-993.57703	313.19147	-9.23831	-774.31213	-20.21166	44.61563
499	4.150	998.30133	-118.21392	1474.46191	-92.77104	12.74092	1341.24487	-956.25513	72.48675	1325.66235	440.75323	128.18896	-8.59694	-276.92987	-108.11850	24.04623	-1007.21338	314.29617	-9.03864	-739.41284	-21.89393	44.30629
500	4.158	997.96820	-118.27057	1475.42944	-94.55061	12.49476	1342.18555	-958.31293	72.32142	1324.25879	427.31335	129.30046	-8.72142	-272.54028	-113.72005	33.57960	-1020.82764	315.33621	-8.88430	-705.04346	-24.75540	43.81026
501	4.167	997.82074	-118.32189	1475.98767	-96.36482	11.90637	1342.98633	-960.45245	72.03466	1322.75793	413.88287	130.41817	-8.82669	-261.53418	-121.46736	45.94110	-1034.37354	316.40866	-8.81767	-671.72046	-29.01444	42.93890
502	4.175	997.84589	-118.38003	1476.16858	-98.20311	10.98738	1343.62939	-962.60846	71.63716	1321.14453	400.44202	131.57642	-8.94278	-243.93463	-130.58743	58.63786	-1047.83362	317.58560	-8.80528	-640.07446	-34.97060	41.38724
503	4.183	998.03064	-118.44964	1476.01465	-100.05843	9.78001	1344.11304	-964.69897	71.12024	1319.38965	387.00073	132.77510	-9.10246	-221.48938	-139.99922	68.73958	-1061.24255	318.84158	-8.76929	-610.79968	-42.97196	38.83368
504	4.192	998.35986	-118.51114	1475.58215	-101.91737	8.34185	1344.44519	-966.64166	70.45292	1317.46680	373.58405	133.97818	-9.27803	-196.27350	-148.78023	74.69833	-1074.64172	320.10315	-8.68841	-584.58899	-53.30151	35.03355
505	4.200	998.81769	-118.52448	1474.93787	-103.75758	6.72990	1344.63855	-968.37103	69.57598	1315.35864	360.19089	135.17227	-9.39650	-169.63635	-156.43063	76.90448	-1088.05481	321.30997	-8.62801	-562.06982	-66.03986	29.87662
506	4.208	999.38989	-118.45363	1474.15076	-105.54295	4.99341	1344.70947	-969.84387	68.42070	1313.05334	346.79315	136.38329	-9.44102	-142.15656	-162.92514	76.96510	-1101.48889	322.51654	-8.62159	-543.71643	-80.96307	23.46878
507	4.217	1000.06476	-118.28851	1473.28809	-107.22519	3.17263	1344.67261	-971.03345	66.94482	1310.53479	333.39407	137.61862	-9.48387	-114.04166	-168.55807	76.61369	-1114.93372	323.80780	-8.63997	-529.76636	-97.46749	16.23378
508	4.225	1000.83008	-118.04939	1472.41467	-108.75282	1.30498	1344.53491	-971.92242	65.15173	1307.77905	320.04745	138.83545	-9.57735	-85.45996	-173.67545	76.98027	-1128.39233	325.09390	-8.68390	-520.24023	-114.45727	8.95552
509	4.233	1001.66809	-117.77853	1471.59253	-110.07558	-0.56615	1344.29919	-972.51135	63.09305	1304.77148	306.78040	139.98688	-9.67897	-56.65411	-178.45502	78.42874	-1141.89099	326.23068	-8.73701	-515.01825	-130.25488	2.71556
510	4.242	1002.55194	-117.52298	1470.87842	-111.14838	-2.39256	1343.97083	-972.83972	60.86348	1301.53845	293.53400	141.07085	-9.73080	-27.88824	-182.83958	80.75758	-1155.42969	327.21176	-8.72611	-513.83557	-142.92064	-1.48548
511	4.250	1003.44830	-117.30981	1470.32654	-111.94257	-4.14191	1343.56506	-972.98029	58.57549	1298.16284	280.21707	142.09105	-9.74940	0.63885	-186.62485	83.47472	-1168.96509	328.08014	-8.64453	-516.43579	-151.12607	-3.44559
512	4.258	1004.32452	-117.13488	1469.98547	-112.45294	-5.81165	1343.10388	-972.99835	56.32648	1294.77075	266.78729	143.02008	-9.78453	28.85468	-189.58813	86.02405	-1182.45740	328.87482	-8.56139	-522.93604	-154.86987	-3.95231
513	4.267	1005.14941	-116.98496	1469.89575	-112.69265	-7.40802	1342.60327	-972.92523	54.18434	1291.50830	253.25815	143.86273	-9.84279	56.82886	-191.55756	87.92867	-1195.92944	329.67032	-8.50441	-533.37231	-155.35846	-3.98570
514	4.275	1005.88745	-116.86732	1470.09045	-112.68589	-8.92587	1342.06299	-972.76758	52.18105	1288.52759	239.67334	144.68466	-9.89949	84.72205	-192.45361	88.84950	-1209.45374	330.50784	-8.44414	-546.63513	-154.25746	-4.01309
515	4.283	1006.49603	-116.80913	1470.59363	-112.46448	-10.35449	1341.46899	-972.52484	50.30388	1285.97083	226.08600	145.55505	-9.93663	112.70232	-192.36185	88.63562	-1223.06128	331.36292	-8.34154	-560.81097	-152.88081	-4.11819
516	4.292	1006.92999	-116.83443	1471.41687	-112.06392	-11.68482	1340.80176	-972.19897	48.49736	1283.95325	212.52670	146.50124	-9.94731	140.86409	-191.55063	87.38728	-1236.68982	332.23227	-8.16637	-574.63617	-151.78885	-4.33290
517	4.300	1007.14697	-116.94942	1472.56433	-111.51706	-12.91457	1340.04395	-971.79498	46.69006	1282.54504	199.00580	147.50861	-9.93890	169.21394	-190.37526	85.44903	-1250.20410	333.16266	-7.89241	-587.96570	-150.96017	-4.66818
518	4.308	1007.11127	-117.15088	1474.04602	-110.85168	-14.05502	1339.18689	-971.32013	44.83856	1281.76001	185.54640	148.56963	-9.92216	197.74557	-189.17307	83.26759	-1263.44177	334.14240	-7.46417	-601.12854	-150.21324	-5.06096
519	4.317	1006.79559	-117.44101	1475.88232	-110.09460	-15.12213	1338.23535	-970.78790	42.96111	1281.55676	172.17798	149.69409	-9.88310	226.45303	-188.18944	81.16538	-1276.27441	335.06354	-6.75460	-614.34668	-149.45656	-5.42071
520	4.325	1006.18018	-117.81864	1478.09424	-109.27476	-16.12194	1337.20288	-970.21808	41.13826	1281.85559	158.89122	150.83525	-9.80592	255.27290	-187.53566	79.20571	-1288.64673	335.85492	-5.59588	-627.64124	-148.69740	-5.68863
521	4.333	1005.25232	-118.25876	1480.68787	-108.41846	-17.05366	1336.10449	-969.62646	39.47620	1282.56335	145.61786	151.87939	-9.73668	284.13474	-187.20195	77.23128	-1300.59387	336.55209	-3.88659	-640.95056	-147.97523	-5.84542
522	4.342	1004.00665	-118.71944	1483.64856	-107.54214	-17.91772	1334.94873	-969.01398	38.06245	1283.59424	132.28035	152.73924	-9.76538	313.06494	-187.06824	74.95583	-1312.21106	337.20804	-1.65237	-654.22327	-147.31311	-5.90907
523	4.350	1002.44489	-119.17028	1486.95044	-106.65349	-18.70792	1333.74072	-968.37329	36.94643	1284.88062	118.85555	153.39398	-9.92833	342.17230	-186.91788	72.05088	-1323.53418	337.81976	0.98429	-667.45856	-146.69730	-5.92374
524	4.358	1000.57416	-119.60022	1490.56274	-105.76206	-19.39518	1332.49255	-967.70349	36.13615	1286.37708	105.37485	153.86884	-10.17688	371.55719	-186.53668	68.29059	-1334.44409	338.35303	3.88146	-680.69647	-146.10582	-5.91976
525	4.367	998.40582	-119.99840	1494.44788	-104.88709	-19.92993	1331.22510	-967.01074	35.59772	1288.05359	91.89340	154.26489	-10.42870	401.25000	-185.82886	63.69250	-1344.73572	338.78845	6.96560	-693.97284	-145.54181	-5.90565
526	4.375	995.95374	-120.34308	1498.56274	-104.05537	-20.27436	1329.96118	-966.29797	35.26230	1289.88574	78.45947	154.73132	-10.62132	431.19513	-184.83078	58.54162	-1354.25708	339.11627	10.26701	-707.29114	-144.99849	-5.89271
527	4.383	993.23193	-120.60873	1502.86536	-103.29305	-20.42913	1328.71997	-965.56146	35.03998	1291.84998	65.07428	155.32361	-10.73732	461.23041	-183.68489	53.32056	-1362.89929	339.23700	13.87759	-720.63483	-144.42462	-5.88583
528	4.392	990.25616	-120.77638	1507.31653	-102.61662	-20.41951	1327.51794	-964.79407	34.83568	1293.92627	51.69439	155.98212	-10.78369	491.01706	-182.59859	48.55111	-1370.37866	338.90384	17.89626	-733.98676	-143.76906	-5.87265
529	4.400	987.05701	-120.84277	1511.87402	-102.02716	-20.26807	1326.37073	-963.98621	34.57321	1296.10400	38.27994	156.67477	-10.77220	519.99097	-181.73624	44.55340	-1375.96118	337.89786	22.39315	-747.33081	-143.03166	-5.83791
530	4.408	983.69244	-120.81964	1516.48706	-101.51141	-19.99161	1325.29309	-963.12469	34.21729	1298.38293	24.81971	157.43524	-10.73651	547.47723	-181.17157	41.28880	-1378.48254	336.20496	27.21332	-760.66180	-142.24261	-5.78736
531	4.417	980.23920	-120.72612	1521.09033	-101.04697	-19.61456	1324.29871	-962.19586	33.76573	1300.76746	11.32299	158.27086	-10.72087	572.91003	-180.89862	38.39325	-1376.75391	333.88504	31.63612	-774.01428	-141.40665	-5.76227
532	4.425	976.76733	-120.59044	1525.60034	-100.60616	-19.17678	1323.40234	-961.18951	33.22324	1303.25317	-2.19474	159.14890	-10.73595	595.92767	-180.80862	35.36890	-1369.92847	330.93497	34.51585	-787.44678	-140.51256	-5.78925
533	4.433	973.32074	-120.45500	1529.92957	-100.15633	-18.73236	1322.61646	-960.10181	32.59624	1305.81787	-15.73744	160.05020	-10.75772	616.26465	-180.81311	31.88412	-1357.61780	327.45248	35.04678	-800.97113	-139.59105	-5.82791
534	4.442	969.92456	-120.36711	1534.00659	-99.65962	-18.35032	1321.94592	-958.93420	31.90961	1308.42175	-29.34419	160.97752	-10.76720	633.55634	-181.07782	27.94983	-1339.95825	323.69147	33.28136	-814.54242	-138.70222	-5.82396
535	4.450	966.60748	-120.35806	1537.78479	-99.07361	-18.12256	1321.39417	-957.69019	31.20889	1311.01782	-43.04454	161.91412	-10.76543	647.21240	-182.02972	23.76548	-1317.65015	319.78534	29.99187	-828.13580	-137.87354	-5.77051
536	4.458	963.40759	-120.43019	1541.23340	-98.35202	-18.16232	1320.96997	-956.37573	30.53374	1313.56274	-56.81604	162.81560	-10.75343	656.51355	-184.06754	19.47891	-1291.82092	315.58966	26.26083	-841.77380	-137.07625	-5.68684
537	4.467	960.36176	-120.56570	1544.32678	-97.44908	-18.57320	1320.68066	-955.00397	29.89349	1316.03003	-70.62065	163.67841	-10.71758	660.93420	-187.15443	15.24425	-1263.67822	310.85419	23.04019	-855.48291	-136.25093	-5.58977
538	4.475	957.50098	-120.74541	1547.04419	-96.33415	-19.40352	1320.52405	-953.59967	29.26889	1318.41821	-84.43542	164.54883	-10.64583	660.42505	-190.56772	11.45627	-1234.17090	305.44266	20.80469	-869.26624	-135.36771	-5.48419
539	4.483	954.86212	-120.95055	1549.37195	-95.00433	-20.62731	1320.49316	-952.19116	28.63054	1320.73926	-98.23216	165.43735	-10.55544	655.43195	-193.16083	8.62568	-1203.95947	299.37686	19.47902	-883.09656	-134.45865	-5.36012
540	4.492	952.49615	-121.15289	1551.30334	-93.48016	-22.16589	1320.58313	-950.79211	27.96188	1322.99829	-111.98349	166.30817	-10.48643	646.74396	-194.13321	6.93364	-1173.58813	292.77039	18.68821	-896.93060	-133.56427	-5.22184
541	4.500	950.46893	-121.32382	1552.83850	-91.79807	-23.93150	1320.79468	-949.39575	27.27249	1325.18799	-125.68553	167.16850	-10.46120	635.37781	-193.59077	6.12315	-1143.48315	285.78345	18.16758	-910.75305	-132.67015	-5.10446
542	4.508	948.85895	-121.44960	1553.98157	-90.01372	-25.86727	1321.13892	-947.99097	26.58705	1327.29736	-139.31271	168.08917	-10.45613	622.42859	-192.28722	5.81330	-1113.75061	278.56628	17.93772	-924.57251	-131.73546	-5.03011
543	4.517	947.74463	-121.52185	1554.73071	-88.20442	-27.95447	1321.63184	-946.58270	25.91896	1329.31067	-152.75908	169.11400	-10.38591	608.77002	-190.92694	5.72908	-1084.12207	271.18533	18.08666	-938.37750	-130.77374	-4.97296
544	4.525	947.18591	-121.52737	1555.07104	-86.45902	-30.18801	1322.27759	-945.20599	25.25543	1331.20007	-165.89142	170.24997	-10.09967	594.89850	-189.77689	5.67682	-1054.18213	263.64642	18.53539	-952.14148	-129.86230	-4.88197
545	4.533	947.21820	-121.45892	1554.97949	-84.86369	-32.54584	1323.06079	-943.92743	24.56734	1332.92590	-178.62975	171.53642	-9.45975	581.04333	-188.78391	5.51130	-1023.62598	255.97806	19.09671	-965.85486	-129.04514	-4.72329
546	4.542	947.85596	-121.32841	1554.43616	-83.49741	-34.96450	1323.95569	-942.82880	23.83093	1334.44189	-190.91360	172.99387	-8.46014	567.28198	-187.83234	5.19670	-992.35107	248.27928	19.66847	-979.52637	-128.26025	-4.51310
547	4.550	949.09186	-121.16892	1553.43115	-82.43317	-37.33035	1324.94250	-941.98553	23.04413	1335.70422	-202.64073	174.54755	-7.19572	553.60370	-186.85187	4.81833	-960.42151	240.71956	20.29304	-993.16840	-127.41131	-4.31494
548	4.558	950.89117	-121.01685	1551.96533	-81.73184	-39.49782	1326.01611	-941.45435	22.22993	1336.68018	-213.68549	176.08734	-5.68774	539.98071	-185.85248	4.51017	-927.99518	233.47318	21.06747	-1006.79742	-126.47437	-4.18882
549	4.567	953.19519	-120.88857	1550.04883	-81.43178	-41.32796	1327.18262	-941.26843	21.43138	1337.34937	-224.01015	177.59277	-3.76308	526.41040	-184.91150	4.36459	-895.25391	226.64792	22.03912	-1020.43335	-125.49912	-4.13495
550	4.575	955.94147	-120.78374	1547.69934	-81.54282	-42.72659	1328.44543	-941.43719	20.70560	1337.69788	-233.83670	179.23674	-1.01225	512.91614	-184.07869	4.36004	-862.31128	220.28419	23.16885	-1034.07178	-124.56083	-4.08838
551	4.583	959.08099	-120.70316	1544.93311	-82.04652	-43.66737	1329.79675	-941.94708	20.11650	1337.71570	-243.58339	181.41708	3.27925	499.49670	-183.33527	4.38560	-829.16907	214.37950	24.36913	-1047.67383	-123.72993	-3.97649
552	4.592	962.57288	-120.65555	1541.75537	-82.89952	-44.18517	1331.21826	-942.76440	19.71878	1337.39807	-253.21704	184.65170	10.13124	486.08551	-182.64145	4.35691	-795.79077	208.91196	25.56550	-1061.19507	-123.02439	-3.78438
553	4.600	966.37122	-120.65602	1538.16272	-84.03812	-44.34209	1332.68298	-943.84296	19.53603	1336.74268	-261.33005	189.32248	20.55533	472.62604	-181.95560	4.26951	-762.20801	203.86638	26.71787	-1074.62158	-122.37997	-3.56981
554	4.608	970.42407	-120.71860	1534.15454	-85.38833	-44.19576	1334.15381	-945.13513	19.55054	1335.74719	-265.08411	195.41145	34.84747	459.15125	-181.22610	4.15026	-728.58020	199.25063	27.78386	-1087.98621	-121.71035	-3.42809
555	4.617	974.68567	-120.85011	1529.74561	-86.88571	-43.78592	1335.58740	-946.59943	19.71550	1334.41309	-261.82248	202.45276	51.80077	445.71320	-180.43192	4.01626	-695.18018	195.12685	28.67456	-1101.35034	-120.99305	-3.42082
556	4.625	979.12476	-121.05351	1524.97534	-88.49068	-43.13764	1336.94983	-948.20050	19.98332	1332.75122	-251.05310	209.68713	68.67378	432.30371	-179.60873	3.87627	-662.32849	191.60315	29.24722	-1114.76367	-120.26151	-3.51699
557	4.633	983.70679	-121.33144	1519.91016	-90.18405	-42.27830	1338.22534	-949.90308	20.32635	1330.77930	-234.54747	216.27078	82.47729	418.89670	-178.77924	3.74498	-630.35291	188.75705	29.31320	-1128.22986	-119.52537	-3.61768
558	4.642	988.36163	-121.68623	1514.63464	-91.95340	-41.25066	1339.41406	-951.66754	20.73053	1328.52148	-214.68436	221.54378	91.68708	405.49365	-177.92578	3.65248	-599.57770	186.59872	28.66400	-1141.70337	-118.76220	-3.63482
559	4.650	992.98096	-122.11603	1509.23938	-93.78252	-40.10265	1340.52686	-953.45337	21.18193	1326.01001	-193.12416	225.29475	96.84907	392.10464	-177.06241	3.61909	-570.28943	185.09515	27.14517	-1155.12646	-117.97634	-3.55644
560	4.658	997.45374	-122.60176	1503.82153	-95.64446	-38.86476	1341.57983	-955.21973	21.67244	1323.28345	-170.68033	227.76851	99.75932	378.72003	-176.23132	3.62152	-542.69568	184.24994	24.76101	-1168.48413	-117.19781	-3.45084
561	4.667	1001.70062	-123.10480	1498.49060	-97.50069	-37.54482	1342.58862	-956.91827	22.21364	1320.37634	-147.67511	229.38058	102.20486	365.31091	-175.43457	3.61270	-516.92004	184.20464	21.71802	-1181.82202	-116.45246	-3.37696
562	4.675	1005.68683	-123.58945	1493.35205	-99.30586	-36.14478	1343.56458	-958.49048	22.83781	1317.31091	-124.18617	230.42854	105.20296	351.86542	-174.64642	3.56730	-493.05670	185.18213	18.35028	-1195.20068	-115.74398	-3.32563
563	4.683	1009.41779	-124.03851	1488.48279	-101.00972	-34.67341	1344.51611	-959.87836	23.58151	1314.10217	-100.21838	231.00996	108.92096	338.40308	-173.86914	3.49781	-471.36337	187.28339	15.03066	-1208.64429	-115.02229	-3.27853
564	4.692	1012.92273	-124.44234	1483.92456	-102.55584	-33.14050	1345.44775	-961.03870	24.46199	1310.76782	-75.86244	231.09337	113.00162	324.94708	-173.11105	3.44099	-452.45532	190.39850	12.10924	-1222.14380	-114.21510	-3.23389
565	4.700	1016.23761	-124.79173	1479.69629	-103.88312	-31.55576	1346.35840	-961.94537	25.46724	1307.32837	-51.31364	230.58904	116.92603	311.51993	-172.31956	3.42547	-437.17007	194.28088	9.76314	-1235.68677	-113.31199	-3.16627
566	4.708	1019.39258	-125.08717	1475.80847	-104.92931	-29.94981	1347.24158	-962.58691	26.57170	1303.79980	-26.73597	229.34526	120.20970	298.13107	-171.42651	3.44888	-426.20758	198.59618	7.81364	-1249.26392	-112.37215	-3.05058
567	4.717	1022.40326	-125.34017	1472.27283	-105.63975	-28.38837	1348.08618	-962.96356	27.75432	1300.19434	-2.13580	227.15768	122.47370	284.74304	-170.46443	3.49494	-419.91739	202.90721	5.73295	-1262.86572	-111.45802	-2.90745
568	4.725	1025.27051	-125.56196	1469.10950	-105.98016	-26.95056	1348.87476	-963.08185	29.00008	1296.53003	22.61359	223.88571	123.48081	271.30267	-169.53403	3.55481	-418.30713	206.68880	2.91866	-1276.50110	-110.57420	-2.77150
569	4.733	1027.98718	-125.75571	1466.34729	-105.94534	-25.69523	1349.57996	-962.94806	30.29805	1292.84070	47.64353	219.57971	123.19195	257.80060	-168.66086	3.61168	-421.04648	209.47975	-0.77936	-1290.18994	-109.66767	-2.64439
570	4.742	1030.54333	-125.91534	1464.02136	-105.56170	-24.65067	1350.16296	-962.56763	31.64005	1289.18396	73.00471	214.48058	121.81168	244.26038	-167.77051	3.63090	-427.39954	211.16263	-4.62952	-1303.92224	-108.70631	-2.51581
571	4.750	1032.92249	-126.02617	1462.16943	-104.88028	-23.82283	1350.58203	-961.95099	33.01170	1285.64319	98.66872	208.91231	119.72432	230.70209	-166.79929	3.59013	-436.45081	212.05009	-7.49495	-1317.64587	-107.74030	-2.39774
572	4.758	1035.09558	-126.06691	1460.83081	-103.96132	-23.20509	1350.80505	-961.11786	34.38840	1282.32507	124.57259	203.17538	117.35965	217.12996	-165.78525	3.50969	-447.53854	212.63519	-8.93636	-1331.29553	-106.86079	-2.29965
573	4.767	1037.02283	-126.01639	1460.04602	-102.86735	-22.78528	1350.81213	-960.09680	35.73593	1279.34839	150.65863	197.48068	115.06863	203.52841	-164.82565	3.43510	-460.19037	213.29620	-9.43631	-1344.80090	-106.14213	-2.16738
574	4.775	1038.65979	-125.86859	1459.85413	-101.66335	-22.54200	1350.58826	-958.92200	36.99947	1276.83105	176.88660	191.93193	112.99892	189.88867	-163.94485	3.38865	-473.76270	214.17430	-9.62891	-1358.04382	-105.65917	-1.82978
575	4.783	1039.96521	-125.64135	1460.28540	-100.40372	-22.43578	1350.11768	-957.62433	38.10283	1274.87952	203.24139	186.56082	111.02455	176.24921	-163.05792	3.34983	-487.55865	215.23470	-9.80182	-1370.83337	-105.50048	-1.02286
576	4.792	1040.90930	-125.36006	1461.35400	-99.11514	-22.42427	1349.38550	-956.22375	38.97298	1273.57971	229.76270	181.32120	108.79169	162.66707	-162.06876	3.27666	-501.17496	216.40996	-10.00721	-1382.97290	-105.70942	0.46160
577	4.800	1041.47754	-125.03462	1463.05750	-97.80112	-22.49277	1348.38855	-954.73499	39.55623	1272.98315	256.55768	176.05301	105.86037	149.15889	-160.94098	3.14061	-514.53259	217.67337	-10.25385	-1394.38342	-106.23034	2.62504
578	4.808	1041.66406	-124.65646	1465.37988	-96.46106	-22.65510	1347.13977	-953.18372	39.81537	1273.09229	283.73267	170.57521	101.89516	135.70743	-159.67941	2.94714	-527.71313	219.01236	-10.54556	-1405.13611	-106.91730	5.29329
579	4.817	1041.46484	-124.21088	1468.29492	-95.09665	-22.92411	1345.66516	-951.60907	39.73222	1273.85132	311.32098	164.80817	96.79304	122.30501	-158.32919	2.74255	-540.83081	220.38504	-10.85915	-1415.35083	-107.58335	8.30321
580	4.825	1040.87537	-123.69006	1471.76526	-93.70938	-23.29306	1343.99951	-950.04883	39.31927	1275.15356	339.31052	158.76385	90.68122	108.95071	-156.99197	2.61068	-553.95935	221.74557	-11.14337	-1425.09827	-108.06586	11.62417
581	4.833	1039.88916	-123.10149	1475.73730	-92.30703	-23.74491	1342.18433	-948.52588	38.62863	1276.87085	367.67947	152.52332	83.84554	95.62625	-155.75130	2.60192	-567.11450	223.11505	-11.33527	-1434.37988	-108.25080	15.32886
582	4.842	1038.50061	-122.46263	1480.13806	-90.90865	-24.26672	1340.26245	-947.04688	37.74736	1278.88892	396.36166	146.25345	76.63209	82.32672	-154.57932	2.65443	-580.28912	224.56689	-11.38621	-1443.12012	-108.06084	19.52518
583	4.850	1036.71411	-121.78983	1484.87866	-89.53456	-24.84533	1338.27002	-945.60449	36.77806	1281.12549	425.23245	140.14810	69.33801	69.08212	-153.36952	2.65669	-593.46094	226.12888	-11.30431	-1451.10449	-107.50739	24.32026
584	4.858	1034.54883	-121.10171	1489.86157	-88.19868	-25.45287	1336.23132	-944.17535	35.83298	1283.51843	454.16504	134.31934	62.16798	55.90479	-152.05585	2.56409	-606.57129	227.75255	-11.16825	-1457.84497	-106.73685	29.78159
585	4.867	1032.03174	-120.42393	1494.99377	-86.91444	-26.04343	1334.16003	-942.72382	35.03517	1286.01233	483.04083	128.76663	55.26790	42.75659	-150.67706	2.41252	-619.58148	229.38362	-11.03517	-1462.48083	-105.93337	35.84399
586	4.875	1029.19226	-119.77633	1500.19922	-85.69937	-26.57195	1332.06494	-941.22491	34.48784	1288.56567	511.65216	123.39253	48.71962	29.58109	-149.33195	2.26973	-632.56134	230.94788	-10.90773	-1463.91870	-105.16582	42.16172
587	4.883	1026.06250	-119.16589	1505.41675	-84.57117	-27.02229	1329.95752	-939.68231	34.24194	1291.15649	539.65222	117.99475	42.50087	16.32745	-148.09175	2.18981	-645.62909	232.27696	-10.86699	-1461.27209	-104.32510	48.00029
588	4.892	1022.67676	-118.59823	1510.59216	-83.53897	-27.40464	1327.85889	-938.12469	34.29921	1293.77625	566.62695	112.38867	36.55444	2.96130	-146.95557	2.17995	-658.78894	233.30501	-10.99517	-1454.33911	-103.16410	52.37791
589	4.900	1019.07648	-118.07728	1515.67114	-82.59195	-27.71793	1325.80542	-936.59131	34.62244	1296.42163	592.16431	106.60898	30.90468	-10.50757	-145.87683	2.19797	-671.97058	234.19788	-11.19810	-1443.65637	-101.40590	54.58325
590	4.908	1015.32355	-117.58913	1520.58850	-81.69233	-27.91991	1323.84705	-935.11578	35.14459	1299.09229	615.86841	100.86337	25.64090	-24.03656	-144.82275	2.18887	-685.19800	235.02795	-11.38633	-1429.99292	-98.87253	54.62417
591	4.917	1011.50031	-117.10591	1525.26111	-80.77836	-27.92922	1322.03748	-933.71228	35.79330	1301.78699	637.35394	95.35159	20.82980	-37.58905	-143.80399	2.13785	-698.56757	235.72382	-11.57086	-1413.80469	-95.58500	52.97692
592	4.925	1007.68848	-116.60841	1529.60864	-79.77663	-27.64949	1320.42102	-932.37372	36.51202	1304.49951	656.22180	90.24136	16.47923	-51.12933	-142.83800	2.07509	-712.16040	236.39839	-11.66737	-1395.10608	-91.77696	50.10554
593	4.933	1003.95105	-116.08894	1533.57703	-78.62494	-27.00136	1319.02795	-931.07758	37.25914	1307.21252	672.01624	85.71271	12.51045	-64.62744	-141.89668	2.02482	-725.98169	237.24524	-11.57369	-1373.75037	-87.75208	46.64534
594	4.942	1000.33344	-115.53757	1537.14368	-77.29388	-25.94672	1317.87805	-929.79041	38.00291	1309.89807	684.18628	81.94815	8.74356	-78.10721	-140.93292	1.99222	-739.91516	238.22974	-11.38189	-1349.99939	-83.71355	43.77633
595	4.950	996.87305	-114.94405	1540.31274	-75.78548	-24.49461	1316.97876	-928.47510	38.72827	1312.52209	692.14001	79.10681	5.00047	-91.64874	-139.94518	1.99532	-753.84998	239.18071	-11.26493	-1324.84717	-79.75702	42.74956
596	4.958	993.60107	-114.31057	1543.10278	-74.11404	-22.69881	1316.32178	-927.10126	39.44446	1315.05322	695.45056	77.28287	1.31960	-105.32068	-138.96628	2.05771	-767.79663	240.03429	-11.26759	-1299.41016	-75.89378	43.77734
597	4.967	990.53973	-113.65382	1545.53198	-72.29305	-20.64888	1315.88977	-925.65216	40.17694	1317.47363	694.12122	76.39810	-1.97328	-119.11685	-138.00809	2.16999	-781.78479	240.83955	-11.31819	-1273.86768	-72.02998	45.66080
598	4.975	987.70898	-112.99741	1547.60608	-70.33496	-18.44738	1315.66833	-924.12781	40.94470	1319.78870	688.71637	76.15338	-4.52789	-132.94424	-137.05106	2.28711	-795.74634	241.65004	-11.34216	-1247.27271	-68.09833	46.88696
599	4.983	985.14020	-112.36661	1549.30505	-68.25620	-16.18305	1315.65173	-922.54431	41.74753	1322.02039	680.15662	76.25565	-6.24310	-146.66046	-136.11386	2.37180	-809.58679	242.50967	-11.30370	-1218.48242	-64.21877	46.95324
600	4.992	982.89233	-111.79171	1550.58276	-66.08157	-13.91717	1315.83911	-920.92535	42.57993	1324.18530	669.30383	76.66226	-7.24541	-160.11646	-135.34091	2.45333	-823.29529	243.47342	-11.19676	-1187.07886	-60.59900	46.38040
601	5.000	981.06006	-111.31389	1551.39453	-63.84909	-11.68790	1316.22852	-919.29346	43.44704	1326.28064	656.82019	77.44012	-7.74994	-173.16113	-134.93881	2.64911	-836.92065	244.57922	-11.03558	-1153.45020	-57.34000	45.81689
602	5.008	979.75385	-110.97570	1551.72156	-61.61423	-9.52296	1316.81335	-917.67267	44.35397	1328.28381	643.33154	78.50571	-7.96553	-185.64087	-134.99947	3.11685	-850.54291	245.79282	-10.84860	-1118.29749	-54.42934	45.53658
603	5.017	979.05933	-110.79965	1551.56091	-59.45042	-7.44671	1317.58325	-916.09485	45.29138	1330.16003	629.43469	79.65628	-8.06195	-197.41510	-135.45828	3.97521	-864.26288	247.01236	-10.67487	-1082.15479	-51.86731	45.55731
604	5.025	979.02039	-110.78705	1550.90576	-57.44149	-5.47539	1318.52295	-914.60327	46.24193	1331.86963	615.52502	80.74408	-8.17793	-208.35388	-136.21082	5.24132	-878.08691	248.15605	-10.55756	-1045.23682	-49.74030	45.84290
605	5.033	979.65497	-110.93398	1549.74463	-55.66449	-3.61140	1319.61023	-913.25574	47.18744	1333.37463	601.74249	81.73703	-8.38518	-218.30652	-137.20380	6.83161	-891.89783	249.20799	-10.50885	-1007.58997	-48.15875	46.33667
606	5.042	980.96991	-111.23552	1548.06982	-54.17527	-1.85778	1320.81689	-912.12036	48.10684	1334.64124	588.06030	82.69150	-8.64333	-227.10773	-138.43958	8.66497	-905.63135	250.16779	-10.48520	-969.34729	-47.13739	46.91445
607	5.050	982.94269	-111.68086	1545.87903	-53.00842	-0.23936	1322.11401	-911.25830	48.98196	1335.64160	574.41412	83.69055	-8.83965	-234.70325	-139.98071	10.83776	-919.35229	251.02466	-10.43989	-930.89429	-46.55427	47.37627
608	5.058	985.48627	-112.25279	1543.17480	-52.18582	1.19715	1323.47339	-910.71082	49.80525	1336.35620	560.78162	84.76801	-8.89780	-241.18011	-142.04207	13.86786	-933.12036	251.81326	-10.35814	-892.85608	-46.22717	47.50013
609	5.067	988.46008	-112.92884	1539.96741	-51.72186	2.39323	1324.86548	-910.50250	50.57768	1336.77087	547.16699	85.90002	-8.85680	-246.20837	-145.16174	18.96065	-946.90356	252.63139	-10.21826	-855.88672	-46.07475	47.11623
610	5.075	991.73218	-113.68185	1536.27539	-51.62105	3.28742	1326.25867	-910.64557	51.30943	1336.87634	533.58832	87.05966	-8.83986	-248.14722	-150.19476	27.77675	-960.64233	253.56583	-9.98668	-820.32355	-46.21790	46.15096
611	5.083	995.22272	-114.48352	1532.12524	-51.87318	3.82943	1327.62280	-911.13605	52.01878	1336.67212	520.09174	88.23969	-8.94630	-244.27539	-157.84674	41.17315	-974.31726	254.63242	-9.67955	-785.97314	-46.89666	44.61602
612	5.092	998.90314	-115.30855	1527.54993	-52.45473	3.98858	1328.92944	-911.95288	52.71410	1336.16248	506.70880	89.43311	-9.17451	-232.73224	-168.02551	57.81220	-987.90808	255.79930	-9.40535	-752.27795	-48.33636	42.58899
613	5.100	1002.77594	-116.13473	1522.58752	-53.33700	3.75365	1330.15381	-913.06323	53.38197	1335.34851	493.40918	90.63300	-9.42876	-214.14709	-179.68260	74.39592	-1001.36572	257.03064	-9.27940	-718.73499	-50.71313	40.21286
614	5.108	1006.84485	-116.94528	1517.28772	-54.49120	3.13306	1331.27771	-914.42419	54.00185	1334.22693	480.13727	91.83792	-9.59880	-191.04529	-191.35936	87.59851	-1014.68445	258.28064	-9.28627	-685.24261	-54.16123	37.65077
615	5.117	1011.08820	-117.73072	1511.71912	-55.88551	2.15847	1332.29236	-915.97968	54.56213	1332.79419	466.87109	93.03101	-9.65865	-165.98242	-201.94403	95.90239	-1027.90906	259.48547	-9.32918	-652.17712	-58.74217	34.96179
616	5.125	1015.45612	-118.47616	1505.96716	-57.47788	0.89550	1333.20276	-917.66095	55.05711	1331.04724	453.61560	94.18930	-9.68330	-140.33456	-211.04724	99.97375	-1041.07727	260.61655	-9.38608	-620.19879	-64.43710	32.02545
617	5.133	1019.88403	-119.15907	1500.12561	-59.21656	-0.55925	1334.02820	-919.39398	55.47505	1328.98755	440.35596	95.31476	-9.75734	-114.33752	-218.88643	101.74939	-1054.24097	261.71579	-9.49656	-589.98187	-71.22984	28.64998
618	5.142	1024.29919	-119.77512	1494.29810	-61.04763	-2.10806	1334.79688	-921.10730	55.78740	1326.63281	427.04251	96.43286	-9.88898	-87.77588	-225.93015	103.20338	-1067.46655	262.83582	-9.66875	-562.05432	-79.18301	24.76784
619	5.150	1028.61987	-120.34600	1488.60437	-62.91627	-3.67984	1335.53442	-922.73602	55.95059	1324.02356	413.63452	97.58377	-10.02046	-60.52902	-232.54050	105.53407	-1080.75317	264.01294	-9.85758	-536.78845	-88.37132	20.50978
620	5.158	1032.76086	-120.88939	1483.17322	-64.76112	-5.24044	1336.25659	-924.21722	55.93416	1321.20898	400.15839	98.78192	-10.09926	-32.74631	-238.77541	108.97318	-1094.05017	265.30743	-9.93996	-514.54230	-98.71949	16.09739
621	5.167	1036.64746	-121.39097	1478.12463	-66.50469	-6.78536	1336.97241	-925.48688	55.74776	1318.22375	386.70154	99.96945	-10.12938	-4.80560	-244.43173	113.08405	-1107.37573	266.68079	-9.81497	-495.85498	-109.92136	11.71782
622	5.175	1040.22156	-121.80163	1473.56177	-68.04446	-8.31683	1337.69104	-926.49255	55.42804	1315.07642	373.32651	101.07663	-10.15570	22.89185	-249.20956	117.20151	-1120.82788	267.88474	-9.60429	-481.47632	-121.45435	7.54910
623	5.183	1043.43616	-122.06703	1469.57214	-69.26139	-9.82246	1338.41931	-927.20715	55.00621	1311.75989	360.00940	102.10590	-10.21141	50.16635	-252.83875	120.71843	-1134.42554	268.77451	-9.51969	-472.13556	-132.55943	3.85104
624	5.192	1046.25757	-122.19258	1466.23279	-70.05058	-11.27052	1339.15552	-927.62732	54.49884	1308.27295	346.67590	103.09665	-10.29958	77.10962	-255.17397	123.21120	-1148.03284	269.57233	-9.56294	-468.14392	-142.27538	0.92292
625	5.200	1048.68225	-122.29543	1463.61694	-70.35871	-12.62212	1339.88403	-927.76440	53.92001	1304.64490	333.26563	104.05496	-10.40608	103.93066	-256.23306	124.46376	-1161.55640	270.52292	-9.59266	-469.08142	-149.70100	-1.06435
626	5.208	1050.73450	-122.56245	1461.79529	-70.20222	-13.84312	1340.56958	-927.63831	53.29282	1300.95154	319.76456	104.97043	-10.50481	130.79335	-256.13422	124.43209	-1175.07251	271.54877	-9.55407	-474.11890	-154.33049	-2.17285
627	5.217	1052.43579	-123.13544	1460.82849	-69.65121	-14.90730	1341.15564	-927.27338	52.65305	1297.31641	306.21384	105.84927	-10.56795	157.77733	-255.05560	123.25009	-1188.66882	272.45239	-9.48870	-482.75549	-156.26314	-2.66830
628	5.225	1053.78601	-124.04941	1460.76282	-68.79601	-15.80030	1341.57861	-926.69507	52.04042	1293.90015	292.68216	106.71057	-10.57977	184.90300	-253.27161	121.26266	-1202.33130	273.22272	-9.42556	-494.54395	-156.22995	-2.87389
629	5.233	1054.76990	-125.26137	1461.62854	-67.72423	-16.52083	1341.78564	-925.92560	51.47685	1290.87708	279.20023	107.58621	-10.53551	212.12305	-251.13934	118.95668	-1215.96777	274.01559	-9.33188	-508.24329	-155.26613	-3.00919
630	5.242	1055.36658	-126.69412	1463.43420	-66.51417	-17.07270	1341.74475	-924.98212	50.94485	1288.40283	265.73285	108.52243	-10.43187	239.32240	-248.97136	116.76627	-1229.42676	274.94806	-9.13167	-522.33319	-154.15610	-3.19265
631	5.250	1055.55249	-128.25769	1466.16504	-65.22949	-17.45886	1341.45203	-923.88013	50.39372	1286.59021	252.22470	109.57300	-10.26822	266.37659	-246.89072	114.84341	-1242.56201	275.99365	-8.72885	-536.08221	-153.18997	-3.49302
632	5.258	1055.30566	-129.86728	1469.78650	-63.90810	-17.68599	1340.92847	-922.63855	49.77795	1285.49915	238.67645	110.73990	-10.07649	293.23349	-244.80362	112.93303	-1255.28369	277.07513	-8.00514	-549.49658	-152.35818	-3.90193
633	5.267	1054.60474	-131.44254	1474.24829	-62.56194	-17.77025	1340.20496	-921.28369	49.09557	1285.13110	225.17651	111.89026	-9.93275	319.96213	-242.50603	110.48650	-1267.50793	278.17371	-6.85287	-562.75049	-151.60941	-4.34469
634	5.275	1053.42395	-132.87581	1479.48462	-61.19294	-17.73305	1339.31262	-919.85059	48.40193	1285.42688	211.81384	112.84900	-9.89088	346.71408	-239.83942	106.96011	-1279.16296	279.28082	-5.24197	-575.96332	-150.94386	-4.72477
635	5.283	1051.73987	-134.04285	1485.41565	-59.80104	-17.58765	1338.28760	-918.38049	47.79242	1286.27808	198.56393	113.57715	-9.93706	373.64746	-236.79971	102.06726	-1290.25452	280.34305	-3.22550	-589.18848	-150.38562	-4.96194
636	5.292	1049.55017	-134.87958	1491.95129	-58.38213	-17.32973	1337.17310	-916.91846	47.35632	1287.55200	185.32666	114.12735	-10.05202	400.88916	-233.53448	95.85568	-1300.82324	281.31210	-0.90324	-602.42163	-149.92938	-5.05283
637	5.300	1046.87891	-135.42496	1498.99512	-56.94042	-16.94236	1336.00830	-915.50604	47.13466	1289.11987	172.05598	114.53171	-10.24144	428.51242	-230.24532	88.65431	-1310.82788	282.15210	1.60372	-615.63666	-149.51979	-5.09207
638	5.308	1043.76611	-135.78488	1506.44995	-55.50451	-16.40545	1334.81763	-914.16974	47.11755	1290.87585	158.77231	114.85898	-10.47289	456.53250	-227.09113	80.95020	-1320.10168	282.81982	4.18638	-628.82056	-149.08058	-5.19394
639	5.317	1040.26379	-136.06604	1514.22168	-54.12323	-15.70258	1333.61169	-912.91925	47.26555	1292.74475	145.48479	115.23380	-10.67534	484.90790	-224.18570	73.25700	-1328.40698	283.36877	6.80086	-641.96765	-148.57275	-5.38061
640	5.325	1036.43994	-136.32957	1522.21216	-52.85371	-14.83465	1332.39233	-911.75714	47.52530	1294.68274	132.19580	115.72485	-10.81145	513.49829	-221.61540	66.04971	-1335.46155	284.03427	9.58009	-655.07849	-148.00665	-5.56879
641	5.333	1032.37183	-136.58856	1530.30933	-51.75206	-13.83392	1331.15674	-910.68579	47.83972	1296.67017	118.93784	116.31845	-10.88622	542.01465	-219.33780	59.69009	-1340.84448	285.12073	12.91945	-668.17529	-147.38879	-5.66297
642	5.342	1028.12842	-136.83246	1538.39502	-50.86021	-12.75962	1329.90186	-909.70679	48.14804	1298.70044	105.73933	116.98241	-10.91560	570.00513	-217.10873	54.26836	-1343.87769	286.78912	17.26547	-681.28461	-146.70647	-5.62954
643	5.350	1023.76459	-137.05034	1546.36426	-50.19558	-11.68125	1328.63269	-908.81958	48.38280	1300.77271	92.58484	117.69727	-10.92451	596.89307	-214.63190	49.53170	-1343.60107	288.86166	22.46853	-694.40997	-145.96091	-5.51470
644	5.358	1019.32874	-137.24524	1554.13794	-49.75125	-10.67281	1327.36694	-908.01569	48.48732	1302.88855	79.43106	118.45839	-10.93690	622.06726	-211.74866	45.01745	-1338.86328	290.76471	27.23403	-707.54742	-145.16486	-5.40961
645	5.367	1014.86652	-137.43340	1561.66101	-49.50246	-9.81487	1326.13232	-907.27667	48.43900	1305.04968	66.24867	119.24753	-10.95560	644.94489	-208.44830	40.29248	-1328.57068	291.79480	29.68928	-720.71307	-144.32042	-5.36827
646	5.375	1010.42206	-137.63004	1568.88904	-49.41266	-9.18950	1324.95850	-906.58289	48.25154	1307.25269	53.02401	120.04633	-10.96809	664.96851	-204.83670	35.18813	-1312.22559	291.59055	28.85282	-733.93390	-143.41885	-5.37120
647	5.383	1006.04382	-137.83554	1575.77246	-49.43677	-8.87048	1323.87195	-905.91766	47.96832	1309.48413	39.73857	120.89825	-10.96458	681.64685	-201.15942	29.89761	-1290.63782	290.31516	25.47853	-747.21167	-142.45930	-5.35836
648	5.392	1001.78784	-138.03278	1582.25159	-49.52374	-8.90934	1322.89587	-905.26050	47.65811	1311.72278	26.38903	121.85941	-10.93340	694.65735	-197.66823	24.81053	-1266.15649	288.37897	21.59623	-760.52502	-141.46754	-5.28157
649	5.400	997.71094	-138.20183	1588.26489	-49.61684	-9.31678	1322.05200	-904.58459	47.39601	1313.94727	12.98784	122.88492	-10.86729	703.79333	-194.46475	20.25301	-1241.69031	286.06036	19.21478	-773.88062	-140.48003	-5.15071
650	5.408	993.86566	-138.33833	1593.75623	-49.65038	-10.05729	1321.36145	-903.87018	47.23047	1316.14893	-0.46333	123.85501	-10.79823	708.79218	-191.62332	16.43014	-1218.78625	283.28589	19.00433	-787.31812	-139.49832	-5.02783
651	5.417	990.30292	-138.44885	1598.68262	-49.54871	-11.06267	1320.84546	-903.11627	47.16367	1318.34033	-13.95828	124.73282	-10.77626	709.47479	-189.23740	13.40685	-1196.72302	279.71045	20.05623	-800.84137	-138.49492	-4.96551
652	5.425	987.07489	-138.53192	1603.01697	-49.23677	-12.25665	1320.52222	-902.33459	47.16638	1320.54590	-27.46074	125.60973	-10.80379	706.12573	-187.21396	10.98149	-1173.69836	275.09946	20.98833	-814.39465	-137.47646	-4.95265
653	5.433	984.23206	-138.57437	1606.74377	-48.65939	-13.58442	1320.40417	-901.53369	47.20976	1322.78003	-40.91848	126.56754	-10.84438	699.39661	-185.34906	8.90751	-1148.40405	269.57938	21.11941	-827.91406	-136.47987	-4.92632
654	5.442	981.82581	-138.57016	1609.84912	-47.79683	-15.02424	1320.50012	-900.71613	47.27658	1325.03613	-54.31285	127.61163	-10.88206	689.85870	-183.64900	7.26727	-1120.55054	263.50705	20.64867	-841.37329	-135.50220	-4.84088
655	5.450	979.91565	-138.53375	1612.31580	-46.66875	-16.57024	1320.81653	-899.88647	47.35764	1327.29236	-67.65643	128.73325	-10.93349	678.06689	-182.27655	6.25506	-1090.68787	257.24231	20.16862	-854.80969	-134.51677	-4.71016
656	5.458	978.56665	-138.48640	1614.12146	-45.32877	-18.21510	1321.35608	-899.05524	47.45619	1329.51892	-80.90971	129.94893	-11.00313	664.84991	-181.22882	5.79718	-1059.77905	251.04639	20.18559	-868.30896	-133.54083	-4.57507
657	5.467	977.83936	-138.44487	1615.23901	-43.85760	-19.94851	1322.11243	-898.23962	47.58711	1331.67615	-93.96240	131.32095	-11.01414	651.07886	-180.30750	5.62437	-1028.73340	245.07181	20.90520	-881.92731	-132.60561	-4.45549
658	5.475	977.78278	-138.42979	1615.64307	-42.35530	-21.74846	1323.06799	-897.46283	47.76009	1333.71265	-106.69632	132.92221	-10.81654	637.27185	-179.35828	5.48195	-998.07935	239.34390	22.23122	-895.63586	-131.70476	-4.33804
659	5.483	978.42859	-138.47119	1615.31616	-40.92405	-23.56151	1324.19910	-896.75616	47.96758	1335.57251	-119.01537	134.72876	-10.31602	623.55981	-178.38268	5.22496	-967.89001	233.75717	23.85252	-909.35516	-130.81563	-4.19021
660	5.492	979.78589	-138.59760	1614.25232	-39.65139	-25.30124	1325.48523	-896.16180	48.19026	1337.20898	-130.82294	136.62289	-9.54042	609.89532	-177.43466	4.85553	-937.97388	228.23451	25.43282	-923.03467	-129.91284	-4.00272
661	5.500	981.83862	-138.81465	1612.45447	-38.61249	-26.86787	1326.91028	-895.72638	48.41512	1338.58948	-141.96980	138.50409	-8.54578	596.24646	-176.52240	4.49008	-908.12476	222.91254	26.82202	-936.67657	-128.97835	-3.81894
662	5.508	984.54132	-139.09544	1609.92651	-37.87760	-28.16368	1328.45642	-895.48779	48.65634	1339.69458	-152.29138	140.34842	-7.30377	582.64539	-175.63132	4.25722	-878.19849	218.04056	28.07006	-950.29150	-128.03595	-3.69620
663	5.517	987.82428	-139.39827	1606.66907	-37.50419	-29.09779	1330.09790	-895.47235	48.95638	1340.51379	-161.82585	142.28403	-5.63445	569.12805	-174.76665	4.20077	-848.06470	213.73022	29.25738	-963.86609	-127.13087	-3.64148
664	5.525	991.61060	-139.68896	1602.68237	-37.52304	-29.59873	1331.80151	-895.70575	49.35931	1341.04333	-170.96344	144.74194	-3.11574	555.68396	-173.94124	4.24783	-817.61169	209.93602	30.38494	-977.38898	-126.26624	-3.59378
665	5.533	995.82831	-139.94255	1597.96948	-37.93639	-29.63873	1333.53101	-896.22131	49.88698	1341.28088	-180.11964	148.48564	1.05858	542.24908	-173.15042	4.26782	-786.79187	206.61984	31.43008	-990.88733	-125.39454	-3.48081
666	5.542	1000.41254	-140.13913	1592.53943	-38.72607	-29.23961	1335.25269	-897.05450	50.54112	1341.22144	-188.82053	154.36331	8.13472	528.74585	-172.35941	4.18941	-755.62927	203.80748	32.39468	-1004.40674	-124.48196	-3.29089
667	5.550	1005.31152	-140.27205	1586.40845	-39.85982	-28.44807	1336.94104	-898.23285	51.31902	1340.85815	-194.90410	162.85251	19.34734	515.15796	-171.53435	4.04681	-724.23401	201.53728	33.25936	-1017.95349	-123.55122	-3.08905
668	5.558	1010.48810	-140.35103	1579.60095	-41.29440	-27.31507	1338.58118	-899.76514	52.21912	1340.18530	-195.24936	173.62970	34.75546	501.54413	-170.70108	3.90652	-692.79871	199.82649	33.96543	-1031.48914	-122.64693	-2.97528
669	5.567	1015.90344	-140.39182	1572.14722	-42.97854	-25.89474	1340.16125	-901.62976	53.24062	1339.20093	-188.05025	185.51663	52.27980	487.97464	-169.91486	3.79468	-661.52637	198.66418	34.44601	-1044.99023	-121.80697	-2.98850
670	5.575	1021.50037	-140.40411	1564.07971	-44.85428	-24.24061	1341.66711	-903.76910	54.38576	1337.90613	-174.17554	196.95419	68.30949	474.48010	-169.17792	3.70592	-630.56323	198.03650	34.63979	-1058.47095	-121.05752	-3.04600
671	5.583	1027.20386	-140.38528	1555.43518	-46.86132	-22.39749	1343.08350	-906.09564	55.65915	1336.30664	-156.04936	206.65463	79.71422	461.05511	-168.43857	3.63228	-600.03046	197.95221	34.46562	-1071.94153	-120.37586	-3.03213
672	5.592	1032.93042	-140.32835	1546.26343	-48.94535	-20.39804	1344.39807	-908.50262	57.06586	1334.41699	-135.74164	214.02946	85.55647	447.68439	-167.64731	3.56285	-570.11395	198.44881	33.80222	-1085.39758	-119.69123	-2.91811
673	5.600	1038.59631	-140.23497	1536.62976	-51.06118	-18.25877	1345.60352	-910.87915	58.60774	1332.26428	-114.29094	219.29175	87.24396	434.34189	-166.80609	3.48909	-541.08618	199.61371	32.52512	-1098.84448	-118.95434	-2.76224
674	5.608	1044.12695	-140.11398	1526.61328	-53.17345	-15.98636	1346.70093	-913.13104	60.27545	1329.88599	-92.07962	223.19495	87.30728	420.97525	-165.97250	3.42456	-513.24939	201.54865	30.54905	-1112.30078	-118.17295	-2.64552
675	5.617	1049.45776	-139.97208	1516.31104	-55.26033	-13.59971	1347.70313	-915.19568	62.04912	1327.32092	-69.26308	226.53526	87.90730	407.53802	-165.18950	3.39051	-486.87967	204.28561	27.84342	-1125.77783	-117.38737	-2.61149
676	5.625	1054.52234	-139.80127	1505.84644	-57.31051	-11.14355	1348.62939	-917.04376	63.90579	1324.59717	-45.96606	229.77031	90.04735	394.03397	-164.42067	3.36629	-462.22586	207.80052	24.46486	-1139.25952	-116.62931	-2.62239
677	5.633	1059.25110	-139.56961	1495.36731	-59.30685	-8.67839	1349.49805	-918.66888	65.82594	1321.72241	-22.37101	232.96040	93.65466	380.49146	-163.59494	3.29118	-439.60358	212.08513	20.58068	-1152.72986	-115.89042	-2.59670
678	5.642	1063.58679	-139.23555	1485.02734	-61.20687	-6.25581	1350.32422	-920.07275	67.80946	1318.68286	1.26575	235.92007	98.07236	366.92816	-162.70142	3.15182	-419.49896	217.15964	16.45099	-1166.20752	-115.12969	-2.51073
679	5.650	1067.49878	-138.77524	1474.96521	-62.93462	-3.90005	1351.12085	-921.25916	69.88316	1315.45520	24.72548	238.33025	102.46513	353.35400	-161.79675	3.01221	-402.57367	223.04680	12.39267	-1179.71704	-114.32410	-2.41426
680	5.658	1070.97998	-138.19162	1465.29626	-64.39057	-1.61977	1351.89331	-922.23737	72.07764	1312.02271	48.00736	239.79698	106.02367	339.77243	-160.92950	2.92147	-389.58636	229.70728	8.69688	-1193.26477	-113.49479	-2.34668
681	5.667	1074.03357	-137.50235	1456.11926	-65.47868	0.56187	1352.63098	-923.01697	74.39709	1308.38733	71.34962	239.99725	108.12240	326.19705	-160.08684	2.86449	-381.22128	236.89174	5.45434	-1206.86255	-112.65849	-2.28942
682	5.675	1076.65967	-136.71901	1447.53369	-66.13887	2.59660	1353.30469	-923.59552	76.81578	1304.57336	95.01901	238.82880	108.47828	312.65396	-159.20857	2.81193	-377.81766	244.00859	2.40024	-1220.52429	-111.79417	-2.19706
683	5.683	1078.84595	-135.82733	1439.65332	-66.37111	4.42418	1353.86548	-923.95605	79.29581	1300.62988	119.09525	236.45761	107.26149	299.13843	-158.26138	2.75241	-379.10184	250.19290	-0.86677	-1234.24219	-110.88416	-2.04839
684	5.692	1080.56396	-134.78847	1432.60291	-66.23721	5.99429	1354.24915	-924.07764	81.80431	1296.63464	143.47333	233.29378	105.07702	285.61911	-157.27977	2.68318	-384.12845	254.64752	-4.23603	-1247.97571	-109.93543	-1.86578
685	5.700	1081.77222	-133.56433	1426.50452	-65.83340	7.28562	1354.39258	-923.95276	84.31805	1292.69482	167.99481	229.86418	102.71922	272.08978	-156.30559	2.61726	-391.79251	257.14142	-6.94951	-1261.65991	-108.96801	-1.68721
686	5.708	1082.42139	-132.12863	1421.47034	-65.25659	8.30590	1354.25427	-923.59772	86.81529	1288.94397	192.51259	226.59818	100.81760	258.56091	-155.35062	2.59543	-401.58044	258.23450	-8.47730	-1275.25000	-108.02406	-1.52615
687	5.717	1082.46497	-130.45680	1417.60559	-64.58600	9.08108	1353.82117	-923.05029	89.26756	1285.52808	216.92613	223.67538	99.60985	245.02036	-154.41797	2.63825	-413.36536	258.82574	-9.07338	-1288.74634	-107.16645	-1.34353
688	5.725	1081.87781	-128.55829	1415.01465	-63.87482	9.65017	1353.09753	-922.35663	91.63797	1282.58850	241.24429	221.00780	98.87921	231.45538	-153.49033	2.68233	-426.58554	259.48474	-9.28396	-1302.11414	-106.45670	-1.00187
689	5.733	1080.67480	-126.53925	1413.80078	-63.14885	10.05017	1352.09033	-921.55841	93.87813	1280.24548	265.58115	218.34131	98.03797	217.89200	-152.52812	2.62787	-440.33234	260.32025	-9.45657	-1315.18237	-105.92381	-0.26015
690	5.742	1078.90344	-124.56923	1414.05188	-62.41245	10.29750	1350.80652	-920.69006	95.92614	1278.58643	290.07919	215.43961	96.39081	204.36742	-151.52264	2.46654	-454.00052	261.26587	-9.72458	-1327.70264	-105.53245	1.10590
691	5.750	1076.61536	-122.75670	1415.81946	-61.65593	10.39584	1349.26245	-919.77936	97.71616	1277.65698	314.87897	212.21075	93.45036	190.88184	-150.51451	2.30540	-467.42062	262.29376	-10.08000	-1339.54248	-105.21035	3.16664
692	5.758	1073.85022	-121.09428	1419.10767	-60.86375	10.35765	1347.49390	-918.84778	99.19087	1277.45789	340.11780	208.66380	89.10113	177.42108	-149.52338	2.23241	-480.63464	263.44379	-10.44012	-1350.76660	-104.90246	5.82572
693	5.767	1070.63464	-119.51612	1423.87817	-60.02197	10.20895	1345.55444	-917.91345	100.30929	1277.94824	365.87531	204.83633	83.56904	164.00597	-148.49387	2.21547	-493.72372	264.75000	-10.73346	-1361.50659	-104.54847	8.91780
694	5.775	1066.98083	-117.96232	1430.05945	-59.12474	9.98325	1343.50305	-916.98999	101.06097	1279.05554	392.13358	200.83121	77.27753	150.67458	-147.34485	2.16875	-506.75250	266.16849	-10.94954	-1371.80505	-104.05361	12.34255
695	5.783	1062.88831	-116.38758	1437.55127	-58.18199	9.72050	1341.39673	-916.07892	101.48003	1280.68518	418.77744	196.81004	70.66483	137.42892	-146.04727	2.05403	-519.77454	267.60266	-11.12555	-1381.58801	-103.34913	16.14351
696	5.792	1058.35242	-114.75148	1446.22949	-57.22295	9.46147	1339.28601	-915.16479	101.64069	1282.73132	445.60803	192.87097	64.03358	124.23019	-144.65344	1.90748	-532.82190	268.98859	-11.29555	-1390.70740	-102.44310	20.44896
697	5.800	1053.37634	-113.03339	1455.95361	-56.28993	9.23584	1337.20471	-914.21814	101.64480	1285.09204	472.41986	189.02090	57.51773	111.04585	-143.25943	1.80360	-545.90033	270.32507	-11.46788	-1398.95874	-101.37743	25.33794
698	5.808	1047.97827	-111.25207	1466.58008	-55.42744	9.06144	1335.16626	-913.20496	101.61092	1287.68042	499.07263	185.27548	51.15170	97.86964	-141.92384	1.77164	-559.00409	271.64297	-11.63462	-1406.02478	-100.18642	30.78544
699	5.817	1042.18628	-109.46188	1477.97180	-54.67510	8.95300	1333.17090	-912.10254	101.65820	1290.42358	525.45569	181.64322	44.94670	84.69675	-140.64819	1.76455	-572.12207	272.95996	-11.76948	-1411.36182	-98.92999	36.69097
700	5.825	1036.02747	-107.72958	1489.99829	-54.06630	8.93206	1331.21313	-910.90961	101.89275	1293.26111	551.38422	178.00464	38.93245	71.51086	-139.42609	1.72433	-585.25726	274.24753	-11.83544	-1414.19189	-97.69141	42.83778
701	5.833	1029.52710	-106.10323	1502.53467	-53.62784	9.03414	1329.29150	-909.64935	102.39896	1296.14392	576.51599	174.15060	33.16638	58.29361	-138.25699	1.63914	-598.43463	275.46249	-11.82392	-1413.74390	-96.45803	48.73533
702	5.842	1022.71625	-104.57843	1515.45215	-53.37637	9.30473	1327.42053	-908.37024	103.22386	1299.03186	600.37622	169.96997	27.71805	45.04108	-137.13283	1.54235	-611.66455	276.60052	-11.77540	-1409.65466	-95.04222	53.58295
703	5.850	1015.63257	-103.08344	1528.59534	-53.31021	9.79767	1325.63867	-907.14008	104.35877	1301.89038	622.45795	165.54642	22.64470	31.75943	-136.04092	1.47106	-624.94312	277.68390	-11.74109	-1402.21313	-93.18781	56.61536
704	5.858	1008.32269	-101.52754	1541.78113	-53.39906	10.58378	1324.00134	-906.02625	105.73991	1304.69067	642.26166	161.06760	17.94844	18.43982	-134.97537	1.43464	-638.28247	278.72726	-11.73137	-1392.11768	-90.72852	57.57156
705	5.867	1000.85828	-99.88163	1554.83850	-53.58279	11.74095	1322.57104	-905.07196	107.27846	1307.41125	659.26013	156.69768	13.51770	5.05753	-133.93719	1.43061	-651.69067	279.72968	-11.72469	-1379.91504	-87.65572	56.70713
706	5.875	993.33972	-98.19283	1567.63733	-53.78717	13.31857	1321.41016	-904.28748	108.89416	1310.04053	672.86267	152.61115	9.14543	-8.39594	-132.92009	1.46228	-665.14221	280.68484	-11.70752	-1365.67944	-84.12269	54.45629
707	5.883	985.87915	-96.53624	1580.08691	-53.94476	15.30913	1320.57117	-903.66016	110.52486	1312.57312	682.43835	149.09729	4.70146	-21.89508	-131.92867	1.53504	-678.61133	281.60568	-11.67049	-1349.19580	-80.37383	51.39796
708	5.892	978.58203	-94.97933	1592.12024	-54.00386	17.65665	1320.08313	-903.16638	112.12724	1315.00671	687.45563	146.49445	0.39085	-35.41800	-130.99295	1.65084	-692.11395	282.51627	-11.60008	-1330.46521	-76.60497	48.44867
709	5.900	971.53455	-93.57613	1603.67639	-53.92823	20.29356	1319.95154	-902.77734	113.68807	1317.34509	687.69849	144.98448	-3.19057	-48.98291	-130.11732	1.79362	-705.68610	283.41870	-11.51005	-1310.10779	-72.88097	46.65985
710	5.908	964.80371	-92.36989	1614.68945	-53.69969	23.16792	1320.16699	-902.47021	115.22559	1319.60352	683.40112	144.48714	-5.50017	-62.61105	-129.25581	1.91505	-719.34082	284.31360	-11.43423	-1289.17468	-69.16463	46.58352
711	5.917	958.45764	-91.39260	1625.09070	-53.31921	26.24818	1320.71631	-902.24127	116.76244	1321.80981	675.18976	144.75867	-6.58308	-76.27472	-128.37018	1.96419	-733.05676	285.22659	-11.37379	-1268.41553	-65.36512	47.78814
712	5.925	952.57635	-90.66141	1634.81909	-52.80104	29.51935	1321.58728	-902.10553	118.30257	1323.99316	663.98541	145.53700	-6.95744	-89.89673	-127.48138	1.95101	-746.78882	286.17712	-11.30450	-1247.70142	-61.37955	49.14435
713	5.933	947.24475	-90.17168	1643.82813	-52.17177	32.96689	1322.76477	-902.07977	119.84142	1326.16467	650.93127	146.58542	-7.07933	-103.38019	-126.66203	1.96846	-760.52332	287.14966	-11.22460	-1226.13843	-57.20686	49.74574
714	5.942	942.54492	-89.89280	1652.08374	-51.47690	36.55066	1324.22278	-902.17047	121.38612	1328.30762	637.11377	147.72198	-7.12979	-116.62000	-125.99521	2.14609	-774.30884	288.10895	-11.14903	-1202.68640	-53.04026	49.43492
715	5.950	938.55261	-89.77880	1659.55273	-50.78026	40.19418	1325.92590	-902.37628	122.95299	1330.38757	623.20764	148.85991	-7.16751	-129.48355	-125.53621	2.58056	-788.14478	289.04193	-11.07516	-1176.72559	-49.17257	48.50567
716	5.958	935.33429	-89.78790	1666.19836	-50.15262	43.80102	1327.83582	-902.69690	124.54673	1332.36597	609.43805	149.98018	-7.25417	-141.83002	-125.30798	3.31311	-801.91785	289.96759	-10.99566	-1148.22827	-45.80488	47.30059
717	5.967	932.94122	-89.88905	1671.98669	-49.65905	47.27803	1329.91321	-903.13843	126.15010	1334.20813	595.79236	151.09251	-7.42903	-153.56274	-125.30522	4.36523	-815.54700	290.90924	-10.92821	-1117.59839	-42.95729	46.12969
718	5.975	931.39587	-90.04985	1676.89307	-49.35237	50.54739	1332.11609	-903.71240	127.73421	1335.88611	582.20142	152.20255	-7.66730	-164.59485	-125.49057	5.77378	-829.07507	291.88879	-10.90094	-1085.44971	-40.51076	45.24025
719	5.983	930.68616	-90.23043	1680.90540	-49.27012	53.55267	1334.40723	-904.43304	129.27118	1337.38074	568.60522	153.28456	-7.88728	-174.72961	-125.84002	7.60658	-842.60046	292.91455	-10.91777	-1052.44434	-38.29520	44.74109
720	5.992	930.77606	-90.39592	1684.02576	-49.43129	56.26167	1336.75781	-905.31641	130.73593	1338.67725	554.96533	154.32155	-7.99738	-183.61725	-126.38922	9.93625	-856.22424	293.96005	-10.92513	-1019.13739	-36.17265	44.60139
721	6.000	931.61969	-90.52576	1686.26465	-49.83617	58.65997	1339.13916	-906.37738	132.10420	1339.76038	541.28979	155.33725	-7.98070	-190.90576	-127.19725	12.78660	-869.97937	294.99380	-10.82736	-985.87610	-34.08591	44.69963
722	6.008	933.16003	-90.60744	1687.63184	-50.46978	60.73913	1341.51086	-907.62366	133.35970	1340.61938	527.63025	156.37247	-7.91994	-196.45276	-128.33421	16.24285	-883.78052	296.00443	-10.59289	-952.83472	-32.04044	44.86098
723	6.017	935.32434	-90.62614	1688.12952	-51.30901	62.48998	1343.82654	-909.05371	134.50220	1341.25073	514.03369	157.46039	-7.91460	-200.16724	-130.02510	20.82475	-897.52173	296.99234	-10.30814	-920.10938	-30.04522	44.89491
724	6.025	938.02875	-90.56475	1687.75391	-52.33323	63.90113	1346.04370	-910.65784	135.54323	1341.65210	500.51038	158.60759	-8.00655	-201.33069	-132.78856	27.68405	-911.16333	297.99344	-10.09261	-887.76794	-28.10452	44.65885
725	6.033	941.19086	-90.41135	1686.50012	-53.52941	64.95979	1348.12158	-912.41785	136.49460	1341.81958	487.03540	159.80602	-8.17908	-198.30505	-137.19844	37.91821	-924.70123	299.06860	-10.01130	-855.84448	-26.26468	44.11071
726	6.042	944.74500	-90.16277	1684.36255	-54.89262	65.65900	1350.02039	-914.30475	137.35941	1341.75403	473.58392	161.04521	-8.37982	-189.55920	-143.37299	51.28129	-938.13013	300.24081	-10.04484	-824.32489	-24.62781	43.27083
727	6.050	948.64935	-89.82484	1681.33386	-56.42432	66.01157	1351.70959	-916.27966	138.13403	1341.46631	460.16620	162.27946	-8.54601	-175.03284	-150.76707	65.75054	-951.46130	301.51746	-10.08003	-793.15918	-23.32382	42.14487
728	6.058	952.87964	-89.40670	1677.41052	-58.11938	66.06055	1353.17090	-918.29541	138.82526	1340.97729	446.79095	163.45837	-8.64171	-156.15881	-158.42116	78.62482	-964.77856	302.89261	-9.96591	-762.29779	-22.46338	40.71624
729	6.067	957.41730	-88.91540	1672.59875	-59.95095	65.87030	1354.39502	-920.30090	139.46248	1340.30945	433.40771	164.60516	-8.68628	-134.76041	-165.40071	88.09906	-978.21497	304.25305	-9.65644	-731.73267	-22.10579	38.97653
730	6.075	962.24280	-88.36629	1666.91711	-61.87561	65.50374	1355.38538	-922.25018	140.08737	1339.47620	419.95056	165.76648	-8.74225	-112.14929	-171.18007	93.99298	-991.81494	305.45013	-9.28968	-701.53699	-22.29250	36.92691
731	6.083	967.32672	-87.78627	1660.39417	-63.85041	65.01409	1356.16589	-924.11133	140.73206	1338.47766	406.41873	166.92340	-8.85384	-88.91052	-175.75565	97.37582	-1005.51001	306.46573	-9.06090	-671.89929	-23.06717	34.55423
732	6.092	972.62000	-87.19447	1653.06543	-65.84161	64.45120	1356.77771	-925.86853	141.40271	1337.30615	392.85950	168.03175	-9.00583	-65.13565	-179.44641	99.70815	-1019.21997	307.39069	-9.03538	-643.15649	-24.42902	31.81320
733	6.100	978.05640	-86.59623	1644.97363	-67.82495	63.86287	1357.26770	-927.51636	142.07765	1335.95129	379.31122	169.08327	-9.16344	-40.78827	-182.58099	102.14552	-1032.86548	308.31610	-9.15033	-615.81165	-26.32811	28.63351
734	6.108	983.57214	-85.99716	1636.17017	-69.77970	63.28976	1357.67896	-929.05273	142.71898	1334.40076	365.79462	170.10629	-9.31270	-15.94254	-185.29977	105.23273	-1046.36975	309.27423	-9.33998	-590.44849	-28.73993	24.95628
735	6.117	989.11755	-85.41480	1626.71509	-71.67818	62.75258	1358.05029	-930.47241	143.28461	1332.64319	352.31476	171.15562	-9.44026	9.17065	-187.54585	108.92966	-1059.73389	310.27188	-9.55540	-567.54645	-31.70943	20.81249
736	6.125	994.64465	-84.88474	1616.68530	-73.48033	62.24373	1358.41577	-931.76477	143.73337	1330.67224	338.86691	172.26614	-9.52119	34.25183	-189.16212	112.83292	-1073.05078	311.33835	-9.72958	-547.39264	-35.27444	16.40843
737	6.133	1000.08844	-84.45728	1606.18848	-75.13364	61.74905	1358.79968	-932.91931	144.03143	1328.48523	325.43869	173.40125	-9.54466	59.09525	-189.96432	116.43599	-1086.45117	312.45160	-9.81730	-530.20709	-39.33741	12.11776
738	6.142	1005.36865	-84.18235	1595.37134	-76.57562	61.27556	1359.20837	-933.92456	144.16603	1326.07776	311.99454	174.50713	-9.52257	83.71387	-189.78186	119.31168	-1100.01929	313.53009	-9.82821	-516.29449	-43.62951	8.34131
739	6.150	1010.40759	-84.09393	1584.42053	-77.74434	60.85123	1359.62671	-934.75616	144.16039	1323.43726	298.50009	175.59433	-9.47986	108.31616	-188.53519	121.18301	-1113.70300	314.55789	-9.79241	-506.01941	-47.76321	5.32100
740	6.158	1015.14233	-84.20103	1573.55383	-78.59607	60.50417	1360.02393	-935.38348	144.07281	1320.54968	284.97095	176.67804	-9.44994	133.14880	-186.27386	121.89490	-1127.37463	315.58929	-9.72479	-499.70740	-51.29166	3.03428
741	6.167	1019.52173	-84.48138	1563.00330	-79.11762	60.24100	1360.36011	-935.79510	143.97137	1317.42517	271.45007	177.70778	-9.45204	158.34938	-183.11719	121.38070	-1140.98193	316.64578	-9.63583	-497.60901	-53.80189	1.26513
742	6.175	1023.49805	-84.88336	1552.99463	-79.32465	60.05025	1360.58838	-936.00726	143.90182	1314.11621	257.93796	178.65517	-9.47954	183.91022	-179.21960	119.71600	-1154.55920	317.69598	-9.54176	-499.81573	-55.06998	-0.17125
743	6.183	1027.02698	-85.34069	1543.73193	-79.24899	59.93018	1360.65588	-936.05157	143.87469	1310.71716	244.39743	179.57642	-9.52632	209.72365	-174.80042	117.16307	-1168.14954	318.71274	-9.44829	-506.10974	-55.17549	-1.28274
744	6.192	1030.06860	-85.78624	1535.39478	-78.92299	59.89920	1360.51184	-935.95703	143.87616	1307.35291	230.81836	180.55060	-9.59140	235.64404	-170.11131	114.07466	-1181.77319	319.72714	-9.36052	-515.94415	-54.45251	-2.00246
745	6.200	1032.58850	-86.16469	1528.13818	-78.36608	59.98038	1360.11670	-935.73486	143.88277	1304.16589	217.20724	181.65799	-9.64485	261.52963	-165.34494	110.74510	-1195.42554	320.80695	-9.29351	-528.46448	-53.32276	-2.38695
746	6.208	1034.56323	-86.44534	1522.08215	-77.58092	60.18792	1359.44373	-935.37341	143.86151	1301.30249	203.55206	182.94415	-9.63994	287.28461	-160.63191	107.33707	-1209.05432	321.95581	-9.23774	-542.45276	-52.14567	-2.66037
747	6.217	1035.98315	-86.61810	1517.30054	-76.56824	60.52010	1358.48108	-934.84210	143.76675	1298.90039	189.86450	184.28513	-9.59581	312.90607	-156.07407	103.83231	-1222.53821	323.11560	-9.13040	-556.63965	-51.13168	-3.02425
748	6.225	1036.85339	-86.67477	1513.82483	-75.34695	60.95631	1357.23108	-934.09985	143.55769	1297.07813	176.19786	185.43600	-9.60233	338.50067	-151.70337	100.00102	-1235.72217	324.29517	-8.86371	-570.36890	-50.32559	-3.47334
749	6.233	1037.19226	-86.59676	1511.64648	-73.95107	61.47539	1355.70801	-933.10980	143.23422	1295.91968	162.60162	186.27576	-9.72090	364.26663	-147.46069	95.49564	-1248.47717	325.58191	-8.31093	-583.73151	-49.65937	-3.89524
750	6.242	1037.02588	-86.36144	1510.71741	-72.40961	62.08399	1353.93665	-931.85706	142.85956	1295.45508	149.08855	186.86766	-9.95012	390.43204	-143.24962	90.03596	-1260.71692	327.00555	-7.35926	-597.03864	-49.04066	-4.26304
751	6.250	1036.38220	-85.95488	1510.96472	-70.74355	62.80801	1351.95447	-930.35962	142.54897	1295.64819	135.63878	187.34904	-10.24480	417.17389	-139.02985	83.56290	-1272.38818	328.45737	-5.93412	-610.41595	-48.41944	-4.62000
752	6.258	1035.28784	-85.37766	1512.30835	-68.98371	63.65111	1349.80676	-928.66980	142.43146	1296.39917	122.21362	187.83635	-10.53410	444.56586	-134.89203	76.29504	-1283.46448	329.77509	-4.01737	-623.82434	-47.79613	-4.95766
753	6.267	1033.76843	-84.65003	1514.66907	-67.18056	64.58006	1347.53857	-926.86859	142.60031	1297.56531	108.77045	188.36900	-10.77315	472.55692	-131.01408	68.67471	-1293.93420	330.90402	-1.68876	-637.20642	-47.19714	-5.20457
754	6.275	1031.85315	-83.81226	1517.95227	-65.39309	65.55238	1345.19092	-925.05322	143.07716	1298.99280	95.29982	188.93982	-10.95775	500.97025	-127.54048	61.24135	-1303.73450	331.94705	0.83909	-650.54657	-46.64784	-5.32202
755	6.283	1029.58582	-82.91145	1522.01611	-63.67387	66.53933	1342.80103	-923.31757	143.81529	1300.54431	81.83162	189.53873	-11.08482	529.49200	-124.47056	54.45446	-1312.66577	333.07898	3.30068	-663.87048	-46.13889	-5.35986
756	6.292	1027.02661	-81.98777	1526.67322	-62.06361	67.51720	1340.39819	-921.73346	144.73251	1302.11426	68.37926	190.16049	-11.14311	557.63361	-121.62692	48.52161	-1320.38855	334.50540	5.63359	-677.22614	-45.60696	-5.40814
757	6.300	1024.24146	-81.07147	1531.74084	-60.59464	68.45166	1338.00244	-920.33875	145.74707	1303.63293	54.92870	190.82874	-11.14738	584.73071	-118.79679	43.35342	-1326.53625	336.55255	8.26675	-690.63525	-44.98550	-5.50794
758	6.308	1021.29407	-80.18185	1537.08105	-59.29975	69.29411	1335.63281	-919.13776	146.79895	1305.06396	41.47870	191.56645	-11.15436	610.02649	-115.86990	38.62066	-1330.74097	339.60275	12.08785	-704.06213	-44.27505	-5.61608
759	6.317	1018.24438	-79.32346	1542.59082	-58.21569	69.98321	1333.31750	-918.11493	147.84398	1306.39966	28.03147	192.34329	-11.21352	632.77228	-112.82907	33.85342	-1332.33374	343.66824	17.70021	-717.46112	-43.52145	-5.66558
760	6.325	1015.14569	-78.49139	1548.18225	-57.36835	70.45375	1331.09302	-917.25122	148.83453	1307.65710	14.56444	193.11876	-11.30750	652.30768	-109.75533	28.66166	-1330.03552	348.12808	24.27791	-730.84888	-42.74241	-5.63955
761	6.333	1012.04578	-77.68682	1553.77515	-56.75089	70.65180	1328.99475	-916.53088	149.71802	1308.86829	1.04647	193.89749	-11.38258	668.15143	-106.81161	23.02367	-1322.15491	352.13611	29.49292	-744.29395	-41.91225	-5.57840
762	6.342	1008.99500	-76.92320	1559.29407	-56.31998	70.54342	1327.05212	-915.93622	150.45140	1310.06799	-12.53448	194.71198	-11.42418	680.06836	-104.11775	17.43332	-1307.25562	355.20572	31.17822	-757.84216	-41.00825	-5.53320
763	6.350	1006.05066	-76.21339	1564.66638	-56.00919	70.11982	1325.29541	-915.43842	151.01540	1311.28821	-26.15683	195.58997	-11.45287	688.01306	-101.71962	12.76214	-1285.00500	357.29791	29.00034	-771.47388	-40.05531	-5.50974
764	6.358	1003.27393	-75.56030	1569.82776	-55.74189	69.40237	1323.76221	-914.98883	151.42494	1312.55566	-39.78280	196.52774	-11.47226	691.96533	-99.65419	9.71634	-1256.75366	358.50061	24.48434	-785.14032	-39.10827	-5.47358
765	6.367	1000.72522	-74.96410	1574.72095	-55.43908	68.43670	1322.49451	-914.51892	151.72391	1313.89209	-53.38726	197.47745	-11.46440	691.82385	-97.89740	8.18751	-1225.26819	358.77499	19.86919	-798.81378	-38.18862	-5.40364
766	6.375	998.46362	-74.42730	1579.28821	-55.02760	67.27388	1321.53333	-913.95483	151.95769	1315.31323	-66.97324	198.41125	-11.41467	687.50311	-96.31638	7.38084	-1193.54968	358.03918	16.91108	-812.48035	-37.25994	-5.31506
767	6.383	996.55524	-73.95636	1583.47021	-54.45269	65.95514	1320.91663	-913.24023	152.14857	1316.82458	-80.57462	199.37361	-11.34209	679.24182	-94.82025	6.67866	-1163.27405	356.33377	16.17808	-826.12994	-36.27123	-5.23782
768	6.392	995.08545	-73.56992	1587.20801	-53.69254	64.51492	1320.67395	-912.35272	152.29709	1318.41711	-94.21756	200.41048	-11.30278	667.88293	-93.47799	6.01580	-1134.10571	353.74673	17.12328	-839.76929	-35.22799	-5.16711
769	6.400	994.15533	-73.29941	1590.43811	-52.76426	62.99176	1320.81592	-911.30579	152.40308	1320.06421	-107.86386	201.51863	-11.31651	654.69867	-92.39162	5.52050	-1104.70422	350.30188	18.77897	-853.41565	-34.21004	-5.05134
770	6.408	993.85779	-73.16952	1593.09167	-51.71660	61.42801	1321.32654	-910.14313	152.47992	1321.72437	-121.38052	202.68564	-11.31749	640.82788	-91.55690	5.23555	-1074.17627	346.00000	20.39885	-867.07703	-33.30707	-4.85240
771	6.417	994.25018	-73.17966	1595.11023	-50.61969	59.86198	1322.16577	-908.93207	152.54735	1323.34912	-134.52701	203.93407	-11.20236	626.91370	-90.86548	5.11673	-1042.46094	340.92230	21.69104	-880.73322	-32.55347	-4.58501
772	6.425	995.33636	-73.31115	1596.45654	-49.55604	58.32679	1323.28662	-907.75500	152.62108	1324.89185	-147.00082	205.34590	-10.89424	613.16931	-90.13869	5.04196	-1009.94470	335.33502	22.78621	-894.36304	-31.87269	-4.31248
773	6.433	997.06891	-73.54442	1597.10889	-48.60476	56.86046	1324.65039	-906.70056	152.71527	1326.31311	-158.58633	207.01938	-10.38063	599.58472	-89.24185	4.87520	-977.11072	329.64789	23.99739	-908.00854	-31.08928	-4.11982
774	6.442	999.37390	-73.85840	1597.04822	-47.82700	55.52020	1326.22852	-905.85034	152.84827	1327.58386	-169.35776	208.99538	-9.67207	586.06586	-88.24197	4.61070	-944.35645	324.20947	25.45524	-921.70898	-30.15269	-4.01780
775	6.450	1002.17609	-74.22076	1596.25037	-47.26864	54.38862	1327.99634	-905.25964	153.04790	1328.68481	-179.88095	211.32892	-8.62935	572.53992	-87.32030	4.37100	-911.87006	319.18665	26.98703	-935.37830	-29.25196	-3.90527
776	6.458	1005.40863	-74.59206	1594.68799	-46.96712	53.56619	1329.92932	-904.94983	153.35266	1329.60339	-191.25070	214.33211	-6.70503	559.01404	-86.52839	4.24680	-879.57446	314.59409	28.34213	-948.91431	-28.50440	-3.72313
777	6.467	1009.01538	-74.93667	1592.33374	-46.94184	53.14654	1331.99792	-904.91742	153.80058	1330.33130	-204.52344	218.73648	-2.73033	545.53418	-85.75821	4.21685	-847.24109	310.39481	29.41398	-962.37183	-27.72398	-3.54927
778	6.475	1012.94482	-75.22444	1589.15283	-47.17875	53.17856	1334.16040	-905.14392	154.41653	1330.86646	-219.36859	225.51431	5.00648	532.11505	-84.89837	4.21412	-814.71423	306.61765	30.23879	-975.86670	-26.69708	-3.44057
779	6.483	1017.14032	-75.43181	1585.08984	-47.63438	53.64343	1336.35803	-905.60059	155.20950	1331.21350	-232.87375	235.38676	18.12526	518.71875	-83.94054	4.20322	-782.02051	303.37170	30.86746	-989.41321	-25.49851	-3.32215
780	6.492	1021.53766	-75.54790	1580.07544	-48.25982	54.47298	1338.52332	-906.25195	156.17563	1331.38440	-240.29202	248.25908	36.90306	505.28381	-82.98845	4.17806	-749.30676	300.74426	31.27386	-1002.96802	-24.36515	-3.14392
781	6.500	1026.07153	-75.57639	1574.04504	-49.01788	55.59120	1340.59827	-907.06281	157.29782	1331.39563	-238.11572	262.96881	59.11406	491.78662	-82.17216	4.13569	-716.73633	298.74835	31.38274	-1016.51239	-23.39393	-3.01177
782	6.508	1030.68994	-75.53256	1566.94971	-49.88195	56.93834	1342.54822	-908.00391	158.54436	1331.26465	-226.60577	277.70029	80.47090	478.27328	-81.50066	4.07111	-684.45483	297.38440	31.13006	-1030.03809	-22.50516	-3.04735
783	6.517	1035.36670	-75.44128	1558.75842	-50.83015	58.46869	1344.35999	-909.04968	159.87994	1331.00427	-208.91769	290.83279	97.00204	464.80365	-80.84079	3.96584	-652.61371	296.68195	30.44398	-1043.53540	-21.63408	-3.18807
784	6.525	1040.09680	-75.33257	1549.46155	-51.84308	60.14191	1346.03271	-910.16748	161.28500	1330.61682	-188.25833	301.54141	107.34519	451.37360	-80.08412	3.81062	-621.39471	296.66330	29.21992	-1056.99854	-20.82307	-3.23026
785	6.533	1044.88062	-75.22882	1539.07324	-52.90388	61.92319	1347.57227	-911.31183	162.76251	1330.09473	-166.34158	309.88586	112.97562	437.93494	-79.24825	3.65303	-591.01807	297.31415	27.36411	-1070.40808	-20.13667	-3.04958
786	6.542	1049.70471	-75.13360	1527.64050	-53.99805	63.79217	1348.98999	-912.43317	164.33005	1329.42261	-143.75177	316.57178	116.67608	424.46457	-78.38724	3.56306	-561.73206	298.58481	24.82796	-1083.73877	-19.59668	-2.69781
787	6.550	1054.52307	-75.02935	1515.25525	-55.10987	65.75020	1350.29956	-913.49628	166.00769	1328.57581	-120.70966	322.45001	120.80064	410.96106	-77.51306	3.55060	-533.80457	300.43298	21.59409	-1097.03308	-19.13272	-2.34424
788	6.558	1059.25757	-74.87993	1502.04651	-56.21833	67.81422	1351.51599	-914.48975	167.80315	1327.52063	-97.33072	327.97449	126.35291	397.42465	-76.62772	3.55320	-507.55051	302.91049	17.69585	-1110.42322	-18.54679	-2.17592
789	6.567	1063.81543	-74.64634	1488.16602	-57.29782	69.99636	1352.65894	-915.41632	169.70416	1326.22144	-73.64261	333.09143	133.05838	383.87585	-75.74110	3.49636	-483.34262	306.23047	13.31857	-1123.98596	-17.70366	-2.24030
790	6.575	1068.10107	-74.31592	1473.80127	-58.32090	72.28697	1353.75500	-916.27734	171.68980	1324.64160	-49.68383	337.52927	140.01654	370.33807	-74.84852	3.36178	-461.61523	310.74530	8.87892	-1137.62756	-16.70312	-2.38475
791	6.583	1072.01807	-73.91706	1459.19702	-59.25697	74.65416	1354.83362	-917.06311	173.75018	1322.74548	-25.56433	341.04584	146.29073	356.79517	-73.95528	3.21138	-442.95825	316.73474	4.91953	-1151.21863	-15.69761	-2.43605
792	6.592	1075.47900	-73.50111	1444.65552	-60.06763	77.04974	1355.91479	-917.74908	175.89545	1320.50769	-1.36911	343.49014	151.15231	343.22079	-73.09381	3.13387	-428.10849	324.09573	1.83375	-1164.75598	-14.72549	-2.36497
793	6.600	1078.42615	-73.11514	1430.51392	-60.70479	79.40775	1356.99768	-918.30206	178.14447	1317.92346	22.96944	344.78894	154.11513	329.63260	-72.25083	3.14854	-417.64267	332.27176	-0.41904	-1178.32129	-13.78939	-2.24209
794	6.608	1080.84387	-72.79720	1417.11353	-61.11338	81.64345	1358.05481	-918.69641	180.49886	1315.01636	47.64179	344.94101	154.96161	316.06915	-71.35770	3.18289	-411.68823	340.44931	-2.34391	-1191.95874	-12.90518	-2.11959
795	6.617	1082.75171	-72.59135	1404.77380	-61.23878	83.67432	1359.03076	-918.92407	182.92543	1311.84204	72.77887	344.04077	153.81754	302.53012	-70.39699	3.16070	-409.94751	347.74072	-4.36493	-1205.62280	-12.09604	-1.97490
796	6.625	1084.18372	-72.55611	1393.78699	-61.04620	85.44638	1359.84937	-918.98865	185.36775	1308.49292	98.33716	342.29114	151.18491	288.97934	-69.39291	3.07912	-411.96426	353.37463	-6.25382	-1219.19836	-11.42901	-1.73299
797	6.633	1085.18018	-72.74594	1384.41895	-60.54649	86.93102	1360.43091	-918.89722	187.76997	1305.09778	124.18321	339.98499	147.82755	275.39725	-68.31909	2.99338	-417.47565	357.04495	-7.52356	-1232.58704	-10.96375	-1.34776
798	6.642	1085.79492	-73.18264	1376.90259	-59.80000	88.11304	1360.70776	-918.66040	190.08437	1301.81165	150.23846	337.44238	144.49542	261.79974	-67.15414	2.95559	-426.39865	359.11414	-8.14198	-1245.81433	-10.58024	-0.86423
799	6.650	1086.10132	-73.84847	1371.42822	-58.88824	89.00239	1360.63635	-918.29340	192.26987	1298.79480	176.48901	334.89822	141.61066	248.20612	-65.97157	2.96689	-438.20239	360.34106	-8.42543	-1258.97852	-9.97924	-0.32627
800	6.658	1086.18518	-74.70377	1368.13855	-57.88247	89.64158	1360.20178	-917.81250	194.29247	1296.19263	202.90637	332.41248	139.09116	234.60629	-64.86163	2.97571	-451.62329	361.39606	-8.61428	-1272.02954	-9.01094	0.42042
801	6.667	1086.12427	-75.71397	1367.12061	-56.83335	90.07708	1359.41357	-917.22858	196.12666	1294.12207	229.43869	329.86526	136.41888	220.99045	-63.81236	2.93164	-465.38730	362.58957	-8.82137	-1284.69263	-7.92887	1.74147
802	6.675	1085.97266	-76.86832	1368.39063	-55.77397	90.33059	1358.29712	-916.54340	197.76205	1292.66736	256.08334	327.04138	132.92838	207.39726	-62.73538	2.83769	-478.92014	363.91586	-9.09815	-1296.70288	-7.11862	3.92827
803	6.683	1085.74988	-78.17628	1371.88354	-54.72583	90.40604	1356.88782	-915.75342	199.20016	1291.87500	282.94312	323.75537	128.14740	193.88184	-61.56727	2.72897	-492.24020	365.26620	-9.42918	-1308.03308	-6.59302	6.91104
804	6.692	1085.43335	-79.65067	1377.45728	-53.70871	90.30720	1355.22839	-914.85797	200.43285	1291.74854	310.20087	319.92316	122.00028	180.46413	-60.31560	2.61771	-505.51563	366.59207	-9.75355	-1318.81531	-6.00773	10.34988
805	6.700	1084.96033	-81.29881	1384.91455	-52.74844	90.04404	1353.36450	-913.86475	201.43437	1292.24548	338.02600	315.56262	114.79242	167.14124	-59.01472	2.49991	-518.82068	367.91949	-10.01398	-1329.13062	-5.16384	13.99452
806	6.708	1084.24414	-83.12206	1394.03540	-51.87423	89.63557	1351.34058	-912.79199	202.18642	1293.28137	366.47375	310.77289	107.01097	153.90227	-57.66344	2.39436	-532.12738	369.27576	-10.19710	-1338.95752	-4.19571	17.83290
807	6.717	1083.19507	-85.10954	1404.60156	-51.11053	89.10997	1349.19910	-911.67224	202.70435	1294.73669	395.43097	305.67865	99.07957	140.70895	-56.24916	2.31823	-545.38672	370.63293	-10.33645	-1348.24255	-3.26543	21.95627
808	6.725	1081.73425	-87.22843	1416.40405	-50.47189	88.50275	1346.98669	-910.55182	203.03383	1296.47205	424.63153	300.36932	91.24907	127.49925	-54.80349	2.24538	-558.58203	371.94391	-10.47247	-1356.93579	-2.30305	26.42794
809	6.733	1079.79688	-89.42979	1429.24475	-49.96056	87.86065	1344.75269	-909.47913	203.22906	1298.35376	453.75174	294.92511	83.66296	114.22961	-53.39069	2.14388	-571.73914	373.20813	-10.62068	-1364.93420	-1.05020	31.22536
810	6.742	1077.32922	-91.66934	1442.93066	-49.56604	87.24507	1342.53931	-908.48962	203.33752	1300.27881	482.53650	289.47400	76.43099	100.90317	-52.07341	2.03775	-584.90112	374.45779	-10.77277	-1371.86487	0.67656	36.25151
811	6.750	1074.28638	-93.91885	1457.26709	-49.26855	86.72427	1340.38147	-907.60199	203.39424	1302.18677	510.85498	284.14142	69.59945	87.55301	-50.90259	1.99035	-598.09363	375.69907	-10.90617	-1376.78577	2.65417	41.41366
812	6.758	1070.63672	-96.16204	1472.05688	-49.04263	86.36738	1338.31580	-906.82507	203.42267	1304.05615	538.68616	278.93304	63.11384	74.19223	-49.87019	2.01772	-611.32996	376.89825	-10.98659	-1378.31836	4.34436	46.50216
813	6.767	1066.36780	-98.38507	1487.10986	-48.85519	86.25526	1336.38257	-906.16260	203.44658	1305.89124	566.08392	273.73242	56.87962	60.78976	-48.87131	2.05739	-624.62402	378.02377	-10.98958	-1375.39258	5.48430	50.89697
814	6.775	1061.49463	-100.55129	1502.25488	-48.66348	86.49298	1334.62195	-905.60883	203.49847	1307.71399	593.01489	268.39862	50.86661	47.31699	-47.80360	2.04988	-637.98511	379.07471	-10.94349	-1367.85693	6.31067	53.69967
815	6.783	1056.06946	-102.57679	1517.34644	-48.41923	87.19731	1333.07300	-905.14349	203.60440	1309.56042	619.11487	262.81500	45.12457	33.79935	-46.68911	2.00387	-651.42517	380.06552	-10.91372	-1356.33667	7.18430	54.33016
816	6.792	1050.18835	-104.36462	1532.25146	-48.07533	88.45805	1331.77295	-904.73401	203.76379	1311.47363	643.69128	256.94382	39.69862	20.28387	-45.63700	1.96431	-664.95886	381.02487	-10.91469	-1341.65369	8.29468	52.90946
817	6.800	1043.97058	-105.87942	1546.83667	-47.59121	90.30324	1330.75134	-904.34528	203.95860	1313.49048	665.98730	250.89381	34.55626	6.77029	-44.70293	1.96100	-678.56995	381.98901	-10.89279	-1324.45203	9.66378	50.20560
818	6.808	1037.52075	-107.16965	1560.98401	-46.94244	92.69590	1330.02173	-903.95087	204.18210	1315.62878	685.40649	244.85872	29.56453	-6.79080	-43.84399	2.00381	-692.20581	382.95972	-10.82177	-1305.30957	11.24669	47.40317
819	6.817	1030.91638	-108.31902	1574.60376	-46.13008	95.55638	1329.57532	-903.53430	204.44717	1317.88293	701.58630	238.99908	24.51128	-20.43256	-43.01002	2.08594	-705.82825	383.90100	-10.74329	-1285.05249	13.02893	45.68811
820	6.825	1024.22375	-109.38223	1587.62708	-45.17680	98.78932	1329.37976	-903.08447	204.77065	1320.22937	714.33435	233.40077	19.21127	-34.13022	-42.18134	2.16585	-719.46558	384.78638	-10.69636	-1264.71472	15.08265	45.58126
821	6.833	1017.51068	-110.36584	1599.99451	-44.11391	102.30848	1329.38672	-902.59564	205.15900	1322.64001	723.49579	228.11249	13.63860	-47.84009	-41.32639	2.20302	-733.19153	385.62280	-10.67442	-1244.99622	17.55294	46.55204
822	6.842	1010.84692	-111.26527	1611.65796	-42.97156	106.05080	1329.54675	-902.06726	205.60495	1325.09204	728.90002	223.22185	7.98808	-61.55734	-40.42842	2.21821	-747.04468	386.43283	-10.65500	-1225.77197	20.53577	47.51612
823	6.850	1004.30432	-112.08939	1622.58655	-41.77582	109.96445	1329.82397	-901.49854	206.09279	1327.57019	730.40796	218.91182	2.71007	-75.31281	-39.52534	2.25413	-760.98975	387.24844	-10.60650	-1206.19800	23.93868	47.74630
824	6.858	997.94983	-112.84616	1632.75952	-40.54992	113.98648	1330.19836	-900.88586	206.60989	1330.06421	727.98645	215.48087	-1.54431	-89.13037	-38.66257	2.30967	-774.95679	388.11627	-10.47985	-1185.27661	27.50609	47.21055
825	6.867	991.83527	-113.53934	1642.14990	-39.31538	118.03710	1330.66089	-900.22437	207.15215	1332.56335	721.80676	213.26285	-4.29173	-102.98572	-37.86291	2.36084	-788.89868	389.03976	-10.26449	-1162.37695	30.96943	46.27240
826	6.875	986.00763	-114.17469	1650.72217	-38.09168	122.02773	1331.21265	-899.51135	207.71922	1335.05054	712.34460	212.39496	-5.62822	-116.79132	-37.16131	2.41051	-802.80786	389.93060	-10.03316	-1137.40503	34.15488	45.34482
827	6.883	980.53412	-114.75256	1658.44788	-36.89801	125.86868	1331.86646	-898.74921	208.30930	1337.50122	700.40308	212.64914	-6.10585	-130.42548	-36.59700	2.49216	-816.69641	390.70514	-9.87777	-1110.66394	37.00816	44.71427
828	6.892	975.50800	-115.27126	1665.31372	-35.75833	129.47420	1332.64319	-897.94971	208.91902	1339.88293	686.99396	213.56073	-6.25389	-143.77533	-36.16931	2.65533	-830.57874	391.41330	-9.81117	-1082.60620	39.54841	44.45790
829	6.900	971.03503	-115.74175	1671.31287	-34.70575	132.77332	1333.56104	-897.14221	209.54781	1342.14917	673.04871	214.71577	-6.34550	-156.76166	-35.85902	2.97349	-844.46387	392.20724	-9.76084	-1053.61060	41.78419	44.48514
830	6.908	967.22504	-116.17714	1676.43848	-33.78381	135.71973	1334.62476	-896.38092	210.19916	1344.23633	659.12305	215.90544	-6.47624	-169.33331	-35.68079	3.53765	-858.33771	393.19037	-9.65049	-1023.88818	43.68029	44.68596
831	6.917	964.18469	-116.56168	1680.68347	-33.04663	138.28214	1335.82703	-895.74280	210.87158	1346.06995	645.36133	217.08659	-6.68422	-181.41663	-35.65347	4.39503	-872.16663	394.33301	-9.45884	-993.51617	45.20098	45.02324
832	6.925	961.99713	-116.85014	1684.04395	-32.55518	140.43414	1337.15454	-895.31140	211.55098	1347.57947	631.71033	218.27177	-6.97655	-192.89319	-35.75206	5.50558	-885.92969	395.52246	-9.21959	-962.49628	46.34448	45.50501
833	6.933	960.70526	-117.00027	1686.51379	-32.36613	142.16608	1338.59521	-895.15814	212.21347	1348.70593	618.11963	219.45297	-7.29988	-203.66699	-35.95969	6.80943	-899.64026	396.65021	-9.01456	-930.82721	47.09860	46.13811
834	6.942	960.31964	-116.98781	1688.07617	-32.51929	143.49628	1340.14282	-895.33545	212.82260	1349.40613	604.58435	220.60136	-7.55275	-213.68988	-36.28638	8.31691	-913.31848	397.66885	-8.93056	-898.61658	47.39554	46.89965
835	6.950	960.83801	-116.79285	1688.69995	-33.03067	144.45782	1341.79248	-895.87402	213.32162	1349.66101	591.10486	221.71564	-7.66695	-222.88031	-36.69641	10.07736	-926.94580	398.62741	-8.95693	-866.12006	47.18382	47.69886
836	6.958	962.25037	-116.39340	1688.34558	-33.89093	145.07983	1343.52917	-896.77747	213.64917	1349.48035	577.66919	222.82637	-7.66902	-231.11328	-37.15368	12.10900	-940.48206	399.63898	-8.97976	-833.63928	46.51031	48.39827
837	6.967	964.52588	-115.77689	1686.97107	-35.06699	145.39511	1345.32104	-898.02350	213.77599	1348.89380	564.27234	223.94173	-7.64700	-238.32825	-37.77168	14.47736	-953.91602	400.78793	-8.90361	-801.42834	45.45667	48.88617
838	6.975	967.59857	-114.94911	1684.54272	-36.50826	145.45987	1347.12891	-899.57135	213.72270	1347.93616	550.92010	225.03903	-7.67479	-244.46466	-38.86930	17.58660	-967.27576	402.09802	-8.70982	-769.68469	44.05372	49.08524
839	6.983	971.36871	-113.93764	1681.04309	-38.15675	145.34384	1348.92236	-901.36890	213.53976	1346.63562	537.60443	226.12776	-7.76500	-248.93683	-40.91329	22.44481	-980.62695	403.51178	-8.43836	-738.52734	42.29695	48.92400
840	6.992	975.72705	-112.78445	1676.47559	-39.95653	145.09233	1350.68066	-903.35986	213.27794	1345.01208	524.29718	227.26172	-7.88094	-250.11737	-44.34016	30.30886	-994.05676	404.85187	-8.17460	-707.97119	40.16728	48.36086
841	7.000	980.58990	-111.51077	1670.86414	-41.85996	144.70805	1352.38159	-905.48840	212.97241	1343.08398	510.98090	228.46487	-7.98820	-245.91754	-49.25089	41.53046	-1007.57617	405.96402	-8.00027	-677.96307	37.61935	47.41489
842	7.008	985.90668	-110.11145	1664.24011	-43.83236	144.17462	1353.99170	-907.69989	212.63850	1340.87012	497.66205	229.69939	-8.08344	-235.34216	-55.21355	54.65398	-1021.08972	406.89569	-7.93194	-648.45801	34.61892	46.11728
843	7.017	991.62659	-108.61845	1656.62634	-45.85430	143.48087	1355.47009	-909.94562	212.27605	1338.38501	484.34619	230.92407	-8.17790	-219.25751	-61.41401	66.99818	-1034.53162	407.81039	-7.93461	-619.47705	31.20578	44.43996
844	7.025	997.67322	-107.13862	1648.03625	-47.91510	142.62791	1356.78174	-912.18671	211.87836	1335.63806	471.03143	232.14676	-8.26903	-199.51416	-67.03624	76.34050	-1047.92126	408.81296	-7.99810	-591.13086	27.46087	42.31495
845	7.033	1003.95648	-105.80592	1638.48315	-50.00124	141.63472	1357.90686	-914.39044	211.44484	1332.64307	457.71704	233.38663	-8.33794	-177.66998	-71.57076	82.10712	-1061.28162	409.91174	-8.15944	-563.64398	23.40792	39.68779
846	7.042	1010.39404	-104.70549	1627.98059	-52.09365	140.53366	1358.83984	-916.52325	210.98842	1329.42224	444.38727	234.60706	-8.37573	-154.55536	-74.94222	85.23908	-1074.62073	411.07672	-8.41698	-537.38300	18.99300	36.50200
847	7.050	1016.91040	-103.83110	1616.53418	-54.17342	139.35677	1359.59070	-918.54962	210.52342	1325.99609	431.00333	235.74883	-8.40884	-130.50375	-77.44595	87.25128	-1087.97095	412.27844	-8.68578	-512.84473	14.15296	32.67599
848	7.058	1023.41949	-103.10539	1604.13989	-56.22331	138.13071	1360.18567	-920.43665	210.04724	1322.37781	417.54477	236.82048	-8.47891	-105.64792	-79.46590	89.34809	-1101.38501	413.47339	-8.87842	-490.59705	8.87768	28.16740
849	7.067	1029.82532	-102.45990	1590.80811	-58.22075	136.88295	1360.65796	-922.16016	209.53979	1318.57947	404.03586	237.89337	-8.58502	-80.11511	-81.21414	92.07406	-1114.88708	414.62396	-8.95942	-471.21942	3.20558	23.09540
850	7.075	1036.04004	-101.89644	1576.61987	-60.12996	135.65085	1361.03430	-923.70563	208.97847	1314.61389	390.51074	239.02144	-8.68755	-54.12399	-82.74232	95.45718	-1128.44287	415.75079	-8.92399	-455.27124	-2.80205	17.79511
851	7.083	1041.98987	-101.44462	1561.74915	-61.90211	134.47533	1361.33044	-925.06067	208.35300	1310.48914	376.98114	240.20235	-8.76740	-27.94818	-84.04601	99.26480	-1142.00256	416.89783	-8.80390	-443.25848	-9.00687	12.71848
852	7.092	1047.60339	-101.07927	1546.40930	-63.48535	133.37955	1361.54993	-926.20789	207.66800	1306.21191	363.44336	241.38510	-8.83684	-1.78778	-85.07782	103.15605	-1155.55847	418.05688	-8.67808	-435.59302	-15.07804	8.26085
853	7.100	1052.79797	-100.72087	1530.80249	-64.83601	132.35876	1361.68750	-927.12689	206.93004	1301.80054	349.89368	242.50194	-8.91095	24.34058	-85.72281	106.75914	-1169.14734	419.19556	-8.60965	-432.53296	-20.46760	4.64838
854	7.108	1057.48267	-100.29525	1515.12366	-65.91855	131.39677	1361.73157	-927.80029	206.13657	1297.29895	336.33423	243.52942	-8.99113	50.59613	-85.81972	109.70512	-1182.82104	420.30533	-8.58645	-434.01709	-24.58360	1.90410
855	7.117	1061.58203	-99.76856	1499.56494	-66.70044	130.49371	1361.66089	-928.21942	205.28270	1292.78162	322.76404	244.52075	-9.06740	77.20709	-85.28062	111.67891	-1196.59912	421.37109	-8.55839	-439.49152	-27.07334	-0.08201
856	7.125	1065.05420	-99.15532	1484.30469	-67.15587	129.67130	1361.44324	-928.38898	204.37471	1288.35474	309.16803	245.55078	-9.14064	104.36499	-84.17209	112.48856	-1210.43665	422.38293	-8.50087	-448.14056	-27.98327	-1.39940
857	7.133	1067.88110	-98.51253	1469.51111	-67.27312	128.94406	1361.04211	-928.32581	203.43530	1284.15088	295.52002	246.63248	-9.23146	132.14722	-82.64120	112.09261	-1224.27368	423.37469	-8.43481	-459.33081	-27.69631	-2.13888
858	7.142	1070.04553	-97.91125	1455.35242	-67.05871	128.29204	1360.42578	-928.04779	202.50322	1280.31946	281.79889	247.71030	-9.34996	160.50209	-80.84652	110.63179	-1238.07056	424.38019	-8.39093	-472.41510	-26.75207	-2.53392
859	7.150	1071.52209	-97.40337	1441.99866	-66.53982	127.67634	1359.57690	-927.56049	201.62531	1277.01221	268.02145	248.73909	-9.47159	189.31363	-78.95862	108.43477	-1251.77222	425.41663	-8.31640	-486.37732	-25.64381	-2.84812
860	7.158	1072.28821	-97.00642	1429.62036	-65.76124	127.07802	1358.49634	-926.85431	200.83823	1274.36646	254.25024	249.74319	-9.56007	218.44695	-77.13927	105.88463	-1265.27136	426.50482	-8.04872	-500.32983	-24.66756	-3.17899
861	7.167	1072.33594	-96.70516	1418.39087	-64.77274	126.50742	1357.19287	-925.91309	200.15981	1272.49048	240.54419	250.78574	-9.59549	247.74829	-75.52127	103.25060	-1278.40955	427.62216	-7.42207	-514.01904	-23.90131	-3.50920
862	7.175	1071.68274	-96.46451	1408.49231	-63.61463	125.97863	1355.66687	-924.72882	199.60573	1271.44714	226.92294	251.89043	-9.58260	277.08185	-74.21516	100.63843	-1291.03198	428.71420	-6.35349	-527.53162	-23.29854	-3.84212
863	7.183	1070.37646	-96.25114	1400.11182	-62.31203	125.48750	1353.90759	-923.31494	199.21251	1271.23730	213.37733	252.98865	-9.55562	306.41046	-73.30350	98.01121	-1303.05945	429.78766	-4.82757	-540.92987	-22.80087	-4.19636
864	7.192	1068.48950	-96.04710	1393.42395	-60.87695	125.01463	1351.90796	-921.70422	199.03954	1271.79590	199.90129	253.94748	-9.56143	335.81754	-72.82597	95.20177	-1314.51770	430.86548	-2.86553	-554.24414	-22.36905	-4.54058
865	7.200	1066.10376	-95.84521	1388.57080	-59.31076	124.53912	1349.68103	-919.93665	199.13950	1273.00977	186.49298	254.64856	-9.63496	365.42352	-72.78259	91.93965	-1325.49976	431.87421	-0.52982	-567.52612	-21.96128	-4.82230
866	7.208	1063.29663	-95.64344	1385.64636	-57.60524	124.04570	1347.26843	-918.05316	199.51433	1274.74548	173.12073	255.06790	-9.80241	395.31989	-73.13931	87.92450	-1336.04590	432.71167	2.06680	-580.81818	-21.54816	-5.03276
867	7.217	1060.13525	-95.44894	1384.68677	-55.74978	123.52710	1344.74146	-916.09467	200.09857	1276.87537	159.74446	255.32669	-10.06029	425.58267	-73.85399	82.95400	-1346.04309	433.38165	4.77188	-594.11420	-21.11783	-5.20032
868	7.225	1056.68518	-95.28838	1385.67065	-53.74472	122.98897	1342.18811	-914.10089	200.78696	1279.29224	146.36679	255.62180	-10.33852	456.22934	-74.97377	77.08028	-1355.23340	434.00293	7.45810	-607.37006	-20.64358	-5.35353
869	7.233	1053.01807	-95.21748	1388.52795	-51.61054	122.45753	1339.68945	-912.10797	201.47357	1281.91345	133.01212	256.08179	-10.55183	487.11731	-76.69014	70.68751	-1363.27161	434.75772	10.17795	-620.55823	-20.09394	-5.49453
870	7.242	1049.20300	-95.30899	1393.15063	-49.39212	121.97394	1337.29761	-910.14795	202.06898	1284.67908	119.67856	256.70978	-10.68993	517.94257	-79.21194	64.34634	-1369.79956	435.84161	13.29374	-633.70941	-19.47821	-5.59014
871	7.250	1045.28613	-95.61314	1399.40198	-47.15988	121.56847	1335.02515	-908.24994	202.49789	1287.54297	106.35028	257.42310	-10.79846	548.30280	-82.53041	58.46786	-1374.49414	437.33817	17.36095	-646.87848	-18.83004	-5.60656
872	7.258	1041.28198	-96.12810	1407.12671	-45.00402	121.23985	1332.85974	-906.44550	202.70537	1290.46460	93.03522	258.14044	-10.89339	577.69446	-86.27084	53.05452	-1376.88098	439.05917	22.60800	-660.08856	-18.14167	-5.55222
873	7.267	1037.18726	-96.81199	1416.15820	-43.02010	120.95615	1330.79028	-904.77368	202.67365	1293.40735	79.74030	258.85010	-10.95143	605.46399	-89.83096	47.78250	-1375.95837	440.59628	28.21744	-673.33740	-17.37224	-5.47495
874	7.275	1032.99854	-97.61710	1426.32129	-41.28559	120.66813	1328.81897	-903.27515	202.42470	1296.34302	66.42154	259.58203	-10.96759	630.82019	-92.77571	42.28137	-1370.22900	441.59448	32.31029	-686.62732	-16.51704	-5.42903
875	7.283	1028.72095	-98.51460	1437.43054	-39.83747	120.32701	1326.96130	-901.97681	202.01302	1299.25452	53.02457	260.34634	-10.96611	652.96875	-95.08537	36.36952	-1358.42798	441.94565	33.17664	-699.96875	-15.60856	-5.43880
876	7.292	1024.36621	-99.49150	1449.28955	-38.67073	119.90032	1325.24658	-900.88397	201.51814	1302.13159	39.53336	261.13571	-10.96835	671.30408	-96.99200	30.14874	-1340.48596	441.74866	30.64373	-713.38318	-14.67212	-5.46550
877	7.300	1019.95343	-100.52784	1461.69556	-37.75685	119.36886	1323.71265	-899.98224	201.02180	1304.96277	25.93036	261.95575	-10.97496	685.52551	-98.67078	23.95789	-1318.07202	441.13483	26.28762	-726.89789	-13.71292	-5.43556
878	7.308	1015.50824	-101.59473	1474.44629	-37.05968	118.70336	1322.39612	-899.24091	200.57985	1307.73474	12.19764	262.81732	-10.96837	695.55908	-100.16781	18.27745	-1294.08264	440.16541	22.50710	-740.51770	-12.72350	-5.33246
879	7.317	1011.06195	-102.68015	1487.34998	-36.53812	117.85106	1321.33081	-898.61334	200.21185	1310.43909	-1.62118	263.72031	-10.94421	701.34229	-101.54784	13.65856	-1270.96191	438.83386	21.00495	-754.21924	-11.71028	-5.20497
880	7.325	1006.65918	-103.80621	1500.23560	-36.14533	116.75296	1320.55371	-898.04187	199.90428	1313.07776	-15.44928	264.65320	-10.92592	702.74542	-102.90034	10.50621	-1249.08130	437.06500	21.68174	-767.97815	-10.70863	-5.07743
881	7.333	1002.37592	-105.02117	1512.95911	-35.83263	115.37663	1320.10791	-897.46741	199.62102	1315.66333	-29.25683	265.59308	-10.91832	699.75916	-104.08056	8.70499	-1226.84009	434.80963	23.07595	-781.78003	-9.75106	-4.92491
882	7.342	998.33185	-106.37239	1525.39319	-35.55389	113.73943	1320.03833	-896.83704	199.32233	1318.21204	-43.06030	266.52789	-10.88730	692.73645	-104.67586	7.66863	-1202.34094	432.12827	23.83253	-795.60791	-8.83312	-4.73623
883	7.350	994.67249	-107.87263	1537.41516	-35.27058	111.90201	1320.37903	-896.11530	198.98141	1320.73499	-56.86843	267.47324	-10.81738	682.45807	-104.46307	6.91709	-1174.78406	428.99683	23.59148	-809.45093	-7.91527	-4.54891
884	7.358	991.52655	-109.48323	1548.90771	-34.96220	109.92979	1321.13696	-895.30298	198.58882	1323.23035	-70.67105	268.44095	-10.74728	669.98627	-103.66610	6.33871	-1144.48047	425.26691	22.82101	-823.30713	-6.96205	-4.40421
885	7.367	988.98102	-111.12881	1559.77136	-34.63338	107.86692	1322.28857	-894.44611	198.14648	1325.68042	-84.45197	269.42661	-10.70955	656.37177	-102.63525	5.94435	-1112.20081	420.98529	22.24062	-837.15985	-5.97901	-4.29251
886	7.375	987.08386	-112.74464	1569.93384	-34.30762	105.75339	1323.79102	-893.62384	197.66170	1328.05273	-98.15189	270.43988	-10.65582	642.37402	-101.57237	5.71209	-1078.84021	416.40073	22.35723	-850.99341	-4.99142	-4.17238
887	7.383	985.85150	-114.32928	1579.34863	-34.01893	103.63732	1325.59424	-892.92224	197.15146	1330.29736	-111.59369	271.55185	-10.45718	628.38171	-100.58611	5.60667	-1045.28699	411.66040	23.28240	-864.82275	-4.00440	-4.02615
888	7.392	985.26978	-115.94437	1587.97925	-33.80803	101.56110	1327.64526	-892.41626	196.64561	1332.35535	-124.47296	272.91248	-9.96579	614.51416	-99.72505	5.55778	-1012.17981	406.75482	24.80738	-878.66431	-3.01268	-3.86841
889	7.400	985.29614	-117.65945	1595.77563	-33.71281	99.56847	1329.89124	-892.16364	196.17395	1334.17712	-136.47394	274.64621	-9.10881	600.76953	-98.91644	5.46462	-979.74023	401.65521	26.59065	-892.49902	-2.02466	-3.71440
890	7.408	985.87134	-119.50113	1602.66162	-33.75710	97.72754	1332.28772	-892.19977	195.75394	1335.73303	-147.44781	276.74472	-7.94301	587.11456	-98.04233	5.28761	-947.80261	396.40906	28.33964	-906.28406	-1.05928	-3.56657
891	7.417	986.93750	-121.43130	1608.54102	-33.95404	96.12465	1334.80115	-892.53381	195.39577	1337.01111	-157.56650	279.13782	-6.55199	573.50342	-97.08971	5.09711	-915.98572	391.16028	29.91576	-919.98987	-0.14193	-3.42872
892	7.425	988.45520	-123.33951	1613.31494	-34.32279	94.83744	1337.40381	-893.14911	195.11658	1338.01392	-167.41971	281.85852	-4.82729	559.90125	-96.13831	4.99383	-883.92834	386.08310	31.33003	-933.62482	0.71152	-3.30263
893	7.433	990.41327	-125.04942	1616.89600	-34.89811	93.91058	1340.06348	-894.01135	194.94911	1338.75586	-177.86575	285.21271	-2.27588	546.30817	-95.25982	5.00246	-851.46118	381.28714	32.63819	-947.21509	1.53315	-3.17202
894	7.442	992.82104	-126.36809	1619.21191	-35.71331	93.34207	1342.73730	-895.08032	194.93338	1339.25720	-189.37158	289.89221	2.07899	532.76532	-94.45310	5.05965	-818.66382	376.80472	33.82248	-960.77136	2.39654	-3.02291
895	7.450	995.68384	-127.17027	1620.20276	-36.76986	93.09679	1345.37305	-896.31970	195.09619	1339.53650	-200.99930	296.79922	9.64296	519.32568	-93.64299	5.08326	-785.79388	372.65219	34.78325	-974.29224	3.33395	-2.85834
896	7.458	998.98480	-127.46191	1619.82275	-38.03226	93.13434	1347.92053	-897.70251	195.43686	1339.60632	-209.86716	306.48236	21.78593	505.96420	-92.79752	5.03786	-753.12195	368.87372	35.41047	-987.78186	4.26458	-2.68041
897	7.467	1002.68512	-127.38348	1618.04919	-39.45356	93.41645	1350.34045	-899.21161	195.92912	1339.47266	-212.23364	318.53418	38.70906	492.56906	-91.98846	4.93203	-720.79700	365.54547	35.63726	-1001.25403	5.06938	-2.51588
898	7.475	1006.73553	-127.13397	1614.88843	-40.99518	93.89906	1352.60608	-900.83173	196.53911	1339.13586	-205.97812	331.52664	58.37702	479.07538	-91.24622	4.77160	-688.82312	362.73489	35.45041	-1014.73157	5.74909	-2.44285
899	7.483	1011.08826	-126.85458	1610.37219	-42.62533	94.53707	1354.70032	-902.53833	197.24570	1338.59204	-191.99039	343.64716	77.04156	465.53992	-90.48811	4.56747	-657.14563	360.44864	34.85704	-1028.22705	6.42824	-2.50904
900	7.492	1015.70325	-126.57513	1604.54907	-44.31010	95.29886	1356.61462	-904.29169	198.04504	1337.83228	-172.94858	353.55310	91.39172	452.05594	-89.66795	4.38319	-625.77673	358.67371	33.84104	-1041.71338	7.20018	-2.63569
901	7.500	1020.54492	-126.24586	1597.48877	-46.00847	96.16563	1358.34863	-906.03900	198.93852	1336.84436	-151.26465	360.82159	100.40092	438.66656	-88.85025	4.29946	-594.87915	357.44928	32.33526	-1055.15393	8.03177	-2.67357
902	7.508	1025.57227	-125.79208	1589.29065	-47.67614	97.12125	1359.90686	-907.72217	199.92274	1335.61694	-128.27570	365.82822	105.39293	425.35385	-88.10030	4.32719	-564.79541	356.84933	30.20305	-1068.55884	8.84108	-2.57141
903	7.517	1030.72620	-125.14655	1580.06763	-49.27602	98.15176	1361.29626	-909.28784	200.99490	1334.14465	-104.56290	369.33826	108.72691	412.04532	-87.40595	4.40037	-535.99652	356.94830	27.27826	-1081.96387	9.61273	-2.43350
904	7.525	1035.92139	-124.25145	1569.92188	-50.78599	99.24671	1362.52930	-910.69037	202.16528	1332.42712	-80.38235	372.08282	112.38143	398.65442	-86.69541	4.43730	-508.92245	357.80344	23.49267	-1095.37354	10.37657	-2.38026
905	7.533	1041.04883	-123.06350	1558.94690	-52.19456	100.39214	1363.62585	-911.89026	203.45723	1330.46436	-55.85312	374.47461	117.27420	385.15976	-85.90091	4.39419	-483.88062	359.47067	19.01462	-1108.77319	11.13782	-2.41234
906	7.542	1045.99084	-121.60284	1547.26160	-53.48144	101.56645	1364.60938	-912.85547	204.89000	1328.25305	-31.05719	376.57739	123.34636	371.61548	-85.02957	4.28291	-461.17264	362.08914	14.29606	-1122.18567	11.88108	-2.43729
907	7.550	1050.64148	-120.00162	1535.05420	-54.60352	102.74234	1365.50220	-913.56769	206.46625	1325.78259	-6.09179	378.24835	129.98349	358.07001	-84.13556	4.14616	-441.32016	365.86136	9.93794	-1135.67029	12.60309	-2.37769
908	7.558	1054.91431	-118.45259	1522.58887	-55.50517	103.88030	1366.31982	-914.02875	208.17581	1323.03662	18.95386	379.27344	136.40994	344.51810	-83.23436	4.02709	-425.02249	370.88055	6.38382	-1149.24744	13.33576	-2.23839
909	7.567	1058.73889	-117.09148	1510.16003	-56.13809	104.91515	1367.06470	-914.26166	210.00166	1320.00220	44.02478	379.42102	141.91527	330.94440	-82.31528	3.95417	-412.86835	376.99347	3.65850	-1162.86548	14.12418	-2.08321
910	7.575	1062.07373	-115.94820	1498.04456	-56.47762	105.76046	1367.71509	-914.30212	211.92255	1316.68323	69.11197	378.46527	145.91920	317.35776	-81.39958	3.93020	-405.27350	383.72705	1.35912	-1176.45374	14.93579	-1.93735
911	7.583	1064.92737	-114.98195	1486.48804	-56.53645	106.33776	1368.21985	-914.18982	213.91675	1313.10962	94.26093	376.26163	148.02402	303.77026	-80.50046	3.93370	-402.50140	390.29065	-1.03761	-1189.97522	15.62782	-1.72945
912	7.592	1067.34851	-114.12899	1475.71216	-56.36469	106.60905	1368.50964	-913.96436	215.96527	1309.34192	119.55473	372.83090	148.13899	290.18362	-79.56841	3.92426	-404.33383	395.78073	-3.62165	-1203.45435	16.12494	-1.40044
913	7.600	1069.39307	-113.33216	1465.91113	-56.02793	106.58746	1368.51782	-913.65912	218.04660	1305.47363	145.06177	368.35852	146.55083	276.59723	-78.55952	3.86024	-409.99704	399.59381	-5.86300	-1217.00732	16.65026	-1.07332
914	7.608	1071.10547	-112.55447	1457.23865	-55.58340	106.31734	1368.19763	-913.29279	220.12473	1301.63428	170.77078	363.15631	143.85294	262.99875	-77.50048	3.73614	-418.77213	401.80072	-7.25589	-1230.76343	17.57006	-0.96976
915	7.617	1072.51917	-111.78625	1449.80212	-55.07125	105.85072	1367.52881	-912.86115	222.14922	1297.98499	196.57333	357.60327	140.77930	249.35327	-76.45047	3.59701	-430.16754	403.03799	-7.86931	-1244.65442	18.90281	-1.09051
916	7.625	1073.66516	-111.04614	1443.66858	-54.51017	105.24326	1366.51514	-912.33783	224.06946	1294.69751	222.34012	352.00635	137.94994	235.63016	-75.45586	3.49678	-443.35480	403.95715	-8.07891	-1258.38977	20.22940	-1.11135
917	7.633	1074.57056	-110.36990	1438.86829	-53.89645	104.54883	1365.17786	-911.68451	225.84540	1291.92383	248.02277	346.46735	135.58817	221.84439	-74.49646	3.43384	-457.22495	404.89728	-8.19116	-1271.69031	21.14021	-0.61321
918	7.642	1075.25110	-109.79188	1435.39258	-53.21668	103.79944	1363.55127	-910.86554	227.44879	1289.77490	273.67917	340.87689	133.39912	208.05237	-73.46211	3.35493	-471.04987	405.96991	-8.37765	-1284.42993	21.57063	0.66082
919	7.650	1075.71021	-109.33502	1433.19495	-52.46084	102.99625	1361.67297	-909.86194	228.85898	1288.31677	299.41275	335.03098	130.73549	194.30385	-72.26567	3.23166	-484.63297	407.19006	-8.68066	-1296.62109	21.79177	2.67884
920	7.658	1075.94165	-109.01137	1432.20129	-51.62157	102.12964	1359.57642	-908.67883	230.05957	1287.57129	325.32077	328.76062	126.95326	180.62599	-70.93794	3.08580	-498.04156	408.53995	-9.05060	-1308.36572	22.17790	5.20619
921	7.667	1075.93677	-108.81911	1432.32092	-50.69161	101.21088	1357.29565	-907.34412	231.03854	1287.51624	351.51831	321.98581	121.71773	167.04102	-69.56610	2.94488	-511.40616	409.98843	-9.41022	-1319.75244	22.91963	8.06693
922	7.675	1075.69336	-108.73648	1433.45203	-49.67097	100.28211	1354.87524	-905.90326	231.78857	1288.08801	378.15799	314.72113	115.07596	153.55112	-68.19214	2.81675	-524.79065	411.47440	-9.69610	-1330.79407	24.00532	11.27246
923	7.683	1075.21899	-108.72715	1435.48096	-48.57540	99.39285	1352.36877	-904.40979	232.31032	1289.18958	405.36661	307.05615	107.33747	140.13406	-66.78122	2.69576	-538.14478	412.93988	-9.88198	-1341.47424	25.44099	14.91516
924	7.692	1074.52258	-108.75737	1438.28064	-47.43520	98.57208	1349.83276	-902.91284	232.62550	1290.70325	433.17969	299.15704	98.95573	126.78348	-65.31265	2.58541	-551.40363	414.36511	-9.99542	-1351.74463	27.29736	19.05737
925	7.700	1073.60425	-108.80784	1441.71313	-46.28883	97.82784	1347.32434	-901.44714	232.78569	1292.50488	461.53052	291.28519	90.44471	113.50046	-63.89020	2.51198	-564.59912	415.75513	-10.09538	-1361.40796	29.50035	23.75884
926	7.708	1072.45483	-108.87073	1445.64050	-45.17465	97.17407	1344.90076	-900.03522	232.85838	1294.48193	490.25171	283.69339	82.22520	100.24303	-62.64192	2.48506	-577.81897	417.14276	-10.20749	-1370.02466	31.75289	29.12445
927	7.717	1071.06445	-108.93707	1449.93030	-44.12053	96.65260	1342.60510	-898.69849	232.90634	1296.54663	519.11121	276.48688	74.47939	86.95599	-61.53894	2.46659	-591.10034	418.54559	-10.31649	-1376.89160	33.75936	35.22967
928	7.725	1069.42688	-108.98119	1454.46069	-43.14322	96.32401	1340.45251	-897.45880	232.98477	1298.64014	547.87354	269.62314	67.16058	73.64175	-60.44535	2.41362	-604.40479	419.88947	-10.40706	-1381.05054	35.44901	41.93400
929	7.733	1067.54333	-108.95636	1459.12756	-42.25708	96.24715	1338.44043	-896.33569	233.14735	1300.73108	576.31494	262.94385	60.11713	60.33243	-59.28054	2.32836	-617.67139	421.06967	-10.45727	-1381.48083	37.00242	48.65549
930	7.742	1065.42261	-108.81512	1463.85059	-41.47496	96.47305	1336.56738	-895.34546	233.43829	1302.81299	604.23938	256.21646	53.24696	47.01605	-58.05406	2.24653	-630.88647	422.08173	-10.44363	-1377.61011	38.76770	54.30863
931	7.750	1063.07825	-108.53415	1468.56604	-40.80053	97.04138	1334.83582	-894.49890	233.86789	1304.89697	631.48853	249.25070	46.59401	33.64307	-56.84080	2.19379	-644.11414	422.99844	-10.39732	-1369.73621	41.13268	57.76433
932	7.758	1060.52734	-108.11399	1473.21863	-40.22143	97.96638	1333.25269	-893.79626	234.39648	1306.99915	657.84015	241.99706	40.29852	20.19275	-55.74497	2.16994	-657.45770	423.86829	-10.38680	-1358.76074	44.36168	58.70379
933	7.767	1057.79822	-107.56341	1477.76147	-39.70423	99.23408	1331.83203	-893.22302	234.95203	1309.12976	682.86267	234.56688	34.49280	6.68048	-54.79734	2.15655	-670.98108	424.71881	-10.41766	-1345.49060	48.47110	57.79833
934	7.775	1054.93506	-106.89433	1482.15576	-39.19530	100.82146	1330.58728	-892.74884	235.46605	1311.29248	705.88257	227.16148	29.24046	-6.89969	-53.91705	2.13909	-684.65771	425.58331	-10.42281	-1330.26733	53.22488	55.79773
935	7.783	1051.99268	-106.13113	1486.36511	-38.63342	102.70855	1329.52246	-892.33191	235.89789	1313.48743	726.10547	219.97260	24.47751	-20.55817	-53.03419	2.13800	-698.40222	426.47931	-10.36080	-1312.97852	58.23489	52.93939
936	7.792	1049.02405	-105.31647	1490.35120	-37.96780	104.86829	1328.63489	-891.92584	236.24442	1315.71094	742.80170	213.16246	19.97650	-34.26279	-52.15833	2.18079	-712.15277	427.41772	-10.25059	-1293.24646	63.11330	49.43306
937	7.800	1046.06836	-104.50165	1494.07080	-37.16978	107.25526	1327.92139	-891.48596	236.53732	1317.95569	755.41376	206.85873	15.43860	-47.98636	-51.29868	2.25000	-725.90771	428.39566	-10.13065	-1270.87622	67.62431	45.85417
938	7.808	1043.14587	-103.73539	1497.47754	-36.23401	109.80902	1327.37708	-890.97504	236.81897	1320.21216	763.53687	201.14624	10.70042	-61.73959	-50.42543	2.30621	-739.68994	429.37445	-10.03911	-1246.25659	71.75370	42.89104
939	7.817	1040.26306	-103.06055	1500.52722	-35.16803	112.46594	1326.99268	-890.36780	237.11290	1322.46851	766.89221	196.15926	5.90013	-75.52808	-49.50649	2.33719	-753.50684	430.33423	-9.98575	-1220.25049	75.62272	41.05974
940	7.825	1037.42468	-102.50838	1503.18701	-33.97636	115.16209	1326.75977	-889.64911	237.41698	1324.71033	765.45435	192.17027	1.46138	-89.33289	-48.54422	2.36343	-767.35034	431.28510	-9.93205	-1193.65259	79.31643	40.55109
941	7.833	1034.64514	-102.09173	1505.43921	-32.65874	117.83014	1326.67749	-888.81006	237.71680	1326.92249	759.68225	189.49448	-2.12952	-103.13129	-47.60273	2.40827	-781.22070	432.18936	-9.84508	-1166.70435	82.82418	41.06997
942	7.842	1031.95898	-101.80383	1507.28333	-31.22364	120.41000	1326.75562	-887.85138	238.00223	1329.09546	750.51855	188.25217	-4.58525	-116.90472	-46.77150	2.46426	-795.12915	432.98914	-9.73701	-1139.08398	86.09922	41.92152
943	7.850	1029.42883	-101.61826	1508.73486	-29.69634	122.85884	1327.00732	-886.78857	238.27991	1331.22229	739.04773	188.23030	-5.92862	-130.61169	-46.09932	2.51721	-809.07959	433.70267	-9.63096	-1110.29675	89.07371	42.47157
944	7.858	1027.14172	-101.49258	1509.81616	-28.12016	125.13959	1327.43945	-885.65314	238.57562	1333.28613	726.18152	189.00447	-6.43970	-144.14111	-45.60131	2.61902	-823.05530	434.40802	-9.53484	-1080.02954	91.66045	42.51601
945	7.867	1025.19128	-101.38136	1510.54028	-26.55678	127.21406	1328.04736	-884.49310	238.91982	1335.25464	712.59949	190.16022	-6.51683	-157.31650	-45.27474	2.90130	-837.00977	435.18854	-9.43927	-1048.22327	93.78778	42.20131
946	7.875	1023.65009	-101.24974	1510.90125	-25.08219	129.05495	1328.81653	-883.37439	239.32625	1337.08435	698.75854	191.42288	-6.54094	-169.99194	-45.08168	3.49379	-850.88531	436.11890	-9.30988	-1015.00299	95.37376	41.77508
947	7.883	1022.55676	-101.08063	1510.87476	-23.77750	130.65021	1329.73071	-882.37250	239.78287	1338.72546	684.88672	192.68008	-6.74829	-182.12018	-44.98533	4.43244	-864.67371	437.21457	-9.11826	-980.61554	96.31466	41.46238
948	7.892	1021.92548	-100.88090	1510.43042	-22.71918	131.99104	1330.77820	-881.55920	240.25427	1340.12451	671.05353	193.91339	-7.13507	-193.67621	-45.00746	5.66152	-878.43555	438.39624	-8.90276	-945.36243	96.57185	41.42663
949	7.900	1021.75861	-100.68113	1509.54895	-21.96871	133.06113	1331.94714	-880.99677	240.68280	1341.22754	657.27350	195.11703	-7.53377	-204.56537	-45.20742	7.13604	-892.21448	439.57043	-8.74579	-909.53296	96.21551	41.74538
950	7.908	1022.04242	-100.52343	1508.22766	-21.56457	133.84055	1333.21826	-880.73523	240.99638	1341.99072	643.55103	196.27948	-7.80482	-214.68567	-45.60340	8.91150	-905.97815	440.71307	-8.68405	-873.39990	95.35536	42.38378
951	7.917	1022.73981	-100.43949	1506.47021	-21.52184	134.32445	1334.56775	-880.80701	241.13596	1342.38733	629.87952	197.39801	-7.92107	-224.05994	-46.14992	11.15906	-919.68518	441.83838	-8.68229	-837.26965	94.06493	43.17414
952	7.925	1023.79822	-100.42834	1504.27698	-21.83709	134.53516	1335.96912	-881.22363	241.08206	1342.40430	616.25336	198.48416	-7.92860	-232.83795	-46.82417	14.18555	-933.33167	442.97931	-8.65114	-801.53021	92.36611	43.86527
953	7.933	1025.16272	-100.45903	1501.64575	-22.49370	134.51221	1337.39075	-881.97955	240.85474	1342.03540	602.69153	199.56909	-7.91176	-241.02588	-47.78517	18.53963	-946.91321	444.21738	-8.48044	-766.61694	90.25239	44.22304
954	7.942	1026.78418	-100.49666	1498.58057	-23.46931	134.28998	1338.79187	-883.06012	240.49670	1341.28040	589.21631	200.69560	-7.95837	-247.86658	-49.54616	25.11957	-960.45032	445.57068	-8.14246	-732.86652	87.70979	44.08367
955	7.950	1028.62097	-100.52280	1495.09363	-24.74430	133.88332	1340.12708	-884.44244	240.05811	1340.14233	575.81177	201.86861	-8.09074	-251.34595	-52.87476	34.87061	-974.03503	446.85303	-7.77108	-700.36542	84.68611	43.36747
956	7.958	1030.63391	-100.54366	1491.20435	-26.29873	133.29582	1341.36304	-886.09412	239.57822	1338.62439	562.42609	203.03828	-8.25215	-248.89514	-58.25335	47.79956	-987.70776	447.88812	-7.55967	-668.94281	81.04832	42.08554
957	7.967	1032.78540	-100.58286	1486.93909	-28.10031	132.53426	1342.49011	-887.97717	239.06493	1336.73145	549.02319	204.17776	-8.37920	-239.23071	-65.43178	62.18662	-1001.36755	448.79968	-7.56804	-638.34717	76.61635	40.31021
958	7.975	1035.04700	-100.65645	1482.33301	-30.10037	131.61108	1343.51331	-890.04633	238.49252	1334.47180	535.62213	205.33870	-8.45596	-223.33832	-73.58565	75.26183	-1014.92700	449.80777	-7.69836	-608.49524	71.24113	38.12066
959	7.983	1037.40259	-100.75455	1477.42554	-32.23900	130.54900	1344.43982	-892.24121	237.81992	1331.85767	522.25031	206.58141	-8.50024	-203.42303	-81.82850	84.91974	-1028.40625	450.91766	-7.82971	-579.59167	64.85626	35.55627
960	7.992	1039.84595	-100.84673	1472.25903	-34.45304	129.38684	1345.27490	-894.48688	237.01501	1328.90747	508.88086	207.88255	-8.53673	-181.33051	-89.57073	90.77955	-1041.83435	452.02820	-7.91957	-552.03223	57.49535	32.60072
961	8.000	1042.37512	-100.89427	1466.88501	-36.68737	128.16454	1346.01953	-896.70038	236.07236	1325.64697	495.47308	209.16113	-8.58812	-158.03131	-96.57773	93.88272	-1055.21350	453.13037	-8.02140	-526.24518	49.28122	29.21356
962	8.008	1044.98328	-100.86462	1461.36401	-38.90503	126.90014	1346.67407	-898.80389	235.00786	1322.10742	482.03333	210.37778	-8.65691	-133.90656	-102.85879	95.71038	-1068.56140	454.27786	-8.19449	-502.63721	40.37950	25.38415
963	8.017	1047.65613	-100.75291	1455.76184	-41.08646	125.59160	1347.24731	-900.74261	233.83768	1318.32849	468.58960	211.55580	-8.72594	-109.09100	-108.49310	97.38889	-1081.91016	455.49319	-8.40846	-481.63794	30.94766	21.16062
964	8.025	1050.37390	-100.58566	1450.14355	-43.21404	124.23900	1347.75781	-902.49011	232.56587	1314.35425	455.15027	212.72525	-8.80121	-83.69547	-113.51218	99.42901	-1095.29004	456.75549	-8.59116	-463.74994	21.16875	16.65309
965	8.033	1053.10547	-100.40620	1444.56982	-45.25518	122.85667	1348.22656	-904.03931	231.19067	1310.22021	441.70886	213.89288	-8.91669	-57.92499	-117.93021	101.86606	-1108.72375	458.02811	-8.69825	-449.51593	11.36063	12.04965
966	8.042	1055.81189	-100.26802	1439.10059	-47.15681	121.46928	1348.67346	-905.39185	229.71497	1305.94653	428.25018	215.04518	-9.07503	-32.05670	-121.77795	104.48021	-1122.21899	459.27994	-8.70759	-439.39014	2.01462	7.65599
967	8.050	1058.45984	-100.22519	1433.80103	-48.85117	120.10488	1349.11694	-906.55127	228.14780	1301.54712	414.74704	216.16805	-9.21724	-6.29279	-125.01544	106.93582	-1135.77405	460.48932	-8.63008	-433.57922	-6.27542	3.87772
968	8.058	1061.02563	-100.31246	1428.74255	-50.26627	118.78816	1349.56995	-907.51794	226.50847	1297.04468	401.18491	217.25778	-9.27962	19.35257	-127.49800	108.89696	-1149.39038	461.62872	-8.52859	-431.93201	-12.93284	1.03300
969	8.067	1063.49390	-100.53902	1423.99902	-51.34027	117.53349	1350.03125	-908.29211	224.83287	1292.48694	387.59296	218.29498	-9.28090	45.01404	-129.10599	110.11354	-1163.06738	462.67688	-8.46106	-433.97949	-17.56380	-0.83479
970	8.075	1065.85510	-100.90378	1419.64648	-52.04582	116.34054	1350.48181	-908.87506	223.16251	1287.95715	374.02780	219.24503	-9.31866	70.86823	-129.83316	110.42340	-1176.79443	463.65002	-8.42165	-439.27271	-20.10457	-1.88214
971	8.083	1068.09558	-101.40592	1415.76050	-52.40498	115.20428	1350.88586	-909.26434	221.52827	1283.57996	360.50830	220.11443	-9.46384	97.04303	-129.75269	109.75041	-1190.54504	464.58054	-8.38735	-447.72144	-20.86650	-2.33919
972	8.092	1070.18713	-102.03674	1412.41138	-52.47130	114.13772	1351.19250	-909.45215	219.94814	1279.51221	346.99249	220.98024	-9.68477	123.56328	-128.99591	108.13588	-1204.27673	465.48389	-8.36945	-459.16223	-20.44938	-2.50115
973	8.100	1072.09094	-102.77256	1409.65723	-52.30145	113.17670	1351.34583	-909.43005	218.42433	1275.92004	333.44669	221.92857	-9.86873	150.38300	-127.75919	105.75134	-1217.94092	466.37842	-8.36019	-472.63422	-19.49323	-2.62232
974	8.108	1073.76904	-103.57903	1407.53711	-51.94616	112.35663	1351.29968	-909.19287	216.93732	1272.95691	319.90253	222.95619	-9.91830	177.46701	-126.30659	102.89237	-1231.47095	467.30188	-8.29100	-486.73889	-18.43377	-2.80915
975	8.117	1075.19080	-104.41911	1406.06897	-51.45243	111.68686	1351.02551	-908.73975	215.45848	1270.74548	306.42053	223.96893	-9.84621	204.83099	-124.91385	99.90743	-1244.76318	468.28436	-8.08246	-500.62170	-17.47916	-3.08123
976	8.125	1076.32788	-105.25394	1405.25562	-50.85943	111.14610	1350.51648	-908.07635	213.98085	1269.35754	293.02988	224.87889	-9.75351	232.48975	-123.72934	97.02309	-1257.71069	469.31683	-7.65451	-514.17285	-16.69956	-3.43004
977	8.133	1077.14856	-106.04046	1405.09143	-50.19231	110.69827	1349.78345	-907.22284	212.54318	1268.79858	279.71429	225.67224	-9.72362	260.37430	-122.73676	94.20898	-1270.25562	470.35056	-6.87591	-527.55682	-16.07845	-3.81050
978	8.142	1077.61865	-106.74448	1405.56506	-49.46445	110.31493	1348.84143	-906.22150	211.22635	1269.00610	266.42700	226.41994	-9.75804	288.38040	-121.86560	91.21835	-1282.39063	471.33279	-5.61357	-540.87463	-15.57131	-4.15665
979	8.150	1077.71021	-107.35541	1406.66113	-48.67896	109.99329	1347.70374	-905.12830	210.12711	1269.86755	253.10349	227.21899	-9.78957	316.49249	-121.04001	87.74238	-1294.13196	472.21674	-3.86796	-554.14227	-15.14603	-4.43105
980	8.158	1077.41064	-107.87982	1408.35791	-47.82698	109.75948	1346.38611	-903.99377	209.32600	1271.25342	239.69733	228.06976	-9.75821	344.80740	-120.17113	83.55483	-1305.49072	472.92126	-1.78309	-567.36810	-14.75952	-4.64607
981	8.167	1076.72583	-108.32835	1410.62280	-46.89280	109.65495	1344.91589	-902.85327	208.85553	1273.04578	226.22339	228.87576	-9.67540	373.47598	-119.24097	78.59582	-1316.43555	473.36847	0.52044	-580.57373	-14.37252	-4.82975
982	8.175	1075.67383	-108.70695	1413.40808	-45.86217	109.71618	1343.33130	-901.72852	208.68317	1275.15222	212.74809	229.56435	-9.60289	402.61331	-118.35788	72.98717	-1326.85754	473.63699	3.07993	-593.78101	-13.98836	-4.98796
983	8.183	1074.27686	-109.01054	1416.64856	-44.73722	109.95184	1341.67261	-900.63281	208.73004	1277.50476	199.33781	230.10980	-9.61421	432.21310	-117.67836	67.00903	-1336.60120	473.93866	5.99184	-607.00574	-13.60505	-5.10474
984	8.192	1072.55762	-109.22781	1420.27222	-43.55791	110.32789	1339.97632	-899.57819	208.90598	1280.05200	186.01822	230.51309	-9.77802	462.14594	-117.34013	61.08178	-1345.54724	474.31750	9.19493	-620.24109	-13.18107	-5.16520
985	8.200	1070.54126	-109.35642	1424.21338	-42.40112	110.77859	1338.27588	-898.57941	209.12532	1282.74988	172.75964	230.85042	-10.08583	492.22742	-117.43994	55.69824	-1353.53113	474.59186	12.52751	-633.46185	-12.68504	-5.17762
986	8.208	1068.25903	-109.40295	1428.41541	-41.35108	111.24069	1336.60083	-897.65320	209.30766	1285.55640	159.49844	231.25620	-10.40178	522.22400	-117.98737	51.23251	-1360.12891	474.67578	16.03099	-646.66632	-12.10450	-5.17486
987	8.217	1065.74084	-109.36829	1432.82861	-40.46952	111.67838	1334.97314	-896.81531	209.38716	1288.43628	146.19675	231.81310	-10.57950	551.75452	-118.84630	47.70816	-1364.68225	474.62277	19.93880	-659.88171	-11.41916	-5.18165
988	8.225	1063.00830	-109.25200	1437.40759	-39.78422	112.07449	1333.40723	-896.07288	209.32748	1291.37268	132.86911	232.51730	-10.59679	580.21436	-119.70073	44.71055	-1366.52539	474.28387	24.23943	-673.12378	-10.62685	-5.18997
989	8.233	1060.07935	-109.07109	1442.10620	-39.29207	112.40634	1331.91663	-895.41693	209.12228	1294.36792	119.52690	233.31451	-10.53201	606.81757	-120.14693	41.57422	-1365.04382	473.20120	28.32510	-686.39355	-9.76511	-5.17652
990	8.242	1056.97583	-108.86127	1446.87903	-38.96457	112.63409	1330.52234	-894.82660	208.78181	1297.42773	106.13403	234.14059	-10.46947	630.78552	-119.94115	37.76871	-1359.56860	470.94153	31.15019	-699.70093	-8.87248	-5.13020
991	8.250	1053.72900	-108.66034	1451.68384	-38.75336	112.69631	1329.24768	-894.27875	208.32425	1300.54822	92.65015	234.98148	-10.45378	651.61475	-119.16846	33.18926	-1349.46790	467.46017	31.81919	-713.06006	-7.95053	-5.05898
992	8.258	1050.38171	-108.49236	1456.48401	-38.60192	112.51442	1328.11304	-893.75079	207.77725	1303.71228	79.08777	235.86487	-10.48856	669.19556	-118.10187	28.12293	-1334.55225	463.10782	30.15007	-726.47876	-6.98540	-4.97497
993	8.267	1046.98230	-108.36549	1461.24573	-38.45919	112.02285	1327.13843	-893.21814	207.17516	1306.89221	65.50174	236.79630	-10.53371	683.68927	-116.93720	23.00425	-1315.46777	458.31726	26.88367	-739.95544	-5.99003	-4.87932
994	8.275	1043.57068	-108.27983	1465.93506	-38.28304	111.20715	1326.34509	-892.65588	206.54945	1310.05676	51.93631	237.76025	-10.53557	695.30469	-115.70322	18.25425	-1293.76343	453.38147	23.45811	-753.47583	-5.00183	-4.76850
995	8.283	1040.17065	-108.22924	1470.51514	-38.03387	110.10689	1325.75098	-892.04712	205.92422	1313.17969	38.37885	238.73785	-10.49696	704.08258	-114.33340	14.31680	-1271.41248	448.47391	21.31065	-767.03467	-4.05177	-4.64210
996	8.292	1036.79822	-108.20062	1474.94653	-37.67241	108.77549	1325.37000	-891.39014	205.31190	1316.24182	24.76633	239.70317	-10.46254	709.78748	-112.80850	11.59208	-1249.72388	443.56564	20.97686	-780.65863	-3.13471	-4.50108
997	8.300	1033.47839	-108.18221	1479.18811	-37.16634	107.24091	1325.20996	-890.69580	204.70483	1319.22827	11.05835	240.65762	-10.43425	711.96326	-111.23859	10.02601	-1228.51379	438.32895	21.80017	-794.36572	-2.19165	-4.36497
998	8.308	1030.25293	-108.17454	1483.19800	-36.49764	105.50731	1325.27295	-889.97821	204.08008	1322.12476	-2.71524	241.63426	-10.38539	710.12775	-109.77102	9.00793	-1206.52747	432.40826	22.64974	-808.12122	-1.16309	-4.26888
999	8.317	1027.17712	-108.19012	1486.93762	-35.66563	103.58078	1325.55884	-889.25159	203.41763	1324.91479	-16.49829	242.63519	-10.32884	704.12054	-108.48306	8.00966	-1182.50952	425.76474	22.84496	-821.87463	-0.06646	-4.21318
1000	8.325	1024.31201	-108.24207	1490.37646	-34.68722	101.48222	1326.06677	-888.53296	202.71094	1327.57788	-30.25994	243.63478	-10.29710	694.42688	-107.38953	7.03415	-1155.83569	418.66330	22.40950	-835.60651	1.03755	-4.15063
1001	8.333	1021.72290	-108.34013	1493.49023	-33.59910	99.24254	1326.79187	-887.84027	201.96776	1330.09131	-43.98120	244.64697	-10.29839	682.13379	-106.47900	6.30974	-1126.57483	411.41925	21.75967	-849.32983	2.12955	-4.03417
1002	8.342	1019.47656	-108.50053	1496.25537	-32.46135	96.89171	1327.72253	-887.18726	201.20184	1332.43335	-57.63568	245.71829	-10.31897	668.50037	-105.69656	5.90427	-1095.26257	404.23746	21.34557	-863.08276	3.23708	-3.86413
1003	8.350	1017.63226	-108.75282	1498.64270	-31.35236	94.45954	1328.83398	-886.58954	200.41502	1334.58557	-71.19327	246.88142	-10.31798	654.46185	-104.90927	5.70776	-1062.59546	397.21109	21.46727	-876.89575	4.36923	-3.69019
1004	8.358	1016.22980	-109.12936	1500.61731	-30.35283	91.99477	1330.08557	-886.07507	199.59387	1336.53149	-84.58926	248.16931	-10.22002	640.45184	-103.97471	5.57160	-1029.21094	390.32880	22.21989	-890.74774	5.45703	-3.56143
1005	8.367	1015.28143	-109.64124	1502.14624	-29.53266	89.57789	1331.42932	-885.68353	198.72641	1338.25134	-97.68222	249.61441	-9.94865	626.58350	-102.88998	5.39811	-995.59326	383.50607	23.50225	-904.58813	6.40982	-3.47865
1006	8.375	1014.77765	-110.26215	1503.20813	-28.95301	87.31304	1332.82458	-885.45923	197.81929	1339.71985	-110.28391	251.19958	-9.46489	612.85132	-101.80722	5.16998	-962.02893	376.70609	25.09456	-918.38586	7.24144	-3.39866
1007	8.383	1014.70032	-110.93360	1503.79175	-28.67685	85.31250	1334.24792	-885.44452	196.90720	1340.91138	-122.22513	252.87506	-8.76634	599.19641	-100.85542	4.93345	-928.59601	370.02213	26.77744	-932.12878	8.05092	-3.27807
1008	8.392	1015.02948	-111.57850	1503.89258	-28.76413	83.68605	1335.69165	-885.67816	196.05095	1341.80920	-133.41776	254.61176	-7.85623	585.55072	-100.00105	4.74708	-895.24548	363.62354	28.39835	-945.81647	8.89453	-3.11196
1009	8.400	1015.74329	-112.11427	1503.51416	-29.24654	82.52766	1337.15723	-886.19708	195.32014	1342.40515	-143.97299	256.41699	-6.70726	571.88721	-99.13495	4.63723	-861.90198	357.62958	29.86519	-959.46771	9.75938	-2.93828
1010	8.408	1016.81567	-112.47528	1502.66931	-30.10980	81.88301	1338.64575	-887.03174	194.76912	1342.69141	-154.34778	258.38937	-5.18149	558.21875	-98.23202	4.58201	-828.45148	352.05264	31.13209	-973.11371	10.62318	-2.81170
1011	8.417	1018.21606	-112.63418	1501.37610	-31.30510	81.72165	1340.15112	-888.19629	194.42482	1342.66052	-165.31082	260.82498	-2.87036	544.56677	-97.35870	4.53523	-794.73425	346.88751	32.20472	-986.79309	11.47803	-2.75133
1012	8.425	1019.90863	-112.59792	1499.64978	-32.77539	81.95679	1341.65759	-889.68207	194.29210	1342.31128	-177.46249	264.27463	1.03123	530.91742	-96.56628	4.46583	-760.67773	342.19470	33.11733	-1000.54590	12.33097	-2.71177
1013	8.433	1021.85034	-112.38842	1497.50073	-34.47129	82.49609	1343.13831	-891.45459	194.35809	1341.65112	-190.35278	269.40570	7.67500	517.21613	-95.81056	4.37015	-726.41675	338.04291	33.87045	-1014.38306	13.20497	-2.63371
1014	8.442	1023.99182	-112.03591	1494.93701	-36.34829	83.27109	1344.55713	-893.45575	194.59267	1340.69629	-201.79468	276.61682	18.22783	503.42657	-94.99911	4.27589	-692.22546	334.45209	34.41248	-1028.26990	14.10594	-2.50865
1015	8.450	1026.28174	-111.58562	1491.97180	-38.35913	84.23993	1345.87500	-895.61597	194.96007	1339.47083	-208.31808	285.69122	33.03633	489.56424	-94.13635	4.22447	-658.35132	331.45068	34.67488	-1042.14832	15.01227	-2.39225
1016	8.458	1028.66687	-111.09344	1488.62366	-40.45689	85.38090	1347.05847	-897.86829	195.43565	1338.00220	-207.17191	295.76398	50.62555	475.68930	-93.31110	4.20984	-624.95520	329.13977	34.59106	-1055.96802	15.90205	-2.36200
1017	8.467	1031.09363	-110.61118	1484.91357	-42.60405	86.67259	1348.08240	-900.15222	196.01291	1336.31152	-198.23578	305.56573	67.80852	461.87970	-92.52831	4.16873	-592.16699	327.63464	34.08802	-1069.71472	16.74513	-2.42890
1018	8.475	1033.51880	-110.19022	1480.86951	-44.77696	88.07329	1348.93115	-902.41608	196.70036	1334.40759	-183.62878	313.88190	81.36943	448.16663	-91.71725	4.05771	-560.15552	326.97336	33.07692	-1083.42090	17.50369	-2.50447
1019	8.483	1035.91711	-109.88398	1476.53235	-46.96353	89.52702	1349.60315	-904.62195	197.51347	1332.28857	-165.74237	320.04361	89.88529	434.51355	-90.87372	3.89634	-529.16528	327.17032	31.46337	-1097.13379	18.17528	-2.48557
1020	8.492	1038.27686	-109.72661	1471.95117	-49.15330	90.98529	1350.11011	-906.74475	198.46530	1329.94910	-146.07681	324.10760	94.14777	420.85800	-90.05193	3.73273	-499.50406	328.29919	29.17176	-1110.87793	18.81767	-2.36771
1021	8.500	1040.59521	-109.72624	1467.17688	-51.32463	92.41910	1350.46997	-908.76147	199.55873	1327.38257	-125.36121	326.64832	96.19220	407.13962	-89.26551	3.60726	-471.50082	330.42313	26.19160	-1124.65308	19.52003	-2.25608
1022	8.508	1042.87219	-109.87809	1462.26453	-53.44086	93.82332	1350.70459	-910.64496	200.79021	1324.58228	-103.96664	328.36301	97.98175	393.34613	-88.48172	3.53322	-445.49911	333.52469	22.66309	-1138.43652	20.31575	-2.24308
1023	8.517	1045.10986	-110.17011	1457.27173	-55.46027	95.21688	1350.84692	-912.36932	202.16046	1321.54614	-82.10770	329.73401	100.62647	379.53693	-87.67656	3.47922	-421.93185	337.56714	18.91661	-1152.18384	21.13388	-2.30977
1024	8.525	1047.31189	-110.58394	1452.25134	-57.34803	96.62396	1350.94141	-913.91925	203.67209	1318.27930	-59.92843	330.91031	104.31705	365.77579	-86.85205	3.38862	-401.44131	342.51303	15.36654	-1165.86414	21.88690	-2.37215
1025	8.533	1049.47656	-111.09230	1447.24426	-59.07496	98.04370	1351.03455	-915.28949	205.31683	1314.78992	-37.54373	331.77786	108.65197	352.08887	-86.01186	3.23967	-384.87241	348.23709	12.27951	-1179.48364	22.56929	-2.37061
1026	8.542	1051.59070	-111.66063	1442.28137	-60.60998	99.43736	1351.16150	-916.47778	207.07170	1311.08801	-15.03708	332.08017	112.98898	338.48941	-85.15245	3.07741	-373.05472	354.45569	9.54456	-1193.06714	23.24158	-2.29971
1027	8.550	1053.63562	-112.26173	1437.39539	-61.92149	100.73567	1351.33691	-917.47821	208.90508	1307.18762	7.56168	331.55115	116.67868	324.98178	-84.28548	2.97233	-366.52994	360.68433	6.66221	-1206.63611	23.97074	-2.19036
1028	8.558	1055.59546	-112.87741	1432.63196	-62.98642	101.85930	1351.55737	-918.27960	210.78377	1303.11023	30.30213	330.02106	119.19440	311.55316	-83.41930	2.95228	-365.35062	366.26508	3.11061	-1220.19727	24.78201	-2.07469
1029	8.567	1057.45679	-113.48374	1428.05493	-63.79976	102.75095	1351.80872	-918.87488	212.67995	1298.89746	53.29554	327.40988	120.18250	298.17899	-82.52725	2.98572	-368.89719	370.55673	-1.02470	-1233.76477	25.64485	-1.96410
1030	8.575	1059.20459	-114.04977	1423.74463	-64.37849	103.39200	1352.06665	-919.27448	214.57204	1294.62695	76.63834	323.71045	119.50958	284.80878	-81.60483	3.02254	-375.99203	373.23938	-4.82379	-1247.38196	26.52879	-1.85885
1031	8.583	1060.82068	-114.54318	1419.78687	-64.75637	103.79222	1352.29187	-919.50867	216.43570	1290.41650	100.37212	319.05701	117.35719	271.35980	-80.70280	3.03604	-385.59592	374.55878	-7.33161	-1261.07385	27.44000	-1.76775
1032	8.592	1062.28101	-114.92938	1416.25928	-64.97392	103.97945	1352.43030	-919.61456	218.24098	1286.41418	124.51248	313.74939	114.23524	257.77362	-79.84293	3.03734	-397.19046	375.21375	-8.46256	-1274.78796	28.37425	-1.70529
1033	8.600	1063.55652	-115.18081	1413.22778	-65.07126	103.99309	1352.41968	-919.61597	219.96404	1282.78088	149.05270	308.15314	110.81195	244.09116	-78.97224	3.05517	-410.24265	375.85962	-8.78953	-1288.42383	29.29317	-1.65518
1034	8.608	1064.61475	-115.29805	1410.75452	-65.08357	103.87251	1352.20313	-919.51355	221.59303	1279.67041	173.93857	302.54755	107.64725	230.42773	-78.01843	3.08035	-423.91830	376.75598	-8.85987	-1301.89722	30.16101	-1.52388
1035	8.617	1065.41772	-115.31888	1408.90161	-65.03506	103.65268	1351.74158	-919.28833	223.11951	1277.21362	199.07910	297.01599	104.94043	216.86966	-76.95157	3.05230	-437.55551	377.86221	-8.96420	-1315.11865	30.96572	-1.12845
1036	8.625	1065.92212	-115.30408	1407.72607	-64.93631	103.36540	1351.02197	-918.91345	224.52895	1275.50598	224.38937	291.46213	102.42875	203.41998	-75.80219	2.93632	-450.94357	379.08398	-9.19507	-1327.93298	31.70418	-0.25048
1037	8.633	1066.08997	-115.31103	1407.26978	-64.78854	103.03152	1350.05249	-918.37427	225.78828	1274.59644	249.83334	285.73090	99.57635	190.02515	-74.61984	2.77898	-464.13815	380.38141	-9.52483	-1340.16528	32.34009	1.27740
1038	8.642	1065.90051	-115.36932	1407.55225	-64.58849	102.65656	1348.85120	-917.68707	226.83328	1274.47339	275.44638	279.69843	95.90137	176.65088	-73.41994	2.64963	-477.24991	381.72488	-9.86907	-1351.74731	32.79282	3.52694
1039	8.650	1065.35193	-115.46715	1408.56604	-64.33054	102.24036	1347.44177	-916.90204	227.58377	1275.06689	301.32901	273.27771	91.16378	163.32515	-72.18971	2.56769	-490.34854	383.05386	-10.14995	-1362.77283	33.07222	6.46370
1040	8.658	1064.44702	-115.56187	1410.27905	-64.01025	101.78055	1345.86145	-916.08661	227.98064	1276.27161	327.61200	266.43787	85.38535	150.07538	-70.91100	2.51441	-503.45224	384.33838	-10.34898	-1373.43359	33.44395	9.93277
1041	8.667	1063.18408	-115.61433	1412.63904	-63.62946	101.26491	1344.16235	-915.29785	228.01414	1277.97498	354.39786	259.27408	78.81599	136.85132	-69.57408	2.47449	-516.56470	385.61841	-10.49453	-1383.87842	34.31087	13.72162
1042	8.675	1061.56567	-115.61209	1415.57922	-63.20047	100.67252	1342.40222	-914.56238	227.73465	1280.07300	381.73779	251.99730	71.86057	123.56638	-68.20043	2.44582	-529.69849	386.94064	-10.61457	-1394.07007	35.85163	17.73755
1043	8.683	1059.61084	-115.55888	1419.02344	-62.74756	99.99289	1340.63062	-913.87738	227.23866	1282.47290	409.65903	244.81219	64.93155	110.20398	-66.82811	2.41974	-542.86517	388.31329	-10.72188	-1403.74561	37.83794	22.11717
1044	8.692	1057.34973	-115.45763	1422.88916	-62.30412	99.24920	1338.88293	-913.22375	226.63506	1285.09595	438.15912	237.87296	58.32539	96.83797	-65.48753	2.36901	-556.05725	389.71881	-10.81916	-1412.49268	39.83595	27.10743
1045	8.700	1054.81067	-115.31160	1427.09619	-61.90757	98.49394	1337.17896	-912.57867	226.02135	1287.87988	467.13342	231.33821	52.24306	83.54529	-64.19214	2.27292	-569.24957	391.11420	-10.89639	-1419.83276	41.55056	32.83547
1046	8.708	1052.01904	-115.12706	1431.57166	-61.59316	97.77620	1335.52686	-911.92334	225.47838	1290.77942	496.31940	225.32710	46.83983	70.31921	-62.93863	2.15242	-582.43140	392.44656	-10.93914	-1425.22083	42.96836	39.18562
1047	8.717	1049.00391	-114.90421	1436.24634	-61.38483	97.12215	1333.93201	-911.24847	225.06477	1293.76355	525.31079	219.79274	42.14685	57.07431	-61.74358	2.06685	-595.63489	393.68640	-10.95508	-1428.04919	44.26033	45.78875
1048	8.725	1045.80127	-114.63396	1441.05103	-61.28705	96.54389	1332.40662	-910.55853	224.80753	1296.81445	553.60059	214.51108	37.97499	43.72870	-60.62814	2.05642	-608.91040	394.82782	-10.96911	-1427.82886	45.64710	51.99498
1049	8.733	1042.44763	-114.30921	1445.92163	-61.28082	96.05275	1330.97021	-909.87012	224.69989	1299.92822	580.65454	209.23030	34.00046	30.28149	-59.56022	2.09790	-622.27722	395.88196	-10.98032	-1424.49719	47.34472	56.92319
1050	8.742	1038.97095	-113.93230	1450.79932	-61.32371	95.66420	1329.64490	-909.20258	224.70816	1303.11035	606.04407	203.84479	29.99403	16.80176	-58.49116	2.13357	-635.72797	396.87064	-10.96701	-1418.47083	49.54088	59.84834
1051	8.750	1035.39392	-113.50810	1455.62756	-61.35509	95.40243	1328.45325	-908.56793	224.78500	1306.36499	629.53955	198.44214	25.96616	3.32578	-57.42532	2.13462	-649.25574	397.81219	-10.93425	-1410.24756	52.33135	60.70850
1052	8.758	1031.74292	-113.03450	1460.35205	-61.30761	95.30538	1327.42053	-907.96790	224.88968	1309.68481	651.06989	193.22667	22.10390	-10.19299	-56.39655	2.11820	-662.85370	398.73483	-10.89615	-1400.01660	55.64426	60.02275
1053	8.767	1028.04907	-112.50860	1464.92542	-61.11716	95.42082	1326.57117	-907.39252	225.00754	1313.04663	670.56165	188.42781	18.57137	-23.80869	-55.41033	2.10943	-676.51929	399.69403	-10.82806	-1387.67749	59.23950	58.29458
1054	8.775	1024.34497	-111.94008	1469.30591	-60.72965	95.79001	1325.92285	-906.81989	225.15186	1316.41479	687.74286	184.23283	15.32350	-37.51566	-54.44350	2.12001	-690.25415	400.72131	-10.70349	-1373.03943	62.81412	55.82074
1055	8.783	1020.66449	-111.35136	1473.45715	-60.11379	96.42937	1325.48291	-906.22540	225.34608	1319.74756	702.04700	180.77840	12.11015	-51.28830	-53.47069	2.15302	-704.05554	401.77350	-10.54854	-1355.96912	66.11876	52.95633
1056	8.792	1017.04486	-110.76810	1477.34863	-59.27196	97.32928	1325.24182	-905.59851	225.60422	1323.00623	712.73828	178.23242	8.68324	-65.12616	-52.47631	2.19822	-717.91937	402.79651	-10.39711	-1336.51428	69.01358	50.12009
1057	8.800	1013.52466	-110.20683	1480.95471	-58.23584	98.46654	1325.17371	-904.95044	225.92166	1326.16748	719.21179	176.81726	5.00346	-79.00766	-51.46780	2.24062	-731.83997	403.77881	-10.25166	-1314.91516	71.47963	47.56203
1058	8.808	1010.13635	-109.67270	1484.25488	-57.05355	99.81609	1325.24695	-904.30591	226.27821	1329.23071	721.23352	176.63007	1.32791	-92.87549	-50.47627	2.27875	-745.77551	404.69104	-10.14033	-1291.48145	73.54948	45.35943
1059	8.817	1006.90607	-109.17686	1487.23596	-55.77595	101.36279	1325.43701	-903.68585	226.65189	1332.20581	718.97571	177.41415	-1.87033	-106.71106	-49.52171	2.31827	-759.65100	405.49286	-10.11383	-1266.49634	75.22749	43.59267
1060	8.825	1003.86383	-108.74156	1489.89148	-54.44601	103.10088	1325.72815	-903.09625	227.03012	1335.08972	712.93677	178.61127	-4.20111	-120.53668	-48.61206	2.36232	-773.46448	406.23196	-10.14541	-1240.21094	76.53613	42.38153
1061	8.833	1001.04932	-108.38419	1492.21729	-53.09813	105.01737	1326.11316	-902.52942	227.40622	1337.85852	703.81207	179.74506	-5.62692	-134.33884	-47.78012	2.41168	-787.33435	407.00818	-10.14143	-1212.85535	77.56838	41.73910
1062	8.842	998.50800	-108.11372	1494.20813	-51.76215	107.08172	1326.59546	-901.97070	227.77841	1340.47876	692.35181	180.70644	-6.39046	-148.04831	-47.05616	2.47287	-801.35382	407.86407	-10.06238	-1184.62244	78.43237	41.45866
1063	8.850	996.28827	-107.93552	1495.85840	-50.46399	109.24522	1327.18738	-901.40796	228.15645	1342.91760	679.32190	181.64104	-6.76212	-161.55847	-46.43531	2.59733	-815.46167	408.80017	-9.93462	-1155.63086	79.18497	41.20015
1064	8.858	994.44073	-107.84800	1497.16418	-49.22952	111.44276	1327.90039	-900.84497	228.55612	1345.14526	665.47876	182.67937	-6.93527	-174.73615	-45.91604	2.89664	-829.52863	409.80957	-9.77520	-1125.90625	79.80425	40.69439
1065	8.867	993.01483	-107.84518	1498.12256	-48.09216	113.60464	1328.73315	-900.30939	228.98730	1347.13293	651.41370	183.81618	-7.05750	-187.46997	-45.52615	3.46762	-843.49695	410.84622	-9.59621	-1095.40454	80.21068	39.86126
1066	8.875	992.05164	-107.92793	1498.72900	-47.09283	115.67354	1329.66907	-899.84692	229.45142	1348.85388	637.42542	184.96283	-7.24193	-199.72833	-45.31559	4.32896	-857.37665	411.84857	-9.43018	-1064.08044	80.34226	38.77433
1067	8.883	991.57239	-108.10587	1498.97949	-46.27782	117.60300	1330.68774	-899.51251	229.94162	1350.28748	623.57874	186.05510	-7.51985	-211.54535	-45.32538	5.45565	-871.17993	412.81766	-9.30313	-1031.95459	80.17370	37.56884
1068	8.892	991.57196	-108.38649	1498.87219	-45.70094	119.34325	1331.77551	-899.36200	230.44019	1351.41650	609.84705	187.10271	-7.81546	-222.92957	-45.51422	6.84186	-884.91931	413.81595	-9.22075	-999.12683	79.64781	36.39974
1069	8.900	992.02533	-108.76719	1498.40747	-45.41735	120.84314	1332.92603	-899.44598	230.91928	1352.21912	596.18811	188.13873	-8.02811	-233.77423	-45.77144	8.54579	-898.62061	414.88574	-9.16940	-965.73993	78.68264	35.42951
1070	8.908	992.89703	-109.24001	1497.58557	-45.46772	122.07016	1334.12952	-899.80426	231.34387	1352.66858	582.55981	189.17291	-8.12852	-243.86096	-46.03759	10.68742	-912.29639	416.00018	-9.12031	-931.95142	77.27428	34.76279
1071	8.917	994.14502	-109.80041	1496.40381	-45.87015	123.02365	1335.36682	-900.46503	231.67441	1352.74219	568.95093	190.22116	-8.15152	-252.97504	-46.34237	13.39422	-925.93713	417.08948	-9.05336	-897.93750	75.50297	34.36104
1072	8.925	995.72522	-110.44835	1494.85742	-46.62487	123.72391	1336.61121	-901.44812	231.87102	1352.43005	555.39313	191.30510	-8.16275	-260.96191	-46.78717	16.84380	-939.53577	418.10757	-8.95985	-863.90942	73.42452	34.06524
1073	8.933	997.59515	-111.18210	1492.94116	-47.71762	124.19269	1337.83521	-902.76617	231.89923	1351.73621	541.91779	192.40686	-8.22980	-267.51215	-47.60131	21.45663	-953.09924	419.07977	-8.82795	-830.09589	71.02390	33.72383
1074	8.942	999.71307	-111.99201	1490.65015	-49.11897	124.44376	1339.01257	-904.42316	231.73897	1350.67175	528.51294	193.48758	-8.36430	-271.74280	-49.19914	27.98629	-966.63269	420.08432	-8.65838	-796.69690	68.27134	33.26013
1075	8.950	1002.03766	-112.86234	1487.97961	-50.79274	124.48064	1340.12061	-906.40894	231.39728	1349.24658	515.12988	194.54572	-8.51755	-272.03680	-52.09671	37.13736	-980.13696	421.18835	-8.47110	-763.87115	65.16658	32.63115
1076	8.958	1004.52979	-113.77632	1484.93005	-52.70927	124.30154	1341.14160	-908.69403	230.91286	1347.46948	501.73254	195.61426	-8.64833	-266.71826	-56.62863	48.74656	-993.63208	422.39459	-8.29153	-731.75714	61.71702	31.79118
1077	8.967	1007.15558	-114.71384	1481.51575	-54.84868	123.91210	1342.06177	-911.22784	230.34100	1345.35229	488.33624	196.71910	-8.75487	-255.28320	-62.64613	61.34515	-1007.12988	423.63306	-8.15952	-700.45453	57.89975	30.69934
1078	8.975	1009.88940	-115.64807	1477.76709	-57.19541	123.33378	1342.87061	-913.93951	229.72771	1342.91479	474.98633	197.87039	-8.84607	-238.84473	-69.51993	72.81372	-1020.59900	424.82797	-8.10328	-669.98401	53.65556	29.32896
1079	8.983	1012.71417	-116.55168	1473.72827	-59.72801	122.59888	1343.56677	-916.74304	229.09239	1340.18628	461.70752	199.06540	-8.92152	-219.26544	-76.49212	81.60353	-1034.01770	425.95117	-8.10229	-640.34735	48.92604	27.66413
1080	8.992	1015.61798	-117.40648	1469.45483	-62.40852	121.73731	1344.15710	-919.55084	228.42941	1337.20447	448.46973	200.28070	-8.98245	-198.04761	-83.03510	87.39643	-1047.42212	426.95941	-8.15525	-611.66541	43.71410	25.69692
1081	9.000	1018.58636	-118.20798	1465.00732	-65.18272	120.76917	1344.65283	-922.28961	227.71793	1334.00867	435.19598	201.48291	-9.03801	-175.92981	-88.91812	90.84248	-1060.85364	427.80389	-8.33090	-584.24219	38.08676	23.42359
1082	9.008	1021.59668	-118.96503	1460.44519	-67.99231	119.71059	1345.06726	-924.90399	226.93152	1330.62988	421.82233	202.66409	-9.10016	-153.08365	-94.09007	92.92075	-1074.29004	428.59546	-8.64491	-558.55151	32.09237	20.84210
1083	9.017	1024.62000	-119.69226	1455.82458	-70.78573	118.58467	1345.41833	-927.34863	226.05368	1327.08484	408.35114	203.84418	-9.18484	-129.47858	-98.60912	94.48362	-1087.67236	429.58893	-8.95455	-535.21899	25.72067	17.99247
1084	9.025	1027.62463	-120.39749	1451.20288	-73.51633	117.42068	1345.72546	-929.58740	225.08362	1323.38086	394.82376	205.02457	-9.30095	-105.15497	-102.59818	96.06416	-1101.00220	430.88464	-9.10026	-514.96954	18.99000	14.99728
1085	9.033	1030.57458	-121.07848	1446.64282	-76.13052	116.24202	1346.00793	-931.60175	224.01891	1319.52661	381.27078	206.17773	-9.43225	-80.29803	-106.14502	97.84403	-1114.35657	432.29807	-9.07954	-498.50629	12.06824	11.99805
1086	9.042	1033.42859	-121.73413	1442.20740	-78.55505	115.05566	1346.28784	-933.39142	222.84557	1315.53259	367.71606	207.28308	-9.55638	-55.16101	-109.25703	99.74899	-1127.78516	433.60495	-9.00586	-486.38495	5.32686	9.06078
1087	9.050	1036.14514	-122.37772	1437.95374	-80.69762	113.85515	1346.58728	-934.96271	221.55437	1311.40894	354.18271	208.35138	-9.65642	-29.95490	-111.93474	101.60172	-1141.28174	434.76489	-8.98050	-478.92883	-0.70193	6.19782
1088	9.058	1038.69092	-123.03658	1433.93506	-82.46721	112.63731	1346.91968	-936.31860	220.15622	1307.17151	340.67023	209.42441	-9.71271	-4.75424	-114.19072	103.20617	-1154.86646	435.87347	-9.00797	-476.14203	-5.46955	3.47141
1089	9.067	1041.04822	-123.73802	1430.20410	-83.80066	111.41248	1347.28503	-937.45917	218.67477	1302.85205	327.15939	210.53210	-9.72528	20.52808	-115.96906	104.35052	-1168.56665	436.99594	-9.01060	-477.62708	-8.61123	1.05131
1090	9.075	1043.21423	-124.49635	1426.81079	-84.67968	110.19869	1347.66699	-938.38287	217.13394	1298.51160	313.64374	211.64592	-9.71808	46.05383	-117.18514	104.82661	-1182.34424	438.10324	-8.93625	-482.64703	-10.10983	-0.82739
1091	9.083	1045.19116	-125.31656	1423.79932	-85.13242	109.01440	1348.03223	-939.08350	215.55365	1294.24780	300.12207	212.71573	-9.71367	71.93774	-117.86204	104.48173	-1196.14233	439.17181	-8.81118	-490.50146	-10.28803	-1.99735
1092	9.092	1046.97241	-126.21404	1421.20715	-85.21774	107.87328	1348.33337	-939.54755	213.94350	1290.19299	286.56912	213.74123	-9.72639	98.21761	-118.11047	103.25414	-1209.93152	440.24805	-8.69981	-500.86670	-9.61412	-2.53716
1093	9.100	1048.53748	-127.21413	1419.06555	-85.00372	106.77594	1348.51563	-939.75525	212.30135	1286.49963	272.95520	214.75916	-9.74631	124.92020	-118.02995	101.19363	-1223.71045	441.37097	-8.64722	-513.39917	-8.52995	-2.78258
1094	9.108	1049.85596	-128.32654	1417.39905	-84.55469	105.71088	1348.53101	-939.68591	210.62558	1283.32080	259.28131	215.78568	-9.74117	152.08240	-117.72242	98.46265	-1237.49353	442.49847	-8.64495	-527.18469	-7.37899	-3.04908
1095	9.117	1050.89331	-129.54230	1416.22681	-83.92604	104.67424	1348.35010	-939.32892	208.92595	1280.79150	245.57898	216.82919	-9.70845	179.68777	-117.33308	95.29597	-1251.23059	443.55756	-8.62573	-541.18134	-6.34356	-3.41967
1096	9.125	1051.61536	-130.84854	1415.56360	-83.16020	103.68247	1347.95898	-938.69641	207.22943	1279.00830	231.89233	217.91934	-9.68069	207.65729	-117.03473	91.93148	-1264.77856	444.55865	-8.48984	-554.94202	-5.44907	-3.84042
1097	9.133	1051.98938	-132.22348	1415.42236	-82.28374	102.75446	1347.34924	-937.82538	205.58708	1278.01038	218.24803	219.06137	-9.65953	235.91089	-116.95255	88.51984	-1277.98975	445.59143	-8.14211	-568.51581	-4.67146	-4.26147
1098	9.142	1051.98560	-133.62537	1415.81775	-81.31255	101.89055	1346.51660	-936.76904	204.07932	1277.77161	204.65100	220.19202	-9.61172	264.38528	-117.06403	85.03708	-1290.76147	446.69745	-7.48829	-582.00781	-4.00980	-4.65053
1099	9.150	1051.58411	-134.99945	1416.76062	-80.26267	101.08194	1345.46558	-935.58496	202.81447	1278.20996	191.11327	221.19421	-9.55779	293.03333	-117.22944	81.29268	-1303.03284	447.79956	-6.44009	-595.43994	-3.46651	-4.97782
1100	9.158	1050.77954	-136.29669	1418.25061	-79.15336	100.33628	1344.21008	-934.32794	201.90802	1279.20825	177.65579	221.97256	-9.58185	321.84515	-117.33569	77.05582	-1314.81299	448.75647	-4.95455	-608.78796	-3.01946	-5.22678
1101	9.167	1049.57922	-137.48285	1420.27197	-78.00266	99.67548	1342.77283	-933.04968	201.43854	1280.63977	164.27147	222.52420	-9.72423	350.83377	-117.35883	72.18668	-1326.16724	449.48578	-3.02869	-622.02765	-2.62009	-5.40279
1102	9.175	1047.99854	-138.53520	1422.79736	-76.82684	99.10571	1341.18262	-931.79718	201.41223	1282.39343	150.92194	222.91229	-9.93831	380.02704	-117.34533	66.70289	-1337.13672	450.01822	-0.68982	-635.18396	-2.20037	-5.52611
1103	9.183	1046.06140	-139.44731	1425.78442	-75.64352	98.61417	1339.47205	-930.60797	201.76453	1284.38623	137.58907	223.25888	-10.14098	409.48212	-117.42738	60.80963	-1347.70264	450.43188	1.99531	-648.32544	-1.71971	-5.61822
1104	9.192	1043.79883	-140.23297	1429.17554	-74.47641	98.19695	1337.67212	-929.50714	202.38663	1286.55725	124.27789	223.72704	-10.27246	439.23175	-117.82909	54.87663	-1357.79309	450.75391	4.95868	-661.49847	-1.20769	-5.68798
1105	9.200	1041.24011	-140.90770	1432.90417	-73.36176	97.86493	1335.80713	-928.50598	203.15521	1288.85681	110.98795	224.37442	-10.33400	469.18466	-118.74770	49.33241	-1367.27222	450.90482	8.16020	-674.69678	-0.70946	-5.72528
1106	9.208	1038.40942	-141.47289	1436.90503	-72.34998	97.62448	1333.89526	-927.60077	203.95032	1291.24207	97.72635	225.11739	-10.36008	499.10550	-120.19032	44.52878	-1375.89502	450.76279	11.61358	-687.89087	-0.20922	-5.71887
1107	9.217	1035.33105	-141.92569	1441.11853	-71.49646	97.46624	1331.95386	-926.77588	204.65889	1293.68201	84.49146	225.87416	-10.36731	528.69336	-121.95705	40.60835	-1383.15259	450.29175	15.49039	-701.05933	0.35121	-5.67735
1108	9.225	1032.03564	-142.27267	1445.48901	-70.84405	97.36644	1330.00659	-926.00995	205.17918	1296.16345	71.24701	226.64455	-10.35651	557.58813	-123.75612	37.41291	-1388.18323	449.47348	20.03235	-714.21130	1.01310	-5.62571
1109	9.233	1028.55798	-142.53490	1449.96265	-70.40994	97.29179	1328.08557	-925.27759	205.43646	1298.69226	57.95313	227.45972	-10.33659	585.22101	-125.32425	34.54382	-1390.00500	448.04050	25.04334	-727.38617	1.79721	-5.59436
1110	9.242	1024.92932	-142.74915	1454.48804	-70.17759	97.21129	1326.22644	-924.55292	205.40128	1301.28479	44.60462	228.31046	-10.32652	610.74500	-126.53317	31.56329	-1387.80554	445.48788	29.58314	-740.60706	2.70185	-5.59969
1111	9.250	1021.17432	-142.95786	1459.01477	-70.09152	97.10234	1324.46277	-923.81506	205.09383	1303.95447	31.22034	229.15372	-10.34186	633.27283	-127.41350	28.18268	-1380.98669	441.54248	32.48222	-753.86066	3.66303	-5.61297
1112	9.258	1017.31744	-143.18875	1463.49121	-70.07008	96.92717	1322.82166	-923.04608	204.56580	1306.70227	17.80866	229.97357	-10.38608	652.22986	-128.04594	24.36403	-1369.18079	436.45880	33.10153	-767.14789	4.58772	-5.57932
1113	9.267	1013.39392	-143.44263	1467.86499	-70.03230	96.60519	1321.32361	-922.22668	203.87305	1309.51172	4.36768	230.79968	-10.44040	667.46771	-128.52237	20.32877	-1352.39648	430.73907	31.53823	-780.51660	5.44963	-5.49447
1114	9.275	1009.45160	-143.70139	1472.08618	-69.91730	96.02438	1319.98633	-921.33868	203.06239	1312.34631	-9.10574	231.65390	-10.47101	679.07123	-129.02138	16.45794	-1331.05518	424.75299	28.40114	-794.00928	6.30828	-5.41213
1115	9.283	1005.54059	-143.94643	1476.10876	-69.69033	95.08299	1318.83374	-920.37079	202.17461	1315.15637	-22.64801	232.52484	-10.46671	687.07300	-129.76730	13.16067	-1305.85522	418.68402	24.56192	-807.60370	7.23654	-5.36283
1116	9.292	1001.70642	-144.17261	1479.89063	-69.32893	93.73186	1317.90149	-919.32129	201.24879	1317.89478	-36.31878	233.43021	-10.44777	691.31921	-130.89783	10.73328	-1277.76636	412.59521	20.93074	-821.24323	8.24450	-5.32273
1117	9.300	997.99536	-144.39142	1483.39319	-68.79810	91.98865	1317.23071	-918.19714	200.31778	1320.52832	-50.10757	234.40643	-10.42961	691.58716	-132.33765	9.14348	-1248.07092	406.40253	18.17430	-834.90222	9.27238	-5.25354
1118	9.308	994.45715	-144.62173	1486.57910	-68.04720	89.91159	1316.85376	-917.01007	199.39822	1323.03699	-63.92108	235.41541	-10.40852	687.87244	-133.68755	8.02822	-1217.95874	399.95636	16.47290	-848.59802	10.25865	-5.13418
1119	9.317	991.14612	-144.87624	1489.41528	-67.03315	87.57072	1316.78308	-915.77808	198.48602	1325.40857	-77.69424	236.37593	-10.37839	680.58252	-134.42307	7.09801	-1187.92810	393.23074	15.60172	-862.35352	11.20064	-4.96896
1120	9.325	988.12506	-145.15366	1491.88220	-65.74561	85.03786	1317.01050	-914.52997	197.56316	1327.63489	-91.42966	237.28421	-10.34270	670.42700	-134.35780	6.36243	-1157.80066	386.33215	15.28555	-876.15961	12.13124	-4.78290
1121	9.333	985.46246	-145.44218	1493.97168	-64.21751	82.37437	1317.51294	-913.29889	196.61154	1329.70569	-105.10828	238.21794	-10.31416	658.22327	-133.73956	5.89068	-1127.19861	379.38361	15.38620	-889.97656	13.05794	-4.60065
1122	9.342	983.22070	-145.73277	1495.67480	-62.51850	79.61940	1318.25769	-912.11078	195.61919	1331.60474	-118.62305	239.23708	-10.27786	644.81635	-132.88622	5.61611	-1095.77637	372.47101	15.83220	-903.76581	13.96349	-4.43011
1123	9.350	981.44476	-146.02573	1496.97791	-60.74303	76.79780	1319.20251	-910.98773	194.57664	1333.31091	-131.82822	240.36723	-10.12941	630.92462	-131.91032	5.39537	-1063.24390	365.64844	16.52598	-917.51947	14.86158	-4.27448
1124	9.358	980.15887	-146.32379	1497.86584	-58.99813	73.94201	1320.29797	-909.95923	193.47913	1334.80127	-144.59793	241.64828	-9.70665	616.97430	-130.82962	5.14084	-1029.48743	358.96341	17.32187	-931.26489	15.79997	-4.13668
1125	9.367	979.36932	-146.62607	1498.32422	-57.38979	71.10373	1321.49500	-909.06171	192.33885	1336.05273	-156.80664	243.10031	-8.92809	603.14160	-129.76089	4.87340	-994.69885	352.47369	18.07611	-945.02100	16.78718	-4.00628
1126	9.375	979.06604	-146.92537	1498.34521	-56.01671	68.34814	1322.75562	-908.32935	191.19792	1337.04492	-168.33539	244.69348	-7.84450	589.46497	-128.80707	4.62692	-959.36548	346.25452	18.71739	-958.75854	17.76057	-3.86798
1127	9.383	979.22461	-147.20486	1497.93152	-54.97141	65.75355	1324.05811	-907.79169	190.12430	1337.76843	-179.18747	246.41711	-6.51086	575.88849	-127.88994	4.38830	-924.01990	340.38348	19.24337	-972.44287	18.65668	-3.72366
1128	9.392	979.81329	-147.44302	1497.09167	-54.33498	63.41987	1325.39258	-907.47925	189.19058	1338.22717	-189.66049	248.32613	-4.81136	562.32556	-126.91044	4.18194	-888.92273	334.89404	19.65040	-986.08844	19.48781	-3.59780
1129	9.400	980.80054	-147.62865	1495.82959	-54.16259	61.45313	1326.75305	-907.42670	188.45627	1338.43286	-200.39539	250.56126	-2.31615	548.74841	-125.93555	4.08545	-854.06531	329.77667	19.91251	-999.73145	20.34086	-3.52365
1130	9.408	982.15552	-147.77168	1494.14624	-54.46518	59.92698	1328.12830	-907.66925	187.95615	1338.39526	-212.02710	253.45657	1.83926	535.20593	-125.07111	4.11123	-819.37683	325.04367	20.03438	-1013.37634	21.29218	-3.50288
1131	9.417	983.84497	-147.89401	1492.04712	-55.20155	58.86390	1329.49634	-908.23499	187.68774	1338.11536	-224.32925	257.55954	8.88942	521.75293	-124.30629	4.16737	-784.80688	320.74597	20.04959	-1026.98755	22.29604	-3.46560
1132	9.425	985.83154	-148.01115	1489.54443	-56.29514	58.24489	1330.82837	-909.13574	187.61496	1337.58545	-235.33353	263.37323	20.00359	508.37000	-123.57764	4.16479	-750.33704	316.93082	19.94646	-1040.52319	23.22181	-3.33727
1133	9.433	988.07483	-148.13251	1486.65369	-57.66034	58.02481	1332.09717	-910.36108	187.69861	1336.79590	-241.54120	271.00223	35.50989	494.98029	-122.85026	4.08884	-715.99866	313.64169	19.65364	-1053.97925	24.01867	-3.15746
1134	9.442	990.53400	-148.27219	1483.39429	-59.21750	58.14045	1333.28113	-911.87592	187.91876	1335.74377	-239.86487	279.92792	54.04916	481.54892	-122.11506	3.96776	-681.84937	310.94019	19.10777	-1067.39111	24.73249	-3.04417
1135	9.450	993.17096	-148.44528	1479.79504	-60.90360	58.51247	1334.36609	-913.62012	188.25983	1334.43420	-229.80411	289.09811	72.54100	468.11179	-121.38535	3.83368	-647.95697	308.86038	18.29825	-1080.79065	25.40521	-3.05524
1136	9.458	995.94928	-148.65692	1475.89844	-62.68296	59.05321	1335.34619	-915.51703	188.69400	1332.87524	-213.46042	297.41513	87.66845	454.71576	-120.67070	3.70479	-614.43896	307.37024	17.23824	-1094.18359	26.06633	-3.13716
1137	9.467	998.82971	-148.90088	1471.75830	-64.54204	59.69183	1336.22229	-917.48694	189.19576	1331.07361	-193.58038	304.22171	97.78697	441.37616	-119.92451	3.58161	-581.51648	306.45273	15.92338	-1107.57178	26.76169	-3.18007
1138	9.475	1001.77094	-149.16907	1467.43359	-66.46710	60.39703	1336.99939	-919.45850	189.76137	1329.03833	-171.99994	309.37314	103.47842	428.05566	-119.08599	3.46883	-549.52893	306.19000	14.33272	-1120.97607	27.52834	-3.11583
1139	9.483	1004.73755	-149.46219	1462.98462	-68.43107	61.17268	1337.68762	-921.37048	190.41011	1326.78101	-149.53555	313.06488	106.61144	414.67514	-118.19193	3.39433	-518.87915	306.70999	12.45952	-1134.40906	28.36043	-2.98713
1140	9.492	1007.70898	-149.78375	1458.47595	-70.40008	62.03751	1338.30444	-923.16833	191.17538	1324.31372	-126.49698	315.66562	109.07654	401.19254	-117.34362	3.37674	-489.95102	308.09494	10.34820	-1147.85547	29.21407	-2.91679
1141	9.500	1010.68036	-150.12686	1453.98169	-72.34471	63.00165	1338.87415	-924.80804	192.09445	1321.64441	-103.01846	317.53015	112.03844	387.64801	-116.56438	3.37903	-463.13614	310.38831	8.12818	-1161.30383	30.03944	-2.98324
1142	9.508	1013.65137	-150.47415	1449.58301	-74.24485	64.04868	1339.42346	-926.27014	193.19508	1318.77307	-79.18768	318.84503	115.80121	374.10864	-115.78635	3.34077	-439.02921	313.66748	6.03243	-1174.74060	30.77307	-3.10045
1143	9.517	1016.61707	-150.80568	1445.35571	-76.08173	65.14877	1339.97632	-927.56299	194.47842	1315.69043	-55.12808	319.60876	120.04705	360.61063	-114.94810	3.25052	-418.49991	318.07297	4.33141	-1188.09839	31.29910	-3.04501
1144	9.525	1019.56860	-151.10063	1441.36279	-77.81988	66.28483	1340.54797	-928.70685	195.91792	1312.37976	-30.99954	319.68439	124.19263	347.14346	-114.03661	3.13792	-402.43216	323.70667	3.13880	-1201.32666	31.54142	-2.68130
1145	9.533	1022.49976	-151.33249	1437.65247	-79.39889	67.44949	1341.14539	-929.71503	197.47871	1308.82507	-6.91381	318.86029	127.66833	333.65201	-113.07255	3.02375	-391.47903	330.39734	2.18823	-1214.53101	31.65009	-2.14895
1146	9.542	1025.40820	-151.47081	1434.25793	-80.74167	68.62552	1341.76843	-930.58435	199.12471	1305.02551	17.13767	316.92831	130.02515	320.08112	-112.09898	2.93111	-385.98770	337.50464	0.83606	-1227.92529	31.94543	-1.72418
1147	9.550	1028.28894	-151.49635	1431.20386	-81.77033	69.77880	1342.41138	-931.29779	200.81068	1301.01318	41.26300	313.77460	130.95535	306.43637	-111.16305	2.89004	-385.79745	343.99841	-1.39812	-1241.63599	32.65064	-1.54315
1148	9.558	1031.12732	-151.40999	1428.52161	-82.42724	70.86194	1343.06262	-931.83246	202.48851	1296.86560	65.57535	309.45862	130.37468	292.77423	-110.28186	2.89348	-390.05637	348.88641	-4.15160	-1255.62549	33.80021	-1.57008
1149	9.567	1033.89624	-151.21529	1426.26160	-82.69736	71.82500	1343.69934	-932.16779	204.12299	1292.70630	90.12943	304.21008	128.51195	279.12845	-109.42268	2.90057	-397.64285	351.79401	-6.47825	-1269.76392	35.28458	-1.73661
1150	9.575	1036.55286	-150.89484	1424.48950	-82.61928	72.63123	1344.28223	-932.29126	205.69643	1288.69690	114.92456	298.33051	125.86620	265.48660	-108.53562	2.89339	-407.84311	353.19873	-7.83360	-1283.88037	36.83415	-1.97697
1151	9.583	1039.03589	-150.41830	1423.27087	-82.27717	73.26285	1344.75793	-932.19592	207.20200	1285.01941	139.93062	292.09738	123.02973	251.83789	-107.60167	2.90577	-420.16782	353.98962	-8.38672	-1297.79297	38.13589	-2.17828
1152	9.592	1041.27393	-149.77307	1422.65991	-81.77625	73.71196	1345.07336	-931.87347	208.63176	1281.85083	165.09538	285.71454	120.44920	238.20633	-106.62935	2.97791	-433.76004	354.80908	-8.56542	-1311.37354	39.07756	-2.16729
1153	9.600	1043.20227	-148.97989	1422.69470	-81.21132	73.96715	1345.18750	-931.31165	209.96667	1279.34460	190.34138	279.26782	118.21355	224.62631	-105.61999	3.08521	-447.63742	355.83923	-8.70427	-1324.56775	39.76820	-1.72585
1154	9.608	1044.77295	-148.08093	1423.39124	-80.64310	74.00932	1345.07434	-930.50269	211.17831	1277.61865	215.60478	272.68439	115.99564	211.10324	-104.54857	3.14204	-461.28665	357.00800	-8.95465	-1337.34375	40.37146	-0.65553
1155	9.617	1045.95288	-147.11292	1424.73975	-80.09424	73.82317	1344.72607	-929.46100	212.23131	1276.73926	240.88635	265.77676	113.23693	197.61719	-103.37981	3.07857	-474.69498	358.22217	-9.30417	-1349.67017	41.02044	1.10476
1156	9.625	1046.71692	-146.08472	1426.70642	-79.56110	73.41341	1344.15344	-928.23926	213.07318	1276.70740	266.22867	258.38855	109.48406	184.15210	-102.10918	2.90540	-488.02121	359.45352	-9.66474	-1361.54395	41.80017	3.45077
1157	9.633	1047.03943	-144.96661	1429.24072	-79.02651	72.80978	1343.37842	-926.92236	213.63268	1277.45679	291.66483	250.50772	104.61782	170.70862	-100.78044	2.70005	-501.35428	360.73407	-9.94877	-1372.98792	42.71502	6.23604
1158	9.642	1046.89319	-143.69394	1432.27991	-78.46973	72.05957	1342.42358	-925.60254	213.84456	1278.86316	317.20721	242.24965	98.83628	157.31711	-99.44714	2.53850	-514.67053	362.10284	-10.12116	-1383.99609	43.69053	9.40808
1159	9.650	1046.26074	-142.20001	1435.75403	-77.87822	71.20815	1341.31714	-924.35272	213.67902	1280.76489	342.88092	233.74899	92.47144	144.01660	-98.12465	2.45675	-527.90503	363.54077	-10.21749	-1394.49634	44.65836	13.01230
1160	9.658	1045.15063	-140.47913	1439.59814	-77.25651	70.27859	1340.09692	-923.21082	213.15366	1282.99768	368.76700	225.10789	85.79170	130.77460	-96.81133	2.45690	-541.02527	364.99164	-10.30439	-1404.37817	45.62881	17.09067
1161	9.667	1043.60840	-138.62550	1443.75879	-76.62486	69.27087	1338.80286	-922.17572	212.33534	1285.42993	394.97803	216.46162	78.93992	117.50742	-95.52238	2.51037	-554.05823	366.42511	-10.43179	-1413.52100	46.63423	21.63321
1162	9.675	1041.70337	-136.77490	1448.18359	-76.01283	68.17780	1337.46423	-921.21912	211.32886	1287.97815	421.58722	207.97885	72.01472	104.20930	-94.25726	2.55668	-567.07379	367.83340	-10.60444	-1421.75122	47.65087	26.61453
1163	9.683	1039.49561	-135.00110	1452.80994	-75.46063	67.00174	1336.09607	-920.30798	210.24638	1290.60242	448.59680	199.74759	65.13509	90.93903	-92.99733	2.54693	-580.14764	369.19836	-10.77648	-1428.74219	48.62748	32.01207
1164	9.692	1037.02185	-133.29510	1457.56799	-75.02181	65.76045	1334.70667	-919.42517	209.18541	1293.29370	475.93719	191.76112	58.43541	77.69958	-91.75822	2.49428	-593.31982	370.48944	-10.89068	-1433.94116	49.53585	37.75973
1165	9.700	1034.30151	-131.61676	1462.38904	-74.74729	64.48362	1333.30090	-918.57678	208.22862	1296.06201	503.42859	183.98079	52.03760	64.43256	-90.57478	2.44707	-606.58258	371.69083	-10.91623	-1436.65051	50.38258	43.63498
1166	9.708	1031.34814	-129.93521	1467.21106	-74.66083	63.20942	1331.88684	-917.78613	207.44000	1298.92554	530.72693	176.31804	45.99832	51.08948	-89.44237	2.42329	-619.89404	372.81082	-10.85723	-1436.32886	51.23257	49.15226
1167	9.717	1028.17749	-128.23535	1471.98010	-74.75246	61.97871	1330.48254	-917.07611	206.84775	1301.89941	557.35663	168.69757	40.29414	37.67157	-88.32333	2.40019	-633.19678	373.85291	-10.77029	-1432.91797	52.21496	53.64445
1168	9.725	1024.81018	-126.50532	1476.65247	-74.98456	60.82961	1329.11707	-916.45062	206.43599	1304.98560	582.83716	161.20978	34.87183	24.22198	-87.20219	2.36194	-646.45325	374.81467	-10.74223	-1426.81177	53.44582	56.56256
1169	9.733	1021.27222	-124.72981	1481.19080	-75.29298	59.79939	1327.82654	-915.88702	206.16365	1308.16956	606.78784	154.08430	29.67805	10.76984	-86.10394	2.31860	-659.68146	375.71463	-10.80506	-1418.44202	54.95342	57.70320
1170	9.742	1017.59894	-122.89618	1485.55920	-75.58907	58.92250	1326.65576	-915.34363	205.99551	1311.42297	628.97095	147.52544	24.68318	-2.71194	-85.05411	2.27534	-672.98419	376.57123	-10.89385	-1407.93408	56.69493	57.16497
1171	9.750	1013.83429	-120.99969	1489.72668	-75.76886	58.22414	1325.65820	-914.77399	205.91022	1314.71106	649.27765	141.60539	19.93225	-16.25891	-84.04435	2.23649	-686.50049	377.39709	-10.90088	-1395.14600	58.56170	55.27694
1172	9.758	1010.02179	-119.04414	1493.67212	-75.72630	57.72221	1324.88464	-914.13824	205.88527	1317.99976	667.56116	136.29883	15.52400	-29.85394	-83.04327	2.22507	-700.23926	378.24628	-10.78967	-1379.93188	60.34728	52.61215
1173	9.767	1006.19421	-117.03669	1497.37646	-75.37352	57.43366	1324.36804	-913.41382	205.89317	1321.26099	683.35779	131.64850	11.47482	-43.46985	-82.02702	2.24879	-714.04492	379.19739	-10.63388	-1362.35107	61.83767	49.82059
1174	9.775	1002.37720	-114.98095	1500.81506	-74.66219	57.37622	1324.11194	-912.60010	205.91193	1324.47559	695.83936	127.85687	7.66501	-57.12704	-80.99820	2.27953	-727.80701	380.26886	-10.49856	-1342.67334	62.96803	47.34615
1175	9.783	998.60406	-112.88296	1503.95923	-73.59074	57.56485	1324.08618	-911.71344	205.92993	1327.63599	704.11707	125.17880	4.01535	-70.85861	-79.98155	2.29674	-741.56970	381.39282	-10.36154	-1321.25806	63.81656	45.35579
1176	9.792	994.92090	-110.76727	1506.78186	-72.19778	58.00274	1324.23987	-910.78033	205.93996	1330.74426	707.59314	123.76526	0.64169	-84.66086	-79.00627	2.31795	-755.39600	382.49585	-10.19424	-1298.48022	64.49538	43.85797
1177	9.800	991.37842	-108.67683	1509.25830	-70.55029	58.67896	1324.52258	-909.83386	205.93179	1333.79761	706.21222	123.52660	-2.25154	-98.50446	-78.08658	2.37164	-769.28259	383.56281	-10.02572	-1274.68115	65.09985	42.83111
1178	9.808	988.02777	-106.65846	1511.36609	-68.72687	59.58006	1324.89990	-908.90137	205.89459	1336.77478	700.58057	124.07382	-4.50951	-112.36255	-77.20787	2.45685	-783.22906	384.58014	-9.90061	-1250.09570	65.67361	42.27547
1179	9.817	984.92462	-104.75460	1513.08899	-66.80463	60.69168	1325.35840	-907.99304	205.82175	1339.63867	691.73547	124.93394	-6.05292	-126.20743	-76.35074	2.53848	-797.23639	385.50720	-9.82538	-1224.83301	66.18702	42.13843
1180	9.825	982.13452	-103.00298	1514.41492	-64.85933	61.97858	1325.90222	-907.11041	205.70959	1342.35059	680.66968	125.85753	-6.92628	-139.97946	-75.54381	2.58660	-811.24194	386.33984	-9.77233	-1198.90100	66.57656	42.22055
1181	9.833	979.73163	-101.43602	1515.32422	-62.96537	63.37747	1326.54834	-906.26184	205.56071	1344.87732	668.11713	126.81802	-7.30542	-153.57367	-74.85181	2.63553	-825.16687	387.12790	-9.72823	-1172.22192	66.77850	42.23187
1182	9.842	977.78937	-100.06838	1515.78369	-61.18368	64.82212	1327.31384	-905.46704	205.39351	1347.18555	654.65881	127.82657	-7.41371	-166.87866	-74.31339	2.79356	-839.00226	387.95190	-9.70204	-1144.67212	66.73329	41.95821
1183	9.850	976.36743	-98.88344	1515.75793	-59.55450	66.26659	1328.20032	-904.75647	205.24117	1349.23730	640.77264	128.87328	-7.46155	-179.80835	-73.94815	3.17409	-852.82629	388.88809	-9.65605	-1116.14600	66.39429	41.36515
1184	9.858	975.50275	-97.84347	1515.22412	-58.11362	67.67370	1329.19202	-904.17340	205.13879	1350.99731	626.77264	129.94740	-7.60751	-192.29541	-73.79363	3.83674	-866.75769	389.94034	-9.50013	-1086.61011	65.72214	40.56781
1185	9.867	975.20172	-96.91278	1514.18054	-56.91360	68.99245	1330.27075	-903.77380	205.11180	1352.44043	612.80701	131.04031	-7.90045	-204.29248	-73.88876	4.78960	-880.81519	391.02875	-9.22774	-1056.13696	64.67412	39.74247
1186	9.875	975.44281	-96.07508	1512.64429	-56.02112	70.16271	1331.42749	-903.61548	205.16730	1353.55249	598.91315	132.14566	-8.24939	-215.75696	-74.24052	6.02164	-894.84161	392.07782	-8.97253	-1024.89050	63.22655	39.04108
1187	9.883	976.19031	-95.33455	1510.64685	-55.49718	71.13656	1332.65857	-903.74255	205.28909	1354.32507	585.07288	133.25366	-8.50003	-226.59485	-74.81248	7.55233	-908.67957	393.06873	-8.86092	-993.04065	61.38583	38.52367
1188	9.892	977.40161	-94.69624	1508.22510	-55.38190	71.89319	1333.95886	-904.17542	205.44196	1354.75024	571.27521	134.35995	-8.57487	-236.62872	-75.56219	9.46515	-922.34595	394.01547	-8.88969	-960.70172	59.14111	38.17376
1189	9.900	979.02386	-94.15131	1505.40747	-55.68803	72.44509	1335.31726	-904.91638	205.58096	1354.81995	557.53711	135.47189	-8.52893	-245.67517	-76.49236	11.86942	-935.95398	394.96295	-8.95077	-927.97229	56.44889	37.95232
1190	9.908	981.00067	-93.68194	1502.21094	-56.40413	72.82342	1336.71582	-905.96429	205.66187	1354.52466	543.87909	136.58272	-8.48236	-253.68170	-77.63168	14.88009	-949.57813	395.96503	-8.92065	-895.00854	53.29248	37.79526
1191	9.917	983.28351	-93.26890	1498.65186	-57.50475	73.04226	1338.12390	-907.32166	205.65263	1353.85364	530.32751	137.66861	-8.51607	-260.60724	-79.07145	18.79177	-963.22461	397.01584	-8.76977	-862.04144	49.70752	37.61993
1192	9.925	985.82977	-92.89360	1494.75647	-58.95953	73.08224	1339.49670	-908.98950	205.53719	1352.80188	516.89258	138.71831	-8.62135	-265.86566	-81.19423	24.34213	-976.84534	398.05130	-8.60693	-829.33270	45.74871	37.35221
1193	9.933	988.59436	-92.54114	1490.56274	-60.73529	72.90860	1340.78137	-910.96027	205.31085	1351.37341	503.53076	139.74243	-8.73355	-267.88800	-84.74423	32.55075	-990.36108	399.02609	-8.58395	-797.10767	41.46515	36.91061
1194	9.942	991.52600	-92.20829	1486.12207	-62.79205	72.49353	1341.93335	-913.21326	204.97873	1349.57788	490.18665	140.77010	-8.80522	-264.68225	-90.40583	43.85927	-1003.72656	399.96024	-8.74015	-765.53625	36.89683	36.17857
1195	9.950	994.56445	-91.90185	1481.49744	-65.08407	71.82703	1342.93396	-915.70990	204.55394	1347.42700	476.85461	141.84569	-8.85583	-255.22766	-98.26243	57.30383	-1016.99426	400.92029	-8.94338	-734.77289	32.05349	35.01464
1196	9.958	997.64508	-91.61946	1476.75549	-67.56802	70.92199	1343.79419	-918.39508	204.05333	1344.93628	463.56128	142.98573	-8.94547	-240.24915	-107.65356	70.75150	-1030.28870	401.99005	-8.98789	-704.98779	26.86674	33.31424
1197	9.967	1000.71466	-91.33540	1471.95874	-70.20682	69.81110	1344.54260	-921.20483	203.49898	1342.13232	450.31384	144.13553	-9.09895	-221.55200	-117.50372	82.07690	-1043.71057	403.22516	-8.75846	-676.34131	21.20517	31.05532
1198	9.975	1003.74493	-91.01549	1467.15869	-72.96771	68.53289	1345.21118	-924.07458	202.91890	1339.06177	437.08459	145.23495	-9.26430	-200.85651	-126.86091	90.20588	-1057.24915	404.54541	-8.37220	-648.91211	15.00547	28.26329
1199	9.983	1006.73346	-90.64776	1462.38550	-75.81744	67.12634	1345.82629	-926.95410	202.33470	1335.79541	423.84152	146.30614	-9.35205	-179.24200	-135.30820	95.38077	-1070.80420	405.73758	-8.12103	-622.59503	8.37777	24.99533
1200	9.992	1009.69611	-90.24971	1457.63831	-78.71565	65.64530	1346.41223	-929.82501	201.75252	1332.42554	410.57904	147.39417	-9.34306	-157.26740	-143.07840	98.83428	-1084.31775	406.72104	-8.11718	-596.97760	1.53938	21.42027
