# Supplementary material for: Novel Methods for Surface EMG Analysis and Exploration Based on Multi-Modal Gaussian Mixture Models
Source: PLoS One. 2016 Jun 30;11(6):e0157239. doi: 10.1371/journal.pone.0157239 (PMC4928879; doi:10.1371/journal.pone.0157239)
Supplement: S2 File — (ZIP) [file pone.0157239.s002.zip › Haf_horses_walk_data/Haf_h06_w2_emg.anc]

File_Type:	Analog R/C ASCII	Generation#:	2
Board_Type:	NI USB-6225	Polarity:	Bipolar
Trial_Name:	Luxiw	Trial#:	2	Duration(Sec.):	9.999166	#Channels:	64
BitDepth:	16	PreciseRate:	1200.000000
Name	LDL	acc1x	acc1y	acc1z	GM1L	acc2x	acc2y	acc2z	GM2L	acc3x	acc3y	acc3z	GM3L	acc4x	acc4y	acc4z	LDR	acc5x	acc5y	acc5z	GM1R	acc6x	acc6y	acc6z	GM2R	acc7x	acc7y	acc7z	GM3R	acc8x	acc8y	acc8z	BLDL	acc9x	acc9y	acc9z	BGM1L	acc10x	acc10y	acc10z	BGM2L	acc11x	acc11y	acc11z	BGM3L	acc12x	acc12y	acc12z	BLDR
Rate	1200	1200	1200	1200	1200	1200	1200	1200	1200	1200	1200	1200	1200	1200	1200	1200	1200	1200	1200	1200	1200	1200	1200	1200	1200	1200	1200	1200	1200	1200	1200	1200	1200	1200	1200	1200	1200	1200	1200	1200	1200	1200	1200	1200	1200	1200	1200	1200	1200
Range	5000	5000	5000	5000	5000	5000	5000	5000	5000	5000	5000	5000	5000	5000	5000	5000	5000	5000	5000	5000	5000	5000	5000	5000	5000	5000	5000	5000	5000	5000	5000	5000	5000	5000	5000	5000	5000	5000	5000	5000	5000	5000	5000	5000	5000	5000	5000	5000	5000
0.000000	-27	42	89	-57	-109	-27	13	-12	-18	4	-74	-66	-97	-13	-28	-60	-98	36	-83	-31	-105	-22	-99	-64	-64	-3	-98	-22	-70	-70	-148	-74	4	-826	-7998	-22493	6129	-13134	-2096	-13163	-641	-11316	-5331	-11682	-45	-13118	-5645	-11441	-56
0.000833	-24	42	89	-57	-110	-35	13	-13	-14	4	-73	-65	-98	-16	-27	-58	-90	36	-84	-33	-104	-24	-100	-66	-61	0	-96	-14	-72	-72	-146	-73	71	-655	-7854	-22328	5597	-12982	-2119	-13172	-584	-11159	-5268	-11690	33	-13003	-5540	-11444	-32
0.001667	-26	35	119	-59	-110	-33	11	-15	-21	1	-73	-69	-101	-17	-29	-60	-100	33	-86	-32	-107	-25	-102	-67	-66	-4	-109	-15	-78	-74	-151	-76	-247	-483	-7695	-22154	3428	-12839	-2109	-13189	-477	-11014	-5220	-11704	-720	-12894	-5470	-11461	-34
0.002500	-26	37	82	-60	-116	-33	8	-17	-22	1	-74	-78	-100	-16	-30	-61	-101	35	-88	-34	-109	-26	-103	-69	-66	-4	-99	-15	-78	-73	-149	-76	-19	-314	-7521	-21991	3282	-12693	-2103	-13208	-392	-10872	-5179	-11718	-108	-12774	-5388	-11478	-18
0.003333	-18	40	87	-60	-114	-35	11	-15	-23	1	-74	-66	-100	-18	-30	-62	-102	36	-87	-34	-108	-23	-101	-67	-64	-5	-100	-15	-74	-75	-151	-73	78	-115	-7324	-21830	2042	-12548	-2082	-13224	-342	-10746	-5143	-11727	-325	-12655	-5345	-11512	-7
0.004167	-28	38	87	-59	-111	-35	12	-14	-21	1	-73	-58	-93	-15	-29	-46	-100	35	-86	-32	-107	-24	-102	-68	-65	-1	-98	-12	-72	-70	-148	-73	-147	80	-7117	-21674	850	-12413	-2062	-13250	-274	-10626	-5123	-11742	-585	-12533	-5319	-11555	-10
0.005000	-24	38	88	-57	-108	-31	13	-14	-16	3	-69	-64	-98	-15	-30	-59	-98	36	-86	-30	-103	-21	-99	-65	-62	-5	-98	-12	-73	-72	-146	-73	-139	278	-6895	-21526	163	-12281	-2034	-13271	-183	-10523	-5104	-11752	-468	-12417	-5318	-11613	-6
0.005833	-24	41	86	-59	-113	-32	11	-14	-16	5	-83	-66	-96	-14	-28	-9	-98	35	-84	-33	-103	-23	-101	-69	-63	0	-97	-15	-74	-70	-145	-73	0	483	-6654	-21390	-445	-12159	-2008	-13300	-103	-10425	-5091	-11762	-321	-12297	-5332	-11675	-6
0.006667	-27	40	84	-60	-113	-33	12	-13	-18	3	-72	-67	-99	-17	-27	-63	-101	33	-86	-35	-107	-24	-101	-70	-64	21	-99	-18	-76	-74	-145	-76	-247	682	-6403	-21254	-769	-12046	-1981	-13333	-6	-10344	-5092	-11775	-681	-12184	-5378	-11753	-23
0.007500	-28	38	81	-62	-113	-36	8	-19	-24	2	-76	-76	-101	-17	-33	-61	-98	35	-85	-31	-105	-23	-102	-69	-64	-5	-98	-14	-75	-69	-147	-73	-121	890	-6133	-21130	-432	-11941	-1948	-13369	101	-10273	-5095	-11780	-299	-12064	-5424	-11831	-38
0.008333	-30	37	86	-60	-111	-33	11	-14	-16	4	-75	-64	-99	-17	-31	-61	-101	19	-85	-33	-105	-26	-107	-70	-64	-4	-100	-15	-76	-73	-147	-78	-55	1083	-5856	-21004	-262	-11837	-1923	-13404	172	-10214	-5102	-11793	47	-11950	-5492	-11901	-67
0.009167	-27	38	85	-62	-109	-34	16	-18	-21	2	-78	-65	-100	-16	-38	-63	-100	33	-87	-35	-104	-25	-101	-73	-67	-8	-101	-16	-74	-74	-148	-76	-113	1272	-5567	-20887	-115	-11748	-1899	-13444	284	-10164	-5121	-11804	-105	-11836	-5575	-12022	-65
0.010000	-33	66	84	-60	-112	-35	8	-17	-23	2	-75	-65	-98	-18	-29	-64	-102	32	-87	-34	-104	-26	-102	-74	-67	-4	-101	-17	-76	-77	-152	-80	-85	1446	-5274	-20785	1222	-11668	-1885	-13484	383	-10120	-5138	-11808	-371	-11728	-5670	-12116	-78
0.010833	-27	35	84	-61	-111	-39	10	-17	-22	1	-77	-66	-100	-17	-56	-63	-101	38	-86	-36	-114	-24	-102	-73	-67	-3	-104	-17	-76	-74	-149	-76	4	1610	-4971	-20678	1511	-11586	-1866	-13529	461	-10087	-5161	-11816	-210	-11615	-5769	-12211	-52
0.011667	-27	38	86	-62	-110	-32	13	-12	-18	6	-72	-63	-97	-13	-28	-57	-100	35	-87	-34	-116	-19	-102	-69	-63	0	-98	-11	-69	-68	-144	-73	-9	1755	-4659	-20578	207	-11518	-1853	-13573	536	-10057	-5185	-11822	-239	-11506	-5875	-12308	-12
0.012500	-24	43	90	-55	-108	-33	15	4	-14	8	-69	-62	-96	-13	-27	-53	-94	37	-81	-32	-105	-21	-95	-65	-62	0	-97	-15	-73	-67	-148	-73	-43	1882	-4352	-20486	-41	-11449	-1857	-13621	549	-10035	-5224	-11838	-977	-11399	-5990	-12403	3
0.013333	-25	39	86	-61	-110	-33	13	-12	-19	6	-72	-62	-96	-14	-29	-58	-96	33	-91	-33	-100	-23	-108	-63	-64	2	-98	-13	-69	-68	-145	-73	54	1990	-4049	-20390	-265	-11390	-1865	-13674	551	-10020	-5260	-11848	-1512	-11298	-6107	-12497	53
0.014167	-24	42	88	-56	-108	-33	12	-34	-18	4	-72	-56	-97	-14	-29	-58	-101	35	-85	-33	-105	-22	-100	-67	-65	0	-98	-15	-74	-73	-149	-74	33	2079	-3768	-20300	-1157	-11332	-1881	-13727	563	-10008	-5304	-11866	-1164	-11207	-6224	-12585	96
0.015000	-31	40	87	-62	-113	-40	13	-15	-16	4	-73	-65	-98	-17	-31	-58	-100	34	-87	-38	-118	-27	-99	-67	-65	-3	-117	-16	-75	-74	-150	-79	-235	2137	-3469	-20214	-558	-11275	-1903	-13779	598	-10003	-5353	-11885	-1425	-11099	-6339	-12672	78
0.015833	-31	38	84	-62	-112	-39	8	-25	-18	6	-75	-66	-99	-16	-33	-58	-102	34	-87	-35	-105	-25	-103	-67	-65	0	-100	-18	-75	-75	-153	-76	-134	2190	-3194	-20127	357	-11216	-1924	-13824	663	-9997	-5400	-11899	-1083	-11022	-6447	-12745	62
0.016667	-14	38	86	-59	-114	-40	9	-15	-18	7	-73	-62	-96	-17	-31	-57	-101	33	-86	-45	-109	-26	-104	-69	-62	-1	-99	-15	-76	-74	-150	-75	-30	2225	-2930	-20036	-1774	-11152	-1967	-13871	650	-9987	-5453	-11917	-922	-10933	-6544	-12809	58
0.017500	-26	41	87	-60	-110	-40	12	-14	-17	27	-73	-64	-95	-16	-29	-59	-97	35	-86	-31	-102	-22	-97	-65	-61	-3	-98	-14	-73	-104	-149	-75	-181	2246	-2682	-19939	-3314	-11084	-2004	-13909	590	-9978	-5504	-11930	-947	-10849	-6633	-12868	52
0.018333	-26	43	87	-58	-109	-38	16	-16	-21	7	-72	-62	-96	-13	-29	-72	-100	35	-86	-31	-105	-23	-97	-66	-64	0	-99	-14	-70	-69	-148	-73	-145	2262	-2456	-19853	-2641	-11015	-2045	-13949	558	-9967	-5557	-11942	541	-10764	-6712	-12918	53
0.019167	-22	34	88	-53	-109	-34	15	-12	-14	8	-72	-60	-96	-14	-29	-56	-97	37	-82	-28	-104	-22	-98	-64	-62	1	-96	-12	-73	-68	-147	-74	-61	2265	-2249	-19759	-2225	-10942	-2088	-13970	546	-9949	-5604	-11940	1754	-10685	-6778	-12960	7
0.020000	-23	43	90	-55	-108	-31	13	-11	-17	10	-69	-60	-95	-11	-28	-55	-97	38	-80	-29	-100	-18	-96	-57	-59	0	-96	-10	-69	-70	-145	-70	-80	2267	-2048	-19668	-1841	-10860	-2140	-13993	533	-9930	-5651	-11932	1010	-10604	-6828	-12986	-19
0.020833	-23	42	93	-53	-107	-32	16	-11	-16	9	-84	-60	-94	-12	-24	-55	-99	37	-82	-28	-104	-18	-94	-63	-61	3	-94	-12	-73	-67	-146	-73	-27	2258	-1876	-19579	-789	-10729	-2192	-14009	487	-9900	-5699	-11912	898	-10524	-6866	-13007	-18
0.021667	-24	41	90	-58	-107	-34	11	-15	-18	4	-73	-64	-95	-14	-28	-58	-96	33	-86	-30	-108	-25	-98	-66	-65	0	-100	-14	-73	-70	-148	-76	11	2248	-1716	-19491	-687	-10686	-2247	-14027	425	-9861	-5745	-11882	1068	-10444	-6891	-13012	-28
0.022500	-28	43	86	-61	-111	-39	9	-17	-22	4	-74	-63	-101	-16	-31	-61	-100	34	-88	-33	-109	-31	-98	-68	-67	-7	-97	-16	-79	-72	-151	-76	26	2240	-1576	-19406	-719	-10590	-2292	-14019	382	-9826	-5786	-11832	-146	-10356	-6894	-13000	-38
0.023333	-28	42	85	-59	-114	-36	8	-15	-23	4	-78	-66	-100	-16	-29	-60	-104	33	-91	-34	-109	-24	-98	-69	-64	-5	-100	-17	-78	-75	-148	-75	4	2225	-1442	-19316	-400	-10486	-2336	-14001	437	-9778	-5825	-11761	-1244	-10259	-6880	-12974	-70
0.024167	-31	39	59	-62	-114	-38	15	-17	-24	2	-74	-66	-99	-16	-29	-64	-103	35	-85	-35	-109	-24	-99	-68	-67	0	-99	-13	-80	-72	-152	-76	-194	2216	-1321	-19230	-32	-10380	-2376	-13986	435	-9710	-5857	-11665	-1047	-10156	-6846	-12923	-75
0.025000	-26	39	90	-59	-114	-33	10	-15	-19	6	-72	-66	-100	-16	-29	-58	-99	39	-84	-32	-107	-24	-94	-66	-64	0	-101	-13	-78	-70	-147	-73	-160	2206	-1209	-19145	292	-10270	-2406	-13957	359	-9635	-5895	-11549	-1018	-10048	-6800	-12849	-62
0.025833	-26	40	87	-70	-112	-32	11	-13	-35	5	-73	-61	-96	-13	-28	-58	-102	36	-83	-32	-109	-23	-97	-68	-66	0	-96	-11	-76	-69	-142	-74	-129	2197	-1098	-19063	699	-10154	-2433	-13921	343	-9536	-5921	-11408	-1407	-9919	-6736	-12754	-67
0.026667	-23	46	89	-55	-107	-31	15	-12	-16	7	-70	-62	-99	-15	-17	-57	-96	40	-80	-23	-107	-23	-95	-65	-64	1	-94	-11	-73	-69	-145	-74	-189	2182	-996	-18993	1457	-10029	-2446	-13872	299	-9429	-5966	-11247	-1083	-9785	-6658	-12641	-94
0.027500	-19	44	88	-59	-110	-31	18	-13	-17	7	-69	-62	-95	-13	-25	-55	-99	38	-84	-35	-103	-24	-97	-67	-62	0	-98	-10	-84	-65	-143	-70	-94	2164	-903	-18919	1557	-9901	-2452	-13814	193	-9306	-5974	-11058	-461	-9635	-6573	-12493	-109
0.028333	-25	43	90	-58	-109	-31	16	-11	-18	7	-70	-60	-95	-13	-23	-59	-96	40	-82	-30	-104	-21	-95	-68	-62	0	-96	-11	-74	-66	-146	-77	-13	2148	-814	-18856	810	-9771	-2447	-13745	122	-9162	-5998	-10858	-708	-9474	-6480	-12323	-72
0.029167	-16	43	88	-61	-117	-32	12	-13	-18	8	-74	-62	-98	-12	-27	-58	-99	37	-85	-32	-105	-23	-96	-70	-65	-1	-96	-12	-73	-101	-145	-73	-231	2127	-720	-18797	-3460	-9633	-2430	-13673	43	-8992	-6022	-10633	-708	-9294	-6379	-12120	-43
0.030000	-26	40	88	-59	-109	-31	15	-14	-21	6	-73	-62	-98	-13	-28	-61	-100	36	-82	-32	-103	-5	-95	-70	-61	0	-97	-12	-72	-68	-143	-75	-13	2104	-642	-18736	-10206	-9486	-2402	-13585	-16	-8797	-6036	-10400	-114	-9103	-6286	-11897	-51
0.030833	-28	41	85	-61	-110	-30	10	-16	-19	16	-74	-61	-97	-12	-31	-58	-101	37	-84	-35	-105	-26	-99	-72	-68	-3	-99	-14	-74	-72	-145	-75	-15	2083	-563	-18696	-8663	-9332	-2365	-13486	-70	-8587	-6055	-10152	-354	-8897	-6176	-11644	-60
0.031667	-25	44	86	-60	-113	-31	13	-13	-22	6	-73	-64	-97	-13	-29	-60	-110	36	-84	-38	-107	-23	-96	-69	-64	0	-99	-14	-74	-69	-146	-76	46	2055	-488	-18650	-4543	-9157	-2308	-13374	-136	-8350	-6063	-9900	-60	-8682	-6077	-11373	-19
0.032500	-23	41	87	-63	-111	-31	15	-15	-21	5	-76	-63	-96	-14	-26	-57	-98	37	-85	-33	-103	-22	-99	-69	-62	0	-99	-11	-68	-66	-144	-70	45	2035	-419	-18606	-3341	-8997	-2246	-13250	-202	-8086	-6069	-9642	213	-8455	-5983	-11078	22
0.033333	-22	42	87	-62	-107	-29	17	-14	-14	7	-84	-62	-95	-13	-25	-58	-97	35	-88	-34	-101	-19	-94	-68	-60	1	-97	-12	-72	-68	-144	-74	21	2014	-361	-18575	-2674	-8818	-2178	-13112	-252	-7796	-6073	-9386	201	-8221	-5901	-10766	30
0.034167	-24	42	88	-55	-105	-31	16	-14	-17	8	-73	-63	-96	-13	-26	-57	-101	36	-86	-33	-102	-17	-96	-69	-60	0	-96	-13	-75	-66	-142	-73	-129	1993	-305	-18539	-2401	-8631	-2103	-12964	-282	-7487	-6074	-9143	178	-7984	-5829	-10447	34
0.035000	-26	43	89	-57	-110	-30	13	-16	-17	8	-70	-63	-98	-13	-28	-56	-113	36	-84	-32	-105	-22	-97	-68	-65	0	-98	-11	-75	-70	-143	-73	-12	1973	-258	-18513	-2015	-8435	-2026	-12803	-306	-7161	-6071	-8912	539	-7746	-5775	-10125	46
0.035833	-35	43	89	-56	-109	-33	11	-15	-17	4	-70	-64	-97	-14	-28	-59	-100	35	-85	-32	-104	-22	-98	-68	-63	-1	-101	-13	-66	-73	-147	-73	1	1963	-215	-18488	-1975	-8233	-1946	-12622	-369	-6812	-6070	-8694	337	-7513	-5736	-9802	55
0.036667	-25	39	88	-60	-110	-33	12	-16	-19	4	-70	-63	-95	-13	-27	-51	-102	36	-83	-33	-104	-21	-97	-68	-66	1	-97	-11	-70	-69	-145	-74	-96	1956	-180	-18464	-5536	-8026	-1872	-12434	-360	-6452	-6067	-8490	233	-7283	-5719	-9485	69
0.037500	-30	41	88	-60	-131	-33	12	-14	-16	7	-69	-61	-98	-15	-29	-57	-97	37	-84	-30	-105	-21	-98	-63	-58	0	-103	-12	-76	-68	-147	-73	-104	1953	-147	-18442	-9155	-7809	-1795	-12232	-375	-6081	-6060	-8319	409	-7062	-5716	-9189	142
0.038333	-23	43	88	-60	-108	-33	13	-13	-15	34	-69	-61	-95	-13	-32	-56	-94	36	-85	-31	-103	-18	-98	-67	-63	-1	-96	-11	-70	-68	-145	-59	0	1955	-115	-18418	-7121	-7594	-1753	-12018	-424	-5702	-6051	-8166	413	-6852	-5729	-8893	165
0.039167	-24	44	91	-57	-110	-32	13	-15	-18	8	-68	-63	-95	-15	-27	-58	-97	37	-84	-30	-102	-18	-99	-87	-63	0	-100	-9	-72	-78	-147	-74	-7	1966	-87	-18400	-5604	-7377	-1672	-11795	-445	-5327	-6045	-8041	80	-6660	-5761	-8628	112
0.040000	-25	41	90	-60	-108	-33	12	-15	-17	6	-72	-64	-95	-16	-22	-59	-90	37	-86	-35	-107	-21	-102	-72	-65	0	-101	-10	-75	-72	-147	-73	-19	1980	-60	-18383	-4672	-7163	-1631	-11565	-443	-4949	-6039	-7940	167	-6488	-5810	-8397	89
0.040833	-27	42	86	-61	-110	-33	13	-15	-6	-9	-75	-63	-96	-14	-29	-59	-100	34	-86	-28	-103	-19	-99	-66	-65	1	-98	-17	-73	-67	-146	-73	37	2000	-27	-18367	-2685	-6947	-1597	-11332	-440	-4575	-6029	-7869	537	-6334	-5864	-8197	99
0.041667	-27	41	85	-57	-110	-35	9	-16	-22	5	-75	-59	-98	-15	-28	-59	-95	34	-87	-33	-104	-23	-101	-69	-67	-4	-100	-13	-76	-70	-148	-75	128	2019	5	-18359	-1488	-6736	-1560	-11097	-428	-4223	-6022	-7825	374	-6204	-5927	-8034	111
0.042500	-24	39	85	-60	-112	-36	9	-16	-19	3	-75	-63	-100	-17	-32	-62	-105	30	-87	-31	-109	-24	-100	-65	-68	-6	-101	-14	-77	-70	-149	-79	-44	2039	45	-18354	-267	-6532	-1582	-10861	-414	-3874	-6004	-7799	173	-6092	-5989	-7910	92
0.043333	-28	38	88	-58	-111	-34	10	-12	-22	2	-75	-64	-90	-17	-31	-58	-102	35	-87	-30	-105	-23	-100	-67	-67	-4	-102	-12	-77	-73	-148	-75	177	2066	97	-18347	761	-6337	-1595	-10624	-423	-3546	-5984	-7798	1890	-6002	-6054	-7825	75
0.044167	-24	42	87	-58	-109	-35	11	-14	-19	5	-73	-61	-100	-15	-28	-57	-100	34	-84	-31	-105	-21	-98	-72	-76	-1	-98	-14	-75	-67	-139	-73	101	2092	155	-18355	1568	-6143	-1620	-10408	-382	-3239	-5958	-7815	2283	-5926	-6106	-7782	86
0.045000	-25	42	88	-58	-108	-32	13	-12	-16	7	-74	-62	-101	-17	-27	-57	-100	37	-84	-30	-107	-18	-98	-67	-62	-4	-102	-12	-72	-69	-143	-74	172	2109	216	-18364	2421	-5966	-1666	-10192	-349	-2956	-5929	-7847	1813	-5875	-6152	-7780	84
0.045833	-24	41	90	-57	-114	-31	15	-13	-17	6	-69	-61	-97	-16	-28	-55	-99	35	-84	-31	-107	-23	-98	-64	-65	0	-98	-9	-74	-65	-146	-72	112	2128	288	-18385	3113	-5791	-1729	-9994	-311	-2703	-5885	-7910	1490	-5837	-6182	-7819	66
0.046667	-24	41	90	-56	-107	-31	12	-14	-15	7	-68	-61	-95	-15	-29	-52	-96	35	-84	-30	-99	-18	-97	-63	-61	1	-96	-9	-70	-67	-147	-70	157	2143	365	-18411	3619	-5619	-1805	-9812	-298	-2474	-5837	-7979	1071	-5814	-6196	-7901	94
0.047500	-25	44	91	-56	-109	-34	10	-14	-16	8	-70	-63	-93	-14	-27	-57	-98	34	-85	-31	-102	-21	-85	-66	-63	-1	-100	-1	-73	-68	-146	-74	81	2156	442	-18450	4053	-5476	-1901	-9652	-275	-2277	-5780	-8065	711	-5795	-6188	-8019	132
0.048333	-27	42	90	-56	-113	-34	12	-14	22	7	-72	-65	-130	-18	-30	-61	-100	33	-86	-36	-105	-25	-102	-69	-66	-6	-102	-15	-76	-74	-149	-78	36	2164	501	-18502	4270	-5335	-2009	-9508	-229	-2114	-5719	-8160	979	-5782	-6156	-8177	167
0.049167	-30	38	82	-58	-115	-40	8	-21	-22	0	-77	-66	-102	-18	-30	-60	-100	30	-86	-24	-109	-26	-102	-73	-68	0	-119	-13	-76	-70	-146	-78	-65	2177	593	-18551	4366	-5207	-2133	-9382	-213	-1969	-5639	-8262	546	-5762	-6104	-8361	194
0.050000	-30	38	86	-59	-113	-36	8	-15	-19	1	-73	-67	-99	-19	-29	-55	-86	30	-86	-36	-110	-26	-102	-72	-67	-5	-103	-14	-77	-69	-148	-78	102	2189	662	-18616	4530	-5086	-2269	-9254	-198	-1855	-5556	-8372	297	-5740	-6022	-8578	36
0.050833	-25	39	84	-61	-113	-15	-24	-15	-17	1	-77	-67	-99	-18	-27	-60	-100	32	-87	-34	-107	-24	-101	-72	-70	-7	-107	-13	-68	-70	-147	-77	66	2205	729	-18683	4547	-4972	-2417	-9194	-190	-1767	-5463	-8488	254	-5701	-5917	-8820	-30
0.051667	-28	37	86	-57	-110	-34	9	-13	-19	5	-73	-63	-100	-23	-25	-58	-130	29	-87	-35	-103	-24	-100	-70	-59	-3	-101	-12	-72	-69	-147	-76	-79	2249	787	-18760	4500	-4866	-2571	-9125	-176	-1696	-5356	-8602	102	-5648	-5789	-9084	40
0.052500	-23	43	91	-53	-108	-30	15	-11	-13	7	-74	-62	-95	-12	-26	-57	-92	36	-81	-23	-100	-21	-98	-67	-58	0	-98	-14	-69	-69	-143	-74	12	2256	829	-18837	4470	-4769	-2740	-9084	-178	-1653	-5255	-8733	-24	-5572	-5648	-9371	13
0.053333	-24	41	87	-59	-110	-29	13	-11	-15	7	-58	-60	-94	-12	-23	-58	-95	30	-82	-34	-102	-23	-98	-68	-61	-1	-98	-10	-68	-69	-144	-74	-70	2288	862	-18925	4330	-4677	-2914	-9064	-171	-1623	-5139	-8862	-222	-5476	-5492	-9677	-104
0.054167	-24	42	107	-57	-108	-32	13	-14	-14	5	-69	-63	-96	-13	-27	-59	-97	35	-83	-34	-102	-22	-103	-68	-63	0	-102	-12	-70	-78	-144	-76	-24	2324	876	-19014	4145	-4589	-3096	-9064	-171	-1612	-5027	-9003	-167	-5354	-5324	-9998	-169
0.055000	-19	42	90	-60	-107	-39	13	-13	-15	6	-69	-62	-98	-13	-1	-56	-104	30	-86	-34	-105	-23	-100	-68	-60	0	-97	-13	-69	-68	-146	-76	28	2371	870	-19110	3988	-4505	-3281	-9085	-173	-1626	-4918	-9152	-113	-5200	-5157	-10333	-179
0.055833	-38	43	89	-23	-104	-34	11	-15	-17	5	-72	-63	-97	-16	-31	-63	-98	32	-85	-33	-105	-21	-98	-68	-65	-7	-100	-12	-69	-73	-149	-77	-272	2423	852	-19207	3916	-4420	-3459	-9128	-137	-1622	-4806	-9308	-736	-5016	-4985	-10674	-205
0.056667	-26	41	87	-60	-113	-40	9	-15	-19	10	-75	-53	-103	-15	-31	-62	-95	29	-87	-39	-105	-25	-105	-74	-65	-4	-101	-16	-76	-72	-148	-79	-41	2480	815	-19306	3822	-4331	-3641	-9214	-113	-1637	-4706	-9478	-251	-4805	-4818	-11020	-253
0.057500	-31	38	85	-63	-113	-34	9	-21	-18	2	-75	-65	-100	-19	-33	-62	-96	32	-88	-36	-104	-25	-102	-70	-63	-22	-101	-12	-73	-72	-149	-77	-75	2547	770	-19404	3711	-4232	-3800	-9274	-99	-1647	-4596	-9653	-676	-4561	-4655	-11377	-264
0.058333	-26	41	88	-60	-108	-44	15	-16	-15	26	-72	-64	-95	-14	-29	-62	-99	33	-85	-31	-104	-22	-102	-74	-64	-1	-101	-11	-70	-69	-143	-75	-98	2616	708	-19506	3646	-4135	-3960	-9382	-143	-1659	-4500	-9841	-611	-4289	-4504	-11726	-211
0.059167	-26	41	88	-60	-109	-33	13	-13	-17	7	-73	-62	-97	-14	-30	-62	-100	32	-83	-33	-83	-17	-95	-66	-63	-1	-99	-14	-70	-68	-146	-74	-95	2689	633	-19605	3437	-4019	-4099	-9499	-156	-1666	-4411	-10042	-499	-3989	-4365	-12074	-87
0.060000	-24	42	89	-58	-109	-33	16	-15	-16	3	-70	-56	-93	-12	-28	-62	-98	34	-76	-27	-103	-17	-98	-69	-65	-3	-97	-11	-72	-67	-144	-74	35	2765	553	-19697	3237	-3896	-4220	-9641	-154	-1664	-4330	-10252	-343	-3667	-4246	-12417	-49
0.060833	-24	44	80	-56	-108	-32	24	-13	-16	5	-70	-60	-91	-12	-28	-61	-97	29	-86	-30	-101	-19	-97	-67	-60	-1	-95	-10	-69	-66	-139	-73	-119	2840	460	-19790	3153	-3758	-4324	-9807	-128	-1651	-4258	-10480	-616	-3331	-4146	-12757	-34
0.061667	-21	42	90	-60	-110	-34	12	-16	-19	4	-74	-68	-94	-13	-28	-61	-98	34	-86	-32	-104	-21	-101	-67	-66	-3	-101	-13	-73	-72	-148	-76	-99	2924	365	-19883	3002	-3607	-4404	-9993	-102	-1635	-4199	-10721	-391	-2983	-4068	-13087	-6
0.062500	-27	36	86	-66	-110	-38	10	-16	-19	4	-75	-65	-98	-16	-31	-59	-102	34	-90	-32	-105	-22	-101	-75	-64	-3	-104	-13	-74	-72	-147	-75	-187	2990	262	-19971	2727	-3439	-4456	-10195	-135	-1595	-4142	-10971	-501	-2624	-4008	-13404	21
0.063333	-27	42	87	-62	-113	-34	15	-36	-18	2	-76	-64	-96	-11	-30	-60	-100	34	-85	-31	-103	-19	-99	-67	-64	-4	-100	-13	-73	-69	-148	-75	-119	3073	165	-20030	2763	-3250	-4476	-10415	-146	-1546	-4092	-11218	-697	-2257	-3962	-13699	27
0.064167	-28	45	89	-60	-111	-38	11	-15	-16	5	-74	-64	-97	-17	-30	-60	-97	34	-86	-34	-120	-21	-98	-68	-62	5	-98	-14	-74	-68	-144	-75	-212	3144	59	-20107	3394	-3049	-4473	-10653	-146	-1482	-4053	-11482	-638	-1889	-3940	-13978	4
0.065000	-25	39	89	-61	-108	-34	11	-17	-18	3	-73	-66	-102	-24	-30	-62	-100	32	-85	-33	-104	-23	-98	-73	-66	-4	-104	-15	-75	-72	-148	-77	-196	3217	-35	-20162	3558	-2837	-4440	-10910	-172	-1401	-4020	-11750	-550	-1536	-3935	-14235	-13
0.065833	-28	30	88	-62	-112	-40	7	-17	-22	3	-75	-65	-100	-19	-30	-63	-100	33	-84	-34	-109	-22	-88	-70	-64	0	-98	-14	-74	-69	-148	-75	-171	3293	-128	-20210	2832	-2592	-4372	-11179	-177	-1301	-3990	-12011	-615	-1178	-3938	-14466	-11
0.066667	-22	43	91	-62	-108	-33	13	-13	-17	5	-73	-64	-96	-15	-30	-59	-95	35	-85	-28	-103	-21	-99	-68	-63	-5	-98	-13	-72	-69	-147	-75	-182	3367	-218	-20238	2473	-2336	-4278	-11474	-186	-1192	-3967	-12271	-833	-843	-3958	-14679	-31
0.067500	-25	46	92	-59	-111	-34	10	-12	-15	4	-70	-62	-96	-13	-29	-58	-98	35	-82	-9	-105	-21	-119	-68	-61	-1	-97	-13	-72	-70	-144	-75	-115	3439	-301	-20259	2426	-2072	-4155	-11769	-214	-1068	-3951	-12523	-646	-523	-3991	-14856	-52
0.068333	-24	44	90	-78	-112	-33	17	-14	-16	4	-73	-66	-99	-15	-31	-61	-99	32	-84	-32	-107	-23	-99	-68	-63	-3	-100	-13	-86	-72	-148	-77	-21	3511	-386	-20275	2593	-1800	-4006	-12081	-221	-936	-3938	-12761	-393	-218	-4030	-15013	-88
0.069167	-25	38	88	-61	-113	-36	11	-16	-17	4	-73	-66	-98	-16	-31	-61	-99	35	-85	-30	-110	-25	-100	-73	-68	-4	-118	-14	-76	-73	-147	-76	-350	3584	-453	-20278	2482	-1523	-3832	-12406	-224	-784	-3928	-12987	-988	64	-4082	-15141	-96
0.070000	-27	40	88	-60	-112	-34	11	-15	-19	5	-73	-66	-99	-21	-31	-62	-100	33	-87	-33	-108	-24	-101	-68	-67	-4	-102	-13	-76	-73	-147	-77	-229	3658	-514	-20273	1812	-1232	-3640	-12742	-243	-624	-3927	-13184	-463	323	-4134	-15229	-109
0.070833	-34	42	86	-59	-115	-36	11	-15	-22	2	-74	-65	-96	-15	-30	-60	-101	33	-83	-32	-107	-26	-100	-69	-69	-5	-100	-15	-72	-68	-146	-77	-92	3746	-563	-20262	1341	-949	-3404	-13084	-256	-452	-3922	-13360	-444	567	-4193	-15290	-108
0.071667	-27	42	87	-58	-110	-31	12	-16	-39	4	-72	-61	-93	-14	-29	-59	-97	35	-85	-29	-101	-23	-99	-65	-62	-1	-96	-10	-68	-68	-144	-97	-147	3833	-606	-20241	924	-667	-3162	-13430	-302	-270	-3920	-13507	-566	779	-4252	-15322	-118
0.072500	-22	45	91	-58	-107	-31	13	-15	-18	6	-70	-61	-93	-13	-28	-59	-103	37	-83	-25	-101	-22	-99	-68	-66	-1	-99	-12	-70	-67	-144	-74	-112	3922	-637	-20224	670	-392	-2903	-13785	-316	-87	-3926	-13633	-598	971	-4320	-15328	-168
0.073333	-25	43	88	-60	-101	-31	13	-14	-26	5	-70	-58	-97	-12	-28	-60	-102	34	-90	-30	-105	-23	-99	-68	-66	-3	-102	-13	-74	-70	-147	-74	-104	4011	-668	-20208	924	-132	-2629	-14141	-313	103	-3932	-13713	-607	1135	-4393	-15312	-168
0.074167	-29	42	87	-61	-111	-34	12	-17	-23	4	-75	-64	-97	-10	-29	-60	-99	35	-86	-61	-105	-22	-98	-68	-65	0	-101	-7	-75	-69	-145	-72	-166	4111	-680	-20181	718	118	-2339	-14497	-365	303	-3939	-13766	-905	1280	-4459	-15268	-149
0.075000	-28	42	88	-59	-113	-31	13	-13	-15	5	-68	-62	-99	-10	-28	-59	-103	35	-84	-31	-107	-24	-100	-67	-67	0	-99	-14	-73	-70	-144	-74	11	4211	-681	-20144	225	344	-2045	-14881	-419	507	-3942	-13788	-523	1402	-4533	-15207	-158
0.075833	-25	41	89	-59	-110	-32	11	-13	-19	4	-72	-63	-98	-14	-29	-58	-101	35	-85	-31	-108	-26	-100	-67	-64	1	-101	-18	-75	-70	-144	-72	-112	4312	-672	-20138	-29	556	-1736	-15205	-449	712	-3948	-13775	-412	1503	-4605	-15113	-116
0.076667	-23	41	87	-58	-113	-33	11	-35	-18	2	-78	-61	-95	-16	-28	-58	-100	35	-86	-31	-107	-24	-100	-67	-60	0	-100	-14	-74	-68	-146	-72	-82	4416	-658	-20118	148	743	-1423	-15547	-462	923	-3946	-13734	-545	1585	-4672	-15044	-67
0.077500	-23	43	89	-56	-107	-32	10	-13	-17	7	-72	-63	-99	-14	-30	-59	-97	37	-84	-28	-107	-23	-99	-66	-62	1	-97	-12	-73	-69	-147	-73	-40	4526	-623	-20093	1767	903	-1100	-15879	-504	1129	-3943	-13668	-517	1647	-4725	-14942	-69
0.078333	-26	46	89	-61	-109	-43	13	-13	-19	53	-73	-59	-97	-12	-29	-57	-99	36	-84	-28	-103	-22	-98	-64	-62	1	-96	-12	-72	-67	-145	-73	-143	4638	-586	-20071	2633	1039	-783	-16199	-555	1346	-3935	-13574	-410	1689	-4802	-14839	-67
0.079167	-24	46	91	-56	-109	-30	15	-12	-14	8	-70	-60	-94	-10	-28	-56	-98	32	-83	-28	-101	-31	-97	-78	-62	3	-97	-9	-72	-69	-145	-73	-178	4747	-541	-20045	1406	1152	-465	-16497	-603	1554	-3922	-13465	-457	1711	-4867	-14735	-49
0.080000	-19	44	91	-57	-108	-31	15	-12	-12	10	-68	-61	-83	-11	-25	-53	-96	38	-82	-27	-102	-17	-95	-63	-59	4	-94	-9	-68	-63	-141	-72	-72	4860	-487	-20016	856	1234	-152	-16770	-654	1759	-3903	-13339	-376	1714	-4913	-14627	6
0.080833	-22	46	92	-45	-105	-31	16	-12	-17	6	-73	-60	-96	-14	-26	-56	-98	39	-81	-28	-103	-19	-96	-66	-62	2	-95	-11	-72	-67	-143	-73	6	4967	-427	-19983	485	1285	150	-17037	-685	1957	-3886	-13211	-217	1696	-4964	-14532	20
0.081667	-24	42	87	-63	-110	-34	36	-16	-22	5	-98	-64	-100	-16	-26	-61	-101	33	-86	-30	-105	-23	-102	-72	-65	-4	-100	-15	-73	-74	-151	-77	72	5077	-362	-19948	-79	1303	438	-17270	-732	2141	-3865	-13082	-180	1658	-5002	-14443	-16
0.082500	-30	36	81	-65	-118	-38	6	-18	-22	2	-77	-70	-102	-16	-31	-64	-102	27	-90	-35	-107	-24	-103	-70	-66	-1	-101	-15	-75	-74	-150	-78	-82	5191	-289	-19897	-354	1307	712	-17473	-817	2323	-3831	-12949	-551	1607	-5033	-14357	-14
0.083333	-24	39	86	-61	-109	-44	11	-16	-18	5	-87	-62	-97	-17	-30	-57	-100	33	-86	-32	-104	-23	-100	-69	-66	0	-101	-13	-75	-69	-148	-76	-41	5306	-199	-19847	-648	1281	971	-17641	-932	2486	-3793	-12831	-210	1537	-5045	-14283	33
0.084167	-27	39	89	-61	-112	-34	13	-15	-18	7	-73	-63	-96	-16	-27	-58	-101	37	-86	-27	-105	-22	-98	-63	-63	-5	-99	-12	-74	-68	-148	-77	4	5428	-124	-19768	-1347	1235	1209	-17770	-1003	2634	-3758	-12721	-147	1450	-5050	-14217	57
0.085000	-24	38	87	-62	-109	-34	12	-14	-15	6	-33	-61	-96	-15	-27	-58	-99	35	-85	-29	-102	-21	-98	-69	-66	0	-100	-13	-72	-68	-147	-76	-218	5548	-29	-19685	-813	1169	1414	-17877	-1082	2760	-3713	-12630	-452	1349	-5042	-14159	81
0.085833	-36	40	89	-61	-108	-33	16	-14	-18	6	-73	-61	-96	-12	-27	-61	-97	36	-85	-29	-105	-18	-91	-67	-47	2	-97	-9	-73	-66	-146	-72	-130	5667	63	-19598	3368	1081	1602	-17943	-1186	2863	-3668	-12556	-285	1238	-5025	-14117	103
0.086667	-22	43	90	-60	-108	-33	18	-12	5	8	-69	-65	-94	-11	-26	-58	-95	37	-84	-30	-100	-18	-97	-68	-61	2	-99	-15	-72	-67	-146	-74	-80	5789	161	-19501	4881	981	1755	-17981	-1273	2943	-3625	-12515	-178	1111	-4996	-14085	136
0.087500	-22	41	91	-60	-109	-34	13	-10	-14	9	-69	-60	-96	-10	-25	-56	-99	36	-84	-29	-105	-19	-94	-66	-62	2	-98	-12	-72	-64	-145	-74	-51	5908	264	-19395	2444	871	1872	-17986	-1157	2975	-3586	-12496	-503	981	-4959	-14081	163
0.088333	-26	51	89	-60	-111	-33	32	-39	-17	6	-72	-64	-95	-15	-27	-59	-100	38	-85	-27	-105	-21	-98	-70	-63	0	-97	-14	-60	-69	-148	-73	32	6024	367	-19283	1871	752	1959	-17959	-929	3017	-3539	-12504	-389	838	-4917	-14055	150
0.089167	-27	43	89	-58	-113	-35	10	-13	-22	6	-73	-61	-96	-15	-29	-63	-100	43	-84	-31	-108	-24	-100	-81	-63	0	-100	-15	-74	-70	-149	-76	16	6141	470	-19169	1231	628	2010	-17910	-746	3012	-3498	-12542	-73	697	-4865	-14048	103
0.090000	-26	38	85	-61	-114	-34	10	-17	-26	0	-75	-67	-101	-14	-32	-64	-101	33	-85	-36	-105	-24	-102	-74	-66	-3	-104	-18	-77	-74	-151	-79	-53	6246	575	-19059	396	504	2030	-17822	-213	2973	-3458	-12613	-271	554	-4814	-14054	-39
0.090833	-29	33	82	-64	-112	-40	6	-21	-22	0	-77	-67	-101	-18	-31	-62	-103	29	-88	-32	-105	-22	-101	-73	-70	-4	-100	-16	-73	-69	-150	-76	-80	6357	691	-18944	-10	391	2018	-17735	215	2915	-3410	-12701	-491	426	-4757	-14058	-281
0.091667	-25	39	87	-60	-112	-33	11	-13	28	6	-72	-60	-97	-19	-28	-61	-100	35	-84	-30	-105	-22	-99	-69	-64	-1	-98	-15	-74	-67	-146	-72	7	6453	808	-18837	-479	283	1975	-17610	151	2832	-3364	-12811	-190	303	-4694	-14068	-309
0.092500	-25	41	88	-58	-108	-30	11	-13	-17	4	-72	-60	-96	-14	-61	-55	-98	38	-82	-29	-102	-17	-95	-68	-64	-1	-98	-13	-70	-67	-145	-73	155	6540	924	-18731	-788	191	1906	-17478	207	2723	-3317	-12949	-19	192	-4639	-14081	-253
0.093333	-27	42	87	-56	-103	-31	15	-13	-68	5	-72	-59	-98	-13	-29	-57	-98	36	-84	-30	-105	-22	-98	-68	-62	0	-97	-14	-72	-70	-145	-96	26	6613	1043	-18640	-891	103	1811	-17331	420	2594	-3266	-13103	0	98	-4583	-14098	-197
0.094167	-24	44	89	-56	-110	-30	16	-11	-15	6	-70	-61	-93	-13	-28	-57	-98	40	-84	-31	-103	-18	-115	-66	-65	0	-100	-12	-68	-67	-146	-72	-31	6676	1171	-18560	-543	41	1694	-17177	596	2451	-3213	-13279	156	19	-4540	-14111	-159
0.095000	-26	42	89	-57	-108	-19	13	-13	-16	10	-75	-60	-95	-13	-29	-58	-97	36	-85	-32	-101	-21	-97	-69	-63	0	-97	-12	-70	-66	-147	-75	10	6735	1315	-18493	-655	-5	1555	-17016	648	2292	-3158	-13465	81	-39	-4489	-14121	-138
0.095833	-25	43	87	-56	-108	-33	12	-11	-17	6	-73	-62	-96	-16	-27	-60	-98	36	-83	-43	-104	-21	-96	-67	-63	-1	-96	-17	-72	-67	-145	-74	-212	6765	1436	-18439	-1455	-26	1405	-16844	722	2129	-3098	-13654	-1509	-67	-4447	-14130	-196
0.096667	-27	42	87	-59	-107	-33	13	-11	-15	15	-69	-38	-94	-14	-27	-60	-95	35	-85	-33	-103	-23	-98	-66	-60	0	-95	-13	-69	-67	-145	-69	-270	6821	1573	-18394	-2766	-23	1245	-16670	780	1965	-3038	-13870	-2562	-73	-4403	-14125	-415
0.097500	-19	42	88	-53	-108	-35	15	-14	-16	5	-70	-64	-99	-14	-30	-60	-97	16	-85	-33	-103	-21	-99	-67	-62	0	-96	-13	-73	-70	-146	-74	37	6812	1721	-18371	-7181	8	1077	-16501	786	1802	-2975	-14083	-1542	-41	-4367	-14116	-453
0.098333	17	42	84	-59	-110	-35	15	-16	-16	5	-73	-64	-99	-15	-30	-59	-100	34	-87	-35	-108	-27	-100	-68	-65	-3	-81	-16	-75	-68	-147	-72	-170	6815	1870	-18358	-8886	60	905	-16331	807	1641	-2918	-14295	-1589	-10	-4327	-14100	-305
0.099167	-28	39	87	-59	-109	-35	10	-17	-19	3	-74	-65	-98	-17	-30	-61	-100	34	-115	-33	-102	-23	-101	-69	-61	0	-98	-13	-73	-69	-148	-73	-108	6819	2030	-18352	-6435	143	736	-16156	835	1504	-2853	-14510	-1226	59	-4292	-14067	-219
0.100000	-23	42	88	-58	-109	-33	12	-15	-14	7	-72	-61	-104	-13	-28	-60	-95	36	-83	-30	-102	-22	-99	-67	-62	0	-97	-13	-70	-64	-144	-74	-153	6812	2191	-18353	-5959	251	574	-16006	824	1374	-2801	-14720	-831	156	-4248	-14028	-163
0.100833	-23	40	95	-58	-105	-32	16	-13	-17	6	-69	-60	-96	-13	-29	-59	-97	36	-80	-31	-100	-18	-108	-64	-64	2	-100	-12	-70	-66	-145	-74	-223	6814	2353	-18367	-5466	381	416	-15817	851	1263	-2752	-14927	-1031	275	-4208	-13980	-131
0.101667	-26	41	87	-58	-97	-33	8	-17	-19	8	-70	-62	-99	-13	-28	-60	-103	35	-84	-33	-105	-22	-100	-73	-67	0	-100	-14	-73	-69	-148	-75	-266	6811	2518	-18384	-4676	534	259	-15652	884	1173	-2712	-15126	-630	411	-4167	-13917	-46
0.102500	-27	38	85	-62	-114	-36	10	-17	-24	2	-75	-65	-99	-21	-32	-65	-104	35	-87	-36	-107	-26	-102	-72	-66	-4	-103	-17	-75	-72	-150	-79	-236	6789	2678	-18405	-4302	704	122	-15490	904	1109	-2683	-15312	21	572	-4122	-13847	6
0.103333	-23	37	85	-59	-110	-25	24	-17	-23	3	-75	-65	-99	-15	-30	-58	-100	30	-87	-35	-104	-23	-100	-73	-67	-4	-102	-24	-74	-69	-146	-78	-220	6784	2843	-18420	-3811	898	-19	-15334	914	1072	-2665	-15485	-4	750	-4076	-13766	36
0.104167	-26	39	85	-59	-109	-35	13	-16	-17	7	-73	-64	-95	-15	-29	-59	-97	32	-85	-33	-103	-24	-99	-67	-64	-3	-100	-15	-72	-68	-145	-75	-125	6780	2999	-18435	-3553	1104	-143	-15174	921	1060	-2660	-15627	180	946	-4024	-13674	74
0.105000	-25	41	88	-62	-110	-35	23	-17	-21	5	-77	-64	-96	-16	-29	-59	-101	32	-82	-33	-105	-23	-100	-68	-67	-5	-102	-15	-74	-69	-143	-76	-150	6792	3168	-18443	-3064	1325	-257	-15027	907	1074	-2674	-15787	379	1147	-3982	-13586	121
0.105833	-25	38	86	-61	-110	-32	13	-17	-19	5	-73	-63	-98	-15	-30	-59	-102	32	-85	-34	-105	-23	-108	-72	-66	0	-100	-14	-73	-70	-146	-76	-170	6785	3287	-18447	-2601	1546	-370	-14875	886	1114	-2702	-15905	566	1361	-3934	-13490	202
0.106667	-21	40	88	-61	-105	-34	13	-15	-43	7	-74	-66	-100	-16	-29	-60	-100	32	-85	-35	-107	-24	-99	-72	-66	-3	-105	-16	-77	-70	-147	-80	-242	6788	3413	-18443	-2292	1778	-481	-14739	842	1178	-2754	-16007	598	1566	-3898	-13399	218
0.107500	-28	37	85	-64	-109	-36	10	-17	-24	6	-76	-66	-100	-15	-30	-61	-99	30	-86	-36	-107	-24	-100	-73	-64	-3	-100	-16	-74	-68	-148	-76	-164	6799	3524	-18433	-1911	2009	-579	-14600	786	1268	-2819	-16064	601	1778	-3864	-13309	240
0.108333	-31	41	81	-61	-110	-36	10	-22	-21	4	-74	-67	-99	-17	-30	-60	-100	30	-85	-35	-111	-25	-100	-68	-68	-6	-101	-17	-78	-74	-147	-76	-65	6812	3622	-18416	-1565	2239	-682	-14465	769	1378	-2905	-16127	922	1988	-3839	-13220	257
0.109167	-27	42	87	-62	-111	-36	11	-15	-18	5	-73	-65	-97	-16	-26	-60	-102	30	-90	-35	-108	-27	-102	-70	-66	-5	-100	-16	-75	-72	-147	-78	-63	6823	3699	-18390	-1353	2458	-791	-14335	706	1507	-3007	-16143	815	2192	-3824	-13140	235
0.110000	-26	40	87	-60	-105	-36	11	-16	-21	7	-73	-64	-103	-18	-30	-59	-101	32	-86	-36	-108	-25	-101	-72	-65	-4	-101	-18	-77	-74	-148	-77	-281	6843	3761	-18359	-1012	2675	-903	-14183	594	1660	-3139	-16132	328	2375	-3825	-13071	222
0.110833	-49	39	86	-63	-113	-36	8	-18	-23	5	-75	-65	-97	-16	-30	-60	-101	32	-84	-35	-111	-23	-110	-72	-65	-6	-98	-16	-73	-72	-147	-76	60	6851	3802	-18316	-702	2877	-1023	-14067	519	1828	-3277	-16088	1106	2552	-3836	-13023	189
0.111667	-25	44	87	-58	-102	-35	13	-15	-17	7	-63	-63	-97	-16	-29	-59	-104	34	-82	-32	-105	-21	-99	-68	-64	0	-96	-13	-69	-66	-147	-78	-132	6875	3825	-18267	-570	3074	-1152	-13928	443	2014	-3431	-16014	761	2713	-3866	-12958	167
0.112500	-23	45	91	-56	-108	-33	13	-15	-14	10	-68	-59	-96	-7	-25	-64	-96	37	-82	-30	-102	-21	-103	-67	-63	2	-96	-10	-72	-67	-148	-73	-163	6888	3835	-18216	-292	3245	-1295	-13794	401	2210	-3601	-15914	724	2854	-3910	-12917	161
0.113333	-22	62	91	-52	-108	-29	16	-12	-16	6	-68	-57	-96	-11	-28	-57	-98	36	-82	-28	-101	-21	-97	-65	-61	0	-95	-8	-70	-67	-145	-73	-178	6898	3824	-18161	30	3404	-1442	-13653	361	2413	-3788	-15787	761	2977	-3972	-12891	145
0.114167	-23	45	88	-55	-110	-31	15	-13	-17	8	-73	-61	-94	-11	-26	-61	-98	36	-83	-39	-100	-21	-100	-69	-64	-3	-97	-11	-72	-68	-144	-72	-145	6905	3793	-18102	114	3542	-1611	-13514	333	2626	-4010	-15629	768	3079	-4057	-12880	136
0.115000	-23	44	89	-57	-111	-22	16	-11	-21	7	-73	-60	-99	-16	-30	-64	-103	35	-84	-30	-109	-26	-101	-70	-66	-4	-98	-14	-75	-65	-149	-79	-143	6914	3744	-18040	282	3662	-1789	-13375	370	2852	-4212	-15461	508	3161	-4163	-12885	144
0.115833	-29	42	86	-60	-115	-38	10	-22	-23	2	-76	-65	-102	-13	-30	-61	-101	27	-84	-33	-108	-25	-101	-68	-67	-3	-100	-12	-75	-72	-146	-74	73	6926	3693	-17972	326	3775	-1974	-13225	389	3081	-4448	-15263	743	3233	-4278	-12897	168
0.116667	-26	41	87	-60	-110	-32	11	-15	-17	0	-72	-63	-99	-14	-30	-59	-100	34	-88	-31	-105	-22	-99	-65	-61	-1	-99	-11	-70	-65	-146	-75	17	6927	3623	-17901	274	3874	-2163	-13076	270	3315	-4675	-15046	721	3291	-4418	-12922	172
0.117500	-24	45	90	-59	-110	-31	13	-13	-22	4	-75	-63	-95	-11	-28	-58	-101	37	-84	-4	-105	-22	-98	-67	-65	-3	-99	-11	-75	-69	-147	-76	0	6940	3550	-17821	343	3960	-2371	-12927	96	3556	-4922	-14816	655	3330	-4573	-12957	185
0.118333	-22	42	85	-63	-104	-33	13	-12	-18	5	-73	-63	-96	-11	-28	-59	-98	35	-85	-32	-102	-21	-97	-68	-65	4	-97	-12	-51	-70	-145	-74	-95	6947	3466	-17736	340	4030	-2562	-12780	-199	3799	-5176	-14569	578	3369	-4746	-13002	174
0.119167	-23	45	90	-60	-107	-31	17	-12	-17	7	-75	-63	-95	-11	-22	-43	-97	37	-82	-30	-104	-4	-97	-67	-63	0	-98	-12	-70	-66	-149	-73	-80	6959	3382	-17643	397	4095	-2760	-12635	-370	4046	-5439	-14319	563	3400	-4932	-13056	164
0.120000	-25	43	89	-57	-108	-31	25	-13	-13	6	-70	-63	-93	-13	-27	-57	-95	38	-82	-31	-100	-21	-97	-65	-62	3	-96	-10	-72	-66	-144	-70	32	6971	3292	-17550	533	4155	-2955	-12496	-344	4288	-5711	-14053	537	3430	-5133	-13119	187
0.120833	-21	51	91	-57	-107	-30	16	-12	-16	8	-72	-61	-96	-10	-25	-56	-96	37	-102	-28	-103	-18	-126	-64	-62	1	-97	-10	-74	-68	-145	-73	78	6989	3204	-17443	490	4203	-3147	-12364	-264	4525	-5990	-13787	516	3455	-5348	-13190	190
0.121667	-25	50	89	-59	-111	-32	37	-14	-16	8	-72	-62	-93	-11	-28	-61	-99	36	-85	-31	-105	-21	-101	-69	-65	0	-97	-13	-73	-69	-151	-75	89	7010	3113	-17337	332	4238	-3335	-12242	-28	4758	-6271	-13516	505	3480	-5574	-13267	171
0.122500	-28	39	86	-59	-111	-38	12	-16	-22	3	-74	-82	-102	-24	-29	-64	-100	33	-85	-34	-107	-22	-102	-72	-66	-3	-101	-17	-77	-72	-152	-77	67	7037	3023	-17232	219	4276	-3511	-12133	-14	4976	-6579	-13237	489	3511	-5814	-13350	191
0.123333	-27	41	79	-63	-117	-41	10	-14	-18	2	-74	-67	-98	-16	-31	-64	-101	33	-86	-35	-111	-25	-104	-70	-65	-1	-102	-15	-77	-88	-148	-79	-281	7073	2944	-17117	288	4300	-3683	-12037	-134	5190	-6836	-12959	-16	3548	-6062	-13439	215
0.124167	-28	36	86	-62	-117	-39	11	-19	-19	3	-74	-70	-103	-13	-33	-63	-101	34	-81	-40	-105	-21	-100	-69	-65	0	-102	-14	-76	-70	-152	-78	34	7117	2874	-17003	665	4325	-3838	-11949	-180	5390	-7117	-12665	607	3588	-6314	-13529	195
0.125000	-26	40	88	-60	-114	-35	10	-13	-32	2	-76	-65	-93	-16	-29	-62	-100	35	-86	-35	-107	-23	-101	-69	-66	-3	-101	-12	-66	-68	-148	-83	-39	7172	2811	-16889	3467	4333	-3985	-11886	-249	5578	-7387	-12367	336	3632	-6575	-13621	183
0.125833	-25	39	85	-58	-108	-33	13	-15	-19	5	-74	-64	-96	-15	-30	-62	-98	36	-77	-33	-105	-8	-100	-67	-64	0	-99	-13	-75	-70	-150	-77	-41	7235	2758	-16785	7191	4328	-4123	-11831	-253	5742	-7648	-12040	367	3673	-6841	-13718	153
0.126667	-25	42	91	-58	-110	-36	5	-13	-48	5	-72	-62	-96	-11	-26	-59	-102	35	-84	-30	-104	-21	-102	-70	-67	-1	-99	-13	-68	-68	-149	-67	20	7306	2717	-16684	5458	4308	-4252	-11803	-287	5882	-7898	-11753	337	3721	-7105	-13810	111
0.127500	-22	43	87	-57	-107	-33	13	-11	-16	4	-72	-64	-96	-13	-21	-61	-100	37	-80	-31	-101	-21	-101	-67	-64	1	-100	-11	-69	-68	-147	-77	73	7380	2689	-16594	3533	4270	-4371	-11792	-343	6002	-8133	-11434	292	3768	-7376	-13907	-42
0.128333	-25	41	78	-58	-109	-34	13	-14	-17	2	-74	-63	-96	-14	-29	-60	-100	35	-84	-32	-105	-23	-101	-73	-65	0	-101	-13	-73	-68	-147	-77	2	7468	2671	-16516	2657	4210	-4486	-11803	-379	6097	-8352	-11106	-103	3813	-7642	-14002	-236
0.129167	-30	41	86	-59	-110	-34	13	-15	-19	6	-74	-64	-101	-15	-28	-63	-100	35	-88	-34	-105	-24	-102	-68	-66	-1	-102	-14	-74	-72	-148	-77	63	7563	2661	-16452	835	4133	-4589	-11833	-434	6165	-8550	-10769	262	3843	-7905	-14089	-203
0.130000	-25	38	80	-60	-111	-36	12	-30	-19	2	-73	-65	-96	-17	-29	-61	-97	34	-87	-34	-105	-24	-103	-72	-64	-3	-103	-12	-73	-67	-137	-74	-88	7662	2671	-16398	2537	4031	-4679	-11886	-506	6202	-8729	-10422	288	3894	-8162	-14171	-139
0.130833	-27	39	84	-59	-110	-36	13	-17	-18	1	-74	-66	-99	-16	-30	-66	-102	32	-68	-32	-104	-24	-104	-73	-66	-1	-103	-13	-73	-67	-149	-78	-68	7766	2683	-16364	7904	3901	-4771	-11965	-549	6228	-8876	-10070	-25	3929	-8412	-14241	-137
0.131667	-23	51	85	-38	-108	6	12	-14	-21	2	-75	-63	-96	-17	-28	-59	-100	36	-86	-34	-108	-24	-103	-70	-66	3	-102	-14	-74	-68	-166	-76	-125	7872	2713	-16341	8940	3747	-4847	-12061	-547	6189	-9003	-9716	-329	3962	-8645	-14297	-136
0.132500	-25	37	84	-59	-110	-35	9	-14	6	3	-73	-62	-99	-15	-32	-60	-105	34	-88	-32	-102	-21	-99	-68	-59	1	-99	-11	-69	-65	-144	-76	-81	7979	2754	-16332	5484	3575	-4910	-12173	-558	6142	-9092	-9357	-167	3985	-8866	-14337	-156
0.133333	-26	40	90	-56	-110	-30	12	-15	-18	5	-70	-62	-94	-12	-28	-59	-95	38	-82	-31	-103	-22	-100	-76	-62	0	-101	-13	-74	-72	-147	-70	-63	8085	2797	-16334	3904	3364	-4961	-12310	-603	6066	-9162	-9003	-174	4003	-9080	-14369	-204
0.134167	-24	40	90	-58	-111	-34	17	-11	-17	6	-70	-63	-92	-10	-27	-66	-99	38	-84	-33	-104	-21	-99	-66	-62	0	-100	-11	-73	-65	-148	-70	-181	8187	2844	-16341	2943	3138	-5002	-12459	-629	5963	-9201	-8652	-47	4015	-9277	-14380	-276
0.135000	-25	42	89	-57	-107	-32	16	-14	0	6	-73	-63	-96	-12	-29	-59	-100	36	-85	-32	-102	-21	-99	-69	-64	0	-114	-13	-72	-68	-141	-74	-62	8279	2893	-16358	1904	2887	-5029	-12648	-633	5831	-9209	-8313	4	4015	-9463	-14374	-313
0.135833	-24	40	89	-58	-111	-32	11	-13	-16	8	-72	-63	-98	-14	-28	-59	-99	35	-86	-30	-107	-25	-97	-67	-63	-4	-98	-11	-70	-66	-146	-74	128	8364	2938	-16381	1190	2616	-5035	-12843	-595	5683	-9194	-7990	288	4012	-9628	-14349	-283
0.136667	-25	37	90	-59	-109	-32	12	-13	-15	8	-72	-64	-98	-16	-28	-59	-97	36	-84	-31	-103	-19	-98	-67	-60	0	-96	-14	-72	-65	-147	-73	-219	8442	2980	-16395	473	2328	-5025	-13054	-585	5506	-9153	-7679	1456	3990	-9783	-14311	-224
0.137500	-22	43	91	-57	-110	-35	12	-12	-16	8	-70	-62	-70	-14	-30	-59	-100	50	-85	-33	-105	-24	-96	-66	-62	-1	-95	-11	-72	-67	-144	-72	-78	8503	3014	-16410	-4	2024	-4995	-13285	-560	5316	-9085	-7398	3000	3970	-9924	-14255	-190
0.138333	-23	42	91	-56	-110	-35	15	-13	-12	7	-69	-63	-96	-16	-29	-57	-98	37	-83	-32	-103	-19	-98	-65	-64	1	-93	-15	-70	-69	-146	-72	-17	8548	3034	-16408	-669	1713	-4940	-13520	-512	5109	-8997	-7140	1916	3937	-10058	-14185	-135
0.139167	-19	41	90	-58	-108	-33	15	-12	-15	8	-78	-61	-94	-4	-27	-53	-100	36	-83	-31	-101	-17	-96	-66	-66	0	-95	-11	-70	-67	-145	-72	-102	8577	3042	-16400	-1333	1394	-4873	-13771	-528	4886	-8885	-6914	1189	3893	-10178	-14103	-83
0.140000	-24	44	91	-56	-100	-33	24	-13	-18	9	-69	-62	-99	-13	-29	-59	-100	35	-84	-30	-102	-19	-98	-67	-65	0	-97	-11	-75	-68	-147	-73	-29	8589	3039	-16374	-1766	1073	-4785	-14031	-540	4654	-8759	-6721	1036	3833	-10298	-14020	-63
0.140833	-26	43	87	-59	-110	-34	9	-16	-16	7	-73	-63	-97	-14	-25	-58	-98	18	-87	-31	-109	-18	-81	-68	-63	1	-97	-10	-72	-66	-145	-70	-4	8588	3020	-16327	-2053	750	-4679	-14292	-507	4414	-8598	-6563	803	3765	-10400	-13923	-18
0.141667	-24	41	89	-62	-117	-63	13	-15	-15	5	-73	-63	-99	-13	-28	-61	-102	34	-85	-33	-107	-21	-100	-66	-66	2	-99	-13	-75	-70	-153	-78	-137	8565	2982	-16270	-2390	426	-4558	-14557	-506	4168	-8468	-6449	85	3678	-10504	-13832	61
0.142500	-28	40	85	-62	-115	-36	9	-25	-23	3	-112	-68	-111	-15	-29	-59	-102	33	-87	-36	-108	-24	-101	-72	-66	-4	-100	-15	-76	-70	-144	-77	41	8528	2934	-16188	-2433	123	-4432	-14811	-472	3918	-8307	-6372	13	3583	-10594	-13727	92
0.143333	-56	39	88	-63	-110	-33	12	-15	-21	4	-74	-65	-99	-15	-30	-60	-103	34	-88	-32	-109	-24	-97	-68	-64	9	-101	-14	-72	-69	-147	-75	-26	8480	2874	-16088	-2575	-171	-4281	-15052	-424	3678	-8142	-6330	-65	3471	-10679	-13631	81
0.144167	-25	44	87	-59	-110	-34	12	-18	-21	7	-75	-62	-95	-32	-29	-57	-99	34	-86	-32	-107	-19	-98	-69	-67	-5	-100	-13	-72	-68	-144	-73	-94	8423	2802	-15968	-2726	-451	-4129	-15285	-424	3437	-7969	-6330	-435	3346	-10755	-13533	86
0.145000	-30	63	88	-65	-112	-34	16	-15	-19	7	-70	-63	-97	-14	-28	-60	-102	34	-86	-32	-104	-19	-100	-90	-66	-1	-100	-11	-74	-75	-147	-76	-82	8356	2720	-15836	-2885	-712	-3979	-15496	-435	3203	-7797	-6368	-769	3202	-10823	-13441	108
0.145833	-26	44	90	-57	-111	-34	15	-15	-21	6	-93	-83	-101	-12	-26	-58	-100	37	-85	-31	-108	-17	-100	-66	-64	1	-103	-11	-72	-67	-145	-73	-105	8285	2634	-15686	-2888	-960	-3831	-15687	-419	2973	-7628	-6450	-945	3040	-10879	-13352	132
0.146667	-23	43	85	-57	-109	-29	16	-13	-19	8	-70	-60	-96	-10	-29	-56	-101	34	-86	-30	-102	-17	-97	-66	-64	2	-95	-8	-72	-67	-141	-75	-179	8202	2551	-15527	-2872	-1165	-3686	-15853	-367	2754	-7470	-6559	-1069	2864	-10932	-13279	147
0.147500	-21	45	90	-60	-110	-31	12	-13	-12	5	-74	-64	-100	-12	-25	-60	-99	37	-86	-30	-104	-22	-96	-69	-63	-1	-100	-12	-76	-67	-145	-75	-103	8117	2464	-15363	-2930	-1361	-3556	-15994	-354	2542	-7325	-6711	-1071	2667	-10969	-13204	153
0.148333	-26	41	85	-63	-112	-32	13	-16	-15	5	-73	-67	-98	-15	-28	-60	-101	12	-103	-34	-107	-22	-102	-69	-66	-3	-105	-15	-75	-70	-148	-76	-9	8029	2379	-15196	-3038	-1538	-3442	-16107	-403	2323	-7186	-6888	257	2450	-11000	-13140	144
0.149167	-30	37	85	-62	-111	-39	7	-18	-25	3	-76	-68	-98	-16	-30	-63	-102	33	-87	-33	-108	-22	-101	-69	-66	-1	-104	-17	-79	-72	-149	-76	1	7944	2311	-15029	-3113	-1687	-3339	-16188	-412	2139	-7056	-7097	3151	2221	-11007	-13080	155
0.150000	-29	38	62	-61	-112	-34	12	-17	-22	3	-73	-65	-99	-15	-30	-62	-102	32	-87	-35	-110	-26	-98	-70	-67	-4	-104	-18	-75	-72	-145	-79	-220	7854	2250	-14850	-2964	-1814	-3260	-16243	-386	1944	-6942	-7330	3087	1978	-11010	-13028	171
0.150833	-29	38	84	-61	-115	-35	11	-18	-21	2	-77	-67	-102	-28	-34	-62	-102	32	-86	-34	-105	-24	-103	-72	-66	-4	-105	-16	-76	-75	-149	-78	-212	7764	2206	-14679	-2746	-1925	-3196	-16266	-309	1755	-6843	-7586	2083	1716	-10998	-12973	153
0.151667	-26	40	86	-60	-109	-34	10	-12	-15	7	-68	-63	-96	-17	-27	-61	-100	34	-82	-32	-100	-22	-103	-68	-64	0	-100	-13	-73	-68	-144	-73	21	7677	2177	-14508	-2807	-2009	-3156	-16263	-280	1570	-6757	-7853	1572	1446	-10967	-12923	154
0.152500	-23	45	88	-64	-108	-32	17	-14	-13	7	-72	-61	-96	-13	-29	-58	-99	34	-84	-28	-103	-17	-96	-65	-65	0	-99	-13	-72	-65	-142	-72	-155	7584	2159	-14342	-2633	-2082	-3130	-16239	-288	1379	-6690	-8141	953	1164	-10929	-12881	174
0.153333	-24	38	90	-56	-110	-34	15	-13	-18	6	-69	-63	-95	-12	-26	-61	-99	32	-85	-28	-103	-22	-102	-68	-62	-1	-100	-14	-72	-72	-144	-75	-91	7485	2162	-14188	-2507	-2151	-3131	-16193	-215	1184	-6640	-8433	945	868	-10877	-12855	173
0.154167	-24	40	89	-56	-107	-3	17	-15	-19	7	-68	-64	-99	-15	-28	-61	-97	34	-83	-29	-104	-19	-98	-69	-63	-3	-101	-16	-73	-72	-146	-63	-32	7388	2185	-14056	-2267	-2204	-3149	-16122	-164	980	-6611	-8750	1145	566	-10815	-12789	168
0.155000	-26	38	87	-58	-110	-33	12	-17	-17	6	-70	-65	-96	-14	-28	-60	-100	29	-83	-30	-104	-13	-99	-73	-61	-1	-101	-14	-70	-66	-145	-76	-48	7281	2222	-13904	-1935	-2257	-3186	-16040	-153	764	-6579	-9065	891	252	-10738	-12745	168
0.155833	-25	36	88	-58	-111	-33	12	-16	-6	7	-73	-65	-96	-16	-31	-62	-98	30	-85	-31	-105	-23	-102	-70	-63	-4	-101	-13	-73	-73	-148	-74	103	7170	2282	-13775	-858	-2316	-3235	-15939	-135	538	-6600	-9378	605	-59	-10653	-12707	155
0.156667	-24	38	88	-58	-109	-39	12	-18	-21	5	-70	-66	-97	-18	-30	-62	-99	30	-87	-62	-110	-23	-120	-74	-69	-9	-104	-19	-75	-73	-147	-75	8	7052	2354	-13659	-428	-2373	-3303	-15826	-142	296	-6640	-9689	439	-369	-10552	-12663	129
0.157500	-29	35	84	-61	-112	-39	9	-18	-21	1	-73	-66	-99	-17	-31	-63	-103	29	-86	-31	-108	-23	-102	-68	-67	-5	-101	-15	-75	-76	-148	-79	-16	6941	2452	-13546	-786	-2434	-3381	-15697	-124	46	-6655	-9990	84	-677	-10439	-12619	121
0.158333	-24	38	87	-57	-112	-35	11	-16	-23	4	-72	-64	-104	-18	-31	-61	-112	34	-84	-31	-109	-23	-101	-73	-64	-5	-101	-14	-75	-72	-147	-75	90	6809	2567	-13446	-813	-2512	-3463	-15553	-99	-219	-6701	-10284	-280	-983	-10310	-12578	122
0.159167	-18	41	86	-58	-133	-33	2	-13	-16	6	-69	-65	-94	-14	-27	-60	-101	32	-85	-31	-103	-19	-100	-69	-63	-4	-101	-13	-81	-72	-148	-74	29	6674	2694	-13357	-1217	-2593	-3556	-15402	-66	-496	-6758	-10564	-626	-1279	-10172	-12543	128
0.160000	-27	40	89	-57	-107	-35	15	-17	-16	4	-73	-62	-96	-14	-28	-58	-96	34	-74	-29	-104	-17	-100	-68	-66	-1	-100	-12	-70	-70	-145	-70	101	6546	2837	-13277	-2038	-2694	-3649	-15242	-42	-796	-6827	-10829	-762	-1568	-10021	-12509	113
0.160833	-23	42	90	-53	-105	-32	17	-21	-28	11	-70	-62	-93	-15	-26	-58	-96	35	-87	-29	-103	-19	-99	-64	-59	0	-100	-12	-69	-67	-141	-70	19	6409	2989	-13215	-1842	-2815	-3743	-15065	-38	-1101	-6899	-11075	-824	-1849	-9859	-12482	58
0.161667	-23	38	87	-56	-108	-32	13	-16	-17	3	-73	-63	-94	-14	-28	-59	-99	29	-70	-32	-102	-23	-100	-70	-66	-4	-101	-13	-70	-72	-145	-76	-144	6265	3151	-13166	-1666	-2953	-3842	-14886	-39	-1420	-6980	-11307	-1302	-2120	-9691	-12462	60
0.162500	-28	39	85	-60	-116	-36	11	-16	-19	4	-74	-63	-100	-17	-29	-61	-102	29	-86	-31	-104	-24	-103	-72	-67	-5	-99	-14	-64	-70	-147	-74	-49	6125	3322	-13129	-1756	-3108	-3933	-14691	-44	-1736	-7056	-11513	-1740	-2382	-9508	-12451	99
0.163333	-26	41	88	-63	-110	-35	13	-15	-17	6	-76	-63	-95	-12	-28	-60	-98	32	-87	-31	-104	-22	-100	-68	-64	-4	-101	-13	-70	-69	-146	-72	-105	5983	3500	-13100	-1978	-3284	-4028	-14485	-35	-2058	-7125	-11690	-2062	-2632	-9315	-12449	110
0.164167	-27	41	85	-50	-109	-34	13	-12	-15	8	-75	-63	-94	-15	-28	-59	-101	30	-84	-30	-107	-25	-100	-68	-63	0	-99	-14	-74	-70	-145	-100	-225	5835	3679	-13097	-2481	-3479	-4089	-14272	-10	-2385	-7190	-11853	-2055	-2873	-9122	-12453	102
0.165000	-26	40	88	-60	-112	-35	16	-16	-16	5	-74	-68	-98	-15	-34	-61	-101	29	-87	-17	-109	-26	-103	-73	-66	-1	-103	-18	-76	-75	-147	-77	53	5686	3857	-13108	-2131	-3695	-4160	-14050	-46	-2710	-7247	-11989	-1999	-3109	-8923	-12470	114
0.165833	-29	38	84	-63	-113	-38	8	-13	-26	4	-78	-66	-98	-15	-30	-61	-101	29	-87	-33	-107	-24	-100	-67	-65	-1	-100	-14	-70	-69	-145	-74	-133	5537	4034	-13137	-1331	-3923	-4214	-13815	-63	-3025	-7289	-12101	-2420	-3330	-8720	-12494	122
0.166667	-24	43	87	-59	-107	-32	12	-13	-16	7	-74	-64	-96	-11	-28	-61	-98	34	-87	-30	-103	-15	-99	-70	-60	0	-98	-13	-73	-70	-145	-77	-138	5389	4207	-13171	-832	-4172	-4255	-13573	-46	-3333	-7318	-12188	-2662	-3556	-8519	-12532	114
0.167500	-22	43	86	-67	-110	-32	15	-13	-17	7	-72	-62	-98	-11	-27	-60	-96	34	-86	-34	-105	-24	-100	-67	-63	1	-99	-11	-72	-75	-147	-75	-131	5236	4369	-13232	140	-4434	-4284	-13320	-49	-3629	-7330	-12261	-3960	-3760	-8319	-12579	107
0.168333	-27	42	87	-62	-111	-34	13	-15	-19	7	-74	-66	-99	-17	-30	-76	-100	35	-85	-32	-105	-21	-99	-67	-65	0	-102	-14	-73	-73	-148	-74	-211	5083	4526	-13311	387	-4707	-4306	-13066	-70	-3915	-7322	-12312	-5519	-3971	-8127	-12634	77
0.169167	-26	41	92	-62	-113	-34	10	-14	-19	7	-74	-64	-95	-14	-30	-61	-99	36	-87	-32	-107	-25	-101	-69	-63	27	-99	-11	-57	-72	-146	-75	-141	4924	4674	-13409	-1037	-4994	-4297	-12809	-82	-4176	-7293	-12351	-5143	-4174	-7937	-12697	63
0.170000	-26	42	87	-60	-112	-33	13	-12	-17	6	-74	-66	-96	-16	-31	-67	-101	33	-86	-33	-102	-23	-96	-70	-63	-1	-100	-12	-74	-73	-151	-78	27	4766	4804	-13525	-3778	-5288	-4278	-12552	-108	-4425	-7244	-12374	-3996	-4374	-7748	-12771	92
0.170833	-25	41	88	-62	-112	-38	11	-14	-18	5	-79	-63	-97	-17	-29	-61	-99	33	-86	-32	-110	-24	-101	-67	-64	0	-100	-13	-75	-109	-148	-74	-6	4608	4924	-13658	-2925	-5587	-4236	-12296	-100	-4654	-7178	-12385	-2459	-4559	-7592	-12842	113
0.171667	-25	44	88	-57	-108	-33	15	-10	-15	8	-75	-61	-97	-13	-26	-60	-101	40	-97	-29	-105	-23	-97	-65	-64	1	-99	-11	-73	-68	-146	-77	45	4452	5032	-13804	815	-5888	-4176	-12038	-92	-4867	-7091	-12388	-1868	-4742	-7432	-12923	52
0.172500	-25	44	90	-44	-108	-31	13	-15	-14	9	-69	-59	-95	-9	-26	-60	-96	37	-82	-30	-101	-17	-97	-69	-61	3	-94	-9	-69	-68	-146	-73	47	4294	5119	-13967	1571	-6198	-4104	-11791	-114	-5056	-6990	-12389	-2083	-4917	-7286	-13000	0
0.173333	-23	44	90	-58	-109	-33	15	-12	-17	5	-73	-61	-97	-14	-30	-63	-130	34	-84	-32	-103	-23	-98	-69	-62	-3	-100	-12	-72	-70	-148	-77	165	4131	5185	-14153	2087	-6504	-4015	-11558	-119	-5234	-6881	-12399	-1629	-5091	-7155	-13089	-156
0.174167	-32	38	87	-60	-113	-38	10	-15	-22	2	-75	-65	-98	-16	-30	-60	-101	34	-86	-30	-104	-22	-97	-70	-66	-1	-98	-11	-70	-68	-148	-74	92	3970	5241	-14347	6550	-6809	-3904	-11333	-138	-5390	-6759	-12392	-1516	-5251	-7027	-13177	-396
0.175000	-27	43	90	-59	-107	-32	12	-15	-16	4	-74	-63	-98	-14	-57	-64	-102	33	-86	-32	-109	-23	-101	-68	-64	-3	-100	-14	-75	-74	-149	-75	3	3807	5274	-14557	5958	-7118	-3779	-11117	-172	-5534	-6633	-12401	-1480	-5407	-6913	-13264	-382
0.175833	-29	41	93	-66	-111	-36	26	-16	-19	3	-76	-62	-99	-15	-30	-59	-101	32	-85	-35	-105	-24	-99	-72	-67	-4	-102	-15	-73	-73	-146	-57	75	3647	5289	-14774	3691	-7417	-3639	-10915	-196	-5666	-6516	-12415	-1166	-5548	-6804	-13352	-313
0.176667	-24	39	86	-61	-108	-33	11	-15	-16	3	-75	-66	-95	-16	-27	-61	-102	29	-88	-34	-103	-22	-98	-69	-65	-7	-98	-13	-70	-70	-147	-74	96	3484	5286	-14998	4074	-7714	-3480	-10729	-215	-5782	-6391	-12434	-1155	-5690	-6698	-13446	-322
0.177500	-28	39	88	-59	-101	-38	10	-14	-18	3	-74	-63	-98	-15	-27	-60	-100	32	-84	-34	-108	-23	-99	-74	-66	1	-99	-15	-69	-49	-148	-72	-253	3319	5262	-15233	4929	-8011	-3323	-10564	-238	-5894	-6285	-12468	-1212	-5818	-6589	-13544	-276
0.178333	-28	41	85	-61	-109	-34	11	-15	-16	4	-68	-74	-96	-14	-30	-60	-99	32	-88	-32	-103	-22	-98	-68	-62	-4	-97	-14	-70	-68	-146	-73	4	3150	5220	-15466	5406	-8325	-3149	-10413	-287	-6003	-6188	-12511	-585	-5944	-6484	-13641	-266
0.179167	-23	40	89	-58	-105	-32	12	-11	-14	1	-74	-63	-93	-14	-25	-58	-98	35	-82	-33	-103	-19	-98	-76	-63	-4	-99	-13	-70	-70	-145	-74	-45	2981	5155	-15700	4427	-8585	-2973	-10280	-350	-6103	-6109	-12564	-769	-6063	-6377	-13745	-252
0.180000	-22	42	89	-57	-108	-30	11	-12	-14	5	-70	-63	-96	-15	-28	-60	-97	36	-83	-26	-100	-18	-99	-67	-63	-1	-97	-11	-69	-66	-145	-70	-24	2807	5073	-15933	3326	-8857	-2790	-10164	-379	-6201	-6046	-12628	-348	-6180	-6259	-13856	-247
0.180833	-24	41	91	-56	-105	-31	10	-12	-36	2	-66	-63	-95	-13	-28	-57	-99	35	-83	-32	-105	-21	-99	-67	-62	-3	-100	-14	-73	-68	-160	-72	-14	2618	4968	-16147	2663	-9130	-2608	-10069	-376	-6310	-6019	-12712	-35	-6305	-6131	-13978	-195
0.181667	-26	41	85	-62	-110	-35	8	-15	-19	3	-75	-65	-99	-17	-32	-50	-102	30	-91	-41	-111	-25	-103	-73	-65	-7	-103	-15	-78	-74	-150	-77	13	2418	4836	-16378	1881	-9398	-2428	-9994	-324	-6423	-6017	-12808	-8	-6432	-6006	-14116	-143
0.182500	-28	36	74	-65	-114	-40	5	-18	-23	-3	-78	-72	-100	-22	-32	-63	-103	28	-90	-36	-109	-26	-103	-70	-65	-3	-102	-16	-77	-74	-151	-77	-114	2221	4694	-16590	1280	-9643	-2247	-9935	-324	-6532	-6030	-12914	-81	-6552	-5863	-14256	-134
0.183333	-28	39	85	-64	-112	-38	9	-16	-16	2	-74	-65	-91	-18	-31	-60	-101	32	-90	-38	-109	-28	-102	-70	-66	-4	-100	-15	-76	-72	-147	-76	-22	2008	4529	-16777	704	-9880	-2068	-9887	-363	-6647	-6072	-13032	426	-6678	-5706	-14413	-119
0.184167	-25	39	82	-44	-111	-33	9	-14	-18	2	-75	-65	-98	-17	-32	-59	-102	34	-87	-34	-107	-25	-100	-68	-75	-5	-102	-14	-78	-70	-148	-74	-146	1782	4350	-16946	262	-10099	-1905	-9852	-372	-6774	-6143	-13160	472	-6812	-5545	-14584	-94
0.185000	-29	41	85	-60	-115	-34	9	-13	-22	4	-74	-65	-97	-15	-15	-61	-97	34	-85	-16	-108	-26	-101	-73	-66	-4	-99	-14	-77	-69	-149	-75	-61	1550	4154	-17089	76	-10304	-1749	-9834	-336	-6905	-6229	-13301	344	-6951	-5371	-14765	-67
0.185833	-27	43	86	-61	-112	-33	9	-17	-21	4	-74	-63	-100	-17	-30	-60	-101	34	-85	-34	-105	-22	-99	-69	-64	-6	-99	-14	-73	-72	-145	-76	-138	1309	3940	-17206	-141	-10490	-1598	-9829	-362	-7048	-6336	-13449	328	-7096	-5195	-14961	-50
0.186667	-21	41	86	-58	-108	-33	13	-11	-15	5	-72	-62	-96	-33	-27	-57	-100	33	-83	-35	-104	-21	-100	-68	-64	0	-98	-11	-73	-68	-144	-74	-238	1053	3714	-17296	-548	-10634	-1456	-9836	-524	-7196	-6450	-13606	527	-7246	-5010	-15163	-31
0.187500	-28	42	87	-61	-110	-30	11	-13	-18	7	-72	-63	-100	-16	-31	-56	-99	37	-84	-31	-103	-22	-99	-67	-63	1	-99	-12	-73	-77	-147	-76	-233	788	3480	-17356	-869	-10798	-1326	-9849	-568	-7360	-6580	-13771	557	-7404	-4822	-15373	-27
0.188333	-24	40	86	-60	-111	-32	9	-14	-14	7	-72	-65	-107	6	-28	-56	-99	36	-86	-32	-107	-24	-99	-67	-63	-4	-100	-11	-74	-69	-148	-73	-177	535	3238	-17390	-1063	-10923	-1209	-9876	-491	-7533	-6710	-13937	556	-7570	-4623	-15585	-5
0.189167	-34	68	85	-60	-109	-31	10	-15	-22	3	-75	-63	-98	-16	-32	-61	-100	32	-85	-32	-105	-23	-94	-69	-70	-4	-101	-14	-77	-74	-151	-78	-135	244	2992	-17391	-1288	-11025	-1091	-9910	-423	-7716	-6833	-14103	498	-7743	-4424	-15798	2
0.190000	-27	38	84	-63	-113	-35	8	-18	-23	3	-77	-67	-100	-17	-32	-60	-102	30	-90	-36	-113	-27	-104	-70	-70	-10	-107	-14	-78	-74	-152	-79	-51	-34	2747	-17367	-1620	-11113	-986	-9953	-412	-7917	-6948	-14271	511	-7918	-4213	-15998	8
0.190833	-34	34	79	-64	-116	-28	6	-21	-24	8	-76	-66	-100	-17	-32	-59	-107	30	-90	-36	-107	-26	-102	-73	-67	-6	-103	-15	-75	-79	-151	-80	-183	-306	2509	-17309	-1870	-11172	-879	-9996	-561	-8121	-7036	-14423	248	-8092	-4004	-16180	67
0.191667	-23	38	84	-61	-111	-32	9	-15	-24	3	-73	-65	-96	-16	-31	-59	-98	33	-86	-33	-105	-25	-99	-68	-65	-5	-101	-11	-72	-70	-147	-73	47	-569	2288	-17228	-1969	-11219	-770	-10047	-1106	-8337	-7100	-14571	635	-8266	-3779	-16341	232
0.192500	-23	39	88	-56	-108	-32	12	-10	-17	10	-68	-61	-97	-12	-25	-56	-99	38	-84	-29	-107	-17	-98	-66	-61	2	-96	-16	-72	-67	-147	-70	-92	-827	2067	-17133	-2123	-11254	-660	-10101	-1423	-8566	-7134	-14710	405	-8444	-3545	-16477	304
0.193333	-23	42	86	-58	-108	-31	16	-11	-17	6	-87	-61	-96	-11	-25	-56	-97	36	-83	-30	-103	-21	-99	-68	-63	-1	-100	-12	-68	-68	-147	-75	-126	-1075	1868	-17018	-2117	-11281	-552	-10167	-1356	-8807	-7132	-14837	619	-8622	-3307	-16585	228
0.194167	-15	41	89	-59	-128	-33	18	-13	-15	7	-68	-64	-97	-11	-27	-56	-99	38	-83	-32	-101	-19	-96	-67	-61	1	-99	-15	-61	-65	-146	-74	-141	-1310	1678	-16894	-2049	-11300	-434	-10228	-1299	-9056	-7090	-14948	536	-8800	-3058	-16645	231
0.195000	-22	43	90	-58	-108	-31	16	-14	-16	5	-69	-68	-97	-14	-28	-60	-101	37	-83	-31	-104	-22	-99	-66	-64	-3	-100	-14	-75	-68	-147	-74	-51	-1528	1515	-16763	-2533	-11321	-311	-10300	-1181	-9320	-7006	-15045	549	-8981	-2799	-16666	206
0.195833	-24	41	81	-52	-109	-32	12	-13	-17	6	-69	-62	-95	-14	-28	-55	-98	38	-84	-32	-105	-22	-99	-67	-63	0	-110	-14	-73	-68	-147	-72	-159	-1730	1368	-16626	-3391	-11344	-179	-10381	-1133	-9588	-6878	-15120	726	-9160	-2530	-16638	171
0.196667	-26	41	87	-59	-108	-32	12	-14	-15	7	-72	-63	-94	-13	-26	-52	-97	36	-83	-27	-102	-18	-98	-66	-64	-1	-97	-13	-72	-68	-146	-74	-27	-1910	1243	-16491	-3561	-11371	-34	-10476	-1073	-9847	-6705	-15178	1348	-9344	-2254	-16559	147
0.197500	-24	40	87	-61	-114	-38	12	-16	-18	6	-70	-63	-98	-13	-29	-57	-100	36	-85	-30	-108	-21	-100	-57	-66	0	-99	-11	-72	-69	-148	-74	-16	-2078	1132	-16364	-3640	-11415	114	-10568	-1016	-10129	-6488	-15225	1128	-9525	-1970	-16424	108
0.198333	-26	42	88	-59	-110	-34	12	-19	7	6	-69	-70	-101	-16	-30	-59	-100	36	-88	-32	-107	-23	-100	-67	-64	-5	-100	-17	-75	-70	-148	-76	-110	-2231	1084	-16249	-3351	-11468	284	-10677	-759	-10403	-6231	-15254	843	-9713	-1683	-16245	95
0.199167	-22	37	88	-59	-112	-38	11	-16	-17	3	-70	-65	-95	-14	-29	-59	-100	36	-82	-33	-104	-22	-98	-68	-62	0	-98	-13	-49	-68	-149	-75	-169	-2357	965	-16139	-2754	-11535	467	-10786	-514	-10667	-5931	-15261	1037	-9907	-1389	-16006	72
0.200000	-24	42	90	-58	-110	-35	13	-13	-15	5	-70	-63	-95	-11	-28	-57	-98	40	-83	-41	-102	-18	-97	-67	-62	0	-98	-13	-72	-66	-148	-72	-64	-2474	895	-16045	-3079	-11621	661	-10917	-493	-10928	-5597	-15264	1163	-10104	-1103	-15730	46
0.200833	-21	44	89	-57	-125	-32	26	-13	-17	7	-69	-62	-95	-12	-27	-57	-98	35	-83	-29	-101	-17	-96	-67	-64	0	-98	-13	-70	-68	-146	-73	10	-2583	834	-15968	-4018	-11727	872	-11064	-486	-11177	-5231	-15253	954	-10309	-826	-15412	53
0.201667	-26	40	86	-57	-109	-33	13	-16	-17	6	-72	-56	-97	-16	-29	-62	-99	32	-85	-32	-105	-22	-101	-68	-65	-3	-102	-16	-73	-73	-148	-75	10	-2686	766	-15927	-3569	-11860	1091	-11225	-497	-11416	-4844	-15237	893	-10523	-564	-15060	37
0.202500	-35	41	86	-59	-111	-35	11	-17	-17	6	-70	-66	-99	-15	-30	-59	-100	33	-92	-32	-103	-23	-99	-67	-62	-5	-101	-14	-75	-68	-149	-76	84	-2785	695	-15862	-1431	-12001	1329	-11406	-326	-11641	-4427	-15214	973	-10751	-324	-14679	20
0.203333	-23	40	86	-58	-110	-33	12	-15	-17	-3	-66	-63	-97	-15	-27	-61	-104	32	-84	-30	-104	-22	-97	-69	-66	-3	-100	-12	-73	-69	-149	-75	38	-2881	587	-15829	1399	-12163	1577	-11606	-115	-11845	-3992	-15186	1122	-10982	-104	-14280	10
0.204167	-26	43	109	-56	-109	-33	10	-15	-18	6	-74	-62	-94	-15	-28	-58	-98	32	-83	-30	-103	-21	-98	-61	-63	-4	-101	-12	-67	-69	-148	-73	-307	-2983	498	-15813	1657	-12344	1842	-11824	-32	-12041	-3547	-15154	901	-11224	80	-13879	8
0.205000	-24	39	85	-58	-107	-34	15	-14	-15	6	-74	-62	-103	-11	-30	-59	-93	34	-85	-28	-104	-21	-99	-68	-64	0	-97	-11	-72	-68	-146	-75	-29	-3094	357	-15807	1784	-12497	2112	-12067	66	-12219	-3084	-15126	1212	-11480	227	-13480	0
0.205833	-24	42	87	-56	-111	-32	13	-15	-19	7	-75	-62	-97	-12	-27	-60	-99	33	-83	-32	-100	-22	-101	-64	-64	-1	-99	-10	-69	-75	-147	-74	26	-3218	192	-15809	2094	-12744	2398	-12332	94	-12385	-2622	-15099	938	-11743	333	-13088	-16
0.206667	-23	42	87	-57	-111	-33	12	-14	-19	7	-64	-63	-96	-16	-28	-62	-99	32	-86	-34	-103	-23	-100	-70	-64	-5	-100	-14	-73	-69	-148	-75	-55	-3369	-22	-15827	981	-12959	2691	-12624	-389	-12544	-2132	-15071	847	-12016	392	-12719	-24
0.207500	-26	39	85	-61	-112	-38	10	-17	-22	3	-76	-70	-97	-17	-27	-59	-100	33	-85	-33	-110	-22	-97	-70	-65	-1	-100	-13	-76	-68	-147	-76	-31	-3535	-279	-15847	665	-13180	2999	-12936	-1848	-12680	-1687	-15048	792	-12293	406	-12372	-33
0.208333	-27	40	85	-60	-110	-8	12	-14	-21	6	-75	-64	-100	-13	-30	-60	-102	33	-86	-33	-108	-23	-102	-68	-66	-4	-101	-12	-77	-92	-148	-77	-44	-3703	-584	-15876	859	-13405	3310	-13273	-2197	-12813	-1222	-15024	604	-12579	368	-12057	-65
0.209167	-28	40	85	-59	-112	-36	11	-17	-18	5	-77	-66	-98	-17	-31	-61	-100	32	-85	-34	-113	-24	-103	-70	-66	-3	-100	-15	-73	-74	-148	-77	-60	-3965	-937	-15910	315	-13624	3626	-13630	-1013	-12934	-762	-14995	35	-12867	283	-11773	-67
0.210000	-26	38	84	-60	-115	-38	10	-16	-17	3	-75	-64	-97	-16	-29	-51	-101	29	-85	-38	-109	-26	-102	-72	-66	-4	-101	-14	-75	-72	-148	-78	25	-4224	-1340	-15947	-1463	-13835	3951	-14006	-368	-13056	-316	-14965	149	-13143	151	-11529	-70
0.210833	-28	44	85	-60	-110	-36	10	-26	-21	4	-75	-67	-99	-19	-30	-64	-103	29	-84	-34	-108	-26	-102	-73	-64	-4	-107	-13	-78	-67	-149	-79	8	-4518	-1784	-15990	-4798	-14034	4262	-14399	-9	-13164	140	-14925	81	-13428	-16	-11320	-94
0.211667	-25	38	86	-61	-111	-38	11	-14	-16	6	-65	-62	-94	-19	-27	-60	-88	35	-83	-31	-105	-23	-101	-69	-65	1	-98	-12	-70	-68	-145	-74	106	-4843	-2274	-16035	-4688	-14224	4592	-14808	423	-13273	574	-14875	-284	-13694	-224	-11142	-73
0.212500	-23	40	88	-57	-108	-31	16	-10	-16	8	-72	-61	-97	-12	-25	-57	-98	33	-83	-49	-103	-18	-101	-66	-62	0	-97	-9	-70	-67	-145	-76	5	-5211	-2802	-16087	-3183	-14393	4903	-15225	749	-13378	994	-14813	-499	-13953	-464	-11012	-63
0.213333	-27	42	90	-58	-107	-31	16	-13	-29	8	-68	-62	-98	-13	-28	-57	-97	35	-82	-29	-101	-22	-100	-67	-61	-1	-100	-8	-72	-67	-142	-75	-130	-5601	-3360	-16151	-3012	-14543	5196	-15653	1072	-13487	1398	-14739	-537	-14206	-732	-10886	-60
0.214167	0	43	90	-59	-108	-31	15	-12	-17	7	-70	-64	-95	-15	-29	-60	-97	35	-83	-30	-146	-25	-99	-67	-62	-1	-98	-10	-51	-69	-147	-77	34	-6021	-3939	-16228	-2254	-14674	5492	-16080	1344	-13594	1782	-14650	-639	-14446	-1015	-10800	-73
0.215000	-26	38	88	-58	-110	-34	13	-14	-22	4	-114	-67	-96	-15	-27	-62	-101	33	-84	-33	-105	-24	-102	-73	-65	-5	-103	-12	-75	-73	-150	-80	1	-6450	-4523	-16315	-1136	-14775	5755	-16507	1497	-13704	2142	-14542	-820	-14679	-1312	-10728	-66
0.215833	-28	28	86	-60	-111	-40	9	-15	-19	4	-77	-67	-101	-17	-28	-64	-101	30	-86	-32	-108	-24	-115	-68	-64	-3	-101	-14	-69	-70	-147	-78	-43	-6887	-5098	-16406	69	-14862	6013	-16921	1648	-13805	2487	-14408	-875	-14883	-1603	-10670	-52
0.216667	-24	38	87	-61	-110	-33	12	-13	-18	4	-76	-64	-98	-15	-27	-40	-102	33	-85	-32	-104	-23	-101	-67	-65	-1	-103	-12	-72	-73	-145	-79	29	-7313	-5651	-16508	595	-14916	6240	-17331	1803	-13912	2806	-14257	-687	-15080	-1890	-10623	-50
0.217500	-32	37	86	-60	-110	-33	12	-15	-18	4	-72	-65	-96	-15	-29	-62	-99	33	-86	-32	-104	-24	-100	-47	-65	0	-102	-13	-76	-74	-147	-78	-164	-7731	-6178	-16627	42	-14948	6436	-17702	1904	-14012	3101	-14086	-1146	-15265	-2161	-10579	-27
0.218333	-23	39	88	-61	-107	-34	13	-12	-21	36	-72	-65	-99	-15	-26	-60	-98	33	-83	-30	-103	-22	-99	-67	-64	-3	-100	-14	-76	-74	-145	-74	-34	-8119	-6643	-16759	-535	-14954	6606	-18057	1924	-14108	3367	-13895	-784	-15436	-2410	-10534	-21
0.219167	-25	42	89	-60	-107	-33	17	-11	-19	4	-69	-60	-95	-14	-25	-58	-100	34	-83	-32	-105	-8	-98	-66	-65	18	-102	-11	-69	-69	-146	-77	74	-8457	-7051	-16904	-174	-14946	6738	-18376	1935	-14204	3605	-13684	-412	-15596	-2634	-10489	-22
0.220000	-24	42	91	-57	-107	-32	18	-11	-15	7	-62	-43	-97	-16	-27	-59	-101	37	-81	-30	-102	-22	-97	-66	-63	3	-99	-11	-75	-70	-146	-75	-112	-8746	-7386	-17056	495	-14914	6844	-18664	1970	-14293	3814	-13465	-486	-15751	-2818	-10431	-15
0.220833	-23	46	96	-57	-113	-30	30	-9	-14	8	-67	-61	-97	-11	-24	-56	-97	37	-82	-30	-103	-21	-98	-65	-58	4	-98	-10	-72	-67	-145	-75	-9	-8970	-7637	-17222	871	-14872	6910	-18914	1941	-14376	3995	-13228	-408	-15895	-2960	-10370	-17
0.221667	-24	41	87	-57	-110	-35	15	1	-16	7	-72	-63	-102	-16	-29	-57	-100	34	-87	-33	-105	-19	-99	-68	-63	0	-102	-14	-75	-70	-149	-77	26	-9128	-7804	-17401	1325	-14824	6943	-19119	1854	-14457	4136	-12991	-172	-16041	-3063	-10307	-34
0.222500	-27	38	88	-62	-114	-39	11	-15	-22	4	-73	-67	-100	-17	-28	-60	-104	34	-88	-32	-110	-24	-102	-58	-67	-3	-101	-18	-76	-74	-148	-78	-155	-9204	-7873	-17591	1670	-14774	6948	-19279	1777	-14524	4253	-12746	-314	-16171	-3110	-10226	-39
0.223333	-28	39	86	-63	-113	-34	15	-9	-17	4	-74	-79	-99	-18	-31	-63	-104	32	-91	-34	-108	-24	-102	-70	-69	-4	-103	-16	-75	-74	-151	-81	-105	-9194	-7852	-17780	2078	-14725	6930	-19387	1772	-14589	4339	-12503	-306	-16312	-3108	-10142	-29
0.224167	-31	38	88	-61	-115	-39	7	-19	-24	2	-76	-66	-99	-16	-30	-62	-101	32	-88	-33	-107	-23	-104	-70	-66	-17	-103	-14	-74	-72	-148	-76	24	-9093	-7738	-17970	1570	-14683	6893	-19444	1776	-14643	4398	-12261	-45	-16443	-3044	-10038	-34
0.225000	-25	39	86	-58	-113	-33	13	-15	-9	6	-75	-72	-96	-17	-32	-60	-102	34	-86	-36	-104	-19	-101	-67	-65	1	-102	-13	-74	-70	-149	-78	-147	-8914	-7539	-18149	1281	-14653	6837	-19451	1659	-14668	4428	-12029	-111	-16568	-2928	-9934	-17
0.225833	-29	40	88	-61	-111	-34	10	-15	-21	6	-73	-65	-98	-14	-25	-61	-100	33	-84	-33	-104	-19	-104	-70	-64	1	-102	-12	-74	-68	-146	-77	-107	-8647	-7263	-18349	2076	-14643	6770	-19412	1528	-14720	4428	-11805	-168	-16691	-2760	-9824	13
0.226667	-27	40	87	-57	-107	-33	15	-12	-18	12	-72	-63	-95	-16	-27	-60	-96	32	-85	-33	-108	-19	-97	-67	-63	0	-99	-12	-74	-67	-146	-74	-50	-8309	-6921	-18509	2467	-14651	6703	-19324	1221	-14740	4404	-11599	-26	-16803	-2538	-9713	-28
0.227500	-22	43	87	-57	-109	-33	11	-16	-19	5	-75	-62	-98	-14	-28	-59	-100	34	-82	-4	-107	-19	-97	-66	-64	-1	-102	-14	-72	-70	-144	-75	-30	-7904	-6525	-18704	2462	-14685	6631	-19193	882	-14755	4360	-11428	73	-16908	-2267	-9601	-62
0.228333	-28	40	74	-58	-112	-33	11	-15	-62	4	-72	-63	-96	-14	-31	-60	-102	32	-85	-33	-104	-23	-100	-69	-63	1	-98	-13	-76	-72	-149	-43	-10	-7451	-6093	-18864	2121	-14741	6566	-19014	844	-14754	4300	-11233	38	-17000	-1947	-9495	-36
0.229167	-27	43	88	-59	-111	-35	11	-14	-18	4	-75	-68	-101	-16	-29	-60	-100	34	-86	-35	-109	-21	-97	-69	-72	0	-104	-15	-74	-68	-146	-75	-25	-6953	-5632	-19009	1861	-14816	6511	-18791	683	-14742	4220	-11076	36	-17072	-1585	-9393	-6
0.230000	-27	39	86	-60	-110	-36	13	-14	-7	6	-73	-65	-96	-16	-18	-78	-102	34	-86	-35	-105	-21	-98	-69	-63	-3	-101	-15	-75	-68	-148	-76	1	-6430	-5169	-19138	2810	-14909	6468	-18530	453	-14710	4121	-10935	149	-17123	-1194	-9304	9
0.230833	-26	44	87	-59	-108	-38	10	-15	-22	3	-75	-65	-96	-21	-31	-62	-100	33	-85	-32	-107	-25	-100	-66	-64	-3	-101	-15	-76	-94	-148	-76	-103	-5895	-4710	-19240	6212	-15019	6444	-18233	322	-14668	4022	-10815	-131	-17142	-776	-9226	-6
0.231667	-27	39	86	-60	-112	-35	11	0	-23	1	-76	-64	-97	-17	-32	-61	-102	32	-87	-36	-104	-25	-100	-73	-65	-3	-101	-15	-73	-70	-145	-75	-294	-5366	-4268	-19323	8237	-15132	6437	-17901	227	-14601	3917	-10709	-111	-17129	-345	-9163	-30
0.232500	-24	43	87	-58	-112	-33	8	-15	-17	3	-73	-64	-97	-18	-31	-55	-100	35	-82	-25	-99	-24	-97	-67	-62	0	-97	-12	-74	-69	-144	-70	-33	-4845	-3854	-19372	6089	-15250	6452	-17530	128	-14514	3807	-10616	210	-17076	110	-9124	-51
0.233333	-25	43	90	-58	-114	-40	15	-17	-15	6	-72	-64	-97	-13	-28	-59	-99	35	-85	-34	-108	-24	-98	-67	-63	0	-98	-10	-75	-66	-138	-73	-169	-4347	-3484	-19404	5339	-15369	6479	-17136	37	-14416	3691	-10545	-127	-16984	556	-9108	-68
0.234167	-24	45	91	-59	-108	-34	16	-15	-17	5	-74	-65	-97	-18	-31	-60	-97	37	-84	-15	-104	-22	-99	-68	-63	4	-97	-15	-72	-69	-148	-75	-138	-3891	-3157	-19414	4977	-15471	6526	-16716	-1	-14289	3575	-10479	-275	-16853	1004	-9120	-68
0.235000	-22	43	90	-58	-113	-35	11	-15	-16	6	-75	-63	-95	-32	-32	-59	-96	36	-87	-32	-107	-24	-99	-69	-62	0	-101	-13	-73	-69	-144	-74	-118	-3483	-2888	-19395	4210	-15568	6571	-16271	-28	-14142	3455	-10421	-291	-16670	1421	-9158	-87
0.235833	-36	43	88	-57	-110	-34	12	-15	-15	5	-73	-65	-98	-19	-30	-59	-97	34	-84	-32	-102	-23	-96	-67	-81	-3	-98	-10	-76	-70	-146	-75	-135	-3123	-2667	-19345	3668	-15617	6635	-15800	-39	-13968	3346	-10365	-190	-16444	1820	-9221	-108
0.236667	-23	42	90	-59	-110	-39	10	-14	-17	5	-72	-67	-97	-16	-28	-60	-97	34	-85	-30	-103	-24	-98	-70	-63	0	-101	-12	-70	-67	-145	-74	-126	-2826	-2523	-19278	3172	-15651	6692	-15317	-5	-13775	3230	-10312	-306	-16176	2190	-9325	-135
0.237500	-24	39	90	-57	-105	-32	12	-15	-19	3	-70	-64	-96	-16	-28	-62	-102	35	-86	-32	-108	-24	-97	-70	-62	0	-96	-11	-75	-70	-148	-77	38	-2583	-2388	-19194	2655	-15651	6746	-14827	-15	-13550	3118	-10259	-77	-15867	2522	-9456	-173
0.238333	-27	43	91	-60	-111	-36	13	-15	-18	5	-69	-63	-98	-13	-28	-60	-102	35	-84	-31	-102	-22	-96	-72	-63	0	-105	-11	-68	-67	-145	-74	-73	-2398	-2319	-19089	2255	-15613	6785	-14325	-55	-13314	3000	-10205	-191	-15505	2816	-9615	-180
0.239167	-21	42	92	-56	-108	-34	15	-13	-17	5	-73	-63	-96	-14	-27	-60	-102	35	-84	-41	-102	-22	-95	-75	-64	0	-98	-9	-68	-67	-145	-76	-64	-2277	-2287	-18971	1705	-15532	6805	-13823	35	-13051	2876	-10143	-680	-15115	3060	-9807	-184
0.240000	-23	45	91	-56	-109	-32	10	-17	-15	4	-73	-63	-96	-15	-29	-59	-98	36	-86	-31	-103	-24	-97	-69	-65	-3	-100	-10	-74	-68	-145	-73	-13	-2204	-2290	-18848	1020	-15432	6805	-13321	439	-12777	2746	-10081	-775	-14701	3259	-10021	-121
0.240833	-27	42	88	-61	-115	-35	10	-14	-18	5	-72	-66	-97	-15	-26	-60	-100	29	-84	-30	-102	-21	-97	-67	-63	0	-103	-9	-69	-66	-145	-74	2	-2182	-2317	-18715	644	-15279	6773	-12822	1740	-12484	2607	-10002	-710	-14270	3406	-10259	54
0.241667	-26	40	89	-61	-109	-36	12	-15	-43	3	-73	-63	-84	-15	-29	-60	-102	32	-88	-33	-105	-25	-101	-73	-65	-1	-101	-11	-72	-73	-148	-64	-18	-2201	-2355	-18581	280	-15113	6705	-12330	2948	-12187	2453	-9915	-740	-13832	3504	-10508	102
0.242500	-31	36	85	-62	-114	-34	10	-14	-18	3	-74	-65	-102	-14	-44	-81	-104	29	-95	-36	-108	-24	-102	-72	-65	-3	-101	-14	-74	-72	-146	-78	-34	-2265	-2402	-18452	25	-14919	6604	-11850	2331	-11888	2298	-9808	-677	-13397	3556	-10772	29
0.243333	-27	41	88	-60	-113	-34	13	-13	-24	-6	-74	-67	-100	-15	-30	-58	-99	32	-85	-34	-104	-25	-99	-72	-66	-4	-101	-13	-74	-73	-150	-76	5	-2360	-2437	-18321	-233	-14713	6464	-11389	1369	-11599	2117	-9690	-613	-12975	3564	-11045	3
0.244167	-25	40	88	-61	-109	-33	10	-15	-16	5	-72	-64	-96	-17	-30	-58	-99	33	-61	-34	-107	-27	-97	-67	-62	23	-101	-11	-76	-70	-147	-73	-85	-2472	-2462	-18201	-766	-14508	6291	-10941	713	-11315	1929	-9549	-841	-12577	3531	-11315	-24
0.245000	-23	41	87	-58	-110	-34	12	0	-19	6	-72	-65	-96	-17	-29	-58	-101	35	-83	-31	-104	-23	-99	-69	-64	-1	-100	-14	-75	-72	-147	-74	-303	-2609	-2468	-18086	-1013	-14274	6076	-10514	-62	-11050	1717	-9384	-2385	-12225	3457	-11576	-18
0.245833	-23	43	89	-61	-108	-34	13	-12	-17	8	-70	-61	-97	-13	-28	-57	-98	35	-82	-41	-110	-25	-98	-68	-56	0	-98	-9	-70	-72	-145	-70	120	-2760	-2458	-17985	-1522	-14114	5827	-10105	-529	-10810	1503	-9196	-4535	-11911	3356	-11822	-134
0.246667	-25	43	90	-56	-109	-34	12	-10	-14	8	-69	-61	-100	-12	-27	-55	-99	36	-80	-30	-104	-21	-98	-67	-60	0	-98	-13	-73	-68	-145	-63	-60	-2917	-2421	-17914	-1985	-13944	5550	-9719	-436	-10606	1276	-8988	-4423	-11669	3227	-12055	-238
0.247500	-21	42	87	-58	-112	-32	10	-11	-16	5	-73	-64	-96	-14	-27	-57	-122	35	-85	-32	-100	-23	-98	-69	-61	-1	-101	-11	-73	-67	-146	-73	-61	-3087	-2352	-17830	-2118	-13819	5241	-9361	-350	-10443	1039	-8764	-2917	-11486	3081	-12256	-196
0.248333	-25	18	88	-60	-109	-36	11	-19	-19	4	-72	-66	-98	-18	-31	-61	-101	32	-86	-34	-105	-26	-101	-70	-65	-6	-107	-18	-76	-74	-129	-77	-148	-3263	-2255	-17773	-2115	-13731	4911	-9021	-584	-10315	800	-8509	-2767	-11382	2917	-12439	-197
0.249167	-28	38	84	-65	-113	-39	9	-21	-21	2	-75	-66	-97	-15	-32	-67	-102	33	-86	-34	-107	-24	-103	-81	-66	-7	-103	-15	-74	-70	-151	-77	-120	-3427	-2129	-17728	-2142	-13686	4574	-8706	-1078	-10238	566	-8225	-2223	-11342	2750	-12574	-198
0.250000	-27	41	85	-59	-113	-18	10	-16	-8	4	-74	-64	-57	-15	-32	-63	-103	32	-86	-38	-108	-25	-101	-70	-67	-7	-102	-16	-75	-74	-149	-79	-115	-3606	-1977	-17694	-2029	-13691	4240	-8410	-1399	-10208	344	-7937	-1505	-11383	2588	-12672	-148
0.250833	-28	38	82	-69	-115	-35	8	-22	-24	0	-73	-69	-100	-17	-30	-60	-104	32	-85	-36	-109	-28	-99	-75	-70	6	-103	-14	-75	-73	-147	-75	39	-3753	-1802	-17670	-1981	-13745	3900	-8133	-1446	-10228	141	-7623	-171	-11499	2433	-12735	-96
0.251667	-30	40	85	-59	-112	-36	9	-16	-19	4	-70	-65	-99	-16	-28	-61	-100	33	-86	-33	-104	-22	-99	-68	-62	-4	-99	-12	-74	-74	-146	-75	-112	-3904	-1606	-17651	-1952	-13853	3582	-7871	-1473	-10292	-32	-7295	537	-11679	2299	-12730	-35
0.252500	-21	44	89	-57	-109	-30	13	-12	-17	6	-70	-63	-94	-14	-26	-68	-96	37	-82	-10	-99	-19	-97	-68	-62	-3	-99	-13	-72	-68	-144	-70	-96	-4043	-1396	-17653	-1879	-14014	3278	-7635	-1440	-10413	-178	-6962	938	-11922	2177	-12691	5
0.253333	-24	42	81	-58	-105	-28	16	-22	-15	3	-69	-61	-94	-13	-27	-58	-103	35	-84	-31	-102	-21	-96	-68	-61	-1	-95	-30	-70	-68	-142	-99	-34	-4180	-1177	-17660	-2256	-14223	3006	-7417	-1423	-10572	-281	-6620	1629	-12227	2075	-12606	15
0.254167	-25	42	87	-58	-109	-31	15	-14	-16	4	-70	-62	-96	-15	-27	-58	-80	37	-81	-31	-105	-21	-109	-67	-63	-3	-98	-15	-72	-68	-144	-73	-55	-4300	-955	-17662	-2744	-14479	2768	-7218	-1365	-10781	-344	-6287	2058	-12578	2006	-12479	109
0.255000	-25	45	86	-60	-108	-5	13	-12	-16	5	-92	-62	-96	-16	-29	-58	-99	35	-82	-33	-105	-22	-99	-69	-65	0	-100	-14	-73	-67	-144	-81	-152	-4410	-730	-17674	-2133	-14771	2572	-7040	-1334	-11028	-348	-5961	142	-12961	1966	-12314	196
0.255833	-26	41	87	-59	-110	-33	11	-16	-21	4	-73	-65	-96	-15	-30	-59	-100	37	-80	-32	-104	-23	-104	-69	-63	0	-97	-15	-76	-72	-147	-74	-161	-4509	-517	-17683	-1619	-15100	2421	-6874	-1337	-11308	-301	-5650	-2157	-13369	1963	-12109	188
0.256667	-26	41	86	-63	-113	-23	11	-17	-22	3	-73	-68	-99	-17	-31	-62	-102	34	-88	-36	-108	-25	-102	-73	-63	-3	-101	-16	-74	-72	-150	-79	-19	-4583	-316	-17695	-3761	-15449	2317	-6731	-1322	-11617	-198	-5377	0	-13793	1988	-11875	168
0.257500	-29	39	82	-62	-113	-36	7	-22	-24	0	-77	-69	-101	-17	-25	-64	-102	36	-85	-34	-107	-23	-102	-75	-65	-1	-99	-16	-76	-73	-149	-78	35	-4664	-131	-17697	-6772	-15813	2267	-6608	-1284	-11943	-27	-5131	1941	-14215	2051	-11607	148
0.258333	-31	43	84	-60	-111	-18	10	-17	-17	7	-72	-66	-96	-16	-30	-60	-98	35	-84	-35	-107	-25	-97	-69	-65	0	-112	-14	-96	-72	-145	-76	-253	-4723	30	-17699	-5524	-16190	2265	-6508	-1214	-12288	196	-4927	2837	-14627	2147	-11323	138
0.259167	-25	41	90	-59	-110	-34	13	-15	-18	5	-70	-64	-96	-15	-31	-60	-100	36	-84	-41	-104	-21	-97	-69	-64	0	-98	-13	-75	-68	-148	-76	25	-4760	178	-17697	-4068	-16564	2315	-6432	-1153	-12638	484	-4771	5852	-15023	2267	-11020	174
0.260000	-24	41	90	-58	-108	-32	15	-14	-17	8	-72	-62	-94	-12	-30	-58	-98	36	-82	-29	-104	-21	-100	-69	-61	3	-94	-10	-72	-69	-146	-73	-45	-4790	298	-17687	-3673	-16938	2416	-6385	-1148	-12995	814	-4674	7454	-15391	2427	-10710	205
0.260833	-23	63	90	-55	-108	-31	15	-12	-16	11	-69	-62	-99	-12	-26	-58	-96	38	-81	-31	-99	-21	-94	-67	-61	15	-96	-12	-69	-68	-144	-75	-73	-4809	384	-17672	-1727	-17301	2559	-6365	-1074	-13356	1191	-4637	8196	-15728	2604	-10401	217
0.261667	-27	43	88	-62	-109	-29	13	-17	-16	4	-70	-64	-96	-15	-26	-59	-100	34	-85	-35	-104	-22	-100	-72	-64	0	-100	-18	-74	-68	-145	-75	-25	-4828	442	-17659	-1258	-17649	2740	-6383	-1008	-13707	1604	-4666	6258	-16030	2803	-10099	232
0.262500	-26	40	88	-61	-112	-36	12	-15	-21	4	-73	-64	-100	-21	-30	-60	-105	34	-86	-32	-108	-24	-100	-72	-65	0	-100	-14	-78	-70	-149	-77	-88	-4810	478	-17632	-2252	-17978	2960	-6433	-1004	-14047	2049	-4761	4988	-16288	3024	-9806	257
0.263333	-24	42	86	-61	-110	-50	11	-15	-23	6	-70	-62	-97	-16	-27	-58	-103	34	-86	-32	-107	-22	-98	-69	-65	0	-100	-10	-73	-70	-146	-75	-264	-4786	492	-17601	-3352	-18279	3221	-6520	-961	-14368	2512	-4913	4856	-16498	3261	-9525	273
0.264167	-26	41	86	-61	-111	-33	15	-15	-22	6	-74	-63	-96	-18	-28	-61	-102	30	-65	-31	-107	-21	-95	-68	-65	-4	-99	-13	-72	-72	-149	-77	-51	-4777	476	-17564	-2348	-18554	3504	-6649	-884	-14671	2981	-5137	4651	-16672	3500	-9279	251
0.265000	-25	40	88	-59	-108	-35	12	-22	-19	3	-73	-124	-99	-18	-29	-58	-98	32	-87	-33	-107	-25	-101	-72	-66	-5	-102	-14	-70	-72	-149	-76	-105	-4758	440	-17521	-1434	-18796	3811	-6822	-819	-14960	3454	-5424	3705	-16802	3747	-9052	251
0.265833	-27	39	87	-62	-110	-35	10	-15	-22	6	-70	-65	-96	-17	-29	-57	-98	33	-87	-31	-103	-12	-98	-66	-62	0	-100	-12	-75	-69	-147	-74	-173	-4725	390	-17475	-1272	-19006	4147	-7035	-722	-15217	3917	-5757	2443	-16889	3999	-8857	251
0.266667	-25	41	89	-56	-108	-31	13	-15	-23	5	-72	-62	-100	-16	-25	-53	-100	34	-85	-29	-105	-21	-99	-68	-65	0	-99	-14	-76	-68	-144	-79	-126	-4695	305	-17421	-584	-19185	4488	-7297	-449	-15449	4347	-6145	1302	-16934	4242	-8699	227
0.267500	-24	40	88	-59	-110	-33	15	-12	-17	8	-70	-61	-100	-18	-30	-57	-100	33	-86	-31	-108	-19	-98	-68	-62	0	-96	-14	-74	-69	-147	-75	-125	-4671	260	-17367	-171	-19333	4851	-7597	-366	-15662	4748	-6562	556	-16947	4474	-8579	199
0.268333	-26	41	101	-60	-113	-42	15	-13	-19	5	-73	-65	-96	-16	-27	-56	-102	30	-84	-31	-105	-19	-96	-67	-66	0	-98	-13	-42	-69	-144	-75	-213	-4654	187	-17303	18	-19444	5215	-7941	-477	-15837	5106	-7019	85	-16930	4693	-8495	171
0.269167	-29	41	87	-59	-112	-32	15	-15	-18	7	-68	-63	-98	-18	-29	-56	-101	27	-88	-32	-107	-23	-99	-66	-65	0	-98	-13	-76	-69	-146	-76	-185	-4641	109	-17245	64	-19532	5585	-8319	-464	-15993	5415	-7497	-269	-16889	4890	-8441	174
0.270000	-26	41	90	-50	-110	-36	22	-15	-18	6	-69	-61	-97	-18	-30	-57	-99	35	-86	-32	-105	-22	-98	-66	-65	-1	-98	-13	-76	-72	-146	-75	-91	-4639	34	-17183	-661	-19595	5955	-8729	-515	-16122	5668	-7984	-372	-16835	5062	-8429	135
0.270833	-32	40	89	-61	-111	-35	13	-13	-24	5	-72	-64	-98	-18	-28	-59	-100	33	-86	-32	-93	-22	-99	-70	-65	20	-98	-12	-73	-68	-147	-77	-46	-4635	-31	-17116	-2125	-19621	6324	-9169	-504	-16228	5868	-8465	-298	-16765	5202	-8441	111
0.271667	-26	44	90	-58	-104	-32	-3	-12	-35	7	-70	-60	-96	-16	-27	-55	-100	34	-84	-29	-102	-17	-94	-64	-61	2	-94	-11	-79	-69	-145	-70	-306	-4647	-88	-17046	-2254	-19624	6699	-9627	-436	-16312	5998	-8935	-1016	-16682	5307	-8485	108
0.272500	-22	44	91	-56	-108	-32	17	-11	-14	8	-90	-62	-94	-13	-25	-56	-98	37	-81	-29	-103	-21	-97	-64	-62	3	-93	-10	-68	-65	-142	-73	-149	-4665	-138	-16980	212	-19613	7051	-10106	-358	-16381	6075	-9390	-646	-16604	5369	-8557	90
0.273333	-26	45	89	-57	-108	-39	16	-13	-19	6	-68	-64	-98	-16	-27	-59	-100	35	-85	-30	-107	-22	-100	-67	-66	3	-97	-14	-74	-72	-147	-77	-66	-4698	-183	-16917	3467	-19592	7395	-10591	-252	-16438	6072	-9823	-904	-16535	5382	-8661	62
0.274167	-26	41	90	-59	-115	-40	12	-15	-18	3	-73	-62	-99	-17	-29	-57	-78	36	-85	-30	-94	-22	-98	-65	-62	2	-98	-11	-72	-66	-146	-73	-102	-4733	-205	-16851	5097	-19561	7717	-11079	-124	-16498	6012	-10228	-1213	-16476	5354	-8794	43
0.275000	-25	44	91	-57	-97	-34	17	-12	-23	6	-72	-62	-99	-17	-28	-60	-98	34	-83	-30	-105	-24	-99	-68	-65	0	-99	-14	-75	-83	-151	-77	-84	-4780	-215	-16786	6609	-19540	8011	-11568	-69	-16521	5903	-10599	-973	-16442	5269	-8947	7
0.275833	-30	43	90	-56	-111	-34	12	-15	-21	4	-74	-62	-94	-13	-28	-60	-99	33	-84	-31	-105	-24	-100	-72	-64	0	-99	-11	-74	-70	-144	-76	-61	-4827	-216	-16727	4950	-19522	8273	-12060	-69	-16579	5730	-10939	-722	-16428	5132	-9146	-6
0.276667	-24	41	90	-56	-103	-35	16	-16	-14	2	-72	-64	-93	-17	-28	-61	-102	33	-85	-30	-104	-24	-98	-68	-63	0	-99	-11	-73	-66	-148	-65	-235	-4884	-202	-16666	3105	-19526	8498	-12538	-56	-16618	5511	-11257	-1048	-16453	4943	-9383	-8
0.277500	-25	42	88	-56	-108	-34	13	-18	-21	3	-74	-64	-107	-17	-30	-59	-101	34	-85	-31	-105	-24	-101	-68	-67	-1	-100	-10	-75	-70	-145	-74	-110	-4942	-170	-16611	3623	-19564	8665	-13013	-35	-16685	5241	-11550	-823	-16514	4702	-9673	-15
0.278333	-26	39	85	-57	-111	-32	13	-13	-21	5	-74	-65	-96	-16	-27	-61	-100	32	-88	-30	-104	-22	-96	-69	-62	-3	-97	-12	-73	-69	-148	-74	-103	-5011	-132	-16560	2204	-19642	8776	-13481	-12	-16768	4933	-11823	-1160	-16625	4402	-10026	-19
0.279167	-28	45	90	-56	-105	-34	16	-14	-16	5	-74	-61	-128	-15	-28	-60	-99	35	-84	-29	-103	-19	-97	-67	-64	-1	-98	-9	-75	-69	-146	-73	-104	-5074	-76	-16509	-1332	-19770	8820	-13950	9	-16884	4580	-12105	-1278	-16789	4053	-10450	-22
0.280000	-26	43	140	-50	-107	-33	15	-13	-9	8	-69	-60	-97	-14	-27	-56	-99	35	-82	-30	-100	-19	-96	-65	-62	2	-96	-11	-65	-67	-144	-75	-22	-5143	-13	-16469	-3094	-19959	8785	-14418	0	-17027	4200	-12374	-996	-17005	3657	-10953	-19
0.280833	-19	46	92	-53	-105	-31	13	-12	-16	4	-73	-62	-92	-14	-27	-57	-96	36	-80	-29	-103	-21	-98	-66	-64	1	-99	-12	-70	-67	-144	-75	-40	-5217	64	-16433	-2079	-20219	8664	-14895	0	-17221	3778	-12672	-885	-17276	3213	-11548	-27
0.281667	-26	39	88	-60	-108	-33	9	-17	-19	5	-74	-65	-99	-16	-31	-62	-102	30	-88	-35	-105	-27	-103	-91	-66	5	-100	-14	-75	-74	-149	-78	-117	-5292	145	-16409	-2007	-20551	8453	-15378	-9	-17452	3339	-12991	-1117	-17609	2742	-12243	-63
0.282500	-28	37	84	-61	-117	-41	6	-17	-46	4	-77	-69	-103	-19	-32	-63	-102	29	-90	-35	-109	-24	-100	-72	-64	-4	-103	-16	-75	-70	-151	-78	-103	-5362	236	-16383	-828	-20950	8165	-15868	-39	-17729	2878	-13342	-1239	-17979	2223	-13039	-75
0.283333	-28	40	86	-59	-111	-34	11	-17	-21	4	-72	-64	-99	-15	-30	-62	-100	29	-87	-34	-108	-23	-102	-69	-64	0	-101	-15	-70	-70	-149	-77	-28	-5430	339	-16364	-52	-21415	7791	-16369	-65	-18055	2399	-13740	-1041	-18399	1680	-13933	-75
0.284167	-26	41	87	-58	-109	-36	8	-17	-17	5	-65	-67	-96	-18	-4	-60	-100	32	-85	-33	-103	-24	-99	-70	-66	-1	-101	-15	-78	-73	-148	-75	-47	-5495	443	-16359	-2900	-21945	7341	-16880	-85	-18433	1902	-14196	-1041	-18854	1115	-14958	-65
0.285000	-30	42	88	-60	-112	-36	10	-16	-18	7	-73	-65	-97	-15	-31	-61	-102	33	-86	-32	-107	-23	-101	-75	-66	0	-99	-12	-76	-70	-147	-77	-218	-5557	553	-16346	-2961	-22536	6811	-17411	-122	-18865	1391	-14710	-1479	-19339	536	-16078	-59
0.285833	-26	45	90	-56	-109	-32	10	-13	-19	8	-69	-63	-109	-19	-29	-59	-87	33	-83	-31	-107	-21	-99	-69	-63	0	-100	-14	-75	-70	-147	-74	-128	-5611	667	-16363	-75	-23179	6228	-17959	-134	-19348	876	-15288	-1182	-19832	-56	-17272	-51
0.286667	-24	46	90	-63	-111	-35	11	-14	-17	9	-70	-64	-95	-14	-28	-59	-97	33	-80	-32	-104	-22	-96	-69	-62	-1	-100	-15	-66	-67	-145	-75	53	-5660	774	-16348	975	-23854	5584	-18523	-141	-19881	345	-15933	-1167	-20330	-650	-18557	-60
0.287500	-27	44	88	-57	-110	-35	12	-15	-4	5	-70	-65	-98	-17	-29	-58	-99	32	-83	-30	-107	-18	-97	-67	-66	0	-100	-14	-72	-67	-149	-76	42	-5700	886	-16350	1011	-24555	4907	-19102	-174	-20459	-187	-16648	-1395	-20823	-1264	-19918	-115
0.288333	-28	43	87	-59	-108	-33	11	-17	-19	7	-73	-64	-94	-14	-29	-61	-102	33	-85	-30	-110	-21	-100	-77	-66	-1	-100	-14	-72	-69	-147	-75	35	-5735	998	-16360	771	-25268	4212	-19695	-202	-21079	-731	-17425	-1436	-21289	-1883	-21327	-167
0.289167	-27	41	87	-62	-119	-35	11	-14	-24	6	-75	-72	-98	-15	-30	-62	-103	30	-84	-35	-104	-22	-100	-72	-66	-5	-103	-16	-75	-70	-149	-77	-78	-5753	1102	-16376	937	-25978	3512	-20304	-236	-21738	-1272	-18273	-1471	-21725	-2520	-22762	-135
0.290000	-25	32	84	-61	-112	-38	12	-21	-23	3	-77	-67	-102	-21	-32	-63	-102	27	-88	-36	-110	-25	-104	-70	-68	-8	-104	-16	-77	-74	-153	-79	-115	-5774	1206	-16386	999	-26673	2816	-20933	-266	-22429	-1830	-19174	-1726	-22115	-3180	-24195	-114
0.290833	-32	34	80	-63	-114	-40	9	-22	-22	0	-77	-61	-100	-14	-33	-67	-103	26	-90	-38	-107	-22	-104	-73	-66	-6	-107	-15	-73	-73	-149	-77	-18	-5780	1315	-16387	1399	-27336	2142	-21573	-305	-23137	-2381	-20120	-1561	-22441	-3863	-25597	-100
0.291667	-30	37	84	-62	-109	-34	12	-18	-21	5	-75	-64	-95	-16	-29	-60	-98	36	-84	-32	-104	-17	-99	-70	-66	-5	-100	-12	-72	-72	-147	-74	92	-5771	1419	-16392	1887	-27964	1515	-22227	-375	-23859	-2941	-21123	-1308	-22704	-4575	-26945	-86
0.292500	-26	43	88	-59	-99	-34	20	-14	-13	7	-72	-65	-95	-13	-26	-57	-100	35	-86	-30	-101	-18	-98	-67	-60	0	-102	2	-73	-68	-146	-73	168	-5759	1522	-16394	2026	-28543	928	-22894	-462	-24585	-3503	-22119	-1240	-22899	-5338	-28221	-70
0.293333	-25	40	87	-58	-110	-33	17	-15	-19	7	-74	-64	-97	-13	-27	-52	-96	38	-85	-32	-115	-18	-99	-70	-64	0	-100	-11	-72	-70	-147	-74	91	-5737	1625	-16388	2116	-29069	394	-23582	-552	-25306	-4075	-23151	-938	-23031	-6165	-29391	-62
0.294167	-24	42	85	-95	-110	-22	18	-15	-17	8	-73	-62	-93	-14	-27	-58	-97	30	-84	-34	-104	-22	-100	-68	-63	-3	-100	-11	-70	-69	-146	-72	52	-5717	1737	-16385	1841	-29533	-70	-24277	-679	-26015	-4650	-24197	-725	-23088	-7038	-30428	-52
0.295000	-25	41	86	-58	-105	-34	16	-16	-16	6	-73	-63	-96	-15	-27	-56	-98	37	-85	-32	-103	-16	-103	-68	-63	0	-101	-12	-74	-72	-146	-76	204	-5688	1835	-16370	1026	-29937	-470	-24985	-647	-26697	-5231	-25227	-563	-23089	-7979	-31317	-32
0.295833	-23	42	85	-58	-110	-32	13	-15	-16	5	-74	-62	-94	-14	-28	-58	-95	37	-86	-32	-102	-24	-101	-69	-62	0	-100	-9	-73	-72	-148	-76	52	-5658	1945	-16352	191	-30284	-801	-25702	-449	-27330	-5809	-26256	-1168	-23031	-8983	-32043	-17
0.296667	-25	40	86	-57	-110	-34	15	-14	-17	6	-73	-66	-98	-15	-28	-59	-99	34	-90	-35	-102	-22	-96	-51	-64	-1	-102	-10	-73	-70	-148	-76	137	-5630	2053	-16329	425	-30558	-1058	-26417	-525	-27903	-6383	-27238	-4531	-22935	-10051	-32437	0
0.297500	-25	39	89	-62	-109	-34	13	-15	-17	6	-76	-65	-99	-16	-28	-63	-100	35	-87	-32	-104	-21	-103	-69	-62	-3	-102	-11	-70	-67	-150	-70	368	-5601	2160	-16302	2244	-30778	-1252	-27133	-656	-28402	-6957	-28172	-7432	-22807	-11178	-32597	38
0.298333	-28	40	87	-57	-111	-33	13	-16	-17	5	-73	-65	-102	-15	-30	-61	-97	63	-90	-35	-104	-23	-103	-70	-65	-3	-103	-13	-77	-70	-151	-77	129	-5576	2266	-16273	2780	-30937	-1381	-27835	-488	-28823	-7518	-29047	-7723	-22668	-12365	-32676	40
0.299167	-24	38	85	-57	-110	-35	8	-21	-19	4	-74	-65	-97	-18	-29	-60	-100	35	-86	-36	-104	-25	-100	-70	-64	0	-100	-10	-69	-69	-149	-104	-5	-5548	2382	-16237	2415	-31038	-1447	-28510	-283	-29122	-8066	-29854	-7290	-22518	-13585	-32696	34
0.300000	-25	40	90	-57	-110	-33	16	-13	-15	5	-72	-65	-94	-13	-25	-59	-99	35	-84	-34	-102	-23	-100	-69	-60	7	-100	-13	-72	-67	-146	-76	392	-5533	2489	-16201	2333	-31088	-1469	-29163	-212	-29321	-8611	-30581	-6419	-22386	-14837	-32719	20
0.300833	-21	43	89	-56	-104	-30	15	-14	-15	3	-72	-60	-93	9	-30	-58	-95	34	-83	-30	-101	-21	-98	-67	-63	-1	-99	-10	-70	-65	-146	-73	229	-5517	2592	-16160	2191	-31089	-1445	-29818	-339	-29413	-9140	-31226	-6212	-22283	-16103	-32590	9
0.301667	-28	38	86	-58	-111	-32	10	-15	-17	6	-70	-61	-96	-16	-28	-62	-100	26	-90	-44	-107	-19	-103	-69	-65	-1	-100	-10	-70	-69	-149	-76	241	-5506	2681	-16126	1931	-31045	-1399	-30377	-407	-29384	-9661	-31791	-4834	-22223	-17355	-32195	2
0.302500	-32	36	87	-58	-113	-33	5	-16	-24	3	-70	-65	-100	-17	-29	-62	-101	29	-87	-38	-105	-23	-102	-61	-72	-3	-103	-14	-74	-69	-154	-77	166	-5498	2769	-16091	1779	-30954	-1326	-30918	-383	-29239	-10177	-32255	-3736	-22212	-18588	-31576	-31
0.303333	-27	35	85	-58	-110	-34	12	-15	-17	5	-69	-64	-97	-28	-30	-59	-105	32	-88	-35	-108	-24	-100	-70	-66	0	-99	-12	-74	-68	-147	-75	55	-5488	2847	-16062	1622	-30818	-1253	-31400	-384	-28981	-10693	-32533	-2994	-22264	-19776	-30781	-68
0.304167	-27	37	106	-56	-110	-32	16	-14	-16	6	-75	-66	-99	-16	-30	-61	-102	34	-86	-32	-104	-24	-100	-72	-63	0	-100	-15	-57	-68	-154	-76	59	-5476	2896	-16034	1562	-30641	-1186	-31826	-154	-28612	-11225	-32654	-2109	-22376	-20886	-29837	-72
0.305000	-25	39	87	-60	-112	-34	15	-13	-19	8	-72	-63	-96	-15	-29	-61	-99	23	-86	-36	-104	-23	-100	-67	-63	-1	-100	-15	-72	-69	-148	-74	119	-5460	2956	-16018	1131	-30423	-1143	-32197	394	-28151	-11767	-32696	-532	-22554	-21914	-28759	-72
0.305833	-26	38	90	-57	-110	-33	12	-15	-17	8	-86	-65	-96	-15	-29	-62	-99	35	-83	-32	-103	-23	-100	-68	-62	-1	-101	-15	-72	-69	-150	-74	69	-5442	2989	-16011	799	-30168	-1130	-32493	615	-27613	-12368	-32729	249	-22804	-22833	-27581	-25
0.306667	-27	39	87	-60	-113	-33	12	-17	-17	5	-72	-63	-99	-18	-32	-58	-102	33	-87	-38	-114	-28	-101	-69	-67	-3	-101	-18	-74	-72	-147	-76	38	-5416	3003	-16018	693	-29880	-1168	-32617	475	-27019	-12997	-32724	757	-23117	-23637	-26314	1
0.307500	-24	40	87	-62	-112	-39	35	-18	-23	4	-75	-63	-100	-21	-32	-63	-100	30	-87	-31	-107	-24	-101	-70	-66	-3	-99	-17	-76	-52	-148	-77	-21	-5378	3002	-16031	566	-29555	-1259	-32681	544	-26383	-13682	-32745	1308	-23484	-24316	-24973	-31
0.308333	-25	41	87	-63	-113	-36	9	-14	-16	8	-74	-63	-100	-18	-28	-62	-100	34	-87	-38	-108	-26	-101	-72	-66	-5	-99	-15	-72	-72	-148	-76	120	-5326	2965	-16061	404	-29207	-1421	-32690	593	-25742	-14421	-32728	2089	-23897	-24861	-23590	-45
0.309167	-27	19	85	-60	-114	-35	6	-17	-17	6	-75	-64	-99	-19	-33	-62	-99	29	-88	-34	-107	-23	-101	-70	-65	-6	-100	-17	-75	-75	-152	-77	140	-5268	2935	-16098	236	-28839	-1652	-32714	573	-25103	-15220	-32744	2697	-24351	-25283	-22206	-30
0.310000	-30	38	86	-60	-112	-36	9	-18	-21	4	-73	-64	-98	-16	-34	-65	-133	32	-86	-34	-111	-25	-107	-76	-65	-4	-101	-16	-75	-74	-151	-76	124	-5193	2875	-16153	130	-28465	-1967	-32714	541	-24496	-16085	-32585	3703	-24829	-25591	-20834	-28
0.310833	-28	40	86	-61	-113	-36	-36	-17	-22	4	-80	-65	-98	-21	-34	-65	-103	30	-87	-35	-107	-25	-104	-72	-63	-3	-102	-16	-76	-74	-150	-79	211	-5107	2793	-16219	2	-28082	-2367	-32714	488	-23941	-17004	-32313	6782	-25314	-25779	-19523	-34
0.311667	-25	39	88	-59	-108	-34	11	-16	-18	4	-70	-62	-96	-15	-28	-62	-99	37	-86	-32	-104	-22	-97	-73	-66	-3	-98	-13	-72	-69	-145	-75	187	-4998	2699	-16288	-251	-27703	-2851	-32717	456	-23450	-17965	-31933	8155	-25794	-25879	-18295	-8
0.312500	-27	46	87	-56	-109	-30	15	-12	-17	9	-70	-59	-93	-14	-29	-59	-96	37	-83	-29	-103	-18	-102	-65	-59	-3	-97	-13	-72	-67	-145	-73	-113	-4880	2576	-16372	-161	-27343	-3423	-32709	352	-23051	-18969	-31476	5880	-26259	-25907	-17170	1
0.313333	-25	45	89	-55	-108	-30	17	-15	-16	5	-72	-56	-94	-12	-29	-58	-100	35	-84	-27	-102	-19	-99	-68	-66	1	-97	-14	-70	-70	-144	-74	319	-4751	2441	-16466	-207	-27015	-4077	-32720	159	-22754	-19986	-30951	4910	-26697	-25883	-16197	43
0.314167	-7	45	78	-58	-111	-33	15	-15	-21	6	-72	-60	-95	-14	-29	-64	-97	33	-85	-30	-101	-21	-101	-69	-64	0	-99	-12	-70	-70	-146	-77	242	-4615	2290	-16562	-396	-26730	-4810	-32703	151	-22540	-21003	-30362	3793	-27089	-25832	-15403	141
0.315000	-25	42	90	-59	-111	-36	11	-16	-21	1	-75	-61	-95	-17	-32	-63	-98	34	-86	-38	-105	-26	-108	-73	-68	-4	-104	-15	-75	-76	-150	-79	240	-4470	2122	-16666	-434	-26492	-5611	-32628	34	-22440	-22024	-29717	3865	-27422	-25765	-14824	139
0.315833	-31	39	84	-59	-110	-34	9	-17	-27	1	-76	-62	-98	-16	-33	-63	-100	32	-88	-33	-105	-25	-102	-70	-63	0	-99	-16	-77	-77	-143	-77	207	-4314	1944	-16770	-417	-26297	-6470	-32447	-179	-22425	-22930	-29006	1574	-27679	-25696	-14410	46
0.316667	-29	43	86	-59	-110	-36	11	-18	-19	1	-74	-64	-96	-16	-32	-62	-119	33	-85	-33	-103	-25	-103	-70	-65	-3	-102	-16	-74	-74	-151	-79	214	-4159	1751	-16869	-478	-26165	-7380	-32243	-173	-22501	-23789	-28254	-5545	-27848	-25650	-14237	-9
0.317500	-30	39	87	-59	-110	-36	11	-18	-21	4	-70	-62	-102	-15	-30	-61	-102	35	-90	-34	-109	-24	-102	-72	-68	0	-100	-16	-80	-72	-149	-77	59	-4003	1549	-16976	-302	-26092	-8315	-32007	-173	-22648	-24541	-27463	-7051	-27949	-25615	-14290	-1
0.318333	-25	42	87	-57	-111	-35	15	-14	-18	4	-72	-66	-98	-15	-29	-80	-103	36	-85	-34	-103	-23	-99	-68	-65	0	-101	-15	-72	-72	-145	-77	37	-3842	1342	-17060	-306	-26073	-9274	-31746	-225	-22823	-25168	-26649	-3846	-27942	-25611	-14567	5
0.319167	-24	42	89	-57	-136	-36	13	-11	-18	6	-73	-63	-95	-13	-29	-59	-98	35	-84	-33	-102	-21	-99	-68	-59	1	-91	-12	-70	-69	-148	-83	4	-3685	1131	-17165	-449	-26120	-10236	-31467	-290	-23084	-25659	-25816	-3658	-27835	-25631	-15057	-19
0.320000	-23	44	89	-55	-107	-31	16	-13	-14	8	-70	-64	-94	-16	-27	-58	-78	34	-81	-32	-101	-19	-99	-66	-60	1	-99	-13	-68	-69	-147	-74	39	-3529	914	-17256	-421	-26207	-11188	-31167	-666	-23340	-25987	-24986	-2880	-27624	-25675	-15738	-46
0.320833	-24	44	88	-58	-105	-38	16	-11	-33	6	-74	-60	-93	-13	-28	-56	-97	36	-82	-32	-103	-23	-101	-66	-63	3	-100	-10	-72	-68	-147	-74	-103	-3381	683	-17347	-442	-26341	-12127	-30859	-956	-23594	-26149	-24179	-1919	-27318	-25733	-16584	-59
0.321667	-25	42	88	-59	-109	-32	12	-14	-16	5	-72	-63	-96	-24	-29	-58	-99	37	-74	-33	-102	-23	-99	-69	-64	1	-100	-14	-75	-73	-147	-76	-28	-3242	485	-17433	-337	-26505	-13026	-30521	-600	-23828	-26149	-23402	-1133	-26919	-25799	-17567	-59
0.322500	-26	32	90	-62	-114	-38	6	-15	-17	4	-74	-66	-99	-15	-31	-60	-101	33	-88	-36	-110	-24	-113	-69	-64	-6	-102	-16	-75	-72	-155	-75	-58	-3107	267	-17516	-190	-26689	-13876	-30180	-439	-24027	-25984	-22669	76	-26424	-25849	-18640	-69
0.323333	-31	35	84	-62	-112	-36	11	-17	-23	4	-74	-66	-87	-18	-33	-66	-101	13	-87	-34	-105	-24	-105	-75	-65	-1	-102	-17	-76	-76	-154	-79	-275	-2977	55	-17598	-143	-26875	-14658	-29808	-424	-24178	-25677	-21987	581	-25850	-25890	-19770	-83
0.324167	-24	36	77	-63	-114	-43	7	-22	-23	3	-78	-67	-100	-16	-32	-63	-101	33	-85	-36	-107	-22	-102	-70	-67	-3	-102	-14	-74	-70	-132	-76	-251	-2852	-152	-17674	-90	-27045	-15375	-29437	-309	-24272	-25225	-21367	969	-25197	-25895	-20895	26
0.325000	-27	38	86	-60	-112	-35	12	-15	-17	4	-73	-63	-97	-16	-19	-63	-114	34	-86	-33	-103	-22	-100	-70	-65	0	-99	-14	-73	-72	-150	-79	-194	-2734	-352	-17752	-64	-27190	-16017	-29040	-252	-24296	-24677	-20821	2342	-24493	-25871	-21975	333
0.325833	-27	40	104	-62	-100	-35	19	-15	-16	6	-73	-64	-97	-14	-31	-58	-99	36	-86	-31	-104	-23	-99	-70	-62	-3	-101	-14	-80	-67	-148	-76	-498	-2619	-555	-17832	62	-27300	-16577	-28631	-203	-24257	-24058	-20350	3406	-23748	-25792	-22966	320
0.326667	-27	40	87	-59	-109	-32	12	-13	-18	7	-74	-63	-98	-17	-30	-60	-100	19	-86	-31	-103	-21	-99	-69	-65	-3	-96	-13	-72	-69	-145	-76	-197	-2516	-755	-17913	-203	-27354	-17055	-28217	-187	-24141	-23396	-19959	3711	-22980	-25679	-23828	124
0.327500	-38	41	89	-60	-109	-34	3	-14	-16	5	-73	-61	-94	-15	-31	-61	-98	35	-86	-32	-104	-22	-101	-69	-63	25	-97	-12	-72	-74	-150	-74	-202	-2409	-955	-17993	-1355	-27348	-17448	-27790	-136	-23973	-22723	-19639	3101	-22195	-25515	-24523	115
0.328333	-26	41	86	-59	-111	-34	12	-13	-17	12	-70	-65	-95	-14	-29	-58	-102	35	-85	-32	-104	-21	-99	-67	-64	0	-97	-16	-73	-69	-149	-75	-287	-2314	-1158	-18081	-1216	-27271	-17762	-27357	-98	-23779	-22072	-19394	3295	-21411	-25314	-25021	98
0.329167	-24	43	96	-57	-113	-33	10	-15	-21	7	-73	-64	-98	-15	-32	-59	-98	36	-87	-33	-105	-23	-101	-68	-64	-4	-100	-14	-73	-67	-187	-75	-390	-2217	-1358	-18171	23	-27117	-18004	-26922	-93	-23453	-21476	-19213	3120	-20641	-25086	-25290	54
0.330000	-30	41	86	-60	-112	-33	12	-14	-17	11	-73	-63	-99	-14	-30	-59	-100	33	-90	-34	-105	-22	-95	-72	-65	-3	-99	-14	-72	-68	-151	-75	-291	-2130	-1566	-18268	722	-26884	-18168	-26489	-50	-23112	-20943	-19081	2877	-19904	-24841	-25316	1
0.330833	-29	43	88	-60	-111	-35	17	-16	-21	-13	-76	-65	-97	-16	-28	-61	-99	32	-85	-33	-104	-22	-101	-74	-64	-4	-101	-17	-73	-70	-147	-75	-443	-2041	-1775	-18364	735	-26567	-18271	-26058	-43	-22724	-20553	-18996	2397	-19209	-24589	-25086	-18
0.331667	-28	41	87	-62	-110	-36	15	-15	-16	7	-73	-63	-98	-13	-28	-62	-99	81	-85	-32	-104	-23	-101	-69	-63	-1	-100	-13	-74	-68	-148	-74	-349	-1960	-1988	-18465	646	-26168	-18313	-25639	-16	-22294	-20268	-18938	2466	-18558	-24357	-24605	-19
0.332500	-27	42	103	-61	-111	-33	11	-15	-21	7	-73	-63	-99	-14	-29	-60	-102	35	-82	-28	-103	-14	-99	-67	-63	1	-99	-10	-74	-68	-147	-70	-388	-1877	-2198	-18568	532	-25692	-18306	-25227	37	-21828	-20121	-18900	2171	-17964	-24156	-23871	-17
0.333333	-26	44	89	-58	-115	-32	16	-10	-16	12	-58	-61	-95	-11	-23	-57	-99	36	-84	-30	-105	-23	-100	-68	-61	0	-97	-11	-74	-67	-147	-75	-488	-1803	-2417	-18681	832	-25152	-18269	-24834	1	-21331	-20121	-18865	1817	-17429	-24006	-22923	-34
0.334167	-27	43	93	-58	-111	-33	16	-12	-16	7	-69	-61	-98	-14	-26	-57	-98	35	-81	-28	-101	-19	-96	-66	-64	2	-96	-7	-74	-67	-152	-74	-419	-1732	-2634	-18794	998	-24542	-18196	-24466	-42	-20794	-20258	-18823	1726	-16958	-23928	-21773	-47
0.335000	-27	44	89	-61	-109	-35	13	-12	-16	9	-69	-58	-96	-15	-28	-64	-100	34	-81	-29	-103	-24	-102	-67	-65	1	-97	-11	-72	-66	-146	-70	-307	-1668	-2858	-18915	756	-23888	-18105	-24115	-18	-20223	-20535	-18762	1738	-16545	-23915	-20455	-70
0.335833	-26	45	55	-58	-108	-31	16	-12	-18	10	-70	-59	-98	-15	-28	-56	-99	33	-81	-28	-104	-19	-100	-64	-63	-4	-98	-11	-74	-69	-165	-73	-292	-1611	-3074	-19032	553	-23180	-17992	-23799	-34	-19622	-20927	-18671	1384	-16194	-23992	-19013	-76
0.336667	-26	42	89	-57	-110	-33	12	-16	-18	8	-68	-59	-95	-12	-28	-59	-100	52	-82	-30	-105	-21	-102	-67	-65	1	-97	-10	-73	-68	-145	-72	-311	-1558	-3293	-19157	275	-22449	-17870	-23510	-36	-18988	-21418	-18546	798	-15911	-24154	-17483	-68
0.337500	-27	44	59	-60	-111	-31	17	-12	-21	8	-69	-63	-97	-14	-26	-58	-101	36	-83	-32	-101	-21	-99	-66	-35	13	-99	-10	-70	-65	-146	-74	-331	-1512	-3509	-19281	-533	-21688	-17766	-23254	-11	-18320	-21981	-18368	644	-15662	-24403	-15910	-136
0.338333	-26	43	89	-58	-108	-31	15	-13	-16	8	-67	-32	-95	-12	-26	-60	-98	36	-81	-30	-104	-18	-99	-66	-63	0	-97	-9	-69	-65	-146	-69	-274	-1467	-3717	-19408	-2119	-20919	-17654	-23040	40	-17624	-22593	-18146	799	-15463	-24735	-14336	-160
0.339167	-24	41	91	-52	-108	-32	16	-11	-14	8	-69	-61	-94	-10	-27	-58	-98	34	-82	-28	-103	-17	-96	-56	-62	3	-97	-21	-72	-64	-144	-69	-464	-1437	-3921	-19537	-2012	-20144	-17547	-22864	107	-16897	-23230	-17870	202	-15308	-25139	-12811	-144
0.340000	-21	44	90	-57	-110	-28	16	-14	-19	6	-72	-61	-97	-17	-29	-57	-99	42	-81	-32	-102	-18	-102	-66	-65	0	-99	-10	-73	-69	-146	-72	-286	-1413	-4114	-19666	-1188	-19380	-17455	-22727	129	-16145	-23861	-17542	588	-15195	-25598	-11378	-150
0.340833	-28	41	88	-52	-113	-32	13	-12	-18	18	-72	-63	-95	-11	-29	-57	-102	34	-84	-31	-105	-18	-97	-64	-61	3	-98	-12	-73	-62	-145	-76	-288	-1395	-4296	-19794	-1401	-18620	-17364	-22624	64	-15368	-24450	-17163	600	-15088	-26084	-10073	-125
0.341667	-27	42	88	-58	-110	-31	13	-12	-21	9	-72	-61	-96	-23	-28	-58	-100	34	-87	-34	-104	-19	-98	-66	-66	-4	-100	-12	-75	-67	-148	-74	-340	-1384	-4469	-19921	-1201	-17888	-17292	-22565	15	-14595	-24984	-16746	338	-15018	-26588	-8930	-100
0.342500	-32	35	85	-62	-111	-32	13	-17	-22	6	-72	-64	-101	-18	-32	-61	-100	34	-88	-36	-105	-24	-102	-68	-50	-1	-101	-12	-76	-74	-152	-75	-236	-1379	-4630	-20046	-1051	-17182	-17213	-22539	32	-13807	-25430	-16286	248	-14961	-27080	-7962	-95
0.343333	-29	41	88	-60	-111	-33	11	-14	-18	5	-73	-62	-97	-15	-31	-61	-98	32	-86	-35	-105	-22	-101	-70	-64	-1	-101	-14	-74	-70	-148	-77	-170	-1382	-4775	-20177	-986	-16494	-17146	-22540	18	-13025	-25774	-15801	403	-14904	-27534	-7193	-82
0.344167	-39	41	67	-60	-113	-34	13	-14	-22	5	-72	-64	-99	-17	-30	-60	-102	35	-86	-38	-111	-23	-100	-87	-66	0	-101	-14	-77	-91	-154	-79	-285	-1392	-4906	-20271	-776	-15846	-17076	-22565	-10	-12273	-26010	-15291	16	-14851	-27927	-6639	-75
0.345000	-28	43	89	-58	-111	-33	10	-14	-19	4	-75	-65	-101	-22	-29	-59	-102	34	-108	-35	-108	-24	-97	-68	-65	-1	-100	-13	-77	-68	-148	-74	-111	-1405	-5024	-20375	-664	-15226	-16998	-22604	17	-11545	-26122	-14776	52	-14798	-28236	-6302	-58
0.345833	-26	43	87	-67	-109	-33	15	-13	-17	6	-73	-61	-95	-13	-29	-57	-100	34	-86	-32	-104	-22	-100	-67	-62	0	-100	-12	-69	-68	-148	-72	-153	-1424	-5129	-20462	-728	-14640	-16920	-22658	-49	-10865	-26101	-14267	-34	-14733	-28441	-6178	-55
0.346667	-25	43	88	-58	-108	-33	11	-15	-16	6	-73	-64	-96	-17	-34	-58	-99	32	-86	-34	-102	-21	-101	-68	-63	-1	-100	-11	-74	-70	-148	-76	-151	-1453	-5218	-20539	-654	-14082	-16825	-22707	-68	-10234	-25972	-13782	-116	-14663	-28527	-6260	-79
0.347500	-26	41	89	-55	-112	-32	10	-14	-17	5	-73	-62	-97	-14	-30	-58	-99	35	-86	-36	-104	-23	-120	-69	-65	-3	-107	-15	-74	-69	-148	-76	-58	-1489	-5299	-20604	-578	-13572	-16712	-22756	-87	-9696	-25689	-13322	-162	-14578	-28481	-6529	-60
0.348333	-26	38	89	-60	-111	-34	8	-16	-24	4	-75	-65	-108	-21	-33	-62	-101	33	-90	-36	-105	-25	-102	-70	-64	-5	-104	-16	-74	-73	-152	-81	-167	-1531	-5363	-20654	-615	-13066	-16577	-22786	-115	-9230	-25314	-12906	-147	-14477	-28294	-6991	-31
0.349167	-29	36	82	-63	-119	-42	6	-21	-26	1	-76	-67	-100	-21	-32	-63	-100	32	-85	-38	-109	-25	-102	-53	-66	-5	-101	-17	-76	-75	-149	-77	-182	-1576	-5415	-20682	-569	-12657	-16418	-22792	-66	-8844	-24832	-12543	-162	-14353	-27961	-7588	-14
0.350000	-28	37	87	-62	-111	-38	13	-17	-21	2	-77	-66	-100	-21	-34	-61	-103	28	-88	-38	-107	-26	-103	-73	-69	-8	-103	-18	-75	-72	-151	-78	-114	-1627	-5452	-20690	-478	-12264	-16241	-22769	-80	-8554	-24258	-12235	-346	-14213	-27491	-8312	-18
0.350833	-30	36	82	-63	-107	-38	9	-22	-21	0	-52	-66	-98	-18	-34	-62	-103	32	-87	-38	-108	-27	-103	-74	-72	-16	-103	-16	-75	-75	-144	-78	-114	-1685	-5471	-20680	-559	-11914	-16010	-22705	-198	-8360	-23613	-12016	-348	-14048	-26879	-9135	-45
0.351667	-27	38	86	-60	-110	-36	12	-14	-19	3	-66	-66	-97	-16	-53	-60	-101	35	-87	-33	-103	-21	-97	-70	-64	-3	-99	-16	-73	-67	-145	-75	34	-1748	-5479	-20654	-617	-11608	-15751	-22591	-181	-8259	-22911	-11867	-245	-13861	-26143	-10026	-33
0.352500	-23	39	87	-58	-108	-33	13	-12	-18	5	-75	-61	-96	-14	-28	-56	-99	36	-84	-31	-107	-21	-98	-68	-79	-6	-99	-15	-72	-67	-146	-73	-68	-1818	-5465	-20610	-527	-11364	-15461	-22436	-165	-8254	-22166	-11814	-689	-13650	-25294	-10969	10
0.353333	-24	42	88	-59	-110	-33	16	-14	-15	10	-75	-65	-94	-16	-30	-62	-97	34	-87	-36	-102	-22	-99	-67	-63	-3	-100	-15	-69	-68	-146	-74	-87	-1896	-5443	-20555	-430	-11153	-15137	-22233	-197	-8342	-21398	-11844	-671	-13421	-24354	-11942	15
0.354167	-23	40	86	-57	-108	-36	15	-13	-15	5	-76	-63	-96	-15	-28	-60	-97	34	-83	-32	-100	-22	-100	-67	-64	-8	-101	-16	-73	-61	-144	-74	50	-1989	-5398	-20483	-559	-11062	-14773	-21982	-169	-8505	-20611	-11972	-569	-13169	-23343	-12912	-42
0.355000	-26	41	87	-62	-111	-35	15	-15	-18	4	-75	-65	-95	-17	-34	-68	-97	34	-86	-36	-104	-23	-101	-69	-62	-4	-100	-15	-72	-70	-149	-76	-196	-2081	-5338	-20405	-311	-11011	-14376	-21678	-162	-8745	-19825	-12187	-505	-12902	-22291	-13864	-32
0.355833	-51	40	89	-90	-113	-38	10	-14	-16	2	-76	-67	-98	-23	-31	-59	-96	34	-85	-34	-105	-23	-101	-68	-62	3	-101	-17	-75	-73	-139	-75	-216	-2185	-5266	-20320	-306	-11027	-13949	-21331	-171	-9043	-19047	-12482	-556	-12631	-21214	-14781	-17
0.356667	-28	34	85	-61	-111	-36	8	-15	-21	0	-78	-59	-96	-19	-31	-53	-101	28	-90	-38	-108	-26	-104	-73	-66	-8	-102	-16	-76	-74	-151	-78	-136	-2303	-5181	-20245	-718	-11128	-13483	-20950	-172	-9400	-18287	-12853	-641	-12349	-20129	-15651	-52
0.357500	-32	36	74	-60	-112	-39	7	-18	-24	0	-81	-68	-102	-24	-34	-65	-102	32	-87	-35	-104	-23	-102	-69	-65	-5	-99	-16	-76	-74	-150	-77	-108	-2422	-5077	-20142	-1767	-11276	-12982	-20533	-173	-9784	-17546	-13287	-686	-12065	-19055	-16469	-57
0.358333	-29	40	86	-57	-112	-34	10	-21	-17	3	-76	-77	-99	-18	-30	-59	-100	33	-85	-35	-107	-23	-101	-70	-66	-1	-98	-15	-72	-70	-147	-76	-92	-2551	-4986	-20054	-2062	-11502	-12460	-20099	-151	-10194	-16829	-13777	-514	-11792	-18013	-17223	-40
0.359167	-25	41	88	-56	-111	-32	10	-11	-18	6	-74	-63	-96	-21	-30	-59	-99	34	-83	-34	-103	-36	-99	-68	-69	-1	-100	-15	-67	-68	-148	-77	-193	-2690	-4844	-19976	-1463	-11800	-11905	-19649	-110	-10623	-16139	-14311	-445	-11536	-17023	-17899	7
0.360000	-25	41	85	-57	-112	-35	11	-12	-16	4	-74	-63	-90	-17	-30	-59	-99	26	-82	-32	-103	-21	-99	-68	-62	0	-98	-13	-70	-68	-144	-73	-82	-2836	-4716	-19906	-1148	-12158	-11344	-19203	-113	-11058	-15470	-14873	-472	-11303	-16101	-18546	26
0.360833	-24	42	85	-56	-104	-32	10	-12	-19	5	-73	-63	-93	-17	-28	-59	-94	36	-80	-31	-101	-19	-100	-67	-60	1	-93	-13	-66	-69	-158	-74	11	-2984	-4591	-19850	-918	-12579	-10724	-18761	-129	-11495	-14827	-15450	-487	-11105	-15248	-19109	11
0.361667	-26	40	90	-56	-110	-34	12	-14	-15	4	-75	-62	-96	-15	-29	-57	-99	32	-84	-35	-104	-19	-100	-70	-65	-1	-99	-12	-73	-70	-149	-76	-117	-3148	-4475	-19811	-912	-13044	-10099	-18346	-119	-11920	-14209	-16026	-505	-10948	-14482	-19612	10
0.362500	-27	39	89	-59	-111	-34	11	-16	-19	5	-72	-64	-100	-18	-32	-62	-101	35	-86	-36	-104	-23	-87	-69	-65	-4	-100	-14	-74	-72	-149	-78	-100	-3313	-4357	-19790	-756	-13542	-9469	-17961	-108	-12328	-13614	-16578	-411	-10841	-13802	-20063	20
0.363333	-26	40	88	-58	-109	-35	12	-14	-19	5	-79	-69	-95	-18	-28	-59	-99	34	-84	-34	-105	-24	-98	-67	-64	-1	-102	-14	-73	-68	-148	-75	-12	-3476	-4254	-19790	-303	-14058	-8816	-17617	-120	-12712	-13033	-17118	-343	-10780	-13197	-20458	37
0.364167	-27	40	88	-59	-109	-33	15	-14	-18	6	-75	-62	-97	-15	-28	-59	-100	30	-85	-32	-104	-22	-99	-69	-67	-1	-100	-14	-75	-66	-148	-76	-7	-3644	-4170	-19816	-197	-14589	-8152	-17327	-81	-13078	-12459	-17615	-390	-10782	-12675	-20813	59
0.365000	-30	40	87	-60	-110	-35	11	-16	-22	4	-76	-65	-101	-15	-32	-63	-103	78	-84	-35	-109	-25	-103	-73	-66	-5	-103	-16	-75	-73	-151	-78	64	-3807	-4104	-19862	-151	-15119	-7477	-17090	-24	-13419	-11896	-18067	-181	-10843	-12232	-21116	74
0.365833	-29	39	87	-60	-105	-36	9	-15	-19	2	-74	-65	-100	-14	-28	-58	-100	32	-86	-34	-105	-22	-95	-67	-64	0	-100	-17	-70	-70	-147	-75	-11	-3963	-4059	-19942	61	-15626	-6785	-16914	-47	-13723	-11340	-18457	-516	-10954	-11857	-21378	84
0.366667	-28	42	91	-61	-112	-32	13	-14	-19	1	-70	-63	-96	-15	-3	-61	-99	34	-83	-32	-107	-24	-100	-69	-64	-1	-101	-16	-70	-72	-149	-77	-25	-4111	-4043	-20038	434	-16121	-6092	-16804	-76	-14000	-10793	-18788	-508	-11127	-11531	-21607	88
0.367500	-24	41	91	-60	-110	-36	15	-14	-18	5	-73	-65	-99	-15	-27	-58	-99	33	-83	-33	-104	-22	-99	-67	-63	0	-116	-13	-74	-70	-148	-75	363	-4247	-4054	-20169	518	-16553	-5389	-16757	-69	-14245	-10246	-19095	-61	-11352	-11254	-21805	103
0.368333	-27	43	90	-61	-111	-34	16	-13	-17	8	-72	-95	-100	-17	-29	-60	-101	34	-87	-30	-105	-24	-100	-67	-65	-4	-101	-16	-73	-69	-147	-75	110	-4372	-4094	-20324	591	-16946	-4679	-16776	-69	-14464	-9703	-19265	-516	-11629	-11006	-21966	85
0.369167	-22	42	89	-60	-112	-34	15	-15	-18	5	-73	-62	-96	-15	-29	-59	-99	33	-82	-33	-112	-25	-99	-67	-68	-3	-98	-14	-70	-73	-147	-75	123	-4476	-4164	-20518	719	-17285	-3974	-16854	-13	-14659	-9159	-19412	-371	-11943	-10784	-22092	55
0.370000	-29	40	88	-61	-114	-33	15	-17	-19	-11	-72	-65	-100	-18	-31	-59	-101	33	-84	-34	-104	-23	-97	-70	-67	-1	-100	-16	-77	-74	-150	-78	177	-4558	-4267	-20737	750	-17556	-3268	-16981	-35	-14818	-8613	-19501	-297	-12286	-10569	-22188	49
0.370833	-29	38	45	-63	-114	-35	12	-10	-21	5	-73	-66	-100	-17	-28	-60	-103	33	-85	-36	-110	-25	-100	-72	-65	-1	-99	-14	-81	-70	-148	-79	95	-4616	-4396	-20976	763	-17764	-2551	-17160	-30	-14948	-8066	-19541	-506	-12653	-10341	-22240	119
0.371667	-26	42	91	-57	-108	-31	17	-16	-17	8	-72	-64	-98	-15	-30	-59	-98	37	-83	-31	-102	-18	-99	-67	-62	1	-97	-9	-72	-67	-148	-73	-15	-4650	-4549	-21245	1038	-17906	-1841	-17369	-15	-15055	-7518	-19527	-439	-13026	-10095	-22252	146
0.372500	-23	44	91	-57	-109	-31	16	-15	-13	10	-68	-60	-95	-11	-25	-59	-98	52	-79	-28	-101	-17	-99	-70	-62	0	-95	-12	-70	-66	-147	-73	51	-4665	-4734	-21538	1048	-17988	-1146	-17614	-36	-15137	-6976	-19483	-73	-13403	-9824	-22223	182
0.373333	-25	43	91	-57	-108	-33	23	-13	-17	8	-70	-55	-97	-17	-28	-58	-100	34	-84	-35	-109	-23	-99	-68	-64	-3	-98	-14	-74	-72	-148	-82	94	-4654	-4944	-21861	953	-18010	-473	-17872	-21	-15197	-6436	-19419	-62	-13767	-9520	-22153	200
0.374167	-28	39	87	-60	-111	-33	11	-17	-22	4	-76	-63	-95	-17	-29	-60	-102	34	-84	-34	-103	-22	-96	-46	-67	-6	-99	0	-72	-69	-147	-74	85	-4611	-5166	-22198	1016	-17977	204	-18137	-23	-15231	-5896	-19329	-239	-14111	-9165	-22061	167
0.375000	-30	41	88	-59	-107	-32	15	-15	-18	0	-73	-62	-94	-24	-28	-58	-100	36	-84	-31	-108	-21	-100	-69	-64	0	-98	-12	-73	-67	-151	-76	-14	-4553	-5410	-22534	1137	-17906	844	-18398	-51	-15242	-5353	-19225	-392	-14431	-8768	-21860	172
0.375833	-26	44	89	-57	-110	-32	13	-14	-22	4	-75	-62	-99	-15	-28	-58	-99	33	-84	-34	-101	-21	-111	-65	-63	-3	-103	-8	-74	-69	-147	-77	84	-4467	-5661	-22915	1069	-17793	1472	-18652	-40	-15241	-4818	-19117	-289	-14706	-8321	-21642	165
0.376667	-29	39	85	-58	-114	-36	12	-15	-13	4	-80	-63	-99	-15	-17	-59	-103	32	-86	-35	-105	-21	-100	-68	-66	-3	-99	-14	-72	-69	-144	-79	98	-4366	-5921	-23291	950	-17652	2076	-18878	-60	-15225	-4282	-19006	-320	-14942	-7829	-21381	126
0.377500	-23	40	85	-58	-109	-32	11	-17	-17	4	-76	-66	-98	-17	-28	-58	-98	34	-86	-35	-105	-24	-99	-68	-65	-1	-100	-15	-73	-74	-146	-76	-17	-4245	-6184	-23664	888	-17498	2646	-19078	-110	-15192	-3753	-18900	-388	-15136	-7289	-21071	93
0.378333	-28	43	85	-61	-111	-33	23	-12	-19	5	-73	-65	-94	-15	-27	-57	-97	35	-86	-34	-103	-23	-98	-66	-63	0	-98	-12	-74	-66	-147	-74	-85	-4112	-6446	-24043	707	-17340	3193	-19239	-129	-15157	-3227	-18794	-241	-15278	-6705	-20718	42
0.379167	-24	41	87	-58	-108	-31	16	-13	-15	5	-74	-62	-95	-14	-28	-56	-99	33	-83	-13	-105	-21	-96	-64	-67	0	-92	-11	-72	-67	-146	-76	-62	-3967	-6698	-24405	520	-17180	3710	-19364	-147	-15116	-2703	-18693	-250	-15378	-6098	-20335	3
0.380000	-26	43	88	-58	-110	-33	13	-12	-13	8	-68	-64	-84	-9	-28	-58	-97	36	-84	-31	-105	-22	-98	-65	-60	1	-99	-10	-67	-66	-142	-74	-212	-3819	-6948	-24762	590	-17037	4205	-19441	-125	-15078	-2181	-18594	-313	-15427	-5458	-19916	-39
0.380833	-10	43	90	-56	-108	-31	13	-13	-14	7	-72	-63	-96	-14	-27	-56	-96	34	-83	-30	-102	-21	-96	-62	-62	1	-96	-17	-64	-69	-146	-75	5	-3667	-7184	-25105	558	-16900	4669	-19475	-107	-15036	-1669	-18497	133	-15444	-4823	-19484	-82
0.381667	-25	41	87	-60	-112	-36	8	-22	-18	3	-74	-95	-97	-18	-30	-63	-102	29	-88	-35	-109	-27	-105	-70	-66	-3	-103	-13	-77	-72	-150	-76	-359	-3518	-7406	-25429	473	-16794	5085	-19469	-58	-15009	-1172	-18401	-431	-15424	-4191	-19042	-121
0.382500	-31	35	82	-63	-118	-42	5	-19	-25	0	-79	-72	-101	-21	-33	-65	-92	19	-92	-38	-109	-30	-103	-72	-66	-5	-102	-16	-78	-72	-153	-79	-213	-3364	-7609	-25728	-989	-16697	5507	-19412	-8	-14986	-682	-18290	-473	-15369	-3584	-18594	-141
0.383333	-29	40	86	-58	-112	-39	8	-1	-21	2	-75	-66	-99	-18	-32	-64	-102	29	-88	-33	-108	-26	-105	-74	-65	-3	-101	-16	-69	-73	-154	-79	-22	-3213	-7786	-26001	-5718	-16619	5886	-19321	-9	-14961	-208	-18172	-468	-15273	-2978	-18145	-118
0.384167	-28	39	87	-61	-111	-38	10	-18	-22	2	-75	-67	-97	-17	-31	-64	-103	29	-86	-33	-105	-24	-103	-74	-68	-3	-100	-14	-73	-72	-151	-81	-135	-3064	-7935	-26237	-7240	-16556	6238	-19194	16	-14940	257	-18034	-552	-15158	-2435	-17711	-51
0.385000	-26	35	87	-60	-112	-39	8	-19	-18	1	-73	-68	-97	-16	-32	-60	-100	30	-86	-34	-104	-25	-102	-73	-69	-4	-102	-13	-76	-70	-149	-77	-265	-2916	-8060	-26448	-5165	-16499	6558	-19030	0	-14924	693	-17881	-666	-15028	-1937	-17296	-48
0.385833	-28	27	89	-59	-110	-35	10	-14	-21	5	-75	-67	-99	-17	-28	-62	-104	29	-88	-32	-109	-23	-100	-72	-66	0	-112	-15	-74	-69	-148	-75	-75	-2770	-8156	-26629	-5114	-16447	6853	-18849	4	-14899	1108	-17705	-382	-14876	-1512	-16915	-95
0.386667	-28	42	87	-60	-110	-36	13	-15	-18	2	-76	-53	-97	-16	-31	-59	-100	28	-87	-32	-104	-23	-100	-73	-67	-3	-103	-14	-72	-68	-146	-75	-101	-2616	-8217	-26786	-4106	-16390	7113	-18651	18	-14873	1489	-17513	-438	-14712	-1170	-16568	-115
0.387500	-27	39	84	-60	-109	-36	11	-18	-15	5	-75	-67	-95	-15	-30	-62	-100	30	-88	-36	-104	-25	-102	-75	-62	0	-100	-14	-72	-69	-147	-76	-119	-2461	-8251	-26905	-2934	-16321	7337	-18443	10	-14830	1836	-17293	-375	-14540	-907	-16270	-198
0.388333	-24	41	85	-60	-116	-35	12	-17	-19	0	-76	-70	-97	-14	-31	-61	-99	32	-87	-35	-103	-24	-101	-74	-64	-3	-103	-15	-75	-69	-149	-78	-84	-2301	-8248	-27002	-2335	-16221	7520	-18232	5	-14770	2144	-17060	-145	-14357	-734	-15999	-208
0.389167	-26	38	85	-65	-113	-36	11	-17	-19	1	-77	-70	-97	-15	-32	-61	-103	30	-92	-38	-107	-26	-102	-77	-65	-6	-105	-17	-74	-70	-147	-78	5	-2127	-8207	-27086	-1480	-16096	7663	-18022	27	-14680	2412	-16803	39	-14167	-652	-15787	-189
0.390000	-28	37	87	-63	-111	-38	8	-21	-10	0	-78	-75	-104	-7	-36	-66	-101	28	-91	-40	-110	-30	-107	-78	-67	-7	-108	-22	-80	-79	-152	-80	80	-1943	-8138	-27151	-862	-15925	7768	-17825	16	-14563	2605	-16542	28	-13973	-656	-15618	-212
0.390833	-32	34	81	-70	-112	-42	6	-23	-24	0	-80	-70	-102	-22	-35	-65	-101	27	-92	-40	-111	-28	-104	-75	-66	-3	-104	-28	-75	-74	-150	-78	139	-1731	-8026	-27197	-324	-15715	7832	-17629	-14	-14400	2798	-16257	-73	-13765	-735	-15492	-170
0.391667	-29	40	86	-60	-112	-38	11	-23	-19	4	-75	-68	-110	-15	-33	-63	-99	33	-88	-35	-104	-22	-104	-74	-64	-1	-101	-15	-73	-74	-148	-74	75	-1503	-7875	-27225	202	-15442	7849	-17449	1	-14199	2919	-15978	148	-13560	-884	-15409	-141
0.392500	-25	43	88	-59	-110	-36	11	-12	-16	5	-72	-66	-97	-15	-19	-61	-96	35	-86	-25	-102	-23	-100	-73	-61	0	-99	-15	-69	-69	-145	-75	98	-1252	-7690	-27262	600	-15117	7815	-17291	-3	-13956	2982	-15700	287	-13346	-1093	-15327	-153
0.393333	-26	41	101	-59	-108	-35	12	-16	-18	7	-70	-64	-94	-16	-30	-62	-98	34	-86	-33	-103	-22	-100	-68	-61	0	-99	-14	-73	-72	-147	-76	-230	-983	-7475	-27293	1059	-14737	7737	-17148	-32	-13666	2988	-15436	-400	-13135	-1350	-15362	-173
0.394167	-23	41	88	-58	-111	-36	15	-16	-16	6	-69	-64	-97	-14	-30	-58	-98	35	-84	-33	-107	-22	-102	-72	-62	-9	-100	-12	-72	-68	-145	-74	7	-690	-7227	-27327	1396	-14300	7611	-17031	-40	-13329	2939	-15183	-139	-12921	-1635	-15384	-137
0.395000	-23	42	91	-58	-108	-32	16	-13	-16	8	-73	-63	-94	-12	-34	-61	-99	34	-85	-32	-103	-21	-98	-68	-61	0	-101	-13	-70	-69	-144	-75	62	-383	-6940	-27363	1577	-13831	7444	-16924	-11	-12944	2838	-14953	-379	-12710	-1941	-15437	-100
0.395833	-24	42	89	-56	-110	-30	13	-15	-19	5	-72	-64	-95	-13	-29	-60	-101	35	-84	-35	-103	-22	-111	-73	-66	-1	-102	-12	-73	-72	-145	-76	98	-44	-6624	-27409	1894	-13276	7228	-16839	-11	-12517	2690	-14745	-62	-12502	-2240	-15509	-109
0.396667	-26	36	86	-58	-111	-33	11	-15	-21	5	-83	-78	-95	-16	-27	-61	-101	33	-88	-33	-103	-18	-98	-68	-63	-1	-102	-12	-72	-68	-143	-74	78	299	-6281	-27463	2104	-12688	6978	-16760	-39	-12056	2499	-14563	-126	-12299	-2523	-15592	-114
0.397500	-26	39	88	-60	-107	-32	11	-16	-18	4	-75	-68	-97	-17	-27	-59	-97	34	-85	-33	-99	-18	-99	-69	-62	-1	-102	-14	-73	-68	-145	-74	9	669	-5909	-27525	2166	-12090	6696	-16691	-36	-11568	2266	-14409	-269	-12105	-2780	-15684	-74
0.398333	-27	37	86	-67	-107	-31	15	-35	-17	6	-74	-67	-97	-18	-30	-60	-101	32	-90	-34	-103	-21	-100	-70	-63	-3	-101	-15	-57	-70	-146	-79	-170	1040	-5517	-27599	2370	-11467	6389	-16639	-47	-11052	2004	-14293	-274	-11922	-2988	-15783	-68
0.399167	-26	35	86	-59	-109	-35	10	-16	-22	1	-75	-66	-98	-15	-29	-56	-99	34	-84	-31	-104	-39	-99	-69	-60	2	-99	-14	-73	-69	-145	-72	-42	1416	-5094	-27675	2459	-10833	6063	-16582	-62	-10522	1717	-14204	41	-11748	-3142	-15877	-80
0.400000	-28	40	87	-60	-113	-34	19	-10	-36	5	-72	-63	-97	-10	-28	-56	-97	35	-83	-33	-103	-22	-97	-67	-64	2	-99	-11	-72	-66	-145	-70	-92	1782	-4663	-27754	2392	-10208	5705	-16524	-100	-9985	1411	-14146	-24	-11578	-3234	-15970	-94
0.400833	-31	40	107	-58	-110	-31	16	-9	-16	7	-73	-64	-97	-15	-26	-57	-98	36	-82	-28	-104	-17	-96	-64	-63	4	-98	0	-70	-65	-146	-72	-36	2140	-4216	-27857	2448	-9591	5383	-16461	-96	-9450	1092	-14113	-105	-11441	-3267	-16036	-85
0.401667	-27	40	86	-60	-110	-34	7	-13	-16	8	-73	-78	-95	-14	-28	-59	-97	35	-84	-30	-104	-24	-100	-66	-62	1	-97	-12	-74	-70	-139	-73	-139	2481	-3764	-27951	2469	-9009	5040	-16397	-105	-8931	773	-14106	-188	-11288	-3232	-16133	-64
0.402500	-26	38	86	-60	-108	-34	11	-14	-21	5	-77	-64	-107	-16	-15	-60	-98	34	-79	-32	-105	-22	-99	-69	-65	-4	-97	-13	-73	-72	-145	-75	-143	2800	-3307	-28051	2457	-8463	4709	-16321	-97	-8434	453	-14117	-110	-11161	-3139	-16194	-32
0.403333	-26	38	88	-66	-109	-34	11	-15	-21	3	-75	-62	-96	-15	-29	-60	-102	33	-85	-33	-107	-22	-99	-70	-64	0	-97	-10	-72	-70	-146	-76	-33	3090	-2854	-28141	2377	-7961	4390	-16237	-102	-7959	156	-14145	-88	-11030	-2990	-16236	-23
0.404167	-25	40	88	-59	-111	-33	11	-12	-16	5	-74	-63	-97	-16	-28	-61	-98	35	-92	-29	-105	-23	-97	-70	-63	0	-98	-12	-73	-68	-146	-75	-58	3345	-2399	-28224	2325	-7517	4099	-16143	-116	-7522	-130	-14187	-99	-10907	-2794	-16265	-8
0.405000	-25	41	88	-59	-109	-33	13	-15	-19	5	-62	-61	-96	-14	-27	-57	-98	33	-83	-29	-103	-21	-95	-66	-65	-4	-97	-10	-70	-68	-144	-65	-51	3563	-1954	-28299	2259	-7135	3828	-16046	-110	-7127	-390	-14238	12	-10786	-2566	-16274	3
0.405833	-29	40	91	-59	-110	-35	16	-14	-19	6	-72	-63	-96	-13	-26	-62	-100	33	-85	-32	-105	-22	-97	-66	-64	-4	-97	-13	-70	-69	-146	-72	-93	3735	-1527	-28356	2076	-6815	3577	-15940	-115	-6766	-621	-14294	8	-10656	-2320	-16258	-8
0.406667	-26	42	89	-61	-111	-35	11	-13	-19	3	-51	-64	-95	-14	-27	-61	-101	35	-85	-32	-104	-22	-98	-72	-67	-5	-100	-14	-70	-72	-144	-75	-397	3864	-1115	-28397	1953	-6560	3350	-15840	-146	-6457	-832	-14359	-510	-10519	-2075	-16226	0
0.407500	-31	37	86	-61	-110	-35	8	-17	-18	2	-76	-66	-98	-15	-30	-76	-104	33	-86	-33	-113	-23	-101	-70	-65	-1	-98	-13	-75	-72	-148	-74	-108	3945	-715	-28413	1940	-6373	3158	-15737	-147	-6189	-997	-14415	-40	-10365	-1836	-16166	-15
0.408333	-25	42	87	-62	-124	-32	13	-13	-23	4	-75	-67	-97	-16	-30	-60	-101	36	-86	-32	-107	-23	-97	-68	-63	-3	-113	-14	-76	-70	-147	-67	-44	3980	-340	-28408	1778	-6248	2987	-15647	-111	-5968	-1143	-14477	-320	-10193	-1620	-16086	-17
0.409167	-27	39	88	-66	-111	-36	12	-15	-22	5	-76	-66	-96	-15	-31	-62	-100	35	-90	-34	-112	-21	-99	-68	-63	-4	-100	-14	-69	-72	-147	-74	-230	3963	6	-28380	1641	-6179	2851	-15568	-119	-5787	-1254	-14524	-370	-9997	-1447	-15981	2
0.410000	-27	39	88	-61	-136	-9	12	-15	-19	4	-75	-69	-102	-15	-30	-59	-100	34	-87	-33	-109	-22	-99	-69	-66	-1	-100	-17	-77	-74	-150	-75	-220	3923	329	-28325	1490	-6160	2711	-15507	-149	-5639	-1343	-14578	-231	-9777	-1324	-15855	-5
0.410833	-27	55	88	-62	-112	-38	8	-13	-21	5	-74	-65	-97	-17	-29	-59	-100	33	-85	-32	-105	-23	-104	-70	-65	-3	-100	-13	-75	-72	-149	-75	-119	3798	625	-28241	1349	-6183	2594	-15466	-155	-5524	-1407	-14620	-194	-9530	-1257	-15706	-6
0.411667	-27	33	89	-60	-105	-35	16	-14	-15	7	-69	-67	-95	-16	-28	-57	-97	36	-84	-31	-103	-18	-98	-68	-62	2	-96	-11	-73	-66	-147	-73	-197	3654	902	-28134	1273	-6240	2492	-15445	-150	-5433	-1455	-14646	-438	-9253	-1259	-15533	-18
0.412500	-24	43	93	-58	-107	-33	13	-12	-16	8	-68	-58	-92	-13	-25	-56	-98	38	-81	-27	-103	-17	-97	-68	-62	4	-95	-10	-72	-64	-143	-69	-60	3467	1144	-28011	1285	-6335	2394	-15460	-153	-5364	-1499	-14671	-39	-8954	-1333	-15345	-1
0.413333	-25	44	91	-56	-109	-31	17	-10	-16	7	-72	-60	-96	-13	-25	-57	-101	37	-83	-30	-104	-16	-97	-68	-53	1	-96	-10	-67	-68	-143	-76	-116	3231	1365	-27859	1068	-6433	2295	-15502	-132	-5311	-1537	-14691	62	-8635	-1486	-15144	-11
0.414167	-23	42	90	-55	-107	-31	17	-15	-18	7	-68	-48	-122	-13	-26	-56	-100	38	-81	-31	-102	-21	-100	-68	-64	1	-96	-13	-72	-69	-145	-74	-208	2968	1559	-27697	893	-6551	2163	-15574	-103	-5267	-1581	-14698	-58	-8303	-1709	-14927	-8
0.415000	-28	43	89	-57	-110	-34	13	-14	-19	3	-72	-65	-99	-15	-29	-61	-103	35	-85	-36	-105	-23	-99	-70	-65	1	-101	-16	-66	-69	-148	-76	-151	2670	1723	-27525	757	-6674	2067	-15679	-112	-5230	-1638	-14705	-131	-7953	-2002	-14708	-9
0.415833	-28	38	86	-61	-109	-35	9	-17	-25	3	-76	-66	-103	-17	-29	-63	-104	35	-92	-33	-109	-22	-101	-70	-66	-3	-101	-14	-74	-69	-149	-76	-27	2353	1877	-27340	629	-6788	1919	-15819	-99	-5158	-1710	-14699	-118	-7601	-2353	-14479	-16
0.416667	-29	42	89	-59	-111	-34	9	-13	-21	6	-70	-63	-99	-17	-29	-59	-100	35	-85	-34	-107	-24	-100	-68	-65	16	-98	-14	-75	-72	-145	-75	-6	2010	2004	-27152	530	-6894	1792	-15966	-119	-5132	-1803	-14687	-126	-7245	-2762	-14251	-28
0.417500	-27	40	88	-60	-109	-32	11	-14	-18	6	-72	-66	-96	-15	-27	-58	-98	35	-86	-34	-105	-22	-99	-70	-65	-3	-100	-14	-73	-72	-146	-75	-156	1644	2112	-26948	437	-6984	1588	-16150	-148	-5077	-1923	-14667	-200	-6900	-3214	-14025	-18
0.418333	-25	38	87	-58	-111	-32	13	-15	-19	6	-70	-62	-95	-13	-29	-58	-98	35	-86	-34	-104	-25	-98	-72	-65	-5	-98	-12	-74	-70	-146	-73	-95	1262	2206	-26743	235	-7061	1440	-16346	-130	-5010	-2075	-14641	-194	-6568	-3701	-13808	-6
0.419167	-23	43	89	-56	-109	-31	13	-29	-16	7	-69	-52	-98	-16	-6	-56	-100	36	-84	-30	-104	-21	-97	-67	-62	1	-98	-14	-73	-68	-147	-73	139	863	2279	-26531	86	-7112	1239	-16564	-138	-4937	-2266	-14613	-132	-6259	-4209	-13607	-22
0.420000	-25	43	90	-47	-112	-31	13	-12	-17	6	-70	-61	-95	-15	-25	-57	-99	36	-85	-32	-104	-22	-97	-65	-62	0	-105	-13	-70	-68	-144	-77	-99	451	2340	-26336	425	-7149	1010	-16791	-168	-4853	-2495	-14581	-461	-5969	-4731	-13424	-44
0.420833	-23	42	90	-55	-109	-29	16	-10	-17	8	-67	-62	-96	-11	-22	-56	-97	38	-83	-31	-103	-18	-97	-63	-61	0	-98	-10	-73	-68	-143	-74	-169	23	2381	-26126	958	-7164	764	-17027	-135	-4767	-2767	-14552	-194	-5719	-5255	-13266	-76
0.421667	-26	42	72	-57	-110	-31	12	-11	-18	8	-69	-63	-99	-15	-26	-56	-98	34	-86	-35	-104	-23	-100	-67	-64	0	-99	-12	-73	-69	-144	-73	74	-412	2411	-25917	589	-7165	499	-17274	-160	-4679	-3070	-14529	-103	-5502	-5771	-13135	-97
0.422500	-30	40	86	-60	-110	-34	10	-17	-36	2	-72	-66	-97	-18	-30	-63	-100	30	-88	-35	-105	-24	-103	-73	-66	-3	-102	-15	-74	-53	-148	-77	19	-859	2431	-25702	407	-7152	224	-17506	-178	-4594	-3409	-14503	-337	-5322	-6267	-13029	-87
0.423333	-25	38	88	-62	-112	-36	9	-18	-18	2	-73	-67	-96	-19	-31	-64	-102	30	-80	-34	-108	-25	-107	-73	-67	-4	-101	-18	-74	-74	-149	-79	56	-1313	2439	-25482	390	-7122	-69	-17741	-151	-4511	-3784	-14477	-311	-5181	-6743	-12952	-40
0.424167	-28	35	85	-61	-113	-35	16	-17	-21	0	-78	-67	-101	-16	-30	-63	-103	28	-87	-35	-108	-24	-100	-69	-66	-5	-100	-15	-76	-70	-148	-79	115	-1768	2444	-25252	225	-7081	-359	-17955	-172	-4434	-4186	-14462	-148	-5065	-7184	-12902	-32
0.425000	-29	40	86	-57	-112	-33	13	-16	-21	3	-75	-65	-100	-14	-27	-61	-103	33	-85	-47	-104	-24	-100	-69	-67	3	-102	-15	-74	-72	-146	-76	1	-2220	2437	-25015	99	-7034	-656	-18160	-188	-4367	-4611	-14455	-511	-4990	-7592	-12879	-42
0.425833	-27	40	86	-58	-111	-32	13	-10	-17	1	-74	-65	-99	-16	-28	-61	-101	32	-85	-32	-107	-24	-100	-67	-67	-1	-100	-12	-74	-69	-144	-78	52	-2679	2433	-24774	87	-6987	-956	-18347	-168	-4309	-5053	-14456	-407	-4945	-7962	-12892	-81
0.426667	-13	40	88	-59	-107	-30	12	-13	-17	4	-73	-64	-95	-16	-26	-58	-98	33	-85	-31	-103	-23	-98	-67	-76	-6	-102	-13	-75	-67	-145	-73	68	-3131	2423	-24525	-90	-6940	-1249	-18516	-179	-4269	-5509	-14464	-7	-4922	-8294	-12930	-79
0.427500	-23	40	85	-58	-109	-45	13	-13	-18	5	-73	-61	-99	-14	-26	-60	-99	29	-86	-31	-103	-21	-101	-68	-63	-1	-97	-12	-72	-66	-144	-75	-23	-3579	2413	-24270	-242	-6901	-1539	-18665	-160	-4245	-5964	-14476	-366	-4920	-8590	-12991	-21
0.428333	-26	40	88	-59	-109	-32	11	-14	-17	3	-74	-65	-97	-15	-26	-57	-101	32	-82	-15	-102	-24	-98	-68	-66	-3	-100	-14	-75	-70	-145	-75	20	-4032	2410	-24009	-290	-6865	-1819	-18785	-143	-4236	-6416	-14501	-427	-4932	-8868	-13077	2
0.429167	-28	39	74	-61	-114	-32	16	-13	3	4	-70	-65	-96	-14	-27	-59	-100	30	-86	-35	-103	-22	-98	-69	-63	-3	-102	-12	-73	-68	-150	-75	90	-4473	2402	-23757	-390	-6842	-2086	-18895	-152	-4245	-6861	-14530	-143	-4953	-9082	-13177	-4
0.430000	-25	40	89	-60	-112	-32	13	-14	-17	4	-75	-69	-96	-18	-29	-63	-99	32	-84	-33	-107	-24	-98	-69	-66	-5	-101	-4	-74	-69	-150	-76	90	-4896	2413	-23495	-411	-6825	-2338	-18979	-137	-4270	-7292	-14568	-55	-4981	-9279	-13294	11
0.430833	-25	41	88	-61	-113	-34	12	-13	-19	4	-73	-65	-97	-16	-28	-61	-109	33	-87	-33	-108	-25	-100	-68	-64	-1	-102	-14	-75	-69	-148	-74	-19	-5301	2427	-23244	-499	-6822	-2576	-19040	-101	-4306	-7699	-14607	-115	-5001	-9450	-13418	12
0.431667	-26	47	85	-59	-108	-32	12	-11	-18	4	-75	-65	-99	-18	-28	-63	-101	30	-84	-29	-107	-24	-95	-66	-65	-3	-98	-15	-75	-70	-148	-75	-1	-5691	2457	-22996	-555	-6829	-2795	-19087	-78	-4352	-8075	-14654	-194	-5018	-9605	-13550	-19
0.432500	-23	42	88	-65	-109	-36	9	-12	-14	5	-73	-65	-97	-18	-26	-59	-98	33	-83	-31	-107	-24	-96	-68	-64	0	-86	-10	-70	-69	-145	-83	95	-6061	2501	-22760	-587	-6852	-2993	-19114	-65	-4408	-8418	-14701	53	-5027	-9730	-13681	-1
0.433333	-25	44	88	-57	-109	-33	12	-12	-17	6	-70	-63	-97	-17	-29	-48	-102	33	-84	-31	-114	-4	-96	-67	-64	0	-97	-11	-75	-69	-147	-74	-29	-6413	2559	-22539	-675	-6887	-3170	-19130	-81	-4470	-8731	-14753	-322	-5034	-9850	-13819	24
0.434167	-28	42	91	-62	-112	-34	11	-13	-18	7	-75	-64	-98	-13	-26	-59	-100	35	-81	-30	-103	-23	-98	-70	-63	0	-100	-11	-72	-68	-144	-72	-168	-6733	2627	-22339	-437	-6933	-3329	-19140	-102	-4538	-8995	-14804	-256	-5028	-9953	-13943	52
0.435000	-24	41	87	-59	-108	-33	12	-11	-18	6	-73	-63	-97	-16	-28	-60	-100	33	-82	-30	-104	-23	-97	-68	-66	-4	-103	-11	-73	-69	-148	-74	145	-7033	2716	-22157	-496	-6988	-3465	-19140	-114	-4606	-9222	-14853	301	-5018	-10055	-14072	133
0.435833	-27	40	90	-58	-110	-35	10	-13	-29	6	-72	-32	-97	-15	-28	-60	-99	35	-83	-31	-105	-23	-100	-72	-66	-3	-100	-12	-72	-68	-147	-74	-70	-7295	2820	-21997	-550	-7053	-3589	-19138	-125	-4671	-9410	-14899	-94	-5002	-10148	-14186	219
0.436667	-26	40	88	-57	-109	-33	10	-13	-16	6	-72	-61	-95	-15	-30	-57	-99	33	-84	-30	-107	-23	-100	-72	-62	0	-99	-12	-73	-68	-147	-74	13	-7532	2945	-21863	-552	-7122	-3692	-19132	-120	-4730	-9550	-14940	-70	-4976	-10239	-14293	192
0.437500	-26	41	90	-31	-110	-34	11	-12	10	5	-73	-64	-97	-15	-28	-55	-102	36	-83	-31	-107	-22	-97	-67	-66	0	-103	-12	-74	-67	-145	-74	127	-7735	3084	-21739	-543	-7199	-3771	-19131	-111	-4788	-9653	-14983	145	-4954	-10326	-14391	147
0.438333	-24	40	86	-61	-110	-32	16	-11	-18	8	-72	-64	-94	-12	-27	-52	-101	36	-85	-32	-118	-21	-96	-67	-62	0	-99	-11	-73	-65	-146	-74	90	-7900	3234	-21672	-565	-7284	-3837	-19134	-104	-4868	-9716	-15012	-72	-4934	-10415	-14476	143
0.439167	-25	44	89	-40	-125	-31	18	-11	6	7	-73	-63	-95	-13	-28	-53	-98	36	-82	-30	-105	-18	-97	-66	-64	0	-103	-12	-84	-66	-145	-75	4	-8020	3402	-21613	-358	-7365	-3889	-19140	-74	-4887	-9738	-15037	-153	-4921	-10502	-14551	128
0.440000	-28	42	87	-58	-109	-33	12	-13	-17	9	-73	-64	-96	-14	-30	-55	-98	35	-94	-32	-104	-22	-100	-67	-64	0	-100	-11	-72	-68	-147	-75	1	-8130	3580	-21586	210	-7459	-3929	-19155	-70	-4933	-9730	-15060	88	-4920	-10597	-14615	116
0.440833	-25	42	89	-58	-109	-33	11	-14	-17	4	-74	-66	-96	-11	-27	-61	-97	38	-84	-30	-102	-22	-97	-64	-60	0	-100	-11	-73	-66	-145	-73	-82	-8187	3765	-21573	552	-7548	-3949	-19164	-108	-4966	-9691	-15071	-187	-4926	-10682	-14664	95
0.441667	-26	38	89	-59	-112	-32	15	-13	-19	5	-73	-64	-95	-13	-27	-55	-101	34	-86	-30	-104	-23	-99	-48	-68	-1	-100	-13	-74	-67	-148	-78	-19	-8211	3970	-21595	223	-7647	-3971	-19188	-139	-5006	-9632	-15078	-306	-4952	-10770	-14707	64
0.442500	-29	39	87	-61	-113	-35	9	-14	-22	5	-77	-66	-101	-19	-32	-57	-104	33	-88	-34	-109	-23	-101	-70	-72	-4	-100	-5	-75	-75	-150	-79	-36	-8197	4177	-21635	125	-7743	-3970	-19210	-144	-5040	-9541	-15076	-141	-4988	-10854	-14733	53
0.443333	-27	41	86	-60	-114	-34	11	-16	-19	4	-74	-66	-99	-15	-38	-57	-96	33	-83	-33	-107	-24	-100	-68	-63	-1	-99	-12	-72	-69	-145	-77	-47	-8145	4386	-21691	-15	-7837	-3965	-19230	-151	-5072	-9434	-15066	75	-5039	-10929	-14751	33
0.444167	-26	40	88	-50	-111	-33	16	-16	-15	6	-72	-63	-99	-15	-31	-56	-96	34	-83	-30	-103	-22	-99	-67	-64	0	-98	-13	-73	-70	-152	-78	-59	-8055	4594	-21766	-173	-7931	-3941	-19238	-152	-5105	-9312	-15050	16	-5107	-10996	-14759	18
0.445000	-26	41	92	-58	-109	-32	13	-16	-16	6	-72	-66	-96	-12	-29	-56	-100	36	-84	-31	-107	-21	-99	-69	-64	0	-99	-9	-72	-67	-147	-75	-60	-7939	4813	-21857	-233	-8025	-3914	-19249	-142	-5140	-9181	-15033	140	-5191	-11051	-14760	30
0.445833	-27	41	92	-58	-108	-32	37	-16	-16	5	-70	-64	-100	-13	-27	-59	-100	35	-83	-31	-104	-17	-98	-66	-62	-1	-96	-11	-73	-66	-151	-78	-130	-7783	5019	-21966	-360	-8117	-3874	-19246	-149	-5179	-9047	-15003	308	-5294	-11099	-14757	73
0.446667	-24	44	90	-59	-109	-31	16	-15	-17	8	-70	-63	-97	-14	-27	-55	-97	35	-79	-35	-105	-19	-97	-66	-62	0	-95	-12	-73	-66	-145	-75	-195	-7602	5223	-22090	-525	-8203	-3824	-19235	-152	-5228	-8915	-14974	91	-5402	-11127	-14750	101
0.447500	-27	42	91	-60	-107	-33	19	-14	-34	6	-69	-64	-94	-11	-26	-62	-99	33	-82	-30	-104	-19	-97	-68	-62	0	-96	-11	-73	-66	-165	-77	-348	-7388	5413	-22219	-419	-8283	-3771	-19210	-158	-5276	-8778	-14942	-76	-5527	-11142	-14743	75
0.448333	-24	40	87	-58	-110	-38	12	-18	-19	2	-73	-66	-99	-17	-29	-61	-103	11	-88	-11	-111	-25	-100	-70	-70	-4	-100	-14	-77	-70	-149	-77	30	-7169	5591	-22366	-439	-8363	-3708	-19176	-165	-5336	-8652	-14911	500	-5661	-11139	-14741	61
0.449167	-30	35	86	-63	-116	-36	13	-21	-23	1	-74	-67	-101	-17	-31	-64	-103	30	-88	-34	-108	-24	-98	-67	-64	-1	-101	-12	-74	-64	-147	-76	-149	-6921	5756	-22518	-625	-8423	-3630	-19116	-161	-5392	-8526	-14872	114	-5797	-11108	-14736	70
0.450000	-30	38	86	-62	-113	-35	12	-18	-25	-1	-76	-66	-99	-16	-30	-60	-102	29	-88	-34	-110	-22	-99	-70	-69	-6	-103	-14	-76	-69	-150	-77	-172	-6657	5899	-22681	-677	-8478	-3549	-19045	-151	-5463	-8416	-14837	-46	-5940	-11062	-14741	76
0.450833	-32	36	81	-61	-113	-35	11	-16	-14	4	-78	-66	-101	-19	-29	-69	-102	28	-87	-33	-110	-25	-99	-70	-68	-3	-99	-14	-76	-72	-148	-77	-187	-6380	6030	-22850	-669	-8523	-3462	-18952	-149	-5533	-8306	-14796	-15	-6080	-10990	-14749	127
0.451667	-27	41	88	-60	-112	-32	11	-16	-21	3	-74	-65	-99	-15	-29	-60	-101	34	-84	-32	-101	-22	-98	-68	-65	0	-98	-12	-73	-70	-143	-74	-163	-6101	6141	-23025	-744	-8556	-3366	-18840	-146	-5607	-8209	-14760	12	-6219	-10897	-14786	306
0.452500	-28	42	91	-53	-115	-30	17	-14	-15	6	-69	-61	-94	-14	-26	-61	-97	35	-83	-29	-105	-19	-99	-65	-60	0	-91	-11	-72	-66	-144	-53	-160	-5815	6229	-23213	-627	-8577	-3269	-18717	-159	-5688	-8118	-14723	-276	-6350	-10787	-14790	484
0.453333	-24	43	89	-60	-107	-32	15	-13	-15	4	-72	-66	-93	-15	-21	-61	-98	35	-84	-30	-101	-19	-98	-67	-59	0	-98	-13	-75	-70	-145	-75	28	-5533	6294	-23405	-623	-8590	-3177	-18581	-150	-5777	-8043	-14703	113	-6477	-10660	-14828	445
0.454167	-27	43	89	-60	-130	-30	15	-14	-17	7	-74	-63	-93	-13	-28	-62	-99	34	-82	-34	-105	-24	-99	-67	-60	-1	-97	-10	-69	-67	-148	-75	-145	-5251	6357	-23604	-792	-8599	-3088	-18432	-127	-5871	-7972	-14672	87	-6597	-10520	-14875	391
0.455000	-24	43	89	-60	-108	-34	11	-13	-16	6	-73	-64	-96	-17	-29	-57	-98	36	-84	-7	-105	-24	-100	-66	-64	0	-97	-13	-76	-69	-146	-74	-133	-4982	6343	-23809	-883	-8590	-3003	-18272	-133	-5969	-7914	-14654	-182	-6705	-10372	-14932	359
0.455833	-24	44	87	-62	-114	-35	-6	-13	-18	17	-74	-63	-99	-17	-30	-59	-101	33	-84	-34	-111	-25	-102	-68	-67	-3	-99	-14	-76	-69	-146	-76	-112	-4723	6332	-24022	-1117	-8589	-2926	-18106	-127	-6071	-7861	-14653	-145	-6798	-10210	-15000	291
0.456667	-27	42	87	-60	-110	-34	9	-18	-23	4	-74	-66	-101	-19	-32	-65	-111	33	-87	-34	-132	-26	-104	-73	-66	-5	-101	-15	-76	-74	-153	-78	-85	-4477	6294	-24229	-1089	-8581	-2858	-17929	-131	-6176	-7813	-14645	-174	-6888	-10049	-15063	230
0.457500	-30	39	85	-63	-115	-39	7	-17	-39	3	-77	-66	-100	-21	-30	-62	-101	30	-88	-38	-110	-25	-104	-72	-66	-3	-101	-14	-73	-74	-149	-73	-85	-4235	6230	-24433	-885	-8568	-2797	-17752	-125	-6280	-7763	-14649	-367	-6955	-9884	-15144	170
0.458333	-27	42	86	-58	-111	-34	10	-15	-19	5	-72	-96	-99	-16	-31	-63	-100	28	-85	-32	-103	-23	-101	-70	-65	-4	-102	-14	-74	-72	-148	-75	-141	-4014	6148	-24633	-781	-8562	-2748	-17584	-110	-6380	-7716	-14668	-188	-7018	-9725	-15227	102
0.459167	-16	44	88	-57	-112	-32	2	-15	-18	5	-73	-62	-96	-16	-29	-60	-99	35	-84	-33	-104	-25	-100	-70	-62	0	-100	-17	-72	-73	-142	-73	-93	-3808	6039	-24824	-783	-8560	-2713	-17394	-130	-6482	-7672	-14674	-171	-7067	-9570	-15311	58
0.460000	-24	42	90	-58	-108	-30	12	-14	-18	4	-74	-63	-97	-15	-27	-62	-100	34	-83	-30	-90	-22	-100	-67	-76	-3	-103	-12	-70	-72	-144	-75	-9	-3616	5909	-25003	-790	-8569	-2685	-17217	-108	-6575	-7624	-14691	-259	-7104	-9422	-15395	32
0.460833	-18	46	90	-56	-107	-29	13	-12	-15	7	-69	-16	-93	-12	-22	-57	-94	36	-81	-32	-102	-21	-98	-67	-63	0	-98	-13	-68	-69	-142	-72	-274	-3435	5755	-25163	-606	-8573	-2668	-17048	-111	-6672	-7577	-14714	-594	-7143	-9288	-15480	5
0.461667	-24	45	88	-57	-109	-31	15	-13	-15	6	-73	-62	-95	-13	-27	-59	-100	32	-85	-33	-102	-24	-100	-67	-64	-5	-99	-15	-73	-69	-145	-74	-40	-3273	5575	-25301	-496	-8624	-2664	-16886	-133	-6770	-7528	-14740	-310	-7176	-9163	-15567	-31
0.462500	-60	38	82	-58	-103	-35	7	-19	-19	0	-75	-65	-98	-17	-27	-60	-103	28	-87	-35	-104	-25	-104	-74	-68	-5	-105	-16	-73	-72	-150	-77	23	-3122	5376	-25416	-449	-8674	-2668	-16734	-130	-6842	-7475	-14773	-711	-7209	-9053	-15649	-90
0.463333	-29	37	85	-59	-111	-34	10	-17	-19	1	-74	-64	-95	-25	-29	-60	-100	45	-87	-34	-107	-25	-102	-68	-64	-3	-103	-15	-74	-72	-146	-74	-56	-2983	5162	-25498	-419	-8737	-2663	-16600	-103	-6907	-7416	-14800	-597	-7235	-8950	-15724	-133
0.464167	-27	41	88	-59	-110	-39	13	-13	-22	2	-76	-64	-96	-13	-29	-58	-99	35	-86	-32	-105	-24	-101	-70	-64	-1	-101	-16	-102	-70	-146	-74	-110	-2852	4937	-25541	-417	-8811	-2667	-16447	-112	-6968	-7355	-14826	-580	-7261	-8855	-15798	-167
0.465000	-25	37	85	-61	-111	-34	12	-17	-19	2	-75	-66	-98	-16	-32	-56	-100	34	-90	-40	-108	-26	-98	-68	-64	-6	-101	-17	-73	-72	-148	-76	33	-2733	4689	-25554	-341	-8900	-2669	-16320	-149	-7021	-7294	-14850	-534	-7295	-8775	-15868	-189
0.465833	-28	38	80	-61	-110	-40	12	-17	-18	-1	-77	-69	-98	-19	-31	-59	-102	29	-87	-35	-107	-24	-104	-68	-66	-5	-101	-16	-75	-67	-147	-74	-5	-2613	4435	-25519	-220	-8997	-2664	-16200	-117	-7061	-7224	-14871	-645	-7326	-8694	-15929	-213
0.466667	-24	41	85	-62	-109	-33	11	-17	-16	5	-70	-65	-97	-17	-34	-56	-99	33	-88	-39	-107	-24	-103	-67	-63	-1	-99	-12	-75	-68	-147	-73	118	-2511	4167	-25448	-168	-9101	-2654	-16091	-53	-7092	-7153	-14889	-289	-7360	-8624	-15984	-221
0.467500	-27	39	86	-62	-105	-33	10	-15	-19	3	-75	-66	-98	-19	-31	-58	-101	33	-90	-33	-108	-24	-103	-68	-65	-3	-101	-16	-76	-74	-149	-72	-39	-2411	3895	-25333	-210	-9209	-2635	-15993	-97	-7113	-7081	-14903	-296	-7400	-8555	-16036	-217
0.468333	-27	39	84	-64	-112	-35	11	-17	-22	4	-73	-61	-97	-16	-32	-58	-100	28	-91	-35	-108	-25	-102	-72	-64	-3	-97	-13	-74	-73	-147	-72	-38	-2316	3623	-25174	-86	-9320	-2622	-15905	-121	-7131	-7008	-14909	-349	-7441	-8485	-16082	-234
0.469167	-25	45	88	-62	-112	-23	12	-16	-15	5	-74	-65	-98	-19	-31	-57	-96	30	-87	-38	-104	-24	-101	-69	-63	-3	-116	-15	-73	-62	-126	-74	-7	-2226	3336	-24980	-115	-9427	-2579	-15825	-110	-7139	-6936	-14914	-387	-7491	-8420	-16127	-228
0.470000	-24	38	85	-62	-112	-36	11	-19	-19	3	-72	-67	-96	-18	-32	-58	-101	32	-85	-35	-107	-26	-103	-76	-66	-4	-99	-15	-75	-72	-149	-74	-68	-2137	3059	-24750	-144	-9528	-2541	-15759	-93	-7140	-6862	-14914	-394	-7539	-8345	-16161	-229
0.470833	-26	39	88	-61	-110	-39	12	0	-18	2	-69	-66	-100	-21	-35	-59	-100	32	-87	-36	-108	-24	-102	-72	-65	-1	-99	-15	-74	-73	-149	-74	-42	-2051	2791	-24494	-48	-9619	-2485	-15698	-78	-7139	-6784	-14912	-269	-7588	-8271	-16197	-240
0.471667	-25	43	87	-62	-110	-33	11	-15	-16	8	-72	-65	-97	-15	-29	-56	-92	12	-90	-31	-100	-21	-100	-69	-62	-1	-97	-9	-70	-69	-143	-70	6	-1969	2532	-24194	-81	-9697	-2422	-15651	-86	-7131	-6702	-14885	-128	-7634	-8188	-16224	-235
0.472500	-23	45	88	-61	-107	-31	15	-14	-16	8	-70	-61	-94	-16	-30	-57	-98	35	-85	-31	-102	-23	-99	-65	-61	0	-96	-21	-66	-69	-146	-73	-21	-1887	2281	-23879	-227	-9767	-2348	-15617	-90	-7131	-6619	-14894	3	-7682	-8106	-16252	-221
0.473333	-25	43	88	-58	-112	-35	12	-18	-19	5	-70	-65	-100	-17	-49	-58	-100	33	-85	-35	-105	-23	-101	-68	-65	-4	-100	-12	-73	-68	-146	-73	16	-1807	2036	-23552	-230	-9825	-2273	-15599	-79	-7137	-6538	-14886	37	-7731	-8017	-16278	-202
0.474167	-42	41	80	-63	-111	-39	9	-18	-21	4	-76	-67	-98	-19	-31	-58	-98	32	-86	-33	-104	-22	-97	-66	-62	-1	-92	-12	-75	-69	-147	-70	-236	-1729	1819	-23206	-201	-9867	-2177	-15588	-48	-7129	-6441	-14873	-401	-7773	-7918	-16298	-210
0.475000	-24	42	88	-58	-113	-35	10	-15	-17	6	-74	-63	-95	-16	-21	-57	-99	37	-87	-39	-103	-23	-102	-67	-65	-4	-99	-12	-73	-69	-144	-73	-18	-1643	1612	-22862	-91	-9903	-2077	-15596	-74	-7136	-6349	-14872	187	-7810	-7821	-16319	-219
0.475833	-26	41	84	-38	-111	-25	11	-11	-21	5	-76	-66	-95	-17	-29	-59	-102	30	-90	-34	-104	-24	-99	-67	-65	-4	-100	-13	-61	-69	-147	-75	-16	-1561	1432	-22516	-122	-9928	-1961	-15615	-108	-7138	-6240	-14855	194	-7842	-7720	-16334	-208
0.476667	-27	39	85	-59	-109	-34	10	-19	-19	4	-76	-65	-96	-17	-30	-60	-115	30	-88	-33	-107	-23	-100	-67	-65	-4	-100	-14	-74	-70	-145	-75	-194	-1469	1266	-22172	-102	-9944	-1842	-15640	-124	-7147	-6126	-14850	5	-7867	-7612	-16346	-197
0.477500	-26	36	82	-58	-108	-51	10	-19	-18	5	-70	-63	-99	-18	-27	-60	-102	32	-88	-36	-107	-24	-97	-68	-68	-38	-100	-11	-63	-68	-146	-75	-203	-1381	1122	-21842	-131	-9946	-1714	-15691	-129	-7160	-6001	-14843	-108	-7885	-7508	-16353	-171
0.478333	-24	39	88	-59	-109	-33	12	-14	-1	3	-74	-63	-96	-17	-28	-62	-100	33	-87	-33	-102	-22	-97	-68	-64	0	-101	-12	-74	-68	-146	-73	-118	-1287	1001	-21523	-158	-9946	-1576	-15748	-142	-7173	-5868	-14838	39	-7897	-7404	-16356	-153
0.479167	-22	41	88	-57	-107	-32	10	-13	-16	8	-74	-63	-96	-15	-27	-58	-100	34	-87	-31	-103	-22	-96	-67	-61	-17	-99	-11	-70	-65	-153	-70	-170	-1193	902	-21229	-72	-9947	-1430	-15812	-124	-7187	-5724	-14837	-148	-7901	-7300	-16355	-150
0.480000	-23	43	89	-56	-107	-33	12	-11	-16	9	-72	-62	-96	-17	-26	-57	-93	35	-82	-31	-113	-23	-97	-65	-60	1	-98	-14	-72	-66	-148	-70	-5	-1095	829	-20952	-22	-9942	-1282	-15892	-86	-7205	-5574	-14840	158	-7904	-7199	-16335	-137
0.480833	-21	45	93	-56	-119	-33	13	-29	-12	8	-72	-61	-95	-12	-26	-55	-97	37	-82	-32	-101	-24	-97	-62	-60	3	-99	-12	-84	-66	-143	-72	-1	-1003	776	-20703	-31	-9938	-1129	-15982	-101	-7229	-5413	-14848	174	-7898	-7106	-16336	-117
0.481667	-23	40	87	-58	-111	-35	10	-15	-18	3	-73	-66	-102	-17	-28	-60	-149	39	-87	-34	-108	-25	-99	-69	-66	-4	-101	-16	-75	-70	-151	-75	-103	-912	729	-20484	16	-9937	-981	-16079	-164	-7256	-5262	-14875	-22	-7896	-7026	-16325	-101
0.482500	-24	47	81	-62	-114	-41	4	-17	-23	3	-76	-67	-102	-23	-31	-63	-105	30	-88	-35	-109	-31	-104	-67	-66	-5	-101	-24	-77	-69	-151	-76	-191	-815	710	-20284	-91	-9928	-819	-16176	-151	-7274	-5097	-14878	-185	-7879	-6940	-16301	-94
0.483333	-28	40	88	-62	-111	-34	10	-15	-21	4	-76	-62	-98	-18	-29	-62	-99	20	-91	-33	-102	-26	-101	-68	-64	-5	-101	-14	-76	-68	-151	-77	-178	-723	710	-20100	-122	-9915	-661	-16275	-152	-7295	-4936	-14896	-174	-7868	-6869	-16270	-91
0.484167	-26	40	78	-62	-111	-35	6	-16	-19	3	-74	-64	-98	-18	-28	-61	-102	34	-85	-32	-105	-28	-100	-68	-69	-1	-100	-13	-74	-69	-148	-76	-55	-638	721	-19965	-30	-9904	-514	-16375	-159	-7316	-4779	-14920	-52	-7855	-6799	-16229	-82
0.485000	-26	42	88	-60	-109	-35	12	-13	-16	6	-72	-64	-99	-16	-29	-59	-114	36	-86	-33	-107	-23	-99	-65	-64	0	-102	-14	-72	-68	-149	-77	-139	-556	740	-19844	20	-9892	-366	-16473	-143	-7350	-4624	-14939	-3	-7844	-6735	-16182	-68
0.485833	-26	40	91	-47	-112	-33	9	-10	-19	7	-73	-61	-97	-17	-27	-60	-101	36	-85	-31	-105	-22	-101	-69	-64	-1	-101	-10	-72	-68	-150	-75	-173	-478	768	-19752	4	-9876	-229	-16564	-100	-7352	-4479	-14962	39	-7833	-6675	-16129	-41
0.486667	-26	43	89	-57	-109	-31	15	-11	-19	5	-70	-63	-97	-13	-28	-59	-101	35	-79	-31	-99	-23	-98	-67	-63	0	-99	-14	-73	-68	-147	-76	4	-404	797	-19682	16	-9834	-102	-16650	-68	-7365	-4350	-14980	209	-7826	-6621	-16071	-41
0.487500	-24	59	89	-56	-110	-30	15	-14	-18	4	-73	-62	-93	-13	-23	-59	-97	33	-82	-32	-105	-22	-98	-67	-66	0	-100	-13	-73	-68	-146	-73	-206	-333	827	-19639	36	-9833	9	-16735	-93	-7371	-4231	-15014	-135	-7825	-6570	-16027	-26
0.488333	-25	41	90	-56	-108	-33	17	-14	-17	-4	-73	-63	-97	-14	-5	-59	-100	35	-84	-34	-104	-21	-99	-66	-63	0	-101	-17	-73	-68	-146	-75	-216	-270	850	-19616	68	-9827	127	-16807	-98	-7371	-4128	-15043	142	-7827	-6517	-15946	-14
0.489167	-26	40	63	-59	-110	-32	13	-17	-19	3	-76	-65	-97	-12	-28	-58	-100	36	-83	-34	-104	-24	-98	-67	-66	0	-103	-7	-75	-94	-149	-76	-84	-212	862	-19617	69	-9769	198	-16870	-81	-7371	-4039	-15067	194	-7837	-6460	-15876	-14
0.490000	-29	38	88	-59	-112	-33	11	-15	-22	3	-75	-66	-100	-16	-32	-63	-107	29	-90	-43	-113	-23	-102	-73	-67	-6	-103	-16	-79	-76	-154	-78	-236	-155	860	-19641	180	-9737	273	-16928	-84	-7365	-3961	-15089	-199	-7854	-6404	-15806	10
0.490833	-30	38	86	-63	-115	-40	8	-17	-24	0	-75	-67	-101	-18	-30	-62	-102	33	-84	-34	-105	-23	-104	-72	-67	-5	-103	-15	-75	-69	-165	-83	-60	-96	852	-19676	79	-9691	338	-16974	-91	-7343	-3900	-15108	-98	-7868	-6333	-15733	13
0.491667	-25	40	88	-60	-112	-33	17	-13	-19	3	-72	-63	-83	-22	-27	-59	-100	33	-95	-33	-104	-19	-98	-66	-65	0	-102	-12	-72	-68	-144	-74	-59	-39	824	-19731	-10	-9641	394	-17005	-91	-7307	-3849	-15120	153	-7889	-6257	-15654	21
0.492500	-23	32	90	-60	-111	-29	18	-13	-19	6	-70	-63	-96	-11	-26	-59	-100	38	-83	-32	-100	-17	-99	-66	-75	-1	-99	-15	-74	-67	-144	-74	-211	16	781	-19805	-7	-9598	437	-17029	-45	-7289	-3807	-15134	-62	-7918	-6167	-15581	35
0.493333	-24	44	91	-58	-107	-29	17	-10	-17	8	-76	-60	-69	-13	-25	-56	-99	36	-86	-31	-103	-18	-97	-67	-63	0	-97	-8	-70	-68	-148	-75	-82	68	722	-19891	74	-9551	474	-17048	-14	-7255	-3771	-15144	-64	-7950	-6086	-15514	44
0.494167	-22	45	113	-57	-92	-28	16	-13	-15	8	-69	-63	-95	-14	-27	-56	-94	38	-82	-31	-101	-18	-97	-68	-57	-4	-96	-11	-72	-70	-164	-73	-11	122	643	-20000	-29	-9505	507	-17055	-12	-7223	-3747	-15151	234	-7985	-5985	-15445	56
0.495000	-26	44	91	-60	-105	-32	18	-13	-14	7	-70	-60	-96	-28	-25	-57	-95	36	-83	-33	-105	-19	-99	-67	-63	-3	-98	-11	-70	-68	-147	-72	-45	171	549	-20117	-79	-9466	535	-17057	-12	-7189	-3724	-15152	378	-8022	-5879	-15386	71
0.495833	-26	41	92	-59	-108	-32	22	-16	-16	5	-70	-63	-96	-15	-29	-59	-98	36	-83	-31	-102	-17	-99	-70	-65	-13	-99	-11	-73	-77	-148	-76	-59	220	443	-20244	-176	-9422	562	-17052	0	-7156	-3695	-15151	253	-8066	-5768	-15323	70
0.496667	-24	40	91	-59	-110	-33	11	-12	-17	6	-70	-62	-101	-17	-30	-75	-96	38	-84	-32	-105	-21	-99	-68	-62	0	-99	-10	-69	-66	-146	-73	-113	265	326	-20383	-504	-9390	595	-17037	-9	-7126	-3670	-15149	266	-8103	-5647	-15270	54
0.497500	-24	41	90	-56	-109	-31	15	-12	-18	6	-72	-62	-97	-17	-29	-57	-100	37	-85	-33	-103	-19	-96	-68	-59	0	-99	-12	-73	-81	-146	-75	4	308	204	-20529	-422	-9358	631	-17023	0	-7102	-3640	-15143	318	-8141	-5526	-15225	58
0.498333	-26	43	90	-57	-109	-32	10	-17	-14	5	-76	-64	-96	-18	-29	-60	-100	35	-87	-35	-107	-25	-101	-72	-64	-4	-101	-13	-74	-72	-147	-81	-40	345	71	-20685	-269	-9336	675	-17005	0	-7084	-3604	-15138	245	-8181	-5402	-15185	60
0.499167	-28	42	96	-60	-110	-33	11	-18	-21	2	-75	-66	-96	-15	-29	-63	-97	36	-86	-32	-101	-21	-99	-67	-50	0	-118	-11	-72	-69	-145	-76	34	377	-53	-20838	-323	-9320	728	-16973	0	-7070	-3561	-15126	190	-8216	-5279	-15149	71
0.500000	-25	42	88	-60	-107	-30	16	-16	-18	4	-70	-65	-94	-12	-61	-58	-99	36	-83	-34	-101	-19	-100	-67	-64	0	-100	-9	-68	-69	-147	-74	159	406	-184	-20995	-324	-9311	783	-16940	-33	-7067	-3510	-15111	390	-8250	-5158	-15112	62
0.500833	-25	43	91	-53	-109	-33	12	21	-15	7	-68	-62	-95	-14	-28	-58	-98	37	-83	-30	-103	-19	-95	-66	-62	1	-98	-11	-66	-68	-145	-72	-4	422	-317	-21154	-325	-9305	846	-16903	-72	-7071	-3461	-15099	101	-8280	-5045	-15093	44
0.501667	-27	43	88	-57	-109	-29	11	-15	-22	5	-72	-65	-113	-9	-28	-60	-98	38	-85	-32	-105	-23	-100	-68	-64	-3	-101	-10	-73	-72	-150	-75	-163	434	-455	-21316	-176	-9314	912	-16865	-60	-7090	-3411	-15086	-25	-8312	-4934	-15074	41
0.502500	-28	43	84	-61	-110	-36	11	-18	-18	3	-75	-66	-97	-19	-31	-62	-98	33	-86	-39	-107	-26	-101	-63	-63	-5	-102	-14	-74	-75	-150	-79	64	434	-577	-21471	-129	-9319	983	-16822	-63	-7112	-3356	-15071	248	-8334	-4834	-15057	38
0.503333	-27	41	87	-63	-114	-34	12	-18	-9	1	-76	-70	-98	-16	-47	-62	-99	34	-90	-39	-105	-26	-99	-68	-66	-6	-105	-15	-72	-73	-149	-79	-34	426	-699	-21612	-125	-9328	1056	-16772	-75	-7146	-3303	-15054	-94	-8353	-4736	-15046	54
0.504167	-26	38	82	-60	-109	-33	13	-15	-19	4	-74	-67	-94	-16	-30	-60	-100	33	-90	-36	-103	-24	-97	-68	-62	-3	-104	-12	-70	-63	-149	-78	46	419	-821	-21745	-149	-9337	1129	-16718	-81	-7181	-3254	-15031	-39	-8370	-4652	-15037	61
0.505000	-23	41	88	-60	-108	-34	13	-16	-19	5	-73	-68	-99	-16	-28	-51	-98	68	-84	-35	-103	-23	-97	-68	-64	-4	-101	-18	-70	-68	-147	-75	44	407	-934	-21865	-78	-9354	1177	-16665	-94	-7228	-3203	-15011	-136	-8383	-4576	-15030	44
0.505833	-26	46	86	-59	-110	-21	15	-16	-18	5	-73	-65	-97	-15	-27	-60	-98	35	-87	-38	-104	-25	-98	-69	-68	-1	-100	-16	-73	-70	-147	-70	-56	388	-1046	-21974	-36	-9370	1266	-16604	-126	-7280	-3160	-14981	-206	-8393	-4510	-15023	33
0.506667	-28	41	87	-61	-110	-35	11	-18	-19	4	-74	-62	-101	-11	-30	-61	-96	29	-88	-36	-107	-24	-101	-69	-67	-3	-102	-15	-76	-77	-149	-79	-96	366	-1159	-22061	-29	-9388	1318	-16549	-126	-7336	-3125	-14957	-32	-8403	-4457	-15016	45
0.507500	-29	33	85	-62	-114	-36	8	-19	-21	4	-74	-68	-101	-18	-31	-59	-99	32	-87	-36	-105	-27	-100	-68	-64	0	-100	-15	-74	-74	-147	-76	60	350	-1268	-22129	-170	-9399	1364	-16481	-97	-7394	-3087	-14924	129	-8406	-4392	-15002	55
0.508333	-23	40	88	-62	-110	-35	10	-17	-17	5	-74	-66	-103	-18	-31	-62	-98	33	-86	-35	-104	-26	-99	-70	-63	-3	-100	-15	-73	-73	-147	-75	-15	340	-1375	-22177	-80	-9412	1398	-16415	-114	-7453	-3060	-14885	-51	-8412	-4374	-14996	51
0.509167	-25	38	85	-63	-112	-35	10	-14	-21	4	-74	-66	-95	-16	-32	-64	-100	32	-86	-35	-107	-28	-105	-72	-63	-4	-100	-23	-75	-74	-153	-78	-33	332	-1482	-22201	58	-9423	1417	-16350	-119	-7515	-3031	-14844	-207	-8420	-4344	-14974	46
0.510000	-27	39	84	-62	-113	-38	8	-18	-21	1	-73	-68	-98	-6	-29	-65	-99	37	-87	-36	-107	-26	-101	-72	-67	-3	-100	-16	-77	-75	-150	-76	-46	334	-1584	-22199	-33	-9425	1405	-16280	-138	-7578	-3004	-14798	-232	-8422	-4320	-14951	49
0.510833	-26	36	91	-61	-113	-46	6	-21	-21	7	-73	-66	-98	-18	-31	-62	-102	30	-85	-35	-109	-25	-102	-70	-67	-3	-101	-15	-74	-73	-146	-76	-79	347	-1683	-22175	-7	-9429	1415	-16211	-162	-7634	-2983	-14747	-146	-8429	-4300	-14919	51
0.511667	-25	40	86	-58	-115	-34	11	-16	-21	5	-67	-64	-97	-17	-30	-59	-99	35	-84	-33	-105	-22	-96	-68	-62	0	-98	-15	-72	-69	-143	-74	-163	380	-1775	-22122	396	-9421	1397	-16133	-143	-7687	-2958	-14689	-120	-8432	-4281	-14877	43
0.512500	-25	41	88	-58	-105	-32	12	-14	-14	5	-68	-61	-91	-14	-26	-59	-97	29	-81	-31	-99	-21	-95	-68	-61	-3	-95	-11	-70	-68	-146	-69	-42	431	-1857	-22048	880	-9414	1359	-16063	-113	-7732	-2927	-14629	-48	-8436	-4267	-14833	50
0.513333	-25	43	90	-59	-108	-32	12	-21	-16	1	-69	-62	-94	-19	-28	-59	-99	33	-83	-29	-103	-22	-95	-68	-63	1	-95	-14	-74	-68	-146	-72	86	492	-1935	-21951	494	-9410	1311	-15999	-111	-7775	-2901	-14567	53	-8447	-4255	-14775	44
0.514167	-24	44	92	-58	-105	-31	15	-13	-16	5	-74	-61	-95	-12	-26	-56	-99	36	-83	-29	-102	-21	-96	-67	-65	-4	-102	-12	-68	-69	-145	-73	63	568	-2003	-21833	180	-9400	1259	-15924	-126	-7816	-2869	-14495	-183	-8450	-4238	-14709	47
0.515000	-26	38	87	-59	-108	-33	8	-15	-19	3	-70	-63	-95	-16	-29	-60	-105	32	-87	-31	-107	-27	-97	-70	-67	-3	-101	-15	-78	-74	-147	-75	-129	663	-2061	-21705	216	-9381	1193	-15860	-112	-7856	-2836	-14427	-310	-8457	-4223	-14637	25
0.515833	-30	37	78	-65	-113	-39	8	-18	-23	0	-79	-68	-100	-18	-28	-61	-104	33	-90	-32	-104	-24	-102	-72	-64	-5	-102	-11	-70	-96	-145	-74	99	778	-2100	-21550	73	-9369	1132	-15788	-116	-7860	-2798	-14345	285	-8453	-4196	-14550	18
0.516667	-28	37	84	-64	-111	-36	10	-15	-18	2	-77	-66	-97	-17	-29	-59	-99	30	-87	-33	-108	-23	-99	-70	-67	-1	-100	-14	-74	-70	-147	-75	-135	908	-2127	-21378	79	-9361	1069	-15724	-110	-7868	-2754	-14262	-146	-8451	-4165	-14456	19
0.517500	-27	42	87	-60	-109	-33	11	-15	-22	3	-75	-66	-99	-17	-29	-59	-101	36	-86	-30	-113	-24	-110	-69	-56	-1	-100	-13	-74	-72	-146	-75	-6	1055	-2135	-21205	138	-9329	1009	-15654	-113	-7864	-2708	-14176	-55	-8444	-4127	-14353	18
0.518333	-28	38	84	-60	-111	-35	-26	-15	-21	4	-72	-61	-98	-15	-28	-58	-101	34	-84	-31	-107	-22	-97	-69	-66	-1	-97	-11	-73	-68	-145	-72	74	1213	-2139	-21019	106	-9304	957	-15587	-109	-7851	-2659	-14082	-212	-8430	-4077	-14239	21
0.519167	-25	43	89	-59	-109	-31	13	-12	-17	8	-74	-65	-95	-15	-27	-58	-99	36	-83	-31	-107	-22	-96	-68	-69	0	-100	-12	-74	-69	-145	-72	60	1382	-2115	-20831	243	-9275	911	-15519	-93	-7828	-2612	-13990	-410	-8415	-4023	-14113	15
0.520000	-25	43	89	-61	-108	-31	13	-12	-15	9	-73	-63	-94	-13	-27	-80	-105	38	-82	-30	-103	-21	-95	-65	-59	1	-99	-8	-70	-66	-145	-69	-111	1560	-2088	-20640	525	-9246	878	-15454	-117	-7791	-2563	-13890	-500	-8396	-3958	-14001	15
0.520833	-29	46	90	-56	-104	-30	11	-13	-15	9	-70	-64	-95	-14	-27	-57	-95	39	-82	-28	-100	-19	-97	-64	-61	1	-77	-7	-68	-69	-154	-70	-11	1748	-2050	-20451	522	-9220	851	-15387	-138	-7748	-2514	-13792	-74	-8377	-3894	-13875	25
0.521667	-25	44	90	-58	-110	-33	12	-12	-15	7	-73	-65	-99	-15	-30	-59	-98	36	-85	-31	-103	-24	-100	-67	-63	3	-97	-13	-72	-69	-145	-73	-104	1936	-2010	-20265	388	-9172	835	-15320	-151	-7703	-2476	-13697	-202	-8358	-3821	-13748	9
0.522500	-27	40	84	-60	-110	-33	10	-16	-19	3	-74	-68	-101	-17	-31	-59	-107	30	-88	-31	-104	-27	-102	-68	-67	1	-98	-13	-76	-72	-151	-77	-65	2126	-1963	-20082	292	-9159	831	-15253	-139	-7648	-2434	-13600	-885	-8345	-3750	-13624	-21
0.523333	-28	41	86	-59	-113	-46	6	-16	-21	1	-76	-67	-97	-19	-31	-62	-103	33	-88	-34	-110	-27	-103	-73	-67	-3	-101	-14	-78	-69	-151	-78	-16	2317	-1915	-19902	239	-9128	843	-15185	-153	-7591	-2389	-13503	-1012	-8327	-3672	-13497	6
0.524167	-26	39	82	-63	-114	-38	9	-16	-23	2	-76	-69	-99	-19	-32	-62	-99	34	-90	-33	-102	-24	-100	-72	-61	-1	-101	-12	-78	-68	-149	-77	2	2506	-1860	-19729	283	-9091	863	-15102	-179	-7532	-2348	-13399	-159	-8311	-3601	-13372	7
0.525000	-26	40	88	-59	-110	-35	13	-16	-23	5	-73	-67	-90	-14	-29	-43	-100	35	-85	-34	-108	-23	-102	-72	-66	-4	-100	-13	-75	-69	-150	-76	-86	2695	-1819	-19560	281	-9061	891	-15031	-172	-7469	-2314	-13297	-150	-8298	-3521	-13253	-15
0.525833	-25	42	90	-59	-110	-33	15	-14	-18	7	-70	-62	-100	-15	-31	-59	-101	35	-86	-45	-104	-21	-100	-68	-61	0	-100	-17	-74	-68	-148	-75	-114	2876	-1778	-19404	195	-9023	924	-14939	-169	-7406	-2281	-13201	-335	-8293	-3454	-13137	-10
0.526667	-27	40	86	-60	-108	-30	15	-13	-5	6	-74	-61	-96	-3	-26	-61	-98	35	-85	-32	-102	-21	-99	-67	-66	-4	-99	-11	-72	-68	-145	-75	-60	3049	-1745	-19239	112	-8987	958	-14858	-162	-7354	-2250	-13101	-59	-8293	-3394	-13032	0
0.527500	-28	42	89	-58	-109	-32	13	-14	-17	5	-70	-64	-95	-14	-28	-59	-100	35	-86	-29	-102	-22	-95	-65	-63	1	-94	-10	-77	-68	-146	-75	15	3208	-1723	-19090	12	-8956	992	-14765	-172	-7298	-2218	-13004	47	-8297	-3341	-12933	15
0.528333	-27	42	90	-59	-108	-31	19	-17	-21	5	-70	-62	-97	-14	-27	-58	-101	34	-85	-32	-103	-19	-99	-69	-63	0	-98	-13	-59	-68	-170	-77	-223	3356	-1711	-18942	-43	-8922	1023	-14673	-183	-7257	-2200	-12907	-402	-8309	-3304	-12844	7
0.529167	-27	40	88	-58	-110	-34	13	-15	-18	6	-72	-62	-97	-13	-27	-58	-98	34	-52	-31	-103	-18	-101	-81	-63	0	-98	-13	-75	-69	-145	-76	23	3487	-1705	-18800	-21	-8886	1052	-14580	-182	-7213	-2181	-12810	397	-8317	-3274	-12766	-9
0.530000	-27	43	89	-59	-110	-34	13	-15	-14	4	-73	-64	-95	-13	-27	-59	-103	37	-84	-32	-107	-21	-99	-66	-64	0	-99	-15	-76	-69	-145	-74	-116	3606	-1710	-18654	-84	-8852	1073	-14479	-210	-7184	-2165	-12720	116	-8329	-3260	-12695	-9
0.530833	-25	41	73	-60	-113	-34	15	-12	-19	4	-73	-63	-97	-13	-26	-57	-104	33	-86	-34	-107	-24	-100	-72	-63	-3	-98	-12	-73	-68	-149	-76	-82	3705	-1714	-18514	-160	-8816	1076	-14379	-164	-7154	-2151	-12620	63	-8335	-3255	-12635	22
0.531667	-26	39	88	-59	-109	-34	13	-14	-21	4	-73	-63	-100	-16	-33	-59	-102	32	-87	-32	-105	-23	-99	-68	-66	-4	-99	-14	-75	-72	-144	-75	-74	3807	-1722	-18376	-161	-8777	1079	-14279	-173	-7134	-2144	-12527	200	-8343	-3257	-12585	32
0.532500	-27	41	87	-63	-113	-34	13	-16	-18	5	-70	-63	-97	-14	-28	-56	-88	36	-83	-33	-104	-19	-97	-65	-63	0	-99	-10	-69	-68	-143	-73	-133	3852	-1738	-18239	-185	-8732	1068	-14171	-113	-7109	-2130	-12429	139	-8337	-3261	-12539	9
0.533333	-26	42	89	-60	-110	-29	12	-13	-16	22	-69	-63	-95	-14	-29	-55	-97	35	-84	-29	-100	-22	-98	-68	-62	1	-100	-10	-74	-70	-148	-78	-246	3899	-1760	-18111	-152	-8684	1043	-14069	-112	-7091	-2129	-12342	-346	-8334	-3287	-12509	22
0.534167	-18	42	90	-57	-109	-35	15	-12	-18	9	-69	-60	-95	-15	-27	-58	-95	36	-82	-6	-104	-23	-98	-68	-60	5	-99	-11	-70	-67	-147	-72	-87	3930	-1777	-17991	-137	-8634	1011	-13967	-128	-7070	-2127	-12253	121	-8321	-3306	-12485	30
0.535000	-25	40	90	-59	-107	-33	17	-13	-17	7	-63	-63	-94	-5	-27	-57	-99	35	-82	-31	-101	-19	-97	-69	-62	0	-99	-11	-70	-70	-145	-74	-151	3944	-1803	-17873	-195	-8572	969	-13858	-125	-7040	-2123	-12161	217	-8300	-3332	-12464	22
0.535833	-30	41	89	-59	-109	-34	16	-16	-21	6	-73	-63	-98	-14	-28	-58	-100	35	-83	-30	-100	-18	-98	-70	-67	0	-117	-11	-69	-70	-146	-77	-66	3944	-1813	-17772	-191	-8503	918	-13761	-132	-7006	-2117	-12077	-15	-8267	-3354	-12449	20
0.536667	-27	41	88	-58	-111	-33	13	-14	-25	6	-66	-63	-98	-16	-31	-55	-103	33	-84	-32	-108	-23	-98	-68	-62	0	-97	-11	-73	-69	-143	-76	-87	3930	-1827	-17684	-223	-8424	869	-13658	-117	-6962	-2114	-11995	16	-8229	-3370	-12443	16
0.537500	-24	41	89	-55	-108	-32	13	-17	-17	3	-69	-63	-95	-15	-27	-58	-98	35	-83	-33	-104	-23	-98	-69	-65	-3	-98	-11	-69	-68	-146	-73	-115	3915	-1842	-17602	-158	-8332	815	-13555	-124	-6906	-2095	-11911	-12	-8183	-3380	-12434	34
0.538333	-25	41	88	-56	-105	-34	15	-11	4	5	-68	-64	-93	-15	-27	-58	-99	34	-85	-29	-104	-19	-95	-68	-61	0	-95	-11	-72	-66	-146	-73	-72	3888	-1856	-17541	-96	-8236	763	-13459	-271	-6833	-2090	-11840	-112	-8126	-3382	-12434	22
0.539167	-23	41	90	-58	-109	-33	17	-14	-16	6	-73	-65	-95	-13	-27	-59	-118	37	-86	-34	-104	-18	-95	-67	-62	-1	-101	-10	-69	-67	-145	-70	-87	3857	-1871	-17500	-26	-8127	716	-13362	-866	-6768	-2072	-11763	-279	-8056	-3379	-12434	1
0.540000	-25	42	89	-53	-108	-31	2	-14	-17	6	-72	-63	-96	-11	-27	-60	-98	35	-84	-33	-100	-18	-98	-68	-63	0	-98	-11	-70	-68	-146	-73	-32	3825	-1888	-17478	-67	-8013	674	-13270	-1051	-6659	-2051	-11692	299	-7995	-3371	-12436	7
0.540833	-24	41	89	-56	-108	-34	12	-15	-19	5	-70	-64	-97	-13	-27	-58	-97	36	-80	-32	-109	-21	-108	-66	-59	2	-96	-12	-69	-67	-144	-72	130	3796	-1906	-17477	-107	-7878	641	-13178	-692	-6547	-2026	-11630	5910	-7917	-3350	-12434	21
0.541667	-24	41	88	-59	-111	-35	17	-14	-3	5	-68	-64	-96	-15	-26	-59	-99	36	-86	-34	-104	-23	-100	-70	-62	0	-100	-12	-73	-82	-159	-74	-199	3762	-1954	-17497	-59	-7748	610	-13094	-630	-6433	-1997	-11568	10276	-7843	-3330	-12436	17
0.542500	-25	38	85	-60	-113	-39	12	-17	-22	3	-75	-68	-109	-19	-50	-62	-102	33	-87	-36	-108	-22	-101	-73	-67	-1	-102	-17	-77	-76	-149	-75	-110	3737	-1963	-17543	245	-7612	597	-13010	-522	-6309	-1969	-11514	8670	-7758	-3302	-12433	16
0.543333	-27	36	85	-60	-118	-36	12	-13	-21	2	-73	-66	-100	-15	-31	-62	-101	33	-86	-36	-108	-24	-102	-68	-63	7	-103	-15	-73	-72	-147	-75	-51	3714	-2002	-17594	906	-7468	593	-12928	-434	-6176	-1933	-11462	7544	-7664	-3266	-12427	9
0.544167	-27	39	85	-58	-111	-35	15	-12	-21	4	-73	-65	-100	-16	-31	-62	-101	34	-80	-34	-103	-19	-98	-69	-61	1	-99	-13	-73	-72	-151	-75	-103	3702	-2043	-17665	1610	-7324	598	-12849	-349	-6040	-1902	-11415	7262	-7573	-3232	-12417	25
0.545000	-28	40	71	-56	-110	-35	12	-16	-22	3	-73	-63	-98	-14	-30	-60	-100	33	-84	-35	-105	-23	-99	-70	-65	-3	-85	-11	-73	-69	-149	-74	-105	3686	-2095	-17754	1064	-7181	619	-12775	-230	-5908	-1864	-11372	5501	-7477	-3199	-12407	34
0.545833	-23	39	84	-60	-105	-33	13	-14	-16	6	-72	-63	-96	-14	-39	-59	-99	39	-88	-34	-107	-23	-99	-67	-63	0	-101	-11	-74	-70	-149	-77	7	3686	-2154	-17855	734	-7044	646	-12703	-150	-5777	-1834	-11335	4314	-7387	-3169	-12396	-3
0.546667	-25	42	87	-58	-110	-30	13	-31	-19	6	-72	-63	-96	-13	-30	-57	-99	37	-86	-33	-104	-19	-100	-72	-65	0	-102	-12	-72	-72	-148	-75	-126	3691	-2216	-17967	869	-6913	679	-12639	-86	-5650	-1810	-11302	2708	-7293	-3144	-12382	-49
0.547500	-25	41	86	-57	-108	-31	15	-11	-18	6	-72	-62	-91	-16	-28	-59	-103	44	-84	-34	-103	-21	-97	-69	-64	1	-97	-12	-70	-69	-147	-78	-128	3693	-2282	-18081	912	-6776	711	-12577	-47	-5535	-1792	-11279	1918	-7205	-3123	-12372	-102
0.548333	-25	41	85	-28	-113	-35	11	-18	-19	2	-76	-67	-98	-19	-31	-61	-104	30	-87	-39	-107	0	-100	-72	-66	-4	-104	-21	-77	-75	-150	-77	-82	3702	-2354	-18205	699	-6683	747	-12520	-6	-5433	-1788	-11259	1261	-7122	-3110	-12364	-114
0.549167	-30	36	78	-62	-113	-38	7	-17	-23	-4	-76	-67	-109	-21	-59	-63	-104	29	-91	-38	-108	-27	-100	-70	-66	-1	-104	-15	-77	-70	-148	-78	4	3710	-2427	-18323	428	-6583	782	-12466	29	-5336	-1786	-11239	202	-7035	-3097	-12357	-87
0.550000	-28	39	85	-62	-109	-45	8	-17	-23	3	-76	-64	-98	-19	-33	-60	-103	32	-88	-35	-105	-25	-103	-72	-65	-3	-103	-15	-76	-61	-151	-76	-72	3727	-2480	-18438	389	-6497	819	-12415	50	-5253	-1798	-11229	-634	-6958	-3091	-12356	-77
0.550833	-30	38	82	-62	-114	-35	11	-14	-21	4	-76	-65	-97	-17	-30	-60	-100	33	-91	-36	-105	-25	-97	-72	-63	-4	-102	-15	-76	-72	-148	-77	-79	3743	-2546	-18548	441	-6425	847	-12365	74	-5177	-1815	-11209	-1217	-6886	-3093	-12360	-59
0.551667	-28	41	87	-58	-109	-35	12	-15	-18	4	-73	-65	-98	-15	-30	-59	-97	33	-88	-33	-103	-25	-98	-69	-64	0	-101	-12	-74	-72	-145	-75	6	3764	-2598	-18648	331	-6353	865	-12326	109	-5112	-1852	-11206	-1679	-6824	-3097	-12364	-34
0.552500	-22	44	88	-58	-111	-27	15	-12	-17	9	-66	-61	-97	-13	-29	-55	-97	37	-86	-32	-107	-22	-99	-66	-62	2	-98	-14	-73	-49	-143	-74	-121	3787	-2644	-18748	161	-6278	877	-12286	104	-5060	-1895	-11199	-1848	-6766	-3105	-12373	-23
0.553333	-24	44	87	-56	-107	-31	16	-13	-17	6	-70	-63	-97	-16	-29	-58	-98	35	-83	-30	-100	-23	-94	-68	-60	2	-98	-12	-73	-69	-146	-75	-79	3800	-2682	-18834	93	-6252	871	-12253	82	-5016	-1956	-11200	-1894	-6728	-3119	-12392	2
0.554167	-22	42	89	-57	-107	-34	15	-11	-16	5	-67	-60	-93	-17	-27	-56	-96	34	-84	-30	-105	-26	-101	-68	-60	0	-97	-13	-73	-68	-145	-75	162	3825	-2712	-18915	-96	-6212	881	-12223	84	-4975	-2027	-11200	-2127	-6673	-3132	-12410	3
0.555000	-24	36	87	-50	-107	-33	15	-15	-16	7	-72	-64	-96	-18	-30	-58	-97	34	-85	-32	-101	-24	-100	-69	-63	2	-100	-13	-76	-74	-148	-76	-129	3847	-2740	-18984	-268	-6174	830	-12202	103	-4939	-2111	-11200	-3159	-6635	-3155	-12435	3
0.555833	-26	41	86	-59	-109	-35	11	-15	-17	6	-72	-62	-95	-42	-38	-60	-100	33	-85	-31	-107	-26	-101	-73	-63	0	-100	-15	-73	-72	-146	-76	-220	3873	-2761	-19047	-333	-6146	790	-12184	96	-4882	-2203	-11205	-3204	-6597	-3174	-12459	15
0.556667	-25	41	88	-62	-113	-38	12	-16	-23	3	-74	-68	-96	-18	-32	-64	-101	32	-86	-34	-107	-28	-101	-73	-67	-3	-101	-17	-94	-75	-149	-82	5	3899	-2780	-19105	-408	-6097	744	-12166	74	-4876	-2306	-11211	-3056	-6566	-3202	-12480	5
0.557500	-26	35	82	-62	-112	-38	8	-14	-23	1	-75	-53	-101	-18	-31	-62	-102	30	-87	-34	-107	-25	-101	-75	-66	-5	-100	-13	-75	-68	-149	-76	-103	3937	-2794	-19151	-394	-6046	683	-12154	88	-4834	-2416	-11209	-3572	-6532	-3225	-12494	29
0.558333	-29	39	85	-56	-110	-33	13	-13	-18	5	-70	-61	-98	-17	-29	-61	-101	34	-85	-52	-104	-24	-100	-65	-65	-4	-100	-13	-72	-69	-149	-77	-84	3981	-2815	-19194	-546	-5990	616	-12144	120	-4792	-2522	-11211	-3575	-6495	-3257	-12505	33
0.559167	-25	41	87	-58	-109	-47	12	-15	-19	2	-72	-64	-95	-16	-27	-58	-99	33	-83	-33	-101	-23	-99	-68	-64	-3	-100	-13	-70	-69	-145	-75	-30	4032	-2838	-19235	-533	-5917	535	-12139	118	-4745	-2644	-11213	-3434	-6459	-3288	-12508	18
0.560000	-23	37	84	-57	-108	-32	16	-10	-15	6	-68	-65	-94	-14	-26	-57	-100	36	-84	-32	-102	-22	-98	-67	-64	1	-98	-7	-70	-52	-143	-73	-75	4086	-2869	-19273	-443	-5850	457	-12134	119	-4692	-2760	-11209	-3909	-6421	-3328	-12499	6
0.560833	-19	43	94	-55	-105	-30	15	-9	-17	8	-72	-64	-93	-11	-25	-55	-101	37	-73	-28	-104	-19	-97	-67	-63	1	-97	-10	-70	-66	-143	-75	-31	4146	-2908	-19303	-415	-5766	353	-12142	132	-4634	-2877	-11206	-3888	-6386	-3377	-12483	12
0.561667	-23	42	89	-57	-110	-34	13	-13	-14	9	-69	-61	-96	-14	-28	-55	-97	35	-84	-32	-104	-26	-99	-67	-62	-1	-91	-13	-74	-69	-145	-76	-28	4208	-2968	-19343	-361	-5678	259	-12148	93	-4575	-2995	-11207	-3383	-6346	-3438	-12462	13
0.562500	-24	41	88	-59	-109	-55	11	-14	-17	3	-74	-65	-97	-16	-30	-58	-98	34	-86	-31	-102	-23	-102	-70	-62	-3	-98	-11	-74	-73	-149	-78	-8	4279	-3031	-19369	-386	-5578	150	-12159	87	-4510	-3107	-11201	-3423	-6310	-3503	-12426	27
0.563333	-22	43	87	-59	-111	-35	9	-12	-18	5	-73	-65	-96	-15	-30	-57	-99	36	-84	-32	-105	-9	-100	-67	-62	0	-96	-11	-72	-70	-147	-74	80	4351	-3116	-19401	-512	-5472	36	-12171	127	-4438	-3209	-11189	-3502	-6270	-3574	-12381	17
0.564167	-25	44	93	-56	-112	-31	12	-10	-14	8	-44	-65	-97	-15	-28	-56	-99	38	-83	-32	-104	-19	-95	-66	-62	0	-98	-10	-73	-68	-146	-77	0	4426	-3214	-19429	-603	-5358	-80	-12189	171	-4397	-3312	-11176	-3415	-6232	-3659	-12333	11
0.565000	-28	40	92	-58	-111	-36	12	-13	-21	5	-74	-65	-98	-15	-29	-60	-100	33	-87	-33	-104	-23	-99	-72	-62	-1	-99	-14	-72	-70	-149	-77	30	4503	-3323	-19452	-671	-5253	-203	-12211	174	-4292	-3406	-11158	-3959	-6197	-3752	-12276	28
0.565833	-27	39	88	-59	-113	-38	9	-14	-19	2	-72	-70	-99	-14	-31	-69	-103	34	-86	-33	-107	-19	-97	-68	-62	0	-100	-11	-74	-68	-148	-76	2	4585	-3439	-19465	-764	-5138	-329	-12230	133	-4216	-3491	-11139	-4328	-6160	-3851	-12215	24
0.566667	-26	39	107	-59	-111	-32	12	-12	-17	3	-70	-63	-97	-13	-27	-56	-100	35	-85	-15	-105	-19	-98	-68	-69	-1	-78	-11	-74	-68	-147	-76	-100	4668	-3557	-19475	-837	-5030	-465	-12261	128	-4145	-3569	-11115	-3850	-6131	-3960	-12151	21
0.567500	-24	40	90	-57	-110	-33	11	-11	-19	8	-72	-62	-92	-14	-27	-58	-101	36	-86	-31	-103	-17	-95	-66	-66	1	-96	-11	-73	-65	-147	-74	27	4748	-3675	-19477	-765	-4931	-594	-12289	155	-4073	-3645	-11089	-3615	-6105	-4066	-12088	13
0.568333	-26	43	88	-60	-108	-32	12	-13	-21	5	-73	-63	-97	-15	-26	-56	-98	34	-86	-32	-104	-19	-95	-94	-66	-1	-98	-12	-75	-67	-146	-73	-63	4834	-3805	-19461	-669	-4845	-733	-12312	153	-4007	-3715	-11065	-5432	-6081	-4170	-12022	17
0.569167	-25	41	89	-58	-113	-32	16	-5	-19	4	-74	-60	-99	-15	-26	-60	-100	34	-87	-35	-107	-19	-96	-67	-63	-1	-100	-12	-73	-70	-146	-73	-167	4920	-3931	-19437	-522	-4759	-870	-12355	82	-3951	-3786	-11024	-6972	-6063	-4296	-11964	10
0.570000	-25	42	88	-57	-110	-33	15	-13	-17	3	-74	-64	-98	-13	-28	-58	-100	34	-84	-33	-105	-25	-98	-68	-62	0	-101	-18	-74	-70	-146	-73	38	5006	-4035	-19394	-224	-4701	-1003	-12390	52	-3901	-3856	-10993	-5183	-6049	-4406	-11908	23
0.570833	-27	40	89	-59	-109	-32	15	-13	-21	5	-72	-52	-97	-14	-38	-59	-99	36	-86	-35	-108	-21	-97	-66	-64	0	-101	-11	-73	-69	-150	-73	-230	5102	-4124	-19337	139	-4648	-1134	-12425	52	-3862	-3936	-10955	-4591	-6029	-4513	-11855	52
0.571667	-25	41	88	-58	-110	-32	12	-15	-17	5	-70	-63	-94	-13	-25	-57	-99	38	-84	-31	-103	-21	-95	-64	-60	1	-88	-11	-73	-69	-145	-73	-41	5199	-4201	-19261	-97	-4606	-1262	-12463	7	-3815	-4005	-10919	-3997	-6013	-4613	-11824	26
0.572500	-23	41	93	-56	-110	-24	13	-14	-21	9	-69	-61	-98	-13	-25	-56	-100	37	-82	-31	-103	-19	-95	-64	-59	1	-93	-10	-70	-70	-144	-68	23	5300	-4278	-19168	-452	-4575	-1386	-12501	0	-3785	-4090	-10883	-3283	-5993	-4706	-11763	-13
0.573333	-22	43	89	-57	-105	-32	15	-13	-15	5	-73	-62	-96	-13	-27	-56	-93	35	-78	-31	-103	-21	-102	-67	-62	-1	-98	-14	-73	-70	-148	-73	-151	5399	-4309	-19064	-1530	-4557	-1503	-12549	30	-3765	-4183	-10852	-2921	-5978	-4796	-11723	-17
0.574167	-26	43	88	-60	-112	-44	12	-18	-16	5	-73	-67	-117	-16	-27	-56	-99	34	-84	-34	-103	-21	-98	-67	-62	1	-101	-11	-70	-65	-146	-73	-235	5503	-4329	-18944	-2472	-4544	-1605	-12595	42	-3741	-4278	-10814	-2298	-5950	-4871	-11694	-4
0.575000	-33	40	89	-59	-109	-33	16	-15	-18	5	-70	-64	-96	-15	-29	-63	-99	35	-83	-34	-102	-18	-99	-70	-63	-30	-102	-14	-73	-70	-149	-76	-61	5613	-4335	-18817	-1585	-4542	-1709	-12641	2	-3725	-4385	-10786	-1235	-5920	-4936	-11664	7
0.575833	-24	40	90	-57	-113	-34	11	-17	-28	3	-73	-63	-85	-3	-30	-61	-102	34	-84	-34	-104	-22	-100	-72	-65	-3	-102	-13	-75	-68	-147	-74	-41	5728	-4325	-18681	-768	-4533	-1797	-12691	-35	-3709	-4500	-10759	-907	-5882	-5004	-11635	-5
0.576667	-23	39	85	-59	-111	-32	11	-16	-22	3	-74	-64	-98	-14	-30	-61	-104	30	-90	-34	-108	-22	-98	-69	-67	-18	-98	-13	-74	-68	-146	-76	36	5843	-4298	-18539	-885	-4528	-1871	-12750	-23	-3684	-4614	-10736	-994	-5840	-5061	-11608	20
0.577500	-25	42	87	-57	-110	-33	15	-17	-19	3	-74	-83	-96	-15	-27	-60	-100	34	-83	-34	-104	-25	-100	-69	-66	-1	-101	-13	-75	-66	-146	-74	-101	5960	-4261	-18395	-137	-4516	-1931	-12806	9	-3661	-4733	-10713	-1490	-5787	-5113	-11580	115
0.578333	-26	42	86	-59	-111	-34	12	-15	-16	4	-73	-62	-97	-14	-28	-59	-100	32	-85	-65	-107	-21	-98	-67	-65	0	-95	-12	-73	-66	-144	-73	-99	6075	-4212	-18252	373	-4495	-1982	-12866	192	-3628	-4848	-10697	-1252	-5726	-5165	-11550	139
0.579167	-24	23	89	-56	-109	-33	8	-14	-15	5	-73	-62	-97	-13	-28	-59	-100	36	-83	-30	-104	-22	-99	-70	-63	0	-99	-13	-72	-67	-148	-72	-158	6192	-4160	-18117	75	-4475	-2021	-12931	194	-3588	-4965	-10691	-654	-5664	-5211	-11510	72
0.580000	-24	43	89	-55	-108	-31	15	-13	-17	8	-69	-59	-93	-12	-28	-58	-96	35	-82	-33	-101	-21	-95	-70	-60	0	-96	-11	-68	-49	-143	-73	-135	6308	-4109	-17988	185	-4438	-2051	-13000	91	-3543	-5073	-10687	-302	-5589	-5263	-11474	61
0.580833	-22	49	88	-55	-107	-29	16	-13	-13	5	-70	-62	-79	-12	-22	-56	-96	33	-80	-29	-100	-18	-97	-65	-63	1	-96	-11	-70	-67	-144	-73	140	6417	-4082	-17872	162	-4396	-2073	-13080	73	-3488	-5178	-10694	360	-5512	-5326	-11436	46
0.581667	-25	41	87	-62	-109	-35	10	-19	-16	3	-73	-65	-96	-18	-31	-63	-99	29	-96	-38	-105	-27	-108	-73	-64	-5	-102	-16	-75	-76	-148	-78	121	6519	-4032	-17776	-6	-4345	-2100	-13164	-181	-3432	-5275	-10717	721	-5443	-5388	-11394	39
0.582500	-27	35	64	-63	-112	-40	-16	-19	-22	-1	-75	-66	-99	-22	-36	-65	-103	29	-90	-38	-107	-27	-103	-74	-67	-7	-102	-18	-77	-63	-149	-80	-237	6624	-4004	-17693	296	-4278	-2117	-13245	-473	-3358	-5357	-10735	336	-5346	-5458	-11342	41
0.583333	-28	39	85	-61	-112	-38	7	-19	-22	1	-75	-66	-97	-19	-34	-63	-101	30	-86	-36	-109	-26	-111	-74	-63	-6	-100	-15	-73	-74	-150	-77	-33	6728	-3989	-17608	405	-4209	-2133	-13327	-376	-3277	-5425	-10774	1574	-5267	-5529	-11290	27
0.584167	-25	42	85	-62	-113	-36	26	-16	-21	1	-74	-64	-101	-22	-31	-64	-103	33	-85	-34	-110	-24	-101	-73	-66	-4	-100	-17	-76	-72	-150	-79	-150	6825	-3994	-17552	277	-4159	-2151	-13411	-304	-3192	-5484	-10809	1158	-5160	-5611	-11237	13
0.585000	-23	39	81	-61	-111	-36	10	-19	-19	3	-74	-64	-98	-19	-32	-61	-100	33	-87	-19	-107	-25	-103	-74	-72	-5	-103	-15	-69	-72	-148	-76	-62	6929	-4011	-17504	283	-4046	-2175	-13497	-336	-3102	-5524	-10858	1563	-5060	-5701	-11172	-9
0.585833	-25	40	87	-60	-111	-34	7	2	-16	3	-75	-64	-99	-16	-31	-62	-98	33	-85	-33	-105	-22	-101	-72	-62	-4	-100	-16	-73	-70	-146	-77	-125	7025	-4043	-17466	-419	-3958	-2211	-13577	-329	-3006	-5552	-10914	1793	-4964	-5796	-11109	-26
0.586667	-25	39	89	-59	-108	-35	10	-14	-17	4	-75	-63	-96	-19	-29	-60	-100	34	-86	-30	-111	-23	-101	-69	-67	-3	-101	-15	-76	-72	-146	-74	-230	7123	-4096	-17442	-1411	-3868	-2258	-13663	-341	-2912	-5576	-10976	1679	-4869	-5899	-11047	-24
0.587500	-27	41	85	-58	-108	-34	11	-12	-22	5	-75	-65	-97	-16	-30	-60	-102	33	-86	-31	-104	-21	-102	-70	-62	0	-99	-15	-73	-91	-131	-74	-276	7225	-4163	-17429	-1007	-3781	-2316	-13743	-309	-2816	-5586	-11044	1354	-4771	-6005	-10981	-29
0.588333	-27	43	87	-59	-113	-39	12	-13	-21	4	-75	-62	-100	16	-30	-64	-100	33	-83	-32	-107	-21	-99	-68	-65	-5	-101	-17	-70	-69	-146	-75	-63	7329	-4248	-17422	176	-3689	-2385	-13820	-259	-2725	-5602	-11119	2162	-4668	-6119	-10915	-29
0.589167	-28	36	64	-60	-110	-35	10	-12	-18	3	-75	-62	-99	-18	-32	-59	-101	30	-86	-34	-108	-24	-101	-73	-68	-3	-101	-17	-73	-73	-178	-76	-177	7438	-4347	-17419	2503	-3600	-2482	-13887	-239	-2635	-5605	-11188	2306	-4576	-6236	-10842	-28
0.590000	-27	37	86	-60	-108	-38	9	-15	-18	1	-77	-65	-101	-16	-35	-62	-102	33	-91	-47	-111	-24	-100	-73	-64	-6	-102	-22	-77	-74	-151	-78	-133	7544	-4461	-17418	3598	-3519	-2591	-13955	-236	-2551	-5616	-11263	1981	-4479	-6352	-10772	-43
0.590833	-27	36	81	-66	-116	-41	6	-17	-22	3	-78	-63	-102	-21	-34	-61	-112	29	-88	-36	-105	-24	-101	-73	-66	-5	-100	-17	-75	-73	-148	-75	-163	7646	-4575	-17411	2492	-3433	-2708	-14016	-187	-2470	-5624	-11327	1794	-4385	-6467	-10699	-41
0.591667	-25	40	87	-60	-111	-36	11	-16	-16	5	-74	-65	-100	-17	-30	-60	-104	35	-85	-33	-100	-24	-102	-69	-62	-1	-100	-14	-77	-73	-147	-74	-230	7783	-4706	-17397	2178	-3343	-2839	-14055	-185	-2391	-5641	-11388	1887	-4288	-6581	-10615	-61
0.592500	-27	41	88	-67	-110	-33	13	-14	-22	9	-70	-59	-94	-12	-29	-56	-97	38	-84	-30	-104	-19	-99	-67	-59	2	-98	-12	-73	-58	-147	-70	-170	7905	-4841	-17377	1884	-3265	-2988	-14099	-199	-2324	-5671	-11434	1835	-4193	-6691	-10531	-76
0.593333	-23	41	86	-57	-109	-32	15	-12	-17	8	-70	-60	-97	-12	-31	-58	-99	37	-82	-31	-104	-21	-97	-73	-65	3	-96	-11	-72	-70	-147	-76	-9	8033	-4989	-17353	1315	-3186	-3142	-14133	-185	-2260	-5711	-11474	1814	-4101	-6804	-10446	-69
0.594167	-23	44	99	-55	-109	-33	11	-13	-13	7	-69	-60	-95	-14	-26	-55	-97	37	-81	-29	-103	-19	-99	-68	-62	2	-98	-13	-69	-66	-154	-73	-21	8163	-5143	-17314	954	-3113	-3305	-14161	-169	-2204	-5776	-11497	1912	-4004	-6908	-10358	-51
0.595000	-25	43	88	-56	-110	-30	15	-11	-16	7	-69	-59	-98	-11	-27	-58	-100	36	-82	-27	-104	-17	-97	-66	-63	6	-101	-13	-72	-66	-148	-76	-92	8295	-5305	-17264	633	-3042	-3469	-14184	-169	-2157	-5848	-11506	1978	-3910	-7012	-10245	-58
0.595833	-25	41	86	-57	-112	-30	0	-15	5	6	-72	-63	-93	-10	-27	-59	-98	35	-82	-31	-103	-19	-98	-69	-64	3	-100	-13	-74	-66	-146	-76	-333	8426	-5495	-17198	497	-2977	-3639	-14196	-174	-2115	-5943	-11497	1111	-3815	-7110	-10178	-44
0.596667	-24	43	87	-57	-109	-32	15	-12	-18	7	-70	-59	-98	-12	-28	-59	-95	33	-84	-32	-103	-18	-97	-68	-69	1	-98	-12	-73	-65	-146	-75	-21	8554	-5646	-17114	184	-2917	-3805	-14202	-147	-2067	-6036	-11470	1972	-3721	-7207	-10093	-31
0.597500	-21	41	88	-55	-110	-28	13	-22	-18	7	-70	-61	-96	-12	-27	-58	-99	38	-83	-30	-103	-17	-96	-72	-64	0	-98	-12	-70	-64	-114	-75	-90	8683	-5828	-17012	-332	-2864	-3969	-14194	-183	-2030	-6175	-11421	1630	-3626	-7297	-10004	9
0.598333	-26	40	87	-58	-108	-32	12	-11	-21	7	-70	-62	-112	-14	-28	-60	-112	34	-86	-60	-105	-23	-99	-72	-63	0	-98	-13	-75	-70	-148	-77	-74	8801	-6020	-16896	-475	-2825	-4123	-14191	-185	-1992	-6315	-11358	1456	-3534	-7388	-9927	27
0.599167	-51	39	86	-61	-96	-35	11	22	-25	2	-77	-62	-99	-15	-27	-61	-104	34	-83	-30	-103	-19	-98	-69	-63	-1	-99	-13	-73	-65	-134	-72	2	8922	-6215	-16752	-544	-2780	-4263	-14172	-104	-1952	-6466	-11276	1438	-3434	-7472	-9847	27
0.600000	-24	41	87	-57	-105	-32	16	-9	-15	9	-70	-58	-92	-13	-26	-56	-98	37	-81	-30	-102	-26	-98	-66	-61	-6	-96	-12	-68	-66	-145	-74	59	9028	-6409	-16597	-746	-2751	-4396	-14152	-84	-1913	-6627	-11177	1309	-3338	-7554	-9780	26
0.600833	-24	45	91	-55	-104	-28	15	-12	-14	-10	-68	-59	-96	-16	-23	-56	-96	38	-80	-29	-100	-18	-95	-68	-61	2	-95	-12	-72	-65	-141	-72	-131	9122	-6610	-16418	-857	-2735	-4516	-14122	-64	-1871	-6803	-11072	567	-3250	-7638	-9724	26
0.601667	-25	43	85	-61	-111	-33	13	-13	-17	7	-70	-64	-96	-16	-24	-57	-99	34	-82	-33	-108	-22	-97	-67	-64	-1	-97	-15	-74	-68	-145	-72	-9	9202	-6827	-16228	-929	-2713	-4621	-14099	-82	-1829	-6984	-10953	1321	-3159	-7717	-9680	35
0.602500	-53	41	88	-60	-110	-40	16	-14	-16	4	-72	-64	-99	-18	-27	-60	-100	29	-86	-33	-108	-24	-98	-70	-65	-4	-100	-16	-76	-70	-144	-73	-12	9272	-7040	-16009	-172	-2705	-4714	-14065	-94	-1775	-7169	-10827	1350	-3071	-7801	-9649	34
0.603333	-22	42	86	-60	-110	-36	11	-14	-14	6	-70	-60	-98	-14	-27	-57	-99	51	-84	-30	-107	-22	-99	-67	-62	0	-96	-14	-72	-67	-145	-73	64	9324	-7247	-15775	2382	-2704	-4792	-14029	-64	-1720	-7349	-10696	850	-2993	-7877	-9629	30
0.604167	-22	44	96	-73	-110	-30	15	-14	-16	-7	-72	-64	-99	-16	-27	-56	-98	32	-83	-33	-101	-22	-95	-67	-60	-1	-99	-17	-70	-69	-146	-73	36	9355	-7453	-15526	3015	-2704	-4855	-13986	-59	-1654	-7531	-10566	728	-2895	-7956	-9628	25
0.605000	-26	42	89	-58	-113	-33	10	-16	-17	6	-70	-63	-98	-14	-26	-57	-96	33	-81	-31	-104	-24	-93	-69	-64	-1	-98	-10	-73	-69	-146	-72	-77	9375	-7654	-15263	1739	-2706	-4910	-13946	-78	-1579	-7707	-10434	802	-2808	-8035	-9634	27
0.605833	-25	42	91	-60	-110	-58	15	-14	-17	12	-72	-61	-98	-16	-27	-58	-97	36	-83	-32	-105	-22	-98	-66	-63	0	-97	-11	-76	-69	-162	-73	12	9370	-7844	-14993	1474	-2714	-4951	-13897	-44	-1498	-7879	-10312	591	-2729	-8108	-9658	10
0.606667	-27	42	88	-57	-110	-34	11	-17	-23	2	-74	-64	-99	-15	-28	-60	-108	33	-78	-32	-108	-24	-101	-70	-63	0	-98	-14	-74	-73	-150	-76	-12	9348	-8023	-14716	1063	-2720	-4991	-13856	-31	-1413	-8041	-10203	361	-2657	-8187	-9688	-15
0.607500	-26	40	88	-60	-112	-39	10	-16	-19	1	-74	-64	-101	-18	-29	-61	-100	33	-85	-34	-105	-24	-99	-68	-63	-15	-97	-16	-72	-62	-146	-78	-104	9307	-8183	-14427	644	-2713	-5020	-13797	-34	-1315	-8186	-10090	603	-2572	-8265	-9726	-24
0.608333	-25	41	87	-60	-115	-32	11	-14	-22	2	-85	-63	-100	-15	-28	-47	-104	36	-84	-31	-105	-24	-98	-70	-67	-3	-101	-12	-73	-69	-149	-76	4	9247	-8321	-14151	400	-2708	-5054	-13745	-63	-1215	-8317	-9998	865	-2495	-8344	-9773	2
0.609167	-28	41	86	-59	-118	-33	9	-17	-21	3	-74	-65	-98	-17	-31	-62	-102	32	-88	-33	-107	-24	-99	-68	-66	0	-102	-13	-75	-56	-149	-76	-206	9165	-8440	-13880	103	-2693	-5078	-13679	-102	-1112	-8430	-9913	-432	-2417	-8416	-9817	28
0.610000	-25	38	89	-60	-109	-34	12	-18	-23	0	-77	-65	-96	-15	-30	-61	-102	32	-82	-33	-102	-23	-99	-69	-68	-3	-101	-12	-75	-70	-149	-74	-95	9075	-8525	-13621	-67	-2666	-5110	-13610	-94	-1003	-8527	-9843	45	-2336	-8497	-9861	49
0.610833	-28	39	85	-60	-110	-35	11	-17	-22	4	-77	-61	-97	-13	-26	-60	-104	32	-88	-33	-105	-21	-101	-69	-65	0	-101	-13	-73	-72	-131	-74	-98	8958	-8577	-13376	-366	-2633	-5142	-13527	-84	-890	-8599	-9767	213	-2254	-8569	-9900	73
0.611667	-25	44	88	-57	-111	-33	11	-16	-22	5	-73	-63	-99	-12	-28	-43	-98	35	-68	-33	-102	-22	-97	-66	-64	-1	-102	-12	-72	-69	-147	-74	-69	8840	-8610	-13153	-659	-2583	-5180	-13438	-108	-780	-8647	-9711	-25	-2176	-8643	-9930	55
0.612500	-23	51	86	-57	-116	-31	13	-10	-17	5	-69	-62	-95	-12	-27	-58	-98	37	-82	-31	-105	-19	-96	-67	-56	2	-118	-9	-72	-66	-146	-76	-103	8704	-8603	-12961	-806	-2525	-5225	-13340	-117	-672	-8679	-9657	-83	-2080	-8719	-9955	18
0.613333	-24	42	88	-56	-105	-30	13	-14	-17	5	-70	-65	-94	-13	-28	-51	-99	37	-82	-30	-103	-18	-96	-66	-64	0	-98	-9	-70	-67	-147	-74	-47	8561	-8565	-12802	-888	-2457	-5281	-13233	-122	-573	-8693	-9615	-169	-1991	-8797	-9965	1
0.614167	-22	39	90	-57	-107	-45	-5	-16	-14	7	-70	-62	-94	-12	-27	-56	-98	37	-83	-29	-102	-18	-98	-68	-61	2	-98	-11	-69	-67	-150	-74	-99	8406	-8499	-12684	-1114	-2383	-5337	-13121	-100	-483	-8686	-9573	-639	-1904	-8874	-9963	19
0.615000	-25	40	87	-58	-109	-33	9	-16	-18	5	-75	-65	-97	-16	-31	-62	-100	34	-91	-31	-104	-18	-100	-69	-64	-1	-101	-17	-78	-73	-151	-74	-59	8259	-8397	-12609	-1577	-2300	-5402	-12997	-97	-403	-8665	-9546	-155	-1820	-8946	-9947	23
0.615833	-27	38	82	-64	-130	-36	5	-17	-21	4	-77	-65	-96	-15	-31	-60	-102	29	-87	-34	-107	-25	-101	-70	-67	-4	-101	-15	-75	-70	-150	-75	0	8129	-8265	-12575	-1939	-2211	-5468	-12865	-143	-327	-8623	-9495	-15	-1726	-9014	-9916	5
0.616667	-24	39	86	-60	-114	-35	8	-14	-22	6	-74	-68	-101	-16	-30	-59	-102	35	-87	-32	-105	-22	-100	-72	-65	0	-100	-14	-80	-72	-150	-75	79	7966	-8101	-12589	-1790	-2119	-5540	-12727	-159	-271	-8574	-9457	-462	-1642	-9077	-9877	45
0.617500	-27	40	82	-63	-111	-29	7	-15	-18	7	-74	-66	-100	-15	-29	-58	-100	34	-86	-35	-107	-24	-101	-69	-63	-24	-102	-15	-74	-27	-148	-72	-108	7832	-7919	-12654	-1755	-2028	-5607	-12589	-108	-220	-8514	-9410	-583	-1561	-9133	-9823	78
0.618333	-25	39	88	-59	-109	-35	15	-15	-18	6	-38	-63	-96	-14	-32	-62	-98	29	-85	-30	-102	-23	-101	-70	-61	1	-100	-15	-74	-70	-150	-74	-241	7705	-7709	-12785	-1745	-1938	-5668	-12443	-72	-179	-8452	-9361	-319	-1488	-9186	-9759	5
0.619167	-23	41	90	-57	-114	-35	13	-14	-18	6	-73	-63	-95	-13	-29	-57	-98	38	-84	-33	-104	-23	-100	-67	-64	1	-100	-14	-74	-69	-137	-67	-135	7589	-7482	-12924	-1549	-1852	-5730	-12302	-130	-154	-8386	-9311	-235	-1419	-9224	-9690	-86
0.620000	-22	43	90	-57	-109	-31	15	-10	-22	7	-69	-62	-97	-14	-28	-58	-96	32	-83	-29	-101	-29	-98	-66	-60	0	-100	-11	-73	-66	-147	-75	-115	7487	-7244	-13131	-1379	-1772	-5777	-12163	-141	-136	-8319	-9255	-298	-1370	-9258	-9621	-44
0.620833	-19	43	92	-56	-108	-32	-7	-11	-15	11	-68	-70	-94	-14	-27	-55	-95	36	-83	-29	-104	-21	-99	-66	-60	0	-98	-11	-73	-65	-142	-69	-87	7392	-6998	-13381	-1266	-1703	-5815	-12035	-121	-137	-8260	-9197	-202	-1330	-9277	-9552	182
0.621667	-25	42	90	-60	-108	-33	13	-14	-17	6	-72	-62	-96	-16	-31	-60	-111	30	-84	-32	-104	-15	-101	-68	-63	-3	-99	-15	-75	-70	-147	-76	77	7307	-6756	-13676	-1152	-1661	-5843	-11914	-149	-200	-8213	-9139	25	-1307	-9291	-9490	339
0.622500	-33	37	87	-62	-112	-36	10	-17	-21	1	-75	-65	-99	-18	-34	-60	-101	30	-87	-36	-105	-29	-107	-75	-67	-1	-96	-16	-77	-73	-148	-77	-188	7227	-6509	-14007	-962	-1608	-5857	-11802	-155	-166	-8166	-9080	-682	-1300	-9285	-9426	182
0.623333	-27	37	82	-62	-111	-39	10	-15	-22	0	-74	-66	-101	-21	-32	-63	-103	29	-90	-36	-107	-25	-103	-73	-68	-7	-104	-17	-77	-73	-151	-81	-251	7159	-6273	-14368	-698	-1582	-5852	-11700	-136	-188	-8127	-9015	-134	-1312	-9271	-9371	78
0.624167	-25	38	85	-61	-103	-39	8	-21	-22	2	-77	-67	-96	-21	-34	-63	-103	30	-88	-33	-108	-25	-102	-73	-66	-7	-112	-16	-73	-64	-150	-76	64	7097	-6057	-14748	-630	-1569	-5828	-11610	-135	-220	-8093	-8951	475	-1339	-9233	-9323	137
0.625000	-28	38	87	-62	-112	-36	13	-16	-17	4	-74	-66	-99	-19	-32	-64	-107	35	-87	-35	-105	-25	-103	-70	-64	-5	-103	-15	-75	-73	-148	-76	13	7036	-5843	-15149	-608	-1564	-5786	-11529	-148	-254	-8117	-8891	-122	-1367	-9188	-9284	136
0.625833	-28	40	84	-62	-118	-38	11	-17	-21	30	-73	-67	-98	-15	-32	-62	-102	29	-86	-34	-104	-23	-102	-70	-67	-6	-102	-16	-73	-69	-141	-76	71	6976	-5653	-15558	-520	-1575	-5734	-11468	-145	-293	-8055	-8835	85	-1438	-9129	-9258	111
0.626667	-29	40	87	-59	-111	-34	11	-13	-16	6	-73	-62	-98	-16	-21	-61	-100	30	-86	-35	-107	-25	-99	-67	-62	-3	-100	-14	-74	-72	-146	-75	112	6906	-5495	-15971	-428	-1601	-5665	-11416	-88	-332	-8037	-8781	331	-1515	-9061	-9245	87
0.627500	-24	41	90	-59	-109	-33	11	-16	-17	2	-76	-65	-95	-17	-29	-61	-98	34	-84	-33	-105	-25	-98	-70	-65	-6	-102	-19	-74	-70	-142	-75	-7	6830	-5368	-16384	-350	-1633	-5586	-11378	-42	-375	-8041	-8737	-292	-1602	-8982	-9243	36
0.628333	-26	39	87	-59	-107	-33	11	-14	-16	5	-73	-64	-96	-16	-30	-60	-98	32	-87	-34	-104	-24	-97	-70	-64	-5	-99	-15	-73	-69	-147	-76	1	6739	-5262	-16787	-275	-1680	-5493	-11351	-40	-420	-8042	-8699	-240	-1700	-8899	-9253	0
0.629167	-26	38	88	-63	-110	-32	15	-14	-18	4	-78	-65	-98	-16	-30	-59	-99	32	-84	-35	-104	-23	-97	-69	-69	-8	-101	-14	-73	-70	-147	-76	-51	6638	-5234	-17160	-445	-1730	-5398	-11338	-28	-464	-8042	-8668	556	-1802	-8812	-9267	-29
0.630000	-28	37	88	-58	-110	-33	9	-13	-18	4	-75	-65	-98	-15	-31	-57	-100	33	-87	-36	-97	-27	-98	-67	-63	-3	-99	-12	-75	-68	-148	-78	71	6519	-5229	-17516	-969	-1791	-5301	-11330	0	-498	-8043	-8650	263	-1913	-8720	-9292	-51
0.630833	-24	41	89	-59	-108	-47	9	-3	-17	2	-75	-67	-96	-17	-30	-61	-98	33	-86	-35	-105	-24	-98	-69	-65	-5	-104	-12	-72	-69	-145	-80	168	6381	-5265	-17839	-1071	-1856	-5200	-11329	-22	-564	-8044	-8640	-176	-2024	-8624	-9327	-115
0.631667	-25	36	87	-61	-109	-36	7	-15	-21	2	-74	-66	-98	-22	-31	-62	-98	24	-87	-48	-109	-26	-99	-72	-64	-4	-100	-14	-76	-70	-150	-76	2	6227	-5348	-18126	-692	-1929	-5093	-11335	-51	-610	-8041	-8637	38	-2133	-8534	-9363	-152
0.632500	-26	35	88	-57	-108	-36	10	-17	-18	2	-74	-67	-95	-16	-30	-61	-97	36	-82	-35	-103	-21	-99	-66	-62	-3	-83	-11	-72	-69	-145	-73	129	6053	-5470	-18363	-609	-1992	-5011	-11343	-42	-658	-8037	-8642	122	-2237	-8444	-9402	-165
0.633333	-25	40	89	-59	-108	-33	13	-13	-15	6	-76	-66	-94	-13	-27	-62	-97	35	-81	-34	-103	-23	-99	-70	-64	0	-97	-12	-68	-67	-147	-76	125	5865	-5637	-18557	-448	-2062	-4930	-11356	-32	-710	-8024	-8656	-164	-2338	-8360	-9449	-185
0.634167	-19	42	90	-56	-108	-28	12	-14	-15	5	-72	-65	-95	-16	-30	-58	-97	35	-83	-34	-104	-25	-98	-68	-62	-3	-96	-13	-75	-69	-147	-67	-156	5658	-5837	-18701	-248	-2132	-4856	-11369	-28	-768	-8008	-8682	-101	-2435	-8282	-9499	-181
0.635000	-23	40	89	-58	-112	-36	10	-15	-17	4	-72	-64	-96	-15	-27	-58	-98	34	-81	-58	-108	-24	-100	-67	-64	0	-100	-11	-73	-65	-146	-75	-73	5441	-6073	-18796	-270	-2203	-4794	-11389	-28	-833	-7979	-8714	319	-2518	-8205	-9549	-196
0.635833	-26	15	87	-58	-111	-35	9	-15	-18	5	-73	-63	-97	-15	-30	-58	-99	35	-82	-32	-105	-24	-102	-67	-69	-3	-100	-10	-76	-72	-151	-75	34	5215	-6335	-18832	-73	-2269	-4744	-11403	-13	-902	-7942	-8747	-135	-2593	-8133	-9603	-221
0.636667	-25	40	87	-59	-110	-39	9	-16	-18	3	-73	-63	-97	-13	-25	-58	-104	34	-83	-34	-109	-23	-101	-68	-65	-1	-99	-12	-73	-70	-146	-75	-93	4976	-6624	-18816	320	-2337	-4706	-11424	-45	-974	-7892	-8791	-397	-2659	-8062	-9658	-220
0.637500	-30	35	90	-57	-108	-32	8	-18	-17	5	-70	-65	-97	-16	-30	-61	-96	34	-81	-34	-102	-22	-104	-68	-64	0	-98	-15	-73	-69	-148	-77	43	4734	-6927	-18745	375	-2400	-4681	-11436	-60	-1055	-7832	-8834	366	-2719	-7997	-9712	-194
0.638333	-22	44	91	-53	-108	-33	12	-14	9	5	-68	-63	-77	-14	-26	-58	-95	37	-80	-32	-105	-23	-100	-68	-61	1	-97	-13	-70	-66	-145	-72	-122	4496	-7231	-18629	412	-2463	-4666	-11451	-70	-1141	-7764	-8881	-754	-2764	-7928	-9770	-203
0.639167	-7	45	90	-57	-109	-35	13	-13	-14	7	-69	-63	-97	-15	-27	-60	-95	36	-81	-32	-105	-21	-97	-66	-60	3	-99	-11	-73	-67	-142	-72	54	4257	-7539	-18458	332	-2524	-4655	-11467	-64	-1235	-7679	-8925	-1470	-2806	-7859	-9827	-233
0.640000	-22	43	89	-56	-110	-32	12	-16	-19	5	-70	-64	-112	-15	-29	-61	-100	37	-88	-31	-105	-22	-102	-68	-65	-1	-99	-12	-73	-69	-148	-73	41	4021	-7837	-18250	185	-2588	-4657	-11489	-80	-1341	-7590	-8974	-1307	-2845	-7764	-9885	-262
0.640833	-26	40	88	-58	-112	-23	11	-16	-13	7	-66	-62	-97	-13	-29	-60	-98	36	-83	-31	-101	-21	-99	-65	-61	2	-98	-11	-68	-64	-147	-61	-66	3764	-8121	-18002	53	-2645	-4661	-11507	-121	-1450	-7484	-9022	-1157	-2875	-7716	-9940	-336
0.641667	-22	42	89	-58	-110	-33	11	-17	-18	4	-72	-64	-95	-14	-29	-60	-114	34	-84	-33	-102	-25	-100	-70	-66	-3	-100	-13	-76	-69	-148	-76	-88	3575	-8378	-17721	209	-2706	-4664	-11538	-133	-1569	-7380	-9075	-1286	-2912	-7640	-9998	-374
0.642500	-29	37	91	-62	-110	-35	8	-19	-22	3	-73	-66	-98	-17	-29	-62	-104	28	-88	-35	-109	-25	-102	-72	-67	-3	-105	-15	-77	-72	-148	-77	-14	3366	-8610	-17416	-16	-2770	-4669	-11569	-161	-1688	-7267	-9121	-317	-2951	-7558	-10051	-427
0.643333	-28	39	87	-59	-110	-36	9	-17	-18	2	-73	-64	-102	-17	-30	-61	-98	34	-85	-32	-108	-25	-100	-70	-66	-5	-100	-15	-75	-72	-149	-77	-117	3177	-8768	-17081	-970	-2819	-4664	-11599	-197	-1796	-7157	-9169	-133	-2991	-7468	-10097	-407
0.644167	-29	40	86	-53	-112	-35	12	-14	-16	6	-70	-66	-97	-14	-28	-61	-103	32	-85	-36	-108	-23	-99	-68	-66	-5	-105	-12	-74	-69	-144	-77	-119	2993	-8946	-16740	-723	-2889	-4657	-11635	-238	-1938	-7042	-9208	-363	-3038	-7378	-10137	-311
0.645000	-25	39	89	-59	-110	-34	12	-17	-21	4	-70	-65	-112	-15	-28	-61	-100	34	-84	-33	-102	-22	-100	-68	-65	-3	-100	-15	-75	-69	-146	-74	-127	2831	-9046	-16388	-111	-2953	-4635	-11675	-286	-2061	-6936	-9257	-97	-3094	-7280	-10168	-266
0.645833	-25	51	87	-59	-113	-21	12	-15	-15	4	-69	-65	-98	-13	-28	-58	-99	33	-83	-33	-104	-22	-99	-66	-63	-3	-99	-11	-73	-69	-145	-73	-78	2676	-9104	-16039	-80	-3014	-4606	-11720	-281	-2183	-6831	-9296	333	-3160	-7182	-10187	-224
0.646667	-24	42	88	-59	-105	-32	13	-12	-18	7	-72	-64	-93	-12	-26	-56	-87	33	-88	-32	-102	-19	-99	-64	-64	-4	-100	-12	-74	-67	-144	-75	-91	2539	-9111	-15682	167	-3079	-4569	-11782	-243	-2303	-6724	-9336	430	-3240	-7090	-10202	-160
0.647500	-22	42	87	-30	-104	-32	12	-14	-17	6	-69	-62	-95	-14	-28	-56	-98	34	-84	-33	-101	-21	-97	-60	-65	0	-97	-11	-73	-68	-144	-75	-105	2409	-9077	-15338	327	-3147	-4518	-11829	-262	-2421	-6658	-9378	484	-3334	-7006	-10204	-144
0.648333	-26	40	87	-59	-112	-35	10	2	-21	4	-73	-68	-101	-14	-33	-58	-100	30	-86	-36	-107	-24	-101	-66	-68	-4	-104	-16	-75	-73	-148	-81	-27	2288	-9004	-15009	421	-3225	-4459	-11890	-288	-2543	-6592	-9415	788	-3446	-6910	-10197	-159
0.649167	-47	35	81	-61	-113	-39	8	-18	-23	2	-76	-67	-100	-17	-32	-59	-107	30	-87	-38	-110	-24	-99	-68	-65	-3	-102	-12	-79	-73	-147	-79	55	2180	-8883	-14696	497	-3295	-4388	-11947	-276	-2648	-6529	-9443	783	-3565	-6826	-10176	-166
0.650000	-27	38	87	-59	-112	-35	9	-16	-21	5	-74	-66	-99	-17	-29	-59	-101	33	-95	-35	-105	-23	-99	-66	-65	-5	-104	-14	-74	-74	-146	-79	-154	2080	-8733	-14400	665	-3367	-4310	-12010	-285	-2749	-6482	-9467	251	-3699	-6748	-10151	-135
0.650833	-29	35	90	-62	-112	-34	10	-11	-24	3	-74	-63	-96	-16	-29	-61	-99	30	-83	-39	-108	-24	-101	-70	-65	-3	-101	-14	-70	-70	-144	-78	183	1986	-8557	-14122	721	-3448	-4230	-12072	-294	-2842	-6447	-9484	1503	-3840	-6689	-10116	-103
0.651667	-27	37	86	-58	-108	-34	10	-17	-18	4	-70	-65	-98	-15	-31	-58	-98	34	-81	-34	-102	-23	-99	-66	-64	0	-100	-13	-75	-70	-144	-76	74	1913	-8355	-13863	628	-3522	-4138	-12124	-328	-2927	-6416	-9492	839	-3991	-6631	-10067	-133
0.652500	-23	43	91	-57	-109	-31	11	-11	-13	6	-70	-61	-99	-10	-26	-55	-99	36	-85	-26	-103	-36	-96	-64	-63	2	-99	-12	-73	-67	-143	-74	106	1841	-8143	-13629	503	-3609	-4048	-12182	-315	-3010	-6394	-9497	747	-4154	-6589	-10043	-148
0.653333	-24	42	91	-56	-109	-31	16	-9	-17	9	-85	-61	-97	-9	-30	-55	-96	36	-83	-32	-101	-22	-97	-65	-58	1	-98	-12	-69	-68	-145	-75	62	1769	-7917	-13415	475	-3702	-3962	-12233	-270	-3089	-6378	-9487	630	-4330	-6561	-9970	-100
0.654167	-23	49	90	-57	-109	-32	12	-11	-16	8	-72	-63	-94	-11	-28	-55	-98	36	-82	-33	-102	-23	-101	-67	-62	0	-101	-14	-72	-69	-145	-77	-3	1707	-7693	-13226	931	-3795	-3881	-12279	-245	-3165	-6368	-9467	670	-4503	-6543	-9917	-41
0.655000	-24	42	89	-59	-109	-32	12	-13	-16	8	-73	-64	-96	-19	-29	-62	-97	36	-83	-34	-105	-22	-99	-66	-61	0	-99	-14	-73	-70	-146	-75	-51	1652	-7473	-13060	1502	-3903	-3796	-12343	-220	-3243	-6362	-9440	364	-4684	-6542	-9869	16
0.655833	-24	39	92	-60	-110	-34	11	-15	-19	5	-74	-64	-96	-13	-29	-59	-98	34	-87	-34	-103	-24	-129	-72	-63	-3	-99	-12	-70	-60	-144	-76	27	1601	-7263	-12914	1298	-4005	-3720	-12355	-229	-3323	-6350	-9401	1045	-4869	-6547	-9813	80
0.656667	-25	39	86	-60	-111	-33	10	-17	-19	3	-69	-65	-98	-22	-34	-61	-100	30	-87	-38	-107	-27	-100	-72	-66	-4	-99	-16	-76	-76	-148	-80	-23	1558	-7068	-12792	1019	-4122	-3649	-12382	-222	-3410	-6342	-9353	1154	-5056	-6569	-9762	125
0.657500	-24	38	86	-63	-115	-36	7	-18	-23	3	-77	-69	-101	-19	-30	-61	-102	32	-90	-36	-105	-24	-100	-73	-66	0	-100	-15	-74	-72	-145	-75	82	1527	-6885	-12687	958	-4245	-3582	-12396	-202	-3500	-6330	-9291	777	-5241	-6590	-9697	146
0.658333	-29	39	85	-59	-111	-33	4	-13	-21	5	-79	-61	-98	-15	-31	-62	-101	34	-86	-33	-109	-23	-98	-73	-65	0	-99	-16	-74	-69	-129	-77	-77	1509	-6714	-12602	832	-4380	-3519	-12401	-202	-3597	-6318	-9226	522	-5426	-6624	-9653	187
0.659167	-26	39	87	-55	-108	-33	15	-16	-16	6	-73	-62	-96	-13	-30	-59	-99	35	-83	-32	-96	-22	-94	-68	-63	0	-97	-15	-76	-69	-145	-74	-101	1491	-6567	-12534	735	-4520	-3456	-12399	-159	-3707	-6300	-9152	559	-5607	-6661	-9598	233
0.660000	-23	43	89	-57	-108	-30	17	-12	-16	5	-70	-62	-91	-13	-30	-59	-98	29	-87	-30	-102	-21	-97	-69	-64	0	-97	-12	-70	-67	-144	-75	-5	1487	-6434	-12488	645	-4673	-3398	-12391	-148	-3823	-6278	-9071	526	-5793	-6706	-9543	231
0.660833	-22	42	91	-56	-108	-32	16	-14	-17	7	-70	-59	-93	-11	-27	-56	-98	39	-82	-29	-100	-22	-97	-68	-64	1	-97	1	-70	-65	-162	-73	-25	1498	-6315	-12464	664	-4838	-3347	-12366	-174	-3958	-6263	-8991	382	-5968	-6748	-9494	214
0.661667	-26	43	88	-59	-107	-31	13	-12	-15	9	-72	-63	-96	-12	-27	-64	-99	36	-87	-30	-102	-22	-100	-68	-61	0	-97	-16	-70	-67	-145	-73	46	1514	-6218	-12467	518	-5019	-3295	-12366	-212	-4107	-6246	-8910	400	-6145	-6797	-9445	211
0.662500	-29	39	86	-60	-112	-34	11	-17	-25	2	-75	-64	-97	-17	-30	-63	-100	-1	-99	-33	-108	-24	-100	-74	-66	-3	-101	-15	-76	-70	-147	-77	96	1550	-6118	-12481	231	-5212	-3252	-12313	-188	-4266	-6232	-8833	530	-6322	-6857	-9392	193
0.663333	-28	38	87	-61	-110	-10	15	-14	-15	4	-72	-63	-97	-17	-29	-61	-103	35	-90	-33	-103	-21	-99	-68	-64	-3	-101	-16	-74	-70	-147	-80	-228	1594	-6027	-12501	242	-5409	-3197	-12274	-111	-4436	-6214	-8754	-527	-6487	-6888	-9343	191
0.664167	-28	39	88	-61	-111	-34	16	-13	-19	3	-75	-63	-93	-14	-30	-62	-101	37	-86	-44	-104	-22	-98	-72	-59	-7	-101	-15	-72	-67	-149	-75	127	1659	-5934	-12579	329	-5626	-3158	-12230	-91	-4621	-6208	-8681	475	-6658	-6927	-9291	212
0.665000	-32	39	86	-59	-110	-35	11	-17	-19	15	-75	-65	-98	-19	-30	-62	-103	30	-91	-34	-107	-26	-104	-74	-67	-4	-103	-18	-76	-75	-151	-77	64	1723	-5840	-12664	194	-5850	-3116	-12191	-53	-4813	-6204	-8618	75	-6826	-6973	-9251	207
0.665833	-29	39	87	-64	-113	-39	12	-17	-19	0	-76	-69	-99	-17	-30	-63	-101	33	-87	-35	-105	-18	-97	-68	-63	-3	-92	-18	-72	-67	-144	-73	-46	1813	-5748	-12764	19	-6080	-3071	-12142	-21	-5014	-6206	-8554	-122	-6986	-7005	-9204	204
0.666667	-29	40	88	-61	-111	-38	16	-12	-17	4	-75	-64	-99	-15	-25	-60	-100	33	-86	-33	-107	-24	-99	-68	-64	0	-101	-15	-77	-72	-145	-75	-61	1917	-5646	-12885	-51	-6328	-3036	-12096	-22	-5220	-6216	-8502	-70	-7151	-7040	-9163	191
0.667500	-26	40	88	-61	-111	-35	11	-15	-21	2	-73	-65	-100	-16	-31	-61	-104	34	-88	-33	-98	-22	-101	-67	-64	0	-102	-16	-75	-70	-148	-76	-80	2013	-5536	-13030	-92	-6578	-3004	-12052	10	-5437	-6236	-8461	32	-7316	-7069	-9132	207
0.668333	-26	42	67	-61	-112	-32	0	-14	-22	2	-74	-65	-96	-15	-32	-62	-100	34	-86	-34	-108	-24	-100	-67	-63	-1	-104	-14	-76	-90	-150	-75	-180	2121	-5419	-13193	-150	-6837	-2977	-12006	0	-5659	-6265	-8423	-649	-7484	-7093	-9106	258
0.669167	-25	42	89	-59	-111	-34	13	-15	-19	4	-73	-66	-97	-17	-30	-62	-100	33	-81	-34	-104	-18	-99	-70	-68	-3	-101	-15	-74	-70	-149	-75	0	2232	-5303	-13373	-271	-7096	-2955	-11966	-14	-5894	-6304	-8400	-214	-7662	-7125	-9087	304
0.670000	-28	40	88	-61	-113	-38	10	-17	-22	3	-75	-65	-101	-18	-32	-62	-100	34	-85	-34	-109	-24	-101	-67	-68	0	-100	-14	-76	-70	-147	-75	-98	2351	-5183	-13583	-406	-7331	-2942	-11926	7	-6138	-6353	-8388	81	-7848	-7134	-9071	301
0.670833	-28	41	87	-60	-113	-34	12	-16	-18	4	-73	-64	-102	-17	-33	-59	-98	35	-86	-33	-107	-25	-98	-70	-58	-4	-101	-16	-77	-72	-147	-75	-107	2458	-5059	-13771	-289	-7631	-2934	-11886	19	-6389	-6408	-8382	-400	-8047	-7148	-9071	284
0.671667	-26	39	88	-51	-111	-38	11	-12	-26	5	-73	-63	-97	-13	-30	-58	-100	36	-83	-31	-103	-24	-96	-72	-64	1	-96	-12	-65	-66	-134	-72	-128	2573	-4932	-13982	-422	-7907	-2936	-11848	-1	-6644	-6470	-8382	-551	-8257	-7159	-9064	256
0.672500	-23	42	91	-57	-107	-33	16	-11	-15	7	-70	-66	-99	-14	-74	-59	-100	45	-82	-29	-103	-21	-96	-68	-60	0	-96	-12	-70	-67	-145	-74	-84	2676	-4828	-14202	-531	-8179	-2938	-11810	-1	-6915	-6539	-8393	-249	-8481	-7167	-9069	180
0.673333	-16	42	91	-85	-111	-35	17	-14	-17	6	-72	-64	-98	-16	-30	-60	-95	35	-85	-32	-107	-23	-101	-68	-66	0	-99	-14	-75	-68	-152	-75	-115	2767	-4730	-14426	-440	-8458	-2957	-11790	9	-7200	-6617	-8419	-257	-8724	-7178	-9086	44
0.674167	-25	39	87	-59	-112	-36	10	-17	-19	5	-74	-63	-98	-18	-30	-60	-99	35	-82	-31	-107	-22	-97	-69	-64	-1	-100	-14	-74	-68	-146	-75	-156	2850	-4641	-14647	-465	-8728	-2968	-11759	6	-7492	-6687	-8448	-257	-8977	-7180	-9100	32
0.675000	-26	42	84	-60	-112	-34	13	-14	-18	5	-72	-62	-99	-14	-32	-58	-99	36	-84	-31	-107	-25	-99	-73	-66	-1	-99	-13	-74	-70	-145	-76	-85	2915	-4592	-14856	-436	-9000	-2990	-11734	-15	-7790	-6762	-8485	-235	-9243	-7183	-9112	79
0.675833	-25	40	88	-60	-109	-33	11	-15	-15	2	-70	-66	-100	-16	-31	-59	-101	34	-92	-31	-105	-28	-99	-73	-63	-1	-99	-13	-75	-72	-148	-77	-59	2973	-4512	-15057	-499	-9273	-3013	-11702	-26	-8085	-6825	-8531	84	-9522	-7179	-9125	44
0.676667	-25	39	81	-60	-113	-34	13	-17	-17	4	-70	-62	-97	-15	-31	-58	-100	36	-85	-35	-107	-22	-100	-74	-67	-3	-98	-13	-76	-72	-147	-73	-356	3010	-4475	-15243	-529	-9542	-3033	-11681	-38	-8405	-6877	-8581	-783	-9805	-7175	-9137	33
0.677500	-31	39	86	-61	-109	-32	13	-19	-22	3	-72	-65	-110	-28	-31	-60	-101	34	-83	-32	-104	-21	-102	-72	-66	-1	-99	-14	-73	-70	-148	-75	-147	3035	-4451	-15411	-371	-9814	-3049	-11653	-24	-8716	-6917	-8638	-167	-10088	-7163	-9134	29
0.678333	-26	41	90	-60	-110	-33	15	-16	-21	4	-70	-63	-97	-14	-31	-57	-102	35	-84	-33	-109	-22	-100	-70	-68	-1	-96	-14	-70	-69	-146	-74	-148	3048	-4443	-15565	-451	-10077	-3060	-11624	-4	-9021	-6945	-8696	-72	-10374	-7151	-9123	21
0.679167	-26	42	85	-56	-110	-29	16	-13	-15	8	-70	-63	-96	-11	-28	-59	-100	36	-84	-30	-103	-21	-98	-68	-64	-1	-98	-13	-72	-66	-143	-75	-234	3040	-4447	-15690	-470	-10343	-3061	-11590	-9	-9320	-6942	-8764	-336	-10650	-7126	-9100	21
0.680000	-25	40	89	-58	-107	-31	15	-13	-15	7	-69	-63	-97	-12	-26	-55	-99	38	-79	-31	-104	-21	-95	-67	-63	-1	-98	-12	-72	-66	-155	-73	-101	3025	-4458	-15800	-404	-10608	-3055	-11569	18	-9609	-6921	-8831	-21	-10919	-7101	-9064	9
0.680833	-21	43	89	-53	-107	-31	17	-13	-17	9	-67	-60	-94	-13	-27	-58	-98	60	-80	-29	-101	-22	-98	-66	-61	0	-98	-11	-72	-66	-146	-72	-170	2993	-4477	-15875	-421	-10870	-3027	-11544	27	-9888	-6874	-8896	163	-11168	-7069	-9019	0
0.681667	-24	40	80	-59	-110	-33	10	-17	-22	3	-76	-64	-101	-16	-31	-61	-102	36	-87	-34	-105	-24	-102	-70	-66	-5	-118	-17	-77	-73	-150	-79	-242	2948	-4499	-15935	-440	-11139	-3005	-11529	-8	-10158	-6809	-8982	-607	-11396	-7031	-8964	-10
0.682500	-31	35	80	-64	-116	-26	8	-22	-22	25	-76	-70	-94	-19	-34	-62	-105	33	-92	-38	-107	-25	-101	-73	-67	-5	-105	-17	-74	-73	-149	-82	-23	2909	-4512	-15963	-322	-11393	-2955	-11505	-25	-10394	-6702	-9049	-200	-11592	-6976	-8893	-74
0.683333	-26	36	84	-61	-110	-35	12	-17	-23	2	-74	-65	-96	-19	-29	-61	-102	35	-85	-27	-105	-26	-86	-72	-65	-4	-101	-17	-75	-70	-152	-79	-79	2830	-4518	-15963	466	-11640	-2887	-11484	-1	-10607	-6574	-9117	271	-11756	-6908	-8812	-109
0.684167	-29	37	85	-62	-112	-36	10	-18	-22	3	-72	-65	-97	-18	-27	-62	-98	33	-87	-36	-107	-26	-100	-72	-66	-1	-102	-16	-75	-69	-151	-77	-66	2760	-4512	-15939	2051	-11882	-2808	-11468	2	-10794	-6416	-9178	38	-11894	-6829	-8727	4
0.685000	-28	36	85	-62	-82	-34	11	-16	-22	3	-76	-66	-98	-16	-28	-62	-100	32	-85	-34	-105	-24	-110	-73	-65	-5	-93	-17	-75	-68	-150	-79	-14	2685	-4487	-15893	1910	-12118	-2708	-11457	3	-10959	-6233	-9231	-171	-11995	-6734	-8638	19
0.685833	-24	40	87	-60	-111	-34	10	-14	-17	7	-67	-64	-119	-17	-26	-57	-99	35	-84	-34	-107	-24	-97	-68	-66	-3	-101	-17	-70	-68	-148	-78	-117	2607	-4450	-15832	1265	-12343	-2589	-11451	-12	-11092	-6035	-9276	-373	-12051	-6623	-8550	-76
0.686667	1	23	90	-58	-110	-33	12	-12	-18	5	-74	-64	-97	-16	-29	-57	-101	35	-85	-32	-107	-23	-98	-65	-64	0	-101	-12	-77	-68	-144	-76	-82	2524	-4391	-15742	1242	-12558	-2462	-11444	-29	-11204	-5803	-9312	-357	-12082	-6503	-8469	-73
0.687500	-24	42	88	-59	-109	-34	10	-12	-22	7	-72	-62	-101	-19	-26	-59	-103	33	-85	-31	-107	-26	-99	-70	-64	0	-100	-14	-75	-70	-147	-75	-58	2447	-4316	-15625	952	-12758	-2317	-11446	-19	-11283	-5559	-9339	-247	-12079	-6356	-8397	-63
0.688333	-25	42	88	-61	-111	-35	12	-14	-22	5	-76	-67	-98	-21	-28	-60	-98	54	-86	-31	-107	-23	-99	-67	-66	-6	-103	-17	-76	-74	-148	-77	-183	2354	-4221	-15533	785	-12945	-2165	-11455	-64	-11343	-5312	-9350	-170	-12048	-6197	-8342	-72
0.689167	-29	39	88	-61	-110	-38	13	-16	-19	4	-76	-67	-99	-19	-30	-62	-102	30	-86	-34	-108	-25	-102	-68	-66	-3	-105	-16	-73	-75	-147	-77	-101	2272	-4109	-15416	593	-13112	-2038	-11470	-100	-11379	-5054	-9350	172	-11988	-6020	-8298	-72
0.690000	-29	41	85	-60	-115	-39	9	-16	-23	3	-80	-68	-103	-22	-33	-62	-105	28	-90	-39	-112	-29	-100	-74	-69	-8	-108	-19	-78	-68	-154	-83	-241	2186	-3989	-15295	436	-13261	-1841	-11489	-92	-11395	-4800	-9342	-570	-11911	-5832	-8283	-86
0.690833	-32	37	81	-63	-119	-40	4	-19	-27	0	-79	-70	-124	-23	-32	-66	-104	27	-88	-33	-119	-28	-103	-74	-67	-6	-104	-17	-77	-77	-151	-79	-277	2109	-3850	-15173	365	-13390	-1670	-11509	-99	-11384	-4542	-9314	-360	-11814	-5618	-8278	-75
0.691667	-30	37	79	-56	-109	-39	8	-15	-21	5	-73	-67	-102	-22	-31	-62	-98	34	-86	-32	-104	-22	-104	-72	-66	-4	-100	-13	-75	-74	-148	-75	21	2037	-3702	-15053	143	-13492	-1495	-11528	-115	-11361	-4293	-9282	180	-11709	-5395	-8299	-46
0.692500	-23	44	90	-58	-109	-33	12	-10	-13	9	-79	-61	-95	-15	-26	-58	-98	35	-86	-33	-105	-22	-99	-67	-60	-1	-99	-13	-73	-77	-144	-72	-67	1966	-3560	-14939	138	-13578	-1326	-11555	-101	-11325	-4058	-9241	-322	-11596	-5159	-8342	-33
0.693333	-23	43	87	-58	-110	-34	12	-13	-16	8	-70	-66	-96	-16	-28	-59	-98	34	-82	-34	-103	-23	-98	-73	-62	0	-100	-16	-74	-72	-146	-74	-122	1899	-3398	-14839	70	-13641	-1159	-11578	-114	-11279	-3841	-9196	-210	-11495	-4919	-8404	-26
0.694167	-26	42	90	-56	-113	-34	11	-27	-13	6	-70	-65	-99	-16	-29	-60	-100	34	-84	-32	-105	-24	-102	-73	-65	0	-99	-14	-73	-70	-149	-74	-108	1833	-3252	-14743	-96	-13689	-1005	-11605	-128	-11221	-3645	-9142	-44	-11384	-4673	-8484	-34
0.695000	-24	44	91	-58	-109	-33	11	-15	-18	7	-73	-62	-98	-16	-31	-63	-102	36	-85	-31	-109	-21	-100	-69	-50	0	-101	-14	-74	-73	-153	-74	-236	1776	-3112	-14671	-272	-13715	-858	-11631	-142	-11160	-3472	-9085	-408	-11290	-4441	-8584	-49
0.695833	-22	44	88	-58	-111	-35	9	-15	-17	6	-73	-56	-103	-18	-30	-75	-97	34	-85	-34	-107	-24	-101	-73	-66	-3	-101	-17	-75	-70	-148	-75	-188	1718	-2984	-14613	-341	-13720	-708	-11657	-139	-11100	-3324	-9026	-331	-11201	-4183	-8685	-24
0.696667	-25	42	112	-58	-107	-32	12	-15	-17	4	-74	-62	-96	-16	-28	-63	-101	30	-84	-31	-105	-22	-99	-70	-58	-1	-99	-17	-72	-72	-148	-77	-128	1665	-2863	-14566	-491	-13709	-583	-11679	-136	-11033	-3192	-8969	160	-11127	-3953	-8805	-11
0.697500	-27	40	89	-58	-107	-34	7	-16	-17	5	-70	-63	-91	-18	-28	-60	-99	33	-85	-34	-105	-26	-101	-72	-66	-3	-99	-14	-74	-72	-149	-75	-213	1588	-2742	-14541	-719	-13688	-448	-11702	-156	-10968	-3096	-8914	-144	-11069	-3727	-8900	2
0.698333	-26	41	87	-59	-110	-35	10	-14	-18	3	-74	-66	-99	-17	-28	-62	-104	29	-93	-35	-126	-26	-90	-70	-65	-5	-101	-15	-76	-70	-149	-75	-135	1551	-2669	-14527	-888	-13655	-355	-11719	-184	-10903	-3019	-8871	-372	-11022	-3517	-9004	3
0.699167	-28	40	88	-59	-111	-40	10	-18	-25	2	-74	-63	-91	-17	-29	-61	-100	35	-86	-31	-105	-21	-103	-68	-64	0	-98	-13	-73	-70	-146	-73	-129	1500	-2566	-14532	-818	-13597	-257	-11734	-196	-10845	-2966	-8814	-247	-10990	-3322	-9088	5
0.700000	-26	46	89	-56	-108	-31	13	-12	-14	6	-74	-62	-95	-13	-28	-59	-100	35	-86	-31	-103	-21	-105	-67	-69	0	-97	-11	-66	-69	-145	-72	-154	1434	-2531	-14546	-842	-13560	-172	-11744	-142	-10782	-2934	-8767	-216	-10965	-3156	-9163	29
0.700833	-27	46	91	-53	-108	-29	12	-14	-18	5	-69	-60	-94	-10	-26	-38	-98	39	-84	-31	-99	-22	-99	-68	-64	-1	-97	-11	-67	-70	-147	-74	-116	1369	-2485	-14576	-867	-13503	-95	-11752	-104	-10731	-2926	-8724	-256	-10952	-3019	-9212	44
0.701667	-25	42	77	-56	-109	-34	13	-13	-16	6	-70	-62	-96	-16	-26	-58	-99	35	-85	-33	-103	-47	-99	-69	-51	0	-98	-15	-70	-69	-146	-74	-79	1292	-2458	-14618	-662	-13446	-42	-11753	-128	-10682	-2942	-8694	-80	-10952	-2909	-9248	54
0.702500	-27	40	86	-59	-110	-31	12	-17	-32	0	-75	-65	-100	-17	-27	-61	-104	34	-87	-33	-109	-24	-102	-70	-65	-3	-101	-22	-77	-73	-149	-76	-8	1206	-2436	-14669	-661	-13387	5	-11752	-166	-10638	-2974	-8667	222	-10952	-2831	-9258	63
0.703333	-27	41	87	-59	-112	-35	12	-13	-18	5	-73	-60	-99	-14	-30	-60	-101	27	-87	-42	-109	-22	-100	-73	-63	0	-98	-14	-75	-72	-146	-76	-137	1110	-2424	-14727	-695	-13331	49	-11739	-178	-10591	-3016	-8637	-303	-10952	-2785	-9251	55
0.704167	-30	43	88	-58	-109	-33	1	-14	-19	3	-77	-64	-119	-14	-28	-59	-102	34	-85	-33	-104	-23	-100	-70	-65	-1	-100	-13	-70	-70	-147	-74	-193	994	-2421	-14786	-488	-13262	74	-11719	-142	-10548	-3076	-8616	-646	-10950	-2770	-9214	47
0.705000	19	41	88	-59	-108	-34	12	-13	-17	5	-74	-63	-99	-15	-30	-58	-99	34	-85	-32	-104	-25	-99	-69	-66	0	-100	-13	-74	-73	-144	-75	165	881	-2427	-14853	-526	-13215	93	-11691	-144	-10506	-3145	-8591	262	-10947	-2790	-9164	56
0.705833	-25	42	90	-57	-110	-33	15	-11	-18	15	-74	-65	-94	-5	-24	-58	-99	35	-85	-31	-104	-23	-98	-68	-64	0	-101	-15	-75	-69	-145	-72	-87	751	-2438	-14921	-461	-13154	101	-11627	-154	-10468	-3229	-8574	-298	-10938	-2838	-9098	52
0.706667	-17	38	87	-62	-110	-33	13	-12	-17	6	-75	-63	-99	-15	-29	-59	-103	34	-88	-35	-105	-30	-100	-72	-67	0	-100	-15	-75	-70	-148	-75	15	607	-2455	-14993	-389	-13104	98	-11601	-161	-10424	-3321	-8557	-242	-10930	-2929	-9022	46
0.707500	-26	39	86	-62	-113	-39	-1	-17	-24	2	-78	-64	-99	-14	-30	-58	-99	35	-87	-32	-107	-22	-100	-66	-65	0	-102	-14	-74	-73	-145	-76	13	449	-2466	-15051	-285	-13050	87	-11540	-162	-10382	-3415	-8535	-256	-10913	-3024	-8937	36
0.708333	-26	40	84	-61	-110	-34	13	-12	-18	8	-74	-64	-99	-15	-31	-58	-99	34	-91	-35	-107	-22	-98	-68	-63	-1	-101	-14	-73	-73	-147	-76	-137	277	-2487	-15129	-220	-12994	68	-11469	-133	-10327	-3510	-8514	-384	-10886	-3151	-8853	29
0.709167	-27	41	88	-58	-109	-34	12	-10	-19	6	-76	-68	-98	-15	-30	-58	-99	35	-86	-33	-102	-22	-99	-68	-64	0	-103	-15	-76	-70	-149	-76	-150	98	-2505	-15193	-58	-12940	39	-11388	-118	-10290	-3610	-8497	-512	-10860	-3296	-8766	23
0.710000	-29	39	87	-60	-110	-36	12	-15	-21	8	-73	-64	-101	-14	-30	-59	-101	33	-87	-35	-107	-23	-97	-68	-64	0	-99	-15	-74	-72	-150	-77	58	-85	-2530	-15258	-27	-12885	0	-11297	-130	-10237	-3710	-8478	76	-10823	-3455	-8693	20
0.710833	-26	41	85	-59	-112	-34	10	-15	-22	5	-76	-67	-101	-19	-47	-59	-104	33	-88	-34	-107	-21	-100	-69	-65	-3	-103	-16	-75	-74	-149	-79	4	-275	-2551	-15318	36	-12821	-69	-11196	-138	-10179	-3805	-8457	-74	-10784	-3618	-8626	28
0.711667	-27	43	77	-60	-113	-34	11	-11	-18	8	-74	-63	-97	-14	-28	-59	-100	35	-84	-35	-105	-19	-98	-68	-64	1	-101	-12	-73	-68	-148	-76	-55	-465	-2584	-15377	136	-12755	-107	-11089	-121	-10119	-3891	-8435	-250	-10736	-3787	-8570	38
0.712500	-21	45	91	-57	-109	-56	9	-8	-12	9	-72	-60	-93	-14	-29	-53	-95	39	-82	-28	-103	-18	-95	-64	-61	3	-97	-8	-68	-65	-147	-72	-114	-668	-2617	-15440	177	-12684	-167	-10980	-120	-10058	-3973	-8418	-95	-10689	-3945	-8534	40
0.713333	-23	46	87	-57	-110	-33	12	-9	-14	10	-69	-60	-96	-11	-27	-55	-101	25	-82	-30	-107	-19	-98	-68	-62	2	-96	-11	-70	-66	-146	-74	-41	-859	-2659	-15497	225	-12615	-242	-10876	-113	-9994	-4041	-8404	-32	-10640	-4104	-8518	42
0.714167	-28	44	88	-57	-107	-16	17	-11	-16	10	-70	-60	-96	-14	-32	-56	-98	37	-82	-29	-104	-21	-98	-65	-62	0	-99	-13	-76	-70	-149	-53	-67	-1050	-2695	-15558	201	-12540	-319	-10765	-129	-9931	-4108	-8394	-143	-10594	-4250	-8520	54
0.715000	-27	37	85	-56	-113	-35	9	-13	-17	6	-75	-65	-97	-13	-31	-60	-100	34	-86	-44	-107	-24	-102	-72	-67	-5	-101	-14	-75	-73	-150	-76	-240	-1246	-2753	-15619	146	-12469	-417	-10667	-191	-9870	-4160	-8389	-33	-10549	-4387	-8542	37
0.715833	-28	42	85	-60	-113	-35	9	-10	-5	5	-75	-65	-114	-15	-33	-61	-100	33	-84	-33	-105	-21	-100	-68	-67	-1	-99	-14	-73	-73	-150	-78	-153	-1421	-2804	-15675	159	-12388	-512	-10562	-169	-9807	-4197	-8386	119	-10505	-4507	-8585	19
0.716667	-25	40	88	-60	-110	-36	6	-16	-15	5	-70	-63	-97	-17	-28	-58	-100	36	-83	-31	-109	-24	-101	-72	-65	-3	-99	-15	-74	-70	-148	-75	-45	-1600	-2856	-15738	209	-12303	-612	-10474	-133	-9748	-4227	-8394	-33	-10464	-4606	-8638	18
0.717500	-30	39	89	-58	-111	-11	11	-15	-21	7	-73	-70	-96	-15	-30	-62	-99	36	-84	-32	-108	-24	-100	-68	-65	-3	-98	-14	-73	-72	-152	-78	-173	-1767	-2915	-15798	390	-12219	-720	-10384	-167	-9689	-4242	-8404	-697	-10422	-4696	-8713	27
0.718333	-28	42	89	-58	-111	-38	13	-15	-18	6	-70	-63	-98	-15	-29	-60	-100	35	-83	-32	-108	-21	-100	-69	-62	-3	-96	-16	-73	-68	-147	-72	91	-1921	-2962	-15859	405	-12133	-833	-10315	-185	-9637	-4245	-8431	333	-10380	-4766	-8800	13
0.719167	-23	44	95	-59	-111	-32	15	-5	-16	9	-68	-62	-94	-12	-27	-57	-97	37	-81	-31	-103	-19	-97	-66	-60	-1	-97	-11	-73	-66	-131	-74	-91	-2071	-3010	-15916	355	-12050	-946	-10244	-124	-9591	-4239	-8463	-242	-10348	-4824	-8905	6
0.720000	-25	45	90	-55	-111	-30	16	-15	-18	8	-68	-60	-91	-11	-28	-57	-97	39	-82	-30	-102	-16	-98	-66	-66	12	-98	-9	-70	-66	-146	-70	-13	-2208	-3048	-15980	443	-11977	-1066	-10191	-119	-9555	-4229	-8504	-307	-10319	-4875	-9015	52
0.720833	-22	42	91	-55	-104	-29	17	-12	-16	9	-78	-61	-93	-11	-24	-57	-91	38	-83	-28	-99	-18	-96	-66	-61	0	-99	-11	-68	-65	-144	-70	-11	-2339	-3079	-16023	491	-11905	-1185	-10148	-135	-9521	-4212	-8559	-263	-10297	-4913	-9129	57
0.721667	-25	43	90	-57	-105	-30	16	-13	-17	9	-72	-62	-93	-14	-24	-56	-98	37	-90	-33	-101	-21	-96	-68	-66	-3	-100	-12	-72	-68	-147	-73	55	-2454	-3107	-16113	369	-11843	-1306	-10120	-164	-9501	-4196	-8623	-177	-10280	-4960	-9248	19
0.722500	-27	38	87	-60	-111	-33	11	-11	-17	5	-75	-65	-97	-16	-29	-62	-103	33	-87	-35	-103	-25	-101	-69	-65	-4	-100	-14	-74	-68	-150	-77	-39	-2567	-3115	-16182	408	-11786	-1422	-10100	-158	-9485	-4168	-8688	-688	-10265	-4977	-9369	17
0.723333	-28	40	86	-61	-113	-34	13	-22	-22	2	-76	-66	-101	0	-30	-62	-102	34	-85	-33	-110	-26	-102	-70	-68	-4	-105	-17	-77	-72	-151	-76	88	-2665	-3107	-16250	429	-11739	-1533	-10092	-145	-9478	-4148	-8782	-57	-10254	-5007	-9486	18
0.724167	-32	35	84	-76	-115	-35	10	-19	-17	4	-76	-66	-99	-17	-30	-63	-103	34	-87	-34	-107	-24	-101	-69	-64	-6	-103	-15	-77	-69	-146	-76	1	-2751	-3078	-16318	365	-11690	-1633	-10089	-152	-9470	-4120	-8837	-56	-10245	-5034	-9594	-10
0.725000	-28	41	88	-59	-112	-33	13	-16	-19	2	-78	-64	-96	-13	-29	-62	-98	34	-85	-34	-105	-9	-99	-69	-67	-6	-103	-16	-73	-70	-147	-76	69	-2824	-3028	-16384	365	-11658	-1727	-10095	-138	-9473	-4100	-8911	-351	-10243	-5068	-9670	-22
0.725833	-27	40	87	-62	-110	-34	5	-15	-16	5	-75	-64	-98	-16	-28	-60	-98	33	-83	-36	-107	-22	-98	-69	-64	0	-98	-16	-70	-69	-145	-87	-21	-2890	-2973	-16455	299	-11623	-1814	-10108	-135	-9481	-4086	-8984	-398	-10240	-5102	-9780	-24
0.726667	-28	42	87	-58	-110	-33	15	-13	-18	2	-75	-67	-97	-15	-26	-59	-99	29	-81	-34	-73	-21	-97	-68	-62	-4	-103	-15	-76	-69	-147	-76	-145	-2950	-2880	-16518	247	-11601	-1890	-10124	-141	-9492	-4073	-9053	-284	-10248	-5142	-9852	-28
0.727500	-25	41	88	-59	-88	-32	17	-28	-19	5	-72	-62	-96	-14	-27	-60	-98	35	-83	-33	-107	-23	-96	-65	-65	1	-97	-14	-73	-68	-146	-78	-35	-2998	-2773	-16592	275	-11585	-1953	-10146	-124	-9504	-4070	-9120	-409	-10255	-5189	-9918	-34
0.728333	-24	41	88	-62	-108	-31	18	-15	-16	5	-77	-67	-98	-57	-26	-61	-100	27	-83	-28	-101	-23	-98	-68	-62	-1	-99	-15	-74	-69	-146	-75	45	-3045	-2648	-16656	278	-11574	-2003	-10177	-116	-9518	-4069	-9175	-470	-10273	-5234	-9970	-40
0.729167	-28	39	88	-61	-109	-12	18	-14	-16	6	-75	-63	-95	-16	-28	-61	-99	33	-84	-35	-105	-23	-99	-68	-65	-1	-101	-13	-77	-69	-146	-73	21	-3078	-2508	-16724	192	-11573	-2050	-10207	-109	-9535	-4081	-9227	-152	-10286	-5285	-10008	-21
0.730000	-27	44	89	-57	-109	-33	17	-16	-18	4	-75	-66	-98	-16	-28	-60	-97	33	-83	-34	-104	-31	-96	-66	-58	1	-100	-17	-75	-68	-146	-75	103	-3110	-2351	-16797	161	-11575	-2082	-10240	-136	-9552	-4104	-9275	-65	-10317	-5335	-10034	-25
0.730833	-25	40	87	-59	-112	-36	12	-17	-22	4	-74	-68	-98	-13	-29	-62	-100	33	-85	-35	-108	-24	-100	-65	-66	0	-100	-13	-77	-70	-146	-76	-99	-3140	-2169	-16869	219	-11593	-2107	-10280	-125	-9565	-4130	-9313	-1082	-10336	-5378	-10049	-31
0.731667	-26	41	90	-60	-111	-36	11	-16	-19	4	-76	-66	-100	-19	-31	-60	-101	33	-87	-33	-108	-23	-98	-69	-65	0	-99	-17	-77	-69	-149	-78	115	-3174	-1982	-16939	230	-11608	-2128	-10309	-116	-9576	-4169	-9345	-151	-10360	-5420	-10055	-31
0.732500	-24	39	89	-61	-115	-59	11	-14	-17	5	-74	-63	-96	-13	-27	-58	-97	35	-86	-32	-104	-19	-98	-66	-62	-3	-97	-12	-70	-65	-145	-74	34	-3203	-1773	-17009	167	-11634	-2142	-10341	-117	-9584	-4210	-9367	-313	-10393	-5446	-10056	-36
0.733333	-26	42	90	-56	-108	-31	15	-13	-16	9	-70	-61	-97	-13	-27	-60	-112	36	-82	-30	-104	-17	-98	-67	-64	1	-97	-12	-74	-67	-147	-76	110	-3240	-1559	-17086	251	-11671	-2157	-10379	-99	-9597	-4264	-9395	-292	-10431	-5481	-10057	-39
0.734167	-26	42	88	-59	-105	-31	12	-15	-14	7	-68	-62	-97	-11	-27	-56	-98	34	-86	-30	-102	-19	-98	-66	-64	5	-100	-12	-82	-69	-145	-74	156	-3284	-1317	-17164	314	-11709	-2166	-10413	-74	-9604	-4327	-9419	-262	-10471	-5483	-10048	-22
0.735000	-27	42	89	-58	-112	-32	11	-13	-18	8	-73	-64	-95	-11	-28	-59	-100	39	-86	-32	-104	-19	-94	-66	-64	2	-99	-14	-73	-69	-147	-76	139	-3339	-1110	-17245	215	-11760	-2181	-10445	-55	-9610	-4396	-9446	-107	-10516	-5483	-10048	-25
0.735833	-26	42	88	-57	-111	-51	8	-14	-14	9	-73	-63	-96	-13	-28	-58	-100	34	-85	-32	-103	-19	-99	-72	-61	0	-97	-14	-72	-67	-145	-70	37	-3404	-876	-17322	113	-11813	-2194	-10474	-69	-9621	-4472	-9474	-646	-10563	-5470	-10047	-27
0.736667	-24	41	88	-58	-107	-32	12	-12	-16	6	-72	-61	-96	-14	-29	-61	-99	30	-85	-13	-102	-21	-98	-47	-64	1	-96	-13	-70	-66	-145	-77	87	-3478	-646	-17397	178	-11871	-2214	-10501	-88	-9628	-4547	-9509	-79	-10619	-5450	-10053	-34
0.737500	-25	43	88	-59	-110	-40	10	-13	-19	6	-70	-61	-99	-14	-27	-59	-99	33	-86	-32	-104	-19	-99	-67	-65	0	-98	-13	-74	-67	-137	-92	-5	-3569	-414	-17477	231	-11935	-2233	-10528	-97	-9647	-4627	-9551	49	-10667	-5415	-10066	-43
0.738333	-25	43	87	-57	-110	-35	15	-12	-14	7	-70	-65	-95	-13	-28	-102	-102	29	-86	-32	-101	-18	-97	-64	-64	1	-97	-11	-74	-65	-144	-74	24	-3677	-190	-17551	226	-11995	-2252	-10527	-84	-9666	-4702	-9598	-288	-10722	-5371	-10089	-31
0.739167	-24	43	92	-49	-109	-38	15	-15	-15	5	-72	-60	-96	-13	-26	-59	-97	36	-83	-30	-101	-19	-98	-67	-62	1	-100	-11	-68	-68	-165	-72	5	-3799	27	-17621	429	-12057	-2279	-10570	-66	-9690	-4781	-9655	-349	-10782	-5322	-10116	-23
0.740000	-23	42	88	-57	-111	-33	12	-12	-18	8	-69	-61	-94	-13	-27	-59	-98	35	-88	-32	-103	-29	-99	-68	-66	1	-98	-11	-72	-67	-147	-73	-46	-3942	229	-17694	1069	-12120	-2309	-10589	-69	-9723	-4854	-9723	-122	-10849	-5274	-10161	-21
0.740833	-28	44	88	-57	-109	-32	11	-16	-18	4	-76	-47	-96	-15	-27	-64	-100	33	-85	-32	-104	-21	-98	-66	-64	-1	-100	-11	-70	-65	-147	-73	-156	-4092	421	-17756	2454	-12178	-2331	-10604	-79	-9765	-4923	-9795	66	-10916	-5220	-10207	-16
0.741667	-27	41	87	-59	-108	-33	10	-14	-15	7	-72	-63	-97	-15	-30	-59	-109	33	-87	-19	-103	-24	-99	-69	-66	0	-100	-13	-72	-70	-146	-73	-258	-4265	593	-17821	1797	-12235	-2364	-10618	-66	-9817	-4985	-9851	13	-10989	-5177	-10266	-35
0.742500	-27	-5	85	-63	-112	-34	13	-16	-18	5	-76	-64	-97	-17	-31	-61	-101	32	-90	-34	-108	-26	-101	-43	-63	-4	-105	-21	-76	-69	-148	-75	-221	-4452	750	-17873	-2066	-12285	-2383	-10627	-60	-9877	-5040	-9956	8	-11049	-5131	-10330	-49
0.743333	-29	39	82	-63	-110	-35	10	-18	-19	3	-76	-63	-99	-16	-31	-50	-101	30	-72	-34	-108	-26	-102	-74	-65	-3	-101	-15	-75	-72	-147	-75	-126	-4647	893	-17918	-2961	-12330	-2398	-10637	-92	-9933	-5081	-10039	252	-11108	-5095	-10403	-40
0.744167	-28	40	106	-58	-115	-35	8	0	-21	4	-77	-65	-100	-16	-31	-62	-102	29	-86	-32	-105	-24	-101	-70	-64	-5	-105	-7	-73	-72	-130	-74	-311	-4845	1016	-17953	-1574	-12371	-2399	-10635	-77	-10000	-5106	-10121	-699	-11178	-5063	-10481	-66
0.745000	-27	38	87	-60	-112	-34	11	-15	-19	4	-75	-63	-97	-15	-30	-46	-101	30	-81	-34	-105	-27	-97	-69	-65	0	-101	-15	-74	-70	-146	-76	-101	-5074	1113	-17984	-1812	-12408	-2396	-10636	-40	-10066	-5120	-10197	124	-11233	-5040	-10562	-81
0.745833	-26	42	88	-60	-111	-50	13	-15	-23	18	-72	-63	-99	-16	-30	-63	-100	34	-87	-33	-105	-24	-100	-69	-66	-1	-102	-13	-73	-73	-147	-76	-101	-5294	1205	-18005	-1991	-12440	-2376	-10629	-34	-10136	-5122	-10266	267	-11286	-5037	-10638	-67
0.746667	-23	41	90	-60	-113	-35	11	-14	-16	6	-73	-64	-99	-17	-29	-60	-99	35	-87	-34	-109	-25	-102	-69	-62	-3	-101	-12	-72	-69	-146	-74	-265	-5521	1252	-18021	-3044	-12468	-2349	-10626	-46	-10201	-5110	-10327	-203	-11327	-5038	-10718	-57
0.747500	-26	41	95	-62	-107	-34	15	-14	-16	7	-75	-64	-100	-18	-29	-60	-97	32	-86	-33	-101	-23	-98	-68	-64	-3	-87	-15	-69	-69	-156	-73	-158	-5751	1287	-18030	-3846	-12495	-2303	-10620	-79	-10262	-5085	-10380	122	-11362	-5050	-10801	-36
0.748333	-24	40	86	-62	-110	-36	11	-17	-17	3	-76	-84	-95	-15	-31	-62	-101	27	-92	-35	-107	-26	-102	-70	-68	-6	-104	-16	-74	-73	-149	-77	-120	-5983	1303	-18039	-1773	-12528	-2253	-10621	-111	-10330	-5050	-10424	539	-11388	-5072	-10876	-11
0.749167	-51	38	85	-64	-113	-34	9	-21	-21	0	-77	-69	-100	-22	-33	-63	-101	28	-90	-36	-107	-26	-100	-70	-67	-3	-103	-14	-74	-72	-150	-82	-232	-6200	1304	-18041	1033	-12557	-2185	-10613	-114	-10372	-5004	-10450	-195	-11400	-5095	-10946	1
0.750000	-30	38	88	-60	-117	-38	10	-17	-21	2	-77	-65	-101	-19	-31	-63	-104	47	-87	-36	-107	-14	-101	-73	-67	-4	-103	-16	-78	-73	-147	-80	-141	-6414	1289	-18036	2228	-12592	-2115	-10606	-94	-10416	-4945	-10471	68	-11406	-5126	-11006	2
0.750833	-28	38	85	-63	-112	-38	8	-12	-22	3	-77	-64	-98	-23	-32	-65	-103	29	-88	-36	-109	-26	-100	-72	-67	-5	-104	-17	-75	-72	-149	-80	-178	-6619	1257	-18038	653	-12620	-2026	-10600	-75	-10452	-4886	-10479	495	-11402	-5154	-11066	10
0.751667	-26	40	86	-60	-108	-35	11	-18	-21	4	-75	-64	-95	-18	-25	-62	-98	27	-86	-32	-103	-25	-100	-68	-66	-5	-101	-15	-72	-67	-144	-76	-84	-6807	1214	-18030	626	-12670	-1946	-10596	-64	-10482	-4780	-10477	268	-11384	-5176	-11113	-6
0.752500	-78	40	91	-57	-107	-28	16	-15	-15	7	-70	-61	-94	-14	-27	-61	-96	33	-83	-32	-102	-21	-111	-69	-61	0	-90	-10	-69	-66	-146	-76	-121	-6982	1155	-18027	866	-12719	-1842	-10585	-62	-10501	-4741	-10473	121	-11364	-5199	-11149	7
0.753333	-22	44	90	-55	-108	-33	15	-15	-18	6	-72	-63	-96	-13	-29	-56	-96	42	-87	-33	-102	-21	-98	-69	-64	-3	-102	-12	-73	-72	-147	-76	-142	-7140	1081	-18029	-1917	-12773	-1754	-10600	-96	-10514	-4673	-10467	451	-11343	-5214	-11182	52
0.754167	-40	42	90	-16	-110	-31	15	-12	-19	8	-69	-62	-97	-16	-29	-62	-99	34	-85	-33	-103	-21	-96	-69	-62	-1	-100	-10	-68	-66	-147	-75	-156	-7281	999	-18042	-4303	-12835	-1667	-10582	-87	-10528	-4606	-10458	675	-11315	-5225	-11207	36
0.755000	-23	42	91	-58	-107	-32	16	-15	-17	5	-72	-63	-95	-16	-28	-60	-98	34	-80	-33	-103	-24	-98	-69	-64	-3	-100	-13	-73	-70	-146	-74	-155	-7395	911	-18048	-3297	-12901	-1582	-10581	-46	-10524	-4531	-10452	648	-11290	-5195	-11220	44
0.755833	-26	39	88	-59	-109	-40	13	-17	-18	4	-68	-64	-102	-16	-29	-61	-99	33	-91	-35	-104	-22	-98	-68	-67	-3	-101	-13	-76	-70	-146	-75	-44	-7491	809	-18064	-2648	-12976	-1508	-10582	-50	-10546	-4494	-10442	758	-11263	-5205	-11228	156
0.756667	-29	37	87	-59	-110	-34	12	-16	-22	3	-73	-65	-99	-17	-34	-63	-101	33	-90	-34	-107	-22	-101	-72	-68	-4	-104	-16	-75	-73	-150	-78	99	-7566	700	-18084	-2727	-13056	-1446	-10586	-35	-10558	-4454	-10449	1230	-11247	-5185	-11227	302
0.757500	-28	40	81	-62	-121	-35	9	-17	-21	1	-76	-68	-99	-18	-31	-63	-104	30	-88	-35	-110	-22	-100	-69	-64	-1	-88	-13	-74	-68	-145	-75	-79	-7613	586	-18108	-2027	-13135	-1386	-10587	-29	-10566	-4419	-10431	465	-11229	-5149	-11218	279
0.758333	-27	39	88	-60	-111	-35	15	-17	-19	6	-75	-66	-95	0	-28	-63	-99	34	-84	-32	-103	-19	-99	-67	-64	-3	-100	-15	-74	-68	-148	-74	-57	-7636	466	-18137	-232	-13221	-1344	-10586	-14	-10582	-4400	-10427	578	-11226	-5107	-11200	189
0.759167	-26	40	91	-60	-105	-28	13	-13	-17	8	-70	-63	-95	-14	-27	-60	-97	36	-84	-32	-103	-17	-97	-65	-65	-1	-98	-11	-69	-67	-148	-70	176	-7635	340	-18168	1552	-13310	-1307	-10590	17	-10603	-4392	-10421	1410	-11226	-5061	-11177	167
0.760000	-25	43	92	-56	-108	-31	13	-13	-16	9	-70	-63	-99	-11	-26	-58	-75	39	-82	-30	-103	-5	-94	-64	-60	2	-99	-14	-72	-67	-144	-69	10	-7610	208	-18202	1759	-13397	-1283	-10593	28	-10635	-4392	-10422	821	-11242	-5010	-11145	144
0.760833	-23	46	91	-57	-107	-28	9	-10	-18	10	-69	-59	-92	-10	-23	-56	-95	38	-81	-33	-102	-18	-94	-66	-59	1	-96	-11	-74	-67	-143	-68	-57	-7569	75	-18243	766	-13494	-1271	-10594	3	-10671	-4416	-10421	764	-11270	-4958	-11110	173
0.761667	-23	44	92	-56	-109	-29	17	-11	-13	8	-73	-66	-95	-14	-15	-58	-98	18	-83	-32	-117	-21	-97	-67	-61	-3	-99	-13	-73	-68	-146	-70	-57	-7515	-66	-18283	409	-13587	-1281	-10602	-38	-10722	-4450	-10383	1353	-11312	-4914	-11072	222
0.762500	-23	46	88	-94	-111	-35	13	-15	-17	6	-74	-63	-95	-13	-26	-62	-102	33	-86	-33	-103	-22	-96	-72	-64	-1	-104	-12	-73	-68	-147	-73	-94	-7437	-207	-18324	586	-13682	-1268	-10609	-33	-10779	-4490	-10411	2479	-11362	-4870	-11027	182
0.763333	-26	44	89	-58	-110	-31	15	-14	-16	6	-73	-62	-96	-14	-28	-60	-100	34	-83	-33	-105	-21	-98	-68	-63	0	-99	-13	-74	-67	-146	-73	-47	-7348	-352	-18364	1420	-13787	-1267	-10616	34	-10833	-4531	-10401	3118	-11427	-4833	-10971	124
0.764167	-25	44	88	-58	-145	-33	9	-13	-18	5	-74	-64	-99	-13	-23	-60	-100	34	-82	-33	-107	-22	-97	-67	-63	-1	-93	-13	-72	-70	-146	-76	-45	-7247	-497	-18401	1914	-13861	-1270	-10624	174	-10915	-4589	-10381	2652	-11497	-4802	-10910	91
0.765000	-28	42	88	-58	-110	-32	13	-15	-19	2	-76	-67	-99	-16	-29	-61	-102	30	-85	-73	-108	-23	-99	-70	-66	-3	-100	-15	-77	-72	-149	-76	-186	-7147	-644	-18436	1303	-13948	-1270	-10639	181	-11002	-4640	-10360	2036	-11584	-4799	-10843	62
0.765833	-4	39	86	-60	-112	-32	9	-22	-21	2	-75	-66	-96	-16	-27	-61	-99	34	-84	-33	-105	-23	-102	-69	-64	0	-97	-12	-72	-70	-149	-72	-40	-7031	-781	-18463	2008	-14037	-1257	-10644	99	-11081	-4683	-10324	1690	-11674	-4775	-10757	45
0.766667	-24	42	88	-57	-110	-31	12	-16	-17	6	-74	-63	-100	-12	-30	-62	-94	32	-85	-33	-107	-1	-97	-69	-66	-4	-101	-12	-72	-68	-147	-75	80	-6924	-919	-18488	5361	-14117	-1239	-10655	72	-11176	-4729	-10292	1274	-11772	-4780	-10669	10
0.767500	-25	19	87	-58	-110	-28	11	-15	-21	7	-74	-62	-97	-13	-27	-57	-100	33	-85	-32	-103	-19	-98	-73	-65	-3	-97	-13	-74	-70	-145	-76	99	-6812	-1051	-18506	7848	-14196	-1219	-10673	23	-11273	-4764	-10245	845	-11874	-4797	-10574	-13
0.768333	-26	43	87	-58	-110	-32	11	-15	-25	5	-73	-64	-116	-21	-27	-58	-98	32	-84	-35	-107	-23	-97	-68	-62	-1	-98	-13	-75	-69	-145	-76	1	-6706	-1180	-18522	7297	-14273	-1180	-10691	-8	-11373	-4787	-10203	547	-11980	-4820	-10468	-47
0.769167	-25	42	84	-58	-108	-31	11	-16	-18	5	-75	-64	-96	-15	-25	-60	-98	32	-83	-34	-105	-22	-99	-72	-63	-6	-98	-14	-73	-68	-145	-81	-30	-6603	-1302	-18527	7289	-14351	-1135	-10718	-45	-11478	-4798	-10153	339	-12090	-4855	-10360	-59
0.770000	-26	41	88	-61	-108	-32	15	-18	-17	5	-74	-62	-95	-15	-32	-62	-101	30	-85	-30	-102	-17	-101	-70	-63	0	-98	-12	-74	-70	-148	-75	92	-6510	-1416	-18528	6646	-14433	-1079	-10744	-69	-11579	-4794	-10101	301	-12208	-4898	-10241	-58
0.770833	-26	42	89	-58	-110	-19	11	-17	-22	-3	-87	-62	-100	-14	-29	-61	-102	33	-85	-34	-108	-22	-101	-70	-66	-5	-102	-17	-72	-53	-146	-76	-59	-6425	-1517	-18524	4722	-14508	-1008	-10776	-59	-11686	-4772	-10052	-530	-12319	-4949	-10121	-75
0.771667	-27	41	87	-59	-111	-30	11	-17	-16	7	-70	-61	-97	-13	-29	-65	-97	32	-84	-36	-102	-19	-100	-67	-62	-1	-96	-12	-69	-72	-143	-74	-211	-6344	-1617	-18510	4378	-14588	-932	-10811	-49	-11791	-4727	-10001	-998	-12432	-4999	-9997	-84
0.772500	-23	42	93	-56	-108	-33	15	-14	-16	6	-70	-62	-93	-12	-26	-57	-95	35	-81	-31	-103	-18	-98	-67	-66	0	-96	-13	-72	-67	-145	-73	27	-6268	-1702	-18491	3698	-14669	-853	-10854	-81	-11889	-4669	-9962	-339	-12547	-5048	-9879	-80
0.773333	-25	42	89	-62	-107	-33	11	-13	-16	6	-72	-63	-83	-15	-30	-56	-98	30	-87	-35	-107	-23	-101	-72	-64	-5	-100	-15	-76	-74	-148	-74	-222	-6212	-1791	-18474	2601	-14759	-773	-10916	-181	-11995	-4600	-9925	-1253	-12670	-5113	-9773	-88
0.774167	-27	38	87	-64	-113	-33	9	-15	-18	1	-77	-66	-99	-14	-30	-58	-99	30	-86	-34	-103	-23	-100	-68	-62	-5	-100	-22	-74	-75	-146	-75	-85	-6153	-1860	-18444	1920	-14850	-692	-10969	-241	-12095	-4514	-9897	-885	-12789	-5171	-9660	-88
0.775000	-24	39	88	-60	-113	-39	11	-14	-15	5	-74	-64	-99	9	-29	-53	-101	35	-85	-38	-110	-26	-100	-70	-64	-3	-98	-15	-73	-75	-146	-75	-40	-6102	-1925	-18412	1260	-14949	-614	-11042	-211	-12199	-4434	-9877	663	-12911	-5226	-9568	-84
0.775833	-27	46	87	-60	-103	-35	9	-14	-19	3	-74	-67	-100	-18	-31	-61	-101	34	-85	-36	-105	-25	-101	-74	-65	-4	-101	-16	-77	-75	-149	-80	-94	-6055	-1978	-18374	1143	-15054	-543	-11118	-215	-12302	-4314	-9867	1184	-13038	-5282	-9489	-73
0.776667	-25	38	88	-64	-113	-38	6	-15	-18	4	-74	-64	-108	-16	-31	-60	-100	37	-88	-36	-109	-26	-102	-72	-64	-5	-102	-16	-75	-72	-148	-74	-152	-6015	-2030	-18335	639	-15168	-470	-11216	-229	-12405	-4184	-9870	62	-13170	-5335	-9427	-59
0.777500	-23	38	88	-63	-109	-36	9	-14	-19	2	-74	-64	-98	-17	-32	-61	-101	33	-86	-34	-104	-23	-99	-58	-63	-3	-100	-14	-70	-76	-151	-78	-53	-5973	-2073	-18287	-493	-15288	-429	-11323	-218	-12513	-4101	-9885	77	-13310	-5390	-9383	-56
0.778333	-25	40	89	-58	-107	-38	9	-14	-14	11	-72	-64	-95	-11	-27	-60	-96	35	-85	-34	-107	-22	-101	-72	-60	-1	-99	-14	-70	-70	-148	-74	58	-5943	-2109	-18234	-970	-15412	-393	-11446	-210	-12617	-4001	-9913	-281	-13455	-5440	-9357	-60
0.779167	-22	41	95	-60	-109	-34	11	-14	-16	7	-73	-66	-97	-15	-30	-59	-96	37	-84	-33	-103	-19	-96	-69	-64	-1	-102	-13	-75	-72	-149	-74	111	-5897	-2140	-18172	-1607	-15549	-370	-11586	-208	-12733	-3905	-9952	-744	-13613	-5492	-9356	-52
0.780000	-25	42	92	-56	-111	-32	12	-10	-16	7	-70	-63	-93	-13	-28	-57	-97	34	-82	-31	-103	-19	-98	-70	-60	0	-100	-11	-72	-67	-147	-73	-132	-5858	-2163	-18110	-2163	-15700	-360	-11746	-232	-12846	-3824	-9991	-928	-13777	-5543	-9377	-46
0.780833	-22	43	92	-57	-108	-34	11	-12	-28	7	-72	-62	-95	-14	-27	-58	-93	37	-81	-31	-101	-18	-96	-68	-60	0	-99	-11	-72	-67	-124	-75	-70	-5816	-2178	-18044	-2305	-15850	-365	-11927	-212	-12976	-3761	-10071	-1220	-13960	-5597	-9419	-49
0.781667	-22	41	87	-61	-108	-35	9	-15	-18	4	-76	-65	-96	-12	-23	-60	-99	32	-87	-36	-108	-23	-102	-76	-70	-8	-101	-15	-73	-73	-149	-80	38	-5783	-2198	-17968	-2535	-16019	-361	-12096	-184	-13116	-3716	-10155	-1609	-14155	-5661	-9491	-47
0.782500	-29	35	78	-65	-113	-39	3	-19	-23	1	-77	-67	-100	-21	-32	-64	-105	28	-87	-33	-107	-26	-98	-74	-69	-7	-102	-15	-75	-75	-151	-82	-34	-5748	-2204	-17893	-2575	-16185	-426	-12347	-206	-13253	-3678	-10247	-1729	-14361	-5716	-9576	-46
0.783333	-27	38	84	-62	-101	-39	5	-17	-22	-13	-76	-67	-99	-19	-33	-63	-100	30	-90	-39	-105	-25	-102	-76	-69	-8	-105	-15	-76	-73	-150	-79	63	-5707	-2199	-17808	-2484	-16363	-464	-12579	-211	-13406	-3663	-10343	-1625	-14582	-5776	-9684	-34
0.784167	-36	36	86	-62	-110	-36	8	-15	-18	4	-74	-64	-97	-18	-28	-62	-104	29	-87	-35	-108	-25	-101	-73	-57	-5	-102	-14	-72	-69	-151	-78	40	-5670	-2188	-17720	-2485	-16541	-506	-12820	-203	-13558	-3655	-10453	-2009	-14817	-5836	-9811	-15
0.785000	-27	40	87	-63	-111	-38	10	-17	-19	3	-78	-65	-91	-17	-31	-62	-79	35	-88	-32	-105	-22	-100	-68	-66	-5	-104	-12	-72	-69	-150	-75	-242	-5633	-2165	-17627	-2554	-16724	-545	-13077	-221	-13729	-3662	-10574	-2735	-15063	-5892	-9951	-9
0.785833	-25	39	115	-58	-109	-33	10	-16	-17	4	-75	-63	-98	-16	-27	-59	-101	30	-84	-34	-105	-21	-98	-72	-62	0	-100	-13	-73	-67	-146	-76	24	-5589	-2135	-17529	-2520	-16919	-580	-13342	-218	-13891	-3670	-10697	-1846	-15323	-5948	-10103	-23
0.786667	-27	40	87	-60	-108	-31	12	-18	-24	3	-58	-62	-96	-17	-28	-59	-98	37	-83	-32	-103	-21	-100	-68	-62	0	-100	-12	-72	-68	-148	-76	-141	-5548	-2093	-17429	-2434	-17118	-607	-13606	-218	-14070	-3686	-10835	-2353	-15593	-6000	-10276	-8
0.787500	-25	40	88	-61	-109	-32	10	-14	-15	4	-73	-63	-95	-15	-26	-59	-102	33	-88	-34	-100	-21	-92	-69	-63	-1	-99	-14	-74	-68	-149	-74	-4	-5515	-2046	-17339	-2507	-17318	-619	-13876	-313	-14256	-3704	-10983	-2031	-15874	-6050	-10458	-13
0.788333	-23	41	87	-60	-110	-35	11	-16	-15	3	-74	-62	-96	-18	-28	-58	-98	35	-85	-31	-102	-21	-100	-70	-67	-1	-99	-14	-75	-56	-170	-75	-19	-5507	-1988	-17237	-2573	-17523	-615	-14141	-402	-14449	-3719	-11128	-2014	-16169	-6090	-10653	-32
0.789167	-25	40	85	-63	-113	-33	11	-19	-19	4	-75	-61	-97	-15	-29	-55	-99	15	-88	-35	-108	-19	-102	-63	-64	-1	-100	-12	-74	-69	-151	-76	-102	-5456	-1924	-17146	-2505	-17733	-596	-14403	-353	-14647	-3725	-11282	-2225	-16461	-6126	-10856	-15
0.790000	-30	41	85	-62	-114	-33	9	-19	-22	0	-76	-67	-85	-19	-32	-64	-105	30	-87	-36	-108	-23	-103	-75	-67	-5	-103	-17	-78	-74	-151	-77	-166	-5437	-1852	-17064	-2313	-17944	-548	-14662	-363	-14851	-3724	-11448	-2398	-16763	-6153	-11074	-29
0.790833	-30	35	82	-66	-120	-40	6	-23	-24	-3	-77	-68	-102	-19	-31	-62	-104	29	-88	-40	-109	-25	-112	-73	-65	-3	-90	-15	-79	-69	-149	-77	-47	-5418	-1769	-16983	-2274	-18155	-474	-14897	-371	-15055	-3707	-11614	-1715	-17046	-6159	-11290	-28
0.791667	-25	38	86	-63	-112	-33	7	-16	-18	2	-90	-64	-97	-17	-29	-58	-101	32	-87	-34	-104	-21	-100	-67	-67	-4	-100	-13	-74	-76	-148	-75	-48	-5407	-1677	-16907	-2289	-18365	-369	-15129	-341	-15258	-3676	-11777	-1692	-17341	-6157	-11527	-16
0.792500	-25	44	89	-61	-110	-32	11	-15	-15	6	-70	-59	-93	-17	-28	-51	-95	36	-84	-32	-102	-22	-100	-65	-61	1	-97	-9	-70	-68	-144	-73	-25	-5403	-1583	-16855	-2348	-18576	-242	-15346	-335	-15466	-3636	-11951	-1693	-17617	-6138	-11764	-12
0.793333	-27	40	89	-58	-105	-30	12	-10	-18	6	-74	-63	-96	-14	-29	-57	-97	35	-87	-32	-103	-22	-98	-65	-64	0	-97	-11	-74	-96	-151	-74	-161	-5408	-1490	-16817	-2252	-18786	-88	-15549	-333	-15682	-3581	-12129	-1627	-17891	-6110	-12018	-8
0.794167	-23	41	88	-57	-109	-32	12	-15	-17	6	-69	-59	-97	-12	-27	-50	-99	37	-83	-47	-101	-19	-98	-69	-65	0	-97	-11	-73	-67	-148	-74	-116	-5421	-1394	-16792	-1686	-19000	82	-15747	-286	-15891	-3522	-12309	-1481	-18148	-6064	-12277	0
0.795000	-24	41	85	-58	-110	-31	15	-16	-19	0	-70	-61	-97	-14	-27	-53	-98	37	-84	-31	-103	-21	-99	-65	-63	1	-97	-13	-74	-68	-148	-57	-110	-5442	-1302	-16788	-1179	-19205	283	-15930	-270	-16108	-3454	-12500	-1640	-18389	-6011	-12551	-18
0.795833	-23	44	88	-59	-110	-32	12	-15	-19	2	-73	-60	-98	-12	-27	-57	-102	26	-91	-31	-107	-19	-98	-75	-66	0	-98	-12	-70	-68	-146	-76	-105	-5466	-1211	-16798	-1310	-19409	502	-16112	-276	-16319	-3379	-12688	-2048	-18606	-5948	-12840	-11
0.796667	-26	43	87	-58	-110	-32	10	-16	-16	6	-70	-61	-97	-14	-27	-58	-98	34	-85	-34	-103	-23	-100	-65	-62	0	-98	-14	-74	-82	-146	-56	0	-5477	-1125	-16829	-3144	-19609	742	-16281	-263	-16535	-3303	-12882	-1808	-18807	-5881	-13130	2
0.797500	-26	41	88	-59	-110	-35	11	-16	-16	5	-73	-61	-88	-14	-28	-56	-98	38	-86	-32	-100	-23	-100	-66	-64	0	-100	-11	-73	-68	-146	-73	-84	-5528	-1044	-16879	-4396	-19806	989	-16442	-223	-16759	-3228	-13078	-1314	-18988	-5802	-13434	3
0.798333	-26	43	87	-58	-107	-36	12	-15	-16	4	-73	-62	-97	-16	-31	-61	-100	33	-85	-33	-105	-25	-101	-67	-64	-3	-118	-12	-75	-74	-148	-79	-380	-5559	-970	-16948	-3255	-20004	1247	-16621	-195	-16962	-3160	-13276	-1875	-19151	-5740	-13751	5
0.799167	-25	39	87	-60	-109	-38	11	-18	-17	5	-75	-63	-115	-15	-6	-59	-102	33	-85	-32	-104	-21	-98	-68	-62	1	-97	-11	-73	-67	-147	-73	7	-5586	-905	-17028	-2606	-20184	1514	-16781	-201	-17164	-3095	-13480	-936	-19290	-5668	-14072	3
0.800000	-24	43	80	-57	-109	-32	18	-13	-17	8	-73	-60	-98	-12	-27	-57	-95	35	-86	-30	-102	-19	-97	-64	-62	-1	-101	-11	-72	-73	-148	-81	-65	-5612	-844	-17127	-2354	-20365	1781	-16962	-203	-17379	-3041	-13689	-1103	-19416	-5610	-14410	-17
0.800833	-24	41	89	-55	-109	-32	15	-13	-18	6	-70	-61	-93	-12	-26	-58	-97	36	-81	-29	-99	-19	-92	-67	-62	0	-97	-10	-69	-67	-144	-75	-105	-5624	-796	-17237	-1784	-20540	2053	-17148	-171	-17586	-3001	-13900	-1032	-19525	-5554	-14744	-13
0.801667	-25	40	88	-63	-107	-22	13	-16	-17	5	-72	-61	-97	-15	-28	-59	-98	33	-84	-30	-103	-22	-99	-68	-64	-5	-98	-17	-73	-72	-148	-78	-42	-5634	-768	-17356	-1069	-20713	2311	-17341	-132	-17791	-2976	-14115	-627	-19621	-5538	-15082	-13
0.802500	-26	37	89	-59	-111	-36	9	-17	-19	5	-74	-64	-98	-18	0	-58	-101	30	-88	-29	-104	-21	-101	-70	-66	-5	-100	-11	-74	-70	-149	-76	19	-5629	-730	-17483	758	-20880	2558	-17546	-119	-17997	-2967	-14336	-387	-19702	-5522	-15418	-34
0.803333	-29	38	90	-59	-112	-46	11	-17	-21	5	-73	-62	-97	-14	-30	-61	-100	29	-86	-30	-104	-24	-101	-70	-65	-3	-84	-12	-75	-112	-150	-76	-230	-5612	-706	-17600	4375	-21040	2794	-17765	-125	-18182	-2977	-14562	-855	-19776	-5525	-15753	-35
0.804167	-26	41	87	-56	-109	-34	15	-16	-16	5	-74	-63	-94	-9	-27	-53	-96	33	-84	-31	-101	-22	-100	-67	-63	-4	-101	-13	-76	-70	-147	-76	-11	-5572	-697	-17716	5744	-21193	3009	-17996	-51	-18370	-3004	-14790	-286	-19841	-5555	-16069	-36
0.805000	-28	37	88	-61	-110	-36	16	-13	-18	6	-70	-62	-95	-12	-28	-59	-98	32	-86	-30	-102	-22	-98	-65	-63	0	-99	-21	-74	-68	-143	-76	-119	-5521	-697	-17826	4674	-21344	3203	-18239	49	-18554	-3049	-15027	76	-19903	-5596	-16376	-40
0.805833	-29	39	88	-56	-111	-32	16	-12	-21	4	-74	-62	-96	-21	-29	-60	-102	34	-85	-23	-101	-18	-99	-69	-65	-3	-99	-11	-75	-67	-150	-78	-174	-5451	-702	-17923	3979	-21492	3365	-18501	60	-18731	-3122	-15265	523	-19962	-5659	-16652	-45
0.806667	-29	38	86	-58	-131	-35	25	-13	-22	6	-72	-63	-97	-14	-29	-60	-100	29	-87	-31	-108	-22	-99	-68	-65	-4	-100	-16	-74	-57	-146	-81	-85	-5367	-750	-18008	3613	-21635	3501	-18777	38	-18903	-3201	-15508	2858	-20017	-5742	-16920	-43
0.807500	-29	35	84	-61	-114	-38	12	-16	-25	0	-75	-66	-99	2	-30	-58	-102	30	-86	-33	-107	-23	-99	-67	-68	-3	-101	-13	-69	-68	-146	-77	-67	-5265	-754	-18066	3699	-21770	3605	-19061	22	-19062	-3298	-15756	5285	-20070	-5839	-17153	-45
0.808333	-51	34	86	-57	-110	-34	13	-15	-21	6	-70	-63	-98	-13	-31	-58	-100	32	-88	-31	-103	-24	-99	-72	-63	-1	-113	-11	-75	-70	-149	-76	-126	-5148	-798	-18111	3722	-21906	3674	-19355	22	-19212	-3408	-16011	5217	-20126	-5943	-17360	-47
0.809167	-29	38	85	-61	-110	-33	12	-14	-21	9	-75	-66	-95	-14	-31	-58	-101	34	-87	-34	-104	-23	-100	-67	-65	-5	-101	-13	-72	-69	-147	-77	-173	-5018	-843	-18133	3334	-22038	3703	-19658	60	-19355	-3539	-16271	4447	-20178	-6059	-17533	-43
0.810000	-38	37	85	-61	-110	-28	20	-17	-19	6	-74	-66	-98	-15	-30	-59	-101	30	-87	-35	-105	-24	-102	-68	-66	-3	-101	-14	-75	-68	-153	-78	-63	-4874	-908	-18132	2389	-22170	3692	-19967	226	-19484	-3676	-16536	3798	-20234	-6176	-17674	-49
0.810833	-27	37	82	-61	-110	-39	10	-15	-19	3	-75	-67	-98	-17	-29	-61	-99	33	-85	-35	-110	-19	-98	-69	-67	-3	-102	-16	-75	-70	-149	-77	75	-4716	-985	-18106	1615	-22292	3647	-20277	335	-19607	-3824	-16806	3163	-20280	-6294	-17778	-47
0.811667	-28	38	84	-65	-113	-33	12	-14	-17	7	-75	-67	-96	-14	-29	-58	-99	34	-85	-34	-108	-23	-98	-68	-64	-18	-97	-12	-72	-70	-149	-75	-166	-4547	-1069	-18060	1755	-22408	3567	-20587	241	-19714	-3968	-17087	1811	-20322	-6402	-17853	-44
0.812500	-25	42	91	-57	-110	-32	17	-14	-14	7	-73	-63	-95	-10	-14	-58	-96	37	-82	-32	-103	-21	-97	-65	-61	2	-97	-12	-69	-65	-145	-73	-1	-4375	-1169	-17995	1665	-22527	3447	-20897	257	-19813	-4122	-17374	1795	-20363	-6506	-17901	-35
0.813333	-26	42	81	-58	-107	-32	13	-13	-15	10	-69	-62	-97	-11	-27	-56	-99	36	-85	-34	-102	-22	-97	-79	-60	0	-95	-11	-72	-66	-147	-75	74	-4203	-1282	-17916	638	-22639	3296	-21195	356	-19899	-4269	-17666	1307	-20398	-6605	-17924	-31
0.814167	-26	41	89	-57	-109	-32	11	-14	-18	7	-74	-64	-95	-21	-26	-57	-109	37	-83	-32	-100	-22	-97	-72	-60	0	-97	-13	-75	-67	-147	-72	-66	-4017	-1403	-17824	70	-22749	3113	-21487	411	-19972	-4421	-17963	733	-20428	-6688	-17925	-17
0.815000	-23	41	88	-60	-110	-32	12	-18	-30	6	-74	-65	-99	-16	-31	-61	-103	28	-87	-36	-107	-26	-102	-70	-66	-5	-100	-14	-76	-72	-145	-77	-73	-3840	-1541	-17726	-227	-22854	2897	-21771	359	-20037	-4571	-18269	431	-20447	-6763	-17913	-15
0.815833	-27	34	85	-62	-113	-38	8	-19	-19	0	-75	-68	-94	-17	-31	-60	-105	32	-86	-34	-105	-25	-104	-70	-62	-3	-101	-16	-74	-70	-149	-77	60	-3655	-1682	-17615	-708	-22946	2667	-22039	292	-20086	-4712	-18576	24	-20448	-6820	-17883	-12
0.816667	-30	38	87	-65	-111	-32	11	-18	-22	3	-73	-65	-96	-16	-31	-61	-101	34	-87	-36	-107	-26	-102	-73	-63	-1	-101	-7	-76	-69	-142	-77	-39	-3468	-1827	-17505	-1022	-23036	2423	-22284	235	-20126	-4846	-18876	-668	-20435	-6866	-17852	-21
0.817500	-29	39	88	-61	-110	-34	9	-17	-22	2	-73	-67	-97	-18	-31	-60	-100	30	-88	-33	-107	-24	-101	-70	-65	-4	-101	-14	-76	-74	-149	-75	12	-3288	-1979	-17390	-1424	-23114	2170	-22513	172	-20150	-4973	-19188	-542	-20411	-6903	-17814	-18
0.818333	-28	39	85	-65	-111	-31	13	-18	-21	4	-73	-62	-95	-15	-28	-59	-98	34	-88	-38	-105	-23	-100	-68	-65	-5	-100	-12	-70	-69	-148	-74	-131	-3110	-2127	-17280	-1751	-23185	1909	-22724	101	-20165	-5092	-19458	-563	-20369	-6930	-17787	6
0.819167	-26	43	90	-57	-108	-31	13	-18	-16	3	-74	-63	-95	-11	-27	-59	-96	40	-84	-33	-103	-22	-99	-68	-62	0	-98	-13	-72	-73	-146	-74	-81	-2935	-2269	-17171	-1907	-23244	1648	-22918	17	-20172	-5192	-19734	-979	-20317	-6959	-17763	-23
0.820000	-22	43	94	-57	-107	-32	15	-11	-13	5	-70	-62	-96	-14	-25	-57	-96	35	-84	-34	-104	-25	-97	-66	-61	1	-99	-12	-69	-67	-145	-75	37	-2768	-2405	-17067	-2093	-23289	1396	-23089	-28	-20164	-5317	-19999	-1406	-20242	-6985	-17753	-171
0.820833	-24	43	92	-53	-107	-29	15	-13	-15	7	-73	-61	-95	-13	-25	-56	-98	35	-83	-33	-101	-26	-95	-67	-62	1	-99	-12	-72	-70	-144	-75	-24	-2609	-2528	-16965	-2245	-23321	1150	-23243	-83	-20146	-5423	-20247	-1451	-20150	-7017	-17765	-197
0.821667	-26	36	88	-57	-107	-22	19	-16	-15	7	-70	-63	-97	-14	-25	-62	-96	35	-85	-36	-105	-25	-101	-68	-61	-1	-98	0	-73	-70	-148	-73	-19	-2455	-2639	-16873	-2312	-23344	916	-23380	-134	-20123	-5530	-20469	-1482	-20051	-7056	-17796	-110
0.822500	-30	37	87	-60	-111	-35	11	-18	-22	1	-72	-68	-102	-18	-27	-62	-86	29	-87	-41	-109	-26	-104	-70	-66	-3	-103	-15	-77	-74	-151	-76	-46	-2311	-2730	-16782	-2389	-23368	700	-23499	-195	-20087	-5639	-20673	-1508	-19931	-7113	-17847	-96
0.823333	-29	35	54	-62	-116	-39	8	-21	-23	0	-78	-70	-102	-19	-30	-64	-104	26	-91	-41	-111	-28	-104	-74	-68	-6	-103	-25	-75	-74	-148	-81	-63	-2172	-2800	-16697	-2417	-23338	500	-23604	-242	-20035	-5745	-20850	-1536	-19791	-7183	-17922	-97
0.824167	-29	35	84	-64	-117	-39	6	-22	-23	0	-77	-69	-102	-21	-46	-63	-128	30	-87	-38	-109	-28	-102	-72	-66	-5	-102	-14	-78	-74	-151	-78	91	-2041	-2838	-16610	-2387	-23308	329	-23686	-288	-19965	-5856	-21005	-1324	-19635	-7267	-18019	-73
0.825000	-27	38	86	-61	-116	-32	8	-17	-19	3	-76	-64	-98	-16	-28	-60	-101	26	-90	-36	-108	-25	-102	-72	-65	-3	-113	-16	-77	-68	-147	-78	-126	-1938	-2853	-16518	-2356	-23262	171	-23756	-324	-19884	-5972	-21117	-1723	-19468	-7370	-18133	-47
0.825833	-28	39	85	-59	-111	-35	11	-15	-19	2	-74	-63	-102	-18	-28	-61	-120	32	-85	-33	-102	-24	-100	-70	-64	-4	-99	-14	-75	-70	-149	-77	-138	-1806	-2840	-16429	-2317	-23191	39	-23810	-362	-19767	-6096	-21218	-1614	-19281	-7498	-18275	-24
0.826667	-29	41	87	-65	-111	-36	4	-14	-18	3	-75	-64	-98	-15	-28	-60	-97	32	-86	-35	-107	-23	-102	-70	-65	0	-98	-14	-77	-69	-145	-73	72	-1705	-2800	-16327	-2234	-23111	-81	-23868	-423	-19667	-6230	-21288	-1424	-19078	-7642	-18432	-24
0.827500	-26	37	88	-59	-109	-34	11	-14	-21	3	-72	-64	-100	-10	-30	-63	-102	35	-86	-34	-105	-22	-99	-70	-63	-4	-98	-12	-72	-69	-146	-79	-28	-1607	-2731	-16222	-2185	-23013	-181	-23908	-434	-19558	-6373	-21336	-1707	-18869	-7810	-18612	-5
0.828333	-24	39	88	-59	-109	-35	10	-15	-19	4	-72	-63	-97	-14	-32	-58	-97	32	-84	-32	-104	-42	-101	-72	-61	-7	-96	-11	-72	-67	-147	-78	74	-1515	-2641	-16115	-2154	-22887	-270	-23946	-430	-19375	-6531	-21369	-1496	-18641	-7984	-18805	-1
0.829167	-24	38	86	-59	-108	-32	11	-14	-18	3	-72	-62	-93	-15	-29	-60	-101	28	-83	-32	-101	-22	-98	-69	-63	-6	-98	-11	-74	-69	-147	-76	61	-1431	-2519	-15998	-2068	-22750	-318	-23971	-478	-19200	-6696	-21384	-1424	-18410	-8199	-19012	5
0.830000	-27	39	87	-56	-105	-60	10	-17	-18	2	-72	-62	-93	-15	-29	-62	-98	30	-84	-31	-103	-26	-100	-72	-64	-3	-100	-12	-70	-72	-148	-75	-41	-1353	-2378	-15867	-1893	-22602	-392	-24001	-512	-19004	-6874	-21392	-1881	-18174	-8411	-19226	47
0.830833	-28	39	86	-60	-111	-36	9	-17	-17	2	-74	-64	-96	-16	-29	-61	-100	32	-82	-32	-108	-24	-94	-68	-63	-1	-99	-14	-75	-70	-146	-76	-29	-1276	-2212	-15732	-1775	-22427	-430	-24021	-498	-18785	-7060	-21388	-1569	-17930	-8627	-19438	36
0.831667	-30	27	85	-59	-112	-35	11	-5	-21	3	-77	-65	-98	-14	-30	-62	-103	29	-87	-32	-108	-26	-103	-72	-68	-5	-100	-14	-77	-72	-151	-77	-24	-1200	-2025	-15585	-1766	-22244	-456	-24041	-457	-18551	-7256	-21379	-1095	-17684	-8843	-19656	18
0.832500	-30	38	86	-62	-109	-33	10	-16	-21	4	-62	-66	-113	-16	-28	-60	-101	32	-87	-30	-102	-23	-100	-68	-63	-1	-96	-10	-70	-69	-145	-74	-53	-1120	-1817	-15432	-1605	-22040	-460	-24056	-414	-18296	-7451	-21367	-1127	-17444	-9056	-19865	4
0.833333	-36	41	89	-58	-109	-33	13	-14	-17	4	-72	-63	-96	-13	-27	-59	-96	33	-86	-34	-102	-30	-98	-67	-60	0	-101	-25	-72	-66	-146	-73	7	-1043	-1598	-15278	-1513	-21831	-446	-24071	-414	-18033	-7660	-21360	-1221	-17212	-9262	-20070	16
0.834167	-26	38	88	-57	-107	-31	15	-13	-15	8	-73	-64	-95	-15	-29	-60	-100	33	-79	-31	-103	-21	-100	-69	-61	3	-98	-13	-69	-67	-147	-73	-26	-965	-1361	-15119	-1443	-21607	-412	-24082	-412	-17758	-7864	-21354	-1134	-16993	-9454	-20265	-25
0.835000	-23	53	86	-58	-108	-18	12	-16	-17	4	-74	-66	-98	-13	-27	-57	-98	34	-84	-32	-102	-23	-99	-68	-60	0	-101	-17	-17	-66	-147	-75	-17	-885	-1115	-14963	-1182	-21373	-356	-24098	-397	-17476	-8069	-21361	-811	-16785	-9625	-20448	-96
0.835833	-25	38	88	-59	-109	-31	12	-15	-16	5	-75	-61	-96	-14	-28	-59	-77	30	-86	-32	-102	-21	-100	-68	-66	0	-100	-13	-73	-69	-146	-75	-105	-806	-857	-14812	-1099	-21131	-269	-24106	-369	-17187	-8264	-21370	-738	-16592	-9773	-20621	-88
0.836667	-26	41	79	-60	-110	-31	10	-15	-19	8	-76	-65	-97	-15	-26	-56	-98	36	-85	-31	-108	-23	-99	-66	-64	-3	-100	-9	-75	-72	-147	-74	-102	-721	-592	-14668	-1069	-20882	-152	-24135	-335	-16905	-8452	-21395	-871	-16421	-9894	-20779	-95
0.837500	-26	42	88	-61	-110	-30	12	-15	-18	7	-75	-73	-102	-16	-28	-58	-102	34	-85	-34	-108	-21	-99	-67	-63	0	-100	-13	-72	-69	-144	-74	4	-638	-326	-14550	-792	-20630	-6	-24156	-309	-16625	-8622	-21424	-585	-16265	-9983	-20927	-80
0.838333	-21	41	85	-56	-108	-29	15	-15	-18	8	-72	-63	-96	-15	-28	-56	-96	39	-81	-29	-101	-19	-97	-70	-59	3	-99	-13	-70	-69	-145	-73	-94	-555	-56	-14411	-453	-20369	178	-24186	-305	-16356	-8774	-21468	-834	-16144	-10042	-21063	-23
0.839167	-23	44	89	-59	-107	-30	12	-11	-16	39	-74	-61	-95	-19	-26	-55	-95	38	-85	-33	-103	-22	-100	-66	-61	1	-99	-11	-68	-68	-143	-72	-235	-476	214	-14306	-207	-20127	396	-24221	-315	-16096	-8903	-21524	-978	-16015	-10070	-21192	-5
0.840000	-24	42	78	-57	-108	-29	12	-14	-22	8	-74	-62	-98	-18	-30	-58	-100	36	-84	-33	-102	-21	-99	-70	-63	2	-110	-15	-74	-72	-147	-70	81	-402	473	-14234	-44	-19854	647	-24266	-308	-15855	-9007	-21590	-339	-15927	-10069	-21322	20
0.840833	-27	43	88	-59	-110	-34	10	-16	-18	6	-74	-64	-95	-16	-28	-57	-103	35	-84	-39	-104	-22	-100	-68	-62	2	-98	-10	-70	-70	-144	-70	29	-338	727	-14172	-4	-19598	939	-24326	-291	-15632	-9064	-21664	-581	-15847	-10031	-21442	33
0.841667	-26	39	70	-59	-108	-33	9	-16	-15	5	-74	-65	-97	-18	-28	-57	-98	35	-85	-34	-104	-22	-101	-68	-66	-3	-100	-17	-83	-72	-148	-72	20	-286	967	-14142	-143	-19341	1260	-24394	-268	-15434	-9115	-21751	-329	-15790	-9972	-21566	165
0.842500	-25	39	88	-62	-114	-36	8	-19	-19	4	-75	-66	-103	-19	-30	-60	-104	32	-88	-35	-108	-27	-102	-73	-66	-1	-102	-15	-75	-72	-146	-72	-104	-249	1179	-14134	-256	-19088	1620	-24480	-235	-15254	-9112	-21844	-290	-15742	-9882	-21691	327
0.843333	-31	39	85	-62	-111	-35	9	-16	-21	3	-76	-65	-98	-19	-32	-61	-104	33	-91	-33	-112	-25	-100	-70	-64	-1	-90	-14	-78	-72	-149	-77	-170	-227	1421	-14148	-704	-18830	2000	-24578	-206	-15094	-9064	-21942	-528	-15706	-9773	-21825	176
0.844167	-25	37	85	-62	-114	-33	8	-18	-21	5	-79	-45	-97	-17	-28	-60	-99	29	-92	-35	-107	-24	-101	-69	-68	-1	-101	-15	-74	-70	-149	-75	-105	-220	1624	-14188	-1113	-18577	2409	-24704	-187	-14963	-8974	-22044	-286	-15680	-9644	-21962	139
0.845000	-24	41	87	-60	-95	-31	9	-15	-17	6	-77	-63	-96	-17	-30	-60	-99	30	-86	-34	-105	-23	-99	-67	-64	0	-100	-14	-73	-72	-148	-76	72	-239	1809	-14250	-327	-18320	2840	-24840	-191	-14855	-8830	-22156	183	-15657	-9507	-22110	206
0.845833	-28	41	86	-60	-109	-32	11	-16	-19	7	-74	-90	-96	-15	-28	-58	-108	33	-88	-34	-104	-24	-102	-68	-65	-1	-99	-15	-75	-69	-146	-72	-5	-276	1973	-14335	309	-18060	3288	-25028	-160	-14766	-8639	-22265	-111	-15640	-9360	-22269	175
0.846667	-28	40	87	-59	-111	-30	10	-13	-22	7	-75	-63	-97	-14	-27	-61	-103	33	-85	-32	-103	-23	-101	-73	-61	1	-97	-15	-73	-68	-148	-76	33	-338	2118	-14437	-314	-17797	3746	-25190	-127	-14699	-8406	-22382	-91	-15625	-9216	-22433	167
0.847500	-27	39	85	-60	-111	-34	10	-13	-19	4	-73	-63	-100	-15	-28	-58	-97	34	-86	-33	-105	-22	-99	-69	-64	-1	-96	-14	-72	-68	-147	-70	8	-413	2239	-14552	-893	-17527	4211	-25403	-141	-14653	-8125	-22499	110	-15602	-9069	-22607	163
0.848333	-26	38	84	-60	-111	-34	9	-15	-23	3	-74	-65	-101	-19	-29	-64	-102	29	-92	-35	-105	-27	-101	-55	-63	-4	-101	-18	-75	-70	-151	-78	-45	-530	2337	-14697	-1767	-17262	4667	-25650	-139	-14622	-7798	-22596	214	-15580	-8936	-22794	144
0.849167	-30	35	81	-63	-115	-36	8	-14	-21	0	-78	-68	-100	-19	-32	-64	-102	30	-90	-36	-108	-26	-104	-69	-67	-4	-102	-17	-74	-74	-149	-76	-128	-653	2418	-14840	-2238	-16995	5119	-25906	-103	-14602	-7431	-22747	395	-15547	-8805	-22974	106
0.850000	-29	35	84	-63	-110	-38	11	-17	-19	3	-76	-65	-99	-18	-32	-65	-101	29	-91	-34	-108	-25	-103	-70	-62	-4	-102	-18	-61	-74	-152	-78	-231	-791	2472	-14996	-3337	-16706	5552	-26200	-103	-14587	-7023	-22870	395	-15509	-8687	-23159	69
0.850833	-29	35	82	-62	-111	-39	10	-16	-24	-1	-77	-67	-99	-16	-32	-63	-104	30	-86	-35	-109	-25	-104	-74	-67	-5	-102	-18	-77	-70	-150	-79	-133	-944	2513	-15154	-5083	-16423	5968	-26518	-135	-14578	-6586	-23001	554	-15465	-8585	-23332	57
0.851667	-29	36	67	-66	-108	-36	8	-15	-19	5	-74	-63	-96	-18	-30	-60	-101	32	-87	-31	-104	-22	-102	-69	-64	-1	-97	-14	-75	-62	-148	-75	-78	-1106	2535	-15321	-5392	-16140	6363	-26855	-113	-14566	-6115	-23127	777	-15390	-8491	-23496	46
0.852500	-25	39	89	-57	-108	-32	13	-9	-15	-15	-72	-36	-93	-13	-27	-61	-96	35	-82	-28	-103	-19	-98	-68	-58	0	-98	-15	-72	-66	-144	-74	-271	-1272	2540	-15485	-3009	-15860	6719	-27220	-121	-14557	-5628	-23259	913	-15317	-8416	-23642	40
0.853333	-44	41	87	-59	-108	-31	12	-12	-16	7	-70	-62	-97	-15	-28	-58	-100	13	-84	-30	-105	-23	-98	-67	-64	1	-94	-14	-74	-68	-146	-75	30	-1464	2513	-15661	2134	-15586	7040	-27604	-127	-14537	-5134	-23394	1748	-15225	-8358	-23765	25
0.854167	-23	43	92	-56	-109	-34	15	-12	-19	3	-73	-64	-90	-15	-27	-60	-97	36	-84	-31	-102	-21	-98	-66	-61	0	-100	-15	-74	-69	-148	-73	-203	-1643	2481	-15835	3096	-15325	7316	-28008	-58	-14517	-4634	-23536	885	-15121	-8310	-23871	6
0.855000	-25	17	89	-57	-108	-31	15	-12	-21	7	-72	-61	-95	-15	-28	-59	-99	37	-84	-32	-107	-22	-100	-55	-63	0	-93	-13	-102	-66	-147	-75	-210	-1819	2432	-16008	-586	-15082	7549	-28425	-35	-14475	-4138	-23677	898	-15001	-8276	-23953	0
0.855833	-26	40	87	-58	-110	-33	13	-14	-19	3	-82	-62	-101	-23	-31	-59	-108	32	-83	-31	-107	-22	-100	-67	-64	-5	-98	-13	-75	-72	-148	-75	-223	-1993	2370	-16184	-1426	-14856	7739	-28855	-60	-14427	-3664	-23823	615	-14873	-8247	-23997	-3
0.856667	-26	40	87	-58	-112	-38	10	-15	-17	5	-74	-64	-100	-18	-31	-60	-101	33	-90	-33	-108	-26	-105	-70	-65	-5	-101	-16	-77	-66	-150	-78	-264	-2160	2288	-16368	722	-14659	7867	-29285	-81	-14365	-3212	-23967	-970	-14731	-8226	-24015	-9
0.857500	-29	40	84	-62	-112	-36	7	-31	-23	4	-74	-69	-101	-22	-32	-61	-101	35	-87	-34	-104	-23	-101	-69	-64	0	-100	-12	-76	-70	-149	-74	-434	-2305	2203	-16543	2432	-14478	7957	-29705	-66	-14284	-2792	-24115	-1874	-14577	-8195	-23999	-27
0.858333	-26	41	86	-59	-112	-33	12	-11	-17	3	-72	-62	-96	-14	-28	-58	-103	33	-84	-30	-105	-23	-99	-55	-66	0	-98	-11	-74	-67	-146	-74	-270	-2442	2100	-16728	1993	-14340	7986	-30127	-26	-14189	-2415	-24296	-663	-14414	-8164	-23957	-29
0.859167	-24	43	89	-56	-107	-31	16	-14	-17	5	-72	-30	-99	-16	-31	-57	-99	36	-84	-28	-103	-21	-97	-65	-62	0	-97	-10	-77	-68	-146	-73	-196	-2566	1986	-16923	849	-14237	7987	-30524	-69	-14090	-2089	-24405	-701	-14245	-8127	-23895	46
0.860000	-24	44	90	-56	-109	-32	13	-12	-16	8	-72	-61	-96	-10	-28	-56	-99	37	-84	-28	-107	-21	-99	-67	-64	0	-96	-10	-66	-67	-141	-72	-202	-2674	1859	-17109	877	-14172	7908	-30909	-107	-13979	-1823	-24546	-975	-14075	-8078	-23807	194
0.860833	-22	45	90	-51	-107	-28	16	-10	-18	8	-68	-61	-95	-10	-34	-56	-98	40	-78	-27	-98	-17	-96	-65	-61	2	-96	-8	-73	-69	-145	-75	-237	-2766	1718	-17304	2455	-14140	7787	-31264	-94	-13857	-1618	-24697	-649	-13910	-8022	-23706	174
0.861667	-24	46	28	-56	-107	-32	13	-11	-17	6	-67	-62	-95	-13	-27	-56	-97	35	-83	-31	-101	-18	-97	-67	-64	1	-109	-10	-73	-66	-145	-74	-79	-2847	1563	-17507	2751	-14153	7626	-31591	-113	-13738	-1485	-24822	-501	-13745	-7957	-23598	104
0.862500	-26	42	86	-57	-110	-29	10	-12	-18	28	-73	-65	-99	-14	-29	-61	-101	30	-87	-31	-104	-22	-98	-69	-66	-4	-101	-12	-74	-73	-141	-77	-70	-2916	1397	-17718	1517	-14199	7424	-31880	-87	-13604	-1417	-24948	-452	-13586	-7875	-23493	95
0.863333	-29	43	87	-58	-111	-34	11	-18	-21	5	-73	-65	-97	-14	-30	-58	-98	33	-85	-27	-103	-24	-100	-66	-64	-3	-102	-12	-72	-70	-146	-73	-105	-2964	1233	-17928	1823	-14268	7188	-32124	-83	-13473	-1416	-25064	-187	-13430	-7779	-23377	53
0.864167	-29	41	86	-57	-114	-33	10	-15	-14	6	-74	-63	-102	-14	-33	-61	-100	34	-85	-34	-104	-22	-98	-67	-63	0	-100	-12	-73	-73	-146	-74	-66	-3009	1055	-18142	1854	-14327	6920	-32312	-86	-13330	-1485	-25166	92	-13285	-7676	-23275	9
0.865000	-27	42	101	-58	-114	-34	9	-19	-23	0	-76	-66	-98	-15	-32	-61	-102	29	-87	-34	-108	-26	-101	-72	-68	-5	-99	-15	-77	-75	-147	-76	-13	-3041	879	-18359	1098	-14468	6622	-32466	-78	-13188	-1620	-25264	299	-13154	-7574	-23187	5
0.865833	-31	38	84	-62	-113	-38	7	-11	-22	2	-74	-69	-103	-21	-28	-62	-103	30	-86	-36	-104	-23	-99	-70	-61	0	-101	-14	-73	-69	-148	-74	-190	-3067	697	-18571	46	-14577	6310	-32543	-55	-13037	-1808	-25339	-307	-13029	-7456	-23114	-26
0.866667	-25	40	88	-58	-107	-35	12	-17	-19	1	-74	-64	-94	-15	-27	-59	-99	32	-86	-33	-105	-23	-101	-67	-68	-4	-101	-15	-75	-72	-148	-75	95	-3087	523	-18782	-4049	-14697	5978	-32599	-52	-12879	-2053	-25402	547	-12913	-7348	-23067	-43
0.867500	-27	38	86	-60	-105	-32	13	-15	-25	2	-72	-63	-96	-41	-29	-61	-99	30	-87	-34	-105	-21	-99	-70	-63	-1	-100	-14	-74	-73	-148	-76	49	-3109	344	-18996	-7519	-14799	5638	-32566	-70	-12712	-2337	-25444	290	-12812	-7246	-23033	-65
0.868333	-27	40	87	-58	-112	-35	11	-18	-19	2	-74	-66	-97	-17	-26	-57	-98	34	-65	-34	-103	-24	-97	-68	-63	0	-99	-12	-76	-70	-148	-72	52	-3128	182	-19195	-5444	-14876	5295	-32511	-42	-12537	-2660	-25477	317	-12712	-7151	-23025	-105
0.869167	-28	42	89	-62	-109	-32	11	-12	-17	0	-72	-64	-96	-16	-28	-61	-101	33	-84	-34	-103	-22	-101	-70	-62	0	-99	-12	-75	-69	-149	-76	-23	-3156	23	-19394	-3759	-14931	4947	-32392	-19	-12354	-3009	-25486	546	-12623	-7074	-23048	-126
0.870000	-39	40	90	-60	-110	-35	11	-15	-23	5	-74	-66	-96	-15	-26	-62	-101	32	-85	-33	-107	-22	-102	-70	-67	-10	-101	-14	-80	-72	-147	-75	42	-3176	-125	-19580	-3517	-14951	4607	-32233	-15	-12159	-3377	-25482	557	-12537	-7018	-23085	-144
0.870833	-30	39	87	-61	-113	-35	13	-14	-23	1	-74	-64	-102	-17	-28	-62	-102	28	-84	-39	-109	-26	-100	-68	-64	-1	-101	-14	-75	-73	-147	-76	-60	-3202	-263	-19722	-2542	-14928	4260	-32027	5	-11953	-3752	-25455	165	-12449	-6982	-23138	-163
0.871667	-26	42	61	-58	-108	-32	13	-13	-16	3	-73	-64	-97	-14	-29	-58	-97	34	-83	-32	-96	-21	-96	-66	-63	-3	-97	-13	-73	-70	-144	-74	104	-3228	-388	-19921	-1628	-14850	3943	-31780	17	-11726	-4122	-25415	796	-12362	-6973	-23187	-172
0.872500	-24	42	90	-65	-112	-31	18	-13	-41	5	-68	-63	-95	-13	-24	-56	-94	37	-83	-34	-103	-21	-97	-66	-62	1	-98	-11	-68	-59	-143	-73	3	-3259	-509	-20074	-921	-14727	3625	-31503	19	-11497	-4484	-25352	757	-12269	-6988	-23294	-184
0.873333	-26	43	89	-57	-110	-32	16	-17	-21	3	-72	-63	-97	-16	-28	-58	-101	39	-84	-34	-105	-17	-98	-69	-64	-3	-99	-13	-77	-72	-148	-75	-36	-3287	-619	-20212	-74	-14554	3312	-31203	22	-11255	-4834	-25286	519	-12184	-7040	-23389	-200
0.874167	-26	41	88	-61	-111	-39	11	-11	-18	22	-72	-33	-99	-16	-25	-60	-101	34	-84	-34	-109	-22	-100	-69	-66	-1	-97	-12	-74	-72	-145	-74	-65	-3322	-720	-20336	1020	-14327	3017	-30875	62	-11002	-5161	-25195	509	-12064	-7114	-23481	-188
0.875000	-21	42	91	-59	-107	-33	16	-15	-14	4	-72	-60	-97	-15	-28	-57	-99	36	-85	-32	-105	-12	-99	-68	-62	-1	-99	-11	-70	-72	-145	-75	-114	-3339	-817	-20443	3285	-14050	2733	-30532	96	-10746	-5458	-25092	688	-11949	-7223	-23576	-176
0.875833	-28	42	90	-59	-111	-33	12	-13	8	6	-70	-62	-95	-13	-40	-57	-98	35	-84	-33	-104	-23	-98	-67	-65	-1	-98	-10	-74	-70	-142	-73	-105	-3362	-907	-20539	4776	-13728	2448	-30172	51	-10490	-5731	-24981	700	-11823	-7353	-23669	-194
0.876667	-23	43	91	-59	-112	-32	13	-15	-18	5	-68	-65	-96	-15	-26	-59	-98	36	-82	-35	-103	-30	-99	-67	-94	-10	-98	-12	-73	-66	-146	-74	-164	-3370	-1000	-20621	4277	-13362	2185	-29797	20	-10240	-5977	-24859	504	-11692	-7506	-23754	-198
0.877500	-26	41	90	-58	-109	-35	6	-17	-18	2	-67	-60	-94	-13	-25	-56	-101	38	-82	-31	-104	-21	-100	-69	-65	0	-98	-10	-75	-66	-149	-77	-218	-3372	-1086	-20695	4346	-12971	1919	-29416	3	-9991	-6198	-24725	528	-11548	-7683	-23824	-181
0.878333	-26	44	91	-58	-110	-32	15	-16	-19	5	-67	-58	-99	-13	-28	-59	-103	38	-80	-26	-105	-21	-98	-66	-63	1	-96	-9	-72	-67	-143	-73	-117	-3364	-1172	-20755	4660	-12553	1664	-29002	2	-9756	-6398	-24590	834	-11396	-7878	-23883	-189
0.879167	-24	43	91	-53	-126	-29	17	-14	-19	7	-67	-58	-94	-10	-25	-52	-97	37	-80	-31	-104	-18	-97	-69	-65	0	-96	-10	-67	-64	-135	-70	-300	-3351	-1261	-20832	4758	-12119	1405	-28628	34	-9540	-6579	-24442	45	-11245	-8091	-23930	-184
0.880000	-25	44	92	-53	-105	-27	15	-12	-14	8	-67	-59	-94	-11	-28	-56	-98	37	-81	-28	-98	-19	-96	-66	-59	2	-94	-8	-69	-67	-143	-70	-126	-3314	-1351	-20856	4676	-11682	1157	-28215	21	-9339	-6747	-24292	710	-11092	-8311	-23962	-174
0.880833	-23	45	93	-56	-108	-29	15	-13	-17	5	-75	-58	-93	-13	-26	-56	-97	38	-80	-28	-102	-17	-94	-65	-61	1	-96	-8	-68	-63	-142	-70	-182	-3266	-1438	-20906	4499	-11249	899	-27797	4	-9168	-6912	-24135	691	-10947	-8537	-23980	-159
0.881667	-25	42	87	-59	-110	-31	15	-13	-19	4	-69	-62	-99	-13	-28	-57	-102	32	-87	-32	-107	-27	-98	-70	-65	30	-100	-13	-75	-70	-147	-78	-242	-3215	-1531	-20953	4308	-10833	638	-27375	24	-9024	-7075	-23983	200	-10818	-8779	-23988	-164
0.882500	-33	38	84	-48	-112	-36	12	-18	-24	4	-74	-67	-101	-15	-32	-60	-103	28	-86	-33	-109	-23	-99	-72	-67	-5	-114	-15	-95	-72	-148	-87	-152	-3147	-1617	-20993	4019	-10429	383	-26939	34	-8906	-7257	-23826	374	-10690	-9016	-23969	-161
0.883333	-30	38	82	-60	-114	-32	11	-14	-19	4	-72	-65	-102	-14	-30	-56	-102	33	-92	-34	-102	-24	-98	-70	-66	-3	-98	-14	-75	-70	-148	-74	-215	-3067	-1696	-21037	3932	-10052	119	-26488	26	-8810	-7430	-23664	589	-10581	-9256	-23940	-150
0.884167	-29	41	88	-59	-121	-33	11	-18	-22	3	-74	-67	-100	-14	-28	-59	-104	34	-83	-32	-109	-23	-99	-68	-67	0	-103	-15	-79	-69	-139	-75	-294	-2980	-1765	-21077	3830	-9710	-139	-26031	17	-8742	-7621	-23503	-1	-10490	-9490	-23893	-138
0.885000	-29	40	87	-65	-110	-31	13	-13	-21	5	-73	-64	-98	-13	-28	-57	-101	35	-86	-31	-104	-21	-101	-67	-67	0	-99	-12	-74	-68	-147	-74	-143	-2885	-1829	-21119	3634	-9409	-417	-25558	9	-8699	-7831	-23336	319	-10418	-9729	-23830	-131
0.885833	-27	44	88	-59	-105	-31	12	-15	-27	7	-75	-64	-98	-29	-28	-57	-97	36	-85	-31	-103	-22	-98	-66	-62	0	-98	-11	-75	-70	-147	-74	-207	-2784	-1883	-21161	3460	-9139	-696	-25070	-4	-8675	-8062	-23175	524	-10376	-9959	-23746	-135
0.886667	-29	43	86	-59	-110	-31	12	-12	-19	9	-70	-63	-96	-13	-27	-55	-100	35	-86	-21	-107	-23	-98	-66	-62	-1	-97	-13	-73	-69	-144	-74	-217	-2692	-1927	-21212	3272	-8913	-980	-24573	16	-8673	-8316	-23009	258	-10355	-10188	-23650	-144
0.887500	-26	41	88	-56	-96	-30	12	-12	-19	35	-70	-63	-98	-13	-27	-58	-103	38	-84	-32	-107	-21	-97	-68	-62	2	-97	-11	-75	-70	-150	-57	-137	-2593	-1959	-21263	3078	-8724	-1272	-24068	44	-8680	-8589	-22845	64	-10364	-10417	-23530	-120
0.888333	-25	42	87	-60	-111	-34	12	-10	-17	8	-69	-63	-97	0	-26	-58	-98	35	-85	-51	-109	-21	-100	-68	-63	1	-97	-11	-70	-69	-148	-73	-205	-2503	-1981	-21313	2895	-8579	-1548	-23565	7	-8697	-8879	-22681	252	-10391	-10640	-23396	-82
0.889167	-25	40	72	-61	-109	-38	15	-14	-11	5	-74	-65	-99	-16	-28	-58	-101	34	-87	-32	-107	-21	-99	-70	-63	0	-98	-15	-73	-72	-149	-76	-239	-2419	-1991	-21368	2658	-8469	-1875	-23058	-46	-8720	-9190	-22519	217	-10444	-10865	-23242	-62
0.890000	-30	40	86	-59	-113	-39	7	-16	-18	5	-75	-66	-99	-19	-32	-62	-102	32	-88	-35	-110	-26	-105	-74	-67	3	-100	-16	-76	-76	-151	-78	-255	-2348	-1996	-21419	2463	-8395	-2191	-22558	-59	-8742	-9514	-22361	84	-10516	-11090	-23072	-73
0.890833	-28	39	80	-65	-114	-39	6	-19	-25	0	-77	-68	-103	-21	-32	-65	-87	33	-91	-35	-108	-24	-102	-72	-65	-3	-101	-15	-77	-75	-152	-78	-238	-2280	-1990	-21470	2229	-8345	-2509	-22056	-31	-8758	-9847	-22196	151	-10599	-11310	-22882	-79
0.891667	-28	40	87	-60	-111	-36	10	-17	-18	4	-74	-64	-98	-15	-29	-61	-101	36	-88	-47	-105	-13	-102	-83	-66	0	-99	-10	-72	-72	-147	-76	-137	-2228	-1975	-21520	1921	-8324	-2841	-21572	-17	-8764	-10170	-22031	270	-10693	-11528	-22671	-126
0.892500	-25	34	92	-57	-107	-35	10	-12	-22	9	-70	-59	-99	-14	-26	-60	-99	37	-84	-30	-107	-18	-99	-70	-63	3	-98	-12	-69	-68	-148	-79	-338	-2188	-1965	-21572	1716	-8324	-3173	-21104	-39	-8771	-10518	-21868	-437	-10794	-11751	-22452	-264
0.893333	-28	42	88	-59	-110	-32	16	-17	-16	7	-70	-58	-95	-11	-26	-61	-100	38	-84	-30	-102	-18	-91	-70	-62	0	-96	-12	-72	-68	-149	-75	-139	-2164	-1959	-21624	1642	-8345	-3520	-20669	-66	-8768	-10855	-21707	-187	-10914	-11978	-22214	-291
0.894167	-25	42	90	-53	-110	-32	-7	-16	-15	-4	-69	-58	-94	-13	-26	-59	-100	38	-85	-30	-100	-21	-99	-67	-62	0	-98	-11	-70	-88	-147	-73	214	-2152	-1954	-21678	1339	-8378	-3871	-20245	-75	-8753	-11185	-21549	232	-11003	-12208	-21968	-212
0.895000	-24	42	89	-58	-109	-32	15	-16	-16	6	-73	-60	-94	-13	-26	-58	-99	53	-85	-31	-103	-19	-125	-70	-65	0	-101	-10	-73	-67	-146	-73	-31	-2158	-1969	-21727	1147	-8428	-4231	-19855	-53	-8732	-11513	-21384	-46	-11099	-12444	-21714	-180
0.895833	-25	41	88	-59	-108	-40	15	-14	-16	9	-72	-61	-94	-12	-25	-60	-99	36	-86	-33	-105	-19	-99	-68	-63	1	-99	-14	-73	-69	-154	-72	8	-2172	-1981	-21780	962	-8484	-4604	-19495	-65	-8704	-11824	-21218	21	-11192	-12680	-21454	-130
0.896667	-26	42	89	-57	-108	-32	12	-17	-22	6	-74	-58	-98	-13	-28	-60	-102	37	-87	-32	-105	-21	-103	-73	-53	0	-99	-12	-73	-70	-148	-73	96	-2196	-2039	-21836	741	-8552	-4975	-19174	-82	-8674	-12123	-21047	124	-11259	-12926	-21192	-98
0.897500	-31	41	87	-47	-110	-30	11	-22	-16	5	-73	-63	-99	-14	-28	-60	-100	35	-86	-31	-102	-19	-99	-70	-63	1	-97	-12	-76	-69	-101	-73	-76	-2234	-2100	-21890	639	-8621	-5348	-18880	-70	-8636	-12401	-20870	-238	-11339	-13170	-20926	-60
0.898333	-25	42	88	-57	-109	-32	13	-17	-16	6	-75	-64	-98	-17	-29	-83	-99	34	-86	-38	-102	-26	-101	-69	-65	-1	-101	-13	-74	-72	-146	-73	-34	-2282	-2185	-21952	488	-8717	-5722	-18624	-78	-8609	-12673	-20698	-331	-11397	-13423	-20669	-29
0.899167	-26	38	87	-60	-113	-36	10	-16	-19	3	-76	-65	-94	-16	-29	-59	-101	32	-88	-31	-102	-23	-99	-68	-64	-3	-100	-12	-93	-69	-145	-76	128	-2333	-2287	-22021	336	-8788	-6089	-18402	-67	-8576	-12915	-20501	61	-11443	-13675	-20415	15
0.900000	-26	41	89	-58	-108	-32	13	-15	-21	6	-74	-62	-95	-15	-29	-56	-97	36	-87	-28	-103	-21	-98	-68	-73	-1	-99	-13	-72	-70	-145	-70	179	-2388	-2411	-22086	250	-8876	-6451	-18206	-59	-8556	-13148	-20303	-124	-11475	-13930	-20165	43
0.900833	-23	43	89	-56	-109	-30	15	-13	-13	9	-72	-63	-94	0	-24	-62	-96	36	-84	-34	-103	-21	-98	-64	-60	0	-99	-12	-70	-67	-142	-72	229	-2453	-2558	-22157	-11	-8971	-6805	-18042	-77	-8547	-13362	-20089	-395	-11505	-14188	-19926	58
0.901667	-25	42	87	-55	-109	-31	13	-15	-17	2	-73	-66	-96	-17	-28	-57	-99	50	-83	-31	-91	-21	-98	-69	-64	0	-100	-13	-76	-72	-147	-74	228	-2518	-2721	-22246	-193	-9080	-7155	-17904	-101	-8551	-13559	-19870	-348	-11538	-14448	-19705	80
0.902500	-27	38	89	-61	-112	-35	11	-14	-21	2	-74	-67	-100	-17	-31	-61	-102	30	-86	-38	-110	-27	-102	-70	-68	-4	-101	-17	-76	-77	-149	-77	205	-2585	-2906	-22341	-288	-9195	-7486	-17790	-117	-8568	-13735	-19639	-275	-11556	-14704	-19492	97
0.903333	-25	39	85	-61	-111	-34	13	-16	-18	3	-77	-68	-98	-19	-32	-61	-100	37	-87	-33	-105	-24	-100	-73	-65	-7	-100	-14	-77	-74	-147	-74	262	-2656	-3092	-22435	-427	-9314	-7798	-17696	-155	-8596	-13896	-19390	-405	-11576	-14959	-19291	122
0.904167	-26	39	88	-60	-112	-35	11	-19	-12	3	-76	-67	-98	-17	-31	-62	-98	32	-85	-33	-109	-26	-102	-68	-65	-5	-101	-12	-74	-70	-130	-75	299	-2721	-3291	-22540	-532	-9440	-8099	-17618	-160	-8636	-14042	-19130	-453	-11596	-15201	-19101	138
0.905000	-26	43	89	-57	-111	-34	12	-16	-18	3	-74	-68	-99	-18	-31	-60	-97	32	-79	-35	-105	-22	-102	-67	-63	0	-104	-13	-77	-74	-146	-72	247	-2787	-3495	-22642	-594	-9575	-8374	-17559	-150	-8696	-14174	-18864	-162	-11624	-15438	-18922	145
0.905833	-25	39	86	-58	-114	-32	5	-16	-16	3	-79	-65	-95	-15	-31	-62	-100	36	-83	-34	-107	-24	-102	-69	-62	-1	-102	-11	-75	-72	-148	-77	135	-2851	-3684	-22756	-656	-9724	-8639	-17510	-141	-8767	-14300	-18588	-421	-11652	-15656	-18759	154
0.906667	-25	42	88	-59	-110	-34	10	-18	-17	1	-75	-69	-101	-19	-31	-62	-102	37	-90	-34	-107	-38	-107	-69	-66	-7	-105	-15	-77	-74	-150	-76	74	-2921	-3894	-22870	-663	-9882	-8883	-17479	-161	-8851	-14409	-18310	-636	-11690	-15871	-18614	150
0.907500	-29	38	89	-59	-113	-39	-17	-18	-22	1	-75	-65	-98	-18	-30	-64	-103	33	-88	-34	-105	-25	-101	-70	-61	-3	-100	-10	-66	-73	-145	-73	418	-2978	-4080	-22983	-781	-10042	-9110	-17455	-163	-8943	-14514	-18029	-105	-11728	-16066	-18468	163
0.908333	-26	43	88	-58	-111	-32	11	-14	-17	3	-66	-64	-97	-28	-30	-63	-99	34	-85	-34	-108	-23	-99	-67	-63	-4	-98	-13	-78	-73	-148	-76	93	-3038	-4253	-23104	-839	-10210	-9320	-17437	-144	-9046	-14614	-17755	-509	-11773	-16241	-18341	167
0.909167	-28	42	82	-56	-112	-34	13	-17	-17	1	-70	-65	-97	-16	-30	-61	-99	33	-86	-33	-105	-24	-99	-69	-64	-4	-101	-15	-74	-51	-148	-74	94	-3094	-4417	-23205	-882	-10385	-9517	-17436	-164	-9156	-14703	-17479	-233	-11822	-16396	-18223	171
0.910000	-26	40	89	-60	-110	-34	12	-15	-18	2	-76	-64	-99	-18	-31	-65	-101	34	-87	-36	-115	-24	-98	-67	-65	-5	-101	-14	-73	-70	-149	-77	160	-3143	-4563	-23308	-894	-10562	-9697	-17431	-155	-9273	-14793	-17214	-87	-11875	-16538	-18133	189
0.910833	-26	39	90	-60	-111	-36	0	-19	-21	2	-75	-69	-97	-17	-31	-63	-101	30	-90	-34	-105	-25	-101	-73	-65	-6	-99	-16	-73	-70	-149	-76	80	-3184	-4692	-23409	-951	-10740	-9869	-17438	-165	-9385	-14871	-16962	-229	-11930	-16655	-18014	197
0.911667	-26	42	91	-57	-111	-34	13	-14	-17	4	-74	-63	-98	-14	-28	-65	-100	16	-87	-26	-101	-26	-99	-67	-65	-1	-98	-12	-74	-72	-148	-75	126	-3221	-4804	-23493	-1000	-10920	-10029	-17445	-156	-9524	-14947	-16720	-308	-11985	-16751	-17923	180
0.912500	-7	45	91	-51	-110	-33	11	-16	-19	7	-72	-64	-97	-11	-26	-59	-100	35	-84	-31	-102	-19	-97	-68	-65	0	-100	-11	-70	-69	-147	-73	184	-3247	-4912	-23574	-1213	-11100	-10178	-17470	-139	-9615	-15017	-16501	181	-12041	-16828	-17837	181
0.913333	-25	44	93	-55	-109	-31	15	-13	-17	6	-69	-64	-94	-13	-25	-61	-102	35	-88	-30	-103	-19	-95	-66	-63	-1	-96	-12	-73	-68	-148	-75	90	-3264	-5003	-23650	-1220	-11280	-10319	-17491	-176	-9727	-15089	-16287	0	-12102	-16891	-17764	162
0.914167	-23	33	90	-56	-108	-32	-21	-16	-16	2	-72	-63	-93	-12	-25	-59	-98	35	-83	-28	-101	-21	-97	-69	-65	0	-96	-12	-74	-69	-146	-74	137	-3260	-5087	-23713	-1104	-11458	-10451	-17525	-152	-9836	-15155	-16119	-249	-12161	-16939	-17689	155
0.915000	-27	41	88	-58	-109	-34	11	-13	-18	4	-74	-62	-95	-16	-29	-64	-103	22	-88	-16	-105	-26	-97	-73	-65	-3	-97	-15	-76	-72	-151	-77	32	-3248	-5176	-23772	-1080	-11635	-10573	-17561	-117	-9951	-15223	-15961	-69	-12226	-16975	-17629	145
0.915833	-30	40	86	-83	-112	-40	7	-19	-30	2	-79	-68	-98	-17	-30	-63	-101	30	-87	-35	-109	-25	-99	-69	-65	-6	-100	-15	-68	-68	-148	-73	41	-3215	-5262	-23813	-995	-11803	-10686	-17598	-129	-10051	-15282	-15822	-18	-12281	-16991	-17566	138
0.916667	-30	38	85	-60	-110	-35	10	-16	-22	5	-72	-66	-99	-16	-29	-70	-103	36	-87	-33	-107	-26	-100	-70	-64	0	-99	-14	-75	-73	-150	-75	85	-3161	-5351	-23854	-973	-11971	-10787	-17643	-111	-10149	-15334	-15701	-65	-12344	-16988	-17507	135
0.917500	-28	47	88	-63	-113	-34	4	-13	-21	4	-74	-65	-98	-14	-29	-59	-101	33	-86	-33	-105	-23	-100	-70	-64	0	-84	-12	-75	-70	-141	-75	-9	-3081	-5446	-23883	-901	-12130	-10877	-17690	-110	-10256	-15384	-15601	106	-12405	-16999	-17447	141
0.918333	-26	39	86	-58	-108	-32	12	-13	-17	6	-73	-64	-97	-11	-26	-56	-99	30	-87	-31	-103	-19	-97	-68	-64	2	-96	-13	-73	-67	-146	-74	23	-2978	-5557	-23938	-868	-12285	-10954	-17743	-127	-10350	-15421	-15512	302	-12466	-16995	-17385	147
0.919167	-25	44	89	-56	-80	-32	12	-13	-18	8	-73	-62	-93	-13	-27	-58	-97	34	-83	-32	-102	-23	-95	-68	-61	-17	-100	-13	-74	-67	-146	-77	43	-2851	-5681	-23938	-851	-12434	-11021	-17799	-120	-10451	-15462	-15445	25	-12529	-16984	-17321	139
0.920000	-27	41	88	-57	-108	-31	16	-13	-19	9	-69	-62	-93	-13	-25	-59	-92	35	-83	-31	-102	-18	-98	-66	-62	4	-95	-11	-72	-66	-146	-70	-246	-2702	-5828	-23962	-1011	-12580	-11078	-17856	-95	-10552	-15487	-15384	-484	-12598	-16971	-17249	146
0.920833	-23	44	90	-56	-104	-31	17	-11	-13	7	-68	-62	-94	-13	-24	-55	-96	37	-82	-31	-102	-18	-96	-63	-62	4	-97	-12	-70	-65	-145	-70	63	-2528	-5986	-23995	-1814	-12721	-11120	-17920	-94	-10660	-15514	-15343	516	-12659	-16954	-17169	140
0.921667	-23	41	89	-59	-109	-31	15	-12	-16	9	-70	-62	-94	-13	-26	-58	-98	36	-110	-36	-102	-21	-99	-67	-63	1	-102	-14	-73	-67	-146	-72	-15	-2334	-6175	-24015	-2054	-12842	-11157	-17978	-84	-10771	-15533	-15310	185	-12734	-16942	-17082	120
0.922500	-27	39	85	-63	-110	-32	11	-16	-24	3	-75	-65	-99	-16	-27	-61	-102	29	-86	-30	-108	-22	-101	-63	-69	-1	-103	-31	-78	-70	-147	-74	-27	-2115	-6383	-24043	-1544	-13000	-11183	-18062	-57	-10891	-15547	-15281	222	-12807	-16927	-16978	118
0.923333	-31	39	82	-63	-116	-33	13	-17	-23	5	-74	-112	-101	-17	-28	-62	-103	29	-94	-38	-111	-24	-102	-70	-68	0	-104	-16	-75	-70	-148	-75	-113	-1875	-6610	-24080	-1352	-13133	-11194	-18140	-60	-11001	-15554	-15257	102	-12880	-16911	-16868	112
0.924167	-31	37	85	-64	-114	-34	8	-17	-25	3	-75	-69	-102	-17	-28	-60	-103	30	-86	-33	-108	-22	-101	-68	-67	1	-103	-11	-76	-72	-148	-75	-58	-1618	-6851	-24109	-1154	-13259	-11188	-18214	-57	-11139	-15551	-15236	51	-12956	-16893	-16733	113
0.925000	-28	38	87	-64	-111	-33	13	-16	-19	6	-75	-65	-100	-14	-28	-58	-102	33	-70	-36	-108	-23	-99	-66	-65	0	-104	-13	-75	-69	-149	-74	-63	-1356	-7111	-24144	-770	-13389	-11173	-18287	-79	-11278	-15562	-15219	-259	-13029	-16874	-16588	91
0.925833	-28	42	78	-58	-110	-35	11	-14	-21	8	-72	-63	-98	-15	-27	-60	-99	35	-84	-30	-104	-19	-99	-66	-61	0	-100	-14	-75	-67	-149	-73	47	-1078	-7384	-24178	-662	-13515	-11139	-18370	-92	-11418	-15534	-15198	244	-13104	-16854	-16425	82
0.926667	-25	42	88	-59	-114	-32	15	-14	-17	7	-69	-63	-93	-14	-24	-58	-99	33	-83	-30	-105	-9	-99	-65	-62	0	-100	-12	-72	-67	-147	-73	-57	-801	-7670	-24218	-669	-13640	-11101	-18455	-74	-11564	-15513	-15192	299	-13180	-16832	-16249	79
0.927500	-26	40	80	-58	-105	-29	34	-13	-13	7	-69	-63	-96	-15	-26	-58	-98	36	-82	-30	-102	-16	-97	-64	-63	2	-83	-11	-77	-68	-145	-70	-147	-522	-7965	-24249	-440	-13762	-11037	-18536	-87	-11711	-15496	-15162	122	-13255	-16811	-16060	64
0.928333	-24	43	90	-58	-110	-33	11	-12	-15	18	-67	-57	-96	-13	-25	-44	-100	40	-82	-31	-104	-19	-96	-65	-64	1	-97	-12	-73	-65	-144	-70	-179	-253	-8268	-24287	-350	-13889	-10967	-18619	-58	-11865	-15478	-15146	-34	-13326	-16785	-15860	55
0.929167	-23	41	88	-57	-109	-29	13	-12	-17	6	-70	-61	-98	-15	-27	-56	-102	38	-83	-29	-104	-21	-96	-66	-64	0	-99	-12	-73	-64	-149	-76	-131	2	-8573	-24313	-323	-14011	-10876	-18699	-65	-12017	-15451	-15127	45	-13400	-16757	-15655	50
0.930000	-26	40	89	-58	-111	-34	11	-13	-18	6	-70	-60	-99	-16	-25	-57	-100	35	-83	-31	-109	-21	-99	-68	-62	0	-97	-11	-75	-67	-145	-73	-98	244	-8876	-24335	-249	-14138	-10770	-18781	-97	-12192	-15424	-15111	188	-13472	-16727	-15437	42
0.930833	-28	42	87	-61	-104	-33	16	-13	-19	10	-73	-65	-99	-17	-28	-62	-100	35	-85	-31	-104	-21	-98	-67	-65	0	-98	-11	-76	-68	-148	-77	-185	458	-9179	-24345	-107	-14262	-10646	-18854	-86	-12324	-15389	-15084	129	-13535	-16689	-15217	36
0.931667	-25	42	90	-59	-112	-33	12	-16	-19	5	-67	-78	-100	-15	-27	-61	-98	37	-84	-31	-105	-21	-100	-69	-65	0	-99	-13	-75	-70	-148	-75	-248	650	-9486	-24347	-34	-14390	-10511	-18927	-91	-12475	-15356	-15053	285	-13606	-16651	-14990	35
0.932500	-23	41	91	-59	-111	-33	10	-15	-17	6	-70	-64	-98	-17	-27	-59	-100	38	-81	-29	-102	-16	-97	-66	-56	1	-95	-10	-72	-66	-146	-74	-128	817	-9774	-24342	-30	-14509	-10355	-18989	-121	-12613	-15326	-15014	438	-13664	-16601	-14778	47
0.933333	-25	41	90	-58	-110	-33	12	-16	-32	9	-68	-60	-97	-13	-27	-60	-96	38	-83	-28	-103	-21	-98	-69	-65	-3	-97	-11	-72	-69	-151	-69	-401	948	-10067	-24323	76	-14637	-10191	-19050	-125	-12755	-15281	-14974	-321	-13729	-16551	-14530	46
0.934167	-26	44	90	-57	-104	-32	15	-12	-16	8	-69	-60	-97	-14	-27	-59	-101	35	-81	-30	-105	-32	-98	-66	-61	-3	-97	-12	-72	-68	-146	-73	-234	1043	-10347	-24295	75	-14764	-10012	-19102	-104	-12881	-15238	-14927	450	-13787	-16495	-14304	29
0.935000	-24	42	92	-58	-109	-35	15	-14	-18	-7	-74	-63	-94	-13	-27	-44	-100	37	-81	-31	-102	-23	-98	-68	-61	0	-100	-11	-72	-66	-144	-72	-297	1103	-10623	-24232	64	-14886	-9829	-19135	-125	-13008	-15191	-14861	19	-13844	-16429	-14079	19
0.935833	-24	36	92	-59	-110	-33	12	-12	-19	6	-72	-63	-95	-15	-28	-60	-104	34	-83	-31	-105	-21	-102	-69	-62	0	-97	0	-73	-69	-147	-74	-216	1125	-10884	-24199	161	-15010	-9642	-19182	-108	-13114	-15143	-14788	-50	-13901	-16366	-13848	26
0.936667	-26	39	90	-59	-110	-33	10	-15	-19	3	-79	-64	-95	13	-27	-62	-101	35	-83	-29	-104	-23	-98	-67	-64	-5	-100	-10	-73	-67	-148	-74	-246	1109	-11141	-24158	139	-15130	-9446	-19209	-151	-13218	-15094	-14702	18	-13960	-16285	-13641	26
0.937500	-5	43	88	-61	-107	-31	11	-14	-16	8	-70	-63	-92	-14	-27	-61	-99	34	-85	-31	-102	-41	-99	-66	-62	22	-100	-11	-68	-68	-146	-72	-116	1058	-11393	-24071	140	-15244	-9250	-19230	-158	-13306	-15035	-14601	68	-14015	-16201	-13429	17
0.938333	-25	44	90	-58	-111	-31	-10	-15	-17	5	-56	-62	-93	-12	-27	-59	-99	36	-83	-32	-101	-21	-97	-65	-64	0	-99	-12	-68	-66	-145	-70	-97	968	-11616	-23999	212	-15351	-9057	-19243	-145	-13384	-14974	-14486	-480	-14069	-16112	-13218	19
0.939167	-28	41	88	-56	-110	-30	13	-14	-18	7	-70	-61	-96	-13	-27	-59	-101	27	-85	-32	-101	-23	-102	-68	-64	2	-97	-10	-72	-68	-147	-73	-85	846	-11850	-23918	185	-15448	-8869	-19247	-170	-13447	-14905	-14364	26	-14127	-16016	-13013	19
0.940000	-22	42	90	-58	-109	-32	13	-13	-13	5	-74	-65	-98	-5	-28	-58	-98	34	-86	-33	-103	-23	-99	-72	-62	0	-102	-14	-73	-72	-147	-74	-153	681	-12065	-23834	133	-15534	-8692	-19248	-160	-13527	-14839	-14218	224	-14180	-15914	-12818	40
0.940833	-25	37	101	-58	-108	-33	10	-15	-21	7	-74	-63	-96	-14	-28	-61	-95	34	-87	-34	-102	-21	-100	-67	-60	2	-98	-25	-70	-67	-146	-68	-14	495	-12263	-23751	108	-15611	-8517	-19239	-92	-13534	-14758	-14060	-58	-14231	-15806	-12623	157
0.941667	-26	43	89	-62	-108	-33	2	-14	-17	22	-73	-63	-96	-15	-28	-58	-97	34	-86	-32	-105	-22	-99	-70	-62	0	-100	-17	-70	-68	-147	-74	-70	274	-12449	-23671	42	-15672	-8360	-19235	-74	-13563	-14685	-13901	-156	-14284	-15696	-12440	379
0.942500	-29	38	80	-63	-112	-35	10	-18	-21	2	-76	-66	-100	-23	-32	-62	-111	28	-99	-39	-105	-25	-102	-73	-66	-3	-103	-17	-74	-74	-149	-78	-182	23	-12629	-23591	84	-15728	-8219	-19221	-120	-13573	-14597	-13745	-19	-14337	-15578	-12255	521
0.943333	-23	38	68	-62	-112	-50	10	-16	-16	2	-76	-66	-100	-19	-31	-62	-101	33	-88	-36	-105	-23	-99	-74	-66	-4	-102	-21	-75	-72	-150	-74	-110	-245	-12784	-23513	89	-15741	-8082	-19205	-141	-13571	-14513	-13546	-46	-14382	-15453	-12079	302
0.944167	-24	39	81	-63	-112	-34	11	-15	-17	5	-77	-66	-98	-16	-31	-61	-98	24	-91	-32	-108	-18	-100	-72	-62	-6	-101	-16	-73	-72	-150	-75	-53	-534	-12921	-23438	17	-15748	-7957	-19186	-134	-13553	-14398	-13357	-90	-14427	-15322	-11916	102
0.945000	-29	41	86	-61	-112	5	13	-17	-45	3	-77	-65	-99	-17	-30	-59	-99	33	-90	-34	-105	-21	-100	-70	-64	0	-103	-17	-76	-72	-161	-76	-102	-838	-13038	-23368	-23	-15743	-7844	-19168	-125	-13531	-14310	-13164	13	-14467	-15192	-11758	42
0.945833	-29	41	86	-61	-112	-34	12	-14	-18	6	-73	-64	-97	-15	-29	-58	-102	30	-87	-19	-107	-21	-99	-65	-63	0	-101	-13	-70	-66	-148	-74	12	-1158	-13139	-23308	-117	-15718	-7743	-19150	-127	-13497	-14201	-12984	67	-14507	-15058	-11616	-94
0.946667	-24	42	85	-58	-110	-33	12	-6	-17	18	-76	-68	-99	-14	-29	-58	-100	35	-86	-32	-107	-22	-99	-67	-61	1	-99	-15	-73	-72	-146	-75	-128	-1482	-13212	-23263	-67	-15678	-7652	-19129	-107	-13451	-14086	-12783	-636	-14547	-14926	-11481	-156
0.947500	-27	41	86	-60	-111	-33	12	-12	-15	4	-73	-65	-97	-17	-27	-58	-99	35	-87	-35	-126	-19	-98	-68	-63	1	-100	-15	-72	-68	-146	-73	-44	-1817	-13272	-23207	52	-15627	-7568	-19110	-133	-13406	-13962	-12595	71	-14580	-14791	-11363	-171
0.948333	-25	41	82	-63	-110	-35	16	-14	-18	1	-75	-66	-97	-18	-30	-63	-101	33	-90	-38	-107	-23	-99	-70	-66	-6	-114	-17	-77	-73	-149	-80	-66	-2154	-13307	-23174	75	-15568	-7494	-19093	-107	-13362	-13845	-12417	-99	-14622	-14657	-11269	-186
0.949167	-30	36	80	-65	-112	-40	7	-22	-23	1	-78	-66	-100	-4	-33	-65	-104	32	-83	-39	-107	-23	-103	-69	-66	-3	-102	-14	-74	-69	-150	-79	-60	-2486	-13320	-23142	103	-15501	-7421	-19074	-82	-13313	-13709	-12237	-172	-14646	-14523	-11182	-180
0.950000	-27	38	82	-60	-120	-33	12	-15	-18	2	-78	-66	-101	-18	-32	-59	-103	32	-91	-35	-107	-22	-102	-72	-67	-3	-104	-15	-77	-72	-151	-82	15	-2814	-13314	-23125	34	-15423	-7346	-19046	-126	-13270	-13567	-12070	-212	-14687	-14388	-11111	-208
0.950833	-27	40	84	-61	-117	-39	6	-15	-23	1	-77	-65	-101	-19	-30	-60	-103	32	-87	-36	-111	-26	-101	-73	-67	-4	-112	-15	-77	-69	-148	-79	71	-3130	-13281	-23110	-139	-15350	-7277	-19015	-127	-13228	-13409	-11909	-306	-14716	-14241	-11061	-207
0.951667	-26	39	86	-60	-114	-35	10	-14	-19	9	-75	-70	-100	-21	-28	-59	-101	34	-85	-31	-108	-23	-98	-69	-64	-1	-97	-13	-75	-70	-144	-76	-145	-3436	-13229	-23092	-153	-15271	-7203	-18978	-111	-13197	-13242	-11746	-736	-14750	-14113	-11027	-190
0.952500	-25	44	90	-59	-110	-33	15	-14	-14	6	-72	-62	-92	-14	-28	-60	-88	39	-82	-32	-103	-22	-99	-65	-61	1	-99	-11	-72	-65	-145	-74	-135	-3730	-13159	-23103	-162	-15196	-7127	-18932	-118	-13184	-13067	-11598	-271	-14779	-13974	-11010	-144
0.953333	-39	40	89	-57	-108	-40	16	-13	-19	8	-72	-62	-96	-14	-29	-60	-96	36	-82	-32	-103	-21	-99	-67	-63	-1	-100	-11	-73	-66	-150	-77	-17	-4010	-13074	-23110	-205	-15132	-7045	-18874	-139	-13171	-12877	-11463	-27	-14823	-13840	-11012	9
0.954167	-26	41	89	-56	-109	-35	11	-14	-19	8	-73	-61	-99	-14	-28	-69	-96	37	-65	-32	-108	-22	-99	-69	-62	0	-99	-12	-74	-66	-147	-76	3	-4272	-12976	-23130	-129	-15068	-6965	-18807	-142	-13177	-12659	-11329	-250	-14865	-13702	-11022	26
0.955000	-27	42	91	-10	-107	-31	16	9	-19	8	-72	-61	-96	-15	-27	-58	-99	35	-85	-30	-107	-23	-98	-68	-64	-3	-100	-25	-74	-70	-148	-77	45	-4518	-12865	-23147	-72	-15014	-6876	-18727	-143	-13199	-12459	-11209	-292	-14915	-13563	-11052	-29
0.955833	-25	40	88	-59	-111	-34	12	-16	-19	6	-75	-64	-98	-15	-29	-66	-95	34	-82	-29	-105	-22	-102	-73	-65	-1	-98	-10	-74	-69	-150	-76	75	-4742	-12744	-23173	19	-14972	-6783	-18630	-134	-13238	-12226	-11093	-340	-14978	-13421	-11087	19
0.956667	-28	42	87	-59	-109	-36	11	-18	-21	29	-75	-65	-99	-19	-31	-61	-105	29	-86	-35	-112	-25	-103	-70	-66	-5	-103	-16	-78	-70	-151	-80	23	-4949	-12617	-23204	970	-14938	-6679	-18520	-144	-13295	-11983	-10990	-323	-15037	-13277	-11135	32
0.957500	-28	40	85	-59	-114	-38	9	-19	-22	1	-75	-66	-99	-17	-33	-58	-99	34	-85	-36	-107	-24	-100	-69	-66	-5	-101	-11	-72	-69	-146	-75	79	-5132	-12476	-23233	4487	-14909	-6570	-18393	-132	-13359	-11696	-10891	-203	-15103	-13122	-11188	46
0.958333	-25	39	86	-56	-83	-31	15	-15	-17	6	-69	-64	-97	-16	-30	-59	-98	33	-83	-35	-103	-24	-100	-69	-61	-1	-100	-12	-70	-67	-150	-75	82	-5292	-12333	-23268	5868	-14894	-6451	-18248	-112	-13436	-11449	-10798	-143	-15179	-12960	-11238	69
0.959167	-25	42	91	-57	-110	-36	16	-14	-17	7	-69	-63	-81	-17	-28	-62	-99	34	-83	-39	-103	-23	-98	-69	-65	-3	-100	-12	-73	-69	-147	-73	166	-5426	-12186	-23308	3711	-14886	-6317	-18093	-124	-13526	-11167	-10714	104	-15260	-12791	-11294	59
0.960000	-26	42	90	-56	-109	-33	17	2	-15	6	-70	-63	-95	-15	-29	-59	-99	32	-84	-31	-105	-22	-98	-67	-62	0	-99	-10	-72	-67	-142	-86	22	-5541	-12044	-23348	3152	-14889	-6185	-17927	-137	-13617	-10876	-10639	-469	-15350	-12611	-11351	17
0.960833	-21	44	92	-56	-107	-34	15	-13	-17	5	-68	-61	-95	-14	-26	-53	-95	40	-80	-30	-108	-17	-92	-67	-63	-8	-98	-10	-69	-66	-143	-70	1	-5627	-11886	-23395	2702	-14895	-6036	-17749	-116	-13720	-10583	-10574	-177	-15441	-12420	-11403	19
0.961667	-24	42	91	-58	-129	-31	12	-13	-14	9	-80	-63	-94	-14	-27	-56	-100	36	-87	-32	-103	-21	-97	-67	-61	-1	-101	-10	-76	-66	-145	-73	120	-5707	-11741	-23444	1807	-14920	-5879	-17568	-150	-13829	-10288	-10520	189	-15543	-12221	-11461	36
0.962500	-26	42	88	-58	-110	-34	12	-16	-17	4	-73	-66	-97	-15	-29	-66	-112	34	-87	-33	-104	-23	-101	-73	-65	-5	-102	-12	-73	-69	-148	-75	-109	-5737	-11592	-23488	885	-14953	-5709	-17385	-121	-13935	-9994	-10473	-57	-15646	-12008	-11510	70
0.963333	-28	39	86	-67	-112	-40	13	-15	-19	2	-68	-66	-97	-18	-28	-60	-102	30	-88	-33	-107	-24	-98	-69	-67	8	-99	-13	-75	-74	-147	-74	-99	-5753	-11446	-23542	-603	-14985	-5524	-17198	-96	-14034	-9705	-10434	145	-15748	-11778	-11549	97
0.964167	-25	41	90	-59	-110	-38	12	-17	-18	4	-73	-65	-99	-17	-38	-61	-98	35	-88	-33	-105	-22	-100	-68	-63	-1	-102	-15	-73	-68	-146	-74	-11	-5739	-11297	-23593	-837	-15023	-5331	-17014	-141	-14134	-9426	-10411	243	-15841	-11539	-11585	84
0.965000	-30	41	90	-60	-109	-33	11	-16	-18	-8	-72	-68	-98	-17	-31	-63	-103	33	-90	-35	-107	-26	-100	-72	-65	-3	-102	-15	-76	-74	-146	-79	-147	-5714	-11157	-23650	-738	-15072	-5127	-16837	-144	-14230	-9158	-10395	-222	-15938	-11290	-11620	98
0.965833	-30	37	87	-61	-112	-40	8	-21	-21	0	-77	-68	-98	-19	-31	-63	-95	34	-87	-31	-103	-23	-98	-68	-61	-1	-102	-14	-70	-70	-145	-74	-93	-5642	-11015	-23703	-835	-15124	-4908	-16658	-135	-14308	-8901	-10391	-127	-16023	-11017	-11642	132
0.966667	-27	39	87	-63	-110	-36	25	-10	-17	4	-72	-67	-95	-19	-28	-61	-100	33	-92	-34	-104	-21	-99	-68	-63	-1	-101	-13	-84	-68	-147	-74	-6	-5534	-10881	-23758	-931	-15179	-4683	-16492	-137	-14380	-8667	-10392	67	-16100	-10755	-11662	79
0.967500	-28	43	89	-59	-108	-36	13	-14	-18	4	-73	-66	-97	-19	-27	-59	-98	35	-87	-29	-102	-19	-100	-66	-65	1	-100	-15	-73	-70	-146	-73	-88	-5442	-10749	-23810	-1207	-15240	-4438	-16336	-151	-14441	-8451	-10407	-217	-16163	-10482	-11678	-50
0.968333	-31	43	88	-62	-111	-36	13	-13	-17	5	-75	-67	-99	-16	-28	-59	-98	35	-86	-36	-103	-21	-98	-68	-63	1	-101	-25	-74	-70	-144	-75	32	-5313	-10627	-23869	-1282	-15305	-4211	-16188	-154	-14492	-8254	-10436	-288	-16214	-10203	-11702	-127
0.969167	-24	40	87	-60	-112	-35	12	-15	-18	2	-81	-67	-97	-21	-28	-61	-101	34	-87	-32	-103	-23	-98	-69	-67	0	-102	-17	-75	-73	-146	-77	-19	-5160	-10508	-23922	-1307	-15373	-3978	-16067	-136	-14530	-8082	-10477	-203	-16252	-9930	-11700	-154
0.970000	-27	39	89	-61	-102	-35	13	-12	-18	4	-73	-67	-100	-19	-29	-60	-100	30	-86	-34	-107	-25	-99	-70	-64	0	-97	-16	-77	-74	-146	-84	-95	-4989	-10401	-23972	-1446	-15447	-3738	-15922	-142	-14550	-7927	-10527	-167	-16269	-9652	-11707	-138
0.970833	-25	41	88	-63	-112	-35	12	-14	-18	4	-76	-68	-101	-19	-28	-59	-100	34	-87	-33	-105	-27	-101	-68	-62	-3	-104	-17	-76	-72	-147	-76	-69	-4800	-10299	-24018	-1416	-15512	-3501	-15804	-151	-14567	-7793	-10583	-230	-16274	-9387	-11722	-144
0.971667	-26	42	88	-49	-113	-34	17	-12	-19	-11	-73	-64	-98	-15	-25	-58	-98	35	-86	-32	-105	-21	-99	-67	-62	0	-82	-15	-69	-74	-143	-72	-27	-4598	-10205	-24059	-1391	-15584	-3269	-15694	-129	-14566	-7681	-10640	-159	-16256	-9128	-11718	-147
0.972500	-26	42	90	-55	-110	-31	13	-14	-17	6	-67	-63	-98	-16	-27	-49	-99	34	-82	-32	-103	-21	-97	-68	-60	0	-96	-17	-73	-70	-144	-72	26	-4385	-10120	-24100	-1482	-15648	-3047	-15592	-114	-14558	-7592	-10714	-43	-16229	-8886	-11724	-165
0.973333	-26	43	86	-58	-110	-34	11	-12	-19	5	-74	-64	-96	-17	-27	-59	-100	33	-87	-33	-105	-24	-97	-63	-66	-1	-100	-15	-74	-72	-121	-77	-122	-4174	-10046	-24137	-1559	-15719	-2845	-15498	-104	-14544	-7516	-10795	-900	-16187	-8664	-11737	-184
0.974167	-23	39	87	-59	-113	-38	10	-15	-19	1	-74	-65	-98	-21	-27	-65	-96	34	-84	-32	-108	-23	-97	-68	-63	0	-100	-16	-73	-72	-148	-75	-223	-3956	-9982	-24166	-1401	-15782	-2645	-15410	-115	-14521	-7457	-10874	-1524	-16131	-8458	-11750	-162
0.975000	-26	41	84	-62	-111	-32	13	-15	-16	5	-76	-65	-95	-15	-29	-58	-98	34	-87	-31	-108	-24	-100	-70	-63	0	-102	-16	-67	-70	-147	-75	11	-3741	-9928	-24191	-1400	-15842	-2470	-15325	-102	-14492	-7412	-10962	-830	-16067	-8274	-11764	-169
0.975833	-28	41	85	-58	-109	-33	13	-15	-16	3	-75	-62	-96	-15	-28	-59	-102	33	-86	-31	-104	-22	-99	-67	-67	-1	-100	-15	-75	-68	-146	-75	-188	-3530	-9878	-24208	-1396	-15897	-2306	-15243	-88	-14462	-7353	-11049	-998	-16002	-8118	-11789	-189
0.976667	-28	41	91	-57	-111	-33	11	-18	-26	2	-74	-65	-96	-16	-27	-59	-100	36	-87	-32	-105	-24	-100	-72	-66	-5	-97	-14	-69	-70	-146	-76	-102	-3326	-9836	-24218	-1331	-15948	-2158	-15163	-114	-14431	-7345	-11137	-807	-15923	-7974	-11811	-204
0.977500	-25	42	88	-58	-109	-33	11	-15	-17	3	-73	-65	-96	-13	-27	-50	-101	30	-95	-32	-102	-23	-99	-68	-63	-4	-99	-13	-70	-69	-147	-76	-142	-3133	-9806	-24224	-1270	-15997	-2032	-15085	-138	-14390	-7328	-11222	-689	-15847	-7863	-11838	-197
0.978333	-26	41	90	-57	-108	-33	13	-17	-19	6	-73	-64	-95	-15	-27	-57	-97	34	-87	-31	-101	-22	-102	-69	-64	-3	-97	-15	-70	-69	-148	-74	-182	-2953	-9781	-24218	-1099	-16034	-1921	-15007	-133	-14362	-7308	-11300	-631	-15771	-7776	-11862	-193
0.979167	-24	43	92	-56	-105	-32	16	-14	-16	12	-55	-66	-93	-13	-25	-57	-97	34	-86	-31	-101	-19	-99	-66	-60	1	-97	-12	-68	-68	-144	-73	-219	-2791	-9761	-24206	-804	-16062	-1825	-14933	-126	-14333	-7295	-11383	-480	-15698	-7708	-11884	-201
0.980000	-12	40	91	-55	-105	-29	15	-15	-16	6	-74	-64	-91	-10	-26	-55	-95	37	-85	-31	-100	-19	-97	-67	-62	-1	-101	-6	-69	-66	-144	-73	-108	-2640	-9746	-24187	-772	-16097	-1753	-14859	-127	-14309	-7283	-11449	-17	-15631	-7662	-11907	-202
0.980833	-25	44	91	-55	-109	-31	13	-12	-16	6	-72	-64	-94	-12	-26	-59	-99	35	-52	-28	-102	-16	-87	-57	-60	0	-95	-10	-68	-63	-145	-72	-153	-2513	-9733	-24155	-820	-16119	-1697	-14782	-93	-14266	-7273	-11514	-80	-15576	-7635	-11916	-187
0.981667	-22	42	94	-58	-107	-34	0	-18	-21	4	-74	-67	-97	-16	-28	-59	-99	33	-88	-33	-108	-23	-103	-73	-65	-8	-116	-17	-77	-70	-147	-51	-170	-2403	-9730	-24127	-708	-16142	-1661	-14713	-109	-14276	-7274	-11562	-176	-15526	-7638	-11929	-181
0.982500	-31	37	81	-63	-112	-40	8	-22	-22	-3	-79	-75	-102	-21	-26	-64	-103	26	-91	-38	-109	-25	-103	-70	-64	-5	-102	-17	-75	-73	-149	-78	-239	-2304	-9729	-24081	-652	-16163	-1629	-14640	-115	-14263	-7265	-11593	32	-15480	-7646	-11920	-210
0.983333	-29	38	97	-59	-112	-36	10	-21	-18	2	-76	-68	-98	-15	-32	-62	-100	30	-87	-34	-108	-25	-105	-73	-65	-5	-102	-17	-74	-73	-150	-78	-212	-2219	-9721	-24022	-638	-16165	-1615	-14559	-96	-14260	-7255	-11616	201	-15445	-7665	-11898	-236
0.984167	-30	36	84	-60	-111	-36	11	-19	-18	2	-75	-66	-99	-17	-30	-50	-103	32	-88	-39	-103	-24	-101	-72	-65	-3	-101	-16	-76	-73	-150	-77	-172	-2146	-9721	-23957	-584	-16167	-1613	-14476	-111	-14257	-7243	-11619	291	-15414	-7695	-11865	-252
0.985000	-26	37	88	-63	-143	-38	15	-16	-18	2	-76	-68	-97	-15	-29	-59	-101	29	-86	-35	-107	-24	-100	-72	-66	-1	-101	-15	-75	-90	-149	-74	-186	-2078	-9712	-23882	-515	-16165	-1619	-14405	-121	-14254	-7235	-11618	314	-15396	-7728	-11814	-263
0.985833	-27	39	88	-61	-109	-35	16	-17	-18	7	-76	-65	-97	-12	-34	-58	-107	37	-84	-35	-107	-22	-98	-68	-67	-1	-99	-12	-73	-72	-147	-74	-74	-2024	-9708	-23799	-582	-16157	-1637	-14329	-116	-14239	-7224	-11604	400	-15379	-7765	-11747	-279
0.986667	-28	44	90	-62	-110	-34	15	-13	-16	6	-74	-67	-96	-13	-28	-58	-97	36	-88	-33	-105	-19	-98	-68	-60	0	-99	-15	-73	-74	-143	-73	-76	-1970	-9701	-23704	-696	-16148	-1666	-14252	-112	-14249	-7217	-11575	425	-15369	-7800	-11666	-317
0.987500	-23	43	87	-59	-108	-32	13	-14	-17	4	-72	-64	-97	-14	-29	-58	-96	36	-84	-34	-105	-23	-98	-68	-61	0	-97	-10	-72	-68	-145	-72	-334	-1913	-9692	-23603	-533	-16139	-1706	-14192	-127	-14240	-7205	-11541	26	-15361	-7835	-11576	-324
0.988333	-26	38	90	-59	-108	-33	16	-15	-17	6	-73	-66	-96	-15	-28	-58	-100	36	-85	-59	-107	-21	-99	-69	-62	0	-100	-11	-74	-69	-149	-74	6	-1855	-9683	-23495	-441	-16117	-1755	-14120	-133	-14231	-7201	-11505	664	-15360	-7868	-11476	-289
0.989167	-25	40	86	-61	-110	-36	11	-16	-8	8	-75	-63	-97	-16	-19	-58	-99	34	-87	-33	-107	-22	-100	-70	-64	-3	-99	-12	-74	-72	-147	-75	-159	-1796	-9667	-23383	-426	-16096	-1814	-14066	-105	-14232	-7195	-11465	130	-15355	-7888	-11366	-210
0.990000	-31	40	87	-57	-112	-33	9	-17	-23	3	-78	-68	-100	-17	-31	-63	-105	30	-86	-35	-108	-23	-102	-73	-69	-3	-101	-15	-78	-80	-153	-62	-168	-1731	-9649	-23266	-390	-16074	-1887	-14012	-143	-14182	-7192	-11428	209	-15355	-7906	-11253	-127
0.990833	-33	38	82	-65	-120	-41	6	-18	-26	3	-77	-69	-104	-17	-32	-61	-109	42	-84	-14	-112	-30	-102	-73	-66	0	-101	-16	-77	-70	-147	-75	-155	-1650	-9618	-23141	-376	-16038	-1963	-13961	-142	-14134	-7181	-11394	362	-15327	-7905	-11133	-52
0.991667	-28	28	88	-62	-113	-38	8	-15	-22	5	-74	-64	-99	-15	-29	-59	-102	35	-83	-32	-108	-21	-99	-69	-65	-1	-101	-12	-77	-58	-146	-75	-162	-1563	-9575	-23011	-359	-15997	-2038	-13914	-115	-14076	-7169	-11359	368	-15324	-7894	-11020	-44
0.992500	-23	44	89	-59	-110	-33	13	-13	-16	8	-72	-63	-95	-12	-27	-57	-97	36	-83	-30	-108	-19	-98	-67	-61	3	-96	-10	-72	-67	-145	-72	-165	-1470	-9524	-22885	-302	-15949	-2127	-13875	-138	-14004	-7153	-11339	-21	-15303	-7871	-10908	-60
0.993333	-16	45	88	-59	-107	-32	17	-12	-13	7	-72	-62	-96	-15	-27	-60	-99	36	-83	-30	-104	-19	-96	-68	-63	2	-100	-13	-70	-69	-146	-75	-94	-1357	-9466	-22759	-262	-15888	-2202	-13838	-135	-13924	-7134	-11327	454	-15274	-7838	-10810	-40
0.994167	-24	42	89	-58	-109	-31	15	-13	-15	10	-55	-60	-94	-12	-26	-57	-97	40	-80	-29	-105	-18	-98	-68	-65	4	-96	-10	-74	-69	-145	-72	-172	-1242	-9388	-22635	-263	-15822	-2289	-13806	-93	-13829	-7102	-11328	419	-15231	-7789	-10719	-29
0.995000	-44	43	88	-60	-120	-28	16	-12	-18	8	-70	-64	-95	-13	-26	-58	-101	36	-83	-30	-104	-17	-94	-67	-63	2	-99	-11	-72	-18	-144	-74	-25	-1126	-9299	-22511	-267	-15740	-2370	-13772	-84	-13727	-7069	-11337	133	-15178	-7733	-10644	-46
0.995833	-27	40	89	-60	-107	-34	13	-15	-23	9	-69	-63	-143	-16	-25	-60	-88	38	-77	-29	-107	-18	-101	-69	-63	0	-100	-11	-72	-69	-147	-74	-166	-997	-9194	-22399	-263	-15644	-2441	-13737	-96	-13618	-7027	-11356	276	-15114	-7666	-10585	-24
0.996667	-25	41	91	-59	-103	-32	13	-14	-17	10	-70	-62	-96	-12	-25	-59	-99	38	-82	-31	-103	-18	-97	-66	-61	3	-99	-13	-70	-70	-142	-74	-164	-869	-9071	-22292	-222	-15534	-2508	-13701	-40	-13498	-6974	-11388	504	-15032	-7592	-10541	13
0.997500	-27	43	87	-60	-108	-31	13	-14	-22	7	-72	-61	-128	-15	-26	-61	-101	34	-82	-29	-104	-21	-99	-66	-65	0	-98	-12	-72	-69	-143	-73	-117	-734	-8926	-22191	-163	-15412	-2564	-13667	113	-13375	-6907	-11429	369	-14937	-7508	-10512	40
0.998333	3	42	87	-58	-109	-31	15	-14	-17	7	-70	-64	-96	-17	-27	-59	-100	33	-86	-30	-102	-22	-98	-85	-64	-1	-100	-13	-74	-72	-145	-75	-170	-611	-8773	-22101	-77	-15277	-2612	-13628	216	-13251	-6830	-11481	201	-14833	-7427	-10504	54
0.999167	-23	42	87	-59	-114	-35	23	-16	-18	4	-51	-55	-97	-16	-26	-59	-99	35	-83	-32	-102	-19	-96	-66	-64	-1	-104	-12	-72	-66	-145	-72	-75	-479	-8594	-22016	-108	-15128	-2642	-13579	118	-13109	-6752	-11531	167	-14707	-7335	-10506	86
1.000000	-16	39	88	-59	-110	-31	16	-12	-16	10	-70	-61	-96	-14	-26	-60	-101	37	-83	-30	-102	-18	-97	-68	-61	1	-98	-5	-75	-69	-146	-100	-40	-362	-8409	-21945	-193	-14971	-2663	-13531	-211	-12991	-6661	-11589	157	-14575	-7245	-10524	116
1.000833	-24	45	91	-56	-107	-29	17	-10	-19	9	-74	-61	-94	-13	-22	-58	-96	39	-81	-31	-103	-22	-98	-65	-61	0	-98	-11	-70	-66	-144	-69	-324	-248	-8204	-21879	-99	-14796	-2650	-13479	-940	-12859	-6561	-11649	-386	-14426	-7160	-10560	130
1.001667	-26	43	88	-59	-105	-31	16	-15	-21	6	-72	-62	-95	-16	-27	-61	-99	33	-83	-34	-103	-18	-93	-70	-63	20	-100	-13	-57	-68	-148	-74	-3	-142	-7999	-21826	-22	-14624	-2666	-13430	-987	-12730	-6466	-11708	429	-14277	-7089	-10603	147
1.002500	-26	40	89	-60	-111	-32	11	-13	-19	3	-75	-66	-97	-17	-29	-61	-101	34	-84	-33	-105	-22	-102	-70	-65	-1	-103	-15	-74	-73	-149	-78	-158	-43	-7782	-21780	-115	-14456	-2651	-13381	-685	-12600	-6369	-11769	482	-14120	-7012	-10659	178
1.003333	-25	39	87	-59	-113	-32	12	-16	-19	4	-73	-65	-94	-15	-27	-61	-100	33	-85	-32	-103	-26	-99	-70	-63	-3	-105	-14	-74	-69	-145	-75	-145	47	-7561	-21743	-180	-14256	-2625	-13327	-728	-12463	-6271	-11817	950	-13955	-6951	-10721	157
1.004167	-26	42	89	-59	-112	-35	11	-14	-19	-3	-75	-65	-101	-19	-24	-60	-98	34	-83	-32	-107	-22	-100	-69	-63	-3	-101	-13	-76	-73	-147	-72	-152	131	-7341	-21704	-302	-14092	-2593	-13279	-676	-12326	-6178	-11864	612	-13791	-6897	-10791	131
1.005000	-26	40	103	-79	-108	-33	12	-14	-16	5	-76	-63	-96	-14	-28	-61	-97	34	-84	-35	-107	-21	-99	-60	-61	0	-98	-13	-70	-93	-150	-73	-102	209	-7118	-21680	-641	-13886	-2559	-13238	-597	-12189	-6089	-11906	431	-13625	-6854	-10868	157
1.005833	-25	40	89	-58	-109	-32	11	-17	-17	5	-72	-65	-94	-16	-30	-59	-101	30	-85	-32	-101	-19	-102	-68	-61	-1	-101	-13	-73	-70	-148	-73	-162	282	-6899	-21657	-823	-13694	-2519	-13205	-514	-12053	-6009	-11943	-9	-13461	-6826	-10949	168
1.006667	-24	38	90	-62	-112	-34	12	-14	-15	5	-72	-64	-97	-14	-28	-59	-101	30	-87	-35	-107	-23	-102	-70	-64	-4	-101	-15	-73	-67	-147	-76	29	350	-6680	-21638	-718	-13510	-2484	-13184	-451	-11906	-5942	-11972	305	-13296	-6807	-11033	168
1.007500	-28	38	89	-60	-112	-38	10	-18	-21	4	-74	-67	-100	-14	-29	-63	-100	33	-86	-31	-107	-19	-100	-67	-65	0	-100	-11	-76	-69	-148	-72	-16	432	-6462	-21588	-449	-13322	-2426	-13168	-386	-11757	-5888	-11995	298	-13134	-6797	-11124	156
1.008333	-26	42	89	-60	-112	-35	11	-15	-19	8	-72	-64	-98	-15	-30	-61	-101	32	-84	-38	-107	-22	-100	-68	-91	-4	-100	-14	-74	-68	-148	-74	-13	495	-6252	-21601	2764	-13140	-2418	-13169	-316	-11608	-5848	-12022	112	-12978	-6796	-11214	127
1.009167	-29	38	87	-58	-109	-33	13	1	-18	4	-74	-66	-98	-15	-30	-62	-102	32	-84	-33	-102	-21	-97	-73	-63	-1	-101	-14	-75	-70	-148	-76	0	578	-6019	-21580	6526	-12951	-2386	-13175	-248	-11455	-5815	-12023	-95	-12828	-6807	-11310	127
1.010000	-25	40	87	-55	-113	-38	10	-16	-21	4	-73	-65	-97	-15	-30	-63	-101	33	-85	-38	-105	-23	-97	-70	-67	-7	-100	-15	-76	-65	-148	-75	-36	660	-5838	-21562	4935	-12766	-2374	-13202	-200	-11303	-5797	-12029	-138	-12677	-6819	-11409	160
1.010833	-26	39	88	-60	-109	-33	11	-14	-21	2	-75	-65	-101	-17	-27	-62	-100	32	-87	-34	-103	-22	-97	-72	-61	0	-100	-13	-74	-69	-149	-78	-9	750	-5633	-21543	3446	-12573	-2363	-13234	-177	-11141	-5792	-12028	-117	-12534	-6841	-11513	198
1.011667	-26	41	86	-61	-111	-33	10	-16	-18	6	-72	-62	-97	-14	-28	-59	-97	36	-85	-32	-107	-22	-96	-51	-63	1	-96	-12	-73	-69	-143	-70	0	849	-5425	-21522	3773	-12378	-2358	-13276	-96	-10981	-5796	-12027	-246	-12387	-6857	-11616	183
1.012500	-25	45	91	-59	-110	-29	15	-21	-15	12	-67	-61	-96	-11	-25	-58	-95	37	-83	-30	-104	-18	-95	-66	-62	1	-96	-10	-70	-67	-148	-72	-58	957	-5222	-21499	3620	-12178	-2361	-13331	3	-10822	-5810	-12019	-190	-12242	-6879	-11731	145
1.013333	-27	43	88	-58	-108	-31	15	-13	-18	9	-69	-62	-93	-8	-26	-58	-97	36	-84	-31	-101	-18	-94	-73	-65	1	-96	-7	-68	-67	-144	-73	12	1059	-5019	-21477	2852	-11976	-2383	-13395	89	-10667	-5832	-12015	122	-12103	-6904	-11838	154
1.014167	-25	43	90	-57	-108	-30	12	0	-15	6	-72	-62	-96	-12	-27	-59	-100	33	-83	-30	-103	-21	-95	-67	-61	0	-100	-10	-69	-65	-145	-75	-195	1160	-4815	-21459	3452	-11768	-2403	-13462	156	-10511	-5862	-12008	-615	-11961	-6925	-11976	165
1.015000	-26	27	88	-59	-108	-32	10	-16	-21	6	-73	-64	-97	-14	-26	-59	-102	32	-85	-33	-105	-23	-98	-73	-68	2	-98	-12	-75	-73	-147	-79	-62	1276	-4620	-21448	4788	-11559	-2438	-13539	183	-10359	-5900	-12003	11	-11822	-6949	-12107	142
1.015833	-31	37	84	-63	-111	-36	11	-18	-24	1	-65	-65	-83	-17	-30	-62	-100	32	-87	-34	-103	-22	-100	-69	-64	-1	-97	-12	-73	-73	-148	-77	-27	1384	-4420	-21420	4012	-11320	-2474	-13636	228	-10201	-5934	-11993	12	-11676	-6960	-12242	110
1.016667	-22	40	86	-34	-112	-33	11	-16	-22	4	-72	-63	-96	-15	-27	-58	-98	33	-85	-36	-102	-11	-99	-58	-67	0	-101	-12	-74	-73	-146	-75	-113	1492	-4220	-21422	2627	-11118	-2515	-13689	303	-10050	-5975	-11989	-758	-11530	-6971	-12382	108
1.017500	-24	39	85	-60	-110	-31	11	-14	-18	4	-74	-62	-115	-14	-26	-56	-105	33	-87	-32	-104	-21	-98	-67	-64	0	-96	-11	-74	-72	-144	-76	22	1583	-4018	-21416	2061	-10894	-2557	-13759	356	-9898	-6006	-11979	-1173	-11381	-6976	-12525	91
1.018333	-27	41	87	-57	-112	-33	12	-14	-21	5	-75	-62	-96	-14	-26	-57	-100	35	-86	-31	-107	-24	-98	-63	-66	-1	-97	-10	-74	-68	-142	-75	67	1680	-3821	-21411	1774	-10668	-2611	-13825	397	-9749	-6068	-11977	-1083	-11226	-6975	-12671	82
1.019167	-26	41	85	-56	-110	-32	13	-11	-21	5	-72	-60	-114	-13	-25	-57	-100	30	-83	-30	-104	-22	-97	-67	-62	2	-96	-9	-70	-66	-144	-75	-136	1786	-3636	-21414	1334	-10446	-2653	-13887	414	-9595	-6082	-11961	-1418	-11073	-6974	-12815	92
1.020000	-22	44	91	-56	-104	-32	17	-12	-13	2	-70	-62	-94	-13	-25	-56	-95	35	-82	-32	-104	-18	-96	-64	-57	0	-98	-13	-70	-48	-143	-73	51	1839	-3453	-21417	563	-10217	-2709	-13937	470	-9448	-6121	-11950	-1106	-10910	-6967	-12959	68
1.020833	-23	44	90	-57	-104	-30	16	-11	-16	6	-67	-60	-90	-13	-18	-52	-98	75	-81	-30	-100	-17	-96	-64	-62	2	-95	-7	-70	-66	-142	-74	67	1903	-3278	-21423	-547	-9994	-2753	-13989	511	-9299	-6150	-11950	-45	-10752	-6960	-13097	17
1.021667	-24	43	91	-48	-109	-30	12	-11	-16	3	-73	-63	-96	-16	-26	-57	-97	35	-82	-30	-107	-26	-97	-66	-64	1	-97	-11	-75	-69	-144	-77	-27	1957	-3115	-21435	-1379	-9777	-2800	-14030	489	-9151	-6189	-11923	1283	-10603	-6956	-13236	-18
1.022500	-30	39	84	-62	-114	-35	13	-13	-22	4	-83	-63	-101	-17	-29	-60	-102	30	-91	-38	-111	-26	-100	-70	-65	-5	-103	-14	-76	-79	-147	-76	-57	1996	-2961	-21448	-3257	-9567	-2836	-14067	445	-9001	-6216	-11902	1117	-10441	-6945	-13362	7
1.023333	-31	41	86	-60	-113	-35	11	-16	-23	0	-75	-66	-102	-22	-31	-66	-102	32	-95	-36	-110	-26	-107	-69	-68	-5	-102	-15	-78	-77	-149	-77	-12	2035	-2822	-21455	-5782	-9363	-2865	-14098	432	-8852	-6248	-11880	579	-10283	-6935	-13475	29
1.024167	-29	37	84	-63	-117	-42	10	-17	-36	2	-75	-67	-99	-17	-31	-60	-101	33	-90	-35	-108	-25	-102	-69	-64	-3	-102	-12	-76	-74	-146	-76	8	2070	-2687	-21459	-6507	-9159	-2865	-14120	441	-8695	-6270	-11845	549	-10122	-6922	-13573	-11
1.025000	-28	39	84	-60	-113	-33	13	-15	-19	3	-74	-66	-98	-16	-30	-63	-100	33	-85	-32	-104	-36	-97	-72	-66	-1	-100	-14	-74	-74	-147	-78	10	2102	-2573	-21459	-5912	-8958	-2895	-14138	377	-8540	-6297	-11804	402	-9967	-6916	-13651	-24
1.025833	-26	41	89	-61	-111	-38	10	7	-19	5	-73	-62	-96	-16	-29	-61	-101	33	-87	-33	-108	-25	-101	-70	-63	-4	-97	-12	-77	-69	-144	-75	107	2130	-2466	-21456	-5218	-8775	-2900	-14157	331	-8389	-6325	-11758	-512	-9805	-6903	-13718	-3
1.026667	-25	44	89	-58	-107	-33	15	-13	-15	6	-70	-62	-99	-17	-29	-59	-97	34	-85	-31	-104	-19	-99	-67	-64	-5	-98	-12	-79	-70	-144	-73	213	2158	-2373	-21447	-4555	-8592	-2888	-14170	317	-8238	-6348	-11702	-1289	-9637	-6899	-13760	-12
1.027500	-26	42	92	-56	-109	-35	15	-14	-10	2	-70	-61	-100	-13	-28	-60	-100	35	-83	-30	-105	-23	-100	-67	-65	-1	-98	-11	-73	-67	-141	-70	-46	2182	-2295	-21427	-3969	-8422	-2880	-14188	326	-8088	-6376	-11640	-1603	-9489	-6895	-13780	-22
1.028333	-26	43	89	-58	-109	-31	15	-13	-16	8	-67	-64	-97	-15	-29	-61	-99	36	-87	-31	-94	-22	-100	-68	-61	-3	-100	-12	-76	-73	-147	-75	-38	2202	-2225	-21403	-3229	-8256	-2860	-14203	338	-7945	-6406	-11571	-1322	-9332	-6894	-13788	0
1.029167	-27	42	89	-61	-112	-33	12	-17	-19	4	-69	-64	-98	-16	-30	-58	-100	32	-86	-32	-104	-23	-101	-72	-63	0	-100	-13	-73	-69	-143	-76	161	2227	-2165	-21375	-2818	-8095	-2837	-14222	267	-7798	-6435	-11492	-181	-9169	-6894	-13768	3
1.030000	-26	44	90	-57	-108	-31	15	-17	-19	6	-72	-64	-97	-16	-32	-60	-100	34	-85	-31	-104	-21	-91	-69	-56	-1	-100	-13	-76	-69	-148	-74	11	2249	-2114	-21330	-2047	-7949	-2809	-14234	214	-7657	-6466	-11403	674	-9003	-6900	-13724	-29
1.030833	-28	42	88	-58	-113	-39	11	-21	-18	5	-70	-79	-98	-18	-30	-60	-100	35	-84	-33	-107	-24	-100	-73	-66	-3	-99	-13	-74	-70	-148	-74	1	2271	-2072	-21282	-1566	-7812	-2785	-14245	166	-7523	-6500	-11308	365	-8833	-6906	-13658	-21
1.031667	-24	40	85	-59	-111	-34	11	-16	-18	3	-73	-67	-99	-16	-31	-61	-100	33	-88	-25	-104	-21	-100	-69	-65	-14	-101	-14	-74	-72	-149	-76	25	2282	-2038	-21228	-4161	-7674	-2757	-14262	92	-7390	-6539	-11204	223	-8661	-6913	-13576	-7
1.032500	-29	40	90	-58	-115	-35	17	-18	-3	3	-72	-66	-95	-14	-27	-60	-98	37	-86	-35	-103	-21	-99	-69	-65	0	-99	-21	-73	-66	-145	-69	-36	2295	-2004	-21164	-9622	-7543	-2732	-14267	60	-7260	-6579	-11088	84	-8482	-6918	-13462	-16
1.033333	-27	41	90	-59	-112	-33	13	-15	-21	8	-70	-60	-96	-14	-28	-60	-102	35	-84	-31	-115	-19	-98	-70	-66	0	-99	-10	-70	-67	-147	-72	-15	2317	-1974	-21099	-8985	-7431	-2710	-14271	44	-7132	-6620	-10978	374	-8305	-6930	-13332	-47
1.034167	-24	43	90	-57	-109	-32	15	-17	-18	6	-67	-76	-97	-15	-28	-59	-97	38	-85	-33	-105	-21	-98	-68	-64	-3	-101	-12	-73	-67	-146	-70	92	2330	-1942	-21034	-5251	-7319	-2693	-14261	1	-7014	-6669	-10846	673	-8121	-6940	-13187	-55
1.035000	-39	39	89	-56	-107	-31	13	-16	-15	6	-73	-62	-95	-13	-27	-59	-101	32	-84	-30	-102	-21	-98	-67	-64	0	-97	-13	-73	-69	-144	-73	28	2331	-1915	-20964	-4074	-7222	-2681	-14245	-23	-6884	-6718	-10704	352	-7935	-6964	-13017	-17
1.035833	-23	41	88	-55	-109	-31	9	-18	-23	2	-72	-62	-97	1	-29	-59	-100	35	-83	-32	-102	-23	-100	-70	-64	-1	-100	-11	-69	-72	-146	-75	-60	2329	-1881	-20893	-3976	-7134	-2682	-14205	-69	-6757	-6778	-10557	202	-7752	-6971	-12832	-41
1.036667	-19	40	88	-56	-112	-34	12	-12	-17	7	-70	-63	-96	-14	-26	-59	-100	33	-86	-34	-104	-22	-99	-67	-61	2	-98	-13	-72	-68	-145	-73	-105	2326	-1851	-20829	-3802	-7043	-2686	-14151	-79	-6626	-6838	-10400	-14	-7574	-6999	-12631	-36
1.037500	-23	41	91	-57	-107	-31	15	-12	-19	7	-67	-64	-95	-14	-26	-59	-101	36	-82	-32	-104	-19	-97	-68	-63	-3	-98	-13	-72	-66	-144	-73	28	2318	-1807	-20766	-4898	-6965	-2698	-14078	-120	-6487	-6905	-10239	-149	-7391	-7006	-12412	35
1.038333	-26	41	87	-57	-107	-33	16	-13	-16	9	-68	-61	-96	-16	-26	-62	-88	34	-83	-32	-104	-19	-99	-66	-62	1	-95	-11	-74	-67	-145	-72	12	2307	-1763	-20711	-5997	-6890	-2712	-13997	-205	-6339	-6973	-10069	-187	-7211	-7028	-12181	77
1.039167	-23	43	87	-57	-109	-48	16	-14	-17	8	-73	-64	-96	-14	-27	-56	-99	34	-83	-30	-100	-21	-97	-66	-66	0	-98	-12	-65	-66	-144	-72	76	2321	-1711	-20656	-5475	-6820	-2734	-13866	-220	-6180	-7050	-9897	-343	-7041	-7054	-11941	18
1.040000	-19	41	86	-56	-108	-31	13	-12	-15	7	-73	-62	-95	-15	-28	-60	-100	36	-86	-48	-102	-22	-99	-67	-60	-1	-96	-10	-72	-68	-146	-73	111	2277	-1654	-20615	-3510	-6753	-2763	-13723	-255	-6008	-7128	-9724	-199	-6879	-7086	-11698	-17
1.040833	-25	43	88	-53	-112	-34	12	-12	-18	8	-77	-66	-97	-15	-23	-66	-99	36	-85	-32	-101	-18	-98	-65	-61	0	-98	-12	-73	-66	-145	-72	-4	2267	-1589	-20577	-971	-6683	-2780	-13556	-268	-5825	-7207	-9552	-508	-6722	-7115	-11449	40
1.041667	-24	41	87	-57	-110	-32	16	-14	-16	6	-73	-64	-95	-14	-27	-62	-101	34	-87	-34	-80	-22	-102	-65	-65	0	-98	-16	-74	-69	-148	-75	-87	2251	-1523	-20553	-353	-6621	-2817	-13375	-260	-5621	-7295	-9384	-525	-6585	-7154	-11205	58
1.042500	-26	40	86	-56	-109	-36	17	-15	-22	3	-76	-67	-100	-17	-29	-61	-100	34	-87	-34	-107	-24	-100	-68	-65	-4	-77	-15	-100	-72	-147	-77	208	2244	-1445	-20530	1971	-6542	-2842	-13170	-300	-5400	-7379	-9227	-83	-6438	-7193	-10964	52
1.043333	-26	39	85	-61	-112	-34	12	-16	-21	6	-74	-66	-97	-26	-29	-61	-101	29	-86	-35	-107	-28	-100	-68	-66	-6	-100	-15	-74	-72	-149	-77	38	2239	-1368	-20519	5730	-6455	-2866	-12946	-311	-5160	-7459	-9073	-403	-6298	-7235	-10727	93
1.044167	-27	41	88	-60	-109	-31	13	-13	-19	6	-72	-68	-99	-18	-27	-61	-102	32	-86	-31	-103	-23	-98	-67	-63	-4	-100	-15	-74	-69	-148	-75	22	2243	-1281	-20517	5359	-6356	-2880	-12709	-334	-4901	-7538	-8936	-307	-6182	-7278	-10505	142
1.045000	-24	42	87	-60	-110	-35	16	-14	-15	6	-72	-64	-97	-14	-27	-58	-98	33	-86	-30	-104	-17	-100	-68	-64	0	-99	-14	-73	-69	-147	-74	52	2259	-1190	-20510	4673	-6250	-2902	-12464	-349	-4624	-7608	-8819	-314	-6062	-7310	-10300	108
1.045833	-25	41	87	-59	-111	-34	13	-8	-17	6	-76	-65	-99	-22	-27	-58	-99	33	-86	-31	-104	-21	-100	-66	-64	0	-99	-17	-72	-70	-146	-66	41	2278	-1099	-20516	5042	-6126	-2914	-12206	-315	-4333	-7672	-8722	-430	-5955	-7364	-10112	67
1.046667	-27	44	88	-56	-112	-34	15	-11	-14	8	-72	-63	-98	-12	-27	-58	-99	36	-95	-33	-99	-24	-101	-66	-62	3	-102	-13	-70	-68	-145	-74	-61	2307	-1009	-20523	4872	-5990	-2926	-11947	-316	-4030	-7718	-8643	-354	-5849	-7400	-9949	105
1.047500	-27	43	88	-57	-110	-33	19	-12	-24	8	-72	-64	-97	-14	-29	-60	-97	32	-85	-30	-102	-21	-99	-67	-61	-1	-102	-13	-72	-69	-147	-75	-155	2348	-920	-20561	4757	-5842	-2932	-11687	-328	-3718	-7754	-8593	-85	-5751	-7434	-9812	136
1.048333	-25	43	87	-59	-110	-35	12	-14	-19	5	-72	-66	-97	-17	-31	-61	-101	32	-104	-36	-108	-26	-103	-74	-63	-4	-104	-15	-75	-74	-151	-75	-207	2392	-840	-20559	4560	-5681	-2946	-11442	-357	-3405	-7777	-8573	-382	-5661	-7461	-9703	110
1.049167	-30	37	80	-65	-111	-36	38	-33	-21	1	-78	-67	-99	-18	-33	-62	-102	27	-90	-31	-105	-23	-101	-68	-65	-1	-101	-16	-83	-55	-149	-79	5	2452	-755	-20581	4359	-5508	-2954	-11185	-339	-3078	-7774	-8571	-508	-5570	-7480	-9618	153
1.050000	-25	40	84	-59	-110	-36	9	-16	-19	5	-74	-65	-98	-17	-30	-60	-100	30	-88	-31	-104	-26	-105	-72	-66	-4	-108	-16	-75	-74	-149	-79	-88	2515	-679	-20607	4114	-5323	-2972	-10946	-323	-2760	-7750	-8596	-338	-5483	-7480	-9564	263
1.050833	-27	40	80	-60	-115	-35	9	-15	-25	2	-78	-65	-100	-18	-33	-62	-102	21	-92	-34	-107	-23	-100	-73	-67	-3	-104	-16	-76	-74	-148	-81	-184	2586	-616	-20630	3882	-5121	-2992	-10713	-354	-2440	-7698	-8646	-300	-5397	-7469	-9543	231
1.051667	-27	39	84	-60	-111	-34	9	-19	-22	2	-74	-67	-97	-16	-28	-61	-98	33	-87	-31	-103	-18	-102	-72	-66	-1	-104	-15	-73	-74	-147	-75	-83	2665	-549	-20657	3742	-4930	-3022	-10493	-333	-2130	-7600	-8725	-352	-5306	-7432	-9540	131
1.052500	-21	41	87	-59	-110	-16	16	-12	-13	5	-73	-66	-93	-14	-27	-57	-101	33	-90	-31	-102	-17	-100	-69	-61	1	-102	-8	-72	-69	-146	-74	-86	2747	-499	-20684	3679	-4731	-3062	-10286	-310	-1833	-7519	-8814	-287	-5218	-7381	-9575	-99
1.053333	-25	44	87	-57	-108	-33	17	-15	-18	4	-75	-62	-96	-11	-27	-58	-100	35	-88	-29	-103	-18	-98	-69	-65	0	-102	-13	-70	-73	-150	-75	-67	2836	-461	-20710	3179	-4535	-3122	-10099	-296	-1556	-7393	-8931	-149	-5130	-7311	-9638	-183
1.054167	-26	42	85	-56	-122	-39	10	-14	-15	7	-81	-64	-97	-14	-26	-56	-98	34	-87	-31	-107	-21	-98	-67	-64	1	-100	-13	-55	-74	-145	-75	-101	2916	-443	-20760	690	-4337	-3187	-9928	-272	-1293	-7238	-9067	-211	-5031	-7216	-9732	-243
1.055000	-24	43	91	-56	-110	-31	15	-15	-21	2	-74	-65	-95	-13	-26	-58	-100	35	-77	-31	-104	-23	-95	-70	-63	0	-100	-11	-73	-70	-149	-74	-304	3001	-432	-20772	-1578	-4150	-3276	-9772	-253	-1054	-7059	-9219	-520	-4944	-7106	-9854	-340
1.055833	-26	40	86	-61	-120	-38	9	-12	-18	5	-87	-66	-98	-16	-27	-58	-102	34	-88	-32	-105	-22	-101	-69	-64	0	-101	-14	-77	-73	-149	-50	25	3068	-441	-20807	-613	-3966	-3374	-9636	-216	-835	-6856	-9379	-34	-4820	-6966	-10006	-398
1.056667	-26	40	86	-60	-114	-36	11	-16	-21	4	-75	-67	-101	-18	-28	-59	-101	32	-86	-36	-100	-22	-101	-70	-67	11	-102	-18	-75	-75	-150	-78	-81	3145	-468	-20837	-168	-3802	-3489	-9516	-202	-650	-6642	-9559	-332	-4703	-6811	-10170	-413
1.057500	-29	37	84	-61	-114	-38	8	-17	-21	-1	-74	-65	-99	-15	-25	-60	-102	33	-88	-35	-107	-21	-98	-69	-67	0	-101	-13	-76	-72	-145	-74	-63	3214	-507	-20866	-303	-3640	-3616	-9412	-199	-480	-6404	-9736	-132	-4570	-6632	-10378	-292
1.058333	-24	43	89	-56	-112	-32	12	-16	-18	5	-72	-65	-96	-17	-27	-52	-100	34	-90	-32	-103	-18	-98	-69	-63	0	-101	-13	-76	-72	-148	-74	-91	3274	-561	-20893	28	-3488	-3747	-9331	-184	-340	-6159	-9929	-169	-4430	-6439	-10603	-121
1.059167	-24	39	89	-90	-110	-33	13	-13	-17	6	-70	-61	-93	-13	-25	-55	-96	37	-86	-30	-104	-21	-97	-67	-60	2	-101	-11	-72	-68	-146	-72	-77	3326	-633	-20923	47	-3350	-3896	-9266	-162	-225	-5905	-10126	-200	-4271	-6228	-10848	-151
1.060000	-24	43	92	-52	-109	-32	15	-13	-15	8	-72	-62	-95	-15	-26	-56	-97	37	-83	-27	-101	-18	-96	-64	-62	3	-99	-9	-75	-67	-147	-70	-111	3375	-717	-20952	-129	-3220	-4038	-9224	-169	-137	-5649	-10329	-287	-4093	-6011	-11115	-194
1.060833	-24	46	91	-52	-110	-32	-5	-11	-17	10	-73	-56	-94	-13	-24	-55	-97	37	-80	-27	-104	-17	-97	-66	-61	4	-95	-9	-68	-64	-136	-73	10	3416	-817	-20975	-98	-3104	-4180	-9205	-178	-78	-5402	-10538	36	-3911	-5783	-11395	-58
1.061667	-25	43	89	-53	-108	-31	15	-12	-18	9	-69	-61	-98	-15	-16	-59	-100	37	-82	-21	-108	-17	-96	-66	-62	0	-97	-12	-72	-68	-146	-75	-51	3454	-936	-21005	758	-2981	-4321	-9209	-168	-47	-5165	-10749	50	-3716	-5556	-11696	5
1.062500	-26	43	86	-58	-114	-36	11	-16	-19	4	-72	-65	-98	-15	-27	-60	-102	32	-84	-35	-105	-22	-100	-77	-63	-3	-100	-15	-74	-67	-147	-75	-77	3490	-1062	-21030	1481	-2899	-4451	-9241	-159	-39	-4939	-10969	-162	-3498	-5335	-12006	127
1.063333	-29	39	86	-58	-109	-35	39	-17	-18	12	-73	-62	-97	-16	-22	-62	-99	35	-86	-33	-102	-21	-98	-69	-64	0	-100	-12	-75	-69	-149	-76	-191	3534	-1198	-21051	933	-2805	-4560	-9285	-160	-48	-4729	-11188	-141	-3268	-5100	-12327	250
1.064167	-25	40	80	-59	-111	-35	13	-17	-22	5	-74	-64	-97	-14	-28	-61	-101	34	-87	-34	-109	-23	-99	-70	-52	-6	-101	-11	-73	-70	-148	-77	-239	3575	-1339	-21070	-377	-2713	-4651	-9367	-164	-78	-4537	-11415	52	-3021	-4881	-12658	237
1.065000	-31	42	86	-59	-112	-35	15	-17	-21	2	-76	-64	-99	-15	-28	-63	-105	29	-87	-34	-108	-24	-101	-69	-67	-4	-101	-14	-74	-73	-151	-79	-211	3619	-1492	-21087	-822	-2629	-4725	-9477	-191	-121	-4367	-11650	-93	-2769	-4676	-12990	190
1.065833	-28	39	82	-60	-115	-40	1	-19	-23	1	-76	-67	-97	-19	-29	-61	-98	32	-85	-36	-107	-23	-98	-67	-66	-4	-102	-26	-75	-66	-148	-74	-328	3680	-1637	-21098	-305	-2536	-4762	-9612	-160	-187	-4221	-11884	38	-2498	-4479	-13322	171
1.066667	-26	39	84	-58	-109	-33	15	-14	-17	6	-70	-65	-98	-16	-28	-64	-104	30	-88	-32	-102	-23	-97	-66	-65	0	-100	-13	-74	-67	-147	-77	-371	3741	-1788	-21109	-153	-2443	-4776	-9778	-159	-258	-4089	-12127	314	-2227	-4304	-13656	118
1.067500	-27	82	82	-59	-108	-32	15	-16	-18	4	-74	-62	-95	-15	-29	-61	-98	35	-86	-34	-103	-21	-79	-69	-62	-5	-101	-14	-74	-72	-146	-74	-260	3817	-1929	-21113	21	-2352	-4752	-9984	-149	-336	-3986	-12377	267	-1930	-4145	-13982	19
1.068333	-26	41	84	-59	-108	-33	13	6	-19	22	-73	-63	-98	-16	-28	-57	-100	28	-88	-36	-107	-21	-99	-67	-64	-1	-99	-14	-75	-69	-147	-74	-440	3899	-2067	-21116	239	-2248	-4699	-10218	-153	-417	-3893	-12629	67	-1674	-4011	-14309	-36
1.069167	-27	43	86	-56	-112	-31	15	-15	-18	4	-74	-64	-95	-18	-30	-61	-101	30	-87	-27	-102	-23	-101	-77	-65	-3	-102	-15	-74	-72	-150	-76	-120	3990	-2193	-21114	386	-2145	-4612	-10481	-168	-500	-3818	-12891	665	-1401	-3892	-14626	-49
1.070000	-28	40	85	-60	-112	-32	10	-13	-19	0	-75	-64	-96	-18	-28	-53	-104	28	-90	-36	-109	-26	-101	-70	-64	-1	-101	-15	-77	-70	-148	-78	-246	4085	-2303	-21114	585	-2032	-4475	-10778	-126	-578	-3753	-13157	131	-1130	-3804	-14930	-120
1.070833	-19	39	86	-61	-107	-36	5	-15	-22	2	-77	-67	-98	-21	-30	-60	-102	29	-91	-36	-108	-24	-101	-69	-64	-5	-105	-15	-75	-73	-147	-77	-361	4187	-2403	-21105	688	-1912	-4336	-11107	-165	-652	-3701	-13429	114	-870	-3733	-15222	-213
1.071667	-26	41	86	-61	-109	-33	10	-14	-7	2	-73	-63	-98	-18	-57	-60	-98	32	-86	-35	-105	-25	-102	-66	-62	-1	-99	-16	-67	-70	-147	-80	-420	4297	-2493	-21088	718	-1783	-4134	-11466	-195	-708	-3644	-13691	-57	-614	-3685	-15497	-203
1.072500	-25	43	89	-56	-105	-31	11	-13	-16	4	-70	-64	-97	-17	-28	-60	-82	32	-86	-39	-102	-23	-98	-69	-62	-3	-99	-14	-73	-72	-146	-76	-340	4410	-2539	-21065	419	-1643	-3924	-11855	-213	-754	-3593	-13957	-169	-380	-3658	-15756	-146
1.073333	-23	40	86	-59	-110	-36	11	-17	-17	5	-74	-66	-96	-18	-29	-62	-99	30	-88	-35	-107	-26	-100	-74	-63	-4	-101	-16	-67	-72	-147	-80	-289	4521	-2582	-21042	225	-1508	-3679	-12270	-233	-791	-3545	-14213	-548	-163	-3664	-15996	-84
1.074167	-26	38	87	-61	-112	-34	8	-17	-21	0	-76	-67	-98	-23	-30	-59	-101	32	-90	-45	-108	-24	-100	-69	-60	-1	-101	-16	-74	-70	-146	-76	-9	4634	-2602	-21003	613	-1359	-3392	-12711	-234	-801	-3490	-14456	-203	37	-3676	-16209	43
1.075000	-25	38	82	-59	-113	-32	10	-8	-19	2	-74	-65	-100	-15	-29	-59	-102	30	-88	-32	-104	-26	-101	-73	-66	-3	-100	-15	-73	-69	-148	-78	-74	4749	-2606	-20957	730	-1215	-3088	-13176	-271	-797	-3432	-14693	-225	219	-3709	-16398	29
1.075833	-18	40	85	-59	-109	-32	7	-16	-19	2	-76	-67	-98	-19	-31	-63	-102	30	-86	-34	-104	-6	-99	-72	-65	-9	-100	-13	-75	-70	-147	-78	-45	4860	-2587	-20890	1384	-1067	-2745	-13660	-323	-769	-3366	-14907	-358	382	-3756	-16562	6
1.076667	-26	42	87	-58	-112	-33	10	-15	4	6	-73	-66	-96	-15	-27	-59	-98	30	-87	-35	-101	-24	-99	-74	-62	-3	-102	-13	-73	-69	-146	-76	-38	4972	-2551	-20814	3558	-921	-2412	-14165	-353	-725	-3297	-15096	-585	524	-3819	-16695	85
1.077500	-25	41	90	-58	-107	-31	12	-13	-16	5	-73	-67	-96	-15	-28	-64	-98	55	-85	-30	-102	-19	-98	-72	-63	-4	-102	-12	-72	-68	-148	-74	-99	5084	-2499	-20723	4053	-779	-2001	-14672	-389	-652	-3226	-15267	-545	644	-3894	-16801	40
1.078333	-23	40	88	-80	-110	-33	13	-44	-21	6	-70	-63	-97	-14	-27	-59	-99	35	-83	-29	-103	-22	-98	-70	-61	-1	-98	-13	-52	-68	-145	-73	-66	5201	-2428	-20621	3103	-643	-1602	-15191	-459	-566	-3153	-15399	-394	746	-3975	-16874	-40
1.079167	-26	42	88	-59	-108	-30	16	-12	-19	8	-73	-62	-94	-11	-25	-58	-109	36	-84	-29	-101	-19	-80	-69	-63	0	-97	-9	-70	-67	-147	-72	51	5309	-2350	-20493	2936	-513	-1190	-15713	-504	-451	-3075	-15507	-632	828	-4068	-16922	-36
1.080000	-22	46	88	-55	-107	-28	17	-14	-38	6	-72	-61	-87	-9	-26	-56	-97	39	-79	-29	-100	-18	-96	-66	-62	0	-100	-8	-69	-66	-145	-70	59	5425	-2254	-20351	2581	-391	-771	-16230	-532	-327	-3000	-15584	-644	889	-4148	-16937	-17
1.080833	-23	44	89	-52	-100	-29	15	-11	-15	10	-69	-60	-96	-9	-25	-57	-97	39	-83	-30	-102	-18	-96	-67	-61	4	-98	0	-67	-64	-144	-73	-5	5541	-2156	-20198	2070	-284	-344	-16738	-538	-183	-2933	-15631	-422	936	-4236	-16927	-16
1.081667	-23	41	89	-57	-110	-32	12	-14	-18	5	-79	-64	-97	-12	-27	-60	-100	36	-84	-31	-108	-25	-99	-70	-63	-4	-103	-12	-73	-70	-150	-77	-213	5659	-2043	-20029	1712	-199	47	-17238	-608	-34	-2874	-15652	-1051	958	-4329	-16899	-12
1.082500	-29	36	80	-62	-115	-39	10	-18	-22	1	-77	-66	-102	-17	-28	-62	-102	29	-87	-35	-88	-22	-102	-73	-63	-1	-100	-16	-75	-72	-149	-75	-29	5788	-1934	-19845	1491	-117	487	-17712	-680	135	-2822	-15631	-524	974	-4409	-16837	-22
1.083333	-29	40	87	-62	-111	-35	13	-18	-28	6	-74	-67	-99	-15	-29	-60	-99	34	-86	-31	-107	-22	-99	-73	-64	-5	-99	-15	-75	-69	-148	-76	-64	5917	-1805	-19641	1203	-51	886	-18152	-813	313	-2769	-15601	-808	975	-4479	-16760	-19
1.084167	-29	38	85	-62	-111	-33	13	-17	-22	6	-73	-63	-99	-15	-29	-60	-100	39	-85	-32	-105	-24	-101	-70	-66	1	-101	-9	-73	-72	-152	-73	-63	6058	-1677	-19438	970	-6	1264	-18566	-996	494	-2732	-15541	-1779	965	-4548	-16666	-11
1.085000	-27	40	89	-58	-109	-34	12	-15	-23	11	-75	-63	-98	-14	-29	-58	-102	35	-86	-30	-105	-19	-98	-69	-66	-3	-99	-12	-78	-70	-149	-74	-24	6196	-1542	-19231	748	13	1618	-18941	-1064	679	-2708	-15463	-1410	943	-4593	-16556	-17
1.085833	-27	43	88	-63	-113	-33	11	-14	-19	8	-74	-64	-98	-13	-27	-58	-100	37	-95	-32	-103	-21	-100	-70	-63	0	-103	-14	-74	-67	-147	-74	-7	6351	-1404	-19011	518	49	1942	-19276	-1087	867	-2695	-15376	-476	919	-4628	-16440	-27
1.086667	-27	46	88	-58	-110	-31	16	-13	-19	10	-70	-5	-98	-11	-27	-57	-101	37	-82	-30	-103	-18	-97	-67	-64	2	-97	-12	-74	-69	-149	-70	-177	6482	-1264	-18792	365	56	2231	-19566	-1153	1046	-2691	-15277	-1556	880	-4650	-16316	-23
1.087500	-25	47	88	-58	-113	-32	16	-15	-15	7	-73	-60	-93	-13	-25	-56	-101	37	-80	-28	-104	-21	-97	-67	-62	0	-98	-11	-70	-66	-145	-70	-151	6649	-1120	-18581	202	45	2474	-19814	-1134	1218	-2700	-15173	-2184	837	-4658	-16187	-21
1.088333	-25	66	88	-55	-110	-31	15	-17	-16	6	-73	-63	-95	-16	-30	-59	-99	38	-83	-31	-102	-23	-96	-67	-62	0	-100	-11	-75	-69	-146	-76	-174	6791	-977	-18379	64	24	2675	-20007	-1005	1378	-2722	-15080	-2024	781	-4649	-16065	-35
1.089167	-24	43	87	-61	-110	-32	10	-21	-21	6	-75	-64	-98	-15	-18	-56	-100	49	-87	-32	-105	-29	-99	-70	-67	-3	-100	-13	-74	-69	-147	-73	-142	6926	-835	-18188	88	-11	2824	-20162	-803	1523	-2749	-14985	-1584	722	-4624	-15946	-40
1.090000	-31	40	86	-60	-111	-40	11	-18	-25	53	-75	-66	-99	-18	-33	-64	-104	33	-88	-32	-109	-25	-100	-74	-66	-3	-102	-16	-76	-72	-152	-80	-139	7049	-688	-18009	75	-55	2920	-20263	-749	1649	-2789	-14904	-784	652	-4589	-15836	-30
1.090833	-27	38	76	-64	-115	-41	7	-23	-24	1	-79	-68	-103	-19	-30	-60	-101	32	-88	-34	-107	-24	-99	-59	-69	-5	-103	-17	-76	-75	-151	-78	-262	7161	-541	-17844	42	-105	2977	-20321	-839	1757	-2831	-14833	1087	586	-4535	-15724	-3
1.091667	-27	38	84	-59	-112	-32	13	-16	-19	2	-75	-65	-100	-16	-29	-58	-102	32	-92	-32	-107	-23	-98	-68	-68	-1	-102	-12	-74	-70	-130	-76	-219	7254	-389	-17717	-7	-161	2983	-20329	-862	1848	-2869	-14772	1621	515	-4468	-15628	-14
1.092500	-26	42	89	-57	-109	-31	13	-14	-18	5	-73	-63	-98	-14	-27	-56	-102	19	-95	-30	-102	-21	-97	-67	-63	0	-101	-13	-73	-68	-147	-74	-229	7333	-228	-17556	-147	-222	2945	-20296	-506	1911	-2922	-14730	1075	442	-4393	-15534	-52
1.093333	-25	40	88	-57	-105	-34	3	-13	-21	4	-73	-62	-97	-16	-27	-59	-99	34	-87	-34	-102	-23	-97	-69	-61	2	-96	-16	-74	-68	-146	-75	-174	7398	-68	-17447	-239	-293	2838	-20225	-87	1948	-2981	-14704	1291	364	-4314	-15456	-150
1.094167	-23	44	88	-58	-109	-31	13	-13	-16	4	-74	-65	-95	-17	-26	-61	-98	39	-86	-30	-103	-22	-103	-65	-63	-1	-100	-14	-72	-67	-146	-74	-59	7423	99	-17344	-276	-366	2700	-20122	-811	1956	-3045	-14697	1624	282	-4232	-15387	-224
1.095000	-27	44	88	-57	-109	-22	21	-12	-17	5	-70	-65	-98	-17	-28	-57	-99	36	-87	-32	-105	-21	-98	-68	-61	0	-101	-13	-72	-65	-145	-74	-257	7429	274	-17269	-462	-446	2518	-19980	-1566	1931	-3109	-14702	1317	204	-4150	-15324	-214
1.095833	-22	41	85	-58	-111	-32	11	-13	-17	1	-75	-68	-97	-17	-26	-58	-100	32	-85	-33	-84	-22	-88	-68	-63	-1	-99	-15	-73	-69	-143	-76	-207	7424	460	-17209	-435	-523	2302	-19812	-1327	1882	-3182	-14722	1759	119	-4076	-15270	-185
1.096667	-24	40	85	-59	-109	-32	11	-15	-16	5	-73	-65	-97	-16	-26	-60	-99	35	-88	-36	-107	-22	-98	-67	-64	-3	-98	-14	-73	-68	-149	-77	-86	7393	660	-17162	-466	-600	2053	-19613	-894	1804	-3264	-14753	1749	46	-4005	-15221	-135
1.097500	-26	43	87	-56	-110	-34	12	-15	-18	4	-74	-64	-102	-17	-28	-58	-96	35	-88	-33	-109	-19	-97	-67	-62	0	-98	-15	-73	-68	-146	-75	-205	7352	871	-17130	-564	-682	1780	-19391	-609	1701	-3351	-14790	1167	-19	-3944	-15173	-119
1.098333	-24	43	88	-59	-111	-34	15	-18	-18	4	-74	-65	-99	-15	-28	-60	-99	29	-86	-35	-108	-23	-101	-68	-67	-3	-101	-15	-77	-70	-150	-75	-82	7287	1096	-17117	-641	-766	1484	-19157	-443	1574	-3443	-14844	1269	-83	-3901	-15130	-291
1.099167	-26	40	85	-59	-110	-35	11	-18	-18	2	-73	-67	-87	-17	-31	-59	-97	34	-85	-31	-101	-19	-97	-66	-65	-1	-99	-12	-73	-68	-145	-75	-8	7219	1347	-17107	-603	-836	1180	-18890	-1	1428	-3539	-14899	1086	-138	-3873	-15082	-383
1.100000	-22	44	91	-52	-108	-32	12	-15	-15	9	-69	-62	-94	-12	-27	-57	-99	36	-85	-30	-102	-22	-98	-67	-60	0	-98	-11	-70	-67	-142	-74	-38	7139	1608	-17113	-654	-917	871	-18616	422	1264	-3646	-14960	383	-179	-3859	-15033	-371
1.100833	-22	47	90	-52	-104	-29	15	-13	-15	7	-69	-61	-93	-11	-25	-58	-98	37	-80	-29	-102	-19	-90	-62	-58	0	-97	-11	-70	-70	-144	-77	46	7066	1900	-17128	-639	-971	557	-18323	639	1090	-3765	-15028	471	-210	-3867	-14984	-459
1.101667	-25	41	88	-57	-111	-29	15	-16	-42	4	-70	-51	-95	-13	-23	-59	-98	35	-82	-33	-108	-21	-98	-68	-66	-3	-99	-15	-73	-66	-143	-76	27	6985	2197	-17154	-643	-1028	247	-18027	847	900	-3888	-15097	796	-224	-3898	-14930	-420
1.102500	-26	40	87	-59	-112	-35	13	-19	-18	1	-72	-66	-100	-18	-23	-62	-104	35	-83	-33	-107	-23	-102	-68	-68	-3	-101	-16	-75	-72	-147	-78	69	6902	2523	-17187	-591	-1063	-48	-17703	1043	709	-4009	-15166	235	-222	-3948	-14868	-284
1.103333	-17	37	88	-59	-110	-34	15	-18	-19	4	-74	-63	-98	-13	-30	-62	-101	33	-84	-33	-108	-25	-102	-70	-66	-4	-100	-14	-74	-72	-144	-75	194	6836	2869	-17220	-564	-1108	-325	-17400	1222	520	-4134	-15230	-1357	-199	-4013	-14794	-198
1.104167	-27	39	89	-57	-108	-34	13	-15	-19	8	-73	-65	-98	-13	-28	-61	-105	33	-86	-33	-104	-21	-99	-67	-63	-1	-101	-14	-73	-69	-146	-74	70	6765	3222	-17261	-645	-1123	-584	-17074	1259	346	-4256	-15295	-2220	-159	-4097	-14718	-76
1.105000	-28	43	98	-57	-109	-32	17	-16	-7	5	-72	-63	-97	-11	-27	-59	-99	36	-81	-32	-104	-22	-99	-66	-64	-5	-102	-13	-72	-75	-147	-73	154	6716	3591	-17299	-745	-1126	-814	-16751	1257	162	-4375	-15360	-1367	-97	-4196	-14628	-73
1.105833	-28	40	87	-58	-110	-35	16	-16	-18	8	-73	-62	-100	-13	-26	-59	-100	24	-83	-32	-107	-21	-99	-67	-62	1	-98	-15	-75	-69	-143	-70	126	6672	3964	-17344	-734	-1110	-1026	-16428	1299	6	-4491	-15421	-1352	-17	-4310	-14527	-213
1.106667	-24	43	87	-59	-122	-32	17	-25	-21	6	-73	-63	-95	-13	-27	-60	-101	32	-83	-30	-107	-23	-101	-69	-67	-4	-101	-15	-76	-69	-147	-73	155	6639	4341	-17407	-723	-1080	-1214	-16109	1351	-136	-4597	-15480	-1350	79	-4431	-14414	-187
1.107500	-28	39	87	-62	-113	-34	11	-15	-22	5	-75	-63	-99	-36	-29	-60	-99	36	-85	-30	-107	-24	-98	-69	-64	0	-99	-13	-75	-73	-147	-73	348	6617	4715	-17410	-780	-1031	-1372	-15788	1393	-250	-4689	-15528	-818	200	-4551	-14288	-70
1.108333	-28	45	87	-58	-115	-34	13	-14	-22	7	-75	-66	-98	-11	-29	-60	-100	33	-85	-33	-104	-23	-102	-70	-63	-6	-101	-16	-77	-70	-159	-70	155	6604	5080	-17440	-728	-972	-1508	-15479	1395	-335	-4772	-15570	-1063	332	-4675	-14147	71
1.109167	-26	41	87	-59	-111	-33	16	-16	-19	6	-74	-64	-97	-11	-32	-61	-100	34	-83	-30	-107	-26	-100	-69	-66	-1	-99	-15	-75	-70	-146	-75	74	6603	5427	-17453	-479	-896	-1626	-15183	1451	-396	-4839	-15599	-906	485	-4798	-13992	166
1.110000	-27	43	90	-59	-113	-33	17	-16	-19	0	-74	-65	-100	-16	-28	-59	-99	34	-84	-34	-107	-23	-100	-68	-65	-1	-101	-16	-78	-70	-145	-75	391	6603	5753	-17457	-543	-813	-1718	-14898	1577	-427	-4895	-15630	-90	650	-4913	-13820	150
1.110833	-26	45	88	-62	-111	-38	12	-17	-18	5	-76	-64	-99	-17	-30	-61	-103	30	-87	-26	-108	-26	-102	-70	-66	-7	-102	-17	-77	-70	-147	-75	122	6622	6060	-17447	-401	-716	-1804	-14621	1612	-422	-4931	-15646	-375	828	-5018	-13636	168
1.111667	-27	37	101	-59	-108	-34	13	-17	-14	4	-77	-65	-98	-16	-29	-58	-98	32	-88	-30	-103	-22	-99	-69	-63	-1	-100	-12	-72	-59	-149	-72	202	6624	6332	-17420	-234	-609	-1876	-14358	314	-387	-4953	-15621	-43	1014	-5110	-13435	174
1.112500	-24	44	91	-56	-108	-33	13	-14	-16	9	-73	-59	-95	-11	-25	-56	-98	34	-84	-30	-105	-21	-97	-67	-61	0	-97	-11	-72	-65	-144	-70	129	6684	6555	-17378	-425	-499	-1946	-14113	-324	-320	-4957	-15592	232	1203	-5189	-13217	189
1.113333	1	45	92	-53	-109	-33	15	-12	-15	8	-73	-62	-96	-15	-27	-58	-99	34	-84	-29	-104	-21	-97	-62	-63	2	-98	-13	-70	-50	-145	-73	77	6721	6772	-17322	-495	-392	-2011	-13890	352	-229	-4959	-15544	199	1389	-5260	-12991	243
1.114167	-25	40	89	-59	-111	-35	12	-15	-18	4	-76	-62	-100	-16	-29	-58	-101	41	-86	-33	-107	-22	-98	-68	-65	0	-99	-14	-70	-69	-144	-75	149	6761	6924	-17252	-350	-282	-2088	-13685	383	-110	-4951	-15468	205	1577	-5329	-12753	222
1.115000	-23	45	90	-56	-109	-34	13	-16	-31	6	-74	-63	-96	-16	-30	-63	-103	35	-88	-32	-104	-24	-100	-72	-64	-3	-104	-17	-72	-73	-151	-80	171	6805	7031	-17173	-611	-179	-2170	-13497	475	32	-4947	-15375	757	1749	-5368	-12511	160
1.115833	-27	37	86	-62	-111	-41	7	-22	-21	2	-79	-64	-100	-19	-31	-62	-99	34	-86	-33	-107	-23	-100	-74	-62	-1	-100	-17	-75	-72	-149	-75	125	6860	7096	-17075	-807	-73	-2256	-13325	1004	200	-4937	-15253	637	1925	-5398	-12259	160
1.116667	-25	40	88	-62	-108	-35	13	-23	-16	1	-76	-66	-95	-17	-30	-62	-99	32	-92	-34	-103	-22	-100	-66	-62	-3	-100	-13	-75	-73	-171	-76	218	6913	7113	-16963	-879	27	-2355	-13173	3090	382	-4932	-15089	437	2078	-5447	-12012	161
1.117500	-28	39	87	-62	-111	-33	10	-18	-17	3	-73	-64	-83	-14	-31	-57	-104	32	-91	-34	-104	-21	-103	-70	-63	-4	-99	-12	-74	-72	-148	-77	170	6974	7085	-16853	-937	123	-2470	-13036	5446	579	-4937	-14875	395	2218	-5484	-11763	168
1.118333	-27	37	88	-61	-113	-34	8	-15	-19	4	-74	-65	-96	-16	-29	-60	-100	35	-90	-35	-104	-22	-97	-67	-61	0	-100	-12	-74	-74	-146	-75	108	7034	7011	-16735	-751	216	-2597	-12924	4545	784	-4957	-14688	302	2338	-5522	-11517	161
1.119167	-23	38	88	-58	-108	-32	11	-16	-19	3	-75	-61	-95	-14	-27	-61	-100	35	-86	-32	-101	-21	-99	-72	-64	-1	-98	-11	-72	-70	-147	-74	61	7100	6902	-16613	-681	302	-2744	-12824	3217	1000	-4995	-14440	130	2438	-5576	-11285	153
1.120000	-25	35	87	-58	-108	-6	16	-13	-17	6	-73	-61	-96	-14	-27	-60	-98	36	-85	-30	-105	-19	-97	-64	-63	0	-96	-11	-70	-70	-153	-73	-74	7163	6755	-16498	764	387	-2890	-12743	2404	1225	-5056	-14162	219	2517	-5634	-11065	145
1.120833	-24	44	89	-59	-109	-32	15	-11	-14	6	-74	-62	-95	-12	-26	-55	-98	36	-87	-30	-98	-17	-99	-66	-64	-1	-99	-11	-70	-68	-144	-72	-31	7218	6581	-16381	4886	465	-3054	-12682	1609	1444	-5151	-13852	598	2570	-5716	-10861	136
1.121667	-26	40	89	-59	-108	-31	15	-14	-18	4	-74	-62	-96	-13	-28	-58	-99	38	-87	-32	-103	-22	-100	-66	-64	-1	-98	-4	-73	-74	-147	-75	59	7270	6372	-16278	5318	540	-3229	-12641	1407	1663	-5254	-13510	1571	2596	-5817	-10676	147
1.122500	-27	38	87	-62	-112	-36	10	-17	-22	1	-60	-66	-97	-17	-23	-58	-103	32	-90	-32	-107	-26	-102	-69	-66	-6	-100	-16	-73	-72	-148	-75	-210	7318	6144	-16178	2445	618	-3417	-12621	1055	1887	-5399	-13135	2358	2603	-5940	-10512	155
1.123333	-28	33	82	-63	-110	-39	10	-18	-21	2	-77	-66	-99	-18	-31	-65	-101	30	-90	-36	-107	-26	-105	-70	-64	1	-102	-16	-76	-73	-154	-79	61	7354	5906	-16088	1121	692	-3606	-12617	807	2104	-5568	-12732	2505	2585	-6088	-10367	-102
1.124167	-29	36	82	-60	-113	-35	8	-18	-22	1	-80	-67	-97	-16	-28	-57	-99	33	-87	-29	-105	-27	-102	-70	-63	-1	-101	-15	-76	-73	-148	-74	-121	7384	5661	-16004	963	768	-3785	-12632	542	2321	-5760	-12276	887	2552	-6253	-10237	-591
1.125000	-26	44	88	-62	-113	-33	13	-15	-18	0	-75	-65	-97	-14	-28	-58	-100	33	-91	-34	-105	-26	-100	-68	-63	-8	-103	-15	-73	-70	-145	-98	-98	7397	5409	-15932	852	843	-3971	-12670	226	2537	-5985	-11827	-211	2503	-6447	-10129	-625
1.125833	-27	39	88	-58	-111	-35	16	-13	-22	5	-74	-64	-101	-15	-28	-56	-100	50	-91	-32	-107	-24	-99	-66	-65	-3	-100	-13	-78	-70	-145	-72	-60	7399	5168	-15871	1032	917	-4149	-12732	-27	2753	-6217	-11339	-688	2440	-6689	-10048	-395
1.126667	-40	40	86	-57	-116	-35	11	-12	-21	9	-73	-61	-97	-13	-28	-56	-98	37	-85	-31	-105	-24	-100	-65	-63	-3	-97	-11	-73	-69	-144	-72	-16	7384	4930	-15820	4618	988	-4327	-12822	-314	2949	-6492	-10829	-651	2369	-6907	-9982	-351
1.127500	-25	43	89	-56	-108	-30	15	-13	-15	8	-72	-61	-97	-6	-41	-60	-97	35	-83	-32	-101	-19	-99	-65	-63	0	-97	-11	-72	-69	-146	-72	-151	7357	4701	-15774	10147	1059	-4487	-12944	-537	3150	-6770	-10307	-801	2299	-7174	-9936	-216
1.128333	-21	42	89	-59	-110	-34	16	-13	-15	8	-72	-63	-94	-12	-27	-57	-100	35	-86	-31	-111	-21	-100	-67	-64	0	-97	-12	-70	-67	-146	-73	-76	7310	4489	-15738	8415	1121	-4643	-13080	-706	3344	-7060	-9769	-589	2227	-7461	-9908	-130
1.129167	-25	42	88	-57	-108	-31	17	10	-17	8	-73	-62	-98	-14	-47	-59	-100	35	-87	-31	-100	-22	-100	-67	-62	-1	-100	-12	-74	-70	-147	-75	-49	7254	4296	-15709	5032	1175	-4781	-13245	-905	3531	-7358	-9227	-750	2161	-7760	-9894	-103
1.130000	-24	41	84	-57	-113	-15	13	-14	-18	9	-73	-64	-97	-13	-26	-59	-97	34	-82	-33	-107	-23	-99	-68	-61	0	-98	-13	-75	-70	-145	-68	-10	7185	4123	-15690	3505	1214	-4908	-13450	-1042	3712	-7658	-8676	529	2109	-8072	-9893	-67
1.130833	-27	42	86	-58	-109	-33	12	-15	-21	4	-76	-64	-98	-15	-30	-61	-103	30	-83	-35	-107	-23	-96	-70	-62	-3	-101	-15	-76	-70	-150	-77	-139	7113	3970	-15671	1968	1246	-5016	-13676	-1153	3893	-7947	-8135	1473	2072	-8397	-9901	-31
1.131667	-25	42	93	-58	-112	-30	12	-17	-25	7	-74	-62	-97	-15	-28	-59	-101	33	-85	-34	-107	-23	-100	-70	-66	-1	-99	-14	-79	-72	-145	-75	-163	7029	3840	-15658	1521	1258	-5109	-13929	-1259	4057	-8231	-7607	790	2056	-8723	-9924	29
1.132500	-25	45	86	-59	-113	-32	12	-15	-21	5	-87	-64	-99	-13	-27	-60	-99	30	-84	-34	-104	-21	-98	-66	-64	-3	-96	-9	-70	-67	-143	-75	-91	6946	3742	-15647	871	1261	-5169	-14199	-1281	4222	-8489	-7096	588	2062	-9049	-9955	62
1.133333	-27	69	90	-55	-113	-31	15	-14	-16	8	-68	-63	-92	-12	-27	-58	-99	35	-83	-33	-102	-21	-88	-68	-62	-1	-98	-10	-73	-64	-143	-74	-67	6861	3658	-15638	35	1241	-5230	-14486	-1288	4370	-8736	-6612	585	2089	-9375	-9997	89
1.134167	-25	43	90	-57	-108	-30	15	-15	-17	10	-69	-65	-95	-17	-26	-62	-93	37	-81	-32	-103	-21	-97	-68	-62	0	-99	-11	-72	-69	-147	-76	-44	6778	3600	-15634	-730	1196	-5261	-14785	-1396	4506	-8958	-6173	1098	2138	-9692	-10048	144
1.135000	-25	43	89	-57	-111	-80	16	-15	-19	4	-74	-63	-97	-12	-29	-59	-99	33	-81	-32	-105	-19	-98	-69	-66	-1	-95	-10	-74	-69	-145	-74	101	6705	3566	-15630	-1504	1157	-5275	-15098	-1448	4631	-9153	-5745	2487	2208	-10001	-10110	196
1.135833	-28	41	88	-55	-105	-32	12	-15	-16	7	-72	-66	-96	-15	-25	-56	-100	35	-82	-24	-103	-21	-97	-67	-62	0	-99	-12	-73	-67	-144	-77	-147	6636	3547	-15626	-1908	1091	-5268	-15397	-1486	4741	-9314	-5373	2050	2298	-10288	-10186	225
1.136667	-31	42	90	-56	-111	-33	13	-13	-18	5	-72	-62	-95	-13	-28	-55	-100	36	-82	-33	-104	-21	-96	-67	-66	0	-98	-11	-73	-66	-124	-77	5	6584	3555	-15626	-2177	1014	-5245	-15701	-1565	4839	-9450	-5051	1669	2404	-10558	-10270	234
1.137500	-25	41	89	-55	-110	-30	12	-13	-18	8	-67	-63	-96	-13	-21	-52	-99	34	-84	-30	-103	-19	-96	-68	-60	0	-98	-12	-70	-66	-148	-75	-78	6536	3575	-15623	-2613	917	-5201	-15990	-1576	4918	-9548	-4781	1097	2518	-10807	-10370	231
1.138333	-26	42	90	-56	-108	-33	15	-14	-18	5	-69	-62	-96	-14	-26	-57	-98	37	-81	-32	-105	-19	-94	-67	-60	0	-98	-29	-70	-63	-144	-72	-3	6509	3617	-15620	-2830	821	-5136	-16255	-1627	4982	-9622	-4563	921	2645	-11031	-10485	218
1.139167	-25	43	90	-56	-107	-31	13	-14	-15	8	-72	-62	-96	-12	-28	-56	-100	37	-81	-32	-103	-19	-96	-65	-61	1	-95	-10	-72	-64	-146	-75	39	6486	3670	-15600	-3019	715	-5064	-16499	-1799	5027	-9657	-4403	552	2771	-11231	-10616	226
1.140000	-25	37	92	-55	-108	-29	13	-16	-18	6	-69	-62	-96	-15	-26	-57	-99	36	-81	-32	-104	-19	-97	-66	-63	-6	-98	-13	-73	-62	-144	-75	-17	6477	3727	-15615	-3252	608	-4975	-16712	-1960	5049	-9671	-4303	145	2888	-11402	-10762	285
1.140833	-25	38	91	-57	-110	-33	11	-16	-17	5	-70	-63	-97	-16	-28	-57	-97	32	-82	-33	-104	-19	-97	-65	-63	1	-96	-9	-74	-63	-144	-72	-189	6483	3796	-15611	-3366	501	-4875	-16884	-1905	5071	-9654	-4266	-362	2999	-11538	-10926	335
1.141667	-29	40	92	-55	-109	-35	12	-14	-18	7	-72	-64	-98	-15	-29	-58	-100	35	-84	-32	-108	-24	-100	-66	-67	-1	-90	-17	-80	-70	-148	-75	-59	6495	3865	-15611	-3431	396	-4771	-17025	-1853	5037	-9617	-4292	-378	3087	-11649	-11105	211
1.142500	-29	39	88	-62	-113	-36	10	-16	-19	4	-74	-76	-100	-16	-29	-70	-104	30	-86	-35	-110	-27	-101	-67	-66	-4	-99	-15	-75	-69	-148	-68	-120	6514	3935	-15606	-3517	285	-4662	-17120	-1740	5003	-9563	-4375	-669	3162	-11721	-11299	-31
1.143333	-30	49	88	-59	-113	-32	10	-17	-18	4	-75	-65	-98	-16	-30	-58	-100	33	-86	-34	-104	-24	-101	-43	-66	-16	-100	-15	-78	-72	-146	-76	-141	6546	4011	-15591	-3490	211	-4552	-17170	-1532	4955	-9487	-4514	-108	3209	-11761	-11510	-31
1.144167	-26	40	88	-60	-112	-36	10	-15	-16	29	-73	-63	-97	-19	-30	-60	-100	34	-86	-34	-108	-26	-100	-67	-61	-1	-101	-15	-74	-67	-147	-75	-194	6582	4072	-15579	-3507	129	-4441	-17176	-1391	4883	-9401	-4706	945	3229	-11769	-11736	38
1.145000	-29	38	89	-58	-109	-43	11	-15	-19	6	-74	-66	-100	-18	-29	-58	-99	35	-84	-30	-104	-24	-99	-68	-65	8	-101	-13	-78	-68	-152	-83	-230	6619	4133	-15564	-3460	62	-4334	-17141	-1293	4799	-9305	-4961	697	3215	-11743	-11976	43
1.145833	-24	41	90	-58	-111	-34	12	-11	-19	7	-72	-60	-98	-15	-30	-57	-96	35	-86	-25	-105	-23	-100	-67	-61	1	-98	-13	-70	-67	-145	-74	-316	6656	4183	-15544	-3550	7	-4234	-17065	-1180	4695	-9202	-5258	326	3174	-11689	-12222	107
1.146667	-23	43	88	-60	-110	-58	13	-13	-15	8	-72	-62	-95	-13	-28	-56	-98	35	-83	-27	-102	-21	-99	-65	-61	-10	-96	-12	-73	-50	-145	-73	-251	6686	4223	-15512	-3496	-33	-4143	-16951	-1037	4575	-9088	-5602	949	3093	-11610	-12484	138
1.147500	-24	43	90	-60	-111	-32	11	-12	-15	8	-78	-53	-97	-14	-28	-53	-98	32	-86	-30	-101	-23	-101	-67	-65	0	-99	-10	-73	-69	-147	-73	-198	6710	4249	-15476	-5369	-66	-4068	-16798	-1003	4433	-8973	-5984	845	2980	-11506	-12746	119
1.148333	-23	45	89	-59	-111	-30	12	-13	-17	8	-73	-65	-97	-17	-30	-61	-100	34	-85	-43	-103	-23	-101	-67	-64	4	-103	-14	-74	-68	-151	-76	-203	6720	4260	-15430	-10789	-96	-4004	-16614	-928	4278	-8859	-6400	144	2827	-11379	-13026	140
1.149167	-28	38	81	-62	-112	-35	8	-15	-22	6	-78	-72	-100	-19	-28	-59	-101	30	-87	-31	-105	-24	-103	-69	-63	-3	-99	-14	-73	-70	-150	-73	-341	6722	4272	-15363	-11212	-114	-3949	-16397	-813	4109	-8736	-6849	-417	2644	-11231	-13297	184
1.150000	-24	40	86	-60	-115	-36	11	-16	-22	5	-77	-64	-100	-15	-29	-60	-101	30	-85	-33	-108	-21	-103	-69	-67	1	-100	-17	-75	-72	-151	-76	-105	6703	4270	-15303	-7818	-130	-3911	-16154	-735	3922	-8610	-7325	-212	2433	-11072	-13578	192
1.150833	-29	41	86	-63	-114	-36	8	-19	-21	5	-77	-67	-99	-18	-31	-62	-99	15	-88	-33	-107	-25	-107	-74	-68	-7	-102	-17	-74	-70	-149	-75	-166	6670	4262	-15214	-7479	-141	-3886	-15886	-641	3718	-8478	-7812	-484	2192	-10898	-13853	212
1.151667	-29	38	87	-60	-110	-33	11	-14	-17	7	-74	-65	-94	-15	-30	-60	-99	30	-86	-29	-103	-22	-101	-68	-75	-1	-100	-13	-81	-69	-148	-73	-321	6621	4255	-15115	-6478	-151	-3870	-15594	-566	3501	-8336	-8308	-661	1937	-10720	-14120	215
1.152500	-25	45	89	-59	-108	-30	10	-14	-19	8	-69	-61	-94	-12	-26	-55	-100	36	-84	-27	-100	-18	-99	-66	-66	0	-97	-12	-73	-67	-146	-69	-148	6540	4252	-14999	-6554	-176	-3859	-15286	-526	3265	-8191	-8809	-794	1660	-10525	-14389	232
1.153333	-27	42	86	-59	-108	-31	16	-14	-18	10	-75	-60	-95	-13	-27	-56	-100	33	-87	-28	-104	-19	-97	-65	-65	0	-99	-8	-72	-66	-147	-74	52	6445	4243	-14877	-8103	-189	-3857	-14966	-439	3013	-8038	-9306	-784	1365	-10334	-14654	300
1.154167	-27	42	88	-59	-109	-29	13	-15	-17	6	-85	-64	-97	-14	-28	-49	-98	35	-83	-30	-102	-19	-97	-67	-62	1	-101	-15	-70	-68	-146	-73	-170	6323	4223	-14741	-6907	-221	-3862	-14638	-360	2746	-7877	-9799	-1007	1060	-10142	-14910	425
1.155000	-25	38	85	-59	-108	-27	17	-12	-15	7	-72	-64	-97	-14	-27	-57	-99	34	-83	-33	-102	-19	-90	-70	-60	0	-82	-12	-73	-67	-143	-74	-154	6175	4259	-14599	-2740	-267	-3871	-14292	-322	2461	-7700	-10277	-1016	749	-9952	-15155	403
1.155833	-22	43	87	-58	-108	-33	11	-16	-18	6	-74	-66	-101	-18	-27	-55	-98	33	-85	-31	-105	-21	-98	-68	-62	-3	-101	-17	-75	-68	-148	-74	-60	6001	4289	-14451	-2056	-328	-3873	-13946	-238	2162	-7523	-10747	-1290	441	-9766	-15396	357
1.156667	-25	41	86	-62	-110	-30	9	-16	-19	5	-73	-64	-97	-17	-30	-60	-100	33	-88	-34	-109	-23	-101	-73	-65	-4	-101	-14	-76	-72	-145	-75	-28	5804	4332	-14303	-1846	-415	-3873	-13594	-118	1849	-7334	-11166	-1629	140	-9584	-15625	349
1.157500	-28	41	85	-62	-111	-33	8	-19	-22	5	-73	-64	-108	-19	-32	-55	-101	33	-85	-32	-107	-24	-100	-69	-64	-1	-97	-14	-78	-73	-149	-74	13	5591	4404	-14152	1720	-511	-3828	-13238	-62	1527	-7141	-11566	-1836	-147	-9406	-15839	304
1.158333	-26	43	87	-60	-115	-32	11	-15	-19	8	-73	-64	-97	-14	-30	-56	-100	33	-77	-32	-102	-22	-100	-70	-61	-3	-98	-13	-75	-68	-147	-74	-88	5347	4491	-14010	2455	-633	-3840	-12883	-24	1196	-6941	-11931	-1886	-424	-9219	-16043	273
1.159167	-26	45	88	-57	-110	-32	13	-15	-18	10	-70	-64	-87	-16	-28	-60	-99	35	-82	-30	-103	-21	-99	-68	-64	0	-99	-10	-72	-69	-148	-74	-177	5096	4598	-13881	3703	-781	-3807	-12540	38	860	-6740	-12261	-1997	-682	-9054	-16226	278
1.160000	-26	44	91	-56	-110	-34	16	-12	-15	10	-69	-62	-96	-14	-25	-56	-98	37	-81	-29	-107	-21	-98	-81	-59	2	-95	-11	-76	-66	-146	-86	-122	4828	4724	-13767	4864	-951	-3763	-12182	104	516	-6546	-12554	-2268	-917	-8882	-16392	270
1.160833	-22	47	91	-56	-104	-30	18	-12	-14	9	-68	-60	-94	-12	-17	-60	-98	37	-80	-31	-98	-16	-97	-65	-63	3	-96	-9	-69	-66	-144	-70	-49	4556	4866	-13669	6741	-1148	-3707	-11836	163	168	-6352	-12810	-3908	-1130	-8709	-16542	200
1.161667	-24	45	90	-55	-103	-28	16	-16	-16	8	-67	-61	-94	-12	-26	-59	-99	38	-82	-28	-101	-19	-101	-70	-63	0	-96	-7	-70	-69	-147	-74	-38	4272	5020	-13599	8768	-1382	-3645	-11505	157	-174	-6172	-13029	-4943	-1330	-8538	-16670	154
1.162500	-28	44	86	-56	-111	-33	13	-12	-21	5	-69	-15	-101	-13	-27	-61	-100	35	-85	-33	-104	-22	-99	-72	-64	0	-99	-13	-74	-70	-152	-77	-223	3984	5175	-13558	7279	-1634	-3564	-11179	164	-511	-5999	-13210	-4516	-1495	-8361	-16779	127
1.163333	-26	43	90	-58	-110	-33	13	-16	-21	6	-70	-63	-96	-14	-27	-58	-99	37	-83	-27	-103	-19	-98	-69	-70	-3	-99	-11	-72	-68	-149	-75	-178	3706	5359	-13532	6312	-1918	-3475	-10862	163	-838	-5845	-13354	-4250	-1642	-8180	-16853	99
1.164167	-27	41	88	-57	-108	-36	23	-16	-17	6	-68	-66	-98	-13	-25	-60	-101	33	-83	-31	-104	-22	-100	-68	-64	-1	-100	-12	-74	-69	-147	-76	-99	3434	5534	-13547	5635	-2222	-3379	-10556	164	-1148	-5703	-13466	-4068	-1761	-7981	-16904	94
1.165000	-26	25	87	-60	-108	-33	15	-14	-19	4	-73	-65	-97	-13	-30	-60	-101	35	-86	-32	-108	-22	-100	-87	-70	-3	-104	-16	-78	-70	-147	-75	-137	3169	5701	-13579	4743	-2558	-3279	-10265	164	-1453	-5588	-13550	-3752	-1866	-7778	-16929	55
1.165833	-28	41	85	-60	-109	-34	11	-15	-23	5	-86	-74	-99	-14	-26	-60	-103	34	-85	-33	-105	-22	-98	-69	-63	2	-98	-14	-73	-69	-144	-74	-110	2929	5864	-13643	4176	-2910	-3169	-9983	209	-1734	-5487	-13604	-3280	-1953	-7562	-16922	24
1.166667	-26	43	88	-42	-112	-32	13	-13	-21	5	-69	-65	-96	-13	-23	-59	-98	38	-82	-30	-102	-19	-97	-69	-65	0	-98	-7	-77	-67	-143	-77	-139	2697	6015	-13727	3451	-3287	-3058	-9720	233	-1999	-5414	-13642	-2792	-2026	-7335	-16894	0
1.167500	-24	40	89	-58	-105	-33	15	-12	-15	6	-68	-65	-97	-12	-25	-57	-101	35	-84	-32	-102	-23	-97	-67	-64	1	-97	-12	-74	-67	-148	-74	-168	2486	6118	-13843	2610	-3687	-2945	-9488	229	-2247	-5361	-13664	-2583	-2095	-7096	-16838	-4
1.168333	-23	42	90	-59	-107	-36	15	-13	-17	7	-70	-66	-97	-12	-25	-57	-97	38	-82	-46	-102	-17	-99	-66	-49	0	-100	-15	-74	-70	-147	-74	-148	2293	6253	-13979	1980	-4103	-2830	-9240	185	-2480	-5334	-13676	-1957	-2164	-6842	-16756	-9
1.169167	-26	42	88	-60	-112	-38	11	-12	-24	5	-73	-63	-90	-12	-27	-56	-101	35	-83	-33	-105	-22	-100	-68	-64	1	-101	-15	-73	-70	-146	-77	-121	2119	6342	-14128	1609	-4533	-2715	-9027	170	-2698	-5326	-13684	-1357	-2229	-6578	-16659	-34
1.170000	-26	41	87	-51	-111	-33	12	-14	-21	6	-69	-64	-100	-15	-30	-59	-100	35	-83	-32	-103	-22	-98	-70	-63	1	-104	-14	-76	-72	-148	-76	-138	1967	6402	-14297	1639	-4969	-2594	-8830	176	-2901	-5343	-13689	-1102	-2304	-6305	-16548	0
1.170833	-26	41	85	-60	-112	-38	10	-15	-19	6	-70	-66	-99	-16	-27	-60	-99	33	-84	-33	-108	-23	-102	-69	-62	0	-100	-17	-79	-72	-149	-76	-44	1834	6436	-14476	2656	-5416	-2467	-8658	217	-3089	-5375	-13702	-756	-2388	-6023	-16422	38
1.171667	-22	41	104	-60	-107	-35	15	-14	-18	7	-70	-64	-96	-15	-28	-58	-100	35	-84	-30	-104	-19	-98	-66	-69	-3	-98	-15	-74	-69	-147	-75	30	1722	6447	-14658	3730	-5865	-2339	-8500	205	-3273	-5427	-13714	-393	-2488	-5737	-16305	63
1.172500	-23	44	89	-59	-108	-42	13	-14	-9	9	-69	-61	-90	-10	-25	-56	-96	35	-82	-28	-104	-19	-99	-67	-62	0	-97	-12	-69	-68	-144	-74	58	1624	6428	-14868	2674	-6316	-2210	-8370	170	-3454	-5489	-13740	-108	-2608	-5452	-16159	68
1.173333	-24	42	88	-56	-109	-32	15	-13	-18	7	-69	-64	-96	-13	-29	-59	-100	33	-77	-31	-104	-21	-100	-68	-63	0	-102	-14	-75	-70	-146	-76	19	1531	6377	-15041	2798	-6766	-2075	-8265	149	-3643	-5568	-13776	260	-2753	-5172	-16016	79
1.174167	-27	36	85	-59	-112	-64	8	-18	-27	3	-75	-66	-96	-11	-27	-60	-102	32	-85	-31	-104	-22	-98	-74	-65	0	-101	-12	-73	-68	-147	-77	66	1465	6312	-15230	2722	-7208	-1935	-8182	149	-3823	-5648	-13824	508	-2923	-4891	-15916	309
1.175000	-28	68	88	-59	-108	-36	12	-14	-18	4	-72	-63	-95	-15	-29	-61	-102	33	-87	-32	-107	-22	-97	-70	-64	0	-98	-15	-73	-70	-149	-75	148	1400	6217	-15415	3356	-7627	-1785	-8129	130	-4018	-5731	-13883	787	-3117	-4623	-15808	441
1.175833	-23	44	86	-58	-108	-33	12	-15	-17	4	-75	-65	-102	-13	-29	-59	-99	33	-85	-31	-103	-22	-96	-67	-65	-4	-100	-13	-70	-69	-146	-74	120	1334	6107	-15596	5133	-8036	-1623	-8100	86	-4223	-5810	-13956	787	-3337	-4366	-15737	294
1.176667	-25	41	87	-57	-113	-36	13	-14	-18	5	-75	-63	-97	-13	-28	-59	-99	34	-86	-33	-102	-22	-97	-73	-62	-1	-98	-12	-73	-70	-144	-74	15	1309	5978	-15770	4349	-8422	-1457	-8102	86	-4442	-5886	-14029	812	-3583	-4128	-15695	258
1.177500	-22	42	85	-58	-108	-32	19	-15	-24	1	-73	-65	-96	-16	-27	-61	-100	33	-86	-32	-103	-22	-95	-69	-65	-6	-100	-12	-73	-70	-147	-74	121	1272	5839	-15938	4102	-8784	-1279	-8129	72	-4681	-5947	-14112	1437	-3854	-3907	-15655	239
1.178333	-25	41	88	-60	-108	-32	13	-14	-17	6	-72	-62	-94	-13	-26	-58	-100	36	-85	-31	-101	-30	-97	-68	-63	0	-98	-11	-73	-70	-147	-73	-152	1244	5683	-16102	3660	-9119	-1093	-8191	53	-4937	-5989	-14194	1299	-4148	-3698	-15662	192
1.179167	-24	42	89	-56	-97	-31	13	-15	-17	6	-66	-62	-95	-14	-26	-58	-95	37	-84	-30	-103	-21	-93	-67	-59	0	-96	-12	-70	-70	-145	-55	7	1218	5514	-16258	2796	-9423	-897	-8279	45	-5214	-6018	-14279	1236	-4466	-3513	-15687	71
1.180000	-23	43	91	-60	-104	-30	15	-13	-15	7	-72	-61	-94	-12	-24	-57	-96	37	-83	-32	-102	-18	-94	-66	-60	1	-96	-9	-65	-67	-142	-69	0	1208	5335	-16410	1372	-9681	-700	-8397	10	-5511	-6023	-14365	1239	-4795	-3345	-15753	-118
1.180833	-23	44	91	-57	-105	-28	15	-12	-12	6	-70	-63	-112	-11	-25	-55	-96	39	-85	-31	-99	-19	-95	-68	-60	2	-97	-10	-74	-69	-145	-72	4	1194	5152	-16565	-367	-9909	-495	-8545	-11	-5832	-6003	-14447	1184	-5140	-3191	-15849	-210
1.181667	-24	45	91	-60	-111	-32	11	-13	-19	4	-73	-65	-96	-14	-28	-60	-101	35	-87	-32	-111	-26	-101	-70	-83	-4	-102	-12	-75	-72	-149	-76	17	1183	4960	-16719	-1326	-10108	-290	-8724	-53	-6179	-5954	-14521	1088	-5486	-3052	-15982	-279
1.182500	-30	39	85	-63	-109	-41	5	-42	-24	0	-78	-70	-103	-23	-35	-63	-105	32	-90	-34	-109	-25	-101	-72	-67	-4	-100	-15	-75	-83	-150	-78	33	1188	4763	-16871	-2434	-10261	-76	-8921	-77	-6539	-5874	-14598	1593	-5848	-2919	-16142	-319
1.183333	-25	39	88	-63	-114	-39	9	-18	-17	2	-74	-68	-95	-17	-29	-61	-104	34	-87	-33	-107	-27	-101	-72	-64	-5	-101	-13	-74	-74	-149	-79	24	1205	4566	-17025	-3690	-10376	139	-9141	-62	-6914	-5765	-14655	2732	-6199	-2787	-16318	-300
1.184167	-26	38	94	-61	-110	-43	11	-17	-19	3	-74	-66	-99	-18	-30	-60	-100	30	-86	-33	-103	-23	-98	-69	-66	-1	-99	-13	-66	-74	-150	-77	70	1231	4368	-17178	-4697	-10454	357	-9377	-130	-7298	-5621	-14703	3328	-6543	-2659	-16524	-223
1.185000	-26	41	86	-61	-113	-35	7	-18	-17	4	-74	-67	-99	-18	-28	-60	-100	35	-91	-34	-100	-27	-102	-69	-65	-3	-100	-12	-77	-69	-149	-76	28	1264	4170	-17339	-5262	-10500	577	-9632	-237	-7694	-5446	-14739	2875	-6880	-2519	-16734	-165
1.185833	-26	43	90	-59	-112	-32	11	-21	-15	7	-72	-64	-96	-15	-27	-59	-98	35	-84	-29	-105	-23	-98	-66	-65	0	-100	-10	-74	-69	-147	-78	59	1325	3970	-17495	-5892	-10516	803	-9900	-327	-8097	-5236	-14767	2671	-7199	-2368	-16955	-173
1.186667	-29	41	89	-58	-109	-33	13	-16	-19	8	-70	-61	-94	-14	-27	-59	-97	37	-84	-29	-107	-23	-101	-69	-44	0	-98	-11	-70	-70	-148	-74	-22	1366	3774	-17660	-8318	-10515	1028	-10183	-383	-8500	-4985	-14782	2420	-7503	-2200	-17161	-195
1.187500	-22	41	88	-56	-110	-33	10	-15	-18	9	-72	-64	-99	-13	-28	-61	-99	36	-82	-34	-103	-21	-99	-67	-63	0	-99	-15	-69	-70	-145	-77	-18	1425	3571	-17820	-8754	-10489	1257	-10472	-424	-8901	-4734	-14786	2031	-7787	-2017	-17360	-206
1.188333	-24	43	90	-57	-111	-32	13	-14	-18	6	-70	-63	-96	-14	-32	-60	-100	51	-84	-32	-103	-23	-100	-72	-68	-1	-98	-12	-70	-70	-147	-78	95	1498	3376	-17982	-6748	-10454	1484	-10773	-574	-9292	-4442	-14779	1921	-8053	-1812	-17532	-286
1.189167	-26	40	88	-60	-113	-33	10	-17	-18	6	-73	-66	-98	-16	-29	-60	-102	32	-85	-31	-107	-26	-101	-68	-63	0	-104	-14	-76	-68	-142	-77	-77	1575	3181	-18142	-6139	-10418	1740	-11071	-757	-9668	-4123	-14762	1610	-8297	-1567	-17663	-405
1.190000	-24	36	85	-60	-110	-36	10	-19	-22	2	-75	-67	-100	-18	-30	-61	-104	33	-86	-5	-107	-24	-103	-73	-72	-6	-104	-15	-77	-72	-151	-80	-406	1655	2988	-18297	-5133	-10385	1999	-11390	-907	-10036	-3787	-14730	1083	-8526	-1304	-17748	-387
1.190833	-34	36	81	-64	-113	-38	11	-23	-26	-4	-79	-68	-103	-19	-34	-63	-108	29	-87	-35	-105	-26	-107	-72	-67	-5	-104	-15	-73	-75	-150	-75	-35	1738	2800	-18433	-4170	-10364	2283	-11702	-959	-10377	-3417	-14692	1369	-8727	-1002	-17767	-352
1.191667	-27	40	85	-61	-110	-35	9	-17	-22	4	-78	-64	-99	-18	-38	-60	-100	33	-84	-35	-107	-23	-101	-69	-66	-1	-102	-16	-74	-69	-146	-74	-171	1827	2618	-18561	-3490	-10368	2588	-12015	-988	-10672	-3040	-14652	862	-8910	-669	-17712	-394
1.192500	-26	41	91	-57	-108	-31	13	-14	-17	6	-72	-64	-93	-12	-25	-57	-100	32	-86	-32	-104	-19	-90	-66	-63	-1	-99	-3	-72	-67	-145	-73	-153	1909	2431	-18673	-2750	-10372	2916	-12331	-1040	-10981	-2644	-14575	618	-9078	-315	-17583	-353
1.193333	-23	43	90	-57	-109	-34	18	-11	-16	7	-70	-64	-100	-25	-26	-56	-99	36	-83	-30	-103	-23	-98	-67	-65	-1	-99	-13	-74	-69	-147	-72	-39	1986	2247	-18789	-2334	-10422	3267	-12651	-1092	-11244	-2235	-14500	473	-9246	61	-17367	-256
1.194167	-23	43	91	-59	-109	-31	16	-14	-17	8	-70	-63	-96	-13	-27	-55	-99	36	-84	-32	-105	-21	-99	-70	-60	1	-99	-12	-70	-73	-144	-73	-87	2055	2063	-18843	-1926	-10507	3649	-12978	-1131	-11478	-1814	-14412	299	-9402	457	-17059	1
1.195000	-26	43	90	-57	-111	-32	16	-14	-17	6	-73	-65	-100	-13	-30	-55	-98	34	-80	-30	-104	-21	-102	-66	-64	0	-100	-14	-72	-70	-144	-73	-216	2112	1873	-18897	-1367	-10629	4058	-13306	-1119	-11683	-1381	-14325	19	-9556	860	-16660	263
1.195833	-23	44	88	-58	-118	-31	17	-15	-14	8	-70	-63	-95	-12	-26	-53	-97	34	-84	-30	-102	-19	-100	-68	-63	2	-97	-12	-72	-68	-151	-72	-147	2158	1680	-18932	-917	-10796	4505	-13639	-1014	-11854	-938	-14218	202	-9713	1264	-16174	183
1.196667	-22	45	91	-56	-107	-34	16	-14	-16	7	-70	-64	-91	-13	-29	-55	-97	39	-83	-30	-101	-21	-100	-65	-61	1	-99	-15	-73	-70	-144	-72	-234	2190	1479	-18946	-606	-11002	4983	-13970	-873	-11997	-488	-14130	138	-9882	1661	-15599	102
1.197500	-25	42	90	-60	-108	-34	12	-14	-18	7	-72	-64	-96	-16	-26	-57	-100	36	-83	-32	-104	-21	-100	-70	-63	13	-98	-15	-74	-69	-143	-73	10	2204	1260	-18944	-306	-11255	5487	-14313	-868	-12116	-34	-13997	82	-10056	2048	-14941	80
1.198333	-23	45	87	-57	-108	-31	17	-14	-19	8	-70	-67	-96	-30	-29	-56	-100	32	-82	-30	-105	-22	-98	-70	-64	-1	-99	-16	-76	-70	-149	-76	109	2202	1028	-18923	-62	-11539	6009	-14651	-820	-12200	422	-13883	-131	-10254	2404	-14211	53
1.199167	-25	42	88	-60	-113	-39	12	-16	-16	5	-72	-63	-96	-15	-26	-56	-97	10	-84	-30	-104	-18	-98	-70	-67	1	-97	-13	-69	-66	-142	-72	78	2189	781	-18884	143	-11853	6555	-14989	-590	-12259	888	-13759	-231	-10460	2737	-13433	39
1.200000	-21	43	90	-57	-105	-30	18	-12	-14	9	-67	-64	-94	-14	-43	-51	-100	39	-80	-29	-101	-21	-96	-68	-61	1	-97	-12	-70	-67	-144	-74	46	2153	516	-18836	234	-12189	7116	-15321	-424	-12292	1355	-13638	-424	-10688	3023	-12591	24
1.200833	-24	51	91	-56	-104	-29	15	-15	-15	13	-69	-58	-94	-12	-26	-52	-97	39	-80	-26	-101	-19	-96	-67	-62	1	-96	-10	-73	-56	-110	-69	-26	2104	222	-18782	385	-12552	7662	-15654	-498	-12306	1818	-13522	-583	-10937	3266	-11728	41
1.201667	-24	44	90	-58	-108	-30	16	-12	-16	9	-69	-61	-98	-12	-28	-48	-99	37	-88	-28	-103	-18	-97	-69	-62	0	-99	-11	-72	-68	-146	-75	16	2026	-101	-18721	495	-12917	8197	-15976	-849	-12299	2272	-13407	-480	-11207	3448	-10863	33
1.202500	-21	42	88	-58	-108	-34	11	-17	-19	6	-75	-63	-96	-14	-29	-59	-100	35	-82	-30	-105	-21	-95	-73	-65	-3	-98	-14	-73	-70	-147	-77	124	1939	-457	-18659	515	-13284	8704	-16283	-909	-12275	2719	-13298	-840	-11502	3570	-9994	38
1.203333	-28	37	89	-59	-117	-30	15	-16	-21	8	-58	-65	-96	-14	-28	-58	-100	33	-83	-31	-103	-22	-97	-69	-66	0	-99	-13	-73	-70	-145	-82	-159	1832	-840	-18563	712	-13655	9175	-16565	-1743	-12234	3144	-13198	-1605	-11804	3633	-9157	53
1.204167	-28	40	90	-57	-108	-30	16	-15	-19	4	-70	-61	-95	-12	-28	-56	-100	35	-81	-29	-103	-18	-97	-72	-66	-4	-113	-11	-76	-69	-147	-75	60	1717	-1253	-18540	872	-13942	9588	-16832	-2570	-12181	3551	-13103	-993	-12131	3622	-8355	51
1.205000	-27	40	89	-58	-110	-31	13	-14	-16	8	-78	-61	-93	-11	-26	-57	-95	36	-81	-26	-103	-21	-98	-67	-62	1	-98	-11	-72	-69	-144	-73	-107	1582	-1704	-18488	896	-14216	9946	-17066	-1650	-12100	3942	-13019	-1190	-12465	3552	-7616	45
1.205833	-23	38	95	-58	-110	-30	15	-13	-17	8	-73	-63	-95	-10	-28	-56	-96	37	-81	-29	-103	-18	-97	-70	-60	1	-100	-6	-70	-67	-144	-73	-64	1434	-2183	-18445	1207	-14449	10225	-17273	-887	-12045	4305	-12953	-1195	-12807	3415	-6947	25
1.206667	-25	42	88	-58	-111	-35	13	-13	-17	6	-74	-68	-98	-14	-27	-79	-99	30	-84	-31	-105	-22	-96	-68	-65	0	-97	-13	-74	-73	-144	-75	18	1266	-2703	-18415	1474	-14630	10435	-17444	-516	-11977	4638	-12895	-1012	-13158	3213	-6364	5
1.207500	-29	71	87	-61	-110	-35	10	-17	-21	4	-74	-68	-96	-15	-29	-58	-99	35	-86	-34	-103	-19	-97	-68	-62	0	-91	-12	-77	-69	-146	-73	74	1086	-3248	-18391	1283	-14737	10519	-17573	63	-11905	4930	-12853	-815	-13493	2962	-5870	-26
1.208333	-27	38	90	-60	-109	-31	-10	-15	-16	8	-77	-68	-97	-13	-26	-56	-98	36	-87	-32	-104	-23	-99	-70	-63	0	-98	-13	-72	-69	-147	-76	-4	888	-3827	-18383	1196	-14775	10523	-17660	458	-11840	5188	-12822	-889	-13835	2655	-5481	-44
1.209167	-25	41	89	-57	-114	-32	15	-14	-18	5	-73	-66	-96	-15	-26	-58	-99	32	-80	-30	-104	-22	-97	-69	-63	-1	-100	-15	-75	-70	-145	-75	-5	679	-4422	-18378	1346	-14739	10430	-17696	774	-11782	5402	-12809	-475	-14161	2308	-5199	-83
1.210000	-29	40	86	-61	-115	-35	15	-14	-19	19	-73	-67	-98	-3	-30	-59	-98	35	-85	-31	-109	-23	-99	-70	-64	0	-101	-14	-76	-68	-146	-74	-93	456	-5038	-18390	1491	-14633	10236	-17670	1070	-11741	5576	-12810	-537	-14467	1930	-5033	-111
1.210833	-27	39	87	-59	-112	-42	10	-15	-18	6	-74	-69	-101	-18	-28	-60	-100	34	-87	-33	-108	-24	-100	-70	-64	0	-101	-14	-77	-73	-138	-73	-98	222	-5664	-18412	1742	-14449	9953	-17627	1299	-11717	5705	-12825	-493	-14756	1528	-4970	-129
1.211667	-26	41	88	-61	-113	-34	11	-13	-30	7	-75	-63	-94	-14	-19	-58	-97	33	-84	-29	-107	-23	-98	-67	-65	0	-97	-12	-72	-68	-143	-73	-265	-26	-6290	-18455	1561	-14202	9580	-17519	1468	-11704	5798	-12848	-477	-15014	1121	-5009	-158
1.212500	-24	45	90	-57	-105	-30	13	-11	-15	8	-70	-62	-97	-15	-26	-57	-95	36	-83	-31	-100	-21	-95	-66	-66	2	-92	-12	-73	-68	-144	-70	-288	-289	-6923	-18473	1318	-13888	9138	-17357	1645	-11723	5846	-12882	-462	-15249	730	-5153	-162
1.213333	-18	47	91	-58	-109	-30	15	-16	-16	7	-48	-60	-94	-13	-23	-55	-96	33	-82	-29	-104	-21	-96	-65	-61	0	-96	-11	-72	-74	-143	-69	-214	-568	-7541	-18509	1404	-13531	8630	-17153	1833	-11772	5859	-12928	-228	-15460	317	-5389	-139
1.214167	-33	43	89	-57	-107	-30	16	-11	-16	8	-69	-62	-97	-16	-27	-59	-98	36	-90	-30	-102	-19	-97	-66	-62	2	-97	-12	-72	-69	-147	-72	-96	-850	-8141	-18554	1722	-13142	8078	-16903	2014	-11855	5835	-12975	-125	-15644	-57	-5701	-73
1.215000	-24	42	89	-57	-111	-30	11	-14	-11	4	-72	-74	-98	-12	-29	-58	-100	33	-87	-33	-105	-24	-101	-72	-66	-3	-99	-14	-70	-70	-149	-77	-151	-1145	-8707	-18602	2152	-12732	7490	-16612	2138	-11972	5781	-13023	-170	-15806	-401	-6079	-27
1.215833	-26	37	75	-62	-113	-34	10	-17	-21	2	-75	-67	-96	-18	-28	-62	-103	32	-86	-32	-103	-23	-97	-68	-66	-3	-97	-11	-72	-69	-145	-78	-170	-1440	-9228	-18647	1911	-12311	6885	-16274	2216	-12121	5702	-13062	-78	-15939	-699	-6495	-34
1.216667	-26	42	88	-62	-110	-32	11	-19	-17	5	-73	-67	-97	-16	-53	-62	-99	29	-88	-31	-104	-24	-102	-68	-64	-5	-99	-17	-72	-68	-146	-75	-434	-1743	-9704	-18713	1671	-11903	6280	-15895	2216	-12314	5601	-13091	-532	-16053	-941	-6971	-49
1.217500	-26	33	87	-59	-109	-34	13	-16	-16	4	-72	-66	-97	-14	-30	-61	-100	26	-85	-31	-104	-25	-100	-68	-67	0	-98	-13	-75	-70	-146	-73	-291	-2045	-10119	-18734	1769	-11519	5691	-15490	2173	-12535	5490	-13104	110	-16155	-1133	-7459	-57
1.218333	-25	41	86	-61	-83	-32	15	-16	-17	-23	-74	-64	-93	-16	-28	-57	-100	33	-87	-32	-105	-22	-97	-69	-64	-3	-98	-11	-73	-67	-148	-70	-169	-2344	-10463	-18774	1509	-11177	5135	-15049	2188	-12793	5365	-13095	127	-16245	-1255	-7949	-47
1.219167	-23	42	87	-59	-108	-31	13	-12	-16	9	-70	-63	-95	-12	-27	-58	-98	32	-88	-30	-105	-18	-98	-66	-60	0	-97	-12	-72	-69	-146	-75	-306	-2639	-10732	-18815	1449	-10890	4624	-14585	2508	-13076	5238	-13049	55	-16333	-1314	-8436	-53
1.220000	-24	45	91	-59	-107	-30	13	-14	-15	8	-73	-62	-99	-12	-27	-58	-96	33	-83	-31	-102	-21	-97	-69	-62	-4	-99	-12	-72	-68	-144	-74	-217	-2926	-10926	-18840	1416	-10666	4168	-14105	3759	-13390	5104	-12988	96	-16406	-1302	-8905	-98
1.220833	-24	42	87	-52	-104	-30	15	-13	-13	7	-70	-62	-95	-10	-25	-58	-96	29	-86	-31	-102	-21	-96	-66	-59	-3	-102	-9	-68	-67	-133	-72	-35	-3213	-11044	-18872	1313	-10513	3771	-13606	4623	-13723	4973	-12882	278	-16490	-1221	-9335	-297
1.221667	-22	41	86	-59	-103	-31	15	-16	-27	-5	-75	-64	-94	-10	-27	-31	-97	33	-90	-32	-101	-22	-99	-69	-63	-1	-103	-14	-73	-73	-148	-74	-180	-3490	-11086	-18899	1010	-10433	3439	-13099	3725	-14062	4841	-12747	35	-16583	-1073	-9730	-572
1.222500	-28	37	85	-63	-112	-34	10	-16	-21	3	-75	-66	-97	-13	-32	-62	-102	29	-97	-38	-112	-24	-101	-75	-64	-4	-101	-15	-76	-76	-152	-78	-77	-3762	-11050	-18921	267	-10449	3186	-12586	2811	-14407	4711	-12569	116	-16684	-853	-10069	-550
1.223333	-28	35	85	-58	-113	-40	7	-14	-21	3	-77	-70	-102	-17	-32	-63	-103	26	-90	-39	-108	-26	-102	-74	-66	-6	-104	-21	-78	-70	-152	-78	-10	-4025	-10946	-18958	-12	-10528	3005	-12078	2317	-14728	4584	-12349	241	-16792	-568	-10367	-383
1.224167	-30	34	82	-67	-114	-41	7	-21	-24	0	-78	-68	-103	-17	-34	-63	-104	20	-87	-39	-110	-26	-102	-73	-65	-4	-101	-16	-75	-72	-152	-78	-29	-4277	-10778	-18941	428	-10678	2903	-11572	1781	-15034	4459	-12084	-25	-16911	-220	-10599	-333
1.225000	-30	36	85	-62	-112	-35	9	-18	-21	-10	-76	-66	-100	-18	-33	-60	-102	33	-85	-35	-107	-25	-104	-70	-64	-1	-103	-15	-78	-77	-153	-77	-137	-4522	-10556	-18942	768	-10881	2875	-11075	1342	-15308	4334	-11787	-218	-17041	179	-10776	-309
1.225833	-24	39	86	-60	-113	-36	10	-16	-19	6	-76	-67	-96	-13	-30	-58	-100	33	-87	-33	-105	-26	-101	-66	-62	-3	-100	-13	-75	-70	-147	-77	-180	-4763	-10290	-18939	878	-11167	2908	-10597	1003	-15542	4203	-11450	-25	-17177	622	-10896	-243
1.226667	-26	37	88	-61	-109	-33	13	-15	-17	5	-78	-65	-100	-13	-30	-59	-98	34	-84	-32	-107	-21	-98	-70	-62	0	-99	-12	-73	-70	-149	-76	-101	-5001	-9989	-18942	1554	-11482	3001	-10150	672	-15720	4063	-11087	-79	-17319	1093	-10962	-222
1.227500	-25	41	89	-61	-112	-33	7	-15	-19	6	-70	-63	-97	-14	-29	-58	-95	35	-86	-28	-109	-26	-102	-70	-62	0	-100	-13	-75	-72	-147	-75	-93	-5233	-9667	-18917	4658	-11828	3146	-9714	334	-15842	3916	-10700	-61	-17460	1592	-10979	-176
1.228333	-26	38	88	-62	-109	-32	10	-16	-17	7	-78	-63	-96	-14	-30	-58	-97	32	-83	-33	-103	-22	-99	-69	-66	-1	-99	-13	-77	-70	-147	-76	-82	-5465	-9331	-18894	5592	-12190	3332	-9317	-68	-15890	3752	-10295	97	-17596	2097	-10960	-127
1.229167	-26	39	88	-61	-109	-33	12	-21	-17	5	-72	-64	-97	-13	-30	-58	-98	34	-87	-33	-105	-22	-103	-72	-66	0	-100	-13	-70	-73	-147	-76	20	-5689	-8989	-18867	2227	-12560	3547	-8956	-487	-15870	3574	-9875	292	-17712	2605	-10895	-108
1.230000	-25	38	90	-59	-110	-33	12	-15	-13	6	-73	-70	-98	-15	-30	-58	-100	35	-85	-32	-107	-22	-99	-70	-64	-1	-100	-15	-73	-69	-149	-78	-132	-5914	-8655	-18835	-987	-12907	3782	-8634	-755	-15771	3375	-9448	58	-17818	3092	-10814	-86
1.230833	-29	39	91	-60	-113	-34	8	-19	-23	6	-75	-65	-98	-16	-30	-60	-100	34	-86	-32	-108	-23	-103	-72	-67	5	-100	-12	-76	-72	-151	-76	-59	-6131	-8330	-18799	-1878	-13245	4032	-8349	-866	-15595	3156	-9022	170	-17891	3549	-10688	-49
1.231667	-28	41	88	-59	-111	-32	12	-11	-18	6	-73	-69	-98	-18	-30	-62	-99	35	-85	-34	-108	-23	-103	-68	-65	-3	-99	-14	-74	-73	-149	-90	155	-6333	-8018	-18756	-515	-13541	4288	-8107	-1016	-15337	2919	-8608	175	-17922	3960	-10583	-26
1.232500	-26	42	87	-61	-109	-34	12	-18	-21	4	-76	-65	-98	-14	-28	-55	-87	39	-84	-30	-108	-19	-100	-66	-66	0	-99	-11	-68	-67	-143	-70	-88	-6552	-7722	-18702	-210	-13801	4549	-7905	-1153	-15011	2668	-8203	-47	-17912	4328	-10451	33
1.233333	-22	39	90	-56	-110	-30	16	-13	-13	7	-73	-62	-94	-13	-28	-55	-98	37	-88	-32	-102	-19	-98	-65	-62	2	-98	-12	-77	-68	-144	-86	-113	-6752	-7451	-18652	-634	-14016	4760	-7749	-1238	-14618	2397	-7820	62	-17858	4620	-10322	47
1.234167	-23	43	90	-56	-108	-30	15	-14	-17	6	-73	-62	-96	-13	-27	-56	-98	37	-82	-28	-102	-28	-100	-66	-63	0	-100	-12	-74	-68	-146	-74	-33	-6940	-7196	-18598	-779	-14181	4960	-7637	-1246	-14169	2108	-7448	162	-17751	4840	-10201	53
1.235000	-28	41	86	-57	-109	-31	4	-11	-17	8	-93	-60	-90	-13	-28	-57	-101	36	-83	-31	-105	-18	-98	-69	-62	2	-98	-11	-77	-69	-144	-73	-97	-7127	-6958	-18546	-990	-14305	5134	-7567	-1187	-13671	1812	-7100	-57	-17590	4989	-10088	71
1.235833	-19	44	90	-55	-110	-33	15	-13	-17	7	-73	-62	-95	-14	-26	-57	-98	36	-81	-32	-107	-21	-100	-67	-65	-1	-99	-13	-74	-70	-141	-70	-18	-7293	-6728	-18486	-428	-14370	5272	-7525	-1246	-13136	1505	-6777	17	-17371	5041	-9987	67
1.236667	-24	41	88	-60	-111	-29	26	-22	-17	6	-68	-63	-103	-13	-28	-53	-101	37	-86	-32	-104	-21	-99	-66	-65	0	-100	-11	-73	-68	-143	-70	75	-7455	-6511	-18430	786	-14388	5365	-7524	-1240	-12583	1204	-6467	364	-17101	5032	-9905	76
1.237500	-25	45	89	-57	-107	-29	15	-12	-17	8	-70	-62	-96	-14	-27	-57	-97	37	-85	-30	-102	-17	-100	-70	-60	1	-99	-13	-70	-70	-142	-69	12	-7596	-6292	-18375	622	-14394	5417	-7553	-956	-12019	903	-6180	389	-16781	4928	-9840	101
1.238333	-24	43	91	-55	-105	-30	13	-13	-15	9	-67	-59	-94	-15	-26	-56	-96	37	-83	-32	-104	-21	-96	-66	-62	0	-96	-11	-72	-80	-142	-67	61	-7728	-6075	-18325	-202	-14361	5421	-7606	-711	-11462	607	-5916	295	-16411	4740	-9791	146
1.239167	-23	47	90	-56	-105	-29	17	-11	-17	8	-69	-63	-93	-11	-19	-53	-96	38	-83	-29	-102	-17	-97	-68	-62	0	-96	-11	-75	-69	-144	-68	-44	-7845	-5852	-18279	-117	-14314	5379	-7686	-667	-10927	326	-5661	229	-16007	4477	-9765	195
1.240000	-24	46	90	-58	-109	-33	26	-10	-16	6	-69	-57	-94	-12	-29	-55	-101	34	-84	-31	-104	-23	-100	-68	-64	0	-98	-12	-73	-70	-144	-73	-44	-7947	-5619	-18239	-292	-14263	5281	-7789	-769	-10426	59	-5423	213	-15573	4146	-9752	177
1.240833	-25	43	89	-55	-114	-33	11	-13	-17	7	-70	-65	-96	-14	-28	-57	-98	37	-85	-30	-103	-16	-95	-66	-60	1	-120	-11	-72	-69	-142	-69	52	-8036	-5381	-18202	-550	-14207	5141	-7899	-991	-9971	-189	-5191	237	-15118	3761	-9752	164
1.241667	-26	42	89	-58	-110	-43	11	-12	-21	51	-67	-63	-100	-16	-26	-60	-100	33	-84	-32	-107	-24	-100	-69	-64	0	-97	-11	-74	-67	-144	-74	-8	-8105	-5127	-18175	-621	-14171	4944	-8032	-1288	-9576	-421	-4977	-956	-14659	3327	-9773	182
1.242500	-28	42	87	-59	-112	-34	11	-14	-18	3	-74	-65	-101	-18	-32	-63	-98	26	-86	-44	-111	-24	-100	-72	-66	-3	-99	-16	-77	-75	-149	-76	-6	-8160	-4863	-18152	-736	-14154	4704	-8169	-1413	-9255	-620	-4773	-3605	-14204	2854	-9806	195
1.243333	-25	43	87	-62	-100	-34	13	-15	-18	4	-73	-64	-96	-15	-27	-59	-99	29	-86	-33	-104	-24	-100	-70	-63	-5	-101	-12	-72	-72	-138	-74	-119	-8200	-4589	-18132	-925	-14168	4419	-8316	-1435	-9004	-817	-4578	-3580	-13757	2357	-9844	195
1.244167	-25	40	90	-59	-110	-32	17	-16	-19	4	-72	-64	-98	-19	-31	-61	-113	33	-84	-18	-104	-26	-98	-68	-66	0	-99	-10	-76	-70	-146	-76	-188	-8216	-4307	-18120	-1010	-14211	4092	-8466	-1613	-8844	-988	-4397	-2114	-13341	1832	-9897	163
1.245000	-23	41	89	-60	-133	-32	13	-15	-26	5	-69	-63	-97	-12	-29	-59	-98	34	-86	-32	-104	-25	-98	-69	-65	-1	-98	-13	-73	-70	-146	-73	107	-8217	-4025	-18109	-1081	-14299	3728	-8620	-1623	-8767	-1150	-4232	-1626	-12961	1329	-9956	185
1.245833	-27	41	87	-57	-109	-30	13	-13	-18	5	-70	-61	-96	-15	-26	-60	-99	32	-85	-31	-104	-21	-97	-69	-73	0	-97	-10	-69	-69	-145	-75	-152	-8195	-3749	-18098	-1012	-14421	3326	-8778	-1469	-8784	-1295	-4089	-1241	-12632	818	-10026	193
1.246667	-25	41	89	-57	-104	-30	7	-14	-16	6	-70	-42	-94	-12	-25	-58	-97	34	-82	-28	-101	-17	-96	-69	-64	-1	-96	-8	-68	-66	-141	-74	-41	-8154	-3481	-18091	-844	-14597	2895	-8935	-1434	-8889	-1431	-3972	-875	-12367	328	-10097	179
1.247500	-29	42	88	-59	-109	-32	15	-15	-22	6	-69	-61	-97	-13	-28	-59	-98	17	-85	-30	-104	-40	-98	-68	-65	0	-97	-11	-72	-70	-144	-76	-33	-8096	-3230	-18088	-714	-14798	2441	-9092	-1421	-9072	-1559	-3888	-1076	-12158	-133	-10176	164
1.248333	4	40	86	-60	-111	-34	-4	-14	-21	3	-74	-65	-94	-14	-31	-59	-101	29	-85	-30	-104	-24	-101	-72	-66	-7	-98	-15	-74	-73	-138	-80	-81	-8018	-3002	-18084	-681	-15042	1971	-9246	-1384	-9345	-1689	-3842	-878	-12029	-582	-10262	124
1.249167	-28	36	81	-63	-112	-39	9	-18	-19	5	-77	-65	-99	-17	-30	-63	-104	28	-87	-10	-103	-24	-99	-68	-64	-1	-99	-13	-72	-72	-147	-77	7	-7910	-2801	-18080	-443	-15311	1502	-9393	-1255	-9672	-1816	-3835	412	-11970	-978	-10349	101
1.250000	-25	41	86	-61	-112	-35	11	-16	-40	6	-77	-63	-96	-16	-30	-62	-101	30	-88	-32	-108	-26	-102	-72	-66	-5	-102	-17	-76	-74	-149	-79	-27	-7783	-2627	-18075	-229	-15586	1039	-9537	-1014	-10071	-1939	-3876	3291	-11997	-1345	-10445	84
1.250833	-28	38	81	-62	-112	-38	11	-17	-18	2	-74	-66	-97	-18	-30	-61	-101	29	-88	-35	-109	-24	-111	-59	-67	-4	-101	-18	-75	-74	-147	-79	-77	-7636	-2492	-18066	10	-15913	585	-9672	-847	-10511	-2057	-3966	5162	-12096	-1668	-10540	62
1.251667	-25	41	85	-62	-111	-32	12	-24	-18	3	-74	-65	-99	-15	-32	-60	-101	33	-85	-30	-105	-24	-102	-67	-67	-1	-101	-13	-77	-73	-146	-75	-30	-7465	-2380	-18053	131	-16230	156	-9790	-618	-10984	-2175	-4110	3846	-12272	-1940	-10638	59
1.252500	-24	44	88	-61	-113	-29	13	-13	-17	9	-70	-63	-96	-13	-27	-55	-102	43	-85	-32	-103	-21	-102	-68	-61	0	-99	-11	-70	-69	-145	-74	-174	-7277	-2319	-18042	-848	-16547	-238	-9902	-212	-11485	-2287	-4306	3007	-12522	-2174	-10744	53
1.253333	-26	42	88	-57	-91	-30	16	-13	-17	9	-72	-64	-94	-12	-27	-60	-95	35	-84	-30	-100	-19	-101	-67	-61	0	-98	-15	-94	-72	-150	-74	-127	-7071	-2290	-18023	-1967	-16857	-595	-10002	-169	-11993	-2399	-4564	3491	-12844	-2369	-10850	29
1.254167	-23	42	86	-61	-110	-32	13	-15	-18	7	-69	-60	-97	-11	-29	-59	-99	22	-85	-31	-109	-23	-103	-63	-62	0	-99	-12	-73	-69	-147	-73	59	-6849	-2298	-18012	-4646	-17155	-895	-10091	-214	-12506	-2501	-4887	3210	-13219	-2522	-10959	10
1.255000	-25	44	88	-59	-109	-19	17	-24	-16	7	-63	-63	-95	-13	-29	-58	-98	34	-87	-30	-100	-21	-101	-68	-63	-1	-98	-13	-75	-77	-148	-73	119	-6614	-2346	-17993	-5520	-17427	-1143	-10169	-119	-13013	-2596	-5261	2214	-13643	-2645	-11059	-14
1.255833	-22	43	86	-62	-112	-32	12	-14	-17	7	-73	-64	-95	-13	-29	-46	-100	35	-86	-33	-100	-36	-107	-69	-62	-1	-98	-11	-72	-67	-150	-75	24	-6372	-2392	-17981	-2322	-17683	-1332	-10236	-97	-13503	-2671	-5689	456	-14096	-2726	-11155	-26
1.256667	-26	42	86	-83	-112	-34	3	-14	0	7	-75	-67	-98	-19	-31	-62	-101	32	-87	-35	-108	-24	-103	-69	-66	-4	-101	-17	-77	-74	-153	-76	20	-6136	-2474	-17973	-1589	-17908	-1442	-10299	-122	-13968	-2736	-6170	-1534	-14593	-2788	-11251	-60
1.257500	-30	40	81	-66	-116	-38	9	-17	-24	3	-74	-65	-97	-16	-31	-65	-115	32	-90	-35	-107	-24	-104	-68	-65	-5	-100	-14	-74	-69	-151	-74	-149	-5877	-2567	-17957	-1755	-18098	-1485	-10350	-141	-14400	-2773	-6683	-3893	-15085	-2818	-11327	-69
1.258333	-27	44	71	-60	-109	-36	12	-15	-18	5	-73	-63	-98	-18	-30	-62	-99	34	-86	-34	-107	-23	-101	-60	-63	0	-100	0	-74	-70	-150	-76	88	-5626	-2667	-17948	-1203	-18255	-1455	-10400	-130	-14800	-2786	-7245	-4675	-15580	-2831	-11396	-49
1.259167	-24	44	88	-60	-110	-32	13	-14	-19	6	-70	-61	-97	9	-28	-58	-100	36	-81	-33	-103	-21	-99	-68	-64	1	-100	-12	-72	-69	-146	-72	-107	-5380	-2769	-17940	-1410	-18383	-1356	-10431	-198	-15167	-2777	-7841	-4879	-16066	-2820	-11455	-10
1.260000	-24	42	91	-60	-109	-36	13	-11	-25	5	-72	-63	-96	-15	-29	-60	-97	32	-85	-32	-101	-19	-98	-68	-62	-1	-98	-12	-70	-68	-147	-74	-81	-5136	-2869	-17936	-1816	-18482	-1188	-10519	-274	-15503	-2747	-8465	-4799	-16527	-2818	-11505	115
1.260833	-1	46	92	-57	-105	-33	15	-10	-14	8	-69	-62	-97	-15	-24	-56	-96	35	-84	-30	-102	-19	-98	-67	-62	3	-93	-11	-74	-68	-145	-68	-62	-4914	-2955	-17931	-2047	-18559	-957	-10601	-269	-15803	-2684	-9107	-5082	-16960	-2808	-11548	248
1.261667	-22	44	89	-60	-108	-34	13	-10	-14	9	-72	-62	-95	-14	-28	-59	-99	34	-85	-34	-102	-19	-101	-65	-62	0	-98	-13	-73	-70	-147	-74	3	-4706	-3028	-17936	-2831	-18619	-667	-10710	-305	-16077	-2606	-9763	-3987	-17350	-2801	-11598	172
1.262500	-26	39	84	-62	-110	-39	11	-15	-16	3	-73	-68	-96	-15	-32	-60	-120	29	-91	-36	-102	-24	-104	-72	-64	-5	-101	-15	-74	-73	-147	-75	-223	-4508	-3088	-17942	-4845	-18666	-334	-10849	-412	-16307	-2507	-10419	-3472	-17694	-2804	-11643	123
1.263333	-26	37	86	-60	-111	-39	11	-12	-16	5	-74	-67	-96	-17	-30	-63	-103	28	-90	-34	-104	-24	-102	-69	-65	-1	-101	-15	-73	-72	-146	-75	-231	-4323	-3124	-17951	-4012	-18709	49	-11025	-456	-16529	-2387	-11072	-2168	-17985	-2823	-11705	115
1.264167	-26	41	86	-62	-111	-39	9	-16	-22	4	-74	-68	-96	-17	-30	-73	-102	33	-88	-35	-113	-26	-102	-70	-66	-5	-104	-16	-76	-72	-151	-74	-213	-4157	-3135	-17963	831	-18747	460	-11252	-504	-16717	-2256	-11722	-1339	-18229	-2864	-11793	77
1.265000	-28	38	85	-63	-112	-38	15	-32	-24	3	-74	-66	-99	-19	-28	-65	-102	28	-92	-38	-107	-25	-102	-72	-67	-5	-103	-16	-75	-94	-151	-77	-161	-4008	-3132	-17981	2827	-18795	895	-11530	-544	-16895	-2116	-12350	-875	-18420	-2934	-11903	58
1.265833	-28	38	87	-62	-113	-39	7	-18	-22	0	-78	-66	-100	-22	-32	-61	-74	33	-87	-31	-107	-21	-102	-68	-64	-1	-102	-15	-75	-70	-146	-74	-271	-3873	-3097	-17997	4031	-18854	1347	-11866	-360	-17052	-1973	-12967	-216	-18560	-3020	-12052	43
1.266667	-25	41	85	-49	-108	-33	10	-14	-17	5	-76	-62	-95	-16	-29	-59	-99	28	-88	-33	-102	-22	-100	-66	-63	0	-98	-13	-74	-70	-146	-74	-173	-3758	-3047	-18023	4184	-18933	1802	-12264	-358	-17196	-1827	-13547	982	-18656	-3156	-12257	23
1.267500	-24	39	89	-59	-108	-34	12	-15	-19	2	-75	-67	-94	-25	-29	-60	-98	42	-88	-32	-102	-24	-102	-69	-66	-4	-100	-15	-73	-73	-146	-76	-12	-3655	-2976	-18045	3475	-19041	2248	-12725	-426	-17335	-1694	-14106	1900	-18718	-3317	-12525	2
1.268333	-27	54	86	-64	-111	-36	10	-16	-15	3	-74	-66	-99	-19	-28	-62	-99	29	-91	-35	-102	-22	-101	-73	-64	-1	-101	-14	-72	-72	-147	-84	22	-3566	-2894	-18078	3381	-19176	2683	-13244	-321	-17473	-1565	-14634	1968	-18748	-3519	-12863	-9
1.269167	-23	40	90	-59	-107	-34	11	-15	-14	3	-74	-64	-95	-22	-28	-61	-100	34	-86	-33	-104	-21	-101	-69	-63	-3	-102	-15	-75	-73	-146	-75	-13	-3497	-2788	-18108	118	-19346	3089	-13824	-289	-17617	-1458	-15148	2496	-18760	-3761	-13279	-24
1.270000	-28	38	88	-61	-109	-35	9	-18	-18	7	-73	-64	-96	-18	-32	-62	-101	33	-88	-35	-104	-23	-104	-70	-63	-3	-100	-15	-72	-72	-146	-75	37	-3439	-2666	-18147	-216	-19554	3479	-14452	-194	-17750	-1365	-15620	5156	-18759	-4032	-13777	-34
1.270833	-27	39	88	-60	-109	-35	11	-17	-22	0	-76	-68	-99	-17	-29	-63	-101	29	-83	-35	-103	-16	-101	-70	-65	-4	-103	-15	-74	-73	-147	-76	-218	-3392	-2541	-18185	471	-19794	3832	-15138	-63	-17898	-1293	-16074	5918	-18756	-4338	-14362	-24
1.271667	-28	38	88	-61	-105	-38	9	-21	-18	5	-72	-65	-96	-16	-27	-60	-101	34	-85	-31	-103	-22	-101	-69	-62	1	-100	-13	-73	-116	-149	-72	84	-3354	-2405	-18221	-3509	-20081	4149	-15854	21	-18051	-1241	-16496	4821	-18755	-4662	-15032	-7
1.272500	-24	43	90	-59	-107	-30	12	-14	-15	7	-70	-86	-96	2	-28	-57	-95	46	-86	-29	-102	-17	-97	-66	-61	0	-98	-11	-74	-69	-146	-72	156	-3331	-2255	-18265	-2787	-20396	4428	-16602	89	-18223	-1218	-16906	3953	-18767	-5006	-15785	4
1.273333	-23	38	89	-59	-110	-32	11	-15	-17	5	-74	-64	-95	-14	-27	-59	-97	34	-86	-33	-105	-22	-99	-68	-62	-4	-99	-15	-70	-67	-146	-73	102	-3323	-2095	-18314	-75	-20753	4654	-17375	182	-18415	-1220	-17293	3617	-18796	-5361	-16618	9
1.274167	-24	37	87	-60	-112	-34	10	-18	-19	3	-75	-66	-73	-17	-32	-63	-100	34	-86	-34	-105	-22	-98	-68	-65	1	-98	-13	-74	-73	-149	-75	112	-3317	-1931	-18353	377	-21148	4840	-18151	342	-18608	-1238	-17664	2967	-18852	-5709	-17510	9
1.275000	-24	40	90	-56	-111	-35	9	-24	-17	7	-70	-65	-97	-13	-29	-56	-99	35	-84	-30	-105	-19	-102	-69	-62	0	-99	-13	-85	-68	-150	-73	137	-3330	-1763	-18398	2359	-21583	4977	-18945	467	-18830	-1281	-18028	2572	-18927	-6040	-18449	-5
1.275833	-26	42	90	-58	-108	-33	12	-16	-14	6	-72	-64	-96	-16	-29	-61	-97	35	-72	-29	-103	-14	-97	-70	-60	1	-99	-12	-70	-69	-147	-76	-48	-3350	-1582	-18433	5135	-22053	5067	-19737	425	-19069	-1340	-18372	1775	-19018	-6340	-19418	-1
1.276667	-22	42	93	-59	-110	-25	11	-14	-14	5	-69	-63	-94	-14	-27	-59	-100	34	-81	-29	-108	-21	-100	-70	-64	0	-97	0	-69	-70	-147	-74	137	-3382	-1397	-18463	3775	-22571	5106	-20525	300	-19329	-1419	-18711	1656	-19148	-6590	-20393	-16
1.277500	-26	42	88	-58	-112	-33	12	-13	-22	4	-68	-63	-98	-24	-31	-60	-101	26	-81	-33	-107	-18	-97	-67	-63	2	-98	-12	-75	-68	-148	-77	55	-3426	-1203	-18484	1489	-23118	5094	-21295	166	-19607	-1509	-19045	1380	-19294	-6785	-21365	-53
1.278333	-25	43	86	-55	-105	-31	12	-13	-16	8	-70	-62	-93	-14	-29	-56	-96	36	-81	-30	-102	-7	-97	-68	-62	1	-98	-10	-73	-75	-147	-70	101	-3479	-1000	-18496	-443	-23709	5034	-22066	-53	-19905	-1607	-19367	989	-19457	-6906	-22293	-86
1.279167	-22	43	94	-56	-108	-29	16	-10	-14	10	-70	-63	-95	-12	-27	-56	-102	37	-82	-30	-100	-17	-94	-66	-62	3	-98	-8	-68	-68	-146	-73	56	-3553	-794	-18491	-1957	-24327	4926	-22815	-46	-20221	-1711	-19712	639	-19642	-6941	-23193	-113
1.280000	-24	54	92	-56	-105	-31	17	-13	-18	8	-70	-62	-92	-11	-23	-57	-95	37	-81	-29	-102	-16	-96	-66	-61	1	-95	-9	-69	-68	-150	-72	62	-3626	-580	-18474	-1393	-24985	4764	-23560	15	-20573	-1831	-20018	333	-19850	-6901	-24003	-133
1.280833	-24	44	91	-55	-104	-32	15	-10	-14	11	-69	-60	-95	-12	-26	-57	-99	36	-81	-24	-116	-19	-95	-66	-62	0	-96	-11	-70	-68	-143	-73	62	-3713	-366	-18445	-1421	-25669	4553	-24293	-30	-20942	-1956	-20355	-213	-20081	-6769	-24718	-171
1.281667	-25	42	91	-55	-74	-29	13	-13	-39	5	-73	-63	-98	-14	-26	-56	-99	34	-83	-31	-107	-24	-97	-69	-66	0	-99	-13	-73	-72	-178	-80	-96	-3808	-146	-18394	-601	-26381	4293	-25014	-64	-21355	-2094	-20714	-501	-20336	-6562	-25328	-194
1.282500	-30	36	84	-62	-114	-38	6	-17	-23	7	-76	-68	-97	-29	-32	-61	-104	29	-87	-32	-103	-24	-98	-69	-65	-1	-99	-10	-75	-74	-149	-76	-7	-3906	75	-18323	508	-27104	3995	-25721	-25	-21790	-2234	-21089	-281	-20622	-6268	-25810	-212
1.283333	-28	43	88	-61	-114	-35	10	-16	-21	5	-77	-66	-96	-14	-29	-58	-99	34	-86	-33	-105	-23	-97	-63	-65	24	-100	-13	-75	-82	-150	-76	150	-4001	298	-18236	1143	-27829	3660	-26411	2	-22273	-2399	-21495	-403	-20947	-5911	-26153	-259
1.284167	-29	38	84	-60	-110	-33	11	-16	-18	6	-77	-67	-115	-15	-30	-59	-99	74	-86	-34	-110	-23	-97	-68	-65	-3	-99	-13	-73	-74	-146	-77	-257	-4104	517	-18134	2102	-28550	3292	-27088	12	-22797	-2582	-21950	-2306	-21322	-5501	-26351	-336
1.285000	-28	44	87	-36	-110	-33	11	-22	-23	6	-75	-68	-98	-12	-30	-57	-100	35	-85	-33	-105	-23	-98	-68	-65	-3	-104	-14	-76	-73	-169	-77	-52	-4196	727	-18012	1795	-29249	2889	-27750	33	-23371	-2799	-22457	-2358	-21750	-5068	-26400	-352
1.285833	-23	42	88	-60	-105	-31	12	-14	-16	8	-73	-66	-95	-21	-25	-56	-102	33	-87	-32	-110	-21	-98	-68	-64	-1	-98	-10	-72	-70	-145	-74	-9	-4281	926	-17879	1097	-29921	2462	-28394	36	-23986	-3044	-23006	-1689	-22233	-4642	-26310	-303
1.286667	-25	42	90	-58	-84	-31	12	-15	-16	7	-72	-65	-96	-13	-26	-57	-97	36	-86	-29	-103	-19	-98	-68	-62	0	-98	-18	-75	-76	-147	-74	-196	-4355	1111	-17734	119	-30557	2021	-29016	35	-24657	-3340	-23637	-1989	-22783	-4255	-26078	-286
1.287500	-27	41	89	-59	-109	-31	10	-14	-18	10	-72	-55	-97	-13	-28	-62	-99	38	-82	-31	-105	-22	-99	-70	-62	0	-96	-10	-72	-72	-146	-77	-142	-4420	1280	-17585	-1004	-31145	1568	-29609	11	-25369	-3690	-24315	-4321	-23386	-3948	-25717	-280
1.288333	-26	41	90	-56	-107	-31	12	-14	-17	6	-75	-65	-97	-12	-28	-57	-100	34	-86	-30	-102	-24	-98	-68	-63	-1	-96	-13	-74	-73	-145	-75	-104	-4472	1429	-17426	-1151	-31674	1112	-30175	-56	-26119	-4105	-25053	-5697	-24051	-3754	-25231	-232
1.289167	-24	40	87	-60	-109	-32	10	-15	7	6	-74	-65	-91	-13	-32	-60	-98	35	-88	-34	-105	-26	-100	-72	-62	-3	-99	-11	-70	-70	-147	-74	-161	-4507	1552	-17271	-3456	-32142	656	-30700	-68	-26890	-4616	-25850	-5383	-24760	-3726	-24649	-164
1.290000	-26	35	89	-60	-112	-34	9	-16	-23	6	-77	-69	-99	-17	-31	-64	-101	30	-90	-33	-109	-27	-102	-73	-66	-4	-104	-14	-79	-76	-154	-72	10	-4524	1649	-17119	-3769	-32479	213	-31194	-118	-27680	-5184	-26689	-5096	-25502	-3899	-23988	-159
1.290833	-30	35	82	-66	-116	-41	5	-19	-24	2	-79	-69	-102	-17	-32	-63	-108	30	-91	-38	-109	-27	-107	-74	-67	-5	-104	-16	-76	-72	-148	-76	-34	-4521	1728	-16968	-2679	-32624	-213	-31641	-189	-28461	-5854	-27534	-5228	-26245	-4296	-23256	-138
1.291667	-30	36	85	-60	-111	-42	4	-19	-21	5	-72	-65	-100	-16	-29	-60	-101	34	-88	-33	-108	-23	-99	-70	-65	-4	-101	-15	-75	-70	-118	-75	-34	-4504	1784	-16821	-2393	-32676	-615	-32038	-293	-29208	-6625	-28400	-4581	-26978	-4969	-22483	-34
1.292500	-26	38	89	-57	-111	-30	7	-16	-17	7	-72	-63	-100	-30	-29	-60	-100	36	-83	-32	-107	-25	-100	-67	-62	1	-97	-9	-75	-67	-144	-70	105	-4468	1816	-16684	-1803	-32701	-996	-32382	-349	-29910	-7492	-29240	-4003	-27670	-5916	-21678	74
1.293333	-25	43	88	-59	-110	-28	12	-13	-16	9	-72	-64	-97	-13	-30	-57	-102	35	-87	-30	-102	-21	-98	-67	-62	-3	-95	-8	-72	-69	-148	-74	114	-4427	1821	-16564	-1116	-32707	-1353	-32578	-383	-30540	-8457	-30033	-3386	-28310	-7165	-20880	126
1.294167	-25	45	90	-58	-108	-31	11	-18	-17	6	-99	-64	-95	-12	-28	-58	-98	36	-86	-29	-104	-24	-100	-67	-64	0	-98	-8	-73	-68	-145	-73	153	-4368	1804	-16455	-481	-32725	-1686	-32657	-430	-31077	-9519	-30764	-2493	-28861	-8692	-20090	175
1.295000	-26	45	93	-59	-112	-30	13	-13	-15	7	-69	-64	-94	-11	-28	-60	-99	37	-84	-33	-107	-22	-95	-66	-63	0	-98	-9	-73	-68	-147	-74	44	-4299	1761	-16362	-443	-32715	-2003	-32691	-455	-31504	-10672	-31395	-1577	-29299	-10480	-19343	198
1.295833	-24	42	89	-56	-109	-30	11	-14	-17	6	-72	-61	-96	-13	-26	-61	-97	36	-84	-33	-102	-21	-100	-67	-60	1	-98	-11	-69	-66	-144	-74	-56	-4217	1705	-16282	354	-32727	-2312	-32706	-493	-31788	-11890	-31908	-752	-29605	-12496	-18646	201
1.296667	-24	42	81	-55	-107	-26	11	-14	-16	6	-70	-62	-96	-12	-29	-60	-97	36	-85	-32	-102	-23	-99	-67	-62	0	-98	-8	-76	-45	-149	-76	95	-4130	1627	-16217	4034	-32712	-2615	-32706	-263	-31918	-13162	-32286	-70	-29768	-14692	-18026	191
1.297500	-25	44	90	-59	-110	-30	12	-15	-17	-6	-68	-64	-94	-3	-27	-56	-98	36	-83	-35	-104	-19	-98	-70	-62	-1	-101	-10	-72	-69	-149	-72	-160	-4038	1529	-16168	4889	-32714	-2926	-32721	165	-31880	-14469	-32501	-358	-29773	-17016	-17482	228
1.298333	-27	41	90	-58	-108	-30	17	-13	-15	7	-72	-62	-95	-15	-28	-61	-97	34	-86	-32	-117	-23	-98	-67	-63	0	-99	0	-75	-70	-150	-76	-206	-3938	1422	-16130	3949	-32490	-3252	-32711	173	-31660	-15791	-32552	897	-29617	-19427	-17035	290
1.299167	-27	40	90	-56	-113	-35	12	-17	-19	6	-64	-67	-100	-13	-27	-59	-99	35	-85	-33	-104	-19	-97	-68	-64	0	-98	-9	-73	-69	-145	-74	51	-3827	1302	-16102	4581	-32126	-3608	-32723	123	-31251	-17116	-32407	4841	-29289	-21846	-16673	309
1.300000	-24	25	88	-57	-109	-28	20	-13	-16	8	-72	-60	-94	-12	-25	-58	-96	34	-87	-31	-103	-19	-97	-66	-66	0	-99	-9	-64	-68	-147	-72	-127	-3719	1163	-16087	6262	-31674	-4008	-32709	124	-30647	-18416	-32082	6863	-28812	-24201	-16429	288
1.300833	-23	46	92	-53	-109	-26	17	-11	-18	8	-70	-60	-94	-11	-17	-55	-96	39	-94	-30	-101	-17	-99	-68	-62	2	-99	-8	-70	-65	-145	-70	-78	-3598	1023	-16081	6053	-31132	-4460	-32720	142	-29869	-19668	-31572	5602	-28196	-26451	-16294	267
1.301667	-19	44	93	-60	-95	-29	15	-11	-17	9	-72	-63	-98	-11	-25	-57	-101	34	-85	-34	-103	-15	-96	-66	-63	-1	-88	-11	-72	-50	-147	-75	-186	-3476	861	-16088	5601	-30523	-4977	-32707	147	-28914	-20854	-30873	4183	-27463	-28438	-16263	245
1.302500	-27	42	88	-60	-111	-33	15	-15	-16	8	-75	-72	-101	-26	-26	-58	-99	33	-84	-34	-111	-21	-97	-70	-66	-4	-101	-15	-76	-70	-150	-79	-303	-3355	693	-16093	5539	-29859	-5558	-32726	107	-27820	-21948	-30008	3264	-26637	-30202	-16357	206
1.303333	-27	35	88	-59	-109	-32	15	-15	-18	8	-73	-62	-96	-11	-27	-59	-101	33	-86	-42	-105	-21	-98	-69	-62	1	-100	-11	-73	-70	-150	-74	-148	-3202	518	-16102	5774	-29146	-6210	-32704	85	-26604	-22930	-28978	-1660	-25747	-31593	-16536	180
1.304167	-26	41	88	-59	-110	-32	13	-13	-19	6	-73	-64	-98	-12	-27	-57	-100	33	-83	-34	-105	-19	-97	-73	-64	0	-101	-12	-74	-68	-151	-73	-159	-3055	339	-16114	4731	-28412	-6932	-32652	68	-25300	-23799	-27822	-6724	-24829	-32235	-16841	148
1.305000	-28	41	89	-59	-110	-64	15	-13	-19	9	-70	-59	-95	-10	-25	-58	-99	34	-84	-35	-105	-19	-97	-67	-91	0	-99	-14	-74	-70	-149	-73	-47	-2894	149	-16130	4833	-27662	-7727	-32509	64	-23944	-24546	-26556	-4472	-23914	-32504	-17224	104
1.305833	-25	46	89	-60	-111	-30	15	-14	-22	8	-75	-61	-98	-18	-25	-52	-100	33	-83	-30	-104	-19	-96	-66	-66	-1	-98	-12	-72	-69	-147	-72	38	-2731	-36	-16140	6131	-26917	-8592	-32294	49	-22579	-25154	-25229	-2745	-23037	-32610	-17696	91
1.306667	-28	42	88	-76	-112	-31	15	-15	-19	9	-75	-64	-99	-11	-28	-56	-100	33	-83	-34	-105	-22	-99	-67	-62	0	-98	-14	-74	-73	-150	-76	-125	-2556	-235	-16160	4719	-26191	-9520	-32023	49	-21253	-25636	-23868	-2334	-22228	-32675	-18238	64
1.307500	-27	42	86	-61	-110	-32	11	-18	-21	13	-79	-66	-98	-14	-26	-63	-100	32	-85	-33	-100	-21	-97	-67	-62	-1	-99	-14	-76	-70	-147	-72	-202	-2369	-434	-16186	3065	-25503	-10487	-31696	22	-19989	-25987	-22510	-1437	-21506	-32683	-18840	20
1.308333	-30	39	88	-60	-112	-30	15	-15	-21	7	-72	-63	-98	-13	-27	-58	-101	35	-64	-31	-103	-22	-99	-66	-63	0	-98	-13	-72	-68	-148	-75	-236	-2172	-634	-16186	2380	-24877	-11495	-31324	-23	-18829	-26213	-21199	-894	-20891	-32704	-19484	-7
1.309167	-26	42	89	-59	-108	-32	15	-15	-17	6	-93	-44	-98	-15	-24	-55	-98	34	-83	-30	-105	-18	-96	-67	-63	0	-97	-14	-76	-70	-148	-73	-150	-1973	-834	-16213	1007	-24317	-12504	-30896	-32	-17802	-26348	-19965	1014	-20387	-32629	-20159	-29
1.310000	-47	45	92	-62	-110	-34	15	-17	-19	5	-74	-65	-96	-13	-27	-58	-98	32	-85	-32	-108	-23	-98	-68	-65	-5	-102	-11	-75	-68	-141	-75	-7	-1770	-1032	-16221	296	-23832	-13516	-30408	-36	-16917	-26362	-18839	2479	-20004	-32060	-20847	-31
1.310833	-28	40	86	-61	-112	-33	11	-17	-19	5	-74	-64	-99	-17	-30	-62	-108	35	-84	-34	-105	-22	-98	-68	-65	-1	-99	-14	-76	-69	-152	-76	-116	-1557	-1233	-16245	-468	-23421	-14508	-29853	-35	-16202	-26282	-17864	1879	-19746	-31150	-21524	-19
1.311667	-22	36	88	-61	-110	-62	10	-16	-17	4	-73	-65	-94	-14	-27	-56	-97	37	-84	-30	-107	-22	-97	-67	-61	-28	-100	-11	-73	-66	-145	-70	-283	-1347	-1425	-16273	-938	-23107	-15458	-29233	-24	-15660	-26192	-17049	1897	-19590	-30035	-22177	-30
1.312500	-25	44	91	-57	-108	-25	16	-14	-15	13	-68	-62	-94	-13	-26	-57	-96	39	-82	-28	-101	-16	-95	-67	-62	3	-96	-10	-72	-65	-144	-67	107	-1133	-1618	-16309	-2116	-22871	-16350	-28551	-73	-15298	-26031	-16420	2176	-19536	-28821	-22783	-63
1.313333	-24	46	91	-57	-107	-32	15	-14	-17	8	-72	-61	-94	-13	-26	-56	-96	40	-82	-28	-105	-21	-97	-65	-61	0	-96	-15	-69	-65	-142	-70	-22	-935	-1804	-16360	-3179	-22721	-17166	-27814	-120	-15111	-25848	-15990	1846	-19558	-27550	-23331	-109
1.314167	-23	42	90	-59	-110	-32	15	-13	-19	7	-75	-63	-97	-15	-32	-57	-100	36	-86	-32	-102	-19	-97	-65	-60	1	-100	-12	-70	-66	-143	-73	-170	-745	-1994	-16412	-2955	-22637	-17896	-27021	-111	-15084	-25652	-15759	2180	-19639	-26287	-23797	-128
1.315000	-19	44	89	-60	-107	-27	15	-15	-16	4	-73	-63	-95	-14	-28	-57	-98	36	-85	-34	-102	-22	-95	-69	-67	-8	-102	-15	-67	-69	-146	-74	-177	-568	-2178	-16495	-3031	-22622	-18540	-26199	-145	-15220	-25464	-15725	2181	-19754	-25079	-24164	-112
1.315833	-27	39	87	-64	-110	-33	8	-19	-19	2	-102	-85	-93	-17	-30	-60	-80	34	-90	-33	-104	-21	-99	-68	-63	-1	-101	-12	-72	-69	-147	-76	-163	-398	-2356	-16585	-3253	-22654	-19081	-25337	-146	-15470	-25291	-15875	1972	-19882	-23954	-24412	-108
1.316667	-26	39	87	-63	-114	-34	11	-17	-22	2	-75	-65	-98	-17	-29	-56	-99	37	-88	-32	-105	-22	-101	-69	-65	-3	-102	-12	-73	-69	-146	-75	-305	-248	-2529	-16691	-2863	-22728	-19526	-24460	-199	-15840	-25134	-16199	1819	-20006	-22949	-24528	-116
1.317500	-29	38	86	-60	-109	-32	9	-16	-18	7	-74	-62	-99	-14	-58	-58	-102	34	-90	-33	-105	-19	-102	-69	-63	-1	-100	-12	-73	-72	-147	-75	-147	-93	-2712	-16816	-2815	-22835	-19879	-23585	-205	-16299	-25011	-16670	1867	-20099	-22086	-24498	-85
1.318333	-27	40	88	-58	-109	-31	11	-15	-19	5	-73	-66	-96	-15	-31	-58	-99	51	-88	-31	-104	-21	-100	-68	-66	-3	-101	-13	-73	-70	-146	-74	-215	4	-2882	-16957	-2830	-22933	-20141	-22722	-170	-16826	-24921	-17265	1541	-20157	-21378	-24312	-40
1.319167	-25	37	88	-55	-108	-29	11	-17	-15	5	-72	-64	-95	-12	-28	-58	-101	34	-85	-31	-103	-19	-97	-67	-65	1	-100	-11	-67	-68	-146	-75	-172	101	-3059	-17118	-2702	-23039	-20330	-21894	-178	-17399	-24861	-17953	1498	-20168	-20843	-23971	-24
1.320000	-44	41	92	-57	-108	-30	15	-11	-15	7	-73	-66	-95	-15	-28	-57	-99	36	-85	-30	-104	-18	-97	-68	-63	1	-96	-19	-73	-69	-145	-72	-188	173	-3236	-17293	-2447	-23135	-20451	-21104	-171	-17997	-24841	-18701	1572	-20128	-20477	-23473	-25
1.320833	-23	44	90	-59	-109	-32	15	-11	-15	7	-69	-61	-96	-15	-28	-51	-100	40	-85	-30	-104	-17	-97	-65	-62	1	-99	-10	-68	-66	-144	-74	-170	226	-3420	-17480	-2212	-23206	-20517	-20373	-194	-18602	-24841	-19473	1084	-20037	-20290	-22823	-38
1.321667	-21	42	90	-55	-104	-30	12	-12	-17	8	-70	-64	-96	-13	-31	-57	-96	37	-84	-31	-104	-17	-99	-67	-64	0	-98	-13	-76	-75	-146	-74	-86	256	-3604	-17689	-2010	-23248	-20557	-19714	-230	-19187	-24860	-20240	645	-19907	-20263	-22042	-32
1.322500	-25	41	86	-49	-102	-33	11	-14	-21	5	-75	-68	-99	-16	-32	-60	-100	32	-87	-36	-108	-23	-102	-72	-66	-3	-105	-14	-73	-74	-150	-78	-170	259	-3794	-17909	-1865	-23250	-20573	-19132	-281	-19732	-24904	-20952	544	-19742	-20395	-21109	-9
1.323333	-27	37	88	-62	-113	-38	10	-16	-19	5	-74	-69	-111	-19	-33	-64	-99	8	-92	-36	-108	-23	-103	-73	-66	-6	-105	-15	-79	-77	-153	-80	-127	243	-3986	-18136	-2395	-23206	-20576	-18635	-268	-20219	-24951	-21585	420	-19563	-20675	-20072	-16
1.324167	-35	36	87	-64	-114	-41	-3	-15	-22	3	-75	-66	-101	-19	-33	-59	-103	33	-88	-33	-111	-24	-102	-68	-63	-3	-102	-16	-77	-73	-147	-67	-55	214	-4174	-18358	-2710	-23102	-20569	-18232	-247	-20629	-24990	-22107	161	-19364	-21073	-18932	4
1.325000	-27	40	89	-57	-113	-35	10	-12	-23	9	-72	-64	-101	-14	-31	-62	-101	33	-85	-32	-107	-19	-100	-70	-63	-3	-101	-14	-76	-73	-149	-77	-380	160	-4363	-18598	-2021	-22948	-20574	-17912	-258	-20952	-25028	-22489	-137	-19188	-21588	-17736	40
1.325833	-27	42	88	-59	-126	-33	21	-12	-16	6	-61	-61	-94	-15	-27	-57	-98	35	-85	-33	-107	-22	-101	-70	-63	0	-99	-12	-73	-70	-146	-73	-134	87	-4553	-18834	-1977	-22739	-20590	-17681	-204	-21172	-25038	-22716	432	-19033	-22175	-16498	36
1.326667	-27	42	91	-56	-112	-33	13	-11	-14	6	-70	-62	-98	-13	-27	-58	-95	35	-84	-32	-95	-16	-98	-67	-63	0	-100	-13	-74	-69	-149	-75	-227	-5	-4744	-19067	-2395	-22474	-20622	-17529	-180	-21286	-25034	-22775	91	-18921	-22837	-15249	38
1.327500	-25	53	89	-55	-109	-43	12	-11	-19	8	-69	-62	-95	-11	-25	-59	-98	34	-85	-30	-104	-17	-98	-69	-64	-1	-98	3	-74	-68	-124	-69	-83	-121	-4930	-19298	-2735	-22158	-20669	-17457	-216	-21282	-25003	-22656	15	-18855	-23546	-14013	62
1.328333	-25	44	89	-56	-109	-33	18	-11	-17	7	-70	-62	-73	-14	-26	-44	-98	35	-84	-17	-102	-18	-95	-67	-61	0	-98	-11	-72	-69	-145	-76	-7	-248	-5114	-19521	-2631	-21793	-20727	-17455	-233	-21161	-24945	-22360	-107	-18846	-24283	-12821	42
1.329167	-23	44	89	-55	-112	-36	16	-12	-17	5	-73	-62	-95	-14	-27	-58	-100	35	-84	-32	-105	-19	-98	-68	-63	1	-100	-12	-94	-69	-145	-70	-132	-395	-5298	-19736	-1652	-21379	-20792	-17509	-221	-20931	-24858	-21885	-260	-18894	-25021	-11709	82
1.330000	-26	42	87	-56	-111	-35	15	-11	-19	5	-73	-62	-98	-15	-44	-60	-101	44	-86	-31	-108	-23	-97	-69	-64	-3	-101	-11	-73	-67	-146	-74	-292	-565	-5479	-19942	625	-20923	-20849	-17612	-194	-20581	-24733	-21246	-383	-18998	-25731	-10705	138
1.330833	-28	41	86	-59	-113	-51	10	-15	-23	-6	-61	-62	-97	-16	-29	-61	-103	30	-84	-33	-108	-23	-99	-70	-70	-5	-103	-13	-75	-68	-147	-73	-118	-728	-5654	-20147	3268	-20426	-20898	-17766	-183	-20137	-24577	-20467	-80	-19145	-26411	-9824	105
1.331667	-28	40	86	-59	-111	-35	11	-14	-19	3	-75	-62	-98	2	-29	-60	-102	30	-86	-39	-107	-25	-99	-72	-66	-3	-100	-14	-76	-70	-149	-73	-102	-954	-5834	-20312	3213	-19893	-20924	-17941	-191	-19596	-24384	-19564	-197	-19329	-27017	-9092	73
1.332500	-26	35	85	-62	-113	-36	11	-15	-21	3	-77	-65	-99	-11	-27	-57	-100	36	-84	-32	-102	-23	-100	-72	-63	-3	-86	-13	-73	-66	-143	-70	-59	-1175	-6010	-20470	1639	-19325	-20915	-18135	-198	-18988	-24172	-18568	-220	-19512	-27542	-8519	69
1.333333	-29	40	84	-57	-108	-31	13	-12	-14	6	-72	-61	-95	-3	-28	-58	-99	35	-84	-33	-103	-21	-97	-68	-64	0	-100	-11	-69	-67	-145	-73	-156	-1418	-6187	-20623	-1290	-18740	-20881	-18349	-160	-18320	-23926	-17508	-170	-19724	-27979	-8123	45
1.334167	-26	33	90	-58	-110	-33	13	-13	-17	3	-73	-62	-94	-10	-26	-59	-97	37	-81	-32	-103	-21	-97	-91	-61	0	-100	1	-77	-65	-146	-70	-92	-1678	-6367	-20748	-3239	-18143	-20762	-18570	-141	-17615	-23659	-16413	-5	-19899	-28301	-7904	122
1.335000	-24	41	86	-61	-108	-32	16	-14	-17	5	-74	-81	-98	-12	-26	-56	-101	34	-86	-32	-103	-19	-98	-67	-66	-1	-98	-10	-72	-67	-145	-70	-41	-1956	-6550	-20867	-1999	-17535	-20593	-18795	-131	-16878	-23379	-15308	-57	-20041	-28505	-7865	198
1.335833	-24	43	89	-60	-113	-32	13	-14	-16	6	-77	-64	-94	-15	-26	-57	-97	36	-82	-30	-104	-22	-99	-66	-62	-6	-98	-13	-73	-66	-145	-91	-5	-2244	-6732	-20962	-1576	-16926	-20365	-19015	-133	-16147	-23052	-14244	-212	-20120	-28578	-8002	135
1.336667	-28	41	82	-63	-108	-33	12	-15	-17	8	-76	-62	-99	-11	-30	-57	-99	81	-82	-34	-105	-24	-99	-67	-63	0	-98	-12	-74	-67	-144	-72	-27	-2542	-6923	-21042	-1596	-16352	-20056	-19235	-150	-15436	-22711	-13237	-162	-20122	-28516	-8309	110
1.337500	-25	39	86	-61	-109	-31	13	-15	-19	7	-75	-64	-98	-13	-27	-60	-99	36	-83	-30	-102	-22	-99	-69	-63	0	-99	-15	-74	-70	-147	-73	84	-2849	-7117	-21098	-1296	-15736	-19670	-19442	-110	-14748	-22356	-12321	-92	-20041	-28322	-8765	59
1.338333	-26	43	86	-63	-109	-32	12	-13	-19	7	-75	-107	-95	-11	-25	-56	-96	35	-85	-30	-107	-21	-99	-66	-59	-1	-97	-10	-72	-66	-144	-69	-35	-3166	-7313	-21142	-1109	-15170	-19201	-19638	-100	-14110	-21973	-11501	-545	-19847	-27986	-9371	-7
1.339167	-25	42	90	-62	-104	-30	15	-14	-17	7	-73	-62	-96	-13	-29	-59	-98	37	-83	-29	-103	-25	-98	-70	-62	0	-99	-13	-72	-68	-149	-72	138	-3476	-7509	-21156	-907	-14639	-18656	-19840	-121	-13534	-21569	-10809	-105	-19555	-27526	-10088	-38
1.340000	-29	42	88	-61	-109	-33	11	-16	-16	6	-74	-62	-95	-18	-30	-60	-99	34	-82	-31	-103	-23	-103	-69	-62	0	-100	-12	-72	-72	-145	-73	10	-3787	-7708	-21155	-927	-14148	-18042	-20026	-111	-13032	-21139	-10266	-335	-19149	-26947	-10901	-68
1.340833	-27	41	87	-39	-109	-32	10	-18	-18	5	-76	-66	-95	-14	-29	-60	-96	36	-84	-30	-99	-22	-99	-67	-61	0	-100	-11	-62	-69	-146	-82	10	-4073	-7898	-21131	-800	-13700	-17343	-20193	-85	-12597	-20685	-9865	-180	-18645	-26259	-11786	-47
1.341667	-25	42	88	-60	-113	-34	9	-16	-16	6	-72	-58	-97	-16	-29	-61	-99	34	-87	-31	-108	-26	-102	-73	-63	-4	-100	-14	-74	-72	-148	-75	37	-4366	-8085	-21095	-597	-13315	-16584	-20350	-82	-12244	-20216	-9624	-59	-18056	-25477	-12719	-26
1.342500	-28	46	85	-63	-113	-33	8	-18	-21	3	-76	-67	-99	-16	-33	-64	-101	33	-90	-34	-107	-23	-104	-73	-66	-4	-100	-21	-74	-75	-152	-79	82	-4633	-8265	-21039	-159	-12987	-15765	-20470	-98	-11971	-19704	-9526	-245	-17383	-24618	-13686	-60
1.343333	-26	42	85	-61	-113	-36	10	-17	-21	0	-75	-66	-107	-17	-31	-64	-102	30	-88	-36	-109	-24	-104	-75	-67	-9	-101	-17	-76	-74	-151	-87	-153	-4870	-8434	-20961	2135	-12718	-14891	-20568	-108	-11779	-19175	-9571	-681	-16634	-23688	-14652	-111
1.344167	-31	38	86	-62	-113	-36	11	-18	-22	3	-75	-67	-101	-17	-30	-64	-102	29	-86	-36	-107	-24	-102	-70	-61	-4	-104	-17	-74	-72	-149	-77	-66	-5083	-8590	-20874	4622	-12517	-13969	-20631	-108	-11658	-18611	-9755	-320	-15846	-22712	-15605	-128
1.345000	-27	37	86	-59	-110	-32	11	-19	-22	4	-93	-66	-96	-15	-29	-64	-98	38	-87	-33	-103	-23	-99	-74	-65	-4	-102	-14	-70	-70	-150	-75	24	-5259	-8724	-20775	3715	-12385	-13015	-20655	-139	-11598	-18005	-10059	-283	-15043	-21708	-16522	-110
1.345833	-18	41	86	-65	-107	-35	12	-16	-18	8	-72	-62	-96	-14	-27	-62	-100	32	-86	-32	-102	-23	-99	-72	-61	0	-99	-12	-68	-70	-150	-74	123	-5404	-8841	-20675	2882	-12330	-12024	-20626	-88	-11597	-17410	-10472	-487	-14234	-20694	-17390	-75
1.346667	-25	40	87	-59	-107	-31	12	-17	-21	4	-74	-65	-94	-15	-27	-62	-91	35	-86	-32	-100	-22	-100	-72	-62	-4	-100	-14	-70	-69	-145	-75	11	-5515	-8938	-20562	2801	-12343	-10999	-20547	-82	-11653	-16780	-10966	-476	-13453	-19690	-18193	-67
1.347500	-49	39	85	-42	-109	-34	13	-18	-16	6	-72	-65	-93	-14	-29	-62	-101	28	-90	-34	-115	-22	-87	-68	-63	-1	-100	-15	-72	-69	-146	-75	-92	-5588	-9022	-20455	2171	-12426	-10006	-20413	-115	-11748	-16131	-11530	-90	-12720	-18704	-18925	-59
1.348333	-27	42	87	-57	-108	-36	13	-15	-13	5	-73	-66	-97	-19	-29	-61	-100	33	-87	-34	-105	-24	-102	-72	-66	-3	-102	-18	-77	-72	-148	-75	98	-5629	-9082	-20351	1582	-12578	-9004	-20218	-111	-11879	-15480	-12150	4	-12048	-17749	-19578	-77
1.349167	-32	36	84	-65	-112	-36	9	-21	-22	2	-75	-68	-99	-19	-33	-64	-104	28	-93	-56	-107	-26	-100	-70	-67	-4	-101	-16	-74	-72	-147	-79	-13	-5636	-9121	-20252	607	-12785	-8009	-19961	-114	-12026	-14817	-12792	-97	-11459	-16843	-20143	-102
1.350000	-28	39	85	-62	-112	-36	12	-18	-21	-13	-76	-68	-97	-18	-23	-76	-102	30	-88	-36	-105	-25	-102	-74	-67	-4	-102	-18	-75	-73	-150	-79	-16	-5611	-9139	-20160	-801	-13050	-7049	-19641	-124	-12194	-14159	-13448	-18	-10967	-15971	-20612	-57
1.350833	-30	39	87	-64	-121	-34	9	-19	-24	3	-75	-70	-99	-19	-29	-63	-101	27	-90	-40	-110	-27	-104	-73	-65	-4	-103	-18	-57	-72	-149	-77	163	-5544	-9146	-20082	-1352	-13365	-6113	-19265	-133	-12372	-13509	-14096	243	-10581	-15164	-20991	-46
1.351667	-29	40	88	-61	-111	-36	11	-17	-18	4	-74	-72	-101	-22	-30	-61	-100	35	-85	-33	-104	-22	-103	-70	-64	0	-102	-17	-76	-72	-145	-77	-136	-5479	-9137	-20013	-1539	-13722	-5227	-18828	-115	-12549	-12875	-14716	-309	-10309	-14415	-21277	-82
1.352500	-26	42	89	-58	-111	-35	15	-13	-15	6	-70	-64	-95	-18	-26	-59	-97	35	-90	-33	-105	-24	-103	-67	-62	1	-97	-11	-70	-72	-145	-73	35	-5383	-9110	-19960	-2015	-14116	-4399	-18371	-134	-12726	-12267	-15304	218	-10148	-13725	-21478	-103
1.353333	-24	42	95	-58	-110	-35	15	-13	-19	-6	-69	-65	-96	-18	-27	-59	-100	35	-84	-30	-107	-23	-101	-68	-63	1	-100	-16	-74	-72	-147	-75	66	-5253	-9081	-19926	-2070	-14541	-3634	-17875	-97	-12899	-11691	-15849	348	-10101	-13088	-21602	-131
1.354167	-26	43	93	-60	-109	-34	13	-13	-17	8	-72	-61	-93	-13	-26	-57	-97	36	-83	-30	-103	-21	-94	-69	-61	0	-99	-16	-72	-66	-145	-73	-64	-5157	-9042	-19899	-1785	-14982	-2939	-17371	-15	-13070	-11142	-16339	246	-10158	-12499	-21646	-127
1.355000	-25	44	94	-58	-108	-33	15	-13	-18	8	-76	-65	-99	-16	-31	-59	-99	37	-79	-31	-105	-19	-100	-66	-63	0	-98	-13	-72	-68	-146	-75	-4	-5031	-8997	-19890	-1808	-15434	-2316	-16865	-62	-13237	-10624	-16774	326	-10319	-11967	-21624	-92
1.355833	-25	42	93	-61	-111	-34	11	-14	-17	6	-72	-66	-97	-16	-27	-59	-99	34	-85	-31	-104	-24	-101	-69	-65	20	-96	-12	-73	-70	-146	-75	59	-4914	-8953	-19897	-1751	-15893	-1778	-16379	-48	-13395	-10148	-17144	139	-10566	-11469	-21536	-40
1.356667	-26	38	93	-60	-109	-33	11	-16	-19	5	-74	-67	-95	-19	-32	-75	-100	30	-88	-32	-107	-24	-101	-72	-64	-6	-104	-13	-73	-75	-151	-79	22	-4801	-8903	-19915	-1462	-16348	-1323	-15921	-7	-13541	-9707	-17452	-346	-10887	-11009	-21389	-83
1.357500	-25	34	91	-62	-114	-39	8	-18	-24	5	-76	-67	-98	-17	-30	-62	-101	35	-86	-31	-105	-25	-102	-78	-64	0	-99	-12	-74	-69	-150	-74	164	-4683	-8849	-19941	-1164	-16788	-932	-15518	-40	-13682	-9301	-17689	-81	-11263	-10567	-21177	-142
1.358333	-27	40	94	-59	-110	-34	13	-7	-22	7	-73	-65	-102	-16	-28	-59	-100	36	-83	-32	-104	-21	-99	-67	-63	0	-100	-12	-73	-68	-153	-55	37	-4579	-8794	-19979	-1130	-17204	-624	-15181	-28	-13817	-8928	-17871	-143	-11685	-10145	-20947	-118
1.359167	-27	42	93	-56	-110	-31	12	-11	-22	5	-69	-62	-98	-12	-26	-57	-101	34	-83	-31	-103	-22	-96	-69	-66	0	-99	-11	-73	-66	-146	-75	-13	-4483	-8729	-20023	-980	-17597	-391	-14929	-26	-13945	-8577	-17995	-116	-12138	-9740	-20664	-55
1.360000	-28	42	93	-56	-110	-29	13	-12	-15	8	-63	-61	-94	-14	-26	-63	-99	38	-82	-28	-101	-22	-97	-66	-61	3	-97	-10	-69	-69	-146	-73	10	-4399	-8660	-20076	-855	-17954	-219	-14752	-44	-14062	-8239	-18067	-6	-12606	-9333	-20350	-5
1.360833	-22	41	96	-59	-107	-31	15	-11	-17	8	-70	-60	-92	-11	-23	-56	-95	41	-82	-24	-100	-17	-96	-65	-61	2	-95	-7	-74	-62	-142	-68	-21	-4327	-8582	-20131	-681	-18277	-105	-14707	-56	-14179	-7940	-18096	160	-13074	-8934	-20012	-28
1.361667	-29	42	93	-56	-107	-30	16	-10	-19	34	-70	-59	-94	-10	-23	-59	-83	37	-83	-29	-102	-17	-97	-67	-63	1	-96	-10	-72	-67	-149	-74	11	-4252	-8498	-20193	-473	-18559	-42	-14761	-53	-14289	-7641	-18084	154	-13536	-8537	-19648	-25
1.362500	-27	44	90	-58	-108	-33	11	-11	-18	5	-75	-63	-98	-17	-26	-60	-98	36	-88	-31	-103	-22	-97	-70	-65	0	-101	-14	-75	-67	-146	-75	9	-4185	-8403	-20270	-343	-18796	-14	-14924	-40	-14397	-7349	-18047	-57	-13964	-8134	-19267	231
1.363333	-26	40	89	-62	-119	-33	11	-13	-16	2	-73	-64	-96	-14	-26	-59	-100	36	-82	-32	-109	-21	-95	-68	-66	0	-96	-11	-74	-68	-147	-75	-25	-4124	-8286	-20345	-204	-18984	-12	-15191	-27	-14500	-7044	-17978	-18	-14385	-7723	-18870	540
1.364167	-29	42	92	-60	-109	-30	13	-14	-23	5	-73	-64	-97	-12	-28	-61	-101	38	-81	-13	-108	-18	-96	-70	-57	0	-98	-12	-74	-68	-147	-75	208	-4054	-8156	-20421	2	-19130	-28	-15559	-25	-14599	-6735	-17895	91	-14762	-7309	-18453	491
1.365000	-27	41	90	-60	-109	-33	11	-11	-18	22	-72	-62	-98	-15	-23	-58	-100	36	-84	-32	-105	-23	-97	-70	-64	0	-99	-13	-76	-69	-148	-77	43	-3982	-8014	-20517	130	-19224	-43	-16028	-12	-14699	-6413	-17806	-369	-15101	-6903	-18037	407
1.365833	-28	40	87	-59	-111	-34	8	-16	-24	5	-76	-66	-98	-14	-29	-61	-101	35	-82	-31	-107	-18	-100	-68	-63	2	-97	-12	-75	-67	-147	-75	-96	-3890	-7840	-20604	428	-19267	-56	-16578	-14	-14792	-6070	-17710	32	-15395	-6492	-17604	419
1.366667	-27	43	89	-58	-111	-35	10	-13	-15	7	-82	-62	-94	-12	-27	-63	-100	38	-82	-31	-104	-22	-99	-67	-61	0	-96	-12	-70	-68	-146	-75	133	-3787	-7646	-20710	447	-19267	-56	-17197	-3	-14885	-5711	-17618	180	-15642	-6087	-17175	370
1.367500	-24	35	88	-58	-109	-31	13	-11	-13	6	-70	-65	-95	-13	-28	-57	-97	37	-79	-33	-103	-19	-97	-65	-60	0	-99	-13	-72	-68	-147	-74	-44	-3663	-7430	-20824	419	-19218	-17	-17865	-23	-14975	-5335	-17533	-285	-15847	-5682	-16745	336
1.368333	-24	41	89	-61	-108	-35	12	-12	-17	6	-72	-64	-95	-14	-28	-59	-99	36	-84	-31	-108	-22	-99	-67	-62	-1	-100	-12	-74	-67	-150	-74	-103	-3512	-7193	-20985	435	-19133	33	-18571	-63	-15058	-4943	-17462	-268	-16012	-5310	-16311	301
1.369167	-27	45	88	-56	-109	-33	11	-13	-22	6	-72	-63	-100	-16	-31	-59	-100	37	-83	-30	-104	-23	-99	-77	-65	0	-98	-11	-75	-72	-152	-77	-80	-3334	-6931	-21104	395	-19004	120	-19288	-102	-15139	-4531	-17407	-167	-16136	-4951	-15894	225
1.370000	-30	42	87	-58	-111	-36	10	-23	-18	7	-76	-64	-96	-15	-28	-58	-104	36	-83	-33	-103	-22	-100	-72	-66	0	-100	-12	-73	-72	-146	-77	-179	-3125	-6645	-21265	309	-18837	233	-20006	-91	-15214	-4105	-17371	-488	-16218	-4603	-15480	159
1.370833	-40	43	88	-58	-111	-33	11	-18	-21	6	-74	-66	-98	-17	-32	-60	-102	34	-86	-33	-104	-24	-98	-69	-65	-6	-99	-12	-61	-60	-148	-75	-291	-2887	-6342	-21440	368	-18634	400	-20697	-41	-15276	-3675	-17353	-461	-16268	-4281	-15080	145
1.371667	-25	43	89	-60	-112	-33	11	-17	-26	6	-68	-65	-98	-14	-21	-58	-97	36	-86	-31	-100	-24	-98	-70	-63	-1	-98	-11	-70	-69	-145	-75	-191	-2622	-6011	-21631	335	-18393	567	-21349	-43	-15324	-3239	-17348	-225	-16281	-3983	-14696	140
1.372500	-26	45	90	-56	-105	-32	15	-13	-15	9	-69	-60	-92	-14	-24	-60	-95	30	-80	-38	-101	-18	-96	-72	-60	0	-96	-10	-69	-68	-145	-74	-132	-2298	-5664	-21843	285	-18126	805	-21946	-18	-15358	-2814	-17358	-344	-16264	-3716	-14333	87
1.373333	-25	45	90	-57	-110	-34	16	-17	-18	6	-73	-63	-95	-14	-30	-60	-100	34	-83	-31	-104	-22	-98	-70	-66	-4	-101	-13	-73	-69	-148	-74	-155	-1970	-5304	-22074	182	-17833	1037	-22473	-18	-15382	-2404	-17403	-452	-16224	-3478	-13994	67
1.374167	-28	38	86	-60	-111	-35	15	-18	-22	3	-72	-64	-98	-14	-28	-60	-104	32	-80	-28	-105	-17	-98	-68	-69	2	-99	-10	-73	-68	-146	-77	-143	-1578	-4923	-22317	398	-17511	1294	-22914	-46	-15369	-2001	-17451	-497	-16161	-3269	-13683	28
1.375000	-26	43	91	-58	-108	-33	15	-16	-16	5	-65	-60	-76	-14	-26	-56	-99	36	-82	-29	-105	-21	-95	-67	-63	0	-101	-10	-75	-69	-145	-74	-146	-1175	-4529	-22576	894	-17173	1562	-23268	-57	-15339	-1627	-17512	-547	-16052	-3088	-13408	1
1.375833	-25	45	87	-60	-107	-32	15	-13	-17	8	-73	-63	-96	-15	-27	-58	-99	33	-87	-30	-113	-22	-96	-67	-52	0	-102	-13	-70	-69	-144	-73	-205	-748	-4131	-22847	1200	-16817	1831	-23520	-55	-15278	-1276	-17574	-463	-15931	-2928	-13166	-23
1.376667	-26	43	88	-59	-110	-32	16	2	-23	3	-74	-59	-96	-21	-28	-60	-99	35	-82	-31	-105	-23	-97	-70	-64	-1	-101	-14	-72	-69	-148	-73	-155	-311	-3724	-23124	1141	-16439	2095	-23672	-50	-15187	-961	-17633	-446	-15786	-2799	-12963	-43
1.377500	-25	42	87	-58	-107	-33	17	-14	-18	5	-70	-61	-98	-15	-27	-59	-99	34	-65	-32	-107	-22	-98	-69	-63	-1	-97	-13	-72	-68	-144	-73	-75	166	-3310	-23414	916	-16074	2354	-23719	-77	-15062	-673	-17682	-384	-15614	-2691	-12810	-91
1.378333	-23	44	89	-60	-111	-30	13	-11	-13	8	-74	-63	-97	-13	-27	-55	-98	37	-83	-27	-105	-18	-95	-66	-64	-3	-100	-13	-69	-69	-144	-72	-204	640	-2892	-23703	766	-15695	2598	-23664	-66	-14903	-432	-17723	-652	-15418	-2602	-12683	-121
1.379167	-23	43	92	-59	-108	-30	15	-12	-17	8	-69	-61	-96	-15	-27	-56	-97	37	-82	-28	-103	-18	-94	-64	-61	0	-97	-11	-70	-67	-143	-73	-397	1109	-2475	-24000	815	-15319	2818	-23514	-45	-14705	-224	-17741	-754	-15196	-2531	-12611	-152
1.380000	-23	44	93	-57	-103	-29	22	-11	-15	9	-68	-72	-97	-13	-24	-55	-95	37	-81	-29	-99	-18	-95	-64	-58	0	-97	-14	-72	-68	-144	-70	-242	1575	-2066	-24279	570	-14945	3016	-23271	-52	-14471	-61	-17728	-343	-14953	-2476	-12584	-160
1.380833	-24	47	89	-58	-108	-32	16	-12	-13	6	-70	-59	-94	-14	-25	-57	-98	34	-82	-28	-104	-21	-96	-64	-63	1	-98	-11	-69	-65	-155	-69	-389	2030	-1665	-24567	351	-14583	3187	-22947	-45	-14206	74	-17686	-425	-14680	-2438	-12607	-167
1.381667	-25	44	91	-56	-107	-30	10	-12	-19	5	-78	-63	-99	-15	-31	-67	-99	34	-82	-29	-104	-21	-101	-70	-66	-3	-99	-15	-75	-70	-134	-76	-268	2455	-1276	-24844	165	-14235	3327	-22553	-65	-13911	164	-17609	-180	-14395	-2413	-12677	-186
1.382500	-27	36	84	-63	-117	-39	4	-18	-22	0	-78	-66	-103	-18	-33	-61	-104	32	-83	-42	-111	-27	-103	-70	-66	-5	-103	-15	-75	-69	-148	-77	-231	2866	-892	-25114	68	-13898	3442	-22088	-87	-13584	231	-17487	-281	-14076	-2389	-12783	-200
1.383333	-32	39	86	-61	-110	-38	-3	-18	-19	2	-78	-65	-97	-21	-32	-64	-103	30	-88	-36	-108	-24	-100	-73	-66	-7	-103	-17	-77	-70	-146	-77	-279	3251	-518	-25365	-80	-13573	3534	-21571	-133	-13228	259	-17320	-601	-13740	-2387	-12936	-195
1.384167	-30	41	86	-62	-111	-34	10	-17	-22	3	-76	-64	-98	-16	-30	-60	-98	30	-86	-53	-108	-24	-101	-72	-66	-3	-102	-14	-74	-68	-149	-74	-349	3605	-164	-25601	-189	-13261	3602	-21016	-139	-12843	275	-17109	-363	-13381	-2390	-13128	-145
1.385000	-27	40	87	-59	-111	-33	10	-14	-19	3	-66	-61	-105	-16	-30	-61	-100	32	-86	-33	-105	-23	-98	-69	-67	-3	-101	-15	-75	-69	-127	-76	-128	3913	179	-25817	-452	-12961	3652	-20425	-112	-12443	248	-16855	50	-13010	-2402	-13344	-158
1.385833	-8	42	89	-58	-107	-32	9	-17	-18	6	-74	-62	-94	-16	-27	-60	-99	33	-110	-34	-105	-24	-105	-39	-63	-3	-100	-15	-73	-69	-145	-73	-129	4186	501	-26017	-1018	-12671	3686	-19815	-120	-12024	201	-16552	-190	-12620	-2427	-13584	-190
1.386667	-28	39	88	-57	-119	-33	10	-13	-22	3	-75	-63	-96	-14	-26	-60	-101	34	-84	-32	-102	-22	-97	-72	-60	0	-100	-13	-69	-67	-147	-74	-73	4416	809	-26195	-1648	-12390	3701	-19193	-132	-11597	141	-16216	-300	-12233	-2467	-13871	-200
1.387500	-24	41	87	-57	-108	-34	10	-15	-19	4	-73	-61	-99	-14	-27	-60	-97	33	-83	-35	-104	-19	-98	-68	-64	-3	-98	-15	-73	-67	-147	-72	-109	4607	1096	-26359	-1618	-12106	3714	-18578	-159	-11170	59	-15824	-286	-11831	-2519	-14166	-221
1.388333	-25	40	88	-58	-86	-30	12	-13	-14	4	-74	-65	-95	-16	-28	-61	-101	32	-85	-33	-103	-21	-97	-70	-60	-1	-98	-13	-59	-67	-148	-58	-80	4751	1365	-26500	-1234	-11824	3718	-17972	-162	-10731	-34	-15451	-360	-11430	-2589	-14483	-225
1.389167	-28	38	85	-58	-111	-34	8	-18	-22	4	-75	-65	-99	-17	-32	-62	-98	33	-87	-35	-91	-24	-102	-70	-66	-4	-104	-14	-76	-73	-149	-75	-24	4849	1617	-26623	-1026	-11541	3719	-17377	-162	-10307	-146	-15035	-163	-11030	-2668	-14808	-223
1.390000	-27	38	86	-60	-113	-36	10	-16	-23	2	-75	-66	-98	-18	-33	-63	-105	30	-92	-40	-109	-26	-102	-75	-66	-4	-105	-19	-76	-74	-153	-79	-83	4901	1844	-26730	-652	-11251	3720	-16798	-162	-9879	-267	-14615	-91	-10640	-2766	-15132	-241
1.390833	-33	36	80	-62	-113	-40	3	-19	-25	0	-82	-70	-100	-19	-33	-64	-103	27	-91	-38	-108	-24	-102	-76	-79	-6	-103	-17	-79	-74	-152	-77	-30	4919	2057	-26809	-324	-10938	3721	-16260	-174	-9455	-395	-14184	-129	-10252	-2872	-15451	-228
1.391667	-28	39	81	-61	-112	-36	8	-26	-23	5	-75	-111	-95	-18	-31	-62	-100	30	-90	-36	-104	-24	-100	-72	-63	-4	-101	-15	-73	-73	-148	-62	73	4894	2248	-26873	-359	-10613	3727	-15742	-181	-9040	-530	-13756	-252	-9874	-2989	-15766	-216
1.392500	-23	40	88	-58	-110	-35	11	-14	-17	4	-73	-66	-96	-14	-12	-57	-101	35	-85	-32	-108	-21	-97	-68	-66	-1	-99	-15	-73	-69	-145	-74	-171	4830	2421	-26913	-139	-10275	3730	-15268	-176	-8639	-670	-13350	-493	-9512	-3119	-16061	-240
1.393333	-21	41	87	-59	-107	-33	10	-13	-18	8	-70	-63	-96	-14	-31	-57	-100	38	-85	-33	-103	-21	-100	-69	-62	0	-99	-12	-77	-72	-147	-84	164	4723	2568	-26942	-36	-9912	3735	-14826	-204	-8247	-817	-12968	-39	-9165	-3257	-16345	-221
1.394167	-21	46	88	-57	-109	-32	10	-12	-15	8	-73	-64	-96	-16	-26	-58	-96	30	-84	-29	-84	-18	-96	-68	-60	0	-98	-16	-74	-70	-144	-73	57	4580	2696	-26951	-77	-9529	3732	-14429	-224	-7863	-962	-12618	-398	-8834	-3399	-16604	-219
1.395000	-25	44	88	-60	-110	-34	11	-14	-19	9	-87	-62	-91	-13	-26	-58	-97	37	-84	-32	-104	-18	-96	-67	-62	0	-98	-13	-73	-68	-143	-72	41	4401	2800	-26943	40	-9133	3748	-14077	-207	-7488	-1118	-12303	-289	-8516	-3541	-16841	-284
1.395833	-22	42	90	-57	-108	-33	15	-14	-16	9	-73	-62	-96	-16	-28	-58	-97	37	-84	-30	-100	-22	-96	-67	-52	-1	-97	-13	-77	-69	-146	-74	166	4191	2885	-26916	79	-8719	3715	-13765	-214	-7124	-1265	-12032	-316	-8217	-3693	-17048	-290
1.396667	-25	41	88	-59	-108	-14	10	-14	-17	10	-70	-62	-96	-15	-28	-55	-99	39	-84	-31	-103	-17	-98	-66	-64	0	-99	-10	-70	-87	-145	-76	172	3942	2946	-26879	90	-8295	3692	-13502	-229	-6764	-1411	-11813	-407	-7937	-3816	-17219	-251
1.397500	-25	42	87	-57	-109	-30	10	-13	-16	9	-76	-63	-95	-13	-28	-58	-100	36	-132	-33	-104	-19	-97	-68	-62	-4	-98	-11	-73	-70	-144	-75	-7	3668	2995	-26820	285	-7866	3658	-13281	-181	-6413	-1550	-11643	-492	-7679	-3942	-17364	-217
1.398333	-69	40	90	-58	-82	-33	11	-15	-15	10	-72	-62	-96	-13	-28	-59	-98	39	-84	-30	-104	-21	-102	-68	-65	0	-81	-12	-78	-73	-148	-74	98	3368	3013	-26750	285	-7448	3609	-13116	-135	-6069	-1686	-11536	-169	-7436	-4054	-17460	-184
1.399167	-27	40	87	-61	-113	-36	11	-17	-22	5	-75	-66	-117	-15	-28	-60	-107	37	-85	-31	-108	-18	-100	-65	-64	-1	-99	-9	-73	-69	-146	-77	-19	3040	3018	-26661	141	-7027	3553	-12993	-127	-5729	-1807	-11480	-257	-7209	-4142	-17521	-177
1.400000	-25	42	90	-57	-110	-33	13	-15	-17	9	-74	-63	-95	-9	-25	-57	-97	38	-82	-31	-103	-18	-99	-68	-62	0	-97	-9	-69	-69	-145	-75	56	2691	2996	-26558	78	-6627	3479	-12922	-118	-5396	-1922	-11479	-311	-7003	-4218	-17542	-137
1.400833	-25	41	72	-58	-107	-30	15	-11	-14	10	-69	-63	-94	-13	-25	-56	-95	39	-82	-27	-103	-18	-96	-66	-66	2	-97	-10	-70	-68	-142	-76	28	2323	2969	-26444	112	-6244	3395	-12894	-94	-5068	-2027	-11534	-210	-6809	-4270	-17533	-117
1.401667	-26	41	89	-58	-109	-31	9	-15	-17	10	-73	-61	-96	-13	-24	-57	-99	35	-83	-28	-102	-21	-99	-70	-64	-1	-97	-12	-73	-69	-147	-77	-19	1933	2915	-26317	252	-5896	3293	-12923	-47	-4753	-2115	-11636	-85	-6638	-4300	-17485	-110
1.402500	-25	38	87	-60	-110	-33	11	-16	-18	6	-74	-65	-97	-16	-34	-61	-97	33	-87	-31	-107	-22	-100	-70	-64	0	-98	-12	-74	-73	-147	-77	20	1521	2847	-26177	246	-5579	3209	-12991	-30	-4445	-2192	-11788	-282	-6484	-4307	-17405	-87
1.403333	-26	38	87	-77	-112	-36	10	-17	-21	5	-74	-64	-99	-13	-29	-59	-98	34	-87	-33	-104	-23	-99	-72	-66	0	-99	-14	-72	-70	-147	-79	5	1100	2767	-26027	126	-5298	3072	-13111	-32	-4154	-2254	-11972	-306	-6339	-4293	-17286	-55
1.404167	-24	35	88	-58	-109	-33	12	-16	-15	4	-70	-65	-98	-13	-26	-55	-101	29	-87	-33	-103	-3	-97	-70	-65	1	-100	-14	-74	-69	-144	-79	-48	663	2677	-25866	87	-5061	2949	-13269	5	-3872	-2305	-12199	-49	-6211	-4260	-17142	-42
1.405000	-25	38	92	-55	-111	-32	15	-15	-19	16	-72	-62	-96	-11	-28	-57	-98	36	-85	-30	-101	-22	-99	-69	-63	0	-99	-15	-75	-87	-145	-77	61	224	2587	-25699	59	-4876	2830	-13470	0	-3613	-2330	-12460	-13	-6089	-4204	-16974	-41
1.405833	-27	38	90	-56	-108	-32	10	-15	-21	6	-73	-64	-95	-14	-25	-59	-100	32	-81	-33	-113	-18	-99	-68	-64	0	-100	-14	-68	-68	-146	-77	-110	-231	2486	-25525	41	-4735	2704	-13717	-9	-3371	-2347	-12735	-615	-5977	-4142	-16781	-23
1.406667	-25	40	86	-60	-111	-33	11	-5	-19	5	-83	-65	-96	-14	-28	-59	-99	33	-83	-33	-104	-22	-104	-72	-66	-1	-102	-18	-74	-80	-147	-77	66	-692	2378	-25340	158	-4647	2582	-13996	-15	-3165	-2354	-13040	-156	-5879	-4065	-16572	-4
1.407500	-29	34	85	-63	-113	-36	8	-21	-22	1	-74	-64	-100	-17	-31	-63	-124	32	-80	-10	-109	-22	-99	-68	-62	0	-99	-15	-73	-70	-148	-77	62	-1154	2276	-25154	891	-4596	2464	-14303	-6	-2998	-2348	-13349	-412	-5785	-3982	-16343	3
1.408333	-14	37	86	-58	-110	0	10	-15	-18	6	-73	-65	-96	-13	-28	-58	-100	32	-87	-31	-103	-22	-98	-72	-66	-1	-100	-14	-74	-72	-154	-78	118	-1624	2176	-24964	1401	-4594	2355	-14635	19	-2838	-2333	-13667	-321	-5691	-3898	-16111	8
1.409167	-24	37	82	-60	-111	-33	8	-17	-18	6	-73	-45	-97	-16	-29	-58	-100	69	-85	-34	-107	-25	-98	-70	-63	-1	-101	-18	-75	-73	-149	-77	103	-2088	2079	-24776	851	-4625	2249	-14988	-6	-2729	-2315	-13987	-145	-5604	-3798	-15871	33
1.410000	-27	39	85	-79	-112	-33	6	-24	-18	3	-72	-69	-96	-19	-30	-60	-99	32	-85	-34	-105	-23	-102	-72	-65	0	-102	-17	-76	-75	-150	-77	162	-2550	1992	-24586	466	-4702	2164	-15356	-13	-2656	-2288	-14304	-243	-5520	-3739	-15632	30
1.410833	-25	39	86	-61	-112	-38	9	-19	-19	5	-74	-67	-99	-16	-30	-62	-102	30	-87	-34	-109	-23	-105	-63	-67	0	-87	-17	-77	-70	-148	-77	15	-3008	1914	-24396	398	-4802	2065	-15735	-19	-2623	-2263	-14615	-410	-5434	-3674	-15395	36
1.411667	-24	39	84	-59	-111	-40	10	-16	-19	5	-72	-63	-100	-14	-29	-59	-102	35	-85	-32	-104	-21	-99	-70	-64	1	-101	-15	-78	-72	-146	-77	115	-3453	1855	-24205	344	-4918	1985	-16112	-35	-2632	-2234	-14912	-49	-5349	-3622	-15165	80
1.412500	-25	41	88	-58	-109	-32	12	-15	-15	6	-67	-35	-91	-11	-25	-76	-86	37	-83	-29	-101	-21	-96	-67	-58	4	-98	-13	-68	-66	-145	-74	86	-3897	1804	-24015	110	-5057	1907	-16479	-48	-2682	-2217	-15205	-205	-5262	-3583	-14943	98
1.413333	-22	43	88	-67	-104	-35	13	-15	-14	8	-69	-65	-94	-14	-27	-59	-94	38	-83	-29	-101	-21	-97	-66	-60	3	-95	-38	-72	-67	-145	-72	42	-4327	1774	-23847	-48	-5201	1834	-16850	-48	-2777	-2206	-15470	-178	-5183	-3570	-14739	76
1.414167	-22	45	89	-59	-110	-33	13	-15	-14	7	-72	-64	-95	5	-27	-57	-97	38	-83	-29	-102	-19	-98	-66	-61	0	-100	-12	-72	-68	-145	-74	-136	-4746	1754	-23676	-127	-5354	1760	-17199	-29	-2910	-2208	-15721	-72	-5107	-3577	-14548	66
1.415000	-26	44	89	-36	-108	-30	12	-21	-14	1	-73	-65	-99	-14	-31	-58	-98	34	-84	-31	-102	-21	-99	-66	-66	-1	-99	-13	-70	-73	-145	-82	-136	-5151	1737	-23515	-130	-5505	1681	-17530	-63	-3083	-2225	-15962	-47	-5036	-3612	-14378	76
1.415833	-27	40	85	-62	-115	-38	8	-19	-22	2	-74	-67	-99	-16	-29	-53	-98	33	-95	-35	-103	-12	-99	-68	-65	0	-102	-14	-72	-69	-145	-75	-99	-5528	1758	-23364	-199	-5651	1603	-17829	-90	-3285	-2256	-16164	-158	-4966	-3664	-14224	98
1.416667	-26	40	86	-60	-107	-49	11	-15	-17	5	-72	-65	-96	-16	-27	-62	-101	32	-88	-33	-107	-24	-98	-68	-65	-1	-101	-9	-76	-70	-146	-76	-171	-5898	1785	-23228	-296	-5793	1516	-18100	-72	-3511	-2302	-16357	-56	-4905	-3744	-14089	82
1.417500	-26	43	87	-62	-109	-35	10	-17	-21	4	-73	-63	-97	-15	-30	-60	-99	52	-87	-29	-104	-22	-100	-68	-65	-1	-101	-10	-73	-69	-145	-73	-235	-6225	1827	-23089	-322	-5922	1411	-18338	-85	-3760	-2367	-16545	74	-4852	-3844	-13975	71
1.418333	-27	42	86	-58	-100	-38	12	-15	-17	7	-72	-65	-98	-12	-29	-59	-100	35	-86	-30	-101	-19	-98	-67	-61	0	-95	-14	-60	-69	-142	-75	-70	-6538	1878	-22970	-395	-6043	1321	-18537	-69	-4022	-2451	-16647	82	-4806	-3971	-13881	76
1.419167	-22	41	88	-58	-110	-33	13	-15	-16	6	-76	-64	-95	-13	-27	-57	-100	37	-84	-29	-102	-23	-97	-67	-64	0	-98	-10	-72	-69	-144	-73	-86	-6815	1939	-22864	-639	-6158	1191	-18695	-119	-4289	-2554	-16740	-394	-4776	-4122	-13802	76
1.420000	-25	43	89	-58	-109	-35	15	-10	-15	7	-68	-64	-97	-13	-26	-59	-97	38	-83	-30	-104	-19	-97	-65	-60	1	-97	-12	-70	-70	-143	-73	33	-7069	2004	-22775	-2146	-6263	1076	-18818	-154	-4556	-2678	-16814	84	-4758	-4293	-13745	73
1.420833	-24	47	92	-56	-105	-31	13	-13	-17	9	-70	-61	-94	-10	-24	-55	-94	39	-83	-27	-100	-18	-97	-66	-58	2	-98	-11	-69	-67	-143	-70	-65	-7284	2078	-22695	-3887	-6367	937	-18905	-128	-4826	-2812	-16848	45	-4748	-4485	-13705	66
1.421667	-24	42	90	-52	-105	-30	16	-13	-74	5	-70	-61	-93	-10	-26	-57	-100	37	-83	-32	-104	-19	-98	-68	-64	0	-97	-12	-80	-68	-144	-77	-206	-7476	2156	-22636	-2800	-6470	777	-18960	-126	-5076	-2971	-16844	-65	-4763	-4701	-13687	54
1.422500	-28	41	85	-63	-113	-36	10	-16	-21	5	-75	-69	-108	-15	-28	-59	-102	35	-87	-36	-111	-24	-100	-69	-67	0	-99	-18	-78	-73	-148	-77	-73	-7630	2234	-22595	-1972	-6573	609	-18967	-150	-5306	-3145	-16806	-62	-4790	-4936	-13677	36
[truncated: 10,292 more rows]
[truncated: 15 more columns]
