# Supplementary material for: Novel Methods for Surface EMG Analysis and Exploration Based on Multi-Modal Gaussian Mixture Models
Source: PLoS One. 2016 Jun 30;11(6):e0157239. doi: 10.1371/journal.pone.0157239 (PMC4928879; doi:10.1371/journal.pone.0157239)
Supplement: S2 File — (ZIP) [file pone.0157239.s002.zip › Haf_horses_walk_data/Haf_h06_w2_kin.trc]

PathFileType	4	(X/Y/Z)	D:\Users\zsoldosr\Desktop\HaflingerProjektEMGBiopsy\RawData\M2\Luxiw2r.trc
DataRate	CameraRate	NumFrames	NumMarkers	Units	OrigDataRate	OrigDataStartFrame	OrigNumFrames
120.00	120.00	1200	7	mm	120.00	1	1200
Frame#	Time	Head			Withers			Sacrum			HFL			HFR			HHL			HHR
		X1	Y1	Z1	X2	Y2	Z2	X3	Y3	Z3	X4	Y4	Z4	X5	Y5	Z5	X6	Y6	Z6	X7	Y7	Z7
1	0.000	1010.44629	-174.87709	1435.48254	-72.51134	-48.61107	1331.29578	-925.38379	86.67692	1347.08752	-216.34105	140.39030	-5.25960	552.01025	-211.11528	4.64076	-884.63007	232.48306	25.21290	-1042.59534	-76.25494	-3.33296
2	0.008	1011.05011	-175.08423	1433.77625	-73.14842	-49.65730	1332.71631	-925.72131	85.78384	1346.82422	-225.91283	141.88667	-3.08897	538.55426	-210.05591	4.73636	-850.03931	227.77615	26.33803	-1056.09644	-75.07186	-3.37573
3	0.017	1011.74634	-175.26199	1431.88818	-73.92303	-50.55705	1334.14087	-926.22449	85.01723	1346.40552	-235.42502	143.64267	-0.33068	525.11438	-209.06297	4.77117	-815.83643	223.38460	27.11719	-1069.56189	-74.02431	-3.35990
4	0.025	1012.60730	-175.38902	1429.67407	-74.94514	-51.23027	1335.56616	-927.01355	84.46568	1345.70398	-244.92160	146.11412	3.76314	511.72012	-208.19676	4.73125	-782.26318	219.53372	27.37968	-1082.96240	-73.13012	-3.27129
5	0.033	1013.67615	-175.45367	1427.04785	-76.26985	-51.66333	1336.97168	-928.14648	84.15720	1344.63953	-253.97708	149.91762	10.21125	498.39874	-207.48181	4.63868	-749.38098	216.33145	27.14626	-1096.29614	-72.34029	-3.11700
6	0.042	1014.96967	-175.45288	1423.97852	-77.89059	-51.86599	1338.32043	-929.62970	84.06181	1343.18555	-260.85892	155.54770	20.09257	485.15375	-206.85982	4.51083	-717.12115	213.78461	26.51826	-1109.59204	-71.61081	-2.91120
7	0.050	1016.48352	-175.39406	1420.47205	-79.76180	-51.84400	1339.57727	-931.43530	84.12345	1341.35596	-262.75339	162.99319	33.73186	471.95392	-206.20845	4.35965	-685.31793	211.82326	25.59209	-1122.88452	-70.89792	-2.71189
8	0.058	1018.19171	-175.29041	1416.55640	-81.82932	-51.60758	1340.72522	-933.51068	84.29182	1339.18298	-257.55212	171.55046	49.76160	458.73743	-205.45430	4.22176	-653.75171	210.32893	24.45050	-1136.18054	-70.17849	-2.60335
9	0.067	1020.04688	-175.16086	1412.27612	-84.04575	-51.18951	1341.76721	-935.78845	84.52397	1336.70227	-245.44350	180.08810	65.23479	445.46646	-204.63039	4.13678	-622.26404	209.19043	23.18683	-1149.46985	-69.45712	-2.60546
10	0.075	1021.99457	-175.04613	1407.69653	-86.36897	-50.64035	1342.71790	-938.20032	84.77290	1333.95032	-228.41798	187.57178	77.16151	432.17096	-203.80548	4.10023	-590.86951	208.35573	21.92800	-1162.76624	-68.72057	-2.64663
11	0.083	1023.98700	-175.01028	1402.90491	-88.75436	-50.00419	1343.59692	-940.68628	84.98738	1330.96362	-208.55719	193.42535	84.23470	418.87796	-203.00560	4.08274	-559.82202	207.81552	20.82052	-1176.09631	-67.94920	-2.64455
12	0.092	1025.98071	-175.11411	1398.00110	-91.15375	-49.30410	1344.42188	-943.18982	85.12989	1327.77405	-187.10757	197.60365	87.25446	405.55133	-202.21028	4.06470	-529.63721	207.52968	19.94773	-1189.45459	-67.15504	-2.58257
13	0.100	1027.93311	-175.38933	1393.08362	-93.52142	-48.54661	1345.20068	-945.65076	85.20416	1324.40051	-164.64693	200.47427	88.18990	392.16269	-201.40346	4.02905	-500.99796	207.39481	19.24827	-1202.80566	-66.36479	-2.49274
14	0.108	1029.81067	-175.83438	1388.24207	-95.81691	-47.72843	1345.92957	-948.00873	85.26019	1320.84497	-141.48047	202.54993	88.93650	378.73627	-200.60571	3.96584	-474.58023	207.31586	18.53138	-1216.13501	-65.59032	-2.39740
15	0.117	1031.59546	-176.42673	1383.55396	-98.00252	-46.84128	1346.60547	-950.21210	85.36748	1317.09863	-117.80775	204.20290	90.58181	365.28870	-199.83408	3.87544	-450.97510	207.28754	17.55448	-1229.48010	-64.81969	-2.29877
16	0.125	1033.27893	-177.13066	1379.08496	-100.04208	-45.88071	1347.23755	-952.22375	85.58437	1313.15649	-93.79100	205.58307	93.33562	351.81189	-199.05109	3.75274	-430.71286	207.39117	16.09125	-1242.90063	-64.02265	-2.20406
17	0.133	1034.85413	-177.90097	1374.89319	-101.90321	-44.85642	1347.84509	-954.02045	85.93595	1309.02600	-69.63258	206.67938	96.84885	338.33017	-198.18552	3.61164	-414.25415	207.74347	13.97414	-1256.42725	-63.17158	-2.13200
18	0.142	1036.31287	-178.69531	1371.03357	-103.55873	-43.79930	1348.44641	-955.58661	86.41065	1304.72742	-45.53880	207.34615	100.55018	324.89148	-197.21010	3.50313	-402.02640	208.45511	11.13340	-1270.03687	-62.27666	-2.09548
19	0.150	1037.64368	-179.47772	1367.55957	-104.98196	-42.75792	1349.04626	-956.90625	86.98540	1300.29211	-21.55859	207.33521	103.83429	311.50061	-196.18150	3.45973	-394.48526	209.57988	7.61663	-1283.68176	-61.37874	-2.08707
20	0.158	1038.82996	-180.21382	1364.52417	-106.14148	-41.78711	1349.62939	-957.95825	87.64874	1295.76208	2.47729	206.39554	106.14224	298.11615	-195.18695	3.45900	-391.89090	211.03526	3.55531	-1297.35132	-60.48849	-2.07740
21	0.167	1039.85242	-180.88486	1361.98535	-107.00384	-40.93772	1350.16113	-958.71954	88.39291	1291.19495	26.80112	204.39671	107.06837	284.68976	-194.25903	3.46488	-393.94608	212.58112	-0.75770	-1311.07068	-59.58451	-2.02820
22	0.175	1040.68762	-181.49814	1360.00525	-107.54686	-40.25140	1350.59363	-959.17151	89.19795	1286.67212	51.53410	201.37617	106.50925	271.19138	-193.35918	3.46576	-399.74185	213.91905	-4.67483	-1324.81921	-58.66525	-1.93734
23	0.183	1041.30774	-182.07196	1358.64539	-107.77675	-39.75411	1350.87866	-959.30695	90.03400	1282.30420	76.66048	197.49704	104.72728	257.62604	-192.44460	3.47442	-408.20612	214.89357	-7.43826	-1338.51611	-57.75186	-1.85477
24	0.192	1041.68530	-182.61792	1357.96338	-107.73232	-39.44279	1350.97754	-959.13092	90.87308	1278.22888	102.08116	193.01724	102.26416	244.02615	-191.51938	3.51304	-418.65851	215.64229	-8.85588	-1352.10938	-56.87691	-1.81119
25	0.200	1041.79785	-183.13953	1358.00806	-107.47003	-39.28265	1350.86279	-958.65747	91.69140	1274.59521	127.67686	188.24686	99.73016	230.42557	-190.60605	3.58003	-430.69797	216.45097	-9.38895	-1365.58167	-56.09778	-1.73809
26	0.208	1041.63110	-183.63785	1358.81433	-107.04636	-39.22617	1350.51685	-957.90717	92.45963	1271.54138	153.35783	183.44867	97.56516	216.84778	-189.70161	3.63387	-443.83493	217.44984	-9.54756	-1378.84131	-55.48789	-1.44455
27	0.217	1041.18030	-184.10637	1360.39990	-106.50996	-39.23641	1349.93750	-956.90955	93.13245	1269.17908	179.06367	178.74184	95.87274	203.30502	-188.78236	3.62570	-457.58655	218.54730	-9.59957	-1391.70825	-55.10531	-0.67335
28	0.225	1040.44543	-184.52989	1362.76355	-105.89978	-39.29760	1349.13843	-955.71063	93.64778	1267.58521	204.75276	174.05461	94.39043	189.79874	-187.83359	3.53962	-471.53079	219.62541	-9.71444	-1404.03467	-54.96239	0.75700
29	0.233	1039.42542	-184.89717	1365.88562	-105.24374	-39.40952	1348.13867	-954.38025	93.93202	1266.79163	230.43089	169.16624	92.63985	176.32672	-186.84747	3.39828	-485.23447	220.70053	-9.98120	-1415.78638	-54.99260	2.83582
30	0.242	1038.11743	-185.19594	1369.72815	-104.55725	-39.57091	1346.95166	-953.00391	93.90726	1266.77844	256.17084	163.83389	90.16017	162.89893	-185.80367	3.23374	-498.48337	221.85141	-10.33936	-1427.00305	-55.06771	5.40374
31	0.250	1036.51868	-185.40445	1374.24255	-103.84477	-39.76914	1345.58569	-951.65930	93.50299	1267.48010	282.08557	157.93346	86.67035	149.54440	-184.67241	3.06752	-511.40909	223.08722	-10.67589	-1437.72290	-55.09104	8.31262
32	0.258	1034.62622	-185.51175	1379.38354	-103.10885	-39.98764	1344.05371	-950.39874	92.67227	1268.79675	308.27936	151.53485	82.14877	136.27979	-183.41786	2.90954	-524.23450	224.38853	-10.94212	-1447.94678	-55.05057	11.53614
33	0.267	1032.43713	-185.52974	1385.11389	-102.35852	-40.21510	1342.38196	-949.24426	91.41165	1270.60645	334.81891	144.84845	76.82300	123.07782	-182.00896	2.74713	-537.08752	225.75296	-11.14772	-1457.62341	-54.95908	15.14827
34	0.275	1029.94897	-185.47581	1391.39404	-101.60472	-40.44539	1340.60803	-948.18262	89.78419	1272.78345	361.73993	138.07838	71.03111	109.89539	-180.50037	2.57932	-550.02521	227.13628	-11.32567	-1466.63440	-54.77953	19.21961
35	0.283	1027.16162	-185.36218	1398.17236	-100.85240	-40.67735	1338.76941	-947.16907	87.92696	1275.21643	389.05670	131.30861	65.06427	96.72342	-179.08105	2.47771	-563.05121	228.47835	-11.49169	-1474.77124	-54.45755	23.75350
36	0.292	1024.07666	-185.20309	1405.38843	-100.10129	-40.91581	1336.89697	-946.15070	86.01756	1277.82080	416.73956	124.52771	59.12684	83.57813	-177.89403	2.50336	-576.11768	229.77390	-11.62298	-1481.70007	-54.01529	28.71547
37	0.300	1020.70099	-185.01851	1412.97803	-99.35191	-41.16759	1335.01318	-945.09454	84.21336	1280.54260	444.67285	117.76710	53.36836	70.45673	-176.84488	2.57708	-589.17218	231.03459	-11.70929	-1486.93970	-53.55366	34.04068
38	0.308	1017.05029	-184.82423	1420.87354	-98.61668	-41.43105	1333.13110	-943.99481	82.61370	1283.35376	472.67291	111.14573	47.89127	57.33679	-175.74744	2.57153	-602.21802	232.23637	-11.77754	-1489.88965	-53.15705	39.54729
39	0.317	1013.14795	-184.62279	1429.00610	-97.92897	-41.68803	1331.25964	-942.86395	81.26412	1286.24268	500.52557	104.71098	42.73795	44.20560	-174.56247	2.47967	-615.31714	233.35373	-11.83898	-1489.96558	-52.83130	44.87666
40	0.325	1009.01807	-184.41290	1437.30969	-97.33155	-41.90704	1329.40991	-941.72839	80.17223	1289.20569	527.93744	98.30247	37.88805	31.05859	-173.37946	2.38905	-628.51227	234.41051	-11.86473	-1486.88013	-52.50448	49.53522
41	0.333	1004.67773	-184.20235	1445.72156	-96.84893	-42.05167	1327.59900	-940.62744	79.31639	1292.23999	554.52429	91.69479	33.29201	17.87518	-172.27632	2.36061	-641.78186	235.45192	-11.84307	-1480.84314	-52.04114	52.97895
42	0.342	1000.13751	-184.00662	1454.18140	-96.47018	-42.08587	1325.85571	-939.60211	78.65177	1295.34326	579.92023	84.86868	28.92516	4.62921	-171.25735	2.37963	-655.08887	236.47333	-11.81320	-1472.34192	-51.29387	54.73693
43	0.350	995.40808	-183.84360	1462.63025	-96.14717	-41.97612	1324.22009	-938.67505	78.11615	1298.51038	603.83118	78.04394	24.80845	-8.67731	-170.25859	2.37917	-668.41492	237.42592	-11.80607	-1461.65112	-50.21675	54.58964
44	0.358	990.50916	-183.72614	1471.00916	-95.80250	-41.69448	1322.73462	-937.84009	77.64461	1301.72827	625.97113	71.47971	20.99555	-22.02466	-169.21426	2.31355	-681.75671	238.29306	-11.80011	-1448.61694	-48.92945	52.72721
45	0.367	985.47662	-183.64799	1479.25867	-95.35068	-41.22145	1321.43799	-937.06995	77.19446	1304.97375	645.99908	65.31505	17.54116	-35.40991	-168.13104	2.21413	-695.13416	239.11966	-11.75546	-1432.96204	-47.60428	49.79787
46	0.375	980.36444	-183.57491	1487.32190	-94.72192	-40.54148	1320.36060	-936.33148	76.75569	1308.22009	663.50653	59.56120	14.44405	-48.83411	-167.05084	2.14432	-708.57068	239.97298	-11.65821	-1414.80273	-46.31904	46.81203
47	0.383	975.23663	-183.46271	1495.14612	-93.87224	-39.63612	1319.51929	-935.59003	76.33842	1311.44629	678.00720	54.22601	11.57822	-62.28955	-165.99001	2.12742	-722.06140	240.89728	-11.53701	-1394.90161	-45.06095	44.84888
48	0.392	970.15338	-183.29092	1502.68311	-92.78480	-38.48975	1318.91345	-934.81085	75.95673	1314.64001	688.92664	49.44337	8.69592	-75.78235	-164.97443	2.15447	-735.60138	241.87836	-11.44207	-1374.41528	-43.75119	44.53497
49	0.400	965.16473	-183.06891	1509.88855	-91.46717	-37.10172	1318.52954	-933.96667	75.61797	1317.79138	695.68677	45.43442	5.56418	-89.34204	-164.04979	2.22372	-749.22046	242.85074	-11.39082	-1354.23364	-42.23044	45.63804
50	0.408	960.31445	-182.82109	1516.72485	-89.94253	-35.48723	1318.34827	-933.04230	75.32003	1320.88904	697.92023	42.36733	2.16250	-102.99908	-163.20407	2.33125	-762.94434	243.77971	-11.35280	-1334.38513	-40.35252	47.28323
51	0.417	955.64642	-182.57733	1523.16577	-88.23928	-33.67461	1318.34949	-932.03619	75.06145	1323.92407	695.71875	40.29305	-1.20553	-116.74652	-162.35442	2.44801	-776.75482	244.69081	-11.30071	-1314.06628	-38.12902	48.65287
52	0.425	951.20831	-182.36122	1529.19214	-86.38519	-31.71214	1318.51697	-930.96130	74.85153	1326.88879	689.75848	39.13345	-4.05470	-130.51910	-161.44057	2.53163	-790.60950	245.59956	-11.23869	-1292.21948	-35.76962	49.44997
53	0.433	947.05389	-182.17836	1534.78198	-84.40858	-29.66592	1318.84265	-929.83905	74.70414	1329.76782	681.05920	38.71302	-6.04424	-144.23029	-160.49284	2.56247	-804.45825	246.49559	-11.16922	-1268.10193	-33.60183	49.77483
54	0.442	943.24237	-182.02026	1539.90991	-82.34253	-27.59323	1319.32922	-928.69055	74.62719	1332.53662	670.45514	38.87519	-7.16364	-157.80902	-159.61813	2.56667	-818.25830	247.38489	-11.07649	-1241.50903	-31.91248	49.78990
55	0.450	939.83807	-181.87860	1544.55273	-80.22723	-25.51536	1319.98340	-927.53784	74.61786	1335.16943	658.39722	39.51713	-7.65716	-171.17834	-158.93097	2.60230	-831.99463	248.28250	-10.96251	-1212.68042	-30.81101	49.61640
56	0.458	936.90759	-181.75465	1548.69141	-78.11557	-23.42005	1320.80505	-926.41327	74.66027	1337.63855	645.25183	40.49540	-7.82868	-184.24237	-158.50134	2.75447	-845.68530	249.19411	-10.85682	-1182.06494	-30.23168	49.41269
57	0.467	934.51532	-181.66252	1552.30969	-76.07820	-21.28923	1321.78223	-925.36127	74.73437	1339.90869	631.49359	41.62096	-7.90751	-196.91443	-158.35950	3.13945	-859.39630	250.14798	-10.76526	-1150.14221	-30.05310	49.36584
58	0.475	932.71686	-181.62737	1555.39478	-74.19428	-19.12617	1322.89392	-924.42981	74.83495	1341.94141	617.55560	42.75761	-8.02239	-209.12415	-158.48840	3.85081	-873.18835	251.19031	-10.65768	-1117.35364	-30.19310	49.57759
59	0.483	931.55231	-181.67696	1557.93811	-72.53660	-16.96714	1324.11597	-923.66534	74.97459	1343.70447	603.67389	43.85163	-8.21557	-220.78485	-158.82755	4.91056	-887.02124	252.29950	-10.51830	-1084.04053	-30.62831	50.01963
60	0.492	931.03833	-181.83286	1559.93604	-71.16625	-14.87582	1325.42664	-923.11310	75.16473	1345.17285	589.90369	44.90205	-8.46315	-231.76178	-159.34364	6.31885	-900.80780	253.37498	-10.36290	-1050.40259	-31.39911	50.58067
61	0.500	931.16254	-182.10556	1561.38635	-70.13016	-12.92438	1326.80981	-922.81580	75.39742	1346.32458	576.22864	45.93584	-8.69194	-241.83643	-160.04652	8.12396	-914.52472	254.35591	-10.21707	-1016.54761	-32.57625	51.10161
62	0.508	931.88721	-182.49388	1562.28516	-69.45735	-11.17627	1328.25134	-922.80914	75.64561	1347.14172	562.63361	46.97280	-8.82489	-250.69745	-160.92584	10.40699	-928.18390	255.27112	-10.11326	-982.56201	-34.17704	51.41180
63	0.517	933.15942	-182.99217	1562.62427	-69.16400	-9.67752	1329.73608	-923.11652	75.87989	1347.61060	549.09174	48.01939	-8.85289	-258.06989	-161.99196	13.25886	-941.80872	256.15140	-10.07326	-948.54163	-36.15289	51.39482
64	0.525	934.91919	-183.59558	1562.39233	-69.26043	-8.45136	1331.24609	-923.74677	76.07982	1347.72119	535.56842	49.09476	-8.82908	-263.85864	-163.45992	16.95606	-955.45685	257.01627	-10.04975	-914.61389	-38.46947	51.01334
65	0.533	937.10455	-184.29523	1561.58374	-69.74701	-7.49992	1332.75586	-924.69971	76.22833	1347.46680	522.06775	50.21605	-8.80896	-267.80548	-165.87878	22.28798	-969.13495	257.95428	-9.94743	-880.92841	-41.15329	50.27607
66	0.542	939.65778	-185.07590	1560.20239	-70.60708	-6.81526	1334.23193	-925.97369	76.30727	1346.84546	508.61060	51.36691	-8.84298	-268.72784	-169.99060	30.43791	-982.75366	259.09326	-9.73381	-847.59454	-44.28345	49.21863
67	0.550	942.53052	-185.92003	1558.26025	-71.80934	-6.39575	1335.63831	-927.56378	76.30875	1345.85999	495.18768	52.51054	-8.97194	-264.60626	-176.30914	41.97837	-996.25891	260.44312	-9.47846	-814.65186	-47.96210	47.90445
68	0.558	945.68243	-186.80853	1555.77832	-73.31885	-6.25413	1336.94312	-929.44891	76.24827	1344.51794	481.78979	53.61563	-9.17949	-254.10883	-184.72430	55.79942	-1009.71106	261.80035	-9.30106	-782.11194	-52.24444	46.38878
69	0.567	949.07306	-187.71573	1552.78931	-75.10620	-6.39972	1338.12415	-931.58514	76.15720	1342.83228	468.42767	54.67308	-9.39152	-237.83295	-194.46523	69.31185	-1023.19849	262.93643	-9.27608	-750.00446	-57.11391	44.67767
70	0.575	952.65692	-188.60217	1549.33105	-77.14601	-6.81460	1339.16968	-933.91528	76.05736	1340.82361	455.07434	55.71300	-9.54403	-217.71088	-204.43344	79.92308	-1036.74133	263.88852	-9.33925	-718.37939	-62.54618	42.74255
71	0.583	956.38550	-189.42311	1545.43835	-79.40598	-7.46109	1340.07776	-936.38171	75.94123	1338.51953	441.64642	56.78397	-9.62426	-195.57373	-213.70145	86.47018	-1050.29114	264.87662	-9.35330	-687.31104	-68.54608	40.57782
72	0.592	960.21405	-190.14767	1541.14270	-81.83730	-8.30796	1340.85461	-938.92731	75.78067	1335.95154	428.07806	57.91241	-9.65452	-172.42975	-221.89622	89.54324	-1063.83215	265.97293	-9.29875	-656.93909	-75.12468	38.22888
73	0.600	964.10858	-190.76575	1536.47778	-84.37384	-9.32929	1341.50916	-941.49213	75.55305	1333.15247	414.36902	59.10235	-9.67049	-148.60516	-229.16927	90.71534	-1077.44067	267.06158	-9.29256	-627.49731	-82.26185	35.72171
74	0.608	968.05786	-191.29980	1531.49036	-86.94180	-10.47812	1342.05078	-944.01758	75.24771	1330.15308	400.56854	60.33409	-9.71102	-124.14868	-235.81509	91.49819	-1091.15356	268.07712	-9.41122	-599.33301	-89.88342	32.98994
75	0.617	972.07642	-191.81146	1526.25403	-89.47714	-11.68810	1342.49866	-946.45044	74.85040	1326.97913	386.75916	61.54224	-9.80292	-99.10107	-241.98541	92.77301	-1104.89502	269.07965	-9.59201	-572.93762	-97.89137	29.92053
76	0.625	976.17053	-192.36205	1520.86829	-91.93523	-12.90979	1342.88513	-948.73822	74.33974	1323.64636	373.01459	62.65497	-9.93938	-73.60034	-247.68600	94.78130	-1118.63062	270.11993	-9.70625	-548.91840	-106.21946	26.43319
77	0.633	980.29413	-192.97090	1515.43506	-94.28040	-14.12711	1343.24817	-950.82263	73.70215	1320.15601	359.33960	63.68281	-10.07434	-47.89532	-252.85187	97.33842	-1132.40808	271.20062	-9.68460	-527.91864	-114.82441	22.50755
78	0.642	984.35150	-193.62752	1510.03101	-96.46814	-15.33910	1343.62292	-952.64716	72.93526	1316.49609	345.68616	64.71294	-10.15398	-22.24768	-257.37595	100.03960	-1146.22803	272.32010	-9.57773	-510.56866	-123.60581	18.18786
79	0.650	988.23975	-194.32204	1504.70618	-98.43802	-16.54070	1344.03625	-954.17480	72.03675	1312.64929	332.02594	65.79629	-10.16617	3.23236	-261.13803	102.44127	-1160.05200	273.43793	-9.50936	-497.43793	-132.34979	13.58938
80	0.658	991.88403	-195.05164	1499.51147	-100.11954	-17.71946	1344.50354	-955.39307	70.99996	1308.60425	318.37549	66.89405	-10.15264	28.65186	-264.02985	104.17770	-1173.88965	274.48795	-9.55435	-488.94470	-140.71524	8.93932
81	0.667	995.24609	-195.81445	1494.51123	-101.44102	-18.86091	1345.02502	-956.30133	69.81803	1304.37183	304.74652	67.96050	-10.16455	54.22357	-265.97858	104.99745	-1187.77002	275.47620	-9.65520	-485.25592	-148.20660	4.65074
82	0.675	998.31635	-196.61005	1489.77783	-102.33723	-19.95333	1345.58362	-956.89972	68.49245	1300.00085	291.10962	69.01972	-10.20899	80.10956	-267.01437	104.80463	-1201.70435	276.46497	-9.68556	-486.15784	-154.20163	1.24173
83	0.683	1001.09839	-197.43884	1485.38586	-102.76320	-20.98934	1346.14587	-957.18805	67.04367	1295.58362	277.44006	70.10330	-10.24252	106.37198	-267.28787	103.67631	-1215.68188	277.47446	-9.58642	-490.98309	-158.16418	-0.98257
84	0.692	1003.59473	-198.29585	1481.40869	-102.71523	-21.96528	1346.67053	-957.16754	65.51161	1291.25220	263.75482	71.17780	-10.22730	133.00562	-266.99219	101.81674	-1229.61633	278.48730	-9.41176	-498.94385	-159.96603	-2.13330
85	0.700	1005.79749	-199.16954	1477.91357	-102.24057	-22.87366	1347.11584	-956.84387	63.94191	1287.16492	250.08476	72.19667	-10.18731	159.96423	-266.32886	99.53809	-1243.38159	279.50455	-9.27577	-509.55249	-160.03674	-2.60489
86	0.708	1007.68671	-200.04659	1474.95886	-101.42277	-23.69615	1347.44263	-956.23181	62.36634	1283.48450	236.46404	73.17299	-10.17743	187.17029	-265.52917	97.22569	-1256.93457	280.53333	-9.26418	-522.25574	-159.15436	-2.82773
87	0.717	1009.23596	-200.91203	1472.59424	-100.35169	-24.41550	1347.61145	-955.35681	60.79104	1280.35400	222.92693	74.17593	-10.20084	214.52176	-264.79483	95.16562	-1270.32935	281.56259	-9.35702	-536.00183	-158.01443	-3.08227
88	0.725	1010.42163	-201.74452	1470.85754	-99.10112	-25.03606	1347.58105	-954.25360	59.20699	1277.87988	209.45714	75.28603	-10.20371	241.90826	-264.17526	93.35722	-1283.63733	282.59268	-9.43225	-549.82294	-156.95480	-3.43785
89	0.733	1011.22693	-202.52036	1469.77100	-97.72495	-25.58181	1347.31433	-952.96210	57.62517	1276.12476	195.99211	76.51286	-10.16157	269.25885	-263.55716	91.53127	-1296.84766	283.63324	-9.32347	-563.39832	-156.02478	-3.84150
90	0.742	1011.63824	-203.22531	1469.34192	-96.25873	-26.07150	1346.78442	-951.52191	56.11206	1275.10571	182.52495	77.72479	-10.12089	296.57996	-262.78464	89.33313	-1309.80933	284.65359	-8.87404	-576.78589	-155.18958	-4.23315
91	0.750	1011.64050	-203.85899	1469.56714	-94.71964	-26.50760	1345.97949	-949.97241	54.79316	1274.79517	169.12392	78.75223	-10.13354	323.94141	-261.71442	86.45361	-1322.32446	285.61295	-7.98930	-590.06152	-154.43900	-4.58536
92	0.758	1011.22003	-204.42732	1470.43335	-93.11710	-26.88993	1344.90637	-948.35565	53.81788	1275.12744	155.81886	79.54295	-10.20725	351.43781	-260.21881	82.68841	-1334.34167	286.49225	-6.64832	-603.25818	-153.79063	-4.89774
93	0.767	1010.36945	-204.92586	1471.91443	-91.46666	-27.22201	1343.59045	-946.71631	53.30656	1276.01013	142.56886	80.14263	-10.34460	379.13925	-258.29941	78.03996	-1345.99280	287.22357	-4.86967	-616.39807	-153.25653	-5.17283
94	0.775	1009.09418	-205.33580	1473.96655	-89.78685	-27.50250	1342.06909	-945.10107	53.30714	1277.33936	129.34630	80.61984	-10.55474	407.05566	-256.15735	72.76718	-1357.35791	287.70023	-2.68036	-629.50220	-152.82623	-5.39191
95	0.783	1007.41394	-205.64900	1476.53394	-88.09158	-27.72049	1340.38379	-943.55426	53.78458	1279.01672	116.15471	81.04906	-10.79997	435.14160	-254.05420	67.27415	-1368.29883	287.90796	-0.09661	-642.58936	-152.46289	-5.53983
96	0.792	1005.35425	-205.88431	1479.55884	-86.39889	-27.85855	1338.57397	-942.10858	54.64068	1280.96338	102.97841	81.50203	-10.99732	463.30359	-252.14886	61.94748	-1378.59009	287.95844	2.87124	-655.67749	-152.10452	-5.63446
97	0.800	1002.93542	-206.06960	1482.97974	-84.74439	-27.90635	1336.66748	-940.78009	55.74004	1283.12463	89.78270	82.01514	-11.09938	491.40387	-250.48627	57.05608	-1388.07202	287.97314	6.17282	-668.77325	-151.69388	-5.69396
98	0.808	1000.17139	-206.22372	1486.72644	-83.18344	-27.88004	1334.67554	-939.56860	56.93384	1285.46240	76.54320	82.56288	-11.13632	519.27509	-249.04523	52.70482	-1396.60181	287.96939	9.70013	-681.87366	-151.20996	-5.70941
99	0.817	997.07709	-206.35628	1490.72107	-81.78398	-27.81883	1332.60071	-938.46185	58.08320	1287.94324	63.23512	83.12473	-11.16142	546.68262	-247.69112	48.79432	-1403.90161	287.83957	13.38788	-695.00433	-150.66162	-5.67560
100	0.825	993.67499	-206.46935	1494.88342	-80.61164	-27.75396	1330.44739	-937.44354	59.07075	1290.53308	49.82729	83.74092	-11.18988	573.23535	-246.10574	45.01469	-1409.40820	287.36636	17.32962	-708.23523	-150.06165	-5.61717
101	0.833	989.99628	-206.55922	1499.13696	-79.70859	-27.68774	1328.23438	-936.49725	59.80276	1293.20203	36.30800	84.44408	-11.20387	598.39630	-243.95313	40.97785	-1412.19727	286.23532	21.58982	-721.62012	-149.40852	-5.57047
102	0.842	986.08276	-206.62167	1503.41479	-79.07752	-27.61150	1326.00171	-935.60413	60.22468	1295.92957	22.68231	85.22371	-11.18860	621.61682	-241.22481	36.47763	-1411.11169	284.13470	25.73325	-735.14001	-148.68732	-5.55230
103	0.850	981.99109	-206.65703	1507.65979	-78.68108	-27.54227	1323.80396	-934.73615	60.33958	1298.70508	8.96361	86.05302	-11.15824	642.45526	-238.29488	31.64262	-1405.10547	280.96378	28.74218	-748.73779	-147.88155	-5.55352
104	0.858	977.79498	-206.67345	1511.82312	-78.45283	-27.53623	1321.69397	-933.85693	60.19590	1301.52515	-4.83072	86.90036	-11.14849	660.63770	-235.55920	26.82621	-1393.61865	276.90887	29.59373	-762.38733	-146.98105	-5.55736
105	0.867	973.57910	-206.68806	1515.85828	-78.30960	-27.67469	1319.71533	-932.92761	59.85730	1304.38184	-18.69804	87.76853	-11.17115	676.01489	-233.12665	22.41322	-1376.80908	272.26193	27.93059	-776.11243	-145.99573	-5.55083
106	0.875	969.42792	-206.71449	1519.71313	-78.16327	-28.04472	1317.90186	-931.91003	59.38511	1307.25586	-32.62778	88.70287	-11.19069	688.44763	-230.82338	18.71022	-1355.65393	267.25797	24.42032	-789.95459	-144.96864	-5.52701
107	0.883	965.41376	-206.74791	1523.32837	-77.93210	-28.71784	1316.28247	-930.76770	58.82727	1310.12183	-46.58315	89.71904	-11.17364	697.76764	-228.33224	15.88006	-1331.94360	262.04199	20.63353	-803.91992	-143.95143	-5.49073
108	0.892	961.59521	-206.78305	1526.64795	-77.54271	-29.72717	1314.88708	-929.47083	58.21413	1312.95410	-60.54688	90.76221	-11.13910	703.72845	-225.42221	13.90920	-1307.74243	256.66492	18.22509	-817.95630	-142.96230	-5.45174
109	0.900	958.03015	-206.84990	1529.62952	-76.92127	-31.05619	1313.74707	-928.00641	57.56926	1315.73120	-74.53877	91.76395	-11.12657	706.01025	-222.15218	12.56302	-1284.10693	251.15694	17.83038	-832.00183	-141.98143	-5.39925
110	0.908	954.78394	-207.01022	1532.24158	-75.99447	-32.64825	1312.88867	-926.38995	56.91483	1318.43555	-88.56889	92.73150	-11.14374	704.51697	-218.77589	11.37704	-1260.34229	245.56818	18.75710	-846.04797	-140.97710	-5.30177
111	0.917	951.92078	-207.30496	1534.45923	-74.70769	-34.43180	1312.32336	-924.66833	56.25974	1321.05554	-102.60438	93.75276	-11.17083	699.57971	-215.58302	9.95978	-1234.88379	239.89871	19.82465	-860.12756	-139.93085	-5.15041
112	0.925	949.49200	-207.70357	1536.25964	-73.04053	-36.34368	1312.04700	-922.90765	55.59167	1323.58191	-116.57691	94.90382	-11.19306	691.67432	-212.91733	8.37762	-1206.62256	234.11853	20.33772	-874.25018	-138.84891	-4.97128
113	0.933	947.53961	-208.12053	1537.62183	-71.01206	-38.33921	1312.05127	-921.16815	54.89197	1325.99670	-130.39011	96.18113	-11.21471	681.19025	-211.04156	7.03211	-1175.40405	228.27029	20.30574	-888.37421	-137.74820	-4.78852
114	0.942	946.10913	-208.48993	1538.52600	-68.68448	-40.39403	1312.33411	-919.48761	54.15480	1328.26880	-143.91202	97.54906	-11.22531	668.66034	-209.84799	6.19489	-1141.91882	222.44199	20.10323	-902.43756	-136.63112	-4.62372
115	0.950	945.25189	-208.81195	1538.95801	-66.16348	-42.49585	1312.89111	-917.88293	53.38317	1330.36353	-156.98790	99.02878	-11.14446	654.89600	-208.94174	5.79750	-1107.19763	216.69510	20.09675	-916.40479	-135.49496	-4.51273
116	0.958	945.01471	-209.13237	1538.91003	-63.58757	-44.62774	1313.69702	-916.36438	52.57492	1332.25256	-169.46475	100.67258	-10.84330	640.71149	-208.04538	5.58710	-1071.87683	211.13750	20.50724	-930.27783	-134.38272	-4.45997
117	0.967	945.43347	-209.49635	1538.37732	-61.10967	-46.75754	1314.70447	-914.95093	51.72588	1333.91675	-181.19040	102.45489	-10.24862	626.67322	-207.13881	5.35087	-1036.00378	205.94565	21.42173	-944.06049	-133.38586	-4.40601
118	0.975	946.53198	-209.92368	1537.35132	-58.87701	-48.83368	1315.86292	-913.67639	50.84271	1335.34412	-192.05199	104.26832	-9.37005	613.04266	-206.27180	5.01047	-999.47791	201.19858	22.75830	-957.72675	-132.54074	-4.29315
119	0.983	948.31439	-210.41090	1535.81970	-57.01206	-50.77926	1317.13318	-912.58728	49.95105	1336.52551	-202.14503	106.07719	-8.13823	599.78766	-205.41562	4.61893	-962.36847	196.80994	24.26219	-971.24298	-131.75906	-4.12721
120	0.992	950.75256	-210.93723	1533.77332	-55.60123	-52.49442	1318.48560	-911.73242	49.09992	1337.44885	-211.97699	108.13470	-6.12046	586.70593	-204.50058	4.29208	-924.86597	192.68385	25.66534	-984.61072	-130.92888	-3.94612
121	1.000	953.78528	-211.47476	1531.21265	-54.69271	-53.88017	1319.89136	-911.14954	48.35556	1338.09668	-222.27669	111.11053	-2.27429	573.61810	-203.52310	4.11046	-887.20398	188.85765	26.84567	-997.86859	-130.04059	-3.76992
122	1.008	957.32867	-212.01079	1528.14563	-54.29150	-54.87280	1321.31750	-910.86426	47.77962	1338.44702	-232.97238	115.93671	5.00947	560.48682	-202.56197	4.07678	-849.67944	185.47147	27.77670	-1011.06232	-129.14107	-3.60350
123	1.017	961.28741	-212.55734	1524.58838	-54.35841	-55.45637	1322.72742	-910.89825	47.40690	1338.47729	-241.87099	123.32678	17.25975	547.39825	-201.68539	4.12538	-812.61157	182.63783	28.40480	-1024.21875	-128.23398	-3.45421
124	1.025	965.56812	-213.13669	1520.56787	-54.83008	-55.64778	1324.08997	-911.27478	47.23320	1338.17200	-244.88225	133.24910	34.63185	534.43353	-200.89188	4.15978	-776.18787	180.38097	28.67203	-1037.32800	-127.30915	-3.32973
125	1.033	970.09186	-213.76630	1516.12000	-55.64306	-55.48145	1325.39136	-912.01495	47.21690	1337.52832	-238.73943	144.74783	54.74829	521.57202	-200.14966	4.11083	-740.38354	178.71198	28.57620	-1050.35657	-126.39919	-3.24149
126	1.042	974.79865	-214.44661	1511.27942	-56.73656	-55.00099	1326.63171	-913.12219	47.30329	1336.55420	-223.63492	156.28995	73.18522	508.74011	-199.42068	3.95817	-705.04120	177.68478	28.14257	-1063.29883	-125.55058	-3.20149
127	1.050	979.64404	-215.14322	1506.07104	-58.04363	-54.24997	1327.81421	-914.55792	47.45923	1335.26294	-202.56908	166.50655	85.99915	495.91083	-198.66769	3.72144	-669.98004	177.33519	27.40921	-1076.19080	-124.77419	-3.20297
128	1.058	984.58972	-215.78522	1500.51270	-59.49179	-53.26596	1328.94019	-916.23621	47.68069	1333.66809	-178.60385	174.83728	92.18538	483.10223	-197.90353	3.47427	-635.08716	177.62920	26.43945	-1089.06677	-124.04002	-3.22131
129	1.067	989.59253	-216.28854	1494.62671	-61.01534	-52.08108	1330.01172	-918.04614	47.97139	1331.78027	-153.36099	181.56442	93.75844	470.29828	-197.17555	3.32860	-600.43176	178.48091	25.27110	-1101.95081	-123.32320	-3.22219
130	1.075	994.60278	-216.57948	1488.44824	-62.56776	-50.72245	1331.03430	-919.88226	48.33103	1329.61230	-127.34881	187.33005	93.79959	457.42526	-196.48795	3.33353	-566.32086	179.80370	23.86578	-1114.88574	-122.62735	-3.17428
131	1.083	999.58069	-216.63544	1482.02661	-64.12769	-49.21115	1332.01501	-921.66132	48.75872	1327.18726	-100.68758	192.65140	94.55260	444.41760	-195.80310	3.40248	-533.21942	181.60956	22.17659	-1127.91907	-121.94749	-3.08426
132	1.092	1004.51703	-216.54933	1475.42444	-65.69769	-47.56367	1332.96118	-923.32404	49.25969	1324.53699	-73.49907	197.72366	96.80807	431.27109	-195.09238	3.39448	-501.63412	184.05843	20.24487	-1141.06714	-121.25456	-2.99568
133	1.100	1009.42395	-216.50414	1468.71497	-67.29191	-45.79883	1333.87622	-924.82654	49.86234	1321.68884	-46.01678	202.46609	100.28677	418.01483	-194.32779	3.25993	-472.07315	187.33255	18.13021	-1154.31140	-120.51904	-2.93326
134	1.108	1014.30292	-216.63535	1461.97705	-68.91792	-43.94666	1334.76563	-926.13806	50.62299	1318.65356	-18.50740	206.61856	104.22555	404.66208	-193.46776	3.07651	-445.10724	191.49892	15.79591	-1167.63025	-119.72818	-2.87772
135	1.117	1019.13165	-216.94763	1455.28381	-70.56516	-42.05032	1335.64172	-927.24890	51.59409	1315.42322	8.86284	209.79375	107.76518	391.21051	-192.52103	2.95724	-421.45801	196.54826	13.20752	-1181.02051	-118.90433	-2.79806
136	1.125	1023.87231	-217.35474	1448.70166	-72.19925	-40.16059	1336.52417	-928.17499	52.78605	1311.97949	36.07968	211.59880	110.17151	377.66318	-191.56641	2.94424	-402.00455	202.50960	10.49657	-1194.48926	-118.09515	-2.68911
137	1.133	1028.47974	-217.75223	1442.29785	-73.75721	-38.32995	1337.43616	-928.94550	54.16219	1308.30164	63.24480	211.81473	110.99799	364.03040	-190.65344	2.98578	-387.63147	209.44560	7.87102	-1208.04578	-117.32022	-2.57826
138	1.142	1032.91016	-218.05730	1436.14685	-75.15115	-36.61444	1338.40100	-929.58417	55.65908	1304.37878	90.46562	210.48300	110.23796	350.33392	-189.75380	3.00030	-378.91504	217.21371	5.27962	-1221.69446	-116.54953	-2.48568
139	1.150	1037.12708	-218.22095	1430.33301	-76.28339	-35.07566	1339.43140	-930.09784	57.20437	1300.22681	117.74745	207.91251	108.40990	336.61218	-188.82558	2.94616	-375.95023	225.14516	2.30156	-1235.42615	-115.73413	-2.39244
140	1.158	1041.10022	-218.22850	1424.95166	-77.06603	-33.76771	1340.51575	-930.47485	58.73227	1295.90112	144.99409	204.60251	106.40495	322.89685	-187.86179	2.84283	-378.29376	232.09398	-1.29424	-1249.22656	-114.84200	-2.27122
141	1.167	1044.80115	-218.09439	1420.10388	-77.44236	-32.72131	1341.60913	-930.69000	60.20269	1291.50342	172.08528	200.98947	105.04340	309.19061	-186.87627	2.75032	-384.77933	237.04805	-4.92511	-1263.08057	-113.87486	-2.12357
142	1.175	1048.19592	-217.85310	1415.88489	-77.40534	-31.94285	1342.64233	-930.71533	61.60628	1287.18103	198.93947	197.19189	104.59433	295.48340	-185.88126	2.71877	-393.96036	239.82620	-7.62050	-1276.97144	-112.86708	-1.98180
143	1.183	1051.24512	-217.54004	1412.37549	-76.99950	-31.42032	1343.54504	-930.53015	62.95111	1283.11707	225.54799	193.05280	104.63850	281.77515	-184.88660	2.74807	-405.04694	241.14075	-9.01401	-1290.88818	-111.86665	-1.90422
144	1.192	1053.91003	-217.17105	1409.63721	-76.30242	-31.12619	1344.26440	-930.12061	64.24571	1279.50549	251.98055	188.36824	104.37497	268.07434	-183.90773	2.79764	-417.73413	241.93724	-9.48184	-1304.80994	-110.91179	-1.93410
145	1.200	1056.16199	-216.74408	1407.71411	-75.40042	-31.02431	1344.76892	-929.47540	65.48042	1276.51965	278.33783	183.01897	103.12572	254.38644	-182.95396	2.82704	-431.40683	242.75975	-9.57445	-1318.64063	-110.04512	-1.97661
146	1.208	1057.98486	-216.25714	1406.63757	-74.36782	-31.08798	1345.04626	-928.59137	66.61472	1274.28796	304.68231	177.01605	100.71251	240.71097	-182.00034	2.82320	-445.28897	243.72180	-9.65737	-1332.16357	-109.33237	-1.72223
147	1.217	1059.37207	-215.71796	1406.42310	-73.25120	-31.31438	1345.09692	-927.48309	67.58249	1272.87952	330.98730	170.50058	97.47746	227.05173	-180.99898	2.79453	-458.97192	244.79532	-9.85543	-1345.11975	-108.81863	-0.80454
148	1.225	1060.32092	-215.14023	1407.06506	-72.07005	-31.71493	1344.92065	-926.19104	68.30312	1272.30005	357.11194	163.67685	93.95615	213.42542	-179.92166	2.75361	-472.41589	245.95673	-10.13015	-1357.35815	-108.47198	0.92441
149	1.233	1060.83350	-214.53862	1408.53528	-70.83138	-32.28805	1344.51355	-924.78113	68.69360	1272.49292	382.89478	156.73253	90.46714	199.84927	-178.75108	2.70855	-485.70807	247.19492	-10.40964	-1368.89819	-108.20131	3.34616
150	1.242	1060.91345	-213.92561	1410.78333	-69.53746	-33.00542	1343.87708	-923.32977	68.69075	1273.35437	408.36298	149.77403	86.93935	186.32352	-177.45547	2.65175	-498.91656	248.51907	-10.65627	-1379.86963	-107.90305	6.27300
151	1.250	1060.56445	-213.30981	1413.73987	-68.18819	-33.83008	1343.02771	-921.90186	68.27211	1274.75769	433.80267	142.82980	83.09320	172.84558	-176.03949	2.56271	-512.05811	249.93253	-10.86186	-1390.39087	-107.46640	9.59261
152	1.258	1059.79260	-212.69449	1417.31995	-66.79239	-34.74125	1341.99731	-920.53577	67.46281	1276.58179	459.55615	135.90604	78.75226	159.44644	-174.59772	2.45043	-525.14600	251.38605	-11.03507	-1400.46204	-106.80699	13.28274
153	1.267	1058.61230	-212.07202	1421.42517	-65.37636	-35.73180	1340.82446	-919.23804	66.33371	1278.72534	485.75146	129.02843	73.99866	146.17194	-173.23584	2.35658	-538.23547	252.82202	-11.19516	-1409.94556	-105.92313	17.40000
154	1.275	1057.04688	-211.41956	1425.94983	-63.97351	-36.78814	1339.54663	-917.98621	64.99135	1281.10938	512.22394	122.30500	69.12145	133.00555	-171.94176	2.28388	-551.37598	254.25040	-11.34788	-1418.63367	-104.86349	22.04873
155	1.283	1055.12146	-210.71024	1430.79492	-62.61092	-37.88619	1338.19861	-916.73889	63.56453	1283.67688	538.61475	115.93707	64.42576	119.85980	-170.62106	2.19292	-564.55603	255.70201	-11.47114	-1426.28320	-103.66499	27.32762
156	1.292	1052.86157	-209.93274	1435.88074	-61.30867	-39.00731	1336.80725	-915.45300	62.19406	1286.38928	564.44183	110.07373	60.00940	106.66922	-169.24081	2.08016	-577.74500	257.12573	-11.54418	-1432.51782	-102.36333	33.27524
157	1.300	1050.29761	-209.09262	1441.14734	-60.08255	-40.14209	1335.38696	-914.10358	61.01208	1289.21997	589.13940	104.63944	55.68718	93.44342	-167.86426	1.98330	-590.92920	258.42535	-11.57164	-1436.67700	-101.00221	39.77451
158	1.308	1047.47144	-208.20322	1446.54565	-58.94684	-41.27225	1333.94580	-912.69489	60.10938	1292.15186	612.21362	99.39861	51.12764	80.20953	-166.59387	1.92576	-604.09973	259.58524	-11.56956	-1437.84619	-99.55627	46.37891
159	1.317	1044.42761	-207.28166	1452.02917	-57.91898	-42.36211	1332.49585	-911.25610	59.51220	1295.17310	633.42432	94.20892	46.06635	66.95566	-165.49559	1.90864	-617.26611	260.67667	-11.55713	-1435.22656	-97.84027	52.16348
160	1.325	1041.19995	-206.33777	1457.54810	-57.01598	-43.36637	1331.06067	-909.82965	59.18457	1298.27136	652.82904	89.05993	40.44789	53.65848	-164.53111	1.93105	-630.46130	261.76819	-11.54941	-1428.60193	-95.55370	55.97807
161	1.333	1037.81128	-205.35875	1463.04724	-56.24091	-44.22674	1329.67651	-908.46051	59.05989	1301.42993	670.69812	83.92513	34.44249	40.31912	-163.59053	1.97666	-643.69562	262.88409	-11.53425	-1418.36670	-92.47598	57.26017
162	1.342	1034.28894	-204.31410	1468.46851	-55.57396	-44.86277	1328.38440	-907.18329	59.07952	1304.62415	687.31458	78.76016	28.35075	26.93939	-162.59831	2.01383	-656.94940	264.00934	-11.49459	-1405.14087	-88.61149	56.50340
163	1.350	1030.67578	-203.17758	1473.75452	-54.97700	-45.18124	1327.21777	-906.01166	59.20291	1307.81873	702.72028	73.57098	22.47147	13.50031	-161.55991	2.03219	-670.22473	265.10419	-11.45255	-1389.50403	-84.14420	54.58128
164	1.358	1027.02356	-201.93816	1478.84912	-54.40125	-45.09950	1326.19690	-904.93744	59.39744	1310.96753	716.59991	68.43385	17.04058	-0.01068	-160.52606	2.04181	-683.57092	266.13669	-11.42179	-1371.82129	-79.32877	51.93271
165	1.367	1023.38055	-200.59845	1483.69507	-53.78605	-44.57171	1325.33557	-903.93884	59.64289	1314.02234	728.36829	63.50078	12.24368	-13.58350	-159.53543	2.04144	-697.07898	267.08707	-11.35627	-1352.04883	-74.44812	48.72235
166	1.375	1019.79047	-199.17780	1488.23779	-53.06074	-43.60561	1324.64502	-902.99121	59.93708	1316.95300	737.33691	58.94465	8.19167	-27.20776	-158.57855	2.01850	-710.79767	267.94559	-11.23726	-1329.95752	-69.78279	45.33816
167	1.383	1016.29529	-197.70937	1492.43115	-52.16211	-42.25846	1324.13342	-902.07269	60.27728	1319.76624	742.84497	54.90026	4.84784	-40.87915	-157.61356	1.97482	-724.62653	268.75830	-11.12413	-1305.67114	-65.52777	42.44999
168	1.392	1012.93561	-196.22298	1496.24170	-51.05181	-40.61745	1323.80737	-901.16528	60.64642	1322.49536	744.36945	51.50027	2.00924	-54.57452	-156.62509	1.93289	-738.43732	269.60147	-11.05128	-1279.87183	-61.72085	40.83128
169	1.400	1009.75336	-194.73560	1499.64539	-49.71837	-38.77375	1323.67407	-900.25763	61.02133	1325.16724	741.74060	48.91233	-0.58113	-68.24921	-155.65645	1.91363	-752.24817	270.48352	-10.98442	-1253.53162	-58.27378	41.05637
170	1.408	1006.79919	-193.25983	1502.62048	-48.17216	-36.80197	1323.73853	-899.34796	61.38175	1327.78015	735.38593	47.26754	-2.99866	-81.87219	-154.77162	1.92141	-766.13702	271.34775	-10.90735	-1227.36145	-55.06627	42.91450
171	1.417	1004.13171	-191.81390	1505.14368	-46.44263	-34.75340	1324.00098	-898.43750	61.71684	1330.30750	726.17865	46.56390	-5.01712	-95.45959	-153.99974	1.94489	-780.08453	272.16376	-10.86259	-1201.24072	-52.01378	45.09135
172	1.425	1001.80688	-190.42377	1507.18921	-44.57756	-32.65839	1324.46082	-897.52527	62.03415	1332.71143	714.93439	46.66920	-6.35497	-109.03619	-153.34354	1.97293	-793.98804	272.97955	-10.86596	-1174.20935	-49.12141	46.03320
173	1.433	999.87585	-189.11848	1508.73120	-42.64084	-30.53579	1325.12256	-896.61658	62.36370	1334.95569	702.24689	47.38306	-7.00349	-122.54755	-152.81749	2.03092	-807.78241	273.87088	-10.84525	-1145.23938	-46.50397	45.34677
174	1.442	998.38879	-187.91872	1509.74829	-40.70839	-28.40789	1325.99463	-895.73431	62.74791	1337.01221	688.68512	48.47485	-7.21226	-135.84973	-152.43365	2.18036	-821.48376	274.86633	-10.73096	-1114.03601	-44.29575	43.90741
175	1.450	997.38934	-186.83104	1510.22864	-38.86557	-26.31219	1327.07263	-894.91840	63.21774	1338.85779	674.78839	49.70869	-7.27516	-148.79822	-152.17531	2.47259	-835.13202	275.95688	-10.53926	-1081.08423	-42.54036	42.66315
176	1.458	996.90515	-185.84830	1510.16394	-37.20458	-24.30375	1328.32703	-894.21655	63.77882	1340.46643	660.88953	50.89339	-7.41045	-161.31409	-152.02522	2.94312	-848.77063	277.11768	-10.32572	-1047.04297	-41.19721	41.86404
177	1.467	996.94342	-184.94873	1509.54285	-35.81984	-22.44958	1329.71252	-893.67908	64.41667	1341.81104	647.09167	51.95394	-7.70228	-173.36041	-152.00789	3.63663	-862.46368	278.28668	-10.14111	-1012.19440	-40.24977	41.32697
178	1.475	997.49127	-184.10814	1508.35425	-34.80043	-20.81534	1331.18726	-893.35767	65.09894	1342.86499	633.37585	52.94050	-8.06398	-184.87079	-152.17722	4.60612	-876.25378	279.37766	-10.04215	-976.41632	-39.81156	40.91752
179	1.483	998.51929	-183.31375	1506.59119	-34.21697	-19.44701	1332.72095	-893.30127	65.77503	1343.60266	619.69592	53.93576	-8.33049	-195.68536	-152.56396	5.90902	-890.09460	280.33743	-10.07029	-939.53064	-40.08471	40.68087
180	1.492	999.98950	-182.56061	1504.24683	-34.10656	-18.35793	1334.29016	-893.55182	66.38570	1344.00525	606.03210	54.97135	-8.42453	-205.52838	-153.14882	7.58967	-903.88983	281.19058	-10.18338	-901.66302	-41.15810	40.71013
181	1.500	1001.86163	-181.85033	1501.31409	-34.46973	-17.53309	1335.86975	-894.14050	66.87683	1344.06689	592.39124	56.03255	-8.39420	-214.08551	-153.89944	9.65604	-917.60925	282.02017	-10.25794	-863.40765	-42.87234	40.95171
182	1.508	1004.09204	-181.19250	1497.79529	-35.28326	-16.94917	1337.42896	-895.08447	67.21442	1343.79138	578.77722	57.08997	-8.33951	-221.16638	-154.87029	12.16291	-931.29279	282.90594	-10.20092	-825.68799	-44.92758	41.12650
183	1.517	1006.63348	-180.58994	1493.70569	-36.51503	-16.59519	1338.92981	-896.38586	67.39236	1343.18896	565.20190	58.11118	-8.35302	-226.68439	-156.36900	15.49577	-944.96185	283.88409	-10.00911	-789.33752	-47.13584	40.88710
184	1.525	1009.44037	-180.02223	1489.06519	-38.13013	-16.47948	1340.33276	-898.03760	67.42151	1342.27417	551.69354	59.10149	-8.46173	-230.14349	-159.08031	20.67657	-958.61432	284.93207	-9.72648	-754.67188	-49.59266	40.06215
185	1.533	1012.46991	-179.44681	1483.89319	-40.08958	-16.61811	1341.60535	-900.02649	67.31895	1341.05872	538.24414	60.13116	-8.61676	-230.04431	-163.81256	29.02829	-972.28046	286.00510	-9.41471	-721.38208	-52.64158	38.72608
186	1.542	1015.67493	-178.81735	1478.20825	-42.34659	-17.01728	1342.72498	-902.32501	67.11316	1339.54712	524.79987	61.25911	-8.76902	-224.40179	-170.90112	40.90982	-985.98541	287.11652	-9.15252	-688.84509	-56.67827	37.06145
187	1.550	1019.00012	-178.10300	1472.02661	-44.84354	-17.66379	1343.67651	-904.87939	66.84195	1337.73926	511.32062	62.48233	-8.89816	-212.34235	-179.88797	54.71201	-999.67139	288.30826	-9.01243	-656.63177	-61.97318	35.20473
188	1.558	1022.39026	-177.28380	1465.36279	-47.51289	-18.52602	1344.45288	-907.60773	66.53157	1335.63574	497.80670	63.77963	-8.99148	-194.86896	-189.73737	67.48396	-1013.25818	289.54651	-9.00874	-624.85583	-68.65319	33.19778
189	1.567	1025.80164	-176.32838	1458.23779	-50.28438	-19.56631	1345.05750	-910.41174	66.17959	1333.24219	484.29669	65.11469	-9.06340	-173.92810	-199.31012	76.72049	-1026.73364	290.76764	-9.07730	-594.17273	-76.78471	30.97682
190	1.575	1029.20630	-175.19107	1450.68909	-53.09509	-20.75738	1345.50305	-913.19440	65.74863	1330.57471	470.83948	66.42208	-9.13964	-151.12482	-207.85437	81.69348	-1040.12170	291.98428	-9.13939	-565.49573	-86.42971	28.38505
191	1.583	1032.58215	-173.83502	1442.78015	-55.89335	-22.08869	1345.81262	-915.87201	65.16525	1327.66565	457.42712	67.65329	-9.20585	-127.27063	-215.23537	83.42797	-1053.45984	293.23126	-9.17882	-539.62939	-97.63872	25.28371
192	1.592	1035.89587	-172.24782	1434.60132	-58.63731	-23.55912	1346.01892	-918.37988	64.33902	1324.55884	443.99542	68.80251	-9.24340	-102.63574	-221.72687	83.67005	-1066.82275	294.47690	-9.22153	-517.06604	-110.37125	21.66081
193	1.600	1039.09570	-170.44168	1426.26575	-61.29366	-25.16293	1346.15894	-920.67230	63.20381	1321.29248	430.50739	69.88379	-9.29033	-77.30701	-227.65056	83.84766	-1080.26941	295.68817	-9.23842	-498.10455	-124.36314	17.61771
194	1.608	1042.11902	-168.45776	1417.90515	-63.83075	-26.88001	1346.26160	-922.71393	61.75158	1317.88477	416.98285	70.93148	-9.40362	-51.35956	-233.19594	84.67552	-1093.78198	296.92020	-9.15395	-483.08417	-139.05153	13.33746
195	1.617	1044.90344	-166.36174	1409.66931	-66.20187	-28.67281	1346.34070	-924.47528	60.03298	1314.33521	403.45306	71.99850	-9.58365	-24.96002	-238.39426	86.25551	-1107.30469	298.22986	-8.97627	-472.39337	-153.63655	9.10555
196	1.625	1047.39734	-164.22177	1401.71985	-68.33237	-30.49113	1346.39844	-925.93860	58.12887	1310.64136	389.93219	73.10956	-9.77142	1.58057	-243.13264	88.30790	-1120.84033	299.51849	-8.82355	-466.28955	-167.19621	5.26504
197	1.633	1049.57104	-162.09247	1394.21985	-70.12618	-32.28491	1346.43127	-927.10547	56.11583	1306.81592	376.41888	74.24052	-9.90586	27.95245	-247.20576	90.41176	-1134.46094	300.57935	-8.81301	-464.73279	-178.76923	2.08417
198	1.642	1051.41772	-160.00938	1387.32117	-71.49250	-34.01370	1346.43384	-927.99762	54.04860	1302.89844	362.89874	75.35172	-9.96690	54.06137	-250.39436	92.17898	-1148.19263	301.35056	-8.93817	-467.29309	-187.52625	-0.28054
199	1.650	1052.94312	-157.97836	1381.15527	-72.37884	-35.64781	1346.40308	-928.64679	51.97206	1298.96350	349.36798	76.40305	-9.99792	80.04266	-252.55334	93.30003	-1161.96155	302.01184	-9.04721	-473.34088	-193.06744	-1.75794
200	1.658	1054.15796	-155.97665	1375.83557	-72.79046	-37.16578	1346.33691	-929.07782	49.93545	1295.12354	335.85614	77.34151	-10.09014	106.09390	-253.67351	93.55931	-1175.66248	302.77542	-9.00626	-482.45496	-195.61606	-2.46082
201	1.667	1055.08521	-153.98894	1371.45654	-72.78266	-38.55231	1346.22339	-929.30200	47.97219	1291.52307	322.40356	78.14533	-10.28449	132.33728	-253.85425	92.89010	-1189.24658	303.66425	-8.85143	-494.20374	-195.97504	-2.67008
202	1.675	1055.76221	-152.03732	1368.08228	-72.43616	-39.80147	1346.03516	-929.32257	46.07110	1288.32080	309.03210	78.87170	-10.50761	158.80460	-253.27084	91.41438	-1202.75110	304.53931	-8.69953	-507.56934	-195.22554	-2.64811
203	1.683	1056.22632	-150.16034	1365.74268	-71.83680	-40.91901	1345.73828	-929.14459	44.18212	1285.66602	295.72516	79.60924	-10.65009	185.47272	-252.21645	89.44585	-1216.21680	305.31512	-8.57116	-521.32776	-194.22998	-2.63651
204	1.692	1056.50586	-148.38130	1364.44507	-71.06327	-41.91936	1345.30286	-928.78156	42.25403	1283.67798	282.42462	80.42522	-10.67489	212.28543	-251.05750	87.41120	-1229.58569	306.07791	-8.35016	-534.85913	-193.32916	-2.84354
205	1.700	1056.62292	-146.70285	1364.18665	-70.17708	-42.82167	1344.70703	-928.25592	40.27450	1282.42749	269.08795	81.35001	-10.63144	239.16876	-250.03287	85.65020	-1242.70752	306.96378	-7.85681	-548.16003	-192.49376	-3.26591
206	1.708	1056.58716	-145.10059	1364.95410	-69.21782	-43.64042	1343.94165	-927.59827	38.29084	1281.92200	255.72493	82.36143	-10.58745	266.05048	-249.13882	84.23272	-1255.43188	307.95746	-6.95523	-561.39075	-191.65268	-3.71500
207	1.717	1056.38464	-143.52032	1366.71814	-68.20995	-44.37649	1343.01245	-926.84930	36.40501	1282.10474	242.36058	83.40324	-10.56983	292.89243	-248.21584	82.94303	-1267.69312	308.88855	-5.63751	-574.62970	-190.83749	-4.04316
208	1.725	1055.98608	-141.91562	1369.42957	-67.17439	-45.01820	1341.93689	-926.05981	34.74880	1282.87524	229.01573	84.42552	-10.56758	319.71948	-247.08722	81.42071	-1279.51099	309.66129	-3.98638	-587.85712	-190.10846	-4.25531
209	1.733	1055.36914	-140.28770	1373.01880	-66.13152	-45.53954	1340.73718	-925.28162	33.44807	1284.11829	215.71666	85.38205	-10.56128	346.58890	-245.64232	79.34098	-1290.94165	310.35028	-2.07312	-601.02380	-189.47357	-4.42708
210	1.742	1054.52881	-138.66835	1377.39978	-65.09988	-45.89928	1339.44238	-924.55682	32.58176	1285.72351	202.47859	86.20433	-10.55711	373.53320	-243.85892	76.52822	-1302.05029	311.01675	0.07185	-614.11658	-188.91202	-4.58530
211	1.750	1053.46533	-137.07574	1382.47925	-64.10468	-46.06009	1338.08984	-923.91437	32.15932	1287.59998	189.27452	86.83265	-10.61129	400.55466	-241.77711	72.99223	-1312.86255	311.60339	2.46440	-627.16443	-188.40588	-4.71112
212	1.758	1052.17151	-135.49295	1388.16492	-63.18993	-46.01720	1336.71375	-923.37317	32.13567	1289.68335	176.05531	87.29494	-10.78501	427.63916	-239.43768	68.89405	-1323.31421	312.04425	5.16572	-640.20197	-187.93285	-4.80411
213	1.767	1050.63489	-133.88165	1394.36633	-62.42109	-45.80957	1335.33386	-922.94312	32.43779	1291.93408	162.81935	87.71658	-11.05790	454.73950	-236.87737	64.47242	-1333.28467	312.31622	8.19377	-653.25940	-187.45465	-4.88805
214	1.775	1048.85181	-132.21869	1400.99573	-61.87302	-45.50401	1333.95654	-922.62476	32.97392	1294.32861	149.60213	88.21382	-11.32290	481.74667	-234.21739	60.00237	-1342.65479	312.38153	11.45780	-666.36279	-186.92719	-4.97835
215	1.783	1046.83228	-130.51474	1407.97070	-61.60782	-45.16760	1332.58533	-922.40997	33.64072	1296.84888	136.39885	88.80654	-11.46638	508.49557	-231.66284	55.75577	-1351.22180	312.19214	14.88027	-679.51404	-186.34766	-5.06160
216	1.792	1044.59204	-128.79636	1415.21094	-61.65606	-44.84870	1331.23242	-922.28235	34.34055	1299.47388	123.17293	89.45570	-11.44409	534.79395	-229.32434	51.90204	-1358.47827	311.70081	18.53354	-692.69873	-185.74493	-5.11365
217	1.800	1042.14685	-127.08519	1422.63672	-62.01029	-44.57306	1329.92664	-922.21881	34.99336	1302.17932	109.90446	90.13693	-11.31561	560.39838	-227.06433	48.40491	-1363.50610	310.78891	22.47951	-705.91638	-185.10417	-5.12381
218	1.808	1039.51135	-125.39498	1430.17273	-62.62981	-44.34918	1328.71167	-922.19531	35.53729	1304.94189	96.58092	90.85560	-11.19928	584.96649	-224.58701	45.01872	-1365.17419	309.22311	26.40616	-719.17529	-184.38016	-5.08501
219	1.817	1036.70300	-123.73042	1437.74951	-63.45092	-44.18204	1327.63647	-922.18658	35.92817	1307.73962	83.18492	91.61880	-11.16485	608.06140	-221.69086	41.42707	-1362.51172	306.76059	29.52899	-732.47498	-183.56760	-4.99811
220	1.825	1033.74829	-122.08239	1445.29919	-64.39826	-44.09114	1326.74109	-922.16064	36.14341	1310.55054	69.71202	92.43141	-11.18682	629.15973	-218.38768	37.42206	-1354.99341	303.35779	30.99529	-745.81421	-182.70129	-4.88442
221	1.833	1030.68250	-120.42721	1452.75293	-65.39739	-44.12114	1326.04834	-922.08289	36.18231	1313.35388	56.17802	93.33006	-11.19465	647.70404	-214.82547	32.97630	-1342.61719	299.25177	30.41352	-759.20459	-181.80763	-4.76627
222	1.842	1027.54688	-118.74520	1460.04431	-66.38512	-44.34184	1325.56726	-921.93140	36.05863	1316.13171	42.59724	94.34447	-11.14449	663.28479	-211.21635	28.22339	-1325.82751	294.80438	28.03756	-772.67950	-180.87326	-4.65745
223	1.850	1024.38574	-117.05120	1467.11731	-67.31078	-44.83699	1325.29980	-921.70978	35.79465	1318.87341	28.95667	95.42377	-11.04506	675.76892	-207.77528	23.40961	-1305.53528	290.25745	24.66022	-786.27899	-179.87390	-4.56516
224	1.858	1021.24152	-115.38891	1473.92834	-68.13285	-45.67764	1325.24438	-921.44513	35.42403	1321.57629	15.23143	96.49590	-10.92328	685.18097	-204.63686	18.85577	-1283.25208	285.60287	21.39704	-800.00854	-178.81886	-4.48514
225	1.867	1018.14667	-113.78387	1480.44092	-68.81618	-46.88869	1325.39429	-921.17609	34.98792	1324.24231	1.43195	97.53142	-10.80769	691.45941	-201.88196	14.96137	-1260.70117	280.74911	19.27336	-813.82623	-177.72794	-4.41520
226	1.875	1015.12201	-112.21785	1486.61829	-69.32510	-48.42867	1325.73706	-920.94202	34.51447	1326.86743	-12.39087	98.50262	-10.74506	694.36938	-199.55756	12.05877	-1238.80090	275.77200	18.70446	-827.67084	-176.60660	-4.35488
227	1.883	1012.18073	-110.65229	1492.41943	-69.61787	-50.20292	1326.25500	-920.77472	34.00669	1329.43311	-26.18393	99.40628	-10.75583	693.62286	-197.62267	10.11794	-1217.21338	270.81085	19.31291	-841.50873	-175.46814	-4.28773
228	1.892	1009.33344	-109.06306	1497.79504	-69.65435	-52.11074	1326.92810	-920.68774	33.45074	1331.90881	-39.93207	100.31216	-10.79097	689.10278	-195.95924	8.79594	-1195.02295	265.82935	20.31190	-855.35559	-174.33829	-4.19899
229	1.900	1006.59070	-107.45409	1502.68933	-69.40961	-54.08847	1327.73682	-920.67249	32.82795	1334.26489	-53.67070	101.30053	-10.79582	681.13843	-194.38943	7.81833	-1171.51514	260.66058	21.10035	-869.23187	-173.23842	-4.09099
230	1.908	1003.96991	-105.84570	1507.04541	-68.88137	-56.11021	1328.66345	-920.70197	32.12816	1336.48010	-67.42738	102.39885	-10.77349	670.50635	-192.79596	7.10382	-1146.35791	255.18903	21.52119	-883.11780	-172.17871	-3.95942
231	1.917	1001.50891	-104.24837	1510.81165	-68.09789	-58.16295	1329.69360	-920.73859	31.35966	1338.53833	-81.15912	103.59097	-10.76006	658.08923	-191.28404	6.60472	-1119.50256	249.44649	21.71132	-896.97888	-171.15964	-3.78717
232	1.925	999.27814	-102.65993	1513.94250	-67.12724	-60.23709	1330.81824	-920.74609	30.54180	1340.41980	-94.77319	104.84793	-10.76697	644.69128	-190.00578	6.23187	-1091.09949	243.59563	21.88369	-910.81268	-170.17059	-3.58492
233	1.933	997.37048	-101.09159	1516.40625	-66.07080	-62.33382	1332.02917	-920.70184	29.69325	1342.10522	-108.17461	106.15094	-10.74762	630.97137	-188.92815	5.92328	-1061.42883	237.82658	22.21005	-924.64899	-169.18353	-3.41375
234	1.942	995.86053	-99.56822	1518.21680	-65.03955	-64.45537	1333.31018	-920.60535	28.83192	1343.58386	-121.29674	107.50282	-10.61952	617.25793	-187.93169	5.68139	-1030.78992	232.28264	22.77707	-938.50079	-168.17355	-3.32304
235	1.950	994.77539	-98.10170	1519.44458	-64.13579	-66.57567	1334.63147	-920.48254	27.97846	1344.85083	-134.11182	108.93761	-10.31796	603.56293	-186.94186	5.48977	-999.42627	227.05333	23.60235	-952.33221	-167.16547	-3.27327
236	1.958	994.11066	-96.68842	1520.16724	-63.45242	-68.63108	1335.95825	-920.38354	27.15444	1345.90063	-146.58408	110.48599	-9.80178	589.84198	-185.92624	5.26733	-967.56183	222.16035	24.67558	-966.11078	-166.22137	-3.18022
237	1.967	993.85175	-95.32724	1520.42334	-63.07508	-70.53560	1337.26294	-920.37457	26.38168	1346.72510	-158.61613	112.12910	-9.01166	576.13281	-184.91647	4.96766	-935.43555	217.55055	25.95037	-979.86017	-165.35899	-3.02955
238	1.975	993.97467	-94.02394	1520.21753	-63.07240	-72.18825	1338.52893	-920.52716	25.68512	1347.31274	-170.06142	113.82057	-7.87202	562.48444	-183.99185	4.64851	-903.26129	213.14468	27.29807	-993.61487	-164.51483	-2.88966
239	1.983	994.44012	-92.78064	1519.53882	-63.47977	-73.48309	1339.75110	-920.91168	25.08679	1347.64429	-180.75127	115.51927	-6.33676	548.88733	-183.16907	4.40432	-871.19415	208.91464	28.54516	-1007.36853	-163.61066	-2.81423
240	1.992	995.19415	-91.58760	1518.36450	-64.29088	-74.34962	1340.93250	-921.59131	24.59656	1347.69104	-190.54193	117.24411	-4.35981	535.30841	-182.36693	4.27766	-839.32672	204.92358	29.57242	-1021.09967	-162.65294	-2.77530
241	2.000	996.18079	-90.42181	1516.65723	-65.46635	-74.78783	1342.07617	-922.60675	24.22360	1347.42212	-199.46640	119.23889	-1.73071	521.73138	-181.49902	4.24099	-807.68579	201.28159	30.33970	-1034.79382	-161.72554	-2.71299
242	2.008	997.35736	-89.24820	1514.36414	-66.95288	-74.85253	1343.18030	-923.95813	23.99356	1346.81482	-207.75136	122.10811	2.14443	508.14584	-180.57634	4.22612	-776.25671	198.05446	30.84528	-1048.43176	-160.87816	-2.59903
243	2.017	998.69720	-88.03317	1511.42688	-68.69425	-74.61310	1344.23865	-925.60431	23.93381	1345.86389	-215.23328	126.66032	8.32599	494.54773	-179.69588	4.16319	-745.02380	195.22427	31.09018	-1062.01050	-160.07896	-2.42771
244	2.025	1000.18127	-86.77085	1507.80603	-70.63232	-74.13215	1345.24219	-927.48480	24.04472	1344.58167	-220.50510	133.47882	18.01309	480.95676	-178.91251	4.02455	-713.98608	192.73981	31.07041	-1075.56567	-159.26920	-2.23045
245	2.033	1001.79321	-85.49141	1503.50330	-72.71547	-73.46220	1346.18018	-929.54279	24.29850	1342.99365	-221.15474	142.49991	31.60490	467.40039	-178.17950	3.84288	-683.18115	190.57880	30.78079	-1089.13586	-158.42534	-2.09461
246	2.042	1003.51923	-84.24184	1498.55652	-74.91160	-72.64480	1347.03894	-931.73413	24.65920	1341.12939	-215.45349	152.85242	47.63497	453.87592	-177.43925	3.67453	-652.70142	188.72699	30.21778	-1102.71936	-157.56961	-2.08727
247	2.050	1005.34821	-83.06422	1493.01709	-77.20831	-71.71326	1347.80322	-934.02460	25.09931	1339.01221	-203.65918	163.14790	62.85896	440.35925	-176.69183	3.55036	-622.65149	187.12924	29.39722	-1116.27527	-156.73010	-2.17990
248	2.058	1007.26990	-81.98453	1486.93530	-79.60204	-70.69957	1348.46399	-936.38959	25.60439	1336.65808	-187.48363	172.10426	73.97786	426.84973	-175.94096	3.46017	-593.13226	185.73051	28.35240	-1129.77637	-155.91440	-2.27076
249	2.067	1009.26666	-81.00938	1480.36230	-82.08574	-69.63369	1349.02368	-938.81824	26.16595	1334.07825	-168.70532	179.04716	79.59969	413.36230	-175.13077	3.37086	-564.30359	184.55206	27.10088	-1143.24915	-155.11951	-2.27006
250	2.075	1011.30786	-80.12679	1473.35571	-84.63838	-68.53263	1349.49023	-941.31134	26.77570	1331.28125	-148.43211	184.04099	80.75900	399.88684	-174.20566	3.26376	-536.43170	183.66716	25.62963	-1156.73242	-154.33781	-2.17499
251	2.083	1013.35852	-79.31109	1465.98303	-87.22309	-67.39711	1349.87231	-943.86725	27.42672	1328.27393	-127.19258	187.71497	79.87175	386.39038	-173.21974	3.16337	-509.89435	183.14380	23.90525	-1170.24036	-153.56659	-2.04918
252	2.092	1015.38977	-78.53436	1458.31763	-89.79729	-66.22169	1350.18433	-946.46637	28.11404	1325.06128	-105.28680	190.87125	79.24274	372.85486	-172.28314	3.10462	-485.16376	183.08708	21.90620	-1183.77075	-152.81955	-1.93905
253	2.100	1017.37787	-77.77746	1450.43457	-92.32103	-64.99962	1350.45264	-949.06244	28.83909	1321.64526	-82.96751	194.04706	80.14849	359.29410	-171.40962	3.06788	-462.78760	183.65398	19.65519	-1197.31116	-152.09952	-1.85124
254	2.108	1019.30139	-77.03651	1442.41089	-94.75493	-63.72048	1350.70874	-951.58264	29.62033	1318.02661	-60.43407	197.33359	82.75163	345.72592	-170.53596	3.00143	-443.37585	184.95795	17.21316	-1210.85547	-151.37199	-1.77591
255	2.117	1021.14404	-76.32201	1434.32727	-97.05983	-62.38078	1350.97791	-953.94208	30.49465	1314.20886	-37.82986	200.51093	86.49310	332.16321	-169.65138	2.90453	-427.51248	187.07199	14.65161	-1224.42822	-150.59177	-1.69439
256	2.125	1022.89417	-75.65204	1426.27271	-99.20106	-61.00250	1351.27673	-956.06525	31.50171	1310.20300	-15.24680	203.28088	90.53323	318.62909	-168.79819	2.82427	-415.65601	190.06680	11.97096	-1238.06909	-149.74585	-1.59420
257	2.133	1024.54285	-75.04692	1418.34875	-101.14449	-59.62900	1351.61523	-957.89923	32.66273	1306.03003	7.33888	205.41339	94.05672	305.12155	-167.98886	2.79247	-408.19452	193.82370	8.98843	-1251.78687	-148.85962	-1.48513
258	2.142	1026.07910	-74.51346	1410.66321	-102.84697	-58.29951	1351.99292	-959.41663	33.97090	1301.72351	30.09918	206.72763	96.42593	291.58969	-167.19226	2.81609	-405.48199	197.85872	5.40809	-1265.55188	-147.96628	-1.38345
259	2.150	1027.48218	-74.02684	1403.32031	-104.25848	-57.04099	1352.40173	-960.61182	35.39573	1297.33081	53.27055	207.01123	97.24249	277.99478	-166.35100	2.88620	-407.55969	201.46896	1.15831	-1279.34790	-147.08809	-1.29440
260	2.158	1028.72717	-73.54485	1396.41882	-105.33598	-55.87899	1352.82983	-961.49359	36.89618	1292.91748	77.01436	206.09009	96.43666	264.35846	-165.39148	2.96556	-413.71906	204.06500	-3.21819	-1293.17798	-146.24153	-1.22454
261	2.167	1029.80115	-73.04388	1390.05554	-106.05654	-54.83767	1353.26099	-962.07770	38.43370	1288.57141	101.32286	204.04399	94.38276	250.72964	-164.30263	3.00915	-422.64694	205.49702	-6.69837	-1307.00391	-145.42709	-1.18970
262	2.175	1030.70837	-72.52937	1384.32764	-106.42672	-53.93411	1353.66553	-962.38153	39.97842	1284.40393	126.03514	201.26576	91.80771	237.13010	-163.19254	3.00813	-433.34589	206.16542	-8.66765	-1320.75134	-144.61465	-1.19528
263	2.183	1031.45801	-72.01245	1379.33228	-106.48424	-53.17747	1353.99402	-962.42334	41.50883	1280.54907	150.91096	198.22241	89.45061	223.54153	-162.18961	2.98787	-445.51041	206.68478	-9.43046	-1334.38855	-143.77643	-1.21594
264	2.192	1032.05713	-71.49207	1375.16162	-106.28825	-52.56592	1354.18311	-962.22211	43.00065	1277.15173	175.69960	195.19321	87.76811	209.93362	-161.31464	2.96069	-458.84198	207.40591	-9.64877	-1347.94019	-142.93356	-1.18949
265	2.200	1032.51086	-70.95938	1371.89563	-105.90596	-52.08492	1354.17041	-961.79974	44.40729	1274.34521	200.24562	192.20694	86.83509	196.31274	-160.47614	2.90786	-472.71088	208.32666	-9.76482	-1361.41040	-142.15100	-1.01393
266	2.208	1032.82349	-70.41014	1369.59399	-105.39923	-51.70597	1353.91125	-961.18250	45.65569	1272.22998	224.57533	189.10083	86.37077	182.73120	-159.57785	2.81981	-486.56064	209.32791	-9.97216	-1374.69958	-141.51595	-0.54225
267	2.217	1032.99548	-69.85828	1368.29248	-104.81274	-51.38694	1353.38330	-960.40375	46.66185	1270.86499	248.83174	185.61868	85.85948	169.22668	-158.62106	2.72556	-500.13544	210.35208	-10.29980	-1387.60278	-141.11133	0.40602
268	2.225	1033.02222	-69.33699	1367.99585	-104.17467	-51.08570	1352.57788	-959.51532	47.34010	1270.26489	273.14093	181.53799	84.74364	155.78397	-157.66313	2.66299	-513.36584	211.42896	-10.69234	-1399.90833	-140.94751	1.97788
269	2.233	1032.89893	-68.88040	1368.67310	-103.50996	-50.78341	1351.49121	-958.59387	47.60951	1270.39783	297.58179	176.75565	82.62083	142.36734	-156.69730	2.62910	-526.27527	212.63956	-11.09207	-1411.51135	-140.92807	4.18887
270	2.242	1032.62634	-68.50229	1370.26563	-102.85023	-50.49368	1350.12988	-957.72369	47.42078	1271.19031	322.24054	171.26724	79.36163	128.95682	-155.65088	2.57801	-539.01038	214.04216	-11.44394	-1422.46021	-140.91350	6.92025
271	2.250	1032.21069	-68.18638	1372.70483	-102.23145	-50.24363	1348.51550	-956.96851	46.78502	1272.53882	347.22192	165.11514	75.10767	115.56213	-154.46371	2.47700	-551.82111	215.58063	-11.69973	-1432.89087	-140.77707	10.04535
272	2.258	1031.65466	-67.88749	1375.92041	-101.68652	-50.05217	1346.68433	-956.35950	45.77457	1274.32593	372.57733	158.44583	70.20945	102.21536	-153.11098	2.33717	-564.89313	217.08662	-11.85537	-1442.89111	-140.39969	13.53859
273	2.267	1030.94788	-67.54373	1379.84106	-101.23944	-49.93135	1344.68225	-955.90295	44.50254	1276.44031	398.22583	151.58000	65.11406	88.92609	-151.62924	2.19324	-578.25598	218.43533	-11.93447	-1452.42786	-139.70607	17.47498
274	2.275	1030.06934	-67.10954	1384.39429	-100.89987	-49.88923	1342.56140	-955.58612	43.09730	1278.79346	423.97644	144.87230	60.17376	75.66696	-150.13538	2.07774	-591.80664	219.68758	-11.94717	-1461.36401	-138.71967	21.97287
275	2.283	1029.00378	-66.58266	1389.51013	-100.65820	-49.91769	1340.37390	-955.37042	41.68144	1281.32556	449.63281	138.50519	55.52163	62.40906	-148.73541	1.98965	-605.33221	221.00719	-11.89884	-1469.44922	-137.53816	27.13937
276	2.292	1027.75146	-65.98280	1395.11694	-100.48715	-49.98797	1338.16589	-955.19128	40.36377	1283.99841	475.03003	132.48698	51.13455	49.12802	-147.44705	1.90622	-618.64642	222.44437	-11.82085	-1476.21350	-136.29294	33.02768
277	2.300	1026.32056	-65.31760	1401.13611	-100.35429	-50.06514	1335.97852	-954.97614	39.23786	1286.78540	499.96796	126.72026	46.91313	35.80682	-146.22920	1.83647	-631.77081	223.88766	-11.76254	-1480.88477	-135.11276	39.55325
278	2.308	1024.71497	-64.58299	1407.48364	-100.23714	-50.12154	1333.85022	-954.67041	38.36935	1289.66272	524.16608	120.99152	42.67187	22.44226	-145.02985	1.80113	-644.87463	225.23143	-11.74194	-1482.52563	-133.99515	46.30793
279	2.317	1022.93225	-63.78082	1414.07581	-100.12624	-50.13443	1331.81750	-954.25171	37.78104	1292.60754	547.31610	115.06693	38.21002	9.01892	-143.82419	1.77910	-658.03137	226.47440	-11.75824	-1480.42676	-132.67433	52.39199
280	2.325	1020.97003	-62.92339	1420.82935	-100.01460	-50.07758	1329.91541	-953.72620	37.45881	1295.59875	569.17151	108.88223	33.46246	-4.47925	-142.61798	1.73240	-671.18256	227.65257	-11.82348	-1474.49634	-130.71127	56.62343
281	2.333	1018.83136	-62.02276	1427.65857	-99.88321	-49.91793	1328.17896	-953.11353	37.36726	1298.61755	589.56659	102.56028	28.55012	-18.03607	-141.41731	1.66051	-684.35303	228.78174	-11.90463	-1465.22974	-127.75475	58.29362
282	2.342	1016.52783	-61.08825	1434.47742	-99.69320	-49.61543	1326.64331	-952.43433	37.45709	1301.64917	608.37396	96.26331	23.71195	-31.63464	-140.23238	1.59547	-697.71460	229.85852	-11.92395	-1453.26807	-123.71358	57.75615
283	2.350	1014.08392	-60.13597	1441.20605	-99.39127	-49.12811	1325.34070	-951.70605	37.67724	1304.68237	625.46362	90.08774	19.16399	-45.28210	-139.09364	1.55663	-711.40857	230.88277	-11.84203	-1439.07031	-118.78197	55.90414
284	2.358	1011.54053	-59.18622	1447.77307	-98.92239	-48.42541	1324.29480	-950.94098	37.99774	1307.70691	640.60699	84.06609	14.95525	-58.98181	-138.03577	1.54237	-725.38354	231.86542	-11.68294	-1422.80835	-113.35316	53.21169
285	2.367	1008.94946	-58.25203	1454.11304	-98.24632	-47.50444	1323.51563	-950.13806	38.41971	1310.70239	653.34662	78.21990	10.95069	-72.72412	-137.05518	1.55705	-739.44427	232.79259	-11.52186	-1404.31238	-107.84558	49.84356
286	2.375	1006.36407	-57.33678	1460.16260	-97.35148	-46.39186	1323.00073	-949.28516	38.95354	1313.63208	663.04620	72.62837	6.97397	-86.50153	-136.08987	1.60618	-753.44629	233.64119	-11.43640	-1383.41125	-102.56516	46.47124
287	2.383	1003.83453	-56.44083	1465.86072	-96.25044	-45.12043	1322.73560	-948.37463	39.58912	1316.45264	669.11719	67.44550	3.01462	-100.30829	-135.08650	1.67559	-767.38629	234.44008	-11.43970	-1360.58142	-97.66177	44.34757
288	2.392	1001.40625	-55.56447	1471.14990	-94.96291	-43.70670	1322.69250	-947.41425	40.29731	1319.13574	671.18903	62.86142	-0.63999	-114.14587	-134.07588	1.74839	-781.35864	235.23808	-11.48967	-1336.99866	-93.12117	44.42652
289	2.400	999.11841	-54.70512	1475.97620	-93.51009	-42.15842	1322.83801	-946.42572	41.05220	1321.67932	669.16821	59.12294	-3.54513	-128.01465	-133.12480	1.82184	-795.45490	236.05624	-11.52287	-1313.67969	-88.78374	46.35887
290	2.408	997.00690	-53.85931	1480.28857	-91.92077	-40.49374	1323.14441	-945.43481	41.84262	1324.09949	663.26428	56.52480	-5.49164	-141.88995	-132.24483	1.88292	-809.60455	236.93721	-11.47074	-1290.55725	-84.47618	48.52886
291	2.417	995.10828	-53.02438	1484.04053	-90.23404	-38.74482	1323.59497	-944.45764	42.66706	1326.40845	654.00842	55.22632	-6.66170	-155.72552	-131.42792	1.91143	-823.58545	237.93578	-11.32609	-1266.48792	-80.20386	49.50708
292	2.425	993.46173	-52.18793	1487.19250	-88.49619	-36.95018	1324.18506	-943.50110	43.52077	1328.60107	642.24316	55.09932	-7.34884	-169.44287	-130.73560	1.93550	-837.32947	239.00127	-11.15970	-1240.18921	-76.15410	49.26108
293	2.433	992.11200	-51.31617	1489.71655	-86.75691	-35.14463	1324.92175	-942.57172	44.39331	1330.65747	628.98553	55.80249	-7.72945	-182.91486	-130.24933	2.02680	-851.03375	239.99615	-11.02771	-1211.13171	-72.49794	48.63116
294	2.442	991.10876	-50.35779	1491.60181	-85.06554	-33.34995	1325.81274	-941.67743	45.27803	1332.55139	615.13361	56.94411	-7.91576	-196.01831	-129.96051	2.22984	-864.84308	240.87323	-10.94034	-1179.64392	-69.25471	48.15514
295	2.450	990.49756	-49.26558	1492.85107	-83.47099	-31.57550	1326.85193	-940.83325	46.17007	1334.25793	601.20190	58.21519	-8.02746	-208.71027	-129.80576	2.56315	-878.70129	241.73312	-10.89037	-1146.38354	-66.34387	47.81907
296	2.458	990.30829	-48.02068	1493.46973	-82.02495	-29.83024	1328.01379	-940.06989	47.05559	1335.75732	587.31445	59.47321	-8.16895	-221.01666	-129.75839	3.07952	-892.55652	242.69595	-10.85198	-1111.84290	-63.73727	47.51119
297	2.467	990.54993	-46.63663	1493.46362	-80.78400	-28.13790	1329.26172	-939.43225	47.91591	1337.03320	573.43219	60.69080	-8.38799	-232.93512	-129.82495	3.85530	-906.40326	243.79456	-10.79439	-1076.25989	-61.53151	47.27200
298	2.475	991.21295	-45.13965	1492.84277	-79.81207	-26.54135	1330.55969	-938.96844	48.73848	1338.06909	559.54968	61.84595	-8.64915	-244.35193	-130.03140	4.94923	-920.19940	244.97269	-10.70049	-1039.77710	-59.84014	47.19220
299	2.483	992.27667	-43.54805	1491.61926	-79.17590	-25.08801	1331.87988	-938.72217	49.51451	1338.84839	545.70972	62.93776	-8.85164	-255.04254	-130.43159	6.42285	-933.95111	246.11876	-10.57818	-1002.60852	-58.66177	47.27606
300	2.492	993.71509	-41.87695	1489.79895	-78.92642	-23.81273	1333.20093	-938.73047	50.22843	1339.35547	531.94684	64.01508	-8.92934	-264.70868	-131.07816	8.33331	-947.72565	247.14795	-10.46932	-965.14288	-57.89065	47.39847
301	2.500	995.49591	-40.15709	1487.38000	-79.08281	-22.73465	1334.50415	-939.02484	50.85115	1339.57800	518.26630	65.09969	-8.93391	-273.01276	-131.98145	10.65537	-961.53094	248.08237	-10.39647	-927.91125	-57.40712	47.34383
302	2.508	997.57703	-38.43858	1484.36438	-79.63348	-21.85729	1335.77332	-939.63257	51.34449	1339.50940	504.64636	66.16243	-8.96393	-279.65491	-133.13879	13.34319	-975.31573	249.03448	-10.29344	-891.39746	-57.16197	46.91724
303	2.517	999.91046	-36.77791	1480.76538	-80.54530	-21.17289	1336.99658	-940.57355	51.67696	1339.14722	491.05548	67.17664	-9.05193	-284.37592	-134.74060	16.69919	-989.05280	250.13564	-10.04376	-855.82715	-57.23220	46.03406
304	2.525	1002.44836	-35.21895	1476.60352	-81.77245	-20.68198	1338.16602	-941.85291	51.84373	1338.49023	477.46600	68.15073	-9.16712	-286.54242	-137.41818	21.71573	-1002.76648	251.40816	-9.61865	-821.09540	-57.79425	44.71671
305	2.533	1005.14789	-33.77399	1471.90076	-83.26151	-20.40342	1339.27173	-943.45447	51.87883	1337.54114	463.85370	69.14224	-9.27466	-284.65393	-142.05339	29.63327	-1016.49176	252.68573	-9.18450	-786.89624	-59.03455	43.05149
306	2.542	1007.97675	-32.42441	1466.68579	-84.95691	-20.35901	1340.29968	-945.33685	51.84311	1336.30542	450.20203	70.22134	-9.37107	-276.93408	-149.11128	40.64653	-1030.18750	253.83531	-8.98167	-752.96155	-61.09447	41.15738
307	2.550	1010.91620	-31.14917	1460.99854	-86.80925	-20.55870	1341.23340	-947.43243	51.79158	1334.78918	436.52893	71.39539	-9.47776	-262.83752	-158.20724	53.08033	-1043.75220	254.99051	-9.02712	-719.24164	-64.06438	39.14721
308	2.558	1013.95618	-29.94661	1454.87891	-88.78094	-21.00035	1342.05737	-949.65387	51.75126	1332.99951	422.89362	72.60312	-9.60404	-243.59528	-168.31111	64.18430	-1057.20190	256.27975	-9.11158	-685.95764	-67.98351	37.06880
309	2.567	1017.08826	-28.82465	1448.35986	-90.84631	-21.67582	1342.75732	-951.90826	51.72174	1330.94360	409.33331	73.78896	-9.73210	-221.18689	-178.27560	71.84111	-1070.72021	257.47501	-9.15304	-653.53485	-72.85193	34.87587
310	2.575	1020.29993	-27.78502	1441.47192	-92.98376	-22.57810	1343.32166	-954.11237	51.68152	1328.62646	395.81836	74.95267	-9.84002	-197.13867	-187.32704	75.63004	-1084.41431	258.32257	-9.26941	-622.48022	-78.67154	32.45840
311	2.583	1023.56958	-26.82317	1434.24915	-95.16201	-23.69850	1343.74756	-956.19812	51.59249	1326.05090	382.30292	76.12523	-9.92414	-172.18048	-195.28117	76.62257	-1098.16150	259.02658	-9.48253	-593.30371	-85.48603	29.69442
312	2.592	1026.86230	-25.92943	1426.73486	-97.33542	-25.01204	1344.04907	-958.11261	51.40860	1323.22241	368.77460	77.33385	-9.99107	-146.52399	-202.40337	76.43761	-1111.80566	259.94681	-9.67085	-566.51172	-93.38026	26.49654
313	2.600	1030.12891	-25.08676	1418.98840	-99.45162	-26.47371	1344.25647	-959.82251	51.08229	1320.15381	355.25409	78.58568	-10.05301	-120.19952	-209.09474	76.40604	-1125.34082	261.11478	-9.76134	-542.63477	-102.40704	22.84706
314	2.608	1033.31665	-24.27522	1411.08813	-101.45950	-28.03537	1344.41064	-961.32446	50.56520	1316.86853	341.77448	79.84759	-10.13351	-93.26550	-215.58313	77.22279	-1138.83777	262.36700	-9.75463	-522.23309	-112.47180	18.79275
315	2.617	1036.38623	-23.47978	1403.12878	-103.31029	-29.66461	1344.55457	-962.64386	49.82462	1313.39819	328.33636	81.06322	-10.23738	-65.93353	-221.81009	78.98589	-1152.35815	263.59042	-9.67093	-505.87421	-123.27165	14.41616
316	2.625	1039.31836	-22.70345	1395.22034	-104.95157	-31.34706	1344.72437	-963.81073	48.87584	1309.76892	314.88965	82.20072	-10.33110	-38.53632	-227.59488	81.41714	-1165.95117	264.73700	-9.56001	-494.09308	-134.28694	9.87176
317	2.633	1042.10938	-21.98698	1387.48633	-106.31703	-33.07074	1344.94275	-964.82935	47.79213	1305.98938	301.38110	83.25999	-10.37915	-11.33386	-232.78134	84.07322	-1179.62646	265.81610	-9.49424	-487.28717	-144.76868	5.48927
318	2.642	1044.76587	-21.39223	1380.05457	-107.32269	-34.80848	1345.21838	-965.67242	46.66981	1302.06470	287.79480	84.26396	-10.37316	15.64655	-237.21223	86.47929	-1193.36279	266.83881	-9.50810	-485.50543	-153.81821	1.77304
319	2.650	1047.29395	-20.95485	1373.03906	-107.88586	-36.51884	1345.54370	-966.29730	45.57887	1298.02954	274.15100	85.25194	-10.32161	42.57697	-240.73737	88.23653	-1207.13574	267.77893	-9.55474	-488.23645	-160.65100	-0.83407
320	2.658	1049.68848	-20.67439	1366.53467	-107.96146	-38.16610	1345.89209	-966.66095	44.54523	1293.96716	260.49268	86.23560	-10.25031	69.66248	-243.30203	89.10865	-1220.89038	268.64810	-9.56719	-494.63013	-164.88065	-2.24740
321	2.667	1051.93066	-20.53114	1360.62695	-107.56495	-39.73129	1346.21973	-966.72693	43.56481	1290.00317	246.85201	87.16786	-10.21631	97.01111	-244.95792	89.04234	-1234.57764	269.50119	-9.55577	-504.08514	-166.64844	-2.78740
322	2.675	1053.99512	-20.49142	1355.39783	-106.76169	-41.19628	1346.47473	-966.47266	42.62327	1286.28894	233.22530	88.00816	-10.25986	124.60806	-245.83279	88.16243	-1248.20459	270.37186	-9.57609	-516.08282	-166.60962	-2.92614
323	2.683	1055.85828	-20.50392	1350.92029	-105.63409	-42.53107	1346.60510	-965.89661	41.70730	1282.98584	219.59752	88.79738	-10.33639	152.37256	-246.18008	86.77416	-1261.78735	271.28082	-9.61393	-529.54865	-165.69019	-3.01914
324	2.692	1057.49585	-20.50046	1347.24951	-104.25384	-43.70715	1346.56482	-965.01855	40.80079	1280.24451	205.97542	89.62636	-10.36701	180.23074	-246.36064	85.28165	-1275.31934	272.23743	-9.57125	-543.28894	-164.62091	-3.25490
325	2.700	1058.88123	-20.42033	1344.42395	-102.67558	-44.70934	1346.32092	-963.87323	39.88113	1278.18250	192.38680	90.57502	-10.34252	208.12704	-246.65472	84.01232	-1288.74756	273.21655	-9.33642	-556.81970	-163.67883	-3.68052
326	2.708	1059.98853	-20.24237	1342.47522	-100.94621	-45.52786	1345.85876	-962.50433	38.94114	1276.86865	178.85262	91.67137	-10.31168	236.01706	-247.12857	83.05870	-1301.92358	274.18362	-8.81013	-570.22900	-162.86203	-4.19035
327	2.717	1060.79419	-19.98663	1341.42407	-99.11517	-46.15107	1345.17664	-960.96271	38.01696	1276.31616	165.36226	92.83047	-10.30683	263.90872	-247.67783	82.22142	-1314.66113	275.11487	-7.90608	-583.65363	-162.14575	-4.62002
328	2.725	1061.27917	-19.68463	1341.26672	-97.23766	-46.56810	1344.27820	-959.30438	37.18611	1276.48267	151.89259	93.87666	-10.33707	291.89200	-248.11864	81.09335	-1326.85583	275.99704	-6.58899	-597.10870	-161.52574	-4.90633
329	2.733	1061.43359	-19.35153	1341.97058	-95.36614	-46.76357	1343.17175	-957.58606	36.54444	1277.27979	138.44426	94.68654	-10.41478	320.09009	-248.26318	79.25391	-1338.52234	276.83960	-4.88887	-610.53528	-160.97446	-5.10171
330	2.742	1061.25769	-18.98489	1343.48120	-93.53593	-46.71339	1341.87671	-955.86108	36.18391	1278.59094	125.03539	95.25030	-10.54993	348.57721	-247.97687	76.44124	-1349.73633	277.65515	-2.83520	-623.86780	-160.46750	-5.26510
331	2.750	1060.75989	-18.58397	1345.73315	-91.76398	-46.40482	1340.42542	-954.17657	36.16435	1280.29456	111.66164	95.62941	-10.72536	377.33795	-247.19545	72.60555	-1360.52612	278.41461	-0.41414	-637.08521	-160.00931	-5.40895
332	2.758	1059.95435	-18.16528	1348.65625	-90.06403	-45.85598	1338.85828	-952.57086	36.48666	1282.28467	98.29381	95.94492	-10.89616	406.29688	-245.98074	67.91156	-1370.79468	279.05679	2.35663	-650.22443	-159.60292	-5.52080
333	2.767	1058.85803	-17.75783	1352.17432	-88.46582	-45.09832	1337.21362	-951.07190	37.09774	1284.48169	84.92509	96.32750	-11.03898	435.37817	-244.57755	62.73098	-1380.35571	279.53738	5.35678	-663.34680	-159.22186	-5.58312
334	2.775	1057.48669	-17.38467	1356.20605	-87.02440	-44.14940	1335.51538	-949.69452	37.91785	1286.83215	71.57158	96.83060	-11.17652	464.51532	-243.27220	57.51347	-1389.01343	279.83698	8.44312	-676.49957	-158.80597	-5.59662
335	2.783	1055.85400	-17.05090	1360.67249	-85.80971	-43.02052	1333.76501	-948.44574	38.85503	1289.30212	58.22377	97.42279	-11.32059	493.61102	-242.16895	52.59427	-1396.52661	279.93933	11.61347	-689.71552	-158.29111	-5.59879
336	2.792	1053.97388	-16.74274	1365.49915	-84.88599	-41.74284	1331.94934	-947.33655	39.80943	1291.86682	44.84703	98.04968	-11.43240	522.52069	-241.17722	48.13190	-1402.43005	279.82425	15.08894	-703.01208	-157.67270	-5.62657
337	2.800	1051.86304	-16.43492	1370.60583	-84.29407	-40.37567	1330.06287	-946.38141	40.68989	1294.50403	31.40910	98.70273	-11.47237	551.03790	-240.13638	44.14107	-1405.89624	279.44818	19.12963	-716.37573	-157.00977	-5.66637
338	2.808	1049.53882	-16.10814	1375.90405	-84.03489	-38.99675	1328.12488	-945.58356	41.43779	1297.19177	17.89632	99.41987	-11.45413	578.83502	-238.88992	40.53716	-1405.81677	278.68149	23.48921	-729.77625	-156.33640	-5.67356
339	2.817	1047.01953	-15.76761	1381.30920	-84.05917	-37.69494	1326.17981	-944.92358	42.03793	1299.90735	4.31541	100.23127	-11.42480	605.44281	-237.33856	37.18870	-1401.10278	277.28812	27.05944	-743.21362	-155.60995	-5.62871
340	2.825	1044.32422	-15.44582	1386.74548	-84.27102	-36.57220	1324.28735	-944.35834	42.50868	1302.63159	-9.33214	101.12433	-11.42725	630.28479	-235.50682	33.95157	-1391.03296	275.08685	28.45828	-756.72864	-154.76813	-5.55116
341	2.833	1041.47522	-15.17970	1392.14221	-84.54316	-35.74137	1322.51013	-943.82904	42.87833	1305.35400	-23.05249	102.04025	-11.47918	652.69458	-233.55740	30.74569	-1375.58630	272.11346	27.12944	-770.35303	-153.79492	-5.46766
342	2.842	1038.50488	-14.98412	1397.43274	-84.74162	-35.31319	1320.90466	-943.27325	43.16750	1308.07166	-36.83031	102.92383	-11.54805	672.03174	-231.66492	27.64750	-1355.78760	268.54254	23.88687	-784.07666	-152.73285	-5.39266
343	2.850	1035.46851	-14.85059	1402.55664	-84.75787	-35.37902	1319.51929	-942.63379	43.38948	1310.78528	-50.63374	103.78723	-11.57583	687.87640	-229.85487	24.83062	-1333.76672	264.57230	20.52710	-797.87268	-151.66251	-5.33672
344	2.858	1032.43823	-14.76500	1407.46191	-84.53280	-35.98941	1318.39587	-941.86511	43.55812	1313.49609	-64.44325	104.68646	-11.54603	700.00818	-228.04938	22.38860	-1311.80420	260.39972	18.67263	-811.71802	-150.64780	-5.30199
345	2.867	1029.48181	-14.71777	1412.10168	-84.04947	-37.12954	1317.56409	-940.93665	43.69049	1316.20361	-78.25726	105.63673	-11.49026	708.22534	-226.21555	20.21758	-1290.59497	256.14780	18.58814	-825.59131	-149.68646	-5.26872
346	2.875	1026.65198	-14.69769	1416.43347	-83.29932	-38.71314	1317.03235	-939.83740	43.79784	1318.90186	-92.08949	106.60472	-11.43955	712.31061	-224.37746	18.04368	-1268.80762	251.81265	19.16823	-839.48962	-148.71655	-5.21228
347	2.883	1023.98920	-14.68300	1420.42224	-82.26123	-40.60668	1316.78772	-938.57898	43.86964	1321.57922	-105.97382	107.57739	-11.40444	712.18768	-222.57083	15.62867	-1244.70068	247.30196	19.15822	-853.43988	-147.66792	-5.12534
348	2.892	1021.52283	-14.64629	1424.04016	-80.91040	-42.66731	1316.80200	-937.18567	43.87770	1324.22119	-119.93512	108.58164	-11.38784	708.20386	-220.80870	13.02421	-1217.60657	242.48169	18.19127	-867.47449	-146.52469	-5.01222
349	2.900	1019.27167	-14.56985	1427.26160	-79.23545	-44.77998	1317.04041	-935.67883	43.80300	1326.81006	-133.93201	109.66104	-11.37863	701.26355	-219.00990	10.53706	-1187.91797	237.29076	16.72879	-881.58704	-145.33711	-4.88212
350	2.908	1017.25043	-14.45656	1430.05872	-77.25101	-46.88007	1317.46826	-934.07098	43.64881	1329.32410	-147.85320	110.84939	-11.33777	692.31421	-217.09349	8.46987	-1156.41541	231.87886	15.43113	-895.72412	-144.17372	-4.75118
351	2.917	1015.48126	-14.32849	1432.40271	-75.00702	-48.94968	1318.05396	-932.36969	43.43212	1331.73389	-161.57162	112.15439	-11.20908	681.67743	-215.22581	6.99120	-1123.83911	226.53534	14.73430	-909.82977	-143.07962	-4.62963
352	2.925	1014.00452	-14.20547	1434.26917	-72.58990	-51.00298	1318.77417	-930.58527	43.17073	1334.00574	-174.96313	113.59142	-10.93645	669.35443	-213.72658	6.08650	-1090.78516	221.46906	14.76682	-923.87872	-142.06796	-4.49827
353	2.933	1012.87732	-14.08057	1435.64294	-70.11840	-53.07500	1319.61670	-928.74512	42.87049	1336.11353	-187.87741	115.19298	-10.48161	655.78906	-212.67836	5.55412	-1057.65381	216.70491	15.42699	-937.86664	-141.12112	-4.32196
354	2.942	1012.15948	-13.92639	1436.51379	-67.73328	-55.19992	1320.56921	-926.90247	42.52248	1338.04297	-200.15662	116.95084	-9.84964	641.77600	-211.85124	5.16910	-1024.57947	212.17279	16.49749	-951.79102	-140.19710	-4.10179
355	2.950	1011.89740	-13.71899	1436.87061	-65.57656	-57.37445	1321.60950	-925.13379	42.11797	1339.78259	-211.72304	118.80586	-9.08623	627.82062	-210.99863	4.84308	-991.48230	207.84651	17.74701	-965.64587	-139.25549	-3.87897
356	2.958	1012.11383	-13.44264	1436.70154	-63.77442	-59.53144	1322.71326	-923.53534	41.66893	1341.31116	-222.70813	120.75005	-8.19314	613.99054	-210.04857	4.58580	-958.26324	203.77394	19.00422	-979.43872	-138.28436	-3.67815
357	2.967	1012.80206	-13.08336	1435.99939	-62.43116	-61.54645	1323.86694	-922.21643	41.21437	1342.59155	-233.64368	122.95621	-6.95679	600.22595	-209.04326	4.40389	-924.97797	200.01880	20.16696	-993.20044	-137.29907	-3.48953
358	2.975	1013.92395	-12.62727	1434.76282	-61.61872	-63.27874	1325.06445	-921.27911	40.80955	1343.57556	-245.51129	125.84544	-4.75077	586.51990	-208.05371	4.29523	-891.80261	196.65349	21.18237	-1006.96295	-136.31853	-3.30656
359	2.983	1015.41504	-12.06230	1432.99597	-61.35768	-64.62599	1326.29736	-920.79236	40.51078	1344.21619	-259.17563	130.07932	-0.45554	572.89337	-207.14345	4.25835	-858.84033	193.79944	22.05396	-1020.72803	-135.34967	-3.14418
360	2.992	1017.19843	-11.38466	1430.71130	-61.60931	-65.55682	1327.54858	-920.77979	40.36369	1344.48096	-274.12906	136.39020	7.35797	559.36096	-206.30724	4.25877	-826.05103	191.57788	22.79933	-1034.46094	-134.39386	-3.02144
361	3.000	1019.20148	-10.60272	1427.93506	-62.29525	-66.10307	1328.79492	-921.22357	40.39705	1344.35608	-287.50269	145.17596	19.89547	545.92145	-205.45630	4.21526	-793.35205	189.99562	23.38375	-1048.11963	-133.45271	-2.93776
362	3.008	1021.37085	-9.73308	1424.70654	-63.33258	-66.32558	1330.01709	-922.08020	40.62054	1343.84607	-294.92096	156.08284	37.16302	532.54797	-204.55037	4.06179	-760.68091	188.95784	23.75922	-1061.68542	-132.52371	-2.86669
363	3.017	1023.68036	-8.80385	1421.06689	-64.65753	-66.28007	1331.20728	-923.29657	41.02391	1342.96704	-293.33826	167.96675	57.01814	519.19910	-203.68246	3.83531	-727.98663	188.41264	23.94604	-1075.15784	-131.61008	-2.78612
364	3.025	1026.13037	-7.86086	1417.04358	-66.23094	-66.00615	1332.37024	-924.81750	41.58674	1341.73633	-283.14502	179.34570	75.57919	505.86835	-202.93417	3.63391	-695.25415	188.39383	24.01371	-1088.53992	-130.73918	-2.70239
365	3.033	1028.73633	-6.95598	1412.64172	-68.02930	-65.53310	1333.51660	-926.58801	42.29967	1340.16431	-267.15515	189.04706	89.35833	492.59042	-202.26369	3.49427	-662.57312	188.90543	23.99900	-1101.84497	-129.93985	-2.62499
366	3.042	1031.51477	-6.12193	1407.85034	-70.02520	-64.87603	1334.64868	-928.55518	43.17196	1338.25342	-248.08032	196.63907	97.30907	479.36957	-201.59698	3.38830	-630.14905	189.82932	23.87797	-1115.10876	-129.20998	-2.54182
367	3.050	1034.47595	-5.36171	1402.65833	-72.17986	-64.03097	1335.75476	-930.67212	44.20987	1336.00415	-227.38402	202.41028	100.94337	466.14752	-200.90195	3.29909	-598.20593	190.95399	23.58661	-1128.38818	-128.52245	-2.44100
368	3.058	1037.60376	-4.65022	1397.07251	-74.45567	-62.99347	1336.81934	-932.89996	45.39660	1333.42529	-205.65536	206.97495	102.80600	452.86224	-200.16852	3.23596	-566.95209	192.09760	23.05267	-1141.74353	-127.82626	-2.34447
369	3.067	1040.79968	-3.92130	1391.13953	-76.82574	-61.78088	1337.83972	-935.20728	46.69870	1330.53687	-183.14386	210.86415	104.92142	439.49933	-199.40408	3.20062	-536.67761	193.21988	22.22469	-1155.20093	-127.06776	-2.29582
370	3.075	1043.89404	-3.07899	1384.94226	-79.26933	-60.42908	1338.83447	-937.57037	48.08117	1327.36438	-160.00461	214.38974	108.19667	426.06653	-198.62486	3.16822	-507.79822	194.40500	21.07196	-1168.71643	-126.25760	-2.30116
371	3.083	1046.79370	-2.08148	1378.54883	-81.75937	-58.97232	1339.83459	-939.96918	49.51717	1323.92908	-136.41011	217.67159	112.58853	412.55530	-197.82161	3.10738	-480.76135	195.77615	19.57693	-1182.20801	-125.46228	-2.30290
372	3.092	1049.57324	-1.00557	1371.97791	-84.25183	-57.43513	1340.86792	-942.37250	51.00233	1320.24622	-112.55606	220.64803	117.51341	398.95520	-196.97533	3.01434	-455.99667	197.47168	17.73887	-1195.64673	-124.69855	-2.24609
373	3.100	1052.37524	0.01688	1365.23853	-86.68678	-55.85074	1341.95166	-944.72083	52.56520	1316.32825	-88.57081	223.12350	122.22952	385.29233	-196.10394	2.92570	-434.00934	199.64171	15.58443	-1209.08325	-123.90863	-2.14280
374	3.108	1055.26953	0.90952	1358.38062	-89.00090	-54.27565	1343.09644	-946.92975	54.24985	1312.18896	-64.44287	224.84265	126.05119	371.62286	-195.24449	2.89375	-415.38928	202.43138	13.18247	-1222.57898	-123.05235	-2.03246
375	3.117	1058.22925	1.67931	1351.49146	-91.13616	-52.76322	1344.31140	-948.91443	56.08784	1307.84888	-40.06071	225.55295	128.39914	357.97717	-194.38953	2.92284	-400.69861	205.99072	10.61910	-1236.15051	-122.15522	-1.92217
376	3.125	1061.18005	2.38252	1344.66846	-93.03578	-51.32936	1345.60437	-950.60864	58.09148	1303.33569	-15.31541	225.10745	128.87726	344.33517	-193.48386	2.94718	-390.45630	210.38097	7.90263	-1249.78955	-121.27089	-1.79995
377	3.133	1064.03894	3.09081	1338.00977	-94.64352	-49.96891	1346.96912	-951.96906	60.25319	1298.68420	9.83836	223.54129	127.44093	330.66779	-192.50311	2.90658	-385.12784	215.36002	4.87309	-1263.50354	-120.42893	-1.66546
378	3.142	1066.73596	3.85970	1331.61475	-95.91821	-48.69669	1348.37219	-952.97766	62.54050	1293.94336	35.38293	221.07512	124.50505	316.98102	-191.49136	2.81637	-384.84222	220.31343	1.31353	-1277.31433	-119.61131	-1.52782
379	3.150	1069.22778	4.71608	1325.57666	-96.84846	-47.55480	1349.75513	-953.64417	64.90764	1289.18384	61.26772	218.06979	120.85970	303.31244	-190.49945	2.74526	-388.94537	224.43706	-2.59833	-1291.22705	-118.77133	-1.40811
380	3.158	1071.49524	5.67757	1319.98047	-97.45231	-46.58768	1351.04651	-953.99884	67.31548	1284.50244	87.43263	214.88606	117.35995	289.68625	-189.53159	2.74299	-396.11322	227.12712	-6.03795	-1305.21960	-117.88145	-1.33904
381	3.167	1073.52795	6.76851	1314.90527	-97.76699	-45.81565	1352.17908	-954.07788	69.73719	1280.02551	113.80315	211.71838	114.51993	276.06656	-188.56662	2.79513	-405.33029	228.41644	-8.22900	-1319.23572	-116.96425	-1.32700
382	3.175	1075.31348	8.01585	1310.42847	-97.83733	-45.22602	1353.10535	-953.91107	72.15531	1275.90173	140.29869	208.56638	112.29582	262.38596	-187.61554	2.84907	-416.39648	228.97232	-9.21874	-1333.18567	-116.05858	-1.33405
383	3.183	1076.83740	9.44131	1306.62842	-97.70477	-44.78167	1353.80029	-953.51257	74.55205	1272.28674	166.88264	205.32013	110.19481	248.63409	-186.72281	2.87593	-429.14240	229.51505	-9.57316	-1346.99365	-115.17049	-1.29413
384	3.192	1078.09241	11.04948	1303.58618	-97.40309	-44.43835	1354.24890	-952.88153	76.88960	1269.33105	193.59203	201.83490	107.57936	234.85666	-185.89464	2.88985	-442.85419	230.33047	-9.75273	-1360.62134	-114.29358	-1.08267
385	3.200	1079.08228	12.81375	1301.37476	-96.96102	-44.16039	1354.43567	-952.01685	79.10081	1267.16858	220.50142	197.98026	103.99718	221.08456	-185.08186	2.91288	-456.73419	231.35588	-9.96409	-1373.98938	-113.46604	-0.46663
386	3.208	1079.81384	14.68416	1300.03406	-96.40153	-43.92514	1354.34558	-950.93402	81.10409	1265.89233	247.67458	193.69830	99.39664	207.34015	-184.23038	2.94326	-470.38611	232.48044	-10.22946	-1386.91370	-112.74287	0.82983
387	3.217	1080.29004	16.61211	1299.55994	-95.73711	-43.72063	1353.96826	-949.67267	82.82156	1265.52844	275.15717	189.00063	94.07462	193.66605	-183.30344	2.96119	-483.81055	233.66963	-10.49239	-1399.19739	-112.09877	2.94778
388	3.225	1080.51746	18.55388	1299.91919	-94.97444	-43.54701	1353.29529	-948.29590	84.18465	1266.02795	302.97504	183.91553	88.41930	180.09708	-182.28629	2.94623	-497.19281	234.94247	-10.70472	-1410.80200	-111.42415	5.80398
389	3.233	1080.51147	20.45544	1301.06421	-94.13015	-43.41470	1352.32361	-946.88129	85.13965	1267.28418	331.08881	178.56715	82.73119	166.63470	-181.18123	2.88086	-510.64471	236.30174	-10.85868	-1421.84766	-110.60212	9.19223
390	3.242	1080.29004	22.25993	1302.93811	-93.23824	-43.33221	1351.06274	-945.50256	85.65623	1269.16199	359.37018	173.25591	77.20395	153.25421	-179.97000	2.75257	-524.07629	237.69405	-10.99655	-1432.42908	-109.54996	12.95555
391	3.250	1079.86597	23.92827	1305.47803	-92.34111	-43.29673	1349.53979	-944.20532	85.74040	1271.52515	387.68408	168.28464	71.95880	139.91412	-178.61403	2.56503	-537.33240	239.05016	-11.17349	-1442.51758	-108.24115	17.08135
392	3.258	1079.24609	25.43642	1308.61743	-91.47499	-43.29435	1347.79712	-942.99390	85.45465	1274.24902	415.97046	163.76569	67.09012	126.58029	-177.15211	2.35475	-550.36731	240.34789	-11.39961	-1452.01135	-106.70999	21.66151
393	3.267	1078.43274	26.76851	1312.28528	-90.65509	-43.29845	1345.88684	-941.84314	84.92103	1277.22681	444.17450	159.64827	62.65455	113.26108	-175.73938	2.18742	-563.27338	241.62737	-11.62824	-1460.76025	-105.00694	26.79633
394	3.275	1077.43054	27.92174	1316.40479	-89.86931	-43.26895	1343.86572	-940.72070	84.29329	1280.37598	472.09631	155.81201	58.58399	99.97076	-174.49345	2.10285	-576.21588	242.94452	-11.79278	-1468.47681	-103.17561	32.56238
395	3.283	1076.24683	28.90562	1320.89551	-89.09080	-43.16661	1341.79053	-939.59888	83.71910	1283.64294	499.29126	152.10266	54.64510	86.67447	-173.37726	2.07280	-589.30298	244.29637	-11.86750	-1474.61328	-101.27525	38.99327
396	3.292	1074.88477	29.74121	1325.67761	-88.29610	-42.97157	1339.71094	-938.46130	83.30510	1286.99768	525.07477	148.35199	50.51505	73.33862	-172.28406	2.04149	-602.50317	245.61375	-11.88346	-1478.32947	-99.34600	45.93129
397	3.300	1073.33948	30.46437	1330.67419	-87.47469	-42.68447	1337.66235	-937.31281	83.09868	1290.42493	548.75964	144.46132	45.93576	59.98157	-171.15398	1.98547	-615.69043	246.85130	-11.87855	-1478.71265	-97.30973	52.74831
398	3.308	1071.60388	31.11073	1335.80798	-86.63637	-42.31480	1335.66479	-936.17859	83.10329	1293.91846	570.07104	140.45724	40.85687	46.63269	-170.00827	1.92363	-628.77344	248.03882	-11.85989	-1475.26440	-94.93006	58.23050
399	3.317	1069.67554	31.69402	1340.99622	-85.81244	-41.87106	1333.72913	-935.08960	83.30678	1297.47217	589.32306	136.36327	35.46243	33.28821	-168.89249	1.88321	-641.82288	249.20721	-11.81329	-1468.20068	-91.88044	61.12960
400	3.325	1067.56262	32.21054	1346.15881	-85.03683	-41.35124	1331.86462	-934.06696	83.69160	1301.07361	607.11121	132.08669	30.06214	19.91162	-167.80597	1.86582	-655.02246	250.31197	-11.74084	-1458.14978	-87.86320	61.20156
401	3.333	1065.28784	32.66103	1351.23230	-84.32260	-40.73608	1330.08813	-933.11609	84.23036	1304.69885	623.78583	127.53021	24.91744	6.45880	-166.74710	1.85237	-668.47571	251.28357	-11.66959	-1445.75403	-82.75867	59.45357
402	3.342	1062.88428	33.05656	1356.17322	-83.65414	-39.99487	1328.42847	-932.22949	84.88873	1308.31421	639.14172	122.73372	20.11396	-7.09039	-165.76294	1.82617	-682.13171	252.12267	-11.61263	-1431.64893	-76.73706	57.07005
403	3.350	1060.38391	33.41595	1360.94702	-82.99015	-39.09351	1326.91992	-931.38934	85.64085	1311.87952	652.52258	117.84586	15.56836	-20.72845	-164.86736	1.77629	-695.88861	252.90352	-11.55646	-1416.31482	-70.18416	54.47667
404	3.358	1057.80994	33.76637	1365.51501	-82.27562	-37.99474	1325.59229	-930.56738	86.47510	1315.35742	663.21478	113.00121	11.13507	-34.43768	-163.97800	1.70264	-709.65845	253.72604	-11.48466	-1399.70447	-63.51868	51.64594
405	3.367	1055.18237	34.13060	1369.83301	-81.46126	-36.65963	1324.46948	-929.73108	87.38033	1318.72583	670.77283	108.27841	6.75007	-48.18701	-162.99963	1.63724	-723.35919	254.66573	-11.40286	-1381.39404	-57.10529	48.72051
406	3.375	1052.52563	34.51140	1373.85522	-80.51734	-35.05994	1323.57385	-928.85168	88.33513	1321.98901	675.01062	103.77085	2.57044	-61.94666	-161.91920	1.62140	-736.98950	255.71201	-11.35100	-1361.13745	-51.22730	46.03407
407	3.383	1049.86951	34.90169	1377.53809	-79.43763	-33.19451	1322.92822	-927.90741	89.31812	1325.16809	675.80890	99.67126	-1.04326	-75.72583	-160.79878	1.65596	-750.68280	256.76614	-11.35822	-1339.02527	-46.01833	43.87489
408	3.392	1047.24963	35.30428	1380.84277	-78.23295	-31.08924	1322.55188	-926.88574	90.32313	1328.27429	673.05920	96.30937	-3.77336	-89.55182	-159.73230	1.70958	-764.58844	257.74176	-11.36947	-1315.28723	-41.44501	42.41834
409	3.400	1044.71460	35.73135	1383.74365	-76.91386	-28.78430	1322.45996	-925.79004	91.35428	1331.29565	666.76154	94.07246	-5.57099	-103.42432	-158.80630	1.75067	-778.69189	258.65396	-11.28629	-1290.18213	-37.40448	41.74615
410	3.408	1042.32983	36.19167	1386.23560	-75.48210	-26.33462	1322.66272	-924.64417	92.41302	1334.20483	657.18774	93.17574	-6.62064	-117.32874	-158.04053	1.75886	-792.83887	259.55743	-11.10291	-1263.98181	-33.79946	41.78952
411	3.417	1040.16614	36.69618	1388.32910	-73.94447	-23.81656	1323.16357	-923.49103	93.50426	1336.96912	645.05029	93.46992	-7.15420	-131.24646	-157.36526	1.74771	-806.95459	260.44418	-10.92916	-1236.90784	-30.54270	42.24608
412	3.425	1038.28186	37.27678	1390.02979	-72.33221	-21.31734	1323.95654	-922.38855	94.64124	1339.55151	631.41693	94.50652	-7.36059	-145.11163	-156.70088	1.77830	-821.05688	261.28638	-10.86849	-1209.02258	-27.59032	42.65608
413	3.433	1036.71301	37.97469	1391.32117	-70.70751	-18.91366	1325.02393	-921.40662	95.82814	1341.90967	617.27411	95.81496	-7.42316	-158.77917	-156.03400	1.92608	-835.09778	262.13651	-10.90506	-1180.18689	-24.97134	42.65499
414	3.442	1035.46814	38.80583	1392.17212	-69.15057	-16.65381	1326.33447	-920.61639	97.05074	1343.99841	603.16162	97.13573	-7.51694	-172.07898	-155.39301	2.23283	-849.00732	263.10248	-10.92374	-1150.18799	-22.74744	42.17436
415	3.450	1034.53369	39.75127	1392.55908	-67.73662	-14.55581	1327.84985	-920.07361	98.29126	1345.77722	589.21619	98.41534	-7.72272	-184.92407	-154.81790	2.71002	-862.82581	264.20859	-10.84444	-1118.92810	-20.96659	41.39611
416	3.458	1033.88452	40.77692	1392.47644	-66.52787	-12.62703	1329.53577	-919.81232	99.53720	1347.21631	575.38892	99.65932	-7.99328	-197.33087	-154.37012	3.40135	-876.65704	265.34634	-10.69673	-1086.47778	-19.66689	40.54269
417	3.467	1033.49146	41.85640	1391.93628	-65.58241	-10.88177	1331.36157	-919.85059	100.76764	1348.29895	561.57782	100.86076	-8.21796	-209.32294	-154.09317	4.40192	-890.55267	266.38654	-10.56883	-1052.99536	-18.90335	39.75163
418	3.475	1033.32886	42.97543	1390.96240	-64.95341	-9.33873	1333.28918	-920.19525	101.94456	1349.02100	547.72144	102.00640	-8.32390	-220.84180	-153.97229	5.80348	-904.51575	267.30411	-10.51188	-1018.64099	-18.73995	39.10826
419	3.483	1033.38293	44.12126	1389.57715	-64.67879	-8.01178	1335.27026	-920.84174	103.02903	1349.38904	533.84894	103.09150	-8.33848	-231.71130	-153.97490	7.66348	-918.51843	268.21002	-10.48551	-983.55560	-19.20062	38.69221
420	3.492	1033.64771	45.27721	1387.79114	-64.78060	-6.90125	1337.25635	-921.77490	103.99640	1349.41602	520.03119	104.13831	-8.34944	-241.60376	-154.08667	9.99870	-932.48291	269.23636	-10.41869	-947.89063	-20.24148	38.54259
421	3.500	1034.11206	46.42732	1385.60962	-65.26917	-5.98632	1339.20496	-922.97681	104.83011	1349.11865	506.29987	105.17920	-8.40931	-250.06903	-154.31927	12.77530	-946.35406	270.37610	-10.30371	-911.87476	-21.76082	38.58896
422	3.508	1034.75256	47.56087	1383.04822	-66.14542	-5.23022	1341.07434	-924.43732	105.51193	1348.51733	492.62048	106.23447	-8.50167	-256.69293	-154.74304	15.97959	-960.14020	271.53284	-10.18151	-875.84973	-23.61845	38.65107
423	3.517	1035.53674	48.67442	1380.13916	-67.40370	-4.60583	1342.82349	-926.15558	106.02812	1347.63232	478.95001	107.32303	-8.58899	-261.14624	-155.57918	19.86458	-973.83258	272.68027	-10.07667	-840.21735	-25.69800	38.53686
424	3.525	1036.43420	49.77171	1376.92322	-69.02981	-4.12046	1344.42053	-928.12903	106.38420	1346.47742	465.29364	108.45616	-8.65802	-262.77686	-157.32390	25.22924	-987.42017	273.81485	-10.00255	-805.35693	-27.99004	38.12922
425	3.533	1037.41809	50.86577	1373.43335	-70.99165	-3.80655	1345.84937	-930.34229	106.60870	1345.06055	451.67938	109.62733	-8.72448	-260.19690	-160.62637	33.11664	-1000.97906	274.86459	-9.98184	-771.55811	-30.57131	37.36366
426	3.542	1038.46167	51.98097	1369.68872	-73.23380	-3.69301	1347.10779	-932.76093	106.73898	1343.38586	438.12909	110.82172	-8.82456	-251.90344	-165.81238	43.70982	-1014.61816	275.80792	-9.98411	-738.94928	-33.51172	36.15839
427	3.550	1039.53882	53.13832	1365.70337	-75.68285	-3.79597	1348.20276	-935.33087	106.80386	1341.45813	424.65417	112.01287	-8.98723	-237.58600	-172.52805	55.58527	-1028.35657	276.75974	-9.91025	-707.47925	-36.85875	34.42594
428	3.558	1040.62903	54.33614	1361.49695	-78.25909	-4.12511	1349.14331	-937.98633	106.82117	1339.28577	411.22430	113.17932	-9.19407	-218.47369	-179.92204	66.43079	-1042.09656	277.83783	-9.74432	-677.01135	-40.68648	32.16145
429	3.567	1041.72192	55.55418	1357.10205	-80.88731	-4.67513	1349.93054	-940.65631	106.80296	1336.88293	397.76825	114.33784	-9.38519	-196.39185	-187.12387	74.50420	-1055.72241	279.02118	-9.63230	-647.47302	-45.09829	29.46357
430	3.575	1042.81641	56.76799	1352.56287	-83.50153	-5.40536	1350.56189	-943.26483	106.74974	1334.27222	384.23944	115.51099	-9.51305	-172.76062	-193.55130	79.41709	-1069.21082	280.21948	-9.69689	-618.97272	-50.15701	26.45555
431	3.583	1043.91748	57.95775	1347.92444	-86.04533	-6.24136	1351.04614	-945.73529	106.63908	1331.48572	370.65479	116.68634	-9.57461	-148.27881	-198.97083	81.93013	-1082.61780	281.42963	-9.86529	-591.85229	-55.82558	23.22151
432	3.592	1045.03210	59.11456	1343.22888	-88.47136	-7.10575	1351.41138	-948.00616	106.42691	1328.56030	357.05347	117.86005	-9.60505	-123.13214	-203.43556	83.27753	-1096.02356	282.67841	-9.97685	-566.67438	-62.01280	19.81781
433	3.600	1046.15991	60.23622	1338.52148	-90.74171	-7.95504	1351.69495	-950.04132	106.06860	1325.52344	343.45605	119.06274	-9.65196	-97.34509	-207.14093	84.53201	-1109.49072	283.90295	-9.98302	-544.14819	-68.64656	16.32941
434	3.608	1047.29041	61.31944	1333.85815	-92.82443	-8.79055	1351.92993	-951.82135	105.54515	1322.38135	329.87732	120.29425	-9.73047	-70.99921	-210.26857	86.28931	-1123.01343	285.03998	-9.95619	-524.99878	-75.62782	12.90140
435	3.617	1048.41235	62.36369	1329.30811	-94.68398	-9.62364	1352.13708	-953.33618	104.86963	1319.12366	316.33099	121.49770	-9.80485	-44.29626	-212.89557	88.65088	-1136.55994	286.11697	-9.96015	-509.81921	-82.73486	9.71399
436	3.625	1049.52319	63.37006	1324.95264	-96.27830	-10.43385	1352.32056	-954.58801	104.07684	1315.73987	302.80774	122.62149	-9.83745	-17.53168	-214.95871	91.36092	-1150.15027	287.18622	-10.00146	-498.97925	-89.58238	6.91227
437	3.633	1050.62341	64.33022	1320.87585	-97.56593	-11.16926	1352.46912	-955.59229	103.21249	1312.23047	289.26935	123.65181	-9.83090	9.02734	-216.28612	94.02258	-1163.81409	288.25784	-10.05356	-492.62531	-95.62085	4.49737
438	3.642	1051.71106	65.23206	1317.15173	-98.51804	-11.77973	1352.56238	-956.37469	102.32596	1308.60791	275.67096	124.60531	-9.79989	35.28534	-216.73158	96.30377	-1177.55859	289.31982	-10.05203	-490.72198	-100.24493	2.33084
439	3.650	1052.78503	66.06850	1313.83887	-99.13203	-12.24485	1352.57959	-956.96674	101.46548	1304.89709	261.98114	125.52885	-9.75684	61.34357	-216.26793	98.00547	-1191.44836	290.36041	-9.94120	-493.03772	-103.04182	0.35610
440	3.658	1053.84351	66.83270	1310.98950	-99.43307	-12.57607	1352.50378	-957.39624	100.66855	1301.14209	248.19536	126.48002	-9.74174	87.38580	-214.92975	98.99874	-1205.54443	291.35593	-9.75383	-499.09802	-104.01897	-1.23915
441	3.667	1054.88110	67.51852	1308.65662	-99.45897	-12.79917	1352.32581	-957.67493	99.94850	1297.41528	234.34898	127.47453	-9.79622	113.54785	-212.76913	99.18424	-1219.72852	292.29739	-9.58344	-508.31177	-103.64020	-2.21741
442	3.675	1055.88989	68.12239	1306.88770	-99.24372	-12.93238	1352.04431	-957.78998	99.28974	1293.82349	220.50780	128.45557	-9.91318	139.88431	-209.89360	98.53378	-1233.79395	293.22491	-9.50020	-520.08496	-102.61849	-2.65462
443	3.683	1056.85950	68.63829	1305.71765	-98.81148	-12.96962	1351.65942	-957.70801	98.66052	1290.50488	206.73018	129.38260	-10.04990	166.41602	-206.47723	97.14082	-1247.64661	294.18997	-9.49656	-533.53149	-101.57052	-2.93744
444	3.692	1057.77124	69.06618	1305.17188	-98.18011	-12.88421	1351.16455	-957.39203	98.03796	1287.61218	193.04182	130.32611	-10.15978	193.16733	-202.74513	95.20834	-1261.26953	295.21893	-9.48051	-547.47388	-100.76815	-3.35215
445	3.700	1058.59570	69.42801	1305.27039	-97.36996	-12.65735	1350.54565	-956.82037	97.42522	1285.28442	179.42616	131.38400	-10.19438	220.13565	-198.93665	92.96243	-1274.62769	296.32260	-9.33365	-561.19421	-100.15731	-3.87677
446	3.708	1059.29822	69.76134	1306.02539	-96.40834	-12.29806	1349.78479	-955.99854	96.85365	1283.61694	165.81517	132.56274	-10.12181	247.24536	-195.21861	90.54848	-1287.66992	297.48355	-8.98117	-574.71448	-99.57907	-4.37206
447	3.717	1059.84375	70.10007	1307.43787	-95.32079	-11.82613	1348.86389	-954.95746	96.38109	1282.64575	152.14415	133.74153	-9.99394	274.37259	-191.63318	87.96561	-1300.36597	298.64948	-8.40856	-588.22626	-98.96565	-4.77151
448	3.725	1060.19568	70.46535	1309.49817	-94.12256	-11.24363	1347.76990	-953.74335	96.08392	1282.34766	138.44484	134.71469	-9.93580	301.43011	-188.13194	85.05684	-1312.72693	299.75781	-7.62506	-601.74109	-98.35412	-5.08936
449	3.733	1060.31738	70.85381	1312.18579	-92.82894	-10.53272	1346.49963	-952.41064	96.03291	1282.65112	124.81105	135.36002	-10.01811	328.43982	-184.63376	81.56968	-1324.78467	300.74069	-6.60476	-615.20679	-97.78853	-5.36583
450	3.742	1060.17566	71.23161	1315.46521	-91.46954	-9.67802	1345.06323	-951.02173	96.26509	1283.45410	111.28108	135.74437	-10.21548	355.53232	-181.06375	77.27510	-1336.54370	301.56540	-5.23779	-628.61133	-97.27983	-5.62100
451	3.750	1059.74792	71.56294	1319.28345	-90.08757	-8.68201	1343.48584	-949.64001	96.77444	1284.64368	97.79933	136.04552	-10.46685	382.88000	-177.38853	72.07705	-1347.94324	302.29883	-3.36954	-641.98035	-96.83662	-5.83416
452	3.758	1059.02954	71.84491	1323.57336	-88.73336	-7.55965	1341.80310	-948.31677	97.51997	1286.11243	84.28267	136.43567	-10.70310	410.61609	-173.66571	66.06271	-1358.84180	303.06232	-0.96463	-655.35260	-96.45992	-5.97487
453	3.767	1058.03247	72.10326	1328.25952	-87.46150	-6.32924	1340.05640	-947.08606	98.43390	1287.77393	70.71574	136.97057	-10.87717	438.78922	-170.05377	59.50134	-1369.03394	303.92267	1.79605	-668.73615	-96.10662	-6.04329
454	3.775	1056.77478	72.36310	1333.25671	-86.32539	-5.01354	1338.28198	-945.97009	99.42906	1289.57275	57.14546	137.58476	-10.99460	467.36990	-166.73773	52.79615	-1378.32104	304.85150	4.63899	-682.10352	-95.70450	-6.06841
455	3.783	1055.27258	72.63631	1338.47620	-85.37006	-3.64852	1336.49915	-944.98267	100.41589	1291.48572	43.60347	138.23100	-11.07616	496.25305	-163.83499	46.39065	-1386.58093	305.78595	7.41878	-695.45227	-95.19427	-6.07639
456	3.792	1053.53857	72.92729	1343.84033	-84.62547	-2.28920	1334.70898	-944.12476	101.32562	1293.50903	30.09007	138.92830	-11.12430	525.22882	-161.32581	40.65379	-1393.67017	306.75082	10.28794	-708.82446	-94.54311	-6.06176
457	3.800	1051.58044	73.23296	1349.28674	-84.09748	-1.00667	1332.90906	-943.38159	102.12074	1295.64221	16.59772	139.68219	-11.14515	553.94708	-159.04770	35.78661	-1399.21118	307.85672	13.69324	-722.24951	-93.75266	-6.00335
458	3.808	1049.40503	73.53694	1354.76270	-83.75981	0.11813	1331.10791	-942.73059	102.78362	1297.88245	3.11699	140.46475	-11.15619	581.86633	-156.81030	31.78114	-1402.50208	309.04028	17.99811	-735.71948	-92.87189	-5.90538
459	3.817	1047.02905	73.81425	1360.21777	-83.55434	0.99743	1329.33191	-942.14716	103.29967	1300.22815	-10.37532	141.26912	-11.17775	608.23651	-154.54727	28.44051	-1402.53223	309.91263	22.84651	-749.22473	-91.97093	-5.80045
460	3.825	1044.48389	74.03960	1365.59863	-83.40508	1.54073	1327.62720	-941.60089	103.65328	1302.67969	-23.92265	142.11612	-11.23568	632.18079	-152.37411	25.47321	-1398.02649	310.08954	26.95831	-762.78223	-91.07475	-5.72398
461	3.833	1041.81128	74.18764	1370.84814	-83.24064	1.67538	1326.04895	-941.04950	103.83303	1305.23792	-37.55229	143.00703	-11.33020	652.81244	-150.53320	22.64067	-1387.77417	309.50992	28.79701	-776.41919	-90.14755	-5.68219
462	3.842	1039.05518	74.24400	1375.91565	-83.01038	1.37325	1324.64221	-940.44458	103.83164	1307.90149	-51.24104	143.92020	-11.40697	669.32434	-149.29256	19.85958	-1371.31165	308.27936	27.62008	-790.13928	-89.16301	-5.63870
463	3.850	1036.25366	74.23453	1380.76184	-82.68166	0.65356	1323.43225	-939.74390	103.64772	1310.66235	-64.95847	144.85197	-11.40468	681.07605	-148.86691	17.16567	-1349.45239	306.45038	24.09360	-803.92047	-88.13627	-5.56301
464	3.858	1033.43005	74.22581	1385.35706	-82.22398	-0.43223	1322.42944	-938.91663	103.29802	1313.50439	-78.71921	145.82584	-11.32520	687.71649	-149.32629	14.62165	-1324.27734	304.05640	20.03990	-817.74646	-87.06761	-5.46696
465	3.867	1030.59656	74.27611	1389.68518	-81.60108	-1.81298	1321.64246	-937.94067	102.82016	1316.40417	-92.53912	146.85303	-11.23350	689.38403	-150.40800	12.28025	-1298.41943	301.22232	17.37486	-831.60950	-85.92256	-5.37370
466	3.875	1027.76624	74.40300	1393.74683	-80.77560	-3.40942	1321.08301	-936.80328	102.25308	1319.32947	-106.38762	147.90425	-11.19149	686.79425	-151.40379	10.16044	-1273.54041	298.15671	16.88348	-845.49670	-84.70570	-5.28631
467	3.883	1024.95898	74.60120	1397.54504	-79.71385	-5.14645	1320.75842	-935.50897	101.61208	1322.24146	-120.22591	148.93228	-11.20663	680.86194	-151.53958	8.29078	-1249.21924	295.00757	17.89342	-859.40741	-83.50060	-5.18168
468	3.892	1022.20209	74.86565	1401.07019	-78.39631	-6.96177	1320.66516	-934.08368	100.88528	1325.10559	-134.03165	149.92636	-11.23367	672.17114	-150.66071	6.78898	-1223.80859	291.72797	19.13200	-873.34937	-82.38122	-5.03346
469	3.900	1019.53284	75.19557	1404.29810	-76.83521	-8.81226	1320.79126	-932.56476	100.06327	1327.89893	-147.75897	150.96091	-11.21097	661.06415	-149.28456	5.75936	-1196.15161	288.11502	19.81420	-887.30457	-81.33765	-4.84855
470	3.908	1017.00104	75.59114	1407.19458	-75.08300	-10.68043	1321.12170	-930.98682	99.16545	1330.60522	-161.29530	152.16753	-11.10094	648.12140	-147.93042	5.15302	-1166.12891	284.04285	19.99360	-901.24719	-80.32623	-4.65830
471	3.917	1014.66766	76.05006	1409.72644	-73.23077	-12.57728	1321.64392	-929.38287	98.22524	1333.20557	-174.48010	153.63997	-10.87548	634.17480	-146.73135	4.82096	-1134.26257	279.64261	20.12188	-915.16846	-79.32983	-4.47752
472	3.925	1012.59967	76.56123	1411.87183	-71.39728	-14.52605	1322.34485	-927.79565	97.26532	1335.67139	-187.17340	155.38263	-10.45898	619.94806	-145.62312	4.61167	-1101.31897	275.20410	20.52370	-929.05957	-78.36113	-4.29364
473	3.933	1010.85754	77.10231	1413.61682	-69.70308	-16.52648	1323.20410	-926.28729	96.29696	1337.96558	-199.27594	157.32304	-9.76560	605.86566	-144.55560	4.40803	-1067.97803	270.97144	21.31939	-942.90863	-77.43097	-4.09643
474	3.942	1009.48224	77.65343	1414.94592	-68.24732	-18.52948	1324.19348	-924.93536	95.33360	1340.04663	-210.71239	159.36014	-8.81909	592.05426	-143.51657	4.16874	-1034.63049	267.07172	22.54691	-956.71759	-76.50249	-3.89908
475	3.950	1008.48749	78.21080	1415.84534	-67.10344	-20.43455	1325.28845	-923.81628	94.40758	1341.87598	-221.50642	161.45215	-7.71721	578.42725	-142.50284	3.93308	-1001.40198	263.53082	24.14469	-970.50684	-75.51381	-3.72603
476	3.958	1007.85535	78.78506	1416.31677	-66.32855	-22.10785	1326.47363	-922.99469	93.57598	1343.42358	-231.96475	163.71277	-6.38671	564.83459	-141.50610	3.75540	-968.28345	260.27429	25.88362	-984.29187	-74.46025	-3.59320
477	3.967	1007.54492	79.39299	1416.37756	-65.97004	-23.42266	1327.73975	-922.52753	92.90106	1344.67065	-242.75066	166.49091	-4.37271	551.20190	-140.52933	3.65939	-935.27930	257.17822	27.44923	-998.05109	-73.39468	-3.49703
478	3.975	1007.51288	80.04961	1416.04297	-66.05708	-24.30362	1329.07617	-922.46600	92.42358	1345.60632	-254.52951	170.38863	-0.79720	537.57422	-139.59872	3.63143	-902.45898	254.20830	28.65179	-1011.74451	-72.35986	-3.41489
479	3.983	1007.72150	80.76295	1415.31775	-66.58993	-24.74611	1330.46765	-922.84650	92.15639	1346.21960	-267.13150	176.08939	5.57131	524.02649	-138.73245	3.61697	-869.88843	251.49243	29.51584	-1025.36548	-71.37603	-3.30789
480	3.992	1008.13251	81.53349	1414.20618	-67.54386	-24.80281	1331.89014	-923.67883	92.09195	1346.49536	-278.65973	184.05670	16.04861	510.54422	-137.91277	3.55450	-837.58325	249.23784	30.15180	-1038.94751	-70.46077	-3.14059
481	4.000	1008.70618	82.35381	1412.71985	-68.87902	-24.55273	1333.31628	-924.94141	92.20824	1346.42310	-285.59250	194.28671	31.22935	497.04202	-137.09523	3.42723	-805.51392	247.57750	30.59754	-1052.52759	-69.61072	-2.94028
482	4.008	1009.41425	83.20601	1410.87537	-70.54236	-24.06754	1334.72424	-926.58423	92.47946	1346.00525	-284.73584	206.08420	49.79232	483.48416	-136.24493	3.26628	-773.61328	246.48346	30.78786	-1066.12097	-68.78650	-2.80638
483	4.017	1010.24884	84.05617	1408.68982	-72.46813	-23.39549	1336.10229	-928.53845	92.88954	1345.25232	-275.55444	218.08684	68.30145	469.91953	-135.39392	3.12206	-741.80945	245.83057	30.63832	-1079.71460	-67.95871	-2.80089
484	4.025	1011.21826	84.84966	1406.18384	-74.58625	-22.57059	1337.45093	-930.72668	93.43272	1344.17517	-260.16632	228.87613	82.97844	456.41168	-134.63229	3.03108	-710.08936	245.52583	30.13407	-1093.26318	-67.14776	-2.86296
485	4.033	1012.33801	85.52043	1403.38794	-76.83298	-21.61608	1338.78333	-933.07361	94.10874	1342.78064	-241.25677	237.66115	91.99010	442.99359	-133.97145	2.98692	-678.53143	245.56914	29.32061	-1106.72119	-66.37933	-2.87156
486	4.042	1013.62122	86.02644	1400.34448	-79.16012	-20.54089	1340.11841	-935.51190	94.92105	1341.07507	-220.55855	244.39816	96.13379	429.63879	-133.28876	2.94738	-647.29541	246.00632	28.23607	-1120.10767	-65.63958	-2.76180
487	4.050	1015.06720	86.37813	1397.10242	-81.54207	-19.35088	1341.46899	-937.98383	95.87083	1339.07153	-198.84709	249.54358	97.75194	416.25049	-132.49686	2.88347	-616.60846	246.82988	26.88474	-1133.50671	-64.89934	-2.57584
488	4.058	1016.65839	86.61678	1393.70837	-83.97171	-18.05880	1342.83496	-940.44598	96.94652	1336.79419	-176.46254	253.76306	99.17016	402.74429	-131.65460	2.81374	-586.73651	247.93985	25.25600	-1146.98389	-64.14797	-2.42455
489	4.067	1018.36432	86.77501	1390.20129	-86.44617	-16.68724	1344.20447	-942.87811	98.12077	1334.27332	-153.59503	257.63785	101.74954	389.11954	-130.83611	2.76856	-557.94849	249.20792	23.34784	-1160.52295	-63.40806	-2.38673
490	4.075	1020.14667	86.86858	1386.61804	-88.95496	-15.27203	1345.55859	-945.27948	99.36211	1331.53540	-130.35164	261.44019	105.75683	375.43784	-130.01501	2.74075	-530.56628	250.56987	21.16885	-1174.06335	-62.70782	-2.43821
491	4.083	1021.96942	86.91109	1383.00208	-91.47309	-13.85382	1346.88110	-947.65210	100.64679	1328.59595	-106.81493	265.06958	110.67891	361.78250	-129.12852	2.69918	-505.06784	252.03168	18.74180	-1187.58057	-62.02253	-2.48797
492	4.092	1023.80902	86.92357	1379.40552	-93.95702	-12.46318	1348.16516	-949.97968	101.96249	1325.46021	-83.09784	268.15848	115.64191	348.19485	-128.17075	2.63051	-482.04816	253.61230	16.13915	-1201.10828	-61.28391	-2.46838
493	4.100	1025.64954	86.93053	1375.88684	-96.34564	-11.11472	1349.41614	-952.21442	103.31757	1322.12354	-59.29147	270.31464	119.79282	334.62659	-127.19980	2.55976	-462.05917	255.36212	13.47874	-1214.70605	-60.45095	-2.37769
494	4.108	1027.47217	86.95284	1372.51099	-98.56950	-9.80875	1350.64954	-954.28632	104.74409	1318.57190	-35.36476	271.35236	122.52096	321.00787	-126.27950	2.53638	-445.55951	257.41443	10.85169	-1228.41736	-59.54379	-2.25352
495	4.117	1029.25439	87.00783	1369.34436	-100.56271	-8.54406	1351.88354	-956.13007	106.27334	1314.79321	-11.16966	271.29767	123.50183	307.33063	-125.40769	2.58577	-432.97147	259.91266	8.27926	-1242.24390	-58.60924	-2.12995
496	4.125	1030.97461	87.11546	1366.44666	-102.27287	-7.34201	1353.12305	-957.70331	107.91218	1310.79199	13.42967	270.25302	122.71288	293.62952	-124.51661	2.67837	-424.69910	262.82666	5.67482	-1256.15637	-57.67472	-2.01654
497	4.133	1032.61670	87.29893	1363.86670	-103.67417	-6.24958	1354.34473	-958.98456	109.65155	1306.59436	38.44157	268.36887	120.46485	279.93881	-123.56917	2.76613	-421.03915	265.84058	2.79107	-1270.11987	-56.74872	-1.90289
498	4.142	1034.17200	87.57249	1361.64758	-104.77493	-5.30543	1355.49670	-959.96735	111.48205	1302.24927	63.78590	265.88367	117.35806	266.26733	-122.61446	2.84267	-421.91925	268.47256	-0.57027	-1284.09216	-55.83303	-1.78416
499	4.150	1035.63501	87.93761	1359.83826	-105.60707	-4.51512	1356.51538	-960.65839	113.39140	1297.83301	89.41243	263.09641	114.10963	252.57019	-121.69793	2.93003	-426.66626	270.36981	-4.07421	-1298.02649	-54.91223	-1.68057
500	4.158	1036.99475	88.39397	1358.49963	-106.20668	-3.86733	1357.34595	-961.07739	115.35863	1293.45801	115.30913	260.26956	111.28531	238.78992	-120.79015	3.01694	-434.32672	271.54199	-6.89750	-1311.90906	-53.96934	-1.62367
501	4.167	1038.22974	88.94142	1357.69849	-106.60114	-3.35366	1357.95154	-961.25446	117.35688	1289.27344	141.43706	257.52292	109.06339	224.93805	-119.87141	3.07380	-444.31842	272.33752	-8.55692	-1325.75012	-53.03902	-1.61932
502	4.175	1039.31152	89.57994	1357.49377	-106.80879	-2.95901	1358.31177	-961.21716	119.35799	1285.44873	167.73091	254.76781	107.15736	211.06866	-118.97257	3.10394	-456.36795	273.15335	-9.30429	-1339.52930	-52.19345	-1.61098
503	4.183	1040.20935	90.31816	1357.92334	-106.84700	-2.64762	1358.41626	-960.97498	121.33807	1282.14917	194.13423	251.73152	104.96249	197.21457	-118.08768	3.11292	-469.87677	274.15158	-9.61439	-1353.16650	-51.46040	-1.44643
504	4.192	1040.89185	91.16719	1359.00366	-106.73827	-2.37595	1358.25562	-960.51709	123.27956	1279.51721	220.61552	248.11853	101.88245	183.41095	-117.15671	3.07331	-483.92093	275.27750	-9.77351	-1366.51819	-50.82114	-0.87848
505	4.200	1041.32422	92.12206	1360.73767	-106.51053	-2.11770	1357.81555	-959.83075	125.15732	1277.65955	247.17430	243.79800	97.62270	169.70447	-116.14182	2.97484	-497.81989	276.45432	-9.93115	-1379.41333	-50.26265	0.33386
506	4.208	1041.47498	93.15312	1363.11902	-106.19139	-1.86623	1357.08032	-958.93164	126.91628	1276.63611	273.83893	238.81564	92.24329	156.10434	-115.05968	2.86158	-511.35840	277.67789	-10.17889	-1391.73755	-49.75467	2.27578
507	4.217	1041.32739	94.21404	1366.12439	-105.80383	-1.61667	1356.04175	-957.87927	128.46664	1276.45264	300.66315	233.26492	86.01051	142.57770	-113.93976	2.77622	-524.59814	278.97757	-10.52040	-1403.48328	-49.21749	4.85055
508	4.225	1040.88232	95.25969	1369.70520	-105.37084	-1.36458	1354.70874	-956.76123	129.70856	1277.05457	327.70264	227.25360	79.26203	129.08395	-112.78253	2.70911	-537.69476	280.33871	-10.87424	-1414.70496	-48.58512	7.91035
509	4.233	1040.14575	96.26094	1373.79407	-104.92061	-1.11974	1353.10828	-955.66046	130.57005	1278.33167	354.96906	220.99295	72.37724	115.60336	-111.57111	2.62988	-550.80518	281.69125	-11.16688	-1425.43372	-47.84882	11.38360
510	4.242	1039.12097	97.21272	1378.32214	-104.47971	-0.89521	1351.27673	-954.63098	131.03354	1280.14063	382.42401	214.80807	65.73666	102.14490	-110.29707	2.52396	-563.97723	283.00302	-11.38631	-1435.63013	-47.00006	15.29581
511	4.250	1037.81348	98.13838	1383.22424	-104.05869	-0.67965	1349.25146	-953.68719	131.14279	1282.33606	410.00104	208.97476	59.59005	88.71198	-108.97367	2.39922	-577.11139	284.33447	-11.55190	-1445.17053	-46.02172	19.72516
512	4.258	1036.23608	99.08604	1388.43335	-103.64735	-0.43855	1347.07007	-952.80701	130.99179	1284.79480	437.58228	203.54129	53.95233	75.27936	-107.63568	2.29054	-590.15222	285.75766	-11.67260	-1453.82263	-44.96027	24.73602
513	4.267	1034.40845	100.11934	1393.87451	-103.22665	-0.14165	1344.77246	-951.95184	130.69522	1287.42468	464.94342	198.32121	48.65140	61.82269	-106.30853	2.23222	-603.26001	287.26926	-11.71707	-1461.19958	-43.93354	30.30970
514	4.275	1032.35498	101.29509	1399.47070	-102.78295	0.21966	1342.39722	-951.09277	130.35876	1290.16235	491.73328	192.97414	43.44296	48.34509	-104.99640	2.22397	-616.63318	288.78610	-11.65468	-1466.72119	-43.06974	36.31490
515	4.283	1030.09448	102.60454	1405.14929	-102.31398	0.63849	1339.97778	-950.21887	130.07249	1292.96838	517.53101	187.16475	38.12252	34.86676	-103.70396	2.23189	-630.21021	290.21808	-11.52572	-1469.64685	-42.44445	42.50574
516	4.292	1027.62036	103.91478	1410.83960	-101.83079	1.11210	1337.54150	-949.33295	129.91309	1295.82678	541.96405	180.83792	32.66800	21.39166	-102.44226	2.19984	-643.74536	291.51862	-11.42396	-1469.28149	-41.98571	48.45467
517	4.300	1024.90344	105.01988	1416.46875	-101.35661	1.65904	1335.10950	-948.44568	129.93117	1298.73914	564.80127	174.25412	27.29188	7.89899	-101.23926	2.09249	-657.19128	292.63300	-11.42743	-1465.34692	-41.40846	53.47517
518	4.308	1021.92786	105.78896	1421.96472	-100.91540	2.32143	1332.69617	-947.56897	130.13593	1301.71338	585.94611	167.68399	22.29400	-5.63416	-100.13148	1.94798	-670.68359	293.55957	-11.53152	-1458.19873	-40.32372	56.82728
519	4.317	1018.71649	106.24400	1427.26392	-100.51443	3.14491	1330.31726	-946.71173	130.49699	1304.75366	605.30994	161.17943	17.85864	-19.22156	-99.10440	1.84082	-684.22742	294.44385	-11.64371	-1448.54468	-38.46073	58.20123
520	4.325	1015.31921	106.50484	1432.31372	-100.13570	4.15352	1328.00391	-945.87915	130.96092	1307.85498	622.62146	154.64572	13.94800	-32.86267	-98.08398	1.79231	-697.80719	295.38901	-11.67657	-1436.90063	-35.78872	57.85653
521	4.333	1011.79388	106.69548	1437.07410	-99.73865	5.34618	1325.80432	-945.06769	131.47508	1311.00000	637.32642	148.07898	10.30791	-46.54559	-97.01564	1.75169	-711.54102	296.32465	-11.61492	-1423.33704	-32.49123	56.22840
522	4.342	1008.20258	106.88908	1441.51526	-99.26818	6.70465	1323.77295	-944.25598	132.00980	1314.15710	648.70319	141.69673	6.62774	-60.28015	-95.92297	1.66490	-725.45648	297.20856	-11.50057	-1407.61963	-28.88465	53.71616
523	4.350	1004.61353	107.10863	1445.60706	-98.66470	8.19864	1321.96033	-943.40625	132.56268	1317.28357	656.08868	135.86230	2.83151	-74.09570	-94.87328	1.54779	-739.42706	298.12271	-11.38857	-1389.50488	-25.27849	50.81455
524	4.358	1001.09137	107.36665	1449.31152	-97.87451	9.79917	1320.40784	-942.47815	133.14256	1320.33765	659.02905	130.99663	-0.77790	-87.98700	-93.90500	1.47285	-753.36829	299.10001	-11.31186	-1369.00903	-21.81747	48.03585
525	4.367	997.68152	107.69719	1452.58533	-96.85782	11.49335	1319.14941	-941.44666	133.74942	1323.29187	657.37103	127.51573	-3.73764	-101.90082	-93.01141	1.48385	-767.29022	300.07602	-11.26720	-1346.48242	-18.46908	45.67997
526	4.375	994.41412	108.15178	1455.39160	-95.59837	13.28249	1318.21594	-940.31458	134.36874	1326.14270	651.35461	125.64914	-5.77700	-115.78943	-92.16823	1.54509	-781.22083	301.01334	-11.21459	-1322.46875	-15.13512	43.84938
527	4.383	991.32214	108.77562	1457.71155	-94.11612	15.16947	1317.63953	-939.10913	134.98537	1328.90662	641.66705	125.26950	-6.95165	-129.64667	-91.35346	1.58511	-795.15033	301.90906	-11.13684	-1297.51782	-11.71407	42.60094
528	4.392	988.45544	109.59276	1459.54724	-92.46772	17.14719	1317.45386	-937.86536	135.60110	1331.60095	629.39771	125.93987	-7.52189	-143.46301	-90.55009	1.58004	-809.02991	302.75211	-11.08633	-1272.02441	-8.12992	41.96566
529	4.400	985.88263	110.60713	1460.91406	-90.72764	19.19233	1317.68298	-936.61572	136.23691	1334.22351	615.78333	127.13149	-7.75929	-157.15961	-89.74484	1.57093	-822.83923	303.57599	-11.09237	-1246.12341	-4.39772	41.84121
530	4.408	983.67560	111.81181	1461.82727	-88.96744	21.26479	1318.32373	-935.39453	136.91821	1336.74585	601.77539	128.45212	-7.85705	-170.63300	-88.95865	1.61872	-836.62189	304.46890	-11.08341	-1219.69897	-0.64948	41.91529
531	4.417	981.88068	113.20009	1462.29578	-87.25114	23.30696	1319.34106	-934.24866	137.65414	1339.12097	587.80701	129.72049	-7.94778	-183.82971	-88.27002	1.78029	-850.41663	305.49286	-10.96787	-1192.46521	2.91015	41.77527
532	4.425	980.50098	114.76799	1462.32007	-85.64408	25.24242	1320.68274	-933.24054	138.43031	1341.29980	573.94812	130.89566	-8.10356	-196.70813	-87.75433	2.10453	-864.20837	306.62955	-10.74831	-1164.11267	6.07084	41.17519
533	4.433	979.51001	116.50343	1461.89233	-84.21553	26.98976	1322.29370	-932.43652	139.22304	1343.23914	560.15405	132.00862	-8.31024	-209.18604	-87.41066	2.63249	-877.99207	307.79382	-10.52642	-1134.49426	8.69723	40.17923
534	4.442	978.88074	118.37584	1460.99902	-83.02821	28.49638	1324.12268	-931.89185	140.01259	1344.90186	546.38379	133.10422	-8.50343	-221.17566	-87.20219	3.42924	-891.80042	308.88962	-10.40613	-1103.70630	10.78953	39.01463
535	4.450	978.59796	120.34053	1459.62866	-82.13046	29.75626	1326.12537	-931.64587	140.78412	1346.25659	532.63098	134.18997	-8.63181	-232.59613	-87.14632	4.60674	-905.62817	309.87927	-10.39647	-1072.02930	12.44172	37.85771
536	4.458	978.65271	122.35347	1457.77771	-81.55850	30.79243	1328.26074	-931.72552	141.52521	1347.28088	518.91235	135.25847	-8.67787	-243.27747	-87.29784	6.26106	-919.43048	310.79938	-10.41175	-1039.80444	13.72985	36.79963
537	4.467	979.03986	124.37624	1455.45300	-81.33775	31.63290	1330.48572	-932.14911	142.22006	1347.96228	505.24756	136.32755	-8.66311	-252.88776	-87.65700	8.38310	-933.19238	311.70633	-10.36022	-1007.31567	14.68520	35.89537
538	4.475	979.75592	126.36482	1452.67529	-81.47891	32.29620	1332.75098	-932.92706	142.84483	1348.29578	491.65936	137.41469	-8.64100	-261.06458	-88.20563	10.90875	-946.91241	312.63727	-10.20899	-974.74341	15.32819	35.15500
539	4.483	980.78729	128.26787	1449.48157	-81.97565	32.78349	1334.99915	-934.05499	143.37549	1348.28271	478.15039	138.51807	-8.65494	-267.62610	-89.10794	13.95484	-960.56586	313.61987	-9.99050	-942.17761	15.63885	34.53194
540	4.492	982.09570	130.04515	1445.91785	-82.81083	33.07443	1337.16821	-935.51208	143.80307	1347.93530	464.68481	139.63913	-8.70550	-272.36853	-90.85958	18.14066	-974.14178	314.68176	-9.78428	-909.65570	15.55457	33.94139
541	4.500	983.61877	131.67937	1442.03101	-83.96561	33.12531	1339.20642	-937.26880	144.14070	1347.27576	451.21893	140.77872	-8.76652	-274.36060	-94.23640	24.68326	-987.69110	315.82782	-9.65446	-877.26599	15.04082	33.28873
542	4.508	985.28650	133.17256	1437.86633	-85.42036	32.88116	1341.08484	-939.28857	144.41574	1346.33057	437.72900	141.92265	-8.83179	-271.75775	-99.96947	34.67627	-1001.30054	317.00610	-9.58746	-845.22223	14.09057	32.50665
543	4.517	987.03601	134.54503	1433.46985	-87.15039	32.30710	1342.79712	-941.52289	144.65405	1345.12878	424.22510	143.04686	-8.93109	-262.99139	-108.18823	47.73756	-1014.99725	318.14096	-9.51912	-813.77051	12.68002	31.56565
544	4.525	988.81415	135.83345	1428.89490	-89.12962	31.40889	1344.34546	-943.91235	144.86847	1343.70056	410.73993	144.14122	-9.08228	-248.16028	-118.14038	61.57568	-1028.70337	319.22250	-9.40926	-783.04413	10.77010	30.46116
545	4.533	990.57385	137.07347	1424.20630	-91.33700	30.22746	1345.72620	-946.39465	145.05861	1342.07202	397.27032	145.22894	-9.24765	-228.91711	-128.58856	73.30116	-1042.30933	320.31927	-9.25894	-753.03888	8.30507	29.20506
546	4.542	992.27765	138.28297	1419.47583	-93.74591	28.82586	1346.92578	-948.91125	145.21594	1340.26123	383.77112	146.33189	-9.36385	-207.20093	-138.47623	81.19588	-1055.77991	321.48914	-9.09025	-723.69281	5.24429	27.80424
547	4.550	993.90326	139.46242	1414.77795	-96.30653	27.27789	1347.92822	-951.40997	145.33008	1338.28333	370.22565	147.43465	-9.40812	-184.28900	-147.30228	85.38010	-1069.15967	322.70126	-8.96932	-694.99036	1.59615	26.25207
548	4.558	995.43420	140.60490	1410.19080	-98.94453	25.65283	1348.73145	-953.83844	145.39543	1336.15698	356.68097	148.51398	-9.42299	-160.69489	-155.10349	87.22260	-1082.50220	323.84991	-9.00022	-667.04480	-2.64104	24.54311
549	4.567	996.84656	141.70561	1405.79175	-101.57227	23.99849	1349.35071	-956.13763	145.41165	1333.90137	343.19385	149.58588	-9.47220	-136.51636	-162.17690	88.30781	-1095.87085	324.85712	-9.20839	-640.13684	-7.50261	22.66279
550	4.575	998.11035	142.76836	1401.64722	-104.09660	22.33926	1349.81274	-958.25122	145.37715	1331.52795	329.76288	150.68645	-9.57756	-111.74756	-168.78650	89.73060	-1109.32935	325.78076	-9.47793	-614.70947	-12.99540	20.55356
551	4.583	999.20081	143.80458	1397.80994	-106.42116	20.69914	1350.15015	-960.14142	145.27951	1329.04028	316.34338	151.79576	-9.70215	-86.44550	-175.04402	91.91888	-1122.85815	326.76736	-9.66879	-591.31000	-19.07873	18.10938
552	4.592	1000.10791	144.82436	1394.32336	-108.45203	19.12263	1350.39722	-961.79236	145.09111	1326.43787	302.89331	152.85480	-9.78109	-60.82391	-180.90308	94.76966	-1136.38269	327.88928	-9.73959	-570.49048	-25.67640	15.23273
553	4.600	1000.83807	145.82326	1391.22339	-110.11250	17.66177	1350.57922	-963.19434	144.78735	1323.71826	289.37512	153.87491	-9.76805	-35.18927	-186.19745	97.89191	-1149.89795	329.09738	-9.72610	-552.76917	-32.65513	11.91754
554	4.608	1001.41138	146.77550	1388.53296	-111.36153	16.34558	1350.70654	-964.32782	144.37793	1320.86902	275.76117	154.92097	-9.67017	-9.74646	-190.73615	100.83706	-1163.48193	330.31061	-9.64707	-538.68768	-39.79099	8.30149
555	4.617	1001.85760	147.64113	1386.26038	-112.20382	15.16795	1350.77527	-965.17114	143.90369	1317.86829	262.05652	156.01257	-9.54886	15.49670	-194.38356	103.24091	-1177.17566	331.49207	-9.48803	-528.81506	-46.74778	4.69849
556	4.625	1002.20624	148.38506	1384.40540	-112.68434	14.09597	1350.77051	-965.72113	143.40005	1314.70398	248.29793	157.13486	-9.47983	40.66800	-197.06380	104.85893	-1190.92480	332.63007	-9.30303	-523.59613	-53.06422	1.57194
557	4.633	1002.47601	148.99510	1382.96729	-112.86642	13.09095	1350.66833	-965.99731	142.88782	1311.39099	234.53874	158.25151	-9.49269	65.94846	-198.76920	105.53410	-1204.67456	333.68695	-9.22629	-523.12665	-58.18221	-0.68927
558	4.642	1002.67511	149.48399	1381.94641	-112.80657	12.13656	1350.44226	-966.03125	142.39786	1307.97327	220.81993	159.28078	-9.55221	91.50381	-199.59923	105.20872	-1218.44299	334.63278	-9.29455	-527.03156	-61.60744	-2.02626
559	4.650	1002.80383	149.87965	1381.34241	-112.54451	11.25069	1350.07043	-965.86023	141.97595	1304.51819	207.13637	160.17981	-9.60901	117.39972	-199.73706	103.99439	-1232.27759	335.51266	-9.37133	-534.67560	-63.16809	-2.63611
560	4.658	1002.85388	150.21788	1381.15442	-112.11127	10.47199	1349.54102	-965.52661	141.66237	1301.11194	193.45879	161.01036	-9.65439	143.56686	-199.39459	102.16795	-1246.13086	336.42780	-9.31946	-545.45837	-63.18040	-2.78850
561	4.667	1002.81134	150.53716	1381.38538	-111.53719	9.83453	1348.85364	-965.07227	141.48055	1297.85498	179.78072	161.87056	-9.70384	169.87622	-198.80035	100.06670	-1259.81714	337.48334	-9.13001	-558.56622	-62.35091	-2.83112
562	4.675	1002.66376	150.86610	1382.04102	-110.84709	9.34922	1348.01501	-964.52588	141.43655	1294.85657	166.11055	162.83774	-9.74285	196.23395	-198.15727	97.95518	-1273.15015	338.73932	-8.84547	-572.69385	-61.39267	-3.08377
563	4.683	1002.40503	151.20470	1383.11792	-110.05389	9.00887	1347.03345	-963.89386	141.51402	1292.22888	152.43727	163.92433	-9.74391	222.60681	-197.55707	95.90044	-1286.07751	340.12357	-8.49178	-586.68695	-60.64666	-3.61385
564	4.692	1002.03485	151.52266	1384.60046	-109.16846	8.80412	1345.91589	-963.16516	141.67627	1290.08069	138.73866	165.02773	-9.72247	249.01788	-196.95645	93.72974	-1298.64734	341.46600	-8.08442	-600.25885	-60.07172	-4.26387
565	4.700	1001.55389	151.78716	1386.47107	-108.21564	8.73092	1344.66528	-962.32440	141.88754	1288.50562	125.02089	166.01534	-9.71416	275.54987	-196.22853	91.13394	-1310.87134	342.71460	-7.54932	-613.68396	-59.52038	-4.85674
566	4.708	1000.95258	151.99168	1388.71924	-107.22990	8.79784	1343.27856	-961.36145	142.14120	1287.56201	111.32182	166.83708	-9.74085	302.32141	-195.22224	87.82037	-1322.72705	343.97260	-6.68784	-627.15417	-58.94657	-5.29884
567	4.717	1000.20630	152.15633	1391.33777	-106.23433	9.03327	1341.74939	-960.27655	142.46704	1287.25342	97.67915	167.49449	-9.82976	329.44318	-193.82404	83.59694	-1334.27319	345.26663	-5.37204	-640.64197	-58.39333	-5.57055
568	4.725	999.28558	152.30171	1394.31335	-105.23466	9.46861	1340.07690	-959.08716	142.90442	1287.52112	84.11583	168.00461	-9.99639	356.97083	-192.02551	78.41474	-1345.56714	346.45224	-3.68398	-654.08594	-57.88258	-5.71184
569	4.733	998.17090	152.42961	1397.61829	-104.23729	10.10152	1338.27039	-957.82990	143.47003	1288.25952	70.61955	168.43652	-10.20933	384.85645	-189.92752	72.40498	-1356.50769	347.37784	-1.77758	-667.50427	-57.38463	-5.79988
570	4.742	996.85529	152.53038	1401.20874	-103.26152	10.88731	1336.34619	-956.55292	144.14871	1289.34607	57.12914	168.90419	-10.41546	412.97116	-187.66721	65.87399	-1366.92139	348.02158	0.27985	-680.94568	-56.86190	-5.90025
571	4.750	995.34271	152.59645	1405.02600	-102.32951	11.76897	1334.32678	-955.30121	144.89343	1290.66699	43.58742	169.47977	-10.58431	441.18448	-185.34406	59.21777	-1376.75464	348.47919	2.49834	-694.42084	-56.30751	-6.02958
572	4.758	993.64825	152.61800	1409.00208	-101.45466	12.69730	1332.23987	-954.10614	145.62610	1292.13184	29.98300	170.13110	-10.71813	469.37036	-183.00848	52.80433	-1385.98169	348.91473	4.87739	-707.91913	-55.75454	-6.14687
573	4.767	991.79968	152.57399	1413.07361	-100.64714	13.61657	1330.11707	-952.98303	146.25365	1293.68066	16.33510	170.77335	-10.83141	497.35001	-180.71217	46.93057	-1394.31726	349.50613	7.42277	-721.43433	-55.22468	-6.19032
574	4.775	989.83588	152.43779	1417.19189	-99.92417	14.43944	1327.99390	-951.93317	146.69714	1295.28564	2.68254	171.38620	-10.93015	524.85205	-178.51120	41.79025	-1401.16187	350.40204	10.32667	-734.97015	-54.66773	-6.13797
575	4.783	987.79633	152.18889	1421.32349	-99.30356	15.04564	1325.90344	-950.94586	146.91382	1296.94800	-10.94960	172.03006	-11.01902	551.48676	-176.37720	37.36154	-1405.74097	351.70123	13.96916	-748.55853	-53.99161	-6.02786
576	4.792	985.70886	151.82204	1425.44312	-98.78319	15.32236	1323.87109	-949.99957	146.90021	1298.68933	-24.59312	172.74631	-11.10603	576.74377	-174.17094	33.37357	-1407.07751	353.31161	18.40384	-762.23743	-53.15254	-5.92378
577	4.800	983.58850	151.35063	1429.52319	-98.33470	15.21713	1321.91479	-949.06561	146.68402	1300.54028	-38.28981	173.53615	-11.18406	600.02808	-171.74881	29.45845	-1403.88013	354.78961	22.72239	-775.99030	-52.18476	-5.86441
578	4.808	981.44641	150.80290	1433.52686	-97.92244	14.74811	1320.04822	-948.11670	146.30849	1302.53052	-52.02454	174.40900	-11.23522	620.73499	-169.06372	25.35862	-1394.84619	355.51788	25.25904	-789.75012	-51.14794	-5.84368
579	4.817	979.29437	150.20860	1437.40918	-97.52139	13.96075	1318.28320	-947.13641	145.81509	1304.67908	-65.76868	175.36766	-11.24809	638.35608	-166.19086	21.09637	-1379.43677	355.11673	24.88245	-803.47144	-50.08797	-5.82476
580	4.825	977.14600	149.58299	1441.12598	-97.11044	12.87997	1316.62842	-946.12085	145.24428	1306.98853	-79.52284	176.38303	-11.22181	652.51227	-163.33331	17.03109	-1358.55444	353.61932	22.15168	-817.17041	-49.02806	-5.77015
581	4.833	975.01929	148.93504	1444.63989	-96.65328	11.51184	1315.08948	-945.07025	144.63980	1309.44458	-93.26874	177.41786	-11.17656	662.83997	-160.80588	13.67846	-1334.52563	351.32935	19.01592	-830.88354	-47.95267	-5.67487
582	4.842	972.93665	148.28853	1447.91711	-96.09313	9.88035	1313.67627	-943.97668	144.03224	1312.02161	-106.97436	178.44551	-11.15225	668.90729	-158.90735	11.33275	-1309.93298	348.57898	17.25638	-844.62463	-46.83233	-5.55343
583	4.850	970.92633	147.67351	1450.92590	-95.36472	8.03718	1312.40723	-942.81982	143.43144	1314.68970	-120.66683	179.45721	-11.17598	670.37817	-157.65387	9.78268	-1285.79590	345.44458	17.18674	-858.41223	-45.67574	-5.41083
584	4.858	969.02362	147.10719	1453.64209	-94.40826	6.03503	1311.31018	-941.57440	142.84338	1317.41931	-134.42082	180.47644	-11.23158	667.26892	-156.68799	8.51306	-1261.14417	341.65942	17.88949	-872.28339	-44.52575	-5.26177
585	4.867	967.26538	146.60231	1456.04688	-93.17984	3.90526	1310.41907	-940.22223	142.27193	1320.18103	-148.26736	181.52332	-11.27474	660.02478	-155.62811	7.24462	-1234.56787	336.95355	18.45231	-886.23462	-43.42310	-5.12355
586	4.875	965.68878	146.17906	1458.11597	-91.66430	1.65653	1309.77246	-938.76001	141.69684	1322.94824	-162.12880	182.61217	-11.26935	649.46106	-154.41904	6.08149	-1205.54663	331.38284	18.67363	-900.21136	-42.37878	-4.97991
587	4.883	964.34198	145.85350	1459.81702	-89.88847	-0.71282	1309.41138	-937.20276	141.06914	1325.70203	-175.81873	183.82907	-11.18968	636.66681	-153.23328	5.21023	-1174.43457	325.27518	18.87284	-914.16052	-41.36042	-4.81278
588	4.892	963.29260	145.62910	1461.11694	-87.92778	-3.20097	1309.36926	-935.58258	140.34055	1328.42834	-189.10551	185.30101	-10.99230	622.76465	-152.19568	4.70456	-1142.03833	319.01733	19.43461	-928.05103	-40.32431	-4.63980
589	4.900	962.62146	145.50923	1461.99109	-85.89932	-5.79185	1309.65747	-933.94446	139.48679	1331.10315	-201.80432	187.06720	-10.60094	608.57660	-151.29732	4.50680	-1109.34912	312.89856	20.52343	-941.87830	-39.27725	-4.48224
590	4.908	962.40271	145.50398	1462.42346	-83.93681	-8.44137	1310.26025	-932.34717	138.49980	1333.68396	-213.81781	189.04756	-9.93832	594.50867	-150.46124	4.44179	-1077.15393	307.04175	22.09104	-955.67224	-38.28350	-4.33197
591	4.917	962.68091	145.61900	1462.40198	-82.16183	-11.06960	1311.14624	-930.86304	137.38811	1336.11804	-225.08696	191.12332	-8.97764	580.67377	-149.60333	4.30627	-1045.53870	301.42380	24.02496	-969.46124	-37.39035	-4.16005
592	4.925	963.45392	145.85307	1461.91931	-80.67218	-13.56844	1312.28723	-929.56592	136.19749	1338.35522	-235.54729	193.20135	-7.74739	567.02045	-148.66393	4.01402	-1013.93134	295.95309	26.18094	-983.23547	-36.56865	-3.94071
593	4.933	964.67511	146.20897	1460.97119	-79.54651	-15.82035	1313.65869	-928.52271	135.00949	1340.35303	-245.25186	195.25531	-6.23907	553.44135	-147.64709	3.66417	-981.83923	290.56058	28.32642	-996.97534	-35.72779	-3.68789
594	4.942	966.27319	146.68791	1459.55029	-78.85036	-17.72496	1315.22766	-927.79333	133.91464	1342.07410	-254.60959	197.49576	-4.17903	539.86725	-146.63002	3.43181	-949.35968	285.28632	30.21955	-1010.68262	-34.78181	-3.47242
595	4.950	968.17273	147.26756	1457.65039	-78.63148	-19.22081	1316.94702	-927.43109	132.99034	1343.48584	-264.28339	200.59479	-0.72901	526.27802	-145.69620	3.38768	-916.91144	280.30353	31.77197	-1024.36646	-33.74340	-3.34371
596	4.958	970.30731	147.89815	1455.27551	-78.91208	-20.28943	1318.76636	-927.48694	132.28490	1344.55737	-274.30460	205.58508	5.63007	512.69080	-144.85590	3.45090	-884.78809	275.80942	33.02645	-1038.02454	-32.73604	-3.23627
597	4.967	972.62714	148.51799	1452.44080	-79.68906	-20.94520	1320.64233	-928.01526	131.80524	1345.26062	-282.83575	213.27771	16.61098	499.16034	-144.04872	3.47988	-853.06128	271.90060	34.00981	-1051.63696	-31.86497	-3.03991
598	4.975	975.10132	149.06108	1449.16785	-80.93615	-21.22079	1322.53955	-929.06433	131.52231	1345.57642	-286.19138	223.58188	32.76728	485.71780	-143.23361	3.38961	-821.65991	268.58862	34.70308	-1065.17542	-31.10924	-2.75840
599	4.983	977.71570	149.46724	1445.48352	-82.60327	-21.15951	1324.42908	-930.65411	131.39694	1345.49646	-281.20303	235.32286	52.07375	472.32971	-142.44199	3.21252	-790.43622	265.86102	35.08687	-1078.63660	-30.37179	-2.52226
600	4.992	980.46942	149.70461	1441.41650	-84.62020	-20.80878	1326.28943	-932.76031	131.40546	1345.02197	-267.83972	246.76315	70.17635	458.96381	-141.71570	3.04927	-759.24451	263.69031	35.16328	-1092.05103	-29.59536	-2.44666
601	5.000	983.36426	149.77580	1436.99146	-86.90678	-20.20792	1328.10767	-935.31305	131.54579	1344.16138	-248.88306	256.44348	82.82864	445.62210	-141.02658	2.96042	-728.04681	262.05063	34.96923	-1105.44946	-28.79522	-2.51423
602	5.008	986.39166	149.70274	1432.23364	-89.38409	-19.38245	1329.88037	-938.20898	131.82674	1342.92822	-227.34218	263.79337	88.57443	432.28107	-140.28369	2.92212	-696.95776	260.94162	34.54197	-1118.84009	-28.00774	-2.58727
603	5.017	989.52802	149.51021	1427.17188	-91.98495	-18.34878	1331.61646	-941.32837	132.25912	1341.34265	-204.79501	269.15741	89.21667	418.88721	-139.43230	2.87731	-666.17902	260.38110	33.86458	-1132.22510	-27.23507	-2.53907
604	5.025	992.73932	149.21922	1421.83936	-94.66293	-17.12985	1333.33411	-944.54810	132.85626	1339.43481	-181.60385	273.29242	87.95502	405.41431	-138.53146	2.81073	-635.91388	260.37582	32.87824	-1145.63306	-26.44252	-2.38013
605	5.033	995.98688	148.85188	1416.27283	-97.39240	-15.77524	1335.05212	-947.75610	133.62854	1337.24438	-157.76755	276.80807	87.26530	391.87073	-137.67992	2.76566	-606.31879	260.87827	31.52911	-1159.11169	-25.61752	-2.22387
606	5.042	999.22693	148.43938	1410.51343	-100.15798	-14.35362	1336.78015	-950.86908	134.57025	1334.81287	-133.43495	279.91809	88.06222	378.27475	-136.88057	2.77559	-577.49792	261.80478	29.80526	-1172.66748	-24.80212	-2.15488
607	5.050	1002.41107	148.02214	1404.60876	-102.94234	-12.91892	1338.51648	-953.84314	135.65425	1332.17786	-108.96169	282.51965	90.03841	364.64334	-136.04935	2.80377	-549.57263	263.12439	27.76826	-1186.25024	-24.03593	-2.16486
608	5.058	1005.49127	147.63774	1398.62000	-105.72044	-11.49283	1340.25305	-956.66754	136.83769	1329.36597	-84.66383	284.40015	92.37662	350.99518	-135.13963	2.79032	-522.78711	264.86984	25.54115	-1199.82202	-23.30085	-2.16916
609	5.067	1008.42810	147.30666	1392.61804	-108.45706	-10.07156	1341.98523	-959.34503	138.07724	1326.38745	-60.53386	285.32892	94.24985	337.34732	-134.18077	2.73845	-497.58093	267.02286	23.22219	-1213.40088	-22.54271	-2.07961
610	5.075	1011.19708	147.02855	1386.66626	-111.10233	-8.64088	1343.71313	-961.87170	139.35109	1323.23682	-36.27448	285.11584	95.06670	323.69955	-133.22868	2.71239	-474.54556	269.46582	20.82244	-1227.03394	-21.71850	-1.89921
611	5.083	1013.79059	146.78920	1380.81128	-113.59467	-7.19530	1345.43457	-964.23132	140.66531	1319.90112	-11.62871	283.77478	94.63351	310.04010	-132.32533	2.75121	-454.28320	272.13361	18.31882	-1240.74939	-20.82833	-1.71478
612	5.092	1016.21338	146.58278	1375.09265	-115.87228	-5.74869	1347.13940	-966.39691	142.03232	1316.36768	13.40982	281.57452	93.23065	296.35425	-131.45691	2.82437	-437.31439	275.13953	15.71711	-1254.54541	-19.91431	-1.58995
613	5.100	1018.47491	146.43053	1369.54858	-117.87914	-4.33245	1348.80750	-968.33179	143.44931	1312.62976	38.68144	278.87292	91.51292	282.62494	-130.57404	2.89139	-424.08093	278.65796	13.01077	-1268.41504	-19.01351	-1.52151
614	5.108	1020.58221	146.36095	1364.21582	-119.57083	-2.99296	1350.40601	-969.99774	144.89841	1308.69385	64.02382	275.94223	90.21687	268.85110	-129.66785	2.95599	-414.95514	282.72559	10.11753	-1282.36292	-18.11810	-1.48517
615	5.117	1022.53998	146.37444	1359.13208	-120.92503	-1.78624	1351.88892	-971.36926	146.36006	1304.58350	89.33571	272.89844	89.78683	255.03189	-128.76631	3.03854	-410.22095	287.13986	6.89831	-1296.39307	-17.17894	-1.46844
616	5.125	1024.35266	146.43874	1354.34314	-121.94893	-0.76207	1353.20264	-972.43945	147.82721	1300.34058	114.58315	269.71039	90.13345	241.15005	-127.88257	3.13913	-409.94604	291.41959	3.23104	-1310.49194	-16.15696	-1.46180
617	5.133	1026.02014	146.50627	1349.90601	-122.67878	0.05828	1354.29846	-973.21277	149.30991	1296.02881	139.80739	266.26160	90.70272	227.22021	-127.00487	3.22878	-413.64929	294.90125	-0.77679	-1324.60706	-15.09402	-1.44559
618	5.142	1027.53381	146.53337	1345.88159	-123.16792	0.69678	1355.14526	-973.69714	150.83127	1291.73682	165.09489	262.42511	90.83020	213.29672	-126.11459	3.26896	-420.25571	297.10529	-4.52267	-1338.65076	-14.10085	-1.40470
619	5.150	1028.88000	146.49492	1342.32544	-123.46700	1.21073	1355.73340	-973.90485	152.41321	1287.57861	190.49458	258.12012	90.12086	199.39951	-125.20921	3.25515	-428.84863	298.12704	-7.22659	-1352.55725	-13.25932	-1.33661
620	5.158	1030.04883	146.38310	1339.27966	-123.61140	1.66195	1356.06677	-973.85992	154.05197	1283.68445	215.96092	253.34804	88.58834	185.49881	-124.30683	3.21376	-439.26004	298.58328	-8.66116	-1366.30676	-12.55717	-1.20689
621	5.167	1031.03943	146.20152	1336.76929	-123.62091	2.08533	1356.14734	-973.60010	155.70576	1280.18677	241.38954	248.18495	86.49367	171.59351	-123.41974	3.15261	-451.48328	299.09155	-9.21300	-1379.86072	-11.91844	-0.89359
622	5.175	1031.85596	145.96873	1334.80908	-123.50435	2.48531	1355.96375	-973.17065	157.30353	1277.20825	266.70264	242.71992	84.05359	157.75140	-122.54279	3.05790	-464.94669	299.87140	-9.37828	-1393.11816	-11.29489	-0.19235
623	5.183	1032.49939	145.71495	1333.41626	-123.26564	2.86015	1355.49353	-972.61731	158.75977	1274.85547	291.91223	237.01166	81.30138	144.04291	-121.65783	2.92766	-478.79303	300.84454	-9.50908	-1405.97058	-10.69881	1.08672
624	5.192	1032.96362	145.46196	1332.60889	-122.91076	3.21853	1354.71497	-971.98193	159.98941	1273.21094	317.12903	231.09988	78.16367	130.46484	-120.71928	2.77018	-492.50531	301.91534	-9.77911	-1418.36047	-10.12914	2.98663
625	5.200	1033.23828	145.20967	1332.39099	-122.45671	3.56696	1353.61621	-971.30219	160.92017	1272.32385	342.50702	225.02841	74.59542	116.95453	-119.67516	2.59742	-505.99878	303.06616	-10.15569	-1430.28308	-9.52639	5.38552
626	5.208	1033.31335	144.94252	1332.74902	-121.93721	3.89442	1352.19885	-970.61279	161.50194	1272.20166	368.15143	218.88574	70.69697	103.45593	-118.51721	2.43803	-519.28137	304.29843	-10.51724	-1441.77393	-8.82677	8.13623
627	5.217	1033.18103	144.64183	1333.65369	-121.39456	4.18546	1350.47815	-969.94427	161.72064	1272.80298	394.01959	212.85611	66.74554	89.95926	-117.28041	2.31529	-532.27515	305.60861	-10.81582	-1452.85498	-7.99767	11.20634
628	5.225	1032.83008	144.28758	1335.05969	-120.86275	4.44840	1348.48352	-969.31726	161.61043	1274.03784	419.85425	207.17709	63.05871	76.49747	-116.00476	2.22510	-545.06653	307.00610	-11.04282	-1463.45679	-7.02650	14.69454
629	5.233	1032.24451	143.85753	1336.91089	-120.36411	4.71543	1346.25293	-968.73669	161.24823	1275.78491	445.22382	201.98615	59.78242	63.09622	-114.70587	2.16074	-558.00452	308.47470	-11.16516	-1473.42334	-5.94851	18.74371
630	5.242	1031.41064	143.33794	1339.15002	-119.92270	5.01189	1343.83154	-968.18970	160.73358	1277.91724	469.62738	197.21796	56.78041	49.74261	-113.38103	2.11914	-571.28552	309.96204	-11.19541	-1482.55981	-4.86218	23.43284
631	5.250	1030.33044	142.73763	1341.72351	-119.56552	5.34225	1341.27307	-967.65137	160.17120	1280.32471	492.59119	192.64946	53.69688	36.42139	-112.03419	2.08345	-584.73120	311.43427	-11.20447	-1490.58618	-3.87076	28.73795
632	5.258	1029.02417	142.08687	1344.57617	-119.30476	5.70591	1338.63452	-967.09589	159.65901	1282.92249	513.81464	188.05708	50.16229	23.11969	-110.67682	2.01922	-598.10486	312.87521	-11.23456	-1497.02820	-3.04916	34.56618
633	5.267	1027.51990	141.42134	1347.64624	-119.13178	6.10869	1335.96594	-966.50708	159.27124	1285.65198	533.29596	183.37195	46.01791	9.80072	-109.31966	1.89678	-611.35541	314.25888	-11.27319	-1501.18506	-2.45927	40.75117
634	5.275	1025.84229	140.76622	1350.86365	-119.03282	6.55619	1333.30420	-965.88104	159.04561	1288.47986	551.25574	178.66357	41.38211	-3.56567	-107.97926	1.74245	-624.54272	315.57480	-11.28184	-1502.22388	-2.09496	46.92951
635	5.283	1024.00854	140.12767	1354.15527	-119.00132	7.04655	1330.67273	-965.22125	158.99127	1291.39099	567.92664	173.98705	36.52030	-16.98303	-106.68532	1.62350	-637.75275	316.82660	-11.23570	-1499.49292	-1.78079	52.39290
636	5.292	1022.03259	139.49651	1357.45215	-119.03292	7.57674	1328.09094	-964.53345	159.10535	1294.37646	583.37183	169.30551	31.65301	-30.46448	-105.46658	1.55704	-651.08612	317.99445	-11.17058	-1492.97339	-1.19267	56.20815
637	5.300	1019.92902	138.86906	1360.69360	-119.11335	8.15139	1325.59033	-963.82501	159.37421	1297.42883	597.36902	164.54227	26.83686	-44.02686	-104.32733	1.49885	-664.61469	319.05035	-11.13633	-1483.32104	-0.02524	57.78598
638	5.308	1017.71179	138.26408	1363.82715	-119.21065	8.77900	1323.22046	-963.10254	159.76642	1300.54456	609.46643	159.64804	21.97785	-57.65088	-103.24767	1.40968	-678.28662	320.02692	-11.10638	-1471.31799	1.85902	57.32655
639	5.317	1015.39563	137.71098	1366.80908	-119.27422	9.46478	1321.03809	-962.36633	160.23676	1303.72327	619.22400	154.60983	16.95978	-71.30096	-102.20618	1.28988	-691.93140	321.02194	-11.03305	-1457.39160	4.38711	55.44163
640	5.325	1013.00085	137.22441	1369.60669	-119.24132	10.21426	1319.09106	-961.61017	160.73593	1306.95959	626.39734	149.43784	11.76593	-84.95959	-101.18582	1.17840	-705.46106	322.07904	-10.95086	-1441.55457	7.31153	52.60884
641	5.333	1010.55695	136.80125	1372.19434	-119.04896	11.04244	1317.41211	-960.82361	161.21817	1310.23950	630.90106	144.18497	6.53024	-98.63361	-100.15111	1.11685	-718.98389	323.13651	-10.92379	-1423.61304	10.34554	49.34724
642	5.342	1008.10382	136.43813	1374.54358	-118.64574	11.97673	1316.02307	-959.99188	161.65227	1313.54041	632.63031	139.02820	1.60653	-112.35974	-99.07613	1.11202	-732.65186	324.13440	-10.94630	-1403.62354	13.32591	46.51219
643	5.350	1005.69128	136.13969	1376.62024	-118.00140	13.04935	1314.94080	-959.09998	162.03027	1316.83105	631.32635	134.38179	-2.43791	-126.17834	-98.00197	1.14804	-746.51672	325.07913	-10.95559	-1382.24353	16.24906	44.95704
644	5.358	1003.37531	135.91417	1378.39258	-117.11195	14.28555	1314.17871	-958.14703	162.36026	1320.07556	626.67847	130.85376	-5.15250	-140.08215	-97.00412	1.20393	-760.52856	326.01373	-10.88920	-1360.41248	19.22311	44.94524
645	5.367	1001.21753	135.76677	1379.83923	-115.99707	15.69542	1313.75024	-957.15619	162.65076	1323.24255	618.63379	128.92372	-6.59276	-154.01807	-96.11443	1.25188	-774.57104	326.96176	-10.73539	-1338.64001	22.42217	46.00282
646	5.375	999.28711	135.69350	1380.94702	-114.69255	17.27059	1313.67139	-956.17053	162.90170	1326.31677	607.64630	128.61050	-7.21942	-167.92377	-95.28656	1.26629	-788.53119	327.89474	-10.55520	-1316.71973	25.98518	47.34060
647	5.383	997.65326	135.68513	1381.70483	-113.24496	18.98238	1313.95630	-955.23999	163.11243	1329.29419	594.65015	129.46130	-7.47044	-181.74744	-94.43414	1.24745	-802.34326	328.81699	-10.42254	-1294.03381	29.90140	48.38863
648	5.392	996.36987	135.74333	1382.10254	-111.71021	20.78395	1314.60669	-954.40753	163.29642	1332.16528	580.71521	130.83475	-7.57453	-195.45605	-93.54095	1.24088	-816.03082	329.78482	-10.36098	-1269.96045	33.98454	48.99003
649	5.400	995.46216	135.87834	1382.13245	-110.14911	22.62101	1315.60388	-953.70703	163.47632	1334.90784	566.60999	132.24338	-7.64134	-209.01978	-92.71992	1.33346	-829.77856	330.75894	-10.34116	-1244.08594	37.92021	49.25499
650	5.408	994.92316	136.08708	1381.78748	-108.62643	24.44418	1316.91333	-953.17035	163.66718	1337.49133	552.62921	133.51210	-7.74265	-222.35950	-92.11232	1.61465	-843.76294	331.65717	-10.29188	-1216.26086	41.38588	49.32647
651	5.417	994.72681	136.34859	1381.06128	-107.21635	26.21599	1318.49182	-952.82965	163.87671	1339.88208	538.75800	134.67416	-7.91937	-235.32416	-91.74920	2.13078	-857.90240	332.52814	-10.16210	-1186.57813	44.17836	49.26614
652	5.425	994.84680	136.63817	1379.95203	-105.99643	27.90916	1320.29016	-952.71240	164.10974	1342.05005	524.92340	135.79199	-8.16763	-247.75653	-91.57391	2.88664	-871.98816	333.45532	-10.00114	-1155.30981	46.22289	49.08766
653	5.433	995.26636	136.93120	1378.46753	-105.03073	29.49599	1322.25391	-952.83606	164.35928	1343.97021	511.11047	136.88594	-8.41761	-259.58020	-91.56372	3.89913	-885.91980	334.45117	-9.90536	-1122.80957	47.50825	48.81955
654	5.442	995.97308	137.20204	1376.62756	-104.36180	30.93958	1324.32861	-953.20734	164.59967	1345.62183	497.34015	137.94574	-8.57038	-270.76385	-91.76047	5.24984	-899.69055	335.51483	-9.88769	-1089.41589	48.04650	48.52085
655	5.450	996.94550	137.43230	1374.46033	-104.01357	32.19834	1326.46704	-953.82605	164.79422	1346.99011	483.63153	138.95364	-8.60654	-281.16028	-92.20699	7.06359	-913.33783	336.61053	-9.85850	-1055.41138	47.86871	48.25174
656	5.458	998.14484	137.60774	1371.99939	-103.99765	33.24368	1328.62561	-954.69202	164.90826	1348.06738	469.98163	139.91467	-8.61198	-290.40430	-92.89508	9.41262	-926.96521	337.63898	-9.72870	-1021.04895	47.04511	48.02736
657	5.467	999.52081	137.70543	1369.27905	-104.32264	34.07502	1330.75635	-955.80634	164.91440	1348.85254	456.36182	140.87067	-8.66452	-298.02332	-93.84407	12.29166	-940.69025	338.51904	-9.50465	-986.58948	45.70351	47.78550
658	5.475	1001.02203	137.70177	1366.32617	-104.99908	34.70736	1332.80725	-957.16547	164.79314	1349.35413	442.75226	141.86716	-8.74778	-303.64447	-95.28596	15.82550	-954.53760	339.28128	-9.27334	-952.30048	43.99366	47.39182
659	5.483	1002.60236	137.58562	1363.16003	-106.03358	35.13998	1334.73242	-958.76007	164.53802	1349.58923	429.16113	142.91745	-8.79990	-306.85254	-97.73163	20.64183	-968.40784	340.09036	-9.10479	-918.42883	41.99644	46.69743
660	5.492	1004.22308	137.35799	1359.80701	-107.41928	35.34204	1336.49963	-960.58209	164.16211	1349.57178	415.59607	144.00623	-8.81476	-306.58124	-101.85518	27.91632	-982.17371	341.13153	-8.99968	-885.18921	39.68874	45.60358
661	5.500	1005.85370	137.03441	1356.30969	-109.12551	35.27019	1338.09937	-962.62640	163.69556	1349.30383	402.05426	145.10544	-8.86210	-301.03333	-108.25381	38.53038	-995.80316	342.45984	-8.91851	-852.75110	37.01213	44.07090
662	5.508	1007.46613	136.64006	1352.71814	-111.09369	34.89892	1339.54810	-964.88092	163.17459	1348.77954	388.54352	146.19608	-9.00419	-288.92603	-117.06068	51.84672	-1009.35352	343.94611	-8.81901	-821.20789	33.91329	42.09134
663	5.517	1009.02435	136.19627	1349.07910	-113.25514	34.23391	1340.87646	-967.31781	162.62881	1347.99182	375.07745	147.30244	-9.21867	-270.75641	-127.65018	65.57734	-1022.87860	345.33453	-8.68703	-790.57642	30.30407	39.66480
664	5.525	1010.48450	135.72990	1345.44019	-115.55284	33.30937	1342.10681	-969.89154	162.06934	1346.93298	361.65405	148.46924	-9.42259	-248.46692	-138.82788	77.09818	-1036.39563	346.44745	-8.55140	-760.84760	26.06796	36.78991
665	5.533	1011.81189	135.29240	1341.85767	-117.93811	32.18496	1343.23877	-972.53748	161.48706	1345.59656	348.25659	149.67374	-9.55832	-224.10919	-149.40588	84.89382	-1049.92090	347.35687	-8.43738	-732.04443	21.12196	33.47662
666	5.542	1012.99957	134.94438	1338.39832	-120.35495	30.93271	1344.25342	-975.17407	160.86514	1343.98157	334.85822	150.84113	-9.63576	-198.94189	-158.70547	89.05145	-1063.46521	348.29300	-8.33525	-704.28821	15.41253	29.75908
667	5.550	1014.06903	134.71599	1335.13159	-122.73604	29.61489	1345.13538	-977.71576	160.18835	1342.09558	321.43121	151.96332	-9.69900	-173.35272	-166.69592	90.82392	-1076.99463	349.40744	-8.25589	-677.86835	8.86953	25.69360
668	5.558	1015.04449	134.59184	1332.11572	-125.01176	28.27753	1345.88806	-980.08875	159.44019	1339.95422	307.96722	153.09390	-9.77149	-147.24951	-173.72272	91.77598	-1090.48840	350.63165	-8.25792	-653.24017	1.41738	21.36935
669	5.567	1015.92828	134.52550	1329.39270	-127.12033	26.96278	1346.53076	-982.24438	158.59567	1337.58130	294.47803	154.25255	-9.83647	-120.49567	-180.10620	93.09029	-1103.98022	351.79568	-8.38576	-630.91785	-6.94708	16.92779
670	5.575	1016.70740	134.45619	1326.99756	-129.01204	25.71323	1347.08459	-984.16486	157.62131	1335.00623	280.98932	155.41016	-9.86346	-93.17065	-185.97307	95.30790	-1117.46777	352.85037	-8.62080	-611.36969	-16.07381	12.56869
671	5.583	1017.38519	134.34657	1324.96252	-130.65411	24.55702	1347.56042	-985.85266	156.49028	1332.25745	267.51080	156.52583	-9.84045	-65.61523	-191.27678	98.36661	-1130.87488	353.89865	-8.88962	-595.02350	-25.65816	8.52957
672	5.592	1018.00311	134.25481	1323.31042	-132.03410	23.49811	1347.95459	-987.30963	155.20642	1329.35120	254.00484	157.58688	-9.77670	-38.24023	-195.83350	101.78584	-1144.17407	355.04010	-9.10550	-582.30896	-35.29255	5.03931
673	5.600	1018.62164	134.33415	1322.05090	-133.15331	22.52580	1348.25037	-988.52905	153.81564	1326.28369	240.43523	158.62244	-9.69843	-11.24823	-199.40363	104.95164	-1157.52075	356.22467	-9.21545	-573.63550	-44.47744	2.26937
674	5.608	1019.26758	134.66966	1321.19434	-134.01852	21.63322	1348.42480	-989.50757	152.39282	1323.04626	226.81367	159.66316	-9.64636	15.43188	-201.80487	107.37801	-1171.10632	357.34204	-9.21416	-569.29065	-52.61323	0.25421
675	5.617	1019.90668	135.15068	1320.75940	-134.64207	20.83109	1348.45544	-990.26318	151.01486	1319.65039	213.16447	160.70567	-9.64916	41.98825	-202.96310	108.81038	-1184.88623	358.38922	-9.12683	-569.28766	-59.07790	-1.16643
676	5.625	1020.48096	135.57939	1320.76636	-135.04271	20.14483	1348.32458	-990.84216	149.74155	1316.14148	199.48970	161.71877	-9.69778	68.61017	-202.92313	109.17640	-1198.71094	359.38184	-8.98791	-573.30273	-63.42260	-2.17833
677	5.633	1020.95728	135.83385	1321.22913	-135.24350	19.59525	1348.02161	-991.30267	148.61212	1312.59656	185.77583	162.67743	-9.76093	95.46179	-201.88774	108.53410	-1212.60706	360.24585	-8.83736	-580.87573	-65.57948	-2.77127
678	5.642	1021.33380	135.89326	1322.15393	-135.27118	19.18799	1347.54468	-991.68616	147.64964	1309.11914	172.02025	163.59323	-9.81465	122.63239	-200.23346	107.11977	-1226.64929	360.97174	-8.71151	-591.58167	-65.95043	-2.94177
679	5.650	1021.61926	135.79094	1323.54297	-135.15741	18.91659	1346.90613	-991.99713	146.86423	1305.82898	158.25148	164.50883	-9.84521	150.11398	-198.36441	105.32650	-1240.73730	361.71756	-8.61546	-604.68054	-65.29925	-3.00322
680	5.658	1021.81628	135.57542	1325.39551	-134.93999	18.76089	1346.12866	-992.20801	146.24605	1302.84949	144.50792	165.49872	-9.83090	177.83322	-196.47781	103.47285	-1254.66968	362.61688	-8.51848	-618.87170	-64.40372	-3.33634
681	5.667	1021.91498	135.28325	1327.70483	-134.65758	18.69425	1345.22937	-992.28094	145.75777	1300.30164	130.79091	166.63016	-9.75730	205.68073	-194.52481	101.59097	-1268.29297	363.63574	-8.36677	-632.98578	-63.67207	-3.96407
682	5.675	1021.88770	134.92259	1330.45667	-134.33817	18.70932	1344.21387	-992.18756	145.34912	1298.29236	117.07124	167.82166	-9.67814	233.56213	-192.37968	99.44695	-1281.53247	364.71326	-8.09746	-646.67444	-63.11351	-4.61931
683	5.683	1021.68799	134.47328	1333.63538	-133.99109	18.82902	1343.08533	-991.91827	144.98399	1296.89343	103.34956	168.83557	-9.70020	261.45981	-189.96431	96.69370	-1294.37793	365.84845	-7.65280	-660.12720	-62.61121	-5.08773
684	5.692	1021.26263	133.90312	1337.23071	-133.60989	19.09064	1341.84766	-991.48267	144.65637	1296.12073	89.66133	169.50496	-9.87049	289.43082	-187.25880	93.02202	-1306.88452	366.98404	-6.96984	-673.52771	-62.08749	-5.35489
685	5.700	1020.57153	133.20287	1341.22925	-133.18576	19.52157	1340.50146	-990.90399	144.38934	1295.93445	76.03471	169.89719	-10.12547	317.55597	-184.28165	88.26785	-1319.14819	367.98755	-5.97768	-686.93091	-61.50514	-5.51893
686	5.708	1019.60706	132.44408	1345.59924	-132.72038	20.12437	1339.04773	-990.21399	144.21585	1296.25427	62.49202	170.23087	-10.35428	345.90100	-181.07593	82.45583	-1331.22876	368.74167	-4.65063	-700.33057	-60.87782	-5.65664
687	5.717	1018.39728	131.78810	1350.28711	-132.22491	20.88547	1337.49670	-989.45349	144.14925	1296.97900	49.03456	170.66861	-10.49691	374.48273	-177.71736	75.78881	-1343.06982	369.20612	-3.02728	-713.70093	-60.26270	-5.77059
688	5.725	1016.96881	131.35323	1355.22644	-131.71242	21.79070	1335.87000	-988.66919	144.16960	1298.00464	35.60994	171.23383	-10.58173	403.24957	-174.32135	68.59145	-1354.47778	369.51898	-1.09367	-727.03601	-59.70063	-5.83332
689	5.733	1015.31030	131.09593	1360.34424	-131.19545	22.82417	1334.19202	-987.90302	144.23619	1299.24194	22.16982	171.89594	-10.66635	432.12808	-171.02005	61.22236	-1365.21802	369.98346	1.30251	-740.36267	-59.17281	-5.85402
690	5.742	1013.38892	130.88396	1365.57312	-130.68808	23.96173	1332.48242	-987.18188	144.30673	1300.62671	8.71854	172.63727	-10.77808	461.06125	-167.93362	54.03081	-1375.11316	370.80774	4.24201	-753.70813	-58.61363	-5.87011
691	5.750	1011.18414	130.61269	1370.86621	-130.20862	25.16603	1330.75549	-986.51453	144.35126	1302.12451	-4.73334	173.44179	-10.90645	489.93494	-165.14798	47.39999	-1384.06689	371.86240	7.45279	-767.08014	-57.98187	-5.88015
692	5.758	1008.69501	130.23509	1376.19348	-129.77956	26.37698	1329.02051	-985.89294	144.36075	1303.73047	-18.19107	174.27428	-11.01211	518.46893	-162.68410	41.74564	-1391.99182	372.81271	10.53762	-780.47931	-57.29231	-5.84483
693	5.767	1005.93878	129.76424	1381.52844	-129.42065	27.51000	1327.28723	-985.29871	144.34044	1305.46021	-31.66103	175.09558	-11.06644	546.19019	-160.45871	37.31402	-1398.57446	373.57117	13.55530	-793.90845	-56.54604	-5.76339
694	5.775	1002.95258	129.25615	1386.84753	-129.13950	28.47266	1325.57178	-984.71075	144.29427	1307.33264	-45.14388	175.89581	-11.09255	572.47961	-158.32224	33.94625	-1403.13733	374.34961	17.03647	-807.36621	-55.71448	-5.68433
695	5.783	999.79095	128.76640	1392.12939	-128.92734	29.18203	1323.89600	-984.11139	144.22220	1309.35840	-58.62373	176.69759	-11.13681	596.60858	-156.16600	31.14011	-1404.75122	375.12170	21.21085	-820.84131	-54.81494	-5.64124
696	5.792	996.51489	128.31435	1397.34497	-128.76297	29.57002	1322.27991	-983.49200	144.12897	1311.53906	-72.09773	177.53668	-11.21157	617.77020	-153.95145	28.39233	-1402.34839	375.45450	25.35211	-834.32794	-53.90149	-5.62985
697	5.800	993.17615	127.87889	1402.45435	-128.61975	29.59023	1320.73950	-982.85071	144.03113	1313.87122	-85.61014	178.42886	-11.28655	635.19055	-151.72208	25.49689	-1394.85620	375.01706	28.07486	-847.84674	-52.97815	-5.62207
698	5.808	989.80933	127.42650	1407.40833	-128.46869	29.22482	1319.28857	-982.18268	143.95404	1316.34058	-99.20549	179.36536	-11.31990	648.27765	-149.63884	22.53308	-1381.55005	373.86923	28.31694	-861.44312	-51.99593	-5.58473
699	5.817	986.43896	126.94337	1412.15576	-128.27597	28.47823	1317.94446	-981.47150	143.91470	1318.91602	-112.88480	180.35069	-11.29248	656.69641	-147.89816	19.60110	-1362.50769	372.18707	26.06346	-875.14246	-50.92282	-5.51902
700	5.825	983.09222	126.43800	1416.65234	-127.99826	27.37360	1316.73389	-980.68774	143.90460	1321.55322	-126.62575	181.37796	-11.21965	660.40472	-146.59019	16.69967	-1338.87073	370.00098	22.37353	-888.91266	-49.78925	-5.44606
701	5.833	979.79865	125.92024	1420.86340	-127.57980	25.96191	1315.68640	-979.79877	143.89008	1324.20972	-140.40868	182.39105	-11.12818	659.79730	-145.55069	13.85777	-1312.71497	367.25037	18.84599	-902.71643	-48.67673	-5.34986
702	5.842	976.58423	125.39363	1424.76123	-126.95397	24.32126	1314.81995	-978.78107	143.82841	1326.85986	-154.21867	183.34367	-11.04486	655.77478	-144.30414	11.18892	-1286.29382	363.93405	16.74424	-916.56635	-47.64621	-5.20689
703	5.850	973.48016	124.85747	1428.32935	-126.05815	22.53001	1314.13721	-977.62451	143.68448	1329.49719	-168.03117	184.26566	-11.00212	649.25171	-142.46234	8.84753	-1260.76477	360.11676	16.33689	-930.45972	-46.68003	-5.02611
704	5.858	970.53064	124.30455	1431.56274	-124.86127	20.63607	1313.63855	-976.33044	143.43802	1332.11804	-181.80276	185.24883	-11.00536	640.52258	-140.24704	7.02135	-1235.62183	355.82715	17.04836	-944.32880	-45.70702	-4.81582
705	5.867	967.78540	123.73637	1434.45386	-123.38130	18.65365	1313.33240	-974.90784	143.08362	1334.70825	-195.48466	186.35983	-11.01531	629.53705	-138.27295	5.81539	-1209.60132	351.02628	18.14008	-958.12976	-44.67272	-4.58791
706	5.875	965.29517	123.18437	1436.98352	-121.68266	16.57906	1313.23596	-973.37317	142.63077	1337.24060	-209.03218	187.60376	-10.98711	616.67596	-136.87000	5.14447	-1181.87085	345.67987	19.16892	-971.91510	-43.58730	-4.37998
707	5.883	963.11993	122.69518	1439.12842	-119.86484	14.40680	1313.36572	-971.75739	142.10028	1339.67993	-222.37257	189.01152	-10.87496	602.80878	-135.89154	4.83089	-1152.35437	339.87018	20.01145	-985.76208	-42.49794	-4.20928
708	5.892	961.32941	122.30180	1440.86987	-118.04573	12.14667	1313.72803	-970.11328	141.51064	1341.98730	-235.37521	190.65959	-10.59992	588.73450	-135.03586	4.70570	-1121.46350	333.81998	20.72576	-999.67889	-41.42270	-4.04883
709	5.900	959.98303	122.02165	1442.19287	-116.33855	9.83829	1314.31299	-968.51404	140.86960	1344.12158	-247.89546	192.55893	-10.07450	574.83221	-134.13348	4.61975	-1089.75830	327.78412	21.45299	-1013.60712	-40.34710	-3.87275
710	5.908	959.10870	121.86787	1443.08093	-114.83344	7.56037	1315.09802	-967.04541	140.18718	1346.04187	-259.82010	194.60820	-9.26631	561.11816	-133.17979	4.48808	-1057.74634	321.95892	22.33813	-1027.48242	-39.28436	-3.68037
711	5.917	958.69403	121.85121	1443.52173	-113.59705	5.43278	1316.05664	-965.79327	139.48914	1347.70752	-271.04816	196.67436	-8.20302	547.46381	-132.23044	4.32076	-1025.81140	316.46078	23.43627	-1041.28711	-38.29174	-3.47314
712	5.925	958.69452	121.97423	1443.51392	-112.68690	3.59692	1317.16809	-964.82922	138.81480	1349.07971	-281.50128	198.69798	-6.88810	533.77466	-131.30634	4.16278	-994.15808	311.34201	24.66614	-1055.04468	-37.39524	-3.25832
713	5.933	959.05304	122.21938	1443.06689	-112.15842	2.17565	1318.41907	-964.20563	138.21173	1350.12366	-291.21738	200.75414	-5.18679	520.04535	-130.37508	4.03247	-962.75415	306.64410	25.85430	-1068.76770	-36.54322	-3.07587
714	5.942	959.71643	122.54021	1442.19812	-112.05472	1.23253	1319.79419	-963.96191	137.73180	1350.81189	-300.44788	203.09492	-2.73654	506.32660	-129.42093	3.92988	-931.38062	302.42676	26.85242	-1082.44641	-35.67329	-2.95581
715	5.950	960.64282	122.87254	1440.93176	-112.39671	0.75688	1321.26538	-964.13116	137.42220	1351.12280	-309.53442	206.23254	1.15588	492.67578	-128.49326	3.84948	-899.83655	298.73102	27.62982	-1096.07910	-34.77576	-2.85936
716	5.958	961.79999	123.16411	1439.29565	-113.18168	0.69363	1322.79468	-964.73926	137.31311	1351.04065	-318.22928	210.95273	7.59495	479.10809	-127.64121	3.76533	-868.09973	295.54630	28.23565	-1109.67883	-33.86739	-2.72983
717	5.967	963.16211	123.39616	1437.31702	-114.38445	0.98622	1324.34607	-965.79822	137.41176	1350.55664	-324.76776	217.97510	17.81313	465.59143	-126.85358	3.64955	-836.30615	292.84650	28.68928	-1123.25964	-32.95287	-2.57003
718	5.975	964.71240	123.58107	1435.01758	-115.96155	1.58555	1325.89172	-967.29700	137.71103	1349.67102	-326.10867	227.34421	32.20277	452.09579	-126.09387	3.51698	-804.64233	290.62637	28.94094	-1136.82666	-32.03714	-2.42860
719	5.983	966.44305	123.73921	1432.41150	-117.85323	2.44089	1327.41199	-969.19354	138.20377	1348.38916	-319.95947	238.16052	49.20698	438.61700	-125.34744	3.41496	-773.21899	288.90335	28.91846	-1150.38574	-31.14729	-2.35206
720	5.992	968.34717	123.86266	1429.51147	-119.98332	3.50469	1328.89392	-971.41699	138.87894	1346.71851	-306.56531	248.94962	65.40593	425.15610	-124.61363	3.36015	-742.02917	287.73148	28.58991	-1163.93933	-30.32098	-2.34860
721	6.000	970.40881	123.90208	1426.33704	-122.27025	4.74218	1330.33020	-973.88019	139.70801	1344.67188	-288.17023	258.32959	77.27425	411.70123	-123.86781	3.31097	-711.04431	287.14340	27.98043	-1177.46826	-29.56934	-2.36331
722	6.008	972.59753	123.79552	1422.91577	-124.64365	6.13177	1331.72168	-976.48846	140.65543	1342.27625	-267.12030	265.55865	83.27153	398.23889	-123.06284	3.20979	-680.30621	287.06702	27.11532	-1190.94775	-28.85392	-2.31631
723	6.017	974.87347	123.48552	1419.27625	-127.05248	7.65733	1333.07446	-979.15033	141.69962	1339.57092	-244.76944	270.70764	84.49062	384.76453	-122.20271	3.05737	-649.96863	287.40433	25.97966	-1204.37842	-28.12178	-2.18660
724	6.025	977.19421	122.90627	1415.44763	-129.46744	9.30460	1334.39124	-981.79291	142.82826	1336.59753	-221.63121	274.38721	83.51944	371.26065	-121.37621	2.93615	-620.29199	288.13049	24.55188	-1217.78882	-27.36132	-2.03168
725	6.033	979.51660	121.99629	1411.47217	-131.87827	11.06470	1335.67175	-984.36615	144.02379	1333.39343	-197.91785	277.28424	82.76560	357.71146	-120.64002	2.90891	-591.55908	289.23944	22.83790	-1231.22888	-26.59655	-1.91447
726	6.042	981.80157	120.74107	1407.40320	-134.28101	12.92596	1336.91931	-986.83606	145.27130	1329.98352	-173.83887	279.85147	83.51918	344.14886	-119.92673	2.92297	-564.06403	290.67798	20.87193	-1244.74707	-25.84499	-1.84065
727	6.050	984.02264	119.20763	1403.29150	-136.66435	14.86430	1338.14172	-989.17938	146.57784	1326.36975	-149.64481	282.18799	85.89162	330.62326	-119.16285	2.89366	-538.25098	292.36649	18.68987	-1258.35266	-25.10721	-1.77621
728	6.058	986.18579	117.57509	1399.18286	-139.00488	16.85512	1339.34460	-991.38110	147.96878	1322.53687	-125.55891	284.07971	89.22173	317.13907	-118.37700	2.82736	-514.75885	294.25842	16.29971	-1272.03064	-24.36214	-1.70020
729	6.067	988.33606	116.09239	1395.12622	-141.26640	18.87891	1340.53003	-993.42908	149.46626	1318.47229	-101.67239	285.22369	92.60973	303.65479	-117.60233	2.79063	-494.29480	296.36945	13.68196	-1285.77612	-23.57133	-1.63229
730	6.075	990.52020	114.92784	1391.16882	-143.39850	20.90623	1341.69849	-995.31018	151.07755	1314.18054	-77.89107	285.43411	95.25577	290.13235	-116.79504	2.81560	-477.53171	298.73410	10.80187	-1299.58386	-22.72577	-1.60857
731	6.083	992.74713	114.09154	1387.34509	-145.33972	22.89336	1342.84753	-997.00854	152.79590	1309.68237	-53.99487	284.65344	96.57026	276.55371	-115.92038	2.88778	-465.05231	301.34668	7.62294	-1313.43286	-21.85523	-1.63091
732	6.092	994.99011	113.50801	1383.67651	-147.02979	24.79025	1343.97473	-998.50366	154.60913	1305.00989	-29.77307	282.88281	96.27776	262.89517	-115.01433	2.99256	-457.21497	304.10373	4.11371	-1327.29797	-20.98051	-1.66243
733	6.100	997.21149	113.09328	1380.18164	-148.42659	26.54675	1345.07898	-999.77246	156.51086	1300.20483	-5.13335	280.19427	94.55209	249.13202	-114.12231	3.11917	-453.95862	306.72229	0.32657	-1341.15906	-20.09943	-1.67378
734	6.108	999.38525	112.76888	1376.88696	-149.52106	28.12344	1346.15430	-1000.79816	158.50189	1295.32617	19.87489	276.82800	92.03841	235.27548	-113.24406	3.22777	-454.71222	308.80319	-3.33688	-1355.00537	-19.20850	-1.66358
735	6.117	1001.50403	112.46812	1373.83203	-150.34039	29.50022	1347.17981	-1001.57599	160.57632	1290.46313	45.11015	273.22308	89.62768	221.37555	-112.34121	3.27319	-458.73889	310.11807	-6.15767	-1368.84143	-18.30849	-1.64200
736	6.125	1003.56329	112.16051	1371.06238	-150.93140	30.67434	1348.11780	-1002.10901	162.70453	1285.74365	70.42329	269.84241	88.02937	207.47534	-111.37891	3.26175	-465.77295	310.80246	-7.79815	-1382.68237	-17.39660	-1.62210
737	6.133	1005.54401	111.85600	1368.61877	-151.33368	31.65874	1348.91785	-1002.40198	164.83530	1281.32446	95.73561	266.89145	87.40407	193.58008	-110.37463	3.23490	-475.86627	311.23145	-8.61446	-1396.53870	-16.46806	-1.60008
738	6.142	1007.41193	111.57518	1366.53723	-151.56369	32.48307	1349.52368	-1002.45605	166.91766	1277.37061	121.07249	264.24103	87.30914	179.68686	-109.38423	3.20719	-488.47992	311.75449	-9.07356	-1410.36511	-15.55303	-1.48834
739	6.150	1009.12726	111.32317	1364.85913	-151.61717	33.19088	1349.88379	-1002.26569	168.91174	1274.03369	146.55305	261.61890	86.99371	165.82874	-108.42847	3.16698	-502.40497	312.52661	-9.38520	-1423.98792	-14.76264	-1.06908
740	6.158	1010.65222	111.09319	1363.63342	-151.48578	33.82690	1349.96069	-1001.82013	170.78716	1271.43848	172.33171	258.77536	85.82473	152.06339	-107.47714	3.11124	-516.57806	313.52591	-9.64884	-1437.14844	-14.23312	-0.07427
741	6.167	1011.95282	110.88582	1362.90405	-151.17593	34.41661	1349.73535	-1001.11340	172.51929	1269.67310	198.47792	255.51776	83.56662	138.41089	-106.51438	3.03984	-530.52295	314.66946	-9.93947	-1449.67419	-13.98849	1.65141
742	6.175	1012.99261	110.70924	1362.70483	-150.71303	34.95856	1349.20703	-1000.16479	174.06636	1268.77966	224.89717	251.79260	80.41942	124.82510	-105.56181	2.95341	-544.17627	315.90500	-10.26722	-1461.56421	-13.91077	4.06328
743	6.183	1013.73193	110.55882	1363.06494	-150.13013	35.44057	1348.39233	-999.03851	175.34308	1268.74670	251.39803	247.76645	76.82778	111.25726	-104.60195	2.86886	-557.60168	317.23184	-10.56331	-1472.90857	-13.84164	6.98578
744	6.192	1014.14050	110.41524	1364.00745	-149.45621	35.86031	1347.31812	-997.83264	176.24063	1269.50854	277.83026	243.68610	73.13626	97.71527	-103.54265	2.79700	-570.85687	318.63742	-10.76217	-1483.78369	-13.65644	10.25161
745	6.200	1014.20502	110.26457	1365.53247	-148.71463	36.22812	1346.01196	-996.63977	176.68259	1270.95911	304.17883	239.67097	69.39971	84.22430	-102.31674	2.71923	-583.96350	320.08063	-10.87453	-1494.20728	-13.27049	13.78078
746	6.208	1013.92572	110.11034	1367.60730	-147.92447	36.56007	1344.50037	-995.51300	176.66107	1272.97107	330.55957	235.72298	65.53669	70.76910	-100.96408	2.61596	-596.97461	321.55136	-10.92828	-1504.13525	-12.64696	17.61070
747	6.217	1013.31506	109.96886	1370.17920	-147.09607	36.88071	1342.81445	-994.45758	176.23602	1275.41541	357.10864	231.86057	61.56350	57.31042	-99.57656	2.50076	-610.06317	323.04169	-10.92371	-1513.46252	-11.80898	21.89680
748	6.225	1012.39569	109.85130	1373.18945	-146.23322	37.22244	1340.99097	-993.44037	175.51819	1278.17773	383.83075	228.15567	57.64436	43.84589	-98.22286	2.41361	-623.35516	324.50406	-10.88981	-1522.00195	-10.82168	26.80978
749	6.233	1011.19299	109.74510	1376.57605	-145.34637	37.60484	1339.06677	-992.41162	174.64279	1281.16736	410.51221	224.67404	53.97217	30.40924	-96.93135	2.37516	-636.73645	325.89169	-10.89587	-1529.41980	-9.76644	32.40548
750	6.242	1009.73413	109.61900	1380.27673	-144.45950	38.01350	1337.07495	-991.33051	173.73837	1284.32166	436.71545	221.41675	50.60838	16.99756	-95.69703	2.35620	-650.05560	327.17615	-10.96981	-1535.15967	-8.73177	38.60047
751	6.250	1008.05298	109.45128	1384.23083	-143.60497	38.40627	1335.04431	-990.18207	172.90796	1287.60510	461.83575	218.26515	47.39493	3.56409	-94.50397	2.31430	-663.37201	328.32990	-11.06052	-1538.46631	-7.76859	45.14405
752	6.258	1006.19037	109.25591	1388.37500	-142.81157	38.75163	1332.99402	-988.97888	172.22484	1291.00598	485.29718	215.02554	44.01435	-9.91046	-93.33179	2.23617	-676.81482	329.34259	-11.10962	-1538.61279	-6.80556	51.47046
753	6.267	1004.18848	109.10179	1392.64111	-142.08908	39.07329	1330.93555	-987.75128	171.72720	1294.52380	506.82910	211.60690	40.19572	-23.41284	-92.16440	2.13525	-690.36328	330.26657	-11.11890	-1535.28894	-5.61465	56.63203
754	6.275	1002.08685	109.11394	1396.95984	-141.42349	39.44978	1328.88428	-986.53650	171.41388	1298.15613	526.57123	208.04861	35.90663	-36.95502	-91.02695	2.03538	-703.91412	331.19589	-11.12449	-1528.80591	-3.89190	59.69433
755	6.283	999.91602	109.41960	1401.26343	-140.78818	39.96020	1326.86523	-985.36823	171.25528	1301.88794	544.89288	204.38422	31.35863	-50.56543	-89.96902	1.94976	-717.44360	332.17279	-11.14398	-1519.79883	-1.40667	60.46991
756	6.292	997.68402	110.03419	1405.48340	-140.15085	40.63868	1324.90735	-984.26587	171.21420	1305.68640	562.04041	200.61346	26.82798	-64.23889	-89.00169	1.87610	-730.98511	333.16766	-11.16701	-1508.75098	1.89648	59.64462
757	6.300	995.36963	110.77135	1409.55017	-139.47037	41.48014	1323.04224	-983.22772	171.26138	1309.50525	577.86292	196.75697	22.43300	-77.95276	-88.09252	1.81453	-744.55042	334.14630	-11.16395	-1495.85791	5.87518	57.99747
758	6.308	992.94495	111.32097	1413.40479	-138.69934	42.46993	1321.30591	-982.22949	171.37796	1313.29517	591.83655	192.88443	18.05749	-91.70264	-87.19666	1.76989	-758.16656	335.10699	-11.10076	-1481.10437	10.25345	55.87594
759	6.317	990.41357	111.47032	1417.01135	-137.79240	43.60346	1319.73291	-981.23309	171.54816	1317.01440	603.35260	189.13026	13.50393	-105.49524	-86.25696	1.74835	-771.90582	336.04608	-10.98462	-1464.33130	14.73923	53.48975
760	6.325	987.82495	111.22685	1420.34619	-136.70889	44.89251	1318.35278	-980.19977	171.75708	1320.63025	612.02057	185.68115	8.72819	-119.34589	-85.22393	1.75687	-785.81738	336.94305	-10.87637	-1445.40942	19.07647	51.18787
761	6.333	985.25555	110.73940	1423.38391	-135.41454	46.36246	1317.19275	-979.09985	171.99559	1324.12354	617.70947	182.75319	3.96400	-133.27942	-84.11043	1.78636	-799.86542	337.84402	-10.80990	-1424.41809	23.07949	49.31382
762	6.342	982.78149	110.16478	1426.09448	-133.88876	48.03944	1316.27759	-977.91852	172.26242	1327.49182	620.32770	180.58508	-0.29718	-147.29468	-82.97404	1.81418	-813.98181	338.85464	-10.73895	-1401.62671	26.70177	48.04508
763	6.350	980.46570	109.60683	1428.44897	-132.13321	49.93387	1315.62439	-976.65369	172.56340	1330.74036	619.69098	179.35072	-3.51135	-161.35767	-81.85420	1.84199	-828.14917	339.98123	-10.60451	-1377.36328	30.02036	47.40823
764	6.358	978.36560	109.12358	1430.42834	-130.17499	52.03519	1315.24451	-975.31213	172.90643	1333.86462	615.64526	179.01270	-5.44355	-175.43915	-80.78105	1.89340	-842.36194	341.10992	-10.40598	-1351.90125	33.15508	47.33463
765	6.367	976.54285	108.74409	1432.02063	-128.06270	54.31612	1315.15027	-973.91046	173.30054	1336.84778	608.23926	179.33878	-6.34232	-189.51685	-79.79318	1.96191	-856.52966	342.15829	-10.19157	-1325.39929	36.20258	47.67529
766	6.375	975.06213	108.47551	1433.20850	-125.85710	56.73429	1315.35535	-972.47699	173.76501	1339.66614	597.85388	180.07359	-6.69602	-203.54089	-78.90906	2.01367	-870.51202	343.12665	-10.03625	-1297.91162	39.18767	48.20521
767	6.383	973.98956	108.31279	1433.96826	-123.62357	59.23000	1315.86560	-971.05237	174.32639	1342.29321	585.27551	181.05112	-6.87081	-217.42163	-78.11694	2.05470	-884.31604	344.02689	-10.00260	-1269.42542	42.06497	48.66961
768	6.392	973.38470	108.24370	1434.28027	-121.42652	61.73560	1316.67102	-969.68842	174.99825	1344.69788	571.50842	182.18246	-7.00719	-231.05426	-77.39598	2.16789	-898.13831	344.88589	-10.05450	-1239.88684	44.74416	48.89487
769	6.400	973.28461	108.24995	1434.13550	-119.32292	64.19812	1317.74536	-968.44250	175.77548	1346.84521	557.36664	183.39186	-7.14057	-244.34637	-76.73839	2.47879	-912.10608	345.78772	-10.06024	-1209.23047	47.11134	48.86798
770	6.408	973.69794	108.31172	1433.53662	-117.36346	66.58688	1319.05688	-967.37390	176.64119	1348.69739	543.25677	184.60007	-7.30390	-257.21790	-76.13274	3.07521	-926.14484	346.80118	-9.93888	-1177.43323	49.08778	48.67974
771	6.417	974.61047	108.40666	1432.49438	-115.60091	68.88380	1320.57776	-966.54370	177.57312	1350.21545	529.28241	185.75276	-7.51654	-269.61151	-75.55849	3.96416	-940.13025	347.89722	-9.74790	-1144.57532	50.66218	48.42683
772	6.425	975.98682	108.49910	1431.01819	-114.09270	71.07078	1322.28296	-966.00769	178.55228	1351.36584	515.42883	186.84311	-7.74864	-281.50122	-75.04999	5.11977	-954.00800	348.99826	-9.59443	-1110.83752	51.82290	48.20068
773	6.433	977.77368	108.53117	1429.11182	-112.89709	73.11511	1324.14136	-965.80463	179.56381	1352.12451	501.67163	187.91986	-7.94593	-292.82977	-74.69528	6.55443	-967.79431	350.06088	-9.52149	-1076.44275	52.51330	48.09785
774	6.442	979.90857	108.42339	1426.77856	-112.06642	74.97163	1326.11292	-965.95215	180.58621	1352.47876	488.00262	189.04706	-8.07419	-303.42548	-74.56531	8.33699	-981.54956	351.08817	-9.49238	-1041.63159	52.69871	48.15937
775	6.450	982.32001	108.07271	1424.02625	-111.64132	76.60761	1328.15454	-966.45135	181.58096	1352.42932	474.42004	190.24458	-8.14293	-313.03113	-74.72411	10.55236	-995.31879	352.09106	-9.44579	-1006.65845	52.42130	48.31334
776	6.458	984.92773	107.36214	1420.86609	-111.65111	78.02376	1330.22058	-967.29333	182.49554	1351.99060	460.91888	191.46629	-8.20045	-321.44543	-75.22913	13.27110	-1009.06812	353.06558	-9.36178	-971.76666	51.77264	48.41350
777	6.467	987.66681	106.24178	1417.31055	-112.11341	79.25031	1332.26025	-968.46564	183.28143	1351.18628	447.47998	192.62508	-8.28755	-328.58215	-76.08418	16.64403	-1022.72687	354.03290	-9.25740	-937.18433	50.83366	48.31924
778	6.475	990.52283	104.83995	1413.37878	-113.02617	80.32283	1334.21899	-969.95966	183.91628	1350.04541	434.06891	193.67404	-8.40130	-334.22412	-77.36728	21.11868	-1036.28491	355.05334	-9.13136	-903.14087	49.63020	47.92550
779	6.483	993.52374	103.42207	1409.10278	-114.36182	81.25816	1336.04895	-971.76984	184.41432	1348.59814	420.65845	194.65833	-8.51232	-337.45386	-79.45854	27.53955	-1049.76794	356.18195	-8.97454	-869.84583	48.13021	47.15721
780	6.492	996.68298	102.19554	1404.52112	-116.07252	82.05142	1337.72168	-973.88354	184.81284	1346.87231	407.25317	195.65694	-8.60308	-336.44757	-82.93045	36.73168	-1063.15698	357.46887	-8.79741	-837.41852	46.25815	45.98153
781	6.500	999.96600	101.20476	1399.66980	-118.10185	82.68889	1339.23474	-976.27209	185.14581	1344.89282	393.86499	196.70959	-8.68899	-329.44568	-88.07906	48.58454	-1076.45129	358.90503	-8.60874	-805.83765	43.91319	44.41966
782	6.508	1003.30542	100.39537	1394.58350	-120.39384	83.14795	1340.60242	-978.88702	185.43063	1342.68103	380.47504	197.80841	-8.79904	-316.16888	-94.62485	61.58253	-1089.72998	360.29202	-8.47352	-774.99121	40.99891	42.51897
783	6.517	1006.62555	99.70027	1389.30530	-122.89248	83.39680	1341.83472	-981.66125	185.67151	1340.25574	367.07184	198.92291	-8.93102	-298.01471	-101.84596	73.54520	-1103.01697	361.39139	-8.53348	-744.79419	37.44481	40.31253
784	6.525	1009.86353	99.07329	1383.88879	-125.53349	83.41991	1342.93042	-984.51349	185.86261	1337.63745	353.69769	200.03680	-9.04439	-276.94629	-108.90712	82.88335	-1116.25073	362.23187	-8.80397	-715.25635	33.21865	37.82039
785	6.533	1012.98163	98.49919	1378.39490	-128.24106	83.23283	1343.88489	-987.35431	185.98602	1334.84949	340.39935	201.16144	-9.10885	-254.42596	-115.16879	89.22852	-1129.46289	363.04681	-9.08449	-686.48645	28.33032	35.07988
786	6.542	1015.95892	97.99004	1372.89270	-130.93436	82.87035	1344.70166	-990.09387	186.01877	1331.91528	327.16400	202.29495	-9.13194	-231.10870	-120.39536	93.23306	-1142.77759	364.00793	-9.18717	-658.69153	22.83199	32.14380
787	6.550	1018.77576	97.56633	1367.46118	-133.53664	82.38383	1345.40198	-992.64850	185.94861	1328.85388	313.93445	203.40088	-9.12791	-207.08246	-124.73035	95.97583	-1156.22205	365.14789	-9.13134	-632.19489	16.82005	29.04236
788	6.558	1021.41064	97.24727	1362.18286	-135.98027	81.84395	1346.02478	-994.94666	185.77704	1325.68103	300.63849	204.46378	-9.09789	-182.26599	-128.43835	98.39702	-1169.73645	366.38696	-9.05448	-607.45532	10.40717	25.76755
789	6.567	1023.84705	97.04607	1357.14087	-138.20609	81.31822	1346.61084	-996.93823	185.50125	1322.41370	287.21411	205.52513	-9.05091	-156.68481	-131.67149	101.03049	-1183.33057	367.59082	-9.00700	-585.07568	3.67951	22.29075
790	6.575	1026.08020	96.95680	1352.41309	-140.16165	80.83926	1347.18323	-998.59979	185.10074	1319.06580	273.65863	206.62326	-9.00602	-130.55029	-134.45076	104.02422	-1197.04199	368.69455	-8.94578	-565.77686	-3.30443	18.58416
791	6.583	1028.11218	96.95885	1348.05884	-141.80042	80.40547	1347.74353	-999.93042	184.55615	1315.64038	260.02106	207.74287	-8.96891	-104.17328	-136.74760	107.24765	-1210.82935	369.73798	-8.88241	-550.28882	-10.46007	14.65619
792	6.592	1029.94507	97.03596	1344.11487	-143.08115	80.00879	1348.27234	-1000.94617	183.87756	1312.13245	246.33852	208.84923	-8.93674	-77.78284	-138.51053	110.40857	-1224.63513	370.77307	-8.87165	-539.18494	-17.58327	10.60294
793	6.600	1031.58826	97.17116	1340.60632	-143.97516	79.64510	1348.72729	-1001.67371	183.10492	1308.53772	232.61812	209.92114	-8.91079	-51.41522	-139.65781	113.19101	-1238.45801	371.82944	-8.89798	-532.78601	-24.28179	6.64891
794	6.608	1033.06555	97.33562	1337.55347	-144.48177	79.30444	1349.05273	-1002.14490	182.28934	1304.85754	218.86891	210.95126	-8.89694	-24.96130	-140.09685	115.33837	-1252.32886	372.89783	-8.89741	-531.12512	-30.00570	3.14585
795	6.617	1034.40601	97.49922	1334.96448	-144.63231	78.97240	1349.20227	-1002.39111	181.48029	1301.10535	205.11800	211.94769	-8.92195	1.72809	-139.79572	116.65190	-1266.24133	373.90509	-8.84416	-533.80884	-34.21336	0.45897
796	6.625	1035.63110	97.64232	1332.83228	-144.47174	78.65050	1349.15686	-1002.43396	180.72234	1297.31616	191.39436	212.92380	-9.00950	28.78333	-138.83817	116.99180	-1280.12195	374.84082	-8.75099	-539.89899	-36.64882	-1.24764
797	6.633	1036.75427	97.75420	1331.14697	-144.03783	78.36931	1348.92310	-1002.27802	180.04492	1293.55750	177.70644	213.89243	-9.12739	56.28992	-137.36034	116.30866	-1293.90015	375.81900	-8.65413	-548.38446	-37.50516	-2.14467
798	6.642	1037.77930	97.82542	1329.91077	-143.35809	78.16869	1348.51953	-1001.91705	179.44098	1289.93555	164.02519	214.87947	-9.22223	84.26691	-135.46815	114.66377	-1307.55762	376.90717	-8.62863	-558.90942	-37.27995	-2.62049
799	6.650	1038.69385	97.84953	1329.13831	-142.45773	78.06690	1347.96167	-1001.34814	178.86758	1286.58704	150.30940	215.91388	-9.27317	112.67462	-133.26456	112.23316	-1321.08716	378.05933	-8.69511	-571.40802	-36.49953	-2.96626
800	6.658	1039.47241	97.83266	1328.85095	-141.36801	78.05162	1347.25574	-1000.57648	178.28375	1283.65723	136.56071	217.00854	-9.26687	141.44980	-130.89999	109.28238	-1334.44934	379.23108	-8.70464	-585.19885	-35.55292	-3.25027
801	6.667	1040.08667	97.79689	1329.07629	-140.13196	78.09354	1346.39880	-999.61304	177.68716	1281.27576	122.81526	218.15414	-9.20019	170.52545	-128.52246	106.06557	-1347.57202	380.41693	-8.43314	-599.26611	-34.64905	-3.51692
802	6.675	1040.51062	97.77586	1329.83960	-138.80006	78.17059	1345.38184	-998.47571	177.11790	1279.54492	109.09895	219.28232	-9.13557	199.82861	-126.19025	102.70150	-1360.36035	381.59845	-7.75463	-613.08948	-33.84859	-3.85907
803	6.683	1040.72009	97.80577	1331.14868	-137.41455	78.28883	1344.19641	-997.19147	176.64374	1278.52783	95.42104	220.27293	-9.16245	229.29309	-123.89262	99.14201	-1372.73389	382.72348	-6.67586	-626.67590	-33.14491	-4.28371
804	6.692	1040.69531	97.90984	1332.99329	-136.00049	78.48095	1342.83838	-995.79456	176.34482	1278.23389	81.78432	221.06635	-9.29283	258.89966	-121.61333	95.20314	-1384.67871	383.74838	-5.26119	-640.15125	-32.53042	-4.70214
805	6.700	1040.42358	98.09209	1335.35120	-134.57379	78.78317	1341.30676	-994.32751	176.29414	1278.61304	68.19917	221.69504	-9.47407	288.69696	-119.29572	90.61068	-1396.23352	384.68036	-3.53730	-653.56635	-31.99532	-5.02807
806	6.708	1039.89856	98.34258	1338.18591	-133.14937	79.21870	1339.60742	-992.83905	176.53607	1279.56458	54.68062	222.19429	-9.67951	318.77582	-116.82896	85.13328	-1407.39185	385.52222	-1.48554	-666.92480	-31.51928	-5.23526
807	6.717	1039.11218	98.64491	1341.43750	-131.74147	79.79710	1337.76013	-991.37531	177.07118	1280.95874	41.22209	222.59509	-9.90386	349.22980	-114.17082	78.74165	-1418.04565	386.21436	0.85769	-680.23706	-31.08682	-5.35458
808	6.725	1038.05481	98.98561	1345.02490	-130.36786	80.51282	1335.79700	-989.97363	177.84933	1282.66687	27.79639	222.96941	-10.11560	380.13062	-111.42742	71.63319	-1428.05688	386.70923	3.35276	-693.51691	-30.67521	-5.43074
809	6.733	1036.73071	99.35228	1348.86133	-129.05576	81.34294	1333.75415	-988.65942	178.77769	1284.58313	14.37157	223.40265	-10.28930	411.50290	-108.75107	64.16860	-1437.28345	387.08026	5.85934	-706.77930	-30.25959	-5.48217
810	6.742	1035.17334	99.72423	1352.86633	-127.84052	82.25258	1331.66589	-987.44110	179.74371	1286.63367	0.91882	223.94460	-10.44095	443.26385	-106.20089	56.82034	-1445.46240	387.51807	8.40988	-720.06226	-29.82510	-5.50150
811	6.750	1033.44385	100.07060	1356.96484	-126.75874	83.19814	1329.56519	-986.30927	180.63794	1288.77710	-12.56041	224.57532	-10.58512	475.14728	-103.73038	50.09324	-1452.12134	388.19470	11.27630	-733.40393	-29.32269	-5.48881
812	6.758	1031.62012	100.35960	1361.08655	-125.83418	84.12698	1327.48401	-985.24268	181.37445	1291.00183	-26.03806	225.24471	-10.69856	506.70273	-101.29906	44.40166	-1456.54321	389.11081	14.82329	-746.80609	-28.67854	-5.46565
813	6.767	1029.78442	100.56462	1365.16687	-125.06445	84.97583	1325.45349	-984.21631	181.91037	1293.31836	-39.51216	225.96446	-10.76204	537.35406	-98.95564	39.91933	-1457.74878	389.97629	19.09734	-760.24829	-27.87969	-5.44920
814	6.775	1028.00464	100.66814	1369.14392	-124.42392	85.66931	1323.50330	-983.20984	182.24734	1295.74622	-53.00600	226.77151	-10.80416	566.39160	-96.74043	36.43054	-1454.55981	390.24118	23.28846	-773.71429	-26.97215	-5.43799
815	6.783	1026.28760	100.68056	1372.96777	-123.87859	86.13181	1321.66370	-982.20868	182.40674	1298.30273	-66.52693	227.64328	-10.87107	592.96228	-94.58418	33.37881	-1445.77087	389.50101	25.82824	-787.20111	-25.98756	-5.43653
816	6.792	1024.55444	100.65056	1376.61890	-123.39418	86.30750	1319.96204	-981.19769	182.40347	1300.99585	-80.06833	228.53477	-10.96810	616.20862	-92.41827	30.22081	-1430.68921	387.81390	25.53763	-800.72272	-24.94708	-5.45124
817	6.800	1022.70856	100.62764	1380.10071	-122.93297	86.16521	1318.41650	-980.15558	182.24611	1303.82324	-93.63251	229.43298	-11.05084	635.49652	-90.29395	26.78502	-1410.00781	385.42157	22.77898	-814.30396	-23.89778	-5.45211
818	6.808	1020.73700	100.62477	1383.40479	-122.45079	85.68634	1317.03589	-979.05792	181.95108	1306.77295	-107.23860	230.36098	-11.07302	650.51611	-88.33013	23.26760	-1386.06799	382.48325	19.39346	-827.96155	-22.88184	-5.39557
819	6.817	1018.71008	100.63573	1386.49670	-121.89934	84.86101	1315.82617	-977.88574	181.54916	1309.82275	-120.90193	231.35120	-11.02395	661.13776	-86.64671	19.91239	-1361.60608	379.16510	17.35658	-841.68042	-21.89960	-5.27413
820	6.825	1016.71002	100.67220	1389.33032	-121.22649	83.70251	1314.79370	-976.62939	181.07962	1312.93921	-134.62222	232.38599	-10.92213	667.24652	-85.38460	16.79724	-1337.68286	375.56537	17.24519	-855.42700	-20.93324	-5.10225
821	6.833	1014.79114	100.76949	1391.86279	-120.37251	82.25494	1313.95007	-975.28394	180.57535	1316.08350	-148.40430	233.40170	-10.80145	668.84863	-84.58929	13.92181	-1313.17920	371.56631	18.07609	-869.20331	-19.97659	-4.89783
822	6.842	1012.98584	100.95848	1394.06104	-119.27084	80.57607	1313.31262	-973.84290	180.05084	1319.22070	-162.24727	234.36734	-10.70578	666.32672	-83.92644	11.31827	-1286.52173	366.99133	18.62151	-883.04126	-19.01883	-4.70027
823	6.850	1011.32019	101.23851	1395.89819	-117.86137	78.71686	1312.89722	-972.29401	179.50613	1322.32336	-176.11871	235.31459	-10.67140	660.39624	-82.82712	9.06267	-1257.22131	361.77051	18.50415	-896.93787	-18.03133	-4.54615
824	6.858	1009.82056	101.57726	1397.34741	-116.11037	76.72197	1312.71179	-970.61890	178.94128	1325.36719	-189.96167	236.30968	-10.69640	651.70026	-81.12801	7.26988	-1225.79480	355.95331	18.12129	-910.85693	-16.98933	-4.41733
825	6.867	1008.51794	101.94066	1398.38574	-114.02377	74.63780	1312.76062	-968.80475	178.35802	1328.32983	-203.69212	237.43542	-10.72064	640.65875	-79.23943	6.00871	-1193.07092	349.77261	18.05902	-924.78540	-15.89860	-4.26108
826	6.875	1007.45746	102.32628	1398.99963	-111.65251	72.50713	1313.04956	-966.86304	177.74060	1331.19287	-217.18442	238.79240	-10.63171	627.79950	-77.63123	5.23694	-1159.83289	343.62079	18.67747	-938.73431	-14.81035	-4.05520
827	6.883	1006.70361	102.75923	1399.18115	-109.09489	70.35753	1313.57861	-964.83374	177.05295	1333.94153	-230.28064	240.45282	-10.31686	613.91541	-76.44966	4.84982	-1126.71277	337.80450	19.98792	-952.69562	-13.78529	-3.83123
828	6.892	1006.32800	103.25993	1398.91809	-106.48901	68.20306	1314.33240	-962.77277	176.26639	1336.56018	-242.82240	242.38016	-9.73348	599.76782	-75.55582	4.69905	-1093.93811	332.36926	21.77057	-966.63007	-12.83414	-3.63699
829	6.900	1006.38696	103.82832	1398.19678	-103.98881	66.06243	1315.28101	-960.74670	175.38821	1339.02600	-254.68842	244.44635	-8.90518	585.77203	-74.71410	4.60684	-1061.14453	327.20279	23.77882	-980.48608	-11.94437	-3.46762
830	6.908	1006.90192	104.45097	1397.00708	-101.73521	63.98647	1316.39307	-958.83319	174.46980	1341.30493	-265.82483	246.54175	-7.86347	571.97101	-73.77388	4.45520	-1027.76123	322.24057	25.83140	-994.22974	-11.13472	-3.24868
831	6.917	1007.85303	105.11290	1395.34314	-99.83846	62.07735	1317.64380	-957.11646	173.58873	1343.35291	-276.31970	248.65414	-6.59387	558.24963	-72.75661	4.24505	-993.65466	317.57254	27.78940	-1007.89960	-10.37914	-2.95000
832	6.925	1009.18536	105.81291	1393.20349	-98.37714	60.47012	1319.01379	-955.67877	172.81891	1345.12305	-286.55643	250.92517	-4.90752	544.55023	-71.76553	4.05690	-959.22888	313.40005	29.56087	-1021.61188	-9.51580	-2.68680
833	6.933	1010.82056	106.56627	1390.59302	-97.40495	59.27791	1320.48181	-954.59692	172.21216	1346.57214	-297.23138	253.74573	-2.22372	530.90796	-70.83452	3.95683	-924.96460	309.89215	31.10719	-1035.42151	-8.41438	-2.58359
834	6.942	1012.67102	107.38414	1387.52405	-96.95179	58.54928	1322.01843	-953.94440	171.79330	1347.66406	-308.84750	257.75629	2.51873	517.36273	-69.92091	3.93660	-891.07159	307.11200	32.38990	-1049.22949	-7.18202	-2.59375
835	6.950	1014.65759	108.26012	1384.01709	-97.01665	58.27125	1323.59033	-953.78491	171.56549	1348.37366	-320.63678	263.63443	10.66632	503.89441	-69.00311	3.93838	-857.51105	305.04810	33.35807	-1062.91309	-6.02863	-2.57392
836	6.958	1016.72223	109.17836	1380.09753	-97.56268	58.39796	1325.17163	-954.15350	171.52275	1348.68896	-329.79333	271.81900	23.32831	490.45569	-68.09573	3.89344	-824.14941	303.64642	33.99554	-1076.44299	-5.05128	-2.44560
837	6.967	1018.83154	110.11748	1375.78931	-98.52563	58.87341	1326.74695	-955.04047	171.65979	1348.60681	-332.48755	282.17078	40.32335	477.03793	-67.19496	3.73944	-790.91138	302.86475	34.32129	-1089.84985	-4.23507	-2.23407
838	6.975	1020.97656	111.04945	1371.10864	-99.83092	59.64587	1328.30737	-956.38971	171.97165	1348.12708	-326.53281	293.69806	59.21389	463.66238	-66.29955	3.47407	-757.86761	302.71414	34.34478	-1103.19080	-3.51853	-2.03971
839	6.983	1023.17053	111.94481	1366.06873	-101.40568	60.67641	1329.84937	-958.10925	172.45015	1347.25513	-312.92587	304.88879	76.01756	450.33286	-65.46468	3.18986	-725.17114	303.19867	34.04302	-1116.52979	-2.82662	-1.96508
840	6.992	1025.43762	112.77437	1360.68994	-103.18115	61.93703	1331.37659	-960.08685	173.09244	1345.99963	-294.48944	314.49078	87.55452	437.03308	-64.75102	3.00212	-692.97534	304.27832	33.35390	-1129.89343	-2.11015	-2.00526
841	7.000	1027.78857	113.51433	1355.00220	-105.09206	63.40683	1332.89880	-962.20862	173.91006	1344.36877	-273.61810	322.00476	93.27322	423.74228	-64.13129	2.95065	-661.43854	305.93192	32.19639	-1143.27148	-1.36903	-2.03272
842	7.008	1030.20227	114.16441	1349.04224	-107.08574	65.06664	1334.42603	-964.37781	174.91486	1342.37427	-251.50043	327.69293	95.07127	410.41827	-63.50620	2.98426	-630.69739	308.18185	30.53411	-1156.65686	-0.62673	-1.94295
843	7.017	1032.63330	114.75005	1342.85938	-109.13484	66.88744	1335.96558	-966.52991	176.09637	1340.03809	-228.56204	332.23602	95.66489	396.99927	-62.80577	3.02185	-600.83209	311.04132	28.41723	-1170.05664	0.10503	-1.78429
844	7.025	1035.02930	115.29008	1336.52173	-111.23616	68.82394	1337.52441	-968.63782	177.42105	1337.39429	-204.97679	336.22729	97.02419	383.46851	-62.03304	3.00897	-571.94849	314.48376	25.96693	-1183.46729	0.81249	-1.68019
845	7.033	1037.34839	115.77391	1330.10852	-113.39380	70.82068	1339.10840	-970.70526	178.84464	1334.47913	-180.92056	339.87000	99.82949	369.88928	-61.21530	2.92504	-544.29944	318.45099	23.35388	-1196.86414	1.45332	-1.65452
846	7.042	1039.56763	116.19078	1323.69824	-115.59317	72.83409	1340.71826	-972.74408	180.32672	1331.31445	-156.63542	343.05933	103.78677	356.34467	-60.36830	2.79166	-518.30933	322.83682	20.77280	-1210.23291	1.98902	-1.60197
847	7.050	1041.67859	116.56035	1317.36694	-117.78336	74.84760	1342.34875	-974.74481	181.85143	1327.89795	-132.32529	345.59167	108.15595	342.85620	-59.52022	2.67619	-494.52557	327.47629	18.36905	-1223.61206	2.48994	-1.44597
848	7.058	1043.67603	116.91423	1311.19434	-119.88422	76.85271	1343.99072	-976.66986	183.42999	1324.21558	-108.01854	347.25336	112.12640	329.38110	-58.71068	2.63824	-473.55487	332.21658	16.18289	-1237.09814	3.16924	-1.27556
849	7.067	1045.55566	117.27312	1305.26758	-121.80554	78.82614	1345.63428	-978.46844	185.07408	1320.26294	-83.56897	347.83411	115.00597	315.88922	-57.93190	2.68367	-455.99045	337.02423	14.17874	-1250.76306	4.14754	-1.23216
850	7.075	1047.32166	117.65843	1299.67346	-123.46255	80.72856	1347.26721	-980.08752	186.77777	1316.05579	-58.78682	347.16895	116.31076	302.38486	-57.11488	2.78656	-442.37589	341.98730	12.25569	-1264.57495	5.25831	-1.31519
851	7.083	1048.98999	118.10124	1294.48962	-124.79089	82.50818	1348.86877	-981.47803	188.52438	1311.62817	-33.57729	345.24481	115.88631	288.84351	-56.21545	2.92409	-433.21194	347.15109	10.16630	-1278.45679	6.28237	-1.42060
852	7.092	1050.58032	118.63475	1289.78760	-125.76170	84.10844	1350.40466	-982.60223	190.29892	1307.02856	-7.98470	342.30176	114.04932	275.20667	-55.26884	3.06886	-428.84683	352.30426	7.49224	-1292.36572	7.20043	-1.47561
853	7.100	1052.10413	119.28673	1285.64124	-126.39214	85.48842	1351.82629	-983.43927	192.09586	1302.32166	17.87831	338.78113	111.55260	261.46005	-54.32240	3.17894	-429.17133	356.92010	3.90906	-1306.26440	8.06534	-1.44543
854	7.108	1053.55701	120.06017	1282.12549	-126.74364	86.64082	1353.07373	-983.99115	193.92018	1297.58972	43.92403	335.13354	109.27387	247.65143	-53.37434	3.23774	-433.35706	360.40652	-0.27890	-1320.09399	8.83715	-1.31037
855	7.117	1054.92432	120.91679	1279.31177	-126.89919	87.58916	1354.08496	-984.28479	195.78146	1292.93713	70.09669	331.63446	107.78202	233.81525	-52.40996	3.27600	-440.15509	362.55072	-4.03630	-1333.84021	9.51129	-1.11983
856	7.125	1056.19189	121.79430	1277.26514	-126.93126	88.36763	1354.80762	-984.36346	197.68581	1288.49121	96.34554	328.28320	107.03416	219.94464	-51.43814	3.31346	-448.80774	363.71271	-6.48004	-1347.57813	10.26073	-1.01048
857	7.133	1057.35010	122.63774	1276.04395	-126.88431	89.00528	1355.20862	-984.26807	199.62961	1284.39331	122.66151	324.83990	106.41848	206.06134	-50.46924	3.31391	-459.34644	364.50586	-7.64857	-1361.34985	11.22150	-1.04474
858	7.142	1058.39429	123.41289	1275.69629	-126.77467	89.52664	1355.27637	-984.02234	201.59451	1280.78760	149.10747	321.00253	105.15166	192.24536	-49.49124	3.23500	-471.72461	365.33865	-8.11573	-1375.01709	12.24546	-1.02996
859	7.150	1059.32727	124.10316	1276.25122	-126.59792	89.95747	1355.01538	-983.62689	203.54462	1277.81421	175.76073	316.59259	102.72983	178.55804	-48.47789	3.09783	-485.25592	366.31885	-8.33344	-1388.30872	13.05908	-0.58312
860	7.158	1060.15161	124.71678	1277.70984	-126.33896	90.32248	1354.43628	-983.06268	205.42795	1275.59888	202.63985	311.63062	99.12705	164.98569	-47.42154	2.97728	-499.09955	367.44568	-8.50104	-1400.98706	13.51742	0.63957
861	7.167	1060.85120	125.30144	1280.04089	-125.98488	90.63863	1353.54919	-982.30688	207.17575	1274.23401	229.69292	306.29529	94.69754	151.48828	-46.35493	2.92181	-512.80188	368.71411	-8.67939	-1412.98340	13.66215	2.74319
862	7.175	1061.38403	125.92015	1283.18994	-125.53870	90.91086	1352.36584	-981.35754	208.70804	1273.75830	256.83032	300.79156	89.89928	138.05441	-45.31143	2.90797	-526.29596	370.08051	-8.88224	-1424.41345	13.73170	5.53325
863	7.183	1061.69873	126.60191	1287.09314	-125.02255	91.13268	1350.90820	-980.25043	209.94894	1274.14600	283.97687	295.20856	85.00813	124.68152	-44.26607	2.87957	-539.65112	371.47714	-9.09957	-1435.43567	14.04992	8.70499
864	7.192	1061.75574	127.33229	1291.68408	-124.46237	91.29497	1349.20789	-979.04645	210.83624	1275.30896	311.13416	289.52618	80.03164	111.35117	-43.14821	2.80377	-552.90833	372.86816	-9.30459	-1446.10376	14.77637	12.12161
865	7.200	1061.53528	128.08076	1296.89844	-123.87228	91.39825	1347.30054	-977.79932	211.33900	1277.11255	338.39771	283.76703	74.88401	98.04333	-41.91603	2.68820	-566.08136	374.25211	-9.48145	-1456.35913	15.85377	15.85358
866	7.208	1061.03577	128.81245	1302.66919	-123.25838	91.45187	1345.22900	-976.53381	211.48486	1279.40076	365.89362	278.05701	69.57194	84.73996	-40.59308	2.56333	-579.19562	375.63293	-9.63631	-1466.08679	17.20216	20.01570
867	7.217	1060.26611	129.48601	1308.91211	-122.62878	91.46156	1343.04504	-975.24744	211.35730	1282.02466	393.67615	272.51349	64.18649	71.41660	-39.22061	2.45218	-592.27563	377.00116	-9.78187	-1475.09473	18.79848	24.66959
868	7.225	1059.23364	130.06993	1315.52844	-121.99434	91.42349	1340.80164	-973.92694	211.06053	1284.86023	421.65399	267.16510	58.82783	58.06277	-37.82352	2.35893	-605.34265	378.34103	-9.91648	-1483.00012	20.51112	29.84469
869	7.233	1057.93591	130.56792	1322.42712	-121.36917	91.33244	1338.54028	-972.56873	210.68665	1287.81738	449.58643	261.99805	53.57875	44.70581	-36.44629	2.29028	-618.43726	379.63058	-10.03147	-1489.19861	22.06662	35.52108
870	7.242	1056.36646	131.01375	1329.52856	-120.77271	91.19908	1336.28845	-971.19263	210.30524	1290.84229	477.10333	256.99377	48.47636	31.38525	-35.14893	2.26132	-631.59979	380.83594	-10.12815	-1493.00073	23.30357	41.51632
871	7.250	1054.52063	131.43092	1336.75098	-120.22227	91.06621	1334.06201	-969.83765	209.97369	1293.91199	503.72296	252.11368	43.49170	18.10504	-33.94205	2.25158	-644.83789	381.96051	-10.19489	-1493.79504	24.31939	47.40423
872	7.258	1052.40698	131.80614	1344.01038	-119.72356	91.00330	1331.86914	-968.54248	209.74335	1297.02136	528.98315	247.28595	38.55879	4.82013	-32.77672	2.19500	-658.14209	383.07739	-10.19662	-1491.25012	25.36970	52.55631
873	7.267	1050.05750	132.10454	1351.23047	-119.26991	91.07790	1329.71704	-967.32941	209.64598	1300.17139	552.63678	242.40747	33.63667	-8.54419	-31.62056	2.06201	-671.49762	384.23654	-10.13468	-1485.54858	26.74017	56.30543
874	7.275	1047.51733	132.30806	1358.34546	-118.84308	91.33238	1327.62683	-966.20178	209.68195	1303.36365	574.65155	237.40657	28.76432	-22.03442	-30.50008	1.91486	-684.88000	385.36768	-10.08342	-1477.27795	28.65565	58.20333
875	7.283	1044.82507	132.44145	1365.29724	-118.41194	91.77855	1325.64307	-965.14807	209.83347	1306.59912	595.01819	232.30539	24.05238	-35.60986	-29.43306	1.83084	-698.28796	386.36917	-10.10275	-1466.92627	31.18375	58.20641
876	7.292	1042.00806	132.55663	1372.03015	-117.93423	92.40726	1323.82178	-964.14374	210.08865	1309.87622	613.56018	227.17291	19.59669	-49.20648	-28.40781	1.81584	-711.77600	387.25879	-10.14207	-1454.54016	34.19883	56.62914
877	7.300	1039.08643	132.69402	1378.48889	-117.36119	93.21011	1322.21326	-963.15552	210.44469	1313.18396	629.84601	222.09123	15.39310	-62.83691	-27.43552	1.83643	-725.41266	388.13892	-10.10828	-1439.86560	37.47395	54.00474
878	7.308	1036.08130	132.86668	1384.62134	-116.64268	94.19344	1320.85034	-962.15179	210.88815	1316.49915	643.27313	217.21149	11.34757	-76.53320	-26.52333	1.87647	-739.17664	389.05548	-10.00073	-1422.73474	40.80297	50.97826
879	7.317	1033.02368	133.06905	1390.38135	-115.73341	95.36659	1319.74890	-961.11090	211.38480	1319.78845	653.27319	212.72824	7.38349	-90.27148	-25.63777	1.92467	-752.94806	389.97479	-9.90356	-1403.32495	44.06925	48.12746
880	7.325	1029.95862	133.29045	1395.72949	-114.60278	96.72545	1318.91089	-960.02008	211.89783	1323.01819	659.45703	208.79727	3.57895	-104.03253	-24.72787	1.95450	-766.66663	390.86743	-9.87057	-1382.11646	47.27037	45.79943
881	7.333	1026.94104	133.52885	1400.62878	-113.24347	98.25427	1318.32874	-958.86975	212.40485	1326.16602	661.64551	205.60135	0.18218	-117.83508	-23.75061	1.94768	-780.41174	391.75543	-9.88150	-1359.68311	50.47116	44.14596
882	7.342	1024.02869	133.78822	1405.04053	-111.66937	99.92924	1317.99023	-957.65521	212.89444	1329.23059	659.89246	203.40492	-2.57012	-131.68719	-22.71333	1.92203	-794.28308	392.68823	-9.88364	-1336.51416	53.73809	43.22482
883	7.350	1021.27625	134.06218	1408.92700	-109.90492	101.71829	1317.88672	-956.38464	213.36378	1332.22363	654.52252	202.36743	-4.59040	-145.58154	-21.67560	1.91453	-808.29822	393.70013	-9.81207	-1312.90771	57.12223	43.01245
884	7.358	1018.73389	134.33800	1412.26416	-107.97712	103.59479	1318.02161	-955.07965	213.82410	1335.15100	646.07629	202.37607	-5.91326	-159.50287	-20.68556	1.93694	-822.41101	394.76398	-9.62510	-1288.91370	60.62365	43.36531
885	7.367	1016.44928	134.61729	1415.04858	-105.91469	105.55392	1318.41589	-953.76300	214.29205	1338.00244	635.18787	203.13542	-6.66279	-173.39453	-19.77406	1.97679	-836.54675	395.79117	-9.37359	-1264.34729	64.16799	43.97559
886	7.375	1014.47485	134.92021	1417.28918	-103.75572	107.60728	1319.09558	-952.45154	214.77390	1340.75232	622.54254	204.30182	-7.01741	-187.16473	-18.97780	2.04410	-850.62122	396.73795	-9.16880	-1238.89307	67.64811	44.43481
887	7.383	1012.86536	135.27025	1418.99841	-101.55869	109.75534	1320.06775	-951.16809	215.26651	1343.36194	608.86755	205.56241	-7.15590	-200.73004	-18.31239	2.18795	-864.55542	397.67151	-9.08333	-1212.24280	70.93893	44.44955
888	7.392	1011.65826	135.68379	1420.19006	-99.39914	111.96768	1321.30908	-949.95361	215.77536	1345.78369	594.79889	206.74689	-7.23908	-213.98975	-17.76303	2.47990	-878.31238	398.67166	-9.10326	-1184.20410	73.90249	43.98691
889	7.400	1010.85809	136.16609	1420.87817	-97.35282	114.18782	1322.77673	-948.86090	216.32629	1347.96875	580.72467	207.85120	-7.38166	-226.80090	-17.31819	2.99749	-891.98120	399.72729	-9.11618	-1154.76306	76.43497	43.20852
890	7.408	1010.44281	136.70784	1421.06946	-95.48914	116.34468	1324.42505	-947.94165	216.95032	1349.87646	566.77954	208.92664	-7.60565	-239.07471	-16.99706	3.79908	-905.76080	400.78174	-8.99315	-1124.07239	78.47932	42.32992
891	7.417	1010.37775	137.29131	1420.76233	-93.87699	118.35994	1326.21777	-947.23981	217.65015	1351.47827	552.94189	210.00081	-7.84414	-250.84637	-16.84084	4.90358	-919.73523	401.80914	-8.75538	-1092.38281	80.01717	41.54120
892	7.425	1010.62506	137.89549	1419.95349	-92.58200	120.16168	1328.13232	-946.78882	218.38400	1352.75623	539.14807	211.07393	-8.01674	-262.15253	-16.88356	6.30501	-933.77026	402.80988	-8.55593	-1059.97473	81.08198	40.97817
893	7.433	1011.15155	138.48158	1418.64709	-91.65335	121.69710	1330.15015	-946.61102	219.08420	1353.69885	525.37384	212.14917	-8.10414	-272.84705	-17.12346	8.00771	-947.72058	403.79755	-8.46879	-1027.09644	81.73615	40.69640
894	7.442	1011.92822	138.98564	1416.86182	-91.11926	122.93474	1332.24414	-946.72150	219.69174	1354.29919	511.63757	213.24496	-8.15264	-282.56195	-17.50490	10.03510	-961.57300	404.78723	-8.42929	-993.91925	82.02522	40.65163
895	7.450	1012.92181	139.34599	1414.63037	-90.99076	123.87180	1334.37903	-947.13287	220.17804	1354.55640	497.96631	214.35826	-8.22575	-290.84509	-17.98907	12.39043	-975.35938	405.77026	-8.35926	-960.57446	81.97172	40.71655
896	7.458	1014.09528	139.53618	1411.98950	-91.26322	124.54097	1336.51318	-947.85437	220.54190	1354.47229	484.36566	215.47415	-8.33902	-297.40100	-18.70570	15.10002	-989.08093	406.74554	-8.24182	-927.25043	81.59660	40.73484
897	7.467	1015.41669	139.56245	1408.96936	-91.92020	124.98405	1338.60132	-948.89105	220.79913	1354.04565	470.80841	216.58856	-8.44758	-302.11285	-20.04601	18.50523	-1002.73193	407.76300	-8.09640	-894.21667	80.91962	40.57877
898	7.475	1016.86047	139.43584	1405.59058	-92.94022	125.21280	1340.59851	-950.24493	220.97620	1353.27527	457.26746	217.68147	-8.51739	-304.49567	-22.63359	23.53813	-1016.32452	408.88867	-7.94326	-861.74597	79.93795	40.17331
899	7.483	1018.40253	139.15825	1401.87219	-94.29734	125.20648	1342.46973	-951.90991	221.10236	1352.16516	443.73712	218.75735	-8.56903	-303.16327	-27.10431	31.34686	-1029.87683	410.12476	-7.80272	-830.03064	78.62980	39.48016
900	7.492	1020.01978	138.72649	1397.84558	-95.95907	124.93344	1344.19299	-953.86121	221.20245	1350.72705	430.21887	219.87082	-8.64428	-296.47095	-33.70857	42.22010	-1043.41724	411.37421	-7.68689	-799.13245	76.96857	38.47414
901	7.500	1021.69043	138.13469	1393.56165	-97.89214	124.36583	1345.75403	-956.05212	221.29749	1348.97668	416.70752	221.04254	-8.76265	-283.93738	-42.04420	54.84513	-1056.98486	412.54651	-7.56410	-768.99341	74.88934	37.14681
902	7.508	1023.38983	137.38286	1389.08801	-100.06612	123.50018	1347.13965	-958.41754	221.40811	1346.93066	403.18616	222.22568	-8.90824	-266.67865	-51.18745	66.86758	-1070.58630	413.66312	-7.40251	-739.51392	72.26492	35.52226
903	7.517	1025.08875	136.49529	1384.50098	-102.44307	122.37848	1348.34180	-960.88135	221.54764	1344.60461	389.64471	223.35373	-9.04698	-246.47632	-60.12450	76.29037	-1084.19775	414.76038	-7.26800	-710.62555	68.98618	33.64510
904	7.525	1026.75793	135.52403	1379.87976	-104.96367	121.07698	1349.36633	-963.36444	221.70685	1342.01782	376.08936	224.40308	-9.15310	-224.74164	-68.17677	82.43934	-1097.80933	415.80020	-7.28179	-682.33936	65.05567	31.54758
905	7.533	1028.36926	134.52928	1375.30371	-107.54221	119.67842	1350.23315	-965.79083	221.85287	1339.19775	362.52032	225.42616	-9.22958	-202.15143	-75.17126	85.92014	-1111.41125	416.75409	-7.47805	-654.80615	60.57684	29.22830
906	7.542	1029.89612	133.56462	1370.85254	-110.07632	118.26256	1350.97156	-968.09222	221.94461	1336.17822	348.94659	226.48196	-9.30081	-178.81982	-81.30396	87.92245	-1124.97266	417.69034	-7.74868	-628.35425	55.68046	26.64468
907	7.550	1031.32288	132.67488	1366.59839	-112.46989	116.90163	1351.61731	-970.21179	221.95242	1332.98901	335.40063	227.56543	-9.37335	-154.68433	-86.85871	89.50515	-1138.48291	418.71313	-7.93984	-603.48767	50.44790	23.71911
908	7.558	1032.65527	131.88438	1362.59497	-114.65133	115.64194	1352.20007	-972.10278	221.86908	1329.64722	321.89478	228.64578	-9.42601	-129.78497	-92.02464	91.28082	-1151.98572	419.84534	-8.00799	-580.84924	44.87867	20.38517
909	7.567	1033.90857	131.18141	1358.87427	-116.57484	114.49422	1352.73132	-973.73236	221.70203	1326.16138	308.39270	229.70793	-9.43641	-104.29956	-96.87924	93.46661	-1165.55249	421.03232	-8.02629	-561.10773	38.94928	16.66926
910	7.575	1035.08154	130.52739	1355.46008	-118.21141	113.45247	1353.20483	-975.09326	221.45743	1322.54163	294.83630	230.75775	-9.39358	-78.47644	-101.43672	96.01374	-1179.22229	422.19968	-8.05752	-544.82153	32.71029	12.73495
911	7.583	1036.15808	129.87907	1352.38110	-119.53900	112.51796	1353.60706	-976.20380	221.13354	1318.80261	281.18842	231.82355	-9.30136	-52.57349	-105.68665	98.70963	-1192.97253	423.29523	-8.10354	-532.39215	26.34091	8.85713
912	7.592	1037.12427	129.20262	1349.67468	-120.54091	111.70209	1353.91980	-977.09290	220.72128	1314.95752	267.45563	232.91286	-9.18646	-26.74939	-109.58295	101.27202	-1206.78076	424.34705	-8.12576	-524.10693	20.17358	5.35563
913	7.600	1037.97693	128.47978	1347.37939	-121.21552	111.01231	1354.11719	-977.78564	220.21588	1311.01538	253.66087	233.99287	-9.09632	-0.97131	-113.00131	103.39956	-1220.66235	425.43625	-8.05955	-520.17279	14.69798	2.49561
914	7.608	1038.72314	127.71165	1345.53003	-121.58295	110.43732	1354.16858	-978.29651	219.64163	1306.98755	239.80589	235.05025	-9.07251	24.93372	-115.77395	104.80415	-1234.61023	426.60391	-7.87915	-520.59412	10.44137	0.38010
915	7.617	1039.37915	126.91347	1344.15857	-121.67712	109.94453	1354.04736	-978.62817	219.05380	1302.90063	225.89394	236.09631	-9.11353	51.15814	-117.81230	105.26766	-1248.58313	427.82373	-7.66552	-524.93884	7.72436	-1.05657
916	7.625	1039.95789	126.10201	1343.29346	-121.53157	109.49777	1353.74268	-978.77429	218.49826	1298.80920	211.96538	237.11995	-9.17773	77.84113	-119.16200	104.68683	-1262.53845	429.01468	-7.55158	-532.48199	6.50298	-1.93814
917	7.633	1040.45593	125.28645	1342.95813	-121.17187	109.08038	1353.26099	-978.72040	217.98294	1294.80286	198.06596	238.09766	-9.23660	105.04553	-119.94522	103.08755	-1276.41211	430.11133	-7.58235	-542.69293	6.43798	-2.42464
918	7.642	1040.85620	124.46635	1343.16931	-120.61772	108.69847	1352.61597	-978.44550	217.50238	1291.00513	184.20287	239.02933	-9.29467	132.75937	-120.30040	100.62104	-1290.11865	431.16260	-7.64404	-555.10712	7.07984	-2.73781
919	7.650	1041.13989	123.63533	1343.93652	-119.88748	108.36812	1351.81494	-977.92963	217.06403	1287.56091	170.38240	239.96387	-9.35182	160.90552	-120.36443	97.53363	-1303.56494	432.26706	-7.56230	-568.80444	8.00690	-3.03289
920	7.658	1041.28674	122.78493	1345.26538	-119.00035	108.10503	1350.85437	-977.16785	216.67902	1284.61963	156.63576	240.98296	-9.38927	189.36752	-120.27254	94.10841	-1316.65942	433.43799	-7.25559	-582.76038	8.92075	-3.34258
921	7.667	1041.26892	121.90633	1347.15979	-117.97924	107.91757	1349.72168	-976.17603	216.35809	1282.31396	142.97050	242.11700	-9.38912	218.01935	-120.12608	90.57352	-1329.36975	434.60211	-6.74658	-596.55103	9.69932	-3.67904
922	7.675	1041.05505	120.99535	1349.61426	-116.85085	107.80811	1348.40161	-974.98584	216.13547	1280.73889	129.35561	243.28549	-9.34989	246.72116	-119.93819	86.99637	-1341.72705	435.68555	-6.04648	-610.22919	10.35155	-4.04969
923	7.683	1040.62012	120.05049	1352.61023	-115.64088	107.78680	1346.88489	-973.63800	216.08331	1279.93018	115.74724	244.33244	-9.30425	275.33798	-119.65932	83.27292	-1353.75708	436.70700	-5.07533	-623.85254	10.93618	-4.42003
924	7.692	1039.94714	119.06480	1356.11987	-114.37242	107.87495	1345.17786	-972.17737	216.28400	1279.85474	102.11494	245.10342	-9.32433	303.81937	-119.23868	79.22436	-1365.44702	437.75763	-3.70943	-637.40558	11.50664	-4.74088
925	7.700	1039.02527	118.03038	1360.10559	-113.06463	108.09476	1343.30383	-970.64728	216.78439	1280.41760	88.47810	245.55399	-9.47021	332.22412	-118.60895	74.64762	-1376.72546	438.86487	-1.90054	-650.89612	12.06605	-4.98857
926	7.708	1037.84839	116.95152	1364.51660	-111.73018	108.45921	1341.29565	-969.08527	217.58115	1281.48816	74.88982	245.84290	-9.71187	360.66357	-117.68443	69.33395	-1387.46118	439.94586	0.27718	-664.33630	12.57129	-5.16945
927	7.717	1036.41821	115.84605	1369.29456	-110.38107	108.95789	1339.18652	-967.51923	218.63943	1282.93188	61.36201	246.20381	-9.94734	389.26447	-116.45374	63.20264	-1397.52710	440.88470	2.70057	-677.72003	13.00706	-5.30345
928	7.725	1034.74438	114.73109	1374.37952	-109.03793	109.55348	1337.00671	-965.96216	219.90179	1284.63269	47.86220	246.70578	-10.10908	418.16718	-115.03519	56.44769	-1406.83984	441.60760	5.27041	-691.06506	13.41504	-5.41091
929	7.733	1032.84021	113.60524	1379.70996	-107.72916	110.20581	1334.78467	-964.41534	221.27234	1286.50232	34.36832	247.27777	-10.19887	447.52585	-113.58306	49.51157	-1415.29736	442.10864	7.91590	-704.40906	13.83736	-5.50036
930	7.742	1030.71802	112.45012	1385.21863	-106.48335	110.89214	1332.54443	-962.87817	222.61768	1288.47937	20.87126	247.88069	-10.25203	477.41318	-112.13531	42.92064	-1422.62695	442.46136	10.63218	-717.76910	14.30513	-5.55798
931	7.750	1028.39575	111.24364	1390.83557	-105.32639	111.59317	1330.30347	-961.35291	223.80835	1290.52734	7.37485	248.50381	-10.31817	507.61133	-110.57513	37.10963	-1428.25964	442.79004	13.56726	-731.15533	14.86989	-5.56219
932	7.758	1025.89954	109.96489	1396.49414	-104.27934	112.26482	1328.07251	-959.84204	224.76028	1292.63257	-6.09444	249.12961	-10.42591	537.53253	-108.76369	32.31791	-1431.40979	443.13391	16.96527	-744.58429	15.57587	-5.51907
933	7.767	1023.25781	108.60561	1402.13586	-103.35079	112.83185	1325.86072	-958.34680	225.43912	1294.80005	-19.54243	249.79370	-10.55393	566.34229	-106.68203	28.53995	-1431.22607	443.29572	20.79573	-758.05676	16.42303	-5.47307
934	7.775	1020.49792	107.18028	1407.71021	-102.53136	113.20586	1323.68408	-956.86975	225.84949	1297.04529	-33.04359	250.56970	-10.66632	593.08551	-104.40462	25.48018	-1426.78027	442.87671	24.31007	-771.56537	17.37492	-5.46579
935	7.783	1017.64941	105.71043	1413.16687	-101.79744	113.30757	1321.57007	-955.41913	226.03143	1299.38831	-46.66737	251.48093	-10.74872	616.80310	-102.00047	22.65030	-1417.16992	441.50903	26.21924	-785.12231	18.38244	-5.48880
936	7.792	1014.74615	104.21031	1418.45129	-101.11887	113.08583	1319.55664	-954.00647	226.04596	1301.84717	-60.39366	252.46716	-10.80419	636.73346	-99.48553	19.70345	-1401.99780	439.05536	25.64294	-798.74829	19.39953	-5.48968
937	7.800	1011.82434	102.70000	1423.50745	-100.46124	112.52693	1317.68567	-952.63623	225.94824	1304.43030	-74.14319	253.45206	-10.83855	652.49896	-96.78838	16.72460	-1381.93298	435.65656	22.97439	-812.44147	20.38524	-5.41554
938	7.808	1008.91962	101.21275	1428.28125	-99.78200	111.64052	1315.99609	-951.30023	225.77713	1307.12927	-87.86797	254.42279	-10.85388	664.09613	-93.76662	14.15803	-1358.87048	431.64606	19.82097	-826.17255	21.32687	-5.25513
939	7.817	1006.06830	99.76820	1432.72925	-99.02568	110.44125	1314.52087	-949.98145	225.56448	1309.91809	-101.58240	255.39903	-10.84982	671.70514	-90.35249	12.38020	-1335.06738	427.30273	17.87836	-839.91699	22.26262	-5.05369
940	7.825	1003.31171	98.33900	1436.82605	-98.12256	108.95572	1313.29126	-948.65625	225.33640	1312.75940	-115.33605	256.38025	-10.82621	675.48700	-86.68886	11.24726	-1311.42102	422.63599	17.59252	-853.68896	23.23224	-4.87332
941	7.833	1000.69824	96.86613	1440.56116	-96.99290	107.23785	1312.33655	-947.29327	225.10101	1315.61768	-129.16245	257.36798	-10.78165	675.44104	-83.07510	10.16743	-1286.88306	417.47345	18.04066	-867.51794	24.23830	-4.73338
942	7.842	998.27917	95.31560	1443.92395	-95.55975	105.36310	1311.67627	-945.86047	224.84836	1318.46411	-143.05324	258.40097	-10.70201	671.45673	-79.87090	8.77376	-1259.95398	411.66803	18.12823	-881.40454	25.29797	-4.61348
943	7.850	996.10675	93.71013	1446.89258	-93.77315	103.39771	1311.31641	-944.33484	224.56711	1321.27563	-156.98004	259.54083	-10.58165	663.66449	-77.43152	7.31731	-1230.17151	405.18353	17.58890	-895.32489	26.44894	-4.49185
944	7.858	994.23755	92.10625	1449.43042	-91.63783	101.36838	1311.25354	-942.70428	224.25909	1324.03345	-170.86603	260.81128	-10.46412	652.74365	-75.89171	6.24036	-1198.04272	398.15964	16.88251	-909.25818	27.66430	-4.33646
945	7.867	992.73700	90.55128	1451.49780	-89.22741	99.26338	1311.48572	-940.96875	223.93469	1326.72021	-184.50592	262.17017	-10.39110	639.78027	-75.01344	5.64464	-1164.33252	390.94836	16.57368	-923.19745	28.85302	-4.11631
946	7.875	991.67499	89.05934	1453.06836	-86.67297	97.06445	1312.01331	-939.15350	223.59741	1329.31360	-197.58600	263.56311	-10.30673	625.82623	-74.39116	5.32330	-1129.72571	383.97351	16.94546	-937.15143	29.94864	-3.86112
947	7.883	991.11578	87.61586	1454.13257	-84.12959	94.77702	1312.82581	-937.32153	223.23999	1331.78394	-209.86722	264.99323	-10.09083	611.59973	-73.74783	5.07624	-1094.75818	377.48883	17.96483	-951.12988	30.93038	-3.63989
948	7.892	991.10870	86.19951	1454.68713	-81.74509	92.44109	1313.89001	-935.56287	222.84830	1334.09570	-221.48956	266.53821	-9.65603	597.46436	-73.00285	4.84352	-1059.66785	371.46692	19.42155	-965.11249	31.80396	-3.47314
949	7.900	991.67780	84.80846	1454.72095	-79.64660	90.13585	1315.15649	-933.96906	222.40710	1336.20715	-233.33405	268.38309	-8.81812	583.52631	-72.18044	4.63786	-1024.31372	365.72675	21.04999	-979.05548	32.59922	-3.31742
950	7.908	992.81219	83.47554	1454.21033	-77.93935	87.97870	1316.57373	-932.61658	221.91696	1338.07642	-247.14093	270.92816	-6.89457	569.73364	-71.32161	4.46937	-988.43066	360.15991	22.59803	-992.92761	33.35802	-3.12963
951	7.917	994.46484	82.25639	1453.12781	-76.70673	86.10056	1318.09021	-931.56201	221.41641	1339.66663	-264.74072	274.78906	-2.40867	555.99487	-70.43362	4.34098	-952.00037	354.83066	23.93078	-1006.72058	34.13697	-2.91813
952	7.925	996.55878	81.19966	1451.45740	-76.00176	84.61452	1319.64929	-930.84650	220.98175	1340.94739	-286.15125	280.54178	6.65954	542.27380	-69.48912	4.27322	-915.35266	349.92316	25.07280	-1020.46027	35.00146	-2.72486
953	7.933	998.99658	80.32570	1449.20520	-75.83558	83.59705	1321.19214	-930.50903	220.69501	1341.89233	-307.80557	288.42194	21.93274	528.58771	-68.49373	4.29462	-878.95587	345.65530	26.09050	-1034.19165	35.96803	-2.56535
954	7.942	1001.67218	79.62263	1446.39697	-76.18082	83.06735	1322.67029	-930.59314	220.60913	1342.48035	-323.37256	298.17627	43.20887	514.95593	-67.52521	4.37861	-843.10101	342.16284	26.94886	-1047.90308	36.98530	-2.40878
955	7.950	1004.48425	79.05144	1443.07214	-76.98713	82.97809	1324.05725	-931.13745	220.73224	1342.69922	-327.80377	309.02365	67.41930	501.38678	-66.63786	4.40229	-807.74194	339.40302	27.50319	-1061.51953	37.99432	-2.24422
956	7.958	1007.35327	78.54692	1439.27612	-78.18951	83.24695	1325.35498	-932.15607	221.03333	1342.54736	-320.87897	319.85651	89.60141	487.89362	-65.79369	4.23129	-772.62073	337.26242	27.64248	-1075.00525	38.95848	-2.13393
957	7.967	1010.23682	78.02547	1435.05176	-79.70741	83.80573	1326.58643	-933.61652	221.47174	1342.02917	-306.25153	329.74603	105.91035	474.47290	-64.97733	3.88078	-737.53351	335.74066	27.41509	-1088.41443	39.84865	-2.13918
958	7.975	1013.13403	77.41515	1430.42871	-81.45264	84.61348	1327.77844	-935.43689	222.02661	1341.15161	-287.71524	338.27820	115.77186	461.09131	-64.25011	3.53079	-702.50415	334.93759	26.97680	-1101.82092	40.65577	-2.21306
959	7.983	1016.07520	76.68854	1425.42334	-83.35010	85.63283	1328.94910	-937.50671	222.70529	1339.92419	-267.17285	345.44818	121.19836	447.74500	-63.59294	3.33066	-667.76202	334.93909	26.44157	-1115.23450	41.39639	-2.22706
960	7.992	1019.10138	75.86525	1420.05237	-85.35023	86.82014	1330.10828	-939.71167	223.53650	1338.36121	-245.17059	351.41089	124.72572	434.45734	-62.85951	3.25815	-633.59155	335.77271	25.81170	-1128.61462	42.09000	-2.11112
961	8.000	1022.24011	74.98006	1414.34888	-87.42679	88.14381	1331.26660	-941.94824	224.55396	1336.47998	-222.01758	356.31561	128.05000	421.18933	-61.98628	3.21949	-600.21558	337.43204	25.02037	-1141.95789	42.76498	-1.93112
962	8.008	1025.49084	74.05127	1408.36780	-89.57084	89.59621	1332.43970	-944.13257	225.77881	1334.29590	-198.24457	360.25024	131.76465	407.86032	-61.09178	3.18544	-567.78467	339.89841	23.99695	-1155.31506	43.46406	-1.80521
963	8.017	1028.82336	73.08092	1402.17920	-91.78014	91.17877	1333.64282	-946.20612	227.21417	1331.81897	-174.38158	363.28003	135.69534	394.45383	-60.29628	3.15883	-536.43329	343.13489	22.71096	-1168.71375	44.20002	-1.78224
964	8.025	1032.18494	72.07237	1395.86218	-94.04443	92.87282	1334.88208	-948.13556	228.85413	1329.05481	-150.55870	365.47363	139.37373	381.00586	-59.58415	3.10809	-506.38196	347.11691	21.18546	-1182.13965	44.93964	-1.82651
965	8.033	1035.51550	71.04021	1389.50574	-96.33659	94.62816	1336.15295	-949.90979	230.68750	1326.00757	-126.46156	366.84497	142.32047	367.52087	-58.87059	3.01026	-478.04218	351.84808	19.46369	-1195.59082	45.66071	-1.86642
966	8.042	1038.76624	70.00471	1383.21313	-98.61038	96.38747	1337.44849	-951.53839	232.68149	1322.68079	-101.66965	367.33505	144.10170	353.99072	-58.09816	2.90692	-452.04938	357.35223	17.59040	-1209.08911	46.38541	-1.83859
967	8.050	1041.90503	68.98170	1377.09924	-100.79734	98.11575	1338.76721	-953.04413	234.76956	1319.07800	-75.99214	366.88501	144.36407	340.45020	-57.25963	2.86965	-429.22180	363.75220	15.62391	-1222.64990	47.15354	-1.73298
968	8.058	1044.90894	67.99147	1371.27771	-102.80618	99.79292	1340.11084	-954.44171	236.87570	1315.20410	-49.52855	365.50586	142.96576	326.93774	-56.37495	2.91250	-410.43661	371.25854	13.57757	-1236.27002	47.99685	-1.60451
969	8.067	1047.75623	67.06898	1365.85303	-104.53680	101.37897	1341.47559	-955.71826	238.95554	1311.06824	-22.49425	363.33148	140.15349	313.44861	-55.46634	2.96662	-396.46008	379.91254	11.32267	-1249.93555	48.91444	-1.51708
970	8.075	1050.42078	66.25174	1360.92053	-105.90793	102.79906	1342.84558	-956.83319	241.00848	1306.69043	4.96678	360.59659	136.55750	299.94751	-54.55305	2.97272	-387.82074	389.32458	8.58329	-1263.64514	49.86190	-1.48836
971	8.083	1052.87585	65.56717	1356.56030	-106.88426	103.97302	1344.18848	-957.73712	243.05588	1302.11182	32.80086	357.49103	132.84283	286.39075	-53.62833	2.96068	-384.62408	398.63599	5.09154	-1277.42163	50.79800	-1.49328
972	8.092	1055.09937	65.03358	1352.83252	-107.48750	104.86261	1345.45166	-958.39124	245.11945	1297.40466	60.92760	354.02301	129.28470	272.75586	-52.64168	2.99972	-386.20056	406.71378	0.97448	-1291.27332	51.72373	-1.49241
973	8.100	1057.07520	64.66350	1349.78577	-107.78123	105.49124	1346.56519	-958.77710	247.21259	1292.67871	89.17690	350.02893	125.68114	259.06683	-51.56714	3.10232	-391.10382	412.59106	-2.97520	-1305.16821	52.66723	-1.46654
974	8.108	1058.78979	64.45891	1347.46411	-107.84069	105.92622	1347.45850	-958.89862	249.33435	1288.08044	117.37077	345.31161	121.62344	245.35684	-50.47057	3.20093	-398.10693	416.04156	-5.82656	-1319.06152	53.64587	-1.43034
975	8.117	1060.23010	64.40187	1345.90430	-107.72823	106.24562	1348.08032	-958.77667	251.46786	1283.77759	145.44173	339.75226	116.82873	231.61746	-49.44539	3.21666	-407.11972	417.74146	-7.35671	-1332.88574	54.63032	-1.38319
976	8.125	1061.38123	64.45192	1345.13098	-107.48502	106.50806	1348.40759	-958.43970	253.58652	1279.93372	173.43770	333.34723	111.32961	217.83542	-48.49818	3.13992	-418.44009	418.68726	-8.02257	-1346.53052	55.56806	-1.24351
977	8.133	1062.22351	64.55812	1345.15259	-107.14142	106.73294	1348.43738	-957.91608	255.65720	1276.68713	201.41087	326.22937	105.46269	204.04330	-47.55006	3.04049	-431.56348	419.52362	-8.31599	-1359.88989	56.43577	-0.82998
978	8.142	1062.73425	64.67560	1345.95764	-106.73187	106.89832	1348.17249	-957.23053	257.63565	1274.14331	229.33290	318.62555	99.64358	190.28888	-46.52795	2.98607	-445.43134	420.45404	-8.47683	-1372.90100	57.23431	0.09223
979	8.150	1062.89453	64.76657	1347.51440	-106.29166	106.96675	1347.61621	-956.40637	259.46594	1272.37317	257.13873	310.73676	94.08392	176.60345	-45.42398	2.96187	-459.29791	421.50665	-8.59361	-1385.52527	57.99177	1.69344
980	8.158	1062.69409	64.79366	1349.77588	-105.84387	106.91870	1346.77698	-955.47620	261.08786	1271.40747	284.82532	302.66748	88.71625	163.00964	-44.29836	2.92095	-472.93323	422.70026	-8.72214	-1397.71704	58.78391	3.97787
981	8.167	1062.13196	64.72832	1352.68262	-105.39935	106.75734	1345.67371	-954.49664	262.44080	1271.22986	312.47961	294.45099	83.33607	149.52063	-43.19054	2.85301	-486.36597	424.02408	-8.91242	-1409.41956	59.67208	6.82621
982	8.175	1061.21680	64.56032	1356.16333	-104.96587	106.49438	1344.33630	-953.54797	263.46582	1271.77271	340.23730	286.07748	77.74701	136.12885	-42.04390	2.76144	-499.66956	425.40976	-9.16967	-1420.59961	60.65673	10.11932
983	8.183	1059.96423	64.28819	1360.14502	-104.55503	106.14302	1342.80359	-952.70367	264.11823	1272.92529	368.24347	277.50494	71.83066	122.78522	-40.80603	2.65870	-512.90222	426.79333	-9.42754	-1431.27148	61.74627	13.79410
984	8.192	1058.39355	63.91472	1364.55615	-104.18463	105.71498	1341.11926	-951.99402	264.38928	1274.55652	396.60663	268.74707	65.60886	109.41486	-39.52467	2.57568	-526.11487	428.14825	-9.60569	-1441.45264	62.99351	17.84421
985	8.200	1056.52466	63.46228	1369.31885	-103.87503	105.21370	1339.32373	-951.39734	264.32178	1276.54138	425.31348	259.96063	59.28434	95.99255	-38.27045	2.53440	-539.33679	429.45303	-9.70411	-1451.08984	64.41673	22.32493
986	8.208	1054.37952	62.97441	1374.34497	-103.64251	104.63791	1337.44934	-950.85718	264.00146	1278.78015	454.17114	251.38608	53.17341	82.56036	-37.03560	2.53061	-552.54102	430.71680	-9.79713	-1460.01123	65.94794	27.30744
987	8.217	1051.98193	62.48949	1379.54565	-103.49190	104.00221	1335.52734	-950.30786	263.52975	1281.20569	482.84735	243.22800	47.54556	69.16150	-35.76381	2.53471	-565.67993	432.00775	-9.93277	-1467.89819	67.48606	32.79338
988	8.225	1049.35754	62.02472	1384.84009	-103.41314	103.35512	1333.59717	-949.69635	263.00543	1283.78271	510.94879	235.54478	42.47762	55.81039	-34.44215	2.51024	-578.77026	433.37006	-10.08221	-1474.23694	68.95908	38.71201
989	8.233	1046.53394	61.58224	1390.15491	-103.39063	102.76933	1331.70239	-948.99420	262.51700	1286.50146	538.06409	228.19907	37.83566	42.50732	-33.10045	2.43968	-591.88171	434.76440	-10.18218	-1478.27124	70.35081	44.91390
990	8.242	1043.54248	61.15443	1395.42627	-103.41630	102.31041	1329.87756	-948.20013	262.12860	1289.36841	563.81335	221.03519	33.40255	29.24182	-31.76851	2.33390	-605.03644	436.11243	-10.20990	-1479.08887	71.72565	50.96946
991	8.250	1040.41406	60.72516	1400.60449	-103.48909	102.01042	1328.14075	-947.33759	261.86987	1292.39380	587.91742	214.07451	29.02692	15.98987	-30.48924	2.22786	-618.18994	437.34668	-10.21126	-1476.02332	73.24450	55.97033
992	8.258	1037.17114	60.28163	1405.65063	-103.60168	101.86038	1326.50281	-946.44452	261.73886	1295.57813	610.21625	207.41022	24.72052	2.70593	-29.30762	2.16027	-631.33795	438.44849	-10.23181	-1469.08630	75.13972	58.84838
993	8.267	1033.83167	59.83528	1410.52502	-103.72540	101.82442	1324.97852	-945.55426	261.70331	1298.90381	630.64227	201.06265	20.68187	-10.66089	-28.22099	2.14691	-644.58398	439.46930	-10.24032	-1458.85449	77.62385	59.18223
994	8.275	1030.42041	59.42752	1415.18225	-103.80371	101.86942	1323.59045	-944.68365	261.70810	1302.33728	649.14514	195.05180	17.18128	-24.12231	-27.18610	2.16646	-658.02783	440.48212	-10.17801	-1445.95947	80.75312	57.49847
995	8.283	1026.97314	59.10907	1419.57959	-103.75867	101.98940	1322.36731	-943.83295	261.70212	1305.83850	665.53943	189.49411	14.37063	-37.65283	-26.16504	2.17192	-671.64063	441.50372	-10.05476	-1430.81909	84.36875	54.64273
996	8.292	1023.53180	58.90746	1423.68652	-103.50496	102.20528	1321.33997	-942.99194	261.66296	1309.36572	679.37122	184.58614	12.15403	-51.23499	-25.14842	2.13718	-685.32751	442.49469	-9.93654	-1413.68567	88.19935	51.31593
997	8.300	1020.13904	58.82054	1427.47827	-102.96931	102.54556	1320.53418	-942.14502	261.60046	1312.88049	689.93280	180.57053	10.16202	-64.86554	-24.16115	2.09133	-699.02209	443.43066	-9.86769	-1394.83264	92.01429	48.28329
998	8.308	1016.83765	58.84425	1430.92334	-102.10916	103.03493	1319.96106	-941.27399	261.54889	1316.35205	696.47333	177.71649	7.87444	-78.53040	-23.23317	2.08463	-712.67310	444.34210	-9.84621	-1374.75977	95.70493	46.33333
999	8.317	1013.66949	58.98628	1433.98657	-100.92019	103.69966	1319.61719	-940.35883	261.55267	1319.75806	698.53931	176.18356	4.93692	-92.21765	-22.33611	2.12881	-726.23755	445.29306	-9.85864	-1354.05908	99.27459	45.75816
1000	8.325	1010.67236	59.24898	1436.64392	-99.43343	104.56184	1319.48938	-939.37878	261.64798	1323.08044	696.30737	175.80103	1.47381	-105.94159	-21.37938	2.19327	-739.74707	446.32330	-9.87798	-1333.00952	102.75869	46.17455
1001	8.333	1007.87982	59.62086	1438.88770	-97.70431	105.62199	1319.56274	-938.31750	261.84961	1326.30273	690.68781	176.07257	-1.92632	-119.71033	-20.31114	2.25169	-753.36646	447.39520	-9.83900	-1311.46716	106.16813	46.92526
1002	8.342	1005.32501	60.08447	1440.72083	-95.79305	106.86156	1319.82910	-937.17316	262.14120	1329.41187	682.88641	176.52544	-4.57475	-133.49658	-19.20901	2.30173	-767.24866	448.43353	-9.71405	-1289.11108	109.50353	47.52662
1003	8.350	1003.04498	60.61984	1442.14539	-93.75173	108.25711	1320.29382	-935.96503	262.47275	1332.40125	673.63379	177.03198	-6.14241	-147.27405	-18.21417	2.34080	-781.30261	449.43359	-9.56544	-1265.67346	112.75271	47.79638
1004	8.358	1001.08649	61.20247	1443.15125	-91.63043	109.77769	1320.96924	-934.73212	262.78320	1335.26453	662.96124	177.71820	-6.82847	-161.01459	-17.39188	2.35941	-795.35132	450.44818	-9.44485	-1241.01062	115.84074	47.75768
1005	8.367	999.50574	61.80449	1443.71704	-89.48561	111.37741	1321.85889	-933.52264	263.03976	1337.98364	650.77100	178.65143	-7.06563	-174.63464	-16.71909	2.38411	-809.43323	451.46878	-9.34083	-1215.06348	118.62402	47.52010
1006	8.375	998.35876	62.40523	1443.82324	-87.37778	113.00340	1322.95203	-932.38190	263.25797	1340.53088	637.36530	179.73787	-7.17897	-188.02258	-16.16469	2.50617	-823.62994	452.43811	-9.23572	-1187.80579	120.96003	47.19548
1007	8.383	997.68903	62.99422	1443.46057	-85.36948	114.60545	1324.22803	-931.34906	263.48178	1342.87866	623.35205	180.84776	-7.32060	-201.09448	-15.71896	2.82882	-837.82593	453.35724	-9.11790	-1159.26660	122.76385	46.84845
1008	8.392	997.51843	63.55754	1442.63135	-83.52998	116.13145	1325.66211	-930.46027	263.74710	1345.00598	609.25262	181.91858	-7.52394	-213.77509	-15.39185	3.40067	-851.89429	454.27405	-8.97848	-1129.56067	123.99581	46.50612
1009	8.400	997.84100	64.07204	1441.34473	-81.93772	117.52158	1327.22681	-929.75061	264.06433	1346.89856	595.29919	182.95514	-7.76052	-225.99841	-15.23158	4.22653	-865.85358	455.21667	-8.83030	-1098.85657	124.64362	46.19631
1010	8.408	998.62604	64.50810	1439.61218	-80.67244	118.72104	1328.89136	-929.25433	264.41620	1348.54492	581.50592	183.98114	-7.98476	-237.73254	-15.29562	5.31005	-879.74060	456.19708	-8.69609	-1067.36084	124.74044	45.96362
1011	8.417	999.82813	64.82774	1437.44397	-79.80305	119.69865	1330.62378	-929.00775	264.76395	1349.93311	567.81329	185.00182	-8.14765	-248.92810	-15.55495	6.65103	-893.53680	457.22717	-8.58712	-1035.30811	124.36164	45.85703
1012	8.425	1001.39807	64.98273	1434.84656	-79.38010	120.44444	1332.39612	-929.05463	265.06229	1351.04675	554.16669	186.02661	-8.22322	-259.46204	-15.89525	8.23387	-907.22119	458.30896	-8.48920	-1002.90680	123.58779	45.88276
1013	8.433	1003.29016	64.92021	1431.82312	-79.42935	120.95778	1334.18921	-929.44519	265.26764	1351.86328	540.54639	187.09196	-8.24787	-269.22809	-16.26979	10.08869	-920.79932	459.41605	-8.38098	-970.31940	122.46787	45.97325
1014	8.442	1005.46356	64.60597	1428.38062	-79.94504	121.24472	1335.98938	-930.22168	265.34225	1352.35596	526.96808	188.21243	-8.29864	-278.28455	-16.79308	12.39343	-934.31873	460.47266	-8.27938	-937.71198	120.99415	46.02809
1015	8.450	1007.88025	64.05690	1424.53528	-80.89538	121.30777	1337.77930	-931.40302	265.25992	1352.50183	513.44922	189.34186	-8.41789	-286.70612	-17.74405	15.60363	-947.87183	461.41132	-8.21096	-905.27869	119.15003	45.95082
1016	8.458	1010.50269	63.33919	1420.31445	-82.23629	121.13182	1339.53320	-932.97949	265.01367	1352.28760	499.97424	190.43524	-8.56916	-293.93701	-19.65587	20.64213	-961.50470	462.27249	-8.16513	-873.20477	116.98612	45.64606
1017	8.467	1013.28918	62.52901	1415.75635	-83.91615	120.69431	1341.22083	-934.91748	264.62827	1351.70813	486.50079	191.51709	-8.68544	-298.20892	-23.27742	28.73310	-975.14465	463.17041	-8.13537	-841.63513	114.56916	45.04397
1018	8.475	1016.18927	61.67641	1410.90601	-85.87599	119.98965	1342.81555	-937.16266	264.15820	1350.76440	473.01428	192.63217	-8.75557	-297.12390	-29.12617	40.42500	-988.70239	464.18158	-8.12780	-810.67743	111.87461	44.12318
1019	8.483	1019.14600	60.79556	1405.81030	-88.05988	119.03587	1344.30188	-939.64044	263.66336	1349.46533	459.55078	193.77211	-8.82301	-289.33447	-37.01396	54.57609	-1002.19110	465.31320	-8.08981	-780.39917	108.80355	42.87660
1020	8.492	1022.10492	59.88690	1400.51575	-90.42493	117.86409	1345.67468	-942.26105	263.18143	1347.83386	446.13452	194.89326	-8.92199	-275.52643	-46.05367	68.64983	-1015.68036	466.53275	-7.92470	-750.82166	105.28739	41.26808
1021	8.500	1025.02454	58.96732	1395.07410	-92.93692	116.51265	1346.93591	-944.93335	262.70920	1345.90906	432.73407	195.97360	-9.04248	-257.66895	-55.13612	80.24913	-1029.19519	467.79327	-7.62288	-721.96301	101.31167	39.23742
1022	8.508	1027.87927	58.07372	1389.54895	-95.56152	115.02646	1348.09448	-947.57910	262.20923	1343.73901	419.31372	197.03674	-9.14446	-237.64117	-63.48396	88.42677	-1042.70630	469.01968	-7.32255	-693.89008	96.85366	36.75007
1023	8.517	1030.65308	57.24309	1384.01770	-98.26015	113.45552	1349.16309	-950.14099	261.64072	1341.36670	405.87634	198.12326	-9.21231	-216.53040	-70.87590	93.74480	-1056.19348	470.14474	-7.18106	-666.70618	91.86648	33.83543
1024	8.525	1033.33350	56.49115	1378.56885	-100.98659	111.85040	1350.15015	-952.58667	260.97916	1338.82031	392.42084	199.24619	-9.26229	-194.70764	-77.48894	97.44646	-1069.68018	471.20740	-7.21038	-640.56274	86.30653	30.57235
1025	8.533	1035.91370	55.80229	1373.29932	-103.68635	110.25508	1351.05664	-954.90582	260.21606	1336.11194	378.91046	200.39334	-9.30889	-172.20361	-83.61130	100.66476	-1083.19910	472.28552	-7.31268	-615.75696	80.14765	27.04884
1026	8.542	1038.39453	55.14771	1368.30652	-106.29982	108.70184	1351.88232	-957.09967	259.35205	1333.24280	365.32410	201.53812	-9.37465	-149.01239	-89.44529	104.06377	-1096.74255	473.36298	-7.44116	-592.79871	73.41962	23.33811
1027	8.550	1040.77930	54.52333	1363.67590	-108.76007	107.20610	1352.63184	-959.16864	258.39609	1330.20435	351.69330	202.63278	-9.47778	-125.20630	-95.04318	107.81201	-1110.30591	474.38525	-7.62638	-572.35992	66.22750	19.51685
1028	8.558	1043.07031	53.96037	1359.46594	-110.98949	105.76154	1353.31409	-961.10706	257.36829	1326.98169	338.05219	203.64835	-9.59342	-100.94019	-100.32724	111.74455	-1123.95129	475.35538	-7.86754	-555.14575	58.71888	15.68996
1029	8.567	1045.26855	53.49216	1355.71045	-112.91355	104.34677	1353.93738	-962.90033	256.28638	1323.56482	324.37958	204.61676	-9.67337	-76.42780	-105.18740	115.58833	-1137.73572	476.33191	-8.08659	-541.76166	51.10403	11.95057
1030	8.575	1047.37109	53.11971	1352.43237	-114.48500	102.94270	1354.49976	-964.52319	255.15030	1319.95508	310.61957	205.60423	-9.68559	-51.87909	-109.58243	119.09323	-1151.62964	477.36829	-8.20600	-532.63483	43.71648	8.33304
1031	8.583	1049.37000	52.81346	1349.65015	-115.69563	101.54649	1354.98743	-965.94391	253.94803	1316.16406	296.74261	206.65158	-9.63323	-27.38641	-113.52081	122.02546	-1165.58765	478.44467	-8.22159	-527.96008	36.98631	4.88146
1032	8.592	1051.25610	52.53714	1347.37561	-116.56882	100.17767	1355.38184	-967.13165	252.67383	1312.21777	282.76788	207.72650	-9.55737	-2.85004	-116.97797	124.15115	-1179.61060	479.51416	-8.17540	-527.61096	31.35322	1.79946
1033	8.600	1053.02136	52.26595	1345.61780	-117.13948	98.87395	1355.66418	-968.06085	251.33347	1308.16541	268.74487	208.75775	-9.50054	21.96283	-119.87624	125.27532	-1193.71021	480.60413	-8.09368	-531.03711	27.17010	-0.54091
1034	8.608	1054.65698	51.98843	1344.38354	-117.43652	97.67186	1355.81543	-968.71564	249.93436	1304.08618	254.71577	209.73105	-9.46982	47.27734	-122.15628	125.28254	-1207.88147	481.75708	-7.98417	-537.33777	24.57384	-1.88655
1035	8.617	1056.15100	51.69049	1343.67639	-117.48244	96.58357	1355.81531	-969.09320	248.48270	1300.09167	240.66985	210.70547	-9.45248	73.19849	-123.86284	124.15369	-1222.09692	482.90509	-7.88421	-545.80353	23.42953	-2.42205
1036	8.625	1057.48755	51.34969	1343.49707	-117.30518	95.59091	1355.64380	-969.20428	246.99142	1296.31702	226.56487	211.74594	-9.43764	99.70129	-125.13869	121.97757	-1236.28528	483.94812	-7.85441	-556.37128	23.39529	-2.64184
1037	8.633	1058.64954	50.96204	1343.84521	-116.94341	94.66313	1355.28577	-969.06921	245.47559	1292.90186	212.42845	212.83636	-9.42822	126.69223	-126.17023	118.97010	-1250.33887	484.91583	-7.89654	-569.00104	24.01884	-2.87717
1038	8.642	1059.61450	50.55853	1344.71960	-116.44133	93.77924	1354.73108	-968.71417	243.94391	1289.97180	198.37422	213.86633	-9.45265	154.05725	-127.14587	115.44859	-1264.16174	485.93399	-7.91875	-582.91394	24.88352	-3.15013
1039	8.650	1060.35071	50.17247	1346.11816	-115.84400	92.92946	1353.97083	-968.17206	242.40237	1287.62378	184.48592	214.78824	-9.52061	181.68671	-128.19635	111.71062	-1277.67334	487.08844	-7.77680	-597.08246	25.74538	-3.44254
1040	8.658	1060.82056	49.80382	1348.03845	-115.19237	92.10561	1353.00073	-967.48425	240.86456	1285.91504	170.74352	215.71323	-9.57157	209.48239	-129.32469	107.88022	-1290.77783	488.34796	-7.33966	-611.00452	26.53016	-3.79935
1041	8.667	1060.99109	49.42995	1350.47327	-114.51180	91.30653	1351.82422	-966.69543	239.36755	1284.85876	157.06099	216.75461	-9.53473	237.33740	-130.38626	103.84407	-1303.40234	489.56354	-6.56716	-624.66174	27.23997	-4.20388
1042	8.675	1060.84167	49.02769	1353.40527	-113.80718	90.54854	1350.44824	-965.84247	237.98395	1284.42725	143.38676	217.87186	-9.42884	265.14795	-131.19543	99.33519	-1315.55566	490.59232	-5.51002	-638.16077	27.87715	-4.57400
1043	8.683	1060.36731	48.57861	1356.80530	-113.07474	89.85916	1348.88330	-964.94861	236.80655	1284.56152	129.76808	218.89261	-9.35266	292.87427	-131.67558	94.08495	-1327.31689	491.41702	-4.21267	-651.57538	28.43332	-4.85213
1044	8.692	1059.57764	48.07811	1360.62781	-112.31369	89.26625	1347.14758	-964.02661	235.91174	1285.18298	116.27116	219.63670	-9.39379	320.56348	-131.87317	87.93970	-1338.77539	492.08331	-2.65714	-664.93738	28.92231	-5.02706
1045	8.700	1058.49365	47.53160	1364.80554	-111.52735	88.79242	1345.26611	-963.08545	235.33145	1286.20520	102.88264	220.07841	-9.56639	348.32666	-131.85063	80.89091	-1349.93726	492.62326	-0.77275	-678.25262	29.38557	-5.11156
1046	8.708	1057.13977	46.93864	1369.25891	-110.72726	88.44777	1343.26465	-962.13226	235.04575	1287.54541	89.54079	220.40344	-9.81259	376.33273	-131.64148	73.04329	-1360.66504	493.12839	1.54647	-691.52380	29.86106	-5.14002
1047	8.717	1055.53369	46.30490	1373.91455	-109.94269	88.22533	1341.16968	-961.17303	234.99188	1289.13574	76.20995	220.82156	-10.05815	404.76837	-131.34634	64.62412	-1370.75391	493.72406	4.34812	-704.77271	30.37121	-5.16970
1048	8.725	1053.68481	45.65631	1378.70923	-109.21971	88.10184	1339.00745	-960.21887	235.08002	1290.92529	62.90034	221.36868	-10.25394	433.73688	-131.17360	56.02118	-1380.03101	494.33966	7.47794	-718.02008	30.93941	-5.23792
1049	8.733	1051.59875	45.01717	1383.58057	-108.60699	88.03902	1336.79822	-959.29089	235.20743	1292.87415	49.62459	221.98416	-10.36868	463.18896	-131.30113	47.75331	-1388.30029	494.74728	10.69000	-731.26294	31.58089	-5.31800
1050	8.742	1049.28259	44.39339	1388.46411	-108.13696	87.98512	1334.55566	-958.41296	235.27429	1294.94824	36.35515	222.65443	-10.41150	492.92316	-131.71820	40.35905	-1395.16174	494.86826	13.96773	-744.49426	32.27171	-5.34585
1051	8.750	1046.74915	43.78587	1393.30371	-107.81478	87.87508	1332.29395	-957.59869	235.20444	1297.12024	23.05788	223.38617	-10.45133	522.58856	-132.19936	34.22078	-1399.93091	494.69702	17.53428	-757.72278	32.98101	-5.28992
1052	8.758	1044.01843	43.19453	1398.05835	-107.61777	87.63171	1330.04199	-956.84766	234.95709	1299.37585	9.72896	224.16287	-10.54598	551.62610	-132.45415	29.40940	-1401.75928	494.00732	21.47981	-770.97003	33.73412	-5.19528
1053	8.767	1041.11401	42.59845	1402.70215	-107.49651	87.17760	1327.84241	-956.14600	234.52502	1301.71570	-3.62430	224.97499	-10.67828	579.21533	-132.33591	25.65639	-1399.78296	492.42355	25.40432	-784.25781	34.58324	-5.15066
1054	8.775	1038.05847	41.95088	1407.22412	-107.38178	86.45811	1325.74011	-955.46741	233.92508	1304.14929	-16.99889	225.83658	-10.78791	604.34656	-131.93907	22.48032	-1393.19263	489.69183	28.39673	-797.58752	35.52846	-5.18746
1055	8.783	1034.87756	41.21483	1411.62195	-107.20714	85.45215	1323.77637	-954.78149	233.18207	1306.68335	-30.40660	226.76950	-10.83438	626.00256	-131.57413	19.47477	-1381.36511	485.77063	29.45126	-810.94427	36.50849	-5.23201
1056	8.792	1031.60205	40.39828	1415.88525	-106.93158	84.15582	1321.98865	-954.06445	232.31378	1309.30798	-43.88042	227.75920	-10.82524	643.38336	-131.59100	16.59910	-1364.15027	480.71317	28.08496	-824.33148	37.47514	-5.19568
1057	8.800	1028.26331	39.54448	1419.98535	-106.53680	82.56450	1320.40735	-953.29785	231.32922	1311.99573	-57.43993	228.74234	-10.79306	656.07880	-132.11081	14.15897	-1342.25171	474.64648	24.83366	-837.77924	38.45419	-5.08436
1058	8.808	1024.89294	38.69279	1423.88062	-106.00357	80.67789	1319.05518	-952.46039	230.23892	1314.71228	-71.06960	229.68469	-10.76288	664.07098	-132.98584	12.44060	-1317.47021	467.95450	21.26967	-851.31885	39.48071	-4.96957
1059	8.817	1021.52747	37.84843	1427.52600	-105.29643	78.51820	1317.95239	-951.52710	229.06131	1317.42554	-84.75511	230.62933	-10.75347	667.59827	-133.95630	11.30897	-1292.14282	461.14447	19.13162	-864.95117	40.51916	-4.88372
1060	8.825	1018.21454	36.98842	1430.87646	-104.36874	76.13223	1317.11804	-950.47516	227.81171	1320.10876	-98.50252	231.62091	-10.77049	666.99109	-134.65663	10.22636	-1267.62354	454.34119	19.02641	-878.64490	41.51989	-4.79038
1061	8.833	1015.01581	36.09749	1433.89307	-103.17766	73.57175	1316.56946	-949.28784	226.48776	1322.74207	-112.29617	232.63283	-10.78636	662.55365	-134.70145	8.83432	-1243.40649	447.18237	20.10037	-892.38525	42.49152	-4.63547
1062	8.842	1012.00458	35.18735	1436.54602	-101.70068	70.87680	1316.31982	-947.95392	225.08484	1325.30969	-126.08782	233.63443	-10.75985	654.60486	-134.05620	7.36287	-1218.05188	439.26697	21.07432	-906.18628	43.47417	-4.40815
1063	8.850	1009.25684	34.28224	1438.81519	-99.94993	68.07748	1316.37549	-946.47015	223.62030	1327.79382	-139.84201	234.66635	-10.68134	643.71387	-133.08508	6.25321	-1190.56958	430.57092	21.34391	-920.03650	44.49603	-4.15532
1064	8.858	1006.84406	33.39674	1440.68774	-97.98033	65.20052	1316.73254	-944.85291	222.11746	1330.17261	-153.54070	235.76956	-10.57761	630.81989	-132.12186	5.64040	-1160.82397	421.43878	21.11404	-933.87445	45.56177	-3.94094
1065	8.867	1004.83234	32.52129	1442.15674	-95.89102	62.26299	1317.37122	-943.15228	220.57489	1332.42188	-167.12851	236.92644	-10.45081	616.94690	-131.23997	5.37227	-1129.23816	412.23862	20.89167	-947.65350	46.64320	-3.79363
1066	8.875	1003.27606	31.62651	1443.21704	-93.81454	59.26746	1318.25439	-941.44843	218.97336	1334.51599	-180.45277	238.12958	-10.22743	602.83588	-130.38272	5.25054	-1096.46509	403.14978	21.04162	-961.40875	47.69073	-3.68079
1067	8.883	1002.20569	30.69173	1443.85986	-91.88571	56.22381	1319.32947	-939.82806	217.30420	1336.42664	-193.26894	239.41385	-9.80734	588.85638	-129.49765	5.11930	-1063.15112	394.26157	21.68362	-975.19995	48.67257	-3.53803
1068	8.892	1001.61877	29.72417	1444.07324	-90.21119	53.18604	1320.54126	-938.36591	215.58102	1338.12329	-205.38181	240.80310	-9.14142	575.08472	-128.56000	4.89474	-1029.71851	385.65338	22.76216	-989.02240	49.59888	-3.34407
1069	8.900	1001.48090	28.74503	1443.85400	-88.86792	50.26222	1321.84888	-937.12292	213.83688	1339.57617	-216.90164	242.33456	-8.19087	561.42590	-127.57310	4.60763	-996.29828	377.32935	24.07405	-1002.82007	50.50231	-3.14730
1070	8.908	1001.73584	27.77303	1443.21216	-87.91898	47.57863	1323.23145	-936.15100	212.12405	1340.75879	-228.51773	244.17017	-6.76851	547.76135	-126.58482	4.37071	-962.87610	369.21698	25.35244	-1016.55072	51.38979	-2.99886
1071	8.917	1002.32178	26.82677	1442.16187	-87.41560	45.23876	1324.67725	-935.49408	210.51311	1341.64856	-241.52039	246.65805	-4.33132	534.04510	-125.65718	4.26789	-929.52185	361.28345	26.43837	-1030.23975	52.24583	-2.90343
1072	8.925	1003.18365	25.92317	1440.71155	-87.38018	43.31842	1326.17126	-935.19067	209.07454	1342.22717	-257.11810	250.29573	0.17620	520.31683	-124.79111	4.27424	-896.48676	353.60806	27.28901	-1043.96313	53.09028	-2.84101
1073	8.933	1004.27277	25.07018	1438.86548	-87.79582	41.86697	1327.69385	-935.27515	207.85211	1342.47986	-275.10165	255.55319	8.19737	506.65311	-123.92062	4.28994	-864.01270	346.33606	27.84434	-1057.73804	53.97700	-2.77324
1074	8.942	1005.54352	24.26784	1436.62915	-88.61416	40.88694	1329.22119	-935.77264	206.85170	1342.39941	-292.81696	262.63327	21.04309	493.08267	-123.00716	4.23710	-832.09143	339.58295	28.02405	-1071.47766	54.91508	-2.64118
1075	8.950	1006.95471	23.51122	1434.01697	-89.76801	40.32309	1330.72656	-936.68964	206.04767	1341.98962	-305.70691	271.37128	38.98471	479.56363	-122.11067	4.10750	-800.47784	333.38559	27.82728	-1085.09753	55.83273	-2.42657
1076	8.958	1008.47363	22.78751	1431.05396	-91.18349	40.08866	1332.18799	-938.00787	205.39662	1341.26428	-309.80734	281.19321	60.25683	466.05087	-121.30994	3.93632	-768.86066	327.73459	27.34661	-1098.61047	56.66181	-2.21806
1077	8.967	1010.08087	22.07706	1427.77234	-92.79100	40.10677	1333.59766	-939.68359	204.85161	1340.24243	-304.32315	291.15527	81.19267	452.52844	-120.57697	3.75540	-737.02087	322.62534	26.70464	-1112.09106	57.42072	-2.15060
1078	8.975	1011.76831	21.36092	1424.20544	-94.53286	40.32650	1334.95764	-941.65161	204.37881	1338.94421	-291.53625	300.30780	98.18484	438.98813	-119.82863	3.58986	-704.93335	318.07489	25.99614	-1125.58813	58.15682	-2.23747
1079	8.983	1013.53131	20.62526	1420.38269	-96.37006	40.71272	1336.26831	-943.83240	203.97266	1337.38672	-274.44180	308.08978	109.79664	425.45453	-119.05437	3.47737	-672.75244	314.10556	25.24878	-1139.09534	58.87606	-2.31932
1080	8.992	1015.36798	19.86487	1416.32715	-98.28673	41.24112	1337.52722	-946.13885	203.64844	1335.58118	-255.04192	314.38278	117.03977	411.97949	-118.29240	3.43813	-640.69092	310.70831	24.41727	-1152.59668	59.59467	-2.24570
1081	9.000	1017.28430	19.08592	1412.06091	-100.28363	41.90040	1338.73193	-948.48700	203.41562	1333.53186	-234.32178	319.36670	122.05990	398.55530	-117.54460	3.44228	-608.94952	307.84549	23.42423	-1166.10059	60.36185	-2.05224
1082	9.008	1019.28741	18.29907	1407.61060	-102.36254	42.68222	1339.88037	-950.80878	203.26321	1331.23645	-212.76289	323.32739	126.72185	385.11395	-116.77275	3.44722	-577.77948	305.48608	22.21917	-1179.61316	61.17846	-1.89643
1083	9.017	1021.37463	17.50969	1403.01086	-104.51355	43.56547	1340.97412	-953.06146	203.17270	1328.68713	-190.65532	326.47974	131.95227	371.61523	-115.95163	3.44363	-547.55396	303.62244	20.81207	-1193.11279	61.98879	-1.87576
1084	9.025	1023.53113	16.71611	1398.30957	-106.71489	44.51044	1342.02380	-955.22736	203.14017	1325.87598	-168.22928	328.89642	137.78146	358.06580	-115.10664	3.43085	-518.75269	302.27106	19.23419	-1206.58411	62.76487	-1.95344
1085	9.033	1025.73267	15.90804	1393.56909	-108.93890	45.47203	1343.04822	-957.30481	203.18082	1322.79834	-145.64621	330.53192	143.72255	344.49167	-114.26634	3.37497	-491.90259	301.48511	17.49837	-1220.06873	63.53092	-2.02104
1086	9.042	1027.94812	15.07278	1388.85498	-111.14611	46.42793	1344.06653	-959.29352	203.30753	1319.45520	-122.93829	331.29059	149.17783	330.93018	-113.40263	3.25371	-467.53973	301.39526	15.64511	-1233.64539	64.32142	-2.00136
1087	9.050	1030.14075	14.21730	1384.22424	-113.27437	47.38905	1345.09460	-961.18506	203.51105	1315.85315	-100.03142	331.08374	153.65271	317.40582	-112.47995	3.12686	-446.23392	302.18951	13.74314	-1247.34448	65.14617	-1.89789
1088	9.058	1032.27661	13.38019	1379.72192	-115.24698	48.37396	1346.14331	-962.95612	203.77069	1312.00696	-76.83345	329.82947	156.75368	303.88605	-111.52693	3.08868	-428.61795	303.99976	11.78859	-1261.12634	65.99088	-1.77746
1089	9.067	1034.34106	12.61089	1375.39111	-116.99505	49.37042	1347.21509	-964.56378	204.07123	1307.93994	-53.30246	327.48151	158.17186	290.29327	-110.61325	3.16684	-415.33765	306.82236	9.65004	-1274.94727	66.84527	-1.71269
1090	9.075	1036.34131	11.93420	1371.28528	-118.46743	50.31790	1348.29626	-965.95251	204.39806	1303.68396	-29.45296	324.11456	157.79138	276.58310	-109.77072	3.31723	-406.92822	310.44635	7.10491	-1288.80505	67.70196	-1.71025
1091	9.083	1038.29272	11.34464	1367.46936	-119.62542	51.13385	1349.35242	-967.07324	204.73077	1299.27869	-5.29651	319.93219	155.81277	262.76788	-108.94583	3.47607	-403.61316	314.33121	3.92405	-1302.72437	68.55570	-1.71496
1092	9.092	1040.20776	10.82893	1364.01196	-120.44489	51.76126	1350.33118	-967.89758	205.05161	1294.77795	19.20702	315.22260	152.74095	248.87268	-108.04743	3.59170	-405.03912	317.66898	0.12487	-1316.71338	69.44166	-1.69754
1093	9.100	1042.08862	10.37653	1360.97876	-120.93071	52.18842	1351.17542	-968.41901	205.35867	1290.26050	44.12480	310.29620	149.19591	234.91852	-107.03967	3.64268	-410.20459	319.80743	-3.69173	-1330.73230	70.39634	-1.67719
1094	9.108	1043.91919	9.98465	1358.42810	-121.12124	52.43399	1351.83923	-968.64685	205.66678	1285.83508	69.50862	305.31335	145.60811	220.92859	-105.95807	3.63097	-417.98465	320.74768	-6.62001	-1344.71655	71.37533	-1.67263
1095	9.117	1045.66492	9.67772	1356.40991	-121.07187	52.52549	1352.29553	-968.60065	205.98611	1281.63611	95.36931	300.19727	142.00497	206.92426	-104.86705	3.56498	-427.86884	321.15201	-8.28181	-1358.62537	72.28718	-1.68017
1096	9.125	1047.28699	9.49628	1354.96826	-120.83223	52.49049	1352.53296	-968.30432	206.30225	1277.80627	121.64854	294.78595	138.05479	192.92371	-103.84279	3.47031	-439.76691	321.70801	-9.00698	-1372.43213	73.05648	-1.63701
1097	9.133	1048.75330	9.44728	1354.14063	-120.43652	52.35671	1352.54907	-967.77881	206.58134	1274.47986	148.23912	288.95990	133.30241	178.95395	-102.93355	3.38714	-453.15320	322.60376	-9.27549	-1386.05359	73.62811	-1.36959
1098	9.142	1050.03870	9.48219	1353.95117	-119.91237	52.14552	1352.34241	-967.04010	206.78183	1271.77295	175.06898	282.63196	127.43498	165.06097	-102.09059	3.32386	-467.05841	323.71082	-9.36524	-1399.31641	73.99461	-0.64534
1099	9.150	1051.11841	9.53076	1354.40503	-119.28802	51.86179	1351.90881	-966.10913	206.85602	1269.77734	202.14534	275.75848	120.43560	151.30478	-101.20122	3.24407	-480.82263	324.93243	-9.39725	-1412.04749	74.21848	0.68612
1100	9.158	1051.97021	9.54959	1355.49426	-118.58556	51.49556	1351.23901	-965.02515	206.74841	1268.54810	229.52177	268.38757	112.55330	137.72009	-100.19730	3.13029	-494.37268	326.20251	-9.48531	-1424.19519	74.36982	2.62174
1101	9.167	1052.58191	9.53004	1357.20190	-117.81691	51.03811	1350.32336	-963.85028	206.39331	1268.09106	257.25226	260.64227	104.15820	124.25922	-99.08762	3.02668	-507.86954	327.44675	-9.72923	-1435.81189	74.46278	5.06909
1102	9.175	1052.95239	9.47148	1359.49561	-116.98969	50.49689	1349.16223	-962.65643	205.72391	1268.36267	285.36987	252.66898	95.60080	110.82831	-97.88911	2.97497	-521.37793	328.68256	-10.07672	-1446.93921	74.50396	7.94121
1103	9.183	1053.08289	9.37773	1362.32227	-116.10899	49.89484	1347.77100	-961.50287	204.69885	1269.27869	313.88983	244.61136	87.12645	97.38507	-96.58002	2.93702	-534.83215	329.99600	-10.35850	-1457.56323	74.57517	11.20359
1104	9.192	1052.97180	9.27486	1365.61267	-115.17555	49.25676	1346.17480	-960.41919	203.32788	1270.73083	342.80273	236.57967	78.87036	83.93903	-95.18774	2.85182	-548.13055	331.42325	-10.46063	-1467.63831	74.80616	14.88269
1105	9.200	1052.61792	9.19928	1369.29272	-114.19040	48.59841	1344.40784	-959.39581	201.68243	1272.60645	372.04773	228.66696	70.92925	70.51001	-93.83568	2.74525	-561.23560	332.91681	-10.42269	-1477.05701	75.25501	19.04095
1106	9.208	1052.02551	9.16667	1373.28967	-113.15898	47.92665	1342.51245	-958.38849	199.88080	1274.80457	401.52826	221.01642	63.41148	57.14075	-92.59560	2.69038	-574.22827	334.37646	-10.39950	-1485.58960	75.83724	23.73801
1107	9.217	1051.20557	9.16357	1377.53271	-112.09043	47.24531	1340.53259	-957.34375	198.04974	1277.24023	431.13977	213.77942	56.41549	43.86804	-91.40448	2.69186	-587.24512	335.73376	-10.50417	-1492.86145	76.40441	28.96557
1108	9.225	1050.17017	9.16513	1381.95105	-110.99963	46.56453	1338.50427	-956.22455	196.29236	1279.84534	460.71832	206.95367	49.98610	30.65778	-90.18837	2.69234	-600.37451	337.00040	-10.70297	-1498.32739	76.84359	34.57615
1109	9.233	1048.93054	9.15385	1386.47620	-109.90918	45.90292	1336.45105	-955.01929	194.68234	1282.56885	489.97455	200.31827	44.07705	17.42395	-88.95905	2.64945	-613.62598	338.20355	-10.88115	-1501.29150	77.06701	40.28790
1110	9.242	1047.50146	9.12035	1391.04663	-108.84695	45.27237	1334.38354	-953.73956	193.26608	1285.38489	518.51599	193.62354	38.58123	4.09485	-87.76457	2.56471	-626.95178	339.34451	-10.96087	-1501.11304	77.03516	45.70610
1111	9.250	1045.90308	9.05969	1395.60876	-107.84149	44.66935	1332.30676	-952.41693	192.05432	1288.29663	545.92889	186.82376	33.43314	-9.33179	-86.61427	2.46465	-640.28943	340.44440	-10.93806	-1497.53345	76.83973	50.31010
1112	9.258	1044.15247	8.98045	1400.11340	-106.91385	44.09241	1330.23108	-951.09595	191.01807	1291.32153	571.84650	180.04155	28.65603	-22.78467	-85.47549	2.36806	-653.62146	341.54822	-10.85619	-1490.80212	76.68075	53.51903
1113	9.267	1042.26147	8.91000	1404.51013	-106.06435	43.56421	1328.18066	-949.82007	190.10194	1294.46777	595.95959	173.39978	24.33233	-36.21826	-84.32289	2.28164	-666.98248	342.64917	-10.77505	-1481.38086	76.72700	54.87417
1114	9.275	1040.24780	8.88155	1408.74744	-105.26220	43.13210	1326.19446	-948.61383	189.24745	1297.72668	617.93927	166.97147	20.54219	-49.67102	-83.17026	2.20815	-680.39893	343.66647	-10.73133	-1469.49390	76.98670	54.23004
1115	9.283	1038.14868	8.91412	1412.77820	-104.44765	42.85225	1324.31738	-947.47589	188.41342	1301.07202	637.31873	160.83441	17.23739	-63.19226	-82.05450	2.13538	-693.88464	344.53046	-10.71562	-1455.03357	77.31034	51.89371
1116	9.292	1036.01526	9.00067	1416.56104	-103.54842	42.77503	1322.58960	-946.38470	187.58517	1304.45557	653.47235	155.15247	14.14626	-76.78979	-81.00650	2.05318	-707.48401	345.28983	-10.69588	-1437.95300	77.51508	48.71568
1117	9.300	1033.89758	9.11946	1420.05530	-102.50056	42.93770	1321.04199	-945.30640	186.77344	1307.81763	665.73541	150.16762	10.89068	-90.44269	-80.04185	1.99515	-721.22302	346.10553	-10.64934	-1418.74268	77.51682	45.95998
1118	9.308	1031.83643	9.25938	1423.21875	-101.26180	43.35796	1319.69812	-944.20032	186.00687	1311.11121	673.55121	146.07895	7.24519	-104.11127	-79.14273	2.00588	-735.04688	347.06473	-10.58986	-1398.42493	77.40696	44.71624
1119	9.317	1029.86450	9.42528	1426.01172	-99.81126	44.03040	1318.57837	-943.02722	185.31619	1314.31799	676.60956	142.98709	3.32069	-117.78198	-78.24469	2.05948	-748.87720	348.07361	-10.55910	-1377.91956	77.40897	45.15778
1120	9.325	1028.01123	9.62106	1428.39929	-98.13994	44.93440	1317.70032	-941.75757	184.72089	1317.43909	675.04413	140.93486	-0.45258	-131.50775	-77.28947	2.09427	-762.70410	349.02783	-10.55324	-1357.36267	77.70866	46.47595
1121	9.333	1026.31335	9.83890	1430.35217	-96.24346	46.04319	1317.07813	-940.37354	184.23309	1320.47131	669.55713	139.88980	-3.56993	-145.34485	-76.27982	2.11452	-776.59094	349.93829	-10.51526	-1336.08960	78.31696	47.66714
1122	9.342	1024.82104	10.06863	1431.84595	-94.12663	47.32249	1316.72559	-938.87189	183.85553	1323.39783	661.14893	139.70018	-5.73892	-159.26373	-75.26350	2.15941	-790.59143	350.82098	-10.43104	-1313.20349	79.06605	48.25359
1123	9.350	1023.59467	10.31203	1432.85583	-91.81498	48.73323	1316.65918	-937.27411	183.57004	1326.20850	650.60193	140.14107	-6.97983	-173.14758	-74.30502	2.22238	-804.67078	351.64679	-10.34512	-1288.09998	79.70786	48.28400
1124	9.358	1022.69720	10.58241	1433.35645	-89.35909	50.24371	1316.89258	-935.62646	183.34979	1328.90771	638.37842	140.99040	-7.54339	-186.86353	-73.47708	2.28742	-818.72375	352.45166	-10.27858	-1260.62195	80.04029	48.00251
1125	9.367	1022.18628	10.89133	1433.32959	-86.82642	51.83627	1317.42493	-933.98688	183.17233	1331.49426	624.96765	142.06496	-7.74203	-200.31702	-72.83958	2.39706	-832.67944	353.34708	-10.20305	-1230.96753	79.94720	47.67632
1126	9.375	1022.10352	11.23611	1432.76855	-84.29280	53.49353	1318.23364	-932.41699	183.01303	1333.94775	610.99957	143.23088	-7.82557	-213.45129	-72.42970	2.65493	-846.56836	354.39249	-10.08114	-1199.54651	79.37228	47.53041
1127	9.383	1022.46826	11.60391	1431.67236	-81.84158	55.16820	1319.27942	-930.97729	182.85056	1336.23315	596.96313	144.39218	-7.95633	-226.20929	-72.28256	3.18504	-860.45618	355.55530	-9.90403	-1166.85693	78.32128	47.65769
1128	9.392	1023.28320	11.98549	1430.04138	-79.56339	56.77634	1320.52197	-929.71887	182.67996	1338.31165	583.02246	145.48985	-8.19106	-238.49133	-72.40306	4.05622	-874.34021	356.77264	-9.69652	-1133.36987	76.84927	47.98790
1129	9.400	1024.54077	12.37251	1427.87781	-77.54683	58.23260	1321.93481	-928.67981	182.50313	1340.14917	569.13898	146.53395	-8.46813	-250.16467	-72.72231	5.23263	-888.18335	357.97186	-9.50682	-1099.41553	74.98756	48.35961
1130	9.408	1026.21777	12.74019	1425.19055	-75.86430	59.48435	1323.50281	-927.88843	182.31119	1341.71863	555.25745	147.59471	-8.68071	-261.10504	-73.18269	6.65804	-902.00854	359.08524	-9.39836	-1065.13538	72.69494	48.60241
1131	9.417	1028.27209	13.04759	1421.99475	-74.56503	60.51265	1325.20630	-927.37054	182.08293	1342.99939	541.38025	148.72141	-8.78035	-271.16571	-73.81453	8.35600	-915.86316	360.10242	-9.40207	-1030.54004	69.89283	48.57108
1132	9.425	1030.65173	13.25519	1418.30774	-73.67936	61.31605	1327.01440	-927.15540	181.79605	1343.97559	527.55194	149.89598	-8.79787	-280.14319	-74.64140	10.37295	-929.75586	361.04785	-9.46430	-995.63336	66.52070	48.16494
1133	9.433	1033.30811	13.33900	1414.14832	-73.22748	61.89873	1328.89380	-927.27124	181.43079	1344.63367	513.80481	151.07468	-8.80909	-287.90057	-75.64568	12.71454	-943.66522	361.92816	-9.48063	-960.51624	62.57728	47.34372
1134	9.442	1036.19800	13.29799	1409.53357	-73.22133	62.26315	1330.81348	-927.73492	180.96918	1344.96021	500.13995	152.23257	-8.88100	-294.45801	-76.92467	15.49025	-957.53229	362.77856	-9.39145	-925.39636	58.13982	46.11207
1135	9.450	1039.27490	13.15271	1404.47620	-73.65468	62.40594	1332.73853	-928.54700	180.40829	1344.94397	486.55505	153.36948	-9.00371	-299.65491	-78.85704	19.25194	-971.27985	363.70062	-9.22688	-890.51105	53.30010	44.49468
1136	9.458	1042.48560	12.92886	1398.98547	-74.49438	62.32201	1334.62720	-929.69812	179.77640	1344.57788	473.05463	154.49783	-9.10549	-302.44885	-82.09189	25.14773	-984.90100	364.78015	-9.05075	-856.04456	48.07977	42.53534
1137	9.467	1045.78040	12.64264	1393.07336	-75.68764	62.00582	1336.43408	-931.17432	179.12451	1343.86047	459.62958	155.63632	-9.15373	-300.76825	-87.25080	34.28101	-998.47125	365.99774	-8.89830	-822.06824	42.44630	40.29118
1138	9.475	1049.11987	12.30737	1386.75842	-77.17754	61.44731	1338.11902	-932.94867	178.49646	1342.79834	446.23944	156.80215	-9.19774	-292.71838	-94.49500	46.50296	-1012.02380	367.27051	-8.77372	-788.54541	36.34461	37.82383
1139	9.483	1052.47083	11.94461	1380.07202	-78.91388	60.63690	1339.65833	-934.97119	177.90916	1341.40625	432.84259	157.97824	-9.30386	-278.14362	-103.29706	59.96598	-1025.48853	368.53912	-8.66076	-755.42786	29.68559	35.22163
1140	9.492	1055.79980	11.57841	1373.06775	-80.85339	59.57646	1341.04932	-937.17090	177.35579	1339.70691	419.43262	159.12210	-9.47556	-258.68713	-112.63519	72.11929	-1038.83960	369.76437	-8.52995	-722.75641	22.40360	32.59963
1141	9.500	1059.06555	11.22768	1365.82861	-82.95121	58.28318	1342.29907	-939.46295	176.81372	1337.72864	406.01135	160.22310	-9.65080	-236.44128	-121.51134	81.18903	-1052.19775	370.92035	-8.36577	-690.69556	14.51801	30.05205
1142	9.508	1062.21875	10.92458	1358.46033	-85.15669	56.79102	1343.41760	-941.75757	176.24997	1335.50061	392.55499	161.30986	-9.76996	-212.82922	-129.35507	86.86823	-1065.68542	372.03033	-8.20406	-659.52301	6.08978	27.62380
1143	9.517	1065.20837	10.73701	1351.08203	-87.41582	55.15143	1344.42273	-943.97272	175.62549	1333.04700	379.03809	162.42444	-9.83435	-188.41803	-136.06232	89.99001	-1079.29016	373.08768	-8.15170	-629.63342	-2.80852	25.29778
1144	9.525	1067.99133	10.74583	1343.82092	-89.67104	53.42451	1345.34021	-946.04327	174.89536	1330.38538	365.48462	163.58966	-9.89238	-163.25684	-141.83521	91.78384	-1092.91431	373.98706	-8.33503	-601.59460	-12.05306	22.96655
1145	9.533	1070.53638	10.99834	1336.81384	-91.85685	51.66510	1346.19397	-947.92084	174.01617	1327.52917	351.97095	164.76941	-9.97796	-137.27344	-146.99541	93.29233	-1106.46558	374.73035	-8.73289	-576.14209	-21.44806	20.45033
1146	9.542	1072.82507	11.49524	1330.20007	-93.89488	49.91347	1346.99768	-949.57263	172.96066	1324.49084	338.54736	165.90347	-10.07189	-110.49854	-151.81606	95.13180	-1119.93311	375.54712	-9.10446	-554.01312	-30.76226	17.61073
1147	9.550	1074.85242	12.20755	1324.10559	-95.69358	48.19797	1347.74963	-950.98492	171.71677	1321.28418	325.17554	166.97736	-10.12109	-83.11121	-156.40332	97.49105	-1133.40063	376.61194	-9.21871	-535.79358	-39.76464	14.44700
1148	9.558	1076.63000	13.08655	1318.63367	-97.15742	46.55083	1348.43518	-952.16064	170.28633	1317.92407	311.77563	168.00604	-10.09900	-55.40332	-160.67664	100.21510	-1146.92114	377.87115	-9.09118	-521.90527	-48.18612	11.05137
1149	9.567	1078.18359	14.06471	1313.86377	-98.21017	45.01086	1349.03223	-953.10913	168.69833	1314.42749	298.28448	168.99765	-10.02834	-27.65759	-164.47501	102.94497	-1160.44507	379.21078	-8.90204	-512.61401	-55.68268	7.54904
1150	9.575	1079.54248	15.06665	1309.85132	-98.82231	43.60571	1349.51782	-953.83655	167.00525	1310.81982	284.67261	169.98415	-9.93832	0.03174	-167.69331	105.30044	-1173.94153	380.53830	-8.77404	-508.00220	-61.89809	4.17304
1151	9.583	1080.73523	16.02382	1306.62952	-99.01688	42.34729	1349.87219	-954.34363	165.25659	1307.13843	270.95905	171.01601	-9.84819	27.80017	-170.29697	106.98077	-1187.49060	381.73749	-8.71813	-507.88922	-66.56117	1.30357
1152	9.592	1081.78687	16.87834	1304.22217	-98.84754	41.23787	1350.07654	-954.62653	163.47498	1303.43738	257.19781	172.07996	-9.79276	55.83868	-172.25427	107.74574	-1201.20056	382.72784	-8.71691	-511.73010	-69.57377	-0.72296
1153	9.600	1082.70825	17.58563	1302.65540	-98.37378	40.26370	1350.10950	-954.68134	161.65076	1299.79626	243.43105	173.09674	-9.80905	84.24237	-173.55237	107.41318	-1215.06445	383.55734	-8.76176	-518.82465	-71.06587	-1.83815
1154	9.608	1083.49475	18.12990	1301.95361	-97.64806	39.39437	1349.95374	-954.50574	159.75641	1296.32666	229.67729	174.01326	-9.89459	113.03729	-174.26495	105.93358	-1228.92847	384.38397	-8.83201	-528.73370	-71.33940	-2.27918
1155	9.617	1084.13635	18.54352	1302.12305	-96.71360	38.59753	1349.60376	-954.09778	157.76736	1293.16333	215.96272	174.85327	-9.99328	142.24225	-174.53952	103.44008	-1242.60889	385.35294	-8.85976	-541.03381	-70.78844	-2.46751
1156	9.625	1084.61938	18.89761	1303.14087	-95.60792	37.85435	1349.06360	-953.45715	155.67548	1290.44653	202.32155	175.70723	-10.02900	171.86719	-174.53383	100.19448	-1256.00232	386.49225	-8.71218	-554.74689	-69.87181	-2.74862
1157	9.633	1084.91638	19.25523	1304.96289	-94.36311	37.16763	1348.33801	-952.59399	153.49208	1288.30151	188.74690	176.67543	-9.97801	201.90210	-174.39651	96.49429	-1269.10437	387.69476	-8.24805	-568.73376	-68.98602	-3.18088
1158	9.642	1084.98474	19.63902	1307.54248	-93.00450	36.55592	1347.42444	-951.53522	151.25078	1286.81726	175.18758	177.77658	-9.88985	232.30249	-174.26775	92.60202	-1281.94775	388.78580	-7.39481	-582.48499	-68.27766	-3.63402
1159	9.650	1084.77490	20.04446	1310.83569	-91.55769	36.03860	1346.31458	-950.32153	149.01465	1286.03357	161.59206	178.90240	-9.82930	262.96448	-174.21210	88.64720	-1294.48901	389.62762	-6.14454	-596.04736	-67.67293	-4.02423
1160	9.658	1084.24072	20.46159	1314.79797	-90.05524	35.62675	1345.00781	-948.99963	146.87500	1285.93445	147.93056	179.88045	-9.83831	293.76318	-174.16312	84.55077	-1306.63074	390.17572	-4.51713	-609.52856	-67.09225	-4.36640
1161	9.667	1083.35144	20.87473	1319.38501	-88.53256	35.32082	1343.52271	-947.61310	144.93637	1286.44800	134.22771	180.58243	-9.93378	324.65115	-174.00475	80.09087	-1318.32092	390.49448	-2.54499	-622.95648	-66.54322	-4.67748
1162	9.675	1082.09436	21.26025	1324.55273	-87.02004	35.11087	1341.89160	-946.19714	143.29056	1287.45569	120.56749	180.99667	-10.10526	355.68015	-173.67676	75.04749	-1329.49927	390.74426	-0.21805	-636.34155	-66.05489	-4.93080
1163	9.683	1080.46667	21.59592	1330.25244	-85.53780	34.98421	1340.14600	-944.78320	141.98549	1288.81702	107.02467	181.26653	-10.31333	386.93820	-173.18698	69.30959	-1340.01038	391.09735	2.54809	-649.69531	-65.63462	-5.09457
1164	9.692	1078.46973	21.86731	1336.42249	-84.09353	34.93460	1338.30933	-943.40344	141.01218	1290.40027	93.60616	181.60336	-10.51427	418.52151	-172.57143	62.93552	-1349.65088	391.58856	5.76142	-663.03430	-65.26537	-5.17291
1165	9.700	1076.11121	22.06915	1342.98621	-82.69310	34.95511	1336.40210	-942.08643	140.31697	1292.10730	80.24861	182.09970	-10.70094	450.52689	-171.82263	56.17851	-1358.24658	392.03278	9.19135	-676.36853	-64.89171	-5.20487
1166	9.708	1073.40576	22.21213	1349.85925	-81.36081	35.02128	1334.44934	-940.85138	139.81906	1293.88330	66.87474	182.71214	-10.87472	482.96811	-170.87173	49.48941	-1365.52832	392.20026	12.58659	-689.68878	-64.42670	-5.24556
1167	9.717	1070.37451	22.32054	1356.96008	-80.14334	35.08246	1332.47986	-939.70886	139.42249	1295.71545	53.45808	183.39996	-11.00536	515.63110	-169.67192	43.44642	-1370.85291	392.02002	16.03648	-702.99408	-63.80988	-5.33373
1168	9.725	1067.04651	22.40607	1364.21753	-79.08517	35.06372	1330.51807	-938.66089	139.03365	1297.62134	40.00591	184.17508	-11.07945	547.95520	-168.22176	38.50578	-1373.15698	391.41864	19.79045	-716.30945	-63.06308	-5.44000
1169	9.733	1063.45728	22.44986	1371.57458	-78.20170	34.87941	1328.57910	-937.69525	138.57890	1299.63428	26.51187	185.03426	-11.11450	579.02423	-166.51643	34.68950	-1371.22144	390.10809	23.60571	-729.66522	-62.25135	-5.48921
1170	9.742	1059.64136	22.41907	1378.98486	-77.48196	34.44992	1326.67224	-936.78473	138.01254	1301.78796	12.96553	185.92757	-11.11353	607.73364	-164.56213	31.50867	-1363.97290	387.76276	26.44673	-743.08148	-61.40170	-5.45486
1171	9.750	1055.63074	22.29909	1386.40125	-76.90947	33.71028	1324.81360	-935.89716	137.32016	1304.10693	-0.63487	186.82158	-11.09205	633.08282	-162.41592	28.24685	-1350.78442	384.29504	27.07739	-756.56750	-60.50221	-5.37808
1172	9.758	1051.45642	22.11137	1393.77100	-76.46761	32.61801	1323.03259	-935.00616	136.51440	1306.60339	-14.29349	187.73218	-11.09805	654.41876	-160.21622	24.45436	-1331.91211	379.83640	25.13936	-770.13159	-59.54188	-5.30661
1173	9.767	1047.15125	21.90031	1401.03931	-76.12919	31.15698	1321.36218	-934.08862	135.62112	1309.27307	-27.99307	188.67577	-11.14343	671.48206	-158.20090	20.26441	-1308.85437	374.58801	21.72443	-783.78284	-58.52466	-5.25033
1174	9.775	1042.75208	21.70367	1408.15588	-75.85181	29.32852	1319.82788	-933.11359	134.66563	1312.09302	-41.69223	189.63586	-11.18357	684.22717	-156.63689	16.23959	-1284.02063	368.76807	18.75496	-797.50635	-57.46696	-5.19134
1175	9.783	1038.30127	21.54089	1415.07495	-75.58003	27.15170	1318.44897	-932.03693	133.66663	1315.02527	-55.38478	190.59325	-11.18036	692.57581	-155.68437	12.95397	-1259.35730	362.49896	17.45288	-811.26752	-56.39163	-5.11471
1176	9.792	1033.84595	21.42509	1421.75244	-75.24339	24.67810	1317.24915	-930.81274	132.63507	1318.02490	-69.10297	191.56386	-11.13758	696.33923	-155.25955	10.63618	-1235.00488	355.65387	17.41195	-825.05505	-55.33680	-5.00748
1177	9.800	1029.43542	21.37045	1428.14380	-74.75619	21.99146	1316.26099	-929.41052	131.56813	1321.04980	-82.86485	192.57861	-11.08196	695.38257	-154.97659	9.06179	-1209.65735	348.01501	17.40979	-838.87238	-54.34261	-4.86015
1178	9.808	1025.12061	21.38391	1434.20386	-74.03206	19.18263	1315.52234	-927.82446	130.43988	1324.06592	-96.66948	193.62956	-11.03858	689.86456	-154.38847	7.84001	-1182.12268	339.60773	16.81931	-852.70166	-53.40002	-4.68990
1179	9.817	1020.95905	21.45564	1439.89294	-73.00993	16.31923	1315.06970	-926.07391	129.20528	1327.04846	-110.50276	194.68015	-11.02790	680.38892	-153.40935	6.78888	-1152.21033	330.72705	15.92606	-866.53644	-52.44367	-4.53623
1180	9.825	1017.01971	21.56232	1445.18298	-71.67520	13.43179	1314.93433	-924.20245	127.82323	1329.97681	-124.31315	195.72638	-11.06012	668.04095	-152.32339	5.94948	-1120.56995	321.72162	15.29812	-880.40332	-51.40478	-4.43009
1181	9.833	1013.38013	21.68346	1450.05493	-70.06753	10.52048	1315.13342	-922.27020	126.28777	1332.82495	-138.00876	196.81284	-11.08496	654.16211	-151.34900	5.39091	-1088.18787	312.86621	15.26943	-894.30859	-50.26570	-4.36606
1182	9.842	1010.11542	21.81477	1454.49048	-68.27355	7.57238	1315.65845	-920.34637	124.63242	1335.55591	-151.46674	198.02213	-10.95661	639.85602	-150.44826	5.10839	-1055.96167	304.35913	15.85648	-908.22498	-49.08867	-4.29737
1183	9.850	1007.28772	21.95924	1458.46765	-66.40561	4.58684	1316.47498	-918.51117	122.90121	1338.12109	-164.52586	199.43654	-10.52074	625.68262	-149.52771	5.00757	-1024.38745	296.32681	16.87548	-922.13220	-47.98207	-4.16712
1184	9.858	1004.94000	22.11154	1461.96667	-64.57687	1.60837	1317.53687	-916.85333	121.13245	1340.46667	-177.01547	201.03751	-9.75299	611.76373	-148.56857	4.92887	-993.38562	288.76248	18.10083	-936.00818	-47.01215	-3.94987
1185	9.867	1003.09564	22.26187	1464.97949	-62.88754	-1.26093	1318.80286	-915.45148	119.36971	1342.54358	-188.86328	202.68082	-8.76153	598.03485	-147.59134	4.73536	-962.48834	281.50214	19.35199	-949.80768	-46.16171	-3.67121
1186	9.875	1001.76514	22.40657	1467.50903	-61.42533	-3.89207	1320.24365	-914.35669	117.66985	1344.31689	-200.27238	204.27829	-7.57887	584.40796	-146.62636	4.41849	-931.31482	274.40665	20.49959	-963.50598	-45.36184	-3.40452
1187	9.883	1000.95251	22.54939	1469.56018	-60.27345	-6.16737	1321.84045	-913.59283	116.09750	1345.76575	-211.86945	206.03201	-5.86444	570.82324	-145.69440	4.09996	-899.84827	267.59253	21.49037	-977.15112	-44.52332	-3.24083
1188	9.892	1000.65100	22.69580	1471.13025	-59.51012	-7.99970	1323.57300	-913.17096	114.71068	1346.87634	-224.54947	208.46263	-2.74205	557.26532	-144.78763	3.90869	-868.32092	261.37332	22.33635	-990.82031	-43.58164	-3.21282
1189	9.900	1000.83295	22.84871	1472.21045	-59.19119	-9.34956	1325.40210	-913.10144	113.54332	1347.63879	-238.76154	212.20743	3.11002	543.74188	-143.89807	3.86706	-837.01660	255.97746	23.00961	-1004.52979	-42.57533	-3.22857
1190	9.908	1001.44495	23.00760	1472.79346	-59.33452	-10.22652	1327.27124	-913.39728	112.59948	1348.04785	-253.40256	217.75917	13.12759	530.22937	-143.05347	3.90269	-806.12408	251.39957	23.40130	-1018.22845	-41.62928	-3.13469
1191	9.917	1002.41711	23.16760	1472.87720	-59.92271	-10.66208	1329.12561	-914.07336	111.86328	1348.10352	-265.23264	225.25957	28.18320	516.67493	-142.27521	3.93224	-775.58521	247.47487	23.42875	-1031.86365	-40.82095	-2.88131
1192	9.925	1003.68488	23.31091	1472.46460	-60.91628	-10.69194	1330.92651	-915.14063	111.30917	1347.80896	-270.10101	234.32796	47.51073	503.04922	-141.53214	3.90674	-745.15503	244.04160	23.12575	-1045.42871	-40.11314	-2.59830
1193	9.933	1005.20349	23.40327	1471.56396	-62.26624	-10.36421	1332.65198	-916.59613	110.90854	1347.16772	-265.71933	244.02948	68.09368	489.38403	-140.79666	3.81840	-714.62695	241.05597	22.61491	-1058.95972	-39.41287	-2.47906
1194	9.942	1006.94843	23.41539	1470.18787	-63.92209	-9.74476	1334.29309	-918.41486	110.63866	1346.18286	-253.18588	253.19781	85.85011	475.75977	-140.09207	3.69042	-683.94873	238.57704	22.02966	-1072.50623	-38.65516	-2.59071
1195	9.950	1008.90979	23.34656	1468.35156	-65.83177	-8.90910	1335.85461	-920.54388	110.48878	1344.85718	-235.48000	260.98676	98.12506	462.23691	-139.42453	3.54945	-653.27240	236.67940	21.43612	-1086.10498	-37.83385	-2.81803
1196	9.958	1011.08325	23.21861	1466.07739	-67.93549	-7.92397	1337.35156	-922.90240	110.45583	1343.19238	-215.05344	267.21109	105.11131	448.80399	-138.72424	3.42354	-622.94946	235.38770	20.78811	-1099.74902	-36.98624	-2.97872
1197	9.967	1013.45844	23.05051	1463.40430	-70.16679	-6.82898	1338.79944	-925.39526	110.53444	1341.19409	-193.09471	272.20105	108.99489	435.38834	-137.90842	3.34566	-593.39441	234.65222	19.94829	-1113.37695	-36.17857	-2.97085
1198	9.975	1016.01147	22.84137	1460.39722	-72.46580	-5.63937	1340.20874	-927.93811	110.71304	1338.88525	-170.11636	276.37781	112.07603	421.87653	-136.99443	3.32591	-564.89197	234.36311	18.77644	-1126.92920	-35.45164	-2.84100
1199	9.983	1018.69910	22.58124	1457.15002	-74.78958	-4.36467	1341.58606	-930.47723	110.97270	1336.32532	-146.46764	280.01801	115.57905	408.16241	-136.11180	3.34933	-537.43927	234.38078	17.25097	-1140.40979	-34.76007	-2.72168
1200	9.992	1021.45905	22.28113	1453.77698	-77.11622	-3.03270	1342.94250	-932.99878	111.28059	1333.62219	-122.47823	283.35049	119.59447	394.26532	-135.33333	3.39689	-510.65793	234.55426	15.50831	-1153.86206	-34.04676	-2.67419
