# Supplementary material for: Novel Methods for Surface EMG Analysis and Exploration Based on Multi-Modal Gaussian Mixture Models
Source: PLoS One. 2016 Jun 30;11(6):e0157239. doi: 10.1371/journal.pone.0157239 (PMC4928879; doi:10.1371/journal.pone.0157239)
Supplement: S2 File — (ZIP) [file pone.0157239.s002.zip › Haf_horses_walk_data/Haf_h06_w3_emg.anc]

File_Type:	Analog R/C ASCII	Generation#:	2
Board_Type:	NI USB-6225	Polarity:	Bipolar
Trial_Name:	Luxiw	Trial#:	3	Duration(Sec.):	9.999166	#Channels:	64
BitDepth:	16	PreciseRate:	1200.000000
Name	LDL	acc1x	acc1y	acc1z	GM1L	acc2x	acc2y	acc2z	GM2L	acc3x	acc3y	acc3z	GM3L	acc4x	acc4y	acc4z	LDR	acc5x	acc5y	acc5z	GM1R	acc6x	acc6y	acc6z	GM2R	acc7x	acc7y	acc7z	GM3R	acc8x	acc8y	acc8z	BLDL	acc9x	acc9y	acc9z	BGM1L	acc10x	acc10y	acc10z	BGM2L	acc11x	acc11y	acc11z	BGM3L	acc12x	acc12y	acc12z	BLDR
Rate	1200	1200	1200	1200	1200	1200	1200	1200	1200	1200	1200	1200	1200	1200	1200	1200	1200	1200	1200	1200	1200	1200	1200	1200	1200	1200	1200	1200	1200	1200	1200	1200	1200	1200	1200	1200	1200	1200	1200	1200	1200	1200	1200	1200	1200	1200	1200	1200	1200
Range	5000	5000	5000	5000	5000	5000	5000	5000	5000	5000	5000	5000	5000	5000	5000	5000	5000	5000	5000	5000	5000	5000	5000	5000	5000	5000	5000	5000	5000	5000	5000	5000	5000	5000	5000	5000	5000	5000	5000	5000	5000	5000	5000	5000	5000	5000	5000	5000	5000
0.000000	-29	39	85	-63	-110	-34	22	-18	-21	4	-60	-66	-99	-19	-32	-63	-102	32	-88	-36	-107	-26	-103	-73	-65	-4	-103	-16	-77	-72	-152	-77	129	-4512	2188	-16205	1268	-29903	-5927	-32717	177	-25152	-22654	-29599	-1341	-29188	-25137	-13807	-599
0.000833	-27	37	84	-66	-114	-32	10	-18	-22	0	-77	-66	-99	-18	-32	-64	-105	30	-91	-36	-110	-28	-105	-73	-72	-5	-101	-15	-76	-78	-158	-79	113	-4568	1994	-16360	1235	-29746	-6251	-32704	102	-24933	-22936	-28756	-3095	-29287	-24375	-13083	-607
0.001667	-28	38	80	-62	-111	-36	9	-19	-24	1	-80	-67	-103	-21	-33	-61	-104	32	-91	-38	-109	-22	-104	-74	-67	-1	-105	-17	-75	-73	-152	-79	-139	-4607	1791	-16509	1388	-29609	-6593	-32718	36	-24784	-23118	-27835	-9670	-29290	-23590	-12616	-491
0.002500	-26	35	84	-60	-103	-35	7	-18	-22	1	-76	-65	-98	-17	-29	-61	-99	32	-88	-36	-107	-26	-101	-72	-64	13	-101	-13	-73	-66	-147	-76	77	-4623	1580	-16647	1488	-29489	-6968	-32679	-36	-24704	-23195	-26855	-11142	-29198	-22850	-12416	-425
0.003333	-23	39	87	-59	-110	-31	13	-14	-16	6	-73	-62	-96	-15	-23	-61	-100	33	-85	-32	-107	-23	-99	-68	-62	0	-100	-11	-74	-67	-150	-79	173	-4625	1363	-16782	1414	-29412	-7360	-32560	-212	-24679	-23161	-25838	-7677	-29019	-22156	-12499	-405
0.004167	-25	40	89	-60	-110	-35	15	-16	-17	5	-74	-64	-98	-16	-28	-61	-100	34	-87	-35	-105	-23	-101	-70	-63	0	-103	-11	-75	-67	-147	-74	44	-4615	1134	-16907	1619	-29361	-7772	-32416	-371	-24708	-23016	-24792	-6108	-28742	-21537	-12842	-383
0.005000	-23	41	89	-59	-111	-32	16	-3	-16	5	-74	-59	-94	-16	-31	-60	-100	35	-84	-32	-105	-24	-99	-67	-61	-1	-101	-11	-74	-69	-149	-76	-30	-4583	900	-17022	1668	-29338	-8204	-32231	-376	-24764	-22748	-23737	-4699	-28394	-21019	-13448	-321
0.005833	-24	36	87	-59	-110	-32	12	-17	-18	6	-74	-63	-96	-16	-29	-60	-99	32	-85	-30	-105	-22	-102	-65	-64	-6	-102	-15	-75	-76	-150	-76	-63	-4542	658	-17125	1663	-29333	-8650	-32042	-437	-24845	-22366	-22696	-2537	-27963	-20608	-14265	-243
0.006667	-28	36	88	-61	-110	-35	9	-18	-21	4	-74	-70	-99	-19	-32	-66	-107	29	-91	-38	-108	-26	-101	-73	-65	-4	-105	-16	-78	-70	-150	-81	-272	-4496	417	-17215	1729	-29353	-9099	-31828	-443	-24932	-21873	-21694	-1689	-27461	-20292	-15266	-237
0.007500	-29	36	84	-74	-111	-35	8	-17	-24	2	-79	-66	-98	-16	-34	-63	-102	29	-88	-34	-108	-33	-100	-70	-49	-5	-103	-14	-76	-68	-148	-76	-159	-4422	175	-17298	1752	-29358	-9545	-31597	-638	-25011	-21280	-20743	-29	-26902	-20073	-16397	-77
0.008333	-26	39	84	-63	-110	-40	13	-16	-17	-1	-78	-65	-100	-16	-32	-62	-100	28	-86	-35	-108	-26	-100	-70	-66	-7	-103	-16	-73	-70	-148	-78	-287	-4349	-68	-17369	1557	-29368	-9974	-31331	-952	-25068	-20593	-19872	2254	-26286	-19946	-17617	157
0.009167	-26	37	86	-60	-110	-34	11	-16	-23	3	-77	-66	-96	-16	-31	-63	-99	32	-53	-34	-107	-23	-100	-101	-65	-1	-102	-15	-73	-68	-150	-76	-240	-4261	-309	-17429	1510	-29360	-10399	-31026	-762	-25096	-19836	-19095	2885	-25632	-19896	-18865	302
0.010000	-28	39	92	-59	-104	-36	11	-15	-30	7	-74	-64	-97	-15	-31	-61	-99	32	-85	-34	-104	-23	-99	-68	-63	-1	-101	-17	-75	-68	-148	-73	-204	-4172	-545	-17492	1366	-29322	-10788	-30676	-598	-25086	-19015	-18420	2542	-24939	-19899	-20083	402
0.010833	-23	41	89	-57	-108	-32	16	-13	-15	5	-75	-64	-95	-13	-26	-58	-95	33	-81	-27	-102	-22	-96	-66	-70	-4	-100	-12	-69	-66	-143	-74	-155	-4076	-764	-17549	1407	-29246	-11150	-30275	-585	-25025	-18168	-17865	3144	-24223	-19944	-21220	175
0.011667	-25	41	91	-58	-108	-29	13	-14	-14	9	-77	-65	-119	-14	-28	-57	-96	36	-83	-32	-102	-23	-99	-66	-62	0	-99	-12	-73	-68	-144	-73	-49	-3983	-981	-17616	1420	-29092	-11471	-29817	-523	-24925	-17314	-17438	3691	-23500	-20008	-22225	26
0.012500	-26	41	89	-60	-108	-33	11	-14	-21	6	-75	-65	-96	-13	-28	-61	-98	30	-81	-34	-102	-23	-100	-69	-66	-4	-101	-17	-72	-70	-146	-77	-34	-3892	-1185	-17682	1327	-28947	-11757	-29300	-464	-24772	-16483	-17150	3761	-22767	-20077	-23056	160
0.013333	-28	36	86	-64	-124	-31	9	-16	-23	3	-73	-66	-101	-19	-31	-64	-101	28	-86	-38	-105	-26	-101	-73	-64	-3	-101	-16	-74	-73	-152	-78	-46	-3802	-1375	-17762	1265	-28708	-11996	-28725	-415	-24563	-15705	-16953	4015	-22045	-20132	-23668	103
0.014167	-26	38	86	-62	-110	-38	10	-13	-18	2	-74	-74	-100	-17	-31	-60	-101	34	-87	-34	-111	-24	-102	-72	-64	-5	-101	-18	-75	-70	-149	-79	-13	-3717	-1545	-17849	1097	-28402	-12183	-28085	-388	-24284	-15006	-16882	4415	-21321	-20163	-24037	44
0.015000	-27	33	82	-63	-113	7	11	-16	-24	2	-79	-68	-100	-22	-34	-64	-103	28	-92	-38	-110	-29	-102	-73	-67	-7	-100	-17	-82	-75	-180	-81	-221	-3641	-1703	-17953	967	-28036	-12330	-27414	-338	-24003	-14402	-16910	3851	-20619	-20163	-24154	77
0.015833	-29	38	85	-62	-112	-39	8	-17	-22	1	-76	-68	-100	-25	-34	-70	-100	33	-88	-33	-101	-24	-101	-79	-64	-4	-99	-14	-77	-73	-150	-78	-87	-3578	-1833	-18067	1143	-27597	-12423	-26688	-168	-23652	-13921	-17017	3962	-19932	-20126	-24013	38
0.016667	-27	42	88	-60	-128	-33	11	7	-14	3	-73	-65	-97	-17	-29	-61	-101	34	-87	-34	-108	-26	-101	-67	-63	-3	-101	-15	-72	-76	-151	-78	-90	-3534	-1956	-18198	1232	-27102	-12486	-25929	392	-23262	-13585	-17184	4173	-19276	-20058	-23590	-18
0.017500	-23	40	87	-58	-108	-34	12	-15	-21	3	-70	-66	-97	-18	-32	-60	-101	54	-87	-33	-126	-23	-101	-69	-63	-3	-100	-14	-72	-69	-149	-81	-300	-3503	-2051	-18347	1181	-26544	-12513	-25145	581	-22839	-13403	-17393	3882	-18651	-19971	-22945	9
0.018333	-25	45	86	-57	-113	-34	10	-13	-18	7	-70	-64	-94	-18	-29	-59	-98	36	-91	-32	-105	-24	-100	-68	-61	-1	-96	-15	-70	-69	-147	-76	-162	-3488	-2135	-18512	223	-25942	-12506	-24356	288	-22367	-13379	-17616	3526	-18062	-19844	-22069	189
0.019167	-23	42	87	-60	-109	-35	10	-14	-16	4	-69	-62	-93	-22	-33	-61	-100	32	-88	-32	-104	-24	-99	-70	-64	-3	-99	-13	-72	-73	-151	-77	-105	-3495	-2211	-18692	-148	-25300	-12478	-23576	300	-21876	-13516	-17831	3481	-17509	-19722	-21015	250
0.020000	-27	42	62	-62	-113	-36	8	-16	-17	4	-73	-65	-96	-17	-31	-62	-99	32	-87	-33	-103	-25	-104	-74	-64	-4	-105	-14	-75	-72	-150	-78	-207	-3527	-2274	-18890	111	-24629	-12439	-22816	175	-21350	-13811	-18007	3220	-16994	-19604	-19813	171
0.020833	-26	39	88	-60	-111	-39	10	-19	-18	2	-74	-66	-100	-18	-33	-58	-102	21	-91	-36	-105	-24	-101	-57	-66	-4	-102	-17	-77	-76	-151	-80	-124	-3583	-2334	-19102	114	-23931	-12383	-22091	-109	-20793	-14251	-18135	3319	-16522	-19505	-18511	187
0.021667	-28	38	86	-61	-111	-40	13	-18	-44	0	-75	-67	-100	-17	-33	-62	-104	30	-90	-34	-109	-26	-105	-74	-67	-6	-100	-15	-75	-70	-150	-81	-114	-3659	-2391	-19315	988	-23220	-12330	-21407	-164	-20201	-14810	-18189	3285	-16093	-19440	-17150	229
0.022500	-28	40	86	-61	-110	-39	11	-16	-21	3	-75	-64	-99	-21	-34	-62	-103	34	-79	-30	-107	-22	-102	-69	-62	-1	-96	-13	-73	-72	-149	-76	-115	-3753	-2437	-19553	1993	-22500	-12269	-20780	-86	-19580	-15473	-18159	2739	-15704	-19411	-15777	360
0.023333	-28	49	87	-66	-105	-36	13	-16	-21	3	-74	-66	-94	-16	-30	-59	-98	32	-88	-34	-105	-23	-98	-69	-65	0	-102	-13	-72	-70	-148	-75	-25	-3872	-2501	-19791	1425	-21784	-12220	-20229	-105	-18936	-16211	-18041	2326	-15362	-19444	-14433	463
0.024167	-29	37	84	-61	-112	-38	12	-18	-21	15	-75	-70	-97	-17	-52	-60	-102	32	-88	-33	-103	-24	-101	-68	-64	-1	-99	-15	-72	-70	-147	-76	-114	-4005	-2570	-20028	1048	-21079	-12175	-19748	-130	-18256	-16994	-17823	2204	-15057	-19537	-13150	412
0.025000	-50	38	87	-60	-131	-33	12	-17	-23	3	-75	-65	-97	-15	-31	-58	-102	34	-86	-33	-105	-24	-100	-67	-63	-4	-103	0	-62	-69	-149	-75	-41	-4146	-2647	-20282	766	-20390	-12154	-19349	-141	-17554	-17806	-17509	1855	-14794	-19693	-11972	329
0.025833	-27	37	85	-60	-111	-33	12	-14	-18	1	-73	-63	-97	-15	-32	-58	-102	34	-87	-35	-107	-23	-99	-68	-63	-3	-100	-14	-73	-69	-149	-78	49	-4300	-2742	-20526	145	-19720	-12143	-19029	-139	-16819	-18604	-17101	1643	-14569	-19920	-10932	286
0.026667	-39	37	88	-63	-110	-33	13	-15	-18	3	-76	-65	-96	-18	-31	-58	-99	32	-85	-35	-108	-24	-99	-70	-64	-5	-109	-13	-75	-65	-149	-75	44	-4455	-2846	-20763	-484	-19064	-12148	-18801	-152	-16069	-19370	-16615	1504	-14375	-20202	-10050	419
0.027500	-26	38	85	-60	-109	-36	13	-13	-17	4	-76	-64	-97	-13	-29	-58	-99	28	-117	-35	-109	-21	-100	-67	-63	-4	-102	-16	-75	-68	-149	-74	155	-4614	-2969	-20998	-1129	-18434	-12157	-18649	-144	-15295	-20069	-16052	1331	-14213	-20545	-9336	908
0.028333	-23	39	111	-59	-107	-32	11	-14	-19	4	-70	-66	-96	-15	-30	-58	-99	34	-83	-33	-104	-22	-98	-51	-65	-1	-97	-14	-72	-67	-145	-75	28	-4760	-3101	-21217	-1326	-17823	-12199	-18576	-130	-14532	-20692	-15446	916	-14078	-20937	-8795	1270
0.029167	-25	43	87	-61	-109	-32	15	-12	-16	3	-41	-62	-92	-13	-38	-57	-98	34	-85	-35	-102	-22	-97	-65	-60	0	-98	-13	-73	-65	-146	-73	96	-4898	-3247	-21429	-3784	-17237	-12236	-18598	-143	-13757	-21212	-14798	819	-13961	-21365	-8439	1109
0.030000	-23	38	92	-59	-104	-30	17	-14	-17	6	-72	-65	-93	-16	-26	-57	-98	35	-81	-32	-110	-19	-94	-65	-64	-8	-99	-12	-72	-65	-147	-72	312	-5016	-3402	-21623	-9531	-16671	-12299	-18631	-166	-12994	-21629	-14128	677	-13863	-21821	-8260	1067
0.030833	-23	43	89	-60	-109	-32	13	-14	-16	6	-69	-61	-97	-17	-29	-55	-97	37	-82	-32	-108	-22	-97	-66	-62	0	-95	-11	-72	-67	-146	-74	27	-5116	-3563	-21801	-10803	-16134	-12371	-18743	-188	-12242	-21924	-13467	242	-13771	-22273	-8250	997
0.031667	-24	51	91	-58	-107	-31	17	-13	-12	8	-73	-66	-101	-15	-28	-56	-98	35	-85	-33	-104	-21	-98	-68	-63	2	-99	-16	-77	-72	-148	-72	84	-5195	-3728	-21960	-7884	-15611	-12446	-18901	-206	-11526	-22107	-12829	229	-13699	-22724	-8400	782
0.032500	-28	38	84	-62	-114	-35	9	-19	-24	3	-75	-66	-97	-16	-31	-61	-103	33	-87	-36	-103	-24	-99	-69	-65	-1	-98	-13	-70	-69	-148	-78	47	-5247	-3888	-22100	-6300	-15104	-12519	-19090	-191	-10843	-22164	-12229	243	-13605	-23135	-8689	646
0.033333	-24	39	80	-60	-110	-34	11	-15	-21	2	-75	-66	-97	-19	-30	-62	-99	30	-87	-33	-97	-25	-100	-70	-68	0	-99	-15	-80	-70	-152	-76	-77	-5274	-4043	-22216	-5136	-14617	-12594	-19295	-172	-10215	-22123	-11696	54	-13515	-23504	-9100	540
0.034167	-27	40	86	-61	-111	-33	11	-12	-19	4	-75	-62	-97	-15	-29	-60	-102	33	-87	-34	-110	-25	-100	-72	-64	0	-98	-14	-73	-69	-148	-77	25	-5264	-4180	-22311	-3840	-14149	-12657	-19509	-154	-9611	-21970	-11230	-95	-13403	-23809	-9609	549
0.035000	-25	42	88	-59	-109	-33	12	-14	-16	7	-75	-64	-98	-17	-30	-59	-100	36	-86	-31	-108	-22	-98	-68	-63	-3	-100	-15	-72	-70	-150	-77	80	-5237	-4311	-22389	-2964	-13694	-12706	-19718	-170	-9125	-21732	-10851	97	-13272	-24036	-10204	537
0.035833	-23	44	86	-59	-111	-31	12	-17	-18	5	-74	-63	-95	-18	-43	-57	-98	34	-84	-31	-107	-23	-100	-69	-63	1	-98	-12	-70	-69	-145	-75	19	-5183	-4415	-22444	-2013	-13262	-12743	-19920	-176	-8688	-21417	-10572	-32	-13116	-24164	-10855	486
0.036667	-24	59	86	-57	-107	-11	16	-15	-15	6	-69	-63	-94	-15	-30	-59	-94	36	-82	-28	-100	-23	-99	-68	-56	3	-97	-11	-70	-65	-149	-76	85	-5107	-4502	-22479	-1261	-12848	-12757	-20091	-166	-8299	-21032	-10394	-266	-12936	-24195	-11550	406
0.037500	-24	44	90	-56	-109	-33	13	-16	-15	8	-68	-61	-95	-13	-27	-57	-101	35	-84	-31	-103	-21	-98	-69	-63	1	-98	-10	-73	-68	-147	-74	-65	-5021	-4570	-22500	-482	-12456	-12747	-20246	-196	-8005	-20604	-10324	-339	-12721	-24110	-12269	268
0.038333	-25	45	84	-56	-109	-31	13	-13	-19	9	-70	-62	-98	-14	-28	-58	-99	38	-84	-29	-104	-19	-97	-68	-65	3	-97	-10	-72	-67	-152	-76	-165	-4917	-4610	-22507	139	-12088	-12710	-20356	-201	-7783	-20144	-10362	-291	-12481	-23917	-13004	136
0.039167	-28	43	87	-58	-111	-33	9	-16	-42	6	-69	-62	-99	-12	-32	-58	-98	34	-86	-31	-103	-24	-100	-70	-63	-3	-96	-12	-73	-70	-148	-77	-154	-4810	-4630	-22501	594	-11747	-12639	-20427	-193	-7638	-19663	-10507	-249	-12194	-23602	-13729	61
0.040000	-29	41	86	-59	-109	-33	10	-17	-21	2	-77	-65	-97	-17	-35	-62	-100	33	-91	-32	-104	-24	-113	-69	-68	-1	-100	-14	-76	-74	-153	-80	-15	-4701	-4633	-22485	1059	-11446	-12534	-20461	-172	-7567	-19168	-10756	-314	-11885	-23179	-14447	63
0.040833	-31	38	84	-62	-115	-38	8	-22	-24	5	-77	-67	-82	-17	-36	-62	-103	26	-91	-31	-107	-25	-103	-74	-64	-4	-98	-13	-75	-74	-149	-77	22	-4596	-4607	-22456	1356	-11176	-12391	-20442	-165	-7557	-18662	-11090	-379	-11546	-22640	-15129	76
0.041667	-39	38	87	-59	-110	-39	9	-18	-24	1	-76	-64	-100	-19	-31	-63	-102	30	-90	-34	-109	-24	-103	-70	-64	-6	-100	-15	-76	-72	-151	-79	-184	-4501	-4573	-22422	1640	-10934	-12194	-20378	-195	-7616	-18159	-11527	-389	-11180	-22003	-15784	22
0.042500	-30	40	88	-56	-111	-35	10	-19	-21	6	-72	-62	-96	9	-32	-59	-102	35	-85	-32	-107	-22	-103	-67	-63	-3	-97	-11	-73	-70	-145	-76	-256	-4414	-4513	-22387	2005	-10735	-11955	-20270	-201	-7727	-17654	-12026	-574	-10798	-21275	-16396	-29
0.043333	-42	37	88	-57	-109	-33	15	-14	-16	6	-69	-62	-98	-13	-28	-58	-97	36	-81	-35	-105	-22	-98	-66	-61	0	-100	-12	-72	-68	-147	-75	44	-4349	-4450	-22330	2172	-10571	-11681	-20122	-165	-7887	-17155	-12594	-337	-10407	-20473	-16960	-99
0.044167	-23	41	92	-58	-108	-36	16	-16	-31	5	-73	-67	-97	-14	-30	-57	-97	36	-85	-28	-104	-22	-98	-64	-62	-4	-98	-11	-70	-67	-147	-74	-135	-4301	-4378	-22287	2448	-10460	-11362	-19941	-195	-8096	-16663	-13217	-592	-10011	-19608	-17521	-301
0.045000	-28	42	94	-57	-107	-32	16	-15	-21	7	-75	-62	-97	-15	-31	-59	-101	33	-84	-30	-103	-16	-98	-67	-66	-1	-88	-8	-74	-68	-149	-77	-119	-4277	-4303	-22235	2605	-10395	-10994	-19728	-191	-8338	-16171	-13886	-563	-9622	-18701	-18020	-632
0.045833	-25	41	87	-56	-109	-33	13	-16	-22	4	-77	-62	-101	-15	-30	-80	-97	34	-84	-33	-107	-23	-100	-69	-69	-4	-101	-12	-75	-70	-149	-76	-112	-4267	-4235	-22186	2556	-10374	-10590	-19490	-180	-8612	-15687	-14579	-692	-9253	-17778	-18479	-756
0.046667	-29	40	95	-73	-109	-33	13	-15	-18	6	-74	-64	-97	-12	-30	-59	-101	33	-84	-31	-104	-23	-99	-74	-50	-1	-101	-12	-73	-70	-151	-75	-17	-4280	-4165	-22139	2516	-10396	-10148	-19237	-171	-8901	-15187	-15285	-774	-8911	-16845	-18906	-758
0.047500	-27	39	88	-59	-111	-33	11	-15	-18	5	-76	-65	-97	-13	-30	-59	-101	55	-86	-35	-104	-24	-101	-69	-64	-4	-102	-14	-74	-72	-148	-75	-132	-4307	-4098	-22095	2591	-10470	-9668	-18969	-122	-9209	-14692	-15992	-918	-8606	-15925	-19297	-835
0.048333	-28	35	87	-59	-111	-35	13	-14	-23	5	-77	-65	-99	-15	-30	-63	-102	30	-90	-33	-107	-24	-102	-74	-69	5	-102	-17	-75	-72	-152	-80	-122	-4351	-4044	-22057	2531	-10588	-9168	-18704	-113	-9516	-14190	-16684	-534	-8348	-15037	-19673	-851
0.049167	-29	36	85	-61	-115	-14	12	-19	-23	2	-108	-64	-101	-15	-32	-60	-100	36	-86	-33	-107	-24	-101	-70	-66	-4	-102	-14	-72	-72	-149	-74	-80	-4390	-3994	-22020	2459	-10746	-8634	-18438	-125	-9826	-13680	-17348	-449	-8141	-14186	-19997	-724
0.050000	-28	41	88	-57	-110	-31	15	-13	-17	8	-74	-64	-100	-12	-29	-60	-99	35	-86	-32	-86	-22	-99	-67	-63	-3	-101	-14	-72	-72	-148	-75	6	-4445	-3960	-21992	2326	-10948	-8085	-18184	-104	-10135	-13159	-17984	-355	-8000	-13390	-20309	-603
0.050833	-25	41	88	-59	-111	-31	15	-11	-18	5	-73	-65	-93	-12	-27	-58	-97	28	-83	-32	-101	-21	-99	-68	-65	0	-98	-13	-70	-68	-147	-75	-142	-4488	-3931	-21969	2197	-11183	-7526	-17933	-56	-10428	-12641	-18571	-298	-7926	-12687	-20604	-533
0.051667	-25	39	90	-53	-105	-30	26	-12	-17	9	-72	-61	-96	-12	-24	-55	-99	37	-83	-30	-102	-19	-97	-66	-61	0	-101	-15	-73	-69	-152	-75	-73	-4534	-3921	-21956	2111	-11455	-6957	-17733	-61	-10712	-12107	-19107	-135	-7923	-12055	-20883	-464
0.052500	-26	43	88	-58	-109	-32	11	-10	-21	5	-70	-60	-95	-13	-21	-56	-102	35	-84	-33	-101	-21	-98	-68	-64	-1	-99	-17	-74	-68	-147	-75	-5	-4565	-3915	-21950	1983	-11747	-6386	-17551	-77	-10986	-11581	-19579	-198	-7990	-11514	-21154	126
0.053333	-31	40	87	-61	-109	-32	13	-15	-17	7	-73	-63	-99	-14	-29	-59	-100	33	-88	-34	-107	-22	-100	-67	-64	-1	-96	-16	-72	-70	-149	-74	-56	-4580	-3921	-21958	1898	-12079	-5823	-17392	-44	-11235	-11053	-19985	-273	-8129	-11056	-21404	970
0.054167	-27	41	88	-57	-112	-33	11	20	-18	7	-73	-59	-98	-12	-28	-57	-98	35	-85	-31	-103	-23	-99	-69	-65	0	-100	-17	-73	-72	-147	-73	-114	-4573	-3935	-21951	1811	-12414	-5272	-17274	-27	-11468	-10540	-20323	-107	-8338	-10689	-21644	860
0.055000	-26	41	87	-59	-107	-32	13	-11	-16	6	-73	-62	-96	-13	-26	-59	-101	34	-87	-32	-104	-22	-101	-68	-63	-3	-88	-14	-72	-69	-149	-75	-207	-4544	-3952	-22008	1596	-12754	-4733	-17193	-34	-11674	-10032	-20587	-281	-8612	-10414	-21877	557
0.055833	-25	43	89	-58	-113	-33	12	-12	-17	10	-76	-63	-98	-14	-28	-58	-97	36	-83	-32	-107	-22	-98	-68	-64	-1	-99	-17	-75	-69	-149	-74	-301	-4488	-3977	-22052	1624	-13098	-4213	-17150	-10	-11866	-9552	-20788	-666	-8943	-10210	-22092	519
0.056667	-25	43	70	-60	-110	-33	12	-13	-17	6	-73	-61	-96	-15	-28	-59	-99	33	-90	-34	-105	-24	-100	-68	-61	1	-99	-15	-62	-70	-150	-75	90	-4413	-4008	-22110	1558	-13440	-3710	-17148	4	-12038	-9075	-20914	-105	-9323	-10087	-22298	348
0.057500	-26	40	85	-59	-113	-39	11	-16	-21	4	-76	-66	-99	-17	-26	-62	-96	30	-86	-32	-104	-23	-100	-68	-67	-3	-99	-16	-72	-74	-147	-77	-52	-4304	-4040	-22181	1415	-13759	-3232	-17187	0	-12183	-8633	-20977	-430	-9738	-10026	-22481	246
0.058333	-24	40	87	-58	-109	-35	9	-14	-17	7	-70	-61	-96	-16	-30	-57	-100	35	-85	-32	-110	-26	-102	-70	-64	-6	-98	-13	-76	-75	-148	-76	-23	-4174	-4073	-22269	1330	-14066	-2777	-17262	-12	-12310	-8216	-20981	-376	-10197	-10008	-22647	148
0.059167	-28	40	88	-58	-108	-32	13	-13	-22	4	-73	-66	-100	-17	-30	-60	-102	33	-85	-32	-105	-24	-100	-70	-63	-3	-100	-15	-76	-75	-151	-75	-22	-4015	-4092	-22371	1232	-14336	-2348	-17372	0	-12422	-7833	-20933	-377	-10648	-10030	-22787	78
0.060000	-30	40	86	-61	-112	-38	10	-15	-19	4	-76	-64	-96	-18	-30	-61	-98	33	-80	-33	-108	-19	-102	-72	-56	-6	-102	-16	-76	-73	-148	-76	30	-3842	-4143	-22493	1127	-14577	-1945	-17519	-32	-12514	-7481	-20841	-367	-11118	-10065	-22887	82
0.060833	-27	40	85	-60	-112	-36	12	-17	-19	2	-76	-63	-100	-18	-29	-63	-99	32	-86	-33	-105	-25	-101	-69	-65	-6	-103	-15	-75	-76	-149	-78	-129	-3649	-4177	-22630	1068	-14776	-1564	-17694	-30	-12594	-7160	-20714	-656	-11578	-10112	-22966	947
0.061667	-34	38	84	-63	-113	-33	11	-19	-17	3	-74	-67	-99	-18	-34	-61	-99	32	-87	-38	-110	-26	-102	-70	-64	-7	-101	-17	-72	-73	-147	-76	-102	-3439	-4208	-22786	819	-14940	-1209	-17894	-62	-12659	-6867	-20562	-302	-12017	-10143	-22987	2152
0.062500	-23	41	89	-59	-108	-32	16	-14	-24	5	-73	-63	-92	-16	-31	-60	-95	36	-85	-31	-102	-22	-98	-67	-59	-4	-99	-12	-74	-69	-147	-73	-174	-3219	-4232	-22954	662	-15049	-869	-18106	-84	-12711	-6603	-20390	-409	-12433	-10153	-22963	1976
0.063333	-16	43	89	-57	-104	-32	15	-11	-17	8	-68	-60	-90	-14	-27	-59	-96	37	-84	-30	-102	-21	-97	-67	-58	-1	-96	-10	-68	-65	-145	-75	-155	-2994	-4264	-23142	566	-15121	-562	-18348	-53	-12757	-6372	-20211	-664	-12814	-10132	-22881	1354
0.064167	-25	43	87	-56	-110	-32	16	-14	-11	8	-70	-63	-96	-18	-31	-59	-96	36	-86	-33	-104	-22	-98	-67	-62	-3	-98	-14	-70	-68	-147	-75	-176	-2773	-4293	-23357	432	-15152	-264	-18596	-69	-12799	-6150	-20034	-440	-13157	-10069	-22749	1004
0.065000	-24	42	87	-58	-110	-35	13	-16	-17	5	-75	-66	-98	-15	-32	-61	-98	32	-87	-35	-107	-25	-101	-76	-63	-7	-102	-19	-73	-70	-148	-77	-218	-2558	-4321	-23581	434	-15136	9	-18852	-86	-12838	-5955	-19858	-346	-13463	-9957	-22557	621
0.065833	-26	39	85	-60	-114	-36	10	-19	-21	6	-74	-62	-100	-18	-33	-61	-101	33	-88	-36	-104	-23	-99	-70	-62	-4	-100	-15	-73	-68	-151	-77	-165	-2342	-4349	-23823	388	-15085	273	-19104	-85	-12866	-5764	-19693	-512	-13697	-9790	-22299	314
0.066667	-26	41	86	-55	-110	-33	12	-17	-16	5	-74	-65	-99	-17	-29	-61	-101	34	-86	-36	-107	-22	-102	-72	-64	-19	-100	-15	-76	-70	-150	-75	6	-2142	-4361	-24081	366	-14997	525	-19359	-94	-12889	-5587	-19547	-500	-13890	-9572	-21985	30
0.067500	-26	40	84	-59	-109	-32	12	-16	-18	4	-75	-65	-99	-18	-30	-61	-100	34	-91	-33	-104	-22	-101	-72	-65	-4	-100	-14	-73	-67	-148	-78	53	-1950	-4368	-24354	369	-14877	770	-19600	-86	-12909	-5404	-19410	-427	-14035	-9302	-21611	-193
0.068333	-27	44	86	-60	-110	-33	13	-19	-16	8	-73	-65	-97	-15	-30	-59	-96	34	-84	-33	-103	-13	-102	-69	-62	-3	-113	-13	-72	-68	-149	-77	46	-1777	-4371	-24648	206	-14736	1000	-19831	-83	-12921	-5243	-19293	-350	-14130	-8983	-21171	-369
0.069167	-24	43	87	-57	-108	-36	13	-14	-17	7	-70	-65	-97	-16	-30	-60	-100	34	-83	-33	-100	-19	-99	-66	-63	0	-97	-12	-72	-43	-146	-49	-208	-1616	-4368	-24952	207	-14572	1228	-20039	-73	-12924	-5030	-19186	-688	-14185	-8620	-20697	-540
0.070000	-25	44	87	-57	-108	-30	16	-15	-17	9	-70	-62	-95	-14	-26	-56	-97	38	-82	-29	-101	-17	-99	-68	-64	0	-97	-10	-72	-66	-147	-72	74	-1476	-4346	-25271	192	-14403	1452	-20225	-85	-12917	-4826	-19092	-276	-14207	-8223	-20172	-608
0.070833	-25	43	89	-58	-104	-29	15	-14	-15	10	-74	-63	-92	-13	-27	-57	-98	38	-82	-29	-101	-21	-96	-65	-60	1	-94	-8	-70	-67	-144	-73	57	-1364	-4316	-25602	-29	-14222	1671	-20386	-58	-12909	-4604	-19005	-486	-14190	-7802	-19613	-616
0.071667	-8	49	92	-53	-104	-29	17	-12	-17	9	-69	-63	-95	-12	-25	-53	-96	41	-82	-28	-101	-16	-98	-64	-63	1	-96	-10	-69	-66	-147	-73	-63	-1248	-4278	-25948	-138	-14039	1886	-20528	-55	-12871	-4373	-18917	-318	-14156	-7377	-19038	-739
0.072500	-25	44	88	-57	-112	-31	13	-14	-18	15	-73	-63	-99	-11	-26	-60	-98	34	-84	-34	-105	-19	-98	-68	-63	0	-96	-12	-75	-68	-146	-75	-38	-1167	-4220	-26304	-306	-13860	2103	-20639	-65	-12824	-4122	-18832	-211	-14102	-6950	-18443	-859
0.073333	-26	42	86	-59	-111	-32	10	-17	-22	3	-74	-66	-99	-21	-30	-60	-105	32	-87	-36	-110	-25	-104	-73	-69	-5	-101	-14	-76	-72	-152	-77	118	-1095	-4150	-26658	-400	-13688	2306	-20723	-32	-12763	-3862	-18737	-274	-14031	-6538	-17851	-906
0.074167	-30	38	85	-62	-112	-35	10	-17	-21	-1	-74	-66	-101	-17	-28	-60	-103	34	-88	-33	-108	-22	-100	-68	-65	0	-99	-12	-75	-72	-148	-75	86	-1039	-4059	-27012	-513	-13516	2509	-20770	-34	-12668	-3578	-18623	-587	-13949	-6146	-17257	-927
0.075000	-29	40	89	-60	-112	-31	15	-15	-19	5	-73	-63	-98	-16	-25	-57	-100	36	-85	-34	-103	-22	-98	-64	-65	-3	-100	-13	-72	-69	-147	-75	121	-996	-3946	-27360	-479	-13345	2707	-20787	-41	-12562	-3293	-18490	-219	-13840	-5804	-16684	-921
0.075833	-27	40	87	-58	-110	-32	15	-14	-21	5	-72	-64	-94	-15	-28	-60	-101	35	-85	-32	-104	-22	-99	-70	-62	1	-98	-13	-73	-69	-146	-74	-3	-969	-3835	-27703	-394	-13186	2892	-20768	-38	-12422	-3000	-18334	-158	-13752	-5495	-16142	-932
0.076667	-25	41	89	-55	-110	-31	15	-13	-21	5	-69	-61	-96	-16	-25	-58	-97	36	-81	-31	-104	-35	-97	-68	-65	-6	-97	-12	-73	-69	-146	-73	10	-949	-3666	-28030	-451	-13029	3069	-20724	-45	-12260	-2712	-18162	-273	-13642	-5252	-15643	-923
0.077500	-26	40	90	-57	-108	-31	18	-11	-19	7	-70	-66	-94	-13	-13	-59	-100	37	-84	-30	-105	-21	-96	-67	-63	0	-97	-10	-74	-68	-145	-74	8	-944	-3501	-28343	-419	-12872	3226	-20649	-48	-12074	-2434	-17952	-294	-13524	-5072	-15190	-902
0.078333	-23	41	91	-56	-108	-29	15	-12	-21	8	-69	-62	-96	-12	-26	-56	-99	37	-83	-29	-104	-18	-99	-66	-61	0	-97	-11	-69	-69	-147	-73	-105	-941	-3316	-28633	-353	-12717	3367	-20548	-67	-11866	-2168	-17721	-316	-13404	-4957	-14787	-928
0.079167	-25	46	91	-58	-111	-33	15	-16	-21	5	-66	-61	-100	-14	-26	-58	-100	36	-84	-33	-104	-22	-97	-68	-63	0	-95	-14	-73	-69	-165	-72	-171	-942	-3128	-28902	-423	-12554	3482	-20421	-52	-11639	-1931	-17470	-366	-13260	-4907	-14444	-962
0.080000	-27	40	87	-56	-109	-32	13	-13	-17	4	-70	-63	-98	-14	-27	-59	-99	30	-83	-29	-107	-23	-98	-79	-68	-1	-96	-13	-76	-69	-145	-75	-158	-952	-2911	-29134	-406	-12390	3574	-20279	-18	-11389	-1713	-17198	-350	-13109	-4920	-14167	-944
0.080833	-26	39	86	-60	-110	-33	16	-19	-17	0	-73	-62	-97	-21	-30	-59	-100	34	-85	-31	-108	-25	-98	-72	-67	-1	-99	-11	-73	-74	-148	-91	-145	-962	-2694	-29339	-387	-12216	3642	-20108	-8	-11123	-1532	-16905	-113	-12940	-4986	-13951	-936
0.081667	-30	37	87	-57	-112	-39	11	-18	-24	0	-73	-68	-104	-16	-30	-62	-105	32	-88	-34	-110	-27	-101	-57	-68	-5	-115	-18	-57	-73	-149	-79	-70	-970	-2474	-29504	-413	-12027	3676	-19936	-9	-10845	-1394	-16610	87	-12752	-5099	-13806	-932
0.082500	-27	37	85	-61	-114	-36	11	-19	-25	1	-70	-65	-97	-4	-28	-59	-100	33	-88	-32	-107	-26	-98	-70	-62	-1	-97	-13	-75	-67	-146	-74	-186	-963	-2241	-29644	-464	-11819	3692	-19738	-29	-10549	-1286	-16303	-456	-12528	-5241	-13716	-893
0.083333	-24	44	92	-53	-109	-30	18	-12	-13	6	-67	-62	-96	-12	-26	-57	-107	37	-86	-31	-104	-22	-94	-69	-60	0	-95	-11	-73	-67	-147	-74	-174	-954	-2010	-29710	-403	-11593	3676	-19537	-17	-10252	-1230	-16001	-99	-12295	-5417	-13696	-867
0.084167	-21	41	89	-59	-109	-58	16	-15	-14	7	-68	-62	-97	-15	-29	-57	-96	36	-84	-32	-107	-21	-98	-66	-66	-1	-96	-23	-74	-68	-145	-72	-172	-929	-1781	-29758	-383	-11364	3629	-19349	-14	-9960	-1212	-15713	-51	-12033	-5604	-13735	-836
0.085000	-26	41	91	-58	-111	-31	16	-15	-16	6	-73	-61	-95	-14	-30	-61	-103	37	-55	-28	-102	-19	-97	-85	-62	0	-96	-12	-75	-69	-150	-75	-266	-912	-1561	-29762	-367	-11120	3555	-19156	-10	-9664	-1240	-15441	-302	-11756	-5787	-13847	-810
0.085833	-24	42	91	-58	-105	-34	11	-15	-30	8	-70	-62	-98	-16	-27	-59	-96	35	-85	-34	-104	-23	-101	-68	-61	0	-97	-13	-73	-67	-148	-73	-109	-872	-1345	-29722	-468	-10878	3458	-18968	-30	-9380	-1307	-15193	-266	-11454	-5956	-13959	-807
0.086667	-25	42	90	-58	-107	-31	12	-15	-19	6	-73	-61	-94	-13	-29	-62	-96	36	-82	-42	-103	-19	-101	-68	-62	-5	-99	-12	-76	-67	-150	-75	-144	-821	-1146	-29643	-410	-10597	3336	-18788	-28	-9108	-1414	-14974	-225	-11144	-6099	-14132	-759
0.087500	-27	41	88	-60	-110	-34	11	-19	-18	6	-73	-62	-97	-14	-28	-59	-97	35	-83	-33	-102	-24	-101	-70	-63	0	-97	-13	-73	-67	-146	-103	-242	-752	-956	-29530	-318	-10341	3193	-18624	-68	-8855	-1552	-14786	-635	-10825	-6206	-14337	-681
0.088333	-23	42	90	-60	-110	-31	12	-16	-17	7	-72	-62	-96	-16	-31	-60	-101	23	-87	-33	-103	-21	-97	-67	-64	-1	-98	-11	-74	-68	-147	-75	-8	-683	-775	-29380	-254	-10051	3037	-18470	-78	-8617	-1713	-14632	-383	-10507	-6264	-14572	-614
0.089167	-24	42	106	-58	-108	-31	12	-17	-17	9	-73	-61	-95	-15	-28	-60	-97	36	-85	-32	-104	-21	-99	-70	-64	-4	-97	1	-72	-67	-148	-77	-30	-599	-610	-29202	-340	-9784	2865	-18340	-60	-8405	-1894	-14514	-182	-10192	-6276	-14817	-531
0.090000	-26	40	88	-58	-111	-32	13	-16	-19	6	-73	-64	-95	-16	-26	-69	-99	32	-87	-45	-104	-22	-100	-70	-65	-1	-100	-12	-76	-70	-151	-77	-134	-510	-462	-29001	-375	-9531	2678	-18226	-96	-8214	-2085	-14434	-369	-9894	-6237	-15071	-446
0.090833	-25	40	87	-61	-113	-35	11	-16	-19	6	-50	-62	-100	-16	-29	-59	-99	36	-85	-34	-107	-18	-98	-67	-64	0	-100	-12	-74	-66	-146	-74	-117	-411	-320	-28776	-240	-9275	2491	-18107	-82	-8051	-2291	-14385	-359	-9612	-6140	-15317	-438
0.091667	-25	43	87	-58	-105	-30	16	-12	-14	7	-69	-61	-96	-14	-25	-59	-101	36	-84	-32	-105	-19	-96	-67	-59	1	-99	-13	-72	-68	-149	-77	-121	-316	-196	-28535	-167	-9036	2291	-18056	-52	-7911	-2486	-14371	-307	-9365	-6000	-15560	-443
0.092500	-26	41	90	-57	-110	-31	17	-13	-16	5	-75	-63	-94	-15	-28	-60	-100	36	-84	-33	-105	-23	-99	-67	-63	-1	-100	-15	-77	-70	-147	-78	-139	-222	-91	-28283	-228	-8823	2093	-17998	-79	-7798	-2683	-14393	-254	-9155	-5811	-15790	-395
0.093333	-27	40	87	-62	-111	-34	11	-16	-17	7	-70	-68	-96	-14	-27	-62	-97	33	-93	-36	-107	-22	-99	-69	-66	-1	-101	-13	-74	-73	-150	-78	-201	-139	24	-28029	-211	-8623	1897	-17956	-85	-7706	-2861	-14428	-255	-8977	-5584	-15997	-398
0.094167	-24	41	90	-59	-110	-33	15	-15	-21	6	-70	-64	-97	-16	-27	-59	-98	36	-85	-33	-105	-22	-100	-69	-63	-1	-102	-15	-77	-72	-149	-77	-122	-60	129	-27768	-242	-8446	1706	-17928	-133	-7637	-3023	-14489	-318	-8852	-5329	-16177	-409
0.095000	-25	42	89	-59	-108	-36	10	-14	-17	9	-73	-63	-98	-14	-28	-59	-99	35	-79	-33	-107	-25	-99	-66	-59	0	-99	-13	-74	-70	-147	-79	30	3	226	-27516	-273	-8292	1523	-17906	-111	-7582	-3161	-14566	-161	-8759	-5057	-16329	-343
0.095833	-24	45	90	-58	-108	-31	16	-15	-26	7	-70	-63	-97	-15	-28	-59	-95	37	-84	-32	-101	-19	-97	-66	-64	-3	-99	-11	-72	-69	-148	-83	-225	49	325	-27270	-290	-8153	1350	-17886	-114	-7541	-3286	-14654	-602	-8722	-4783	-16441	-273
0.096667	-25	45	92	-58	-107	-32	12	-12	-16	10	-70	-63	-93	-14	-24	-60	-99	37	-81	-32	-104	-19	-98	-67	-62	0	-99	-11	-74	-67	-146	-75	-207	73	421	-27038	-163	-8042	1188	-17873	-131	-7508	-3381	-14748	-487	-8717	-4510	-16518	-210
0.097500	-24	45	89	-60	-110	-32	-3	-13	-17	8	-69	-66	-95	-15	-28	-60	-100	38	-84	-33	-103	-19	-100	-66	-63	0	-99	-13	-77	-69	-147	-77	150	73	523	-26820	-230	-7963	1035	-17855	-122	-7487	-3457	-14842	-117	-8761	-4264	-16561	-104
0.098333	-27	43	89	-57	-111	-36	12	-14	-21	5	-73	-64	-98	-15	-27	-59	-101	35	-84	-32	-108	-24	-116	-73	-65	-3	-101	-15	-73	-72	-146	-81	-113	43	622	-26616	-193	-7881	893	-17837	-142	-7467	-3510	-14938	-419	-8833	-4051	-16568	-25
0.099167	-25	38	88	-60	-112	-29	12	-17	-41	3	-75	-64	-99	-17	-30	-62	-103	33	-85	-34	-103	-22	-98	-69	-65	1	-103	-12	-70	-73	-147	-81	-132	-10	735	-26428	-203	-7821	770	-17800	-116	-7446	-3539	-15026	-193	-8932	-3856	-16534	-22
0.100000	-25	41	88	-62	-111	-36	12	-16	-17	5	-70	-65	-97	-16	-27	-59	-96	36	-82	-31	-105	-21	-99	-70	-65	-5	-102	-14	-75	-69	-148	-78	-86	-87	855	-26262	-285	-7781	658	-17755	-101	-7418	-3554	-15110	-19	-9053	-3713	-16469	-34
0.100833	-29	38	88	-68	-110	-36	12	-17	-21	4	-69	-66	-99	-18	-30	-60	-104	32	-88	-33	-110	-22	-101	-72	-66	-4	-102	-14	-78	-73	-149	-76	-136	-197	982	-26104	-325	-7756	555	-17699	-99	-7382	-3553	-15174	-404	-9185	-3627	-16372	-24
0.101667	-28	40	87	-61	-113	-38	9	-16	-21	2	-76	-64	-102	-16	-30	-61	-102	33	-86	-35	-108	-21	-100	-70	-66	-5	-103	-11	-75	-72	-148	-78	-68	-331	1123	-25969	-149	-7739	470	-17627	-107	-7339	-3548	-15231	-395	-9311	-3596	-16255	-7
0.102500	-26	39	85	-58	-110	-33	13	-17	-18	2	-72	-84	-96	-14	-28	-58	-100	32	-83	-33	-101	-19	-99	-68	-62	0	-97	-11	-74	-63	-141	-76	74	-491	1276	-25839	-196	-7731	391	-17535	-105	-7281	-3528	-15269	-17	-9434	-3607	-16095	47
0.103333	-23	43	89	-56	-108	-31	13	-12	-17	7	-70	-63	-91	-13	-25	-53	-95	38	-82	-30	-103	-17	-95	-67	-60	0	-99	-11	-74	-66	-144	-73	60	-684	1444	-25729	-286	-7740	328	-17437	-110	-7221	-3518	-15299	-136	-9537	-3680	-15927	94
0.104167	-25	42	90	-61	-107	-38	18	-12	-13	7	-70	-66	-95	-13	-28	-57	-97	36	-86	-32	-104	-19	-96	-68	-61	0	-100	-12	-72	-68	-147	-96	-7	-908	1608	-25624	-199	-7758	259	-17326	-122	-7149	-3510	-15306	-254	-9617	-3810	-15751	99
0.105000	-23	43	89	-57	-108	-30	16	-12	-19	7	-70	-64	-96	-15	-27	-55	-97	35	-81	-30	-107	-15	-96	-70	-62	0	-98	-14	-74	-68	-149	-74	-115	-1144	1789	-25525	-167	-7784	198	-17206	-116	-7070	-3512	-15304	-187	-9673	-3987	-15560	120
0.105833	-27	41	89	-59	-109	-38	13	-14	-27	3	-73	-61	-97	-15	-31	-59	-99	34	-83	-33	-104	-22	-99	-68	-59	1	-96	-15	-73	-69	-143	-73	33	-1405	1970	-25434	-222	-7816	135	-17077	-149	-6983	-3531	-15290	-75	-9686	-4202	-15370	153
0.106667	-25	41	86	-62	-109	-31	12	-16	-21	3	-76	-67	-101	-17	-31	-61	-100	33	-87	-34	-107	-24	-100	-73	-66	-6	-100	-15	-76	-73	-152	-79	67	-1691	2157	-25341	-120	-7858	72	-16948	-181	-6897	-3550	-15266	-64	-9671	-4458	-15190	167
0.107500	-30	36	85	-64	-116	-47	10	-19	-21	1	-74	-67	-99	-16	-31	-60	-101	33	-88	-33	-107	-24	-104	-73	-64	-1	-100	-16	-74	-73	-147	-77	89	-1988	2345	-25248	-102	-7907	8	-16816	-148	-6801	-3610	-15230	21	-9614	-4732	-15005	162
0.108333	-28	38	86	-62	-111	-33	10	-15	-19	5	-73	-67	-97	-18	-31	-64	-99	34	-78	-34	-104	-23	-100	-70	-62	-1	-101	-19	-76	-70	-149	-78	62	-2306	2530	-25153	-188	-7959	-58	-16676	-132	-6712	-3684	-15185	170	-9519	-5026	-14834	181
0.109167	-27	40	86	-28	-110	-34	15	-15	-21	5	-73	-64	-97	-15	-30	-58	-100	33	-86	-32	-104	-23	-100	-72	-67	2	-99	-14	-74	-70	-147	-80	-83	-2636	2715	-25052	-142	-8019	-134	-16563	-120	-6620	-3770	-15139	-166	-9391	-5329	-14678	196
0.110000	-26	42	87	-59	-113	-31	15	-14	-15	5	-70	-64	-97	-17	-28	-60	-99	35	-70	-31	-105	-21	-98	-70	-65	1	-100	-13	-72	-70	-148	-74	-112	-2977	2889	-24949	25	-8083	-216	-16442	-138	-6537	-3879	-15092	-326	-9240	-5634	-14542	182
0.110833	-22	42	99	-59	-108	-30	34	-13	-17	1	-72	-64	-94	-16	-27	-57	-98	37	-85	-31	-107	-19	-97	-68	-67	0	-98	-13	-69	-72	-145	-72	231	-3320	3033	-24845	55	-8150	-304	-16335	-142	-6458	-4013	-15046	396	-9051	-5933	-14428	184
0.111667	-44	42	88	-58	-105	-28	17	-13	-16	10	-70	-61	-95	-14	-26	-59	-98	36	-84	-30	-98	-19	-98	-67	-61	0	-98	-12	-69	-70	-146	-72	49	-3673	3211	-24737	94	-8222	-404	-16248	-134	-6384	-4164	-15007	97	-8852	-6217	-14337	213
0.112500	-26	43	88	-60	-98	-32	27	-14	-19	15	-72	-62	-93	-15	-30	-60	-98	33	-85	-34	-102	-24	-99	-70	-64	-3	-101	-15	-73	-72	-149	-75	79	-4022	3396	-24628	126	-8293	-515	-16177	-126	-6329	-4338	-14976	81	-8646	-6484	-14275	239
0.113333	-31	40	84	-59	-110	-34	12	-15	-18	4	-73	-66	-96	-13	-29	-66	-100	34	-90	-34	-107	-23	-100	-70	-65	0	-99	-16	-76	-70	-148	-75	-19	-4379	3468	-24522	171	-8359	-630	-16123	-84	-6275	-4518	-14953	210	-8431	-6727	-14238	247
0.114167	-26	38	84	-59	-120	-32	13	-16	-25	1	-74	-66	-98	-15	-28	-61	-101	35	-86	-35	-108	-24	-99	-72	-63	-3	-102	-17	-77	-80	-150	-77	-5	-4723	3574	-24414	214	-8421	-748	-16086	-132	-6234	-4714	-14940	164	-8214	-6947	-14223	270
0.115000	-26	36	86	-62	-112	-33	12	-14	-23	0	-74	-66	-99	-18	-29	-74	-107	30	-91	-35	-128	-25	-100	-72	-66	-4	-102	-18	-77	-73	-152	-79	-51	-5063	3657	-24315	572	-8480	-875	-16073	-163	-6202	-4921	-14933	-60	-8014	-7157	-14233	320
0.115833	-27	38	84	-57	-113	-36	6	-17	-12	4	-78	-67	-101	-19	-31	-60	-100	32	-91	-35	-105	-24	-99	-70	-63	-4	-99	-17	-73	-74	-146	-75	27	-5383	3777	-24213	2790	-8526	-997	-16075	-151	-6180	-5132	-14934	144	-7808	-7302	-14258	334
0.116667	-22	40	86	-59	-110	-32	16	-13	-16	5	-74	-64	-97	-13	-23	-60	-100	34	-87	-34	-105	-22	-98	-68	-61	-3	-100	-16	-73	-70	-144	-75	49	-5698	3774	-24122	6290	-8566	-1124	-16105	-156	-6165	-5332	-14950	86	-7623	-7442	-14306	320
0.117500	-25	42	88	-52	-112	-33	13	-41	-13	3	-74	-66	-98	-17	-31	-60	-99	32	-87	-31	-107	-24	-103	-67	-63	0	-100	-15	-77	-74	-139	-74	75	-5989	3805	-24041	5359	-8598	-1247	-16152	-155	-6161	-5568	-14980	-15	-7462	-7555	-14373	300
0.118333	-23	40	88	-58	-114	-36	10	-12	-18	5	-73	-64	-97	-15	-29	-61	-102	35	-88	-36	-107	-25	-99	-70	-62	0	-99	-13	-74	-70	-147	-76	-63	-6262	3815	-23974	3240	-8620	-1374	-16223	-146	-6159	-5782	-14997	-50	-7319	-7646	-14446	278
0.119167	-28	41	86	-59	-109	-36	11	-13	-17	2	-74	-65	-98	-18	-30	-61	-100	32	-87	-31	-102	-23	-100	-67	-66	-5	-99	-16	-90	-73	-150	-77	-72	-6509	3815	-23919	2534	-8628	-1479	-16317	-141	-6162	-5995	-15055	-68	-7195	-7724	-14538	264
0.120000	-26	39	88	-59	-110	-38	10	-14	-18	4	-82	-65	-96	-18	-30	-62	-107	37	-87	-32	-105	-27	-103	-68	-64	-4	-99	-14	-76	-74	-149	-75	-85	-6730	3796	-23877	1653	-8631	-1605	-16428	-166	-6172	-6199	-15105	-162	-7088	-7780	-14630	251
0.120833	-27	33	87	-60	-109	-34	11	-15	-18	5	-78	-67	-101	-22	-32	-61	-99	32	-91	-32	-103	-26	-100	-68	-65	-4	-103	-14	-75	-70	-149	-81	-113	-6922	3710	-23854	1324	-8623	-1679	-16559	-354	-6191	-6395	-15155	-115	-7008	-7830	-14725	228
0.121667	-27	37	84	-58	-112	-36	10	-16	-18	1	-75	-64	-95	-17	-31	-60	-102	29	-91	-33	-107	-13	-101	-72	-67	-4	-98	-14	-74	-76	-145	-77	-35	-7080	3732	-23841	1476	-8610	-1764	-16711	-660	-6202	-6576	-15199	-80	-6937	-7872	-14822	222
0.122500	-26	41	89	-60	-110	-38	12	-13	-19	8	-75	-64	-97	-18	-28	-61	-102	30	-87	-29	-102	-24	-97	-69	-62	-3	-97	-10	-74	-72	-133	-77	-72	-7204	3689	-23845	1199	-8591	-1833	-16875	-613	-6219	-6742	-15255	-219	-6886	-7909	-14913	231
0.123333	-26	41	90	-56	-109	-32	15	-11	-17	5	-74	-62	-95	-15	-29	-59	-99	32	-87	-30	-104	-25	-97	-72	-64	-3	-98	-13	-75	-68	-145	-76	-319	-7297	3636	-23866	536	-8581	-1895	-17062	-465	-6247	-6895	-15302	-492	-6852	-7950	-15005	227
0.124167	-31	37	81	-56	-109	-33	12	-15	-17	4	-76	-63	-98	-17	-32	-61	-101	32	-86	-31	-102	-24	-99	-67	-64	-1	-97	-6	-74	-85	-146	-75	-17	-7356	3584	-23900	70	-8556	-1939	-17262	-442	-6270	-7020	-15343	60	-6827	-7990	-15087	175
0.125000	-26	41	87	-56	-110	-32	16	-12	-18	4	-72	-64	-97	-13	-28	-58	-98	30	-84	-32	-104	-23	-98	-69	-66	-6	-98	-15	-73	-70	-146	-77	-133	-7382	3525	-23955	-409	-8544	-1974	-17473	-338	-6304	-7137	-15380	-308	-6818	-8042	-15165	124
0.125833	-24	40	86	-56	-110	-25	17	-10	-6	4	-74	-62	-95	-16	-28	-59	-103	33	-84	-30	-104	-21	-98	-69	-61	-3	-98	-11	-70	-67	-171	-76	-177	-7371	3474	-24017	-841	-8535	-1991	-17692	-284	-6334	-7223	-15408	-273	-6804	-8095	-15238	108
0.126667	-25	41	88	-58	-104	-31	16	-12	-19	5	-76	-61	-94	-15	-29	-58	-99	33	-86	-29	-128	-19	-97	-69	-61	-1	-100	-10	-70	-67	-145	-72	-194	-7326	3419	-24093	-1148	-8540	-1996	-17921	-251	-6376	-7295	-15429	-194	-6803	-8185	-15296	92
0.127500	-30	47	84	-58	-104	-32	7	-7	-18	6	-70	-64	-98	-15	-28	-60	-102	32	-87	-31	-105	-19	-98	-68	-62	0	-97	-14	-73	-68	-137	-75	-83	-7250	3370	-24185	-1556	-8554	-1986	-18151	-207	-6417	-7333	-15441	-155	-6808	-8232	-15345	95
0.128333	-27	42	88	-55	-111	-30	17	-11	-18	5	-73	-61	-98	-16	-27	-58	-84	34	-83	-31	-104	-18	-97	-69	-65	0	-98	-14	-73	-66	-144	-72	-194	-7136	3328	-24275	-1751	-8576	-1972	-18382	-204	-6467	-7366	-15446	-458	-6815	-8312	-15380	108
0.129167	-24	42	91	-35	-108	-29	17	-9	-18	6	-68	-61	-96	-13	-25	-60	-101	36	-84	-30	-102	-28	-95	-68	-59	1	-94	-10	-64	-65	-146	-70	-16	-6994	3288	-24377	-1846	-8622	-1931	-18602	-139	-6519	-7349	-15440	-99	-6827	-8399	-15405	106
0.130000	-22	45	92	-52	-105	-29	18	-8	-15	23	-70	-35	-94	-12	-24	-84	-96	35	-81	-28	-103	-17	-96	-67	-59	0	-96	-13	-70	-63	-146	-68	-6	-6816	3254	-24480	-2048	-8681	-1879	-18817	-93	-6579	-7322	-15414	-52	-6839	-8490	-15421	118
0.130833	-23	43	87	-55	-109	-29	7	-8	-15	8	-68	-58	-94	-10	-23	-55	-98	35	-83	-31	-104	-17	-95	-65	-63	0	-94	-9	-69	-61	-143	-68	-8	-6621	3222	-24591	-2103	-8754	-1814	-19026	-90	-6649	-7273	-15408	-256	-6860	-8586	-15423	124
0.131667	-24	45	90	-55	-110	-29	15	-10	-19	8	-70	-62	-99	-12	-28	-60	-99	37	-81	-34	-107	-21	-100	-103	-64	0	-97	-12	-74	-67	-146	-72	-110	-6390	3192	-24700	-2162	-8846	-1743	-19214	-40	-6726	-7211	-15384	-171	-6883	-8684	-15412	104
0.132500	-25	41	87	-60	-115	-30	11	-28	-22	4	-70	-66	-99	-13	-27	-56	-102	35	-87	-33	-108	-22	-100	-69	-65	-1	-87	-12	-72	-65	-147	-73	-163	-6140	3167	-24809	-2168	-8950	-1657	-19382	-12	-6809	-7127	-15358	-141	-6915	-8778	-15390	107
0.133333	-28	43	87	-58	-111	-29	12	-11	-18	6	-75	-63	-97	-14	-16	-58	-100	34	-88	-34	-105	-21	-100	-70	-65	-3	-99	-12	-76	-67	-151	-75	-41	-5867	3144	-24896	-2239	-9057	-1566	-19526	-24	-6895	-7028	-15329	-289	-6953	-8868	-15354	116
0.134167	-29	41	133	-60	-113	-34	9	-12	-18	5	-73	-64	-97	-17	-27	-59	-100	33	-85	-32	-110	-23	-100	-69	-65	-1	-98	-13	-75	-67	-149	-73	34	-5569	3125	-25007	-2311	-9195	-1451	-19651	-7	-6986	-6920	-15292	-240	-6989	-8947	-15306	112
0.135000	-25	44	88	-58	-112	-31	13	-11	-18	7	-73	-62	-110	-13	-31	-66	-99	33	-85	-31	-107	-21	-99	-68	-66	0	-98	-12	-76	-69	-148	-74	55	-5259	3110	-25087	-2405	-9326	-1333	-19750	28	-7083	-6801	-15256	-222	-7032	-9022	-15253	124
0.135833	-18	41	88	-57	-107	-33	11	-13	-18	9	-69	-60	-98	-14	-27	-58	-98	35	-82	-34	-104	-23	-102	-69	-61	0	-98	-11	-86	-68	-147	-72	97	-4933	3100	-25155	-2524	-9470	-1215	-19822	59	-7182	-6677	-15221	-177	-7094	-9073	-15182	168
0.136667	-24	44	89	-57	-108	-31	12	-14	-17	7	-68	-63	-96	-8	-28	-57	-92	35	-81	-31	-102	-19	-96	-66	-62	-1	-100	-10	-72	-69	-148	-70	-248	-4605	3091	-25209	-2332	-9616	-1095	-19870	46	-7286	-6551	-15180	-537	-7155	-9120	-15115	187
0.137500	-26	42	95	-59	-109	-31	13	-10	-17	10	-70	-62	-95	-12	-28	-58	-99	35	-82	-31	-105	-21	-100	-69	-62	0	-96	-11	-73	-70	-146	-73	-117	-4275	3084	-25245	-2139	-9769	-972	-19902	45	-7388	-6431	-15158	-40	-7228	-9142	-15038	174
0.138333	-24	42	90	-59	-110	-30	13	-13	-19	8	-70	-64	-97	-14	-1	-60	-99	35	-83	-31	-103	-23	-98	-67	-62	0	-96	-9	-74	-70	-149	-75	-61	-3936	3076	-25262	-2211	-9915	-851	-19915	61	-7491	-6310	-15133	-135	-7304	-9153	-14964	147
0.139167	-25	44	94	-59	-112	-33	12	-14	-19	6	-73	-65	-98	-14	-29	-59	-100	33	-83	-31	-104	-24	-98	-70	-60	-1	-99	-21	-70	-69	-146	-72	-14	-3605	3070	-25257	-2074	-10064	-738	-19898	67	-7597	-6212	-15113	0	-7384	-9126	-14886	148
0.140000	-24	42	87	-60	-115	-35	12	-15	-23	3	-70	-94	-102	-21	-33	-63	-108	30	-86	-34	-109	-28	-102	-72	-68	-3	-102	-15	-76	-75	-152	-78	-78	-3278	3065	-25229	-2059	-10208	-641	-19869	98	-7698	-6114	-15099	9	-7477	-9117	-14817	145
0.140833	-28	40	85	-61	-117	-36	10	-18	-25	2	-76	-67	-101	-18	-36	-62	-105	32	-88	-35	-111	-27	-104	-73	-69	-5	-103	-17	-76	-83	-151	-79	-47	-2960	3065	-25177	-2128	-10341	-551	-19823	108	-7793	-6029	-15085	56	-7560	-9066	-14749	189
0.141667	-29	40	84	-64	-111	-35	11	-16	-22	6	-75	-68	-99	-18	-31	-61	-102	40	-84	-36	-107	-26	-99	-69	-66	-5	-100	-15	-75	-72	-149	-77	-212	-2658	3057	-25098	-1964	-10458	-471	-19760	90	-7877	-5956	-15075	-277	-7645	-9001	-14687	190
0.142500	-27	43	85	-60	-108	-33	16	-17	-21	3	-75	-64	-95	-14	-28	-58	-99	35	-86	-31	-104	-23	-100	-68	-77	-3	-97	-12	-73	-77	-147	-83	-50	-2364	3055	-24990	-1687	-10562	-412	-19687	98	-7952	-5898	-15065	-247	-7729	-8919	-14638	122
0.143333	-25	42	86	-55	-107	-32	15	-15	-13	24	-70	-65	-100	-14	-25	-55	-100	34	-84	-32	-101	-23	-98	-66	-62	0	-96	-12	-70	-69	-143	-72	-17	-2098	3033	-24862	-1561	-10652	-374	-19600	81	-8016	-5849	-15067	-130	-7806	-8831	-14599	99
0.144167	-24	42	88	-58	-110	-31	16	-15	-17	5	-74	-63	-98	-14	-29	-57	-100	37	-86	-30	-102	-23	-97	-72	-65	-1	-99	-11	-75	-69	-144	-70	-56	-1837	3023	-24718	-1439	-10728	-356	-19507	60	-8070	-5822	-15070	-135	-7878	-8731	-14577	90
0.145000	-27	40	86	-57	-107	-30	16	-12	-18	7	-76	-62	-96	-14	-27	-57	-102	35	-87	-29	-102	-22	-98	-72	-63	0	-97	-13	-70	-68	-144	-73	-82	-1605	2997	-24553	-1256	-10787	-371	-19404	55	-8111	-5808	-15075	-219	-7944	-8624	-14569	49
0.145833	-9	43	90	-56	-107	-64	16	-13	-16	5	-73	-62	-95	-14	-27	-58	-98	34	-84	-31	-102	-21	-97	-69	-64	0	-117	-15	-73	-68	-144	-75	-127	-1388	2960	-24365	-1007	-10821	-386	-19288	55	-8131	-5804	-15081	18	-7992	-8519	-14579	12
0.146667	-23	42	86	-56	-109	-32	16	-13	-16	4	-74	-79	-95	-13	-27	-57	-101	35	-80	-34	-104	-23	-98	-69	-65	0	-99	-13	-74	-69	-145	-74	-45	-1197	2913	-24171	-756	-10841	-432	-19168	44	-8142	-5810	-15102	22	-8032	-8413	-14606	-48
0.147500	-25	43	86	-51	-110	-33	11	-17	-17	5	-75	-66	-98	-15	-29	-60	-100	35	-86	-32	-104	-24	-101	-68	-62	0	-100	-13	-73	-72	-151	-70	-44	-1023	2852	-23961	-609	-10840	-491	-19032	42	-8136	-5826	-15105	-98	-8058	-8310	-14646	-72
0.148333	-28	39	86	-59	-111	-32	13	-15	-22	4	-69	-60	-98	-16	-31	-56	-99	34	-91	-34	-107	-24	-101	-72	-65	-3	-102	-15	-76	-73	-148	-75	-39	-877	2778	-23750	-461	-10823	-566	-18890	41	-8122	-5854	-15118	-11	-8073	-8219	-14706	-62
0.149167	-28	39	82	-63	-113	-35	12	-17	-24	1	-76	-69	-97	-16	-28	-62	-101	33	-86	-33	-102	-21	-99	-68	-42	-3	-99	-14	-74	-70	-146	-70	109	-738	2697	-23521	-394	-10782	-650	-18740	58	-8089	-5882	-15127	45	-8075	-8133	-14775	-63
0.150000	-22	42	89	-59	-107	-33	16	-13	-7	6	-72	-62	-95	-14	-27	-57	-98	35	-84	-31	-107	-22	-98	-66	-64	1	-97	-14	-70	-70	-148	-73	-75	-626	2609	-23298	-291	-10729	-738	-18577	50	-8051	-5918	-15140	-367	-8057	-8056	-14862	-63
0.150833	-24	40	89	-55	-107	-31	15	-13	-18	3	-69	-65	-98	-12	-25	-58	-96	36	-84	-31	-101	-21	-98	-69	-56	2	-98	-12	-72	-62	-146	-73	-52	-529	2498	-23072	-61	-10659	-839	-18412	2	-8000	-5959	-15153	20	-8039	-8003	-14954	-67
0.151667	-19	41	89	-56	-108	-31	12	-12	-18	5	-69	-60	-92	-8	-26	-58	-96	38	-82	-32	-102	-21	-94	-68	-61	2	-96	-8	-67	-70	-147	-70	24	-447	2385	-22852	-76	-10584	-932	-18236	-8	-7902	-6000	-15166	32	-8009	-7957	-15065	-50
0.152500	-14	44	90	-56	-109	-31	11	-13	-18	4	-72	-63	-98	-18	-28	-56	-99	35	-84	-32	-107	-17	-98	-68	-63	0	-99	-13	-73	-70	-149	-72	50	-391	2262	-22644	54	-10498	-1024	-18063	-13	-7893	-6053	-15183	-103	-7974	-7932	-15180	9
0.153333	-28	40	85	-61	-98	-36	10	-15	-15	19	-72	-65	-101	-17	-29	-59	-101	33	-86	-35	-111	-23	-101	-69	-64	-3	-99	-12	-78	-75	-147	-73	22	-341	2136	-22437	42	-10408	-1110	-17882	-39	-7833	-6096	-15195	-78	-7940	-7916	-15295	-3
0.154167	-28	38	89	-58	-111	-35	11	-15	-18	4	-73	-63	-100	-16	-31	-63	-100	34	-86	-31	-105	-23	-99	-70	-63	0	-99	-12	-73	-72	-149	-74	-119	-306	2010	-22233	18	-10308	-1185	-17699	-61	-7775	-6140	-15205	10	-7905	-7917	-15411	-19
0.155000	-25	39	90	-59	-110	-33	1	-53	-16	3	-72	-62	-94	-14	-28	-59	-96	35	-85	-33	-105	-22	-99	-70	-59	0	-99	-11	-72	-70	-136	-76	-131	-280	1886	-22045	253	-10207	-1254	-17515	-117	-7717	-6182	-15212	-189	-7859	-7926	-15529	-28
0.155833	-25	42	90	-58	-110	-31	10	-17	-15	4	-72	-64	-95	-16	-31	-60	-98	35	-86	-30	-101	-22	-101	-66	-60	0	-98	-11	-74	-70	-147	-74	-74	-267	1764	-21869	263	-10115	-1308	-17332	-111	-7664	-6223	-15218	80	-7824	-7939	-15636	-53
0.156667	-26	38	90	-58	-111	-33	9	-15	-24	3	-72	-66	-96	-15	-30	-60	-101	33	-88	-32	-107	-24	-103	-69	-66	-6	-101	-12	-76	-72	-148	-76	-151	-260	1649	-21710	17	-10025	-1342	-17156	-115	-7617	-6260	-15219	183	-7797	-7964	-15739	-85
0.157500	-27	37	87	-61	-113	-38	8	-21	-22	2	-75	-65	-98	-16	-31	-63	-102	33	-86	-34	-105	-22	-102	-67	-66	-4	-99	-12	-72	-70	-149	-74	104	-254	1543	-21556	-55	-9935	-1399	-16980	-127	-7565	-6288	-15210	-55	-7767	-7988	-15820	-87
0.158333	-24	40	88	-57	-111	-30	9	-15	-22	3	-73	-62	-97	-18	-31	-58	-101	34	-86	-33	-107	-22	-100	-69	-66	-4	-99	-13	-75	-69	-144	-73	27	-253	1445	-21426	84	-9849	-1433	-16814	-127	-7520	-6318	-15198	-125	-7752	-8009	-15890	-80
0.159167	-24	39	86	-57	-110	-33	10	-14	-15	3	-72	-63	-93	-18	-30	-60	-105	42	-87	-33	-109	-24	-100	-69	-65	-3	-99	-12	-73	-69	-147	-76	-182	-256	1355	-21300	197	-9772	-1467	-16652	-113	-7475	-6334	-15177	-12	-7741	-8026	-15943	-74
0.160000	-28	32	90	-60	-111	-35	11	-17	-21	3	-75	-63	-99	-18	-30	-59	-100	33	-86	-31	-108	-23	-102	-69	-67	-4	-100	-16	-74	-68	-148	-74	-14	-257	1281	-21190	252	-9703	-1494	-16503	-95	-7433	-6348	-15149	-5	-7740	-8037	-15981	-58
0.160833	-24	39	85	-60	-110	-33	11	-14	-21	4	-77	-64	-98	-17	-32	-60	-102	29	-91	-32	-107	-23	-101	-62	-64	-7	-99	-13	-75	-70	-146	-74	-15	-255	1214	-21101	323	-9638	-1522	-16363	-133	-7390	-6351	-15111	-100	-7741	-8036	-16000	-76
0.161667	-29	39	86	-59	-111	-34	10	-19	-22	12	-75	-64	-97	6	-24	-61	-99	33	-87	-33	-104	-24	-102	-69	-65	-4	-101	-14	-72	-69	-146	-74	-81	-241	1172	-21018	350	-9577	-1550	-16230	-128	-7349	-6348	-15065	-51	-7746	-8025	-15991	-76
0.162500	-25	39	85	-55	-110	-31	11	-13	-17	8	-70	-62	-95	-14	-30	-58	-98	29	-84	-31	-102	-23	-93	-65	-62	0	-98	-10	-69	-66	-144	-69	-72	-231	1118	-20950	364	-9516	-1581	-16111	-111	-7303	-6333	-15011	67	-7757	-7997	-15968	-60
0.163333	-24	37	91	-53	-104	-28	8	-11	-15	5	-69	-59	-92	-11	-26	-56	-98	37	-80	-26	-101	-19	-95	-65	-62	0	-96	-9	-49	-65	-144	-68	-211	-211	1078	-20898	466	-9461	-1622	-16004	-113	-7265	-6319	-14954	-419	-7772	-7962	-15930	-47
0.164167	-26	39	87	-58	-109	-30	15	-13	-18	5	-81	-59	-96	-12	-27	-57	-98	36	-84	-33	-105	-21	-96	-66	-62	0	-97	-12	-73	-66	-146	-70	-241	-186	1039	-20851	567	-9417	-1664	-15908	-109	-7227	-6297	-14889	-267	-7789	-7913	-15879	-34
0.165000	-26	41	94	-42	-110	-30	15	-14	-19	4	-76	-65	-98	-15	-29	-59	-99	33	-85	-32	-105	-24	-99	-70	-67	-4	-101	-16	-73	-74	-147	-72	-57	-156	1003	-20836	508	-9368	-1718	-15830	-121	-7194	-6270	-14831	15	-7812	-7854	-15819	-27
0.165833	-27	38	84	-61	-113	-33	12	-18	-18	4	-74	-62	-98	-14	-33	-63	-101	35	-82	-32	-107	-24	-100	-68	-62	0	-97	-11	-74	-68	-147	-72	-217	-112	971	-20823	633	-9323	-1770	-15759	-138	-7159	-6230	-14765	-202	-7825	-7780	-15743	-22
0.166667	-23	42	87	-58	-94	-28	15	-15	-17	5	-72	-63	-98	-15	-30	-61	-98	35	-83	-32	-102	-22	-97	-73	-65	0	-97	-13	-77	-69	-124	-74	-83	-65	936	-20826	659	-9275	-1826	-15700	-149	-7135	-6192	-14704	9	-7843	-7701	-15665	-9
0.167500	-23	37	85	-63	-110	-33	11	-16	-18	6	-73	-63	-96	-15	-25	-59	-99	45	-85	-33	-113	-23	-100	-68	-62	1	-98	-13	-73	-66	-147	-73	-111	-7	894	-20838	591	-9230	-1887	-15651	-136	-7103	-6148	-14646	-11	-7852	-7613	-15581	21
0.168333	-26	39	86	-59	-112	-31	16	-15	-17	5	-74	-63	-99	-15	-30	-58	-98	36	-84	-32	-105	-21	-97	-69	-63	0	-97	-12	-70	-69	-147	-74	-185	58	847	-20855	650	-9180	-1940	-15614	-153	-7083	-6103	-14592	-286	-7865	-7524	-15497	35
0.169167	-23	41	86	-59	-111	-33	13	-13	-16	6	-74	-66	-95	-13	-26	-55	-99	58	-83	-32	-103	-21	-98	-68	-63	2	-96	-11	-74	-65	-147	-73	-108	131	769	-20880	968	-9139	-1995	-15588	-163	-7088	-6055	-14541	-118	-7870	-7429	-15411	43
0.170000	-25	42	55	-56	-110	-31	15	-11	-18	8	-70	-61	-100	-13	-29	-55	-101	37	-82	-30	-103	-19	-97	-72	-61	1	-97	-12	-68	-64	-150	-75	-81	207	736	-20917	1367	-9095	-2040	-15571	-128	-7052	-6006	-14500	209	-7877	-7337	-15335	52
0.170833	-19	42	91	-58	-109	-32	15	-12	-15	6	-72	-61	-96	-11	-24	-31	-96	38	-82	-30	-119	-21	-96	-67	-60	2	-95	-10	-68	-64	-145	-72	-125	292	674	-20955	1329	-9055	-2078	-15573	-139	-7032	-5960	-14464	62	-7872	-7241	-15259	63
0.171667	-19	45	89	-55	-108	-32	17	-9	-11	8	-67	-58	-93	-14	-24	-56	-94	37	-81	-28	-100	-18	-94	-67	-61	1	-95	-8	-69	-64	-147	-74	-81	379	606	-20998	1044	-9038	-2100	-15576	-176	-7038	-5913	-14439	-13	-7870	-7154	-15197	67
0.172500	-25	44	89	-58	-110	-33	11	-16	-16	7	-72	-61	-97	-13	-28	-57	-100	37	-84	-31	-104	-15	-103	-69	-61	0	-97	-11	-74	-69	-148	-75	-160	464	530	-21047	1046	-8999	-2116	-15600	-200	-7042	-5868	-14423	111	-7872	-7071	-15134	66
0.173333	-26	38	87	-61	-152	-34	11	-17	-21	2	-73	-68	-98	-18	-32	-63	-102	29	-91	-36	-104	-26	-103	-69	-63	-1	-103	-16	-83	-72	-153	-79	-127	549	450	-21101	1000	-8981	-2118	-15627	-202	-7053	-5828	-14413	151	-7871	-6994	-15082	72
0.174167	-28	37	85	-64	-113	-38	10	-18	-25	2	-70	-68	-98	-16	-30	-53	-102	33	-90	-35	-109	-24	-101	-76	-67	-4	-101	-13	-75	-70	-153	-80	-59	645	380	-21146	843	-8965	-2101	-15664	-180	-7055	-5780	-14399	69	-7867	-6923	-15030	89
0.175000	-26	40	89	-60	-111	-34	13	-14	-17	5	-74	-64	-96	-17	-31	-60	-100	32	-86	-34	-105	-25	-101	-70	-65	-1	-99	-14	-74	-68	-164	-80	-36	732	298	-21195	728	-8962	-2068	-15704	-156	-7067	-5732	-14393	132	-7871	-6854	-14984	103
0.175833	-24	43	88	-62	-108	-33	13	-16	-22	4	-75	-63	-97	-15	-28	-62	-98	34	-107	-34	-103	-23	-101	-67	-63	-5	-100	-12	-72	-67	-149	-75	-13	821	222	-21239	619	-8967	-2014	-15752	-135	-7090	-5682	-14393	269	-7878	-6792	-14944	98
0.176667	-27	39	87	-58	-109	-33	11	-14	-18	3	-72	-63	-94	-15	-28	-62	-98	32	-83	-32	-101	-23	-102	-69	-64	0	-99	-4	-74	-68	-148	-76	-24	898	146	-21283	364	-8984	-1956	-15809	-75	-7102	-5625	-14392	40	-7893	-6740	-14905	108
0.177500	-21	42	91	-60	-107	-32	12	-14	-17	5	-75	-62	-95	-15	-27	-60	-100	36	-84	-32	-102	-23	-100	-68	-63	-1	-99	-10	-73	-68	-148	-75	-216	977	71	-21322	367	-9013	-1874	-15853	-51	-7128	-5565	-14400	-14	-7918	-6693	-14872	128
0.178333	-25	36	90	-60	-110	-32	11	-17	-21	7	-70	-62	-97	-14	-28	-61	-99	33	-86	-32	-103	-22	-98	-70	-67	1	-97	-14	-72	-65	-147	-78	36	1046	-3	-21365	275	-9052	-1783	-15926	-41	-7156	-5498	-14388	282	-7953	-6652	-14842	132
0.179167	-23	38	90	-61	-104	-32	12	-16	-14	4	-70	-63	-94	-16	-26	-57	-98	34	-85	-32	-104	-25	-100	-68	-63	-1	-100	-11	-73	-69	-147	-74	-50	1112	-70	-21396	120	-9099	-1682	-15985	-24	-7208	-5421	-14390	-158	-8003	-6611	-14805	131
0.180000	-25	39	89	-62	-114	-36	12	-13	-16	7	-73	-64	-98	-17	-30	-58	-99	33	-85	-34	-107	-26	-100	-68	-48	-1	-99	-12	-76	-72	-147	-75	-73	1164	-145	-21431	32	-9161	-1576	-16047	-4	-7229	-5336	-14387	-85	-8060	-6575	-14772	124
0.180833	-26	38	90	-60	-111	-36	12	-18	-21	3	-73	-67	-103	-22	-22	-63	-101	30	-86	-35	-107	-26	-103	-72	-68	-4	-102	-15	-77	-73	-148	-80	-113	1209	-217	-21459	-36	-9224	-1463	-16107	-11	-7279	-5240	-14392	-40	-8133	-6542	-14741	131
0.181667	-27	37	87	-51	-116	-36	13	-15	-25	2	-88	-67	-100	-17	-33	-62	-105	28	-90	-39	-111	-30	-103	-72	-68	-4	-104	-16	-75	-72	-153	-82	-135	1247	-288	-21489	-52	-9299	-1347	-16157	-4	-7332	-5134	-14382	-10	-8209	-6504	-14705	138
0.182500	-27	39	86	-62	-111	-38	8	-16	-23	1	-75	-65	-100	-21	-30	-68	-102	34	-83	-35	-108	-25	-98	-68	-61	-1	-99	-12	-75	-68	-150	-74	-179	1286	-360	-21505	51	-9366	-1221	-16196	40	-7389	-5013	-14368	-220	-8295	-6459	-14662	123
0.183333	-27	44	90	-67	-107	-34	13	-11	-15	7	-72	-60	-95	-13	-26	-58	-97	35	-81	-31	-105	-21	-99	-67	-63	1	-98	-10	-65	-66	-147	-74	16	1316	-438	-21525	-72	-9447	-1097	-16238	26	-7464	-4889	-14360	-617	-8381	-6415	-14619	106
0.184167	-24	40	87	-58	-109	-36	15	-13	-14	4	-69	-56	-96	-17	-29	-68	-98	34	-85	-32	-104	-23	-97	-68	-63	1	-97	-11	-70	-67	-145	-76	-52	1343	-511	-21544	-143	-9524	-972	-16268	-7	-7538	-4757	-14351	-1376	-8473	-6368	-14572	113
0.185000	-22	42	89	-57	-104	-33	11	-15	-17	4	-72	-61	-96	-16	-30	-60	-99	34	-85	-32	-104	-25	-102	-44	-63	-1	-99	-11	-73	-44	-143	-74	-90	1369	-608	-21556	-18	-9606	-852	-16284	-16	-7621	-4614	-14344	-1266	-8567	-6303	-14525	106
0.185833	-24	43	89	-58	-111	-31	16	-12	-17	6	-74	-63	-95	-27	-14	-61	-98	38	-87	-31	-102	-24	-98	-67	-61	0	-100	-10	-73	-69	-146	-76	-195	1400	-698	-21571	62	-9684	-730	-16294	7	-7709	-4472	-14335	-931	-8661	-6237	-14480	111
0.186667	-22	38	87	-58	-107	-35	16	-17	-16	5	-75	-61	-96	-16	-28	-60	-98	33	-87	-30	-104	-24	-99	-68	-62	-12	-98	-11	-72	-85	-144	-75	-198	1441	-798	-21581	-57	-9760	-615	-16298	-44	-7808	-4329	-14324	-817	-8751	-6165	-14425	145
0.187500	-27	42	88	-59	-108	-38	13	-14	-16	7	-73	-61	-100	-18	-30	-60	-99	41	-82	-28	-109	-23	-98	-65	-63	1	-97	-12	-72	-68	-145	-77	-147	1483	-905	-21591	-112	-9829	-500	-16289	-86	-7903	-4190	-14317	-768	-8828	-6078	-14373	136
0.188333	-19	42	103	-57	-109	-35	13	-15	-18	3	-75	-63	-94	-17	-30	-57	-101	34	-85	-31	-102	-24	-99	-69	-65	2	-96	-11	-69	-64	-142	-77	-62	1541	-1010	-21593	-164	-9890	-391	-16270	-83	-8004	-4052	-14311	-759	-8899	-5987	-14319	128
0.189167	-25	39	88	-58	-108	-33	15	-15	-18	7	-73	-62	-94	-16	-29	-60	-101	32	-87	-30	-102	-25	-97	-67	-63	1	-98	-11	-73	-69	-147	-75	-21	1612	-1124	-21595	-241	-9943	-286	-16239	-75	-8094	-3916	-14305	-393	-8960	-5882	-14266	128
0.190000	-25	41	88	-57	-110	-34	13	-13	-18	4	-77	-64	-97	-17	-31	-60	-98	34	-87	-34	-105	-22	-98	-75	-77	-1	-102	-18	-73	-69	-149	-76	-103	1696	-1238	-21596	-250	-9985	-187	-16214	-86	-8192	-3794	-14299	-219	-9007	-5774	-14216	124
0.190833	-30	38	82	-61	-111	-36	11	-16	-19	3	-77	-63	-97	-16	-31	-61	-97	30	-87	-32	-104	-24	-98	-68	-62	0	-99	-10	-75	-68	-147	-76	-293	1808	-1350	-21592	-217	-10012	-94	-16176	-146	-8272	-3675	-14288	-705	-9041	-5655	-14167	132
0.191667	-24	42	87	-53	-105	-32	16	-10	-13	6	-74	-63	-97	-15	-28	-58	-95	36	-84	-34	-104	-23	-97	-68	-62	0	-100	-14	-63	-67	-145	-74	113	1936	-1463	-21607	-253	-10023	-7	-16129	-139	-8344	-3572	-14278	-214	-9066	-5536	-14119	133
0.192500	-25	39	84	-61	-107	-33	11	-16	-16	4	-75	-65	-96	-11	-29	-57	-103	35	-88	-36	-105	-26	-101	-68	-64	-4	-102	-15	-75	-70	-150	-77	-97	2079	-1571	-21576	-262	-10024	71	-16085	-115	-8406	-3480	-14271	-764	-9083	-5415	-14087	128
0.193333	-29	37	85	-60	-113	-39	11	-18	-22	2	-75	-70	-97	-17	-30	-63	-101	34	-87	-33	-101	-25	-102	-69	-65	9	-102	-19	-79	-73	-150	-80	-112	2249	-1672	-21561	-131	-10009	144	-16038	-120	-8452	-3392	-14259	-783	-9085	-5297	-14047	115
0.194167	-26	38	81	-64	-112	-34	13	-10	-23	0	-76	-73	-100	-15	-31	-59	-104	34	-88	-33	-112	-24	-101	-73	-64	0	-100	-14	-73	-69	-150	-77	24	2445	-1769	-21543	-88	-9984	208	-15985	-100	-8495	-3319	-14242	-473	-9077	-5172	-14015	103
0.195000	-10	43	86	-60	-109	-34	13	-15	-19	4	-76	-65	-97	-14	-31	-60	-101	33	-86	-34	-104	-25	-101	-67	-63	-1	-100	-15	-84	-70	-148	-78	-36	2654	-1858	-21522	-178	-9927	266	-15936	-96	-8484	-3255	-14224	196	-9059	-5055	-13990	60
0.195833	-25	41	86	-59	-111	-33	13	-13	-18	2	-72	-64	-93	-15	-29	-62	-99	34	-55	-33	-105	-25	-102	-68	-64	-3	-100	-12	-72	-69	-146	-77	-202	2879	-1944	-21502	-160	-9863	306	-15887	-131	-8471	-3196	-14199	898	-9032	-4943	-13965	-6
0.196667	-32	41	88	-58	-109	-23	12	-13	-17	5	-74	-64	-97	-16	-31	-55	-97	36	-86	-31	-107	-23	-101	-68	-64	0	-99	-14	-77	-72	-150	-77	158	3119	-2025	-21480	-88	-9782	345	-15834	-115	-8440	-3155	-14173	1301	-9002	-4841	-13951	-29
0.197500	-24	42	86	-58	-107	-35	9	-14	-18	4	-74	-63	-99	-15	-29	-60	-99	32	-87	-32	-104	-24	-102	-70	-63	-5	-99	-15	-72	-72	-145	-74	173	3367	-2105	-21452	-74	-9690	363	-15788	-72	-8389	-3115	-14134	1000	-8962	-4750	-13935	-43
0.198333	-27	41	87	-53	-110	-34	11	-18	-18	3	-74	-65	-98	-17	-33	-63	-102	29	-86	-34	-105	-26	-104	-69	-64	-5	-102	-17	-75	-74	-153	-79	54	3626	-2186	-21427	-75	-9593	367	-15739	-105	-8315	-3085	-14102	917	-8919	-4669	-13918	-52
0.199167	-26	37	82	-62	-111	-41	8	-6	-18	0	-77	-74	-99	-16	-38	-59	-101	29	-88	-35	-105	-27	-104	-72	-66	-3	-103	-16	-73	-72	-148	-82	10	3891	-2262	-21402	-49	-9482	367	-15691	-136	-8221	-3053	-14056	824	-8864	-4600	-13917	-47
0.200000	-26	40	87	-60	-109	-36	11	-15	-21	1	-76	-67	-97	-15	-32	-62	-103	30	-86	-34	-129	-27	-100	-70	-66	-5	-104	-16	-74	-72	-146	-80	23	4149	-2342	-21382	6	-9365	351	-15640	-72	-8106	-3028	-14006	771	-8802	-4547	-13912	-103
0.200833	-28	38	88	-59	-113	-38	8	-18	-23	1	-79	-68	-96	-18	-32	-63	-84	29	-88	-34	-105	-30	-104	-73	-64	-7	-103	-17	-76	-75	-147	-76	57	4405	-2429	-21363	20	-9243	327	-15589	-102	-7981	-3012	-13951	635	-8738	-4500	-13901	-122
0.201667	-30	35	86	-66	-112	-39	8	-19	-22	2	-78	-68	-97	-17	-32	-64	-101	29	-88	-34	-108	-27	-104	-70	-64	-6	-103	-16	-76	-75	-147	-76	24	4648	-2516	-21345	-19	-9120	293	-15532	-138	-7832	-2990	-13887	702	-8660	-4462	-13893	-99
0.202500	-25	40	88	-58	-111	-35	11	-14	-22	1	-73	-64	-95	-16	-28	-60	-100	30	-84	-32	-101	-24	-100	-68	-65	0	-100	-13	-72	-69	-141	-75	-76	4892	-2611	-21331	-48	-8990	249	-15473	-109	-7687	-2976	-13817	893	-8578	-4439	-13873	-68
0.203333	-19	28	88	-57	-104	-32	12	-14	-14	5	-70	-62	-95	-13	-28	-59	-97	33	-85	-30	-120	-24	-98	-65	-63	0	-100	-12	-70	-69	-143	-73	21	5113	-2717	-21321	-73	-8865	199	-15410	-104	-7519	-2968	-13744	893	-8492	-4422	-13860	-42
0.204167	-23	43	91	-55	-108	-36	13	-14	-16	3	-74	-79	-92	-11	-27	-60	-99	34	-84	-28	-100	-23	-98	-67	-63	-3	-98	-12	-68	-67	-141	-73	-179	5308	-2825	-21320	-85	-8746	144	-15339	-118	-7356	-2969	-13668	308	-8402	-4414	-13839	-57
0.205000	-22	40	91	-56	-104	-32	12	-11	-17	4	-73	-62	-92	-14	-29	-60	-96	34	-85	-33	-80	-22	-99	-69	-60	-1	-125	-13	-70	-72	-145	-69	-30	5504	-2945	-21322	-56	-8627	90	-15265	-151	-7191	-2973	-13585	955	-8308	-4404	-13819	-46
0.205833	-23	42	91	-57	-108	-33	12	-13	-17	4	-72	-63	-94	-15	-28	-58	-97	35	-84	-30	-105	-25	-99	-67	-63	0	-99	-15	-75	-72	-143	-70	-12	5672	-3065	-21334	9	-8529	33	-15185	-185	-7029	-2990	-13504	655	-8210	-4399	-13792	-39
0.206667	-24	41	90	-63	-109	-36	12	-16	-17	1	-75	-67	-99	-17	-32	-61	-101	30	-90	-36	-109	-25	-102	-70	-64	-9	-101	-16	-76	-73	-147	-77	-116	5816	-3200	-21352	55	-8412	-28	-15098	-194	-6874	-3014	-13414	512	-8110	-4399	-13768	-33
0.207500	-26	36	85	-62	-113	-38	8	-19	-24	-7	-77	-68	-101	-21	-31	-61	-102	23	-90	-35	-104	-26	-100	-68	-64	-5	-99	-15	-73	-73	-145	-75	-35	5949	-3326	-21373	28	-8302	-83	-15001	-202	-6719	-3045	-13321	540	-8005	-4392	-13729	-15
0.208333	-28	37	88	-62	-109	-35	9	-15	-21	1	-74	-65	-96	-18	-28	-60	-103	30	-90	-34	-85	-27	-101	-70	-61	-14	-98	-14	-72	-70	-147	-73	15	6062	-3458	-21394	44	-8198	-135	-14892	-215	-6570	-3087	-13226	489	-7902	-4376	-13692	-22
0.209167	-23	40	89	-59	-105	-13	13	-16	-17	23	-75	-66	-93	-19	-29	-59	-99	30	-87	-31	-101	-21	-99	-67	-63	-1	-97	-12	-73	-70	-148	-73	-254	6160	-3587	-21420	59	-8090	-180	-14783	-217	-6430	-3135	-13126	-144	-7795	-4366	-13648	-7
0.210000	-24	40	91	-58	-111	-38	13	-16	-17	4	-73	-63	-96	-16	-27	-61	-99	33	-84	-33	-104	-23	-96	-68	-62	6	-97	-11	-72	-67	-146	-70	-88	6252	-3708	-21447	80	-7984	-232	-14666	-185	-6291	-3194	-13026	-111	-7682	-4342	-13601	1
0.210833	-22	41	90	-58	-109	-31	15	-12	-18	10	-73	-63	-99	-26	-28	-58	-90	35	-84	-32	-103	-22	-97	-66	-64	0	-98	-14	-70	-68	-147	-73	-67	6329	-3822	-21476	59	-7868	-276	-14543	-163	-6165	-3262	-12919	2	-7575	-4322	-13553	-13
0.211667	-22	26	92	-60	-108	-32	13	-11	-15	6	-70	-63	-92	-13	-23	-56	-99	33	-83	-32	-98	-21	-97	-68	-59	0	-100	-11	-67	-66	-147	-74	-44	6398	-3927	-21507	265	-7749	-324	-14422	-146	-6033	-3336	-12815	-26	-7466	-4301	-13505	-26
0.212500	-23	43	91	-58	-107	-33	15	-15	-14	5	-72	-63	-122	-17	-29	-59	-101	32	-84	-34	-102	-22	-101	-67	-61	0	-98	-12	-73	-70	-149	-74	-50	6460	-4025	-21538	535	-7625	-374	-14294	-96	-5913	-3416	-12710	596	-7360	-4280	-13455	-33
0.213333	-26	38	88	-63	-109	-34	11	-17	-16	5	-74	-64	-98	-16	-29	-59	-99	28	-88	-29	-107	-25	-110	-70	-64	0	-100	-14	-72	-72	-151	-75	-109	6516	-4114	-21569	508	-7489	-423	-14173	-76	-5787	-3489	-12603	4464	-7246	-4256	-13400	-42
0.214167	-29	39	86	-60	-111	-34	19	-16	-22	3	-73	-65	-95	-17	-29	-63	-101	28	-86	-35	-103	-22	-101	-70	-62	-1	-98	-14	-75	-70	-153	-86	-90	6573	-4186	-21590	471	-7336	-482	-14049	9	-5661	-3580	-12492	10782	-7138	-4243	-13339	-36
0.215000	-26	39	85	-61	-113	-36	11	-17	-18	1	-78	-67	-96	-19	-30	-61	-99	28	-88	-34	-109	-23	-93	-73	-67	-6	-109	-14	-75	-69	-151	-77	-4	6634	-4250	-21610	352	-7186	-544	-13933	53	-5541	-3672	-12385	10868	-7028	-4231	-13279	-36
0.215833	-30	35	80	-62	-112	-36	10	-18	-22	-6	-78	-68	-101	-18	-29	-61	-96	27	-90	-34	-104	-23	-101	-69	-62	-4	-100	-14	-70	-67	-148	-74	-3	6692	-4303	-21623	315	-7015	-607	-13820	-99	-5410	-3745	-12273	7764	-6918	-4225	-13218	-29
0.216667	-23	25	89	-61	-110	-36	13	-17	-19	3	-74	-64	-96	-13	-26	-61	-100	32	-85	-33	-103	-21	-103	-85	-63	-4	-99	-16	-70	-69	-151	-73	-5	6752	-4349	-21630	222	-6839	-683	-13713	-103	-5277	-3833	-12170	7217	-6815	-4234	-13150	-19
0.217500	-25	38	85	-59	-111	-33	12	-13	-15	4	-73	-63	-100	-13	-17	-63	-99	30	-87	-35	-103	-19	-102	-69	-60	-4	-99	-13	-70	-70	-148	-78	-276	6804	-4387	-21631	70	-6649	-764	-13617	-99	-5144	-3911	-12069	5186	-6714	-4260	-13081	7
0.218333	-26	41	87	-61	-108	-33	12	-17	-18	3	-74	-64	-98	-14	-29	-59	-101	34	-84	-35	-103	-21	-103	-70	-64	-1	-100	-14	-70	-69	-151	-74	-233	6862	-4422	-21624	111	-6458	-855	-13526	-135	-5011	-3994	-11977	3900	-6625	-4295	-13011	26
0.219167	-26	36	87	-61	-111	-34	9	-14	-15	4	-74	-66	-96	-13	-30	-60	-101	32	-88	-33	-104	-23	-104	-68	-62	0	-101	-14	-78	-69	-163	-76	-309	6909	-4458	-21616	0	-6262	-948	-13447	-153	-4878	-4073	-11893	2862	-6543	-4350	-12935	5
0.220000	-26	37	87	-63	-112	-38	10	-16	-18	3	-76	-67	-99	-15	-31	-61	-100	33	-88	-33	-105	-11	-99	-73	-64	-6	-101	-16	-74	-70	-148	-76	-448	6950	-4491	-21597	45	-6066	-1048	-13380	-149	-4749	-4156	-11814	1486	-6471	-4423	-12858	-24
0.220833	-26	36	82	-63	-113	-38	12	-11	-21	0	-75	-65	-90	-16	-29	-62	-105	29	-87	-38	-108	-25	-102	-69	-64	-6	-103	-15	-75	-70	-148	-78	-338	6983	-4537	-21575	-23	-5874	-1151	-13319	-100	-4625	-4242	-11753	868	-6407	-4509	-12777	-8
0.221667	-25	38	101	-61	-112	-36	10	-16	-17	3	-74	-67	-101	-16	-29	-60	-98	33	-84	-35	-104	-23	-101	-68	-63	-3	-100	-15	-63	-70	-148	-75	-177	7015	-4580	-21543	-50	-5680	-1264	-13264	-64	-4503	-4329	-11685	460	-6356	-4614	-12692	3
0.222500	-27	40	86	-63	-113	-36	10	-14	-18	4	-73	-60	-99	-17	-29	-58	-100	37	-84	-34	-110	-23	-99	-68	-63	-1	-98	-12	-73	-67	-147	-75	-279	7051	-4631	-21506	-29	-5479	-1376	-13219	-33	-4389	-4418	-11629	-719	-6315	-4733	-12602	-4
0.223333	-23	40	88	-59	-110	-32	13	-14	-18	5	-72	-64	-97	-16	-29	-59	-103	32	-87	-33	-102	-21	-87	-72	-65	-5	-100	-12	-75	-72	-150	-76	-311	7022	-4701	-21468	23	-5323	-1493	-13182	-56	-4292	-4524	-11570	-1245	-6296	-4878	-12515	7
0.224167	-27	37	87	-62	-111	-38	-22	-19	-21	5	-74	-64	-95	-15	-28	-60	-97	34	-86	-32	-105	-22	-102	-69	-61	-3	-98	-13	-70	-70	-146	-72	-349	7010	-4781	-21420	-130	-5155	-1610	-13149	-52	-4201	-4626	-11546	-1591	-6277	-5026	-12415	12
0.225000	-27	43	87	-59	-110	-32	13	-14	-18	6	-73	-63	-96	-14	-31	-60	-97	35	-85	-33	-108	-22	-84	-66	-62	11	-100	-11	-74	-69	-148	-75	-170	6982	-4868	-21370	-184	-5009	-1727	-13114	-6	-4127	-4738	-11515	-2457	-6274	-5179	-12316	42
0.225833	-24	38	86	-59	-112	-33	13	-16	-16	2	-74	-68	-98	-16	-28	-34	-99	35	-87	-33	-107	-22	-100	-70	-67	-1	-98	-12	-74	-68	-145	-76	37	6935	-4970	-21316	-84	-4875	-1849	-13089	-10	-4069	-4865	-11483	-3158	-6281	-5370	-12217	70
0.226667	-27	40	88	-59	-109	-31	11	-14	-18	2	-74	-64	-96	-16	-27	-64	-99	35	-86	-30	-107	-24	-98	-68	-65	4	-100	-13	-74	-68	-147	-78	-122	6872	-5079	-21261	-184	-4754	-1971	-13056	26	-4023	-4998	-11455	-3305	-6293	-5552	-12117	92
0.227500	-26	41	85	-61	-111	-33	12	-16	-21	2	-60	-63	-98	-40	-29	-61	-99	32	-87	-33	-107	-23	-101	-72	-69	-5	-100	-12	-70	-68	-147	-74	-159	6799	-5198	-21198	-173	-4642	-2089	-13028	0	-3997	-5134	-11421	-3459	-6309	-5736	-12014	92
0.228333	-30	42	87	-58	-109	-32	15	-16	-18	5	-74	-63	-97	-13	-29	-62	-100	35	-86	-13	-103	-23	-101	-66	-62	1	-98	-14	-73	-69	-148	-77	-45	6706	-5323	-21122	-102	-4551	-2214	-12988	-247	-3978	-5276	-11393	-3738	-6333	-5924	-11910	77
0.229167	-23	42	87	-57	-105	-31	13	-15	-21	6	-48	-63	-94	-11	-26	-57	-98	37	-87	-29	-102	-21	-99	-67	-62	0	-100	-12	-69	-104	-147	-73	-49	6604	-5474	-21047	-229	-4464	-2336	-12951	-906	-3978	-5418	-11361	-3974	-6355	-6110	-11803	94
0.230000	-26	41	88	-59	-108	-29	17	-11	-14	6	-72	-63	-92	-13	-24	-60	-99	37	-85	-30	-103	-18	-96	-67	-62	1	-97	-10	-69	-64	-148	-74	96	6485	-5577	-20962	-300	-4389	-2462	-12911	-1245	-3986	-5561	-11325	-3787	-6384	-6293	-11700	86
0.230833	-23	42	89	-60	-109	-32	12	-14	-22	7	-74	-65	-86	-14	-24	-57	-98	36	-87	-31	-103	-19	-97	-66	-61	1	-96	-13	-73	-67	-146	-73	74	6361	-5711	-20865	-353	-4325	-2600	-12866	-930	-4008	-5702	-11289	-4137	-6407	-6462	-11596	69
0.231667	-22	42	89	-61	-109	-30	15	-12	-22	7	-73	-63	-96	-13	-27	-59	-102	36	-90	-33	-103	-21	-97	-68	-62	0	-95	-13	-73	-69	-148	-78	-19	6224	-5821	-20766	-243	-4271	-2718	-12824	-741	-4040	-5838	-11254	-4047	-6439	-6629	-11497	55
0.232500	-27	40	84	-61	-113	-36	9	-17	16	3	-74	-67	-100	-11	-33	-60	-98	34	-86	-34	-104	-23	-101	-67	-63	0	-100	-16	-74	-69	-149	-78	218	6080	-5935	-20645	215	-4226	-2841	-12773	-566	-4076	-5965	-11218	-3584	-6464	-6775	-11397	44
0.233333	-24	40	86	-63	-110	-34	12	-16	-18	4	-72	-65	-97	-16	-28	-61	-101	38	-88	-35	-109	-23	-103	-69	-67	0	-99	-16	-76	-70	-150	-77	19	5935	-6027	-20522	526	-4186	-2964	-12720	-457	-4117	-6086	-11183	-4101	-6486	-6913	-11299	44
0.234167	-25	38	89	-61	-112	-34	9	-16	-19	2	-75	-67	-100	-16	-28	-57	-103	32	-88	-31	-107	-21	-98	-69	-66	-4	-99	-15	-77	-74	-150	-74	69	5783	-6099	-20378	250	-4146	-3079	-12671	-454	-4156	-6180	-11149	-3735	-6512	-7028	-11202	11
0.235000	-28	40	86	-62	-116	-35	10	-15	-21	6	-75	-64	-100	-17	-27	-57	-98	15	-86	-34	-110	-22	-85	-67	-64	-1	-96	-15	-76	-68	-147	-74	207	5636	-6174	-20223	212	-4113	-3198	-12623	-368	-4194	-6259	-11113	-3439	-6531	-7121	-11083	1
0.235833	-25	42	89	-58	-109	-34	17	-12	-17	6	-72	-82	-99	-16	-30	-57	-100	36	-85	-31	-104	-24	-99	-67	-62	0	-95	-12	-73	-70	-147	-73	26	5487	-6224	-20035	154	-4081	-3306	-12573	-316	-4230	-6326	-11082	-3759	-6552	-7208	-11017	-1
0.236667	-25	44	90	-58	-111	-32	9	-14	-13	5	-72	-63	-96	-14	-27	-56	-100	37	-84	-29	-125	-22	-100	-47	-62	0	-98	-12	-70	-67	-147	-74	-136	5340	-6254	-19875	130	-4052	-3412	-12535	-229	-4262	-6373	-11054	-3537	-6564	-7273	-10924	-5
0.237500	-23	44	89	-58	-105	-30	13	-13	-14	6	-62	-61	-94	-42	-27	-56	-96	36	-83	-30	-100	-19	-97	-64	-61	1	-95	-13	-70	-68	-147	-77	56	5190	-6270	-19686	105	-4028	-3510	-12497	-148	-4285	-6405	-11032	-2788	-6578	-7329	-10840	-57
0.238333	-24	43	90	-60	-110	-32	13	-13	-17	6	-69	-63	-96	-16	-27	-57	-98	37	-85	-30	-96	-17	-98	-57	-66	0	-94	-10	-73	-66	-147	-73	90	5059	-6278	-19494	54	-4002	-3595	-12466	-145	-4271	-6423	-11013	-3038	-6587	-7362	-10755	-64
0.239167	-25	44	101	-57	-110	-32	16	-13	2	6	-72	-64	-100	-14	-30	-60	-101	35	-85	-34	-103	-21	-98	-65	-63	0	-101	-14	-52	-68	-139	-77	45	4927	-6275	-19299	-1	-3985	-3670	-12447	-92	-4310	-6433	-10997	-3026	-6593	-7399	-10680	-51
0.240000	-27	40	87	-61	-112	-36	10	-19	-22	3	-76	-64	-99	-15	-31	-105	-105	34	-86	-32	-104	-24	-102	-74	-67	-5	-101	-15	-76	-73	-149	-76	-15	4804	-6256	-19105	-309	-3970	-3737	-12437	-4	-4309	-6419	-10987	-2625	-6595	-7421	-10605	-59
0.240833	-28	36	85	-64	-117	-40	7	-19	-22	1	-75	-69	-97	-21	-34	-63	-104	33	-85	-36	-108	-25	-102	-68	-66	0	-102	-17	-73	-73	-148	-78	4	4691	-6230	-18910	-973	-3952	-3788	-12430	46	-4292	-6424	-10971	-2452	-6586	-7439	-10531	-58
0.241667	-7	41	73	-64	-111	-38	8	-17	-22	2	-78	-65	-96	-16	-31	-61	-99	34	-85	-33	-108	-24	-102	-72	-66	-5	-101	-19	-80	-73	-147	-75	32	4592	-6197	-18719	-1104	-3944	-3832	-12442	50	-4264	-6414	-10962	-2446	-6572	-7452	-10467	-58
0.242500	-28	42	88	-59	-109	-34	13	-14	-17	6	-68	-61	-94	-30	-30	-60	-100	34	-85	-30	-104	-21	-99	-66	-60	0	-98	-12	-69	-68	-143	-74	58	4501	-6164	-18534	-892	-3945	-3860	-12456	98	-4223	-6397	-10949	-2111	-6549	-7459	-10403	-44
0.243333	-25	45	90	-57	-108	-35	16	-15	-14	6	-70	-61	-97	-11	-27	-61	-97	36	-82	-13	-101	-15	-97	-66	-63	0	-98	-14	-68	-68	-143	-72	99	4420	-6133	-18364	-911	-3941	-3882	-12477	133	-4179	-6394	-10941	-1642	-6518	-7469	-10349	-24
0.244167	-22	42	88	-57	-105	-30	16	-9	-15	6	-70	-61	-94	-13	-29	-58	-100	32	-83	-30	-103	-17	-99	-65	-62	1	-95	-4	-72	-69	-118	-75	-25	4350	-6107	-18206	-878	-3953	-3903	-12521	176	-4125	-6391	-10935	-1864	-6482	-7480	-10307	-26
0.245000	-21	45	90	-59	-108	-32	15	-11	-16	6	-73	-62	-93	-13	-29	-58	-98	38	-94	-30	-103	-19	-98	-67	-60	0	-101	-13	-74	-69	-145	-72	-167	4287	-6086	-18061	-669	-3974	-3909	-12564	180	-4068	-6402	-10931	-2005	-6436	-7491	-10274	-14
0.245833	-23	41	90	-59	-107	-34	13	-23	-17	5	-69	-60	-98	-12	-27	-57	-99	33	-82	-32	-105	-19	-96	-68	-61	1	-99	-11	-69	-68	-145	-74	110	4238	-6073	-17937	-548	-4010	-3919	-12619	143	-4008	-6426	-10927	-1292	-6382	-7507	-10254	-5
0.246667	-26	43	91	-60	-109	-34	13	-17	-18	6	-73	-65	-99	-14	-31	-61	-98	34	-69	-31	-104	-23	-99	-67	-63	0	-99	-13	-73	-73	-146	-75	-38	4195	-6070	-17822	-547	-4046	-3927	-12678	174	-3942	-6464	-10924	-2361	-6325	-7523	-10240	-15
0.247500	-24	41	87	-62	-110	-23	12	-16	-17	6	-73	-64	-97	-14	-29	-59	-98	33	-86	-34	-105	-22	-101	-68	-64	1	-101	-14	-74	-68	-145	-75	27	4160	-6078	-17729	-542	-4091	-3940	-12746	194	-3879	-6517	-10925	-2737	-6258	-7537	-10236	-25
0.248333	-26	42	86	-59	-113	-38	11	-15	-21	4	-74	-65	-99	-19	-32	-61	-105	30	-98	-34	-109	-26	-100	-69	-67	-3	-102	-16	-78	-73	-149	-76	-27	4129	-6093	-17645	-493	-4148	-3953	-12816	219	-3822	-6583	-10930	-2340	-6194	-7556	-10244	-11
0.249167	-29	40	84	-63	-110	-39	9	-16	0	3	-74	-67	-99	-17	-30	-61	-100	30	-83	-34	-109	-26	-100	-68	-62	0	-100	-15	-73	-72	-127	-75	2	4110	-6119	-17573	-428	-4211	-3972	-12890	211	-3763	-6658	-10929	-2088	-6113	-7570	-10254	-8
0.250000	-23	43	91	-58	-103	-32	16	-13	-17	6	-72	-60	-86	-17	-29	-58	-97	34	-86	-24	-103	-21	-97	-66	-61	0	-99	-12	-72	-67	-147	-75	-48	4100	-6157	-17517	-268	-4279	-3996	-12966	154	-3710	-6751	-10917	-2123	-6037	-7592	-10273	-1
0.250833	-21	43	87	-58	-109	-32	13	-13	-10	-15	-73	-62	-95	-14	-28	-57	-98	34	-81	-32	-101	-21	-98	-67	-63	2	-99	-12	-69	-67	-143	-75	-53	4087	-6207	-17470	-224	-4347	-4031	-13045	164	-3668	-6855	-10933	-1171	-5961	-7610	-10289	36
0.251667	-21	43	89	-56	-107	-30	16	-11	-15	8	-69	-60	-96	-13	-27	-57	-96	35	-81	-31	-102	-17	-95	-67	-63	1	-97	-11	-73	-69	-145	-75	-110	4088	-6267	-17423	-225	-4422	-4074	-13125	170	-3635	-6966	-10932	-911	-5888	-7629	-10312	40
0.252500	-24	43	88	-59	-109	-33	13	-21	-18	7	-72	-65	-95	-26	-29	-58	-100	33	-87	-31	-103	-21	-97	-70	-65	-4	-101	-12	-74	-42	-145	-76	-42	4073	-6332	-17388	-148	-4496	-4129	-13211	105	-3616	-7086	-10932	-1186	-5817	-7664	-10332	41
0.253333	-27	40	88	-61	-109	-34	12	-17	-21	5	-72	-66	-99	-17	-30	-63	-91	30	-86	-30	-105	-23	-102	-69	-65	-3	-101	-14	-73	-69	-149	-79	-122	4086	-6406	-17352	-73	-4571	-4186	-13295	70	-3603	-7210	-10926	-2664	-5746	-7698	-10345	61
0.254167	-28	41	88	-57	-98	-33	13	-17	-19	4	-74	-67	-98	-15	-29	-60	-100	35	-86	-32	-105	-21	-98	-68	-66	-3	-102	-14	-75	-67	-151	-74	27	4097	-6486	-17315	66	-4634	-4254	-13376	71	-3607	-7338	-10911	-4034	-5681	-7738	-10349	69
0.255000	-27	39	84	-57	-109	-31	16	-14	-22	4	-70	-62	-98	-13	-28	-59	-102	26	-85	-31	-109	-13	-99	-68	-65	0	-100	-13	-74	-65	-148	-76	21	4111	-6562	-17279	210	-4689	-4330	-13462	69	-3606	-7452	-10892	-3236	-5621	-7782	-10336	96
0.255833	-23	38	87	-58	-110	-31	4	-14	-6	6	-74	-63	-95	-16	-28	-58	-99	36	-86	-32	-103	-21	-98	-69	-67	-4	-100	-13	-74	-66	-139	-76	-18	4129	-6638	-17242	285	-4745	-4408	-13549	55	-3623	-7588	-10864	-2314	-5560	-7838	-10323	139
0.256667	-27	37	87	-60	-110	-32	12	-16	-18	5	-77	-67	-98	-16	-28	-62	-102	33	-93	-34	-104	-23	-98	-68	-66	-6	-103	-15	-74	-69	-149	-76	22	4149	-6715	-17201	340	-4785	-4492	-13635	10	-3644	-7710	-10830	-1795	-5504	-7904	-10297	153
0.257500	-28	36	86	-60	-103	-32	13	-16	-23	2	-76	-67	-98	-18	-29	-64	-96	33	-90	-34	-107	-21	-100	-70	-65	-3	-99	-14	-72	-66	-147	-74	49	4184	-6774	-17152	320	-4816	-4578	-13720	19	-3665	-7825	-10787	-1166	-5447	-7976	-10245	157
0.258333	-27	35	85	-59	-109	-31	15	-13	-17	5	-76	-66	-96	-14	-26	-59	-100	34	-87	-34	-135	-21	-101	-69	-64	-1	-99	-14	-74	-69	-146	-76	-174	4218	-6837	-17108	500	-4837	-4661	-13806	33	-3690	-7933	-10735	-1350	-5391	-8066	-10188	173
0.259167	-26	42	87	-58	-111	-39	7	-16	-22	4	-74	-66	-100	-14	-28	-61	-99	35	-88	-33	-105	-21	-102	-70	-63	0	-100	1	-74	-70	-122	-75	11	4255	-6882	-17052	657	-4852	-4748	-13889	23	-3716	-8037	-10676	205	-5337	-8166	-10119	178
0.260000	-27	39	88	-58	-113	-32	12	-14	-22	4	-75	-66	-98	-21	-30	-63	-104	35	-88	-22	-108	-25	-98	-70	-64	-3	-100	-15	-76	-69	-146	-75	-58	4301	-6913	-17001	530	-4852	-4830	-13969	-30	-3736	-8137	-10613	219	-5287	-8272	-10037	63
0.260833	-25	39	89	-85	-107	-33	13	-16	-22	5	-74	-69	-99	-17	-30	-63	-100	32	-90	-35	-105	-24	-100	-70	-65	-4	-102	-19	-75	-72	-148	-77	36	4349	-6933	-16946	553	-4846	-4909	-14049	-40	-3754	-8230	-10539	495	-5210	-8399	-9950	23
0.261667	-27	40	88	-63	-112	-36	13	-15	-21	3	-76	-66	-100	-18	-29	-61	-100	30	-86	-36	-109	-27	-101	-75	-64	-6	-112	-14	-75	-70	-148	-75	57	4408	-6933	-16887	618	-4834	-4983	-14124	-30	-3763	-8311	-10460	869	-5138	-8516	-9859	55
0.262500	-25	40	89	-58	-110	-32	16	-12	-21	5	-59	-65	-99	-15	-29	-57	-100	35	-87	-33	-104	-22	-101	-65	-64	-1	-98	-13	-74	-69	-151	-72	50	4472	-6919	-16829	499	-4813	-5048	-14194	-60	-3761	-8382	-10378	1141	-5055	-8660	-9762	0
0.263333	-23	42	91	-57	-108	-31	13	-12	-15	7	-70	-61	-84	-12	-29	-56	-96	36	-84	-44	-102	-23	-100	-66	-63	0	-97	-9	-70	-68	-144	-72	-149	4541	-6894	-16770	539	-4788	-5115	-14259	-62	-3747	-8450	-10295	932	-4967	-8794	-9671	-59
0.264167	-22	47	92	-58	-110	-72	12	-13	-14	7	-73	-64	-96	-14	-29	-58	-98	34	-85	-29	-102	-23	-98	-70	-62	-6	-97	-11	-74	-94	-150	-74	-38	4617	-6864	-16715	595	-4765	-5175	-14325	-70	-3719	-8509	-10206	1714	-4875	-8932	-9589	-97
0.265000	-26	42	90	-59	-110	-36	13	-15	-16	6	-73	-63	-96	-16	-32	-59	-98	33	-85	-33	-94	-24	-104	-72	-64	-5	-99	-14	-73	-72	-149	-75	-44	4697	-6828	-16662	465	-4745	-5231	-14382	-81	-3684	-8569	-10116	1844	-4773	-9063	-9512	-72
0.265833	-27	41	88	-59	-113	-33	10	-24	-21	5	-76	-67	-100	-16	-31	-61	-100	35	-85	-35	-107	-25	-101	-69	-64	-1	-100	-16	-73	-70	-149	-105	96	4784	-6791	-16609	344	-4715	-5277	-14428	-138	-3630	-8612	-10020	1718	-4664	-9185	-9445	13
0.266667	-27	42	87	-57	-112	-34	10	-15	-19	5	-72	-62	-97	-13	-31	-59	-102	21	-83	-28	-105	-24	-100	-59	-65	-1	-98	-13	-75	-70	-148	-76	51	4876	-6749	-16562	322	-4699	-5320	-14467	-159	-3561	-8646	-9920	1782	-4549	-9293	-9388	71
0.267500	-26	41	87	-60	-115	-35	11	-16	-19	4	-74	-79	-96	-16	-29	-63	-101	33	-85	-32	-105	-24	-102	-73	-64	-3	-98	-14	-75	-72	-149	-77	-14	4971	-6715	-16511	339	-4679	-5356	-14497	-137	-3474	-8676	-9821	1993	-4433	-9385	-9356	84
0.268333	-27	40	86	-62	-111	-33	11	-15	-18	3	-73	-63	-96	-14	-26	-58	-99	30	-88	-33	-103	-23	-101	-70	-65	-6	-99	-12	-72	-69	-147	-75	68	5073	-6691	-16460	335	-4661	-5389	-14520	-135	-3380	-8737	-9712	2127	-4311	-9457	-9335	155
0.269167	-27	23	89	-60	-110	-35	15	-15	-15	6	-72	-62	-95	-13	-29	-60	-98	32	-86	-33	-105	-21	-99	-69	-64	-3	-92	-29	-72	-68	-146	-77	9	5175	-6678	-16406	306	-4644	-5419	-14523	-128	-3270	-8712	-9603	2208	-4190	-9513	-9330	119
0.270000	-26	43	90	-59	-108	-30	16	-13	-16	7	-72	-69	-93	-13	-28	-57	-85	37	-87	-25	-100	-21	-99	-68	-62	0	-101	-11	-73	-66	-147	-74	12	5274	-6678	-16356	379	-4624	-5446	-14513	-131	-3139	-8726	-9487	2227	-4073	-9543	-9340	11
0.270833	-23	42	90	-55	-105	-27	7	-11	-16	-5	-70	-60	-95	-10	-26	-56	-97	37	-84	-32	-99	-19	-96	-68	-59	0	-97	-11	-68	-64	-147	-67	58	5377	-6692	-16302	418	-4604	-5470	-14493	-127	-3022	-8731	-9367	2255	-3961	-9555	-9367	-76
0.271667	-23	46	90	-55	-105	-27	18	-10	-17	9	-70	-61	-91	-12	-24	-53	-95	36	-84	-29	-101	-14	-91	-67	-59	3	-98	-11	-69	-63	-145	-69	-331	5465	-6721	-16243	379	-4585	-5489	-14457	-133	-2892	-8740	-9248	1362	-3854	-9548	-9414	-181
0.272500	-24	42	88	-57	-105	-30	17	-14	-19	7	-53	-61	-96	-14	-27	-57	-100	33	-90	-33	-105	-21	-99	-70	-62	0	-97	-13	-70	-66	-148	-76	-67	5549	-6744	-16187	407	-4562	-5509	-14412	-161	-2761	-8750	-9123	2061	-3764	-9524	-9470	-322
0.273333	-26	43	84	-59	-111	-33	12	-18	-21	3	-75	-65	-100	-18	-34	-62	-105	29	-92	-36	-109	-29	-102	-72	-65	-6	-103	-18	-78	-73	-150	-80	-65	5620	-6831	-16125	391	-4527	-5528	-14349	-165	-2627	-8765	-9003	1934	-3676	-9486	-9537	-474
0.274167	-30	37	79	-62	-115	-35	10	-18	-23	2	-75	-67	-102	-17	-31	-59	-101	33	-88	-38	-107	-26	-99	-69	-64	-3	-94	-14	-73	-69	-147	-77	-102	5684	-6898	-16052	314	-4483	-5540	-14263	-172	-2493	-8779	-8872	1635	-3591	-9427	-9608	-484
0.275000	-25	41	85	-61	-110	-30	16	-15	-15	4	-74	-67	-97	-27	-30	-58	-98	34	-86	-38	-105	-23	-99	-69	-65	-3	-102	-17	-77	-67	-150	-76	-51	5733	-6972	-15980	173	-4427	-5547	-14166	-228	-2365	-8799	-8748	1507	-3525	-9363	-9680	-414
0.275833	-24	40	87	-79	-101	-35	15	-13	-15	7	-70	-62	-97	-15	-27	-58	-95	35	-85	-33	-105	-23	-101	-68	-64	-1	-101	-12	-73	-68	-149	-78	-18	5762	-7066	-15899	104	-4362	-5553	-14054	-208	-2239	-8822	-8625	1677	-3460	-9285	-9754	-387
0.276667	-22	41	89	-57	-109	-32	17	-13	-15	5	-70	-63	-97	-15	-27	-82	-98	36	-83	-31	-103	-10	-99	-67	-61	1	-99	-12	-75	-68	-147	-75	-29	5774	-7132	-15818	159	-4285	-5556	-13926	-218	-2124	-8863	-8505	614	-3406	-9209	-9822	-412
0.277500	-24	43	88	-58	-108	-31	12	-1	-15	8	-72	-60	-95	-13	-28	-57	-100	35	-86	-31	-103	-22	-98	-69	-66	0	-101	-12	-73	-67	-143	-70	-46	5769	-7208	-15739	196	-4196	-5558	-13786	-196	-2014	-8886	-8390	-379	-3359	-9129	-9880	-625
0.278333	-28	42	88	-57	-112	-30	15	-14	-18	6	-69	-61	-98	-15	-30	-60	-107	36	-82	-31	-109	-23	-97	-65	-64	1	-99	-10	-72	-67	-149	-75	-147	5736	-7277	-15646	55	-4101	-5556	-13636	-155	-1921	-8933	-8291	-483	-3318	-9053	-9931	-1066
0.279167	-26	37	87	-58	-108	-21	15	-17	-19	8	-69	-62	-99	-14	-29	-56	-100	36	-85	-29	-104	-23	-99	-98	-64	-3	-92	-27	-75	-67	-147	-74	-43	5688	-7337	-15566	17	-4000	-5546	-13479	-120	-1839	-8970	-8194	-144	-3280	-8980	-9967	-1072
0.280000	-25	41	85	-57	-109	-29	17	-14	-19	9	-72	-61	-94	-15	-22	-60	-101	10	-84	-28	-103	-22	-99	-68	-62	0	-100	-12	-69	-68	-150	-76	-183	5619	-7385	-15487	-5	-3894	-5525	-13313	-88	-1751	-9009	-8107	-90	-3242	-8916	-9987	-976
0.280833	-26	39	85	-59	-113	-83	15	-15	-23	5	-75	-64	-101	-16	-29	-59	-99	35	-84	-31	-105	-24	-99	-68	-65	-4	-103	-13	-72	-70	-149	-77	-231	5537	-7415	-15407	49	-3782	-5518	-13149	-115	-1705	-9047	-8035	187	-3207	-8860	-9987	-904
0.281667	-26	37	84	-59	-114	-33	13	-15	-24	4	-74	-66	-99	-18	-32	-63	-104	32	-87	-34	-108	-25	-103	-72	-68	-24	-104	-14	-78	-75	-151	-77	-108	5432	-7431	-15343	-57	-3668	-5499	-12981	-142	-1655	-9082	-7958	381	-3169	-8811	-9970	-689
0.282500	-25	37	85	-63	-113	-34	11	-18	-21	-4	-75	-68	-96	-21	-29	-58	-100	36	-83	-29	-105	-22	-102	-66	-62	1	-103	-12	-74	-67	-166	-74	-132	5327	-7417	-15274	105	-3555	-5468	-12809	-100	-1616	-9101	-7921	399	-3127	-8765	-9926	-482
0.283333	-24	41	89	-56	-110	-27	17	-10	-16	9	-69	-59	-96	-13	-27	-57	-99	37	-82	-29	-104	-19	-97	-66	-64	3	-96	-9	-73	-67	-147	-73	-196	5206	-7388	-15213	491	-3453	-5439	-12649	-92	-1588	-9110	-7882	487	-3085	-8733	-9869	-242
0.284167	-23	38	88	-56	-110	-28	17	-12	-18	7	-73	-63	-95	-17	-28	-56	-98	35	-80	-28	-86	-23	-97	-67	-62	3	-101	-10	-70	-70	-147	-73	47	5076	-7345	-15180	325	-3353	-5404	-12495	-128	-1573	-9109	-7866	915	-3046	-8704	-9823	-59
0.285000	-24	43	90	-58	-108	-29	15	-11	-17	8	-61	-65	-94	0	-29	-58	-97	35	-80	-29	-103	-25	-98	-65	-61	0	-99	-6	-70	-67	-151	-75	-131	4949	-7277	-15150	104	-3268	-5367	-12323	-142	-1572	-9087	-7852	400	-3006	-8677	-9707	67
0.285833	-26	42	123	-53	-77	-28	13	-11	-15	6	-70	-63	-100	-19	-29	-59	-100	34	-80	-28	-105	-22	-99	-67	-64	1	-103	-9	-76	-69	-145	-76	-133	4818	-7191	-15139	167	-3192	-5321	-12205	-129	-1578	-9048	-7862	850	-2968	-8655	-9603	162
0.286667	-26	39	89	-61	-113	-33	11	-14	-18	5	-72	-69	-98	-19	-26	-59	-99	54	-82	-28	-109	-22	-101	-67	-63	1	-99	-11	-73	-69	-149	-75	-97	4696	-7094	-15141	25	-3133	-5272	-12075	-135	-1597	-8995	-7867	1054	-2933	-8631	-9489	237
0.287500	-25	67	88	-53	-113	-29	12	-12	-21	5	-74	-62	-98	-16	-27	-59	-99	30	-82	-30	-104	-22	-100	-69	-64	0	-97	-11	-73	-69	-151	-76	-296	4582	-6975	-15156	-35	-3083	-5223	-11954	-133	-1627	-8909	-7902	715	-2909	-8606	-9370	333
0.288333	-27	43	86	-57	-111	-32	12	-16	-17	6	-73	-62	-95	-15	-28	-60	-97	34	-80	-31	-104	-23	-98	-70	-65	1	-99	-10	-73	-69	-147	-74	-204	4480	-6825	-15183	-180	-3052	-5164	-11846	-104	-1664	-8808	-7942	980	-2889	-8577	-9246	416
0.289167	-13	41	87	-58	-109	-32	13	-14	-17	4	-73	-63	-96	-17	-27	-59	-100	33	-84	-32	-107	-22	-99	-68	-66	-1	-97	-10	-74	-69	-149	-76	-43	4391	-6712	-15239	-271	-3037	-5108	-11745	-147	-1714	-8691	-7992	1058	-2886	-8542	-9120	470
0.290000	-24	41	87	-58	-109	-40	11	-14	-18	5	-48	-63	-96	-17	-27	-58	-100	33	-84	-31	-103	-23	-100	-70	-66	-7	-100	-12	-75	-70	-150	-76	-3	4316	-6575	-15311	-276	-3040	-5047	-11659	-150	-1778	-8556	-8051	322	-2899	-8501	-8999	522
0.290833	-25	20	86	-58	-108	-32	10	-15	-21	4	-74	-62	-96	-18	-28	-59	-100	35	-83	-30	-102	-19	-100	-69	-62	1	-97	-11	-70	-67	-146	-76	8	4271	-6435	-15396	-286	-3045	-4982	-11575	-122	-1843	-8401	-8111	622	-2927	-8449	-8882	543
0.291667	-22	42	89	-56	-108	-30	15	-12	-17	6	-73	-58	-93	-15	-24	-55	-101	35	-83	-31	-103	-18	-97	-68	-63	-1	-98	-12	-69	-68	-145	-75	-82	4238	-6304	-15505	-344	-3072	-4918	-11484	-130	-1926	-8240	-8180	1160	-2973	-8392	-8776	566
0.292500	-26	44	88	-57	-110	-31	13	-13	-17	4	-69	-63	-96	-17	-28	-58	-103	32	-84	-31	-105	-16	-98	-69	-66	-1	-99	-13	-63	-68	-147	-78	9	4216	-6176	-15634	-376	-3108	-4852	-11447	-141	-2019	-8066	-8258	827	-3043	-8326	-8689	600
0.293333	-29	38	87	-59	-112	-34	0	-19	-24	2	-76	-66	-97	-19	-30	-58	-101	34	-84	-34	-108	-26	-99	-70	-68	-4	-100	-4	-74	-72	-149	-73	23	4218	-6057	-15781	-458	-3157	-4784	-11394	-139	-2123	-7888	-8334	766	-3128	-8252	-8609	611
0.294167	-27	37	88	-59	-111	-32	12	-14	-21	4	-73	-66	-98	-13	-29	-57	-102	28	-87	-34	-105	-23	-97	-68	-65	-4	-98	-13	-73	-70	-147	-75	-30	4236	-5956	-15944	-469	-3210	-4714	-11343	-133	-2230	-7708	-8405	757	-3231	-8165	-8559	604
0.295000	-26	40	84	-59	-111	-32	20	-15	-27	2	-73	-63	-95	-14	-28	-57	-100	32	-82	-32	-103	-22	-98	-68	-63	-4	-99	-13	-73	-68	-147	-79	6	4270	-5875	-16120	-484	-3263	-4644	-11304	-108	-2349	-7530	-8488	610	-3349	-8076	-8492	654
0.295833	-24	40	88	-59	-110	-32	15	-15	-17	5	-75	-62	-94	-17	-29	-57	-100	30	-84	-33	-103	-22	-92	-66	-63	-1	-99	-12	-73	-69	-145	-72	-102	4312	-5822	-16320	-501	-3336	-4577	-11274	-118	-2478	-7354	-8557	590	-3486	-7979	-8463	695
0.296667	-23	40	88	-56	-108	-30	15	-23	-19	-21	-74	-61	-97	-15	-27	-56	-99	37	-83	-31	-103	-21	-98	-67	-63	0	-99	-13	-75	-68	-147	-73	-117	4360	-5794	-16529	-459	-3409	-4511	-11248	-121	-2612	-7189	-8639	524	-3640	-7880	-8443	660
0.297500	-22	42	90	-56	-109	-33	12	-13	-18	6	-72	-60	-99	-16	-27	-57	-99	44	-85	-33	-110	-22	-97	-65	-63	0	-97	-13	-72	-67	-146	-73	-4	4409	-5806	-16763	-477	-3487	-4444	-11233	-127	-2750	-7034	-8712	776	-3787	-7779	-8439	644
0.298333	-24	40	87	-59	-112	-33	13	-10	-17	2	-77	-64	-98	-19	-29	-59	-99	32	-86	-35	-105	-24	-98	-68	-67	-5	-100	-17	-75	-72	-150	-74	-114	4452	-5856	-17003	-560	-3563	-4380	-11225	-119	-2888	-6896	-8785	171	-3958	-7680	-8457	633
0.299167	-28	37	84	-60	-116	-39	9	-18	-22	2	-75	-65	-103	-17	-32	-53	-99	33	-86	-38	-110	-25	-101	-67	-65	-1	-98	-15	-74	-69	-147	-73	-15	4491	-5941	-17248	-435	-3645	-4317	-11226	-94	-2998	-6769	-8853	6	-4117	-7577	-8474	493
0.300000	-24	39	86	-57	-113	-58	13	-13	-17	2	-76	-63	-102	-17	-30	-57	-100	32	-87	-34	-105	-24	-101	-68	-64	-5	-104	-16	-83	-70	-149	-75	234	4516	-6064	-17500	-494	-3726	-4249	-11242	-102	-3165	-6653	-8921	768	-4278	-7480	-8513	327
0.300833	-25	37	88	-60	-116	-36	10	-16	-21	1	-76	-64	-97	-18	-31	-64	-103	30	-88	-34	-105	-27	-102	-74	-64	-5	-100	-16	-73	-70	-150	-75	-72	4530	-6231	-17754	-355	-3811	-4192	-11265	-114	-3295	-6552	-8984	45	-4434	-7384	-8547	275
0.301667	-28	38	88	-60	-112	-34	11	-17	-33	2	-76	-66	-97	-21	-30	-88	-100	30	-88	-34	-107	-26	-102	-68	-62	-4	-98	-15	-75	-72	-150	-75	24	4525	-6422	-18006	-283	-3892	-4126	-11296	-103	-3425	-6468	-9046	81	-4582	-7294	-8590	275
0.302500	-26	42	89	-59	-110	-34	12	-17	-18	3	-73	-62	-96	-13	-28	-60	-102	32	-85	-30	-104	-22	-98	-67	-63	-3	-97	-13	-72	-67	-147	-72	74	4503	-6676	-18247	-599	-3975	-4061	-11339	-107	-3543	-6394	-9107	188	-4710	-7210	-8633	268
0.303333	-22	42	98	-56	-108	-32	12	-13	-17	6	-70	-60	-97	-16	-26	-59	-98	33	-85	-30	-103	-19	-98	-65	-67	1	-96	-11	-70	-66	-147	-74	38	4457	-6952	-18476	-676	-4057	-4000	-11388	-136	-3656	-6333	-9160	-294	-4832	-7135	-8689	215
0.304167	-25	42	89	-56	-108	-33	16	-17	-18	4	-70	-61	-92	-15	-27	-63	-99	34	-85	-30	-104	-22	-98	-69	-63	-1	-97	-11	-75	-68	-148	-68	79	4390	-7258	-18692	-423	-4147	-3943	-11443	-124	-3761	-6291	-9225	-462	-4942	-7062	-8733	158
0.305000	-23	37	90	-57	-109	-33	17	-17	-17	6	-70	-61	-97	-15	-27	-60	-101	32	-86	-29	-101	-18	-97	-66	-62	-1	-98	-12	-70	-66	-146	-69	155	4296	-7588	-18887	-392	-4235	-3888	-11509	-120	-3857	-6250	-9267	143	-5040	-7001	-8783	114
0.305833	-23	44	90	-57	-108	-33	16	-15	-23	4	-76	-61	-97	-17	-30	-60	-99	34	-87	-33	-116	-22	-100	-70	-66	-1	-101	-12	-68	-68	-149	-73	102	4194	-7922	-19055	-265	-4332	-3836	-11578	-107	-3948	-6227	-9322	40	-5128	-6945	-8829	75
0.306667	-27	42	86	-56	-109	-33	13	-18	-17	2	-76	-64	-100	-17	-31	-65	-102	29	-90	-35	-107	-25	-102	-70	-67	-1	-100	-17	-75	-73	-149	-56	45	4072	-8271	-19195	-194	-4430	-3787	-11652	-109	-4026	-6209	-9371	-313	-5203	-6898	-8876	36
0.307500	-28	41	84	-65	-113	-34	9	-18	-23	0	-79	-67	-101	-19	-31	-65	-110	29	-70	-35	-105	-24	-100	-70	-67	-7	-102	-12	-70	-72	-147	-74	18	3938	-8605	-19288	-205	-4524	-3735	-11723	-110	-4099	-6193	-9415	-259	-5267	-6853	-8916	5
0.308333	-26	40	88	-78	-109	-34	13	-15	-19	6	-73	-64	-95	-18	-30	-63	-103	32	-88	-35	-105	-25	-99	-68	-63	0	-100	-12	-75	-68	-127	-74	104	3795	-8931	-19348	-19	-4623	-3692	-11790	-87	-4164	-6183	-9459	-316	-5328	-6815	-8951	-44
0.309167	-24	40	90	-60	-108	-32	13	-17	-16	7	-74	-67	-96	-15	-30	-60	-98	23	-87	-31	-107	-22	-99	-65	-64	0	-100	-12	-75	-69	-148	-73	89	3649	-9229	-19365	201	-4738	-3646	-11842	-99	-4228	-6182	-9501	-482	-5382	-6779	-8979	-87
0.310000	-28	42	89	-59	-109	-31	17	-14	-19	6	-73	-61	-97	-15	-28	-60	-101	33	-82	-32	-105	-21	-98	-68	-63	0	-97	-8	-70	-67	-148	-75	189	3503	-9497	-19335	198	-4827	-3611	-11916	-95	-4283	-6182	-9532	-206	-5439	-6748	-9009	-104
0.310833	-21	46	91	-53	-108	-32	13	-12	-15	9	-70	-63	-95	-15	-28	-58	-96	30	-84	-29	-100	-21	-94	-65	-60	2	-96	-11	-69	-67	-144	-73	257	3363	-9719	-19254	251	-4928	-3576	-11975	-65	-4338	-6190	-9572	122	-5494	-6721	-9041	-134
0.311667	-19	45	90	-56	-108	-30	17	-11	-13	-13	-69	-60	-95	-17	-26	-56	-99	37	-82	-31	-101	-22	-96	-66	-63	3	-98	-9	-69	-66	-143	-73	160	3222	-9894	-19129	322	-5039	-3538	-12027	-95	-4390	-6201	-9598	-189	-5553	-6696	-9060	-152
0.312500	-22	43	91	-55	-109	-29	16	-13	-16	8	-72	-63	-97	-15	-28	-57	-98	36	-85	-29	-103	-14	-100	-67	-62	2	-101	-11	-77	-69	-147	-73	-39	3099	-10015	-18955	402	-5149	-3534	-12079	-103	-4448	-6221	-9627	-781	-5623	-6676	-9086	-177
0.313333	-9	41	87	-62	-127	-36	12	-14	-18	5	-73	-62	-97	-16	-30	-59	-100	35	-86	-35	-109	-24	-100	-69	-64	0	-100	-14	-69	-69	-169	-77	45	2987	-10071	-18731	291	-5265	-3521	-12125	-114	-4488	-6242	-9652	95	-5690	-6652	-9113	-207
0.314167	-27	42	87	-58	-110	-32	11	-17	-19	5	-74	-66	-100	-19	-33	-61	-98	29	-85	-34	-105	-24	-101	-69	-64	0	-99	-13	-75	-75	-149	-76	-172	2889	-10066	-18459	182	-5374	-3514	-12170	-150	-4534	-6279	-9670	-456	-5769	-6629	-9139	-208
0.315000	-11	38	87	-50	-113	-36	4	-15	-18	4	-74	-65	-98	-19	-33	-60	-98	34	-85	-35	-111	-28	-101	-70	-65	-1	-101	-11	-75	-72	-149	-77	70	2807	-9998	-18146	159	-5487	-3519	-12209	-159	-4575	-6296	-9689	-454	-5852	-6603	-9163	-218
0.315833	-25	37	85	-65	-112	-36	10	-17	-22	3	-76	-67	-99	-17	-34	-60	-95	36	-86	-34	-105	-26	-98	-67	-64	1	-100	-13	-75	-68	-146	-77	84	2747	-9852	-17788	234	-5596	-3520	-12245	-162	-4605	-6325	-9705	-409	-5941	-6579	-9193	-224
0.316667	-25	42	94	-52	-110	-34	12	-13	-19	6	-73	-62	-100	-15	-29	-57	-100	36	-83	-31	-108	-23	-98	-68	-61	0	-96	-12	-66	-68	-144	-76	-74	2705	-9625	-17397	227	-5710	-3529	-12286	-146	-4645	-6360	-9715	-401	-6026	-6551	-9218	-224
0.317500	-24	41	88	-60	-111	-33	16	-13	-18	7	-72	-63	-98	-17	-30	-50	-99	35	-84	-31	-109	-17	-97	-68	-64	-1	-97	-13	-73	-68	-147	-76	-210	2674	-9390	-16968	337	-5820	-3545	-12321	-159	-4680	-6396	-9725	-506	-6119	-6531	-9236	-237
0.318333	-24	42	88	-60	-107	-33	18	-16	-19	5	-70	-63	-96	-16	-30	-58	-101	37	-86	-32	-105	-24	-100	-72	-62	-1	-96	-11	-73	-69	-146	-74	-24	2662	-9067	-16518	495	-5925	-3562	-12360	-183	-4714	-6425	-9738	267	-6212	-6504	-9287	-256
0.319167	-24	41	87	-60	-111	-35	13	-15	-19	3	-72	-62	-98	-16	-33	-62	-99	34	-87	-35	-103	-22	-99	-70	-66	0	-99	-13	-72	-69	-147	-79	-27	2659	-8695	-16056	512	-6029	-3584	-12394	-179	-4743	-6457	-9749	96	-6300	-6481	-9328	-262
0.320000	-25	37	88	-64	-111	-33	11	-16	-25	5	-74	-67	-99	-17	-30	-63	-103	34	-87	-34	-108	-26	-99	-74	-63	-6	-99	-15	-69	-69	-147	-79	-51	2674	-8284	-15570	533	-6126	-3601	-12431	-185	-4773	-6486	-9764	-143	-6384	-6462	-9371	-251
0.320833	-30	40	89	-61	-111	-33	11	-18	-18	4	-74	-63	-99	-19	-33	-63	-101	20	-84	-34	-108	-24	-100	-69	-64	-4	-101	-13	-76	-75	-148	-77	-111	2696	-7840	-15084	430	-6216	-3617	-12463	-172	-4806	-6508	-9785	-72	-6462	-6436	-9421	-235
0.321667	-25	40	89	-63	-110	-35	11	-17	-21	-3	-77	-62	-97	-15	-31	-61	-99	35	-88	-33	-105	-23	-100	-70	-67	-5	-102	-13	-72	-70	-145	-77	-231	2737	-7363	-14602	362	-6300	-3617	-12491	-150	-4838	-6523	-9802	121	-6526	-6417	-9471	-202
0.322500	-27	41	86	-62	-108	-33	13	-14	-17	5	-74	-64	-94	-13	-31	-58	-100	35	-88	-32	-102	-22	-98	-69	-62	0	-98	-12	-70	-70	-143	-76	-274	2772	-6869	-14118	400	-6376	-3636	-12516	-171	-4872	-6539	-9822	293	-6580	-6404	-9523	-180
0.323333	-3	44	93	-59	-111	-28	15	-14	-18	5	-75	-67	-96	-13	-28	-59	-97	37	-86	-36	-102	-22	-96	-73	-63	-3	-101	-3	-72	-70	-145	-75	-103	2814	-6371	-13650	364	-6450	-3647	-12539	-235	-4915	-6531	-9849	317	-6636	-6398	-9588	-238
0.324167	-27	38	85	-63	-110	-34	12	-17	-23	4	-73	-65	-99	-17	-41	-59	-98	34	-87	-32	-102	-19	-98	-70	-63	0	-98	-13	-73	-67	-146	-73	-38	2868	-5864	-13198	282	-6514	-3652	-12557	-240	-4959	-6546	-9873	406	-6676	-6391	-9656	-234
0.325000	-25	47	88	-60	-109	-31	18	-13	-17	8	-73	-63	-99	-11	-27	-59	-97	37	-83	-31	-104	-21	-98	-67	-63	-1	-99	-15	-73	-62	-145	-74	-80	2923	-5367	-12769	219	-6575	-3648	-12571	-254	-5011	-6514	-9901	512	-6708	-6396	-9727	-178
0.325833	-25	42	88	-62	-109	-32	16	-18	-15	5	-72	-64	-97	-13	-28	-47	-98	21	-86	-33	-104	-24	-99	-69	-62	-1	-98	-14	-73	-72	-145	-75	-282	2978	-4883	-12363	265	-6631	-3646	-12581	-314	-5072	-6498	-9922	-189	-6729	-6406	-9809	-212
0.326667	-24	42	90	-59	-111	-8	17	-14	-19	5	-74	-64	-100	-14	-29	-58	-98	35	-86	-32	-105	-22	-98	-67	-62	-3	-99	-14	-75	-73	-146	-74	-49	3006	-4417	-11988	438	-6683	-3640	-12586	-296	-5144	-6484	-9949	751	-6748	-6429	-9893	-242
0.327500	-26	43	88	-61	-111	-33	15	-13	-18	7	-74	-65	-94	4	-25	-58	-98	33	-87	-10	-107	-23	-99	-68	-64	-5	-97	-14	-75	-69	-146	-73	-264	3099	-3969	-11641	498	-6738	-3634	-12581	-256	-5222	-6467	-9946	286	-6761	-6446	-9986	-255
0.328333	-26	42	89	-62	-109	-38	16	-15	-17	6	-72	-64	-98	-15	-28	-59	-99	34	-85	-30	-108	-23	-99	-66	-64	0	-97	-13	-77	-70	-142	-73	-251	3164	-3549	-11326	364	-6791	-3626	-12584	-258	-5309	-6453	-9980	361	-6778	-6488	-10080	-354
0.329167	-26	43	90	-58	-110	-33	16	-15	-17	6	-72	-62	-98	-13	-26	-62	-101	35	-82	-31	-108	-22	-98	-68	-62	1	-96	-12	-73	-68	-146	-75	-178	3229	-3178	-11046	316	-6846	-3622	-12579	-206	-5403	-6447	-9984	379	-6791	-6528	-10178	-643
0.330000	-22	15	89	-56	-109	-30	17	-12	-18	8	-70	-61	-96	-14	-28	-55	-98	34	-81	-30	-103	-19	-90	-65	-63	-1	-97	-10	-70	-67	-145	-76	-49	3296	-2802	-10810	30	-6903	-3616	-12568	-271	-5508	-6450	-9982	381	-6810	-6578	-10280	-618
0.330833	-23	43	91	-56	-105	-31	16	-13	-17	8	-68	-60	-95	-15	-45	-56	-96	36	-85	-28	-100	-19	-96	-68	-62	0	-95	-8	-70	-66	-142	-74	-252	3361	-2474	-10613	-228	-6968	-3618	-12544	-271	-5621	-6465	-9972	-241	-6838	-6628	-10377	-357
0.331667	-22	43	92	-56	-105	-31	17	-13	-14	8	-76	-61	-95	-14	-25	-58	-97	30	-82	-30	-103	-21	-99	-69	-64	0	-99	-12	-74	-69	-129	-75	-236	3425	-2180	-10461	-336	-7045	-3624	-12536	-227	-5737	-6498	-9954	287	-6880	-6698	-10481	-243
0.332500	-27	39	85	-60	-114	-36	13	-17	-21	0	-74	-63	-102	-14	-29	-75	-102	29	-84	-23	-109	-21	-101	-69	-68	-1	-99	-12	-77	-70	-145	-77	-164	3486	-1910	-10343	-326	-7129	-3640	-12516	-183	-5863	-6542	-9928	497	-6933	-6763	-10579	-265
0.333333	-29	40	85	-46	-109	-33	12	-16	-21	6	-73	-63	-101	-15	-28	-58	-103	29	-85	-32	-107	-23	-99	-68	-65	0	-98	-13	-72	-68	-147	-77	-46	3546	-1669	-10270	-314	-7223	-3657	-12491	-156	-5985	-6604	-9900	85	-6996	-6841	-10671	-971
0.334167	-27	40	85	-60	-109	-34	13	-15	-23	-13	-74	-65	-97	-16	-26	-58	-99	30	-84	-33	-103	-23	-99	-69	-66	-5	-101	-11	-73	-67	-144	-77	-182	3606	-1444	-10238	-365	-7319	-3676	-12459	-146	-6105	-6676	-9860	-98	-7074	-6912	-10757	-1428
0.335000	-33	38	89	-60	-108	-33	12	-16	-21	6	-74	-64	-97	-14	-28	-60	-102	32	-83	-31	-103	-19	-99	-70	-66	0	-98	-16	-73	-66	-145	-73	-284	3657	-1245	-10252	-320	-7430	-3707	-12417	-111	-6222	-6764	-9821	225	-7167	-6987	-10831	-787
0.335833	-27	41	88	-60	-109	-33	15	-15	-22	7	-76	-68	-98	-15	-30	-57	-98	41	-84	-31	-107	-21	-99	-66	-62	-4	-100	-11	-73	-68	-144	-74	-118	3703	-1061	-10309	-266	-7550	-3739	-12376	-91	-6334	-6867	-9775	122	-7272	-7062	-10897	-323
0.336667	-60	39	89	-50	-109	-33	17	-12	-15	7	-72	-63	-96	-13	-27	-59	-97	33	-83	-31	-102	-23	-101	-68	-62	1	-98	-14	-52	-67	-145	-76	1	3725	-903	-10407	-334	-7681	-3783	-12323	-105	-6455	-6982	-9727	53	-7400	-7143	-10951	-233
0.337500	-23	42	89	-58	-109	-31	17	-12	-18	7	-69	-62	-94	-13	-26	-55	-97	36	-82	-32	-102	-21	-97	-65	-62	1	-100	-14	-72	-66	-145	-72	-116	3760	-754	-10552	-430	-7812	-3829	-12267	-65	-6552	-7103	-9685	61	-7533	-7217	-10992	-129
0.338333	-26	39	79	-58	-108	-27	13	-13	-19	7	-69	-62	-94	-15	-25	-58	-100	35	-84	-33	-104	-19	-96	-68	-58	0	-79	-11	-65	-64	-144	-73	-90	3765	-615	-10743	-569	-7963	-3877	-12206	-48	-6682	-7231	-9642	84	-7683	-7294	-11027	-70
0.339167	-24	39	90	-59	-108	-32	16	-11	-16	4	-73	-43	-97	-17	-27	-62	-101	32	-84	-34	-104	-22	-98	-68	-62	-3	-99	-15	-75	-69	-146	-74	-276	3759	-474	-10973	-565	-8111	-3932	-12140	-58	-6796	-7363	-9605	-644	-7844	-7370	-11048	-22
0.340000	-29	41	87	-63	-114	-35	12	-16	-21	4	-77	-66	-101	-16	-31	-63	-105	30	-88	-36	-110	-26	-102	-79	-64	-3	-104	-18	-75	-74	-150	-78	-46	3732	-390	-11239	-442	-8274	-3993	-12068	-53	-6911	-7492	-9571	233	-8016	-7442	-11045	-99
0.340833	-28	38	85	-63	-113	-36	9	-18	-23	1	-76	-69	-102	-23	-33	-61	-96	30	-86	-34	-110	-25	-100	-72	-66	-3	-101	-16	-77	-73	-148	-78	15	3694	-288	-11543	-490	-8422	-4045	-11991	-22	-7029	-7617	-9543	-29	-8195	-7514	-11052	-137
0.341667	-28	38	70	-67	-112	-35	10	-17	-18	24	-75	-68	-98	-17	-30	-60	-99	29	-88	-32	-107	-25	-101	-72	-65	-4	-100	-15	-74	-82	-148	-77	-58	3639	-208	-11868	-463	-8585	-4106	-11908	11	-7147	-7724	-9514	-300	-8376	-7576	-11035	-25
0.342500	-24	40	90	-64	-107	-34	12	-15	-18	5	-72	-65	-99	-12	-29	-53	-101	35	-86	-29	-104	-21	-99	-70	-64	0	-96	-16	-74	-70	-147	-74	-189	3566	-129	-12226	-350	-8751	-4156	-11821	6	-7269	-7818	-9487	-348	-8566	-7639	-11010	41
0.343333	-23	45	91	-40	-110	-33	15	-12	-15	8	-70	-61	-95	-14	-27	-57	-99	36	-84	-29	-105	-31	-99	-67	-62	1	-97	-19	-72	-67	-145	-72	-201	3478	-62	-12596	-322	-8909	-4208	-11737	33	-7402	-7906	-9466	-51	-8757	-7693	-10975	166
0.344167	-24	43	91	-61	-109	-31	15	-11	-16	5	-32	-62	-92	-21	-28	-58	-99	35	-83	-30	-104	-24	-97	-66	-60	1	-97	-12	-73	-70	-145	-73	-290	3376	-12	-12979	-341	-9072	-4255	-11648	51	-7538	-7973	-9445	-414	-8957	-7751	-10926	210
0.345000	-21	44	94	-61	-108	-31	15	-15	-13	5	-70	-64	-94	-13	-29	-58	-97	36	-86	-29	-101	-19	-91	-67	-63	-1	-97	-12	-86	-67	-145	-74	-201	3256	32	-13367	-344	-9232	-4299	-11566	34	-7711	-8023	-9428	0	-9158	-7807	-10869	199
0.345833	-24	43	91	-62	-108	-32	13	-13	-15	6	-69	-62	-94	-12	-30	-59	-97	34	-87	-30	-104	-22	-98	-67	-62	-1	-100	-12	-72	-69	-147	-76	-200	3127	66	-13754	-360	-9396	-4339	-11480	56	-7885	-8055	-9405	219	-9362	-7859	-10803	301
0.346667	-24	43	89	-61	-112	-32	12	-15	-19	5	-72	-61	-98	-13	-30	-58	-98	34	-85	-32	-104	-22	-99	-69	-65	-6	-97	-13	-74	-73	-147	-69	-137	3000	91	-14128	-329	-9557	-4357	-11399	56	-8074	-8064	-9388	-204	-9566	-7904	-10722	310
0.347500	-26	39	89	-61	-110	-33	13	-15	-22	3	-69	-63	-97	-15	-29	-61	-105	28	-87	-33	-105	-22	-101	-70	-64	-3	-97	-12	-70	-70	-149	-75	-252	2860	109	-14483	-350	-9720	-4374	-11322	40	-8274	-8052	-9361	-453	-9770	-7949	-10634	317
0.348333	-25	40	88	-63	-111	-35	11	-16	-18	1	-72	-63	-98	-17	-33	-60	-98	30	-90	-35	-109	-22	-101	-70	-62	-3	-101	-16	-72	-72	-151	-77	-225	2719	124	-14817	-341	-9878	-4382	-11255	6	-8492	-8021	-9335	-304	-9970	-7990	-10537	339
0.349167	-27	37	86	-63	-112	-36	22	-15	-26	3	-72	-65	-99	-16	-41	-63	-101	33	-87	-35	-102	-22	-97	-70	-64	-3	-97	-12	-73	-68	-148	-74	-152	2584	142	-15123	-293	-10036	-4368	-11183	12	-8711	-7968	-9297	-374	-10167	-8019	-10419	346
0.350000	-30	42	90	-57	-108	-32	15	-13	-16	7	-69	-62	-96	-13	-29	-59	-98	35	-84	-33	-107	-18	-97	-70	-68	0	-97	-13	-73	-68	-146	-73	-237	2452	151	-15377	-308	-10196	-4347	-11119	20	-8941	-7901	-9261	-406	-10356	-8043	-10293	351
0.350833	-23	45	90	-60	-107	-31	18	-14	-14	6	-69	-59	-91	-46	-31	-58	-96	33	-81	-33	-105	-21	-95	-67	-61	-1	-95	-12	-70	-66	-146	-72	-16	2333	166	-15600	-362	-10357	-4307	-11068	9	-9170	-7812	-9218	-303	-10532	-8058	-10157	378
0.351667	-25	45	92	-55	-103	-31	11	-13	-14	6	-68	-61	-94	-14	-29	-55	-94	37	-84	-31	-101	-19	-96	-66	-62	1	-97	-11	-74	-63	-146	-69	123	2217	175	-15782	-361	-10520	-4259	-11014	3	-9405	-7712	-9179	-47	-10702	-8060	-10013	391
0.352500	-18	46	88	-58	-108	-33	15	-14	-15	5	-72	-61	-95	-15	-30	-63	-97	33	-99	-38	-105	-23	-101	-67	-62	-1	-98	-11	-76	-70	-147	-75	-217	2116	187	-15923	-310	-10693	-4210	-10972	18	-9634	-7595	-9138	-818	-10854	-8050	-9863	357
0.353333	-22	43	88	-45	-113	-36	10	-15	-22	5	-70	-62	-99	-19	-31	-61	-99	33	-86	-32	-107	-24	-99	-70	-63	-1	-98	-15	-75	-70	-150	-75	-186	2027	195	-16019	-168	-10862	-4121	-10934	11	-9852	-7465	-9096	-333	-10981	-8027	-9704	334
0.354167	-25	41	85	-60	-111	-39	5	-15	-17	13	-73	-57	-96	-17	-30	-60	-99	33	-87	-33	-105	-24	-100	-70	-65	-3	-97	-12	-74	-68	-148	-73	-93	1956	211	-16070	-156	-11037	-4028	-10902	-19	-10047	-7321	-9055	-178	-11090	-7969	-9540	340
0.355000	-31	41	89	-57	-108	-33	12	-15	-17	6	-72	-60	-95	-14	-32	-62	-99	34	-84	-33	-103	-22	-119	-68	-63	-3	-99	-12	-72	-72	-145	-75	-206	1898	224	-16084	-26	-11218	-3924	-10875	-5	-10228	-7162	-9022	-773	-11169	-7901	-9369	329
0.355833	-26	43	88	-58	-111	-33	9	-15	-17	4	-70	-61	-98	-17	-42	-60	-99	-3	-86	-35	-107	-24	-100	-69	-62	-5	-101	-12	-70	-69	-146	-76	-145	1851	237	-16062	18	-11404	-3813	-10858	-26	-10401	-6992	-8990	-611	-11216	-7812	-9199	320
0.356667	-26	44	88	-59	-111	-38	9	-15	-21	6	-73	-66	-97	-18	-32	-62	-103	28	-88	-36	-105	-27	-101	-72	-43	-1	-102	-12	-76	-73	-149	-77	-22	1816	251	-16009	41	-11588	-3678	-10842	-43	-10511	-6815	-8967	-445	-11235	-7705	-9041	308
0.357500	-26	37	85	-61	-113	-36	5	-16	-23	4	-76	-64	-96	-17	-31	-59	-91	32	-90	-34	-103	-23	-100	-72	-66	-6	-99	-10	-74	-68	-147	-76	-9	1798	270	-15931	10	-11774	-3537	-10833	-46	-10603	-6624	-8948	-930	-11213	-7572	-8883	295
0.358333	-27	38	91	-58	-107	-32	9	-13	-16	6	-73	-63	-95	-19	-30	-61	-99	32	-86	-34	-109	-24	-100	-73	-64	-1	-100	-12	-75	-72	-147	-75	29	1785	287	-15833	-95	-11960	-3381	-10833	-70	-10659	-6429	-8933	-549	-11151	-7416	-8734	246
0.359167	-23	38	88	-61	-108	-33	13	-16	-22	4	-76	-65	-97	-21	-30	-62	-100	30	-87	-35	-105	-25	-101	-69	-67	-6	-101	-16	-74	-70	-148	-75	-125	1780	308	-15709	-21	-12139	-3222	-10838	-61	-10680	-6227	-8925	-15	-11052	-7244	-8601	224
0.360000	-28	35	85	-62	-112	-33	9	-14	-19	5	-74	-65	-99	-18	-33	-62	-103	30	-90	-32	-105	-34	-100	-70	-67	-16	-101	-13	-76	-70	-149	-77	-130	1777	332	-15584	1365	-12311	-3050	-10844	-56	-10663	-6021	-8916	-385	-10911	-7051	-8481	224
0.360833	-27	39	87	-63	-111	-33	9	-15	-23	5	-80	-68	-98	-19	-30	-62	-77	32	-88	-36	-108	-26	-100	-70	-66	-4	-102	-16	-77	-73	-148	-75	62	1772	357	-15448	2623	-12474	-2872	-10858	-67	-10604	-5816	-8914	-496	-10744	-6843	-8378	227
0.361667	-26	8	86	-64	-101	-36	11	-16	-22	3	-75	-66	-96	-19	-31	-65	-101	32	-88	-38	-107	-25	-102	-74	-65	-3	-99	-14	-92	-73	-150	-76	159	1773	387	-15311	1980	-12626	-2687	-10875	-63	-10521	-5609	-8905	-363	-10539	-6625	-8291	233
0.362500	-23	37	88	-60	-111	-33	13	-14	-19	4	-74	-66	-85	-16	-12	-62	-100	18	-83	-34	-104	-24	-101	-67	-64	1	-101	-13	-74	-70	-144	-74	263	1762	426	-15175	1452	-12755	-2491	-10898	-49	-10398	-5404	-8897	-388	-10305	-6397	-8221	225
0.363333	-24	41	90	-59	-110	-28	13	-11	-16	8	-70	-63	-95	-15	-27	-60	-96	39	-83	-34	-104	-28	-99	-68	-59	2	-99	-10	-70	-67	-144	-73	125	1745	467	-15045	1178	-12866	-2300	-10924	-24	-10250	-5208	-8886	-401	-10051	-6165	-8176	208
0.364167	-24	41	89	-57	-104	-30	13	-10	-15	7	-70	-65	-95	-17	-28	-59	-96	35	-81	-31	-107	-22	-96	-67	-60	-1	-99	-11	-75	-68	-144	-73	50	1718	514	-14925	856	-12949	-2100	-10953	-41	-10075	-5019	-8877	-325	-9770	-5932	-8145	193
0.365000	-49	38	89	-62	-109	-33	13	-13	-17	3	-75	-64	-97	-17	-29	-61	-99	32	-86	-33	-121	-25	-101	-69	-47	-5	-101	-11	-77	-72	-147	-77	140	1676	561	-14813	895	-13017	-1907	-10993	-58	-9887	-4843	-8860	45	-9484	-5703	-8134	174
0.365833	-26	38	86	-62	-109	-32	9	-17	-21	0	-76	-66	-101	-16	-45	-60	-100	33	-85	-32	-107	-23	-100	-70	-66	-3	-101	-13	-76	-74	-148	-76	-9	1623	620	-14708	1126	-13046	-1711	-11024	-36	-9695	-4669	-8834	-345	-9187	-5472	-8134	139
0.366667	-18	40	84	-58	-111	-31	12	-15	-21	6	-73	-65	-97	-15	-28	-62	-96	33	-82	-33	-105	-23	-101	-72	-63	0	-100	-14	-72	-78	-147	-77	6	1557	678	-14617	765	-13050	-1521	-11062	-40	-9462	-4514	-8803	-394	-8895	-5250	-8144	139
0.367500	-24	41	86	-59	-110	-33	12	-16	-21	3	-79	-66	-95	-19	-30	-62	-99	34	-85	-32	-104	-24	-101	-69	-63	-5	-101	-12	-74	-72	-150	-77	180	1477	744	-14535	98	-13021	-1330	-11094	-43	-9247	-4374	-8770	456	-8609	-5043	-8169	178
0.368333	-21	40	92	-62	-110	-34	13	-16	-17	6	-73	-66	-96	-17	-29	-60	-100	36	-88	-32	-104	-24	-99	-72	-67	-5	-102	-11	-75	-68	-146	-75	-17	1378	805	-14462	67	-12962	-1152	-11135	-31	-9030	-4246	-8724	51	-8344	-4839	-8195	209
0.369167	-25	43	88	-59	-99	-33	16	-14	-14	9	-74	-61	-97	-12	-29	-59	-99	36	-84	-31	-104	-21	-97	-68	-62	-1	-100	-13	-73	-85	-147	-77	143	1274	872	-14398	-67	-12879	-980	-11169	-16	-8823	-4132	-8676	92	-8090	-4648	-8229	225
0.370000	-26	44	90	-56	-109	-31	12	-15	-16	6	-73	-61	-97	-12	-29	-61	-99	35	-81	-50	-103	-19	-98	-31	-61	0	-97	-9	-70	-67	-143	-74	178	1156	934	-14336	-164	-12762	-825	-11210	-14	-8625	-4028	-8623	172	-7856	-4471	-8262	230
0.370833	-24	43	91	-56	-105	-29	18	-1	-15	9	-67	-61	-93	-16	-28	-67	-97	37	-80	-28	-101	-17	-95	-65	-59	2	-98	-7	-69	-68	-144	-75	219	1021	987	-14279	-355	-12626	-675	-11246	-36	-8443	-3939	-8567	-113	-7663	-4306	-8298	232
0.371667	-19	43	95	-56	-104	-27	18	-10	-17	7	-69	-60	-90	-10	-25	-58	-94	39	-80	-25	-101	-15	-98	-65	-61	0	-96	-7	-73	-66	-142	-72	266	880	1040	-14232	-426	-12469	-537	-11279	-47	-8277	-3857	-8513	-166	-7501	-4151	-8329	207
0.372500	-25	41	88	-58	-111	-30	15	-13	-18	6	-70	-62	-97	-17	-29	-59	-99	33	-87	-33	-104	-19	-97	-68	-63	-1	-102	-11	-73	-69	-146	-76	251	716	1075	-14189	-582	-12294	-414	-11319	-46	-8130	-3781	-8457	620	-7373	-4014	-8361	159
0.373333	-27	41	87	-60	-112	-33	10	-16	-24	2	-77	-66	-100	-16	-31	-65	-102	29	-86	-34	-108	-25	-99	-69	-66	-6	-103	-17	-77	-73	-152	-77	271	556	1101	-14141	-660	-12115	-302	-11358	-73	-8007	-3709	-8418	519	-7275	-3893	-8385	171
0.374167	-30	36	85	-60	-121	-36	11	-21	-10	-5	-74	-68	-96	-17	-31	-62	-100	30	-87	-35	-104	-23	-100	-68	-64	0	-102	-12	-70	-70	-148	-77	235	387	1120	-14093	-731	-11913	-190	-11385	-73	-7895	-3632	-8353	223	-7204	-3751	-8395	160
0.375000	-24	36	89	-58	-110	-33	12	-15	-19	2	-73	-66	-94	-16	-29	-60	-100	34	-86	-31	-107	-18	-99	-67	-65	22	-101	-15	-74	-70	-147	-77	57	213	1127	-14042	-686	-11712	-95	-11416	-77	-7803	-3556	-8308	362	-7167	-3636	-8404	138
0.375833	-24	39	87	-59	-108	-34	11	-12	-13	7	-69	-63	-98	-16	-25	-59	-100	32	-86	-35	-108	-23	-98	-67	-63	-3	-99	-14	-74	-69	-148	-73	63	35	1114	-13969	-693	-11512	0	-11438	-61	-7725	-3470	-8263	304	-7153	-3514	-8409	131
0.376667	-26	71	88	-57	-111	-31	15	-14	-19	6	-70	-65	-97	-15	-29	-60	-99	33	-85	-32	-101	-21	-98	-67	-63	0	-99	-13	-72	-68	-148	-74	-22	-148	1088	-13932	-767	-11308	86	-11465	-51	-7663	-3382	-8228	173	-7162	-3405	-8412	110
0.377500	-25	39	89	-55	-110	-33	12	-13	-8	6	-69	-62	-96	-14	-29	-59	-99	33	-86	-31	-105	-23	-101	-65	-62	1	-98	-12	-74	-69	-147	-72	-138	-336	1048	-13874	-851	-11114	168	-11485	-105	-7612	-3282	-8204	403	-7186	-3294	-8401	105
0.378333	-23	41	88	-59	-109	-29	15	-14	-16	7	-68	-64	-97	-15	-30	-58	-98	34	-90	-30	-109	-15	-101	-67	-63	-1	-88	-14	-70	-69	-149	-74	13	-529	990	-13815	-888	-10926	248	-11496	-126	-7577	-3166	-8182	662	-7229	-3188	-8375	110
0.379167	-25	38	89	-57	-109	-32	21	-5	-17	6	-74	-62	-95	-13	-29	-60	-101	33	-86	-30	-103	-22	-100	-70	-64	-1	-97	-14	-72	-67	-148	-104	-43	-724	922	-13758	-983	-10749	318	-11507	-109	-7542	-3063	-8172	357	-7274	-3082	-8386	106
0.380000	-28	38	89	-59	-112	-32	13	-14	-18	7	-68	-65	-96	-17	-30	-61	-96	30	-86	-33	-104	-21	-99	-67	-65	-3	-101	-16	-72	-69	-148	-76	-267	-921	831	-13698	-763	-10588	390	-11504	-115	-7519	-2942	-8168	-113	-7313	-2984	-8382	92
0.380833	-25	36	86	-61	-111	-43	9	-16	-19	3	-78	-66	-96	-16	-30	-62	-103	28	-88	-32	-107	-25	-102	-69	-69	-3	-100	-15	-76	-69	-148	-75	114	-1120	735	-13641	-719	-10438	461	-11497	-120	-7494	-2812	-8178	795	-7370	-2883	-8374	85
0.381667	-9	38	86	-61	-112	-35	9	-18	-21	2	-74	-67	-100	-17	-35	-65	-104	28	-91	-34	-109	-27	-107	-70	-66	-6	-103	-17	-65	-75	-149	-79	-164	-1328	627	-13588	-682	-10306	511	-11478	-128	-7473	-2679	-8194	119	-7410	-2789	-8372	54
0.382500	-28	36	85	-60	-119	-38	7	-18	-25	1	-73	-58	-104	-21	-31	-62	-102	32	-86	-32	-107	-27	-101	-69	-67	-6	-98	-14	-74	-69	-148	-75	-211	-1525	518	-13532	-578	-10184	567	-11445	-145	-7451	-2540	-8213	130	-7437	-2694	-8369	35
0.383333	-26	40	91	-57	-108	-29	16	-14	-18	9	-67	-62	-96	-13	-27	-60	-99	34	-86	-31	-102	-29	-96	-66	-61	1	-95	-11	-69	-65	-146	-72	-242	-1730	396	-13491	-514	-10068	614	-11403	-103	-7424	-2405	-8239	159	-7451	-2606	-8381	34
0.384167	-25	41	91	-58	-117	-31	13	-16	-24	5	-67	-62	-92	-13	-28	-58	-97	33	-83	-29	-101	-21	-97	-67	-66	-3	-97	-11	-72	-68	-146	-70	-214	-1934	278	-13458	-404	-9973	649	-11356	-104	-7402	-2275	-8277	-84	-7458	-2527	-8394	29
0.385000	-26	39	87	-56	-107	-32	13	-14	-15	6	-70	-63	-97	-13	-27	-59	-101	30	-85	-31	-102	-24	-99	-67	-65	4	-98	-13	-73	-68	-146	-74	-196	-2141	149	-13438	-243	-9894	672	-11298	-164	-7377	-2151	-8317	-566	-7453	-2453	-8412	8
0.385833	-23	43	90	-58	-110	-33	13	-14	-5	5	-72	-64	-83	-31	-25	-58	-100	34	-84	-33	-107	-24	-95	-66	-65	0	-99	-13	-74	-69	-145	-72	-79	-2338	66	-13427	-116	-9826	683	-11256	-180	-7352	-2044	-8360	95	-7433	-2394	-8439	2
0.386667	-25	35	88	-58	-111	-32	12	-13	-18	5	-70	-64	-95	-14	-24	-61	-103	32	-83	-32	-105	-24	-98	-67	-64	-3	-100	-11	-72	-66	-147	-73	-97	-2532	-80	-13439	32	-9767	680	-11158	-170	-7321	-1945	-8397	36	-7405	-2347	-8469	-8
0.387500	-24	42	90	-59	-109	-34	13	-1	-30	4	-72	-63	-96	-12	-28	-58	-97	35	-83	-31	-104	-24	-98	-66	-63	0	-98	-11	-74	-68	-148	-70	-65	-2721	-176	-13465	0	-9723	667	-11083	-168	-7295	-1866	-8441	-272	-7366	-2303	-8507	-18
0.388333	-23	42	88	-62	-110	-32	13	-14	-16	7	-72	-62	-94	-12	-26	-60	-99	35	-87	-33	-105	-24	-97	-67	-62	-3	-97	-12	-73	-68	-144	-73	-286	-2905	-271	-13513	35	-9685	636	-11004	-194	-7270	-1803	-8495	-142	-7326	-2279	-8549	-28
0.389167	-24	43	89	-46	-108	-30	16	-13	-21	5	-73	-65	-96	-14	-29	-58	-98	34	-85	-32	-102	-25	-97	-66	-61	0	-98	-10	-88	-69	-147	-70	-318	-3076	-351	-13579	98	-9654	590	-10923	-181	-7248	-1762	-8502	-77	-7283	-2267	-8591	-51
0.390000	-24	44	89	-61	-108	-31	13	-13	-19	7	-73	-62	-95	-15	-28	-57	-98	25	-87	-34	-101	-27	-98	-66	-61	-3	-99	-11	-73	-65	-147	-72	-287	-3244	-406	-13671	20	-9640	527	-10848	-167	-7233	-1745	-8534	-303	-7244	-2264	-8639	-79
0.390833	-26	40	89	-59	-108	-34	6	-16	-17	4	-72	-65	-97	-27	-28	-58	-99	35	-82	-31	-103	-22	-96	-67	-60	2	-96	-10	-72	-67	-147	-73	-285	-3393	-447	-13780	-156	-9628	452	-10776	-164	-7216	-1744	-8538	-492	-7212	-2275	-8682	-77
0.391667	-21	45	91	-64	-105	-33	15	-13	-15	6	-69	-61	-96	-11	-25	-55	-98	38	-82	-30	-104	-23	-96	-65	-64	1	-96	0	-68	-64	-146	-72	-193	-3537	-469	-13920	-101	-9634	370	-10706	-154	-7216	-1769	-8547	-222	-7188	-2299	-8726	-81
0.392500	-26	42	89	-58	-110	-31	13	-12	-13	5	-73	-68	-97	-14	-30	-58	-101	34	-83	-33	-102	-23	-99	-69	-65	0	-98	-12	-74	-70	-147	-76	-152	-3677	-468	-14084	15	-9643	273	-10649	-158	-7224	-1813	-8549	-171	-7178	-2342	-8779	-72
0.393333	-25	40	89	-63	-112	-35	10	-16	-19	5	-72	-66	-101	-17	-29	-60	-93	28	-90	-33	-107	-27	-99	-72	-64	-1	-102	-12	-74	-69	-149	-75	-407	-3806	-453	-14270	163	-9666	170	-10599	-174	-7243	-1883	-8542	-1213	-7179	-2383	-8819	-55
0.394167	-23	41	88	-61	-109	-32	12	-13	-19	6	-72	-64	-98	-17	-30	-59	-101	36	-87	-32	-107	-24	-99	-69	-65	-3	-97	-11	-73	-70	-148	-75	-79	-3927	-404	-14476	256	-9695	69	-10559	-181	-7264	-1959	-8527	-259	-7193	-2438	-8865	-49
0.395000	-25	42	92	-60	-108	-35	12	-17	-19	5	-74	-61	-97	-15	-29	-61	-82	34	-86	-29	-121	-24	-104	-73	-64	-1	-97	-13	-72	-70	-150	-75	-154	-4046	-344	-14702	249	-9741	-36	-10525	-186	-7303	-2055	-8505	-679	-7225	-2511	-8902	-44
0.395833	-27	41	91	-59	-113	-32	15	-7	-14	5	-74	-65	-100	-15	-31	-60	-100	34	-85	-32	-103	-22	-100	-67	-63	0	-96	-12	-73	-67	-146	-76	-220	-4159	-213	-14940	276	-9788	-142	-10487	-170	-7349	-2164	-8483	-759	-7268	-2567	-8935	-36
0.396667	-24	43	90	-58	-109	-30	12	-14	-17	5	-73	-62	-95	-15	-29	-58	-96	34	-86	-31	-107	-25	-104	-68	-63	-1	-96	-11	-72	-69	-146	-73	-177	-4269	-159	-15192	299	-9850	-243	-10480	-176	-7411	-2280	-8454	-790	-7332	-2642	-8971	-32
0.397500	-24	41	89	-60	-109	-32	4	-13	-17	6	-75	-62	-96	-14	-29	-60	-101	34	-90	-33	-103	-23	-102	-69	-63	0	-97	-10	-72	-68	-148	-75	-138	-4388	-40	-15462	239	-9926	-340	-10466	-200	-7473	-2402	-8429	-634	-7408	-2712	-9005	-46
0.398333	-24	38	89	-62	-111	-32	11	-15	-22	3	-76	-65	-98	-17	-31	-60	-109	30	-104	-34	-109	-24	-102	-73	-68	-6	-100	-14	-75	-72	-151	-75	-272	-4507	98	-15736	261	-10007	-435	-10461	-204	-7548	-2529	-8403	-1119	-7508	-2791	-9041	-46
0.399167	-31	34	94	-63	-108	-34	10	-15	-22	2	-77	-69	-100	-18	-33	-63	-102	28	-93	-35	-107	-25	-102	-72	-65	-6	-99	-14	-77	-72	-154	-76	3	-4632	251	-16009	202	-10091	-516	-10449	-227	-7621	-2648	-8375	-658	-7593	-2868	-9073	-36
0.400000	-28	39	88	-59	-110	-32	13	-16	-18	5	-77	-65	-98	-16	-31	-53	-99	34	-81	-33	-102	-23	-100	-69	-64	-1	-102	-13	-72	-73	-147	-74	-53	-4760	426	-16274	88	-10186	-591	-10436	-224	-7697	-2765	-8359	-418	-7698	-2942	-9105	-39
0.400833	-27	37	88	-59	-90	-32	12	-17	-19	-8	-74	-67	-96	-19	-32	-58	-102	34	-92	-33	-105	-24	-103	-68	-63	-3	-101	-13	-75	-73	-147	-77	-30	-4897	615	-16539	89	-10290	-654	-10415	-184	-7777	-2871	-8336	-699	-7814	-3013	-9142	-45
0.401667	-27	27	86	-58	-110	-34	12	-15	-23	2	-76	-68	-99	-17	-29	-61	-105	30	-87	-31	-108	-25	-101	-75	-66	-4	-101	-16	-74	-79	-148	-77	-56	-5038	810	-16787	26	-10397	-708	-10387	-186	-7851	-2968	-8321	-932	-7936	-3085	-9175	-57
0.402500	-27	37	87	-58	-111	-33	15	-8	-18	6	-74	-63	-97	-17	-30	-57	-100	35	-87	-34	-105	-22	-98	-70	-63	0	-97	-11	-72	-70	-145	-93	-122	-5183	1024	-17022	-22	-10497	-749	-10346	-161	-7919	-3044	-8311	-822	-8049	-3146	-9215	-55
0.403333	-23	42	89	-52	-109	-30	15	-10	-17	9	-70	-64	-95	-15	-47	-57	-96	36	-84	-30	-100	-19	-99	-66	-61	2	-98	-12	-72	-70	-145	-70	-72	-5338	1239	-17236	16	-10617	-779	-10294	-139	-7981	-3109	-8311	-818	-8170	-3204	-9260	-52
0.404167	-24	42	90	-53	-105	-30	18	-12	-17	6	-68	-61	-95	-13	-26	-55	-96	37	-83	-31	-104	-23	-96	-65	-61	2	-96	-15	-66	-68	-137	-70	-107	-5502	1460	-17429	33	-10730	-805	-10228	-165	-8042	-3156	-8318	-778	-8285	-3254	-9311	-45
0.405000	-22	42	91	-53	-107	-29	15	-11	-15	7	-72	-63	-94	-14	-28	-52	-98	35	-85	-27	-103	-21	-97	-64	-63	-1	-100	-10	-74	-69	-146	-73	-127	-5665	1691	-17594	11	-10841	-818	-10150	-176	-8093	-3182	-8331	-553	-8411	-3300	-9371	-41
0.405833	-24	41	89	-56	-107	-33	10	-32	-13	8	-74	-63	-97	-16	-29	-57	-95	36	-83	-30	-104	-25	-99	-67	-63	1	-98	-10	-75	-72	-147	-74	-72	-5835	1916	-17733	39	-10956	-825	-10056	-178	-8141	-3190	-8358	-269	-8517	-3325	-9439	-36
0.406667	-27	42	87	-58	-108	-32	9	-14	-19	6	-75	-65	-97	-17	-29	-60	-98	33	-85	-33	-104	-26	-95	-69	-64	-3	-100	-15	-76	-74	-149	-77	-411	-6005	2140	-17844	-91	-11066	-824	-9947	-151	-8188	-3184	-8393	-1109	-8623	-3342	-9520	-47
0.407500	-32	38	85	-61	-115	-39	7	-21	-21	-56	-74	-68	-100	-17	-29	-63	-101	32	-85	-34	-105	-24	-102	-73	-65	0	-102	-11	-74	-72	-147	-73	-97	-6155	2363	-17924	-1816	-11172	-811	-9822	-149	-8222	-3150	-8428	-406	-8720	-3345	-9594	-36
0.408333	-24	40	88	-61	-109	-31	10	-16	-21	4	-70	-64	-97	-19	-30	-64	-99	34	-86	-32	-110	-25	-99	-70	-65	1	-99	-10	-74	-70	-146	-75	-25	-6336	2583	-17976	-4356	-11274	-787	-9683	-173	-8256	-3102	-8476	-570	-8803	-3331	-9683	-34
0.409167	-23	43	96	-59	-113	-31	11	-51	-18	8	-72	-63	-95	-14	-28	-57	-98	35	-87	-31	-103	-24	-99	-69	-65	25	-100	-12	-74	-93	-149	-75	-173	-6489	2789	-17999	-3252	-11368	-755	-9541	-146	-8286	-3037	-8527	-621	-8882	-3298	-9779	-40
0.410000	-26	40	90	-56	-109	-31	12	-13	-17	6	-72	-62	-100	-14	-26	-58	-98	59	-83	-31	-102	-21	-96	-70	-61	0	-98	-10	-69	-67	-145	-73	-75	-6638	2981	-17994	-2039	-11459	-716	-9390	-111	-8318	-2952	-8583	-371	-8947	-3246	-9876	-45
0.410833	-23	44	93	-56	-102	-30	11	-15	-16	6	-78	-64	-93	-10	-24	-56	-94	38	-82	-30	-101	-19	-97	-67	-61	1	-98	-10	-69	-65	-142	-55	-6	-6769	3158	-17962	-2030	-11533	-665	-9235	-135	-8346	-2856	-8646	-200	-9002	-3170	-9977	-40
0.411667	-24	43	93	-57	-104	-30	15	-14	-16	7	-70	-61	-95	-8	-24	-55	-100	38	-85	-29	-102	-19	-98	-66	-61	4	-96	-10	-70	-65	-143	-72	-234	-6891	3315	-17922	-1443	-11615	-604	-9080	-145	-8376	-2748	-8714	-810	-9053	-3079	-10084	-43
0.412500	-25	41	92	-57	-111	-34	12	-15	-19	5	-67	-66	-99	-12	-28	-59	-100	37	-84	-32	-105	-22	-99	-72	-64	-1	-100	-15	-73	-66	-146	-74	-198	-6993	3460	-17859	-969	-11687	-535	-8930	-98	-8405	-2632	-8790	-243	-9078	-2966	-10193	-39
0.413333	-26	37	89	-58	-110	-34	10	-18	-21	5	-73	-67	-95	-31	-27	-60	-102	33	-90	-40	-104	-23	-99	-72	-64	-3	-99	-14	-72	-72	-148	-76	-301	-7077	3571	-17787	-240	-11746	-452	-8784	-119	-8437	-2503	-8847	-35	-9095	-2831	-10298	-49
0.414167	-26	38	91	-53	-105	-33	11	-17	-18	4	-75	-66	-95	-12	-28	-60	-97	35	-86	-34	-103	-22	-101	-69	-64	-5	-100	-16	-73	-69	-148	-73	-242	-7131	3669	-17699	217	-11785	-352	-8647	-116	-8462	-2368	-8926	-224	-9099	-2675	-10396	-45
0.415000	-27	38	89	-61	-112	-38	11	-18	-23	2	-74	-68	-100	-15	-31	-62	-102	34	-91	-40	-109	-21	-103	-72	-66	-4	-102	-19	-75	-74	-149	-76	-277	-7167	3735	-17616	256	-11813	-241	-8523	-77	-8489	-2221	-8994	-109	-9094	-2503	-10494	-58
0.415833	-27	38	84	-62	-111	-55	5	-18	-24	0	-91	-68	-98	-15	-32	-62	-102	33	-90	-38	-107	-24	-101	-70	-63	-3	-99	-16	-73	-72	-163	-76	-239	-7173	3787	-17529	419	-11828	-118	-8404	-62	-8505	-2077	-9053	103	-9073	-2314	-10570	-47
0.416667	-24	41	89	-60	-109	-32	9	-15	-16	7	-73	-64	-94	-14	-28	-59	-97	54	-84	-32	-104	-25	-99	-67	-61	0	-96	-11	-75	-67	-147	-72	-5	-7153	3811	-17437	646	-11827	19	-8301	-36	-8517	-1926	-9110	253	-9041	-2108	-10641	-4
0.417500	-27	44	92	-60	-95	-32	13	-16	-17	3	-74	-67	-96	-14	-28	-59	-96	34	-87	-36	-102	-22	-99	-69	-64	-3	-101	-15	-73	-69	-145	-74	-124	-7108	3805	-17343	980	-11807	168	-8212	-13	-8529	-1774	-9156	293	-9002	-1899	-10703	1
0.418333	-24	38	89	-59	-110	-33	10	-15	-15	7	-73	-63	-98	-14	-29	-60	-96	36	-85	-29	-111	-25	-101	-68	-62	0	-99	-12	-70	-69	-146	-73	-180	-7035	3778	-17278	280	-11775	333	-8142	-23	-8530	-1626	-9197	382	-8954	-1677	-10749	-14
0.419167	-22	42	89	-55	-109	-25	13	-17	-18	5	-75	-63	-100	-14	-33	-60	-100	33	-86	-35	-105	-24	-98	-70	-65	-3	-100	-14	-73	-73	-146	-74	9	-6940	3727	-17216	-557	-11717	502	-8083	-10	-8529	-1478	-9235	824	-8904	-1458	-10790	-16
0.420000	-25	41	88	-62	-111	-33	10	-15	-17	4	-76	-64	-98	-18	-27	-59	-97	32	-92	-35	-103	-24	-99	-69	-64	-5	-99	-13	-73	-73	-147	-74	-234	-6818	3655	-17164	-963	-11644	676	-8043	-34	-8510	-1326	-9260	35	-8849	-1237	-10817	-25
0.420833	-18	40	89	-60	-107	-42	11	-17	-16	5	-24	-63	-97	-19	-32	-62	-97	33	-85	-34	-108	-25	-99	-73	-65	-6	-101	-16	-74	-72	-149	-75	-146	-6679	3563	-17121	-1013	-11549	860	-8016	-34	-8492	-1187	-9281	575	-8793	-1025	-10838	-19
0.421667	-6	40	88	-61	-111	-35	11	-18	-17	4	-76	-67	-97	-14	-27	-62	-98	30	-84	-35	-104	-27	-103	-70	-58	-3	-104	-14	-75	-70	-146	-73	94	-6526	3445	-17095	-488	-11438	1040	-8007	-17	-8465	-1047	-9297	934	-8738	-820	-10832	-10
0.422500	-27	40	87	-52	-111	-32	11	-23	-17	6	-74	-64	-97	-15	-31	-63	-100	32	-84	-34	-103	-23	-100	-70	-62	-5	-100	-12	-72	-69	-146	-74	29	-6350	3318	-17075	-406	-11307	1226	-8002	-65	-8432	-912	-9307	500	-8687	-629	-10845	-26
0.423333	-24	39	89	-58	-109	-31	10	-15	-18	5	-72	-63	-94	-16	-28	-53	-99	33	-85	-29	-105	-26	-100	-69	-65	-6	-101	-12	-75	-69	-149	-72	123	-6167	3171	-17075	-1330	-11159	1401	-8017	-79	-8401	-792	-9315	627	-8645	-456	-10842	-27
0.424167	-26	59	87	-62	-109	-33	9	-18	-21	5	-73	-63	-96	-14	-29	-63	-101	32	-84	-33	-104	-16	-98	-67	-70	0	-98	-35	-73	-69	-149	-73	133	-5980	3015	-17074	-2575	-10997	1577	-8040	-50	-8352	-675	-9320	868	-8605	-300	-10837	-28
0.425000	-26	42	88	-61	-108	-34	13	-15	-23	6	-79	-63	-98	-15	-22	-60	-98	30	-83	-34	-102	-23	-98	-72	-64	-5	-101	-13	-72	-68	-149	-74	25	-5780	2847	-17083	-718	-10828	1739	-8076	-49	-8305	-572	-9329	369	-8576	-167	-10827	-24
0.425833	-27	41	90	-60	-108	-31	12	-14	-15	8	-72	-64	-97	-14	-28	-60	-99	32	-83	-32	-103	-23	-96	-67	-64	-1	-99	-12	-73	-70	-129	-70	167	-5589	2674	-17094	886	-10648	1896	-8119	-85	-8264	-474	-9336	535	-8564	-55	-10821	-32
0.426667	-25	41	86	-60	-110	-30	13	-13	-23	5	-74	-65	-98	-14	-27	-59	-78	30	-85	-29	-105	-23	-97	-69	-67	-4	-100	-14	-75	-69	-148	-74	41	-5393	2506	-17104	-324	-10466	2037	-8170	-143	-8220	-390	-9346	968	-8559	34	-10817	-36
0.427500	-25	23	87	-61	-110	-32	13	-9	-21	6	-69	-65	-97	-14	-27	-59	-99	32	-84	-33	-104	-23	-98	-68	-65	-3	-100	-10	-92	-69	-153	-73	-23	-5202	2335	-17121	560	-10281	2166	-8231	-92	-8172	-316	-9356	682	-8565	97	-10812	-43
0.428333	-25	38	89	-63	-108	-34	15	-13	-15	8	-68	-64	-100	-15	-26	-57	-98	33	-88	-30	-108	-21	-97	-65	-65	-4	-100	-13	-73	-69	-147	-72	0	-5018	2171	-17130	3043	-10102	2281	-8298	-95	-8128	-256	-9371	360	-8589	136	-10814	-40
0.429167	-52	39	85	-59	-111	-32	13	-10	-17	8	-70	-62	-95	-11	-27	-58	-100	35	-83	-30	-108	-21	-88	-84	-63	0	-97	-23	-70	-68	-148	-73	-227	-4834	2014	-17139	5108	-9931	2378	-8369	-84	-8087	-210	-9393	480	-8621	155	-10816	-39
0.430000	-24	44	90	-57	-109	-31	16	-10	-16	8	-66	-63	-91	-12	-24	-53	-95	33	-80	-30	-99	-17	-95	-65	-61	1	-97	-12	-70	-67	-148	-74	-171	-4664	1856	-17137	4623	-9764	2466	-8454	-90	-8050	-172	-9419	697	-8668	145	-10822	-68
0.430833	-26	72	92	-58	-111	-33	15	-8	-18	9	-66	-62	-94	-11	-23	-56	-98	37	-82	-29	-103	-19	-98	-65	-61	9	-98	-9	-73	-64	-147	-70	-115	-4501	1729	-17135	4191	-9620	2533	-8539	-78	-8015	-150	-9452	587	-8725	120	-10831	-76
0.431667	-19	45	90	-57	-105	-31	12	-9	-17	11	-69	-62	-97	-15	-28	-61	-100	36	-82	-28	-105	-12	-98	-67	-59	0	-99	-11	-73	-69	-147	-76	-162	-4351	1601	-17133	4629	-9489	2608	-8631	-67	-7995	-147	-9490	655	-8799	64	-10845	-70
0.432500	-25	41	87	-63	-104	-39	9	-15	-22	5	-74	-65	-95	-14	-27	-59	-100	30	-86	-30	-104	-23	-102	-64	-63	-1	-90	-11	-72	-68	-148	-74	-38	-4207	1485	-17114	4401	-9379	2624	-8738	-88	-7973	-154	-9542	999	-8880	2	-10844	-79
0.433333	-26	41	85	-60	-111	-33	11	-16	-18	5	-68	-64	-97	-13	-27	-58	-100	33	-84	-30	-109	-23	-102	-68	-67	-1	-99	-12	-73	-72	-152	-77	-134	-4076	1380	-17095	4757	-9292	2653	-8840	-88	-7965	-173	-9593	478	-8975	-96	-10866	-76
0.434167	-25	39	85	-59	-111	-36	11	-15	-21	4	-72	-63	-98	-13	-26	-58	-99	36	-87	-30	-108	-23	-100	-70	-65	-1	-99	-12	-72	-67	-148	-79	-60	-3952	1285	-17068	5148	-9232	2663	-8952	-51	-7969	-205	-9652	318	-9080	-195	-10872	-63
0.435000	-28	39	88	-58	-112	-36	16	-13	-22	4	-72	-64	-92	-14	-27	-61	-103	32	-90	-30	-107	-24	-102	-69	-63	-1	-100	-14	-74	-66	-149	-76	209	-3841	1198	-17062	3563	-9201	2662	-9072	-66	-7980	-251	-9715	814	-9194	-329	-10876	-73
0.435833	-27	49	88	-59	-113	-34	10	-10	-21	8	-74	-65	-95	-14	-25	-57	-98	36	-85	-31	-107	-23	-99	-68	-64	-4	-102	-15	-72	-66	-146	-74	-69	-3736	1119	-17012	1783	-9188	2654	-9194	-104	-8009	-309	-9782	125	-9319	-473	-10873	-52
0.436667	-27	40	87	-59	-110	-33	11	-14	-14	4	-72	-75	-96	-12	-23	-59	-100	33	-86	-30	-104	-21	-97	-68	-63	-1	-98	-14	-69	-68	-144	-74	26	-3645	1044	-16991	3336	-9208	2628	-9326	-104	-8054	-377	-9853	143	-9451	-631	-10872	-84
0.437500	-29	42	88	-60	-113	-35	15	-15	-15	5	-70	-66	-98	-16	-25	-57	-99	35	-84	-31	-108	-18	-99	-69	-63	0	-98	-15	-74	-72	-145	-74	153	-3556	973	-16957	5599	-9257	2588	-9461	-66	-8113	-458	-9929	286	-9598	-802	-10861	-90
0.438333	-25	41	89	-59	-111	-32	12	-15	-19	2	-72	-63	-95	-13	-24	-55	-99	37	-85	-33	-107	-23	-98	-67	-64	0	-97	-13	-72	-69	-131	-75	50	-3456	903	-16937	3725	-9340	2538	-9597	-87	-8189	-549	-10003	26	-9748	-990	-10850	-78
0.439167	-24	42	86	-59	-109	-33	10	-17	-21	5	-74	-64	-96	-18	-29	-58	-98	35	-86	-39	-103	-25	-99	-70	-63	-1	-99	-17	-75	-72	-149	-75	12	-3416	829	-16922	1343	-9432	2476	-9739	-88	-8288	-641	-10081	-183	-9911	-1190	-10832	-69
0.440000	-26	24	84	-58	-113	-34	10	-25	-16	1	-76	-66	-97	-17	-29	-61	-101	30	-88	-38	-107	-27	-103	-70	-68	-6	-100	-17	-77	-72	-152	-79	44	-3362	757	-16909	1	-9564	2404	-9885	-98	-8404	-767	-10158	260	-10084	-1404	-10813	-70
0.440833	-27	38	81	-61	-113	-39	6	-23	-22	2	-79	-69	-100	-21	-32	-61	-100	30	-88	-35	-110	-28	-101	-72	-67	-3	-101	-19	-79	-72	-147	-77	21	-3308	684	-16904	-2256	-9708	2326	-10022	-90	-8537	-887	-10229	54	-10264	-1624	-10783	-78
0.441667	-26	37	82	-61	-113	-39	7	-21	-19	0	-69	-68	-99	-21	-31	-59	-99	30	-88	-35	-111	-29	-104	-73	-67	-4	-99	-16	-72	-72	-147	-79	79	-3271	610	-16904	-3290	-9879	2233	-10162	-81	-8687	-1017	-10297	-215	-10446	-1840	-10759	-84
0.442500	-21	39	87	-57	-110	-35	9	-17	-23	3	-75	-65	-95	-15	-30	-61	-100	34	-85	-32	-104	-24	-111	-73	-63	0	-97	-11	-73	-73	-147	-77	6	-3235	540	-16905	-2261	-10060	2135	-10290	-110	-8848	-1151	-10360	-177	-10642	-2063	-10730	-70
0.443333	-24	43	88	-59	-108	-35	13	-16	-15	-19	-72	-64	-93	-13	-26	-58	-97	36	-85	-33	-102	-23	-99	-70	-63	-1	-97	-14	-69	-67	-147	-73	-13	-3202	468	-16920	-2020	-10264	2024	-10416	-127	-9027	-1293	-10414	-184	-10845	-2294	-10709	-51
0.444167	-22	42	90	-58	-104	-31	17	-15	-15	5	-70	-64	-94	-12	-28	-58	-97	36	-82	-31	-102	-25	-100	-67	-60	-1	-97	-12	-69	-70	-147	-74	-3	-3198	394	-16928	-1726	-10479	1905	-10537	-145	-9220	-1447	-10471	-303	-11058	-2533	-10694	-42
0.445000	-24	42	89	-60	-104	-32	12	-26	-18	4	-77	-65	-95	-12	-28	-55	-101	36	-85	-33	-101	-22	-100	-70	-65	-3	-100	-11	-69	-69	-146	-77	56	-3191	322	-16947	-1482	-10704	1773	-10654	-317	-9429	-1608	-10524	-304	-11280	-2766	-10682	-11
0.445833	-24	42	86	-58	-110	-30	13	-12	-16	4	-75	-63	-96	-13	-29	-58	-99	34	-87	-35	-102	-23	-99	-68	-65	-3	-101	-13	-72	-68	-145	-74	109	-3195	259	-16966	-2044	-10941	1630	-10765	-376	-9637	-1771	-10574	-107	-11507	-3006	-10687	38
0.446667	-25	42	87	-60	-107	-32	12	-21	-15	5	-74	-66	-94	-15	-26	-58	-99	35	-85	-31	-105	-24	-99	-69	-61	-4	-100	-13	-73	-67	-147	-75	76	-3204	202	-16982	-2049	-11186	1479	-10873	-255	-9861	-1939	-10623	-313	-11741	-3240	-10703	111
0.447500	-28	39	88	-61	-109	-32	13	-15	-21	4	-74	-65	-98	-15	-29	-61	-99	40	-90	-32	-105	-23	-100	-67	-65	-5	-99	-12	-73	-68	-148	-74	-143	-3224	150	-16982	-1469	-11434	1320	-10976	-254	-10083	-2110	-10672	-931	-11979	-3477	-10729	153
0.448333	-25	42	86	-57	-109	-30	11	-14	-18	3	-80	-64	-100	-18	-31	-60	-100	34	-90	-33	-108	-25	-103	-70	-65	-5	-101	-17	-80	-72	-147	-59	177	-3251	107	-16975	-1370	-11688	1153	-11081	-268	-10313	-2286	-10729	16	-12225	-3717	-10777	135
0.449167	-28	38	85	-61	-114	-36	9	-17	-22	2	-75	-67	-99	-15	-29	-61	-109	19	-87	-36	-112	-25	-100	-67	-62	-3	-100	-13	-72	-68	-147	-74	-23	-3283	76	-16960	-1194	-11946	980	-11177	-211	-10544	-2460	-10787	-377	-12468	-3953	-10839	111
0.450000	-40	40	66	-59	-109	-31	16	-10	-17	8	-70	-62	-93	-15	-27	-58	-101	37	-83	-29	-101	-21	-96	-68	-63	0	-93	-10	-72	-65	-147	-72	-9	-3321	54	-16930	-1054	-12202	802	-11279	-200	-10772	-2639	-10856	-340	-12721	-4192	-10923	90
0.450833	-23	45	90	-58	-108	-31	15	-11	-15	7	-72	-59	-93	-14	-26	-57	-97	36	-82	-29	-107	-25	-97	-66	-59	1	-98	-9	-70	-66	-145	-73	62	-3363	41	-16889	-1044	-12467	621	-11390	-167	-11009	-2814	-10935	-346	-12975	-4424	-11023	68
0.451667	-22	46	92	-57	-103	-29	18	-10	-14	8	-70	-65	-93	-5	-24	-56	-97	37	-83	-27	-104	-18	-96	-64	-63	0	-96	-9	-72	-68	-145	-74	-22	-3411	36	-16836	-875	-12729	434	-11503	-97	-11241	-2990	-11025	-397	-13233	-4661	-11145	41
0.452500	-23	49	90	-60	-109	-31	15	-13	-17	7	-70	-62	-96	-14	-27	-58	-97	35	-86	-47	-102	-21	-103	-69	-65	-1	-101	-10	-72	-67	-147	-75	-109	-3469	41	-16772	-679	-13009	256	-11633	-128	-11480	-3157	-11148	-715	-13497	-4891	-11285	23
0.453333	-26	42	88	-56	-105	-31	16	-15	-19	8	-70	-63	-97	-18	-31	-61	-99	32	-87	-32	-104	-24	-99	-68	-61	-1	-102	-12	-75	-72	-153	-76	33	-3524	51	-16697	-615	-13287	84	-11768	-144	-11717	-3315	-11259	18	-13759	-5111	-11444	13
0.454167	-25	42	90	-60	-109	-33	13	-16	-17	6	-73	-61	-95	-12	-29	-58	-97	7	-86	-30	-103	-21	-98	-68	-64	-5	-96	-11	-73	-68	-146	-74	32	-3574	75	-16611	-544	-13573	-80	-11916	-102	-11952	-3438	-11385	-122	-14027	-5324	-11610	4
0.455000	-25	44	89	-57	-120	-36	13	-12	-18	3	-73	-62	-94	-17	-30	-58	-101	32	-86	-30	-103	-22	-97	-67	-65	0	-98	-13	-74	-68	-147	-76	43	-3610	72	-16526	-572	-13864	-228	-12075	-50	-12188	-3594	-11538	-514	-14295	-5527	-11797	0
0.455833	-26	41	87	-58	-113	-35	13	-16	-22	7	-76	-64	-98	-15	-29	-58	-100	30	-91	-32	-104	-21	-94	-69	-77	-3	-102	-16	-70	-68	-148	-76	-16	-3672	131	-16437	-489	-14164	-356	-12252	-22	-12439	-3733	-11700	-383	-14568	-5716	-11995	-8
0.456667	-24	37	86	-56	-108	-24	16	-15	-17	-1	-70	-66	-97	-17	-30	-61	-100	32	-88	-34	-107	-21	-100	-73	-66	0	-99	-14	-75	-72	-150	-59	104	-3715	170	-16353	-321	-14482	-470	-12440	-75	-12684	-3824	-11869	-179	-14843	-5897	-12203	-18
0.457500	-27	37	87	-61	-111	-38	11	-17	-19	4	-75	-66	-98	-17	-29	-59	-102	33	-90	-14	-105	-21	-99	-68	-58	0	-101	-16	-75	-68	-148	-74	160	-3744	213	-16271	-200	-14804	-553	-12642	-96	-12934	-3922	-12047	-138	-15118	-6053	-12416	-21
0.458333	-27	38	85	-64	-104	-33	4	-13	-17	7	-74	-60	-95	-14	-30	-60	-99	30	-92	-34	-104	-21	-99	-70	-65	-3	-98	-14	-72	-69	-146	-75	113	-3777	263	-16205	-32	-15140	-613	-12856	-6	-13191	-3984	-12232	-118	-15395	-6196	-12647	-42
0.459167	-29	40	87	-58	-112	-32	12	-18	-18	6	-75	-65	-100	-27	-30	-62	-97	30	-85	-30	-104	-22	-102	-70	-64	-1	-101	-17	-76	-73	-147	-79	6	-3791	313	-16150	-102	-15491	-644	-13064	246	-13455	-4042	-12424	-35	-15680	-6326	-12876	-40
0.460000	-27	36	86	-61	-101	-35	10	-19	-19	5	-74	-66	-97	-17	-32	-61	-100	33	-91	-36	-110	-25	-101	-70	-64	-3	-90	-13	-73	-70	-150	-76	32	-3801	366	-16119	-384	-15851	-649	-13320	390	-13725	-4088	-12622	1	-15967	-6430	-13113	-39
0.460833	-24	37	88	-60	-110	-36	10	-15	-18	4	-76	-67	-98	-21	-34	-61	-101	32	-90	-38	-111	-23	-103	-75	-65	-1	-100	-15	-78	-73	-153	-79	-148	-3797	428	-16105	-492	-16219	-623	-13570	222	-14002	-4128	-12823	-852	-16260	-6527	-13359	-26
0.461667	-28	40	86	-65	-113	-36	6	-17	-17	5	-77	-65	-79	-18	-32	-61	-102	30	-91	-38	-108	-25	-104	-73	-66	-5	-100	-15	-75	-70	-150	-79	-16	-3785	502	-16114	-587	-16604	-570	-13828	206	-14288	-4152	-13017	195	-16552	-6601	-13605	-52
0.462500	-26	46	86	-61	-109	-34	12	-15	-21	4	-73	-64	-96	-16	-30	-62	-102	33	-92	-35	-101	-22	-100	-72	-64	0	-97	-13	-73	-68	-149	-78	-95	-3755	562	-16143	-692	-16988	-488	-14082	211	-14572	-4174	-13207	-154	-16846	-6662	-13904	-51
0.463333	-24	40	82	-56	-105	-44	9	-17	-17	6	-70	-60	-95	-14	-28	-56	-96	35	-85	-33	-101	-19	-99	-68	-62	0	-96	-17	-58	-67	-147	-75	-99	-3724	639	-16200	-593	-17382	-380	-14345	107	-14865	-4194	-13403	-129	-17142	-6712	-14111	-57
0.464167	-23	41	89	-58	-110	-31	10	-15	-16	7	-70	-62	-95	-15	-46	-62	-100	34	-87	-34	-102	-23	-99	-67	-60	0	-99	-13	-70	-69	-148	-77	-173	-3683	718	-16276	-431	-17752	-257	-14611	92	-15156	-4218	-13595	-16	-17443	-6760	-14375	-67
0.465000	-25	40	87	-61	-99	-32	10	-8	-16	2	-75	-65	-93	-17	-32	-63	-99	32	-88	-36	-107	-26	-104	-73	-67	-11	-103	-16	-73	-72	-151	-76	-87	-3626	800	-16378	-212	-18184	-114	-14880	99	-15459	-4252	-13772	-103	-17740	-6800	-14644	-98
0.465833	-30	36	84	-64	-111	-36	10	-23	-19	2	-75	-65	-97	-18	-32	-64	-84	32	-91	-36	-109	-28	-103	-73	-64	-1	-101	-15	-73	-69	-150	-78	-116	-3588	888	-16497	237	-18580	49	-15146	91	-15757	-4286	-13942	-635	-18033	-6839	-14910	-152
0.466667	-25	39	88	-61	-111	-33	12	-16	-13	5	-74	-62	-98	-15	-29	-60	-98	34	-86	-35	-103	-23	-99	-72	-66	-3	-102	-14	-72	-67	-146	-77	-1	-3531	986	-16625	829	-18974	226	-15413	94	-16058	-4330	-14108	-126	-18317	-6882	-15173	-208
0.467500	-29	36	86	-62	-112	-32	11	-17	-21	4	-70	-64	-97	-16	-31	-60	-100	32	-87	-36	-90	-24	-100	-70	-77	-4	-99	-14	-73	-70	-149	-77	-111	-3484	1075	-16775	837	-19365	407	-15682	107	-16350	-4385	-14260	263	-18593	-6934	-15440	-215
0.468333	-24	40	87	-60	-112	-34	11	-16	-21	5	-72	-66	-97	-17	-28	-59	-100	34	-86	-34	-103	-24	-99	-70	-61	-3	-101	-18	-76	-69	-144	-75	-42	-3428	1170	-16925	320	-19742	595	-15943	155	-16643	-4456	-14408	1647	-18863	-6991	-15703	-172
0.469167	-26	39	87	-62	-109	-33	12	-15	-17	7	-72	-63	-79	-12	-27	-59	-97	29	-87	-33	-107	-24	-99	-68	-62	-1	-99	-12	-72	-68	-146	-77	-50	-3386	1264	-17080	170	-20111	787	-16207	81	-16931	-4529	-14560	2690	-19115	-7061	-15965	-136
0.470000	-26	42	90	-59	-113	-32	15	-14	-16	7	-70	-64	-95	-12	-30	-59	-96	34	-82	-30	-102	-22	-96	-66	-62	0	-94	-12	-74	-70	-145	-73	-116	-3347	1354	-17234	254	-20460	985	-16472	-17	-17211	-4624	-14670	2049	-19353	-7144	-16213	-131
0.470833	-22	44	90	-57	-111	-34	17	-13	-17	7	-70	-59	-93	-12	-26	-56	-91	34	-82	-22	-103	-23	-92	-66	-64	3	-96	-11	-69	-66	-142	-72	-52	-3316	1435	-17384	337	-20800	1170	-16738	-52	-17490	-4733	-14773	1595	-19570	-7238	-16447	-84
0.471667	-25	45	93	-53	-105	-27	17	-7	-14	8	-70	-59	-93	-11	-28	-58	-97	39	-79	-28	-101	-22	-97	-65	-63	2	-97	-8	-72	-69	-145	-73	-6	-3277	1505	-17516	934	-21130	1351	-16997	-95	-17757	-4839	-14903	1445	-19773	-7344	-16678	-49
0.472500	-27	43	91	-56	-110	-32	15	-14	-17	7	-69	-62	-96	-13	-25	-60	-55	34	-83	-29	-102	-24	-101	-67	-64	0	-101	-11	-73	-66	-145	-72	4	-3282	1558	-17667	1465	-21443	1519	-17275	-138	-18026	-4962	-15007	1161	-19960	-7464	-16889	-45
0.473333	-26	44	86	-60	-111	-35	8	-16	-24	3	-75	-65	-98	-16	-28	-65	-104	30	-91	-34	-109	-24	-101	-72	-67	-5	-102	-14	-73	-73	-145	-79	40	-3281	1596	-17797	1600	-21743	1674	-17555	-172	-18278	-5093	-15127	807	-20124	-7588	-17093	-42
0.474167	-29	36	87	-61	-112	-38	9	-18	-23	0	-78	-65	-97	-16	-31	-36	-99	27	-88	-36	-104	-27	-101	-67	-67	-3	-102	-14	-74	-70	-146	-74	-260	-3281	1619	-17908	3153	-22028	1815	-17833	-186	-18520	-5228	-15229	-441	-20265	-7709	-17266	-19
0.475000	-27	36	85	-60	-105	-6	13	-13	-19	3	-74	-64	-98	-14	-30	-61	-100	29	-87	-35	-104	-25	-101	-70	-66	-5	-100	-27	-73	-74	-145	-76	-88	-3289	1624	-18009	4646	-22279	1942	-18122	-231	-18748	-5355	-15345	72	-20389	-7835	-17428	10
0.475833	-26	37	89	-60	-111	-33	13	-13	-18	1	-73	-65	-96	-12	-28	-65	-101	34	-84	-31	-104	-33	-99	-70	-64	-1	-102	-14	-73	-69	-146	-76	-107	-3297	1612	-18091	3767	-22532	2041	-18415	-246	-18972	-5491	-15466	-251	-20495	-7956	-17568	89
0.476667	-26	40	87	-61	-107	-35	13	-14	-18	6	-72	-61	-97	-13	-27	-58	-99	33	-86	-34	-107	-22	-99	-67	-62	-1	-98	-12	-73	-66	-146	-78	-188	-3311	1570	-18164	3488	-22769	2125	-18727	-194	-19190	-5622	-15591	-653	-20586	-8068	-17694	137
0.477500	-24	41	89	-59	-111	-31	15	-12	-17	6	-73	-63	-99	-14	-24	-57	-95	36	-83	-33	-101	-25	-98	-68	-64	-1	-96	-14	-76	-72	-143	-73	-217	-3320	1508	-18220	3834	-22997	2185	-19045	-237	-19394	-5768	-15739	-648	-20668	-8172	-17792	126
0.478333	-22	41	87	-59	-105	-49	11	-13	-17	7	-70	-63	-97	-12	-27	-55	-95	37	-85	-31	-104	-23	-100	-67	-61	0	-96	-12	-55	-72	-147	-74	-168	-3339	1420	-18266	3246	-23212	2210	-19373	-246	-19588	-5875	-15881	-733	-20734	-8263	-17875	140
0.479167	-26	42	87	-57	-108	-32	12	-14	-16	7	-72	-63	-87	-14	-51	-60	-99	61	-86	-32	-103	-22	-98	-72	-64	0	-96	-13	-75	-70	-147	-74	-195	-3332	1311	-18295	3009	-23416	2221	-19714	-202	-19772	-5990	-16050	-1417	-20795	-8345	-17939	130
0.480000	-26	38	89	-58	-112	-34	11	-14	-18	6	-70	-63	-95	-14	-26	-59	-101	32	-85	-31	-107	-22	-98	-52	-63	-4	-94	-15	-74	-68	-146	-74	-55	-3329	1177	-18310	5178	-23618	2200	-20066	-265	-19949	-6099	-16232	-1014	-20845	-8403	-17978	127
0.480833	-27	40	88	-58	-110	-35	12	-17	-19	3	-73	-64	-99	-15	-28	-60	-103	30	-87	-41	-108	-22	-101	-70	-66	-1	-97	-16	-74	-72	-148	-77	-117	-3314	1023	-18314	5775	-23809	2156	-20422	-291	-20113	-6198	-16433	-880	-20895	-8448	-18000	104
0.481667	-27	39	85	-61	-120	-35	8	-11	-22	4	-74	-65	-100	-16	-30	-64	-102	29	-87	-35	-108	-26	-104	-77	-67	-7	-99	-17	-75	-74	-149	-77	-179	-3290	850	-18290	3084	-24000	2082	-20791	-258	-20271	-6285	-16653	-1846	-20937	-8479	-18006	80
0.482500	-26	39	85	-64	-113	-35	9	-19	-17	1	-75	-68	-99	-14	-30	-62	-101	24	-91	-33	-103	-23	-99	-76	-62	-1	-100	-11	-73	-68	-146	-73	-223	-3253	665	-18272	1659	-24175	1998	-21156	-241	-20400	-6357	-16878	-2977	-20973	-8492	-17988	92
0.483333	-24	42	89	-58	-103	-38	12	-15	-21	7	-68	-60	-94	-9	-27	-59	-97	37	-85	-29	-101	-19	-99	-68	-67	-8	-96	-9	-60	-65	-146	-70	-158	-3197	467	-18231	1191	-24352	1885	-21513	-268	-20546	-6422	-17121	-2596	-21009	-8496	-17951	82
0.484167	-26	40	89	-57	-108	-31	16	-13	-19	8	-69	-61	-92	-10	-28	-65	-99	35	-85	-32	-103	-19	-96	-69	-60	1	-96	-11	-72	-69	-146	-72	-112	-3142	250	-18178	729	-24523	1750	-21876	-260	-20671	-6480	-17394	-2329	-21043	-8499	-17904	56
0.485000	-18	38	90	-57	-96	-28	16	-13	-21	5	-73	-62	-96	-9	-25	-58	-97	35	-83	-31	-101	-21	-98	-69	-65	0	-98	-12	-72	-70	-144	-74	-129	-3065	32	-18108	-92	-24685	1594	-22236	-249	-20781	-6528	-17646	-2376	-21072	-8498	-17838	54
0.485833	-27	40	87	-59	-111	-30	13	-14	-17	5	-69	-61	-96	-14	-26	-70	-99	34	-83	-35	-103	-25	-98	-67	-63	1	-97	-12	-73	-70	-144	-74	-59	-2990	-195	-18029	-1065	-24844	1423	-22588	-255	-20883	-6569	-17924	-1971	-21092	-8491	-17765	34
0.486667	-24	42	90	-59	-111	-31	12	-16	4	6	-74	-64	-96	-15	-26	-58	-98	34	-85	-33	-104	-21	-99	-68	-64	-1	-99	-14	-75	-87	-146	-59	10	-2905	-421	-17934	-1869	-24998	1240	-22930	-266	-20976	-6611	-18201	-1557	-21108	-8498	-17683	33
0.487500	-25	37	89	-59	-108	-30	10	-14	-18	7	-69	-62	-98	-13	-31	-60	-101	32	-86	-33	-105	-8	-100	-69	-61	0	-96	-14	-73	-68	-143	-72	-235	-2819	-649	-17827	-2526	-25143	1036	-23259	-283	-21051	-6647	-18486	-2037	-21110	-8509	-17593	114
0.488333	-24	11	88	-59	-107	-32	12	-15	-18	6	-70	-65	-96	-15	-28	-58	-98	35	-86	-33	-102	-21	-99	-68	-62	0	-100	-11	-73	-70	-147	-48	-61	-2731	-877	-17705	-3025	-25278	828	-23572	-268	-21120	-6691	-18766	-1408	-21099	-8541	-17502	281
0.489167	-26	41	89	-59	-111	-33	11	-14	-17	36	-72	-61	-96	-14	-28	-73	-96	35	-86	-35	-105	-21	-100	-67	-62	0	-98	-12	-72	-66	-143	-70	52	-2642	-1093	-17576	-3302	-25410	605	-23872	-232	-21171	-6735	-19046	-1085	-21072	-8583	-17413	304
0.490000	-25	41	92	-57	-107	-32	15	-16	-19	4	-69	-63	-98	-16	-31	-62	-100	34	-85	-33	-104	-23	-102	-70	-68	0	-100	-13	-75	-72	-134	-76	-80	-2564	-1301	-17443	-3536	-25520	380	-24151	-247	-21214	-6798	-19322	-1364	-21032	-8653	-17330	171
0.490833	-31	38	89	-59	-112	-32	10	-18	-22	5	-72	-62	-95	-14	-27	-64	-102	36	-86	-40	-101	-21	-98	-67	-63	-3	-98	-11	-69	-66	-142	-72	-105	-2492	-1497	-17301	-3893	-25618	150	-24415	-260	-21244	-6867	-19589	-1040	-20965	-8734	-17250	145
0.491667	-24	42	89	-58	-111	-30	24	-14	-16	8	-70	-61	-94	-15	-26	-58	-99	33	-84	-31	-101	-21	-98	-65	-59	2	-96	-12	-70	-67	-151	-73	-91	-2426	-1684	-17155	-4118	-25704	-83	-24663	-246	-21254	-6954	-19850	-734	-20884	-8847	-17192	136
0.492500	-22	41	89	-59	-110	-32	13	-16	-17	4	-73	-64	-97	-15	-26	-60	-96	30	-87	-35	-101	-23	-99	-67	-66	-1	-100	-15	-73	-67	-143	-74	-150	-2370	-1857	-17013	-4275	-25776	-320	-24897	-269	-21266	-7063	-20103	-960	-20783	-8985	-17147	90
0.493333	-29	37	98	-59	-110	-33	10	-16	-18	4	-73	-67	-96	-15	-29	-59	-101	29	-94	-34	-103	-24	-101	-74	-66	-10	-101	-14	-55	-70	-146	-76	-128	-2330	-2013	-16873	-4302	-25827	-552	-25109	-270	-21245	-7184	-20330	-629	-20663	-9143	-17127	47
0.494167	-26	37	88	-59	-111	-33	12	-15	-21	1	-73	-66	-97	-14	-30	-62	-100	33	-87	-35	-108	-27	-100	-68	-65	-3	-102	-16	-77	-70	-146	-77	-135	-2289	-2149	-16734	-4183	-25861	-776	-25308	-263	-21220	-7333	-20548	-161	-20520	-9325	-17118	10
0.495000	-26	38	86	-60	-112	-36	13	-15	-21	7	-74	-64	-97	-16	-30	-58	-101	30	-87	-36	-105	-26	-100	-73	-65	0	-102	-23	-74	-68	-161	-72	-190	-2258	-2268	-16595	-4154	-25871	-991	-25489	-252	-21173	-7499	-20748	-218	-20362	-9524	-17139	-19
0.495833	-28	41	88	-60	-111	-34	13	-14	-18	4	-75	-66	-97	-24	-28	-62	-97	37	-84	-32	-105	-24	-99	-69	-62	-1	-101	-14	-70	-70	-147	-77	-247	-2233	-2368	-16465	-4064	-25860	-1196	-25660	-231	-21116	-7697	-20933	-407	-20192	-9748	-17184	-32
0.496667	-17	41	89	-28	-108	-33	10	-12	-16	6	-73	-64	-94	-16	-29	-58	-96	33	-84	-34	-107	-26	-99	-65	-60	0	-100	0	-72	-59	-148	-77	-165	-2214	-2452	-16345	-3916	-25827	-1386	-25813	-234	-21046	-7899	-21094	-116	-20005	-9980	-17253	-48
0.497500	-23	41	87	-59	-108	-33	12	-12	-18	3	-72	-64	-98	-18	-30	-59	-99	29	-85	-35	-103	-27	-97	-67	-67	-1	-99	-11	-74	-69	-148	-75	-35	-2201	-2520	-16237	-3737	-25765	-1567	-25955	-221	-20976	-8126	-21244	27	-19817	-10227	-17350	-72
0.498333	-26	39	88	-48	-113	-39	9	-13	-19	5	-73	-64	-99	-17	-29	-61	-102	32	-87	-33	-112	-27	-101	-72	-65	-4	-103	-14	-79	-72	-150	-78	-147	-2192	-2574	-16142	-3521	-25690	-1716	-26086	-238	-20862	-8370	-21374	-174	-19630	-10473	-17468	-98
0.499167	-30	37	85	-64	-115	-38	10	-16	-28	2	-77	-69	-100	-18	-30	-63	-105	27	-90	-36	-105	-25	-98	-70	-64	-4	-101	-12	-73	-70	-149	-77	-122	-2200	-2608	-16048	-3343	-25583	-1846	-26196	-246	-20750	-8623	-21478	-163	-19438	-10722	-17607	-136
0.500000	-27	39	87	-63	-109	-39	11	-17	-21	4	-72	-64	-98	-15	-28	-60	-98	30	-87	-36	-104	-23	-99	-72	-65	1	-99	-14	-74	-69	-149	-74	26	-2164	-2633	-15970	-3163	-25456	-1947	-26294	-356	-20624	-8886	-21572	157	-19251	-10962	-17764	-155
0.500833	-28	39	87	-59	-110	-36	11	-17	-21	4	-74	-75	-99	-18	-32	-61	-101	38	-87	-34	-108	-27	-101	-70	-64	-4	-102	-14	-76	-73	-148	-79	-160	-2152	-2651	-15904	-2944	-25300	-2028	-26379	-544	-20486	-9155	-21649	-328	-19080	-11191	-17940	-160
0.501667	-27	39	71	-61	-113	-36	9	-22	-24	0	-77	-65	-98	-17	-31	-64	-103	30	-88	-36	-105	-26	-101	-74	-66	-5	-103	-14	-76	-69	-150	-79	-218	-2134	-2661	-15852	-2684	-25125	-2080	-26440	-496	-20333	-9427	-21716	-231	-18920	-11402	-18122	-182
0.502500	-28	39	86	-61	-109	-33	10	-14	-19	5	-73	-66	-97	-17	-30	-56	-100	33	-87	-45	-103	-21	-99	-70	-63	0	-98	-11	-75	-66	-148	-76	41	-2110	-2666	-15789	-2470	-24925	-2094	-26480	-415	-20166	-9685	-21763	391	-18770	-11587	-18313	-203
0.503333	-25	46	91	-60	-111	-31	16	-13	-16	7	-72	-63	-94	-13	-26	-58	-97	38	-85	-32	-102	-16	-97	-65	-61	1	-99	-12	-69	-66	-145	-74	-171	-2080	-2669	-15740	-2227	-24696	-2080	-26505	-408	-19997	-9935	-21811	-18	-18643	-11748	-18506	-196
0.504167	-23	42	89	-57	-104	-30	17	-13	-4	7	-70	-62	-98	-13	-27	-58	-96	33	-87	-33	-103	-19	-98	-66	-61	0	-97	-14	-72	-66	-146	-75	-120	-2060	-2682	-15701	-1888	-24452	-2037	-26513	-351	-19816	-10175	-21848	217	-18536	-11883	-18708	-186
0.505000	-22	43	86	-57	-109	-32	16	-12	-18	8	-72	-62	-95	-13	-28	-58	-96	36	-84	-32	-103	-21	-99	-70	-65	2	-97	-13	-73	-66	-146	-73	-64	-2032	-2694	-15663	-1552	-24186	-1967	-26505	-313	-19628	-10394	-21882	327	-18451	-11987	-18912	-185
0.505833	-25	41	89	-60	-111	-33	12	-13	-19	6	-70	-60	-91	-12	-29	-68	-99	35	-84	-31	-104	-23	-100	-69	-65	0	-99	-13	-74	-66	-148	-75	-114	-2009	-2718	-15636	-1007	-23904	-1867	-26480	-283	-19435	-10589	-21913	141	-18383	-12052	-19109	-169
0.506667	-26	41	86	-59	-110	-34	11	-48	-23	4	-75	-64	-98	-18	-32	-62	-99	34	-88	-35	-107	-22	-102	-63	-64	-4	-102	-16	-76	-65	-153	-79	-105	-1987	-2751	-15613	-444	-23596	-1728	-26440	-254	-19239	-10760	-21942	137	-18338	-12088	-19301	-164
0.507500	-27	39	84	-61	-114	-40	9	-18	-21	3	-74	-66	-101	-16	-31	-68	-101	23	-90	-35	-110	-24	-103	-73	-66	0	-98	-16	-73	-69	-145	-79	-133	-1967	-2799	-15588	-241	-23265	-1561	-26383	-217	-19033	-10889	-21970	481	-18297	-12081	-19480	-156
0.508333	-27	47	85	-58	-111	-32	11	-16	-19	3	-72	-65	-99	-16	-32	-63	-102	34	-88	-34	-104	-22	-102	-72	-64	0	-101	3	-76	-68	-148	-81	-246	-1950	-2856	-15571	-161	-22913	-1369	-26316	-196	-18824	-10981	-22002	417	-18281	-12043	-19660	-132
0.509167	-26	40	85	-59	-110	-34	11	-16	-18	6	-64	-60	-95	-14	-31	-60	-104	36	-86	-30	-105	-22	-100	-69	-65	0	-98	-12	-74	-66	-147	-73	-82	-1940	-2924	-15562	-472	-22544	-1146	-26244	-166	-18611	-11029	-22035	176	-18268	-11966	-19825	-102
0.510000	-23	44	87	-59	-105	-31	15	-15	-17	7	-73	-63	-93	-11	-29	-61	-100	34	-87	-31	-99	-21	-98	-67	-63	2	-97	-10	-68	-65	-145	-74	-72	-1943	-3005	-15559	-471	-22160	-899	-26168	-158	-18395	-11032	-22069	105	-18266	-11869	-19989	-92
0.510833	-23	45	87	-57	-109	-32	17	-17	-17	9	-72	-62	-93	-11	-40	-57	-96	39	-84	-30	-104	-21	-100	-66	-63	0	-99	-10	-68	-65	-144	-70	-141	-1946	-3099	-15561	-385	-21758	-631	-26096	-177	-18180	-10994	-22106	193	-18267	-11743	-20142	-82
0.511667	-21	45	89	-46	-107	-28	16	-12	-14	9	-70	-60	-95	-10	-27	-56	-97	34	-85	-31	-101	-21	-97	-66	-59	3	-98	-14	-68	-65	-151	-70	-98	-1974	-3199	-15579	-439	-21338	-343	-26027	-135	-17960	-10906	-22149	79	-18260	-11596	-20287	-67
0.512500	-22	43	85	-56	-107	-30	13	-14	-17	5	-73	-61	-92	-12	-6	-66	-98	35	-85	-19	-103	-23	-100	-68	-66	0	-100	-14	-70	-66	-145	-74	44	-1990	-3312	-15609	-275	-20912	-47	-25969	-101	-17746	-10780	-22198	-35	-18252	-11436	-20432	-65
0.513333	-41	39	82	-60	-110	-32	15	-14	-19	6	-73	-63	-96	-16	-28	-61	-103	33	-91	-31	-105	-24	-105	-70	-63	-10	-100	-15	-75	-69	-149	-72	44	-2028	-3424	-15653	-70	-20476	277	-25927	-84	-17528	-10594	-22248	244	-18232	-11261	-20569	-56
0.514167	-26	42	84	-60	-113	-32	17	-16	-24	5	-75	-66	-100	-23	-28	-61	-99	32	-91	-36	-105	-24	-101	-70	-65	-4	-105	-18	-75	-72	-148	-72	-116	-2076	-3524	-15705	111	-20027	608	-25900	-78	-17318	-10375	-22298	99	-18195	-11082	-20706	-21
0.515000	-29	24	85	-60	-110	-34	12	-17	-18	5	-77	-65	-98	-17	-31	-64	-100	32	-88	-33	-108	-29	-108	-70	-68	-3	-97	-13	-95	-72	-150	-76	-182	-2127	-3645	-15776	296	-19589	948	-25894	-80	-17102	-10109	-22353	-322	-18142	-10899	-20838	-15
0.515833	-29	38	84	-61	-113	-34	10	-19	-21	3	-77	-68	-60	-16	-31	-82	-118	33	-87	-34	-103	-25	-101	-69	-63	0	-103	-16	-77	-72	-146	-72	143	-2188	-3741	-15857	-56	-19138	1289	-25907	-44	-16885	-9806	-22397	505	-18065	-10718	-20964	10
0.516667	-25	44	87	-67	-110	-36	12	-15	-18	4	-73	-61	-98	-11	-26	-60	-101	32	-84	-32	-108	-23	-100	-68	-63	1	-100	-13	-74	-65	-120	-72	-135	-2257	-3824	-15956	-917	-18694	1649	-25945	-31	-16672	-9468	-22455	-33	-17962	-10541	-21092	22
0.517500	-25	43	88	-58	-108	-31	13	-15	-18	7	-72	-66	-101	-14	-27	-61	-99	32	-86	-30	-103	-22	-98	-72	-61	1	-97	-15	-70	-69	-147	-73	-80	-2334	-3893	-16071	-1078	-18265	2004	-26007	-59	-16487	-9115	-22508	290	-17843	-10376	-21226	30
0.518333	-25	43	87	-60	-111	-34	15	-15	-17	6	-72	-60	-95	-14	-26	-61	-97	30	-87	-31	-107	-22	-100	-46	-64	-18	-101	-10	-73	-67	-148	-69	-103	-2417	-3949	-16202	-1666	-17841	2352	-26095	-57	-16269	-8731	-22563	512	-17695	-10219	-21345	38
0.519167	-23	41	90	-58	-112	-33	16	-12	-17	7	-69	-62	-90	-14	-27	-60	-101	33	-86	-30	-103	-21	-99	-69	-65	1	-100	-11	-74	-70	-147	-66	-189	-2501	-3980	-16348	-2321	-17435	2694	-26202	-10	-16069	-8338	-22619	408	-17524	-10073	-21478	53
0.520000	-27	42	88	-57	-110	-32	12	-16	-18	5	-72	-62	-95	-13	-26	-59	-100	34	-87	-33	-109	-22	-98	-69	-67	-1	-98	-14	-73	-69	-145	-73	-184	-2591	-3980	-16503	-1823	-17055	3029	-26338	-4	-15879	-7930	-22675	372	-17330	-9940	-21604	70
0.520833	-25	43	89	-57	-110	-34	13	-14	-14	7	-72	-65	-101	-15	-27	-61	-146	30	-85	-31	-102	-26	-98	-68	-64	-1	-99	-14	-72	-70	-146	-72	-47	-2682	-3963	-16671	-3458	-16699	3346	-26491	35	-15688	-7525	-22730	1450	-17114	-9819	-21727	64
0.521667	-24	42	98	-59	-109	-34	13	-14	-19	2	-75	-63	-96	-15	-25	-62	-95	32	-86	-33	-107	-24	-99	-69	-66	-6	-100	-11	-73	-69	-149	-74	-73	-2765	-3918	-16844	-4703	-16363	3651	-26664	12	-15510	-7125	-22781	1567	-16880	-9706	-21847	40
0.522500	-28	41	87	-56	-111	-32	16	-13	-17	7	-72	-59	-74	-11	-28	-63	-103	33	-84	-30	-105	-21	-98	-67	-63	0	-97	-10	-74	-68	-147	-74	-17	-2848	-3848	-17026	-4032	-16064	3939	-26853	30	-15332	-6730	-22831	955	-16637	-9601	-21955	41
0.523333	-25	45	89	-57	-110	-33	13	-11	-19	5	-70	-61	-98	-12	-27	-58	-100	35	-84	-31	-92	-30	-97	-69	-63	-1	-97	-15	-75	-70	-146	-74	-40	-2927	-3752	-17211	-2341	-15795	4188	-27061	17	-15172	-6357	-22865	714	-16394	-9508	-22067	47
0.524167	-26	39	88	-58	-109	-19	12	-13	-19	4	-72	-64	-99	0	-26	-61	-99	35	-88	-33	-103	-22	-97	-69	-63	0	-98	-12	-74	-66	-147	-79	-28	-3000	-3646	-17402	614	-15560	4417	-27273	4	-15003	-6002	-22924	701	-16123	-9415	-22172	33
0.525000	-25	40	89	-57	-110	-34	16	-11	-18	8	-70	-59	-98	-15	-24	-60	-96	36	-83	-32	-107	-19	-98	-93	-61	0	-97	-14	-76	-68	-146	-72	-27	-3063	-3496	-17589	756	-15354	4620	-27494	-21	-14850	-5677	-22971	551	-15859	-9323	-22255	29
0.525833	-27	43	87	-59	-108	-32	15	-12	-18	0	-72	-62	-103	-13	-26	-61	-99	34	-83	-35	-105	-22	-99	-67	-63	-1	-98	-12	-72	-68	-145	-73	70	-3119	-3345	-17772	1356	-15183	4789	-27732	-26	-14701	-5381	-23016	656	-15603	-9237	-22359	21
0.526667	-27	15	87	-58	-111	-31	12	-13	-19	6	-73	-65	-97	-15	-25	-58	-99	34	-85	-33	-108	-22	-98	-68	-62	-3	-99	-7	-75	-70	-146	-74	161	-3166	-3180	-17951	1872	-15045	4924	-27959	21	-14557	-5110	-23056	814	-15357	-9143	-22423	26
0.527500	-22	43	88	-60	-112	-33	12	-12	-14	8	-78	-64	-95	-23	-25	-58	-100	39	-86	-34	-107	-24	-100	-68	-65	-5	-99	-13	-69	-67	-146	-73	58	-3204	-3004	-18123	1931	-14934	5024	-28191	27	-14415	-4880	-23091	667	-15120	-9044	-22520	33
0.528333	-22	42	93	-56	-111	-36	12	-13	-18	6	-70	-65	-98	-17	-28	-60	-97	37	-85	-34	-105	-21	-86	-66	-64	-3	-99	-16	-75	-68	-150	-74	-285	-3229	-2823	-18295	3170	-14855	5093	-28423	4	-14279	-4693	-23129	-179	-14899	-8944	-22588	8
0.529167	-25	45	88	-57	-111	-49	19	-12	-18	8	-69	-60	-95	-12	-26	-58	-98	36	-85	-33	-103	-21	-100	-68	-62	0	-97	-11	-73	-65	-121	-72	-52	-3243	-2654	-18452	3173	-14794	5131	-28652	-7	-14145	-4536	-23161	656	-14700	-8832	-22651	-16
0.530000	-24	41	91	-52	-109	-31	17	-13	-15	10	-69	-62	-96	-11	-26	-57	-97	36	-84	-16	-101	-18	-101	-68	-58	3	-96	-12	-66	-67	-147	-72	-178	-3250	-2451	-18602	2962	-14775	5137	-28867	-7	-14012	-4424	-23191	7	-14528	-8721	-22710	-26
0.530833	-24	43	90	-53	-109	-32	16	-14	-15	9	-68	-62	-96	-18	-25	-55	-97	35	-83	-32	-102	-19	-100	-69	-63	1	-98	-11	-68	-66	-144	-70	-83	-3248	-2273	-18746	2688	-14768	5108	-29078	-9	-13881	-4355	-23223	-170	-14360	-8602	-22758	-29
0.531667	-22	41	90	-56	-107	-30	17	-14	-17	9	-70	-64	-98	-13	-27	-59	-100	34	-85	-31	-105	-23	-102	-69	-63	0	-98	-10	-73	-66	-146	-70	4	-3240	-2095	-18885	2256	-14768	5054	-29276	4	-13743	-4318	-23256	-22	-14226	-8480	-22813	-7
0.532500	-26	39	86	-59	-111	-38	9	-17	-21	5	-75	-46	-95	-15	-28	-79	-100	32	-88	-32	-107	-22	-101	-69	-65	-3	-100	-16	-75	-68	-147	-72	0	-3225	-1920	-19016	3092	-14788	4980	-29464	4	-13611	-4318	-23281	-45	-14107	-8359	-22859	17
0.533333	-28	38	86	-59	-111	-36	11	-16	-22	5	-74	-65	-97	-13	-29	-61	-105	30	-90	-31	-109	-22	-104	-69	-66	-3	-100	-15	-74	-67	-148	-74	-170	-3205	-1756	-19136	3289	-14816	4885	-29629	-41	-13463	-4345	-23292	-643	-13999	-8237	-22899	1
0.534167	-27	40	85	-60	-108	-33	10	-16	-22	3	-77	-65	-98	-17	-32	-58	-100	30	-88	-33	-108	-24	-102	-70	-66	-4	-101	-16	-84	-70	-149	-76	-101	-3183	-1595	-19249	2547	-14838	4774	-29775	-77	-13320	-4396	-23318	-101	-13910	-8116	-22946	-12
0.535000	-25	37	82	-59	-108	-34	11	-15	-19	5	-73	-64	-98	-17	-28	-62	-102	32	-90	-34	-105	-22	-100	-67	-65	-1	-99	-17	-74	-67	-149	-74	-48	-3162	-1437	-19364	2285	-14863	4658	-29897	-85	-13163	-4465	-23330	143	-13829	-8001	-22986	-18
0.535833	-24	40	87	-59	-108	-34	13	-15	-17	13	-74	-68	-96	-15	-29	-59	-108	33	-87	-31	-107	-22	-98	-67	-64	-3	-101	-16	-74	-67	-146	-72	-68	-3145	-1302	-19466	1903	-14880	4546	-30005	-61	-12999	-4551	-23341	2	-13749	-7894	-23030	-30
0.536667	-26	43	80	-57	-108	-30	16	-15	-17	9	-72	-61	-95	-14	-28	-58	-97	34	-88	-32	-99	-23	-100	-65	-63	-1	-99	-16	-73	-70	-145	-72	-204	-3133	-1123	-19564	1640	-14891	4410	-30069	-63	-12836	-4646	-23343	-225	-13668	-7797	-23070	-27
0.537500	-25	45	88	-58	-108	-32	17	-15	-17	6	-72	-65	-96	-15	-26	-60	-98	32	-84	-31	-101	-19	-99	-66	-64	-1	-99	-14	-74	-70	-146	-72	-154	-3125	-969	-19665	1525	-14879	4280	-30117	-48	-12647	-4753	-23340	-177	-13587	-7720	-23105	-31
0.538333	-21	44	89	-57	-112	-32	16	-13	-17	5	-69	-64	-96	-16	-29	-58	-99	35	-86	-34	-75	-23	-91	-66	-64	7	-100	-13	-74	-66	-147	-73	-166	-3125	-811	-19758	1683	-14864	4154	-30129	-53	-12487	-4857	-23336	-224	-13500	-7655	-23124	-39
0.539167	-23	43	90	-56	-120	-31	15	-15	-25	7	-73	-87	-99	-17	-29	-59	-97	35	-87	-31	-104	-19	-98	-65	-62	-1	-105	-13	-74	-70	-148	-74	-290	-3138	-655	-19852	2537	-14820	4035	-30113	-76	-12307	-4961	-23325	-306	-13401	-7607	-23190	-45
0.540000	-27	40	88	-61	-113	-35	12	-16	-21	6	-74	-65	-98	-16	-29	-62	-101	28	-88	-34	-109	-4	-104	-73	-64	-1	-104	-16	-77	-73	-152	-76	-241	-3147	-497	-19948	2428	-14764	3918	-30067	-58	-12122	-5065	-23308	-164	-13293	-7577	-23229	-60
0.540833	-31	39	85	-62	-113	-36	13	-18	-22	4	-97	-68	-99	-33	-32	-62	-102	30	-88	-38	-109	-24	-102	-70	-64	-4	-104	-18	-76	-73	-153	-77	-92	-3166	-339	-20020	1888	-14672	3809	-29982	-61	-11933	-5159	-23288	86	-13174	-7566	-23264	-69
0.541667	-28	38	85	-62	-113	-36	9	-19	-21	3	-74	-66	-99	-17	-31	-60	-102	29	-86	-35	-108	-24	-103	-73	-66	-3	-102	-16	-77	-78	-150	-97	-344	-3187	-180	-20123	2144	-14559	3706	-29863	-69	-11744	-5244	-23263	-906	-13040	-7569	-23293	-52
0.542500	-25	41	85	-63	-110	-33	16	-13	-18	7	-75	-67	-107	-16	-28	-67	-102	33	-90	-33	-103	-23	-99	-66	-61	0	-101	-13	-75	-69	-147	-76	-165	-3212	-16	-20204	3508	-14420	3608	-29752	-52	-11551	-5317	-23227	-273	-12898	-7588	-23320	-48
0.543333	-24	44	90	-59	-107	-31	17	-15	-17	6	-70	-61	-94	-14	-26	-57	-98	36	-82	-35	-104	-17	-111	-69	-64	0	-98	-10	-70	-66	-146	-74	-94	-3228	140	-20284	4413	-14258	3506	-29525	-29	-11365	-5386	-23193	-156	-12751	-7628	-23345	-48
0.544167	-26	43	88	-58	-109	-32	17	-11	-30	8	-70	-61	-96	-17	-29	-60	-101	32	-86	-31	-102	-22	-98	-67	-61	0	-98	-13	-73	-66	-148	-74	-34	-3252	288	-20349	3106	-14077	3406	-29308	-27	-11182	-5455	-23156	-300	-12596	-7677	-23362	-36
0.545000	-24	44	87	-56	-109	-30	18	-12	-17	5	-74	-63	-93	-14	-27	-56	-94	33	-91	-31	-103	-22	-98	-66	-65	-1	-101	-12	-69	-69	-147	-75	60	-3268	433	-20445	2368	-13873	3300	-29064	-15	-11007	-5521	-23119	-417	-12444	-7743	-23368	-24
0.545833	-23	42	88	-58	-111	-30	17	-13	-12	7	-72	-65	-99	-14	-28	-57	-99	35	-84	-32	-103	-18	-96	-66	-61	1	-98	-12	-74	-69	-146	-75	63	-3279	570	-20526	1850	-13653	3185	-28779	-17	-10835	-5578	-23082	-172	-12293	-7824	-23379	-23
0.546667	-1	41	88	-57	-108	-32	13	-12	-18	6	-72	-65	-96	-16	-26	-58	-100	34	-86	-29	-109	-12	-96	-69	-64	0	-95	-13	-74	-72	-145	-75	-170	-3279	683	-20594	1022	-13418	3055	-28491	-42	-10673	-5641	-23040	-493	-12151	-7905	-23376	-18
0.547500	-25	39	86	-60	-110	-31	12	-14	-18	2	-74	-65	-98	5	-26	-59	-101	33	-90	-33	-107	-21	-100	-69	-62	-1	-97	-12	-75	-69	-146	-75	-90	-3272	781	-20667	689	-13172	2898	-28170	-45	-10527	-5705	-23000	-238	-12020	-8007	-23365	-1
0.548333	-17	42	87	-57	-111	-33	13	-17	-18	4	-74	-68	-100	-17	-31	-60	-102	29	-95	-34	-105	-26	-102	-62	-66	-4	-100	-15	-77	-74	-148	-78	-132	-3261	865	-20735	309	-12921	2745	-27828	-40	-10396	-5775	-22969	16	-11909	-8113	-23345	4
0.549167	-26	39	86	-60	-111	-38	11	-42	-21	4	-74	-65	-97	-16	-30	-58	-99	30	-88	-33	-107	-24	-100	-68	-64	0	-96	-11	-74	-68	-141	-75	-198	-3234	933	-20797	27	-12666	2564	-27463	-4	-10275	-5851	-22935	-112	-11804	-8215	-23310	7
0.550000	-22	43	89	-56	-108	-31	18	-14	-17	8	-68	-63	-95	-12	-26	-58	-100	37	-96	-28	-99	-18	-96	-78	-62	2	-93	-9	-70	-65	-148	-73	-187	-3204	981	-20863	-194	-12412	2361	-27080	-38	-10171	-5933	-22901	-368	-11724	-8332	-23265	29
0.550833	-24	44	91	-56	-110	-33	15	-11	-27	-22	-68	-62	-97	-9	-25	-56	-99	37	-84	-31	-103	-21	-97	-69	-62	2	-94	-10	-70	-64	-144	-70	-110	-3165	999	-20922	-448	-12166	2128	-26693	-40	-10087	-6034	-22873	-255	-11670	-8445	-23213	52
0.551667	-13	43	91	-56	-124	-29	17	-11	-16	8	-67	-60	-93	-12	-27	-59	-97	37	-82	-31	-102	-17	-98	-65	-60	2	-95	-16	-69	-66	-144	-72	29	-3132	1003	-20985	-570	-11926	1884	-26290	-44	-10018	-6145	-22852	-11	-11637	-8565	-23153	58
0.552500	-22	44	90	-55	-110	-32	15	-16	-22	6	-67	-61	-98	-12	-26	-58	-99	35	-84	-32	-104	-21	-98	-68	-64	0	-96	-13	-70	-66	-142	-75	72	-3095	980	-21048	-616	-11701	1594	-25885	-63	-9970	-6274	-22835	-160	-11631	-8692	-23076	54
0.553333	-26	40	89	-59	-108	-32	15	-15	-16	4	-72	-62	-95	-13	-28	-61	-101	32	-87	-38	-108	-22	-113	-70	-65	0	-96	-13	-72	-69	-146	-77	34	-3060	939	-21107	-731	-11489	1315	-25442	-55	-9934	-6409	-22812	-205	-11647	-8826	-22995	38
0.554167	-24	42	87	-56	-111	-42	13	-16	-23	24	-73	-62	-94	-16	-29	-60	-101	33	-86	-32	-105	-23	-97	-73	-64	-4	-100	-14	-75	-66	-153	-75	81	-3021	882	-21161	-873	-11293	1007	-25060	-52	-9915	-6572	-22799	298	-11687	-8962	-22902	41
0.555000	-25	42	86	-59	-109	-32	16	-15	-17	5	-73	-61	-96	-12	-28	-59	-100	27	-90	-33	-108	-19	-97	-68	-63	0	-97	-12	-70	-67	-145	-72	-187	-2990	799	-21229	-876	-11119	684	-24651	-41	-9905	-6739	-22775	-446	-11747	-9102	-22801	50
0.555833	-26	44	88	-58	-108	-33	18	-17	-17	5	-72	-64	-83	-12	-30	-60	-98	36	-85	-32	-104	-22	-97	-68	-63	0	-98	-15	-73	-67	-144	-73	-69	-2967	717	-21288	-860	-10960	385	-24241	-35	-9911	-6932	-22752	-207	-11819	-9255	-22688	67
0.556667	-23	44	86	-61	-109	-32	13	-16	-19	4	-72	-64	-96	-13	-31	-62	-101	35	-87	-34	-107	-24	-99	-68	-68	-14	-101	-12	-73	-69	-146	-77	267	-2958	593	-21352	-930	-10821	7	-23837	-67	-9930	-7136	-22723	101	-11908	-9423	-22572	71
0.557500	-27	42	89	-60	-111	-34	12	-18	-16	3	-70	-66	-97	-15	-30	-63	-100	37	-85	-34	-102	-22	-96	-68	-63	0	-98	-13	-74	-68	-148	-75	108	-2950	464	-21408	-910	-10696	-338	-23437	-83	-9946	-7351	-22686	-218	-12005	-9582	-22451	66
0.558333	-23	44	89	-60	-110	-34	10	-15	-17	5	-69	-63	-97	-13	-30	-60	-99	53	-86	-32	-107	-24	-100	-67	-63	-3	-98	-12	-75	-66	-146	-76	127	-2955	329	-21473	-909	-10591	-688	-23053	-74	-9972	-7582	-22642	-281	-12108	-9755	-22324	79
0.559167	-25	43	111	-32	-112	-34	15	-14	-29	7	-73	-63	-99	-14	-30	-59	-98	33	-87	-31	-104	-21	-97	-67	-66	-4	-100	-12	-69	-68	-149	-75	275	-2975	173	-21539	-939	-10498	-1030	-22674	-93	-10002	-7823	-22587	-219	-12216	-9948	-22192	104
0.560000	-27	42	87	-57	-111	-34	12	-14	-21	5	-75	-63	-98	-14	-31	-63	-104	35	-87	-32	-105	-22	-100	-69	-65	-5	-100	-13	-70	-67	-147	-76	161	-3004	5	-21608	-955	-10419	-1372	-22311	-90	-10030	-8090	-22524	-773	-12321	-10140	-22051	111
0.560833	-25	42	87	-58	-105	-32	15	-14	-19	4	-70	-64	-98	-15	-32	-62	-103	35	-86	-33	-105	-24	-97	-70	-64	-4	-99	-14	-73	-69	-151	-78	111	-3045	-173	-21679	-962	-10352	-1717	-21955	-81	-10050	-8334	-22445	-520	-12426	-10346	-21912	98
0.561667	-28	39	88	-61	-111	-38	12	-16	-17	3	-75	-65	-98	-14	-28	-61	-100	33	-86	-34	-107	-24	-100	-74	-60	-4	-101	-13	-73	-46	-146	-76	6	-3088	-371	-21759	-917	-10293	-2038	-21613	-124	-10070	-8596	-22353	-21	-12513	-10553	-21765	95
0.562500	-25	39	88	-61	-111	-34	16	-19	-17	6	-68	-61	-50	-13	-28	-61	-101	35	-85	-30	-104	-19	-97	-68	-64	-1	-96	-10	-74	-65	-147	-66	137	-3140	-572	-21845	-874	-10242	-2356	-21282	-126	-10080	-8858	-22244	-355	-12589	-10766	-21621	93
0.563333	-25	45	93	-53	-108	-31	18	-12	-18	7	-69	-61	-99	-10	-33	-56	-100	38	-85	-29	-103	-21	-97	-67	-63	-1	-95	-10	-70	-67	-142	-73	281	-3196	-791	-21924	-921	-10196	-2675	-20967	-88	-10083	-9124	-22128	-438	-12655	-10986	-21474	84
0.564167	-26	72	89	-51	-105	-30	16	-13	-16	7	-69	-61	-93	-11	-27	-57	-99	32	-85	-30	-100	-19	-97	-68	-63	0	-95	-9	-70	-66	-146	-74	224	-3262	-1030	-22022	-907	-10158	-2989	-20673	-96	-10083	-9381	-21997	-302	-12706	-11212	-21329	76
0.565000	-26	42	92	-59	-110	-32	12	-14	-19	4	-75	-64	-97	-14	-30	-59	-99	36	-84	-29	-108	-25	-98	-69	-65	-4	-100	-11	-74	-66	-149	-74	202	-3332	-1280	-22126	-861	-10125	-3298	-20391	-135	-10062	-9639	-21854	-408	-12743	-11434	-21185	63
0.565833	-31	40	86	-63	-112	-40	13	-17	-22	4	-75	-63	-100	-15	-30	-58	-102	32	-86	-34	-107	-23	-99	-67	-64	0	-97	-14	-76	-67	-147	-73	103	-3404	-1539	-22232	-774	-10093	-3594	-20124	-143	-10059	-9879	-21702	-296	-12763	-11658	-21040	59
0.566667	-29	40	88	-59	-108	-32	12	-17	-18	5	-74	-63	-96	-11	-28	-62	-98	36	-84	-31	-104	-21	-98	-67	-62	-5	-96	-13	-73	-72	-148	-73	188	-3466	-1812	-22344	-737	-10072	-3897	-19867	-145	-10035	-10116	-21541	-203	-12770	-11872	-20900	52
0.567500	-24	40	87	-59	-111	-27	15	-15	-19	6	-70	-62	-99	-14	-28	-57	-99	34	-85	-36	-104	-23	-100	-68	-64	-1	-99	-12	-75	-67	-166	-74	166	-3526	-2096	-22477	-769	-10048	-4194	-19629	-170	-10008	-10339	-21367	94	-12761	-12084	-20765	30
0.568333	-26	38	87	-58	-111	-33	13	-14	-22	5	-72	-64	-99	-11	-28	-58	-100	35	-86	-31	-94	-21	-100	-69	-63	0	-98	-11	-74	-68	-148	-74	-32	-3578	-2390	-22602	-752	-10031	-4489	-19376	-137	-9977	-10551	-21191	-378	-12741	-12289	-20634	34
0.569167	-24	42	84	-62	-109	-32	11	-13	-19	7	-72	-61	-95	-11	-29	-56	-97	36	-85	-30	-103	-23	-98	-82	-62	-3	-97	-10	-75	-67	-145	-70	34	-3626	-2687	-22743	-679	-10021	-4775	-19205	-125	-9939	-10745	-21004	-555	-12708	-12486	-20511	32
0.570000	-27	42	90	-56	-105	-29	18	-12	-16	7	-61	-60	-95	5	-25	-58	-98	38	-83	-31	-100	-17	-95	-66	-62	1	-95	-10	-73	-66	-146	-70	250	-3660	-2994	-22888	-624	-10014	-5039	-19018	-145	-9903	-10933	-20811	76	-12672	-12680	-20399	21
0.570833	-17	41	90	-53	-105	-41	16	-11	-14	9	-68	-57	-94	-12	-25	-53	-94	39	-81	-29	-104	-19	-96	-65	-61	3	-102	-8	-72	-66	-156	-69	-30	-3685	-3304	-23048	-555	-10022	-5337	-18846	-124	-9871	-11106	-20620	-302	-12629	-12860	-20289	47
0.571667	-21	43	90	-55	-108	-28	18	-11	-15	8	-69	-59	-93	-10	-24	-53	-96	34	-84	-31	-93	-18	-95	-66	-61	4	-97	-10	-70	-67	-143	-72	37	-3701	-3618	-23219	-529	-10039	-5614	-18693	-146	-9846	-11274	-20427	-65	-12589	-13026	-20195	-224
0.572500	-21	37	88	-58	-117	-35	55	-14	-17	3	-72	-62	-94	-13	-28	-57	-97	34	-84	-32	-101	-22	-99	-69	-64	4	-96	-12	-73	-64	-148	-72	176	-3700	-3934	-23393	-510	-10073	-5887	-18563	-179	-9829	-11432	-20230	-30	-12553	-13200	-20118	-591
0.573333	-30	38	88	-59	-111	-36	12	-16	-48	1	-72	-64	-98	-16	-31	-61	-107	29	-90	-34	-110	-25	-104	-73	-69	-1	-101	-16	-77	-70	-151	-78	187	-3693	-4254	-23578	-463	-10126	-6147	-18450	-162	-9819	-11582	-20040	-503	-12523	-13359	-20049	-533
0.574167	-31	37	85	-62	-113	-39	9	-21	-28	0	-79	-65	-101	-16	-32	-63	-103	30	-93	-35	-109	-26	-117	-72	-68	0	-102	-14	-74	-72	-150	-74	201	-3657	-4568	-23765	-384	-10174	-6398	-18347	-146	-9822	-11724	-19842	-459	-12497	-13503	-19986	-455
0.575000	-26	37	85	-60	-111	-39	13	-19	-18	6	-74	-87	-97	-11	-31	-60	-101	30	-90	-35	-105	-24	-100	-69	-65	-3	-102	-16	-72	-72	-149	-76	222	-3611	-4886	-23941	-336	-10240	-6632	-18261	-176	-9831	-11855	-19644	282	-12479	-13643	-19934	-413
0.575833	-24	37	89	-58	-105	-35	16	-17	-18	4	-75	-64	-94	-16	-30	-61	-97	34	-86	-32	-103	-24	-99	-72	-61	-1	-103	-16	-85	-73	-149	-76	115	-3544	-5197	-24157	-208	-10327	-6855	-18203	-174	-9856	-11988	-19450	123	-12477	-13773	-19892	-320
0.576667	-24	37	88	-61	-109	-34	15	-16	-17	9	-74	-83	-99	-14	-26	-58	-100	33	-87	-35	-103	-24	-100	-69	-61	0	-99	-14	-73	-70	-147	-74	104	-3461	-5517	-24360	-194	-10426	-7067	-18153	-158	-9897	-12119	-19254	-147	-12482	-13897	-19858	-241
0.577500	-24	43	88	-59	-109	-34	17	-14	-18	5	-75	-63	-98	-14	-27	-57	-99	33	-87	-32	-104	-19	-99	-67	-67	-3	-109	-8	-74	-69	-147	-74	6	-3364	-5834	-24562	-229	-10538	-7255	-18130	-135	-9951	-12243	-19062	20	-12505	-14019	-19835	-154
0.578333	-25	40	89	-60	-111	-36	15	-16	-17	6	-73	-63	-95	-17	-28	-60	-98	33	-86	-34	-107	-24	-100	-67	-64	0	-98	-12	-73	-69	-147	-77	11	-3255	-6160	-24769	-184	-10672	-7434	-18116	-137	-10025	-12367	-18873	197	-12539	-14128	-19817	-84
0.579167	-26	39	89	-59	-109	-33	15	-17	-16	6	-74	-64	-98	-15	-31	-59	-98	33	-84	-34	-102	-22	-98	-67	-66	-3	-98	-13	-75	-73	-149	-76	-66	-3130	-6483	-24972	-152	-10813	-7590	-18118	-103	-10112	-12491	-18686	7	-12588	-14231	-19804	-3
0.580000	-26	42	90	-58	-110	-32	13	-19	-18	5	-74	-63	-95	-15	-29	-62	-100	34	-84	-32	-105	-23	-100	-72	-62	0	-99	-10	-72	-68	-149	-75	-42	-2993	-6809	-25174	-73	-10977	-7731	-18131	-103	-10214	-12621	-18503	82	-12654	-14333	-19791	206
0.580833	-27	39	87	-58	-112	-35	15	-14	-21	4	-77	-66	-97	-17	-31	-62	-101	34	-85	-39	-105	-17	-99	-72	-65	-7	-103	-9	-75	-73	-153	-79	91	-2849	-7141	-25366	-80	-11147	-7850	-18158	-92	-10339	-12749	-18324	357	-12730	-14428	-19785	350
0.581667	-28	37	86	-63	-115	-40	10	-17	-23	1	-77	-67	-101	-18	-29	-63	-101	56	-87	-39	-108	-23	-102	-77	-66	-5	-104	-17	-76	-74	-153	-80	10	-2697	-7476	-25558	-627	-11338	-7959	-18203	-92	-10470	-12875	-18153	5	-12815	-14518	-19776	304
0.582500	-27	37	68	-63	-115	-39	11	-18	-23	2	-77	-65	-102	-17	-30	-62	-102	30	-87	-36	-105	-19	-98	-69	-69	-1	-96	-11	-73	-48	-146	-75	-220	-2531	-7807	-25740	-1654	-11526	-8037	-18234	-88	-10606	-12993	-17982	-371	-12908	-14589	-19766	301
0.583333	-26	43	90	-58	-109	-32	16	-22	-17	7	-65	-59	-94	-13	-27	-53	-98	39	-81	-32	-101	-16	-96	-67	-61	2	-98	-8	-66	-66	-153	-75	67	-2377	-8142	-25912	-1610	-11734	-8107	-18281	-65	-10757	-13114	-17820	498	-13008	-14664	-19741	296
0.584167	-29	43	87	-58	-109	-32	13	-13	-19	8	-73	-62	-96	-14	-29	-58	-99	35	-84	-51	-104	-21	-96	-77	-64	0	-98	-11	-74	-67	-148	-77	-128	-2204	-8486	-26087	-1011	-11949	-8160	-18334	-81	-10913	-13232	-17674	-199	-13121	-14728	-19718	277
0.585000	-26	43	89	-59	-107	-32	15	-13	-19	-5	-72	-53	-95	-14	-25	-56	-99	37	-82	-32	-104	-17	-96	-68	-65	0	-99	-13	-70	-67	-148	-75	-78	-2025	-8827	-26242	-861	-12169	-8173	-18391	-78	-11078	-13342	-17529	-18	-13234	-14786	-19691	292
0.585833	-24	40	85	-58	-107	-35	17	-13	-15	9	-72	-61	-96	-14	-27	-56	-99	34	-83	-31	-78	-19	-98	-66	-62	3	-99	-10	-65	-68	-145	-73	-67	-1884	-9164	-26387	-620	-12394	-8222	-18445	-60	-11239	-13447	-17395	198	-13350	-14836	-19650	264
0.586667	-24	44	86	-58	-113	-30	13	-12	-17	6	-78	-63	-98	-5	-26	-55	-102	37	-85	-31	-107	-19	-98	-68	-65	1	-101	-14	-77	-69	-145	-75	-83	-1731	-9499	-26520	-410	-12617	-8238	-18501	-76	-11402	-13543	-17273	123	-13465	-14880	-19606	222
0.587500	-25	39	85	-62	-115	-31	15	-12	-21	8	-72	-63	-99	-14	-27	-58	-100	36	-83	-33	-107	-19	-100	-65	-64	0	-101	-9	-74	-67	-145	-75	-198	-1592	-9834	-26642	-317	-12847	-8242	-18556	-78	-11561	-13627	-17159	-149	-13577	-14915	-19550	196
0.588333	-25	43	89	-60	-110	-32	16	-14	0	7	-72	-63	-96	-15	-28	-61	-96	38	-82	-31	-101	-17	-99	-67	-63	1	-99	-12	-73	-70	-147	-73	-120	-1457	-10170	-26751	-170	-13050	-8234	-18606	-55	-11712	-13700	-17056	416	-13686	-14945	-19478	176
0.589167	-23	42	88	-61	-111	-31	15	-13	-14	8	-72	-61	-94	-11	-28	-56	-96	39	-84	-29	-107	-19	-97	-65	-61	2	-98	-10	-74	-67	-145	-72	-204	-1334	-10503	-26846	-33	-13276	-8228	-18662	-49	-11854	-13758	-16963	319	-13784	-14965	-19391	151
0.590000	-23	44	87	-56	-110	-29	15	-11	-11	9	-72	-61	-99	-12	-29	-56	-98	36	-84	-31	-104	-21	-96	-68	-64	2	-99	-11	-76	-70	-146	-69	-86	-1234	-10834	-26928	41	-13477	-8214	-18713	-51	-11986	-13805	-16879	-52	-13878	-14988	-19294	118
0.590833	-24	39	88	-62	-112	-34	11	-14	-18	7	-74	-62	-97	-12	-27	-57	-98	38	-83	-29	-102	-31	-96	-66	-62	2	-99	0	-73	-65	-144	-70	-165	-1140	-11162	-26992	150	-13664	-8193	-18759	-41	-12107	-13835	-16800	-34	-13957	-14993	-19173	91
0.591667	-23	41	90	-56	-105	-29	17	-9	-17	11	-68	-64	-96	-10	-25	-60	-98	35	-80	-28	-102	-18	-97	-65	-61	5	-96	-9	-73	-65	-147	-70	-322	-1063	-11492	-27038	250	-13826	-8173	-18804	-31	-12210	-13828	-16730	158	-14027	-14999	-19041	81
0.592500	-35	44	88	-58	-109	-34	16	-14	-17	11	-69	-60	-98	-12	-27	-56	-97	38	-83	-29	-105	-31	-99	-68	-65	3	-94	-10	-72	-67	-146	-73	-194	-1008	-11821	-27077	273	-13992	-8150	-18858	-50	-12301	-13848	-16668	42	-14086	-14997	-18892	30
0.593333	-29	41	86	-58	-111	-32	13	-14	-34	8	-69	-63	-97	-15	-30	-63	-101	35	-85	-33	-105	-22	-100	-69	-66	2	-99	-12	-75	-69	-148	-79	-212	-957	-12151	-27098	400	-14130	-8125	-18908	-78	-12378	-13834	-16611	66	-14132	-14993	-18722	-103
0.594167	-27	40	86	-58	-110	-32	12	-16	-22	5	-74	-62	-99	-16	-30	-60	-101	36	-65	-32	-104	-23	-99	-83	-65	0	-99	-16	-72	-68	-146	-75	-144	-940	-12476	-27096	849	-14239	-8095	-18955	-80	-12437	-13805	-16556	225	-14168	-14980	-18533	-165
0.595000	-27	37	84	-58	-107	-33	3	-14	-16	5	-72	-62	-81	-16	-29	-60	-99	35	-85	-32	-105	-22	-97	-68	-64	0	-97	-15	-74	-66	-146	-56	-40	-935	-12789	-27079	1903	-14336	-8066	-19003	-68	-12481	-13756	-16499	138	-14193	-14961	-18333	-177
0.595833	-23	43	88	-61	-105	-31	12	-14	-19	6	-73	-64	-97	-13	-27	-57	-99	37	-85	-28	-107	-18	-96	-69	-63	-1	-99	-15	-75	-68	-146	-72	-316	-946	-13099	-27038	2318	-14411	-8022	-19054	-56	-12516	-13703	-16444	-635	-14205	-14938	-18111	-186
0.596667	-26	41	87	-57	-110	-29	15	0	-23	9	-74	-59	-94	-13	-29	-60	-99	37	-84	-32	-105	-18	-97	-69	-64	0	-95	-13	-72	-67	-147	-72	-35	-972	-13407	-26988	1801	-14469	-7980	-19108	-35	-12542	-13639	-16384	367	-14214	-14913	-17892	-201
0.597500	-24	39	89	-57	-109	-30	11	-12	-17	7	-70	-64	-98	-13	-29	-58	-100	36	-82	-31	-104	-22	-98	-67	-63	3	-99	-14	-75	-68	-143	-72	-113	-1018	-13697	-26911	1621	-14510	-7933	-19166	-78	-12555	-13571	-16322	25	-14219	-14888	-17653	-197
0.598333	-24	42	86	-59	-110	-31	12	-21	-16	4	-66	-65	-96	-41	-28	-60	-100	32	-88	-35	-108	-24	-98	-69	-65	-3	-102	-15	-72	-69	-147	-76	-95	-1090	-13984	-26824	1427	-14544	-7877	-19227	-101	-12570	-13500	-16257	-21	-14218	-14843	-17411	-189
0.599167	-27	38	84	-61	-111	-34	9	-17	-21	3	-77	-67	-100	-18	-31	-62	-98	32	-72	-32	-105	-22	-96	-69	-62	-3	-98	-16	-76	-68	-150	-75	-117	-1172	-14248	-26712	1178	-14553	-7813	-19285	-68	-12569	-13425	-16182	-93	-14214	-14805	-17137	-184
0.600000	-27	44	86	-64	-115	-34	11	-11	-21	5	-74	-63	-98	-13	-29	-59	-102	35	-84	-33	-105	-21	-100	-69	-64	-1	-98	-15	-73	-68	-147	-69	-118	-1274	-14494	-26566	896	-14558	-7742	-19347	-70	-12571	-13350	-16103	26	-14209	-14755	-16883	-158
0.600833	-27	40	86	-59	-113	-35	11	-15	-22	4	-72	-65	-101	-15	-30	-61	-99	32	-84	-36	-105	-22	-98	-67	-62	-7	-98	-18	-77	-70	-150	-78	-218	-1395	-14721	-26446	759	-14554	-7658	-19406	-92	-12578	-13277	-16015	-452	-14211	-14704	-16613	-143
0.601667	-26	39	84	-59	-111	-34	11	-18	-23	0	-66	-64	-98	-15	-29	-64	-101	32	-85	-34	-105	-23	-100	-73	-65	-3	-99	-15	-74	-72	-149	-78	-51	-1533	-14913	-26290	628	-14593	-7573	-19465	-67	-12572	-13208	-15920	-128	-14217	-14647	-16334	-122
0.602500	-24	38	73	-58	-112	-33	12	-15	-18	5	-70	-64	-97	-15	-26	-60	-101	33	-84	-32	-103	-11	-108	-68	-63	1	-96	-13	-70	-66	-146	-75	-79	-1689	-15080	-26118	454	-14524	-7472	-19519	-62	-12571	-13138	-15813	-138	-14222	-14588	-16050	-118
0.603333	-22	44	90	-55	-103	-29	11	-13	-17	8	-64	-61	-96	-11	-23	-56	-94	38	-82	-29	-103	-17	-96	-67	-63	0	-95	-11	-74	-65	-145	-72	-156	-1865	-15214	-25944	333	-14506	-7368	-19571	-83	-12575	-13080	-15702	-200	-14235	-14519	-15763	-116
0.604167	-27	43	89	-53	-107	-31	17	-12	-14	7	-68	-61	-97	-10	-24	-58	-101	36	-84	-33	-108	-17	-97	-63	-62	1	-95	-13	-72	-67	-145	-73	-249	-2056	-15318	-25747	198	-14488	-7263	-19617	-87	-12579	-13022	-15589	-188	-14253	-14450	-15466	-110
0.605000	-24	43	88	-56	-129	-29	15	-12	-16	-6	-73	-63	-95	-12	-23	-57	-98	34	-83	-29	-102	-19	-96	-64	-64	1	-98	-11	-69	-67	-144	-58	-144	-2262	-15377	-25548	41	-14466	-7158	-19664	-105	-12589	-12970	-15466	-169	-14283	-14385	-15170	-87
0.605833	-27	40	89	-55	-109	-31	15	-11	-17	4	-70	-64	-96	-15	-26	-56	-101	34	-94	-34	-105	-26	-95	-66	-63	1	-95	-12	-72	-67	-145	-75	-66	-2481	-15407	-25349	-66	-14449	-7056	-19698	-102	-12602	-12924	-15337	-171	-14320	-14311	-14872	-76
0.606667	-25	41	87	-56	-110	-32	9	-15	-16	6	-74	-67	-97	-3	-28	-61	-101	30	-86	-33	-109	-24	-99	-68	-65	-1	-100	-16	-76	-72	-149	-76	-104	-2715	-15403	-25145	-167	-14431	-6958	-19729	-124	-12619	-12879	-15206	-137	-14357	-14239	-14572	-66
0.607500	-29	42	87	-62	-113	-36	11	-18	-19	1	-73	-66	-98	-18	-29	-61	-99	32	-87	-44	-108	-25	-100	-69	-62	1	-97	-12	-75	-70	-148	-74	-149	-2947	-15351	-24933	-238	-14415	-6859	-19747	-143	-12634	-12831	-15067	70	-14398	-14158	-14275	-40
0.608333	-24	41	88	-60	-113	-26	18	-14	-10	6	-61	-67	-101	-13	-28	-58	-101	35	-87	-31	-102	-21	-98	-66	-63	1	-101	-12	-76	-73	-146	-58	-64	-3196	-15261	-24726	-259	-14405	-6774	-19762	-111	-12653	-12784	-14925	199	-14451	-14082	-13968	-27
0.609167	-26	42	90	-57	-110	-31	16	-14	-17	8	-70	-65	-96	-14	-27	-57	-79	35	-90	-32	-108	-23	-96	-66	-63	1	-95	-11	-73	-70	-145	-73	-286	-3444	-15134	-24524	-222	-14382	-6702	-19770	-105	-12672	-12724	-14781	-626	-14502	-13997	-13664	-9
0.610000	-22	44	91	-58	-109	-29	18	-11	-14	9	-72	-63	-96	-15	-25	-57	-95	37	-84	-30	-103	-18	-95	-66	-60	2	-97	-9	-77	-70	-150	-70	-49	-3697	-14971	-24322	-253	-14369	-6637	-19766	-125	-12692	-12687	-14630	62	-14558	-13917	-13372	4
0.610833	-21	45	91	-57	-104	-30	18	-13	-16	9	-69	-60	-95	-14	-23	-56	-98	38	-82	-26	-101	-16	-97	-66	-66	5	-94	-8	-72	-66	-144	-69	-67	-3944	-14776	-24125	-247	-14358	-6593	-19764	-131	-12718	-12637	-14480	-109	-14616	-13832	-13085	17
0.611667	-23	46	93	-53	-107	-28	17	-11	-12	12	-88	-59	-95	-13	-27	-60	-97	38	-82	-26	-104	-18	-97	-65	-62	3	-96	-8	-70	-68	-144	-70	-112	-4190	-14547	-23939	-182	-14351	-6558	-19759	-138	-12740	-12580	-14324	-194	-14676	-13746	-12809	36
0.612500	-24	46	92	-53	-109	-28	17	-13	-17	10	-68	-60	-97	-14	-26	-57	-100	37	-82	-30	-116	-19	-97	-70	-66	0	-96	-11	-72	-68	-144	-75	-102	-4427	-14291	-23764	-122	-14344	-6543	-19741	-137	-12770	-12523	-14181	-165	-14739	-13672	-12551	46
0.613333	-24	43	90	-58	-109	-29	15	-8	-17	5	-67	-63	-96	-15	-26	-58	-101	33	-83	-32	-104	-22	-99	-66	-64	0	-96	-14	-85	-70	-148	-75	-86	-4657	-14011	-23598	111	-14340	-6539	-19719	-128	-12795	-12454	-14031	-81	-14802	-13576	-12311	56
0.614167	-26	42	87	-57	-109	-31	16	-16	-19	2	-74	-63	-96	-17	-30	-85	-101	34	-83	-32	-105	-22	-99	-68	-68	0	-96	-9	-73	-68	-148	-73	-180	-4872	-13702	-23439	311	-14335	-6542	-19697	-110	-12825	-12379	-13875	-496	-14863	-13482	-12106	74
0.615000	-26	43	87	-72	-112	-30	13	-16	-19	18	-75	-64	-100	-17	-28	-59	-99	33	-87	-36	-108	-25	-99	-68	-67	-1	-99	-12	-78	-60	-148	-76	-35	-5056	-13381	-23298	267	-14336	-6559	-19675	-131	-12859	-12296	-13734	-77	-14928	-13391	-11883	73
0.615833	-29	39	86	-62	-113	-32	13	-16	-23	5	-77	-65	-101	-15	-29	-57	-104	32	-90	-32	-105	-22	-98	-65	-69	3	-96	-12	-76	-69	-144	-73	-51	-5255	-13036	-23155	219	-14335	-6577	-19646	-165	-12888	-12196	-13581	102	-14989	-13293	-11704	87
0.616667	-26	45	88	-59	-110	-28	16	-11	-24	12	-69	-60	-96	-14	-28	-55	-101	37	-87	-32	-105	-22	-96	-66	-65	1	-96	-7	-75	-64	-143	-73	-125	-5418	-12681	-23031	239	-14340	-6600	-19611	-146	-12923	-12087	-13432	-22	-15050	-13188	-11554	99
0.617500	-24	46	92	-58	-109	-30	16	-11	-17	11	-68	-65	-97	-15	-27	-55	-98	38	-84	-55	-102	-22	-98	-67	-63	1	-98	-9	-70	-66	-143	-70	-163	-5572	-12321	-22915	1100	-14347	-6619	-19578	-115	-12963	-11970	-13286	-96	-15116	-13084	-11431	112
0.618333	-23	43	92	-57	-107	-13	17	-12	-18	7	-65	-61	-95	-14	-26	-56	-96	36	-85	-30	-104	-22	-99	-66	-60	1	-94	-9	-70	-66	-151	-73	-178	-5671	-11951	-22799	4326	-14364	-6635	-19537	-150	-13005	-11845	-13141	-80	-15177	-12971	-11332	104
0.619167	-27	45	90	-53	-111	-31	16	-13	-16	8	-69	-63	-98	-14	-44	-58	-98	37	-83	-29	-85	-21	-97	-66	-64	0	-96	-10	-70	-65	-146	-72	-154	-5801	-11583	-22713	5913	-14381	-6642	-19497	-169	-13057	-11708	-13001	-215	-15239	-12857	-11268	89
0.620000	-25	43	90	-57	-110	-29	15	-13	-16	6	-69	-60	-95	-13	-26	-59	-99	35	-87	-31	-103	-21	-99	-67	-63	0	-98	-7	-85	-64	-149	-74	-182	-5886	-11217	-22628	4098	-14406	-6643	-19453	-154	-13115	-11557	-12867	-266	-15308	-12736	-11225	77
0.620833	-26	42	90	-58	-111	-32	12	-12	-18	6	-72	-64	-99	-15	-29	-59	-101	36	-87	-32	-109	-22	-98	-69	-67	0	-98	-11	-76	-65	-147	-76	-138	-5953	-10857	-22559	3240	-14433	-6626	-19402	-133	-13178	-11401	-12744	-191	-15375	-12615	-11213	64
0.621667	-27	41	87	-59	-112	-38	11	-14	-19	5	-55	-62	-96	-14	-19	-59	-102	35	-85	-31	-108	-21	-98	-74	-69	-4	-96	-12	-72	-68	-149	-76	-48	-5994	-10508	-22470	2623	-14469	-6607	-19339	-148	-13256	-11229	-12613	1	-15448	-12485	-11222	68
0.622500	-23	42	89	-57	-108	-32	15	-14	-19	5	-73	-60	-98	-15	-27	-58	-102	36	-80	-33	-103	-21	-93	-69	-64	-1	-96	-12	-73	-65	-146	-73	-286	-6013	-10164	-22430	1745	-14511	-6545	-19276	-141	-13331	-11051	-12491	-627	-15524	-12346	-11254	64
0.623333	-28	43	91	-56	-108	-31	4	-18	-19	5	-70	-59	-94	-11	-27	-56	-100	38	-82	-31	-104	-22	-99	-68	-67	-1	-103	-13	-74	-46	-150	-74	-124	-6016	-9831	-22382	1157	-14567	-6484	-19203	-131	-13425	-10872	-12381	13	-15603	-12211	-11306	57
0.624167	-28	39	85	-59	-110	-34	11	-15	-21	4	-72	-64	-96	-14	-29	-57	-101	35	-86	-33	-103	-23	-98	-69	-64	0	-97	-11	-74	-64	-145	-73	45	-5986	-9520	-22342	436	-14621	-6402	-19125	-155	-13522	-10677	-12276	441	-15699	-12064	-11372	54
0.625000	-24	43	87	-57	-112	-30	16	-13	-36	3	-76	-63	-100	-11	-28	-57	-102	35	-84	-31	-107	-23	-98	-69	-66	-3	-100	-14	-79	-66	-146	-72	-34	-5939	-9221	-22301	84	-14688	-6304	-19033	-167	-13635	-10497	-12181	-52	-15780	-11919	-11459	58
0.625833	-24	39	90	-58	-109	-30	13	-12	-21	4	-73	-60	-96	-11	-27	-56	-99	33	-86	-31	-121	-22	-96	-70	-62	-4	-99	-11	-70	-66	-144	-72	-13	-5875	-8944	-22273	-309	-14766	-6189	-18929	-156	-13756	-10312	-12090	-55	-15875	-11769	-11546	64
0.626667	-27	41	89	-57	-113	-30	16	-13	-21	12	-73	-65	-98	-13	-27	-58	-98	35	-82	-33	-108	-22	-99	-67	-63	-1	-99	-15	-73	-70	-146	-69	-60	-5754	-8678	-22248	-733	-14851	-6060	-18818	-129	-13884	-10125	-12015	265	-15976	-11616	-11651	62
0.627500	-24	41	87	-57	-114	-32	15	-15	-21	3	-70	-64	-100	-14	-28	-56	-102	36	-85	-34	-110	-8	-100	-67	-66	-1	-99	-12	-74	-69	-147	-74	-122	-5680	-8437	-22231	-954	-14949	-5919	-18700	-127	-14024	-9940	-11937	-31	-16079	-11465	-11761	61
0.628333	-26	40	90	-59	-111	-31	15	0	-15	8	-74	-63	-97	-15	-29	-57	-99	35	-85	-30	-102	-19	-99	-67	-63	-1	-98	-10	-69	-69	-152	-72	-72	-5555	-8207	-22215	-1097	-15051	-5762	-18571	-145	-14167	-9764	-11878	44	-16186	-11307	-11873	45
0.629167	-25	44	89	-55	-109	-31	12	-14	-14	7	-72	-63	-94	-15	-29	-52	-96	34	-84	-31	-103	-21	-99	-67	-61	0	-97	-10	-72	-69	-145	-69	-85	-5409	-8005	-22207	-1375	-15169	-5598	-18434	-137	-14317	-9586	-11825	-353	-16298	-11148	-11979	51
0.630000	-22	45	92	-57	-107	-30	17	-11	-17	8	-70	-63	-93	-12	-28	-59	-94	37	-83	-31	-101	-19	-97	-66	-59	-1	-97	-8	-72	-67	-135	-74	-47	-5248	-7820	-22209	-1538	-15291	-5424	-18288	-141	-14473	-9435	-11782	-1394	-16407	-10992	-12088	55
0.630833	-24	46	91	-56	-107	-29	18	-14	-14	7	-70	-63	-95	-11	-29	-57	-87	35	-82	-30	-101	-13	-100	-70	-64	1	-97	-8	-70	-70	-147	-70	-14	-5074	-7654	-22214	-1512	-15429	-5248	-18137	-159	-14631	-9282	-11742	-1318	-16517	-10837	-12186	42
0.631667	-22	43	91	-58	-108	9	18	-12	-17	5	-73	-68	-90	-11	-28	-60	-99	33	-84	-33	-102	-22	-98	-70	-64	0	-102	-10	-72	-70	-146	-73	-118	-4891	-7508	-22235	-1566	-15574	-5069	-17962	-133	-14795	-9149	-11722	-850	-16627	-10685	-12288	20
0.632500	-26	38	88	-59	-112	-33	12	-18	-25	3	-75	-66	-96	-16	-29	-60	-99	33	-88	-17	-105	-22	-100	-77	-65	-3	-101	-13	-74	-69	-148	-70	-98	-4691	-7377	-22255	-1692	-15725	-4886	-17817	-115	-14951	-9046	-11706	-744	-16733	-10512	-12375	18
0.633333	-30	40	118	-60	-112	-34	12	-19	-21	5	-75	-65	-99	-17	-30	-63	-102	29	-88	-34	-109	-23	-102	-72	-76	-3	-100	-14	-77	-73	-156	-75	-121	-4480	-7264	-22289	-1753	-15883	-4706	-17649	-113	-15100	-8914	-11695	-776	-16832	-10387	-12459	20
0.634167	-25	41	86	-63	-110	-33	16	-17	-19	3	-78	-66	-97	-18	-31	-60	-98	26	-90	-32	-104	-24	-100	-73	-65	-5	-100	-14	-73	-72	-147	-75	-25	-4265	-7163	-22319	-1814	-16044	-4525	-17483	-95	-15248	-8812	-11692	-802	-16925	-10243	-12531	24
0.635000	-26	40	88	-60	-62	-31	16	-18	-17	4	-76	-66	-96	-14	-31	-61	-101	30	-90	-35	-103	-24	-99	-70	-64	-3	-108	-12	-73	-64	-148	-76	103	-4014	-7081	-22361	-1822	-16201	-4350	-17306	-88	-15384	-8721	-11693	-378	-17008	-10103	-12589	22
0.635833	-25	43	91	-60	-114	-36	13	-15	-19	4	-75	-66	-98	-15	-23	-60	-99	33	-87	-32	-104	-24	-98	-64	-63	0	-100	-16	-74	-70	-147	-75	-117	-3828	-7014	-22410	-1813	-16360	-4185	-17129	-73	-15525	-8650	-11701	-523	-17091	-9965	-12644	25
0.636667	-27	41	88	-58	-110	-32	18	-17	-19	7	-75	-64	-96	-14	-27	-61	-96	33	-86	-33	-102	-24	-100	-67	-63	-1	-97	-12	-69	-68	-147	-68	-159	-3618	-6960	-22460	-1718	-16515	-4023	-16952	-45	-15627	-8587	-11714	-486	-17152	-9834	-12685	32
0.637500	-24	42	90	-57	-109	-31	13	-15	-15	8	-72	-64	-99	-15	-26	-58	-101	35	-84	-43	-107	-21	-98	-67	-62	-1	-96	-13	-76	-72	-146	-72	151	-3404	-6922	-22511	-1705	-16661	-3875	-16774	-62	-15728	-8536	-11734	202	-17211	-9709	-12698	34
0.638333	-22	45	91	-56	-110	-35	16	-16	-15	8	-70	-62	-95	-13	-26	-58	-97	33	-84	-32	-103	-23	-97	-67	-63	0	-96	-10	-72	-69	-146	-73	-72	-3202	-6900	-22568	-1605	-16798	-3734	-16596	-73	-15819	-8491	-11754	-221	-17254	-9585	-12744	51
0.639167	-25	42	89	-58	-107	-31	15	-14	-14	6	-72	-63	-97	-25	-29	-56	-100	35	-87	-32	-102	-23	-97	-70	-63	-3	-97	-11	-72	-68	-147	-74	-24	-3010	-6889	-22628	-1494	-16923	-3606	-16414	-85	-15908	-8461	-11782	-245	-17290	-9464	-12763	50
0.640000	-27	42	88	-61	-127	-35	11	-17	-19	7	-73	-64	-99	-18	-30	-61	-98	34	-85	-35	-108	-29	-102	-67	-65	-4	-84	-13	-79	-75	-147	-75	-25	-2835	-6896	-22688	-1499	-17044	-3493	-16239	-84	-15962	-8440	-11812	-7	-17321	-9347	-12772	9
0.640833	-27	41	84	-64	-118	-36	10	-19	-21	5	-77	-65	-100	-19	-33	-65	-84	35	-87	-34	-110	-23	-103	-72	-65	-3	-100	-14	-77	-73	-151	-77	-220	-2671	-6907	-22743	-1477	-17138	-3383	-16059	-51	-16034	-8421	-11840	-219	-17334	-9233	-12769	0
0.641667	-30	39	85	-61	-116	-32	9	-19	-30	7	-75	-68	-99	-15	-30	-62	-101	33	-86	-36	-107	-26	-101	-70	-66	-6	-100	-14	-77	-72	-146	-77	-225	-2524	-6917	-22796	-1271	-17221	-3284	-15891	-65	-16049	-8403	-11867	-215	-17332	-9121	-12760	21
0.642500	-26	41	88	-61	-109	-31	12	-16	-21	7	-72	-62	-97	-14	-28	-59	-99	34	-86	-32	-102	-33	-97	-68	-65	-4	-97	-11	-72	-69	-145	-75	-49	-2393	-6967	-22845	-1172	-17287	-3192	-15706	-78	-16074	-8367	-11893	426	-17319	-9013	-12743	28
0.643333	-22	40	90	-58	-101	-27	16	-21	-18	8	-72	-62	-94	-12	-25	-53	-98	38	-81	-29	-104	-22	-96	-72	-65	10	-99	-10	-70	-68	-144	-68	13	-2278	-7008	-22888	-1165	-17344	-3108	-15533	-86	-16084	-8365	-11924	369	-17297	-8905	-12720	23
0.644167	-26	42	90	-58	-107	-29	16	-12	-17	10	-72	-58	-69	-13	-24	-57	-92	37	-85	-28	-101	-18	-96	-66	-59	-1	-96	-10	-69	-67	-144	-72	9	-2182	-7063	-22936	-1048	-17386	-3030	-15364	-70	-16084	-8347	-11946	181	-17261	-8807	-12691	13
0.645000	-25	40	88	-56	-108	-30	23	-15	-17	8	-70	-61	-94	-12	-26	-57	-98	38	-82	-29	-103	-21	-97	-68	-62	0	-94	-12	-70	-65	-146	-50	-180	-2099	-7120	-22972	-925	-17423	-2952	-15206	-75	-16082	-8318	-11971	147	-17213	-8713	-12654	26
0.645833	-24	42	87	-57	-110	-28	17	-13	-16	7	-69	-62	-98	-13	-26	-48	-99	36	-85	-31	-110	-16	-96	-67	-62	1	-97	-11	-73	-68	-148	-73	-162	-2033	-7186	-23009	-848	-17442	-2878	-15049	-35	-16071	-8288	-11989	119	-17153	-8620	-12612	55
0.646667	-25	44	87	-56	-109	-32	16	-9	-16	5	-72	-63	-93	-14	-25	-57	-100	33	-84	-31	-103	-17	-98	-67	-65	0	-97	-12	-56	-64	-146	-74	-104	-1953	-7249	-23039	-772	-17457	-2805	-14903	-78	-16052	-8243	-12006	220	-17084	-8547	-12573	61
0.647500	-25	42	86	-59	-110	-31	12	-15	-19	6	-69	-63	-96	-15	-28	-39	-97	30	-84	-32	-107	-23	-98	-69	-64	-1	-97	-12	-74	-67	-146	-73	-18	-1935	-7319	-23068	-719	-17464	-2732	-14758	-91	-16027	-8194	-12023	281	-16989	-8469	-12521	67
0.648333	-25	49	102	-61	-109	-33	-14	-15	-18	5	-70	-66	-95	-19	-28	-59	-98	34	-86	-33	-108	-18	-100	-69	-64	-3	-100	-13	-75	-61	-151	-73	34	-1898	-7395	-23096	-665	-17463	-2658	-14622	-78	-15995	-8137	-12031	317	-16909	-8404	-12468	63
0.649167	-25	41	84	-59	-109	-33	10	-17	-21	5	-88	-64	-98	-15	-23	-57	-100	33	-83	-31	-104	-19	-99	-68	-62	0	-96	-12	-74	-65	-147	-74	-101	-1857	-7456	-23114	-602	-17455	-2588	-14496	-83	-15947	-8067	-12035	63	-16805	-8338	-12408	60
0.650000	-23	45	87	-57	-110	-31	15	-12	-17	9	-70	-64	-97	-15	-28	-58	-98	35	-82	-32	-103	-16	-94	-67	-65	4	-97	-11	-70	-65	-147	-58	-198	-1822	-7526	-23133	-486	-17436	-2507	-14372	-103	-15901	-7988	-12035	-145	-16698	-8284	-12353	53
0.650833	-22	45	89	-56	-109	-30	17	-12	-15	8	-69	-61	-93	-15	-25	-57	-109	34	-80	-29	-104	-18	-96	-68	-65	0	-95	-12	-69	-65	-143	-69	53	-1783	-7588	-23156	-475	-17412	-2433	-14263	-113	-15839	-7904	-12034	692	-16588	-8255	-12295	50
0.651667	-22	41	92	-53	-104	-31	6	-11	-14	10	-70	-70	-93	-12	-24	-60	-95	36	-81	-29	-101	-15	-97	-66	-60	1	-96	-11	-68	-66	-146	-63	-225	-1737	-7646	-23175	-357	-17384	-2367	-14163	-118	-15765	-7817	-12029	218	-16475	-8204	-12239	63
0.652500	-23	46	90	-58	-112	-31	16	-14	-16	10	-70	-64	-99	-13	-24	-62	-97	35	-85	-32	-104	-18	-99	-69	-67	0	-97	-12	-74	-67	-145	-70	-143	-1688	-7707	-23203	-257	-17342	-2306	-14078	-128	-15691	-7735	-12027	315	-16363	-8180	-12184	98
0.653333	-27	27	87	-58	-117	-32	12	-14	-21	6	-73	-63	-99	-16	-30	-62	-102	29	-84	-35	-107	-24	-101	-72	-65	-3	-100	-14	-77	-69	-151	-75	-86	-1632	-7761	-23227	-158	-17296	-2251	-13992	-145	-15601	-7636	-12021	872	-16255	-8161	-12139	123
0.654167	-24	41	88	-60	-111	-31	16	-15	-15	5	-77	-74	-94	-14	-27	-63	-96	35	-85	-33	-104	-21	-100	-72	-62	-3	-101	-14	-72	-68	-149	-75	-69	-1560	-7806	-23249	-103	-17234	-2203	-13922	-133	-15493	-7543	-12011	3084	-16144	-8147	-12091	162
0.655000	-25	41	79	-61	-109	-15	17	-14	-22	5	-74	-64	-96	-15	-28	-63	-100	32	-88	-32	-101	-19	-101	-66	-63	-5	-99	-16	-73	-69	-147	-73	-109	-1486	-7848	-23275	-53	-17160	-2164	-13855	-104	-15391	-7449	-11998	3885	-16038	-8143	-12054	184
0.655833	-27	41	87	-60	-108	-31	17	-15	-19	6	-77	-64	-96	-16	-29	-61	-92	32	-85	-41	-108	-19	-99	-70	-63	-5	-101	-14	-73	-68	-146	-72	46	-1393	-7882	-23296	-57	-17078	-2136	-13797	-128	-15274	-7358	-12000	3078	-15935	-8143	-12023	148
0.656667	-28	5	88	-59	-111	-32	13	-16	-24	6	-74	-65	-95	-16	-27	-63	-100	28	-86	-35	-104	-24	-103	-70	-64	-3	-100	-16	-75	-72	-108	-74	70	-1307	-7917	-23323	-134	-16984	-2129	-13750	-152	-15152	-7270	-11971	2467	-15842	-8150	-11995	136
0.657500	-25	41	86	-63	-113	-36	11	-18	-19	3	-76	-68	-100	-17	-33	-61	-100	26	-85	-34	-104	-21	-100	-69	-63	0	-101	-17	-73	-68	-144	-75	33	-1206	-7945	-23344	-82	-16880	-2130	-13689	-168	-15005	-7188	-11955	1919	-15753	-8156	-11978	130
0.658333	-25	41	99	-64	-109	-31	20	-12	-16	5	-72	-62	-97	-12	-28	-60	-100	33	-86	-31	-109	-23	-99	-70	-63	-3	-99	-12	-73	-68	-138	-74	-114	-1106	-7968	-23368	-40	-16770	-2147	-13660	-150	-14892	-7108	-11937	1427	-15665	-8161	-11969	80
0.659167	-26	42	88	-59	-108	-33	12	-13	-19	5	-79	-62	-96	-17	-28	-57	-98	34	-84	-33	-103	-22	-99	-72	-61	0	-100	-14	-75	-70	-147	-74	-22	-1005	-7987	-23389	-15	-16648	-2171	-13623	-129	-14762	-7039	-11919	1146	-15583	-8172	-11966	1
0.660000	-26	40	84	-63	-112	-34	11	-14	-16	3	-74	-63	-95	-14	-30	-63	-100	30	-84	-31	-108	-24	-97	-72	-67	-3	-108	-11	-73	-67	-146	-76	-18	-902	-8005	-23406	93	-16525	-2222	-13599	-152	-14629	-6968	-11898	653	-15498	-8177	-11970	-21
0.660833	-26	42	86	-61	-111	-34	11	-16	-19	3	-73	-64	-98	-22	-33	-61	-103	32	-70	-32	-109	-26	-103	-72	-67	-3	-101	-13	-76	-74	-149	-77	-53	-803	-8016	-23427	93	-16395	-2269	-13563	-141	-14497	-6907	-11881	473	-15422	-8174	-11983	-43
0.661667	-28	40	85	-56	-115	-35	6	-17	-16	-1	-78	-66	-99	-17	-30	-63	-100	33	-87	-34	-108	-25	-103	-73	-64	-5	-102	-14	-74	-72	-142	-76	-44	-712	-8024	-23438	115	-16262	-2331	-13539	-151	-14371	-6848	-11853	365	-15339	-8158	-11994	-76
0.662500	-26	41	87	-60	-109	-33	11	-16	-21	5	-72	-63	-98	-13	-27	-61	-103	36	-86	-31	-102	-22	-100	-72	-59	0	-98	-13	-73	-67	-148	-75	46	-614	-8023	-23445	93	-16123	-2408	-13505	-177	-14235	-6792	-11820	59	-15256	-8130	-12005	-94
0.663333	-39	43	87	-59	-105	-32	13	-15	-16	7	-70	-61	-93	-12	-27	-57	-98	36	-83	-28	-102	-21	-99	-67	-63	-1	-93	-9	-70	-67	-144	-72	-190	-526	-8017	-23450	98	-15989	-2457	-13482	-164	-14111	-6740	-11797	-788	-15169	-8095	-12027	-93
0.664167	-27	41	89	-58	-107	-32	15	-14	-15	8	-72	-82	-103	-12	-31	-61	-102	33	-86	-31	-102	-22	-101	-70	-62	1	-99	-12	-70	-70	-148	-74	45	-443	-8006	-23448	160	-15874	-2530	-13458	-117	-13984	-6689	-11769	-149	-15086	-8041	-12031	-111
0.665000	6	43	85	-57	-111	-32	11	-16	-24	2	-75	-64	-98	-18	-33	-60	-99	36	-86	-34	-109	-25	-101	-74	-65	-4	-103	-13	-75	-74	-147	-59	-92	-361	-7983	-23458	155	-15729	-2593	-13430	23	-13864	-6643	-11745	-549	-14993	-7973	-12043	-131
0.665833	-28	38	85	-65	-110	-35	10	-15	-21	3	-75	-66	-97	-19	-32	-64	-103	29	-90	-36	-107	-22	-100	-70	-65	-1	-102	-13	-73	-72	-148	-74	-105	-285	-7949	-23453	226	-15599	-2650	-13397	131	-13734	-6584	-11734	-770	-14894	-7883	-12044	-136
0.666667	-26	40	87	-56	-109	-33	11	-42	-18	6	-74	-68	-96	-17	-30	-60	-96	36	-85	-34	-103	-21	-101	-69	-62	1	-100	-14	-74	-70	-149	-72	-38	-203	-7901	-23446	266	-15472	-2700	-13376	63	-13607	-6534	-11675	-1062	-14789	-7777	-12040	-129
0.667500	-24	41	86	-61	-111	-32	8	-16	-16	6	-74	-65	-102	-16	-32	-66	-100	33	-85	-34	-109	-24	-103	-70	-66	0	-101	-13	-74	-75	-149	-75	3	-132	-7844	-23436	212	-15355	-2740	-13348	1	-13479	-6490	-11642	-1118	-14681	-7660	-12035	-121
0.668333	-26	41	76	-56	-111	-30	10	-17	-18	7	-72	-66	-101	-17	-31	-58	-99	36	-83	-32	-103	-21	-102	-70	-65	-3	-100	-13	-75	-73	-149	-74	-276	-53	-7767	-23418	299	-15231	-2768	-13329	24	-13347	-6424	-11610	-1289	-14564	-7527	-12026	-126
0.669167	-23	41	90	-59	-113	-31	11	-14	-15	9	-68	-66	-93	-18	-29	-62	-99	36	-84	-32	-105	-23	-101	-68	-61	-1	-99	-12	-72	-68	-145	-72	-82	23	-7672	-23398	284	-15109	-2786	-13307	119	-13211	-6365	-11579	-736	-14442	-7376	-12003	-133
0.670000	-24	42	89	-58	-108	-32	13	-14	-17	11	-69	-64	-95	-13	-29	-59	-96	38	-83	-28	-107	-17	-100	-91	-60	0	-99	-12	-72	-69	-146	-72	17	106	-7562	-23377	183	-14994	-2780	-13288	144	-13074	-6304	-11550	-515	-14317	-7220	-11987	-139
0.670833	-22	43	93	-59	-105	-31	12	-13	-15	8	-69	-74	-94	-13	-28	-56	-58	39	-83	-29	-102	-19	-99	-68	-58	0	-98	-10	-69	-66	-145	-70	22	190	-7435	-23351	-170	-14880	-2772	-13273	66	-12936	-6242	-11521	174	-14180	-7059	-11964	-132
0.671667	-19	44	99	-57	-104	-29	16	-10	-11	8	-68	-61	-91	-13	-27	-57	-99	36	-81	-28	-100	-17	-98	-66	-60	0	-97	-11	-68	-69	-145	-75	-101	280	-7278	-23320	-1586	-14761	-2742	-13264	13	-12796	-6175	-11499	383	-14065	-6903	-11949	-132
0.672500	-23	45	88	-56	-109	-31	12	-13	-15	6	-69	-62	-94	10	-27	-58	-97	32	-84	-30	-105	-19	-99	-72	-67	-3	-96	-11	-70	-69	-147	-75	-113	362	-7129	-23290	-2292	-14650	-2703	-13267	-158	-12641	-6118	-11484	-32	-13941	-6745	-11938	-152
0.673333	-24	38	81	-60	-110	-34	11	-18	-19	3	-72	-69	-97	-19	-30	-63	-107	30	-88	-35	-109	-38	-103	-74	-67	-8	-102	-12	-76	-73	-151	-81	22	448	-6955	-23258	-1898	-14536	-2659	-13269	-728	-12532	-6057	-11472	-178	-13821	-6603	-11937	-167
0.674167	-28	35	85	-63	-112	-36	11	-18	-15	3	-78	-65	-99	-17	-34	-61	-101	32	-88	-34	-105	-24	-104	-74	-66	-7	-99	-14	-75	-73	-149	-77	-87	561	-6752	-23216	-2045	-14422	-2597	-13289	-1231	-12402	-5997	-11461	-380	-13694	-6459	-11935	-144
0.675000	-29	53	87	-59	-110	-32	12	-14	-19	5	-74	-67	-96	-14	-30	-62	-100	32	-87	-36	-105	-22	-100	-69	-66	-5	-101	-13	-77	-70	-150	-77	-149	638	-6547	-23168	-1686	-14304	-2533	-13294	-1011	-12275	-5938	-11453	-623	-13573	-6337	-11949	-129
0.675833	-27	39	88	-61	-110	-31	13	-14	-18	3	-75	-67	-86	-14	-31	-61	-99	35	-84	-34	-103	-22	-100	-68	-66	-4	-100	-13	-75	-67	-150	-75	8	742	-6321	-23119	-1267	-14186	-2492	-13319	-867	-12160	-5888	-11454	-626	-13457	-6235	-11974	-121
0.676667	-28	40	88	-59	-121	-30	15	-13	-19	5	-73	-65	-96	-14	-29	-60	-100	34	-88	-33	-105	-23	-99	-69	-63	-4	-95	-13	-73	-68	-150	-75	-211	839	-6088	-23071	-1594	-14066	-2394	-13348	-885	-12055	-5844	-11458	-1401	-13339	-6146	-12013	-130
0.677500	-25	39	89	-58	-107	-34	15	-13	-19	5	-70	-64	-95	-15	-27	-59	-99	36	-84	-41	-104	-19	-100	-70	-62	-1	-99	-16	-73	-69	-148	-76	-4	943	-5846	-23017	-3486	-13948	-2332	-13390	-816	-11946	-5811	-11466	-735	-13232	-6085	-12063	-116
0.678333	-28	41	88	-59	-112	-30	16	-14	-16	8	-69	-61	-94	-16	-29	-57	-98	37	-84	-34	-103	-48	-96	-68	-63	-1	-96	-15	-73	-69	-148	-74	-76	1046	-5599	-22963	-6037	-13831	-2267	-13435	-789	-11883	-5786	-11482	-995	-13117	-6046	-12129	-108
0.679167	-25	42	88	-57	-112	-30	15	-12	-17	7	-73	-64	-75	-16	-28	-55	-97	36	-84	-35	-103	-21	-97	-69	-61	0	-99	-14	-75	-69	-149	-74	-122	1152	-5343	-22906	-5683	-13713	-2220	-13491	-752	-11819	-5776	-11504	-1152	-13011	-6032	-12210	-100
0.680000	-22	41	87	-59	-111	-35	12	-11	-16	6	-70	-63	-94	-16	-29	-59	-98	36	-83	-34	-107	-28	-105	-70	-63	-1	-98	-13	-62	-70	-150	-75	-68	1260	-5098	-22858	-4092	-13603	-2162	-13550	-688	-11761	-5776	-11530	-1082	-12907	-6040	-12302	-90
0.680833	-25	40	88	-60	-111	-34	13	-14	-17	5	-73	-64	-97	-17	-12	-61	-80	35	-86	-35	-104	-22	-99	-73	-63	-3	-100	-15	-70	-70	-150	-77	-31	1369	-4849	-22804	-3268	-13490	-2118	-13614	-540	-11714	-5787	-11563	-1014	-12796	-6064	-12406	-76
0.681667	-28	39	88	-61	-139	-36	7	-17	-21	-12	-77	-65	-98	-16	-31	-64	-102	34	-88	-36	-110	-27	-104	-77	-65	-4	-101	-17	-76	-73	-150	-69	-222	1484	-4602	-22755	-2761	-13383	-2084	-13688	-388	-11679	-5809	-11598	-1496	-12688	-6108	-12516	-67
0.682500	-28	38	85	-60	-116	-38	9	-15	-21	2	-75	-65	-107	-18	-31	-63	-80	35	-83	-33	-109	-22	-96	-68	-64	0	-98	-14	-73	-68	-145	-77	-161	1602	-4352	-22697	-3019	-13275	-2049	-13752	-294	-11640	-5833	-11627	-905	-12573	-6162	-12630	-65
0.683333	-23	33	86	-58	-110	-32	13	-15	-17	3	-69	-62	-97	-16	-28	-58	-102	37	-83	-33	-104	-21	-96	-68	-62	0	-97	-11	-70	-65	-144	-75	-196	1728	-4108	-22645	-4057	-13174	-2029	-13825	-153	-11603	-5866	-11659	-670	-12459	-6239	-12751	-64
0.684167	-22	42	89	-57	-107	-31	11	-11	-16	7	-68	-61	-101	-12	-29	-58	-101	36	-81	-28	-104	-21	-96	-68	-60	0	-98	-11	-72	-67	-145	-75	-183	1852	-3868	-22606	-4814	-13097	-2006	-13900	1	-11556	-5905	-11725	-1046	-12342	-6322	-12876	-19
0.685000	-23	43	89	-60	-105	-31	16	-13	-18	6	-72	-63	-93	-13	-28	-58	-97	37	-85	-31	-102	-18	-83	-70	-65	-1	-101	-10	-70	-67	-145	-73	-171	1984	-3638	-22548	-4503	-12988	-1991	-13977	73	-11511	-5944	-11772	-1178	-12218	-6413	-13003	22
0.685833	-26	43	87	-58	-109	-31	16	-14	-17	8	-72	-56	-93	-8	-31	-59	-102	34	-83	-32	-102	-23	-97	-67	-63	-1	-99	-11	-73	-68	-145	-73	-213	2119	-3410	-22497	-3329	-12904	-1978	-14059	170	-11447	-5984	-11831	-958	-12088	-6510	-13128	5
0.686667	-27	41	88	-61	-98	-32	13	-16	-17	5	-73	-64	-95	-14	-29	-58	-98	35	-84	-31	-105	-24	-98	-65	-64	0	-102	-12	-79	-66	-143	-70	-201	2260	-3192	-22451	-2536	-12816	-1963	-14129	298	-11376	-6025	-11885	-747	-11957	-6608	-13246	-5
0.687500	-27	38	86	-59	-110	-31	15	-12	-22	5	-72	-62	-96	-12	-30	-85	-128	33	-87	-34	-104	-21	-98	-68	-63	0	-99	-12	-75	-68	-146	-74	-222	2401	-2976	-22403	-1660	-12712	-1955	-14205	391	-11275	-6059	-11943	-853	-11819	-6704	-13360	4
0.688333	-6	43	89	-58	-109	-33	13	-13	-17	9	-73	-64	-98	-13	-26	-58	-100	36	-83	-30	-104	-21	-98	-66	-62	0	-99	-3	-73	-65	-146	-70	-214	2549	-2763	-22355	-1113	-12642	-1941	-14284	448	-11158	-6084	-12003	-1151	-11671	-6793	-13473	-8
0.689167	-24	43	89	-62	-105	-33	37	-13	-13	8	-72	-64	-96	-13	-27	-59	-97	36	-86	-32	-101	-22	-95	-66	-62	-1	-100	-9	-68	-64	-145	-70	-46	2694	-2562	-22333	-1192	-12551	-1927	-14360	500	-11019	-6102	-12064	-1699	-11513	-6874	-13580	4
0.690000	-27	43	90	-56	-111	-33	16	-14	-16	8	-75	-66	-95	-13	-29	-62	-100	36	-84	-41	-108	-22	-98	-45	-67	-4	-102	-12	-76	-72	-146	-75	-182	2837	-2369	-22264	-956	-12452	-1918	-14445	522	-10862	-6120	-12132	-2688	-11350	-6938	-13677	43
0.690833	-22	40	85	-62	-110	-34	13	-15	-16	1	-73	-64	-97	-12	-29	-62	-97	36	-81	-33	-103	-22	-96	-65	-61	-3	-99	-8	-69	-66	-143	-72	-56	2978	-2178	-22211	-578	-12340	-1907	-14523	514	-10676	-6124	-12191	-2634	-11172	-6998	-13772	67
0.691667	-39	43	90	-57	-103	-29	15	-11	-16	7	-72	-64	-97	-13	-27	-56	-98	36	-81	-29	-103	-19	-94	-64	-62	4	-100	-10	-72	-62	-149	-73	29	3112	-1991	-22164	-454	-12217	-1895	-14605	502	-10473	-6122	-12256	-2395	-10992	-7040	-13860	72
0.692500	-24	43	89	-57	-113	-35	11	-13	-15	8	-70	-62	-82	-15	-27	-60	-97	35	-82	-32	-107	-23	-99	-68	-61	0	-99	-13	-72	-67	-145	-72	-169	3238	-1824	-22122	223	-12075	-1889	-14698	569	-10248	-6124	-12321	-2132	-10793	-7063	-13946	75
0.693333	-24	39	86	-61	-110	-35	10	-17	-17	4	-75	-64	-95	-15	-33	-60	-99	33	-85	-27	-103	-43	-112	-72	-65	-3	-99	-13	-73	-70	-151	-81	-35	3354	-1654	-22081	1181	-11918	-1887	-14784	721	-10009	-6114	-12380	-1148	-10585	-7070	-14030	44
0.694167	-25	40	85	-60	-115	-34	12	1	-18	3	-77	-65	-94	-15	-29	-58	-98	32	-86	-31	-108	-23	-99	-70	-65	-4	-99	-10	-70	-69	-150	-75	11	3458	-1487	-22041	2189	-11733	-1908	-14865	756	-9754	-6097	-12430	671	-10355	-7052	-14092	50
0.695000	-26	40	86	-58	-110	-33	12	-15	-21	5	-75	-64	-97	-16	-29	-59	-101	35	-87	-32	-107	-24	-97	-85	-65	-1	-101	-10	-66	-68	-152	-78	-84	3552	-1332	-22009	3111	-11522	-1886	-14951	714	-9484	-6079	-12474	158	-10114	-7031	-14158	85
0.695833	-27	41	85	-59	-110	-33	12	-17	-22	4	-73	-59	-95	-17	-28	-56	-105	34	-85	-30	-108	-21	-98	-73	-65	-1	-98	-11	-74	-69	-149	-76	63	3636	-1178	-21981	3878	-11268	-1890	-15035	685	-9195	-6058	-12508	-389	-9859	-6958	-14209	60
0.696667	-26	42	89	-57	-104	-33	15	-15	-16	6	-74	-62	-98	-15	-27	-57	-102	33	-86	-31	-104	-35	-96	-68	-65	-3	-98	-9	-70	-69	-148	-75	51	3697	-1032	-21958	4275	-11029	-1893	-15113	640	-8893	-6032	-12529	453	-9581	-6885	-14253	29
0.697500	-24	40	89	-58	-109	-34	13	-16	-19	-8	-74	-69	-94	-14	-27	-63	-99	34	-86	-31	-102	-21	-98	-69	-66	-1	-102	-13	-72	-68	-149	-76	150	3746	-882	-21945	4866	-10739	-1878	-15182	526	-8590	-6007	-12534	372	-9287	-6792	-14283	69
0.698333	-23	40	86	-59	-110	-31	12	-16	-18	4	-73	-62	-96	-15	-32	-58	-99	32	-90	-32	-104	-22	-101	-76	-62	0	-98	-23	-76	-69	-153	-75	108	3777	-737	-21943	5805	-10433	-1916	-15244	441	-8274	-5972	-12523	15	-8977	-6681	-14305	84
0.699167	-30	39	85	-60	-113	-34	11	-17	-21	2	-79	-69	-102	-15	-29	-57	-102	35	-87	-30	-104	-21	-99	-69	-67	-4	-103	-13	-74	-68	-150	-97	-4	3793	-594	-21950	6728	-10091	-1922	-15295	349	-7951	-5937	-12494	86	-8644	-6555	-14306	103
0.700000	-28	39	84	-63	-110	-33	15	-19	-17	5	-74	-65	-96	-14	-28	-59	-101	34	-86	-32	-107	-22	-101	-81	-63	-3	-99	-13	-70	-69	-151	-76	94	3796	-445	-21965	7270	-9736	-1925	-15333	267	-7624	-5896	-12436	398	-8297	-6421	-14287	147
0.700833	-27	43	86	-58	-111	-38	13	-15	-17	5	-78	-66	-100	-16	-24	-58	-101	34	-87	-34	-109	-22	-101	-70	-65	-4	-101	-15	-78	-73	-151	-76	73	3784	-298	-21993	7123	-9351	-1931	-15355	211	-7307	-5863	-12363	530	-7934	-6278	-14251	137
0.701667	-25	41	82	-60	-112	-41	10	-17	-21	4	-75	-66	-100	-15	-30	-59	-101	32	-85	-35	-111	-25	-103	-69	-66	-1	-100	-14	-76	-67	-148	-76	102	3764	-154	-22027	7514	-8956	-1933	-15362	141	-6946	-5816	-12264	424	-7552	-6125	-14183	133
0.702500	-25	42	88	-57	-109	-31	11	-16	-18	6	-72	-65	-97	-22	-32	-60	-109	37	-83	-33	-104	-21	-100	-69	-62	0	-98	-11	-75	-66	-155	-75	177	3737	0	-22071	7107	-8543	-1924	-15346	70	-6594	-5769	-12143	705	-7165	-5965	-14094	130
0.703333	-21	44	88	-58	-110	-34	10	-12	-16	8	-69	-62	-95	-11	-25	-56	-99	38	-80	-30	-101	-18	-100	-70	-62	3	-95	-13	-72	-65	-147	-72	98	3699	143	-22127	5949	-8120	-1919	-15316	33	-6242	-5724	-11997	608	-6762	-5808	-13975	103
0.704167	-25	57	93	-57	-105	-29	16	-10	-15	8	-69	-62	-94	-11	-29	-59	-97	39	-83	-31	-105	-19	-98	-66	-62	1	-96	-9	-69	-65	-149	-76	15	3660	286	-22193	3918	-7694	-1904	-15270	7	-5885	-5682	-11839	873	-6354	-5655	-13821	79
0.705000	-22	43	91	-55	-111	-32	13	-15	-18	9	-69	-61	-95	-11	-28	-58	-95	39	-81	-31	-104	-21	-82	-69	-61	-1	-98	-10	-74	-65	-146	-73	300	3618	426	-22263	669	-7265	-1893	-15209	-17	-5523	-5658	-11661	1399	-5942	-5506	-13638	82
0.705833	-25	43	87	-56	-108	-29	13	-12	-17	7	-63	-64	-94	-13	-31	-58	-99	36	-85	-32	-104	-22	-96	-66	-64	-1	-99	-10	-70	-64	-143	-74	51	3581	561	-22339	749	-6863	-1875	-15131	-56	-5158	-5608	-11469	1038	-5534	-5372	-13428	79
0.706667	-24	38	87	-58	-107	-30	10	-16	-18	1	-76	-64	-95	-14	-31	-60	-98	34	-88	-29	-105	-26	-100	-70	-66	-1	-107	-17	-74	-66	-149	-75	-4	3534	682	-22419	4194	-6419	-1859	-15041	-128	-4788	-5581	-11255	1034	-5133	-5251	-13187	62
0.707500	-26	36	81	-62	-111	-36	-6	-17	-19	6	-75	-63	-99	-15	-32	-61	-101	34	-88	-34	-105	-24	-101	-70	-65	-3	-99	-13	-75	-68	-150	-75	127	3500	815	-22500	6842	-5991	-1839	-14932	-176	-4407	-5554	-11050	1056	-4740	-5141	-12921	47
0.708333	-25	42	86	-60	-109	-32	9	-17	-17	8	-73	-63	-99	-14	-31	-60	-91	36	-85	-33	-105	-24	-101	-72	-64	-3	-100	-17	-74	-68	-147	-73	90	3471	906	-22575	7613	-5591	-1824	-14810	-179	-4025	-5563	-10834	689	-4352	-5054	-12631	15
0.709167	-26	19	88	-59	-105	-33	13	-21	-15	8	-67	-63	-96	-14	-30	-58	-99	36	-84	-34	-103	-24	-98	-67	-63	2	-91	-12	-74	-49	-145	-70	94	3445	1001	-22652	6838	-5190	-1803	-14674	-186	-3631	-5532	-10615	781	-3979	-4977	-12314	-83
0.710000	-19	45	89	-59	-108	-31	13	-12	-16	8	-72	-59	-96	-14	-28	-58	-99	37	-83	-30	-104	-19	-97	-67	-61	0	-99	-12	-73	-64	-146	-72	212	3432	1079	-22717	4874	-4797	-1790	-14525	-214	-3245	-5535	-10395	1100	-3626	-4930	-11992	-158
0.710833	-23	45	91	-58	-108	-52	13	-13	-12	11	-69	-58	-93	-13	-28	-58	-97	40	-82	-31	-104	-23	-97	-65	-60	3	-98	-11	-70	-57	-145	-69	201	3421	1141	-22782	3825	-4414	-1779	-14359	-257	-2829	-5550	-10184	640	-3289	-4899	-11657	-135
0.711667	-18	47	91	-55	-104	-28	15	-11	-14	11	-70	-59	-93	-14	-26	-57	-91	39	-88	-30	-97	-17	-88	-64	-56	2	-114	-11	-69	-63	-145	-69	153	3419	1182	-22838	4223	-4029	-1766	-14175	-289	-2420	-5579	-9983	409	-2980	-4891	-11326	-92
0.712500	-23	43	88	-53	-104	-31	12	-13	-14	6	-70	-59	-94	-13	-26	-60	-97	36	-80	-28	-104	-21	-100	-68	-61	1	-98	16	-70	-64	-146	-78	8	3414	1207	-22885	3709	-3657	-1766	-13984	-326	-2001	-5619	-9796	436	-2698	-4906	-11001	-95
0.713333	-23	39	88	-59	-109	-34	11	-14	-18	5	-74	-60	-97	-17	-32	-62	-99	37	-85	-32	-105	-21	-98	-68	-64	0	-100	-14	-72	-69	-150	-76	74	3430	1214	-22923	2822	-3285	-1762	-13814	-363	-1577	-5667	-9623	414	-2437	-4943	-10689	-112
0.714167	-8	44	86	-60	-111	-35	10	-16	-19	5	-78	-64	-99	-15	-30	-61	-99	35	-86	-30	-105	-18	-100	-70	-66	-5	-100	-9	-74	-66	-148	-75	61	3444	1206	-22949	2369	-2924	-1760	-13550	-354	-1147	-5720	-9463	438	-2199	-4990	-10392	-85
0.715000	-29	39	86	-57	-111	-34	12	-16	-19	6	-95	-63	-68	-16	-33	-65	-69	33	-87	-33	-107	-24	-101	-70	-64	-4	-101	-15	-76	-70	-151	-76	84	3461	1171	-22964	1775	-2564	-1763	-13310	-387	-713	-5778	-9319	423	-1993	-5061	-10123	-67
0.715833	-26	40	87	-60	-110	-36	9	-17	-23	2	-80	-64	-99	-15	-31	-61	-101	33	-85	-31	-105	-22	-99	-68	-67	-15	-101	-12	-75	-67	-146	-74	211	3489	1129	-22965	1240	-2205	-1764	-13055	-443	-271	-5837	-9201	698	-1812	-5137	-9882	-85
0.716667	-30	40	85	-57	-109	-32	16	-15	-17	5	-74	-61	-95	-12	-27	-61	-101	34	-81	-28	-104	-21	-99	-69	-64	2	-98	-11	-72	-68	-150	-73	88	3516	1064	-22956	788	-1848	-1772	-12789	-447	173	-5888	-9096	1536	-1659	-5225	-9672	-103
0.717500	-24	34	89	-69	-109	-36	16	-12	-19	7	-79	-60	-94	-11	-27	-57	-98	35	-84	-28	-104	-19	-96	-65	-63	-4	-97	-26	-73	-64	-146	-70	-146	3548	986	-22935	337	-1494	-1781	-12513	-445	611	-5942	-9015	1694	-1536	-5320	-9508	-111
0.718333	-27	41	88	-55	-108	-32	15	-12	-19	10	-74	-60	-95	-11	-27	-60	-100	51	-86	-30	-101	-19	-96	-65	-62	0	-96	-12	-69	-65	-147	-72	61	3583	891	-22904	-40	-1146	-1800	-12236	-463	1038	-5984	-8952	1563	-1438	-5418	-9379	-102
0.719167	-24	43	88	-49	-107	-31	16	-11	-16	5	-74	-61	-96	-15	-27	-56	-99	36	-81	-28	-107	-25	-98	-63	-64	0	-97	-11	-74	-67	-147	-70	-96	3623	783	-22862	-267	-809	-1817	-11950	-437	1474	-6015	-8914	903	-1368	-5516	-9293	-85
0.720000	-25	43	87	-59	-111	-33	16	-11	-15	8	-72	-63	-98	-12	-27	-56	-100	37	-82	-30	-107	-22	-99	-65	-64	1	-97	-12	-75	-66	-148	-72	-158	3666	662	-22813	-469	-486	-1844	-11672	-391	1843	-6034	-8892	776	-1317	-5609	-9258	-83
0.720833	-22	43	87	-55	-109	-29	13	-16	-16	7	-74	-63	-98	-14	-29	-57	-99	37	-81	-28	-101	-23	-97	-67	-61	0	-97	-12	-73	-69	-147	-112	-98	3711	533	-22745	-694	-169	-1876	-11395	-397	2286	-6034	-8896	566	-1285	-5698	-9264	-97
0.721667	-26	42	89	-57	-111	-32	12	-13	-19	8	-70	-62	-96	-14	-27	-57	-93	38	-105	-32	-107	-23	-88	-66	-64	0	-96	-12	-74	-66	-146	-74	-39	3765	396	-22669	-946	130	-1915	-11126	-404	2681	-6010	-8915	280	-1265	-5768	-9310	-84
0.722500	-28	44	90	-74	-112	-30	16	-13	-19	10	-70	-61	-100	-15	-26	-57	-99	38	-81	-28	-107	-19	-96	-66	-64	0	-96	-12	-75	-62	-149	-67	-238	3827	253	-22577	-1062	419	-1955	-10868	-372	3019	-5967	-8956	-183	-1265	-5830	-9396	-30
0.723333	-24	45	89	-55	-114	-32	17	-13	-17	7	-70	-61	-102	-17	-25	-57	-99	38	-83	-30	-107	-21	-97	-65	-66	1	-97	-12	-73	-65	-146	-72	-78	3892	102	-22480	-1253	689	-2009	-10629	-370	3342	-5901	-9018	55	-1265	-5880	-9525	-12
0.724167	-26	39	90	-56	-112	-32	16	-13	-23	7	-70	-63	-97	-13	-27	-57	-101	36	-83	-29	-111	-19	-96	-64	-63	2	-94	-13	-70	-66	-147	-74	-64	3969	-44	-22359	-1452	928	-2061	-10418	-342	3638	-5809	-9096	-129	-1268	-5915	-9689	-17
0.725000	-25	45	92	-57	-111	-29	16	-12	-18	11	-70	-66	-93	-10	-25	-40	-97	40	-83	-29	-102	-18	-97	-65	-63	0	-98	-10	-73	-63	-146	-72	-64	4025	-194	-22229	-1513	1146	-2129	-10227	-277	3899	-5694	-9197	-676	-1270	-5932	-9888	-18
0.725833	-26	43	74	-57	-111	-28	17	-10	-17	8	-70	-63	-96	-12	-27	-56	-101	36	-82	-29	-104	-18	-95	-67	-64	1	-92	-11	-74	-64	-145	-75	-55	4149	-338	-22086	-1603	1346	-2200	-10065	-250	4119	-5554	-9316	-752	-1265	-5938	-10117	-13
0.726667	-24	45	92	-60	-109	-32	12	-13	-21	8	-70	-64	-96	-23	-27	-56	-98	37	-82	-30	-107	-21	-98	-66	-66	-1	-100	-12	-72	-65	-147	-73	-41	4255	-479	-21926	-1633	1521	-2266	-9933	-238	4297	-5398	-9446	-557	-1245	-5924	-10370	-15
0.727500	-26	43	88	-57	-112	-31	13	-14	-17	8	-72	-62	-97	-12	-27	-57	-99	35	-85	-32	-103	-19	-97	-65	-64	-3	-97	-12	-65	-68	-143	-75	-107	4366	-611	-21750	-1237	1676	-2353	-9833	-222	4445	-5217	-9603	-663	-1204	-5900	-10648	-18
0.728333	-27	45	91	-56	-109	-29	13	-15	-21	9	-70	-48	-96	-11	-27	-48	-97	37	-82	-28	-105	-22	-99	-67	-65	0	-99	-12	-70	-68	-148	-73	-148	4493	-728	-21556	-231	1801	-2438	-9763	-219	4549	-5022	-9775	-863	-1149	-5855	-10947	-43
0.729167	-25	44	86	-58	-110	-31	17	-12	-14	8	-68	-63	-95	-11	-25	-57	-100	36	-81	-33	-104	-19	-96	-66	-62	2	-93	-10	-73	-65	-146	-70	-214	4620	-838	-21363	-360	1927	-2521	-9727	-206	4617	-4813	-9957	-830	-1066	-5798	-11262	-76
0.730000	-22	44	93	-59	-109	-23	17	-11	-19	9	-72	-62	-96	-11	-25	-55	-99	38	-81	-26	-99	-17	-95	-66	-63	2	-98	-11	-67	-66	-146	-74	-207	4764	-929	-21155	-1417	2018	-2599	-9735	-212	4649	-4597	-10160	-883	-955	-5731	-11596	-62
0.730833	-24	70	91	-59	-109	-30	15	-11	-15	10	-70	-61	-97	-11	-26	-56	-98	37	-81	-31	-103	-22	-96	-65	-61	3	-98	-19	-67	-66	-144	-72	-394	4895	-1014	-20943	-1399	2107	-2679	-9770	-208	4642	-4376	-10377	-1403	-814	-5647	-11931	-11
0.731667	-22	45	90	-56	-107	-28	13	-11	-15	8	-70	-65	-99	-17	-27	-57	-99	34	-80	-31	-103	-23	-99	-68	-65	0	-99	-12	-76	-70	-147	-76	-74	5033	-1077	-20727	-1483	2187	-2747	-9847	-202	4607	-4157	-10614	-711	-646	-5561	-12282	89
0.732500	-27	41	94	-60	-113	-10	9	-16	-21	7	-74	-66	-101	-13	-28	-62	-102	34	-83	-32	-109	-28	-102	-70	-65	-5	-101	-13	-76	-72	-163	-78	-218	5167	-1125	-20513	-1783	2251	-2808	-9953	-194	4543	-3945	-10861	-1010	-446	-5455	-12635	91
0.733333	-25	41	87	-61	-112	-35	10	-15	-22	-4	-75	-69	-99	-13	-31	-62	-103	33	-86	-32	-110	-26	-103	-73	-68	-4	-99	-13	-80	-73	-151	-79	-222	5305	-1155	-20297	-1733	2325	-2852	-10089	-163	4456	-3737	-11116	-834	-215	-5345	-12988	47
0.734167	-27	41	81	-60	-110	-35	9	-15	-21	4	-77	-65	-96	-16	-30	-59	-100	30	-85	-31	-107	-26	-103	-59	-65	-6	-102	-13	-70	-69	-150	-77	-176	5434	-1172	-20086	-1803	2400	-2878	-10260	-153	4347	-3539	-11386	-725	44	-5229	-13343	53
0.735000	-28	41	87	-62	-110	-34	11	-15	-18	3	-75	-70	-99	-18	-29	-63	-100	30	-83	-34	-101	-25	-100	-70	-64	-3	-102	-14	-72	-72	-152	-79	-111	5562	-1173	-19866	-1817	2479	-2887	-10455	-146	4225	-3352	-11668	-734	326	-5093	-13684	33
0.735833	-27	43	85	-63	-110	-35	9	-18	-19	1	-75	-68	-94	-17	-29	-59	-100	34	-86	-31	-101	-23	-102	-73	-70	-5	-102	-11	-73	-62	-148	-78	-105	5683	-1158	-19697	-1582	2559	-2872	-10682	-132	4082	-3178	-11960	-1084	627	-4957	-14017	35
0.736667	-27	41	89	-57	-109	-34	11	-15	-19	6	-72	-47	-50	-13	-27	-61	-102	39	-84	-30	-105	-25	-102	-70	-62	-1	-99	-13	-75	-72	-148	-75	16	5796	-1130	-19521	-1660	2653	-2873	-10935	-120	3938	-3026	-12259	-645	943	-4818	-14336	62
0.737500	-27	43	89	-56	-107	-34	12	-13	-21	4	-75	-64	-96	-13	-27	-58	-100	37	-84	-29	-103	-23	-110	-68	-63	0	-98	-11	-70	-69	-148	-73	-133	5908	-1090	-19357	-3036	2756	-2775	-11211	-109	3782	-2891	-12568	-510	1270	-4675	-14641	96
0.738333	-28	42	87	-58	-108	-32	15	-15	3	6	-70	-63	-93	-13	-1	-59	-98	34	-88	-29	-104	-23	-102	-68	-63	0	-98	-12	-69	-68	-147	-74	-77	6017	-1044	-19216	-4609	2866	-2685	-11510	-107	3619	-2768	-12875	-683	1595	-4535	-14923	115
0.739167	-23	43	88	-57	-110	-35	15	-15	-15	4	-74	-64	-96	-16	-28	-57	-100	35	-86	-36	-103	-24	-101	-68	-64	-3	-98	-17	-70	-67	-148	-75	-165	6120	-992	-19084	-4217	2988	-2572	-11829	-92	3451	-2690	-13192	-754	1923	-4389	-15183	129
0.740000	-25	38	85	-61	-135	-35	11	11	-22	0	-76	-66	-99	-17	-31	-60	-107	33	-90	-36	-107	-26	-104	-75	-66	-3	-103	-15	-74	-73	-152	-74	-215	6217	-931	-18976	-2981	3090	-2437	-12170	-120	3287	-2583	-13510	-644	2239	-4255	-15418	119
0.740833	-28	41	84	-64	-113	-41	9	-19	-24	-1	-79	-68	-102	-21	-30	-64	-102	29	-91	-35	-109	-26	-104	-80	-67	-4	-101	-21	-77	-74	-153	-75	-87	6322	-866	-18877	874	3242	-2266	-12522	-147	3125	-2510	-13819	-643	2547	-4118	-15619	9
0.741667	-27	42	85	-64	-114	-36	11	-14	-21	3	-79	-62	-100	-15	-36	-60	-101	30	-107	-36	-110	-26	-104	-73	-66	-5	-99	-16	-75	-70	-150	-76	-30	6418	-788	-18791	3868	3375	-2073	-12892	-160	2964	-2439	-14122	-695	2843	-3984	-15793	-31
0.742500	-36	41	87	-60	-110	-41	15	-17	-16	3	-72	-64	-100	-16	-28	-60	-100	34	-87	-33	-107	-23	-104	-69	-59	-1	-99	-17	-74	-73	-147	-74	-78	6518	-712	-18726	2229	3509	-1849	-13269	-188	2815	-2377	-14412	-501	3109	-3856	-15907	16
0.743333	-22	43	90	-60	-113	-36	12	-13	-17	5	-72	-60	-95	-13	-26	-57	-99	38	-88	-30	-104	-21	-101	-68	-63	3	-96	-10	-72	-65	-144	-64	-118	6620	-624	-18671	1520	3637	-1606	-13655	-213	2671	-2324	-14686	-585	3354	-3733	-16021	13
0.744167	-23	43	90	-59	-108	-33	15	-10	-18	6	-73	-61	-98	-16	-27	-58	-98	35	-92	-30	-104	-22	-100	-69	-57	1	-97	-12	-73	-68	-147	-73	-319	6720	-527	-18629	1349	3757	-1337	-14051	-250	2544	-2269	-14945	-1146	3568	-3617	-16086	-105
0.745000	-25	44	90	-59	-109	-34	15	20	-16	6	-60	-61	-95	-15	-26	-59	-97	34	-84	-32	-103	-19	-98	-70	-63	0	-98	-15	-69	-67	-147	-72	-36	6801	-430	-18595	629	3860	-1055	-14452	-297	2422	-2215	-15174	-406	3752	-3507	-16114	-199
0.745833	-22	41	91	-61	-110	-34	17	-11	-14	6	-72	-64	-96	-16	-28	-58	-100	33	-85	-31	-102	-18	-98	-66	-64	0	-97	-21	-70	-68	-146	-74	-161	6912	-315	-18577	21	3952	-755	-14855	-304	2323	-2156	-15381	-745	3902	-3408	-16108	-274
0.746667	-21	44	90	-57	-108	-32	13	-15	-18	0	-72	-64	-95	-14	-28	-53	-98	37	-87	-31	-102	-19	-97	-70	-63	0	-98	-10	-73	-70	-146	-74	-190	7005	-195	-18564	-320	4019	-441	-15255	-292	2242	-2093	-15557	-847	4017	-3314	-16070	-483
0.747500	-26	41	86	-58	-110	-33	12	-13	-19	4	-72	-66	-96	-17	-29	-59	-103	30	-88	-32	-103	-19	-98	-78	-66	-1	-97	-12	-79	-67	-144	-76	-201	7083	-53	-18564	-414	4067	-115	-15652	-337	2185	-2022	-15692	-679	4103	-3227	-16005	-555
0.748333	-25	42	88	-58	-108	-36	11	-16	-21	13	-55	-65	-94	-17	-6	-60	-98	32	-88	-32	-105	-21	-101	-75	-64	-4	-101	-16	-75	-70	-149	-78	-176	7138	103	-18571	-701	4086	212	-16042	-379	2141	-1950	-15802	-773	4150	-3142	-15914	-535
0.749167	-30	35	88	-63	-112	-36	13	-17	-21	1	-73	-65	-99	-16	-29	-62	-104	32	-86	-33	-105	-21	-101	-72	-62	0	-98	-12	-70	-67	-143	-77	-146	7224	279	-18577	-994	4084	552	-16413	-390	2130	-1865	-15850	-1985	4173	-3059	-15798	-510
0.750000	-25	42	103	-58	-111	-33	13	-45	-18	5	-72	-65	-99	-16	-27	-56	-98	36	-84	-32	-105	-22	-95	-67	-64	0	-99	-12	-75	-67	-142	-77	-101	7275	476	-18591	-841	4068	884	-16773	-451	2140	-1781	-15890	-2245	4156	-2979	-15667	-387
0.750833	-22	44	88	-60	-108	-31	17	-11	-17	7	-72	-61	-93	-12	-27	-57	-98	34	-84	-32	-103	-21	-97	-64	-63	0	-97	-4	-72	-66	-143	-73	-242	7309	689	-18607	-989	3990	1209	-17121	-475	2176	-1694	-15878	-1674	4108	-2906	-15526	-282
0.751667	-18	44	92	-56	-105	-30	13	-10	-16	8	-65	-62	-95	-15	-27	-52	-96	36	-81	-25	-98	-19	-93	-67	-60	2	-96	-11	-70	-68	-144	-73	-178	7321	925	-18629	-1175	3904	1529	-17447	-477	2238	-1611	-15834	-1514	4031	-2835	-15381	-190
0.752500	-18	27	91	-60	-108	-33	15	-12	-14	8	-69	-63	-96	-15	-25	-58	-94	35	-85	-33	-105	-22	-77	-66	-62	-1	-105	-13	-74	-68	-144	-77	-93	7307	1175	-18649	-1140	3779	1831	-17753	-575	2316	-1533	-15755	-1367	3927	-2767	-15236	-213
0.753333	-25	39	88	-60	-110	-34	12	-17	-28	5	-73	-73	-100	-17	-31	-63	-100	35	-85	-33	-102	-23	-100	-70	-62	-1	-101	-16	-73	-73	-150	-76	-141	7277	1446	-18673	-1076	3634	2121	-18031	-706	2415	-1462	-15648	-1005	3797	-2703	-15094	-240
0.754167	-25	41	87	-59	-114	-33	9	-17	-18	5	-72	-67	-96	-15	-30	-60	-100	35	-85	-57	-104	-24	-98	-50	-62	-1	-101	-12	-70	-70	-145	-77	-94	7225	1732	-18688	-1183	3470	2388	-18282	-896	2539	-1395	-15515	-866	3640	-2635	-14956	-213
0.755000	-25	40	92	-58	-105	-34	16	-15	-21	2	-72	-63	-96	-16	-27	-61	-102	32	-84	-32	-104	-22	-97	-72	-63	-1	-100	-12	-74	-68	-147	-78	-130	7151	2053	-18704	-1280	3285	2627	-18499	-1073	2677	-1347	-15360	-617	3472	-2573	-14831	-113
0.755833	-21	42	90	-59	-109	-38	10	-18	-19	5	-73	-64	-97	-15	-29	-58	-102	33	-84	-31	-93	-23	-99	-78	-66	-4	-98	-12	-74	-68	-145	-75	-93	7061	2336	-18720	-1296	3078	2846	-18690	-1134	2823	-1312	-15191	-405	3288	-2512	-14718	7
0.756667	-26	41	88	-60	-109	-34	11	-16	-23	5	-50	-63	-100	-23	-33	-62	-102	28	-87	-35	-107	-25	-101	-70	-64	-3	-102	-17	-74	-73	-146	-79	51	6915	2644	-18726	-1577	2859	3024	-18847	-1030	2973	-1286	-15015	-198	3087	-2459	-14634	61
0.757500	-25	39	86	-62	-110	-34	8	-19	-21	2	-75	-64	-98	-14	-30	-59	-96	30	-84	-34	-91	-22	-99	-68	-65	-5	-104	-16	-74	-68	-142	-75	-137	6815	2963	-18723	-1590	2638	3176	-18966	-841	3129	-1274	-14837	-656	2878	-2401	-14559	101
0.758333	-23	38	87	-61	-111	-34	13	-15	-18	5	-70	-35	-85	-17	-29	-59	-100	30	-87	-36	-104	-22	-98	-72	-62	0	-101	-13	-73	-68	-146	-76	-61	6674	3273	-18718	-1353	2409	3284	-19052	-535	3287	-1275	-14658	-41	2659	-2355	-14508	128
0.759167	-24	40	90	-60	-109	-33	12	-16	-18	5	-74	-65	-94	-15	-29	-61	-101	35	-90	-30	-105	-21	-100	-67	-63	-4	-102	-15	-73	-72	-146	-74	92	6519	3576	-18704	-1312	2175	3359	-19104	-134	3429	-1292	-14488	1476	2440	-2311	-14480	120
0.760000	-26	40	85	-82	-113	-38	11	-18	-24	5	-75	-65	-97	-16	-32	-62	-99	33	-87	-36	-108	-26	-100	-70	-63	-3	-104	-15	-72	-92	-146	-75	41	6357	3864	-18683	-916	1946	3395	-19122	-16	3563	-1320	-14329	2710	2226	-2274	-14465	110
0.760833	-24	41	84	-58	-111	-35	11	-17	-19	0	-74	-66	-100	-18	-31	-64	-99	30	-86	-41	-103	-26	-103	-72	-65	-1	-101	-16	-74	-72	-152	-77	-49	6191	4139	-18650	-316	1726	3381	-19109	41	3680	-1358	-14191	2395	2015	-2253	-14483	111
0.761667	-25	37	86	-60	-111	-36	10	-21	-22	-1	-73	-66	-99	-22	-14	-60	-102	30	-85	-36	-108	-28	-104	-72	-69	-3	-102	-16	-73	-70	-150	-76	-168	6027	4391	-18610	388	1519	3340	-19064	154	3778	-1402	-14071	2156	1819	-2228	-14498	115
0.762500	-22	-14	86	-58	-108	-34	12	-18	-19	2	-73	-65	-97	-19	-30	-59	-102	32	-87	-30	-104	-24	-101	-55	-64	-1	-101	0	-73	-69	-150	-76	-183	5864	4619	-18560	-716	1321	3255	-18979	132	3857	-1452	-13978	1773	1632	-2214	-14535	180
0.763333	-23	45	89	-56	-108	-38	15	-15	-11	6	-70	-62	-87	-15	-27	-58	-96	37	-84	-32	-102	-23	-99	-70	-59	1	-99	-15	-69	-66	-144	-72	73	5700	4818	-18504	-5100	1146	3136	-18874	198	3904	-1511	-13910	1737	1470	-2210	-14583	209
0.764167	-22	45	87	-56	-107	-34	15	-14	-15	4	-73	-62	-96	-16	-28	-62	-100	32	-63	-30	-103	-24	-98	-69	-62	0	-99	-15	-68	-68	-146	-77	32	5550	4987	-18439	-6212	984	2973	-18744	308	3923	-1571	-13881	1867	1325	-2221	-14647	183
0.765000	-25	43	87	-70	-109	-34	12	5	-14	1	-73	-65	-100	-18	-29	-60	-102	32	-87	-33	-107	-26	-101	-75	-67	-3	-102	-22	-76	-70	-150	-75	3	5403	5122	-18373	-3022	861	2779	-18591	367	3909	-1636	-13870	1292	1204	-2238	-14715	181
0.765833	-27	37	84	-61	-114	-38	10	-19	-22	0	-75	-67	-100	-19	-31	-63	-105	32	-90	-33	-107	-27	-100	-72	-64	-3	-91	-17	-76	-70	-148	-77	56	5270	5224	-18302	-1752	726	2561	-18410	474	3876	-1701	-13896	986	1118	-2265	-14787	190
0.766667	-27	41	90	-60	-110	-35	8	-18	-19	-4	-70	-66	-98	-18	-30	-60	-99	33	-90	-31	-108	-28	-101	-72	-64	-4	-104	-18	-76	-69	-148	-67	-115	5149	5293	-18236	-1022	624	2318	-18212	559	3807	-1770	-13950	1139	1045	-2304	-14859	214
0.767500	-23	39	86	-60	-109	-32	13	-14	-18	2	-74	-64	-95	-16	-29	-62	-100	32	-88	-36	-108	-27	-100	-69	-60	-5	-102	-16	-70	-72	-148	-75	-95	5036	5323	-18154	1200	546	2054	-18002	611	3715	-1836	-14026	1156	1007	-2355	-14931	179
0.768333	-23	43	87	-60	-125	-31	11	-15	-17	-4	-73	-87	-97	-17	-28	-60	-98	33	-87	-32	-102	-26	-98	-69	-62	-3	-103	-16	-74	-72	-148	-75	52	4935	5320	-18081	1972	490	1772	-17770	695	3599	-1908	-14128	991	993	-2415	-14997	210
0.769167	-26	43	88	-60	-109	-33	13	-13	-14	4	-70	-63	-94	-16	-28	-60	-96	34	-87	-34	-115	-47	-97	-68	-64	-4	-101	-12	-69	-69	-147	-73	39	4851	5285	-18010	1114	454	1481	-17527	749	3456	-1982	-14243	747	1014	-2485	-15053	279
0.770000	-22	11	89	-57	-114	-32	15	-11	-15	5	-70	-63	-97	-17	-27	-60	-98	37	-84	-30	-103	-24	-96	-70	-59	0	-101	-13	-68	-68	-149	-69	-11	4782	5218	-17946	1019	440	1183	-17275	825	3308	-2062	-14378	817	1049	-2572	-15104	274
0.770833	-23	44	90	-55	-110	-33	13	-10	-15	6	-72	-61	-94	-15	-26	-59	-94	35	-80	-35	-104	-24	-99	-66	-59	2	-100	-12	-67	-66	-146	-69	-160	4724	5120	-17891	989	440	882	-17015	890	3138	-2150	-14521	328	1114	-2675	-15141	277
0.771667	-23	46	92	-51	-103	-27	16	-10	-10	10	-69	-66	-93	-14	-30	-51	-95	35	-82	-28	-99	-24	-96	-65	-61	2	-97	-9	-70	-68	-144	-72	-216	4676	4993	-17849	953	458	586	-16743	951	2960	-2241	-14672	173	1191	-2773	-15168	262
0.772500	-19	36	90	-56	-110	-33	11	-16	-17	6	-70	-65	-97	-15	-29	-58	-98	34	-87	-34	-104	-25	-101	-70	-64	1	-96	-13	-72	-70	-144	-74	60	4635	4840	-17826	952	495	290	-16472	949	2768	-2352	-14824	505	1281	-2898	-15177	225
0.773333	-25	39	86	-58	-110	-35	10	-15	-16	16	-76	-67	-97	-18	-32	-63	-104	28	-90	-35	-104	-27	-100	-75	-69	-5	-103	-16	-68	-70	-151	-83	-164	4612	4665	-17812	1090	541	5	-16191	965	2584	-2467	-14967	91	1378	-3036	-15178	182
0.774167	-30	37	84	-62	-115	-38	5	-18	-24	0	-77	-68	-99	-6	-33	-84	-102	29	-90	-36	-102	-27	-100	-73	-67	-4	-100	-13	-73	-68	-147	-75	-135	4599	4473	-17807	1170	602	-262	-15903	959	2404	-2592	-15096	114	1487	-3178	-15155	142
0.775000	-28	37	86	-39	-107	-35	11	-13	-22	2	-75	-65	-96	-18	-30	-62	-102	30	-91	-35	-108	-25	-100	-68	-63	-4	-101	-14	-74	-68	-155	-77	-8	4598	4275	-17820	1076	670	-516	-15605	976	2233	-2729	-15217	81	1602	-3331	-15114	116
0.775833	-24	40	87	-60	-110	-34	10	-15	-22	3	-74	-67	-96	-16	-32	-58	-99	32	-85	-36	-105	-24	-98	-52	-63	-3	-102	-14	-73	-70	-145	-77	-159	4615	4063	-17851	1003	745	-759	-15307	988	2072	-2878	-15321	-249	1704	-3498	-15061	120
0.776667	-25	38	87	-59	-108	-32	12	-15	-19	3	-24	-62	-100	-15	-30	-59	-101	32	-87	-35	-107	-22	-97	-67	-64	-3	-100	-13	-69	-68	-143	-75	-348	4639	3842	-17893	1041	824	-991	-15002	923	1925	-3046	-15395	-349	1818	-3680	-15000	151
0.777500	-24	39	88	-56	-108	-29	12	-11	-19	6	-73	-64	-95	-14	-28	-57	-100	36	-84	-31	-107	-23	-96	-68	-62	0	-99	-12	-74	-68	-146	-76	-155	4677	3623	-17953	885	904	-1211	-14698	932	1798	-3228	-15459	32	1910	-3867	-14928	143
0.778333	-23	40	88	-59	-107	-66	11	-9	-17	5	-72	-62	-103	-14	-26	-59	-97	33	-85	-34	-103	-22	-97	-67	-59	-1	-97	-13	-76	-67	-146	-73	-122	4723	3403	-18025	676	981	-1419	-14392	962	1686	-3425	-15493	-104	2000	-4066	-14844	171
0.779167	-22	41	88	-57	-105	-34	13	-12	-16	6	-73	-66	-98	-15	-17	-59	-99	52	-87	-29	-104	-23	-98	-67	-62	-1	-99	-14	-74	-68	-147	-74	-75	4776	3188	-18110	619	1059	-1625	-14085	733	1588	-3640	-15510	-329	2072	-4276	-14760	158
0.780000	-27	42	52	-58	-84	-33	9	-13	-17	6	-72	-63	-97	-17	-29	-57	-99	35	-87	-35	-107	-26	-100	-67	-62	0	-99	-13	-111	-72	-146	-73	-115	4844	2985	-18205	571	1125	-1819	-13780	423	1524	-3867	-15505	-385	2139	-4494	-14671	124
0.780833	-26	41	86	-61	-111	-35	10	-14	-18	4	-76	-69	-99	-17	-31	-60	-102	29	-87	-35	-95	-24	-99	-70	-64	1	-100	-14	-75	-72	-150	-76	-73	4917	2785	-18303	465	1191	-2012	-13477	321	1476	-4112	-15474	-367	2188	-4717	-14587	121
0.781667	-28	39	86	-61	-113	-38	7	-18	-21	6	-76	-64	-100	-18	-17	-61	-102	30	-90	-36	-109	-27	-104	-73	-68	-5	-103	-15	-78	-73	-150	-78	-49	5002	2604	-18422	392	1245	-2213	-13178	251	1446	-4371	-15427	-348	2224	-4944	-14500	64
0.782500	-29	39	82	-61	-115	-39	6	-17	-23	3	-77	-69	-102	-18	-30	-63	-102	33	-86	-32	-108	-42	-100	-66	-61	-1	-99	-15	-73	-68	-147	-76	-48	5102	2439	-18509	310	1293	-2400	-12878	141	1444	-4638	-15351	-361	2256	-5173	-14415	75
0.783333	-22	42	86	-57	-109	-32	13	-14	-17	5	-69	-63	-95	-12	-26	-57	-98	36	-84	-31	-101	-21	-100	-72	-63	1	-97	-15	-70	-66	-150	-73	92	5211	2298	-18609	229	1331	-2597	-12582	-112	1462	-4916	-15255	-195	2271	-5404	-14333	361
0.784167	-24	42	85	-55	-109	-32	15	-12	-16	8	-72	-63	-97	-12	-19	-62	-100	36	-83	-32	-95	-21	-99	-67	-63	3	-98	-11	-74	-67	-147	-75	142	5324	2171	-18710	208	1362	-2792	-12299	-112	1497	-5209	-15141	-363	2277	-5645	-14265	516
0.785000	-28	45	105	-56	-108	-32	15	-14	-24	6	-72	-64	-95	-14	-26	-57	-101	36	-82	-30	-104	-23	-100	-69	-65	1	-99	-10	-73	-64	-138	-73	-133	5454	2063	-18801	215	1383	-2995	-12026	-103	1551	-5510	-15005	-630	2274	-5878	-14198	266
0.785833	-24	41	86	-57	-110	-33	15	-13	-18	9	-72	-64	-96	-13	-25	-58	-97	33	-93	-31	-104	-18	-100	-67	-50	1	-100	-11	-70	-65	-147	-73	56	5587	1971	-18886	114	1395	-3196	-11764	-243	1627	-5818	-14856	-33	2262	-6113	-14141	219
0.786667	-22	44	86	-55	-107	-18	25	-13	-18	20	-77	-64	-96	-13	-25	-60	-99	33	-82	-30	-103	-19	-99	-69	-65	0	-98	-14	-72	-66	-144	-60	-124	5733	1918	-18950	165	1400	-3401	-11516	-274	1716	-6131	-14655	-660	2245	-6350	-14086	338
0.787500	-22	43	86	-59	-111	-33	15	-15	-19	7	-70	-63	-96	-14	-25	-59	-99	35	-84	-33	-107	-4	-99	-69	-66	3	-99	-10	-73	-65	-147	-74	-57	5883	1863	-19000	217	1400	-3605	-11279	-334	1820	-6442	-14460	-995	2223	-6578	-14039	281
0.788333	-23	43	88	-56	-129	-31	15	-26	-19	6	-63	-62	-95	-13	-23	-56	-99	36	-82	-30	-104	-18	-97	-66	-63	0	-99	-11	-76	-67	-147	-72	-48	6041	1867	-19030	146	1396	-3804	-11057	-385	1937	-6752	-14208	-2439	2197	-6808	-13995	76
0.789167	-22	44	85	-59	-109	-30	15	-12	-16	9	-72	-61	-94	-17	-25	-56	-97	34	-109	-31	-104	-21	-97	-68	-62	0	-97	-10	-67	-66	-145	-73	-80	6205	1830	-19039	-47	1384	-3966	-10855	-432	2059	-7058	-13941	-2911	2172	-7035	-13951	-153
0.790000	-21	42	88	-56	-108	-29	17	-12	-15	9	-72	-63	-97	-16	-25	-56	-98	33	-82	-30	-104	-21	-98	-67	-64	0	-99	-11	-73	-75	-147	-75	-131	6374	1834	-19021	-256	1373	-4175	-10677	-460	2191	-7372	-13645	-2171	2142	-7262	-13910	-193
0.790833	-25	42	85	-57	-113	-35	11	-15	-17	7	-73	-62	-96	-17	-24	-67	-99	36	-82	-27	-104	-19	-99	-66	-64	2	-97	-10	-72	-64	-144	-72	26	6546	1862	-18973	-271	1356	-4344	-10519	-446	2320	-7664	-13312	-1755	2121	-7484	-13861	-305
0.791667	-23	44	89	-52	-111	-28	35	-8	-16	10	-68	-65	-96	-14	-24	-53	-100	37	-81	-28	-104	-19	-96	-67	-62	5	-97	-9	-73	-65	-145	-73	-39	6715	1897	-18898	73	1335	-4493	-10380	-471	2444	-7948	-12957	-1558	2095	-7695	-13814	-370
0.792500	-23	43	89	-55	-110	-33	12	-12	-17	9	-69	-60	-95	-14	-24	-55	-98	36	-83	-29	-101	-24	-100	-70	-61	1	-97	-9	-73	-67	-146	-73	11	6881	1948	-18790	914	1302	-4631	-10272	-486	2604	-8216	-12568	-1115	2065	-7905	-13761	-317
0.793333	-26	58	86	-59	-112	-26	11	-11	-16	7	-74	-63	-97	-17	-29	-61	-102	33	-88	-31	-105	-21	-99	-70	-65	-1	-103	-11	-72	-72	-142	-76	-84	7037	2010	-18649	3474	1268	-4747	-10185	-490	2715	-8465	-12142	-738	2050	-8110	-13703	-358
0.794167	-27	41	86	-58	-110	-31	10	-16	-21	7	-73	-56	-97	-14	-28	-57	-135	33	-85	-31	-105	-22	-101	-69	-66	-4	-100	-13	-73	-70	-147	-75	-160	7199	2086	-18472	4073	1230	-4837	-10129	-521	2827	-8689	-11693	-484	2033	-8321	-13630	-322
0.795000	-27	42	87	-58	-112	-30	13	-14	-18	6	-72	-65	-96	-16	-27	-59	-103	33	-90	-32	-107	-21	-97	-69	-63	1	-102	-11	-73	-68	-146	-70	-100	7360	2164	-18265	2106	1180	-4908	-10098	-533	2936	-8886	-11213	-465	2022	-8499	-13551	-266
0.795833	-24	43	86	-56	-110	-29	13	-13	-19	5	-74	-62	-97	-13	-26	-58	-113	37	-86	-28	-107	-21	-98	-69	-65	0	-100	-12	-73	-67	-145	-74	-51	7484	2263	-18025	2013	1122	-4956	-10101	-505	3035	-9053	-10713	-272	2014	-8679	-13475	-243
0.796667	-26	40	87	-56	-109	-27	17	-11	-17	8	-69	-63	-94	-15	-25	-56	-97	33	-86	-30	-107	-19	-97	-67	-61	1	-95	-13	-70	-69	-144	-73	-61	7602	2359	-17756	1296	1050	-4981	-10137	-484	3120	-9187	-10189	77	2007	-8848	-13369	-225
0.797500	-22	45	88	-59	-109	-30	12	-12	-16	8	-72	-67	-95	-13	-24	-75	-97	35	-84	-30	-104	-18	-95	-66	-63	-3	-102	-12	-72	-67	-145	-69	-7	7715	2463	-17455	1045	967	-4985	-10206	-482	3187	-9294	-9660	107	2007	-9002	-13264	-207
0.798333	-25	43	86	-53	-114	-33	12	-40	-19	5	-70	-63	-97	-14	-29	-59	-99	33	-87	-34	-108	-24	-100	-69	-64	-1	-98	-12	-77	-70	-139	-74	-263	7810	2573	-17138	5729	865	-4976	-10315	-483	3238	-9343	-9129	-413	2010	-9143	-13160	-168
0.799167	-26	40	84	-60	-111	-34	10	-15	-18	3	-73	-67	-98	-13	-29	-61	-103	32	-83	-33	-102	-21	-99	-68	-65	-4	-102	-13	-76	-70	-145	-74	-25	7882	2686	-16791	7266	753	-4945	-10455	-495	3279	-9360	-8593	1115	2020	-9266	-13043	-141
0.800000	-23	41	88	-52	-110	-35	9	-15	-18	5	-74	-63	-98	-13	-28	-58	-100	32	-86	-32	-108	-23	-99	-68	-63	0	-99	-14	-73	-68	-143	-73	-79	7948	2803	-16432	4141	625	-4900	-10637	-509	3311	-9339	-8058	2409	2033	-9367	-12918	-86
0.800833	-29	41	88	-59	-112	-32	11	-16	-19	5	-72	-63	-101	-17	-36	-61	-101	57	-86	-32	-107	-21	-99	-69	-67	-3	-98	-15	-75	-70	-147	-76	-39	7988	2924	-16065	3474	478	-4838	-10850	-497	3325	-9273	-7541	2699	2047	-9450	-12801	-44
0.801667	-25	40	87	-59	-111	-34	24	-11	-17	5	-70	-49	-100	-14	-28	-60	-102	32	-87	-33	-107	-23	-102	-69	-64	-1	-99	-16	-75	-68	-146	-74	36	8016	3053	-15688	2691	315	-4778	-11105	-464	3330	-9177	-7041	2110	2063	-9508	-12671	-21
0.802500	-24	41	89	-59	-109	-31	15	-15	-15	5	-70	-62	-98	-13	-26	-62	-99	35	-93	-31	-102	-19	-98	-68	-63	1	-98	-13	-72	-66	-144	-73	52	8028	3187	-15312	1757	138	-4681	-11385	-456	3330	-9036	-6570	1848	2082	-9545	-12546	1
0.803333	-24	45	91	-56	-109	-28	5	-14	-21	5	-68	-60	-95	-11	-23	-59	-96	36	-84	-28	-104	-21	-95	-68	-73	-5	-95	-10	-70	-63	-138	-73	-116	8025	3328	-14940	1321	-59	-4583	-11703	-449	3313	-8871	-6135	1417	2096	-9556	-12424	53
0.804167	-24	43	90	-56	-110	-30	18	-9	-16	6	-67	-63	-96	-5	-24	-57	-95	37	-85	-30	-102	-17	-96	-64	-63	2	-98	-10	-70	-63	-144	-73	61	8002	3468	-14584	559	-272	-4470	-12051	-431	3288	-8674	-5737	1543	2106	-9555	-12312	44
0.805000	-24	46	93	-57	-109	-28	-23	-15	-18	4	-73	-59	-95	-11	-23	-57	-98	38	-82	-30	-104	-19	-95	-66	-62	15	-100	-12	-76	-64	-146	-63	-32	7972	3622	-14240	-75	-506	-4347	-12430	-438	3254	-8456	-5386	1161	2111	-9532	-12206	24
0.805833	-24	42	90	-58	-109	-32	16	-14	-16	5	-68	-59	-97	-12	-41	-59	-95	34	-84	-31	-102	-21	-96	-65	-63	1	-97	-13	-73	-67	-146	-72	-52	7924	3775	-13928	-556	-747	-4210	-12830	-437	3210	-8224	-5085	722	2105	-9497	-12110	74
0.806667	-26	42	92	-57	-109	-12	6	-16	-17	3	-75	-64	-97	-15	-29	-61	-101	33	-87	-33	-104	-25	-101	-70	-65	-4	-101	-16	-77	-69	-163	-77	-79	7862	3937	-13624	-982	-1008	-4058	-13252	-408	3152	-7982	-4839	453	2088	-9449	-12033	95
0.807500	-28	40	86	-63	-111	-34	8	-17	-21	1	-75	-65	-96	-16	-28	-60	-115	32	-73	-34	-107	-13	-99	-68	-64	0	-98	-11	-74	-68	-147	-73	-72	7796	4109	-13369	-1301	-1279	-3886	-13686	-394	3090	-7729	-4641	115	2067	-9385	-11961	107
0.808333	-24	41	91	-60	-105	-34	12	-13	-28	7	-74	-65	-98	-16	-28	-62	-99	34	-85	-32	-105	-23	-99	-67	-68	0	-98	-13	-75	-70	-147	-67	39	7720	4286	-13131	-1565	-1552	-3696	-14123	-379	3013	-7480	-4503	-3	2024	-9322	-11907	105
0.809167	-27	41	89	-56	-110	-33	12	-14	-19	3	-69	-62	-99	-28	-28	-58	-100	36	-83	-30	-104	-23	-99	-69	-62	0	-97	-12	-70	-67	-148	-75	35	7642	4468	-12927	-1781	-1836	-3493	-14566	-338	2923	-7238	-4431	84	1966	-9245	-11864	89
0.810000	-26	64	91	-56	-108	-31	13	-11	-21	7	-72	-60	-97	-16	-27	-59	-98	37	-82	-29	-102	-23	-97	-66	-59	1	-112	-12	-70	-66	-155	-75	-40	7560	4655	-12759	-1971	-2116	-3265	-14997	-336	2818	-7009	-4406	734	1894	-9171	-11842	67
0.810833	-21	45	93	-58	-110	-31	16	-12	-15	8	-72	-64	-91	-11	-26	-56	-95	37	-84	-28	-101	-22	-104	-67	-62	0	-98	-8	-69	-63	-148	-70	34	7474	4838	-12620	-2188	-2391	-3026	-15432	-306	2690	-6790	-4443	3029	1795	-9107	-11833	78
0.811667	-23	42	93	-55	-105	-29	19	-11	-14	7	-72	-63	-95	-10	-25	-58	-96	36	-83	-28	-103	-19	-97	-66	-62	3	-94	-9	-73	-65	-146	-68	-149	7382	5018	-12518	-2205	-2679	-2771	-15826	-286	2549	-6594	-4541	3318	1675	-9031	-11842	93
0.812500	-21	43	90	-58	-105	-34	16	-14	-18	7	-75	-61	-96	-12	-28	-52	-94	36	-87	-32	-104	-18	-100	-69	-63	-5	-99	-12	-73	-69	-148	-74	34	7297	5195	-12440	-2124	-2935	-2508	-16206	-291	2383	-6421	-4696	2521	1535	-8971	-11869	64
0.813333	-27	23	81	-60	-112	-33	11	-12	-18	7	-75	-64	-99	-13	-30	-59	-102	29	-90	-33	-104	-25	-102	-73	-68	-3	-98	-1	-75	-77	-149	-79	-15	7212	5363	-12394	-2210	-3185	-2243	-16552	-305	2197	-6265	-4898	2303	1368	-8917	-11899	24
0.814167	-27	42	86	-60	-110	-33	12	-14	-21	3	-76	-63	-94	-19	-29	-64	-99	33	-87	-32	-105	-25	-99	-72	-66	-5	-101	-16	-76	-70	-150	-76	9	7135	5524	-12370	-1735	-3421	-1979	-16857	-327	1991	-6130	-5149	2416	1181	-8866	-11953	20
0.815000	-27	40	84	-86	-108	-7	15	-15	-22	5	-76	-65	-99	-16	-33	-61	-105	30	-90	-34	-110	-26	-103	-73	-76	-5	-116	-15	-77	-73	-153	-78	53	7055	5667	-12375	-701	-3632	-1714	-17125	-290	1759	-6021	-5446	1884	972	-8828	-12014	25
0.815833	-28	37	79	-64	-112	-38	10	-17	-22	1	-80	-69	-101	-19	-12	-68	-102	30	-88	-33	-116	-25	-101	-70	-62	-5	-101	-14	-74	-73	-151	-78	33	6986	5791	-12395	-732	-3815	-1460	-17341	-269	1503	-5926	-5780	1368	741	-8793	-12079	15
0.816667	-25	39	82	-55	-109	-34	16	-16	-17	4	-78	-65	-98	-12	-31	-59	-100	32	-90	-35	-107	-27	-102	-68	-63	-4	-102	-13	-75	-72	-150	-77	-77	6916	5893	-12437	-1286	-3976	-1228	-17515	-285	1234	-5850	-6150	932	487	-8760	-12149	12
0.817500	-23	42	86	-57	-108	-34	12	-15	-16	7	-73	-65	-96	-15	-32	-60	-94	35	-85	-7	-100	-24	-101	-69	-61	0	-97	-13	-73	-72	-151	-77	-30	6854	5976	-12500	-1383	-4113	-1017	-17641	-293	934	-5791	-6555	912	210	-8737	-12230	10
0.818333	-22	41	92	-63	-101	-41	12	-14	-16	6	-73	-65	-94	-13	-28	-59	-98	36	-85	-31	-103	-25	-101	-69	-66	0	-99	-13	-75	-67	-147	-75	-45	6789	6030	-12579	-1809	-4220	-844	-17719	-281	623	-5748	-6988	455	-85	-8717	-12310	-28
0.819167	-25	39	84	-60	-109	-34	13	-15	-19	8	-75	-62	-98	-15	-30	-59	-93	33	-88	-31	-105	-24	-99	-70	-64	-3	-99	-13	-73	-69	-149	-80	52	6723	6057	-12678	-2194	-4302	-700	-17773	-257	288	-5716	-7440	-104	-403	-8705	-12396	-36
0.820000	-23	42	82	-59	-112	-35	12	-16	-17	5	-74	-66	-97	-14	-30	-60	-98	35	-85	-32	-107	-26	-101	-72	-63	0	-101	-15	-72	-70	-148	-76	0	6656	6053	-12791	-3729	-4364	-603	-17734	-189	-61	-5694	-7914	-456	-733	-8688	-12478	-38
0.820833	-26	39	82	-61	-110	-35	15	-17	-19	3	-75	-69	-97	-16	-32	-62	-117	30	-88	-32	-104	-26	-99	-68	-66	-1	-103	-15	-74	-70	-151	-77	-120	6584	6020	-12924	-7748	-4400	-547	-17680	-154	-428	-5672	-8399	-601	-1079	-8673	-12561	-60
0.821667	-27	41	84	-63	-111	-35	11	-12	-25	1	-75	-66	-97	-16	-32	-60	-102	33	-86	-32	-104	-27	-100	-72	-66	-3	-103	-15	-74	-70	-149	-78	-92	6505	5963	-13071	-8415	-4420	-534	-17580	-155	-805	-5663	-8892	-918	-1436	-8653	-12638	-67
0.822500	-26	38	84	-62	-111	-33	12	-15	-18	5	-73	-68	-98	-15	-29	-50	-99	35	-87	-34	-108	-24	-98	-69	-61	0	-100	-14	-74	-68	-149	-75	-68	6424	5871	-13239	-6161	-4432	-567	-17443	-139	-1180	-5647	-9381	-1317	-1797	-8626	-12712	-73
0.823333	21	43	87	-58	-109	-36	13	-13	-19	4	-74	-66	-99	-14	-28	-60	-98	35	-85	-32	-104	-24	-101	-68	-57	-3	-102	-16	-72	-70	-149	-74	-104	6332	5755	-13428	-6058	-4423	-641	-17279	-142	-1568	-5634	-9871	-1427	-2167	-8582	-12787	-77
0.824167	-26	38	84	-62	-110	-38	12	-18	-29	3	-73	-74	-84	-17	-29	-59	-102	32	-83	-34	-107	-24	-99	-67	-62	1	-99	-15	-73	-70	-146	-74	78	6229	5611	-13636	-4611	-4410	-751	-17082	-146	-1951	-5615	-10355	-1516	-2532	-8556	-12856	-66
0.825000	-28	41	87	-48	-109	-33	15	-15	-18	6	-73	-66	-94	-14	-28	-56	-99	38	-83	-32	-104	-22	-98	-69	-63	0	-102	-11	-76	-72	-150	-72	-188	6112	5448	-13859	-1643	-4404	-899	-16862	-156	-2333	-5595	-10829	-2180	-2904	-8513	-12923	-80
0.825833	-26	41	87	-60	-111	-34	9	-13	-17	8	-69	-63	-96	-14	-23	-57	-126	35	-80	-31	-105	-22	-97	-69	-61	0	-99	-12	-72	-68	-147	-73	-117	5983	5261	-14105	-753	-4405	-1072	-16626	-144	-2711	-5571	-11333	-2005	-3262	-8453	-12985	-94
0.826667	-26	69	90	-51	-112	-33	9	-16	-17	7	-72	-66	-98	-17	-29	-58	-99	35	-83	-32	-104	-21	-97	-69	-64	9	-102	-13	-70	-70	-147	-68	132	5840	5052	-14369	-2600	-4408	-1263	-16354	-153	-3078	-5533	-11725	-2371	-3614	-8385	-13048	-81
0.827500	-26	41	88	-59	-108	-33	11	-15	-18	6	-70	-64	-96	-15	-21	-56	-101	35	-121	-32	-104	-22	-99	-72	-63	1	-99	-13	-72	-68	-148	-72	-76	5685	4832	-14651	-3697	-4433	-1475	-16073	-160	-3431	-5486	-12147	-3054	-3953	-8305	-13103	-99
0.828333	-21	39	91	-59	-92	-27	16	-10	-18	4	-67	-63	-96	-13	-26	-57	-99	32	-82	-28	-103	-18	-96	-66	-61	0	-100	-11	-72	-68	-146	-73	-130	5512	4596	-14948	-3077	-4468	-1683	-15772	-163	-3773	-5444	-12543	-4162	-4271	-8206	-13160	-91
0.829167	-21	43	89	-60	-110	-31	13	-12	-18	6	-66	-62	-101	-11	-26	-58	-97	37	-82	-29	-104	-18	-96	-66	-63	0	-99	-11	-72	-65	-146	-73	-40	5333	4328	-15259	-2664	-4523	-1894	-15453	-146	-4098	-5387	-12915	-5110	-4577	-8099	-13217	-88
0.830000	-27	41	89	-56	-108	-28	16	-11	-15	10	-69	-60	-96	-12	-25	-57	-98	37	-81	-28	-101	-8	-94	-64	-61	3	-96	-12	-62	-63	-146	-72	-35	5131	4104	-15575	-2271	-4605	-2090	-15134	-107	-4402	-5322	-13260	-4700	-4861	-7979	-13274	-74
0.830833	-23	46	91	-58	-108	-29	15	-12	-21	8	-73	-60	-100	-13	-24	-55	-98	32	-80	-29	-101	-17	-97	-65	-62	0	-98	-10	-70	-64	-145	-68	-9	4924	3853	-15887	-1861	-4708	-2268	-14799	-131	-4694	-5255	-13583	-3979	-5121	-7846	-13329	-59
0.831667	-27	43	81	-53	-110	-28	15	-12	1	11	-72	-63	-95	-13	-27	-58	-100	36	-84	-30	-103	-19	-100	-66	-63	2	-99	-11	-72	-69	-141	-73	11	4698	3600	-16203	-3367	-4837	-2427	-14454	-172	-4969	-5184	-13881	-3578	-5358	-7701	-13389	-64
0.832500	-25	40	87	-61	-114	-31	11	-15	-22	3	-76	-65	-98	-14	-30	-59	-99	35	-83	-34	-104	-21	-100	-68	-63	0	-99	-14	-74	-72	-149	-74	56	4468	3356	-16512	-4261	-4988	-2554	-14096	-204	-5219	-5110	-14153	-3295	-5569	-7541	-13450	-19
0.833333	-27	37	75	-62	-111	-35	10	-15	-22	4	-76	-65	-98	-16	-28	-62	-103	30	-87	-36	-110	-25	-100	-76	-66	-3	-100	-13	-75	-72	-150	-77	43	4225	3115	-16802	-2547	-5161	-2651	-13735	-228	-5449	-5036	-14392	-3008	-5753	-7375	-13507	-3
0.834167	-28	39	85	-58	-111	-31	11	-15	-18	6	-68	-65	-101	-14	-30	-62	-100	33	-86	-34	-111	-23	-100	-70	-66	-1	-100	-16	-77	-72	-153	-76	-41	3979	2882	-17069	-1389	-5354	-2705	-13367	-247	-5660	-4961	-14611	-2409	-5913	-7190	-13573	0
0.835000	-27	38	86	-60	-132	-33	10	-13	-19	4	-75	-64	-100	-18	-29	-59	-100	34	-85	-34	-108	-14	-102	-72	-65	0	-101	-22	-75	-72	-150	-78	-65	3714	2668	-17313	-69	-5565	-2723	-12995	-253	-5855	-4891	-14806	-1458	-6043	-6996	-13638	29
0.835833	-24	40	87	-58	-110	-32	11	-15	-18	6	-75	-64	-82	-19	-33	-59	-100	35	-84	-34	-108	-23	-100	-70	-66	0	-100	-14	-77	-74	-150	-75	-99	3453	2463	-17520	1899	-5786	-2668	-12621	-241	-6029	-4824	-14981	199	-6150	-6791	-13707	38
0.836667	-25	41	87	-67	-116	-32	9	-13	-19	6	-76	-64	-96	-13	-29	-60	-100	33	-86	-32	-107	-24	-103	-70	-63	-5	-100	-13	-74	-69	-147	-74	-77	3187	2275	-17690	2908	-6026	-2645	-12246	-287	-6185	-4765	-15129	941	-6236	-6575	-13777	42
0.837500	-25	42	89	-58	-107	-31	12	-14	-15	7	-73	-65	-98	-14	-27	-61	-98	32	-107	-29	-103	-22	-101	-69	-64	-1	-97	-12	-74	-70	-150	-78	-8	2917	2096	-17819	3037	-6279	-2564	-11875	-317	-6336	-4721	-15258	707	-6307	-6357	-13852	53
0.838333	-32	43	89	-58	-107	-35	13	-15	-18	7	-73	-61	-96	-15	-27	-57	-95	37	-83	-30	-109	-28	-100	-69	-70	-1	-97	-13	-70	-74	-146	-75	-153	2645	1934	-17904	3392	-6537	-2445	-11514	-357	-6463	-4682	-15372	296	-6351	-6130	-13933	51
0.839167	-28	40	88	-58	-109	-34	11	-3	-22	5	-97	-63	-98	-13	-30	-63	-101	32	-87	-33	-104	-23	-102	-70	-62	-3	-100	-13	-74	-75	-150	-77	-173	2367	1785	-17947	4172	-6809	-2311	-11159	-409	-6580	-4662	-15468	596	-6405	-5902	-14017	58
0.840000	-24	37	86	-60	-113	-38	8	-16	-19	3	-78	-65	-100	-18	-30	-63	-102	29	-88	-35	-109	-26	-103	-75	-67	-7	-103	-16	-76	-73	-151	-80	10	2099	1651	-17939	4813	-7081	-2157	-10820	-428	-6690	-4659	-15557	930	-6442	-5668	-14115	59
0.840833	-30	34	82	-65	-114	-35	7	-17	-24	3	-79	-68	-100	-16	-32	-64	-105	28	-91	-34	-108	-27	-100	-73	-66	-5	-104	-15	-76	-72	-150	-79	-182	1829	1531	-17892	6314	-7364	-1986	-10490	-407	-6793	-4659	-15616	385	-6470	-5430	-14208	71
0.841667	-27	36	86	-62	-113	-41	9	-18	-25	0	-80	-66	-99	-17	-29	-62	-102	29	-92	-34	-111	-26	-100	-73	-67	-8	-108	-17	-75	-66	-138	-80	-62	1573	1427	-17792	6480	-7628	-1808	-10185	-431	-6877	-4680	-15670	540	-6499	-5194	-14311	102
0.842500	-26	37	82	-62	-111	-38	9	-16	-17	4	-76	-65	-97	-15	-31	-61	-98	32	-88	-32	-105	-25	-102	-72	-62	-3	-101	-13	-72	-70	-151	-79	-103	1330	1341	-17653	5014	-7898	-1642	-9904	-431	-6958	-4700	-15700	752	-6531	-4956	-14421	145
0.843333	-22	42	88	-57	-108	-31	10	-17	-18	4	-73	-64	-94	-14	-28	-60	-96	35	-83	-30	-102	-26	-99	-55	-64	0	-101	-12	-72	-69	-147	-75	-152	1084	1269	-17479	4327	-8164	-1444	-9636	-452	-7031	-4736	-15732	550	-6567	-4730	-14545	163
0.844167	-27	50	89	-60	-109	-39	10	-16	-15	6	-72	-64	-95	-14	-26	-59	-96	33	-87	-32	-104	-26	-97	-69	-64	-3	-101	-11	-73	-73	-145	-74	-156	842	1207	-17280	3856	-8426	-1265	-9406	-463	-7112	-4781	-15740	547	-6612	-4486	-14680	136
0.845000	-23	40	90	-60	-110	-32	12	-14	-15	8	-75	-65	-97	-14	-27	-58	-108	35	-87	-27	-102	-22	-109	-69	-63	-3	-99	-12	-73	-72	-147	-74	-118	621	1162	-17055	3206	-8681	-1097	-9209	-407	-7187	-4829	-15743	728	-6674	-4258	-14827	125
0.845833	-25	42	89	-61	-112	-34	12	-9	-14	6	-72	-61	-87	-14	-29	-58	-96	35	-84	-32	-104	-26	-98	-66	-61	-4	-100	-12	-70	-70	-141	-76	-103	409	1129	-16817	2719	-8931	-938	-9040	-403	-7264	-4879	-15741	552	-6743	-4028	-14985	104
0.846667	-24	42	87	-60	-108	-31	13	-16	-16	5	-73	-66	-95	-15	-28	-57	-94	34	-86	-26	-102	-23	-98	-66	-61	-3	-100	-10	-74	-69	-148	-73	-48	210	1112	-16569	2458	-9156	-783	-8901	-379	-7346	-4927	-15734	345	-6828	-3806	-15155	67
0.847500	-25	39	87	-61	-110	-46	11	-15	-18	5	-72	-67	-95	-14	-27	-57	-100	35	-85	-30	-105	-25	-99	-70	-63	-1	-101	-11	-75	-68	-149	-70	-82	25	1113	-16319	3461	-9382	-641	-8800	-322	-7424	-4970	-15719	400	-6933	-3582	-15330	73
0.848333	-25	41	87	-59	-112	-32	13	-15	-18	6	-73	-66	-100	-15	-30	-58	-100	30	-88	-40	-107	-23	-99	-70	-64	0	-102	-12	-78	-72	-151	-75	1	-149	1122	-16075	4747	-9588	-510	-8731	-270	-7517	-5003	-15702	512	-7067	-3368	-15522	66
0.849167	-27	41	85	-63	-114	-33	12	-17	-26	0	-73	-64	-100	-14	-28	-60	-102	34	-88	-32	-105	-22	-99	-70	-62	-3	-94	-11	-70	-66	-125	-72	-4	-306	1157	-15841	3634	-9774	-379	-8693	-167	-7609	-5021	-15678	493	-7186	-3143	-15705	54
0.850000	-25	44	88	-57	-109	-31	15	-13	-15	7	-73	-61	-95	-15	-29	-62	-99	44	-84	-30	-103	-22	-98	-66	-61	0	-99	-11	-75	-67	-146	-74	-73	-451	1203	-15619	2646	-9938	-253	-8684	-62	-7707	-5021	-15653	604	-7332	-2920	-15888	26
0.850833	-21	44	94	-61	-108	-30	11	-10	-18	7	-72	-59	-95	-11	-26	-55	-97	38	-83	-28	-103	-21	-97	-66	-62	-3	-99	-9	-70	-66	-144	-76	-19	-584	1261	-15419	2831	-10091	-129	-8710	23	-7821	-5007	-15626	804	-7502	-2688	-16063	-19
0.851667	-23	43	91	-55	-109	-28	17	-11	-13	9	-69	-59	-92	-10	-25	-56	-98	38	-82	-27	-100	-17	-96	-70	-60	2	-98	-8	-70	-66	-146	-73	-145	-703	1337	-15246	5213	-10221	-7	-8765	99	-7938	-4968	-15597	536	-7685	-2462	-16222	-51
0.852500	-21	43	90	-60	-111	-33	15	-13	-17	9	-74	-64	-95	-15	-27	-56	-96	38	-84	-29	-103	-21	-98	-67	-64	-3	-116	-13	-70	-66	-145	-70	-248	-814	1420	-15094	6912	-10335	123	-8846	165	-8072	-4910	-15566	381	-7883	-2210	-16363	-9
0.853333	-29	38	88	-60	-112	-33	16	-14	-21	5	-74	-49	-99	-13	-24	-59	-101	32	-87	-32	-105	-23	-100	-69	-64	0	-102	-15	-74	-68	-148	-76	116	-911	1509	-14967	4415	-10427	257	-8954	189	-8208	-4821	-15534	794	-8091	-1955	-16473	3
0.854167	-27	36	89	-61	-111	-33	12	-17	-18	4	-74	-63	-96	-14	-30	-58	-101	36	-86	-32	-103	-24	-100	-70	-66	3	-101	-13	-77	-67	-148	-73	-103	-995	1614	-14863	3176	-10495	401	-9076	200	-8351	-4707	-15502	213	-8311	-1679	-16540	5
0.855000	-24	40	87	-60	-112	-31	13	-13	-18	7	-73	-63	-91	-14	-42	-57	-103	47	-86	-33	-107	-23	-100	-66	-64	1	-99	-14	-75	-69	-148	-75	-66	-1075	1720	-14784	2535	-10551	558	-9222	301	-8500	-4557	-15461	252	-8543	-1390	-16567	-36
0.855833	-28	42	88	-60	-109	-33	10	-15	-19	6	-75	-66	-100	-15	-30	-60	-99	35	-86	-31	-104	-23	-99	-70	-65	15	-101	-16	-76	-72	-148	-76	-12	-1157	1823	-14730	2300	-10596	731	-9387	368	-8659	-4393	-15421	233	-8777	-1085	-16550	-66
0.856667	-28	38	86	-61	-111	-34	13	-15	-19	5	-75	-66	-99	-65	-31	-58	-102	34	-86	-38	-109	-25	-102	-70	-68	-1	-102	-17	-77	-72	-150	-79	87	-1210	1913	-14693	4830	-10627	915	-9569	386	-8822	-4216	-15375	194	-9013	-770	-16474	-68
0.857500	-26	36	86	-64	-114	-36	39	-17	-23	3	-76	-66	-100	-18	-31	-60	-105	33	-83	-33	-104	-24	-98	-70	-63	0	-102	-17	-75	-68	-148	-72	61	-1262	2001	-14668	4972	-10648	1121	-9759	384	-8986	-3972	-15322	183	-9253	-436	-16337	-55
0.858333	-24	42	89	-60	-112	-35	13	-13	-16	4	-72	-63	-98	-15	-29	-60	-97	38	-101	-35	-105	-24	-101	-69	-63	0	-101	-16	-70	-69	-147	-75	-14	-1315	2066	-14666	2257	-10672	1342	-9965	370	-9158	-3728	-15285	382	-9486	-94	-16145	-77
0.859167	-24	37	89	-59	-110	-33	12	-12	-22	5	-75	-65	-98	-16	-32	-60	-102	34	-85	-34	-107	-24	-99	-81	-67	0	-103	-16	-75	-73	-151	-75	-138	-1366	2112	-14675	1403	-10689	1572	-10187	350	-9326	-3461	-15206	173	-9720	254	-15904	-70
0.860000	-27	40	88	-61	-114	-36	10	-3	-25	4	-76	-63	-99	-18	-33	-66	-102	32	-84	-34	-111	-27	-101	-74	-64	-1	-101	-17	-75	-72	-149	-74	5	-1407	2128	-14697	517	-10715	1819	-10416	345	-9497	-3176	-15139	176	-9942	605	-15582	-36
0.860833	-26	41	87	-63	-111	-31	12	-16	-19	4	-76	-64	-99	-18	-35	-62	-100	30	-85	-34	-107	-26	-101	-73	-65	-5	-102	-14	-76	-74	-152	-80	-75	-1451	2120	-14722	-386	-10748	2080	-10662	313	-9667	-2866	-15065	130	-10159	943	-15222	-16
0.861667	-25	37	85	-61	-111	-36	8	-19	-22	3	-75	-67	-99	-18	-32	-63	-104	30	-88	-35	-109	-21	-105	-75	-67	-3	-103	-18	-78	-73	-152	-79	-35	-1494	2071	-14761	-989	-10796	2350	-10918	300	-9831	-2544	-14986	49	-10364	1277	-14811	-8
0.862500	-27	41	86	-68	-110	-34	12	-15	-13	3	-75	-66	-98	-18	-32	-63	-102	34	-88	-34	-107	-25	-99	-70	-63	-3	-100	-15	-73	-68	-149	-76	-80	-1538	1986	-14799	-1899	-10856	2635	-11170	308	-9993	-2211	-14893	110	-10554	1590	-14366	-19
0.863333	-24	40	88	-57	-110	-29	12	-13	-18	8	-70	-80	-97	-14	-26	-60	-101	36	-83	-31	-103	-24	-100	-72	-63	-1	-99	-11	-72	-69	-148	-72	-134	-1579	1865	-14850	-2544	-10935	2918	-11440	282	-10144	-1867	-14796	-6	-10737	1877	-13890	-29
0.864167	-27	28	89	-58	-111	-33	15	-14	-18	6	-73	-63	-99	-15	-28	-60	-102	32	-87	-34	-101	-21	-99	-70	-80	-1	-101	-11	-74	-68	-150	-74	-18	-1632	1686	-14906	-3092	-11037	3202	-11713	211	-10293	-1520	-14696	125	-10908	2121	-13396	-32
0.865000	-22	40	88	-58	-110	-34	11	-17	-22	17	-74	-67	-73	-15	-32	-61	-104	32	-87	-33	-105	-25	-101	-74	-68	-6	-103	-13	-72	-74	-151	-78	-120	-1692	1469	-14971	-3754	-11157	3479	-11996	178	-10429	-1171	-14588	338	-11075	2319	-12899	-5
0.865833	-26	36	64	-60	-113	-34	9	-18	-19	3	-74	-66	-99	-15	-31	-62	-101	33	-88	-34	-103	-26	-99	-70	-62	-3	-103	-16	-75	-73	-147	-76	-331	-1761	1211	-15038	-4056	-11296	3757	-12270	160	-10553	-820	-14468	352	-11226	2476	-12406	7
0.866667	-27	38	86	-60	-108	-34	11	-14	-22	1	-75	-66	-84	-15	-28	-60	-98	33	-84	-33	-107	-24	-98	-74	-64	-6	-105	-13	-75	-70	-151	-74	150	-1831	915	-15111	-3108	-11454	4028	-12547	85	-10657	-472	-14339	863	-11373	2572	-11931	-9
0.867500	-27	37	82	-59	-107	-32	11	-17	-16	4	-73	-66	-95	-15	-28	-58	-99	33	-88	-32	-104	-25	-100	-70	-64	-1	-100	-10	-70	-72	-154	-74	-11	-1922	576	-15193	-586	-11634	4279	-12827	9	-10760	-129	-14207	367	-11515	2611	-11487	0
0.868333	-25	40	86	-61	-111	-33	10	-14	-16	5	-75	-67	-98	-16	-29	-57	-65	35	-86	-32	-103	-25	-102	-72	-65	-1	-99	-14	-74	-70	-147	-72	-64	-2023	206	-15279	-598	-11821	4515	-13122	-293	-10846	204	-14065	441	-11653	2587	-11074	8
0.869167	-26	45	85	-58	-110	-34	11	-13	-17	5	-73	-64	-98	-14	-30	-58	-100	34	-85	-32	-103	-24	-96	-69	-63	-3	-99	-8	-69	-69	-149	-73	0	-2144	-197	-15372	-2783	-12020	4729	-13359	-804	-10917	522	-13903	458	-11787	2502	-10705	3
0.870000	-24	41	89	-58	-108	-32	12	-10	-18	3	-76	-66	-95	-14	-27	-55	-100	33	-84	-31	-102	-23	-97	-69	-64	0	-99	-11	-73	-69	-147	-69	26	-2269	-631	-15465	-4048	-12229	4925	-13605	-737	-10982	831	-13728	509	-11922	2352	-10380	17
0.870833	-22	44	88	-67	-105	-32	16	-10	-15	5	-69	-61	-91	-12	-26	-55	-95	35	-84	-29	-101	-21	-97	-66	-61	0	-99	-8	-68	-68	-144	-67	-195	-2422	-1063	-15565	-3532	-12440	5092	-13851	-608	-11037	1124	-13536	130	-12052	2145	-10107	25
0.871667	-19	45	90	-56	-103	-30	15	-9	-14	8	-69	-62	-92	-14	-27	-51	-97	39	-83	-29	-102	-21	-96	-65	-60	1	-97	-12	-73	-69	-145	-68	-169	-2585	-1521	-15671	-3422	-12646	5237	-14081	-661	-11093	1396	-13332	264	-12205	1883	-9882	-3
0.872500	-25	44	79	-58	-110	-34	11	-12	-1	3	-73	-62	-97	-15	-27	-56	-97	32	-85	-33	-104	-23	-100	-66	-63	2	-97	-12	-75	-73	-145	-73	-129	-2764	-1986	-15771	-4638	-12850	5342	-14304	-681	-11149	1647	-13105	265	-12324	1572	-9701	-22
0.873333	-25	40	84	-62	-112	-33	8	-15	-22	2	-75	-68	-79	-21	-12	-59	-103	29	-90	-36	-109	-27	-103	-75	-65	-4	-102	-16	-79	-78	-151	-76	-8	-2960	-2443	-15867	-5260	-13020	5420	-14507	-688	-11205	1872	-12859	75	-12464	1224	-9566	-14
0.874167	-15	38	81	-66	-117	-40	6	-19	-24	1	-75	-70	-101	-19	-32	-61	-102	29	-91	-8	-103	-26	-104	-73	-66	-3	-118	-15	-76	-73	-150	-73	-82	-3162	-2902	-15960	-6222	-13219	5471	-14696	-509	-11268	2082	-12579	32	-12595	848	-9456	-28
0.875000	-27	41	86	-62	-110	-35	10	-16	-19	11	-82	-66	-97	-17	-27	-63	-99	34	-87	-38	-107	-23	-100	-72	-65	-4	-100	-14	-75	-73	-150	-75	-133	-3368	-3338	-16068	-9578	-13379	5495	-14869	-360	-11376	2261	-12277	164	-12727	451	-9383	-35
0.875833	-24	42	81	-59	-113	-34	10	-14	-16	4	-70	-64	-99	-16	-28	-59	-97	35	-84	-35	-107	-24	-100	-72	-65	-6	-98	-15	-75	-75	-159	-72	-109	-3583	-3755	-16125	-11447	-13514	5482	-15031	-341	-11411	2410	-11951	119	-12860	42	-9325	-23
0.876667	-24	45	89	-60	-109	-32	15	-13	-17	4	-73	-90	-98	-15	-29	-60	-99	32	-85	-32	-105	-22	-99	-68	-63	1	-98	-11	-73	-70	-146	-74	-126	-3801	-4145	-16188	-9995	-13630	5443	-15182	-300	-11499	2535	-11608	-73	-12992	-368	-9285	-25
0.877500	-21	44	89	-24	-109	-30	12	-12	-14	5	-72	-62	-94	-16	-28	-58	-96	35	-85	-32	-103	-22	-97	-69	-65	0	-101	-10	-70	-70	-144	-68	-90	-4022	-4503	-16240	-9742	-13720	5373	-15323	-211	-11604	2623	-11244	-38	-13126	-768	-9250	-58
0.878333	-23	44	88	-58	-109	-30	13	-12	-16	5	-68	-64	-92	-11	-25	-59	-98	37	-85	-33	-102	-21	-97	-69	-63	0	-97	-14	-68	-72	-146	-73	4	-4242	-4835	-16289	-8853	-13787	5275	-15460	-113	-11726	2679	-10861	136	-13260	-1155	-9218	-84
0.879167	-21	43	90	-57	-105	-32	13	-14	-17	7	-70	-62	-98	-16	-28	-60	-98	34	-84	-34	-107	-23	-98	-60	-68	0	-98	-12	-72	-72	-145	-74	-316	-4454	-5117	-16322	-6870	-13830	5154	-15580	-25	-11853	2698	-10479	-265	-13399	-1521	-9179	-81
0.880000	-25	44	87	-58	-115	-30	12	-13	-41	5	-74	-75	-97	-15	-28	-61	-99	32	-87	-35	-104	-22	-98	-69	-64	0	-100	-14	-72	-72	-149	-75	-181	-4668	-5369	-16339	-5666	-13852	5014	-15672	29	-11996	2681	-10082	46	-13542	-1858	-9135	-96
0.880833	-24	43	85	-59	-111	-33	12	-15	-19	4	-74	-65	-95	-16	-30	-60	-99	30	-85	-36	-107	-24	-99	-70	-67	-12	-103	-16	-75	-72	-149	-74	-72	-4863	-5572	-16358	-5037	-13854	4853	-15806	104	-12148	2624	-9689	-380	-13690	-2166	-9081	-101
0.881667	-25	40	85	-60	-111	-32	9	-17	-21	3	-77	-65	-99	-19	-33	-63	-103	28	-97	-40	-117	-29	-104	-73	-66	-6	-104	-19	-78	-75	-152	-79	-85	-5054	-5739	-16372	-5548	-13839	4678	-15910	206	-12340	2530	-9305	-388	-13849	-2434	-9016	-102
0.882500	-27	37	81	-70	-114	-35	3	-19	-22	4	-76	-65	-99	-17	-33	-62	-99	32	-87	-34	-105	-22	-99	-73	-61	-4	-100	-15	-70	-72	-152	-79	-154	-5222	-5854	-16364	-6615	-13804	4505	-16006	274	-12468	2409	-8925	-257	-14008	-2658	-8940	-97
0.883333	-25	41	86	-59	-109	-31	13	-14	-11	5	-72	-59	-95	-12	-30	-61	-98	30	-84	-32	-107	-21	-97	-68	-63	-3	-98	-11	-67	-68	-146	-75	-67	-5381	-5933	-16360	-5048	-13785	4326	-16090	361	-12632	2251	-8567	-297	-14178	-2848	-8854	-105
0.884167	-23	42	88	-56	-107	-30	16	-13	-15	6	-69	-63	-96	-15	-29	-59	-98	30	-73	-32	-102	-19	-99	-72	-64	-4	-100	-13	-74	-70	-149	-74	-168	-5520	-5972	-16357	-3160	-13718	4150	-16168	406	-12798	2062	-8243	-681	-14362	-3000	-8766	-93
0.885000	-26	42	91	-58	-111	-31	13	-14	-4	5	-73	-60	-97	-14	-28	-60	-100	33	-85	-32	-107	-23	-102	-67	-62	0	-100	-14	-74	-69	-148	-75	-149	-5636	-5968	-16359	-1984	-13674	3977	-16238	452	-12959	1845	-7947	-273	-14555	-3109	-8678	-107
0.885833	-22	27	81	-61	-109	-31	12	-14	-15	6	-73	-65	-98	-14	-30	-58	-99	34	-86	-30	-104	-22	-98	-72	-63	-8	-98	-13	-62	-70	-150	-76	-129	-5736	-5933	-16355	-939	-13638	3826	-16293	528	-13117	1605	-7687	-252	-14761	-3183	-8598	-118
0.886667	-25	43	89	-58	-110	-33	11	-15	-17	6	-92	-62	-94	-8	-27	-34	-99	30	-84	-31	-102	-23	-101	-68	-61	0	-99	-14	-68	-69	-149	-76	-55	-5801	-5858	-16356	-260	-13613	3691	-16319	598	-13271	1350	-7465	-474	-14973	-3222	-8519	-94
0.887500	-22	42	89	-57	-110	-34	11	-14	-16	5	-70	-63	-93	-17	-27	-59	-96	33	-83	-32	-104	-14	-98	-69	-62	-1	-99	-13	-73	-69	-148	-77	-32	-5846	-5754	-16368	302	-13598	3584	-16364	637	-13419	1088	-7284	-447	-15189	-3230	-8457	-88
0.888333	-22	41	88	-57	-107	-33	12	-15	-15	27	-69	-63	-93	-13	-28	-59	-98	34	-84	-30	-103	-23	-100	-69	-63	0	-99	-13	-70	-67	-148	-77	6	-5863	-5614	-16371	1024	-13606	3500	-16425	649	-13560	822	-7151	-392	-15412	-3204	-8409	-88
0.889167	-26	39	90	-57	-109	-33	9	-14	-19	5	-74	-62	-95	-16	-30	-62	-97	34	-85	-29	-100	-23	-99	-69	-64	0	-98	-12	-74	-69	-148	-77	-97	-5853	-5459	-16403	1649	-13641	3456	-16352	647	-13691	563	-7060	-396	-15635	-3150	-8381	-78
0.890000	-25	42	88	-61	-110	-33	10	-16	-19	5	-91	-65	-97	-15	-29	-60	-101	32	-87	-33	-104	-24	-99	-70	-65	-4	-103	-15	-70	-69	-150	-75	-117	-5820	-5281	-16430	2153	-13704	3447	-16315	652	-13824	315	-7011	-377	-15862	-3069	-8379	-72
0.890833	-26	42	87	-59	-109	-36	12	-18	-17	3	-76	-65	-94	-16	-28	-63	-98	33	-85	-31	-102	-21	-100	-67	-61	0	-111	-12	-66	-66	-148	-74	-130	-5756	-5080	-16458	2629	-13790	3481	-16248	665	-13945	89	-6999	-310	-16080	-2958	-8396	-45
0.891667	-19	41	90	-57	-104	-33	11	-17	-15	5	-73	-65	-94	-15	-28	-58	-98	34	-84	-30	-105	-23	-99	-66	-64	-1	-100	-10	-72	-68	-144	-73	-28	-5670	-4870	-16500	4473	-13906	3557	-16155	642	-14064	-108	-7035	-67	-16291	-2834	-8440	-35
0.892500	-24	39	88	-83	-109	-34	11	-13	-15	4	-76	-63	-96	-15	-29	-61	-104	32	-87	-32	-105	-23	-99	-68	-62	-4	-100	-13	-73	-72	-129	-77	-131	-5564	-4650	-16543	6743	-14058	3671	-16034	632	-14180	-284	-7101	-491	-16495	-2684	-8509	-24
0.893333	-27	40	86	-60	-109	-36	10	-16	-22	-18	-75	-65	-98	-23	-31	-63	-100	30	-88	-34	-108	-25	-102	-73	-65	-5	-103	-15	-77	-70	-150	-77	-58	-5437	-4422	-16593	6245	-14236	3830	-15884	584	-14291	-414	-7204	-252	-16680	-2502	-8603	-31
0.894167	-27	37	85	-65	-110	-34	10	-18	-16	2	-75	-69	-100	-16	-31	-62	-102	28	-91	-33	-74	-21	-110	-72	-64	-1	-102	-13	-76	-72	-149	-75	30	-5294	-4198	-16638	5665	-14435	4031	-15699	510	-14403	-492	-7329	-318	-16849	-2303	-8713	-35
0.895000	-26	37	87	-61	-111	-35	7	-17	-45	1	-78	-65	-100	-15	-32	-62	-101	29	-90	-33	-105	-22	-100	-73	-65	-4	-103	-14	-74	-73	-149	-78	-98	-5134	-3969	-16684	5558	-14658	4264	-15490	417	-14507	-527	-7481	-488	-16994	-2084	-8837	-12
0.895833	-26	38	86	-61	-110	-34	12	-17	-18	2	-74	-66	-93	-15	-32	-61	-98	29	-90	-34	-104	-23	-100	-73	-62	8	-103	-15	-49	-70	-148	-76	-115	-4974	-3750	-16732	4980	-14891	4525	-15250	319	-14605	-513	-7655	-415	-17112	-1849	-8980	33
0.896667	-24	39	87	-58	-108	-33	13	-15	-18	3	-74	-67	-95	-16	-30	-61	-116	32	-86	-32	-105	-23	-100	-68	-65	0	-101	-13	-74	-70	-145	-72	21	-4802	-3530	-16772	4617	-15111	4818	-14994	227	-14698	-447	-7847	-313	-17205	-1592	-9132	88
0.897500	-60	68	88	-60	-110	-34	15	-14	-19	4	-73	-64	-95	-15	-30	-61	-100	32	-86	-32	-107	-27	-99	-67	-65	0	-100	-13	-59	-70	-147	-74	-26	-4630	-3333	-16817	4193	-15390	5125	-14692	132	-14781	-337	-8052	-635	-17263	-1320	-9292	76
0.898333	-25	39	87	-61	-111	-34	11	-17	-23	3	-76	-65	-94	-14	-33	-66	-101	32	-88	-34	-107	-24	-102	-72	-66	-5	-103	-17	-74	-74	-151	-78	42	-4464	-3146	-16838	5014	-15639	5435	-14363	58	-14859	-183	-8271	-526	-17298	-1047	-9455	34
0.899167	-26	38	84	-64	-115	-38	7	-17	-22	0	-76	-68	-100	-19	-34	-65	-99	26	-90	-38	-108	-28	-102	-108	-64	-4	-101	-14	-74	-73	-148	-76	45	-4300	-2968	-16888	7685	-15877	5752	-14058	20	-14919	1	-8490	-283	-17283	-752	-9610	15
0.900000	-24	39	88	-62	-109	-38	4	-17	-15	10	-80	-70	-96	-19	-33	-63	-99	32	-90	-34	-103	-25	-103	-72	-63	-5	-102	-16	-76	-79	-153	-75	76	-4143	-2806	-16913	7165	-16095	6060	-13722	17	-14964	248	-8729	-342	-17237	-454	-9784	17
0.900833	-28	41	86	-60	-112	-36	8	-19	-16	5	-75	-67	-95	-17	-34	-65	-99	30	-88	-34	-108	-29	-103	-75	-65	-4	-94	-14	-73	-74	-153	-76	67	-3996	-2660	-16939	5417	-16297	6345	-13379	37	-14994	509	-8966	-417	-17154	-151	-9943	2
0.901667	-26	40	84	-62	-115	-39	8	-18	-24	2	-78	-69	-103	-22	-34	-65	-102	27	-90	-38	-109	-25	-105	-75	-65	-5	-103	-19	-77	-75	-155	-79	-44	-3859	-2530	-16953	5153	-16460	6610	-13028	7	-14999	790	-9196	-515	-17034	147	-10097	-26
0.902500	-26	40	82	-61	-119	-35	8	-19	-18	2	-74	-66	-97	-16	-30	-61	-99	29	-87	-39	-105	-23	-102	-107	-65	-1	-129	-15	-72	-70	-147	-76	-5	-3735	-2408	-16960	4183	-16592	6839	-12675	-239	-14977	1088	-9440	-874	-16874	443	-10249	-3
0.903333	-22	44	87	-57	-107	-28	11	-16	-17	6	-72	-66	-96	-14	-30	-60	-97	34	-84	-31	-100	-23	-100	-67	-63	0	-99	-12	-72	-68	-145	-77	28	-3621	-2298	-16961	3440	-16685	7025	-12324	-577	-14930	1386	-9676	-988	-16681	729	-10379	77
0.904167	-23	42	88	-58	-111	-32	12	-16	-18	7	-70	-64	-96	-14	-29	-59	-64	35	-88	-30	-104	-22	-116	-73	-62	-1	-100	-11	-73	-67	-148	-73	25	-3527	-2204	-16957	2982	-16741	7154	-11987	-574	-14862	1675	-9909	-789	-16456	998	-10508	159
0.905000	-26	41	88	-58	-107	-43	17	-15	-17	7	-74	-91	-96	-16	-29	-61	-100	30	-87	-32	-104	-21	-101	-72	-63	-1	-100	-13	-68	-66	-150	-79	63	-3444	-2122	-16944	2193	-16752	7233	-11659	-343	-14760	1951	-10134	-501	-16204	1243	-10639	296
0.905833	-23	30	86	-57	-107	-34	8	-15	-18	4	-75	-64	-94	-15	-28	-58	-98	32	-86	-33	-102	-24	-102	-73	-70	0	-103	-14	-75	-72	-148	-77	-29	-3372	-2046	-16930	1637	-16723	7245	-11342	-247	-14635	2197	-10351	-907	-15923	1464	-10757	569
0.906667	-23	38	84	-59	-110	-33	9	-16	-23	1	-75	-66	-86	-18	-29	-61	-107	29	-92	-36	-104	-24	-103	-75	-65	-5	-102	-15	-77	-70	-148	-79	-129	-3319	-1982	-16910	1413	-16652	7191	-11041	-162	-14480	2414	-10556	-2592	-15628	1654	-10876	541
0.907500	-27	38	84	-64	-110	-35	7	-18	-23	0	-77	-66	-99	-17	-32	-59	-101	33	-87	-33	-108	-25	-105	-67	-66	-6	-105	-15	-65	-70	-151	-78	45	-3271	-1911	-16882	939	-16543	7077	-10746	-108	-14299	2595	-10743	-3967	-15311	1825	-10989	391
0.908333	-27	39	86	-61	-111	-35	11	-16	-18	3	-72	-65	-97	-24	-26	-58	-102	30	-92	-35	-105	-22	-101	-72	-61	-5	-100	-15	-73	-70	-148	-75	-75	-3234	-1854	-16845	545	-16396	6897	-10470	-62	-14095	2728	-10912	-3073	-14990	1956	-11099	339
0.909167	-22	42	85	-60	-110	-33	15	-14	-15	4	-75	-65	-96	-14	-27	-66	-96	35	-86	-28	-104	-23	-100	-72	-60	-5	-101	-17	-74	-69	-147	-72	-18	-3207	-1796	-16813	10	-16218	6651	-10209	162	-13872	2814	-11064	-2139	-14659	2058	-11208	231
0.910000	-23	43	84	-58	-107	-31	13	-13	-15	4	-70	-61	-94	-14	-28	-57	-96	33	-83	-31	-104	-22	-99	-68	-63	0	-98	-11	-70	-67	-146	-93	-107	-3185	-1740	-16766	-481	-16016	6345	-9964	222	-13634	2849	-11187	-1651	-14333	2124	-11323	52
0.910833	-23	43	88	-56	-107	-30	17	-11	-15	4	-70	-63	-93	-13	-27	-56	-96	38	-83	-29	-105	-19	-101	-66	-61	-3	-83	-11	-72	-68	-145	-72	-117	-3168	-1686	-16720	-723	-15802	5981	-9736	122	-13384	2826	-11288	-1119	-14020	2154	-11433	-258
0.911667	-24	43	87	-58	-108	-31	17	-11	-17	7	-72	-59	-93	-9	-24	-55	-100	45	-83	-31	-104	-22	-97	-70	-61	-1	-98	-11	-72	-66	-146	-70	-90	-3157	-1638	-16676	-753	-15578	5562	-9515	15	-13134	2742	-11360	-483	-13724	2149	-11556	-434
0.912500	-5	45	90	-57	-105	-33	17	-12	-15	5	-72	-62	-98	-15	-27	-56	-101	37	-85	-31	-103	-26	-99	-73	-61	-4	-98	-15	-74	-70	-147	-73	-43	-3148	-1597	-16626	-987	-15347	5099	-9334	-92	-12884	2602	-11402	9	-13451	2112	-11683	-438
0.913333	-23	40	82	-60	-110	-38	5	-15	-19	4	-73	-63	-96	-14	-30	-58	-102	35	-85	-33	-107	-25	-102	-73	-61	-3	-101	-13	-72	-56	-149	-77	-32	-3139	-1554	-16581	-1133	-15126	4593	-9162	-183	-12637	2414	-11413	252	-13204	2050	-11814	-435
0.914167	-26	40	84	-60	-109	-33	8	-17	-18	2	-74	-64	-98	-19	-33	-61	-97	34	-84	-36	-105	-26	-108	-70	-62	-3	-102	-14	-75	-75	-148	-76	21	-3128	-1510	-16536	-3022	-14913	4073	-9004	-331	-12402	2176	-11392	710	-12986	1954	-11951	-454
0.915000	-24	38	87	-61	-113	-44	9	-27	-19	2	-82	-67	-97	-18	-31	-61	-102	34	-87	-35	-109	-27	-103	-73	-66	-6	-105	-13	-76	-70	-145	-73	-73	-3121	-1474	-16496	-4949	-14720	3525	-8870	-677	-12182	1894	-11339	770	-12810	1846	-12090	-419
0.915833	-25	37	82	-63	-114	-36	8	-16	-21	2	-77	-66	-101	-17	-33	-62	-101	35	-88	-33	-108	-24	-101	-69	-59	-5	-100	-12	-73	-70	-152	-77	25	-3099	-1442	-16454	-3424	-14547	2982	-8746	-839	-11979	1576	-11244	865	-12671	1715	-12227	-332
0.916667	-27	41	88	-59	-112	-35	9	-9	-18	5	-75	-63	-96	-46	-30	-59	-101	35	-84	-32	-107	-23	-101	-69	-63	-3	-100	-13	-73	-67	-146	-75	20	-3081	-1416	-16423	-2954	-14400	2430	-8639	-863	-11803	1227	-11127	1025	-12571	1574	-12365	-240
0.917500	-23	42	88	-57	-107	-31	13	-14	-17	4	-73	-61	-95	-15	-28	-60	-95	35	-83	-31	-105	-22	-98	-67	-65	3	-99	-11	-72	-67	-147	-77	-107	-3064	-1400	-16392	-3061	-14284	1900	-8558	-939	-11656	862	-10982	1051	-12523	1407	-12505	-256
0.918333	-23	41	89	-57	-107	-32	17	-19	-16	4	-72	-53	-96	-14	-31	-59	-94	37	-83	-32	-103	-23	-101	-73	-62	0	-99	-12	-70	-69	-148	-73	-11	-3045	-1388	-16369	-2922	-14207	1391	-8483	-838	-11538	483	-10810	1208	-12522	1264	-12640	-283
0.919167	-24	39	89	-58	-108	-33	11	-13	-16	6	-73	-61	-98	-12	-29	-58	-101	12	-86	-32	-103	-21	-130	-69	-62	-3	-98	-13	-72	-68	-148	-75	-41	-3036	-1389	-16354	-2797	-14156	924	-8429	-781	-11452	107	-10638	1094	-12570	1105	-12771	-350
0.920000	-25	42	87	-41	-109	-32	12	-14	-18	4	-75	-64	-98	-17	-31	-60	-97	35	-84	-32	-105	-24	-102	-69	-66	-6	-101	-3	-72	-72	-149	-74	-283	-3029	-1394	-16343	-1352	-14141	504	-8386	-749	-11403	-258	-10409	1236	-12668	952	-12889	-572
0.920833	-25	39	86	-56	-113	-35	11	-16	-17	6	-74	-65	-99	-16	-28	-62	-100	32	-82	-33	-102	-23	-97	-67	-62	-1	-100	-15	-73	-70	-148	-73	49	-3021	-1414	-16341	-1111	-14156	144	-8361	-715	-11386	-599	-10185	1963	-12812	805	-12993	-555
0.921667	-26	37	86	-61	-112	-36	11	-17	-19	5	-77	-66	-112	-19	-14	-59	-104	34	-87	-33	-107	-23	-101	-72	-64	-4	-101	-13	-74	-68	-148	-76	-219	-3027	-1439	-16338	-989	-14174	-148	-8341	-672	-11402	-918	-9956	2949	-12993	675	-13081	-344
0.922500	-29	39	87	-59	-111	-34	10	-14	-22	5	-75	-65	-99	-18	-29	-60	-103	32	-88	-31	-104	-23	-98	-70	-64	0	-98	-14	-70	-67	-146	-75	-129	-3042	-1471	-16343	-325	-14276	-370	-8337	-547	-11445	-1179	-9718	5742	-13215	562	-13143	-242
0.923333	-23	42	88	-57	-101	-31	15	-19	-15	15	-74	-62	-93	-18	-29	-61	-96	34	-88	-30	-101	-22	-99	-70	-64	-4	-101	-4	-70	-68	-149	-87	-60	-3071	-1513	-16349	81	-14375	-510	-8345	-491	-11526	-1402	-9494	5807	-13472	465	-13200	-223
0.924167	-27	37	81	-64	-110	-35	12	-16	-18	4	-75	-65	-96	-15	-30	-60	-100	34	-88	-32	-104	-21	-97	-69	-62	0	-98	-12	-72	-67	-148	-74	-135	-3113	-1559	-16355	321	-14494	-566	-8363	-454	-11632	-1565	-9272	3449	-13753	388	-13225	-286
0.925000	-24	41	87	-56	-107	-32	10	-16	-13	6	-72	-64	-98	-17	-30	-57	-102	35	-90	-33	-104	-21	-98	-70	-65	-1	-98	-14	-75	-67	-145	-74	-237	-3141	-1605	-16366	511	-14624	-539	-8397	-369	-11761	-1665	-9066	3088	-14055	333	-13229	-325
0.925833	-22	38	86	-60	-111	-33	13	-14	-19	6	-73	-64	-95	-16	-32	-58	-101	33	-76	-34	-107	-23	-99	-73	-65	-4	-100	-12	-74	-67	-146	-73	-172	-3234	-1659	-16374	847	-14778	-432	-8437	-325	-11912	-1700	-8877	3155	-14370	301	-13212	-328
0.926667	-24	41	87	-58	-110	-34	11	-14	-19	6	-73	-30	-97	-18	-28	-58	-98	34	-87	-34	-103	-19	-100	-70	-62	-1	-100	-15	-74	-69	-146	-75	-203	-3332	-1710	-16378	1570	-14957	-236	-8496	-302	-12083	-1670	-8707	1791	-14687	294	-13167	-283
0.927500	-25	40	84	-59	-110	-35	12	-15	-19	5	-70	-64	-95	-16	-28	-59	-100	33	-83	-34	-108	-24	-100	-68	-64	0	-98	-11	-72	-67	-146	-76	-60	-3399	-1752	-16380	1660	-15113	25	-8570	-240	-12269	-1572	-8567	1056	-14999	308	-13101	-227
0.928333	-27	41	86	-58	-111	-32	12	-14	-17	6	-70	-64	-101	-19	-30	-59	-101	34	-84	-32	-109	-23	-100	-69	-65	0	-98	-12	-75	-68	-148	-75	-186	-3495	-1791	-16375	1636	-15286	367	-8658	-217	-12461	-1409	-8455	877	-15299	339	-13016	-195
0.929167	-23	43	87	-60	-113	-33	13	-14	-16	9	-72	-62	-95	15	-29	-55	-98	36	-86	-36	-104	-23	-99	-68	-64	0	-99	-12	-72	-67	-144	-74	-137	-3595	-1823	-16371	1759	-15467	768	-8770	-222	-12666	-1185	-8369	530	-15580	390	-12909	-147
0.930000	-25	39	88	-58	-104	-35	13	-12	-16	8	-70	-64	-94	-17	-28	-59	-95	35	-82	-32	-101	-18	-96	-68	-61	1	-100	-9	-91	-66	-149	-74	-38	-3727	-1844	-16359	1766	-15649	1225	-8892	-214	-12868	-908	-8318	29	-15836	451	-12792	-99
0.930833	-21	43	91	-58	-107	-33	13	-14	-15	8	-68	-62	-94	-15	-26	-57	-97	35	-83	-31	-108	-21	-94	-67	-60	1	-98	-10	-73	-66	-146	-70	-150	-3797	-1853	-16346	1597	-15829	1724	-9041	-206	-13079	-589	-8303	-211	-16061	520	-12659	-67
0.931667	-23	44	89	-57	-105	-33	15	-13	-38	5	-74	-62	-94	-14	-29	-57	-100	34	-85	-32	-103	-21	-100	-68	-64	-3	-98	-12	-72	-68	-146	-76	-156	-3900	-1838	-16327	1285	-16021	2263	-9215	-199	-13285	-234	-8325	-255	-16253	589	-12526	-29
0.932500	-30	39	85	-62	-110	-34	10	-17	-19	3	-74	-66	-100	-15	-29	-60	-98	30	-84	-34	-105	-23	-101	-52	-64	-5	-100	-11	-73	-69	-150	-78	-152	-3996	-1835	-16306	771	-16207	2825	-9408	-149	-13488	146	-8375	-575	-16409	659	-12381	23
0.933333	-28	38	82	-60	-113	-36	8	-14	-22	4	-75	-66	-98	-16	-31	-61	-102	29	-91	-35	-107	-25	-101	-70	-67	-5	-102	-14	-78	-69	-150	-79	-410	-4090	-1807	-16283	15	-16394	3409	-9620	-112	-13684	543	-8460	-1206	-16521	722	-12244	53
0.934167	-27	37	86	-59	-111	-35	11	-14	-24	4	-73	-65	-98	-12	-33	-67	-101	34	-86	-33	-107	-35	-101	-73	-69	-5	-102	-13	-75	-68	-149	-76	-38	-4175	-1757	-16256	-752	-16579	3998	-9858	-82	-13874	941	-8578	-660	-16602	766	-12109	72
0.935000	-30	39	81	-60	-114	-30	10	-14	-11	6	-73	-62	-97	-14	-29	-61	-100	30	-86	-34	-107	-24	-101	-69	-64	-3	-100	-8	-73	-70	-147	-76	-154	-4253	-1695	-16228	-928	-16769	4587	-10112	-70	-14050	1335	-8729	-987	-16642	801	-11988	114
0.935833	-25	40	87	-58	-112	-34	13	-14	-17	4	-74	-63	-95	-13	-29	-60	-101	36	-82	-34	-103	-23	-107	-67	-62	-3	-100	-14	-72	-70	-145	-75	-248	-4328	-1617	-16197	-1157	-16956	5162	-10383	13	-14225	1708	-8903	-841	-16661	805	-11886	154
0.936667	-24	40	86	-58	-109	-30	13	-12	-17	8	-72	-60	-94	-12	-27	-58	-98	37	-85	-32	-101	-21	-99	-66	-63	1	-98	-10	-72	-68	-144	-62	-147	-4397	-1529	-16173	-2669	-17148	5724	-10677	304	-14395	2052	-9107	-724	-16644	785	-11819	155
0.937500	-22	41	89	-55	-107	-30	17	-10	-15	7	-70	-60	-93	-12	-25	-58	-95	35	-83	-33	-102	-21	-97	-17	-61	0	-96	-12	-72	-68	-144	-69	-158	-4464	-1429	-16149	-4340	-17348	6243	-10988	340	-14563	2353	-9342	-694	-16614	728	-11786	151
0.938333	-23	40	88	-58	-110	-30	18	-11	-16	7	-60	-59	-93	-13	-26	-58	-95	35	-84	-31	-105	-19	-98	-65	-62	1	-96	-10	-73	-67	-146	-68	-293	-4530	-1318	-16128	-3781	-17555	6721	-11316	210	-14733	2598	-9602	-1164	-16581	631	-11804	129
0.939167	-27	44	89	-58	-111	-30	15	-11	-17	7	-73	-109	-99	-12	-28	-56	-104	36	-84	-50	-107	-22	-99	-66	-63	0	-98	-13	-76	-70	-146	-75	-103	-4594	-1199	-16114	-3073	-17765	7125	-11659	196	-14912	2792	-9895	-842	-16546	494	-11876	70
0.940000	-24	46	85	-52	-114	-32	12	-14	-21	5	-75	-62	-98	-15	-30	-62	-100	33	-85	-35	-108	-25	-100	-70	-64	-5	-99	-13	-76	-66	-149	-75	-193	-4661	-1074	-16108	-3392	-17990	7511	-12016	161	-15100	2921	-10218	-720	-16513	312	-12019	44
0.940833	-30	39	88	-63	-112	-34	12	-17	-22	1	-74	-68	-99	-18	-32	-64	-99	34	-86	-31	-108	-24	-90	-69	-66	-3	-100	-14	-74	-73	-152	-75	-93	-4731	-938	-16097	-3744	-18217	7808	-12384	190	-15300	2991	-10567	-778	-16499	96	-12227	-15
0.941667	-24	41	87	-62	-111	-39	10	-8	-21	5	-83	-64	-98	-17	-33	-62	-101	34	-86	-34	-109	-23	-101	-70	-66	-1	-99	-14	-77	-70	-147	-76	-163	-4799	-802	-16099	-181	-18463	8035	-12751	223	-15517	2992	-10942	-583	-16498	-160	-12521	-249
0.942500	-27	42	86	-60	-114	-33	13	-12	-19	6	-72	-64	-99	-14	-29	-58	-101	35	-82	-32	-105	-19	-99	-60	-60	-3	-98	-12	-73	-69	-148	-77	-190	-4878	-658	-16101	5144	-18718	8183	-13158	233	-15757	2934	-11347	-436	-16530	-447	-12895	-406
0.943333	-26	44	77	-55	-107	-32	12	-11	-12	8	-69	-60	-95	-13	-28	-57	-97	39	-80	-27	-105	-22	-99	-66	-59	3	-96	-9	-70	-76	-144	-72	-119	-4960	-509	-16105	5158	-18991	8248	-13567	315	-16017	2811	-11784	-547	-16583	-763	-13360	-333
0.944167	-22	47	88	-56	-111	-29	17	-10	-15	8	-68	-63	-95	-16	-29	-61	-100	38	-97	-27	-103	-19	-95	-66	-62	1	-96	-8	-72	-69	-146	-75	-144	-5050	-361	-16122	3525	-19282	8227	-13985	316	-16303	2629	-12254	-560	-16682	-1100	-13922	-344
0.945000	-25	45	90	-58	-112	-38	8	-12	-22	9	-72	-62	-98	-13	-26	-59	-99	36	-80	-27	-102	-19	-96	-69	-62	1	-97	-4	-72	-67	-146	-72	11	-5147	-220	-16146	3271	-19591	8107	-14426	145	-16617	2397	-12757	-537	-16811	-1443	-14565	-407
0.945833	-26	45	90	-56	-108	-29	18	-10	-16	8	-70	-60	-96	-16	-28	-58	-103	37	-83	-30	-107	-21	-93	-66	-61	1	-97	-10	-73	-68	-145	-74	41	-5247	-77	-16177	2486	-19918	7911	-14883	71	-16953	2118	-13295	-425	-16971	-1773	-15295	-436
0.946667	-27	46	88	-58	-115	-30	18	-13	-16	6	-63	-62	-94	-14	-26	-58	-97	36	-81	-28	-103	-21	-95	-70	-64	0	-98	-9	-70	-67	-145	-69	-292	-5355	59	-16213	1855	-20269	7628	-15359	77	-17311	1806	-13859	-719	-17162	-2101	-16095	-618
0.947500	-26	44	88	-59	-109	-32	15	-15	-16	6	-72	-63	-96	-16	-29	-57	-92	35	-82	-26	-104	-30	-96	-68	-66	2	-98	-10	-73	-68	-147	-75	198	-5472	188	-16262	1689	-20642	7267	-15853	36	-17687	1466	-14462	-276	-17380	-2391	-16963	-687
0.948333	-26	43	89	-56	-110	-28	17	-16	-21	4	-72	-64	-100	-15	-30	-59	-104	33	-86	-31	-105	-24	-99	-73	-65	-1	-102	-16	-75	-68	-145	-75	235	-5585	309	-16317	1961	-21043	6833	-16372	-13	-18093	1109	-15082	-635	-17628	-2644	-17889	-455
0.949167	-29	41	85	-61	-109	-33	15	-16	-22	4	-74	-65	-115	-16	-25	-59	-103	32	-83	-29	-127	-24	-96	-73	-66	1	-98	-13	-70	-67	-145	-73	30	-5710	433	-16389	2186	-21457	6344	-16909	-51	-18505	748	-15728	-660	-17891	-2843	-18857	-310
0.950000	-24	44	87	-53	-112	-29	18	-11	-17	6	-74	-60	-93	-13	-26	-59	-97	35	-83	-30	-104	-22	-95	-67	-62	-6	-102	-12	-70	-44	-145	-73	102	-5832	541	-16442	1817	-21897	5808	-17471	-91	-18927	381	-16401	-581	-18172	-2979	-19835	-179
0.950833	-24	45	89	-53	-107	-30	20	-11	-13	8	-68	-60	-94	-13	-29	-55	-97	35	-81	-23	-102	-19	-92	-66	-61	2	-98	-10	-70	-65	-143	-74	204	-5957	648	-16519	1297	-22359	5238	-18058	-113	-19375	27	-17090	-617	-18471	-3056	-20815	-9
0.951667	-19	44	90	-57	-110	-16	17	-13	-15	7	-70	-64	-95	-14	-28	-53	-98	37	-82	-29	-103	-21	-93	-67	-62	1	-99	-13	-70	-65	-142	-73	12	-6076	748	-16599	894	-22842	4640	-18670	-152	-19837	-311	-17785	-980	-18780	-3062	-21774	156
0.952500	-22	44	87	-56	-105	-30	16	-12	-17	7	-69	-60	-95	-13	-25	-57	-98	33	-118	-46	-102	-22	-96	-69	-62	0	-97	-11	-74	-69	-145	-74	82	-6198	834	-16687	500	-23352	4033	-19314	-185	-20326	-635	-18478	-598	-19100	-3000	-22683	271
0.953333	-26	56	87	-51	-108	-33	12	-40	-18	5	-73	-64	-97	-22	-26	-58	-99	30	-85	-32	-108	-24	-97	-70	-63	-3	-110	-15	-76	-70	-144	-73	108	-6314	916	-16775	-271	-23876	3444	-19977	-188	-20819	-932	-19179	-530	-19427	-2869	-23530	351
0.954167	-23	39	84	-60	-109	-35	17	-14	-17	4	-48	-62	-91	-18	-29	-57	-100	28	-85	-34	-107	-26	-95	-66	-65	0	-101	-14	-75	-72	-146	-74	105	-6422	991	-16860	-2901	-24414	2875	-20662	-183	-21338	-1197	-19861	-541	-19761	-2683	-24292	485
0.955000	-23	58	88	-57	-111	-28	13	-12	-18	6	-73	-63	-99	-16	-30	-57	-101	34	-84	-31	-104	-24	-97	-70	-64	0	-99	-13	-76	-44	-150	-73	114	-6535	1068	-16941	-5046	-24964	2345	-21361	-168	-21879	-1443	-20531	-213	-20105	-2460	-24946	624
0.955833	-23	39	88	-60	-114	-32	11	-11	-18	5	-72	-63	-95	-16	-27	-59	-101	34	-85	-26	-103	-25	-100	-70	-63	0	-101	-14	-70	-70	-147	-74	157	-6609	1137	-17018	-2916	-25519	1858	-22077	-219	-22447	-1655	-21181	-24	-20450	-2218	-25485	680
0.956667	-25	40	89	-58	-121	-40	13	-14	-18	9	-73	-64	-98	-19	-30	-60	-100	32	-83	-33	-107	-24	-99	-70	-65	-4	-100	-14	-81	-73	-150	-73	107	-6686	1189	-17089	60	-26083	1424	-22816	-283	-23040	-1875	-21807	43	-20818	-1998	-25903	701
0.957500	-27	40	88	-61	-114	-38	11	-14	-17	5	-72	-63	-102	-17	-29	-59	-110	35	-83	-33	-103	-24	-100	-66	-62	0	-99	-14	-72	-69	-146	-72	110	-6748	1256	-17146	-942	-26650	1051	-23558	-283	-23652	-2075	-22405	777	-21187	-1814	-26182	760
0.958333	-26	40	84	-55	-111	-33	13	-9	-16	5	-70	-61	-97	-16	-31	-57	-101	34	-83	-33	-105	-24	-98	-69	-63	-1	-99	0	-73	-57	-148	-75	144	-6802	1313	-17189	-3907	-27214	735	-24304	-293	-24292	-2272	-22981	1410	-21571	-1719	-26341	880
0.959167	-25	40	86	-57	-111	-35	13	-11	-17	5	-70	-69	-96	-15	-29	-52	-98	34	-81	-36	-107	-25	-98	-72	-63	-3	-100	-13	-73	-68	-148	-74	161	-6838	1363	-17216	-3281	-27775	481	-25053	-328	-24946	-2481	-23534	1123	-21965	-1746	-26370	977
0.960000	-16	41	80	-59	-110	-32	15	-12	-19	4	-73	-63	-98	-19	-30	-59	-100	32	-85	-34	-107	-22	-97	-63	-69	-1	-99	-12	-76	-72	-154	-73	-85	-6862	1407	-17224	-2204	-28323	285	-25798	-365	-25613	-2721	-24070	-1424	-22374	-1930	-26285	941
0.960833	-26	40	88	-58	-111	-34	15	-14	-19	6	-72	-65	-98	-15	-29	-53	-96	35	-84	-36	-107	-18	-100	-69	-67	-5	-100	-14	-74	-70	-147	-76	9	-6868	1444	-17217	-1958	-28859	132	-26542	-393	-26291	-3002	-24589	-5154	-22793	-2308	-26093	901
0.961667	-28	40	85	-58	-108	-35	28	-13	-23	5	-56	-67	-99	-16	-29	-61	-104	33	-83	-35	-105	-25	-102	-68	-66	-6	-102	-12	-73	-72	-148	-83	144	-6866	1476	-17178	-1344	-29376	22	-27266	-456	-26953	-3320	-25098	-7127	-23214	-2906	-25813	884
0.962500	-26	42	87	-59	-111	-31	15	-13	-21	4	-69	-63	-96	-14	-26	-59	-103	36	-97	-34	-100	-21	-99	-69	-67	-6	-100	-11	-70	-72	-146	-74	-25	-6838	1504	-17132	-411	-29862	-58	-27972	-499	-27594	-3686	-25591	-7078	-23636	-3732	-25456	882
0.963333	-28	41	88	-49	-105	-29	18	-11	-16	7	-67	-62	-94	-13	-24	-57	-99	36	-82	-30	-101	-17	-95	-66	-59	1	-96	-7	-72	-65	-138	-70	-17	-6798	1519	-17066	67	-30308	-115	-28648	-408	-28189	-4143	-26081	-7302	-24051	-4810	-25034	859
0.964167	-25	44	88	-56	-107	-31	16	-12	-17	8	-70	-58	-93	-13	-25	-53	-98	36	-86	-30	-104	-19	-98	-68	-63	-3	-98	-9	-73	-67	-148	-72	34	-6749	1529	-16991	170	-30722	-172	-29298	-105	-28735	-4668	-26569	-6587	-24460	-6140	-24592	833
0.965000	-28	43	86	-56	-108	-33	19	-10	-17	7	-73	-61	-100	-11	-27	-61	-102	33	-87	-33	-107	-22	-101	-69	-64	-8	-99	-14	-75	-62	-145	-75	54	-6686	1526	-16906	494	-31085	-236	-29912	-148	-29205	-5277	-27057	-6156	-24843	-7703	-24117	816
0.965833	-27	41	84	-59	-110	-34	15	-15	-21	2	-73	-66	-96	8	-25	-57	-102	36	-88	-27	-103	-21	-98	-69	-65	-1	-99	-12	-70	-67	-142	-74	183	-6601	1524	-16813	753	-31381	-311	-30480	-409	-29576	-5961	-27534	-5164	-25189	-9467	-23620	792
0.966667	-24	38	86	-57	-109	-33	-8	-12	-16	6	-69	-63	-93	-14	-27	-60	-102	35	-84	-34	-107	-22	-100	-69	-61	29	-97	-11	-76	-67	-147	-74	92	-6506	1523	-16725	626	-31618	-412	-31004	-284	-29836	-6744	-28011	-3738	-25494	-11386	-23126	749
0.967500	-25	45	89	-57	-110	-33	17	-12	-18	7	-68	-66	-98	-12	-25	-62	-100	50	-84	-33	-103	-21	-100	-69	-64	0	-98	-13	-76	-69	-145	-70	182	-6402	1514	-16638	384	-31779	-543	-31480	-310	-29970	-7605	-28456	-3175	-25742	-13433	-22642	741
0.968333	-29	42	86	-70	-111	-30	16	-41	-21	7	-70	-63	-99	-11	-27	-59	-99	36	-86	-32	-107	-22	-101	-61	-64	0	-98	-10	-73	-66	-146	-75	363	-6278	1504	-16569	-698	-31858	-710	-31903	-314	-29966	-8541	-28894	-2386	-25934	-15550	-22161	752
0.969167	-25	44	88	-55	-111	-33	16	-12	-19	5	-72	-65	-98	-14	-25	-56	-97	36	-83	-33	-103	-19	-98	-67	-60	1	-98	-12	-74	-69	-144	-70	344	-6143	1500	-16522	-1245	-31840	-906	-32269	129	-29818	-9545	-29299	-1069	-26058	-17700	-21697	752
0.970000	-24	43	86	-57	-109	-31	17	-10	-16	6	-68	-61	-94	-10	-25	-55	-98	37	-82	-31	-102	-22	-98	-65	-63	1	-97	-7	-94	-67	-144	-73	328	-5994	1494	-16486	-650	-31740	-1176	-32521	141	-29513	-10613	-29662	157	-26110	-19797	-21251	742
0.970833	-19	44	91	-56	-104	-30	18	-9	-15	7	-68	-62	-94	-12	-24	-55	-95	39	-91	-33	-101	-18	-95	-65	-60	2	-95	-12	-72	-66	-145	-74	301	-5838	1494	-16481	-375	-31541	-1469	-32635	-46	-29071	-11721	-29978	1016	-26095	-21792	-20832	689
0.971667	-21	44	92	-64	-107	-33	17	-10	-12	2	-67	-60	-93	-9	-24	-55	-98	38	-81	-28	-104	-19	-98	-67	-59	2	-95	-7	-69	-63	-124	-68	295	-5668	1501	-16508	-283	-31254	-1815	-32674	102	-28486	-12884	-30235	1670	-26012	-23620	-20435	618
0.972500	-22	44	90	-58	-107	-34	16	-13	-17	5	-73	-63	-98	-16	-29	-75	-99	47	-86	-28	-103	-22	-99	-67	-62	0	-97	-12	-75	-69	-146	-76	239	-5503	1505	-16569	-76	-30877	-2203	-32703	382	-27790	-14058	-30438	2449	-25871	-25241	-20069	569
0.973333	-28	39	87	-63	-111	-38	9	-15	-17	3	-75	-65	-97	-14	-31	-60	-104	30	-91	-35	-108	-26	-107	-74	-66	-5	-99	-14	-77	-72	-150	-77	20	-5326	1505	-16667	115	-30429	-2629	-32714	503	-26994	-15230	-30546	2447	-25682	-26597	-19728	536
0.974167	-31	38	85	-63	-114	-32	7	-17	-22	1	-76	-57	-103	-19	-33	-62	-102	32	-88	-33	-108	-26	-101	-70	-65	-1	-100	-15	-77	-69	-149	-77	-120	-5141	1517	-16787	614	-29904	-3079	-32684	364	-26127	-16384	-30578	3458	-25448	-27680	-19415	482
0.975000	-24	38	87	-64	-112	-36	9	-19	-21	3	-75	-64	-97	-15	-30	-61	-99	34	-90	-30	-103	-25	-99	-75	-66	-3	-101	-13	-75	-70	-147	-75	39	-4953	1520	-16943	675	-29327	-3570	-32725	369	-25215	-17522	-30523	7200	-25186	-28448	-19136	406
0.975833	-24	39	89	-60	-108	-34	13	-14	-19	9	-75	-60	-73	-15	-31	-62	-101	34	-86	-30	-103	-23	-99	-69	-64	0	-98	-11	-73	-68	-149	-76	-105	-4761	1519	-17146	788	-28709	-4081	-32710	374	-24274	-18616	-30374	8347	-24914	-28902	-18901	280
0.976667	-28	41	87	-58	-99	-33	12	-16	-19	4	-75	-63	-96	-14	-28	-57	-101	36	-83	-28	-102	-21	-100	-66	-67	-1	-99	-12	-64	-67	-145	-72	-64	-4572	1507	-17321	932	-28067	-4621	-32724	325	-23366	-19655	-30139	6604	-24640	-29045	-18710	157
0.977500	-26	42	88	-62	-110	-32	12	-12	-15	3	-73	-60	-98	-22	-28	-52	-98	35	-83	-28	-107	-22	-97	-64	-62	2	-99	-11	-74	-67	-144	-73	-197	-4382	1483	-17542	1061	-27430	-5174	-32680	283	-22496	-20599	-29817	1038	-24384	-28894	-18576	110
0.978333	-27	44	92	-60	-113	-33	11	-13	-18	6	-75	-63	-96	-12	-28	-57	-98	34	-83	-27	-103	-22	-99	-66	-88	-1	-100	-12	-68	-67	-145	-73	-297	-4198	1444	-17774	1119	-26816	-5746	-32720	215	-21710	-21478	-29411	-5443	-24150	-28476	-18502	33
0.979167	-25	41	86	-63	-108	-31	11	-12	-13	2	-75	-62	-96	-13	-26	-59	-96	32	-85	-30	-102	-21	-96	-66	-63	-4	-96	-12	-69	-68	-163	-74	-214	-4015	1385	-18034	1221	-26247	-6322	-32657	148	-21022	-22233	-28927	-4317	-23949	-27826	-18501	-22
0.980000	-26	43	88	-58	-108	-31	12	-16	-16	5	-74	-63	-97	-14	-10	-59	-98	32	-82	-39	-115	-21	-100	-65	-63	-1	-99	-13	-72	-68	-148	-72	-194	-3839	1305	-18239	1071	-25738	-6901	-32510	21	-20456	-22875	-28374	-1905	-23785	-26988	-18571	-78
0.980833	-27	39	86	-63	-111	-17	11	-14	-13	6	-75	-65	-120	-16	-30	-61	-107	30	-88	-34	-108	-25	-100	-68	-65	-3	-101	-14	-76	-70	-150	-75	-232	-3676	1206	-18465	954	-25310	-7476	-32292	-251	-20012	-23382	-27758	-1612	-23669	-26012	-18722	-117
0.981667	-21	33	87	-61	-111	-38	10	-17	-23	3	-77	-69	-102	-19	-33	-61	-104	29	-87	-34	-111	-25	-104	-73	-68	-6	-103	-14	-79	-74	-153	-79	-165	-3514	1079	-18669	955	-24978	-8049	-32038	-386	-19720	-23755	-27101	486	-23593	-24959	-18954	-104
0.982500	-29	37	85	-64	-116	-39	7	-17	-16	2	-78	-66	-95	-22	-27	-60	-99	29	-87	-35	-111	-24	-98	-69	-63	-1	-94	-15	-74	-69	-147	-74	-238	-3380	937	-18854	1076	-24733	-8603	-31744	-346	-19557	-23979	-26408	1456	-23540	-23860	-19251	-42
0.983333	-23	44	87	-58	-109	-31	13	-11	-16	5	-70	-62	-99	-16	-26	-50	-99	37	-81	-30	-104	-25	-97	-66	-62	0	-95	-13	-75	-68	-146	-73	-104	-3210	769	-19009	1248	-24592	-9144	-31426	-395	-19530	-24052	-25709	1483	-23515	-22775	-19626	-19
0.984167	-23	19	91	-56	-115	-33	13	-11	-14	7	-69	-60	-95	-15	-26	-58	-100	34	-84	-32	-105	-22	-98	-67	-64	0	-94	-13	-73	-57	-145	-74	-43	-3078	586	-19139	1285	-24562	-9667	-31087	-418	-19623	-23988	-25008	1745	-23510	-21744	-20064	-84
0.985000	-23	43	89	-58	-107	-31	15	-13	-16	8	-72	-63	-96	-16	-29	-59	-98	27	-86	-29	-107	-19	-96	-68	-63	-3	-97	-10	-73	-69	-147	-74	-74	-2949	381	-19242	1113	-24618	-10162	-30721	-371	-19828	-23780	-24325	1838	-23506	-20802	-20555	-122
0.985833	-26	43	90	-57	-109	-31	13	-14	6	9	-70	-63	-95	-13	-27	-58	-96	35	-85	-30	-103	-21	-100	-69	-61	0	-97	-11	-70	-78	-146	-70	3	-2829	162	-19312	957	-24756	-10633	-30335	-317	-20118	-23434	-23672	2332	-23484	-19974	-21062	-74
0.986667	-25	44	91	-57	-109	-28	16	-13	-16	11	-70	-63	-93	-16	-27	-61	-98	35	-83	-11	-104	-22	-96	-68	-59	0	-99	-11	-72	-68	-146	-73	-126	-2717	-66	-19356	965	-24971	-11073	-29920	-321	-20481	-22973	-23062	2196	-23435	-19287	-21568	208
0.987500	-24	43	88	-56	-107	-31	12	-14	-15	9	-70	-62	-94	-14	-26	-58	-99	36	-84	-31	-105	-24	-100	-69	-63	0	-97	-11	-70	-68	-144	-72	-322	-2612	-306	-19367	1135	-25235	-11486	-29488	-352	-20881	-22401	-22516	1824	-23338	-18742	-22090	475
0.988333	-25	43	90	-58	-108	-30	16	-15	-15	9	-68	-65	-93	-16	-26	-61	-100	32	-86	-32	-103	-26	-128	-68	-63	2	-97	-11	-69	-68	-144	-75	-59	-2516	-557	-19373	1223	-25524	-11862	-29034	-363	-21317	-21742	-22027	2478	-23187	-18346	-22561	423
0.989167	-23	44	88	-58	-112	-32	16	-12	-17	5	-72	-63	-96	-16	-27	-58	-99	33	-84	-30	-102	-21	-98	-67	-64	1	-93	-8	-70	-66	-144	-76	-257	-2422	-798	-19352	1255	-25823	-12204	-28566	-353	-21716	-21021	-21607	2062	-22968	-18093	-22964	340
0.990000	-24	41	88	-57	-108	-31	12	-13	-17	9	-69	-62	-95	-12	-28	-60	-98	33	-87	-31	-105	-23	-99	-69	-62	0	-96	-12	-74	-69	-148	-73	-120	-2344	-1044	-19322	1166	-26118	-12506	-28088	-341	-22110	-20233	-21259	1998	-22678	-17974	-23289	354
0.990833	-27	40	88	-46	-110	-33	12	-15	-22	4	-73	-63	-98	-15	-28	-58	-99	33	-85	-30	-101	-19	-97	-68	-64	-1	-97	-12	-70	-69	-147	-73	-150	-2268	-1279	-19282	1060	-26378	-12781	-27597	-350	-22465	-19465	-20983	2040	-22307	-17962	-23497	413
0.991667	-23	41	90	-57	-109	-32	16	-12	-14	9	-68	-61	-95	-15	-27	-56	-100	35	-85	-14	-102	-21	-100	-64	-60	5	-98	-12	-73	-69	-145	-74	-167	-2204	-1506	-19239	994	-26596	-13023	-27095	-372	-22760	-18685	-20764	1942	-21872	-18049	-23573	378
0.992500	-22	42	88	-58	-109	-32	12	-16	-17	7	-42	-61	-95	-15	-27	-60	-98	36	-85	-33	-105	-19	-101	-68	-65	1	-100	-16	-74	-69	-146	-74	-170	-2152	-1727	-19199	1042	-26751	-13235	-26598	-367	-22991	-17948	-20611	1745	-21371	-18216	-23508	227
0.993333	-27	40	84	-62	-111	-33	11	-14	-17	5	-76	-66	-97	-16	-29	-60	-100	36	-91	-35	-108	-28	-103	-73	-66	-3	-102	-14	-77	-70	-150	-77	52	-2101	-1933	-19168	914	-26856	-13410	-26105	-304	-23141	-17269	-20499	1988	-20816	-18439	-23280	153
0.994167	-15	40	85	-62	-111	-47	12	-17	-19	4	-76	-66	-97	-19	-32	-60	-98	33	-88	-33	-104	-23	-102	-73	-65	-3	-101	-18	-78	-74	-163	-76	-81	-2057	-2124	-19142	901	-26872	-13567	-25614	-313	-23209	-16670	-20415	1700	-20218	-18703	-22875	137
0.995000	-25	42	86	-63	-111	-35	11	-15	-17	5	-77	-66	-95	-16	-31	-58	-96	36	-88	-12	-111	-24	-103	-70	-63	-1	-102	-14	-77	-70	-147	-74	-216	-2030	-2298	-19132	812	-26821	-13698	-25134	-341	-23195	-16165	-20351	1358	-19595	-18989	-22301	59
0.995833	-24	42	86	-52	-108	-16	10	-19	-17	4	-75	-65	-97	-17	-31	-57	-99	34	-86	-32	-104	-23	-99	-70	-60	2	-100	-14	-74	-75	-149	-77	-303	-2006	-2452	-19132	-63	-26689	-13808	-24662	-305	-23088	-15804	-20293	1285	-18974	-19289	-21569	-9
0.996667	-24	43	88	-59	-111	-38	11	-11	-16	7	-74	-62	-95	-13	-27	-57	-95	34	-84	-33	-99	-21	-99	-76	-63	0	-100	-12	-70	-66	-147	-75	-184	-1997	-2594	-19144	-737	-26493	-13904	-24212	-294	-22905	-15563	-20235	1325	-18361	-19590	-20682	-7
0.997500	-22	40	89	-60	-108	-31	3	-13	-16	7	-72	-60	-95	-17	-28	-59	-97	35	-85	-31	-103	-18	-99	-70	-61	0	-99	-13	-73	-63	-151	-49	-152	-2001	-2721	-19171	-203	-26230	-13984	-23782	-272	-22648	-15463	-20122	1207	-17797	-19898	-19666	42
0.998333	-28	42	88	-59	-111	-36	11	-13	-18	5	-76	-64	-102	-16	-31	-62	-101	30	-87	-35	-111	-9	-102	-74	-65	-3	-101	-15	-78	-72	-148	-76	-257	-2015	-2834	-19218	184	-25913	-14058	-23378	-239	-22325	-15511	-19994	1056	-17281	-20206	-18532	179
0.999167	-28	39	80	-63	-113	-70	9	-16	-22	4	-77	-64	-100	-17	-31	-62	-103	29	-86	-33	-103	-25	-101	-70	-64	-4	-96	-16	-63	-70	-148	-77	-273	-2045	-2937	-19268	1106	-25542	-14120	-22995	-257	-21930	-15692	-19804	907	-16831	-20522	-17309	81
1.000000	-24	40	85	-60	-110	-33	10	-16	-21	3	-104	-64	-97	-15	-30	-60	-102	37	-87	-32	-104	-25	-101	-72	-66	-5	-102	-14	-76	-73	-150	-76	-203	-2086	-3031	-19332	1552	-25142	-14186	-22615	-289	-21486	-16011	-19560	622	-16471	-20849	-16035	-101
1.000833	-27	53	87	-58	-110	-35	11	-8	-19	3	-76	-63	-96	-16	-29	-59	-107	30	-88	-33	-107	-23	-100	-72	-66	-4	-102	-15	-73	-74	-149	-78	-441	-2148	-3151	-19405	1054	-24701	-14244	-22317	-265	-20985	-16454	-19250	-23	-16202	-21202	-14744	-118
1.001667	-28	40	87	-60	-111	-34	11	-15	-22	3	-75	-63	-98	-17	-31	-60	-100	34	-87	-23	-104	-25	-102	-69	-62	-6	-104	-15	-77	-73	-149	-78	-95	-2218	-3213	-19477	593	-24236	-14301	-22018	-262	-20451	-17005	-18870	566	-16030	-21573	-13469	-99
1.002500	-28	38	86	-61	-111	-34	13	-15	-18	6	-73	-62	-103	-16	-27	-59	-100	34	-86	-32	-105	-21	-100	-66	-65	-1	-98	-14	-74	-66	-149	-76	-255	-2303	-3306	-19556	-558	-23747	-14359	-21750	-333	-19877	-17632	-18422	149	-15956	-21975	-12244	-61
1.003333	-24	43	89	-56	-111	-29	15	-10	-21	6	-73	-60	-95	-10	-27	-49	-98	38	-76	-30	-103	-19	-97	-65	-64	0	-97	-13	-72	-66	-145	-74	-303	-2402	-3405	-19625	-1031	-23247	-14417	-21519	-630	-19278	-18325	-17917	89	-15974	-22415	-11106	-26
1.004167	-30	42	82	-57	-109	-31	16	-9	-15	6	-70	-60	-93	-11	-24	-57	-97	35	-83	-28	-102	-18	-96	-64	-63	0	-97	-11	-70	-65	-143	-75	-318	-2521	-3514	-19701	-590	-22739	-14483	-21321	-803	-18667	-19061	-17353	19	-16078	-22897	-10084	-55
1.005000	-23	45	92	-58	-108	-30	16	-11	-16	8	-72	-63	-95	-11	-27	-55	-96	37	-84	-28	-102	-17	-96	-64	-61	-4	-100	-13	-72	-65	-145	-73	-222	-2645	-3642	-19769	-710	-22213	-14552	-21155	-593	-18041	-19817	-16715	-88	-16249	-23410	-9214	-178
1.005833	-23	43	96	-58	-114	-29	17	-11	-36	10	-72	-61	-94	-10	-26	-59	-97	37	-83	-31	-107	-19	-97	-64	-61	-3	-98	-12	-68	-66	-146	-73	-259	-2772	-3780	-19836	-680	-21681	-14614	-21025	-511	-17403	-20564	-16083	-366	-16467	-23944	-8516	-256
1.006667	-25	42	89	-57	-110	-31	15	-14	-16	6	-69	-62	-96	-15	-28	-65	-97	35	-83	-33	-107	-21	-100	-66	-64	-3	-101	-15	-77	-74	-150	-75	-181	-2924	-3942	-19897	-766	-21132	-14684	-20929	-427	-16766	-21283	-15394	81	-16725	-24498	-8006	-297
1.007500	-30	38	86	-62	-115	-48	9	-18	-18	4	-74	-66	-96	-15	-29	-59	-102	37	-87	-33	-108	-21	-101	-65	-63	-3	-98	-12	-75	-73	-145	-64	-255	-3077	-4112	-19950	-2330	-20565	-14750	-20862	-369	-16134	-21946	-14734	157	-16988	-25040	-7694	-355
1.008333	-30	41	88	-58	-111	-27	13	-15	-21	7	-73	-61	-101	-13	-44	-59	-102	40	-84	-28	-108	-22	-98	-68	-64	-1	-98	-13	-75	-70	-148	-74	-77	-3224	-4306	-19990	-6025	-19984	-14811	-20826	-327	-15512	-22515	-14073	-60	-17240	-25572	-7590	-419
1.009167	-25	9	85	-56	-109	-66	13	-14	-17	8	-72	-60	-99	-11	-25	-58	-99	37	-83	-31	-103	-19	-99	-67	-66	0	-97	-13	-98	-67	-145	-70	-127	-3374	-4519	-20024	-6282	-19384	-14870	-20818	-253	-14912	-23049	-13407	-127	-17458	-26070	-7674	-493
1.010000	-24	41	90	-52	-108	-31	16	-11	1	9	-72	-61	-96	-15	-56	-59	-98	38	-83	-30	-102	-17	-97	-66	-62	2	-97	-10	-70	-66	-148	-70	-259	-3519	-4741	-20048	-4694	-18788	-14921	-20834	-188	-14325	-23464	-12793	-47	-17623	-26510	-7993	-569
1.010833	-21	43	91	-56	-111	-31	16	-14	-17	8	-68	-59	-95	-11	-24	-55	-97	40	-84	-27	-102	-16	-98	-67	-62	4	-99	-7	-68	-66	-138	-72	-170	-3660	-4964	-20066	-6396	-18140	-14962	-20873	-169	-13769	-23771	-12233	-40	-17721	-26877	-8482	-634
1.011667	-22	43	93	-53	-105	-28	17	-10	-14	11	-68	-57	-95	-9	-23	-58	-97	29	-81	-27	-103	-15	-98	-67	-62	2	-95	-9	-67	-64	-143	-73	-224	-3789	-5203	-20075	-6421	-17492	-14991	-20930	-147	-13239	-23972	-11739	-63	-17734	-27156	-9135	-683
1.012500	-23	44	91	-73	-108	-29	12	-14	-18	9	-69	-60	-97	-15	-25	-56	-97	36	-83	-29	-105	-17	-99	-68	-63	2	-97	-12	-70	-68	-144	-70	-212	-3904	-5443	-20083	-4543	-16837	-15002	-20996	-115	-12754	-24067	-11326	71	-17654	-27325	-9933	-715
1.013333	-27	42	88	-57	-109	-32	11	-14	-18	5	-70	-60	-97	-16	-25	-69	-104	29	-86	-31	-108	-19	-100	-70	-66	1	-99	-13	-73	-72	-147	-76	-94	-4008	-5668	-20065	-3853	-16182	-15001	-21070	-92	-12299	-24044	-11005	188	-17469	-27378	-10855	-794
1.014167	-26	39	102	-59	-109	-33	11	-18	-21	3	-73	-62	-99	-14	-26	-58	-100	34	-91	-32	-107	-19	-96	-70	-62	1	-102	-12	-72	-70	-146	-74	-372	-4089	-5874	-20068	-2962	-15534	-14972	-21130	-78	-11895	-23926	-10773	-378	-17178	-27303	-11860	-888
1.015000	-31	36	87	-59	-110	-34	11	-16	-21	5	-73	-65	-100	-16	-28	-63	-105	32	-93	-34	-107	-24	-100	-70	-68	0	-101	-17	-75	-73	-149	-80	-92	-4147	-6067	-20057	-1957	-14903	-14926	-21180	-44	-11526	-23708	-10641	147	-16790	-27099	-12928	-927
1.015833	-27	39	85	-61	-114	-36	15	-16	-25	4	-77	-66	-98	-16	-31	-60	-101	32	-88	-31	-107	-21	-101	-70	-65	1	-100	-16	-77	-74	-149	-73	-4	-4176	-6229	-20034	-1353	-14286	-14840	-21218	-18	-11201	-23402	-10607	-182	-16297	-26763	-14023	-944
1.016667	-26	40	86	-59	-111	-30	11	-13	-19	8	-72	-63	-96	-13	-27	-56	-117	34	-90	-39	-105	-21	-100	-70	-64	2	-100	-11	-72	-69	-148	-74	-112	-4184	-6353	-20013	-751	-13698	-14731	-21232	-15	-10917	-23020	-10673	-331	-15725	-26309	-15126	-1030
1.017500	-26	43	92	-57	-110	-31	16	23	-13	8	-70	-63	-94	-14	-24	-56	-96	33	-85	-32	-105	-19	-98	-67	-63	4	-98	-15	-76	-70	-147	-73	-193	-4172	-6446	-19986	6	-13151	-14587	-21209	-31	-10677	-22572	-10838	-281	-15080	-25744	-16198	-1008
1.018333	-26	41	88	-62	-110	-32	11	-13	-16	7	-70	-63	-96	-16	-29	-55	-96	33	-92	-35	-105	-24	-100	-68	-61	5	-98	-10	-73	-70	-147	-73	-166	-4134	-6500	-19963	829	-12656	-14408	-21168	-29	-10482	-22074	-11092	-299	-14386	-25082	-17233	-883
1.019167	-29	43	103	-60	-111	-32	11	-11	-17	7	-73	-64	-98	-15	-28	-56	-101	34	-86	-31	-105	-23	-100	-70	-63	5	-99	-14	-75	-90	-147	-74	-196	-4077	-6515	-19938	1127	-12220	-14198	-21041	-8	-10323	-21534	-11435	-673	-13654	-24336	-18205	-787
1.020000	-28	41	89	-61	-111	-32	11	-14	-19	-18	-70	-63	-97	-14	-28	-44	-98	32	-84	-34	-107	-26	-100	-70	-63	2	-101	-13	-72	-68	-148	-74	-25	-4000	-6498	-19915	1387	-11848	-13951	-20888	-30	-10203	-20962	-11854	-390	-12904	-23526	-19099	-724
1.020833	-13	45	90	-62	-110	-35	23	-18	-16	5	-73	-64	-99	-17	-30	-62	-99	30	-86	-35	-107	-26	-103	-73	-58	1	-102	-14	-73	-73	-151	-72	-125	-3902	-6438	-19893	1600	-11550	-13668	-20682	-44	-10118	-20368	-12338	-528	-12161	-22680	-19897	-687
1.021667	-28	40	87	-61	-113	-36	10	-16	-19	4	-72	-66	-97	-16	-30	-53	-101	29	-86	-34	-100	-28	-103	-73	-64	0	-104	-14	-73	-70	-149	-76	-73	-3793	-6348	-19877	1171	-11323	-13347	-20420	-47	-10059	-19756	-12879	-684	-11446	-21809	-20594	-585
1.022500	-29	37	88	-63	-112	-34	37	-14	-22	1	-74	-64	-98	-15	-32	-60	-101	30	-85	-32	-107	-25	-98	-70	-65	0	-100	-13	-47	-67	-150	-79	-87	-3667	-6229	-19864	1005	-11167	-12993	-20105	-40	-10030	-19140	-13459	-548	-10780	-20940	-21184	-422
1.023333	-26	43	89	-59	-110	-34	8	-14	-18	5	-73	-64	-96	-4	-34	-59	-101	38	-86	-31	-110	-25	-100	-70	-64	0	-99	-13	-75	-68	-148	-76	-87	-3539	-6090	-19864	1216	-11091	-12605	-19746	-11	-10023	-18527	-14067	-392	-10175	-20085	-21676	-268
1.024167	-26	42	86	-61	-111	-34	12	-16	-17	5	-74	-63	-97	-17	-31	-60	-100	30	-85	-30	-103	-25	-99	-68	-60	0	-99	-12	-70	-67	-149	-79	-17	-3407	-5927	-19865	971	-11088	-12182	-19339	-14	-10040	-17914	-14691	-484	-9645	-19259	-22062	-248
1.025000	-27	42	88	-60	-108	-34	12	-16	-1	6	-73	-63	-94	-15	-31	-61	-99	33	-86	-31	-104	-27	-100	-73	-64	0	-97	-10	-76	-72	-147	-75	-93	-3282	-5760	-19877	799	-11156	-11738	-18899	2	-10072	-17308	-15324	-618	-9209	-18472	-22350	-238
1.025833	-26	63	88	-58	-120	-35	15	-15	-17	7	-73	-65	-95	-15	-30	-63	-101	33	-83	-33	-102	-25	-98	-72	-61	-1	-88	-10	-73	-70	-148	-78	-63	-3159	-5593	-19900	1050	-11285	-11275	-18424	81	-10126	-16712	-15945	-504	-8869	-17746	-22551	-194
1.026667	-27	40	89	-58	-110	-35	12	-15	-18	6	-72	-64	-97	-16	-29	-61	-72	36	-83	-16	-105	-25	-99	-72	-64	-5	-97	-12	-70	-69	-150	-75	68	-3044	-5426	-19937	1292	-11472	-10781	-17934	81	-10194	-16127	-16547	-40	-8635	-17080	-22660	-196
1.027500	-15	45	88	-60	-109	-35	17	4	-19	5	-70	-63	-96	-16	-28	-62	-98	33	-87	-31	-102	-26	-103	-70	-62	-6	-98	-12	-70	-72	-149	-81	-137	-2942	-5268	-19987	1521	-11706	-10272	-17435	35	-10267	-15551	-17116	-531	-8503	-16479	-22694	-263
1.028333	-28	42	87	-61	-108	-34	13	-17	-16	4	-72	-61	-82	-16	-29	-59	-98	34	-87	-30	-103	-26	-101	-70	-64	-5	-99	-12	-69	-72	-149	-74	-67	-2851	-5125	-20047	1709	-11984	-9749	-16936	24	-10357	-14989	-17641	-269	-8474	-15935	-22656	-319
1.029167	-28	54	88	-58	-109	-34	13	-14	-15	5	-70	-63	-94	-15	-29	-59	-99	30	-86	-30	-102	-25	-100	-65	-63	0	-94	-13	-69	-69	-145	-74	179	-2783	-4999	-20126	1459	-12279	-9221	-16458	17	-10453	-14438	-18120	-339	-8545	-15449	-22555	-280
1.030000	-23	43	87	-57	-105	-32	16	-12	-18	4	-73	-60	-109	-14	-30	-58	-98	35	-84	-30	-102	-24	-97	-68	-62	-4	-98	-11	-69	-65	-144	-72	73	-2726	-4891	-20218	1301	-12602	-8685	-16014	20	-10564	-13896	-18545	-521	-8708	-15016	-22403	-190
1.030833	-24	40	89	-56	-105	-32	15	-13	-16	7	-74	-62	-94	-16	-27	-58	-100	34	-87	-31	-103	-22	-99	-68	-60	-4	-96	-11	-68	-66	-142	-73	-5	-2692	-4812	-20328	1508	-12931	-8150	-15614	21	-10684	-13366	-18907	-365	-8949	-14634	-22201	-152
1.031667	-26	44	91	-58	-110	-35	15	-13	-17	6	-74	-63	-98	-15	-26	-47	-90	32	-85	-32	-104	-25	-100	-67	-64	-4	-99	-15	-74	-70	-147	-75	40	-2674	-4751	-20452	1644	-13264	-7611	-15270	37	-10813	-12848	-19210	-234	-9264	-14288	-21948	-159
1.032500	-28	39	90	-68	-113	-40	10	-16	-19	5	-74	-66	-97	-18	-30	-60	-99	28	-86	-34	-103	-26	-101	-70	-62	-4	-99	-16	-75	-69	-145	-72	-1	-2670	-4720	-20588	1653	-13586	-7077	-14991	51	-10948	-12338	-19443	-476	-9634	-13964	-21681	-154
1.033333	-27	39	87	-60	-116	-38	11	-16	-19	2	-74	-72	-97	-15	-29	-56	-100	30	-90	-35	-105	-28	-103	-73	-65	-6	-103	-18	-76	-73	-149	-77	116	-2684	-4717	-20742	1787	-13895	-6552	-14790	11	-11094	-11842	-19615	-263	-10051	-13655	-21375	-82
1.034167	-28	40	88	-60	-112	-36	12	-15	-19	4	-73	-66	-96	-17	-29	-60	-100	30	-86	-34	-108	-26	-104	-72	-64	-6	-102	-11	-75	-73	-149	-74	146	-2700	-4718	-20905	1842	-14181	-6029	-14668	-5	-11241	-11355	-19726	-74	-10499	-13343	-21037	92
1.035000	-27	37	88	-61	-111	-38	12	-15	-21	3	-75	-66	-98	-19	-31	-59	-99	38	-88	-32	-104	-26	-102	-70	-64	-5	-102	-17	-75	-73	-148	-75	170	-2729	-4749	-21085	1881	-14427	-5515	-14639	-9	-11397	-10881	-19781	-320	-10972	-13028	-20675	209
1.035833	-27	47	90	-60	-109	-36	13	-16	-16	5	-72	-64	-96	-15	-28	-59	-100	33	-87	-34	-105	-24	-101	-69	-68	-4	-99	-4	-70	-72	-155	-76	167	-2757	-4796	-21265	2016	-14649	-5017	-14691	11	-11559	-10418	-19780	-504	-11451	-12700	-20290	309
1.036667	-24	44	90	-58	-110	-36	16	-15	-18	5	-70	-63	-110	-19	-27	-70	-87	33	-85	-33	-103	-21	-100	-68	-62	-3	-97	-16	-73	-69	-147	-73	82	-2789	-4862	-21458	2497	-14825	-4520	-14844	41	-11727	-9970	-19739	-461	-11931	-12354	-19893	335
1.037500	-23	38	89	-57	-101	-35	13	-11	-17	5	-68	-63	-94	-15	-26	-55	-98	35	-84	-35	-103	-23	-98	-69	-61	4	-97	-12	-73	-65	-148	-79	118	-2816	-4933	-21664	2658	-14976	-4044	-15070	67	-11899	-9534	-19667	-426	-12402	-11981	-19484	253
1.038333	-23	44	91	-57	-109	-34	15	-10	-17	8	-69	-53	-96	-13	-30	-55	-97	36	-84	-32	-103	-19	-99	-67	-62	0	-96	-11	-72	-68	-145	-75	-8	-2837	-5017	-21881	2274	-15086	-3571	-15384	38	-12077	-9117	-19564	-353	-12853	-11588	-19065	254
1.039167	-22	44	89	-47	-110	-33	15	-12	-17	6	-70	-63	-95	-14	-29	-56	-101	29	-84	-34	-101	-19	-100	-49	-63	-5	-98	-13	-72	-67	-145	-74	-46	-2849	-5097	-22094	2071	-15167	-3126	-15780	36	-12245	-8713	-19439	-231	-13280	-11166	-18637	237
1.040000	-27	43	90	-58	-110	-34	11	-10	-16	4	-73	-41	-100	-16	-33	-60	-101	32	-85	-38	-103	-24	-101	-70	-67	-5	-100	-15	-77	-70	-148	-78	-11	-2832	-5186	-22321	1854	-15216	-2696	-16231	29	-12422	-8325	-19312	-90	-13681	-10729	-18210	228
1.040833	-28	28	85	-63	-117	-38	10	-22	-23	2	-75	-67	-99	-18	-33	-61	-102	33	-85	-36	-108	-24	-102	-70	-66	-6	-102	-12	-75	-69	-148	-79	-277	-2833	-5268	-22550	1562	-15247	-2278	-16739	66	-12594	-7945	-19178	-455	-14041	-10267	-17775	230
1.041667	-28	40	88	-61	-112	-36	13	-15	-19	5	-73	-64	-103	-18	-15	-59	-102	34	-94	-36	-109	-22	-101	-70	-65	0	-102	-17	-75	-70	-149	-76	-322	-2800	-5341	-22779	1565	-15252	-1876	-17287	70	-12760	-7583	-19049	-315	-14361	-9796	-17352	244
1.042500	-27	42	89	-60	-111	-35	15	-16	-14	4	-73	-61	-96	-15	-30	-57	-96	33	-83	-34	-105	-21	-98	-68	-65	1	-102	-13	-69	-67	-146	-75	115	-2742	-5403	-23016	1354	-15244	-1490	-17862	56	-12921	-7222	-18921	-26	-14639	-9320	-16929	253
1.043333	-22	42	90	-57	-104	-30	18	-14	-17	7	-75	-61	-96	-11	-26	-59	-98	34	-81	-31	-102	-17	-99	-64	-63	2	-96	-9	-69	-66	-146	-72	68	-2673	-5452	-23252	1195	-15229	-1134	-18457	72	-13071	-6870	-18812	-413	-14874	-8847	-16517	240
1.044167	-24	44	91	-55	-110	-29	16	-14	-18	6	-69	-60	-96	-12	-28	-56	-99	39	-80	-31	-112	-17	-105	-66	-64	-11	-99	-9	-73	-65	-146	-69	82	-2582	-5488	-23502	1153	-15212	-780	-19053	61	-13221	-6528	-18725	-369	-15067	-8382	-16122	231
1.045000	-26	43	89	-57	-111	-31	17	-12	-18	7	-70	-62	-98	-13	-31	-55	-100	37	-83	-30	-104	-21	-97	-65	-64	1	-100	-10	-72	-65	-145	-72	-17	-2476	-5508	-23758	1050	-15195	-454	-19635	74	-13354	-6187	-18649	-293	-15216	-7929	-15735	200
1.045833	-27	45	91	-50	-112	-33	17	-11	-17	5	-70	-62	-97	-12	-27	-57	-98	38	-80	-30	-104	-19	-98	-51	-51	0	-98	-11	-73	-18	-143	-70	-17	-2350	-5504	-24008	995	-15181	-154	-20195	62	-13484	-5843	-18593	-526	-15319	-7505	-15374	140
1.046667	-24	44	91	-58	-108	-31	17	-13	-16	4	-69	-61	-98	-14	-28	-69	-97	36	-81	-34	-100	-19	-97	-66	-59	1	-98	-11	-69	-65	-146	-72	-23	-2208	-5486	-24265	1036	-15171	125	-20721	41	-13601	-5500	-18543	-429	-15384	-7114	-15041	35
1.047500	-24	41	90	-58	-121	-33	13	-13	-18	3	-70	-62	-94	-13	-29	-59	-100	35	-82	-33	-104	-24	-99	-69	-66	0	-100	-15	-72	-74	-148	-74	-124	-2051	-5440	-24535	846	-15169	384	-21202	20	-13704	-5154	-18506	46	-15407	-6759	-14731	-7
1.048333	-27	40	87	-62	-110	-33	13	-14	-21	4	-68	-63	-101	-16	-16	-58	-104	35	-87	-36	-108	-25	-99	-70	-66	-3	-99	-14	-74	-70	-149	-76	-199	-1878	-5375	-24807	732	-15171	619	-21629	36	-13794	-4807	-18468	-205	-15388	-6448	-14456	-13
1.049167	-27	41	88	-60	-112	-36	11	-15	-22	1	-72	-65	-99	-16	-30	-61	-103	35	-86	-32	-100	-23	-98	-67	-61	0	-102	-13	-75	-67	-148	-74	-154	-1698	-5286	-25071	734	-15172	831	-21989	37	-13864	-4451	-18439	-360	-15332	-6176	-14203	-39
1.050000	-26	41	89	-58	-109	-50	13	-12	-15	6	-70	-60	-95	-15	-30	-58	-95	36	-83	-32	-104	-28	-98	-66	-61	2	-98	-10	-74	-68	-147	-68	-205	-1498	-5176	-25358	738	-15175	1020	-22282	32	-13920	-4097	-18370	-212	-15236	-5947	-13992	-91
1.050833	-24	47	91	-58	-107	-31	18	-12	-12	6	-73	-60	-94	-13	-28	-56	-97	39	-84	-29	-103	-22	-95	-65	-62	0	-93	-11	-70	-69	-148	-69	-351	-1293	-5046	-25613	785	-15170	1189	-22508	47	-13955	-3743	-18296	24	-15113	-5766	-13815	-119
1.051667	-22	44	92	-58	-109	-31	15	-10	-14	7	-68	-52	-92	-12	-26	-57	-97	51	-83	-30	-101	-24	-100	-65	-59	1	-98	-9	-68	-69	-145	-72	-586	-1080	-4899	-25878	1054	-15155	1326	-22659	30	-13970	-3397	-18204	-7	-14956	-5639	-13672	-91
1.052500	-21	44	91	-53	-110	-32	10	-11	-17	6	-70	-63	-98	-16	-28	-57	-97	36	-84	-30	-105	-25	-98	-68	-62	0	-99	-13	-74	-68	-148	-72	-480	-857	-4736	-26148	971	-15116	1444	-22738	-30	-13958	-3070	-18076	-206	-14774	-5542	-13574	-10
1.053333	-27	40	86	-60	-112	-33	9	-14	-33	3	-74	-66	-98	-14	-27	-59	-99	32	-88	-32	-109	-26	-102	-73	-65	-3	-101	-13	-76	-70	-148	-75	-292	-629	-4555	-26411	715	-15089	1532	-22746	-33	-13916	-2754	-17921	-12	-14563	-5492	-13509	10
1.054167	-26	43	87	-60	-109	-34	11	-14	-19	4	-73	-63	-98	-17	-30	-61	-99	34	-95	-31	-107	-34	-119	-68	-63	-1	-100	-13	-72	-69	-151	-75	-309	-386	-4370	-26665	566	-14964	1613	-22678	15	-13841	-2461	-17726	-93	-14317	-5474	-13484	-103
1.055000	-29	40	88	-59	-111	-36	-12	-18	-15	7	-72	-64	-98	-12	-28	-61	-97	33	-86	-30	-103	-25	-102	-70	-65	-3	-99	-14	-70	-70	-148	-75	-437	-136	-4172	-26907	470	-14830	1666	-22545	-9	-13729	-2201	-17490	-265	-14054	-5490	-13490	-149
1.055833	-24	32	87	-60	-110	-36	12	-13	-17	5	-74	-64	-98	-16	-30	-61	-102	34	-85	-33	-102	-26	-92	-68	-61	0	-100	-11	-72	-66	-145	-73	-161	122	-3967	-27141	254	-14649	1705	-22346	-46	-13579	-1981	-17220	92	-13771	-5533	-13534	-163
1.056667	-26	43	88	-60	-109	-34	10	-13	-19	5	-72	-65	-95	-14	-10	-59	-97	34	-90	-32	-107	-25	-101	-70	-65	-5	-101	-15	-76	-70	-146	-73	-456	382	-3765	-27363	172	-14426	1687	-22088	-44	-13387	-1813	-16917	-435	-13465	-5595	-13614	-162
1.057500	-29	69	86	-63	-111	-36	9	-14	-23	2	-75	-65	-96	-16	-30	-60	-102	29	-87	-31	-104	-24	-100	-68	-64	-1	-99	-13	-72	-61	-146	-74	-280	647	-3557	-27566	69	-14155	1731	-21784	-52	-13150	-1688	-16579	-235	-13142	-5672	-13707	-176
1.058333	-24	41	85	-59	-107	-35	12	-15	-17	-29	-75	-62	-94	-26	-30	-58	-99	35	-87	-32	-103	-24	-100	-70	-67	-3	-102	-12	-70	-72	-146	-75	-183	920	-3335	-27753	-61	-13834	1721	-21434	-93	-12874	-1624	-16217	-337	-12806	-5757	-13848	-141
1.059167	-27	39	86	-62	-112	-32	12	-13	-18	6	-74	-65	-96	-15	-28	-58	-102	32	-68	-32	-102	-22	-98	-68	-65	0	-102	-11	-69	-70	-147	-76	-233	1187	-3157	-27921	-143	-13463	1703	-21040	-118	-12551	-1609	-15832	-550	-12456	-5839	-14006	-93
1.060000	-25	43	86	-79	-107	-35	11	-15	-17	4	-75	-65	-93	-15	-30	-60	-100	33	-88	-32	-105	-24	-100	-70	-65	-5	-102	-13	-75	-69	-147	-55	-117	1457	-2960	-28063	-159	-13050	1675	-20617	-118	-12189	-1651	-15443	-561	-12092	-5919	-14179	-113
1.060833	-29	38	84	-61	-111	-36	10	-17	-21	4	-76	-67	-100	-17	-31	-63	-102	29	-91	-35	-110	-24	-93	-67	-67	-4	-102	-15	-77	-72	-148	-76	-33	1712	-2778	-28186	-247	-12600	1640	-20164	-114	-11784	-1741	-15043	-141	-11726	-5985	-14365	-141
1.061667	-28	39	85	-62	-109	-39	11	-17	-21	3	-78	-68	-100	-15	-30	-62	-99	32	-88	-34	-107	-24	-102	-69	-65	-5	-104	-17	-72	-72	-149	-77	-98	1963	-2596	-28275	-351	-12109	1605	-19672	-126	-11346	-1884	-14653	-323	-11352	-6032	-14555	-142
1.062500	-25	39	84	-62	-109	-29	13	-17	-17	3	-76	-65	-97	-16	-32	-59	-100	33	-88	-34	-102	-22	-100	-72	-66	-3	-100	-8	-72	-73	-147	-74	90	2202	-2422	-28338	-518	-11587	1567	-19191	-174	-10876	-2055	-14267	-604	-10983	-6055	-14740	-121
1.063333	-25	44	88	-56	-110	-32	3	-11	-15	6	-74	-62	-94	-13	-28	-58	-98	36	-84	-33	-103	-18	-97	-68	-61	1	-100	-12	-72	-67	-146	-72	-53	2418	-2253	-28367	-624	-11073	1527	-18687	-167	-10386	-2262	-13907	-471	-10618	-6051	-14933	-141
1.064167	-26	41	88	-60	-111	-32	15	-13	-18	7	-70	-63	-95	-14	-28	-59	-99	37	-82	-25	-105	-21	-98	-69	-55	0	-98	-11	-74	-69	-149	-70	-127	2618	-2095	-28375	-541	-10512	1493	-18186	-164	-9877	-2496	-13573	-321	-10262	-6020	-15121	-155
1.065000	-27	42	87	-57	-108	-38	15	-13	-17	-6	-73	-65	-94	-17	-33	-63	-101	33	-85	-34	-108	-24	-101	-69	-65	-3	-101	-17	-76	-75	-150	-72	53	2789	-1945	-28331	-623	-9966	1460	-17686	-200	-9362	-2736	-13274	-567	-9917	-5963	-15290	-151
1.065833	-26	49	81	-62	-114	-36	10	-17	-22	3	-76	-62	-98	-16	-32	-60	-99	32	-84	-32	-109	-21	-101	-69	-45	-5	-100	-12	-72	-70	-148	-76	45	2934	-1795	-28292	-762	-9432	1434	-17196	-196	-8840	-2970	-13008	-576	-9585	-5870	-15440	-134
1.066667	-25	43	86	-57	-111	-30	12	-17	-18	7	-73	-70	-99	-17	-40	-60	-100	36	-83	-31	-103	-22	-99	-68	-63	0	-101	-13	-75	-70	-149	-75	119	3051	-1653	-28207	-701	-8904	1417	-16713	-176	-8323	-3195	-12789	-357	-9277	-5749	-15577	-148
1.067500	-15	43	89	-60	-112	-32	11	-14	-17	8	-72	-65	-95	-16	-27	-56	-100	35	-83	-31	-105	-30	-99	-68	-57	-1	-101	-13	-75	-74	-147	-76	288	3133	-1516	-28096	-841	-8405	1405	-16254	-170	-7820	-3397	-12607	-447	-8988	-5599	-15685	-151
1.068333	-23	41	89	-58	-108	-33	12	-12	-17	6	-70	-40	-96	-18	-30	-59	-98	35	-83	-31	-104	-24	-99	-68	-60	-1	-99	-13	-74	-72	-149	-77	-40	3192	-1396	-27958	-858	-7935	1404	-15817	-189	-7332	-3566	-12470	-822	-8734	-5431	-15771	-138
1.069167	-25	43	90	-56	-112	-33	13	-15	-14	7	-70	-62	-95	-13	-27	-57	-103	37	-81	-8	-104	-21	-95	-70	-65	-1	-99	-13	-70	-67	-148	-74	198	3220	-1241	-27795	-821	-7503	1408	-15407	-177	-6868	-3697	-12372	-72	-8519	-5235	-15827	-138
1.070000	-26	43	111	-56	-134	-32	16	-14	-30	7	-70	-61	-95	-13	-28	-55	-98	33	-80	-28	-102	-19	-96	-66	-63	1	-97	-10	-70	-67	-150	-73	95	3214	-1103	-27620	-883	-7092	1418	-15035	-189	-6425	-3783	-12319	-453	-8296	-5034	-15861	-121
1.070833	-24	42	90	-53	-108	-29	15	-13	-19	7	-69	-62	-94	-13	-28	-55	-99	38	-82	-28	-104	-17	-96	-69	-69	-8	-99	-8	-73	-67	-147	-72	314	3193	-963	-27426	-834	-6755	1437	-14692	-208	-6015	-3820	-12303	-385	-8119	-4814	-15869	-87
1.071667	-22	42	90	-53	-104	-29	18	-10	-14	12	-68	-64	-93	-11	-24	-61	-100	34	-81	-27	-103	-18	-96	-64	-59	3	-94	-10	-68	-66	-146	-69	452	3139	-826	-27222	-913	-6469	1453	-14387	-204	-5631	-3808	-12320	-181	-7973	-4596	-15850	-70
1.072500	-23	44	89	-56	-105	-30	16	-15	-17	8	-73	-62	-95	-12	-27	-58	-96	37	-82	-28	-102	-21	-97	-63	-60	0	-98	-14	-75	-69	-148	-73	327	3062	-684	-27009	-905	-6178	1470	-14125	-190	-5289	-3753	-12366	-134	-7858	-4381	-15809	-64
1.073333	-29	40	85	-59	-112	-34	11	-13	-17	4	-77	-68	-97	-14	-29	-61	-102	32	-87	-35	-107	-25	-100	-73	-65	-1	-102	-17	-77	-73	-156	-80	200	2961	-517	-26795	-678	-5956	1485	-13910	-183	-4982	-3653	-12440	-409	-7765	-4181	-15752	-75
1.074167	-29	37	85	-62	-115	-38	10	-18	-26	2	-74	-70	-103	-15	-32	-60	-108	35	-87	-34	-103	-23	-99	-70	-66	0	-103	-15	-74	-69	-148	-75	278	2843	-376	-26568	-712	-5765	1503	-13728	-137	-4702	-3517	-12527	78	-7685	-3985	-15672	-77
1.075000	-25	39	87	-61	-114	-45	13	-16	-21	-12	-69	-64	-98	-18	-30	-62	-102	36	-87	-33	-107	-23	-99	-70	-63	0	-99	-12	-73	-70	-156	-75	182	2706	-205	-26354	-725	-5619	1515	-13594	-144	-4455	-3334	-12629	109	-7625	-3811	-15576	-60
1.075833	-25	42	87	-59	-111	-34	13	-13	-18	7	-70	-63	-98	-14	-29	-59	-95	37	-84	-32	-105	-27	-98	-70	-61	3	-98	-16	-74	-73	-150	-73	225	2554	-29	-26141	-607	-5494	1511	-13501	-163	-4238	-3139	-12745	-144	-7580	-3659	-15466	-42
1.076667	-26	44	89	-60	-109	-34	13	-12	-11	9	-72	-60	-92	-13	-28	-58	-97	36	-84	-30	-103	-22	-99	-68	-62	1	-96	-11	-72	-68	-147	-74	219	2379	165	-25930	-592	-5421	1493	-13457	-119	-4054	-2925	-12870	-126	-7539	-3531	-15353	-62
1.077500	-24	49	89	-56	-108	-31	12	-10	-15	8	-69	-63	-98	-15	-29	-55	-96	37	-84	-30	-104	-22	-97	-67	-61	3	-97	-12	-76	-69	-146	-75	159	2187	357	-25733	-527	-5344	1470	-13446	-108	-3902	-2713	-12998	23	-7508	-3434	-15206	-68
1.078333	-23	44	89	-56	-107	-34	15	-11	-14	4	-68	-62	-95	-13	-28	-57	-100	40	-85	-31	-107	-22	-99	-72	-64	1	-97	-11	-73	-68	-145	-75	154	1978	568	-25540	-496	-5304	1427	-13479	-96	-3772	-2503	-13129	-50	-7472	-3363	-15113	-28
1.079167	-23	43	88	-58	-107	-32	13	-13	-19	7	-72	-61	-96	-16	-29	-58	-98	41	-107	-28	-105	-22	-97	-69	-60	2	-97	-11	-72	-67	-149	-75	230	1744	790	-25360	-483	-5285	1374	-13548	-94	-3669	-2311	-13263	-87	-7435	-3319	-14991	12
1.080000	-25	43	87	-58	-105	-32	15	-12	-14	7	-73	-64	-93	-14	-28	-58	-97	38	-83	-33	-105	-22	-99	-70	-65	0	-99	-9	-50	-68	-147	-73	247	1487	1019	-25191	-523	-5285	1303	-13657	-66	-3595	-2146	-13398	126	-7386	-3307	-14873	3
1.080833	-27	41	86	-60	-112	-36	15	-16	-16	4	-74	-65	-98	-18	-30	-61	-100	34	-86	-33	-105	-28	-102	-70	-64	-1	-101	-12	-74	-69	-151	-77	270	1210	1256	-25031	-869	-5299	1224	-13800	-51	-3539	-2010	-13532	174	-7330	-3321	-14756	-13
1.081667	-24	39	84	-60	-111	-35	11	-21	-41	-1	-74	-67	-108	-18	-33	-52	-103	30	-91	-36	-107	-26	-103	-75	-67	-7	-105	-15	-77	-72	-149	-78	-55	908	1498	-24879	-1040	-5326	1131	-13978	-43	-3512	-1921	-13668	-341	-7258	-3359	-14648	-11
1.082500	-29	41	81	-62	-114	-35	9	-18	-24	2	-75	-65	-101	-17	-31	-62	-105	33	-88	-34	-105	-23	-92	-73	-65	0	-98	-11	-72	-67	-148	-75	183	586	1749	-24727	-619	-5361	1034	-14178	-46	-3495	-1865	-13797	268	-7169	-3410	-14535	-6
1.083333	-30	42	88	-57	-81	-31	13	-15	-31	4	-73	-62	-98	-14	-28	-57	-96	36	-85	-31	-103	-23	-98	-69	-63	0	-98	-10	-72	-69	-142	-73	178	256	2001	-24581	-79	-5410	930	-14409	-67	-3507	-1862	-13931	-72	-7060	-3487	-14432	1
1.084167	-25	46	89	-58	-109	-32	19	-12	-13	8	-68	-62	-91	-12	-26	-55	-97	36	-87	-32	-87	-21	-97	-66	-62	0	-98	-11	-70	-66	-145	-74	132	-141	2240	-24446	2054	-5475	819	-14668	-44	-3539	-1911	-14061	-78	-6931	-3584	-14341	23
1.085000	-23	45	87	-58	-99	-28	17	-13	-14	13	-70	-64	-94	-13	-27	-56	-96	38	-85	-33	-100	-18	-96	-66	-63	0	-97	-11	-69	-58	-145	-74	316	-542	2478	-24316	5599	-5556	709	-14941	-43	-3593	-2004	-14199	19	-6811	-3689	-14249	30
1.085833	-22	42	88	-56	-109	-32	13	-12	-17	7	-72	-61	-97	-15	-27	-56	-99	37	-86	-35	-110	-23	-92	-69	-61	0	-97	-9	-73	-67	-146	-74	442	-964	2705	-24179	5117	-5642	601	-15232	-80	-3666	-2147	-14333	62	-6665	-3805	-14167	7
1.086667	-28	43	88	-55	-109	-32	13	-15	-18	7	-72	-70	-115	-15	-24	-58	-101	36	-84	-32	-104	-22	-97	-67	-63	-3	-98	-11	-79	-70	-147	-73	207	-1397	2919	-24046	3354	-5751	489	-15540	-91	-3759	-2331	-14467	-107	-6525	-3931	-14087	-1
1.087500	-26	40	88	-60	-109	-34	15	-15	-18	6	-72	-65	-97	-12	-27	-56	-96	37	-86	-41	-100	-23	-100	-67	-62	3	-99	-9	-72	-67	-147	-74	199	-1870	3121	-23920	3181	-5874	384	-15855	-97	-3869	-2553	-14609	164	-6369	-4059	-14016	2
1.088333	-24	43	88	-55	-109	-33	19	-15	-14	9	-68	-65	-97	-13	-29	-56	-98	37	-85	-30	-101	-22	-100	-67	-61	0	-97	-12	-72	-70	-145	-72	202	-2344	3305	-23808	2213	-6012	286	-16171	-112	-3995	-2803	-14748	110	-6219	-4197	-13945	19
1.089167	-22	42	88	-57	-110	-32	13	-15	-16	7	-69	-63	-93	-12	-27	-75	-96	38	-83	-13	-103	-24	-99	-66	-62	0	-96	-9	-74	-67	-146	-74	262	-2834	3479	-23667	1584	-6174	184	-16482	-152	-4135	-3078	-14885	18	-6070	-4332	-13878	-3
1.090000	-23	40	92	-56	-112	-32	23	-16	-21	6	-70	-65	-97	-13	-27	-59	-100	35	-83	-31	-104	-22	-99	-69	-64	0	-99	-16	-75	-68	-150	-77	218	-3329	3630	-23557	1122	-6349	84	-16792	-184	-4294	-3372	-15022	-102	-5932	-4476	-13821	-47
1.090833	-25	40	89	-58	-111	-36	11	-17	-22	5	-73	-65	-99	-14	-26	-58	-99	38	-84	-32	-90	-18	-100	-67	-61	0	-98	-12	-72	-65	-146	-73	50	-3817	3770	-23433	477	-6537	-5	-17087	-183	-4459	-3677	-15150	-139	-5795	-4619	-13760	-42
1.091667	-23	45	89	-55	-108	-46	15	-13	-16	7	-70	-59	-97	-10	-26	-58	-107	37	-82	-29	-102	-17	-96	-66	-61	0	-97	-11	-69	-66	-145	-75	34	-4309	3897	-23319	132	-6743	-99	-17365	-198	-4635	-3979	-15275	-122	-5684	-4768	-13714	-55
1.092500	-24	41	91	-55	-108	-31	11	-16	-19	7	-68	-63	-95	-12	-26	-58	-100	36	-82	-30	-103	-23	-99	-78	-63	0	-97	-12	-74	-69	-147	-75	10	-4792	4008	-23228	-201	-6962	-194	-17626	-196	-4817	-4279	-15397	-124	-5589	-4926	-13666	-41
1.093333	-27	39	89	-56	-111	-34	11	-18	-21	4	-73	-65	-98	-15	-29	-61	-101	32	-90	-32	-104	-22	-101	-68	-65	-3	-101	-12	-69	-70	-152	-78	-40	-5258	4115	-23141	-556	-7193	-293	-17865	-204	-5005	-4569	-15497	-55	-5520	-5091	-13635	-12
1.094167	-26	38	87	-60	-112	-33	15	-16	-19	4	-72	-63	-99	-11	-27	-59	-76	35	-88	-32	-108	-3	-103	-67	-67	-5	-102	-13	-73	-70	-151	-75	7	-5718	4215	-23070	-868	-7425	-388	-18083	-222	-5195	-4843	-15571	158	-5467	-5262	-13604	10
1.095000	-30	39	88	-55	-111	-35	13	-14	-19	9	-72	-62	-100	-14	-27	-59	-102	34	-87	-31	-104	-19	-99	-67	-67	-3	-100	-13	-74	-69	-146	-75	-247	-6154	4317	-23022	-1086	-7657	-487	-18264	-197	-5377	-5098	-15652	-480	-5438	-5447	-13583	33
1.095833	-27	41	89	-58	-110	-31	12	-15	-19	4	-73	-64	-96	-12	-27	-59	-97	36	-96	-32	-104	-23	-105	-67	-65	-3	-101	-13	-74	-68	-148	-74	-145	-6564	4425	-22962	-1090	-7889	-587	-18422	-169	-5561	-5331	-15697	-215	-5436	-5642	-13569	40
1.096667	-26	41	88	-56	-127	-31	13	-11	-17	6	-73	-69	-94	-12	-26	-56	-100	37	-86	-32	-103	-19	-98	-65	-63	0	-98	-10	-76	-67	-147	-68	-38	-6950	4533	-22944	-1271	-8114	-688	-18554	-188	-5743	-5540	-15720	-139	-5456	-5852	-13568	41
1.097500	-25	41	90	-58	-109	-31	15	-9	-17	6	-73	-62	-97	-10	-25	-56	-100	37	-87	-30	-103	-21	-92	-66	-57	-1	-100	-11	-74	-66	-146	-70	-213	-7314	4651	-22931	-1361	-8328	-792	-18667	-177	-5917	-5724	-15718	-405	-5501	-6077	-13576	44
1.098333	-27	40	87	-58	-109	-18	9	-5	-23	7	-72	-60	-100	-13	-28	-59	-102	34	-88	-32	-108	-22	-99	-70	-66	-4	-100	-14	-73	-73	-150	-86	-148	-7654	4777	-22942	-1529	-8533	-896	-18755	-161	-6088	-5883	-15692	-277	-5571	-6318	-13597	35
1.099167	-29	40	85	-60	-113	-35	11	-14	-22	4	-78	-67	-99	-13	-28	-53	-100	32	-87	-32	-105	-22	-99	-67	-65	-3	-102	-16	-75	-72	-148	-75	-116	-7963	4915	-22969	-1560	-8714	-1000	-18819	-179	-6244	-6019	-15642	-77	-5655	-6566	-13617	43
1.100000	-29	39	90	-86	-111	-33	13	-13	-18	4	-74	-67	-98	-14	-28	-59	-100	34	-87	-35	-109	-25	-99	-67	-66	-1	-104	-14	-74	-67	-146	-75	-276	-8248	5060	-23016	-1464	-8881	-1090	-18869	-181	-6391	-6129	-15559	-394	-5760	-6827	-13650	26
1.100833	-25	42	88	-57	-109	-32	15	-11	-16	3	-75	-64	-98	-15	-30	-59	-102	32	-86	-32	-105	-25	-100	-67	-65	-3	-101	-15	-76	-70	-148	-78	-174	-8503	5225	-23083	-1551	-9025	-1176	-18902	-177	-6527	-6215	-15458	-270	-5895	-7096	-13685	41
1.101667	-26	39	85	-62	-115	-38	30	-11	-19	3	-75	-65	-100	-46	-30	-61	-100	32	-86	-36	-110	-24	-102	-68	-68	-6	-102	-18	-74	-69	-149	-77	-103	-8737	5389	-23165	-1767	-9162	-1251	-18925	-191	-6646	-6286	-15327	-93	-6010	-7364	-13721	60
1.102500	-19	39	84	-58	-110	-35	13	-13	-21	3	-75	-63	-100	-16	-30	-59	-103	32	-83	-53	-111	-23	-101	-67	-64	-3	-100	-16	-73	-68	-147	-77	-195	-8939	5562	-23252	-1721	-9250	-1315	-18938	-187	-6727	-6332	-15181	-249	-6153	-7629	-13753	58
1.103333	-25	45	89	-55	-110	-35	12	-24	-16	6	-72	-60	-95	-13	-26	-58	-98	34	-81	-30	-104	-22	-100	-67	-60	1	-97	-9	-70	-68	-128	-74	-231	-9123	5738	-23358	-1685	-9335	-1366	-18946	-158	-6843	-6363	-15020	-422	-6297	-7893	-13784	81
1.104167	-21	45	90	-58	-104	-33	16	-11	-13	6	-70	-64	-96	-13	-28	-59	-97	16	-84	-30	-102	-22	-97	-66	-61	-3	-99	-10	-69	-67	-146	-74	-263	-9283	5908	-23472	-1679	-9401	-1399	-18958	-186	-6920	-6381	-14846	-370	-6453	-8151	-13814	82
1.105000	-26	45	89	-58	-108	-33	17	-9	-16	7	-73	-59	-94	-13	-28	-58	-98	35	-82	-30	-102	-21	-98	-66	-62	-1	-97	-1	-69	-80	-144	-73	-148	-9420	6083	-23593	-1873	-9453	-1425	-18950	-184	-6987	-6388	-14664	-191	-6608	-8389	-13835	73
1.105833	-25	43	88	-59	-109	-32	13	-11	-17	6	-76	-61	-95	-15	-30	-60	-99	30	-83	-30	-107	-23	-97	-64	-60	-4	-99	-12	-69	-67	-145	-72	-248	-9536	6216	-23723	-1951	-9494	-1431	-18946	-169	-7034	-6387	-14497	-182	-6766	-8612	-13851	89
1.106667	-25	41	86	-58	-109	-33	15	-16	-22	0	-77	-63	-97	-17	-30	-61	-104	33	-84	-33	-107	-23	-102	-73	-67	-6	-101	-15	-82	-70	-147	-77	-358	-9624	6346	-23852	-1749	-9525	-1434	-18945	-163	-7074	-6381	-14297	-294	-6925	-8816	-13857	111
1.107500	-29	38	81	-63	-114	-38	10	-18	-23	1	-76	-65	-100	-21	-32	-63	-97	28	-87	-44	-105	-23	-99	-70	-65	-5	-100	-16	-72	-69	-148	-76	-315	-9683	6450	-23980	-1705	-9546	-1414	-18936	-136	-7095	-6357	-14118	-180	-7073	-8988	-13853	115
1.108333	-26	41	88	-62	-113	-34	25	-14	-19	2	-74	-64	-96	-15	-30	-61	-100	33	-83	-32	-107	-24	-99	-72	-64	-6	-101	-12	-73	-69	-122	-76	-377	-9729	6538	-24103	-1645	-9566	-1388	-18916	-112	-7103	-6344	-13949	-524	-7215	-9133	-13844	167
1.109167	-28	41	86	-63	-109	-34	13	-14	-22	5	-75	-65	-98	-5	-29	-61	-94	33	-88	-31	-109	-21	-99	-67	-63	-5	-100	-11	-74	-68	-145	-73	-410	-9714	6594	-24218	-1419	-9583	-1352	-18888	-74	-7100	-6313	-13784	-367	-7350	-9246	-13836	212
1.110000	-28	43	88	-59	-115	-31	16	-14	-18	5	-74	-61	-94	-15	-28	-60	-98	36	-81	-30	-103	-21	-98	-66	-70	-4	-100	-13	-70	-69	-146	-74	-171	-9679	6619	-24325	-1412	-9600	-1313	-18847	-61	-7093	-6287	-13646	95	-7476	-9331	-13820	173
1.110833	-22	42	89	-58	-108	-31	16	-13	-13	6	-73	-64	-94	-15	-27	-56	-97	36	-80	-32	-101	-11	-97	-66	-59	1	-99	-11	-72	-67	-145	-72	-223	-9614	6608	-24422	-1299	-9620	-1270	-18795	-70	-7077	-6260	-13521	-194	-7592	-9379	-13806	124
1.111667	-21	44	89	-56	-108	-29	27	-10	-12	5	-72	-63	-92	-14	-26	-57	-97	39	-80	-30	-104	-21	-97	-66	-60	0	-98	-11	-72	-70	-143	-72	-138	-9509	6563	-24497	-1107	-9653	-1228	-18721	-39	-7060	-6236	-13422	-104	-7697	-9402	-13792	121
1.112500	-26	42	90	-59	-105	-31	17	-12	-19	7	-70	-61	-92	-14	-27	-58	-101	35	-81	-25	-111	-23	-98	-69	-62	-3	-97	-11	-72	-66	-146	-75	-169	-9366	6492	-24563	-1023	-9678	-1194	-18631	-45	-7043	-6217	-13341	-46	-7785	-9395	-13802	102
1.113333	-24	43	85	-61	-111	-34	15	-47	-22	1	-75	-64	-98	-18	-29	-60	-100	33	-85	-32	-105	-23	-101	-70	-64	-10	-101	-16	-72	-72	-154	-77	-286	-9181	6381	-24606	-953	-9715	-1165	-18520	-24	-7031	-6201	-13287	-290	-7864	-9363	-13801	98
1.114167	-27	39	85	-63	-111	-36	11	-19	-26	2	-77	-64	-97	-18	-32	-61	-101	33	-86	-34	-107	-24	-102	-72	-64	-1	-99	-14	-74	-72	-147	-79	-374	-8951	6243	-24628	-801	-9761	-1147	-18387	-26	-7010	-6188	-13252	-41	-7921	-9301	-13815	112
1.115000	-28	39	88	-62	-109	-36	11	-16	-16	3	-74	-68	-100	-22	-33	-60	-100	33	-87	-34	-107	-26	-102	-72	-67	-3	-102	-15	-77	-73	-150	-78	-274	-8681	6073	-24625	-796	-9801	-1138	-18229	-36	-7007	-6182	-13243	309	-7964	-9218	-13849	135
1.115833	-30	38	85	-63	-114	-40	8	-19	-22	1	-77	-66	-98	-17	-32	-73	-101	33	-87	-32	-104	-22	-101	-69	-64	-1	-98	-14	-75	-72	-148	-76	-196	-8365	5885	-24590	-732	-9852	-1140	-18049	-28	-7003	-6175	-13250	252	-7988	-9109	-13893	142
1.116667	-24	43	87	-60	-112	-43	33	-14	-21	5	-73	-63	-98	-18	-29	-61	-98	35	-85	-31	-107	-22	-99	-69	-64	-1	-115	-14	-75	-70	-148	-77	-277	-8013	5674	-24535	-767	-9908	-1158	-17847	-6	-7010	-6178	-13283	700	-7992	-8987	-13960	131
1.117500	-24	45	89	-63	-108	-34	16	-15	-15	8	-70	-64	-92	-13	-25	-56	-98	37	-87	-32	-102	-19	-99	-67	-61	0	-100	-13	-70	-69	-145	-74	-290	-7619	5445	-24445	-683	-9964	-1189	-17626	30	-7028	-6185	-13335	648	-7981	-8854	-14039	110
1.118333	-24	43	89	-58	-109	-35	11	-17	-18	7	-72	-62	-98	-14	-30	-60	-97	37	-83	-32	-104	-19	-102	-68	-64	0	-100	-13	-66	-67	-147	-76	-221	-7187	5201	-24330	-534	-10023	-1238	-17390	26	-7052	-6200	-13395	464	-7951	-8711	-14136	73
1.119167	-25	42	88	-58	-108	-33	12	-14	-18	6	-70	-63	-95	-14	-33	-58	-97	35	-85	-34	-103	-22	-99	-69	-64	0	-103	-12	-73	-68	-147	-76	-282	-6725	4950	-24187	-507	-10079	-1301	-17159	18	-7090	-6215	-13478	356	-7911	-8559	-14250	78
1.120000	-25	39	86	-61	-108	-34	11	-15	-19	2	-72	-64	-95	-15	-30	-59	-102	28	-87	-59	-103	-23	-100	-68	-65	0	-101	-12	-74	-70	-147	-78	-279	-6237	4688	-24018	-428	-10129	-1374	-16894	25	-7132	-6234	-13571	311	-7863	-8411	-14377	62
1.120833	-24	39	87	-60	-109	-35	11	-16	-17	4	-67	-64	-99	-16	-28	-58	-96	34	-86	-32	-105	-25	-100	-70	-69	-4	-102	-12	-76	-70	-148	-75	-281	-5727	4430	-23824	-402	-10180	-1457	-16635	24	-7187	-6256	-13677	480	-7790	-8256	-14519	43
1.121667	-28	43	90	-61	-111	-35	10	-10	-18	5	-77	-63	-98	-14	-29	-60	-102	29	-90	-34	-107	-24	-101	-68	-65	-3	-101	-15	-75	-72	-147	-78	-334	-5203	4175	-23605	-407	-10212	-1546	-16378	6	-7250	-6274	-13784	-18	-7720	-8107	-14666	49
1.122500	-24	41	86	-59	-112	-38	9	-14	-19	2	-75	-61	-98	29	-26	-58	-101	34	-84	-34	-105	-23	-99	-70	-65	-1	-102	-14	-72	-70	-145	-75	-446	-4669	3935	-23363	-179	-10239	-1637	-16125	-14	-7314	-6286	-13897	-341	-7640	-7963	-14817	55
1.123333	-24	41	88	-61	-109	-33	11	-14	-17	6	-73	-64	-94	-13	-26	-59	-100	32	-91	-33	-103	-22	-99	-70	-63	-3	-101	-12	-72	-69	-148	-76	-149	-4134	3696	-23101	-156	-10257	-1738	-15884	-17	-7391	-6301	-14009	197	-7566	-7824	-14960	60
1.124167	-24	37	86	-59	-110	-39	16	-14	-21	0	-78	-66	-94	-16	-28	-60	-101	33	-86	-31	-105	-23	-100	-70	-63	-1	-101	-13	-76	-70	-147	-69	-319	-3608	3478	-22825	-131	-10258	-1832	-15655	-56	-7465	-6299	-14123	-310	-7490	-7698	-15131	53
1.125000	-25	43	89	-59	-109	-34	15	-11	-15	5	-70	-60	-95	-12	-26	-59	-99	35	-79	-61	-107	-23	-98	-72	-64	-1	-99	-12	-72	-68	-144	-73	-249	-3061	3275	-22540	-23	-10247	-1917	-15436	-48	-7540	-6294	-14235	-289	-7417	-7580	-15282	50
1.125833	-23	42	88	-58	-109	-32	15	-12	-16	6	-72	-63	-98	-16	-27	-57	-96	34	-83	-33	-103	-24	-96	-66	-60	0	-98	-12	-73	-72	-147	-73	-203	-2544	3090	-22249	-4	-10223	-1997	-15232	-52	-7614	-6285	-14339	-456	-7353	-7479	-15427	56
1.126667	-32	40	88	-57	-109	-34	13	-13	-16	4	-69	-63	-95	-18	-26	-58	-100	36	-81	-38	-100	-24	-98	-66	-62	-1	-102	-10	-73	-69	-147	-74	-107	-2047	2919	-21960	-21	-10183	-2074	-15063	-91	-7687	-6271	-14437	-491	-7299	-7387	-15580	80
1.127500	-25	41	88	-60	-109	-33	13	-15	-17	4	-90	-68	-99	-16	-29	-60	-102	33	-86	-33	-104	-23	-99	-68	-65	-1	-98	-9	-74	-69	-150	-74	-149	-1571	2772	-21672	74	-10150	-2131	-14908	-92	-7745	-6249	-14526	-334	-7263	-7312	-15691	81
1.128333	-28	57	89	-58	-110	-35	13	-15	-15	7	-73	-62	-97	-14	-28	-60	-98	34	-84	-41	-104	-27	-101	-67	-62	-3	-98	-11	-69	-69	-147	-73	6	-1120	2643	-21395	18	-10062	-2179	-14778	-113	-7796	-6219	-14601	-101	-7234	-7243	-15798	12
1.129167	-24	44	89	-59	-107	12	13	-12	-15	7	-77	-64	-92	-14	-28	-61	-97	34	-83	-32	-101	-22	-98	-66	-60	-1	-97	-11	-69	-68	-151	-74	-60	-684	2538	-21132	13	-9988	-2209	-14667	-117	-7834	-6190	-14663	-349	-7228	-7191	-15885	-43
1.130000	-24	42	88	-58	-109	-32	16	-16	-18	4	-70	-63	-95	-12	-27	-62	-99	33	-74	-30	-102	-25	-98	-66	-62	0	-97	-10	-73	-67	-150	-73	-108	-291	2447	-20885	2	-9909	-2231	-14583	-102	-7872	-6156	-14707	-408	-7235	-7153	-15949	-49
1.130833	-21	45	90	-57	-100	-33	15	-12	-15	16	-70	-66	-98	-16	-27	-60	-100	33	-83	-30	-104	-19	-97	-65	-61	1	-97	-12	-72	-65	-145	-75	-90	69	2372	-20666	-27	-9824	-2233	-14526	-105	-7862	-6123	-14738	-382	-7255	-7124	-15999	-53
1.131667	-16	50	86	-57	-108	-34	13	-14	-14	4	-73	-64	-94	-15	-26	-61	-100	34	-84	-33	-103	-25	-99	-64	-64	-5	-98	-13	-72	-66	-147	-76	-18	404	2309	-20471	4	-9737	-2226	-14492	-132	-7855	-6090	-14754	-391	-7295	-7108	-16023	-58
1.132500	-27	39	85	-60	-110	-36	11	-15	-22	0	-99	-67	-99	-17	-30	-60	-102	28	-85	-33	-105	-25	-101	-68	-63	0	-98	-14	-75	-69	-146	-76	10	709	2263	-20303	38	-9653	-2193	-14478	-148	-7824	-6060	-14757	-428	-7342	-7103	-16029	-55
1.133333	-25	39	86	-62	-111	-38	11	-16	-21	2	-76	-67	-98	-18	-29	-63	-102	29	-90	-38	-107	-27	-97	-70	-68	-7	-102	-14	-76	-73	-149	-77	41	971	2221	-20167	76	-9572	-2169	-14492	-181	-7781	-6029	-14735	-356	-7401	-7097	-16016	-23
1.134167	-23	38	85	-60	-111	-34	22	-14	-18	3	-74	-67	-96	-16	-30	-65	-101	32	-90	-34	-105	-27	-102	-68	-63	-3	-99	-16	-75	-69	-148	-77	49	1216	2190	-20052	45	-9494	-2120	-14521	-211	-7716	-6000	-14702	-319	-7466	-7105	-15980	-14
1.135000	-24	40	88	-59	-109	-35	11	-16	-19	3	-75	-69	-98	-16	-29	-67	-99	34	-85	-36	-107	-25	-110	-68	-62	-4	-102	-17	-74	-68	-147	-74	72	1432	2161	-19984	0	-9419	-2064	-14569	-218	-7635	-5977	-14653	-282	-7535	-7113	-15935	-19
1.135833	-28	41	79	-60	-109	-33	12	-13	-17	5	-75	-64	-102	-16	-32	-60	-98	32	-86	-34	-104	-25	-100	-67	-61	-3	-99	-12	-70	-69	-147	-74	-130	1617	2136	-19965	194	-9361	-1998	-14640	-216	-7538	-5948	-14590	-569	-7605	-7125	-15858	-11
1.136667	-24	43	89	-55	-110	-33	15	-13	-15	5	-74	-67	-98	-14	-27	-58	-99	36	-86	-34	-102	-24	-100	-66	-65	0	-100	-16	-70	-68	-145	-74	172	1776	2105	-19921	237	-9305	-1926	-14726	-208	-7436	-5924	-14520	43	-7674	-7139	-15780	-14
1.137500	-21	42	88	-57	-107	-31	15	-17	-12	4	-70	-62	-95	-15	-27	-55	-96	33	-87	-33	-103	-23	-97	-65	-65	0	-98	-11	-73	-68	-146	-73	-17	1911	2071	-19931	145	-9259	-1860	-14830	-223	-7319	-5902	-14439	-227	-7741	-7157	-15689	-19
1.138333	-22	43	88	-57	-108	-30	11	-13	-17	5	-73	-65	-97	-14	-29	-56	-98	37	-87	-29	-103	-22	-102	-68	-58	0	-97	-13	-72	-69	-148	-74	-7	2019	2030	-19967	268	-9225	-1773	-14946	-262	-7198	-5877	-14349	-230	-7799	-7173	-15596	-22
1.139167	-27	42	85	-58	-111	-31	-13	-13	-19	5	-68	-62	-97	-14	-28	-57	-101	33	-85	-32	-108	-24	-101	-67	-63	-1	-98	-21	-70	-68	-146	-72	-30	2103	1974	-20028	297	-9202	-1692	-15076	-259	-7081	-5850	-14268	-197	-7848	-7177	-15498	-17
1.140000	-26	40	88	-59	-112	-34	12	-16	-18	3	-77	-67	-102	-23	-33	-61	-107	32	-88	-35	-109	-26	-103	-70	-65	-6	-102	-16	-77	-72	-153	-75	19	2162	1905	-20108	260	-9184	-1611	-15219	-268	-6963	-5822	-14187	-147	-7885	-7191	-15414	-16
1.140833	-27	36	82	-60	-116	-39	9	-18	-23	-1	-77	-64	-99	-18	-33	-60	-101	30	-88	-34	-110	-26	-105	-70	-65	-5	-103	-13	-74	-72	-151	-76	-21	2204	1806	-20207	284	-9164	-1530	-15372	-306	-6843	-5787	-14103	-410	-7906	-7194	-15311	-5
1.141667	-16	41	87	-60	-111	-35	11	-17	-21	4	-76	-67	-99	-18	-35	-59	-103	34	-90	-35	-107	-23	-100	-73	-64	-5	-101	-14	-73	-70	-151	-78	39	2224	1735	-20321	205	-9162	-1447	-15524	-300	-6735	-5750	-14031	-129	-7916	-7194	-15224	9
1.142500	-28	39	87	-61	-111	-34	10	-15	-39	5	-75	-64	-99	-21	-8	-57	-100	33	-88	-33	-108	-23	-100	-73	-66	-3	-97	-12	-75	-70	-147	-75	-51	2229	1635	-20442	223	-9157	-1374	-15688	-260	-6630	-5707	-13959	-202	-7909	-7188	-15135	11
1.143333	-25	44	90	-58	-109	-31	15	-12	-19	9	-70	-62	-97	-16	-28	-57	-96	38	-108	-31	-107	-17	-97	-66	-66	0	-96	-10	-73	-64	-147	-73	44	2215	1505	-20578	294	-9154	-1301	-15844	-237	-6543	-5662	-13903	-281	-7887	-7176	-15062	19
1.144167	-22	41	90	-59	-110	-28	16	-13	-14	9	-72	-62	-95	-12	-28	-52	-97	36	-86	-30	-103	-21	-97	-68	-65	-1	-98	-12	-70	-64	-145	-66	30	2179	1365	-20723	265	-9155	-1236	-16012	-231	-6471	-5612	-13860	-227	-7858	-7160	-14996	23
1.145000	-25	42	89	-53	-107	-31	16	-11	-15	10	-69	-61	-95	-11	-30	-58	-99	36	-83	-40	-104	-12	-98	-66	-60	1	-98	-10	-69	-67	-144	-73	-35	2128	1214	-20874	135	-9154	-1181	-16166	-174	-6412	-5550	-13832	-210	-7814	-7142	-14936	18
1.145833	-24	46	92	-49	-109	-29	16	-12	-18	7	-69	-62	-94	-12	-27	-56	-96	37	-84	-28	-100	-18	-95	-68	-65	-3	-100	-11	-69	-65	-144	-72	-30	2068	1051	-21029	-70	-9157	-1132	-16325	-155	-6369	-5510	-13818	-256	-7766	-7120	-14889	32
1.146667	-26	42	89	-57	-109	-32	16	-13	-16	10	-70	-61	-95	-11	-28	-57	-101	35	-85	-47	-104	-18	-96	-68	-63	1	-97	-11	-74	-67	-145	-72	-5	1998	876	-21187	11	-9162	-1089	-16481	-141	-6347	-5459	-13814	-94	-7713	-7094	-14850	35
1.147500	-26	45	91	-58	-112	-33	15	-14	-19	6	-73	-66	-98	-12	-29	-56	-97	35	-84	-31	-105	-19	-96	-67	-63	0	-100	-16	-72	-64	-145	-73	-8	1911	692	-21310	180	-9167	-1046	-16627	-91	-6347	-5409	-13829	35	-7658	-7063	-14818	32
1.148333	-26	39	87	-60	-110	-33	12	-14	-21	6	-72	-63	-98	-15	-29	-60	-124	30	-87	-33	-108	-14	-98	-72	-65	-1	-99	-14	-73	-69	-146	-76	99	1814	502	-21504	123	-9171	-1017	-16762	-83	-6361	-5364	-13853	-41	-7603	-7033	-14794	33
1.149167	-27	41	66	-60	-109	-34	19	-17	-21	2	-75	-65	-97	-14	-29	-58	-102	32	-85	-33	-105	-22	-97	-67	-61	2	-100	-12	-72	-66	-146	-72	-128	1720	319	-21648	109	-9171	-981	-16879	-81	-6389	-5316	-13889	-411	-7546	-6993	-14774	47
1.150000	-28	41	90	-58	-109	-33	16	-13	-19	9	-70	-63	-95	-12	-28	-58	-99	35	-73	-30	-107	-22	-97	-68	-61	1	-97	-11	-73	-65	-147	-70	-19	1617	122	-21794	112	-9180	-955	-16988	-32	-6413	-5268	-13931	239	-7503	-6955	-14755	53
1.150833	-23	45	92	-53	-109	-30	15	-13	-17	17	-72	-60	-96	-11	-28	-56	-97	39	-81	-28	-102	-19	-93	-64	-59	2	-96	-9	-73	-53	-143	-70	-28	1505	-70	-21925	95	-9182	-919	-17084	-24	-6504	-5224	-13983	22	-7468	-6918	-14741	46
1.151667	-24	41	91	-57	-109	-31	19	-12	-13	9	-68	-60	-93	-12	-26	-56	-97	36	-56	-32	-103	-19	-96	-67	-61	0	-93	-10	-68	-66	-141	-69	-74	1414	-248	-22046	229	-9191	-887	-17169	-48	-6586	-5184	-14034	74	-7442	-6873	-14723	44
1.152500	-25	43	90	-57	-105	-31	12	-10	-16	23	-68	-64	-122	-14	-29	-55	-98	36	-84	-32	-102	-19	-97	-66	-62	1	-96	-12	-75	-67	-145	-72	-40	1331	-421	-22158	171	-9204	-852	-17236	-86	-6680	-5144	-14100	125	-7440	-6833	-14715	33
1.153333	-27	40	90	-60	-111	-34	11	-13	-17	6	-72	-64	-97	-17	-28	-59	-98	50	-85	-33	-107	-25	-91	-69	-62	-1	-99	-12	-75	-68	-146	-70	3	1216	-608	-22256	223	-9226	-814	-17291	-98	-6784	-5102	-14149	111	-7453	-6785	-14702	37
1.154167	-23	40	89	-64	-103	-34	13	-14	-18	3	-73	-64	-99	-19	-32	-62	-102	32	-87	-33	-108	-24	-98	-68	-66	-3	-110	-13	-74	-70	-149	-46	-155	1129	-780	-22336	443	-9243	-772	-17323	-74	-6889	-5057	-14220	-162	-7477	-6733	-14688	58
1.155000	-28	40	88	-57	-112	-32	15	-11	-19	7	-73	-61	-95	-14	-26	-60	-102	39	-86	-44	-105	-21	-97	-69	-65	-1	-100	-13	-70	-67	-143	-72	-11	1046	-945	-22398	850	-9263	-724	-17348	-33	-7008	-5005	-14279	261	-7517	-6677	-14669	54
1.155833	-23	39	80	-58	-109	-28	16	-12	-21	5	-72	-63	-94	-15	-28	-62	-98	32	-86	-33	-99	-22	-98	-70	-61	0	-99	-12	-72	-68	-158	-74	34	973	-1101	-22451	1358	-9289	-675	-17354	-24	-7120	-4950	-14335	251	-7575	-6614	-14653	49
1.156667	-24	40	90	-58	-109	-34	12	-13	-18	3	-74	-64	-97	-16	-30	-61	-101	33	-85	-36	-105	-38	-101	-76	-66	-4	-103	-15	-74	-70	-147	-72	-15	912	-1270	-22484	1148	-9319	-625	-17349	-49	-7234	-4890	-14396	78	-7651	-6545	-14632	38
1.157500	-31	38	84	-62	-112	-33	13	-15	-23	3	-68	-64	-97	-17	-29	-60	-101	30	-93	-31	-105	-19	-99	-68	-64	-3	-98	-12	-75	-67	-145	-70	-28	854	-1422	-22503	951	-9354	-567	-17331	-62	-7339	-4818	-14446	96	-7734	-6466	-14615	28
1.158333	-25	41	88	-61	-110	-33	15	-13	-21	5	-75	-63	-96	-16	-29	-58	-99	34	-86	-32	-104	-34	-98	-70	-64	-1	-99	-14	-70	-69	-146	-73	-41	810	-1577	-22509	980	-9388	-512	-17296	-72	-7444	-4743	-14500	199	-7827	-6377	-14594	21
1.159167	-25	39	86	-58	-109	-34	15	-12	-15	5	-74	-66	-94	-16	-27	-59	-100	29	-88	-34	-104	-22	-99	-68	-65	0	-103	-14	-74	-68	-165	-91	-111	773	-1739	-22502	815	-9422	-460	-17253	-70	-7537	-4657	-14551	183	-7931	-6283	-14578	25
1.160000	-27	38	86	-59	-109	-34	12	-16	-22	3	-74	-68	-96	-16	-30	-62	-79	33	-86	-33	-103	-22	-101	-73	-63	-1	-102	-16	-77	-70	-149	-73	-45	745	-1895	-22485	655	-9465	-412	-17216	-69	-7625	-4562	-14602	73	-8043	-6177	-14561	46
1.160833	-24	38	85	-62	-112	-34	22	-17	-17	4	-73	-66	-97	-15	-29	-60	-100	32	-90	-35	-105	-24	-100	-70	-66	0	-101	-14	-75	-83	-148	-74	97	724	-2058	-22458	564	-9504	-366	-17133	-96	-7698	-4462	-14653	-7	-8153	-6061	-14548	37
1.161667	-27	36	86	-62	-112	-36	13	-15	-22	2	-75	-67	-100	-17	-31	-61	-102	32	-90	-19	-107	-22	-102	-73	-67	-17	-103	-17	-76	-74	-150	-75	74	715	-2217	-22422	349	-9537	-324	-17059	-80	-7759	-4358	-14704	245	-8262	-5939	-14541	32
1.162500	-26	40	86	-61	-112	-39	10	-17	-19	5	-72	-63	-104	-13	-30	-58	-99	34	-87	-33	-102	-23	-99	-68	-65	-3	-98	-11	-73	-73	-139	-72	-119	715	-2374	-22378	183	-9571	-285	-16975	-41	-7810	-4248	-14757	-82	-8358	-5802	-14531	29
1.163333	-23	39	88	-58	-107	-32	18	-13	-16	4	-69	-64	-95	-19	-29	-55	-100	36	-88	-32	-101	-18	-97	-68	-63	2	-97	-10	-73	-70	-144	-74	62	726	-2532	-22322	182	-9597	-251	-16886	-19	-7848	-4138	-14813	269	-8451	-5671	-14533	21
1.164167	-34	44	81	-58	-109	-34	13	-15	-18	6	-70	-61	-95	-11	-28	-58	-98	36	-85	-30	-105	-22	-100	-72	-59	1	-90	-10	-74	-69	-148	-74	133	739	-2688	-22267	43	-9633	-225	-16787	-1	-7880	-4031	-14876	288	-8539	-5525	-14538	42
1.165000	-23	42	89	-58	-109	-32	15	-12	-18	6	-70	-63	-99	-14	-30	-61	-98	35	-84	-33	-104	-22	-99	-69	-62	1	-99	-13	-73	-73	-147	-77	-57	762	-2842	-22206	-57	-9655	-202	-16683	-28	-7904	-3945	-14945	86	-8612	-5385	-14557	55
1.165833	-27	42	91	-61	-113	-38	9	-18	-22	-18	-75	-65	-97	-15	-30	-59	-98	33	-83	-31	-104	-22	-100	-70	-65	0	-98	-10	-67	-70	-149	-75	-28	817	-2983	-22136	-228	-9673	-185	-16577	-44	-7921	-3828	-15009	37	-8672	-5247	-14576	41
1.166667	-26	39	87	-59	-109	-35	12	-15	-18	3	-70	-65	-97	-16	-29	-59	-105	28	-82	-32	-105	-22	-103	-70	-65	-1	-100	-10	-73	-72	-149	-78	93	840	-3111	-22062	-191	-9687	-166	-16460	-24	-7938	-3742	-15079	29	-8724	-5110	-14601	25
1.167500	-26	41	88	-62	-108	-33	18	-16	-18	4	-68	-65	-97	-15	-27	-57	-100	37	-84	-30	-104	-23	-99	-72	-63	0	-100	-10	-74	-72	-148	-75	25	902	-3224	-22001	-160	-9698	-150	-16342	-21	-7951	-3647	-15146	-203	-8767	-4978	-14631	25
1.168333	-28	40	88	-57	-108	-34	10	-14	-16	8	-73	-63	-96	-16	-38	-58	-102	33	-85	-27	-103	-22	-97	-66	-64	0	-100	-10	-73	-67	-146	-74	97	968	-3326	-21899	-250	-9701	-130	-16218	-44	-7959	-3567	-15210	-102	-8794	-4853	-14670	24
1.169167	-25	44	96	-59	-107	-32	8	-14	-18	4	-74	-63	-94	-15	-29	-58	-98	33	-82	-30	-104	-21	-97	-67	-81	-1	-98	-9	-65	-67	-147	-75	-22	1054	-3402	-21803	-246	-9704	-104	-16099	-63	-7974	-3495	-15269	89	-8817	-4743	-14713	27
1.170000	-26	42	87	-56	-105	-32	13	-12	-17	-19	-45	-62	-94	-14	-26	-57	-95	36	-83	-31	-102	-19	-96	-67	-64	2	-99	-11	-70	-66	-146	-74	-86	1149	-3462	-21709	-3	-9700	-77	-15975	-61	-7990	-3429	-15307	-162	-8835	-4639	-14758	32
1.170833	-22	47	88	-52	-107	-30	6	-10	-16	6	-73	-63	-96	-12	-26	-53	-100	38	-80	-30	-102	-18	-94	-65	-65	0	-98	-11	-76	-67	-144	-72	118	1261	-3502	-21599	-61	-9691	-40	-15849	-72	-8015	-3368	-15353	-357	-8851	-4549	-14808	41
1.171667	-27	44	92	-56	-107	-27	16	-13	-14	8	-70	-60	-94	-13	-25	-56	-96	38	-95	-29	-101	-19	-99	-64	-59	4	-98	-9	-68	-68	-145	-73	-82	1386	-3518	-21493	-149	-9686	3	-15723	-75	-8040	-3313	-15373	-171	-8871	-4473	-14860	30
1.172500	-22	43	89	-56	-109	-27	15	-13	-17	6	-60	-57	-94	-15	-25	-58	-97	38	-84	-30	-104	-19	-97	-67	-63	0	-101	-11	-74	-69	-150	-72	-119	1528	-3517	-21379	-107	-9681	47	-15608	-88	-8076	-3264	-15381	-146	-8896	-4417	-14919	9
1.173333	-30	42	85	-60	-114	-36	10	-17	-19	6	-76	-65	-100	-17	-18	-60	-104	33	-92	-34	-112	-26	-104	-72	-65	-6	-104	-15	-77	-73	-152	-78	46	1672	-3501	-21262	-225	-9678	97	-15495	-147	-8117	-3219	-15373	-184	-8920	-4369	-14972	-9
1.174167	-29	39	82	-59	-117	-39	8	-19	-21	1	-77	-67	-105	-23	-33	-60	-101	34	-86	-34	-108	-22	-100	-70	-66	-3	-102	-16	-76	-69	-151	-76	3	1843	-3462	-21132	-225	-9668	163	-15377	-146	-8152	-3170	-15336	-255	-8946	-4331	-15014	-17
1.175000	-25	42	85	-59	-112	-35	9	-15	-21	3	-73	-63	-96	-36	-28	-59	-102	39	-84	-36	-107	-24	-98	-72	-65	-1	-101	-14	-75	-69	-150	-76	-19	2024	-3410	-21003	-205	-9662	216	-15264	-133	-8186	-3125	-15281	-58	-8980	-4300	-15048	13
1.175833	-19	42	88	-62	-109	-33	10	-17	-19	5	-74	-62	-95	-17	-28	-60	-100	36	-83	-32	-108	-22	-97	-68	-64	0	-99	-13	-73	-73	-151	-75	-63	2218	-3352	-20869	-169	-9658	296	-15155	-118	-8221	-3079	-15201	-354	-9013	-4285	-15080	24
1.176667	-24	40	88	-60	-111	-33	15	-17	-19	5	-73	-62	-91	-15	-26	-59	-94	41	-81	-32	-105	-17	-100	-68	-64	-3	-100	-12	-68	-64	-150	-74	-99	2428	-3286	-20732	-16	-9663	362	-15051	-117	-8252	-3036	-15099	-245	-9053	-4276	-15093	27
1.177500	-24	41	72	-55	-131	-31	16	-12	-14	8	-72	-60	-95	-16	-28	-58	-100	37	-83	-31	-105	-23	-98	-66	-63	2	-99	-11	-69	-66	-148	-74	85	2636	-3222	-20593	-74	-9667	428	-14951	-126	-8274	-2991	-14983	72	-9095	-4273	-15091	28
1.178333	-24	44	87	-57	-108	-29	13	-13	-18	6	-70	-60	-94	-16	-28	-57	-97	32	-81	-30	-104	-21	-97	-67	-62	0	-102	-12	-72	-65	-147	-74	-194	2860	-3159	-20460	-196	-9674	488	-14868	-94	-8274	-2954	-14845	-271	-9136	-4277	-15079	0
1.179167	-28	43	79	-58	-109	-30	15	-13	-18	7	-70	-60	-94	-15	-26	-58	-104	35	-83	-32	-102	-19	-95	-69	-66	-3	-98	-13	-70	-64	-151	-75	-265	3090	-3108	-20331	-105	-9687	536	-14765	-28	-8288	-2916	-14690	-186	-9181	-4285	-15045	-17
1.180000	-25	41	87	-59	-110	-33	16	-17	-19	2	-74	-61	-97	-18	-28	-60	-99	35	-84	-32	-105	-19	-98	-70	-65	0	-99	-14	-75	-67	-150	-77	-208	3327	-3063	-20202	0	-9697	578	-14690	-38	-8276	-2881	-14525	-14	-9216	-4293	-14995	-48
1.180833	-30	37	72	-60	-112	-35	-16	-15	-22	5	-74	-63	-101	-18	-30	-60	-103	32	-86	-36	-109	-22	-101	-70	-67	-10	-100	-15	-78	-69	-150	-77	-231	3564	-3036	-20087	-60	-9713	610	-14594	-23	-8249	-2854	-14346	-237	-9251	-4299	-14928	-90
1.181667	-28	38	85	-63	-112	-38	11	-17	-23	3	-77	-65	-103	-18	-33	-64	-97	33	-87	-38	-126	-41	-105	-72	-67	-5	-105	-21	-77	-73	-149	-79	-84	3794	-3016	-19976	-52	-9727	625	-14510	27	-8212	-2835	-14164	-271	-9278	-4303	-14841	-79
1.182500	-27	37	80	-73	-114	-36	10	-42	-22	5	-75	-65	-97	-16	-30	-63	-105	33	-87	-39	-107	-26	-99	-70	-67	0	-102	-15	-76	-75	-147	-57	99	4034	-3014	-19875	-127	-9733	636	-14426	71	-8155	-2818	-13966	114	-9292	-4299	-14735	-65
1.183333	-27	42	90	-60	-111	-32	15	-13	-19	8	-72	-97	-99	-15	-27	-58	-96	42	-82	-33	-103	-19	-99	-65	-62	1	-97	-13	-76	-67	-146	-70	21	4274	-3016	-19761	-103	-9735	635	-14346	44	-8087	-2812	-13774	155	-9300	-4288	-14611	-79
1.184167	-26	42	80	-60	-111	-33	17	-13	-17	7	-69	-61	-98	-14	-25	-57	-99	36	-82	-35	-105	-23	-97	-63	-62	3	-98	-16	-69	-66	-144	-70	25	4511	-3044	-19720	-1	-9730	619	-14268	54	-8014	-2820	-13583	104	-9294	-4272	-14474	-87
1.185000	-22	41	88	-57	-109	-32	15	-12	-16	5	-73	-70	-96	-10	-28	-59	-100	34	-82	-32	-102	-22	-96	-65	-64	1	-96	-13	-73	-69	-146	-73	-99	4741	-3080	-19667	41	-9709	591	-14196	21	-7926	-2849	-13422	175	-9285	-4258	-14328	-92
1.185833	-21	50	89	-59	-109	-33	15	-17	-16	6	-69	-61	-96	-14	-26	-57	-97	35	-81	-31	-105	-23	-98	-64	-65	0	-96	-10	-74	-66	-145	-67	-34	4970	-3127	-19638	-19	-9690	557	-14121	-10	-7836	-2859	-13208	162	-9267	-4229	-14176	-70
1.186667	-23	43	90	-58	-109	-33	13	-11	-18	5	-74	-60	-95	-13	-27	-42	-97	34	-52	-31	-104	-21	-98	-64	-65	0	-99	-12	-76	-67	-145	-73	5	5179	-3188	-19626	-80	-9647	515	-14053	-22	-7723	-2894	-13034	47	-9232	-4199	-14028	-78
1.187500	-29	44	89	-58	-110	-32	26	-13	-18	6	-70	-60	-98	-12	-25	-59	-99	36	-84	-32	-105	-22	-102	-69	-64	0	-97	-12	-90	-69	-148	-74	-63	5386	-3253	-19636	-114	-9599	466	-13984	-30	-7642	-2936	-12862	-82	-9202	-4166	-13865	-77
1.188333	-27	40	91	-57	-112	-33	12	-10	-18	6	-73	-62	-95	-15	-27	-60	-99	34	-83	-29	-103	-22	-99	-65	-63	0	-96	-11	-72	-69	-145	-75	-19	5585	-3325	-19662	-169	-9525	407	-13917	-77	-7539	-2960	-12703	-279	-9153	-4132	-13709	-73
1.189167	-26	41	90	-58	-109	-32	13	-12	-21	3	-72	-64	-95	-12	-26	-58	-97	34	-83	-32	-101	-21	-99	-68	-65	0	-97	-11	-74	-66	-149	-74	-40	5771	-3397	-19709	-243	-9434	340	-13856	-59	-7434	-3030	-12554	-451	-9100	-4099	-13561	-67
1.190000	-26	40	90	-59	-112	-32	11	-11	-17	1	-75	-62	-98	-13	-26	-59	-100	33	-87	-32	-104	-22	-100	-67	-64	-1	-100	-11	-74	-68	-147	-75	-271	5937	-3470	-19775	-170	-9329	273	-13797	-85	-7328	-3083	-12416	-602	-9041	-4073	-13417	-52
1.190833	-25	41	111	-56	-112	-34	11	-15	-23	3	-76	-63	-96	-13	-25	-59	-100	35	-84	-32	-102	-19	-100	-67	-63	1	-97	4	-67	-68	-146	-73	27	6102	-3535	-19858	-182	-9202	199	-13744	-121	-7218	-3131	-12282	-7	-8973	-4052	-13278	-40
1.191667	-24	41	88	-53	-104	-31	13	-12	-14	10	-74	-62	-92	-12	-25	-57	-100	34	-74	-29	-102	-21	-97	-65	-61	2	-95	-10	-70	-64	-144	-72	-125	6243	-3604	-19955	-131	-9061	119	-13689	-119	-7101	-3180	-12164	-318	-8895	-4041	-13156	-31
1.192500	-24	43	90	-56	-107	-29	17	-10	-15	6	-74	-63	-96	-13	-25	-57	-102	36	-83	-31	-105	-21	-101	-67	-65	0	-96	-9	-75	-67	-143	-76	-108	6366	-3667	-20060	-102	-8906	24	-13645	-132	-6991	-3227	-12057	-265	-8814	-4044	-13048	-6
1.193333	-27	37	85	-60	-111	-33	9	-15	-21	5	-74	-65	-97	-13	-26	-61	-102	33	-86	-32	-109	-22	-101	-69	-66	0	-101	-13	-76	-68	-147	-78	-65	6475	-3727	-20181	-178	-8717	-69	-13603	-149	-6869	-3264	-11959	-115	-8725	-4059	-12956	-10
1.194167	-26	38	87	-58	-111	-31	10	-12	-22	5	-76	-66	-97	-15	-27	-60	-103	35	-87	-30	-107	-25	-109	-52	-62	0	-98	-14	-79	-69	-146	-74	-66	6567	-3772	-20305	-164	-8555	-172	-13564	-138	-6747	-3296	-11868	477	-8623	-4088	-12867	23
1.195000	-24	40	88	-57	-108	-30	10	-13	-18	7	-68	-62	-95	-23	-28	-56	-98	34	-87	-31	-107	-24	-99	-66	-63	0	-97	-11	-72	-69	-146	-74	-211	6643	-3810	-20418	-97	-8363	-281	-13524	-152	-6619	-3320	-11788	1404	-8510	-4120	-12795	51
1.195833	-25	42	90	-59	-110	-24	11	-12	-17	6	-75	-65	-96	-14	-24	-56	-98	32	-84	-29	-103	-21	-97	-67	-59	0	-96	-10	-70	-70	-145	-83	-75	6701	-3841	-20560	-128	-8162	-396	-13502	-167	-6487	-3339	-11716	1770	-8393	-4174	-12730	53
1.196667	-26	40	89	-58	-112	-29	10	-13	-17	8	-72	-64	-88	-14	-23	-63	-97	34	-83	-29	-103	-23	-100	-66	-63	0	-97	-10	-75	-66	-144	-74	-111	6744	-3864	-20693	-107	-7959	-520	-13476	-144	-6350	-3359	-11660	1110	-8259	-4232	-12676	90
1.197500	-22	45	90	-57	-107	-30	11	-11	-16	8	-74	-66	-97	-16	-27	-56	-98	34	-87	-30	-105	-19	-97	-66	-61	-1	-102	-11	-72	-58	-147	-76	-79	6770	-3879	-20823	-197	-7751	-647	-13456	-150	-6210	-3372	-11606	825	-8118	-4307	-12630	114
1.198333	-23	40	90	-57	-108	-31	10	-13	-19	7	-76	-65	-97	-16	-26	-58	-100	34	-103	-32	-105	-24	-102	-69	-63	-3	-99	-13	-74	-70	-150	-74	-119	6791	-3885	-20969	-300	-7551	-773	-13443	-152	-6070	-3392	-11571	611	-7970	-4388	-12586	114
1.199167	-30	39	116	-60	-113	-32	10	-17	-23	3	-76	-67	-96	-17	-30	-58	-97	33	-86	-32	-105	-22	-99	-66	-64	-1	-98	-12	-75	-69	-150	-75	-119	6796	-3879	-21075	-359	-7348	-912	-13429	-169	-5931	-3414	-11543	482	-7812	-4477	-12547	136
1.200000	-27	38	86	-59	-113	-32	10	-10	-22	3	-78	-65	-74	-14	-29	-60	-102	30	-88	-34	-107	-23	-102	-72	-68	-1	-101	-12	-75	-72	-149	-77	-62	6793	-3867	-21201	-699	-7149	-1051	-13425	-208	-5789	-3444	-11524	291	-7649	-4570	-12504	154
1.200833	-23	39	88	-53	-110	-31	10	-16	-17	4	-76	-66	-95	-17	-32	-60	-102	32	-87	-33	-108	-24	-100	-69	-65	-5	-100	-12	-75	-69	-170	-78	-64	6779	-3849	-21301	-825	-6969	-1189	-13418	-223	-5657	-3488	-11514	160	-7479	-4663	-12462	141
1.201667	-29	39	84	-61	-114	-36	9	-17	-19	2	-77	-66	-100	-18	-32	-32	-99	30	-91	-47	-111	-27	-103	-73	-67	-7	-102	-16	-75	-74	-150	-77	-47	6757	-3832	-21397	-778	-6795	-1331	-13412	-216	-5530	-3525	-11510	85	-7309	-4755	-12416	133
1.202500	-28	38	85	-61	-110	-32	12	-26	-19	4	-75	-66	-95	-18	-29	-63	-99	30	-88	-31	-103	-23	-102	-72	-63	-3	-113	-15	-73	-72	-152	-76	-61	6730	-3808	-21476	-1417	-6629	-1468	-13405	-225	-5407	-3613	-11505	-52	-7140	-4846	-12362	105
1.203333	-23	41	87	-58	-103	-31	15	-15	-16	15	-78	-63	-95	-14	-28	-66	-96	32	-84	-30	-104	-19	-98	-67	-67	0	-100	-10	-72	-67	-147	-73	-299	6689	-3787	-21542	-1606	-6474	-1612	-13401	-259	-5301	-3704	-11510	-587	-6972	-4942	-12303	37
1.204167	-26	41	87	-57	-108	-30	16	-15	-15	6	-72	-62	-94	-12	-30	-57	-100	34	-86	-28	-102	-13	-98	-67	-76	1	-99	-11	-70	-68	-146	-74	2	6640	-3771	-21595	-989	-6338	-1744	-13394	-237	-5207	-3814	-11513	-86	-6816	-5030	-12239	27
1.205000	-24	43	90	-56	-111	-32	17	-14	-39	5	-73	-66	-96	-13	-28	-57	-98	35	-84	-30	-102	-21	-97	-68	-60	-1	-99	-13	-69	-66	-148	-73	-145	6584	-3762	-21630	-383	-6226	-1877	-13386	-215	-5122	-3949	-11518	-468	-6670	-5122	-12165	49
1.205833	-24	55	88	-59	-109	-33	15	-15	-18	5	-73	-64	-96	-15	-26	-60	-96	30	-87	-34	-104	-19	-98	-68	-62	-4	-102	-15	-73	-69	-147	-73	-87	6514	-3766	-21648	67	-6106	-2013	-13378	-230	-5063	-4104	-11519	-483	-6542	-5213	-12087	69
1.206667	-26	42	86	-61	-112	-40	12	-16	-18	3	-75	-68	-97	4	-26	-62	-100	29	-80	-34	-109	-25	-102	-70	-65	-5	-104	-17	-76	-74	-151	-76	-115	6431	-3776	-21644	214	-6020	-2146	-13387	-220	-5013	-4276	-11519	-462	-6434	-5309	-12006	96
1.207500	-29	19	81	-62	-113	-39	-10	-21	-21	2	-75	-68	-103	-19	-33	-60	-101	30	-91	-35	-107	-25	-105	-70	-66	-3	-102	-27	-70	-72	-148	-74	-118	6343	-3796	-21624	259	-5925	-2279	-13356	-180	-4971	-4457	-11506	-414	-6338	-5402	-11911	81
1.208333	-25	42	85	-61	-110	-35	11	-16	-17	3	-74	-66	-96	-16	-31	-59	-100	34	-87	-34	-105	-23	-102	-68	-65	-3	-101	-17	-73	-73	-151	-75	-102	6247	-3828	-21584	288	-5847	-2406	-13341	-13	-4940	-4658	-11494	-761	-6264	-5502	-11812	92
1.209167	-25	41	87	-58	-111	-36	13	-15	-19	5	-74	-66	-96	-16	-29	-60	-97	33	-86	-35	-110	-23	-99	-69	-64	-3	-102	-16	-74	-68	-151	-76	-35	6140	-3868	-21527	385	-5774	-2532	-13323	387	-4917	-4864	-11468	-405	-6210	-5610	-11709	118
1.210000	-25	40	86	-59	-107	-34	15	-15	-23	6	-75	-64	-87	-16	-28	-60	-99	35	-86	-32	-104	-21	-99	-69	-63	-3	-99	-13	-75	-68	-150	-75	-135	6032	-3922	-21454	652	-5701	-2649	-13303	449	-4897	-5074	-11433	-425	-6183	-5723	-11608	96
1.210833	-22	43	89	-53	-110	-36	13	-15	-16	7	-72	-62	-96	-16	-28	-58	-99	35	-82	-30	-109	-22	-99	-65	-65	-1	-95	-13	-73	-91	-145	-75	-19	5911	-3986	-21369	657	-5636	-2765	-13281	391	-4876	-5288	-11398	-428	-6168	-5846	-11498	81
1.211667	-23	43	91	-57	-107	-31	13	-14	-16	7	-70	-62	-97	-15	-27	-52	-97	34	-83	-34	-102	-19	-98	-67	-62	-3	-96	-13	-72	-69	-146	-73	-145	5791	-4057	-21271	480	-5568	-2877	-13258	424	-4861	-5499	-11349	-469	-6181	-5978	-11395	59
1.212500	-23	40	131	-57	-108	-32	13	-33	-17	5	-70	-62	-92	-16	-28	-60	-97	34	-85	-29	-104	-22	-101	-69	-64	12	-96	-13	-66	-69	-148	-77	-111	5668	-4139	-21168	536	-5505	-2991	-13240	465	-4832	-5700	-11302	-1319	-6216	-6121	-11289	24
1.213333	-24	41	87	-60	-111	-38	11	-15	-18	4	-75	-65	-102	-16	-25	-60	-98	33	-90	-33	-105	-21	-102	-70	-66	-4	-100	-15	-75	-73	-149	-79	-62	5546	-4223	-21059	492	-5435	-3081	-13219	515	-4809	-5892	-11249	-2228	-6262	-6276	-11189	22
1.214167	-28	37	86	-59	-109	-38	8	-17	-18	4	-74	-65	-100	-14	-30	-62	-101	34	-87	-31	-109	-24	-102	-70	-70	-8	-99	-13	-73	-73	-151	-76	-38	5427	-4304	-20944	329	-5362	-3191	-13199	361	-4766	-6070	-11193	-1926	-6317	-6442	-11088	26
1.215000	-28	38	87	-58	-113	-36	10	-24	-16	3	-75	-65	-102	-18	-48	-63	-103	30	-90	-30	-110	-25	-103	-70	-66	-5	-101	-18	-76	-74	-149	-79	-13	5312	-4386	-20834	226	-5281	-3285	-13189	-32	-4715	-6229	-11141	-1431	-6379	-6596	-10996	7
1.215833	-29	50	87	-65	-113	-36	9	-19	-26	0	-78	-67	-99	-17	-30	-61	-101	34	-88	-32	-108	-25	-100	-70	-64	-6	-99	-15	-75	-73	-142	-76	-7	5214	-4472	-20716	160	-5199	-3372	-13170	-719	-4654	-6371	-11088	-1242	-6443	-6760	-10911	-16
1.216667	-28	37	89	-60	-109	-35	13	-16	-18	3	-75	-72	-98	-16	-26	-63	-125	30	-90	-33	-107	-23	-101	-70	-63	-3	-101	-15	-76	-73	-148	-76	-263	5119	-4559	-20604	-58	-5117	-3459	-13157	-781	-4585	-6498	-11033	-1627	-6509	-6921	-10830	-40
1.217500	-25	40	89	-44	-110	-32	13	-15	-17	1	-73	-63	-95	-13	-27	-58	-97	37	-86	-30	-105	-22	-99	-73	-61	-3	-96	-12	-88	-70	-147	-73	61	5042	-4633	-20488	-235	-5033	-3537	-13153	-599	-4508	-6604	-10992	-851	-6567	-7083	-10760	-19
1.218333	-24	37	87	-59	-110	-32	13	-13	-18	1	-76	-64	-95	-10	-29	-65	-101	38	-87	-31	-104	-21	-97	-69	-62	-3	-100	-12	-72	-70	-147	-75	55	4969	-4720	-20379	-518	-4955	-3616	-13148	-635	-4431	-6696	-10952	-867	-6619	-7232	-10702	-26
1.219167	-22	42	89	-58	-111	-34	13	-14	-19	6	-70	-64	-96	-14	-29	-58	-99	38	-85	-27	-109	-22	-96	-68	-65	0	-100	-14	-72	-72	-148	-72	-50	4909	-4786	-20269	-973	-4878	-3693	-13146	-526	-4363	-6779	-10925	-557	-6656	-7377	-10653	-42
1.220000	-24	41	89	-60	-108	-33	13	-14	-16	5	-73	-66	-98	-17	-29	-57	-99	36	-87	-31	-109	-27	-98	-67	-65	0	-98	-12	-73	-73	-149	-74	-74	4862	-4854	-20163	-1393	-4812	-3766	-13147	-476	-4276	-6843	-10902	-270	-6683	-7503	-10615	-30
1.220833	-30	42	89	-60	-110	-33	10	-17	-18	5	-74	-67	-98	-16	-31	-58	-99	35	-87	-33	-108	-25	-100	-70	-64	-3	-102	-15	-78	-75	-146	-75	-52	4830	-4932	-20054	-1371	-4753	-3842	-13152	-449	-4203	-6904	-10892	-242	-6700	-7621	-10587	-67
1.221667	-27	42	88	-60	-114	-36	10	-15	-19	6	-76	-66	-96	-15	-29	-59	-101	35	-93	-34	-109	-26	-105	-72	-65	-4	-102	-16	-74	-72	-151	-75	-138	4808	-5003	-19944	-1063	-4703	-3924	-13159	-419	-4139	-6960	-10896	-552	-6695	-7714	-10567	-134
1.222500	-38	42	86	-62	-112	-35	-3	-16	-18	4	-75	-66	-100	-16	-29	-58	-100	34	-87	-34	-107	-25	-99	-72	-65	-1	-102	-16	-74	-79	-148	-75	46	4798	-5074	-19825	-816	-4667	-3997	-13167	-389	-4089	-7007	-10899	-68	-6678	-7794	-10556	-158
1.223333	-25	43	89	-58	-111	-32	11	-17	-23	4	-72	-69	-97	-15	-29	-60	-100	36	-88	-34	-110	-25	-101	-73	-65	-4	-102	-14	-74	-69	-151	-75	38	4797	-5145	-19707	-666	-4650	-4081	-13177	-350	-4048	-7059	-10918	322	-6653	-7856	-10556	-158
1.224167	-24	40	88	-60	-112	-36	12	-16	-22	4	-74	-64	-101	-13	-31	-60	-100	37	-85	-26	-102	-21	-97	-83	-62	0	-98	-14	-69	-69	-148	-75	-36	4806	-5222	-19579	-429	-4644	-4158	-13178	-338	-4015	-7111	-10945	500	-6612	-7899	-10557	-168
1.225000	-23	43	88	-60	-108	4	15	-16	-19	5	-78	-60	-96	8	-26	-58	-96	35	-87	-31	-100	-19	-97	-68	-65	-6	-101	-9	-69	-69	-148	-73	0	4821	-5298	-19443	-171	-4656	-4243	-13191	-320	-4005	-7162	-10979	403	-6569	-7933	-10567	-131
1.225833	-26	43	87	-57	-109	-30	15	-16	-15	6	-73	-62	-93	-13	-29	-60	-97	34	-85	-31	-101	-22	-98	-69	-78	-4	-101	-10	-68	-69	-148	-74	35	4840	-5383	-19300	79	-4683	-4330	-13193	-257	-4007	-7222	-11025	475	-6524	-7950	-10582	-75
1.226667	-26	43	87	-60	-110	-32	13	-17	-18	12	-73	-63	-117	-13	-3	-57	-97	37	-86	-31	-104	-21	-98	-67	-65	-4	-102	-10	-74	-67	-147	-73	114	4866	-5473	-19171	230	-4728	-4425	-13199	-168	-4027	-7283	-11068	705	-6474	-7955	-10594	-57
1.227500	-26	39	79	-59	-110	-32	13	-16	-21	4	-73	-63	-96	-14	-29	-60	-103	35	-87	-30	-104	-21	-99	-69	-64	-3	-87	-13	-72	-68	-149	-76	35	4900	-5571	-18985	365	-4784	-4507	-13201	-100	-4054	-7349	-11116	781	-6431	-7954	-10613	-24
1.228333	-26	43	89	-58	-108	-34	15	-13	-22	25	-74	-60	-83	-11	-22	-59	-98	38	-83	-30	-104	-18	-98	-66	-62	-4	-97	-12	-74	-68	-147	-72	86	4941	-5664	-18811	718	-4851	-4592	-13204	-88	-4096	-7423	-11168	718	-6387	-7948	-10627	-30
1.229167	-27	44	89	-59	-110	-30	18	-12	-18	8	-69	-62	-95	-10	-28	-57	-98	36	-62	-31	-105	-16	-96	-66	-63	-3	-98	-10	-73	-67	-146	-72	104	4979	-5783	-18629	1153	-4928	-4675	-13194	-122	-4148	-7496	-11207	935	-6348	-7941	-10658	-81
1.230000	-26	45	88	-56	-109	-29	18	-13	-15	16	-72	-61	-94	-10	-27	-56	-99	38	-82	-29	-103	-18	-97	-66	-63	0	-99	-11	-69	-47	-145	-72	-222	5028	-5900	-18449	1182	-5007	-4752	-13188	-143	-4206	-7574	-11255	382	-6314	-7934	-10657	-323
1.230833	-21	43	90	-58	-108	-30	18	-10	-16	8	-69	-61	-93	-11	-28	-56	-97	38	-85	-32	-105	-17	-97	-64	-60	0	-90	-8	-70	-66	-144	-73	1	5077	-6021	-18251	1170	-5099	-4820	-13177	-124	-4268	-7652	-11289	642	-6287	-7930	-10669	-386
1.231667	-19	45	90	-55	-108	-30	17	-9	-17	6	-45	-63	-96	-13	-25	-59	-81	38	-85	-28	-107	-19	-98	-66	-65	-3	-100	-13	-74	-66	-145	-73	153	5134	-6150	-18058	1155	-5194	-4886	-13168	-58	-4331	-7733	-11320	809	-6266	-7934	-10680	-114
1.232500	-27	43	87	-61	-111	-35	12	-13	-22	4	-72	-65	-97	-16	-29	-59	-99	35	-86	-32	-109	-22	-101	-64	-62	0	-95	-9	-56	-68	-144	-74	-34	5193	-6284	-17862	1107	-5283	-4940	-13149	8	-4393	-7812	-11335	691	-6244	-7948	-10686	-27
1.233333	-28	41	85	-57	-110	-39	19	11	-19	5	-74	-64	-116	-17	-30	-60	-97	33	-85	-34	-107	-23	-104	-70	-66	-3	-100	-13	-75	-77	-151	-78	26	5248	-6415	-17668	1086	-5367	-4987	-13134	38	-4453	-7888	-11339	820	-6229	-7961	-10691	-10
1.234167	-25	37	84	-60	-110	-33	15	-13	-18	4	-72	-63	-97	-14	-29	-64	-97	33	-84	10	-102	-22	-102	-70	-64	-3	-97	-9	-72	-69	-146	-77	-36	5318	-6560	-17474	1097	-5437	-5017	-13106	71	-4500	-7954	-11327	819	-6210	-7979	-10687	9
1.235000	-24	41	87	-57	-107	-34	15	-14	-16	12	-73	-62	-93	-16	-28	-61	-99	33	-85	-31	-103	-21	-99	-68	-66	-4	-99	-12	-75	-70	-148	-77	-189	5385	-6697	-17281	1004	-5499	-5039	-13073	140	-4535	-8017	-11305	421	-6178	-8004	-10679	27
1.235833	-23	40	89	-57	-111	-35	16	-15	-21	6	-70	-63	-96	-15	-26	-60	-100	35	-84	-31	-105	-23	-101	-73	-66	0	-98	-13	-73	-68	-147	-73	-101	5459	-6835	-17097	869	-5545	-5054	-13048	135	-4557	-8069	-11268	466	-6144	-8032	-10666	28
1.236667	-24	43	88	-57	-109	-34	17	-14	-17	6	-77	-65	-97	-14	-27	-66	-100	33	-85	-32	-108	-19	-99	-68	-65	1	-99	-10	-70	-67	-145	-75	-79	5529	-6967	-16917	786	-5572	-5064	-13016	92	-4566	-8111	-11220	534	-6098	-8077	-10656	33
1.237500	-25	41	120	-55	-107	-32	16	-14	-18	8	-69	-62	-94	-14	-27	-57	-98	36	-86	-29	-102	-19	-98	-70	-62	0	-98	-11	-72	-67	-144	-72	-118	5595	-7092	-16747	760	-5586	-5068	-12983	77	-4559	-8141	-11157	389	-6041	-8122	-10637	60
1.238333	-24	43	89	-52	-108	-31	16	-22	-17	5	-68	-62	-92	-15	-28	-58	-99	35	-85	-30	-103	-22	-97	-68	-59	3	-96	-10	-74	-67	-142	-74	-120	5675	-7211	-16586	663	-5571	-5122	-12948	75	-4531	-8159	-11091	251	-5969	-8171	-10619	58
1.239167	-27	44	87	-59	-108	-32	16	-15	-19	5	-73	-62	-94	-15	-27	-59	-99	13	-87	-32	-107	-22	-99	-66	-65	-3	-100	-11	-73	-69	-145	-74	-262	5724	-7320	-16429	618	-5538	-5077	-12914	45	-4494	-8170	-11012	237	-5883	-8227	-10594	96
1.240000	-27	40	86	-61	-137	-34	10	-22	-19	4	-75	-65	-96	-16	-30	-62	-102	29	-90	-36	-107	-25	-102	-73	-69	-4	-101	-14	-74	-76	-149	-74	-262	5778	-7418	-16286	671	-5482	-5090	-12880	-9	-4430	-8164	-10926	187	-5784	-8278	-10565	132
1.240833	-28	39	85	-63	-116	-39	11	-21	-24	2	-77	-69	-101	-17	-32	-61	-101	30	-90	-36	-109	-25	-105	-69	-67	-9	-105	-16	-75	-69	-148	-78	-183	5834	-7494	-16148	638	-5404	-5102	-12843	-53	-4352	-8151	-10826	-1	-5663	-8325	-10524	148
1.241667	-29	37	81	-61	-112	-36	11	-16	-21	-5	-74	-66	-110	-18	-33	-46	-104	33	-88	-39	-108	-25	-99	-74	-65	-1	-102	-14	-78	-73	-148	-79	-229	5881	-7554	-16027	489	-5305	-5123	-12790	-69	-4256	-8125	-10724	-185	-5530	-8376	-10481	181
1.242500	-26	41	87	-66	-111	-34	11	-14	-21	4	-73	-66	-97	-17	-30	-59	-100	36	-86	-33	-103	-27	-105	-72	-63	-3	-100	-15	-76	-72	-145	-74	-109	5931	-7588	-15913	323	-5185	-5147	-12767	-81	-4147	-8093	-10617	982	-5385	-8416	-10422	214
1.243333	-25	43	88	-59	-111	-31	24	-11	-17	2	-87	-64	-95	-15	-28	-59	-98	37	-90	-32	-105	-24	-97	-67	-62	2	-99	-10	-83	-67	-143	-72	-165	5975	-7604	-15828	162	-5055	-5180	-12729	-77	-4028	-8057	-10501	6092	-5224	-8456	-10355	220
1.244167	-26	44	90	-59	-107	-30	16	-13	-16	7	-69	-63	-98	-15	-29	-59	-98	34	-84	-28	-69	-24	-95	-66	-63	1	-97	-12	-75	-68	-143	-74	-135	6012	-7597	-15737	175	-4906	-5224	-12695	-90	-3901	-8023	-10380	10411	-5057	-8516	-10277	236
1.245000	-24	43	90	-59	-100	-34	15	-12	-17	9	-66	-65	-95	-11	-27	-55	-98	38	-82	-32	-104	-23	-96	-69	-61	4	-94	-10	-75	-67	-142	-72	109	6050	-7572	-15675	64	-4752	-5275	-12666	-134	-3767	-7989	-10257	8338	-4883	-8527	-10175	225
1.245833	-23	44	90	-58	-111	-30	16	-11	-14	5	-70	-65	-97	-13	-30	-57	-99	37	-82	-32	-104	-24	-96	-68	-64	-1	-98	-12	-74	-66	-145	-76	-287	6085	-7520	-15632	-3	-4590	-5326	-12634	-136	-3628	-7959	-10132	6291	-4708	-8566	-10071	173
1.246667	-26	44	90	-59	-110	-34	12	-14	-18	7	-72	-39	-95	-13	-28	-59	-100	39	-82	-32	-105	-24	-97	-68	-63	0	-96	-10	-73	-64	-143	-74	-273	6126	-7451	-15609	-7	-4433	-5385	-12603	-138	-3487	-7936	-9999	5781	-4534	-8585	-9947	214
1.247500	-24	44	86	-62	-110	-31	13	-13	-21	7	-73	-66	-97	-13	-29	-61	-98	37	-86	-34	-99	-24	-97	-67	-65	0	-99	-16	-73	-68	-147	-77	-131	6170	-7369	-15616	-47	-4275	-5440	-12579	-179	-3350	-7922	-9868	4457	-4363	-8609	-9813	304
1.248333	-26	43	88	-59	-115	-32	11	-14	0	5	-72	-63	-99	-15	-29	-60	-103	35	-87	-33	-109	-25	-100	-73	-66	-1	-100	-14	-77	-70	-147	-77	-189	6196	-7260	-15639	-121	-4124	-5502	-12560	-205	-3213	-7916	-9731	3515	-4202	-8631	-9662	300
1.249167	-26	39	85	-62	-112	-34	9	-15	-22	3	-74	-66	-101	-17	-8	-61	-101	33	-87	-46	-96	-22	-95	-70	-65	1	-98	-13	-73	-66	-146	-77	-391	6271	-7167	-15682	-53	-3984	-5557	-12540	-185	-3074	-7918	-9590	3529	-4047	-8650	-9502	263
1.250000	-24	39	87	-34	-107	-32	13	-14	-22	6	-72	-62	-93	-15	-26	-60	-99	38	-84	-29	-104	-23	-97	-72	-63	-1	-99	1	-74	-67	-146	-76	-294	6365	-7063	-15749	-100	-3859	-5614	-12530	-155	-2937	-7929	-9452	3238	-3904	-8662	-9336	251
1.250833	-25	44	90	-56	-105	-30	17	-10	-14	7	-68	-61	-95	-10	-25	-58	-98	37	-67	-30	-99	-19	-95	-66	-60	2	-95	-11	-67	-64	-144	-73	-187	6410	-6964	-15833	-196	-3741	-5663	-12519	-155	-2803	-7944	-9314	1834	-3765	-8677	-9168	207
1.251667	-21	45	92	-56	-107	-29	16	-10	-21	9	-72	-61	-95	4	-24	-59	-98	38	-81	-29	-101	-18	-96	-66	-65	0	-98	-10	-72	-63	-146	-70	-148	6491	-6872	-15935	-231	-3642	-5729	-12523	-159	-2670	-7968	-9185	699	-3652	-8689	-9001	38
1.252500	-39	44	89	-56	-110	-28	13	-12	-14	8	-66	-62	-94	-14	-26	-58	-100	38	-85	-27	-105	-23	-97	-68	-63	1	-99	-10	-75	-64	-144	-75	-29	6569	-6804	-16060	-159	-3561	-5757	-12535	-154	-2548	-7999	-9061	-42	-3547	-8704	-8844	-176
1.253333	-25	41	88	-101	-111	-30	7	-11	-19	3	-74	-66	-98	-14	-27	-60	-99	36	-85	-31	-105	-23	-99	-72	-66	-3	-102	-15	-63	-68	-147	-75	-24	6656	-6758	-16190	-114	-3501	-5798	-12557	-187	-2426	-8033	-8952	-837	-3459	-8716	-8700	-158
1.254167	-26	42	89	-60	-108	-31	12	-12	-19	6	-70	-46	-96	-13	-26	-53	-99	35	-84	-31	-107	-21	-97	-69	-62	-3	-97	-12	-72	-66	-147	-73	-103	6747	-6743	-16325	-74	-3471	-5832	-12581	-208	-2298	-8057	-8843	-1547	-3379	-8723	-8564	-81
1.255000	-24	30	88	-56	-111	-38	15	-11	-15	6	-72	-65	-97	-15	-27	-58	-96	33	-85	-31	-105	-21	-98	-74	-64	-1	-97	-13	-73	-68	-145	-70	-97	6832	-6763	-16463	-75	-3417	-5860	-12620	-201	-2182	-8084	-8758	-2094	-3314	-8731	-8458	-117
1.255833	-27	41	88	-58	-110	-31	13	-14	-18	7	-70	-62	-94	-13	-60	-65	-97	36	-104	-34	-104	-22	-99	-66	-64	0	-100	-12	-73	-67	-149	-72	-142	6913	-6824	-16602	23	-3405	-5887	-12667	-151	-2071	-8107	-8684	-2391	-3255	-8739	-8371	-186
1.256667	-19	44	90	-56	-109	-32	13	-8	-16	6	-72	-66	-98	-16	-31	-60	-102	36	-84	-35	-104	-23	-99	-70	-65	-1	-107	-14	-75	-70	-147	-75	-111	6992	-6927	-16735	25	-3395	-5906	-12725	-138	-1959	-8128	-8631	-2967	-3214	-8748	-8318	-289
1.257500	-28	40	86	-60	-113	-34	6	-13	-22	5	-73	-65	-98	-16	-31	-60	-100	24	-85	-49	-105	-23	-98	-68	-63	0	-97	-14	-73	-69	-146	-73	-179	7038	-7072	-16851	38	-3401	-5924	-12792	-153	-1849	-8135	-8598	-3692	-3171	-8748	-8292	-484
1.258333	-24	28	89	-58	-97	-31	10	-10	-18	9	-66	-65	-95	-15	-27	-61	-96	35	-84	-31	-103	-22	-97	-68	-65	5	-101	-14	-72	-67	-124	-75	81	7080	-7270	-16953	97	-3415	-5931	-12862	-163	-1746	-8141	-8579	-3231	-3136	-8751	-8299	-552
1.259167	-25	42	86	-58	-111	-32	16	-13	-18	5	-55	-62	-93	-14	-26	-60	-110	35	-83	-30	-105	-21	-98	-69	-63	0	-98	-13	-73	-66	-148	-75	-44	7096	-7502	-17034	93	-3436	-5940	-12948	-141	-1650	-8135	-8582	-3904	-3111	-8755	-8340	-592
1.260000	-28	39	86	-58	-109	-32	12	-14	-21	5	-68	-65	-99	-16	-28	-63	-103	34	-86	-33	-107	-21	-99	-67	-64	1	-100	-13	-73	-70	-151	-76	40	7086	-7777	-17098	50	-3462	-5938	-13032	-138	-1563	-8121	-8604	-3820	-3087	-8753	-8410	-977
1.260833	-28	39	89	-59	-111	-34	12	-16	-22	5	-64	-66	-98	-24	-28	-80	-102	33	-86	-32	-108	-23	-101	-74	-68	-4	-100	-15	-73	-69	-147	-77	-79	7052	-8089	-17137	-75	-3490	-5929	-13135	-138	-1487	-8102	-8644	-3409	-3066	-8744	-8512	-1236
1.261667	-33	36	88	-58	-98	-35	4	-15	-21	7	-72	-67	-98	-18	-29	-65	-103	32	-87	-33	-108	-22	-100	-72	-67	0	-99	-16	-75	-69	-138	-75	-15	6991	-8430	-17154	-283	-3518	-5908	-13214	-132	-1419	-8068	-8697	-3488	-3046	-8731	-8637	-1213
1.262500	-27	39	87	-57	-111	-35	13	-16	-24	5	-72	-65	-103	-16	-26	-66	-101	32	-85	-45	-107	-22	-99	-70	-66	-3	-99	-15	-74	-68	-147	-73	33	6915	-8756	-17138	-161	-3539	-5878	-13301	-162	-1366	-8030	-8765	-4023	-3022	-8709	-8777	-1625
1.263333	-25	41	108	-55	-108	-32	18	-12	-18	8	-68	-62	-96	-13	-26	-58	-100	35	-84	-33	-101	-18	-98	-78	-62	4	-97	-12	-70	-67	-144	-74	126	6805	-9170	-17104	-64	-3557	-5833	-13384	-128	-1325	-7976	-8843	-3454	-3002	-8686	-8936	-3614
1.264167	-24	43	90	-57	-110	-30	18	-7	-19	4	-67	-62	-94	-12	-26	-58	-97	37	-82	-30	-103	-18	-98	-68	-62	0	-97	-12	-72	-68	-143	-73	-96	6676	-9548	-17056	-97	-3574	-5776	-13461	-150	-1306	-7923	-8930	-3509	-2980	-8647	-9108	-6233
1.265000	-24	42	87	-57	-110	-32	16	-12	-18	10	-70	-65	-96	-16	-28	-60	-100	33	-86	-36	-94	-24	-96	-69	-64	0	-102	-14	-74	-69	-146	-74	-7	6529	-9936	-16989	4	-3582	-5709	-13533	-171	-1303	-7865	-9026	-3786	-2967	-8606	-9284	-6275
1.265833	-29	42	85	-61	-110	-35	13	-15	-19	10	-75	-65	-98	-3	-30	-60	-102	33	-82	-31	-104	-21	-100	-66	-66	0	-99	-13	-77	-68	-146	-73	52	6392	-10299	-16900	-25	-3580	-5599	-13597	-149	-1316	-7791	-9122	-3762	-2951	-8554	-9459	-4470
1.266667	-27	41	86	-59	-113	-33	12	-13	-15	8	-72	-63	-97	-15	-26	-58	-99	35	-84	-32	-108	-19	-99	-65	-62	0	-98	-10	-72	-68	-144	-74	-53	6192	-10657	-16806	-119	-3572	-5519	-13641	-144	-1347	-7716	-9220	-3472	-2936	-8486	-9629	-3016
1.267500	-24	41	88	-56	-111	-30	13	-13	-19	6	-68	-63	-96	-13	-29	-57	-101	36	-82	-31	-103	-18	-99	-68	-63	1	-99	-11	-74	-70	-147	-75	3	6012	-10985	-16698	7	-3560	-5400	-13674	-150	-1411	-7632	-9317	-3502	-2929	-8413	-9788	-1917
1.268333	-28	42	89	-56	-110	-32	9	-11	-21	10	-70	-62	-97	-15	-28	-59	-100	38	-82	-32	-129	-23	-100	-67	-52	1	-95	-11	-75	-70	-145	-75	17	5825	-11280	-16582	61	-3521	-5269	-13698	-151	-1452	-7546	-9417	-4289	-2919	-8325	-9935	-1343
1.269167	-24	45	88	-58	-107	-30	12	-14	-19	10	-70	-63	-101	-15	-29	-58	-96	36	-85	-30	-104	-19	-99	-67	-65	-1	-97	-9	-72	-68	-159	-74	123	5662	-11529	-16460	81	-3478	-5121	-13708	-104	-1522	-7455	-9507	-5986	-2921	-8229	-10069	-648
1.270000	-25	46	90	-57	-109	-32	15	-14	-16	10	-69	-60	-94	-10	-27	-55	-98	20	-81	-29	-102	-19	-100	-65	-64	2	-96	-8	-70	-70	-146	-73	234	5443	-11762	-16325	-41	-3433	-4968	-13710	-79	-1602	-7354	-9601	-6167	-2926	-8122	-10177	68
1.270833	-26	46	91	-53	-108	-31	17	-13	-43	9	-67	-57	-95	-9	-27	-57	-100	38	-83	-28	-101	-16	-98	-66	-63	2	-95	-9	-69	-68	-145	-77	-94	5262	-11941	-16185	-40	-3379	-4810	-13690	-93	-1688	-7269	-9688	-5895	-2943	-8011	-10282	490
1.271667	-24	46	92	-52	-107	-31	13	-13	-17	11	-67	-58	-93	-12	-25	-53	-98	41	-80	-28	-104	-18	-98	-66	-66	3	-96	1	-70	-67	-146	-70	92	5059	-12075	-16040	-14	-3321	-4641	-13679	-87	-1778	-7179	-9779	-4603	-2968	-7892	-10364	826
1.272500	-24	43	89	-57	-109	-33	15	-13	-15	11	-66	-62	-98	-13	-26	-56	-136	34	-85	-29	-104	-22	-100	-65	-63	1	-99	-11	-75	-69	-149	-74	-94	4859	-12175	-15892	-126	-3265	-4483	-13658	-101	-1883	-7093	-9868	-4385	-3007	-7773	-10439	1394
1.273333	-36	39	86	-62	-111	-38	9	-21	-25	3	-78	-65	-99	-18	-31	-64	-103	32	-90	-51	-107	-25	-110	-74	-69	-4	-103	-15	-77	-74	-155	-79	-39	4667	-12226	-15712	-10	-3211	-4333	-13637	-99	-1953	-7015	-9956	-3929	-3054	-7655	-10493	1785
1.274167	-31	34	77	-64	-112	-41	8	-19	-19	-13	-77	-64	-96	-16	-32	-64	-104	28	-91	-34	-107	-24	-101	-68	-67	-3	-102	-15	-73	-73	-150	-81	-30	4470	-12234	-15528	58	-3149	-4180	-13603	-72	-2029	-6937	-10038	-3403	-3105	-7530	-10539	1723
1.275000	-22	41	87	-61	-110	-33	12	-18	-21	3	-76	-65	-99	-13	-28	-60	-101	35	-103	-33	-105	-25	-96	-68	-64	-3	-105	-15	-77	-72	-150	-77	-53	4280	-12199	-15329	-18	-3092	-4042	-13567	-102	-2099	-6869	-10122	-2686	-3169	-7415	-10577	1824
1.275833	-27	40	87	-62	-112	-34	13	-15	-17	6	-75	-116	-96	-15	-29	-59	-102	34	-90	-35	-105	-25	-99	-69	-66	-1	-102	-13	-75	-70	-151	-76	-144	4086	-12125	-15148	-25	-3046	-3919	-13530	-148	-2154	-6812	-10204	-2553	-3238	-7303	-10607	1983
1.276667	-28	40	90	-60	-109	-35	11	-18	-19	4	-74	-62	-97	-18	-30	-57	-98	34	-86	-32	-105	-24	-102	-67	-62	0	-102	-16	-75	-73	-149	-73	-69	3896	-12018	-14898	-41	-2997	-3812	-13492	-397	-2205	-6767	-10286	-1703	-3317	-7203	-10625	1936
1.277500	-23	40	87	-61	-109	-36	10	-16	-19	5	-82	-62	-98	-14	-29	-60	-96	35	-90	-31	-107	-24	-101	-68	-61	-1	-99	-13	-72	-69	-148	-68	13	3705	-11878	-14665	-88	-2964	-3722	-13450	-882	-2245	-6739	-10365	-1258	-3394	-7114	-10639	1901
1.278333	-23	38	87	-58	-104	-33	12	-14	-14	6	-73	-63	-95	-16	-31	-57	-96	36	-87	-34	-100	-22	-100	-66	-63	-1	-99	-12	-72	-72	-149	-76	80	3515	-11706	-14422	-162	-2936	-3657	-13400	-788	-2279	-6721	-10444	-1157	-3494	-7042	-10653	1945
1.279167	-22	43	90	-58	-121	-38	11	-11	-17	6	-72	-65	-95	-14	-28	-58	-98	34	-88	-36	-104	-24	-100	-69	-61	-5	-103	-13	-73	-68	-149	-51	-111	3332	-11510	-14182	-215	-2921	-3610	-13348	-531	-2312	-6718	-10514	-1117	-3569	-6983	-10654	2021
1.280000	-29	39	87	-59	-110	-35	12	-17	-18	5	-74	-65	-98	-19	-31	-64	-99	61	-88	-33	-107	-24	-100	-69	-63	-4	-103	-13	-76	-72	-150	-74	-57	3158	-11290	-13940	-227	-2918	-3581	-13283	-506	-2334	-6733	-10587	-1487	-3655	-6942	-10650	2049
1.280833	-26	40	85	-63	-110	-36	9	-21	-19	4	-75	-85	-99	-18	-32	-59	-101	34	-92	-32	-108	-25	-102	-72	-66	-9	-105	-15	-73	-72	-151	-75	-129	3000	-11066	-13711	-207	-2923	-3573	-13224	-393	-2360	-6762	-10650	-2076	-3739	-6919	-10653	2040
1.281667	-32	37	82	-58	-112	-39	8	-18	-22	1	-77	-68	-101	-19	-36	-64	-103	27	-96	-38	-107	-27	-104	-74	-68	-7	-107	-18	-79	-92	-152	-79	-129	2852	-10788	-13500	-237	-2951	-3584	-13145	-309	-2389	-6797	-10706	-1615	-3827	-6915	-10642	2031
1.282500	-28	37	80	-64	-118	-39	7	-21	-25	0	-74	-68	-101	-19	-29	-60	-102	33	-90	-38	-108	-25	-100	-70	-67	-6	-108	-16	-73	-68	-148	-75	18	2732	-10508	-13307	-361	-2974	-3604	-13054	-239	-2418	-6841	-10754	-836	-3901	-6921	-10620	2060
1.283333	-28	37	85	-60	-110	-32	13	-14	-19	4	-74	-64	-95	-15	-28	-62	-102	34	-88	-28	-91	-22	-99	-92	-64	-1	-102	-13	-73	-68	-150	-76	0	2630	-10214	-13159	-390	-3019	-3647	-12950	-147	-2449	-6894	-10796	-328	-3974	-6949	-10591	2111
1.284167	-23	38	89	-57	-108	-31	13	-12	-8	6	-70	-62	-95	-14	-25	-56	-99	38	-84	-31	-103	-17	-96	-67	-63	1	-109	-13	-70	-66	-143	-74	-186	2559	-9910	-13049	-279	-3067	-3703	-12848	-113	-2501	-6951	-10823	-877	-4049	-6991	-10557	2073
1.285000	-25	42	88	-58	-108	-30	13	-12	-16	9	-70	-61	-94	-13	-30	-55	-96	29	-78	-30	-104	-23	-100	-66	-63	1	-99	-12	-70	-68	-145	-74	34	2510	-9610	-12988	-251	-3131	-3777	-12728	-64	-2563	-7011	-10862	323	-4121	-7042	-10523	1833
1.285833	-24	44	89	-56	-108	-51	13	6	-16	9	-68	-65	-99	-14	-30	-56	-97	36	-84	-30	-103	-19	-98	-68	-63	3	-100	-15	-74	-68	-147	-72	-38	2485	-9306	-12986	-300	-3214	-3852	-12602	-3	-2639	-7074	-10866	585	-4198	-7106	-10464	1660
1.286667	-73	41	89	-55	-110	-31	12	-10	-17	7	-69	-62	-95	-14	-27	-56	-100	36	-84	-22	-104	-21	-99	-70	-61	4	-98	-11	-72	-65	-146	-76	-11	2501	-8996	-13043	-402	-3279	-3943	-12476	-9	-2732	-7127	-10878	616	-4282	-7165	-10413	1492
1.287500	-25	43	89	-58	-107	-31	13	-14	1	8	-90	-65	-98	-16	-29	-57	-100	37	-83	-30	-103	-21	-98	-69	-61	0	-99	-14	-74	-67	-147	-74	106	2542	-8696	-13165	-404	-3367	-4037	-12342	-23	-2833	-7180	-10885	838	-4353	-7245	-10350	1073
1.288333	-23	45	90	-55	-111	-32	15	-12	-16	11	-69	-60	-97	-14	-27	-57	-100	37	-75	-24	-105	-19	-100	-68	-63	1	-97	-11	-70	-66	-144	-72	119	2610	-8400	-13345	-447	-3460	-4138	-12206	-28	-2951	-7223	-10879	1345	-4438	-7318	-10283	760
1.289167	-26	42	89	-56	-88	-29	15	-11	-19	6	-69	-62	-96	-15	-29	-58	-101	34	-84	-29	-102	-19	-96	-69	-63	0	-96	-10	-68	-65	-142	-76	-74	2703	-8114	-13583	-738	-3564	-4238	-12073	-52	-3080	-7247	-10872	999	-4533	-7386	-10211	878
1.290000	-24	42	90	-55	-109	-33	12	-15	-21	6	-70	-60	-96	-18	-28	-59	-98	36	-67	-32	-105	-19	-100	-72	-66	0	-99	-12	-73	-69	-147	-76	12	2815	-7848	-13881	-643	-3675	-4340	-11946	-47	-3225	-7265	-10859	1418	-4640	-7449	-10142	1071
1.290833	-26	39	87	-63	-114	-35	10	-18	-17	5	-73	-65	-100	-15	-28	-58	-103	35	-87	-30	-103	-19	-95	-68	-62	2	-98	-10	-73	-66	-144	-75	24	2944	-7595	-14221	-559	-3768	-4442	-11825	-41	-3355	-7261	-10838	1894	-4750	-7496	-10071	1248
1.291667	-25	43	93	-53	-108	-29	11	-11	-19	9	-69	-60	-95	-14	-24	-57	-95	38	-83	-30	-103	-17	-99	-63	-63	0	-97	-13	-72	-66	-161	-73	150	3090	-7362	-14597	-464	-3904	-4542	-11714	-112	-3496	-7248	-10809	1783	-4875	-7528	-10004	1813
1.292500	-25	43	89	-56	-110	-32	13	-12	-16	10	-69	-65	-99	-14	-27	-63	-98	34	-84	-32	-109	-19	-97	-65	-63	1	-95	-15	-73	-68	-146	-74	216	3236	-7157	-14998	-225	-4035	-4640	-11617	-166	-3638	-7222	-10779	1777	-5013	-7555	-9947	2938
1.293333	-28	40	88	-56	-112	-34	10	-15	-22	4	-74	-65	-98	-17	-29	-58	-99	30	-85	-22	-104	-22	-100	-72	-66	0	-98	-16	-74	-70	-148	-78	96	3384	-6967	-15439	-69	-4160	-4728	-11536	-142	-3781	-7174	-10743	2004	-5164	-7555	-9896	2573
1.294167	-27	39	84	-59	-110	-42	8	-11	-17	7	-70	-63	-96	-17	-28	-60	-99	35	-87	-31	-109	-23	-99	-70	-65	0	-97	-13	-70	-64	-147	-76	40	3532	-6795	-15870	-36	-4294	-4805	-11463	-116	-3894	-7124	-10694	2009	-5320	-7551	-9850	1713
1.295000	-26	41	88	-57	-107	-33	12	-12	-18	7	-70	-65	-96	-18	-29	-59	-100	32	-88	-32	-103	-22	-97	-70	-62	0	-98	-13	-72	-69	-147	-77	26	3672	-6652	-16292	-190	-4425	-4872	-11404	-85	-4023	-7057	-10642	1889	-5486	-7524	-9821	972
1.295833	-26	42	89	-57	-107	-27	10	-36	-15	7	-70	-57	-95	-15	-29	-60	-99	34	-85	-32	-102	-24	-99	-70	-60	0	-97	-12	-70	-69	-156	-74	94	3781	-6525	-16701	-232	-4565	-4925	-11366	-39	-4113	-6986	-10585	2169	-5654	-7481	-9798	302
1.296667	-25	43	90	-55	-107	-33	12	-12	-14	10	-70	-61	-95	-15	-28	-59	-98	34	-104	-32	-105	-21	-99	-72	-63	0	-98	-11	-69	-67	-147	-75	143	3912	-6418	-17079	-247	-4700	-4960	-11338	-34	-4204	-6914	-10518	2692	-5825	-7428	-9791	1011
1.297500	-26	42	88	-58	-108	-33	-3	-14	-19	6	-69	-14	-93	-13	-28	-57	-100	35	-85	-31	-102	-22	-97	-68	-63	-1	-96	-11	-72	-68	-154	-74	-153	4007	-6334	-17424	-350	-4838	-4981	-11324	-74	-4287	-6847	-10448	1644	-5995	-7364	-9792	2284
1.298333	-25	39	86	-57	-110	-34	11	-13	-18	5	-72	-65	-96	-15	-30	-60	-104	30	-84	-31	-105	-25	-100	-73	-65	-1	-99	-15	-73	-69	-148	-77	-59	4077	-6265	-17727	-354	-4973	-4998	-11330	-128	-4352	-6795	-10378	1729	-6165	-7304	-9817	2572
1.299167	-29	38	82	-61	-111	-24	5	-22	-25	2	-74	-67	-97	-19	-31	-63	-98	30	-86	-35	-103	-23	-98	-73	-64	-4	-103	-16	-70	-70	-151	-74	85	4142	-6200	-17971	-449	-5108	-4986	-11341	-74	-4411	-6732	-10296	2089	-6321	-7232	-9842	2189
1.300000	-28	37	82	-61	-109	-35	10	-17	-17	2	-74	-67	-108	8	-33	-63	-100	28	-88	-39	-108	-25	-102	-70	-64	-4	-102	-16	-72	-73	-152	-76	-122	4176	-6149	-18166	-362	-5231	-4959	-11362	-39	-4466	-6693	-10212	1691	-6468	-7169	-9882	1831
1.300833	-28	36	81	-66	-111	-35	11	-15	-29	1	-76	-68	-97	-19	-33	-60	-99	30	-91	-39	-105	-25	-101	-72	-64	-3	-102	-18	-74	-75	-151	-70	21	4195	-6098	-18303	-322	-5349	-4917	-11396	-17	-4511	-6669	-10134	1716	-6603	-7111	-9924	1343
1.301667	-27	34	81	-63	-112	-39	6	-15	-17	2	-75	-69	-97	-24	-35	-63	-101	30	-90	-40	-104	-29	-105	-73	-66	-7	-103	-17	-77	-75	-154	-77	130	4205	-6052	-18376	-378	-5468	-4859	-11433	-39	-4557	-6660	-10042	1743	-6725	-7061	-9974	913
1.302500	-25	37	85	-63	-113	-38	8	-16	-17	2	-76	-68	-98	-19	-33	-62	-100	30	-88	-35	-108	-25	-103	-72	-63	-3	-101	-15	-75	-73	-154	-73	-60	4205	-5994	-18391	-393	-5570	-4784	-11476	-101	-4599	-6671	-9954	1217	-6828	-7026	-10025	425
1.303333	-25	39	86	-63	-113	-39	10	-15	-17	5	-73	-63	-98	-17	-31	-60	-109	33	-88	-31	-107	-22	-100	-66	-63	0	-98	-13	-72	-68	-149	-74	36	4196	-5924	-18349	-241	-5672	-4694	-11522	-92	-4651	-6698	-9873	1361	-6913	-6998	-10070	-44
1.304167	-22	40	85	-59	-109	-8	15	-14	-16	5	-72	-64	-98	-15	-32	-59	-100	35	-87	-32	-107	-22	-98	-68	-64	1	-100	-11	-72	-70	-150	-86	8	4181	-5845	-18255	44	-5767	-4594	-11570	-147	-4708	-6740	-9784	1632	-6987	-6997	-10116	-321
1.305000	-22	39	85	-58	-109	-34	13	-15	-15	7	-72	-64	-94	-17	-30	-56	-97	36	-87	-34	-105	-23	-100	-73	-62	1	-100	-13	-68	-69	-148	-73	9	4164	-5753	-18114	1283	-5864	-4488	-11624	-178	-4789	-6796	-9707	1207	-7051	-7009	-10151	-603
1.305833	-26	37	58	-62	-109	-35	0	-13	-34	4	-73	-66	-96	-19	-30	-64	-103	34	-87	-32	-103	-23	-99	-70	-63	-1	-103	-13	-70	-70	-150	-77	103	4149	-5643	-17931	2281	-5953	-4372	-11679	-101	-4859	-6868	-9625	980	-7104	-7041	-10181	-877
1.306667	-27	38	86	-61	-109	-36	11	-17	-19	2	-75	-65	-96	-22	-34	-63	-98	32	-92	-35	-112	-27	-103	-91	-69	-7	-104	-14	-76	-74	-152	-77	-83	4137	-5510	-17710	1727	-6047	-4251	-11736	-122	-4956	-6948	-9556	1101	-7152	-7108	-10197	-1097
1.307500	-29	32	81	-64	-112	-56	9	-16	-22	1	-77	-62	-101	-19	-34	-63	-102	32	-93	-34	-108	-23	-102	-69	-66	-5	-101	-13	-74	-74	-148	-75	-42	4093	-5360	-17451	1796	-6137	-4127	-11788	-169	-5057	-7023	-9484	1172	-7191	-7152	-10193	-1288
1.308333	-26	40	85	-60	-108	-32	11	-17	-21	0	-75	-65	-95	-15	-32	-57	-100	32	-90	-28	-111	-24	-102	-70	-65	-1	-102	-11	-74	-73	-150	-77	15	4141	-5175	-17159	1814	-6233	-4005	-11840	-201	-5178	-7092	-9434	983	-7235	-7230	-10175	-1399
1.309167	-27	57	86	-60	-109	-35	12	-14	-16	1	-73	-64	-98	-18	-32	-62	-101	35	-90	-35	-105	-21	-99	-69	-65	-3	-102	-15	-73	-69	-147	-76	-60	4155	-4977	-16852	1032	-6329	-3883	-11889	-196	-5310	-7178	-9354	733	-7280	-7315	-10143	-1495
1.310000	-24	37	87	-59	-109	-34	15	-15	-19	2	-74	-91	-97	-17	-24	-58	-101	18	-87	-33	-104	-22	-98	-69	-64	1	-100	-14	-72	-68	-147	-75	93	4178	-4751	-16528	654	-6457	-3770	-11936	-171	-5447	-7246	-9297	1033	-7335	-7410	-10095	-1582
1.310833	-23	40	90	-57	-109	-32	15	-13	-16	5	-70	-61	-94	-16	-30	-60	-97	36	-83	-31	-105	-24	-97	-67	-62	0	-99	-10	-70	-64	-147	-74	-47	4210	-4513	-16194	373	-6545	-3652	-11984	-135	-5607	-7309	-9242	434	-7394	-7514	-10040	-1609
1.311667	-22	39	91	-53	-108	-31	17	-13	-17	6	-70	-63	-95	-16	-28	-57	-100	37	-93	-32	-100	-3	-96	-69	-59	21	-97	-12	-69	-66	-148	-74	-186	4246	-4260	-15853	158	-6667	-3549	-12027	-80	-5776	-7362	-9194	298	-7469	-7616	-9977	-1614
1.312500	-22	43	90	-55	-108	-32	-4	-13	-15	4	-66	-120	-96	-16	-27	-57	-99	37	-84	-32	-105	-22	-100	-68	-64	0	-97	-12	-73	-66	-149	-78	88	4284	-3995	-15515	-99	-6809	-3454	-12068	-57	-5955	-7406	-9150	988	-7563	-7732	-9903	-1647
1.313333	-24	40	90	-60	-112	-35	13	-15	-17	4	-72	-66	-98	-17	-30	-64	-100	36	-90	-27	-102	-21	-100	-68	-64	1	-101	-13	-73	-68	-149	-77	-14	4322	-3722	-15180	-241	-6958	-3357	-12103	-60	-6140	-7444	-9109	270	-7672	-7838	-9830	-1645
1.314167	-28	38	94	-60	-116	-38	13	-18	-22	3	-73	-63	-97	-16	-30	-61	-104	30	-84	-33	-108	-23	-100	-73	-70	-4	-96	-14	-74	-69	-145	-78	-35	4360	-3440	-14853	-396	-7119	-3284	-12131	-52	-6332	-7467	-9063	596	-7792	-7940	-9745	-1613
1.315000	-27	41	90	-58	-114	-36	15	-17	-17	3	-73	-65	-102	-19	-23	-63	-104	29	-85	-38	-109	-25	-100	-73	-65	-1	-102	-16	-76	-72	-148	-82	-48	4394	-3158	-14541	-651	-7294	-3217	-12160	5	-6532	-7481	-9024	689	-7926	-8040	-9669	-1561
1.315833	-26	38	86	-56	-105	-40	8	-26	-23	0	-73	-67	-98	-21	-31	-61	-102	32	-82	-34	-107	-24	-99	-70	-66	0	-102	-13	-74	-69	-150	-78	-93	4410	-2876	-14242	-751	-7480	-3153	-12173	60	-6738	-7486	-8981	35	-8095	-8126	-9587	-1500
1.316667	-25	39	89	-60	-110	-35	12	-15	-18	5	-70	-65	-98	-18	-28	-63	-104	33	-84	-34	-110	-21	-101	-70	-65	0	-99	-16	-74	-69	-149	-79	-75	4445	-2594	-13964	-769	-7678	-3100	-12184	78	-6948	-7486	-8933	-15	-8268	-8208	-9508	-1452
1.317500	-26	40	87	-58	-105	-34	13	-15	-13	7	-67	-64	-94	-13	-23	-58	-99	35	-81	-29	-101	-19	-95	-72	-63	1	-97	-13	-72	-67	-146	-80	93	4460	-2307	-13705	-856	-7892	-3057	-12186	107	-7165	-7487	-8883	669	-8463	-8276	-9433	-1373
1.318333	-26	43	86	-59	-109	-33	12	-14	-15	8	-72	-62	-96	-14	-26	-57	-100	33	-82	-34	-95	-23	-96	-69	-59	0	-98	-16	-73	-69	-148	-77	-45	4464	-2029	-13474	-910	-8123	-3021	-12186	137	-7393	-7485	-8830	474	-8664	-8333	-9359	-1290
1.319167	-22	45	90	-59	-108	-36	12	-14	-16	6	-70	-65	-95	-14	-27	-58	-99	34	-82	-32	-103	-22	-97	-70	-61	0	-100	-15	-69	-67	-148	-77	-147	4459	-1752	-13269	-923	-8355	-2990	-12176	151	-7626	-7482	-8772	216	-8880	-8381	-9284	-1204
1.320000	-27	43	88	-60	-111	-34	12	-13	-16	7	-72	-65	-94	-12	-28	-58	-98	34	-83	-34	-108	-27	-100	-68	-63	0	-102	-14	-77	-69	-150	-76	-147	4444	-1481	-13097	-148	-8609	-2964	-12158	158	-7864	-7480	-8708	318	-9105	-8409	-9209	-1113
1.320833	-25	42	88	-62	-104	-36	11	-15	-15	6	-75	-65	-98	-15	-30	-59	-101	30	-85	-32	-105	-24	-99	-72	-64	-3	-100	-15	-77	-72	-131	-77	-38	4418	-1213	-12952	2196	-8867	-2953	-12137	197	-8113	-7484	-8638	429	-9334	-8426	-9133	-1038
1.321667	-24	43	87	-61	-112	-36	9	-14	-19	5	-75	-66	-99	-17	-32	-61	-100	30	-92	-33	-107	-26	-98	-72	-64	-8	-101	-15	-76	-68	-150	-79	-95	4387	-952	-12843	2753	-9135	-2945	-12104	201	-8364	-7488	-8560	351	-9566	-8426	-9049	-974
1.322500	-28	44	85	-59	-108	-39	8	-4	-11	7	-74	-67	-100	-18	-31	-62	-98	32	-85	-34	-107	-24	-100	-70	-65	-4	-100	-14	-42	-68	-150	-77	-146	4352	-689	-12760	1425	-9405	-2939	-12062	191	-8620	-7492	-8480	332	-9788	-8409	-8963	-891
1.323333	-27	41	88	-60	-109	-38	9	-19	-19	4	-70	-69	-98	-15	-30	-62	-103	39	-85	-33	-104	-23	-101	-70	-64	0	-101	-13	-74	-69	-150	-75	-198	4310	-436	-12716	902	-9670	-2938	-12010	223	-8877	-7498	-8399	510	-10006	-8377	-8862	-806
1.324167	-27	40	89	-59	-110	-40	9	-17	-17	4	-73	-67	-97	-15	-31	-64	-100	33	-86	-34	-104	-23	-98	-67	-67	0	-88	-11	-70	-51	-149	-75	-260	4260	-183	-12702	173	-9964	-2940	-11946	228	-9127	-7498	-8324	302	-10212	-8327	-8756	-750
1.325000	-26	42	90	-60	-108	-35	10	-14	-18	6	-72	-65	-92	-15	-65	-62	-94	34	-84	-33	-104	-24	-98	-69	-64	-3	-101	-12	-72	-68	-150	-74	-346	4210	57	-12726	-593	-10242	-2950	-11877	212	-9370	-7500	-8250	-293	-10398	-8262	-8644	-676
1.325833	-27	42	86	-60	-109	-36	13	-14	-19	6	-73	-68	-97	-15	-29	-61	-99	32	-88	-33	-105	-21	-100	-68	-62	0	-101	-13	-73	-94	-149	-75	-129	4156	287	-12776	-942	-10528	-2961	-11797	201	-9606	-7488	-8179	681	-10569	-8181	-8520	-603
1.326667	-24	40	87	-60	-110	-36	10	-15	-16	2	-72	-64	-98	-16	-28	-64	-100	23	-85	-32	-111	-23	-100	-70	-64	0	-102	-14	-73	-66	-148	-76	-400	4093	516	-12857	-1237	-10803	-2979	-11707	215	-9823	-7464	-8121	173	-10713	-8084	-8388	-559
1.327500	-22	45	88	-61	-128	-33	9	-15	-15	5	-72	-64	-95	-18	-30	-61	-98	34	-87	-35	-103	-22	-101	-68	-60	-1	-100	-13	-66	-68	-150	-78	-323	4021	730	-12968	-1402	-11082	-2995	-11606	223	-10024	-7429	-8071	177	-10825	-7969	-8254	-518
1.328333	-22	41	88	-58	-109	-35	9	-14	-18	5	-70	-65	-97	-19	-34	-60	-99	33	-94	-32	-104	-22	-100	-69	-62	-4	-100	-14	-72	-72	-149	-73	-250	3956	929	-13099	-443	-11348	-2991	-11498	241	-10200	-7376	-8059	158	-10911	-7835	-8112	-488
1.329167	-15	37	90	-58	-109	-36	11	-15	-15	5	-70	-61	-95	-18	-29	-60	-96	33	-87	-34	-102	-22	-101	-68	-72	0	-99	-11	-70	-67	-147	-73	-165	3881	1110	-13248	587	-11602	-3031	-11380	224	-10345	-7300	-8013	114	-10956	-7682	-7966	-434
1.330000	-25	41	88	-58	-105	-36	13	-14	-14	-6	-69	-62	-97	-18	-30	-60	-95	35	-84	-30	-107	-18	-99	-67	-61	1	-100	-12	-73	-67	-145	-72	-221	3797	1270	-13418	121	-11841	-3045	-11257	240	-10449	-7207	-8003	-258	-10966	-7515	-7819	-388
1.330833	-19	42	88	-57	-109	-34	15	-14	-15	5	-72	-60	-96	-16	-28	-60	-102	32	-84	-31	-104	-18	-99	-68	-66	0	-98	-10	-74	-67	-174	-75	-166	3703	1406	-13593	-65	-12065	-3063	-11128	204	-10534	-7081	-8011	336	-10939	-7332	-7676	-368
1.331667	-22	43	91	-58	-108	-31	12	-14	-16	3	-72	-62	-96	-17	-27	-62	-100	32	-85	-31	-105	-19	-94	-66	-62	-1	-100	-12	-74	-67	-148	-74	-147	3599	1519	-13778	-820	-12269	-3072	-10994	183	-10577	-6938	-8033	301	-10878	-7131	-7542	-334
1.332500	-25	41	86	-60	-111	-12	9	-18	0	2	-74	-64	-97	-18	-28	-60	-97	33	-88	-35	-105	-21	-100	-68	-66	-1	-99	-13	-75	-69	-148	-73	-82	3486	1602	-13963	-2333	-12449	-3079	-10864	183	-10581	-6765	-8065	-183	-10781	-6917	-7418	-307
1.333333	-32	37	87	-62	-110	-33	10	-18	-22	2	-74	-66	-91	-16	-29	-65	-101	39	-87	-33	-107	-24	-102	-68	-66	-4	-102	-15	-75	-73	-149	-75	-269	3361	1662	-14144	-3197	-12611	-3081	-10777	165	-10540	-6570	-8107	-376	-10653	-6689	-7304	-301
1.334167	-27	37	70	-60	-113	-34	10	-17	-19	2	-75	-67	-98	-14	-28	-59	-101	34	-91	-32	-104	-22	-98	-66	-66	0	-102	-5	-73	-69	-147	-75	-280	3227	1699	-14317	-3536	-12733	-3073	-10604	126	-10460	-6348	-8153	-114	-10489	-6443	-7200	-274
1.335000	-29	36	85	-62	-111	-33	12	-16	-16	2	-74	-67	-97	-16	-27	-61	-101	33	-90	-34	-103	-22	-100	-69	-64	0	-100	-13	-74	-70	-150	-76	-166	3082	1707	-14480	-2685	-12829	-3059	-10483	147	-10344	-6106	-8200	-118	-10306	-6195	-7109	-167
1.335833	-23	39	88	-59	-111	-57	12	-15	-19	5	-76	-70	-99	-17	-26	-60	-100	35	-88	-35	-107	-22	-98	-67	-65	-1	-104	-18	-86	-67	-149	-72	-177	2926	1687	-14628	-2027	-12892	-3040	-10376	110	-10202	-5849	-8246	-134	-10097	-5936	-7038	-29
1.336667	-27	39	90	-58	-108	-33	15	-15	-17	3	-72	-64	-95	-15	-26	-59	-94	37	-85	-32	-105	-23	-98	-67	-63	1	-99	-11	-72	-67	-147	-72	-256	2766	1647	-14765	-2058	-12923	-3009	-10286	96	-10018	-5580	-8284	2	-9880	-5673	-6982	-51
1.337500	-22	41	87	-38	-108	-30	16	-18	-15	7	-73	-65	-98	-12	-24	-57	-98	37	-82	-32	-103	-19	-98	-66	-62	2	-98	-11	-73	-70	-147	-70	-221	2595	1586	-14880	-2433	-12915	-2975	-10194	91	-9823	-5301	-8314	-148	-9651	-5414	-6938	-179
1.338333	-22	42	90	-57	-108	-30	13	-12	-17	6	-69	-63	-95	-13	-28	-30	-100	18	-84	-31	-108	-22	-99	-67	-66	0	-97	-11	-75	-68	-146	-73	-487	2422	1507	-14989	-2685	-12875	-2939	-10129	43	-9606	-5025	-8335	-955	-9416	-5154	-6912	-259
1.339167	-23	42	89	-63	-112	-30	13	-14	-17	6	-73	-65	-98	-14	-29	-59	-98	36	-88	-32	-105	-23	-98	-68	-63	-3	-98	-14	-77	-74	-149	-75	-271	2246	1413	-15078	-1385	-12802	-2893	-10075	34	-9377	-4753	-8344	245	-9190	-4904	-6905	-283
1.340000	-29	38	88	-60	-111	-34	11	-17	-25	6	-49	-66	-101	-18	-31	-60	-103	33	-90	-35	-111	-24	-103	-75	-67	-4	-102	-15	-76	-73	-153	-77	-273	2073	1307	-15154	746	-12700	-2851	-10047	19	-9145	-4493	-8332	-288	-8973	-4667	-6905	-262
1.340833	-55	37	85	-64	-116	-39	13	-21	-23	2	-77	-67	-105	-18	-33	-64	-103	33	-88	-38	-112	-25	-103	-70	-67	0	-100	-8	-77	-46	-154	-78	-117	1906	1195	-15226	4380	-12560	-2803	-10026	0	-8903	-4244	-8306	-403	-8760	-4441	-6913	-210
1.341667	-28	39	86	-60	-113	-35	10	-21	-22	3	-75	-67	-100	-19	-33	-62	-98	32	-87	-36	-109	-26	-107	-76	-68	-4	-100	-15	-75	-73	-152	-78	-105	1746	1079	-15286	6497	-12392	-2755	-10021	-26	-8674	-4013	-8259	-253	-8569	-4248	-6929	-265
1.342500	-29	41	88	-62	-110	-57	12	7	-21	5	-74	-66	-97	-16	-30	-64	-102	34	-86	-33	-107	-24	-102	-73	-65	-1	-100	-12	-51	-69	-150	-79	-29	1610	962	-15345	5073	-12200	-2704	-10024	-6	-8446	-3806	-8193	-281	-8395	-4051	-6951	-395
1.343333	-23	41	90	-59	-107	-31	15	-16	-19	2	-73	-63	-94	-13	-28	-58	-75	38	-83	-30	-104	-19	-100	-68	-64	-3	-96	-10	-73	-68	-146	-73	-181	1466	833	-15399	4523	-11985	-2652	-10037	-30	-8233	-3626	-8110	-711	-8243	-3887	-6970	-423
1.344167	-26	44	90	-58	-107	-30	16	-13	-19	8	-72	-61	-96	-13	-28	-58	-101	38	-85	-30	-108	-13	-98	-69	-64	-1	-94	-13	-73	-68	-147	-73	-73	1341	718	-15471	4112	-11757	-2599	-10059	-34	-8038	-3474	-8014	-45	-8110	-3755	-6996	-327
1.345000	-26	43	90	-58	-110	-30	17	-13	-22	6	-69	-62	-96	-15	-27	-56	-101	37	-82	-30	-105	-21	-99	-69	-63	-1	-98	-11	-73	-68	-146	-70	-81	1233	598	-15545	2733	-11517	-2549	-10086	-59	-7861	-3339	-7904	-174	-8005	-3651	-7019	-240
1.345833	-29	41	89	-59	-110	-50	17	-13	-19	6	-73	-64	-99	-14	-29	-59	-98	37	-85	-34	-104	-18	-99	-69	-64	-1	-96	-13	-73	-69	-149	-69	-23	1142	474	-15634	1678	-11271	-2496	-10115	-121	-7700	-3255	-7787	-494	-7915	-3576	-7040	-233
1.346667	-24	41	90	-62	-107	-29	13	-12	-18	5	-75	-66	-93	-14	-26	-57	-100	35	-65	-31	-102	-19	-101	-68	-65	-4	-99	-14	-73	-68	-148	-73	-31	1062	356	-15732	1481	-11020	-2445	-10142	-115	-7558	-3186	-7663	-443	-7848	-3529	-7062	-181
1.347500	-21	39	88	-62	-109	-30	11	-13	-17	6	-74	-62	-98	-17	-30	-59	-100	34	-88	-34	-108	-25	-101	-68	-68	-6	-99	-11	-78	-69	-149	-68	-41	998	232	-15847	1302	-10772	-2382	-10158	-96	-7438	-3147	-7533	-279	-7791	-3509	-7077	-95
1.348333	-25	41	88	-60	-111	-35	12	-15	-19	1	-76	-66	-104	-19	-25	-59	-101	33	-83	-35	-108	-25	-103	-74	-66	-6	-103	-17	-79	-74	-148	-78	15	945	105	-15971	908	-10531	-2322	-10173	-111	-7339	-3130	-7405	-321	-7754	-3523	-7092	-27
1.349167	-30	35	84	-52	-113	-38	7	-18	-22	2	-75	-66	-98	-22	-31	-61	-100	34	-87	-50	-109	-27	-103	-70	-63	-7	-96	-14	-76	-70	-147	-73	68	905	-19	-16109	621	-10297	-2253	-10174	-121	-7247	-3127	-7279	-253	-7715	-3534	-7096	38
1.350000	-25	39	89	-62	-109	-33	13	-8	-18	4	-77	-66	-97	-17	-31	-59	-100	37	-88	-34	-104	-22	-101	-69	-62	-3	-99	-11	-73	-69	-148	-74	77	868	-144	-16256	372	-10079	-2175	-10161	-152	-7179	-3144	-7154	-114	-7688	-3595	-7107	97
1.350833	-19	39	91	-70	-109	-36	13	-16	-17	8	-72	-62	-93	-14	-28	-61	-97	38	-86	-32	-102	-21	-102	-64	-62	0	-98	-9	-69	-67	-147	-73	81	840	-274	-16406	208	-9879	-2095	-10145	-141	-7108	-3173	-7032	147	-7665	-3658	-7107	154
1.351667	-23	42	92	-58	-110	-32	13	-16	-16	7	-72	-60	-94	-16	-29	-59	-95	37	-91	-32	-102	-23	-99	-68	-63	-1	-99	-11	-70	-67	-145	-72	-156	811	-408	-16561	112	-9696	-2006	-10114	-156	-7057	-3217	-6921	-636	-7638	-3735	-7118	164
1.352500	-25	42	92	-60	-105	-34	25	-13	-16	5	-70	-63	-95	-15	-27	-60	-99	35	-86	-33	-101	-21	-100	-70	-61	0	-97	-11	-73	-77	-145	-72	40	777	-542	-16714	59	-9538	-1920	-10083	-168	-7014	-3266	-6822	18	-7614	-3824	-7122	224
1.353333	-23	42	90	-61	-108	-35	12	-15	-21	3	-72	-64	-93	-12	-30	-56	-99	33	-88	-34	-104	-25	-100	-68	-62	-4	-101	-12	-74	-70	-148	-75	36	735	-677	-16863	16	-9409	-1824	-10074	-183	-6972	-3320	-6734	-195	-7582	-3914	-7137	269
1.354167	-25	39	90	-63	-109	-36	12	-15	-21	4	-76	-66	-96	-18	-30	-60	-102	35	-92	-33	-99	-22	-98	-50	-65	-4	-88	-12	-73	-68	-146	-73	-65	681	-807	-16998	275	-9289	-1724	-9989	-242	-6937	-3377	-6653	-483	-7541	-3999	-7153	296
1.355000	-25	40	90	-59	-111	-32	13	-12	-56	4	-74	-61	-98	-16	-29	-63	-102	35	-88	-31	-105	-19	-99	-67	-63	0	-100	-12	-72	-67	-147	-74	-113	623	-936	-17123	17	-9199	-1620	-9939	-219	-6903	-3425	-6579	-423	-7496	-4089	-7182	316
1.355833	-27	44	94	-58	-94	-35	12	-14	-19	6	-74	-62	-96	-16	-30	-62	-99	35	-88	-32	-107	-19	-100	-67	-51	0	-100	-12	-73	-67	-147	-75	-8	545	-1059	-17221	-542	-9134	-1529	-9886	-196	-6869	-3475	-6518	-111	-7446	-4167	-7217	346
1.356667	-26	41	87	-58	-107	-31	12	-15	-16	6	-74	-63	-107	-18	-29	-60	-100	42	-90	-38	-107	-23	-100	-67	-65	0	-100	-15	-74	-70	-149	-74	-68	449	-1183	-17307	-882	-9091	-1433	-9838	-247	-6841	-3523	-6470	-721	-7387	-4235	-7264	352
1.357500	-27	25	86	-61	-111	-32	9	-14	-22	3	-76	-66	-97	-16	-29	-58	-101	33	-88	-32	-103	-18	-99	-66	-56	-1	-96	-11	-73	-68	-146	-75	189	337	-1291	-17357	-1438	-9066	-1339	-9791	-260	-6804	-3560	-6420	-350	-7326	-4292	-7316	354
1.358333	-26	44	89	-60	-112	-32	10	-12	-19	10	-64	-67	-98	-17	-29	-58	-100	34	-90	-35	-109	-23	-98	-67	-65	-1	-98	-13	-75	-67	-146	-73	120	204	-1399	-17389	-1699	-9066	-1238	-9747	-275	-6770	-3599	-6385	127	-7257	-4334	-7389	373
1.359167	-24	53	86	-60	-111	-31	13	-12	-19	9	-73	-62	-98	-17	-28	-57	-99	32	-84	-32	-105	-18	-98	-65	-67	1	-98	-12	-72	-68	-147	-73	86	54	-1500	-17394	-1571	-9077	-1176	-9710	-255	-6734	-3629	-6356	-218	-7191	-4367	-7469	386
1.360000	-28	42	89	-60	-108	-28	39	-17	-16	6	-73	-65	-94	-13	-28	-60	-98	35	-84	-31	-103	-19	-102	-67	-63	0	-101	-12	-73	-69	-148	-73	151	-115	-1592	-17374	-1622	-9099	-1106	-9676	-246	-6699	-3657	-6333	-402	-7118	-4374	-7559	388
1.360833	-25	42	90	-60	-111	-32	11	-15	-18	8	-73	-66	-97	-15	-31	-59	-102	34	-84	-33	-103	-18	-95	-68	-66	0	-103	-12	-76	-69	-149	-76	23	-301	-1677	-17334	-1825	-9143	-1044	-9645	-292	-6666	-3683	-6317	-178	-7054	-4375	-7662	391
1.361667	-27	41	90	-59	-113	-33	10	-15	-22	8	-74	-65	-96	-19	-28	-62	-99	33	-86	-33	-109	-21	-102	-70	-65	-1	-102	-14	-75	-68	-148	-72	-25	-500	-1755	-17272	-2894	-9196	-992	-9627	-285	-6627	-3705	-6304	-173	-6988	-4357	-7796	369
1.362500	-28	43	88	-57	-137	-33	13	-14	-19	6	-72	-62	-99	-18	-28	-59	-99	33	-83	-31	-105	-16	-96	-66	-62	1	-98	0	-72	-67	-147	-75	-9	-702	-1823	-17194	-4874	-9246	-942	-9606	-283	-6589	-3725	-6298	-212	-6924	-4323	-7883	381
1.363333	-24	45	89	-56	-104	-29	16	-11	-16	7	-70	-60	-91	-9	-26	-53	-93	37	-82	-29	-103	-14	-95	-65	-64	2	-96	-11	-69	-64	-132	-69	-22	-918	-1882	-17096	-6943	-9299	-909	-9587	-316	-6553	-3744	-6297	-94	-6869	-4281	-8000	399
1.364167	-23	44	89	-53	-107	-25	17	-10	-18	11	-69	-59	-94	-13	-27	-55	-98	37	-95	-26	-104	-7	-93	-58	-61	2	-96	-10	-70	-65	-144	-72	24	-1140	-1940	-17000	-8002	-9358	-884	-9571	-286	-6516	-3763	-6302	-22	-6825	-4235	-8121	356
1.365000	-22	44	89	-58	-110	-30	-3	-13	-18	8	-73	-59	-103	-13	-27	-56	-99	36	-82	-33	-107	-19	-96	-68	-64	0	-101	-14	-75	-69	-148	-72	-102	-1360	-1986	-16897	-7046	-9416	-870	-9556	-259	-6490	-3787	-6316	-1012	-6792	-4163	-8247	343
1.365833	-24	38	111	-61	-111	-33	13	-16	-21	6	-73	-64	-99	-18	-28	-58	-101	33	-85	-31	-109	-18	-95	-67	-64	1	-110	-11	-76	-66	-178	-70	-72	-1574	-2022	-16787	-5801	-9453	-854	-9536	-282	-6449	-3808	-6331	-522	-6760	-4090	-8360	330
1.366667	-25	43	88	-62	-110	-32	13	-14	-16	7	-73	-65	-96	-19	-26	-57	-98	30	-82	-30	-104	-21	-98	-66	-66	0	-102	-14	-72	-69	-148	-69	-5	-1783	-2051	-16679	-5269	-9490	-844	-9513	-293	-6437	-3833	-6356	-222	-6740	-4013	-8473	298
1.367500	-26	18	85	-46	-113	-31	13	-15	-22	7	-69	-62	-97	-14	-26	-56	-102	36	-84	-32	-103	-22	-97	-68	-64	0	-100	-12	-73	-70	-148	-73	-52	-1974	-2071	-16576	-5555	-9515	-855	-9486	-275	-6391	-3855	-6384	-873	-6725	-3934	-8577	286
1.368333	-26	41	86	-61	-110	-34	10	-15	-19	6	-73	-61	-98	-18	-29	-79	-99	35	-84	-33	-105	-22	-98	-68	-64	-1	-99	-13	-73	-72	-149	-72	-38	-2159	-2081	-16480	-5378	-9532	-858	-9452	-230	-6365	-3885	-6424	-665	-6724	-3853	-8670	292
1.369167	-26	40	88	-59	-109	-33	13	-14	-18	9	-69	-63	-97	-15	-27	-60	-99	35	-84	-31	-104	-19	-100	-67	-66	1	-97	-12	-72	-69	-149	-73	-90	-2326	-2082	-16395	-3640	-9522	-868	-9416	-214	-6337	-3910	-6448	-371	-6717	-3764	-8754	270
1.370000	-26	42	88	-59	-109	-30	17	-15	-12	8	-70	-91	-96	-16	-27	-59	-99	38	-83	-29	-103	-19	-98	-70	-61	0	-97	-13	-70	-69	-155	-70	-112	-2478	-2067	-16319	-2461	-9484	-875	-9368	-208	-6314	-3935	-6525	-865	-6726	-3682	-8826	256
1.370833	-24	42	88	-58	-107	-34	11	-15	-14	10	-72	-61	-93	-15	-26	-58	-97	36	-82	-29	-105	-15	-99	-78	-62	1	-100	-11	-70	-68	-143	-70	-8	-2615	-2050	-16255	-1790	-9479	-885	-9318	-223	-6295	-3959	-6590	-475	-6732	-3598	-8885	235
1.371667	-21	41	89	-57	-108	-29	16	-12	-17	6	-70	-60	-96	-13	-48	-60	-103	35	-91	-27	-102	-21	-97	-67	-64	1	-97	-11	-73	-66	-146	-73	21	-2737	-2016	-16199	-955	-9442	-901	-9262	-176	-6278	-3974	-6661	-159	-6746	-3522	-8940	202
1.372500	-24	46	86	-59	-109	-59	10	-16	-19	5	-70	-64	-95	-18	-28	-58	-102	36	-84	-29	-107	-24	-99	-70	-68	-3	-98	-23	-84	-68	-149	-74	60	-2850	-1969	-16162	-270	-9402	-920	-9204	-155	-6274	-3992	-6749	-420	-6765	-3452	-8987	185
1.373333	-28	33	81	-62	-112	-38	10	-19	-21	1	-75	-68	-107	-19	-29	-61	-105	29	-93	-35	-110	-26	-102	-74	-68	-5	-104	-16	-76	-73	-154	-80	34	-2958	-1913	-16137	364	-9333	-936	-9147	-156	-6270	-4001	-6844	-486	-6784	-3397	-9030	165
1.374167	-31	36	80	-65	-114	-41	7	-24	-22	1	-79	-68	-100	-21	-35	-61	-103	37	-87	-29	-107	-28	-102	-70	-66	-5	-104	-17	-76	-73	-150	-74	-95	-3043	-1831	-16115	912	-9301	-945	-9082	-137	-6267	-3990	-6946	-362	-6794	-3332	-9056	82
1.375000	-26	35	79	-62	-112	-34	9	9	-17	4	-78	-65	-96	-18	-31	-60	-100	29	-91	-35	-107	-26	-100	-72	-65	-7	-102	-14	-75	-74	-149	-76	-34	-3131	-1737	-16108	1263	-9255	-959	-9021	-146	-6270	-3978	-7054	-238	-6808	-3287	-9086	-5
1.375833	-25	37	72	-61	-110	-33	11	-18	-17	1	-75	-69	-97	-19	-32	-61	-100	33	-87	-34	-104	-25	-105	-69	-66	-3	-102	-15	-76	-72	-151	-76	-104	-3213	-1632	-16103	1689	-9197	-974	-8956	-154	-6282	-3952	-7169	-291	-6826	-3244	-9115	30
1.376667	-27	39	86	-64	-110	-36	11	-17	-17	5	-53	-65	-96	-18	-30	-59	-98	35	-91	-35	-107	-24	-100	-68	-65	-3	-103	-13	-74	-68	-150	-74	-153	-3290	-1509	-16107	1933	-9153	-983	-8898	-147	-6301	-3911	-7292	-185	-6834	-3207	-9142	39
1.377500	-11	27	86	-60	-109	-33	15	-16	-16	7	-73	-65	-99	-15	-30	-59	-98	37	-87	-31	-103	-22	-100	-66	-61	0	-98	-13	-74	-81	-150	-74	-49	-3384	-1370	-16116	1907	-9119	-986	-8844	-168	-6327	-3860	-7421	249	-6848	-3179	-9175	20
1.378333	-26	41	85	-59	-113	-35	10	-16	-18	6	-66	-67	-98	-13	-31	-61	-99	33	-88	-33	-105	-24	-101	-68	-60	-3	-102	-12	-73	-69	-146	-76	-239	-3480	-1215	-16150	2185	-9108	-988	-8797	-183	-6364	-3797	-7560	-359	-6864	-3156	-9210	34
1.379167	-40	39	88	-59	-109	-34	11	-17	-15	6	-73	-66	-96	-18	-32	-60	-97	41	-88	-33	-108	-23	-107	-69	-62	0	-101	-13	-73	-69	-150	-76	-204	-3581	-1048	-16150	2689	-9069	-981	-8753	-170	-6407	-3720	-7726	-564	-6880	-3136	-9254	37
1.380000	-25	38	87	-48	-110	-35	15	-17	-15	6	-75	-67	-95	-14	-31	-59	-98	34	-88	-32	-105	-24	-100	-70	-66	-3	-102	-13	-74	-87	-152	-75	118	-3694	-863	-16173	3136	-9064	-971	-8714	-179	-6468	-3630	-7848	374	-6902	-3118	-9299	32
1.380833	-28	35	86	-61	-112	-38	9	-16	-22	5	-77	-68	-101	-17	-34	-63	-105	19	-92	-35	-107	-24	-101	-74	-65	-6	-105	-16	-77	-70	-152	-79	-5	-3823	-665	-16197	4659	-9075	-953	-8685	-167	-6531	-3529	-7999	-86	-6932	-3098	-9352	24
1.381667	-29	38	82	-61	-112	-41	8	-18	-24	2	-79	-78	-102	-22	-34	-63	-110	28	-90	-38	-111	-29	-105	-74	-67	-9	-107	-17	-76	-76	-155	-80	4	-3959	-454	-16224	7721	-9121	-925	-8660	-69	-6604	-3424	-8155	-45	-6962	-3082	-9415	34
1.382500	-35	34	80	-64	-114	-39	6	-22	-23	1	-78	-67	-97	-18	-33	-62	-104	25	-91	-36	-122	-25	-74	-77	-67	-6	-102	-15	-72	-70	-149	-76	-91	-4101	-224	-16250	11806	-9121	-879	-8637	21	-6683	-3299	-8298	64	-6994	-3049	-9454	45
1.383333	-23	40	84	-55	-107	-31	12	-13	-16	5	-70	-62	-95	-15	-30	-58	-99	34	-87	-32	-103	-18	-98	-68	-64	-4	-103	-26	-75	-68	-145	-74	-164	-4255	8	-16272	14021	-9164	-826	-8620	2	-6775	-3170	-8446	-197	-7040	-3013	-9545	8
1.384167	-27	40	85	-59	-109	-32	15	-13	-16	7	-72	-61	-93	-13	-25	-56	-99	35	-86	-32	-107	-17	-95	-68	-64	0	-98	-9	-73	-66	-147	-74	-185	-4420	275	-16304	9843	-9221	-769	-8612	-13	-6876	-3039	-8559	-125	-7102	-2970	-9618	-16
1.385000	-18	43	89	-44	-111	-35	16	-14	-17	10	-73	-64	-97	-18	-28	-57	-99	34	-85	-31	-104	-19	-98	-67	-62	-1	-100	-14	-73	-69	-147	-73	-133	-4592	535	-16334	3401	-9285	-699	-8612	-39	-6989	-2909	-8727	542	-7171	-2917	-9694	-17
1.385833	-26	42	86	-58	-108	-33	13	-12	-15	6	-73	-62	-94	-15	-27	-57	-86	36	-84	-31	-105	-21	-97	-69	-62	0	-100	-12	-68	-66	-146	-76	-207	-4770	807	-16362	-275	-9365	-628	-8618	-100	-7088	-2771	-8859	395	-7253	-2851	-9748	-14
1.386667	-23	45	86	-57	-100	-29	13	-11	-17	6	-70	-61	-98	-18	-30	-58	-98	35	-85	-32	-105	-21	-98	-67	-64	-1	-100	-13	-72	-68	-161	-74	-236	-4953	1085	-16388	-3806	-9452	-540	-8629	-122	-7232	-2639	-8982	162	-7348	-2779	-9857	7
1.387500	-24	44	88	-59	-112	-34	11	-12	-17	5	-73	-63	-95	-16	-25	-57	-96	33	-88	-27	-101	-21	-99	-72	-66	-5	-101	-13	-74	-66	-147	-75	-302	-5140	1371	-16423	-7337	-9546	-452	-8655	-149	-7366	-2503	-9092	126	-7451	-2693	-9944	32
1.388333	-23	42	89	-58	-111	-32	11	-11	-29	8	-73	-59	-94	-15	-30	-57	-95	35	-87	-29	-104	-22	-98	-66	-64	-1	-97	0	-74	-69	-147	-74	-210	-5299	1656	-16455	-3535	-9652	-357	-8680	-179	-7504	-2380	-9194	234	-7568	-2597	-10020	26
1.389167	-23	45	88	-60	-108	-32	11	-15	-16	8	-73	-59	-98	-8	-29	-58	-99	34	-90	-30	-107	-22	-97	-66	-66	-5	-99	-13	-75	-67	-146	-73	-215	-5510	1939	-16488	493	-9763	-262	-8714	-156	-7649	-2260	-9283	327	-7691	-2489	-10100	37
1.390000	-28	43	88	-56	-103	-32	12	-16	-16	5	-72	-59	-95	-16	-28	-61	-99	33	-86	-31	-103	-23	-98	-73	-66	-4	-99	-12	-62	-69	-150	-74	-149	-5699	2216	-16521	94	-9885	-173	-8763	-145	-7793	-2147	-9361	435	-7830	-2378	-10180	52
1.390833	-25	41	88	-60	-109	-36	12	-17	-19	1	-76	-62	-92	-15	-26	-58	-97	16	-87	-33	-102	-21	-97	-67	-65	-1	-102	-13	-70	-63	-147	-73	-5	-5877	2489	-16552	1218	-10008	-79	-8818	-172	-7938	-2040	-9427	700	-7963	-2261	-10271	43
1.391667	-27	42	89	-55	-105	-32	13	0	2	9	-72	-58	-93	-14	-25	-57	-99	37	-87	-32	-102	-18	-96	-69	-62	-3	-98	-12	-72	-66	-147	-70	-101	-6067	2747	-16590	-1356	-10143	4	-8893	-180	-8072	-1945	-9472	343	-8103	-2142	-10342	54
1.392500	-23	45	90	-59	-105	-30	18	-13	-19	5	-73	-60	-93	-14	-26	-69	-96	38	-91	-29	-102	-19	-97	-68	-63	-4	-101	-14	-73	-69	-146	-72	-311	-6234	2993	-16624	-4105	-10287	88	-8969	-187	-8206	-1861	-9515	-239	-8241	-2027	-10421	76
1.393333	-29	49	87	-63	-110	-19	12	-15	-21	2	-72	-63	-96	-16	-28	-62	-99	34	-86	-35	-105	-22	-100	-73	-65	-3	-139	-15	-74	-70	-149	-75	123	-6407	3221	-16660	2848	-10441	157	-9065	-204	-8333	-1788	-9545	943	-8376	-1915	-10518	78
1.394167	-26	42	87	-60	-109	-32	8	-16	-21	3	-75	-64	-99	-17	-29	-60	-101	37	-87	-33	-105	-24	-97	-69	-64	-1	-100	-15	-77	-72	-149	-75	-13	-6577	3429	-16697	7134	-10594	229	-9165	-225	-8450	-1723	-9570	337	-8505	-1809	-10587	78
1.395000	-24	42	90	-60	-112	-33	12	-16	-21	4	-73	-63	-94	-15	-27	-58	-100	38	-84	-33	-107	-18	-99	-69	-65	7	-98	-15	-73	-68	-146	-74	2	-6743	3611	-16734	4036	-10751	285	-9287	-219	-8555	-1671	-9588	374	-8624	-1713	-10672	88
1.395833	-26	44	90	-58	-109	-34	13	-14	-15	5	-73	-62	-101	-24	-27	-57	-95	38	-85	-32	-104	-22	-97	-68	-62	0	-97	-12	-73	-70	-148	-73	11	-6905	3767	-16766	3105	-10911	342	-9413	-217	-8647	-1627	-9592	505	-8734	-1630	-10760	96
1.396667	-25	45	91	-55	-107	-31	11	-13	-15	5	-72	-60	-92	-13	-28	-59	-99	39	-84	-30	-100	-18	-103	-67	-61	2	-96	-10	-70	-67	-147	-73	1	-7062	3898	-16803	2840	-11073	386	-9558	-201	-8731	-1596	-9616	463	-8833	-1561	-10847	97
1.397500	-23	44	90	-58	-108	-30	16	-14	-17	4	-67	-62	-97	-15	-45	-59	-100	39	-83	-32	-104	-18	-97	-68	-62	1	-96	-9	-73	-67	-149	-76	-49	-7213	4000	-16845	797	-11241	439	-9708	-191	-8802	-1577	-9623	53	-8923	-1510	-10936	72
1.398333	-22	21	89	-52	-116	-33	11	-15	-23	2	-73	-64	-100	-15	-29	-59	-101	36	-86	-36	-109	-22	-104	-70	-67	-1	-97	-15	-74	-70	-150	-77	45	-7365	4069	-16892	-738	-11404	474	-9876	-223	-8870	-1569	-9662	425	-9005	-1480	-11025	32
1.399167	-30	40	86	-62	-112	-35	9	-16	-25	-6	-74	-66	-118	-18	-27	-62	-104	35	-87	-34	-105	-21	-100	-72	-62	0	-97	-14	-69	-68	-151	-74	-31	-7491	4110	-16940	297	-11558	542	-10048	-205	-8915	-1568	-9692	320	-9078	-1465	-11113	40
1.400000	-27	42	87	-62	-109	-35	10	-17	-19	1	-72	-66	-97	-19	-29	-62	-97	36	-80	-33	-101	-23	-102	-74	-65	-1	-100	-13	-75	-68	-149	-73	121	-7637	4129	-16993	637	-11705	564	-10230	-191	-8960	-1584	-9740	6	-9140	-1476	-11196	77
1.400833	-29	39	84	-61	-109	-33	10	-15	-19	4	-93	-65	-97	-16	-29	-62	-100	33	-86	-32	-105	-23	-101	-68	-66	1	-100	-14	-73	-69	-149	-76	66	-7759	4119	-17046	514	-11843	612	-10421	-172	-8971	-1598	-9794	-74	-9208	-1507	-11276	82
1.401667	-27	38	89	-62	-102	-34	6	-18	-18	1	-77	-68	-99	-19	-30	-61	-101	33	-87	-35	-109	-25	-101	-73	-67	-5	-102	-15	-72	-74	-135	-77	12	-7868	4084	-17104	1448	-11972	663	-10617	-195	-9025	-1633	-9863	63	-9272	-1556	-11349	72
1.402500	-26	38	82	-63	-113	-34	8	-14	-19	3	-74	-65	-96	-18	-28	-60	-101	34	-85	-32	-104	-23	-100	-70	-63	-3	-100	-12	-73	-68	-147	-75	32	-7961	4028	-17161	1561	-12083	729	-10809	-185	-9049	-1666	-9940	44	-9333	-1624	-11416	64
1.403333	-24	42	98	-57	-108	-30	11	-11	-19	6	-73	-64	-96	-14	-27	-59	-99	37	-84	-30	-102	-19	-97	-70	-61	1	-97	-10	-74	-69	-149	-70	42	-8035	3953	-17221	856	-12185	790	-11014	-195	-9081	-1712	-10036	2	-9405	-1711	-11476	70
1.404167	-25	42	89	-59	-109	-31	-8	-14	-15	8	-69	-69	-97	-12	-27	-57	-98	37	-82	-32	-105	-23	-99	-66	-60	1	-97	-13	-72	-68	-145	-73	146	-8096	3851	-17287	395	-12273	852	-11220	-201	-9115	-1770	-10146	198	-9485	-1820	-11530	60
1.405000	-22	46	87	-56	-104	-29	13	-11	-16	6	-72	-63	-98	-15	-31	-58	-97	37	-82	-35	-105	-22	-97	-66	-60	1	-97	-11	-73	-70	-148	-70	223	-8133	3743	-17349	523	-12340	914	-11429	-177	-9150	-1827	-10272	232	-9580	-1951	-11581	47
1.405833	-23	43	90	-59	-115	-31	10	-11	-3	6	-73	-62	-96	-13	-28	-57	-95	37	-84	-33	-107	-23	-99	-69	-61	0	-98	-14	-70	-67	-148	-73	-120	-8150	3609	-17411	943	-12403	972	-11635	-176	-9197	-1902	-10410	-575	-9686	-2088	-11623	50
1.406667	-24	35	91	-57	-111	-32	9	-13	-19	4	-75	-65	-98	-17	-30	-64	-100	35	-87	-32	-107	-25	-101	-72	-67	17	-101	-14	-76	-84	-154	-79	77	-8150	3469	-17472	990	-12450	1031	-11850	-167	-9250	-1980	-10560	426	-9808	-2248	-11673	64
1.407500	-27	40	84	-62	-115	-36	8	-18	-23	2	-78	-66	-96	-16	-31	-65	-103	33	-85	-32	-108	-25	-103	-72	-67	-4	-99	-15	-75	-70	-152	-75	11	-8122	3314	-17521	894	-12494	1083	-12048	-155	-9313	-2060	-10721	-128	-9943	-2416	-11707	50
1.408333	-40	40	86	-59	-109	-35	10	-15	-17	5	-73	-65	-98	-13	-28	-63	-101	34	-87	-30	-114	-24	-103	-72	-76	-3	-99	-5	-72	-70	-149	-77	6	-8073	3150	-17566	1182	-12527	1125	-12262	-137	-9387	-2143	-10889	-224	-10095	-2596	-11729	33
1.409167	-27	43	88	-59	-110	-33	-12	-17	-19	4	-76	-65	-101	-12	-29	-60	-97	35	-85	-33	-103	-23	-100	-73	-66	-4	-99	-15	-73	-67	-149	-77	1	-7989	2984	-17602	1684	-12555	1161	-12466	-150	-9471	-2232	-11068	-62	-10263	-2786	-11795	12
1.410000	-24	42	86	-57	-110	-32	15	-13	-18	6	-70	-62	-95	-12	-28	-60	-99	35	-105	-28	-104	-21	-98	-66	-62	0	-98	-12	-72	-66	-149	-75	102	-7890	2800	-17634	1836	-12588	1186	-12663	-155	-9567	-2316	-11254	37	-10446	-2979	-11851	15
1.410833	-24	46	90	-57	-107	-31	16	-13	-14	7	-52	-57	-96	-12	-27	-51	-97	37	-84	-29	-105	-19	-97	-69	-64	-1	-98	-11	-73	-65	-148	-75	8	-7766	2624	-17653	1801	-12628	1200	-12855	-151	-9679	-2403	-11445	-566	-10646	-3177	-11917	0
1.411667	-25	43	92	-56	-109	-33	13	-10	-17	9	-70	-58	-97	-10	-27	-56	-99	36	-84	-29	-105	-18	-97	-69	-62	0	-94	-10	-69	-65	-145	-73	85	-7624	2446	-17664	2120	-12672	1205	-13039	-126	-9801	-2479	-11643	-83	-10860	-3377	-11998	-15
1.412500	-24	46	89	-58	-110	-31	15	-12	-17	7	-72	-67	-96	-10	-28	-57	-100	36	-84	-23	-104	-21	-99	-69	-62	0	-98	-14	-73	-70	-147	-74	-12	-7465	2268	-17669	1711	-12728	1201	-13217	-126	-9945	-2555	-11857	-65	-11082	-3577	-12091	-3
1.413333	-31	42	87	-61	-109	-33	12	-11	-16	4	-74	-63	-96	-12	-29	-58	-101	30	-87	-31	-104	-23	-99	-83	-64	-4	-99	-12	-72	-68	-150	-77	-17	-7286	2102	-17669	714	-12811	1194	-13384	-136	-10094	-2624	-12060	-389	-11316	-3772	-12212	-6
1.414167	-26	41	87	-48	-108	-34	12	-16	-8	5	-57	-65	-97	-15	-32	-59	-100	36	-88	-30	-105	-24	-101	-72	-66	-3	-100	-12	-76	-45	-151	-76	-99	-7091	1945	-17664	-1321	-12901	1187	-13537	-137	-10261	-2676	-12290	-534	-11552	-3958	-12346	44
1.415000	-26	43	85	-61	-115	-35	9	-15	-21	5	-76	-63	-99	-14	-34	-59	-100	34	-86	-34	-129	-26	-104	-69	-67	0	-101	-15	-77	-73	-152	-77	-115	-6887	1793	-17658	-1998	-13014	1179	-13680	-145	-10441	-2721	-12520	-445	-11797	-4133	-12503	137
1.415833	-31	40	84	-61	-114	-38	11	-17	-23	-4	-78	-64	-100	-18	-26	-62	-102	34	-87	-31	-103	-23	-104	-69	-66	-3	-98	-13	-76	-69	-154	-77	-67	-6671	1661	-17647	-1693	-13143	1184	-13797	-148	-10620	-2745	-12751	-474	-12048	-4294	-12681	125
1.416667	-26	41	88	-59	-113	-36	10	-14	-18	6	-72	-64	-97	-13	-29	-58	-100	38	-86	-33	-104	-24	-101	-69	-66	0	-101	3	-74	-68	-149	-74	-98	-6449	1545	-17637	-1669	-13294	1195	-13907	-137	-10839	-2757	-12986	-613	-12302	-4437	-12878	47
1.417500	-27	41	91	-59	-109	-33	13	-14	-21	6	-78	-64	-99	-14	-28	-58	-100	38	-86	-28	-103	-18	-99	-67	-62	1	-97	-9	-70	-64	-147	-76	3	-6221	1444	-17636	1056	-13462	1221	-14000	-147	-11053	-2751	-13224	-367	-12564	-4566	-13102	16
1.418333	-25	42	88	-60	-110	-33	11	-17	-18	7	-72	-62	-96	-13	-29	-58	-101	37	-86	-29	-108	-21	-113	-72	-66	-5	-97	-12	-52	-68	-148	-73	-11	-5993	1353	-17644	2949	-13656	1262	-14079	-135	-11290	-2730	-13466	-118	-12826	-4674	-13350	-8
1.419167	-26	41	86	-59	-113	-34	10	-13	-13	10	-73	-60	-127	-15	-31	-61	-102	35	-86	-31	-104	-19	-100	-69	-62	-3	-98	-12	-72	-68	-148	-74	-350	-5788	1280	-17653	1527	-13871	1316	-14150	-122	-11532	-2690	-13705	-1075	-13100	-4763	-13615	-35
1.420000	-25	40	86	-59	-109	-33	11	-16	-18	3	-77	-62	-97	-17	-29	-58	-99	34	-86	-39	-105	-22	-100	-69	-66	-4	-100	-14	-74	-69	-147	-74	-43	-5544	1223	-17683	658	-14097	1390	-14209	-109	-11790	-2633	-13946	-287	-13379	-4832	-13903	-63
1.420833	-26	37	86	-60	-109	-36	11	-15	-19	34	-74	-62	-98	-15	-29	-62	-102	33	-88	-36	-107	-24	-102	-72	-64	-3	-100	-16	-74	-73	-149	-74	-188	-5330	1177	-17722	237	-14339	1480	-14260	-85	-12081	-2561	-14172	-254	-13667	-4880	-14206	-81
1.421667	-24	36	96	-60	-108	-35	10	-15	-24	1	-76	-67	-99	-16	-30	-61	-104	33	-88	-36	-107	-23	-102	-75	-67	-5	-102	-15	-78	-72	-149	-77	-153	-5122	1146	-17770	-503	-14594	1589	-14308	-102	-12343	-2470	-14395	-507	-13965	-4912	-14527	-92
1.422500	-29	36	81	-64	-111	-35	8	-17	-22	5	-77	-66	-98	-16	-50	-61	-101	30	-74	-39	-105	-24	-101	-70	-64	-4	-101	-15	-73	-69	-148	-73	17	-4925	1124	-17838	-690	-14859	1718	-14349	-102	-12634	-2368	-14605	-591	-14267	-4920	-14855	-74
1.423333	-28	42	88	-58	-109	-35	12	-13	-17	4	-76	-66	-100	-15	-29	-61	-100	33	-87	-32	-104	-26	-102	-83	-64	-3	-100	-16	-77	-73	-147	-74	-48	-4740	1114	-17909	52	-15135	1859	-14397	-188	-12938	-2254	-14807	-392	-14586	-4916	-15199	-83
1.424167	-27	38	86	-63	-111	-23	12	-17	-21	2	-76	-64	-97	-18	-31	-61	-100	34	-86	-32	-108	-26	-99	-69	-64	-3	-99	-13	-75	-69	-148	-85	-250	-4563	1118	-17992	124	-15420	2015	-14444	-320	-13250	-2134	-14989	-687	-14913	-4904	-15553	-117
1.425000	-24	41	86	-61	-110	-34	12	-13	-19	5	-77	-68	-97	-17	-30	-61	-100	34	-87	-30	-107	-26	-101	-68	-80	-6	-99	-12	-75	-72	-148	-73	-103	-4407	1124	-18089	-648	-15708	2185	-14500	-263	-13573	-2013	-15162	-36	-15253	-4882	-15919	-130
[truncated: 10,289 more rows]
[truncated: 15 more columns]
