# Supplementary material for: Novel Methods for Surface EMG Analysis and Exploration Based on Multi-Modal Gaussian Mixture Models
Source: PLoS One. 2016 Jun 30;11(6):e0157239. doi: 10.1371/journal.pone.0157239 (PMC4928879; doi:10.1371/journal.pone.0157239)
Supplement: S2 File — (ZIP) [file pone.0157239.s002.zip › Haf_horses_walk_data/Haf_h06_w3_kin.trc]

PathFileType	4	(X/Y/Z)	D:\Users\zsoldosr\Desktop\HaflingerProjektEMGBiopsy\RawData\M2\Luxiw3r.trc
DataRate	CameraRate	NumFrames	NumMarkers	Units	OrigDataRate	OrigDataStartFrame	OrigNumFrames
120.00	120.00	1200	7	mm	120.00	1	1200
Frame#	Time	Head			Withers			Sacrum			HFL			HFR			HHL			HHR
		X1	Y1	Z1	X2	Y2	Z2	X3	Y3	Z3	X4	Y4	Z4	X5	Y5	Z5	X6	Y6	Z6	X7	Y7	Z7
1	0.000	1053.71704	18.18369	1373.57874	-92.88066	-48.48041	1332.81787	-943.89752	59.68375	1289.13293	537.81860	120.58044	28.39889	30.36176	-168.48831	1.72401	-626.02655	228.26955	-12.32250	-1480.44861	-83.31638	43.19370
2	0.008	1051.32043	17.72662	1377.63074	-92.51079	-48.49081	1330.87329	-942.89825	59.55070	1291.88037	562.88080	115.26846	24.44695	16.96268	-167.22461	1.73636	-639.35681	229.66537	-12.12058	-1476.69360	-83.88656	48.15841
3	0.017	1048.86011	17.31668	1381.67957	-92.17743	-48.47465	1328.97400	-941.97748	59.43781	1294.66980	586.32751	109.84216	20.36885	3.57056	-166.03906	1.76026	-652.67328	230.98352	-11.94593	-1471.15918	-84.30373	52.13121
4	0.025	1046.30042	16.97915	1385.70813	-91.90075	-48.40616	1327.15906	-941.18665	59.36364	1297.52832	607.15759	104.36946	16.18160	-9.83437	-164.96094	1.78578	-665.98468	232.27855	-11.72517	-1462.89429	-84.44506	54.36179
5	0.033	1043.63989	16.71032	1389.68640	-91.67931	-48.26149	1325.45593	-940.53296	59.34763	1300.46655	625.05115	99.01521	12.04298	-23.28847	-163.94879	1.79344	-679.35284	233.53632	-11.45366	-1451.68140	-84.28693	54.48988
6	0.042	1040.90259	16.49005	1393.57678	-91.48467	-48.01691	1323.88330	-939.97821	59.40994	1303.48376	639.97565	93.91988	8.12775	-36.81781	-162.95526	1.78275	-692.89227	234.53357	-11.31794	-1437.49768	-83.92010	52.69122
7	0.050	1038.12939	16.29625	1397.33691	-91.25767	-47.64281	1322.46265	-939.45636	59.56594	1306.56970	651.77496	89.22230	4.54262	-50.42322	-161.98494	1.77000	-706.65558	235.17300	-11.43430	-1420.46350	-83.44147	49.84810
8	0.058	1035.36816	16.11228	1400.92383	-90.91970	-47.09976	1321.22620	-938.89996	59.82030	1309.70288	660.06390	85.10938	1.38091	-64.08180	-161.03650	1.75928	-720.51001	235.73848	-11.65235	-1401.25378	-82.82825	47.41145
9	0.067	1032.66125	15.93330	1404.29480	-90.39482	-46.34628	1320.21509	-938.26031	60.16394	1312.85339	664.41870	81.79355	-1.23252	-77.76593	-160.06476	1.74542	-734.27246	236.51060	-11.79892	-1381.17285	-81.92505	46.58403
10	0.075	1030.04541	15.76508	1407.40698	-89.63022	-45.35707	1319.47217	-937.51538	60.57250	1315.98975	664.59491	79.44136	-3.26384	-91.46629	-159.03970	1.73508	-747.97467	237.41743	-11.85270	-1361.40002	-80.52076	47.33990
11	0.083	1027.56018	15.62243	1410.21765	-88.60796	-44.13390	1319.03577	-936.67017	61.00869	1319.08984	660.64575	78.10780	-4.83208	-105.19601	-157.98410	1.73996	-761.79834	238.29028	-11.81422	-1341.99756	-78.49469	48.53152
12	0.092	1025.24915	15.53368	1412.68616	-87.34264	-42.69747	1318.93726	-935.75067	61.43672	1322.14722	653.00269	77.71683	-6.05534	-118.96277	-156.96176	1.76264	-775.75006	239.15109	-11.67279	-1321.85278	-75.99543	49.07049
13	0.100	1023.15906	15.52485	1414.77881	-85.86948	-41.07305	1319.19714	-934.79169	61.84235	1325.16174	642.42749	78.09037	-6.96359	-132.73383	-156.05037	1.79374	-789.66394	240.09590	-11.49680	-1299.65198	-73.41744	48.68330
14	0.108	1021.34479	15.59542	1416.46973	-84.23510	-39.28584	1319.82019	-933.82672	62.23686	1328.12390	629.83209	78.97913	-7.56037	-146.42896	-155.29918	1.83117	-803.50574	241.11148	-11.39035	-1274.73486	-71.12833	47.71395
15	0.117	1019.86420	15.72410	1417.73865	-82.49606	-37.36480	1320.78894	-932.88782	62.63922	1331.00757	616.12762	80.11040	-7.86903	-159.92697	-154.71098	1.92025	-817.39215	242.10750	-11.37188	-1247.18811	-69.26517	46.70113
16	0.125	1018.76550	15.88796	1418.57068	-80.72205	-35.35023	1322.06335	-932.01355	63.05799	1333.77307	602.04712	81.28768	-7.97257	-173.08763	-154.28056	2.15872	-831.36560	243.04890	-11.34894	-1217.56604	-67.77182	46.08635
17	0.133	1018.07776	16.06933	1418.95520	-78.99841	-33.30831	1323.59021	-931.24915	63.49235	1336.37280	587.97516	82.43503	-8.01634	-185.81036	-154.04042	2.65122	-845.32458	244.03682	-11.20470	-1186.58887	-66.52489	46.02141
18	0.142	1017.80646	16.25508	1418.88403	-77.41888	-31.33423	1325.31604	-930.64105	63.94144	1338.75989	573.99768	83.54194	-8.12240	-198.05397	-154.03754	3.46161	-859.13275	245.22084	-10.91178	-1154.88965	-65.41373	46.36514
19	0.150	1017.93750	16.43204	1418.35547	-76.06885	-29.52681	1327.19397	-930.23407	64.40330	1340.89709	560.08081	84.62125	-8.31565	-209.76050	-154.27419	4.59807	-872.81744	246.55278	-10.58187	-1122.86841	-64.39622	46.86797
20	0.158	1018.44629	16.57943	1417.37769	-75.01382	-27.95814	1329.18335	-930.06836	64.86760	1342.76050	546.17902	85.69464	-8.52803	-220.77986	-154.71611	6.05357	-886.62329	247.74390	-10.39813	-1090.66064	-63.51271	47.33373
21	0.167	1019.30035	16.66792	1415.96655	-74.29582	-26.65767	1331.24390	-930.17535	65.31175	1344.33228	532.26208	86.78128	-8.66805	-230.84192	-155.34637	7.85719	-900.69507	248.64095	-10.42666	-1058.22559	-62.84264	47.64040
22	0.175	1020.45892	16.67326	1414.13818	-73.93396	-25.61123	1333.33228	-930.57410	65.70010	1345.59387	518.32867	87.89864	-8.70252	-239.55252	-156.17001	10.02050	-914.85754	249.43372	-10.52198	-1025.52124	-62.48996	47.72547
23	0.183	1021.87817	16.59163	1411.90295	-73.93607	-24.78084	1335.40735	-931.27289	65.99055	1346.52783	504.42380	89.04658	-8.68254	-246.51926	-157.20575	12.46129	-928.90076	250.30545	-10.50490	-992.58813	-62.58212	47.57632
24	0.192	1023.51862	16.43724	1409.26611	-74.31490	-24.13404	1337.43225	-932.27191	66.15546	1347.12524	490.60107	90.20747	-8.69541	-251.56857	-158.59309	15.21344	-942.82019	251.21149	-10.35163	-959.50385	-63.19976	47.17048
25	0.200	1025.34766	16.22754	1406.23267	-75.08736	-23.65905	1339.37048	-933.56696	66.19858	1347.38818	476.86765	91.36833	-8.79159	-254.59143	-160.79218	18.91274	-956.66840	252.09395	-10.17748	-926.34912	-64.31786	46.44881
26	0.208	1027.33606	15.97211	1402.81348	-76.25538	-23.36518	1341.18408	-935.15344	66.14322	1347.32458	463.20844	92.51941	-8.95741	-254.81262	-164.57526	24.90832	-970.43433	253.02193	-10.10474	-893.20441	-65.87895	45.39831
27	0.217	1029.45496	15.66592	1399.02771	-77.79420	-23.27756	1342.84424	-937.02557	66.00765	1346.94165	449.61609	93.66599	-9.14725	-250.52075	-170.58429	34.36486	-984.09778	254.11249	-10.14367	-860.12683	-67.90076	44.11270
28	0.225	1031.67834	15.29042	1394.90186	-79.65923	-23.42527	1344.34204	-939.17090	65.80105	1346.24475	436.06586	94.83429	-9.32829	-240.25302	-178.79990	46.90200	-997.68011	255.41605	-10.18556	-827.15344	-70.45581	42.71190
29	0.233	1033.98792	14.83265	1390.46191	-81.79729	-23.82775	1345.68640	-941.56604	65.53868	1345.24219	422.52197	96.02827	-9.48499	-224.18182	-188.46278	60.28717	-1011.24756	256.84067	-10.10976	-794.35437	-73.59447	41.24276
30	0.242	1036.37305	14.30854	1385.72754	-84.15353	-24.48864	1346.88599	-944.17377	65.24435	1343.94653	408.97357	97.21980	-9.60412	-203.95071	-198.43423	71.67040	-1024.85181	258.18372	-9.90965	-761.86963	-77.35394	39.70069
31	0.250	1038.82483	13.76572	1380.72034	-86.67307	-25.39203	1347.93481	-946.94110	64.92877	1342.37073	395.43109	98.39662	-9.68355	-181.45135	-207.66473	79.18053	-1038.45093	259.36438	-9.67903	-729.88757	-81.78187	38.06569
32	0.258	1041.32727	13.26192	1375.47815	-89.29801	-26.49688	1348.81592	-949.79669	64.57373	1340.52405	381.89655	99.56478	-9.73535	-157.92891	-215.58362	82.66394	-1051.93530	260.61804	-9.46342	-698.61328	-86.88846	36.26303
33	0.267	1043.85352	12.83723	1370.05542	-91.96659	-27.73659	1349.51746	-952.65161	64.13988	1338.40930	368.34576	100.70430	-9.77803	-133.81921	-222.21010	83.35344	-1065.26538	262.19110	-9.26534	-668.29297	-92.62993	34.16044
34	0.275	1046.37048	12.50697	1364.51245	-94.61854	-29.03293	1350.04565	-955.41223	63.58327	1336.02942	354.74640	101.79957	-9.83148	-109.09343	-227.91628	82.96825	-1078.57654	263.85742	-9.18041	-639.27246	-98.96729	31.63001
35	0.283	1048.84961	12.27752	1358.90930	-97.19918	-30.31907	1350.42676	-957.99908	62.87162	1333.39551	341.10327	102.90504	-9.90608	-83.69580	-233.10503	82.90184	-1092.07275	265.11926	-9.31568	-612.01581	-105.89182	28.58690
36	0.292	1051.27478	12.15687	1353.30823	-99.65738	-31.55641	1350.70142	-960.35736	61.99554	1330.52881	327.47601	104.08388	-9.99693	-57.73377	-237.99852	83.83983	-1105.79114	265.86044	-9.60452	-587.04749	-113.38680	25.00262
37	0.300	1053.64246	12.14631	1347.77100	-101.94268	-32.73888	1350.91296	-962.45758	60.95957	1327.45410	313.92395	105.29932	-10.07657	-31.47501	-242.53876	85.76501	-1119.59241	266.43344	-9.85481	-564.88300	-121.39853	20.92986
38	0.308	1055.95105	12.22972	1342.35254	-104.00206	-33.87824	1351.09961	-964.28949	59.77088	1324.19141	300.42297	106.47166	-10.09509	-5.26258	-246.45361	88.20831	-1133.33618	267.20358	-9.94967	-546.04041	-129.81813	16.52095
39	0.317	1058.19592	12.37320	1337.10486	-105.77750	-34.97463	1351.28955	-965.85254	58.45296	1320.74695	286.88068	107.59104	-10.02768	20.68205	-249.46646	90.60400	-1147.01221	268.23343	-9.93414	-531.06055	-138.41870	12.01579
40	0.325	1060.36987	12.53291	1332.08313	-107.21349	-36.00299	1351.49756	-967.15314	57.05647	1317.11621	273.25211	108.67448	-9.92101	46.38916	-251.43500	92.51771	-1160.76392	269.33267	-9.90360	-520.44086	-146.79333	7.71657
41	0.333	1062.46802	12.66888	1327.34204	-108.27475	-36.92641	1351.72107	-968.20776	55.64103	1313.30066	259.57623	109.71420	-9.85398	72.02577	-252.31929	93.64092	-1174.65454	270.37408	-9.87777	-514.54614	-154.34848	3.96095
42	0.342	1064.48889	12.75594	1322.92773	-108.95813	-37.71088	1351.94153	-969.03906	54.24636	1309.32056	245.89096	110.73611	-9.85873	97.76210	-252.13861	93.76198	-1188.47888	271.42972	-9.84159	-513.49347	-160.40604	1.04832
43	0.350	1066.42944	12.78499	1318.87292	-109.28629	-38.32869	1352.13220	-969.66443	52.87519	1305.22473	232.19388	111.77462	-9.90413	123.75542	-251.00699	92.85394	-1202.03821	272.55750	-9.81284	-516.96564	-164.47214	-0.88567
44	0.358	1068.27380	12.76276	1315.20044	-109.29214	-38.76019	1352.26514	-970.08765	51.50623	1301.09937	218.47113	112.79070	-9.94950	150.08043	-249.14827	91.12436	-1215.44324	273.68451	-9.79334	-524.30634	-166.48044	-1.94699
45	0.367	1069.99023	12.70710	1311.93335	-109.01174	-38.99863	1352.31458	-970.29694	50.12686	1297.07178	204.70016	113.75252	-9.98395	176.66034	-246.84601	88.93591	-1228.97986	274.70621	-9.74768	-534.86975	-166.81367	-2.45109
46	0.375	1071.54199	12.62908	1309.11023	-108.48637	-39.05564	1352.25464	-970.27295	48.74229	1293.30188	190.87653	114.71729	-10.00256	203.34546	-244.38312	86.69313	-1242.78931	275.60336	-9.67016	-547.79047	-166.15813	-2.75352
47	0.383	1072.89832	12.52544	1306.78406	-107.76125	-38.95868	1352.05457	-969.99756	47.35511	1289.96021	177.06018	115.72704	-9.99100	230.02898	-241.99052	84.72382	-1256.78833	276.44449	-9.59733	-561.71863	-165.21289	-3.04725
48	0.392	1074.03345	12.40047	1305.00488	-106.88034	-38.73615	1351.67700	-969.46118	45.95355	1287.19946	163.32028	116.73973	-9.95510	256.68192	-239.76656	83.11520	-1270.79382	277.27283	-9.53493	-575.57843	-164.37216	-3.36671
49	0.400	1074.92444	12.28996	1303.80493	-105.88627	-38.40372	1351.08313	-968.67303	44.52967	1285.12964	149.64450	117.70627	-9.93335	283.32660	-237.61105	81.61475	-1284.62134	278.07825	-9.39285	-589.16821	-163.67789	-3.71659
50	0.408	1075.55249	12.25644	1303.20068	-104.81984	-37.96356	1350.24121	-967.67224	43.10759	1283.80298	135.96667	118.61358	-9.97607	310.00372	-235.31697	79.75182	-1298.11633	278.85056	-9.02440	-602.69617	-163.04712	-4.09969
51	0.417	1075.90063	12.35672	1303.19727	-103.70971	-37.41095	1349.13733	-966.52393	41.75246	1283.21069	122.25595	119.43638	-10.11203	336.77325	-232.74954	77.09929	-1311.17725	279.58600	-8.32940	-616.26483	-162.45442	-4.50280
52	0.425	1075.95728	12.60674	1303.79199	-102.56555	-36.73893	1347.78040	-965.29938	40.55434	1283.29370	108.53323	120.11571	-10.32278	363.71875	-229.89626	73.44872	-1323.78516	280.29535	-7.24258	-629.84637	-161.91476	-4.89286
53	0.433	1075.72156	12.97439	1304.96985	-101.39044	-35.93994	1346.19897	-964.05865	39.60000	1283.95947	94.84067	120.64371	-10.55287	390.91400	-226.83153	68.83258	-1335.96252	281.03867	-5.63801	-643.39417	-161.41727	-5.19956
54	0.442	1075.20325	13.40715	1306.69275	-100.19660	-35.01186	1344.43298	-962.84015	38.95053	1285.10168	81.21466	121.11997	-10.74537	418.39856	-223.70526	63.50349	-1347.69482	281.88904	-3.38722	-656.88873	-160.93845	-5.35361
55	0.450	1074.41699	13.86642	1308.90259	-99.00677	-33.97194	1342.52673	-961.65894	38.63082	1286.61914	67.63892	121.64301	-10.87454	446.15967	-220.71277	57.91259	-1358.90784	282.79150	-0.54609	-670.34045	-160.46638	-5.37465
56	0.458	1073.37622	14.33705	1311.53418	-97.84996	-32.86347	1340.52283	-960.51868	38.62363	1288.42786	54.05048	122.21584	-10.95298	474.07880	-218.06552	52.60686	-1369.49109	283.55402	2.64910	-683.77130	-159.98357	-5.37951
57	0.467	1072.09192	14.81750	1314.52356	-96.76125	-31.74492	1338.45313	-959.42413	38.87108	1290.46375	40.42108	122.81691	-11.00673	501.92303	-215.90814	48.00818	-1379.37012	284.07214	6.00637	-697.20398	-159.46844	-5.46467
58	0.475	1070.57898	15.31164	1317.80933	-95.77953	-30.67593	1336.33594	-958.38293	39.28847	1292.68018	26.77414	123.46892	-11.05321	529.40356	-214.13539	44.18799	-1388.49634	284.43182	9.49363	-710.65729	-158.91512	-5.60070
59	0.483	1068.86292	15.81545	1321.33069	-94.93936	-29.71666	1334.18164	-957.39917	39.78118	1295.04102	13.14618	124.17508	-11.10954	556.20782	-212.41052	40.86142	-1396.66821	284.67825	13.17137	-724.12805	-158.32339	-5.67656
60	0.492	1066.97839	16.30208	1325.02478	-94.26160	-28.93623	1331.99695	-956.47382	40.25867	1297.50952	-0.43579	124.88135	-11.19960	581.96863	-210.46222	37.62976	-1403.37024	284.57867	17.13822	-737.60303	-157.67743	-5.62716
61	0.500	1064.96130	16.73274	1328.82886	-93.74475	-28.40819	1329.79175	-955.61029	40.64376	1300.04846	-13.99506	125.56407	-11.33126	606.21997	-208.24277	34.20249	-1407.76843	283.71408	21.46332	-751.09821	-156.94614	-5.49771
62	0.508	1062.84363	17.07732	1332.68506	-93.36015	-28.19385	1327.58801	-954.81830	40.87348	1302.63049	-27.59637	126.26782	-11.47868	628.41370	-205.84421	30.46282	-1408.85718	281.79816	25.92779	-764.64691	-156.11368	-5.39482
63	0.517	1060.65430	17.31443	1336.53723	-93.06005	-28.33652	1325.42517	-954.10651	40.90563	1305.24609	-41.26868	127.03582	-11.60141	648.02838	-203.42424	26.49267	-1405.67627	278.90384	29.78222	-778.25677	-155.19913	-5.37751
64	0.525	1058.42493	17.42868	1340.32373	-92.79337	-28.86248	1323.35352	-953.46417	40.73891	1307.90112	-54.99377	127.87175	-11.67399	664.67572	-201.17580	22.55868	-1397.51367	275.35095	31.97287	-791.91644	-154.23132	-5.40462
65	0.533	1056.19287	17.41319	1343.97876	-92.51269	-29.77612	1321.42737	-952.84869	40.41735	1310.60266	-68.75983	128.76563	-11.69365	678.06427	-199.24539	18.95271	-1384.06604	271.40179	31.75826	-805.63367	-153.23242	-5.39923
66	0.542	1053.99341	17.26317	1347.44543	-92.17188	-31.05926	1319.69690	-952.19147	40.00779	1313.34631	-82.56805	129.71901	-11.66463	687.84692	-197.65623	15.83445	-1365.48950	267.16068	29.17711	-819.42230	-152.22296	-5.33528
67	0.550	1051.85217	16.97503	1350.68689	-91.72297	-32.67933	1318.20154	-951.41754	39.57386	1316.11621	-96.39819	130.72868	-11.59284	693.54889	-196.34872	13.24202	-1342.40942	262.68625	25.08413	-833.25537	-151.21420	-5.23881
68	0.558	1049.78674	16.56082	1353.68213	-91.11334	-34.59306	1316.96826	-950.46869	39.14906	1318.89429	-110.21582	131.76942	-11.50220	694.74280	-195.22951	11.10624	-1316.11401	258.05273	20.82868	-847.08472	-150.20331	-5.14610
69	0.567	1047.81262	16.05462	1356.41174	-90.28302	-36.73765	1316.01917	-949.31506	38.71314	1321.67102	-124.01111	132.82039	-11.42534	691.37305	-194.16025	9.29110	-1288.58838	253.33768	17.70515	-860.89722	-149.17108	-5.07997
70	0.575	1045.95105	15.49412	1358.85242	-89.16988	-39.02536	1315.37634	-947.94843	38.20917	1324.44287	-137.79236	133.88118	-11.37079	683.91370	-193.03378	7.77548	-1261.68433	248.65410	16.37322	-874.70996	-148.08398	-5.02763
71	0.583	1044.23901	14.90333	1360.97974	-87.73064	-41.36239	1315.05969	-946.37512	37.59071	1327.20239	-151.54181	134.95163	-11.32170	673.26337	-191.85519	6.65887	-1235.90552	244.08665	16.63733	-888.53247	-146.93588	-4.93388
72	0.592	1042.72864	14.30408	1362.76489	-85.97040	-43.68002	1315.08472	-944.62286	36.84202	1329.93201	-165.21710	136.01961	-11.26378	660.53986	-190.70435	5.96175	-1210.28271	239.54236	17.75312	-902.36572	-145.78435	-4.75243
73	0.600	1041.47620	13.72952	1364.17126	-83.95757	-45.94524	1315.45544	-942.74567	35.97318	1332.60168	-178.79938	137.09648	-11.18506	646.80945	-189.65141	5.57680	-1183.46570	234.83638	18.95328	-916.21454	-144.71021	-4.50656
74	0.608	1040.52686	13.21604	1365.16150	-81.80945	-48.14467	1316.15198	-940.81793	35.01566	1335.16785	-192.26617	138.26236	-11.02114	632.82043	-188.67017	5.35699	-1154.65503	229.90971	19.81664	-930.08105	-143.74509	-4.26754
75	0.617	1039.90710	12.79025	1365.71143	-79.66370	-50.26137	1317.12732	-938.93073	34.00620	1337.57471	-205.49872	139.61977	-10.62907	618.93201	-187.67297	5.18016	-1123.72791	224.90443	20.30338	-943.94250	-142.84888	-4.07599
76	0.625	1039.62402	12.46596	1365.81555	-77.65962	-52.26432	1318.32007	-937.18536	32.97047	1339.76001	-218.29669	141.19403	-9.87373	605.21936	-186.62602	4.96399	-1090.96118	220.08394	20.55825	-957.75812	-141.93570	-3.91327
77	0.633	1039.66724	12.25134	1365.48096	-75.93161	-54.11415	1319.67444	-935.68048	31.93772	1341.66406	-230.50549	142.91074	-8.73245	591.61340	-185.54828	4.66631	-1056.77100	215.64397	20.74085	-971.52039	-140.93552	-3.75130
78	0.642	1040.01038	12.15736	1364.71680	-74.59880	-55.76758	1321.14868	-934.49286	30.96501	1343.24011	-242.07318	144.65578	-7.27738	578.01056	-184.49196	4.33080	-1021.59332	211.60739	20.96054	-985.26514	-139.86816	-3.59476
79	0.650	1040.61853	12.19796	1363.52808	-73.74171	-57.17311	1322.71350	-933.66351	30.13181	1344.46411	-252.97009	146.35754	-5.56034	564.34766	-183.53685	4.07887	-985.84052	207.90735	21.26438	-999.00909	-138.81558	-3.46901
80	0.658	1041.45850	12.38476	1361.91797	-73.38322	-58.27747	1324.34741	-933.20306	29.51132	1345.33264	-263.13013	148.05478	-3.51339	550.64410	-182.69885	3.97941	-949.88922	204.48624	21.65087	-1012.71783	-137.82236	-3.38393
81	0.667	1042.49805	12.72182	1359.88916	-73.49972	-59.05070	1326.03479	-933.11249	29.14714	1345.85547	-272.54803	149.92432	-0.89889	536.96838	-181.88971	3.97526	-914.12476	201.31448	22.07299	-1026.36328	-136.90298	-3.30136
82	0.675	1043.70374	13.19784	1357.44714	-74.05435	-59.50129	1327.76697	-933.39941	29.04464	1346.04553	-281.38104	152.27324	2.74853	523.35712	-181.01663	3.96448	-878.93225	198.39798	22.42806	-1039.97388	-136.07748	-3.15874
83	0.683	1045.04346	13.77939	1354.60620	-75.01311	-59.66449	1329.53662	-934.07562	29.17633	1345.91443	-289.72198	155.49525	8.18749	509.78888	-180.09357	3.90018	-844.57104	195.79401	22.57891	-1053.59131	-135.30724	-2.95037
84	0.692	1046.48682	14.42172	1351.38928	-76.33192	-59.58525	1331.32605	-935.13898	29.49994	1345.46582	-296.87384	159.99643	16.38896	496.23004	-179.22995	3.80231	-811.07538	193.59726	22.42167	-1067.22009	-134.48793	-2.74577
85	0.700	1048.00476	15.09040	1347.82068	-77.94475	-59.30613	1333.10815	-936.55505	29.97748	1344.69470	-300.73541	166.07909	28.05568	482.67010	-178.50444	3.71622	-778.28564	191.90715	21.93673	-1080.83594	-133.57468	-2.61240
86	0.708	1049.57764	15.76267	1343.92285	-79.77122	-58.85295	1334.86096	-938.25427	30.58031	1343.59692	-298.61224	173.65669	42.69336	469.11789	-177.86737	3.65432	-745.95874	190.78484	21.14398	-1094.41370	-132.64825	-2.56144
87	0.717	1051.19824	16.41700	1339.71814	-81.73315	-58.23309	1336.57349	-940.15106	31.28120	1342.17932	-289.23541	182.01247	58.02899	455.59009	-177.17963	3.56950	-713.87152	190.21805	20.04297	-1107.94604	-131.82117	-2.55627
88	0.725	1052.86438	17.03535	1335.23218	-83.76593	-57.45294	1338.23926	-942.16461	32.05073	1340.46143	-273.63202	190.06934	70.88617	442.09570	-176.35945	3.42225	-681.87756	190.15504	18.67453	-1121.44751	-131.10109	-2.53813
89	0.733	1054.57056	17.60618	1330.49731	-85.82169	-56.52585	1339.85657	-944.22583	32.86723	1338.46729	-253.92242	196.96896	79.10204	428.62994	-175.47284	3.24987	-649.95532	190.55200	17.18777	-1134.93396	-130.39029	-2.46790
90	0.742	1056.30933	18.11690	1325.55627	-87.86890	-55.46957	1341.43042	-946.28119	33.72330	1336.21667	-231.83234	202.39401	82.69671	415.17590	-174.63573	3.12916	-618.24091	191.34280	15.76070	-1148.41260	-129.62436	-2.36758
91	0.750	1058.07190	18.55375	1320.45789	-89.89268	-54.30968	1342.96289	-948.29932	34.62017	1333.72375	-208.32471	206.49820	83.39069	401.70117	-173.86247	3.09775	-587.00299	192.42459	14.50223	-1161.89807	-128.82042	-2.30529
92	0.758	1059.84497	18.91865	1315.24402	-91.89040	-53.07074	1344.44434	-950.26941	35.56226	1331.00244	-183.93097	209.65331	83.26246	388.16983	-173.06985	3.12640	-556.62872	193.71507	13.43811	-1175.41602	-127.99294	-2.31934
93	0.767	1061.61072	19.23402	1309.94934	-93.86101	-51.75943	1345.86047	-952.19135	36.55397	1328.06726	-159.00214	212.19592	83.73576	374.57242	-172.20752	3.15032	-527.63666	195.17046	12.51863	-1188.97961	-127.14908	-2.36695
94	0.775	1063.34937	19.52155	1304.61548	-95.79633	-50.37300	1347.20532	-954.06567	37.59435	1324.93091	-133.76007	214.26135	85.30529	360.92975	-171.32649	3.12168	-500.64447	196.76297	11.65198	-1202.57715	-126.33839	-2.36465
95	0.783	1065.04163	19.78593	1299.30200	-97.67401	-48.91855	1348.48779	-955.88086	38.68295	1321.60083	-108.33850	215.81189	87.75651	347.27823	-170.49937	3.04047	-476.30481	198.53062	10.75564	-1216.19067	-125.59930	-2.26534
96	0.792	1066.67175	20.01883	1294.08264	-99.45078	-47.41330	1349.72534	-957.59711	39.84034	1318.07397	-82.82056	216.77187	90.53664	333.66324	-169.71712	2.95046	-455.26044	200.64937	9.76036	-1229.82715	-124.90147	-2.09281
97	0.800	1068.23267	20.21484	1289.03479	-101.06789	-45.87925	1350.92468	-959.15186	41.10349	1314.34192	-57.21552	217.05161	93.04505	320.11172	-168.91757	2.90584	-438.14194	203.36356	8.58773	-1243.51990	-124.18462	-1.91730
98	0.808	1069.72412	20.38288	1284.23669	-102.46764	-44.34439	1352.06653	-960.48578	42.49014	1310.40820	-31.41846	216.48590	94.75632	306.60345	-168.07791	2.92370	-425.58246	206.76343	7.10700	-1257.29504	-123.40242	-1.78972
99	0.817	1071.15027	20.54322	1279.76733	-103.60096	-42.84416	1353.11157	-961.55731	43.98340	1306.29565	-5.24573	214.87686	95.26699	293.08011	-167.22833	2.97550	-418.13446	210.61812	5.07283	-1271.14258	-122.53733	-1.69413
100	0.825	1072.51355	20.72191	1275.70178	-104.42853	-41.42697	1354.01477	-962.34485	45.54838	1302.03906	21.43854	212.18718	94.41788	279.48438	-166.40378	3.02819	-415.97656	214.45161	2.20552	-1285.02551	-121.61481	-1.57589
101	0.833	1073.80811	20.94409	1272.10840	-104.93310	-40.15254	1354.73523	-962.84979	47.15351	1297.68958	48.62988	208.66443	92.44220	265.80042	-165.58499	3.05921	-418.54865	217.74341	-1.41856	-1298.91260	-120.67924	-1.41169
102	0.842	1075.01611	21.23201	1269.05627	-105.13364	-39.06338	1355.23987	-963.09009	48.78172	1293.32788	76.21295	204.70634	89.92435	252.05188	-164.69194	3.04405	-424.63248	220.12027	-5.03210	-1312.78943	-119.75569	-1.24627
103	0.850	1076.10815	21.61087	1266.62231	-105.07829	-38.15784	1355.50647	-963.08594	50.42798	1289.07007	104.03976	200.63626	87.52892	238.27188	-163.68715	2.98631	-433.14850	221.55804	-7.66876	-1326.63269	-118.86456	-1.15283
104	0.858	1077.05457	22.09366	1264.87732	-104.82066	-37.40385	1355.52502	-962.85089	52.09122	1285.05957	131.98709	196.63290	85.68835	224.47980	-162.65300	2.93338	-443.73370	222.40614	-9.05615	-1340.38831	-118.04395	-1.13200
105	0.867	1077.84192	22.65829	1263.86670	-104.40078	-36.77346	1355.29590	-962.39301	53.76173	1281.45056	159.99844	192.75014	84.43211	210.66423	-161.70406	2.91795	-456.20062	223.10806	-9.63012	-1353.97253	-117.34034	-1.03939
106	0.875	1078.47388	23.26221	1263.61145	-103.84109	-36.25704	1354.82507	-961.72125	55.40327	1278.39282	188.09549	188.89772	83.41002	196.82048	-160.85339	2.92244	-469.85962	223.92284	-9.89248	-1367.25977	-116.79601	-0.61131
107	0.883	1078.95532	23.87157	1264.12927	-103.15366	-35.85452	1354.11646	-960.84808	56.95126	1276.01550	216.36530	184.86363	82.06568	183.00522	-160.00372	2.90884	-483.81216	224.90750	-10.10728	-1380.09521	-116.41694	0.41671
108	0.892	1079.27979	24.46768	1265.44153	-102.34981	-35.56329	1353.16492	-959.78906	58.33124	1274.41589	244.93723	180.45103	79.89770	169.29556	-159.05315	2.84760	-497.55225	226.03874	-10.36544	-1392.37842	-116.12942	2.15448
109	0.900	1079.42773	25.04430	1267.55676	-101.44469	-35.37439	1351.96448	-958.56757	59.46852	1273.64551	273.91693	175.58801	76.68258	155.72145	-157.98874	2.73770	-511.02740	227.29408	-10.67625	-1404.11853	-115.80853	4.50122
110	0.908	1079.37598	25.60383	1270.45239	-100.45791	-35.27703	1350.52026	-957.22308	60.28933	1273.69531	303.31870	170.27800	72.50463	142.25800	-156.87096	2.61141	-524.35138	228.65273	-11.00240	-1415.38379	-115.37123	7.27122
111	0.917	1079.10840	26.14594	1274.07544	-99.41242	-35.25629	1348.85425	-955.80658	60.73864	1274.49133	333.05621	164.55998	67.63354	128.84886	-155.74687	2.49464	-537.60480	230.06021	-11.27681	-1426.21338	-114.81490	10.36965
112	0.925	1078.62061	26.66190	1278.35693	-98.32743	-35.28355	1347.00403	-954.36737	60.80383	1275.90771	362.97510	158.60889	62.40491	115.45177	-154.59322	2.37581	-550.81494	231.44839	-11.44926	-1436.58020	-114.17825	13.84067
113	0.933	1077.91174	27.14358	1283.22827	-97.21239	-35.33074	1345.01843	-952.94104	60.52413	1277.79382	392.91705	152.73418	57.11540	102.06392	-153.34508	2.23260	-564.01410	232.80324	-11.52768	-1446.39343	-113.48358	17.76708
114	0.942	1076.97485	27.59228	1288.62537	-96.07356	-35.40048	1342.94568	-951.54486	59.98432	1280.00500	422.78378	147.17320	51.91525	88.69186	-152.00633	2.08660	-577.25964	234.17511	-11.55149	-1455.48743	-112.70501	22.17384
115	0.950	1075.79565	28.01053	1294.48071	-94.92099	-35.52016	1340.82153	-950.18347	59.28780	1282.42456	452.55148	141.96460	46.81413	75.33478	-150.67969	1.99554	-590.55225	235.60616	-11.56422	-1463.59656	-111.81854	27.06565
116	0.958	1074.36548	28.38707	1300.71606	-93.76903	-35.70618	1338.66626	-948.86047	58.52754	1284.96936	482.21637	137.05540	41.81613	61.99065	-149.42920	1.96587	-603.77710	237.06792	-11.62949	-1470.30798	-110.89403	32.47733
117	0.967	1072.69080	28.70275	1307.24829	-92.64018	-35.95161	1336.48987	-947.58362	57.78255	1287.58740	511.66940	132.47043	37.00187	48.64423	-148.20773	1.93798	-616.85876	238.50371	-11.76812	-1474.98950	-110.07571	38.36039
118	0.975	1070.79407	28.95454	1313.99963	-91.56550	-36.23832	1334.29639	-946.36322	57.11992	1290.25183	540.58124	128.28598	32.43845	35.27882	-146.94638	1.86745	-629.92981	239.88228	-11.88402	-1476.85632	-109.41936	44.39354
119	0.983	1068.70667	29.16237	1320.90247	-90.57272	-36.54021	1332.09033	-945.20490	56.58602	1292.95374	568.41077	124.42731	28.03032	21.89337	-145.63245	1.75514	-643.17352	241.16508	-11.88266	-1475.29333	-108.76498	49.92835
120	0.992	1066.46094	29.34631	1327.89941	-89.67570	-36.81767	1329.88953	-944.10480	56.20778	1295.69800	594.57605	120.67032	23.56339	8.47301	-144.31889	1.63157	-656.58038	242.31946	-11.80343	-1470.20471	-107.80885	54.15657
121	1.000	1064.08350	29.51144	1334.94006	-88.87585	-37.02193	1327.73401	-943.05524	56.00134	1298.49670	618.69977	116.89539	18.96464	-5.02115	-143.08525	1.54319	-670.01874	243.36098	-11.74942	-1461.99768	-106.28967	56.46806
122	1.008	1061.59436	29.66415	1341.97009	-88.16152	-37.10838	1325.67639	-942.04962	55.96686	1301.35779	640.69708	113.17509	14.48208	-18.61996	-141.97124	1.51053	-683.44922	244.31110	-11.76449	-1451.16064	-104.09140	56.73154
123	1.017	1059.01355	29.82412	1348.92664	-87.49540	-37.04144	1323.76526	-941.07947	56.07774	1304.27783	660.60315	109.61161	10.56769	-32.33352	-140.95293	1.50812	-696.95471	245.20273	-11.79849	-1437.87549	-101.25356	55.19820
124	1.025	1056.37036	30.00678	1355.74487	-86.81049	-36.78687	1322.03687	-940.12994	56.28268	1307.24109	678.28564	106.24856	7.56259	-46.15284	-139.97403	1.51058	-710.63177	246.12091	-11.76447	-1422.02966	-97.96909	52.35324
125	1.033	1053.70142	30.20664	1362.36560	-86.02998	-36.31097	1320.51782	-939.17523	56.52689	1310.22266	693.22046	103.17610	5.46617	-60.04274	-138.99480	1.52946	-724.49048	247.13744	-11.64035	-1403.62329	-94.51015	49.09813
126	1.042	1051.04163	30.40631	1368.73291	-85.09204	-35.58992	1319.23035	-938.17822	56.78063	1313.19104	704.50024	100.57724	3.94342	-73.95419	-138.00455	1.57986	-738.42450	248.23462	-11.50770	-1383.31470	-91.04961	46.78494
127	1.050	1048.42322	30.59405	1374.79236	-83.96237	-34.60896	1318.19128	-937.10413	57.04724	1316.11243	711.14056	98.56697	2.50204	-87.86002	-136.98770	1.63307	-752.32751	249.32031	-11.46378	-1362.50098	-87.51986	46.49588
128	1.058	1045.87927	30.77902	1380.49023	-82.63577	-33.35620	1317.41211	-935.93585	57.34537	1318.96399	712.57843	97.09569	0.72056	-101.76694	-135.92839	1.64667	-766.24182	250.31741	-11.49894	-1342.44775	-83.67675	48.00946
129	1.067	1043.45044	30.99333	1385.77612	-81.12855	-31.82932	1316.89978	-934.67572	57.68869	1321.74634	709.14429	96.08652	-1.52411	-115.67343	-134.85587	1.63038	-780.28156	251.23573	-11.51069	-1323.09131	-79.37496	49.87691
130	1.075	1041.19153	31.25952	1390.61121	-79.46554	-30.04535	1316.65576	-933.33820	58.07780	1324.47803	702.02344	95.55968	-3.90418	-129.53467	-133.83507	1.62279	-794.44348	252.13052	-11.43264	-1302.89832	-74.80763	50.84735
131	1.083	1039.16724	31.56332	1394.97302	-77.67405	-28.04015	1316.67822	-931.94360	58.50488	1327.17078	692.49939	95.58102	-5.83215	-143.28992	-132.92323	1.62793	-808.59857	253.03642	-11.29075	-1280.06592	-70.43813	50.73641
132	1.092	1037.43860	31.87485	1398.84546	-75.78665	-25.86234	1316.96643	-930.51959	58.96149	1329.81262	681.28577	96.13718	-6.96634	-156.87708	-132.17343	1.64386	-822.62561	253.97159	-11.15059	-1253.72144	-66.68616	49.90889
133	1.100	1036.05432	32.17245	1402.21301	-73.84499	-23.56639	1317.52026	-929.10559	59.44164	1332.36780	668.71405	97.07707	-7.42846	-170.19577	-131.64737	1.72518	-836.51434	254.92915	-11.06282	-1224.05371	-63.68378	48.72962
134	1.108	1035.04773	32.44352	1405.05847	-71.90236	-21.21018	1318.33008	-927.74823	59.93908	1334.78662	655.22742	98.18165	-7.55964	-183.11246	-131.38248	1.96689	-850.37201	255.86081	-11.03212	-1191.78723	-61.28918	47.55356
135	1.117	1034.43396	32.69002	1407.35901	-70.02621	-18.86197	1319.36963	-926.49396	60.43709	1337.02014	641.37256	99.28488	-7.64895	-195.54037	-131.36581	2.44357	-864.30713	256.74063	-11.00464	-1157.76038	-59.28624	46.67110
136	1.125	1034.21411	32.92890	1409.08972	-68.29295	-16.60698	1320.60461	-925.39032	60.90464	1339.03027	627.49567	100.34425	-7.82864	-207.47049	-131.55731	3.19276	-878.28210	257.62344	-10.91618	-1122.70483	-57.56142	46.16904
137	1.133	1034.37842	33.16838	1410.23596	-66.77547	-14.53928	1322.00403	-924.48627	61.31284	1340.78979	613.68140	101.40784	-8.08182	-218.87155	-131.91333	4.24571	-892.14648	258.60236	-10.75333	-1087.10852	-56.12424	45.98045
138	1.142	1034.91003	33.38718	1410.79700	-65.53546	-12.73550	1323.53894	-923.82288	61.65056	1342.27686	599.90936	102.51482	-8.31779	-229.58920	-132.38538	5.63958	-905.83374	259.71533	-10.55484	-1051.21704	-55.03049	45.98528
139	1.150	1035.78833	33.54089	1410.77844	-64.61970	-11.22678	1325.17517	-923.42529	61.92085	1343.47229	586.17212	103.64388	-8.45920	-239.34286	-132.93344	7.38881	-919.43573	260.89780	-10.37426	-1015.16089	-54.32716	45.97898
140	1.158	1036.98792	33.58456	1410.19250	-64.05532	-9.99788	1326.87219	-923.30823	62.12684	1344.36218	572.49719	104.73883	-8.49800	-247.76724	-133.54245	9.44388	-933.06372	262.02744	-10.24389	-979.08728	-54.05476	45.66740
141	1.167	1038.46973	33.50418	1409.05554	-63.85378	-9.01671	1328.59045	-923.48749	62.26107	1344.93860	558.90924	105.77649	-8.49086	-254.53473	-134.25412	11.72686	-946.72046	263.01331	-10.16061	-943.20813	-54.26282	44.81412
142	1.175	1040.18237	33.34074	1407.37976	-64.02229	-8.26655	1330.29578	-923.98492	62.31038	1345.19812	545.39758	106.79855	-8.50818	-259.47012	-135.32278	14.39626	-960.34875	263.87704	-10.08731	-907.71832	-54.99786	43.36269
143	1.183	1042.06726	33.16756	1405.17444	-64.56866	-7.75856	1331.95984	-924.82367	62.27473	1345.14124	531.93713	107.85542	-8.58573	-262.22736	-137.37613	18.26198	-973.93121	264.76147	-9.97368	-872.66858	-56.28296	41.39577
144	1.192	1044.06726	33.03782	1402.45581	-65.49478	-7.52396	1333.56006	-926.01874	62.17870	1344.77063	518.50989	108.95712	-8.71028	-261.60870	-141.23651	24.73385	-987.49866	265.80609	-9.80828	-837.96210	-58.14223	39.04184
145	1.200	1046.14148	32.95384	1399.24817	-66.78674	-7.59598	1335.07959	-927.56525	62.05947	1344.08752	505.09998	110.09793	-8.84366	-255.69244	-147.38965	34.73420	-1001.08350	267.04245	-9.62597	-803.48914	-60.66286	36.44859
146	1.208	1048.27478	32.87461	1395.58057	-68.40913	-7.99242	1336.50281	-929.43298	61.94052	1343.08997	491.69077	111.27760	-8.95307	-243.27075	-155.53722	47.34986	-1014.69043	268.42792	-9.44466	-769.23816	-63.99377	33.78119
147	1.217	1050.47083	32.75955	1391.48425	-70.30822	-8.70592	1337.81006	-931.56982	61.81824	1341.76819	478.27304	112.48917	-9.03119	-224.98502	-164.65515	59.88809	-1028.28271	269.85260	-9.27034	-735.30872	-68.25567	31.18592
148	1.225	1052.73840	32.60851	1386.99109	-72.42627	-9.70761	1338.97742	-933.90485	61.67191	1340.10657	464.84528	113.72190	-9.10205	-202.75424	-173.54936	69.53624	-1041.79456	271.14301	-9.14520	-701.89362	-73.47337	28.73818
149	1.233	1055.07898	32.45766	1382.13745	-74.71159	-10.95897	1339.98682	-936.35016	61.47527	1338.09229	451.40302	114.95058	-9.18681	-178.40733	-181.44781	74.99487	-1055.21350	272.23862	-9.08181	-669.29279	-79.60580	26.42185
150	1.242	1057.47607	32.35463	1376.97107	-77.11032	-12.41249	1340.83374	-938.81061	61.19232	1335.72583	437.94077	116.12617	-9.27188	-152.95544	-188.19324	76.80429	-1068.62952	273.26495	-9.04754	-637.94427	-86.63348	24.17065
151	1.250	1059.89746	32.33866	1371.55701	-79.55842	-13.99936	1341.52673	-941.19720	60.77316	1333.02405	424.46790	117.23283	-9.33854	-126.69679	-194.04854	76.56609	-1082.08911	274.34213	-9.08291	-608.45514	-94.60137	21.90411
152	1.258	1062.30579	32.43039	1365.97607	-81.98863	-15.63187	1342.08923	-943.44025	60.16711	1330.01953	411.00525	118.31925	-9.40830	-99.63326	-199.35577	75.90779	-1095.47363	275.47806	-9.27631	-581.58179	-103.55518	19.48991
153	1.267	1064.66504	32.63945	1360.31775	-84.33843	-17.23359	1342.56067	-945.49652	59.34503	1326.75696	397.55200	119.43683	-9.52371	-71.79857	-204.27216	75.83985	-1108.72156	276.58905	-9.61629	-558.10529	-113.43852	16.73054
154	1.275	1066.94470	32.97559	1354.67212	-86.55096	-18.77035	1342.98792	-947.34363	58.31732	1323.28357	384.06396	120.59359	-9.68353	-43.41748	-208.76746	76.69309	-1122.05591	277.56885	-9.95343	-538.69415	-124.03548	13.45788
155	1.283	1069.12549	33.43824	1349.12439	-88.57071	-20.25320	1343.41174	-948.96356	57.13437	1319.63000	370.48944	121.76706	-9.83090	-14.88327	-212.78268	78.34678	-1135.70752	278.46692	-10.10095	-523.85278	-134.93507	9.67060
156	1.292	1071.20154	34.00373	1343.75513	-90.33543	-21.71443	1343.85767	-950.33606	55.85915	1315.80725	356.82495	122.91412	-9.91381	13.46308	-216.26010	80.41858	-1149.59424	279.46753	-10.01276	-513.92261	-145.49194	5.64808
157	1.300	1073.17505	34.63571	1338.64258	-91.77431	-23.17036	1344.33081	-951.44659	54.53723	1311.82593	343.10583	123.99894	-9.92830	41.52246	-219.07500	82.42271	-1163.47766	280.62457	-9.83475	-509.04266	-154.85162	1.96050
158	1.308	1075.04749	35.30067	1333.86011	-92.82150	-24.59419	1344.81689	-952.29047	53.19617	1307.71875	329.36395	125.03809	-9.90502	69.40134	-221.06696	83.93233	-1177.18604	281.81732	-9.72818	-509.02960	-162.13748	-0.76653
159	1.317	1076.81201	35.96819	1329.47290	-93.43674	-25.92251	1345.28772	-952.87054	51.85822	1303.55591	315.63748	126.05679	-9.89261	97.28041	-222.10837	84.64514	-1190.66699	282.93066	-9.72056	-513.44745	-166.77902	-2.27716
160	1.325	1078.45471	36.60030	1325.54297	-93.61678	-27.08249	1345.70996	-953.19409	50.54115	1299.45020	301.96826	127.01701	-9.93180	125.31778	-222.14594	84.39538	-1204.07007	283.91208	-9.74502	-521.88861	-168.79056	-2.86047
161	1.333	1079.95862	37.14294	1322.13147	-93.39268	-28.01852	1346.05493	-953.26581	49.25172	1295.55029	288.36072	127.87899	-10.00718	153.59341	-221.27838	83.21338	-1217.69409	284.71259	-9.74653	-533.69263	-168.82147	-3.00882
162	1.342	1081.30957	37.53654	1319.29358	-92.81911	-28.71362	1346.29822	-953.08582	47.98040	1292.01892	274.78809	128.68159	-10.05838	182.09969	-219.78258	81.35557	-1231.69177	285.30704	-9.73591	-547.43939	-167.87801	-3.04736
163	1.350	1082.49658	37.74262	1317.07178	-91.95858	-29.19193	1346.41711	-952.65485	46.70074	1289.01025	261.22382	129.48615	-10.04695	210.77896	-217.99011	79.21575	-1245.88977	285.74518	-9.75696	-561.55542	-166.79691	-3.15337
164	1.358	1083.50696	37.76293	1315.49683	-90.86603	-29.49851	1346.39307	-951.97791	45.37979	1286.65686	247.64941	130.32353	-9.99255	239.57396	-216.15030	77.17278	-1259.94922	286.11490	-9.79959	-575.31104	-165.91025	-3.43103
165	1.367	1084.31799	37.63751	1314.58972	-89.58676	-29.67734	1346.21350	-951.06384	44.00119	1285.05334	234.06107	131.22690	-9.94758	268.42789	-214.41251	75.44495	-1273.59668	286.53549	-9.70894	-588.77100	-165.18030	-3.85341
166	1.375	1084.89624	37.42123	1314.36206	-88.16162	-29.75851	1345.86633	-949.92645	42.59271	1284.23853	220.46674	132.21317	-9.93134	297.27594	-212.82535	73.98775	-1286.67603	287.23630	-9.15842	-602.17145	-164.50577	-4.29865
167	1.383	1085.20654	37.15614	1314.82080	-86.62276	-29.75267	1345.33362	-948.59308	41.23744	1284.18591	206.87415	133.22951	-9.91070	326.10239	-211.28854	72.51870	-1299.10461	288.46130	-7.84077	-615.60992	-163.85004	-4.67398
168	1.392	1085.22681	36.86379	1315.97083	-84.99194	-29.65364	1344.60022	-947.11377	40.05282	1284.81067	193.29688	134.18259	-9.86576	354.96918	-209.58778	70.67141	-1310.89331	290.12854	-5.78185	-629.05042	-163.20923	-4.95762
169	1.400	1084.95361	36.55877	1317.80225	-83.29510	-29.44296	1343.67017	-945.55475	39.15038	1285.99036	179.77014	134.96957	-9.85048	383.95309	-207.54872	68.15424	-1322.19360	291.79709	-3.31169	-642.41174	-162.59311	-5.14790
170	1.408	1084.39661	36.26061	1320.27417	-81.57379	-29.08704	1342.57275	-943.98022	38.59966	1287.59863	166.33005	135.50812	-9.94679	413.09863	-205.16817	64.85989	-1333.18701	293.15570	-0.66458	-655.65503	-162.03101	-5.23721
171	1.417	1083.56531	35.98414	1323.31396	-79.87873	-28.54160	1341.35156	-942.43878	38.40687	1289.53040	152.96869	135.86548	-10.14615	442.43176	-202.61209	60.92516	-1343.89941	294.24390	2.17061	-668.81958	-161.53323	-5.25041
172	1.425	1082.46411	35.71659	1326.83594	-78.25909	-27.77431	1340.04822	-940.95947	38.51727	1291.70911	139.63956	136.25505	-10.35287	471.94989	-200.10074	56.71293	-1354.16919	295.12054	5.21282	-681.97595	-161.07056	-5.25030
173	1.433	1081.10083	35.41513	1330.76245	-76.75882	-26.78626	1338.69019	-939.55573	38.84716	1294.08081	126.30292	136.79797	-10.51539	501.54172	-197.79202	52.69532	-1363.77893	295.69006	8.37917	-695.17291	-160.60873	-5.27659
174	1.442	1079.49585	35.03938	1335.03406	-75.41882	-25.61806	1337.29236	-938.23639	39.31700	1296.60071	112.94879	137.43327	-10.64512	530.91858	-195.74176	49.24198	-1372.56274	295.83264	11.60214	-708.43396	-160.11452	-5.31188
175	1.450	1077.68030	34.58381	1339.60303	-74.27948	-24.34092	1335.86426	-937.01233	39.84782	1299.22791	99.57965	138.09546	-10.73844	559.67444	-193.90909	46.40963	-1380.31689	295.48700	14.93866	-721.75696	-159.54333	-5.32026
176	1.458	1075.68335	34.07491	1344.42297	-73.37556	-23.03618	1334.41504	-935.89337	40.34659	1301.92859	86.18472	138.81238	-10.77953	587.40631	-192.20276	43.90727	-1386.58594	294.64264	18.59099	-735.10938	-158.86539	-5.29460
177	1.467	1073.52539	33.54520	1349.44312	-72.72101	-21.77734	1332.95361	-934.88275	40.72367	1304.67896	72.74780	139.61510	-10.77695	613.72858	-190.56073	41.27859	-1390.57410	293.25586	22.69972	-748.45953	-158.08545	-5.25985
178	1.475	1071.21619	33.01206	1354.60925	-72.29536	-20.62411	1331.48718	-933.97247	40.92347	1307.46118	59.25739	140.48462	-10.76506	638.24316	-188.92561	38.15218	-1391.27283	291.24622	26.96654	-761.82642	-157.23013	-5.23592
179	1.483	1068.75989	32.47229	1359.87231	-72.04810	-19.62789	1330.02576	-933.14227	40.94378	1310.25891	45.70093	141.37999	-10.78213	660.60577	-187.17287	34.43811	-1387.68799	288.63046	30.51537	-775.27881	-156.31772	-5.21311
180	1.492	1066.16162	31.91497	1365.19470	-71.91814	-18.85095	1328.58826	-932.36499	40.83998	1313.05151	32.07690	142.27652	-10.83278	680.55762	-185.23665	30.40909	-1379.09766	285.52408	32.25136	-788.86755	-155.32907	-5.18348
181	1.500	1063.43054	31.33730	1370.54553	-71.84595	-18.38114	1327.20044	-931.61371	40.69971	1315.81494	18.40350	143.18929	-10.89017	697.82196	-183.30840	26.55666	-1365.27393	282.07330	31.54719	-802.56763	-154.24179	-5.15771
182	1.508	1060.57996	30.74220	1375.89343	-71.77127	-18.31541	1325.89221	-930.86456	40.59449	1318.53052	4.69934	144.12413	-10.93340	712.11060	-181.72313	23.25904	-1346.55298	278.46564	28.69871	-816.30872	-153.10135	-5.13465
183	1.517	1057.62793	30.13362	1381.20007	-71.63356	-18.72186	1324.69519	-930.10376	40.54576	1321.19336	-9.02777	145.04793	-10.95854	723.24628	-180.61703	20.58297	-1323.86182	274.81918	24.75369	-830.04999	-152.00642	-5.09641
184	1.525	1054.59949	29.52499	1386.41699	-71.37903	-19.61192	1323.64038	-929.32837	40.52991	1323.80981	-22.78406	145.95822	-10.96897	731.08386	-179.82149	18.40751	-1298.80859	271.03964	20.99833	-843.80103	-151.00876	-5.02937
185	1.533	1051.52795	28.93516	1391.49219	-70.96234	-20.94080	1322.75549	-928.52832	40.50908	1326.38562	-36.59863	146.90608	-10.96955	735.35480	-179.04372	16.57815	-1273.44128	266.94818	18.48529	-857.59399	-150.07242	-4.92359
186	1.542	1048.45251	28.36690	1396.38416	-70.34171	-22.63134	1322.06519	-927.67474	40.45351	1328.91748	-50.50232	147.92157	-10.96531	735.82074	-178.02357	14.83991	-1249.31348	262.47748	17.64160	-871.45819	-149.12695	-4.77302
187	1.550	1045.41333	27.80582	1401.06543	-69.47798	-24.59394	1321.59131	-926.73273	40.34426	1331.39355	-64.49347	148.96367	-10.94829	732.63391	-176.59955	12.86146	-1226.50024	257.65417	18.12082	-885.40643	-148.12030	-4.59633
188	1.558	1042.44763	27.24145	1405.51172	-68.34211	-26.73051	1321.34851	-925.67883	40.16909	1333.79688	-78.53265	149.96724	-10.89313	726.34058	-174.80806	10.60473	-1203.63892	252.60254	19.11960	-899.42993	-147.05219	-4.42879
189	1.567	1039.59436	26.66911	1409.69360	-66.92681	-28.94606	1321.34131	-924.50610	39.91341	1336.10510	-92.56036	150.94293	-10.79419	717.45538	-172.93678	8.51137	-1179.03809	247.61082	19.93581	-913.49591	-145.97263	-4.28391
190	1.575	1036.90662	26.07912	1413.58167	-65.25786	-31.17323	1321.56726	-923.22119	39.55491	1338.29138	-106.53473	151.98459	-10.69426	706.31866	-171.33992	7.06901	-1151.77368	242.91454	20.29393	-927.54980	-144.91718	-4.14647
191	1.583	1034.45581	25.46652	1417.15405	-63.39775	-33.38202	1322.02136	-921.83948	39.07690	1340.32617	-120.44788	153.14436	-10.64782	693.43250	-170.14960	6.34544	-1121.95032	238.43784	20.26405	-941.54126	-143.86220	-4.00019
192	1.592	1032.31165	24.84048	1420.39282	-61.43789	-35.56330	1322.69299	-920.38892	38.47828	1342.17542	-134.26331	154.37793	-10.63974	679.57153	-169.22574	6.05643	-1090.20068	233.95331	20.01502	-955.46790	-142.76465	-3.84608
193	1.600	1030.52417	24.20758	1423.27515	-59.48845	-37.70081	1323.55737	-918.92249	37.76257	1343.80139	-147.85767	155.64191	-10.55163	665.44611	-168.33849	5.87907	-1057.06689	229.39064	19.68921	-969.37958	-141.63367	-3.68848
194	1.608	1029.12537	23.55399	1425.77502	-57.67132	-39.75803	1324.57288	-917.52057	36.93535	1345.16565	-161.07483	156.96048	-10.23012	651.43866	-167.33572	5.63181	-1022.86987	224.86807	19.41957	-983.30835	-140.54279	-3.52393
195	1.617	1028.13281	22.85851	1427.87231	-56.10999	-41.68213	1325.69177	-916.27393	36.02300	1346.23108	-173.83954	158.39499	-9.57805	637.62335	-166.21718	5.29607	-987.94012	220.55386	19.33299	-997.21582	-139.54388	-3.36335
196	1.625	1027.54077	22.11927	1429.55396	-54.91572	-43.40240	1326.87451	-915.26373	35.08462	1346.96582	-186.16022	159.98033	-8.59042	623.90710	-165.11101	4.95059	-952.69000	216.58170	19.50094	-1011.06238	-138.60477	-3.23190
197	1.633	1027.31860	21.35629	1430.80737	-54.17467	-44.83137	1328.10181	-914.55353	34.20036	1347.34753	-197.99591	161.68365	-7.31095	610.17230	-164.15314	4.67404	-917.49512	212.99812	19.90516	-1024.87805	-137.67868	-3.13315
198	1.642	1027.41846	20.59553	1431.61548	-53.93468	-45.89108	1329.37000	-914.19104	33.44431	1347.36328	-209.18927	163.45230	-5.74267	596.37872	-163.35696	4.48406	-882.60657	209.75748	20.43217	-1038.70422	-136.76627	-3.05493
199	1.650	1027.78467	19.85813	1431.95679	-54.19511	-46.54647	1330.67590	-914.21259	32.86358	1347.00720	-219.57611	165.28140	-3.81697	582.58997	-162.60411	4.35155	-848.15198	206.82555	20.90929	-1052.52258	-135.87097	-2.99639
200	1.658	1028.36560	19.15583	1431.81396	-54.91545	-46.81039	1332.00977	-914.64771	32.48138	1346.28003	-229.15753	167.24440	-1.39594	568.89197	-161.79137	4.25207	-814.18793	204.25273	21.18182	-1066.28198	-134.97943	-2.94500
201	1.667	1029.12219	18.48953	1431.18140	-56.04164	-46.72677	1333.35889	-915.51526	32.31129	1345.18567	-238.15002	169.57333	1.82918	555.29272	-160.93283	4.19037	-780.74792	202.11963	21.15176	-1079.95422	-134.09642	-2.86709
202	1.675	1030.02612	17.85030	1430.06909	-57.52348	-46.35521	1334.70618	-916.81036	32.35601	1343.72998	-246.73132	172.72375	6.50211	541.74091	-160.07950	4.17054	-747.84302	200.47728	20.76530	-1093.55005	-133.24342	-2.75003
203	1.683	1031.05103	17.22424	1428.50500	-59.31123	-45.75627	1336.02637	-918.49646	32.59303	1341.92065	-254.36755	177.27466	13.60785	528.21002	-159.23820	4.16593	-715.42731	199.35855	20.02888	-1107.10107	-132.44299	-2.61722
204	1.692	1032.17065	16.60312	1426.53101	-61.34844	-44.97388	1337.28687	-920.51160	32.97781	1339.76685	-259.17914	183.66161	24.07278	514.70392	-158.39301	4.13800	-683.37384	198.78633	19.02232	-1120.63110	-131.71182	-2.50048
205	1.700	1033.36328	15.98597	1424.19336	-63.57550	-44.02774	1338.45447	-922.78088	33.47044	1337.27869	-258.52954	191.83279	37.87775	501.19070	-157.53296	4.05472	-651.53430	198.74883	17.85637	-1134.15491	-131.03311	-2.41741
206	1.708	1034.61475	15.36728	1421.53882	-65.94010	-42.93329	1339.50256	-925.22656	34.05163	1334.46863	-250.90808	201.07266	53.30875	487.62424	-156.66797	3.89835	-619.85767	199.20667	16.65121	-1147.69812	-130.34221	-2.37436
207	1.717	1035.91431	14.73207	1418.61304	-68.40227	-41.72747	1340.41638	-927.77490	34.71587	1331.35449	-237.01068	210.22614	67.39510	474.03375	-155.83881	3.70256	-588.42792	200.09190	15.53306	-1161.27893	-129.58038	-2.37074
208	1.725	1037.25366	14.05626	1415.45251	-70.93172	-40.45779	1341.19238	-930.36389	35.46059	1327.96082	-218.77722	218.18616	77.52282	460.48828	-155.08157	3.56019	-557.42639	201.29796	14.59210	-1174.87109	-128.76868	-2.38148
209	1.733	1038.62927	13.31320	1412.08386	-73.50519	-39.15053	1341.83691	-932.94611	36.28086	1324.32031	-197.91327	224.33163	82.89574	446.98175	-154.37250	3.53484	-527.12561	202.74954	13.86658	-1188.43604	-127.98091	-2.36397
210	1.742	1040.04199	12.49782	1408.53015	-76.10326	-37.80474	1342.36194	-935.48236	37.17575	1320.46912	-175.43457	228.68820	84.68644	433.43796	-153.64607	3.58198	-497.91132	204.41989	13.36220	-1201.98633	-127.24454	-2.30046
211	1.750	1041.48926	11.63508	1404.81311	-78.70102	-36.41174	1342.77869	-937.92926	38.15879	1316.43652	-151.92426	231.73846	84.97147	419.80237	-152.88297	3.61026	-470.28397	206.23636	13.03896	-1215.57837	-126.53332	-2.20902
212	1.758	1042.95923	10.75201	1400.95947	-81.26081	-34.96781	1343.09827	-940.23779	39.24924	1312.23926	-127.75049	234.04611	85.47708	406.07886	-152.11974	3.57756	-444.81915	208.08255	12.78275	-1229.24951	-125.83145	-2.11487
213	1.767	1044.43506	9.85413	1397.00708	-83.73529	-33.47304	1343.33728	-942.35986	40.45650	1307.88867	-103.13989	235.96320	87.00330	392.31580	-151.35635	3.48084	-422.13879	209.90802	12.40353	-1242.99280	-125.12694	-2.02914
214	1.775	1045.89990	8.93604	1392.99890	-86.07466	-31.93196	1343.52014	-944.25171	41.78574	1303.40100	-78.25397	237.55684	89.54517	378.56998	-150.54138	3.32392	-402.97131	211.78514	11.67132	-1256.79089	-124.38988	-1.94535
215	1.783	1047.33643	8.00096	1388.97827	-88.22944	-30.36139	1343.67749	-945.87811	43.24443	1298.79871	-53.23383	238.66846	92.61935	364.86166	-149.66006	3.14008	-388.20282	213.84808	10.35005	-1270.64063	-123.60768	-1.84945
216	1.792	1048.72546	7.06721	1384.99744	-90.14936	-28.79571	1343.83984	-947.21832	44.82811	1294.10413	-28.15601	239.02432	95.55099	351.17963	-148.76961	2.99584	-378.69769	216.13680	8.19827	-1284.53955	-122.78661	-1.74678
217	1.800	1050.04272	6.16846	1381.12561	-91.78623	-27.28618	1344.02661	-948.26440	46.50624	1289.33313	-2.97784	238.38705	97.72225	337.50406	-147.93230	2.93774	-374.85437	218.47993	5.02621	-1298.48303	-121.92372	-1.66658
218	1.808	1051.25940	5.34144	1377.44641	-93.10129	-25.89506	1344.23901	-949.01648	48.22816	1284.50305	22.44574	236.64427	98.69111	323.79984	-147.13487	2.94582	-376.20837	220.52484	0.93013	-1312.46362	-121.02758	-1.61855
219	1.817	1052.34949	4.60619	1374.04944	-94.06927	-24.67673	1344.45898	-949.47949	49.94336	1279.65356	48.28403	233.80725	98.21889	310.05096	-146.30806	2.95576	-381.53711	221.92400	-3.38267	-1326.45044	-120.13468	-1.57218
220	1.825	1053.29468	3.96387	1371.02893	-94.68425	-23.65540	1344.65759	-949.65839	51.61607	1274.86926	74.62708	230.00414	96.36856	296.30130	-145.40858	2.91518	-389.57855	222.62138	-6.80359	-1340.39233	-119.25872	-1.51029
221	1.833	1054.08374	3.40936	1368.48462	-94.96493	-22.82129	1344.80261	-949.55402	53.22324	1270.28748	101.41605	225.47327	93.57334	282.59830	-144.46165	2.81813	-399.70346	222.97014	-8.74449	-1354.25024	-118.37835	-1.45372
222	1.842	1054.70728	2.94278	1366.51501	-94.94693	-22.14200	1344.86121	-949.16351	54.74551	1266.08521	128.48477	220.50557	90.47342	268.93317	-143.54514	2.72246	-411.68048	223.44795	-9.54077	-1367.96899	-117.54149	-1.36528
223	1.850	1055.15198	2.56973	1365.20569	-94.67083	-21.57715	1344.79700	-948.48901	56.16093	1262.44958	155.67120	215.36813	87.62442	255.26987	-142.70384	2.70864	-424.98285	224.26791	-9.83974	-1381.42456	-116.89768	-1.06657
224	1.858	1055.40015	2.29286	1364.62683	-94.17732	-21.08694	1344.56567	-947.54944	57.44266	1259.54736	182.87204	210.24625	85.29684	241.59772	-141.86778	2.77141	-438.78607	225.35335	-10.05645	-1394.45374	-116.54086	-0.31150
225	1.867	1055.43518	2.10601	1364.83130	-93.50580	-20.63327	1344.11829	-946.38348	58.55427	1257.49780	210.04395	205.17490	83.38991	227.96152	-140.90021	2.80439	-452.50000	226.57486	-10.33735	-1406.92529	-116.38887	1.06692
226	1.875	1055.24451	1.99022	1365.85120	-92.69398	-20.19054	1343.41699	-945.04974	59.43852	1256.35632	237.21231	200.04597	81.48944	214.42838	-139.73407	2.71731	-465.96893	227.86134	-10.66947	-1418.77454	-116.27567	3.07498
227	1.883	1054.81897	1.91594	1367.69519	-91.77838	-19.76292	1342.45178	-943.62573	60.02083	1256.10889	264.47876	194.71097	79.09607	200.98569	-138.45490	2.54263	-479.27213	229.18083	-10.98994	-1430.01257	-116.11356	5.59631
228	1.892	1054.15063	1.85466	1370.35217	-90.79218	-19.38439	1341.24023	-942.19421	60.24121	1256.67798	291.99396	189.02293	75.84914	187.53073	-137.23744	2.42700	-492.50903	230.55356	-11.24230	-1440.70117	-115.92181	8.51337
229	1.900	1053.23157	1.78241	1373.79639	-89.76040	-19.09831	1339.81372	-940.82092	60.08833	1257.94141	319.88733	182.87823	71.62280	174.02664	-136.14339	2.46341	-505.71661	232.03896	-11.38532	-1450.88843	-115.72648	11.78246
230	1.908	1052.05396	1.67330	1377.99048	-88.70008	-18.93126	1338.20923	-939.53790	59.60444	1259.75879	348.21442	176.32034	66.52681	160.55954	-135.02025	2.56104	-518.87927	233.63940	-11.43580	-1460.56824	-115.47695	15.41084
231	1.917	1050.60754	1.50342	1382.88477	-87.62877	-18.88201	1336.47314	-938.34589	58.86133	1261.99890	376.97003	169.49524	60.81821	147.19981	-133.69211	2.56746	-531.97546	235.25439	-11.48381	-1469.67725	-115.06969	19.42588
232	1.925	1048.87854	1.26068	1388.40967	-86.57027	-18.93127	1334.66309	-937.22968	57.94085	1264.55676	406.10938	162.55170	54.82163	133.92735	-132.18097	2.44044	-545.01563	236.76355	-11.59877	-1478.05164	-114.44675	23.87075
233	1.933	1046.85522	0.94694	1394.47815	-85.54817	-19.05360	1332.83447	-936.16846	56.93790	1267.36169	435.53394	155.72429	48.95058	120.68942	-130.66068	2.24791	-558.04517	238.13455	-11.76087	-1485.36475	-113.64215	28.78519
234	1.942	1044.53406	0.57438	1400.99634	-84.57765	-19.22496	1331.02490	-935.14081	55.95786	1270.37244	465.09357	149.30907	43.64306	107.45909	-129.25821	2.07122	-571.10559	239.43019	-11.91956	-1491.10022	-112.73491	34.16936
235	1.950	1041.92102	0.15368	1407.87292	-83.67108	-19.42952	1329.25232	-934.13269	55.09628	1273.56226	494.58456	143.44055	39.16039	94.23444	-127.97258	1.94426	-584.19568	240.71103	-12.04959	-1494.54016	-111.79681	39.91451
236	1.958	1039.03589	-0.31883	1415.01758	-82.85033	-19.65497	1327.52356	-933.14142	54.42616	1276.90979	523.65417	138.04462	35.46735	80.99948	-126.74788	1.86335	-597.30835	241.96585	-12.12935	-1494.86182	-110.82556	45.65200
237	1.967	1035.91260	-0.85789	1422.34021	-82.14423	-19.87915	1325.83789	-932.17194	53.99327	1280.39880	551.69690	132.92690	32.23621	67.72166	-125.54530	1.81526	-610.49731	243.13232	-12.13372	-1491.50305	-109.65905	50.63433
238	1.975	1032.58826	-1.46973	1429.75049	-81.57303	-20.06445	1324.19458	-931.23279	53.80521	1284.02039	577.92383	127.85674	28.99425	54.37456	-124.36782	1.78172	-623.83710	244.15034	-12.07722	-1484.54956	-108.02563	53.95448
239	1.983	1029.09192	-2.13815	1437.16357	-81.13689	-20.16372	1322.60852	-930.33026	53.83192	1287.76477	601.64954	122.73706	25.43072	40.93746	-123.26800	1.75179	-637.33014	245.01442	-12.01650	-1474.61816	-105.72552	55.10039
240	1.992	1025.44360	-2.83132	1444.50708	-80.80917	-20.12889	1321.11682	-929.46185	54.02172	1291.61230	622.59167	117.68723	21.60077	27.40772	-122.28928	1.74273	-650.91901	245.78400	-11.98349	-1462.27490	-102.73078	54.24480
241	2.000	1021.66583	-3.51351	1451.72058	-80.53046	-19.91243	1319.77222	-928.61945	54.31114	1295.53198	640.87360	112.90594	17.83473	13.80365	-121.39746	1.77488	-664.56628	246.55423	-11.94543	-1447.69641	-99.17027	51.99970
242	2.008	1017.78998	-4.15153	1458.74756	-80.21516	-19.46367	1318.63037	-927.79285	54.63794	1299.48474	656.69025	108.52162	14.45304	0.13615	-120.52184	1.83490	-678.26093	247.41898	-11.85189	-1430.90161	-95.29307	49.25455
243	2.017	1013.85669	-4.72243	1465.52820	-79.77555	-18.72918	1317.73804	-926.96466	54.96571	1303.42798	669.92542	104.58879	11.49624	-13.58203	-119.60973	1.89215	-691.95770	248.40289	-11.71286	-1412.24915	-91.37218	47.25326
244	2.025	1009.91278	-5.22214	1472.00635	-79.14992	-17.66171	1317.12915	-926.10907	55.28548	1307.31897	680.02942	101.19717	8.68231	-27.32782	-118.62811	1.93035	-705.58051	249.42291	-11.61337	-1392.74146	-87.53642	47.02086
245	2.033	1006.00684	-5.66765	1478.13684	-78.31927	-16.23665	1316.82397	-925.20081	55.59565	1311.11621	686.23602	98.54882	5.65510	-41.10485	-117.59217	1.94519	-719.13983	250.36446	-11.62749	-1373.50403	-83.70062	48.27486
246	2.042	1002.18494	-6.08660	1483.88489	-77.30333	-14.46315	1316.82324	-924.22516	55.90599	1314.78394	687.94586	96.85213	2.33553	-54.93641	-116.56665	1.93673	-732.81488	251.20215	-11.70823	-1354.62610	-79.72306	49.58408
247	2.050	998.49084	-6.50589	1489.21948	-76.14005	-12.38126	1317.10779	-923.18915	56.25132	1318.29993	685.07324	96.09297	-0.96129	-68.81906	-115.60365	1.92897	-746.79565	252.02179	-11.71722	-1334.84546	-75.63953	49.87772
248	2.058	994.97052	-6.94522	1494.10938	-74.86617	-10.05023	1317.64758	-922.12762	56.67175	1321.65942	678.18170	95.96932	-3.77001	-82.71892	-114.71093	1.96445	-761.04407	252.92406	-11.58906	-1312.63025	-71.69850	49.15468
249	2.067	991.67664	-7.40288	1498.52307	-73.50784	-7.53087	1318.41211	-921.09149	57.18330	1324.86841	668.25555	96.14630	-5.78102	-96.59070	-113.86922	2.04751	-775.34644	253.93633	-11.38910	-1287.28247	-68.16032	47.93055
250	2.075	988.66931	-7.84897	1502.43140	-72.08035	-4.87337	1319.37329	-920.12567	57.77679	1327.92908	656.27570	96.53888	-6.95440	-110.37917	-113.07561	2.13134	-789.54236	255.00984	-11.19670	-1259.02332	-65.10123	46.73047
251	2.083	986.01385	-8.24883	1505.81116	-70.59705	-2.12846	1320.50940	-919.25684	58.43361	1330.83228	643.02545	97.22843	-7.48445	-124.00560	-112.38341	2.18184	-803.59344	256.07541	-11.00876	-1228.51489	-62.40069	45.89209
252	2.092	983.77539	-8.59063	1508.64941	-69.07957	0.62940	1321.80493	-918.49628	59.13582	1333.55872	629.14648	98.18548	-7.65969	-137.35788	-111.87334	2.23641	-817.52820	257.09055	-10.80084	-1196.43970	-59.87798	45.44638
253	2.100	982.01306	-8.87710	1510.94202	-67.56158	3.30120	1323.24414	-917.85095	59.86929	1336.08118	615.10620	99.24453	-7.71404	-150.30847	-111.59401	2.40750	-831.39240	258.04489	-10.62546	-1163.26965	-57.44741	45.24387
254	2.108	980.77307	-9.10154	1512.69043	-66.09039	5.80188	1324.80505	-917.33209	60.62773	1338.37292	601.11670	100.28024	-7.79237	-162.76364	-111.55719	2.83293	-845.20740	258.97989	-10.54007	-1129.25757	-55.15519	45.20149
255	2.117	980.08002	-9.25681	1513.89758	-64.72534	8.09838	1326.46082	-916.95837	61.41393	1340.41394	587.22083	101.27272	-7.97022	-174.69759	-111.74899	3.60154	-858.97217	259.97708	-10.49407	-1094.58228	-53.08551	45.35335
256	2.125	979.93677	-9.35816	1514.56628	-63.52966	10.19778	1328.18457	-916.75641	62.22807	1342.19275	573.41022	102.25508	-8.24040	-186.10387	-112.10490	4.71273	-872.69580	261.05710	-10.41220	-1059.46729	-51.28135	45.71538
257	2.133	980.33258	-9.43538	1514.70313	-62.56216	12.11021	1329.95557	-916.75610	63.05853	1343.70093	559.64581	103.26614	-8.51800	-196.87505	-112.50337	6.12171	-886.40088	262.15710	-10.31216	-1024.19409	-49.75957	46.17483
258	2.142	981.24878	-9.51210	1514.32153	-61.87123	13.82862	1331.75952	-916.98022	63.89277	1344.92676	545.87457	104.31654	-8.71182	-206.71671	-112.83649	7.81160	-900.11145	263.21008	-10.25903	-989.02209	-48.52489	46.51820
259	2.150	982.65613	-9.60494	1513.43469	-61.48835	15.32717	1333.57764	-917.44031	64.72995	1345.85120	532.07281	105.39426	-8.78851	-215.21429	-113.12245	9.79189	-913.85388	264.18332	-10.26320	-954.07916	-47.55911	46.55589
260	2.158	984.51062	-9.73145	1512.04529	-61.42717	16.57643	1335.37988	-918.14215	65.57594	1346.44971	518.27435	106.50532	-8.77579	-222.06105	-113.57783	12.13935	-927.65234	265.09042	-10.25234	-919.33612	-46.85498	46.21781
261	2.167	986.75977	-9.90932	1510.15234	-61.69164	17.55758	1337.12537	-919.09021	66.42857	1346.70264	504.55594	107.65515	-8.73893	-227.10370	-114.68039	15.31504	-941.48822	265.99405	-10.13840	-884.67804	-46.45957	45.55530
262	2.175	989.35266	-10.15108	1507.76379	-62.28499	18.25502	1338.77429	-920.28979	67.27195	1346.59998	490.96231	108.80861	-8.75440	-229.75534	-117.20136	20.51479	-955.27551	266.99796	-9.90524	-850.00159	-46.47182	44.68305
263	2.183	992.23932	-10.45663	1504.89575	-63.21054	18.64328	1340.30029	-921.74707	68.08413	1346.13892	477.46198	109.92722	-8.87766	-228.39075	-121.93497	29.19461	-968.92450	268.21802	-9.62112	-815.29883	-46.99984	43.69642
264	2.192	995.36713	-10.80743	1501.56250	-64.46570	18.69501	1341.69397	-923.46198	68.84807	1345.32166	464.00406	111.01794	-9.10226	-221.11133	-129.14243	41.62093	-982.43250	269.64749	-9.39586	-780.68152	-48.11836	42.61855
265	2.200	998.68518	-11.16990	1497.77551	-66.03665	18.40528	1342.95410	-925.41937	69.55404	1344.15552	450.56787	112.12030	-9.34513	-207.41193	-138.23544	55.93917	-995.88452	271.07166	-9.30681	-746.34381	-49.85422	41.41892
266	2.208	1002.15295	-11.50999	1493.55530	-67.89751	17.79909	1344.07544	-927.58838	70.19101	1342.65271	437.14111	113.27432	-9.50987	-188.61923	-148.02728	69.05153	-1009.36920	272.27258	-9.30647	-712.49713	-52.18875	40.05202
267	2.217	1005.74249	-11.80910	1488.94031	-70.00800	16.92104	1345.04626	-929.92444	70.74144	1340.82764	423.70313	114.47762	-9.57528	-166.75853	-157.31912	78.51458	-1022.92877	273.24384	-9.26311	-679.32404	-55.07877	38.46628
268	2.225	1009.43091	-12.06286	1483.98560	-72.30930	15.83506	1345.85535	-932.36871	71.18915	1338.69873	410.24399	115.65553	-9.59957	-143.39584	-165.39426	83.74643	-1036.55249	274.11340	-9.14720	-647.00732	-58.49496	36.60338
269	2.233	1013.19135	-12.26808	1478.75049	-74.72812	14.62337	1346.49658	-934.85303	71.52534	1336.29053	396.76233	116.74136	-9.64399	-119.27531	-172.19858	85.84399	-1050.17456	274.99149	-9.08306	-615.80023	-62.44462	34.40850
270	2.242	1016.98627	-12.41884	1473.29395	-77.19112	13.36702	1346.97729	-937.31030	71.74875	1333.63696	383.24335	117.76700	-9.71635	-94.52597	-178.17296	86.54833	-1063.74438	275.91803	-9.18343	-586.05469	-66.96523	31.85234
271	2.250	1020.76703	-12.51197	1467.67834	-79.63767	12.12484	1347.32715	-939.68243	71.86220	1330.77844	369.67886	118.79555	-9.79704	-69.07486	-183.82796	87.27666	-1077.27698	276.89487	-9.41292	-558.19415	-72.11855	28.97168
272	2.258	1024.48340	-12.54885	1461.97620	-82.01764	10.92875	1347.59229	-941.92584	71.85950	1327.75476	356.09460	119.84040	-9.88962	-42.94839	-189.36057	88.71601	-1090.79736	277.94385	-9.63335	-532.66980	-77.97247	25.89373
273	2.267	1028.09277	-12.53009	1456.26648	-84.27823	9.79096	1347.81604	-944.00958	71.71968	1324.59570	342.52701	120.90704	-10.00499	-16.33167	-194.60606	90.89575	-1104.32300	279.09085	-9.73525	-509.95715	-84.52534	22.80322
274	2.275	1031.55884	-12.45162	1450.62537	-86.35999	8.70928	1348.02942	-945.90210	71.42645	1321.31006	328.99725	122.00549	-10.11342	10.49714	-199.29189	93.47704	-1117.89551	280.30307	-9.70720	-490.60065	-91.62476	19.88470
275	2.283	1034.84778	-12.31483	1445.12012	-88.20358	7.66890	1348.25623	-947.55743	70.99576	1317.88159	315.50287	123.10568	-10.15661	37.26229	-203.26329	96.03812	-1131.55042	281.49390	-9.61741	-475.19580	-98.95816	17.25880
276	2.292	1037.92859	-12.14144	1439.81091	-89.75089	6.65713	1348.51563	-948.91876	70.47977	1314.28467	301.99796	124.17256	-10.11279	63.81856	-206.45648	98.21239	-1145.28540	282.61346	-9.54533	-464.24310	-106.06577	14.85642
277	2.300	1040.77747	-11.96474	1434.75220	-90.94669	5.68713	1348.81445	-949.94232	69.93697	1310.51099	288.41370	125.20673	-10.03914	90.21603	-208.77344	99.70063	-1159.07031	283.68729	-9.51490	-457.97668	-112.33859	12.31121
278	2.308	1043.38086	-11.80912	1429.99365	-91.75461	4.79874	1349.13489	-950.61737	69.40001	1306.58508	274.73486	126.21311	-10.02234	116.61148	-210.11096	100.27466	-1172.86523	284.75571	-9.49373	-456.30188	-117.11177	9.16383
279	2.317	1045.73340	-11.68633	1425.58508	-92.17213	4.03120	1349.43054	-950.96613	68.87009	1302.56421	260.99622	127.21156	-10.06990	143.15599	-210.47270	99.82331	-1186.67114	285.83044	-9.44570	-458.83698	-119.89307	5.42780
280	2.325	1047.82959	-11.59108	1421.57568	-92.23048	3.39769	1349.63904	-951.03033	68.33189	1298.53101	247.19800	128.26205	-10.10452	169.95493	-209.95909	98.37741	-1200.51855	286.89243	-9.37331	-464.94287	-120.60761	1.87597
281	2.333	1049.65649	-11.49282	1418.01440	-91.98470	2.87883	1349.70374	-950.85822	67.76701	1294.58398	233.32245	129.39508	-10.08315	197.04495	-208.73886	96.09190	-1214.40186	287.90726	-9.31072	-473.87433	-119.74313	-0.60761
282	2.342	1051.19397	-11.34873	1414.95825	-91.50184	2.43039	1349.58508	-950.49823	67.15484	1290.83191	219.40497	130.57680	-10.03907	224.38501	-207.07542	93.22153	-1228.31030	288.86990	-9.28055	-485.11188	-118.19563	-1.89649
283	2.350	1052.42200	-11.12838	1412.47278	-90.84817	2.00173	1349.25928	-949.99078	66.47598	1287.39392	205.50854	131.78261	-10.00806	251.89319	-205.24030	90.05727	-1242.22754	289.83340	-9.27188	-498.20599	-116.73505	-2.48507
284	2.358	1053.32764	-10.82504	1410.61658	-90.07500	1.56062	1348.71301	-949.35522	65.72639	1284.39758	191.67172	132.98112	-10.00363	279.48221	-203.35724	86.82345	-1256.06665	290.86591	-9.24832	-512.27570	-115.60713	-2.81455
285	2.367	1053.90161	-10.45441	1409.42578	-89.20855	1.10900	1347.94153	-948.58673	64.92413	1281.97156	177.91107	134.07047	-10.03761	307.05042	-201.38498	83.60760	-1269.71509	291.95993	-9.14903	-526.33337	-114.70322	-3.10552
286	2.375	1054.13208	-10.04300	1408.91296	-88.25193	0.68077	1346.94727	-947.67096	64.10560	1280.22583	164.21991	134.98578	-10.09666	334.49390	-199.25369	80.34231	-1283.08887	293.03790	-8.88853	-540.00629	-113.90611	-3.45408
287	2.383	1054.00415	-9.61280	1409.07410	-87.19995	0.32209	1345.73523	-946.60638	63.32752	1279.22400	150.55573	135.77142	-10.15998	361.77338	-196.96417	76.82394	-1296.11230	294.06183	-8.37384	-553.46973	-113.17702	-3.84120
288	2.392	1053.50354	-9.17752	1409.89343	-86.05209	0.06393	1344.31067	-945.41565	62.67372	1278.96606	136.88666	136.46144	-10.25931	388.96594	-194.54056	72.78217	-1308.73132	295.04114	-7.51681	-566.92896	-112.49200	-4.22435
289	2.400	1052.62402	-8.74253	1411.34265	-84.81357	-0.09008	1342.68115	-944.13910	62.24642	1279.39331	123.22333	137.06349	-10.42853	416.24515	-191.98325	67.99528	-1320.90820	295.97217	-6.22661	-580.40759	-111.83606	-4.60601
290	2.408	1051.37219	-8.30120	1413.37805	-83.49581	-0.15525	1340.86414	-942.82086	62.13572	1280.40161	109.57178	137.64063	-10.62899	443.79324	-189.31631	62.41438	-1332.60864	296.84616	-4.42145	-593.84924	-111.23940	-4.96423
291	2.417	1049.76624	-7.84509	1415.94153	-82.12119	-0.15313	1338.89197	-941.49768	62.38645	1281.86304	95.93579	138.24388	-10.80527	471.71774	-186.63548	56.25494	-1343.81274	297.64478	-2.07839	-607.23712	-110.75002	-5.23332
292	2.425	1047.82886	-7.37992	1418.96692	-80.72009	-0.09689	1336.81055	-940.19415	62.97517	1283.65161	82.35352	138.84798	-10.94156	500.03210	-184.08060	50.00280	-1354.46631	298.32468	0.74210	-620.59802	-110.35658	-5.39302
293	2.433	1045.58154	-6.92107	1422.38550	-79.32240	0.01541	1334.66589	-938.92377	63.80696	1285.66260	68.84543	139.42416	-11.02963	528.62878	-181.74713	44.27161	-1364.41736	298.86185	3.92891	-633.95685	-109.97330	-5.50723
294	2.442	1043.04565	-6.48077	1426.12793	-77.95902	0.17858	1332.49438	-937.69550	64.74831	1287.81726	55.36264	139.98868	-11.06615	557.17609	-179.62476	39.51550	-1373.43262	299.29501	7.36637	-647.31409	-109.53127	-5.63901
295	2.450	1040.24365	-6.06170	1430.12573	-76.66634	0.35378	1330.31995	-936.51636	65.67755	1290.06238	41.85257	140.57321	-11.07827	585.04224	-177.62860	35.76801	-1381.22485	299.69708	10.99372	-660.64417	-109.07420	-5.74879
296	2.458	1037.19873	-5.65465	1434.31238	-75.47746	0.47202	1328.15759	-935.38849	66.50415	1292.37048	28.33096	141.19818	-11.09754	611.37366	-175.65401	32.61966	-1387.36621	300.07855	14.87366	-673.91449	-108.72980	-5.71011
297	2.467	1033.93689	-5.25249	1438.62341	-74.41085	0.45584	1326.02283	-934.30780	67.15508	1294.73828	14.83130	141.85881	-11.14056	635.27020	-173.61330	29.45214	-1391.16870	300.26215	19.13190	-687.12805	-108.56186	-5.44263
298	2.475	1030.49255	-4.86502	1443.00073	-73.46928	0.23991	1323.93628	-933.26288	67.57022	1297.18188	1.34082	142.54182	-11.21761	655.95825	-171.51822	25.81224	-1391.76709	299.80518	23.63156	-700.34753	-108.44084	-5.03371
299	2.483	1026.91150	-4.50909	1447.39526	-72.64264	-0.21770	1321.92371	-932.23248	67.71987	1299.72766	-12.17847	143.28639	-11.31294	672.91095	-169.53426	21.72077	-1388.28882	298.20230	27.63128	-713.65259	-108.12675	-4.68570
300	2.492	1023.24365	-4.19368	1451.76587	-71.90900	-0.93705	1320.01611	-931.18719	67.61868	1302.40027	-25.75360	144.15659	-11.38263	685.86255	-167.88461	17.64757	-1379.86853	295.39566	29.98073	-727.06812	-107.49585	-4.51049
301	2.500	1019.53131	-3.91961	1456.07520	-71.23424	-1.92944	1318.24927	-930.09351	67.31682	1305.21338	-39.37598	145.13179	-11.39669	694.74225	-166.67091	14.17344	-1365.84326	291.88394	29.84870	-740.57727	-106.56748	-4.46395
302	2.508	1015.81110	-3.68650	1460.29272	-70.57121	-3.21418	1316.66016	-928.91272	66.87845	1308.16577	-53.00543	146.11734	-11.35816	699.54803	-165.78772	11.59530	-1346.31311	288.14316	27.33597	-754.19666	-105.35091	-4.49477
303	2.517	1012.12451	-3.49651	1464.39734	-69.85838	-4.81225	1315.28760	-927.59882	66.36566	1311.24023	-66.62299	147.04727	-11.29280	700.14307	-165.02371	9.74257	-1322.52734	284.24652	23.55160	-767.95764	-103.88422	-4.59278
304	2.525	1008.52454	-3.34701	1468.36963	-69.02473	-6.71011	1314.17456	-926.10938	65.82698	1314.40564	-80.25336	147.92691	-11.24420	696.27515	-164.19315	8.26472	-1296.72827	280.09491	20.12550	-781.79321	-102.43188	-4.66784
305	2.533	1005.07727	-3.22746	1472.18286	-68.00784	-8.84366	1313.36426	-924.43152	65.28005	1317.62573	-93.91089	148.81078	-11.25649	688.11035	-163.20013	7.05173	-1271.16089	275.69604	18.30746	-795.53711	-101.35136	-4.57476
306	2.542	1001.85730	-3.12973	1475.80188	-66.77598	-11.13309	1312.89087	-922.59875	64.70021	1320.86670	-107.56244	149.75723	-11.33564	676.67499	-162.11658	6.18702	-1246.51611	271.14130	18.21025	-809.10162	-100.67075	-4.30415
307	2.550	998.94189	-3.04946	1479.18433	-65.34341	-13.52166	1312.77222	-920.68109	64.04150	1324.09534	-121.16522	150.79826	-11.43304	663.45905	-161.12537	5.68302	-1221.62793	266.48505	18.95789	-822.57910	-100.08443	-3.98689
308	2.558	996.41357	-2.98296	1482.28284	-63.77178	-15.97660	1313.00159	-918.76172	63.27771	1327.27319	-134.68036	151.93127	-11.46589	649.61566	-160.28831	5.43161	-1194.98413	261.71967	19.61045	-836.12427	-99.34738	-3.72287
309	2.567	994.35565	-2.93477	1485.05115	-62.15056	-18.46644	1313.54761	-916.92023	62.42048	1330.35315	-148.00946	153.12448	-11.34361	635.66730	-159.48083	5.25667	-1166.01465	256.78595	19.82952	-849.81860	-98.38863	-3.54390
310	2.575	992.82996	-2.91621	1487.45081	-60.56882	-20.94326	1314.36902	-915.22784	61.50522	1333.28247	-160.98761	154.37177	-10.99161	621.76239	-158.57796	4.99740	-1135.08362	251.67220	19.81305	-863.67572	-97.16005	-3.48106
311	2.583	991.85992	-2.92905	1489.44910	-59.09969	-23.34334	1315.42993	-913.75110	60.56683	1336.00525	-173.47101	155.72897	-10.37580	607.96155	-157.57919	4.62331	-1102.91516	246.54776	19.92610	-877.66528	-95.64915	-3.55399
312	2.592	991.43420	-2.95698	1491.01465	-57.80217	-25.59874	1316.70325	-912.55035	59.62981	1338.46680	-185.37878	157.24077	-9.50835	594.30847	-156.54831	4.23787	-1070.16162	241.67592	20.44479	-891.66626	-94.02298	-3.71096
313	2.600	991.51532	-2.97475	1492.12036	-56.73324	-27.64316	1318.16504	-911.66821	58.71799	1340.62329	-196.71191	158.90665	-8.38066	580.78192	-155.52573	3.96159	-1037.26489	237.19170	21.47119	-905.51080	-92.58101	-3.83810
314	2.608	992.05109	-2.96192	1492.74463	-55.95685	-29.41305	1319.79041	-911.12445	57.86656	1342.45007	-207.70361	160.79236	-6.78828	567.30066	-154.52759	3.83246	-1004.42114	233.01117	22.93273	-919.14746	-91.51982	-3.83658
315	2.617	992.98767	-2.91264	1492.86426	-55.53769	-30.85544	1321.55188	-910.92303	57.12080	1343.94128	-218.97083	163.11894	-4.13629	553.81122	-153.59813	3.81534	-971.63745	228.93692	24.60507	-932.68103	-90.77487	-3.69373
316	2.625	994.27997	-2.83530	1492.44824	-55.52482	-31.94243	1323.41919	-911.06561	56.51962	1345.10303	-231.20715	166.27576	0.63447	540.31793	-152.79219	3.86751	-938.94196	224.83713	26.18246	-946.24829	-90.05992	-3.49277
317	2.633	995.89362	-2.73956	1491.46619	-55.93864	-32.67955	1325.36011	-911.56189	56.08184	1345.94788	-244.16803	170.82295	8.89382	526.82477	-152.08702	3.94270	-906.48761	220.75034	27.43458	-959.89545	-89.14505	-3.31006
318	2.642	997.79639	-2.62979	1489.89685	-56.76891	-33.09452	1327.34106	-912.42780	55.81498	1346.49072	-255.57568	177.36763	21.83426	513.30756	-151.37360	3.97008	-874.45203	216.86328	28.32197	-973.57330	-88.09213	-3.14143
319	2.650	999.94824	-2.51507	1487.72803	-57.98246	-33.21392	1329.32910	-913.66962	55.72853	1346.74377	-261.48193	186.21228	39.56059	499.74326	-150.55441	3.89815	-842.92896	213.39272	28.91419	-987.23206	-87.09468	-2.99540
320	2.658	1002.30530	-2.41606	1484.95654	-59.52946	-33.05415	1331.29895	-915.27185	55.82628	1346.71448	-258.73279	196.92697	60.10039	486.13580	-149.64197	3.74786	-811.87061	210.46481	29.23520	-1000.86877	-86.22569	-2.94267
321	2.667	1004.83179	-2.35476	1481.59045	-61.34639	-32.63329	1333.23657	-917.19812	56.09795	1346.40723	-247.32758	208.32730	79.61495	472.52155	-148.73651	3.58583	-781.06702	208.08499	29.25777	-1014.49066	-85.44077	-3.01181
322	2.675	1007.49939	-2.33840	1477.65405	-63.36623	-31.97883	1335.13477	-919.39563	56.53150	1345.82568	-229.95709	219.10805	94.49529	458.95428	-147.89896	3.45897	-750.24512	206.22299	28.98854	-1028.08325	-84.68673	-3.12645
323	2.683	1010.27484	-2.35540	1473.19373	-65.53186	-31.12277	1336.99023	-921.79834	57.12113	1344.97375	-209.56067	228.53198	103.57150	445.46402	-147.10847	3.37776	-719.25043	204.90372	28.46000	-1041.62769	-83.93944	-3.17353
324	2.692	1013.11041	-2.38332	1468.28931	-67.79945	-30.09986	1338.80225	-924.33179	57.85662	1343.85938	-187.80737	236.53914	108.28561	432.03125	-146.33450	3.34029	-688.14996	204.16066	27.68611	-1055.13501	-83.18949	-3.10458
325	2.700	1015.93982	-2.40147	1463.06421	-70.13319	-28.94446	1340.56543	-926.91943	58.71786	1342.49817	-165.26196	243.38184	111.08201	418.59195	-145.57678	3.34908	-657.19220	203.94849	26.68610	-1068.64575	-82.42587	-2.97620
326	2.708	1018.68323	-2.40112	1457.68958	-72.50134	-27.68350	1342.26672	-929.48700	59.68172	1340.91406	-142.02521	249.27420	113.81430	405.07806	-144.82214	3.38145	-626.68439	204.18300	25.47237	-1082.20142	-81.63103	-2.89631
327	2.717	1021.26563	-2.38369	1452.37793	-74.87553	-26.33737	1343.89465	-931.96783	60.72401	1339.13379	-118.13617	254.32788	117.23174	391.47641	-144.01727	3.36512	-596.90894	204.83649	23.99309	-1095.80933	-80.80448	-2.91441
328	2.725	1023.63214	-2.35080	1447.36328	-77.23019	-24.92415	1345.43884	-934.30688	61.81371	1337.18530	-93.76709	258.59583	121.24593	377.82452	-143.13402	3.24975	-568.15057	205.96443	22.17202	-1109.42773	-79.98456	-2.97059
329	2.733	1025.75256	-2.30055	1442.87476	-79.53603	-23.45885	1346.88110	-936.45734	62.91321	1335.09741	-69.19073	262.02145	125.33254	364.16623	-142.21167	3.07615	-540.75769	207.66885	20.00410	-1123.01050	-79.23073	-2.95950
330	2.742	1027.61621	-2.23479	1439.12097	-81.74845	-21.94980	1348.18982	-938.37579	63.99001	1332.90149	-44.57300	264.42566	128.84831	350.52631	-141.30315	2.92670	-515.16797	210.01440	17.57091	-1136.54895	-78.60427	-2.81698
331	2.750	1029.22058	-2.15728	1436.28137	-83.80193	-20.39940	1349.32678	-940.02869	65.03091	1330.62878	-19.88824	265.64618	131.26254	336.89090	-140.43002	2.83955	-491.87781	212.96451	14.98781	-1150.06384	-78.11417	-2.55747
332	2.758	1030.56238	-2.05692	1434.49963	-85.61720	-18.81217	1350.25671	-941.40759	66.04342	1328.30457	4.96722	265.63571	132.27631	323.23828	-139.57393	2.78906	-471.38730	216.48848	12.40214	-1163.58643	-77.64954	-2.26601
333	2.767	1031.64026	-1.91024	1433.88269	-87.12003	-17.20715	1350.95508	-942.53351	67.04099	1325.93945	30.06830	264.43268	131.85092	309.59103	-138.67607	2.72472	-454.24338	220.69481	10.04118	-1177.14038	-77.07143	-2.02682
334	2.775	1032.45935	-1.70791	1434.50000	-88.26588	-15.62498	1351.41235	-943.44482	68.03088	1323.52258	55.43683	262.18289	130.21330	295.99176	-137.68967	2.62210	-441.04852	225.69270	8.12732	-1190.75696	-76.31096	-1.87635
335	2.783	1033.02869	-1.46645	1436.38574	-89.06007	-14.12072	1351.63318	-944.17816	69.01894	1321.02258	81.05353	259.19394	127.83239	282.43741	-136.65871	2.51791	-432.26917	231.33963	6.64059	-1204.48792	-75.34918	-1.81888
336	2.792	1033.35889	-1.21725	1439.54321	-89.55901	-12.74957	1351.62830	-944.75293	70.02155	1318.40442	106.88031	255.84976	125.28639	268.87170	-135.69896	2.49635	-428.12662	237.15193	5.17770	-1218.34119	-74.25301	-1.81679
337	2.800	1033.46533	-0.99222	1443.94873	-89.84456	-11.55106	1351.40649	-945.17004	71.06505	1315.65125	132.88449	252.41104	123.01022	255.24237	-134.85950	2.60544	-428.62152	242.37180	3.10199	-1232.25854	-73.14431	-1.81865
338	2.808	1033.36426	-0.81374	1449.54785	-89.98869	-10.53576	1350.97461	-945.42847	72.16985	1312.77649	159.04681	248.89001	121.06009	241.54124	-134.04401	2.78565	-433.35184	246.23282	0.02329	-1246.14368	-72.15245	-1.77825
339	2.817	1033.06519	-0.69014	1456.25317	-90.03595	-9.69044	1350.34436	-945.54065	73.33121	1309.82324	185.33572	245.11200	119.06070	227.78165	-133.14177	2.92363	-441.34210	248.43109	-3.63985	-1259.90491	-71.40764	-1.63900
340	2.825	1032.56470	-0.62145	1463.94934	-90.00715	-8.99895	1349.53674	-945.53229	74.51425	1306.85950	211.70013	240.86874	116.40668	213.96272	-132.17957	2.95510	-451.46573	249.38852	-6.79087	-1273.56897	-70.82118	-1.43475
341	2.833	1031.84509	-0.60966	1472.50403	-89.91289	-8.45489	1348.57507	-945.43536	75.66467	1303.96887	238.10715	236.01608	112.62930	200.08560	-131.24817	2.87850	-463.09515	249.91270	-8.65892	-1287.22949	-70.10845	-1.26927
342	2.842	1030.87732	-0.65725	1481.77930	-89.76684	-8.05605	1347.47278	-945.28406	76.71558	1301.24377	264.55835	230.50558	107.65887	186.20540	-130.36264	2.73105	-475.96942	250.58401	-9.38665	-1300.80920	-69.27551	-1.05414
343	2.850	1029.63232	-0.75613	1491.63928	-89.59109	-7.79189	1346.23621	-945.11389	77.59045	1298.77795	291.04443	224.40869	101.78423	172.40517	-129.47681	2.58703	-489.61142	251.52782	-9.54192	-1314.07312	-68.65727	-0.49717
344	2.858	1028.09375	-0.89003	1501.95569	-89.41150	-7.63779	1344.87244	-944.95941	78.21663	1296.65771	317.51221	217.89413	95.40051	158.71841	-128.53922	2.50769	-503.41132	252.63588	-9.56447	-1326.89709	-68.36953	0.55630
345	2.867	1026.26953	-1.05110	1512.60181	-89.24836	-7.56115	1343.38574	-944.84442	78.54276	1294.95227	343.93033	211.11151	88.77062	145.13254	-127.49042	2.47329	-517.05475	253.80273	-9.69660	-1339.34631	-68.15982	1.98896
346	2.875	1024.20093	-1.24579	1523.43909	-89.11159	-7.53403	1341.77747	-944.77087	78.55093	1293.70715	370.36069	204.10945	81.94905	131.61613	-126.30211	2.41998	-530.51233	254.98517	-10.00268	-1351.52441	-67.79067	3.63995
347	2.883	1021.95264	-1.48917	1534.32166	-89.00533	-7.53959	1340.05444	-944.72015	78.26035	1292.93604	396.90277	196.89848	74.87826	118.12308	-125.02885	2.32511	-543.83276	256.20227	-10.39353	-1363.46985	-67.22084	5.47540
348	2.892	1019.58105	-1.80418	1545.11511	-88.93704	-7.56840	1338.23413	-944.66827	77.72461	1292.61414	423.61142	189.53627	67.56180	104.64348	-123.74224	2.21283	-557.07275	257.51410	-10.75785	-1375.14539	-66.46815	7.55759
349	2.900	1017.10254	-2.20546	1555.68188	-88.92286	-7.61089	1336.34021	-944.59937	77.02426	1292.67737	450.50159	182.13603	60.16601	91.21057	-122.44814	2.12269	-570.25824	258.94455	-11.06614	-1386.46179	-65.53662	9.99930
350	2.908	1014.47626	-2.65326	1565.85596	-88.98509	-7.65079	1334.39929	-944.50848	76.24916	1293.03259	477.53168	174.83577	52.96086	77.81517	-121.12627	2.08917	-583.35645	260.44113	-11.35730	-1397.30835	-64.46576	12.94164
351	2.917	1011.62622	-3.04911	1575.48193	-89.14278	-7.66640	1332.44470	-944.39496	75.48138	1293.58130	504.49622	167.72737	46.18148	64.40100	-119.79604	2.10407	-596.36725	261.96014	-11.63371	-1407.53674	-63.36105	16.49826
352	2.925	1008.50916	-3.31339	1584.47913	-89.40230	-7.63650	1330.51428	-944.25305	74.79562	1294.24829	530.94409	160.79462	39.95571	50.94624	-118.48556	2.11003	-609.44861	263.53445	-11.77120	-1416.95654	-62.35471	20.70347
353	2.933	1005.15289	-3.44833	1592.83777	-89.75716	-7.54178	1328.64417	-944.06891	74.26826	1295.00159	556.23444	153.95944	34.30384	37.48611	-117.17970	2.06731	-622.80182	265.13452	-11.67265	-1425.38525	-61.48452	25.50299
354	2.942	1001.62640	-3.52069	1600.56628	-90.19613	-7.36630	1326.86511	-943.82404	73.96942	1295.85156	579.76086	147.19627	29.15135	24.07061	-115.85059	2.00050	-636.40057	266.55481	-11.50226	-1432.59485	-60.59619	30.73422
355	2.950	998.00342	-3.61118	1607.65796	-90.71172	-7.10246	1325.19995	-943.50708	73.93631	1296.83447	601.20148	140.57138	24.38845	10.69736	-114.50695	1.94629	-650.02808	267.65375	-11.50307	-1438.05627	-59.50763	36.11956
356	2.958	994.35651	-3.77459	1614.08704	-91.29791	-6.75505	1323.66040	-943.12280	74.16388	1297.99170	620.50269	134.16275	19.98531	-2.69487	-113.19702	1.89971	-663.54669	268.59528	-11.65815	-1440.74316	-58.33192	41.33872
357	2.967	990.76208	-4.02448	1619.81628	-91.93559	-6.34019	1322.25610	-942.68988	74.62154	1299.35632	637.60211	127.99714	16.04566	-16.13888	-111.98062	1.85274	-676.93494	269.64798	-11.79413	-1439.46509	-57.40692	46.00080
358	2.975	987.29187	-4.34069	1624.80750	-92.58051	-5.87357	1321.00537	-942.23328	75.26373	1300.94556	652.23694	122.08209	12.71107	-29.62248	-110.87622	1.83364	-690.21149	270.87964	-11.84534	-1433.57422	-56.85596	49.50498
359	2.983	983.99268	-4.68435	1629.02637	-93.16628	-5.35642	1319.93494	-941.77856	76.02723	1302.76135	663.97150	116.43303	10.00059	-43.14743	-109.84647	1.85941	-703.50677	272.16599	-11.82056	-1423.20154	-56.49089	51.19158
360	2.992	980.88251	-5.00939	1632.44214	-93.61541	-4.77518	1319.06982	-941.34906	76.83144	1304.78979	672.26154	111.03728	7.72087	-56.71215	-108.85170	1.88896	-717.02991	273.36884	-11.69486	-1408.84363	-56.09036	50.76324
361	3.000	977.97430	-5.26609	1635.03052	-93.84779	-4.10861	1318.42139	-940.96368	77.59889	1306.99658	676.53735	105.81718	5.49864	-70.29935	-107.88065	1.87456	-730.82312	274.43344	-11.48304	-1391.00342	-55.55260	48.58991
362	3.008	975.29681	-5.40226	1636.77966	-93.78832	-3.33168	1317.98230	-940.63232	78.28758	1309.33044	676.48505	100.71014	2.97598	-83.92107	-106.93918	1.82928	-744.72986	275.35922	-11.31209	-1370.29895	-54.86441	45.82182
363	3.017	972.89337	-5.37120	1637.69189	-93.38003	-2.42054	1317.73352	-940.34784	78.90016	1311.73694	672.40991	95.88733	0.09715	-97.59210	-106.04167	1.79587	-758.65637	276.15875	-11.29089	-1347.74451	-54.00362	43.98339
364	3.025	970.81610	-5.13763	1637.77319	-92.59984	-1.36231	1317.65442	-940.08405	79.46872	1314.16980	665.21490	91.87510	-2.78939	-111.27803	-105.20147	1.77770	-772.62280	276.88599	-11.36852	-1324.52673	-52.86408	43.77777
365	3.033	969.12366	-4.67947	1637.02429	-91.46986	-0.16173	1317.73096	-939.80127	80.03740	1316.59680	655.86603	89.33076	-5.15956	-124.92688	-104.42815	1.75160	-786.57556	277.62506	-11.42077	-1301.12439	-51.33114	44.38631
366	3.042	967.88080	-3.99739	1635.44165	-90.05031	1.16697	1317.96484	-939.46014	80.63985	1319.00391	644.95447	88.56268	-6.69526	-138.49652	-103.74216	1.73643	-800.39771	278.44174	-11.38438	-1276.81921	-49.40881	44.51302
367	3.050	967.15686	-3.11436	1633.02808	-88.41383	2.61483	1318.37476	-939.03668	81.27661	1321.39368	632.79749	89.23515	-7.46824	-151.91434	-103.16285	1.78928	-814.07422	279.38022	-11.27480	-1250.41162	-47.22944	43.79874
368	3.058	967.02026	-2.05411	1629.79663	-86.63097	4.17731	1318.98401	-938.52600	81.92491	1323.77246	619.69470	90.61752	-7.76306	-165.06674	-102.68419	1.94603	-827.67920	280.43774	-11.18198	-1221.30090	-44.96030	42.84270
369	3.067	967.52258	-0.82705	1625.76038	-84.77589	5.83923	1319.80566	-937.93738	82.56919	1326.13000	605.99622	92.09232	-7.83726	-177.86400	-102.30594	2.23152	-841.26746	281.53854	-11.21586	-1189.81445	-42.68180	42.37892
370	3.075	968.68262	0.56377	1620.92188	-82.93056	7.56699	1320.83459	-937.29504	83.20735	1328.43567	592.05682	93.38704	-7.87289	-190.28287	-102.06799	2.69589	-854.91632	282.60071	-11.36263	-1156.81934	-40.36160	42.75760
371	3.083	970.48340	2.11219	1615.27417	-81.18317	9.31154	1322.04651	-936.63702	83.84103	1330.64917	578.12140	94.48814	-7.98622	-202.32733	-102.03088	3.40443	-868.74188	283.63574	-11.43358	-1123.16846	-37.96707	43.89149
372	3.092	972.88232	3.80829	1608.80835	-79.62492	11.01168	1323.40527	-936.00696	84.46944	1332.73438	564.24426	95.48139	-8.20296	-213.94617	-102.24742	4.42565	-882.72894	284.73129	-11.26160	-1089.34790	-35.55301	45.42729
373	3.100	975.81616	5.64805	1601.51587	-78.34101	12.60084	1324.87927	-935.44879	85.07640	1334.66565	550.37695	96.45411	-8.46079	-224.92108	-102.73051	5.81160	-896.70154	285.91843	-10.91860	-1055.47473	-33.23259	46.95060
374	3.108	979.19745	7.64096	1593.38647	-77.39547	14.02624	1326.44739	-935.00421	85.62637	1336.42688	536.50494	97.44865	-8.66377	-234.80331	-103.43358	7.56002	-910.55914	287.09763	-10.62216	-1021.53998	-31.10706	48.15440
375	3.117	982.92468	9.79887	1584.40930	-76.81580	15.26723	1328.08752	-934.71387	86.08485	1338.00244	522.65741	98.46397	-8.75424	-243.07153	-104.31684	9.62455	-924.40271	288.11621	-10.47445	-987.63092	-29.23177	48.95050
376	3.125	986.92535	12.08520	1574.58704	-76.59210	16.32617	1329.76465	-934.62439	86.43552	1339.37097	508.85187	99.51382	-8.74852	-249.45618	-105.47411	12.03614	-938.35718	288.93506	-10.38209	-953.96594	-27.63481	49.41940
377	3.133	991.20361	14.35547	1563.95605	-76.69845	17.19860	1331.43689	-934.79120	86.67928	1340.50830	495.09506	100.61109	-8.72004	-253.98105	-107.24177	15.18538	-952.37823	289.68341	-10.20704	-920.75726	-26.34949	49.62013
378	3.142	995.82239	16.39246	1552.57593	-77.11621	17.85575	1333.07214	-935.26892	86.83311	1341.38672	481.40381	101.71016	-8.75336	-256.32910	-110.25002	20.10545	-966.33044	290.51834	-9.93226	-888.01563	-25.43557	49.50258
379	3.150	1000.81061	18.03383	1540.48486	-77.83786	18.25268	1334.65393	-936.10046	86.92612	1341.97253	467.78922	102.76715	-8.89511	-255.15988	-115.24854	28.12972	-980.16272	291.51053	-9.64523	-855.49719	-25.00092	49.01963
380	3.158	1006.09949	19.24501	1527.68677	-78.86035	18.34943	1336.17261	-937.30786	86.98489	1342.23157	454.23828	103.80940	-9.12309	-248.68027	-122.63453	39.66544	-993.92279	292.65930	-9.41518	-822.87744	-25.20856	48.24592
381	3.167	1011.55487	20.08687	1514.19287	-80.18537	18.12516	1337.61597	-938.88428	87.02821	1342.13940	440.72327	104.90393	-9.35092	-236.18134	-132.06381	53.23185	-1007.65833	293.91019	-9.24557	-789.99341	-26.22578	47.35072
382	3.175	1017.04626	20.65565	1500.03906	-81.81444	17.57571	1338.96680	-940.79285	87.07695	1341.68176	427.21100	106.09085	-9.49401	-218.65158	-142.51826	66.01586	-1021.35486	295.15778	-9.10726	-756.96039	-28.12555	46.47753
383	3.183	1022.48547	21.03562	1485.26733	-83.72971	16.70834	1340.20532	-942.97266	87.15672	1340.85168	413.66931	107.34196	-9.55122	-197.93262	-152.78096	75.48643	-1034.97827	296.31894	-8.96262	-724.11609	-30.85464	45.63807
384	3.192	1027.82312	21.26828	1469.91846	-85.88380	15.54662	1341.31543	-945.34662	87.28310	1339.65125	400.09772	108.57829	-9.59007	-175.61873	-162.00587	80.65899	-1048.53467	297.40302	-8.79412	-691.87024	-34.32742	44.68316
385	3.200	1033.02100	21.35051	1454.05017	-88.20937	14.13601	1342.29785	-947.82806	87.44416	1338.09143	386.53568	109.72785	-9.66470	-152.51642	-169.99397	82.24163	-1062.05884	298.44904	-8.66183	-660.59296	-38.51357	43.36611
386	3.208	1038.02466	21.26091	1437.74915	-90.63536	12.54131	1343.17566	-950.32837	87.60049	1336.19019	373.00900	110.77987	-9.77924	-128.71361	-177.04373	81.87741	-1075.57446	299.45367	-8.68157	-630.62378	-43.43388	41.45489
387	3.217	1042.75708	20.99379	1421.12976	-93.10143	10.83098	1343.98792	-952.76788	87.69997	1333.97388	359.49393	111.79693	-9.90440	-104.01875	-183.57526	81.17870	-1089.07495	300.41425	-8.89960	-602.31311	-49.12719	38.80257
388	3.225	1047.13098	20.57051	1404.33252	-95.56204	9.05206	1344.77637	-955.08459	87.69308	1331.47620	345.95926	112.84596	-10.00595	-78.36185	-189.81125	81.12736	-1102.55151	301.36255	-9.21387	-575.99786	-55.61839	35.35413
389	3.233	1051.06995	20.01995	1387.53040	-97.97048	7.22854	1345.57361	-957.23517	87.54296	1328.73340	332.41406	113.92159	-10.06290	-51.95127	-195.74181	82.00546	-1116.03882	302.33438	-9.43731	-551.98749	-62.89342	31.15443
390	3.242	1054.52405	19.35401	1370.93604	-100.25317	5.38667	1346.39502	-959.19379	87.22900	1325.77869	318.87820	114.98196	-10.06991	-25.22067	-201.26929	83.64149	-1129.58423	303.34961	-9.45448	-530.64709	-70.90779	26.37365
391	3.250	1057.46692	18.55564	1354.79395	-102.30032	3.56469	1347.23059	-960.94800	86.75204	1322.63257	305.32648	116.02342	-10.03208	1.39737	-206.24313	85.66187	-1143.19092	304.41354	-9.31917	-512.48926	-79.61807	21.28983
392	3.258	1059.88831	17.58494	1339.36157	-103.98593	1.80168	1348.04578	-962.48700	86.13889	1319.29614	291.70480	117.06776	-9.96293	27.72802	-210.42435	87.63131	-1156.85474	305.52621	-9.17994	-498.12177	-88.94315	16.20673
393	3.267	1061.79724	16.41124	1324.88855	-105.20097	0.13298	1348.79211	-963.79315	85.43282	1315.76147	277.99933	118.11861	-9.88967	53.88290	-213.57797	89.13794	-1170.61670	306.66327	-9.12800	-488.08197	-98.60890	11.38089
394	3.275	1063.22583	15.04094	1311.60364	-105.87940	-1.40462	1349.41833	-964.84229	84.67853	1312.03442	264.25153	119.16544	-9.85288	80.05875	-215.62909	89.87584	-1184.51147	307.75836	-9.13128	-482.74353	-108.03204	7.01652
395	3.283	1064.22546	13.50493	1299.70679	-106.01377	-2.77909	1349.87622	-965.60883	83.90838	1308.14905	250.49722	120.20966	-9.87766	106.37949	-216.68738	89.70876	-1198.49353	308.78522	-9.10098	-482.27936	-116.35989	3.29752
396	3.292	1064.85986	11.83731	1289.36414	-105.65615	-3.97355	1350.13037	-966.07251	83.12798	1304.16956	236.73584	121.25800	-9.94901	132.88509	-216.93527	88.68967	-1212.46924	309.80182	-9.00709	-486.42725	-122.67906	0.40478
397	3.300	1065.20251	10.08009	1280.70251	-104.89301	-4.97446	1350.16577	-966.22083	82.32257	1300.18677	222.96039	122.28295	-10.03418	159.55945	-216.57922	87.05889	-1226.35608	310.84296	-8.89334	-494.25940	-126.42323	-1.52772
398	3.308	1065.32898	8.29021	1273.80481	-103.80882	-5.76051	1349.98267	-966.04559	81.48069	1296.31604	209.16681	123.24665	-10.09902	186.34882	-215.91312	85.21904	-1240.11084	311.89056	-8.79724	-504.62915	-127.72797	-2.54353
399	3.317	1065.30408	6.52842	1268.71704	-102.47134	-6.32377	1349.58594	-965.54132	80.59727	1292.69482	195.35379	124.19402	-10.10686	213.18250	-215.26926	83.58698	-1253.74329	312.95563	-8.71853	-516.77539	-127.37595	-2.92382
400	3.325	1065.17371	4.84199	1265.46570	-100.94294	-6.68493	1348.97913	-964.71509	79.66454	1289.46973	181.54578	125.22160	-10.05821	240.00952	-214.82114	82.32772	-1267.26880	314.03229	-8.62482	-530.04730	-126.37059	-3.01984
401	3.333	1064.96436	3.25775	1264.06372	-99.28783	-6.87272	1348.16077	-963.59784	78.67964	1286.77478	167.78757	126.31834	-10.01599	266.83585	-214.49789	81.21491	-1280.63135	315.04651	-8.41289	-543.64490	-125.43315	-3.08865
402	3.342	1064.68848	1.78619	1264.49878	-97.56457	-6.90285	1347.12720	-962.24872	77.66767	1284.71594	154.10486	127.36252	-10.03626	293.73431	-214.10992	79.77143	-1293.69531	315.99268	-7.91624	-557.13141	-124.76738	-3.29368
403	3.350	1064.34912	0.42664	1266.72021	-95.82159	-6.77560	1345.87659	-960.75159	76.70418	1283.35828	140.48215	128.26524	-10.10868	320.84814	-213.52153	77.54708	-1306.33789	316.97318	-7.03478	-570.58569	-124.23933	-3.68177
404	3.358	1063.94006	-0.82612	1270.64807	-94.10226	-6.47831	1344.41089	-959.19843	75.91293	1282.71143	126.87534	128.98843	-10.22360	348.34842	-212.71480	74.32914	-1318.53613	318.03796	-5.80876	-584.12854	-123.69557	-4.17436
405	3.367	1063.44617	-1.97500	1276.19104	-92.45348	-5.99299	1342.73706	-957.66962	75.42699	1282.72290	113.26144	129.51294	-10.42235	376.32806	-211.75810	70.20376	-1330.33008	319.12317	-4.30746	-597.70282	-123.10364	-4.66930
406	3.375	1062.85034	-3.02364	1283.25574	-90.92906	-5.30380	1340.87024	-956.22375	75.33188	1283.28735	99.67130	129.90643	-10.70465	404.75568	-210.77734	65.51031	-1341.74402	320.11465	-2.51610	-611.20740	-122.52348	-5.09200
407	3.383	1062.13220	-3.99107	1291.74927	-89.57856	-4.40030	1338.83423	-954.89789	75.62590	1284.27173	86.14639	130.31715	-10.97632	433.50763	-209.96341	60.74598	-1352.78076	320.92560	-0.37566	-624.60504	-122.02884	-5.38342
408	3.392	1061.26086	-4.92136	1301.57214	-88.43484	-3.29360	1336.66235	-953.70642	76.23192	1285.54297	72.69220	130.85464	-11.14598	462.36319	-209.52434	56.37677	-1363.39966	321.55176	2.11966	-637.91089	-121.62832	-5.53197
409	3.400	1060.19617	-5.86840	1312.60608	-87.51864	-2.03644	1334.39111	-952.64124	77.04692	1286.99316	59.27762	131.52451	-11.20471	490.98889	-209.53073	52.59768	-1373.46924	322.02399	4.88208	-651.14948	-121.25867	-5.59999
410	3.408	1058.89392	-6.86396	1324.70630	-86.84425	-0.71693	1332.05359	-951.68475	77.97169	1288.54968	45.86105	132.23279	-11.20479	519.01758	-209.84464	49.28723	-1382.80542	322.34924	7.76332	-664.36011	-120.85300	-5.67256
411	3.417	1057.30554	-7.90202	1337.70300	-86.41091	0.56445	1329.67981	-950.82794	78.90585	1290.17297	32.42337	132.87476	-11.21167	546.18707	-210.24304	46.20283	-1391.20215	322.53824	10.66539	-677.60321	-120.37052	-5.77767
412	3.425	1055.38464	-8.96043	1351.41553	-86.19493	1.70394	1327.30457	-950.07349	79.74634	1291.84668	18.96393	133.45816	-11.26951	572.35321	-210.52271	43.14971	-1398.27466	322.62302	13.67520	-690.91241	-119.78073	-5.87529
413	3.433	1053.10828	-10.02796	1365.66785	-86.15235	2.59107	1324.97168	-949.42554	80.40534	1293.56714	5.48163	134.06886	-11.38008	597.33008	-210.49249	40.00756	-1403.30054	322.62762	17.03085	-704.26721	-119.07245	-5.91300
414	3.442	1050.48645	-11.09947	1380.28943	-86.22255	3.11374	1322.73706	-948.88330	80.83107	1295.34119	-8.02649	134.75461	-11.50548	620.73608	-210.03427	36.73619	-1405.26904	322.48853	20.76036	-717.64105	-118.27327	-5.86966
415	3.450	1047.55139	-12.16533	1395.10608	-86.33286	3.17827	1320.66479	-948.43530	81.02015	1297.18677	-21.56537	135.50990	-11.60262	641.95581	-209.21121	33.38622	-1403.04541	321.97156	24.22127	-731.04657	-117.43030	-5.77257
416	3.458	1044.35022	-13.21408	1409.93616	-86.41177	2.74340	1318.81055	-948.05371	81.01727	1299.12878	-35.13605	136.31889	-11.64984	660.24567	-208.19460	30.02822	-1395.66846	320.81238	26.21588	-744.51733	-116.56302	-5.68720
417	3.467	1040.94128	-14.22945	1424.60120	-86.40773	1.84307	1317.20630	-947.69647	80.89592	1301.19080	-48.73663	137.17857	-11.64255	674.98767	-207.09686	26.65079	-1382.83569	318.96564	25.87755	-758.07178	-115.65565	-5.64717
418	3.475	1037.39124	-15.19398	1438.94043	-86.30126	0.56104	1315.86267	-947.31726	80.72279	1303.38953	-62.36591	138.08174	-11.59056	685.92749	-205.90935	23.18274	-1365.33667	316.56305	23.51608	-771.70313	-114.69092	-5.61148
419	3.483	1033.76917	-16.10520	1452.81909	-86.09964	-1.01706	1314.78333	-946.87695	80.52942	1305.73181	-76.01031	139.00560	-11.51530	693.18481	-204.47069	19.65862	-1345.08582	313.74869	20.60539	-785.38837	-113.66438	-5.53288
420	3.492	1030.13757	-16.98307	1466.12927	-85.81541	-2.81997	1313.97290	-946.34857	80.31898	1308.21399	-89.64630	139.94313	-11.43892	696.97479	-202.54230	16.33913	-1324.21143	310.63623	18.72307	-799.10144	-112.58926	-5.41698
421	3.500	1026.54541	-17.87172	1478.79004	-85.44404	-4.78305	1313.43567	-945.71539	80.09477	1310.82129	-103.27496	140.89807	-11.38225	697.29999	-200.08345	13.54146	-1303.45300	307.25162	18.24340	-812.83435	-111.49809	-5.29550
422	3.508	1023.02954	-18.83305	1490.74609	-84.95692	-6.85102	1313.17126	-944.96802	79.86902	1313.52930	-116.94885	141.86990	-11.34878	694.06989	-197.36896	11.32001	-1281.80005	303.52505	18.28014	-826.61584	-110.42386	-5.18954
423	3.517	1019.62964	-19.92134	1501.95435	-84.31351	-8.98309	1313.17358	-944.10138	79.64905	1316.30701	-130.72345	142.89400	-11.31181	687.45135	-194.81680	9.51361	-1258.02319	299.37494	17.92821	-840.47003	-109.38254	-5.09354
424	3.525	1016.40771	-21.16251	1512.37207	-83.48410	-11.14328	1313.43176	-943.11566	79.42439	1319.12537	-144.57117	144.02817	-11.25130	677.88824	-192.78514	8.08314	-1231.95850	294.75964	17.15409	-854.36340	-108.35194	-4.98293
425	3.533	1013.44965	-22.54005	1521.95032	-82.47304	-13.29926	1313.93420	-942.02740	79.16917	1321.96350	-158.38159	145.27466	-11.17460	666.03406	-191.36409	7.10219	-1204.20654	289.73010	16.47864	-868.24463	-107.27583	-4.83761
426	3.542	1010.83429	-23.96601	1530.64087	-81.32639	-15.43742	1314.67004	-940.87738	78.86140	1324.80444	-172.02332	146.56294	-11.07006	652.79474	-190.30550	6.49539	-1175.25391	284.43591	16.29910	-882.10321	-106.12819	-4.64722
427	3.550	1008.61157	-25.29256	1538.41809	-80.11848	-17.56041	1315.62488	-939.72003	78.50211	1327.62537	-185.36829	147.84421	-10.87822	639.05847	-189.30780	6.06850	-1145.21692	279.03412	16.73662	-895.94604	-104.94919	-4.42180
428	3.558	1006.82153	-26.39220	1545.29199	-78.93500	-19.66627	1316.77771	-938.61011	78.11208	1330.39160	-198.28296	149.19867	-10.52408	625.30511	-188.29855	5.70505	-1114.19250	273.63318	17.77922	-909.77991	-103.80717	-4.21342
429	3.567	1005.50830	-27.20855	1551.29431	-77.86353	-21.73476	1318.10718	-937.59991	77.71701	1333.05481	-210.63947	150.77086	-9.95857	611.62805	-187.35767	5.37374	-1082.53345	268.28506	19.30987	-923.62439	-102.76581	-4.07484
430	3.575	1004.70508	-27.74427	1556.45239	-76.98277	-23.71913	1319.59741	-936.74017	77.34187	1335.55774	-222.37311	152.59721	-9.17661	597.99664	-186.51025	5.05772	-1050.75513	263.01328	21.13950	-937.47058	-101.86690	-3.98001
431	3.583	1004.41833	-28.03736	1560.77393	-76.35003	-25.54099	1321.23401	-936.07617	77.01196	1337.84766	-233.61981	154.59860	-8.19993	584.37567	-185.69635	4.78332	-1019.24194	257.86792	23.09398	-951.26117	-101.08121	-3.84439
432	3.592	1004.62787	-28.13319	1564.24548	-75.99651	-27.10366	1322.99976	-935.63977	76.75468	1339.88391	-244.90948	156.77420	-6.96274	570.72504	-184.84595	4.61666	-987.98773	252.90623	25.03976	-964.95947	-100.29326	-3.63922
433	3.600	1005.29742	-28.06501	1566.83728	-75.93164	-28.32188	1324.87061	-935.44958	76.60153	1341.63855	-257.17877	159.39676	-5.08710	557.02905	-183.92703	4.58418	-956.64978	248.16872	26.88830	-978.58704	-99.39198	-3.42630
434	3.608	1006.38379	-27.86411	1568.51379	-76.14911	-29.14528	1326.81641	-935.51782	76.58076	1343.09778	-271.32849	163.01999	-1.75171	543.32996	-182.98734	4.65134	-924.94098	243.69978	28.59298	-992.17859	-98.37955	-3.25826
435	3.617	1007.84186	-27.57597	1569.24597	-76.63055	-29.56421	1328.80676	-935.85291	76.70255	1344.25586	-287.35968	168.24402	4.19142	529.70160	-182.10680	4.73548	-892.86279	239.54727	30.12367	-1005.75452	-97.36488	-3.10000
436	3.625	1009.62793	-27.25505	1569.01196	-77.35337	-29.60201	1330.81848	-936.45630	76.95638	1345.10803	-303.48669	175.42712	13.95814	516.18549	-181.30125	4.72641	-860.54535	235.79720	31.46547	-1019.32642	-96.45142	-2.88553
437	3.633	1011.70374	-26.94840	1567.79138	-78.29743	-29.30204	1332.83301	-937.31812	77.32503	1345.64868	-316.05609	184.49130	28.24849	502.74847	-180.54240	4.56859	-828.08496	232.59456	32.62076	-1032.88416	-95.64183	-2.62306
438	3.642	1014.04260	-26.68427	1565.56458	-79.43969	-28.71788	1334.83057	-938.41638	77.80161	1345.87756	-321.20264	194.72955	46.14924	489.32489	-179.80464	4.30520	-795.55737	230.03033	33.59012	-1046.39673	-94.85711	-2.41107
439	3.650	1016.63055	-26.46727	1562.32043	-80.74773	-27.91121	1336.78650	-939.71729	78.39455	1345.80212	-317.40741	204.84088	64.64055	475.90320	-179.05730	4.01746	-763.04517	228.04884	34.36168	-1059.85205	-94.03990	-2.34186
440	3.658	1019.46124	-26.27981	1558.06299	-82.18516	-26.94852	1338.67358	-941.17670	79.11497	1345.43115	-306.18353	213.49084	80.00354	462.52628	-178.27922	3.77759	-730.64807	226.54996	34.91289	-1073.26538	-93.19421	-2.39990
441	3.667	1022.53113	-26.08649	1552.80884	-83.71892	-25.88489	1340.46960	-942.74683	79.96071	1344.76624	-290.21680	219.96365	90.13720	449.19940	-177.49506	3.64284	-698.50073	225.53235	35.19392	-1086.65662	-92.33719	-2.47176
442	3.675	1025.83997	-25.84555	1546.58032	-85.32130	-24.75285	1342.15808	-944.38385	80.91855	1343.80225	-271.50513	224.36490	95.55601	435.86340	-176.74200	3.61494	-666.75641	225.07080	35.10114	-1100.05151	-91.48038	-2.44836
443	3.683	1029.38672	-25.52726	1539.39771	-86.97265	-23.57309	1343.72937	-946.05383	81.97562	1342.53284	-251.08307	227.37143	98.44196	422.46063	-175.99487	3.62259	-635.55029	225.21568	34.49860	-1113.47803	-90.64141	-2.30545
444	3.692	1033.15259	-25.11202	1531.27454	-88.66432	-22.35818	1345.18970	-947.73584	83.11828	1340.95276	-229.48224	229.72588	100.98121	408.97549	-175.19453	3.59457	-605.03357	226.00354	33.26601	-1126.94739	-89.83525	-2.10825
445	3.700	1037.08069	-24.56579	1522.22974	-90.39444	-21.10271	1346.56311	-949.41992	84.32925	1339.05847	-207.00946	231.80743	104.32291	395.42639	-174.33975	3.53010	-575.47711	227.54340	31.31984	-1140.46118	-89.05965	-1.96734
446	3.708	1041.07556	-23.83828	1512.31458	-92.15633	-19.78930	1347.87988	-951.10156	85.59229	1336.84705	-183.85187	233.61670	108.52502	381.83990	-173.47751	3.47760	-547.28998	230.01225	28.64391	-1154.01160	-88.29813	-1.95608
447	3.717	1045.03284	-22.91476	1501.63025	-93.92962	-18.40710	1349.16333	-952.77423	86.88985	1334.31555	-160.16071	235.04346	113.06932	368.24249	-172.62473	3.45702	-520.94086	233.52864	25.31652	-1167.57666	-87.53789	-2.03484
448	3.725	1048.87451	-21.87293	1490.32312	-95.68208	-16.96699	1350.42395	-954.42145	88.20233	1331.46240	-136.05096	236.01346	117.35281	354.67194	-171.76682	3.43253	-496.91833	238.04990	21.50035	-1181.13782	-86.77108	-2.08818
449	3.733	1052.55371	-20.84272	1478.56274	-97.37980	-15.50556	1351.66467	-956.00793	89.52637	1328.29065	-111.51019	236.41205	120.86199	341.14966	-170.90669	3.37386	-475.72839	243.43439	17.46325	-1194.68970	-85.98710	-2.04524
450	3.742	1056.03125	-19.89437	1466.52197	-98.99446	-14.07249	1352.88611	-957.47845	90.89498	1324.80981	-86.40167	236.05396	123.14884	327.64911	-170.05080	3.29595	-457.91168	249.57239	13.58541	-1208.24475	-85.17317	-1.93499
451	3.750	1059.26306	-19.00885	1454.36572	-100.49449	-12.71472	1354.08386	-958.76904	92.37149	1321.03650	-60.60913	234.83432	123.85220	314.10889	-169.17941	3.22584	-444.05817	256.35223	10.18603	-1221.84436	-84.31824	-1.82866
452	3.758	1062.20996	-18.14172	1442.25220	-101.83197	-11.47048	1355.23792	-959.82751	94.01080	1316.99414	-34.11731	232.79221	122.79626	300.48212	-168.27393	3.18042	-434.67627	263.48260	7.24879	-1235.54419	-83.43791	-1.75254
453	3.767	1064.84790	-17.26585	1430.33386	-102.94819	-10.37266	1356.30933	-960.62891	95.82088	1312.71863	-6.97589	230.02252	120.09379	286.78510	-167.33859	3.17717	-429.97369	270.39072	4.35098	-1249.37622	-82.56993	-1.67381
454	3.775	1067.16980	-16.37484	1418.75769	-103.79194	-9.45298	1357.24524	-961.17712	97.76118	1308.26770	20.74677	226.68828	116.20336	273.06393	-166.39229	3.23164	-429.79391	276.31436	1.00961	-1263.31543	-81.70324	-1.56381
455	3.783	1069.17358	-15.48106	1407.66699	-104.33684	-8.72971	1357.99097	-961.49469	99.76449	1303.72778	49.00159	223.06296	111.82130	259.32907	-165.46313	3.33467	-433.61716	280.60165	-2.68515	-1277.28271	-80.77338	-1.43790
456	3.792	1070.84717	-14.59881	1397.20740	-104.58954	-8.18850	1358.49902	-961.61139	101.75889	1299.21387	77.75339	219.41656	107.60930	245.56476	-164.55284	3.43293	-440.65753	283.09915	-5.92867	-1291.19849	-79.76541	-1.32736
457	3.800	1072.16858	-13.72174	1387.53271	-104.58073	-7.78807	1358.73511	-961.55640	103.69102	1294.86060	106.91693	215.86841	103.91405	231.77293	-163.60387	3.44433	-450.28473	284.31870	-8.01534	-1305.04028	-78.74907	-1.26176
458	3.808	1073.11499	-12.82480	1378.80078	-104.34785	-7.47968	1358.67456	-961.35278	105.53529	1290.81567	136.34396	212.37314	100.62545	217.97583	-162.57350	3.33121	-462.11096	285.08075	-8.98884	-1318.82324	-77.80338	-1.25780
459	3.817	1073.66565	-11.88307	1371.16052	-103.92371	-7.21430	1358.29797	-961.01221	107.27493	1287.23267	165.90839	208.78925	97.29025	204.18715	-161.52806	3.15579	-475.46503	285.90860	-9.31304	-1332.52759	-76.96692	-1.24008
460	3.825	1073.80444	-10.88651	1364.73767	-103.33355	-6.94708	1357.58936	-960.53021	108.88536	1284.26099	195.59576	204.91306	93.38679	190.41971	-160.57671	3.01800	-489.37527	286.87939	-9.39576	-1346.06738	-76.23618	-0.99807
461	3.833	1073.52527	-9.85177	1359.62671	-102.59657	-6.64808	1356.54370	-959.88470	110.34062	1282.03040	225.50064	200.53528	88.55649	176.71837	-159.71744	2.94938	-503.17993	287.93213	-9.47506	-1359.29504	-75.57767	-0.27320
462	3.842	1072.83337	-8.82235	1355.88623	-101.72905	-6.31177	1355.16992	-959.04834	111.61446	1280.63098	255.73785	195.58649	82.75010	163.13040	-158.82158	2.89793	-516.73041	289.05743	-9.63988	-1372.01868	-74.96391	1.12580
463	3.850	1071.74023	-7.84334	1353.53845	-100.74616	-5.95447	1353.48413	-958.01361	112.66385	1280.09448	286.38510	190.19235	76.22990	149.64647	-157.77618	2.79617	-530.09973	290.26620	-9.90369	-1384.09961	-74.38577	3.24731
464	3.858	1070.25952	-6.93618	1352.56555	-99.66114	-5.59691	1351.50842	-956.80652	113.42886	1280.38562	317.49057	184.58002	69.40428	136.21107	-156.58881	2.61944	-543.34900	291.55487	-10.23663	-1395.55737	-73.81467	5.99564
465	3.867	1068.40784	-6.11016	1352.90723	-98.48724	-5.25010	1349.27930	-955.47479	113.86078	1281.41174	349.04565	179.00957	62.66270	122.78540	-155.34013	2.39165	-556.51813	292.90152	-10.55499	-1406.50452	-73.18134	9.24725
466	3.875	1066.21143	-5.39490	1354.47095	-97.24219	-4.91827	1346.85046	-954.06641	113.94981	1283.04749	380.93036	173.71774	56.30566	109.36841	-154.08502	2.17216	-569.67493	294.26697	-10.78159	-1416.97998	-72.40231	12.96397
467	3.883	1063.71021	-4.83849	1357.14551	-95.94633	-4.60411	1344.28748	-952.61475	113.73872	1285.16113	412.93063	168.83688	50.54149	95.95671	-152.83221	2.02951	-582.87238	295.61429	-10.90659	-1426.89478	-71.42532	17.17954
468	3.892	1060.94958	-4.46996	1360.80969	-94.61551	-4.30698	1341.65894	-951.13086	113.31815	1287.63245	444.80035	164.36890	45.48309	82.53720	-151.58505	1.97488	-596.10834	296.92941	-10.96865	-1436.07971	-70.26512	21.94399
469	3.900	1057.96289	-4.27991	1365.34143	-93.25807	-4.02564	1339.02954	-949.60938	112.79501	1290.35754	476.26004	160.21310	41.07340	69.12579	-150.34978	1.94054	-609.36877	298.22833	-11.01542	-1444.27637	-68.99886	27.31397
470	3.908	1054.76489	-4.22669	1370.62524	-91.88151	-3.76349	1336.45386	-948.04279	112.26328	1293.24951	506.92697	156.27295	37.06470	55.75519	-149.11093	1.85890	-622.65277	299.53485	-11.07115	-1451.04443	-67.73767	33.33289
471	3.917	1051.36011	-4.24755	1376.54443	-90.50302	-3.52558	1333.96924	-946.43152	111.79948	1296.23657	536.28699	152.54199	33.16385	42.42447	-147.85796	1.72269	-635.95795	300.83389	-11.12324	-1455.71106	-66.59917	39.93067
472	3.925	1047.75159	-4.28434	1382.97534	-89.15342	-3.31185	1331.59363	-944.78992	111.46510	1299.25916	563.82617	149.00398	29.19177	29.09114	-146.62982	1.57812	-649.29053	302.08682	-11.13910	-1457.48511	-65.60264	46.74751
473	3.933	1043.94861	-4.31137	1389.79504	-87.87440	-3.11483	1329.33264	-943.14703	111.30856	1302.26868	589.26904	145.54279	25.15762	15.70943	-145.46579	1.49244	-662.67700	303.28128	-11.10128	-1455.78064	-64.54320	52.98133
474	3.942	1039.97290	-4.33755	1396.89478	-86.70855	-2.91984	1327.19189	-941.54004	111.36571	1305.22974	612.64923	142.02754	21.25134	2.25824	-144.35355	1.49322	-676.14032	304.40509	-11.04806	-1450.54858	-63.08469	57.55997
475	3.950	1035.85999	-4.38987	1404.18506	-85.67667	-2.69707	1325.18567	-940.00452	111.65321	1308.12573	634.05890	138.42973	17.67811	-11.27611	-143.28802	1.54389	-689.67511	305.42346	-11.04366	-1442.21863	-60.98563	59.81477
476	3.958	1031.65869	-4.49103	1411.59338	-84.75902	-2.38855	1323.33618	-938.56476	112.16252	1310.95361	653.30304	134.88310	14.42358	-24.91081	-142.29166	1.59436	-703.26178	306.32376	-11.08987	-1431.30261	-58.17741	59.97414
477	3.967	1027.42639	-4.63763	1419.05298	-83.90422	-1.91441	1321.67175	-937.22742	112.86371	1313.71191	669.79999	131.68501	11.23044	-38.64042	-141.35007	1.61686	-716.89093	307.14731	-11.12469	-1418.15698	-54.76595	58.71870
478	3.975	1023.21936	-4.79728	1426.49011	-83.06003	-1.20121	1320.22144	-935.98132	113.71872	1316.39246	682.82111	129.23799	7.82567	-52.42468	-140.41167	1.59836	-730.57550	307.97198	-11.11255	-1402.93701	-51.04806	56.49261
479	3.983	1019.08490	-4.92982	1433.82166	-82.19552	-0.20538	1319.01147	-934.80505	114.69322	1318.98279	691.83026	127.92844	4.16183	-66.21193	-139.43016	1.54923	-744.34198	308.86670	-11.07518	-1385.53369	-47.40941	53.53874
480	3.992	1015.06134	-5.00694	1440.96667	-81.29458	1.08894	1318.06287	-933.67651	115.75439	1321.47363	696.59741	127.94012	0.52138	-79.97470	-138.39090	1.51933	-758.19202	309.85272	-11.03152	-1365.69751	-44.15517	50.20274
481	4.000	1011.18292	-5.01147	1447.85889	-80.33808	2.68751	1317.39282	-932.58203	116.85789	1323.86926	697.13397	129.07135	-2.58867	-93.72653	-137.32718	1.56227	-772.09399	310.89551	-10.97641	-1343.35986	-41.43190	46.90292
482	4.008	1007.48718	-4.93386	1454.44836	-79.30515	4.59142	1317.01733	-931.51477	117.95018	1326.18713	693.71667	130.74127	-4.78218	-107.50250	-136.27809	1.67314	-786.02747	311.94855	-10.90302	-1318.82336	-39.22439	44.07803
483	4.017	1004.02655	-4.77825	1460.69507	-78.18593	6.78718	1316.95667	-930.46625	118.99156	1328.44446	686.88763	132.33517	-6.07181	-121.32033	-135.24826	1.78898	-799.97827	313.00916	-10.79654	-1292.77283	-37.39680	42.28858
484	4.025	1000.87567	-4.56241	1466.56104	-76.98183	9.24293	1317.23706	-929.42651	119.96552	1330.64941	677.27185	133.61996	-6.74658	-135.14865	-134.24626	1.85977	-813.89868	314.08240	-10.65846	-1266.14539	-35.77314	42.06024
485	4.033	998.12292	-4.31019	1472.00488	-75.69753	11.91430	1317.87842	-928.39655	120.86844	1332.79968	665.50269	134.73326	-7.07641	-148.90559	-133.31085	1.90200	-827.74683	315.12689	-10.53591	-1239.70520	-34.20034	43.31238
486	4.042	995.85034	-4.04870	1476.98291	-74.34153	14.75071	1318.87585	-927.39777	121.70346	1334.87927	652.31567	135.82663	-7.22408	-162.48239	-132.48456	1.98230	-841.52863	316.09836	-10.46902	-1213.50439	-32.59466	45.04602
487	4.050	994.11511	-3.80046	1481.44897	-72.93923	17.68882	1320.19287	-926.46930	122.48567	1336.85571	638.45770	136.90900	-7.31475	-175.75713	-131.79846	2.19336	-855.25635	317.01028	-10.44449	-1186.82910	-30.98684	45.99230
488	4.058	992.94061	-3.56573	1485.35852	-71.54291	20.63718	1321.76917	-925.65973	123.24644	1338.68188	624.46539	137.96097	-7.45325	-188.60097	-131.27322	2.66502	-868.93121	317.94092	-10.41840	-1158.78650	-29.49380	45.63301
489	4.067	992.31512	-3.32451	1488.67554	-70.22401	23.48005	1323.53650	-925.02173	124.01846	1340.30786	610.59558	139.00218	-7.67835	-200.90042	-130.92548	3.51865	-882.57147	318.96326	-10.35756	-1128.91467	-28.20885	44.36266
490	4.075	992.19934	-3.06215	1491.37903	-69.06123	26.10469	1325.44006	-924.60535	124.81323	1341.69202	596.88843	140.06161	-7.94247	-212.56775	-130.78389	4.77163	-896.19727	320.05566	-10.28078	-1097.28442	-27.15551	42.82858
491	4.083	992.53998	-2.78157	1493.46680	-68.13580	28.43022	1327.44946	-924.44556	125.62016	1342.80371	583.28101	141.14772	-8.15652	-223.50494	-130.86771	6.36311	-909.82971	321.13983	-10.22804	-1064.22607	-26.34663	41.45839
492	4.092	993.28601	-2.49615	1494.95447	-67.52037	30.42259	1329.54700	-924.55493	126.41531	1343.62085	569.71313	142.25005	-8.26798	-233.55511	-131.15845	8.28074	-923.52258	322.19611	-10.16106	-1030.07654	-25.81107	40.46049
493	4.100	994.40198	-2.22856	1495.86121	-67.26096	32.08644	1331.70544	-924.92908	127.16080	1344.13098	556.16498	143.36597	-8.30076	-242.46027	-131.62784	10.56055	-937.28333	323.26654	-10.00141	-995.10840	-25.56206	39.91394
494	4.108	995.86823	-2.01099	1496.19556	-67.37259	33.44587	1333.88074	-925.55969	127.80972	1344.33313	542.64929	144.50301	-8.32054	-249.83051	-132.25090	13.15858	-951.01477	324.35654	-9.76380	-959.57556	-25.58905	39.78834
495	4.117	997.66602	-1.86287	1495.95129	-67.84721	34.53601	1336.02551	-926.44373	128.32237	1344.23718	529.17853	145.66895	-8.36755	-255.24387	-133.04697	15.99444	-964.64764	325.41855	-9.53321	-923.77972	-25.86314	39.94452
496	4.125	999.76514	-1.76553	1495.11621	-68.65814	35.39558	1338.10217	-927.58331	128.67825	1343.85889	515.73114	146.86682	-8.42665	-258.38428	-134.25665	19.33604	-978.20404	326.45276	-9.36048	-888.06384	-26.33548	40.15412
497	4.133	1002.12708	-1.67517	1493.68542	-69.76678	36.04388	1340.08301	-928.98199	128.87776	1343.21411	502.27457	148.07437	-8.46327	-258.77094	-136.42535	24.15398	-991.70276	327.53860	-9.25599	-852.75195	-26.95483	40.16617
498	4.142	1004.71869	-1.55915	1491.66846	-71.13667	36.46357	1341.94360	-930.63904	128.93773	1342.31506	488.80743	149.25836	-8.48873	-255.29224	-140.13081	31.69976	-1005.15051	328.72946	-9.21866	-818.12726	-27.70311	39.79428
499	4.150	1007.51843	-1.40958	1489.08606	-72.73966	36.61511	1343.65723	-932.53894	128.88304	1341.17090	475.35635	150.41104	-8.56318	-246.60742	-145.55753	42.28675	-1018.60181	329.97440	-9.21789	-784.38660	-28.62872	38.96111
500	4.158	1010.50751	-1.23053	1485.96289	-74.55191	36.47137	1345.19470	-934.64258	128.74089	1339.79016	461.95410	151.53802	-8.71499	-232.33594	-152.30392	54.54214	-1032.12292	331.17114	-9.18502	-751.54181	-29.86503	37.68485
501	4.167	1013.66241	-1.02289	1482.32031	-76.54672	36.04451	1346.53088	-936.88855	128.54312	1338.18555	448.60626	152.64929	-8.88937	-213.49539	-159.52435	66.07963	-1045.70911	332.26813	-9.06895	-719.41827	-31.60652	36.02994
502	4.175	1016.95941	-0.77691	1478.17932	-78.68679	35.38686	1347.65369	-939.20374	128.32629	1336.36987	435.26129	153.76727	-9.00923	-191.74103	-166.28809	74.88261	-1059.29150	333.29504	-8.89909	-687.83472	-34.02440	34.05219
503	4.183	1020.37817	-0.47647	1473.57324	-80.92058	34.56732	1348.56567	-941.51605	128.12044	1334.34607	421.85956	154.89209	-9.06326	-168.46297	-171.96663	80.20026	-1072.81750	334.32428	-8.75455	-656.83997	-37.18681	31.76989
504	4.192	1023.89880	-0.11731	1468.55078	-83.18684	33.64241	1349.27905	-943.76245	127.92615	1332.10571	408.39301	155.98392	-9.09788	-144.39679	-176.39209	82.56830	-1086.28149	335.41556	-8.68398	-626.80530	-41.06112	29.14906
505	4.200	1027.49487	0.27516	1463.17017	-85.42562	32.64485	1349.81592	-945.89386	127.69235	1329.64087	394.87402	157.02805	-9.15635	-119.69438	-179.72644	83.21734	-1099.70313	336.55380	-8.71638	-598.31677	-45.56620	26.08812
506	4.208	1031.12964	0.65460	1457.49463	-87.58931	31.59736	1350.20996	-947.87726	127.32765	1326.95361	381.30560	158.07222	-9.26510	-94.27242	-182.24496	83.36086	-1113.12427	337.67233	-8.86658	-572.02228	-50.61423	22.47588
507	4.217	1034.75842	0.98352	1451.59412	-89.64592	30.52706	1350.50171	-949.68567	126.75459	1324.04797	367.71112	159.15866	-9.42983	-68.14360	-184.19272	83.77996	-1126.59058	338.76862	-9.04746	-548.54565	-56.12963	18.33346
508	4.225	1038.33472	1.25010	1445.55078	-91.57250	29.45665	1350.72876	-951.28467	125.95451	1320.92188	354.13245	160.28302	-9.60129	-41.49797	-185.72433	84.76089	-1140.12134	339.89856	-9.12734	-528.44250	-62.00843	13.88939
509	4.233	1041.81873	1.46274	1439.45654	-93.34065	28.38991	1350.91907	-952.63892	124.95860	1317.57288	340.57581	161.43860	-9.70160	-14.59839	-186.88809	86.20995	-1153.72559	341.06403	-9.10885	-512.19495	-68.02515	9.53287
510	4.242	1045.17908	1.63350	1433.40405	-94.90249	27.31767	1351.08740	-953.73108	123.81567	1314.00806	327.00519	162.61914	-9.71279	12.33243	-187.64142	87.82506	-1167.40479	342.20944	-9.09443	-500.24658	-73.78857	5.71090
511	4.250	1048.39185	1.76675	1427.48218	-96.18743	26.24458	1351.23413	-954.56628	122.57666	1310.24573	313.39606	163.79036	-9.68447	39.21151	-187.88324	89.25291	-1181.13135	343.30505	-9.11116	-493.00446	-78.77769	2.74068
512	4.258	1051.43787	1.86585	1421.77747	-97.11958	25.20749	1351.34619	-955.15955	121.29065	1306.31372	299.75159	164.93097	-9.66074	66.13805	-187.49696	90.18692	-1194.88184	344.37967	-9.08777	-490.72595	-82.45264	0.61567
513	4.267	1054.30493	1.93826	1416.37500	-97.64980	24.25625	1351.40051	-955.52496	120.00397	1302.25854	286.08890	166.04268	-9.65293	93.26904	-186.41032	90.40697	-1208.65210	345.47205	-8.96232	-493.35382	-84.46510	-0.87576
514	4.275	1056.98962	1.97946	1411.35730	-97.77469	23.41942	1351.37048	-955.67175	118.75844	1298.15588	272.43030	167.09378	-9.66564	120.67062	-184.61322	89.78138	-1222.42932	346.57593	-8.74982	-500.50403	-84.86674	-1.80827
515	4.283	1059.49231	1.96085	1406.79858	-97.52926	22.70050	1351.23499	-955.60394	117.58113	1294.11340	258.76181	168.05284	-9.70455	148.32486	-182.13815	88.28063	-1236.23047	347.64542	-8.55169	-511.48291	-84.13335	-2.18451
516	4.292	1061.80566	1.84209	1402.76001	-96.96745	22.10261	1350.98596	-955.32007	116.47212	1290.26538	245.04065	168.97031	-9.75921	176.21022	-179.10303	86.01094	-1250.09961	348.63699	-8.50784	-525.05060	-82.94464	-2.29971
517	4.300	1063.90491	1.59176	1399.29309	-96.14383	21.63872	1350.62158	-954.81305	115.40373	1286.76282	231.27396	169.94016	-9.79761	204.33459	-175.74921	83.20505	-1263.96191	349.58008	-8.63247	-539.51843	-81.83694	-2.59372
518	4.308	1065.74902	1.20128	1396.44385	-95.10370	21.31502	1350.13135	-954.07172	114.33998	1283.76392	217.51050	171.01263	-9.79233	232.69872	-172.36340	80.15219	-1277.59497	350.59369	-8.69463	-553.64874	-80.98080	-3.17402
519	4.317	1067.29468	0.68475	1394.24756	-93.88158	21.11886	1349.49146	-953.08344	113.26447	1281.42041	203.77371	172.17767	-9.75101	261.23337	-169.17880	77.11069	-1290.80298	351.75754	-8.36533	-567.24011	-80.27766	-3.81186
520	4.325	1068.50977	0.07137	1392.72192	-92.50066	21.02827	1348.67639	-951.84198	112.19589	1279.84863	190.07373	173.33565	-9.71764	289.81140	-166.33841	74.22095	-1303.51758	352.99612	-7.48066	-580.61389	-79.62009	-4.31530
521	4.333	1069.37927	-0.60255	1391.86646	-90.97378	21.03114	1347.67004	-950.36346	111.19289	1279.09534	176.44467	174.32153	-9.73721	318.35977	-163.86389	71.42678	-1315.75659	354.14801	-6.10000	-593.96045	-79.00368	-4.69488
522	4.342	1069.90283	-1.31106	1391.66809	-89.31007	21.13755	1346.46838	-948.69556	110.34802	1279.12219	162.92450	175.08035	-9.81489	346.92975	-161.63974	68.47951	-1327.55493	355.11945	-4.33895	-607.28430	-78.48133	-5.02612
523	4.350	1070.08643	-2.05375	1392.10632	-87.52184	21.37307	1345.07788	-946.90521	109.75560	1279.81812	149.50555	175.67522	-9.94838	375.64526	-159.49344	65.07970	-1338.89380	355.90903	-2.24329	-620.56995	-78.09291	-5.31499
524	4.358	1069.93311	-2.84920	1393.15283	-85.62897	21.75705	1343.51514	-945.05743	109.46561	1281.03516	136.12738	176.13422	-10.15545	404.63708	-157.33850	61.07212	-1349.67969	356.53033	0.16814	-633.81409	-77.80916	-5.52603
525	4.367	1069.43970	-3.71324	1394.76892	-83.66218	22.28662	1341.80591	-943.20660	109.46107	1282.62659	122.72119	176.49791	-10.40533	434.00516	-155.23445	56.55051	-1359.80115	357.01569	2.85242	-647.02106	-77.54416	-5.65226
526	4.375	1068.60364	-4.64154	1396.90515	-81.66299	22.94230	1339.98547	-941.39667	109.67042	1284.47131	109.25803	176.88208	-10.62203	463.74292	-153.31795	51.83689	-1369.16016	357.45514	5.77071	-660.23169	-77.21342	-5.72088
527	4.383	1067.43445	-5.60834	1399.50354	-79.68227	23.70070	1338.09290	-939.66296	109.99768	1286.48230	95.76840	177.37396	-10.78057	493.66681	-151.71906	47.38166	-1377.63989	357.92029	8.88048	-673.49768	-76.76159	-5.76456
528	4.392	1065.95752	-6.58106	1402.49744	-77.78115	24.53057	1336.15857	-938.03522	110.35115	1288.60669	82.31390	177.97394	-10.90528	523.42285	-150.50504	43.56921	-1385.01343	358.37030	12.12981	-686.81573	-76.17924	-5.79841
529	4.400	1064.20776	-7.54059	1405.81055	-76.02867	25.39225	1334.19678	-936.54102	110.65512	1290.81738	68.91876	178.64896	-11.00184	552.50250	-149.63269	40.48209	-1390.76245	358.68597	15.59863	-700.13611	-75.49888	-5.81065
530	4.408	1062.22449	-8.48932	1409.36267	-74.49008	26.25804	1332.21655	-935.20538	110.85181	1293.09875	55.54126	179.38669	-11.06519	580.25757	-148.94821	37.80456	-1393.98486	358.73633	19.51432	-713.42792	-74.75060	-5.78231
531	4.417	1060.04480	-9.43817	1413.07507	-73.21126	27.11428	1330.23914	-934.04224	110.90811	1295.44165	42.13330	180.18315	-11.11292	606.01013	-148.25595	34.96542	-1393.61963	358.35114	23.78012	-726.70496	-73.94283	-5.71807
532	4.425	1057.69800	-10.39046	1416.87244	-72.20864	27.92541	1328.29846	-933.04681	110.82324	1297.84839	28.69818	181.01567	-11.16030	629.22961	-147.44693	31.49641	-1388.76355	357.27753	27.50959	-740.00623	-73.07848	-5.64508
533	4.433	1055.21069	-11.34708	1420.68555	-71.46720	28.60761	1326.42761	-932.19336	110.62714	1300.33325	15.24622	181.86235	-11.20354	649.67609	-146.55530	27.38380	-1378.81592	355.28595	29.38011	-753.38098	-72.16252	-5.58852
534	4.442	1052.61792	-12.31579	1424.45349	-70.94068	29.04531	1324.65332	-931.43494	110.36224	1302.91174	1.73486	182.74078	-11.23782	667.39471	-145.66960	23.07254	-1363.59985	352.36423	28.59016	-766.86841	-71.19106	-5.54675
535	4.450	1049.96655	-13.29701	1428.11707	-70.55194	29.12619	1323.00537	-930.70288	110.06055	1305.59033	-11.88501	183.67981	-11.25769	682.49524	-144.89532	19.11098	-1343.64075	348.74200	25.53919	-780.47815	-70.13960	-5.49082
536	4.458	1047.30640	-14.27533	1431.61243	-70.20345	28.76431	1321.52295	-929.91479	109.73883	1308.36536	-25.61096	184.63586	-11.25509	694.85931	-144.42336	15.83492	-1320.40796	344.70148	21.73868	-794.20441	-69.00464	-5.40454
537	4.467	1044.68359	-15.23886	1434.87732	-69.79906	27.91392	1320.25024	-928.99109	109.40343	1311.22656	-39.41479	185.52472	-11.23146	703.97992	-144.50890	13.36347	-1295.92908	340.38602	18.91550	-808.03320	-67.84610	-5.30972
538	4.475	1042.14014	-16.19418	1437.86023	-69.26044	26.58228	1319.22571	-927.87354	109.04641	1314.15564	-53.27875	186.35037	-11.19896	709.07471	-145.23766	11.64133	-1271.58032	335.75589	17.85692	-821.91998	-66.72748	-5.23198
539	4.483	1039.71179	-17.15378	1440.52417	-68.52705	24.83057	1318.47217	-926.53790	108.64500	1317.12488	-67.18335	187.20480	-11.16811	709.53821	-146.24562	10.34200	-1247.27393	330.66782	18.06259	-835.81104	-65.65511	-5.16589
540	4.492	1037.42847	-18.11098	1442.84326	-67.55162	22.75975	1318.00146	-924.99445	108.17467	1320.10315	-81.09741	188.14366	-11.13397	705.42352	-146.82423	9.04527	-1222.06201	325.00107	18.50743	-849.70013	-64.61787	-5.08377
541	4.500	1035.32605	-19.03739	1444.79907	-66.30576	20.48606	1317.82471	-923.28314	107.62254	1323.06238	-95.01227	189.13406	-11.08868	697.44110	-146.49043	7.67770	-1195.16418	318.74561	18.56831	-863.61578	-63.62498	-4.95695
542	4.508	1033.45471	-19.90463	1446.37427	-64.79402	18.10905	1317.95166	-921.46582	106.98404	1325.97607	-108.94189	190.13339	-11.04606	686.55975	-145.39906	6.51910	-1166.33154	312.02914	18.27149	-877.56134	-62.67039	-4.78432
543	4.517	1031.87646	-20.69346	1447.54626	-63.06481	15.69017	1318.37854	-919.60828	106.25504	1328.81470	-122.84430	191.17639	-11.01087	673.76080	-144.09898	5.79038	-1135.74695	305.10696	17.96991	-891.51050	-61.71610	-4.59331
544	4.525	1030.65637	-21.39593	1448.28650	-61.20553	13.25798	1319.08167	-917.76770	105.43684	1331.54333	-136.57605	192.32407	-10.92480	659.96515	-142.99200	5.46226	-1103.83447	298.25137	17.97085	-905.44385	-60.74156	-4.38740
545	4.533	1029.85522	-22.02552	1448.56580	-59.32234	10.82934	1320.02026	-915.99908	104.53816	1334.12292	-149.96069	193.57820	-10.66403	645.85199	-142.10019	5.35572	-1071.11353	291.61212	18.41025	-919.35852	-59.75950	-4.15198
546	4.542	1029.51184	-22.60262	1448.36011	-57.51933	8.42842	1321.14709	-914.36523	103.56711	1336.51050	-162.86346	194.94032	-10.09457	631.76013	-141.22922	5.26471	-1038.11304	285.23077	19.28600	-933.24933	-58.78225	-3.91640
547	4.550	1029.62500	-23.12382	1447.65747	-55.88923	6.10179	1322.42102	-912.93469	102.53195	1338.66089	-175.17346	196.46463	-9.15452	617.80713	-140.24509	5.05398	-1005.12982	279.12723	20.49318	-947.09717	-57.81613	-3.72831
548	4.558	1030.15369	-23.56607	1446.46362	-54.51432	3.93002	1323.80896	-911.76971	101.45483	1340.53125	-186.79749	198.18573	-7.88319	604.01221	-139.18025	4.73231	-972.01477	273.30725	21.85308	-960.88812	-56.86703	-3.59040
549	4.567	1031.03467	-23.90718	1444.79248	-53.46874	2.02009	1325.28308	-910.91394	100.38586	1342.09106	-197.75702	200.10031	-6.33316	590.34882	-138.13744	4.42737	-938.52228	267.76178	23.15862	-974.63098	-55.93367	-3.48301
550	4.575	1032.20056	-24.11979	1442.65149	-52.81593	0.47323	1326.82605	-910.39319	99.39883	1343.32898	-208.31671	202.25517	-4.39226	576.76971	-137.18242	4.25721	-904.78387	262.52615	24.25805	-988.33746	-55.01479	-3.41087
551	4.583	1033.59290	-24.16747	1440.03540	-52.59433	-0.64809	1328.43018	-910.22675	98.56314	1344.24988	-219.01013	204.81148	-1.62044	563.22491	-136.30853	4.21961	-871.18030	257.70740	25.11672	-1002.00061	-54.10911	-3.38012
552	4.592	1035.16956	-24.02839	1436.93579	-52.80278	-1.33361	1330.08643	-910.43658	97.91833	1344.86365	-230.37054	208.07654	2.79602	549.69647	-135.44891	4.20736	-837.98224	253.43369	25.75954	-1015.61261	-53.20543	-3.35184
553	4.600	1036.90283	-23.71322	1433.35315	-53.40891	-1.61423	1331.77356	-911.04297	97.47372	1345.17371	-242.20837	212.52847	9.94690	536.20544	-134.54794	4.12528	-805.24408	249.80194	26.18180	-1029.18884	-52.31418	-3.25879
554	4.608	1038.77380	-23.25787	1429.29968	-54.36735	-1.53856	1333.45801	-912.04974	97.22496	1345.17395	-252.74341	218.71979	20.90096	522.76965	-133.63463	3.98824	-772.85040	246.85791	26.33632	-1042.75366	-51.48309	-3.07702
555	4.617	1040.76550	-22.70383	1424.79309	-55.62475	-1.15663	1335.10486	-913.43433	97.16006	1344.85388	-258.68304	226.96661	36.03550	509.36542	-132.78780	3.88139	-740.64465	244.59671	26.16715	-1056.30396	-50.73429	-2.86994
556	4.625	1042.85852	-22.07669	1419.85388	-57.12215	-0.51292	1336.69116	-915.14996	97.25470	1344.20288	-257.03589	236.95473	54.11611	495.93347	-132.02473	3.83081	-708.57489	242.99399	25.65419	-1069.81653	-50.03441	-2.74447
557	4.633	1045.03406	-21.37890	1414.50635	-58.80369	0.35263	1338.20386	-917.13153	97.48000	1343.21021	-247.24182	247.66800	72.14975	482.43774	-131.28537	3.77800	-676.73138	242.05438	24.81414	-1083.29041	-49.34095	-2.75255
558	4.642	1047.27820	-20.60891	1408.78064	-60.62298	1.39339	1339.62915	-919.30090	97.82016	1341.86499	-231.21539	257.87167	86.83273	468.90768	-130.53094	3.68004	-645.30109	241.81487	23.63046	-1096.75159	-48.62348	-2.83490
559	4.650	1049.57751	-19.78513	1402.71594	-62.54131	2.55523	1340.95532	-921.57245	98.27655	1340.16284	-211.50592	266.72485	96.49535	455.41150	-129.77368	3.56391	-614.51331	242.27954	22.03248	-1110.22437	-47.84909	-2.87595
560	4.658	1051.90845	-18.94582	1396.36133	-64.52400	3.79589	1342.18591	-923.85913	98.85490	1338.11401	-189.88867	274.01526	101.75568	441.99396	-129.00485	3.47834	-584.61084	243.38989	19.98405	-1123.71130	-47.00721	-2.81912
561	4.667	1054.23730	-18.12690	1389.77356	-66.54116	5.09629	1343.33899	-926.08398	99.55065	1335.74731	-167.25128	279.98724	104.60792	428.62091	-128.18159	3.42948	-555.82977	245.08623	17.56071	-1137.20593	-46.15304	-2.71306
562	4.675	1056.52954	-17.34411	1383.01550	-68.56992	6.45435	1344.43494	-928.19232	100.34946	1333.10339	-143.96338	285.00778	107.02542	415.20139	-127.29750	3.37932	-528.36737	247.35645	14.91999	-1150.71387	-45.37238	-2.65027
563	4.683	1058.75623	-16.59729	1376.15857	-70.59386	7.87650	1345.48645	-930.15625	101.24220	1330.22351	-120.17139	289.32809	110.11583	401.67993	-126.40353	3.30072	-502.41641	250.20953	12.22359	-1164.24280	-44.69072	-2.66671
564	4.692	1060.89526	-15.88284	1369.29126	-72.59971	9.36488	1346.49731	-931.96777	102.22989	1327.13940	-96.00452	293.03296	114.03469	388.07959	-125.54612	3.20697	-478.34906	253.64471	9.62735	-1177.79199	-44.05144	-2.69837
565	4.700	1062.92664	-15.19786	1362.52014	-74.56858	10.90464	1347.46680	-933.62524	103.31505	1323.86670	-71.65259	296.10272	118.33595	374.45410	-124.71931	3.12397	-456.90747	257.67670	7.31957	-1191.35938	-43.38203	-2.65088
566	4.708	1064.82507	-14.54070	1355.96411	-76.46633	12.46206	1348.39197	-935.12079	104.50029	1320.39905	-47.27332	298.45355	122.40142	360.82999	-123.88832	3.06278	-439.06363	262.35757	5.46179	-1204.93945	-42.65324	-2.50821
567	4.717	1066.55652	-13.90627	1349.74866	-78.24313	13.98776	1349.26978	-936.43701	105.79018	1316.71460	-22.87817	299.92319	125.69333	347.19647	-123.04240	3.02732	-425.62775	267.68048	4.02284	-1218.53528	-41.87421	-2.34313
568	4.725	1068.08618	-13.27848	1344.01050	-79.83741	15.42168	1350.09778	-937.55566	107.17889	1312.80005	1.66467	300.31104	127.80988	333.53711	-122.20215	3.02260	-417.02991	273.40280	2.66750	-1232.18884	-41.05045	-2.22488
569	4.733	1069.38831	-12.63993	1338.90479	-81.17936	16.70300	1350.86792	-938.46753	108.63422	1308.67102	26.53687	299.51035	128.48734	319.86017	-121.36298	3.03564	-413.31393	278.96970	0.85731	-1245.95398	-40.16645	-2.15414
570	4.742	1070.44641	-11.99126	1334.60730	-82.20154	17.78065	1351.55542	-939.17578	110.10333	1304.37988	51.85373	297.63464	127.64317	306.19162	-120.46974	3.02129	-414.12402	283.65237	-1.71535	-1259.82349	-39.21153	-2.08992
571	4.750	1071.24890	-11.34846	1331.30420	-82.86067	18.62153	1352.11292	-939.69257	111.53860	1300.01794	77.60486	294.96768	125.44481	292.55188	-119.49211	2.94310	-418.71512	286.90622	-4.64900	-1273.73206	-38.21088	-2.01173
572	4.758	1071.78967	-10.72089	1329.17371	-83.15727	19.22035	1352.47852	-940.03046	112.91345	1295.71619	103.71115	291.76520	122.31387	278.93567	-118.47550	2.83283	-426.30283	288.74332	-7.07283	-1287.61743	-37.22858	-1.93918
573	4.767	1072.07288	-10.09972	1328.36755	-83.13536	19.60402	1352.59106	-940.19208	114.21657	1291.63208	130.12549	288.20035	118.80509	265.30182	-117.47896	2.76262	-436.46606	289.72601	-8.49620	-1301.43091	-36.33279	-1.87743
574	4.775	1072.10864	-9.46938	1329.00391	-82.86399	19.81849	1352.40039	-940.16760	115.44490	1287.93066	156.84317	284.44028	115.39387	251.61008	-116.50735	2.75461	-448.79718	290.51404	-9.10997	-1315.09668	-35.57058	-1.73731
575	4.783	1071.90234	-8.83086	1331.16333	-82.41695	19.90652	1351.87195	-939.93958	116.60052	1284.77319	183.83804	280.59592	112.26765	237.87056	-115.51443	2.76270	-462.40515	291.44714	-9.34162	-1328.47412	-34.98665	-1.31696
576	4.792	1071.44592	-8.21039	1334.88586	-81.86001	19.89326	1350.99304	-939.48663	117.68102	1282.30981	211.05054	276.63177	109.24860	224.14163	-114.46399	2.73161	-476.31567	292.54611	-9.49560	-1341.39160	-34.60568	-0.38676
577	4.800	1070.71899	-7.64442	1340.17126	-81.24500	19.78845	1349.77356	-938.78912	118.66878	1280.66138	238.43558	272.39764	105.91592	210.46223	-113.37582	2.64669	-490.06296	293.73120	-9.70570	-1353.76563	-34.37236	1.17778
578	4.808	1069.69348	-7.16631	1346.98206	-80.60731	19.60101	1348.24304	-937.84851	119.51959	1279.89563	265.99786	267.71570	101.83529	196.80679	-112.29014	2.54035	-503.62927	294.95340	-9.98294	-1365.63818	-34.16176	3.35050
579	4.817	1068.33289	-6.80570	1355.24695	-79.96407	19.34594	1346.44800	-936.70703	120.15704	1280.00952	293.79468	262.45496	96.74636	183.15590	-111.21909	2.45401	-517.10535	296.21051	-10.28378	-1377.04688	-33.87254	6.03437
580	4.825	1066.59241	-6.58063	1364.86414	-79.31259	19.03379	1344.44824	-935.44452	120.49812	1280.92712	321.90894	256.56763	90.64429	169.56226	-110.13040	2.39483	-530.52240	297.52362	-10.54445	-1387.93408	-33.48522	9.14814
581	4.833	1064.42493	-6.48347	1375.71350	-78.63682	18.65722	1342.31055	-934.14771	120.49768	1282.51624	350.40677	250.09760	83.76360	156.09813	-108.95515	2.33787	-543.86652	298.89883	-10.71966	-1398.20764	-33.00946	12.65354
582	4.842	1061.79028	-6.48213	1387.67151	-77.92126	18.19367	1340.10596	-932.87622	120.16870	1284.61646	379.31119	243.16797	76.47540	142.76755	-107.65167	2.25433	-557.13733	300.30051	-10.83425	-1407.79163	-32.44275	16.55565
583	4.850	1058.65869	-6.53927	1400.61389	-77.15811	17.63084	1337.90417	-931.64600	119.57362	1287.06689	408.57019	235.93210	69.14655	129.49013	-106.25101	2.13358	-570.36005	301.68945	-10.94626	-1416.57397	-31.83038	20.88612
584	4.858	1055.00989	-6.63420	1414.41101	-76.34598	16.99097	1335.75562	-930.43738	118.80988	1289.72913	438.01212	228.55081	62.06007	116.17703	-104.81108	1.98933	-583.55725	303.06995	-11.06913	-1424.32544	-31.26636	25.66084
585	4.867	1050.82727	-6.76297	1428.92554	-75.49398	16.32320	1333.67749	-929.21655	117.99020	1292.50061	467.36896	221.18192	55.39922	102.80295	-103.38097	1.84794	-596.73749	304.43900	-11.17893	-1430.64941	-30.80050	30.82075
586	4.875	1046.09363	-6.91426	1444.01355	-74.63245	15.67411	1331.65991	-927.96008	117.21723	1295.31287	496.36084	213.90515	49.23800	89.38963	-102.01823	1.74030	-609.91797	305.73657	-11.26118	-1434.94800	-30.43248	36.19155
587	4.883	1040.79321	-7.06228	1459.52686	-73.81749	15.07288	1329.68298	-926.67230	116.56729	1298.11853	524.73718	206.68336	43.54867	75.97302	-100.77003	1.69592	-623.13745	306.92834	-11.31286	-1436.50391	-30.18004	41.48378
588	4.892	1034.91980	-7.19154	1475.31372	-73.12157	14.53603	1327.73340	-925.38892	116.08743	1300.88245	552.24963	199.42067	38.22422	62.58974	-99.62527	1.71316	-636.43237	308.06494	-11.33753	-1434.77930	-30.05851	46.31216
589	4.900	1028.48926	-7.31357	1491.21924	-72.61203	14.08435	1325.81787	-924.16345	115.79787	1303.58374	578.59436	192.01955	33.11056	49.23241	-98.52544	1.74256	-649.81409	309.18527	-11.35218	-1429.73828	-29.97136	50.22655
590	4.908	1021.55609	-7.45398	1507.07898	-72.32813	13.77465	1323.96851	-923.04932	115.69534	1306.21667	603.40118	184.43224	28.10378	35.83033	-97.43141	1.73897	-663.28577	310.24628	-11.37408	-1421.80811	-29.67094	52.76976
591	4.917	1014.23083	-7.63936	1522.71008	-72.26645	13.71177	1322.23193	-922.08295	115.76381	1308.78552	626.30304	176.71680	23.26661	22.31881	-96.36053	1.71738	-676.84802	311.18784	-11.41555	-1411.45020	-28.89024	53.57615
592	4.925	1006.67334	-7.91046	1537.92102	-72.37842	14.00600	1320.66052	-921.27295	115.98445	1311.29810	647.00458	169.01590	18.78178	8.70038	-95.33624	1.71917	-690.47729	312.01520	-11.47701	-1398.77881	-27.54313	52.54186
593	4.933	999.06476	-8.33642	1552.55261	-72.58456	14.71290	1319.30908	-920.60315	116.33177	1313.76221	665.25659	161.48509	14.76171	-4.97950	-94.33326	1.74991	-704.13855	312.82361	-11.50249	-1383.63232	-25.79288	50.04362
594	4.942	991.57593	-8.98871	1566.50732	-72.80122	15.81482	1318.23218	-920.04395	116.77563	1316.17920	680.74744	154.25839	11.16366	-18.68153	-93.32079	1.78274	-717.82861	313.73914	-11.40414	-1366.03931	-23.88478	47.01002
595	4.950	984.31763	-9.88607	1579.73022	-72.95652	17.25057	1317.47034	-919.55664	117.29843	1318.54553	693.04089	147.44742	7.87707	-32.39375	-92.31684	1.79990	-731.57062	314.79276	-11.19563	-1346.63782	-21.90852	44.64890
596	4.958	977.31342	-10.96375	1592.17468	-72.98920	18.95089	1317.03760	-919.09943	117.89537	1320.86023	701.64557	141.15202	4.84294	-46.13587	-91.34533	1.80329	-745.36444	315.88043	-11.01782	-1326.57849	-19.76558	43.85891
597	4.967	970.54559	-12.09122	1603.78235	-72.84805	20.85495	1316.92603	-918.64612	118.54651	1323.13257	706.14679	135.47682	2.10284	-59.93831	-90.39365	1.80400	-759.17871	316.89514	-10.96098	-1306.83337	-17.29845	44.65350
598	4.975	964.01825	-13.12936	1614.48486	-72.49953	22.91624	1317.11804	-918.19788	119.19757	1325.37622	706.33008	130.59128	-0.29054	-73.80438	-89.46446	1.83063	-773.02100	317.84207	-10.96183	-1287.45215	-14.39922	46.17630
599	4.983	957.77747	-13.99205	1624.21741	-71.93179	25.09875	1317.59265	-917.77051	119.78480	1327.59424	702.30157	126.80542	-2.40277	-87.70288	-88.59309	1.90700	-786.97412	318.76312	-10.93083	-1267.53735	-11.09766	47.41805
600	4.992	951.90186	-14.65413	1632.93530	-71.14720	27.36520	1318.32410	-917.37445	120.27756	1329.77405	694.55182	124.46846	-4.29620	-101.58945	-87.78777	2.00304	-801.08282	319.63495	-10.85925	-1245.96326	-7.59144	47.88953
601	5.000	946.49182	-15.11408	1640.62134	-70.15463	29.66645	1319.28271	-917.01178	120.68916	1331.89429	683.89075	123.68484	-5.83011	-115.41580	-87.04620	2.05985	-815.24780	320.44324	-10.76218	-1222.03650	-4.14931	47.66268
602	5.008	941.66187	-15.36454	1647.27832	-68.97644	31.93766	1320.43921	-916.68512	121.05551	1333.93176	671.28821	124.15886	-6.81753	-129.10040	-86.43323	2.07273	-829.33026	321.27405	-10.62624	-1195.63538	-0.99757	47.03786
603	5.017	937.53015	-15.37817	1652.91724	-67.66129	34.10759	1321.77002	-916.40399	121.41236	1335.86218	657.66235	125.34216	-7.27689	-142.49428	-86.05966	2.14004	-843.29602	322.20944	-10.46080	-1167.05127	1.71142	46.31120
604	5.025	934.20166	-15.10900	1657.54810	-66.28741	36.11435	1323.25635	-916.18628	121.78314	1337.65869	643.66785	126.72879	-7.40147	-155.41789	-85.97063	2.42292	-857.20953	323.22614	-10.32981	-1136.77783	3.91485	45.70821
605	5.033	931.75342	-14.52224	1661.17542	-64.95461	37.91502	1324.87964	-916.05835	122.17804	1339.28894	629.63776	128.05960	-7.42393	-167.75063	-86.12593	3.03518	-871.14526	324.28845	-10.27602	-1105.31641	5.65211	45.35471
606	5.042	930.22821	-13.62859	1663.79700	-63.76657	39.48241	1326.61853	-916.05084	122.60498	1340.71631	615.68994	129.30954	-7.53342	-179.45146	-86.50072	3.98465	-885.10925	325.41064	-10.26147	-1073.04321	6.98634	45.28185
607	5.050	929.63635	-12.48384	1665.40503	-62.80704	40.79384	1328.44885	-916.19214	123.07541	1341.90417	601.82404	130.52057	-7.79460	-190.44839	-87.10440	5.21363	-899.05530	326.58008	-10.22637	-1040.16309	7.90139	45.46275
608	5.058	929.96069	-11.16008	1665.98486	-62.12388	41.83010	1330.34546	-916.50409	123.58812	1342.82263	587.96667	131.68977	-8.11333	-200.52301	-87.90504	6.65775	-912.97729	327.73181	-10.15880	-1006.75745	8.31316	45.81974
609	5.067	931.16174	-9.72799	1665.51709	-61.73387	42.58187	1332.28906	-917.00189	124.10970	1343.44885	574.05804	132.80324	-8.33843	-209.36601	-88.83533	8.27638	-926.90979	328.81393	-10.08577	-972.87012	8.14943	46.21718
610	5.075	933.18323	-8.26072	1663.98193	-61.63714	43.05110	1334.26184	-917.69562	124.58363	1343.76624	560.13519	133.88057	-8.40695	-216.78839	-89.91911	10.09860	-940.84399	329.82407	-10.03341	-938.58875	7.38161	46.49681
611	5.083	935.95605	-6.83215	1661.36487	-61.82394	43.25283	1336.23511	-918.58929	124.95796	1343.76453	546.29071	134.95468	-8.36912	-222.84698	-91.44562	12.40868	-954.73181	330.80258	-9.98000	-904.11145	6.00941	46.53865
612	5.092	939.40100	-5.49509	1657.66614	-62.27834	43.21118	1338.16785	-919.67920	125.19902	1343.44128	532.55701	136.05862	-8.32306	-227.48151	-94.05909	16.08621	-968.55133	331.81580	-9.85138	-869.72046	4.05886	46.28054
613	5.100	943.43665	-4.25554	1652.90845	-62.99048	42.93942	1340.01697	-920.95514	125.29549	1342.80640	518.87952	137.21849	-8.35665	-229.66443	-98.62093	22.62979	-982.30511	332.91782	-9.60999	-835.65515	1.58195	45.68640
614	5.108	947.98523	-3.06483	1647.13538	-63.96512	42.42091	1341.74548	-922.40631	125.25974	1341.88110	505.20386	138.42831	-8.50200	-227.26987	-105.76530	33.19135	-996.00903	334.11407	-9.31256	-802.02649	-1.37252	44.72328
615	5.117	952.97375	-1.84187	1640.39526	-65.20762	41.61721	1343.32178	-924.02441	125.11272	1340.69092	491.54605	139.65512	-8.72651	-218.57657	-115.33380	47.08333	-1009.71478	335.35529	-9.06558	-768.84326	-4.78493	43.38146
616	5.125	958.33276	-0.52028	1632.72339	-66.70377	40.50123	1344.71643	-925.79437	124.86797	1339.25867	477.95535	140.86807	-8.95939	-203.79530	-126.23985	61.49742	-1023.45801	336.57349	-8.94684	-736.09033	-8.67410	41.69169
617	5.133	964.00122	0.89461	1624.13428	-68.41667	39.08432	1345.90320	-927.68225	124.53465	1337.59851	464.43762	142.05229	-9.12110	-184.70453	-137.02127	73.12170	-1037.18726	337.74231	-8.92964	-703.78528	-13.08645	39.70340
618	5.142	969.93707	2.29496	1614.63269	-70.29398	37.41823	1346.86426	-929.64319	124.11679	1335.71338	450.94141	143.20569	-9.18065	-163.19125	-146.60495	80.14084	-1050.83411	338.87396	-8.91420	-671.99817	-18.05510	37.46149
619	5.150	976.11755	3.52691	1604.23840	-72.27773	35.57927	1347.60156	-931.64001	123.60724	1333.59875	437.40979	144.33656	-9.18550	-140.40016	-154.67345	82.90241	-1064.40698	339.97269	-8.86967	-640.87610	-23.56029	34.99406
620	5.158	982.52655	4.49548	1592.98840	-74.31546	33.64766	1348.14258	-933.64960	122.99744	1331.24890	423.82614	145.46799	-9.20727	-116.77406	-161.52512	83.14508	-1077.94263	341.04550	-8.86912	-610.69482	-29.51173	32.27151
621	5.167	989.14948	5.18974	1580.91162	-76.36543	31.69506	1348.53027	-935.65314	122.28722	1328.65503	410.21304	146.61674	-9.28657	-92.41846	-167.69034	82.78816	-1091.45166	342.11911	-8.98055	-581.90918	-35.77316	29.16619
622	5.175	995.96545	5.63316	1568.01050	-78.39439	29.77919	1348.80396	-937.62299	121.47766	1325.80090	396.59698	147.76801	-9.42085	-67.36632	-173.56830	83.12010	-1104.96179	343.23474	-9.17163	-555.15924	-42.24404	25.50037
623	5.183	1002.92609	5.85575	1554.27710	-80.37555	27.93403	1348.99634	-939.51758	120.56728	1322.66284	382.97025	148.90521	-9.57716	-41.70079	-179.26915	84.58356	-1118.52148	344.40894	-9.33195	-531.20911	-48.92435	21.17366
624	5.192	1009.95020	5.89033	1539.72559	-82.28908	26.16593	1349.13831	-941.29144	119.55608	1319.21838	369.30591	150.03575	-9.71599	-15.64331	-184.67694	86.95843	-1132.13928	345.57404	-9.38915	-510.83502	-55.89474	16.27075
625	5.200	1016.94244	5.75790	1524.40967	-84.11957	24.46560	1349.25842	-942.91425	118.44152	1315.45667	355.61725	151.16301	-9.79997	10.46477	-189.57864	89.70547	-1145.78735	346.66357	-9.36176	-494.69739	-63.22141	11.10369
626	5.208	1023.80609	5.45783	1508.42737	-85.84753	22.82714	1349.37537	-944.37695	117.21420	1311.38391	341.95599	152.27258	-9.81328	36.36998	-193.74744	92.27189	-1159.45959	347.71539	-9.30745	-483.27966	-70.79888	6.18808
627	5.217	1030.44238	4.98084	1491.90906	-87.44164	21.26161	1349.49365	-945.67688	115.87083	1307.02271	328.34241	153.35110	-9.79096	62.10089	-196.98634	94.21239	-1173.19312	348.78925	-9.26634	-476.90326	-78.20433	2.11913
628	5.225	1036.75220	4.32564	1475.00464	-88.85905	19.79454	1349.60889	-946.80078	114.42810	1302.41980	314.74527	154.38995	-9.78820	87.89436	-199.17429	95.19250	-1187.02271	349.88626	-9.23379	-475.61218	-84.71794	-0.68792
629	5.233	1042.63708	3.49382	1457.89990	-90.05202	18.44980	1349.71606	-947.72491	112.91739	1297.66089	301.12994	155.37192	-9.82311	113.95525	-200.31850	95.03216	-1200.91846	350.95795	-9.17737	-478.96710	-89.54562	-2.22298
630	5.242	1048.00195	2.47331	1440.84033	-90.97085	17.24196	1349.81006	-948.42224	111.37382	1292.87915	287.48517	156.29077	-9.87552	140.34824	-200.55647	93.75304	-1214.80444	351.93906	-9.08657	-486.25513	-92.16586	-2.80568
631	5.250	1052.76794	1.24566	1424.12439	-91.55970	16.18451	1349.87793	-948.86768	109.82649	1288.24890	273.81659	157.17755	-9.91571	167.05547	-200.10011	91.57155	-1228.65283	352.84009	-8.98972	-496.84442	-92.70087	-2.87141
632	5.258	1056.89050	-0.17957	1408.06677	-91.76215	15.28762	1349.88745	-949.04169	108.28062	1283.96619	260.13580	158.06595	-9.93224	194.01624	-199.20940	88.88627	-1242.48315	353.75122	-8.93312	-509.83386	-91.95813	-2.86506
633	5.267	1060.36646	-1.73948	1392.95630	-91.54231	14.54241	1349.78882	-948.92853	106.70721	1280.22180	246.44244	158.97928	-9.94581	221.09706	-198.18660	86.18775	-1256.25610	354.69958	-8.93673	-523.81311	-90.89089	-3.08516
634	5.275	1063.22742	-3.33060	1379.02856	-90.89983	13.92878	1349.52454	-948.51190	105.06207	1277.17932	232.72906	159.94574	-9.97493	248.10242	-197.30524	83.85516	-1269.83752	355.64789	-8.91615	-537.68463	-89.99396	-3.53878
635	5.283	1065.52075	-4.85035	1366.45972	-89.86674	13.43742	1349.04297	-947.77710	103.32270	1274.95813	219.01965	160.95807	-10.00430	274.89011	-196.70749	81.98870	-1283.07715	356.61340	-8.65917	-551.24780	-89.26105	-4.05953
636	5.292	1067.29749	-6.23058	1355.37512	-88.49842	13.06241	1348.31055	-946.72559	101.51569	1273.61670	205.35938	161.97681	-10.01546	301.49292	-196.35233	80.34922	-1295.89587	357.61639	-7.95640	-564.72369	-88.54041	-4.51892
637	5.300	1068.60876	-7.44749	1345.85889	-86.86245	12.78203	1347.31799	-945.38922	99.72444	1273.14258	191.76605	162.95377	-10.02957	328.11438	-196.05536	78.43044	-1308.30957	358.60126	-6.75876	-578.22095	-87.77487	-4.87881
638	5.308	1069.50391	-8.51602	1337.95959	-85.01820	12.56886	1346.07861	-943.82233	98.07799	1273.46082	178.23077	163.81351	-10.09556	355.00131	-195.63040	75.71003	-1320.36035	359.52783	-5.14436	-591.70575	-87.01092	-5.13729
639	5.317	1070.02637	-9.46807	1331.69128	-82.99903	12.41188	1344.62146	-942.07977	96.71989	1274.46033	164.72589	164.50385	-10.24896	382.33417	-195.05316	71.94344	-1332.02490	360.41431	-3.17367	-605.14734	-86.32978	-5.30888
640	5.325	1070.21643	-10.32811	1327.03577	-80.81467	12.31730	1342.98108	-940.20520	95.76132	1276.02209	151.21326	165.04939	-10.49570	410.21167	-194.49486	67.28607	-1343.22937	361.25552	-0.87192	-618.55872	-85.76462	-5.43515
641	5.333	1070.11560	-11.10881	1323.95105	-78.46941	12.29484	1341.18640	-938.23401	95.23563	1278.03711	137.68677	165.53879	-10.79195	438.64856	-194.17169	62.20484	-1353.92432	362.00989	1.69021	-631.94604	-85.26714	-5.55946
642	5.342	1069.76685	-11.82005	1322.37939	-75.98441	12.35106	1339.26489	-936.19714	95.08300	1280.41638	124.17590	166.07567	-11.04736	467.53448	-194.18660	57.28797	-1364.06396	362.65643	4.39043	-645.29535	-84.76807	-5.69744
643	5.350	1069.20984	-12.47504	1322.24854	-73.41018	12.48808	1337.25427	-934.11926	95.18026	1283.09363	110.69489	166.68983	-11.20525	496.58487	-194.55725	53.02894	-1373.54590	363.19824	7.15000	-658.60791	-84.24323	-5.83196
644	5.358	1068.47778	-13.08710	1323.47375	-70.81827	12.69632	1335.20520	-932.02191	95.39250	1286.01855	97.22827	167.33928	-11.28834	525.33459	-195.30771	49.60479	-1382.23145	363.61450	10.03327	-671.90771	-83.70487	-5.91473
645	5.367	1067.59802	-13.66190	1325.96729	-68.28357	12.94620	1333.16968	-929.93396	95.60378	1289.14465	83.76501	168.00333	-11.34889	553.19043	-196.39799	46.74946	-1389.88086	363.85687	13.28272	-685.22107	-83.14792	-5.91037
646	5.375	1066.59521	-14.20078	1329.64380	-65.87475	13.19145	1331.18750	-927.89844	95.72083	1292.42310	70.29773	168.69403	-11.41797	579.52124	-197.58948	43.85684	-1396.01392	363.88623	17.27201	-698.57751	-82.53093	-5.85130
647	5.383	1065.48999	-14.71440	1334.41248	-63.65088	13.38077	1329.27661	-925.96460	95.68095	1295.80847	56.79907	169.40834	-11.50205	603.83722	-198.53697	40.32506	-1399.87512	363.60480	22.20708	-712.00208	-81.81081	-5.80341
648	5.392	1064.29639	-15.22741	1340.16443	-61.65806	13.45728	1327.44324	-924.17450	95.46277	1299.26575	43.23969	170.13753	-11.59706	625.96844	-199.06442	35.94266	-1400.46985	362.76923	27.56156	-725.49359	-80.96909	-5.79010
649	5.400	1063.02417	-15.76863	1346.77014	-59.92705	13.34000	1325.69885	-922.55609	95.07425	1302.76782	29.60492	170.89981	-11.69342	645.98773	-199.25903	30.99673	-1396.68872	361.14575	31.95951	-739.03906	-80.00728	-5.77708
650	5.408	1061.68445	-16.36071	1354.08472	-58.47090	12.92233	1324.06555	-921.12268	94.53423	1306.28931	15.90155	171.72868	-11.77150	663.94086	-199.31682	26.00726	-1387.63049	358.77478	34.00861	-752.63306	-78.94769	-5.70705
651	5.417	1060.29419	-17.01774	1361.95093	-57.28016	12.10812	1322.56958	-919.86957	93.87483	1309.80396	2.16425	172.65498	-11.80095	679.69415	-199.40176	21.35852	-1372.99316	355.93631	33.25230	-766.28333	-77.83112	-5.55666
652	5.425	1058.87927	-17.73964	1370.20044	-56.32085	10.84756	1321.23523	-918.77264	93.14540	1313.28235	-11.58600	173.69031	-11.76455	692.89893	-199.59567	17.18998	-1353.24536	352.87048	30.30697	-780.01428	-76.69398	-5.37709
653	5.433	1057.47693	-18.50671	1378.66089	-55.54376	9.13607	1320.08569	-917.79761	92.39481	1316.69617	-25.37805	174.80518	-11.68471	702.86621	-199.89713	13.61273	-1329.48071	349.64542	26.38146	-793.83807	-75.55893	-5.24475
654	5.442	1056.13928	-19.29008	1387.16821	-54.90186	6.99621	1319.15198	-916.91223	91.64830	1320.02979	-39.23828	175.94049	-11.60012	708.49341	-200.31235	10.85051	-1303.17529	346.22525	22.72511	-807.72302	-74.45184	-5.17074
655	5.450	1054.93481	-20.07031	1395.57532	-54.35889	4.47433	1318.47754	-916.09045	90.89610	1323.28564	-53.13458	177.03101	-11.52710	708.70013	-200.83305	8.99655	-1275.96387	342.57178	20.21587	-821.61536	-73.40526	-5.09679
656	5.458	1053.94434	-20.84918	1403.75818	-53.88519	1.63593	1318.11438	-915.30432	90.10258	1326.47571	-67.02045	178.03029	-11.46447	703.25250	-201.22578	7.83207	-1249.23169	338.69183	19.13278	-835.49188	-72.42294	-4.96587
657	5.467	1053.25012	-21.65095	1411.61401	-53.45388	-1.44719	1318.11584	-914.51758	89.23117	1329.60339	-80.91022	178.94620	-11.41102	693.13202	-201.15611	7.06796	-1223.53113	334.59473	19.18577	-849.38678	-71.45439	-4.77139
658	5.475	1052.92590	-22.51977	1419.04956	-53.04496	-4.69221	1318.52942	-913.70087	88.25509	1332.65112	-94.85138	179.83475	-11.35831	680.09106	-200.60141	6.56531	-1198.39600	330.22559	19.84037	-863.34375	-70.43837	-4.55415
659	5.483	1053.03308	-23.51717	1425.96960	-52.65369	-7.99936	1319.38220	-912.85999	87.15113	1335.57861	-108.82745	180.75540	-11.28132	665.84454	-199.80203	6.28289	-1172.87671	325.49680	20.68583	-877.34631	-69.36099	-4.36137
660	5.492	1053.61523	-24.70513	1432.27246	-52.29480	-11.27188	1320.66711	-912.04858	85.90197	1338.32935	-122.73895	181.74408	-11.15339	651.48401	-198.87749	6.17773	-1146.21875	320.40451	21.52929	-891.33118	-68.25140	-4.20648
661	5.500	1054.68884	-26.11510	1437.85254	-51.99827	-14.43595	1322.34045	-911.35400	84.50726	1340.83838	-136.47180	182.81067	-10.94040	637.44489	-197.77785	6.14465	-1118.04126	315.06534	22.28140	-905.25818	-67.14554	-4.06708
662	5.508	1056.23682	-27.72739	1442.60291	-51.80458	-17.44212	1324.33350	-910.86957	82.99059	1343.04187	-149.91345	183.95287	-10.55365	623.78406	-196.50909	6.02837	-1088.16541	309.62079	22.88552	-919.13458	-66.06675	-3.91402
663	5.517	1058.20862	-29.46522	1446.41553	-51.76392	-20.25975	1326.56958	-910.67377	81.39452	1344.88306	-162.90454	185.19675	-9.85187	610.35468	-195.22426	5.74872	-1056.57056	304.16827	23.34913	-932.97711	-65.04143	-3.73759
664	5.525	1060.53174	-31.19925	1449.18286	-51.93056	-22.86238	1328.97571	-910.82458	79.76854	1346.31787	-175.25214	186.61140	-8.73017	596.92078	-194.09015	5.38970	-1023.49902	298.79642	23.77845	-946.78168	-64.10945	-3.55963
665	5.533	1063.12732	-32.76995	1450.80676	-52.35235	-25.21392	1331.48962	-911.35498	78.16684	1347.32324	-186.79199	188.23846	-7.18727	583.33466	-193.13191	5.11432	-989.44397	293.60031	24.32093	-960.53461	-63.27712	-3.42090
666	5.542	1065.92651	-34.02903	1451.20850	-53.06211	-27.26939	1334.06665	-912.26666	76.65202	1347.89819	-197.41260	190.04492	-5.29085	569.62189	-192.25192	5.00585	-954.94788	288.62708	25.04524	-974.23315	-62.49144	-3.32772
667	5.550	1068.88245	-34.88443	1450.33179	-54.07307	-28.98104	1336.67822	-913.53223	75.28195	1348.05823	-207.09070	192.00023	-3.10228	555.89264	-191.37318	5.01660	-920.40765	283.87265	25.90415	-987.89185	-61.68364	-3.22846
668	5.558	1071.97205	-35.32095	1448.13928	-55.37894	-30.31496	1339.29700	-915.11017	74.08620	1347.83167	-215.97339	194.20685	-0.58899	542.22400	-190.51401	5.05493	-886.06641	279.33905	26.79819	-1001.53625	-60.80779	-3.07767
669	5.567	1075.17969	-35.38775	1444.60754	-56.95985	-31.27684	1341.88635	-916.96008	73.06351	1347.25720	-224.37915	197.01257	2.51808	528.62811	-189.71777	5.07080	-852.07538	275.04883	27.61233	-1015.18640	-59.86871	-2.89225
670	5.575	1078.47583	-35.16647	1439.72925	-58.78768	-31.91757	1344.40076	-919.04541	72.20050	1346.37817	-232.47168	201.03236	6.88482	515.07593	-188.98164	5.04952	-818.47235	271.03180	28.22291	-1028.85303	-58.93210	-2.72415
671	5.583	1081.80798	-34.73243	1433.51782	-60.82305	-32.30642	1346.79041	-921.32904	71.48582	1345.23438	-239.53979	206.95695	13.64206	501.51553	-188.27664	4.98716	-785.19495	267.30615	28.53938	-1042.53320	-58.06207	-2.61909
672	5.592	1085.11047	-34.13106	1426.00500	-63.01291	-32.49764	1349.00916	-923.76898	70.91579	1343.85669	-243.52368	215.13306	24.02383	487.89667	-187.56631	4.89678	-752.17432	263.85660	28.53445	-1056.19507	-57.26081	-2.59882
673	5.600	1088.31775	-33.38337	1417.23438	-65.30149	-32.52459	1351.02649	-926.31964	70.49619	1342.26648	-241.84827	225.11778	38.26645	474.22687	-186.81795	4.79786	-719.38495	260.63934	28.21744	-1069.80298	-56.49669	-2.63712
674	5.608	1091.37244	-32.50455	1407.25818	-67.64286	-32.41767	1352.83374	-928.93372	70.23572	1340.48083	-233.25800	235.66052	54.60928	460.58783	-186.03606	4.69233	-686.85895	257.58777	27.57969	-1083.35925	-55.74684	-2.66858
675	5.617	1094.22754	-31.51799	1396.14038	-69.99994	-32.20925	1354.43445	-931.55969	70.13632	1338.51782	-218.62964	245.30026	69.85802	447.04709	-185.24181	4.57431	-654.70947	254.62415	26.58284	-1096.88696	-54.99093	-2.64790
676	5.625	1096.84277	-30.44990	1383.95654	-72.33559	-31.91843	1355.83105	-934.14001	70.18677	1336.39880	-199.91425	253.02667	81.28134	433.58002	-184.42091	4.45304	-623.11749	251.69189	25.21933	-1110.39758	-54.20532	-2.58370
677	5.633	1099.17859	-29.30899	1370.79663	-74.60590	-31.54387	1357.02283	-936.61572	70.35974	1334.14661	-178.76733	258.51581	88.05911	420.10730	-183.54337	4.35119	-592.29065	248.75713	23.55017	-1123.89966	-53.39005	-2.51374
678	5.642	1101.19397	-28.07446	1356.77795	-76.76350	-31.07674	1358.01331	-938.93530	70.61749	1331.78308	-156.14343	262.05045	91.27562	406.56158	-182.62953	4.27860	-562.44202	245.81226	21.67372	-1137.41663	-52.58046	-2.46213
679	5.650	1102.84595	-26.69381	1342.05200	-78.77304	-30.51735	1358.82104	-941.06433	70.92128	1329.32825	-132.52747	264.27191	92.88808	392.91672	-181.74292	4.21279	-533.80371	242.93280	19.70752	-1150.97266	-51.80441	-2.42175
680	5.658	1104.09302	-25.08747	1326.79700	-80.62537	-29.88327	1359.47571	-942.99359	71.23953	1326.80188	-108.18488	265.81335	94.60120	379.19415	-180.90112	4.12171	-506.65118	240.29980	17.78813	-1164.57031	-51.04739	-2.37286
681	5.667	1104.89465	-23.17548	1311.20801	-82.33292	-29.21011	1360.00793	-944.73969	71.55511	1324.21826	-83.27209	267.04196	97.29477	365.44885	-180.06360	4.00254	-481.35059	238.12396	16.04313	-1178.20715	-50.28912	-2.30139
682	5.675	1105.21362	-20.91658	1295.49890	-83.90930	-28.54199	1360.44666	-946.33093	71.86619	1321.57410	-57.90332	268.08688	101.07933	351.73907	-179.21790	3.88185	-458.43542	236.57724	14.57731	-1191.89355	-49.53720	-2.19322
683	5.683	1105.02905	-18.32357	1279.91199	-85.35273	-27.91121	1360.81946	-947.78168	72.18954	1318.84387	-32.22217	268.93723	105.60257	338.08408	-178.39154	3.77607	-438.59125	235.82715	13.49126	-1205.63257	-48.78785	-2.04694
684	5.692	1104.35437	-15.44423	1264.71130	-86.63963	-27.32532	1361.14868	-949.07971	72.56003	1315.99426	-6.39935	269.40176	110.25558	324.45679	-177.57787	3.67325	-422.49768	236.06029	12.83174	-1219.41406	-47.99458	-1.90506
685	5.700	1103.24524	-12.32888	1250.15576	-87.72600	-26.78361	1361.44580	-950.19586	73.00703	1313.00903	19.47101	269.12836	114.32742	310.83701	-176.72145	3.56034	-410.71500	237.35397	12.41737	-1233.22388	-47.10987	-1.83036
686	5.708	1101.79541	-9.00960	1236.47131	-88.55727	-26.30764	1361.70471	-951.09644	73.53192	1309.89832	45.46542	267.81348	117.22521	297.23370	-175.78435	3.43816	-403.67502	239.49722	11.70807	-1247.03833	-46.13120	-1.83068
687	5.717	1100.12683	-5.49646	1223.83643	-89.08328	-25.94493	1361.89453	-951.74847	74.11076	1306.69446	71.78772	265.35449	118.61746	283.64203	-174.79015	3.31722	-401.54929	241.96791	9.93547	-1260.85010	-45.11146	-1.84505
688	5.725	1098.37317	-1.78100	1212.38159	-89.27498	-25.74117	1361.96094	-952.12402	74.71323	1303.44336	98.59958	261.79669	118.42390	270.01788	-173.78996	3.22766	-403.99039	244.10413	6.52734	-1274.69995	-44.13934	-1.82442
689	5.733	1096.65991	2.15702	1202.19360	-89.13824	-25.71258	1361.83911	-952.20319	75.32430	1300.20068	125.89075	257.26971	116.80731	256.30560	-172.81117	3.20086	-410.08853	245.40250	1.68893	-1288.62927	-43.27370	-1.78867
690	5.742	1095.08484	6.32535	1193.32068	-88.71097	-25.83641	1361.47046	-951.97791	75.95119	1297.03223	153.50421	252.01352	114.20699	242.49373	-171.85397	3.21313	-418.67502	245.83858	-3.36002	-1302.58716	-42.50657	-1.77689
691	5.750	1093.69690	10.64824	1185.78687	-88.04434	-26.06033	1360.81824	-951.46143	76.60237	1294.01392	181.23199	246.34116	111.27097	228.64227	-170.91035	3.19120	-428.83307	245.89484	-7.13096	-1316.42676	-41.82130	-1.75054
692	5.758	1092.48499	14.89287	1179.61548	-87.19005	-26.32958	1359.87207	-950.69666	77.25858	1291.22729	208.87585	240.54962	108.64874	214.82811	-169.98337	3.10509	-440.21307	246.11855	-9.08394	-1329.99719	-41.23627	-1.55642
693	5.767	1091.39673	18.74071	1174.82764	-86.19989	-26.61602	1358.64087	-949.74652	77.86809	1288.75378	236.29846	234.86725	106.71656	201.07538	-169.08876	3.00161	-452.72339	246.68970	-9.81668	-1343.19922	-40.76977	-0.99083
694	5.775	1090.37366	21.97722	1171.42285	-85.12553	-26.92424	1357.14258	-948.67273	78.36671	1286.67041	263.49762	229.35390	105.34256	187.36946	-168.20323	2.91475	-466.04752	247.49162	-10.12586	-1355.96753	-40.42183	0.08514
695	5.783	1089.36450	24.56089	1169.38782	-84.01179	-27.27398	1355.39636	-947.52356	78.69939	1285.03943	290.63800	223.84628	103.88827	173.70297	-167.23776	2.80609	-479.70450	248.42923	-10.35579	-1368.25989	-40.19735	1.68292
696	5.792	1088.33960	26.50488	1168.71838	-82.89171	-27.68298	1353.41797	-946.33838	78.83614	1283.89819	318.00159	218.11388	101.54634	160.08720	-166.13380	2.62360	-493.37317	249.52264	-10.54142	-1380.06323	-40.11320	3.73817
697	5.800	1087.32397	27.74942	1169.40454	-81.79544	-28.15720	1351.22388	-945.14954	78.77872	1283.25269	345.89148	212.03012	97.78780	146.54288	-164.95444	2.37318	-506.91632	250.78874	-10.71353	-1391.37048	-40.16664	6.20998
698	5.808	1086.37939	28.18816	1171.41113	-80.76245	-28.68165	1348.84363	-943.98022	78.55535	1283.07983	374.50433	205.58170	92.59026	133.07906	-163.79366	2.11385	-520.23523	252.19788	-10.92743	-1402.15857	-40.28820	9.10786
699	5.817	1085.52698	27.82940	1174.68970	-79.84090	-29.22633	1346.32190	-942.85400	78.20877	1283.33777	403.80255	198.87100	86.38933	119.68289	-162.64726	1.91308	-533.30377	253.72292	-11.14036	-1412.40576	-40.36625	12.43951
700	5.825	1084.73315	26.90373	1179.17700	-79.08054	-29.77127	1343.71191	-941.80847	77.78197	1283.98022	433.44745	192.15567	79.87909	106.33388	-161.45798	1.80798	-546.27631	255.28833	-11.26648	-1422.09937	-40.34029	16.17488
701	5.833	1083.96301	25.75918	1184.78357	-78.52592	-30.31826	1341.06958	-940.89136	77.31344	1284.95923	462.84290	185.74445	73.70628	93.01108	-160.22697	1.77495	-559.41724	256.72055	-11.32838	-1431.17554	-40.22626	20.26393
702	5.842	1083.19299	24.64021	1191.40479	-78.20837	-30.87413	1338.45007	-940.13983	76.84541	1286.21643	491.29236	179.79486	68.15955	79.68773	-159.02231	1.74891	-572.86475	257.90826	-11.40965	-1439.43164	-40.06925	24.67558
703	5.850	1082.39001	23.59212	1198.93677	-78.14011	-31.42718	1335.90466	-939.56360	76.42465	1287.68323	518.18958	174.23097	63.08324	66.34250	-157.89456	1.69540	-586.48352	258.95007	-11.52694	-1446.45471	-39.93988	29.42207
704	5.858	1081.51013	22.53298	1207.27881	-78.31089	-31.93417	1333.47681	-939.14899	76.09859	1289.29358	543.16205	168.80804	58.05781	52.98606	-156.81323	1.63164	-600.02924	260.02884	-11.63527	-1451.55811	-39.96111	34.51131
705	5.867	1080.50427	21.36352	1216.33142	-78.68612	-32.32286	1331.20581	-938.87061	75.91922	1290.99487	566.10303	163.28297	52.69458	39.64772	-155.72003	1.57843	-613.40271	261.21124	-11.70070	-1453.80762	-40.27487	39.79891
706	5.875	1079.31421	20.04169	1225.98889	-79.21066	-32.51256	1329.13428	-938.69708	75.93576	1292.75464	587.05963	157.59549	46.87891	26.32650	-154.60611	1.54024	-626.66901	262.42355	-11.73059	-1452.28125	-40.95640	44.84212
707	5.883	1077.87830	18.60098	1236.13452	-79.81699	-32.43701	1327.30750	-938.59399	76.16888	1294.56335	606.09290	151.85916	40.79308	12.99814	-153.50592	1.53745	-639.92731	263.56238	-11.75010	-1446.47717	-41.95994	48.91032
708	5.892	1076.14844	17.12373	1246.64795	-80.43123	-32.05243	1325.76428	-938.52814	76.59465	1296.42834	623.22144	146.19865	34.73594	-0.34517	-152.45590	1.60571	-653.22766	264.59302	-11.76923	-1436.48901	-43.14146	51.19669
709	5.900	1074.10303	15.71003	1257.41199	-80.97960	-31.34047	1324.52576	-938.47021	77.16356	1298.36890	638.37952	140.65520	28.93656	-13.70663	-151.45102	1.73199	-666.56091	265.55927	-11.78248	-1422.74829	-44.33121	51.21716
710	5.908	1071.74597	14.44817	1268.31458	-81.39911	-30.30940	1323.59290	-938.39380	77.83927	1300.41650	651.37158	135.20229	23.45279	-27.10966	-150.44029	1.83574	-679.89905	266.52866	-11.78475	-1405.74011	-45.39592	49.30806
711	5.917	1069.09668	13.38536	1279.25598	-81.64797	-28.98286	1322.95349	-938.27673	78.60924	1302.61011	661.92078	129.77692	18.17496	-40.59408	-149.37793	1.84917	-693.26898	267.53192	-11.78269	-1386.16821	-46.23053	46.81377
712	5.925	1066.17847	12.53383	1290.15100	-81.71118	-27.38977	1322.58911	-938.10712	79.45823	1304.97998	669.76672	124.28840	12.97437	-54.18956	-148.26715	1.79001	-706.76672	268.53470	-11.79127	-1365.24390	-46.68532	45.35442
713	5.933	1063.00964	11.90870	1300.92163	-81.59930	-25.56322	1322.47778	-937.88715	80.34891	1307.53296	674.67780	118.67714	7.90583	-67.87593	-147.16417	1.73482	-720.44580	269.50473	-11.79117	-1344.26196	-46.56567	45.43306
714	5.942	1059.60876	11.53376	1311.49609	-81.33983	-23.53389	1322.59302	-937.62921	81.23511	1310.25000	676.39001	113.06772	3.28209	-81.58780	-146.12354	1.73169	-734.21082	270.51041	-11.71560	-1323.56738	-45.78593	46.04676
715	5.950	1056.00903	11.40893	1321.81189	-80.96430	-21.32817	1322.90002	-937.34729	82.08627	1313.09558	674.61792	107.89375	-0.50569	-95.28174	-145.14380	1.76890	-747.92212	271.62534	-11.52886	-1302.23975	-44.49733	45.98143
716	5.958	1052.26001	11.50923	1331.81641	-80.49785	-18.97856	1323.36328	-937.05328	82.89461	1316.03003	669.20715	103.82750	-3.30385	-108.98000	-144.21741	1.82942	-761.60303	272.73792	-11.29209	-1279.02295	-43.00006	45.02318
717	5.967	1048.41492	11.82109	1341.46240	-79.95725	-16.52970	1323.96411	-936.75543	83.66315	1319.01892	660.34790	101.46179	-5.22587	-122.72716	-143.38390	1.91836	-775.38525	273.66153	-11.11280	-1253.35156	-41.52906	43.79188
718	5.975	1044.52222	12.35268	1350.71008	-79.35822	-14.03717	1324.70654	-936.45508	84.39356	1322.03271	648.72400	100.90408	-6.42265	-136.51152	-142.66339	2.03212	-789.27893	274.41647	-11.02840	-1225.54358	-40.11813	42.94761
719	5.983	1040.63013	13.11160	1359.53149	-78.72241	-11.56396	1325.60620	-936.14832	85.08708	1325.04211	635.41724	101.66459	-7.04687	-150.24040	-142.00528	2.15177	-803.20239	275.17181	-10.98634	-1196.39795	-38.64870	42.73266
720	5.992	1036.79443	14.09379	1367.90466	-78.07466	-9.17291	1326.67322	-935.83191	85.75494	1328.01477	621.47821	103.01476	-7.30109	-163.79102	-141.36197	2.27614	-817.13489	275.99655	-10.94083	-1166.65063	-37.01702	43.01384
721	6.000	1033.07678	15.28986	1375.80725	-77.43633	-6.91619	1327.90393	-935.51074	86.42107	1330.91492	607.51874	104.43941	-7.37531	-177.06610	-140.76758	2.46955	-831.07593	276.87354	-10.89717	-1136.60339	-35.25695	43.53178
722	6.008	1029.52942	16.68867	1383.22095	-76.82683	-4.83019	1329.28125	-935.20319	87.10839	1333.70435	593.69873	105.75182	-7.43138	-189.98199	-140.30829	2.86291	-844.99677	277.82346	-10.86874	-1106.15588	-33.56500	44.07862
723	6.017	1026.18542	18.27792	1390.13770	-76.27148	-2.94881	1330.78296	-934.94360	87.82190	1336.34229	579.96796	106.94911	-7.58789	-202.44223	-140.05086	3.55390	-858.87781	278.88794	-10.83255	-1075.10266	-32.23209	44.56771
724	6.025	1023.06299	20.03719	1396.55713	-75.80990	-1.32181	1332.39221	-934.77893	88.54330	1338.78821	566.24634	108.09001	-7.85184	-214.37369	-140.02390	4.53064	-872.73016	280.05261	-10.74527	-1043.35632	-31.48366	45.03429
725	6.033	1020.17310	21.91388	1402.48926	-75.49791	-0.00895	1334.09814	-934.75885	89.23335	1341.00574	552.48376	109.23733	-8.12750	-225.75613	-140.22308	5.74438	-886.59467	281.21594	-10.61951	-1010.99304	-31.35828	45.54506
726	6.042	1017.52130	23.81682	1407.95264	-75.39395	0.94518	1335.89038	-934.92273	89.83928	1342.97058	538.68359	110.41789	-8.30903	-236.55823	-140.61606	7.21510	-900.47913	282.26874	-10.52079	-978.20056	-31.74896	46.06656
727	6.050	1015.10876	25.66002	1412.96753	-75.53907	1.52948	1337.75232	-935.29242	90.31090	1344.67041	524.89276	111.62169	-8.36341	-246.61615	-141.18356	9.03014	-914.30682	283.21756	-10.46008	-945.18738	-32.55098	46.46662
728	6.058	1012.93811	27.40861	1417.54956	-75.95112	1.76181	1339.66211	-935.87555	90.61772	1346.09656	511.15186	112.82587	-8.35039	-255.56171	-141.95245	11.25332	-928.02283	284.16110	-10.37265	-912.10535	-33.77574	46.65366
729	6.067	1011.01434	29.06411	1421.70923	-76.63029	1.66750	1341.59119	-936.67499	90.75258	1347.23828	497.46741	114.00779	-8.36189	-262.93561	-142.95351	13.83431	-941.68390	285.17917	-10.20852	-879.02576	-35.53733	46.64715
730	6.075	1009.33594	30.62502	1425.45398	-77.56055	1.26760	1343.50208	-937.69452	90.72337	1348.08521	483.82175	115.15172	-8.44366	-268.47559	-144.20508	16.69420	-955.36383	286.29117	-9.98866	-845.97681	-37.94669	46.52905
731	6.083	1007.89172	32.08702	1428.78467	-78.71228	0.58386	1345.34888	-938.93616	90.54487	1348.62903	470.19135	116.25355	-8.58011	-272.15466	-145.85347	20.08401	-969.07318	287.46033	-9.77152	-813.03235	-41.03645	46.37696
732	6.092	1006.66907	33.44909	1431.69861	-80.05428	-0.35659	1347.08777	-940.39496	90.23572	1348.86230	456.56366	117.33334	-8.71617	-273.59454	-148.32976	24.88409	-982.79364	288.64642	-9.58110	-780.35962	-44.78708	46.20965
733	6.100	1005.65771	34.69865	1434.20239	-81.56037	-1.51942	1348.68408	-942.05640	89.81949	1348.77686	442.92664	118.45432	-8.80118	-271.52438	-152.20847	32.23430	-996.50427	289.84943	-9.40196	-748.17651	-49.19006	45.95608
734	6.108	1004.84497	35.83516	1436.31372	-83.20438	-2.85907	1350.11328	-943.89563	89.32366	1348.36316	429.26794	119.66753	-8.85149	-264.40390	-157.77834	42.46229	-1010.16382	291.08929	-9.24485	-716.70911	-54.25591	45.45753
735	6.117	1004.21783	36.90677	1438.04724	-84.95797	-4.31802	1351.36182	-945.87616	88.77798	1347.60449	415.61707	120.92809	-8.92460	-251.75565	-164.74289	54.34912	-1023.70776	292.39578	-9.14129	-686.20355	-60.00940	44.49652
736	6.125	1003.77374	37.96903	1439.41382	-86.79724	-5.83574	1352.42615	-947.95270	88.21118	1346.47583	402.03076	122.15335	-9.02622	-234.54034	-172.29765	65.66605	-1037.12866	293.76080	-9.07615	-656.95551	-66.52529	42.84979
737	6.133	1003.52710	39.02210	1440.43408	-88.70844	-7.36469	1353.30835	-950.07910	87.63699	1344.95044	388.52295	123.32135	-9.11416	-214.32481	-179.49443	74.49924	-1050.51892	295.09790	-9.02403	-629.32520	-73.93082	40.33529
738	6.142	1003.50287	40.02681	1441.13599	-90.68466	-8.87775	1354.01392	-952.21570	87.03934	1343.01013	375.04498	124.44620	-9.17456	-192.43378	-185.66969	80.15891	-1063.95874	296.36121	-9.00137	-603.73071	-82.34499	36.85492
739	6.150	1003.72131	40.94450	1441.54663	-92.71724	-10.35875	1354.55847	-954.33240	86.37744	1340.65308	361.51740	125.54238	-9.23830	-169.63159	-190.65094	83.15584	-1077.47949	297.61542	-8.98414	-580.64136	-91.83971	32.46062
740	6.158	1004.18341	41.74508	1441.69495	-94.79245	-11.79200	1354.96912	-956.40649	85.60780	1337.89294	347.90027	126.62979	-9.33814	-146.15486	-194.64618	84.60166	-1091.14490	298.90018	-8.89081	-560.59546	-102.41878	27.38062
741	6.167	1004.86456	42.42581	1441.61377	-96.89310	-13.16096	1355.27332	-958.41919	84.70052	1334.75208	334.24255	127.70238	-9.47016	-121.99173	-197.97287	85.56895	-1104.98071	300.13995	-8.72653	-544.18018	-113.95821	21.95569
742	6.175	1005.72253	43.02227	1441.33850	-98.99690	-14.45015	1355.48279	-960.35693	83.64111	1331.25317	320.62021	128.72874	-9.58834	-97.16632	-200.85808	86.73029	-1118.88379	301.16830	-8.64125	-531.91931	-126.14510	16.55933
743	6.183	1006.71680	43.57736	1440.91003	-101.07267	-15.64762	1355.59253	-962.20752	82.43400	1327.41553	307.04025	129.72377	-9.63591	-71.81609	-203.39120	88.31451	-1132.76465	301.83020	-8.79946	-524.18506	-138.41745	11.52941
744	6.192	1007.81519	44.12180	1440.37268	-103.07433	-16.74465	1355.59204	-963.94916	81.10973	1323.25549	293.44931	130.74684	-9.59119	-46.16381	-205.55338	90.22089	-1146.66675	302.17599	-9.21424	-521.18713	-149.90224	7.08544
745	6.200	1008.98212	44.68568	1439.76721	-104.93562	-17.73233	1355.47205	-965.54694	79.71812	1318.79712	279.80777	131.81247	-9.48356	-20.45185	-207.29520	92.19093	-1160.63379	302.51236	-9.69353	-522.88495	-159.49312	3.34230
746	6.208	1010.17468	45.30658	1439.12854	-106.57967	-18.60199	1355.22815	-966.96570	78.30546	1314.09644	266.10284	132.88516	-9.36355	5.16599	-208.57388	93.95776	-1174.56958	303.21558	-9.92934	-528.74939	-166.21558	0.46398
747	6.217	1011.35339	46.01481	1438.49268	-107.94638	-19.34986	1354.86462	-968.18066	76.90089	1309.26367	252.32968	133.92871	-9.27882	30.68718	-209.32718	95.29551	-1188.32813	304.45279	-9.72305	-537.80927	-169.75058	-1.37577
748	6.225	1012.49066	46.79298	1437.90955	-109.01257	-19.97696	1354.39136	-969.17151	75.52650	1304.45251	238.51099	134.89760	-9.27748	56.23053	-209.49973	96.00800	-1201.91431	305.98953	-9.21384	-549.17151	-170.66690	-2.28981
749	6.233	1013.56750	47.56435	1437.44360	-109.78801	-20.48292	1353.81226	-969.91565	74.19699	1299.83105	224.69882	135.76991	-9.37578	81.95140	-209.09158	95.91981	-1215.50574	307.38303	-8.76584	-562.10535	-170.09560	-2.65233
750	6.242	1014.56030	48.24052	1437.16638	-110.29900	-20.86262	1353.12170	-970.39185	72.89603	1295.56848	210.93466	136.58594	-9.51530	107.96304	-208.17593	94.92020	-1229.25024	308.42358	-8.57740	-575.73285	-169.11565	-2.79699
751	6.250	1015.43042	48.75942	1437.14600	-110.57520	-21.10823	1352.30969	-970.58722	71.57885	1291.82861	197.22839	137.38025	-9.61178	134.31578	-206.87892	93.03297	-1243.11426	309.21039	-8.56454	-589.38147	-168.30391	-2.97367
752	6.258	1016.12701	49.09335	1437.43188	-110.64830	-21.21856	1351.36584	-970.50262	70.21122	1288.75464	183.56503	138.17221	-9.63582	161.02390	-205.32291	90.40736	-1256.93872	309.90149	-8.56722	-602.94482	-167.70496	-3.33700
753	6.267	1016.59741	49.26674	1438.04443	-110.55801	-21.21015	1350.27930	-970.15936	68.79997	1286.44775	169.91129	139.03336	-9.61214	188.09111	-203.62158	87.24197	-1270.55151	310.61438	-8.46613	-616.51685	-167.13730	-3.83636
754	6.275	1016.79419	49.35840	1438.98450	-110.34749	-21.11222	1349.03833	-969.59991	67.40324	1284.94604	156.23639	140.02846	-9.58007	215.49884	-201.90866	83.72824	-1283.84961	311.41803	-8.14546	-630.08521	-166.49744	-4.31260
755	6.283	1016.68268	49.45273	1440.25293	-110.04947	-20.94728	1347.63013	-968.87567	66.12711	1284.21619	142.55786	141.09326	-9.57501	243.18440	-200.32806	80.03436	-1296.80420	312.27612	-7.48703	-643.60876	-165.81996	-4.66631
756	6.292	1016.24945	49.58224	1441.86011	-109.68202	-20.72465	1346.04443	-968.03156	65.09816	1284.16858	128.95056	142.04848	-9.61516	271.05948	-199.00067	76.28229	-1309.37817	313.09174	-6.41925	-657.08911	-165.16507	-4.87803
757	6.300	1015.50256	49.71505	1443.82361	-109.25119	-20.45575	1344.28467	-967.10590	64.41754	1284.69104	115.46896	142.75354	-9.70313	299.06238	-197.95592	72.49135	-1321.51270	313.80460	-4.93191	-670.51959	-164.54602	-4.96951
758	6.308	1014.46271	49.79113	1446.15613	-108.75438	-20.16902	1342.37317	-966.13898	64.12738	1285.68408	102.08368	143.22191	-9.85204	327.18799	-197.09171	68.56895	-1333.19238	314.39651	-3.03434	-683.86066	-163.94998	-4.99697
759	6.317	1013.14893	49.78154	1448.84705	-108.19098	-19.89832	1340.34631	-965.17212	64.20583	1287.07361	88.72714	143.58276	-10.07329	355.45673	-196.26443	64.39346	-1344.40857	314.87677	-0.72469	-697.11267	-163.37076	-5.03372
760	6.325	1011.57153	49.71302	1451.85510	-107.57222	-19.64464	1338.24255	-964.23962	64.58508	1288.80200	75.35388	143.98384	-10.32506	383.88870	-195.41745	59.91232	-1355.07861	315.28522	1.98087	-710.34900	-162.81224	-5.10938
761	6.333	1009.74182	49.62447	1455.12146	-106.91834	-19.35821	1336.09338	-963.36469	65.17642	1290.81909	61.94803	144.51143	-10.53688	412.52869	-194.60092	55.19879	-1365.04028	315.66260	5.02375	-723.63708	-162.26489	-5.18805
762	6.342	1007.67993	49.51690	1458.58716	-106.25307	-18.96816	1333.92346	-962.56116	65.88860	1293.07861	48.50900	145.16005	-10.69153	441.43793	-193.86755	50.43059	-1374.09058	315.99670	8.32240	-736.96973	-161.69229	-5.21596
763	6.350	1005.40869	49.36015	1462.19482	-105.60746	-18.42236	1331.75269	-961.83490	66.63765	1295.53394	35.04062	145.87735	-10.81565	470.60657	-193.14352	45.79140	-1382.00000	316.18640	11.79086	-750.30078	-161.06342	-5.16581
764	6.358	1002.94824	49.13154	1465.88428	-105.02489	-17.71123	1329.59998	-961.18530	67.35249	1298.13708	21.56171	146.61623	-10.91545	499.86154	-192.23735	41.42667	-1388.41040	316.08682	15.39605	-763.62183	-160.37711	-5.06293
765	6.367	1000.31903	48.83939	1469.59265	-104.55084	-16.87626	1327.48975	-960.60803	67.98543	1300.84705	8.08826	147.36829	-10.98892	528.85132	-191.01402	37.48404	-1392.67212	315.60699	19.23862	-776.96918	-159.63992	-4.97162
766	6.375	997.54486	48.51514	1473.25818	-104.21213	-16.00328	1325.45557	-960.09351	68.52817	1303.63562	-5.40149	148.15912	-11.06299	557.06927	-189.47824	34.06351	-1393.92920	314.70038	23.38164	-790.38416	-158.84648	-4.92285
767	6.383	994.65900	48.18845	1476.82813	-104.00226	-15.20406	1323.53357	-959.61786	69.01550	1306.48828	-18.93646	149.00725	-11.16038	583.85809	-187.66637	31.06917	-1391.42029	313.22824	27.41762	-803.89130	-157.98198	-4.89426
768	6.392	991.70636	47.87360	1480.26489	-103.87482	-14.59246	1321.75525	-959.13861	69.50058	1309.39880	-32.51508	149.92104	-11.25819	608.46722	-185.60677	28.20692	-1384.57568	310.98114	30.38398	-817.47217	-157.03781	-4.85962
769	6.400	988.73566	47.57137	1483.53955	-103.74641	-14.26609	1320.14429	-958.60242	70.01956	1312.36023	-46.12634	150.89566	-11.31543	630.19421	-183.39096	25.20552	-1372.96680	307.96591	31.32454	-831.05609	-156.03018	-4.80185
770	6.408	985.79083	47.27314	1486.62122	-103.51984	-14.29670	1318.72021	-957.95947	70.57615	1315.35852	-59.77264	151.89246	-11.31661	648.48102	-181.14812	22.03371	-1356.44592	304.51981	29.95606	-844.59314	-154.99321	-4.70910
771	6.417	982.91107	46.96617	1489.47400	-103.11990	-14.72132	1317.50073	-957.17719	71.14326	1318.36938	-73.46655	152.86378	-11.27355	662.91638	-178.94196	18.90642	-1335.34680	300.96848	26.85831	-858.13513	-153.95261	-4.58826
772	6.425	980.13385	46.63538	1492.05957	-102.51255	-15.53816	1316.49915	-956.24854	71.67208	1321.36536	-87.23151	153.79953	-11.20923	673.25909	-176.74731	16.10089	-1310.46484	297.30713	23.12603	-871.79590	-152.91057	-4.45716
773	6.433	977.49365	46.26823	1494.34094	-101.69507	-16.70675	1315.72034	-955.18591	72.11275	1324.32532	-101.08960	154.73245	-11.15171	679.40985	-174.54953	13.75151	-1282.81030	293.35580	19.79032	-885.62817	-151.85822	-4.32714
774	6.442	975.02112	45.87210	1496.28650	-100.67664	-18.15202	1315.16235	-954.00427	72.43733	1327.23291	-115.03265	155.69754	-11.12414	681.21515	-172.44917	11.78943	-1253.33228	289.04669	17.38204	-899.57416	-150.79926	-4.19524
775	6.450	972.74622	45.47832	1497.87036	-99.46523	-19.78422	1314.82263	-952.71155	72.64648	1330.06506	-129.02167	156.69513	-11.11812	678.52271	-170.57768	10.05809	-1222.81604	284.42532	15.87003	-913.55200	-149.74315	-4.04460
776	6.458	970.70349	45.12577	1499.06958	-98.06327	-21.52626	1314.70483	-951.31268	72.75610	1332.78931	-143.01172	157.69966	-11.09144	671.61749	-168.92393	8.49628	-1191.86816	279.52808	14.95775	-927.53497	-148.69095	-3.85897
777	6.467	968.93848	44.84282	1499.86157	-96.47604	-23.32420	1314.81897	-949.81836	72.77724	1335.37195	-156.96918	158.71049	-11.01636	661.34259	-167.41684	7.20147	-1160.86353	274.38074	14.43850	-941.52057	-147.63412	-3.64096
778	6.475	967.50952	44.63477	1500.22705	-94.72478	-25.14438	1315.16980	-948.25128	72.70744	1337.78333	-170.86615	159.76768	-10.91005	648.79932	-166.10466	6.28605	-1129.91260	269.08551	14.28405	-955.49597	-146.53833	-3.42611
779	6.483	966.48242	44.48483	1500.15137	-92.85344	-26.96897	1315.75061	-946.64697	72.53699	1339.99756	-184.66211	160.90558	-10.78908	635.07251	-165.05650	5.72774	-1098.84351	263.84042	14.48939	-969.46118	-145.37894	-3.26150
780	6.492	965.91724	44.36128	1499.61841	-90.93275	-28.78684	1316.54907	-945.05511	72.26212	1341.98828	-198.29437	162.12827	-10.60514	620.96649	-164.20340	5.39509	-1067.21729	258.79724	14.96501	-983.43170	-144.22095	-3.14067
781	6.500	965.85779	44.22929	1498.60620	-89.05937	-30.57952	1317.54565	-943.54028	71.89414	1343.72791	-211.66449	163.42725	-10.23846	606.86133	-163.38094	5.14748	-1034.55359	253.95123	15.57416	-997.40588	-143.17021	-3.00172
782	6.508	966.32727	44.08022	1497.09277	-87.34081	-32.31008	1318.70605	-942.17645	71.45380	1345.19275	-224.64337	164.81540	-9.55207	592.85693	-162.46054	4.89591	-1000.67578	249.24530	16.17220	-1011.36658	-142.23640	-2.81294
783	6.517	967.32251	43.95597	1495.06128	-85.87386	-33.92395	1319.98474	-941.03583	70.96393	1346.36145	-237.10980	166.33127	-8.47694	578.95435	-161.45120	4.62527	-965.81836	244.71767	16.62691	-1025.31152	-141.33240	-2.60410
784	6.525	968.80969	43.92815	1492.49792	-84.73295	-35.35897	1321.34265	-940.17920	70.46246	1347.21130	-248.97333	167.96915	-7.04268	565.12262	-160.47310	4.37665	-930.41016	240.53131	16.89473	-1039.24756	-140.40350	-2.41396
785	6.533	970.73389	44.04843	1489.39221	-83.97182	-36.54729	1322.75818	-939.65033	70.01939	1347.71985	-260.15973	169.64629	-5.27264	551.33716	-159.59280	4.19005	-894.82581	236.89273	17.06136	-1053.16431	-139.47081	-2.26703
786	6.542	973.03589	44.33264	1485.74292	-83.62796	-37.41390	1324.22302	-939.47729	69.72523	1347.86951	-270.59113	171.30060	-3.04697	537.58673	-158.74072	4.06591	-859.32245	233.90771	17.24077	-1067.03381	-138.54176	-2.18436
787	6.550	975.66229	44.78109	1481.56299	-83.72198	-37.90437	1325.72961	-939.67346	69.65598	1347.64844	-280.22845	173.01195	-0.05587	523.86951	-157.83327	3.98129	-824.07214	231.52582	17.44932	-1080.84216	-137.58398	-2.15218
788	6.558	978.56726	45.38567	1476.87683	-84.25274	-38.01814	1327.26282	-940.23706	69.84969	1347.05078	-289.13721	175.02330	4.22055	510.21133	-156.89020	3.90747	-789.14758	229.64357	17.59926	-1094.59546	-136.60718	-2.09488
789	6.567	981.70782	46.13327	1471.71191	-85.19347	-37.79917	1328.79749	-941.15350	70.31052	1346.07397	-297.23108	177.68297	10.52331	496.64130	-155.98280	3.81364	-754.52881	228.22206	17.58260	-1108.28821	-135.67426	-1.93715
790	6.575	985.04004	47.02644	1466.09888	-86.49633	-37.30541	1330.30237	-942.39868	71.02390	1344.71326	-303.52850	181.40103	19.67919	483.14081	-155.15172	3.70061	-720.19312	227.29681	17.33723	-1121.90381	-134.82138	-1.68844
791	6.583	988.51874	48.08736	1460.07312	-88.10104	-36.58838	1331.74976	-943.94104	71.96380	1342.95959	-305.77045	186.53818	32.12450	469.66064	-154.39354	3.61078	-686.18835	226.92816	16.84621	-1135.44482	-134.02843	-1.44165
792	6.592	992.09631	49.33953	1453.67371	-89.94032	-35.68435	1333.12183	-945.74017	73.09064	1340.80652	-301.51093	193.07523	47.07245	456.16348	-153.66721	3.56945	-652.64526	227.17303	16.11112	-1148.92969	-133.25507	-1.29795
793	6.600	995.72217	50.79017	1446.95044	-91.94772	-34.62107	1334.40527	-947.74231	74.35896	1338.25708	-289.97180	200.36502	62.13385	442.63397	-152.91890	3.54803	-619.77142	228.08139	15.14762	-1162.38965	-132.47679	-1.28053
794	6.608	999.34137	52.41400	1439.96948	-94.06577	-33.42784	1335.58765	-949.87720	75.74035	1335.32922	-272.51410	207.40271	74.36922	429.07593	-152.11287	3.48820	-587.82312	229.69284	13.98058	-1175.86206	-131.69650	-1.30731
795	6.617	1002.88629	54.15047	1432.81116	-96.24828	-32.13294	1336.66052	-952.06708	77.23264	1332.05688	-251.31726	213.39197	82.06464	415.50244	-151.24648	3.36183	-557.06799	232.00586	12.60378	-1189.36377	-130.91895	-1.27402
796	6.625	1006.26788	55.92692	1425.57483	-98.45927	-30.75450	1337.62744	-954.24182	78.84584	1328.48389	-228.07904	218.07523	85.51556	401.93222	-150.36227	3.22820	-527.81360	234.98589	10.99035	-1202.88367	-130.12679	-1.15673
797	6.633	1009.38696	57.68983	1418.38208	-100.66825	-29.29978	1338.50391	-956.34167	80.59155	1324.65186	-203.77069	221.64557	86.37102	388.39142	-149.52818	3.17501	-500.54053	238.67981	9.20855	-1216.41040	-129.31169	-1.00745
798	6.642	1012.17920	59.41076	1411.35559	-102.84586	-27.77588	1339.30994	-958.30872	82.48680	1320.58997	-178.87323	224.41321	86.44194	374.88080	-148.77420	3.18871	-475.98340	243.26373	7.44960	-1229.95630	-128.50359	-0.88100
799	6.650	1014.67090	61.05822	1404.58862	-104.96059	-26.19522	1340.06433	-960.08795	84.55630	1316.31311	-153.58185	226.57764	86.91243	361.36426	-148.06160	3.16794	-454.99042	248.91815	5.86286	-1243.54907	-127.73875	-0.79360
800	6.658	1016.96753	62.58405	1398.14734	-106.96992	-24.56836	1340.78284	-961.64148	86.82209	1311.83032	-127.98315	228.25827	88.19754	347.81601	-147.33490	3.05575	-438.33157	255.64429	4.38016	-1257.21033	-127.01679	-0.73125
801	6.667	1019.17303	63.95596	1392.09521	-108.81290	-22.89574	1341.47937	-962.95251	89.29073	1307.15198	-102.17529	229.54483	90.14639	334.22778	-146.57352	2.88455	-426.65668	263.10962	2.66436	-1270.94141	-126.30326	-0.67699
802	6.675	1021.34088	65.18446	1386.49658	-110.41319	-21.16656	1342.16650	-964.01465	91.94570	1302.30188	-76.26105	230.41472	92.30981	320.59180	-145.76631	2.71879	-420.32565	270.60092	0.28696	-1284.72827	-125.56596	-0.62449
803	6.683	1023.48383	66.31107	1381.40906	-111.68903	-19.36939	1342.85498	-964.82428	94.74088	1297.33240	-50.25604	230.69431	94.16649	306.92755	-144.89803	2.61668	-418.99249	277.14487	-2.73533	-1298.57080	-124.79287	-0.57475
804	6.692	1025.58948	67.38733	1376.88818	-112.56822	-17.51284	1343.55054	-965.37708	97.60670	1292.33545	-24.03821	230.19510	95.26533	293.26782	-143.99934	2.61573	-421.73077	281.87976	-5.65331	-1312.47839	-123.98699	-0.53076
805	6.700	1027.63220	68.46304	1372.99414	-113.00826	-15.63990	1344.24353	-965.66620	100.47639	1287.43994	2.55994	228.89603	95.31538	279.59863	-143.13326	2.69085	-427.92944	284.58380	-7.69481	-1326.42261	-123.16554	-0.49095
806	6.708	1029.58459	69.57735	1369.78394	-113.01390	-13.81863	1344.89856	-965.68683	103.30074	1282.80066	29.61200	226.94196	94.25724	265.87836	-142.31163	2.75745	-437.45883	285.82550	-8.79244	-1340.33643	-122.34122	-0.43891
807	6.717	1031.42358	70.75239	1367.30237	-112.63838	-12.11269	1345.45605	-965.44067	106.03540	1278.57983	57.08542	224.49091	92.29926	252.09853	-141.48904	2.76294	-449.72205	286.50259	-9.29852	-1354.14209	-121.52567	-0.30959
808	6.725	1033.13074	71.99612	1365.57861	-111.96313	-10.55690	1345.84680	-964.93445	108.63428	1274.92822	84.92548	221.66504	89.86448	238.29123	-140.62379	2.73458	-463.43481	287.25790	-9.52169	-1367.73486	-120.77901	0.05517
809	6.733	1034.68835	73.31593	1364.62463	-111.07465	-9.15944	1346.01404	-964.17731	111.06281	1271.96997	113.09589	218.62433	87.43112	224.49843	-139.69730	2.71857	-477.48703	288.27127	-9.67859	-1380.94385	-120.19214	0.88735
810	6.742	1036.07141	74.72586	1364.44092	-110.05225	-7.92248	1345.92749	-963.18542	113.30112	1269.79333	141.54947	215.61810	85.37173	210.73322	-138.69714	2.71847	-491.41931	289.45148	-9.89393	-1393.57874	-119.80277	2.38546
811	6.750	1037.24365	76.23672	1365.02930	-108.95907	-6.85205	1345.57861	-961.99103	115.32393	1268.44250	170.19800	212.89011	83.82617	196.97057	-137.62766	2.70235	-505.18015	290.68942	-10.17747	-1405.54211	-119.56866	4.60521
812	6.758	1038.16235	77.84309	1366.39380	-107.83818	-5.95377	1344.96826	-960.65265	117.07716	1267.91309	198.96487	210.44582	82.58904	183.19624	-136.50627	2.63432	-518.80920	291.93076	-10.47384	-1416.87305	-119.39031	7.45244
813	6.767	1038.79370	79.52071	1368.52783	-106.72102	-5.23122	1344.10083	-959.25427	118.47958	1268.15601	227.88089	207.99481	81.17806	169.45602	-135.32199	2.50563	-532.33069	293.16367	-10.72684	-1427.70581	-119.11856	10.77372
814	6.775	1039.11963	81.23361	1371.39893	-105.63458	-4.67960	1342.98901	-957.88220	119.45618	1269.08679	257.05215	205.21080	79.14600	155.82063	-134.06682	2.36275	-545.76416	294.42755	-10.90679	-1438.18750	-118.59826	14.45629
815	6.783	1039.12415	82.94513	1374.94556	-104.59572	-4.27554	1341.65784	-956.59509	119.97616	1270.60229	286.51495	201.94885	76.32273	142.30588	-132.79065	2.27278	-559.14026	295.78009	-11.02014	-1448.36084	-117.75316	18.46749
816	6.792	1038.78735	84.62700	1379.09595	-103.60462	-3.98746	1340.14746	-955.41150	120.06816	1272.59583	316.19937	198.18188	72.77191	128.86174	-131.54649	2.24991	-572.49463	297.21768	-11.10835	-1458.11401	-116.59930	22.83806
817	6.800	1038.09534	86.26611	1383.78906	-102.64854	-3.80043	1338.50757	-954.31647	119.80666	1274.96753	346.01587	193.90509	68.64536	115.42477	-130.32295	2.24883	-585.84637	298.67615	-11.20669	-1467.23987	-115.20313	27.65563
818	6.808	1037.04932	87.87592	1388.97180	-101.71034	-3.72195	1336.78601	-953.27686	119.28761	1277.63525	375.90143	189.17755	64.11577	101.96281	-129.06995	2.21418	-599.19177	300.11227	-11.30450	-1475.43530	-113.66950	33.06665
819	6.817	1035.66589	89.51054	1394.58667	-100.78082	-3.76278	1335.02026	-952.25580	118.61312	1280.53931	405.79993	184.14484	59.37285	88.48941	-127.75617	2.12393	-612.51941	301.53259	-11.36802	-1482.17896	-112.10838	39.21267
820	6.825	1033.97339	91.26227	1400.56567	-99.87654	-3.92074	1333.23669	-951.22809	117.88073	1283.63635	435.63406	178.95467	54.62852	75.03157	-126.39405	2.00564	-625.82373	302.94812	-11.37828	-1486.66797	-110.54472	46.05692
821	6.833	1032.00354	93.22247	1406.83337	-99.04424	-4.18092	1331.44983	-950.18921	117.17102	1286.89392	465.27393	173.67279	50.07756	61.58713	-125.04210	1.91649	-639.11877	304.32269	-11.34405	-1487.98413	-108.84185	53.10838
822	6.842	1029.76978	95.40112	1413.31030	-98.33820	-4.51532	1329.66492	-949.14899	116.54021	1290.28772	494.47809	168.31094	45.82499	48.13073	-123.78358	1.89720	-652.43292	305.59222	-11.30758	-1485.49731	-106.71463	59.24235
823	6.850	1027.25342	97.65816	1419.91064	-97.79572	-4.88543	1327.88733	-948.11609	116.02264	1293.79871	522.79962	162.87393	41.84339	34.62867	-122.65446	1.92681	-665.78992	306.75375	-11.30088	-1479.20105	-103.83608	63.06901
824	6.858	1024.42920	99.76210	1426.54407	-97.43060	-5.25481	1326.12988	-947.09387	115.63491	1297.40723	549.56067	157.33157	37.96860	21.05483	-121.58983	1.93407	-679.22015	307.86603	-11.28514	-1469.58435	-99.93066	63.94515
825	6.867	1021.30499	101.55095	1433.12964	-97.23191	-5.59420	1324.41248	-946.08698	115.37773	1301.08899	574.05969	151.67233	33.96024	7.42856	-120.49320	1.88189	-692.76636	308.93732	-11.20150	-1457.25317	-94.82795	62.60484
826	6.875	1017.92749	103.00600	1439.60486	-97.16162	-5.87720	1322.76074	-945.10474	115.24243	1304.81238	595.90851	146.00705	29.65457	-6.20562	-119.34231	1.80897	-706.42920	309.92422	-11.05828	-1442.82031	-88.56957	60.35949
827	6.883	1014.36450	104.19974	1445.92102	-97.15759	-6.07956	1321.20886	-944.15198	115.21967	1308.53699	615.14832	140.48994	25.07947	-19.85014	-118.17709	1.76232	-720.14502	310.86084	-10.91279	-1426.82690	-81.48326	57.83968
828	6.892	1010.69128	105.22705	1452.02893	-97.13919	-6.18144	1319.80115	-943.21680	115.30624	1312.21655	632.00299	135.19296	20.38903	-33.55493	-117.04890	1.75020	-733.86157	311.84625	-10.81020	-1409.38843	-74.06603	54.98206
829	6.900	1006.97559	106.16446	1457.87219	-97.01274	-6.16426	1318.58875	-942.26697	115.51094	1315.80481	646.51013	130.16489	15.68359	-47.35135	-116.00660	1.76742	-747.60297	312.89532	-10.75964	-1390.13306	-66.77225	51.83344
830	6.908	1003.27136	107.06256	1463.39551	-96.68034	-6.00265	1317.62073	-941.25977	115.84938	1319.25940	658.36432	125.56482	10.93095	-61.21893	-115.03191	1.79699	-761.42493	313.93671	-10.73049	-1368.70654	-59.88454	48.76054
831	6.917	999.62976	107.95767	1468.55176	-96.05710	-5.66392	1316.93250	-940.15942	116.32080	1322.54871	667.03564	121.69394	6.12722	-75.11523	-114.02623	1.81653	-775.34570	314.93073	-10.67479	-1345.14307	-53.49540	46.13783
832	6.925	996.10547	108.87056	1473.29785	-95.09185	-5.11455	1316.54199	-938.95203	116.89108	1325.66187	671.96552	118.91091	1.55817	-89.01619	-112.94958	1.83622	-789.34296	315.89294	-10.57853	-1319.75610	-47.56609	44.21226
833	6.933	992.75262	109.80295	1477.58838	-93.77586	-4.32784	1316.45154	-937.64673	117.51066	1328.60681	672.74194	117.45123	-2.20872	-102.92130	-111.88981	1.87330	-803.37604	316.85672	-10.46413	-1292.92505	-42.00824	43.11419
834	6.942	989.62354	110.74850	1481.37476	-92.13570	-3.29187	1316.64795	-936.26349	118.14825	1331.39478	669.27032	117.21526	-4.75482	-116.84143	-110.93952	1.90889	-817.41736	317.82813	-10.35297	-1265.00269	-36.73395	42.79630
835	6.950	986.77155	111.70171	1484.61157	-90.22141	-2.01540	1317.10522	-934.82483	118.79350	1334.02600	661.84991	117.78179	-6.17008	-130.77802	-110.09418	1.92015	-831.46490	318.74936	-10.27666	-1236.24854	-31.68475	42.97302
836	6.958	984.24432	112.65938	1487.27014	-88.09722	-0.52852	1317.79517	-933.36053	119.43488	1336.49023	651.15662	118.73012	-6.86318	-144.69145	-109.31998	1.92294	-845.51636	319.58224	-10.25659	-1206.73975	-26.84632	43.17780
837	6.967	982.07751	113.62961	1489.34802	-85.83849	1.12569	1318.69421	-931.91083	120.05630	1338.76672	638.21057	119.87521	-7.18700	-158.48730	-108.63815	1.97257	-859.55841	320.40085	-10.25613	-1176.36829	-22.24163	42.98055
838	6.975	980.29700	114.63742	1490.86560	-83.53108	2.90378	1319.78296	-930.52393	120.65158	1340.82263	624.16595	121.16019	-7.34751	-172.02460	-108.07553	2.14546	-873.56104	321.32364	-10.23151	-1144.95093	-17.92242	42.24390
839	6.983	978.91943	115.70456	1491.85376	-81.26263	4.76525	1321.04041	-929.25195	121.22958	1342.61780	609.90015	122.48531	-7.47365	-185.15921	-107.59530	2.50766	-887.49316	322.41278	-10.16758	-1112.35547	-13.97448	41.14312
840	6.992	977.94781	116.82800	1492.33826	-79.11194	6.66452	1322.44019	-928.14355	121.80881	1344.11377	595.77618	123.72871	-7.64512	-197.81870	-107.15707	3.09481	-901.37207	323.64203	-10.04972	-1078.58228	-10.50835	39.93237
841	7.000	977.37463	117.99333	1492.33130	-77.14816	8.54487	1323.95483	-927.23547	122.40959	1345.27869	581.78912	124.84773	-7.88258	-210.01224	-106.82265	3.93890	-915.25433	324.90448	-9.89447	-1043.77930	-7.61962	38.77517
842	7.008	977.19592	119.19669	1491.83313	-75.43216	10.34411	1325.56299	-926.55396	123.04289	1346.08813	567.85663	125.89243	-8.14361	-221.74394	-106.71205	5.09504	-929.19287	326.09183	-9.76300	-1008.18646	-5.36829	37.77216
843	7.017	977.41907	120.44537	1490.83594	-74.01450	12.00467	1327.24792	-926.11938	123.70120	1346.52356	553.94653	126.93672	-8.35196	-232.92163	-106.84296	6.62264	-943.21924	327.17798	-9.68609	-972.04736	-3.76350	37.00274
844	7.025	978.04932	121.74527	1489.32690	-72.93413	13.47683	1328.98718	-925.94708	124.35728	1346.57275	540.05072	128.01508	-8.45635	-243.30078	-107.10588	8.56021	-957.32410	328.19296	-9.63330	-935.56439	-2.74281	36.48104
845	7.033	979.07800	123.07761	1487.29614	-72.21768	14.71790	1330.74390	-926.04584	124.97028	1346.23413	526.16705	129.11174	-8.47249	-252.48651	-107.42107	10.91814	-971.44287	329.16443	-9.56109	-898.94153	-2.21088	36.11926
846	7.042	980.49182	124.38972	1484.74695	-71.88099	15.69848	1332.47278	-926.41528	125.50426	1345.52185	512.32422	130.19400	-8.46472	-260.05316	-107.85024	13.70230	-985.48157	330.12653	-9.42612	-862.44189	-2.09473	35.76339
847	7.050	982.27905	125.62685	1481.69519	-71.93264	16.40506	1334.13257	-927.04535	125.95000	1344.46387	498.56912	131.26135	-8.48373	-265.65097	-108.61213	17.08484	-999.38647	331.15637	-9.17212	-826.36755	-2.36224	35.26666
848	7.058	984.41797	126.76416	1478.16113	-72.37382	16.82738	1335.69153	-927.92639	126.32066	1343.09363	484.89493	132.36124	-8.54189	-268.78162	-110.14143	21.70891	-1013.18896	332.32983	-8.79754	-791.00098	-3.01828	34.52492
849	7.067	986.86768	127.80312	1474.16187	-73.19154	16.95343	1337.12329	-929.06091	126.62871	1341.43982	471.24716	133.53604	-8.63782	-268.31393	-113.04890	28.60363	-1026.95093	333.60718	-8.43142	-756.56622	-4.09235	33.45349
850	7.075	989.57501	128.76390	1469.71362	-74.34954	16.78393	1338.40820	-930.45563	126.87567	1339.51892	457.61362	134.76193	-8.76337	-262.61923	-117.76396	38.30183	-1040.68311	334.83490	-8.25342	-723.19287	-5.64502	31.96601
851	7.083	992.48828	129.68053	1464.84253	-75.79152	16.34306	1339.53406	-932.10150	127.05737	1337.33142	444.02994	135.96547	-8.90306	-250.77042	-124.13947	49.91719	-1054.35742	335.88489	-8.33345	-690.90283	-7.77804	29.98755
852	7.092	995.56329	130.58133	1459.59473	-77.45935	15.66950	1340.49060	-933.96265	127.17270	1334.86682	430.52350	137.09589	-9.04429	-233.48264	-131.47270	61.36964	-1067.96130	336.75296	-8.58971	-659.68915	-10.64263	27.47439
853	7.100	998.75409	131.47740	1454.04028	-79.30534	14.79861	1341.26563	-935.97638	127.22339	1332.11597	417.09125	138.15404	-9.17393	-212.57013	-138.88712	70.64452	-1081.49243	337.56732	-8.87455	-629.65186	-14.46491	24.42647
854	7.108	1002.00629	132.36969	1448.26587	-81.28954	13.74947	1341.85083	-938.06146	127.19925	1329.08386	403.68469	139.18185	-9.28594	-189.72305	-145.70868	76.85323	-1094.94116	338.51807	-9.06755	-601.07037	-19.51845	20.89351
855	7.117	1005.26709	133.25671	1442.37378	-83.37170	12.52400	1342.24927	-940.12726	127.07201	1325.78711	390.22949	140.25499	-9.39344	-165.88538	-151.66394	80.37424	-1108.32837	339.69791	-9.12977	-574.36780	-26.01027	16.96823
856	7.125	1008.48999	134.13678	1436.48474	-85.50412	11.12210	1342.47668	-942.08167	126.80890	1322.24573	376.70007	141.42760	-9.51068	-141.35928	-156.82892	82.29188	-1121.71167	341.02832	-9.10989	-550.04791	-33.99715	12.79274
857	7.133	1011.62286	135.00760	1430.72705	-87.62958	9.56185	1342.55579	-943.84283	126.38400	1318.48340	363.13574	142.67119	-9.63893	-116.14337	-161.37920	83.67081	-1135.11914	342.36914	-9.09673	-528.71936	-43.37639	8.58367
858	7.142	1014.60388	135.86221	1425.22131	-89.68291	7.88665	1342.51135	-945.35242	125.78186	1314.53357	349.57541	143.91368	-9.77302	-90.20055	-165.42572	85.13185	-1148.53174	343.63776	-9.15909	-511.16248	-53.84433	4.65967
859	7.150	1017.38159	136.68282	1420.07166	-91.58915	6.15847	1342.36963	-946.57434	125.00485	1310.43811	336.01324	145.11639	-9.89618	-63.60321	-169.04388	86.86449	-1161.94324	344.86267	-9.27687	-498.23175	-64.81553	1.45215
860	7.158	1019.93347	137.44449	1415.36389	-93.26196	4.43871	1342.15759	-947.48865	124.07758	1306.23999	322.42044	146.27464	-9.96837	-36.55038	-172.29962	88.83280	-1175.43408	346.11908	-9.33071	-490.49939	-75.40039	-0.70357
861	7.167	1022.25952	138.13420	1411.16260	-94.61132	2.76695	1341.89685	-948.08813	123.04428	1301.98291	308.79364	147.37491	-9.95746	-9.30331	-175.19005	90.89953	-1189.14221	347.36249	-9.24785	-487.87982	-84.49742	-1.91655
862	7.175	1024.37012	138.76456	1407.51025	-95.56001	1.16428	1341.59937	-948.37311	121.96851	1297.71851	295.15393	148.39371	-9.89509	17.90433	-177.62714	92.85423	-1203.09131	348.46640	-9.10263	-489.77612	-91.03951	-2.57457
863	7.183	1026.28003	139.35808	1404.43579	-96.06155	-0.34509	1341.27209	-948.34875	120.93102	1293.51819	281.48471	149.33170	-9.85534	44.98642	-179.49924	94.45084	-1217.15942	349.40552	-8.99520	-495.73688	-94.44238	-2.85751
864	7.192	1028.00024	139.91544	1401.96631	-96.11182	-1.72982	1340.91577	-948.02832	120.01663	1289.48083	267.72867	150.23061	-9.87146	72.05005	-180.73041	95.46687	-1231.23804	350.25647	-8.94267	-505.54968	-95.05550	-2.83754
865	7.200	1029.52979	140.40623	1400.13013	-95.74988	-2.96573	1340.51770	-947.43469	119.29147	1285.72449	253.87604	151.14690	-9.91706	99.26926	-181.31561	95.75253	-1245.26636	351.12677	-8.92243	-518.45166	-94.03840	-2.79955
866	7.208	1030.85950	140.79924	1398.95178	-95.04021	-4.03704	1340.05322	-946.59698	118.77756	1282.36914	239.98755	152.10686	-9.95608	126.74728	-181.33005	95.25185	-1259.15430	352.10205	-8.89614	-532.86023	-92.59054	-3.03902
867	7.217	1031.98291	141.09467	1398.44983	-94.04558	-4.93259	1339.49500	-945.54724	118.44484	1279.51892	226.11780	153.10269	-9.97217	154.53320	-180.89966	94.00335	-1272.77393	353.19574	-8.76590	-547.30103	-91.34723	-3.56890
868	7.225	1032.89893	141.30983	1398.63501	-92.81731	-5.66063	1338.82275	-944.31714	118.23756	1277.25439	212.27911	154.12703	-9.96726	182.68271	-180.15456	92.13624	-1285.99988	354.41541	-8.39498	-561.24146	-90.41304	-4.20107
869	7.233	1033.60181	141.44965	1399.50024	-91.39836	-6.25502	1338.02710	-942.93402	118.11943	1275.63074	198.47327	155.17885	-9.95366	211.24130	-179.21883	89.84221	-1298.75049	355.78571	-7.70664	-574.85345	-89.67829	-4.76205
870	7.242	1034.07495	141.51425	1401.01501	-89.81664	-6.74203	1337.10449	-941.42200	118.09987	1274.67322	184.72003	156.23267	-9.94665	240.21530	-178.21132	87.31485	-1311.01270	357.24438	-6.71300	-588.36896	-89.03458	-5.18998
871	7.250	1034.29712	141.51332	1403.13928	-88.08146	-7.10719	1336.05530	-939.81000	118.22125	1274.37219	171.05377	157.21556	-9.97559	269.58514	-177.19986	84.69050	-1322.80688	358.64984	-5.44107	-601.85150	-88.43497	-5.50631
872	7.258	1034.24963	141.45363	1405.83276	-86.19984	-7.30616	1334.88684	-938.13452	118.53232	1274.68311	157.49670	158.02753	-10.07387	299.29767	-176.17215	82.02141	-1334.13599	359.89868	-3.87852	-615.29584	-87.88255	-5.74053
873	7.267	1033.92041	141.32927	1409.05444	-84.19530	-7.29141	1333.61108	-936.43359	119.07269	1275.53674	144.03125	158.61511	-10.22449	329.23782	-175.07306	79.26809	-1345.01416	360.98999	-1.98286	-628.69891	-87.39860	-5.90500
874	7.275	1033.30676	141.13281	1412.76196	-82.11815	-7.01943	1332.23938	-934.73907	119.85661	1276.85474	130.60077	159.02763	-10.36359	359.26572	-173.83417	76.30499	-1355.48218	361.96869	0.26083	-642.06549	-86.99147	-6.02161
875	7.283	1032.41418	140.86871	1416.91125	-80.05034	-6.45277	1330.78186	-933.06891	120.85817	1278.56360	117.15057	159.37512	-10.46769	389.30792	-172.37843	72.97873	-1365.52515	362.80396	2.78112	-655.41028	-86.64499	-6.11761
876	7.292	1031.25183	140.55635	1421.45239	-78.09262	-5.57219	1329.24792	-931.42535	122.01264	1280.59485	103.66370	159.75360	-10.58061	419.37646	-170.67667	69.21087	-1375.00232	363.39874	5.46653	-668.75018	-86.30567	-6.19166
877	7.300	1029.82666	140.22038	1426.33252	-76.32977	-4.39127	1327.64575	-929.80402	123.22626	1282.88489	90.16040	160.22153	-10.73239	449.51541	-168.79636	65.05791	-1383.65991	363.74243	8.27574	-682.09216	-85.89441	-6.21469
878	7.308	1028.14099	139.87575	1431.50342	-74.80622	-2.96885	1325.98267	-928.20752	124.38889	1285.37964	76.67957	160.79510	-10.88799	479.75711	-166.80838	60.67586	-1391.09814	363.96350	11.28873	-695.44305	-85.36578	-6.16973
879	7.317	1026.19934	139.52153	1436.91797	-73.53376	-1.40928	1324.27197	-926.65405	125.39578	1288.03687	63.24081	161.45288	-10.99420	510.04535	-164.66084	56.26071	-1396.68188	364.18488	14.68628	-708.81665	-84.71587	-6.08066
880	7.325	1024.01038	139.15331	1442.51965	-72.50584	0.16463	1322.53662	-925.17273	126.17120	1290.82007	49.82315	162.16344	-11.03860	540.16113	-162.26344	52.04670	-1399.60181	364.33997	18.59194	-722.21558	-83.94075	-5.99963
881	7.333	1021.58539	138.78040	1448.23865	-71.69844	1.64713	1320.80908	-923.78833	126.67761	1293.69543	36.38074	162.91496	-11.04830	569.73724	-159.69043	48.28281	-1398.98706	364.14630	22.70759	-735.63165	-83.04977	-5.95376
882	7.342	1018.94336	138.42151	1454.00269	-71.07002	2.95894	1319.13074	-922.50562	126.91246	1296.63293	22.87396	163.71758	-11.05315	598.25616	-157.15344	45.07281	-1393.87341	363.27518	26.06986	-749.06903	-82.08064	-5.90045
883	7.350	1016.11475	138.08304	1459.74597	-70.56947	4.02826	1317.55078	-921.30231	126.90529	1299.61218	9.30341	164.57828	-11.07035	625.02338	-154.78583	42.21130	-1383.37842	361.53351	27.45193	-762.55054	-81.05379	-5.77895
884	7.358	1013.14294	137.74799	1465.41174	-70.14401	4.76748	1316.11963	-920.13397	126.71101	1302.62280	-4.30377	165.48865	-11.11051	649.28345	-152.58580	39.24581	-1367.27026	358.92557	26.27077	-776.10791	-79.95613	-5.60779
885	7.367	1010.08093	137.38475	1470.95117	-69.74217	5.07755	1314.88025	-918.94653	126.39423	1305.65686	-17.94427	166.43806	-11.16977	670.42328	-150.54816	35.75917	-1346.42505	355.61160	23.19346	-789.76373	-78.80698	-5.46101
886	7.375	1006.97931	136.97285	1476.31860	-69.31657	4.88871	1313.85974	-917.69482	126.01701	1308.70154	-31.63837	167.42009	-11.21398	688.05804	-148.75923	31.64322	-1322.77979	351.82553	19.88166	-803.51160	-77.69508	-5.36511
887	7.383	1003.87921	136.52806	1481.47180	-68.82795	4.19578	1313.06274	-916.36011	125.63374	1311.73889	-45.39575	168.41776	-11.19535	701.96637	-147.33868	27.11681	-1298.46704	347.81290	17.92873	-817.31659	-76.68811	-5.28190
888	7.392	1000.81653	136.09560	1486.37415	-68.24249	3.05034	1312.47620	-914.95294	125.28116	1314.74976	-59.21930	169.40372	-11.10627	711.98065	-146.35773	22.51440	-1274.34912	343.64914	17.73723	-831.14929	-75.74274	-5.16078
889	7.400	997.83044	135.71837	1490.99463	-67.51929	1.52693	1312.08240	-913.49939	124.96925	1317.71326	-73.11957	170.36404	-10.99370	717.94513	-145.87347	18.15084	-1249.62061	339.05664	18.48539	-845.01331	-74.77419	-4.97969
890	7.408	994.96606	135.41479	1495.29895	-66.60453	-0.30019	1311.86328	-912.02014	124.69170	1320.60486	-87.08673	171.30966	-10.89994	719.80463	-145.89346	14.33927	-1223.03638	333.67877	19.19052	-858.93811	-73.75409	-4.76386
891	7.417	992.26379	135.18221	1499.24902	-65.44099	-2.36021	1311.79858	-910.51984	124.44005	1323.39941	-101.06390	172.27057	-10.83094	717.72906	-146.16652	11.32232	-1193.97778	327.51926	19.49967	-872.94891	-72.68875	-4.56367
892	7.425	989.75012	135.01949	1502.80542	-63.98104	-4.58528	1311.86621	-908.99243	124.19087	1326.07837	-114.97791	173.28790	-10.78573	712.13513	-146.18221	9.11835	-1162.57227	320.90100	19.58189	-887.02466	-71.58732	-4.40553
893	7.433	987.44556	134.93893	1505.93079	-62.19795	-6.91292	1312.04797	-907.42542	123.89389	1328.63184	-128.76587	174.40404	-10.74796	703.57648	-145.56210	7.55157	-1129.45386	314.13513	19.74440	-901.10229	-70.48180	-4.27188
894	7.442	985.38184	134.94762	1508.59509	-60.09943	-9.29567	1312.33740	-905.79773	123.49261	1331.05042	-142.34418	175.67001	-10.63169	692.62762	-144.37016	6.43504	-1095.33167	307.39807	20.24618	-915.14093	-69.40801	-4.12302
895	7.450	983.60944	135.03610	1510.78088	-57.73989	-11.72120	1312.74316	-904.08698	122.94620	1333.32104	-155.57581	177.16899	-10.29759	679.90771	-142.96243	5.64782	-1060.63452	300.79840	21.24399	-929.16522	-68.36302	-3.94521
896	7.458	982.19330	135.20459	1512.47583	-55.21965	-14.21258	1313.28064	-902.29211	122.23212	1335.42969	-168.26038	178.96692	-9.65656	666.12561	-141.63602	5.10383	-1025.57617	294.40057	22.72874	-943.22278	-67.32928	-3.77051
897	7.467	981.19678	135.48604	1513.66187	-52.67016	-16.78682	1313.95813	-900.45135	121.34961	1337.36011	-180.14557	181.02515	-8.73069	651.94220	-140.48608	4.73564	-990.32776	288.22174	24.51663	-957.31378	-66.32442	-3.62528
898	7.475	980.66486	135.93059	1514.31128	-50.23685	-19.40892	1314.76782	-898.63837	120.32417	1339.08630	-191.05981	183.23436	-7.58104	637.76862	-139.47238	4.48554	-954.99194	282.28473	26.35301	-971.39563	-65.39316	-3.48479
899	7.483	980.61584	136.57491	1514.39502	-48.06340	-21.98523	1315.68567	-896.94513	119.19948	1340.57178	-201.18774	185.57175	-6.09648	623.73505	-138.49585	4.29353	-919.60083	276.65225	28.00333	-985.42273	-64.54891	-3.30627
900	7.492	981.03381	137.43295	1513.89209	-46.27435	-24.38865	1316.68176	-895.46704	118.02658	1341.77637	-211.23364	188.28424	-3.69632	609.82983	-137.46336	4.10550	-884.25677	271.41452	29.30782	-999.35760	-63.71861	-3.09727
901	7.500	981.86450	138.50163	1512.79565	-44.96172	-26.49265	1317.73157	-894.29266	116.86058	1342.66406	-222.04352	192.00677	0.89032	596.03827	-136.36668	3.89941	-849.15735	266.67474	30.21651	-1013.19556	-62.79187	-2.91288
902	7.508	983.02747	139.76015	1511.11584	-44.17800	-28.20474	1318.81665	-893.49353	115.76088	1343.20618	-233.40686	197.63748	9.48096	582.37006	-135.28735	3.71459	-814.43256	262.52661	30.73600	-1026.98145	-61.75595	-2.77167
903	7.517	984.44104	141.16937	1508.87231	-43.92988	-29.48953	1319.91907	-893.11725	114.78419	1343.38062	-242.77722	205.83597	23.58284	568.80701	-134.30670	3.60858	-780.02319	259.03311	30.87600	-1040.75635	-60.69486	-2.63989
904	7.525	986.04150	142.67964	1506.08350	-44.18182	-30.37195	1321.02332	-893.19543	113.96928	1343.16907	-245.93066	216.43196	42.91686	555.29382	-133.44189	3.55498	-745.75446	256.18747	30.65936	-1054.50232	-59.66938	-2.51032
905	7.533	987.79395	144.23985	1502.76318	-44.87713	-30.91243	1322.12122	-893.75305	113.33179	1342.55835	-240.02936	228.31551	64.48443	541.78619	-132.67020	3.45818	-711.49713	253.88629	30.10233	-1068.16797	-58.70752	-2.42678
906	7.542	989.70209	145.80400	1498.92444	-45.95798	-31.16995	1323.20984	-894.80072	112.87326	1341.54272	-225.84845	239.93701	83.60752	528.26508	-131.96764	3.28113	-677.24927	252.02879	29.20611	-1081.73315	-57.84917	-2.41887
907	7.550	991.80957	147.33682	1494.58508	-47.36877	-31.18482	1324.28601	-896.31763	112.58436	1340.11902	-206.51007	250.00455	96.63564	514.72650	-131.31116	3.09425	-643.11169	250.62369	28.00469	-1095.23608	-57.09902	-2.45760
908	7.558	994.17468	148.81741	1489.77124	-49.04977	-30.98103	1325.34460	-898.24725	112.43782	1338.28149	-184.79102	257.97849	103.05529	501.18011	-130.66132	2.99507	-609.24390	249.71570	26.56708	-1108.73206	-56.38982	-2.49078
909	7.567	996.83679	150.23438	1484.51758	-50.93700	-30.57431	1326.37927	-900.50757	112.38855	1336.02502	-162.06427	264.13156	105.21304	487.63852	-129.96054	3.00450	-575.87976	249.26654	24.94820	-1122.23877	-55.65521	-2.48305
910	7.575	999.80920	151.57889	1478.86609	-52.97444	-29.98829	1327.38586	-903.00177	112.39000	1333.35815	-138.78223	269.12683	106.22134	474.09891	-129.18066	3.04959	-543.37793	249.15848	23.15269	-1135.74561	-54.89532	-2.41999
911	7.583	1003.09180	152.84720	1472.86536	-55.12553	-29.26485	1328.36731	-905.62671	112.41626	1330.31384	-115.06299	273.46744	108.07412	460.55078	-128.34996	3.03231	-512.22705	249.27673	21.13025	-1149.25732	-54.13001	-2.32165
912	7.592	1006.66748	154.04268	1466.57166	-57.37177	-28.44854	1329.33655	-908.28204	112.47238	1326.94116	-90.98218	277.29706	111.21512	447.01758	-127.48662	2.90127	-482.98911	249.58403	18.81151	-1162.78662	-53.34492	-2.23507
913	7.600	1010.49207	155.16653	1460.05017	-59.70682	-27.57139	1330.31641	-910.87982	112.59161	1323.28906	-66.70612	280.56851	115.14186	433.53256	-126.55910	2.69093	-456.20496	250.16461	16.17471	-1176.32690	-52.52967	-2.18179
914	7.608	1014.50323	156.21214	1453.37268	-62.12988	-26.66114	1331.33362	-913.34698	112.82738	1319.39429	-42.43591	283.20230	119.06540	420.06009	-125.55136	2.50619	-432.32483	251.24290	13.32967	-1189.87036	-51.70380	-2.14063
915	7.617	1018.63220	157.17236	1446.61401	-64.63248	-25.74285	1332.40759	-915.62341	113.23564	1315.28015	-18.23175	285.07193	122.23112	406.53131	-124.51343	2.44156	-411.74478	253.08047	10.51473	-1203.41943	-50.87084	-2.08566
916	7.625	1022.80524	158.04588	1439.85083	-67.18393	-24.83134	1333.54407	-917.66534	113.85623	1310.95776	6.05853	286.00946	124.04700	392.93982	-123.52000	2.51052	-394.90274	255.77084	7.92113	-1216.97534	-50.01097	-2.01577
917	7.633	1026.94556	158.83501	1433.16321	-69.72734	-23.94069	1334.73682	-919.45129	114.70473	1306.43311	30.69083	285.91113	124.16926	379.32364	-122.59921	2.63418	-382.34756	259.17096	5.51300	-1230.55396	-49.12023	-1.94774
918	7.642	1030.98083	159.53848	1426.63647	-72.18585	-23.09774	1335.97229	-920.97974	115.76714	1301.72107	55.85291	284.81924	122.57917	365.69540	-121.72646	2.69881	-374.72601	262.95782	2.98629	-1244.19043	-48.21544	-1.88127
919	7.650	1034.85193	160.16393	1420.36450	-74.46969	-22.33435	1337.23560	-922.25696	116.99460	1296.86304	81.57278	282.95010	119.64542	352.05255	-120.88070	2.66427	-372.46918	266.60806	-0.03706	-1257.91113	-47.31382	-1.79328
920	7.658	1038.51550	160.72711	1414.45227	-76.47890	-21.66574	1338.50940	-923.28198	118.30823	1291.94141	107.75412	280.65540	116.06482	338.40680	-120.05829	2.59437	-375.23932	269.45288	-3.45973	-1271.71887	-46.42316	-1.68547
921	7.667	1041.92480	161.15230	1409.01318	-78.10787	-21.07825	1339.76294	-924.04163	119.62202	1287.08740	134.27463	278.26840	112.61027	324.77890	-119.21609	2.56215	-381.94382	271.09564	-6.49189	-1285.58057	-45.55375	-1.59425
922	7.675	1045.00891	161.21745	1404.16089	-79.26457	-20.53444	1340.94189	-924.51532	120.87245	1282.47632	161.04361	275.94864	109.78065	311.18777	-118.27856	2.56242	-391.55722	271.82825	-8.41495	-1299.44897	-44.71288	-1.54724
923	7.683	1047.70166	160.74521	1399.99817	-79.90297	-19.99066	1341.97607	-924.67999	122.02930	1278.30603	187.99313	273.65973	107.56032	297.63837	-117.25900	2.54377	-403.46075	272.35565	-9.22956	-1313.30835	-43.87484	-1.54500
924	7.692	1049.99866	159.83154	1396.60828	-80.03914	-19.41903	1342.80298	-924.51587	123.08562	1274.76367	215.07330	271.21072	105.47766	284.12396	-116.28395	2.50475	-416.89154	273.10245	-9.37326	-1327.12903	-43.01234	-1.54726
925	7.700	1051.95374	158.78200	1394.04895	-79.73509	-18.81142	1343.38330	-924.01459	124.04840	1271.99414	242.27588	268.32748	102.93061	270.63181	-115.43642	2.49567	-430.84418	274.03241	-9.30550	-1340.79553	-42.17253	-1.42361
926	7.708	1053.61084	157.84814	1392.35242	-79.07547	-18.16526	1343.70020	-923.19220	124.93071	1270.08398	269.61896	264.79501	99.53834	257.14313	-114.65511	2.51966	-444.62625	275.01947	-9.32374	-1354.14075	-41.47321	-0.93302
927	7.717	1054.96350	157.09682	1391.53003	-78.15289	-17.48035	1343.74487	-922.10406	125.72610	1269.05945	297.08673	260.56070	95.30322	243.65784	-113.81154	2.50503	-458.10794	276.05814	-9.47481	-1366.98938	-41.01229	0.19892
928	7.725	1055.97437	156.46368	1391.58130	-77.05309	-16.76576	1343.50427	-920.84644	126.37881	1268.89526	324.59244	255.73193	90.53442	230.18414	-112.84909	2.42128	-471.48969	277.17477	-9.66872	-1379.16797	-40.80043	2.13834
929	7.733	1056.61145	155.82979	1392.50195	-75.84119	-16.03635	1342.96228	-919.53284	126.78777	1269.53040	352.02283	250.50067	85.59740	216.68597	-111.82678	2.35841	-484.93228	278.38141	-9.84125	-1390.57654	-40.77753	4.85595
930	7.742	1056.86340	155.07121	1394.27917	-74.56022	-15.31057	1342.11230	-918.26147	126.84273	1270.87805	379.33484	245.02594	80.67969	203.12427	-110.78981	2.39069	-498.37741	279.67822	-9.98191	-1401.24890	-40.85105	8.18431
931	7.750	1056.73315	154.10301	1396.87622	-73.24138	-14.61519	1340.96631	-917.09454	126.47003	1272.82947	406.57632	239.35980	75.79000	189.54095	-109.66484	2.44172	-511.70609	281.01166	-10.10915	-1411.29248	-40.89309	11.96513
932	7.758	1056.22412	152.90514	1400.22229	-71.91135	-13.97066	1339.55542	-916.05133	125.66968	1275.25964	433.82022	233.47971	70.90649	176.00983	-108.37573	2.39898	-524.95074	282.30734	-10.25095	-1420.77173	-40.76487	16.14048
933	7.767	1055.32910	151.50967	1404.21436	-70.58852	-13.37094	1337.92920	-915.11023	124.52017	1278.03882	461.10217	227.39124	66.05415	162.57278	-106.96832	2.25608	-538.22864	283.56729	-10.41320	-1429.63525	-40.38857	20.74168
934	7.775	1054.03601	149.95752	1408.73364	-69.28050	-12.79278	1336.15686	-914.21967	123.15205	1281.05078	488.35291	221.15779	61.28848	149.25638	-105.56383	2.08615	-551.55103	284.86368	-10.56114	-1437.68604	-39.77319	25.85171
935	7.783	1052.34412	148.26775	1413.66357	-67.98785	-12.21317	1334.31836	-913.31708	121.71249	1284.20837	515.33240	214.83862	56.65147	136.03354	-104.25867	1.95656	-564.82239	286.23694	-10.64330	-1444.52173	-39.01305	31.56507
936	7.792	1050.27246	146.44046	1418.89954	-66.70689	-11.61271	1332.48315	-912.35217	120.33683	1287.45715	541.62012	208.49652	52.13587	122.79651	-103.05174	1.87317	-577.98395	287.64337	-10.64327	-1449.43237	-38.26762	37.87424
937	7.800	1047.85352	144.47279	1424.35242	-65.43642	-10.97711	1330.69128	-911.30353	119.13300	1290.76563	566.67395	202.18832	47.65504	109.47025	-101.86160	1.80193	-591.09009	288.99475	-10.60555	-1451.40930	-37.65898	44.47025
938	7.808	1045.12756	142.36903	1429.94739	-64.18825	-10.29789	1328.95630	-910.18256	118.17426	1294.11169	589.99927	195.86852	43.05025	96.08167	-100.65147	1.74019	-604.23303	290.24652	-10.59470	-1449.46973	-37.14648	50.58134
939	7.817	1042.13672	140.13985	1435.61560	-62.99026	-9.56948	1327.27734	-909.02557	117.49686	1297.47375	611.39246	189.44064	38.20551	82.66833	-99.48299	1.71581	-617.44299	291.44055	-10.63038	-1443.22571	-36.48337	55.10219
940	7.825	1038.92102	137.79655	1441.29224	-61.88111	-8.78866	1325.65149	-907.87762	117.10474	1300.83008	631.01575	182.89986	33.18424	69.21475	-98.42622	1.72656	-630.71704	292.62939	-10.67664	-1433.12585	-35.31835	57.23725
941	7.833	1035.51709	135.35219	1446.92126	-60.89899	-7.94724	1324.08569	-906.77734	116.97412	1304.15979	649.14801	176.30440	28.20813	55.69480	-97.46461	1.73668	-644.07483	293.79742	-10.68180	-1420.03369	-33.40572	57.15333
942	7.842	1031.95898	132.82872	1452.45410	-60.06420	-7.01762	1322.59998	-905.74805	117.05379	1307.44348	665.83411	169.67448	23.48257	42.09385	-96.49981	1.73454	-657.53162	294.88361	-10.61587	-1404.65442	-30.75584	55.65649
943	7.850	1028.27979	130.25653	1457.84326	-59.36691	-5.95416	1321.21997	-904.79749	117.27394	1310.66150	680.75256	162.99516	19.06550	28.40787	-95.44582	1.73843	-671.07556	295.84717	-10.49997	-1387.27112	-27.61691	53.31733
944	7.858	1024.51208	127.66380	1463.04309	-58.76922	-4.71357	1319.97241	-903.92389	117.57259	1313.79248	693.36859	156.26315	14.89570	14.66498	-94.30583	1.74262	-684.70636	296.71179	-10.40357	-1367.71118	-24.33324	50.38623
945	7.867	1020.68811	125.07106	1468.01147	-58.21740	-3.27451	1318.88318	-903.12164	117.91805	1316.81360	703.17834	149.49007	10.89779	0.89783	-93.15293	1.72398	-698.48907	297.53229	-10.38470	-1345.63623	-21.20284	47.26954
946	7.875	1016.84302	122.49767	1472.70862	-57.65594	-1.63788	1317.97595	-902.38715	118.30024	1319.70459	709.82520	142.71301	7.07055	-12.90438	-92.04848	1.69264	-712.51367	298.33524	-10.43560	-1321.07068	-18.37658	44.56577
947	7.883	1013.02448	119.96625	1477.09448	-57.03760	0.18938	1317.27161	-901.72333	118.71022	1322.45715	713.05469	136.09125	3.52275	-26.76825	-90.99941	1.67768	-726.71783	299.17657	-10.49456	-1294.58618	-15.79523	42.75394
948	7.892	1009.29877	117.49432	1481.13110	-56.32914	2.20244	1316.78455	-901.13251	119.14099	1325.07263	712.68646	130.01254	0.39644	-40.69299	-89.99877	1.68552	-740.85040	300.15125	-10.50693	-1266.98682	-13.25965	41.99595
949	7.900	1005.74622	115.08678	1484.78687	-55.51241	4.38872	1316.51904	-900.60498	119.59711	1327.54895	708.71118	125.07964	-2.25324	-54.66421	-89.06593	1.70554	-754.77295	301.22375	-10.46146	-1238.91138	-10.58624	42.09848
950	7.908	1002.45410	112.74190	1488.03687	-54.57801	6.71707	1316.47424	-900.12170	120.09503	1329.87329	701.36951	121.88968	-4.41196	-68.65636	-88.23148	1.72105	-768.61926	302.22781	-10.37839	-1210.62097	-7.67831	42.62237
951	7.917	999.51636	110.45709	1490.86182	-53.51796	9.14526	1316.65356	-899.66656	120.66000	1332.03174	691.15381	120.63947	-5.99388	-82.60779	-87.50932	1.70471	-782.54425	303.09244	-10.29981	-1182.00061	-4.55076	43.14033
952	7.925	997.03125	108.22885	1493.24768	-52.33082	11.63848	1317.06799	-899.23737	121.31363	1334.01440	678.80859	120.92377	-6.93767	-96.43069	-86.88757	1.64926	-796.55835	303.90143	-10.26698	-1152.72290	-1.33770	43.44163
953	7.933	995.08026	106.06267	1495.18359	-51.03725	14.16581	1317.72974	-898.84888	122.05565	1335.80933	665.21649	122.01595	-7.35720	-110.03734	-86.33626	1.60595	-810.61035	304.78085	-10.27341	-1122.46252	1.76958	43.51411
954	7.942	993.67822	103.99152	1496.66895	-49.68557	16.67851	1318.64197	-898.53247	122.86217	1337.39343	651.13123	123.32869	-7.49498	-123.34329	-85.85555	1.66780	-824.63666	305.80859	-10.26868	-1091.03223	4.56537	43.41991
955	7.950	992.72705	102.08614	1497.72119	-48.34316	19.11172	1319.79626	-898.33191	123.70155	1338.73535	637.00409	124.61070	-7.57697	-136.26929	-85.51283	1.91673	-838.56543	306.97272	-10.20431	-1058.40381	6.83518	43.21932
956	7.958	992.07513	100.42609	1498.37195	-47.08821	21.41070	1321.17102	-898.29199	124.55110	1339.80322	623.00989	125.84238	-7.72726	-148.74561	-85.36443	2.38726	-852.39532	308.18869	-10.07167	-1024.66846	8.41649	42.95816
957	7.967	991.66449	99.02908	1498.64941	-46.00452	23.54289	1322.73132	-898.44653	125.39964	1340.57153	609.14453	127.05977	-7.96095	-160.70978	-85.38924	3.09190	-866.23499	309.34119	-9.92523	-989.97839	9.26295	42.67366
958	7.975	991.57861	97.80917	1498.55811	-45.17457	25.48581	1324.43335	-898.81580	126.23358	1341.02344	595.32727	128.26071	-8.21579	-172.07721	-85.55483	4.07645	-880.16870	310.35788	-9.82787	-954.50269	9.41494	42.39262
959	7.983	991.95020	96.61867	1498.07642	-44.66970	27.22046	1326.22827	-899.40985	127.02594	1341.15088	581.49854	129.41231	-8.39618	-182.67046	-85.85300	5.41394	-894.15533	311.28156	-9.78390	-918.42560	8.91108	42.14008
960	7.992	992.85828	95.34068	1497.17981	-44.54093	28.74009	1328.06226	-900.23322	127.74019	1340.95300	567.66718	130.50711	-8.43719	-192.19876	-86.26502	7.15649	-908.10815	312.21381	-9.77540	-881.98926	7.76315	41.94234
961	8.000	994.27429	93.94868	1495.86414	-44.81529	30.05353	1329.88049	-901.28857	128.33977	1340.43945	553.88684	131.57257	-8.36674	-200.38953	-86.82509	9.36306	-921.96545	313.22098	-9.77492	-845.50342	6.02737	41.78238
962	8.008	996.10278	92.47386	1494.14246	-45.49736	31.17361	1331.63440	-902.57703	128.79837	1339.63354	540.20361	132.63237	-8.29154	-207.07196	-87.84478	12.34976	-935.68109	314.34036	-9.71511	-809.28687	3.84280	41.56056
963	8.017	998.27661	90.93433	1492.02722	-46.57524	32.09509	1333.28162	-904.09985	129.10423	1338.57031	526.62476	133.70367	-8.30946	-211.77779	-90.11845	17.10022	-949.24658	315.57431	-9.55664	-773.61432	1.34930	41.13300
964	8.025	1000.74475	89.33107	1489.52625	-48.02541	32.77751	1334.78284	-905.86261	129.25513	1337.28809	513.11298	134.81662	-8.43822	-213.03030	-94.71545	25.13427	-962.72620	316.83026	-9.36151	-738.68890	-1.43027	40.37505
965	8.033	1003.40930	87.68350	1486.65283	-49.80994	33.15862	1336.10461	-907.87256	129.25754	1335.81689	499.61691	135.98404	-8.61818	-208.60489	-102.28007	37.21743	-976.21375	317.99612	-9.24699	-704.63025	-4.61957	39.20393
966	8.042	1006.16443	86.02274	1483.43237	-51.87689	33.19365	1337.22644	-910.12915	129.12698	1334.16809	486.11743	137.16383	-8.78650	-197.21240	-112.43562	51.93390	-989.73407	319.08218	-9.28745	-671.50903	-8.40029	37.57468
967	8.050	1008.95892	84.36336	1479.90247	-54.16982	32.87941	1338.13989	-912.61328	128.87746	1332.33655	472.62772	138.30579	-8.92367	-179.69135	-123.89442	65.99426	-1003.23047	320.17963	-9.44513	-639.41785	-12.91455	35.47240
968	8.058	1011.79047	82.70332	1476.10828	-56.63344	32.24659	1338.84253	-915.27655	128.51376	1330.31543	459.16663	139.41779	-9.03198	-158.24435	-135.18427	76.29379	-1016.68738	321.31769	-9.59285	-608.53375	-18.25942	32.89937
969	8.067	1014.66907	81.05135	1472.10266	-59.21033	31.34296	1339.33191	-918.03552	128.03473	1328.10449	445.73483	140.54013	-9.12803	-134.87897	-145.37860	81.74062	-1030.18237	322.44797	-9.63754	-579.15851	-24.51516	29.85026
970	8.075	1017.59009	79.44284	1467.94373	-61.83734	30.22586	1339.61438	-920.78113	127.43779	1325.71045	432.29431	141.69034	-9.22777	-110.62102	-154.34329	83.40278	-1043.76489	323.56458	-9.59438	-551.71118	-31.75541	26.33038
971	8.083	1020.52948	77.92628	1463.69226	-64.44929	28.95877	1339.71777	-923.40417	126.71733	1323.14404	418.79208	142.87318	-9.32353	-85.68848	-162.48291	83.33561	-1057.39429	324.73553	-9.52732	-526.66748	-40.06757	22.44777
972	8.092	1023.45905	76.54324	1459.41052	-66.98789	27.60215	1339.69202	-925.81836	125.86069	1320.41797	405.21271	144.10300	-9.41953	-60.01687	-170.26355	83.30782	-1071.00488	326.00015	-9.47474	-504.51953	-49.51389	18.45041
973	8.100	1026.36072	75.31487	1455.15857	-69.40476	26.20527	1339.59448	-927.96783	124.84752	1317.54675	391.60196	145.36064	-9.55383	-33.62445	-177.86465	84.21400	-1084.56030	327.33087	-9.44718	-485.78931	-59.98977	14.61785
974	8.108	1029.22888	74.23907	1450.99402	-71.65569	24.80752	1339.47925	-929.82635	123.65547	1314.54480	378.03546	146.57408	-9.74858	-6.72967	-185.13921	86.14629	-1098.09338	328.65201	-9.44540	-471.04669	-71.12108	11.11668
975	8.117	1032.06360	73.30524	1446.97131	-73.69571	23.44302	1339.39331	-931.38947	122.27687	1311.42322	364.53510	147.71085	-9.96084	20.29502	-191.77670	88.71497	-1111.68115	329.87585	-9.44852	-460.88739	-82.28842	7.96201
976	8.125	1034.86353	72.50272	1443.14014	-75.48038	22.14083	1339.37061	-932.66022	120.73753	1308.19141	351.03854	148.82858	-10.10992	47.09421	-197.48254	91.34344	-1125.36243	330.97827	-9.42648	-455.80200	-92.69848	5.09571
977	8.133	1037.62366	71.80759	1439.54041	-76.96818	20.92331	1339.42407	-933.64386	119.09639	1304.86646	337.48102	149.96123	-10.15998	73.51123	-202.04492	93.48371	-1139.11963	331.99908	-9.38729	-455.90942	-101.47022	2.50120
978	8.142	1040.33813	71.17851	1436.20691	-78.12088	19.81044	1339.54395	-934.35736	117.43076	1301.48450	323.86874	151.03891	-10.15693	99.62164	-205.32430	94.75120	-1152.93420	332.95331	-9.36480	-460.66901	-107.83783	0.28077
979	8.150	1042.99487	70.57294	1433.17822	-78.91233	18.82209	1339.70471	-934.83374	115.81984	1298.10876	310.24344	152.00021	-10.17622	125.60852	-207.29526	94.97095	-1166.80298	333.82501	-9.36786	-468.91431	-111.48051	-1.36723
980	8.158	1045.56763	69.96190	1430.50110	-79.34334	17.97317	1339.87671	-935.11420	114.32416	1294.82849	296.61752	152.88785	-10.24563	151.63196	-208.11034	94.17574	-1180.65125	334.67355	-9.37223	-479.49268	-112.72973	-2.31345
981	8.167	1048.01880	69.33174	1428.22339	-79.44206	17.27261	1340.03186	-935.23596	112.96965	1291.75293	282.99219	153.76682	-10.32556	177.78152	-208.04922	92.58434	-1194.34766	335.61868	-9.34905	-491.75146	-112.41596	-2.67377
982	8.175	1050.30786	68.67995	1426.38293	-79.25306	16.72210	1340.14172	-935.22137	111.74741	1289.00366	269.38303	154.64423	-10.35515	204.06882	-207.38925	90.52690	-1207.91260	336.66977	-9.28951	-505.09839	-111.45784	-2.74934
983	8.183	1052.39526	68.01697	1425.00574	-78.82836	16.31141	1340.17517	-935.07397	110.62416	1286.70471	255.76593	155.52257	-10.30337	230.41891	-206.35831	88.33347	-1221.53467	337.70142	-9.17786	-518.72369	-110.49731	-2.81796
984	8.192	1054.24207	67.36353	1424.11731	-78.21944	16.02481	1340.10388	-934.78369	109.56067	1284.96545	242.07590	156.45798	-10.18157	256.69141	-205.16151	86.23759	-1235.29700	338.61002	-8.97379	-532.17810	-109.76682	-3.04035
985	8.200	1055.80798	66.73759	1423.74878	-77.46968	15.85606	1339.91040	-934.34222	108.53761	1283.85828	228.30637	157.49774	-10.04268	282.76941	-203.93774	84.29279	-1249.03149	339.38690	-8.66019	-545.57654	-109.19614	-3.44184
986	8.208	1057.05176	66.15070	1423.92126	-76.61053	15.81634	1339.59094	-933.75958	107.57854	1283.39966	214.54730	158.59201	-9.96427	308.64468	-202.65729	82.32517	-1262.43896	340.07541	-8.22689	-559.09290	-108.64209	-3.92059
987	8.217	1057.94067	65.60984	1424.62805	-75.66219	15.92867	1339.14880	-933.06763	106.75275	1283.55042	200.90292	159.60413	-9.98625	334.39468	-201.13489	79.99110	-1275.26672	340.74927	-7.58618	-572.68811	-108.03837	-4.34687
988	8.225	1058.45642	65.11378	1425.84082	-74.64159	16.21363	1338.58948	-932.30963	106.14131	1284.23010	187.39026	160.39163	-10.09547	360.12189	-199.19809	76.92112	-1287.44263	341.49091	-6.57402	-586.25586	-107.39349	-4.66182
989	8.233	1058.58948	64.65739	1427.52759	-73.57565	16.68049	1337.92212	-931.53058	105.78731	1285.33496	173.92847	160.90552	-10.26595	385.94055	-196.83997	72.86273	-1299.13037	342.29938	-5.03352	-599.75317	-106.75916	-4.87683
990	8.242	1058.33350	64.23907	1429.65552	-72.50651	17.33535	1337.15784	-930.77234	105.68173	1286.75732	160.42694	161.23302	-10.45215	411.96457	-194.21747	67.77236	-1310.55981	343.05225	-2.91063	-613.18347	-106.19853	-5.03056
991	8.250	1057.68555	63.86429	1432.18237	-71.48381	18.19125	1336.30383	-930.07178	105.78850	1288.40259	146.86865	161.53668	-10.60159	438.27579	-191.52957	61.84228	-1321.71094	343.61182	-0.32994	-626.55884	-105.73641	-5.15883
992	8.258	1056.64795	63.54814	1435.05774	-70.55625	19.25396	1335.36450	-929.45721	106.06392	1290.20142	133.30829	161.95177	-10.70774	464.90088	-188.92569	55.46650	-1332.31335	343.94006	2.44805	-639.89459	-105.36305	-5.26903
993	8.267	1055.23389	63.30263	1438.23035	-69.76644	20.49681	1334.34680	-928.94562	106.45703	1292.11414	119.80234	162.50073	-10.79860	491.78949	-186.48416	49.16697	-1342.14453	344.11517	5.20753	-653.20313	-105.05186	-5.34415
994	8.275	1053.47107	63.12143	1441.64990	-69.14655	21.85947	1333.26440	-928.54175	106.91452	1294.12671	106.34955	163.09824	-10.89122	518.78162	-184.19901	43.47625	-1351.10376	344.24088	7.94167	-666.49738	-104.73195	-5.37129
995	8.283	1051.39551	62.98821	1445.26147	-68.71664	23.26484	1332.13696	-928.23846	107.38863	1296.23926	92.90692	163.67178	-10.97547	545.55609	-181.99521	38.75342	-1359.00732	344.35931	10.91103	-679.80316	-104.30331	-5.35213
996	8.292	1049.04016	62.88827	1449.00098	-68.48431	24.63062	1330.98364	-928.01953	107.83476	1298.45435	79.44604	164.25134	-11.02768	571.62689	-179.76421	35.01152	-1365.41382	344.50635	14.56411	-693.14648	-103.70948	-5.30890
997	8.300	1046.43433	62.80655	1452.80359	-68.44199	25.88030	1329.82190	-927.86566	108.20721	1300.77136	65.96735	164.90372	-11.04193	596.42365	-177.38403	31.91769	-1369.53296	344.67758	19.17782	-706.54163	-102.96931	-5.27623
998	8.308	1043.61670	62.72587	1456.61499	-68.56150	26.95209	1328.67322	-927.75714	108.46301	1303.18750	52.46841	165.64528	-11.02735	619.36017	-174.75528	29.00048	-1370.19360	344.59323	24.26112	-719.99957	-102.14746	-5.25719
999	8.317	1040.63928	62.63077	1460.39075	-68.79417	27.78743	1327.56519	-927.67249	108.57152	1305.69946	38.92221	166.46591	-10.99333	639.85822	-171.86267	25.92882	-1365.99854	343.75375	28.37962	-733.52466	-101.29546	-5.20961
1000	8.325	1037.55518	62.50752	1464.08801	-69.08344	28.31211	1326.52771	-927.58545	108.52277	1308.30188	25.29718	167.35413	-10.97685	657.40051	-168.78610	22.68165	-1355.77637	341.88083	29.96015	-747.11176	-100.40736	-5.10260
1001	8.333	1034.40796	62.34059	1467.66418	-69.37997	28.44551	1325.59033	-927.46283	108.33400	1310.98511	11.58795	168.28198	-11.02029	671.61151	-165.61813	19.49399	-1339.18188	339.14191	28.46103	-760.75702	-99.44705	-4.95979
1002	8.342	1031.23401	62.11647	1471.08301	-69.64458	28.13872	1324.78186	-927.26813	108.04842	1313.73193	-2.16980	169.22394	-11.09662	682.29315	-162.40919	16.64342	-1317.17188	335.94922	24.86436	-774.45648	-98.41417	-4.82676
1003	8.350	1028.06958	61.82560	1474.32080	-69.84087	27.39807	1324.12537	-926.97083	107.71730	1316.51831	-15.92291	170.17726	-11.13426	689.35040	-159.22092	14.27404	-1292.07019	332.62527	21.11467	-788.20343	-97.35364	-4.72812
1004	8.358	1024.94946	61.46032	1477.36157	-69.92679	26.27139	1323.63306	-926.55341	107.37664	1319.31897	-29.66278	171.15370	-11.10698	692.64563	-156.17502	12.32706	-1266.72644	329.18567	18.85290	-801.98572	-96.29500	-4.67387
1005	8.367	1021.90472	61.01823	1480.18628	-69.85381	24.82847	1323.31055	-926.01233	107.03679	1322.11389	-43.43280	172.16278	-11.04812	691.92279	-153.41896	10.58422	-1242.72559	325.39520	18.42834	-815.79010	-95.21118	-4.65989
1006	8.375	1018.96680	60.50451	1482.76587	-69.57981	23.15179	1323.16577	-925.36066	106.68498	1324.88965	-57.25555	173.20110	-10.99801	686.97906	-151.07312	8.91075	-1219.42358	320.97382	19.00721	-829.62616	-94.06224	-4.64322
1007	8.383	1016.17676	59.93122	1485.06177	-69.08636	21.32042	1323.21204	-924.62445	106.29948	1327.63574	-71.10687	174.26308	-10.95866	678.07867	-149.19415	7.44185	-1195.07153	315.74359	19.51946	-843.52075	-92.85989	-4.57084
1008	8.392	1013.58868	59.30793	1487.03015	-68.38591	19.38980	1323.46790	-923.82776	105.86684	1330.33826	-84.96454	175.34752	-10.91552	666.18597	-147.74719	6.38436	-1168.36987	309.76813	19.49706	-857.47034	-91.65566	-4.43821
1009	8.400	1011.26190	58.63549	1488.63293	-67.51676	17.38839	1323.94958	-922.98651	105.38359	1332.97375	-98.80896	176.44443	-10.88789	652.63660	-146.63422	5.77534	-1138.96692	303.38275	19.16247	-871.42932	-90.48741	-4.28255
1010	8.408	1009.24982	57.92305	1489.84326	-66.53581	15.32846	1324.65833	-922.12372	104.84808	1335.50806	-112.57013	177.55814	-10.88496	638.51654	-145.73325	5.52249	-1107.39185	296.99698	18.96800	-885.35638	-89.37997	-4.13319
1011	8.417	1007.59460	57.19513	1490.64502	-65.51411	13.21749	1325.57251	-921.28296	104.25815	1337.89819	-126.14020	178.75235	-10.82580	624.35614	-144.88815	5.47644	-1074.76196	290.89743	19.21183	-899.25232	-88.36086	-3.98421
1012	8.425	1006.32556	56.47079	1491.02869	-64.52983	11.07635	1326.65198	-920.52466	103.61115	1340.09766	-139.43219	180.10730	-10.58605	610.30115	-143.95825	5.43596	-1042.14978	285.18170	19.98665	-913.13275	-87.42687	-3.80553
1013	8.433	1005.45728	55.75344	1490.98682	-63.65812	8.95740	1327.85120	-919.91132	102.91104	1342.06250	-152.36682	181.62971	-10.09613	596.38385	-142.92258	5.24787	-1010.05640	279.80411	21.25930	-926.98767	-86.52797	-3.58320
1014	8.442	1004.98895	55.04448	1490.50952	-62.96696	6.94611	1329.13586	-919.49298	102.18192	1343.75867	-164.83588	183.28389	-9.33951	582.60309	-141.86664	4.93098	-978.45514	274.68085	22.87648	-940.79645	-85.60455	-3.35178
1015	8.450	1004.90668	54.36000	1489.58142	-62.51868	5.15757	1330.49023	-919.30365	101.46906	1345.16541	-176.71252	185.06813	-8.30434	568.90021	-140.85669	4.63998	-947.14404	269.72415	24.56572	-954.55542	-84.63604	-3.16984
1016	8.458	1005.18823	53.73343	1488.18579	-62.36952	3.71721	1331.90698	-919.36938	100.82854	1346.27502	-187.86401	186.96558	-6.95582	555.20398	-139.87369	4.49646	-915.98181	264.87326	26.06451	-968.27637	-83.65108	-3.06571
1017	8.467	1005.80621	53.19335	1486.31287	-62.56675	2.71336	1333.37415	-919.71667	100.31552	1347.08875	-198.18420	188.92441	-5.19863	541.50916	-138.88005	4.48489	-884.92957	260.21619	27.27245	-981.98395	-82.67858	-3.02134
1018	8.475	1006.73157	52.73386	1483.96423	-63.14306	2.16769	1334.87158	-920.37354	99.97308	1347.60901	-207.71027	191.00830	-2.81751	527.85077	-137.90643	4.51081	-853.98322	255.99780	28.22948	-995.69958	-81.71655	-2.98875
1019	8.483	1007.93561	52.31638	1481.15186	-64.10938	2.05544	1336.37024	-921.36334	99.82837	1347.83374	-216.70465	193.54114	0.64231	514.22137	-137.02489	4.50702	-823.11890	252.43059	28.96530	-1009.41882	-80.76521	-2.91702
1020	8.492	1009.38672	51.90487	1477.88879	-65.45175	2.34400	1337.83728	-922.69598	99.89760	1347.76160	-225.34674	197.10779	6.03405	500.57715	-136.24556	4.46048	-792.28033	249.56509	29.45947	-1023.13257	-79.85512	-2.78611
1021	8.500	1011.05090	51.48944	1474.17981	-67.13287	3.00872	1339.24353	-924.36566	100.19235	1347.39819	-232.86200	202.39105	14.54055	486.89789	-135.49919	4.38387	-761.38257	247.34071	29.70985	-1036.84180	-79.02266	-2.62269
1022	8.508	1012.89465	51.07689	1470.02185	-69.09940	4.01594	1340.56604	-926.35742	100.71722	1346.75256	-236.91681	209.81897	27.03504	473.20645	-134.73947	4.30242	-730.39819	245.69879	29.72112	-1050.52515	-78.25883	-2.48969
1023	8.517	1014.88605	50.67784	1465.41357	-71.29567	5.30170	1341.78467	-928.65027	101.45706	1345.82715	-234.67383	219.17294	42.99982	459.55502	-133.97226	4.23266	-699.45258	244.66344	29.47051	-1064.15369	-77.50054	-2.44405
1024	8.525	1016.99426	50.30140	1460.36646	-73.67229	6.77963	1342.88367	-931.20984	102.37267	1344.61462	-224.99915	229.50552	59.99955	445.99414	-133.16859	4.14785	-668.77618	244.32886	28.92793	-1077.73267	-76.69460	-2.47402
1025	8.533	1019.18945	49.94222	1454.91199	-76.18362	8.37455	1343.85388	-933.97632	103.42049	1343.10669	-209.24792	239.50314	74.64613	432.51355	-132.28603	4.01995	-638.62170	244.79272	28.03784	-1091.28198	-75.85229	-2.49599
1026	8.542	1021.43842	49.57274	1449.09827	-78.78330	10.04662	1344.69238	-936.86426	104.57839	1341.30591	-189.85596	248.06171	84.50386	419.04504	-131.37448	3.88633	-609.27899	246.13924	26.70129	-1104.80823	-75.02683	-2.44276
1027	8.550	1023.70233	49.14839	1442.98340	-81.42931	11.78883	1345.40430	-939.77832	105.84903	1339.22961	-168.71704	254.72327	89.35284	405.53665	-130.53265	3.80232	-581.08313	248.43114	24.83372	-1118.32104	-74.25365	-2.33034
1028	8.558	1025.94165	48.61511	1436.63330	-84.09419	13.60602	1346.00696	-942.63171	107.24494	1336.90637	-146.75818	259.68671	90.88165	391.97330	-129.77744	3.75492	-554.33167	251.67300	22.39520	-1131.85339	-73.52162	-2.22540
1029	8.567	1028.12231	47.92468	1430.12378	-86.76346	15.49223	1346.52576	-945.35461	108.77309	1334.36951	-124.30469	263.45447	91.31205	378.35144	-129.04065	3.67971	-529.25989	255.80873	19.35895	-1145.43323	-72.80460	-2.17921
1030	8.575	1030.21643	47.04945	1423.54614	-89.42113	17.43222	1346.98901	-947.89453	110.42383	1331.65039	-101.46338	266.48126	92.20339	364.68964	-128.27693	3.53488	-506.27551	260.74332	15.77196	-1159.04358	-72.11435	-2.18309
1031	8.583	1032.20337	45.98174	1417.01172	-92.03703	19.41607	1347.42175	-950.21490	112.17317	1328.76929	-78.30127	269.02518	94.11124	351.04660	-127.51316	3.33072	-486.19104	266.38153	11.89107	-1172.65027	-71.47841	-2.17694
1032	8.592	1034.06836	44.72986	1410.64600	-94.56156	21.43252	1347.83740	-952.28973	114.00295	1325.72754	-54.93671	271.14267	96.83558	337.48642	-126.78989	3.12335	-469.93930	272.72113	8.14640	-1186.25574	-70.86862	-2.12076
1033	8.600	1035.79492	43.31804	1404.57971	-96.92511	23.46005	1348.23694	-954.09662	115.92336	1322.51196	-31.53241	272.72180	99.80117	324.00574	-126.09669	2.98886	-458.13461	279.80786	4.87280	-1199.89172	-70.21874	-2.03340
1034	8.608	1037.35840	41.78743	1398.94885	-99.04276	25.47262	1348.61719	-955.61951	117.96649	1319.11072	-8.17139	273.54291	102.36231	310.52216	-125.37058	2.96316	-451.08206	287.38852	2.02865	-1213.57837	-69.48907	-1.94665
1035	8.617	1038.72974	40.19393	1393.90149	-100.82830	27.43873	1348.97314	-956.86176	120.14842	1315.53418	15.22961	273.38165	103.97491	296.97342	-124.54059	3.00592	-448.85144	294.64630	-0.77510	-1227.29468	-68.66991	-1.85868
1036	8.625	1039.88342	38.59640	1389.59741	-102.21633	29.32350	1349.29138	-957.84796	122.44539	1311.82776	38.86981	272.12088	104.29134	283.39676	-123.59752	3.04367	-451.06177	300.49930	-3.72311	-1240.99438	-67.77025	-1.75027
1037	8.633	1040.80420	37.04245	1386.19104	-103.18360	31.10029	1349.54358	-958.61115	124.80943	1308.07813	62.92291	269.82306	103.21783	269.85675	-122.62968	3.04313	-456.92703	304.29395	-6.33749	-1254.65723	-66.82471	-1.62247
1038	8.642	1041.48340	35.56638	1383.81018	-103.75638	32.74850	1349.68970	-959.18304	127.19493	1304.41150	87.43658	266.70596	100.92084	256.32465	-121.74826	3.03054	-465.78513	306.22974	-7.99419	-1268.30811	-65.87337	-1.50738
1039	8.650	1041.91162	34.19631	1382.54541	-103.99654	34.25078	1349.68628	-959.58771	129.56709	1300.97900	112.35693	263.05026	97.80816	242.71054	-120.96127	3.04008	-477.17752	307.11169	-8.67341	-1281.98877	-64.93230	-1.44135
1040	8.658	1042.07715	32.95555	1382.44397	-103.97411	35.60588	1349.49597	-959.83411	131.89896	1297.93445	137.60028	259.15131	94.44449	229.00290	-120.15428	3.06409	-490.30615	307.71283	-8.83037	-1295.71411	-64.00871	-1.40721
1041	8.667	1041.97034	31.85618	1383.50818	-103.74885	36.83148	1349.09460	-959.91284	134.17426	1295.41638	163.06900	255.30902	91.35355	215.28717	-119.22475	3.06978	-504.10864	308.40799	-8.89890	-1309.42188	-63.13907	-1.29073
1042	8.675	1041.58350	30.89517	1385.70447	-103.37465	37.94416	1348.47632	-959.80243	136.38470	1293.53687	188.65350	251.72995	88.77892	201.63055	-118.18922	3.03496	-517.90369	309.30322	-9.09282	-1322.90942	-62.40331	-0.87386
1043	8.683	1040.90442	30.05213	1388.97803	-102.90849	38.94103	1347.64783	-959.48340	138.50693	1292.37292	214.28967	248.40431	86.54568	188.03461	-117.11716	2.94304	-531.51208	310.42163	-9.42154	-1335.87463	-61.88548	0.12057
1044	8.692	1039.91711	29.28717	1393.26270	-102.40487	39.80275	1346.61877	-958.95929	140.48222	1291.95276	240.01990	245.16986	84.15275	174.48749	-116.03018	2.78529	-544.95593	311.70300	-9.79946	-1348.11060	-61.59190	1.89594
1045	8.700	1038.60876	28.55665	1398.48389	-101.90419	40.51043	1345.40540	-958.27655	142.21802	1292.24292	265.98181	241.84143	81.04791	160.99774	-114.90454	2.59833	-558.28796	313.04041	-10.13882	-1359.63037	-61.42444	4.46404
1046	8.708	1036.97290	27.83045	1404.56079	-101.42924	41.05618	1344.03748	-957.52209	143.60822	1293.15344	292.33618	238.21802	76.88837	147.57239	-113.71858	2.46542	-571.56104	314.38754	-10.38384	-1370.55847	-61.23286	7.68579
1047	8.717	1035.00171	27.07659	1411.40845	-100.98830	41.44421	1342.55847	-956.78870	144.57320	1294.56042	319.17200	234.14185	71.65337	134.18149	-112.46905	2.43337	-584.81274	315.76129	-10.53679	-1380.95923	-60.87840	11.40101
1048	8.725	1032.68286	26.24845	1418.94019	-100.57951	41.69424	1341.01953	-956.13586	145.10315	1296.33350	346.44330	229.66446	65.60522	120.77066	-111.16005	2.44750	-598.06580	317.16846	-10.64335	-1390.78613	-60.31039	15.52640
1049	8.733	1030.00403	25.31009	1427.06909	-100.20110	41.83773	1339.46680	-955.57574	145.26947	1298.35486	373.99588	225.07999	59.18622	107.31436	-109.80907	2.42581	-611.35461	318.59305	-10.73367	-1399.91309	-59.61958	20.08917
1050	8.742	1026.95935	24.26181	1435.70972	-99.86224	41.90483	1337.93188	-955.08435	145.19722	1300.52966	401.65811	220.73779	52.86311	93.83151	-108.45899	2.35581	-624.71167	320.01993	-10.80745	-1408.11963	-58.97426	25.16277
1051	8.750	1023.54797	23.13120	1444.77612	-99.58135	41.92291	1336.43140	-954.62653	145.01938	1302.78772	429.29254	216.82977	46.94086	80.35855	-107.14850	2.26909	-638.12042	321.41595	-10.87026	-1415.01831	-58.49265	30.74288
1052	8.758	1019.77527	21.94799	1454.17993	-99.37890	41.92122	1334.97131	-954.18109	144.84154	1305.07947	456.75049	213.36716	41.53569	66.91321	-105.88362	2.18443	-651.52448	322.71750	-10.94136	-1420.02100	-58.19118	36.69586
1053	8.767	1015.65906	20.73726	1463.82666	-99.27798	41.92737	1333.55188	-953.74762	144.73369	1307.37158	483.82874	210.25015	36.66825	53.46949	-104.66197	2.11131	-664.89771	323.88000	-11.02141	-1422.43994	-58.03050	42.78644
1054	8.775	1011.23132	19.53154	1473.61169	-99.30497	41.96513	1332.17078	-953.33838	144.72990	1309.64624	510.30319	207.27298	32.25190	39.97275	-103.50250	2.06967	-678.29480	324.92548	-11.08298	-1421.75000	-57.93981	48.64324
1055	8.783	1006.53290	18.36953	1483.42383	-99.48146	42.05761	1330.82349	-952.97015	144.82286	1311.90088	535.92596	204.20410	28.08881	26.39084	-102.42455	2.07847	-691.80310	325.92340	-11.10813	-1417.90674	-57.76161	53.70313
1056	8.792	1001.61017	17.27873	1493.15686	-99.81470	42.22874	1329.50513	-952.65778	144.97887	1314.14624	560.37939	200.91559	24.00886	12.73328	-101.40410	2.12693	-705.43536	326.92883	-11.10821	-1411.41199	-57.25357	57.35452
1057	8.800	996.51727	16.26646	1502.71741	-100.29253	42.50269	1328.21545	-952.40625	145.17436	1316.39795	583.32001	197.35913	19.99791	-0.98016	-100.38651	2.17371	-719.12366	327.95383	-11.09141	-1402.91650	-56.21123	59.21409
1058	8.808	991.32068	15.32014	1512.02002	-100.88140	42.90327	1326.96558	-952.20813	145.41571	1318.66406	604.47272	193.53955	16.21968	-14.72812	-99.34274	2.18296	-732.81921	329.00717	-11.04255	-1392.65479	-54.57098	59.23443
1059	8.817	986.09534	14.40807	1520.98108	-101.53053	43.45285	1325.78186	-952.05005	145.72392	1320.93823	623.63623	189.55762	12.92011	-28.47873	-98.27055	2.15460	-746.53833	330.10095	-10.95880	-1380.30481	-52.43132	57.66088
1060	8.825	980.90820	13.48863	1529.52026	-102.17995	44.18361	1324.70520	-951.92285	146.10164	1323.20508	640.57574	185.55667	10.23631	-42.23733	-97.17292	2.11868	-760.30811	331.19952	-10.88012	-1365.38843	-50.00600	55.00852
1061	8.833	975.80505	12.54492	1537.56775	-102.76381	45.15171	1323.78296	-951.82709	146.51625	1325.45117	654.90918	181.67139	8.06915	-56.06576	-96.09531	2.11136	-774.12402	332.25525	-10.83391	-1347.74695	-47.47856	51.93003
1062	8.842	970.80981	11.62332	1545.06787	-103.21689	46.41201	1323.05798	-951.76770	146.91988	1327.66748	666.10999	178.04956	6.13090	-69.99542	-95.11681	2.15293	-787.99457	333.28595	-10.77919	-1327.65381	-44.86756	48.95853
1063	8.850	965.93829	10.81564	1551.98193	-103.48811	47.96733	1322.55835	-951.74115	147.27933	1329.84546	673.60590	174.85310	4.12046	-83.97275	-94.23674	2.22935	-801.94507	334.32013	-10.68398	-1305.62793	-42.06155	46.38374
1064	8.858	961.22198	10.19780	1558.28943	-103.54210	49.76789	1322.29248	-951.73132	147.58003	1331.97693	676.88843	172.26395	1.90778	-97.92648	-93.33585	2.29431	-815.95221	335.32043	-10.59473	-1282.25488	-38.96106	44.33388
1065	8.867	956.71777	9.79853	1563.98401	-103.34695	51.76336	1322.25171	-951.71460	147.81543	1334.05383	675.69751	170.45874	-0.42980	-111.84093	-92.31474	2.31702	-829.97144	336.25342	-10.55809	-1258.14099	-35.53376	42.92515
1066	8.875	952.49304	9.60768	1569.06531	-102.87581	53.92202	1322.41675	-951.66864	147.98700	1336.06616	670.30371	169.49017	-2.70076	-125.74315	-91.22856	2.32626	-843.99023	337.15921	-10.55920	-1233.85168	-31.77026	42.28125
1067	8.883	948.61218	9.59518	1573.53186	-102.12566	56.20327	1322.76953	-951.57904	148.10934	1337.99951	661.56226	169.25391	-4.64083	-139.63210	-90.21176	2.36499	-857.98895	338.09467	-10.55187	-1209.67578	-27.70280	42.32344
1068	8.892	945.13776	9.72479	1577.38159	-101.12761	58.55217	1323.29919	-951.44159	148.20702	1339.83667	650.50134	169.61862	-5.99552	-153.44475	-89.31431	2.43167	-871.94446	339.07794	-10.47844	-1185.38013	-23.48444	42.59191
1069	8.900	942.12866	9.95396	1580.61426	-99.94239	60.91980	1324.00122	-951.26331	148.30762	1341.55811	637.91150	170.47672	-6.71774	-167.09836	-88.50703	2.52171	-885.88861	340.09741	-10.30154	-1160.31641	-19.36962	42.47761
1070	8.908	939.63361	10.22937	1583.22998	-98.65155	63.26635	1324.86926	-951.06079	148.44144	1343.14111	624.38184	171.65390	-6.99307	-180.51236	-87.78918	2.68482	-899.86609	341.12634	-10.06519	-1133.84875	-15.57899	41.70904
1071	8.917	937.69580	10.49519	1585.22290	-97.34557	65.55023	1325.88660	-950.85797	148.64171	1344.55737	610.43433	172.91785	-7.05678	-193.57510	-87.21084	3.01410	-913.86475	342.14700	-9.85963	-1105.71826	-12.21317	40.50046
1072	8.925	936.35327	10.71400	1586.57544	-96.11043	67.72095	1327.03040	-950.68530	148.93248	1345.77466	596.43597	174.11432	-7.07994	-206.16791	-86.83199	3.60659	-927.84912	343.17221	-9.71484	-1076.10107	-9.29475	39.24561
1073	8.933	935.62579	10.87063	1587.26025	-95.02023	69.72400	1328.28210	-950.57959	149.31200	1346.75989	582.53107	175.21640	-7.17524	-218.23920	-86.68571	4.52145	-941.79993	344.22461	-9.60519	-1045.42554	-6.83154	38.22462
1074	8.942	935.50995	10.94395	1587.25146	-94.13708	71.52071	1329.62793	-950.58124	149.75240	1347.48364	568.72467	176.25948	-7.39257	-229.80206	-86.74338	5.75655	-955.69153	345.31244	-9.51793	-1014.14319	-4.82913	37.56190
1075	8.950	935.99042	10.88517	1586.53516	-93.51159	73.10645	1331.05872	-950.72980	150.21568	1347.92175	554.97888	177.29080	-7.68510	-240.82971	-86.90202	7.27421	-969.49902	346.42368	-9.45287	-982.56744	-3.27783	37.27351
1076	8.958	937.04590	10.63575	1585.11609	-93.18146	74.50972	1332.56519	-951.06348	150.66296	1348.05872	541.26288	178.34624	-7.93800	-251.12811	-87.05733	9.07230	-983.23938	347.52875	-9.40465	-950.79431	-2.16953	37.29321
1077	8.967	938.64673	10.17169	1583.01819	-93.17171	75.76430	1334.12744	-951.62146	151.05258	1347.88928	527.56451	179.42218	-8.06744	-260.32260	-87.20432	11.22927	-996.96069	348.60190	-9.36972	-918.76837	-1.55044	37.49639
1078	8.975	940.75452	9.52910	1580.27490	-93.49709	76.86923	1335.71228	-952.44061	151.34811	1347.41663	513.88672	180.48691	-8.09141	-268.04022	-87.44129	13.86346	-1010.69073	349.63177	-9.34352	-886.47614	-1.50161	37.72339
1079	8.983	943.32642	8.78115	1576.91223	-94.16273	77.78596	1337.28223	-953.54401	151.52640	1346.64929	500.24539	181.53876	-8.11010	-274.10098	-87.93992	17.16948	-1024.42139	350.63550	-9.29056	-854.08691	-2.04282	37.82048
1080	8.992	946.31683	8.00125	1572.93384	-95.16151	78.48241	1338.80176	-954.93842	151.57254	1345.59912	486.65277	182.62729	-8.21174	-278.30649	-88.98192	21.67924	-1038.13757	351.69742	-9.13207	-821.92505	-3.10728	37.70065
1081	9.000	949.67212	7.25785	1568.32324	-96.47323	78.95763	1340.23816	-956.62091	151.48615	1344.28003	473.10275	183.81265	-8.38997	-279.77243	-91.00728	28.36310	-1051.83545	352.89700	-8.83821	-790.32117	-4.60329	37.33545
1082	9.008	953.32690	6.62536	1563.06165	-98.06901	79.21661	1341.55872	-958.57898	151.29469	1342.70581	459.57010	185.10895	-8.57036	-276.77356	-94.48506	37.98836	-1065.50317	354.17438	-8.53489	-759.45636	-6.46838	36.69207
1083	9.017	957.21710	6.17082	1557.14380	-99.91705	79.24385	1342.73230	-960.78552	151.04439	1340.88257	446.03531	186.44707	-8.70855	-267.88391	-99.53330	50.04951	-1079.11011	355.42346	-8.38688	-729.31488	-8.69606	35.74430
1084	9.025	961.30420	5.91192	1550.58508	-101.98604	79.01501	1343.73132	-963.19672	150.78275	1338.80554	432.52576	187.71210	-8.81836	-253.23911	-105.66833	62.53040	-1092.64001	356.64545	-8.38896	-699.76807	-11.31838	34.52033
1085	9.033	965.58441	5.78448	1543.42737	-104.24380	78.53021	1344.53687	-965.75092	150.54999	1336.46692	419.08829	188.85205	-8.91472	-234.37903	-112.02645	73.02336	-1106.11023	357.82361	-8.42537	-670.72437	-14.34971	33.07957
1086	9.042	970.06488	5.67146	1535.73242	-106.65233	77.82483	1345.14551	-968.37274	150.37019	1333.86609	405.72498	189.92570	-8.99135	-213.10884	-117.82305	80.12968	-1119.53577	358.86322	-8.46306	-642.28802	-17.76536	31.44845
1087	9.050	974.73010	5.48101	1527.56738	-109.16245	76.94656	1345.57385	-970.98621	150.24142	1331.01208	392.38959	191.01933	-9.05615	-190.66187	-122.67067	83.93197	-1132.90930	359.79327	-8.55002	-614.85797	-21.51495	29.56113
1088	9.058	979.53009	5.18936	1518.99780	-111.71198	75.93582	1345.85718	-973.52484	150.13506	1327.91833	379.02115	192.16757	-9.14193	-167.56152	-126.61264	85.50875	-1146.24561	360.76205	-8.69342	-589.11743	-25.56130	27.23244
1089	9.067	984.38800	4.82086	1510.09546	-114.23418	74.82979	1346.04370	-975.93079	150.00623	1324.59436	365.59113	193.35657	-9.26956	-143.88446	-129.90468	86.15524	-1159.60059	361.83759	-8.82690	-565.92249	-29.93062	24.22163
1090	9.075	989.21704	4.40625	1500.94556	-116.67542	73.66742	1346.18103	-978.15729	149.80379	1321.04541	352.13617	194.53665	-9.41846	-119.56891	-132.75732	86.82018	-1173.01685	363.00024	-8.87837	-546.10522	-34.67393	20.37184
1091	9.083	993.94312	3.95301	1491.65405	-119.00330	72.48010	1346.30188	-980.17755	149.47052	1317.28125	338.71075	195.66658	-9.54362	-94.61801	-135.25244	87.91907	-1186.49207	364.20758	-8.82823	-530.31738	-39.76709	15.73742
1092	9.092	998.51733	3.44850	1482.34631	-121.19546	71.28261	1346.41772	-981.98224	148.95024	1313.31738	325.30875	196.77692	-9.61378	-69.20242	-137.37991	89.42746	-1200.01672	365.39941	-8.71719	-519.03052	-45.08437	10.67442
1093	9.100	1002.90924	2.88322	1473.15454	-123.21902	70.08398	1346.52490	-983.56769	148.21555	1309.17664	311.87866	197.90952	-9.62736	-43.61642	-139.06721	91.08674	-1213.60327	366.53784	-8.61894	-512.59460	-50.40436	5.85159
1094	9.108	1007.09460	2.25963	1464.20557	-125.01785	68.90810	1346.61719	-984.93359	147.28824	1304.89758	298.40332	199.02133	-9.60012	-18.08526	-140.21492	92.60728	-1227.25415	367.63037	-8.57147	-511.13348	-55.34433	2.00120
1095	9.117	1011.05066	1.58066	1455.61829	-126.51736	67.79843	1346.68787	-986.08099	146.22731	1300.54456	284.90704	200.05070	-9.55618	7.38623	-140.74915	93.77009	-1240.93481	368.69067	-8.55180	-514.24219	-59.34687	-0.49985
1096	9.125	1014.75391	0.83394	1447.50330	-127.64410	66.80293	1346.72632	-987.00549	145.09337	1296.20825	271.40662	201.00302	-9.53004	32.96515	-140.63393	94.40036	-1254.60303	369.69965	-8.55108	-521.00311	-61.88310	-1.78762
1097	9.133	1018.18152	-0.00731	1439.96045	-128.35352	65.94557	1346.71814	-987.69421	143.91568	1292.00256	257.90659	201.91681	-9.54587	58.81128	-139.85422	94.32747	-1268.23853	370.64139	-8.59992	-530.59290	-62.77122	-2.31757
1098	9.142	1021.31195	-0.96317	1433.07715	-128.64853	65.20612	1346.64722	-988.12494	142.68993	1288.06177	244.40036	202.84680	-9.59357	84.96426	-138.48471	93.44753	-1281.84668	371.57059	-8.68915	-542.47076	-62.33843	-2.52820
1099	9.150	1024.12085	-2.02992	1426.92896	-128.57034	64.53851	1346.49768	-988.26843	141.40276	1284.53284	230.85388	203.84648	-9.64058	111.39801	-136.77563	91.81951	-1295.44446	372.57239	-8.74516	-555.82343	-61.23267	-2.62529
1100	9.158	1026.58447	-3.17795	1421.57593	-128.17401	63.91218	1346.25830	-988.10120	140.05157	1281.55945	217.24319	204.89056	-9.65782	138.09653	-135.02116	89.64712	-1308.99512	373.66537	-8.68356	-569.61066	-60.02891	-2.71823
1101	9.167	1028.68921	-4.36292	1417.05469	-127.51038	63.33110	1345.92285	-987.62073	138.65326	1279.26270	203.58878	205.90140	-9.65031	165.04626	-133.36719	87.17155	-1322.35059	374.80792	-8.42969	-583.26233	-59.00105	-2.97176
1102	9.175	1030.43054	-5.54982	1413.37488	-126.61752	62.82270	1345.48267	-986.85077	137.25500	1277.72449	189.92941	206.86169	-9.65454	192.23242	-131.87277	84.58015	-1335.30859	375.96368	-7.90046	-596.76947	-58.17447	-3.44517
1103	9.183	1031.80530	-6.72612	1410.52612	-125.52032	62.41934	1344.92163	-985.84003	135.94446	1276.97583	176.31442	207.79976	-9.67910	219.63834	-130.64655	81.94303	-1347.76099	377.09842	-7.00422	-610.23834	-57.48603	-3.99113
1104	9.192	1032.81641	-7.88630	1408.48438	-124.23906	62.14505	1344.22229	-984.65271	134.84148	1276.98938	162.79630	208.70157	-9.69915	247.23099	-129.78174	79.17490	-1359.74512	378.15961	-5.67681	-623.68176	-56.88464	-4.43751
1105	9.200	1033.47449	-9.00910	1407.20886	-122.80368	62.00901	1343.37231	-983.35516	134.06206	1277.68079	149.37595	209.53146	-9.70993	275.01666	-129.23621	76.06657	-1371.33496	379.11969	-3.90528	-637.07922	-56.33932	-4.74492
1106	9.208	1033.78955	-10.05520	1406.64197	-121.25555	62.00998	1342.37012	-982.00348	133.67688	1278.92456	135.99863	210.27609	-9.73069	303.09735	-128.86423	72.39977	-1382.51831	380.00018	-1.70494	-650.42249	-55.82681	-4.95456
1107	9.217	1033.76868	-10.99021	1406.71729	-119.63501	62.14558	1341.23096	-980.63708	133.69208	1280.58130	122.61813	210.91064	-9.78421	331.60953	-128.54616	68.07331	-1393.16528	380.80591	0.86969	-663.70911	-55.33893	-5.10013
1108	9.225	1033.43018	-11.80459	1407.36511	-117.98001	62.40966	1339.98914	-979.28162	134.05147	1282.52441	109.21817	211.42224	-9.88756	360.61539	-128.28601	63.16662	-1403.09155	381.49365	3.68435	-676.95288	-54.87867	-5.20944
1109	9.233	1032.80920	-12.50819	1408.51318	-116.33747	62.78502	1338.68811	-977.95654	134.65361	1284.65271	95.80136	211.88130	-10.03934	390.04895	-128.19939	57.93054	-1412.13403	382.07227	6.57714	-690.18262	-54.43622	-5.30694
1110	9.242	1031.94397	-13.12035	1410.08667	-114.76358	63.24953	1337.36487	-976.68024	135.37842	1286.89392	82.38773	212.38400	-10.21919	419.73853	-128.40930	52.73187	-1420.11963	382.68542	9.50676	-703.41730	-53.97414	-5.39037
1111	9.250	1030.86194	-13.66639	1412.01135	-113.31023	63.78614	1336.04016	-975.46863	136.11038	1289.20190	68.99493	212.95709	-10.39375	449.46722	-128.94582	47.95819	-1426.76782	383.54807	12.68730	-716.65637	-53.44847	-5.43726
1112	9.258	1029.58533	-14.17051	1414.21631	-112.01469	64.38110	1334.72095	-974.33258	136.75549	1291.55542	55.62210	213.58719	-10.52777	478.97372	-129.69290	43.86562	-1431.68335	384.76425	16.56416	-729.90613	-52.84689	-5.42957
1113	9.267	1028.13477	-14.65213	1416.63806	-110.90107	65.01141	1333.40967	-973.28186	137.25623	1293.95386	42.24203	214.26898	-10.60866	507.90103	-130.41417	40.44517	-1434.37622	386.11276	21.44174	-743.19617	-52.17645	-5.36680
1114	9.275	1026.52026	-15.12178	1419.22668	-109.98356	65.63289	1332.11511	-972.32697	137.59644	1296.41101	28.81860	214.99081	-10.65473	535.78687	-130.89027	37.44647	-1434.12085	387.03430	26.83119	-756.55237	-51.42612	-5.26137
1115	9.283	1024.74658	-15.57435	1421.94189	-109.25949	66.18416	1330.85693	-971.47083	137.78812	1298.94409	15.35815	215.74991	-10.68800	562.06726	-131.02933	34.52406	-1429.85864	386.97107	31.26851	-769.97839	-50.57615	-5.13533
1116	9.292	1022.83099	-15.99962	1424.73853	-108.69976	66.60056	1329.65845	-970.70221	137.85152	1301.56335	1.88501	216.57852	-10.71227	586.09723	-130.82605	31.37250	-1420.47900	385.77054	33.16599	-783.46063	-49.61935	-5.02534
1117	9.300	1020.81006	-16.40108	1427.56445	-108.25049	66.81776	1328.53735	-970.00171	137.80403	1304.26843	-11.62280	217.49738	-10.72671	607.28424	-130.32336	27.84969	-1405.41492	383.73483	31.94178	-796.96777	-48.57397	-4.95665
1118	9.308	1018.73322	-16.79413	1430.37048	-107.84801	66.76787	1327.50598	-969.35266	137.66472	1307.05029	-25.19397	218.48102	-10.73531	625.25714	-129.65915	24.04651	-1385.21680	381.23401	28.37484	-810.47101	-47.47890	-4.91966
1119	9.317	1016.65405	-17.19078	1433.11353	-107.43723	66.38741	1326.57568	-968.73944	137.46646	1309.89380	-38.80554	219.48898	-10.74184	639.86163	-129.04312	20.19795	-1361.73145	378.31366	24.14776	-823.97675	-46.36533	-4.89194
1120	9.325	1014.62573	-17.59743	1435.75293	-106.97726	65.64671	1325.75964	-968.13440	137.25763	1312.78198	-52.43323	220.48837	-10.75111	650.97333	-128.65140	16.55965	-1337.46021	374.81366	21.02756	-837.52338	-45.26398	-4.84978
1121	9.333	1012.69586	-18.02127	1438.24951	-106.43214	64.57130	1325.07397	-967.48969	137.08385	1315.69946	-66.11188	221.45444	-10.76672	658.31403	-128.58501	13.41018	-1314.13818	370.70721	19.95566	-851.15295	-44.21388	-4.76203
1122	9.342	1010.90192	-18.46437	1440.56580	-105.76456	63.21752	1324.53650	-966.74689	136.96117	1318.63245	-79.88666	222.38550	-10.77878	661.43805	-128.86594	10.97364	-1291.72278	366.05164	20.54207	-864.88708	-43.22710	-4.60845
1123	9.350	1009.27368	-18.91800	1442.66235	-104.93861	61.63365	1324.17029	-965.85400	136.86720	1321.56714	-93.74500	223.30621	-10.75796	659.99438	-129.33012	9.18561	-1268.87622	360.81256	21.55535	-878.70923	-42.27391	-4.40799
1124	9.358	1007.84076	-19.36977	1444.50012	-103.92062	59.85678	1324.00757	-964.77844	136.75845	1324.48706	-107.63000	224.23315	-10.68464	654.13068	-129.59863	7.78656	-1244.20813	355.00299	22.01740	-892.57349	-41.31814	-4.20897
1125	9.367	1006.64044	-19.80725	1446.04272	-102.68307	57.92799	1324.08374	-963.51544	136.58742	1327.37549	-121.50079	225.16571	-10.57983	644.60870	-129.38634	6.68850	-1216.99268	348.82349	21.75571	-906.44714	-40.34996	-4.04691
1126	9.375	1005.72235	-20.22204	1447.25464	-101.22189	55.89125	1324.42590	-962.08911	136.31009	1330.21399	-135.35132	226.11850	-10.49042	632.54218	-128.77597	5.96581	-1187.24780	342.51526	21.12045	-920.33435	-39.36032	-3.92960
1127	9.383	1005.14404	-20.62378	1448.09949	-99.57234	53.78240	1325.04590	-960.54144	135.90207	1332.97546	-149.15759	227.13382	-10.43818	619.07721	-128.01984	5.61039	-1155.58643	336.19266	20.55415	-934.23779	-38.31644	-3.84461
1128	9.392	1004.95667	-21.03780	1448.54529	-97.80510	51.62580	1325.93701	-958.92535	135.36415	1335.62073	-162.83276	228.25464	-10.36586	605.11920	-127.20966	5.49554	-1122.87036	329.89001	20.39765	-948.12488	-37.22625	-3.75420
1129	9.400	1005.18860	-21.47892	1448.56763	-96.01188	49.44654	1327.07080	-957.31244	134.70502	1338.10669	-176.24530	229.47067	-10.14565	591.14240	-126.27597	5.45543	-1089.75818	323.67950	20.81738	-961.97229	-36.17462	-3.60978
1130	9.408	1005.83698	-21.93475	1448.14990	-94.29645	47.28506	1328.40063	-955.79248	133.93306	1340.39026	-189.27655	230.73907	-9.65487	577.24768	-125.18518	5.35907	-1056.55786	317.65509	21.77064	-975.81079	-35.22665	-3.39803
1131	9.417	1006.87341	-22.37487	1447.28442	-92.76478	45.19792	1329.87378	-954.45367	133.06567	1342.42615	-201.86810	232.09009	-8.83746	563.38593	-124.02281	5.17434	-1023.40076	311.89130	23.03851	-989.68378	-34.35543	-3.15809
1132	9.425	1008.25751	-22.77401	1445.97021	-91.51001	43.25142	1331.44739	-953.36560	132.14377	1344.17041	-213.99487	233.61710	-7.69626	549.51105	-122.90991	4.94690	-990.32465	306.48395	24.35174	-1003.58374	-33.48880	-2.94967
1133	9.433	1009.94684	-23.12067	1444.20508	-90.60429	41.51767	1333.09778	-952.58167	131.23698	1345.58545	-225.57184	235.36029	-6.22727	535.62488	-121.88698	4.72364	-957.25940	301.52661	25.52727	-1017.45752	-32.57462	-2.81653
1134	9.442	1011.90009	-23.39476	1441.98230	-90.09810	40.06854	1334.81787	-952.14996	130.42467	1346.64526	-236.40259	237.27701	-4.38597	521.78937	-120.93211	4.54689	-924.13708	297.05859	26.50313	-1031.27087	-31.61770	-2.76069
1135	9.450	1014.07758	-23.55605	1439.29529	-90.01697	38.96252	1336.60205	-952.11395	129.76805	1347.33972	-246.25507	239.31152	-2.11650	508.06421	-120.06272	4.46023	-890.99554	293.13110	27.28820	-1045.04663	-30.66916	-2.74154
1136	9.458	1016.44305	-23.56481	1436.14185	-90.35866	38.23315	1338.43030	-952.50293	129.29787	1347.67505	-255.03815	241.51788	0.67382	494.42343	-119.30203	4.43905	-857.91614	289.85114	27.90981	-1058.81287	-29.76491	-2.71119
1137	9.467	1018.96777	-23.39643	1432.52563	-91.09926	37.88472	1340.26917	-953.31915	129.02214	1347.66663	-262.92175	244.16074	4.23419	480.79782	-118.59335	4.39037	-824.95898	287.27722	28.36645	-1072.55627	-28.91304	-2.63721
1138	9.475	1021.63513	-23.03917	1428.45569	-92.20391	37.88475	1342.08496	-954.53387	128.94153	1347.33215	-270.11041	247.65286	9.08817	467.15234	-117.86006	4.26998	-792.21478	285.36652	28.58961	-1086.25879	-28.12457	-2.51346
1139	9.483	1024.44165	-22.49830	1423.94202	-93.63091	38.16429	1343.84668	-956.10010	129.04597	1346.68872	-276.11261	252.41968	16.07133	453.49719	-117.07925	4.12238	-759.82910	284.08069	28.48175	-1099.92432	-27.38938	-2.38218
1140	9.492	1027.38623	-21.80613	1418.99377	-95.32912	38.64494	1345.52502	-957.96643	129.30487	1345.75354	-279.13232	258.79297	26.04023	439.86624	-116.26514	3.99885	-727.93799	283.46228	27.99042	-1113.55542	-26.66983	-2.30103
1141	9.500	1030.45410	-21.00645	1413.62708	-97.23896	39.27197	1347.10144	-960.07617	129.68071	1344.53943	-276.77753	266.76480	39.03312	426.25943	-115.45724	3.90342	-696.63025	283.57162	27.10768	-1127.15295	-25.94384	-2.28009
1142	9.508	1033.61072	-20.11629	1407.87134	-99.30206	40.02356	1348.57129	-962.36700	130.14273	1343.04883	-267.87262	275.76892	53.55270	412.63629	-114.68605	3.80961	-665.95844	284.38544	25.83580	-1140.74268	-25.19169	-2.28543
1143	9.517	1036.81262	-19.12357	1401.77148	-101.47159	40.89467	1349.93457	-964.77936	130.66673	1341.27319	-253.29706	284.82437	66.98491	398.98431	-113.91409	3.69461	-635.95581	285.80023	24.19047	-1154.36304	-24.38400	-2.27996
1144	9.525	1040.02173	-18.03373	1395.38330	-103.71035	41.87907	1351.18811	-967.25946	131.24231	1339.19763	-234.98346	292.88663	76.97858	385.32724	-113.07394	3.56009	-606.69495	287.74722	22.21374	-1168.02612	-23.53735	-2.25143
1145	9.533	1043.20459	-16.89995	1388.76550	-105.98044	42.96495	1352.32422	-969.75781	131.87624	1336.81165	-214.59808	299.23178	82.65797	371.67123	-112.15252	3.42061	-578.37976	290.24445	19.98528	-1181.71045	-22.71894	-2.21674
1146	9.542	1046.32373	-15.79959	1381.97937	-108.23953	44.13502	1353.33459	-972.22852	132.58286	1334.11853	-193.11432	303.74878	84.82993	357.99908	-111.20383	3.29274	-551.38586	293.32074	17.61714	-1195.38623	-21.96753	-2.18745
1147	9.550	1049.34888	-14.79819	1375.09033	-110.44536	45.36984	1354.21619	-974.62805	133.38448	1331.13513	-170.98126	306.84833	85.20493	344.32391	-110.30984	3.20435	-526.25262	296.97955	15.21065	-1209.02979	-21.25209	-2.14283
1148	9.558	1052.27271	-13.94056	1368.16541	-112.56012	46.65693	1354.97668	-976.90619	134.31960	1327.88000	-148.36835	309.06030	85.37522	330.70230	-109.50169	3.16878	-503.68005	301.28864	12.84994	-1222.62341	-20.52394	-2.06293
1149	9.567	1055.10645	-13.25480	1361.26672	-114.55137	47.99540	1355.63086	-979.00122	135.43829	1324.36353	-125.36499	310.75476	86.26027	317.16391	-108.71094	3.15473	-484.46719	306.44101	10.63320	-1236.19055	-19.77888	-1.96547
1150	9.575	1057.86475	-12.74808	1354.44971	-116.39269	49.38600	1356.19165	-980.85352	136.77945	1320.58972	-102.10614	312.13052	88.09704	303.66870	-107.86482	3.12681	-469.35172	312.61179	8.60839	-1249.81543	-19.03262	-1.88724
1151	9.583	1060.56055	-12.39705	1347.76123	-118.06727	50.80931	1356.66370	-982.43005	138.34537	1316.56519	-78.75818	313.23581	90.64416	290.15582	-106.97630	3.09607	-458.89761	319.69656	6.65369	-1263.56665	-18.27179	-1.84948
1152	9.592	1063.19861	-12.14520	1341.23682	-119.56828	52.21937	1357.04749	-983.73395	140.09874	1312.30823	-55.41095	313.93265	93.37205	276.59030	-106.07477	3.10319	-453.46973	327.17844	4.45055	-1277.42993	-17.47182	-1.83901
1153	9.600	1065.76843	-11.92006	1334.90271	-120.89218	53.55934	1357.34595	-984.79156	141.97957	1307.86133	-32.01996	313.96793	95.65785	262.93478	-105.15134	3.17477	-453.07556	334.18939	1.61794	-1291.34387	-16.61909	-1.81628
1154	9.608	1068.24683	-11.66585	1328.78467	-122.03291	54.77190	1357.56372	-985.63684	143.91969	1303.29785	-8.44031	313.14529	96.99264	249.15106	-104.20737	3.29515	-457.01907	339.77127	-1.82150	-1305.25085	-15.70795	-1.76450
1155	9.617	1070.60632	-11.36146	1322.91797	-122.98569	55.80921	1357.70349	-986.30518	145.85327	1298.72131	15.51398	311.40543	97.09903	235.26422	-103.24723	3.40189	-464.02048	343.36755	-5.07781	-1319.11914	-14.75716	-1.71241
1156	9.625	1072.81787	-11.00995	1317.35181	-123.75365	56.65317	1357.76257	-986.83069	147.72688	1294.25671	40.00461	308.80869	95.94727	221.36050	-102.25288	3.43291	-473.17764	345.19989	-7.25964	-1332.94507	-13.81489	-1.68612
1157	9.633	1074.85364	-10.62323	1312.14575	-124.34743	57.31980	1357.72620	-987.24097	149.49736	1290.03870	65.10361	305.53369	93.75951	207.51212	-101.24821	3.39648	-484.36420	346.05515	-8.29014	-1346.71948	-12.92030	-1.66437
1158	9.642	1076.69092	-10.21512	1307.35706	-124.78030	57.83580	1357.56750	-987.54962	151.12497	1286.20044	90.78580	301.86685	90.99254	193.72662	-100.30626	3.36195	-497.31165	346.69717	-8.68564	-1360.39600	-12.06386	-1.57846
1159	9.650	1078.31848	-9.79353	1303.03064	-125.06358	58.21418	1357.25525	-987.74622	152.57944	1282.86719	116.96997	298.11221	88.20309	179.97076	-99.43774	3.36009	-511.14987	347.51953	-8.87859	-1373.90234	-11.21396	-1.31733
1160	9.658	1079.73779	-9.35488	1299.19531	-125.20506	58.45279	1356.76245	-987.79724	153.84280	1280.14844	143.54190	294.44128	85.80360	166.24295	-98.53726	3.33800	-525.08533	348.58606	-9.06679	-1387.14160	-10.39103	-0.73017
1161	9.667	1080.96008	-8.89261	1295.86694	-125.21239	58.54444	1356.07166	-987.66425	154.89502	1278.13062	170.36603	290.79767	83.84024	152.58157	-97.48960	3.24131	-538.83142	349.82224	-9.32112	-1399.98462	-9.69294	0.34309
1162	9.675	1082.00293	-8.41698	1293.05579	-125.09431	58.48278	1355.18030	-987.32910	155.70126	1276.86475	197.33978	286.97827	81.98100	138.99875	-96.30145	3.08761	-552.40472	351.15149	-9.63702	-1412.29468	-9.26258	2.01920
1163	9.683	1082.87793	-7.95907	1290.76550	-124.85724	58.27048	1354.09668	-986.80792	156.21579	1276.35217	224.45889	282.80875	79.77282	125.45715	-95.06133	2.93811	-565.88354	352.51428	-9.96618	-1423.99438	-9.17152	4.31754
1164	9.692	1083.58337	-7.54517	1288.98987	-124.50762	57.92573	1352.83191	-986.14832	156.40009	1276.54028	251.80460	278.22366	76.92802	111.91916	-93.80531	2.84659	-579.31848	353.87576	-10.24485	-1435.14966	-9.22773	7.13383
1165	9.700	1084.11145	-7.17489	1287.71216	-124.05710	57.47346	1351.39966	-985.41095	156.24748	1277.33716	279.46017	273.22672	73.40370	98.38602	-92.50576	2.83165	-592.73267	355.25082	-10.41235	-1445.92749	-9.01105	10.31305
1166	9.708	1084.45752	-6.83474	1286.90991	-123.52176	56.92405	1349.82190	-984.64282	155.80283	1278.63818	307.44989	267.83121	69.31878	84.87253	-91.15491	2.86036	-606.14685	356.66211	-10.45961	-1456.42236	-8.21449	13.77834
1167	9.717	1084.62280	-6.52180	1286.55774	-122.91992	56.26557	1348.12976	-983.86206	155.16179	1280.34644	335.74597	262.05325	64.84473	71.37973	-89.78114	2.86530	-619.57129	358.09454	-10.45263	-1466.53735	-6.89145	17.58080
1168	9.725	1084.61023	-6.23923	1286.62268	-122.27017	55.48529	1346.36145	-983.06586	154.44220	1282.37427	364.31775	255.94559	60.14889	57.92234	-88.39519	2.78601	-632.98492	359.50931	-10.46796	-1475.96179	-5.40976	21.85680
1169	9.733	1084.42432	-5.97809	1287.05835	-121.58701	54.59228	1344.55798	-982.25385	153.74606	1284.63892	393.15683	249.63376	55.42834	44.52814	-86.98242	2.61223	-646.35529	360.86490	-10.52562	-1484.22375	-4.18540	26.72184
1170	9.742	1084.07678	-5.71416	1287.80347	-120.87994	53.61372	1342.75647	-981.44318	153.13905	1287.06653	422.22855	243.31647	50.95334	31.17923	-85.54913	2.40536	-659.67993	362.14221	-10.58251	-1490.78589	-3.38799	32.15514
1171	9.750	1083.58936	-5.41765	1288.78857	-120.15899	52.57797	1340.98389	-980.66626	152.64883	1289.60400	451.39587	237.15817	46.96661	17.80716	-84.15262	2.25095	-672.99976	363.36658	-10.57819	-1495.04138	-2.92854	37.97968
1172	9.758	1082.98950	-5.07321	1289.94458	-119.43831	51.51062	1339.25452	-979.95703	152.27000	1292.22827	480.36133	231.13104	43.49038	4.35578	-82.88326	2.18790	-686.37024	364.57141	-10.51039	-1496.29468	-2.63525	43.87501
1173	9.767	1082.30493	-4.69863	1291.20959	-118.73326	50.45060	1337.57520	-979.33624	151.97182	1294.93982	508.64420	225.00760	40.30347	-9.18292	-81.78987	2.19573	-699.81781	365.72372	-10.45808	-1493.98047	-2.27702	49.29326
1174	9.775	1081.56042	-4.33152	1292.52710	-118.05265	49.46045	1335.95447	-978.80298	151.71059	1297.74365	535.67566	218.57835	37.13633	-22.77938	-80.82290	2.21585	-713.32672	366.74106	-10.48654	-1487.98901	-1.55167	53.46739
1175	9.783	1080.77563	-3.99283	1293.84131	-117.39182	48.60803	1334.41040	-978.33636	151.44812	1300.63611	560.97473	211.87198	33.83862	-36.41000	-79.87740	2.18303	-726.86841	367.61908	-10.55124	-1478.64148	-0.22477	55.74409
1176	9.792	1079.96704	-3.67411	1295.09875	-116.73044	47.94333	1332.97278	-977.90381	151.16765	1303.60876	584.24030	205.10049	30.41607	-50.08593	-78.87785	2.07549	-740.44733	368.46353	-10.55981	-1466.25879	1.75356	55.90796
1177	9.800	1079.15100	-3.35434	1296.25720	-116.03672	47.49977	1331.67786	-977.46991	150.87123	1306.65002	605.34729	198.44101	27.00913	-63.81414	-77.81567	1.94012	-754.11255	369.36450	-10.49237	-1450.87000	4.24642	54.14528
1178	9.808	1078.34314	-3.01298	1297.28674	-115.27702	47.30841	1330.56104	-977.00061	150.56673	1309.74292	624.27460	191.95651	23.80391	-77.56989	-76.73682	1.85096	-767.89709	370.32764	-10.39074	-1432.36731	6.99597	50.98037
1179	9.817	1077.55322	-2.63545	1298.16248	-114.42430	47.40655	1329.64819	-976.46667	150.26730	1312.86523	640.92657	185.65851	20.88570	-91.33554	-75.68326	1.82906	-781.77350	371.33423	-10.27963	-1410.87915	9.79258	47.35112
1180	9.825	1076.78333	-2.22432	1298.85486	-113.46165	47.83498	1328.94861	-975.84637	149.99452	1315.99231	654.95947	179.57761	18.14129	-105.11967	-74.65021	1.82412	-795.69495	372.36841	-10.16840	-1387.06616	12.63425	44.40144
1181	9.833	1076.03577	-1.80108	1299.32788	-112.38530	48.62234	1328.45447	-975.12592	149.76674	1319.09949	665.79517	173.80203	15.29987	-118.93513	-73.64293	1.79967	-809.63397	373.38739	-10.08542	-1362.02124	15.67036	42.93818
1182	9.842	1075.32422	-1.39429	1299.54797	-111.20309	49.76699	1328.14526	-974.29871	149.58725	1322.16248	672.82257	168.43874	12.09734	-132.80252	-72.70608	1.79759	-823.58350	374.33960	-10.05475	-1336.67444	19.02615	43.02859
1183	9.850	1074.67041	-1.03042	1299.48816	-109.92192	51.22842	1327.99133	-973.36255	149.45049	1325.15625	675.63379	163.54358	8.42927	-146.75548	-71.84334	1.89059	-837.54987	375.21667	-10.05024	-1311.19995	22.73266	44.07932
1184	9.858	1074.09253	-0.73512	1299.12292	-108.53837	52.93219	1327.96082	-972.31744	149.35295	1328.05652	674.19135	159.15997	4.42937	-160.78358	-70.98269	2.09048	-851.53619	376.05481	-10.00460	-1285.02930	26.73270	45.31307
1185	9.867	1073.60327	-0.54347	1298.42615	-107.04691	54.79057	1328.02722	-971.16486	149.29578	1330.83875	668.90839	155.43828	0.48717	-174.80960	-70.06274	2.31677	-865.54962	376.89511	-9.88353	-1257.41162	30.86261	46.24705
1186	9.875	1073.21667	-0.50065	1297.37646	-105.45424	56.72724	1328.17322	-969.90881	149.28851	1333.47668	660.55273	152.68018	-2.87929	-188.77086	-69.12830	2.46941	-879.61743	377.76770	-9.71947	-1227.92444	34.88209	46.81661
1187	9.883	1072.94751	-0.64190	1295.95813	-103.78349	58.68639	1328.39258	-968.56262	149.35428	1335.94922	649.92706	151.19037	-5.28078	-202.66116	-68.31639	2.52967	-893.75281	378.68359	-9.55758	-1196.59045	38.57387	47.16588
1188	9.892	1072.80603	-0.97252	1294.15479	-102.06807	60.63247	1328.69263	-967.15417	149.51747	1338.24536	637.64392	150.99573	-6.66759	-216.46426	-67.74715	2.56529	-907.91760	379.60825	-9.41603	-1163.72644	41.77871	47.41768
1189	9.900	1072.79663	-1.46819	1291.94543	-100.34754	62.55160	1329.09290	-965.72491	149.77760	1340.36133	624.24255	151.74152	-7.32640	-230.08252	-67.41682	2.66308	-922.04138	380.49634	-9.29594	-1129.72339	44.35672	47.60110
1190	9.908	1072.92322	-2.08811	1289.30835	-98.67214	64.43961	1329.61450	-964.32739	150.10664	1342.29077	610.29333	152.92558	-7.62942	-243.34033	-67.19587	2.90601	-936.06677	381.37476	-9.18429	-1094.89331	46.19501	47.68523
1191	9.917	1073.19141	-2.78402	1286.22791	-97.11166	66.26955	1330.26575	-963.02478	150.47746	1344.01575	596.24072	154.19984	-7.80526	-256.08295	-66.96983	3.37980	-949.98419	382.33118	-9.05770	-1059.42114	47.24722	47.62565
1192	9.925	1073.60156	-3.50804	1282.70154	-95.75719	67.97787	1331.03406	-961.88434	150.88275	1345.50171	582.28552	155.43941	-7.94742	-268.26422	-66.77161	4.14512	-963.83630	383.40588	-8.91448	-1023.38599	47.50980	47.38214
1193	9.933	1074.14111	-4.21620	1278.74170	-94.70444	69.49529	1331.89209	-960.97009	151.32121	1346.70203	568.45679	156.62910	-8.10245	-279.90970	-66.75237	5.21857	-977.67737	384.53784	-8.79155	-986.85150	46.97985	46.92444
1194	9.942	1074.78943	-4.86215	1274.37183	-94.03033	70.78038	1332.81458	-960.34094	151.77460	1347.56519	554.70093	157.78683	-8.28410	-291.01559	-67.04697	6.58478	-991.51685	385.64594	-8.72337	-949.98419	45.68340	46.22285
1195	9.950	1075.53296	-5.39756	1269.62500	-93.78175	71.82472	1333.78528	-960.05151	152.20235	1348.04224	540.94177	158.94720	-8.45832	-301.43719	-67.66312	8.21489	-1005.30389	386.74200	-8.69470	-913.10339	43.70523	45.22249
1196	9.958	1076.37122	-5.78099	1264.54639	-93.97552	72.64183	1334.79175	-960.14423	152.55605	1348.09949	527.15747	160.12233	-8.57649	-310.82443	-68.51442	10.12537	-1018.97839	387.91415	-8.64965	-876.60638	41.13113	43.84711
1197	9.967	1077.30225	-5.98746	1259.19116	-94.59956	73.25302	1335.81860	-960.63275	152.80315	1347.73462	513.40985	161.28674	-8.63753	-318.73657	-69.58087	12.41820	-1032.53503	389.21033	-8.52806	-840.83026	37.98312	42.03732
1198	9.975	1078.31165	-6.02201	1253.62415	-95.60731	73.68233	1336.84888	-961.48663	152.94327	1346.98889	499.78796	162.40683	-8.69121	-324.89886	-70.96131	15.18064	-1046.06116	390.52847	-8.29064	-805.94806	34.25684	39.78609
1199	9.983	1079.37634	-5.92546	1247.91931	-96.90897	73.96495	1337.86890	-962.62506	153.00264	1345.95081	486.32825	163.45630	-8.78442	-329.45221	-72.72428	18.35522	-1059.71387	391.62061	-7.94327	-771.89612	30.02683	37.15833
1200	9.992	1080.47046	-5.76083	1242.15051	-98.37151	74.16129	1338.87708	-963.92072	153.01961	1344.75183	472.97928	164.44186	-8.91938	-333.03778	-74.75795	21.75542	-1073.54309	392.40146	-7.53588	-738.34888	25.50046	34.30543
